# Supplementary material for: Dataset from dynamic shake-table testing of five full-scale single leaf and cavity URM walls subjected to out-of-plane two-way bending
Source: Data Brief. 2019 Mar 20;24:103854. doi: 10.1016/j.dib.2019.103854 (PMC6480314; doi:10.1016/j.dib.2019.103854)
Supplement: Multimedia component 2 [file mmc2.zip]

Archive with 131 entries (125 files):
- DATA/
- DATA/CAV-000-RF/
- DATA/CAV-000-RF/Test1.txt
- DATA/CAV-000-RF/Test10.txt
- DATA/CAV-000-RF/Test11.txt
- DATA/CAV-000-RF/Test12.txt
- DATA/CAV-000-RF/Test13.txt
- DATA/CAV-000-RF/Test14.txt
- DATA/CAV-000-RF/Test15.txt
- DATA/CAV-000-RF/Test16.txt
- DATA/CAV-000-RF/Test17.txt
- DATA/CAV-000-RF/Test18.txt
- DATA/CAV-000-RF/Test19.txt
- DATA/CAV-000-RF/Test2.txt
- DATA/CAV-000-RF/Test20.txt
- DATA/CAV-000-RF/Test21.txt
- DATA/CAV-000-RF/Test3.txt
- DATA/CAV-000-RF/Test4.txt
- DATA/CAV-000-RF/Test5.txt
- DATA/CAV-000-RF/Test6.txt
- DATA/CAV-000-RF/Test7.txt
- DATA/CAV-000-RF/Test8.txt
- DATA/CAV-000-RF/Test9.txt
- DATA/CL-000-RF/
- DATA/CL-000-RF/Test1.txt
- DATA/CL-000-RF/Test10.txt
- DATA/CL-000-RF/Test11.txt
- DATA/CL-000-RF/Test12.txt
- DATA/CL-000-RF/Test13.txt
- DATA/CL-000-RF/Test14.txt
- DATA/CL-000-RF/Test15.txt
- DATA/CL-000-RF/Test16.txt
- DATA/CL-000-RF/Test17.txt
- DATA/CL-000-RF/Test18.txt
- DATA/CL-000-RF/Test19.txt
- DATA/CL-000-RF/Test2.txt
- DATA/CL-000-RF/Test20.txt
- DATA/CL-000-RF/Test21.txt
- DATA/CL-000-RF/Test22.txt
- DATA/CL-000-RF/Test23.txt
- DATA/CL-000-RF/Test3.txt
- DATA/CL-000-RF/Test4.txt
- DATA/CL-000-RF/Test5.txt
- DATA/CL-000-RF/Test6.txt
- DATA/CL-000-RF/Test7.txt
- DATA/CL-000-RF/Test8.txt
- DATA/CL-000-RF/Test9.txt
- DATA/CS-000-RF/
- DATA/CS-000-RF/Test1.txt
- DATA/CS-000-RF/Test10.txt
- DATA/CS-000-RF/Test11.txt
- DATA/CS-000-RF/Test12.txt
- DATA/CS-000-RF/Test13.txt
- DATA/CS-000-RF/Test14.txt
- DATA/CS-000-RF/Test15.txt
- DATA/CS-000-RF/Test16.txt
- DATA/CS-000-RF/Test17.txt
- DATA/CS-000-RF/Test18.txt
- DATA/CS-000-RF/Test19.txt
- DATA/CS-000-RF/Test2.txt
- DATA/CS-000-RF/Test20.txt
- DATA/CS-000-RF/Test21.txt
- DATA/CS-000-RF/Test22.txt
- DATA/CS-000-RF/Test3.txt
- DATA/CS-000-RF/Test4.txt
- DATA/CS-000-RF/Test5.txt
- DATA/CS-000-RF/Test6.txt
- DATA/CS-000-RF/Test7.txt
- DATA/CS-000-RF/Test8.txt
- DATA/CS-000-RF/Test9.txt
- DATA/CS-010-RR/
- DATA/CS-010-RR/Test1
- DATA/CS-010-RR/Test1.txt
- DATA/CS-010-RR/Test10.txt
- DATA/CS-010-RR/Test11.txt
- DATA/CS-010-RR/Test12.txt
- DATA/CS-010-RR/Test13.txt
- DATA/CS-010-RR/Test14.txt
- DATA/CS-010-RR/Test15.txt
- DATA/CS-010-RR/Test16.txt
- DATA/CS-010-RR/Test17.txt
- DATA/CS-010-RR/Test18.txt
- DATA/CS-010-RR/Test19.txt
- DATA/CS-010-RR/Test2.txt
- DATA/CS-010-RR/Test20.txt
- DATA/CS-010-RR/Test21.txt
- DATA/CS-010-RR/Test22.txt
- DATA/CS-010-RR/Test23.txt
- DATA/CS-010-RR/Test24.txt
- DATA/CS-010-RR/Test25.txt
- DATA/CS-010-RR/Test26.txt
- DATA/CS-010-RR/Test27.txt
- DATA/CS-010-RR/Test28.txt
- DATA/CS-010-RR/Test29.txt
- DATA/CS-010-RR/Test3.txt
- DATA/CS-010-RR/Test30.txt
- DATA/CS-010-RR/Test31.txt
- DATA/CS-010-RR/Test4.txt
- DATA/CS-010-RR/Test5.txt
- DATA/CS-010-RR/Test6.txt
- DATA/CS-010-RR/Test7.txt
- DATA/CS-010-RR/Test8.txt
- DATA/CS-010-RR/Test9.txt
- DATA/CSW-000-RF/
- DATA/CSW-000-RF/Test1.txt
- DATA/CSW-000-RF/Test10.txt
- DATA/CSW-000-RF/Test11.txt
- DATA/CSW-000-RF/Test12.txt
- DATA/CSW-000-RF/Test13.txt
- DATA/CSW-000-RF/Test14.txt
- DATA/CSW-000-RF/Test15.txt
- DATA/CSW-000-RF/Test16.txt
- DATA/CSW-000-RF/Test17.txt
- DATA/CSW-000-RF/Test18.txt
- DATA/CSW-000-RF/Test19.txt
- DATA/CSW-000-RF/Test2.txt
- DATA/CSW-000-RF/Test20.txt
- DATA/CSW-000-RF/Test21.txt
- DATA/CSW-000-RF/Test22.txt
- DATA/CSW-000-RF/Test23.txt
- DATA/CSW-000-RF/Test24.txt
- DATA/CSW-000-RF/Test25.txt
- DATA/CSW-000-RF/Test26.txt
- DATA/CSW-000-RF/Test27.txt
- DATA/CSW-000-RF/Test3.txt
- DATA/CSW-000-RF/Test4.txt
- DATA/CSW-000-RF/Test5.txt
- DATA/CSW-000-RF/Test6.txt
- DATA/CSW-000-RF/Test7.txt
- DATA/CSW-000-RF/Test8.txt
- DATA/CSW-000-RF/Test9.txt
