# Supplementary material for: Dataset from dynamic shake-table testing of five full-scale single leaf and cavity URM walls subjected to out-of-plane two-way bending
Source: Data Brief. 2019 Mar 20;24:103854. doi: 10.1016/j.dib.2019.103854 (PMC6480314; doi:10.1016/j.dib.2019.103854)
Supplement: Multimedia component 2 [file mmc2.zip › DATA/CAV-000-RF/Test1.txt]

0 -0.013895 -0.010525 -0.020683 -0.026343 0 -0.027372 -0.024653 -0.022684 -0.011089 -0.008639 0.087438 1.4729 0 0 0 0 0 0 0 0 0 0 0 0 0 0 0 0 0 0.040145 -0.00996 -0.00057599 0.0084801 0.0054173 0.030787 0.072706 0 0 0 0 0 0 0 0 0 0 0 0 0 0 0
0.003906 -0.012387 -0.0098655 -0.021226 -0.042821 0 -0.03613 -0.016533 -0.017722 0.00982 -0.0048941 0.12664 0.48678 0 0 0 0 0 0 0 0 0 0 0 0 0 0 0 0 0 0.079254 -0.011825 -0.011718 0.018868 0.0064366 0.083068 0.17114 0 0 0 0 0 0 0 0 0 0 0 0 0 0 0
0.007812 -0.0041743 -0.0046561 -0.0096991 -0.042213 0 -0.021106 0.0089164 0.011837 0.045671 0.0083977 0.12705 0.094952 0 0 0 0 0 0 0 0 0 0 0 0 0 0 0 0 0 0.10303 0.00061797 -0.0076104 0.038682 0.009543 0.12958 0.24077 0 0 0 0 0 0 0 0 0 0 0 0 0 0 0
0.011719 0.0060803 0.0019409 0.0082338 -0.015946 0 0.015252 0.038666 0.04993 0.078024 0.032463 0.097885 0.19615 0 0 0 0 0 0 0 0 0 0 0 0 0 0 0 0 0 0.10584 0.025211 0.019634 0.06481 0.024918 0.14661 0.23354 0 0 0 0 0 0 0 0 0 0 0 0 0 0 0
0.015625 0.012157 0.0064184 0.021293 0.027529 0 0.051143 0.056151 0.071439 0.090176 0.061754 0.073391 0.41007 0 0 0 0 0 0 0 0 0 0 0 0 0 0 0 0 0 0.096613 0.050538 0.060971 0.088836 0.054024 0.12826 0.14872 0 0 0 0 0 0 0 0 0 0 0 0 0 0 0
0.019531 0.011374 0.0079498 0.021681 0.064875 0 0.060659 0.054481 0.064999 0.080833 0.083373 0.081951 0.43734 0 0 0 0 0 0 0 0 0 0 0 0 0 0 0 0 0 0.089686 0.063563 0.094104 0.10124 0.083103 0.091405 0.039482 0 0 0 0 0 0 0 0 0 0 0 0 0 0 0
0.023437 0.0063059 0.0082835 0.011235 0.073016 0 0.035013 0.040591 0.042903 0.063274 0.08337 0.11843 0.27744 0 0 0 0 0 0 0 0 0 0 0 0 0 0 0 0 0 0.090863 0.058593 0.098546 0.096799 0.091028 0.062299 -0.023823 0 0 0 0 0 0 0 0 0 0 0 0 0 0 0
0.027344 0.0018478 0.0089116 -0.00082644 0.046499 0 -0.0087876 0.026967 0.02731 0.050964 0.057413 0.14634 0.13207 0 0 0 0 0 0 0 0 0 0 0 0 0 0 0 0 0 0.091529 0.040201 0.070292 0.076865 0.066853 0.055759 -0.0058729 0 0 0 0 0 0 0 0 0 0 0 0 0 0 0
0.03125 0.00084405 0.0089559 -0.0060623 0.0026836 0 -0.040185 0.019587 0.0268 0.044224 0.017015 0.129 0.14399 0 0 0 0 0 0 0 0 0 0 0 0 0 0 0 0 0 0.076478 0.018347 0.024487 0.047275 0.021174 0.064293 0.068026 0 0 0 0 0 0 0 0 0 0 0 0 0 0 0
0.035156 0.002435 0.0063199 -0.0032203 -0.0306 0 -0.038458 0.013899 0.028168 0.031403 -0.01642 0.061705 0.25613 0 0 0 0 0 0 0 0 0 0 0 0 0 0 0 0 0 0.038406 0.00078447 -0.015523 0.014349 -0.020634 0.065594 0.13241 0 0 0 0 0 0 0 0 0 0 0 0 0 0 0
0.039062 0.0040378 0.00078204 0.0023398 -0.035664 0 -0.0079745 0.001975 0.012571 0.0031098 -0.027309 -0.024142 0.30914 0 0 0 0 0 0 0 0 0 0 0 0 0 0 0 0 0 -0.014026 -0.010583 -0.033769 -0.017199 -0.038385 0.04109 0.12991 0 0 0 0 0 0 0 0 0 0 0 0 0 0 0
0.042969 0.004195 -0.0047142 0.0044891 -0.017146 0 0.026466 -0.017329 -0.021224 -0.035332 -0.018429 -0.087431 0.23262 0 0 0 0 0 0 0 0 0 0 0 0 0 0 0 0 0 -0.06165 -0.017525 -0.030408 -0.043528 -0.032162 -0.010024 0.049112 0 0 0 0 0 0 0 0 0 0 0 0 0 0 0
0.046875 0.0032522 -0.0064464 0.0014272 0.0040001 0 0.039052 -0.035845 -0.05215 -0.066216 -0.0080817 -0.10931 0.10998 0 0 0 0 0 0 0 0 0 0 0 0 0 0 0 0 0 -0.088576 -0.021383 -0.018676 -0.060629 -0.018866 -0.071184 -0.073547 0 0 0 0 0 0 0 0 0 0 0 0 0 0 0
0.050781 0.0018163 -0.0036759 -0.0039873 0.0089217 0 0.021046 -0.043477 -0.057072 -0.074594 -0.013139 -0.1028 0.064803 0 0 0 0 0 0 0 0 0 0 0 0 0 0 0 0 0 -0.092372 -0.021911 -0.013997 -0.065704 -0.014851 -0.12043 -0.18248 0 0 0 0 0 0 0 0 0 0 0 0 0 0 0
0.054687 -0.0004809 0.00031791 -0.007525 -0.0044098 0 -0.015264 -0.03771 -0.035275 -0.061531 -0.033359 -0.094863 0.11719 0 0 0 0 0 0 0 0 0 0 0 0 0 0 0 0 0 -0.08299 -0.019597 -0.023616 -0.060337 -0.022539 -0.14317 -0.23652 0 0 0 0 0 0 0 0 0 0 0 0 0 0 0
0.058594 -0.0041001 0.001341 -0.0066766 -0.022118 0 -0.046939 -0.025799 -0.010975 -0.04292 -0.052189 -0.10084 0.17312 0 0 0 0 0 0 0 0 0 0 0 0 0 0 0 0 0 -0.073141 -0.017648 -0.04308 -0.051696 -0.033307 -0.13751 -0.22521 0 0 0 0 0 0 0 0 0 0 0 0 0 0 0
0.0625 -0.0077044 -0.0014305 -0.0014246 -0.028463 0 -0.055456 -0.017976 -0.010017 -0.035451 -0.053531 -0.11432 0.14264 0 0 0 0 0 0 0 0 0 0 0 0 0 0 0 0 0 -0.0692 -0.020166 -0.060475 -0.048878 -0.04074 -0.11171 -0.16482 0 0 0 0 0 0 0 0 0 0 0 0 0 0 0
0.066406 -0.0079279 -0.0042886 0.0064812 -0.019262 0 -0.036361 -0.018598 -0.033936 -0.042974 -0.037714 -0.11795 0.040205 0 0 0 0 0 0 0 0 0 0 0 0 0 0 0 0 0 -0.069117 -0.027645 -0.064653 -0.055985 -0.047491 -0.078444 -0.084822 0 0 0 0 0 0 0 0 0 0 0 0 0 0 0
0.070312 -0.0017862 -0.0021797 0.014323 -0.0030131 0 0.00033015 -0.023164 -0.057627 -0.054739 -0.020241 -0.10102 -0.043289 0 0 0 0 0 0 0 0 0 0 0 0 0 0 0 0 0 -0.066504 -0.03444 -0.051844 -0.067353 -0.057564 -0.049365 -0.015565 0 0 0 0 0 0 0 0 0 0 0 0 0 0 0
0.074219 0.010304 0.0067696 0.019349 0.0094284 0 0.036823 -0.022739 -0.052916 -0.055161 -0.014436 -0.066944 -0.050273 0 0 0 0 0 0 0 0 0 0 0 0 0 0 0 0 0 -0.055632 -0.031489 -0.026623 -0.069496 -0.064088 -0.030597 0.020813 0 0 0 0 0 0 0 0 0 0 0 0 0 0 0
0.078125 0.023881 0.019465 0.020421 0.015288 0 0.05699 -0.010844 -0.014457 -0.035259 -0.016154 -0.026991 -0.01442 0 0 0 0 0 0 0 0 0 0 0 0 0 0 0 0 0 -0.033694 -0.012729 0.0028094 -0.049346 -0.049706 -0.019658 0.018072 0 0 0 0 0 0 0 0 0 0 0 0 0 0 0
0.082031 0.032988 0.03003 0.019337 0.02041 0 0.054374 0.012632 0.036667 0.0029444 -0.007226 0.010311 -0.0068569 0 0 0 0 0 0 0 0 0 0 0 0 0 0 0 0 0 -0.00084359 0.019775 0.030799 -0.0034592 -0.0032783 -0.0061181 -0.0093262 0 0 0 0 0 0 0 0 0 0 0 0 0 0 0
0.085937 0.033808 0.033644 0.019603 0.030615 0 0.035026 0.041743 0.072924 0.049474 0.024863 0.04406 -0.046033 0 0 0 0 0 0 0 0 0 0 0 0 0 0 0 0 0 0.039916 0.055754 0.056363 0.057958 0.063104 0.022086 -0.030072 0 0 0 0 0 0 0 0 0 0 0 0 0 0 0
0.089844 0.026546 0.028949 0.022497 0.043619 0 0.013059 0.066967 0.082553 0.091694 0.070917 0.078551 -0.081502 0 0 0 0 0 0 0 0 0 0 0 0 0 0 0 0 0 0.082759 0.081506 0.07943 0.11484 0.1167 0.069248 -0.011245 0 0 0 0 0 0 0 0 0 0 0 0 0 0 0
0.09375 0.014635 0.017963 0.024058 0.04986 0 0.00088 0.078382 0.073605 0.11811 0.10461 0.11829 -0.064497 0 0 0 0 0 0 0 0 0 0 0 0 0 0 0 0 0 0.12035 0.086393 0.095464 0.14677 0.12795 0.12629 0.061539 0 0 0 0 0 0 0 0 0 0 0 0 0 0 0
0.097656 0.002574 0.0046337 0.017402 0.041157 0 0.00075251 0.069831 0.060272 0.12139 0.1044 0.1639 -0.013027 0 0 0 0 0 0 0 0 0 0 0 0 0 0 0 0 0 0.14661 0.067918 0.095427 0.14327 0.094958 0.17447 0.17187 0 0 0 0 0 0 0 0 0 0 0 0 0 0 0
0.10156 -0.0058885 -0.0066468 -7.7189e-05 0.018602 0 0.004608 0.04349 0.048978 0.10196 0.072148 0.20867 0.0088607 0 0 0 0 0 0 0 0 0 0 0 0 0 0 0 0 0 0.15862 0.033645 0.073413 0.10951 0.045494 0.1964 0.27755 0 0 0 0 0 0 0 0 0 0 0 0 0 0 0
0.10547 -0.0086947 -0.01236 -0.021212 -0.007473 0 0.0027437 0.011388 0.037896 0.06992 0.031258 0.23637 -0.02989 0 0 0 0 0 0 0 0 0 0 0 0 0 0 0 0 0 0.15565 -0.0010192 0.035744 0.064289 0.013924 0.18598 0.33089 0 0 0 0 0 0 0 0 0 0 0 0 0 0 0
0.10938 -0.0059568 -0.011229 -0.032142 -0.024725 0 -0.0061608 -0.0097772 0.025953 0.041022 0.0068745 0.22499 -0.087809 0 0 0 0 0 0 0 0 0 0 0 0 0 0 0 0 0 0.13646 -0.019483 0.0013848 0.030204 0.014208 0.14938 0.30242 0 0 0 0 0 0 0 0 0 0 0 0 0 0 0
0.11328 -3.4091e-05 -0.0050536 -0.023307 -0.026489 0 -0.013314 -0.0093064 0.017379 0.026764 0.0068106 0.15939 -0.098987 0 0 0 0 0 0 0 0 0 0 0 0 0 0 0 0 0 0.099019 -0.013181 -0.010079 0.020528 0.032714 0.097586 0.19483 0 0 0 0 0 0 0 0 0 0 0 0 0 0 0
0.11719 0.0053641 0.0020781 0.00096596 -0.014414 0 -0.0086708 0.0088106 0.015689 0.025333 0.019031 0.047143 -0.050843 0 0 0 0 0 0 0 0 0 0 0 0 0 0 0 0 0 0.044279 0.011746 0.0053331 0.030383 0.044469 0.038456 0.041078 0 0 0 0 0 0 0 0 0 0 0 0 0 0 0
0.12109 0.0071763 0.0062384 0.024011 0.0039753 0 0.007701 0.027144 0.015742 0.022055 0.024578 -0.076716 0.00093564 0 0 0 0 0 0 0 0 0 0 0 0 0 0 0 0 0 -0.019164 0.036102 0.029955 0.038972 0.034779 -0.024436 -0.11033 0 0 0 0 0 0 0 0 0 0 0 0 0 0 0
0.125 0.0048974 0.0060459 0.029604 0.01925 0 0.023112 0.026707 0.0057388 0.00080227 0.012046 -0.16552 -0.0029262 0 0 0 0 0 0 0 0 0 0 0 0 0 0 0 0 0 -0.075893 0.038757 0.035937 0.023155 0.0063417 -0.086453 -0.21479 0 0 0 0 0 0 0 0 0 0 0 0 0 0 0
0.12891 0.00072663 0.0029981 0.015183 0.023325 0 0.022155 0.00092801 -0.020892 -0.042139 -0.017597 -0.19022 -0.057617 0 0 0 0 0 0 0 0 0 0 0 0 0 0 0 0 0 -0.11185 0.010838 0.0064654 -0.025787 -0.030256 -0.13758 -0.24809 0 0 0 0 0 0 0 0 0 0 0 0 0 0 0
0.13281 -0.0023813 -0.00039069 -0.0064782 0.012335 0 0.00071588 -0.039239 -0.056464 -0.093378 -0.055117 -0.16007 -0.10143 0 0 0 0 0 0 0 0 0 0 0 0 0 0 0 0 0 -0.12408 -0.037309 -0.05034 -0.094112 -0.067969 -0.16563 -0.21466 0 0 0 0 0 0 0 0 0 0 0 0 0 0 0
0.13672 -0.0030977 -0.0026935 -0.018735 -0.0106 0 -0.028741 -0.072978 -0.083603 -0.13108 -0.08838 -0.11623 -0.086757 0 0 0 0 0 0 0 0 0 0 0 0 0 0 0 0 0 -0.12285 -0.082161 -0.10633 -0.15284 -0.10355 -0.16528 -0.14511 0 0 0 0 0 0 0 0 0 0 0 0 0 0 0
0.14063 -0.0023976 -0.0039601 -0.015129 -0.03499 0 -0.04603 -0.083654 -0.089546 -0.13978 -0.10521 -0.10097 -0.031485 0 0 0 0 0 0 0 0 0 0 0 0 0 0 0 0 0 -0.12269 -0.10193 -0.13286 -0.17566 -0.12954 -0.14433 -0.082903 0 0 0 0 0 0 0 0 0 0 0 0 0 0 0
0.14453 -0.0020846 -0.0045184 -0.0034084 -0.047681 0 -0.039047 -0.068481 -0.075703 -0.11945 -0.096678 -0.12593 0.0056642 0 0 0 0 0 0 0 0 0 0 0 0 0 0 0 0 0 -0.1292 -0.089353 -0.11918 -0.15457 -0.1318 -0.11981 -0.063691 0 0 0 0 0 0 0 0 0 0 0 0 0 0 0
0.14844 -0.002834 -0.0040445 0.0032746 -0.041347 0 -0.013197 -0.037806 -0.053467 -0.082588 -0.063033 -0.1644 -0.0074266 0 0 0 0 0 0 0 0 0 0 0 0 0 0 0 0 0 -0.1333 -0.053679 -0.076422 -0.1026 -0.099688 -0.10541 -0.095832 0 0 0 0 0 0 0 0 0 0 0 0 0 0 0
0.15234 -0.0037346 -0.0021522 -0.001172 -0.020477 0 0.013156 -0.0066622 -0.032213 -0.043854 -0.017789 -0.17317 -0.045126 0 0 0 0 0 0 0 0 0 0 0 0 0 0 0 0 0 -0.11873 -0.012378 -0.027015 -0.043069 -0.039712 -0.10043 -0.15305 0 0 0 0 0 0 0 0 0 0 0 0 0 0 0
0.15625 -0.0035729 0.00037466 -0.01131 0.0011969 0 0.022909 0.014023 -0.012972 -0.011602 0.017593 -0.12558 -0.06054 0 0 0 0 0 0 0 0 0 0 0 0 0 0 0 0 0 -0.076658 0.019509 0.010139 0.0049292 0.02298 -0.089526 -0.18625 0 0 0 0 0 0 0 0 0 0 0 0 0 0 0
0.16016 -0.0022795 0.0015776 -0.016745 0.011068 0 0.012369 0.021214 0.0067566 0.012915 0.02805 -0.030436 -0.041219 0 0 0 0 0 0 0 0 0 0 0 0 0 0 0 0 0 -0.014792 0.034894 0.027916 0.03437 0.060133 -0.054753 -0.15113 0 0 0 0 0 0 0 0 0 0 0 0 0 0 0
0.16406 -0.00099094 -1.2168e-06 -0.012287 0.0074845 0 -0.0076186 0.018429 0.025009 0.031134 0.017037 0.075635 -0.01829 0 0 0 0 0 0 0 0 0 0 0 0 0 0 0 0 0 0.047006 0.034033 0.03023 0.048308 0.060443 0.009348 -0.036759 0 0 0 0 0 0 0 0 0 0 0 0 0 0 0
0.16797 -0.00083562 -0.003665 -0.0019684 0.00028612 0 -0.021063 0.012274 0.035266 0.043823 0.0041721 0.15368 -0.023464 0 0 0 0 0 0 0 0 0 0 0 0 0 0 0 0 0 0.090678 0.021859 0.026598 0.053375 0.036659 0.089 0.12303 0 0 0 0 0 0 0 0 0 0 0 0 0 0 0
0.17188 -0.0018766 -0.0068846 0.0057302 0.0012796 0 -0.018575 0.0092344 0.0348 0.051872 0.0086977 0.18559 -0.049954 0 0 0 0 0 0 0 0 0 0 0 0 0 0 0 0 0 0.11154 0.0064951 0.026654 0.055527 0.014272 0.15805 0.26493 0 0 0 0 0 0 0 0 0 0 0 0 0 0 0
0.17578 -0.0032591 -0.0074781 0.0056938 0.0131 0 -0.0029595 0.013285 0.030695 0.058476 0.033123 0.1799 -0.063796 0 0 0 0 0 0 0 0 0 0 0 0 0 0 0 0 0 0.11838 -0.0020972 0.0359 0.059727 0.012665 0.19338 0.33045 0 0 0 0 0 0 0 0 0 0 0 0 0 0 0
0.17969 -0.0041787 -0.0054748 -0.00031818 0.026552 0 0.01423 0.02431 0.034492 0.068147 0.061999 0.15971 -0.048036 0 0 0 0 0 0 0 0 0 0 0 0 0 0 0 0 0 0.12329 0.0040217 0.052716 0.070002 0.034093 0.18778 0.29833 0 0 0 0 0 0 0 0 0 0 0 0 0 0 0
0.18359 -0.0045264 -0.0028309 -0.0064582 0.028806 0 0.021541 0.037945 0.049581 0.081944 0.076338 0.14388 -0.023643 0 0 0 0 0 0 0 0 0 0 0 0 0 0 0 0 0 0.13054 0.025019 0.068283 0.086763 0.066136 0.15199 0.19463 0 0 0 0 0 0 0 0 0 0 0 0 0 0 0
0.1875 -0.0046899 -0.0014927 -0.0079979 0.015023 0 0.015374 0.047389 0.064959 0.093476 0.069293 0.13495 -0.02262 0 0 0 0 0 0 0 0 0 0 0 0 0 0 0 0 0 0.13334 0.050458 0.071394 0.10318 0.091295 0.10556 0.074819 0 0 0 0 0 0 0 0 0 0 0 0 0 0 0
0.19141 -0.0050215 -0.0019384 -0.0042791 -0.0069128 0 0.0016349 0.046503 0.063425 0.090802 0.048618 0.12058 -0.048411 0 0 0 0 0 0 0 0 0 0 0 0 0 0 0 0 0 0.11982 0.063676 0.056259 0.10575 0.095051 0.064189 -0.0093451 0 0 0 0 0 0 0 0 0 0 0 0 0 0 0
0.19531 -0.0056558 -0.0034863 0.0017947 -0.022492 0 -0.0094162 0.032536 0.037216 0.064426 0.025698 0.085787 -0.072712 0 0 0 0 0 0 0 0 0 0 0 0 0 0 0 0 0 0.082343 0.051968 0.027169 0.081502 0.070071 0.032322 -0.036523 0 0 0 0 0 0 0 0 0 0 0 0 0 0 0
0.19922 -0.0066512 -0.0055037 0.0059272 -0.022087 0 -0.011305 0.0073066 -0.0041103 0.015598 0.0042063 0.02639 -0.071214 0 0 0 0 0 0 0 0 0 0 0 0 0 0 0 0 0 0.023513 0.015571 -0.0047874 0.02796 0.019178 0.0047097 -0.021299 0 0 0 0 0 0 0 0 0 0 0 0 0 0 0
0.20313 -0.0079563 -0.0078131 0.0045707 -0.0083195 0 -0.0064416 -0.023103 -0.041166 -0.041948 -0.019889 -0.045967 -0.052816 0 0 0 0 0 0 0 0 0 0 0 0 0 0 0 0 0 -0.044369 -0.03136 -0.03046 -0.041774 -0.042815 -0.026056 0.00097009 0 0 0 0 0 0 0 0 0 0 0 0 0 0 0
0.20703 -0.0091138 -0.0099576 -0.0031981 0.0062262 0 -0.0039488 -0.049787 -0.06002 -0.088874 -0.048675 -0.11093 -0.046319 0 0 0 0 0 0 0 0 0 0 0 0 0 0 0 0 0 -0.10482 -0.068638 -0.048458 -0.10382 -0.092845 -0.062663 -0.0029053 0 0 0 0 0 0 0 0 0 0 0 0 0 0 0
0.21094 -0.0092588 -0.010704 -0.01436 0.0085555 0 -0.011392 -0.063824 -0.060954 -0.11113 -0.075117 -0.15293 -0.062223 0 0 0 0 0 0 0 0 0 0 0 0 0 0 0 0 0 -0.14425 -0.081317 -0.062353 -0.13603 -0.11125 -0.10142 -0.047315 0 0 0 0 0 0 0 0 0 0 0 0 0 0 0
0.21484 -0.0078033 -0.0089601 -0.022698 -0.0053571 0 -0.026991 -0.060508 -0.054178 -0.10732 -0.087035 -0.17034 -0.078231 0 0 0 0 0 0 0 0 0 0 0 0 0 0 0 0 0 -0.15751 -0.067237 -0.072932 -0.13037 -0.094979 -0.13549 -0.12377 0 0 0 0 0 0 0 0 0 0 0 0 0 0 0
0.21875 -0.0052771 -0.0053543 -0.022637 -0.027883 0 -0.039509 -0.043105 -0.049076 -0.087911 -0.078245 -0.17293 -0.067465 0 0 0 0 0 0 0 0 0 0 0 0 0 0 0 0 0 -0.14938 -0.037161 -0.075094 -0.097497 -0.060703 -0.15906 -0.20702 0 0 0 0 0 0 0 0 0 0 0 0 0 0 0
0.22266 -0.0032968 -0.0024836 -0.014121 -0.045105 0 -0.03712 -0.022613 -0.047934 -0.067527 -0.055166 -0.17056 -0.035093 0 0 0 0 0 0 0 0 0 0 0 0 0 0 0 0 0 -0.13111 -0.0085501 -0.063994 -0.060435 -0.032993 -0.16893 -0.26566 0 0 0 0 0 0 0 0 0 0 0 0 0 0 0
0.22656 -0.0034084 -0.0030402 -0.0039644 -0.046293 0 -0.018425 -0.011728 -0.047914 -0.055948 -0.032194 -0.16338 -0.017594 0 0 0 0 0 0 0 0 0 0 0 0 0 0 0 0 0 -0.11301 0.0033765 -0.043912 -0.041112 -0.026176 -0.16326 -0.27334 0 0 0 0 0 0 0 0 0 0 0 0 0 0 0
0.23047 -0.0058269 -0.0074218 -0.0010935 -0.031175 0 0.0042881 -0.016087 -0.045961 -0.053375 -0.020568 -0.14246 -0.043309 0 0 0 0 0 0 0 0 0 0 0 0 0 0 0 0 0 -0.097553 -0.006714 -0.028418 -0.047202 -0.035411 -0.13997 -0.2188 0 0 0 0 0 0 0 0 0 0 0 0 0 0 0
0.23438 -0.009351 -0.013243 -0.008844 -0.010167 0 0.01365 -0.029622 -0.040413 -0.052107 -0.02106 -0.099595 -0.099774 0 0 0 0 0 0 0 0 0 0 0 0 0 0 0 0 0 -0.078186 -0.031258 -0.028693 -0.067143 -0.044222 -0.097573 -0.1123 0 0 0 0 0 0 0 0 0 0 0 0 0 0 0
0.23828 -0.012508 -0.017295 -0.021323 0.002872 0 0.0013568 -0.038687 -0.029561 -0.042672 -0.025713 -0.036962 -0.14615 0 0 0 0 0 0 0 0 0 0 0 0 0 0 0 0 0 -0.0455 -0.053419 -0.040491 -0.076982 -0.040182 -0.038497 0.015043 0 0 0 0 0 0 0 0 0 0 0 0 0 0 0
0.24219 -0.014621 -0.017978 -0.027935 0.00068991 0 -0.024109 -0.032395 -0.011814 -0.020285 -0.024999 0.032206 -0.1566 0 0 0 0 0 0 0 0 0 0 0 0 0 0 0 0 0 0.0032514 -0.056403 -0.044301 -0.055891 -0.023507 0.028044 0.12203 0 0 0 0 0 0 0 0 0 0 0 0 0 0 0
0.24609 -0.015637 -0.015861 -0.022518 -0.011731 0 -0.043316 -0.01077 0.011118 0.012122 -0.013504 0.091358 -0.14512 0 0 0 0 0 0 0 0 0 0 0 0 0 0 0 0 0 0.058978 -0.033669 -0.021649 -0.0010068 -0.00198 0.086959 0.17539 0 0 0 0 0 0 0 0 0 0 0 0 0 0 0
0.25 -0.015111 -0.012201 -0.0086553 -0.020696 0 -0.040823 0.016112 0.032486 0.045697 0.0086444 0.12921 -0.145 0 0 0 0 0 0 0 0 0 0 0 0 0 0 0 0 0 0.10469 0.006611 0.026269 0.068653 0.01963 0.12312 0.16662 0 0 0 0 0 0 0 0 0 0 0 0 0 0 0
0.25391 -0.011896 -0.0074533 0.0039253 -0.014506 0 -0.016784 0.036681 0.044566 0.070776 0.036552 0.14266 -0.16915 0 0 0 0 0 0 0 0 0 0 0 0 0 0 0 0 0 0.12603 0.046358 0.075792 0.12295 0.042704 0.12941 0.11695 0 0 0 0 0 0 0 0 0 0 0 0 0 0 0
0.25781 -0.0053618 -0.0015255 0.0083469 0.0067407 0 0.014183 0.046037 0.045699 0.081848 0.061524 0.13472 -0.19782 0 0 0 0 0 0 0 0 0 0 0 0 0 0 0 0 0 0.12036 0.068632 0.098283 0.13937 0.067443 0.11162 0.06565 0 0 0 0 0 0 0 0 0 0 0 0 0 0 0
0.26172 0.002981 0.0047607 0.006134 0.030403 0 0.035043 0.046725 0.042237 0.079278 0.073395 0.11226 -0.20586 0 0 0 0 0 0 0 0 0 0 0 0 0 0 0 0 0 0.097449 0.067096 0.083065 0.11657 0.085178 0.085903 0.046967 0 0 0 0 0 0 0 0 0 0 0 0 0 0 0
0.26563 0.0094559 0.0091006 0.0040813 0.040775 0 0.038371 0.042985 0.041653 0.067223 0.065714 0.085568 -0.19492 0 0 0 0 0 0 0 0 0 0 0 0 0 0 0 0 0 0.071857 0.047557 0.045249 0.073103 0.081768 0.069036 0.069598 0 0 0 0 0 0 0 0 0 0 0 0 0 0 0
0.26953 0.010436 0.0091376 0.0060794 0.031299 0 0.028663 0.035574 0.043408 0.050064 0.041233 0.066264 -0.19182 0 0 0 0 0 0 0 0 0 0 0 0 0 0 0 0 0 0.05333 0.021844 0.011775 0.033003 0.051041 0.067337 0.11207 0 0 0 0 0 0 0 0 0 0 0 0 0 0 0
0.27344 0.0051252 0.0046021 0.0086003 0.0094036 0 0.014901 0.022695 0.038305 0.030549 0.011958 0.060785 -0.21622 0 0 0 0 0 0 0 0 0 0 0 0 0 0 0 0 0 0.042232 4.5625e-06 -0.00096922 0.0099636 0.0047209 0.072225 0.1376 0 0 0 0 0 0 0 0 0 0 0 0 0 0 0
0.27734 -0.0036013 -0.0021194 0.0045976 -0.010023 0 0.0019801 0.0051118 0.018773 0.010623 -0.0085903 0.063049 -0.25674 0 0 0 0 0 0 0 0 0 0 0 0 0 0 0 0 0 0.032037 -0.013412 0.0022485 0.0018349 -0.033161 0.066548 0.1186 0 0 0 0 0 0 0 0 0 0 0 0 0 0 0
0.28125 -0.011122 -0.0077112 -0.0082438 -0.016756 0 -0.010848 -0.011414 -0.010274 -0.0070998 -0.015488 0.054963 -0.28395 0 0 0 0 0 0 0 0 0 0 0 0 0 0 0 0 0 0.015409 -0.018229 0.0045249 -0.0024782 -0.044342 0.037746 0.053955 0 0 0 0 0 0 0 0 0 0 0 0 0 0 0
0.28516 -0.01414 -0.010331 -0.023539 -0.01252 0 -0.024551 -0.020197 -0.032952 -0.020008 -0.015663 0.018591 -0.28438 0 0 0 0 0 0 0 0 0 0 0 0 0 0 0 0 0 -0.011013 -0.016279 -0.0053836 -0.011892 -0.030851 -0.011973 -0.032222 0 0 0 0 0 0 0 0 0 0 0 0 0 0 0
0.28906 -0.012407 -0.010489 -0.030852 -0.0076261 0 -0.035201 -0.02045 -0.036999 -0.028323 -0.020599 -0.0477 -0.27595 0 0 0 0 0 0 0 0 0 0 0 0 0 0 0 0 0 -0.04535 -0.010904 -0.024028 -0.027729 -0.01247 -0.066582 -0.10797 0 0 0 0 0 0 0 0 0 0 0 0 0 0 0
0.29297 -0.0080808 -0.0098697 -0.024664 -0.010741 0 -0.035648 -0.019263 -0.027205 -0.036666 -0.035026 -0.12328 -0.28783 0 0 0 0 0 0 0 0 0 0 0 0 0 0 0 0 0 -0.081745 -0.0075073 -0.039918 -0.046617 -0.0095686 -0.10764 -0.15283 0 0 0 0 0 0 0 0 0 0 0 0 0 0 0
0.29688 -0.0037743 -0.0095442 -0.0091677 -0.021258 0 -0.022767 -0.025582 -0.022495 -0.051042 -0.052457 -0.17676 -0.32869 0 0 0 0 0 0 0 0 0 0 0 0 0 0 0 0 0 -0.11238 -0.012131 -0.046765 -0.065974 -0.026956 -0.12673 -0.16547 0 0 0 0 0 0 0 0 0 0 0 0 0 0 0
0.30078 -0.0010652 -0.0092562 0.0054007 -0.030667 0 -0.0027353 -0.041312 -0.037351 -0.072376 -0.061814 -0.18719 -0.3791 0 0 0 0 0 0 0 0 0 0 0 0 0 0 0 0 0 -0.12969 -0.02722 -0.048982 -0.085158 -0.052382 -0.12865 -0.15695 0 0 0 0 0 0 0 0 0 0 0 0 0 0 0
0.30469 -0.00022285 -0.0080771 0.011146 -0.030767 0 0.011856 -0.058052 -0.065311 -0.09243 -0.058211 -0.15777 -0.4143 0 0 0 0 0 0 0 0 0 0 0 0 0 0 0 0 0 -0.12894 -0.047807 -0.054598 -0.1017 -0.068844 -0.12368 -0.13881 0 0 0 0 0 0 0 0 0 0 0 0 0 0 0
0.30859 -0.00067136 -0.0054494 0.0079459 -0.020721 0 0.011429 -0.062994 -0.0821 -0.097408 -0.046854 -0.11123 -0.42962 0 0 0 0 0 0 0 0 0 0 0 0 0 0 0 0 0 -0.11044 -0.06252 -0.064162 -0.10829 -0.067961 -0.11674 -0.11682 0 0 0 0 0 0 0 0 0 0 0 0 0 0 0
0.3125 -0.0014896 -0.001702 0.0017899 -0.0068705 0 -0.0026749 -0.049007 -0.067249 -0.078013 -0.036334 -0.071554 -0.44105 0 0 0 0 0 0 0 0 0 0 0 0 0 0 0 0 0 -0.079739 -0.060161 -0.067789 -0.095812 -0.053157 -0.10379 -0.093045 0 0 0 0 0 0 0 0 0 0 0 0 0 0 0
0.31641 -0.0018209 0.0020393 -0.0013324 0.0035306 0 -0.018881 -0.020299 -0.024132 -0.038025 -0.028855 -0.047644 -0.46395 0 0 0 0 0 0 0 0 0 0 0 0 0 0 0 0 0 -0.044868 -0.037568 -0.053663 -0.060973 -0.03289 -0.078059 -0.069632 0 0 0 0 0 0 0 0 0 0 0 0 0 0 0
0.32031 -0.0013408 0.0042445 -5.4121e-05 0.0081512 0 -0.024271 0.01063 0.021228 0.0065763 -0.018177 -0.031103 -0.49649 0 0 0 0 0 0 0 0 0 0 0 0 0 0 0 0 0 -0.012149 -0.0027559 -0.019752 -0.011556 -0.012963 -0.03883 -0.047747 0 0 0 0 0 0 0 0 0 0 0 0 0 0 0
0.32422 -0.00053396 0.0036561 0.0026404 0.0097571 0 -0.014349 0.031458 0.042159 0.038157 0.0021747 -0.007138 -0.52511 0 0 0 0 0 0 0 0 0 0 0 0 0 0 0 0 0 0.016331 0.029296 0.022307 0.036275 0.0050407 0.0062501 -0.022997 0 0 0 0 0 0 0 0 0 0 0 0 0 0 0
0.32813 -0.00027823 0.00027858 0.0030603 0.011568 0 0.0040589 0.037016 0.033708 0.049298 0.029147 0.032299 -0.54186 0 0 0 0 0 0 0 0 0 0 0 0 0 0 0 0 0 0.041778 0.045445 0.054631 0.067359 0.020524 0.047455 0.014843 0 0 0 0 0 0 0 0 0 0 0 0 0 0 0
0.33203 -0.00082735 -0.0039382 -1.5692e-06 0.013253 0 0.018587 0.030565 0.014782 0.046323 0.049925 0.082944 -0.55177 0 0 0 0 0 0 0 0 0 0 0 0 0 0 0 0 0 0.065465 0.041938 0.06532 0.076497 0.031941 0.08064 0.073252 0 0 0 0 0 0 0 0 0 0 0 0 0 0 0
0.33594 -0.0011933 -0.0057772 -0.0047359 0.011843 0 0.020779 0.020309 0.009207 0.042291 0.052914 0.13166 -0.56359 0 0 0 0 0 0 0 0 0 0 0 0 0 0 0 0 0 0.086283 0.026068 0.055805 0.07039 0.038715 0.10799 0.14533 0 0 0 0 0 0 0 0 0 0 0 0 0 0 0
0.33984 0.00014119 -0.002968 -0.0078456 0.0063604 0 0.011934 0.014647 0.024463 0.046233 0.039701 0.16374 -0.57814 0 0 0 0 0 0 0 0 0 0 0 0 0 0 0 0 0 0.10107 0.01123 0.038595 0.061772 0.04344 0.13126 0.20691 0 0 0 0 0 0 0 0 0 0 0 0 0 0 0
0.34375 0.0035842 0.0036301 -0.0065264 0.00087765 0 0.0014259 0.018468 0.047559 0.057648 0.025607 0.16924 -0.58897 0 0 0 0 0 0 0 0 0 0 0 0 0 0 0 0 0 0.1069 0.0085528 0.028217 0.060484 0.049942 0.14545 0.22851 0 0 0 0 0 0 0 0 0 0 0 0 0 0 0
0.34766 0.007523 0.010076 -7.3865e-05 0.0020321 0 -0.00076049 0.03093 0.059654 0.069221 0.026699 0.14663 -0.5927 0 0 0 0 0 0 0 0 0 0 0 0 0 0 0 0 0 0.10284 0.020055 0.031973 0.067463 0.058265 0.14053 0.19504 0 0 0 0 0 0 0 0 0 0 0 0 0 0 0
0.35156 0.0093558 0.012135 0.0091529 0.012599 0 0.0082201 0.045086 0.053367 0.073222 0.044423 0.10394 -0.5942 0 0 0 0 0 0 0 0 0 0 0 0 0 0 0 0 0 0.089887 0.037395 0.045853 0.074757 0.062458 0.11067 0.11809 0 0 0 0 0 0 0 0 0 0 0 0 0 0 0
0.35547 0.0077368 0.0086313 0.016176 0.027108 0 0.021456 0.050544 0.036331 0.065439 0.062267 0.056094 -0.59999 0 0 0 0 0 0 0 0 0 0 0 0 0 0 0 0 0 0.069562 0.047162 0.057248 0.070858 0.054851 0.061996 0.030639 0 0 0 0 0 0 0 0 0 0 0 0 0 0 0
0.35938 0.0038537 0.0023248 0.016075 0.034341 0 0.026791 0.039322 0.020075 0.045091 0.058668 0.017793 -0.60942 0 0 0 0 0 0 0 0 0 0 0 0 0 0 0 0 0 0.043149 0.039617 0.052689 0.048131 0.033367 0.010774 -0.032345 0 0 0 0 0 0 0 0 0 0 0 0 0 0 0
0.36328 0.00034353 -0.0025504 0.0079438 0.025652 0 0.015828 0.011938 0.0077805 0.013861 0.025605 -0.0053854 -0.61592 0 0 0 0 0 0 0 0 0 0 0 0 0 0 0 0 0 0.012057 0.015221 0.026547 0.0083806 0.0044217 -0.027045 -0.053928 0 0 0 0 0 0 0 0 0 0 0 0 0 0 0
0.36719 -0.0011584 -0.0037774 -0.0031181 0.0025149 0 -0.0085926 -0.021139 -0.0063669 -0.023413 -0.023266 -0.02084 -0.61679 0 0 0 0 0 0 0 0 0 0 0 0 0 0 0 0 0 -0.021476 -0.015618 -0.014303 -0.036812 -0.021893 -0.046185 -0.04295 0 0 0 0 0 0 0 0 0 0 0 0 0 0 0
0.37109 -0.0013472 -0.0024195 -0.0088398 -0.023254 0 -0.032338 -0.045153 -0.02722 -0.058041 -0.062301 -0.043081 -0.61837 0 0 0 0 0 0 0 0 0 0 0 0 0 0 0 0 0 -0.05441 -0.039455 -0.053437 -0.071922 -0.039597 -0.053891 -0.026281 0 0 0 0 0 0 0 0 0 0 0 0 0 0 0
0.375 -0.0020702 -0.00095247 -0.0043405 -0.037388 0 -0.038774 -0.050553 -0.050218 -0.080182 -0.073288 -0.081004 -0.62917 0 0 0 0 0 0 0 0 0 0 0 0 0 0 0 0 0 -0.083499 -0.04825 -0.074591 -0.086547 -0.049765 -0.062696 -0.031757 0 0 0 0 0 0 0 0 0 0 0 0 0 0 0
0.37891 -0.0039073 -0.00052012 0.0069946 -0.033233 0 -0.021183 -0.039183 -0.06395 -0.084677 -0.058242 -0.12812 -0.64944 0 0 0 0 0 0 0 0 0 0 0 0 0 0 0 0 0 -0.10556 -0.043159 -0.072039 -0.08171 -0.05622 -0.080664 -0.071667 0 0 0 0 0 0 0 0 0 0 0 0 0 0 0
0.38281 -0.0051811 -0.00022658 0.015425 -0.016113 0 0.010453 -0.022114 -0.060794 -0.074935 -0.035347 -0.16449 -0.67066 0 0 0 0 0 0 0 0 0 0 0 0 0 0 0 0 0 -0.1172 -0.031486 -0.053943 -0.068364 -0.059515 -0.10611 -0.13488 0 0 0 0 0 0 0 0 0 0 0 0 0 0 0
0.38672 -0.0036562 0.0010454 0.01288 0.0012741 0 0.034757 -0.01086 -0.044231 -0.06021 -0.022643 -0.16999 -0.68582 0 0 0 0 0 0 0 0 0 0 0 0 0 0 0 0 0 -0.11507 -0.020316 -0.035595 -0.05859 -0.056379 -0.12886 -0.19151 0 0 0 0 0 0 0 0 0 0 0 0 0 0 0
0.39063 0.00065829 0.0025877 0.00022633 0.0085019 0 0.033905 -0.0092408 -0.025474 -0.047884 -0.024118 -0.13872 -0.69744 0 0 0 0 0 0 0 0 0 0 0 0 0 0 0 0 0 -0.097644 -0.012494 -0.027499 -0.056198 -0.04518 -0.13562 -0.20862 0 0 0 0 0 0 0 0 0 0 0 0 0 0 0
0.39453 0.0045269 0.0020316 -0.013259 0.0043486 0 0.0073513 -0.012314 -0.013389 -0.038021 -0.029581 -0.083275 -0.71307 0 0 0 0 0 0 0 0 0 0 0 0 0 0 0 0 0 -0.067639 -0.0075435 -0.027878 -0.054471 -0.030508 -0.1163 -0.16943 0 0 0 0 0 0 0 0 0 0 0 0 0 0 0
0.39844 0.0036539 -0.0023527 -0.018279 -0.0040772 0 -0.026923 -0.012488 -0.0081049 -0.025583 -0.026618 -0.025471 -0.7338 0 0 0 0 0 0 0 0 0 0 0 0 0 0 0 0 0 -0.032392 -0.0050017 -0.02584 -0.043033 -0.02043 -0.069516 -0.084284 0 0 0 0 0 0 0 0 0 0 0 0 0 0 0
0.40234 -0.0036726 -0.009637 -0.014095 -0.0085378 0 -0.04559 -0.0067973 -0.0038778 -0.0078161 -0.012491 0.018582 -0.75114 0 0 0 0 0 0 0 0 0 0 0 0 0 0 0 0 0 -0.00063487 -0.0057601 -0.012382 -0.01784 -0.018171 -0.0051655 0.014733 0 0 0 0 0 0 0 0 0 0 0 0 0 0 0
0.40625 -0.014621 -0.016589 -0.0089256 -0.0067495 0 -0.03764 0.0011275 0.0031441 0.011379 0.004749 0.047343 -0.75695 0 0 0 0 0 0 0 0 0 0 0 0 0 0 0 0 0 0.02272 -0.0099128 0.010512 0.014546 -0.017196 0.058042 0.093154 0 0 0 0 0 0 0 0 0 0 0 0 0 0 0
0.41016 -0.023309 -0.02002 -0.01146 -0.0035329 0 -0.012276 0.0055563 0.01099 0.025053 0.015523 0.070115 -0.75443 0 0 0 0 0 0 0 0 0 0 0 0 0 0 0 0 0 0.03943 -0.01404 0.03084 0.042053 -0.0062759 0.101 0.13375 0 0 0 0 0 0 0 0 0 0 0 0 0 0 0
0.41406 -0.02463 -0.018867 -0.021573 -0.0054942 0 0.0094736 0.0048794 0.015321 0.030872 0.018276 0.094791 -0.75582 0 0 0 0 0 0 0 0 0 0 0 0 0 0 0 0 0 0.055276 -0.011925 0.036943 0.056697 0.01901 0.11441 0.14185 0 0 0 0 0 0 0 0 0 0 0 0 0 0 0
0.41797 -0.017494 -0.014301 -0.029495 -0.014051 0 0.012367 0.0034898 0.015446 0.034047 0.019946 0.11798 -0.76839 0 0 0 0 0 0 0 0 0 0 0 0 0 0 0 0 0 0.073495 0.00074216 0.028106 0.059849 0.049498 0.10347 0.13362 0 0 0 0 0 0 0 0 0 0 0 0 0 0 0
0.42188 -0.0052781 -0.0082557 -0.024674 -0.0228 0 -0.0010406 0.007534 0.015646 0.041526 0.027618 0.12623 -0.78597 0 0 0 0 0 0 0 0 0 0 0 0 0 0 0 0 0 0.089897 0.021527 0.015819 0.05875 0.068009 0.082623 0.11927 0 0 0 0 0 0 0 0 0 0 0 0 0 0 0
0.42578 0.0064874 -0.0020701 -0.0060413 -0.021641 0 -0.013906 0.01848 0.020266 0.053182 0.040279 0.10766 -0.7971 0 0 0 0 0 0 0 0 0 0 0 0 0 0 0 0 0 0.094599 0.040979 0.014099 0.058126 0.063192 0.064192 0.096846 0 0 0 0 0 0 0 0 0 0 0 0 0 0 0
0.42969 0.013349 0.0036989 0.016161 -0.0047822 0 -0.010645 0.030512 0.028066 0.059675 0.048832 0.064302 -0.80097 0 0 0 0 0 0 0 0 0 0 0 0 0 0 0 0 0 0.079778 0.048004 0.026937 0.055237 0.039108 0.050292 0.061011 0 0 0 0 0 0 0 0 0 0 0 0 0 0 0
0.43359 0.01401 0.0086915 0.028828 0.023325 0 0.0091268 0.034437 0.032219 0.050253 0.044047 0.014114 -0.81136 0 0 0 0 0 0 0 0 0 0 0 0 0 0 0 0 0 0.047182 0.037195 0.043743 0.04305 0.0116 0.034857 0.015923 0 0 0 0 0 0 0 0 0 0 0 0 0 0 0
0.4375 0.01035 0.012384 0.026797 0.048827 0 0.03014 0.025086 0.026306 0.023415 0.024623 -0.020511 -0.8419 0 0 0 0 0 0 0 0 0 0 0 0 0 0 0 0 0 0.0086686 0.012814 0.04725 0.018392 -0.0052065 0.012931 -0.022586 0 0 0 0 0 0 0 0 0 0 0 0 0 0 0
0.44141 0.0058196 0.014292 0.016117 0.056311 0 0.034591 0.0060415 0.010461 -0.010023 -0.001732 -0.029226 -0.88839 0 0 0 0 0 0 0 0 0 0 0 0 0 0 0 0 0 -0.021409 -0.013345 0.027873 -0.012787 -0.0097644 -0.012434 -0.039113 0 0 0 0 0 0 0 0 0 0 0 0 0 0 0
0.44531 0.0033843 0.014288 0.0074115 0.038966 0 0.017453 -0.012332 -0.0082674 -0.034726 -0.024139 -0.021732 -0.92898 0 0 0 0 0 0 0 0 0 0 0 0 0 0 0 0 0 -0.036076 -0.028677 -0.0072139 -0.038169 -0.011699 -0.032577 -0.033494 0 0 0 0 0 0 0 0 0 0 0 0 0 0 0
0.44922 0.0041553 0.012648 0.0062609 0.0043116 0 -0.0088571 -0.020147 -0.021435 -0.042304 -0.03534 -0.019746 -0.94386 0 0 0 0 0 0 0 0 0 0 0 0 0 0 0 0 0 -0.039752 -0.026782 -0.038119 -0.047716 -0.020287 -0.042043 -0.023206 0 0 0 0 0 0 0 0 0 0 0 0 0 0 0
0.45313 0.0072681 0.0099861 0.0096243 -0.028993 0 -0.024139 -0.014822 -0.02525 -0.036191 -0.034233 -0.038642 -0.93398 0 0 0 0 0 0 0 0 0 0 0 0 0 0 0 0 0 -0.043042 -0.010741 -0.046738 -0.040911 -0.034277 -0.044287 -0.029691 0 0 0 0 0 0 0 0 0 0 0 0 0 0 0
0.45703 0.010825 0.0073172 0.010673 -0.042133 0 -0.016329 -0.0022785 -0.021933 -0.026514 -0.024167 -0.073662 -0.91899 0 0 0 0 0 0 0 0 0 0 0 0 0 0 0 0 0 -0.05271 0.0089972 -0.03039 -0.026736 -0.042654 -0.047947 -0.060014 0 0 0 0 0 0 0 0 0 0 0 0 0 0 0
0.46094 0.013153 0.0059983 0.0062583 -0.028163 0 0.0090283 0.0080798 -0.016151 -0.02088 -0.010401 -0.10243 -0.91696 0 0 0 0 0 0 0 0 0 0 0 0 0 0 0 0 0 -0.065367 0.020789 -0.0036417 -0.016652 -0.035264 -0.057208 -0.099552 0 0 0 0 0 0 0 0 0 0 0 0 0 0 0
0.46484 0.013567 0.0070565 -0.00041779 0.0031804 0 0.032997 0.010323 -0.010652 -0.019577 0.00128 -0.10206 -0.92791 0 0 0 0 0 0 0 0 0 0 0 0 0 0 0 0 0 -0.070159 0.018615 0.013312 -0.016321 -0.013135 -0.065992 -0.12161 0 0 0 0 0 0 0 0 0 0 0 0 0 0 0
0.46875 0.012312 0.010102 -0.0036907 0.031782 0 0.037583 0.0055364 -0.0051025 -0.018003 0.0059626 -0.066962 -0.93762 0 0 0 0 0 0 0 0 0 0 0 0 0 0 0 0 0 -0.058011 0.0055706 0.01051 -0.022196 0.011034 -0.062108 -0.10598 0 0 0 0 0 0 0 0 0 0 0 0 0 0 0
0.47266 0.010011 0.01293 -0.0010897 0.040669 0 0.019164 -0.00020697 0.0017534 -0.012157 0.0023535 -0.012868 -0.9356 0 0 0 0 0 0 0 0 0 0 0 0 0 0 0 0 0 -0.02951 -0.0082492 -0.0044099 -0.024932 0.022659 -0.037889 -0.052489 0 0 0 0 0 0 0 0 0 0 0 0 0 0 0
0.47656 0.0072237 0.012726 0.0048517 0.027256 0 -0.0089778 -0.0010801 0.0096343 -0.0015668 -0.0049148 0.03529 -0.92628 0 0 0 0 0 0 0 0 0 0 0 0 0 0 0 0 0 0.0051293 -0.012385 -0.013209 -0.016527 0.016889 0.0022386 0.018839 0 0 0 0 0 0 0 0 0 0 0 0 0 0 0
0.48047 0.0044276 0.0083339 0.009507 0.0040881 0 -0.026637 0.0044358 0.016609 0.011708 -0.0070257 0.061061 -0.92221 0 0 0 0 0 0 0 0 0 0 0 0 0 0 0 0 0 0.033623 -0.002904 -0.002586 0.0040259 0.0024894 0.043805 0.079557 0 0 0 0 0 0 0 0 0 0 0 0 0 0 0
0.48438 0.0021994 0.0016345 0.010061 -0.011387 0 -0.021577 0.013346 0.021074 0.025209 0.0025987 0.065554 -0.9288 0 0 0 0 0 0 0 0 0 0 0 0 0 0 0 0 0 0.050066 0.015179 0.02451 0.0301 -0.0049099 0.071925 0.10836 0 0 0 0 0 0 0 0 0 0 0 0 0 0 0
0.48828 0.0011978 -0.0034387 0.0068189 -0.010005 0 0.0017563 0.02107 0.023404 0.036808 0.021955 0.062343 -0.93842 0 0 0 0 0 0 0 0 0 0 0 0 0 0 0 0 0 0.057378 0.031638 0.05097 0.051701 0.0052689 0.080522 0.10181 0 0 0 0 0 0 0 0 0 0 0 0 0 0 0
0.49219 0.0018193 -0.0037239 0.0019866 0.0032212 0 0.026058 0.024679 0.025412 0.044416 0.040529 0.064407 -0.9395 0 0 0 0 0 0 0 0 0 0 0 0 0 0 0 0 0 0.062401 0.038103 0.059092 0.061478 0.030415 0.074479 0.074844 0 0 0 0 0 0 0 0 0 0 0 0 0 0 0
0.49609 0.0038279 0.00082451 -0.0017087 0.014832 0 0.034436 0.024152 0.028145 0.046444 0.04699 0.074244 -0.92908 0 0 0 0 0 0 0 0 0 0 0 0 0 0 0 0 0 0.068604 0.033221 0.044398 0.058568 0.056107 0.064271 0.050799 0 0 0 0 0 0 0 0 0 0 0 0 0 0 0
0.5 0.0063558 0.007238 -0.0014812 0.015085 0 0.022921 0.021413 0.030244 0.042987 0.038325 0.08365 -0.91486 0 0 0 0 0 0 0 0 0 0 0 0 0 0 0 0 0 0.072811 0.022409 0.018622 0.04799 0.065867 0.057864 0.04594 0 0 0 0 0 0 0 0 0 0 0 0 0 0 0
0.50391 0.008351 0.011882 0.004659 0.0062121 0 0.0026688 0.018461 0.028683 0.035911 0.022143 0.081178 -0.90604 0 0 0 0 0 0 0 0 0 0 0 0 0 0 0 0 0 0.068321 0.013012 -4.2275e-05 0.036326 0.052484 0.055559 0.05825 0 0 0 0 0 0 0 0 0 0 0 0 0 0 0
0.50781 0.0091576 0.012965 0.015738 -0.00012391 0 -0.0095548 0.016056 0.02154 0.027082 0.0098547 0.060616 -0.90467 0 0 0 0 0 0 0 0 0 0 0 0 0 0 0 0 0 0.051152 0.0090223 -0.0010172 0.026957 0.023082 0.050686 0.068994 0 0 0 0 0 0 0 0 0 0 0 0 0 0 0
0.51172 0.0088052 0.011229 0.026289 0.0061231 0 -0.0047893 0.013586 0.010482 0.016653 0.00689 0.025093 -0.90657 0 0 0 0 0 0 0 0 0 0 0 0 0 0 0 0 0 0.023968 0.0092282 0.011568 0.018474 -0.0057352 0.035353 0.057393 0 0 0 0 0 0 0 0 0 0 0 0 0 0 0
0.51563 0.0078279 0.0086934 0.028617 0.023344 0 0.011531 0.0099279 0.00049324 0.0038459 0.0088417 -0.014477 -0.90856 0 0 0 0 0 0 0 0 0 0 0 0 0 0 0 0 0 -0.0052037 0.0094742 0.023697 0.0074331 -0.019479 0.0075384 0.017963 0 0 0 0 0 0 0 0 0 0 0 0 0 0 0
0.51953 0.0067864 0.0068895 0.018753 0.038019 0 0.024686 0.0046075 -0.0036431 -0.010325 0.0066825 -0.044886 -0.91159 0 0 0 0 0 0 0 0 0 0 0 0 0 0 0 0 0 -0.02788 0.0065432 0.02328 -0.0069979 -0.015876 -0.025385 -0.033596 0 0 0 0 0 0 0 0 0 0 0 0 0 0 0
0.52344 0.005875 0.0061072 0.0011739 0.034966 0 0.022788 -0.0015323 -0.0016179 -0.021899 -0.0042416 -0.057292 -0.91608 0 0 0 0 0 0 0 0 0 0 0 0 0 0 0 0 0 -0.039737 0.00047084 0.0090517 -0.020871 -0.0057968 -0.049995 -0.071561 0 0 0 0 0 0 0 0 0 0 0 0 0 0 0
0.52734 0.0049233 0.0058585 -0.013146 0.010113 0 0.0059209 -0.0066949 0.0012444 -0.026716 -0.019811 -0.051994 -0.91645 0 0 0 0 0 0 0 0 0 0 0 0 0 0 0 0 0 -0.042086 -0.0060451 -0.0099447 -0.028241 -0.003938 -0.055843 -0.079619 0 0 0 0 0 0 0 0 0 0 0 0 0 0 0
0.53125 0.0037888 0.0057044 -0.015061 -0.024483 0 -0.014475 -0.009332 -0.0020648 -0.024734 -0.030843 -0.03852 -0.90352 0 0 0 0 0 0 0 0 0 0 0 0 0 0 0 0 0 -0.040087 -0.010048 -0.022574 -0.026811 -0.016335 -0.043906 -0.062405 0 0 0 0 0 0 0 0 0 0 0 0 0 0 0
0.53516 0.0027758 0.0055778 -0.0049252 -0.047778 0 -0.024538 -0.0092253 -0.013614 -0.020912 -0.030862 -0.03003 -0.87391 0 0 0 0 0 0 0 0 0 0 0 0 0 0 0 0 0 -0.039342 -0.010365 -0.024017 -0.021094 -0.034808 -0.027127 -0.039901 0 0 0 0 0 0 0 0 0 0 0 0 0 0 0
0.53906 0.0025984 0.0055101 0.0077818 -0.044171 0 -0.017719 -0.0074594 -0.026993 -0.020662 -0.020818 -0.034634 -0.83632 0 0 0 0 0 0 0 0 0 0 0 0 0 0 0 0 0 -0.042595 -0.0078737 -0.017799 -0.019279 -0.043295 -0.021071 -0.030408 0 0 0 0 0 0 0 0 0 0 0 0 0 0 0
0.54297 0.003749 0.0052657 0.012939 -0.014761 0 0.0014769 -0.0052936 -0.031129 -0.024003 -0.0073215 -0.049173 -0.80645 0 0 0 0 0 0 0 0 0 0 0 0 0 0 0 0 0 -0.047782 -0.0042314 -0.010951 -0.025628 -0.031232 -0.031175 -0.036937 0 0 0 0 0 0 0 0 0 0 0 0 0 0 0
0.54688 0.0057485 0.0043362 0.008458 0.022721 0 0.021074 -0.0030855 -0.019515 -0.024757 0.0029818 -0.060238 -0.79383 0 0 0 0 0 0 0 0 0 0 0 0 0 0 0 0 0 -0.048482 -0.00042778 -0.0074114 -0.035114 -0.0030008 -0.04714 -0.047316 0 0 0 0 0 0 0 0 0 0 0 0 0 0 0
0.55078 0.0070779 0.0023098 0.00091913 0.04533 0 0.028977 -0.00041222 0.0029023 -0.016373 0.0075887 -0.052586 -0.79255 0 0 0 0 0 0 0 0 0 0 0 0 0 0 0 0 0 -0.037348 0.0035588 -0.0054126 -0.036067 0.024617 -0.050119 -0.045607 0 0 0 0 0 0 0 0 0 0 0 0 0 0 0
0.55469 0.0061254 -0.00070362 -0.0020224 0.039804 0 0.019579 0.0028035 0.022203 0.0011137 0.0080589 -0.019829 -0.78497 0 0 0 0 0 0 0 0 0 0 0 0 0 0 0 0 0 -0.011431 0.0078703 -0.00045324 -0.019824 0.035142 -0.027723 -0.024013 0 0 0 0 0 0 0 0 0 0 0 0 0 0 0
0.55859 0.0025007 -0.0039569 0.00056218 0.010869 0 -0.0030942 0.0055879 0.026511 0.020118 0.0071404 0.029648 -0.75618 0 0 0 0 0 0 0 0 0 0 0 0 0 0 0 0 0 0.023858 0.011682 0.0094231 0.010465 0.02498 0.015175 0.013203 0 0 0 0 0 0 0 0 0 0 0 0 0 0 0
0.5625 -0.0024903 -0.0064416 0.0027499 -0.022382 0 -0.026801 0.006652 0.016218 0.031733 0.0064415 0.075817 -0.7072 0 0 0 0 0 0 0 0 0 0 0 0 0 0 0 0 0 0.055867 0.013183 0.020874 0.040099 0.0058153 0.058772 0.053786 0 0 0 0 0 0 0 0 0 0 0 0 0 0 0
0.56641 -0.0068051 -0.007603 -0.0010614 -0.039332 0 -0.037152 0.0058268 0.0036296 0.032967 0.0063361 0.097991 -0.65599 0 0 0 0 0 0 0 0 0 0 0 0 0 0 0 0 0 0.071537 0.01089 0.027284 0.053009 -0.0048581 0.082027 0.084235 0 0 0 0 0 0 0 0 0 0 0 0 0 0 0
0.57031 -0.0092903 -0.0078801 -0.00965 -0.031263 0 -0.026474 0.0043961 0.0014926 0.027926 0.0070581 0.08746 -0.6249 0 0 0 0 0 0 0 0 0 0 0 0 0 0 0 0 0 0.065879 0.0051849 0.023726 0.043923 0.0026935 0.076861 0.095126 0 0 0 0 0 0 0 0 0 0 0 0 0 0 0
0.57422 -0.010444 -0.008499 -0.016075 -0.0065566 0 -0.00045963 0.0036336 0.010719 0.02244 0.009019 0.053769 -0.62381 0 0 0 0 0 0 0 0 0 0 0 0 0 0 0 0 0 0.045628 -0.0014841 0.01086 0.02227 0.023227 0.052187 0.084369 0 0 0 0 0 0 0 0 0 0 0 0 0 0 0
0.57813 -0.011562 -0.010453 -0.01502 0.015625 0 0.023368 0.0030711 0.019258 0.018298 0.011797 0.019378 -0.64223 0 0 0 0 0 0 0 0 0 0 0 0 0 0 0 0 0 0.024494 -0.0061947 -0.0051533 0.0043537 0.040646 0.025736 0.058293 0 0 0 0 0 0 0 0 0 0 0 0 0 0 0
0.58203 -0.013156 -0.01343 -0.0084584 0.018872 0 0.026868 0.00068618 0.013865 0.012989 0.013133 0.0045387 -0.65686 0 0 0 0 0 0 0 0 0 0 0 0 0 0 0 0 0 0.012997 -0.0077453 -0.016546 0.00031616 0.039775 0.010863 0.028938 0 0 0 0 0 0 0 0 0 0 0 0 0 0 0
0.58594 -0.014367 -0.015749 -0.0037651 0.001067 0 0.0053237 -0.0048203 -0.0062616 0.0041797 0.0095951 0.012006 -0.64954 0 0 0 0 0 0 0 0 0 0 0 0 0 0 0 0 0 0.010669 -0.0075536 -0.018863 0.0067422 0.017024 0.0082316 0.0069774 0 0 0 0 0 0 0 0 0 0 0 0 0 0 0
0.58984 -0.014034 -0.015647 -0.0064669 -0.024218 0 -0.027149 -0.012096 -0.027532 -0.0069837 -0.0010227 0.023706 -0.62114 0 0 0 0 0 0 0 0 0 0 0 0 0 0 0 0 0 0.0070233 -0.0084537 -0.013674 0.010665 -0.017281 0.0074572 -0.0057473 0 0 0 0 0 0 0 0 0 0 0 0 0 0 0
0.59375 -0.012253 -0.012896 -0.015145 -0.037837 0 -0.047129 -0.01802 -0.034324 -0.017586 -0.017359 0.014221 -0.58973 0 0 0 0 0 0 0 0 0 0 0 0 0 0 0 0 0 -0.0092117 -0.012423 -0.007396 0.00096147 -0.045951 -0.0036876 -0.017261 0 0 0 0 0 0 0 0 0 0 0 0 0 0 0
0.59766 -0.010575 -0.0092091 -0.023202 -0.029722 0 -0.040183 -0.020831 -0.024037 -0.027008 -0.034408 -0.027566 -0.57404 0 0 0 0 0 0 0 0 0 0 0 0 0 0 0 0 0 -0.039888 -0.019114 -0.0070027 -0.022609 -0.056272 -0.029546 -0.037454 0 0 0 0 0 0 0 0 0 0 0 0 0 0 0
0.60156 -0.010425 -0.0068897 -0.024944 -0.0071157 0 -0.012926 -0.022087 -0.010047 -0.037608 -0.046218 -0.086247 -0.57674 0 0 0 0 0 0 0 0 0 0 0 0 0 0 0 0 0 -0.074521 -0.026187 -0.015323 -0.049615 -0.047959 -0.062882 -0.067274 0 0 0 0 0 0 0 0 0 0 0 0 0 0 0
0.60547 -0.011348 -0.0068664 -0.019691 0.010552 0 0.012152 -0.024899 -0.009226 -0.050502 -0.049474 -0.12918 -0.58259 0 0 0 0 0 0 0 0 0 0 0 0 0 0 0 0 0 -0.097127 -0.030844 -0.028992 -0.067151 -0.032423 -0.089433 -0.095575 0 0 0 0 0 0 0 0 0 0 0 0 0 0 0
0.60938 -0.011143 -0.0079779 -0.01076 0.0070859 0 0.015439 -0.029926 -0.025786 -0.061448 -0.045144 -0.13155 -0.57347 0 0 0 0 0 0 0 0 0 0 0 0 0 0 0 0 0 -0.097496 -0.031276 -0.040594 -0.068764 -0.02376 -0.097526 -0.10785 0 0 0 0 0 0 0 0 0 0 0 0 0 0 0
0.61328 -0.0080221 -0.0081926 -0.0018998 -0.016557 0 -0.0034692 -0.033556 -0.046932 -0.062685 -0.036869 -0.096606 -0.54583 0 0 0 0 0 0 0 0 0 0 0 0 0 0 0 0 0 -0.078158 -0.027305 -0.043693 -0.057498 -0.027754 -0.086058 -0.09929 0 0 0 0 0 0 0 0 0 0 0 0 0 0 0
0.61719 -0.0027156 -0.0065372 0.0046187 -0.041568 0 -0.026119 -0.030791 -0.054356 -0.050102 -0.027699 -0.052674 -0.51411 0 0 0 0 0 0 0 0 0 0 0 0 0 0 0 0 0 -0.051824 -0.020343 -0.037184 -0.042011 -0.037193 -0.064867 -0.079369 0 0 0 0 0 0 0 0 0 0 0 0 0 0 0
0.62109 0.0017551 -0.0038351 0.0074198 -0.045597 0 -0.031714 -0.020368 -0.040421 -0.028474 -0.018277 -0.028948 -0.49747 0 0 0 0 0 0 0 0 0 0 0 0 0 0 0 0 0 -0.031604 -0.012901 -0.025591 -0.029779 -0.037739 -0.046733 -0.062672 0 0 0 0 0 0 0 0 0 0 0 0 0 0 0
0.625 0.0026505 -0.0016461 0.0055859 -0.021255 0 -0.014994 -0.0067869 -0.013936 -0.0085242 -0.0080553 -0.031015 -0.50321 0 0 0 0 0 0 0 0 0 0 0 0 0 0 0 0 0 -0.02172 -0.0075021 -0.015004 -0.022463 -0.020451 -0.036933 -0.054347 0 0 0 0 0 0 0 0 0 0 0 0 0 0 0
0.62891 8.0589e-06 -0.00067007 5.4004e-05 0.016484 0 0.010088 0.00323 0.0088427 0.0021063 0.0021294 -0.037996 -0.52256 0 0 0 0 0 0 0 0 0 0 0 0 0 0 0 0 0 -0.015745 -0.0051152 -0.0080472 -0.015972 0.0090671 -0.029032 -0.04449 0 0 0 0 0 0 0 0 0 0 0 0 0 0 0
0.63281 -0.0033896 -0.0003247 -0.0052139 0.041043 0 0.02328 0.0065944 0.018255 0.0051984 0.0094702 -0.023329 -0.54056 0 0 0 0 0 0 0 0 0 0 0 0 0 0 0 0 0 -0.0032675 -0.0040918 -0.0023028 -0.0044715 0.033365 -0.011159 -0.017749 0 0 0 0 0 0 0 0 0 0 0 0 0 0 0
0.63672 -0.0045656 0.00020139 -0.0053794 0.035179 0 0.015409 0.0062102 0.017121 0.0091703 0.011866 0.020247 -0.54816 0 0 0 0 0 0 0 0 0 0 0 0 0 0 0 0 0 0.020604 -0.0010268 0.0063904 0.014544 0.03682 0.021986 0.030254 0 0 0 0 0 0 0 0 0 0 0 0 0 0 0
0.64063 -0.0029566 0.0007796 0.0005437 0.0050473 0 -0.0047868 0.0075519 0.014733 0.020035 0.011198 0.07399 -0.54493 0 0 0 0 0 0 0 0 0 0 0 0 0 0 0 0 0 0.050476 0.0064089 0.018898 0.037408 0.019458 0.061892 0.085023 0 0 0 0 0 0 0 0 0 0 0 0 0 0 0
0.64453 -0.00063474 0.00047685 0.0073885 -0.024552 0 -0.019107 0.013097 0.016953 0.03533 0.01301 0.10948 -0.53329 0 0 0 0 0 0 0 0 0 0 0 0 0 0 0 0 0 0.07425 0.016785 0.030943 0.055828 -0.0013818 0.090931 0.12178 0 0 0 0 0 0 0 0 0 0 0 0 0 0 0
0.64844 -9.6177e-05 -0.0011415 0.007754 -0.030117 0 -0.015202 0.020236 0.022422 0.046901 0.021627 0.11182 -0.51428 0 0 0 0 0 0 0 0 0 0 0 0 0 0 0 0 0 0.082007 0.025123 0.036409 0.062259 -0.0044341 0.095801 0.12379 0 0 0 0 0 0 0 0 0 0 0 0 0 0 0
0.65234 -0.0018576 -0.0030718 -0.0005863 -0.0081413 0 0.0041815 0.02433 0.026664 0.049063 0.034857 0.089143 -0.49019 0 0 0 0 0 0 0 0 0 0 0 0 0 0 0 0 0 0.073055 0.026505 0.032704 0.055474 0.01734 0.078273 0.095151 0 0 0 0 0 0 0 0 0 0 0 0 0 0 0
0.65625 -0.0040864 -0.0034902 -0.011325 0.022789 0 0.0244 0.023204 0.027463 0.04336 0.044007 0.062358 -0.4682 0 0 0 0 0 0 0 0 0 0 0 0 0 0 0 0 0 0.055667 0.020215 0.023016 0.041681 0.049287 0.05361 0.057601 0 0 0 0 0 0 0 0 0 0 0 0 0 0 0
0.66016 -0.0044036 -0.0014367 -0.014755 0.037797 0 0.030538 0.018332 0.02537 0.035399 0.040439 0.046736 -0.45685 0 0 0 0 0 0 0 0 0 0 0 0 0 0 0 0 0 0.039987 0.010549 0.01336 0.029575 0.065619 0.037721 0.034118 0 0 0 0 0 0 0 0 0 0 0 0 0 0 0
0.66406 -0.0020329 0.0021046 -0.0071577 0.025861 0 0.018045 0.012167 0.02047 0.028008 0.023278 0.041737 -0.45701 0 0 0 0 0 0 0 0 0 0 0 0 0 0 0 0 0 0.030078 0.0032666 0.0074571 0.023025 0.050067 0.034145 0.032172 0 0 0 0 0 0 0 0 0 0 0 0 0 0 0
0.66797 0.0015979 0.0048361 0.0049851 -0.0023071 0 -0.0047515 0.0053376 0.011222 0.018636 0.00095287 0.03513 -0.45837 0 0 0 0 0 0 0 0 0 0 0 0 0 0 0 0 0 0.021557 0.00080982 0.0044114 0.017953 0.0095956 0.032074 0.039127 0 0 0 0 0 0 0 0 0 0 0 0 0 0 0
0.67188 0.0041146 0.0049384 0.010827 -0.024318 0 -0.022947 -0.0029662 -0.0023961 0.0036329 -0.015391 0.014849 -0.4481 0 0 0 0 0 0 0 0 0 0 0 0 0 0 0 0 0 0.0065142 0.00072542 0.00095491 0.0067441 -0.03054 0.016869 0.03279 0 0 0 0 0 0 0 0 0 0 0 0 0 0 0
0.67578 0.0040774 0.0024483 0.0057462 -0.024762 0 -0.025328 -0.012369 -0.015876 -0.015863 -0.020819 -0.021717 -0.42402 0 0 0 0 0 0 0 0 0 0 0 0 0 0 0 0 0 -0.018604 -0.0013554 -0.0047498 -0.0135 -0.04652 -0.01628 -0.00085383 0 0 0 0 0 0 0 0 0 0 0 0 0 0 0
0.67969 0.001983 -0.00084019 -0.0038831 -0.0067905 0 -0.011868 -0.020212 -0.022682 -0.033397 -0.019652 -0.06593 -0.39772 0 0 0 0 0 0 0 0 0 0 0 0 0 0 0 0 0 -0.048734 -0.0072486 -0.011877 -0.036751 -0.034133 -0.05721 -0.055601 0 0 0 0 0 0 0 0 0 0 0 0 0 0 0
0.68359 -0.00022413 -0.0026951 -0.0068158 0.012128 0 0.0064955 -0.023732 -0.020925 -0.042789 -0.020057 -0.10236 -0.38294 0 0 0 0 0 0 0 0 0 0 0 0 0 0 0 0 0 -0.072937 -0.01463 -0.018932 -0.052372 -0.010561 -0.088031 -0.10764 0 0 0 0 0 0 0 0 0 0 0 0 0 0 0
0.6875 -0.00066 -0.0019011 0.0019026 0.015577 0 0.015961 -0.022965 -0.01652 -0.043627 -0.025702 -0.1165 -0.38166 0 0 0 0 0 0 0 0 0 0 0 0 0 0 0 0 0 -0.081768 -0.019594 -0.02577 -0.054222 0.0010483 -0.096259 -0.13148 0 0 0 0 0 0 0 0 0 0 0 0 0 0 0
0.69141 0.0010266 0.0010343 0.015728 0.0014334 0 0.010363 -0.020671 -0.017749 -0.040614 -0.032573 -0.10282 -0.38303 0 0 0 0 0 0 0 0 0 0 0 0 0 0 0 0 0 -0.073402 -0.020401 -0.03277 -0.045811 -0.0092883 -0.083069 -0.11789 0 0 0 0 0 0 0 0 0 0 0 0 0 0 0
0.69531 0.0032289 0.0041558 0.022447 -0.017469 0 -0.0040402 -0.019041 -0.025815 -0.037659 -0.03352 -0.069522 -0.37611 0 0 0 0 0 0 0 0 0 0 0 0 0 0 0 0 0 -0.054056 -0.018565 -0.038311 -0.036421 -0.031433 -0.060723 -0.080296 0 0 0 0 0 0 0 0 0 0 0 0 0 0 0
0.69922 0.0034281 0.0051035 0.015276 -0.024861 0 -0.01407 -0.01704 -0.031836 -0.033504 -0.025491 -0.034915 -0.36109 0 0 0 0 0 0 0 0 0 0 0 0 0 0 0 0 0 -0.032979 -0.016496 -0.038411 -0.031978 -0.045216 -0.042188 -0.043865 0 0 0 0 0 0 0 0 0 0 0 0 0 0 0
0.70313 0.00016277 0.0025126 -0.0013396 -0.014712 0 -0.011481 -0.011792 -0.025041 -0.023853 -0.012244 -0.015276 -0.34613 0 0 0 0 0 0 0 0 0 0 0 0 0 0 0 0 0 -0.016275 -0.014631 -0.030093 -0.029688 -0.037968 -0.031614 -0.025583 0 0 0 0 0 0 0 0 0 0 0 0 0 0 0
0.70703 -0.005482 -0.0028811 -0.016132 0.0040552 0 -0.00076278 -0.00271 -0.0047118 -0.0075788 -0.00051847 -0.011984 -0.3344 0 0 0 0 0 0 0 0 0 0 0 0 0 0 0 0 0 -0.0040964 -0.011238 -0.015241 -0.021629 -0.014441 -0.022841 -0.021471 0 0 0 0 0 0 0 0 0 0 0 0 0 0 0
0.71094 -0.010192 -0.0082302 -0.020647 0.015254 0 0.0049868 0.0064961 0.016906 0.010128 0.0058344 -0.0098799 -0.31849 0 0 0 0 0 0 0 0 0 0 0 0 0 0 0 0 0 0.0073463 -0.0049409 -0.00020775 -0.0035079 0.0084935 -0.0063997 -0.012212 0 0 0 0 0 0 0 0 0 0 0 0 0 0 0
0.71484 -0.010582 -0.010026 -0.014988 0.0090978 0 -0.0027313 0.010804 0.025129 0.021592 0.008023 0.0090774 -0.29018 0 0 0 0 0 0 0 0 0 0 0 0 0 0 0 0 0 0.021198 0.0030809 0.0093541 0.020152 0.016734 0.020973 0.017306 0 0 0 0 0 0 0 0 0 0 0 0 0 0 0
0.71875 -0.0056031 -0.0063132 -0.0054499 -0.0092112 0 -0.017797 0.0091447 0.017087 0.023803 0.0096992 0.047358 -0.25424 0 0 0 0 0 0 0 0 0 0 0 0 0 0 0 0 0 0.036573 0.0098398 0.013418 0.039315 0.010372 0.051937 0.061756 0 0 0 0 0 0 0 0 0 0 0 0 0 0 0
0.72266 0.002739 0.0018562 0.0021359 -0.022932 0 -0.02317 0.0062563 0.0051905 0.021486 0.01332 0.086028 -0.22795 0 0 0 0 0 0 0 0 0 0 0 0 0 0 0 0 0 0.048846 0.013547 0.016928 0.046711 0.002503 0.072872 0.097495 0 0 0 0 0 0 0 0 0 0 0 0 0 0 0
0.72656 0.010895 0.010922 0.0064921 -0.016855 0 -0.0063204 0.0086667 0.0055471 0.022747 0.019178 0.099095 -0.22418 0 0 0 0 0 0 0 0 0 0 0 0 0 0 0 0 0 0.053257 0.015605 0.023988 0.043239 0.0073346 0.073829 0.10191 0 0 0 0 0 0 0 0 0 0 0 0 0 0 0
0.73047 0.016101 0.016989 0.0095607 0.010039 0 0.027351 0.018389 0.022305 0.031442 0.026708 0.076619 -0.23606 0 0 0 0 0 0 0 0 0 0 0 0 0 0 0 0 0 0.049021 0.019224 0.033071 0.036103 0.027927 0.05653 0.073126 0 0 0 0 0 0 0 0 0 0 0 0 0 0 0
0.73438 0.017612 0.018121 0.012712 0.042314 0 0.056113 0.030425 0.043235 0.043478 0.035046 0.035544 -0.24147 0 0 0 0 0 0 0 0 0 0 0 0 0 0 0 0 0 0.040678 0.025765 0.038418 0.032332 0.053298 0.033952 0.032722 0 0 0 0 0 0 0 0 0 0 0 0 0 0 0
0.73828 0.01631 0.015225 0.015083 0.058465 0 0.058282 0.036507 0.050816 0.050215 0.041696 0.0072836 -0.22397 0 0 0 0 0 0 0 0 0 0 0 0 0 0 0 0 0 0.035207 0.032399 0.036017 0.033716 0.066557 0.021248 0.0089567 0 0 0 0 0 0 0 0 0 0 0 0 0 0 0
0.74219 0.013743 0.011209 0.015327 0.046579 0 0.029801 0.031663 0.037971 0.045485 0.041922 0.011975 -0.18797 0 0 0 0 0 0 0 0 0 0 0 0 0 0 0 0 0 0.036525 0.033678 0.027479 0.036601 0.057353 0.024608 0.015087 0 0 0 0 0 0 0 0 0 0 0 0 0 0 0
0.74609 0.011713 0.0092371 0.014155 0.013731 0 -0.011574 0.018006 0.013706 0.030095 0.031716 0.041392 -0.1516 0 0 0 0 0 0 0 0 0 0 0 0 0 0 0 0 0 0.041405 0.026113 0.017734 0.035297 0.029481 0.036548 0.04039 0 0 0 0 0 0 0 0 0 0 0 0 0 0 0
0.75 0.012103 0.011127 0.014566 -0.017999 0 -0.03838 0.0031311 -0.0055532 0.010793 0.012878 0.064843 -0.1258 0 0 0 0 0 0 0 0 0 0 0 0 0 0 0 0 0 0.040604 0.01196 0.0097126 0.025927 -0.0013023 0.04148 0.059631 0 0 0 0 0 0 0 0 0 0 0 0 0 0 0
0.75391 0.015933 0.016462 0.01933 -0.026348 0 -0.031859 -0.0049162 -0.0096126 -0.0043948 -0.0052856 0.052969 -0.10337 0 0 0 0 0 0 0 0 0 0 0 0 0 0 0 0 0 0.025541 -0.0012345 0.0025931 0.0088997 -0.017341 0.027524 0.051642 0 0 0 0 0 0 0 0 0 0 0 0 0 0 0
0.75781 0.021798 0.02265 0.028025 -0.0043245 0 0.0064471 -0.0023661 -0.00073656 -0.010546 -0.0114 0.0007306 -0.069779 0 0 0 0 0 0 0 0 0 0 0 0 0 0 0 0 0 -0.003696 -0.0055549 -0.0044794 -0.010405 -0.010394 -0.0041636 0.012797 0 0 0 0 0 0 0 0 0 0 0 0 0 0 0
0.76172 0.025579 0.026076 0.036224 0.034281 0 0.055893 0.0083184 0.011104 -0.0076204 -0.0014797 -0.066955 -0.022065 0 0 0 0 0 0 0 0 0 0 0 0 0 0 0 0 0 -0.035379 0.0012959 -0.0085226 -0.023329 0.012793 -0.039243 -0.041808 0 0 0 0 0 0 0 0 0 0 0 0 0 0 0
0.76563 0.022948 0.024131 0.037693 0.06322 0 0.087926 0.01972 0.017221 0.00033051 0.016029 -0.11009 0.026763 0 0 0 0 0 0 0 0 0 0 0 0 0 0 0 0 0 -0.051863 0.013579 -0.004809 -0.022581 0.034196 -0.059105 -0.086968 0 0 0 0 0 0 0 0 0 0 0 0 0 0 0
0.76953 0.013269 0.017018 0.028422 0.060803 0 0.080898 0.023457 0.015081 0.0075696 0.025509 -0.09911 0.063144 0 0 0 0 0 0 0 0 0 0 0 0 0 0 0 0 0 -0.041343 0.02103 0.006329 -0.0080351 0.035788 -0.052513 -0.099477 0 0 0 0 0 0 0 0 0 0 0 0 0 0 0
0.77344 0.0011451 0.0078201 0.010017 0.02486 0 0.032645 0.015438 0.0071428 0.0097818 0.016618 -0.035547 0.0899 0 0 0 0 0 0 0 0 0 0 0 0 0 0 0 0 0 -0.0076115 0.016262 0.016277 0.011083 0.011928 -0.022477 -0.069271 0 0 0 0 0 0 0 0 0 0 0 0 0 0 0
0.77734 -0.0067985 0.00035399 -0.010073 -0.024301 0 -0.034799 -0.00061212 -0.0023358 0.0065429 -0.0063851 0.045264 0.12427 0 0 0 0 0 0 0 0 0 0 0 0 0 0 0 0 0 0.030116 0.00063549 0.014376 0.021345 -0.025249 0.015476 -0.00651 0 0 0 0 0 0 0 0 0 0 0 0 0 0 0
0.78125 -0.0075885 -0.0036266 -0.022499 -0.055956 0 -0.08368 -0.014751 -0.0091418 0.0013627 -0.027001 0.093738 0.17854 0 0 0 0 0 0 0 0 0 0 0 0 0 0 0 0 0 0.048702 -0.016245 -0.0010314 0.015265 -0.052262 0.042127 0.059783 0 0 0 0 0 0 0 0 0 0 0 0 0 0 0
0.78516 -0.0045904 -0.0053507 -0.022179 -0.049513 0 -0.082168 -0.01786 -0.010165 -0.0012831 -0.029303 0.078739 0.24493 0 0 0 0 0 0 0 0 0 0 0 0 0 0 0 0 0 0.03681 -0.023532 -0.018483 -0.0018539 -0.049767 0.045311 0.094992 0 0 0 0 0 0 0 0 0 0 0 0 0 0 0
0.78906 -0.0040339 -0.0070801 -0.012202 -0.010135 0 -0.02807 -0.00921 -0.0052584 0.00022117 -0.010849 0.012211 0.30207 0 0 0 0 0 0 0 0 0 0 0 0 0 0 0 0 0 0.0036052 -0.017314 -0.022433 -0.015416 -0.017021 0.026643 0.079977 0 0 0 0 0 0 0 0 0 0 0 0 0 0 0
0.79297 -0.0083904 -0.0092029 -0.001718 0.032705 0 0.04401 0.0024347 0.0014976 0.0035345 0.015058 -0.055301 0.33598 0 0 0 0 0 0 0 0 0 0 0 0 0 0 0 0 0 -0.026751 -0.0032568 -0.0080598 -0.013528 0.025797 0.00026839 0.026204 0 0 0 0 0 0 0 0 0 0 0 0 0 0 0
0.79688 -0.013352 -0.009527 0.0013141 0.045269 0 0.083115 0.0062919 0.0041695 0.0052749 0.029635 -0.070552 0.35336 0 0 0 0 0 0 0 0 0 0 0 0 0 0 0 0 0 -0.031973 0.008546 0.012915 0.0027566 0.050735 -0.016185 -0.02928 0 0 0 0 0 0 0 0 0 0 0 0 0 0 0
0.80078 -0.012015 -0.0058292 -0.0033606 0.015401 0 0.059294 -0.00059226 0.00046623 0.004913 0.023047 -0.020433 0.37382 0 0 0 0 0 0 0 0 0 0 0 0 0 0 0 0 0 -0.008166 0.01188 0.022288 0.020272 0.04215 -0.013397 -0.049421 0 0 0 0 0 0 0 0 0 0 0 0 0 0 0
0.80469 -0.0024606 0.00085023 -0.0085595 -0.035638 0 -0.010906 -0.010669 -0.0051324 0.0050839 0.0014281 0.054076 0.41127 0 0 0 0 0 0 0 0 0 0 0 0 0 0 0 0 0 0.026448 0.0083739 0.012297 0.024919 0.0085346 0.0029842 -0.02525 0 0 0 0 0 0 0 0 0 0 0 0 0 0 0
0.80859 0.0090596 0.0059137 -0.0068466 -0.066989 0 -0.074522 -0.013602 -0.0053371 0.0075069 -0.018707 0.088847 0.46427 0 0 0 0 0 0 0 0 0 0 0 0 0 0 0 0 0 0.044294 0.0038347 -0.0071821 0.01291 -0.023805 0.016331 0.016961 0 0 0 0 0 0 0 0 0 0 0 0 0 0 0
0.8125 0.01318 0.0048895 0.002047 -0.04967 0 -0.083168 -0.0070628 0.0016443 0.0091243 -0.023728 0.049996 0.52278 0 0 0 0 0 0 0 0 0 0 0 0 0 0 0 0 0 0.029001 0.0011865 -0.0185 -0.00765 -0.031066 0.011826 0.037307 0 0 0 0 0 0 0 0 0 0 0 0 0 0 0
0.81641 0.0062135 -0.0021262 0.010888 0.0083564 0 -0.032223 0.00053663 0.0083537 0.003801 -0.013082 -0.035648 0.57985 0 0 0 0 0 0 0 0 0 0 0 0 0 0 0 0 0 -0.011565 -0.0023576 -0.013486 -0.024837 -0.010365 -0.011205 0.015706 0 0 0 0 0 0 0 0 0 0 0 0 0 0 0
0.82031 -0.0059013 -0.0097077 0.012163 0.06513 0 0.035475 -0.0012576 0.0044278 -0.010831 0.0013679 -0.10139 0.63442 0 0 0 0 0 0 0 0 0 0 0 0 0 0 0 0 0 -0.050238 -0.010794 -0.0010063 -0.031945 0.018658 -0.037626 -0.031238 0 0 0 0 0 0 0 0 0 0 0 0 0 0 0
0.82422 -0.012578 -0.011192 0.0056299 0.07586 0 0.065556 -0.013318 -0.012131 -0.028289 0.0058487 -0.096473 0.68487 0 0 0 0 0 0 0 0 0 0 0 0 0 0 0 0 0 -0.060522 -0.022438 0.00246 -0.029663 0.030422 -0.047859 -0.06491 0 0 0 0 0 0 0 0 0 0 0 0 0 0 0
0.82813 -0.0078558 -0.0041784 -0.001496 0.028781 0 0.037286 -0.024523 -0.030501 -0.036449 -0.0036795 -0.028656 0.72536 0 0 0 0 0 0 0 0 0 0 0 0 0 0 0 0 0 -0.036646 -0.028733 -0.010314 -0.021854 0.014469 -0.033806 -0.058426 0 0 0 0 0 0 0 0 0 0 0 0 0 0 0
0.83203 0.0046816 0.007389 -0.0018724 -0.043393 0 -0.020474 -0.021707 -0.035328 -0.027557 -0.018097 0.043492 0.75219 0 0 0 0 0 0 0 0 0 0 0 0 0 0 0 0 0 0.0019565 -0.021327 -0.029534 -0.011457 -0.016343 -0.0061806 -0.020114 0 0 0 0 0 0 0 0 0 0 0 0 0 0 0
0.83594 0.015446 0.016174 0.0046489 -0.086821 0 -0.055266 -0.0025377 -0.020612 -0.0059436 -0.022667 0.060756 0.77246 0 0 0 0 0 0 0 0 0 0 0 0 0 0 0 0 0 0.025686 -0.0011105 -0.036894 -0.00067347 -0.03697 0.013528 0.013789 0 0 0 0 0 0 0 0 0 0 0 0 0 0 0
0.83984 0.016837 0.016638 0.010998 -0.067194 0 -0.035699 0.021217 0.0043266 0.014513 -0.0096068 0.011839 0.80234 0 0 0 0 0 0 0 0 0 0 0 0 0 0 0 0 0 0.017944 0.020044 -0.021989 0.0070971 -0.031 0.010562 0.011055 0 0 0 0 0 0 0 0 0 0 0 0 0 0 0
0.84375 0.0082253 0.0082316 0.0096773 0.0037859 0 0.022888 0.03311 0.02273 0.021493 0.014344 -0.059632 0.85364 0 0 0 0 0 0 0 0 0 0 0 0 0 0 0 0 0 -0.011691 0.027631 0.0083266 0.0083355 -0.0039006 -0.010282 -0.027173 0 0 0 0 0 0 0 0 0 0 0 0 0 0 0
0.84766 -0.0054675 -0.0051964 -0.00083163 0.076205 0 0.071411 0.025063 0.024258 0.013817 0.031743 -0.09177 0.92186 0 0 0 0 0 0 0 0 0 0 0 0 0 0 0 0 0 -0.034815 0.01599 0.035078 0.0035017 0.021667 -0.027365 -0.064516 0 0 0 0 0 0 0 0 0 0 0 0 0 0 0
0.85156 -0.018472 -0.01821 -0.015874 0.097577 0 0.06605 0.0024774 0.011616 0.00093254 0.027314 -0.051936 0.98888 0 0 0 0 0 0 0 0 0 0 0 0 0 0 0 0 0 -0.02661 -0.0072491 0.041329 -0.0013078 0.023962 -0.018971 -0.057261 0 0 0 0 0 0 0 0 0 0 0 0 0 0 0
0.85547 -0.027094 -0.026329 -0.029239 0.049716 0 0.0019268 -0.021477 -0.0048332 -0.0063625 0.00036498 0.040911 1.038 0 0 0 0 0 0 0 0 0 0 0 0 0 0 0 0 0 0.013941 -0.027418 0.023686 0.00091836 -0.00094983 0.018577 0.0094377 0 0 0 0 0 0 0 0 0 0 0 0 0 0 0
0.85938 -0.029422 -0.027303 -0.036725 -0.038923 0 -0.082486 -0.03542 -0.016914 -0.0046513 -0.032934 0.13041 1.0666 0 0 0 0 0 0 0 0 0 0 0 0 0 0 0 0 0 0.061577 -0.033742 -0.0064158 0.010573 -0.036118 0.065413 0.1049 0 0 0 0 0 0 0 0 0 0 0 0 0 0 0
0.86328 -0.02447 -0.021564 -0.035833 -0.11244 0 -0.13108 -0.034942 -0.022601 0.0014263 -0.04987 0.15874 1.0849 0 0 0 0 0 0 0 0 0 0 0 0 0 0 0 0 0 0.082061 -0.025585 -0.030764 0.019294 -0.055755 0.089853 0.16912 0 0 0 0 0 0 0 0 0 0 0 0 0 0 0
0.86719 -0.013103 -0.012078 -0.024711 -0.12408 0 -0.10724 -0.021991 -0.022505 0.0052235 -0.037266 0.10101 1.105 0 0 0 0 0 0 0 0 0 0 0 0 0 0 0 0 0 0.056627 -0.010177 -0.035591 0.016847 -0.043104 0.069556 0.15173 0 0 0 0 0 0 0 0 0 0 0 0 0 0 0
0.87109 0.00060987 -0.0030591 -0.0042053 -0.066126 0 -0.018946 -0.002607 -0.016203 0.0035819 -0.0018353 -0.018769 1.1325 0 0 0 0 0 0 0 0 0 0 0 0 0 0 0 0 0 -0.0040055 0.0040541 -0.019594 0.0010476 -0.0020602 0.0077239 0.04769 0 0 0 0 0 0 0 0 0 0 0 0 0 0 0
0.875 0.010656 0.0024605 0.018691 0.025181 0 0.083251 0.014335 -0.0042363 -0.0028621 0.03311 -0.13743 1.1678 0 0 0 0 0 0 0 0 0 0 0 0 0 0 0 0 0 -0.065871 0.011979 0.0052892 -0.019291 0.0443 -0.066702 -0.094575 0 0 0 0 0 0 0 0 0 0 0 0 0 0 0
0.87891 0.013118 0.0044999 0.03214 0.092741 0 0.13534 0.019459 0.0077064 -0.012344 0.043049 -0.1864 1.2117 0 0 0 0 0 0 0 0 0 0 0 0 0 0 0 0 0 -0.093842 0.011912 0.021155 -0.031774 0.067027 -0.11545 -0.19973 0 0 0 0 0 0 0 0 0 0 0 0 0 0 0
0.88281 0.0091972 0.0053939 0.027769 0.095641 0 0.1007 0.0084336 0.010373 -0.022897 0.019434 -0.13523 1.266 0 0 0 0 0 0 0 0 0 0 0 0 0 0 0 0 0 -0.074565 0.0042521 0.016055 -0.031095 0.048912 -0.11393 -0.21124 0 0 0 0 0 0 0 0 0 0 0 0 0 0 0
0.88672 0.0036189 0.006692 0.0092276 0.036611 0 -0.0024006 -0.012705 -0.00050132 -0.030999 -0.023534 -0.017745 1.3288 0 0 0 0 0 0 0 0 0 0 0 0 0 0 0 0 0 -0.024921 -0.0084182 -0.0070541 -0.02262 -0.0035026 -0.066363 -0.12726 0 0 0 0 0 0 0 0 0 0 0 0 0 0 0
0.89063 -0.00026826 0.0068186 -0.0089417 -0.039531 0 -0.10794 -0.029388 -0.017649 -0.031889 -0.057957 0.084481 1.3917 0 0 0 0 0 0 0 0 0 0 0 0 0 0 0 0 0 0.019715 -0.020717 -0.031778 -0.016043 -0.061437 -0.0031564 -0.0021734 0 0 0 0 0 0 0 0 0 0 0 0 0 0 0
0.89453 -0.0034043 0.0024912 -0.013582 -0.077736 0 -0.14445 -0.029155 -0.026891 -0.023678 -0.061382 0.098591 1.444 0 0 0 0 0 0 0 0 0 0 0 0 0 0 0 0 0 0.029753 -0.026266 -0.040596 -0.016152 -0.090117 0.038514 0.08869 0 0 0 0 0 0 0 0 0 0 0 0 0 0 0
0.89844 -0.0085501 -0.0069397 -0.0053478 -0.053647 0 -0.086053 -0.012789 -0.020301 -0.011171 -0.032557 0.018053 1.4799 0 0 0 0 0 0 0 0 0 0 0 0 0 0 0 0 0 0.0019133 -0.022028 -0.028796 -0.019706 -0.071335 0.038539 0.098203 0 0 0 0 0 0 0 0 0 0 0 0 0 0 0
0.90234 -0.015254 -0.016793 0.0019327 0.007477 0 0.025999 0.0054728 -0.0045085 -0.0033028 0.0079392 -0.087903 1.5022 0 0 0 0 0 0 0 0 0 0 0 0 0 0 0 0 0 -0.038498 -0.011111 -0.0079669 -0.020054 -0.017244 0.0062641 0.036535 0 0 0 0 0 0 0 0 0 0 0 0 0 0 0
0.90625 -0.018468 -0.019711 -0.0042271 0.050828 0 0.11147 0.010665 0.0056395 -0.0044864 0.033102 -0.12759 1.519 0 0 0 0 0 0 0 0 0 0 0 0 0 0 0 0 0 -0.056004 -0.00033842 0.0046543 -0.013402 0.036436 -0.02742 -0.040353 0 0 0 0 0 0 0 0 0 0 0 0 0 0 0
0.91016 -0.013288 -0.012075 -0.02085 0.037358 0 0.11062 0.0012933 0.0023763 -0.0085542 0.029526 -0.062606 1.5381 0 0 0 0 0 0 0 0 0 0 0 0 0 0 0 0 0 -0.031616 0.0057424 0.0016204 -0.00066208 0.055433 -0.033017 -0.073656 0 0 0 0 0 0 0 0 0 0 0 0 0 0 0
0.91406 -0.0011191 0.0018714 -0.031046 -0.022261 0 0.029317 -0.0093144 -0.0068323 -0.0035312 0.0065629 0.058775 1.5643 0 0 0 0 0 0 0 0 0 0 0 0 0 0 0 0 0 0.021827 0.0083546 -0.0087047 0.014791 0.032325 -0.0039737 -0.043536 0 0 0 0 0 0 0 0 0 0 0 0 0 0 0
0.91797 0.0098589 0.012743 -0.020882 -0.074871 0 -0.066831 -0.0066415 -0.0073871 0.015423 -0.012637 0.14141 1.6002 0 0 0 0 0 0 0 0 0 0 0 0 0 0 0 0 0 0.068051 0.011565 -0.010952 0.028901 -0.0083626 0.039091 0.02116 0 0 0 0 0 0 0 0 0 0 0 0 0 0 0
0.92188 0.011501 0.013633 0.0053135 -0.069243 0 -0.10489 0.0097151 0.0064531 0.0379 -0.010829 0.12293 1.6448 0 0 0 0 0 0 0 0 0 0 0 0 0 0 0 0 0 0.074301 0.01612 0.0023656 0.03649 -0.030847 0.064643 0.070339 0 0 0 0 0 0 0 0 0 0 0 0 0 0 0
0.92578 0.0033932 0.0056693 0.027515 -0.00091447 0 -0.06082 0.024736 0.024817 0.045249 0.0092645 0.024105 1.693 0 0 0 0 0 0 0 0 0 0 0 0 0 0 0 0 0 0.036735 0.017327 0.024011 0.031929 -0.018004 0.054559 0.073174 0 0 0 0 0 0 0 0 0 0 0 0 0 0 0
0.92969 -0.0065071 -0.0036416 0.028644 0.081276 0 0.025383 0.02244 0.031925 0.028042 0.02827 -0.072279 1.737 0 0 0 0 0 0 0 0 0 0 0 0 0 0 0 0 0 -0.015813 0.010193 0.038837 0.013823 0.015218 0.017763 0.039 0 0 0 0 0 0 0 0 0 0 0 0 0 0 0
0.93359 -0.0093102 -0.0074777 0.010607 0.11346 0 0.085144 0.0018669 0.021733 -0.0027379 0.027712 -0.09213 1.7719 0 0 0 0 0 0 0 0 0 0 0 0 0 0 0 0 0 -0.043385 -0.0033183 0.036672 -0.0097716 0.036806 -0.017225 0.0040804 0 0 0 0 0 0 0 0 0 0 0 0 0 0 0
0.9375 -0.0034626 -0.0052719 -0.0084945 0.067958 0 0.075716 -0.021275 0.0030204 -0.023165 0.0063607 -0.027633 1.8002 0 0 0 0 0 0 0 0 0 0 0 0 0 0 0 0 0 -0.025406 -0.013458 0.019217 -0.02322 0.027459 -0.024781 -0.0016731 0 0 0 0 0 0 0 0 0 0 0 0 0 0 0
0.94141 0.0042728 -0.0018406 -0.012692 -0.025034 0 0.0096378 -0.028757 -0.010503 -0.016982 -0.018828 0.063789 1.83 0 0 0 0 0 0 0 0 0 0 0 0 0 0 0 0 0 0.023612 -0.010808 -0.0035131 -0.014585 -0.0022781 -0.0019695 0.020885 0 0 0 0 0 0 0 0 0 0 0 0 0 0 0
0.94531 0.0057505 -0.001793 -0.0029039 -0.10172 0 -0.060349 -0.015901 -0.013374 0.0096151 -0.027649 0.11051 1.8659 0 0 0 0 0 0 0 0 0 0 0 0 0 0 0 0 0 0.065293 0.0038468 -0.021467 0.012084 -0.023237 0.029622 0.043549 0 0 0 0 0 0 0 0 0 0 0 0 0 0 0
0.94922 -0.00095539 -0.0053091 0.0064693 -0.11308 0 -0.083988 0.0052457 -0.010933 0.033008 -0.014058 0.080346 1.9043 0 0 0 0 0 0 0 0 0 0 0 0 0 0 0 0 0 0.066407 0.018084 -0.029591 0.036135 -0.016108 0.041011 0.036668 0 0 0 0 0 0 0 0 0 0 0 0 0 0 0
0.95313 -0.010624 -0.0091547 0.0040064 -0.058103 0 -0.048972 0.017136 -0.010522 0.032197 0.0089468 -0.0033074 1.9367 0 0 0 0 0 0 0 0 0 0 0 0 0 0 0 0 0 0.023108 0.017498 -0.027784 0.034993 0.01007 0.018271 -0.005308 0 0 0 0 0 0 0 0 0 0 0 0 0 0 0
0.95703 -0.016648 -0.010882 -0.0075356 0.020841 0 0.014589 0.010743 -0.013163 0.0054065 0.02045 -0.085652 1.9595 0 0 0 0 0 0 0 0 0 0 0 0 0 0 0 0 0 -0.037467 -0.0017375 -0.019432 0.0030414 0.026609 -0.026895 -0.058933 0 0 0 0 0 0 0 0 0 0 0 0 0 0 0
0.96094 -0.016856 -0.011108 -0.016479 0.07163 0 0.058811 -0.0095614 -0.015079 -0.030626 0.0084667 -0.119 1.9781 0 0 0 0 0 0 0 0 0 0 0 0 0 0 0 0 0 -0.077993 -0.028848 -0.010767 -0.042098 0.01201 -0.065999 -0.089822 0 0 0 0 0 0 0 0 0 0 0 0 0 0 0
0.96484 -0.01368 -0.011578 -0.016333 0.066709 0 0.051513 -0.031639 -0.015132 -0.055539 -0.021473 -0.089299 2.0014 0 0 0 0 0 0 0 0 0 0 0 0 0 0 0 0 0 -0.077474 -0.046663 -0.0088704 -0.072343 -0.028747 -0.074736 -0.078466 0 0 0 0 0 0 0 0 0 0 0 0 0 0 0
0.96875 -0.0096958 -0.011795 -0.011979 0.015798 0 -0.0031405 -0.04412 -0.016996 -0.059548 -0.051489 -0.020774 2.0329 0 0 0 0 0 0 0 0 0 0 0 0 0 0 0 0 0 -0.04428 -0.044644 -0.016411 -0.070453 -0.069315 -0.050296 -0.034545 0 0 0 0 0 0 0 0 0 0 0 0 0 0 0
0.97266 -0.0043812 -0.0085902 -0.011406 -0.045446 0 -0.06759 -0.041061 -0.022583 -0.046094 -0.064165 0.038476 2.0693 0 0 0 0 0 0 0 0 0 0 0 0 0 0 0 0 0 -0.0078972 -0.025592 -0.02701 -0.041928 -0.08429 -0.012796 0.009473 0 0 0 0 0 0 0 0 0 0 0 0 0 0 0
0.97656 0.0042288 0.00051134 -0.013859 -0.07841 0 -0.094567 -0.02267 -0.025908 -0.024995 -0.052546 0.04383 2.1067 0 0 0 0 0 0 0 0 0 0 0 0 0 0 0 0 0 0.0030401 -0.001486 -0.028127 -0.0085194 -0.066839 0.0094026 0.020039 0 0 0 0 0 0 0 0 0 0 0 0 0 0 0
0.98047 0.015429 0.013711 -0.0094887 -0.062259 0 -0.05802 0.0047162 -0.017441 -0.0053483 -0.021848 -0.015987 2.146 0 0 0 0 0 0 0 0 0 0 0 0 0 0 0 0 0 -0.019309 0.016281 -0.012065 0.0094933 -0.02796 -0.0003572 -0.01493 0 0 0 0 0 0 0 0 0 0 0 0 0 0 0
0.98438 0.024588 0.025154 0.0081729 -0.0043037 0 0.027083 0.029428 0.0039733 0.0068315 0.015079 -0.10443 2.189 0 0 0 0 0 0 0 0 0 0 0 0 0 0 0 0 0 -0.056876 0.023463 0.014494 0.0069806 0.016296 -0.035353 -0.076474 0 0 0 0 0 0 0 0 0 0 0 0 0 0 0
0.98828 0.026681 0.029056 0.031407 0.063242 0 0.11039 0.039079 0.025908 0.0089934 0.043825 -0.15463 2.2316 0 0 0 0 0 0 0 0 0 0 0 0 0 0 0 0 0 -0.077831 0.022366 0.033659 -0.005708 0.053795 -0.069277 -0.12368 0 0 0 0 0 0 0 0 0 0 0 0 0 0 0
0.99219 0.020983 0.023957 0.042936 0.1001 0 0.13703 0.028952 0.032496 0.0039699 0.053725 -0.11503 2.2653 0 0 0 0 0 0 0 0 0 0 0 0 0 0 0 0 0 -0.057783 0.017301 0.031856 -0.012865 0.07521 -0.072607 -0.11679 0 0 0 0 0 0 0 0 0 0 0 0 0 0 0
0.99609 0.011972 0.013479 0.032706 0.082259 0 0.085333 0.0076184 0.020971 0.0010575 0.042436 0.0080345 2.2883 0 0 0 0 0 0 0 0 0 0 0 0 0 0 0 0 0 0.0033262 0.011529 0.013484 -0.0043795 0.07159 -0.031364 -0.041811 0 0 0 0 0 0 0 0 0 0 0 0 0 0 0
1 0.0055248 0.0034563 0.009182 0.019867 0 -0.015185 -0.0074342 0.0063245 0.011089 0.018553 0.14765 2.3136 0 0 0 0 0 0 0 0 0 0 0 0 0 0 0 0 0 0.079407 0.0074631 -0.0017675 0.019363 0.040567 0.042847 0.07752 0 0 0 0 0 0 0 0 0 0 0 0 0 0 0
1.0039 0.0043243 -0.0016939 -0.0075884 -0.045897 0 -0.10083 -0.0029919 0.0072377 0.036462 -0.0011405 0.22149 2.3602 0 0 0 0 0 0 0 0 0 0 0 0 0 0 0 0 0 0.13325 0.0076068 0.0032115 0.049122 -0.0031922 0.11758 0.18888 0 0 0 0 0 0 0 0 0 0 0 0 0 0 0
1.0078 0.0067023 -0.00074268 -0.0046877 -0.069234 0 -0.11577 0.01874 0.027012 0.065451 -0.0011884 0.19147 2.4333 0 0 0 0 0 0 0 0 0 0 0 0 0 0 0 0 0 0.13941 0.013572 0.02701 0.072129 -0.029214 0.15702 0.23854 0 0 0 0 0 0 0 0 0 0 0 0 0 0 0
1.0117 0.0092363 0.0046918 0.012252 -0.032769 0 -0.049805 0.041664 0.049738 0.079118 0.021151 0.089783 2.5144 0 0 0 0 0 0 0 0 0 0 0 0 0 0 0 0 0 0.10035 0.023898 0.051478 0.078644 -0.011798 0.14287 0.20204 0 0 0 0 0 0 0 0 0 0 0 0 0 0 0
1.0156 0.0098746 0.011398 0.026164 0.037987 0 0.054781 0.049243 0.056035 0.067073 0.051837 -0.0089055 2.5756 0 0 0 0 0 0 0 0 0 0 0 0 0 0 0 0 0 0.044484 0.033672 0.059031 0.06748 0.04455 0.086031 0.10019 0 0 0 0 0 0 0 0 0 0 0 0 0 0 0
1.0195 0.0088008 0.015982 0.025886 0.091882 0 0.1316 0.037722 0.041632 0.037597 0.068629 -0.043823 2.6072 0 0 0 0 0 0 0 0 0 0 0 0 0 0 0 0 0 0.0071755 0.037345 0.047545 0.047127 0.10079 0.020937 -0.011093 0 0 0 0 0 0 0 0 0 0 0 0 0 0 0
1.0234 0.0073109 0.01647 0.015485 0.089498 0 0.13323 0.017439 0.019405 0.011226 0.057295 -0.0072628 2.629 0 0 0 0 0 0 0 0 0 0 0 0 0 0 0 0 0 0.00707 0.032579 0.028489 0.030009 0.11044 -0.015789 -0.072821 0 0 0 0 0 0 0 0 0 0 0 0 0 0 0
1.0273 0.0067214 0.013663 0.0071684 0.032354 0 0.060448 0.0023726 0.0042722 0.0028334 0.022842 0.059128 2.673 0 0 0 0 0 0 0 0 0 0 0 0 0 0 0 0 0 0.034231 0.021663 0.012639 0.022588 0.058196 -0.009329 -0.058385 0 0 0 0 0 0 0 0 0 0 0 0 0 0 0
1.0313 0.0081545 0.010939 0.0073909 -0.038335 0 -0.039598 -0.0011355 -0.0010243 0.0092364 -0.013786 0.099295 2.7518 0 0 0 0 0 0 0 0 0 0 0 0 0 0 0 0 0 0.058131 0.0094051 0.00055443 0.019557 -0.02458 0.023253 0.0096774 0 0 0 0 0 0 0 0 0 0 0 0 0 0 0
1.0352 0.012233 0.011772 0.011791 -0.071907 0 -0.10319 0.0033908 -0.0039245 0.014162 -0.03127 0.078437 2.8473 0 0 0 0 0 0 0 0 0 0 0 0 0 0 0 0 0 0.049771 -0.00024042 -0.012184 0.0088114 -0.083255 0.045294 0.073571 0 0 0 0 0 0 0 0 0 0 0 0 0 0 0
1.0391 0.018039 0.01659 0.013079 -0.044448 0 -0.089367 0.0088368 -0.0086714 0.0049994 -0.023235 -0.0009117 2.9286 0 0 0 0 0 0 0 0 0 0 0 0 0 0 0 0 0 0.0025528 -0.0058133 -0.023444 -0.015631 -0.083008 0.027703 0.077628 0 0 0 0 0 0 0 0 0 0 0 0 0 0 0
1.043 0.022574 0.021953 0.010906 0.025044 0 -0.0061144 0.010885 -0.0097442 -0.015582 -0.0014267 -0.10282 2.9836 0 0 0 0 0 0 0 0 0 0 0 0 0 0 0 0 0 -0.06221 -0.0074967 -0.023012 -0.04466 -0.034139 -0.02845 0.0060654 0 0 0 0 0 0 0 0 0 0 0 0 0 0 0
1.0469 0.022424 0.023365 0.011515 0.088451 0 0.092353 0.0087165 -0.00081058 -0.033701 0.014732 -0.17462 3.0286 0 0 0 0 0 0 0 0 0 0 0 0 0 0 0 0 0 -0.10858 -0.0056281 -0.0050005 -0.059137 0.020839 -0.09123 -0.10404 0 0 0 0 0 0 0 0 0 0 0 0 0 0 0
1.0508 0.016918 0.019356 0.01816 0.10128 0 0.13836 0.0024125 0.012741 -0.037995 0.012905 -0.17224 3.0903 0 0 0 0 0 0 0 0 0 0 0 0 0 0 0 0 0 -0.10913 -0.00054691 0.02019 -0.046241 0.043896 -0.1203 -0.18489 0 0 0 0 0 0 0 0 0 0 0 0 0 0 0
1.0547 0.0095851 0.012821 0.02486 0.052118 0 0.096035 -0.0072926 0.015724 -0.028305 -0.0043506 -0.088385 3.1786 0 0 0 0 0 0 0 0 0 0 0 0 0 0 0 0 0 -0.062941 0.0063107 0.030872 -0.012453 0.028572 -0.095958 -0.18223 0 0 0 0 0 0 0 0 0 0 0 0 0 0 0
1.0586 0.0055709 0.0081181 0.022175 -0.02952 0 -0.010319 -0.016411 0.00037328 -0.012189 -0.023087 0.033514 3.2795 0 0 0 0 0 0 0 0 0 0 0 0 0 0 0 0 0 0.0032352 0.011887 0.014378 0.01976 -0.0027228 -0.033022 -0.092428 0 0 0 0 0 0 0 0 0 0 0 0 0 0 0
1.0625 0.0068558 0.0068329 0.0089884 -0.091496 0 -0.10834 -0.017636 -0.020833 0.003958 -0.028402 0.11895 3.3717 0 0 0 0 0 0 0 0 0 0 0 0 0 0 0 0 0 0.051814 0.012863 -0.01778 0.029779 -0.02234 0.030507 0.033666 0 0 0 0 0 0 0 0 0 0 0 0 0 0 0
1.0664 0.010079 0.0066401 -0.0038665 -0.092366 0 -0.1271 -0.0062262 -0.024527 0.018277 -0.014006 0.11325 3.447 0 0 0 0 0 0 0 0 0 0 0 0 0 0 0 0 0 0.05879 0.0081568 -0.037645 0.015565 -0.017668 0.060586 0.12412 0 0 0 0 0 0 0 0 0 0 0 0 0 0 0
1.0703 0.009717 0.0044449 -0.0037615 -0.029383 0 -0.050623 0.013061 -0.0010432 0.029477 0.014288 0.028164 3.5141 0 0 0 0 0 0 0 0 0 0 0 0 0 0 0 0 0 0.029763 0.00041584 -0.026117 -0.0054935 0.0062407 0.049542 0.13397 0 0 0 0 0 0 0 0 0 0 0 0 0 0 0
1.0742 0.0038345 0.00032811 0.0099631 0.057506 0 0.066576 0.02693 0.032382 0.033677 0.041922 -0.059785 3.5853 0 0 0 0 0 0 0 0 0 0 0 0 0 0 0 0 0 -0.0040516 -0.0050541 0.0087471 -0.011778 0.036099 0.01817 0.073992 0 0 0 0 0 0 0 0 0 0 0 0 0 0 0
1.0781 -0.0034984 -0.0021617 0.023876 0.11055 0 0.13798 0.024431 0.046723 0.028393 0.053616 -0.067707 3.6652 0 0 0 0 0 0 0 0 0 0 0 0 0 0 0 0 0 -0.0084111 -0.0035154 0.039079 0.0052915 0.058635 -0.0019258 -0.00015642 0 0 0 0 0 0 0 0 0 0 0 0 0 0 0
1.082 -0.0060036 9.843e-05 0.023216 0.093455 0 0.11056 0.0082523 0.030757 0.018981 0.042459 0.022817 3.7513 0 0 0 0 0 0 0 0 0 0 0 0 0 0 0 0 0 0.027933 0.005854 0.043185 0.03627 0.063346 0.0086349 -0.030049 0 0 0 0 0 0 0 0 0 0 0 0 0 0 0
1.0859 -0.0016557 0.0058373 0.006654 0.01803 0 0.0060082 -0.0059188 0.0035013 0.017127 0.015313 0.14516 3.8406 0 0 0 0 0 0 0 0 0 0 0 0 0 0 0 0 0 0.083078 0.018736 0.024446 0.062925 0.045351 0.044773 0.0036121 0 0 0 0 0 0 0 0 0 0 0 0 0 0 0
1.0898 0.0047903 0.0097543 -0.012325 -0.062575 0 -0.096167 -0.0034927 -0.0053436 0.02933 -0.0099882 0.20002 3.9324 0 0 0 0 0 0 0 0 0 0 0 0 0 0 0 0 0 0.11667 0.027617 0.0052006 0.071566 0.011199 0.082192 0.069905 0 0 0 0 0 0 0 0 0 0 0 0 0 0 0
1.0938 0.0060313 0.0071663 -0.018819 -0.091659 0 -0.12036 0.014219 0.012791 0.046768 -0.016087 0.13821 4.0238 0 0 0 0 0 0 0 0 0 0 0 0 0 0 0 0 0 0.099861 0.026062 0.0033025 0.059518 -0.019717 0.094574 0.11412 0 0 0 0 0 0 0 0 0 0 0 0 0 0 0
1.0977 -0.00082359 -0.0015942 -0.010773 -0.05088 0 -0.052223 0.029514 0.035446 0.049776 0.00041057 0.0019674 4.1087 0 0 0 0 0 0 0 0 0 0 0 0 0 0 0 0 0 0.038042 0.012902 0.01552 0.032729 -0.026446 0.070689 0.10006 0 0 0 0 0 0 0 0 0 0 0 0 0 0 0
1.1016 -0.011418 -0.011339 0.00018293 0.02578 0 0.053031 0.023877 0.032535 0.025839 0.024174 -0.11046 4.1849 0 0 0 0 0 0 0 0 0 0 0 0 0 0 0 0 0 -0.031683 -0.0064542 0.023153 0.00037651 -0.0052142 0.021041 0.035764 0 0 0 0 0 0 0 0 0 0 0 0 0 0 0
1.1055 -0.018168 -0.016474 0.0011716 0.077689 0 0.11508 -0.0045697 -0.0015165 -0.015871 0.031288 -0.12501 4.2611 0 0 0 0 0 0 0 0 0 0 0 0 0 0 0 0 0 -0.067434 -0.022882 0.011934 -0.028204 0.022754 -0.029247 -0.035693 0 0 0 0 0 0 0 0 0 0 0 0 0 0 0
1.1094 -0.017088 -0.015414 -0.0095853 0.063708 0 0.088539 -0.038302 -0.041212 -0.049482 0.0084704 -0.047757 4.3501 0 0 0 0 0 0 0 0 0 0 0 0 0 0 0 0 0 -0.053523 -0.029113 -0.014648 -0.044789 0.02678 -0.056578 -0.071042 0 0 0 0 0 0 0 0 0 0 0 0 0 0 0
1.1133 -0.01089 -0.011105 -0.022476 -0.0068581 0 -0.0069688 -0.05501 -0.05588 -0.05428 -0.034027 0.046471 4.4537 0 0 0 0 0 0 0 0 0 0 0 0 0 0 0 0 0 -0.01165 -0.024328 -0.040202 -0.045014 -0.0049437 -0.054063 -0.059447 0 0 0 0 0 0 0 0 0 0 0 0 0 0 0
1.1172 -0.0058423 -0.0078693 -0.026841 -0.082212 0 -0.105 -0.046062 -0.04019 -0.033207 -0.068215 0.076499 4.5553 0 0 0 0 0 0 0 0 0 0 0 0 0 0 0 0 0 0.016241 -0.014492 -0.050864 -0.032374 -0.051298 -0.035794 -0.028204 0 0 0 0 0 0 0 0 0 0 0 0 0 0 0
1.1211 -0.005963 -0.0080004 -0.020371 -0.10797 0 -0.14069 -0.02249 -0.0173 -0.010116 -0.070154 0.014092 4.6332 0 0 0 0 0 0 0 0 0 0 0 0 0 0 0 0 0 3.4776e-05 -0.0081101 -0.045334 -0.018697 -0.074976 -0.026577 -0.018657 0 0 0 0 0 0 0 0 0 0 0 0 0 0 0
1.125 -0.010116 -0.010866 -0.0089848 -0.067654 0 -0.093417 -0.0045717 -0.012911 -0.0084174 -0.040271 -0.10213 4.6829 0 0 0 0 0 0 0 0 0 0 0 0 0 0 0 0 0 -0.055942 -0.010566 -0.032324 -0.017643 -0.056677 -0.043292 -0.05205 0 0 0 0 0 0 0 0 0 0 0 0 0 0 0
1.1289 -0.014035 -0.014289 0.00024041 0.0067158 0 0.0027559 -0.0055766 -0.029356 -0.031393 -0.0043039 -0.19898 4.725 0 0 0 0 0 0 0 0 0 0 0 0 0 0 0 0 0 -0.1162 -0.021042 -0.02182 -0.034534 -0.014243 -0.081013 -0.11177 0 0 0 0 0 0 0 0 0 0 0 0 0 0 0
1.1328 -0.014441 -0.016127 0.0044007 0.06022 0 0.083606 -0.02334 -0.046702 -0.061569 0.007226 -0.21707 4.7865 0 0 0 0 0 0 0 0 0 0 0 0 0 0 0 0 0 -0.13983 -0.033737 -0.019637 -0.060876 0.012829 -0.11491 -0.15514 0 0 0 0 0 0 0 0 0 0 0 0 0 0 0
1.1367 -0.011214 -0.014929 0.0040312 0.055904 0 0.096626 -0.044158 -0.046791 -0.077185 -0.015606 -0.14433 4.8747 0 0 0 0 0 0 0 0 0 0 0 0 0 0 0 0 0 -0.10922 -0.04171 -0.027074 -0.079107 -0.00035456 -0.11779 -0.14558 0 0 0 0 0 0 0 0 0 0 0 0 0 0 0
1.1406 -0.0064233 -0.010263 -5.3944e-06 0.00039169 0 0.03471 -0.052978 -0.031691 -0.068627 -0.053308 -0.020851 4.9708 0 0 0 0 0 0 0 0 0 0 0 0 0 0 0 0 0 -0.04158 -0.04033 -0.04092 -0.074547 -0.041387 -0.080737 -0.080938 0 0 0 0 0 0 0 0 0 0 0 0 0 0 0
1.1445 -0.0023062 -0.003437 -0.0067941 -0.062939 0 -0.05852 -0.041665 -0.017057 -0.041227 -0.072313 0.083734 5.0508 0 0 0 0 0 0 0 0 0 0 0 0 0 0 0 0 0 0.023794 -0.028712 -0.052074 -0.045422 -0.072367 -0.020892 0.0032266 0 0 0 0 0 0 0 0 0 0 0 0 0 0 0
1.1484 -0.00042664 0.0021452 -0.013319 -0.086228 0 -0.11654 -0.012182 -0.011096 -0.0066548 -0.051751 0.11026 5.1098 0 0 0 0 0 0 0 0 0 0 0 0 0 0 0 0 0 0.052494 -0.0096766 -0.047608 -0.0037176 -0.063855 0.030099 0.058168 0 0 0 0 0 0 0 0 0 0 0 0 0 0 0
1.1523 -0.0019941 0.0023709 -0.015075 -0.051019 0 -0.095454 0.024012 -0.0057122 0.025065 0.00015149 0.049093 5.1652 0 0 0 0 0 0 0 0 0 0 0 0 0 0 0 0 0 0.037454 0.010762 -0.020057 0.032824 -0.018938 0.04862 0.056942 0 0 0 0 0 0 0 0 0 0 0 0 0 0 0
1.1563 -0.0077472 -0.0046552 -0.010969 0.01925 0 -0.0073786 0.049615 0.0098049 0.046301 0.052332 -0.047067 5.2345 0 0 0 0 0 0 0 0 0 0 0 0 0 0 0 0 0 0.0021762 0.024641 0.022044 0.051102 0.032448 0.035598 0.014513 0 0 0 0 0 0 0 0 0 0 0 0 0 0 0
1.1602 -0.016816 -0.016504 -0.0070746 0.075459 0 0.084324 0.049224 0.030419 0.050215 0.073436 -0.093553 5.316 0 0 0 0 0 0 0 0 0 0 0 0 0 0 0 0 0 -0.016858 0.025031 0.054716 0.0488 0.059594 0.014704 -0.022119 0 0 0 0 0 0 0 0 0 0 0 0 0 0 0
1.1641 -0.025974 -0.027459 -0.012708 0.076093 0 0.10899 0.019644 0.036625 0.034114 0.052711 -0.035094 5.3916 0 0 0 0 0 0 0 0 0 0 0 0 0 0 0 0 0 0.003462 0.010338 0.054849 0.033763 0.052064 0.013873 -0.0078357 0 0 0 0 0 0 0 0 0 0 0 0 0 0 0
1.168 -0.030912 -0.032298 -0.030391 0.015686 0 0.042051 -0.024209 0.016325 0.005926 0.0050999 0.10509 5.4486 0 0 0 0 0 0 0 0 0 0 0 0 0 0 0 0 0 0.055516 -0.01298 0.020494 0.018278 0.020636 0.043832 0.065929 0 0 0 0 0 0 0 0 0 0 0 0 0 0 0
1.1719 -0.029087 -0.02972 -0.049785 -0.069987 0 -0.072994 -0.055523 -0.017574 -0.016246 -0.040215 0.23216 5.4933 0 0 0 0 0 0 0 0 0 0 0 0 0 0 0 0 0 0.10466 -0.032548 -0.02414 0.011663 -0.015434 0.088848 0.16033 0 0 0 0 0 0 0 0 0 0 0 0 0 0 0
1.1758 -0.02171 -0.022561 -0.05397 -0.12575 0 -0.15386 -0.053214 -0.03615 -0.016492 -0.057947 0.24589 5.5411 0 0 0 0 0 0 0 0 0 0 0 0 0 0 0 0 0 0.11224 -0.037158 -0.04641 0.014781 -0.039486 0.11594 0.21104 0 0 0 0 0 0 0 0 0 0 0 0 0 0 0
1.1797 -0.012897 -0.014983 -0.034382 -0.11273 0 -0.13993 -0.018777 -0.02309 0.003696 -0.040373 0.11852 5.5978 0 0 0 0 0 0 0 0 0 0 0 0 0 0 0 0 0 0.062757 -0.0244 -0.0318 0.019511 -0.040976 0.09644 0.16976 0 0 0 0 0 0 0 0 0 0 0 0 0 0 0
1.1836 -0.0065935 -0.0094716 -0.00054915 -0.035205 0 -0.038163 0.022403 0.0072252 0.023277 -0.00074464 -0.078824 5.654 0 0 0 0 0 0 0 0 0 0 0 0 0 0 0 0 0 -0.023511 -0.0029596 0.0040881 0.01427 -0.017471 0.026121 0.038579 0 0 0 0 0 0 0 0 0 0 0 0 0 0 0
1.1875 -0.0039612 -0.0061145 0.025892 0.059667 0 0.081135 0.038812 0.022597 0.018002 0.033918 -0.22531 5.6993 0 0 0 0 0 0 0 0 0 0 0 0 0 0 0 0 0 -0.10202 0.012765 0.028881 -0.0071814 0.020373 -0.068961 -0.12589 0 0 0 0 0 0 0 0 0 0 0 0 0 0 0
1.1914 -0.0033366 -0.0039977 0.028706 0.11097 0 0.13524 0.016749 0.0045034 -0.017876 0.037683 -0.23798 5.7387 0 0 0 0 0 0 0 0 0 0 0 0 0 0 0 0 0 -0.13271 0.012165 0.019992 -0.039854 0.047579 -0.14544 -0.24311 0 0 0 0 0 0 0 0 0 0 0 0 0 0 0
1.1953 -0.0024338 -0.0026617 0.010362 0.084428 0 0.088096 -0.028903 -0.034113 -0.064786 0.0020553 -0.12943 5.7888 0 0 0 0 0 0 0 0 0 0 0 0 0 0 0 0 0 -0.1065 -0.0048451 -0.018687 -0.06981 0.037187 -0.16774 -0.25613 0 0 0 0 0 0 0 0 0 0 0 0 0 0 0
1.1992 -0.0006219 -0.0022281 -0.0111 -0.0030063 0 -0.025547 -0.066177 -0.062427 -0.093227 -0.0556 0.0070037 5.8579 0 0 0 0 0 0 0 0 0 0 0 0 0 0 0 0 0 -0.051072 -0.028529 -0.062418 -0.083739 -0.017253 -0.13028 -0.167 0 0 0 0 0 0 0 0 0 0 0 0 0 0 0
1.2031 0.00057506 -0.0027672 -0.01847 -0.092646 0 -0.12631 -0.070425 -0.061412 -0.087742 -0.099795 0.068951 5.9343 0 0 0 0 0 0 0 0 0 0 0 0 0 0 0 0 0 -0.011168 -0.046338 -0.085718 -0.078363 -0.088623 -0.061947 -0.036772 0 0 0 0 0 0 0 0 0 0 0 0 0 0 0
1.207 -0.0011586 -0.0041989 -0.0097636 -0.12345 0 -0.14567 -0.041931 -0.03894 -0.057902 -0.09964 0.017204 5.9965 0 0 0 0 0 0 0 0 0 0 0 0 0 0 0 0 0 -0.016802 -0.050677 -0.078813 -0.061683 -0.13003 -0.0079807 0.051819 0 0 0 0 0 0 0 0 0 0 0 0 0 0 0
1.2109 -0.0070021 -0.0068288 0.0019181 -0.07504 0 -0.071838 -0.0034979 -0.017193 -0.027455 -0.052272 -0.10202 6.0366 0 0 0 0 0 0 0 0 0 0 0 0 0 0 0 0 0 -0.061347 -0.042173 -0.049619 -0.045014 -0.10968 0.00023891 0.047124 0 0 0 0 0 0 0 0 0 0 0 0 0 0 0
1.2148 -0.015863 -0.011371 0.0015547 0.016599 0 0.043479 0.018384 -0.0090419 -0.013225 0.011998 -0.19434 6.0685 0 0 0 0 0 0 0 0 0 0 0 0 0 0 0 0 0 -0.10548 -0.027323 -0.014762 -0.033163 -0.03852 -0.032893 -0.037044 0 0 0 0 0 0 0 0 0 0 0 0 0 0 0
1.2188 -0.024631 -0.01784 -0.014494 0.083791 0 0.11999 0.012799 -0.0091909 -0.013417 0.050185 -0.1831 6.113 0 0 0 0 0 0 0 0 0 0 0 0 0 0 0 0 0 -0.10516 -0.0135 0.010348 -0.021781 0.035361 -0.070219 -0.12964 0 0 0 0 0 0 0 0 0 0 0 0 0 0 0
1.2227 -0.029647 -0.024409 -0.036382 0.076044 0 0.10242 -0.010207 -0.0064878 -0.014057 0.039009 -0.059973 6.1757 0 0 0 0 0 0 0 0 0 0 0 0 0 0 0 0 0 -0.044675 -0.0052202 0.016991 -0.0040656 0.063154 -0.069209 -0.15031 0 0 0 0 0 0 0 0 0 0 0 0 0 0 0
1.2266 -0.028721 -0.027919 -0.049865 -0.0021744 0 -0.0012922 -0.029933 0.00034156 -0.0047119 -0.0067889 0.10924 6.2412 0 0 0 0 0 0 0 0 0 0 0 0 0 0 0 0 0 0.048756 -0.0033711 0.0054424 0.019978 0.032655 -0.014679 -0.066151 0 0 0 0 0 0 0 0 0 0 0 0 0 0 0
1.2305 -0.022538 -0.02609 -0.047188 -0.093475 0 -0.12245 -0.031088 0.0027337 0.012229 -0.046375 0.22499 6.2902 0 0 0 0 0 0 0 0 0 0 0 0 0 0 0 0 0 0.12076 -0.006382 -0.01442 0.04089 -0.02449 0.067585 0.082353 0 0 0 0 0 0 0 0 0 0 0 0 0 0 0
1.2344 -0.01432 -0.019389 -0.030935 -0.12912 0 -0.17574 -0.013405 -0.0036171 0.025725 -0.045933 0.2167 6.3177 0 0 0 0 0 0 0 0 0 0 0 0 0 0 0 0 0 0.12655 -0.011469 -0.026628 0.046613 -0.059988 0.1274 0.2062 0 0 0 0 0 0 0 0 0 0 0 0 0 0 0
1.2383 -0.007531 -0.010524 -0.0098183 -0.079825 0 -0.11823 0.01052 -0.0098157 0.027243 -0.0053742 0.090292 6.3349 0 0 0 0 0 0 0 0 0 0 0 0 0 0 0 0 0 0.063311 -0.01515 -0.018719 0.032848 -0.046212 0.12554 0.22805 0 0 0 0 0 0 0 0 0 0 0 0 0 0 0
1.2422 -0.0031357 -0.0019882 0.0080979 0.022185 0 0.017257 0.025518 -0.0026087 0.017645 0.043487 -0.071783 6.3545 0 0 0 0 0 0 0 0 0 0 0 0 0 0 0 0 0 -0.025733 -0.013703 0.007636 0.0078268 0.0061111 0.062053 0.13546 0 0 0 0 0 0 0 0 0 0 0 0 0 0 0
1.2461 0.0011509 0.0057393 0.019242 0.10674 0 0.14133 0.024228 0.018635 0.0050506 0.0645 -0.16291 6.3794 0 0 0 0 0 0 0 0 0 0 0 0 0 0 0 0 0 -0.080333 -0.0044864 0.035234 -0.012605 0.060096 -0.023375 -0.011327 0 0 0 0 0 0 0 0 0 0 0 0 0 0 0
1.25 0.0084372 0.013336 0.024223 0.11724 0 0.17022 0.011053 0.037604 -0.0020707 0.04599 -0.12575 6.4057 0 0 0 0 0 0 0 0 0 0 0 0 0 0 0 0 0 -0.065564 0.011982 0.043793 -0.015691 0.080961 -0.079027 -0.12234 0 0 0 0 0 0 0 0 0 0 0 0 0 0 0
1.2539 0.018767 0.020158 0.02545 0.051637 0 0.087245 -0.0018759 0.036504 4.4861e-05 0.0071046 0.0052852 6.4324 0 0 0 0 0 0 0 0 0 0 0 0 0 0 0 0 0 0.0032868 0.030627 0.02743 -0.00026155 0.058193 -0.076329 -0.1397 0 0 0 0 0 0 0 0 0 0 0 0 0 0 0
1.2578 0.027388 0.023175 0.02485 -0.037413 0 -0.043826 -0.0035836 0.015341 0.0095943 -0.020955 0.12773 6.4652 0 0 0 0 0 0 0 0 0 0 0 0 0 0 0 0 0 0.072357 0.042801 0.0009266 0.022598 0.0089636 -0.027234 -0.072838 0 0 0 0 0 0 0 0 0 0 0 0 0 0 0
1.2617 0.027468 0.019072 0.022526 -0.082641 0 -0.1263 0.007756 -0.0066802 0.020623 -0.020414 0.14736 6.5088 0 0 0 0 0 0 0 0 0 0 0 0 0 0 0 0 0 0.089326 0.040182 -0.012893 0.036617 -0.035234 0.027689 0.016787 0 0 0 0 0 0 0 0 0 0 0 0 0 0 0
1.2656 0.015683 0.0077633 0.016767 -0.052226 0 -0.10381 0.022994 -0.010418 0.025107 0.0019372 0.050413 6.5601 0 0 0 0 0 0 0 0 0 0 0 0 0 0 0 0 0 0.042098 0.020046 -0.004246 0.030508 -0.048586 0.050274 0.066161 0 0 0 0 0 0 0 0 0 0 0 0 0 0 0
1.2695 -0.003956 -0.0062297 0.0057769 0.027105 0 -0.0021809 0.028098 0.0033284 0.016423 0.023847 -0.085499 6.612 0 0 0 0 0 0 0 0 0 0 0 0 0 0 0 0 0 -0.033132 -0.011284 0.014056 0.0053705 -0.026742 0.031405 0.055728 0 0 0 0 0 0 0 0 0 0 0 0 0 0 0
1.2734 -0.021683 -0.01631 -0.0095454 0.090487 0 0.093166 0.014678 0.014732 -0.0056129 0.026059 -0.15212 6.6617 0 0 0 0 0 0 0 0 0 0 0 0 0 0 0 0 0 -0.080209 -0.039853 0.018721 -0.024988 0.01006 -0.0057789 0.015453 0 0 0 0 0 0 0 0 0 0 0 0 0 0 0
1.2773 -0.028251 -0.018234 -0.02416 0.08364 0 0.10569 -0.012328 0.0060596 -0.031587 0.0050909 -0.095551 6.7115 0 0 0 0 0 0 0 0 0 0 0 0 0 0 0 0 0 -0.065702 -0.050853 -0.00099606 -0.041718 0.030093 -0.027029 -0.008546 0 0 0 0 0 0 0 0 0 0 0 0 0 0 0
1.2813 -0.021088 -0.012618 -0.030991 0.0043947 0 0.027124 -0.036161 -0.019044 -0.046047 -0.02639 0.041415 6.76 0 0 0 0 0 0 0 0 0 0 0 0 0 0 0 0 0 -0.0034418 -0.03749 -0.031396 -0.032992 0.013689 -0.01519 0.0037941 0 0 0 0 0 0 0 0 0 0 0 0 0 0 0
1.2852 -0.0055094 -0.0035548 -0.025812 -0.093332 0 -0.078527 -0.039153 -0.038167 -0.037912 -0.048474 0.15235 6.7977 0 0 0 0 0 0 0 0 0 0 0 0 0 0 0 0 0 0.056925 -0.0062435 -0.045635 -0.0031368 -0.02886 0.016518 0.030749 0 0 0 0 0 0 0 0 0 0 0 0 0 0 0
1.2891 0.0097453 0.0050325 -0.010844 -0.13693 0 -0.12707 -0.015879 -0.031815 -0.010451 -0.045689 0.14856 6.8163 0 0 0 0 0 0 0 0 0 0 0 0 0 0 0 0 0 0.067546 0.025877 -0.028184 0.028313 -0.061749 0.03608 0.031005 0 0 0 0 0 0 0 0 0 0 0 0 0 0 0
1.293 0.018779 0.011908 0.0066297 -0.087905 0 -0.079232 0.021349 -0.002129 0.018559 -0.01641 0.02565 6.8242 0 0 0 0 0 0 0 0 0 0 0 0 0 0 0 0 0 0.017432 0.041384 0.010312 0.038863 -0.051614 0.019626 -0.016564 0 0 0 0 0 0 0 0 0 0 0 0 0 0 0
1.2969 0.021618 0.018024 0.019829 0.027994 0 0.031688 0.049709 0.029341 0.028854 0.024123 -0.13372 6.8467 0 0 0 0 0 0 0 0 0 0 0 0 0 0 0 0 0 -0.060236 0.033436 0.04161 0.019209 0.0018572 -0.027803 -0.089776 0 0 0 0 0 0 0 0 0 0 0 0 0 0 0
1.3008 0.02216 0.024055 0.027097 0.13641 0 0.12768 0.051457 0.041212 0.01339 0.050852 -0.22 6.9045 0 0 0 0 0 0 0 0 0 0 0 0 0 0 0 0 0 -0.11227 0.010224 0.043912 -0.018615 0.060774 -0.074252 -0.13664 0 0 0 0 0 0 0 0 0 0 0 0 0 0 0
1.3047 0.023421 0.028569 0.031112 0.16624 0 0.14461 0.026672 0.029547 -0.015155 0.045184 -0.17371 6.9909 0 0 0 0 0 0 0 0 0 0 0 0 0 0 0 0 0 -0.10236 -0.010867 0.019638 -0.04825 0.078359 -0.084269 -0.11525 0 0 0 0 0 0 0 0 0 0 0 0 0 0 0
1.3086 0.024433 0.028477 0.0337 0.10047 0 0.076285 -0.0064745 0.0079588 -0.033146 0.01085 -0.024535 7.0733 0 0 0 0 0 0 0 0 0 0 0 0 0 0 0 0 0 -0.034488 -0.015361 -0.0081466 -0.047003 0.040036 -0.045506 -0.028159 0 0 0 0 0 0 0 0 0 0 0 0 0 0 0
1.3125 0.021316 0.021321 0.032104 -0.012111 0 -0.025807 -0.024526 -0.006315 -0.02353 -0.024887 0.13232 7.123 0 0 0 0 0 0 0 0 0 0 0 0 0 0 0 0 0 0.051841 -0.001313 -0.01607 -0.011742 -0.020743 0.022055 0.076495 0 0 0 0 0 0 0 0 0 0 0 0 0 0 0
1.3164 0.011317 0.007583 0.021326 -0.093918 0 -0.092812 -0.015386 -0.0054911 0.011525 -0.030288 0.20292 7.1437 0 0 0 0 0 0 0 0 0 0 0 0 0 0 0 0 0 0.10946 0.020405 0.00096961 0.039075 -0.049138 0.080908 0.13903 0 0 0 0 0 0 0 0 0 0 0 0 0 0 0
1.3203 -0.0037845 -0.0086099 0.00080507 -0.096211 0 -0.086791 0.013364 0.00666 0.052325 0.0040455 0.15739 7.1687 0 0 0 0 0 0 0 0 0 0 0 0 0 0 0 0 0 0.11408 0.034752 0.02792 0.078196 -0.016757 0.10267 0.1313 0 0 0 0 0 0 0 0 0 0 0 0 0 0 0
1.3242 -0.01789 -0.021041 -0.021538 -0.032681 0 -0.023201 0.040363 0.021118 0.075535 0.053903 0.045973 7.2268 0 0 0 0 0 0 0 0 0 0 0 0 0 0 0 0 0 0.0771 0.033077 0.043524 0.087068 0.051832 0.085936 0.075481 0 0 0 0 0 0 0 0 0 0 0 0 0 0 0
1.3281 -0.024434 -0.024596 -0.033143 0.03668 0 0.045332 0.045935 0.029705 0.069277 0.078779 -0.041223 7.3131 0 0 0 0 0 0 0 0 0 0 0 0 0 0 0 0 0 0.033308 0.017771 0.036707 0.065515 0.098761 0.052748 0.024049 0 0 0 0 0 0 0 0 0 0 0 0 0 0 0
1.332 -0.021039 -0.018436 -0.026438 0.056732 0 0.069297 0.025662 0.027172 0.039042 0.055536 -0.04142 7.3946 0 0 0 0 0 0 0 0 0 0 0 0 0 0 0 0 0 0.013701 -0.0013408 0.012686 0.028478 0.082085 0.028598 0.016986 0 0 0 0 0 0 0 0 0 0 0 0 0 0 0
1.3359 -0.011421 -0.0070304 -0.0060488 0.020359 0 0.036734 -0.0074319 0.012201 0.0020613 -0.00086499 0.035326 7.4446 0 0 0 0 0 0 0 0 0 0 0 0 0 0 0 0 0 0.023383 -0.014736 -0.013285 -0.0053673 0.011137 0.022927 0.050329 0 0 0 0 0 0 0 0 0 0 0 0 0 0 0
1.3398 -0.0029364 0.0022259 0.013316 -0.031257 0 -0.022013 -0.032888 -0.010284 -0.024159 -0.049256 0.11578 7.4695 0 0 0 0 0 0 0 0 0 0 0 0 0 0 0 0 0 0.040308 -0.01865 -0.02722 -0.024115 -0.062546 0.025009 0.081031 0 0 0 0 0 0 0 0 0 0 0 0 0 0 0
1.3438 -0.0013603 0.0037937 0.017416 -0.048738 0 -0.060709 -0.037137 -0.028842 -0.031254 -0.057202 0.12128 7.4997 0 0 0 0 0 0 0 0 0 0 0 0 0 0 0 0 0 0.034965 -0.015165 -0.024323 -0.026537 -0.089139 0.016431 0.063846 0 0 0 0 0 0 0 0 0 0 0 0 0 0 0
1.3477 -0.0067 -0.002098 0.0032087 -0.018294 0 -0.053438 -0.02194 -0.031867 -0.022771 -0.02777 0.029667 7.5561 0 0 0 0 0 0 0 0 0 0 0 0 0 0 0 0 0 -0.0046618 -0.008798 -0.010189 -0.01971 -0.059872 -0.011681 -0.0099289 0 0 0 0 0 0 0 0 0 0 0 0 0 0 0
1.3516 -0.013333 -0.0097168 -0.018881 0.028644 0 -0.012592 -0.001798 -0.018006 -0.010468 0.0056768 -0.10669 7.6302 0 0 0 0 0 0 0 0 0 0 0 0 0 0 0 0 0 -0.062484 -0.0035065 0.0032261 -0.013846 -0.0092123 -0.050993 -0.10343 0 0 0 0 0 0 0 0 0 0 0 0 0 0 0
1.3555 -0.01466 -0.012577 -0.032983 0.04608 0 0.024513 0.0067917 -0.00057271 -0.0070242 0.010697 -0.20082 7.6972 0 0 0 0 0 0 0 0 0 0 0 0 0 0 0 0 0 -0.10629 -0.0019816 0.0042125 -0.01715 0.018067 -0.083021 -0.16208 0 0 0 0 0 0 0 0 0 0 0 0 0 0 0
1.3594 -0.008873 -0.0090884 -0.029809 0.015095 0 0.028092 -0.0037426 0.0014198 -0.018713 -0.016454 -0.19719 7.7454 0 0 0 0 0 0 0 0 0 0 0 0 0 0 0 0 0 -0.11248 -0.0060155 -0.011926 -0.031908 0.0035563 -0.093857 -0.15526 0 0 0 0 0 0 0 0 0 0 0 0 0 0 0
1.3633 -0.0011831 -0.0042793 -0.013523 -0.040603 0 -0.00033954 -0.028028 -0.01988 -0.041412 -0.050973 -0.11123 7.7879 0 0 0 0 0 0 0 0 0 0 0 0 0 0 0 0 0 -0.083481 -0.016029 -0.038971 -0.052896 -0.034701 -0.084034 -0.098109 0 0 0 0 0 0 0 0 0 0 0 0 0 0 0
1.3672 -0.00025725 -0.0057606 0.0015114 -0.077156 0 -0.032768 -0.052341 -0.051845 -0.06246 -0.064637 -0.012419 7.8438 0 0 0 0 0 0 0 0 0 0 0 0 0 0 0 0 0 -0.043958 -0.029841 -0.062201 -0.069548 -0.062577 -0.065994 -0.036566 0 0 0 0 0 0 0 0 0 0 0 0 0 0 0
1.3711 -0.011159 -0.017036 0.0015029 -0.069145 0 -0.042654 -0.063837 -0.070184 -0.068251 -0.05057 0.032812 7.9122 0 0 0 0 0 0 0 0 0 0 0 0 0 0 0 0 0 -0.019951 -0.042602 -0.067574 -0.071871 -0.059257 -0.052286 -0.0094804 0 0 0 0 0 0 0 0 0 0 0 0 0 0 0
1.375 -0.030267 -0.033753 -0.016345 -0.029923 0 -0.029863 -0.058117 -0.05965 -0.053499 -0.025677 0.010173 7.9699 0 0 0 0 0 0 0 0 0 0 0 0 0 0 0 0 0 -0.018893 -0.049079 -0.05225 -0.056995 -0.031093 -0.045208 -0.019826 0 0 0 0 0 0 0 0 0 0 0 0 0 0 0
1.3789 -0.046585 -0.046184 -0.041149 0.0025087 0 -0.019062 -0.04067 -0.028006 -0.025719 -0.011956 -0.039706 7.9951 0 0 0 0 0 0 0 0 0 0 0 0 0 0 0 0 0 -0.027143 -0.046863 -0.027731 -0.031629 -0.0024213 -0.036907 -0.038006 0 0 0 0 0 0 0 0 0 0 0 0 0 0 0
1.3828 -0.049067 -0.046084 -0.055386 -0.00020933 0 -0.032729 -0.022115 0.00027304 -0.00082623 -0.016794 -0.062653 7.9913 0 0 0 0 0 0 0 0 0 0 0 0 0 0 0 0 0 -0.025781 -0.037691 -0.011427 -0.0081334 0.0052407 -0.019655 -0.032484 0 0 0 0 0 0 0 0 0 0 0 0 0 0 0
1.3867 -0.034689 -0.032558 -0.047009 -0.032584 0 -0.064526 -0.010961 0.0053287 0.0077379 -0.029711 -0.038209 7.9855 0 0 0 0 0 0 0 0 0 0 0 0 0 0 0 0 0 -0.009514 -0.025678 -0.012433 0.0032057 -0.011362 0.0033644 -9.058e-05 0 0 0 0 0 0 0 0 0 0 0 0 0 0 0
1.3906 -0.011068 -0.012586 -0.018424 -0.060843 0 -0.080073 -0.008783 -0.011156 -0.0015961 -0.034886 0.0070302 8.0014 0 0 0 0 0 0 0 0 0 0 0 0 0 0 0 0 0 0.0085606 -0.014227 -0.023787 0.0001417 -0.036401 0.017628 0.03053 0 0 0 0 0 0 0 0 0 0 0 0 0 0 0
1.3945 0.0085104 0.0037863 0.014118 -0.052326 0 -0.047639 -0.010655 -0.028763 -0.017889 -0.025054 0.028052 8.0381 0 0 0 0 0 0 0 0 0 0 0 0 0 0 0 0 0 0.010327 -0.0045576 -0.028881 -0.011155 -0.046915 0.0094208 0.025343 0 0 0 0 0 0 0 0 0 0 0 0 0 0 0
1.3984 0.01399 0.0096949 0.030824 -0.0039489 0 0.027581 -0.0099457 -0.027647 -0.026225 -0.0050196 0.004278 8.0757 0 0 0 0 0 0 0 0 0 0 0 0 0 0 0 0 0 -0.0084502 0.0031824 -0.017011 -0.020596 -0.029141 -0.019062 -0.021587 0 0 0 0 0 0 0 0 0 0 0 0 0 0 0
1.4023 0.0047346 0.0047962 0.02164 0.053029 0 0.098255 -0.003746 -0.0061874 -0.018503 0.014491 -0.041067 8.0985 0 0 0 0 0 0 0 0 0 0 0 0 0 0 0 0 0 -0.031402 0.0080706 0.0060497 -0.019869 0.010485 -0.045898 -0.076928 0 0 0 0 0 0 0 0 0 0 0 0 0 0 0
1.4063 -0.011266 -0.0059265 -0.0068652 0.075607 0 0.10795 0.0049596 0.018678 0.0017079 0.024232 -0.060674 8.1112 0 0 0 0 0 0 0 0 0 0 0 0 0 0 0 0 0 -0.033951 0.0082886 0.02265 -0.0063206 0.047011 -0.043302 -0.090631 0 0 0 0 0 0 0 0 0 0 0 0 0 0 0
1.4102 -0.023916 -0.016194 -0.03619 0.041972 0 0.037714 0.0096794 0.027334 0.022899 0.019851 -0.024211 8.1305 0 0 0 0 0 0 0 0 0 0 0 0 0 0 0 0 0 -0.0048033 0.0029651 0.019217 0.015677 0.052623 -0.00044796 -0.035828 0 0 0 0 0 0 0 0 0 0 0 0 0 0 0
1.4141 -0.0278 -0.022147 -0.048955 -0.029926 0 -0.072757 0.0053656 0.014149 0.033696 0.0026986 0.053812 8.1649 0 0 0 0 0 0 0 0 0 0 0 0 0 0 0 0 0 0.041877 -0.0062008 -0.0012202 0.035738 0.017909 0.063169 0.065416 0 0 0 0 0 0 0 0 0 0 0 0 0 0 0
1.418 -0.024298 -0.023515 -0.040653 -0.092656 0 -0.1497 -0.0076832 -0.0095329 0.028955 -0.019611 0.12205 8.2043 0 0 0 0 0 0 0 0 0 0 0 0 0 0 0 0 0 0.0747 -0.015545 -0.021692 0.041462 -0.036907 0.10708 0.1523 0 0 0 0 0 0 0 0 0 0 0 0 0 0 0
1.4219 -0.018418 -0.022202 -0.021272 -0.10234 0 -0.13881 -0.023565 -0.026724 0.011004 -0.034751 0.1298 8.2315 0 0 0 0 0 0 0 0 0 0 0 0 0 0 0 0 0 0.068 -0.02178 -0.02657 0.025458 -0.072756 0.097598 0.16596 0 0 0 0 0 0 0 0 0 0 0 0 0 0 0
1.4258 -0.01399 -0.019939 -0.0060252 -0.051171 0 -0.046499 -0.034164 -0.028607 -0.012474 -0.032394 0.064793 8.2405 0 0 0 0 0 0 0 0 0 0 0 0 0 0 0 0 0 0.021649 -0.023697 -0.015084 -0.0077768 -0.060356 0.033813 0.091406 0 0 0 0 0 0 0 0 0 0 0 0 0 0 0
1.4297 -0.011447 -0.017027 -0.0031474 0.024941 0 0.063514 -0.033961 -0.019032 -0.031609 -0.013281 -0.037104 8.2416 0 0 0 0 0 0 0 0 0 0 0 0 0 0 0 0 0 -0.037814 -0.021814 -0.00077583 -0.041223 -0.005452 -0.049112 -0.030513 0 0 0 0 0 0 0 0 0 0 0 0 0 0 0
1.4336 -0.0093435 -0.012982 -0.0088308 0.071135 0 0.11625 -0.023443 -0.0083507 -0.038181 0.0081323 -0.11701 8.2494 0 0 0 0 0 0 0 0 0 0 0 0 0 0 0 0 0 -0.07579 -0.017109 0.0017174 -0.054663 0.051757 -0.10345 -0.13038 0 0 0 0 0 0 0 0 0 0 0 0 0 0 0
1.4375 -0.0071883 -0.0081755 -0.012866 0.053837 0 0.079077 -0.009215 -0.0045397 -0.030291 0.013159 -0.13362 8.267 0 0 0 0 0 0 0 0 0 0 0 0 0 0 0 0 0 -0.073906 -0.010916 -0.010515 -0.039647 0.065892 -0.1024 -0.15716 0 0 0 0 0 0 0 0 0 0 0 0 0 0 0
1.4414 -0.0063856 -0.0045869 -0.0091181 -0.013539 0 -0.016903 -0.00054347 -0.0094173 -0.01551 -0.0054924 -0.089675 8.2839 0 0 0 0 0 0 0 0 0 0 0 0 0 0 0 0 0 -0.04196 -0.0061133 -0.027841 -0.0086063 0.022161 -0.058365 -0.11069 0 0 0 0 0 0 0 0 0 0 0 0 0 0 0
1.4453 -0.0084618 -0.0045448 -0.0010404 -0.080021 0 -0.10213 -0.0039032 -0.020463 -0.0081082 -0.036076 -0.026297 8.2874 0 0 0 0 0 0 0 0 0 0 0 0 0 0 0 0 0 -0.0092721 -0.0071755 -0.038509 0.011556 -0.051214 -0.012144 -0.036973 0 0 0 0 0 0 0 0 0 0 0 0 0 0 0
1.4492 -0.01272 -0.0083506 0.0025086 -0.095495 0 -0.11961 -0.018432 -0.033469 -0.01923 -0.056651 0.00868 8.2766 0 0 0 0 0 0 0 0 0 0 0 0 0 0 0 0 0 -0.0025793 -0.017156 -0.039091 -0.00069703 -0.10496 -0.0015758 0.0083116 0 0 0 0 0 0 0 0 0 0 0 0 0 0 0
1.4531 -0.016059 -0.013155 -0.0033977 -0.048751 0 -0.063378 -0.035407 -0.043038 -0.04615 -0.053371 -0.0059092 8.263 0 0 0 0 0 0 0 0 0 0 0 0 0 0 0 0 0 -0.027039 -0.033298 -0.035111 -0.042844 -0.10676 -0.033617 -0.00059843 0 0 0 0 0 0 0 0 0 0 0 0 0 0 0
1.457 -0.015455 -0.014718 -0.014536 0.024534 0 0.02183 -0.042983 -0.043008 -0.070675 -0.031473 -0.052915 8.26 0 0 0 0 0 0 0 0 0 0 0 0 0 0 0 0 0 -0.063686 -0.046009 -0.032874 -0.086825 -0.06354 -0.080576 -0.045832 0 0 0 0 0 0 0 0 0 0 0 0 0 0 0
1.4609 -0.010867 -0.011025 -0.021491 0.069841 0 0.07619 -0.033953 -0.029911 -0.071087 -0.0089052 -0.092822 8.2706 0 0 0 0 0 0 0 0 0 0 0 0 0 0 0 0 0 -0.084075 -0.044204 -0.03211 -0.098142 -0.011079 -0.10228 -0.085407 0 0 0 0 0 0 0 0 0 0 0 0 0 0 0
1.4648 -0.0057437 -0.0045894 -0.01882 0.055269 0 0.067119 -0.011429 -0.0078469 -0.039882 0.00057209 -0.093074 8.2858 0 0 0 0 0 0 0 0 0 0 0 0 0 0 0 0 0 -0.070614 -0.024189 -0.027083 -0.061944 0.017271 -0.07648 -0.087413 0 0 0 0 0 0 0 0 0 0 0 0 0 0 0
1.4688 -0.0044335 -0.00093547 -0.010402 -0.0060002 0 0.0082221 0.012133 0.011226 0.0076938 -0.0018694 -0.049055 8.2922 0 0 0 0 0 0 0 0 0 0 0 0 0 0 0 0 0 -0.028034 0.0052826 -0.014292 0.0042384 0.014561 -0.014658 -0.051141 0 0 0 0 0 0 0 0 0 0 0 0 0 0 0
1.4727 -0.0086071 -0.0041093 -0.0057042 -0.06825 0 -0.055532 0.022749 0.015132 0.043261 -0.0050368 0.016089 8.283 0 0 0 0 0 0 0 0 0 0 0 0 0 0 0 0 0 0.0211 0.027264 0.0019403 0.061576 -0.0013115 0.047541 -0.0010496 0 0 0 0 0 0 0 0 0 0 0 0 0 0 0
1.4766 -0.015717 -0.012986 -0.01056 -0.088704 0 -0.082033 0.01443 0.0020706 0.046527 -0.0014657 0.069198 8.2621 0 0 0 0 0 0 0 0 0 0 0 0 0 0 0 0 0 0.052263 0.028164 0.012091 0.076802 -0.0085151 0.076596 0.037004 0 0 0 0 0 0 0 0 0 0 0 0 0 0 0
1.4805 -0.020787 -0.021774 -0.021336 -0.057483 0 -0.059693 -0.0065705 -0.015983 0.020707 0.0050967 0.08797 8.2407 0 0 0 0 0 0 0 0 0 0 0 0 0 0 0 0 0 0.054411 0.0079215 0.0098121 0.04482 -8.6601e-05 0.063881 0.054889 0 0 0 0 0 0 0 0 0 0 0 0 0 0 0
1.4844 -0.02007 -0.024474 -0.028034 -0.00075911 0 -0.010684 -0.026072 -0.022194 -0.010881 0.0056798 0.071586 8.2296 0 0 0 0 0 0 0 0 0 0 0 0 0 0 0 0 0 0.034902 -0.019434 -0.0020216 -0.0090581 0.014632 0.028727 0.06162 0 0 0 0 0 0 0 0 0 0 0 0 0 0 0
1.4883 -0.013698 -0.019468 -0.023311 0.041718 0 0.028876 -0.031713 -0.0095213 -0.023853 -0.0021628 0.037112 8.2324 0 0 0 0 0 0 0 0 0 0 0 0 0 0 0 0 0 0.012052 -0.035529 -0.013159 -0.047655 0.022706 0.0012574 0.067407 0 0 0 0 0 0 0 0 0 0 0 0 0 0 0
1.4922 -0.0053474 -0.010332 -0.0089381 0.045229 0 0.034971 -0.02092 0.012316 -0.011079 -0.010374 0.0067797 8.2452 0 0 0 0 0 0 0 0 0 0 0 0 0 0 0 0 0 0.0018317 -0.030286 -0.013955 -0.047031 0.019685 -0.00069093 0.069927 0 0 0 0 0 0 0 0 0 0 0 0 0 0 0
1.4961 0.00065051 -0.0024422 0.0060332 0.014165 0 0.009655 -0.0016006 0.024915 0.014299 -0.0087069 -0.0052556 8.261 0 0 0 0 0 0 0 0 0 0 0 0 0 0 0 0 0 0.0079591 -0.0080799 -0.0027314 -0.010862 0.010758 0.016862 0.056348 0 0 0 0 0 0 0 0 0 0 0 0 0 0 0
1.5 0.002442 0.0013544 0.013233 -0.025327 0 -0.024272 0.014206 0.017627 0.031622 0.0037164 0.0001054 8.2751 0 0 0 0 0 0 0 0 0 0 0 0 0 0 0 0 0 0.021133 0.016412 0.01303 0.034142 0.0033405 0.031408 0.018388 0 0 0 0 0 0 0 0 0 0 0 0 0 0 0
1.5039 0.0016677 0.002215 0.011555 -0.045406 0 -0.041163 0.018442 -0.0028446 0.028768 0.01619 0.0090359 8.2864 0 0 0 0 0 0 0 0 0 0 0 0 0 0 0 0 0 0.026636 0.028648 0.021999 0.056908 0.0003596 0.023038 -0.034863 0 0 0 0 0 0 0 0 0 0 0 0 0 0 0
1.5078 0.0016878 0.0030948 0.0067752 -0.034139 0 -0.029384 0.011194 -0.018869 0.0086395 0.016226 0.0047427 8.2943 0 0 0 0 0 0 0 0 0 0 0 0 0 0 0 0 0 0.014675 0.023116 0.016758 0.041833 -0.00036518 -0.0099334 -0.079348 0 0 0 0 0 0 0 0 0 0 0 0 0 0 0
1.5117 0.0044828 0.0054222 0.005394 -0.00040022 0 0.0031498 -0.001052 -0.018273 -0.016385 0.0015863 -0.02001 8.2955 0 0 0 0 0 0 0 0 0 0 0 0 0 0 0 0 0 -0.012998 0.0052034 -0.0010122 -0.0023091 -0.0027478 -0.050009 -0.092415 0 0 0 0 0 0 0 0 0 0 0 0 0 0 0
1.5156 0.008733 0.0078558 0.0087274 0.03431 0 0.035981 -0.010612 -0.0050413 -0.034407 -0.017355 -0.055629 8.2854 0 0 0 0 0 0 0 0 0 0 0 0 0 0 0 0 0 -0.043784 -0.013749 -0.021057 -0.048859 -0.0095586 -0.073564 -0.069395 0 0 0 0 0 0 0 0 0 0 0 0 0 0 0
1.5195 0.010716 0.0079535 0.012219 0.049908 0 0.049277 -0.013174 0.0056664 -0.039796 -0.026892 -0.079854 8.2643 0 0 0 0 0 0 0 0 0 0 0 0 0 0 0 0 0 -0.061475 -0.023842 -0.030729 -0.070344 -0.021232 -0.067228 -0.026728 0 0 0 0 0 0 0 0 0 0 0 0 0 0 0
1.5234 0.0074381 0.0047709 0.0098074 0.038782 0 0.03487 -0.0091483 0.002867 -0.032836 -0.021648 -0.072518 8.2407 0 0 0 0 0 0 0 0 0 0 0 0 0 0 0 0 0 -0.055781 -0.021674 -0.023428 -0.055333 -0.034849 -0.035834 0.010226 0 0 0 0 0 0 0 0 0 0 0 0 0 0 0
1.5273 -0.00052081 -0.00019503 -0.00082007 0.0084573 0 -2.0111e-05 -0.0020241 -0.0097314 -0.017061 -0.0078293 -0.03152 8.2271 0 0 0 0 0 0 0 0 0 0 0 0 0 0 0 0 0 -0.028654 -0.010791 -0.0037708 -0.014702 -0.043484 0.0023356 0.024275 0 0 0 0 0 0 0 0 0 0 0 0 0 0 0
1.5313 -0.0089924 -0.0044504 -0.016109 -0.024122 0 -0.037006 0.0043359 -0.018041 0.0021528 0.0038155 0.022438 8.2282 0 0 0 0 0 0 0 0 0 0 0 0 0 0 0 0 0 0.0063775 0.0016684 0.014928 0.02638 -0.038689 0.028041 0.015497 0 0 0 0 0 0 0 0 0 0 0 0 0 0 0
1.5352 -0.013356 -0.0068079 -0.028697 -0.042456 0 -0.056066 0.0075252 -0.011967 0.018145 0.0076374 0.057973 8.2355 0 0 0 0 0 0 0 0 0 0 0 0 0 0 0 0 0 0.031819 0.009478 0.020106 0.045126 -0.016937 0.032193 -0.0025749 0 0 0 0 0 0 0 0 0 0 0 0 0 0 0
1.5391 -0.012381 -0.0084023 -0.031926 -0.039011 0 -0.046179 0.0068062 0.0044518 0.024882 0.0063138 0.054841 8.2336 0 0 0 0 0 0 0 0 0 0 0 0 0 0 0 0 0 0.036533 0.01019 0.0095182 0.035066 0.014687 0.019141 -0.014276 0 0 0 0 0 0 0 0 0 0 0 0 0 0 0
1.543 -0.0094186 -0.011573 -0.024179 -0.018547 0 -0.012319 0.0022594 0.016702 0.020167 0.0058311 0.019507 8.2149 0 0 0 0 0 0 0 0 0 0 0 0 0 0 0 0 0 0.022452 0.0050049 -0.0072276 0.0079681 0.040292 0.0018295 -0.011201 0 0 0 0 0 0 0 0 0 0 0 0 0 0 0
1.5469 -0.0096194 -0.017591 -0.010646 0.0047236 0 0.025381 -0.0059026 0.013166 0.0073448 0.0081796 -0.018269 8.1878 0 0 0 0 0 0 0 0 0 0 0 0 0 0 0 0 0 0.0031005 -0.0035089 -0.017222 -0.016605 0.04538 -0.0068575 0.0056173 0 0 0 0 0 0 0 0 0 0 0 0 0 0 0
1.5508 -0.015333 -0.025068 -0.00097292 0.014601 0 0.041642 -0.016956 -0.0047092 -0.006682 0.0090043 -0.026783 8.1699 0 0 0 0 0 0 0 0 0 0 0 0 0 0 0 0 0 -0.0056707 -0.013473 -0.015784 -0.025474 0.027655 -0.0013624 0.029068 0 0 0 0 0 0 0 0 0 0 0 0 0 0 0
1.5547 -0.023674 -0.030341 -0.0031323 0.0019637 0 0.021405 -0.028526 -0.024338 -0.01581 0.0020832 0.0032644 8.1701 0 0 0 0 0 0 0 0 0 0 0 0 0 0 0 0 0 0.0030124 -0.023646 -0.010324 -0.019187 -0.0013174 0.013896 0.049889 0 0 0 0 0 0 0 0 0 0 0 0 0 0 0
1.5586 -0.028572 -0.029744 -0.016854 -0.028656 0 -0.028206 -0.036217 -0.033085 -0.017993 -0.013818 0.049546 8.1783 0 0 0 0 0 0 0 0 0 0 0 0 0 0 0 0 0 0.021372 -0.031739 -0.012433 -0.008348 -0.025303 0.027102 0.058359 0 0 0 0 0 0 0 0 0 0 0 0 0 0 0
1.5625 -0.025732 -0.022348 -0.031929 -0.059295 0 -0.078464 -0.035433 -0.027899 -0.015365 -0.032024 0.071833 8.1731 0 0 0 0 0 0 0 0 0 0 0 0 0 0 0 0 0 0.0314 -0.033732 -0.025403 -0.0037344 -0.034992 0.025376 0.045286 0 0 0 0 0 0 0 0 0 0 0 0 0 0 0
1.5664 -0.016286 -0.011219 -0.034517 -0.067718 0 -0.09487 -0.025002 -0.015854 -0.012241 -0.041811 0.040193 8.1413 0 0 0 0 0 0 0 0 0 0 0 0 0 0 0 0 0 0.017177 -0.026231 -0.039539 -0.0089404 -0.032002 0.002041 0.0053913 0 0 0 0 0 0 0 0 0 0 0 0 0 0 0
1.5703 -0.0059566 -0.0019544 -0.018237 -0.042231 0 -0.060288 -0.009809 -0.0071172 -0.013011 -0.036444 -0.041446 8.0908 0 0 0 0 0 0 0 0 0 0 0 0 0 0 0 0 0 -0.02289 -0.010633 -0.040773 -0.020435 -0.02374 -0.038594 -0.056691 0 0 0 0 0 0 0 0 0 0 0 0 0 0 0
1.5742 -0.00046777 0.00093138 0.0087072 0.0070842 0 0.0099406 0.00071771 -0.0075981 -0.020503 -0.019326 -0.13322 8.0435 0 0 0 0 0 0 0 0 0 0 0 0 0 0 0 0 0 -0.072543 0.0051047 -0.025079 -0.032739 -0.016486 -0.081692 -0.12225 0 0 0 0 0 0 0 0 0 0 0 0 0 0 0
1.5781 -0.0011652 -0.0026678 0.027765 0.050752 0 0.073618 -0.001355 -0.016543 -0.034175 -0.0030733 -0.182 8.0158 0 0 0 0 0 0 0 0 0 0 0 0 0 0 0 0 0 -0.10624 0.010354 -0.0046019 -0.042685 -0.013684 -0.10815 -0.16239 0 0 0 0 0 0 0 0 0 0 0 0 0 0 0
1.582 -0.0045408 -0.0081624 0.024029 0.05798 0 0.087775 -0.015771 -0.028578 -0.048655 -0.0010162 -0.15553 8.0047 0 0 0 0 0 0 0 0 0 0 0 0 0 0 0 0 0 -0.10502 -0.00025916 0.0016857 -0.049246 -0.018204 -0.10425 -0.15203 0 0 0 0 0 0 0 0 0 0 0 0 0 0 0
1.5859 -0.0058751 -0.0097831 -0.00098721 0.01982 0 0.039309 -0.03245 -0.036824 -0.054934 -0.016509 -0.066042 7.9935 0 0 0 0 0 0 0 0 0 0 0 0 0 0 0 0 0 -0.069386 -0.021157 -0.014569 -0.050758 -0.031924 -0.069763 -0.087774 0 0 0 0 0 0 0 0 0 0 0 0 0 0 0
1.5898 -0.0036967 -0.0055185 -0.029361 -0.040371 0 -0.042027 -0.037623 -0.035415 -0.04554 -0.038282 0.034101 7.969 0 0 0 0 0 0 0 0 0 0 0 0 0 0 0 0 0 -0.019961 -0.038132 -0.041363 -0.043936 -0.0506 -0.019781 0.0032531 0 0 0 0 0 0 0 0 0 0 0 0 0 0 0
1.5938 -0.0012133 0.00057584 -0.04087 -0.080271 0 -0.10081 -0.02421 -0.022059 -0.020953 -0.046964 0.085045 7.9339 0 0 0 0 0 0 0 0 0 0 0 0 0 0 0 0 0 0.015516 -0.038254 -0.054216 -0.026632 -0.060851 0.022266 0.073938 0 0 0 0 0 0 0 0 0 0 0 0 0 0 0
1.5977 -0.0035688 0.0010743 -0.029829 -0.069046 0 -0.094568 0.001411 -0.00061452 0.0084021 -0.029705 0.060644 7.9017 0 0 0 0 0 0 0 0 0 0 0 0 0 0 0 0 0 0.020895 -0.020098 -0.036206 -0.0017172 -0.047283 0.037649 0.085485 0 0 0 0 0 0 0 0 0 0 0 0 0 0 0
1.6016 -0.013263 -0.0087963 -0.0099399 -0.012805 0 -0.027042 0.022368 0.018886 0.027877 0.0076871 -0.010622 7.8809 0 0 0 0 0 0 0 0 0 0 0 0 0 0 0 0 0 0.0030256 0.0041739 0.0064091 0.02229 -0.0073192 0.024372 0.03633 0 0 0 0 0 0 0 0 0 0 0 0 0 0 0
1.6055 -0.027495 -0.026598 -0.0023647 0.046203 0 0.05035 0.022894 0.025092 0.02867 0.041779 -0.063353 7.8651 0 0 0 0 0 0 0 0 0 0 0 0 0 0 0 0 0 -0.013145 0.017196 0.046461 0.03554 0.040094 -0.00023164 -0.031056 0 0 0 0 0 0 0 0 0 0 0 0 0 0 0
1.6094 -0.03959 -0.043578 -0.017072 0.05913 0 0.074137 0.00029135 0.013146 0.014186 0.047214 -0.043243 7.8384 0 0 0 0 0 0 0 0 0 0 0 0 0 0 0 0 0 -0.0037083 0.0090377 0.055079 0.033154 0.064021 -0.010249 -0.056187 0 0 0 0 0 0 0 0 0 0 0 0 0 0 0
1.6133 -0.043492 -0.050664 -0.043714 0.0083279 0 0.017797 -0.032103 -0.010683 -0.003038 0.016406 0.047996 7.7913 0 0 0 0 0 0 0 0 0 0 0 0 0 0 0 0 0 0.033987 -0.015674 0.023209 0.018406 0.045174 0.0097686 -0.0055858 0 0 0 0 0 0 0 0 0 0 0 0 0 0 0
1.6172 -0.037961 -0.044861 -0.060094 -0.075752 0 -0.083276 -0.053889 -0.032488 -0.011638 -0.032454 0.14683 7.7305 0 0 0 0 0 0 0 0 0 0 0 0 0 0 0 0 0 0.075736 -0.041482 -0.030937 1.805e-05 -0.0060072 0.05035 0.095751 0 0 0 0 0 0 0 0 0 0 0 0 0 0 0
1.6211 -0.027258 -0.030917 -0.050827 -0.13362 0 -0.1536 -0.052184 -0.040543 -0.010362 -0.067037 0.17097 7.6719 0 0 0 0 0 0 0 0 0 0 0 0 0 0 0 0 0 0.08584 -0.053326 -0.074096 -0.014368 -0.054601 0.079618 0.17425 0 0 0 0 0 0 0 0 0 0 0 0 0 0 0
1.625 -0.017667 -0.016997 -0.020046 -0.11974 0 -0.13364 -0.030804 -0.033627 -0.0081422 -0.064684 0.082517 7.6257 0 0 0 0 0 0 0 0 0 0 0 0 0 0 0 0 0 0.044017 -0.046369 -0.080803 -0.023249 -0.067789 0.064301 0.15772 0 0 0 0 0 0 0 0 0 0 0 0 0 0 0
1.6289 -0.012435 -0.0081568 0.012464 -0.03782 0 -0.028357 -0.006831 -0.020789 -0.015413 -0.03011 -0.077399 7.586 0 0 0 0 0 0 0 0 0 0 0 0 0 0 0 0 0 -0.036084 -0.027429 -0.050479 -0.030768 -0.041032 -0.0040928 0.031161 0 0 0 0 0 0 0 0 0 0 0 0 0 0 0
1.6328 -0.0092291 -0.003147 0.027717 0.059254 0 0.091682 0.0028386 -0.012987 -0.034163 0.007711 -0.21323 7.5379 0 0 0 0 0 0 0 0 0 0 0 0 0 0 0 0 0 -0.11253 -0.0081866 -0.0068505 -0.041245 -0.0013165 -0.097956 -0.14508 0 0 0 0 0 0 0 0 0 0 0 0 0 0 0
1.6367 -0.0025875 0.0029284 0.022108 0.10682 0 0.14132 -0.0055581 -0.014146 -0.055079 0.01811 -0.24369 7.4732 0 0 0 0 0 0 0 0 0 0 0 0 0 0 0 0 0 -0.1431 0.0034105 0.019513 -0.053651 0.015518 -0.16829 -0.27242 0 0 0 0 0 0 0 0 0 0 0 0 0 0 0
1.6406 0.010206 0.012685 0.0080926 0.07629 0 0.086508 -0.020523 -0.019241 -0.064176 -0.0067143 -0.1621 7.4006 0 0 0 0 0 0 0 0 0 0 0 0 0 0 0 0 0 -0.11555 0.0068363 0.012965 -0.061189 -0.0058342 -0.177 -0.28156 0 0 0 0 0 0 0 0 0 0 0 0 0 0 0
1.6445 0.024743 0.022709 0.0014708 -0.0030288 0 -0.02758 -0.025642 -0.020261 -0.053627 -0.045081 -0.03972 7.3396 0 0 0 0 0 0 0 0 0 0 0 0 0 0 0 0 0 -0.056462 0.0060509 -0.016699 -0.056762 -0.048348 -0.1232 -0.17978 0 0 0 0 0 0 0 0 0 0 0 0 0 0 0
1.6484 0.031095 0.025532 0.00704 -0.066382 0 -0.11057 -0.013858 -0.013864 -0.028252 -0.06319 0.032183 7.302 0 0 0 0 0 0 0 0 0 0 0 0 0 0 0 0 0 -0.010245 0.0039445 -0.04253 -0.0397 -0.07713 -0.043024 -0.041519 0 0 0 0 0 0 0 0 0 0 0 0 0 0 0
1.6523 0.021261 0.015891 0.014992 -0.0644 0 -0.098158 0.0062703 -0.003814 -0.0024338 -0.042861 0.015262 7.2805 0 0 0 0 0 0 0 0 0 0 0 0 0 0 0 0 0 -0.0040691 -0.00027588 -0.041486 -0.017433 -0.067182 0.01765 0.049884 0 0 0 0 0 0 0 0 0 0 0 0 0 0 0
1.6563 -0.0031395 -0.0039676 0.010602 -0.0029862 0 -0.0040258 0.017783 0.0031973 0.010491 0.0030859 -0.047451 7.2536 0 0 0 0 0 0 0 0 0 0 0 0 0 0 0 0 0 -0.026595 -0.008586 -0.012445 6.898e-05 -0.022054 0.036352 0.06308 0 0 0 0 0 0 0 0 0 0 0 0 0 0 0
1.6602 -0.029763 -0.024617 -0.011555 0.060552 0 0.090466 0.010149 0.0037571 0.008426 0.040996 -0.071132 7.204 0 0 0 0 0 0 0 0 0 0 0 0 0 0 0 0 0 -0.038561 -0.019431 0.0229 0.0086515 0.030048 0.027127 0.034457 0 0 0 0 0 0 0 0 0 0 0 0 0 0 0
1.6641 -0.043129 -0.035504 -0.041088 0.06418 0 0.10194 -0.010783 0.00032825 0.0021747 0.044214 -0.0039832 7.1333 0 0 0 0 0 0 0 0 0 0 0 0 0 0 0 0 0 -0.0073632 -0.025985 0.037566 0.013475 0.058045 0.023883 0.028519 0 0 0 0 0 0 0 0 0 0 0 0 0 0 0
1.668 -0.035681 -0.032154 -0.058491 -0.0056725 0 0.013885 -0.026499 -0.0013574 0.006565 0.015498 0.125 7.0594 0 0 0 0 0 0 0 0 0 0 0 0 0 0 0 0 0 0.062598 -0.020116 0.021722 0.023801 0.050372 0.04861 0.077726 0 0 0 0 0 0 0 0 0 0 0 0 0 0 0
1.6719 -0.013563 -0.018925 -0.049785 -0.098343 0 -0.10729 -0.020701 0.0028582 0.027349 -0.01523 0.22541 6.9999 0 0 0 0 0 0 0 0 0 0 0 0 0 0 0 0 0 0.12954 0.00037226 -0.0083194 0.043049 0.021775 0.091132 0.1524 0 0 0 0 0 0 0 0 0 0 0 0 0 0 0
1.6758 0.0078693 -0.0052635 -0.017561 -0.13617 0 -0.1631 0.0066387 0.012496 0.054368 -0.016549 0.21689 6.9569 0 0 0 0 0 0 0 0 0 0 0 0 0 0 0 0 0 0.14545 0.027268 -0.023 0.06308 0.00048355 0.117 0.18543 0 0 0 0 0 0 0 0 0 0 0 0 0 0 0
1.6797 0.015473 0.0014218 0.020107 -0.077102 0 -0.10124 0.037739 0.022805 0.067465 0.016753 0.094821 6.9167 0 0 0 0 0 0 0 0 0 0 0 0 0 0 0 0 0 0.094295 0.045026 -0.0048388 0.068669 0.0057291 0.096735 0.13079 0 0 0 0 0 0 0 0 0 0 0 0 0 0 0
1.6836 0.0075839 0.00059239 0.042009 0.047393 0 0.040559 0.04972 0.027518 0.051708 0.057714 -0.062482 6.8631 0 0 0 0 0 0 0 0 0 0 0 0 0 0 0 0 0 0.0063445 0.04059 0.034668 0.049473 0.03224 0.032143 0.0071314 0 0 0 0 0 0 0 0 0 0 0 0 0 0 0
1.6875 -0.0061255 -0.0024926 0.038085 0.15156 0 0.16047 0.031878 0.022154 0.010313 0.068752 -0.15134 6.7905 0 0 0 0 0 0 0 0 0 0 0 0 0 0 0 0 0 -0.063196 0.013381 0.061951 0.0098504 0.053509 -0.041881 -0.11044 0 0 0 0 0 0 0 0 0 0 0 0 0 0 0
1.6914 -0.013572 -0.0024239 0.015181 0.15865 0 0.16881 -0.0058507 0.0065897 -0.035521 0.033189 -0.12008 6.7064 0 0 0 0 0 0 0 0 0 0 0 0 0 0 0 0 0 -0.074832 -0.022427 0.048273 -0.03193 0.042245 -0.081997 -0.14563 0 0 0 0 0 0 0 0 0 0 0 0 0 0 0
1.6953 -0.010223 0.0011565 -0.0094583 0.059627 0 0.056382 -0.039761 -0.014093 -0.060755 -0.029598 -0.006726 6.6229 0 0 0 0 0 0 0 0 0 0 0 0 0 0 0 0 0 -0.033103 -0.046249 -0.0047602 -0.055211 -0.0067943 -0.068502 -0.080599 0 0 0 0 0 0 0 0 0 0 0 0 0 0 0
1.6992 -0.0019673 0.003277 -0.021446 -0.07883 0 -0.097532 -0.049437 -0.031536 -0.054292 -0.078222 0.09122 6.5477 0 0 0 0 0 0 0 0 0 0 0 0 0 0 0 0 0 0.018747 -0.045052 -0.063207 -0.050843 -0.069439 -0.020176 0.027442 0 0 0 0 0 0 0 0 0 0 0 0 0 0 0
1.7031 0.00094924 -0.0015007 -0.01892 -0.16327 0 -0.1837 -0.032254 -0.038787 -0.026847 -0.081166 0.091267 6.4819 0 0 0 0 0 0 0 0 0 0 0 0 0 0 0 0 0 0.032721 -0.022958 -0.086094 -0.027352 -0.10745 0.019524 0.087381 0 0 0 0 0 0 0 0 0 0 0 0 0 0 0
1.707 -0.006631 -0.013264 -0.011561 -0.14165 0 -0.1438 -0.004743 -0.035187 -0.0029258 -0.04074 -0.012005 6.422 0 0 0 0 0 0 0 0 0 0 0 0 0 0 0 0 0 -0.0078734 0.0011812 -0.058712 -0.005128 -0.096313 0.014722 0.043463 0 0 0 0 0 0 0 0 0 0 0 0 0 0 0
1.7109 -0.019855 -0.025097 -0.010453 -0.039032 0 -0.012736 0.010089 -0.027321 -0.0029627 0.0095845 -0.14383 6.3636 0 0 0 0 0 0 0 0 0 0 0 0 0 0 0 0 0 -0.077184 0.0073612 -0.0061191 -0.0028275 -0.044516 -0.036138 -0.080065 0 0 0 0 0 0 0 0 0 0 0 0 0 0 0
1.7148 -0.027314 -0.027429 -0.017525 0.064813 0 0.10936 0.000142 -0.023941 -0.02874 0.031452 -0.207 6.3014 0 0 0 0 0 0 0 0 0 0 0 0 0 0 0 0 0 -0.12756 -0.010352 0.026077 -0.025009 0.011341 -0.098976 -0.19462 0 0 0 0 0 0 0 0 0 0 0 0 0 0 0
1.7188 -0.01999 -0.015347 -0.023479 0.09682 0 0.13384 -0.026414 -0.028081 -0.06223 0.010428 -0.15653 6.2314 0 0 0 0 0 0 0 0 0 0 0 0 0 0 0 0 0 -0.12552 -0.038456 0.0095545 -0.058753 0.032902 -0.12931 -0.21365 0 0 0 0 0 0 0 0 0 0 0 0 0 0 0
1.7227 0.0012366 0.0067202 -0.016208 0.044011 0 0.050459 -0.046894 -0.033254 -0.078135 -0.03426 -0.033997 6.156 0 0 0 0 0 0 0 0 0 0 0 0 0 0 0 0 0 -0.075515 -0.053258 -0.041383 -0.081333 0.0084562 -0.10533 -0.12004 0 0 0 0 0 0 0 0 0 0 0 0 0 0 0
1.7266 0.025117 0.026806 0.0070902 -0.04044 0 -0.066738 -0.041175 -0.028225 -0.061159 -0.065018 0.065443 6.0854 0 0 0 0 0 0 0 0 0 0 0 0 0 0 0 0 0 -0.0144 -0.038572 -0.079449 -0.074418 -0.038093 -0.0439 0.018396 0 0 0 0 0 0 0 0 0 0 0 0 0 0 0
1.7305 0.037003 0.032803 0.034433 -0.081292 0 -0.11938 -0.0077355 -0.0073467 -0.016408 -0.053844 0.068936 6.0317 0 0 0 0 0 0 0 0 0 0 0 0 0 0 0 0 0 0.018609 0.0011316 -0.063024 -0.036229 -0.064729 0.013192 0.10016 0 0 0 0 0 0 0 0 0 0 0 0 0 0 0
1.7344 0.028464 0.020395 0.045821 -0.041208 0 -0.063879 0.033615 0.022495 0.033782 -0.0027681 -0.01441 5.9961 0 0 0 0 0 0 0 0 0 0 0 0 0 0 0 0 0 0.01292 0.04239 0.0073055 0.016385 -0.042773 0.032495 0.070624 0 0 0 0 0 0 0 0 0 0 0 0 0 0 0
1.7383 0.0030336 -0.0040168 0.028232 0.048859 0 0.052797 0.055192 0.045258 0.064383 0.056881 -0.098415 5.9639 0 0 0 0 0 0 0 0 0 0 0 0 0 0 0 0 0 -0.0056622 0.058713 0.085365 0.058138 0.020492 0.015858 -0.031409 0 0 0 0 0 0 0 0 0 0 0 0 0 0 0
1.7422 -0.025762 -0.027386 -0.012464 0.11242 0 0.13001 0.041683 0.047456 0.063828 0.085504 -0.08815 5.9136 0 0 0 0 0 0 0 0 0 0 0 0 0 0 0 0 0 0.0027701 0.039478 0.11373 0.071591 0.084818 -0.0012231 -0.10078 0 0 0 0 0 0 0 0 0 0 0 0 0 0 0
1.7461 -0.042755 -0.03815 -0.052668 0.087374 0 0.095184 0.0020075 0.028482 0.040679 0.062644 0.040427 5.8357 0 0 0 0 0 0 0 0 0 0 0 0 0 0 0 0 0 0.056486 -0.0021859 0.069018 0.058061 0.10462 0.019835 -0.049533 0 0 0 0 0 0 0 0 0 0 0 0 0 0 0
1.75 -0.040251 -0.032758 -0.065979 -0.021601 0 -0.034391 -0.036563 0.000888 0.016009 0.0026047 0.21315 5.742 0 0 0 0 0 0 0 0 0 0 0 0 0 0 0 0 0 0.13142 -0.038467 -0.018468 0.034751 0.062724 0.084732 0.11686 0 0 0 0 0 0 0 0 0 0 0 0 0 0 0
1.7539 -0.021867 -0.016412 -0.041704 -0.13975 0 -0.16027 -0.047869 -0.019049 0.0071212 -0.053189 0.30712 5.6566 0 0 0 0 0 0 0 0 0 0 0 0 0 0 0 0 0 0.17413 -0.046162 -0.086756 0.020142 -0.013981 0.15484 0.29251 0 0 0 0 0 0 0 0 0 0 0 0 0 0 0
1.7578 0.0011375 0.0017597 0.0067733 -0.1743 0 -0.17753 -0.025175 -0.021941 0.015219 -0.063886 0.24162 5.5945 0 0 0 0 0 0 0 0 0 0 0 0 0 0 0 0 0 0.14146 -0.021954 -0.088424 0.019635 -0.070586 0.17249 0.34336 0 0 0 0 0 0 0 0 0 0 0 0 0 0 0
1.7617 0.017886 0.014965 0.050626 -0.085625 0 -0.058033 0.015282 -0.0089262 0.026762 -0.01918 0.041703 5.5497 0 0 0 0 0 0 0 0 0 0 0 0 0 0 0 0 0 0.037368 0.017107 -0.024655 0.023576 -0.063284 0.10592 0.20725 0 0 0 0 0 0 0 0 0 0 0 0 0 0 0
1.7656 0.024238 0.021821 0.065291 0.076855 0 0.12288 0.047226 0.012166 0.026839 0.050408 -0.17438 5.5034 0 0 0 0 0 0 0 0 0 0 0 0 0 0 0 0 0 -0.08306 0.04712 0.058168 0.018919 0.0056455 -0.020646 -0.053726 0 0 0 0 0 0 0 0 0 0 0 0 0 0 0
1.7695 0.023246 0.024727 0.046772 0.20476 0 0.2387 0.052845 0.032184 0.012459 0.093093 -0.27529 5.4431 0 0 0 0 0 0 0 0 0 0 0 0 0 0 0 0 0 -0.14883 0.05365 0.10426 0.0031588 0.084968 -0.1374 -0.28922 0 0 0 0 0 0 0 0 0 0 0 0 0 0 0
1.7734 0.020447 0.025889 0.01258 0.20812 0 0.2041 0.032928 0.042919 -0.0061196 0.073473 -0.20622 5.3723 0 0 0 0 0 0 0 0 0 0 0 0 0 0 0 0 0 -0.12333 0.038687 0.087495 -0.013105 0.10998 -0.17508 -0.36068 0 0 0 0 0 0 0 0 0 0 0 0 0 0 0
1.7773 0.018602 0.024865 -0.01273 0.082725 0 0.038505 0.0028584 0.037762 -0.016451 0.00058801 -0.024366 5.3031 0 0 0 0 0 0 0 0 0 0 0 0 0 0 0 0 0 -0.031799 0.014816 0.025339 -0.01757 0.05234 -0.11389 -0.23384 0 0 0 0 0 0 0 0 0 0 0 0 0 0 0
1.7813 0.016218 0.019531 -0.015715 -0.084621 0 -0.14636 -0.019954 0.014799 -0.015977 -0.07652 0.14247 5.2429 0 0 0 0 0 0 0 0 0 0 0 0 0 0 0 0 0 0.055866 -0.0063545 -0.038915 -0.010086 -0.05435 0.0012364 0.0010444 0 0 0 0 0 0 0 0 0 0 0 0 0 0 0
1.7852 0.010318 0.0090288 -0.0020327 -0.17901 0 -0.22528 -0.026765 -0.018354 -0.013101 -0.10438 0.18348 5.1894 0 0 0 0 0 0 0 0 0 0 0 0 0 0 0 0 0 0.075646 -0.021032 -0.068365 -0.0042741 -0.13602 0.091358 0.19286 0 0 0 0 0 0 0 0 0 0 0 0 0 0 0
1.7891 0.00027427 -0.0043387 0.010741 -0.14147 0 -0.14735 -0.019933 -0.044637 -0.016713 -0.065093 0.078157 5.1387 0 0 0 0 0 0 0 0 0 0 0 0 0 0 0 0 0 0.015923 -0.03087 -0.054904 -0.013902 -0.13263 0.098632 0.23024 0 0 0 0 0 0 0 0 0 0 0 0 0 0 0
1.793 -0.010894 -0.016063 0.0083533 -0.010559 0 0.029166 -0.0082884 -0.047285 -0.025518 0.010691 -0.09246 5.0922 0 0 0 0 0 0 0 0 0 0 0 0 0 0 0 0 0 -0.074516 -0.03613 -0.018699 -0.036691 -0.043996 0.025918 0.1096 0 0 0 0 0 0 0 0 0 0 0 0 0 0 0
1.7969 -0.018537 -0.022221 -0.0093515 0.10912 0 0.17833 -0.0005861 -0.023847 -0.028597 0.06792 -0.20252 5.0517 0 0 0 0 0 0 0 0 0 0 0 0 0 0 0 0 0 -0.12285 -0.032827 0.010461 -0.052337 0.069339 -0.067371 -0.07202 0 0 0 0 0 0 0 0 0 0 0 0 0 0 0
1.8008 -0.019549 -0.021628 -0.029648 0.12652 0 0.19429 -0.0009521 0.0087362 -0.016837 0.068842 -0.16818 5.01 0 0 0 0 0 0 0 0 0 0 0 0 0 0 0 0 0 -0.086096 -0.017353 0.014482 -0.039075 0.13073 -0.10951 -0.18877 0 0 0 0 0 0 0 0 0 0 0 0 0 0 0
1.8047 -0.014027 -0.015801 -0.037531 0.0311 0 0.064515 -0.0073468 0.025876 0.0064799 0.019188 -0.0071118 4.9513 0 0 0 0 0 0 0 0 0 0 0 0 0 0 0 0 0 0.016791 0.006364 -0.0030589 0.0047108 0.10246 -0.068447 -0.17024 0 0 0 0 0 0 0 0 0 0 0 0 0 0 0
1.8086 -0.0046367 -0.0073251 -0.026537 -0.10163 0 -0.12122 -0.01297 0.016066 0.026769 -0.040126 0.1702 4.8673 0 0 0 0 0 0 0 0 0 0 0 0 0 0 0 0 0 0.11729 0.0256 -0.022732 0.053742 0.0094801 0.025859 -0.042281 0 0 0 0 0 0 0 0 0 0 0 0 0 0 0
1.8125 0.0051528 0.0016101 -0.0021359 -0.16753 0 -0.23226 -0.010525 -0.0081755 0.029933 -0.066338 0.23498 4.7718 0 0 0 0 0 0 0 0 0 0 0 0 0 0 0 0 0 0.14506 0.026804 -0.025136 0.072238 -0.082691 0.10397 0.098613 0 0 0 0 0 0 0 0 0 0 0 0 0 0 0
1.8164 0.012477 0.0094837 0.023107 -0.1104 0 -0.18726 0.0021208 -0.020962 0.013687 -0.0454 0.13226 4.6941 0 0 0 0 0 0 0 0 0 0 0 0 0 0 0 0 0 0.077439 0.007074 -0.0055613 0.041859 -0.11547 0.10772 0.15544 0 0 0 0 0 0 0 0 0 0 0 0 0 0 0
1.8203 0.015705 0.014985 0.037723 0.037373 0 -0.011631 0.018833 -0.0069658 -0.011275 0.0024549 -0.074295 4.6543 0 0 0 0 0 0 0 0 0 0 0 0 0 0 0 0 0 -0.043513 -0.021009 0.022615 -0.021104 -0.074165 0.032539 0.095816 0 0 0 0 0 0 0 0 0 0 0 0 0 0 0
1.8242 0.014665 0.01691 0.03714 0.1771 0 0.17816 0.028517 0.023602 -0.029599 0.042265 -0.24128 4.6417 0 0 0 0 0 0 0 0 0 0 0 0 0 0 0 0 0 -0.13799 -0.036677 0.038311 -0.074015 0.0082162 -0.068759 -0.030614 0 0 0 0 0 0 0 0 0 0 0 0 0 0 0
1.8281 0.010633 0.014742 0.024464 0.21188 0 0.254 0.023869 0.043862 -0.03072 0.050642 -0.24577 4.6234 0 0 0 0 0 0 0 0 0 0 0 0 0 0 0 0 0 -0.14155 -0.025879 0.029495 -0.076868 0.07703 -0.12325 -0.13108 0 0 0 0 0 0 0 0 0 0 0 0 0 0 0
1.832 0.0057515 0.0092594 0.0071633 0.11329 0 0.16493 0.0086448 0.035247 -0.012973 0.029198 -0.076 4.5729 0 0 0 0 0 0 0 0 0 0 0 0 0 0 0 0 0 -0.048788 0.007501 0.0033214 -0.021274 0.091422 -0.089749 -0.13531 0 0 0 0 0 0 0 0 0 0 0 0 0 0 0
1.8359 0.0018173 0.0023926 -0.0076142 -0.057825 0 -0.027247 -0.0040101 0.0049686 0.017085 -0.0012618 0.15599 4.4939 0 0 0 0 0 0 0 0 0 0 0 0 0 0 0 0 0 0.081836 0.043081 -0.019139 0.061503 0.047766 0.011677 -0.041943 0 0 0 0 0 0 0 0 0 0 0 0 0 0 0
1.8398 -0.00079225 -0.003638 -0.016326 -0.1907 0 -0.19139 -0.002313 -0.020646 0.046739 -0.017795 0.29263 4.4131 0 0 0 0 0 0 0 0 0 0 0 0 0 0 0 0 0 0.1661 0.057514 -0.020066 0.11977 -0.020191 0.11363 0.084949 0 0 0 0 0 0 0 0 0 0 0 0 0 0 0
1.8438 -0.0029971 -0.0072046 -0.01929 -0.19817 0 -0.21885 0.013169 -0.020353 0.060468 -0.010538 0.24361 4.3523 0 0 0 0 0 0 0 0 0 0 0 0 0 0 0 0 0 0.15014 0.040485 0.00017965 0.11536 -0.06356 0.14873 0.16358 0 0 0 0 0 0 0 0 0 0 0 0 0 0 0
1.8477 -0.0056333 -0.0076618 -0.018241 -0.075998 0 -0.09809 0.028693 0.0033226 0.047093 0.012536 0.049393 4.308 0 0 0 0 0 0 0 0 0 0 0 0 0 0 0 0 0 0.046752 0.0018431 0.023482 0.049505 -0.050948 0.096545 0.15075 0 0 0 0 0 0 0 0 0 0 0 0 0 0 0
1.8516 -0.0081342 -0.0053755 -0.013639 0.093062 0 0.080801 0.02848 0.027761 0.009192 0.032269 -0.15118 4.261 0 0 0 0 0 0 0 0 0 0 0 0 0 0 0 0 0 -0.073572 -0.034907 0.029744 -0.036977 0.0082386 -0.0035231 0.066901 0 0 0 0 0 0 0 0 0 0 0 0 0 0 0
1.8555 -0.0087838 -0.0017196 -0.0046648 0.1948 0 0.19281 0.0084837 0.031295 -0.03346 0.031517 -0.22292 4.2005 0 0 0 0 0 0 0 0 0 0 0 0 0 0 0 0 0 -0.13117 -0.047983 0.014181 -0.090204 0.067883 -0.082193 -0.025045 0 0 0 0 0 0 0 0 0 0 0 0 0 0 0
1.8594 -0.0065799 0.0010852 0.0076445 0.16202 0 0.16591 -0.01949 0.01122 -0.053905 0.007172 -0.12887 4.1372 0 0 0 0 0 0 0 0 0 0 0 0 0 0 0 0 0 -0.091897 -0.031155 -0.0093048 -0.079113 0.078318 -0.090567 -0.068227 0 0 0 0 0 0 0 0 0 0 0 0 0 0 0
1.8633 -0.0029493 0.00076597 0.01752 0.020829 0 0.027109 -0.037106 -0.016541 -0.037599 -0.026588 0.050156 4.0898 0 0 0 0 0 0 0 0 0 0 0 0 0 0 0 0 0 0.010482 0.0028014 -0.021476 -0.016315 0.02647 -0.033732 -0.050649 0 0 0 0 0 0 0 0 0 0 0 0 0 0 0
1.8672 -0.0013371 -0.0035662 0.016398 -0.12896 0 -0.12288 -0.034141 -0.03296 0.0038978 -0.047194 0.17953 4.0623 0 0 0 0 0 0 0 0 0 0 0 0 0 0 0 0 0 0.099757 0.030707 -0.015344 0.050946 -0.050091 0.036328 -0.0070289 0 0 0 0 0 0 0 0 0 0 0 0 0 0 0
1.8711 -0.0045022 -0.010272 0.00019131 -0.18602 0 -0.18373 -0.016034 -0.030864 0.039014 -0.04012 0.16726 4.0381 0 0 0 0 0 0 0 0 0 0 0 0 0 0 0 0 0 0.1117 0.033715 -0.0020054 0.073823 -0.091187 0.061715 0.01421 0 0 0 0 0 0 0 0 0 0 0 0 0 0 0
1.875 -0.01162 -0.015552 -0.023975 -0.11944 0 -0.1233 0.0012468 -0.017511 0.039482 -0.011183 0.02393 3.9967 0 0 0 0 0 0 0 0 0 0 0 0 0 0 0 0 0 0.038134 0.0088465 6.3966e-05 0.035513 -0.064353 0.021705 -0.0091517 0 0 0 0 0 0 0 0 0 0 0 0 0 0 0
1.8789 -0.01787 -0.015542 -0.039364 0.012843 0 0.0067871 0.0037691 -0.0062642 0.0021828 0.016089 -0.15111 3.9337 0 0 0 0 0 0 0 0 0 0 0 0 0 0 0 0 0 -0.070283 -0.029513 -0.017988 -0.038524 0.005538 -0.054234 -0.057645 0 0 0 0 0 0 0 0 0 0 0 0 0 0 0
1.8828 -0.017365 -0.0088175 -0.031193 0.11138 0 0.11365 -0.010611 -0.0067547 -0.048857 0.018106 -0.24186 3.8628 0 0 0 0 0 0 0 0 0 0 0 0 0 0 0 0 0 -0.1424 -0.058608 -0.047141 -0.10033 0.055838 -0.11161 -0.089713 0 0 0 0 0 0 0 0 0 0 0 0 0 0 0
1.8867 -0.0074856 0.0025528 0.00013808 0.1108 0 0.12978 -0.0316 -0.019915 -0.081269 -0.0090548 -0.19434 3.7997 0 0 0 0 0 0 0 0 0 0 0 0 0 0 0 0 0 -0.13664 -0.060917 -0.067255 -0.11337 0.040415 -0.11305 -0.078861 0 0 0 0 0 0 0 0 0 0 0 0 0 0 0
1.8906 0.0086862 0.014247 0.036314 0.025483 0 0.056515 -0.043617 -0.03767 -0.077166 -0.044438 -0.049926 3.7477 0 0 0 0 0 0 0 0 0 0 0 0 0 0 0 0 0 -0.066563 -0.034076 -0.061983 -0.075307 -0.028794 -0.064442 -0.037101 0 0 0 0 0 0 0 0 0 0 0 0 0 0 0
1.8945 0.023902 0.022235 0.053515 -0.06766 0 -0.042952 -0.035139 -0.045624 -0.041845 -0.057367 0.086568 3.7007 0 0 0 0 0 0 0 0 0 0 0 0 0 0 0 0 0 0.014039 0.0085099 -0.029618 -0.014452 -0.09086 -0.0062249 -0.0048016 0 0 0 0 0 0 0 0 0 0 0 0 0 0 0
1.8984 0.031318 0.024759 0.041063 -0.092258 0 -0.092631 -0.0053494 -0.029799 0.0049926 -0.031784 0.12168 3.6557 0 0 0 0 0 0 0 0 0 0 0 0 0 0 0 0 0 0.052627 0.04605 0.016897 0.03391 -0.08834 0.021061 -0.014706 0 0 0 0 0 0 0 0 0 0 0 0 0 0 0
1.9023 0.028789 0.022544 0.010451 -0.030519 0 -0.058288 0.034323 0.012546 0.043992 0.019928 0.040195 3.6175 0 0 0 0 0 0 0 0 0 0 0 0 0 0 0 0 0 0.034533 0.062162 0.058346 0.051316 -0.016669 0.008512 -0.059915 0 0 0 0 0 0 0 0 0 0 0 0 0 0 0
1.9063 0.019753 0.017551 -0.013885 0.06734 0 0.030517 0.064662 0.064805 0.0644 0.065332 -0.082731 3.5892 0 0 0 0 0 0 0 0 0 0 0 0 0 0 0 0 0 -0.010505 0.052987 0.079064 0.04326 0.072645 -0.016656 -0.093859 0 0 0 0 0 0 0 0 0 0 0 0 0 0 0
1.9102 0.010182 0.011555 -0.01483 0.12554 0 0.10483 0.068513 0.096266 0.063977 0.076103 -0.13549 3.5627 0 0 0 0 0 0 0 0 0 0 0 0 0 0 0 0 0 -0.033738 0.027536 0.073219 0.028502 0.11606 -0.015671 -0.065069 0 0 0 0 0 0 0 0 0 0 0 0 0 0 0
1.9141 0.0041663 0.0055404 0.0035234 0.10092 0 0.10803 0.042023 0.08289 0.047055 0.048882 -0.053889 3.5234 0 0 0 0 0 0 0 0 0 0 0 0 0 0 0 0 0 -0.0043316 0.0011853 0.046438 0.022781 0.089304 0.029143 0.039291 0 0 0 0 0 0 0 0 0 0 0 0 0 0 0
1.918 0.0016641 -3.1766e-05 0.020512 0.012301 0 0.036773 -0.00011929 0.029577 0.024591 0.0068539 0.12612 3.4668 0 0 0 0 0 0 0 0 0 0 0 0 0 0 0 0 0 0.068637 -0.012958 0.013233 0.029983 0.022763 0.099532 0.17612 0 0 0 0 0 0 0 0 0 0 0 0 0 0 0
1.9219 -2.1321e-05 -0.0046857 0.017854 -0.077546 0 -0.058066 -0.031497 -0.027385 0.012266 -0.018186 0.28885 3.4072 0 0 0 0 0 0 0 0 0 0 0 0 0 0 0 0 0 0.14308 -0.0098701 -0.0093681 0.044328 -0.027653 0.15476 0.27091 0 0 0 0 0 0 0 0 0 0 0 0 0 0 0
1.9258 -0.0027085 -0.0076752 -0.0039106 -0.10951 0 -0.10985 -0.030903 -0.04528 0.021891 -0.0088789 0.32089 3.3647 0 0 0 0 0 0 0 0 0 0 0 0 0 0 0 0 0 0.17309 0.0066858 -0.010326 0.057676 -0.025542 0.16137 0.26735 0 0 0 0 0 0 0 0 0 0 0 0 0 0 0
1.9297 -0.005154 -0.0081199 -0.025854 -0.068224 0 -0.084464 0.0017797 -0.0097274 0.050065 0.026386 0.19471 3.3435 0 0 0 0 0 0 0 0 0 0 0 0 0 0 0 0 0 0.13944 0.027464 0.0090012 0.064369 0.022035 0.11595 0.16535 0 0 0 0 0 0 0 0 0 0 0 0 0 0 0
1.9336 -0.004238 -0.0053796 -0.027224 0.012449 0 -0.0028093 0.043578 0.051005 0.075633 0.060598 -0.0099706 3.3252 0 0 0 0 0 0 0 0 0 0 0 0 0 0 0 0 0 0.061038 0.042314 0.035257 0.061305 0.075519 0.044809 0.020265 0 0 0 0 0 0 0 0 0 0 0 0 0 0 0
1.9375 0.0016705 0.00048417 -0.0034727 0.077722 0 0.077311 0.063737 0.08715 0.072722 0.067061 -0.16399 3.2873 0 0 0 0 0 0 0 0 0 0 0 0 0 0 0 0 0 -0.019187 0.043893 0.051013 0.046341 0.093856 -0.016618 -0.094518 0 0 0 0 0 0 0 0 0 0 0 0 0 0 0
1.9414 0.010431 0.0082936 0.029599 0.090344 0 0.10384 0.045913 0.067805 0.031502 0.036749 -0.18174 3.2281 0 0 0 0 0 0 0 0 0 0 0 0 0 0 0 0 0 -0.063112 0.029927 0.045228 0.018707 0.060636 -0.047277 -0.13331 0 0 0 0 0 0 0 0 0 0 0 0 0 0 0
1.9453 0.017178 0.015672 0.048507 0.052009 0 0.065217 0.00046861 0.0059451 -0.031007 -0.016463 -0.079109 3.1712 0 0 0 0 0 0 0 0 0 0 0 0 0 0 0 0 0 -0.061098 0.0042582 0.019099 -0.018332 -0.0089988 -0.050006 -0.10091 0 0 0 0 0 0 0 0 0 0 0 0 0 0 0
1.9492 0.017859 0.019655 0.040458 -0.0039339 0 -0.006358 -0.042848 -0.053541 -0.081069 -0.064641 0.045092 3.1428 0 0 0 0 0 0 0 0 0 0 0 0 0 0 0 0 0 -0.034868 -0.023678 -0.016036 -0.055615 -0.079313 -0.042938 -0.041086 0 0 0 0 0 0 0 0 0 0 0 0 0 0 0
1.9531 0.012199 0.018059 0.012474 -0.039405 0 -0.061432 -0.056399 -0.071609 -0.092352 -0.082577 0.086548 3.1442 0 0 0 0 0 0 0 0 0 0 0 0 0 0 0 0 0 -0.018784 -0.041901 -0.045984 -0.080218 -0.11383 -0.042681 -0.0036659 0 0 0 0 0 0 0 0 0 0 0 0 0 0 0
1.957 0.003725 0.010976 -0.015128 -0.037496 0 -0.067643 -0.034132 -0.045263 -0.064544 -0.062574 0.011451 3.1475 0 0 0 0 0 0 0 0 0 0 0 0 0 0 0 0 0 -0.033603 -0.041532 -0.06061 -0.081767 -0.094869 -0.053124 -0.014337 0 0 0 0 0 0 0 0 0 0 0 0 0 0 0
1.9609 -0.0028594 0.0013415 -0.024576 -0.010245 0 -0.027972 0.0051502 -0.0053479 -0.021838 -0.018796 -0.12359 3.1202 0 0 0 0 0 0 0 0 0 0 0 0 0 0 0 0 0 -0.071604 -0.022584 -0.056999 -0.059545 -0.034467 -0.066445 -0.063925 0 0 0 0 0 0 0 0 0 0 0 0 0 0 0
1.9648 -0.0046001 -0.006224 -0.013058 0.014582 0 0.026182 0.032342 0.013015 0.0062176 0.021467 -0.21767 3.0548 0 0 0 0 0 0 0 0 0 0 0 0 0 0 0 0 0 -0.10339 0.0043394 -0.039233 -0.025176 0.030782 -0.072193 -0.11878 0 0 0 0 0 0 0 0 0 0 0 0 0 0 0
1.9688 -0.0015069 -0.0079415 0.0070792 0.016136 0 0.058561 0.029054 -0.000492 0.0054717 0.034761 -0.19999 2.9764 0 0 0 0 0 0 0 0 0 0 0 0 0 0 0 0 0 -0.10074 0.023285 -0.016353 0.0026001 0.061548 -0.065251 -0.14229 0 0 0 0 0 0 0 0 0 0 0 0 0 0 0
1.9727 0.0041165 -0.0032643 0.019115 -0.0043611 0 0.051125 -5.0873e-05 -0.02685 -0.015568 0.016268 -0.078414 2.9212 0 0 0 0 0 0 0 0 0 0 0 0 0 0 0 0 0 -0.058161 0.02307 0.001204 0.0094754 0.04249 -0.047088 -0.11504 0 0 0 0 0 0 0 0 0 0 0 0 0 0 0
1.9766 0.0091198 0.0046079 0.014685 -0.02636 0 0.012985 -0.031689 -0.037807 -0.034741 -0.017341 0.069663 2.907 0 0 0 0 0 0 0 0 0 0 0 0 0 0 0 0 0 0.0028138 0.005523 0.0067943 -0.0037772 -0.0059443 -0.021867 -0.04422 0 0 0 0 0 0 0 0 0 0 0 0 0 0 0
1.9805 0.010841 0.010694 -0.00091065 -0.027551 0 -0.028154 -0.041175 -0.020251 -0.032657 -0.03942 0.15399 2.9214 0 0 0 0 0 0 0 0 0 0 0 0 0 0 0 0 0 0.049619 -0.014968 0.0022562 -0.020225 -0.042429 0.0070976 0.041026 0 0 0 0 0 0 0 0 0 0 0 0 0 0 0
1.9844 0.008191 0.011461 -0.013908 -0.0023284 0 -0.045102 -0.019952 0.015421 -0.0049386 -0.031695 0.13403 2.9345 0 0 0 0 0 0 0 0 0 0 0 0 0 0 0 0 0 0.062304 -0.021435 -0.0021897 -0.018245 -0.036849 0.037189 0.10568 0 0 0 0 0 0 0 0 0 0 0 0 0 0 0
1.9883 0.002354 0.0070331 -0.013112 0.033203 0 -0.028534 0.018704 0.046388 0.03607 0.0033172 0.043823 2.9225 0 0 0 0 0 0 0 0 0 0 0 0 0 0 0 0 0 0.046875 -0.0069633 0.0049689 0.011493 0.0063244 0.064162 0.1277 0 0 0 0 0 0 0 0 0 0 0 0 0 0 0
1.9922 -0.0035525 0.00075763 0.0016303 0.053525 0 0.0081734 0.049429 0.055483 0.069509 0.044591 -0.036355 2.8827 0 0 0 0 0 0 0 0 0 0 0 0 0 0 0 0 0 0.02856 0.019833 0.026348 0.056755 0.053469 0.081648 0.10881 0 0 0 0 0 0 0 0 0 0 0 0 0 0 0
1.9961 -0.0063034 -0.0034437 0.019512 0.043501 0 0.039342 0.052822 0.041534 0.078783 0.067628 -0.040028 2.8313 0 0 0 0 0 0 0 0 0 0 0 0 0 0 0 0 0 0.030916 0.041137 0.050862 0.090966 0.071333 0.084345 0.070811 0 0 0 0 0 0 0 0 0 0 0 0 0 0 0
2 -0.0049184 -0.0037797 0.027028 0.009906 0 0.045223 0.028849 0.016865 0.061709 0.061054 0.03771 2.7882 0 0 0 0 0 0 0 0 0 0 0 0 0 0 0 0 0 0.057321 0.043278 0.060113 0.092689 0.054253 0.072531 0.040477 0 0 0 0 0 0 0 0 0 0 0 0 0 0 0
2.0039 -0.0014897 -0.0012625 0.018179 -0.0243 0 0.025056 -0.0038756 -0.0028643 0.031787 0.032915 0.13866 2.7633 0 0 0 0 0 0 0 0 0 0 0 0 0 0 0 0 0 0.088817 0.026534 0.042724 0.062133 0.02515 0.053506 0.033605 0 0 0 0 0 0 0 0 0 0 0 0 0 0 0
2.0078 0.00064359 0.0018652 -0.00087628 -0.037748 0 -0.0041724 -0.022136 -0.0082133 0.0089084 0.0030653 0.18589 2.7527 0 0 0 0 0 0 0 0 0 0 0 0 0 0 0 0 0 0.099046 0.0038205 0.0054069 0.020916 0.011033 0.037588 0.047978 0 0 0 0 0 0 0 0 0 0 0 0 0 0 0
2.0117 -2.3093e-05 0.0042119 -0.0162 -0.025667 0 -0.021503 -0.014937 1.0476e-05 0.0050458 -0.011609 0.13993 2.7442 0 0 0 0 0 0 0 0 0 0 0 0 0 0 0 0 0 0.074001 -0.010061 -0.029356 -0.0050755 0.017267 0.030813 0.067507 0 0 0 0 0 0 0 0 0 0 0 0 0 0 0
2.0156 -0.0017622 0.0058884 -0.016357 -0.00048194 0 -0.017167 0.0092503 0.012746 0.015358 -0.0080263 0.025175 2.7281 0 0 0 0 0 0 0 0 0 0 0 0 0 0 0 0 0 0.021666 -0.0094147 -0.038905 -0.0056142 0.024863 0.029673 0.072335 0 0 0 0 0 0 0 0 0 0 0 0 0 0 0
2.0195 -0.0014067 0.0074542 -0.0010823 0.020553 0 0.002104 0.029659 0.018749 0.02231 0.0031931 -0.090733 2.704 0 0 0 0 0 0 0 0 0 0 0 0 0 0 0 0 0 -0.034428 -0.00024495 -0.017841 0.00748 0.012118 0.022588 0.048576 0 0 0 0 0 0 0 0 0 0 0 0 0 0 0
2.0234 0.002395 0.0086747 0.018262 0.028464 0 0.020152 0.028872 0.011658 0.010381 0.0072001 -0.14593 2.679 0 0 0 0 0 0 0 0 0 0 0 0 0 0 0 0 0 -0.071297 0.0065268 0.016692 0.012075 -0.021559 -0.0016471 -0.0051617 0 0 0 0 0 0 0 0 0 0 0 0 0 0 0
2.0273 0.0078046 0.0086523 0.027122 0.025327 0 0.023821 0.0052429 -0.0057785 -0.0203 -0.003879 -0.12423 2.6598 0 0 0 0 0 0 0 0 0 0 0 0 0 0 0 0 0 -0.079846 0.0045085 0.036969 -0.0050152 -0.053193 -0.043608 -0.075051 0 0 0 0 0 0 0 0 0 0 0 0 0 0 0
2.0313 0.011718 0.007196 0.019006 0.01697 0 0.011295 -0.026412 -0.023346 -0.052871 -0.025584 -0.059333 2.6468 0 0 0 0 0 0 0 0 0 0 0 0 0 0 0 0 0 -0.067131 -0.0039812 0.025367 -0.037302 -0.057396 -0.088952 -0.13498 0 0 0 0 0 0 0 0 0 0 0 0 0 0 0
2.0352 0.012879 0.0057327 0.00090653 0.0056457 0 -0.00812 -0.045428 -0.030466 -0.066396 -0.044331 -0.0055633 2.6351 0 0 0 0 0 0 0 0 0 0 0 0 0 0 0 0 0 -0.048393 -0.011452 -0.012063 -0.064328 -0.030468 -0.11498 -0.15752 0 0 0 0 0 0 0 0 0 0 0 0 0 0 0
2.0391 0.012808 0.006418 -0.01178 -0.0089953 0 -0.02063 -0.039294 -0.023893 -0.05198 -0.046453 0.00037509 2.6221 0 0 0 0 0 0 0 0 0 0 0 0 0 0 0 0 0 -0.03624 -0.012278 -0.04985 -0.068024 0.0057855 -0.10542 -0.13019 0 0 0 0 0 0 0 0 0 0 0 0 0 0 0
2.043 0.013641 0.010059 -0.0074484 -0.023136 0 -0.016221 -0.011696 -0.009903 -0.01934 -0.027346 -0.039309 2.6121 0 0 0 0 0 0 0 0 0 0 0 0 0 0 0 0 0 -0.034044 -0.0068768 -0.062058 -0.046242 0.023928 -0.063502 -0.066702 0 0 0 0 0 0 0 0 0 0 0 0 0 0 0
2.0469 0.015449 0.014918 0.011934 -0.026483 0 0.0052493 0.020126 0.0011744 0.010959 0.0047233 -0.089242 2.6114 0 0 0 0 0 0 0 0 0 0 0 0 0 0 0 0 0 -0.035983 -0.0001296 -0.041216 -0.013519 0.015316 -0.012278 -0.0017389 0 0 0 0 0 0 0 0 0 0 0 0 0 0 0
2.0508 0.016145 0.017764 0.031764 -0.010235 0 0.032561 0.036718 0.0037444 0.022923 0.03281 -0.10611 2.6201 0 0 0 0 0 0 0 0 0 0 0 0 0 0 0 0 0 -0.031832 0.0036957 -0.0025406 0.010525 -0.0038533 0.020313 0.03126 0 0 0 0 0 0 0 0 0 0 0 0 0 0 0
2.0547 0.014083 0.016372 0.036442 0.02135 0 0.04797 0.02929 0.0015858 0.016172 0.041765 -0.066628 2.6287 0 0 0 0 0 0 0 0 0 0 0 0 0 0 0 0 0 -0.01331 0.0047622 0.029322 0.015937 -0.0096302 0.022128 0.024346 0 0 0 0 0 0 0 0 0 0 0 0 0 0 0
2.0586 0.010258 0.011236 0.022449 0.049136 0 0.037875 0.0058864 0.004148 0.004895 0.028881 0.017498 2.6266 0 0 0 0 0 0 0 0 0 0 0 0 0 0 0 0 0 0.020715 0.0071836 0.039674 0.0095292 0.0067461 0.0069297 0.0013609 0 0 0 0 0 0 0 0 0 0 0 0 0 0 0
2.0625 0.0074392 0.0050595 0.0016421 0.052494 0 0.0039435 -0.013748 0.017534 0.0063378 0.0070708 0.10608 2.6132 0 0 0 0 0 0 0 0 0 0 0 0 0 0 0 0 0 0.062298 0.014947 0.033296 0.0091688 0.032091 0.004112 -0.00087865 0 0 0 0 0 0 0 0 0 0 0 0 0 0 0
2.0664 0.0071012 0.00068357 -0.0087006 0.027641 0 -0.034153 -0.012048 0.038025 0.027559 -0.0032497 0.15532 2.5994 0 0 0 0 0 0 0 0 0 0 0 0 0 0 0 0 0 0.097339 0.027678 0.02702 0.029045 0.04607 0.034373 0.037459 0 0 0 0 0 0 0 0 0 0 0 0 0 0 0
2.0703 0.0076741 -0.00068395 -0.0009308 -0.0066714 0 -0.049667 0.013003 0.054041 0.059735 0.010705 0.14628 2.5975 0 0 0 0 0 0 0 0 0 0 0 0 0 0 0 0 0 0.11288 0.039678 0.032904 0.066474 0.041722 0.090516 0.10255 0 0 0 0 0 0 0 0 0 0 0 0 0 0 0
2.0742 0.0062531 0.0002827 0.016032 -0.023612 0 -0.028127 0.04525 0.055212 0.083812 0.042925 0.097548 2.6083 0 0 0 0 0 0 0 0 0 0 0 0 0 0 0 0 0 0.10495 0.043297 0.047263 0.10085 0.030989 0.14016 0.15728 0 0 0 0 0 0 0 0 0 0 0 0 0 0 0
2.0781 0.002006 0.0019604 0.024444 -0.01131 0 0.019203 0.061596 0.040858 0.083604 0.071194 0.051164 2.6215 0 0 0 0 0 0 0 0 0 0 0 0 0 0 0 0 0 0.081405 0.034523 0.054823 0.10737 0.030394 0.1497 0.16948 0 0 0 0 0 0 0 0 0 0 0 0 0 0 0
2.082 -0.0024887 0.0028439 0.013662 0.016395 0 0.060185 0.049373 0.020516 0.057246 0.073136 0.040604 2.6271 0 0 0 0 0 0 0 0 0 0 0 0 0 0 0 0 0 0.056551 0.016762 0.043438 0.076457 0.042287 0.11064 0.13466 0 0 0 0 0 0 0 0 0 0 0 0 0 0 0
2.0859 -0.0035252 0.0022124 -0.0099101 0.03204 0 0.063849 0.016305 0.0059692 0.018688 0.043891 0.06498 2.6252 0 0 0 0 0 0 0 0 0 0 0 0 0 0 0 0 0 0.040744 -0.00044572 0.015728 0.023487 0.051342 0.046348 0.075493 0 0 0 0 0 0 0 0 0 0 0 0 0 0 0
2.0898 0.00021524 0.00051345 -0.027907 0.019117 0 0.023981 -0.015264 0.0018441 -0.012138 0.00081745 0.090281 2.6235 0 0 0 0 0 0 0 0 0 0 0 0 0 0 0 0 0 0.032615 -0.0075691 -0.012444 -0.020776 0.040036 -0.0066219 0.021251 0 0 0 0 0 0 0 0 0 0 0 0 0 0 0
2.0938 0.0065691 -0.00057259 -0.025648 -0.012849 0 -0.034119 -0.025498 0.003134 -0.023325 -0.029458 0.077003 2.6253 0 0 0 0 0 0 0 0 0 0 0 0 0 0 0 0 0 0.020572 -0.0019779 -0.024609 -0.033213 0.0073154 -0.027036 -0.014083 0 0 0 0 0 0 0 0 0 0 0 0 0 0 0
2.0977 0.012127 0.0011209 -0.0044057 -0.036156 0 -0.070005 -0.011741 0.0014972 -0.01849 -0.031577 0.011938 2.6252 0 0 0 0 0 0 0 0 0 0 0 0 0 0 0 0 0 -0.0069142 0.009766 -0.016223 -0.016566 -0.028615 -0.023546 -0.037503 0 0 0 0 0 0 0 0 0 0 0 0 0 0 0
2.1016 0.015181 0.0065865 0.020265 -0.028596 0 -0.056407 0.010849 -0.0061572 -0.012167 -0.012628 -0.080798 2.6172 0 0 0 0 0 0 0 0 0 0 0 0 0 0 0 0 0 -0.050001 0.016474 0.0027115 0.0030841 -0.04626 -0.023688 -0.064353 0 0 0 0 0 0 0 0 0 0 0 0 0 0 0
2.1055 0.016358 0.014194 0.031907 0.0075989 0 0.00070552 0.022296 -0.01534 -0.017265 0.0051375 -0.15641 2.6072 0 0 0 0 0 0 0 0 0 0 0 0 0 0 0 0 0 -0.094302 0.010648 0.015609 -0.0015124 -0.039673 -0.047705 -0.1003 0 0 0 0 0 0 0 0 0 0 0 0 0 0 0
2.1094 0.016842 0.020106 0.025954 0.047054 0 0.064772 0.013142 -0.01985 -0.034983 0.0034358 -0.17899 2.611 0 0 0 0 0 0 0 0 0 0 0 0 0 0 0 0 0 -0.11901 -0.0058096 0.010726 -0.035334 -0.02209 -0.089957 -0.13353 0 0 0 0 0 0 0 0 0 0 0 0 0 0 0
2.1133 0.016688 0.020854 0.011322 0.060742 0 0.092679 -0.0098247 -0.019035 -0.054704 -0.017449 -0.14234 2.639 0 0 0 0 0 0 0 0 0 0 0 0 0 0 0 0 0 -0.11078 -0.02293 -0.011689 -0.076419 -0.012034 -0.12323 -0.14322 0 0 0 0 0 0 0 0 0 0 0 0 0 0 0
2.1172 0.01515 0.01609 0.0010432 0.03757 0 0.064265 -0.030283 -0.018061 -0.062623 -0.040176 -0.070544 2.6815 0 0 0 0 0 0 0 0 0 0 0 0 0 0 0 0 0 -0.073333 -0.029908 -0.039663 -0.093841 -0.016518 -0.12128 -0.1169 0 0 0 0 0 0 0 0 0 0 0 0 0 0 0
2.1211 0.012122 0.0088943 0.0014316 -0.0078629 0 -0.0027143 -0.034606 -0.020609 -0.05129 -0.045221 -0.0019659 2.7146 0 0 0 0 0 0 0 0 0 0 0 0 0 0 0 0 0 -0.025501 -0.022525 -0.056031 -0.072625 -0.026924 -0.080165 -0.062845 0 0 0 0 0 0 0 0 0 0 0 0 0 0 0
2.125 0.0084718 0.0030717 0.0088084 -0.045643 0 -0.063281 -0.020233 -0.022487 -0.023386 -0.025806 0.032369 2.7217 0 0 0 0 0 0 0 0 0 0 0 0 0 0 0 0 0 0.011059 -0.0053765 -0.048133 -0.024577 -0.029009 -0.021098 -0.0069616 0 0 0 0 0 0 0 0 0 0 0 0 0 0 0
2.1289 0.0047108 -9.028e-05 0.014628 -0.050787 0 -0.07585 0.0042169 -0.014616 0.010972 0.0085091 0.025636 2.7097 0 0 0 0 0 0 0 0 0 0 0 0 0 0 0 0 0 0.026024 0.01196 -0.016487 0.022764 -0.015303 0.026349 0.024852 0 0 0 0 0 0 0 0 0 0 0 0 0 0 0
2.1328 -5.581e-05 -0.0024658 0.012824 -0.019968 0 -0.03241 0.025102 0.0063269 0.039753 0.04001 -0.00025946 2.7015 0 0 0 0 0 0 0 0 0 0 0 0 0 0 0 0 0 0.026397 0.021211 0.023073 0.047853 0.010939 0.046237 0.026653 0 0 0 0 0 0 0 0 0 0 0 0 0 0 0
2.1367 -0.0070775 -0.0065541 0.0032269 0.025552 0 0.03401 0.031573 0.03099 0.054064 0.05431 -0.0070571 2.7145 0 0 0 0 0 0 0 0 0 0 0 0 0 0 0 0 0 0.029876 0.019651 0.04767 0.048902 0.039949 0.046096 0.018694 0 0 0 0 0 0 0 0 0 0 0 0 0 0 0
2.1406 -0.015652 -0.012441 -0.0099212 0.052985 0 0.072254 0.021235 0.04323 0.051678 0.046955 0.033492 2.745 0 0 0 0 0 0 0 0 0 0 0 0 0 0 0 0 0 0.050074 0.010329 0.043108 0.040175 0.060487 0.047881 0.032569 0 0 0 0 0 0 0 0 0 0 0 0 0 0 0
2.1445 -0.02241 -0.0174 -0.02129 0.039973 0 0.051222 0.0014458 0.034698 0.038257 0.023502 0.11433 2.7764 0 0 0 0 0 0 0 0 0 0 0 0 0 0 0 0 0 0.084219 -0.0006274 0.015896 0.03699 0.062397 0.068042 0.084079 0 0 0 0 0 0 0 0 0 0 0 0 0 0 0
2.1484 -0.023598 -0.018426 -0.026874 -0.0082948 0 -0.015472 -0.014732 0.013665 0.024535 -0.0039149 0.18983 2.7973 0 0 0 0 0 0 0 0 0 0 0 0 0 0 0 0 0 0.11281 -0.007432 -0.0099784 0.043392 0.040344 0.10236 0.15468 0 0 0 0 0 0 0 0 0 0 0 0 0 0 0
2.1523 -0.018373 -0.014967 -0.02515 -0.059833 0 -0.078734 -0.016573 -0.0018611 0.019307 -0.021276 0.2037 2.811 0 0 0 0 0 0 0 0 0 0 0 0 0 0 0 0 0 0.11248 -0.0071954 -0.011796 0.05133 0.00075249 0.12706 0.19871 0 0 0 0 0 0 0 0 0 0 0 0 0 0 0
2.1563 -0.0097009 -0.0091189 -0.01752 -0.076863 0 -0.091219 -0.0031477 -0.00080272 0.022489 -0.018799 0.1314 2.8261 0 0 0 0 0 0 0 0 0 0 0 0 0 0 0 0 0 0.073391 -0.00093977 0.012161 0.049296 -0.035068 0.11572 0.17443 0 0 0 0 0 0 0 0 0 0 0 0 0 0 0
2.1602 -0.0019073 -0.0035048 -0.007736 -0.043934 0 -0.04347 0.015492 0.011014 0.024757 0.0024364 0.003781 2.8432 0 0 0 0 0 0 0 0 0 0 0 0 0 0 0 0 0 0.0083728 0.0071737 0.039863 0.031944 -0.041324 0.059935 0.076704 0 0 0 0 0 0 0 0 0 0 0 0 0 0 0
2.1641 0.0025199 0.00056328 0.00014586 0.018213 0 0.029735 0.025217 0.017515 0.015622 0.028137 -0.11068 2.854 0 0 0 0 0 0 0 0 0 0 0 0 0 0 0 0 0 -0.05358 0.012094 0.04393 0.003747 -0.0093131 -0.021456 -0.054442 0 0 0 0 0 0 0 0 0 0 0 0 0 0 0
2.168 0.0036859 0.0028219 0.0040996 0.065879 0 0.076989 0.01797 0.0084096 -0.0066168 0.037626 -0.15357 2.8541 0 0 0 0 0 0 0 0 0 0 0 0 0 0 0 0 0 -0.085613 0.010391 0.015566 -0.02449 0.038354 -0.09215 -0.15748 0 0 0 0 0 0 0 0 0 0 0 0 0 0 0
2.1719 0.0024313 0.0026811 0.0045036 0.064481 0 0.068358 -0.0029418 -0.01202 -0.032751 0.018007 -0.11683 2.851 0 0 0 0 0 0 0 0 0 0 0 0 0 0 0 0 0 -0.080229 0.0014542 -0.027738 -0.04296 0.059346 -0.12137 -0.18826 0 0 0 0 0 0 0 0 0 0 0 0 0 0 0
2.1758 -0.0013177 -0.00092549 0.0021128 0.014702 0 0.013915 -0.026436 -0.031363 -0.050973 -0.024563 -0.044006 2.8578 0 0 0 0 0 0 0 0 0 0 0 0 0 0 0 0 0 -0.053202 -0.013089 -0.05791 -0.04917 0.02533 -0.10399 -0.14588 0 0 0 0 0 0 0 0 0 0 0 0 0 0 0
2.1797 -0.0077757 -0.0078963 -0.0037166 -0.048445 0 -0.048673 -0.042245 -0.042028 -0.057391 -0.067122 0.0055425 2.8774 0 0 0 0 0 0 0 0 0 0 0 0 0 0 0 0 0 -0.031649 -0.030494 -0.060482 -0.049193 -0.050256 -0.063142 -0.068664 0 0 0 0 0 0 0 0 0 0 0 0 0 0 0
2.1836 -0.015299 -0.015617 -0.013656 -0.082784 0 -0.083226 -0.046777 -0.045948 -0.057801 -0.08586 -0.0015972 2.8978 0 0 0 0 0 0 0 0 0 0 0 0 0 0 0 0 0 -0.035106 -0.047039 -0.044675 -0.052395 -0.11814 -0.032878 -0.0066538 0 0 0 0 0 0 0 0 0 0 0 0 0 0 0
2.1875 -0.020275 -0.020146 -0.024915 -0.069969 0 -0.076717 -0.042319 -0.047381 -0.059091 -0.073448 -0.056081 2.9054 0 0 0 0 0 0 0 0 0 0 0 0 0 0 0 0 0 -0.062834 -0.057504 -0.031214 -0.062718 -0.13145 -0.033992 0.0079186 0 0 0 0 0 0 0 0 0 0 0 0 0 0 0
2.1914 -0.019914 -0.019343 -0.030429 -0.025907 0 -0.04084 -0.032679 -0.044782 -0.060254 -0.043163 -0.11962 2.9 0 0 0 0 0 0 0 0 0 0 0 0 0 0 0 0 0 -0.095394 -0.056177 -0.031493 -0.073417 -0.083693 -0.060809 -0.02583 0 0 0 0 0 0 0 0 0 0 0 0 0 0 0
2.1953 -0.015193 -0.01481 -0.023836 0.015303 0 0.00098263 -0.020794 -0.033219 -0.0536 -0.016629 -0.15189 2.8957 0 0 0 0 0 0 0 0 0 0 0 0 0 0 0 0 0 -0.10834 -0.040585 -0.038866 -0.0711 -0.012549 -0.088148 -0.082947 0 0 0 0 0 0 0 0 0 0 0 0 0 0 0
2.1992 -0.01043 -0.010423 -0.0067109 0.028105 0 0.027918 -0.0096754 -0.014451 -0.035028 -0.0064991 -0.13104 2.9042 0 0 0 0 0 0 0 0 0 0 0 0 0 0 0 0 0 -0.088281 -0.015555 -0.038941 -0.04753 0.033191 -0.091553 -0.12848 0 0 0 0 0 0 0 0 0 0 0 0 0 0 0
2.2031 -0.0094478 -0.0088224 0.0097778 0.01119 0 0.029748 -0.0031007 -0.0003886 -0.011242 -0.0092075 -0.061501 2.9217 0 0 0 0 0 0 0 0 0 0 0 0 0 0 0 0 0 -0.041187 0.0070606 -0.026158 -0.0094291 0.032451 -0.06426 -0.13377 0 0 0 0 0 0 0 0 0 0 0 0 0 0 0
2.207 -0.012127 -0.0094493 0.012605 -0.017019 0 0.0091833 -0.0030859 -0.0023201 0.0053832 -0.012485 0.028202 2.9335 0 0 0 0 0 0 0 0 0 0 0 0 0 0 0 0 0 0.011593 0.015095 -0.0090157 0.023785 0.0025561 -0.018831 -0.088231 0 0 0 0 0 0 0 0 0 0 0 0 0 0 0
2.2109 -0.014962 -0.010018 -0.0017163 -0.03505 0 -0.019662 -0.0065673 -0.016415 0.0094116 -0.0084336 0.096642 2.9315 0 0 0 0 0 0 0 0 0 0 0 0 0 0 0 0 0 0.046475 0.0051484 0.00012743 0.034506 -0.023146 0.02497 -0.0044767 0 0 0 0 0 0 0 0 0 0 0 0 0 0 0
2.2148 -0.014913 -0.0094966 -0.022936 -0.032523 0 -0.037762 -0.0065293 -0.023708 0.008174 0.00077513 0.11076 2.924 0 0 0 0 0 0 0 0 0 0 0 0 0 0 0 0 0 0.051817 -0.013692 -0.0016318 0.021824 -0.02528 0.054047 0.085719 0 0 0 0 0 0 0 0 0 0 0 0 0 0 0
2.2188 -0.012314 -0.0091001 -0.035077 -0.013554 0 -0.032681 0.0014954 -0.0084333 0.013427 0.0082782 0.069284 2.9245 0 0 0 0 0 0 0 0 0 0 0 0 0 0 0 0 0 0.034501 -0.025799 -0.0054892 0.0029908 -0.0085247 0.066829 0.14563 0 0 0 0 0 0 0 0 0 0 0 0 0 0 0
2.2227 -0.0098377 -0.010244 -0.02988 0.0087634 0 -0.0084582 0.013684 0.023248 0.027555 0.011107 0.0094241 2.9358 0 0 0 0 0 0 0 0 0 0 0 0 0 0 0 0 0 0.014657 -0.020648 -0.00093231 -0.00093532 0.011399 0.068304 0.15261 0 0 0 0 0 0 0 0 0 0 0 0 0 0 0
2.2266 -0.0090043 -0.012046 -0.013176 0.020792 0 0.015861 0.02004 0.045853 0.039985 0.012226 -0.016747 2.9459 0 0 0 0 0 0 0 0 0 0 0 0 0 0 0 0 0 0.011489 -0.00070342 0.013488 0.016971 0.024684 0.062747 0.11059 0 0 0 0 0 0 0 0 0 0 0 0 0 0 0
2.2305 -0.0083931 -0.011554 0.001622 0.015557 0 0.020986 0.013802 0.038825 0.038558 0.014997 0.016004 2.9438 0 0 0 0 0 0 0 0 0 0 0 0 0 0 0 0 0 0.02942 0.020996 0.029237 0.043853 0.03106 0.051271 0.046762 0 0 0 0 0 0 0 0 0 0 0 0 0 0 0
2.2344 -0.0055162 -0.0067517 0.0061234 -0.0032058 0 0.0040657 -0.00093094 0.0082642 0.023519 0.017855 0.080906 2.9339 0 0 0 0 0 0 0 0 0 0 0 0 0 0 0 0 0 0.054452 0.031168 0.035856 0.058338 0.032144 0.03446 -0.0058572 0 0 0 0 0 0 0 0 0 0 0 0 0 0 0
2.2383 -8.7676e-06 0.00089955 0.0033452 -0.022238 0 -0.018339 -0.011882 -0.017748 0.0081308 0.016008 0.11729 2.9323 0 0 0 0 0 0 0 0 0 0 0 0 0 0 0 0 0 0.064103 0.025628 0.028802 0.048054 0.02653 0.015137 -0.02775 0 0 0 0 0 0 0 0 0 0 0 0 0 0 0
2.2422 0.0056222 0.0072621 0.0024738 -0.026525 0 -0.024954 -0.0099607 -0.01701 0.0044659 0.0080074 0.081263 2.9472 0 0 0 0 0 0 0 0 0 0 0 0 0 0 0 0 0 0.044316 0.01043 0.010731 0.018105 0.013978 -0.0024864 -0.021076 0 0 0 0 0 0 0 0 0 0 0 0 0 0 0
2.2461 0.0084527 0.0089887 0.0084425 -0.010373 0 -0.0090392 0.0016977 0.0043225 0.0098874 -0.0012468 -0.014412 2.9661 0 0 0 0 0 0 0 0 0 0 0 0 0 0 0 0 0 0.00082287 -0.0045546 -0.011719 -0.015183 0.00033721 -0.015962 -0.0034156 0 0 0 0 0 0 0 0 0 0 0 0 0 0 0
2.25 0.0078708 0.0062028 0.017145 0.016485 0 0.015852 0.010314 0.018653 0.0095893 -0.0054671 -0.10793 2.9675 0 0 0 0 0 0 0 0 0 0 0 0 0 0 0 0 0 -0.043956 -0.012985 -0.030571 -0.037434 -0.0066424 -0.026066 0.0057155 0 0 0 0 0 0 0 0 0 0 0 0 0 0 0
2.2539 0.0055717 0.0019377 0.020258 0.034545 0 0.028564 0.0054698 0.0063345 -0.0069038 -0.0046412 -0.13818 2.945 0 0 0 0 0 0 0 0 0 0 0 0 0 0 0 0 0 -0.066445 -0.01449 -0.037932 -0.04428 -0.0070586 -0.034849 -0.0042965 0 0 0 0 0 0 0 0 0 0 0 0 0 0 0
2.2578 0.0032283 -0.0007027 0.013675 0.029325 0 0.018767 -0.011043 -0.02346 -0.033021 -0.0060392 -0.093021 2.917 0 0 0 0 0 0 0 0 0 0 0 0 0 0 0 0 0 -0.058206 -0.012074 -0.029361 -0.039648 -0.01066 -0.042585 -0.031629 0 0 0 0 0 0 0 0 0 0 0 0 0 0 0
2.2617 0.00086672 -0.00073417 0.00096921 0.0035276 0 -0.0058406 -0.026783 -0.042389 -0.050181 -0.016092 -0.015088 2.9111 0 0 0 0 0 0 0 0 0 0 0 0 0 0 0 0 0 -0.030868 -0.0085732 -0.0090316 -0.029405 -0.025271 -0.047017 -0.064504 0 0 0 0 0 0 0 0 0 0 0 0 0 0 0
2.2656 -0.0022717 0.00075842 -0.010421 -0.024406 0 -0.028038 -0.02958 -0.032489 -0.045493 -0.03133 0.03597 2.9364 0 0 0 0 0 0 0 0 0 0 0 0 0 0 0 0 0 -0.0066077 -0.0053977 0.0095024 -0.017658 -0.044027 -0.04554 -0.086927 0 0 0 0 0 0 0 0 0 0 0 0 0 0 0
2.2695 -0.0059515 0.0019235 -0.015331 -0.034785 0 -0.034897 -0.017365 -0.0041778 -0.0237 -0.038994 0.029365 2.9746 0 0 0 0 0 0 0 0 0 0 0 0 0 0 0 0 0 -0.0020055 -0.003298 0.011859 -0.007369 -0.048336 -0.037798 -0.086158 0 0 0 0 0 0 0 0 0 0 0 0 0 0 0
2.2734 -0.0089081 0.001022 -0.013673 -0.022046 0 -0.024511 0.0011745 0.015478 -0.0017134 -0.028561 -0.019716 2.9961 0 0 0 0 0 0 0 0 0 0 0 0 0 0 0 0 0 -0.017202 -0.0030168 -0.0043967 -0.0014868 -0.026933 -0.026067 -0.059803 0 0 0 0 0 0 0 0 0 0 0 0 0 0 0
2.2773 -0.010676 -0.0032535 -0.0091399 0.0017412 0 -0.0035979 0.013947 0.010389 0.0073214 -0.0035296 -0.068406 2.9868 0 0 0 0 0 0 0 0 0 0 0 0 0 0 0 0 0 -0.03724 -0.0049462 -0.025553 -0.0016115 0.00867 -0.013357 -0.01822 0 0 0 0 0 0 0 0 0 0 0 0 0 0 0
2.2813 -0.012562 -0.010971 -0.0066247 0.017213 0 0.017238 0.013494 -0.010536 0.0037178 0.018877 -0.078348 2.9568 0 0 0 0 0 0 0 0 0 0 0 0 0 0 0 0 0 -0.043359 -0.0086734 -0.03297 -0.0058752 0.031253 -0.0013983 0.021207 0 0 0 0 0 0 0 0 0 0 0 0 0 0 0
2.2852 -0.015823 -0.019665 -0.010052 0.012378 0 0.026156 0.00035736 -0.025806 -0.0032525 0.021401 -0.037659 2.9279 0 0 0 0 0 0 0 0 0 0 0 0 0 0 0 0 0 -0.025977 -0.013156 -0.020691 -0.0095566 0.023072 0.0096003 0.045194 0 0 0 0 0 0 0 0 0 0 0 0 0 0 0
2.2891 -0.018874 -0.024389 -0.019852 -0.0097822 0 0.013796 -0.018078 -0.02403 -0.0062316 0.0019913 0.035153 2.9145 0 0 0 0 0 0 0 0 0 0 0 0 0 0 0 0 0 0.0087054 -0.016944 -0.0016394 -0.0086536 -0.0060586 0.019509 0.052163 0 0 0 0 0 0 0 0 0 0 0 0 0 0 0
2.293 -0.01739 -0.020566 -0.030424 -0.034546 0 -0.018645 -0.030928 -0.011886 -0.0044787 -0.023413 0.10063 2.9187 0 0 0 0 0 0 0 0 0 0 0 0 0 0 0 0 0 0.04188 -0.017831 0.0054404 -0.0028103 -0.027293 0.026673 0.049178 0 0 0 0 0 0 0 0 0 0 0 0 0 0 0
2.2969 -0.008369 -0.0080821 -0.031112 -0.044966 0 -0.05289 -0.028619 -0.0016215 0.0001259 -0.033498 0.11673 2.9369 0 0 0 0 0 0 0 0 0 0 0 0 0 0 0 0 0 0.053118 -0.012911 -0.0040561 0.0052788 -0.01997 0.027636 0.041202 0 0 0 0 0 0 0 0 0 0 0 0 0 0 0
2.3008 0.0056424 0.0072957 -0.013473 -0.03112 0 -0.06018 -0.0090002 0.0041544 0.0073888 -0.018739 0.063269 2.9659 0 0 0 0 0 0 0 0 0 0 0 0 0 0 0 0 0 0.033326 -0.0005841 -0.014848 0.012604 0.009852 0.018778 0.024439 0 0 0 0 0 0 0 0 0 0 0 0 0 0 0
2.3047 0.017135 0.01743 0.019108 0.0043798 0 -0.023051 0.018544 0.011989 0.016683 0.011308 -0.037906 2.9995 0 0 0 0 0 0 0 0 0 0 0 0 0 0 0 0 0 -0.0077188 0.01618 -0.0076741 0.017193 0.037332 -0.00049959 -0.0074865 0 0 0 0 0 0 0 0 0 0 0 0 0 0 0
2.3086 0.019458 0.01784 0.049108 0.045848 0 0.043869 0.036472 0.024113 0.02256 0.0359 -0.12611 3.0229 0 0 0 0 0 0 0 0 0 0 0 0 0 0 0 0 0 -0.044878 0.028983 0.018723 0.017292 0.043134 -0.024689 -0.049523 0 0 0 0 0 0 0 0 0 0 0 0 0 0 0
2.3125 0.012561 0.010911 0.055701 0.070354 0 0.096454 0.030986 0.031123 0.017127 0.038775 -0.13743 3.0183 0 0 0 0 0 0 0 0 0 0 0 0 0 0 0 0 0 -0.052182 0.028514 0.042958 0.011282 0.02851 -0.041982 -0.079106 0 0 0 0 0 0 0 0 0 0 0 0 0 0 0
2.3164 0.0028786 0.0032825 0.032022 0.060111 0 0.092013 0.0043918 0.021843 -0.00038171 0.019107 -0.053701 2.9814 0 0 0 0 0 0 0 0 0 0 0 0 0 0 0 0 0 -0.020581 0.012324 0.040238 0.00033168 0.0082971 -0.039314 -0.068875 0 0 0 0 0 0 0 0 0 0 0 0 0 0 0
2.3203 -0.0026983 -5.4874e-05 -0.0066644 0.016063 0 0.02585 -0.023959 -0.00094347 -0.018005 -0.0092684 0.075153 2.931 0 0 0 0 0 0 0 0 0 0 0 0 0 0 0 0 0 0.033296 -0.011004 0.0072733 -0.0090671 -0.0062848 -0.011495 -0.010981 0 0 0 0 0 0 0 0 0 0 0 0 0 0 0
2.3242 -0.002775 0.00065522 -0.033506 -0.037889 0 -0.0594 -0.031818 -0.019166 -0.019227 -0.027953 0.16134 2.8979 0 0 0 0 0 0 0 0 0 0 0 0 0 0 0 0 0 0.075556 -0.026572 -0.032131 -0.007798 -0.014635 0.031593 0.068446 0 0 0 0 0 0 0 0 0 0 0 0 0 0 0
2.3281 -0.0015205 0.0016961 -0.031753 -0.067417 0 -0.10362 -0.012624 -0.016758 0.00043821 -0.025563 0.14423 2.9007 0 0 0 0 0 0 0 0 0 0 0 0 0 0 0 0 0 0.077135 -0.02421 -0.047102 0.0077109 -0.01884 0.067038 0.12121 0 0 0 0 0 0 0 0 0 0 0 0 0 0 0
2.332 -0.0032107 0.00054319 -0.0082837 -0.051618 0 -0.075581 0.018176 0.0028273 0.025829 -0.004062 0.038033 2.9298 0 0 0 0 0 0 0 0 0 0 0 0 0 0 0 0 0 0.034734 -0.0066294 -0.026522 0.029186 -0.01519 0.072011 0.11008 0 0 0 0 0 0 0 0 0 0 0 0 0 0 0
2.3359 -0.0072473 -0.0016178 0.013743 -0.00055253 0 0.0026509 0.035812 0.019195 0.034065 0.022711 -0.078932 2.9564 0 0 0 0 0 0 0 0 0 0 0 0 0 0 0 0 0 -0.025318 0.012893 0.012269 0.040272 0.0012838 0.040268 0.037926 0 0 0 0 0 0 0 0 0 0 0 0 0 0 0
2.3398 -0.0088382 -0.0018031 0.016211 0.049629 0 0.07367 0.027106 0.016068 0.016218 0.037122 -0.12558 2.9586 0 0 0 0 0 0 0 0 0 0 0 0 0 0 0 0 0 -0.0646 0.021501 0.039662 0.029604 0.024692 -0.010821 -0.051242 0 0 0 0 0 0 0 0 0 0 0 0 0 0 0
2.3438 -0.0043932 0.00098226 0.0011715 0.062959 0 0.089209 0.00088747 -0.0019061 -0.012974 0.028586 -0.078768 2.9385 0 0 0 0 0 0 0 0 0 0 0 0 0 0 0 0 0 -0.059556 0.016559 0.038377 0.001952 0.036623 -0.050229 -0.10199 0 0 0 0 0 0 0 0 0 0 0 0 0 0 0
2.3477 0.0041265 0.0043323 -0.013881 0.031442 0 0.044541 -0.021005 -0.014999 -0.028276 0.0012401 0.015075 2.9167 0 0 0 0 0 0 0 0 0 0 0 0 0 0 0 0 0 -0.018009 0.0057078 0.014514 -0.02403 0.022149 -0.054523 -0.085994 0 0 0 0 0 0 0 0 0 0 0 0 0 0 0
2.3516 0.010326 0.0047364 -0.014514 -0.018662 0 -0.022791 -0.023061 -0.010243 -0.017668 -0.027418 0.082084 2.9106 0 0 0 0 0 0 0 0 0 0 0 0 0 0 0 0 0 0.027277 -0.0018998 -0.011699 -0.030955 -0.011897 -0.024654 -0.02056 0 0 0 0 0 0 0 0 0 0 0 0 0 0 0
2.3555 0.008748 0.00093527 -0.0027488 -0.048057 0 -0.06486 -0.0080602 0.0049595 0.0068001 -0.038045 0.07791 2.9191 0 0 0 0 0 0 0 0 0 0 0 0 0 0 0 0 0 0.043114 -0.0040733 -0.023691 -0.017399 -0.03849 0.015072 0.046005 0 0 0 0 0 0 0 0 0 0 0 0 0 0 0
2.3594 -0.00064587 -0.0050919 0.0070218 -0.036084 0 -0.05832 0.0077418 0.011909 0.02132 -0.024187 0.014615 2.9272 0 0 0 0 0 0 0 0 0 0 0 0 0 0 0 0 0 0.019923 -0.0057863 -0.018923 0.0015253 -0.034367 0.0353 0.069821 0 0 0 0 0 0 0 0 0 0 0 0 0 0 0
2.3633 -0.012654 -0.010146 0.003748 0.003215 0 -0.017031 0.0097072 0.0013179 0.012819 0.0015028 -0.056804 2.9227 0 0 0 0 0 0 0 0 0 0 0 0 0 0 0 0 0 -0.022611 -0.011962 -0.006533 0.0082041 -0.0034433 0.022903 0.040907 0 0 0 0 0 0 0 0 0 0 0 0 0 0 0
2.3672 -0.020938 -0.012515 -0.0096211 0.033602 0 0.022881 -0.004073 -0.017588 -0.010508 0.016393 -0.087356 2.9081 0 0 0 0 0 0 0 0 0 0 0 0 0 0 0 0 0 -0.051764 -0.020994 0.0014746 -0.0021461 0.025324 -0.011085 -0.013941 0 0 0 0 0 0 0 0 0 0 0 0 0 0 0
2.3711 -0.02234 -0.012918 -0.020451 0.026899 0 0.031024 -0.023738 -0.028573 -0.029178 0.0065117 -0.062183 2.8974 0 0 0 0 0 0 0 0 0 0 0 0 0 0 0 0 0 -0.046819 -0.02579 -0.0024568 -0.018828 0.025164 -0.041928 -0.054462 0 0 0 0 0 0 0 0 0 0 0 0 0 0 0
2.375 -0.018418 -0.01341 -0.019746 -0.014088 0 0.0033791 -0.036991 -0.026097 -0.030833 -0.020931 -0.0054182 2.9017 0 0 0 0 0 0 0 0 0 0 0 0 0 0 0 0 0 -0.013783 -0.021116 -0.018142 -0.027007 -0.0031671 -0.050454 -0.057093 0 0 0 0 0 0 0 0 0 0 0 0 0 0 0
2.3789 -0.013876 -0.015668 -0.010411 -0.058348 0 -0.037136 -0.037597 -0.019102 -0.018887 -0.043147 0.039805 2.9196 0 0 0 0 0 0 0 0 0 0 0 0 0 0 0 0 0 0.020666 -0.009727 -0.037464 -0.021373 -0.033494 -0.035771 -0.029307 0 0 0 0 0 0 0 0 0 0 0 0 0 0 0
2.3828 -0.013338 -0.019882 -0.0031985 -0.072132 0 -0.059045 -0.027666 -0.018236 -0.0058487 -0.041825 0.041031 2.9385 0 0 0 0 0 0 0 0 0 0 0 0 0 0 0 0 0 0.03029 -0.0011921 -0.047829 -0.0096717 -0.04112 -0.012903 0.00082834 0 0 0 0 0 0 0 0 0 0 0 0 0 0 0
2.3867 -0.018262 -0.024457 -0.005972 -0.046026 0 -0.046503 -0.014817 -0.023046 -0.0012934 -0.020031 -0.0018916 2.9449 0 0 0 0 0 0 0 0 0 0 0 0 0 0 0 0 0 0.008696 -0.0043175 -0.040198 -0.0044391 -0.026633 0.00056613 0.0093007 0 0 0 0 0 0 0 0 0 0 0 0 0 0 0
2.3906 -0.025617 -0.026533 -0.017267 -0.0018978 0 -0.011833 -0.0075873 -0.024312 -0.0066022 5.6488e-05 -0.056606 2.933 0 0 0 0 0 0 0 0 0 0 0 0 0 0 0 0 0 -0.027494 -0.019683 -0.017822 -0.011979 -0.012921 -0.0028331 -0.0057421 0 0 0 0 0 0 0 0 0 0 0 0 0 0 0
2.3945 -0.029502 -0.023565 -0.028935 0.025281 0 0.014009 -0.010883 -0.017502 -0.018058 -0.0025566 -0.081668 2.9074 0 0 0 0 0 0 0 0 0 0 0 0 0 0 0 0 0 -0.053041 -0.038343 0.0030147 -0.028183 -0.019938 -0.017607 -0.026434 0 0 0 0 0 0 0 0 0 0 0 0 0 0 0
2.3984 -0.025412 -0.015628 -0.033415 0.015629 0 0.007239 -0.022571 -0.009876 -0.031039 -0.027641 -0.059215 2.8779 0 0 0 0 0 0 0 0 0 0 0 0 0 0 0 0 0 -0.053801 -0.047573 0.0047381 -0.042879 -0.043871 -0.032354 -0.03427 0 0 0 0 0 0 0 0 0 0 0 0 0 0 0
2.4023 -0.014373 -0.0066194 -0.028541 -0.020318 0 -0.02714 -0.033635 -0.012012 -0.040474 -0.052823 -0.011364 2.8523 0 0 0 0 0 0 0 0 0 0 0 0 0 0 0 0 0 -0.036078 -0.03947 -0.015214 -0.04722 -0.061211 -0.039334 -0.027778 0 0 0 0 0 0 0 0 0 0 0 0 0 0 0
2.4063 -0.003131 -0.0023598 -0.01743 -0.051295 0 -0.057716 -0.033934 -0.02401 -0.040598 -0.05332 0.0167 2.8322 0 0 0 0 0 0 0 0 0 0 0 0 0 0 0 0 0 -0.019002 -0.016711 -0.039353 -0.038451 -0.052091 -0.038723 -0.022515 0 0 0 0 0 0 0 0 0 0 0 0 0 0 0
2.4102 0.00079911 -0.0060424 -0.0059061 -0.051686 0 -0.053551 -0.02084 -0.0336 -0.028585 -0.024594 -0.0035323 2.8136 0 0 0 0 0 0 0 0 0 0 0 0 0 0 0 0 0 -0.017226 0.0082504 -0.044177 -0.02066 -0.019054 -0.035404 -0.03354 0 0 0 0 0 0 0 0 0 0 0 0 0 0 0
2.4141 -0.0044055 -0.014745 9.5574e-05 -0.022519 0 -0.013136 -0.0032237 -0.029315 -0.0096222 0.012775 -0.055601 2.7915 0 0 0 0 0 0 0 0 0 0 0 0 0 0 0 0 0 -0.028724 0.020435 -0.022323 -0.0028242 0.015785 -0.032542 -0.05716 0 0 0 0 0 0 0 0 0 0 0 0 0 0 0
2.418 -0.012896 -0.020894 -0.0028114 0.010461 0 0.031664 0.0046978 -0.013646 0.004184 0.030463 -0.089671 2.7658 0 0 0 0 0 0 0 0 0 0 0 0 0 0 0 0 0 -0.037586 0.012062 0.0085997 0.0052303 0.03019 -0.028245 -0.070337 0 0 0 0 0 0 0 0 0 0 0 0 0 0 0
2.4219 -0.016149 -0.018397 -0.01263 0.019739 0 0.042552 -0.0041419 -0.00059273 0.003411 0.016346 -0.067044 2.7414 0 0 0 0 0 0 0 0 0 0 0 0 0 0 0 0 0 -0.028828 -0.011479 0.021084 -0.0013799 0.018803 -0.018213 -0.050361 0 0 0 0 0 0 0 0 0 0 0 0 0 0 0
2.4258 -0.010764 -0.0082641 -0.021492 3.2868e-05 0 0.009423 -0.022217 -0.00012496 -0.008974 -0.016014 0.0023648 2.7234 0 0 0 0 0 0 0 0 0 0 0 0 0 0 0 0 0 -0.0021788 -0.034167 0.003883 -0.0178 -0.005699 -0.0016083 0.0019368 0 0 0 0 0 0 0 0 0 0 0 0 0 0 0
2.4297 -0.0016272 0.0017974 -0.020327 -0.027637 0 -0.039434 -0.033128 -0.0074202 -0.018908 -0.039635 0.066013 2.7105 0 0 0 0 0 0 0 0 0 0 0 0 0 0 0 0 0 0.026991 -0.039794 -0.025991 -0.030545 -0.024668 0.015734 0.057243 0 0 0 0 0 0 0 0 0 0 0 0 0 0 0
2.4336 0.0028421 0.0040055 -0.0067382 -0.035266 0 -0.061987 -0.026117 -0.0092588 -0.014095 -0.036282 0.074658 2.6939 0 0 0 0 0 0 0 0 0 0 0 0 0 0 0 0 0 0.04025 -0.023392 -0.038173 -0.02637 -0.026573 0.024507 0.078034 0 0 0 0 0 0 0 0 0 0 0 0 0 0 0
2.4375 -0.0010835 -0.0025462 0.011031 -0.013307 0 -0.039711 -0.0057829 4.8143e-05 0.0039337 -0.0094375 0.026229 2.6643 0 0 0 0 0 0 0 0 0 0 0 0 0 0 0 0 0 0.031306 0.0050649 -0.017443 -0.0033263 -0.012208 0.019545 0.048742 0 0 0 0 0 0 0 0 0 0 0 0 0 0 0
2.4414 -0.0087966 -0.011077 0.019578 0.020552 0 0.0068969 0.012482 0.011849 0.021181 0.02107 -0.033122 2.6212 0 0 0 0 0 0 0 0 0 0 0 0 0 0 0 0 0 0.010874 0.027963 0.021299 0.02578 0.0082647 0.0053091 -0.0095032 0 0 0 0 0 0 0 0 0 0 0 0 0 0 0
2.4453 -0.011857 -0.013191 0.012005 0.037066 0 0.038346 0.01678 0.013343 0.024859 0.035769 -0.051061 2.5753 0 0 0 0 0 0 0 0 0 0 0 0 0 0 0 0 0 -0.002753 0.032816 0.045988 0.042207 0.022135 -0.0062505 -0.053133 0 0 0 0 0 0 0 0 0 0 0 0 0 0 0
2.4492 -0.0061234 -0.0061476 -0.00491 0.021488 0 0.032184 0.0086883 0.002798 0.015207 0.028899 -0.014501 2.5408 0 0 0 0 0 0 0 0 0 0 0 0 0 0 0 0 0 0.00082658 0.020387 0.036096 0.035955 0.021214 -0.0047569 -0.049114 0 0 0 0 0 0 0 0 0 0 0 0 0 0 0
2.4531 0.0044396 0.0051984 -0.015905 -0.013162 0 0.0014398 -0.00026116 -0.0079603 0.0035382 0.0094065 0.042355 2.5237 0 0 0 0 0 0 0 0 0 0 0 0 0 0 0 0 0 0.01581 0.0021919 0.00042171 0.013615 0.0067243 0.0097318 -0.00057274 0 0 0 0 0 0 0 0 0 0 0 0 0 0 0
2.457 0.011677 0.012957 -0.01103 -0.037131 0 -0.020248 -0.0009211 -0.0066468 -0.00036473 -0.0080567 0.071324 2.5161 0 0 0 0 0 0 0 0 0 0 0 0 0 0 0 0 0 0.025965 -0.009442 -0.031498 -0.0076502 -0.010837 0.025862 0.055482 0 0 0 0 0 0 0 0 0 0 0 0 0 0 0
2.4609 0.010656 0.012595 0.0047593 -0.02931 0 -0.01114 0.0053012 0.0059115 0.0026556 -0.013452 0.051705 2.502 0 0 0 0 0 0 0 0 0 0 0 0 0 0 0 0 0 0.019309 -0.0098553 -0.035091 -0.014357 -0.018418 0.029673 0.076622 0 0 0 0 0 0 0 0 0 0 0 0 0 0 0
2.4648 0.0034698 0.0056229 0.015745 0.0049485 0 0.019005 0.0098823 0.017108 0.0047228 -0.0063033 0.0035698 2.4709 0 0 0 0 0 0 0 0 0 0 0 0 0 0 0 0 0 -0.00097773 -0.0028701 -0.010024 -0.0063153 -0.01032 0.016149 0.047318 0 0 0 0 0 0 0 0 0 0 0 0 0 0 0
2.4688 -0.0034754 -0.0027199 0.0099197 0.038186 0 0.038932 0.0071003 0.016768 0.0016391 0.0057966 -0.033984 2.4259 0 0 0 0 0 0 0 0 0 0 0 0 0 0 0 0 0 -0.018867 0.0046499 0.022255 0.0060576 0.0066602 -0.0060323 -0.0099219 0 0 0 0 0 0 0 0 0 0 0 0 0 0 0
2.4727 -0.0051742 -0.0076555 -0.0095823 0.043038 0 0.024823 -0.00060969 0.0076353 -0.0023502 0.012707 -0.036014 2.3811 0 0 0 0 0 0 0 0 0 0 0 0 0 0 0 0 0 -0.019194 0.0082619 0.037606 0.012364 0.018437 -0.02099 -0.052752 0 0 0 0 0 0 0 0 0 0 0 0 0 0 0
2.4766 -0.0012607 -0.0072955 -0.026604 0.01396 0 -0.01785 -0.0066225 0.00052684 -0.00094423 0.0082824 -0.008191 2.35 0 0 0 0 0 0 0 0 0 0 0 0 0 0 0 0 0 -0.0012422 0.0071968 0.02708 0.009933 0.015786 -0.018502 -0.051876 0 0 0 0 0 0 0 0 0 0 0 0 0 0 0
2.4805 0.005199 -0.0024629 -0.025555 -0.028229 0 -0.057335 -0.0076798 0.00075214 0.0049896 -0.005105 0.022179 2.3349 0 0 0 0 0 0 0 0 0 0 0 0 0 0 0 0 0 0.019495 0.0025204 0.00031453 0.0025794 0.0027374 -0.0027401 -0.013038 0 0 0 0 0 0 0 0 0 0 0 0 0 0 0
2.4844 0.01087 0.0045914 -0.0042838 -0.051691 0 -0.05988 -0.006307 0.0023121 0.0070042 -0.017256 0.028423 2.3258 0 0 0 0 0 0 0 0 0 0 0 0 0 0 0 0 0 0.023432 -0.0041917 -0.02457 -0.0056774 -0.0068644 0.010555 0.02858 0 0 0 0 0 0 0 0 0 0 0 0 0 0 0
2.4883 0.014004 0.011267 0.024436 -0.036946 0 -0.015931 -0.0062498 -0.0033127 -0.0013448 -0.017132 0.0025928 2.3088 0 0 0 0 0 0 0 0 0 0 0 0 0 0 0 0 0 0.0033831 -0.0104 -0.033984 -0.013842 -0.0019095 0.0066805 0.036683 0 0 0 0 0 0 0 0 0 0 0 0 0 0 0
2.4922 0.014349 0.015533 0.043023 0.0085093 0 0.050783 -0.0071538 -0.014593 -0.01566 -0.0021824 -0.040169 2.2773 0 0 0 0 0 0 0 0 0 0 0 0 0 0 0 0 0 -0.028088 -0.0124 -0.025516 -0.021255 0.015628 -0.015476 0.0025577 0 0 0 0 0 0 0 0 0 0 0 0 0 0 0
2.4961 0.01261 0.0169 0.041793 0.054642 0 0.0975 -0.0048624 -0.019179 -0.023002 0.017847 -0.071079 2.2369 0 0 0 0 0 0 0 0 0 0 0 0 0 0 0 0 0 -0.047006 -0.0072573 -0.0063741 -0.023893 0.031817 -0.04107 -0.048199 0 0 0 0 0 0 0 0 0 0 0 0 0 0 0
2.5 0.010324 0.016675 0.024681 0.06973 0 0.090924 0.0033714 -0.0068874 -0.013671 0.027613 -0.065714 2.2007 0 0 0 0 0 0 0 0 0 0 0 0 0 0 0 0 0 -0.03607 0.0043954 0.01275 -0.015799 0.032231 -0.049547 -0.075848 0 0 0 0 0 0 0 0 0 0 0 0 0 0 0
2.5039 0.0093356 0.016617 0.0050989 0.043622 0 0.031621 0.015038 0.01776 0.0093619 0.019248 -0.02146 2.1793 0 0 0 0 0 0 0 0 0 0 0 0 0 0 0 0 0 0.0014792 0.017844 0.02402 0.00458 0.013871 -0.030128 -0.057323 0 0 0 0 0 0 0 0 0 0 0 0 0 0 0
2.5078 0.010227 0.016812 -0.0038805 -0.0034673 0 -0.042867 0.024117 0.037787 0.032537 0.00035691 0.037369 2.1727 0 0 0 0 0 0 0 0 0 0 0 0 0 0 0 0 0 0.043272 0.027111 0.026086 0.029846 -0.012018 0.0092219 -0.0033081 0 0 0 0 0 0 0 0 0 0 0 0 0 0 0
2.5117 0.011027 0.015061 0.0018326 -0.034746 0 -0.081161 0.026117 0.03915 0.04273 -0.011545 0.074121 2.1711 0 0 0 0 0 0 0 0 0 0 0 0 0 0 0 0 0 0.063803 0.028631 0.023474 0.046813 -0.027847 0.04662 0.051453 0 0 0 0 0 0 0 0 0 0 0 0 0 0 0
2.5156 0.0082777 0.0090226 0.014952 -0.025007 0 -0.054328 0.021018 0.023433 0.036651 -0.0044459 0.067201 2.1632 0 0 0 0 0 0 0 0 0 0 0 0 0 0 0 0 0 0.053007 0.022567 0.021981 0.045879 -0.022006 0.061858 0.075968 0 0 0 0 0 0 0 0 0 0 0 0 0 0 0
2.5195 0.00031642 -0.00071206 0.021912 0.017788 0 0.020264 0.01197 0.0052298 0.021332 0.016715 0.029182 2.1449 0 0 0 0 0 0 0 0 0 0 0 0 0 0 0 0 0 0.023348 0.0115 0.023214 0.028837 0.0030422 0.051219 0.066044 0 0 0 0 0 0 0 0 0 0 0 0 0 0 0
2.5234 -0.010279 -0.010051 0.012564 0.056157 0 0.087841 0.0024922 -0.0021937 0.0076086 0.033748 -0.0012795 2.1215 0 0 0 0 0 0 0 0 0 0 0 0 0 0 0 0 0 7.0337e-05 -0.0011211 0.022968 0.0083092 0.032057 0.029921 0.044317 0 0 0 0 0 0 0 0 0 0 0 0 0 0 0
2.5273 -0.018062 -0.014531 -0.011649 0.051927 0 0.095054 -0.0045923 0.0020175 0.003264 0.031272 0.0082373 2.1019 0 0 0 0 0 0 0 0 0 0 0 0 0 0 0 0 0 0.0019677 -0.011182 0.015598 -0.001047 0.046809 0.019632 0.038382 0 0 0 0 0 0 0 0 0 0 0 0 0 0 0
2.5313 -0.019128 -0.013319 -0.037275 -0.0013565 0 0.030976 -0.0068993 0.0084176 0.0097482 0.010384 0.053899 2.0906 0 0 0 0 0 0 0 0 0 0 0 0 0 0 0 0 0 0.026998 -0.014249 0.00079139 0.0069233 0.038184 0.030219 0.055886 0 0 0 0 0 0 0 0 0 0 0 0 0 0 0
2.5352 -0.014364 -0.0099092 -0.047741 -0.069625 0 -0.062301 -0.0035176 0.0081579 0.021809 -0.012824 0.09559 2.0855 0 0 0 0 0 0 0 0 0 0 0 0 0 0 0 0 0 0.053286 -0.0081583 -0.014112 0.024982 0.012417 0.050204 0.077209 0 0 0 0 0 0 0 0 0 0 0 0 0 0 0
2.5391 -0.0082279 -0.0085212 -0.035744 -0.10254 0 -0.11979 0.0025675 0.00056995 0.029011 -0.022252 0.089165 2.0806 0 0 0 0 0 0 0 0 0 0 0 0 0 0 0 0 0 0.054739 0.0034079 -0.019641 0.036444 -0.013491 0.054373 0.071384 0 0 0 0 0 0 0 0 0 0 0 0 0 0 0
2.543 -0.0043162 -0.0097727 -0.0092799 -0.072737 0 -0.10205 0.0042895 -0.0088519 0.020288 -0.015951 0.023855 2.0717 0 0 0 0 0 0 0 0 0 0 0 0 0 0 0 0 0 0.020055 0.010928 -0.013167 0.025703 -0.024513 0.023719 0.022157 0 0 0 0 0 0 0 0 0 0 0 0 0 0 0
2.5469 -0.0023299 -0.010094 0.014335 0.0016564 0 -0.024014 -0.0046781 -0.015427 -0.0083332 -0.0064493 -0.067521 2.0574 0 0 0 0 0 0 0 0 0 0 0 0 0 0 0 0 0 -0.038296 0.0052868 -0.0026887 -0.010679 -0.018841 -0.037472 -0.056535 0 0 0 0 0 0 0 0 0 0 0 0 0 0 0
2.5508 0.00060928 -0.0055233 0.022055 0.069827 0 0.057687 -0.023066 -0.018889 -0.047593 -0.0078597 -0.13369 2.0372 0 0 0 0 0 0 0 0 0 0 0 0 0 0 0 0 0 -0.091366 -0.013647 -0.00088695 -0.059181 -0.008241 -0.10129 -0.12768 0 0 0 0 0 0 0 0 0 0 0 0 0 0 0
2.5547 0.0060972 0.004038 0.014897 0.086182 0 0.087995 -0.040178 -0.021141 -0.077575 -0.022574 -0.14306 2.0114 0 0 0 0 0 0 0 0 0 0 0 0 0 0 0 0 0 -0.11232 -0.034302 -0.014022 -0.095147 -0.006965 -0.13404 -0.15573 0 0 0 0 0 0 0 0 0 0 0 0 0 0 0
2.5586 0.012433 0.014384 0.0055071 0.043241 0 0.052781 -0.042782 -0.022629 -0.080295 -0.039551 -0.10363 1.9828 0 0 0 0 0 0 0 0 0 0 0 0 0 0 0 0 0 -0.093656 -0.040932 -0.035477 -0.09752 -0.018911 -0.11954 -0.1308 0 0 0 0 0 0 0 0 0 0 0 0 0 0 0
2.5625 0.016471 0.020597 0.0060123 -0.025049 0 -0.014445 -0.025906 -0.021887 -0.05357 -0.044441 -0.05156 1.9586 0 0 0 0 0 0 0 0 0 0 0 0 0 0 0 0 0 -0.051305 -0.026253 -0.049956 -0.063744 -0.034465 -0.070503 -0.075317 0 0 0 0 0 0 0 0 0 0 0 0 0 0 0
2.5664 0.016918 0.02088 0.017288 -0.069646 0 -0.060453 0.0020917 -0.017668 -0.013872 -0.031313 -0.021699 1.947 0 0 0 0 0 0 0 0 0 0 0 0 0 0 0 0 0 -0.012918 0.0017851 -0.045038 -0.013553 -0.0394 -0.01934 -0.028154 0 0 0 0 0 0 0 0 0 0 0 0 0 0 0
2.5703 0.01522 0.017055 0.029043 -0.060701 0 -0.051577 0.025354 -0.010097 0.015716 -0.0060872 -0.024083 1.9501 0 0 0 0 0 0 0 0 0 0 0 0 0 0 0 0 0 0.0016199 0.025689 -0.020629 0.023391 -0.027073 0.0050668 -0.016996 0 0 0 0 0 0 0 0 0 0 0 0 0 0 0
2.5742 0.013276 0.011981 0.0298 -0.0055185 0 0.0040937 0.032506 0.00028757 0.022952 0.019194 -0.040945 1.9604 0 0 0 0 0 0 0 0 0 0 0 0 0 0 0 0 0 -0.0062857 0.032054 0.011046 0.02872 -0.0029147 -0.0022024 -0.037866 0 0 0 0 0 0 0 0 0 0 0 0 0 0 0
2.5781 0.010946 0.0070703 0.017078 0.05918 0 0.064922 0.024522 0.013206 0.014525 0.034589 -0.041958 1.9659 0 0 0 0 0 0 0 0 0 0 0 0 0 0 0 0 0 -0.016066 0.021414 0.03432 0.0094293 0.021327 -0.019218 -0.056898 0 0 0 0 0 0 0 0 0 0 0 0 0 0 0
2.582 0.0064622 0.0022569 -0.0012045 0.092133 0 0.08609 0.012297 0.027202 0.0084257 0.036681 -0.0054689 1.9603 0 0 0 0 0 0 0 0 0 0 0 0 0 0 0 0 0 -0.0043473 0.0062126 0.040692 -0.0074229 0.036512 -0.013974 -0.034618 0 0 0 0 0 0 0 0 0 0 0 0 0 0 0
2.5859 -0.00079027 -0.0024246 -0.014256 0.072738 0 0.050669 0.0070753 0.038142 0.018065 0.028395 0.066458 1.9487 0 0 0 0 0 0 0 0 0 0 0 0 0 0 0 0 0 0.036339 -0.00038942 0.033507 0.0034947 0.040187 0.030948 0.043171 0 0 0 0 0 0 0 0 0 0 0 0 0 0 0
2.5898 -0.0085127 -0.006053 -0.017214 0.012657 0 -0.018838 0.01232 0.040923 0.041855 0.016857 0.14661 1.9423 0 0 0 0 0 0 0 0 0 0 0 0 0 0 0 0 0 0.090394 0.0053834 0.024054 0.044542 0.034902 0.10321 0.15011 0 0 0 0 0 0 0 0 0 0 0 0 0 0 0
2.5938 -0.013011 -0.0077147 -0.01354 -0.051481 0 -0.075694 0.022873 0.033991 0.065716 0.01063 0.19638 1.9473 0 0 0 0 0 0 0 0 0 0 0 0 0 0 0 0 0 0.12901 0.016902 0.022494 0.09193 0.025586 0.16611 0.23235 0 0 0 0 0 0 0 0 0 0 0 0 0 0 0
2.5977 -0.012442 -0.0076255 -0.010126 -0.080257 0 -0.081031 0.030275 0.021933 0.074471 0.015573 0.18861 1.9601 0 0 0 0 0 0 0 0 0 0 0 0 0 0 0 0 0 0.12989 0.024345 0.030251 0.11356 0.018714 0.18175 0.24268 0 0 0 0 0 0 0 0 0 0 0 0 0 0 0
2.6016 -0.0082953 -0.0068559 -0.010561 -0.056456 0 -0.031386 0.028855 0.012418 0.062182 0.030047 0.126 1.9715 0 0 0 0 0 0 0 0 0 0 0 0 0 0 0 0 0 0.092292 0.022709 0.039217 0.093488 0.020593 0.13656 0.17232 0 0 0 0 0 0 0 0 0 0 0 0 0 0 0
2.6055 -0.0036809 -0.0060347 -0.012575 0.0026441 0 0.038036 0.018439 0.009627 0.034632 0.043517 0.040934 1.9757 0 0 0 0 0 0 0 0 0 0 0 0 0 0 0 0 0 0.036719 0.014196 0.038329 0.043359 0.032091 0.05155 0.057319 0 0 0 0 0 0 0 0 0 0 0 0 0 0 0
2.6094 -0.00057477 -0.0048215 -0.011084 0.055738 0 0.077979 0.0032987 0.010525 0.0042117 0.042292 -0.025564 1.9736 0 0 0 0 0 0 0 0 0 0 0 0 0 0 0 0 0 -0.0098875 0.0045689 0.022611 -0.0076297 0.043771 -0.030633 -0.045213 0 0 0 0 0 0 0 0 0 0 0 0 0 0 0
2.6133 0.000976 -0.0029181 -0.0034897 0.06592 0 0.060604 -0.010843 0.0077387 -0.018093 0.020048 -0.051407 1.9679 0 0 0 0 0 0 0 0 0 0 0 0 0 0 0 0 0 -0.031961 -0.0021629 -0.0024789 -0.035107 0.039314 -0.073558 -0.093888 0 0 0 0 0 0 0 0 0 0 0 0 0 0 0
2.6172 0.0012862 -0.0012664 0.0073146 0.027457 0 -0.00060342 -0.019944 -0.0037472 -0.028765 -0.0154 -0.046165 1.9582 0 0 0 0 0 0 0 0 0 0 0 0 0 0 0 0 0 -0.033443 -0.0064087 -0.025225 -0.036091 0.00867 -0.070323 -0.086698 0 0 0 0 0 0 0 0 0 0 0 0 0 0 0
2.6211 -0.0004387 -0.0016702 0.014453 -0.030115 0 -0.061816 -0.023676 -0.02233 -0.032873 -0.046337 -0.039172 1.9433 0 0 0 0 0 0 0 0 0 0 0 0 0 0 0 0 0 -0.031571 -0.011778 -0.037137 -0.027677 -0.039637 -0.045534 -0.056198 0 0 0 0 0 0 0 0 0 0 0 0 0 0 0
2.625 -0.005339 -0.0049978 0.011869 -0.065107 0 -0.082088 -0.025224 -0.041208 -0.039504 -0.058327 -0.053921 1.9266 0 0 0 0 0 0 0 0 0 0 0 0 0 0 0 0 0 -0.042315 -0.021527 -0.039479 -0.030771 -0.080813 -0.034654 -0.042314 0 0 0 0 0 0 0 0 0 0 0 0 0 0 0
2.6289 -0.012736 -0.0099985 -0.00098383 -0.056166 0 -0.052741 -0.028509 -0.053236 -0.053939 -0.051358 -0.090383 1.9168 0 0 0 0 0 0 0 0 0 0 0 0 0 0 0 0 0 -0.068526 -0.035178 -0.040793 -0.052822 -0.092259 -0.056444 -0.063982 0 0 0 0 0 0 0 0 0 0 0 0 0 0 0
2.6328 -0.019374 -0.014205 -0.017966 -0.017737 0 -0.00083032 -0.034522 -0.054911 -0.072102 -0.038857 -0.12807 1.9194 0 0 0 0 0 0 0 0 0 0 0 0 0 0 0 0 0 -0.098637 -0.047529 -0.047567 -0.082656 -0.072794 -0.099483 -0.10904 0 0 0 0 0 0 0 0 0 0 0 0 0 0 0
2.6367 -0.021465 -0.015989 -0.029823 0.013925 0 0.03383 -0.039958 -0.047485 -0.082576 -0.035221 -0.14382 1.9279 0 0 0 0 0 0 0 0 0 0 0 0 0 0 0 0 0 -0.11555 -0.051265 -0.057042 -0.10003 -0.043984 -0.13252 -0.14656 0 0 0 0 0 0 0 0 0 0 0 0 0 0 0
2.6406 -0.017781 -0.015538 -0.03039 0.011691 0 0.028325 -0.039837 -0.035899 -0.075785 -0.043082 -0.12796 1.9259 0 0 0 0 0 0 0 0 0 0 0 0 0 0 0 0 0 -0.10867 -0.042176 -0.059423 -0.091427 -0.030908 -0.1296 -0.15014 0 0 0 0 0 0 0 0 0 0 0 0 0 0 0
2.6445 -0.010766 -0.013883 -0.020969 -0.020812 0 -0.0093779 -0.032027 -0.026345 -0.052844 -0.051685 -0.087795 1.9017 0 0 0 0 0 0 0 0 0 0 0 0 0 0 0 0 0 -0.080766 -0.023427 -0.047659 -0.059895 -0.039753 -0.089655 -0.11509 0 0 0 0 0 0 0 0 0 0 0 0 0 0 0
2.6484 -0.00462 -0.011485 -0.0092747 -0.053999 0 -0.049653 -0.019367 -0.022559 -0.025498 -0.047318 -0.040407 1.8608 0 0 0 0 0 0 0 0 0 0 0 0 0 0 0 0 0 -0.045517 -0.0047785 -0.025154 -0.022255 -0.053261 -0.035727 -0.059176 0 0 0 0 0 0 0 0 0 0 0 0 0 0 0
2.6523 -0.0022435 -0.0082402 -0.0034585 -0.057733 0 -0.063558 -0.0072152 -0.022371 -0.0063783 -0.025897 -0.0025288 1.823 0 0 0 0 0 0 0 0 0 0 0 0 0 0 0 0 0 -0.017871 0.0039303 -0.0035304 0.0035361 -0.047915 0.0041182 -0.008579 0 0 0 0 0 0 0 0 0 0 0 0 0 0 0
2.6563 -0.0036247 -0.0047069 -0.0059213 -0.025414 0 -0.041545 0.0010711 -0.018127 0.001556 0.0034534 0.017189 1.8057 0 0 0 0 0 0 0 0 0 0 0 0 0 0 0 0 0 -0.0039058 0.0004358 0.0076545 0.010995 -0.016199 0.017855 0.020364 0 0 0 0 0 0 0 0 0 0 0 0 0 0 0
2.6602 -0.0064809 -0.0025332 -0.012016 0.021843 0 0.0021756 0.0061595 -0.0029696 0.0060984 0.02611 0.022382 1.8088 0 0 0 0 0 0 0 0 0 0 0 0 0 0 0 0 0 0.0027371 -0.0078125 0.0092074 0.0083973 0.02651 0.016037 0.030963 0 0 0 0 0 0 0 0 0 0 0 0 0 0 0
2.6641 -0.0079366 -0.0029501 -0.014531 0.052102 0 0.039831 0.010565 0.021142 0.016463 0.033329 0.027741 1.8165 0 0 0 0 0 0 0 0 0 0 0 0 0 0 0 0 0 0.01507 -0.0095837 0.010548 0.010687 0.055241 0.02014 0.041133 0 0 0 0 0 0 0 0 0 0 0 0 0 0 0
2.668 -0.0059033 -0.0048382 -0.0097941 0.046096 0 0.047728 0.015222 0.042058 0.033269 0.027666 0.049489 1.8126 0 0 0 0 0 0 0 0 0 0 0 0 0 0 0 0 0 0.0414 0.00081067 0.019855 0.026646 0.055539 0.043468 0.067036 0 0 0 0 0 0 0 0 0 0 0 0 0 0 0
2.6719 5.9137e-05 -0.0049692 -0.00011357 0.010313 0 0.021597 0.018845 0.04663 0.04813 0.01921 0.090377 1.794 0 0 0 0 0 0 0 0 0 0 0 0 0 0 0 0 0 0.076747 0.018874 0.035906 0.05154 0.033288 0.07998 0.10735 0 0 0 0 0 0 0 0 0 0 0 0 0 0 0
2.6758 0.0081828 -0.00084955 0.0090358 -0.028111 0 -0.019337 0.020455 0.033471 0.052745 0.017247 0.13117 1.7697 0 0 0 0 0 0 0 0 0 0 0 0 0 0 0 0 0 0.10422 0.03393 0.049294 0.070959 0.0085791 0.10889 0.14083 0 0 0 0 0 0 0 0 0 0 0 0 0 0 0
2.6797 0.014749 0.0065349 0.013852 -0.040104 0 -0.043835 0.021431 0.016289 0.047252 0.024263 0.1407 1.7486 0 0 0 0 0 0 0 0 0 0 0 0 0 0 0 0 0 0.10649 0.037883 0.051192 0.072467 0.0010012 0.11046 0.14075 0 0 0 0 0 0 0 0 0 0 0 0 0 0 0
2.6836 0.015973 0.013129 0.014622 -0.014702 0 -0.030509 0.024028 0.012223 0.038891 0.035585 0.10153 1.7308 0 0 0 0 0 0 0 0 0 0 0 0 0 0 0 0 0 0.079285 0.030873 0.040835 0.055366 0.017192 0.080746 0.096843 0 0 0 0 0 0 0 0 0 0 0 0 0 0 0
2.6875 0.010914 0.015274 0.014234 0.032408 0 0.014578 0.027796 0.024935 0.03308 0.043184 0.030243 1.7096 0 0 0 0 0 0 0 0 0 0 0 0 0 0 0 0 0 0.036256 0.01949 0.025082 0.030665 0.046721 0.034815 0.027143 0 0 0 0 0 0 0 0 0 0 0 0 0 0 0
2.6914 0.003004 0.01286 0.014947 0.068266 0 0.059622 0.028504 0.039492 0.027435 0.040369 -0.029627 1.6821 0 0 0 0 0 0 0 0 0 0 0 0 0 0 0 0 0 0.00033369 0.010384 0.01167 0.011747 0.067299 -0.0034659 -0.03128 0 0 0 0 0 0 0 0 0 0 0 0 0 0 0
2.6953 -0.0018967 0.0090584 0.016514 0.065352 0 0.069967 0.021738 0.035878 0.015531 0.025189 -0.040989 1.6549 0 0 0 0 0 0 0 0 0 0 0 0 0 0 0 0 0 -0.01264 0.0055967 0.003341 0.0039627 0.05773 -0.017592 -0.04799 0 0 0 0 0 0 0 0 0 0 0 0 0 0 0
2.6992 1.8999e-05 0.007135 0.016712 0.022661 0 0.035779 0.0079871 0.0091514 -0.0040971 0.0017017 -0.0056951 1.6393 0 0 0 0 0 0 0 0 0 0 0 0 0 0 0 0 0 -0.0054931 0.0030753 -0.0021417 0.0018344 0.013498 -0.0093446 -0.022139 0 0 0 0 0 0 0 0 0 0 0 0 0 0 0
2.7031 0.0072595 0.0077298 0.01329 -0.031246 0 -0.018514 -0.0062704 -0.023741 -0.024279 -0.0214 0.034445 1.6426 0 0 0 0 0 0 0 0 0 0 0 0 0 0 0 0 0 0.0029602 0.00035371 -0.0075702 -0.0043777 -0.045291 0.0032327 0.015773 0 0 0 0 0 0 0 0 0 0 0 0 0 0 0
2.707 0.014183 0.0091214 0.0058618 -0.058015 0 -0.052529 -0.013262 -0.038307 -0.035275 -0.034851 0.031985 1.6619 0 0 0 0 0 0 0 0 0 0 0 0 0 0 0 0 0 -0.0067089 -0.0028624 -0.012737 -0.018998 -0.083355 -0.00036518 0.026003 0 0 0 0 0 0 0 0 0 0 0 0 0 0 0
2.7109 0.015704 0.00955 -0.0031279 -0.038695 0 -0.041873 -0.010248 -0.02488 -0.034001 -0.033974 -0.025166 1.6865 0 0 0 0 0 0 0 0 0 0 0 0 0 0 0 0 0 -0.038352 -0.0051189 -0.01497 -0.036607 -0.075037 -0.027187 -0.010644 0 0 0 0 0 0 0 0 0 0 0 0 0 0 0
2.7148 0.011293 0.008712 -0.0090586 0.010758 0 0.0027995 -0.0016264 0.0024205 -0.026432 -0.021713 -0.10194 1.7032 0 0 0 0 0 0 0 0 0 0 0 0 0 0 0 0 0 -0.076082 -0.0051413 -0.012392 -0.046489 -0.026416 -0.064567 -0.077792 0 0 0 0 0 0 0 0 0 0 0 0 0 0 0
2.7188 0.0047288 0.0070782 -0.0078543 0.051402 0 0.045315 0.0048975 0.018638 -0.020969 -0.0069371 -0.14368 1.7034 0 0 0 0 0 0 0 0 0 0 0 0 0 0 0 0 0 -0.095604 -0.0030234 -0.0063652 -0.041754 0.026243 -0.088708 -0.13432 0 0 0 0 0 0 0 0 0 0 0 0 0 0 0
2.7227 0.00024792 0.0045533 0.00027634 0.051889 0 0.053229 0.0042967 0.010188 -0.02036 0.0013008 -0.11894 1.6881 0 0 0 0 0 0 0 0 0 0 0 0 0 0 0 0 0 -0.082278 -0.00014698 -0.0011006 -0.025409 0.044383 -0.082123 -0.14258 0 0 0 0 0 0 0 0 0 0 0 0 0 0 0
2.7266 -0.00091364 0.00060684 0.0092505 0.012721 0 0.021971 -0.0027184 -0.014404 -0.020557 -0.00042156 -0.042133 1.669 0 0 0 0 0 0 0 0 0 0 0 0 0 0 0 0 0 -0.041984 0.0014178 -0.0010013 -0.0084225 0.019013 -0.046698 -0.093342 0 0 0 0 0 0 0 0 0 0 0 0 0 0 0
2.7305 -0.00051942 -0.0042466 0.010594 -0.035633 0 -0.024594 -0.011164 -0.033837 -0.016523 -0.0081667 0.039825 1.6627 0 0 0 0 0 0 0 0 0 0 0 0 0 0 0 0 0 0.0032703 -0.00021185 -0.0075301 -0.0013104 -0.022406 -0.0022017 -0.010691 0 0 0 0 0 0 0 0 0 0 0 0 0 0 0
2.7344 -0.00062408 -0.0078279 0.00073084 -0.058046 0 -0.054548 -0.015449 -0.032899 -0.0076261 -0.013976 0.082317 1.6778 0 0 0 0 0 0 0 0 0 0 0 0 0 0 0 0 0 0.03109 -0.0052273 -0.017264 -0.0058346 -0.04123 0.028459 0.064424 0 0 0 0 0 0 0 0 0 0 0 0 0 0 0
2.7383 -0.0014509 -0.007891 -0.014089 -0.041374 0 -0.050734 -0.012346 -0.013343 0.0029471 -0.011541 0.071268 1.7051 0 0 0 0 0 0 0 0 0 0 0 0 0 0 0 0 0 0.033567 -0.010693 -0.022595 -0.013346 -0.021839 0.03529 0.099171 0 0 0 0 0 0 0 0 0 0 0 0 0 0 0
2.7422 -0.0018775 -0.0044436 -0.021196 -0.0012261 0 -0.019293 -0.0023366 0.010765 0.012491 -0.00023892 0.02711 1.7207 0 0 0 0 0 0 0 0 0 0 0 0 0 0 0 0 0 0.020589 -0.011292 -0.01589 -0.011425 0.01693 0.025998 0.085914 0 0 0 0 0 0 0 0 0 0 0 0 0 0 0
2.7461 -0.0013404 -5.4782e-05 -0.012119 0.033601 0 0.018414 0.010319 0.025834 0.020627 0.014698 -0.012922 1.7053 0 0 0 0 0 0 0 0 0 0 0 0 0 0 0 0 0 0.010361 -0.0032626 0.0043831 0.0058611 0.042226 0.016817 0.042717 0 0 0 0 0 0 0 0 0 0 0 0 0 0 0
2.75 -0.00059681 0.0024771 0.0086291 0.043208 0 0.040858 0.01909 0.027428 0.026871 0.025474 -0.019266 1.6632 0 0 0 0 0 0 0 0 0 0 0 0 0 0 0 0 0 0.015334 0.011088 0.029979 0.031948 0.037687 0.018343 -0.00014216 0 0 0 0 0 0 0 0 0 0 0 0 0 0 0
2.7539 -0.00056975 0.0026329 0.025745 0.027469 0 0.037757 0.018792 0.019762 0.028474 0.026383 0.012939 1.6231 0 0 0 0 0 0 0 0 0 0 0 0 0 0 0 0 0 0.034019 0.023179 0.046207 0.051325 0.014527 0.028512 -0.017934 0 0 0 0 0 0 0 0 0 0 0 0 0 0 0
2.7578 -0.0009951 0.002093 0.02582 0.00095371 0 0.013615 0.0098044 0.01014 0.022855 0.017384 0.061781 1.6149 0 0 0 0 0 0 0 0 0 0 0 0 0 0 0 0 0 0.053518 0.024123 0.041876 0.050782 -0.004277 0.037354 -0.0036671 0 0 0 0 0 0 0 0 0 0 0 0 0 0 0
2.7617 -0.00073357 0.0023061 0.0094183 -0.019584 0 -0.015712 -0.00091556 0.0043622 0.012222 0.0045394 0.092171 1.6435 0 0 0 0 0 0 0 0 0 0 0 0 0 0 0 0 0 0.05946 0.012501 0.018766 0.029978 -0.0070587 0.037361 0.030341 0 0 0 0 0 0 0 0 0 0 0 0 0 0 0
2.7656 0.00063629 0.0027369 -0.0091645 -0.024509 0 -0.031517 -0.0045005 0.004822 0.003699 -0.0035525 0.078893 1.6833 0 0 0 0 0 0 0 0 0 0 0 0 0 0 0 0 0 0.04563 -0.0035163 -0.008047 0.0025369 -0.0002432 0.029331 0.060811 0 0 0 0 0 0 0 0 0 0 0 0 0 0 0
2.7695 0.0020641 0.0019765 -0.01482 -0.013783 0 -0.023138 0.0022177 0.0098394 0.0028058 -0.0018065 0.025612 1.7006 0 0 0 0 0 0 0 0 0 0 0 0 0 0 0 0 0 0.017228 -0.012604 -0.020925 -0.01401 0.0039902 0.019227 0.066801 0 0 0 0 0 0 0 0 0 0 0 0 0 0 0
2.7734 0.0022514 0.00030026 -0.0051572 0.0048517 0 0.0041409 0.013034 0.01412 0.0067894 0.0068797 -0.035057 1.6832 0 0 0 0 0 0 0 0 0 0 0 0 0 0 0 0 0 -0.013157 -0.0098442 -0.013357 -0.011769 0.0017474 0.010718 0.041157 0 0 0 0 0 0 0 0 0 0 0 0 0 0 0
2.7773 0.0014619 0.00022088 0.0083066 0.019651 0 0.030923 0.017104 0.011894 0.0062094 0.012948 -0.064256 1.6495 0 0 0 0 0 0 0 0 0 0 0 0 0 0 0 0 0 -0.033372 -0.00038158 0.0051226 0.0016841 -0.0022347 0.0016167 -0.0057363 0 0 0 0 0 0 0 0 0 0 0 0 0 0 0
2.7813 0.0015834 0.0037939 0.012143 0.020709 0 0.03674 0.0087445 0.0020016 -0.0052688 0.0076123 -0.047276 1.6291 0 0 0 0 0 0 0 0 0 0 0 0 0 0 0 0 0 -0.038441 0.0063347 0.017342 0.01029 -0.0044349 -0.012381 -0.052042 0 0 0 0 0 0 0 0 0 0 0 0 0 0 0
2.7852 0.0040339 0.0095002 0.0040162 0.0066902 0 0.016016 -0.0067354 -0.0096891 -0.022814 -0.0089464 -0.0064091 1.6361 0 0 0 0 0 0 0 0 0 0 0 0 0 0 0 0 0 -0.032608 0.0058139 0.012962 0.003444 -0.0074757 -0.031094 -0.077136 0 0 0 0 0 0 0 0 0 0 0 0 0 0 0
2.7891 0.0077468 0.012618 -0.0060953 -0.012536 0 -0.016235 -0.017215 -0.01445 -0.033534 -0.026059 0.017086 1.6601 0 0 0 0 0 0 0 0 0 0 0 0 0 0 0 0 0 -0.025712 0.0019089 -0.003622 -0.015186 -0.013866 -0.047619 -0.073318 0 0 0 0 0 0 0 0 0 0 0 0 0 0 0
2.793 0.0096683 0.0094396 -0.0069946 -0.021965 0 -0.035346 -0.014592 -0.008794 -0.028678 -0.030453 -0.0013886 1.6803 0 0 0 0 0 0 0 0 0 0 0 0 0 0 0 0 0 -0.025897 0.0012438 -0.018342 -0.031471 -0.018707 -0.053122 -0.049133 0 0 0 0 0 0 0 0 0 0 0 0 0 0 0
2.7969 0.007556 0.0012409 0.0021836 -0.013505 0 -0.026648 -0.0021774 0.0014954 -0.012572 -0.017767 -0.047315 1.6867 0 0 0 0 0 0 0 0 0 0 0 0 0 0 0 0 0 -0.033188 0.0050954 -0.020128 -0.033475 -0.013609 -0.044198 -0.022111 0 0 0 0 0 0 0 0 0 0 0 0 0 0 0
2.8008 0.0022635 -0.0063473 0.01162 0.0061725 0 0.0025092 0.0083567 0.0064061 0.0013019 0.0025427 -0.078595 1.6844 0 0 0 0 0 0 0 0 0 0 0 0 0 0 0 0 0 -0.038769 0.0077103 -0.0096767 -0.021385 0.0012685 -0.02587 -0.0061449 0 0 0 0 0 0 0 0 0 0 0 0 0 0 0
2.8047 -0.0029253 -0.0083264 0.011275 0.020351 0 0.028793 0.0075864 0.0014182 0.0033668 0.01431 -0.061842 1.6824 0 0 0 0 0 0 0 0 0 0 0 0 0 0 0 0 0 -0.031554 0.002929 0.0025731 -0.0060795 0.013131 -0.0075177 -0.002759 0 0 0 0 0 0 0 0 0 0 0 0 0 0 0
2.8086 -0.0052984 -0.0048351 0.00087737 0.016611 0 0.031756 -0.0034494 -0.0080285 -0.0032601 0.0084669 -0.0017362 1.6813 0 0 0 0 0 0 0 0 0 0 0 0 0 0 0 0 0 -0.0079532 -0.0081099 0.0061747 0.0015631 0.0089225 0.0043497 -0.0026129 0 0 0 0 0 0 0 0 0 0 0 0 0 0 0
2.8125 -0.0050055 -0.00067693 -0.010496 -0.0021541 0 0.0095689 -0.014695 -0.012146 -0.0070515 -0.0086517 0.062062 1.6752 0 0 0 0 0 0 0 0 0 0 0 0 0 0 0 0 0 0.022957 -0.016726 -0.00089437 0.0002657 -0.0080647 0.009986 0.004509 0 0 0 0 0 0 0 0 0 0 0 0 0 0 0
2.8164 -0.0043511 -0.0004036 -0.013792 -0.020585 0 -0.020857 -0.016182 -0.0066297 -0.00045564 -0.020512 0.086985 1.6629 0 0 0 0 0 0 0 0 0 0 0 0 0 0 0 0 0 0.044251 -0.014611 -0.01151 -0.0018395 -0.018053 0.014009 0.019863 0 0 0 0 0 0 0 0 0 0 0 0 0 0 0
2.8203 -0.0049282 -0.0038966 -0.0080243 -0.024821 0 -0.037904 -0.0061679 0.0036323 0.012661 -0.014975 0.060544 1.6534 0 0 0 0 0 0 0 0 0 0 0 0 0 0 0 0 0 0.043418 -0.0020155 -0.015672 0.0036994 -0.0050216 0.019657 0.034443 0 0 0 0 0 0 0 0 0 0 0 0 0 0 0
2.8242 -0.0055979 -0.0066521 0.00071454 -0.014045 0 -0.030917 0.0084009 0.010452 0.021586 0.0047814 0.0074348 1.6582 0 0 0 0 0 0 0 0 0 0 0 0 0 0 0 0 0 0.022464 0.012023 -0.0081732 0.016692 0.023387 0.025301 0.037107 0 0 0 0 0 0 0 0 0 0 0 0 0 0 0
2.8281 -0.0033819 -0.0041242 0.0067064 0.00111 0 -0.0056507 0.018297 0.01088 0.019597 0.02307 -0.03232 1.6789 0 0 0 0 0 0 0 0 0 0 0 0 0 0 0 0 0 -0.0030382 0.017617 0.0076584 0.027853 0.040149 0.02618 0.024754 0 0 0 0 0 0 0 0 0 0 0 0 0 0 0
2.832 0.0035974 0.0042873 0.0097526 0.010455 0 0.022381 0.019041 0.0090913 0.0096466 0.025743 -0.033958 1.7042 0 0 0 0 0 0 0 0 0 0 0 0 0 0 0 0 0 -0.015897 0.012467 0.022099 0.027068 0.026159 0.019289 0.0053975 0 0 0 0 0 0 0 0 0 0 0 0 0 0 0
2.8359 0.013903 0.015063 0.013087 0.013627 0 0.039342 0.01321 0.010452 0.00026397 0.012619 -0.0033312 1.7204 0 0 0 0 0 0 0 0 0 0 0 0 0 0 0 0 0 -0.010455 0.003172 0.025616 0.012826 -0.0074633 0.006801 -0.0084842 0 0 0 0 0 0 0 0 0 0 0 0 0 0 0
2.8398 0.023259 0.023571 0.0178 0.017787 0 0.040544 0.007553 0.015367 -0.0024563 -0.0029035 0.031653 1.7241 0 0 0 0 0 0 0 0 0 0 0 0 0 0 0 0 0 0.004213 -0.00098643 0.016099 -0.0053586 -0.027601 -0.0048625 -0.010139 0 0 0 0 0 0 0 0 0 0 0 0 0 0 0
2.8438 0.027231 0.026971 0.020876 0.0273 0 0.030419 0.0080094 0.019894 0.0016997 -0.0062598 0.043611 1.7239 0 0 0 0 0 0 0 0 0 0 0 0 0 0 0 0 0 0.01354 0.0043989 0.0017579 -0.013489 -0.011857 -0.0092224 -0.0030516 0 0 0 0 0 0 0 0 0 0 0 0 0 0 0
2.8477 0.023957 0.02483 0.018849 0.037162 0 0.017272 0.015863 0.021351 0.0097597 0.0055517 0.024942 1.7315 0 0 0 0 0 0 0 0 0 0 0 0 0 0 0 0 0 0.01061 0.016204 -0.0037603 -0.0033868 0.027624 -0.0037249 0.0039937 0 0 0 0 0 0 0 0 0 0 0 0 0 0 0
2.8516 0.015112 0.018201 0.01219 0.037238 0 0.007384 0.026662 0.021193 0.018979 0.022217 -0.0081479 1.7511 0 0 0 0 0 0 0 0 0 0 0 0 0 0 0 0 0 0.0015216 0.026911 0.0077271 0.02091 0.054899 0.0091473 0.0062362 0 0 0 0 0 0 0 0 0 0 0 0 0 0 0
2.8555 0.0048089 0.0090035 0.0050258 0.022609 0 0.0019817 0.032401 0.021538 0.026645 0.029968 -0.027761 1.7775 0 0 0 0 0 0 0 0 0 0 0 0 0 0 0 0 0 -0.001219 0.029851 0.030066 0.045076 0.045447 0.023703 0.0076904 0 0 0 0 0 0 0 0 0 0 0 0 0 0 0
2.8594 -0.0026 0.00010141 0.00078096 -0.00069355 0 -0.0016438 0.026514 0.020486 0.028542 0.023305 -0.014223 1.8025 0 0 0 0 0 0 0 0 0 0 0 0 0 0 0 0 0 0.0093633 0.022715 0.044901 0.053446 0.0098207 0.034065 0.016768 0 0 0 0 0 0 0 0 0 0 0 0 0 0 0
2.8633 -0.004623 -0.0052252 -0.00074732 -0.019963 0 -0.006045 0.0092962 0.013516 0.020963 0.0083325 0.028691 1.8213 0 0 0 0 0 0 0 0 0 0 0 0 0 0 0 0 0 0.028271 0.0082789 0.035857 0.039288 -0.018188 0.036637 0.036699 0 0 0 0 0 0 0 0 0 0 0 0 0 0 0
2.8672 -0.0017459 -0.0051176 -0.0014861 -0.025392 0 -0.0098549 -0.010419 0.00046457 0.0059052 -0.0038059 0.073768 1.8349 0 0 0 0 0 0 0 0 0 0 0 0 0 0 0 0 0 0.042626 -0.0069602 0.0041435 0.0098673 -0.015664 0.03123 0.059485 0 0 0 0 0 0 0 0 0 0 0 0 0 0 0
2.8711 0.0029221 -0.00091169 -0.0013164 -0.01611 0 -0.008082 -0.02019 -0.01069 -0.0071935 -0.0061732 0.087597 1.848 0 0 0 0 0 0 0 0 0 0 0 0 0 0 0 0 0 0.041875 -0.015654 -0.029079 -0.017394 0.0086685 0.020688 0.069246 0 0 0 0 0 0 0 0 0 0 0 0 0 0 0
2.875 0.0054422 0.0033378 0.0020639 0.0011393 0 0.0026709 -0.013248 -0.0098986 -0.0080507 -6.0417e-06 0.054902 1.8663 0 0 0 0 0 0 0 0 0 0 0 0 0 0 0 0 0 0.025283 -0.013558 -0.038397 -0.026029 0.026943 0.0091824 0.053159 0 0 0 0 0 0 0 0 0 0 0 0 0 0 0
2.8789 0.0034715 0.0038509 0.0088502 0.017246 0 0.018183 0.0050593 0.003789 0.0041371 0.0081288 -0.0077686 1.8938 0 0 0 0 0 0 0 0 0 0 0 0 0 0 0 0 0 0.0015476 -0.0027807 -0.016073 -0.012052 0.022127 -0.00016809 0.012049 0 0 0 0 0 0 0 0 0 0 0 0 0 0 0
2.8828 -0.0021496 0.00017353 0.013983 0.024718 0 0.026414 0.020054 0.018317 0.017488 0.01154 -0.061451 1.93 0 0 0 0 0 0 0 0 0 0 0 0 0 0 0 0 0 -0.017751 0.008534 0.019335 0.012341 0.0028513 -0.0068981 -0.037304 0 0 0 0 0 0 0 0 0 0 0 0 0 0 0
2.8867 -0.0078873 -0.0046008 0.010526 0.019334 0 0.015911 0.018757 0.01822 0.016686 0.0065403 -0.07271 1.9697 0 0 0 0 0 0 0 0 0 0 0 0 0 0 0 0 0 -0.025371 0.01122 0.036969 0.026643 -0.010609 -0.012724 -0.070683 0 0 0 0 0 0 0 0 0 0 0 0 0 0 0
2.8906 -0.0099862 -0.0067392 -0.0025362 0.0017105 0 -0.012656 0.00043341 -0.00051628 -0.0028194 -0.006812 -0.039389 2.0054 0 0 0 0 0 0 0 0 0 0 0 0 0 0 0 0 0 -0.022025 0.0017785 0.019358 0.016806 -0.010715 -0.019249 -0.07115 0 0 0 0 0 0 0 0 0 0 0 0 0 0 0
2.8945 -0.0072727 -0.0051953 -0.016666 -0.020832 0 -0.04247 -0.022529 -0.025458 -0.029538 -0.024434 0.0069926 2.0334 0 0 0 0 0 0 0 0 0 0 0 0 0 0 0 0 0 -0.015298 -0.01466 -0.022525 -0.013849 -0.0092217 -0.025954 -0.040855 0 0 0 0 0 0 0 0 0 0 0 0 0 0 0
2.8984 -0.002187 -0.0023102 -0.020084 -0.035599 0 -0.050422 -0.034535 -0.038509 -0.045509 -0.038416 0.025628 2.057 0 0 0 0 0 0 0 0 0 0 0 0 0 0 0 0 0 -0.014796 -0.028033 -0.058245 -0.046383 -0.019815 -0.030546 -0.0015224 0 0 0 0 0 0 0 0 0 0 0 0 0 0 0
2.9023 0.00085895 -0.0014581 -0.0094045 -0.031817 0 -0.025439 -0.029093 -0.032194 -0.041882 -0.040098 -0.0010688 2.0819 0 0 0 0 0 0 0 0 0 0 0 0 0 0 0 0 0 -0.025536 -0.030898 -0.062945 -0.059944 -0.038544 -0.031414 0.018525 0 0 0 0 0 0 0 0 0 0 0 0 0 0 0
2.9063 -0.0012984 -0.0040433 0.0050852 -0.010244 0 0.019253 -0.013129 -0.015349 -0.025546 -0.026447 -0.052956 2.1094 0 0 0 0 0 0 0 0 0 0 0 0 0 0 0 0 0 -0.043027 -0.023534 -0.036529 -0.046968 -0.045859 -0.029451 0.0037935 0 0 0 0 0 0 0 0 0 0 0 0 0 0 0
2.9102 -0.0081195 -0.0085493 0.0074246 0.013884 0 0.051968 -0.00019957 -0.0031662 -0.011023 -0.004998 -0.087674 2.1339 0 0 0 0 0 0 0 0 0 0 0 0 0 0 0 0 0 -0.054294 -0.012568 -0.0013032 -0.017995 -0.028855 -0.026923 -0.03577 0 0 0 0 0 0 0 0 0 0 0 0 0 0 0
2.9141 -0.015519 -0.012127 -0.0088748 0.020254 0 0.044706 0.00079248 -0.0026252 -0.0066534 0.0090674 -0.074046 2.1499 0 0 0 0 0 0 0 0 0 0 0 0 0 0 0 0 0 -0.046454 -0.004989 0.017841 0.0073296 0.0014327 -0.02438 -0.069735 0 0 0 0 0 0 0 0 0 0 0 0 0 0 0
2.918 -0.018597 -0.012911 -0.032882 2.9196e-05 0 -0.0042326 -0.0083595 -0.0082222 -0.0090059 0.0042033 -0.017034 2.1592 0 0 0 0 0 0 0 0 0 0 0 0 0 0 0 0 0 -0.018091 -0.0031455 0.012331 0.015156 0.018295 -0.019423 -0.068627 0 0 0 0 0 0 0 0 0 0 0 0 0 0 0
2.9219 -0.015006 -0.01101 -0.044183 -0.034158 0 -0.065278 -0.01851 -0.010847 -0.0097958 -0.016459 0.045119 2.1709 0 0 0 0 0 0 0 0 0 0 0 0 0 0 0 0 0 0.016056 -0.0046304 -0.0071037 0.0060775 0.0060496 -0.0096554 -0.027165 0 0 0 0 0 0 0 0 0 0 0 0 0 0 0
2.9258 -0.0065439 -0.0077432 -0.030496 -0.055187 0 -0.096024 -0.021563 -0.0084629 -0.0062275 -0.035322 0.069147 2.1915 0 0 0 0 0 0 0 0 0 0 0 0 0 0 0 0 0 0.033526 -0.0059387 -0.022579 -0.0083795 -0.022613 0.0026635 0.029232 0 0 0 0 0 0 0 0 0 0 0 0 0 0 0
2.9297 0.0021856 -0.0042999 0.00091907 -0.042056 0 -0.071033 -0.016185 -0.006491 -0.0030782 -0.033969 0.038847 2.2172 0 0 0 0 0 0 0 0 0 0 0 0 0 0 0 0 0 0.021396 -0.0056924 -0.023427 -0.01664 -0.037422 0.0099247 0.061818 0 0 0 0 0 0 0 0 0 0 0 0 0 0 0
2.9336 0.006975 -0.0011359 0.028701 0.0018604 0 -0.0015674 -0.0068902 -0.0086725 -0.0050598 -0.0094572 -0.022774 2.2383 0 0 0 0 0 0 0 0 0 0 0 0 0 0 0 0 0 -0.011306 -0.0046516 -0.011362 -0.015126 -0.019384 0.005138 0.047856 0 0 0 0 0 0 0 0 0 0 0 0 0 0 0
2.9375 0.0066303 0.0016106 0.034886 0.048542 0 0.069779 0.0010256 -0.010484 -0.0092027 0.021706 -0.069849 2.2507 0 0 0 0 0 0 0 0 0 0 0 0 0 0 0 0 0 -0.037986 -0.0035358 0.0043721 -0.0075405 0.020794 -0.0098711 -0.0010626 0 0 0 0 0 0 0 0 0 0 0 0 0 0 0
2.9414 0.0030543 0.0034 0.018803 0.064841 0 0.096896 0.0054205 -0.003936 -0.006774 0.03672 -0.066267 2.2609 0 0 0 0 0 0 0 0 0 0 0 0 0 0 0 0 0 -0.034179 -0.0017058 0.014722 0.0015798 0.052364 -0.022547 -0.047044 0 0 0 0 0 0 0 0 0 0 0 0 0 0 0
2.9453 -0.0010167 0.0031225 -0.0044375 0.037376 0 0.061509 0.0072215 0.011353 0.0068073 0.025746 -0.011098 2.2788 0 0 0 0 0 0 0 0 0 0 0 0 0 0 0 0 0 0.0026988 0.0017271 0.015315 0.0112 0.052091 -0.01812 -0.054532 0 0 0 0 0 0 0 0 0 0 0 0 0 0 0
2.9492 -0.0044396 -0.0002452 -0.018191 -0.016531 0 -0.013853 0.0077592 0.024288 0.024948 -4.5635e-05 0.060976 2.3044 0 0 0 0 0 0 0 0 0 0 0 0 0 0 0 0 0 0.050051 0.0057662 0.0071142 0.02182 0.023128 0.0072299 -0.016881 0 0 0 0 0 0 0 0 0 0 0 0 0 0 0
2.9531 -0.0080249 -0.0065707 -0.017592 -0.060733 0 -0.0807 0.0068231 0.021786 0.033994 -0.018983 0.104 2.3274 0 0 0 0 0 0 0 0 0 0 0 0 0 0 0 0 0 0.076476 0.0070225 -0.0046549 0.030599 -0.010941 0.040303 0.039933 0 0 0 0 0 0 0 0 0 0 0 0 0 0 0
2.957 -0.012645 -0.013907 -0.010594 -0.066215 0 -0.097282 0.0031514 0.0025675 0.025073 -0.018128 0.092116 2.3402 0 0 0 0 0 0 0 0 0 0 0 0 0 0 0 0 0 0.064677 0.0019438 -0.012859 0.030465 -0.028377 0.058874 0.078171 0 0 0 0 0 0 0 0 0 0 0 0 0 0 0
2.9609 -0.017194 -0.018988 -0.0077816 -0.03169 0 -0.056415 -0.0036346 -0.019722 0.0022065 -0.0035362 0.035744 2.3499 0 0 0 0 0 0 0 0 0 0 0 0 0 0 0 0 0 0.02284 -0.0097825 -0.012751 0.015794 -0.025658 0.048436 0.07585 0 0 0 0 0 0 0 0 0 0 0 0 0 0 0
2.9648 -0.01878 -0.018984 -0.011998 0.016343 0 0.010993 -0.01176 -0.028532 -0.020925 0.0072747 -0.02813 2.3722 0 0 0 0 0 0 0 0 0 0 0 0 0 0 0 0 0 -0.02329 -0.02356 -0.0063125 -0.010261 -0.014714 0.013852 0.039313 0 0 0 0 0 0 0 0 0 0 0 0 0 0 0
2.9688 -0.015328 -0.013559 -0.017341 0.043575 0 0.058849 -0.017856 -0.019911 -0.032009 0.0025568 -0.063211 2.4134 0 0 0 0 0 0 0 0 0 0 0 0 0 0 0 0 0 -0.049638 -0.031816 -0.0019511 -0.034733 -0.0077999 -0.024214 -0.0065378 0 0 0 0 0 0 0 0 0 0 0 0 0 0 0
2.9727 -0.0081992 -0.0056788 -0.01691 0.032532 0 0.058313 -0.01892 -0.0057285 -0.028591 -0.013368 -0.058097 2.4587 0 0 0 0 0 0 0 0 0 0 0 0 0 0 0 0 0 -0.048849 -0.028817 -0.0074879 -0.042932 -0.006914 -0.045234 -0.03926 0 0 0 0 0 0 0 0 0 0 0 0 0 0 0
2.9766 -0.0020023 -9.6046e-05 -0.010434 -0.0062757 0 0.016166 -0.014393 -0.0013564 -0.017506 -0.025756 -0.03037 2.4848 0 0 0 0 0 0 0 0 0 0 0 0 0 0 0 0 0 -0.031371 -0.015286 -0.021641 -0.02994 -0.0066977 -0.043696 -0.052977 0 0 0 0 0 0 0 0 0 0 0 0 0 0 0
2.9805 -0.0012772 -0.00024931 -0.004264 -0.044022 0 -0.033489 -0.0070883 -0.010611 -0.0079339 -0.024427 -0.0095813 2.4842 0 0 0 0 0 0 0 0 0 0 0 0 0 0 0 0 0 -0.014825 0.00071633 -0.033121 -0.0058173 -0.0044203 -0.030953 -0.056154 0 0 0 0 0 0 0 0 0 0 0 0 0 0 0
2.9844 -0.0067407 -0.0058012 -0.0045914 -0.055538 0 -0.056445 -0.0022183 -0.023256 -0.0054492 -0.013205 -0.013826 2.4743 0 0 0 0 0 0 0 0 0 0 0 0 0 0 0 0 0 -0.011446 0.0081359 -0.030522 0.010594 -0.0044335 -0.023762 -0.05859 0 0 0 0 0 0 0 0 0 0 0 0 0 0 0
2.9883 -0.014491 -0.012879 -0.011266 -0.036613 0 -0.042943 -0.0045964 -0.026903 -0.010978 -0.0053725 -0.037936 2.4795 0 0 0 0 0 0 0 0 0 0 0 0 0 0 0 0 0 -0.021976 0.00028119 -0.014742 0.0051466 -0.012434 -0.030246 -0.060995 0 0 0 0 0 0 0 0 0 0 0 0 0 0 0
2.9922 -0.019044 -0.016972 -0.018129 -0.0044761 0 -0.011295 -0.015237 -0.020156 -0.022494 -0.010512 -0.060719 2.5043 0 0 0 0 0 0 0 0 0 0 0 0 0 0 0 0 0 -0.037765 -0.019819 -0.00080034 -0.021023 -0.026906 -0.044806 -0.055973 0 0 0 0 0 0 0 0 0 0 0 0 0 0 0
2.9961 -0.017652 -0.016191 -0.018854 0.017064 0 0.010157 -0.029582 -0.013163 -0.035787 -0.025653 -0.063494 2.5275 0 0 0 0 0 0 0 0 0 0 0 0 0 0 0 0 0 -0.047574 -0.040434 -0.004866 -0.051749 -0.038114 -0.054622 -0.037958 0 0 0 0 0 0 0 0 0 0 0 0 0 0 0
3 -0.012221 -0.012237 -0.012277 0.015194 0 0.0064861 -0.039238 -0.015624 -0.044326 -0.038382 -0.04452 2.5256 0 0 0 0 0 0 0 0 0 0 0 0 0 0 0 0 0 -0.044434 -0.048546 -0.027558 -0.06664 -0.036464 -0.05071 -0.011988 0 0 0 0 0 0 0 0 0 0 0 0 0 0 0
3.0039 -0.0072966 -0.0084502 -0.0026629 -0.0046812 0 -0.014023 -0.036953 -0.025567 -0.041288 -0.037907 -0.018708 2.4998 0 0 0 0 0 0 0 0 0 0 0 0 0 0 0 0 0 -0.029282 -0.038622 -0.050405 -0.054627 -0.021764 -0.034244 0.0072334 0 0 0 0 0 0 0 0 0 0 0 0 0 0 0
3.0078 -0.0060442 -0.0067946 0.0043278 -0.025636 0 -0.029937 -0.021812 -0.030991 -0.024557 -0.023566 -0.0043223 2.4767 0 0 0 0 0 0 0 0 0 0 0 0 0 0 0 0 0 -0.0099238 -0.016265 -0.051039 -0.021037 -0.0038115 -0.014382 0.005995 0 0 0 0 0 0 0 0 0 0 0 0 0 0 0
3.0117 -0.0077223 -0.0064133 0.0057121 -0.032688 0 -0.026051 -0.00066334 -0.022401 -0.00053597 -0.0041032 -0.0081213 2.4797 0 0 0 0 0 0 0 0 0 0 0 0 0 0 0 0 0 0.0041453 0.005985 -0.024099 0.016038 0.0063239 -0.0009128 -0.016311 0 0 0 0 0 0 0 0 0 0 0 0 0 0 0
3.0156 -0.0086502 -0.0048059 0.0022896 -0.022281 0 -0.0051036 0.015911 -0.0028482 0.018407 0.0099691 -0.020644 2.5032 0 0 0 0 0 0 0 0 0 0 0 0 0 0 0 0 0 0.0080776 0.01731 0.012252 0.03719 0.0055705 0.0021693 -0.043695 0 0 0 0 0 0 0 0 0 0 0 0 0 0 0
3.0195 -0.0055952 -0.00036974 -0.0027645 -0.0021078 0 0.016776 0.020626 0.014918 0.02261 0.013542 -0.024732 2.518 0 0 0 0 0 0 0 0 0 0 0 0 0 0 0 0 0 0.0047549 0.015142 0.031584 0.033538 -0.00020316 -0.0016565 -0.052811 0 0 0 0 0 0 0 0 0 0 0 0 0 0 0
3.0234 0.0013602 0.0059553 -0.005773 0.016351 0 0.024913 0.014351 0.020773 0.012951 0.0086243 -0.0099381 2.5023 0 0 0 0 0 0 0 0 0 0 0 0 0 0 0 0 0 0.0020125 0.0052276 0.022701 0.011778 -0.0035017 -0.0045089 -0.029458 0 0 0 0 0 0 0 0 0 0 0 0 0 0 0
3.0273 0.0087195 0.011202 -0.0040336 0.025695 0 0.017429 0.0049861 0.016033 0.00044773 0.0013416 0.018877 2.4665 0 0 0 0 0 0 0 0 0 0 0 0 0 0 0 0 0 0.006037 -0.0036681 -0.00065848 -0.010488 -0.0023458 0.00055098 0.019511 0 0 0 0 0 0 0 0 0 0 0 0 0 0 0
3.0313 0.012119 0.012472 0.0026536 0.02559 0 0.0042215 0.0011925 0.010261 -0.0026305 -0.0020901 0.045556 2.4426 0 0 0 0 0 0 0 0 0 0 0 0 0 0 0 0 0 0.016525 -0.0056557 -0.013089 -0.0162 0.0001897 0.014965 0.068669 0 0 0 0 0 0 0 0 0 0 0 0 0 0 0
3.0352 0.0094401 0.0089432 0.01075 0.02027 0 -0.0034881 0.0059501 0.010547 0.007526 0.0019029 0.05575 2.451 0 0 0 0 0 0 0 0 0 0 0 0 0 0 0 0 0 0.02779 -0.0002369 -0.0010691 8.7209e-05 0.0024256 0.033469 0.090632 0 0 0 0 0 0 0 0 0 0 0 0 0 0 0
3.0391 0.0022321 0.0024052 0.013932 0.013799 0 -0.0025384 0.014979 0.015077 0.024101 0.012777 0.048112 2.4809 0 0 0 0 0 0 0 0 0 0 0 0 0 0 0 0 0 0.034451 0.0089452 0.025343 0.028785 0.0078823 0.047246 0.075405 0 0 0 0 0 0 0 0 0 0 0 0 0 0 0
3.043 -0.0053943 -0.0038906 0.0073421 0.0070099 0 0.001669 0.020869 0.01703 0.036194 0.025484 0.03422 2.5027 0 0 0 0 0 0 0 0 0 0 0 0 0 0 0 0 0 0.03594 0.016908 0.042879 0.051946 0.020839 0.04976 0.037793 0 0 0 0 0 0 0 0 0 0 0 0 0 0 0
3.0469 -0.0094468 -0.0072303 -0.0073206 -0.001801 0 0.0022159 0.019046 0.013158 0.037367 0.032245 0.027572 2.4997 0 0 0 0 0 0 0 0 0 0 0 0 0 0 0 0 0 0.035457 0.019646 0.036561 0.055469 0.038131 0.041196 0.0064767 0 0 0 0 0 0 0 0 0 0 0 0 0 0 0
3.0508 -0.0084221 -0.0069826 -0.020914 -0.013312 0 -0.0025046 0.010574 0.0068447 0.028683 0.027054 0.031485 2.4833 0 0 0 0 0 0 0 0 0 0 0 0 0 0 0 0 0 0.034862 0.015487 0.011856 0.038056 0.047505 0.027757 0.0025192 0 0 0 0 0 0 0 0 0 0 0 0 0 0 0
3.0547 -0.0038649 -0.0046987 -0.022758 -0.023991 0 -0.0083179 0.00010762 0.0027539 0.015038 0.010554 0.036556 2.4784 0 0 0 0 0 0 0 0 0 0 0 0 0 0 0 0 0 0.03131 0.0057115 -0.012498 0.010523 0.03696 0.016043 0.023691 0 0 0 0 0 0 0 0 0 0 0 0 0 0 0
3.0586 0.0010718 -0.0026879 -0.0095604 -0.026759 0 -0.010337 -0.0082662 0.00033742 9.4909e-05 -0.0090756 0.029604 2.4961 0 0 0 0 0 0 0 0 0 0 0 0 0 0 0 0 0 0.019602 -0.0058213 -0.022033 -0.013304 0.0073042 0.0072672 0.046652 0 0 0 0 0 0 0 0 0 0 0 0 0 0 0
3.0625 0.0038973 -0.0020864 0.010599 -0.016214 0 -0.0077396 -0.013201 -0.0052522 -0.014803 -0.021323 0.0056617 2.5256 0 0 0 0 0 0 0 0 0 0 0 0 0 0 0 0 0 -0.0018229 -0.014434 -0.017134 -0.026191 -0.025285 -0.0032876 0.044957 0 0 0 0 0 0 0 0 0 0 0 0 0 0 0
3.0664 0.0042501 -0.0019465 0.023888 0.0052644 0 -0.0037556 -0.014966 -0.015565 -0.027925 -0.021168 -0.027648 2.5487 0 0 0 0 0 0 0 0 0 0 0 0 0 0 0 0 0 -0.027372 -0.017127 -0.0084406 -0.029948 -0.041255 -0.020713 0.0087232 0 0 0 0 0 0 0 0 0 0 0 0 0 0 0
3.0703 0.003652 -0.00019492 0.021982 0.026372 0 -0.0017288 -0.013369 -0.024128 -0.035414 -0.01281 -0.056448 2.559 0 0 0 0 0 0 0 0 0 0 0 0 0 0 0 0 0 -0.047147 -0.014043 -0.0045414 -0.030072 -0.034096 -0.043842 -0.04857 0 0 0 0 0 0 0 0 0 0 0 0 0 0 0
3.0742 0.0040087 0.0042762 0.0090948 0.033551 0 -0.0017798 -0.0077256 -0.021781 -0.033747 -0.0055723 -0.070907 2.5641 0 0 0 0 0 0 0 0 0 0 0 0 0 0 0 0 0 -0.053931 -0.007724 -0.0053634 -0.029031 -0.015465 -0.06399 -0.099767 0 0 0 0 0 0 0 0 0 0 0 0 0 0 0
3.0781 0.0062092 0.010278 -0.0018998 0.021431 0 -0.001209 0.0010618 -0.0075268 -0.024096 -0.0054497 -0.07024 2.571 0 0 0 0 0 0 0 0 0 0 0 0 0 0 0 0 0 -0.048164 -0.00097746 -0.0062492 -0.025067 -0.0037936 -0.070757 -0.1215 0 0 0 0 0 0 0 0 0 0 0 0 0 0 0
3.082 0.0098717 0.015137 -0.00095377 -0.0016361 0 0.0024224 0.0093032 0.007521 -0.013169 -0.0101 -0.059576 2.5771 0 0 0 0 0 0 0 0 0 0 0 0 0 0 0 0 0 -0.036747 0.0045697 -0.0055458 -0.016812 -0.0073772 -0.060057 -0.10675 0 0 0 0 0 0 0 0 0 0 0 0 0 0 0
3.0859 0.014115 0.017074 0.010557 -0.018679 0 0.0090069 0.012683 0.0096015 -0.0082822 -0.011909 -0.043862 2.5766 0 0 0 0 0 0 0 0 0 0 0 0 0 0 0 0 0 -0.027126 0.0082378 -0.0059883 -0.0074778 -0.018286 -0.037376 -0.06575 0 0 0 0 0 0 0 0 0 0 0 0 0 0 0
3.0898 0.018332 0.016924 0.021947 -0.016633 0 0.016384 0.010434 -0.0029398 -0.010649 -0.0058703 -0.02532 2.5735 0 0 0 0 0 0 0 0 0 0 0 0 0 0 0 0 0 -0.021827 0.0095571 -0.0088753 -0.002828 -0.022022 -0.01351 -0.017682 0 0 0 0 0 0 0 0 0 0 0 0 0 0 0
3.0938 0.022162 0.017393 0.023698 0.0039585 0 0.022406 0.0072034 -0.01525 -0.013401 0.0057392 -0.0053521 2.5825 0 0 0 0 0 0 0 0 0 0 0 0 0 0 0 0 0 -0.017508 0.0087222 -0.0092164 -0.004293 -0.011825 0.0034205 0.019955 0 0 0 0 0 0 0 0 0 0 0 0 0 0 0
3.0977 0.024875 0.020307 0.016142 0.030229 0 0.02613 0.0098637 -0.0085697 -0.0068672 0.016457 0.013616 2.6139 0 0 0 0 0 0 0 0 0 0 0 0 0 0 0 0 0 -0.0083625 0.0079581 0.0009501 -0.0048364 0.0070592 0.013144 0.038617 0 0 0 0 0 0 0 0 0 0 0 0 0 0 0
3.1016 0.025121 0.02436 0.0082842 0.047602 0 0.027308 0.021393 0.021018 0.013196 0.022902 0.029839 2.6611 0 0 0 0 0 0 0 0 0 0 0 0 0 0 0 0 0 0.0094249 0.011429 0.023639 0.0065818 0.025744 0.021979 0.041003 0 0 0 0 0 0 0 0 0 0 0 0 0 0 0
3.1055 0.021624 0.025632 0.0084032 0.049931 0 0.025535 0.03734 0.056313 0.041488 0.028111 0.045377 2.7055 0 0 0 0 0 0 0 0 0 0 0 0 0 0 0 0 0 0.035257 0.022134 0.050181 0.034632 0.041284 0.036965 0.038756 0 0 0 0 0 0 0 0 0 0 0 0 0 0 0
3.1094 0.014354 0.020678 0.015741 0.040751 0 0.020499 0.048426 0.072719 0.066484 0.037017 0.065568 2.7349 0 0 0 0 0 0 0 0 0 0 0 0 0 0 0 0 0 0.064509 0.037745 0.066721 0.070785 0.056103 0.060247 0.046336 0 0 0 0 0 0 0 0 0 0 0 0 0 0 0
3.1133 0.0050875 0.0096343 0.021134 0.026562 0 0.012936 0.047309 0.059769 0.078042 0.048837 0.093443 2.755 0 0 0 0 0 0 0 0 0 0 0 0 0 0 0 0 0 0.090559 0.049772 0.065234 0.09724 0.069234 0.087303 0.07268 0 0 0 0 0 0 0 0 0 0 0 0 0 0 0
3.1172 -0.003303 -0.003314 0.015691 0.010534 0 0.0047418 0.033808 0.029969 0.07308 0.055102 0.12385 2.7812 0 0 0 0 0 0 0 0 0 0 0 0 0 0 0 0 0 0.10703 0.048449 0.04937 0.099262 0.072119 0.1093 0.11435 0 0 0 0 0 0 0 0 0 0 0 0 0 0 0
3.1211 -0.008357 -0.012492 -0.00065661 -0.006927 0 -0.0022482 0.014562 0.00658 0.055775 0.046741 0.14358 2.8199 0 0 0 0 0 0 0 0 0 0 0 0 0 0 0 0 0 0.10945 0.030439 0.029754 0.075835 0.056516 0.1174 0.15475 0 0 0 0 0 0 0 0 0 0 0 0 0 0 0
3.125 -0.0091808 -0.014237 -0.018239 -0.022997 0 -0.0073594 -0.0018711 0.0024571 0.033629 0.023894 0.13851 2.8621 0 0 0 0 0 0 0 0 0 0 0 0 0 0 0 0 0 0.096106 0.0029446 0.014199 0.039906 0.02659 0.10647 0.17128 0 0 0 0 0 0 0 0 0 0 0 0 0 0 0
3.1289 -0.0064656 -0.0087308 -0.024751 -0.030421 0 -0.010475 -0.010005 0.010362 0.013209 -0.0016871 0.10237 2.8944 0 0 0 0 0 0 0 0 0 0 0 0 0 0 0 0 0 0.068267 -0.019986 0.0029359 0.0085463 -8.7866e-05 0.076829 0.14703 0 0 0 0 0 0 0 0 0 0 0 0 0 0 0
3.1328 -0.0015755 0.0008212 -0.01423 -0.022635 0 -0.010358 -0.0092249 0.013013 -0.0020518 -0.015333 0.040797 2.916 0 0 0 0 0 0 0 0 0 0 0 0 0 0 0 0 0 0.029894 -0.026767 -0.0073189 -0.0085505 -0.0070722 0.033602 0.080344 0 0 0 0 0 0 0 0 0 0 0 0 0 0 0
3.1367 0.0043833 0.010522 0.0088306 -0.0012036 0 -0.0044462 -0.0026415 0.0013777 -0.01215 -0.011931 -0.031309 2.9399 0 0 0 0 0 0 0 0 0 0 0 0 0 0 0 0 0 -0.012904 -0.016136 -0.016544 -0.013605 0.0044428 -0.015549 -0.013504 0 0 0 0 0 0 0 0 0 0 0 0 0 0 0
3.1406 0.010761 0.017735 0.032469 0.022882 0 0.0084623 0.0048567 -0.017387 -0.019788 -0.00052749 -0.095819 2.978 0 0 0 0 0 0 0 0 0 0 0 0 0 0 0 0 0 -0.052712 0.0023976 -0.020438 -0.016357 0.015166 -0.062759 -0.10851 0 0 0 0 0 0 0 0 0 0 0 0 0 0 0
3.1445 0.016834 0.021578 0.04451 0.036658 0 0.024778 0.0082813 -0.028978 -0.028627 0.0035969 -0.13739 3.0279 0 0 0 0 0 0 0 0 0 0 0 0 0 0 0 0 0 -0.082276 0.015498 -0.016449 -0.025568 0.0057045 -0.10102 -0.17808 0 0 0 0 0 0 0 0 0 0 0 0 0 0 0
3.1484 0.021211 0.022261 0.039343 0.034779 0 0.036101 0.0044822 -0.026935 -0.040395 -0.0076899 -0.14809 3.0758 0 0 0 0 0 0 0 0 0 0 0 0 0 0 0 0 0 -0.096636 0.014783 -0.0091885 -0.042795 -0.024354 -0.12396 -0.20414 0 0 0 0 0 0 0 0 0 0 0 0 0 0 0
3.1523 0.021902 0.020158 0.020592 0.022194 0 0.034276 -0.0056986 -0.017744 -0.05236 -0.028672 -0.13023 3.1127 0 0 0 0 0 0 0 0 0 0 0 0 0 0 0 0 0 -0.095004 0.0012852 -0.0077071 -0.061599 -0.055684 -0.12604 -0.18255 0 0 0 0 0 0 0 0 0 0 0 0 0 0 0
3.1563 0.017236 0.015344 -0.0014877 0.0078931 0 0.018009 -0.016967 -0.012164 -0.057883 -0.045326 -0.095539 3.1437 0 0 0 0 0 0 0 0 0 0 0 0 0 0 0 0 0 -0.08089 -0.016582 -0.016266 -0.071487 -0.067505 -0.10476 -0.12401 0 0 0 0 0 0 0 0 0 0 0 0 0 0 0
3.1602 0.0071037 0.0077025 -0.016462 -0.0033365 0 -0.0050648 -0.022606 -0.013641 -0.050973 -0.047185 -0.0589 3.1824 0 0 0 0 0 0 0 0 0 0 0 0 0 0 0 0 0 -0.059848 -0.029018 -0.028363 -0.06403 -0.055924 -0.064054 -0.050413 0 0 0 0 0 0 0 0 0 0 0 0 0 0 0
3.1641 -0.0063726 -0.0025422 -0.020281 -0.012963 0 -0.023586 -0.019585 -0.016404 -0.031754 -0.034555 -0.029055 3.2348 0 0 0 0 0 0 0 0 0 0 0 0 0 0 0 0 0 -0.0362 -0.03041 -0.031434 -0.038275 -0.03408 -0.015499 0.013582 0 0 0 0 0 0 0 0 0 0 0 0 0 0 0
3.168 -0.019394 -0.014235 -0.017456 -0.023681 0 -0.030951 -0.011278 -0.013816 -0.0077047 -0.015764 -0.0035905 3.2936 0 0 0 0 0 0 0 0 0 0 0 0 0 0 0 0 0 -0.01133 -0.021505 -0.018691 -0.0025352 -0.01591 0.025656 0.051149 0 0 0 0 0 0 0 0 0 0 0 0 0 0 0
3.1719 -0.028127 -0.025062 -0.016729 -0.034003 0 -0.029602 -0.0045738 -0.0062233 0.011375 0.00095181 0.026134 3.3457 0 0 0 0 0 0 0 0 0 0 0 0 0 0 0 0 0 0.014959 -0.0078555 0.0035103 0.029335 -0.0025969 0.048509 0.060978 0 0 0 0 0 0 0 0 0 0 0 0 0 0 0
3.1758 -0.030482 -0.032082 -0.023032 -0.038764 0 -0.027242 -0.0035057 0.0005946 0.020703 0.012396 0.0632 3.3857 0 0 0 0 0 0 0 0 0 0 0 0 0 0 0 0 0 0.041258 0.0038494 0.020581 0.045882 0.013666 0.05291 0.056427 0 0 0 0 0 0 0 0 0 0 0 0 0 0 0
3.1797 -0.026892 -0.032982 -0.032383 -0.034542 0 -0.0286 -0.0055831 0.0033849 0.023288 0.018846 0.09757 3.4181 0 0 0 0 0 0 0 0 0 0 0 0 0 0 0 0 0 0.062668 0.0093127 0.022587 0.045018 0.03461 0.04859 0.055326 0 0 0 0 0 0 0 0 0 0 0 0 0 0 0
3.1836 -0.019634 -0.027363 -0.03472 -0.023399 0 -0.030686 -0.0048209 0.0052706 0.025215 0.02013 0.11148 3.4501 0 0 0 0 0 0 0 0 0 0 0 0 0 0 0 0 0 0.072352 0.0082112 0.012673 0.034299 0.04869 0.04674 0.066598 0 0 0 0 0 0 0 0 0 0 0 0 0 0 0
3.1875 -0.011314 -0.017127 -0.022948 -0.010656 0 -0.026094 0.0013793 0.010588 0.028055 0.015083 0.094289 3.4832 0 0 0 0 0 0 0 0 0 0 0 0 0 0 0 0 0 0.065659 0.0032789 0.0030102 0.023767 0.041677 0.050421 0.083235 0 0 0 0 0 0 0 0 0 0 0 0 0 0 0
3.1914 -0.003705 -0.0056024 -0.00038381 0.00035135 0 -0.011163 0.0087753 0.017435 0.026424 0.004676 0.05302 3.5137 0 0 0 0 0 0 0 0 0 0 0 0 0 0 0 0 0 0.043615 -0.0020877 0.0026726 0.017425 0.013881 0.051869 0.087221 0 0 0 0 0 0 0 0 0 0 0 0 0 0 0
3.1953 0.0023075 0.0039723 0.020532 0.010221 0 0.0089379 0.01033 0.018059 0.013933 -0.006145 0.0078107 3.5393 0 0 0 0 0 0 0 0 0 0 0 0 0 0 0 0 0 0.013063 -0.0057892 0.0095449 0.011267 -0.015986 0.039424 0.063155 0 0 0 0 0 0 0 0 0 0 0 0 0 0 0
3.1992 0.0060121 0.0095196 0.027676 0.019937 0 0.023193 0.003838 0.0078265 -0.0081445 -0.01156 -0.023907 3.5626 0 0 0 0 0 0 0 0 0 0 0 0 0 0 0 0 0 -0.016564 -0.0073078 0.013734 -0.00026589 -0.026514 0.0086636 0.010703 0 0 0 0 0 0 0 0 0 0 0 0 0 0 0
3.2031 0.0063953 0.010216 0.018617 0.02648 0 0.023196 -0.0050821 -0.0076178 -0.028874 -0.010287 -0.039409 3.5872 0 0 0 0 0 0 0 0 0 0 0 0 0 0 0 0 0 -0.037529 -0.0068616 0.0080795 -0.016133 -0.01363 -0.03153 -0.053051 0 0 0 0 0 0 0 0 0 0 0 0 0 0 0
3.207 0.0025935 0.0060966 0.001601 0.023544 0 0.0095303 -0.0084343 -0.016671 -0.035862 -0.007176 -0.047636 3.6139 0 0 0 0 0 0 0 0 0 0 0 0 0 0 0 0 0 -0.046577 -0.0050426 -0.00531 -0.027875 0.005567 -0.063369 -0.10269 0 0 0 0 0 0 0 0 0 0 0 0 0 0 0
3.2109 -0.0050637 -0.0019881 -0.012345 0.0075168 0 -0.0092747 -0.0045433 -0.014279 -0.026791 -0.008637 -0.055529 3.6423 0 0 0 0 0 0 0 0 0 0 0 0 0 0 0 0 0 -0.045254 -0.0035778 -0.018562 -0.027899 0.0091266 -0.072041 -0.11839 0 0 0 0 0 0 0 0 0 0 0 0 0 0 0
3.2148 -0.014461 -0.011949 -0.018492 -0.017381 0 -0.023632 -0.00079246 -0.0087874 -0.01297 -0.016464 -0.05918 3.6742 0 0 0 0 0 0 0 0 0 0 0 0 0 0 0 0 0 -0.038368 -0.0057991 -0.026772 -0.018755 -0.0098603 -0.056083 -0.09596 0 0 0 0 0 0 0 0 0 0 0 0 0 0 0
3.2188 -0.022328 -0.020446 -0.020396 -0.040518 0 -0.029232 -0.0067776 -0.01402 -0.010316 -0.026559 -0.049717 3.7137 0 0 0 0 0 0 0 0 0 0 0 0 0 0 0 0 0 -0.031696 -0.014879 -0.032078 -0.013065 -0.03888 -0.028514 -0.04807 0 0 0 0 0 0 0 0 0 0 0 0 0 0 0
3.2227 -0.025873 -0.024144 -0.023864 -0.051883 0 -0.027875 -0.024102 -0.033538 -0.025096 -0.033591 -0.027384 3.7604 0 0 0 0 0 0 0 0 0 0 0 0 0 0 0 0 0 -0.029694 -0.030162 -0.038928 -0.022456 -0.059214 -0.0080627 0.0021995 0 0 0 0 0 0 0 0 0 0 0 0 0 0 0
3.2266 -0.024328 -0.021815 -0.029739 -0.048298 0 -0.023544 -0.043007 -0.053958 -0.047481 -0.035976 -0.0074208 3.805 0 0 0 0 0 0 0 0 0 0 0 0 0 0 0 0 0 -0.033716 -0.044949 -0.046412 -0.045238 -0.061562 -0.0070517 0.031404 0 0 0 0 0 0 0 0 0 0 0 0 0 0 0
3.2305 -0.01932 -0.015553 -0.032811 -0.033857 0 -0.018533 -0.049789 -0.056082 -0.059326 -0.035613 -0.0090185 3.8355 0 0 0 0 0 0 0 0 0 0 0 0 0 0 0 0 0 -0.04135 -0.04923 -0.046909 -0.065158 -0.049326 -0.024338 0.025455 0 0 0 0 0 0 0 0 0 0 0 0 0 0 0
3.2344 -0.013743 -0.0096126 -0.027464 -0.015763 0 -0.013202 -0.038534 -0.033937 -0.049593 -0.033445 -0.036509 3.8496 0 0 0 0 0 0 0 0 0 0 0 0 0 0 0 0 0 -0.047415 -0.036837 -0.033484 -0.063915 -0.030315 -0.047477 -0.013708 0 0 0 0 0 0 0 0 0 0 0 0 0 0 0
3.2383 -0.0098371 -0.00731 -0.013844 -0.00045805 0 -0.0083254 -0.01644 -0.0024379 -0.023742 -0.027215 -0.071442 3.8594 0 0 0 0 0 0 0 0 0 0 0 0 0 0 0 0 0 -0.04648 -0.011657 -0.0087851 -0.037187 -0.0093073 -0.061613 -0.067163 0 0 0 0 0 0 0 0 0 0 0 0 0 0 0
3.2422 -0.0077717 -0.0084116 0.0016523 0.0074987 0 -0.0061661 0.0020137 0.015055 0.0010836 -0.015018 -0.08511 3.881 0 0 0 0 0 0 0 0 0 0 0 0 0 0 0 0 0 -0.035847 0.013099 0.014115 6.184e-05 0.010604 -0.058543 -0.10603 0 0 0 0 0 0 0 0 0 0 0 0 0 0 0
3.2461 -0.0057987 -0.0094199 0.011716 0.0057693 0 -0.0082166 0.0066608 0.0078395 0.010419 -0.00046766 -0.061838 3.9174 0 0 0 0 0 0 0 0 0 0 0 0 0 0 0 0 0 -0.017378 0.023376 0.020997 0.02423 0.023224 -0.040283 -0.10567 0 0 0 0 0 0 0 0 0 0 0 0 0 0 0
3.25 -0.0020136 -0.006785 0.013758 -0.0038823 0 -0.011971 -0.0011161 -0.012777 0.0035768 0.0080148 -0.012636 3.9539 0 0 0 0 0 0 0 0 0 0 0 0 0 0 0 0 0 0.0030291 0.014462 0.0081048 0.021175 0.021164 -0.015933 -0.060581 0 0 0 0 0 0 0 0 0 0 0 0 0 0 0
3.2539 0.0035134 -0.00037911 0.010681 -0.013981 0 -0.011138 -0.010949 -0.024699 -0.0075372 0.0050742 0.033026 3.9718 0 0 0 0 0 0 0 0 0 0 0 0 0 0 0 0 0 0.018414 -0.0053062 -0.014126 -0.0028996 0.0048622 0.0049477 0.0097847 0 0 0 0 0 0 0 0 0 0 0 0 0 0 0
3.2578 0.0080392 0.0059095 0.0069288 -0.014399 0 -0.0008142 -0.012542 -0.015436 -0.0095343 -0.0044194 0.050398 3.9676 0 0 0 0 0 0 0 0 0 0 0 0 0 0 0 0 0 0.02479 -0.020618 -0.028475 -0.026144 -0.012536 0.017757 0.070639 0 0 0 0 0 0 0 0 0 0 0 0 0 0 0
3.2617 0.0078341 0.0071921 0.0042791 -0.00056492 0 0.016244 -0.0032256 0.0079018 0.0018611 -0.0080132 0.038113 3.9592 0 0 0 0 0 0 0 0 0 0 0 0 0 0 0 0 0 0.023874 -0.020345 -0.023273 -0.027164 -0.013822 0.024114 0.092917 0 0 0 0 0 0 0 0 0 0 0 0 0 0 0
3.2656 0.0012618 0.0016953 0.0012334 0.019829 0 0.028626 0.011308 0.027221 0.020135 0.0025094 0.017494 3.969 0 0 0 0 0 0 0 0 0 0 0 0 0 0 0 0 0 0.022266 -0.0051052 -0.00012692 -0.0001728 0.0058239 0.029097 0.072217 0 0 0 0 0 0 0 0 0 0 0 0 0 0 0
3.2695 -0.0092377 -0.0076064 -0.004308 0.029927 0 0.023422 0.022115 0.030467 0.034701 0.021513 0.014182 4.0032 0 0 0 0 0 0 0 0 0 0 0 0 0 0 0 0 0 0.026792 0.014174 0.027897 0.041252 0.031405 0.036838 0.031587 0 0 0 0 0 0 0 0 0 0 0 0 0 0 0
3.2734 -0.018244 -0.015266 -0.012332 0.016984 0 -0.0027521 0.023128 0.020253 0.038738 0.032941 0.037389 4.0453 0 0 0 0 0 0 0 0 0 0 0 0 0 0 0 0 0 0.038609 0.024708 0.045039 0.07332 0.039675 0.047216 0.0049537 0 0 0 0 0 0 0 0 0 0 0 0 0 0 0
3.2773 -0.021042 -0.017521 -0.020383 -0.014718 0 -0.037785 0.014233 0.0077487 0.031915 0.024936 0.072559 4.0717 0 0 0 0 0 0 0 0 0 0 0 0 0 0 0 0 0 0.050555 0.020372 0.042084 0.077066 0.020395 0.055384 0.012523 0 0 0 0 0 0 0 0 0 0 0 0 0 0 0
3.2813 -0.017005 -0.014737 -0.02522 -0.044085 0 -0.059542 0.00044147 0.00064035 0.017904 0.001736 0.091908 4.0731 0 0 0 0 0 0 0 0 0 0 0 0 0 0 0 0 0 0.050807 0.0044277 0.020895 0.049544 -0.01324 0.054312 0.046141 0 0 0 0 0 0 0 0 0 0 0 0 0 0 0
3.2852 -0.0097909 -0.010274 -0.024617 -0.048786 0 -0.05061 -0.011389 -0.002084 0.00096717 -0.019394 0.074383 4.0616 0 0 0 0 0 0 0 0 0 0 0 0 0 0 0 0 0 0.031338 -0.014084 -0.0072606 0.0048143 -0.035869 0.039048 0.075506 0 0 0 0 0 0 0 0 0 0 0 0 0 0 0
3.2891 -0.0041822 -0.0071938 -0.018292 -0.023966 0 -0.012141 -0.016346 -0.0052561 -0.015238 -0.023787 0.020861 4.0578 0 0 0 0 0 0 0 0 0 0 0 0 0 0 0 0 0 -0.0047796 -0.02642 -0.02818 -0.035115 -0.032508 0.010365 0.070457 0 0 0 0 0 0 0 0 0 0 0 0 0 0 0
3.293 -0.0023968 -0.0059974 -0.0082264 0.012401 0 0.034118 -0.014064 -0.010401 -0.027362 -0.012508 -0.045454 4.0723 0 0 0 0 0 0 0 0 0 0 0 0 0 0 0 0 0 -0.043405 -0.028412 -0.032806 -0.05348 -0.010892 -0.024566 0.022671 0 0 0 0 0 0 0 0 0 0 0 0 0 0 0
3.2969 -0.003111 -0.0052344 0.0015135 0.03308 0 0.058637 -0.008774 -0.014849 -0.03296 -0.00036074 -0.093448 4.0982 0 0 0 0 0 0 0 0 0 0 0 0 0 0 0 0 0 -0.067743 -0.021371 -0.022726 -0.047934 0.0073755 -0.055388 -0.048782 0 0 0 0 0 0 0 0 0 0 0 0 0 0 0
3.3008 -0.0037647 -0.0039032 0.00617 0.023026 0 0.043819 -0.0064586 -0.016712 -0.032272 -0.0012985 -0.10381 4.1198 0 0 0 0 0 0 0 0 0 0 0 0 0 0 0 0 0 -0.069447 -0.010523 -0.0092005 -0.030172 0.0069952 -0.073962 -0.11083 0 0 0 0 0 0 0 0 0 0 0 0 0 0 0
3.3047 -0.0035771 -0.0029539 0.0031443 -0.0092805 0 -0.0031089 -0.010648 -0.018256 -0.028885 -0.015901 -0.080973 4.1266 0 0 0 0 0 0 0 0 0 0 0 0 0 0 0 0 0 -0.054043 -0.0024343 -0.0052964 -0.016749 -0.0093019 -0.078461 -0.13772 0 0 0 0 0 0 0 0 0 0 0 0 0 0 0
3.3086 -0.0042018 -0.0043651 -0.0054381 -0.03958 0 -0.053642 -0.019883 -0.023016 -0.027516 -0.032575 -0.048912 4.1213 0 0 0 0 0 0 0 0 0 0 0 0 0 0 0 0 0 -0.036394 -0.0021829 -0.016001 -0.017742 -0.027019 -0.073223 -0.12484 0 0 0 0 0 0 0 0 0 0 0 0 0 0 0
3.3125 -0.0075432 -0.0088516 -0.013268 -0.047283 0 -0.076287 -0.028967 -0.030393 -0.030311 -0.039731 -0.033404 4.1145 0 0 0 0 0 0 0 0 0 0 0 0 0 0 0 0 0 -0.029621 -0.010866 -0.034126 -0.03118 -0.035285 -0.064587 -0.08714 0 0 0 0 0 0 0 0 0 0 0 0 0 0 0
3.3164 -0.013213 -0.014613 -0.014303 -0.030238 0 -0.057411 -0.033037 -0.034958 -0.035079 -0.035854 -0.043111 4.1153 0 0 0 0 0 0 0 0 0 0 0 0 0 0 0 0 0 -0.035885 -0.024587 -0.046085 -0.046396 -0.035071 -0.0561 -0.04605 0 0 0 0 0 0 0 0 0 0 0 0 0 0 0
3.3203 -0.018375 -0.018428 -0.0080145 -0.0039434 0 -0.010398 -0.030962 -0.032008 -0.037138 -0.028148 -0.063623 4.1252 0 0 0 0 0 0 0 0 0 0 0 0 0 0 0 0 0 -0.045732 -0.036072 -0.043265 -0.052567 -0.033691 -0.046868 -0.016191 0 0 0 0 0 0 0 0 0 0 0 0 0 0 0
3.3242 -0.020138 -0.018093 -0.00052921 0.011981 0 0.033303 -0.025161 -0.02301 -0.03289 -0.023169 -0.069371 4.1385 0 0 0 0 0 0 0 0 0 0 0 0 0 0 0 0 0 -0.045894 -0.038555 -0.029035 -0.045363 -0.034105 -0.03399 -0.00048927 0 0 0 0 0 0 0 0 0 0 0 0 0 0 0
3.3281 -0.017993 -0.014001 0.00024453 0.0080486 0 0.045272 -0.018432 -0.014224 -0.02181 -0.020394 -0.044623 4.1476 0 0 0 0 0 0 0 0 0 0 0 0 0 0 0 0 0 -0.029362 -0.029661 -0.014815 -0.027519 -0.03163 -0.016474 0.0057637 0 0 0 0 0 0 0 0 0 0 0 0 0 0 0
3.332 -0.013876 -0.0086061 -0.0081534 -0.010303 0 0.019111 -0.011233 -0.0096952 -0.005756 -0.014824 0.0028375 4.1482 0 0 0 0 0 0 0 0 0 0 0 0 0 0 0 0 0 -0.00050844 -0.012617 -0.0087838 -0.004972 -0.020821 0.0029626 0.0079563 0 0 0 0 0 0 0 0 0 0 0 0 0 0 0
3.3359 -0.010002 -0.0044516 -0.019666 -0.028504 0 -0.025507 -0.0022396 -0.0067294 0.012439 -0.004163 0.046505 4.1411 0 0 0 0 0 0 0 0 0 0 0 0 0 0 0 0 0 0.027777 0.0059456 -0.0082241 0.01669 -0.0035539 0.019463 0.008597 0 0 0 0 0 0 0 0 0 0 0 0 0 0 0
3.3398 -0.0068727 -0.0025053 -0.024147 -0.033003 0 -0.056418 0.0085535 0.00049437 0.029062 0.0081283 0.061076 4.1318 0 0 0 0 0 0 0 0 0 0 0 0 0 0 0 0 0 0.042418 0.019715 -0.0032631 0.032859 0.011469 0.029196 0.0085885 0 0 0 0 0 0 0 0 0 0 0 0 0 0 0
3.3438 -0.0034529 -0.0019467 -0.015915 -0.018913 0 -0.050904 0.017735 0.012951 0.039053 0.016671 0.041952 4.1266 0 0 0 0 0 0 0 0 0 0 0 0 0 0 0 0 0 0.038312 0.025244 0.011542 0.039303 0.017302 0.031376 0.010013 0 0 0 0 0 0 0 0 0 0 0 0 0 0 0
3.3477 0.00094334 -0.0012117 0.00094022 0.0079063 0 -0.011072 0.020145 0.023803 0.037607 0.019487 0.008918 4.129 0 0 0 0 0 0 0 0 0 0 0 0 0 0 0 0 0 0.021378 0.022224 0.029626 0.033433 0.015701 0.028128 0.016451 0 0 0 0 0 0 0 0 0 0 0 0 0 0 0
3.3516 0.0052882 0.00071947 0.015344 0.033883 0 0.037679 0.013312 0.024694 0.024374 0.018523 -0.0089684 4.1381 0 0 0 0 0 0 0 0 0 0 0 0 0 0 0 0 0 0.0048741 0.01262 0.037223 0.017503 0.014627 0.023161 0.030065 0 0 0 0 0 0 0 0 0 0 0 0 0 0 0
3.3555 0.0075082 0.0036364 0.017916 0.044336 0 0.063883 0.00069264 0.015031 0.0065795 0.015768 0.0044623 4.1492 0 0 0 0 0 0 0 0 0 0 0 0 0 0 0 0 0 0.0011962 0.00021995 0.026583 0.00010872 0.019031 0.020403 0.048251 0 0 0 0 0 0 0 0 0 0 0 0 0 0 0
3.3594 0.0064555 0.0062683 0.0082978 0.031523 0 0.05104 -0.0096635 0.0038512 -0.0036663 0.010831 0.040299 4.1574 0 0 0 0 0 0 0 0 0 0 0 0 0 0 0 0 0 0.01396 -0.009537 0.0046999 -0.0075015 0.025093 0.022524 0.063267 0 0 0 0 0 0 0 0 0 0 0 0 0 0 0
3.3633 0.0031486 0.0071261 -0.0048569 0.00053141 0 0.0082647 -0.010558 0.001363 0.0020524 0.003385 0.071299 4.1593 0 0 0 0 0 0 0 0 0 0 0 0 0 0 0 0 0 0.035251 -0.011055 -0.011613 0.00084984 0.024347 0.028962 0.065801 0 0 0 0 0 0 0 0 0 0 0 0 0 0 0
3.3672 0.00010527 0.0055919 -0.010878 -0.031454 0 -0.036272 -0.0011753 0.0085222 0.02042 -0.0031802 0.071998 4.1541 0 0 0 0 0 0 0 0 0 0 0 0 0 0 0 0 0 0.050162 -0.0020556 -0.010333 0.020329 0.013409 0.034516 0.050279 0 0 0 0 0 0 0 0 0 0 0 0 0 0 0
3.3711 -0.00051842 0.0026074 -0.0051111 -0.044216 0 -0.054136 0.01171 0.015751 0.036762 -0.0029981 0.036937 4.1432 0 0 0 0 0 0 0 0 0 0 0 0 0 0 0 0 0 0.046229 0.013185 0.0050098 0.036575 -0.0011531 0.030898 0.018593 0 0 0 0 0 0 0 0 0 0 0 0 0 0 0
3.375 0.00166 0.00031544 0.0082536 -0.027657 0 -0.034872 0.018102 0.012608 0.035323 0.0057989 -0.015971 4.1307 0 0 0 0 0 0 0 0 0 0 0 0 0 0 0 0 0 0.02184 0.024564 0.018499 0.034838 -0.0083989 0.01218 -0.019851 0 0 0 0 0 0 0 0 0 0 0 0 0 0 0
3.3789 0.0052288 0.00061428 0.020078 0.0098837 0 0.0080108 0.011839 -0.001376 0.011934 0.016465 -0.058313 4.1224 0 0 0 0 0 0 0 0 0 0 0 0 0 0 0 0 0 -0.012116 0.022234 0.015928 0.010749 -0.0038176 -0.018878 -0.051695 0 0 0 0 0 0 0 0 0 0 0 0 0 0 0
3.3828 0.0080391 0.003604 0.023148 0.04529 0 0.046427 -0.0046373 -0.015919 -0.021537 0.017637 -0.070045 4.1235 0 0 0 0 0 0 0 0 0 0 0 0 0 0 0 0 0 -0.038786 0.0044394 -0.0031032 -0.025162 0.0054715 -0.049307 -0.065244 0 0 0 0 0 0 0 0 0 0 0 0 0 0 0
3.3867 0.0084858 0.0073435 0.01669 0.055262 0 0.055818 -0.02134 -0.020029 -0.045214 0.0038128 -0.051033 4.1347 0 0 0 0 0 0 0 0 0 0 0 0 0 0 0 0 0 -0.045839 -0.019371 -0.025461 -0.053005 0.0067183 -0.062515 -0.056018 0 0 0 0 0 0 0 0 0 0 0 0 0 0 0
3.3906 0.0064227 0.0094118 0.0058642 0.032258 0 0.030505 -0.027144 -0.012381 -0.045555 -0.017771 -0.018591 4.1501 0 0 0 0 0 0 0 0 0 0 0 0 0 0 0 0 0 -0.03293 -0.033932 -0.035748 -0.055987 -0.0065036 -0.049749 -0.029901 0 0 0 0 0 0 0 0 0 0 0 0 0 0 0
3.3945 0.0034073 0.0090416 -0.0024395 -0.009631 0 -0.012817 -0.017289 -0.0014858 -0.024626 -0.031664 0.0053395 4.162 0 0 0 0 0 0 0 0 0 0 0 0 0 0 0 0 0 -0.011246 -0.02894 -0.027888 -0.031697 -0.027422 -0.017964 -0.0016532 0 0 0 0 0 0 0 0 0 0 0 0 0 0 0
3.3984 0.0019764 0.0077744 -0.0040242 -0.043401 0 -0.045332 0.0032125 0.0039078 0.0025576 -0.026908 0.0077287 4.1673 0 0 0 0 0 0 0 0 0 0 0 0 0 0 0 0 0 0.0042561 -0.0069693 -0.0077682 0.0055501 -0.040659 0.013082 0.012036 0 0 0 0 0 0 0 0 0 0 0 0 0 0 0
3.4023 0.0039197 0.0077825 0.00066065 -0.046679 0 -0.044122 0.022745 0.003477 0.019627 -0.0062635 -0.0093204 4.1716 0 0 0 0 0 0 0 0 0 0 0 0 0 0 0 0 0 0.0046331 0.018072 0.013119 0.033499 -0.034335 0.023841 0.0025452 0 0 0 0 0 0 0 0 0 0 0 0 0 0 0
3.4063 0.0084311 0.0093116 0.0075018 -0.016303 0 -0.0074106 0.030659 0.0039384 0.019878 0.016509 -0.031459 4.1857 0 0 0 0 0 0 0 0 0 0 0 0 0 0 0 0 0 -0.0074926 0.031006 0.025827 0.036645 -0.0093963 0.0092206 -0.02341 0 0 0 0 0 0 0 0 0 0 0 0 0 0 0
3.4102 0.011774 0.0098139 0.01137 0.029434 0 0.042601 0.023918 0.0098044 0.0089607 0.02825 -0.040618 4.2158 0 0 0 0 0 0 0 0 0 0 0 0 0 0 0 0 0 -0.019845 0.025966 0.027527 0.016984 0.021072 -0.016662 -0.045226 0 0 0 0 0 0 0 0 0 0 0 0 0 0 0
3.4141 0.0094322 0.0059245 0.0087822 0.061892 0 0.072298 0.0082514 0.017086 -0.001165 0.025761 -0.024405 4.2574 0 0 0 0 0 0 0 0 0 0 0 0 0 0 0 0 0 -0.018495 0.0092487 0.020235 -0.0072143 0.041058 -0.029477 -0.039919 0 0 0 0 0 0 0 0 0 0 0 0 0 0 0
3.418 -0.00037488 -0.0033249 -0.00051958 0.05936 0 0.05812 -0.0066146 0.017244 -0.0012719 0.015176 0.017078 4.2971 0 0 0 0 0 0 0 0 0 0 0 0 0 0 0 0 0 0.0028625 -0.0070704 0.0083175 -0.014634 0.041619 -0.011803 0.0022687 0 0 0 0 0 0 0 0 0 0 0 0 0 0 0
3.4219 -0.014605 -0.015038 -0.013496 0.020193 0 0.0035004 -0.013739 0.007065 0.009492 0.0041175 0.069346 4.3211 0 0 0 0 0 0 0 0 0 0 0 0 0 0 0 0 0 0.037842 -0.014675 -0.0029521 0.0029053 0.024919 0.033348 0.068491 0 0 0 0 0 0 0 0 0 0 0 0 0 0 0
3.4258 -0.026845 -0.024221 -0.025129 -0.035618 0 -0.060979 -0.012806 -0.0067142 0.024004 -0.0043515 0.10833 4.3234 0 0 0 0 0 0 0 0 0 0 0 0 0 0 0 0 0 0.069742 -0.013759 -0.0088198 0.033506 0.0013353 0.082226 0.12765 0 0 0 0 0 0 0 0 0 0 0 0 0 0 0
3.4297 -0.031527 -0.02731 -0.030609 -0.077432 0 -0.096163 -0.0088119 -0.013654 0.032104 -0.010822 0.11164 4.3085 0 0 0 0 0 0 0 0 0 0 0 0 0 0 0 0 0 0.080491 -0.010164 -0.0076286 0.053427 -0.01683 0.10417 0.14713 0 0 0 0 0 0 0 0 0 0 0 0 0 0 0
3.4336 -0.027599 -0.024394 -0.027481 -0.081687 0 -0.080204 -0.0074558 -0.010372 0.026676 -0.01517 0.071715 4.288 0 0 0 0 0 0 0 0 0 0 0 0 0 0 0 0 0 0.061274 -0.0089186 -0.0028111 0.04479 -0.021275 0.08104 0.11176 0 0 0 0 0 0 0 0 0 0 0 0 0 0 0
3.4375 -0.018752 -0.018439 -0.016787 -0.046413 0 -0.02384 -0.011102 -0.0042518 0.0077325 -0.015482 0.0026887 4.2747 0 0 0 0 0 0 0 0 0 0 0 0 0 0 0 0 0 0.01834 -0.010458 -0.001169 0.0091737 -0.011579 0.01959 0.033154 0 0 0 0 0 0 0 0 0 0 0 0 0 0 0
3.4414 -0.010256 -0.012575 -0.0026536 0.0066277 0 0.036372 -0.017933 -0.0058613 -0.017462 -0.011767 -0.065601 4.2768 0 0 0 0 0 0 0 0 0 0 0 0 0 0 0 0 0 -0.030077 -0.012174 -0.0074491 -0.033597 0.0038393 -0.051643 -0.056518 0 0 0 0 0 0 0 0 0 0 0 0 0 0 0
3.4453 -0.0053001 -0.0080594 0.0094833 0.044839 0 0.062673 -0.024046 -0.017921 -0.038436 -0.0089966 -0.10461 4.2934 0 0 0 0 0 0 0 0 0 0 0 0 0 0 0 0 0 -0.064304 -0.012509 -0.019836 -0.06042 0.011143 -0.099559 -0.12197 0 0 0 0 0 0 0 0 0 0 0 0 0 0 0
3.4492 -0.0037455 -0.0044151 0.015201 0.045708 0 0.041276 -0.026352 -0.032387 -0.047669 -0.013993 -0.10446 4.3135 0 0 0 0 0 0 0 0 0 0 0 0 0 0 0 0 0 -0.074638 -0.012951 -0.031248 -0.061608 -0.00075055 -0.10676 -0.14295 0 0 0 0 0 0 0 0 0 0 0 0 0 0 0
3.4531 -0.0036487 -0.00098501 0.012946 0.012019 0 -0.0095989 -0.024272 -0.038567 -0.045002 -0.028021 -0.079116 4.3221 0 0 0 0 0 0 0 0 0 0 0 0 0 0 0 0 0 -0.066056 -0.016115 -0.035827 -0.046215 -0.031036 -0.081252 -0.12274 0 0 0 0 0 0 0 0 0 0 0 0 0 0 0
3.457 -0.0035027 0.0019541 0.0046379 -0.030087 0 -0.053715 -0.019618 -0.033528 -0.037011 -0.043092 -0.055108 4.3115 0 0 0 0 0 0 0 0 0 0 0 0 0 0 0 0 0 -0.053035 -0.022295 -0.034225 -0.032629 -0.06427 -0.048958 -0.083337 0 0 0 0 0 0 0 0 0 0 0 0 0 0 0
3.4609 -0.0030857 0.0034706 -0.0052689 -0.050047 0 -0.061979 -0.015196 -0.023949 -0.031495 -0.047322 -0.051785 4.2893 0 0 0 0 0 0 0 0 0 0 0 0 0 0 0 0 0 -0.048264 -0.028148 -0.031971 -0.032954 -0.078869 -0.034323 -0.051021 0 0 0 0 0 0 0 0 0 0 0 0 0 0 0
3.4648 -0.0027274 0.0029778 -0.011984 -0.035421 0 -0.03094 -0.013036 -0.018078 -0.031205 -0.035373 -0.067745 4.2753 0 0 0 0 0 0 0 0 0 0 0 0 0 0 0 0 0 -0.053343 -0.028836 -0.03239 -0.043961 -0.062712 -0.043154 -0.040961 0 0 0 0 0 0 0 0 0 0 0 0 0 0 0
3.4688 -0.0024006 0.00076867 -0.012878 -0.00071353 0 0.016979 -0.013134 -0.017018 -0.031838 -0.013908 -0.083023 4.285 0 0 0 0 0 0 0 0 0 0 0 0 0 0 0 0 0 -0.058105 -0.021674 -0.031774 -0.051046 -0.023747 -0.059988 -0.04948 0 0 0 0 0 0 0 0 0 0 0 0 0 0 0
3.4727 -0.0017516 -0.0022507 -0.0088917 0.024863 0 0.049843 -0.013404 -0.01475 -0.025982 0.0037899 -0.074727 4.3151 0 0 0 0 0 0 0 0 0 0 0 0 0 0 0 0 0 -0.048858 -0.0082622 -0.022708 -0.040894 0.014623 -0.061365 -0.058069 0 0 0 0 0 0 0 0 0 0 0 0 0 0 0
3.4766 -0.0007379 -0.0050319 -0.0037477 0.02119 0 0.047131 -0.011061 -0.0061986 -0.0097117 0.0093097 -0.034254 4.3446 0 0 0 0 0 0 0 0 0 0 0 0 0 0 0 0 0 -0.019405 0.006341 -0.0027768 -0.012257 0.03126 -0.034364 -0.046597 0 0 0 0 0 0 0 0 0 0 0 0 0 0 0
3.4805 0.00018985 -0.0065522 -0.0011506 -0.0066862 0 0.012012 -0.004673 0.0062931 0.013625 0.0058094 0.025917 4.3531 0 0 0 0 0 0 0 0 0 0 0 0 0 0 0 0 0 0.023212 0.016552 0.020531 0.023064 0.023721 0.013677 -0.0075165 0 0 0 0 0 0 0 0 0 0 0 0 0 0 0
3.4844 0.00067805 -0.0059306 -0.0017969 -0.03329 0 -0.031533 0.0045559 0.015548 0.035388 0.0037836 0.079793 4.34 0 0 0 0 0 0 0 0 0 0 0 0 0 0 0 0 0 0.062421 0.01934 0.034839 0.048826 0.0089518 0.060835 0.048126 0 0 0 0 0 0 0 0 0 0 0 0 0 0 0
3.4883 0.0010352 -0.002943 -0.0026476 -0.034059 0 -0.054099 0.013402 0.018006 0.047535 0.01051 0.10413 4.3248 0 0 0 0 0 0 0 0 0 0 0 0 0 0 0 0 0 0.082694 0.015786 0.033851 0.055447 0.0074 0.086245 0.097068 0 0 0 0 0 0 0 0 0 0 0 0 0 0 0
3.4922 0.0019548 0.0013616 0.00049607 -0.0053504 0 -0.03947 0.018771 0.017937 0.047657 0.023584 0.092802 4.3278 0 0 0 0 0 0 0 0 0 0 0 0 0 0 0 0 0 0.079564 0.010397 0.023572 0.045644 0.024781 0.083467 0.11853 0 0 0 0 0 0 0 0 0 0 0 0 0 0 0
3.4961 0.0036671 0.004898 0.0088508 0.03308 0 0.0044796 0.019725 0.022109 0.039656 0.034162 0.060472 4.3486 0 0 0 0 0 0 0 0 0 0 0 0 0 0 0 0 0 0.062053 0.0083994 0.017045 0.031302 0.047827 0.062458 0.10718 0 0 0 0 0 0 0 0 0 0 0 0 0 0 0
3.5 0.0055783 0.0060114 0.018541 0.054191 0 0.049761 0.017819 0.030838 0.030286 0.035617 0.032939 4.3661 0 0 0 0 0 0 0 0 0 0 0 0 0 0 0 0 0 0.045797 0.012327 0.022099 0.0245 0.057141 0.040447 0.075452 0 0 0 0 0 0 0 0 0 0 0 0 0 0 0
3.5039 0.0069043 0.0050729 0.022971 0.044374 0 0.065995 0.015686 0.036119 0.024595 0.028656 0.029613 4.3606 0 0 0 0 0 0 0 0 0 0 0 0 0 0 0 0 0 0.041641 0.020045 0.033782 0.029141 0.044518 0.029673 0.043842 0 0 0 0 0 0 0 0 0 0 0 0 0 0 0
3.5078 0.0075434 0.0044405 0.018335 0.012492 0 0.041495 0.015171 0.029917 0.02331 0.018762 0.049063 4.3345 0 0 0 0 0 0 0 0 0 0 0 0 0 0 0 0 0 0.047785 0.025929 0.038958 0.038827 0.018931 0.030586 0.026612 0 0 0 0 0 0 0 0 0 0 0 0 0 0 0
3.5117 0.0080405 0.0063128 0.0076181 -0.018175 0 -0.0068725 0.016356 0.013901 0.023222 0.010173 0.068441 4.3114 0 0 0 0 0 0 0 0 0 0 0 0 0 0 0 0 0 0.051262 0.024824 0.028811 0.042078 -0.0028444 0.033809 0.023116 0 0 0 0 0 0 0 0 0 0 0 0 0 0 0
3.5156 0.0085629 0.010228 -0.0010074 -0.027054 0 -0.043923 0.017733 -0.00070163 0.019656 0.003301 0.059529 4.313 0 0 0 0 0 0 0 0 0 0 0 0 0 0 0 0 0 0.037993 0.015943 0.0073554 0.031015 -0.01062 0.028024 0.020612 0 0 0 0 0 0 0 0 0 0 0 0 0 0 0
3.5195 0.0081415 0.012786 -0.00086045 -0.0095284 0 -0.04136 0.016982 -0.0041595 0.0094588 -0.0027557 0.011774 4.3377 0 0 0 0 0 0 0 0 0 0 0 0 0 0 0 0 0 0.0044121 0.0034846 -0.012006 0.0072105 -0.0069583 0.0080945 0.0057766 0 0 0 0 0 0 0 0 0 0 0 0 0 0 0
3.5234 0.0053786 0.010349 0.0069899 0.02135 0 -0.00020286 0.011962 0.0012033 -0.006891 -0.0072688 -0.055182 4.3642 0 0 0 0 0 0 0 0 0 0 0 0 0 0 0 0 0 -0.037942 -0.0066916 -0.018417 -0.0194 -0.0017263 -0.02127 -0.023825 0 0 0 0 0 0 0 0 0 0 0 0 0 0 0
3.5273 0.00023161 0.0025894 0.013821 0.043657 0 0.047665 0.0019757 0.0028692 -0.024947 -0.0090413 -0.1019 4.3749 0 0 0 0 0 0 0 0 0 0 0 0 0 0 0 0 0 -0.06888 -0.011471 -0.012701 -0.037486 -0.0027519 -0.048012 -0.056718 0 0 0 0 0 0 0 0 0 0 0 0 0 0 0
3.5313 -0.0049683 -0.0064445 0.010508 0.039759 0 0.062327 -0.010932 -0.0084621 -0.038141 -0.0099567 -0.097855 4.3759 0 0 0 0 0 0 0 0 0 0 0 0 0 0 0 0 0 -0.073164 -0.012096 -0.0055464 -0.041747 -0.011475 -0.059929 -0.075233 0 0 0 0 0 0 0 0 0 0 0 0 0 0 0
3.5352 -0.00668 -0.010995 -0.0038683 0.0072689 0 0.027082 -0.021823 -0.027664 -0.041237 -0.014939 -0.047192 4.3898 0 0 0 0 0 0 0 0 0 0 0 0 0 0 0 0 0 -0.051761 -0.011772 -0.0070961 -0.035332 -0.024672 -0.052618 -0.068722 0 0 0 0 0 0 0 0 0 0 0 0 0 0 0
3.5391 -0.0028237 -0.0078727 -0.019733 -0.037481 0 -0.036254 -0.025005 -0.038634 -0.033639 -0.02611 0.010511 4.4295 0 0 0 0 0 0 0 0 0 0 0 0 0 0 0 0 0 -0.022157 -0.011908 -0.01786 -0.026127 -0.037082 -0.033236 -0.042872 0 0 0 0 0 0 0 0 0 0 0 0 0 0 0
3.543 0.0054022 0.0013483 -0.023734 -0.066654 0 -0.081393 -0.017861 -0.029894 -0.020274 -0.037001 0.028471 4.4809 0 0 0 0 0 0 0 0 0 0 0 0 0 0 0 0 0 -0.0066178 -0.010818 -0.028794 -0.020572 -0.041892 -0.01683 -0.017713 0 0 0 0 0 0 0 0 0 0 0 0 0 0 0
3.5469 0.014361 0.012013 -0.0092676 -0.057332 0 -0.071621 -0.0035266 -0.0066322 -0.0088597 -0.035124 -0.01048 4.5126 0 0 0 0 0 0 0 0 0 0 0 0 0 0 0 0 0 -0.016137 -0.0059498 -0.029514 -0.019942 -0.032014 -0.016492 -0.014239 0 0 0 0 0 0 0 0 0 0 0 0 0 0 0
3.5508 0.020847 0.020213 0.017929 -0.0084693 0 -0.0080266 0.010477 0.013665 -0.0047644 -0.013363 -0.07809 4.506 0 0 0 0 0 0 0 0 0 0 0 0 0 0 0 0 0 -0.041642 0.0029753 -0.016755 -0.02103 -0.0054418 -0.033399 -0.038102 0 0 0 0 0 0 0 0 0 0 0 0 0 0 0
3.5547 0.024386 0.02521 0.043762 0.054463 0 0.070097 0.017502 0.018227 -0.0067857 0.020175 -0.12019 4.475 0 0 0 0 0 0 0 0 0 0 0 0 0 0 0 0 0 -0.059451 0.013374 0.0038601 -0.019255 0.028918 -0.054098 -0.072408 0 0 0 0 0 0 0 0 0 0 0 0 0 0 0
3.5586 0.026858 0.028545 0.055866 0.094069 0 0.11326 0.017012 0.011546 -0.007228 0.045544 -0.097386 4.455 0 0 0 0 0 0 0 0 0 0 0 0 0 0 0 0 0 -0.047766 0.022268 0.022996 -0.011063 0.053401 -0.058118 -0.086634 0 0 0 0 0 0 0 0 0 0 0 0 0 0 0
3.5625 0.029857 0.0312 0.051457 0.087114 0 0.096858 0.015107 0.010452 0.0029843 0.047355 -0.01481 4.4731 0 0 0 0 0 0 0 0 0 0 0 0 0 0 0 0 0 -0.0025789 0.028934 0.034416 0.0053904 0.054359 -0.031539 -0.057189 0 0 0 0 0 0 0 0 0 0 0 0 0 0 0
3.5664 0.032433 0.031967 0.037243 0.042513 0 0.037109 0.019337 0.026439 0.0272 0.029791 0.082411 4.526 0 0 0 0 0 0 0 0 0 0 0 0 0 0 0 0 0 0.058732 0.034738 0.038119 0.029939 0.035693 0.02278 0.014625 0 0 0 0 0 0 0 0 0 0 0 0 0 0 0
3.5703 0.031523 0.0287 0.022826 -0.0047174 0 -0.022863 0.031867 0.053093 0.059104 0.014653 0.14367 4.5881 0 0 0 0 0 0 0 0 0 0 0 0 0 0 0 0 0 0.10891 0.040419 0.038639 0.059354 0.018545 0.085783 0.10109 0 0 0 0 0 0 0 0 0 0 0 0 0 0 0
3.5742 0.02485 0.021058 0.013949 -0.020497 0 -0.044707 0.046903 0.071466 0.08548 0.02205 0.14906 4.637 0 0 0 0 0 0 0 0 0 0 0 0 0 0 0 0 0 0.129 0.044086 0.040973 0.086627 0.023794 0.1334 0.1652 0 0 0 0 0 0 0 0 0 0 0 0 0 0 0
3.5781 0.013666 0.011805 0.010632 0.0018604 0 -0.020156 0.054827 0.068073 0.094445 0.050896 0.11903 4.6724 0 0 0 0 0 0 0 0 0 0 0 0 0 0 0 0 0 0.1197 0.042544 0.047114 0.10284 0.05199 0.1505 0.18425 0 0 0 0 0 0 0 0 0 0 0 0 0 0 0
3.582 0.0026917 0.0051842 0.0099234 0.037985 0 0.027124 0.049735 0.04752 0.083431 0.078296 0.092542 4.7111 0 0 0 0 0 0 0 0 0 0 0 0 0 0 0 0 0 0.097901 0.034865 0.054699 0.10182 0.080684 0.13817 0.16248 0 0 0 0 0 0 0 0 0 0 0 0 0 0 0
3.5859 -0.0029107 0.0037982 0.0093583 0.054401 0 0.061573 0.034182 0.027486 0.060814 0.079654 0.093711 4.7654 0 0 0 0 0 0 0 0 0 0 0 0 0 0 0 0 0 0.081943 0.024442 0.058121 0.084559 0.083818 0.10997 0.12403 0 0 0 0 0 0 0 0 0 0 0 0 0 0 0
3.5898 -0.0010913 0.0068404 0.0081721 0.036744 0 0.061025 0.01735 0.02162 0.039715 0.051171 0.11421 4.8304 0 0 0 0 0 0 0 0 0 0 0 0 0 0 0 0 0 0.077578 0.017008 0.051928 0.059253 0.055729 0.081136 0.092741 0 0 0 0 0 0 0 0 0 0 0 0 0 0 0
3.5938 0.0058623 0.011129 0.0066299 0.00012576 0 0.029529 0.0083419 0.027614 0.028633 0.013452 0.12322 4.8903 0 0 0 0 0 0 0 0 0 0 0 0 0 0 0 0 0 0.075263 0.016103 0.035268 0.036204 0.016422 0.058913 0.075258 0 0 0 0 0 0 0 0 0 0 0 0 0 0 0
3.5977 0.013218 0.013727 0.0053923 -0.025703 0 -0.0088252 0.0098769 0.031565 0.026081 -0.0072906 0.094052 4.9366 0 0 0 0 0 0 0 0 0 0 0 0 0 0 0 0 0 0.059849 0.020066 0.014297 0.021055 -0.007427 0.040244 0.059631 0 0 0 0 0 0 0 0 0 0 0 0 0 0 0
3.6016 0.017001 0.013671 0.0054297 -0.021687 0 -0.028196 0.016805 0.022885 0.023071 -0.002599 0.025496 4.9766 0 0 0 0 0 0 0 0 0 0 0 0 0 0 0 0 0 0.024049 0.023181 -0.00060343 0.011693 -0.007037 0.017147 0.028696 0 0 0 0 0 0 0 0 0 0 0 0 0 0 0
3.6055 0.015952 0.011598 0.007366 0.0065996 0 -0.018251 0.019871 0.0040389 0.010849 0.012089 -0.056969 5.0248 0 0 0 0 0 0 0 0 0 0 0 0 0 0 0 0 0 -0.024974 0.019818 -0.0025325 0.0011163 0.002512 -0.015233 -0.023514 0 0 0 0 0 0 0 0 0 0 0 0 0 0 0
3.6094 0.011195 0.0082836 0.0099712 0.03582 0 0.01001 0.011748 -0.01395 -0.01248 0.013248 -0.11825 5.0868 0 0 0 0 0 0 0 0 0 0 0 0 0 0 0 0 0 -0.070172 0.0080824 0.0048401 -0.016235 -0.00012298 -0.053749 -0.08485 0 0 0 0 0 0 0 0 0 0 0 0 0 0 0
3.6133 0.0046957 0.0039328 0.0097443 0.043578 0 0.032353 -0.0083284 -0.023877 -0.041005 -0.0089147 -0.13546 5.1538 0 0 0 0 0 0 0 0 0 0 0 0 0 0 0 0 0 -0.095853 -0.0094189 0.0079483 -0.039722 -0.020432 -0.088349 -0.13179 0 0 0 0 0 0 0 0 0 0 0 0 0 0 0
3.6172 -0.0018083 -0.0012164 0.0035294 0.022826 0 0.027948 -0.033623 -0.028729 -0.065162 -0.042815 -0.11057 5.2127 0 0 0 0 0 0 0 0 0 0 0 0 0 0 0 0 0 -0.097052 -0.027306 -0.006438 -0.062633 -0.044045 -0.10786 -0.14443 0 0 0 0 0 0 0 0 0 0 0 0 0 0 0
3.6211 -0.0069107 -0.0061694 -0.0073169 -0.016413 0 -0.0055142 -0.053009 -0.035805 -0.076993 -0.067099 -0.067855 5.2602 0 0 0 0 0 0 0 0 0 0 0 0 0 0 0 0 0 -0.08117 -0.03983 -0.038606 -0.076543 -0.053351 -0.10672 -0.11976 0 0 0 0 0 0 0 0 0 0 0 0 0 0 0
3.625 -0.0095293 -0.0096428 -0.015912 -0.054724 0 -0.048171 -0.056899 -0.046192 -0.07327 -0.068558 -0.03885 5.3053 0 0 0 0 0 0 0 0 0 0 0 0 0 0 0 0 0 -0.062029 -0.042918 -0.072267 -0.076504 -0.045506 -0.088713 -0.075139 0 0 0 0 0 0 0 0 0 0 0 0 0 0 0
3.6289 -0.0095685 -0.011426 -0.014947 -0.073046 0 -0.069932 -0.043234 -0.052013 -0.056189 -0.050038 -0.042941 5.3598 0 0 0 0 0 0 0 0 0 0 0 0 0 0 0 0 0 -0.05089 -0.035911 -0.085131 -0.063767 -0.032608 -0.065334 -0.039173 0 0 0 0 0 0 0 0 0 0 0 0 0 0 0
3.6328 -0.0086539 -0.01293 -0.0044744 -0.06094 0 -0.05208 -0.019822 -0.044793 -0.03261 -0.024375 -0.074005 5.4255 0 0 0 0 0 0 0 0 0 0 0 0 0 0 0 0 0 -0.049783 -0.022682 -0.066485 -0.044778 -0.025798 -0.048963 -0.034025 0 0 0 0 0 0 0 0 0 0 0 0 0 0 0
3.6367 -0.0095398 -0.015846 0.0055886 -0.022826 0 -0.0038528 -0.00045909 -0.02568 -0.011844 -0.0037216 -0.10209 5.4928 0 0 0 0 0 0 0 0 0 0 0 0 0 0 0 0 0 -0.050687 -0.010654 -0.027066 -0.027332 -0.022972 -0.044403 -0.059022 0 0 0 0 0 0 0 0 0 0 0 0 0 0 0
3.6406 -0.013886 -0.019987 0.0027952 0.020742 0 0.040205 0.003843 -0.0060112 -0.0014221 0.0055689 -0.092225 5.5503 0 0 0 0 0 0 0 0 0 0 0 0 0 0 0 0 0 -0.041227 -0.0067979 0.008145 -0.016109 -0.014546 -0.044475 -0.087409 0 0 0 0 0 0 0 0 0 0 0 0 0 0 0
3.6445 -0.020161 -0.022712 -0.015762 0.041932 0 0.043888 -0.0071656 0.0028301 -0.0022606 0.0019406 -0.030812 5.5945 0 0 0 0 0 0 0 0 0 0 0 0 0 0 0 0 0 -0.014181 -0.012474 0.019062 -0.010168 0.0004577 -0.03426 -0.08216 0 0 0 0 0 0 0 0 0 0 0 0 0 0 0
3.6484 -0.024049 -0.021011 -0.038168 0.024019 0 -0.001496 -0.022237 -0.00022963 -0.0072153 -0.012142 0.058819 5.6309 0 0 0 0 0 0 0 0 0 0 0 0 0 0 0 0 0 0.024955 -0.021409 0.0056317 -0.0042316 0.0089772 -0.0029932 -0.023637 0 0 0 0 0 0 0 0 0 0 0 0 0 0 0
3.6523 -0.02174 -0.014557 -0.046069 -0.022639 0 -0.065715 -0.02674 -0.0060163 -0.0059249 -0.028174 0.12673 5.6674 0 0 0 0 0 0 0 0 0 0 0 0 0 0 0 0 0 0.058615 -0.023668 -0.013705 0.0066405 -0.0017591 0.044369 0.070093 0 0 0 0 0 0 0 0 0 0 0 0 0 0 0
3.6563 -0.013457 -0.0066273 -0.030776 -0.063067 0 -0.098443 -0.013966 -0.0050074 0.0065957 -0.032197 0.12987 5.7086 0 0 0 0 0 0 0 0 0 0 0 0 0 0 0 0 0 0.067838 -0.013462 -0.018356 0.022156 -0.02525 0.086144 0.14867 0 0 0 0 0 0 0 0 0 0 0 0 0 0 0
3.6602 -0.0037993 -0.0016046 -0.0024185 -0.062302 0 -0.067203 0.0093792 0.0036635 0.024944 -0.013442 0.065885 5.7554 0 0 0 0 0 0 0 0 0 0 0 0 0 0 0 0 0 0.046879 0.005554 -0.0022119 0.035867 -0.03582 0.097246 0.16187 0 0 0 0 0 0 0 0 0 0 0 0 0 0 0
3.6641 0.0018839 -0.0011479 0.017517 -0.015082 0 0.014366 0.028275 0.013068 0.037349 0.023633 -0.020288 5.808 0 0 0 0 0 0 0 0 0 0 0 0 0 0 0 0 0 0.010401 0.022543 0.023145 0.039825 -0.012529 0.068702 0.097694 0 0 0 0 0 0 0 0 0 0 0 0 0 0 0
3.668 0.0020128 -0.0027189 0.014666 0.045681 0 0.092189 0.031078 0.016992 0.035981 0.056886 -0.066186 5.8648 0 0 0 0 0 0 0 0 0 0 0 0 0 0 0 0 0 -0.014647 0.027929 0.039706 0.031525 0.035789 0.017767 -0.0038367 0 0 0 0 0 0 0 0 0 0 0 0 0 0 0
3.6719 -9.8658e-05 -0.0021112 -0.0054238 0.072844 0 0.11008 0.018172 0.015932 0.02405 0.060952 -0.038088 5.919 0 0 0 0 0 0 0 0 0 0 0 0 0 0 0 0 0 -0.0086829 0.020849 0.037562 0.016963 0.072319 -0.021867 -0.075584 0 0 0 0 0 0 0 0 0 0 0 0 0 0 0
3.6758 0.00021858 0.0022341 -0.022377 0.044013 0 0.052579 0.00060827 0.014323 0.012507 0.029127 0.041762 5.9602 0 0 0 0 0 0 0 0 0 0 0 0 0 0 0 0 0 0.023985 0.0090475 0.020603 0.0062751 0.063584 -0.024611 -0.071259 0 0 0 0 0 0 0 0 0 0 0 0 0 0 0
3.6797 0.0040409 0.0072401 -0.019628 -0.017812 0 -0.041281 -0.009558 0.013429 0.0092086 -0.017536 0.10989 5.983 0 0 0 0 0 0 0 0 0 0 0 0 0 0 0 0 0 0.056196 0.0014475 0.00084968 0.00503 0.011874 0.0065138 -0.0003289 0 0 0 0 0 0 0 0 0 0 0 0 0 0 0
3.6836 0.0073631 0.0076139 0.00059708 -0.06175 0 -0.10556 -0.0086989 0.009232 0.011217 -0.045231 0.10875 5.9964 0 0 0 0 0 0 0 0 0 0 0 0 0 0 0 0 0 0.057836 0.00037486 -0.011393 0.0089721 -0.043611 0.041055 0.078325 0 0 0 0 0 0 0 0 0 0 0 0 0 0 0
3.6875 0.0048134 0.00065644 0.019766 -0.051559 0 -0.09615 -0.0031497 -0.0018235 0.0081763 -0.035594 0.030732 6.0204 0 0 0 0 0 0 0 0 0 0 0 0 0 0 0 0 0 0.019935 0.00055275 -0.013291 0.0076526 -0.06025 0.04473 0.10058 0 0 0 0 0 0 0 0 0 0 0 0 0 0 0
3.6914 -0.004714 -0.010829 0.020352 0.0029258 0 -0.0237 -0.0025182 -0.016441 -0.0065009 -0.0020238 -0.074974 6.0713 0 0 0 0 0 0 0 0 0 0 0 0 0 0 0 0 0 -0.036652 -0.0045859 -0.0089527 -0.0056326 -0.029562 0.0071467 0.045387 0 0 0 0 0 0 0 0 0 0 0 0 0 0 0
3.6953 -0.015878 -0.020139 0.0016552 0.053095 0 0.054826 -0.011192 -0.026065 -0.027952 0.0217 -0.13818 6.1451 0 0 0 0 0 0 0 0 0 0 0 0 0 0 0 0 0 -0.076021 -0.015673 -0.0057659 -0.026576 0.016236 -0.049212 -0.050245 0 0 0 0 0 0 0 0 0 0 0 0 0 0 0
3.6992 -0.020537 -0.021417 -0.020161 0.052195 0 0.079585 -0.024981 -0.025701 -0.043574 0.011218 -0.11936 6.2185 0 0 0 0 0 0 0 0 0 0 0 0 0 0 0 0 0 -0.074519 -0.026292 -0.010543 -0.042492 0.034209 -0.086657 -0.12103 0 0 0 0 0 0 0 0 0 0 0 0 0 0 0
3.7031 -0.014234 -0.013581 -0.026862 -0.0047272 0 0.033375 -0.03465 -0.019845 -0.044411 -0.026779 -0.038628 6.2668 0 0 0 0 0 0 0 0 0 0 0 0 0 0 0 0 0 -0.038994 -0.028867 -0.025652 -0.043151 0.0085571 -0.082357 -0.12393 0 0 0 0 0 0 0 0 0 0 0 0 0 0 0
3.707 0.00014552 -0.00046482 -0.013459 -0.074943 0 -0.045352 -0.032605 -0.017674 -0.032868 -0.060411 0.039091 6.2849 0 0 0 0 0 0 0 0 0 0 0 0 0 0 0 0 0 -0.0013606 -0.021658 -0.045547 -0.030154 -0.038053 -0.046121 -0.069593 0 0 0 0 0 0 0 0 0 0 0 0 0 0 0
3.7109 0.014726 0.012419 0.009405 -0.10098 0 -0.091863 -0.017666 -0.021846 -0.019462 -0.06027 0.051768 6.2908 0 0 0 0 0 0 0 0 0 0 0 0 0 0 0 0 0 0.0063177 -0.010095 -0.057099 -0.015967 -0.067307 -0.011491 -0.010938 0 0 0 0 0 0 0 0 0 0 0 0 0 0 0
3.7148 0.022844 0.021475 0.026437 -0.055572 0 -0.064694 0.0045366 -0.023708 -0.012518 -0.024019 -0.013761 6.3094 0 0 0 0 0 0 0 0 0 0 0 0 0 0 0 0 0 -0.023249 -0.0013635 -0.04706 -0.012931 -0.058396 -0.0078183 0.0010407 0 0 0 0 0 0 0 0 0 0 0 0 0 0 0
3.7188 0.02362 0.026197 0.030484 0.036835 0 0.022138 0.024778 -0.01178 -0.011241 0.022971 -0.11064 6.3535 0 0 0 0 0 0 0 0 0 0 0 0 0 0 0 0 0 -0.066701 0.0023355 -0.013575 -0.021793 -0.021567 -0.036226 -0.041545 0 0 0 0 0 0 0 0 0 0 0 0 0 0 0
3.7227 0.021137 0.027605 0.025696 0.1176 0 0.10879 0.034942 0.01448 -0.0081767 0.049742 -0.16407 6.4177 0 0 0 0 0 0 0 0 0 0 0 0 0 0 0 0 0 -0.087129 0.0053009 0.028335 -0.030029 0.016056 -0.068401 -0.097368 0 0 0 0 0 0 0 0 0 0 0 0 0 0 0
3.7266 0.019385 0.025927 0.020137 0.13581 0 0.1339 0.032144 0.040842 0.0027462 0.044208 -0.12421 6.4894 0 0 0 0 0 0 0 0 0 0 0 0 0 0 0 0 0 -0.060774 0.013231 0.05533 -0.021705 0.034883 -0.06842 -0.10866 0 0 0 0 0 0 0 0 0 0 0 0 0 0 0
3.7305 0.017911 0.019876 0.016643 0.082794 0 0.079941 0.020378 0.050166 0.021028 0.019792 -0.0022983 6.5601 0 0 0 0 0 0 0 0 0 0 0 0 0 0 0 0 0 0.0063643 0.026441 0.053967 0.0092915 0.034894 -0.02007 -0.04628 0 0 0 0 0 0 0 0 0 0 0 0 0 0 0
3.7344 0.0123 0.0081797 0.010897 -0.0048142 0 -0.015055 0.00825 0.038766 0.041182 0.0012365 0.13655 6.6268 0 0 0 0 0 0 0 0 0 0 0 0 0 0 0 0 0 0.083128 0.03794 0.032706 0.05341 0.028882 0.060841 0.067949 0 0 0 0 0 0 0 0 0 0 0 0 0 0 0
3.7383 -0.00088398 -0.0080011 -0.0024583 -0.073078 0 -0.087533 0.0033927 0.020187 0.057516 0.0038487 0.21878 6.6854 0 0 0 0 0 0 0 0 0 0 0 0 0 0 0 0 0 0.13431 0.038472 0.014829 0.09124 0.028237 0.13706 0.17762 0 0 0 0 0 0 0 0 0 0 0 0 0 0 0
3.7422 -0.019223 -0.024056 -0.022467 -0.087814 0 -0.09607 0.0070015 0.011794 0.066566 0.023341 0.21247 6.7295 0 0 0 0 0 0 0 0 0 0 0 0 0 0 0 0 0 0.14244 0.024399 0.016844 0.10588 0.035185 0.17418 0.23193 0 0 0 0 0 0 0 0 0 0 0 0 0 0 0
3.7461 -0.034398 -0.033678 -0.040388 -0.054127 0 -0.049001 0.013009 0.01768 0.066189 0.042147 0.1444 6.7587 0 0 0 0 0 0 0 0 0 0 0 0 0 0 0 0 0 0.11533 0.0017323 0.032436 0.092546 0.044608 0.16069 0.21748 0 0 0 0 0 0 0 0 0 0 0 0 0 0 0
3.75 -0.037673 -0.032646 -0.045359 -0.0066489 0 0.0081916 0.013243 0.025566 0.054843 0.044449 0.072361 6.7867 0 0 0 0 0 0 0 0 0 0 0 0 0 0 0 0 0 0.075997 -0.017263 0.038574 0.059579 0.049249 0.11084 0.15867 0 0 0 0 0 0 0 0 0 0 0 0 0 0 0
3.7539 -0.026772 -0.02207 -0.032455 0.019505 0 0.032582 0.0045667 0.020619 0.033362 0.027281 0.036786 6.834 0 0 0 0 0 0 0 0 0 0 0 0 0 0 0 0 0 0.044019 -0.022515 0.01912 0.021719 0.043008 0.050896 0.090779 0 0 0 0 0 0 0 0 0 0 0 0 0 0 0
3.7578 -0.008469 -0.0084301 -0.0070535 0.013901 0 0.01615 -0.0084291 0.0012223 0.0068309 0.00052992 0.031944 6.9093 0 0 0 0 0 0 0 0 0 0 0 0 0 0 0 0 0 0.022778 -0.013369 -0.017188 -0.0086451 0.023019 0.0005339 0.031368 0 0 0 0 0 0 0 0 0 0 0 0 0 0 0
3.7617 0.0056391 0.00020091 0.01744 -0.0063546 0 -0.014915 -0.017914 -0.02 -0.017366 -0.022074 0.019308 6.9967 0 0 0 0 0 0 0 0 0 0 0 0 0 0 0 0 0 0.0012433 0.00073178 -0.043406 -0.027002 -0.0075589 -0.036522 -0.025609 0 0 0 0 0 0 0 0 0 0 0 0 0 0 0
3.7656 0.0072039 -0.00055778 0.027129 -0.016072 0 -0.0294 -0.020379 -0.030287 -0.034879 -0.033204 -0.031354 7.0666 0 0 0 0 0 0 0 0 0 0 0 0 0 0 0 0 0 -0.032653 0.006599 -0.040572 -0.036932 -0.038621 -0.067586 -0.091166 0 0 0 0 0 0 0 0 0 0 0 0 0 0 0
3.7695 -0.003102 -0.0084305 0.01604 -0.0060064 0 -0.019884 -0.019889 -0.030085 -0.047769 -0.036205 -0.1111 7.1011 0 0 0 0 0 0 0 0 0 0 0 0 0 0 0 0 0 -0.078765 -0.0037711 -0.017805 -0.046066 -0.058368 -0.098217 -0.15885 0 0 0 0 0 0 0 0 0 0 0 0 0 0 0
3.7734 -0.016522 -0.016243 -0.0095969 0.0092721 0 -0.0053863 -0.023697 -0.031182 -0.061597 -0.040979 -0.17831 7.1105 0 0 0 0 0 0 0 0 0 0 0 0 0 0 0 0 0 -0.1226 -0.027808 -0.005407 -0.060463 -0.062942 -0.12396 -0.20206 0 0 0 0 0 0 0 0 0 0 0 0 0 0 0
3.7773 -0.022937 -0.017249 -0.034343 0.0061458 0 -0.0081917 -0.034481 -0.042401 -0.078529 -0.05473 -0.19512 7.1235 0 0 0 0 0 0 0 0 0 0 0 0 0 0 0 0 0 -0.14587 -0.053981 -0.026265 -0.080402 -0.061022 -0.13417 -0.19543 0 0 0 0 0 0 0 0 0 0 0 0 0 0 0
3.7813 -0.018 -0.010023 -0.042829 -0.023893 0 -0.029238 -0.046879 -0.059168 -0.093521 -0.074306 -0.1597 7.1598 0 0 0 0 0 0 0 0 0 0 0 0 0 0 0 0 0 -0.1407 -0.069013 -0.072652 -0.099805 -0.065907 -0.12395 -0.14119 0 0 0 0 0 0 0 0 0 0 0 0 0 0 0
3.7852 -0.0053702 0.00077976 -0.029831 -0.062546 0 -0.046162 -0.051719 -0.068173 -0.09773 -0.086273 -0.10608 7.2138 0 0 0 0 0 0 0 0 0 0 0 0 0 0 0 0 0 -0.11554 -0.065638 -0.11087 -0.10962 -0.080238 -0.10199 -0.074816 0 0 0 0 0 0 0 0 0 0 0 0 0 0 0
3.7891 0.0069107 0.0081214 -0.0040814 -0.077072 0 -0.035283 -0.043754 -0.061084 -0.085739 -0.075899 -0.073585 7.2642 0 0 0 0 0 0 0 0 0 0 0 0 0 0 0 0 0 -0.087789 -0.04595 -0.10957 -0.10299 -0.088859 -0.085119 -0.041636 0 0 0 0 0 0 0 0 0 0 0 0 0 0 0
3.793 0.012273 0.007606 0.017465 -0.047585 0 0.003966 -0.025613 -0.041677 -0.059432 -0.039402 -0.074115 7.2984 0 0 0 0 0 0 0 0 0 0 0 0 0 0 0 0 0 -0.069088 -0.018928 -0.06555 -0.078727 -0.070202 -0.082731 -0.061174 0 0 0 0 0 0 0 0 0 0 0 0 0 0 0
3.7969 0.0090261 -4.9697e-05 0.02118 0.013434 0 0.045199 -0.005037 -0.019491 -0.025516 0.0099454 -0.084855 7.3247 0 0 0 0 0 0 0 0 0 0 0 0 0 0 0 0 0 -0.055846 0.0051997 -0.0044739 -0.041241 -0.018359 -0.085126 -0.10823 0 0 0 0 0 0 0 0 0 0 0 0 0 0 0
3.8008 -0.00037504 -0.010494 0.0056557 0.066765 0 0.055341 0.010879 0.0007529 0.0092737 0.048005 -0.069363 7.3602 0 0 0 0 0 0 0 0 0 0 0 0 0 0 0 0 0 -0.033013 0.019607 0.041438 0.0021199 0.045168 -0.068231 -0.12757 0 0 0 0 0 0 0 0 0 0 0 0 0 0 0
3.8047 -0.012178 -0.01931 -0.018486 0.074343 0 0.021229 0.018797 0.020512 0.039778 0.055457 -0.0072288 7.4104 0 0 0 0 0 0 0 0 0 0 0 0 0 0 0 0 0 0.011586 0.022279 0.056788 0.043427 0.084042 -0.01345 -0.073121 0 0 0 0 0 0 0 0 0 0 0 0 0 0 0
3.8086 -0.023269 -0.024591 -0.036993 0.028209 0 -0.039342 0.018199 0.038722 0.060653 0.031926 0.090399 7.4628 0 0 0 0 0 0 0 0 0 0 0 0 0 0 0 0 0 0.073951 0.015002 0.048039 0.074909 0.075566 0.072948 0.056445 0 0 0 0 0 0 0 0 0 0 0 0 0 0 0
3.8125 -0.031214 -0.02689 -0.041502 -0.042167 0 -0.089651 0.009837 0.046106 0.066197 -0.0026938 0.18715 7.5006 0 0 0 0 0 0 0 0 0 0 0 0 0 0 0 0 0 0.13266 0.0020815 0.030923 0.089603 0.030348 0.15806 0.21133 0 0 0 0 0 0 0 0 0 0 0 0 0 0 0
3.8164 -0.03383 -0.027386 -0.033205 -0.090267 0 -0.098543 -0.0033719 0.032937 0.054721 -0.021878 0.2415 7.5218 0 0 0 0 0 0 0 0 0 0 0 0 0 0 0 0 0 0.16138 -0.010388 0.016199 0.083999 -0.015042 0.20167 0.31821 0 0 0 0 0 0 0 0 0 0 0 0 0 0 0
3.8203 -0.029867 -0.026281 -0.01942 -0.085412 0 -0.059718 -0.014696 0.0034762 0.033314 -0.011459 0.22774 7.5401 0 0 0 0 0 0 0 0 0 0 0 0 0 0 0 0 0 0.14616 -0.015822 0.006451 0.061795 -0.026727 0.18277 0.32313 0 0 0 0 0 0 0 0 0 0 0 0 0 0 0
3.8242 -0.020433 -0.022756 -0.0074099 -0.033681 0 0.0053792 -0.01558 -0.021102 0.015774 0.020359 0.14912 7.5686 0 0 0 0 0 0 0 0 0 0 0 0 0 0 0 0 0 0.094936 -0.010067 0.0017041 0.034544 0.0008318 0.11321 0.22231 0 0 0 0 0 0 0 0 0 0 0 0 0 0 0
3.8281 -0.0093291 -0.016217 -0.00053912 0.028088 0 0.06063 -0.0021849 -0.019499 0.012523 0.049594 0.038217 7.6057 0 0 0 0 0 0 0 0 0 0 0 0 0 0 0 0 0 0.032459 0.0051831 0.0030603 0.015931 0.042873 0.028712 0.06251 0 0 0 0 0 0 0 0 0 0 0 0 0 0 0
3.832 -0.0012274 -0.0075579 0.0016182 0.059757 0 0.075786 0.018917 0.0074794 0.020699 0.054272 -0.057276 7.6379 0 0 0 0 0 0 0 0 0 0 0 0 0 0 0 0 0 -0.015596 0.021546 0.0094347 0.012096 0.065334 -0.034894 -0.086701 0 0 0 0 0 0 0 0 0 0 0 0 0 0 0
3.8359 0.0011502 0.00069278 0.0010938 0.045759 0 0.043647 0.032703 0.033209 0.024707 0.029363 -0.10003 7.6559 0 0 0 0 0 0 0 0 0 0 0 0 0 0 0 0 0 -0.038093 0.027684 0.013513 0.015638 0.049617 -0.062337 -0.1705 0 0 0 0 0 0 0 0 0 0 0 0 0 0 0
3.8398 -0.0014321 0.0055933 -0.00035369 0.0031864 0 -0.015218 0.025907 0.027617 0.008551 -0.012077 -0.086326 7.665 0 0 0 0 0 0 0 0 0 0 0 0 0 0 0 0 0 -0.043114 0.016102 0.0050969 0.009788 0.0021776 -0.063023 -0.17398 0 0 0 0 0 0 0 0 0 0 0 0 0 0 0
3.8438 -0.0056636 0.0056054 -0.0020202 -0.034225 0 -0.064045 -0.0022439 -0.013997 -0.030141 -0.050616 -0.049579 7.6779 0 0 0 0 0 0 0 0 0 0 0 0 0 0 0 0 0 -0.049403 -0.01149 -0.019247 -0.018697 -0.054324 -0.058895 -0.12294 0 0 0 0 0 0 0 0 0 0 0 0 0 0 0
3.8477 -0.0081516 0.0016981 -0.0042403 -0.042353 0 -0.072668 -0.038183 -0.064247 -0.076673 -0.073877 -0.037054 7.7003 0 0 0 0 0 0 0 0 0 0 0 0 0 0 0 0 0 -0.071206 -0.044156 -0.050284 -0.067339 -0.096925 -0.067202 -0.063558 0 0 0 0 0 0 0 0 0 0 0 0 0 0 0
3.8516 -0.0074616 -0.0032584 -0.007707 -0.022743 0 -0.037672 -0.063131 -0.08713 -0.10921 -0.080881 -0.07411 7.7248 0 0 0 0 0 0 0 0 0 0 0 0 0 0 0 0 0 -0.10716 -0.067314 -0.071533 -0.11644 -0.11262 -0.09019 -0.035339 0 0 0 0 0 0 0 0 0 0 0 0 0 0 0
3.8555 -0.0045812 -0.0065925 -0.012215 0.0024082 0 0.014822 -0.065852 -0.069784 -0.11331 -0.076316 -0.14338 7.7406 0 0 0 0 0 0 0 0 0 0 0 0 0 0 0 0 0 -0.14055 -0.070439 -0.071976 -0.14044 -0.099595 -0.11638 -0.052622 0 0 0 0 0 0 0 0 0 0 0 0 0 0 0
3.8594 -0.0020201 -0.0078411 -0.015803 0.010038 0 0.047442 -0.04902 -0.032238 -0.08954 -0.063142 -0.19672 7.7451 0 0 0 0 0 0 0 0 0 0 0 0 0 0 0 0 0 -0.15021 -0.052454 -0.054288 -0.12433 -0.064319 -0.12982 -0.10183 0 0 0 0 0 0 0 0 0 0 0 0 0 0 0
3.8633 -0.0023161 -0.0088399 -0.015747 -0.0061689 0 0.038318 -0.025292 -0.0068052 -0.050468 -0.041819 -0.19125 7.746 0 0 0 0 0 0 0 0 0 0 0 0 0 0 0 0 0 -0.12456 -0.022245 -0.03132 -0.073781 -0.019248 -0.12019 -0.15201 0 0 0 0 0 0 0 0 0 0 0 0 0 0 0
3.8672 -0.0065074 -0.011579 -0.011264 -0.033371 0 -0.0039917 -0.0077208 -0.0084454 -0.011963 -0.015631 -0.12067 7.7518 0 0 0 0 0 0 0 0 0 0 0 0 0 0 0 0 0 -0.069538 0.0056209 -0.015197 -0.012429 0.019512 -0.088036 -0.17076 0 0 0 0 0 0 0 0 0 0 0 0 0 0 0
3.8711 -0.013102 -0.015705 -0.0053386 -0.051614 0 -0.048649 -0.0022858 -0.024558 0.014065 0.0061682 -0.018123 7.764 0 0 0 0 0 0 0 0 0 0 0 0 0 0 0 0 0 -0.0055947 0.018042 -0.0095079 0.031655 0.037527 -0.043387 -0.13839 0 0 0 0 0 0 0 0 0 0 0 0 0 0 0
3.875 -0.018382 -0.018242 -0.0028935 -0.04856 0 -0.066241 -0.0065564 -0.031342 0.022943 0.013585 0.068695 7.7792 0 0 0 0 0 0 0 0 0 0 0 0 0 0 0 0 0 0.043844 0.010362 -0.010075 0.041723 0.029672 0.00050415 -0.056515 0 0 0 0 0 0 0 0 0 0 0 0 0 0 0
3.8789 -0.01856 -0.01619 -0.0060708 -0.025651 0 -0.048612 -0.013093 -0.017537 0.017923 0.0056559 0.10839 7.7968 0 0 0 0 0 0 0 0 0 0 0 0 0 0 0 0 0 0.065241 -0.010365 -0.010622 0.021551 0.0046236 0.034181 0.051163 0 0 0 0 0 0 0 0 0 0 0 0 0 0 0
3.8828 -0.012764 -0.0097186 -0.011253 0.0059403 0 -0.010661 -0.014106 0.0080449 0.0089249 -0.0059432 0.10055 7.8199 0 0 0 0 0 0 0 0 0 0 0 0 0 0 0 0 0 0.061388 -0.028556 -0.0065595 -0.0069074 -0.018991 0.055656 0.1468 0 0 0 0 0 0 0 0 0 0 0 0 0 0 0
3.8867 -0.0043986 -0.0026848 -0.01183 0.032999 0 0.02374 -0.0053022 0.029189 0.0079799 -0.0054498 0.069037 7.848 0 0 0 0 0 0 0 0 0 0 0 0 0 0 0 0 0 0.047975 -0.029248 0.0048914 -0.01648 -0.023812 0.068815 0.19452 0 0 0 0 0 0 0 0 0 0 0 0 0 0 0
3.8906 0.00092925 0.00040454 -0.0050306 0.045263 0 0.037864 0.011765 0.038467 0.021614 0.012738 0.044054 7.871 0 0 0 0 0 0 0 0 0 0 0 0 0 0 0 0 0 0.042745 -0.0081581 0.024539 0.0081616 -0.004955 0.078311 0.17856 0 0 0 0 0 0 0 0 0 0 0 0 0 0 0
3.8945 -0.0002334 -0.0017034 0.0039869 0.037469 0 0.028852 0.029845 0.03997 0.045013 0.037825 0.045587 7.876 0 0 0 0 0 0 0 0 0 0 0 0 0 0 0 0 0 0.05394 0.024436 0.048562 0.059233 0.026922 0.085141 0.11336 0 0 0 0 0 0 0 0 0 0 0 0 0 0 0
3.8984 -0.0062602 -0.00603 0.005969 0.011541 0 0.004728 0.039691 0.039193 0.063963 0.051453 0.074111 7.8601 0 0 0 0 0 0 0 0 0 0 0 0 0 0 0 0 0 0.075036 0.049744 0.066625 0.10855 0.052998 0.086248 0.037128 0 0 0 0 0 0 0 0 0 0 0 0 0 0 0
3.9023 -0.011871 -0.0083405 -0.0033612 -0.021225 0 -0.021552 0.036005 0.034658 0.064786 0.043916 0.10996 7.8365 0 0 0 0 0 0 0 0 0 0 0 0 0 0 0 0 0 0.08902 0.052804 0.065968 0.12444 0.058759 0.077868 -0.0096832 0 0 0 0 0 0 0 0 0 0 0 0 0 0 0
3.9063 -0.012849 -0.0071434 -0.017894 -0.042779 0 -0.036664 0.021308 0.021298 0.044582 0.022223 0.1227 7.825 0 0 0 0 0 0 0 0 0 0 0 0 0 0 0 0 0 0.079656 0.032153 0.040928 0.092767 0.042633 0.059269 -0.0084761 0 0 0 0 0 0 0 0 0 0 0 0 0 0 0
3.9102 -0.0096229 -0.0047535 -0.025648 -0.038647 0 -0.031516 0.0039195 -3.8161e-05 0.012832 0.0022097 0.089739 7.8352 0 0 0 0 0 0 0 0 0 0 0 0 0 0 0 0 0 0.042659 -0.00031541 -4.2993e-05 0.027144 0.015005 0.033619 0.026927 0 0 0 0 0 0 0 0 0 0 0 0 0 0 0
3.9141 -0.0062649 -0.0045059 -0.019718 -0.010307 0 -0.0072937 -0.0088463 -0.020066 -0.016832 -0.0070988 0.014743 7.8596 0 0 0 0 0 0 0 0 0 0 0 0 0 0 0 0 0 -0.010558 -0.028484 -0.037738 -0.039879 -0.010793 0.0057139 0.060613 0 0 0 0 0 0 0 0 0 0 0 0 0 0 0
3.918 -0.0059916 -0.0071581 -0.0051203 0.022006 0 0.021305 -0.016149 -0.029517 -0.036699 -0.010969 -0.069391 7.8826 0 0 0 0 0 0 0 0 0 0 0 0 0 0 0 0 0 -0.059312 -0.042317 -0.054898 -0.078684 -0.027867 -0.021017 0.05854 0 0 0 0 0 0 0 0 0 0 0 0 0 0 0
3.9219 -0.0079134 -0.010233 0.0055939 0.032306 0 0.032428 -0.022438 -0.028702 -0.047788 -0.021004 -0.12089 7.8949 0 0 0 0 0 0 0 0 0 0 0 0 0 0 0 0 0 -0.086261 -0.04162 -0.048116 -0.08103 -0.038041 -0.045701 0.009517 0 0 0 0 0 0 0 0 0 0 0 0 0 0 0
3.9258 -0.0084603 -0.010834 0.0040537 0.0095816 0 0.012734 -0.030917 -0.02661 -0.054412 -0.040639 -0.12052 7.8989 0 0 0 0 0 0 0 0 0 0 0 0 0 0 0 0 0 -0.087776 -0.032314 -0.028991 -0.06151 -0.046025 -0.068936 -0.070153 0 0 0 0 0 0 0 0 0 0 0 0 0 0 0
3.9297 -0.0059453 -0.0088251 -0.0062963 -0.031275 0 -0.029021 -0.03875 -0.030301 -0.057849 -0.059718 -0.087934 7.901 0 0 0 0 0 0 0 0 0 0 0 0 0 0 0 0 0 -0.074978 -0.020702 -0.014118 -0.042716 -0.052035 -0.090729 -0.14894 0 0 0 0 0 0 0 0 0 0 0 0 0 0 0
3.9336 -0.0032584 -0.0070546 -0.014141 -0.05972 0 -0.064328 -0.039607 -0.037026 -0.056169 -0.064043 -0.06569 7.9028 0 0 0 0 0 0 0 0 0 0 0 0 0 0 0 0 0 -0.064773 -0.011223 -0.013024 -0.037862 -0.050957 -0.10893 -0.19831 0 0 0 0 0 0 0 0 0 0 0 0 0 0 0
3.9375 -0.0054992 -0.0085552 -0.011815 -0.054129 0 -0.065264 -0.031303 -0.03842 -0.049279 -0.050026 -0.081888 7.9007 0 0 0 0 0 0 0 0 0 0 0 0 0 0 0 0 0 -0.067255 -0.0077379 -0.023768 -0.04483 -0.03953 -0.11887 -0.20443 0 0 0 0 0 0 0 0 0 0 0 0 0 0 0
3.9414 -0.014657 -0.013702 -0.002936 -0.020178 0 -0.028038 -0.020267 -0.031884 -0.041959 -0.029222 -0.12345 7.8938 0 0 0 0 0 0 0 0 0 0 0 0 0 0 0 0 0 -0.078482 -0.013977 -0.03789 -0.053649 -0.023956 -0.11464 -0.16872 0 0 0 0 0 0 0 0 0 0 0 0 0 0 0
3.9453 -0.026711 -0.02004 0.0012126 0.013208 0 0.020675 -0.017122 -0.025378 -0.040161 -0.018031 -0.14529 7.8875 0 0 0 0 0 0 0 0 0 0 0 0 0 0 0 0 0 -0.083763 -0.030423 -0.048315 -0.057386 -0.018261 -0.092072 -0.10221 0 0 0 0 0 0 0 0 0 0 0 0 0 0 0
3.9492 -0.0343 -0.024513 -0.0072489 0.017448 0 0.042315 -0.026609 -0.028966 -0.044033 -0.02282 -0.10927 7.8879 0 0 0 0 0 0 0 0 0 0 0 0 0 0 0 0 0 -0.069161 -0.050454 -0.052858 -0.055569 -0.032133 -0.052683 -0.021182 0 0 0 0 0 0 0 0 0 0 0 0 0 0 0
3.9531 -0.032681 -0.025602 -0.025072 -0.012245 0 0.016653 -0.04145 -0.041793 -0.045589 -0.034738 -0.019846 7.8945 0 0 0 0 0 0 0 0 0 0 0 0 0 0 0 0 0 -0.032941 -0.061342 -0.05179 -0.049095 -0.058664 -0.0059497 0.053702 0 0 0 0 0 0 0 0 0 0 0 0 0 0 0
3.957 -0.023525 -0.023619 -0.04047 -0.052868 0 -0.040538 -0.046808 -0.049407 -0.034607 -0.038333 0.074784 7.9001 0 0 0 0 0 0 0 0 0 0 0 0 0 0 0 0 0 0.011408 -0.051877 -0.043864 -0.035049 -0.075275 0.03316 0.099292 0 0 0 0 0 0 0 0 0 0 0 0 0 0 0
3.9609 -0.013245 -0.019682 -0.042959 -0.071728 0 -0.087435 -0.032314 -0.036161 -0.0079828 -0.024957 0.11806 7.8992 0 0 0 0 0 0 0 0 0 0 0 0 0 0 0 0 0 0.043247 -0.021497 -0.025913 -0.009021 -0.060364 0.051615 0.098052 0 0 0 0 0 0 0 0 0 0 0 0 0 0 0
3.9648 -0.007658 -0.014958 -0.031287 -0.051549 0 -0.087014 -0.0015558 -0.0014005 0.025889 0.0010062 0.088261 7.8944 0 0 0 0 0 0 0 0 0 0 0 0 0 0 0 0 0 0.04877 0.017027 0.0029898 0.026906 -0.012844 0.046558 0.050738 0 0 0 0 0 0 0 0 0 0 0 0 0 0 0
3.9688 -0.0077686 -0.010647 -0.013229 -0.0032081 0 -0.035409 0.029131 0.036707 0.051669 0.026608 0.015458 7.8935 0 0 0 0 0 0 0 0 0 0 0 0 0 0 0 0 0 0.031096 0.044637 0.036679 0.059905 0.043132 0.02804 -0.01627 0 0 0 0 0 0 0 0 0 0 0 0 0 0 0
3.9727 -0.0099286 -0.0078115 0.0010533 0.042363 0 0.033933 0.0418 0.054394 0.056927 0.039494 -0.040516 7.8993 0 0 0 0 0 0 0 0 0 0 0 0 0 0 0 0 0 0.0087326 0.047985 0.061595 0.072566 0.074326 0.013108 -0.059586 0 0 0 0 0 0 0 0 0 0 0 0 0 0 0
3.9766 -0.0095313 -0.0065868 0.0057404 0.055918 0 0.07383 0.029423 0.041201 0.04007 0.034295 -0.033798 7.9048 0 0 0 0 0 0 0 0 0 0 0 0 0 0 0 0 0 0.0025442 0.027614 0.063384 0.055896 0.063152 0.014567 -0.04374 0 0 0 0 0 0 0 0 0 0 0 0 0 0 0
3.9805 -0.0047817 -0.0057161 0.0015715 0.029655 0 0.057527 0.00075194 0.0081538 0.011422 0.014122 0.034006 7.8997 0 0 0 0 0 0 0 0 0 0 0 0 0 0 0 0 0 0.020037 -0.0031761 0.037316 0.018098 0.020735 0.03225 0.031891 0 0 0 0 0 0 0 0 0 0 0 0 0 0 0
3.9844 0.0022313 -0.0036097 -0.0062063 -0.017784 0 -0.0016387 -0.025486 -0.021204 -0.012581 -0.010828 0.11405 7.8799 0 0 0 0 0 0 0 0 0 0 0 0 0 0 0 0 0 0.048708 -0.02705 -0.0049438 -0.019146 -0.022025 0.053085 0.12502 0 0 0 0 0 0 0 0 0 0 0 0 0 0 0
3.9883 0.007367 -0.0002999 -0.011378 -0.053693 0 -0.059718 -0.032783 -0.028658 -0.018745 -0.026751 0.14402 7.8514 0 0 0 0 0 0 0 0 0 0 0 0 0 0 0 0 0 0.064427 -0.032488 -0.039231 -0.034798 -0.037272 0.05983 0.17236 0 0 0 0 0 0 0 0 0 0 0 0 0 0 0
3.9922 0.007433 0.0019881 -0.0098277 -0.05307 0 -0.074232 -0.017485 -0.013598 -0.0052768 -0.022949 0.092612 7.8233 0 0 0 0 0 0 0 0 0 0 0 0 0 0 0 0 0 0.049575 -0.018985 -0.043719 -0.022461 -0.018561 0.042365 0.131 0 0 0 0 0 0 0 0 0 0 0 0 0 0 0
3.9961 0.0023621 0.00093052 -0.0015774 -0.015953 0 -0.035411 0.0088124 0.0086369 0.016039 -0.00022145 -0.015938 7.8011 0 0 0 0 0 0 0 0 0 0 0 0 0 0 0 0 0 0.0074067 0.0040539 -0.015538 0.0058511 0.017634 0.0042111 0.011398 0 0 0 0 0 0 0 0 0 0 0 0 0 0 0
4 -0.0046006 -0.0029292 0.0088612 0.031594 0 0.026829 0.026821 0.019328 0.026379 0.025858 -0.11607 7.7846 0 0 0 0 0 0 0 0 0 0 0 0 0 0 0 0 0 -0.039023 0.022906 0.024249 0.028208 0.045143 -0.039289 -0.12393 0 0 0 0 0 0 0 0 0 0 0 0 0 0 0
4.0039 -0.0087777 -0.0057381 0.014908 0.055024 0 0.06579 0.022679 0.0097477 0.012735 0.033213 -0.14618 7.773 0 0 0 0 0 0 0 0 0 0 0 0 0 0 0 0 0 -0.063442 0.02659 0.043991 0.027095 0.044435 -0.069472 -0.19859 0 0 0 0 0 0 0 0 0 0 0 0 0 0 0
4.0078 -0.0069915 -0.0035593 0.012623 0.036483 0 0.053651 -0.0019175 -0.01371 -0.021326 0.010148 -0.093656 7.766 0 0 0 0 0 0 0 0 0 0 0 0 0 0 0 0 0 -0.05595 0.012561 0.025225 0.00011451 0.012212 -0.074536 -0.17265 0 0 0 0 0 0 0 0 0 0 0 0 0 0 0
4.0117 0.00031289 0.0036703 0.0044261 -0.010641 0 0.0024688 -0.030112 -0.035028 -0.056156 -0.032454 -0.0050477 7.7617 0 0 0 0 0 0 0 0 0 0 0 0 0 0 0 0 0 -0.030082 -0.011497 -0.021527 -0.039013 -0.038166 -0.055981 -0.069448 0 0 0 0 0 0 0 0 0 0 0 0 0 0 0
4.0156 0.009387 0.011681 -0.0019871 -0.050158 0 -0.045777 -0.041483 -0.040025 -0.069317 -0.066115 0.04866 7.7543 0 0 0 0 0 0 0 0 0 0 0 0 0 0 0 0 0 -0.011468 -0.031278 -0.062952 -0.068965 -0.082992 -0.027778 0.040493 0 0 0 0 0 0 0 0 0 0 0 0 0 0 0
4.0195 0.015869 0.015726 0.000274 -0.049851 0 -0.052112 -0.026875 -0.02566 -0.052117 -0.065462 0.026749 7.738 0 0 0 0 0 0 0 0 0 0 0 0 0 0 0 0 0 -0.01699 -0.033803 -0.067718 -0.07327 -0.098666 -0.0081546 0.087175 0 0 0 0 0 0 0 0 0 0 0 0 0 0 0
4.0234 0.017683 0.01487 0.010962 -0.0065211 0 -0.01045 0.0048528 -0.00098757 -0.015743 -0.02819 -0.049553 7.7149 0 0 0 0 0 0 0 0 0 0 0 0 0 0 0 0 0 -0.041045 -0.015453 -0.030392 -0.049292 -0.073606 -0.0080056 0.046722 0 0 0 0 0 0 0 0 0 0 0 0 0 0 0
4.0273 0.015649 0.012134 0.021924 0.050691 0 0.048547 0.033635 0.020291 0.018358 0.022867 -0.11413 7.6963 0 0 0 0 0 0 0 0 0 0 0 0 0 0 0 0 0 -0.059709 0.01518 0.024793 -0.0086336 -0.016385 -0.022899 -0.045718 0 0 0 0 0 0 0 0 0 0 0 0 0 0 0
4.0313 0.011452 0.01033 0.023161 0.081706 0 0.081379 0.043066 0.029453 0.035342 0.057359 -0.10791 7.6927 0 0 0 0 0 0 0 0 0 0 0 0 0 0 0 0 0 -0.049217 0.041982 0.062821 0.030739 0.046469 -0.034716 -0.12184 0 0 0 0 0 0 0 0 0 0 0 0 0 0 0
4.0352 0.0053603 0.0082625 0.010781 0.064669 0 0.063697 0.031263 0.026998 0.03622 0.059426 -0.023449 7.7025 0 0 0 0 0 0 0 0 0 0 0 0 0 0 0 0 0 -0.0042329 0.050776 0.063375 0.054993 0.084607 -0.023316 -0.12458 0 0 0 0 0 0 0 0 0 0 0 0 0 0 0
4.0391 -0.0036199 0.0018121 -0.0098433 0.010234 0 0.0062345 0.0095365 0.019042 0.03239 0.03606 0.092187 7.711 0 0 0 0 0 0 0 0 0 0 0 0 0 0 0 0 0 0.057599 0.037405 0.032788 0.060455 0.082069 0.018677 -0.041538 0 0 0 0 0 0 0 0 0 0 0 0 0 0 0
4.043 -0.015213 -0.010936 -0.028154 -0.048455 0 -0.054998 -0.0084338 0.010615 0.03241 0.0072984 0.17458 7.7025 0 0 0 0 0 0 0 0 0 0 0 0 0 0 0 0 0 0.10716 0.0094252 -0.004644 0.051973 0.046654 0.078214 0.090666 0 0 0 0 0 0 0 0 0 0 0 0 0 0 0
4.0469 -0.025989 -0.026007 -0.03593 -0.079782 0 -0.084275 -0.016585 0.0027621 0.034463 -0.010525 0.18612 7.6742 0 0 0 0 0 0 0 0 0 0 0 0 0 0 0 0 0 0.12206 -0.019048 -0.02607 0.036696 0.0032529 0.12746 0.209 0 0 0 0 0 0 0 0 0 0 0 0 0 0 0
4.0508 -0.03089 -0.035625 -0.032133 -0.072475 0 -0.068352 -0.0177 -0.0046723 0.030791 -0.013887 0.13388 7.6374 0 0 0 0 0 0 0 0 0 0 0 0 0 0 0 0 0 0.098931 -0.035431 -0.024079 0.019402 -0.02345 0.13979 0.25732 0 0 0 0 0 0 0 0 0 0 0 0 0 0 0
4.0547 -0.02734 -0.034456 -0.021985 -0.037738 0 -0.021956 -0.017149 -0.009493 0.017756 -0.0090101 0.054428 7.6061 0 0 0 0 0 0 0 0 0 0 0 0 0 0 0 0 0 0.052825 -0.034688 -0.0070413 0.002704 -0.023658 0.10578 0.21254 0 0 0 0 0 0 0 0 0 0 0 0 0 0 0
4.0586 -0.01796 -0.023996 -0.012157 0.0020622 0 0.023812 -0.016905 -0.0084152 0.00032965 -0.0035629 -0.014755 7.5844 0 0 0 0 0 0 0 0 0 0 0 0 0 0 0 0 0 0.0063229 -0.02047 0.010302 -0.010302 -0.0050253 0.038736 0.093086 0 0 0 0 0 0 0 0 0 0 0 0 0 0 0
4.0625 -0.0088053 -0.010963 -0.006307 0.027062 0 0.041 -0.015459 -0.0023318 -0.013118 -0.0018728 -0.054386 7.5668 0 0 0 0 0 0 0 0 0 0 0 0 0 0 0 0 0 -0.023814 -0.0018625 0.016685 -0.015905 0.015535 -0.033349 -0.051634 0 0 0 0 0 0 0 0 0 0 0 0 0 0 0
4.0664 -0.0044266 -0.0015985 -0.003833 0.028054 0 0.020964 -0.01199 0.0012816 -0.01936 -0.0054527 -0.065575 7.5466 0 0 0 0 0 0 0 0 0 0 0 0 0 0 0 0 0 -0.034668 0.011582 0.008797 -0.013683 0.022418 -0.083852 -0.16488 0 0 0 0 0 0 0 0 0 0 0 0 0 0 0
4.0703 -0.0043642 0.0025221 -0.0017605 0.0084283 0 -0.020885 -0.0089769 -0.0063543 -0.023072 -0.014543 -0.062402 7.5232 0 0 0 0 0 0 0 0 0 0 0 0 0 0 0 0 0 -0.036384 0.013792 -0.0094328 -0.01024 0.0078828 -0.10127 -0.2087 0 0 0 0 0 0 0 0 0 0 0 0 0 0 0
4.0742 -0.0043802 0.0037571 0.0021935 -0.018094 0 -0.054402 -0.010187 -0.026245 -0.031585 -0.027491 -0.062993 7.4998 0 0 0 0 0 0 0 0 0 0 0 0 0 0 0 0 0 -0.043876 0.0037671 -0.030114 -0.017012 -0.025714 -0.092835 -0.1804 0 0 0 0 0 0 0 0 0 0 0 0 0 0 0
4.0781 -0.0010294 0.0046401 0.0074941 -0.03376 0 -0.053863 -0.016685 -0.048227 -0.047484 -0.03978 -0.080412 7.477 0 0 0 0 0 0 0 0 0 0 0 0 0 0 0 0 0 -0.065841 -0.014861 -0.045386 -0.04149 -0.066156 -0.076946 -0.11083 0 0 0 0 0 0 0 0 0 0 0 0 0 0 0
4.082 0.0049975 0.0054779 0.010915 -0.026911 0 -0.016081 -0.025387 -0.058048 -0.065879 -0.045913 -0.11335 7.4519 0 0 0 0 0 0 0 0 0 0 0 0 0 0 0 0 0 -0.097431 -0.035152 -0.050881 -0.078277 -0.094812 -0.069792 -0.045153 0 0 0 0 0 0 0 0 0 0 0 0 0 0 0
4.0859 0.0097922 0.0052159 0.008962 -0.0011592 0 0.035241 -0.031346 -0.048988 -0.07752 -0.043441 -0.14243 7.4227 0 0 0 0 0 0 0 0 0 0 0 0 0 0 0 0 0 -0.12149 -0.048506 -0.046881 -0.1084 -0.095169 -0.0748 -0.017067 0 0 0 0 0 0 0 0 0 0 0 0 0 0 0
4.0898 0.010022 0.0034998 0.0010444 0.024607 0 0.064238 -0.030922 -0.026948 -0.073976 -0.034684 -0.13991 7.3931 0 0 0 0 0 0 0 0 0 0 0 0 0 0 0 0 0 -0.1186 -0.047126 -0.036131 -0.10961 -0.063735 -0.081274 -0.031568 0 0 0 0 0 0 0 0 0 0 0 0 0 0 0
4.0938 0.0056323 0.0010479 -0.0091935 0.028939 0 0.048179 -0.022974 -0.0043893 -0.05149 -0.023737 -0.090537 7.3679 0 0 0 0 0 0 0 0 0 0 0 0 0 0 0 0 0 -0.080376 -0.027793 -0.020376 -0.071463 -0.01487 -0.072919 -0.065682 0 0 0 0 0 0 0 0 0 0 0 0 0 0 0
4.0977 -0.00081727 -0.0017637 -0.016059 0.0053793 0 -0.0049495 -0.0084826 0.010224 -0.013203 -0.012003 -0.0076242 7.3466 0 0 0 0 0 0 0 0 0 0 0 0 0 0 0 0 0 -0.016876 0.0043846 0.0002784 -0.0047205 0.027074 -0.040507 -0.085042 0 0 0 0 0 0 0 0 0 0 0 0 0 0 0
4.1016 -0.0067603 -0.0056942 -0.016224 -0.030065 0 -0.060788 0.0093113 0.016983 0.03004 0.0022711 0.071997 7.3233 0 0 0 0 0 0 0 0 0 0 0 0 0 0 0 0 0 0.047585 0.035632 0.023743 0.06235 0.044406 0.010151 -0.064736 0 0 0 0 0 0 0 0 0 0 0 0 0 0 0
4.1055 -0.011184 -0.011352 -0.011542 -0.050011 0 -0.082659 0.024225 0.019996 0.062198 0.019506 0.11356 7.295 0 0 0 0 0 0 0 0 0 0 0 0 0 0 0 0 0 0.088496 0.04937 0.042325 0.099234 0.038179 0.060893 -0.002177 0 0 0 0 0 0 0 0 0 0 0 0 0 0 0
4.1094 -0.014013 -0.017392 -0.0072977 -0.037761 0 -0.057417 0.028587 0.020689 0.069638 0.034719 0.10984 7.2673 0 0 0 0 0 0 0 0 0 0 0 0 0 0 0 0 0 0.095732 0.036567 0.045259 0.091005 0.024857 0.092913 0.083293 0 0 0 0 0 0 0 0 0 0 0 0 0 0 0
4.1133 -0.014908 -0.020822 -0.0071818 -0.0018237 0 -0.0037569 0.018276 0.017108 0.050755 0.039683 0.084203 7.2493 0 0 0 0 0 0 0 0 0 0 0 0 0 0 0 0 0 0.078504 0.0037231 0.027826 0.047734 0.020515 0.098944 0.16098 0 0 0 0 0 0 0 0 0 0 0 0 0 0 0
4.1172 -0.013396 -0.019627 -0.0098163 0.030209 0 0.042332 -0.0019992 0.0091435 0.019649 0.030427 0.068569 7.2421 0 0 0 0 0 0 0 0 0 0 0 0 0 0 0 0 0 0.057286 -0.028936 -0.00094123 -0.00085242 0.027282 0.086601 0.20239 0 0 0 0 0 0 0 0 0 0 0 0 0 0 0
4.1211 -0.010159 -0.014939 -0.010554 0.033769 0 0.052877 -0.019206 0.0019881 -0.0018335 0.012601 0.076113 7.2332 0 0 0 0 0 0 0 0 0 0 0 0 0 0 0 0 0 0.048702 -0.039981 -0.021361 -0.023185 0.034219 0.070435 0.19178 0 0 0 0 0 0 0 0 0 0 0 0 0 0 0
4.125 -0.0075512 -0.010232 -0.0069465 0.0068304 0 0.025292 -0.020397 0.0022987 0.00030354 -0.0017251 0.092238 7.208 0 0 0 0 0 0 0 0 0 0 0 0 0 0 0 0 0 0.054228 -0.02194 -0.017356 -0.0058593 0.030361 0.059359 0.13114 0 0 0 0 0 0 0 0 0 0 0 0 0 0 0
4.1289 -0.0081894 -0.008324 -0.0021724 -0.029226 0 -0.01899 -0.0034323 0.01066 0.021155 -0.0039692 0.089749 7.1646 0 0 0 0 0 0 0 0 0 0 0 0 0 0 0 0 0 0.060473 0.01253 0.0093291 0.036962 0.015854 0.049984 0.039417 0 0 0 0 0 0 0 0 0 0 0 0 0 0 0
4.1328 -0.012776 -0.0094306 -0.0024356 -0.047322 0 -0.051124 0.019332 0.019001 0.040156 0.003199 0.053023 7.1176 0 0 0 0 0 0 0 0 0 0 0 0 0 0 0 0 0 0.050187 0.03893 0.038057 0.071878 0.00017001 0.031413 -0.053416 0 0 0 0 0 0 0 0 0 0 0 0 0 0 0
4.1367 -0.019272 -0.012071 -0.010546 -0.035812 0 -0.053974 0.028808 0.016523 0.036436 0.007581 -0.0093689 7.0839 0 0 0 0 0 0 0 0 0 0 0 0 0 0 0 0 0 0.015643 0.037799 0.043726 0.06796 -0.0095985 -0.0028458 -0.11659 0 0 0 0 0 0 0 0 0 0 0 0 0 0 0
4.1406 -0.024167 -0.015115 -0.022164 -0.006439 0 -0.03155 0.013076 -0.001485 0.003833 -0.002589 -0.071622 7.0647 0 0 0 0 0 0 0 0 0 0 0 0 0 0 0 0 0 -0.03522 0.0075155 0.015388 0.017628 -0.017109 -0.046488 -0.13068 0 0 0 0 0 0 0 0 0 0 0 0 0 0 0
4.1445 -0.024561 -0.018086 -0.02882 0.015816 0 -0.0040824 -0.023352 -0.030249 -0.045753 -0.028864 -0.10911 7.0444 0 0 0 0 0 0 0 0 0 0 0 0 0 0 0 0 0 -0.083915 -0.0359 -0.035766 -0.057833 -0.032556 -0.083353 -0.097368 0 0 0 0 0 0 0 0 0 0 0 0 0 0 0
4.1484 -0.019425 -0.019527 -0.025086 0.012058 0 0.0072209 -0.061967 -0.059439 -0.091268 -0.060709 -0.11402 7.0064 0 0 0 0 0 0 0 0 0 0 0 0 0 0 0 0 0 -0.1137 -0.070304 -0.084327 -0.122 -0.060003 -0.099766 -0.041544 0 0 0 0 0 0 0 0 0 0 0 0 0 0 0
4.1523 -0.0097867 -0.016425 -0.013114 -0.01643 0 -0.0042368 -0.082134 -0.079044 -0.11493 -0.082234 -0.098988 6.9504 0 0 0 0 0 0 0 0 0 0 0 0 0 0 0 0 0 -0.11995 -0.080642 -0.10696 -0.14618 -0.089174 -0.095916 -0.0021904 0 0 0 0 0 0 0 0 0 0 0 0 0 0 0
4.1563 0.0014149 -0.0068806 -0.00049582 -0.048799 0 -0.025244 -0.073596 -0.08215 -0.10952 -0.081903 -0.087909 6.8919 0 0 0 0 0 0 0 0 0 0 0 0 0 0 0 0 0 -0.11109 -0.065157 -0.094883 -0.12528 -0.10042 -0.086135 -0.013255 0 0 0 0 0 0 0 0 0 0 0 0 0 0 0
4.1602 0.009698 0.0060912 0.006012 -0.059212 0 -0.032934 -0.041737 -0.065662 -0.07906 -0.05887 -0.098978 6.8458 0 0 0 0 0 0 0 0 0 0 0 0 0 0 0 0 0 -0.099737 -0.033221 -0.056248 -0.076835 -0.079394 -0.086853 -0.082295 0 0 0 0 0 0 0 0 0 0 0 0 0 0 0
4.1641 0.010564 0.014521 0.004871 -0.035855 0 -0.014352 -0.003697 -0.03273 -0.035998 -0.023245 -0.129 6.8131 0 0 0 0 0 0 0 0 0 0 0 0 0 0 0 0 0 -0.091108 0.0007414 -0.010156 -0.026886 -0.029751 -0.10147 -0.17921 0 0 0 0 0 0 0 0 0 0 0 0 0 0 0
4.168 0.0024316 0.011125 -0.00097033 0.008417 0 0.019624 0.021175 0.0042052 0.0027602 0.0087366 -0.15009 6.7827 0 0 0 0 0 0 0 0 0 0 0 0 0 0 0 0 0 -0.078385 0.022875 0.022546 0.0054201 0.025982 -0.11476 -0.24556 0 0 0 0 0 0 0 0 0 0 0 0 0 0 0
4.1719 -0.01097 -0.0036963 -0.0076665 0.042545 0 0.039622 0.021341 0.02634 0.022212 0.022375 -0.12576 6.7462 0 0 0 0 0 0 0 0 0 0 0 0 0 0 0 0 0 -0.049404 0.024301 0.028407 0.014704 0.058312 -0.10268 -0.22475 0 0 0 0 0 0 0 0 0 0 0 0 0 0 0
4.1758 -0.021718 -0.020539 -0.012665 0.038933 0 0.021578 -0.00082834 0.020488 0.017518 0.012365 -0.040163 6.7051 0 0 0 0 0 0 0 0 0 0 0 0 0 0 0 0 0 0.00015149 0.0049813 0.0082127 0.0069951 0.048596 -0.051395 -0.099036 0 0 0 0 0 0 0 0 0 0 0 0 0 0 0
4.1797 -0.022853 -0.027761 -0.014265 -0.0036867 0 -0.029144 -0.029798 -0.0078783 -0.0011193 -0.012719 0.08056 6.6652 0 0 0 0 0 0 0 0 0 0 0 0 0 0 0 0 0 0.058187 -0.02441 -0.022018 -0.0061596 0.0026424 0.028627 0.090102 0 0 0 0 0 0 0 0 0 0 0 0 0 0 0
4.1836 -0.013995 -0.020875 -0.011026 -0.0546 0 -0.07567 -0.045045 -0.03439 -0.013292 -0.033187 0.1765 6.6251 0 0 0 0 0 0 0 0 0 0 0 0 0 0 0 0 0 0.10091 -0.045922 -0.039054 -0.012327 -0.048703 0.1051 0.25624 0 0 0 0 0 0 0 0 0 0 0 0 0 0 0
4.1875 -0.0022659 -0.0060369 -0.0031842 -0.071135 0 -0.075931 -0.033305 -0.033074 -0.0022956 -0.029232 0.19307 6.5755 0 0 0 0 0 0 0 0 0 0 0 0 0 0 0 0 0 0.10912 -0.043734 -0.027023 -0.0016264 -0.065447 0.14306 0.31472 0 0 0 0 0 0 0 0 0 0 0 0 0 0 0
4.1914 0.0031272 0.0055636 0.0054951 -0.03256 0 -0.018675 0.0022659 0.0015773 0.031812 0.0050268 0.12421 6.5102 0 0 0 0 0 0 0 0 0 0 0 0 0 0 0 0 0 0.083872 -0.014547 0.011012 0.029061 -0.02478 0.12798 0.23576 0 0 0 0 0 0 0 0 0 0 0 0 0 0 0
4.1953 -0.0015376 0.007092 0.0089384 0.038761 0 0.061407 0.042887 0.04796 0.071265 0.054272 0.023063 6.4358 0 0 0 0 0 0 0 0 0 0 0 0 0 0 0 0 0 0.048128 0.028793 0.054226 0.072058 0.058202 0.07636 0.068345 0 0 0 0 0 0 0 0 0 0 0 0 0 0 0
4.1992 -0.011436 0.00063071 0.0035754 0.089671 0 0.10575 0.065602 0.073892 0.093244 0.088965 -0.033911 6.368 0 0 0 0 0 0 0 0 0 0 0 0 0 0 0 0 0 0.030784 0.064089 0.078234 0.10933 0.13322 0.025165 -0.085498 0 0 0 0 0 0 0 0 0 0 0 0 0 0 0
4.2031 -0.017583 -0.0065494 -0.007593 0.076725 0 0.076742 0.057953 0.062414 0.085702 0.084335 -0.0050251 6.3179 0 0 0 0 0 0 0 0 0 0 0 0 0 0 0 0 0 0.044086 0.07273 0.071382 0.12017 0.14552 0.0066156 -0.13376 0 0 0 0 0 0 0 0 0 0 0 0 0 0 0
4.207 -0.014848 -0.0094483 -0.016617 0.0037569 0 -0.010137 0.025399 0.023921 0.053551 0.038749 0.082443 6.2827 0 0 0 0 0 0 0 0 0 0 0 0 0 0 0 0 0 0.072246 0.049899 0.04035 0.093028 0.076531 0.025854 -0.054443 0 0 0 0 0 0 0 0 0 0 0 0 0 0 0
4.2109 -0.0063951 -0.009084 -0.017485 -0.076453 0 -0.094658 -0.013638 -0.015175 0.011927 -0.022972 0.15126 6.2498 0 0 0 0 0 0 0 0 0 0 0 0 0 0 0 0 0 0.081776 0.0059231 0.0021675 0.033733 -0.036873 0.057712 0.08933 0 0 0 0 0 0 0 0 0 0 0 0 0 0 0
4.2148 -0.00058548 -0.0096924 -0.011852 -0.10186 0 -0.11626 -0.04065 -0.03505 -0.025262 -0.065695 0.13324 6.2095 0 0 0 0 0 0 0 0 0 0 0 0 0 0 0 0 0 0.047329 -0.040409 -0.028509 -0.035875 -0.12415 0.065405 0.19146 0 0 0 0 0 0 0 0 0 0 0 0 0 0 0
4.2188 -0.0032888 -0.013286 -0.0074748 -0.05205 0 -0.060543 -0.04785 -0.035291 -0.051238 -0.068746 0.022208 6.1601 0 0 0 0 0 0 0 0 0 0 0 0 0 0 0 0 0 -0.026442 -0.071031 -0.045927 -0.08864 -0.13163 0.027873 0.1742 0 0 0 0 0 0 0 0 0 0 0 0 0 0 0
4.2227 -0.01258 -0.017458 -0.010338 0.03236 0 0.028963 -0.039868 -0.028959 -0.064435 -0.040413 -0.12036 6.1047 0 0 0 0 0 0 0 0 0 0 0 0 0 0 0 0 0 -0.10478 -0.075489 -0.051092 -0.10575 -0.063165 -0.044272 0.038996 0 0 0 0 0 0 0 0 0 0 0 0 0 0 0
4.2266 -0.020457 -0.018203 -0.018252 0.080338 0 0.083628 -0.027318 -0.027664 -0.064855 -0.010279 -0.21079 6.0442 0 0 0 0 0 0 0 0 0 0 0 0 0 0 0 0 0 -0.14613 -0.054217 -0.047183 -0.085938 0.023005 -0.11607 -0.1383 0 0 0 0 0 0 0 0 0 0 0 0 0 0 0
4.2305 -0.019841 -0.014272 -0.022716 0.048106 0 0.061934 -0.018918 -0.033323 -0.054475 -0.005121 -0.20398 5.9784 0 0 0 0 0 0 0 0 0 0 0 0 0 0 0 0 0 -0.13207 -0.018589 -0.038527 -0.04602 0.060203 -0.15326 -0.26207 0 0 0 0 0 0 0 0 0 0 0 0 0 0 0
4.2344 -0.010627 -0.008526 -0.017545 -0.043468 0 -0.019145 -0.01789 -0.041551 -0.040154 -0.028009 -0.12367 5.9102 0 0 0 0 0 0 0 0 0 0 0 0 0 0 0 0 0 -0.081044 0.012734 -0.0318 -0.012535 0.024834 -0.14592 -0.27991 0 0 0 0 0 0 0 0 0 0 0 0 0 0 0
4.2383 0.00031517 -0.0052902 -0.0055498 -0.12362 0 -0.097507 -0.023109 -0.048547 -0.03273 -0.057905 -0.040869 5.8469 0 0 0 0 0 0 0 0 0 0 0 0 0 0 0 0 0 -0.034811 0.021807 -0.034003 -0.0080158 -0.048849 -0.11283 -0.20874 0 0 0 0 0 0 0 0 0 0 0 0 0 0 0
4.2422 0.0048868 -0.0065998 0.0037794 -0.12763 0 -0.11346 -0.031661 -0.052574 -0.039851 -0.069494 -0.018632 5.7932 0 0 0 0 0 0 0 0 0 0 0 0 0 0 0 0 0 -0.027366 0.0015382 -0.046282 -0.037838 -0.1013 -0.083701 -0.11 0 0 0 0 0 0 0 0 0 0 0 0 0 0 0
4.2461 0.00026288 -0.010718 0.0035356 -0.048636 0 -0.054917 -0.039974 -0.050908 -0.058143 -0.055205 -0.064998 5.7454 0 0 0 0 0 0 0 0 0 0 0 0 0 0 0 0 0 -0.059572 -0.038105 -0.059976 -0.08498 -0.097666 -0.074445 -0.039231 0 0 0 0 0 0 0 0 0 0 0 0 0 0 0
4.25 -0.0091119 -0.013699 -0.0037316 0.056647 0 0.034044 -0.043721 -0.039721 -0.073015 -0.029701 -0.12884 5.6935 0 0 0 0 0 0 0 0 0 0 0 0 0 0 0 0 0 -0.098746 -0.073649 -0.061327 -0.11765 -0.051955 -0.075671 -0.011426 0 0 0 0 0 0 0 0 0 0 0 0 0 0 0
4.2539 -0.015307 -0.012236 -0.0086439 0.11251 0 0.087313 -0.038436 -0.019175 -0.068092 -0.013592 -0.14091 5.6316 0 0 0 0 0 0 0 0 0 0 0 0 0 0 0 0 0 -0.10352 -0.081262 -0.042485 -0.10767 -0.0074985 -0.063685 -0.0052653 0 0 0 0 0 0 0 0 0 0 0 0 0 0 0
4.2578 -0.01308 -0.0056458 -0.0045695 0.082628 0 0.067264 -0.021665 0.0031387 -0.037195 -0.012694 -0.068969 5.5621 0 0 0 0 0 0 0 0 0 0 0 0 0 0 0 0 0 -0.055283 -0.051659 -0.0086321 -0.049121 0.0050786 -0.023892 0.0056091 0 0 0 0 0 0 0 0 0 0 0 0 0 0 0
4.2617 -0.0034668 0.003871 0.0056297 -0.0039679 0 -0.0069475 0.004665 0.017373 0.010773 -0.013106 0.05505 5.491 0 0 0 0 0 0 0 0 0 0 0 0 0 0 0 0 0 0.027198 0.0034722 0.02611 0.035562 -0.0069266 0.03398 0.0267 0 0 0 0 0 0 0 0 0 0 0 0 0 0 0
4.2656 0.0077305 0.012483 0.012687 -0.07808 0 -0.0746 0.033786 0.021482 0.057469 0.003342 0.15737 5.4184 0 0 0 0 0 0 0 0 0 0 0 0 0 0 0 0 0 0.10062 0.058252 0.050045 0.10781 -0.010688 0.082383 0.044334 0 0 0 0 0 0 0 0 0 0 0 0 0 0 0
4.2695 0.014779 0.016777 0.010746 -0.084169 0 -0.080093 0.056402 0.024308 0.086176 0.038909 0.17811 5.3393 0 0 0 0 0 0 0 0 0 0 0 0 0 0 0 0 0 0.12764 0.087978 0.061176 0.13618 0.016976 0.098729 0.048241 0 0 0 0 0 0 0 0 0 0 0 0 0 0 0
4.2734 0.015859 0.015609 0.0036546 -0.020006 0 -0.015206 0.064775 0.035861 0.090211 0.075275 0.11753 5.2541 0 0 0 0 0 0 0 0 0 0 0 0 0 0 0 0 0 0.10255 0.082736 0.064015 0.11501 0.065901 0.084637 0.048703 0 0 0 0 0 0 0 0 0 0 0 0 0 0 0
4.2773 0.012876 0.010529 0.00080716 0.066214 0 0.074908 0.056478 0.054075 0.074367 0.089097 0.036157 5.1755 0 0 0 0 0 0 0 0 0 0 0 0 0 0 0 0 0 0.054053 0.05098 0.061322 0.065972 0.10148 0.064709 0.069133 0 0 0 0 0 0 0 0 0 0 0 0 0 0 0
4.2813 0.0080941 0.0042252 0.0063625 0.11461 0 0.12553 0.035857 0.063666 0.050674 0.072482 0.0075622 5.1197 0 0 0 0 0 0 0 0 0 0 0 0 0 0 0 0 0 0.023691 0.012241 0.051283 0.022375 0.096087 0.065611 0.12062 0 0 0 0 0 0 0 0 0 0 0 0 0 0 0
4.2852 0.0014269 -0.0018564 0.013059 0.095702 0 0.099349 0.012216 0.050917 0.032002 0.038736 0.06063 5.0891 0 0 0 0 0 0 0 0 0 0 0 0 0 0 0 0 0 0.036026 -0.014939 0.033146 0.0079223 0.053154 0.09318 0.18384 0 0 0 0 0 0 0 0 0 0 0 0 0 0 0
4.2891 -0.0085699 -0.0083624 0.0080604 0.025578 0 0.011576 -0.0047261 0.019864 0.026078 0.0090566 0.15658 5.0645 0 0 0 0 0 0 0 0 0 0 0 0 0 0 0 0 0 0.081519 -0.022125 0.013197 0.023926 0.0031414 0.12667 0.21756 0 0 0 0 0 0 0 0 0 0 0 0 0 0 0
4.293 -0.020942 -0.016137 -0.013553 -0.051592 0 -0.083232 -0.0099326 -0.0085792 0.031501 -0.0054862 0.21805 5.0199 0 0 0 0 0 0 0 0 0 0 0 0 0 0 0 0 0 0.12336 -0.012828 0.001711 0.051469 -0.022969 0.13438 0.18863 0 0 0 0 0 0 0 0 0 0 0 0 0 0 0
4.2969 -0.030136 -0.023358 -0.040518 -0.095243 0 -0.12969 -0.0057435 -0.016069 0.03768 -0.0093466 0.18622 4.9468 0 0 0 0 0 0 0 0 0 0 0 0 0 0 0 0 0 0.12259 0.0020567 0.0023009 0.064789 -0.017729 0.097182 0.097901 0 0 0 0 0 0 0 0 0 0 0 0 0 0 0
4.3008 -0.028762 -0.025182 -0.051672 -0.090245 0 -0.10599 -0.00021456 -0.0057169 0.030197 -0.012688 0.061698 4.862 0 0 0 0 0 0 0 0 0 0 0 0 0 0 0 0 0 0.063991 0.011144 0.0055847 0.046533 0.0010094 0.021443 -0.019658 0 0 0 0 0 0 0 0 0 0 0 0 0 0 0
4.3047 -0.013948 -0.017367 -0.033036 -0.048135 0 -0.032059 -0.001845 4.4067e-05 4.999e-05 -0.01941 -0.099144 4.7903 0 0 0 0 0 0 0 0 0 0 0 0 0 0 0 0 0 -0.034242 0.0078263 -0.0036821 -0.0033244 0.0087395 -0.06684 -0.11998 0 0 0 0 0 0 0 0 0 0 0 0 0 0 0
4.3086 0.0083924 -0.001039 0.0086957 0.0059434 0 0.048608 -0.013969 -0.01794 -0.048689 -0.026073 -0.22435 4.7394 0 0 0 0 0 0 0 0 0 0 0 0 0 0 0 0 0 -0.13199 -0.0078263 -0.031212 -0.068123 -0.0055831 -0.13924 -0.17826 0 0 0 0 0 0 0 0 0 0 0 0 0 0 0
4.3125 0.026148 0.016324 0.048782 0.047684 0 0.096125 -0.032436 -0.054835 -0.098767 -0.030432 -0.26997 4.6933 0 0 0 0 0 0 0 0 0 0 0 0 0 0 0 0 0 -0.19097 -0.029986 -0.065054 -0.12314 -0.034643 -0.17917 -0.19821 0 0 0 0 0 0 0 0 0 0 0 0 0 0 0
4.3164 0.029424 0.025643 0.062229 0.061942 0 0.092541 -0.047966 -0.084441 -0.12853 -0.036844 -0.23806 4.632 0 0 0 0 0 0 0 0 0 0 0 0 0 0 0 0 0 -0.19499 -0.04954 -0.084295 -0.14758 -0.063269 -0.18489 -0.19814 0 0 0 0 0 0 0 0 0 0 0 0 0 0 0
4.3203 0.018089 0.023102 0.042584 0.045697 0 0.045041 -0.051516 -0.083114 -0.12438 -0.050424 -0.16423 4.5541 0 0 0 0 0 0 0 0 0 0 0 0 0 0 0 0 0 -0.15501 -0.057372 -0.077155 -0.13423 -0.081132 -0.16374 -0.19008 0 0 0 0 0 0 0 0 0 0 0 0 0 0 0
4.3242 0.0018663 0.012935 0.0062992 0.0085459 0 -0.021157 -0.039374 -0.051355 -0.088747 -0.06664 -0.090995 4.4796 0 0 0 0 0 0 0 0 0 0 0 0 0 0 0 0 0 -0.09836 -0.048186 -0.050863 -0.092159 -0.086038 -0.12575 -0.17136 0 0 0 0 0 0 0 0 0 0 0 0 0 0 0
4.3281 -0.0074295 0.0034122 -0.020755 -0.02985 0 -0.073709 -0.015309 -0.012109 -0.038478 -0.07033 -0.045842 4.4279 0 0 0 0 0 0 0 0 0 0 0 0 0 0 0 0 0 -0.051059 -0.02384 -0.02364 -0.040963 -0.078543 -0.08084 -0.13359 0 0 0 0 0 0 0 0 0 0 0 0 0 0 0
4.332 -0.0050836 -0.00032475 -0.023246 -0.047941 0 -0.085536 0.011101 0.011249 0.0050783 -0.04851 -0.032556 4.3968 0 0 0 0 0 0 0 0 0 0 0 0 0 0 0 0 0 -0.024506 0.0060193 -0.0072508 8.4743e-05 -0.057403 -0.038023 -0.07721 0 0 0 0 0 0 0 0 0 0 0 0 0 0 0
4.3359 0.0035212 -5.3986e-07 -0.0066367 -0.034678 0 -0.047943 0.029046 0.014518 0.027917 -0.0051201 -0.033899 4.3643 0 0 0 0 0 0 0 0 0 0 0 0 0 0 0 0 0 -0.012975 0.027958 0.0020374 0.021838 -0.022171 -0.0029728 -0.015089 0 0 0 0 0 0 0 0 0 0 0 0 0 0 0
4.3398 0.0082416 -0.0013365 0.0096072 0.0015471 0 0.020706 0.031994 0.011456 0.03023 0.038346 -0.021962 4.311 0 0 0 0 0 0 0 0 0 0 0 0 0 0 0 0 0 -0.00085456 0.032368 0.015525 0.028424 0.020857 0.025483 0.038493 0 0 0 0 0 0 0 0 0 0 0 0 0 0 0
4.3438 0.002903 -0.0077538 0.0089405 0.035926 0 0.079697 0.021469 0.01591 0.024591 0.059041 0.026135 4.238 0 0 0 0 0 0 0 0 0 0 0 0 0 0 0 0 0 0.026056 0.020018 0.036615 0.032445 0.058054 0.055373 0.081751 0 0 0 0 0 0 0 0 0 0 0 0 0 0 0
4.3477 -0.0099242 -0.016782 -0.0095222 0.042945 0 0.087767 0.0067278 0.027656 0.026743 0.051233 0.11178 4.1631 0 0 0 0 0 0 0 0 0 0 0 0 0 0 0 0 0 0.071211 0.0021853 0.05498 0.045629 0.076227 0.095024 0.12634 0 0 0 0 0 0 0 0 0 0 0 0 0 0 0
4.3516 -0.021472 -0.022246 -0.03178 0.014976 0 0.031987 -0.00031673 0.035902 0.044507 0.029822 0.20719 4.1001 0 0 0 0 0 0 0 0 0 0 0 0 0 0 0 0 0 0.12384 -0.0068244 0.056976 0.070627 0.072147 0.14319 0.18177 0 0 0 0 0 0 0 0 0 0 0 0 0 0 0
4.3555 -0.023737 -0.01966 -0.040795 -0.030111 0 -0.057065 0.0074562 0.034056 0.071807 0.016295 0.26571 4.046 0 0 0 0 0 0 0 0 0 0 0 0 0 0 0 0 0 0.16281 0.00027873 0.0413 0.098544 0.054606 0.18403 0.23704 0 0 0 0 0 0 0 0 0 0 0 0 0 0 0
4.3594 -0.014941 -0.00968 -0.028908 -0.059289 0 -0.1198 0.027202 0.027846 0.092158 0.021018 0.24866 3.9878 0 0 0 0 0 0 0 0 0 0 0 0 0 0 0 0 0 0.16684 0.018897 0.022861 0.11361 0.03697 0.19325 0.25888 0 0 0 0 0 0 0 0 0 0 0 0 0 0 0
4.3633 0.00022278 0.0030165 -0.0018493 -0.046749 0 -0.10698 0.047171 0.027824 0.089838 0.037408 0.15302 3.9197 0 0 0 0 0 0 0 0 0 0 0 0 0 0 0 0 0 0.12717 0.036628 0.019624 0.10261 0.027328 0.1535 0.21347 0 0 0 0 0 0 0 0 0 0 0 0 0 0 0
4.3672 0.014583 0.013551 0.026641 0.0068042 0 -0.017545 0.053951 0.035594 0.061163 0.050423 0.019396 3.8497 0 0 0 0 0 0 0 0 0 0 0 0 0 0 0 0 0 0.055484 0.042643 0.034715 0.063997 0.024687 0.069292 0.097277 0 0 0 0 0 0 0 0 0 0 0 0 0 0 0
4.3711 0.022905 0.019595 0.043802 0.071757 0 0.095075 0.041289 0.040068 0.017529 0.048788 -0.089225 3.7892 0 0 0 0 0 0 0 0 0 0 0 0 0 0 0 0 0 -0.019465 0.034498 0.051528 0.010757 0.022734 -0.030158 -0.049215 0 0 0 0 0 0 0 0 0 0 0 0 0 0 0
4.375 0.023673 0.021192 0.044025 0.10698 0 0.15679 0.014326 0.02851 -0.022222 0.030343 -0.12612 3.739 0 0 0 0 0 0 0 0 0 0 0 0 0 0 0 0 0 -0.067117 0.017494 0.047436 -0.035692 0.015615 -0.10434 -0.16031 0 0 0 0 0 0 0 0 0 0 0 0 0 0 0
4.3789 0.018036 0.018901 0.029735 0.086595 0 0.12476 -0.01384 0.00050791 -0.04436 -0.00015918 -0.090865 3.6879 0 0 0 0 0 0 0 0 0 0 0 0 0 0 0 0 0 -0.073909 -0.0012946 0.014024 -0.057978 0.00047036 -0.12456 -0.18682 0 0 0 0 0 0 0 0 0 0 0 0 0 0 0
4.3828 0.0078815 0.012681 0.0084342 0.018502 0 0.018979 -0.030898 -0.03037 -0.048255 -0.034489 -0.028678 3.6256 0 0 0 0 0 0 0 0 0 0 0 0 0 0 0 0 0 -0.052344 -0.017976 -0.03443 -0.053651 -0.022798 -0.092157 -0.13043 0 0 0 0 0 0 0 0 0 0 0 0 0 0 0
4.3867 -0.0049858 0.0025337 -0.01151 -0.058747 0 -0.091306 -0.033184 -0.049117 -0.044348 -0.062274 0.0020141 3.5551 0 0 0 0 0 0 0 0 0 0 0 0 0 0 0 0 0 -0.032163 -0.031853 -0.071746 -0.036517 -0.050975 -0.038664 -0.043374 0 0 0 0 0 0 0 0 0 0 0 0 0 0 0
4.3906 -0.018159 -0.0099987 -0.024387 -0.10045 0 -0.1371 -0.02712 -0.052755 -0.044771 -0.073322 -0.02859 3.4905 0 0 0 0 0 0 0 0 0 0 0 0 0 0 0 0 0 -0.038495 -0.042277 -0.080225 -0.026711 -0.075958 -0.0060296 0.0083152 0 0 0 0 0 0 0 0 0 0 0 0 0 0 0
4.3945 -0.02767 -0.021068 -0.028741 -0.085895 0 -0.097789 -0.023287 -0.050748 -0.054351 -0.063745 -0.10073 3.4429 0 0 0 0 0 0 0 0 0 0 0 0 0 0 0 0 0 -0.072879 -0.046947 -0.063112 -0.036295 -0.086463 -0.018986 -0.009028 0 0 0 0 0 0 0 0 0 0 0 0 0 0 0
4.3984 -0.028481 -0.025433 -0.026338 -0.03239 0 -0.01179 -0.027509 -0.052494 -0.068089 -0.041418 -0.16108 3.4089 0 0 0 0 0 0 0 0 0 0 0 0 0 0 0 0 0 -0.11213 -0.04359 -0.03937 -0.060872 -0.075362 -0.068592 -0.075898 0 0 0 0 0 0 0 0 0 0 0 0 0 0 0
4.4023 -0.017112 -0.018948 -0.01924 0.018494 0 0.056795 -0.03565 -0.055706 -0.075359 -0.022574 -0.16421 3.374 0 0 0 0 0 0 0 0 0 0 0 0 0 0 0 0 0 -0.12649 -0.032521 -0.026478 -0.083209 -0.047381 -0.11921 -0.13906 0 0 0 0 0 0 0 0 0 0 0 0 0 0 0
4.4063 0.0049289 -0.0015536 -0.0075569 0.033529 0 0.067618 -0.03635 -0.048269 -0.066811 -0.01869 -0.10776 3.3251 0 0 0 0 0 0 0 0 0 0 0 0 0 0 0 0 0 -0.10283 -0.016707 -0.026353 -0.085631 -0.017942 -0.13428 -0.15419 0 0 0 0 0 0 0 0 0 0 0 0 0 0 0
4.4102 0.029716 0.021036 0.0095011 0.01392 0 0.030614 -0.020197 -0.021784 -0.039793 -0.024763 -0.033186 3.2606 0 0 0 0 0 0 0 0 0 0 0 0 0 0 0 0 0 -0.054202 0.00058992 -0.025668 -0.061673 -0.00099243 -0.10178 -0.11692 0 0 0 0 0 0 0 0 0 0 0 0 0 0 0
4.4141 0.045717 0.038835 0.029712 -0.0073592 0 -0.0090887 0.011339 0.017302 -0.00025307 -0.022234 0.0093452 3.1908 0 0 0 0 0 0 0 0 0 0 0 0 0 0 0 0 0 -0.0079647 0.017368 -0.0091997 -0.019066 0.0039314 -0.040099 -0.058844 0 0 0 0 0 0 0 0 0 0 0 0 0 0 0
4.418 0.044168 0.042551 0.045245 0.0036124 0 -0.012491 0.044494 0.050679 0.039304 0.00318 0.0039222 3.1292 0 0 0 0 0 0 0 0 0 0 0 0 0 0 0 0 0 0.017314 0.031651 0.025515 0.026549 0.01138 0.019162 -0.014578 0 0 0 0 0 0 0 0 0 0 0 0 0 0 0
4.4219 0.02503 0.02947 0.045662 0.048256 0 0.02091 0.061395 0.062741 0.065543 0.044732 -0.016437 3.0833 0 0 0 0 0 0 0 0 0 0 0 0 0 0 0 0 0 0.026745 0.03961 0.064162 0.061329 0.034159 0.056605 0.0099621 0 0 0 0 0 0 0 0 0 0 0 0 0 0 0
4.4258 -0.0022171 0.0058682 0.025833 0.089682 0 0.055215 0.052525 0.052867 0.071726 0.076602 0.0026426 3.0509 0 0 0 0 0 0 0 0 0 0 0 0 0 0 0 0 0 0.043037 0.036876 0.085235 0.079613 0.066715 0.077318 0.040571 0 0 0 0 0 0 0 0 0 0 0 0 0 0 0
4.4297 -0.024321 -0.016657 -0.0076959 0.082493 0 0.050841 0.024126 0.034175 0.062424 0.075356 0.088233 3.022 0 0 0 0 0 0 0 0 0 0 0 0 0 0 0 0 0 0.084355 0.023248 0.075712 0.084248 0.086132 0.10069 0.1067 0 0 0 0 0 0 0 0 0 0 0 0 0 0 0
4.4336 -0.032781 -0.028811 -0.038697 0.014469 0 -0.00035091 -0.0055338 0.020952 0.050942 0.042014 0.21053 2.9844 0 0 0 0 0 0 0 0 0 0 0 0 0 0 0 0 0 0.14465 0.0058937 0.04109 0.082422 0.072909 0.13782 0.20684 0 0 0 0 0 0 0 0 0 0 0 0 0 0 0
4.4375 -0.028733 -0.029253 -0.051666 -0.076575 0 -0.066195 -0.018686 0.017287 0.049492 0.0034265 0.29832 2.9313 0 0 0 0 0 0 0 0 0 0 0 0 0 0 0 0 0 0.19332 -0.0040106 0.0025044 0.080317 0.032478 0.17702 0.29787 0 0 0 0 0 0 0 0 0 0 0 0 0 0 0
4.4414 -0.020396 -0.02364 -0.042654 -0.12815 0 -0.098296 -0.010101 0.016985 0.058842 -0.0098973 0.28929 2.8656 0 0 0 0 0 0 0 0 0 0 0 0 0 0 0 0 0 0.19567 -3.5625e-05 -0.017095 0.079153 -0.0053625 0.1901 0.31976 0 0 0 0 0 0 0 0 0 0 0 0 0 0 0
4.4453 -0.015397 -0.018174 -0.021243 -0.10179 0 -0.069708 0.01025 0.012837 0.066371 0.0096816 0.17628 2.7983 0 0 0 0 0 0 0 0 0 0 0 0 0 0 0 0 0 0.13865 0.013024 -0.0082917 0.074218 -0.011819 0.1543 0.23847 0 0 0 0 0 0 0 0 0 0 0 0 0 0 0
4.4492 -0.014545 -0.013871 -0.0018685 -0.014802 0 0.0031419 0.025364 0.0044887 0.055521 0.039821 0.013945 2.7394 0 0 0 0 0 0 0 0 0 0 0 0 0 0 0 0 0 0.042119 0.021973 0.018333 0.057598 0.013233 0.071594 0.074833 0 0 0 0 0 0 0 0 0 0 0 0 0 0 0
4.4531 -0.01229 -0.0069741 0.0077123 0.072254 0 0.071206 0.023411 -0.0030048 0.019733 0.047004 -0.11893 2.6897 0 0 0 0 0 0 0 0 0 0 0 0 0 0 0 0 0 -0.05335 0.016015 0.039141 0.023835 0.038515 -0.030027 -0.10335 0 0 0 0 0 0 0 0 0 0 0 0 0 0 0
4.457 -0.0031566 0.005192 0.010519 0.10226 0 0.088391 0.004866 -0.0071002 -0.03077 0.014927 -0.17216 2.6406 0 0 0 0 0 0 0 0 0 0 0 0 0 0 0 0 0 -0.11293 -0.003864 0.033486 -0.024517 0.028336 -0.1138 -0.22188 0 0 0 0 0 0 0 0 0 0 0 0 0 0 0
4.4609 0.011836 0.019157 0.014008 0.063889 0 0.045416 -0.019695 -0.012261 -0.075411 -0.04168 -0.15312 2.5843 0 0 0 0 0 0 0 0 0 0 0 0 0 0 0 0 0 -0.1285 -0.025708 -0.0017167 -0.075642 -0.024448 -0.15634 -0.24524 0 0 0 0 0 0 0 0 0 0 0 0 0 0 0
4.4648 0.024639 0.026593 0.020266 -0.0044157 0 -0.023661 -0.038051 -0.025221 -0.097663 -0.088692 -0.11281 2.5237 0 0 0 0 0 0 0 0 0 0 0 0 0 0 0 0 0 -0.11906 -0.037021 -0.049095 -0.11354 -0.089919 -0.15877 -0.19484 0 0 0 0 0 0 0 0 0 0 0 0 0 0 0
4.4688 0.026147 0.021166 0.022791 -0.049686 0 -0.067708 -0.044166 -0.045843 -0.095454 -0.099116 -0.10258 2.4712 0 0 0 0 0 0 0 0 0 0 0 0 0 0 0 0 0 -0.11149 -0.035156 -0.082321 -0.12681 -0.12514 -0.14056 -0.12839 0 0 0 0 0 0 0 0 0 0 0 0 0 0 0
4.4727 0.013612 0.0045155 0.013111 -0.047328 0 -0.057939 -0.040436 -0.064031 -0.079649 -0.072694 -0.13481 2.4363 0 0 0 0 0 0 0 0 0 0 0 0 0 0 0 0 0 -0.11786 -0.02814 -0.084544 -0.11507 -0.10907 -0.12247 -0.096316 0 0 0 0 0 0 0 0 0 0 0 0 0 0 0
4.4766 -0.0067949 -0.014446 -0.0093591 -0.016246 0 -0.0098344 -0.034163 -0.067416 -0.063325 -0.033892 -0.17619 2.414 0 0 0 0 0 0 0 0 0 0 0 0 0 0 0 0 0 -0.12708 -0.025726 -0.060463 -0.088254 -0.057525 -0.11196 -0.10757 0 0 0 0 0 0 0 0 0 0 0 0 0 0 0
4.4805 -0.024348 -0.026367 -0.034148 0.0033805 0 0.030361 -0.031718 -0.053034 -0.051876 -0.011441 -0.17673 2.3863 0 0 0 0 0 0 0 0 0 0 0 0 0 0 0 0 0 -0.1168 -0.029741 -0.032317 -0.059387 -0.0070792 -0.10103 -0.12906 0 0 0 0 0 0 0 0 0 0 0 0 0 0 0
4.4844 -0.031364 -0.028217 -0.04685 -0.012477 0 0.02443 -0.034326 -0.031088 -0.041783 -0.016443 -0.11161 2.3369 0 0 0 0 0 0 0 0 0 0 0 0 0 0 0 0 0 -0.07468 -0.032991 -0.021956 -0.036524 0.015344 -0.076403 -0.11713 0 0 0 0 0 0 0 0 0 0 0 0 0 0 0
4.4883 -0.027872 -0.024114 -0.040398 -0.051649 0 -0.025312 -0.037682 -0.016084 -0.027182 -0.035751 -0.0036612 2.2652 0 0 0 0 0 0 0 0 0 0 0 0 0 0 0 0 0 -0.011148 -0.027261 -0.032723 -0.019712 0.0099136 -0.033266 -0.055001 0 0 0 0 0 0 0 0 0 0 0 0 0 0 0
4.4922 -0.019905 -0.020131 -0.02049 -0.078155 0 -0.077304 -0.035209 -0.013371 -0.0068652 -0.044602 0.091046 2.1856 0 0 0 0 0 0 0 0 0 0 0 0 0 0 0 0 0 0.046924 -0.012047 -0.046331 -0.0043935 -0.0037032 0.018544 0.033437 0 0 0 0 0 0 0 0 0 0 0 0 0 0 0
4.4961 -0.013412 -0.018356 -0.0005213 -0.063859 0 -0.085507 -0.02284 -0.014294 0.014576 -0.027507 0.12428 2.1148 0 0 0 0 0 0 0 0 0 0 0 0 0 0 0 0 0 0.076031 0.0046924 -0.038403 0.012682 -0.0074243 0.06081 0.10324 0 0 0 0 0 0 0 0 0 0 0 0 0 0 0
4.5 -0.0092608 -0.01556 0.009294 -0.011747 0 -0.038401 -0.0021966 -0.0050798 0.031331 0.0094381 0.091602 2.0582 0 0 0 0 0 0 0 0 0 0 0 0 0 0 0 0 0 0.072886 0.014292 -0.0003955 0.030367 0.00162 0.080403 0.12368 0 0 0 0 0 0 0 0 0 0 0 0 0 0 0
4.5039 -0.0035534 -0.0071206 0.0091758 0.047298 0 0.031312 0.020169 0.018995 0.041427 0.044281 0.034638 2.0098 0 0 0 0 0 0 0 0 0 0 0 0 0 0 0 0 0 0.054889 0.015792 0.051004 0.044957 0.014717 0.078747 0.099739 0 0 0 0 0 0 0 0 0 0 0 0 0 0 0
4.5078 0.0073112 0.0078139 0.0076865 0.079271 0 0.074638 0.037067 0.048008 0.047514 0.057636 0.0071533 1.9601 0 0 0 0 0 0 0 0 0 0 0 0 0 0 0 0 0 0.044807 0.016638 0.086065 0.054377 0.024366 0.069323 0.063342 0 0 0 0 0 0 0 0 0 0 0 0 0 0 0
4.5117 0.021646 0.024496 0.012859 0.071857 0 0.067175 0.04522 0.065757 0.05327 0.048114 0.032439 1.9052 0 0 0 0 0 0 0 0 0 0 0 0 0 0 0 0 0 0.052977 0.024923 0.086075 0.060229 0.031445 0.065583 0.044581 0 0 0 0 0 0 0 0 0 0 0 0 0 0 0
4.5156 0.032339 0.035334 0.024542 0.040147 0 0.027155 0.046315 0.063744 0.059249 0.031883 0.08703 1.8465 0 0 0 0 0 0 0 0 0 0 0 0 0 0 0 0 0 0.071313 0.040644 0.058398 0.0656 0.040815 0.070122 0.049177 0 0 0 0 0 0 0 0 0 0 0 0 0 0 0
4.5195 0.03208 0.034763 0.034256 0.011182 0 -0.0041849 0.043842 0.047361 0.062023 0.027268 0.12372 1.7873 0 0 0 0 0 0 0 0 0 0 0 0 0 0 0 0 0 0.082547 0.054347 0.029075 0.070787 0.052415 0.074686 0.060747 0 0 0 0 0 0 0 0 0 0 0 0 0 0 0
4.5234 0.019568 0.022644 0.032183 0.0018315 0 -0.00083177 0.038954 0.029201 0.057193 0.038269 0.11304 1.7299 0 0 0 0 0 0 0 0 0 0 0 0 0 0 0 0 0 0.07553 0.054633 0.019515 0.071388 0.05863 0.070236 0.062403 0 0 0 0 0 0 0 0 0 0 0 0 0 0 0
4.5273 0.0012276 0.0042467 0.015211 0.007918 0 0.025982 0.02957 0.017299 0.043454 0.051437 0.066749 1.6776 0 0 0 0 0 0 0 0 0 0 0 0 0 0 0 0 0 0.053529 0.037792 0.028344 0.061248 0.050853 0.056661 0.054825 0 0 0 0 0 0 0 0 0 0 0 0 0 0 0
4.5313 -0.013268 -0.012724 -0.010266 0.011592 0 0.040665 0.013621 0.01012 0.024171 0.048288 0.023807 1.6344 0 0 0 0 0 0 0 0 0 0 0 0 0 0 0 0 0 0.02966 0.011072 0.034686 0.038235 0.028193 0.042257 0.052943 0 0 0 0 0 0 0 0 0 0 0 0 0 0 0
4.5352 -0.017954 -0.022061 -0.03245 -0.0010249 0 0.017696 -0.0070113 0.0018373 0.0050419 0.021701 0.013258 1.6012 0 0 0 0 0 0 0 0 0 0 0 0 0 0 0 0 0 0.014679 -0.012977 0.019314 0.0077111 -0.00052376 0.03362 0.065366 0 0 0 0 0 0 0 0 0 0 0 0 0 0 0
4.5391 -0.01414 -0.0218 -0.04148 -0.027115 0 -0.034101 -0.02617 -0.0095186 -0.010223 -0.017932 0.028137 1.5713 0 0 0 0 0 0 0 0 0 0 0 0 0 0 0 0 0 0.0078621 -0.025708 -0.016309 -0.020042 -0.023263 0.026608 0.078298 0 0 0 0 0 0 0 0 0 0 0 0 0 0 0
4.543 -0.0078496 -0.014459 -0.034595 -0.049221 0 -0.078189 -0.037373 -0.020357 -0.022481 -0.051003 0.032992 1.5335 0 0 0 0 0 0 0 0 0 0 0 0 0 0 0 0 0 -0.0018796 -0.027195 -0.050701 -0.037045 -0.033448 0.0083518 0.06194 0 0 0 0 0 0 0 0 0 0 0 0 0 0 0
4.5469 -0.003899 -0.0048374 -0.016282 -0.049483 0 -0.080463 -0.03833 -0.027077 -0.035508 -0.063052 -0.0035623 1.4798 0 0 0 0 0 0 0 0 0 0 0 0 0 0 0 0 0 -0.026155 -0.023405 -0.061699 -0.043584 -0.033124 -0.030618 -0.0040344 0 0 0 0 0 0 0 0 0 0 0 0 0 0 0
4.5508 -0.0022079 0.0030812 0.0053898 -0.024157 0 -0.036324 -0.031895 -0.031103 -0.051285 -0.053294 -0.080776 1.4123 0 0 0 0 0 0 0 0 0 0 0 0 0 0 0 0 0 -0.066457 -0.01964 -0.046212 -0.047437 -0.028942 -0.085275 -0.10808 0 0 0 0 0 0 0 0 0 0 0 0 0 0 0
4.5547 0.00056331 0.0079451 0.022891 0.01285 0 0.026684 -0.023097 -0.036722 -0.066444 -0.032424 -0.16502 1.3405 0 0 0 0 0 0 0 0 0 0 0 0 0 0 0 0 0 -0.11062 -0.016882 -0.022456 -0.056498 -0.025915 -0.13653 -0.20814 0 0 0 0 0 0 0 0 0 0 0 0 0 0 0
4.5586 0.00618 0.010418 0.031481 0.039558 0 0.070086 -0.015646 -0.044296 -0.073605 -0.014101 -0.21394 1.2726 0 0 0 0 0 0 0 0 0 0 0 0 0 0 0 0 0 -0.13889 -0.013779 -0.013326 -0.070952 -0.02499 -0.16302 -0.25736 0 0 0 0 0 0 0 0 0 0 0 0 0 0 0
4.5625 0.011882 0.011042 0.029586 0.040832 0 0.07084 -0.011036 -0.047592 -0.067132 -0.0073622 -0.20383 1.2101 0 0 0 0 0 0 0 0 0 0 0 0 0 0 0 0 0 -0.13565 -0.010812 -0.026526 -0.082026 -0.025505 -0.15418 -0.2341 0 0 0 0 0 0 0 0 0 0 0 0 0 0 0
4.5664 0.012325 0.0089071 0.018556 0.017761 0 0.033649 -0.009849 -0.039659 -0.048438 -0.013454 -0.1406 1.1509 0 0 0 0 0 0 0 0 0 0 0 0 0 0 0 0 0 -0.099228 -0.011141 -0.04891 -0.078776 -0.02825 -0.1147 -0.15355 0 0 0 0 0 0 0 0 0 0 0 0 0 0 0
4.5703 0.0045621 0.002668 0.00235 -0.014393 0 -0.0163 -0.012367 -0.02138 -0.025739 -0.026316 -0.051563 1.0956 0 0 0 0 0 0 0 0 0 0 0 0 0 0 0 0 0 -0.043636 -0.016747 -0.058781 -0.057216 -0.034581 -0.058993 -0.054207 0 0 0 0 0 0 0 0 0 0 0 0 0 0 0
4.5742 -0.0086368 -0.0070148 -0.013423 -0.036966 0 -0.051456 -0.017178 -0.0026666 -0.0078663 -0.035505 0.03137 1.0476 0 0 0 0 0 0 0 0 0 0 0 0 0 0 0 0 0 0.0093212 -0.02419 -0.044217 -0.023893 -0.042138 -0.0025405 0.027797 0 0 0 0 0 0 0 0 0 0 0 0 0 0 0
4.5781 -0.0202 -0.016276 -0.02353 -0.039324 0 -0.057457 -0.019834 0.0063875 0.0026404 -0.031413 0.085282 1.0074 0 0 0 0 0 0 0 0 0 0 0 0 0 0 0 0 0 0.042548 -0.025366 -0.011687 0.009047 -0.042677 0.04339 0.076641 0 0 0 0 0 0 0 0 0 0 0 0 0 0 0
4.582 -0.023639 -0.019906 -0.0253 -0.023624 0 -0.037728 -0.014552 0.0057531 0.010894 -0.01139 0.10261 0.96827 0 0 0 0 0 0 0 0 0 0 0 0 0 0 0 0 0 0.052745 -0.013731 0.02085 0.03274 -0.026622 0.072731 0.096948 0 0 0 0 0 0 0 0 0 0 0 0 0 0 0
4.5859 -0.017373 -0.015214 -0.019396 -0.0011041 0 -0.0071542 0.001193 0.0059058 0.024083 0.01742 0.091238 0.92155 0 0 0 0 0 0 0 0 0 0 0 0 0 0 0 0 0 0.050045 0.0094576 0.03876 0.046673 0.0078555 0.084428 0.10152 0 0 0 0 0 0 0 0 0 0 0 0 0 0 0
4.5898 -0.005384 -0.0046401 -0.0087551 0.016308 0 0.01896 0.023079 0.016959 0.043908 0.042186 0.069442 0.8666 0 0 0 0 0 0 0 0 0 0 0 0 0 0 0 0 0 0.048873 0.034852 0.040594 0.056117 0.049482 0.082631 0.099658 0 0 0 0 0 0 0 0 0 0 0 0 0 0 0
4.5938 0.0056908 0.0054333 0.00298 0.022916 0 0.03298 0.041259 0.037126 0.063815 0.053316 0.056548 0.81368 0 0 0 0 0 0 0 0 0 0 0 0 0 0 0 0 0 0.05709 0.051162 0.035996 0.065089 0.078976 0.075441 0.094407 0 0 0 0 0 0 0 0 0 0 0 0 0 0 0
4.5977 0.01057 0.0090908 0.012086 0.020514 0 0.035494 0.04635 0.052641 0.073491 0.050594 0.062609 0.77382 0 0 0 0 0 0 0 0 0 0 0 0 0 0 0 0 0 0.071478 0.052258 0.035177 0.07163 0.082184 0.07052 0.086858 0 0 0 0 0 0 0 0 0 0 0 0 0 0 0
4.6016 0.0079791 0.0051859 0.014828 0.014295 0 0.029768 0.035641 0.050073 0.066673 0.040736 0.08317 0.74515 0 0 0 0 0 0 0 0 0 0 0 0 0 0 0 0 0 0.082049 0.039494 0.039617 0.069429 0.060547 0.069913 0.080014 0 0 0 0 0 0 0 0 0 0 0 0 0 0 0
4.6055 0.00094594 -0.0018377 0.0088019 0.0076002 0 0.016576 0.014896 0.029312 0.045829 0.029216 0.10266 0.71142 0 0 0 0 0 0 0 0 0 0 0 0 0 0 0 0 0 0.080404 0.018834 0.041508 0.053878 0.029409 0.068722 0.077208 0 0 0 0 0 0 0 0 0 0 0 0 0 0 0
4.6094 -0.005015 -0.005269 -0.0040507 0.00025949 0 -0.0046644 -0.0051982 0.0044872 0.02031 0.015578 0.10362 0.65686 0 0 0 0 0 0 0 0 0 0 0 0 0 0 0 0 0 0.064768 -0.002913 0.031744 0.027047 0.0054691 0.059363 0.076813 0 0 0 0 0 0 0 0 0 0 0 0 0 0 0
4.6133 -0.0049803 -0.0011065 -0.015682 -0.0082538 0 -0.029339 -0.015139 -0.0083088 9.2348e-06 -0.0024007 0.075289 0.58341 0 0 0 0 0 0 0 0 0 0 0 0 0 0 0 0 0 0.038566 -0.019263 0.0093804 -0.0025025 -0.0051896 0.037625 0.06922 0 0 0 0 0 0 0 0 0 0 0 0 0 0 0
4.6172 0.002364 0.0089719 -0.015324 -0.014577 0 -0.043888 -0.011585 -0.0049243 -0.01057 -0.020946 0.017712 0.51215 0 0 0 0 0 0 0 0 0 0 0 0 0 0 0 0 0 0.0059682 -0.024021 -0.015628 -0.024753 -0.0079335 0.0051413 0.040678 0 0 0 0 0 0 0 0 0 0 0 0 0 0 0
4.6211 0.013531 0.018774 0.0021677 -0.011708 0 -0.032569 0.0010034 0.0041422 -0.014074 -0.02955 -0.057381 0.46539 0 0 0 0 0 0 0 0 0 0 0 0 0 0 0 0 0 -0.029858 -0.013709 -0.02927 -0.034288 -0.010193 -0.032801 -0.016771 0 0 0 0 0 0 0 0 0 0 0 0 0 0 0
4.625 0.022114 0.02204 0.029378 0.0045291 0 0.0076143 0.012612 0.0042179 -0.017391 -0.020673 -0.12756 0.44593 0 0 0 0 0 0 0 0 0 0 0 0 0 0 0 0 0 -0.064259 0.0075956 -0.024834 -0.033261 -0.013047 -0.070135 -0.095227 0 0 0 0 0 0 0 0 0 0 0 0 0 0 0
4.6289 0.023019 0.016982 0.048595 0.028036 0 0.057067 0.013201 -0.0099849 -0.026254 -0.00051917 -0.16512 0.43354 0 0 0 0 0 0 0 0 0 0 0 0 0 0 0 0 0 -0.088641 0.026603 -0.009354 -0.029393 -0.012942 -0.099908 -0.16848 0 0 0 0 0 0 0 0 0 0 0 0 0 0 0
4.6328 0.016132 0.0076105 0.044239 0.042548 0 0.081712 -0.00060904 -0.029852 -0.040551 0.012287 -0.15009 0.40247 0 0 0 0 0 0 0 0 0 0 0 0 0 0 0 0 0 -0.093254 0.027572 0.0010874 -0.030256 -0.010361 -0.11291 -0.2019 0 0 0 0 0 0 0 0 0 0 0 0 0 0 0
4.6367 0.0064319 0.00077248 0.016418 0.032661 0 0.057494 -0.021792 -0.040578 -0.053295 0.0021521 -0.086259 0.34369 0 0 0 0 0 0 0 0 0 0 0 0 0 0 0 0 0 -0.074812 0.0048764 -0.0055548 -0.037457 -0.013392 -0.10024 -0.17193 0 0 0 0 0 0 0 0 0 0 0 0 0 0 0
4.6406 0.00020229 0.00099514 -0.016772 -0.0014244 0 -0.007007 -0.036003 -0.033514 -0.054575 -0.027331 -0.0064854 0.27162 0 0 0 0 0 0 0 0 0 0 0 0 0 0 0 0 0 -0.042065 -0.029247 -0.026243 -0.044859 -0.029406 -0.06098 -0.084538 0 0 0 0 0 0 0 0 0 0 0 0 0 0 0
4.6445 0.00036601 0.0070604 -0.032163 -0.03895 0 -0.070767 -0.031179 -0.012545 -0.038722 -0.053022 0.043704 0.21055 0 0 0 0 0 0 0 0 0 0 0 0 0 0 0 0 0 -0.012364 -0.050896 -0.043651 -0.042757 -0.052633 -0.0085993 0.021429 0 0 0 0 0 0 0 0 0 0 0 0 0 0 0
4.6484 0.0048293 0.013131 -0.019956 -0.051128 0 -0.087495 -0.0072678 0.0098828 -0.0097601 -0.050234 0.037759 0.17443 0 0 0 0 0 0 0 0 0 0 0 0 0 0 0 0 0 0.00027547 -0.042106 -0.039242 -0.0256 -0.062919 0.032964 0.092832 0 0 0 0 0 0 0 0 0 0 0 0 0 0 0
4.6523 0.0090445 0.013691 0.0082079 -0.023881 0 -0.040907 0.022258 0.022659 0.019848 -0.013888 -0.0089587 0.15787 0 0 0 0 0 0 0 0 0 0 0 0 0 0 0 0 0 -0.0034905 -0.0058174 -0.0085637 0.0026341 -0.041265 0.044401 0.095014 0 0 0 0 0 0 0 0 0 0 0 0 0 0 0
4.6563 0.010248 0.0083037 0.029153 0.027709 0 0.040017 0.039772 0.023512 0.037541 0.036179 -0.047289 0.14387 0 0 0 0 0 0 0 0 0 0 0 0 0 0 0 0 0 -0.0078544 0.035302 0.033822 0.030391 0.010455 0.026704 0.037359 0 0 0 0 0 0 0 0 0 0 0 0 0 0 0
4.6602 0.0095214 0.0020962 0.027772 0.067602 0 0.099858 0.036968 0.018961 0.040067 0.070493 -0.031551 0.11886 0 0 0 0 0 0 0 0 0 0 0 0 0 0 0 0 0 0.0058013 0.05619 0.064201 0.046997 0.065641 0.0031038 -0.02909 0 0 0 0 0 0 0 0 0 0 0 0 0 0 0
4.6641 0.010095 0.0014344 0.0091765 0.06584 0 0.097021 0.021197 0.017954 0.035783 0.072336 0.04254 0.081614 0 0 0 0 0 0 0 0 0 0 0 0 0 0 0 0 0 0.042817 0.04849 0.06683 0.05067 0.09177 0.0028598 -0.044906 0 0 0 0 0 0 0 0 0 0 0 0 0 0 0
4.668 0.013861 0.0084349 -0.0070221 0.02348 0 0.035125 0.0089481 0.024781 0.037026 0.048524 0.13151 0.04059 0 0 0 0 0 0 0 0 0 0 0 0 0 0 0 0 0 0.088608 0.025347 0.045078 0.048815 0.076708 0.038129 0.014573 0 0 0 0 0 0 0 0 0 0 0 0 0 0 0
4.6719 0.019437 0.019073 -0.0045685 -0.025927 0 -0.038818 0.01196 0.036444 0.048698 0.021437 0.17634 0.005059 0 0 0 0 0 0 0 0 0 0 0 0 0 0 0 0 0 0.11775 0.008614 0.018356 0.050063 0.038683 0.092455 0.11816 0 0 0 0 0 0 0 0 0 0 0 0 0 0 0
4.6758 0.023339 0.026459 0.015653 -0.041359 0 -0.068842 0.027915 0.045754 0.063335 0.011042 0.14792 -0.021198 0 0 0 0 0 0 0 0 0 0 0 0 0 0 0 0 0 0.11258 0.010541 0.0076745 0.055558 0.010453 0.13113 0.1981 0 0 0 0 0 0 0 0 0 0 0 0 0 0 0
4.6797 0.022879 0.02627 0.037493 -0.0068297 0 -0.031784 0.043324 0.047096 0.067597 0.021744 0.068992 -0.039502 0 0 0 0 0 0 0 0 0 0 0 0 0 0 0 0 0 0.077034 0.025768 0.020742 0.058124 0.011942 0.12633 0.19799 0 0 0 0 0 0 0 0 0 0 0 0 0 0 0
4.6836 0.018129 0.019617 0.044048 0.054611 0 0.044748 0.045297 0.040221 0.054573 0.042099 -0.0040279 -0.051899 0 0 0 0 0 0 0 0 0 0 0 0 0 0 0 0 0 0.03478 0.038929 0.046973 0.050387 0.035676 0.078043 0.11432 0 0 0 0 0 0 0 0 0 0 0 0 0 0 0
4.6875 0.011523 0.011222 0.031184 0.097052 0 0.10202 0.031629 0.029416 0.030585 0.054624 -0.023824 -0.058256 0 0 0 0 0 0 0 0 0 0 0 0 0 0 0 0 0 0.012311 0.039069 0.065263 0.033703 0.056326 0.014781 -0.00017851 0 0 0 0 0 0 0 0 0 0 0 0 0 0 0
4.6914 0.0058319 0.0051204 0.009032 0.085884 0 0.093648 0.011238 0.01934 0.010002 0.047514 0.014117 -0.057746 0 0 0 0 0 0 0 0 0 0 0 0 0 0 0 0 0 0.019498 0.027451 0.058781 0.018309 0.053392 -0.026415 -0.074442 0 0 0 0 0 0 0 0 0 0 0 0 0 0 0
4.6953 0.0023513 0.0019785 -0.0078434 0.023868 0 0.021011 -0.0039943 0.011391 0.0026474 0.021499 0.070775 -0.052885 0 0 0 0 0 0 0 0 0 0 0 0 0 0 0 0 0 0.042065 0.013256 0.026763 0.013614 0.026139 -0.026062 -0.069927 0 0 0 0 0 0 0 0 0 0 0 0 0 0 0
4.6992 0.00049842 -3.8548e-05 -0.011696 -0.050281 0 -0.066099 -0.008241 0.0036556 0.0052532 -0.010902 0.093675 -0.051385 0 0 0 0 0 0 0 0 0 0 0 0 0 0 0 0 0 0.051917 0.0033725 -0.014615 0.017832 -0.0097717 0.0044402 -0.0062186 0 0 0 0 0 0 0 0 0 0 0 0 0 0 0
4.7031 -0.0012084 -0.002468 -0.0053202 -0.089224 0 -0.10539 -0.0047173 -0.0060403 0.0046594 -0.033133 0.054411 -0.06251 0 0 0 0 0 0 0 0 0 0 0 0 0 0 0 0 0 0.028087 -0.0032236 -0.043166 0.017767 -0.036784 0.031635 0.056511 0 0 0 0 0 0 0 0 0 0 0 0 0 0 0
4.707 -0.0036935 -0.0049165 0.0025763 -0.069966 0 -0.068584 -0.001734 -0.017216 -0.010172 -0.035551 -0.032139 -0.089637 0 0 0 0 0 0 0 0 0 0 0 0 0 0 0 0 0 -0.02687 -0.011942 -0.046204 0.00029421 -0.046595 0.024545 0.063155 0 0 0 0 0 0 0 0 0 0 0 0 0 0 0
4.7109 -0.0063814 -0.0058838 0.0046257 -0.0091942 0 0.016398 -0.0059069 -0.026717 -0.037858 -0.022683 -0.11834 -0.12532 0 0 0 0 0 0 0 0 0 0 0 0 0 0 0 0 0 -0.087105 -0.024667 -0.029408 -0.034379 -0.041096 -0.022519 0.0024304 0 0 0 0 0 0 0 0 0 0 0 0 0 0 0
4.7148 -0.0073923 -0.0046185 -0.00090412 0.049051 0 0.085448 -0.017346 -0.031284 -0.064626 -0.010392 -0.15593 -0.1546 0 0 0 0 0 0 0 0 0 0 0 0 0 0 0 0 0 -0.12052 -0.035898 -0.011755 -0.070036 -0.027493 -0.085236 -0.088607 0 0 0 0 0 0 0 0 0 0 0 0 0 0 0
4.7188 -0.0048696 -0.0018422 -0.010111 0.06421 0 0.086227 -0.029382 -0.029992 -0.074318 -0.013162 -0.12837 -0.1656 0 0 0 0 0 0 0 0 0 0 0 0 0 0 0 0 0 -0.11069 -0.036839 -0.0097347 -0.085669 -0.014412 -0.12625 -0.15444 0 0 0 0 0 0 0 0 0 0 0 0 0 0 0
4.7227 0.0013492 0.0011653 -0.016104 0.027266 0 0.017934 -0.032773 -0.024452 -0.060222 -0.030939 -0.061951 -0.15923 0 0 0 0 0 0 0 0 0 0 0 0 0 0 0 0 0 -0.067987 -0.023611 -0.02348 -0.071628 -0.0097657 -0.12179 -0.16072 0 0 0 0 0 0 0 0 0 0 0 0 0 0 0
4.7266 0.009015 0.0037743 -0.012752 -0.033042 0 -0.06771 -0.022231 -0.017174 -0.029951 -0.047566 -0.0072268 -0.14889 0 0 0 0 0 0 0 0 0 0 0 0 0 0 0 0 0 -0.022045 -0.0020749 -0.036988 -0.037411 -0.016974 -0.078482 -0.11455 0 0 0 0 0 0 0 0 0 0 0 0 0 0 0
4.7305 0.014588 0.0061644 0.0013547 -0.07038 0 -0.10521 -0.001345 -0.010027 -0.00032669 -0.044007 -0.0022528 -0.14967 0 0 0 0 0 0 0 0 0 0 0 0 0 0 0 0 0 -0.0007191 0.015275 -0.03299 -0.0048615 -0.030094 -0.027586 -0.05336 0 0 0 0 0 0 0 0 0 0 0 0 0 0 0
4.7344 0.015682 0.0086002 0.020598 -0.053972 0 -0.064197 0.018322 -0.00384 0.013786 -0.01579 -0.043564 -0.16623 0 0 0 0 0 0 0 0 0 0 0 0 0 0 0 0 0 -0.010547 0.018244 -0.0094868 0.0077204 -0.034357 -0.00080522 -0.013833 0 0 0 0 0 0 0 0 0 0 0 0 0 0 0
4.7383 0.012987 0.010985 0.034425 0.0082773 0 0.028364 0.024944 0.0015135 0.0092835 0.021305 -0.087428 -0.19018 0 0 0 0 0 0 0 0 0 0 0 0 0 0 0 0 0 -0.03255 0.0069022 0.017571 -0.0014676 -0.016494 -0.0061643 -0.005408 0 0 0 0 0 0 0 0 0 0 0 0 0 0 0
4.7422 0.0099193 0.013192 0.03427 0.074036 0 0.10851 0.016194 0.0072925 -0.0029816 0.043616 -0.082552 -0.20877 0 0 0 0 0 0 0 0 0 0 0 0 0 0 0 0 0 -0.036418 -0.0076409 0.028844 -0.016758 0.021575 -0.02267 -0.0072745 0 0 0 0 0 0 0 0 0 0 0 0 0 0 0
4.7461 0.0099953 0.015408 0.020824 0.096686 0 0.12178 0.002753 0.015729 -0.0053261 0.039749 -0.010545 -0.21557 0 0 0 0 0 0 0 0 0 0 0 0 0 0 0 0 0 -0.0030957 -0.010652 0.020339 -0.016161 0.059504 -0.018052 0.0107 0 0 0 0 0 0 0 0 0 0 0 0 0 0 0
4.75 0.013931 0.017647 0.0048628 0.060314 0 0.061303 0.00094096 0.02842 0.014281 0.020457 0.097388 -0.21302 0 0 0 0 0 0 0 0 0 0 0 0 0 0 0 0 0 0.060179 0.0055809 0.0083089 0.013096 0.07277 0.024341 0.060451 0 0 0 0 0 0 0 0 0 0 0 0 0 0 0
4.7539 0.018836 0.018869 -0.00078899 -0.0069294 0 -0.029027 0.019057 0.043873 0.052378 0.0091516 0.18155 -0.20582 0 0 0 0 0 0 0 0 0 0 0 0 0 0 0 0 0 0.12322 0.035425 0.014593 0.064633 0.05438 0.090727 0.12344 0 0 0 0 0 0 0 0 0 0 0 0 0 0 0
4.7578 0.020225 0.017082 0.0076705 -0.052891 0 -0.086724 0.048828 0.056776 0.090265 0.021365 0.19697 -0.19428 0 0 0 0 0 0 0 0 0 0 0 0 0 0 0 0 0 0.15266 0.062674 0.045194 0.11501 0.023795 0.14585 0.16371 0 0 0 0 0 0 0 0 0 0 0 0 0 0 0
4.7617 0.015317 0.010994 0.020924 -0.041228 0 -0.074255 0.070284 0.060849 0.10557 0.051094 0.14554 -0.17573 0 0 0 0 0 0 0 0 0 0 0 0 0 0 0 0 0 0.13462 0.070845 0.082037 0.13721 0.012018 0.15878 0.15654 0 0 0 0 0 0 0 0 0 0 0 0 0 0 0
4.7656 0.0051498 0.00184 0.024128 0.019313 0 -0.0039651 0.067024 0.053515 0.087789 0.075403 0.07267 -0.15159 0 0 0 0 0 0 0 0 0 0 0 0 0 0 0 0 0 0.084218 0.053995 0.096317 0.11781 0.033747 0.12566 0.11002 0 0 0 0 0 0 0 0 0 0 0 0 0 0 0
4.7695 -0.0059176 -0.0066711 0.01019 0.079916 0 0.071718 0.039332 0.038074 0.046312 0.072723 0.032231 -0.1304 0 0 0 0 0 0 0 0 0 0 0 0 0 0 0 0 0 0.034794 0.020583 0.072274 0.066668 0.071538 0.071946 0.060761 0 0 0 0 0 0 0 0 0 0 0 0 0 0 0
4.7734 -0.012857 -0.010803 -0.013249 0.088659 0 0.097384 0.0040628 0.020904 0.0040865 0.039532 0.046705 -0.12157 0 0 0 0 0 0 0 0 0 0 0 0 0 0 0 0 0 0.01392 -0.012139 0.020831 0.01158 0.088099 0.032702 0.045167 0 0 0 0 0 0 0 0 0 0 0 0 0 0 0
4.7773 -0.012965 -0.009674 -0.02992 0.031484 0 0.053619 -0.018379 0.006252 -0.01876 -0.0072373 0.091621 -0.12591 0 0 0 0 0 0 0 0 0 0 0 0 0 0 0 0 0 0.02329 -0.029076 -0.028346 -0.020012 0.057951 0.025781 0.0679 0 0 0 0 0 0 0 0 0 0 0 0 0 0 0
4.7813 -0.0074144 -0.005939 -0.028913 -0.055003 0 -0.02908 -0.018907 -0.0061354 -0.018793 -0.042616 0.11412 -0.13401 0 0 0 0 0 0 0 0 0 0 0 0 0 0 0 0 0 0.037586 -0.026087 -0.049155 -0.019972 -0.0086819 0.038328 0.094019 0 0 0 0 0 0 0 0 0 0 0 0 0 0 0
4.7852 -0.00049996 -0.0035524 -0.013862 -0.10979 0 -0.091948 -0.0047729 -0.018306 -0.0099557 -0.050789 0.0715 -0.13525 0 0 0 0 0 0 0 0 0 0 0 0 0 0 0 0 0 0.024035 -0.011259 -0.037282 -0.0047876 -0.071366 0.036989 0.07392 0 0 0 0 0 0 0 0 0 0 0 0 0 0 0
4.7891 0.0029937 -0.0046125 0.00093677 -0.093255 0 -0.090788 0.0077159 -0.029839 -0.011202 -0.035028 -0.036824 -0.12826 0 0 0 0 0 0 0 0 0 0 0 0 0 0 0 0 0 -0.03119 0.0013085 -0.01094 -0.0022466 -0.090922 -0.0052352 -0.016073 0 0 0 0 0 0 0 0 0 0 0 0 0 0 0
4.793 0.00081727 -0.0080247 0.0036241 -0.017515 0 -0.029137 0.0054834 -0.037476 -0.031596 -0.01446 -0.16511 -0.12136 0 0 0 0 0 0 0 0 0 0 0 0 0 0 0 0 0 -0.10968 0.0005781 0.0042646 -0.029072 -0.060954 -0.085328 -0.149 0 0 0 0 0 0 0 0 0 0 0 0 0 0 0
4.7969 -0.0052665 -0.010897 -0.0051247 0.061911 0 0.043887 -0.013451 -0.039491 -0.064438 -0.010464 -0.24822 -0.12226 0 0 0 0 0 0 0 0 0 0 0 0 0 0 0 0 0 -0.1716 -0.015113 -0.0065714 -0.077053 -0.013147 -0.16818 -0.25966 0 0 0 0 0 0 0 0 0 0 0 0 0 0 0
4.8008 -0.010753 -0.011104 -0.013979 0.08698 0 0.071003 -0.040395 -0.039446 -0.093487 -0.031664 -0.2432 -0.12854 0 0 0 0 0 0 0 0 0 0 0 0 0 0 0 0 0 -0.18348 -0.037752 -0.039167 -0.11896 0.0081966 -0.20913 -0.28727 0 0 0 0 0 0 0 0 0 0 0 0 0 0 0
4.8047 -0.011765 -0.0087299 -0.012402 0.03976 0 0.031409 -0.062069 -0.043644 -0.10466 -0.067249 -0.15882 -0.12979 0 0 0 0 0 0 0 0 0 0 0 0 0 0 0 0 0 -0.14239 -0.054987 -0.074764 -0.12949 -0.0183 -0.18548 -0.21789 0 0 0 0 0 0 0 0 0 0 0 0 0 0 0
4.8086 -0.0080623 -0.0055451 -0.0006276 -0.044834 0 -0.042688 -0.067613 -0.053495 -0.093834 -0.093505 -0.051613 -0.11928 0 0 0 0 0 0 0 0 0 0 0 0 0 0 0 0 0 -0.077841 -0.0577 -0.092727 -0.10417 -0.073928 -0.11367 -0.095383 0 0 0 0 0 0 0 0 0 0 0 0 0 0 0
4.8125 -0.003188 -0.0034652 0.010852 -0.10522 0 -0.091688 -0.053522 -0.060856 -0.066719 -0.089842 0.01149 -0.10251 0 0 0 0 0 0 0 0 0 0 0 0 0 0 0 0 0 -0.029611 -0.045243 -0.082537 -0.06109 -0.11437 -0.038111 0.0076685 0 0 0 0 0 0 0 0 0 0 0 0 0 0 0
4.8164 -0.0014139 -0.0034143 0.011258 -0.098361 0 -0.076299 -0.025332 -0.053076 -0.033445 -0.053535 3.6473e-05 -0.092855 0 0 0 0 0 0 0 0 0 0 0 0 0 0 0 0 0 -0.018477 -0.025013 -0.048887 -0.02494 -0.10393 0.00069445 0.03843 0 0 0 0 0 0 0 0 0 0 0 0 0 0 0
4.8203 -0.0039957 -0.0050898 -0.00057779 -0.030515 0 -0.0087654 0.0047606 -0.024873 -0.0031309 -0.0023508 -0.05757 -0.098598 0 0 0 0 0 0 0 0 0 0 0 0 0 0 0 0 0 -0.032255 -0.0066985 -0.0079074 -0.0075717 -0.042718 -0.0050532 -0.0020789 0 0 0 0 0 0 0 0 0 0 0 0 0 0 0
4.8242 -0.0080473 -0.0072521 -0.015175 0.048707 0 0.0577 0.024247 0.013983 0.018975 0.037413 -0.094874 -0.11459 0 0 0 0 0 0 0 0 0 0 0 0 0 0 0 0 0 -0.037702 0.0045399 0.022918 -0.001174 0.033689 -0.02678 -0.062262 0 0 0 0 0 0 0 0 0 0 0 0 0 0 0
4.8281 -0.0091368 -0.008203 -0.020608 0.083862 0 0.072187 0.027739 0.043888 0.03213 0.048858 -0.05806 -0.12691 0 0 0 0 0 0 0 0 0 0 0 0 0 0 0 0 0 -0.0084931 0.010562 0.035125 0.011326 0.080824 -0.023726 -0.077334 0 0 0 0 0 0 0 0 0 0 0 0 0 0 0
4.832 -0.0053102 -0.0065623 -0.012374 0.054499 0 0.026484 0.020298 0.050439 0.039399 0.035073 0.051206 -0.12543 0 0 0 0 0 0 0 0 0 0 0 0 0 0 0 0 0 0.052883 0.016496 0.033251 0.038847 0.077286 0.024109 -0.01467 0 0 0 0 0 0 0 0 0 0 0 0 0 0 0
4.8359 0.0011118 -0.0022958 0.0033528 -0.011048 0 -0.039678 0.013331 0.036316 0.045508 0.01487 0.1744 -0.11183 0 0 0 0 0 0 0 0 0 0 0 0 0 0 0 0 0 0.11618 0.024435 0.029571 0.073142 0.038185 0.099898 0.10347 0 0 0 0 0 0 0 0 0 0 0 0 0 0 0
4.8398 0.0055918 0.0027581 0.015042 -0.058724 0 -0.071414 0.015594 0.019039 0.053442 0.0077986 0.2383 -0.096536 0 0 0 0 0 0 0 0 0 0 0 0 0 0 0 0 0 0.14606 0.030854 0.03353 0.095498 0.0013092 0.16255 0.21458 0 0 0 0 0 0 0 0 0 0 0 0 0 0 0
4.8438 0.0053677 0.0057718 0.014667 -0.050761 0 -0.042154 0.026534 0.016165 0.061808 0.020244 0.20853 -0.088928 0 0 0 0 0 0 0 0 0 0 0 0 0 0 0 0 0 0.12838 0.030529 0.044319 0.092698 -0.0021551 0.17711 0.25747 0 0 0 0 0 0 0 0 0 0 0 0 0 0 0
4.8477 0.0017632 0.0050335 0.003095 0.0055546 0 0.026402 0.037552 0.030805 0.065585 0.042365 0.11348 -0.090698 0 0 0 0 0 0 0 0 0 0 0 0 0 0 0 0 0 0.079897 0.023012 0.05265 0.068287 0.030009 0.13916 0.21214 0 0 0 0 0 0 0 0 0 0 0 0 0 0 0
4.8516 -0.0011352 0.0016268 -0.011323 0.064331 0 0.081959 0.039756 0.049774 0.060273 0.056637 0.021036 -0.096801 0 0 0 0 0 0 0 0 0 0 0 0 0 0 0 0 0 0.034704 0.014573 0.049779 0.039729 0.071287 0.075557 0.11087 0 0 0 0 0 0 0 0 0 0 0 0 0 0 0
4.8555 -7.4679e-05 -0.0010764 -0.018911 0.077589 0 0.081783 0.031059 0.05523 0.04587 0.05066 -0.01276 -0.10089 0 0 0 0 0 0 0 0 0 0 0 0 0 0 0 0 0 0.018317 0.012706 0.03535 0.024146 0.087493 0.022814 0.013317 0 0 0 0 0 0 0 0 0 0 0 0 0 0 0
4.8594 0.004689 -0.00010079 -0.01485 0.033344 0 0.024571 0.016643 0.039177 0.026752 0.025287 0.016384 -0.099511 0 0 0 0 0 0 0 0 0 0 0 0 0 0 0 0 0 0.029403 0.018127 0.016961 0.024609 0.062171 0.00087633 -0.035803 0 0 0 0 0 0 0 0 0 0 0 0 0 0 0
4.8633 0.0097441 0.0044397 -0.0016521 -0.034615 0 -0.048908 0.0034342 0.0088795 0.0074619 -0.0065727 0.061514 -0.092908 0 0 0 0 0 0 0 0 0 0 0 0 0 0 0 0 0 0.042449 0.022569 0.0024282 0.028145 0.008034 0.0015871 -0.035044 0 0 0 0 0 0 0 0 0 0 0 0 0 0 0
4.8672 0.011319 0.0091581 0.012897 -0.073131 0 -0.085791 -0.005469 -0.019964 -0.011139 -0.028902 0.062962 -0.083784 0 0 0 0 0 0 0 0 0 0 0 0 0 0 0 0 0 0.028705 0.015591 -0.0073455 0.016898 -0.042834 -0.0010617 -0.020297 0 0 0 0 0 0 0 0 0 0 0 0 0 0 0
4.8711 0.0081557 0.010166 0.020664 -0.051728 0 -0.059529 -0.011547 -0.035266 -0.031086 -0.033331 -0.005002 -0.075569 0 0 0 0 0 0 0 0 0 0 0 0 0 0 0 0 0 -0.02072 -0.005331 -0.017887 -0.016594 -0.062275 -0.028094 -0.030891 0 0 0 0 0 0 0 0 0 0 0 0 0 0 0
4.875 0.0024128 0.0065451 0.0181 0.012796 0 0.01081 -0.017345 -0.035906 -0.052565 -0.024644 -0.11368 -0.070287 0 0 0 0 0 0 0 0 0 0 0 0 0 0 0 0 0 -0.086773 -0.030972 -0.033782 -0.062015 -0.04608 -0.077684 -0.076171 0 0 0 0 0 0 0 0 0 0 0 0 0 0 0
4.8789 -0.0017789 0.0014475 0.0083999 0.068905 0 0.074182 -0.0231 -0.029882 -0.070527 -0.016876 -0.19979 -0.066669 0 0 0 0 0 0 0 0 0 0 0 0 0 0 0 0 0 -0.13512 -0.046793 -0.051963 -0.097436 -0.016436 -0.12545 -0.12977 0 0 0 0 0 0 0 0 0 0 0 0 0 0 0
4.8828 -0.0010095 -0.00028259 -0.00061195 0.070617 0 0.08465 -0.026625 -0.02636 -0.076982 -0.021927 -0.21085 -0.060682 0 0 0 0 0 0 0 0 0 0 0 0 0 0 0 0 0 -0.14005 -0.044102 -0.062508 -0.10429 -0.0045654 -0.14259 -0.15487 0 0 0 0 0 0 0 0 0 0 0 0 0 0 0
4.8867 0.0051092 0.003901 -0.0019106 0.014214 0 0.035312 -0.025564 -0.028418 -0.067451 -0.038825 -0.14314 -0.049368 0 0 0 0 0 0 0 0 0 0 0 0 0 0 0 0 0 -0.10218 -0.026177 -0.056559 -0.080072 -0.025563 -0.11824 -0.1371 0 0 0 0 0 0 0 0 0 0 0 0 0 0 0
4.8906 0.013383 0.011954 0.0054877 -0.057588 0 -0.036154 -0.019151 -0.031426 -0.045356 -0.052807 -0.044493 -0.034775 0 0 0 0 0 0 0 0 0 0 0 0 0 0 0 0 0 -0.047302 -0.0046015 -0.034277 -0.039609 -0.064364 -0.068622 -0.095821 0 0 0 0 0 0 0 0 0 0 0 0 0 0 0
4.8945 0.018714 0.018561 0.015538 -0.08785 0 -0.075282 -0.0082647 -0.027386 -0.019837 -0.046547 0.020801 -0.022993 0 0 0 0 0 0 0 0 0 0 0 0 0 0 0 0 0 -0.0074159 0.0099731 -0.0057845 -0.0045091 -0.085322 -0.024993 -0.064199 0 0 0 0 0 0 0 0 0 0 0 0 0 0 0
4.8984 0.017273 0.019029 0.019724 -0.049557 0 -0.051845 0.0050769 -0.011771 0.0010976 -0.015387 0.019978 -0.017685 0 0 0 0 0 0 0 0 0 0 0 0 0 0 0 0 0 0.0019592 0.014321 0.015776 0.011488 -0.060408 -0.0086887 -0.056814 0 0 0 0 0 0 0 0 0 0 0 0 0 0 0
4.9023 0.0091931 0.012665 0.013903 0.032373 0 0.016958 0.017668 0.011946 0.015691 0.026486 -0.023415 -0.014425 0 0 0 0 0 0 0 0 0 0 0 0 0 0 0 0 0 -0.0081193 0.012021 0.023361 0.010827 0.0052518 -0.013302 -0.054738 0 0 0 0 0 0 0 0 0 0 0 0 0 0 0
4.9063 -0.0012538 0.003064 0.0017041 0.098612 0 0.079304 0.025356 0.033445 0.027443 0.055426 -0.047983 -0.0030904 0 0 0 0 0 0 0 0 0 0 0 0 0 0 0 0 0 -0.0097592 0.0084236 0.020241 0.0086352 0.072785 -0.0097315 -0.022339 0 0 0 0 0 0 0 0 0 0 0 0 0 0 0
4.9102 -0.0085026 -0.0047514 -0.0087067 0.099618 0 0.088016 0.025027 0.042217 0.039864 0.056428 -0.0037043 0.022339 0 0 0 0 0 0 0 0 0 0 0 0 0 0 0 0 0 0.019465 0.0068277 0.016497 0.020312 0.097786 0.028232 0.058307 0 0 0 0 0 0 0 0 0 0 0 0 0 0 0
4.9141 -0.0096078 -0.0079306 -0.011848 0.033087 0 0.036045 0.017634 0.035454 0.052671 0.034858 0.10548 0.056161 0 0 0 0 0 0 0 0 0 0 0 0 0 0 0 0 0 0.077984 0.0083482 0.020945 0.049291 0.066385 0.098278 0.16536 0 0 0 0 0 0 0 0 0 0 0 0 0 0 0
4.918 -0.0061409 -0.0073116 -0.0094695 -0.053846 0 -0.038995 0.0091222 0.021075 0.062737 0.011721 0.21972 0.084407 0 0 0 0 0 0 0 0 0 0 0 0 0 0 0 0 0 0.1391 0.013347 0.034636 0.08378 0.0086579 0.16632 0.24728 0 0 0 0 0 0 0 0 0 0 0 0 0 0 0
4.9219 -0.002467 -0.0058768 -0.0079541 -0.099439 0 -0.083904 0.0069326 0.01249 0.067635 0.0065243 0.26519 0.097201 0 0 0 0 0 0 0 0 0 0 0 0 0 0 0 0 0 0.16835 0.021426 0.050417 0.10483 -0.024383 0.1903 0.25789 0 0 0 0 0 0 0 0 0 0 0 0 0 0 0
4.9258 -0.0018684 -0.0057318 -0.010922 -0.072826 0 -0.069339 0.013915 0.018044 0.067167 0.02221 0.20858 0.097868 0 0 0 0 0 0 0 0 0 0 0 0 0 0 0 0 0 0.1471 0.030014 0.058312 0.099748 -0.0029521 0.15259 0.18925 0 0 0 0 0 0 0 0 0 0 0 0 0 0 0
4.9297 -0.0038802 -0.0063057 -0.014485 0.0040909 0 -0.0096504 0.024841 0.033231 0.06135 0.044034 0.082444 0.099189 0 0 0 0 0 0 0 0 0 0 0 0 0 0 0 0 0 0.085609 0.034186 0.052375 0.070863 0.055624 0.074215 0.077463 0 0 0 0 0 0 0 0 0 0 0 0 0 0 0
4.9336 -0.0050716 -0.0052441 -0.010506 0.074334 0 0.050324 0.029347 0.042772 0.048097 0.051936 -0.038199 0.11056 0 0 0 0 0 0 0 0 0 0 0 0 0 0 0 0 0 0.016098 0.029283 0.03398 0.032844 0.10027 -0.0010766 -0.02175 0 0 0 0 0 0 0 0 0 0 0 0 0 0 0
4.9375 -0.0023782 -0.0010084 0.0046461 0.088892 0 0.069449 0.019726 0.032206 0.024561 0.035455 -0.089793 0.12953 0 0 0 0 0 0 0 0 0 0 0 0 0 0 0 0 0 -0.029315 0.014548 0.0096601 0.00098053 0.088219 -0.039695 -0.06895 0 0 0 0 0 0 0 0 0 0 0 0 0 0 0
4.9414 0.0040772 0.0052936 0.024378 0.042074 0 0.039094 -0.0025216 0.00036584 -0.0082268 8.2108e-05 -0.064104 0.14656 0 0 0 0 0 0 0 0 0 0 0 0 0 0 0 0 0 -0.039994 -0.0055764 -0.013919 -0.019837 0.020137 -0.040998 -0.063263 0 0 0 0 0 0 0 0 0 0 0 0 0 0 0
4.9453 0.011006 0.010518 0.035642 -0.026968 0 -0.013574 -0.026814 -0.037663 -0.042378 -0.037676 -0.010013 0.15726 0 0 0 0 0 0 0 0 0 0 0 0 0 0 0 0 0 -0.032076 -0.023806 -0.033279 -0.036073 -0.060836 -0.032459 -0.037728 0 0 0 0 0 0 0 0 0 0 0 0 0 0 0
4.9492 0.014446 0.01191 0.029668 -0.066104 0 -0.047993 -0.040446 -0.060522 -0.066174 -0.061072 0.0064248 0.16837 0 0 0 0 0 0 0 0 0 0 0 0 0 0 0 0 0 -0.033838 -0.034109 -0.047364 -0.055851 -0.10402 -0.043347 -0.033438 0 0 0 0 0 0 0 0 0 0 0 0 0 0 0
4.9531 0.012398 0.0091056 0.0099542 -0.049893 0 -0.040464 -0.037248 -0.05638 -0.071797 -0.062288 -0.046989 0.19062 0 0 0 0 0 0 0 0 0 0 0 0 0 0 0 0 0 -0.062062 -0.034516 -0.05474 -0.077891 -0.089611 -0.079948 -0.070849 0 0 0 0 0 0 0 0 0 0 0 0 0 0 0
4.957 0.0056885 0.004044 -0.010233 0.0031478 0 -0.00038209 -0.021694 -0.032146 -0.061292 -0.045664 -0.14378 0.22639 0 0 0 0 0 0 0 0 0 0 0 0 0 0 0 0 0 -0.10734 -0.027328 -0.052909 -0.090187 -0.039789 -0.12184 -0.13628 0 0 0 0 0 0 0 0 0 0 0 0 0 0 0
4.9609 -0.0029737 -0.00084434 -0.018928 0.047286 0 0.038226 -0.0057258 -0.0084077 -0.045164 -0.024459 -0.2175 0.26591 0 0 0 0 0 0 0 0 0 0 0 0 0 0 0 0 0 -0.13991 -0.017543 -0.041351 -0.080722 0.0029254 -0.13977 -0.19093 0 0 0 0 0 0 0 0 0 0 0 0 0 0 0
4.9648 -0.010517 -0.0043255 -0.014995 0.045793 0 0.042881 -0.00063782 -0.0036151 -0.034349 -0.012937 -0.21 0.29674 0 0 0 0 0 0 0 0 0 0 0 0 0 0 0 0 0 -0.13217 -0.010684 -0.025027 -0.050655 0.0090909 -0.11871 -0.19584 0 0 0 0 0 0 0 0 0 0 0 0 0 0 0
4.9688 -0.014666 -0.006584 -0.0075198 -0.0015205 0 0.0073212 -0.0094758 -0.019817 -0.032172 -0.017408 -0.1147 0.31645 0 0 0 0 0 0 0 0 0 0 0 0 0 0 0 0 0 -0.080819 -0.010468 -0.013293 -0.016816 -0.019037 -0.068079 -0.13739 0 0 0 0 0 0 0 0 0 0 0 0 0 0 0
4.9727 -0.014675 -0.0082958 -0.0062063 -0.059363 0 -0.043355 -0.024964 -0.041221 -0.032838 -0.031475 0.016325 0.33509 0 0 0 0 0 0 0 0 0 0 0 0 0 0 0 0 0 -0.011237 -0.016637 -0.013171 0.00059618 -0.054086 -0.013306 -0.037228 0 0 0 0 0 0 0 0 0 0 0 0 0 0 0
4.9766 -0.011732 -0.0098409 -0.012398 -0.084281 0 -0.071152 -0.03443 -0.046788 -0.027189 -0.03973 0.10755 0.36448 0 0 0 0 0 0 0 0 0 0 0 0 0 0 0 0 0 0.040029 -0.024283 -0.02223 -0.0047868 -0.065636 0.022473 0.059677 0 0 0 0 0 0 0 0 0 0 0 0 0 0 0
4.9805 -0.0086093 -0.011323 -0.019145 -0.05699 0 -0.05398 -0.028634 -0.026908 -0.010469 -0.028883 0.11315 0.40532 0 0 0 0 0 0 0 0 0 0 0 0 0 0 0 0 0 0.051695 -0.026135 -0.028403 -0.018991 -0.040345 0.032666 0.11211 0 0 0 0 0 0 0 0 0 0 0 0 0 0 0
4.9844 -0.0081447 -0.012861 -0.019362 0.0038248 0 -0.0032535 -0.0085228 0.0090147 0.014123 0.0012329 0.049669 0.44505 0 0 0 0 0 0 0 0 0 0 0 0 0 0 0 0 0 0.032732 -0.017348 -0.018777 -0.018776 0.011134 0.028565 0.1074 0 0 0 0 0 0 0 0 0 0 0 0 0 0 0
4.9883 -0.011201 -0.014417 -0.013221 0.055376 0 0.043598 0.015045 0.039821 0.038085 0.035838 -0.017072 0.46857 0 0 0 0 0 0 0 0 0 0 0 0 0 0 0 0 0 0.014083 0.00039376 0.0090317 0.0084756 0.061538 0.02877 0.067616 0 0 0 0 0 0 0 0 0 0 0 0 0 0 0
4.9922 -0.015805 -0.015389 -0.0073632 0.061602 0 0.050829 0.028717 0.048568 0.05329 0.055076 -0.022545 0.47138 0 0 0 0 0 0 0 0 0 0 0 0 0 0 0 0 0 0.023348 0.019024 0.04267 0.053 0.083224 0.044825 0.032654 0 0 0 0 0 0 0 0 0 0 0 0 0 0 0
4.9961 -0.018596 -0.014887 -0.0073785 0.018819 0 0.01161 0.025842 0.034316 0.055994 0.048374 0.046009 0.46303 0 0 0 0 0 0 0 0 0 0 0 0 0 0 0 0 0 0.062165 0.028961 0.062517 0.08905 0.065029 0.07255 0.031942 0 0 0 0 0 0 0 0 0 0 0 0 0 0 0
5 -0.017652 -0.012847 -0.011882 -0.04181 0 -0.04609 0.01048 0.010811 0.047042 0.021923 0.13848 0.45846 0 0 0 0 0 0 0 0 0 0 0 0 0 0 0 0 0 0.10397 0.025215 0.055559 0.093887 0.020313 0.09449 0.064567 0 0 0 0 0 0 0 0 0 0 0 0 0 0 0
5.0039 -0.014164 -0.01077 -0.01435 -0.076681 0 -0.079816 -0.0066094 -0.0057809 0.029739 -0.006527 0.17983 0.46599 0 0 0 0 0 0 0 0 0 0 0 0 0 0 0 0 0 0.11391 0.010168 0.0249 0.063722 -0.020762 0.091927 0.10161 0 0 0 0 0 0 0 0 0 0 0 0 0 0 0
5.0078 -0.011233 -0.010708 -0.010383 -0.061182 0 -0.063953 -0.01633 -0.0092455 0.0080582 -0.020951 0.12821 0.48218 0 0 0 0 0 0 0 0 0 0 0 0 0 0 0 0 0 0.075528 -0.0086162 -0.01237 0.014812 -0.032328 0.058532 0.10827 0 0 0 0 0 0 0 0 0 0 0 0 0 0 0
5.0117 -0.010813 -0.012993 -0.0024733 -0.0075994 0 -0.0086446 -0.016972 -0.0058809 -0.013737 -0.017792 0.0077043 0.49704 0 0 0 0 0 0 0 0 0 0 0 0 0 0 0 0 0 0.0037844 -0.023271 -0.036993 -0.029103 -0.012958 0.0059416 0.068925 0 0 0 0 0 0 0 0 0 0 0 0 0 0 0
5.0156 -0.011776 -0.015056 0.0026047 0.043904 0 0.047596 -0.013264 -0.0064897 -0.03118 -0.0065645 -0.10975 0.50365 0 0 0 0 0 0 0 0 0 0 0 0 0 0 0 0 0 -0.065101 -0.029451 -0.040005 -0.051872 0.012502 -0.043365 -0.0029461 0 0 0 0 0 0 0 0 0 0 0 0 0 0 0
5.0195 -0.011145 -0.013249 0.00064122 0.055158 0 0.065725 -0.010891 -0.016018 -0.040812 -0.0012548 -0.15822 0.50383 0 0 0 0 0 0 0 0 0 0 0 0 0 0 0 0 0 -0.098873 -0.027253 -0.027181 -0.052069 0.013655 -0.071224 -0.076051 0 0 0 0 0 0 0 0 0 0 0 0 0 0 0
5.0234 -0.0073767 -0.0065484 -0.0063076 0.01862 0 0.033896 -0.012081 -0.02999 -0.042256 -0.0098573 -0.12483 0.50528 0 0 0 0 0 0 0 0 0 0 0 0 0 0 0 0 0 -0.090535 -0.020031 -0.013356 -0.040018 -0.018331 -0.075648 -0.12334 0 0 0 0 0 0 0 0 0 0 0 0 0 0 0
5.0273 -0.002413 0.0014349 -0.012815 -0.03722 0 -0.024788 -0.015648 -0.039775 -0.039157 -0.029375 -0.0544 0.51341 0 0 0 0 0 0 0 0 0 0 0 0 0 0 0 0 0 -0.060577 -0.01267 -0.01156 -0.029633 -0.061656 -0.070075 -0.13747 0 0 0 0 0 0 0 0 0 0 0 0 0 0 0
5.0313 -0.0002397 0.0047367 -0.015718 -0.070236 0 -0.069495 -0.019897 -0.0407 -0.037296 -0.048729 -0.011031 0.52496 0 0 0 0 0 0 0 0 0 0 0 0 0 0 0 0 0 -0.03975 -0.0098748 -0.024576 -0.03083 -0.08262 -0.07066 -0.12922 0 0 0 0 0 0 0 0 0 0 0 0 0 0 0
5.0352 -0.0031041 0.00014667 -0.0161 -0.057497 0 -0.070939 -0.024435 -0.035414 -0.040531 -0.056713 -0.028841 0.52975 0 0 0 0 0 0 0 0 0 0 0 0 0 0 0 0 0 -0.046029 -0.0142 -0.044041 -0.04515 -0.066004 -0.08212 -0.11321 0 0 0 0 0 0 0 0 0 0 0 0 0 0 0
5.0391 -0.0089674 -0.0094577 -0.016018 -0.012419 0 -0.031523 -0.029159 -0.030295 -0.047512 -0.049461 -0.089461 0.51972 0 0 0 0 0 0 0 0 0 0 0 0 0 0 0 0 0 -0.072566 -0.024254 -0.056886 -0.065092 -0.028758 -0.093934 -0.094996 0 0 0 0 0 0 0 0 0 0 0 0 0 0 0
5.043 -0.012779 -0.016949 -0.014683 0.027445 0 0.017968 -0.03247 -0.029139 -0.052009 -0.032583 -0.14026 0.49813 0 0 0 0 0 0 0 0 0 0 0 0 0 0 0 0 0 -0.09435 -0.034534 -0.054356 -0.077523 -0.0036089 -0.089902 -0.07057 0 0 0 0 0 0 0 0 0 0 0 0 0 0 0
5.0469 -0.010635 -0.016623 -0.0092635 0.031591 0 0.042211 -0.031485 -0.030024 -0.047027 -0.016512 -0.13582 0.47968 0 0 0 0 0 0 0 0 0 0 0 0 0 0 0 0 0 -0.087459 -0.037929 -0.037429 -0.070828 -0.0079269 -0.062749 -0.036655 0 0 0 0 0 0 0 0 0 0 0 0 0 0 0
5.0508 -0.0031671 -0.0087019 0.000459 0.00080917 0 0.027631 -0.024324 -0.027378 -0.029739 -0.0082818 -0.070435 0.4796 0 0 0 0 0 0 0 0 0 0 0 0 0 0 0 0 0 -0.046424 -0.029879 -0.01506 -0.042543 -0.027687 -0.021263 0.00016693 0 0 0 0 0 0 0 0 0 0 0 0 0 0 0
5.0547 0.0048581 0.0012652 0.0095692 -0.035188 0 -0.0088658 -0.011869 -0.016687 -0.0035551 -0.0060573 0.020425 0.50002 0 0 0 0 0 0 0 0 0 0 0 0 0 0 0 0 0 0.012339 -0.011457 0.0031049 -0.0019616 -0.031908 0.016031 0.025945 0 0 0 0 0 0 0 0 0 0 0 0 0 0 0
5.0586 0.0083782 0.0072644 0.01175 -0.043644 0 -0.035075 0.0029025 0.0020514 0.023994 -0.0012882 0.087518 0.52603 0 0 0 0 0 0 0 0 0 0 0 0 0 0 0 0 0 0.062374 0.010854 0.013653 0.03533 -0.0034822 0.035284 0.032124 0 0 0 0 0 0 0 0 0 0 0 0 0 0 0
5.0625 0.0059933 0.0073819 0.006057 -0.015653 0 -0.029978 0.016929 0.023946 0.045514 0.012782 0.10233 0.53673 0 0 0 0 0 0 0 0 0 0 0 0 0 0 0 0 0 0.084942 0.028555 0.020332 0.057513 0.043248 0.037743 0.026248 0 0 0 0 0 0 0 0 0 0 0 0 0 0 0
5.0664 0.0007693 0.0042817 -0.00089157 0.028052 0 0.00021477 0.02797 0.04142 0.056833 0.033573 0.074329 0.52261 0 0 0 0 0 0 0 0 0 0 0 0 0 0 0 0 0 0.079946 0.035464 0.028512 0.06323 0.074642 0.037583 0.028764 0 0 0 0 0 0 0 0 0 0 0 0 0 0 0
5.0703 -0.0025494 0.0019675 -0.0008055 0.055559 0 0.029334 0.033903 0.047815 0.057381 0.049892 0.040486 0.49385 0 0 0 0 0 0 0 0 0 0 0 0 0 0 0 0 0 0.063122 0.030505 0.038563 0.059605 0.067693 0.049058 0.056362 0 0 0 0 0 0 0 0 0 0 0 0 0 0 0
5.0742 -0.0013508 0.0023792 0.0076298 0.049434 0 0.034748 0.032578 0.041172 0.049071 0.05108 0.035985 0.47158 0 0 0 0 0 0 0 0 0 0 0 0 0 0 0 0 0 0.052783 0.017823 0.044682 0.054279 0.029889 0.073606 0.1053 0 0 0 0 0 0 0 0 0 0 0 0 0 0 0
5.0781 0.0031689 0.0047242 0.016543 0.018341 0 0.016288 0.023912 0.026307 0.035628 0.036626 0.067739 0.47022 0 0 0 0 0 0 0 0 0 0 0 0 0 0 0 0 0 0.05643 0.0046019 0.040558 0.049426 -0.0081031 0.097568 0.14981 0 0 0 0 0 0 0 0 0 0 0 0 0 0 0
5.082 0.0075408 0.0072564 0.016283 -0.012776 0 -0.0055553 0.012393 0.012928 0.022436 0.017338 0.10969 0.48705 0 0 0 0 0 0 0 0 0 0 0 0 0 0 0 0 0 0.066713 -0.0022936 0.026486 0.042938 -0.018618 0.1025 0.15876 0 0 0 0 0 0 0 0 0 0 0 0 0 0 0
5.0859 0.0090981 0.0090629 0.0054802 -0.023228 0 -0.0093345 0.0060265 0.0094787 0.015133 0.0066562 0.12305 0.50787 0 0 0 0 0 0 0 0 0 0 0 0 0 0 0 0 0 0.068642 0.00045522 0.010741 0.033955 0.0017828 0.079818 0.11825 0 0 0 0 0 0 0 0 0 0 0 0 0 0 0
5.0898 0.007868 0.010176 -0.0067118 -0.010401 0 0.0082724 0.010491 0.016475 0.016111 0.0097644 0.08638 0.5215 0 0 0 0 0 0 0 0 0 0 0 0 0 0 0 0 0 0.051741 0.010873 0.0032636 0.025464 0.032673 0.037886 0.042719 0 0 0 0 0 0 0 0 0 0 0 0 0 0 0
5.0938 0.0058828 0.010552 -0.0091719 0.012137 0 0.030813 0.022896 0.025156 0.021291 0.019878 0.01265 0.52829 0 0 0 0 0 0 0 0 0 0 0 0 0 0 0 0 0 0.017929 0.02243 0.007118 0.020545 0.048118 -0.0040672 -0.034128 0 0 0 0 0 0 0 0 0 0 0 0 0 0 0
5.0977 0.00486 0.0094871 -1.0569e-05 0.027339 0 0.037784 0.031734 0.023937 0.021178 0.024279 -0.059548 0.53553 0 0 0 0 0 0 0 0 0 0 0 0 0 0 0 0 0 -0.020065 0.027218 0.01546 0.016765 0.035738 -0.030099 -0.081024 0 0 0 0 0 0 0 0 0 0 0 0 0 0 0
5.1016 0.0044947 0.006137 0.01099 0.026411 0 0.022189 0.024941 0.008128 0.0073833 0.014236 -0.093844 0.54699 0 0 0 0 0 0 0 0 0 0 0 0 0 0 0 0 0 -0.047619 0.020063 0.016778 0.0062223 0.0024497 -0.038067 -0.087273 0 0 0 0 0 0 0 0 0 0 0 0 0 0 0
5.1055 0.002867 0.00041207 0.011612 0.011767 0 -0.0054821 0.00018408 -0.015618 -0.019731 -0.0092021 -0.081362 0.55896 0 0 0 0 0 0 0 0 0 0 0 0 0 0 0 0 0 -0.057486 0.0013909 0.0038437 -0.016972 -0.033703 -0.038273 -0.065291 0 0 0 0 0 0 0 0 0 0 0 0 0 0 0
5.1094 -0.0015148 -0.0066771 -0.00075714 -0.0078174 0 -0.028134 -0.031677 -0.034599 -0.049192 -0.036685 -0.044543 0.56623 0 0 0 0 0 0 0 0 0 0 0 0 0 0 0 0 0 -0.053071 -0.022688 -0.020933 -0.048552 -0.056243 -0.042431 -0.038502 0 0 0 0 0 0 0 0 0 0 0 0 0 0 0
5.1133 -0.007969 -0.013348 -0.016233 -0.023825 0 -0.03576 -0.053662 -0.04058 -0.066254 -0.056545 -0.018082 0.56957 0 0 0 0 0 0 0 0 0 0 0 0 0 0 0 0 0 -0.044426 -0.043031 -0.047295 -0.074185 -0.05839 -0.053347 -0.025648 0 0 0 0 0 0 0 0 0 0 0 0 0 0 0
5.1172 -0.013826 -0.017654 -0.021687 -0.031711 0 -0.029871 -0.054828 -0.035774 -0.063113 -0.060773 -0.023165 0.57529 0 0 0 0 0 0 0 0 0 0 0 0 0 0 0 0 0 -0.040697 -0.051565 -0.063632 -0.079402 -0.043974 -0.064237 -0.032397 0 0 0 0 0 0 0 0 0 0 0 0 0 0 0
5.1211 -0.016464 -0.018233 -0.013161 -0.031165 0 -0.017768 -0.037625 -0.028919 -0.0446 -0.048568 -0.054548 0.58738 0 0 0 0 0 0 0 0 0 0 0 0 0 0 0 0 0 -0.044436 -0.04512 -0.063177 -0.061321 -0.023446 -0.067085 -0.052993 0 0 0 0 0 0 0 0 0 0 0 0 0 0 0
5.125 -0.015467 -0.01524 0.00051626 -0.024758 0 -0.0054003 -0.014978 -0.025975 -0.023926 -0.026869 -0.087858 0.60202 0 0 0 0 0 0 0 0 0 0 0 0 0 0 0 0 0 -0.050991 -0.027375 -0.046851 -0.031708 -0.00803 -0.060946 -0.076741 0 0 0 0 0 0 0 0 0 0 0 0 0 0 0
5.1289 -0.013031 -0.010922 0.0061278 -0.016385 0 0.0038474 -0.00043052 -0.025205 -0.012339 -0.0074044 -0.098476 0.61136 0 0 0 0 0 0 0 0 0 0 0 0 0 0 0 0 0 -0.052522 -0.0076743 -0.022638 -0.0083797 -0.0042817 -0.051846 -0.092893 0 0 0 0 0 0 0 0 0 0 0 0 0 0 0
5.1328 -0.012181 -0.0087789 -0.001878 -0.0098135 0 0.0061173 0.00033083 -0.021343 -0.011736 -0.00039176 -0.076903 0.61236 0 0 0 0 0 0 0 0 0 0 0 0 0 0 0 0 0 -0.043551 0.0035077 -0.0023018 -0.0022158 -0.011222 -0.044965 -0.092254 0 0 0 0 0 0 0 0 0 0 0 0 0 0 0
5.1367 -0.014208 -0.011082 -0.016955 -0.0074017 0 -0.0031516 -0.0090532 -0.01347 -0.01589 -0.0078195 -0.031754 0.61053 0 0 0 0 0 0 0 0 0 0 0 0 0 0 0 0 0 -0.02468 0.00063399 0.0041143 -0.010484 -0.02191 -0.037974 -0.068525 0 0 0 0 0 0 0 0 0 0 0 0 0 0 0
5.1406 -0.017432 -0.016464 -0.026987 -0.0093339 0 -0.023848 -0.020174 -0.0071392 -0.017654 -0.021496 0.017721 0.6142 0 0 0 0 0 0 0 0 0 0 0 0 0 0 0 0 0 -0.0025416 -0.012948 -0.0054771 -0.021062 -0.028759 -0.023255 -0.022148 0 0 0 0 0 0 0 0 0 0 0 0 0 0 0
5.1445 -0.018377 -0.020164 -0.024806 -0.013603 0 -0.04596 -0.025456 -0.0078807 -0.014551 -0.028669 0.052107 0.62572 0 0 0 0 0 0 0 0 0 0 0 0 0 0 0 0 0 0.013838 -0.026488 -0.022142 -0.022746 -0.028541 0.0026288 0.035283 0 0 0 0 0 0 0 0 0 0 0 0 0 0 0
5.1484 -0.014498 -0.017564 -0.013069 -0.016615 0 -0.052645 -0.021186 -0.013361 -0.0082079 -0.021548 0.05987 0.63951 0 0 0 0 0 0 0 0 0 0 0 0 0 0 0 0 0 0.018322 -0.028654 -0.030146 -0.012719 -0.022813 0.031956 0.081786 0 0 0 0 0 0 0 0 0 0 0 0 0 0 0
5.1523 -0.0063255 -0.0083289 -0.00039116 -0.014443 0 -0.032345 -0.0079797 -0.013821 -0.00020116 -0.0028214 0.041704 0.64839 0 0 0 0 0 0 0 0 0 0 0 0 0 0 0 0 0 0.011625 -0.015301 -0.017833 0.0038054 -0.013847 0.049505 0.094645 0 0 0 0 0 0 0 0 0 0 0 0 0 0 0
5.1563 0.0027022 0.0027793 0.0061766 -0.0050351 0 0.0093125 0.0097345 -0.0017399 0.0099135 0.017479 0.01095 0.65056 0 0 0 0 0 0 0 0 0 0 0 0 0 0 0 0 0 0.0014106 0.0075392 0.012205 0.019408 -0.0010711 0.044848 0.065352 0 0 0 0 0 0 0 0 0 0 0 0 0 0 0
5.1602 0.0086335 0.009599 0.0053556 0.0092045 0 0.049286 0.024932 0.018944 0.022196 0.030266 -0.01154 0.64945 0 0 0 0 0 0 0 0 0 0 0 0 0 0 0 0 0 -0.0021168 0.027843 0.042829 0.02969 0.017158 0.022442 0.0093802 0 0 0 0 0 0 0 0 0 0 0 0 0 0 0
5.1641 0.0097494 0.009575 0.00038649 0.020787 0 0.061357 0.03078 0.034398 0.033238 0.032849 -0.0085111 0.64785 0 0 0 0 0 0 0 0 0 0 0 0 0 0 0 0 0 0.0070883 0.035768 0.05415 0.034095 0.037795 -0.00015563 -0.039005 0 0 0 0 0 0 0 0 0 0 0 0 0 0 0
5.168 0.0074805 0.0053737 -0.0045089 0.02099 0 0.035297 0.024574 0.032899 0.037142 0.027611 0.021465 0.64421 0 0 0 0 0 0 0 0 0 0 0 0 0 0 0 0 0 0.026122 0.029574 0.038994 0.033425 0.050518 -0.0053656 -0.047039 0 0 0 0 0 0 0 0 0 0 0 0 0 0 0
5.1719 0.004791 0.0016702 -0.0063202 0.007225 0 -0.01374 0.01005 0.015819 0.030461 0.017651 0.059926 0.63587 0 0 0 0 0 0 0 0 0 0 0 0 0 0 0 0 0 0.043936 0.015259 0.0090784 0.027805 0.043871 0.010621 -0.0065688 0 0 0 0 0 0 0 0 0 0 0 0 0 0 0
5.1758 0.0034444 0.00049199 -0.0037501 -0.011976 0 -0.053819 -0.0045933 -0.0034594 0.015939 0.0054327 0.078764 0.62493 0 0 0 0 0 0 0 0 0 0 0 0 0 0 0 0 0 0.048053 0.0011702 -0.014048 0.017249 0.016738 0.03467 0.057273 0 0 0 0 0 0 0 0 0 0 0 0 0 0 0
5.1797 0.0025578 -0.00013723 0.0023 -0.020922 0 -0.057844 -0.01225 -0.011757 0.00074349 -0.0050912 0.060129 0.61875 0 0 0 0 0 0 0 0 0 0 0 0 0 0 0 0 0 0.033221 -0.0075445 -0.016141 0.0036939 -0.015961 0.046697 0.10076 0 0 0 0 0 0 0 0 0 0 0 0 0 0 0
5.1836 -0.00021637 -0.0031132 0.0081297 -0.0094604 0 -0.023155 -0.011678 -0.0074216 -0.0092412 -0.0082565 0.011496 0.62342 0 0 0 0 0 0 0 0 0 0 0 0 0 0 0 0 0 0.0059567 -0.010633 -0.001017 -0.0083411 -0.031737 0.034835 0.091385 0 0 0 0 0 0 0 0 0 0 0 0 0 0 0
5.1875 -0.0058893 -0.008312 0.0085429 0.015399 0 0.025361 -0.0073978 5.5984e-06 -0.01331 -0.0016734 -0.03747 0.63713 0 0 0 0 0 0 0 0 0 0 0 0 0 0 0 0 0 -0.018905 -0.010572 0.013994 -0.013915 -0.018874 0.0041309 0.03155 0 0 0 0 0 0 0 0 0 0 0 0 0 0 0
5.1914 -0.012331 -0.012177 0.0008694 0.031245 0 0.052046 -0.0049357 0.0004063 -0.014505 0.0084104 -0.056159 0.65063 0 0 0 0 0 0 0 0 0 0 0 0 0 0 0 0 0 -0.028118 -0.0095149 0.013379 -0.011305 0.010962 -0.027498 -0.042375 0 0 0 0 0 0 0 0 0 0 0 0 0 0 0
5.1953 -0.015396 -0.011291 -0.011349 0.017785 0 0.036232 -0.0059626 -0.007445 -0.015359 0.0097011 -0.03687 0.65468 0 0 0 0 0 0 0 0 0 0 0 0 0 0 0 0 0 -0.019774 -0.0081116 -0.0040309 -0.0041596 0.029313 -0.042655 -0.086265 0 0 0 0 0 0 0 0 0 0 0 0 0 0 0
5.1992 -0.012338 -0.0060592 -0.019584 -0.022865 0 -0.011516 -0.0077811 -0.016638 -0.016049 -0.0048296 -0.0019007 0.64706 0 0 0 0 0 0 0 0 0 0 0 0 0 0 0 0 0 -0.0055213 -0.0064243 -0.025578 -8.1451e-06 0.014079 -0.03717 -0.080378 0 0 0 0 0 0 0 0 0 0 0 0 0 0 0
5.2031 -0.0046215 -0.00058172 -0.017042 -0.0623 0 -0.055719 -0.0071958 -0.020719 -0.016561 -0.027538 0.013206 0.63265 0 0 0 0 0 0 0 0 0 0 0 0 0 0 0 0 0 -0.0026863 -0.0052125 -0.036532 -0.0055863 -0.029767 -0.022762 -0.042615 0 0 0 0 0 0 0 0 0 0 0 0 0 0 0
5.207 0.0025751 0.0011203 -0.0053535 -0.065835 0 -0.061848 -0.004503 -0.019917 -0.019059 -0.040392 -0.011889 0.61826 0 0 0 0 0 0 0 0 0 0 0 0 0 0 0 0 0 -0.021103 -0.0059787 -0.031948 -0.021849 -0.071384 -0.017515 -0.012434 0 0 0 0 0 0 0 0 0 0 0 0 0 0 0
5.2109 0.0041243 -0.0014053 0.0056911 -0.02247 0 -0.023237 -0.0034327 -0.018763 -0.026174 -0.031609 -0.064555 0.60787 0 0 0 0 0 0 0 0 0 0 0 0 0 0 0 0 0 -0.054124 -0.0096929 -0.018851 -0.04215 -0.078566 -0.030932 -0.018244 0 0 0 0 0 0 0 0 0 0 0 0 0 0 0
5.2148 -0.00098052 -0.0051889 0.0062467 0.041025 0 0.032008 -0.0071386 -0.019287 -0.036406 -0.0087435 -0.10686 0.602 0 0 0 0 0 0 0 0 0 0 0 0 0 0 0 0 0 -0.081213 -0.015381 -0.008606 -0.055323 -0.045402 -0.054929 -0.054462 0 0 0 0 0 0 0 0 0 0 0 0 0 0 0
5.2188 -0.0087055 -0.007029 -0.004688 0.077077 0 0.061035 -0.014368 -0.018645 -0.042495 0.0066359 -0.10366 0.59951 0 0 0 0 0 0 0 0 0 0 0 0 0 0 0 0 0 -0.081501 -0.01989 -0.0074519 -0.052273 0.0017154 -0.068567 -0.086642 0 0 0 0 0 0 0 0 0 0 0 0 0 0 0
5.2227 -0.01309 -0.0062208 -0.018123 0.054356 0 0.039123 -0.019762 -0.013839 -0.036438 -0.00041411 -0.049823 0.59851 0 0 0 0 0 0 0 0 0 0 0 0 0 0 0 0 0 -0.049212 -0.019357 -0.013045 -0.032115 0.026342 -0.054226 -0.08033 0 0 0 0 0 0 0 0 0 0 0 0 0 0 0
5.2266 -0.01086 -0.0043685 -0.023079 -0.015015 0 -0.019908 -0.018201 -0.0070078 -0.017387 -0.022321 0.024177 0.59656 0 0 0 0 0 0 0 0 0 0 0 0 0 0 0 0 0 0.00052859 -0.011777 -0.018137 -0.0036422 0.013482 -0.013185 -0.030155 0 0 0 0 0 0 0 0 0 0 0 0 0 0 0
5.2305 -0.0037776 -0.0031948 -0.016209 -0.081922 0 -0.072507 -0.0092595 -0.0037773 0.0057095 -0.034932 0.073131 0.59218 0 0 0 0 0 0 0 0 0 0 0 0 0 0 0 0 0 0.040735 0.00092458 -0.016616 0.019399 -0.017875 0.032553 0.034451 0 0 0 0 0 0 0 0 0 0 0 0 0 0 0
5.2344 0.0030529 -0.0030488 -0.0039806 -0.096918 0 -0.077747 0.0021665 -0.0059181 0.020477 -0.020802 0.069169 0.58735 0 0 0 0 0 0 0 0 0 0 0 0 0 0 0 0 0 0.050851 0.013086 -0.0070198 0.026664 -0.032685 0.055385 0.071582 0 0 0 0 0 0 0 0 0 0 0 0 0 0 0
5.2383 0.0052466 -0.003376 0.0041939 -0.048203 0 -0.028846 0.0094635 -0.0075277 0.021154 0.012931 0.021804 0.58743 0 0 0 0 0 0 0 0 0 0 0 0 0 0 0 0 0 0.031208 0.018372 0.0075103 0.01781 -0.011942 0.043393 0.059494 0 0 0 0 0 0 0 0 0 0 0 0 0 0 0
5.2422 0.0021306 -0.00393 0.0045863 0.029412 0 0.040386 0.0089947 -0.00088434 0.012809 0.040215 -0.028639 0.59627 0 0 0 0 0 0 0 0 0 0 0 0 0 0 0 0 0 0.0026832 0.014065 0.021056 0.0026551 0.030289 0.010569 0.013703 0 0 0 0 0 0 0 0 0 0 0 0 0 0 0
5.2461 -0.0035294 -0.0049916 0.0010798 0.081258 0 0.079556 0.0022321 0.013401 0.0058153 0.04003 -0.039789 0.61042 0 0 0 0 0 0 0 0 0 0 0 0 0 0 0 0 0 -0.0088071 0.0033808 0.02732 -0.0055607 0.059875 -0.013339 -0.024967 0 0 0 0 0 0 0 0 0 0 0 0 0 0 0
5.25 -0.0083056 -0.0065732 -0.00066529 0.073461 0 0.058597 -0.0058052 0.023976 0.0062841 0.015171 0.0019153 0.61911 0 0 0 0 0 0 0 0 0 0 0 0 0 0 0 0 0 0.008201 -0.0064609 0.022741 0.00059248 0.052838 -0.0061647 -0.022114 0 0 0 0 0 0 0 0 0 0 0 0 0 0 0
5.2539 -0.010698 -0.008031 0.00012141 0.015967 0 -0.0095954 -0.010086 0.018957 0.011709 -0.011887 0.070131 0.61211 0 0 0 0 0 0 0 0 0 0 0 0 0 0 0 0 0 0.041785 -0.0093928 0.0096234 0.017501 0.015007 0.02874 0.02327 0 0 0 0 0 0 0 0 0 0 0 0 0 0 0
5.2578 -0.011458 -0.0087891 -0.00098256 -0.047999 0 -0.077522 -0.008476 -0.00071056 0.015076 -0.020622 0.11581 0.58881 0 0 0 0 0 0 0 0 0 0 0 0 0 0 0 0 0 0.06518 -0.0048968 -0.0036323 0.033064 -0.025312 0.064639 0.077402 0 0 0 0 0 0 0 0 0 0 0 0 0 0 0
5.2617 -0.011863 -0.0091136 -0.0076333 -0.075335 0 -0.096751 -0.0025695 -0.019635 0.012005 -0.0097738 0.1016 0.55969 0 0 0 0 0 0 0 0 0 0 0 0 0 0 0 0 0 0.056571 0.002011 -0.00759 0.03521 -0.0425 0.071962 0.096954 0 0 0 0 0 0 0 0 0 0 0 0 0 0 0
5.2656 -0.011884 -0.009578 -0.017378 -0.052871 0 -0.05289 0.0034821 -0.021884 0.0034506 0.0050917 0.029452 0.53805 0 0 0 0 0 0 0 0 0 0 0 0 0 0 0 0 0 0.015343 0.0051605 0.0002238 0.020179 -0.032768 0.040738 0.061625 0 0 0 0 0 0 0 0 0 0 0 0 0 0 0
5.2695 -0.010032 -0.0096387 -0.022921 -0.0027959 0 0.02348 0.0053177 -0.0072792 -0.0074595 0.0084464 -0.058965 0.52979 0 0 0 0 0 0 0 0 0 0 0 0 0 0 0 0 0 -0.037303 0.0021471 0.011438 -0.0053256 -0.012148 -0.012585 -0.010751 0 0 0 0 0 0 0 0 0 0 0 0 0 0 0
5.2734 -0.0049131 -0.007315 -0.018784 0.037114 0 0.07849 0.00094596 0.0073057 -0.019147 -0.0020068 -0.11103 0.53035 0 0 0 0 0 0 0 0 0 0 0 0 0 0 0 0 0 -0.073582 -0.0043312 0.012527 -0.029211 0.00065118 -0.058271 -0.077812 0 0 0 0 0 0 0 0 0 0 0 0 0 0 0
5.2773 0.0029946 -0.0010384 -0.0064847 0.041561 0 0.074264 -0.0076085 0.0045023 -0.031037 -0.016965 -0.10097 0.53066 0 0 0 0 0 0 0 0 0 0 0 0 0 0 0 0 0 -0.07849 -0.0093997 -0.0029673 -0.042014 -0.0013711 -0.074946 -0.10409 0 0 0 0 0 0 0 0 0 0 0 0 0 0 0
5.2813 0.011002 0.0079353 0.0068292 0.013816 0 0.016994 -0.014881 -0.015275 -0.040262 -0.026512 -0.048366 0.52521 0 0 0 0 0 0 0 0 0 0 0 0 0 0 0 0 0 -0.058839 -0.010112 -0.026465 -0.041916 -0.012728 -0.062916 -0.08585 0 0 0 0 0 0 0 0 0 0 0 0 0 0 0
5.2852 0.015722 0.015397 0.014569 -0.019704 0 -0.047788 -0.015175 -0.032991 -0.041296 -0.027403 -0.0021351 0.51502 0 0 0 0 0 0 0 0 0 0 0 0 0 0 0 0 0 -0.035781 -0.007105 -0.039584 -0.033843 -0.023869 -0.040363 -0.050423 0 0 0 0 0 0 0 0 0 0 0 0 0 0 0
5.2891 0.015323 0.017149 0.015449 -0.030488 0 -0.07005 -0.0068044 -0.029472 -0.030723 -0.02129 -0.0013762 0.50473 0 0 0 0 0 0 0 0 0 0 0 0 0 0 0 0 0 -0.027329 -0.0029923 -0.029812 -0.024557 -0.027919 -0.027327 -0.031646 0 0 0 0 0 0 0 0 0 0 0 0 0 0 0
5.293 0.010793 0.012505 0.012738 -0.0090348 0 -0.033763 0.0058173 -0.0048781 -0.012339 -0.01002 -0.043662 0.49841 0 0 0 0 0 0 0 0 0 0 0 0 0 0 0 0 0 -0.034625 0.00025196 -0.00284 -0.018054 -0.021551 -0.030586 -0.041628 0 0 0 0 0 0 0 0 0 0 0 0 0 0 0
5.2969 0.0051894 0.0048939 0.009856 0.028437 0 0.031195 0.014586 0.020834 0.0040926 0.0044711 -0.086778 0.49757 0 0 0 0 0 0 0 0 0 0 0 0 0 0 0 0 0 -0.042241 0.0023607 0.020851 -0.014138 -0.0045615 -0.040109 -0.061632 0 0 0 0 0 0 0 0 0 0 0 0 0 0 0
5.3008 0.0013697 -0.0011413 0.0073323 0.051977 0 0.073309 0.013551 0.02725 0.010714 0.016902 -0.083179 0.5009 0 0 0 0 0 0 0 0 0 0 0 0 0 0 0 0 0 -0.031633 0.0039129 0.02349 -0.0099078 0.017903 -0.038206 -0.058905 0 0 0 0 0 0 0 0 0 0 0 0 0 0 0
5.3047 -5.5317e-05 -0.0036144 0.0037607 0.040168 0 0.060217 0.0038524 0.013059 0.0086606 0.019523 -0.019404 0.50424 0 0 0 0 0 0 0 0 0 0 0 0 0 0 0 0 0 0.0030733 0.0051576 0.0060202 -0.0021334 0.034281 -0.013691 -0.015277 0 0 0 0 0 0 0 0 0 0 0 0 0 0 0
5.3086 -0.00090185 -0.0039713 -0.0012458 -0.0030416 0 0.0030233 -0.006565 -0.003839 0.0067756 0.0095412 0.071724 0.50183 0 0 0 0 0 0 0 0 0 0 0 0 0 0 0 0 0 0.049152 0.005935 -0.012623 0.01082 0.032939 0.029096 0.055796 0 0 0 0 0 0 0 0 0 0 0 0 0 0 0
5.3125 -0.0035094 -0.0047091 -0.0057879 -0.049559 0 -0.054627 -0.0087633 -0.0051124 0.012731 -0.0046683 0.13571 0.49027 0 0 0 0 0 0 0 0 0 0 0 0 0 0 0 0 0 0.08354 0.0064137 -0.012847 0.027679 0.013668 0.072163 0.11728 0 0 0 0 0 0 0 0 0 0 0 0 0 0 0
5.3164 -0.0083077 -0.0065436 -0.0073119 -0.066543 0 -0.071922 0.00025747 0.010135 0.025313 -0.0080548 0.1372 0.47268 0 0 0 0 0 0 0 0 0 0 0 0 0 0 0 0 0 0.08883 0.0073776 0.0076583 0.043756 -0.0076662 0.09497 0.13509 0 0 0 0 0 0 0 0 0 0 0 0 0 0 0
5.3203 -0.012983 -0.0079867 -0.0050428 -0.040523 0 -0.040853 0.015122 0.026309 0.035567 0.0072575 0.084175 0.45761 0 0 0 0 0 0 0 0 0 0 0 0 0 0 0 0 0 0.06507 0.0095216 0.032148 0.052239 -0.01031 0.087292 0.10229 0 0 0 0 0 0 0 0 0 0 0 0 0 0 0
5.3242 -0.014111 -0.0073051 -0.00065511 0.011753 0 0.011934 0.02612 0.028625 0.035346 0.031951 0.018197 0.45096 0 0 0 0 0 0 0 0 0 0 0 0 0 0 0 0 0 0.028953 0.012526 0.04052 0.047826 0.011492 0.055468 0.042963 0 0 0 0 0 0 0 0 0 0 0 0 0 0 0
5.3281 -0.0099785 -0.0043853 0.0031116 0.054645 0 0.049025 0.026359 0.017562 0.024467 0.045097 -0.018527 0.44862 0 0 0 0 0 0 0 0 0 0 0 0 0 0 0 0 0 0.0015132 0.014961 0.027221 0.030904 0.039391 0.018018 -0.0059506 0 0 0 0 0 0 0 0 0 0 0 0 0 0 0
5.332 -0.0021987 -0.00059864 0.0042005 0.059319 0 0.049684 0.016328 0.0057927 0.0097158 0.032147 -0.012146 0.43921 0 0 0 0 0 0 0 0 0 0 0 0 0 0 0 0 0 -0.0063602 0.015137 0.0047105 0.0086646 0.044791 -0.0064224 -0.020484 0 0 0 0 0 0 0 0 0 0 0 0 0 0 0
5.3359 0.0052951 0.0027131 0.0020115 0.024582 0 0.020157 0.0026815 0.0027083 -0.0021954 -0.0011607 0.017981 0.41714 0 0 0 0 0 0 0 0 0 0 0 0 0 0 0 0 0 -0.0002146 0.012138 -0.009542 -0.0089615 0.015407 -0.010791 -0.0042582 0 0 0 0 0 0 0 0 0 0 0 0 0 0 0
5.3398 0.0090365 0.0051455 -0.0025836 -0.022986 0 -0.01625 -0.0070784 0.0046912 -0.0098898 -0.032664 0.037696 0.39277 0 0 0 0 0 0 0 0 0 0 0 0 0 0 0 0 0 0.0038163 0.006298 -0.008854 -0.016198 -0.030641 -0.0031157 0.017123 0 0 0 0 0 0 0 0 0 0 0 0 0 0 0
5.3438 0.0082711 0.0067268 -0.0073189 -0.049455 0 -0.036952 -0.0095075 0.0015076 -0.016015 -0.042306 0.022985 0.38645 0 0 0 0 0 0 0 0 0 0 0 0 0 0 0 0 0 -0.0078888 -0.00091175 -0.0010163 -0.015522 -0.058544 0.00035785 0.016131 0 0 0 0 0 0 0 0 0 0 0 0 0 0 0
5.3477 0.0049738 0.0071368 -0.0090012 -0.038521 0 -0.032185 -0.0064404 -0.0097463 -0.022274 -0.028322 -0.025409 0.40879 0 0 0 0 0 0 0 0 0 0 0 0 0 0 0 0 0 -0.035812 -0.0073581 0.0017776 -0.015044 -0.047106 -0.012549 -0.017057 0 0 0 0 0 0 0 0 0 0 0 0 0 0 0
5.3516 0.0019835 0.0059661 -0.0051383 -0.0020191 0 -0.0071278 -0.0026382 -0.020147 -0.027106 -0.0067582 -0.083919 0.44648 0 0 0 0 0 0 0 0 0 0 0 0 0 0 0 0 0 -0.066537 -0.011007 -0.0049539 -0.021093 -0.0075389 -0.040828 -0.068282 0 0 0 0 0 0 0 0 0 0 0 0 0 0 0
5.3555 0.0010405 0.003672 0.0037803 0.031037 0 0.022718 -0.0022925 -0.019419 -0.028136 0.0039032 -0.12052 0.47029 0 0 0 0 0 0 0 0 0 0 0 0 0 0 0 0 0 -0.08194 -0.010933 -0.015646 -0.032473 0.026801 -0.070531 -0.10935 0 0 0 0 0 0 0 0 0 0 0 0 0 0 0
5.3594 0.0021532 0.0016987 0.013486 0.037144 0 0.03936 -0.0066114 -0.0089512 -0.025461 -0.001931 -0.11317 0.4604 0 0 0 0 0 0 0 0 0 0 0 0 0 0 0 0 0 -0.071523 -0.0080313 -0.022289 -0.041512 0.029663 -0.084014 -0.11653 0 0 0 0 0 0 0 0 0 0 0 0 0 0 0
5.3633 0.0042193 0.0011985 0.018248 0.014862 0 0.031805 -0.013269 -0.0013843 -0.021213 -0.014819 -0.063449 0.42486 0 0 0 0 0 0 0 0 0 0 0 0 0 0 0 0 0 -0.039353 -0.0046216 -0.02215 -0.040747 0.0028639 -0.071692 -0.08518 0 0 0 0 0 0 0 0 0 0 0 0 0 0 0
5.3672 0.0058761 0.0017275 0.015085 -0.016405 0 0.0039176 -0.017596 -0.0061183 -0.016106 -0.020996 0.0022835 0.39221 0 0 0 0 0 0 0 0 0 0 0 0 0 0 0 0 0 -0.0012225 -0.002826 -0.017752 -0.029043 -0.028712 -0.038333 -0.031752 0 0 0 0 0 0 0 0 0 0 0 0 0 0 0
5.3711 0.005928 0.0016312 0.0063165 -0.032629 0 -0.025794 -0.015194 -0.016997 -0.0079389 -0.014549 0.047608 0.38499 0 0 0 0 0 0 0 0 0 0 0 0 0 0 0 0 0 0.025599 -0.0028962 -0.011325 -0.011854 -0.04043 0.00021519 0.017391 0 0 0 0 0 0 0 0 0 0 0 0 0 0 0
5.375 0.0036032 -8.6547e-05 -0.0020723 -0.022937 0 -0.035978 -0.0050638 -0.017256 0.0052061 -0.00055217 0.050057 0.40064 0 0 0 0 0 0 0 0 0 0 0 0 0 0 0 0 0 0.032942 -0.0030246 -0.0019424 0.003857 -0.026683 0.02741 0.042434 0 0 0 0 0 0 0 0 0 0 0 0 0 0 0
5.3789 -0.00095561 -0.002546 -0.0050314 0.0039492 0 -0.019199 0.008703 0.0020547 0.020541 0.0114 0.018236 0.41812 0 0 0 0 0 0 0 0 0 0 0 0 0 0 0 0 0 0.025768 -0.00095002 0.0111 0.014804 -0.00039275 0.036277 0.041167 0 0 0 0 0 0 0 0 0 0 0 0 0 0 0
5.3828 -0.006286 -0.0039963 -0.0020756 0.027718 0 0.010567 0.018692 0.029893 0.030851 0.01566 -0.013099 0.42134 0 0 0 0 0 0 0 0 0 0 0 0 0 0 0 0 0 0.017453 0.0040463 0.023793 0.022126 0.02145 0.03252 0.027901 0 0 0 0 0 0 0 0 0 0 0 0 0 0 0
5.3867 -0.010085 -0.0040138 0.0029433 0.031545 0 0.028442 0.019145 0.0437 0.030594 0.013633 -0.0095072 0.41378 0 0 0 0 0 0 0 0 0 0 0 0 0 0 0 0 0 0.019854 0.010508 0.028891 0.028086 0.030191 0.028603 0.021832 0 0 0 0 0 0 0 0 0 0 0 0 0 0 0
5.3906 -0.010705 -0.0042687 0.0051671 0.013178 0 0.019709 0.010694 0.031249 0.021911 0.010543 0.034736 0.41004 0 0 0 0 0 0 0 0 0 0 0 0 0 0 0 0 0 0.034952 0.015876 0.022999 0.032793 0.026833 0.033523 0.033296 0 0 0 0 0 0 0 0 0 0 0 0 0 0 0
5.3945 -0.0085686 -0.0067222 0.0020039 -0.014771 0 -0.0073657 0.00050566 0.0036143 0.0137 0.010198 0.09036 0.41648 0 0 0 0 0 0 0 0 0 0 0 0 0 0 0 0 0 0.053557 0.018012 0.011252 0.034157 0.016538 0.04609 0.057272 0 0 0 0 0 0 0 0 0 0 0 0 0 0 0
5.3984 -0.0060595 -0.011135 -0.0059104 -0.034211 0 -0.029348 -0.0031911 -0.014713 0.013633 0.012275 0.11574 0.42449 0 0 0 0 0 0 0 0 0 0 0 0 0 0 0 0 0 0.061765 0.01589 0.0033003 0.030403 0.0048071 0.056595 0.077856 0 0 0 0 0 0 0 0 0 0 0 0 0 0 0
5.4023 -0.0057063 -0.014794 -0.015703 -0.033712 0 -0.029161 0.0018852 -0.0092147 0.02058 0.013309 0.090161 0.42344 0 0 0 0 0 0 0 0 0 0 0 0 0 0 0 0 0 0.050607 0.0095125 0.0039405 0.022017 -0.0028818 0.054965 0.079662 0 0 0 0 0 0 0 0 0 0 0 0 0 0 0
5.4063 -0.0081135 -0.015023 -0.023637 -0.01563 0 -0.011047 0.0096409 0.010987 0.024972 0.0096108 0.029572 0.41629 0 0 0 0 0 0 0 0 0 0 0 0 0 0 0 0 0 0.022188 -8.4652e-05 0.0083334 0.01119 -0.0025543 0.038417 0.057783 0 0 0 0 0 0 0 0 0 0 0 0 0 0 0
5.4102 -0.011452 -0.011866 -0.026242 0.0059248 0 0.004878 0.010369 0.022493 0.017025 -0.00018953 -0.028033 0.41744 0 0 0 0 0 0 0 0 0 0 0 0 0 0 0 0 0 -0.011882 -0.01052 0.0072342 -0.00023848 0.0039221 0.012523 0.019849 0 0 0 0 0 0 0 0 0 0 0 0 0 0 0
5.4141 -0.012913 -0.0079846 -0.021689 0.014775 0 0.0024332 -0.001005 0.010199 -0.0047145 -0.014251 -0.053826 0.43394 0 0 0 0 0 0 0 0 0 0 0 0 0 0 0 0 0 -0.038487 -0.018423 -0.003224 -0.012 0.0071043 -0.014318 -0.020175 0 0 0 0 0 0 0 0 0 0 0 0 0 0 0
5.418 -0.010797 -0.0058425 -0.011251 0.0039165 0 -0.015824 -0.020174 -0.019169 -0.031993 -0.028372 -0.048837 0.45242 0 0 0 0 0 0 0 0 0 0 0 0 0 0 0 0 0 -0.051516 -0.021145 -0.017682 -0.024737 -0.003474 -0.037327 -0.05117 0 0 0 0 0 0 0 0 0 0 0 0 0 0 0
5.4219 -0.0055467 -0.0052596 0.00063686 -0.019077 0 -0.032064 -0.036264 -0.044545 -0.053033 -0.037921 -0.038243 0.44974 0 0 0 0 0 0 0 0 0 0 0 0 0 0 0 0 0 -0.054669 -0.018791 -0.027529 -0.038401 -0.028091 -0.056932 -0.070526 0 0 0 0 0 0 0 0 0 0 0 0 0 0 0
5.4258 0.00073293 -0.0040588 0.008802 -0.036632 0 -0.03 -0.039865 -0.049968 -0.060289 -0.039884 -0.047061 0.41798 0 0 0 0 0 0 0 0 0 0 0 0 0 0 0 0 0 -0.056727 -0.01446 -0.02975 -0.051281 -0.052645 -0.074862 -0.082977 0 0 0 0 0 0 0 0 0 0 0 0 0 0 0
5.4297 0.0054472 -0.0010669 0.010787 -0.033486 0 -0.0086303 -0.029753 -0.036789 -0.053805 -0.034156 -0.079137 0.37663 0 0 0 0 0 0 0 0 0 0 0 0 0 0 0 0 0 -0.063218 -0.011947 -0.028822 -0.060275 -0.058621 -0.089418 -0.094283 0 0 0 0 0 0 0 0 0 0 0 0 0 0 0
5.4336 0.0064184 0.0019228 0.0081076 -0.0086284 0 0.018212 -0.013363 -0.018991 -0.03927 -0.023663 -0.11505 0.35615 0 0 0 0 0 0 0 0 0 0 0 0 0 0 0 0 0 -0.07114 -0.012792 -0.030099 -0.062083 -0.039939 -0.094893 -0.10466 0 0 0 0 0 0 0 0 0 0 0 0 0 0 0
5.4375 0.0024555 0.0015188 0.00381 0.022088 0 0.033207 -0.0013095 -0.0091875 -0.023981 -0.013371 -0.12725 0.36819 0 0 0 0 0 0 0 0 0 0 0 0 0 0 0 0 0 -0.070949 -0.015487 -0.03286 -0.054796 -0.010465 -0.085653 -0.10684 0 0 0 0 0 0 0 0 0 0 0 0 0 0 0
5.4414 -0.0060283 -0.0039083 -0.0011875 0.035831 0 0.026535 -0.00043866 -0.0097254 -0.013588 -0.0083034 -0.098945 0.3934 0 0 0 0 0 0 0 0 0 0 0 0 0 0 0 0 0 -0.054344 -0.017491 -0.031317 -0.03932 0.0065648 -0.060875 -0.09041 0 0 0 0 0 0 0 0 0 0 0 0 0 0 0
5.4453 -0.016535 -0.012365 -0.0086978 0.019196 0 -0.00040663 -0.010001 -0.014988 -0.010116 -0.010898 -0.034799 0.40005 0 0 0 0 0 0 0 0 0 0 0 0 0 0 0 0 0 -0.021873 -0.017691 -0.022289 -0.019771 -0.0014543 -0.025845 -0.050081 0 0 0 0 0 0 0 0 0 0 0 0 0 0 0
5.4492 -0.025013 -0.019747 -0.019697 -0.020632 0 -0.036889 -0.022673 -0.018863 -0.011027 -0.018779 0.040711 0.37492 0 0 0 0 0 0 0 0 0 0 0 0 0 0 0 0 0 0.015495 -0.016592 -0.010225 -0.0019587 -0.02543 0.010634 0.0075976 0 0 0 0 0 0 0 0 0 0 0 0 0 0 0
5.4531 -0.027811 -0.023076 -0.030545 -0.059026 0 -0.066398 -0.02918 -0.018605 -0.010302 -0.024923 0.094869 0.33475 0 0 0 0 0 0 0 0 0 0 0 0 0 0 0 0 0 0.042285 -0.014364 -0.0031622 0.0096915 -0.042532 0.039981 0.064255 0 0 0 0 0 0 0 0 0 0 0 0 0 0 0
5.457 -0.023957 -0.022257 -0.034118 -0.070306 0 -0.071982 -0.02383 -0.013516 -0.0024662 -0.021494 0.10366 0.30747 0 0 0 0 0 0 0 0 0 0 0 0 0 0 0 0 0 0.04805 -0.0096455 -0.0038051 0.014656 -0.035528 0.056241 0.097969 0 0 0 0 0 0 0 0 0 0 0 0 0 0 0
5.4609 -0.015857 -0.019014 -0.026055 -0.046038 0 -0.045302 -0.0081333 -0.0034517 0.012413 -0.0057962 0.066877 0.30368 0 0 0 0 0 0 0 0 0 0 0 0 0 0 0 0 0 0.03412 -0.0011706 -0.0059795 0.015971 -0.0061409 0.057186 0.095745 0 0 0 0 0 0 0 0 0 0 0 0 0 0 0
5.4648 -0.0075404 -0.014706 -0.010207 -0.0015934 0 0.0041971 0.0096851 0.0095939 0.027326 0.016127 0.011493 0.30786 0 0 0 0 0 0 0 0 0 0 0 0 0 0 0 0 0 0.01298 0.0093683 -0.0010853 0.017062 0.027912 0.045186 0.062327 0 0 0 0 0 0 0 0 0 0 0 0 0 0 0
5.4688 -0.0018544 -0.0095274 0.0030282 0.034396 0 0.049481 0.019631 0.019925 0.033157 0.032201 -0.023085 0.29676 0 0 0 0 0 0 0 0 0 0 0 0 0 0 0 0 0 0.00041927 0.016988 0.012058 0.01863 0.047401 0.027392 0.018639 0 0 0 0 0 0 0 0 0 0 0 0 0 0 0
5.4727 0.00096715 -0.0036488 0.0050891 0.040292 0 0.061099 0.016661 0.021137 0.026431 0.032521 -0.012156 0.26429 0 0 0 0 0 0 0 0 0 0 0 0 0 0 0 0 0 0.0052098 0.01705 0.024745 0.018602 0.044409 0.0133 -0.010491 0 0 0 0 0 0 0 0 0 0 0 0 0 0 0
5.4766 0.0022597 0.0015164 -0.0032323 0.016428 0 0.029232 0.0043615 0.012302 0.012764 0.016943 0.033896 0.22684 0 0 0 0 0 0 0 0 0 0 0 0 0 0 0 0 0 0.022962 0.0096559 0.02636 0.014994 0.024789 0.0093052 -0.011905 0 0 0 0 0 0 0 0 0 0 0 0 0 0 0
5.4805 0.0028231 0.0037493 -0.012567 -0.016325 0 -0.025615 -0.0078193 0.00031077 0.0019648 -0.0044451 0.074625 0.20505 0 0 0 0 0 0 0 0 0 0 0 0 0 0 0 0 0 0.038565 5.2112e-05 0.014706 0.0083407 0.0016267 0.013679 0.0076869 0 0 0 0 0 0 0 0 0 0 0 0 0 0 0
5.4844 0.0021461 0.0019296 -0.013553 -0.033021 0 -0.065287 -0.012167 -0.0058647 -0.0011055 -0.018863 0.069935 0.20226 0 0 0 0 0 0 0 0 0 0 0 0 0 0 0 0 0 0.036305 -0.005968 -0.0019379 0.00087237 -0.013436 0.016902 0.027101 0 0 0 0 0 0 0 0 0 0 0 0 0 0 0
5.4883 -0.00026202 -0.0025616 -0.004997 -0.023316 0 -0.062283 -0.0088679 -0.0041086 -0.00099033 -0.020254 0.01303 0.20165 0 0 0 0 0 0 0 0 0 0 0 0 0 0 0 0 0 0.01131 -0.0072274 -0.012862 -0.0064504 -0.015886 0.0087013 0.026147 0 0 0 0 0 0 0 0 0 0 0 0 0 0 0
5.4922 -0.0031404 -0.0064366 0.0061043 0.0019118 0 -0.020804 -0.0050904 -0.0015928 -0.0065839 -0.012822 -0.062133 0.18365 0 0 0 0 0 0 0 0 0 0 0 0 0 0 0 0 0 -0.025813 -0.0075106 -0.014547 -0.015082 -0.0096574 -0.013151 -2.3029e-05 0 0 0 0 0 0 0 0 0 0 0 0 0 0 0
5.4961 -0.0036603 -0.0066218 0.012059 0.020605 0 0.027463 -0.0075007 -0.0070524 -0.021183 -0.0061894 -0.10683 0.14505 0 0 0 0 0 0 0 0 0 0 0 0 0 0 0 0 0 -0.055268 -0.010614 -0.012301 -0.026167 -0.0041934 -0.039884 -0.038274 0 0 0 0 0 0 0 0 0 0 0 0 0 0 0
5.5 0.00020291 -0.002141 0.011513 0.017796 0 0.049248 -0.015103 -0.020385 -0.037559 -0.0069098 -0.096032 0.10162 0 0 0 0 0 0 0 0 0 0 0 0 0 0 0 0 0 -0.061579 -0.015359 -0.013121 -0.036797 -0.0078983 -0.057824 -0.068127 0 0 0 0 0 0 0 0 0 0 0 0 0 0 0
5.5039 0.0073677 0.0054966 0.0091827 -0.0025006 0 0.035159 -0.019417 -0.030856 -0.043365 -0.013615 -0.046988 0.073474 0 0 0 0 0 0 0 0 0 0 0 0 0 0 0 0 0 -0.044614 -0.016096 -0.017825 -0.040249 -0.021125 -0.058765 -0.076859 0 0 0 0 0 0 0 0 0 0 0 0 0 0 0
5.5078 0.013925 0.013272 0.0095803 -0.020954 0 0.0039252 -0.012269 -0.026741 -0.032126 -0.019126 -0.002821 0.068034 0 0 0 0 0 0 0 0 0 0 0 0 0 0 0 0 0 -0.019395 -0.008477 -0.020353 -0.031439 -0.034443 -0.045712 -0.066976 0 0 0 0 0 0 0 0 0 0 0 0 0 0 0
5.5117 0.016071 0.018109 0.012096 -0.018874 0 -0.016069 0.0059057 -0.0071596 -0.0094879 -0.016784 0.0039128 0.075508 0 0 0 0 0 0 0 0 0 0 0 0 0 0 0 0 0 -0.0043025 0.0053834 -0.0142 -0.012712 -0.03559 -0.029109 -0.050711 0 0 0 0 0 0 0 0 0 0 0 0 0 0 0
5.5156 0.013127 0.018162 0.012569 0.006369 0 -0.0105 0.025123 0.015917 0.011084 -0.0055463 -0.023387 0.078501 0 0 0 0 0 0 0 0 0 0 0 0 0 0 0 0 0 -0.0066555 0.017805 0.00092199 0.0064392 -0.02063 -0.017192 -0.037301 0 0 0 0 0 0 0 0 0 0 0 0 0 0 0
5.5195 0.0079007 0.013655 0.0088377 0.038582 0 0.011666 0.033438 0.027789 0.019146 0.0095518 -0.050827 0.06602 0 0 0 0 0 0 0 0 0 0 0 0 0 0 0 0 0 -0.017221 0.021824 0.018341 0.016641 0.0010395 -0.0092769 -0.024679 0 0 0 0 0 0 0 0 0 0 0 0 0 0 0
5.5234 0.0041756 0.0069583 0.0034863 0.054676 0 0.028808 0.026442 0.023564 0.015017 0.021096 -0.043367 0.040947 0 0 0 0 0 0 0 0 0 0 0 0 0 0 0 0 0 -0.018261 0.016853 0.029462 0.016518 0.014234 0.0021677 -0.0029497 0 0 0 0 0 0 0 0 0 0 0 0 0 0 0
5.5273 0.0037049 0.0014726 0.00071848 0.041979 0 0.02588 0.010555 0.011398 0.0083096 0.024284 0.0071373 0.017107 0 0 0 0 0 0 0 0 0 0 0 0 0 0 0 0 0 0.0014142 0.0085988 0.02971 0.013603 0.012369 0.022976 0.03376 0 0 0 0 0 0 0 0 0 0 0 0 0 0 0
5.5313 0.0052935 -0.00037869 0.0013072 0.0077578 0 0.0059019 -0.0022342 0.004303 0.0095442 0.020187 0.076331 0.0093142 0 0 0 0 0 0 0 0 0 0 0 0 0 0 0 0 0 0.036745 0.0039109 0.021069 0.017211 0.0047362 0.050301 0.078062 0 0 0 0 0 0 0 0 0 0 0 0 0 0 0
5.5352 0.0063884 0.0012256 0.0017862 -0.025976 0 -0.014072 -0.0032762 0.0090582 0.022284 0.015264 0.1258 0.023036 0 0 0 0 0 0 0 0 0 0 0 0 0 0 0 0 0 0.069951 0.0057201 0.010469 0.030004 0.008231 0.073468 0.11154 0 0 0 0 0 0 0 0 0 0 0 0 0 0 0
5.5391 0.0053682 0.0037128 -0.001089 -0.038166 0 -0.017518 0.007251 0.022085 0.041287 0.016833 0.12982 0.049802 0 0 0 0 0 0 0 0 0 0 0 0 0 0 0 0 0 0.084058 0.012091 0.0056608 0.045958 0.030278 0.08177 0.11737 0 0 0 0 0 0 0 0 0 0 0 0 0 0 0
5.543 0.0025251 0.0042344 -0.0059335 -0.023193 0 -0.001594 0.021495 0.034125 0.056486 0.026857 0.091388 0.071556 0 0 0 0 0 0 0 0 0 0 0 0 0 0 0 0 0 0.075161 0.018808 0.010538 0.055835 0.059374 0.072382 0.093161 0 0 0 0 0 0 0 0 0 0 0 0 0 0 0
5.5469 -0.00064549 0.002009 -0.0077893 0.0061459 0 0.020584 0.029575 0.037629 0.058902 0.038668 0.038328 0.072002 0 0 0 0 0 0 0 0 0 0 0 0 0 0 0 0 0 0.053713 0.0221 0.021966 0.054206 0.073199 0.051891 0.053549 0 0 0 0 0 0 0 0 0 0 0 0 0 0 0
5.5508 -0.002712 -0.0011554 -0.0036843 0.028667 0 0.029724 0.025363 0.030446 0.045052 0.040505 0.0034678 0.047606 0 0 0 0 0 0 0 0 0 0 0 0 0 0 0 0 0 0.034686 0.019573 0.030572 0.041679 0.057442 0.030675 0.020137 0 0 0 0 0 0 0 0 0 0 0 0 0 0 0
5.5547 -0.0029881 -0.0026085 0.003689 0.030022 0 0.01519 0.0095016 0.015022 0.018542 0.024687 0.0021765 0.009879 0 0 0 0 0 0 0 0 0 0 0 0 0 0 0 0 0 0.025374 0.01041 0.026596 0.021993 0.018138 0.015147 0.0063815 0 0 0 0 0 0 0 0 0 0 0 0 0 0 0
5.5586 -0.001541 -0.0012462 0.0086035 0.01209 0 -0.015688 -0.011049 -0.0036586 -0.011307 -0.0045726 0.021818 -0.023276 0 0 0 0 0 0 0 0 0 0 0 0 0 0 0 0 0 0.020752 -0.0036722 0.0077979 -0.0012243 -0.023256 0.0040588 0.0086103 0 0 0 0 0 0 0 0 0 0 0 0 0 0 0
5.5625 0.00090617 0.0016144 0.0083881 -0.0097827 0 -0.041208 -0.026463 -0.019417 -0.033679 -0.032214 0.030979 -0.040195 0 0 0 0 0 0 0 0 0 0 0 0 0 0 0 0 0 0.009393 -0.017609 -0.017123 -0.024395 -0.046542 -0.0087593 0.0095602 0 0 0 0 0 0 0 0 0 0 0 0 0 0 0
5.5664 0.0029982 0.0035216 0.005941 -0.019072 0 -0.040575 -0.029405 -0.026724 -0.042004 -0.042969 0.0036915 -0.041508 0 0 0 0 0 0 0 0 0 0 0 0 0 0 0 0 0 -0.015599 -0.024735 -0.034004 -0.042341 -0.04605 -0.02798 -0.0082804 0 0 0 0 0 0 0 0 0 0 0 0 0 0 0
5.5703 0.0031382 0.0030003 0.0055912 -0.01065 0 -0.010541 -0.019812 -0.023978 -0.037866 -0.033415 -0.05792 -0.03549 0 0 0 0 0 0 0 0 0 0 0 0 0 0 0 0 0 -0.049554 -0.021347 -0.034382 -0.049323 -0.030705 -0.051883 -0.048871 0 0 0 0 0 0 0 0 0 0 0 0 0 0 0
5.5742 0.00049001 0.00056811 0.0070625 0.0056076 0 0.029605 -0.0056235 -0.015816 -0.029676 -0.014961 -0.12083 -0.0289 0 0 0 0 0 0 0 0 0 0 0 0 0 0 0 0 0 -0.078317 -0.010571 -0.022759 -0.04353 -0.014368 -0.07256 -0.097829 0 0 0 0 0 0 0 0 0 0 0 0 0 0 0
5.5781 -0.0040803 -0.0020591 0.0049465 0.012845 0 0.050278 0.0022452 -0.01077 -0.026223 -0.0046559 -0.1433 -0.023071 0 0 0 0 0 0 0 0 0 0 0 0 0 0 0 0 0 -0.087661 -0.0011771 -0.012687 -0.030434 -0.0068244 -0.080852 -0.13018 0 0 0 0 0 0 0 0 0 0 0 0 0 0 0
5.582 -0.0082276 -0.0036334 -0.0049272 0.00098343 0 0.033417 -0.0021157 -0.014563 -0.029914 -0.011421 -0.10719 -0.017955 0 0 0 0 0 0 0 0 0 0 0 0 0 0 0 0 0 -0.07319 -0.00116 -0.0145 -0.020137 -0.011215 -0.072443 -0.12607 0 0 0 0 0 0 0 0 0 0 0 0 0 0 0
5.5859 -0.0097684 -0.0043995 -0.019077 -0.024169 0 -0.012551 -0.014913 -0.024684 -0.035475 -0.029376 -0.034528 -0.017244 0 0 0 0 0 0 0 0 0 0 0 0 0 0 0 0 0 -0.043857 -0.011163 -0.025885 -0.019664 -0.025295 -0.050974 -0.084468 0 0 0 0 0 0 0 0 0 0 0 0 0 0 0
5.5898 -0.0085313 -0.0057349 -0.027773 -0.043954 0 -0.057131 -0.025657 -0.032015 -0.035326 -0.043446 0.026836 -0.026581 0 0 0 0 0 0 0 0 0 0 0 0 0 0 0 0 0 -0.01654 -0.023734 -0.034242 -0.027011 -0.042035 -0.026154 -0.025423 0 0 0 0 0 0 0 0 0 0 0 0 0 0 0
5.5938 -0.006703 -0.0088508 -0.024079 -0.04074 0 -0.069501 -0.025824 -0.028789 -0.026625 -0.041766 0.039283 -0.045823 0 0 0 0 0 0 0 0 0 0 0 0 0 0 0 0 0 -0.0049718 -0.029387 -0.028627 -0.032796 -0.050281 -0.0080225 0.021713 0 0 0 0 0 0 0 0 0 0 0 0 0 0 0
5.5977 -0.0071291 -0.01361 -0.011592 -0.012761 0 -0.041537 -0.015778 -0.015593 -0.013413 -0.024315 0.0045294 -0.064869 0 0 0 0 0 0 0 0 0 0 0 0 0 0 0 0 0 -0.010246 -0.024251 -0.0099351 -0.028266 -0.039659 -0.00091362 0.037027 0 0 0 0 0 0 0 0 0 0 0 0 0 0 0
5.6016 -0.010882 -0.018306 -0.0022835 0.021885 0 0.0056225 -0.0038506 -0.00068913 -0.0021543 -0.0016689 -0.038222 -0.070255 0 0 0 0 0 0 0 0 0 0 0 0 0 0 0 0 0 -0.019743 -0.012648 0.0099969 -0.012324 -0.0094443 -0.00098754 0.023072 0 0 0 0 0 0 0 0 0 0 0 0 0 0 0
5.6055 -0.016177 -0.020575 -0.0055758 0.036669 0 0.036884 0.001408 0.0074883 0.0044497 0.013577 -0.044088 -0.057929 0 0 0 0 0 0 0 0 0 0 0 0 0 0 0 0 0 -0.016169 -0.0027248 0.018793 0.0083609 0.026462 0.00078448 0.0023184 0 0 0 0 0 0 0 0 0 0 0 0 0 0 0
5.6094 -0.019623 -0.018936 -0.01904 0.016446 0 0.029153 -0.0014956 0.0071568 0.0089773 0.015247 0.001313 -0.039407 0 0 0 0 0 0 0 0 0 0 0 0 0 0 0 0 0 0.0087958 0.00047126 0.013281 0.025163 0.046398 0.011677 -3.6541e-05 0 0 0 0 0 0 0 0 0 0 0 0 0 0 0
5.6133 -0.018792 -0.013987 -0.030104 -0.028958 0 -0.011413 -0.0067315 0.0030406 0.014863 0.0063148 0.070156 -0.033669 0 0 0 0 0 0 0 0 0 0 0 0 0 0 0 0 0 0.046115 -0.0017414 0.00029811 0.03306 0.037214 0.030743 0.024298 0 0 0 0 0 0 0 0 0 0 0 0 0 0 0
5.6172 -0.014062 -0.0083119 -0.027489 -0.068878 0 -0.053725 -0.0075394 0.0004516 0.021106 -0.0044196 0.11371 -0.051315 0 0 0 0 0 0 0 0 0 0 0 0 0 0 0 0 0 0.073572 -0.0043806 -0.010434 0.031468 0.0064217 0.047713 0.059537 0 0 0 0 0 0 0 0 0 0 0 0 0 0 0
5.6211 -0.0082966 -0.0049462 -0.011554 -0.072533 0 -0.064653 -0.0027586 0.00032444 0.022116 -0.0085585 0.099114 -0.085913 0 0 0 0 0 0 0 0 0 0 0 0 0 0 0 0 0 0.07092 -0.0041875 -0.013635 0.021745 -0.022282 0.049129 0.07722 0 0 0 0 0 0 0 0 0 0 0 0 0 0 0
5.625 -0.0047413 -0.0052795 0.0061449 -0.032145 0 -0.033902 0.0025803 -0.00011638 0.01322 -0.0035293 0.033261 -0.12076 0 0 0 0 0 0 0 0 0 0 0 0 0 0 0 0 0 0.035451 -0.0024292 -0.010196 0.0057853 -0.028195 0.02839 0.058079 0 0 0 0 0 0 0 0 0 0 0 0 0 0 0
5.6289 -0.00475 -0.0079677 0.01325 0.028993 0 0.017423 0.0025622 -0.003024 -0.0036896 0.0055793 -0.042857 -0.14417 0 0 0 0 0 0 0 0 0 0 0 0 0 0 0 0 0 -0.014171 -0.002844 -0.0042252 -0.012649 -0.011145 -0.0074295 0.0077522 0 0 0 0 0 0 0 0 0 0 0 0 0 0 0
5.6328 -0.0069507 -0.0098116 0.0069283 0.070886 0 0.051516 -0.0038915 -0.0074322 -0.020312 0.0092231 -0.083599 -0.15822 0 0 0 0 0 0 0 0 0 0 0 0 0 0 0 0 0 -0.049869 -0.0071717 7.5061e-05 -0.026897 0.0087519 -0.040129 -0.046005 0 0 0 0 0 0 0 0 0 0 0 0 0 0 0
5.6367 -0.008299 -0.0080646 -0.0050232 0.064526 0 0.04199 -0.012094 -0.010998 -0.028123 0.00057326 -0.069904 -0.17335 0 0 0 0 0 0 0 0 0 0 0 0 0 0 0 0 0 -0.053776 -0.012742 -0.00039695 -0.030245 0.0093776 -0.052068 -0.07296 0 0 0 0 0 0 0 0 0 0 0 0 0 0 0
5.6406 -0.0061995 -0.0024384 -0.012081 0.013218 0 -0.0050089 -0.015702 -0.01299 -0.024973 -0.017895 -0.020945 -0.19569 0 0 0 0 0 0 0 0 0 0 0 0 0 0 0 0 0 -0.030874 -0.014432 -0.0068152 -0.021522 -0.013389 -0.039209 -0.062287 0 0 0 0 0 0 0 0 0 0 0 0 0 0 0
5.6445 -0.00026812 0.0047101 -0.0096973 -0.048448 0 -0.053333 -0.011761 -0.014434 -0.016205 -0.034243 0.020685 -0.22095 0 0 0 0 0 0 0 0 0 0 0 0 0 0 0 0 0 -0.0047825 -0.0092302 -0.016734 -0.0079376 -0.041875 -0.015235 -0.030142 0 0 0 0 0 0 0 0 0 0 0 0 0 0 0
5.6484 0.0073799 0.010068 -0.001276 -0.078054 0 -0.062953 -0.0025838 -0.015487 -0.009679 -0.035251 0.019576 -0.24051 0 0 0 0 0 0 0 0 0 0 0 0 0 0 0 0 0 0.00038232 0.00067491 -0.023675 -0.00090411 -0.051998 -0.0021229 -0.0070403 0 0 0 0 0 0 0 0 0 0 0 0 0 0 0
5.6523 0.013467 0.011555 0.00663 -0.054936 0 -0.021245 0.0062772 -0.014028 -0.0094521 -0.017441 -0.026779 -0.25194 0 0 0 0 0 0 0 0 0 0 0 0 0 0 0 0 0 -0.021527 0.0091109 -0.020845 -0.0071232 -0.03372 -0.013122 -0.014218 0 0 0 0 0 0 0 0 0 0 0 0 0 0 0
5.6563 0.015609 0.0094351 0.010013 0.0052419 0 0.044751 0.0097948 -0.008009 -0.013361 0.0085529 -0.084845 -0.26166 0 0 0 0 0 0 0 0 0 0 0 0 0 0 0 0 0 -0.053793 0.010623 -0.0074444 -0.022347 0.0012116 -0.041096 -0.046628 0 0 0 0 0 0 0 0 0 0 0 0 0 0 0
5.6602 0.013675 0.0057616 0.0089908 0.061491 0 0.086372 0.0064091 0.00098937 -0.015653 0.025313 -0.10767 -0.27668 0 0 0 0 0 0 0 0 0 0 0 0 0 0 0 0 0 -0.069059 0.00487 0.0086802 -0.033659 0.029777 -0.062236 -0.075615 0 0 0 0 0 0 0 0 0 0 0 0 0 0 0
5.6641 0.0095172 0.0028232 0.005621 0.076322 0 0.069725 -0.0011255 0.0078421 -0.011625 0.022464 -0.068725 -0.29516 0 0 0 0 0 0 0 0 0 0 0 0 0 0 0 0 0 -0.049484 -0.0029589 0.016459 -0.028974 0.036124 -0.053524 -0.069992 0 0 0 0 0 0 0 0 0 0 0 0 0 0 0
5.668 0.0053526 0.0017334 0.0016455 0.041825 0 0.0028828 -0.0071701 0.0085982 -0.00059732 0.0052738 0.016909 -0.30699 0 0 0 0 0 0 0 0 0 0 0 0 0 0 0 0 0 -4.8992e-05 -0.0062036 0.011527 -0.0063173 0.022273 -0.011026 -0.02033 0 0 0 0 0 0 0 0 0 0 0 0 0 0 0
5.6719 0.0021747 0.0019771 -0.0016894 -0.015555 0 -0.068081 -0.0064571 0.0050197 0.014078 -0.0097162 0.10069 -0.30514 0 0 0 0 0 0 0 0 0 0 0 0 0 0 0 0 0 0.054383 -0.0020314 0.001082 0.024258 0.0038243 0.045351 0.05182 0 0 0 0 0 0 0 0 0 0 0 0 0 0 0
5.6758 -0.00049912 0.0020123 -0.0030619 -0.054756 0 -0.092467 0.0022388 0.0034289 0.026973 -0.0084215 0.13391 -0.29541 0 0 0 0 0 0 0 0 0 0 0 0 0 0 0 0 0 0.085789 0.0064073 -0.0022333 0.047284 -0.0036141 0.084932 0.10749 0 0 0 0 0 0 0 0 0 0 0 0 0 0 0
5.6797 -0.0034881 0.00043707 -0.0017925 -0.049818 0 -0.052699 0.014472 0.0082397 0.033142 0.0094698 0.10233 -0.29331 0 0 0 0 0 0 0 0 0 0 0 0 0 0 0 0 0 0.08143 0.012774 0.0074718 0.051901 0.004475 0.087587 0.11732 0 0 0 0 0 0 0 0 0 0 0 0 0 0 0
5.6836 -0.0067014 -0.0030429 0.00063109 -0.0079825 0 0.022495 0.022477 0.016742 0.030483 0.030844 0.035839 -0.30973 0 0 0 0 0 0 0 0 0 0 0 0 0 0 0 0 0 0.051245 0.012842 0.022903 0.038362 0.020307 0.057319 0.082045 0 0 0 0 0 0 0 0 0 0 0 0 0 0 0
5.6875 -0.0091501 -0.0074791 0.00072255 0.036802 0 0.07937 0.02058 0.020992 0.021073 0.039965 -0.014701 -0.33992 0 0 0 0 0 0 0 0 0 0 0 0 0 0 0 0 0 0.0195 0.0076522 0.029834 0.017141 0.031015 0.018196 0.030838 0 0 0 0 0 0 0 0 0 0 0 0 0 0 0
5.6914 -0.010217 -0.011448 -0.0041706 0.049709 0 0.078243 0.0096308 0.015333 0.010243 0.030106 -0.015611 -0.36777 0 0 0 0 0 0 0 0 0 0 0 0 0 0 0 0 0 0.0070208 0.0018003 0.02043 0.0017233 0.027521 -0.0037678 -0.001306 0 0 0 0 0 0 0 0 0 0 0 0 0 0 0
5.6953 -0.010718 -0.014071 -0.012832 0.020746 0 0.020869 -0.0035201 0.0019311 0.0030364 0.0071068 0.025767 -0.3817 0 0 0 0 0 0 0 0 0 0 0 0 0 0 0 0 0 0.016649 -0.0013397 0.00062826 -0.0002545 0.0093568 0.0010142 0.0005466 0 0 0 0 0 0 0 0 0 0 0 0 0 0 0
5.6992 -0.012317 -0.015375 -0.020416 -0.028705 0 -0.05305 -0.011488 -0.011368 0.00014111 -0.016309 0.069013 -0.38593 0 0 0 0 0 0 0 0 0 0 0 0 0 0 0 0 0 0.032 -0.0028252 -0.015723 0.0079181 -0.016007 0.020248 0.022042 0 0 0 0 0 0 0 0 0 0 0 0 0 0 0
5.7031 -0.015578 -0.015706 -0.022331 -0.062842 0 -0.095398 -0.012158 -0.018536 -0.0030973 -0.029608 0.072424 -0.39489 0 0 0 0 0 0 0 0 0 0 0 0 0 0 0 0 0 0.030159 -0.0066561 -0.020056 0.014094 -0.037593 0.030185 0.033304 0 0 0 0 0 0 0 0 0 0 0 0 0 0 0
5.707 -0.018578 -0.014887 -0.018149 -0.058447 0 -0.082196 -0.0097087 -0.020388 -0.012829 -0.030237 0.023207 -0.41663 0 0 0 0 0 0 0 0 0 0 0 0 0 0 0 0 0 -0.0009077 -0.015052 -0.016441 0.0057142 -0.046631 0.013408 0.013501 0 0 0 0 0 0 0 0 0 0 0 0 0 0 0
5.7109 -0.017842 -0.012194 -0.011619 -0.021366 0 -0.026689 -0.010127 -0.022243 -0.030656 -0.023462 -0.055613 -0.44332 0 0 0 0 0 0 0 0 0 0 0 0 0 0 0 0 0 -0.052694 -0.025191 -0.0161 -0.020538 -0.041234 -0.02891 -0.033781 0 0 0 0 0 0 0 0 0 0 0 0 0 0 0
5.7148 -0.011177 -0.0073006 -0.00682 0.019397 0 0.033219 -0.015555 -0.027285 -0.050759 -0.017813 -0.12351 -0.46028 0 0 0 0 0 0 0 0 0 0 0 0 0 0 0 0 0 -0.10114 -0.030818 -0.02512 -0.054771 -0.027698 -0.078182 -0.085383 0 0 0 0 0 0 0 0 0 0 0 0 0 0 0
5.7188 1.5552e-05 -0.0011791 -0.0044604 0.034405 0 0.061427 -0.022615 -0.03297 -0.063326 -0.019319 -0.1497 -0.46458 0 0 0 0 0 0 0 0 0 0 0 0 0 0 0 0 0 -0.12262 -0.027475 -0.037968 -0.079338 -0.016859 -0.11108 -0.1174 0 0 0 0 0 0 0 0 0 0 0 0 0 0 0
5.7227 0.011178 0.0042431 -0.001988 0.015485 0 0.045373 -0.025755 -0.033976 -0.06173 -0.027525 -0.13 -0.4723 0 0 0 0 0 0 0 0 0 0 0 0 0 0 0 0 0 -0.10943 -0.016596 -0.043047 -0.08068 -0.016692 -0.11429 -0.12141 0 0 0 0 0 0 0 0 0 0 0 0 0 0 0
5.7266 0.017605 0.0075236 0.0029817 -0.019552 0 0.0007245 -0.02196 -0.027861 -0.047289 -0.035492 -0.084705 -0.50428 0 0 0 0 0 0 0 0 0 0 0 0 0 0 0 0 0 -0.073783 -0.0046656 -0.03418 -0.058992 -0.025808 -0.091493 -0.10603 0 0 0 0 0 0 0 0 0 0 0 0 0 0 0
5.7305 0.01746 0.0087354 0.0097807 -0.041448 0 -0.041028 -0.012588 -0.017129 -0.027573 -0.034339 -0.042551 -0.563 0 0 0 0 0 0 0 0 0 0 0 0 0 0 0 0 0 -0.03797 0.0018426 -0.016384 -0.028049 -0.033366 -0.058682 -0.08537 0 0 0 0 0 0 0 0 0 0 0 0 0 0 0
5.7344 0.012347 0.0088388 0.01521 -0.031416 0 -0.052733 -0.0015538 -0.0060194 -0.010211 -0.019914 -0.022411 -0.62486 0 0 0 0 0 0 0 0 0 0 0 0 0 0 0 0 0 -0.018096 0.0012723 -0.00062651 -0.0048654 -0.026927 -0.031992 -0.066291 0 0 0 0 0 0 0 0 0 0 0 0 0 0 0
5.7383 0.0053225 0.0080117 0.016428 0.0056249 0 -0.027692 0.0075209 0.0035631 0.0020539 0.0031879 -0.022682 -0.65801 0 0 0 0 0 0 0 0 0 0 0 0 0 0 0 0 0 -0.013439 -0.0026457 0.00649 0.0028884 -0.0031575 -0.01681 -0.044609 0 0 0 0 0 0 0 0 0 0 0 0 0 0 0
5.7422 -0.0014493 0.0049831 0.012901 0.044951 0 0.01672 0.012633 0.012167 0.01123 0.02402 -0.023393 -0.64981 0 0 0 0 0 0 0 0 0 0 0 0 0 0 0 0 0 -0.0088265 -0.0044856 0.0077453 0.0017662 0.027314 -0.0055583 -0.011427 0 0 0 0 0 0 0 0 0 0 0 0 0 0 0
5.7461 -0.0072507 -0.0014489 0.0058208 0.059178 0 0.049799 0.013287 0.019568 0.020299 0.032912 -0.00025614 -0.61742 0 0 0 0 0 0 0 0 0 0 0 0 0 0 0 0 0 0.012128 -0.0014701 0.010755 0.0059658 0.046104 0.014737 0.037358 0 0 0 0 0 0 0 0 0 0 0 0 0 0 0
5.75 -0.011623 -0.010039 -0.0033738 0.036617 0 0.047068 0.010546 0.023179 0.030186 0.028429 0.056293 -0.59134 0 0 0 0 0 0 0 0 0 0 0 0 0 0 0 0 0 0.052842 0.0051758 0.019392 0.024827 0.040834 0.050699 0.095562 0 0 0 0 0 0 0 0 0 0 0 0 0 0 0
5.7539 -0.013338 -0.016597 -0.013006 -0.010746 0 0.007406 0.0074968 0.020958 0.03984 0.017964 0.12906 -0.58902 0 0 0 0 0 0 0 0 0 0 0 0 0 0 0 0 0 0.09898 0.012329 0.030065 0.054539 0.015874 0.095135 0.14772 0 0 0 0 0 0 0 0 0 0 0 0 0 0 0
5.7578 -0.01102 -0.016579 -0.019928 -0.054113 0 -0.043873 0.0084475 0.015515 0.047768 0.011662 0.17994 -0.60435 0 0 0 0 0 0 0 0 0 0 0 0 0 0 0 0 0 0.12663 0.017907 0.035984 0.08042 -0.0092497 0.12936 0.17494 0 0 0 0 0 0 0 0 0 0 0 0 0 0 0
5.7617 -0.0047757 -0.0087785 -0.019672 -0.065272 0 -0.070139 0.015879 0.013534 0.052296 0.014959 0.17382 -0.62107 0 0 0 0 0 0 0 0 0 0 0 0 0 0 0 0 0 0.11791 0.021814 0.03426 0.087492 -0.013816 0.13417 0.163 0 0 0 0 0 0 0 0 0 0 0 0 0 0 0
5.7656 0.0031825 0.0033338 -0.0094749 -0.03435 0 -0.048598 0.027207 0.019483 0.050661 0.025519 0.10562 -0.63267 0 0 0 0 0 0 0 0 0 0 0 0 0 0 0 0 0 0.073494 0.024567 0.02838 0.070918 0.0079756 0.10251 0.1104 0 0 0 0 0 0 0 0 0 0 0 0 0 0 0
5.7695 0.0099643 0.014079 0.008083 0.022832 0 0.011666 0.03513 0.029709 0.039642 0.035878 0.0091008 -0.6467 0 0 0 0 0 0 0 0 0 0 0 0 0 0 0 0 0 0.01344 0.025662 0.023955 0.038733 0.041444 0.045324 0.032713 0 0 0 0 0 0 0 0 0 0 0 0 0 0 0
5.7734 0.014235 0.019682 0.024959 0.073156 0 0.073187 0.032717 0.03405 0.018969 0.038536 -0.062938 -0.67125 0 0 0 0 0 0 0 0 0 0 0 0 0 0 0 0 0 -0.034446 0.023729 0.022613 0.0057539 0.061368 -0.013466 -0.041184 0 0 0 0 0 0 0 0 0 0 0 0 0 0 0
5.7773 0.01696 0.020343 0.032459 0.086415 0 0.094925 0.019487 0.024831 -0.0055238 0.02975 -0.0751 -0.70194 0 0 0 0 0 0 0 0 0 0 0 0 0 0 0 0 0 -0.051316 0.018306 0.020443 -0.016032 0.05036 -0.050239 -0.082205 0 0 0 0 0 0 0 0 0 0 0 0 0 0 0
5.7813 0.019807 0.018736 0.027465 0.055033 0 0.061578 0.0027579 0.0049244 -0.023638 0.010929 -0.034898 -0.7259 0 0 0 0 0 0 0 0 0 0 0 0 0 0 0 0 0 -0.038284 0.011109 0.012467 -0.023708 0.011899 -0.055128 -0.077868 0 0 0 0 0 0 0 0 0 0 0 0 0 0 0
5.7852 0.022829 0.016888 0.014653 -0.0002133 0 -0.0044113 -0.0077059 -0.013539 -0.027914 -0.011651 0.013629 -0.7372 0 0 0 0 0 0 0 0 0 0 0 0 0 0 0 0 0 -0.014481 0.005097 -0.0014812 -0.022799 -0.031685 -0.037058 -0.041494 0 0 0 0 0 0 0 0 0 0 0 0 0 0 0
5.7891 0.023878 0.014666 0.002706 -0.043632 0 -0.05811 -0.0074537 -0.01934 -0.02031 -0.028745 0.024204 -0.74359 0 0 0 0 0 0 0 0 0 0 0 0 0 0 0 0 0 -0.0033836 0.0019833 -0.015308 -0.021447 -0.054632 -0.016964 -0.0052031 0 0 0 0 0 0 0 0 0 0 0 0 0 0 0
5.793 0.020513 0.010987 -0.0020832 -0.048867 0 -0.064061 -0.00062416 -0.01183 -0.011431 -0.032351 -0.016175 -0.75499 0 0 0 0 0 0 0 0 0 0 0 0 0 0 0 0 0 -0.016434 0.00068482 -0.021226 -0.024136 -0.045151 -0.013353 0.00099828 0 0 0 0 0 0 0 0 0 0 0 0 0 0 0
5.7969 0.012624 0.0059265 0.00056645 -0.016965 0 -0.021387 0.0041722 -0.00093386 -0.011645 -0.021097 -0.078138 -0.76758 0 0 0 0 0 0 0 0 0 0 0 0 0 0 0 0 0 -0.045048 -0.0014796 -0.016304 -0.029152 -0.012541 -0.029718 -0.02958 0 0 0 0 0 0 0 0 0 0 0 0 0 0 0
5.8008 0.0032203 0.0012372 0.0063815 0.025137 0 0.036537 0.0015334 0.0023204 -0.021595 -0.0027078 -0.11336 -0.76494 0 0 0 0 0 0 0 0 0 0 0 0 0 0 0 0 0 -0.066661 -0.0057914 -0.0052686 -0.030876 0.020207 -0.052472 -0.074465 0 0 0 0 0 0 0 0 0 0 0 0 0 0 0
5.8047 -0.003422 -0.0011275 0.010673 0.044886 0 0.067146 -0.0063466 -0.0043792 -0.031124 0.010176 -0.091174 -0.73791 0 0 0 0 0 0 0 0 0 0 0 0 0 0 0 0 0 -0.060912 -0.010299 0.0029747 -0.02471 0.032278 -0.061032 -0.097025 0 0 0 0 0 0 0 0 0 0 0 0 0 0 0
5.8086 -0.0046634 -0.00069755 0.011227 0.028197 0 0.04949 -0.012054 -0.013354 -0.028178 0.009286 -0.020505 -0.70055 0 0 0 0 0 0 0 0 0 0 0 0 0 0 0 0 0 -0.024839 -0.011225 0.0024158 -0.010911 0.018221 -0.043072 -0.072626 0 0 0 0 0 0 0 0 0 0 0 0 0 0 0
5.8125 -0.0010956 0.0013717 0.0084069 -0.010567 0 -0.0017128 -0.0093862 -0.014514 -0.0097346 -0.0021845 0.057555 -0.68093 0 0 0 0 0 0 0 0 0 0 0 0 0 0 0 0 0 0.023828 -0.0065125 -0.0049658 0.0053618 -0.0098086 -0.0039576 -0.0074678 0 0 0 0 0 0 0 0 0 0 0 0 0 0 0
5.8164 0.0041775 0.0035217 0.0039108 -0.039905 0 -0.04806 0.0018841 -0.0041243 0.0152 -0.011589 0.098665 -0.69317 0 0 0 0 0 0 0 0 0 0 0 0 0 0 0 0 0 0.058093 0.0018787 -0.010223 0.017735 -0.031131 0.036626 0.063837 0 0 0 0 0 0 0 0 0 0 0 0 0 0 0
5.8203 0.0076399 0.0048218 -8.6289e-05 -0.035046 0 -0.055722 0.016301 0.012813 0.032996 -0.0073068 0.084311 -0.72127 0 0 0 0 0 0 0 0 0 0 0 0 0 0 0 0 0 0.060209 0.0093443 -0.0041789 0.023204 -0.03028 0.058416 0.10107 0 0 0 0 0 0 0 0 0 0 0 0 0 0 0
5.8242 0.0072096 0.0048987 -0.0015068 0.003344 0 -0.019388 0.026775 0.027243 0.036107 0.010961 0.032336 -0.73454 0 0 0 0 0 0 0 0 0 0 0 0 0 0 0 0 0 0.034133 0.012479 0.014873 0.024054 -0.0065685 0.054521 0.086059 0 0 0 0 0 0 0 0 0 0 0 0 0 0 0
5.8281 0.0029296 0.0034159 0.00037216 0.049057 0 0.034506 0.028716 0.032516 0.027612 0.031241 -0.016028 -0.71979 0 0 0 0 0 0 0 0 0 0 0 0 0 0 0 0 0 0.0026918 0.011682 0.038359 0.025512 0.026012 0.035335 0.035596 0 0 0 0 0 0 0 0 0 0 0 0 0 0 0
5.832 -0.0033826 0.00017883 0.0034857 0.068624 0 0.066741 0.021836 0.027464 0.016662 0.038756 -0.023396 -0.69473 0 0 0 0 0 0 0 0 0 0 0 0 0 0 0 0 0 -0.0089242 0.0099645 0.052182 0.030908 0.047956 0.019847 -0.01006 0 0 0 0 0 0 0 0 0 0 0 0 0 0 0
5.8359 -0.0090725 -0.0041951 0.0034904 0.044937 0 0.052946 0.0096457 0.015438 0.010334 0.027732 0.018872 -0.68683 0 0 0 0 0 0 0 0 0 0 0 0 0 0 0 0 0 0.0083976 0.0092918 0.046254 0.038251 0.046517 0.021206 -0.01569 0 0 0 0 0 0 0 0 0 0 0 0 0 0 0
5.8398 -0.011854 -0.0081351 -0.0028267 -0.010171 0 0.00089917 -0.0022674 0.0018022 0.0093573 0.0056635 0.083393 -0.70091 0 0 0 0 0 0 0 0 0 0 0 0 0 0 0 0 0 0.040834 0.0083543 0.022078 0.041171 0.023439 0.037272 0.02341 0 0 0 0 0 0 0 0 0 0 0 0 0 0 0
5.8438 -0.0109 -0.010063 -0.013679 -0.063011 0 -0.054383 -0.0086523 -0.008236 0.010029 -0.012977 0.12296 -0.71303 0 0 0 0 0 0 0 0 0 0 0 0 0 0 0 0 0 0.061551 0.0042308 -0.0075103 0.033675 -0.006668 0.052626 0.077458 0 0 0 0 0 0 0 0 0 0 0 0 0 0 0
5.8477 -0.0071694 -0.00953 -0.022106 -0.080157 0 -0.074734 -0.0073037 -0.011533 0.0085451 -0.017815 0.10188 -0.69928 0 0 0 0 0 0 0 0 0 0 0 0 0 0 0 0 0 0.050223 -0.0037507 -0.026722 0.01502 -0.026243 0.049897 0.10296 0 0 0 0 0 0 0 0 0 0 0 0 0 0 0
5.8516 -0.0025647 -0.0072226 -0.02088 -0.050834 0 -0.045729 -0.00077412 -0.0087047 0.003207 -0.0096022 0.022299 -0.667 0 0 0 0 0 0 0 0 0 0 0 0 0 0 0 0 0 0.0078148 -0.012122 -0.027402 -0.0091233 -0.026411 0.021972 0.073397 0 0 0 0 0 0 0 0 0 0 0 0 0 0 0
5.8555 0.0015533 -0.0038466 -0.0087708 0.0056813 0 0.012641 0.0047192 -0.0041554 -0.0061027 0.001411 -0.074192 -0.6508 0 0 0 0 0 0 0 0 0 0 0 0 0 0 0 0 0 -0.044098 -0.015659 -0.013976 -0.030068 -0.012379 -0.023112 -0.0024083 0 0 0 0 0 0 0 0 0 0 0 0 0 0 0
5.8594 0.0051733 0.00065378 0.0076734 0.053044 0 0.05979 0.0034259 -0.0031484 -0.018543 0.0035704 -0.13369 -0.67478 0 0 0 0 0 0 0 0 0 0 0 0 0 0 0 0 0 -0.07855 -0.011977 0.00073646 -0.041318 0.0012314 -0.06712 -0.086866 0 0 0 0 0 0 0 0 0 0 0 0 0 0 0
5.8633 0.0089557 0.0064196 0.018989 0.062559 0 0.063521 -0.0053819 -0.0075129 -0.031534 -0.0077566 -0.12763 -0.72214 0 0 0 0 0 0 0 0 0 0 0 0 0 0 0 0 0 -0.081341 -0.0038985 0.0052784 -0.04177 0.0017203 -0.092396 -0.1392 0 0 0 0 0 0 0 0 0 0 0 0 0 0 0
5.8672 0.0128 0.012345 0.020262 0.032352 0 0.023193 -0.016225 -0.013896 -0.040308 -0.026832 -0.072496 -0.74825 0 0 0 0 0 0 0 0 0 0 0 0 0 0 0 0 0 -0.058971 0.0027442 -0.0027878 -0.035089 -0.012138 -0.091404 -0.14064 0 0 0 0 0 0 0 0 0 0 0 0 0 0 0
5.8711 0.015343 0.016025 0.014555 -0.012677 0 -0.0302 -0.021101 -0.016726 -0.040068 -0.04111 -0.015557 -0.72595 0 0 0 0 0 0 0 0 0 0 0 0 0 0 0 0 0 -0.03148 0.0038195 -0.016636 -0.026521 -0.029566 -0.069589 -0.10197 0 0 0 0 0 0 0 0 0 0 0 0 0 0 0
5.875 0.015179 0.01563 0.0094086 -0.039822 0 -0.0571 -0.015433 -0.013295 -0.029879 -0.039494 0.0025806 -0.67443 0 0 0 0 0 0 0 0 0 0 0 0 0 0 0 0 0 -0.016709 -0.00012164 -0.026371 -0.019804 -0.036516 -0.040623 -0.051215 0 0 0 0 0 0 0 0 0 0 0 0 0 0 0
5.8789 0.012576 0.011939 0.0099167 -0.032041 0 -0.038109 -0.0015206 -0.0058294 -0.014316 -0.020161 -0.021422 -0.63927 0 0 0 0 0 0 0 0 0 0 0 0 0 0 0 0 0 -0.018047 -0.0048841 -0.025969 -0.015787 -0.026521 -0.01753 -0.013225 0 0 0 0 0 0 0 0 0 0 0 0 0 0 0
5.8828 0.0096402 0.008099 0.01468 0.0015507 0 0.012999 0.013258 0.0015511 -0.00031221 0.0075095 -0.05389 -0.64411 0 0 0 0 0 0 0 0 0 0 0 0 0 0 0 0 0 -0.023961 -0.0061649 -0.015902 -0.012587 -0.0049667 -0.0051904 0.0037343 0 0 0 0 0 0 0 0 0 0 0 0 0 0 0
5.8867 0.0083242 0.0068406 0.017767 0.035028 0 0.060609 0.02192 0.0074532 0.008517 0.028993 -0.053447 -0.66622 0 0 0 0 0 0 0 0 0 0 0 0 0 0 0 0 0 -0.018274 -0.0023041 -0.00088382 -0.0064708 0.016238 0.0014162 0.0077636 0 0 0 0 0 0 0 0 0 0 0 0 0 0 0
5.8906 0.00817 0.0077667 0.014175 0.046054 0 0.073009 0.022588 0.014069 0.014656 0.034852 -0.0042615 -0.66257 0 0 0 0 0 0 0 0 0 0 0 0 0 0 0 0 0 0.0071989 0.0054589 0.014015 0.0065784 0.028374 0.012476 0.013645 0 0 0 0 0 0 0 0 0 0 0 0 0 0 0
5.8945 0.0063001 0.0075253 0.0037496 0.03087 0 0.043117 0.018933 0.023246 0.023557 0.027298 0.072856 -0.6178 0 0 0 0 0 0 0 0 0 0 0 0 0 0 0 0 0 0.046522 0.014317 0.025626 0.02829 0.031405 0.035281 0.03224 0 0 0 0 0 0 0 0 0 0 0 0 0 0 0
5.8984 9.1894e-05 0.0029049 -0.0092474 0.0034761 0 -0.0092716 0.016419 0.032446 0.037315 0.017427 0.13747 -0.56141 0 0 0 0 0 0 0 0 0 0 0 0 0 0 0 0 0 0.083378 0.021117 0.032708 0.055286 0.031056 0.068064 0.06468 0 0 0 0 0 0 0 0 0 0 0 0 0 0 0
5.9023 -0.0098792 -0.0060725 -0.01956 -0.017707 0 -0.052564 0.017553 0.03572 0.051147 0.015164 0.1584 -0.53621 0 0 0 0 0 0 0 0 0 0 0 0 0 0 0 0 0 0.10124 0.023029 0.035141 0.078388 0.031318 0.09973 0.10224 0 0 0 0 0 0 0 0 0 0 0 0 0 0 0
5.9063 -0.019566 -0.015931 -0.02412 -0.023371 0 -0.063587 0.019778 0.029175 0.056129 0.020662 0.13213 -0.55303 0 0 0 0 0 0 0 0 0 0 0 0 0 0 0 0 0 0.093012 0.018386 0.033342 0.086104 0.030256 0.11574 0.13039 0 0 0 0 0 0 0 0 0 0 0 0 0 0 0
5.9102 -0.024287 -0.022349 -0.023003 -0.017022 0 -0.040059 0.017534 0.015127 0.045971 0.024848 0.080239 -0.58101 0 0 0 0 0 0 0 0 0 0 0 0 0 0 0 0 0 0.064448 0.0078722 0.02778 0.071404 0.02313 0.10644 0.13546 0 0 0 0 0 0 0 0 0 0 0 0 0 0 0
5.9141 -0.022108 -0.022962 -0.018402 -0.0086994 0 0.00035469 0.0070344 0.00032741 0.022209 0.018415 0.031694 -0.58208 0 0 0 0 0 0 0 0 0 0 0 0 0 0 0 0 0 0.029629 -0.0050207 0.018402 0.037364 0.009049 0.072624 0.11134 0 0 0 0 0 0 0 0 0 0 0 0 0 0 0
5.918 -0.01481 -0.018109 -0.012888 -0.0060798 0 0.03196 -0.0097124 -0.0098693 -0.0061646 0.00072522 0.0039987 -0.55045 0 0 0 0 0 0 0 0 0 0 0 0 0 0 0 0 0 0.0017807 -0.015353 0.0047842 -0.0030945 -0.0063522 0.02493 0.062745 0 0 0 0 0 0 0 0 0 0 0 0 0 0 0
5.9219 -0.0059949 -0.009749 -0.0079315 -0.0099899 0 0.036608 -0.024946 -0.01521 -0.02808 -0.019535 -0.0056956 -0.5149 0 0 0 0 0 0 0 0 0 0 0 0 0 0 0 0 0 -0.014739 -0.019405 -0.012253 -0.034287 -0.015506 -0.022384 0.0022744 0 0 0 0 0 0 0 0 0 0 0 0 0 0 0
5.9258 0.0014255 -0.00036581 -0.0033197 -0.01569 0 0.014442 -0.030042 -0.018687 -0.036942 -0.032016 -0.015849 -0.50468 0 0 0 0 0 0 0 0 0 0 0 0 0 0 0 0 0 -0.025927 -0.016767 -0.028797 -0.047213 -0.016248 -0.059082 -0.056964 0 0 0 0 0 0 0 0 0 0 0 0 0 0 0
5.9297 0.0060794 0.0072303 0.0020494 -0.016957 0 -0.016647 -0.022299 -0.022169 -0.034334 -0.0331 -0.045556 -0.51919 0 0 0 0 0 0 0 0 0 0 0 0 0 0 0 0 0 -0.041919 -0.010444 -0.038565 -0.044661 -0.014178 -0.083082 -0.10727 0 0 0 0 0 0 0 0 0 0 0 0 0 0 0
5.9336 0.0073292 0.010148 0.0082451 -0.010048 0 -0.033561 -0.0083619 -0.025011 -0.028858 -0.027702 -0.097929 -0.53331 0 0 0 0 0 0 0 0 0 0 0 0 0 0 0 0 0 -0.067343 -0.0052836 -0.03739 -0.03829 -0.01735 -0.098568 -0.14577 0 0 0 0 0 0 0 0 0 0 0 0 0 0 0
5.9375 0.004665 0.006766 0.012844 0.003518 0 -0.025043 -0.00061422 -0.026745 -0.030563 -0.024101 -0.15302 -0.52792 0 0 0 0 0 0 0 0 0 0 0 0 0 0 0 0 0 -0.095587 -0.0059028 -0.028266 -0.039889 -0.028548 -0.10986 -0.16881 0 0 0 0 0 0 0 0 0 0 0 0 0 0 0
5.9414 -0.0015743 -0.0015706 0.011863 0.016182 0 -0.00067173 -0.0081035 -0.029372 -0.043781 -0.027478 -0.17787 -0.50858 0 0 0 0 0 0 0 0 0 0 0 0 0 0 0 0 0 -0.11202 -0.014713 -0.021326 -0.053062 -0.042904 -0.11597 -0.16852 0 0 0 0 0 0 0 0 0 0 0 0 0 0 0
5.9453 -0.0092206 -0.010616 0.0031236 0.017305 0 0.016491 -0.028655 -0.035125 -0.062796 -0.037253 -0.14983 -0.4931 0 0 0 0 0 0 0 0 0 0 0 0 0 0 0 0 0 -0.10443 -0.03006 -0.026468 -0.070822 -0.052826 -0.11046 -0.13738 0 0 0 0 0 0 0 0 0 0 0 0 0 0 0
5.9492 -0.014922 -0.015895 -0.010787 0.00026885 0 0.0091463 -0.048969 -0.041823 -0.074148 -0.048423 -0.076772 -0.48715 0 0 0 0 0 0 0 0 0 0 0 0 0 0 0 0 0 -0.072804 -0.045339 -0.043699 -0.080189 -0.054511 -0.08716 -0.078093 0 0 0 0 0 0 0 0 0 0 0 0 0 0 0
5.9531 -0.016525 -0.016015 -0.023291 -0.030217 0 -0.018771 -0.053633 -0.042253 -0.065375 -0.054041 0.0038774 -0.47921 0 0 0 0 0 0 0 0 0 0 0 0 0 0 0 0 0 -0.030523 -0.050989 -0.060288 -0.070426 -0.049145 -0.047335 -0.0089634 0 0 0 0 0 0 0 0 0 0 0 0 0 0 0
5.957 -0.014973 -0.013516 -0.028528 -0.057491 0 -0.044478 -0.036539 -0.030275 -0.034629 -0.047556 0.050077 -0.45971 0 0 0 0 0 0 0 0 0 0 0 0 0 0 0 0 0 0.0045268 -0.040069 -0.059295 -0.039888 -0.038547 -0.0020811 0.042976 0 0 0 0 0 0 0 0 0 0 0 0 0 0 0
5.9609 -0.013463 -0.012292 -0.025994 -0.0625 0 -0.045661 -0.0057552 -0.0081747 0.0064137 -0.026078 0.046159 -0.43815 0 0 0 0 0 0 0 0 0 0 0 0 0 0 0 0 0 0.022109 -0.01441 -0.033719 0.0022384 -0.021749 0.033148 0.058645 0 0 0 0 0 0 0 0 0 0 0 0 0 0 0
5.9648 -0.014307 -0.013979 -0.020545 -0.038202 0 -0.020206 0.022021 0.013154 0.039542 0.0056646 0.014181 -0.43457 0 0 0 0 0 0 0 0 0 0 0 0 0 0 0 0 0 0.02556 0.014179 0.0058616 0.040174 0.0021975 0.048449 0.041045 0 0 0 0 0 0 0 0 0 0 0 0 0 0 0
5.9688 -0.016495 -0.01669 -0.01746 0.0027609 0 0.011396 0.032955 0.022844 0.051999 0.034513 -0.0048808 -0.45437 0 0 0 0 0 0 0 0 0 0 0 0 0 0 0 0 0 0.027049 0.030573 0.037808 0.059626 0.028106 0.04621 0.014833 0 0 0 0 0 0 0 0 0 0 0 0 0 0 0
5.9727 -0.016449 -0.01704 -0.017278 0.035191 0 0.023554 0.024673 0.019432 0.044118 0.045186 0.015082 -0.47772 0 0 0 0 0 0 0 0 0 0 0 0 0 0 0 0 0 0.036451 0.026996 0.045525 0.055489 0.043814 0.038877 0.0098624 0 0 0 0 0 0 0 0 0 0 0 0 0 0 0
5.9766 -0.011326 -0.013139 -0.015568 0.039382 0 0.0076439 0.0062409 0.011409 0.026934 0.031523 0.06469 -0.47852 0 0 0 0 0 0 0 0 0 0 0 0 0 0 0 0 0 0.052997 0.0091404 0.029791 0.034663 0.038769 0.038931 0.03969 0 0 0 0 0 0 0 0 0 0 0 0 0 0 0
5.9805 -0.00166 -0.0056735 -0.0078127 0.016173 0 -0.02065 -0.0090457 0.0083741 0.01283 0.0036424 0.10785 -0.45233 0 0 0 0 0 0 0 0 0 0 0 0 0 0 0 0 0 0.066087 -0.0079664 0.0070544 0.01184 0.01536 0.048802 0.090288 0 0 0 0 0 0 0 0 0 0 0 0 0 0 0
5.9844 0.0091159 0.0034223 0.005662 -0.013493 0 -0.034581 -0.011871 0.012178 0.0077072 -0.017196 0.11079 -0.42104 0 0 0 0 0 0 0 0 0 0 0 0 0 0 0 0 0 0.06405 -0.011328 -0.0042743 0.00047936 -0.0090495 0.058856 0.12744 0 0 0 0 0 0 0 0 0 0 0 0 0 0 0
5.9883 0.017518 0.012647 0.019681 -0.024597 0 -0.018161 -0.00097954 0.017158 0.010303 -0.01415 0.066751 -0.40851 0 0 0 0 0 0 0 0 0 0 0 0 0 0 0 0 0 0.043621 0.00089214 0.0024762 0.004808 -0.01416 0.055264 0.11868 0 0 0 0 0 0 0 0 0 0 0 0 0 0 0
5.9922 0.02231 0.021085 0.02886 -0.0069971 0 0.021593 0.017662 0.018181 0.016608 0.011507 -0.0013481 -0.41548 0 0 0 0 0 0 0 0 0 0 0 0 0 0 0 0 0 0.013088 0.019732 0.019385 0.018277 0.0062664 0.031618 0.055925 0 0 0 0 0 0 0 0 0 0 0 0 0 0 0
5.9961 0.024317 0.027443 0.031869 0.027494 0 0.060515 0.034444 0.016548 0.023283 0.040758 -0.05817 -0.42254 0 0 0 0 0 0 0 0 0 0 0 0 0 0 0 0 0 -0.012722 0.033703 0.032418 0.029291 0.037828 -0.0047895 -0.035927 0 0 0 0 0 0 0 0 0 0 0 0 0 0 0
6 0.024621 0.029892 0.031166 0.054748 0 0.07473 0.040437 0.016886 0.0272 0.051717 -0.077505 -0.41644 0 0 0 0 0 0 0 0 0 0 0 0 0 0 0 0 0 -0.021694 0.036832 0.032486 0.029567 0.056178 -0.036853 -0.11096 0 0 0 0 0 0 0 0 0 0 0 0 0 0 0
6.0039 0.023442 0.027485 0.029317 0.056439 0 0.056016 0.031623 0.019382 0.024254 0.036606 -0.054555 -0.40734 0 0 0 0 0 0 0 0 0 0 0 0 0 0 0 0 0 -0.011747 0.03013 0.020237 0.018871 0.046234 -0.048709 -0.12884 0 0 0 0 0 0 0 0 0 0 0 0 0 0 0
6.0078 0.020702 0.021651 0.0265 0.032782 0 0.015791 0.011794 0.017827 0.01168 0.0067671 -0.0058458 -0.41559 0 0 0 0 0 0 0 0 0 0 0 0 0 0 0 0 0 0.0081117 0.01767 0.0030552 0.0034727 0.013522 -0.035889 -0.080128 0 0 0 0 0 0 0 0 0 0 0 0 0 0 0
6.0117 0.01707 0.015741 0.021765 0.0012759 0 -0.022463 -0.0082193 0.0071958 -0.0071728 -0.017474 0.039792 -0.44365 0 0 0 0 0 0 0 0 0 0 0 0 0 0 0 0 0 0.023458 0.0031793 -0.010756 -0.0090488 -0.021097 -0.0076849 0.0063014 0 0 0 0 0 0 0 0 0 0 0 0 0 0 0
6.0156 0.013847 0.012623 0.015794 -0.016457 0 -0.036609 -0.016282 -0.0076377 -0.021708 -0.02235 0.055536 -0.46727 0 0 0 0 0 0 0 0 0 0 0 0 0 0 0 0 0 0.023564 -0.0095863 -0.015637 -0.013869 -0.037332 0.019292 0.079952 0 0 0 0 0 0 0 0 0 0 0 0 0 0 0
6.0195 0.011772 0.012604 0.011131 -0.0098453 0 -0.018341 -0.0070275 -0.013492 -0.020562 -0.0087577 0.032193 -0.45794 0 0 0 0 0 0 0 0 0 0 0 0 0 0 0 0 0 0.0086453 -0.015378 -0.0096963 -0.0095738 -0.028305 0.031545 0.10003 0 0 0 0 0 0 0 0 0 0 0 0 0 0 0
6.0234 0.010367 0.013734 0.0093511 0.013729 0 0.021101 0.013712 -0.0013993 -0.0014709 0.011699 -0.013079 -0.41175 0 0 0 0 0 0 0 0 0 0 0 0 0 0 0 0 0 -0.0095641 -0.0093267 0.0050237 0.0029508 -0.0019402 0.026356 0.060985 0 0 0 0 0 0 0 0 0 0 0 0 0 0 0
6.0273 0.008829 0.014027 0.008863 0.034583 0 0.056112 0.032496 0.02246 0.024929 0.026891 -0.044577 -0.35197 0 0 0 0 0 0 0 0 0 0 0 0 0 0 0 0 0 -0.015221 0.0081248 0.022412 0.020777 0.026578 0.012254 -0.0050935 0 0 0 0 0 0 0 0 0 0 0 0 0 0 0
6.0313 0.0073908 0.013106 0.0066349 0.035122 0 0.062216 0.037906 0.040107 0.042422 0.031487 -0.032577 -0.30309 0 0 0 0 0 0 0 0 0 0 0 0 0 0 0 0 0 0.00024696 0.02867 0.034153 0.038238 0.043552 0.0025569 -0.051063 0 0 0 0 0 0 0 0 0 0 0 0 0 0 0
6.0352 0.007179 0.011621 0.00219 0.013286 0 0.033519 0.028609 0.037763 0.041983 0.027417 0.021462 -0.26714 0 0 0 0 0 0 0 0 0 0 0 0 0 0 0 0 0 0.030598 0.040354 0.034381 0.047755 0.042139 0.0063061 -0.04636 0 0 0 0 0 0 0 0 0 0 0 0 0 0 0
6.0391 0.00833 0.0094659 -0.001185 -0.014766 0 -0.011009 0.013152 0.018917 0.02842 0.019965 0.081498 -0.2289 0 0 0 0 0 0 0 0 0 0 0 0 0 0 0 0 0 0.057511 0.036058 0.024099 0.043696 0.024655 0.022362 0.0042506 0 0 0 0 0 0 0 0 0 0 0 0 0 0 0
6.043 0.008553 0.005269 -0.0002975 -0.026105 0 -0.040016 0.0019337 0.00086562 0.014722 0.013812 0.103 -0.18152 0 0 0 0 0 0 0 0 0 0 0 0 0 0 0 0 0 0.063038 0.018717 0.010816 0.027029 0.0022909 0.040489 0.066905 0 0 0 0 0 0 0 0 0 0 0 0 0 0 0
6.0469 0.0044505 -0.0019115 0.0030656 -0.009557 0 -0.033902 -0.0013062 -0.0022104 0.0098127 0.01092 0.069666 -0.13925 0 0 0 0 0 0 0 0 0 0 0 0 0 0 0 0 0 0.043202 -0.001564 0.0025708 0.0062668 -0.0098254 0.048733 0.10365 0 0 0 0 0 0 0 0 0 0 0 0 0 0 0
6.0508 -0.0049422 -0.010511 0.0025511 0.022821 0 -0.0015354 -0.0010578 0.0073508 0.011569 0.0099196 0.0086652 -0.12015 0 0 0 0 0 0 0 0 0 0 0 0 0 0 0 0 0 0.01189 -0.015484 0.0013157 -0.007448 -0.0026245 0.041863 0.097276 0 0 0 0 0 0 0 0 0 0 0 0 0 0 0
6.0547 -0.015868 -0.016678 -0.0060796 0.042383 0 0.026008 -0.004049 0.014159 0.01121 0.0069641 -0.031465 -0.11929 0 0 0 0 0 0 0 0 0 0 0 0 0 0 0 0 0 -0.0092026 -0.020092 0.0019269 -0.008036 0.018008 0.024518 0.058797 0 0 0 0 0 0 0 0 0 0 0 0 0 0 0
6.0586 -0.021816 -0.0172 -0.018708 0.026173 0 0.021448 -0.012045 0.0060366 0.0034995 -0.0014285 -0.022984 -0.10723 0 0 0 0 0 0 0 0 0 0 0 0 0 0 0 0 0 -0.0076756 -0.017854 -0.0020957 0.0010845 0.033049 0.006453 0.014436 0 0 0 0 0 0 0 0 0 0 0 0 0 0 0
6.0625 -0.018784 -0.012559 -0.024772 -0.021882 0 -0.014408 -0.020377 -0.01384 -0.0081763 -0.014635 0.01607 -0.059912 0 0 0 0 0 0 0 0 0 0 0 0 0 0 0 0 0 0.0089665 -0.01234 -0.011913 0.0094771 0.025146 -0.0062762 -0.015928 0 0 0 0 0 0 0 0 0 0 0 0 0 0 0
6.0664 -0.0092188 -0.0069907 -0.017068 -0.06971 0 -0.051898 -0.023113 -0.030859 -0.016665 -0.026777 0.037335 0.011819 0 0 0 0 0 0 0 0 0 0 0 0 0 0 0 0 0 0.018536 -0.0062171 -0.022377 0.0070802 -0.0048717 -0.016436 -0.031663 0 0 0 0 0 0 0 0 0 0 0 0 0 0 0
6.0703 -0.00061083 -0.0051273 -6.9943e-05 -0.080032 0 -0.057375 -0.019361 -0.033977 -0.019787 -0.030761 0.0052581 0.068052 0 0 0 0 0 0 0 0 0 0 0 0 0 0 0 0 0 0.0020649 -0.0027819 -0.027654 -0.0091934 -0.036295 -0.031994 -0.046434 0 0 0 0 0 0 0 0 0 0 0 0 0 0 0
6.0742 0.00052044 -0.0080995 0.012531 -0.040911 0 -0.022946 -0.01442 -0.02598 -0.022979 -0.025163 -0.070068 0.078422 0 0 0 0 0 0 0 0 0 0 0 0 0 0 0 0 0 -0.039622 -0.0067843 -0.027448 -0.03407 -0.046256 -0.056461 -0.070986 0 0 0 0 0 0 0 0 0 0 0 0 0 0 0
6.0781 -0.005933 -0.012633 0.0099848 0.021628 0 0.024984 -0.014803 -0.019227 -0.032771 -0.017301 -0.13934 0.053729 0 0 0 0 0 0 0 0 0 0 0 0 0 0 0 0 0 -0.08446 -0.020903 -0.027248 -0.057656 -0.031779 -0.082159 -0.0994 0 0 0 0 0 0 0 0 0 0 0 0 0 0 0
6.082 -0.013768 -0.014009 -0.0051474 0.061638 0 0.046713 -0.021979 -0.022483 -0.048139 -0.017919 -0.15412 0.036693 0 0 0 0 0 0 0 0 0 0 0 0 0 0 0 0 0 -0.1049 -0.040555 -0.032212 -0.070862 -0.013995 -0.093845 -0.11187 0 0 0 0 0 0 0 0 0 0 0 0 0 0 0
6.0859 -0.016104 -0.010302 -0.019128 0.049137 0 0.022569 -0.030667 -0.032738 -0.059329 -0.030835 -0.10596 0.060979 0 0 0 0 0 0 0 0 0 0 0 0 0 0 0 0 0 -0.088798 -0.053864 -0.040924 -0.069166 -0.017937 -0.081087 -0.092837 0 0 0 0 0 0 0 0 0 0 0 0 0 0 0
6.0898 -0.011464 -0.0041881 -0.020234 -0.0054255 0 -0.029688 -0.033124 -0.039327 -0.056045 -0.047155 -0.032212 0.12075 0 0 0 0 0 0 0 0 0 0 0 0 0 0 0 0 0 -0.048795 -0.049628 -0.045451 -0.053708 -0.04611 -0.048924 -0.048677 0 0 0 0 0 0 0 0 0 0 0 0 0 0 0
6.0938 -0.004801 -0.00077622 -0.01015 -0.05926 0 -0.068519 -0.025581 -0.034668 -0.037158 -0.050997 0.015134 0.18066 0 0 0 0 0 0 0 0 0 0 0 0 0 0 0 0 0 -0.012309 -0.027326 -0.038006 -0.030301 -0.072639 -0.016307 -0.0072916 0 0 0 0 0 0 0 0 0 0 0 0 0 0 0
6.0977 -0.0026284 -0.0032811 -0.0019924 -0.071916 0 -0.062377 -0.01138 -0.02044 -0.012405 -0.033215 0.010465 0.21286 0 0 0 0 0 0 0 0 0 0 0 0 0 0 0 0 0 -0.00011027 0.00058415 -0.018238 -0.0070458 -0.066233 -0.0018336 0.0034589 0 0 0 0 0 0 0 0 0 0 0 0 0 0 0
6.1016 -0.0068276 -0.010145 -0.0066338 -0.037663 0 -0.01576 0.00154 -0.0044804 0.0056097 -0.0011107 -0.027368 0.22132 0 0 0 0 0 0 0 0 0 0 0 0 0 0 0 0 0 -0.01068 0.017569 0.0052976 0.0090282 -0.02136 -0.0081468 -0.018485 0 0 0 0 0 0 0 0 0 0 0 0 0 0 0
6.1055 -0.01279 -0.015944 -0.020926 0.011674 0 0.034111 0.0065427 0.0065373 0.011447 0.025612 -0.052765 0.23054 0 0 0 0 0 0 0 0 0 0 0 0 0 0 0 0 0 -0.023003 0.015891 0.020751 0.01518 0.033063 -0.019017 -0.043476 0 0 0 0 0 0 0 0 0 0 0 0 0 0 0
6.1094 -0.013508 -0.015367 -0.029822 0.035344 0 0.047605 0.0029827 0.011024 0.0097872 0.030431 -0.031173 0.25523 0 0 0 0 0 0 0 0 0 0 0 0 0 0 0 0 0 -0.015257 0.0020569 0.021201 0.014094 0.057708 -0.013046 -0.033239 0 0 0 0 0 0 0 0 0 0 0 0 0 0 0
6.1133 -0.0058171 -0.0071612 -0.020624 0.018669 0 0.015402 -0.0035947 0.01105 0.00945 0.014033 0.032939 0.28544 0 0 0 0 0 0 0 0 0 0 0 0 0 0 0 0 0 0.016203 -0.0096893 0.0094675 0.011721 0.038098 0.016842 0.024085 0 0 0 0 0 0 0 0 0 0 0 0 0 0 0
6.1172 0.0068117 0.0049443 0.0045028 -0.015696 0 -0.033229 -0.0055442 0.0095136 0.015035 -0.0057139 0.098864 0.30131 0 0 0 0 0 0 0 0 0 0 0 0 0 0 0 0 0 0.053362 -0.0092697 -0.00358 0.01308 -0.0021284 0.055149 0.097851 0 0 0 0 0 0 0 0 0 0 0 0 0 0 0
6.1211 0.017209 0.014911 0.029854 -0.029252 0 -0.053912 0.0015816 0.0093613 0.024021 -0.0083437 0.12043 0.29835 0 0 0 0 0 0 0 0 0 0 0 0 0 0 0 0 0 0.07135 0.0027048 -0.0059205 0.019174 -0.022604 0.075101 0.13522 0 0 0 0 0 0 0 0 0 0 0 0 0 0 0
6.125 0.020311 0.018486 0.039833 -0.0024308 0 -0.023851 0.016083 0.013658 0.030898 0.01223 0.081425 0.29483 0 0 0 0 0 0 0 0 0 0 0 0 0 0 0 0 0 0.059074 0.018255 0.0076946 0.027358 -0.0022313 0.060954 0.10395 0 0 0 0 0 0 0 0 0 0 0 0 0 0 0
6.1289 0.016642 0.015607 0.031662 0.047578 0 0.038115 0.031194 0.023641 0.032981 0.042574 0.00918 0.31413 0 0 0 0 0 0 0 0 0 0 0 0 0 0 0 0 0 0.028492 0.029975 0.031524 0.034347 0.043296 0.022578 0.022051 0 0 0 0 0 0 0 0 0 0 0 0 0 0 0
6.1328 0.01075 0.0095834 0.015597 0.080774 0 0.085006 0.039188 0.03553 0.031817 0.060423 -0.044199 0.36166 0 0 0 0 0 0 0 0 0 0 0 0 0 0 0 0 0 0.0049159 0.035266 0.051351 0.038654 0.076989 -0.010709 -0.052499 0 0 0 0 0 0 0 0 0 0 0 0 0 0 0
6.1367 0.0066277 0.0041635 0.0038455 0.06747 0 0.078647 0.035769 0.040661 0.029585 0.051997 -0.039613 0.41952 0 0 0 0 0 0 0 0 0 0 0 0 0 0 0 0 0 0.0065293 0.034264 0.053127 0.040188 0.072722 -0.012775 -0.065339 0 0 0 0 0 0 0 0 0 0 0 0 0 0 0
6.1406 0.0046015 0.0011006 2.7812e-05 0.012649 0 0.020526 0.022233 0.031439 0.025378 0.021928 0.019917 0.46238 0 0 0 0 0 0 0 0 0 0 0 0 0 0 0 0 0 0.029875 0.02626 0.032795 0.038032 0.034567 0.018447 -0.0076331 0 0 0 0 0 0 0 0 0 0 0 0 0 0 0
6.1445 0.0023669 -2.5673e-05 -0.00094022 -0.047699 0 -0.048398 0.0045537 0.0089391 0.016012 -0.011213 0.090535 0.47836 0 0 0 0 0 0 0 0 0 0 0 0 0 0 0 0 0 0.052769 0.010287 0.00030757 0.029616 -0.01102 0.058739 0.077464 0 0 0 0 0 0 0 0 0 0 0 0 0 0 0
6.1484 -0.0013965 -0.00021048 -0.0042285 -0.073807 0 -0.07888 -0.009702 -0.015528 0.00067433 -0.028941 0.11854 0.47704 0 0 0 0 0 0 0 0 0 0 0 0 0 0 0 0 0 0.051728 -0.01056 -0.026141 0.013107 -0.038583 0.07562 0.12767 0 0 0 0 0 0 0 0 0 0 0 0 0 0 0
6.1523 -0.0047881 0.00041189 -0.0081813 -0.050559 0 -0.050613 -0.014895 -0.027893 -0.015851 -0.024967 0.078302 0.48103 0 0 0 0 0 0 0 0 0 0 0 0 0 0 0 0 0 0.019834 -0.027073 -0.032403 -0.0089176 -0.040145 0.052123 0.10622 0 0 0 0 0 0 0 0 0 0 0 0 0 0 0
6.1563 -0.004191 0.00247 -0.006647 0.0038266 0 0.013679 -0.0098132 -0.022111 -0.02556 -0.0071869 -0.010302 0.51 0 0 0 0 0 0 0 0 0 0 0 0 0 0 0 0 0 -0.028395 -0.028671 -0.018097 -0.028566 -0.023925 -0.0017684 0.024346 0 0 0 0 0 0 0 0 0 0 0 0 0 0 0
6.1602 0.0019965 0.0061445 0.0026692 0.05279 0 0.067041 0.0017349 -0.0047246 -0.023698 0.0098805 -0.096591 0.56809 0 0 0 0 0 0 0 0 0 0 0 0 0 0 0 0 0 -0.06768 -0.012147 0.0040128 -0.036661 -0.0029837 -0.05731 -0.071651 0 0 0 0 0 0 0 0 0 0 0 0 0 0 0
6.1641 0.011179 0.010364 0.013787 0.066817 0 0.073609 0.01262 0.010798 -0.013326 0.015149 -0.13369 0.64106 0 0 0 0 0 0 0 0 0 0 0 0 0 0 0 0 0 -0.079169 0.013624 0.018423 -0.029335 0.012735 -0.086924 -0.1336 0 0 0 0 0 0 0 0 0 0 0 0 0 0 0
6.168 0.018186 0.013322 0.017507 0.041164 0 0.032848 0.016014 0.014626 -0.0034069 0.0066351 -0.10797 0.70438 0 0 0 0 0 0 0 0 0 0 0 0 0 0 0 0 0 -0.06169 0.032433 0.018208 -0.011905 0.017006 -0.080725 -0.13897 0 0 0 0 0 0 0 0 0 0 0 0 0 0 0
6.1719 0.019267 0.013769 0.010909 -0.003967 0 -0.023726 0.0094067 0.0068574 -0.0017412 -0.0092999 -0.0441 0.73885 0 0 0 0 0 0 0 0 0 0 0 0 0 0 0 0 0 -0.030372 0.032075 0.0079778 0.0037175 0.0069953 -0.0494 -0.096836 0 0 0 0 0 0 0 0 0 0 0 0 0 0 0
6.1758 0.014854 0.011856 0.0010597 -0.038271 0 -0.057469 -0.0034484 -0.0047273 -0.0088567 -0.022774 0.014738 0.74497 0 0 0 0 0 0 0 0 0 0 0 0 0 0 0 0 0 -0.0052802 0.013284 -0.0027869 0.0068674 -0.013194 -0.014224 -0.035134 0 0 0 0 0 0 0 0 0 0 0 0 0 0 0
6.1797 0.0088099 0.0089173 -0.0014334 -0.040614 0 -0.04882 -0.01444 -0.011741 -0.017957 -0.025791 0.035999 0.74437 0 0 0 0 0 0 0 0 0 0 0 0 0 0 0 0 0 0.0015745 -0.01088 -0.0084881 -0.0042162 -0.030004 0.0070438 0.017506 0 0 0 0 0 0 0 0 0 0 0 0 0 0 0
6.1836 0.0051998 0.0066097 0.0072716 -0.01141 0 -0.0071367 -0.016121 -0.010328 -0.020464 -0.015939 0.016927 0.76445 0 0 0 0 0 0 0 0 0 0 0 0 0 0 0 0 0 -0.0071322 -0.024433 -0.0098256 -0.020533 -0.027066 0.009384 0.044378 0 0 0 0 0 0 0 0 0 0 0 0 0 0 0
6.1875 0.0055676 0.0061192 0.020553 0.028584 0 0.039123 -0.0064861 -0.0013731 -0.012045 0.0027115 -0.017002 0.81673 0 0 0 0 0 0 0 0 0 0 0 0 0 0 0 0 0 -0.016974 -0.019094 -0.008949 -0.027818 0.00058375 0.00089852 0.044418 0 0 0 0 0 0 0 0 0 0 0 0 0 0 0
6.1914 0.0086751 0.0076702 0.027858 0.052304 0 0.062123 0.0099998 0.011903 0.0054968 0.021921 -0.03149 0.88793 0 0 0 0 0 0 0 0 0 0 0 0 0 0 0 0 0 -0.011943 0.0015227 -0.004293 -0.015858 0.038164 -0.0041074 0.028787 0 0 0 0 0 0 0 0 0 0 0 0 0 0 0
6.1953 0.012104 0.010293 0.024568 0.044855 0 0.050975 0.025782 0.025546 0.026606 0.034017 -0.0074068 0.95299 0 0 0 0 0 0 0 0 0 0 0 0 0 0 0 0 0 0.014336 0.025929 0.0081138 0.01443 0.060311 0.005317 0.013356 0 0 0 0 0 0 0 0 0 0 0 0 0 0 0
6.1992 0.013827 0.012065 0.01522 0.014106 0 0.016183 0.035087 0.035274 0.045261 0.036326 0.046225 0.99807 0 0 0 0 0 0 0 0 0 0 0 0 0 0 0 0 0 0.053289 0.042573 0.027969 0.050702 0.052481 0.029849 0.010411 0 0 0 0 0 0 0 0 0 0 0 0 0 0 0
6.2031 0.012778 0.011212 0.0075179 -0.015081 0 -0.018568 0.036492 0.037635 0.056471 0.031972 0.098814 1.0312 0 0 0 0 0 0 0 0 0 0 0 0 0 0 0 0 0 0.085853 0.045547 0.046683 0.075936 0.024632 0.059488 0.023466 0 0 0 0 0 0 0 0 0 0 0 0 0 0 0
6.207 0.008951 0.0076983 0.0043758 -0.019979 0 -0.03171 0.031903 0.032402 0.0566 0.026176 0.11991 1.0706 0 0 0 0 0 0 0 0 0 0 0 0 0 0 0 0 0 0.094529 0.035576 0.052145 0.078158 0.0023126 0.080065 0.047599 0 0 0 0 0 0 0 0 0 0 0 0 0 0 0
6.2109 0.003729 0.0039399 0.0027126 0.0018791 0 -0.017111 0.024025 0.023691 0.044634 0.021353 0.10041 1.1244 0 0 0 0 0 0 0 0 0 0 0 0 0 0 0 0 0 0.07515 0.017912 0.039141 0.057355 0.0023211 0.082516 0.073805 0 0 0 0 0 0 0 0 0 0 0 0 0 0 0
6.2148 -7.5103e-05 0.0033887 -0.00043579 0.030798 0 0.012895 0.015106 0.017348 0.024335 0.015911 0.057374 1.1836 0 0 0 0 0 0 0 0 0 0 0 0 0 0 0 0 0 0.039736 -9.2363e-05 0.01547 0.025419 0.016953 0.068257 0.092911 0 0 0 0 0 0 0 0 0 0 0 0 0 0 0
6.2188 0.00048222 0.0075803 -0.0025372 0.041788 0 0.037085 0.0074611 0.016041 0.0044013 0.0081086 0.018839 1.2358 0 0 0 0 0 0 0 0 0 0 0 0 0 0 0 0 0 0.0078845 -0.010828 -0.0030817 -0.00092119 0.023398 0.046513 0.096442 0 0 0 0 0 0 0 0 0 0 0 0 0 0 0
6.2227 0.0060411 0.014169 0.0018838 0.02617 0 0.040909 0.0037864 0.016846 -0.0056942 0.00062315 0.001561 1.2817 0 0 0 0 0 0 0 0 0 0 0 0 0 0 0 0 0 -0.0069902 -0.008802 -0.0052102 -0.0099169 0.0091812 0.026066 0.076846 0 0 0 0 0 0 0 0 0 0 0 0 0 0 0
6.2266 0.013444 0.018154 0.013115 -0.0012326 0 0.026204 0.0056326 0.014412 -0.0022071 -0.00020682 0.0004987 1.3358 0 0 0 0 0 0 0 0 0 0 0 0 0 0 0 0 0 -0.005867 0.0060113 0.0070655 -0.0013806 -0.013043 0.0089162 0.031326 0 0 0 0 0 0 0 0 0 0 0 0 0 0 0
6.2305 0.017215 0.015718 0.022406 -0.016119 0 0.0072751 0.011106 0.0069684 0.0094788 0.0087701 -0.0017768 1.4086 0 0 0 0 0 0 0 0 0 0 0 0 0 0 0 0 0 -0.00063311 0.026003 0.020971 0.014049 -0.01802 -0.00833 -0.031304 0 0 0 0 0 0 0 0 0 0 0 0 0 0 0
6.2344 0.013495 0.0073734 0.018607 -0.0072807 0 -0.0029177 0.014666 -0.0012647 0.018228 0.02122 -0.01577 1.4913 0 0 0 0 0 0 0 0 0 0 0 0 0 0 0 0 0 -0.002653 0.038251 0.024016 0.022291 0.0041105 -0.027199 -0.088046 0 0 0 0 0 0 0 0 0 0 0 0 0 0 0
6.2383 0.0032269 -0.0025165 -0.00012377 0.013187 0 -0.0038952 0.01034 -0.0045536 0.015045 0.023554 -0.034645 1.5608 0 0 0 0 0 0 0 0 0 0 0 0 0 0 0 0 0 -0.01367 0.031859 0.013121 0.014836 0.033767 -0.042315 -0.11065 0 0 0 0 0 0 0 0 0 0 0 0 0 0 0
6.2422 -0.0083939 -0.0094364 -0.021932 0.021497 0 -0.0059601 -0.0037666 -0.0028921 -0.00099778 0.006028 -0.042261 1.6018 0 0 0 0 0 0 0 0 0 0 0 0 0 0 0 0 0 -0.026482 0.0059921 -0.0055772 -0.0065664 0.038346 -0.044902 -0.083808 0 0 0 0 0 0 0 0 0 0 0 0 0 0 0
6.2461 -0.015877 -0.012105 -0.030381 0.0045722 0 -0.017732 -0.023448 -0.0038671 -0.023288 -0.026692 -0.030986 1.6222 0 0 0 0 0 0 0 0 0 0 0 0 0 0 0 0 0 -0.033446 -0.02791 -0.02397 -0.03219 0.0044393 -0.032325 -0.019787 0 0 0 0 0 0 0 0 0 0 0 0 0 0 0
6.25 -0.017262 -0.012451 -0.01936 -0.027771 0 -0.035419 -0.040601 -0.015597 -0.043046 -0.056349 -0.011322 1.6473 0 0 0 0 0 0 0 0 0 0 0 0 0 0 0 0 0 -0.033887 -0.052604 -0.037806 -0.051154 -0.046344 -0.01401 0.044156 0 0 0 0 0 0 0 0 0 0 0 0 0 0 0
6.2539 -0.014472 -0.012594 0.00086577 -0.0517 0 -0.044693 -0.047831 -0.036642 -0.05409 -0.064379 -0.0037981 1.6975 0 0 0 0 0 0 0 0 0 0 0 0 0 0 0 0 0 -0.033498 -0.056082 -0.046014 -0.057512 -0.074963 -0.0063711 0.066913 0 0 0 0 0 0 0 0 0 0 0 0 0 0 0
6.2578 -0.010355 -0.012233 0.013119 -0.050145 0 -0.033786 -0.042046 -0.053511 -0.053749 -0.046658 -0.020814 1.7731 0 0 0 0 0 0 0 0 0 0 0 0 0 0 0 0 0 -0.037197 -0.038894 -0.046701 -0.051781 -0.059856 -0.019633 0.029764 0 0 0 0 0 0 0 0 0 0 0 0 0 0 0
6.2617 -0.0057793 -0.0091376 0.0094058 -0.026001 0 -0.0054338 -0.025259 -0.05041 -0.041743 -0.016475 -0.05517 1.8578 0 0 0 0 0 0 0 0 0 0 0 0 0 0 0 0 0 -0.043303 -0.012383 -0.036692 -0.038302 -0.015681 -0.047959 -0.050652 0 0 0 0 0 0 0 0 0 0 0 0 0 0 0
6.2656 0.00027631 -0.0020085 -0.0021848 0.0030656 0 0.023716 -0.0033145 -0.023878 -0.020482 0.0068695 -0.084997 1.9339 0 0 0 0 0 0 0 0 0 0 0 0 0 0 0 0 0 -0.044919 0.0099688 -0.016341 -0.02192 0.021522 -0.072305 -0.1315 0 0 0 0 0 0 0 0 0 0 0 0 0 0 0
6.2695 0.0081122 0.0074894 -0.006508 0.021087 0 0.035979 0.016129 0.011478 0.0032738 0.013193 -0.089821 1.9947 0 0 0 0 0 0 0 0 0 0 0 0 0 0 0 0 0 -0.036776 0.020633 0.0063604 -0.006726 0.027073 -0.074376 -0.1685 0 0 0 0 0 0 0 0 0 0 0 0 0 0 0
6.2734 0.0154 0.015602 0.0030147 0.025225 0 0.026453 0.026089 0.033182 0.019393 0.0068831 -0.064144 2.0446 0 0 0 0 0 0 0 0 0 0 0 0 0 0 0 0 0 -0.02041 0.019863 0.019246 0.0036236 0.0064171 -0.0501 -0.1403 0 0 0 0 0 0 0 0 0 0 0 0 0 0 0
6.2773 0.018339 0.019207 0.017954 0.023178 0 0.0060635 0.023377 0.029368 0.020364 -0.00053888 -0.019138 2.0929 0 0 0 0 0 0 0 0 0 0 0 0 0 0 0 0 0 -0.0026064 0.012076 0.015959 0.0065374 -0.015752 -0.01158 -0.058617 0 0 0 0 0 0 0 0 0 0 0 0 0 0 0
6.2813 0.014879 0.017613 0.023666 0.022195 0 -0.0080825 0.011099 0.0090239 0.0084497 -0.0016113 0.026325 2.1485 0 0 0 0 0 0 0 0 0 0 0 0 0 0 0 0 0 0.010957 0.0020066 0.0030293 0.002996 -0.021256 0.023285 0.039796 0 0 0 0 0 0 0 0 0 0 0 0 0 0 0
6.2852 0.0067542 0.012134 0.013809 0.022021 0 -0.0064025 -0.0020301 -0.00598 -0.0035139 0.0031739 0.057352 2.2177 0 0 0 0 0 0 0 0 0 0 0 0 0 0 0 0 0 0.020445 -0.0059745 -0.0043382 -0.0005974 -0.011723 0.043979 0.11368 0 0 0 0 0 0 0 0 0 0 0 0 0 0 0
6.2891 -0.001663 0.0046339 -0.0041061 0.017545 0 0.0064995 -0.0066263 -0.000343 -0.00079247 0.010347 0.070124 2.301 0 0 0 0 0 0 0 0 0 0 0 0 0 0 0 0 0 0.030666 -0.0070878 0.0045976 0.0051559 0.0011519 0.052551 0.13866 0 0 0 0 0 0 0 0 0 0 0 0 0 0 0
6.293 -0.0065165 -0.003053 -0.016796 0.0061163 0 0.016762 0.00093432 0.021575 0.021219 0.019169 0.071602 2.3905 0 0 0 0 0 0 0 0 0 0 0 0 0 0 0 0 0 0.045548 0.0023239 0.026056 0.025734 0.012922 0.057995 0.11833 0 0 0 0 0 0 0 0 0 0 0 0 0 0 0
6.2969 -0.0066923 -0.0087178 -0.017527 -0.0089039 0 0.013158 0.015701 0.04104 0.052166 0.030674 0.072891 2.4728 0 0 0 0 0 0 0 0 0 0 0 0 0 0 0 0 0 0.063604 0.020718 0.044783 0.056204 0.029524 0.066259 0.07885 0 0 0 0 0 0 0 0 0 0 0 0 0 0 0
6.3008 -0.0035037 -0.009896 -0.01007 -0.020807 0 -0.0034768 0.027721 0.042994 0.073918 0.042172 0.08003 2.5382 0 0 0 0 0 0 0 0 0 0 0 0 0 0 0 0 0 0.078018 0.039257 0.047672 0.081503 0.053649 0.074765 0.050342 0 0 0 0 0 0 0 0 0 0 0 0 0 0 0
6.3047 0.0011372 -0.0054001 -0.001836 -0.02401 0 -0.020373 0.029352 0.029114 0.073759 0.045786 0.088012 2.5897 0 0 0 0 0 0 0 0 0 0 0 0 0 0 0 0 0 0.080659 0.045975 0.034875 0.085168 0.073198 0.075094 0.046886 0 0 0 0 0 0 0 0 0 0 0 0 0 0 0
6.3086 0.0059381 0.0030308 0.0046562 -0.015928 0 -0.022506 0.020313 0.013672 0.052432 0.035051 0.083329 2.6393 0 0 0 0 0 0 0 0 0 0 0 0 0 0 0 0 0 0.066727 0.034503 0.017895 0.060879 0.069075 0.060407 0.058879 0 0 0 0 0 0 0 0 0 0 0 0 0 0 0
6.3125 0.010012 0.0111 0.012324 0.0030264 0 -0.0047724 0.0067045 0.0077301 0.021384 0.013125 0.054921 2.6964 0 0 0 0 0 0 0 0 0 0 0 0 0 0 0 0 0 0.037481 0.010063 0.0073973 0.017976 0.036301 0.03124 0.062962 0 0 0 0 0 0 0 0 0 0 0 0 0 0 0
6.3164 0.012246 0.014653 0.022669 0.028239 0 0.022663 -0.0043389 0.0087031 -0.006469 -0.0074966 0.0056318 2.7593 0 0 0 0 0 0 0 0 0 0 0 0 0 0 0 0 0 0.00043327 -0.013315 0.0037256 -0.02372 -0.0055888 -0.0042215 0.041426 0 0 0 0 0 0 0 0 0 0 0 0 0 0 0
6.3203 0.011515 0.01247 0.030843 0.049146 0 0.040686 -0.0093523 0.0057134 -0.023754 -0.015477 -0.046281 2.8204 0 0 0 0 0 0 0 0 0 0 0 0 0 0 0 0 0 -0.032907 -0.022816 -0.00056057 -0.046199 -0.027638 -0.034724 -0.0042577 0 0 0 0 0 0 0 0 0 0 0 0 0 0 0
6.3242 0.0076535 0.0066123 0.029246 0.051823 0 0.035209 -0.0093333 -0.0063446 -0.029421 -0.011346 -0.078659 2.8791 0 0 0 0 0 0 0 0 0 0 0 0 0 0 0 0 0 -0.051653 -0.015953 -0.010151 -0.043872 -0.019032 -0.051934 -0.055629 0 0 0 0 0 0 0 0 0 0 0 0 0 0 0
6.3281 0.0019767 0.00026023 0.015857 0.028119 0 0.008202 -0.0075331 -0.020413 -0.026269 -0.0068815 -0.081245 2.9456 0 0 0 0 0 0 0 0 0 0 0 0 0 0 0 0 0 -0.051322 -0.001463 -0.021019 -0.025549 0.0016216 -0.05434 -0.091475 0 0 0 0 0 0 0 0 0 0 0 0 0 0 0
6.332 -0.0033962 -0.0045772 -0.0023771 -0.014704 0 -0.02325 -0.0071343 -0.02578 -0.019501 -0.012991 -0.062313 3.0297 0 0 0 0 0 0 0 0 0 0 0 0 0 0 0 0 0 -0.037416 0.0080138 -0.025824 -0.0075733 0.0046959 -0.047242 -0.10135 0 0 0 0 0 0 0 0 0 0 0 0 0 0 0
6.3359 -0.0068021 -0.0073706 -0.015283 -0.054206 0 -0.039432 -0.010114 -0.021285 -0.016062 -0.028268 -0.040766 3.1275 0 0 0 0 0 0 0 0 0 0 0 0 0 0 0 0 0 -0.023073 0.0049199 -0.023958 -0.0035717 -0.02012 -0.03907 -0.088604 0 0 0 0 0 0 0 0 0 0 0 0 0 0 0
6.3398 -0.0077157 -0.0078716 -0.018199 -0.066423 0 -0.032003 -0.016454 -0.017193 -0.021515 -0.040197 -0.031475 3.2215 0 0 0 0 0 0 0 0 0 0 0 0 0 0 0 0 0 -0.020674 -0.0091803 -0.023547 -0.01706 -0.052887 -0.036135 -0.064052 0 0 0 0 0 0 0 0 0 0 0 0 0 0 0
6.3438 -0.006509 -0.0055887 -0.014486 -0.043639 0 -0.008509 -0.023263 -0.022608 -0.034606 -0.03779 -0.036634 3.2978 0 0 0 0 0 0 0 0 0 0 0 0 0 0 0 0 0 -0.032724 -0.02594 -0.031704 -0.040145 -0.063517 -0.038936 -0.038431 0 0 0 0 0 0 0 0 0 0 0 0 0 0 0
6.3477 -0.0039959 -0.00094618 -0.0099828 -0.0010851 0 0.01503 -0.025342 -0.032797 -0.0452 -0.022434 -0.048246 3.3595 0 0 0 0 0 0 0 0 0 0 0 0 0 0 0 0 0 -0.049311 -0.035705 -0.043543 -0.058066 -0.042076 -0.042387 -0.019398 0 0 0 0 0 0 0 0 0 0 0 0 0 0 0
6.3516 -0.0014275 0.0034335 -0.0066927 0.03409 0 0.025806 -0.018645 -0.032325 -0.040637 -0.0057993 -0.055848 3.4212 0 0 0 0 0 0 0 0 0 0 0 0 0 0 0 0 0 -0.05498 -0.032419 -0.04365 -0.057232 -0.0078275 -0.039796 -0.011388 0 0 0 0 0 0 0 0 0 0 0 0 0 0 0
6.3555 -0.00064118 0.0035601 -0.0030823 0.042588 0 0.020501 -0.004794 -0.012466 -0.017113 0.0023112 -0.051257 3.4909 0 0 0 0 0 0 0 0 0 0 0 0 0 0 0 0 0 -0.040096 -0.01644 -0.021032 -0.03322 0.011642 -0.027622 -0.014069 0 0 0 0 0 0 0 0 0 0 0 0 0 0 0
6.3594 -0.0035473 -0.0029932 0.00032146 0.024877 0 0.0033988 0.0080011 0.016091 0.014585 0.0027687 -0.029296 3.5597 0 0 0 0 0 0 0 0 0 0 0 0 0 0 0 0 0 -0.0077944 0.0050414 0.016909 0.0055239 0.0082802 -0.007513 -0.01969 0 0 0 0 0 0 0 0 0 0 0 0 0 0 0
6.3633 -0.010853 -0.01472 -0.0017214 -0.0035512 0 -0.018691 0.010193 0.030976 0.036208 0.0034151 0.010449 3.6148 0 0 0 0 0 0 0 0 0 0 0 0 0 0 0 0 0 0.028684 0.020643 0.04687 0.041405 -0.0010948 0.015496 -0.014504 0 0 0 0 0 0 0 0 0 0 0 0 0 0 0
6.3672 -0.021045 -0.026887 -0.014073 -0.027043 0 -0.039045 -0.0011861 0.020076 0.036862 0.0079056 0.059233 3.6596 0 0 0 0 0 0 0 0 0 0 0 0 0 0 0 0 0 0.055343 0.020639 0.048247 0.057757 0.0036495 0.03644 0.012704 0 0 0 0 0 0 0 0 0 0 0 0 0 0 0
6.3711 -0.030762 -0.034831 -0.033523 -0.040405 0 -0.051168 -0.019232 -0.0055113 0.021613 0.010382 0.098239 3.7153 0 0 0 0 0 0 0 0 0 0 0 0 0 0 0 0 0 0.065446 0.0034443 0.020745 0.049074 0.022129 0.052267 0.059919 0 0 0 0 0 0 0 0 0 0 0 0 0 0 0
6.375 -0.036504 -0.036815 -0.048154 -0.047305 0 -0.050247 -0.032358 -0.022508 0.005347 0.0024306 0.10747 3.7995 0 0 0 0 0 0 0 0 0 0 0 0 0 0 0 0 0 0.0605 -0.022137 -0.01583 0.023833 0.033544 0.060832 0.10855 0 0 0 0 0 0 0 0 0 0 0 0 0 0 0
6.3789 -0.036451 -0.03408 -0.046532 -0.05124 0 -0.036865 -0.033699 -0.01965 -0.0018975 -0.015467 0.080199 3.903 0 0 0 0 0 0 0 0 0 0 0 0 0 0 0 0 0 0.045418 -0.041877 -0.039048 -0.0025377 0.020061 0.058962 0.13212 0 0 0 0 0 0 0 0 0 0 0 0 0 0 0
6.3828 -0.03115 -0.028779 -0.028404 -0.049926 0 -0.01864 -0.026061 -0.0089132 -0.0032022 -0.031484 0.029465 3.9935 0 0 0 0 0 0 0 0 0 0 0 0 0 0 0 0 0 0.023674 -0.04554 -0.041418 -0.018987 -0.012562 0.042573 0.11156 0 0 0 0 0 0 0 0 0 0 0 0 0 0 0
[truncated: 11,282,068 more chars]
