# Supplementary material for: Dataset from dynamic shake-table testing of five full-scale single leaf and cavity URM walls subjected to out-of-plane two-way bending
Source: Data Brief. 2019 Mar 20;24:103854. doi: 10.1016/j.dib.2019.103854 (PMC6480314; doi:10.1016/j.dib.2019.103854)
Supplement: Multimedia component 2 [file mmc2.zip › DATA/CAV-000-RF/Test10.txt]

0 -0.0011054 -0.0014384 0.0022949 -0.00059108 0 0.00011083 -0.0011422 -0.0023933 0.0024701 -0.00028948 0.0021042 -0.1313 0.0023295 0.0032245 0.0018341 0.0014279 0.00024306 -0.0034624 -0.002845 -0.00092104 0.0032438 0 0.0045103 0 -0.00095627 0.0011172 0.0005965 0.00081564 -0.020004 0.0092606 -0.0015432 -0.00058577 -0.0036923 -0.0061858 -0.0048243 0.013717 -0.00060891 0.00602 -0.0040165 -0.072799 -0.036691 -0.038699 -0.026228 -0.0062481 -0.012281 -0.037927 -0.0060227 -0.042791 -0.024989 -0.02588 -0.0014889
0.003906 -0.0021748 -0.0013862 0.00053158 -0.001713 0 -0.0010273 -0.0020479 -0.00016828 -0.00050531 -0.00057013 0.0025508 -0.12447 0.0043726 0.0038432 0.0018334 0.0031517 0.0022703 0.00023329 -0.0012833 0.001923 0.0014807 0 0.0049376 0 -0.00029605 0.0015419 0.0017818 0.00041677 0.0098619 0.0074514 -0.00093632 -0.00086518 -0.0043911 -0.0055782 -0.0028208 0.0069568 -0.00057272 0.0033269 -0.0056415 -0.074235 -0.036066 -0.036084 -0.026863 -0.0052121 -0.0088116 -0.03814 -0.0070844 -0.045612 -0.019162 -0.022322 -0.002885
0.007812 -0.0028849 -0.0011398 -0.0012969 -0.0018459 0 -0.0017849 -0.0018836 0.001369 -0.003716 -0.0014456 0.0023169 -0.13141 0.0033889 0.0046757 -0.00041181 0.0036187 0.0029971 0.0029582 0.00099844 0.0064215 0.00038602 0 0.0023304 0 0.00039404 0.0014236 0.0023414 0.00032538 0.037488 0.0040889 -0.00014222 -0.00087384 -0.0046804 -0.0027986 -0.00034239 -0.00064076 -0.00057119 -1.4157e-05 -0.0097616 -0.07306 -0.035282 -0.03516 -0.026911 -0.0040652 -0.0065318 -0.03717 -0.0087193 -0.045403 -0.013592 -0.018604 -0.0041159
0.011719 -0.0032981 -0.00060958 -0.0028265 -0.0010032 0 -0.0017935 -0.00056887 0.0016763 -0.0056996 -0.0018597 0.0011611 -0.14028 0.00067322 0.0046879 -0.0013331 0.0022247 0.0018056 0.0027118 0.0021718 0.007779 0.0002013 0 -0.00042512 0 0.00055082 0.0011075 0.0018727 0.00074612 0.0443 0.00051275 0.00059196 -0.00072044 -0.0036352 0.0014909 0.0020965 -0.0070074 -7.8705e-05 -0.0021828 -0.013882 -0.071885 -0.034497 -0.034235 -0.026959 -0.0029183 -0.004252 -0.0362 -0.010354 -0.045193 -0.0080228 -0.014886 -0.0042379
0.015625 -0.003552 -6.8111e-06 -0.0039072 4.4335e-05 0 -0.0012516 0.001178 0.0011649 -0.0055764 -0.0014856 -0.00075632 -0.13782 -0.0017576 0.0031194 0.0014613 -0.00034925 -0.0005956 0.00067732 0.0015914 0.0037478 0.00011987 0 -0.00011443 0 0.00014163 0.00083395 0.00058931 0.0012552 0.032256 -0.0023434 0.00093567 -0.00068282 -0.0011831 0.0052707 0.004159 -0.011183 0.0010099 -0.00262 -0.019351 -0.069333 -0.034662 -0.035348 -0.027196 -0.0022936 -0.004424 -0.035814 -0.012383 -0.042901 -0.0055323 -0.012779 -0.0024685
0.019531 -0.0035184 0.00031308 -0.0045711 0.00029975 0 -0.00063235 0.0024207 0.0006165 -0.0036768 -0.0011368 -0.0028652 -0.12492 -0.00259 0.00082314 0.0066351 -0.0030556 -0.0025814 -0.00023163 0.00037589 -0.0026845 -0.00065913 0 0.0034318 0 -0.00040475 0.00060787 -0.00082716 0.0012773 0.021478 -0.004362 0.00059076 -0.0010181 0.0020005 0.0067958 0.0054884 -0.013756 0.0020956 -0.0022142 -0.025329 -0.066261 -0.035185 -0.037231 -0.027504 -0.0018659 -0.0055214 -0.035649 -0.014561 -0.039823 -0.0042036 -0.011281 0.0006043
0.023437 -0.0028763 0.00022005 -0.0048252 -0.00069005 0 -0.00028411 0.0026115 0.00045042 -0.0013898 -0.0016669 -0.0043755 -0.11564 -0.0016816 -0.00020656 0.010177 -0.0052878 -0.0029414 0.001281 0.00015301 -0.0061302 -0.0019374 0 0.0070891 0 -0.00061883 0.00034593 -0.0016791 0.00071666 0.029668 -0.0058515 -0.00042616 -0.0016537 0.0049067 0.006049 0.0056501 -0.01592 0.0022879 -0.0022066 -0.031185 -0.063274 -0.036035 -0.039434 -0.027924 -0.0016172 -0.0071486 -0.035876 -0.016781 -0.036761 -0.0038203 -0.010287 0.0029281
0.027344 -0.0015548 -4.3464e-05 -0.0045256 -0.0024369 0 -0.00031075 0.0017935 0.0005052 -0.0002508 -0.0027506 -0.0047013 -0.12126 0.00028418 0.0011425 0.0089977 -0.0067434 -0.0019796 0.0035767 0.0012471 -0.0041441 -0.0025923 0 0.007695 0 -0.00034036 8.3278e-05 -0.001678 6.3634e-05 0.054872 -0.0069662 -0.0016109 -0.0021115 0.0065302 0.0045672 0.004435 -0.017889 0.0011625 -0.0030165 -0.036428 -0.060713 -0.038527 -0.043254 -0.028912 -0.0022686 -0.011442 -0.038082 -0.019213 -0.033779 -0.0081938 -0.011833 0.0025249
0.03125 -2.5428e-06 -0.00012431 -0.0034848 -0.0038175 0 -0.00070104 0.00039904 0.00039971 -0.0008771 -0.0031188 -0.003908 -0.13748 0.0023194 0.0037346 0.0036223 -0.0068517 -0.0012492 0.0042089 0.0022167 0.00067789 -0.0016904 0 0.0054381 0 0.000239 -3.5665e-06 -0.0010486 -0.00012762 0.078926 -0.0075777 -0.0022169 -0.0018524 0.0061788 0.0038213 0.0022019 -0.018284 -0.00087711 -0.0041041 -0.04167 -0.058153 -0.04102 -0.047073 -0.0299 -0.0029201 -0.015736 -0.040288 -0.021645 -0.030798 -0.012567 -0.013378 -0.00062339
0.035156 0.0011025 6.0855e-05 -0.0016962 -0.003846 0 -0.0013839 -0.0010502 -3.8881e-06 -0.0025288 -0.0020527 -0.0027719 -0.14952 0.0035539 0.0051518 -0.0023538 -0.0048452 -0.0020286 0.0028472 0.0013024 0.0038595 0.00045291 0 0.0037628 0 0.00076335 0.00022047 -0.00027871 0.00019082 0.086147 -0.0075199 -0.0018251 -0.00077335 0.0038782 0.0037876 -0.00022481 -0.01525 -0.0029785 -0.0047751 -0.044984 -0.056724 -0.044165 -0.050904 -0.030814 -0.0039503 -0.020618 -0.043512 -0.023912 -0.029301 -0.019128 -0.015831 -0.0042739
0.039062 0.0014484 0.00025333 0.00056266 -0.0023323 0 -0.002086 -0.0020998 -0.00050062 -0.0036434 -0.00036304 -0.0022527 -0.14879 0.0036324 0.0041179 -0.00522 -0.00069781 -0.0039651 0.0015404 -0.0016423 0.0036596 0.0023933 0 0.0057818 0 0.00093507 0.00066313 0.00025244 0.00056927 0.076248 -0.0066719 -0.00072691 0.00063674 0.00059973 0.0031215 -0.002106 -0.0083458 -0.004538 -0.0048682 -0.047042 -0.056033 -0.047734 -0.054744 -0.03168 -0.0052273 -0.025884 -0.047399 -0.026072 -0.028771 -0.027114 -0.018874 -0.0057191
0.042969 0.001348 0.00015251 0.0028315 2.0398e-05 0 -0.0022713 -0.0024187 -0.0008235 -0.0029642 0.00038601 -0.0027187 -0.14219 0.0029718 0.0017952 -0.003747 0.0040917 -0.0053075 0.002134 -0.004735 0.0020592 0.0028474 0 0.010857 0 0.00066128 0.0010245 0.00047723 0.00061905 0.05912 -0.0047451 0.00030211 0.0016568 -0.0021452 0.00069915 -0.0032561 0.00066069 -0.0054964 -0.0045778 -0.048899 -0.055402 -0.051257 -0.058486 -0.032466 -0.006487 -0.03105 -0.051241 -0.028181 -0.028353 -0.035056 -0.02185 -0.004069
0.046875 0.0013654 -0.00027296 0.0046483 0.002076 0 -0.0014671 -0.001917 -0.00094162 -0.00043894 -0.00040642 -0.0035937 -0.14371 0.002503 0.00051204 0.00048591 0.0070326 -0.0046439 0.0040287 -0.0056893 0.0015401 0.0019075 0 0.01487 0 0.0001006 0.0010251 0.00057047 0.00046807 0.040689 -0.0013 0.00066928 0.0018653 -0.0032903 -0.0030594 -0.0039568 0.0089058 -0.0060061 -0.0037961 -0.046535 -0.056018 -0.0538 -0.060191 -0.031563 -0.0073845 -0.034128 -0.05413 -0.029231 -0.030276 -0.042072 -0.023398 -0.0008639
0.050781 0.0016974 -0.00080629 0.0056563 0.0029307 0 0.00019227 -0.00091111 -0.0010528 0.0027455 -0.001686 -0.0037822 -0.1585 0.0028723 0.0012772 0.0046836 0.0064066 -0.002478 0.0049637 -0.0039424 0.0019113 0.00090052 0 0.013955 0 -0.00041493 0.00063794 0.00073425 0.00057484 0.018046 0.0036114 0.00043843 0.0013533 -0.0029944 -0.006382 -0.0044575 0.014377 -0.0059456 -0.0019637 -0.044172 -0.056634 -0.056344 -0.061896 -0.030661 -0.0082819 -0.037206 -0.057019 -0.030281 -0.032199 -0.049089 -0.024946 0.0014616
0.054687 0.0019657 -0.0012567 0.0056295 0.0023791 0 0.0017958 -8.8909e-05 -0.0013055 0.0049631 -0.0019047 -0.0025209 -0.17722 0.0037711 0.002797 0.006705 0.0027991 -0.00096835 0.003809 -0.0011959 0.0010022 0.00095319 0 0.008003 0 -0.00059027 0.00011365 0.0010332 0.001103 -0.011351 0.0087275 0.00015767 0.00050929 -0.0024202 -0.0076028 -0.0046451 0.01685 -0.0048962 0.0012186 -0.039928 -0.056936 -0.057396 -0.061897 -0.028269 -0.008579 -0.038124 -0.058029 -0.030385 -0.034147 -0.053511 -0.024621 0.0016267
0.058594 0.0016212 -0.0016083 0.0045151 0.00096039 0 0.00223 -9.2153e-05 -0.0015737 0.0051733 -0.00073435 7.9756e-05 -0.18656 0.0041591 0.0030642 0.0060078 -0.0011088 -0.0018992 0.0019376 0.0001751 -0.0018953 0.0017159 0 0.00061482 0 -0.00039876 -0.00022074 0.0013662 0.0015919 -0.040058 0.01187 0.00025375 -0.00030187 -0.0026233 -0.0064597 -0.0042216 0.017121 -0.0026239 0.004994 -0.03369 -0.056907 -0.056867 -0.060089 -0.024297 -0.0082391 -0.036748 -0.057046 -0.029486 -0.036122 -0.05518 -0.022309 0.00011775
0.0625 0.00051535 -0.001861 0.0025123 -0.00039811 0 0.0011216 -0.000938 -0.0015449 0.0034941 0.0006168 0.0031998 -0.18307 0.0032767 0.0017271 0.0035487 -0.0025361 -0.0047978 0.0014839 -0.00071318 -0.0043676 0.0016417 0 -0.0042057 0 -0.00012551 -0.00020498 0.0015326 0.0013619 -0.054969 0.011482 0.00063687 -0.00083929 -0.0035758 -0.0040907 -0.003113 0.01564 0.00048668 0.0077191 -0.027451 -0.056877 -0.056338 -0.058281 -0.020324 -0.0078991 -0.035372 -0.056062 -0.028586 -0.038098 -0.056849 -0.019997 -0.0018815
0.066406 -0.00094434 -0.0018161 8.7634e-05 -0.00093449 0 -0.00071286 -0.0018197 -0.0010549 0.0010475 0.00083794 0.00588 -0.17511 0.0014192 0.00056277 0.001043 -0.00079071 -0.0071406 0.0025978 -0.0026149 -0.0033454 -0.00036002 0 -0.005295 0 -0.00012471 7.2283e-05 0.0013325 0.00027115 -0.051969 0.008105 0.0008951 -0.00091753 -0.0042368 -0.0019133 -0.0015868 0.012088 0.0035506 0.0080816 -0.019609 -0.054577 -0.05243 -0.053315 -0.013771 -0.0063776 -0.029963 -0.050631 -0.025642 -0.037295 -0.052211 -0.014199 -0.0037751
0.070312 -0.0021506 -0.0011756 -0.002167 -0.00049054 0 -0.0018163 -0.0016342 -0.00032021 -0.00072663 5.6892e-05 0.007422 -0.172 -0.00038204 0.0014741 -5.4095e-05 0.002224 -0.0066249 0.0030995 -0.0035886 0.0010706 -0.0035655 0 -0.0046002 0 -0.00047406 0.00039108 0.00068909 -0.00099893 -0.042915 0.0041472 0.000806 -0.00044113 -0.0035318 -0.00052848 4.0602e-05 0.0062446 0.0057421 0.0062552 -0.011636 -0.052093 -0.048248 -0.048092 -0.0070084 -0.0047602 -0.024227 -0.044839 -0.022532 -0.036266 -0.047062 -0.0081175 -0.0056934
0.074219 -0.0027389 6.9167e-05 -0.0037693 0.00043771 0 -0.0012279 7.0464e-05 0.00021166 -0.00087163 -0.00026871 0.0074226 -0.17387 -0.001426 0.0042026 0.00057399 0.003667 -0.0033893 0.0011334 -0.0029811 0.0050624 -0.0058375 0 -0.0047009 0 -0.00086657 0.00057664 -0.00023567 -0.0014921 -0.044448 0.0018111 0.00057742 0.00040433 -0.0012411 0.00044302 0.0016988 -0.0010124 0.0067225 0.0038085 -0.004073 -0.048637 -0.043271 -0.042194 -3.2136e-05 -0.003015 -0.017845 -0.038016 -0.018906 -0.033642 -0.040313 -0.0016925 -0.0076909
0.078125 -0.0026896 0.0014126 -0.0045086 0.0010804 0 0.00075881 0.0025413 0.00030834 0.00055032 0.0010075 0.0057571 -0.17365 -0.0019371 0.0063153 0.0019618 0.0021877 1.3409e-05 -0.0022288 -0.0019483 0.0047995 -0.0054782 0 -0.0062907 0 -0.00088619 0.00057354 -0.0010409 -0.00084629 -0.059548 0.0011291 0.00057298 0.0010977 0.0019599 0.0016826 0.0034504 -0.0078152 0.0065777 0.0023608 0.002778 -0.043489 -0.03691 -0.03512 0.0073162 -0.0010475 -0.010341 -0.029397 -0.01438 -0.028238 -0.030778 0.0053313 -0.0092489
0.082031 -0.0021143 0.0021375 -0.0044418 0.00093838 0 0.0028326 0.004256 0.00026231 0.0024486 0.0033711 0.0027969 -0.16718 -0.0025084 0.0055657 0.0027335 -0.0009743 0.0009513 -0.0036484 -0.0020506 0.00042389 -0.0027281 0 -0.0078943 0 -0.00042144 0.00039406 -0.0012975 0.00038107 -0.072613 0.00017466 0.00086282 0.001109 0.0050999 0.0034315 0.0051062 -0.012469 0.0054918 0.002221 0.009629 -0.03834 -0.030549 -0.028046 0.014665 0.00092011 -0.0028368 -0.020779 -0.0098542 -0.022835 -0.021244 0.012355 -0.0097046
0.085937 -0.0010865 0.001932 -0.0037807 9.0096e-05 0 0.0036342 0.0040856 0.00068189 0.0033088 0.0050458 -0.00038674 -0.1587 -0.0030831 0.0021535 0.0023551 -0.0031831 -0.00085908 -0.0010141 -0.0034477 -0.0040978 0.00053417 0 -0.0076329 0 0.00020338 5.3774e-05 -0.00088081 0.0012423 -0.064701 -0.002641 0.0011103 0.00039121 0.0073895 0.0052972 0.0060984 -0.014463 0.0036305 0.0022639 0.013673 -0.032448 -0.024704 -0.021327 0.019919 0.0020733 0.0031 -0.013089 -0.0056244 -0.015217 -0.012176 0.016941 -0.0089173
0.089844 0.00027357 0.0011894 -0.0027824 -0.0009417 0 0.0026442 0.0022085 0.0018529 0.0021849 0.0046598 -0.002369 -0.15526 -0.0027625 -0.0014699 0.0015647 -0.0028414 -0.0031762 0.0039863 -0.0045986 -0.0050776 0.0025007 0 -0.0050365 0 0.00053363 -0.00040578 -0.00013618 0.0012354 -0.033032 -0.0065701 0.00090832 -0.00049216 0.008245 0.0065868 0.0058799 -0.014362 0.0013344 0.0011021 0.017034 -0.026376 -0.018983 -0.014694 0.024665 0.0030285 0.0086558 -0.0056257 -0.0014666 -0.0070618 -0.0032204 0.020934 -0.0072275
0.09375 0.0016414 0.00063038 -0.0016718 -0.0015926 0 0.00039973 -4.5396e-05 0.0032494 -0.00052066 0.002403 -0.002331 -0.1579 -0.00080106 -0.0029724 0.0014683 -0.00087427 -0.0034446 0.0071585 -0.0037975 -0.0026565 0.0027992 0 -0.0013013 0 0.00042658 -0.00084394 0.0003474 0.00063873 0.0060843 -0.0090284 0.00019277 -0.00083014 0.0072462 0.0067434 0.0044712 -0.01284 -0.00077344 -0.0015862 0.019326 -0.020736 -0.014035 -0.0086445 0.028188 0.0035167 0.01307 0.00066052 0.0021028 0.00081412 0.0044779 0.023546 -0.0048324
0.097656 0.0025593 0.00060068 -0.00056688 -0.0015677 0 -0.0019236 -0.0012872 0.0037614 -0.0031575 -0.00038415 -0.00087392 -0.16075 0.0022594 -0.002179 0.0022178 0.00012164 -0.0011967 0.005772 -0.0009712 -0.00010954 0.0022785 0 0.0018577 0 0.00017311 -0.0010297 0.0002233 0.00010118 0.033282 -0.0081548 -0.00068078 -0.00040058 0.004451 0.0055681 0.0025211 -0.0099464 -0.0021169 -0.0047605 0.01831 -0.016433 -0.011476 -0.0043996 0.027928 0.0025599 0.013955 0.0033041 0.0038522 0.0078244 0.0082881 0.021885 -0.0015776
0.10156 0.0027504 0.00077194 0.00056743 -0.00087433 0 -0.0031528 -0.0011207 0.0025932 -0.0039381 -0.0025012 0.00024221 -0.1589 0.0046335 -0.00080036 0.0027532 -0.0016589 0.0016605 0.0011232 0.0021109 -6.6291e-05 0.0017281 0 0.0034416 0 0.00016669 -0.0007948 -0.00030957 -1.0203e-05 0.042963 -0.0047138 -0.0012282 0.00037971 0.00079088 0.0032138 0.00073524 -0.0053178 -0.0027011 -0.0068934 0.017294 -0.012131 -0.0089171 -0.00015475 0.027668 0.0016032 0.014839 0.0059477 0.0056015 0.014835 0.012098 0.020224 0.0024017
0.10547 0.0023537 0.00056301 0.0018409 0.00029561 0 -0.002655 -0.00025642 8.8221e-05 -0.002321 -0.0036157 -0.00051817 -0.15496 0.0046199 -0.00043045 0.001974 -0.0054024 0.002798 -0.0028982 0.0034487 -0.0020386 0.0010838 0 0.0034992 0 0.00046264 -0.00021965 -0.00071331 0.00014513 0.043368 -0.0012777 -0.0011768 0.00094756 -0.0021676 9.0775e-05 -0.00076169 0.0010317 -0.0032105 -0.0071256 0.013924 -0.010376 -0.0089793 0.0019233 0.023903 -0.0005077 0.012423 0.0045326 0.0048724 0.018451 0.01137 0.015045 0.0060673
0.10938 0.0018008 -0.00017507 0.0032253 0.0016165 0 -0.00065316 0.00029054 -0.0023394 0.00047748 -0.0039136 -0.0030743 -0.15606 0.0019922 -0.0010757 6.8687e-05 -0.0082234 0.0015918 -0.003631 0.0026353 -0.0037238 -6.1026e-05 0 0.0026553 0 0.00069223 0.00034666 -0.00065422 0.00018291 0.042614 0.00040947 -0.00057701 0.0011719 -0.0032633 -0.0032405 -0.0024339 0.0081833 -0.0043738 -0.0057183 0.0094683 -0.0097975 -0.010252 0.0030008 0.01852 -0.0031516 0.0084832 0.0012429 0.0029988 0.0205 0.0085457 0.0082413 0.0080025
0.11328 0.0014298 -0.00095752 0.0043916 0.0026201 0 0.0017819 6.6795e-05 -0.0032398 0.0023839 -0.0034733 -0.0056377 -0.16491 -0.0017921 -0.0015809 -0.0015105 -0.007661 -0.00061379 -0.0018935 0.001085 -0.0040256 -0.0014105 0 0.0015503 0 0.00043254 0.00051123 -0.00033091 -6.9732e-05 0.038975 0.00098496 0.00030283 0.0013675 -0.0027296 -0.0061843 -0.0046547 0.014512 -0.0061132 -0.0036075 0.0048721 -0.0096752 -0.011798 0.0037534 0.012799 -0.0058437 0.0042516 -0.0025158 0.00072968 0.021779 0.0051911 0.0012345 0.0077957
0.11719 0.0012134 -0.0011696 0.0048253 0.0028366 0 0.0032116 -0.00065636 -0.0022847 0.0021019 -0.0022742 -0.0061213 -0.17637 -0.0046239 -0.001094 -0.0014294 -0.0038663 -0.0020624 -0.0005696 0.0004865 -0.0040012 -0.0017857 0 0.00065219 0 -0.00033491 0.00015223 -0.00022694 -0.00044282 0.026685 0.0022674 0.0011256 0.0017566 -0.0020513 -0.008221 -0.0070264 0.018364 -0.0073709 -0.0016441 -0.00071479 -0.012777 -0.01528 0.0022082 0.0046912 -0.0088762 -0.0020426 -0.0095926 -0.0043372 0.017614 -0.0019144 -0.0072085 0.0066702
0.12109 0.00084997 -0.00072674 0.0042089 0.0021535 0 0.00271 -0.00137 -0.00050552 8.8905e-05 -0.00068455 -0.0038543 -0.18345 -0.0050485 0.00022448 0.00032238 0.00052287 -0.002109 -0.0013099 0.0010836 -0.0048296 -0.0001973 0 0.00032878 0 -0.0011346 -0.00045129 -0.00053849 -0.00062896 0.0082802 0.004751 0.0015999 0.0020584 -0.0026204 -0.0089866 -0.0084332 0.018695 -0.0069248 -0.00019596 -0.0063017 -0.01588 -0.018761 0.00066303 -0.003416 -0.011909 -0.0083367 -0.016669 -0.0094041 0.013448 -0.0090198 -0.015651 0.0063163
0.125 0.00010013 -0.00017116 0.0027373 0.0010827 0 0.00061657 -0.001778 0.0006303 -0.0019585 0.00047424 -0.00010891 -0.18535 -0.0029558 0.0017962 0.0026668 0.0026642 -0.0012143 -0.0028642 0.0015291 -0.0056879 0.0029204 0 0.00084489 0 -0.0013702 -0.00081833 -0.00090894 -0.00044153 -0.0040148 0.0067309 0.0016031 0.0017493 -0.0043881 -0.0083268 -0.0078513 0.015427 -0.0044987 0.0007299 -0.011036 -0.0199 -0.021841 -0.0015982 -0.011 -0.014258 -0.013939 -0.023563 -0.015092 0.0070542 -0.01594 -0.022506 0.0069958
0.12891 -0.00096006 -9.9914e-05 0.001025 0.0005204 0 -0.0015282 -0.0017495 0.00047233 -0.0025875 0.00063567 0.0029555 -0.18695 0.00048244 0.0033835 0.0046389 0.0017975 0.00014688 -0.002591 0.0004369 -0.004481 0.0057021 0 0.002162 0 -0.00081929 -0.00065165 -0.00079853 8.7546e-05 -0.0015758 0.006132 0.001293 0.00073605 -0.0058187 -0.0063614 -0.0051937 0.0094663 -0.0010969 0.0011844 -0.01511 -0.02463 -0.02461 -0.0044137 -0.018178 -0.016079 -0.019006 -0.030315 -0.021259 -0.0010652 -0.022717 -0.028132 0.0071331
0.13281 -0.0019644 -0.00054111 -0.00035719 0.0010106 0 -0.0020356 -0.0010477 -0.00036479 -0.0016707 0.00017761 0.0039241 -0.19057 0.0033565 0.0048483 0.0060158 -0.00052519 0.0020288 0.00062489 -0.0019783 -0.00068714 0.0062475 0 0.0037355 0 0.00018106 -8.8914e-05 -0.00011685 0.00074027 0.0082011 0.0029852 0.0010572 -0.00036486 -0.0052116 -0.0035216 -0.0014323 0.0024026 0.0017977 0.001176 -0.019173 -0.029356 -0.027368 -0.0072289 -0.025342 -0.017893 -0.024059 -0.037053 -0.027421 -0.0091827 -0.029478 -0.033738 0.0051514
0.13672 -0.002484 -0.00093912 -0.00128 0.0021284 0 -0.00039695 0.00057542 -0.00071556 -0.00020213 0.00012181 0.0029556 -0.19074 0.0038987 0.0053328 0.0067479 -0.0022641 0.0042938 0.0050222 -0.0038878 0.0032765 0.0041736 0 0.0045993 0 0.00098299 0.00040275 0.0005849 0.0011804 0.0068985 -0.00033128 0.0012184 -0.00075247 -0.0021449 -0.00044958 0.0020861 -0.0041196 0.0034154 0.00081534 -0.019904 -0.032876 -0.02704 -0.0099622 -0.028705 -0.017605 -0.025335 -0.03987 -0.031821 -0.016742 -0.031961 -0.033805 0.0016588
0.14063 -0.002261 -0.00074423 -0.0019926 0.0026713 0 0.0022205 0.0028569 2.7072e-06 0.00078461 0.00099564 0.0013247 -0.17973 0.0015576 0.0033371 0.0062652 -0.0028126 0.0057542 0.0073682 -0.0035534 0.0042203 0.00090703 0 0.0038466 0 0.0010789 0.00040802 0.00062237 0.0010823 -0.015617 -0.0014924 0.0016975 -0.00026187 0.0022328 0.002275 0.004508 -0.009076 0.0041556 0.000441 -0.020635 -0.036395 -0.026712 -0.012696 -0.032067 -0.017317 -0.02661 -0.042686 -0.036222 -0.024302 -0.034443 -0.033872 -0.0006421
0.14453 -0.0013304 3.2399e-05 -0.002684 0.0016607 0 0.0038191 0.0047409 0.0013185 0.0010216 0.0021152 0.00033721 -0.15835 -0.002342 -0.0018003 0.0039581 -0.0031393 0.0047192 0.0056651 -0.0011011 0.0017111 -0.0015019 0 0.0012862 0 0.00041466 -9.6983e-05 -0.00011809 0.0003638 -0.048363 -0.00066404 0.0019964 0.00042476 0.0061432 0.0044106 0.0058174 -0.012306 0.00493 0.00048103 -0.019761 -0.038498 -0.024861 -0.015057 -0.033476 -0.016264 -0.02615 -0.043297 -0.03883 -0.02981 -0.034599 -0.031731 0.00039299
0.14844 -1.293e-05 0.00086301 -0.003158 -0.00068827 0 0.0031242 0.0049593 0.0022609 0.00087296 0.0022151 0.00057608 -0.1388 -0.0051834 -0.0084503 0.00045796 -0.0042173 0.00081775 0.00077712 0.0014162 -0.0010947 -0.0019319 0 -0.0022031 0 -0.00060389 -0.00072554 -0.0010309 -0.00062756 -0.068132 -0.00024195 0.0016094 0.00045928 0.008336 0.006065 0.0064838 -0.014099 0.0061051 0.0010948 -0.016871 -0.038822 -0.021095 -0.016951 -0.03243 -0.014249 -0.02351 -0.041138 -0.039187 -0.032744 -0.031833 -0.026817 0.0038281
0.15234 0.0012227 0.0012466 -0.002986 -0.0029765 0 0.00057281 0.0031684 0.002296 0.00068888 0.00084356 0.0018327 -0.13466 -0.0048742 -0.013161 -0.0021054 -0.0055464 -0.003887 -0.0041845 0.0018311 -0.0005555 -0.00079416 0 -0.0050345 0 -0.0013589 -0.00098285 -0.0013741 -0.0012503 -0.061897 -0.0021071 0.00052222 -0.00029095 0.0085252 0.00738 0.0068449 -0.014496 0.0070978 0.0019171 -0.013981 -0.039146 -0.017329 -0.018845 -0.031384 -0.012234 -0.02087 -0.03898 -0.039544 -0.035677 -0.029067 -0.021903 0.0061177
0.15625 0.0020046 0.0011436 -0.0019708 -0.0037034 0 -0.0020593 0.00051353 0.0017186 0.00051371 -0.001014 0.0034105 -0.14808 -0.0015136 -0.013106 -0.0018131 -0.0053726 -0.0061335 -0.0060379 -9.9528e-05 0.0035908 0.0006713 0 -0.0059023 0 -0.0013612 -0.00062642 -0.00097491 -0.0010562 -0.039368 -0.005375 -0.00070524 -0.0010931 0.0070996 0.0081727 0.0067893 -0.013039 0.0069541 0.0022195 -0.0090453 -0.036559 -0.012221 -0.019939 -0.028034 -0.0099448 -0.016695 -0.034126 -0.035844 -0.033469 -0.023803 -0.015612 0.0043473
0.16016 0.0022839 0.00087688 -0.00040679 -0.0024928 0 -0.0030454 -0.0011633 0.0012165 0.00039417 -0.0018416 0.004439 -0.16813 0.0027411 -0.0083684 0.00089103 -0.0023873 -0.0042397 -0.003669 -0.002355 0.0077759 0.0016236 0 -0.0047033 0 -0.00052154 0.00020161 -0.00032113 -0.00022818 -0.022618 -0.0071054 -0.0013909 -0.0010905 0.0047235 0.0079196 0.0059442 -0.0092345 0.0052602 0.0014749 -0.003838 -0.033586 -0.0069353 -0.020926 -0.024379 -0.0076189 -0.012315 -0.028916 -0.031607 -0.030581 -0.018209 -0.0091387 -0.0010177
0.16406 0.0023325 0.00068794 0.0011449 -0.00036278 0 -0.0019661 -0.0009242 0.0011608 0.00068488 -0.001102 0.0041977 -0.18227 0.0056751 -0.001854 0.0031802 0.0027948 0.00029808 0.0012136 -0.0023958 0.0081234 0.0022661 0 -0.002577 0 0.00078091 0.0011331 2.3785e-05 0.00052089 -0.024039 -0.0052335 -0.0012938 -0.00015623 0.0021724 0.0061665 0.00411 -0.0032574 0.0024855 -0.00010022 0.0014022 -0.030071 -0.0021136 -0.021715 -0.020805 -0.0056906 -0.0083245 -0.023831 -0.026356 -0.026549 -0.012996 -0.0034712 -0.0066895
0.16797 0.0024441 0.00048854 0.0023082 0.0011746 0 9.642e-05 0.00036453 0.0013426 0.0017428 0.00027545 0.0025498 -0.18805 0.0069337 0.0030269 0.0025003 0.0077859 0.0041449 0.0051702 0.00054409 0.0042697 0.0034169 0 -0.00094174 0 0.0019024 0.0018374 7.6001e-06 0.00057953 -0.035521 -0.00062239 -0.00074457 0.0010083 0.00017135 0.00301 0.0015266 0.0038189 -0.00046946 -0.0015585 0.0067115 -0.025419 0.0017338 -0.022088 -0.017402 -0.004596 -0.0051477 -0.019011 -0.018982 -0.020117 -0.0085832 0.00050613 -0.009712
0.17188 0.0025762 6.2254e-05 0.0030771 0.0013251 0 0.0014546 0.00080484 0.0013078 0.0032542 0.00093455 0.00024235 -0.19228 0.0078193 0.0046431 -0.0006771 0.010008 0.0051525 0.0053869 0.0046725 -0.00042146 0.0054502 0 -0.00034654 0 0.0023295 0.0021587 3.2704e-05 -6.4953e-06 -0.038652 0.0038373 -0.00025148 0.001576 -0.0010017 -0.00080162 -0.0012241 0.010476 -0.0029453 -0.0019241 0.012021 -0.020766 0.0055812 -0.02246 -0.013998 -0.0035014 -0.001971 -0.014191 -0.011607 -0.013686 -0.0041703 0.0044835 -0.0098
0.17578 0.0023198 -0.00056822 0.0035723 0.00046985 0 0.0010387 -0.00073593 0.00083362 0.0040861 0.00049168 -0.0013951 -0.19959 0.0091845 0.0034435 -0.0031066 0.0083377 0.0040034 0.0018011 0.0070661 -0.0022719 0.0075687 0 -0.00018561 0 0.0020134 0.0020684 0.0003633 -0.00064708 -0.023478 0.0059705 -2.1312e-05 0.0013377 -0.0018348 -0.0042513 -0.0035326 0.015379 -0.0047341 -0.0010721 0.015807 -0.016513 0.0067038 -0.02255 -0.012369 -0.003877 -0.001094 -0.011727 -0.0039414 -0.0077384 -0.0028549 0.0049054 -0.0085847
0.17969 0.0013077 -0.001068 0.0037131 -0.00039419 0 -0.00091742 -0.003514 6.5183e-05 0.0031172 -0.00022783 -0.001409 -0.20455 0.0098863 0.00064097 -0.0020715 0.0036602 0.0028931 -0.0026806 0.0060453 -0.00068132 0.0081179 0 0.00051575 0 0.0013753 0.0015742 0.00072206 -0.00087613 0.0036693 0.0059805 0.00012881 0.00077066 -0.0032595 -0.0065808 -0.0050025 0.017663 -0.0057717 2.4495e-05 0.019118 -0.012384 0.006978 -0.022551 -0.011291 -0.0047102 -0.00093297 -0.0099969 0.0038143 -0.0019416 -0.002504 0.0042205 -0.0070888
0.18359 -0.00029929 -0.0011052 0.0032237 -0.00054743 0 -0.0031023 -0.0055546 -0.00070454 0.00038581 -0.00029352 -0.00011959 -0.19756 0.0078176 -0.0027971 0.0016654 -0.0017342 0.0028938 -0.0043858 0.0024381 0.0017786 0.0058385 0 0.0021241 0 0.00094769 0.00073197 0.00057866 -0.00081971 0.028824 0.0055127 0.00045624 0.00048114 -0.0057017 -0.0075373 -0.005468 0.016912 -0.005848 4.3372e-05 0.021809 -0.0086632 0.0065322 -0.022484 -0.010712 -0.0058218 -0.0013112 -0.0089661 0.011093 0.0030426 -0.0029525 0.0027864 -0.0046479
0.1875 -0.0017784 -0.0006922 0.001977 5.2673e-05 0 -0.0040286 -0.0053973 -0.0012705 -0.0026422 0.00020593 0.00097267 -0.17822 0.0026057 -0.0058519 0.0045221 -0.0053027 0.0030174 -0.0019726 -0.0012683 0.0022095 0.0011244 0 0.0042408 0 0.00093528 -0.00025963 -0.0001813 -0.00091092 0.043439 0.0054735 0.00097853 0.00065783 -0.008351 -0.0072331 -0.0048926 0.013231 -0.0047748 -0.0014958 0.022053 -0.00655 0.0032483 -0.022144 -0.012095 -0.0080303 -0.0038151 -0.010692 0.016492 0.0048233 -0.0065522 -0.0016002 -0.00052268
0.19141 -0.002386 -0.00017122 0.00025283 0.0010231 0 -0.0030151 -0.0032492 -0.0015415 -0.0041255 0.00030747 0.00041111 -0.16023 -0.003108 -0.0069119 0.0037803 -0.0054114 0.0019321 0.0022619 -0.0030028 5.9349e-06 -0.0038245 0 0.0063684 0 0.0010786 -0.0010548 -0.00099169 -0.0011864 0.048054 0.0050967 0.0014822 0.0010212 -0.0095127 -0.0058638 -0.0033511 0.0074722 -0.0028233 -0.0036688 0.022297 -0.0044367 -3.5518e-05 -0.021805 -0.013478 -0.010239 -0.0063191 -0.012419 0.021892 0.0066041 -0.010152 -0.0059869 0.0040012
0.19531 -0.0019904 0.00012629 -0.0014197 0.0019523 0 -0.00065012 -0.00055214 -0.0014645 -0.0033438 -0.00060391 -0.0018549 -0.16061 -0.0056305 -0.0045454 0.00033601 -0.0021984 0.00011681 0.0042976 -0.0025517 -0.0031391 -0.0063189 0 0.0084209 0 0.00094192 -0.0013496 -0.0011075 -0.0010597 0.046125 0.0030918 0.0017538 0.0011572 -0.007909 -0.0035715 -0.0011326 0.001124 -0.00083167 -0.0048209 0.020806 -0.0037 -0.0042359 -0.021225 -0.015428 -0.012435 -0.0091825 -0.015126 0.024827 0.0054715 -0.014398 -0.010611 0.0059965
0.19922 -0.0011667 0.00015855 -0.0026789 0.0024892 0 0.0015695 0.0013938 -0.001045 -0.0012715 -0.0019152 -0.004246 -0.18314 -0.0036831 0.00068867 -0.0024644 0.0022892 -0.00033721 0.0020346 -0.0012562 -0.0052398 -0.0051071 0 0.010359 0 0.00035637 -0.0011381 -0.00037618 3.0119e-05 0.03863 -0.00065807 0.0017082 0.00081371 -0.0037927 -0.00051185 0.0012181 -0.0044359 0.00030882 -0.0039578 0.018348 -0.0037304 -0.0089471 -0.02051 -0.017694 -0.014624 -0.012246 -0.01838 0.02639 0.0027153 -0.019006 -0.015367 0.0037976
0.20313 -0.00063801 0.00010743 -0.0035389 0.0022457 0 0.0022381 0.002291 -0.00043551 0.00027795 -0.002279 -0.0047687 -0.2129 0.0002838 0.0055828 -0.0025313 0.0051502 0.001727 -0.0026833 -0.00051909 -0.0056628 -0.0013716 0 0.011479 0 -0.00039311 -0.00076829 0.00055124 0.0017622 0.026152 -0.0047932 0.0013029 -3.3686e-05 0.0011611 0.0030154 0.0031098 -0.0088025 0.00037489 -0.0016183 0.015796 -0.0038576 -0.013536 -0.019776 -0.019872 -0.016703 -0.015161 -0.021535 0.027666 -0.00020921 -0.023387 -0.019863 -0.00077771
0.20703 -0.00061345 9.5809e-05 -0.0041628 0.00093859 0 0.0010315 0.0025174 0.00011393 0.00011887 -0.00098511 -0.0026339 -0.22821 0.0024785 0.0063219 -0.0010676 0.0046262 0.0046319 -0.0056855 -0.00063302 -0.0050401 0.0021374 0 0.010546 0 -0.00080123 -0.00067597 0.00082312 0.0029348 0.013367 -0.0077415 0.00045996 -0.0012029 0.0050641 0.0065056 0.0042681 -0.012533 1.3017e-05 0.00057421 0.012177 -0.0050691 -0.016755 -0.018827 -0.021065 -0.017546 -0.016397 -0.02358 0.025725 -0.0050204 -0.025239 -0.021452 -0.0037008
0.21094 -0.00067649 4.6225e-05 -0.0044869 -0.0011742 0 -0.001041 0.0023218 0.00047904 -0.0014969 0.001241 0.0011381 -0.21855 0.0014375 0.0018759 -0.00066759 0.0016456 0.0051827 -0.0042783 -0.00088679 -0.0041672 0.0032249 0 0.0070452 0 -0.0005645 -0.00099265 0.00019934 0.0025345 0.0071368 -0.0089783 -0.00080243 -0.0022834 0.007007 0.0092857 0.0048883 -0.01603 0.00014835 0.0012698 0.0085594 -0.0062807 -0.019975 -0.017879 -0.022258 -0.01839 -0.017633 -0.025626 0.023785 -0.0098316 -0.027091 -0.02304 -0.0025212
0.21484 -0.00029488 -0.00016802 -0.0041638 -0.0030856 0 -0.0023727 0.0016383 0.00080188 -0.0032531 0.0028352 0.004582 -0.19202 -0.00088143 -0.0045706 -0.0018026 -0.00067965 0.0021568 0.00039155 -0.00053915 -0.0033213 0.0018902 0 0.0022579 0 0.00018915 -0.0014005 -0.00074474 0.00084312 0.0085834 -0.0089551 -0.0021728 -0.0027086 0.0072798 0.01064 0.0053285 -0.018405 0.0011137 0.000431 0.0053498 -0.0074749 -0.021389 -0.017 -0.022422 -0.018285 -0.017302 -0.02615 0.020957 -0.013781 -0.026417 -0.022142 0.0012727
0.21875 0.00061135 -0.00049967 -0.0029231 -0.0035596 0 -0.0019605 0.00064292 0.0013013 -0.0037914 0.00276 0.0062563 -0.16676 -0.0016301 -0.007982 -0.0019647 0.00035023 -0.0018598 0.0046116 0.00048078 -0.0024187 0.00011508 0 -0.0013594 0 0.0010294 -0.0014128 -0.0011952 -0.00066042 0.0093439 -0.0080845 -0.0031192 -0.0020934 0.0066923 0.010042 0.0055683 -0.01772 0.0023148 -0.00080848 0.0025148 -0.0086533 -0.021149 -0.016186 -0.021642 -0.017312 -0.015532 -0.025278 0.017316 -0.016941 -0.023427 -0.018964 0.0039156
0.22266 0.0016219 -0.00073517 -0.00095851 -0.0021412 0 -0.00013112 0.00010273 0.0019003 -0.0025147 0.0013019 0.0060402 -0.15574 -0.00030439 -0.0057473 0.0012956 0.0044221 -0.002691 0.0055896 0.0017381 -0.0013558 5.0195e-05 0 -0.002299 0 0.0015424 -0.00085275 -0.00084337 -0.00065811 -0.00098314 -0.0062016 -0.0032908 -0.00064708 0.0058164 0.0074401 0.0050222 -0.012699 0.0027484 -0.0011912 -0.00032029 -0.0098317 -0.020908 -0.015371 -0.020862 -0.016339 -0.013763 -0.024407 0.013675 -0.020102 -0.020437 -0.015786 0.0033417
0.22656 0.00227 -0.00073695 0.0011044 0.00026894 0 0.0017842 0.0007622 0.0021308 0.0002117 -0.00034308 0.0047796 -0.15871 0.00091229 0.00010982 0.0068357 0.0081581 0.0011146 0.0036523 0.0028471 -3.3255e-05 0.0022247 0 -0.0015336 0 0.0015511 -7.7658e-05 -7.7725e-05 0.0007099 -0.022646 -0.0031264 -0.0028519 0.00081206 0.0047575 0.0034088 0.0030472 -0.004282 0.0018788 -0.00026793 -0.0010383 -0.010273 -0.01738 -0.01501 -0.018834 -0.014139 -0.0096652 -0.020971 0.0106 -0.019286 -0.01369 -0.0091158 0.0012406
0.23047 0.0024555 -0.00061522 0.0026546 0.0019768 0 0.002528 0.0022954 0.0015519 0.0032963 -0.0011293 0.0033897 -0.16636 -8.0765e-05 0.0048823 0.010175 0.0080168 0.0063907 0.0012366 0.0036166 0.0016469 0.0052754 0 -0.0016208 0 0.0011163 0.00029499 0.00047231 0.0019648 -0.04278 0.00054503 -0.0023205 0.0014469 0.0033523 -0.0010289 -0.00023505 0.0046872 7.1555e-05 0.0014985 -0.0016715 -0.010684 -0.013719 -0.014667 -0.016756 -0.01189 -0.0054741 -0.017433 0.0075488 -0.018311 -0.0067931 -0.0023056 0.0010391
0.23438 0.0023854 -0.00059209 0.0035099 0.0018511 0 0.0018294 0.0031562 0.00032254 0.005371 -0.00083741 0.0023114 -0.17012 -0.0027343 0.0053691 0.007735 0.0036247 0.0081331 0.00016127 0.0037151 0.0034576 0.007241 0 -0.0040361 0 0.00042093 -6.5789e-05 0.00050498 0.0017497 -0.046906 0.0035922 -0.0020027 0.001141 0.001383 -0.004856 -0.0036508 0.011541 -0.0017574 0.0032712 -0.0013257 -0.010752 -0.0094177 -0.014489 -0.01478 -0.0095438 -0.0010028 -0.013516 0.0054105 -0.015765 0.00034367 0.0047778 0.0040494
0.23828 0.0021924 -0.00069759 0.0039008 0.00028965 0 0.00044198 0.0018676 -0.00072509 0.0054152 6.3474e-05 0.0016043 -0.16834 -0.0044636 0.0023317 0.0007047 -0.0016882 0.0043388 0.00020834 0.002578 0.004589 0.0071355 0 -0.0074816 0 -0.00031459 -0.00088662 0.00019078 0.00015158 -0.033873 0.0052178 -0.0016252 0.00063552 -0.0013023 -0.0074671 -0.00568 0.015635 -0.0028692 0.0043501 0.00048097 -0.010307 -0.0041609 -0.014557 -0.012957 -0.0070528 0.0038865 -0.0090345 0.0046345 -0.010875 0.0078377 0.012269 0.0079197
0.24219 0.0017358 -0.00067292 0.0040886 -0.0011243 0 -0.00059835 -0.0013593 -0.00073489 0.0034241 0.00096496 0.0012474 -0.16499 -0.0036541 -0.00082659 -0.0057235 -0.0038518 -0.001979 0.00021469 4.3926e-05 0.0041506 0.0054778 0 -0.0091143 0 -0.00086711 -0.0015045 -0.00011856 -0.0014527 -0.018076 0.0057531 -0.00062929 0.00082655 -0.004569 -0.0087244 -0.0056313 0.01811 -0.0031222 0.0043105 0.0022876 -0.0098609 0.0010959 -0.014625 -0.011134 -0.0045619 0.0087757 -0.0045528 0.0038586 -0.005985 0.015332 0.01976 0.0089395
0.24609 0.00083048 -0.00024665 0.0040428 -0.001002 0 -0.00076863 -0.0044256 0.00035291 0.00063998 0.0014829 0.0011863 -0.16427 -0.0014904 -0.0014595 -0.0071548 -0.0017979 -0.0056491 -5.351e-05 -0.0028775 0.0022319 0.0035624 0 -0.0075325 0 -0.0010733 -0.0014255 -0.00021729 -0.0018153 -0.0155 0.0061285 0.0011217 0.0018556 -0.0076934 -0.0087134 -0.0041807 0.019878 -0.0027999 0.0029993 0.0052735 -0.0088546 0.0057106 -0.014538 -0.010452 -0.0025084 0.012864 -0.00078039 0.0053379 7.2523e-05 0.020355 0.025392 0.0056581
0.25 -0.00038997 0.00048961 0.0034861 0.00066454 0 -0.00027675 -0.0050367 0.0016383 -0.0011112 0.0014798 0.0011841 -0.16623 -0.00048041 0.00024351 -0.0039475 0.0016054 -0.0041507 0.00034302 -0.0042676 0.00029205 0.0023183 0 -0.0043085 0 -0.00093234 -0.00072307 -0.00010975 -0.000996 -0.027429 0.0066834 0.0029815 0.0029026 -0.0093988 -0.0075404 -0.0026879 0.020069 -0.0021658 0.00068648 0.0084823 -0.0077423 0.010204 -0.01442 -0.009985 -0.00053756 0.0168 0.002858 0.0072433 0.0063507 0.024912 0.030673 0.00010759
0.25391 -0.0014496 0.0010438 0.0022132 0.0025412 0 0.00030584 -0.0027875 0.0019993 -0.00073858 0.00098748 0.00087453 -0.16684 -0.0014695 0.0021163 -0.00034865 0.0023394 0.00041396 0.0019086 -0.0028417 3.8937e-05 0.0017259 0 -0.0023007 0 -0.0006414 6.7422e-05 0.00011304 -0.00012403 -0.038701 0.0067046 0.0039563 0.0029219 -0.0085462 -0.0053912 -0.0019047 0.016671 -0.0012488 -0.0017813 0.011577 -0.0064537 0.014062 -0.014017 -0.0098216 0.0012727 0.020272 0.0060852 0.0096531 0.012192 0.028213 0.034977 -0.0042979
0.25781 -0.0019202 0.00093243 0.00034052 0.0031064 0 0.00052256 0.00040957 0.001085 0.0011725 0.00020428 0.00014001 -0.16192 -0.0026895 0.0023925 4.7371e-05 -0.00094767 0.0038599 0.0034032 0.00057413 0.0016971 0.0010955 0 -0.0025244 0 -0.000471 0.00043367 0.00035095 -0.00011751 -0.032523 0.0052415 0.0035518 0.0016096 -0.0050902 -0.0026766 -0.0013382 0.0087708 5.3038e-07 -0.0032584 0.014378 -0.0047138 0.016295 -0.01288 -0.010435 0.0026717 0.022555 0.0082595 0.013354 0.016915 0.028296 0.036779 -0.0056938
0.26172 -0.0018089 0.00015895 -0.0017194 0.0018522 0 0.00022606 0.0020404 -0.00035881 0.002735 -0.00054219 -0.00058579 -0.15227 -0.0019259 0.0010898 -0.0023482 -0.0057112 0.0040283 0.0027113 0.0033795 0.0036029 -0.00017978 0 -0.003084 0 -0.00055009 0.00029573 0.00047701 -0.00078786 -0.0069662 0.0022532 0.0021888 -0.00032761 -0.00040101 6.1542e-05 8.82e-05 -0.0019275 0.0014699 -0.0030649 0.017179 -0.0029739 0.018527 -0.011744 -0.011048 0.0040708 0.024838 0.010434 0.017056 0.021638 0.02838 0.038581 -0.0046431
0.26563 -0.0015088 -0.00072854 -0.0034705 -0.00044284 0 -0.00048983 0.001214 -0.0011274 0.00228 -0.00099194 -0.00056751 -0.14566 0.00083669 -0.0005499 -0.0042471 -0.0078935 0.0022728 -0.000832 0.0034729 0.0038789 -0.0019934 0 -0.0014826 0 -0.0007598 -5.906e-06 0.00037038 -0.0012221 0.023083 -0.0012415 0.00078589 -0.0018074 0.003529 0.0024847 0.002755 -0.011899 0.0028775 -0.0016402 0.018449 -0.00066111 0.019148 -0.0095449 -0.011384 0.0053984 0.026088 0.012073 0.020889 0.024265 0.026187 0.038356 -0.0027111
0.26953 -0.0013585 -0.0010845 -0.0045257 -0.0024192 0 -0.0013667 -0.00072289 -0.00055334 -0.00025863 -0.0011733 0.00050213 -0.15231 0.0034502 -0.0014297 -0.0034505 -0.0055142 0.0012776 -0.005249 0.0013925 0.0025663 -0.0034394 0 0.0021981 0 -0.00085279 -8.3777e-05 5.6458e-05 -0.00088792 0.039669 -0.0041528 -3.5907e-05 -0.0022291 0.0054297 0.0046256 0.0057635 -0.018127 0.003956 -0.00037921 0.019126 0.0018738 0.019144 -0.0069345 -0.011614 0.0066983 0.026938 0.013505 0.024773 0.026078 0.02311 0.037345 -0.00085049
0.27344 -0.0012795 -0.00070152 -0.0046885 -0.0030772 0 -0.0019763 -0.0016549 0.0010216 -0.0033059 -0.0013763 0.0019654 -0.17572 0.0041945 -0.0012738 -0.0011699 -0.00016043 0.0020141 -0.0073905 -3.1547e-05 0.0017775 -0.0033834 0 0.0049227 0 -0.00068831 0.00013227 -0.00022281 -0.00018298 0.037092 -0.0062605 -0.0003309 -0.0017541 0.0054984 0.0065768 0.0076436 -0.019782 0.0045428 -0.00063448 0.019332 0.0045344 0.018967 -0.0041566 -0.011548 0.0080425 0.02762 0.015004 0.028439 0.027577 0.020033 0.036151 0.00072704
0.27734 -0.00086997 5.9367e-05 -0.0039695 -0.0022326 0 -0.0018056 -0.00068167 0.0026225 -0.0049271 -0.0018445 0.0024922 -0.20608 0.0036809 -0.00037074 -0.00035791 0.0046659 0.0031058 -0.0057308 0.0014547 0.0034105 -0.0014035 0 0.003832 0 -0.00034866 0.0003616 -0.00018677 0.00011613 0.024479 -0.0080084 -0.00050935 -0.00090374 0.0049442 0.0079762 0.0076131 -0.017931 0.0044537 -0.0026773 0.017077 0.0078529 0.017888 -0.00050201 -0.0099341 0.0096187 0.027426 0.016848 0.030965 0.027438 0.016946 0.034003 0.0017493
0.28125 0.00015494 0.00062563 -0.0025782 -0.00038715 0 -0.00057463 0.0012949 0.0034151 -0.0042348 -0.0024887 0.0011211 -0.22435 0.0037014 0.00080964 -0.0021849 0.0064659 0.002837 -0.0016875 0.0048835 0.0067465 0.0015861 0 -0.00038831 0 -2.6273e-05 0.00027054 0.00018064 -0.00022163 0.014938 -0.0094527 -0.00079518 -4.5757e-05 0.0048428 0.0079551 0.0061189 -0.014014 0.0033824 -0.0054805 0.014822 0.011171 0.016808 0.0031526 -0.0083202 0.011195 0.027233 0.018692 0.033492 0.027299 0.013859 0.031854 0.001759
0.28516 0.0016244 0.00067593 -0.00085349 0.0016248 0 0.0013944 0.0027079 0.0031905 -0.0017788 -0.0029275 -0.0017702 -0.2165 0.0045087 0.0016412 -0.004632 0.0052988 0.0011928 0.0017994 0.0065642 0.0086673 0.0037179 0 -0.0036809 0 0.00018328 -0.00018156 0.00055552 -0.00066052 0.013291 -0.0097066 -0.0010798 0.00070104 0.0053407 0.0058173 0.0041944 -0.0087921 0.0011222 -0.0074377 0.011094 0.014576 0.015844 0.0066632 -0.0055095 0.012783 0.026314 0.021011 0.034715 0.027344 0.012461 0.029825 0.00097088
0.28906 0.0029773 0.00028902 0.00087599 0.0029256 0 0.0031557 0.0027903 0.0022834 0.0011301 -0.002807 -0.004436 -0.18656 0.004126 0.0014113 -0.0046084 0.003074 -0.00030036 0.0028881 0.0036523 0.0065645 0.0035361 0 -0.0024312 0 0.00035014 -0.00065085 0.00058611 -0.00056815 0.014 -0.0076717 -0.0012299 0.0012247 0.0057337 0.0018609 0.0024117 -0.0025317 -0.0019892 -0.0073619 0.0063856 0.018039 0.014958 0.010078 -0.0019017 0.01438 0.024911 0.023646 0.03507 0.027512 0.012189 0.027875 0.00069709
0.29297 0.0036268 -0.00026884 0.0024031 0.0028605 0 0.0036524 0.0018935 0.0011831 0.0033061 -0.0020748 -0.0048399 -0.15561 0.00089829 -0.00012986 -0.001153 0.0017545 -0.00039426 0.0020646 -0.0026042 0.0010566 0.0012802 0 0.0029311 0 0.0005689 -0.00065279 0.00029491 6.2063e-05 0.0095349 -0.0033304 -0.0013569 0.0013083 0.0050854 -0.0025775 0.00054245 0.0042489 -0.0049111 -0.0050432 0.0016389 0.021457 0.0141 0.013424 0.0017223 0.015943 0.023432 0.026277 0.035345 0.027757 0.012054 0.025943 0.0022315
0.29688 0.0032915 -0.00081288 0.0036092 0.0013338 0 0.0024579 0.00064678 0.00023074 0.0040814 -0.00099286 -0.0021246 -0.1454 -0.0036856 -0.0021872 0.0036516 0.0020999 0.00069523 0.0010631 -0.0074141 -0.0043356 -0.0012278 0 0.0082862 0 0.00077668 4.2236e-05 0.00010091 0.00065889 -0.00044392 0.0018532 -0.0016664 0.00085783 0.0027836 -0.0060548 -0.0018211 0.010539 -0.0063987 -0.0011956 -0.0040158 0.023786 0.013914 0.015123 0.0057371 0.016691 0.020105 0.028797 0.033684 0.029836 0.015229 0.024422 0.0051692
0.30078 0.0020933 -0.0012897 0.0043298 -0.00096765 0 0.00015391 -0.00080086 -0.00044812 0.0032971 1.4527e-05 0.0025912 -0.16026 -0.0056996 -0.0032137 0.0067343 0.003513 0.0019237 0.00093854 -0.0066676 -0.0063075 -0.0022584 0 0.0097532 0 0.00075321 0.0011637 0.0003748 0.00075396 -0.0081341 0.0059588 -0.002097 0.0001568 -0.0011652 -0.008064 -0.0044916 0.015266 -0.005882 0.0029168 -0.0096706 0.026116 0.013727 0.016821 0.0097518 0.01744 0.016779 0.031316 0.032023 0.031915 0.018405 0.022901 0.0073025
0.30469 0.00045895 -0.0016486 0.0043158 -0.0028115 0 -0.0020072 -0.0025416 -0.00087938 0.0013445 0.00049068 0.0067314 -0.18427 -0.0028972 -0.002149 0.0066832 0.0045599 0.0027511 0.0013164 -0.00091021 -0.0045806 -0.0019136 0 0.0071263 0 0.00032906 0.002052 0.00098828 0.00043911 -0.0051283 0.0080526 -0.002261 -0.00026693 -0.0059579 -0.0091134 -0.0066431 0.017741 -0.0039452 0.0059246 -0.014923 0.027281 0.013687 0.017345 0.012773 0.017363 0.012313 0.033028 0.029835 0.034664 0.022306 0.021287 0.0067086
0.30859 -0.0010549 -0.0017776 0.0034066 -0.0031689 0 -0.0029358 -0.0041378 -0.0011579 -0.00073588 6.6968e-05 0.0078432 -0.19648 0.0022184 0.0005543 0.0044158 0.0037225 0.0034073 0.0012634 0.0049061 -0.0017341 -0.0020534 0 0.0034469 0 -0.00040509 0.002085 0.0013852 9.652e-05 0.0091165 0.0086017 -0.0018292 -0.00011684 -0.0099895 -0.0097705 -0.0074901 0.01768 -0.0018832 0.006859 -0.01974 0.027182 0.013806 0.016595 0.014718 0.016392 0.0066127 0.033864 0.027076 0.038141 0.026996 0.019572 0.0039834
0.3125 -0.0019769 -0.001615 0.0017709 -0.0019781 0 -0.0024072 -0.0045221 -0.0013526 -0.001585 -0.001292 0.0052314 -0.18977 0.0042947 0.003277 0.0017492 0.00031972 0.0039564 0.00050376 0.005866 -0.00053223 -0.0042036 0 0.00155 0 -0.0011098 0.0011358 0.0011502 -0.00016813 0.025601 0.008536 -0.00091975 0.0003508 -0.01138 -0.009755 -0.0068818 0.015067 -0.00067132 0.0056445 -0.024556 0.027084 0.013925 0.015846 0.016663 0.01542 0.00091231 0.0347 0.024318 0.041617 0.031685 0.017857 0.0019804
0.31641 -0.0021456 -0.0012724 -7.4817e-05 -0.00025118 0 -0.0011213 -0.0029736 -0.0014072 -0.00046694 -0.0030152 0.00051885 -0.17549 0.00061565 0.0046728 -0.00019031 -0.0046611 0.0036864 -0.00034079 0.0015607 -0.0016182 -0.0074693 0 0.0014793 0 -0.001431 -0.00028502 0.00047394 -0.00061225 0.032305 0.008069 6.9942e-07 0.00054127 -0.0091054 -0.0081478 -0.005201 0.010289 -0.00027514 0.0032224 -0.027501 0.024389 0.013688 0.013405 0.015086 0.012783 -0.0062387 0.033142 0.021629 0.044097 0.034829 0.015458 0.0029283
0.32031 -0.0018104 -0.00096015 -0.0015678 0.0006643 0 -0.00012277 -0.0001709 -0.0011387 0.0018733 -0.0040196 -0.0033415 -0.17059 -0.0055543 0.0046652 -0.0012123 -0.008618 0.0018974 -0.00047609 -0.0036643 -0.0036377 -0.0088215 0 0.0013359 0 -0.0012424 -0.0013493 -1.5875e-05 -0.0013395 0.02354 0.0065629 0.00061305 8.2038e-05 -0.0039882 -0.0045363 -0.002823 0.0043253 8.1503e-05 0.00098024 -0.030282 0.021466 0.01342 0.010816 0.013201 0.0099995 -0.013517 0.031375 0.018945 0.046489 0.037836 0.012999 0.0058148
0.32422 -0.001449 -0.00074938 -0.0024682 0.00011474 0 -5.6751e-05 0.0020002 -0.00041193 0.0034583 -0.0034 -0.0040167 -0.18103 -0.0077377 0.0039612 -0.0013867 -0.0088474 -0.0007997 0.00035901 -0.0048393 -0.005063 -0.0058689 0 0.00012224 0 -0.00068774 -0.0014845 9.4543e-05 -0.0018823 0.0046504 0.003511 0.0010446 -0.00083244 0.001498 0.00019248 0.00012878 -0.0015649 0.0010146 -0.00023952 -0.032297 0.017911 0.012944 0.0081975 0.01003 0.0069395 -0.020538 0.028925 0.016607 0.047508 0.039395 0.010376 0.0069867
0.32813 -0.0013595 -0.00045251 -0.0029382 -0.0013816 0 -0.0008027 0.001983 0.0006252 0.0025705 -0.0012875 -0.0013698 -0.19767 -0.002718 0.0028112 -0.00077568 -0.0047416 -0.0024876 0.0018401 -0.00085074 -0.0054494 0.00048789 0 -0.00095721 0 -2.8704e-05 -0.00076487 0.00057277 -0.0015339 -0.011748 -0.00052112 0.0015864 -0.0016345 0.0048265 0.0043733 0.003458 -0.006654 0.0023652 -0.0007108 -0.032944 0.013227 0.012096 0.0055261 0.0045664 0.0033861 -0.027101 0.025259 0.014882 0.04608 0.038371 0.0074594 0.0037043
0.33203 -0.0013713 0.00018082 -0.0032558 -0.0025809 0 -0.0016847 2.7192e-05 0.0015056 -0.00069238 0.0009928 0.0024938 -0.20689 0.0058798 0.00067273 0.00011543 0.001258 -0.0016528 0.0033753 0.0048848 -0.0050606 0.0063432 0 -0.00022254 0 0.00052254 0.0001899 0.00080828 -0.00016246 -0.01535 -0.0040764 0.0021589 -0.0018773 0.005234 0.0069105 0.0065107 -0.011148 0.0034329 -0.0013651 -0.033592 0.0085437 0.011247 0.0028547 -0.00089684 -0.0001672 -0.033665 0.021592 0.013158 0.044651 0.037347 0.0045429 -0.0027923
0.33594 -0.00099698 0.0011116 -0.0034685 -0.0024779 0 -0.0020166 -0.0019053 0.0017262 -0.0042833 0.0018744 0.0047707 -0.20353 0.010791 -0.002672 0.00019424 0.0052292 0.0011111 0.0042912 0.007837 -0.0039648 0.0080348 0 0.0019423 0 0.00084151 0.00071783 0.00049779 0.0014347 -0.0061569 -0.0059527 0.0022131 -0.0015347 0.0041456 0.0080124 0.0083657 -0.015449 0.0037056 -0.002685 -0.033244 0.0042172 0.010451 0.0016784 -0.0073451 -0.0029227 -0.037367 0.018128 0.012403 0.039478 0.033133 0.0021264 -0.0078586
0.33984 5.1713e-05 0.0018895 -0.0033402 -0.00099964 0 -0.0015425 -0.0018404 0.0011445 -0.0057665 0.0009204 0.0039448 -0.19334 0.0080228 -0.0059203 -0.0012867 0.0048575 0.003371 0.0039408 0.0063025 -0.002104 0.0053145 0 0.002963 0 0.00084008 0.00058888 -3.0275e-06 0.0021593 0.0056638 -0.0061268 0.0012746 -0.00089298 0.003758 0.0085357 0.008523 -0.01885 0.0032607 -0.0040712 -0.032645 -1.9457e-05 0.0096681 0.00087785 -0.014041 -0.0054776 -0.040351 0.014715 0.011891 0.033365 0.028118 -0.00016428 -0.0072894
0.34375 0.0014742 0.0019599 -0.0026157 0.0010437 0 -0.00049477 0.00044383 0.00012989 -0.0042451 -0.00069118 0.00073152 -0.18494 0.00053445 -0.006737 -0.0035269 0.0013365 0.0030112 0.0021001 0.0022426 -0.00016442 0.0013443 0 0.00076721 0 0.00046667 7.2312e-05 -5.4648e-05 0.0016395 0.008266 -0.0055264 -0.0004463 -0.00025875 0.0050433 0.0087238 0.0073385 -0.019247 0.0024688 -0.0043895 -0.032037 -0.0036165 0.0091638 0.00076308 -0.020262 -0.0074312 -0.042055 0.011908 0.01158 0.026618 0.02274 -0.0020495 -0.00090248
0.34766 0.002544 0.0011554 -0.0012905 0.0025875 0 0.00066829 0.0032141 -0.00068249 -0.00096635 -0.0011884 -0.0026444 -0.18155 -0.0049109 -0.003882 -0.0043286 -0.0017841 0.00014616 -0.00050706 -0.001205 0.00032658 -0.00043731 0 -0.0036762 0 -0.00019791 -0.0003941 0.00056435 0.00056511 -0.0019476 -0.0049437 -0.0021077 0.00019781 0.0069688 0.0078135 0.0056589 -0.014663 0.0014652 -0.0031613 -0.031402 -0.0051758 0.0095478 0.0028328 -0.024971 -0.0074692 -0.039685 0.01103 0.011907 0.017854 0.016206 -0.002643 0.0073253
0.35156 0.0027146 -9.7895e-05 0.00038836 0.0029846 0 0.0015614 0.0042823 -0.00082204 0.001837 0.00011075 -0.004134 -0.18077 -0.004365 0.0011267 -0.0019922 -0.0018331 -0.0030856 -0.0023258 -0.0026132 -0.001589 0.00057897 0 -0.0069695 0 -0.00087556 -0.00057754 0.0013836 -5.2154e-05 -0.017449 -0.0042502 -0.0029691 0.00041209 0.0075242 0.0049859 0.0039949 -0.0054137 8.9229e-05 -0.0011232 -0.030766 -0.0067352 0.0099319 0.0049025 -0.02968 -0.0075072 -0.037316 0.010152 0.012234 0.00909 0.0096714 -0.0032366 0.012459
0.35547 0.0020878 -0.0010849 0.0021237 0.0023003 0 0.0019863 0.0028068 -0.00025582 0.0027233 0.0020681 -0.0031561 -0.17997 -7.4427e-05 0.0047973 0.0027169 0.00068645 -0.0044963 -0.0020934 -0.002793 -0.0047925 0.0021031 0 -0.0066093 0 -0.0012049 -0.00053748 0.0016863 9.1383e-05 -0.026216 -0.002712 -0.0030252 0.00039021 0.0054655 0.0005795 0.0021195 0.0053098 -0.0016265 0.00048414 -0.030592 -0.0058242 0.011609 0.0085258 -0.031454 -0.0056121 -0.031755 0.011548 0.012656 0.0012785 0.0044546 -0.0025905 0.012164
0.35938 0.0012743 -0.0013533 0.0036888 0.0011725 0 0.0018841 -0.00016286 0.00063923 0.0018973 0.0027414 -0.00066086 -0.17976 0.0024562 0.0044958 0.006688 0.0028671 -0.0035606 -0.00011401 -0.0030395 -0.0065433 0.0017091 0 -0.003512 0 -0.00099869 -0.00043491 0.0011991 0.00037054 -0.021843 -3.5517e-05 -0.0028354 0.00026407 0.0012016 -0.0038601 -0.00047236 0.013386 -0.0030799 0.0011593 -0.030637 -0.0037436 0.013898 0.012884 -0.031837 -0.0028018 -0.024684 0.01402 0.013122 -0.0060821 -0.00013851 -0.0013577 0.0077894
0.36328 0.00078853 -0.0010174 0.0048408 0.00041344 0 0.0013032 -0.0026955 0.0012904 0.00064396 0.0012429 0.0017762 -0.18206 0.00028553 0.00074031 0.0069309 0.0023609 -0.0014157 0.0017339 -0.0034185 -0.0049534 -0.0005891 0 -0.00099687 0 -0.00041731 -0.00033926 0.0003216 2.0438e-05 -0.0081184 0.0029867 -0.0027439 0.0002974 -0.0037026 -0.0068244 -0.0037528 0.016658 -0.0034445 0.0015658 -0.030734 -0.001341 0.016382 0.017296 -0.031676 0.00021196 -0.017419 0.016726 0.013534 -0.012834 -0.0042099 -3.8549e-05 0.0026709
0.36719 0.0005925 -0.00056637 0.0052212 0.00056139 0 0.00046419 -0.0034879 0.0011778 0.0001256 -0.0013421 0.0029409 -0.18702 -0.0042867 -0.0032358 0.0032247 -0.0004201 0.00037944 0.001596 -0.0028878 -0.0010283 -0.0025019 0 -0.0012715 0 0.00014111 -0.00023559 -0.00029231 -0.00096861 0.0053668 0.0049582 -0.0024022 0.00069609 -0.0076239 -0.0080503 -0.0068861 0.016137 -0.0025009 0.0026591 -0.031222 0.0034578 0.020314 0.0221 -0.027461 0.0047395 -0.008714 0.021172 0.013538 -0.015058 -0.0044002 0.0019223 -0.00044686
0.37109 0.00023833 -0.00040027 0.0044971 0.0015528 0 -0.00021351 -0.0025931 8.6393e-05 0.00062839 -0.0028793 0.0024311 -0.19321 -0.0065257 -0.0042442 -0.0015816 -0.0029115 0.00087373 -0.00056589 -0.00076927 0.0021302 -0.001898 0 -0.0031496 0 0.00036981 -0.00014966 -0.0003225 -0.0018334 0.011576 0.0050677 -0.0011905 0.0013448 -0.0095613 -0.0083972 -0.0087756 0.014454 -0.0010411 0.0044527 -0.03171 0.0082565 0.024247 0.026904 -0.023245 0.009267 -9.004e-06 0.025619 0.013543 -0.017282 -0.0045906 0.0038832 -0.00086402
0.375 -0.00056365 -0.0005308 0.0026914 0.0026929 0 -0.00030681 -0.00099669 -0.001664 0.0016377 -0.0020798 0.00061492 -0.19996 -0.0041916 -0.001663 -0.003979 -0.0029933 -0.00012537 -0.0028406 0.0022528 0.0024338 0.0011666 0 -0.0034039 0 0.00030582 -0.00017152 4.6127e-05 -0.0018725 0.010411 0.0038298 0.00089731 0.0017848 -0.0091912 -0.0085903 -0.0088408 0.013162 -0.00025888 0.005773 -0.031885 0.013289 0.028409 0.030826 -0.01742 0.013635 0.0074056 0.029585 0.013177 -0.01604 -0.0022508 0.0053091 0.000298
0.37891 -0.0015546 -0.00066938 0.00034855 0.0030344 0 0.00025228 0.00031368 -0.0031995 0.0023492 0.00041903 -0.0015875 -0.20718 0.00053831 0.002432 -0.0027178 -0.00090569 -0.0022444 -0.003163 0.0045962 0.001016 0.0046901 0 -0.00028809 0 0.00025801 -0.00032413 0.00044427 -0.0011704 0.0062234 0.0026141 0.0029331 0.0015614 -0.0067744 -0.008279 -0.0072621 0.011504 -0.00061007 0.0052953 -0.031813 0.018507 0.032753 0.034052 -0.010322 0.017878 0.013799 0.033173 0.012518 -0.012055 0.0020909 0.0063115 0.0012927
0.38281 -0.0021111 -0.00053682 -0.0017234 0.0020252 0 0.00099792 0.00092997 -0.0035043 0.0021238 0.0027269 -0.0030232 -0.21228 0.003708 0.0052996 0.00037894 0.0012557 -0.0045212 -0.0012897 0.0049998 0.0010174 0.0065383 0 0.0044895 0 0.00047196 -0.00046371 0.00069985 -0.0004241 0.0026006 0.0023598 0.0037671 0.00066564 -0.0031914 -0.006465 -0.0045883 0.0076313 -0.0012907 0.0027974 -0.03174 0.023725 0.037097 0.037277 -0.0032241 0.02212 0.020193 0.036761 0.011859 -0.0080693 0.0064326 0.007314 0.00097466
0.38672 -0.001803 -7.2162e-05 -0.0029651 -2.1871e-06 0 0.0012278 0.00097055 -0.0021515 0.00076065 0.003372 -0.0028585 -0.20958 0.0035899 0.0056424 0.002259 0.0016681 -0.0055193 0.0010254 0.0032355 0.0040261 0.0058018 0 0.0073477 0 0.00085829 -0.00039032 0.00088146 -0.00013082 6.4601e-05 0.0026899 0.0031104 -0.00036955 0.00022043 -0.002792 -0.0012835 0.00083382 -0.00095223 -0.00062066 -0.03008 0.027044 0.040352 0.037893 0.0042104 0.024304 0.021684 0.036995 0.010756 -0.00029661 0.013137 0.0062255 -0.00052991
0.39063 -0.00076638 0.0005994 -0.0033686 -0.0019356 0 0.00062857 0.00072914 0.00022005 -0.0013481 0.0023688 -0.0012201 -0.19561 0.0018772 0.004045 0.0012623 0.00029317 -0.0041853 0.0017739 -3.4171e-05 0.0079206 0.0027693 0 0.006253 0 0.0010574 -8.1347e-05 0.0010596 -9.9131e-05 -0.0023404 0.0023063 0.0018628 -0.00085384 0.0023515 0.0017577 0.0022829 -0.0074359 0.00096514 -0.0034725 -0.028416 0.030361 0.043604 0.038503 0.011646 0.026484 0.023166 0.037223 0.0096514 0.0074835 0.019847 0.005133 -0.0019745
0.39453 0.00044412 0.0013096 -0.0033012 -0.0026144 0 -0.00034092 0.00045916 0.0022412 -0.003275 0.00083561 0.00065217 -0.17563 0.0012236 0.0018304 -0.0018298 -0.0015134 -0.0010219 0.00052973 -0.003641 0.0085896 -0.001642 0 0.0024746 0 0.00078363 0.0002305 0.0011497 0.00018 -0.005161 0.00034654 0.001294 -0.00047843 0.0031325 0.0055177 0.0055579 -0.014503 0.0035698 -0.0049384 -0.025956 0.032413 0.045983 0.03817 0.018364 0.027478 0.022615 0.035762 0.0085143 0.014895 0.026193 0.0032215 -0.0019337
0.39844 0.0013352 0.0019117 -0.0030639 -0.0016804 0 -0.00077104 0.00037666 0.0028542 -0.0039998 -0.00022134 0.0011902 -0.16207 0.0021037 -0.00022624 -0.004935 -0.0025125 0.0018131 -0.0013838 -0.0061034 0.0039906 -0.00599 0 -0.00093733 0 0.00011478 0.00026688 0.0010309 0.0007918 -0.0090535 -0.00257 0.0018623 0.00045987 0.0035965 0.0074163 0.007785 -0.018244 0.0052011 -0.0050536 -0.022474 0.032843 0.047242 0.036624 0.024161 0.02695 0.019452 0.032133 0.0073353 0.021833 0.032072 0.00025851 1.202e-05
0.40234 0.0018138 0.0022482 -0.0026412 0.00012371 0 -0.00013779 0.00066397 0.0021934 -0.0030809 -0.00066969 -0.00017281 -0.16362 0.0023447 -0.0021701 -0.0065645 -0.0025069 0.0021443 -0.0022961 -0.005972 -0.0035255 -0.0083036 0 -0.0021581 0 -0.00055189 -4.7468e-06 0.00075141 0.001203 -0.01604 -0.0046481 0.0028235 0.0013117 0.0048768 0.0075591 0.008444 -0.0181 0.0048354 -0.0041242 -0.018991 0.033272 0.0485 0.035079 0.029958 0.026422 0.016289 0.028504 0.0061563 0.028771 0.037952 -0.0027044 0.0027856
0.40625 0.0021139 0.0021563 -0.0018537 0.0014771 0 0.0011171 0.0013224 0.0014383 -0.0010176 -0.00095275 -0.0022749 -0.17506 -0.00035621 -0.0042065 -0.0066347 -0.0019578 -0.00016098 -0.0015512 -0.0027117 -0.0090305 -0.0070224 0 -0.0019619 0 -0.00083104 -0.00032732 0.0005184 0.00087525 -0.028275 -0.0043676 0.0029834 0.0015528 0.0069722 0.0066841 0.0077019 -0.014856 0.0029198 -0.0022713 -0.014744 0.031901 0.048144 0.032956 0.033717 0.024087 0.011627 0.023177 0.0050588 0.031249 0.040833 -0.0060302 0.0045649
0.41016 0.0024588 0.0015896 -0.00067672 0.0014357 0 0.0018937 0.0020088 0.0016893 0.0011009 -0.0012899 -0.0029593 -0.18017 -0.0056739 -0.0060192 -0.0057649 -0.0011134 -0.0029123 0.00035566 0.0024336 -0.0092478 -0.0026761 0 -0.0022902 0 -0.00065404 -0.00042407 0.00045504 -2.0175e-05 -0.044685 -0.0017708 0.001832 0.0011089 0.0085227 0.0052897 0.0063056 -0.0098172 0.00092253 0.00034709 -0.010389 0.03028 0.047562 0.030752 0.037192 0.021501 0.0067556 0.017612 0.0039727 0.033105 0.043296 -0.0094065 0.004222
0.41406 0.0028115 0.00074623 0.00065664 9.4466e-05 0 0.0014288 0.0021261 0.0028995 0.0024036 -0.0013461 -0.00085016 -0.1669 -0.010476 -0.0067786 -0.0042178 0.00017911 -0.0036846 0.002482 0.0067566 -0.0051509 0.001592 0 -0.0038142 0 -0.00028531 -0.00028761 0.00041558 -0.00065303 -0.059752 0.0015958 -9.9254e-06 0.00035299 0.0079276 0.0034139 0.0049299 -0.0041729 9.5318e-05 0.0030653 -0.0063107 0.028631 0.046696 0.028796 0.040033 0.018677 0.0025334 0.01244 0.0028445 0.032888 0.044396 -0.012379 0.0021523
0.41797 0.0029203 1.719e-05 0.0018603 -0.0015138 0 5.4024e-05 0.0012371 0.0039018 0.0027663 -0.00068559 0.0033363 -0.13994 -0.0114 -0.0057974 -0.0017925 0.0018517 -0.0022525 0.0038846 0.0078672 -0.00066808 0.0021078 0 -0.0051685 0 -7.862e-05 -0.00016557 0.00010361 -0.00036675 -0.067205 0.004006 -0.0013652 -0.00015034 0.0047834 0.0010963 0.0036298 0.0013173 0.00057919 0.0048016 -0.0028247 0.026923 0.045215 0.027373 0.04151 0.015345 -0.00029367 0.0081143 0.0016258 0.028209 0.042563 -0.014484 -0.00024422
0.42188 0.0025647 -0.00026929 0.0028326 -0.0021549 0 -0.0010556 -0.00047857 0.0035199 0.0026184 0.00057888 0.0071715 -0.11674 -0.0077727 -0.0032435 0.0013121 0.0031369 -0.00074031 0.0035866 0.0055689 0.00091893 -0.0019492 0 -0.0045695 0 -0.00022234 -0.00026955 -0.00060889 0.00058898 -0.065491 0.0048828 -0.001475 1.4472e-05 0.00029151 -0.0012715 0.0019677 0.0064261 0.0015311 0.0048489 0.0006613 0.025215 0.043735 0.02595 0.042987 0.012012 -0.0031207 0.0037882 0.00040707 0.023531 0.04073 -0.016589 -0.0017964
0.42578 0.0017645 -0.00010456 0.0036368 -0.0012077 0 -0.00095277 -0.002153 0.0016779 0.0023532 0.0017004 0.0083239 -0.11025 -0.0022893 -0.00028964 0.0038803 0.0030127 -0.0012042 0.00087088 0.0019876 -0.00063733 -0.0072352 0 -0.0019587 0 -0.00066897 -0.00055326 -0.0014994 0.0012456 -0.058855 0.0049362 -0.00050346 0.00083931 -0.0036798 -0.0032179 -0.00032052 0.011264 0.001973 0.003582 0.0023008 0.024735 0.042308 0.025416 0.04331 0.0088931 -0.002737 0.002234 -0.0012668 0.015466 0.036322 -0.01717 -0.0021981
0.42969 0.00078484 0.00018943 0.0042628 0.00097048 0 0.00020402 -0.0027289 -0.00055639 0.0020252 0.0018867 0.0062419 -0.11656 0.0010725 0.0015308 0.0043274 0.0012014 -0.0032272 -0.00373 -0.00034377 -0.0032183 -0.0089254 0 0.00068813 0 -0.0012254 -0.00080941 -0.0021442 0.00087051 -0.052189 0.0051298 0.00073889 0.0018345 -0.005908 -0.0046688 -0.0028317 0.01567 0.0015333 0.0022424 0.0033482 0.024648 0.040898 0.025168 0.043264 0.0058426 -0.0013236 0.0015685 -0.0030866 0.0063149 0.031089 -0.017261 -0.0015691
0.43359 -4.4344e-05 0.00022958 0.0044764 0.003291 0 0.0013195 -0.0017354 -0.0019659 0.0015669 0.00096554 0.002317 -0.12092 9.8435e-05 0.0014088 0.0021799 -0.0013946 -0.004218 -0.0078299 -0.00064702 -0.0047459 -0.0052672 0 0.0012661 0 -0.0016596 -0.00093909 -0.0022484 -0.00028623 -0.045037 0.0056171 0.001471 0.0023026 -0.0063392 -0.0058846 -0.0046933 0.018616 0.00053506 0.0018707 0.0038344 0.02494 0.039563 0.024983 0.042919 0.0028794 0.00078132 0.0016526 -0.0050791 -0.002874 0.025561 -0.017091 0.00019962
0.4375 -0.00055228 -0.00010765 0.0039604 0.0045802 0 0.0014065 0.00026602 -0.002181 0.0010703 -0.00050344 -0.001432 -0.11566 -0.0040857 -4.07e-05 -0.0011729 -0.003407 -0.0021964 -0.0084075 -0.00019972 -0.0047128 0.00049698 0 -0.00028551 0 -0.0017594 -0.0010384 -0.0018435 -0.0012228 -0.031664 0.0056827 0.0014388 0.0018528 -0.0056193 -0.0068345 -0.0052499 0.01843 -0.00045336 0.0023487 0.0020328 0.026778 0.03853 0.025051 0.041359 0.00027196 0.0057054 0.0047921 -0.0077757 -0.012218 0.018835 -0.015856 0.0032533
0.44141 -0.00083231 -0.00059621 0.0026089 0.004243 0 0.00047914 0.0019985 -0.0017497 0.00064634 -0.0017162 -0.0038413 -0.10986 -0.0080435 -0.0011919 -0.0034932 -0.0042125 0.0019201 -0.0044946 -0.00060736 -0.0037496 0.0030769 0 -0.0017797 0 -0.0014024 -0.0011914 -0.0012096 -0.0011525 -0.0074927 0.0045807 0.00096558 0.00077861 -0.0043816 -0.0068301 -0.0045611 0.014061 -0.0011138 0.0024427 0.00023125 0.028616 0.037497 0.025119 0.039799 -0.0023355 0.01063 0.0079317 -0.010472 -0.021563 0.01211 -0.01462 0.0069094
0.44531 -0.001142 -0.00087307 0.00065921 0.0025873 0 -0.00056022 0.0023895 -0.0013909 4.0595e-05 -0.0022126 -0.0050104 -0.11924 -0.0087468 -0.00079249 -0.00371 -0.0044143 0.0050213 0.0011887 -0.0019993 -0.0024008 0.00025315 0 -0.00081748 0 -0.00067015 -0.001258 -0.00065224 -0.0002298 0.025141 0.0022697 0.00064534 -0.00010761 -0.0030004 -0.0050672 -0.00327 0.0063395 -0.0015402 0.0008201 -0.0026506 0.030902 0.036392 0.024495 0.03709 -0.0050001 0.015791 0.012114 -0.013496 -0.028457 0.0056708 -0.01352 0.0094159
0.44922 -0.0016545 -0.0007565 -0.001466 0.00062088 0 -0.00087009 0.0013856 -0.0013381 -0.0013262 -0.0020811 -0.0055889 -0.14672 -0.0058378 0.00085617 -0.0029406 -0.0050757 0.0047709 0.0039023 -0.003066 -0.00074691 -0.0049782 0 0.0028915 0 0.00010712 -0.00098457 -0.00034055 0.00065841 0.058275 -0.00067439 0.00090784 -0.00016494 -0.0017451 -0.0016407 -0.0020346 -0.002174 -0.0020317 -0.0028075 -0.0061487 0.033443 0.035246 0.023476 0.033725 -0.0076972 0.021089 0.01689 -0.016706 -0.033954 -0.00060438 -0.012498 0.0091018
0.45313 -0.00225 -0.00039442 -0.0034163 -0.00060024 0 -0.0004691 -3.3597e-05 -0.0014133 -0.0036599 -0.001734 -0.0059064 -0.17535 -0.0017236 0.0021754 -0.0033047 -0.0064562 0.0017211 0.00099501 -0.0027264 0.00096115 -0.0074908 0 0.0071622 0 0.00051827 -0.00035623 -0.00027885 0.000775 0.084937 -0.003653 0.0016646 0.000435 -0.00081966 0.0021154 -0.001075 -0.0089383 -0.00273 -0.0072794 -0.0096049 0.035901 0.034031 0.022312 0.030236 -0.010436 0.02615 0.021562 -0.01987 -0.039026 -0.006742 -0.011581 0.0059843
0.45703 -0.0025485 -0.0001345 -0.0050003 -0.00069138 0 -0.00010942 -0.00069657 -0.0015373 -0.0061282 -0.0015593 -0.0058072 -0.18262 0.00048598 0.0019796 -0.0055431 -0.0075304 -0.0014824 -0.0053188 -0.0014192 0.0018748 -0.0052116 0 0.0092686 0 0.00039409 0.00025003 -0.00034502 0.00018987 0.10335 -0.0063056 0.0022469 0.00077306 -0.00013466 0.0045061 -0.00018954 -0.013198 -0.003381 -0.010554 -0.012557 0.037362 0.031983 0.019397 0.025254 -0.013675 0.028353 0.024968 -0.022477 -0.038957 -0.011221 -0.01193 0.0020626
0.46094 -0.002205 -0.00024983 -0.0060638 -0.00021417 0 -0.00042819 -0.00024237 -0.0019144 -0.0071766 -0.0017266 -0.0051222 -0.16232 -0.00051762 0.0008996 -0.0078816 -0.0068427 -0.0026938 -0.0095574 -0.00056127 0.0011931 -0.0010568 0 0.0083261 0 -6.7876e-06 0.00038242 -0.00034513 -0.00038692 0.11437 -0.00818 0.0017839 2.3683e-06 0.00077326 0.0048 0.00087642 -0.015954 -0.0034331 -0.010858 -0.015509 0.038822 0.029936 0.016482 0.020271 -0.016914 0.030557 0.028374 -0.025085 -0.038889 -0.015699 -0.01228 -0.00024208
0.46484 -0.0012447 -0.00075312 -0.0063802 -0.00023434 0 -0.0012965 0.00058407 -0.0026349 -0.0058386 -0.0021768 -0.0040599 -0.13154 -0.0033264 0.0008793 -0.0075419 -0.003963 -0.001849 -0.0078315 -0.00091149 -0.00076486 0.00032658 0 0.0058912 0 -0.00019222 9.7373e-06 -0.00010959 -0.00034922 0.11649 -0.0084628 -0.00011184 -0.0017953 0.0023175 0.0036842 0.0020788 -0.018131 -0.002478 -0.0077735 -0.017037 0.039223 0.027237 0.012887 0.015139 -0.020227 0.030383 0.030113 -0.026623 -0.036531 -0.018917 -0.013217 -3.0087e-05
0.46875 -0.0001268 -0.0014262 -0.0057458 -0.0014306 0 -0.0020188 0.0006006 -0.003258 -0.0028441 -0.002685 -0.0030389 -0.11573 -0.0051671 0.0029757 -0.0036146 -0.00018583 -0.00022121 -0.0014012 -0.0018088 -0.0024319 -0.0024809 0 0.0043102 0 0.00011146 -0.00038165 0.00037024 0.00024973 0.10597 -0.0064584 -0.0028439 -0.0035559 0.0042448 0.0024188 0.0030122 -0.018959 -0.00073762 -0.0026734 -0.017231 0.038631 0.023928 0.0086544 0.0098663 -0.023608 0.027984 0.030289 -0.027161 -0.032028 -0.020955 -0.014706 0.0016749
0.47266 0.00055953 -0.0020009 -0.004208 -0.0034507 0 -0.0021171 -0.00077854 -0.0030416 -0.00026994 -0.0029473 -0.0022132 -0.12676 -0.0042771 0.005723 0.0016144 0.0022698 0.0012809 0.0045899 -0.0021244 -0.0022118 -0.0062286 0 0.0045137 0 0.00068686 -0.00027239 0.00087644 0.00082337 0.083004 -0.0025135 -0.0050419 -0.0040933 0.0055408 0.0016141 0.0031478 -0.016488 0.00087804 0.0018602 -0.017425 0.038039 0.020619 0.0044221 0.0045935 -0.02699 0.025584 0.030466 -0.027699 -0.027526 -0.022993 -0.016195 0.0032839
0.47656 0.00053142 -0.0023242 -0.0021557 -0.0050907 0 -0.0018434 -0.0030494 -0.0017125 0.00017076 -0.0027199 -0.0012907 -0.15509 -0.0012507 0.0060953 0.0044758 0.0019915 0.0026744 0.0059776 -0.0016651 7.8872e-05 -0.0064928 0 0.0054051 0 0.0010433 0.00031759 0.0010917 0.00085097 0.056083 0.0017243 -0.0054853 -0.0031017 0.0051229 0.00087376 0.0021982 -0.0098567 0.0013646 0.0035087 -0.01399 0.0361 0.016571 0.00070059 0.0012168 -0.029176 0.020173 0.027995 -0.02527 -0.02147 -0.022567 -0.017212 0.0040857
0.48047 4.5199e-06 -0.0023941 -0.00012312 -0.0052109 0 -0.0018855 -0.0050439 6.1436e-05 -0.0013433 -0.0019842 0.00011474 -0.18139 0.0016894 0.002482 0.0033037 -0.00040332 0.0040442 0.0032072 -0.0012518 0.002994 -0.00233 0 0.0053108 0 0.00093157 0.00082792 0.00086559 0.00033395 0.037442 0.0043389 -0.0040533 -0.0013826 0.0027455 -0.00046638 0.00037244 -0.00090283 0.00048603 0.0017665 -0.01039 0.0341 0.012488 -0.0029975 -0.0020728 -0.031307 0.014624 0.025402 -0.022705 -0.015344 -0.022028 -0.018207 0.0042526
0.48438 -0.00051939 -0.0022839 0.0015393 -0.0036456 0 -0.0025869 -0.00582 0.0011219 -0.0028998 -0.0010058 0.0019493 -0.19393 0.0026675 -0.0032833 5.4976e-05 -0.0026466 0.0048472 0.000256 -0.0013919 0.0046762 0.0027905 0 0.0038644 0 0.00060905 0.00077905 0.00038019 -0.00028019 0.032443 0.0046731 -0.0018534 -0.00012435 -0.0007272 -0.0024474 -0.0016755 0.0067979 -0.00088885 -0.0016032 -0.0055495 0.032298 0.0085434 -0.0056394 -0.0037612 -0.032273 0.0092092 0.022645 -0.018971 -0.0095872 -0.020559 -0.018229 0.0038447
0.48828 -0.00066554 -0.0020552 0.0028137 -0.0013325 0 -0.0034882 -0.0052243 0.00083326 -0.0026121 -0.00018501 0.0035424 -0.19481 0.0015587 -0.0071667 -0.0015771 -0.0025844 0.0045349 0.00027908 -0.0013056 0.0043166 0.004611 0 0.0023134 0 0.00053842 0.0003365 2.3811e-05 -0.00054823 0.034181 0.0038105 -0.00033419 6.3762e-05 -0.0039027 -0.0044232 -0.0032318 0.010702 -0.0014409 -0.0037915 0.0011818 0.030797 0.0048083 -0.0066699 -0.0030063 -0.03146 0.0040004 0.019638 -0.013455 -0.004394 -0.017671 -0.016767 0.0025147
0.49219 -0.00043833 -0.0017353 0.0038372 0.00044569 0 -0.0036585 -0.0037612 -0.00035263 -0.00033905 0.00020974 0.0039785 -0.19258 -0.00026223 -0.0064899 0.00022537 8.2738e-05 0.00363 0.0026653 0.00026335 0.0025572 0.0023595 0 0.0019781 0 0.00082506 0.00014546 6.1088e-05 -0.00038994 0.030299 0.003401 -0.00011249 -0.00048214 -0.0057193 -0.0057605 -0.0039992 0.011161 -0.00058415 -0.0030875 0.007913 0.029297 0.0010732 -0.0077004 -0.0022515 -0.030647 -0.0012084 0.016632 -0.0079393 0.00079919 -0.014784 -0.015305 0.00050754
0.49609 -0.00013642 -0.0013469 0.0045759 0.0010339 0 -0.0025127 -0.0020823 -0.0013534 0.0022127 0.00019326 0.0027379 -0.19217 -0.0013054 -0.0022999 0.0036717 0.003541 0.0035377 0.0043977 0.0032381 0.00069531 -0.00070839 0 0.0026238 0 0.0010357 0.00056675 0.00040924 -6.0886e-05 0.015969 0.0039568 -0.00054769 -0.0009175 -0.0058857 -0.0063919 -0.0042545 0.010541 0.0009188 -0.00022289 0.015597 0.029763 -0.0014784 -0.0055386 0.0022179 -0.026658 -0.0033964 0.015404 -0.001278 0.0044502 -0.010482 -0.011095 -0.00053459
0.5 -6.778e-05 -0.00092569 0.0046886 0.00076022 0 -0.00037372 -0.00063441 -0.0014466 0.003009 -3.5771e-05 0.00014654 -0.19295 -0.0010788 0.0018611 0.0052486 0.0053299 0.0049256 0.0038415 0.0056336 -0.00037256 -0.00081985 0 0.0026457 0 0.00066538 0.0011669 0.0007366 0.00015184 -0.00045757 0.0043854 -0.00044197 -0.00062238 -0.0047656 -0.0066006 -0.0044741 0.010568 0.0015974 0.0022906 0.023469 0.030615 -0.0037974 -0.0027493 0.0074175 -0.022044 -0.0049904 0.014526 0.0056085 0.007798 -0.0059013 -0.0063439 0.0013236
0.50391 -0.00032767 -0.00049341 0.0037501 0.00043717 0 0.0016902 0.00035168 -0.00078817 0.0013634 -0.00032492 -0.0026735 -0.19345 -7.2236e-05 0.0034723 0.0032782 0.0043002 0.0065444 0.0025749 0.005245 -0.00055829 0.002545 0 0.00098159 0 -0.00021553 0.0010999 0.00077582 0.0001792 -0.005511 0.0032609 0.0007786 0.00038651 -0.003059 -0.0064063 -0.0047163 0.01059 0.00066752 0.0023084 0.031025 0.032225 -0.005629 0.00093156 0.013301 -0.01661 -0.0053241 0.014484 0.012184 0.010846 -0.0011831 -0.0010042 0.0059288
0.50781 -0.00076925 -2.3078e-05 0.0016724 0.00056006 0 0.0025938 0.00079159 -2.8268e-05 -0.0016567 -0.00067098 -0.0043735 -0.19456 0.0010337 0.0031417 -0.00047275 0.0014029 0.0061719 0.003292 0.0019837 -0.00028317 0.0063596 0 -0.0013515 0 -0.00088235 4.2482e-05 0.00053826 0.00015711 0.0056148 0.00047206 0.002479 0.0015516 -0.0015328 -0.0053859 -0.0043819 0.008421 -0.0011306 -0.00020385 0.03775 0.035827 -0.0061788 0.0069569 0.020985 -0.0090198 -0.002343 0.01664 0.017943 0.013107 0.0038979 0.0058845 0.010183
0.51172 -0.0011072 0.00054191 -0.0010359 0.00096952 0 0.0019611 0.00083482 0.00042676 -0.0042011 -0.0010846 -0.0041996 -0.19709 0.0019816 0.0032156 -0.0026526 -0.0013024 0.0029211 0.0063224 -0.0017577 -1.6555e-05 0.0071679 0 -0.0019684 0 -0.0006347 -0.0013256 0.00024455 0.000228 0.023501 -0.0025365 0.0033497 0.0021598 -0.0007116 -0.0031859 -0.0027021 0.0027493 -0.0021021 -0.0033322 0.044476 0.039429 -0.0067286 0.012982 0.028668 -0.0014292 0.00063805 0.018797 0.023703 0.015367 0.0089789 0.012773 0.010471
0.51563 -0.0010513 0.0012112 -0.0034221 0.0012251 0 0.00037236 0.00096326 0.0006703 -0.0049339 -0.0013876 -0.0025663 -0.19877 0.0028682 0.0046642 -0.0015763 -0.0024326 -0.0016309 0.0088565 -0.0033341 -5.1316e-05 0.0042315 0 0.00043229 0 0.00042785 -0.0018766 9.101e-05 0.00038629 0.032251 -0.0041889 0.0025781 0.001762 -0.00048173 -9.8229e-05 0.00041398 -0.0052821 -0.0010813 -0.004975 0.049304 0.043868 -0.0063923 0.019816 0.035545 0.0065489 0.0055083 0.022105 0.026993 0.017752 0.013285 0.019238 0.0064563
0.51953 -0.00043854 0.0018861 -0.0045842 0.0012132 0 -0.00097203 0.0017633 0.00090726 -0.0036502 -0.0012172 -0.00087982 -0.1965 0.003697 0.0058517 0.0014792 -0.002224 -0.0048621 0.0078668 -0.0023959 -0.00047273 -0.00022436 0 0.0044156 0 0.0013935 -0.0011116 0.00011123 0.00050366 0.022075 -0.0043092 0.00062375 0.00049693 3.3063e-05 0.0030221 0.0040013 -0.012705 0.0015541 -0.0044628 0.053376 0.048639 -0.0057033 0.026973 0.0421 0.014681 0.011131 0.025872 0.0293 0.020187 0.017283 0.025534 0.0020932
0.52344 0.00064974 0.0023926 -0.0041701 0.001312 0 -0.00094661 0.0033701 0.0010403 -0.0010807 -0.00030752 -0.00052603 -0.19165 0.004146 0.0045671 0.0039976 -0.0019056 -0.0055347 0.0034945 -0.00098116 -0.0011691 -0.0033488 0 0.0068566 0 0.0013998 0.00034269 0.00023705 0.00046967 -0.0052755 -0.004094 -0.0010746 -0.00082766 0.0018883 0.005436 0.0065954 -0.016759 0.0042467 -0.0026476 0.057008 0.05316 -0.0049738 0.033905 0.047956 0.022435 0.016616 0.029451 0.030915 0.022707 0.020889 0.0313 0.002082
0.52734 0.0018718 0.0026017 -0.0025358 0.0019327 0 0.00080629 0.005094 0.00081134 0.0016244 0.0011973 -0.0016617 -0.19054 0.0037907 0.00091662 0.0048075 -0.0023169 -0.0045089 -0.00091257 -0.0010015 -0.0019318 -0.003905 0 0.0057834 0 0.00052338 0.0013304 0.00042549 0.00028832 -0.041035 -0.0045837 -0.0012268 -0.0011078 0.0052463 0.0070229 0.007296 -0.016496 0.0055713 -0.00071694 0.058239 0.056317 -0.0040238 0.039616 0.049995 0.028121 0.021354 0.031999 0.028759 0.025692 0.022363 0.034171 0.0068773
0.53125 0.0028052 0.0025363 -0.00046445 0.0029341 0 0.0035543 0.0057596 0.0003074 0.0033732 0.0027274 -0.0028472 -0.19727 0.0025259 -0.0023378 0.0047475 -0.0032094 -0.0030849 -0.002232 -0.0018994 -0.002707 -0.0024737 0 0.0021158 0 -0.00025635 0.0012385 0.0006794 5.3031e-05 -0.076558 -0.0053312 0.00026066 0.00025453 0.0087926 0.0080456 0.0063772 -0.012903 0.0052336 0.00084973 0.05947 0.059473 -0.0030737 0.045328 0.052033 0.033807 0.026092 0.034546 0.026603 0.028677 0.023837 0.037043 0.011527
0.53516 0.0032507 0.0023634 0.0013346 0.0035754 0 0.0057788 0.0046563 0.00010848 0.0035883 0.0036461 -0.0020663 -0.20669 0.00080262 -0.0025131 0.0050701 -0.0037874 -0.0011906 -0.00074158 -0.0011766 -0.0037617 -0.00016689 0 -0.0015169 0 -5.123e-05 0.00046471 0.00096509 -0.00013644 -0.10588 -0.0047368 0.0021691 0.0026688 0.010456 0.008502 0.0049037 -0.0078745 0.0039618 0.0022373 0.05955 0.06026 -0.0023948 0.049118 0.050669 0.036822 0.028639 0.034995 0.022311 0.031354 0.023466 0.037119 0.010085
0.53906 0.003396 0.002275 0.0025922 0.0031529 0 0.0060655 0.0022983 0.00075012 0.0026144 0.0037059 0.0015163 -0.20727 -0.00051688 0.00018191 0.0057967 -0.0036687 0.0021952 0.00041034 0.0026363 -0.0054 0.0023126 0 -0.0035781 0 0.00098353 -0.00011953 0.001175 -0.00021222 -0.12495 -0.0016919 0.0029137 0.0045502 0.0090465 0.0078829 0.0037735 -0.0029955 0.0026606 0.0035874 0.058846 0.059433 -0.0019005 0.0516 0.046986 0.038017 0.029695 0.034014 0.016562 0.033822 0.02184 0.035289 0.0014772
0.54297 0.0036274 0.0023589 0.003486 0.0017648 0 0.0041125 0.00021576 0.0020453 0.0017055 0.0032116 0.006553 -0.19342 -0.00062107 0.0028804 0.005985 -0.0031003 0.0068735 -0.0011806 0.007792 -0.0073179 0.0044526 0 -0.0049709 0 0.0017514 -6.6589e-05 0.0012141 -0.00012057 -0.13306 0.0032101 0.0018508 0.0045298 0.0053706 0.0056995 0.0031202 0.0012046 0.0017899 0.0046939 0.058119 0.058451 -0.0014219 0.053962 0.043167 0.039056 0.030614 0.032905 0.010773 0.036209 0.020131 0.033335 -0.0091675
0.54688 0.0041137 0.0025633 0.0043501 0.00044679 0 0.0011312 -0.00017869 0.0030982 0.0022616 0.0027524 0.010308 -0.1746 0.00072243 0.0030637 0.0053216 -0.0022792 0.010436 -0.0044507 0.010477 -0.0082936 0.0054209 0 -0.0074653 0 0.0013167 0.00032292 0.0011076 0.00017012 -0.13663 0.0081135 -8.3504e-05 0.0027679 0.0016754 0.0022396 0.0025551 0.0052987 0.0014299 0.0054319 0.056747 0.053143 -0.0013808 0.052987 0.035548 0.035742 0.027732 0.028251 0.00384 0.036326 0.016136 0.027876 -0.015274
0.55078 0.0045709 0.0027575 0.0053432 0.00044335 0 -0.0008196 0.0012724 0.0031284 0.0046722 0.0027432 0.010749 -0.16946 0.0029276 0.0010075 0.004778 -0.00078588 0.010217 -0.0059912 0.0083568 -0.0068492 0.0043683 0 -0.011067 0 -0.00010506 0.00047359 0.00097927 0.0005902 -0.14805 0.01144 -0.0009868 0.0010654 -0.000148 -0.0012964 0.001833 0.010239 0.0016256 0.0061801 0.055375 0.047835 -0.0013397 0.052012 0.027929 0.032428 0.02485 0.023596 -0.0030931 0.036442 0.012141 0.022418 -0.014874
0.55469 0.0044923 0.0028187 0.0063095 0.0021657 0 -0.00026664 0.0033221 0.0022856 0.0077578 0.003166 0.0081842 -0.1883 0.004903 -0.00093597 0.0053174 0.001977 0.0063117 -0.0037714 0.0029622 -0.0025702 0.0013663 0 -0.013498 0 -0.0012991 0.00017777 0.00090728 0.00090846 -0.17545 0.012922 0.00051643 0.0014029 3.2242e-05 -0.0035179 0.0011641 0.016119 0.0024082 0.0074709 0.054102 0.041221 -0.0012305 0.04998 0.020272 0.027938 0.021248 0.018278 -0.009255 0.034875 0.0078814 0.016586 -0.011797
0.55859 0.003658 0.0026848 0.0068691 0.0047202 0 0.0024854 0.0043105 0.0015515 0.009508 0.0036969 0.005014 -0.22088 0.0057841 -0.0012139 0.0062515 0.0057315 0.0020419 0.00055377 -0.0015361 0.00312 -0.0022246 0 -0.012654 0 -0.001217 -0.00028882 0.0008269 0.00083456 -0.21084 0.013254 0.0040428 0.0040761 0.00082479 -0.0037969 0.00089886 0.021303 0.0035028 0.0091599 0.052939 0.033159 -0.0010459 0.046775 0.012572 0.022146 0.016849 0.012224 -0.014562 0.031443 0.0033277 0.010339 -0.011011
0.5625 0.0024077 0.0023765 0.0066284 0.0064623 0 0.0054006 0.0034725 0.0017702 0.0086543 0.0040461 0.0037621 -0.24258 0.0054957 -0.00074255 0.0055366 0.0089938 0.00080498 0.0031761 -0.0019805 0.0076704 -0.0045983 0 -0.0093808 0 1.2477e-05 -0.00058274 0.00060684 0.00028334 -0.23103 0.012997 0.0075364 0.0071861 0.00081426 -0.0026033 0.0010628 0.022983 0.0042826 0.010191 0.051776 0.025098 -0.0008613 0.04357 0.0048718 0.016354 0.012449 0.0061697 -0.01987 0.02801 -0.001226 0.0040919 -0.013318
0.56641 0.0013661 0.002009 0.0053833 0.0061862 0 0.0061277 0.001495 0.0027902 0.0057205 0.0041679 0.0050918 -0.23493 0.0045896 -0.0015287 0.002055 0.010157 0.0024628 0.0018389 0.0012399 0.0091865 -0.0047972 0 -0.0072426 0 0.0012293 -0.00065853 0.00022217 -0.00042684 -0.2151 0.012026 0.0087318 0.0081229 -0.00020153 -0.00097751 0.0013445 0.019218 0.0042638 0.0094682 0.050954 0.017229 -1.5935e-05 0.040031 0.00053946 0.011041 0.0098289 0.0018942 -0.021998 0.021821 -0.0044841 -0.00013803 -0.0151
0.57031 0.00088011 0.0017617 0.0032581 0.0040213 0 0.0038058 -7.5169e-05 0.003604 0.0025688 0.0041651 0.0074333 -0.20137 0.0035016 -0.003953 -0.0026586 0.0090451 0.0033732 -0.0021114 0.0050338 0.0077601 -0.003182 0 -0.0090423 0 0.0013675 -0.00067457 -0.00017313 -0.00070699 -0.16433 0.009951 0.0068871 0.0058026 -0.0013017 0.00032918 0.0015424 0.010895 0.0036595 0.0070236 0.050164 0.0093771 0.00089144 0.036462 -0.0034768 0.0057735 0.0073757 -0.0022143 -0.023827 0.015374 -0.0076205 -0.0041786 -0.013138
0.57422 0.00074639 0.0017731 0.00074157 0.0013287 0 -0.0001442 -3.6584e-05 0.0033283 0.00083621 0.0040404 0.0083968 -0.16358 0.0020783 -0.0059291 -0.0054932 0.0072286 0.00037476 -0.0052322 0.0066537 0.0051739 -0.00077935 0 -0.01359 0 0.0004155 -0.00066207 -0.00036027 -0.00015521 -0.10409 0.0068085 0.0033649 0.0016369 -0.0014859 0.0012998 0.0018919 0.0015846 0.0032488 0.0041513 0.049377 0.0024761 0.0020268 0.033294 -0.0056348 0.0015363 0.0063844 -0.0048144 -0.024425 0.008647 -0.0098996 -0.0069131 -0.0088711
0.57813 0.00051749 0.0020055 -0.0014468 -0.00030913 0 -0.0029526 0.0016084 0.0020108 0.00068983 0.0035998 0.0066651 -0.14208 1.553e-05 -0.0049747 -0.0048084 0.0065324 -0.0054549 -0.0052586 0.005817 0.0033262 0.0015691 0 -0.016337 0 -0.00070126 -0.00046102 -0.00023859 0.0010257 -0.06329 0.0031504 0.00054962 -0.0016442 -0.00047647 0.0023849 0.0028159 -0.0050166 0.0035179 0.0022445 0.048596 -0.0026903 0.0035781 0.030859 -0.0044011 -0.00081995 0.0080609 -0.0046617 -0.022778 0.0014109 -0.010614 -0.0072639 -0.0071423
0.58203 5.4076e-05 0.0022248 -0.0026753 -0.00020088 0 -0.0025336 0.0037358 0.00048892 0.00097559 0.0026462 0.0028568 -0.1393 -0.0022545 -0.00094293 -0.002203 0.0071268 -0.0094936 -0.0028322 0.0041055 0.0028524 0.0033425 0 -0.013626 0 -0.0010999 -2.8731e-05 9.8877e-05 0.0020735 -0.049862 -0.00044989 -6.5505e-06 -0.0022174 0.0013612 0.0038541 0.0043288 -0.0079237 0.003955 0.0015114 0.047814 -0.0078567 0.0051295 0.028424 -0.0031675 -0.0031763 0.0097374 -0.004509 -0.02113 -0.0058251 -0.011328 -0.0076148 -0.010661
0.58594 -0.00027904 0.0021816 -0.0027519 0.0010816 0 0.00091409 0.0049631 -0.00044334 0.00048383 0.0012739 -0.0011051 -0.14019 -0.0034625 0.0035335 -0.00092961 0.0072205 -0.0082244 -0.00033785 0.002781 0.0030444 0.0039703 0 -0.0064283 0 -0.00074614 0.00031405 0.00043687 0.0022205 -0.046447 -0.003748 0.0013296 -0.00045476 0.003534 0.0053755 0.0057687 -0.0092316 0.0033947 0.00094778 0.046685 -0.010417 0.0064627 0.027278 0.0010991 -0.0027802 0.014201 -0.0011616 -0.018175 -0.011543 -0.010633 -0.0056459 -0.016314
0.58984 6.125e-06 0.00187 -0.0020268 0.0022881 0 0.0049966 0.0046006 -0.00064785 -0.00093892 -6.5099e-05 -0.0033998 -0.12798 -0.0027073 0.0053112 -0.0025172 0.0048521 -0.0029539 0.00050595 0.0015293 0.0028081 0.002888 0 0.00029634 0 -0.00033285 0.00010965 0.00055397 0.0013082 -0.030613 -0.0066052 0.0027849 0.0017094 0.005611 0.0061951 0.0062145 -0.011534 0.0012334 -0.00043258 0.045465 -0.012299 0.0077393 0.026467 0.0061536 -0.001669 0.019389 0.0030159 -0.01488 -0.016867 -0.0095706 -0.0030744 -0.017608
0.59375 0.00096718 0.001592 -0.0010935 0.0024893 0 0.0068776 0.0030249 -0.00049006 -0.0024028 -0.00085296 -0.0034151 -0.099729 -0.00082304 0.003349 -0.0052168 9.422e-05 0.0014257 -0.00017567 -0.0007246 0.0015562 0.00029541 0 0.0021063 0 -0.00048038 -0.00071391 0.00030025 -8.6172e-05 0.0012445 -0.0085975 0.0027275 0.0025305 0.0070162 0.0057734 0.0052132 -0.014908 -0.0017053 -0.0025011 0.044101 -0.01376 0.0086454 0.025907 0.011291 -8.7835e-05 0.024662 0.0074884 -0.011838 -0.021381 -0.0085706 -0.0003881 -0.010994
0.59766 0.002099 0.0016893 -0.0002947 0.0016929 0 0.0053697 0.0012884 -0.00027778 -0.0029145 -0.00091568 -0.001951 -0.068072 -0.00010143 -0.00076655 -0.005967 -0.0045508 0.0013742 -0.0011585 -0.0041327 -0.00062155 -0.0023291 0 -0.00095295 0 -0.0011347 -0.0016308 -0.00033667 -0.0011315 0.030828 -0.0091139 0.00089065 0.001698 0.0070203 0.004318 0.0031084 -0.016549 -0.0036766 -0.0042575 0.042261 -0.013837 0.0083355 0.026175 0.016702 0.0030357 0.030214 0.012929 -0.0096233 -0.023234 -0.0077736 0.0026747 0.00039949
0.60156 0.0027667 0.002153 0.00052136 0.00067421 0 0.0017675 0.00032425 -1.5511e-05 -0.0022336 -0.00055772 -0.00057771 -0.04972 -0.0020871 -0.0044274 -0.0037452 -0.0060619 -0.0018589 -0.0014419 -0.0073443 -0.0032029 -0.0030287 0 -0.0047545 0 -0.0017118 -0.0019372 -0.0011458 -0.0013879 0.037982 -0.0079415 -0.0016246 0.00020496 0.005267 0.0026773 0.00068016 -0.013493 -0.003552 -0.0050424 0.040421 -0.013914 0.0080256 0.026443 0.022113 0.0061592 0.035765 0.01837 -0.0074089 -0.025087 -0.0069766 0.0057376 0.0093986
0.60547 0.0027574 0.0025216 0.0017333 0.00027638 0 -0.0012035 0.00034819 0.00031855 -0.00090249 -0.00026217 -0.0005861 -0.052263 -0.0055233 -0.005828 -0.00067865 -0.0033861 -0.0038254 -0.00072068 -0.0086238 -0.0053427 -0.0011565 0 -0.0052716 0 -0.0017153 -0.0014186 -0.0016842 -0.0010395 0.02174 -0.0056266 -0.0033227 -0.00068259 0.002333 0.0015776 -0.0014964 -0.0056858 -0.0019144 -0.0052132 0.038247 -0.014433 0.0060415 0.026701 0.025457 0.0089269 0.039021 0.022162 -0.0074456 -0.024955 -0.0079094 0.0073866 0.01112
0.60938 0.0023992 0.0022508 0.0034125 0.00078764 0 -0.0014861 0.00085801 0.00047276 0.00038199 -0.00022067 -0.0020925 -0.070133 -0.0069616 -0.0045209 0.00021852 0.0017298 -0.0016523 0.00094797 -0.0074334 -0.0059333 0.001592 0 -0.0022713 0 -0.0011499 -0.00056378 -0.0014891 -0.00057185 -7.6497e-05 -0.0030797 -0.0033195 -0.0003121 -0.00046057 0.00085966 -0.0033309 0.0036837 -0.00056365 -0.0054352 0.035911 -0.015168 0.0032452 0.026956 0.027798 0.011522 0.041163 0.025154 -0.0085745 -0.02386 -0.0096814 0.0083496 0.0067939
0.61328 0.0021747 0.0012517 0.0050722 0.0018211 0 0.00078915 0.0011513 0.00011452 0.0013228 -0.00014601 -0.0038441 -0.090662 -0.0040321 -0.0010078 -0.0018477 0.0061537 0.0030614 0.0032965 -0.0049 -0.0041478 0.0022905 0 0.00096352 0 -0.00039996 -8.6953e-05 -0.00046165 -0.00029221 -0.011332 -0.00079622 -0.0017041 0.001142 -0.002015 -0.00045479 -0.0049224 0.010857 -0.00082642 -0.0054505 0.033547 -0.016176 0.00018463 0.027097 0.029625 0.013816 0.042691 0.027588 -0.010158 -0.022685 -0.011876 0.0089339 0.0018029
0.61719 0.0022588 5.9754e-05 0.0059965 0.0026682 0 0.0035061 0.00089837 -0.00065 0.002028 0.00043594 -0.0039951 -0.10304 0.0017318 0.0035563 -0.0048179 0.0076074 0.0060164 0.0055009 -0.00283 -0.00041717 -0.00063337 0 0.0011887 0 0.00015681 -0.0002482 0.00090616 -0.00017913 -0.015023 0.0014287 0.00070967 0.0029338 -0.0022935 -0.003111 -0.0060836 0.014407 -0.0022676 -0.0039508 0.030957 -0.019339 -0.0049474 0.026343 0.027411 0.013744 0.039397 0.025641 -0.015306 -0.020876 -0.01738 0.0065479 0.00046208
0.62109 0.0024317 -0.00058972 0.005843 0.0027897 0 0.0042698 0.00032189 -0.0011103 0.002646 0.0016868 -0.0014801 -0.10314 0.0057323 0.0073809 -0.0060884 0.0058673 0.0044579 0.0061363 -0.0022999 0.0031826 -0.0057129 0 -0.0017817 0 0.00036281 -0.00065876 0.0017768 -0.00012186 -0.028613 0.0039488 0.0028495 0.0041133 -0.0021594 -0.0064802 -0.0062312 0.015594 -0.0030481 7.61e-06 0.028367 -0.022501 -0.010079 0.025589 0.025198 0.013672 0.036103 0.023694 -0.020454 -0.019067 -0.022884 0.004162 0.0027546
0.625 0.0023745 -0.00039825 0.0049028 0.0021312 0 0.002254 -8.2587e-05 -0.00049697 0.0031226 0.003234 0.0030137 -0.092922 0.0044941 0.0085845 -0.0050686 0.0023396 -0.00054086 0.0041007 -0.0030231 0.0040903 -0.009433 0 -0.0054165 0 0.00021917 -0.00072098 0.0015964 -0.00017572 -0.062918 0.0065243 0.0038477 0.0039521 -0.00238 -0.0085844 -0.0047973 0.016179 -0.0016069 0.0054767 0.025742 -0.02693 -0.015811 0.02404 0.021061 0.011835 0.030411 0.019123 -0.027126 -0.018235 -0.02999 0.00033241 0.0054809
0.62891 0.0019789 0.00027272 0.0037512 0.0011464 0 -0.0012117 4.2532e-05 0.0012351 0.0033093 0.0044436 0.0073762 -0.077596 -0.00083254 0.0065062 -0.0033031 -0.0011489 -0.0056201 -0.0001622 -0.0038177 0.001426 -0.0091819 0 -0.0073232 0 -0.00021095 -0.0002064 0.00058099 -0.00049594 -0.10806 0.0082837 0.0034769 0.0024434 -0.0028536 -0.0075915 -0.0018014 0.016284 0.0018933 0.0098026 0.02309 -0.032383 -0.022026 0.021846 0.015368 0.0085705 0.022781 0.012428 -0.035029 -0.018195 -0.038392 -0.0046645 0.0057405
0.63281 0.0013749 0.00081642 0.0026728 0.00055049 0 -0.0036847 0.00073735 0.0032222 0.0032098 0.0049147 0.0095969 -0.063132 -0.0054019 0.0026108 -0.0024097 -0.0032723 -0.0082788 -0.0045788 -0.0036241 -0.0028207 -0.0054883 0 -0.0074246 0 -0.00076205 0.00059378 -0.00043435 -0.0010504 -0.14171 0.008484 0.0023872 0.00054853 -0.0028274 -0.0035531 0.0019299 0.014453 0.0056536 0.010687 0.020438 -0.037837 -0.028242 0.019652 0.0096762 0.0053062 0.015151 0.0057343 -0.042933 -0.018154 -0.046794 -0.0096613 0.0030823
0.63672 0.00074329 0.00099359 0.0014876 0.00088979 0 -0.003409 0.0018263 0.0043721 0.0030327 0.0047169 0.0092497 -0.054076 -0.0053667 -0.0003744 -0.0024362 -0.0035475 -0.0083193 -0.0069291 -0.0023181 -0.0051187 -0.0014556 0 -0.0074368 0 -0.0011219 0.0012019 -0.00070899 -0.0015108 -0.15026 0.0072352 0.0017877 -0.00029271 -0.0017627 0.0013648 0.0051275 0.0095411 0.0077226 0.0082499 0.017902 -0.043542 -0.033766 0.016289 0.0032473 0.00022729 0.0069776 -0.0028997 -0.050949 -0.020987 -0.055497 -0.015048 -0.0010466
0.64063 0.0001857 0.0010941 -4.8083e-05 0.0021072 0 -0.00051753 0.0030604 0.0042733 0.0029896 0.0041784 0.0076281 -0.051075 -0.001608 -0.00072224 -0.002402 -0.0023803 -0.006842 -0.0065598 -0.00086745 -0.0034453 5.9874e-05 0 -0.0086527 0 -0.00099269 0.0013559 -0.00023141 -0.0015197 -0.14007 0.0053892 0.002522 0.00069392 0.00014894 0.0046329 0.0068159 0.0021898 0.0075211 0.0050392 0.015367 -0.049248 -0.039285 0.012917 -0.0031869 -0.004865 -0.0011994 -0.011548 -0.058965 -0.023841 -0.064202 -0.020438 -0.0050059
0.64453 -0.00022645 0.0014887 -0.0017504 0.0034109 0 0.0031537 0.0041145 0.0034596 0.0030746 0.0035083 0.0064168 -0.049607 0.0014117 0.00076937 -0.0019991 -0.00091614 -0.0047774 -0.0045934 -0.00073817 0.00070074 -0.0011306 0 -0.010545 0 -0.00038023 0.001114 0.00032834 -0.0010619 -0.12801 0.0037414 0.0041946 0.0027467 0.0023027 0.0055546 0.0069234 -0.0055491 0.0061324 0.0038564 0.013039 -0.053887 -0.043869 0.0093772 -0.0087852 -0.0096784 -0.0076766 -0.019375 -0.065799 -0.027538 -0.0717 -0.024953 -0.0078681
0.64844 -0.00037216 0.0020863 -0.003018 0.0036943 0 0.0053702 0.0045512 0.0028284 0.0030742 0.0026839 0.0061638 -0.042611 0.00049894 0.001674 -0.0021102 -0.00044901 -0.0027303 -0.0024949 -0.0028029 0.0034471 -0.0027246 0 -0.011408 0 0.00032874 0.00069719 0.0003001 -0.00050882 -0.12285 0.0024425 0.0052736 0.003971 0.0043037 0.0057246 0.006314 -0.011732 0.005236 0.005403 0.010983 -0.057122 -0.047228 0.0056176 -0.013286 -0.014126 -0.011923 -0.026123 -0.07108 -0.032342 -0.077614 -0.028321 -0.0093055
0.65234 -0.0001437 0.002325 -0.0033592 0.0023664 0 0.0049319 0.0039906 0.0028453 0.0027941 0.0016949 0.0059803 -0.026835 -0.0028853 0.00046163 -0.0034557 -0.0014549 -0.0015803 -0.00067311 -0.0064044 0.002051 -0.0023669 0 -0.0099802 0 0.0006814 0.00033042 -0.0003403 -0.00025477 -0.118 0.0012056 0.0043496 0.0029273 0.0060907 0.0071729 0.0061375 -0.015454 0.005679 0.0078674 0.0089271 -0.060358 -0.050586 0.0018579 -0.017787 -0.018574 -0.01617 -0.032872 -0.076362 -0.037146 -0.083528 -0.031689 -0.0094353
0.65625 0.00039575 0.001742 -0.00285 -1.6116e-05 0 0.002313 0.0024687 0.0032721 0.0022668 0.00079469 0.0046425 -0.0079324 -0.0043499 -0.0019522 -0.0051666 -0.0030094 -0.002174 0.0013299 -0.0094119 -0.0024494 7.8477e-05 0 -0.0062848 0 0.00059078 0.00019439 -0.000984 -0.00033908 -0.10146 -6.8142e-05 0.001514 3.7448e-05 0.0074808 0.0099919 0.00689 -0.016537 0.0068416 0.0086667 0.0078551 -0.059938 -0.051593 -0.0013792 -0.019557 -0.020541 -0.01459 -0.035483 -0.077678 -0.041561 -0.085284 -0.03214 -0.0089396
0.66016 0.00097341 0.00051356 -0.0019971 -0.0019661 0 -0.00077293 0.00061206 0.0035184 0.0017224 0.00037179 0.0018956 0.0018422 -0.0015241 -0.0032583 -0.0052953 -0.0033918 -0.0040102 0.0034734 -0.0095737 -0.0060133 0.0025349 0 -0.001194 0 0.00040863 0.00037596 -0.0010194 -0.00047071 -0.069926 -0.0010757 -0.0015324 -0.0026083 0.0078535 0.011904 0.0078908 -0.01488 0.0071885 0.0065852 0.0069272 -0.058982 -0.052256 -0.0045397 -0.020926 -0.022146 -0.012156 -0.037488 -0.078413 -0.045919 -0.086432 -0.032164 -0.0087267
0.66406 0.0012822 -0.00063362 -0.0011673 -0.002153 0 -0.0024853 -0.00070205 0.0031166 0.0013422 0.00050005 -0.0013364 -0.0061495 0.0031922 -0.0022499 -0.0029203 -0.0016285 -0.0048039 0.0045676 -0.0063266 -0.00519 0.0028134 0 0.0043239 0 0.00051781 0.00075289 -0.00043609 -0.00041092 -0.031008 -0.0015622 -0.0029281 -0.0030232 0.0065426 0.010326 0.0076858 -0.010536 0.0054675 0.0024327 0.0065781 -0.056854 -0.05222 -0.0072581 -0.021502 -0.02264 -0.0077811 -0.037889 -0.077721 -0.049417 -0.086167 -0.031265 -0.0088435
0.66797 0.0012067 -0.0010726 -0.00024822 -0.00054071 0 -0.0019435 -0.001029 0.0019008 0.001028 0.00066402 -0.0039009 -0.026694 0.0051282 -8.225e-05 0.00058076 0.0014068 -0.0022889 0.0033963 -0.0014927 -0.00023373 0.00066834 0 0.0093732 0 0.0008743 0.00097263 0.00018168 -0.00025114 0.0070321 -0.0018055 -0.0023479 -0.0010821 0.0035902 0.0049073 0.0051884 -0.0043215 0.0016269 -0.0020155 0.0075052 -0.05214 -0.050647 -0.0090019 -0.020327 -0.020688 0.00087206 -0.034753 -0.07388 -0.051017 -0.082784 -0.028329 -0.0077917
0.67188 0.00086434 -0.00082515 0.0010578 0.0014648 0 0.00030436 -0.00076257 -3.5147e-05 0.00042716 6.4321e-05 -0.0054185 -0.041051 0.0023765 0.00098394 0.002737 0.0035598 0.0031559 0.00042399 0.0020146 0.0050986 -0.0021152 0 0.012955 0 0.0010329 0.00069511 0.00022823 -0.00025113 0.044044 -0.0024152 -0.0012511 0.0013932 -3.1061e-05 -0.00201 0.00067215 0.0021062 -0.0031534 -0.0054651 0.0084324 -0.047426 -0.049073 -0.010746 -0.019153 -0.018735 0.0095252 -0.031618 -0.070039 -0.052616 -0.079402 -0.025393 -0.0036181
0.67578 0.00043091 -0.00046541 0.0026519 0.0021248 0 0.0026558 -0.00080091 -0.0023133 -0.00076414 -0.0016735 -0.0063275 -0.030541 -0.0021602 -8.56e-05 0.0024904 0.0032858 0.0080648 -0.002065 0.0025635 0.0067906 -0.0034969 0 0.014257 0 0.0006736 -4.5447e-05 -0.00035932 -0.00043889 0.084542 -0.0035669 -0.0013655 0.0022945 -0.0031002 -0.007432 -0.0042757 0.0071145 -0.0072452 -0.0076002 0.010984 -0.041784 -0.046587 -0.01117 -0.017246 -0.014976 0.020247 -0.026213 -0.064039 -0.051547 -0.074412 -0.021565 0.0037586
0.67969 -3.9549e-05 -0.0005272 0.0038778 0.00084491 0 0.0034566 -0.0017169 -0.0042184 -0.0024584 -0.0040397 -0.0071179 0.0067264 -0.0039522 -0.0021596 0.0012324 0.0011014 0.0086996 -0.0019272 0.0011323 0.0038615 -0.0029678 0 0.013445 0 5.7242e-05 -0.00076241 -0.001061 -0.00048368 0.12722 -0.0045659 -0.0029047 0.0010417 -0.0050865 -0.010132 -0.0078884 0.010047 -0.0095605 -0.0085832 0.014071 -0.035835 -0.043799 -0.01116 -0.015098 -0.010619 0.03165 -0.020059 -0.057326 -0.049598 -0.068893 -0.017441 0.011456
0.68359 -0.00060972 -0.0010513 0.0040234 -0.0013061 0 0.0020518 -0.0032064 -0.0049561 -0.0041101 -0.0059194 -0.0077481 0.051589 -0.0017439 -0.003214 0.0011651 -0.00086892 0.0045662 0.0007033 0.00025872 -0.0011022 -0.0016757 0 0.012003 0 -0.00014246 -0.00091751 -0.0012428 -5.0549e-05 0.16159 -0.0043822 -0.0043443 -0.0011187 -0.0063811 -0.011055 -0.0094875 0.011177 -0.010061 -0.0085112 0.01746 -0.030292 -0.040967 -0.010873 -0.01302 -0.0062585 0.042668 -0.013981 -0.050569 -0.047188 -0.063608 -0.013508 0.015534
0.6875 -0.0013118 -0.001689 0.0029585 -0.0025559 0 -0.00078136 -0.0043533 -0.0042793 -0.0050347 -0.0064132 -0.0078668 0.078329 0.0012199 -0.002295 0.0027694 -0.00088946 -0.0010524 0.0034492 0.0015125 -0.0043373 -0.00099439 0 0.011806 0 0.00047398 -0.00046364 -0.0006794 0.00074099 0.17714 -0.0027334 -0.0040031 -0.0024619 -0.007613 -0.011585 -0.0097492 0.010795 -0.0094992 -0.0075159 0.022121 -0.026463 -0.037953 -0.0094221 -0.011238 -0.0018768 0.052053 -0.0082262 -0.04363 -0.042839 -0.059317 -0.010379 0.014527
0.69141 -0.0020598 -0.0021405 0.0012072 -0.0020264 0 -0.0033552 -0.0044511 -0.0029183 -0.0048868 -0.0054801 -0.0074218 0.07676 0.00095651 -0.00017253 0.0041911 0.00074029 -0.0042678 0.003997 0.0039282 -0.0038993 -0.0011414 0 0.013516 0 0.0015278 5.2816e-05 0.00029359 0.0013108 0.17461 -0.0005969 -0.001808 -0.0023545 -0.008821 -0.011805 -0.009748 0.0086406 -0.00868 -0.0061662 0.026782 -0.022634 -0.034938 -0.0079708 -0.0094562 0.0025048 0.061438 -0.0024715 -0.036691 -0.03849 -0.055026 -0.007251 0.011064
0.69531 -0.0027183 -0.0023951 -0.00061049 -0.00050896 0 -0.0042411 -0.003584 -0.0021515 -0.0039009 -0.0038535 -0.0067955 0.061667 -0.0026931 0.0016821 0.0032497 0.0019481 -0.0042144 0.0022942 0.004978 -0.00079988 -0.0012265 0 0.015824 0 0.0021124 8.6562e-06 0.0010548 0.0011493 0.16546 0.00048119 0.00057018 -0.0015803 -0.0093521 -0.010677 -0.0097353 0.0044734 -0.0078475 -0.0053716 0.031479 -0.021688 -0.032135 -0.0061803 -0.0081163 0.0054493 0.06714 0.0011652 -0.03114 -0.034053 -0.053186 -0.0057038 0.0095717
0.69922 -0.0032108 -0.0025638 -0.002318 0.0002868 0 -0.0032618 -0.002454 -0.0026574 -0.0026914 -0.0023695 -0.006266 0.059403 -0.0057481 0.0024538 -9.6528e-05 0.00078334 -0.0033528 0.00036147 0.003159 0.0022459 -0.00051524 0 0.016433 0 0.0016122 -0.00065261 0.0011354 0.00035631 0.15893 -0.00029449 0.00132 -0.0013223 -0.008521 -0.0077277 -0.0088789 -0.00094164 -0.0066593 -0.0056123 0.036198 -0.022426 -0.029456 -0.0041918 -0.0070344 0.0075548 0.07069 0.0035656 -0.026399 -0.029564 -0.052775 -0.0050797 0.012049
0.70313 -0.0035111 -0.0026139 -0.0040905 -0.0007073 0 -0.0015488 -0.0017191 -0.0037212 -0.0018004 -0.0013601 -0.0055025 0.082972 -0.0043669 0.0023631 -0.003468 -0.002813 -0.0042772 4.9032e-05 -0.00038712 0.0030371 0.00056358 0 0.013983 0 0.00030224 -0.0013266 0.00051398 -0.00039831 0.15118 -0.0022568 0.00016685 -0.0019774 -0.0062743 -0.0040652 -0.0062336 -0.0058375 -0.004674 -0.0062744 0.040789 -0.023507 -0.026808 -0.0022471 -0.0059605 0.0094288 0.073741 0.0056464 -0.0219 -0.025197 -0.052686 -0.0046458 0.016058
0.70703 -0.0035446 -0.0023973 -0.0058841 -0.0029918 0 -0.00061496 -0.0015327 -0.0037657 -0.0013965 -0.00061301 -0.0038277 0.11921 0.00094574 0.0020893 -0.0042418 -0.0068704 -0.0066374 0.0012525 -0.0028693 0.0012731 0.00079228 0 0.0091821 0 -0.0008629 -0.001325 -0.00038326 -0.00048594 0.12945 -0.0038431 -0.0015395 -0.0029374 -0.0032101 -0.0014036 -0.00196 -0.0087465 -0.0018717 -0.0059697 0.04371 -0.02906 -0.024574 -0.00087329 -0.0049922 0.0082809 0.070263 0.0035578 -0.020542 -0.02243 -0.056786 -0.006695 0.016993
0.71094 -0.0031781 -0.0019332 -0.0071233 -0.0049956 0 -0.0011856 -0.0016456 -0.001894 -0.0013401 0.00019432 -0.0010702 0.14126 0.0057263 0.0021436 -0.0019367 -0.0088539 -0.0075606 0.0024335 -0.0024755 -0.0016111 -0.0004699 0 0.0041961 0 -0.0010768 -0.0005345 -0.00095733 0.00010743 0.087756 -0.0039007 -0.0022799 -0.0033439 -7.1248e-05 -0.00018913 0.0024621 -0.0097729 0.0012308 -0.003769 0.046632 -0.034614 -0.022339 0.00050051 -0.0040238 0.0071331 0.066785 0.0014692 -0.019185 -0.019662 -0.060886 -0.0087443 0.012368
0.71484 -0.0023744 -0.0015328 -0.0070967 -0.0054362 0 -0.0027291 -0.0017909 0.0010487 -0.0014334 0.0010872 0.0019486 0.13484 0.0060383 0.0027085 0.0014885 -0.0074412 -0.0050088 0.0026037 -1.3171e-05 -0.0036429 -0.00239 0 0.0009617 0 -0.00034466 0.00051303 -0.00083033 0.00081251 0.036964 -0.0025378 -0.0017725 -0.0029067 0.0026656 0.00090208 0.005293 -0.010321 0.0038872 -0.00024725 0.048006 -0.041552 -0.020276 0.0011212 -0.0027086 0.0047628 0.060626 -0.0023937 -0.01931 -0.017927 -0.066449 -0.011567 0.003959
0.71875 -0.0013433 -0.001527 -0.005665 -0.0042667 0 -0.0040141 -0.0018608 0.003087 -0.0015244 0.0017744 0.0039327 0.11252 0.0022308 0.0036762 0.0034643 -0.0033319 -0.00027923 0.0023558 0.0020349 -0.0035593 -0.0032208 0 -4.2779e-05 0 0.00060447 0.0011912 -0.00011731 0.0010443 -0.0024503 -0.00082396 -0.00096446 -0.0020215 0.0047632 0.0033335 0.0058742 -0.011395 0.0055094 0.0027492 0.047898 -0.049814 -0.018375 0.0010212 -0.0010613 0.0012226 0.051901 -0.0079546 -0.020854 -0.017181 -0.073413 -0.015131 -0.003994
0.72266 -0.00046214 -0.0018701 -0.0034726 -0.0024606 0 -0.0041382 -0.0017819 0.0029283 -0.001389 0.0019315 0.0041964 0.10161 -0.0018549 0.0045924 0.0028427 0.0012668 0.0031131 0.0028238 0.0020075 -0.0014116 -0.0018182 0 0.00028953 0 0.00101 0.0013352 0.00064214 0.00070696 -0.01823 0.00026999 -0.00084056 -0.0012647 0.0060051 0.0066825 0.0049946 -0.012233 0.005833 0.0035644 0.047791 -0.058077 -0.016475 0.00092113 0.00058595 -0.0023175 0.043176 -0.013515 -0.022398 -0.016435 -0.080377 -0.018695 -0.0083565
0.72656 1.9561e-05 -0.0021125 -0.0013836 -0.0010366 0 -0.003124 -0.0014239 0.0011776 -0.00067552 0.0014578 0.0032325 0.11753 -0.0030525 0.004766 0.00042672 0.0039945 0.0029088 0.0040024 0.00055741 0.0016622 0.0013315 0 0.00070301 0 0.00069957 0.0012431 0.00089263 0.00016367 -0.016476 0.00067297 -0.0014485 -0.00089556 0.0061852 0.0085686 0.0039906 -0.010824 0.0048728 0.0021791 0.04497 -0.065645 -0.014802 -0.00064424 0.0031513 -0.0060358 0.033064 -0.020048 -0.024984 -0.01635 -0.087183 -0.021915 -0.0089455
0.73047 0.00019151 -0.0018401 0.00025918 -0.00031838 0 -0.0016592 -0.00078759 -0.00032073 0.00082691 0.00052096 0.0021966 0.14978 -0.0018107 0.0038417 -0.0019684 0.0037447 0.00018166 0.0045888 -0.00030419 0.0042569 0.0044974 0 0.0005084 0 0.00011253 0.001217 0.00050735 -0.00020141 -0.013869 0.001082 -0.0020845 -0.00078429 0.0053068 0.0068272 0.0034912 -0.0058774 0.0028721 0.00030513 0.04201 -0.073177 -0.013141 -0.0022855 0.0057643 -0.0097634 0.02288 -0.026631 -0.027624 -0.016299 -0.09398 -0.025118 -0.0074876
0.73438 0.00035152 -0.0011242 0.0017386 3.2922e-06 0 -0.0003805 -0.00023213 -0.00035639 0.0027742 -0.00053822 0.0018412 0.17432 -0.00099265 0.0023916 -0.0027322 0.0013807 -0.0020476 0.0035706 0.00049457 0.0055733 0.0060447 0 -0.00016493 0 -0.00019268 0.0012215 -0.00013108 -0.000315 -0.020309 0.0021219 -0.0021968 -0.00064653 0.0036476 0.0017371 0.0029803 0.0016751 0.00032108 -4.8515e-05 0.038571 -0.079209 -0.011571 -0.0041874 0.0085955 -0.012658 0.013717 -0.032596 -0.029839 -0.015783 -0.099587 -0.027517 -0.0055683
0.73828 0.0006374 -0.00047015 0.0033381 0.00031315 0 0.00054791 -0.00031129 0.00051618 0.0042249 -0.0013181 0.0019371 0.17891 -0.0022657 0.0016424 -0.001144 -0.00076632 -0.001944 0.0015662 0.0018909 0.0057437 0.0054725 0 -0.00068033 0 -2.8047e-05 0.0010258 -0.00051501 -0.00033349 -0.029691 0.0036254 -0.0018776 -0.00026007 0.0015313 -0.0040297 0.0015018 0.0091188 -0.002107 0.0016622 0.034389 -0.082899 -0.010142 -0.0064961 0.011767 -0.014253 0.0061472 -0.037599 -0.031392 -0.014542 -0.10334 -0.028662 -0.0038546
0.74219 0.00081873 -0.00030177 0.0047372 0.00069353 0 0.0012339 -0.0012112 0.00076831 0.0042413 -0.0014961 0.0016572 0.1744 -0.0042166 0.0022606 0.0023756 -0.00054863 -0.00036485 0.00016132 0.0018306 0.0053878 0.0033983 0 -0.00037548 0 0.00035364 0.00058683 -0.0005029 -0.0003479 -0.027308 0.0046906 -0.0014985 0.00044367 -0.00090563 -0.0076884 -0.0012451 0.013834 -0.003826 0.0039759 0.030207 -0.08659 -0.0087129 -0.0088047 0.014939 -0.015848 -0.0014225 -0.042602 -0.032946 -0.013301 -0.10709 -0.029808 -0.0027063
0.74609 0.00050673 -0.00054381 0.0051623 0.0010131 0 0.0016157 -0.0023612 -0.00029717 0.0027172 -0.0010363 0.00043541 0.18052 -0.0041149 0.0034172 0.0062212 0.002201 0.00055596 -3.7843e-05 -0.00047077 0.0048378 0.00084365 0 0.0010249 0 0.0005769 0.00016524 -0.00041789 -0.00027554 -0.005359 0.0044488 -0.0011355 0.0013113 -0.003597 -0.008513 -0.0044477 0.014854 -0.0046544 0.0046317 0.026901 -0.085993 -0.0074736 -0.010473 0.017978 -0.014716 -0.004572 -0.044983 -0.032388 -0.01026 -0.10718 -0.028632 -0.0025703
0.75 -0.00040884 -0.00075704 0.0041693 0.0011888 0 0.0013913 -0.0027645 -0.0017413 0.00062439 -0.00033599 -0.0015323 0.2024 -0.0011646 0.0034058 0.0080753 0.0052447 -0.00016917 -0.00020956 -0.0035345 0.0038233 -0.0013324 0 0.00316 0 0.00049321 3.2684e-05 -0.00064289 -4.7091e-05 0.029084 0.0028493 -0.00058918 0.0019202 -0.006174 -0.0078136 -0.0067193 0.012911 -0.0048531 0.0025215 0.023775 -0.08452 -0.006273 -0.01201 0.020991 -0.013027 -0.0068183 -0.04683 -0.0314 -0.0068504 -0.10653 -0.026983 -0.0033167
0.75391 -0.0015574 -0.00065176 0.0021877 0.0012297 0 0.00044545 -0.0018755 -0.0020864 -0.00069656 -6.664e-05 -0.0034992 0.22411 0.0023565 0.0014419 0.0062008 0.0056071 -0.001625 -0.0018202 -0.0049721 0.0019691 -0.0025325 0 0.0050824 0 0.00025933 0.0001456 -0.0011466 0.00019303 0.060351 0.00075389 8.2869e-05 0.0017286 -0.0078457 -0.0070584 -0.0071067 0.0093364 -0.0047819 -0.0012987 0.021384 -0.081934 -0.0051107 -0.013009 0.02383 -0.010625 -0.0075169 -0.047827 -0.02972 -0.0030755 -0.10488 -0.024732 -0.003636
0.75781 -0.0023575 -0.00038701 0.00018996 0.0010674 0 -0.00074403 -0.00019031 -0.0010738 -0.0006548 -0.00068447 -0.0047562 0.22646 0.0031921 -0.0012897 0.00090004 0.0022163 -0.0023669 -0.0045212 -0.0038586 -0.00042123 -0.0024339 0 0.0057016 0 0.0001382 0.0001931 -0.0014746 0.00016755 0.077289 -0.00076879 0.00034397 0.0004853 -0.0078388 -0.0063384 -0.0057191 0.0050575 -0.004501 -0.0044381 0.020978 -0.076341 -0.004052 -0.012553 0.026204 -0.0062935 -0.0040332 -0.046533 -0.026175 0.001687 -0.10054 -0.020855 -0.0019289
0.76172 -0.0025043 -0.00033459 -0.0011939 0.00050238 0 -0.0013136 0.0010898 -5.8641e-05 8.3826e-05 -0.0019851 -0.0050652 0.20961 0.00016015 -0.0026941 -0.0052519 -0.0028153 -0.0020139 -0.0061187 -0.001726 -0.0022187 -0.0012585 0 0.0044439 0 0.00024764 -4.3138e-05 -0.0012406 -0.00023564 0.080771 -0.0013519 -0.00027922 -0.0014062 -0.0060575 -0.0047282 -0.0035436 0.00040398 -0.0037594 -0.0051442 0.020573 -0.070749 -0.0029933 -0.012097 0.028578 -0.0019624 -0.00054954 -0.045238 -0.02263 0.0064495 -0.096195 -0.016979 0.0018135
0.76563 -0.0021925 -0.00061924 -0.0021832 -0.00056636 0 -0.0007896 0.0010573 -0.00051719 0.00020558 -0.0031756 -0.0046941 0.1946 -0.0048264 -0.0019391 -0.0090296 -0.0056917 -0.0012738 -0.0049944 -0.0011145 -0.0022753 3.645e-05 0 0.0016846 0 0.00047545 -0.00045639 -0.00057917 -0.00079237 0.08043 -0.001633 -0.001479 -0.0030014 -0.0032921 -0.0018372 -0.0016906 -0.0045304 -0.0024226 -0.0037108 0.022163 -0.064269 -0.0019481 -0.010063 0.030491 0.0027851 0.0056805 -0.042712 -0.018266 0.010535 -0.09084 -0.012682 0.0053633
0.76953 -0.001866 -0.0009909 -0.0034439 -0.0018836 0 0.0003036 -0.00018188 -0.0022904 -0.0010618 -0.0034997 -0.0041559 0.20116 -0.0084428 -0.00030462 -0.008863 -0.0041111 -0.0007417 -0.0023078 -0.0030377 -0.00047643 0.00025688 0 -0.0013726 0 0.00060348 -0.00077451 -3.5798e-05 -0.0011095 0.085566 -0.0026464 -0.0022425 -0.0034615 -0.00070849 0.0014076 -0.0006819 -0.0095381 -0.00087899 -0.0021066 0.024569 -0.057426 -0.00090848 -0.0073829 0.032217 0.0077026 0.013033 -0.039684 -0.013568 0.014343 -0.085073 -0.0082132 0.0060996
0.77344 -0.001774 -0.0011636 -0.0052196 -0.0029244 0 0.00071354 -0.0017175 -0.0035688 -0.0032511 -0.0028716 -0.0038475 0.22551 -0.0084631 0.00035537 -0.0057742 0.00073033 -0.00021686 -0.0011957 -0.0058292 0.0020027 -0.00093143 0 -0.0032818 0 0.00051006 -0.0008849 9.5257e-06 -0.00096526 0.098413 -0.0048103 -0.0018422 -0.0027211 0.00093509 0.0036328 -0.00027625 -0.014145 8.3117e-05 -0.0021865 0.027166 -0.050898 0.00012737 -0.0045271 0.033877 0.012363 0.020476 -0.036698 -0.0090053 0.017638 -0.079486 -0.0039521 0.0037394
0.77734 -0.0017774 -0.0011844 -0.0069151 -0.0033275 0 -0.00048674 -0.0026802 -0.002752 -0.0050359 -0.0018976 -0.0037652 0.24283 -0.0049726 -0.00019526 -0.0021405 0.0052063 0.00062288 -0.0034674 -0.0065638 0.0035256 -0.0023756 0 -0.0030422 0 0.00027332 -0.0009112 -0.00025752 -0.00047811 0.11356 -0.0074062 -0.00072472 -0.0015571 0.0016525 0.004426 0.00011384 -0.017541 -9.8062e-05 -0.0040886 0.030843 -0.046154 0.0011416 -0.0006704 0.035163 0.015563 0.028437 -0.033957 -0.0052158 0.018017 -0.074928 -0.00087015 0.00095435
0.78125 -0.0015607 -0.001365 -0.007546 -0.0032383 0 -0.0029687 -0.0028592 -0.00022445 -0.005284 -0.0012641 -0.0034875 0.23299 0.00014828 -0.00037687 0.0003585 0.0064032 0.0012372 -0.0073594 -0.0038005 0.0031527 -0.0022552 0 -0.00059446 0 9.0299e-05 -0.00096976 -0.00033153 3.3194e-05 0.12192 -0.0090323 -0.0002288 -0.00095755 0.0019456 0.0045687 0.00078662 -0.018666 -0.0012173 -0.0062042 0.034521 -0.04141 0.0021559 0.0031863 0.036448 0.018763 0.036398 -0.031217 -0.0014262 0.018396 -0.07037 0.0022118 0.00088885
0.78516 -0.00098162 -0.0018515 -0.0065724 -0.0031545 0 -0.0052381 -0.0025896 0.0018948 -0.0038566 -0.0011276 -0.0025425 0.20281 0.0044778 0.0010525 0.0015465 0.0043711 0.00042615 -0.0090814 0.00090636 0.0011539 8.172e-05 0 0.0030018 0 8.5785e-05 -0.00095762 -1.6146e-05 0.00031582 0.11607 -0.0086407 -0.0012745 -0.0013386 0.0022545 0.0048392 0.0014178 -0.016667 -0.0024173 -0.0066478 0.037616 -0.039276 0.0029963 0.0066331 0.037447 0.0202 0.042736 -0.029637 0.00086398 0.016093 -0.067568 0.0036378 0.003999
0.78906 -0.0001993 -0.0023641 -0.004304 -0.0033845 0 -0.0057523 -0.0022327 0.0018152 -0.0015903 -0.001133 -0.00095501 0.18094 0.0061432 0.0030727 0.0018264 0.0015107 -0.0022924 -0.0067635 0.0041891 -0.0013606 0.0030474 0 0.005879 0 0.00018931 -0.0006791 0.00029603 0.00031739 0.09474 -0.0062694 -0.0033323 -0.0022693 0.0026409 0.0048485 0.0013145 -0.011627 -0.0028996 -0.0048366 0.040306 -0.03896 0.0037157 0.0097943 0.038248 0.020409 0.047944 -0.028864 0.00211 0.01192 -0.06599 0.0039107 0.0075772
0.79297 0.00049876 -0.0024519 -0.0015809 -0.0036639 0 -0.0041353 -0.0019045 -0.00020425 0.00034615 -0.00098102 0.00055234 0.19014 0.0046147 0.0032693 0.0010708 2.666e-05 -0.0057045 -0.0025454 0.0037446 -0.0031332 0.0039131 0 0.0063277 0 0.000211 -0.00015829 6.0868e-05 0.00013708 0.064546 -0.0029072 -0.0047765 -0.0028669 0.0028264 0.0033586 5.8892e-05 -0.0048599 -0.0025775 -0.0018121 0.04292 -0.038783 0.0044124 0.012885 0.039019 0.020542 0.053006 -0.028167 0.0032707 0.007644 -0.064507 0.0040951 0.0085609
0.79688 0.00093248 -0.0019899 0.00084325 -0.0033538 0 -0.0014595 -0.0016503 -0.0022428 0.0011371 -0.00084815 0.0010675 0.22503 0.0011549 0.00079965 -0.0010597 0.00015328 -0.0075771 -0.00034032 0.00033704 -0.003228 0.0014054 0 0.004119 0 6.1552e-05 0.00029419 -0.00071756 -6.8547e-05 0.03709 0.00026245 -0.0043223 -0.0024556 0.0023799 -0.00019281 -0.0020177 0.0017209 -0.0020691 0.00079945 0.042982 -0.043239 0.0043565 0.013644 0.038827 0.018161 0.053235 -0.029971 0.0015981 -8.7312e-05 -0.066182 0.0013472 0.0066837
0.80078 0.0010827 -0.0013412 0.0026204 -0.0020575 0 0.00061118 -0.0016453 -0.0027081 0.0006594 -0.0011447 0.00036639 0.2575 -0.0016108 -0.0020253 -0.0037677 0.00071495 -0.0064365 -0.0015507 -0.0028807 -0.0013012 -0.0026455 0 0.0011483 0 -0.00010311 0.00040446 -0.0013348 -0.00012949 0.021878 0.0025198 -0.0021442 -0.00097379 0.00091225 -0.0046699 -0.0039875 0.00681 -0.0020663 0.0020776 0.043045 -0.047695 0.0043006 0.014402 0.038635 0.015781 0.053465 -0.031776 -7.4421e-05 -0.0078186 -0.067857 -0.0014007 0.0046376
0.80469 0.00097235 -0.00097935 0.0036875 -6.7619e-05 0 0.0010556 -0.0020096 -0.0017741 -0.00053799 -0.0018922 -0.0007352 0.26342 -0.0013457 -0.0018195 -0.0047788 0.00092644 -0.0027156 -0.003466 -0.0031319 0.00208 -0.0045019 0 0.00036863 0 5.9457e-06 0.00027589 -0.0010345 8.7084e-05 0.019572 0.0037238 0.00036777 0.0010478 -0.001663 -0.0079314 -0.0050132 0.010351 -0.0026932 0.0022111 0.041835 -0.053615 0.0036752 0.013767 0.037667 0.012992 0.051199 -0.034471 -0.002645 -0.015982 -0.070574 -0.005066 0.0051279
0.80859 0.00058003 -0.00099287 0.0040366 0.0017875 0 0.00011627 -0.0024255 -0.00084678 -0.0015048 -0.0024903 -0.0010858 0.24364 0.0020245 0.0020439 -0.0021477 0.0011578 0.001716 -0.0023099 -0.00040832 0.0052812 -0.0018008 0 0.0033099 0 0.00050513 0.00029382 0.00017762 0.00055825 0.021522 0.004049 0.0018664 0.0027882 -0.0048194 -0.0086007 -0.0049644 0.012957 -0.0034244 0.001908 0.039186 -0.06119 0.0024052 0.011555 0.035821 0.0097415 0.046109 -0.038176 -0.0062321 -0.024635 -0.07447 -0.0097698 0.0079978
0.8125 -8.6557e-05 -0.0010247 0.0036832 0.0027556 0 -0.0010634 -0.0021481 -0.0008517 -0.0013667 -0.0022351 -0.00038271 0.22014 0.0058526 0.0061485 0.0033035 0.0018939 0.0049447 0.0022495 0.0026178 0.0062088 0.004052 0 0.0082031 0 0.0011299 0.00065098 0.0014255 0.0010223 0.016974 0.0037612 0.0020498 0.0035248 -0.0073746 -0.0071239 -0.0043917 0.014731 -0.0035748 0.0016403 0.036536 -0.068765 0.0011352 0.0093433 0.033975 0.0064907 0.041018 -0.041881 -0.0098192 -0.033289 -0.078367 -0.014474 0.010417
0.81641 -0.00085785 -0.00069803 0.0027785 0.0026833 0 -0.0013395 -0.00063466 -0.0013254 0.00010818 -0.0010744 0.00042208 0.21417 0.0067346 0.0061579 0.007749 0.0024396 0.0059677 0.0061752 0.003034 0.003745 0.0087853 0 0.010849 0 0.0013694 0.0010522 0.0017235 0.0011075 0.0021555 0.003168 0.0015705 0.0030003 -0.0080305 -0.0051069 -0.0038968 0.014788 -0.0028651 0.0014757 0.032729 -0.076661 -0.0013289 0.0052831 0.030461 0.004172 0.032516 -0.045867 -0.013565 -0.040169 -0.082892 -0.01936 0.0097797
0.82031 -0.0014036 -2.7636e-05 0.0016043 0.0020266 0 -0.00027892 0.0017534 -0.001213 0.0022042 0.00023993 9.2206e-05 0.22936 0.0034844 0.0013173 0.0072826 0.001285 0.00472 0.0050661 0.0002778 -0.0010317 0.0088499 0 0.0081013 0 0.00087557 0.001004 0.00086455 0.00065261 -0.016828 0.0025401 0.0011948 0.0016267 -0.0062848 -0.0037156 -0.0035206 0.01204 -0.001576 0.0014115 0.028807 -0.08459 -0.0039128 0.0010375 0.02678 0.0019469 0.023671 -0.049881 -0.017328 -0.046872 -0.08748 -0.024264 0.0061889
0.82422 -0.0014188 0.00063679 0.00039332 0.0014085 0 0.0016967 0.0037795 -0.00026555 0.0035905 0.00081932 -0.001437 0.25408 -0.0016326 -0.0045175 0.0015756 -0.0020025 0.0017776 -0.00096771 -0.0033875 -0.0051997 0.0044744 0 0.0010224 0 -0.00020791 0.00040759 -0.0004362 -7.7185e-05 -0.029748 0.0019004 0.0011683 0.00031085 -0.0029507 -0.0027811 -0.0027441 0.0064033 -0.00022603 0.0015799 0.025136 -0.091754 -0.0068266 -0.0032386 0.022721 0.00038226 0.01449 -0.053399 -0.020641 -0.052329 -0.091909 -0.028714 0.0020863
0.82813 -0.00083964 0.0010271 -0.00079997 0.0011417 0 0.0036246 0.0042425 0.00067094 0.0032249 0.00044407 -0.0027177 0.27592 -0.0047802 -0.0066282 -0.0053653 -0.0055537 -0.0017135 -0.0068301 -0.00483 -0.0060549 -0.00061286 0 -0.005552 0 -0.0013092 -0.00023888 -0.0012412 -0.00055703 -0.031002 0.0009345 0.0012803 -0.00014137 0.00032732 -0.0013567 -0.00107 -0.00088479 0.00088942 0.0020068 0.021937 -0.097492 -0.010357 -0.0075718 0.017955 5.1899e-05 0.0046771 -0.05599 -0.023116 -0.055457 -0.09604 -0.032316 -0.00024766
0.83203 0.00010528 0.0012221 -0.0019825 0.0010918 0 0.0044951 0.0030025 0.00076616 0.0011844 -0.00032387 -0.0021392 0.29135 -0.0039386 -0.0040866 -0.0084289 -0.0064078 -0.004192 -0.0071553 -0.00263 -0.0032619 -0.0025112 0 -0.0071552 0 -0.0018424 -0.00032861 -0.0011985 -0.00045987 -0.023503 -0.00068694 0.0012833 0.00034176 0.0022862 0.001069 0.001417 -0.0080793 0.0018962 0.0023095 0.018738 -0.10323 -0.013887 -0.011905 0.013189 -0.00027846 -0.0051352 -0.058582 -0.02559 -0.058585 -0.10017 -0.035918 -0.00056919
0.83594 0.0010499 0.0014745 -0.0029818 0.00092623 0 0.0037562 0.0011589 0.0003012 -0.0013008 -0.0007809 0.00028788 0.30303 -0.00060575 -0.00039185 -0.0057819 -0.0033088 -0.004457 -0.0015266 0.0019248 0.00088472 -0.00043618 0 -0.0038272 0 -0.0016158 0.00017954 -0.00069122 3.4622e-05 -0.015426 -0.0027672 0.0011026 0.00103 0.0029455 0.0040204 0.0040403 -0.013897 0.0031372 0.001887 0.01713 -0.1063 -0.017619 -0.014824 0.0087499 0.00036236 -0.013423 -0.05923 -0.026721 -0.059131 -0.10369 -0.038114 -0.00021925
0.83984 0.0017218 0.0018571 -0.0034023 0.0004892 0 0.0017015 0.00018639 0.00036804 -0.0027006 -0.00072826 0.0026337 0.31218 0.0018052 0.00047814 -0.00030498 0.0017004 -0.0026893 0.005125 0.0060684 0.0034126 0.0029639 0 -6.4047e-05 0 -0.00090142 0.00067555 -0.00030616 0.00041572 -0.014362 -0.0044381 0.00074228 0.0010866 0.0033691 0.0065597 0.0060081 -0.017632 0.004745 0.00055295 0.015949 -0.10866 -0.021405 -0.017364 0.0043988 0.0012638 -0.021303 -0.059357 -0.02749 -0.058985 -0.10704 -0.039933 -0.0002908
0.84375 0.0020818 0.0021852 -0.002895 -1.1316e-05 0 -0.0005102 0.00079502 0.0014981 -0.0022408 -0.00044981 0.0027654 0.31689 0.0012622 -0.0017951 0.0032107 0.0047023 -0.0005177 0.0073138 0.0076921 0.0030393 0.0043237 0 -0.00031293 0 -0.00016422 0.000552 -0.00026384 0.00034418 -0.024233 -0.0047466 0.0002274 0.00045068 0.0045244 0.0081129 0.006869 -0.018615 0.0063453 -0.0010669 0.015192 -0.11038 -0.025092 -0.01931 0.0004722 0.0020677 -0.028297 -0.05895 -0.028027 -0.058487 -0.11028 -0.041498 -0.0005759
0.84766 0.0023013 0.0022946 -0.0014856 -0.00015361 0 -0.0014411 0.0024842 0.0028794 -0.00032309 -0.00017555 0.00049477 0.31668 -0.0011258 -0.0039842 0.0023287 0.003181 0.00040219 0.0040623 0.0065293 0.00080645 0.0026105 0 -0.0043741 0 0.0002696 -0.00010007 -0.00036654 -3.2759e-05 -0.04547 -0.0034908 -0.00024915 2.3007e-06 0.0063148 0.0086682 0.0065853 -0.016082 0.0071725 -0.0019139 0.015868 -0.10993 -0.028441 -0.019249 -0.0020181 0.0025415 -0.032297 -0.056736 -0.02778 -0.0568 -0.11318 -0.042204 -0.00018396
0.85156 0.002614 0.0022927 0.00039579 0.00032403 0 -0.00038459 0.0040598 0.0031747 0.0019185 0.00023048 -0.0020252 0.31526 -0.0024997 -0.0032725 -0.0013296 -0.0018932 0.00011743 -0.00077425 0.0037167 -0.0013565 -0.00025419 0 -0.0075079 0 0.00034476 -0.00054365 -0.00037291 -0.00027744 -0.075232 -0.0014164 -0.00025682 0.00072183 0.0076442 0.0082999 0.0053482 -0.009922 0.0065938 -0.0013767 0.016543 -0.10948 -0.031791 -0.019187 -0.0045083 0.0030152 -0.036297 -0.054522 -0.027533 -0.055113 -0.11607 -0.04291 0.0012326
0.85547 0.0031317 0.0024313 0.0022329 0.0012277 0 0.0019281 0.0045498 0.0020616 0.0034264 0.00096698 -0.0021761 0.31662 -0.001255 -0.00041655 -0.0042384 -0.0070409 0.0004915 -0.0028736 0.00060552 -0.0024332 -0.0014925 0 -0.0054232 0 0.00019325 -0.00018137 -0.00028261 -0.00014579 -0.10641 0.000514 0.00056312 0.0026044 0.0073551 0.0067824 0.003475 -0.0014753 0.0046827 0.00017569 0.017522 -0.10838 -0.034574 -0.017794 -0.0054413 0.0022651 -0.037443 -0.051526 -0.027375 -0.053659 -0.11888 -0.043685 0.0031061
0.85938 0.0037262 0.0027448 0.0037625 0.0019778 0 0.0036776 0.0037621 0.00070192 0.0037503 0.0018159 0.00072003 0.31994 0.0013744 0.0013983 -0.0044824 -0.0092316 0.0032345 -0.0017063 -0.0019285 -0.0026855 -9.0788e-05 0 0.00084555 0 -5.66e-06 0.00076216 -0.0002363 0.0001646 -0.12838 0.0020243 0.0020232 0.0044642 0.0051308 0.0038731 0.0014571 0.0068299 0.0023347 0.0017263 0.018651 -0.10694 -0.037074 -0.015737 -0.0056002 0.00090665 -0.03717 -0.048141 -0.027262 -0.052322 -0.12166 -0.044493 0.0046087
0.86328 0.0040623 0.0029227 0.0050008 0.0020659 0 0.0033315 0.0022188 0.00052826 0.0030944 0.0021921 0.0047545 0.32124 0.0026304 0.00046555 -0.0031134 -0.0080211 0.007713 -0.00037453 -0.0033687 -0.002603 0.0024716 0 0.0053874 0 -0.00010598 0.0014095 -0.0002511 0.00025094 -0.13236 0.0035819 0.0033448 0.0049525 0.0016604 -4.3312e-05 -9.9056e-05 0.01296 0.00070485 0.0024554 0.019652 -0.10562 -0.039476 -0.013628 -0.005603 -0.0006484 -0.036551 -0.044797 -0.027241 -0.051109 -0.12441 -0.045398 0.005328
0.86719 0.003801 0.0026277 0.0059737 0.0015584 0 0.0010041 0.00074105 0.0016795 0.0020965 0.0017727 0.0071077 0.32076 0.0010089 -0.0014509 -0.0023661 -0.0051738 0.010979 -0.001636 -0.0033418 -0.0020376 0.003797 0 0.0030953 0 -3.6461e-05 0.0010857 -0.00017566 -6.0062e-05 -0.1185 0.0055259 0.0037793 0.0038585 -0.0018578 -0.0037728 -0.0007983 0.016472 0.00033535 0.0022872 0.019593 -0.10521 -0.041055 -0.011085 -0.0043138 -0.0038312 -0.033065 -0.041792 -0.027975 -0.050936 -0.12688 -0.047106 0.0052226
0.87109 0.0028631 0.0019189 0.0064872 0.0011589 0 -0.0014471 5.2292e-05 0.002867 0.0015438 0.00097489 0.0064047 0.32605 -0.0022633 -0.0013721 -0.0029949 -0.0026168 0.010333 -0.0046741 -0.001922 -0.00065468 0.0027424 0 -0.0050429 0 0.00015118 -3.3322e-05 8.8197e-05 -0.00055705 -0.097835 0.0073048 0.0033505 0.0023803 -0.0043191 -0.0059621 -0.00078472 0.018171 0.00073448 0.0017389 0.019533 -0.10479 -0.042635 -0.0085416 -0.0030246 -0.0070141 -0.02958 -0.038787 -0.028709 -0.050763 -0.12936 -0.048813 0.0042192
0.875 0.0015557 0.0012722 0.006214 0.0016524 0 -0.0018549 0.00051715 0.002856 0.0020034 0.0006292 0.0036207 0.3445 -0.0044065 0.0010816 -0.0036047 -0.00091515 0.0060049 -0.0060586 -9.8211e-05 0.0010119 0.00019262 0 -0.012553 0 0.00027372 -0.0011273 0.00041673 -0.00090054 -0.085254 0.0078264 0.0028951 0.0020204 -0.005056 -0.0060444 -0.00062789 0.018634 0.00087627 0.0014043 0.018399 -0.10553 -0.043776 -0.0065069 -0.0018955 -0.010272 -0.025351 -0.036584 -0.029774 -0.050857 -0.13122 -0.050855 0.0022143
0.87891 0.00042351 0.0011371 0.0050164 0.0031266 0 0.00042349 0.0019732 0.0019012 0.0033879 0.0011233 0.00096723 0.3722 -0.0036669 0.0028608 -0.0024578 0.00050829 0.0011553 -0.003656 0.00051575 0.0015273 -0.0020231 0 -0.013606 0 0.00012793 -0.0015183 0.00059179 -0.00096172 -0.088423 0.006639 0.0032455 0.0031431 -0.003979 -0.004578 -0.00073648 0.017295 0.00025727 0.0016265 0.016376 -0.10721 -0.044556 -0.0048926 -0.00089851 -0.013592 -0.020506 -0.035043 -0.031111 -0.051171 -0.13258 -0.053173 -0.00046682
0.88281 -9.4226e-05 0.0015069 0.0031717 0.0046935 0 0.0038751 0.0037183 0.0014963 0.0047895 0.0019665 5.1189e-05 0.39325 -0.00081711 0.00076088 0.00041018 0.0021128 -0.00096077 0.00085303 -0.0010449 -3.752e-05 -0.0028102 0 -0.0085829 0 -0.00032064 -0.0011999 0.00056695 -0.00086736 -0.10231 0.0045912 0.0043407 0.0046062 -0.0016338 -0.002646 -0.00084953 0.013137 -0.00047548 0.0024806 0.014353 -0.1089 -0.045337 -0.0032783 9.8439e-05 -0.016912 -0.015662 -0.033502 -0.032448 -0.051485 -0.13394 -0.055491 -0.0028745
0.88672 6.0135e-05 0.0019766 0.001265 0.0050894 0 0.0060214 0.0048115 0.0026836 0.0049721 0.0023118 0.00094764 0.39348 0.0017308 -0.0048238 0.0030716 0.003479 7.525e-05 0.0035279 -0.0038902 -0.0027611 -0.0024933 0 -0.0034579 0 -0.00085266 -0.00063647 0.00051817 -0.00076122 -0.11413 0.0030805 0.005205 0.0048352 0.00094764 -0.00089677 -0.0001958 0.0061937 -1.9954e-05 0.0037718 0.010965 -0.11232 -0.045464 -0.0030732 -0.00067651 -0.017913 -0.011241 -0.033483 -0.033426 -0.050746 -0.13325 -0.057193 -0.0039739
0.89063 0.0005782 0.0022064 -0.00016351 0.0037421 0 0.0054337 0.0046547 0.0047938 0.0033781 0.001886 0.0026197 0.37603 0.0022219 -0.0099044 0.0036148 0.0037447 0.0017417 0.0020832 -0.0055373 -0.0043227 -0.0020625 0 -0.0036376 0 -0.0011401 -0.00018363 0.00059467 -0.00062305 -0.11393 0.0026025 0.0048671 0.0032977 0.002767 0.0008717 0.0017412 -0.0019089 0.0023144 0.0049088 0.0075599 -0.11577 -0.045584 -0.0028862 -0.0014742 -0.018884 -0.0068268 -0.033483 -0.034399 -0.049994 -0.13254 -0.058886 -0.0034791
0.89453 0.00107 0.0022571 -0.00091479 0.0013744 0 0.0028458 0.0034729 0.0060223 0.00082454 0.0012901 0.0038637 0.36137 0.0010748 -0.010739 0.0019885 0.0025937 0.0013443 -0.0019067 -0.0038099 -0.0030731 -0.0019244 0 -0.0085657 0 -0.0010142 0.00018298 0.00068287 -0.00036947 -0.10151 0.002236 0.003308 0.00097706 0.0035329 0.0032337 0.004587 -0.0090076 0.0057373 0.0049729 0.0042098 -0.11937 -0.045482 -0.0030685 -0.0031668 -0.018111 -0.0030722 -0.033789 -0.034856 -0.048262 -0.13081 -0.059775 -0.0021445
0.89844 0.0013673 0.0024372 -0.0011471 -0.00046274 0 0.00045448 0.002238 0.005238 -0.00091046 0.0013353 0.0038882 0.36926 0.00028485 -0.0073927 -7.0203e-05 0.00072851 -0.0012079 -0.0046212 0.0011512 0.00038102 -0.0014585 0 -0.012568 0 -0.0005976 0.0006083 0.000506 -6.8844e-05 -0.085018 0.00075996 0.0014931 -0.00053963 0.0039023 0.0062775 0.0072292 -0.013883 0.0083923 0.0033049 0.00093378 -0.12317 -0.045084 -0.0037463 -0.0060596 -0.014996 -0.00020295 -0.034507 -0.03462 -0.045215 -0.12772 -0.059585 -0.0012655
0.90234 0.0016023 0.0028819 -0.001135 -0.00059557 0 0.00010023 0.0019765 0.003097 -0.00046883 0.002179 0.0024422 0.39963 0.0013778 -0.0033426 -0.00076211 -0.00057047 -0.0034224 -0.0036038 0.0066734 0.0038042 0.00019288 0 -0.010963 0 -0.00016971 0.00099425 -2.8522e-05 5.6303e-05 -0.074444 -0.0017505 0.00049332 -0.00041859 0.0049264 0.0092154 0.0086319 -0.016537 0.0087629 0.00029754 -0.0023423 -0.12698 -0.044685 -0.0044241 -0.0089524 -0.011881 0.0026663 -0.035225 -0.034385 -0.042168 -0.12463 -0.059395 -0.0019068
0.90625 0.0020331 0.0033769 -0.00098943 0.00085407 0 0.0019107 0.0029552 0.0013428 0.0018926 0.0032281 -0.00010063 0.43215 0.0038565 -0.0018216 0.00027247 -0.00034018 -0.0029208 0.00020975 0.0095186 0.0055097 0.0028926 0 -0.0050694 0 7.9964e-05 0.0010292 -0.00065182 -0.00011453 -0.07614 -0.0036663 0.00059621 0.00087538 0.0070568 0.01084 0.0085273 -0.017148 0.0068282 -0.0024555 -0.0042777 -0.12978 -0.04412 -0.0049431 -0.012748 -0.0054551 0.0039316 -0.035684 -0.033223 -0.037209 -0.12027 -0.057446 -0.0044113
0.91016 0.002799 0.0036152 -0.0005611 0.0026294 0 0.004432 0.0044087 0.0011259 0.0044293 0.003846 -0.0026452 0.44585 0.0055693 -0.0029495 0.0020502 0.0014223 1.2784e-05 0.0036926 0.0083723 0.0057089 0.005093 0 -0.00095251 0 0.00014852 0.00057001 -0.00096837 -0.00040207 -0.090929 -0.0033131 0.0012338 0.0022075 0.0095668 0.010407 0.0073757 -0.015167 0.0039678 -0.0031298 -0.0060072 -0.13243 -0.043529 -0.0054376 -0.016681 0.0014792 0.0049506 -0.036103 -0.031919 -0.031957 -0.11571 -0.055228 -0.0082276
0.91406 0.0037998 0.0035451 0.00039985 0.0034133 0 0.0059158 0.0050709 0.0021121 0.005324 0.0039654 -0.0036995 0.4397 0.0046489 -0.0044038 0.0034716 0.0037416 0.0026106 0.0043765 0.0046614 0.0056322 0.0048172 0 -0.0032214 0 9.8295e-05 -0.00011788 -0.00085628 -0.00047494 -0.1141 -0.00070264 0.0016601 0.0028218 0.010935 0.0081586 0.0057685 -0.009824 0.001787 -0.0011224 -0.0071438 -0.13454 -0.04309 -0.0056667 -0.02044 0.008848 0.0054755 -0.036325 -0.030698 -0.026502 -0.11133 -0.052849 -0.011915
0.91797 0.0047527 0.0033801 0.0019529 0.002868 0 0.0055638 0.0041278 0.0031313 0.0041434 0.0038912 -0.0023167 0.43368 0.0012535 -0.0043216 0.0041573 0.0052197 0.002277 0.0021798 0.0010606 0.0056193 0.0013575 0 -0.010238 0 -8.2608e-05 -0.0005853 -0.00057417 -0.00021506 -0.13618 0.0023862 0.0016143 0.0028153 0.0099055 0.0050572 0.0039699 -0.0015379 0.00097848 0.0023226 -0.0069402 -0.13542 -0.042995 -0.0052957 -0.023803 0.017199 0.0048832 -0.036101 -0.029667 -0.020593 -0.10734 -0.050108 -0.013561
0.92188 0.0053438 0.0032815 0.0037828 0.0017864 0 0.0038233 0.001872 0.0034393 0.002059 0.0036557 0.00097694 0.44942 -0.0024631 -0.0029787 0.004143 0.0048559 -0.00096472 -0.0011342 -0.00080659 0.0045822 -0.0037537 0 -0.015586 0 -0.00043431 -0.00064181 -0.00045135 0.00012349 -0.14616 0.0041066 0.0013794 0.0027598 0.006375 0.0020438 0.0020018 0.0075454 0.0011429 0.0050047 -0.0067365 -0.1363 -0.0429 -0.0049247 -0.027167 0.02555 0.0042909 -0.035877 -0.028635 -0.014684 -0.10335 -0.047368 -0.011915
0.92578 0.0053729 0.0031366 0.0053058 0.0013293 0 0.0017907 -0.00043632 0.0031923 0.00073228 0.0028859 0.0042505 0.49007 -0.0041149 -0.001728 0.0031941 0.0026769 -0.0045663 -0.0036389 -0.0013248 0.0015814 -0.0075036 0 -0.014283 0 -0.00085905 -0.00050659 -0.00052916 0.00017593 -0.13813 0.0042329 0.001366 0.0030257 0.0015002 -0.00049494 1.2037e-06 0.014758 0.0014769 0.0054516 -0.0057582 -0.13637 -0.043909 -0.0040658 -0.029394 0.032433 0.0027956 -0.035751 -0.029202 -0.0099437 -0.10153 -0.046186 -0.0077317
0.92969 0.0048389 0.0027268 0.0060214 0.0020663 0 0.00042065 -0.0014152 0.0028515 0.00096467 0.0014754 0.0054709 0.5384 -0.0029802 -0.0010378 0.00090333 -0.00026792 -0.0058285 -0.0043583 -0.0018114 -0.0023902 -0.0075002 0 -0.0075416 0 -0.0010983 -0.00050507 -0.0005763 -0.00013103 -0.11694 0.0040944 0.0017608 0.0034877 -0.0029441 -0.0026266 -0.0016807 0.018754 0.0014935 0.0039113 -0.0045169 -0.13618 -0.045293 -0.0030411 -0.031237 0.038819 0.00099358 -0.035657 -0.030312 -0.0056005 -0.10046 -0.045535 -0.0039029
0.93359 0.0039398 0.0020726 0.0058303 0.0035795 0 0.00011399 -0.00051967 0.0024761 0.002269 0.00020021 0.0040648 0.57355 -0.00036496 -0.00022466 -0.0024061 -0.0026388 -0.004165 -0.0033114 -0.0027552 -0.0047895 -0.003813 0 -0.001478 0 -0.00096411 -0.00067854 -0.00044477 -0.00050193 -0.096444 0.0049486 0.002518 0.003761 -0.00545 -0.0043786 -0.0027542 0.020071 0.0011619 0.0018573 -0.0033838 -0.13609 -0.047112 -0.0020754 -0.032887 0.044362 -0.00096855 -0.035879 -0.032041 -0.0018617 -0.10023 -0.045698 -0.0035446
0.9375 0.0029702 0.001502 0.0050231 0.0048214 0 0.0007267 0.0015616 0.001811 0.0035152 0.0002785 0.0013796 0.58844 0.0017489 0.00098555 -0.0052098 -0.0037522 -0.0012149 -0.0011644 -0.003273 -0.0040196 0.00099686 0 -0.0012142 0 -0.00059066 -0.00075557 -0.00031421 -0.00061718 -0.088989 0.0066369 0.0034959 0.0035944 -0.0054396 -0.005443 -0.0032423 0.019844 0.00063047 0.00064176 -0.002724 -0.13648 -0.050828 -0.0013673 -0.033703 0.046227 -0.0036301 -0.037481 -0.036478 -0.00076403 -0.10364 -0.049421 -0.0072113
0.94141 0.0021503 0.0013179 0.003936 0.0048466 0 0.0017506 0.0033733 0.00092964 0.0038499 0.0020908 -0.00039522 0.59162 0.0023624 0.0013756 -0.0057257 -0.0039286 0.00099704 0.00095263 -0.0022765 -0.0013513 0.0037857 0 -0.0061933 0 -0.00037035 -0.00049383 -0.00050285 -0.00049386 -0.094469 0.0079063 0.004469 0.0030263 -0.0034744 -0.005396 -0.0033456 0.018163 7.8649e-05 0.00060797 -0.0020642 -0.13686 -0.054543 -0.0006593 -0.034519 0.048092 -0.0062917 -0.039082 -0.040915 0.00033363 -0.10705 -0.053144 -0.011899
0.94531 0.0014998 0.0014494 0.0026108 0.0033958 0 0.0025239 0.0037188 0.00045802 0.0030948 0.0044585 6.8727e-05 0.59457 0.0018758 -0.00066074 -0.0036297 -0.0039115 0.001866 0.0017342 2.3293e-05 0.00011315 0.0031672 0 -0.011051 0 -0.00056285 2.4045e-05 -0.0010554 -0.00042587 -0.099889 0.0078354 0.0050679 0.0022685 -0.00092965 -0.0041459 -0.0030808 0.013937 -0.00013991 0.0012805 -0.0026271 -0.13862 -0.059806 -0.00081639 -0.035762 0.046909 -0.0092836 -0.042608 -0.047144 -0.00075405 -0.11321 -0.059911 -0.01332
0.94922 0.00087713 0.0015181 0.00083368 0.0010427 0 0.0025077 0.0025125 0.00096333 0.0015627 0.0055074 0.0023168 0.59984 0.0011214 -0.0049572 -0.00073596 -0.0039568 0.0022985 0.00048988 0.0020012 -0.001345 0.00037902 0 -0.010878 0 -0.00097341 0.0004744 -0.0016097 -0.00056746 -0.091244 0.0066381 0.0049041 0.0015312 0.0008091 -0.0020623 -0.0021742 0.0064294 0.00054452 0.0020804 -0.0039204 -0.14121 -0.065992 -0.0014903 -0.037262 0.043906 -0.012473 -0.047283 -0.054444 -0.0031472 -0.12101 -0.068495 -0.0097783
0.95313 0.00017113 0.0012663 -0.0014526 -0.0011129 0 0.0015983 0.00081448 0.0022039 -0.00023129 0.0044281 0.0046116 0.60177 0.00031958 -0.0090164 0.00038109 -0.0035673 0.0032726 -0.0020151 0.0021286 -0.0040322 -0.0019735 0 -0.0056754 0 -0.0010896 0.00063255 -0.0017302 -0.00067105 -0.066979 0.005028 0.0038858 0.00094205 0.0012566 0.00038104 -0.0003891 -0.0032471 0.002501 0.0026681 -0.005366 -0.14399 -0.07228 -0.0022853 -0.038924 0.040713 -0.015667 -0.052171 -0.06179 -0.0056889 -0.12898 -0.077277 -0.003976
0.95703 -0.00052994 0.00084771 -0.0037991 -0.0020503 0 0.00025762 1.5485e-07 0.0031951 -0.0016712 0.0022972 0.0052938 0.59673 -0.00081029 -0.010025 -0.0012651 -0.0021602 0.0045242 -0.0037234 0.00057368 -0.0043687 -0.0021261 0 6.4199e-05 0 -0.00059044 0.00056976 -0.0013445 -0.0003343 -0.039737 0.0031223 0.0023818 0.00053382 0.0011899 0.003012 0.0020869 -0.012329 0.0052986 0.0027442 -0.0089735 -0.14943 -0.080018 -0.0047998 -0.042896 0.034828 -0.018939 -0.060065 -0.069802 -0.010339 -0.13937 -0.088859 -0.00077387
0.96094 -0.00097278 0.00063426 -0.0053969 -0.0014503 0 -0.00074099 0.00070314 0.0031125 -0.0021369 0.00098337 0.0038865 0.58983 -0.0020499 -0.0074534 -0.0040471 0.00010752 0.0047417 -0.002794 -0.00081896 -0.00061796 -0.00040952 0 0.0018871 0 0.00028998 0.00051488 -0.00078718 0.0004908 -0.024355 0.00037331 0.00094919 0.00023799 0.0020141 0.0058648 0.0046636 -0.018165 0.0076331 0.0019119 -0.012581 -0.15488 -0.087757 -0.0073142 -0.046868 0.028943 -0.022211 -0.06796 -0.077813 -0.014989 -0.14975 -0.10044 -0.0028168
0.96484 -0.00096048 0.00076027 -0.0056648 4.4171e-05 0 -0.00083641 0.0023656 0.0020541 -0.0013467 0.0012285 0.0012328 0.59068 -0.0022473 -0.0034922 -0.0051736 0.0023401 0.0030432 0.00068217 -0.00025314 0.005018 0.0013754 0 -0.00046693 0 0.00094606 0.00058929 -0.00041386 0.0013205 -0.023918 -0.0033421 -0.00015868 -8.2843e-05 0.0044805 0.0086178 0.0067438 -0.019816 0.0081015 4.2832e-05 -0.016967 -0.16139 -0.095395 -0.010553 -0.05238 0.02318 -0.025241 -0.076704 -0.084758 -0.019804 -0.16003 -0.11182 -0.0081916
0.96875 -0.00054252 0.00094715 -0.0047267 0.0012007 0 -7.7098e-05 0.0037239 0.00082728 0.00024452 0.0019683 -0.0012313 0.60386 -0.00033076 -0.00086915 -0.0033122 0.0037471 0.0001976 0.0044361 0.0022691 0.0082362 0.0016661 0 -0.0030937 0 0.00095602 0.00072887 -0.00024577 0.0015454 -0.027486 -0.0068915 -0.0011646 -0.00051766 0.0078121 0.010248 0.0079968 -0.0181 0.0062586 -0.0022525 -0.022115 -0.16896 -0.10293 -0.014499 -0.059396 0.017538 -0.028032 -0.086277 -0.090661 -0.02478 -0.1702 -0.123 -0.012314
0.97266 2.1114e-05 0.00081976 -0.0032897 0.0010563 0 0.00093103 0.0037736 3.9646e-05 0.0015028 0.0016407 -0.0024457 0.62535 0.0031454 -0.00038553 0.00016474 0.0043142 -0.0017414 0.0056967 0.004924 0.0066619 0.00030533 0 -0.0018506 0 0.00043647 0.00082815 -5.1781e-05 0.0010108 -0.021021 -0.0085457 -0.0023863 -0.00098056 0.010093 0.009519 0.0081971 -0.014375 0.002987 -0.0038178 -0.027263 -0.17653 -0.11047 -0.018445 -0.066413 0.011896 -0.030824 -0.09585 -0.096563 -0.029756 -0.18038 -0.13417 -0.012059
0.97656 0.00047564 0.00034102 -0.0020222 -0.00034546 0 0.0014643 0.0024025 -0.0004676 0.0013266 1.408e-05 -0.0023103 0.64848 0.0057968 -0.00063414 0.002521 0.0044732 -0.0012131 0.003375 0.005799 0.0020331 -0.0017089 0 0.0036306 0 -0.00014861 0.00086472 0.00026974 0.00014714 0.00012106 -0.0076003 -0.0037124 -0.0012312 0.0096758 0.0060475 0.0069471 -0.0094729 -0.00020802 -0.003886 -0.032531 -0.18447 -0.11612 -0.022831 -0.075156 0.008854 -0.032716 -0.10443 -0.098599 -0.033578 -0.18789 -0.14197 -0.0080876
0.98047 0.00072779 -0.00015375 -0.0010448 -0.0019696 0 0.001144 0.00026574 -0.0012645 -0.00047869 -0.001552 -0.0015963 0.67188 0.00524 8.2833e-05 0.0021965 0.0042058 0.0012471 -0.0012019 0.0046439 -0.0016095 -0.0033345 0 0.0095249 0 -0.00046964 0.0008355 0.00051051 -0.00048622 0.029179 -0.005183 -0.0045659 -0.0010754 0.0064004 0.00094634 0.0038505 -0.0037021 -0.002348 -0.0028618 -0.037807 -0.19244 -0.12165 -0.027242 -0.083998 0.0059623 -0.034557 -0.11295 -0.10041 -0.037332 -0.19525 -0.14957 -0.0034433
0.98438 0.0007846 -0.0003657 -2.2317e-05 -0.0026066 0 0.0001113 -0.0018129 -0.0025689 -0.0029407 -0.0017357 -0.0013134 0.69965 0.0014129 0.0018642 6.8341e-06 0.0028374 0.0031666 -0.0055705 0.0029012 -0.0018107 -0.0042328 0 0.011281 0 -0.00056148 0.00063526 0.00041259 -0.00073031 0.056583 -0.0032528 -0.0044633 -0.00056511 0.0015838 -0.0037551 -0.00084021 0.0025012 -0.0035384 -0.0020272 -0.04262 -0.19985 -0.12605 -0.031475 -0.092603 0.0043829 -0.035995 -0.12004 -0.10062 -0.040439 -0.20099 -0.15531 -0.00035676
0.98828 0.0005839 -0.00039791 0.0012862 -0.0018268 0 -0.0011136 -0.0033074 -0.0039991 -0.0045701 -0.00090097 -0.0019943 0.73362 -0.0030035 0.003258 -0.0020468 1.2454e-05 0.0021527 -0.0080671 0.002056 0.00025333 -0.0045619 0 0.0077803 0 -0.00060127 0.00011686 4.0293e-05 -0.00085484 0.078648 -0.0027811 -0.0035724 1.3325e-05 -0.0030725 -0.0065555 -0.0058256 0.0082483 -0.004516 -0.0023432 -0.046697 -0.20638 -0.12862 -0.035423 -0.10083 0.0048982 -0.036793 -0.12484 -0.098281 -0.042514 -0.20413 -0.15808 0.0013406
0.99219 -3.664e-05 -0.00063817 0.0026234 -0.00026551 0 -0.0019234 -0.0040329 -0.0050663 -0.004415 -0.00079513 -0.0034085 0.7667 -0.0047495 0.0029317 -0.0028851 -0.0032229 -0.0018586 -0.0085995 0.0020808 0.0014377 -0.0043227 0 0.002444 0 -0.00058202 -0.00067214 -0.00022875 -0.0011025 0.097616 -0.0030175 -0.002616 0.00035729 -0.0065566 -0.0075182 -0.0093049 0.012555 -0.0057478 -0.0035427 -0.050775 -0.21291 -0.1312 -0.03937 -0.10906 0.0054134 -0.03759 -0.12964 -0.095939 -0.044589 -0.20728 -0.16084 0.0030245
0.99609 -0.0011519 -0.0012911 0.0033826 0.00095912 0 -0.0019305 -0.0039937 -0.0057168 -0.0026852 -0.0025263 -0.0048818 0.7862 -0.0028075 0.001083 -0.0030644 -0.0047636 -0.0061578 -0.0078126 0.0016366 4.0492e-05 -0.003136 0 0.00028125 0 -0.00032536 -0.0013687 -0.0001201 -0.001322 0.11522 -0.0025487 -0.0021782 0.00033668 -0.0087208 -0.007922 -0.010224 0.014837 -0.0069823 -0.0044607 -0.053248 -0.21735 -0.13166 -0.042549 -0.11487 0.0077575 -0.037852 -0.13029 -0.091669 -0.045747 -0.20705 -0.16059 0.0052268
1 -0.0025491 -0.00211 0.0031095 0.001105 0 -0.0012192 -0.0033686 -0.0062364 -0.00053503 -0.0051014 -0.0058768 0.78491 0.00083352 -0.00071713 -0.003495 -0.0032971 -0.0072325 -0.0058821 -0.00018488 -0.0025916 -0.00069921 0 0.0034616 0 0.00018886 -0.0015171 0.00021773 -0.0011388 0.12893 -0.00091896 -0.0021561 -3.4423e-05 -0.0097359 -0.008852 -0.0090963 0.014942 -0.0075804 -0.004234 -0.055381 -0.22134 -0.13167 -0.045564 -0.12018 0.01049 -0.038 -0.13006 -0.086989 -0.046711 -0.2061 -0.1597 0.0071556
1.0039 -0.0037802 -0.0026475 0.0018258 0.00018165 0 -0.00041977 -0.0026059 -0.0066841 0.00071989 -0.0063024 -0.0062651 0.76925 0.0031845 -0.00085529 -0.0038672 0.00012615 -0.003644 -0.0023795 -0.0024879 -0.0037134 0.0026406 0 0.0093305 0 0.00064097 -0.00097784 0.0004118 -0.00045898 0.13555 0.00092516 -0.0019738 -0.00075624 -0.0096702 -0.010082 -0.0075156 0.012814 -0.0071497 -0.0030967 -0.056971 -0.22465 -0.13138 -0.048324 -0.12447 0.013304 -0.038147 -0.12867 -0.08237 -0.047618 -0.20441 -0.15856 0.0079488
1.0078 -0.0044695 -0.0027355 -9.3192e-05 -0.0013446 0 -0.00042589 -0.0023055 -0.0066409 0.00034219 -0.0050792 -0.0061018 0.75611 0.0029987 0.0011232 -0.0027942 0.0026504 0.002644 0.0027168 -0.0031848 -0.0021356 0.0058537 0 0.012685 0 0.00064971 -0.00010789 0.00036324 0.00030712 0.13699 0.0016913 -0.0013283 -0.0018767 -0.008631 -0.010294 -0.0067119 0.0083446 -0.0058117 -0.0020007 -0.057052 -0.22606 -0.13025 -0.050375 -0.12596 0.016349 -0.03829 -0.12409 -0.077918 -0.048365 -0.20061 -0.15674 0.0077709
1.0117 -0.0045827 -0.0026372 -0.002243 -0.0030287 0 -0.0017611 -0.0027743 -0.0056615 -0.001533 -0.0028219 -0.0053078 0.76049 0.0015609 0.0042595 0.00037454 0.0020615 0.0077236 0.008141 -0.0011422 0.00061372 0.0077703 0 0.010365 0 0.00023118 0.00050744 0.00040727 0.00060224 0.13994 0.00099273 -0.00062892 -0.0033067 -0.0070419 -0.008372 -0.0065228 0.0016811 -0.0039543 -0.0016196 -0.057133 -0.22747 -0.12913 -0.052426 -0.12745 0.019393 -0.038433 -0.11951 -0.073467 -0.049112 -0.19682 -0.15492 0.0074098
1.0156 -0.0043806 -0.0026975 -0.0043316 -0.0045761 0 -0.0039934 -0.0036356 -0.0039038 -0.0040688 -0.0019774 -0.0037867 0.78511 0.00094718 0.0067737 0.0041924 -0.0012056 0.0088036 0.011734 0.0023193 0.0019436 0.0076738 0 0.0040872 0 -0.00014101 0.00053045 0.00086331 0.00028219 0.14837 -0.00053831 -0.00060499 -0.0046384 -0.0054395 -0.0044871 -0.0057663 -0.0063578 -0.0018882 -0.0018925 -0.055973 -0.2276 -0.12831 -0.053838 -0.12689 0.021809 -0.038878 -0.11352 -0.070446 -0.049994 -0.19212 -0.15419 0.0071718
1.0195 -0.0041088 -0.0029027 -0.0060747 -0.0056465 0 -0.0057808 -0.0040015 -0.0021391 -0.0061677 -0.0033834 -0.0019064 0.82003 0.0017642 0.0070522 0.006002 -0.0045449 0.0062371 0.011862 0.004276 0.00079055 0.0055096 0 -0.001054 0 -3.8683e-05 0.00010115 0.0014788 -0.00024708 0.15701 -0.0021599 -0.0014814 -0.005267 -0.0038904 -7.5485e-06 -0.003613 -0.014255 0.00017362 -0.0024943 -0.054293 -0.22719 -0.12763 -0.054982 -0.12548 0.023961 -0.039449 -0.10693 -0.068027 -0.050932 -0.18703 -0.15392 0.0067255
1.0234 -0.0037552 -0.0028688 -0.0071249 -0.0058052 0 -0.0057438 -0.0032123 -0.0010657 -0.0069775 -0.0052134 -0.00065169 0.85141 0.0027308 0.0046384 0.0043874 -0.0056828 0.0027945 0.0085206 0.0027928 -0.0014846 0.0017664 0 -0.0011054 0 0.00038311 -0.00036927 0.0015106 -0.00047103 0.15386 -0.0037133 -0.0026232 -0.0048202 -0.0018045 0.0035714 -0.00055676 -0.020243 0.0018857 -0.0034489 -0.052424 -0.22665 -0.12711 -0.055974 -0.12393 0.026015 -0.040066 -0.10045 -0.065918 -0.051839 -0.18194 -0.15398 0.0060654
1.0273 -0.0031235 -0.0022839 -0.0072254 -0.004877 0 -0.0036069 -0.0015006 -0.00069657 -0.0062701 -0.0047978 -0.00095145 0.87067 0.0023292 0.00073659 0.00063209 -0.0046732 0.00098138 0.0031839 -0.0012045 -0.0026023 -0.0026666 0 0.0032879 0 0.00047357 -0.00059191 0.00050973 -0.00029692 0.1307 -0.0053298 -0.0030759 -0.0035327 0.0013972 0.0056003 0.0019691 -0.022902 0.0027083 -0.0049795 -0.049443 -0.22537 -0.12763 -0.056065 -0.12163 0.027479 -0.040948 -0.094691 -0.065655 -0.052558 -0.17676 -0.15602 0.0060444
1.0313 -0.0021147 -0.0013142 -0.0064189 -0.0033372 0 -0.00063607 9.0891e-05 -0.00050984 -0.0045135 -0.0014916 -0.0026612 0.87753 0.00054596 -0.0023582 -0.0024701 -0.0034422 0.00096311 -0.0022509 -0.004663 -0.0015888 -0.0066007 0 0.0076234 0 -0.00020363 -0.00058855 -0.0010073 -9.8572e-05 0.09179 -0.0067213 -0.0024749 -0.0021765 0.0053305 0.0063468 0.0028863 -0.02161 0.0022315 -0.0067641 -0.046461 -0.22408 -0.12814 -0.056157 -0.11932 0.028944 -0.04183 -0.088927 -0.065393 -0.053277 -0.17159 -0.15806 0.0073903
1.0352 -0.00089277 -0.00051892 -0.0050057 -0.0021405 0 0.0011552 0.00052344 -0.00014542 -0.0025688 0.0024407 -0.0043287 0.87711 -0.0012031 -0.0029 -0.0032927 -0.0035581 0.00097846 -0.0063061 -0.0051124 0.00044037 -0.0088164 0 0.0077068 0 -0.0012886 -0.00055295 -0.0018472 -0.00025949 0.052317 -0.0071239 -0.0013991 -0.0015384 0.0084969 0.0063311 0.0023479 -0.016767 0.00060766 -0.0076801 -0.043085 -0.22271 -0.12911 -0.055493 -0.11757 0.030679 -0.042556 -0.084875 -0.065629 -0.053366 -0.16673 -0.16076 0.0093155
1.0391 0.00023731 -0.00035364 -0.0032525 -0.001933 0 0.00052394 -0.00041915 0.00020544 -0.0011847 0.0039279 -0.004272 0.87586 -0.0017304 -0.0012282 -0.0027445 -0.0046698 -0.00036467 -0.008015 -0.0027575 0.0014685 -0.0085792 0 0.0033139 0 -0.0018694 -0.00060544 -0.0012498 -0.00074633 0.027396 -0.0060532 -0.00080839 -0.0018457 0.0092904 0.005712 0.0013764 -0.0097203 -0.001388 -0.0066596 -0.039428 -0.22128 -0.13041 -0.05429 -0.11622 0.032606 -0.04317 -0.082041 -0.066221 -0.053006 -0.16211 -0.16393 0.0098122
1.043 0.001076 -0.00077244 -0.0012134 -0.0023544 0 -0.001973 -0.0020206 0.00015683 -0.00061322 0.0020603 -0.0021076 0.8797 -0.0013481 0.00037906 -0.002918 -0.0051343 -0.0023647 -0.0067958 2.8146e-05 0.00040135 -0.0060837 0 -0.0019738 0 -0.0013758 -0.00070716 0.00028159 -0.0011689 0.021003 -0.0039214 -0.0011333 -0.0025967 0.0072837 0.0042641 0.00074154 -0.0022523 -0.0028126 -0.0038791 -0.035776 -0.21985 -0.1317 -0.053059 -0.11492 0.034565 -0.043766 -0.079293 -0.066796 -0.052608 -0.15751 -0.16709 0.0078814
1.0469 0.0016174 -0.0013073 0.0010751 -0.0022288 0 -0.0043304 -0.0032395 -0.00027365 -0.0005678 -0.0010904 0.00079649 0.89318 -0.0013262 -0.0002184 -0.0045611 -0.0039026 -0.0028912 -0.0028265 0.0011891 -0.0021413 -0.0024007 0 -0.0043201 0 -0.00019399 -0.00076232 0.0013594 -0.0012094 0.023711 -0.0016853 -0.0019009 -0.0029167 0.0035547 0.0018007 0.00026557 0.0043168 -0.0031626 -0.00086856 -0.032363 -0.21872 -0.13268 -0.050687 -0.11526 0.03781 -0.043625 -0.080053 -0.06672 -0.050668 -0.15379 -0.16941 0.005279
1.0508 0.0019159 -0.0015025 0.0032483 -0.00063638 0 -0.0045963 -0.0034165 -0.00062642 -0.00047495 -0.0025646 0.0025117 0.91749 -0.0022258 -0.0028485 -0.006184 -0.0015279 -0.00076042 0.0023194 0.00088522 -0.0045175 0.0010857 0 -0.0029509 0 0.00068539 -0.00073512 0.0010091 -0.0009155 0.02044 0.00010275 -0.0022194 -0.0021639 -0.00022439 -0.0014573 -0.00080391 0.0097888 -0.002616 0.00084343 -0.028949 -0.21759 -0.13366 -0.048315 -0.11561 0.041054 -0.043485 -0.080812 -0.066644 -0.048729 -0.15008 -0.17173 0.0053188
1.0547 0.0019429 -0.001262 0.0046166 0.0020812 0 -0.0023376 -0.0025262 -0.00059242 0.00018233 -0.0013192 0.0022684 0.94841 -0.0030664 -0.0050593 -0.005781 0.00060644 0.0026899 0.0058854 0.00093367 -0.0053674 0.0033005 0 -0.00015369 0 0.00065114 -0.00065357 -0.00040281 -0.00056847 0.0018389 0.0017039 -0.0016068 -0.00037448 -0.0029835 -0.0048521 -0.0028355 0.014784 -0.0017401 0.001246 -0.026213 -0.2168 -0.13412 -0.045824 -0.11653 0.044678 -0.043114 -0.082924 -0.066058 -0.046299 -0.14699 -0.17311 0.0094143
1.0586 0.0016412 -0.00082132 0.0046664 0.0043889 0 0.0010735 -0.0009792 -0.00045859 0.001573 0.0010577 0.0010089 0.97723 -0.0023283 -0.0045767 -0.0032401 0.0016863 0.0046006 0.0055736 0.0025431 -0.0044043 0.0037503 0 0.0015761 0 5.5555e-05 -0.00054666 -0.0015548 -0.00035412 -0.029015 0.0035753 -0.00038375 0.001717 -0.0046236 -0.0075117 -0.0052708 0.019515 -0.00097697 0.0018425 -0.024259 -0.21641 -0.13397 -0.043194 -0.11812 0.048738 -0.042477 -0.086598 -0.064884 -0.043299 -0.14464 -0.17343 0.014942
1.0625 0.0011039 -0.00045526 0.0035852 0.004755 0 0.0035264 0.00065697 -0.00075116 0.003333 0.0022424 0.00029119 0.99586 0.00026879 -0.001732 -0.00073831 0.001869 0.0033135 0.0015524 0.0048682 -0.002305 0.0025122 0 0.0019659 0 -0.00021836 -0.00041985 -0.0014679 -0.00024384 -0.058971 0.0055119 0.00067586 0.0030894 -0.0054545 -0.0086277 -0.0069705 0.022761 -0.00036192 0.0039595 -0.022306 -0.21602 -0.13383 -0.040565 -0.11971 0.052798 -0.04184 -0.090273 -0.063709 -0.0403 -0.14229 -0.17374 0.017083
1.0664 0.00061532 -0.00023286 0.0021945 0.0029623 0 0.0037142 0.0018245 -0.0014258 0.0045958 0.001556 0.00077261 1.0025 0.0031594 0.0008155 -0.00063135 0.0015246 9.3657e-05 -0.0031895 0.0059737 -8.6784e-05 0.00025383 0 0.0024893 0 0.00026934 -0.00027699 -0.00038182 -0.00016883 -0.074389 0.0066408 0.0010514 0.0030667 -0.0055668 -0.0077249 -0.0070284 0.022303 0.00034413 0.0070661 -0.022723 -0.21685 -0.13285 -0.039149 -0.12159 0.05589 -0.041856 -0.095358 -0.062574 -0.03772 -0.14176 -0.17285 0.013181
1.0703 0.00043985 -5.3963e-06 0.0012612 0.00037335 0 0.001987 0.0021575 -0.0016204 0.0043996 0.00042093 0.0018353 1.0024 0.0042204 0.00091986 -0.0030823 0.00058802 -0.0020102 -0.0050238 0.005134 0.00147 -0.0017388 0 0.0038708 0 0.0010546 -0.00012057 0.00063522 -0.00018664 -0.07126 0.0063076 0.00090121 0.0018104 -0.0048489 -0.0048996 -0.005297 0.016739 0.0013148 0.0089466 -0.023394 -0.2178 -0.13179 -0.037863 -0.12351 0.058878 -0.041942 -0.10059 -0.061442 -0.035184 -0.14142 -0.17182 0.0052936
1.0742 0.00057162 0.00042994 0.00086093 -0.0010943 0 -3.3271e-05 0.0017647 -0.0004289 0.0024086 0.0006439 0.00254 1.0035 0.0027028 -0.0006983 -0.0059234 -0.0010522 -0.0011855 -0.0028143 0.0038661 0.0021036 -0.0019646 0 0.0046762 0 0.0013046 7.4864e-05 0.00083799 -0.00038964 -0.058455 0.004775 0.00088341 0.00030632 -0.0034124 -0.00089082 -0.0022987 0.0070701 0.0024563 0.0077233 -0.025137 -0.21942 -0.13082 -0.037561 -0.12538 0.060764 -0.042843 -0.10591 -0.061008 -0.033409 -0.14194 -0.17107 -0.0016695
1.0781 0.00075507 0.0011523 0.00045666 -0.00042393 0 -0.00068765 0.0013422 0.0020518 -0.00055198 0.0024797 0.0026454 1.0092 -8.0975e-05 -0.0012808 -0.0067976 -0.0027703 0.0012327 0.00090687 0.0044017 0.0020857 0.00028185 0 0.0027621 0 0.00074387 0.00033699 0.00045851 -0.00069541 -0.051111 0.0028835 0.0015631 -0.00026892 -0.0016683 0.0031888 0.0011951 -0.0035811 0.0035041 0.0037811 -0.02893 -0.22229 -0.13004 -0.039146 -0.12717 0.060541 -0.045304 -0.11138 -0.061907 -0.03309 -0.14412 -0.17083 -0.0042767
1.082 0.00079735 0.0020338 -0.00039915 0.0017795 0 0.00056691 0.0017651 0.0045964 -0.0027707 0.0044366 0.0025579 1.0173 -0.0019303 0.00075314 -0.0052411 -0.0033326 0.0020004 0.0021342 0.0071119 0.0020336 0.0039984 0 -0.0019744 0 -4.3102e-05 0.00059839 0.00024198 -0.00085209 -0.058795 0.0011236 0.0028851 0.00055331 0.00014841 0.0063855 0.004489 -0.012022 0.0042838 -0.000328 -0.032723 -0.22517 -0.12925 -0.04073 -0.12895 0.060318 -0.047764 -0.11686 -0.062806 -0.03277 -0.14629 -0.17059 -0.0030236
1.0859 0.00083648 0.0027843 -0.0015068 0.0038006 0 0.0028578 0.0033003 0.005908 -0.0027958 0.0048312 0.0025221 1.0238 -0.00161 0.0038018 -0.0026307 -0.0020915 -0.00070472 -0.00081503 0.0097053 0.0025452 0.0067881 0 -0.0067146 0 -0.00024893 0.00065919 0.00050212 -0.00071013 -0.078186 -0.00068223 0.0041116 0.002076 0.002344 0.0083312 0.0070688 -0.016929 0.0048658 -0.0019518 -0.038421 -0.22957 -0.12968 -0.044892 -0.13087 0.056946 -0.052865 -0.12178 -0.066364 -0.034861 -0.1503 -0.17255 -0.0008245
1.0898 0.0012316 0.0031146 -0.0021959 0.0040825 0 0.0045754 0.0051531 0.0058045 -0.00062298 0.0033838 0.0022901 1.0275 0.00030725 0.0046884 -0.00038792 0.00013403 -0.0051457 -0.0054721 0.009301 0.0037705 0.00662 0 -0.0079699 0 0.00028846 0.0003437 0.00080451 -0.00041836 -0.096931 -0.0026779 0.0042998 0.0029246 0.005354 0.0092305 0.008636 -0.018906 0.0054533 -0.00044464 -0.044648 -0.23439 -0.13045 -0.049768 -0.13283 0.0527 -0.058697 -0.12656 -0.07066 -0.037619 -0.15482 -0.1751 0.00026735
1.0938 0.002144 0.0029469 -0.0019979 0.0023069 0 0.0045071 0.00595 0.0052757 0.0021799 0.0013357 0.0017569 1.0318 0.002197 0.0022293 0.0013541 0.0017243 -0.0073878 -0.007308 0.0054364 0.0051759 0.0036666 0 -0.0048587 0 0.00092106 -0.00024517 0.00058635 -0.00024351 -0.10541 -0.0042093 0.0030267 0.0022222 0.008848 0.0094645 0.0091672 -0.018885 0.0060947 0.0025372 -0.051 -0.23943 -0.13161 -0.05509 -0.13496 0.047877 -0.065137 -0.13103 -0.075606 -0.040888 -0.1596 -0.17835 0.00046223
1.0977 0.0032492 0.0025133 -0.0010441 -0.00041013 0 0.0026492 0.0048865 0.0053368 0.0036883 0.00020988 0.0016064 1.0409 0.0028406 -0.0012738 0.0032126 0.0019031 -0.0050562 -0.0039753 0.00088854 0.0057447 0.0003334 0 -0.00011189 0 0.00088284 -0.00067772 -8.5436e-05 -0.00019575 -0.10515 -0.0041568 0.00084068 0.00048083 0.011418 0.0092099 0.0088883 -0.016773 0.006491 0.0045951 -0.057788 -0.24523 -0.13416 -0.06197 -0.13769 0.041038 -0.0737 -0.13447 -0.082826 -0.045936 -0.1653 -0.18402 0.00078958
1.1016 0.0039244 0.0022109 0.00021267 -0.0022591 0 0.00017046 0.0025107 0.0059025 0.0031915 0.00057103 0.0028078 1.0563 0.002252 -0.0024854 0.0050663 0.0014934 0.00014273 0.0022973 -0.00075822 0.0045991 -0.00088831 0 0.0022542 0 8.4908e-05 -0.00052579 -0.00055066 3.8922e-05 -0.1055 -0.0021872 -0.00097402 -0.00067656 0.011459 0.0083712 0.0080649 -0.011821 0.0061265 0.0044382 -0.064576 -0.25103 -0.13671 -0.06885 -0.14042 0.034199 -0.082262 -0.13791 -0.090045 -0.050984 -0.171 -0.18968 0.0012095
1.1055 0.0037734 0.002276 0.0015426 -0.0019182 0 -0.0014125 0.00034583 0.0058862 0.0017012 0.0018467 0.0052575 1.0764 0.0013563 -0.00082833 0.0056192 0.0018367 0.0037876 0.0065453 0.0014391 0.0016887 0.00016527 0 0.00038297 0 -0.00080242 0.000181 -0.00035137 0.00067769 -0.11206 0.00054452 -0.0012744 0.00012576 0.0085541 0.0067455 0.0067496 -0.0041384 0.0046857 0.0025275 -0.070159 -0.25625 -0.13958 -0.075332 -0.14367 0.027753 -0.091025 -0.14011 -0.097616 -0.056026 -0.17622 -0.19615 0.00076978
1.1094 0.0029763 0.0025562 0.003056 0.00055542 0 -0.0012524 -0.00035099 0.0044064 0.00093239 0.0030522 0.0072309 1.0979 0.0010902 0.00071237 0.0036666 0.0030923 0.0028985 0.0054936 0.0047224 -0.0019572 0.0011447 0 -0.0040276 0 -0.0010101 0.00086066 0.00017196 0.0013938 -0.11933 0.0022855 3.629e-05 0.0027095 0.0040061 0.0041611 0.0047662 0.0045564 0.0024332 0.00036836 -0.075128 -0.26118 -0.14262 -0.081609 -0.1472 0.021508 -0.099889 -0.14169 -0.10537 -0.061065 -0.1812 -0.20304 -0.00067863
1.1133 0.0021142 0.0026214 0.0047637 0.0037022 0 0.00033258 0.00044178 0.0018124 0.0017356 0.0035226 0.0067012 1.1176 0.0018111 -0.001082 -0.0003851 0.003942 -0.0011209 0.00039238 0.0051313 -0.0047111 -0.0003567 0 -0.0074156 0 -0.00036413 0.00084539 0.00023189 0.0014689 -0.11576 0.0023932 0.0018506 0.0053045 -9.9587e-05 0.00053578 0.0020102 0.011936 0.00018458 -0.00061803 -0.079725 -0.26582 -0.14548 -0.087559 -0.15071 0.015656 -0.10845 -0.14303 -0.11285 -0.065823 -0.18592 -0.20973 -0.001804
1.1172 0.0016372 0.0021401 0.0061736 0.0055934 0 0.0021977 0.0016561 -0.00054303 0.0034399 0.0030944 0.0034494 1.1334 0.0033549 -0.0057533 -0.0045504 0.0031049 -0.0038046 -0.004381 0.0012498 -0.0053694 -0.0041138 0 -0.0073227 0 0.00063358 1.5808e-05 -0.00046924 0.00053836 -0.095965 0.0019848 0.002698 0.0059264 -0.002449 -0.0039615 -0.0012124 0.016753 -0.0012023 0.00018777 -0.081058 -0.26798 -0.14678 -0.090635 -0.15402 0.013249 -0.11439 -0.14235 -0.11802 -0.068121 -0.18836 -0.21478 -0.0013177
1.1211 0.0014944 0.0011724 0.0065077 0.0051537 0 0.0032315 0.0021378 -0.0015273 0.0046082 0.0019293 -0.00033018 1.1445 0.0053731 -0.0091399 -0.0068808 0.0008803 -0.0021258 -0.0054853 -0.0043661 -0.0040373 -0.0072554 0 -0.0040492 0 0.0012911 -0.0010409 -0.0013015 -0.00085132 -0.066655 0.0026743 0.0019657 0.0040236 -0.0032516 -0.0086143 -0.0041766 0.019344 -0.0014461 0.0024143 -0.08239 -0.27014 -0.14809 -0.093711 -0.15733 0.010841 -0.12032 -0.14166 -0.12318 -0.070419 -0.1908 -0.21983 0.00020521
1.125 0.0012617 0.0001039 0.0053773 0.0029184 0 0.0030599 0.0015055 -0.0011981 0.0043291 0.00040851 -0.0018714 1.1539 0.007439 -0.0075747 -0.0069233 -0.001146 0.002227 -0.0034685 -0.0074264 -0.0021403 -0.0071669 0 -1.0456e-05 0 0.0012264 -0.0015589 -0.001326 -0.001604 -0.039571 0.0046784 0.00043625 0.00094613 -0.0036265 -0.012086 -0.0061207 0.020442 -0.0010319 0.0048293 -0.08156 -0.27037 -0.14751 -0.094489 -0.15963 0.011261 -0.12339 -0.13977 -0.12584 -0.070317 -0.19142 -0.22266 0.00076542
1.1289 0.00059748 -0.00068264 0.0031745 0.00057916 0 0.0021074 0.0001864 -0.00060863 0.0027949 -0.0008718 -0.00042866 1.168 0.0088712 -0.0019134 -0.0055594 -0.0018929 0.0042655 -0.0016913 -0.0056602 -0.0013758 -0.0043376 0 0.0022037 0 0.00048209 -0.0013047 -0.00032747 -0.0011333 -0.019382 0.0063783 -0.00040315 -0.0011857 -0.0043885 -0.012967 -0.0066825 0.019759 -0.00075566 0.0058096 -0.078901 -0.26897 -0.14535 -0.093327 -0.1611 0.014068 -0.12404 -0.13687 -0.12638 -0.068189 -0.19052 -0.22362 -0.00060043
1.1328 -0.00043472 -0.0010521 0.00072691 -0.00039744 0 0.0010861 -0.0011329 -0.00075189 0.00082201 -0.0013008 0.0020423 1.192 0.0087277 0.0030649 -0.0036858 -0.001871 0.00070906 -0.002663 -0.00058723 -0.0023022 -0.0019786 0 0.0014981 0 -0.00064133 -0.00074668 0.00089121 -3.2396e-05 -0.00028942 0.0059003 0.00026823 -0.0012243 -0.0054041 -0.010747 -0.0060052 0.016061 -0.00099181 0.0042423 -0.076243 -0.26757 -0.14319 -0.092166 -0.16256 0.016875 -0.12469 -0.13397 -0.12691 -0.066061 -0.18961 -0.22458 -0.002374
1.1367 -0.0014571 -0.0010781 -0.0014011 4.708e-05 0 0.00042301 -0.0019572 -0.0017272 -0.00094265 -0.00071724 0.002848 1.2227 0.006365 0.0034551 -0.0014353 -0.002193 -0.0062885 -0.0055667 0.0041651 -0.0037394 -0.0025648 0 -0.0011467 0 -0.0017292 -0.00050695 0.0013132 0.00045462 0.024976 0.0030477 0.0017837 0.00015327 -0.0059096 -0.00639 -0.0044783 0.0087151 -0.0013573 0.0004544 -0.070953 -0.26373 -0.13776 -0.088161 -0.16118 0.023414 -0.12015 -0.12976 -0.12318 -0.060007 -0.18612 -0.22165 -0.0022224
1.1406 -0.0021285 -0.00086958 -0.0031923 0.00061328 0 7.7983e-05 -0.0020373 -0.0028452 -0.0022829 0.00028399 0.0011107 1.2472 0.0023156 0.00020706 0.0012415 -0.0027579 -0.010629 -0.007294 0.0061611 -0.0036563 -0.0049357 0 -0.0032182 0 -0.002309 -0.00068233 0.00075061 -0.00027605 0.054626 -0.00049862 0.0025063 0.0011506 -0.0052241 -0.0018084 -0.0024371 -0.0010355 -0.0011171 -0.0037005 -0.065615 -0.25986 -0.13227 -0.084104 -0.15976 0.030022 -0.1155 -0.12552 -0.11938 -0.053881 -0.18259 -0.21865 -3.2918e-05
1.1445 -0.0023849 -0.00053063 -0.0047986 -0.00010072 0 -0.00021783 -0.0013239 -0.003395 -0.0031238 0.00066504 -0.0016959 1.2526 -0.0013917 -0.0019684 0.0036386 -0.002047 -0.0078919 -0.0056654 0.0059009 -0.00098203 -0.0053075 0 -0.0021364 0 -0.0020114 -0.00076215 -9.4011e-06 -0.0014743 0.078604 -0.0029056 0.00126 0.00041678 -0.0031624 0.0014635 -0.00012785 -0.010527 2.0239e-05 -0.0060244 -0.060137 -0.25608 -0.12635 -0.080172 -0.15739 0.03675 -0.10972 -0.12147 -0.11482 -0.047148 -0.17878 -0.21508 0.0015012
1.1484 -0.00238 -0.0002654 -0.0060478 -0.0022835 0 -0.00064261 -0.00011919 -0.0032422 -0.0033277 -0.00023894 -0.0035553 1.2395 -0.0022061 0.00033941 0.004502 0.00090873 0.00025194 -0.0014784 0.0056016 0.0031678 -0.0014671 0 0.0028639 0 -0.000884 -0.00023206 -0.00010478 -0.0017318 0.090039 -0.0039257 -0.0016072 -0.0018896 -5.0035e-05 0.0032442 0.0021088 -0.017411 0.0014802 -0.0056551 -0.054469 -0.25244 -0.11985 -0.07641 -0.15373 0.043643 -0.10237 -0.11765 -0.10924 -0.039581 -0.1746 -0.21075 -4.1592e-05
1.1523 -0.0022621 -0.00037651 -0.0064876 -0.0047512 0 -0.0011966 0.00079015 -0.0027592 -0.0029292 -0.002115 -0.003877 1.2258 0.0010048 0.0055569 0.0033901 0.0046775 0.0072793 0.0024778 0.0065591 0.0060434 0.0042511 0 0.0096089 0 0.00045205 0.00078947 0.00046346 -0.00044342 0.093594 -0.0047784 -0.0044841 -0.0043463 0.0033491 0.0044182 0.0037609 -0.020893 0.0022182 -0.0037591 -0.048801 -0.2488 -0.11336 -0.072647 -0.15007 0.050537 -0.095018 -0.11384 -0.10366 -0.032014 -0.17042 -0.20641 -0.0033926
1.1563 -0.0020538 -0.0010115 -0.0059197 -0.0060592 0 -0.0018393 0.00047069 -0.0023202 -0.0024098 -0.0038961 -0.0035338 1.234 0.0065361 0.0087024 0.0015558 0.0062435 0.0077535 0.0041093 0.0078348 0.0053154 0.0067208 0 0.013961 0 0.0011374 0.0015749 0.0008923 0.0014862 0.10003 -0.0064179 -0.0058308 -0.0054704 0.0059085 0.0057068 0.0043708 -0.021386 0.0016012 -0.0024979 -0.04482 -0.24798 -0.10897 -0.072037 -0.14665 0.054496 -0.088805 -0.11219 -0.099547 -0.026275 -0.1677 -0.20401 -0.0041534
1.1602 -0.0017276 -0.001899 -0.0047335 -0.0057788 0 -0.0026023 -0.0013895 -0.0019518 -0.0024411 -0.0046626 -0.0033164 1.2705 0.010475 0.0065252 0.0010224 0.0040638 0.0023192 0.0035909 0.0074415 0.00098927 0.0031493 0 0.012856 0 0.00075907 0.0014627 0.00054386 0.0024857 0.11287 -0.0082135 -0.0053779 -0.0048136 0.0064964 0.0067662 0.0038691 -0.019348 -4.9366e-05 -0.0031556 -0.04111 -0.24761 -0.10492 -0.071933 -0.14327 0.057984 -0.082776 -0.11088 -0.095665 -0.02083 -0.16522 -0.20192 0.00058762
1.1641 -0.001343 -0.0024657 -0.0035719 -0.0047183 0 -0.0035076 -0.0039958 -0.0014633 -0.003208 -0.0043981 -0.0029655 1.3165 0.0093873 0.0007964 0.0025745 4.0553e-05 -0.003087 0.0025614 0.0046246 -0.0044445 -0.0036162 0 0.0071589 0 -0.00023446 0.00049409 -0.00029301 0.0018771 0.12348 -0.008542 -0.0041653 -0.0031354 0.0046848 0.0065087 0.0026278 -0.014811 -0.0017769 -0.0051525 -0.038368 -0.24873 -0.10241 -0.073431 -0.14094 0.059885 -0.07817 -0.11075 -0.093052 -0.016881 -0.16373 -0.2012 0.0084145
1.168 -0.001071 -0.002357 -0.002694 -0.0039683 0 -0.0044021 -0.0059025 -0.00085983 -0.0040914 -0.003902 -0.0019832 1.3433 0.0031249 -0.0036057 0.0048033 -0.0021193 -0.0030344 0.0022427 0.00084318 -0.0077944 -0.0073082 0 0.0015078 0 -0.00087007 -0.00061985 -0.0007186 0.00053433 0.12161 -0.0065998 -0.0034913 -0.0016873 0.0012653 0.0042448 0.0010962 -0.008051 -0.0028672 -0.0067886 -0.037869 -0.25328 -0.10347 -0.078645 -0.14105 0.058105 -0.076866 -0.11339 -0.09338 -0.016405 -0.16453 -0.20367 0.013118
1.1719 -0.0010902 -0.0018678 -0.0018108 -0.0038319 0 -0.0049554 -0.0061595 -0.00057727 -0.0042192 -0.0039768 -0.00097218 1.3374 -0.0047279 -0.0036649 0.0053855 -0.00073749 0.0022613 0.0025683 -0.0015 -0.0074457 -0.0041263 0 0.0006093 0 -0.00050473 -0.0011296 -0.00026212 -5.323e-05 0.11002 -0.0033857 -0.0037972 -0.0012936 -0.0021288 0.00041275 -0.0006422 -0.00030805 -0.0034353 -0.0068502 -0.037369 -0.25784 -0.10453 -0.083858 -0.14116 0.056325 -0.075562 -0.11603 -0.093709 -0.015928 -0.16532 -0.20614 0.010605
1.1758 -0.0014809 -0.0017661 -0.00062936 -0.0037376 0 -0.0049081 -0.0051087 -0.0012459 -0.0034097 -0.004691 -0.001425 1.3138 -0.0094561 -0.0010086 0.0033802 0.0019554 0.0074167 0.0028549 -0.0012394 -0.0043467 0.0034978 0 0.0050381 0 0.00059649 -0.00083155 0.00054099 0.00067132 0.10518 -0.00078181 -0.0044592 -0.0019186 -0.004226 -0.0038083 -0.0028961 0.0065818 -0.0041573 -0.0054859 -0.039151 -0.2654 -0.10955 -0.092264 -0.14534 0.051278 -0.078522 -0.12157 -0.097374 -0.019653 -0.16866 -0.21168 0.0032277
1.1797 -0.0022205 -0.0025949 0.00053857 -0.0031268 0 -0.004361 -0.0040392 -0.0031176 -0.0024843 -0.005412 -0.0038437 1.3019 -0.0088429 0.00025709 0.00016943 0.002187 0.0073395 0.0027699 0.00062351 -0.0010584 0.0091085 0 0.010604 0 0.0015267 -8.7408e-05 0.00071534 0.0018036 0.12128 0.00021465 -0.0045436 -0.0029117 -0.0051223 -0.0074653 -0.0058654 0.011381 -0.0054346 -0.0036897 -0.04173 -0.27401 -0.11595 -0.10178 -0.15094 0.04509 -0.08297 -0.12814 -0.10221 -0.024846 -0.17288 -0.21828 -0.0021113
1.1836 -0.00325 -0.0041298 0.00087839 -0.0022608 0 -0.0038027 -0.0040307 -0.0056354 -0.0025455 -0.0055185 -0.0064526 1.3189 -0.0046756 -0.0018366 -0.001911 -0.0011223 0.0021641 0.0023792 0.0020616 0.00021963 0.0082724 0 0.012243 0 0.001588 0.00061588 -5.1567e-05 0.002005 0.15464 0.00017838 -0.0037252 -0.0036088 -0.006064 -0.010301 -0.0090891 0.014071 -0.0068496 -0.0022251 -0.044659 -0.28279 -0.12286 -0.11151 -0.15742 0.038628 -0.088133 -0.13512 -0.10751 -0.030732 -0.1775 -0.22511 -0.00029401
1.1875 -0.0045047 -0.0055618 -0.0001531 -0.0020264 0 -0.0037844 -0.0050987 -0.0076112 -0.0039381 -0.0050471 -0.0064941 1.3549 -0.00078599 -0.004982 -0.0017586 -0.0049196 -0.003119 0.001573 0.001989 -0.0009041 0.002486 0 0.0088676 0 0.00089653 0.001044 -0.0010047 0.00096774 0.1868 0.00022909 -0.0025396 -0.0038037 -0.0081292 -0.012367 -0.011483 0.015124 -0.007491 -0.0012126 -0.049174 -0.29232 -0.13212 -0.1222 -0.16783 0.030924 -0.096528 -0.14399 -0.11497 -0.039752 -0.18389 -0.23291 0.0075818
1.1914 -0.0058697 -0.0062293 -0.0022406 -0.00296 0 -0.004488 -0.0063776 -0.0080353 -0.0059609 -0.0046311 -0.0031693 1.3851 0.00051427 -0.0050755 -0.0002495 -0.0051501 -0.0037105 3.9411e-05 0.0011016 -0.003017 -0.0027445 0 0.0043931 0 0.0001902 0.001204 -0.0011013 -0.00024717 0.2042 0.00056947 -0.0018557 -0.003795 -0.011066 -0.013472 -0.012091 0.014298 -0.0068552 -0.00060697 -0.05369 -0.30186 -0.14137 -0.13288 -0.17825 0.02322 -0.10492 -0.15286 -0.12243 -0.048773 -0.19029 -0.24071 0.01585
1.1953 -0.0071306 -0.0061478 -0.004498 -0.0045854 0 -0.0055509 -0.0069867 -0.0069383 -0.0075668 -0.0048198 0.00094956 1.3946 0.00023081 -0.0006034 0.001033 -0.0011866 0.00043979 -0.0019483 0.00088056 -0.0041187 -0.003388 0 0.0038308 0 9.6295e-05 0.0011108 -0.00015311 -0.00034276 0.21295 0.00024547 -0.0021563 -0.0040589 -0.013423 -0.013281 -0.010916 0.010513 -0.0054316 -0.00069912 -0.058552 -0.30956 -0.14995 -0.14208 -0.18951 0.016534 -0.11358 -0.16157 -0.12975 -0.057979 -0.19683 -0.24699 0.019791
1.1992 -0.0080137 -0.0058341 -0.0063212 -0.0058194 0 -0.0063102 -0.0066459 -0.0055034 -0.0082489 -0.0054898 0.0019302 1.3913 0.0010974 0.0056244 0.0014902 0.0033054 0.004932 -0.0030839 0.0019093 -0.0030651 -0.00029623 0 0.0083347 0 0.00060699 0.0007024 0.00091325 0.00082952 0.23158 -0.001695 -0.0032644 -0.0048385 -0.013803 -0.011911 -0.009013 0.0031836 -0.004366 -0.0018806 -0.063625 -0.31614 -0.15813 -0.15037 -0.20128 0.010471 -0.12241 -0.17018 -0.137 -0.067298 -0.20346 -0.25234 0.01921
1.2031 -0.0083221 -0.0057074 -0.0078411 -0.0060292 0 -0.006281 -0.0055951 -0.0051559 -0.0082329 -0.005952 -0.0018408 1.3942 0.0043443 0.0090672 0.0017754 0.0041343 0.0054109 -0.001962 0.0032644 -0.00028783 0.0025516 0 0.014201 0 0.0012117 1.0062e-05 0.00099002 0.0020952 0.26899 -0.005038 -0.0046287 -0.0059594 -0.01199 -0.010157 -0.0076335 -0.006401 -0.0044905 -0.0039833 -0.068675 -0.32239 -0.16605 -0.15839 -0.21286 0.0046097 -0.13107 -0.17865 -0.1441 -0.076421 -0.21 -0.25741 0.017081
1.207 -0.0080673 -0.0057674 -0.0094761 -0.0056244 0 -0.0055123 -0.0042293 -0.0063123 -0.0079872 -0.0056544 -0.008041 1.4118 0.00817 0.0076532 0.0026088 0.00095698 0.0015871 0.0013058 0.0035662 0.0025959 0.0025323 0 0.016739 0 0.0014367 -0.0006811 -5.8641e-05 0.0021549 0.3122 -0.0085332 -0.0057764 -0.0069887 -0.0089223 -0.0088181 -0.0071756 -0.015292 -0.0056353 -0.0061463 -0.073366 -0.32347 -0.16994 -0.16218 -0.22137 0.0018952 -0.13711 -0.18476 -0.14892 -0.082487 -0.21515 -0.25819 0.015783
1.2109 -0.0074763 -0.0058397 -0.011149 -0.005588 0 -0.0045739 -0.0030215 -0.0079583 -0.0077862 -0.0047841 -0.012551 1.4339 0.009459 0.0034618 0.003774 -0.0024792 -0.0029713 0.0047216 0.0025497 0.0039746 0.00065369 0 0.014928 0 0.0012047 -0.00095544 -0.0012357 0.00089013 0.33842 -0.011079 -0.0065286 -0.0075928 -0.0057853 -0.0078241 -0.0069528 -0.020758 -0.0068684 -0.0075438 -0.078058 -0.32454 -0.17383 -0.16597 -0.22988 -0.00081935 -0.14315 -0.19087 -0.15374 -0.088554 -0.22031 -0.25897 0.015428
1.2148 -0.0068462 -0.0059604 -0.012121 -0.0064882 0 -0.0042119 -0.0026687 -0.008585 -0.0077835 -0.0041717 -0.013137 1.4441 0.0069437 0.00051681 0.0045316 -0.0024497 -0.0045583 0.0061094 0.0014843 0.0034196 -0.00039149 0 0.012076 0 0.00073877 -0.0006097 -0.0014006 -0.00054534 0.33895 -0.01258 -0.0069375 -0.0077981 -0.0032638 -0.0062794 -0.006053 -0.022123 -0.0074038 -0.0081963 -0.082429 -0.32291 -0.17519 -0.16763 -0.23508 -0.0020533 -0.14718 -0.19526 -0.15703 -0.09202 -0.22429 -0.25779 0.015445
1.2188 -0.0063397 -0.0063319 -0.011663 -0.0080031 0 -0.004894 -0.0038911 -0.0076883 -0.0082313 -0.0045891 -0.010989 1.4379 0.0025679 0.0011234 0.0048019 0.00080944 -0.0025909 0.0052937 0.0019443 0.0019712 0.00036972 0 0.012077 0 0.00025899 0.00012897 -0.00037155 -0.00087704 0.32855 -0.013591 -0.0071683 -0.0079374 -0.0016005 -0.0036152 -0.0044508 -0.020837 -0.0072849 -0.0088871 -0.086481 -0.31858 -0.17401 -0.16715 -0.23697 -0.0018079 -0.14922 -0.19792 -0.1588 -0.092889 -0.2271 -0.25466 0.016412
1.2227 -0.0058786 -0.0068913 -0.0097821 -0.009338 0 -0.0064852 -0.0067156 -0.0063472 -0.0092706 -0.0060975 -0.0089032 1.426 -0.00028412 0.004244 0.005444 0.0035993 0.00052974 0.004244 0.0041208 0.0012292 0.0013528 0 0.015402 0 -0.00014573 0.00075031 0.00096858 0.00010973 0.32945 -0.01431 -0.0074442 -0.0083112 -0.0010188 -0.00066338 -0.003207 -0.018842 -0.0072178 -0.010229 -0.090533 -0.31425 -0.17284 -0.16667 -0.23886 -0.0015626 -0.15126 -0.20059 -0.16057 -0.093758 -0.22991 -0.25152 0.0193
1.2266 -0.0052359 -0.0071184 -0.0071851 -0.0099266 0 -0.0082008 -0.00994 -0.0061877 -0.010423 -0.0080149 -0.0084753 1.4214 0.00016314 0.0070212 0.0070624 0.0029899 0.0021812 0.0047471 0.0063888 0.0019176 0.00080479 0 0.019009 0 -0.00041055 0.0008508 0.0015908 0.0014948 0.34671 -0.014187 -0.0079368 -0.0088267 -0.0017237 0.00068615 -0.0034631 -0.016844 -0.0077989 -0.011948 -0.094186 -0.30734 -0.16873 -0.16408 -0.23428 -0.0002414 -0.15063 -0.20064 -0.16032 -0.090158 -0.2306 -0.24739 0.02317
1.2305 -0.0042847 -0.0064955 -0.0045701 -0.0096252 0 -0.0089042 -0.011646 -0.0076705 -0.010582 -0.0094484 -0.0093089 1.4258 0.0027649 0.0074893 0.0087118 1.1503e-06 0.0017921 0.0060986 0.0066658 0.0032041 -0.00077958 0 0.019873 0 -0.00041285 0.00041679 0.0012521 0.0021897 0.36134 -0.012573 -0.008503 -0.0089237 -0.0034088 -0.00084413 -0.0051963 -0.014056 -0.0089645 -0.013207 -0.097813 -0.30026 -0.16442 -0.16136 -0.22928 0.0011484 -0.14982 -0.20052 -0.15994 -0.086271 -0.23116 -0.2432 0.024892
1.2344 -0.0032146 -0.0052043 -0.0021585 -0.0083902 0 -0.007726 -0.010649 -0.0094397 -0.0089016 -0.0098537 -0.010474 1.4303 0.0049527 0.0058088 0.008276 -0.0017478 0.0006478 0.0056531 0.0043546 0.0035338 -0.0012614 0 0.018067 0 -9.7134e-05 -0.00022117 0.00052464 0.0018828 0.34881 -0.009577 -0.0085029 -0.0079211 -0.0050357 -0.0045382 -0.0070456 -0.0093988 -0.010169 -0.013531 -0.10138 -0.29355 -0.1602 -0.15865 -0.22282 0.002275 -0.14887 -0.19994 -0.15931 -0.081495 -0.23113 -0.23981 0.022135
1.2383 -0.0025151 -0.0042115 -1.7237e-05 -0.0061472 0 -0.0047787 -0.0076338 -0.0094952 -0.0058336 -0.0091963 -0.011807 1.4283 0.005262 0.0033274 0.0045201 -0.00025271 0.00010116 0.0020125 0.0010458 0.0023078 0.00029779 0 0.016124 0 0.00035018 -0.0006748 3.9679e-05 0.001088 0.30338 -0.0060735 -0.007108 -0.0056179 -0.0054911 -0.008099 -0.0074977 -0.002897 -0.010965 -0.01315 -0.10486 -0.28742 -0.15609 -0.15597 -0.21397 0.0029717 -0.14766 -0.19862 -0.15827 -0.075265 -0.23011 -0.23772 0.016489
1.2422 -0.0026842 -0.0044667 0.0013275 -0.0032659 0 -0.0014953 -0.0047641 -0.0071032 -0.0030946 -0.0077846 -0.013231 1.4235 0.0043515 0.0010072 -0.0012204 0.0026158 0.00038666 -0.0026084 -0.00072563 0.00071998 0.0021709 0 0.015774 0 0.00056419 -0.00076212 -0.00013534 0.00044287 0.24393 -0.0028541 -0.0041367 -0.0027443 -0.0046645 -0.0095856 -0.0063237 0.0039508 -0.011234 -0.012272 -0.10834 -0.28129 -0.15198 -0.15328 -0.20511 0.0036683 -0.14646 -0.1973 -0.15723 -0.069035 -0.2291 -0.23563 0.01265
1.2461 -0.003862 -0.0059504 0.00094541 -0.0010521 0 -0.00010853 -0.0039377 -0.0035659 -0.0023143 -0.0061141 -0.013293 1.423 0.0038436 -0.0010177 -0.0056767 0.0033177 0.00098988 -0.0038969 0.00041148 0.00067909 0.0019031 0 0.015973 0 0.00032265 -0.00056867 -0.00034451 0.00011052 0.19681 2.92e-05 -0.00074892 -0.00083613 -0.003785 -0.0090088 -0.0048211 0.0089471 -0.010816 -0.010259 -0.11171 -0.27813 -0.15021 -0.15143 -0.1969 0.0032208 -0.1465 -0.19612 -0.15649 -0.063378 -0.22745 -0.23641 0.013787
1.25 -0.0056866 -0.0076001 -0.0016047 -0.0012629 0 -0.0022653 -0.0052362 -0.0010929 -0.0035959 -0.0048282 -0.0095412 1.4264 0.0045683 -0.0026563 -0.0063029 0.00076426 0.0015943 0.00018595 0.0035451 0.0026772 -0.00050098 0 0.014369 0 -0.00020283 -0.00032052 -0.00072357 -0.00014938 0.17486 0.0029023 0.00090368 -0.0013948 -0.0044414 -0.008033 -0.0045704 0.010408 -0.0091233 -0.0059567 -0.11506 -0.27562 -0.14896 -0.14977 -0.18883 0.0025213 -0.14681 -0.19498 -0.15583 -0.057847 -0.22565 -0.23783 0.01784
1.2539 -0.0075127 -0.0082846 -0.0055049 -0.004579 0 -0.0075636 -0.0069798 -0.00091634 -0.0054777 -0.004555 -0.0012502 1.4248 0.0060401 -0.0032145 -0.0034985 -0.0022968 0.0022899 0.0066826 0.006279 0.0048106 -0.0020477 0 0.010317 0 -0.00057443 -0.00020033 -0.00092833 -0.00049041 0.17254 0.0054876 -0.00078375 -0.004729 -0.0070585 -0.008159 -0.0059104 0.0080396 -0.0055008 0.00078602 -0.11829 -0.27413 -0.14857 -0.14817 -0.18193 0.0016271 -0.14753 -0.19394 -0.15527 -0.053052 -0.2238 -0.23984 0.019095
1.2578 -0.008818 -0.007877 -0.0090622 -0.0093837 0 -0.013229 -0.0072892 -0.002466 -0.0063747 -0.00547 0.008343 1.4138 0.0073059 -0.0019211 -0.00024434 -0.0021574 0.0030308 0.0098782 0.006665 0.0043026 0.00013355 0 0.0058677 0 -0.00050381 -0.00022999 -0.00054912 -0.00072318 0.17821 0.0065249 -0.0052556 -0.009315 -0.010277 -0.0092778 -0.0076354 0.0030981 -0.0002576 0.0079651 -0.12117 -0.27551 -0.15064 -0.14673 -0.17835 0.00017678 -0.14939 -0.19324 -0.15504 -0.050362 -0.22178 -0.24356 0.013866
1.2617 -0.0094553 -0.0073221 -0.011055 -0.012421 0 -0.015605 -0.0056639 -0.0042337 -0.0060075 -0.0069221 0.013452 1.4029 0.0078385 0.00093027 0.00052543 0.0019128 0.0033815 0.0067589 0.0045858 0.00035947 0.0053862 0 0.0036717 0 -0.00013082 -0.00027913 0.00030918 -0.00056812 0.18736 0.0046381 -0.0097098 -0.012421 -0.011904 -0.01 -0.0081907 -0.0022316 0.0047143 0.012155 -0.12406 -0.2769 -0.15271 -0.14528 -0.17478 -0.0012736 -0.15125 -0.19253 -0.1548 -0.047671 -0.21977 -0.24727 0.0045596
1.2656 -0.0095607 -0.0076225 -0.01169 -0.011304 0 -0.012739 -0.0032133 -0.0052421 -0.0053668 -0.0077005 0.01035 1.4093 0.0075123 0.0036922 -0.0016584 0.0069148 0.0030765 0.0002612 0.0015574 -0.0044824 0.0098003 0 0.0043283 0 0.00013344 -0.00018978 0.0010182 -6.3113e-05 0.20362 -0.00028515 -0.011065 -0.011908 -0.010631 -0.0092597 -0.007148 -0.0060267 0.0067625 0.010876 -0.12622 -0.27955 -0.15584 -0.1427 -0.17489 -0.0023567 -0.15287 -0.19145 -0.15438 -0.047178 -0.21777 -0.25053 -0.002136
1.2695 -0.0092697 -0.0087866 -0.012127 -0.006822 0 -0.0061754 -0.0015629 -0.0056318 -0.0054133 -0.0070068 0.00093771 1.4381 0.0061377 0.0045486 -0.0047416 0.0091845 0.0026476 -0.003267 -0.00063417 -0.0062209 0.010117 0 0.0062101 0 3.7599e-05 6.6304e-05 0.0010531 0.00038163 0.23052 -0.0066112 -0.0085797 -0.0080414 -0.007033 -0.0074108 -0.005526 -0.0077764 0.0044356 0.0045855 -0.12806 -0.28274 -0.15941 -0.13962 -0.1766 -0.0032818 -0.15438 -0.1902 -0.15389 -0.04763 -0.21579 -0.2536 -0.0011575
1.2734 -0.0085712 -0.0098016 -0.013026 -0.0027226 0 -0.00029717 -0.0016157 -0.00605 -0.0060894 -0.0053392 -0.0084918 1.4719 0.0035703 0.0031253 -0.006253 0.0078209 0.003101 -0.00019276 -0.0011857 -0.003047 0.0070371 0 0.0077607 0 -0.00025741 0.00032715 0.00055536 0.00035558 0.2662 -0.011988 -0.0047674 -0.0037229 -0.0030792 -0.0057423 -0.0047526 -0.0086249 -0.0010804 -0.0035462 -0.12965 -0.28576 -0.16281 -0.13612 -0.1787 -0.00401 -0.15549 -0.18868 -0.15325 -0.048317 -0.21381 -0.25618 0.0067854
1.2773 -0.0074506 -0.0096195 -0.013713 -0.0027207 0 0.00068373 -0.0031982 -0.0068144 -0.0067394 -0.0043014 -0.012487 1.4834 0.00039954 0.00085265 -0.0054265 0.0049538 0.0047787 0.0066997 -0.00051713 0.0026593 0.0042343 0 0.0093973 0 -0.00036238 0.00035344 0.00017103 -0.00015561 0.30647 -0.015013 -0.0034526 -0.0025486 -0.00072713 -0.0050852 -0.005414 -0.010296 -0.0065914 -0.0099693 -0.12973 -0.28765 -0.16509 -0.12997 -0.18325 -0.0035181 -0.15411 -0.1854 -0.15169 -0.05046 -0.21189 -0.25579 0.016571
1.2813 -0.0061233 -0.008138 -0.012867 -0.0071832 0 -0.0040303 -0.0055544 -0.0078029 -0.0072714 -0.0052611 -0.010824 1.4609 -0.0019055 -0.00039797 -0.0034567 0.0030287 0.0066779 0.010708 0.00037534 0.0061425 0.0041569 0 0.012775 0 -7.755e-05 3.601e-05 0.00032361 -0.00075373 0.34933 -0.016029 -0.0063935 -0.0058828 -0.00079936 -0.0051224 -0.0070052 -0.013408 -0.0093531 -0.013179 -0.1298 -0.28955 -0.16737 -0.12381 -0.1878 -0.0030263 -0.15273 -0.18213 -0.15013 -0.052602 -0.20997 -0.25541 0.023565
1.2852 -0.0050312 -0.006247 -0.010008 -0.012528 0 -0.010961 -0.0079349 -0.008923 -0.0084722 -0.0080096 -0.00801 1.4205 -0.002081 -8.8506e-05 -0.0020035 0.0024166 0.007153 0.0075546 0.0006958 0.0044357 0.0053847 0 0.018399 0 0.00039132 -0.00049568 0.000736 -0.00098064 0.39329 -0.016358 -0.011457 -0.011345 -0.0028423 -0.005092 -0.0087162 -0.016646 -0.0092913 -0.014272 -0.12846 -0.28935 -0.16777 -0.11596 -0.19162 -0.0017485 -0.14883 -0.17718 -0.14775 -0.054432 -0.20802 -0.25251 0.026949
1.2891 -0.0045311 -0.005011 -0.0061548 -0.014116 0 -0.014803 -0.0097839 -0.010305 -0.010931 -0.01077 -0.008669 1.3932 -0.00043514 0.00059656 -0.0016513 0.0018175 0.0054106 -0.00057605 0.00020213 -0.00096811 0.0045741 0 0.024508 0 0.00062862 -0.00098079 0.00075232 -0.00068295 0.43168 -0.016784 -0.014218 -0.014322 -0.0057244 -0.0049542 -0.010226 -0.017689 -0.0089172 -0.015424 -0.12609 -0.28763 -0.1668 -0.10688 -0.1949 0.00010139 -0.1431 -0.171 -0.14476 -0.056034 -0.20605 -0.24779 0.028813
1.293 -0.0045809 -0.004858 -0.0029628 -0.01023 0 -0.012451 -0.010709 -0.011896 -0.01383 -0.011688 -0.013407 1.3962 0.0012201 0.00015227 -0.0017494 0.00047131 0.002293 -0.0070684 -0.00084962 -0.0054615 0.00076514 0 0.028563 0 0.00040708 -0.0012428 0.00010872 -8.3617e-05 0.45247 -0.01675 -0.011805 -0.011665 -0.0083078 -0.0055808 -0.011648 -0.015177 -0.010894 -0.017805 -0.12366 -0.28583 -0.16578 -0.097783 -0.19809 0.0019616 -0.13731 -0.16477 -0.14175 -0.057594 -0.20407 -0.24301 0.030983
1.2969 -0.0047852 -0.0054756 -0.001315 -0.0036549 0 -0.0054834 -0.010601 -0.013083 -0.01523 -0.010442 -0.018798 1.4188 0.0014181 -0.0014983 -0.001463 -0.00072806 -0.00041564 -0.0067955 -0.0019019 -0.0054064 -0.0029938 0 0.029537 0 -9.7942e-05 -0.0012803 -0.00071544 0.00043264 0.44711 -0.014984 -0.0056187 -0.0046178 -0.0098188 -0.0076707 -0.012886 -0.0099491 -0.01542 -0.020644 -0.11839 -0.28016 -0.16165 -0.087637 -0.1967 0.0043716 -0.12802 -0.1562 -0.13748 -0.056939 -0.20182 -0.23543 0.033329
1.3008 -0.0048094 -0.0063059 -0.00088868 0.00055344 0 0.00093016 -0.0098306 -0.013071 -0.013831 -0.0084333 -0.020847 1.4332 0.00083107 -0.0027424 -0.00072053 -0.00045381 -0.0013953 -0.00025647 -0.002337 -0.0011327 -0.0027974 0 0.028406 0 -0.0004576 -0.0011411 -0.00097642 0.00059564 0.41962 -0.010915 -0.00037632 0.0017168 -0.0099945 -0.010599 -0.013332 -0.0044366 -0.019838 -0.021955 -0.11312 -0.27448 -0.15752 -0.077492 -0.19531 0.0067816 -0.11873 -0.14762 -0.1332 -0.056283 -0.19957 -0.22785 0.034715
1.3047 -0.0047548 -0.0070149 -0.0010396 -0.000819 0 0.0019184 -0.0091118 -0.011708 -0.010405 -0.007392 -0.018218 1.4206 0.0017984 -0.0018393 -0.00010351 0.0012254 -0.00055327 0.0075208 -0.0018203 0.0037882 0.0015802 0 0.026489 0 -0.00034094 -0.00076053 -0.00045815 0.00039465 0.38472 -0.0055009 -0.00016613 0.0023063 -0.0091485 -0.01258 -0.012385 -0.00085742 -0.020827 -0.02011 -0.10656 -0.26775 -0.15284 -0.068041 -0.19142 0.0090689 -0.10907 -0.13881 -0.1285 -0.054448 -0.19705 -0.22026 0.034595
1.3086 -0.0050833 -0.0075343 -0.0018228 -0.0066625 0 -0.0034086 -0.0089139 -0.0097691 -0.0072672 -0.0078159 -0.012534 1.3855 0.0056432 0.0012209 1.1202e-06 0.0027811 0.0013318 0.011548 -0.00063623 0.0059815 0.0059506 0 0.023897 0 0.00023594 -1.5983e-05 0.00029554 4.528e-05 0.3552 -0.00072366 -0.0049582 -0.0036054 -0.0080674 -0.012157 -0.010204 8.0157e-05 -0.01718 -0.015047 -0.0985 -0.25977 -0.14751 -0.059409 -0.18459 0.011211 -0.098972 -0.12972 -0.12331 -0.051219 -0.19421 -0.21265 0.033138
1.3125 -0.0061242 -0.0078387 -0.0038689 -0.012626 0 -0.011302 -0.0089438 -0.0081989 -0.0062021 -0.008737 -0.0063639 1.3482 0.010481 0.0044172 -8.3074e-05 0.0029842 0.0033704 0.010356 0.00032758 0.0049729 0.0058749 0 0.02001 0 0.00093427 0.0010065 0.00056292 -0.0001728 0.33098 0.0017654 -0.010638 -0.01163 -0.0075842 -0.0095854 -0.0077846 -0.0010039 -0.010698 -0.0083732 -0.090437 -0.25179 -0.14217 -0.050778 -0.17775 0.013354 -0.088878 -0.12064 -0.11812 -0.04799 -0.19137 -0.20505 0.030253
1.3164 -0.0076389 -0.007828 -0.0072538 -0.014604 0 -0.016184 -0.0083099 -0.0071456 -0.006954 -0.0088844 -0.0013954 1.3256 0.012198 0.0052869 0.00028206 0.0022502 0.0048863 0.0058049 0.00013855 0.0028108 0.0013366 0 0.015156 0 0.0013336 0.0018526 0.00019337 -0.00012237 0.30138 0.0016435 -0.0125 -0.015643 -0.0079658 -0.0066994 -0.0061777 -0.0031977 -0.0045791 -0.0023987 -0.08076 -0.24405 -0.13803 -0.045154 -0.16799 0.015013 -0.081047 -0.11327 -0.1124 -0.043468 -0.18779 -0.1996 0.02542
1.3203 -0.0088868 -0.0074272 -0.010782 -0.011648 0 -0.014722 -0.0063395 -0.0059599 -0.0077681 -0.007904 0.0018412 1.3179 0.0081856 0.002923 0.001243 0.0018858 0.0053195 0.00061127 -0.0014161 0.0015079 -0.003192 0 0.011028 0 0.0012068 0.0019384 -0.00029801 6.676e-05 0.25782 -0.00019333 -0.0091103 -0.012704 -0.0085817 -0.0053144 -0.0056268 -0.005895 -0.00093816 0.0012776 -0.070899 -0.23633 -0.13402 -0.039871 -0.1579 0.016617 -0.073474 -0.10609 -0.10661 -0.0388 -0.18413 -0.19439 0.018904
1.3242 -0.0091523 -0.0066988 -0.012709 -0.0061765 0 -0.0081088 -0.0032953 -0.0042229 -0.0072723 -0.0064203 0.0034135 1.3127 0.0003446 -0.001411 0.0022035 0.0022287 0.004305 -0.0034176 -0.0035336 0.001181 -0.0034548 0 0.0089627 0 0.00065882 0.0010666 -0.00036931 8.4862e-05 0.20351 -0.0025491 -0.0032734 -0.0053586 -0.0082318 -0.0056564 -0.0054676 -0.0085503 0.00033053 0.0027066 -0.061084 -0.22939 -0.13097 -0.035753 -0.14799 0.018138 -0.067461 -0.10016 -0.10071 -0.034266 -0.18023 -0.19021 0.01264
1.3281 -0.0082483 -0.0057961 -0.012276 -0.0017848 0 -0.00097768 -0.00027619 -0.0025323 -0.0056489 -0.005116 0.0037798 1.2968 -0.005888 -0.005439 0.0024671 0.0021173 0.0020827 -0.0053225 -0.0049158 0.0006052 0.00014823 0 0.0081609 0 5.0465e-05 -0.00027115 -8.1566e-05 -0.0002671 0.15079 -0.0047114 0.00049404 0.00061649 -0.00601 -0.006261 -0.0048113 -0.010378 0.0006827 0.0033039 -0.051357 -0.224 -0.1298 -0.033918 -0.13844 0.019494 -0.064504 -0.09665 -0.094583 -0.029992 -0.17587 -0.18804 0.0091107
1.332 -0.0065627 -0.0048353 -0.010407 -0.00067988 0 0.0020894 0.0016139 -0.0019449 -0.0040154 -0.0040353 0.0038837 1.2657 -0.0059949 -0.0075775 0.0020942 0.00049981 -0.00035234 -0.0044803 -0.0047075 -0.00086074 0.0031447 0 0.0063639 0 -0.00025826 -0.001182 5.9419e-07 -0.0008175 0.11055 -0.006492 -0.00038471 0.0010346 -0.0020924 -0.0053795 -0.0032668 -0.010754 0.0012449 0.0044023 -0.04163 -0.21861 -0.12863 -0.032083 -0.1289 0.02085 -0.061547 -0.093142 -0.08846 -0.025718 -0.1715 -0.18587 0.009053
1.3359 -0.0046813 -0.0038626 -0.0087361 -0.0025369 0 -0.00019266 0.0020382 -0.0026061 -0.0029949 -0.0028615 0.0046669 1.225 -0.00032311 -0.0076862 0.001989 -0.0017635 -0.0018499 -0.0010669 -0.0030518 -0.0023473 0.0019015 0 0.0026535 0 -0.00017772 -0.0010669 -0.00047987 -0.0010911 0.085399 -0.0077716 -0.0047956 -0.0034438 0.0021674 -0.0025674 -0.0010931 -0.0099183 0.0019781 0.00576 -0.033888 -0.21552 -0.1294 -0.031707 -0.12233 0.022251 -0.062009 -0.092638 -0.082455 -0.022884 -0.16709 -0.18507 0.010592
1.3398 -0.0029962 -0.0029287 -0.0079541 -0.0051512 0 -0.0051273 0.0014663 -0.0032644 -0.0022216 -0.0016424 0.0059838 1.1853 0.0062092 -0.0065092 0.003 -0.0023238 -0.0020027 0.0031369 -0.00084704 -0.0025218 -0.0024517 0 -0.00084118 0 4.7322e-05 -0.00010761 -0.0011719 -0.00073121 0.072084 -0.0082441 -0.0091822 -0.0082378 0.0049614 0.00092149 0.001103 -0.0088566 0.0021552 0.0054807 -0.026714 -0.2131 -0.13071 -0.031748 -0.11661 0.023667 -0.063448 -0.092993 -0.076485 -0.020463 -0.16268 -0.18466 0.011057
1.3438 -0.0016354 -0.0021269 -0.0072218 -0.0060491 0 -0.0082759 0.00057156 -0.002507 -0.0012127 -0.00092424 0.0062212 1.1567 0.0084339 -0.0046868 0.0048837 0.00014274 -0.0013407 0.0053777 0.00096339 -0.0012449 -0.0052245 0 -0.00074692 0 7.404e-05 0.00091104 -0.001325 8.9438e-05 0.067589 -0.0076716 -0.010386 -0.0088973 0.005099 0.0031431 0.0026266 -0.0081312 0.0012871 0.0017511 -0.020522 -0.21115 -0.13216 -0.031719 -0.11194 0.025037 -0.065335 -0.093869 -0.070753 -0.018513 -0.15849 -0.18414 0.0096292
1.3477 -0.00064525 -0.0015317 -0.0052734 -0.0040034 0 -0.0068616 -0.00035202 -0.00049646 -0.00032702 -0.0010929 0.0036231 1.1426 0.0052936 -0.0023647 0.0062488 0.0041078 -0.00053983 0.0042341 0.0018998 0.00016961 -0.0030818 0 0.0037751 0 -0.00017741 0.0012785 -0.0005979 0.00072143 0.071078 -0.0062487 -0.0077402 -0.0046778 0.0027119 0.0028883 0.0027667 -0.0068948 -0.00051801 -0.0049651 -0.017868 -0.21088 -0.13411 -0.031437 -0.11105 0.026247 -0.068837 -0.096622 -0.06588 -0.018263 -0.15513 -0.18328 0.0078984
1.3516 -0.00011934 -0.001151 -0.0019951 0.00021587 0 -0.001804 -0.0014484 0.00085134 -0.00048329 -0.0018084 -0.0016418 1.1372 0.00030843 0.00042347 0.0057 0.0063411 0.00041487 0.0013584 0.0019639 0.0004047 0.0025626 0 0.0094378 0 -0.00038913 0.00090668 0.00051859 0.00059532 0.081122 -0.0045081 -0.0031334 0.0012261 -0.00086625 0.0003762 0.0010061 -0.0035221 -0.0028581 -0.011426 -0.015214 -0.21062 -0.13605 -0.031156 -0.11016 0.027457 -0.072339 -0.099376 -0.061007 -0.018012 -0.15177 -0.18241 0.0077544
1.3555 -0.00011361 -0.00099991 0.0012384 0.0041659 0 0.0030796 -0.0029299 -0.00027005 -0.0019349 -0.00235 -0.006924 1.1281 -0.002032 0.0032162 0.0031833 0.0050721 0.0020034 0.00031077 0.0014289 -0.00039415 0.0070458 0 0.011572 0 -0.00013006 0.000278 0.0011487 -0.00021592 0.094187 -0.0027751 0.0005623 0.0045754 -0.0039468 -0.0031261 -0.0024655 0.0024044 -0.0053565 -0.013684 -0.015853 -0.21074 -0.13702 -0.029691 -0.11137 0.027915 -0.075141 -0.10212 -0.057665 -0.018628 -0.14982 -0.1801 0.0091263
1.3594 -0.00051007 -0.0011915 0.0028281 0.0051233 0 0.0040384 -0.0047329 -0.0035256 -0.003662 -0.0025031 -0.009062 1.1058 -0.00039263 0.0050478 0.00021678 0.001815 0.0040633 0.0030504 0.00074072 -0.00085919 0.0069864 0 0.0086343 0 0.00066094 -8.0305e-05 0.00089 -0.00101 0.10747 -0.00083597 0.0013721 0.0033739 -0.0054785 -0.006204 -0.0064034 0.008802 -0.0075879 -0.010222 -0.018211 -0.21107 -0.13747 -0.027609 -0.11367 0.02798 -0.077577 -0.10486 -0.055122 -0.019696 -0.14862 -0.17705 0.010209
1.3633 -0.0010687 -0.0018444 0.0024551 0.0019642 0 0.00024699 -0.0064836 -0.0065127 -0.0042674 -0.0028257 -0.0071889 1.072 0.0025379 0.0049168 -0.0013151 -0.00019302 0.0052401 0.0075311 0.0004758 -9.5974e-05 0.0031242 0 0.0037324 0 0.0014825 -5.1525e-05 0.00017887 -0.0010898 0.12177 0.0016544 -0.00069541 -0.0010593 -0.0055269 -0.0079691 -0.0089898 0.012207 -0.0089288 -0.0034393 -0.020912 -0.21131 -0.13768 -0.025361 -0.11596 0.02783 -0.079689 -0.10739 -0.052893 -0.020759 -0.14766 -0.17374 0.0098003
1.3672 -0.0016514 -0.0028254 0.0012431 -0.0036894 0 -0.0055951 -0.0076885 -0.0070239 -0.0034366 -0.0038191 -0.003549 1.0392 0.0029348 0.0024622 -0.00073444 0.00065476 0.0040173 0.0092283 0.0010618 0.0011284 -0.00099718 0 0.0014601 0 0.0016412 8.593e-05 -0.00020486 -0.00042413 0.13871 0.0043669 -0.0037887 -0.0055861 -0.0049651 -0.0082017 -0.00907 0.010607 -0.0088317 0.0019666 -0.026803 -0.21078 -0.13557 -0.021572 -0.11824 0.025674 -0.078778 -0.10792 -0.053589 -0.021785 -0.14906 -0.16811 0.0088369
1.3711 -0.0023395 -0.0036337 0.00047301 -0.0081987 0 -0.0093145 -0.0079305 -0.0051569 -0.0022544 -0.0049618 -0.0013835 1.0181 -0.00045799 -0.0015374 0.00097024 0.0027597 0.00049138 0.0055193 0.0023075 0.0011566 -0.0025296 0 0.0033436 0 0.0009001 4.088e-05 5.6084e-05 0.00032359 0.15457 0.0060712 -0.0054187 -0.007613 -0.0046675 -0.0071583 -0.0071093 0.0052704 -0.007392 0.0024653 -0.032694 -0.21026 -0.13346 -0.017783 -0.12051 0.023519 -0.077866 -0.10845 -0.054285 -0.022811 -0.15046 -0.16249 0.0091932
1.375 -0.0032508 -0.0036804 0.00027343 -0.0084026 0 -0.0083286 -0.0069971 -0.003031 -0.0019552 -0.004937 -0.0019535 1.0058 -0.0052022 -0.0051712 0.002227 0.0031829 -0.0031157 -0.0013553 0.0032788 -0.00058265 -0.0012821 0 0.0066901 0 -0.00022305 -0.00017217 0.00055377 0.00044158 0.15881 0.0055027 -0.004118 -0.0064502 -0.0048384 -0.0053369 -0.0048426 -0.00037559 -0.0054929 -0.0018092 -0.03888 -0.20888 -0.13027 -0.013918 -0.12117 0.019957 -0.074952 -0.10728 -0.056658 -0.023312 -0.15289 -0.15593 0.011181
1.3789 -0.0042229 -0.0027852 -0.00034044 -0.004139 0 -0.0033972 -0.004978 -0.0024713 -0.0025265 -0.0030682 -0.0036428 0.98689 -0.0073937 -0.0061754 0.0024139 0.00090529 -0.0041485 -0.0059293 0.002946 -0.0026043 0.0012207 0 0.0078606 0 -0.00085972 -0.00027715 0.00066958 -0.0001499 0.14203 0.0026241 -0.00058106 -0.0031722 -0.0049476 -0.0032915 -0.0037818 -0.0038377 -0.0041231 -0.0073962 -0.045319 -0.20676 -0.12614 -0.0099874 -0.12045 0.015182 -0.070309 -0.10464 -0.060478 -0.02336 -0.15623 -0.14858 0.01282
1.3828 -0.0047496 -0.0013957 -0.0022076 0.0013726 0 0.0021371 -0.0023105 -0.0032186 -0.002801 -0.00040372 -0.0038815 0.94854 -0.0050171 -0.0033804 0.0022971 -0.0020212 -0.0019865 -0.0044126 0.0012119 -0.0026429 0.0036952 0 0.0061754 0 -0.0005649 -5.3303e-05 0.00026209 -0.00085437 0.10621 -0.0010562 0.0026315 0.00029198 -0.004234 -0.0014501 -0.0039392 -0.0055478 -0.0034314 -0.010119 -0.051759 -0.20464 -0.12201 -0.0060568 -0.11972 0.010408 -0.065666 -0.102 -0.064298 -0.023408 -0.15957 -0.14124 0.011884
1.3867 -0.0043336 -0.00024745 -0.0049459 0.003906 0 0.0048483 0.00033511 -0.0035448 -0.001946 0.00098872 -0.0017609 0.8941 0.00050389 0.0020262 0.0029536 -0.0026076 0.0012218 0.0018376 -0.00071383 7.0695e-06 0.0057035 0 0.004166 0 0.00027374 0.00040324 -0.00021845 -0.0010094 0.065825 -0.0036536 0.0029007 0.0020689 -0.0023231 3.7068e-05 -0.0039912 -0.0077663 -0.0025599 -0.0078207 -0.055639 -0.201 -0.11755 -0.0040497 -0.11489 0.0038143 -0.058824 -0.09691 -0.069791 -0.022584 -0.16316 -0.13342 0.0083843
1.3906 -0.0029619 0.00023447 -0.0071846 0.0015922 0 0.0035147 0.0023346 -0.0023933 -0.00058875 4.3477e-05 0.0012849 0.84087 0.0056164 0.0067026 0.0043474 -2.9003e-05 0.0024901 0.007638 -0.0012042 0.0035311 0.0068204 0 0.0041749 0 0.00080453 0.00070884 -0.00026795 -0.00051621 0.036926 -0.0045546 -0.00032044 0.0011221 0.00049096 0.0012978 -0.0026865 -0.011612 -0.00058852 -0.0014792 -0.059459 -0.19731 -0.11308 -0.0020888 -0.10997 -0.0028226 -0.051931 -0.091757 -0.075324 -0.021738 -0.16676 -0.12559 0.0045656
1.3945 -0.0012198 0.00020217 -0.0077891 -0.0035513 0 -0.00035121 0.0033707 -0.00051174 -0.00019312 -0.0020598 0.0031356 0.80384 0.0074062 0.0072968 0.0051229 0.0035328 0.00081857 0.0087472 0.00028455 0.0051449 0.0061496 0 0.00544 0 0.00051187 0.00048003 0.00011187 0.00012718 0.024091 -0.0048746 -0.0048196 -0.0020516 0.0034054 0.0025477 -6.9086e-05 -0.015387 0.0022977 0.0055536 -0.061424 -0.19319 -0.10919 -0.0015618 -0.1037 -0.0095456 -0.04508 -0.086338 -0.080629 -0.020931 -0.16962 -0.11787 0.0024347
1.3984 0.00011919 7.8909e-05 -0.0067755 -0.0072989 0 -0.0038316 0.0034753 0.00063633 -0.0013344 -0.0029145 0.0030292 0.78265 0.0054983 0.0031924 0.0039234 0.0050347 -0.0018517 0.0054313 0.0025545 0.0036979 0.0031942 0 0.0050906 0 -0.00032917 -0.00034676 0.00043961 0.00036628 0.018341 -0.0061401 -0.0071993 -0.0052821 0.0054969 0.0038566 0.0026449 -0.01598 0.0046913 0.0094089 -0.060789 -0.18845 -0.10609 -0.0030447 -0.095557 -0.016389 -0.03829 -0.080546 -0.085614 -0.020176 -0.17144 -0.11032 0.0017563
1.4023 0.00067094 5.451e-05 -0.0050575 -0.0067114 0 -0.0046549 0.0028721 0.00071374 -0.0028595 -0.0012884 0.0019827 0.76559 0.0018329 -0.0026034 0.00090345 0.003374 -0.0024947 0.0015683 0.0036409 0.00072644 -0.0010443 0 0.0018331 0 -0.00097148 -0.0014004 0.00029342 0.00011039 0.0077061 -0.0084437 -0.005612 -0.0058279 0.0060914 0.0050611 0.0042556 -0.011907 0.0051632 0.0077847 -0.060154 -0.18371 -0.103 -0.0045277 -0.087415 -0.023233 -0.031501 -0.074753 -0.090599 -0.019421 -0.17327 -0.10276 0.00085554
1.4063 0.00064986 -6.4443e-05 -0.0034556 -0.0024671 0 -0.0026027 0.0018214 0.0007873 -0.00299 0.0015395 0.0015389 0.74475 -0.0011206 -0.00571 -0.0021762 0.00010119 0.00014573 0.00054349 0.0025986 -0.001123 -0.0044337 0 -0.0020828 0 -0.00093917 -0.0020714 -0.00025718 -0.00027738 -0.010524 -0.0099754 -0.001374 -0.0024942 0.0050088 0.0058405 0.0045101 -0.0048486 0.003657 0.0014817 -0.055992 -0.17859 -0.10164 -0.0089867 -0.078578 -0.028794 -0.026438 -0.070213 -0.0933 -0.019695 -0.17232 -0.095396 -0.00087779
1.4102 0.00053929 -0.00054231 -0.0020752 0.0018888 0 0.00048045 0.00058642 0.0017031 -0.0012363 0.0029396 0.0023901 0.72387 -0.0021213 -0.0041522 -0.0034649 -0.0023149 0.0044005 0.0021748 0.00036935 -0.00071973 -0.0054619 0 -0.0030629 0 -0.00044097 -0.0019258 -0.00077208 -0.00043801 -0.027558 -0.0085401 0.0020253 0.002847 0.0026501 0.0058151 0.0039018 0.001822 0.0016483 -0.0055347 -0.051236 -0.17341 -0.10057 -0.013946 -0.069623 -0.03414 -0.021665 -0.065883 -0.095617 -0.020142 -0.17091 -0.088067 -0.0019988
1.4141 0.0005797 -0.0013624 -0.00059837 0.0029798 0 0.0019718 -0.00058171 0.0026354 0.000965 0.0014417 0.0040952 0.70967 -0.0016417 -0.00020166 -0.0026719 -0.002626 0.0071645 0.0035051 -0.0011681 0.00052268 -0.0044628 0 -0.00013554 0 -7.1365e-05 -0.0010626 -0.00091191 -0.00039228 -0.031395 -0.0036777 0.0017669 0.0061082 -0.00014856 0.0045993 0.0027956 0.0059285 0.00082096 -0.0082246 -0.045889 -0.16825 -0.099848 -0.019497 -0.061133 -0.03878 -0.017651 -0.062348 -0.096839 -0.021034 -0.16845 -0.080669 -0.00090349
1.418 0.00057885 -0.0022512 0.0010248 0.00024763 0 0.00028436 -0.0015656 0.0017783 0.0016128 -0.0019337 0.0056597 0.69803 -0.0010104 0.0017396 -0.0012039 -0.0013274 0.0064887 0.0022319 -0.0010391 0.00024089 -0.0029151 0 0.0038515 0 -0.00016225 -0.00010487 -0.00070207 -0.00045003 -0.016059 0.0026396 -0.0020023 0.0041459 -0.0025274 0.0019393 0.0010153 0.0078824 0.0014983 -0.0040142 -0.039133 -0.16311 -0.099974 -0.026457 -0.053748 -0.041741 -0.015445 -0.060703 -0.09546 -0.022984 -0.16353 -0.073109 0.0016874
1.4219 0.00018171 -0.0029949 0.0023448 -0.0038939 0 -0.0038903 -0.0025069 -0.0014346 6.2066e-05 -0.0047686 0.0060745 0.67356 -0.0011331 -0.00055537 -0.00068444 0.00042952 0.0029593 -0.00092336 -5.274e-05 -0.0022984 -0.0017099 0 0.0052783 0 -0.0004803 0.00024824 -0.00034538 -0.0007989 0.016344 0.007391 -0.006351 -0.0022441 -0.0040942 -0.0019549 -0.0016502 0.0094017 0.0023437 0.0046477 -0.032377 -0.15797 -0.1001 -0.033417 -0.046363 -0.044701 -0.013238 -0.059058 -0.094081 -0.024933 -0.1586 -0.065548 0.0029719
1.4258 -0.00073521 -0.0036148 0.0028513 -0.0062245 0 -0.0078436 -0.0036787 -0.0052064 -0.002492 -0.0055039 0.004539 0.6259 -0.0018548 -0.0048209 -0.0013926 0.0019658 -0.0010566 -0.0031562 0.00016521 -0.0052641 -0.00051553 0 0.0037166 0 -0.00055512 -0.00020412 9.466e-05 -0.0012431 0.059671 0.0086679 -0.007983 -0.0084136 -0.0051106 -0.0061143 -0.0047303 0.011182 0.0016217 0.011257 -0.026011 -0.153 -0.099747 -0.040115 -0.040964 -0.046059 -0.012246 -0.059136 -0.090283 -0.027258 -0.15177 -0.057664 0.0012688
1.4297 -0.0019628 -0.0041857 0.0024788 -0.0051875 0 -0.0086971 -0.0050864 -0.0069045 -0.0043521 -0.00457 0.00080918 0.56437 -0.0023489 -0.0064425 -0.002202 0.0031339 -0.0033125 -0.0025404 -0.0010321 -0.0059502 0.0010524 0 0.0023937 0 -0.00023495 -0.00097498 0.00069294 -0.0013679 0.10741 0.0067159 -0.0057837 -0.0094883 -0.0061481 -0.0090268 -0.0071151 0.012037 -0.0011778 0.0097907 -0.019785 -0.1481 -0.099221 -0.046718 -0.036279 -0.046842 -0.011691 -0.059834 -0.085616 -0.029718 -0.14425 -0.049664 -0.0013194
1.4336 -0.0032072 -0.0045804 0.0015538 -0.0017533 0 -0.0056668 -0.0061863 -0.0057529 -0.0049399 -0.0035115 -0.004233 0.51231 -0.0020302 -0.0030925 -0.0020062 0.0037427 -0.0030967 0.00015935 -0.0025676 -0.0034435 0.0021033 0 0.0046069 0 0.00015797 -0.001317 0.0013503 -0.00094538 0.15307 0.0031985 -0.0014644 -0.0046187 -0.0074542 -0.0095411 -0.0079202 0.010235 -0.0048457 -0.00043892 -0.013902 -0.14321 -0.098249 -0.052861 -0.031981 -0.047389 -0.011128 -0.060623 -0.080618 -0.031931 -0.13654 -0.041663 -0.00018514
1.4375 -0.0043574 -0.004534 0.00027902 0.0016276 0 -0.00092425 -0.0061623 -0.0037074 -0.005028 -0.0033535 -0.0085473 0.48405 -0.0011094 0.0028032 -0.0010633 0.0034344 -0.0013259 0.0024979 -0.0027405 0.00034686 0.00097244 0 0.010022 0 0.00023452 -0.00091597 0.0016349 -0.00016585 0.19045 -0.00032032 0.0019549 0.0020262 -0.008603 -0.0078687 -0.0072553 0.0054012 -0.0074712 -0.013735 -0.009635 -0.13835 -0.095182 -0.05684 -0.029505 -0.04683 -0.010527 -0.061846 -0.074065 -0.032979 -0.1279 -0.033661 0.0073123
1.4414 -0.0054628 -0.0040045 -0.001566 0.0028105 0 0.0019288 -0.0046683 -0.0034256 -0.0055777 -0.003972 -0.010101 0.46885 -0.00031946 0.0063863 -0.000794 0.0022347 0.00039269 0.0028585 -0.0010552 0.0023247 -0.0027103 0 0.014901 0 3.6335e-05 -0.00018082 0.0011117 0.00051774 0.21642 -0.003263 0.0023415 0.0046785 -0.0087916 -0.0056837 -0.006072 -0.0010693 -0.0079726 -0.022003 -0.005368 -0.1335 -0.092116 -0.060819 -0.027028 -0.046271 -0.0099248 -0.063068 -0.067511 -0.034027 -0.11926 -0.025658 0.018642
1.4453 -0.0064764 -0.0033781 -0.0042803 0.0011295 0 0.00075746 -0.0023639 -0.0054781 -0.0066667 -0.0047966 -0.0085635 0.44041 -0.00016574 0.0052077 -0.002194 0.00091268 0.00093731 0.0018099 0.001107 0.00097449 -0.0068162 0 0.015975 0 4.3774e-05 0.00018767 -0.00011215 0.00076435 0.234 -0.00585 -0.00038215 0.00090013 -0.0075364 -0.0049119 -0.0052801 -0.0073454 -0.0068018 -0.020686 -0.0021069 -0.12829 -0.086919 -0.062391 -0.024992 -0.045283 -0.0084039 -0.063127 -0.060734 -0.033115 -0.11064 -0.018234 0.02768
1.4492 -0.0071135 -0.0032022 -0.0076034 -0.0025441 0 -0.0032843 -0.00061899 -0.0078336 -0.0076702 -0.0056525 -0.0058212 0.38382 -0.00049459 0.0016257 -0.0044918 0.00044282 0.00038436 0.0011464 0.001703 -0.0022934 -0.0081663 0 0.013762 0 0.00064836 -6.5515e-05 -0.0012678 0.00059135 0.25037 -0.0084651 -0.0046335 -0.0064013 -0.0051373 -0.006066 -0.0050787 -0.012612 -0.0053637 -0.01184 0.00052522 -0.12285 -0.080391 -0.062458 -0.023232 -0.044027 -0.0063082 -0.06246 -0.053816 -0.030976 -0.10203 -0.011172 0.02981
1.4531 -0.0070413 -0.0036805 -0.010536 -0.0065107 0 -0.0067433 -0.00052394 -0.008141 -0.0082572 -0.0066747 -0.0044567 0.31201 -0.00080704 0.00023264 -0.0055027 0.0010387 -0.00014471 0.0018973 -1.9461e-05 -0.0043922 -0.0054902 0 0.011866 0 0.0016446 -0.00047912 -0.0015023 0.00030187 0.27006 -0.011281 -0.0083971 -0.011657 -0.0025094 -0.0076711 -0.0051063 -0.017082 -0.0048327 -0.0020718 0.0031468 -0.11734 -0.073705 -0.06232 -0.021438 -0.042729 -0.0041117 -0.061596 -0.046932 -0.02864 -0.093448 -0.004213 0.025715
1.457 -0.0062219 -0.0044683 -0.011918 -0.009149 0 -0.0069076 -0.0020493 -0.0062339 -0.0088225 -0.0076216 -0.0054211 0.25431 -0.00092291 0.0029339 -0.0034947 0.0018973 0.00052562 0.0034278 -0.0027094 -0.0031946 -0.00084846 0 0.013158 0 0.0023122 -0.00038292 -0.00066482 0.00019287 0.28944 -0.014186 -0.010266 -0.01147 -0.00057979 -0.0075198 -0.0050519 -0.020757 -0.0054097 0.0025688 0.0055878 -0.11043 -0.064303 -0.058666 -0.019071 -0.040723 -0.0001841 -0.057339 -0.04062 -0.022893 -0.085245 0.0009762 0.020381
1.4609 -0.0050152 -0.0049757 -0.011259 -0.0096438 0 -0.0041388 -0.0040911 -0.004109 -0.0097658 -0.00773 -0.0072297 0.2288 -0.0012038 0.0068001 0.0011035 0.0020474 0.0024535 0.004344 -0.0040151 0.00077786 0.0021082 0 0.016949 0 0.0020596 0.00034805 0.00050124 0.00030587 0.29833 -0.016698 -0.0098642 -0.0071602 0.00021726 -0.0047612 -0.0049436 -0.022574 -0.0064772 0.00045597 0.0080287 -0.10352 -0.054902 -0.055011 -0.016704 -0.038717 0.0037435 -0.053083 -0.034308 -0.017147 -0.077042 0.0061654 0.018578
1.4648 -0.0038859 -0.0048311 -0.009029 -0.0083031 0 -0.00132 -0.0053186 -0.0035374 -0.01054 -0.006492 -0.0075995 0.2266 -0.0020352 0.0069871 0.0057485 0.0013893 0.0042816 0.0039985 -0.0025802 0.004927 0.0013848 0 0.019905 0 0.0010092 0.0011274 0.0010206 0.00041522 0.2871 -0.017884 -0.0077799 -0.0029575 2.9967e-05 -0.00086555 -0.0048627 -0.021049 -0.0072877 -0.0055447 0.010908 -0.095524 -0.045058 -0.05032 -0.013966 -0.036086 0.0080557 -0.047114 -0.028484 -0.010369 -0.068909 0.010185 0.021212
1.4688 -0.0029902 -0.00404 -0.0061686 -0.0062729 0 -0.00099663 -0.0050567 -0.0041169 -0.0097866 -0.0044265 -0.0058862 0.22262 -0.0031498 0.0017786 0.0076528 0.00073712 0.004336 0.0029849 0.00085668 0.0067025 -0.0018182 0 0.019396 0 -6.7921e-05 0.0012944 0.00058906 0.00024856 0.25249 -0.016717 -0.0052168 -0.001911 -0.00062943 0.0015646 -0.0046116 -0.015786 -0.0075084 -0.010916 0.014234 -0.086424 -0.034762 -0.044569 -0.01085 -0.032819 0.01276 -0.039397 -0.023158 -0.0025382 -0.060847 0.013011 0.025532
1.4727 -0.0020789 -0.0028088 -0.0033574 -0.0047123 0 -0.0030254 -0.0035609 -0.003964 -0.0066703 -0.0027761 -0.0037345 0.19942 -0.0036512 -0.0053823 0.0059685 0.0008036 0.0023091 0.0023001 0.0041519 0.0054255 -0.004625 0 0.015698 0 -0.00042175 0.00086553 -0.00017471 -0.00024337 0.198 -0.012875 -0.0033747 -0.0035056 -0.0011651 0.0010946 -0.0038972 -0.0081933 -0.0072663 -0.012462 0.017561 -0.077325 -0.024466 -0.038818 -0.0077349 -0.029551 0.017465 -0.03168 -0.017833 0.0052928 -0.052785 0.015838 0.02813
1.4766 -0.0008429 -0.001384 -0.0007459 -0.0039544 0 -0.0049788 -0.0016962 -0.0021396 -0.0020542 -0.0023215 -0.0031997 0.15929 -0.0028696 -0.0089273 0.0024857 0.0013092 -0.0001533 0.0022677 0.0055279 0.0025068 -0.0052678 0 0.011124 0 3.4956e-05 0.00054093 -0.00038175 -0.00079411 0.13134 -0.0073064 -0.0027129 -0.0049005 -0.0011667 -0.0013183 -0.0028635 -0.00056697 -0.0068266 -0.0095285 0.021188 -0.066331 -0.015843 -0.033446 -0.0051245 -0.024958 0.020974 -0.022851 -0.013712 0.012262 -0.044629 0.01644 0.027419
1.4805 0.00064173 -0.00010459 0.0017004 -0.0033659 0 -0.0047346 -0.00045175 8.8425e-05 0.0018363 -0.0026194 -0.00433 0.11512 -0.0011906 -0.0062215 0.00025297 0.0012881 -0.00081174 0.0023766 0.0048677 0.0002159 -0.0042868 0 0.0075786 0 0.00071217 0.00091172 0.000232 -0.0010081 0.06279 -0.001755 -0.0025914 -0.0040565 -0.00068598 -0.0033458 -0.0022408 0.005552 -0.006262 -0.0035783 0.024836 -0.055205 -0.007337 -0.0281 -0.0025496 -0.020273 0.024399 -0.013943 -0.0096765 0.019171 -0.036466 0.016887 0.02365
1.4844 0.001841 0.00057785 0.0037556 -0.0021115 0 -0.0025215 -0.00054613 0.00065246 0.0031335 -0.0025467 -0.0048524 0.073962 0.00012762 0.00025619 0.0011981 0.00029653 0.0010056 0.0020495 0.0035289 0.00014562 -0.0032881 0 0.0052559 0 0.00093514 0.0017364 0.0010688 -0.00070035 0.0038656 0.0025426 -0.0017767 -0.0014778 -0.00034435 -0.0035008 -0.0027219 0.010087 -0.0053489 0.0028943 0.027744 -0.043893 -0.00040264 -0.023829 -0.00095059 -0.015405 0.026528 -0.0059548 -0.0064038 0.024568 -0.028414 0.016493 0.017503
1.4883 0.0021771 0.00041017 0.0049478 -0.00014111 0 -0.00039801 -0.0020611 -0.00085657 0.0018676 -0.0015241 -0.0024241 0.032161 0.00011869 0.0054449 0.0046482 -0.00083897 0.0036577 0.0013753 0.0029985 0.0023979 -0.0029979 0 0.0034308 0 0.00055118 0.0021343 0.0013078 -9.7786e-05 -0.037285 0.0057273 0.00039654 0.000838 -0.00096124 -0.002327 -0.0040877 0.013588 -0.0037174 0.0075157 0.029417 -0.032272 0.0039055 -0.021355 -0.0009823 -0.010234 0.02649 0.00049876 -0.0044064 0.02744 -0.020547 0.014694 0.0093734
1.4922 0.0015562 -0.00022443 0.0050146 0.0016234 0 9.5479e-05 -0.0041406 -0.0025342 -9.5772e-05 -1.6871e-05 0.0028044 -0.015354 -0.00089554 0.0061607 0.007959 -0.00064742 0.0047934 0.0010138 0.0036332 0.0057417 -0.0027501 0 0.0018079 0 -1.2289e-05 0.0015455 0.00074479 0.00031417 -0.062612 0.0087631 0.0032041 0.0016716 -0.0027406 -0.0014718 -0.0050337 0.015916 -0.0011494 0.009131 0.031091 -0.02065 0.0082136 -0.01888 -0.001014 -0.005063 0.026453 0.0069523 -0.002409 0.030311 -0.012681 0.012894 -2.255e-05
1.4961 0.00051194 -0.00034646 0.0042548 0.0022077 0 -0.00046428 -0.0051411 -0.002115 -0.0006246 0.0012013 0.0079554 -0.065635 -0.0015856 0.0032367 0.0087681 0.0015602 0.003729 0.0014535 0.0045376 0.0083885 -0.0016281 0 0.0006743 0 -0.00023174 0.00041101 -2.384e-05 0.00021456 -0.085502 0.011946 0.0049896 0.0015671 -0.0046774 -0.001745 -0.0040527 0.016005 0.002138 0.008425 0.028924 -0.010867 0.0081235 -0.019935 -0.0045091 -0.0011246 0.022514 0.0086196 -0.0030156 0.028564 -0.0059632 0.0092459 -0.0089644
1.5 -0.0001665 0.00086284 0.0033333 0.0017435 0 -0.00015207 -0.0035387 0.0006281 0.0010498 0.0020521 0.0098334 -0.11001 -0.00098534 -0.00013031 0.0069979 0.0049161 0.0020433 0.0024397 0.0045894 0.0089084 0.00031978 0 -5.2892e-05 0 1.2297e-05 -0.00022347 -0.00023269 -0.00023134 -0.12138 0.014114 0.0047017 0.0018082 -0.0049631 -0.0022303 -0.00068144 0.013031 0.0054144 0.0073836 0.025881 -0.0015034 0.0070298 -0.021794 -0.0087944 0.0025324 0.017685 0.0091948 -0.0042164 0.025764 0.00049209 0.0051756 -0.015262
1.5039 2.6433e-05 0.003211 0.0027111 0.0015953 0 0.0021464 0.00083646 0.0036935 0.0039894 0.0031641 0.0077013 -0.14405 0.00045334 -0.001553 0.0048426 0.0076569 0.0016813 0.0031098 0.0036087 0.0069327 0.0021215 0 -0.0013307 0 0.00040417 0.00018774 0.00027541 -0.00048035 -0.17368 0.013571 0.003112 0.0028922 -0.0023523 -0.0012822 0.0040004 0.0077145 0.0077205 0.007675 0.021309 0.0065247 0.0047054 -0.024709 -0.014202 0.0052651 0.011688 0.0078912 -0.0064452 0.021725 0.0062733 0.00049914 -0.017686
1.5078 0.0010764 0.0054995 0.0023046 0.0031318 0 0.0055434 0.0063229 0.0050344 0.0065541 0.0048984 0.0038861 -0.17215 0.0012995 -0.00096768 0.0046506 0.0085396 0.0026396 0.0026403 0.0025429 0.0033623 0.0028512 0 -0.0041613 0 0.00059736 0.001072 0.00091439 -9.5211e-05 -0.22927 0.0098916 0.0023704 0.0042404 0.002627 0.001781 0.0080863 0.0022049 0.0084582 0.0092613 0.012244 0.01063 -0.0012333 -0.030719 -0.022904 0.0052827 0.0022594 0.0010695 -0.011694 0.014046 0.010075 -0.0059578 -0.016848
1.5117 0.0026549 0.0065617 0.0017517 0.0062467 0 0.0080804 0.010411 0.0046682 0.0076882 0.0066563 0.001813 -0.20148 0.000702 0.00035964 0.0065467 0.0076401 0.0028818 0.00083219 0.0024281 -9.3106e-05 0.0022696 0 -0.0083477 0 0.00057853 0.0013224 0.00096639 0.00082917 -0.26997 0.0047008 0.0040614 0.0051677 0.0078575 0.0060736 0.010184 -0.0015291 0.0079215 0.010657 0.0031788 0.014735 -0.007172 -0.036729 -0.031606 0.0053002 -0.0071689 -0.0057521 -0.016942 0.0063661 0.013876 -0.012415 -0.014683
1.5156 0.0044826 0.0063738 0.0010035 0.0091657 0 0.0086299 0.01158 0.0044484 0.0074368 0.00744 0.0033487 -0.23419 -0.00057462 0.0015591 0.0080573 0.0059058 0.00067647 -0.0017249 0.0030898 -0.0018964 0.00061773 0 -0.012393 0 0.00060182 0.00050166 0.00029262 0.0017069 -0.28998 0.00049232 0.007523 0.0056931 0.011236 0.010072 0.010292 -0.0032504 0.0072821 0.010654 -0.0091407 0.013947 -0.014908 -0.044359 -0.042234 0.0021558 -0.018562 -0.016811 -0.024722 -0.0026508 0.015497 -0.02035 -0.013128
1.5195 0.0064778 0.0060763 0.00059319 0.0099258 0 0.0077638 0.010428 0.0059031 0.0065535 0.0070945 0.0076468 -0.26777 -0.00083106 0.0026469 0.0063036 0.0041203 -0.0032471 -0.0038878 0.0029662 -0.0016102 -0.0017764 0 -0.014821 0 0.00079995 -0.00062424 -0.00056336 0.0019427 -0.30122 -0.0013705 0.010187 0.0062391 0.012287 0.012856 0.009572 -0.0042977 0.0078421 0.0096575 -0.022897 0.010999 -0.023436 -0.052703 -0.053712 -0.0023843 -0.030822 -0.029739 -0.03362 -0.012258 0.016156 -0.028938 -0.013192
1.5234 0.0086113 0.0068319 0.0012545 0.0082316 0 0.006919 0.0090325 0.0086213 0.0058349 0.0067271 0.012091 -0.30203 0.00076924 0.0037201 0.00088996 0.0024049 -0.0062313 -0.0044552 0.00051379 -9.0062e-05 -0.0043735 0 -0.015562 0 0.00094291 -0.00083351 -0.00093979 0.0014067 -0.32076 -0.0014564 0.009864 0.0068524 0.012255 0.014347 0.0093153 -0.0057635 0.0099785 0.0090977 -0.036802 0.0071867 -0.031884 -0.061001 -0.065184 -0.0073843 -0.043096 -0.042993 -0.042733 -0.021623 0.016503 -0.037662 -0.01486
1.5273 0.010716 0.0086899 0.0032513 0.0058979 0 0.0070254 0.0091402 0.010886 0.0057984 0.0076647 0.014225 -0.34133 0.0031587 0.0042932 -0.0052533 0.00063873 -0.0063966 -0.0028197 -0.0039283 0.0012527 -0.0061062 0 -0.015992 0 0.0006528 0.00028057 -0.00068683 0.00047865 -0.35397 -0.0011352 0.0069267 0.0071767 0.012641 0.01463 0.0099643 -0.0068366 0.012624 0.0095662 -0.051673 -0.0022406 -0.039808 -0.069002 -0.076623 -0.015368 -0.055462 -0.058357 -0.053246 -0.029417 0.014828 -0.047276 -0.017427
1.5313 0.012514 0.01063 0.0061015 0.0053609 0 0.0080388 0.010841 0.011654 0.0067364 0.01002 0.013177 -0.38752 0.0042698 0.0037036 -0.0080791 -0.00086824 -0.0044884 0.00045343 -0.0077058 0.0015657 -0.0057366 0 -0.017654 0 -0.00013302 0.0018427 -0.00024381 -0.00032119 -0.392 -0.00083231 0.0042228 0.0072841 0.013699 0.01355 0.01094 -0.0051322 0.013873 0.0099327 -0.066544 -0.011668 -0.047731 -0.077002 -0.088061 -0.023352 -0.067828 -0.073721 -0.063758 -0.037212 0.013153 -0.056889 -0.019825
1.5352 0.013824 0.011679 0.0089866 0.0075923 0 0.0095076 0.012851 0.011572 0.0087635 0.012478 0.0099086 -0.43248 0.0030566 0.0019613 -0.0058337 -0.0013401 -0.0027811 0.0035859 -0.0076829 0.0011419 -0.0029528 0 -0.021017 0 -0.00097031 0.0025202 -0.00013763 -0.00071823 -0.42525 0.00044108 0.004637 0.0081342 0.014401 0.011217 0.011319 0.0010839 0.012434 0.0086827 -0.079795 -0.023077 -0.053658 -0.083493 -0.097921 -0.031697 -0.078749 -0.087938 -0.073464 -0.042382 0.011212 -0.065975 -0.021053
1.5391 0.014689 0.011841 0.01143 0.011339 0 0.01114 0.013887 0.011979 0.011637 0.013618 0.0065241 -0.46237 0.00055851 -0.00013289 -0.00058011 -0.00027399 -0.002367 0.0044323 -0.0030224 0.00099654 0.00090863 0 -0.025325 0 -0.0012583 0.0017787 -0.00044539 -0.00075019 -0.45633 0.0038749 0.0085086 0.010707 0.013777 0.0086501 0.010751 0.01086 0.0088291 0.0060644 -0.091841 -0.035962 -0.058099 -0.088859 -0.10661 -0.040311 -0.088596 -0.1013 -0.082569 -0.045599 0.0090731 -0.074669 -0.020859
1.543 0.015254 0.011884 0.01355 0.014337 0 0.012679 0.013675 0.013203 0.014581 0.013346 0.0051859 -0.47196 -0.0011515 -0.0017777 0.003552 0.0017881 -0.0020654 0.0018916 0.0036348 0.0018185 0.003559 0 -0.029392 0 -0.00082874 0.0002958 -0.00075311 -0.0005671 -0.49625 0.0093917 0.013347 0.01457 0.012068 0.0073517 0.0098184 0.02078 0.0052851 0.0044408 -0.10382 -0.048837 -0.062478 -0.094181 -0.11524 -0.048893 -0.09839 -0.1146 -0.091622 -0.048748 0.0069539 -0.083324 -0.020208
1.5469 0.015515 0.012331 0.015646 0.015274 0 0.013562 0.012771 0.014192 0.016528 0.012877 0.0070768 -0.47334 -0.0010981 -0.0028771 0.0037404 0.0032994 -0.0002706 -0.0031383 0.0079794 0.0032247 0.0034833 0 -0.032392 0 -0.00017325 -0.0008145 -0.00061415 -0.00026905 -0.54846 0.015512 0.01611 0.017665 0.010421 0.0079389 0.0095311 0.027407 0.0042516 0.006128 -0.11099 -0.060933 -0.062159 -0.09614 -0.11978 -0.055033 -0.10423 -0.12278 -0.096778 -0.046824 0.0063233 -0.089012 -0.020802
1.5508 0.015266 0.012898 0.017587 0.014673 0 0.01322 0.011759 0.013852 0.016816 0.013318 0.011795 -0.48664 -0.00039016 -0.0038221 0.00040822 0.0026807 0.0025179 -0.0081714 0.007484 0.0039899 0.00111 0 -0.034135 0 -2.6066e-05 -0.0010811 -2.3861e-05 5.8264e-05 -0.60043 0.020573 0.015835 0.017965 0.0095832 0.0093436 0.010389 0.029707 0.0066567 0.010938 -0.11816 -0.07303 -0.06184 -0.098099 -0.12433 -0.061173 -0.11007 -0.13097 -0.10193 -0.044899 0.0056927 -0.0947 -0.023695
1.5547 0.014343 0.012979 0.018701 0.014021 0 0.011896 0.010897 0.012486 0.015815 0.014446 0.017518 -0.52029 -0.00097937 -0.0047198 -0.0037674 -0.00049117 0.0037106 -0.010761 0.0034082 0.0030881 -0.001683 0 -0.035 0 -0.00066591 -0.00094988 0.00055312 0.00025948 -0.63448 0.023864 0.01414 0.015493 0.0091816 0.0097824 0.011906 0.029215 0.011305 0.016197 -0.12357 -0.083193 -0.059817 -0.099019 -0.12721 -0.065409 -0.11419 -0.13654 -0.10502 -0.041414 0.0061853 -0.098505 -0.028189
1.5586 0.012918 0.012507 0.018325 0.014233 0 0.010902 0.010448 0.011635 0.014815 0.015044 0.021967 -0.56151 -0.0034368 -0.0051349 -0.0064223 -0.0050091 0.0014752 -0.010091 -0.00056044 0.00067726 -0.0031695 0 -0.035812 0 -0.0016143 -0.0010912 0.00060764 0.00018608 -0.64626 0.02555 0.013296 0.012502 0.0084552 0.0087209 0.013102 0.027917 0.015882 0.019334 -0.12686 -0.091019 -0.055737 -0.098686 -0.12808 -0.067345 -0.11621 -0.13896 -0.10559 -0.036043 0.0080347 -0.10003 -0.032245
1.5625 0.011512 0.012109 0.016503 0.014993 0 0.011635 0.010974 0.012479 0.015059 0.014411 0.023658 -0.58803 -0.0060891 -0.0047153 -0.0070649 -0.0086728 -0.0028044 -0.0072614 -0.0017832 -0.0018335 -0.0029381 0 -0.037544 0 -0.0020513 -0.0016058 4.434e-05 -0.00011715 -0.64919 0.025768 0.013972 0.01143 0.0075493 0.0077003 0.013549 0.026106 0.018668 0.020211 -0.13015 -0.098845 -0.051656 -0.098352 -0.12895 -0.06928 -0.11824 -0.14137 -0.10617 -0.030673 0.0098841 -0.10156 -0.034217
1.5664 0.010649 0.012375 0.014071 0.015423 0 0.014148 0.012909 0.014579 0.016643 0.013302 0.022634 -0.58969 -0.0065047 -0.0038842 -0.0065088 -0.0096238 -0.0055251 -0.0041577 -0.0009116 -0.0027715 -0.0017296 0 -0.040677 0 -0.0015705 -0.0019962 -0.0007432 -0.00038335 -0.65887 0.0242 0.014925 0.012675 0.0077385 0.0089159 0.013896 0.022409 0.019509 0.020635 -0.13295 -0.10191 -0.046812 -0.098068 -0.12816 -0.067937 -0.1183 -0.14041 -0.10418 -0.024802 0.013434 -0.099877 -0.03426
1.5703 0.010477 0.013164 0.012045 0.01513 0 0.016835 0.015811 0.016338 0.018309 0.013202 0.020231 -0.57761 -0.0038853 -0.0036004 -0.0053897 -0.0074693 -0.00451 -0.0020126 -0.00071417 -0.0015081 -0.00048031 0 -0.044595 0 -0.00055334 -0.0018359 -0.0012173 -0.00037012 -0.67515 0.020678 0.014707 0.014456 0.010141 0.012901 0.015236 0.015863 0.019398 0.021751 -0.13569 -0.1044 -0.041876 -0.097789 -0.12718 -0.0662 -0.11813 -0.13904 -0.10188 -0.018872 0.017188 -0.097802 -0.033974
1.5742 0.010741 0.013803 0.010876 0.014449 0 0.017753 0.018315 0.016628 0.018467 0.014676 0.018073 -0.57205 7.9395e-05 -0.0042945 -0.0036197 -0.0034251 -0.0012918 -0.00087399 -0.0027284 0.00097807 0.00035743 0 -0.047713 0 0.00020044 -0.0012976 -0.0011257 -0.00013541 -0.68255 0.015954 0.013352 0.014843 0.014283 0.017792 0.01783 0.0077016 0.019286 0.022505 -0.1394 -0.10569 -0.037794 -0.098258 -0.12625 -0.06402 -0.11793 -0.13747 -0.09965 -0.013599 0.020998 -0.095242 -0.034663
1.5781 0.011111 0.013908 0.010292 0.013787 0 0.016375 0.019143 0.015818 0.016642 0.016588 0.017011 -0.58308 0.0028068 -0.0051648 -0.0011287 0.00060928 0.00063983 -0.00013184 -0.0052392 0.0028281 0.00082275 0 -0.048506 0 0.00022422 -0.00093003 -0.00064577 9.5083e-06 -0.66831 0.011496 0.012193 0.013677 0.018169 0.021035 0.020492 0.00082911 0.019344 0.021063 -0.14504 -0.10455 -0.035428 -0.10022 -0.12542 -0.06095 -0.11769 -0.1355 -0.097547 -0.0096448 0.024919 -0.091705 -0.036049
1.582 0.011501 0.013772 0.0098177 0.013059 0 0.014019 0.018214 0.015155 0.013983 0.017097 0.01667 -0.60406 0.0032726 -0.0047576 0.0014245 0.0033508 -0.00024383 0.00072553 -0.0047989 0.0028233 0.0011883 0 -0.0466 0 -0.00020458 -0.00098589 -0.00016392 -0.00012587 -0.63654 0.008337 0.012187 0.012379 0.019937 0.02171 0.021409 -0.0025717 0.019172 0.017486 -0.15068 -0.10341 -0.033062 -0.10219 -0.12458 -0.05788 -0.11745 -0.13353 -0.095444 -0.0056906 0.02884 -0.088168 -0.036792
1.5859 0.012015 0.013846 0.0093605 0.011952 0 0.012573 0.016645 0.015273 0.012256 0.015486 0.015862 -0.62255 0.0028263 -0.0023892 0.0031026 0.0048089 -0.0018768 0.0018781 0.00011439 0.0014563 0.0017952 0 -0.042926 0 -0.00037566 -0.0011132 6.6462e-05 -0.00032824 -0.60191 0.0062668 0.012782 0.012079 0.019392 0.020981 0.019715 -0.0027557 0.01844 0.014245 -0.15948 -0.10197 -0.034353 -0.10642 -0.12461 -0.055819 -0.11831 -0.13305 -0.095475 -0.0040673 0.03149 -0.085556 -0.036121
1.5898 0.012586 0.013997 0.0092334 0.010638 0 0.012825 0.015543 0.015478 0.012209 0.01292 0.013623 -0.63376 0.003544 0.00099511 0.0037603 0.0058178 -0.0011873 0.0033417 0.0069988 0.00055925 0.002825 0 -0.038855 0 0.00014268 -0.00078267 7.6861e-05 -0.00016784 -0.5715 0.0043869 0.012647 0.01234 0.01784 0.020292 0.016305 -0.0016088 0.017118 0.01368 -0.16921 -0.10045 -0.036722 -0.11131 -0.12489 -0.054055 -0.11951 -0.13302 -0.096135 -0.0031311 0.033765 -0.083216 -0.03467
1.5938 0.01277 0.013551 0.0096459 0.0098488 0 0.013954 0.014845 0.014523 0.012909 0.011332 0.010225 -0.64184 0.0058255 0.0034379 0.0042253 0.0068848 0.0020227 0.0049397 0.011063 0.0016766 0.0038863 0 -0.035278 0 0.0010815 4.3541e-05 4.7599e-05 0.00048907 -0.53762 0.0025022 0.011318 0.011891 0.016451 0.0195 0.01304 -0.00022014 0.01519 0.015212 -0.17936 -0.099419 -0.040024 -0.11655 -0.1253 -0.052851 -0.12104 -0.13351 -0.09748 -0.0027024 0.035525 -0.081497 -0.033537
1.5977 0.012032 0.012143 0.010309 0.010003 0 0.014412 0.013471 0.012008 0.012777 0.011495 0.0073232 -0.65042 0.0077495 0.003553 0.005138 0.0074743 0.0044809 0.0060015 0.009308 0.0045522 0.0039094 0 -0.032443 0 0.0017224 0.00078632 6.0333e-05 0.0012147 -0.49059 0.0017628 0.0097017 0.010326 0.014992 0.017145 0.011117 0.0024062 0.012477 0.01575 -0.19111 -0.10024 -0.046792 -0.12304 -0.12615 -0.053725 -0.12383 -0.136 -0.10137 -0.0041587 0.035372 -0.082085 -0.032673
1.6016 0.010324 0.010315 0.010665 0.010371 0 0.01315 0.01061 0.0089065 0.011279 0.012196 0.0068192 -0.6567 0.0069317 0.0016714 0.0058141 0.0065041 0.0030597 0.0054614 0.0031438 0.0071552 0.0019444 0 -0.030299 0 0.0015532 0.00084299 8.5752e-07 0.001365 -0.43471 0.0036717 0.0088073 0.0086338 0.012302 0.012497 0.010205 0.0079184 0.0090066 0.013125 -0.20286 -0.10105 -0.05356 -0.12954 -0.127 -0.0546 -0.12661 -0.13848 -0.10525 -0.0056151 0.03522 -0.082673 -0.030595
1.6055 0.0083253 0.0090409 0.01051 0.009517 0 0.010182 0.0067404 0.0066881 0.0095194 0.011416 0.0090138 -0.6569 0.0030645 -0.00041259 0.0047403 0.0036625 -0.0013684 0.0028167 -0.0028599 0.0073677 -0.0015539 0 -0.028524 0 0.00070731 0.0002622 -0.00029408 0.00073033 -0.3858 0.0083439 0.0083255 0.0079635 0.0079314 0.0068586 0.0090741 0.015942 0.0054664 0.0087184 -0.21312 -0.10374 -0.061372 -0.13535 -0.12722 -0.056756 -0.12969 -0.14171 -0.10996 -0.0076261 0.033927 -0.085061 -0.025999
1.6094 0.0070104 0.0086493 0.010271 0.006906 0 0.0064789 0.0032929 0.0059519 0.0090179 0.008414 0.011635 -0.6547 -0.0014351 -0.00083276 0.0014466 0.00022364 -0.0043319 -0.00078495 -0.0048101 0.0048802 -0.004422 0 -0.026145 0 -0.00018655 -0.00025007 -0.00080368 -0.00020035 -0.35179 0.01382 0.0070056 0.0082454 0.0030971 0.0024553 0.0069228 0.023252 0.0029157 0.0060742 -0.22258 -0.10743 -0.069743 -0.1408 -0.12709 -0.059596 -0.13292 -0.14533 -0.11511 -0.0099334 0.032026 -0.088411 -0.019623
1.6133 0.0068388 0.0084587 0.010521 0.0039976 0 0.0036129 0.0013614 0.0059228 0.0099482 0.0047045 0.011075 -0.65945 -0.0034207 0.0009367 -0.0023556 -0.0016477 -0.0022941 -0.0027735 -0.0023612 0.0015105 -0.0043743 0 -0.021688 0 -0.00055154 -3.3234e-05 -0.0012551 -0.00067991 -0.32068 0.017292 0.0046074 0.008458 -0.00015798 0.00013533 0.0039905 0.026105 0.0017386 0.0067995 -0.23145 -0.1112 -0.077906 -0.14592 -0.12675 -0.062426 -0.13604 -0.14885 -0.12008 -0.012194 0.030116 -0.091835 -0.014201
1.6172 0.0073474 0.007623 0.011199 0.0033066 0 0.0031716 0.00084568 0.0052763 0.010759 0.0028382 0.0053933 -0.67418 -0.0018032 0.0036651 -0.0039797 -0.00068325 0.003474 -0.0011513 0.0017197 -0.00044275 -0.0013254 0 -0.014479 0 -0.00029205 0.00083373 -0.0013169 -0.00041123 -0.27381 0.017221 0.0029962 0.0081658 -0.00074101 -0.0013662 0.0010694 0.023615 0.00098428 0.0083812 -0.23445 -0.11583 -0.084013 -0.14782 -0.12426 -0.065149 -0.13801 -0.15139 -0.12332 -0.013986 0.028113 -0.095999 -0.012197
1.6211 0.0075771 0.0062282 0.011424 0.0059312 0 0.0057147 0.00084577 0.003481 0.0097139 0.0040051 -0.0033384 -0.68795 0.0015249 0.0052011 -0.0023587 0.0022351 0.0079258 0.0033206 0.0043969 -0.0003009 0.0020317 0 -0.006103 0 0.00023268 0.0015653 -0.00088925 0.00021367 -0.21123 0.01447 0.0045659 0.008208 0.00058642 -0.0035991 -0.0012303 0.018652 -0.00081901 0.0066551 -0.23745 -0.12047 -0.09012 -0.14972 -0.12177 -0.067871 -0.13998 -0.15392 -0.12655 -0.015778 0.02611 -0.10016 -0.013443
1.625 0.006962 0.0052908 0.010253 0.0099493 0 0.009743 0.00072483 0.0013882 0.0067782 0.0067123 -0.0098482 -0.68429 0.0035112 0.0040118 0.00071038 0.0046789 0.0071703 0.007132 0.0047325 0.00047502 0.0025021 0 -7.5891e-05 0 0.00058681 0.0014074 -0.00021623 0.00057547 -0.15862 0.011447 0.0092663 0.0093997 0.002027 -0.0060902 -0.0025378 0.015097 -0.0038436 0.00048787 -0.23609 -0.12394 -0.093474 -0.14921 -0.11795 -0.069431 -0.14063 -0.15503 -0.12748 -0.017041 0.024878 -0.10338 -0.015124
1.6289 0.0058211 0.0055763 0.0076847 0.011624 0 0.011982 0.00064601 0.00052165 0.0037977 0.0079571 -0.0095998 -0.6587 0.0027708 0.00042788 0.0022033 0.0047494 0.0021368 0.0068464 0.0038699 -0.00011262 -0.00042411 0 0.00078568 0 0.00061251 0.00035801 0.00030138 0.00046681 -0.14347 0.010049 0.013627 0.010779 0.0023745 -0.0063977 -0.0023214 0.014034 -0.0060685 -0.0064588 -0.23087 -0.1264 -0.0944 -0.14658 -0.11297 -0.069966 -0.1401 -0.15488 -0.12638 -0.017838 0.024325 -0.10575 -0.014349
1.6328 0.0049592 0.0065998 0.0048406 0.0086888 0 0.009636 0.0011423 0.0017063 0.0026728 0.0060048 -0.0027345 -0.62594 0.00075338 -0.0033266 0.00084229 0.0027404 -0.0027187 0.0024184 0.0032826 -0.0024463 -0.0038052 0 -0.002862 0 0.00048481 -0.00081034 0.00042843 0.00022206 -0.16468 0.010154 0.013523 0.0099395 0.0018604 -0.0027408 -1.4886e-05 0.012776 -0.0047221 -0.0090209 -0.22566 -0.12887 -0.095327 -0.14396 -0.10798 -0.070501 -0.13957 -0.15473 -0.12529 -0.018635 0.023773 -0.10812 -0.010929
1.6367 0.0047848 0.0070342 0.0030265 0.0026812 0 0.0031605 0.002393 0.0042567 0.0034169 0.0022014 0.0056513 -0.60764 0.00019449 -0.0045519 -0.0017064 0.00076544 -0.003998 -0.0023386 0.0033538 -0.0047661 -0.0040285 0 -0.0070154 0 0.00049145 -0.001216 0.00025647 0.00024798 -0.19049 0.0098421 0.0083411 0.0057125 0.0016073 0.0036639 0.0040635 0.0078045 0.00089779 -0.0055357 -0.21393 -0.12697 -0.09078 -0.1379 -0.10191 -0.068159 -0.13645 -0.15183 -0.11982 -0.018803 0.025153 -0.10699 -0.0075954
1.6406 0.0048572 0.0061176 0.0025396 -0.002112 0 -0.0032563 0.0040555 0.0064553 0.0041934 -7.4819e-05 0.0095579 -0.61216 0.0023636 -0.002106 -0.0027248 0.00064607 -0.002283 -0.0030634 0.0034918 -0.0048397 -0.00048804 0 -0.0078644 0 0.00076654 -0.00058492 6.0723e-05 0.00052918 -0.18957 0.007102 0.0021658 0.00032113 0.0024829 0.0093252 0.0081055 -0.0012661 0.0080109 0.0006874 -0.202 -0.12494 -0.086072 -0.13174 -0.095809 -0.065733 -0.13326 -0.14885 -0.11421 -0.018953 0.02659 -0.10576 -0.0073553
1.6445 0.0043547 0.0044469 0.0024411 -0.0023632 0 -0.0047499 0.0056772 0.0069184 0.0033339 0.0014293 0.0071093 -0.62777 0.00572 0.002499 -0.0014134 0.002105 -0.00063582 0.00092742 0.0031668 -0.0021827 0.0037008 0 -0.0055747 0 0.0011838 0.0005943 7.6064e-06 0.00066637 -0.16275 0.0016882 0.00020144 -0.0019663 0.0044964 0.011681 0.0097599 -0.010721 0.012181 0.0048626 -0.18882 -0.12102 -0.079927 -0.12502 -0.090121 -0.062439 -0.12932 -0.14515 -0.10762 -0.019048 0.028569 -0.10298 -0.010482
1.6484 0.0030039 0.0032328 0.0015753 0.0013302 0 -0.00013304 0.007017 0.005668 0.0011864 0.0055103 0.0020521 -0.63566 0.007232 0.0060281 0.00027924 0.0030835 -0.00085954 0.0056687 0.00251 0.0013869 0.0048339 0 -0.0043295 0 0.0014545 0.0015252 9.6162e-06 0.00036158 -0.14014 -0.0042966 0.003641 0.00097757 0.0070415 0.011353 0.0082199 -0.015808 0.011069 0.005336 -0.17387 -0.1144 -0.071724 -0.11752 -0.085025 -0.057903 -0.12433 -0.14039 -0.099603 -0.019064 0.031324 -0.098002 -0.014124
1.6523 0.0015038 0.0029054 -0.00017173 0.0050498 0 0.0065904 0.0078828 0.0039823 -0.00021177 0.0083936 0.00030196 -0.62827 0.00513 0.0059723 -0.00011767 0.0019167 -0.0018083 0.0061081 0.0019663 0.0033758 0.0023578 0 -0.0081269 0 0.0013346 0.0016984 -0.00013599 -0.000239 -0.14659 -0.0076136 0.0082044 0.0063496 0.0093983 0.010973 0.005361 -0.01481 0.0065883 0.0044952 -0.15891 -0.10777 -0.063522 -0.11002 -0.079929 -0.053366 -0.11933 -0.13563 -0.091586 -0.019081 0.034079 -0.09302 -0.015011
1.6563 0.0009582 0.0027244 -0.0016694 0.0051853 0 0.0094555 0.0078727 0.003192 0.00068947 0.0071986 0.0046287 -0.6137 0.0005679 0.0025597 -0.0027306 -0.00081325 -0.0012656 0.00098279 0.0016705 0.0027494 -0.00075433 0 -0.016299 0 0.00079697 0.0011464 -0.0004872 -0.00072555 -0.17345 -0.0061623 0.0081545 0.0084729 0.010931 0.01192 0.0043206 -0.010185 0.0032015 0.0054152 -0.14458 -0.099004 -0.055265 -0.1031 -0.076991 -0.048503 -0.11381 -0.13036 -0.084013 -0.018972 0.036857 -0.086043 -0.012675
1.6602 0.0018277 0.0018385 -0.0016267 0.001676 0 0.005836 0.0065967 0.0035374 0.0032504 0.0026932 0.012235 -0.60357 -0.0032891 -0.0014583 -0.0049749 -0.0026875 0.0012091 -0.0057545 0.0013612 0.00048873 -0.0013376 0 -0.023379 0 5.8654e-05 0.00027028 -0.00086253 -0.00087422 -0.18757 -0.00071207 0.0020069 0.0042623 0.011068 0.012642 0.0064752 -0.0058466 0.0037881 0.0082399 -0.13035 -0.089863 -0.046999 -0.096286 -0.074432 -0.043582 -0.1082 -0.12501 -0.076518 -0.018842 0.039638 -0.078715 -0.0099614
1.6641 0.0034215 0.0004708 0.00013936 -0.0021011 0 -0.00116 0.0042667 0.0041098 0.0052169 -0.0014328 0.017232 -0.59999 -0.0038953 -0.0031461 -0.0041477 -0.001819 0.0038141 -0.0085337 0.0008125 -0.0017612 0.00060362 0 -0.023769 0 -0.00055723 -0.00048922 -0.0010154 -0.00082035 -0.16646 0.0053386 -0.0057842 -0.0032821 0.0094772 0.010465 0.0097648 -0.0034953 0.0070169 0.010183 -0.11694 -0.080835 -0.039524 -0.089878 -0.072586 -0.03895 -0.10264 -0.11958 -0.069727 -0.018464 0.042136 -0.071279 -0.01018
1.668 0.004438 -0.00026171 0.0025402 -0.0025135 0 -0.0055569 0.0018835 0.0038396 0.0049343 -0.0021435 0.015577 -0.59584 -0.0013222 -0.0018038 -0.00027648 0.0011714 0.0046473 -0.0054186 0.00012752 -0.0033095 0.0021712 0 -0.016754 0 -0.00083049 -0.00085625 -0.00088748 -0.0007867 -0.1201 0.0082599 -0.0089444 -0.0074309 0.006436 0.0048463 0.010327 -0.0016101 0.0087396 0.0087235 -0.1055 -0.072084 -0.033977 -0.084476 -0.072483 -0.035021 -0.097188 -0.11398 -0.064656 -0.01748 0.043941 -0.063578 -0.013565
1.6719 0.0040489 0.00026996 0.0042789 0.0011478 0 -0.0039078 0.00056238 0.0024974 0.0028617 8.1388e-05 0.0080924 -0.58574 0.0020629 0.0006855 0.0037364 0.0036335 0.003661 9.9794e-05 -0.0004655 -0.0045763 0.0010615 0 -0.0069644 0 -0.00076398 -0.00074862 -0.00066233 -0.00075281 -0.076374 0.0067297 -0.0052531 -0.0040145 0.0029015 -0.001652 0.0061284 0.0022095 0.0059914 0.0041752 -0.094068 -0.063334 -0.028431 -0.079074 -0.07238 -0.031093 -0.091735 -0.10838 -0.059585 -0.016495 0.045746 -0.055877 -0.016578
1.6758 0.0025159 0.0012976 0.0049757 0.0062697 0 0.0019031 0.00054382 0.00074562 0.0008926 0.001994 -0.00066418 -0.57288 0.0037932 0.0018128 0.0047876 0.0034538 0.0021985 0.0025435 -0.0009446 -0.0058692 -0.0017243 0 6.123e-05 0 -0.00051864 -0.00025253 -0.00056011 -0.00049827 -0.049166 0.0027824 0.0015762 0.0044378 -4.6936e-05 -0.0057935 -0.00091309 0.0082271 -0.0003102 -0.0010093 -0.084615 -0.056318 -0.025426 -0.074254 -0.072838 -0.028049 -0.086406 -0.10216 -0.056124 -0.01424 0.046732 -0.048964 -0.014917
1.6797 0.00082 0.0013952 0.0051788 0.0092697 0 0.0068413 0.00092927 -0.00067257 0.0003634 0.0011007 -0.0061568 -0.56361 0.0033123 0.00080892 0.0023395 0.0011765 0.001047 -0.00024928 -0.0014352 -0.0064616 -0.0029866 0 0.002657 0 -0.00023632 0.00038617 -0.00059873 4.8267e-05 -0.025862 2.3378e-05 0.0056313 0.010839 -0.0020142 -0.0068233 -0.0065053 0.013954 -0.0064139 -0.0048568 -0.075895 -0.049944 -0.023359 -0.069649 -0.073503 -0.025332 -0.081121 -0.095717 -0.053257 -0.011515 0.047417 -0.042342 -0.0075123
1.6836 -0.00025766 8.153e-05 0.005354 0.0082994 0 0.0073552 0.00049156 -0.0016325 0.00089482 -0.0017938 -0.0068636 -0.55801 0.0020617 -0.00076516 -0.0013402 -0.00050904 -0.00033439 -0.005139 -0.0018405 -0.0052353 -0.00094439 0 0.0035271 0 5.9569e-05 0.00082331 -0.00058693 0.00062607 0.013278 0.00051125 0.0041991 0.009913 -0.0035467 -0.0068565 -0.0077632 0.016325 -0.009187 -0.0071695 -0.067433 -0.043992 -0.021668 -0.065002 -0.073924 -0.022682 -0.075794 -0.089013 -0.050441 -0.0084547 0.048008 -0.035976 0.0023202
1.6875 -0.00070278 -0.0015859 0.0051049 0.0041084 0 0.0039088 -0.0012184 -0.0024752 0.0011152 -0.0036944 -0.0044914 -0.54922 0.0017803 -0.00063628 -0.0033948 0.00049929 -0.0024751 -0.0068773 -0.001754 -0.0022051 0.0027278 0 0.0059424 0 0.00037673 0.00080352 -0.0003576 0.00088893 0.068951 0.0030141 -0.0004001 0.0026562 -0.0055034 -0.0081558 -0.0055318 0.014281 -0.0084672 -0.0083978 -0.060234 -0.040099 -0.021813 -0.060156 -0.073156 -0.020365 -0.07026 -0.081033 -0.04787 -0.0037584 0.048144 -0.030858 0.0097207
1.6914 -0.0010262 -0.0021607 0.0036016 -0.0010376 0 -0.00046839 -0.0035381 -0.0033178 0.00022927 -0.0028611 -0.0020405 -0.5327 0.0027659 0.0019492 -0.0026883 0.0034496 -0.0043848 -0.0032545 -0.00093423 0.00094743 0.0046638 0 0.0099881 0 0.00059397 0.00037995 2.1317e-05 0.00078571 0.12059 0.0042204 -0.0037606 -0.0051285 -0.0080819 -0.010422 -0.0031214 0.0093261 -0.0063376 -0.0082051 -0.053035 -0.036206 -0.021958 -0.05531 -0.072388 -0.018047 -0.064726 -0.073053 -0.0453 0.00093785 0.048281 -0.025739 0.01242
1.6953 -0.0015904 -0.0013912 0.00077684 -0.0049213 0 -0.003358 -0.0053442 -0.0037704 -0.0013215 -0.00071586 -0.001686 -0.51319 0.0037436 0.0053952 -0.00019061 0.0052388 -0.0041427 0.0028102 0.00017983 0.0022044 0.0032931 0 0.012757 0 0.00046199 -5.8219e-05 0.00030218 0.00058463 0.14857 0.0018094 -0.0035748 -0.0082961 -0.010408 -0.011121 -0.002962 0.0038977 -0.0046564 -0.0060007 -0.046261 -0.032998 -0.022223 -0.050171 -0.070016 -0.0154 -0.058949 -0.064342 -0.041704 0.0062469 0.048437 -0.02136 0.012252
1.6992 -0.002232 -0.00040618 -0.0021374 -0.0062475 0 -0.0044382 -0.0059155 -0.0034437 -0.0025946 -8.3608e-05 -0.0037834 -0.49939 0.0033343 0.0069552 0.0023669 0.0032654 -0.0011826 0.0060962 0.0006805 0.0011457 0.0001813 0 0.011878 0 -0.00015776 -6.6089e-05 0.00032738 0.00049213 0.1526 -0.0034326 -0.00092361 -0.006342 -0.011071 -0.0083791 -0.0045832 -0.0005603 -0.0036463 -0.0027394 -0.03976 -0.030229 -0.022563 -0.044844 -0.066617 -0.012543 -0.053018 -0.055164 -0.037452 0.011948 0.048607 -0.017454 0.01278
1.7031 -0.0024931 -0.0003122 -0.0035376 -0.0048689 0 -0.0044287 -0.0052096 -0.0025731 -0.0031661 -0.0018032 -0.0070254 -0.49218 0.0015749 0.0048545 0.0038783 -0.0021177 0.0024872 0.0039134 0.00014435 -0.00060416 -0.0020153 0 0.0082564 0 -0.0010373 0.00045318 0.00021431 0.00035248 0.14526 -0.0083267 0.0018024 -0.0025701 -0.0091242 -0.0031494 -0.0056523 -0.0041265 -0.0026685 -0.0011381 -0.033311 -0.027446 -0.022857 -0.039547 -0.063124 -0.0096535 -0.047098 -0.046019 -0.033098 0.017601 0.048772 -0.013595 0.01561
1.707 -0.0021085 -0.00088817 -0.0030044 -0.0018534 0 -0.0035739 -0.003575 -0.0018589 -0.0032304 -0.003638 -0.0092592 -0.48164 -3.0598e-05 -0.00035094 0.0041635 -0.0078871 0.0039053 -0.0016536 -0.00063041 -0.0010123 -0.0023693 0 0.0050869 0 -0.001631 0.0010954 0.00023811 -0.00014824 0.13174 -0.010035 0.0033578 -0.00022329 -0.0047555 0.0017235 -0.0045623 -0.007569 -0.0016856 -0.0031582 -0.027876 -0.024388 -0.022259 -0.034837 -0.057834 -0.006151 -0.041407 -0.037516 -0.026785 0.022339 0.048861 -0.010653 0.019082
1.7109 -0.0012044 -0.00092039 -0.0018119 0.00074482 0 -0.0016974 -0.0014841 -0.0015929 -0.0029051 -0.0028166 -0.00865 -0.45833 5.9333e-05 -0.0060879 0.0035463 -0.01098 0.002108 -0.0058897 -6.7557e-05 0.0003059 -0.0020521 0 0.0044409 0 -0.0014825 0.0012611 0.00052615 -0.00098008 0.10327 -0.0082185 0.0038785 0.00011049 0.00079967 0.0043401 -0.0017566 -0.011333 -0.0013999 -0.007279 -0.022441 -0.021329 -0.021661 -0.030127 -0.052543 -0.0026484 -0.035717 -0.029013 -0.020472 0.027077 0.048949 -0.0077103 0.020351
1.7148 -7.2868e-05 0.0002573 -0.0016934 0.0009475 0 0.0006475 0.00044949 -0.0011566 -0.0018559 0.0006698 -0.0048567 -0.42678 0.0019486 -0.0094175 0.002591 -0.010642 -0.00081282 -0.0055953 0.0027324 0.0017822 -0.0021858 0 0.0052956 0 -0.00064732 0.00070184 0.00089628 -0.0016059 0.052644 -0.0048135 0.0034953 -0.00026576 0.0058978 0.0052693 0.001251 -0.015121 -0.0020102 -0.0091001 -0.018094 -0.018062 -0.020897 -0.026613 -0.047476 0.00066945 -0.030792 -0.022175 -0.014007 0.030326 0.04853 -0.005407 0.01833
1.7188 0.0011264 0.0019029 -0.003024 -0.001517 0 0.0019823 0.0015343 0.00031267 0.00018996 0.0038624 0.00050317 -0.4045 0.0041982 -0.0088993 0.0020917 -0.0083499 -0.0017806 -0.0013696 0.0068514 0.0016607 -0.0021242 0 0.0049945 0 0.00030099 -0.00019421 0.0010265 -0.0014499 -0.0097071 -0.0020164 0.0017868 -0.00042394 0.0092095 0.006231 0.0036045 -0.017895 -0.0024192 -0.0054229 -0.014881 -0.014575 -0.01996 -0.024346 -0.042641 0.0037947 -0.026667 -0.017073 -0.0073834 0.032021 0.047581 -0.0037704 0.014309
1.7227 0.0023773 0.002741 -0.0043054 -0.004459 0 0.0013858 0.0014687 0.0027035 0.0027601 0.0040897 0.0047553 -0.4051 0.005115 -0.0054821 0.0027129 -0.0057949 0.00027373 0.0035701 0.0099502 -8.2075e-05 -0.00040184 0 0.0022408 0 0.00073885 -0.00069514 0.00078442 -0.00053164 -0.062445 -0.00058074 -0.001048 -0.00057898 0.010188 0.0077231 0.0055233 -0.017992 -0.0012089 0.0022017 -0.011668 -0.011089 -0.019024 -0.022079 -0.037807 0.00692 -0.022542 -0.01197 -0.00075948 0.033717 0.046632 -0.0021337 0.0099503
1.7266 0.003593 0.0025199 -0.0035697 -0.0045901 0 -7.1563e-05 0.00082729 0.0046501 0.0048239 0.0020214 0.0060662 -0.4227 0.0041434 -0.0018056 0.0041871 -0.0033246 0.0036443 0.0063245 0.010046 -0.0017347 0.0028851 0 -0.0017864 0 0.00051418 -0.00037805 0.00036294 0.00047035 -0.097109 0.00020486 -0.0031463 -0.00083248 0.0091778 0.0084393 0.0072388 -0.013674 0.0015845 0.0084494 -0.011203 -0.0085163 -0.019461 -0.023163 -0.035703 0.0082474 -0.021066 -0.011913 0.0034701 0.03154 0.043556 -0.002457 0.0053191
1.7305 0.0045392 0.0023546 -0.00032139 -0.00031728 0 5.9021e-06 0.00082141 0.0047901 0.0058001 0.00097724 0.004836 -0.43466 0.0021074 -0.00027483 0.0049941 -0.00044601 0.0058783 0.0061922 0.0071703 -0.0017322 0.005429 0 -0.0052042 0 2.0514e-05 0.00045566 7.0424e-05 0.0008556 -0.12935 0.0013634 -0.0021234 -9.4756e-05 0.007162 0.007048 0.0081175 -0.0044277 0.0040948 0.009116 -0.010948 -0.0060128 -0.020004 -0.024503 -0.033808 0.009438 -0.019792 -0.01224 0.0075175 0.029069 0.040319 -0.0029296 -0.00058743
1.7344 0.0050743 0.0034125 0.0039557 0.0064999 0 0.0029124 0.0022705 0.0033451 0.0062026 0.003187 0.003256 -0.42098 0.00027987 -0.0012458 0.0033843 0.0025141 0.0061285 0.0043414 0.0034182 -0.00033329 0.0049384 0 -0.0077505 0 -0.00023836 0.0010204 3.0905e-07 0.00056849 -0.18105 0.0033435 0.0023183 0.0029534 0.005253 0.0040746 0.0072715 0.0077379 0.0044081 0.005054 -0.011544 -0.0046005 -0.021658 -0.026926 -0.033329 0.0095353 -0.019705 -0.014537 0.0098201 0.025218 0.035991 -0.0043819 -0.0075674
1.7383 0.0054317 0.0055039 0.0072229 0.011755 0 0.0072648 0.0047552 0.0021887 0.0070527 0.0072513 0.0033374 -0.38128 -0.00066364 -0.0028308 -0.00083696 0.0038934 0.0053125 0.0023359 0.0013074 0.00074917 0.0017997 0 -0.010862 0 -0.00014288 0.00074626 -5.5734e-05 0.00016266 -0.25262 0.0060652 0.0073494 0.0078277 0.0041591 0.0015827 0.0049532 0.018572 0.0027246 0.00115 -0.013597 -0.0050536 -0.025215 -0.0312 -0.03527 0.0077634 -0.021647 -0.020204 0.0091396 0.019006 0.029799 -0.0075093 -0.013256
1.7422 0.0061343 0.0072747 0.0087355 0.012471 0 0.010187 0.0069587 0.0030738 0.0086469 0.0097393 0.0052424 -0.33358 -0.00086553 -0.0026866 -0.0055704 0.0022796 0.0043451 0.0011119 0.0018295 0.00032661 -0.0010519 0 -0.015512 0 -1.5591e-05 -0.00021373 -0.00034423 0.00012327 -0.31886 0.0093093 0.0093002 0.011821 0.0039474 0.0010348 0.0029 0.024075 0.0014547 0.0014954 -0.01565 -0.0055067 -0.028771 -0.035474 -0.037212 0.0059915 -0.02359 -0.02587 0.0084591 0.012795 0.023607 -0.010637 -0.015134
1.7461 0.0075061 0.0077854 0.0094182 0.0093162 0 0.010145 0.0079774 0.0057988 0.010111 0.0091122 0.0074705 -0.29803 -0.00075309 -0.00034188 -0.007858 -0.0014521 0.0028787 0.00087655 0.0038023 -0.00090206 -0.001174 0 -0.020531 0 -0.00021909 -0.0011478 -0.00081494 0.00033936 -0.35577 0.012682 0.0072923 0.012257 0.004227 0.0018837 0.002935 0.023485 0.0029257 0.005749 -0.018036 -0.0091708 -0.034639 -0.040065 -0.041024 0.0020612 -0.027337 -0.033854 0.0040169 0.0049805 0.015426 -0.015539 -0.013473
1.75 0.0092491 0.0075991 0.010501 0.005906 0 0.0084251 0.0082186 0.008354 0.010318 0.0074371 0.0085681 -0.28248 -0.00054116 0.0021582 -0.0064401 -0.0041737 6.4021e-05 0.0013304 0.0049724 -0.0011492 0.00073955 0 -0.023548 0 -0.00075005 -0.0014491 -0.0010903 0.00032515 -0.36776 0.015309 0.0043443 0.0093081 0.0045529 0.0025452 0.0051961 0.019889 0.0070054 0.010137 -0.020501 -0.013594 -0.041055 -0.04473 -0.045278 -0.0023793 -0.031511 -0.042386 -0.0013144 -0.0032129 0.0067757 -0.020862 -0.011646
1.7539 0.010579 0.0080839 0.01201 0.0055734 0 0.0077259 0.0088583 0.0090159 0.00916 0.0078868 0.0085122 -0.28154 -0.00027904 0.0021439 -0.0030052 -0.0031134 -0.003837 0.0017546 0.0038581 0.00036164 0.0016288 0 -0.023641 0 -0.0012574 -0.0011255 -0.00080724 -0.0001104 -0.38262 0.016043 0.0045001 0.0062604 0.0047167 0.0025428 0.0079319 0.017385 0.011143 0.011515 -0.022592 -0.018786 -0.047656 -0.048715 -0.049292 -0.0070862 -0.03575 -0.050718 -0.0072035 -0.011348 -0.0021091 -0.026329 -0.012909
1.7578 0.010879 0.0097767 0.012786 0.008673 0 0.0094304 0.010441 0.0081647 0.0077223 0.010934 0.0084061 -0.28491 -0.00016122 -0.00091218 -0.0007869 0.0013406 -0.0071988 0.0012302 0.0008186 0.0023409 -0.00053582 0 -0.022648 0 -0.0014241 -0.00068007 -3.8512e-06 -0.00058467 -0.41879 0.01439 0.0088005 0.0066167 0.004793 0.0032143 0.009177 0.017178 0.012822 0.010044 -0.023553 -0.0263 -0.05482 -0.050644 -0.052582 -0.012599 -0.040182 -0.058446 -0.014779 -0.019309 -0.011702 -0.032233 -0.016958
1.7617 0.010289 0.011763 0.011938 0.012767 0 0.012449 0.012237 0.0078147 0.0071881 0.013721 0.0090326 -0.28357 -0.00052769 -0.0045477 -0.001756 0.0055787 -0.0085465 -0.00070316 -0.0024019 0.0026747 -0.0044917 0 -0.023516 0 -0.001261 -0.00054419 0.00084447 -0.00061219 -0.46324 0.011268 0.014283 0.010761 0.0050803 0.0060796 0.0086211 0.016483 0.011914 0.008139 -0.024514 -0.033815 -0.061983 -0.052573 -0.055872 -0.018111 -0.044614 -0.066174 -0.022354 -0.02727 -0.021295 -0.038137 -0.020247
1.7656 0.0096437 0.012782 0.010023 0.015127 0 0.0146 0.013128 0.0093613 0.0077542 0.013419 0.0099976 -0.26946 -0.0014772 -0.005475 -0.0050533 0.0058079 -0.0079508 -0.0034057 -0.0041205 0.00071002 -0.0070505 0 -0.027313 0 -0.00099937 -0.00067828 0.0011965 -0.00024986 -0.48735 0.0085772 0.017017 0.015507 0.0060643 0.010776 0.0078138 0.011613 0.010599 0.0076205 -0.024096 -0.041822 -0.06765 -0.051343 -0.056324 -0.022919 -0.047853 -0.071366 -0.029156 -0.033902 -0.030341 -0.043005 -0.020116
1.7695 0.0098034 0.012686 0.0085886 0.014919 0 0.014774 0.012993 0.012072 0.0087595 0.010668 0.010394 -0.23527 -0.0026016 -0.0027726 -0.0080363 0.0014059 -0.0065634 -0.0053887 -0.0039063 -0.0018748 -0.0065236 0 -0.032088 0 -0.0007611 -0.00073183 0.00088186 -8.8013e-05 -0.48319 0.007752 0.015897 0.017008 0.0082844 0.015056 0.0086169 0.0023549 0.011095 0.0084719 -0.023054 -0.050053 -0.07264 -0.048683 -0.055492 -0.027407 -0.050552 -0.075409 -0.035609 -0.039933 -0.039138 -0.047404 -0.018269
1.7734 0.010979 0.012482 0.0085747 0.013238 0 0.013602 0.012898 0.014023 0.0097236 0.0090334 0.010112 -0.17958 -0.0032508 0.0011244 -0.0087075 -0.0046039 -0.0049457 -0.0055421 -0.0026317 -0.002639 -0.0043972 0 -0.034828 0 -0.00044238 -0.00052584 0.00020338 -0.00052985 -0.47731 0.0086787 0.013291 0.014232 0.011937 0.016988 0.011529 -0.0068662 0.0136 0.010005 -0.021938 -0.058072 -0.077109 -0.045515 -0.053994 -0.031567 -0.052899 -0.078907 -0.041614 -0.045631 -0.0477 -0.05143 -0.019394
1.7773 0.012635 0.012965 0.0093942 0.01158 0 0.012356 0.013764 0.014394 0.010917 0.010985 0.010201 -0.11292 -0.0030789 0.0027489 -0.0070953 -0.0083274 -0.0024359 -0.0041943 -0.0015291 -0.00084234 -0.0035079 0 -0.034514 0 3.5629e-05 -0.00028637 -0.00036292 -0.0012014 -0.50372 0.010081 0.012152 0.0097664 0.016398 0.016957 0.015422 -0.010507 0.016404 0.012204 -0.020321 -0.064656 -0.078036 -0.038894 -0.047969 -0.033487 -0.052849 -0.0787 -0.044568 -0.049069 -0.054662 -0.052919 -0.025912
1.7813 0.013997 0.013677 0.0097423 0.010691 0 0.011702 0.015077 0.014413 0.012753 0.015043 0.01184 -0.054627 -0.0022583 0.00093231 -0.0045116 -0.0082353 0.0015065 -0.0027572 -0.0011914 0.0017397 -0.0048869 0 -0.033184 0 0.00044298 -0.00036997 -0.00055946 -0.0012595 -0.56565 0.010962 0.013018 0.0074214 0.020208 0.017172 0.018653 -0.0067892 0.017739 0.015264 -0.018703 -0.071241 -0.078964 -0.032273 -0.041944 -0.035407 -0.052799 -0.078493 -0.047523 -0.052506 -0.061625 -0.054409 -0.034479
1.7852 0.014643 0.01353 0.0092192 0.010715 0 0.011615 0.015285 0.015812 0.014857 0.017427 0.015062 -0.01932 -0.0011583 -0.0022576 -0.001901 -0.0058151 0.0056774 -0.002151 -0.0013539 0.0025354 -0.0067802 0 -0.033963 0 0.00035083 -0.00081287 -0.00047072 -0.0003396 -0.63012 0.011558 0.014047 0.0090086 0.021828 0.019172 0.020278 0.00090859 0.017351 0.01823 -0.018138 -0.076468 -0.077846 -0.025003 -0.034027 -0.03567 -0.051399 -0.076923 -0.048426 -0.054606 -0.067601 -0.054349 -0.038544
1.7891 0.014688 0.012334 0.0089061 0.01179 0 0.012 0.01362 0.018542 0.01617 0.016331 0.018629 -0.004284 5.1135e-05 -0.0038457 0.00078304 -0.0034007 0.0075476 -0.0016949 -0.0014683 0.00073488 -0.0067427 0 -0.038101 0 -0.00039243 -0.001235 -0.0003196 0.00091718 -0.66253 0.01284 0.01361 0.013122 0.020744 0.022009 0.020343 0.007518 0.016365 0.01922 -0.018373 -0.080663 -0.075172 -0.017238 -0.024671 -0.034672 -0.048971 -0.074317 -0.047767 -0.055687 -0.072827 -0.053113 -0.034921
1.793 0.014486 0.011268 0.010196 0.013908 0 0.012821 0.011285 0.0205 0.016141 0.013868 0.02112 0.0088765 0.0013528 -0.0029484 0.0037153 -0.0017584 0.0056818 0.00014458 -0.0013325 -0.0018745 -0.0042854 0 -0.043807 0 -0.0013402 -0.0012192 -0.0001996 0.0014183 -0.66226 0.01521 0.012159 0.016632 0.017931 0.023076 0.019388 0.011017 0.015963 0.017657 -0.018635 -0.08485 -0.072491 -0.0094909 -0.01532 -0.033657 -0.046535 -0.071715 -0.047096 -0.056755 -0.078047 -0.051869 -0.027637
1.7969 0.014249 0.011567 0.013148 0.016213 0 0.01359 0.010481 0.01973 0.015573 0.013434 0.022009 0.038656 0.0025176 -0.0012291 0.0062201 7.8594e-05 0.0015313 0.0037509 -0.001094 -0.0026285 -0.0011725 0 -0.047744 0 -0.0017296 -0.00074277 -2.7251e-05 0.0007212 -0.6585 0.017868 0.0113 0.017246 0.015123 0.02067 0.017905 0.013629 0.016374 0.015826 -0.022324 -0.088083 -0.068889 -0.0039158 -0.0065939 -0.030503 -0.043102 -0.069593 -0.044785 -0.056087 -0.082455 -0.049736 -0.024624
1.8008 0.013907 0.012896 0.016187 0.01705 0 0.013347 0.012127 0.016658 0.01589 0.015595 0.021679 0.088511 0.0030451 -0.00052832 0.0071177 0.0029248 -0.0016185 0.0072979 -0.00073548 -0.00056034 0.00068705 0 -0.047538 0 -0.001183 -0.00018482 0.00027155 -0.00049815 -0.67135 0.019531 0.011515 0.014995 0.013431 0.01562 0.016167 0.018505 0.016958 0.017155 -0.026013 -0.091317 -0.065287 0.0016592 0.0021319 -0.027349 -0.039669 -0.06747 -0.042474 -0.055418 -0.086864 -0.047604 -0.030091
1.8047 0.013258 0.013431 0.017493 0.015308 0 0.011642 0.014706 0.013755 0.017421 0.017387 0.020655 0.14596 0.0026689 -0.00058431 0.0061277 0.0059236 -0.0016365 0.0080847 0.00019078 0.0026771 0.0011627 0 -0.043111 0 -0.00012697 8.1136e-05 0.0005851 -0.0011238 -0.68348 0.01963 0.011537 0.011755 0.012543 0.010412 0.014231 0.025652 0.016905 0.022318 -0.030943 -0.095312 -0.062755 0.0054264 0.0087864 -0.023787 -0.036455 -0.066451 -0.040587 -0.054197 -0.091315 -0.046231 -0.040121
1.8086 0.012174 0.011729 0.016584 0.011802 0 0.0094624 0.015603 0.012875 0.018668 0.015866 0.019104 0.1952 0.0018586 0.00042828 0.0046218 0.0071964 0.00067451 0.0051934 0.0020611 0.0043833 0.0015617 0 -0.036176 0 0.00055934 3.7269e-05 0.00066964 -0.00069381 -0.6559 0.018653 0.010162 0.0095899 0.011231 0.0069209 0.011916 0.031507 0.015709 0.027442 -0.037405 -0.10025 -0.061544 0.0069619 0.012884 -0.019724 -0.033512 -0.066792 -0.039223 -0.052296 -0.095817 -0.045796 -0.046017
1.8125 0.010663 0.0083631 0.014427 0.008933 0 0.0085802 0.013627 0.013246 0.017589 0.01172 0.017078 0.23001 0.0015539 0.0031931 0.0045861 0.0058651 0.0028237 0.00075404 0.0043597 0.0032983 0.0027358 0 -0.028889 0 0.00037751 -6.5525e-05 0.00039153 0.00024584 -0.57095 0.017348 0.0081267 0.0092939 0.0086376 0.0051273 0.0089215 0.032466 0.013259 0.027084 -0.043867 -0.10518 -0.060332 0.0084974 0.016982 -0.01566 -0.03057 -0.067133 -0.03786 -0.050395 -0.10032 -0.045361 -0.042226
1.8164 0.0088237 0.0054595 0.01213 0.008521 0 0.0095998 0.010095 0.012418 0.013713 0.0085959 0.014874 0.25601 0.0022094 0.0057225 0.0066502 0.0030949 0.0033319 -0.0017278 0.0055988 0.00063545 0.0040265 0 -0.022887 0 -0.00030379 -8.4592e-05 -9.703e-05 0.00082858 -0.45413 0.015761 0.0074756 0.010059 0.005087 0.0038862 0.005263 0.028382 0.0099146 0.019569 -0.050181 -0.11344 -0.062977 0.0070168 0.015241 -0.011714 -0.028809 -0.069559 -0.038709 -0.047727 -0.10503 -0.048221 -0.031098
1.8203 0.006803 0.0045855 0.0097874 0.0099016 0 0.010889 0.0074126 0.0091373 0.0087995 0.0088019 0.01277 0.28346 0.003175 0.0051381 0.0092397 0.00098233 0.0028261 -0.00054999 0.0044449 -0.0012129 0.0041947 0 -0.018933 0 -0.00062721 -0.00016875 -0.00044513 0.0007606 -0.35014 0.013229 0.0089336 0.010286 0.001733 0.0025713 0.001692 0.022281 0.0066253 0.0091967 -0.056478 -0.12213 -0.06611 0.0051532 0.012758 -0.007784 -0.027197 -0.072249 -0.03984 -0.044963 -0.10978 -0.051499 -0.020098
1.8242 0.0047901 0.0052767 0.0067703 0.010379 0 0.0099878 0.0066831 0.0048795 0.0052468 0.010419 0.0104 0.32001 0.0032556 0.0010303 0.0098923 0.00057707 0.0025679 0.0026171 0.0011704 -0.0009299 0.0030193 0 -0.016725 0 -0.0001297 -0.00051219 -0.00038703 0.00044451 -0.27939 0.0092518 0.01047 0.0088266 -0.00046391 0.0017168 -0.00054236 0.016828 0.0046093 0.0026407 -0.061565 -0.132 -0.070476 0.0029892 0.0084462 -0.0040617 -0.026013 -0.075089 -0.041673 -0.042071 -0.11434 -0.056122 -0.014633
1.8281 0.0030016 0.0057158 0.0029589 0.0078045 0 0.006277 0.0068463 0.0022645 0.0038527 0.0093317 0.0067835 0.36882 0.0020011 -0.0034305 0.0075547 0.0012221 0.0025502 0.0044039 -0.0021078 0.00068791 0.001573 0 -0.014819 0 0.00076872 -0.00098227 3.9285e-05 0.00031918 -0.22198 0.0042289 0.0091063 0.0057618 -0.0013496 0.0021435 -0.00067441 0.011637 0.0044044 0.0028344 -0.064164 -0.14433 -0.077375 0.00020718 0.00037272 -0.00076775 -0.025707 -0.078234 -0.04495 -0.038919 -0.11854 -0.06351 -0.013672
1.832 0.0015979 0.0046743 -0.00067987 0.0027308 0 0.0019278 0.0060502 0.00214 0.0032657 0.0040106 0.0013943 0.42946 0.00032501 -0.0042277 0.0035977 0.0017736 0.0016452 0.0030379 -0.0029729 0.0017879 0.00093708 0 -0.011175 0 0.0011849 -0.0011118 0.00053716 0.00029744 -0.14444 -0.00075401 0.0042599 0.0022062 -0.0013049 0.003774 0.00069293 0.0044149 0.0050242 0.0063994 -0.066764 -0.15666 -0.084275 -0.0025748 -0.0077007 0.0025262 -0.0254 -0.08138 -0.048228 -0.035767 -0.12273 -0.070898 -0.011979
1.8359 0.00058652 0.0025571 -0.002954 -0.0020574 0 -0.00020832 0.0036157 0.0026824 0.0016173 -0.0024341 -0.0047516 0.49741 -0.00034328 -0.00042212 0.00054389 0.0020873 -0.00047439 -2.7705e-05 -0.00079674 0.0014486 0.0010229 0 -0.0045174 0 0.00068497 -0.00054434 0.00080748 -1.853e-05 -0.037871 -0.0047842 -0.0011533 -0.00061116 -0.00062448 0.0055215 0.0018183 -0.0055378 0.0043327 0.0071127 -0.065128 -0.16994 -0.091993 -0.0041796 -0.017626 0.0052989 -0.025707 -0.083237 -0.051791 -0.032916 -0.12558 -0.080357 -0.0059309
1.8398 -0.00019578 0.00060296 -0.003754 -0.0041602 0 0.00037942 0.00052316 0.0015622 -0.001502 -0.0053834 -0.0094205 0.56367 0.0004506 0.0048787 -0.00021111 0.0029759 -0.002307 -0.0017459 0.0026295 0.00060654 0.00092288 0 0.0043368 0 -0.00024505 0.00052131 0.000776 -0.00066819 0.073306 -0.0076771 -0.0033742 -0.0021575 0.00063865 0.0062891 0.0011831 -0.015586 0.00074607 0.0017722 -0.062203 -0.18352 -0.099961 -0.0054265 -0.028113 0.0079132 -0.0262 -0.084701 -0.05544 -0.030158 -0.12802 -0.090445 0.0032001
1.8438 -0.00099815 -0.0005837 -0.0042168 -0.0036691 0 0.0013137 -0.0018433 -0.00133 -0.0048053 -0.0036101 -0.010956 0.61894 0.0016747 0.0075957 0.00057093 0.0048014 -0.0020095 -0.00062996 0.004663 0.0010367 0.00023744 0 0.012577 0 -0.00066365 0.0013983 0.00059943 -0.0011045 0.15793 -0.0097346 -0.0015898 -0.0026586 0.0022417 0.0058928 -0.001211 -0.021863 -0.0051276 -0.0073391 -0.058404 -0.19666 -0.10751 -0.0062282 -0.038379 0.010422 -0.026779 -0.085665 -0.058783 -0.027664 -0.12993 -0.10057 0.01129
1.8477 -0.0020276 -0.0014485 -0.0054674 -0.0027596 0 -3.6724e-05 -0.0031103 -0.0037893 -0.0068695 -0.00051258 -0.0098639 0.6616 0.0018693 0.006555 0.0010994 0.0065795 0.00023576 0.0018222 0.0041416 0.0034123 -0.00037202 0 0.017256 0 -0.00011567 0.0014858 0.00047741 -0.00075333 0.20782 -0.011138 0.0011719 -0.0025823 0.0034054 0.0049336 -0.0038707 -0.02288 -0.010595 -0.015287 -0.051245 -0.20813 -0.11344 -0.0053205 -0.047791 0.012527 -0.02769 -0.084706 -0.060949 -0.026185 -0.1298 -0.11087 0.015806
1.8516 -0.0033518 -0.0026213 -0.0073508 -0.0034323 0 -0.0036879 -0.0040022 -0.0039862 -0.0076082 -0.00040188 -0.0084236 0.70132 0.00061083 0.0041169 0.00053521 0.0068621 0.0020207 0.0028164 0.0022158 0.0063539 -0.00013155 0 0.017551 0 0.0008953 0.00080812 0.00046792 0.00028109 0.23986 -0.011716 0.001045 -0.0022868 0.0031627 0.0038754 -0.005179 -0.02061 -0.012913 -0.019035 -0.044087 -0.21961 -0.11937 -0.0044129 -0.057203 0.014631 -0.0286 -0.083747 -0.063115 -0.024707 -0.12967 -0.12116 0.017763
1.8555 -0.0048638 -0.0040873 -0.0086253 -0.0058206 0 -0.0072117 -0.0052876 -0.0027999 -0.0080635 -0.0040786 -0.0085358 0.75199 -0.0012288 0.0031244 -0.00028009 0.0054399 0.0012955 0.0011823 0.00090986 0.0074487 0.00060124 0 0.015394 0 0.0013798 -1.6167e-06 0.00047232 0.0012306 0.27324 -0.011254 -0.0029159 -0.0022063 0.0011803 0.0024098 -0.0048085 -0.017909 -0.011546 -0.019009 -0.036733 -0.22823 -0.12291 -0.0032176 -0.064643 0.016571 -0.029829 -0.082011 -0.063873 -0.024324 -0.128 -0.13003 0.019667
1.8594 -0.0063193 -0.0054464 -0.0084176 -0.0085669 0 -0.0086909 -0.0069684 -0.0029624 -0.0089761 -0.0085224 -0.0099271 0.81848 -0.0026109 0.0037391 -3.619e-05 0.003749 -0.001132 -0.001572 0.00097047 0.0053661 0.00044306 0 0.013789 0 0.00081208 -0.00025538 0.00037368 0.0014302 0.31077 -0.009892 -0.0080765 -0.003072 -0.0018105 -0.00021662 -0.0038811 -0.015322 -0.008597 -0.016971 -0.029272 -0.2353 -0.12515 -0.001865 -0.071006 0.018421 -0.031232 -0.079851 -0.063861 -0.024539 -0.12547 -0.13813 0.022349
1.8633 -0.0074641 -0.0067437 -0.0072706 -0.010436 0 -0.008911 -0.0085365 -0.0058541 -0.0099442 -0.010667 -0.010602 0.89027 -0.0033978 0.0036758 0.0013021 0.0032813 -0.00229 -0.0030937 0.0012766 0.0011507 -0.0015103 0 0.014271 0 -0.00037426 0.00021887 0.00016788 0.00097723 0.34302 -0.0081204 -0.01111 -0.0054589 -0.0045264 -0.0042915 -0.0038445 -0.010967 -0.0070121 -0.013646 -0.022165 -0.24199 -0.12712 -0.00072083 -0.077128 0.020282 -0.03271 -0.077786 -0.063731 -0.02485 -0.12284 -0.14593 0.024371
1.8672 -0.0082221 -0.0085792 -0.0065866 -0.011265 0 -0.01015 -0.009737 -0.0096459 -0.010132 -0.010674 -0.0090895 0.94969 -0.0040515 0.0013588 0.0021901 0.0037161 -0.00042191 -0.0028175 0.0003735 -0.0025073 -0.0044442 0 0.015843 0 -0.0012065 0.00097839 -4.3936e-05 0.00053169 0.36544 -0.0064631 -0.011185 -0.0088784 -0.0061975 -0.0090837 -0.0052279 -0.0036125 -0.008187 -0.0090949 -0.018809 -0.24469 -0.1263 -0.0017839 -0.080717 0.022261 -0.034979 -0.076737 -0.062344 -0.026169 -0.11907 -0.15058 0.02432
1.8711 -0.008817 -0.011229 -0.0071437 -0.01151 0 -0.013059 -0.01079 -0.011125 -0.0095462 -0.011061 -0.0060971 0.98771 -0.004438 -0.0018172 0.0010513 0.0030522 0.0027933 -0.0024775 -0.0016203 -0.0034103 -0.0063033 0 0.016388 0 -0.001071 0.0013672 -0.00017594 0.00050758 0.3859 -0.0052546 -0.010226 -0.011623 -0.0072094 -0.013195 -0.0073968 0.0046575 -0.011036 -0.004777 -0.015454 -0.24739 -0.12548 -0.0028471 -0.084305 0.024241 -0.037249 -0.075687 -0.060958 -0.027488 -0.1153 -0.15522 0.023033
1.875 -0.0096734 -0.013951 -0.008435 -0.011416 0 -0.015549 -0.011893 -0.009367 -0.0092406 -0.013114 -0.0038322 1.012 -0.0034689 -0.0028556 -0.0019413 -0.00012334 0.0039586 -0.003917 -0.0028836 -0.0015258 -0.005559 0 0.015175 0 -0.00021827 0.0010363 -0.0002487 0.00061356 0.41596 -0.0047005 -0.010422 -0.012115 -0.0087226 -0.015525 -0.0093464 0.0094182 -0.013151 -0.0037288 -0.0155 -0.24891 -0.12424 -0.0062083 -0.08742 0.026573 -0.040088 -0.07614 -0.059697 -0.028573 -0.1117 -0.1582 0.023066
1.8789 -0.011106 -0.01556 -0.0095782 -0.011021 0 -0.015259 -0.012809 -0.0071222 -0.010161 -0.015168 -0.0037665 1.0392 -0.00037045 -0.00064625 -0.0048096 -0.0046207 0.0018724 -0.0065989 -0.0017354 0.0012338 -0.002468 0 0.014044 0 0.00055901 0.00018319 -0.00034854 0.00027808 0.45975 -0.0050157 -0.01204 -0.010754 -0.01161 -0.016067 -0.010639 0.0076786 -0.012858 -0.0076443 -0.01861 -0.24937 -0.12262 -0.01164 -0.090109 0.029223 -0.043442 -0.077947 -0.05855 -0.029446 -0.10827 -0.15967 0.026054
1.8828 -0.01304 -0.015763 -0.010643 -0.010828 0 -0.012755 -0.013154 -0.0081403 -0.012049 -0.014874 -0.0053334 1.0805 0.0037661 0.0024725 -0.0056335 -0.0072674 -0.00088242 -0.0076444 0.0015259 0.0028265 0.0013415 0 0.016053 0 0.00069169 -0.00061072 -0.00050373 -0.00056058 0.5145 -0.0063987 -0.013782 -0.010141 -0.015649 -0.015941 -0.01166 0.00050472 -0.010458 -0.014 -0.021721 -0.24984 -0.12099 -0.017072 -0.092798 0.031872 -0.046795 -0.079755 -0.057402 -0.03032 -0.10484 -0.16114 0.030973
1.8867 -0.015045 -0.015643 -0.012711 -0.011884 0 -0.011445 -0.01303 -0.013148 -0.013779 -0.012613 -0.006962 1.1328 0.0062156 0.0030159 -0.0044659 -0.0058067 -0.00076669 -0.0046061 0.0047549 0.0027732 0.0043229 0 0.022798 0 0.00027737 -0.00079227 -0.00062404 -0.0012608 0.57941 -0.0089052 -0.014784 -0.01284 -0.019627 -0.016612 -0.01314 -0.0081885 -0.0078757 -0.017268 -0.03012 -0.25075 -0.12073 -0.026264 -0.096545 0.035615 -0.050939 -0.08429 -0.057753 -0.029119 -0.10303 -0.16102 0.035246
1.8906 -0.016704 -0.016562 -0.016504 -0.01477 0 -0.013932 -0.013136 -0.018865 -0.014768 -0.011731 -0.0081962 1.1852 0.004876 7.9916e-05 -0.0032729 -0.001184 0.0024885 0.0017497 0.0058839 0.0022025 0.0059611 0 0.032869 0 -0.00016731 -0.00023825 -0.00058726 -0.0011481 0.65869 -0.012439 -0.015633 -0.01857 -0.022242 -0.018819 -0.015515 -0.015206 -0.0072761 -0.014044 -0.038707 -0.25167 -0.12051 -0.03559 -0.10033 0.039396 -0.05511 -0.088923 -0.058157 -0.027845 -0.10127 -0.16084 0.037521
1.8945 -0.017966 -0.018668 -0.021173 -0.01858 0 -0.018905 -0.01417 -0.021283 -0.01576 -0.015 -0.010378 1.2293 0.00036751 -0.0036383 -0.0038693 0.0031787 0.0051694 0.0075445 0.0045879 0.0023332 0.0065072 0 0.042846 0 -0.00030066 0.00059931 -0.00039206 -0.00029759 0.75374 -0.016855 -0.017295 -0.023863 -0.023016 -0.021949 -0.018637 -0.020195 -0.0097391 -0.0070886 -0.048046 -0.25336 -0.12117 -0.045353 -0.10489 0.043608 -0.059348 -0.094011 -0.059306 -0.025424 -0.10046 -0.16081 0.039161
1.8984 -0.019126 -0.020739 -0.024802 -0.021387 0 -0.022342 -0.0162 -0.019786 -0.01796 -0.021301 -0.014984 1.2646 -0.0043546 -0.0047157 -0.0059523 0.0044363 0.0035364 0.008863 0.0020882 0.0029757 0.0061828 0 0.049933 0 -0.0002527 0.00094964 -0.00020652 0.00047263 0.85542 -0.021938 -0.019568 -0.025078 -0.022534 -0.024375 -0.021923 -0.02447 -0.014751 -0.003593 -0.058488 -0.25617 -0.12311 -0.055759 -0.11058 0.04845 -0.063683 -0.099767 -0.061547 -0.021323 -0.10104 -0.16099 0.04295
1.9023 -0.020424 -0.021576 -0.026164 -0.022039 0 -0.021913 -0.018728 -0.017729 -0.021455 -0.026423 -0.021449 1.2945 -0.006639 -0.0026599 -0.0073497 0.0026355 -0.0017686 0.0049927 -0.00034727 0.0025889 0.0048916 0 0.053872 0 -0.00036129 0.00029582 -0.00023313 0.00041504 0.94762 -0.027167 -0.021193 -0.022065 -0.021877 -0.024613 -0.024733 -0.028458 -0.020621 -0.008678 -0.06893 -0.25897 -0.12505 -0.066165 -0.11628 0.053292 -0.068018 -0.10552 -0.063789 -0.017222 -0.10161 -0.16117 0.050366
1.9063 -0.021701 -0.021309 -0.025813 -0.021434 0 -0.019592 -0.021236 -0.018857 -0.024783 -0.027268 -0.02708 1.3206 -0.0063159 -0.00036735 -0.0063461 8.9262e-05 -0.0059079 -0.0010995 -0.00232 -0.00012033 0.0026179 0 0.056555 0 -0.00069947 -0.0011222 -0.00050541 -0.00041083 1.019 -0.031603 -0.021546 -0.018617 -0.021761 -0.0225 -0.026708 -0.030935 -0.025485 -0.020372 -0.077533 -0.26282 -0.12794 -0.074546 -0.12296 0.058224 -0.071973 -0.1105 -0.067033 -0.011656 -0.10411 -0.16303 0.060094
1.9102 -0.022491 -0.021109 -0.025255 -0.021683 0 -0.019373 -0.02349 -0.023398 -0.026247 -0.024889 -0.02946 1.3422 -0.0051803 -0.00091531 -0.0037125 -0.0012702 -0.0047619 -0.0053055 -0.0037295 -0.004627 -0.00015445 0 0.059938 0 -0.00094492 -0.0023501 -0.00082598 -0.001253 1.0689 -0.034243 -0.021702 -0.018913 -0.022105 -0.019439 -0.02791 -0.030706 -0.028333 -0.031218 -0.0858 -0.26686 -0.13101 -0.082557 -0.12983 0.063173 -0.075859 -0.11532 -0.07046 -0.0058231 -0.10695 -0.1652 0.069107
1.9141 -0.022492 -0.021714 -0.025163 -0.023829 0 -0.022596 -0.025317 -0.027975 -0.025632 -0.023117 -0.028892 1.3598 -0.0045588 -0.0041939 -0.002204 -0.00165 0.00061368 -0.0054834 -0.0038224 -0.0086612 -0.002546 0 0.064285 0 -0.00073985 -0.0024192 -0.00093482 -0.001452 1.1028 -0.034694 -0.023301 -0.02336 -0.022336 -0.01743 -0.028683 -0.028378 -0.029467 -0.03509 -0.092824 -0.27067 -0.13387 -0.089315 -0.13655 0.06768 -0.079563 -0.11963 -0.073964 -0.00021961 -0.11029 -0.16809 0.075112
1.918 -0.021895 -0.022608 -0.024711 -0.026544 0 -0.026312 -0.026414 -0.029297 -0.024441 -0.024464 -0.028173 1.376 -0.0038719 -0.0069753 -0.003814 -0.0025616 0.0049046 -0.0025233 -0.0014861 -0.009985 -0.0037311 0 0.06829 0 -0.00013645 -0.0011943 -0.00076218 -0.001023 1.1232 -0.033504 -0.026358 -0.028132 -0.022096 -0.017648 -0.029329 -0.025881 -0.030064 -0.032483 -0.096735 -0.27389 -0.13624 -0.092936 -0.14291 0.071079 -0.082809 -0.12262 -0.077661 0.0048078 -0.11485 -0.17281 0.078075
1.9219 -0.021202 -0.022803 -0.022783 -0.02732 0 -0.026664 -0.026649 -0.027521 -0.02438 -0.027793 -0.029696 1.3919 -0.0018463 -0.0062343 -0.0074728 -0.0046126 0.0040066 0.0010313 0.0032536 -0.0082645 -0.003265 0 0.07066 0 0.00038458 0.00041558 -0.00051237 -0.00047591 1.1295 -0.031691 -0.028672 -0.028996 -0.021638 -0.019719 -0.029841 -0.024349 -0.031136 -0.02915 -0.10065 -0.27712 -0.1386 -0.096556 -0.14928 0.074478 -0.086055 -0.12561 -0.081359 0.0098352 -0.1194 -0.17754 0.07963
1.9258 -0.020731 -0.022138 -0.019582 -0.02506 0 -0.023442 -0.026469 -0.025677 -0.025702 -0.029986 -0.032851 1.4041 0.0011959 -0.0021214 -0.0096385 -0.006534 -0.00073166 0.0030718 0.0083847 -0.0052787 -0.0011934 0 0.071409 0 0.00038037 0.0011837 -0.00047303 -0.00020062 1.1228 -0.029885 -0.027835 -0.025457 -0.021514 -0.022262 -0.029912 -0.023064 -0.032703 -0.029789 -0.10179 -0.27847 -0.1396 -0.097445 -0.15417 0.075628 -0.088964 -0.12782 -0.084846 0.012416 -0.12458 -0.18358 0.081193
1.9297 -0.020355 -0.021372 -0.016649 -0.0213 0 -0.020415 -0.026614 -0.025952 -0.02708 -0.029347 -0.034526 1.4073 0.0029434 0.0024078 -0.0074507 -0.0064914 -0.0039909 0.0029113 0.011165 -0.0032604 0.0018328 0 0.071561 0 -8.0908e-05 0.00063323 -0.00072137 -0.00015078 1.1052 -0.027955 -0.023817 -0.020923 -0.021887 -0.024102 -0.02917 -0.020823 -0.033847 -0.033447 -0.10187 -0.27911 -0.14009 -0.097297 -0.15849 0.075926 -0.091746 -0.12972 -0.088254 0.014068 -0.12998 -0.19013 0.082619
1.9336 -0.019772 -0.020925 -0.01521 -0.018712 0 -0.020885 -0.027094 -0.027094 -0.026995 -0.026859 -0.03233 1.4003 0.0013851 0.0045898 -0.0015261 -0.0041226 -0.0020587 0.00094498 0.010535 -0.0029395 0.0044924 0 0.071652 0 -0.00045979 -0.00055822 -0.0010232 -9.141e-05 1.0725 -0.025523 -0.019241 -0.018845 -0.022263 -0.025026 -0.02737 -0.017991 -0.033537 -0.035215 -0.10171 -0.2793 -0.14034 -0.096955 -0.16237 0.075646 -0.094461 -0.13168 -0.091591 0.015017 -0.13534 -0.19667 0.082509
1.9375 -0.018987 -0.020004 -0.014832 -0.01838 0 -0.023519 -0.026642 -0.025878 -0.02506 -0.02433 -0.027208 1.3889 -0.0027259 0.0041406 0.0043135 -0.0010192 0.0034126 -0.0019955 0.0081294 -0.0031304 0.0052237 0 0.070678 0 -0.00030018 -0.0012384 -0.0010475 2.1866e-05 1.0119 -0.022738 -0.016854 -0.019113 -0.021995 -0.025492 -0.024408 -0.016509 -0.031398 -0.032016 -0.10026 -0.27727 -0.13932 -0.095626 -0.16401 0.072438 -0.096835 -0.13398 -0.094569 0.012402 -0.14049 -0.20318 0.079679
1.9414 -0.01839 -0.017499 -0.014108 -0.018735 0 -0.023456 -0.023687 -0.020998 -0.021976 -0.02207 -0.022633 1.3812 -0.0062193 0.0026959 0.0062255 0.00079019 0.0072802 -0.0048612 0.0065946 -0.002196 0.0032764 0 0.066668 0 0.00025337 -0.00088972 -0.00070129 3.8592e-05 0.91425 -0.020329 -0.016834 -0.018633 -0.021046 -0.025791 -0.020331 -0.017599 -0.027762 -0.02604 -0.098808 -0.27523 -0.1383 -0.094298 -0.16564 0.06923 -0.099209 -0.13627 -0.097548 0.0097865 -0.14564 -0.20969 0.074319
1.9453 -0.018312 -0.013771 -0.012675 -0.017307 0 -0.017741 -0.01822 -0.01498 -0.018497 -0.018934 -0.021086 1.3807 -0.0065647 0.0015921 0.0035552 0.00061467 0.0061869 -0.0064863 0.0068835 0.0001123 -0.00038181 0 0.058416 0 0.00053329 -5.9752e-05 -0.00025047 -7.3651e-05 0.79147 -0.018777 -0.016861 -0.015309 -0.020061 -0.025579 -0.015584 -0.019899 -0.023128 -0.022122 -0.097655 -0.27263 -0.13732 -0.093793 -0.16582 0.064687 -0.10099 -0.13917 -0.10016 0.0055917 -0.14986 -0.21477 0.067747
1.9492 -0.018555 -0.011024 -0.012114 -0.013517 0 -0.0091221 -0.012563 -0.011843 -0.014761 -0.014405 -0.021417 1.3849 -0.0043582 0.00075715 -0.00078406 -0.00069683 0.0016399 -0.0061263 0.0074901 0.0022905 -0.0033933 0 0.046742 0 -2.6086e-06 0.00030822 -8.315e-05 -9.1392e-05 0.67616 -0.017546 -0.014911 -0.010899 -0.019538 -0.024222 -0.011261 -0.020539 -0.017768 -0.021971 -0.096696 -0.26967 -0.13636 -0.093827 -0.16505 0.059271 -0.10238 -0.14246 -0.10253 0.0003637 -0.15349 -0.2189 0.061052
1.9531 -0.018504 -0.011396 -0.014377 -0.0096164 0 -0.0038543 -0.0098061 -0.012928 -0.01074 -0.0098787 -0.019857 1.3901 -0.0024451 -0.00027314 -0.0029387 -0.0020212 -0.0020016 -0.0041539 0.0065302 0.0025655 -0.0036856 0 0.034142 0 -0.0011724 -8.2186e-05 -0.00032761 0.00018918 0.59753 -0.015366 -0.011775 -0.0094574 -0.019022 -0.021496 -0.0087814 -0.018209 -0.011897 -0.021678 -0.095769 -0.26677 -0.13546 -0.093946 -0.1642 0.053869 -0.10368 -0.14574 -0.10485 -0.0048252 -0.15699 -0.22285 0.053993
1.957 -0.017779 -0.014639 -0.019269 -0.0087574 0 -0.0056913 -0.011152 -0.015431 -0.007045 -0.0074653 -0.013741 1.3965 -0.002632 -0.00094016 -0.0012675 -0.0030001 -0.0020349 -0.0019585 0.0043084 0.00073699 -0.0011542 0 0.023193 0 -0.002137 -0.00058232 -0.00069412 0.00061613 0.55554 -0.011472 -0.010486 -0.013025 -0.017439 -0.017913 -0.0088334 -0.014724 -0.006061 -0.015516 -0.095524 -0.26522 -0.13602 -0.095875 -0.16174 0.048776 -0.10288 -0.14874 -0.10596 -0.0091702 -0.15799 -0.2227 0.045322
1.9609 -0.016726 -0.018058 -0.023892 -0.012066 0 -0.012396 -0.014801 -0.015327 -0.0048604 -0.0077456 -0.0042653 1.4065 -0.0036953 2.8015e-05 0.0026681 -0.0037116 0.00043543 -0.00073326 0.0032921 -0.0014975 0.0022591 0 0.015191 0 -0.0021166 -0.00035652 -0.0007091 0.00077555 0.52325 -0.0065487 -0.01316 -0.019247 -0.01448 -0.014425 -0.010429 -0.013057 -0.0011442 -0.0023671 -0.095278 -0.26367 -0.13658 -0.097804 -0.15929 0.043682 -0.10209 -0.15174 -0.10708 -0.013515 -0.15898 -0.22255 0.034371
1.9648 -0.016136 -0.019042 -0.025005 -0.017515 0 -0.018257 -0.017654 -0.011651 -0.0048655 -0.0092233 0.0043613 1.418 -0.0029382 0.0027957 0.0057882 -0.0037097 0.0025075 -0.00021495 0.0052791 -0.0021131 0.0042682 0 0.010131 0 -0.0010935 0.00063837 -0.0001363 0.00047767 0.47884 -0.0023773 -0.018504 -0.023458 -0.011553 -0.011881 -0.011281 -0.01392 0.0020691 0.011866 -0.094587 -0.26338 -0.13794 -0.099674 -0.15631 0.039898 -0.099689 -0.15334 -0.10708 -0.015836 -0.15853 -0.22004 0.022446
1.9688 -0.016395 -0.017533 -0.02204 -0.021578 0 -0.01963 -0.01815 -0.0075538 -0.0063187 -0.010116 0.0083514 1.4221 0.00052124 0.0054385 0.0060627 -0.0020012 0.0028819 0.0011522 0.0089102 -0.00069709 0.0041442 0 0.0077603 0 0.000173 0.001531 0.00079929 5.7136e-05 0.43367 -0.00048688 -0.022662 -0.022975 -0.010904 -0.010724 -0.0096812 -0.01484 0.0032179 0.018635 -0.09342 -0.26444 -0.14014 -0.10148 -0.15278 0.03751 -0.095583 -0.15343 -0.10591 -0.016001 -0.15653 -0.21504 0.012626
1.9727 -0.016961 -0.015749 -0.017549 -0.022045 0 -0.017632 -0.017353 -0.0069999 -0.0074987 -0.010316 0.0069282 1.4096 0.0045462 0.0054075 0.0037851 0.0017148 0.0028372 0.0045009 0.010622 0.0011735 0.0030338 0 0.0084504 0 0.00083764 0.0014196 0.0015824 6.7192e-05 0.42369 -0.001149 -0.022629 -0.019141 -0.013397 -0.010991 -0.006331 -0.013 0.0021649 0.013936 -0.092253 -0.26549 -0.14235 -0.10329 -0.14925 0.035122 -0.091476 -0.15353 -0.10473 -0.016166 -0.15454 -0.21003 0.0079839
1.9766 -0.016787 -0.015503 -0.014525 -0.019456 0 -0.015735 -0.017305 -0.010609 -0.0072878 -0.011223 0.0018616 1.3794 0.0062661 0.0021732 0.00085623 0.006007 0.0041536 0.0089301 0.0084148 0.0015138 0.0025286 0 0.012968 0 0.00070238 0.00032006 0.0018076 0.00065981 0.47108 -0.0036124 -0.018886 -0.015366 -0.017179 -0.012407 -0.0041741 -0.0087498 -0.0013696 0.0015152 -0.088345 -0.26806 -0.14467 -0.10199 -0.14498 0.035916 -0.084281 -0.14906 -0.10086 -0.011629 -0.15061 -0.20162 0.0097565
1.9805 -0.015321 -0.016182 -0.013394 -0.016134 0 -0.015616 -0.018629 -0.015059 -0.0063913 -0.013739 -0.0049328 1.3409 0.00521 -0.0018542 -0.00092008 0.0084049 0.0067814 0.011816 0.0044453 -8.5735e-05 0.0030306 0 0.021388 0 0.00029933 -0.00083344 0.0014552 0.0013588 0.55797 -0.007116 -0.014708 -0.013665 -0.018973 -0.01441 -0.0059462 -0.0057023 -0.0076323 -0.010806 -0.084212 -0.27075 -0.147 -0.10044 -0.14066 0.036972 -0.076832 -0.14421 -0.096758 -0.0067045 -0.14653 -0.19294 0.016979
1.9844 -0.013091 -0.015665 -0.011917 -0.013979 0 -0.015976 -0.020093 -0.016635 -0.0069075 -0.016917 -0.012839 1.307 0.0036729 -0.0033944 -0.0010568 0.0074615 0.0089258 0.010985 0.0033184 -0.0020426 0.0035096 0 0.03228 0 0.00027943 -0.0011235 0.00083821 0.0015183 0.64212 -0.011456 -0.012929 -0.013377 -0.017116 -0.016241 -0.011562 -0.0070498 -0.016054 -0.017944 -0.078771 -0.27307 -0.14856 -0.096884 -0.13609 0.038734 -0.06876 -0.13774 -0.091813 -0.00079476 -0.14246 -0.18385 0.027648
1.9883 -0.011272 -0.013043 -0.0081227 -0.013103 0 -0.014989 -0.020411 -0.015086 -0.010505 -0.018892 -0.02167 1.2846 0.003939 -0.0014052 -0.00038367 0.0041125 0.0091136 0.0066864 0.0074604 -0.0023396 0.0027081 0 0.04304 0 0.00074282 -0.00052672 0.00032283 0.00097588 0.6976 -0.016543 -0.013403 -0.012831 -0.013399 -0.017241 -0.017935 -0.012087 -0.024737 -0.02102 -0.071045 -0.27475 -0.14877 -0.089829 -0.1311 0.041731 -0.0596 -0.12842 -0.085382 0.0068393 -0.13841 -0.17405 0.040011
1.9922 -0.010668 -0.0099134 -0.0030503 -0.012286 0 -0.012873 -0.019933 -0.013649 -0.016783 -0.018959 -0.03002 1.2718 0.0056578 0.0019482 -9.2674e-05 0.00081195 0.0075984 0.0013888 0.014284 -0.00048465 0.00045672 0 0.051212 0 0.0011783 0.0001582 8.8245e-05 0.00018146 0.73447 -0.021631 -0.013558 -0.011519 -0.011607 -0.017213 -0.021597 -0.016863 -0.031106 -0.024585 -0.063318 -0.27643 -0.14898 -0.082774 -0.12611 0.044728 -0.05044 -0.1191 -0.078952 0.014473 -0.13437 -0.16425 0.052717
1.9961 -0.0111 -0.0086985 -0.00021794 -0.010575 0 -0.011458 -0.020077 -0.015281 -0.023232 -0.018345 -0.035259 1.2623 0.0064502 0.0034651 -0.00062794 -0.00073712 0.0055845 -0.00236 0.018274 0.0020799 -0.0021134 0 0.055735 0 0.0010436 0.00018802 9.1065e-05 -0.0003123 0.77565 -0.025296 -0.011345 -0.01031 -0.013889 -0.016545 -0.021648 -0.018374 -0.033447 -0.030893 -0.054023 -0.27515 -0.14631 -0.07185 -0.12073 0.046941 -0.042145 -0.10888 -0.072226 0.020652 -0.13231 -0.15577 0.064062
2 -0.011746 -0.0099315 -0.002229 -0.0084232 0 -0.01168 -0.021138 -0.019207 -0.026825 -0.018752 -0.035532 1.2505 0.0049696 0.00197 -0.0012128 -0.00090205 0.0035405 -0.0038112 0.016087 0.0034789 -0.0034277 0 0.057141 0 0.00037087 -0.00040421 0.00018352 -0.00038927 0.81915 -0.026346 -0.0075635 -0.010013 -0.01845 -0.015923 -0.020139 -0.017709 -0.031984 -0.037082 -0.044345 -0.27315 -0.14293 -0.05998 -0.11525 0.048962 -0.034061 -0.098443 -0.065428 0.026474 -0.13074 -0.14761 0.071702
2.0039 -0.011958 -0.011661 -0.0080234 -0.007353 0 -0.012388 -0.021292 -0.02155 -0.025961 -0.020338 -0.031587 1.2315 0.0026989 -0.00080816 -0.00041816 -0.0011702 0.00087635 -0.0038204 0.0096104 0.0032395 -0.0024735 0 0.05657 0 -0.00023111 -0.00095113 0.0002363 -0.00033619 0.83124 -0.024736 -0.0052641 -0.010443 -0.020978 -0.015808 -0.019603 -0.018646 -0.028415 -0.037888 -0.034945 -0.27002 -0.13877 -0.047769 -0.1097 0.050143 -0.026835 -0.088819 -0.059128 0.030886 -0.13009 -0.14021 0.073604
2.0078 -0.01172 -0.011651 -0.013655 -0.0084883 0 -0.01191 -0.018291 -0.019348 -0.021331 -0.021364 -0.026197 1.2001 0.0022542 -0.0022073 0.0025227 -0.0021107 -0.0026324 -0.0031176 0.0039603 0.002594 0.00074206 0 0.054479 0 -0.00017685 -0.00089586 0.00018931 -0.00034695 0.77973 -0.021545 -0.0067922 -0.011029 -0.018527 -0.016044 -0.020342 -0.023165 -0.024332 -0.030918 -0.026412 -0.26337 -0.13214 -0.034498 -0.10392 0.04871 -0.022278 -0.081721 -0.054381 0.030908 -0.13229 -0.13518 0.069393
2.0117 -0.01137 -0.0098042 -0.015804 -0.011259 0 -0.010177 -0.012174 -0.013642 -0.015223 -0.019863 -0.02157 1.1512 0.0041689 -0.001189 0.0066824 -0.0026054 -0.0056128 -0.0012452 0.0026307 0.0030166 0.0052587 0 0.050178 0 0.00050174 -0.00029335 6.0902e-05 -0.00022475 0.66881 -0.018047 -0.011306 -0.011685 -0.012151 -0.015836 -0.02025 -0.028748 -0.02006 -0.019208 -0.01788 -0.25672 -0.12552 -0.021226 -0.098138 0.047276 -0.017722 -0.074622 -0.049634 0.030929 -0.13449 -0.13015 0.06058
2.0156 -0.011043 -0.0080321 -0.014466 -0.013499 0 -0.0085892 -0.0058546 -0.0083287 -0.0099431 -0.015487 -0.017434 1.0862 0.0060586 0.0011221 0.0097847 -0.0012251 -0.0058844 0.0025103 0.0047159 0.0045899 0.0094861 0 0.042622 0 0.0011641 0.00039612 -4.772e-05 0.00033234 0.53451 -0.01483 -0.015159 -0.012444 -0.005827 -0.014136 -0.017177 -0.0304 -0.014959 -0.0086971 -0.011916 -0.24778 -0.11803 -0.0098607 -0.092068 0.043254 -0.015913 -0.071559 -0.047189 0.026423 -0.13853 -0.12677 0.049315
2.0195 -0.010515 -0.0078439 -0.012283 -0.013021 0 -0.0078949 -0.0026382 -0.0060958 -0.0064923 -0.0097558 -0.011837 1.0155 0.0053304 0.0031022 0.0099701 0.0018474 -0.002674 0.0073047 0.0067145 0.0059118 0.011769 0 0.031794 0 0.0011601 0.00085982 1.7608e-05 0.0012269 0.40673 -0.011687 -0.014897 -0.012431 -0.0028697 -0.010308 -0.011184 -0.025301 -0.008649 -0.0032371 -0.0071444 -0.23777 -0.11013 0.00062049 -0.085865 0.038031 -0.015378 -0.070368 -0.045814 0.019815 -0.14342 -0.12415 0.036991
2.0234 -0.0095708 -0.0085782 -0.011534 -0.0094622 0 -0.0070538 -0.0031687 -0.0058668 -0.0043274 -0.0046982 -0.0037616 0.95394 0.0023419 0.0043317 0.0075325 0.0046127 0.0021784 0.01038 0.006532 0.005567 0.011212 0 0.019358 0 0.00043301 0.0011588 0.00036047 0.0019031 0.28363 -0.0081414 -0.010202 -0.010134 -0.0033775 -0.0047603 -0.0043744 -0.015346 -0.0017562 -0.0018283 -0.0028831 -0.22766 -0.10235 0.010462 -0.079532 0.032613 -0.015082 -0.069719 -0.044739 0.012789 -0.14822 -0.1215 0.024131
2.0273 -0.0083895 -0.0083677 -0.012033 -0.0048178 0 -0.0048363 -0.0050507 -0.0044683 -0.0021851 -0.0014164 0.0052922 0.91075 0.00018952 0.0054523 0.0048164 0.0051217 0.0055175 0.0090433 0.0052788 0.0035397 0.0083309 0 0.0077996 0 -0.00044187 0.0014409 0.00090816 0.0018685 0.14941 -0.0039215 -0.0042049 -0.005453 -0.0049027 0.00089698 0.001206 -0.0052864 0.0045262 -0.00031108 -0.0022682 -0.21682 -0.09547 0.015735 -0.072272 0.025804 -0.016489 -0.072941 -0.045814 0.0027707 -0.15232 -0.11859 0.011422
2.0313 -0.0074845 -0.0066156 -0.011918 -0.002043 0 -0.0021727 -0.0055331 -0.00056545 0.00073721 0.00021458 0.012427 0.88343 0.0011442 0.0066415 0.0040388 0.0034185 0.0055001 0.0032483 0.0052588 0.0010872 0.0048075 0 -0.0013049 0 -0.00078928 0.0015929 0.0013932 0.0012144 0.013017 0.00094609 -0.00090248 -0.0011517 -0.0052189 0.0045218 0.0050834 0.0012595 0.0093667 0.0045143 -0.0016533 -0.20598 -0.088585 0.021008 -0.065013 0.018996 -0.017896 -0.076163 -0.046889 -0.0072475 -0.15641 -0.11569 0.00031889
2.0352 -0.007257 -0.0049559 -0.010065 -0.002774 0 -0.0019167 -0.00433 0.0035508 0.0041196 0.00085434 0.015859 0.86109 0.0037736 0.0068054 0.0050225 0.0014306 0.0029804 -0.0038627 0.0068406 -0.00066799 0.0022897 0 -0.0082397 0 -0.0004185 0.0013129 0.0015091 0.0005219 -0.081844 0.0061441 -0.0019735 -0.0011892 -0.0042362 0.0047175 0.0077495 0.0039605 0.012588 0.012202 -0.0021906 -0.19577 -0.082908 0.023802 -0.056679 0.013234 -0.018353 -0.078938 -0.047692 -0.015986 -0.15754 -0.11084 -0.0077508
2.0391 -0.0076708 -0.005489 -0.0073513 -0.0060913 0 -0.0056893 -0.0036079 0.0043174 0.0067938 0.0009393 0.016085 0.83309 0.0042472 0.0046471 0.005284 0.00092939 0.00043484 -0.0082038 0.0079209 -0.0017941 0.0011759 0 -0.014193 0 0.00025748 0.00052099 0.0011364 0.0002502 -0.092463 0.010899 -0.0057211 -0.0067432 -0.0034703 0.0018301 0.0090647 0.0046536 0.014129 0.019373 -0.0036239 -0.18605 -0.07817 0.024669 -0.047509 0.0082857 -0.01807 -0.081366 -0.048283 -0.023731 -0.15636 -0.10448 -0.01261
2.043 -0.0083675 -0.0083405 -0.0055499 -0.0094228 0 -0.011351 -0.0053648 0.00076918 0.0076226 0.00043805 0.01463 0.7944 0.00062821 0.00044737 0.0027007 0.0018011 -0.00029765 -0.0078024 0.0065015 -0.0031067 0.00056546 0 -0.019111 0 0.00061605 -0.00041627 0.00044495 0.00030873 -0.020354 0.013901 -0.0088707 -0.014069 -0.0041626 -0.0022706 0.0079236 0.0049874 0.01356 0.022522 -0.0050543 -0.17634 -0.073435 0.025533 -0.038333 0.0033478 -0.017777 -0.083777 -0.048866 -0.031458 -0.15516 -0.098109 -0.015162
2.0469 -0.0090395 -0.011406 -0.0053497 -0.010768 0 -0.014462 -0.0092151 -0.0043834 0.0062214 -0.00096993 0.012042 0.74418 -0.0045891 -0.0035918 -0.0018679 0.002484 0.00076013 -0.0039328 0.0032743 -0.0048534 -0.0005603 0 -0.020565 0 0.00033416 -0.00096138 -0.00022564 0.00028409 0.088312 0.01378 -0.0094212 -0.017218 -0.0062186 -0.0056357 0.0037252 0.0054014 0.010396 0.020215 -0.0053446 -0.16775 -0.070157 0.025342 -0.027013 0.0027225 -0.012871 -0.079546 -0.045757 -0.032032 -0.14564 -0.086663 -0.015623
2.0508 -0.0096482 -0.012574 -0.0058067 -0.010213 0 -0.012656 -0.012907 -0.0076665 0.0029951 -0.0035649 0.0075073 0.68232 -0.0067074 -0.0050706 -0.0049496 0.0019772 0.0023572 0.00046951 0.0011478 -0.0061732 -0.0021777 0 -0.015226 0 -0.00041178 -0.00090142 -0.00059468 8.3461e-06 0.18795 0.010057 -0.0079855 -0.013597 -0.008749 -0.0077258 -0.0022264 0.0056712 0.0048518 0.013275 -0.0056348 -0.15916 -0.066879 0.025151 -0.015693 0.0020971 -0.0079648 -0.075314 -0.042647 -0.032606 -0.13612 -0.075217 -0.012181
2.0547 -0.01033 -0.011841 -0.00571 -0.0094229 0 -0.0082009 -0.014721 -0.0084945 -0.0013565 -0.0072424 0.00039207 0.6097 -0.0036126 -0.0035081 -0.0038032 0.0010714 0.0034009 0.0033554 0.0021867 -0.0060516 -0.0033342 0 -0.0020163 0 -0.0011428 -0.0005192 -0.00057892 -0.00023906 0.27496 0.0037097 -0.0066748 -0.0067757 -0.011121 -0.0095742 -0.0073735 0.0053759 -0.0019759 0.0036506 -0.004517 -0.15027 -0.063436 0.026028 -0.0039808 0.0032857 -0.00098116 -0.067042 -0.037361 -0.029528 -0.12307 -0.062088 -0.0022067
2.0586 -0.011197 -0.010948 -0.005147 -0.0097873 0 -0.0057501 -0.014934 -0.0094985 -0.0062702 -0.011345 -0.008317 0.53129 0.0019859 -0.00067306 0.00060723 0.0013692 0.003608 0.0047001 0.0053809 -0.0046727 -0.0033684 0 0.016004 0 -0.0014327 -0.0002647 -0.00025626 -0.0001326 0.38005 -0.00339 -0.0069191 -0.0032663 -0.013206 -0.01246 -0.010187 0.0034763 -0.0088575 -0.0066408 -0.0016227 -0.141 -0.059784 0.02825 0.0082271 0.0067627 0.0086235 -0.053673 -0.02933 -0.021842 -0.10555 -0.046837 0.014645
2.0625 -0.012258 -0.011143 -0.0054422 -0.01114 0 -0.0075409 -0.014934 -0.013208 -0.01132 -0.014971 -0.016542 0.45634 0.0052787 0.0011947 0.004309 0.0032203 0.003166 0.0055652 0.0077144 -0.0034773 -0.0028035 0 0.033244 0 -0.0011425 -0.0003048 0.00024363 0.00021509 0.52256 -0.0098273 -0.0084018 -0.0062358 -0.014875 -0.01642 -0.011584 -0.0017975 -0.015274 -0.015986 0.0012716 -0.13173 -0.056132 0.030473 0.020435 0.01024 0.018228 -0.040304 -0.021298 -0.014156 -0.08804 -0.031586 0.0346
2.0664 -0.013447 -0.011813 -0.0076077 -0.012244 0 -0.011267 -0.015384 -0.018863 -0.016004 -0.017709 -0.023056 0.39278 0.0041288 0.0014106 0.0042607 0.0049979 0.0022781 0.0064727 0.0073187 -0.0036588 -0.0028506 0 0.045616 0 -0.00043872 -0.0004299 0.00077869 0.00032013 0.68061 -0.015555 -0.0098907 -0.012572 -0.01576 -0.020118 -0.013803 -0.011473 -0.02136 -0.02343 0.006368 -0.12012 -0.050872 0.035683 0.030811 0.01478 0.028972 -0.021819 -0.010802 -0.0023743 -0.067087 -0.016505 0.051677
2.0703 -0.014583 -0.011572 -0.011128 -0.012343 0 -0.012881 -0.015766 -0.022997 -0.019795 -0.020047 -0.028505 0.34081 0.0008684 0.0010995 0.0015058 0.0046916 0.0012286 0.0068336 0.0052699 -0.0046996 -0.0040573 0 0.053361 0 0.00032951 -0.00036281 0.0011602 -9.9135e-05 0.81067 -0.021448 -0.010761 -0.016356 -0.015753 -0.022144 -0.017916 -0.023769 -0.027041 -0.028933 0.011759 -0.1082 -0.045397 0.041293 0.040941 0.019462 0.039867 -0.0026504 2.3497e-05 0.0099555 -0.045673 -0.0014458 0.062043
2.0742 -0.015295 -0.010318 -0.01444 -0.012043 0 -0.011104 -0.01562 -0.023148 -0.022484 -0.022742 -0.034191 0.29289 -0.00057934 0.0015998 8.8503e-05 0.0021687 0.0005958 0.0057746 0.0042219 -0.0047042 -0.0056231 0 0.059834 0 0.00080119 -7.8078e-05 0.0011744 -0.00073342 0.89115 -0.027932 -0.011501 -0.015032 -0.015468 -0.022285 -0.0227 -0.034077 -0.031481 -0.033207 0.01689 -0.095383 -0.03943 0.047152 0.049199 0.023319 0.049447 0.015761 0.010193 0.021705 -0.02497 0.011979 0.066732
2.0781 -0.015131 -0.0096257 -0.016491 -0.012632 0 -0.0086256 -0.015606 -0.020524 -0.024364 -0.025539 -0.039945 0.24063 0.0010463 0.0028391 0.0026965 -0.00041255 0.00093493 0.0032619 0.0055825 -0.0023835 -0.0061379 0 0.067332 0 0.00077167 0.00021125 0.00073389 -0.00098215 0.93756 -0.034099 -0.01284 -0.011712 -0.015795 -0.021397 -0.026028 -0.037993 -0.033624 -0.036864 0.021473 -0.080697 -0.032426 0.053536 0.05351 0.025435 0.056252 0.032577 0.018979 0.03223 -0.0057655 0.021959 0.069969
2.082 -0.013921 -0.010891 -0.017578 -0.014681 0 -0.0088771 -0.016776 -0.018567 -0.025803 -0.026728 -0.043599 0.18128 0.0032608 0.0033741 0.0076026 -0.00064691 0.0020643 0.0003433 0.0083461 0.001367 -0.0049176 0 0.074094 0 0.00030941 0.00032108 3.6157e-05 -0.00062361 0.97221 -0.038176 -0.01472 -0.011334 -0.016866 -0.020146 -0.027038 -0.034925 -0.033219 -0.039497 0.026056 -0.066011 -0.025422 0.05992 0.05782 0.027551 0.063057 0.049393 0.027766 0.042756 0.013439 0.031939 0.074688
2.0859 -0.0121 -0.013441 -0.018579 -0.017402 0 -0.012212 -0.01888 -0.019044 -0.026553 -0.024513 -0.042795 0.11728 0.0028176 0.0019314 0.010245 0.0016589 0.0028813 -0.0016136 0.010584 0.0040786 -0.0025407 0 0.07558 0 -0.0002643 0.00027044 -0.00048353 -6.7902e-05 0.98686 -0.038841 -0.01633 -0.015038 -0.017711 -0.018244 -0.026563 -0.028532 -0.031059 -0.03979 0.026834 -0.051331 -0.018972 0.063098 0.055601 0.026049 0.063359 0.057711 0.03115 0.047595 0.02704 0.035564 0.079622
2.0898 -0.010546 -0.014967 -0.019569 -0.019306 0 -0.015762 -0.019988 -0.020103 -0.025599 -0.019106 -0.037244 0.050618 -0.00069653 -0.0012422 0.0078546 0.0041702 0.0022378 -0.0018971 0.011556 0.0040007 -0.00020416 0 0.068829 0 -0.00057406 0.00018819 -0.00045484 0.0001258 0.94551 -0.036048 -0.017041 -0.018944 -0.01718 -0.015204 -0.025483 -0.023189 -0.028046 -0.036792 0.02642 -0.036652 -0.012696 0.065272 0.051337 0.023413 0.061625 0.063369 0.032842 0.050655 0.038886 0.037198 0.080648
2.0938 -0.0099466 -0.013915 -0.019479 -0.019337 0 -0.016774 -0.018289 -0.018543 -0.022009 -0.013201 -0.028995 -0.020232 -0.004484 -0.0045539 0.0022398 0.0042192 0.00015956 -0.00087038 0.011966 0.0017101 0.0012042 0 0.055498 0 -0.00046315 0.00012873 9.9992e-05 -8.7579e-05 0.8261 -0.030677 -0.016952 -0.018492 -0.015181 -0.011697 -0.023239 -0.01995 -0.024187 -0.031075 0.024435 -0.022934 -0.0071948 0.065686 0.045323 0.020003 0.057987 0.06588 0.032637 0.051878 0.048918 0.03717 0.074705
2.0977 -0.010243 -0.011162 -0.017238 -0.017381 0 -0.015346 -0.014237 -0.01374 -0.016111 -0.0098375 -0.020539 -0.097067 -0.0055386 -0.006441 -0.0021934 0.0013026 -0.001912 0.00033447 0.012338 -0.0006524 0.0013858 0 0.040516 0 -0.00012436 5.4234e-05 0.00073066 -0.00018653 0.65313 -0.023622 -0.016385 -0.013404 -0.01276 -0.0096181 -0.018533 -0.016211 -0.018825 -0.024376 0.016211 -0.013031 -0.0047655 0.059118 0.032364 0.013518 0.046795 0.055906 0.024902 0.04582 0.051758 0.030545 0.062307
2.1016 -0.010705 -0.0090895 -0.013119 -0.014018 0 -0.013572 -0.01051 -0.0087053 -0.0097711 -0.0095589 -0.012894 -0.1775 -0.0036663 -0.006505 -0.0029358 -0.0025729 -0.0022938 0.00056163 0.011844 -0.0016584 0.00037497 0 0.027842 0 5.1454e-05 -1.9588e-05 0.00089501 0.00027265 0.48229 -0.015386 -0.015094 -0.0078767 -0.010885 -0.010308 -0.011489 -0.0093848 -0.011939 -0.017912 0.0079877 -0.0031276 -0.0023362 0.052549 0.019405 0.0070335 0.035604 0.045932 0.017168 0.039761 0.054597 0.02392 0.046578
2.1055 -0.010613 -0.0091407 -0.0087687 -0.010124 0 -0.012603 -0.0095571 -0.0069489 -0.0052382 -0.0099589 -0.0056344 -0.25644 -0.0014618 -0.0054339 -0.0014834 -0.0048984 -0.00059729 -0.00058684 0.0092601 -0.0018771 -0.0015153 0 0.01777 0 -0.00018716 4.5136e-05 0.00039509 0.0010608 0.35344 -0.0064953 -0.012428 -0.0060513 -0.0093721 -0.012665 -0.0045518 -0.00051414 -0.0049427 -0.011231 -0.0052668 0.00089234 -0.0038037 0.039492 0.0027709 0.000322 0.020445 0.027621 0.004657 0.029934 0.053225 0.014127 0.030524
2.1094 -0.0098623 -0.01058 -0.0058454 -0.0067327 0 -0.01149 -0.011223 -0.008587 -0.0034279 -0.0083431 0.0015662 -0.33284 -0.0015624 -0.0040775 -0.0009342 -0.0048943 0.001885 -0.0023578 0.0049894 -0.0027792 -0.0034105 0 0.0083534 0 -0.00070975 0.00035944 -0.0004703 0.0014476 0.2631 0.0020362 -0.0084802 -0.0079426 -0.0073089 -0.013461 -0.00067069 0.0062259 0.00019758 -0.0030817 -0.021338 0.0016188 -0.0074529 0.022802 -0.015921 -0.0065165 0.0030653 0.0046438 -0.010528 0.017997 0.049494 0.0025615 0.015598
2.1133 -0.0089228 -0.011647 -0.0046838 -0.0048205 0 -0.0091164 -0.012945 -0.010083 -0.0032087 -0.0047437 0.0079761 -0.41318 -0.0041489 -0.0027448 -0.0020401 -0.0038179 0.003332 -0.003234 0.0015104 -0.004569 -0.0039959 0 -0.0010359 0 -0.0010785 0.00080589 -0.0011658 0.00098075 0.18352 0.008972 -0.0047782 -0.010113 -0.0045318 -0.01011 -0.00048707 0.007661 0.0027734 0.0064369 -0.037838 0.0014775 -0.011597 0.0055112 -0.034685 -0.013069 -0.014356 -0.018697 -0.025876 0.0060813 0.045615 -0.0090334 0.0025109
2.1172 -0.008264 -0.011544 -0.0043546 -0.004694 0 -0.0064578 -0.012274 -0.008014 -0.0024259 -0.0018833 0.012534 -0.50526 -0.0070028 -0.0012875 -0.0023503 -0.0033388 0.0029534 -0.0020889 0.0012555 -0.0055293 -0.002506 0 -0.0083097 0 -0.00089598 0.0010584 -0.0013462 3.8634e-07 0.10207 0.013633 -0.0033217 -0.0098429 -0.0023449 -0.0033691 -0.0016221 0.004872 0.0040742 0.014864 -0.059213 -0.0085233 -0.021367 -0.018606 -0.054263 -0.016369 -0.032251 -0.046167 -0.043072 -0.005599 0.040046 -0.02096 -0.0075486
2.1211 -0.0079286 -0.010931 -0.003941 -0.005478 0 -0.0058815 -0.0090471 -0.0027759 0.00018702 -0.0020025 0.015072 -0.60759 -0.0076637 0.00039423 0.00055044 -0.0038807 0.0014824 0.00065638 0.0039835 -0.0038206 0.00024029 0 -0.011036 0 -0.00014572 0.0008539 -0.0010727 -0.00069923 0.035093 0.016209 -0.0046665 -0.0078149 -0.0024261 0.002807 -0.0010397 0.0019943 0.0060465 0.018956 -0.080589 -0.018524 -0.031137 -0.042723 -0.07384 -0.01967 -0.050146 -0.073637 -0.060268 -0.017279 0.034477 -0.032887 -0.013178
2.125 -0.0076854 -0.01061 -0.0035988 -0.0055967 0 -0.0080248 -0.0051297 0.0017926 0.0038723 -0.0041373 0.016208 -0.7066 -0.0054278 0.0020771 0.0055135 -0.0045746 0.00026996 0.0030071 0.006609 0.00016406 0.0021601 0 -0.0096723 0 0.00075423 0.00024138 -0.00066627 -0.0006842 0.0053627 0.017079 -0.0071284 -0.0064973 -0.0049655 0.0044329 0.0018992 0.001876 0.0091283 0.017522 -0.10282 -0.032873 -0.042928 -0.067914 -0.091563 -0.020173 -0.065767 -0.098329 -0.075378 -0.026032 0.029992 -0.043355 -0.01411
2.1289 -0.0074757 -0.010277 -0.0042812 -0.0042348 0 -0.010181 -0.002375 0.0023644 0.0064226 -0.0051221 0.015923 -0.787 -0.0015947 0.0033594 0.0082921 -0.004559 1.4956e-05 0.0028746 0.0059962 0.0036378 0.0017367 0 -0.0075382 0 0.0012301 -0.00045945 -0.00039006 -0.00026654 0.015581 0.01587 -0.0082283 -0.0066554 -0.0080895 0.00080235 0.0048605 0.0033024 0.011537 0.012613 -0.12584 -0.051225 -0.05658 -0.094092 -0.10758 -0.0181 -0.079293 -0.12046 -0.088569 -0.032091 0.026503 -0.05248 -0.011652
2.1328 -0.0075208 -0.0089637 -0.0065026 -0.0023991 0 -0.0087314 -0.0011786 -0.00069724 0.0058909 -0.0033591 0.01283 -0.8463 0.0017609 0.0039137 0.0058197 -0.0039836 0.00037507 -2.2021e-05 0.0020166 0.003969 -0.00035089 0 -0.0070937 0 0.00095159 -0.00093599 -0.00027232 -5.9885e-05 0.050738 0.011478 -0.0070716 -0.0064567 -0.0093216 -0.0051151 0.0049517 0.0026678 0.010841 0.0076935 -0.14887 -0.069578 -0.070231 -0.12027 -0.12359 -0.016027 -0.09282 -0.1426 -0.10176 -0.038149 0.023014 -0.061605 -0.0074273
2.1367 -0.0079105 -0.0065553 -0.0095222 -0.0021874 0 -0.0033465 -0.00091188 -0.0042203 0.0019901 -0.0010149 0.0055641 -0.89879 0.0031928 0.0035843 -0.00028392 -0.0036392 0.000671 -0.0036241 -0.0022415 0.0014386 -0.0016729 0 -0.0066283 0 6.0577e-05 -0.0010954 -0.00019278 -0.00025053 0.10217 0.0033603 -0.0051679 -0.0042495 -0.0076684 -0.0094061 0.0015046 -0.0019277 0.0062535 0.0045629 -0.17046 -0.090876 -0.084315 -0.14342 -0.1343 -0.01004 -0.10077 -0.15388 -0.10789 -0.037371 0.022071 -0.068041 -0.0019517
2.1406 -0.0081957 -0.0043436 -0.011822 -0.0046523 0 0.0018401 -0.0011994 -0.0058224 -0.0038098 -0.0018633 -0.004963 -0.96436 0.002548 0.0024145 -0.0049192 -0.0038056 0.0007849 -0.005097 -0.0033384 -0.00079938 -0.00035613 0 -0.0014942 0 -0.00092226 -0.001017 -8.0175e-05 -0.00042459 0.17826 -0.0071352 -0.0047667 -0.0014374 -0.0043224 -0.010327 -0.0035741 -0.0086823 -0.00065414 0.0020932 -0.192 -0.1123 -0.098418 -0.16644 -0.14479 -0.0038923 -0.1085 -0.16471 -0.11373 -0.036311 0.021233 -0.074367 0.0051016
2.1445 -0.0075874 -0.0037635 -0.012351 -0.0084035 0 0.0019305 -0.0022616 -0.0060341 -0.0093369 -0.006955 -0.015247 -1.0527 0.00080004 0.0007514 -0.0043221 -0.0037487 0.001276 -0.0032161 -0.00054448 0.00019883 0.0030923 0 0.010819 0 -0.0014347 -0.00076868 1.0428e-05 -0.00011886 0.28552 -0.01696 -0.0064689 -0.0015792 -0.0015083 -0.0089824 -0.0078971 -0.014152 -0.0074188 -0.002077 -0.21222 -0.13268 -0.11146 -0.18718 -0.15353 0.0025163 -0.1149 -0.17125 -0.11702 -0.033621 0.020201 -0.080738 0.013299
2.1484 -0.0056826 -0.0047342 -0.01124 -0.01063 0 -0.0037316 -0.0040641 -0.0068095 -0.012998 -0.012994 -0.021753 -1.1577 -0.0006619 -0.00071915 0.00048437 -0.0024564 0.0026449 0.00061728 0.0038305 0.0040335 0.0064066 0 0.027004 0 -0.0012228 -0.00034702 3.3858e-06 0.00057807 0.40469 -0.023278 -0.0086639 -0.0063075 -0.0008265 -0.0074332 -0.01064 -0.016757 -0.012692 -0.0088615 -0.23045 -0.1515 -0.12292 -0.2045 -0.15966 0.0093149 -0.11933 -0.17135 -0.11651 -0.028489 0.018879 -0.087175 0.02082
2.1523 -0.002971 -0.0055957 -0.0093405 -0.0097233 0 -0.010506 -0.0056907 -0.0086212 -0.014455 -0.015435 -0.023955 -1.2658 -0.00093298 -0.0012934 0.0050357 0.00023488 0.0045713 0.0036657 0.0068517 0.0070561 0.0079141 0 0.039866 0 -0.00047991 0.00019507 -5.7056e-05 0.0010856 0.49522 -0.025487 -0.0092924 -0.012653 -0.0025609 -0.0065898 -0.012501 -0.017724 -0.01677 -0.016861 -0.24869 -0.17032 -0.13439 -0.22182 -0.16578 0.016114 -0.12376 -0.17145 -0.11599 -0.023357 0.017558 -0.093613 0.026054
2.1563 -0.00052895 -0.004789 -0.0071996 -0.0067907 0 -0.012615 -0.0060353 -0.0098102 -0.014446 -0.013018 -0.024497 -1.368 -0.00016869 -0.0008427 0.0058671 0.0033575 0.0059511 0.0041624 0.0074561 0.0058284 0.0079413 0 0.044296 0 0.00030138 0.00063602 -1.1608e-05 0.00097725 0.52724 -0.025384 -0.0078713 -0.015143 -0.0060148 -0.0060002 -0.014139 -0.018637 -0.020379 -0.023883 -0.26341 -0.18405 -0.14221 -0.23505 -0.17086 0.020778 -0.12918 -0.16741 -0.11386 -0.019418 0.011839 -0.10325 0.029668
2.1602 0.0008426 -0.0024061 -0.0046259 -0.0043917 0 -0.0083741 -0.0050701 -0.0088701 -0.014029 -0.008768 -0.026057 -1.4638 0.00068121 -0.00010745 0.0033151 0.0056101 0.0057536 0.0024584 0.0066761 0.00063322 0.0077362 0 0.04129 0 0.00065798 0.00068982 0.00024994 0.00046194 0.50467 -0.025179 -0.0055694 -0.01087 -0.00993 -0.0052488 -0.015211 -0.018756 -0.02329 -0.028762 -0.27747 -0.19681 -0.14935 -0.2475 -0.17574 0.025036 -0.13478 -0.16257 -0.11143 -0.015706 0.0052836 -0.11349 0.034198
2.1641 0.0011869 6.4476e-05 -0.0012634 -0.00381 0 -0.0014118 -0.0040205 -0.0066243 -0.013726 -0.0064837 -0.028212 -1.555 0.00088272 -0.00021703 0.00015641 0.0063256 0.0039173 0.00017036 0.0058795 -0.0044881 0.0073709 0 0.035946 0 0.0004475 0.00025738 0.00063052 0.00015174 0.45225 -0.025152 -0.0035204 -0.0023672 -0.012578 -0.0049387 -0.015015 -0.015478 -0.024285 -0.031391 -0.29013 -0.20785 -0.15523 -0.25942 -0.18107 0.028329 -0.14162 -0.15822 -0.10988 -0.013632 -0.0036041 -0.1253 0.040812
2.168 0.001144 0.0013633 0.00255 -0.0038576 0 0.0029856 -0.0040216 -0.005381 -0.013102 -0.0067566 -0.027799 -1.6408 0.00070081 -0.0017055 -0.0017704 0.0056788 0.0014566 -0.0014626 0.0052668 -0.0053604 0.0054 0 0.031664 0 -8.8194e-05 -0.00044522 0.00084848 0.00039248 0.38326 -0.023233 -0.0016018 0.0046607 -0.01216 -0.0059768 -0.013593 -0.0075823 -0.022343 -0.031311 -0.29918 -0.21446 -0.15788 -0.26993 -0.18757 0.029141 -0.15167 -0.15514 -0.11058 -0.015773 -0.018494 -0.14117 0.046547
2.1719 0.0012384 0.0015579 0.0056761 -0.0025185 0 0.0024774 -0.0047452 -0.0059614 -0.011097 -0.006922 -0.022456 -1.7193 0.00098439 -0.0039215 -0.0029912 0.0041864 -0.00034134 -0.0022668 0.0041535 -0.0015334 0.00095287 0 0.026765 0 -0.00052294 -0.0010352 0.00065088 0.00091351 0.28764 -0.016995 0.00084397 0.0063943 -0.0079912 -0.0080593 -0.01165 0.0024362 -0.017612 -0.027145 -0.30824 -0.22107 -0.16054 -0.28044 -0.19406 0.029954 -0.16172 -0.15207 -0.11128 -0.017913 -0.033385 -0.15704 0.045609
2.1758 0.0014912 0.0015541 0.0070328 0.00050354 0 -0.0010085 -0.004646 -0.0063197 -0.0069566 -0.0046249 -0.013401 -1.7928 0.0018489 -0.0054613 -0.0046804 0.0022925 -0.00093742 -0.0025054 0.0023364 0.0033414 -0.0042174 0 0.017039 0 -0.00056335 -0.0012455 4.5161e-05 0.0011629 0.15421 -0.0062809 0.0034671 0.0037625 -0.0016085 -0.009294 -0.0093785 0.0098403 -0.011184 -0.018057 -0.31283 -0.22512 -0.16058 -0.29142 -0.2023 0.029495 -0.17481 -0.15258 -0.11611 -0.024736 -0.053591 -0.17583 0.034326
2.1797 0.0016891 0.0019092 0.0065691 0.0033575 0 -0.0036836 -0.0026007 -0.0037273 -0.0010676 -0.00055709 -0.0043002 -1.8692 0.0020189 -0.005286 -0.0064305 0.00049288 -0.00088827 -0.0021143 0.00072047 0.0049808 -0.0065608 0 0.001268 0 -0.00025519 -0.0010705 -0.0006563 0.00091527 -0.0037485 0.0060307 0.0048419 0.00073798 0.003762 -0.0076438 -0.0058612 0.011723 -0.0041146 -0.0056825 -0.31568 -0.22817 -0.15959 -0.30259 -0.21121 0.028542 -0.18907 -0.15449 -0.12255 -0.033384 -0.075869 -0.19577 0.015134
2.1836 0.0018693 0.0024804 0.005357 0.0043206 0 -0.0030497 0.00094935 0.0018809 0.0051061 0.0027998 0.0025478 -1.9549 -4.1384e-05 -0.0035126 -0.0064836 -0.00042387 -0.0012254 -0.00087596 0.00048748 0.0024434 -0.0040991 0 -0.016423 0 6.7079e-05 -0.00067837 -0.0010382 0.00047191 -0.15505 0.015908 0.0043089 0.00040347 0.0055821 -0.0028115 -0.00010344 0.0095842 0.003127 0.0060993 -0.31738 -0.23117 -0.1582 -0.31392 -0.22024 0.027722 -0.20341 -0.1569 -0.12971 -0.042526 -0.098531 -0.21567 -0.004613
2.1875 0.0023904 0.0031238 0.0046827 0.0041065 0 0.00094094 0.0046448 0.0074783 0.010054 0.0045778 0.0083438 -2.0491 -0.0041137 -0.0012254 -0.0041033 0.00031824 -0.0024441 0.00084255 0.0018711 -0.0011912 0.0011843 0 -0.030008 0 4.512e-05 -0.00023779 -0.00088594 0.00027667 -0.28374 0.021063 0.0034714 0.0028381 0.0042839 0.0033732 0.0073456 0.0077865 0.010346 0.013975 -0.31298 -0.23391 -0.15471 -0.32613 -0.22997 0.027604 -0.21814 -0.16192 -0.1407 -0.054277 -0.12322 -0.23538 -0.018266
2.1914 0.003525 0.0042299 0.0050112 0.0053009 0 0.0067016 0.0077799 0.010242 0.013352 0.006622 0.015751 -2.144 -0.0076393 0.00039441 -0.00097804 0.0027029 -0.0040409 0.0020182 0.0039608 -0.0020167 0.004814 0 -0.037122 0 -0.00042336 0.00015451 -0.00034849 0.00042854 -0.40609 0.022301 0.0050353 0.0062474 0.0031056 0.008482 0.014226 0.0094192 0.017097 0.017936 -0.30857 -0.23666 -0.15123 -0.33835 -0.23969 0.027486 -0.23287 -0.16694 -0.15168 -0.066029 -0.14791 -0.25508 -0.024726
2.1953 0.0051107 0.0062019 0.0057812 0.0092775 0 0.012125 0.010846 0.010832 0.015795 0.010816 0.025025 -2.233 -0.0077098 0.00078739 0.00032552 0.005533 -0.00502 0.0019154 0.0056322 0.00078749 0.0039619 0 -0.040799 0 -0.0010985 0.00043615 0.00017956 0.00062857 -0.5456 0.022264 0.0097281 0.0092269 0.0053349 0.011434 0.018375 0.01361 0.022735 0.020985 -0.30004 -0.24041 -0.147 -0.34997 -0.24831 0.028532 -0.24487 -0.17083 -0.16301 -0.076517 -0.17014 -0.27186 -0.028121
2.1992 0.0067102 0.0085771 0.0061215 0.014058 0 0.01517 0.014416 0.012615 0.018349 0.016042 0.032878 -2.3169 -0.003956 0.00011705 -0.00081671 0.007091 -0.0048584 0.0009188 0.0064326 0.0041371 2.8534e-05 0 -0.045658 0 -0.001571 0.00055431 0.00037071 0.00055574 -0.6927 0.022856 0.01473 0.011504 0.011451 0.013043 0.019687 0.016694 0.026947 0.02588 -0.28873 -0.24483 -0.14228 -0.36118 -0.25619 0.030356 -0.25504 -0.17396 -0.17456 -0.086161 -0.19072 -0.28668 -0.03308
2.2031 0.0080952 0.010166 0.0057122 0.015842 0 0.014531 0.017845 0.017406 0.020943 0.018866 0.035594 -2.4018 0.00071591 -0.0010196 -0.002376 0.0064151 -0.0039693 5.4983e-05 0.0065212 0.0040975 -0.0030428 0 -0.052742 0 -0.001565 0.00050818 0.00020998 0.00019465 -0.8 0.023765 0.015918 0.012983 0.018821 0.014838 0.020058 0.015827 0.029961 0.032201 -0.27726 -0.24931 -0.13757 -0.37224 -0.26392 0.032188 -0.26491 -0.17687 -0.18597 -0.095577 -0.21097 -0.30122 -0.040459
2.207 0.0094684 0.010327 0.0049953 0.012927 0 0.010733 0.019554 0.022647 0.022382 0.017487 0.032981 -2.4922 0.0026406 -0.0018648 -0.0020649 0.0040104 -0.0032233 -0.00039818 0.0060601 -0.00016489 -0.002878 0 -0.058448 0 -0.0011431 0.00037175 -4.2662e-05 -0.00023376 -0.82518 0.023246 0.012083 0.013047 0.024036 0.017458 0.021256 0.0115 0.032034 0.036693 -0.26169 -0.25527 -0.13314 -0.37939 -0.26818 0.0342 -0.26729 -0.17417 -0.19393 -0.09939 -0.22291 -0.30882 -0.047314
2.2109 0.011157 0.0098702 0.0047002 0.0078673 0 0.0065691 0.018712 0.023657 0.02153 0.014232 0.028607 -2.5861 0.00080866 -0.0017297 -0.00011365 0.001306 -0.0030669 -0.001472 0.0050606 -0.0053817 -0.00080462 0 -0.058437 0 -0.00064798 0.00021945 -0.00013763 -0.00057759 -0.77597 0.020172 0.0066722 0.011351 0.025412 0.020132 0.022982 0.0068663 0.032763 0.036413 -0.24612 -0.26123 -0.12872 -0.38655 -0.27245 0.036211 -0.26967 -0.17148 -0.20189 -0.1032 -0.23484 -0.31641 -0.050301
2.2148 0.013142 0.010285 0.0052969 0.0053596 0 0.005571 0.016324 0.018866 0.018565 0.013257 0.025922 -2.6775 -0.002333 -0.00038574 0.00088508 -0.00056617 -0.0031813 -0.0042646 0.0038776 -0.007141 0.00013225 0 -0.052136 0 -0.00041895 3.3663e-05 -9.0875e-05 -0.00088345 -0.70432 0.015269 0.0048303 0.0090201 0.023427 0.021512 0.023204 0.0049218 0.031104 0.031326 -0.23069 -0.26713 -0.12535 -0.39076 -0.27512 0.036482 -0.26852 -0.16622 -0.20725 -0.10424 -0.24254 -0.32114 -0.048583
2.2188 0.014965 0.011985 0.0068717 0.0078212 0 0.0091612 0.014311 0.01217 0.014983 0.015803 0.024611 -2.7612 -0.0035658 0.001538 -0.00096806 -0.0014514 -0.003 -0.0081256 0.0034693 -0.0040031 -0.0011459 0 -0.043151 0 -0.00050497 -0.00025595 -0.00014249 -0.0012162 -0.65336 0.010492 0.0084488 0.0083051 0.019342 0.020868 0.020383 0.0063341 0.026274 0.02387 -0.21542 -0.27297 -0.12313 -0.39178 -0.27607 0.034856 -0.26353 -0.15815 -0.20979 -0.10225 -0.24563 -0.32276 -0.04371
2.2227 0.016098 0.013633 0.0092939 0.013152 0 0.015044 0.013537 0.0093585 0.012306 0.018551 0.021392 -2.8356 -0.0022142 0.002733 -0.0044048 -0.0017514 -0.0024243 -0.010515 0.0047008 0.0011573 -0.0025354 0 -0.035554 0 -0.00061996 -0.0006046 -0.00044357 -0.0014524 -0.61642 0.0073643 0.014267 0.010536 0.014051 0.018516 0.015216 0.009599 0.018739 0.016449 -0.20015 -0.27881 -0.12091 -0.3928 -0.27702 0.033231 -0.25854 -0.15009 -0.21233 -0.10026 -0.24872 -0.32438 -0.037578
2.2266 0.016314 0.013528 0.012242 0.016881 0 0.018737 0.013035 0.012133 0.010817 0.017249 0.014419 -2.9019 -0.00053451 0.0022184 -0.0060568 -0.0015743 -0.0018686 -0.0091461 0.0072719 0.0038544 -0.0012577 0 -0.030298 0 -0.00039904 -0.00076203 -0.00079964 -0.001358 -0.55481 0.0059998 0.017035 0.01446 0.0083867 0.015301 0.010102 0.012859 0.010347 0.0098356 -0.18952 -0.28288 -0.1224 -0.38839 -0.27676 0.025201 -0.25009 -0.14176 -0.21112 -0.096299 -0.24736 -0.32414 -0.031216
2.2305 0.015693 0.011575 0.015023 0.016369 0 0.01717 0.011341 0.016184 0.0096047 0.01162 0.0061809 -2.964 -0.00082696 0.0004338 -0.0040373 -0.00053807 -0.0016063 -0.0043696 0.0096195 0.0021299 0.0028457 0 -0.025379 0 0.0002494 -0.00043207 -0.00078602 -0.00088136 -0.453 0.00558 0.0145 0.016954 0.0038473 0.011811 0.0070017 0.015407 0.0034325 0.0039595 -0.17931 -0.2868 -0.12421 -0.3835 -0.27639 0.016603 -0.24133 -0.1334 -0.20959 -0.092163 -0.24561 -0.32373 -0.025338
2.2344 0.014359 0.0095252 0.01663 0.012797 0 0.011171 0.0083579 0.015632 0.0077647 0.0058507 0.0013269 -3.0287 -0.0025567 -0.00081501 -8.3948e-05 0.0015244 -0.001295 0.00081346 0.010243 -0.0018498 0.0069176 0 -0.019004 0 0.0010104 0.00042828 -0.00018265 -0.00029567 -0.34511 0.0054893 0.0091725 0.015711 0.0021168 0.0081507 0.0059162 0.017611 -0.00043293 -0.00051842 -0.17185 -0.28973 -0.12776 -0.37731 -0.27627 0.0054284 -0.23279 -0.12728 -0.20778 -0.089023 -0.24415 -0.32409 -0.021126
2.2383 0.01238 0.0090767 0.016363 0.0093211 0 0.0046879 0.0055891 0.0092028 0.0054195 0.0040069 0.0016026 -3.1037 -0.0027789 0.00011224 0.0021757 0.0038253 -0.00040041 0.0033458 0.0092021 -0.0042111 0.0079195 0 -0.011947 0 0.0013907 0.001486 0.00069774 1.0536e-05 -0.28015 0.0057823 0.0053707 0.011331 0.0034543 0.0043897 0.005368 0.019678 -0.0012136 -0.0022747 -0.16934 -0.29089 -0.13442 -0.36879 -0.27662 -0.010361 -0.22466 -0.12518 -0.20549 -0.08767 -0.24321 -0.32583 -0.019633
2.2422 0.0099746 0.0099612 0.014565 0.0078293 0 0.0016778 0.004492 0.0015438 0.0034884 0.0056558 0.0036371 -3.1909 0.00050951 0.0029692 0.00099667 0.0048351 0.0009012 0.0027149 0.0081028 -0.003338 0.0054932 0 -0.0066892 0 0.0011242 0.0022512 0.0011794 -0.00011864 -0.2665 0.0066257 0.0050035 0.0068101 0.0059087 0.0011414 0.0041088 0.02072 -0.00028779 -0.0011262 -0.16683 -0.29206 -0.14107 -0.36027 -0.27696 -0.026151 -0.21653 -0.12307 -0.20321 -0.086316 -0.24226 -0.32756 -0.020371
2.2461 0.0076762 0.010264 0.0126 0.0077934 0 0.0034549 0.0049527 -0.0016493 0.0026005 0.0067598 0.0024049 -3.2808 0.0057777 0.0055292 -0.0017458 0.0034287 0.0015284 0.00091132 0.008387 -0.001404 0.0018785 0 -0.0047643 0 0.00039318 0.0024386 0.00080919 -0.00049658 -0.26269 0.0076118 0.006487 0.004963 0.0067658 -0.00041891 0.0022296 0.019149 0.00045789 0.00088018 -0.16975 -0.29139 -0.15069 -0.35114 -0.27822 -0.044716 -0.2109 -0.12888 -0.20278 -0.089717 -0.24509 -0.33246 -0.021118
2.25 0.006105 0.0086829 0.01175 0.0078839 0 0.0083195 0.0056629 0.00064857 0.0024785 0.0047261 -0.0031111 -3.3573 0.0090843 0.0054985 -0.0026593 -9.07e-05 0.0005215 -3.1869e-05 0.0096787 -0.0019519 -0.00063216 0 -0.005478 0 -0.00033857 0.002112 -0.00018304 -0.00081595 -0.22789 0.0079221 0.0073727 0.0061959 0.005084 0.00071397 0.00079569 0.014154 -0.00013126 0.0010061 -0.17405 -0.29026 -0.16105 -0.34185 -0.27971 -0.063984 -0.20591 -0.1367 -0.20282 -0.09432 -0.24888 -0.33817 -0.019693
2.2539 0.0054891 0.0061401 0.011921 0.0078763 0 0.013047 0.0058609 0.0043426 0.0024936 0.0015743 -0.0082531 -3.4109 0.0078757 0.0027059 -0.00042012 -0.0040799 -0.0016895 -9.4692e-05 0.010027 -0.006005 -0.001647 0 -0.0071551 0 -0.00071462 0.0015042 -0.0010348 -0.00092502 -0.17417 0.0071989 0.0072022 0.0085192 0.0026503 0.0044285 0.00074377 0.0068841 -0.0015792 -0.0012734 -0.17899 -0.28886 -0.17156 -0.33282 -0.28111 -0.08267 -0.20151 -0.14642 -0.20365 -0.10024 -0.25379 -0.34446 -0.016028
2.2578 0.0054746 0.0048614 0.011552 0.0084799 0 0.014771 0.0062461 0.0051965 0.0026545 0.0014313 -0.0071472 -3.4498 0.0035219 -0.00065983 0.0029614 -0.0066811 -0.0033143 -0.00072037 0.0079202 -0.010733 -0.0020916 0 -0.0090554 0 -0.00072525 0.00077468 -0.0011219 -0.00086431 -0.15759 0.0060321 0.0073475 0.0094957 0.0021883 0.0091974 0.0022583 0.00012826 -0.0019299 -0.0032902 -0.18603 -0.28661 -0.18255 -0.32458 -0.28222 -0.099494 -0.19904 -0.16226 -0.20705 -0.11039 -0.26234 -0.35265 -0.012295
2.2617 0.0055039 0.0059492 0.0090869 0.0096393 0 0.01238 0.0079257 0.003461 0.0037381 0.0053705 0.0011643 -3.495 -4.4511e-05 -0.002119 0.0043089 -0.0069757 -0.0028171 -0.0025541 0.004015 -0.012146 -0.0023144 0 -0.011653 0 -0.00059131 4.9135e-06 -0.00052112 -0.00069621 -0.21545 0.0053644 0.0085294 0.0082543 0.0046399 0.012879 0.0049695 -0.00356 0.00084975 -0.0016395 -0.19306 -0.28435 -0.19354 -0.31635 -0.28332 -0.11632 -0.19657 -0.17809 -0.21045 -0.12054 -0.27088 -0.36084 -0.010899
2.2656 0.0053993 0.0082215 0.0047568 0.0098708 0 0.0072445 0.010704 0.003041 0.0062788 0.0098534 0.011323 -3.5608 -0.00016888 -0.0012372 0.0023543 -0.0052669 -0.00056181 -0.0043236 0.00072436 -0.0091523 -0.0014687 0 -0.015315 0 -0.00046481 -0.00061368 9.643e-05 -0.00040221 -0.3204 0.0054289 0.0094797 0.0059838 0.0083828 0.014145 0.0083602 -0.0038225 0.0070342 0.0042384 -0.19845 -0.28207 -0.20236 -0.30883 -0.28263 -0.12823 -0.19395 -0.19489 -0.2153 -0.13201 -0.28024 -0.36818 -0.012453
2.2695 0.0055174 0.0096053 0.00082936 0.0078393 0 0.0028509 0.012901 0.0064426 0.0095708 0.010767 0.016543 -3.6407 0.0020952 0.00014019 -0.0014199 -0.0025062 0.0013671 -0.0042549 5.4638e-05 -0.004823 0.0011277 0 -0.019403 0 -0.00029777 -0.00073418 0.00014616 1.4782e-05 -0.40464 0.0054963 0.0085733 0.004787 0.011096 0.013388 0.011826 -0.0027502 0.014387 0.011173 -0.20305 -0.27977 -0.21014 -0.30167 -0.28109 -0.1378 -0.19126 -0.21215 -0.22084 -0.14411 -0.28999 -0.37512 -0.015733
2.2734 0.0063104 0.0094097 -0.00015637 0.0043841 0 0.0028086 0.013053 0.011496 0.011983 0.0082941 0.014843 -3.713 0.003283 -6.5981e-05 -0.0045676 0.00041148 0.0012024 -0.0022887 0.0018677 -0.0034411 0.0045639 0 -0.023004 0 -1.302e-05 -0.0001336 -0.00029314 0.00040074 -0.42822 0.004851 0.0063342 0.005976 0.012077 0.012279 0.014569 -0.0029352 0.019434 0.01518 -0.20695 -0.27755 -0.21724 -0.29449 -0.27912 -0.14643 -0.18825 -0.2287 -0.22637 -0.1559 -0.29933 -0.3815 -0.01929
2.2773 0.0077881 0.0088474 0.0023647 0.0023224 0 0.0079457 0.011534 0.013668 0.012474 0.0067137 0.010418 -3.7633 0.0010762 -0.0020552 -0.0057762 0.0028947 -0.00066074 -0.00033057 0.0042462 -0.0062131 0.0068395 0 -0.026172 0 0.00026358 0.0009462 -0.00059166 0.00053209 -0.41556 0.0039505 0.0054112 0.0090618 0.012467 0.012275 0.015805 -0.00487 0.019974 0.015188 -0.20556 -0.27583 -0.21915 -0.28723 -0.27397 -0.1479 -0.18285 -0.23994 -0.23188 -0.16544 -0.30561 -0.38365 -0.022711
2.2813 0.0094622 0.0093096 0.0064215 0.0038084 0 0.014889 0.010132 0.01127 0.011731 0.0092169 0.0090787 -3.8005 -0.0034112 -0.0041609 -0.0052049 0.0045054 -0.0020421 -0.00010781 0.0054124 -0.0099793 0.0068338 0 -0.02975 0 0.00024245 0.0018403 -0.00025196 0.00036109 -0.42129 0.0043627 0.0076317 0.012073 0.013391 0.013395 0.015303 -0.006123 0.016763 0.013712 -0.20417 -0.27411 -0.22107 -0.27997 -0.26882 -0.14938 -0.17744 -0.25118 -0.23738 -0.17498 -0.31188 -0.3858 -0.026231
2.2852 0.010771 0.010559 0.0092373 0.0079898 0 0.018167 0.01001 0.0074952 0.01159 0.013863 0.012649 -3.8489 -0.0066645 -0.0047915 -0.0034365 0.0048592 -0.0012987 -0.0011566 0.0051559 -0.010314 0.00538 0 -0.033789 0 -0.00020528 0.0019626 0.00054532 0.00011553 -0.46665 0.0073365 0.011499 0.012969 0.014389 0.014344 0.013663 -0.0033295 0.012804 0.013882 -0.19932 -0.27286 -0.21977 -0.27216 -0.26255 -0.14835 -0.17046 -0.25692 -0.24209 -0.18153 -0.31464 -0.38465 -0.029547
2.2891 0.011451 0.011027 0.0096171 0.011631 0 0.014773 0.010425 0.0068459 0.01315 0.015618 0.017832 -3.9224 -0.0059355 -0.0040128 -0.00085702 0.0038089 0.00084846 -0.0014281 0.0044672 -0.0059877 0.0041162 0 -0.036642 0 -0.00080159 0.0013108 0.0011032 7.5549e-05 -0.51831 0.012417 0.013349 0.011186 0.014006 0.013789 0.011917 0.0045885 0.010842 0.016154 -0.19171 -0.272 -0.21591 -0.26391 -0.25539 -0.14535 -0.16222 -0.2583 -0.24615 -0.18569 -0.31459 -0.38088 -0.031527
2.293 0.011482 0.0098064 0.0087158 0.012201 0 0.0071425 0.0097137 0.0099429 0.015494 0.01224 0.020076 -4.0079 -0.0016029 -0.0030504 0.0018518 0.0017095 0.0020101 0.00010898 0.0040866 -0.00034924 0.0034917 0 -0.036308 0 -0.0010332 0.00044661 0.00091508 0.00025089 -0.52941 0.017584 0.011239 0.0081522 0.011687 0.011478 0.01075 0.014938 0.011287 0.018171 -0.1841 -0.27113 -0.21205 -0.25565 -0.24823 -0.14234 -0.15398 -0.25967 -0.25021 -0.18985 -0.31455 -0.3771 -0.031223
2.2969 0.010811 0.0078701 0.0085494 0.010189 0 0.0013308 0.0073713 0.012632 0.016432 0.0070651 0.017996 -4.0763 0.0031884 -0.0025049 0.0033348 -0.00057997 0.00068409 0.0020102 0.0037005 0.0017798 0.0023652 0 -0.032759 0 -0.00063183 -4.7282e-05 0.00018874 0.00035284 -0.49134 0.020838 0.0072754 0.0062347 0.0085852 0.0081907 0.01008 0.023041 0.012318 0.017628 -0.17326 -0.27142 -0.20542 -0.24695 -0.24268 -0.14077 -0.14554 -0.25311 -0.25306 -0.18889 -0.30891 -0.36936 -0.028869
2.3008 0.0093408 0.0069838 0.0098506 0.0082678 0 0.0016728 0.004746 0.010528 0.014652 0.0052542 0.013976 -4.1111 0.0050746 -0.0015851 0.0025138 -0.0020535 -0.0020547 0.0019708 0.0025662 -0.0013625 -0.00028896 0 -0.028423 0 0.00013144 -7.7483e-05 -0.00034837 0.00014047 -0.43663 0.021639 0.005547 0.0068363 0.0062844 0.0047874 0.009327 0.025785 0.011818 0.014753 -0.16242 -0.27171 -0.19877 -0.23825 -0.23714 -0.13919 -0.1371 -0.24652 -0.25591 -0.18792 -0.30325 -0.3616 -0.025644
2.3047 0.0072524 0.0075823 0.011408 0.0083172 0 0.0069657 0.0035155 0.0040167 0.011095 0.0077313 0.011041 -4.1254 0.0030472 0.00063016 8.6669e-05 -0.0020661 -0.0035993 -0.00024003 0.00066677 -0.0069178 -0.0036361 0 -0.025801 0 0.00068687 -6.2104e-06 -0.00015843 -0.00023902 -0.39448 0.020809 0.0077271 0.0092112 0.0050196 0.0016063 0.0080586 0.02369 0.0091649 0.01172 -0.15203 -0.27269 -0.19282 -0.23026 -0.2338 -0.14028 -0.1302 -0.23916 -0.25882 -0.18591 -0.29675 -0.35374 -0.022518
2.3086 0.0051704 0.0081748 0.011399 0.009558 0 0.011909 0.0037619 -0.0018423 0.008115 0.0099595 0.0098306 -4.1499 -0.00087504 0.0034732 -0.0014939 -0.00068696 -0.002527 -0.0021005 -0.00099545 -0.010221 -0.0054037 0 -0.024635 0 0.00072853 -0.00016792 0.00060292 -0.00034075 -0.35612 0.019203 0.011132 0.01107 0.0036201 -0.0011402 0.006373 0.019682 0.0054033 0.0099551 -0.14224 -0.27455 -0.18774 -0.2232 -0.2333 -0.14478 -0.1253 -0.23081 -0.26182 -0.18256 -0.28916 -0.34575 -0.019621
2.3125 0.0038129 0.0070622 0.0092108 0.0096411 0 0.012252 0.0039554 -0.0024679 0.0071622 0.0071587 0.0086998 -4.2034 -0.0032863 0.0048394 -0.00020511 0.0013138 -9.9662e-05 -0.0010657 -0.0012573 -0.0091123 -0.0041532 0 -0.021983 0 0.00050994 -0.00050277 0.0012755 0.00010436 -0.29148 0.01671 0.011456 0.010459 0.0012626 -0.0026575 0.0047713 0.015935 0.0020964 0.0086556 -0.13244 -0.27642 -0.18267 -0.21613 -0.2328 -0.14929 -0.1204 -0.22246 -0.26482 -0.17921 -0.28156 -0.33776 -0.016764
2.3164 0.0034079 0.004413 0.0059236 0.0072838 0 0.0084107 0.0028901 0.0015873 0.0073278 4.7824e-05 0.006174 -4.2768 -0.0021065 0.0034027 0.0032638 0.0028933 0.001062 0.0022114 0.00019296 -0.0055938 -0.00087254 0 -0.015496 0 0.00054536 -0.00068717 0.0013491 0.00084666 -0.19462 0.012638 0.007283 0.0072505 -0.0011186 -0.00176 0.0037398 0.011991 0.00024155 0.0061586 -0.12633 -0.27976 -0.18184 -0.21272 -0.2374 -0.15973 -0.12068 -0.21825 -0.26885 -0.17668 -0.2761 -0.33247 -0.014186
2.3203 0.0035667 0.0022895 0.0031901 0.0035785 0 0.0041951 0.0012756 0.0054416 0.0062622 -0.005562 0.0026119 -4.3443 0.0016814 0.00046212 0.0058288 0.0034132 -0.00027602 0.0040324 0.0026843 -0.0035024 0.0019249 0 -0.0064751 0 0.00103 -0.00054164 0.00091077 0.0013165 -0.10067 0.0068902 0.0015639 0.003037 -0.0015588 0.0018946 0.0034064 0.0059301 4.1531e-05 0.0023234 -0.12073 -0.28331 -0.18161 -0.20981 -0.24272 -0.171 -0.12169 -0.21464 -0.27304 -0.17426 -0.27093 -0.32756 -0.012354
2.3242 0.0038384 0.0025685 0.0018703 0.00083132 0 0.0026238 0.0010571 0.0051358 0.002628 -0.0049764 -0.00061189 -4.3897 0.0047376 -0.00095491 0.0050097 0.0031355 -0.0026864 0.0014564 0.0052602 -0.0047485 0.0026176 0 0.00084619 0 0.0016117 -0.00020384 0.00047327 0.001182 -0.052868 0.000483 -0.0013844 -0.00015617 0.00082234 0.0068419 0.0034626 -0.0027644 0.0011257 -0.0011065 -0.11659 -0.28717 -0.183 -0.20863 -0.24896 -0.18329 -0.12435 -0.21342 -0.27745 -0.17273 -0.26732 -0.32394 -0.010998
2.3281 0.0043321 0.0050796 0.0017687 0.00048919 0 0.0035651 0.0032012 0.0016106 -0.0023296 0.00038548 -0.0029829 -4.4207 0.0041634 0.00085676 0.0015727 0.0030491 -0.0035721 -0.0042127 0.0073279 -0.0077934 0.0017889 0 0.0033169 0 0.0017675 0.00010289 0.00042142 0.00066447 -0.058831 -0.0051867 2.9725e-05 -0.00098881 0.0047453 0.010477 0.0033689 -0.011711 0.0025871 -0.0026637 -0.11561 -0.29167 -0.18788 -0.21118 -0.2572 -0.19781 -0.13056 -0.21737 -0.28234 -0.17312 -0.26707 -0.3231 -0.0088067
2.332 0.0056245 0.0079499 0.00242 0.0023297 0 0.0052639 0.0064954 -0.00070626 -0.005682 0.0048131 -0.0052885 -4.4567 0.00015469 0.0042777 -0.0011483 0.0039592 -0.0018116 -0.008251 0.008693 -0.0095335 0.0011561 0 0.0019432 0 0.001371 0.000352 0.00066412 0.00026221 -0.087477 -0.0093913 0.003754 0.00097118 0.0079713 0.011071 0.0027614 -0.017099 0.0030376 -0.0031465 -0.11463 -0.29617 -0.19277 -0.21373 -0.26545 -0.21232 -0.13678 -0.22133 -0.28724 -0.17351 -0.26682 -0.32226 -0.0046259
2.3359 0.0079779 0.00959 0.003769 0.0052757 0 0.007104 0.0087474 0.0011267 -0.0053521 0.0047374 -0.0081207 -4.5076 -0.0039467 0.0057824 -0.00071196 0.005512 0.0011514 -0.00712 0.0092826 -0.0084129 0.0015102 0 0.00057394 0 0.00082165 0.0006539 0.00080633 0.0001965 -0.1085 -0.012173 0.0068308 0.0053928 0.0094045 0.0092573 0.0018344 -0.016712 0.0013503 -0.004771 -0.11546 -0.30007 -0.1993 -0.21962 -0.27196 -0.22516 -0.14427 -0.22932 -0.29115 -0.17574 -0.26982 -0.32323 0.00088806
2.3398 0.010767 0.010028 0.0059736 0.0083986 0 0.0098661 0.0090133 0.0055564 -0.0018508 0.0024075 -0.010395 -4.5647 -0.004544 0.0035263 0.001882 0.006162 0.0027523 -0.0021058 0.0091221 -0.0056907 0.0020008 0 0.0014708 0 0.00059757 0.0009489 0.00060059 0.00020991 -0.12655 -0.01343 0.0083233 0.010997 0.0097795 0.0074409 0.0013538 -0.011583 -0.0020748 -0.0081617 -0.11688 -0.30379 -0.20636 -0.22658 -0.27792 -0.23746 -0.15218 -0.23861 -0.29474 -0.17856 -0.27386 -0.32478 0.0050095
2.3438 0.012873 0.010299 0.0087823 0.010983 0 0.013401 0.0083602 0.0085902 0.0024143 0.0028265 -0.0098477 -4.6129 -0.0011079 -0.00064614 0.0033958 0.0044171 0.0016788 0.0019137 0.0085507 -0.0038999 0.0013836 0 0.002536 0 0.00074336 0.00092351 0.00019253 -5.48e-05 -0.17138 -0.012223 0.0092802 0.015425 0.010377 0.007627 0.0021437 -0.0047814 -0.0048541 -0.01066 -0.11814 -0.30694 -0.21297 -0.23378 -0.28254 -0.24851 -0.15958 -0.24785 -0.29763 -0.18149 -0.27814 -0.32618 0.0046637
2.3477 0.013698 0.010961 0.011446 0.012189 0 0.015307 0.0084396 0.0083739 0.0054965 0.0077753 -0.0051413 -4.6479 0.0032954 -0.003002 0.0020343 0.00041825 -0.0011436 0.0013625 0.0081539 -0.0042779 -0.00038689 0 -0.0007163 0 0.00086693 0.00036253 -5.2689e-05 -0.0005457 -0.25993 -0.0073301 0.01045 0.016209 0.011472 0.0097628 0.0043991 0.0013462 -0.0040418 -0.0082861 -0.11873 -0.3078 -0.21774 -0.24197 -0.28168 -0.25444 -0.16489 -0.25693 -0.2976 -0.18481 -0.28342 -0.32702 -0.0013571
2.3516 0.013691 0.011615 0.013363 0.011479 0 0.013121 0.0096603 0.0071529 0.007587 0.013899 0.0026809 -4.679 0.004955 -0.0017152 -0.00049867 -0.003704 -0.0036271 -0.0025763 0.0082361 -0.005668 -0.0020381 0 -0.010471 0 0.00063072 -0.00045645 8.7501e-05 -0.00078154 -0.37771 0.0013757 0.011064 0.012833 0.012309 0.012126 0.0075005 0.0068337 0.001393 0.00031909 -0.11933 -0.30865 -0.2225 -0.25016 -0.28081 -0.26037 -0.1702 -0.26601 -0.29757 -0.18813 -0.2887 -0.32786 -0.011679
2.3555 0.013765 0.011838 0.014667 0.009667 0 0.0078763 0.011065 0.0085731 0.010428 0.016822 0.010958 -4.7162 0.0030917 0.0013447 -0.00094573 -0.0053292 -0.004313 -0.0054548 0.0084192 -0.0057356 -0.0023177 0 -0.024181 0 0.00015478 -0.00088897 0.00051758 -0.0003828 -0.49938 0.01222 0.010307 0.0080196 0.012388 0.013162 0.0106 0.013237 0.0093697 0.012063 -0.118 -0.30691 -0.22364 -0.25664 -0.27496 -0.2618 -0.17223 -0.2717 -0.2946 -0.19052 -0.29255 -0.32666 -0.023574
2.3594 0.014281 0.012059 0.015971 0.0090549 0 0.0044165 0.011863 0.013458 0.015185 0.016211 0.017563 -4.7575 0.00040056 0.0027256 0.0016692 -0.0035305 -0.0031992 -0.0042296 0.0080203 -0.0031956 -0.0011822 0 -0.036891 0 -0.00013643 -0.00056347 0.00096186 0.00044171 -0.61795 0.022547 0.0093714 0.0062965 0.012283 0.012819 0.013415 0.021329 0.016246 0.021783 -0.11556 -0.30369 -0.2227 -0.26214 -0.26624 -0.26065 -0.17237 -0.27546 -0.28994 -0.19236 -0.29557 -0.32427 -0.034749
2.3633 0.01477 0.013119 0.017544 0.011726 0 0.0071223 0.012605 0.018754 0.020994 0.015837 0.022233 -4.7911 -3.4259e-05 0.0011114 0.0046731 0.00010719 -0.0012433 -0.00010582 0.0069407 0.00093639 0.00037077 0 -0.045702 0 -2.9731e-05 0.00015027 0.0012196 0.0010401 -0.74356 0.030335 0.010964 0.010332 0.012977 0.012221 0.016332 0.029697 0.019869 0.026586 -0.11289 -0.3002 -0.2213 -0.26723 -0.25719 -0.25917 -0.17215 -0.27869 -0.28503 -0.19404 -0.29829 -0.32162 -0.044134
2.3672 0.014723 0.015071 0.018895 0.017303 0 0.015203 0.014526 0.020762 0.025635 0.018814 0.02596 -4.8112 0.0018433 -0.00136 0.0045691 0.0029362 0.00055959 0.003218 0.0059896 0.0039881 0.0013837 0 -0.051621 0 0.00022303 0.00045496 0.0012786 0.0009809 -0.87487 0.035098 0.016257 0.018251 0.014649 0.012375 0.019687 0.035557 0.021197 0.027843 -0.10747 -0.29351 -0.21425 -0.26726 -0.24395 -0.2536 -0.16761 -0.27552 -0.27691 -0.19365 -0.29713 -0.31557 -0.051509
2.3711 0.014438 0.016873 0.019287 0.022654 0 0.022879 0.017884 0.019084 0.02759 0.023842 0.029426 -4.8261 0.0030584 -0.0015563 0.0010706 0.0036416 0.0016614 0.0036157 0.0060233 0.0035216 0.0016438 0 -0.057172 0 0.00022266 -1.91e-05 0.0012289 0.00050896 -0.98409 0.037435 0.022765 0.024815 0.016519 0.013474 0.023078 0.036995 0.022877 0.029023 -0.10204 -0.28682 -0.2072 -0.26729 -0.23071 -0.24803 -0.16307 -0.27234 -0.2688 -0.19326 -0.29597 -0.30952 -0.056938
2.375 0.014806 0.017526 0.018563 0.02436 0 0.024767 0.021364 0.017031 0.02735 0.026859 0.032279 -4.8519 0.001093 0.0011356 -0.00218 0.0032264 0.0019857 0.0023521 0.0067061 -0.00095586 0.0014842 0 -0.062862 0 -7.2245e-05 -0.00074619 0.0011211 0.00025928 -1.0402 0.037989 0.026081 0.025813 0.017867 0.015281 0.025669 0.034536 0.026289 0.031846 -0.096175 -0.27961 -0.19846 -0.26434 -0.21816 -0.24222 -0.15765 -0.26685 -0.26036 -0.19207 -0.29286 -0.30248 -0.060712
2.3789 0.016193 0.017294 0.017304 0.021791 0 0.021007 0.02333 0.018096 0.026697 0.02591 0.033825 -4.8946 -0.0029582 0.0040712 -0.0012591 0.0035811 0.0018687 0.0019301 0.0064336 -0.0075776 0.0012937 0 -0.066621 0 -0.00027967 -0.00081802 0.000918 0.00051926 -1.044 0.036963 0.024139 0.021624 0.018829 0.017746 0.027196 0.030607 0.030153 0.034742 -0.089889 -0.27192 -0.18813 -0.25859 -0.20624 -0.23618 -0.15141 -0.2592 -0.2516 -0.19013 -0.28791 -0.2945 -0.063445
2.3828 0.017777 0.017421 0.016159 0.017715 0 0.016726 0.023451 0.022268 0.026772 0.023291 0.033977 -4.9422 -0.0051626 0.0041597 0.0037676 0.0051285 0.0019388 0.0027804 0.0038971 -0.0132 0.0014055 0 -0.066618 0 -7.5504e-05 4.4106e-05 0.00055888 0.00086858 -1.0294 0.034425 0.019467 0.016549 0.019914 0.020847 0.028375 0.027385 0.032037 0.03494 -0.083602 -0.26423 -0.17781 -0.25284 -0.19433 -0.23014 -0.14518 -0.25155 -0.24284 -0.18819 -0.28295 -0.28653 -0.065721
2.3867 0.018288 0.018587 0.015209 0.015704 0 0.016541 0.022828 0.026011 0.026957 0.022476 0.033208 -4.9743 -0.0027989 0.00116 0.0085526 0.0060778 0.0026778 0.0027402 -0.00014562 -0.015293 0.0021796 0 -0.063844 0 0.00035058 0.0010835 5.2633e-05 0.00064525 -1.0235 0.030661 0.016788 0.014654 0.020998 0.023947 0.029918 0.024969 0.030976 0.031634 -0.079211 -0.25855 -0.16857 -0.24362 -0.18847 -0.22635 -0.14064 -0.2439 -0.23618 -0.18601 -0.27631 -0.27937 -0.067436
2.3906 0.01747 0.01998 0.014159 0.016886 0 0.020088 0.022548 0.025857 0.025655 0.023702 0.031584 -4.9797 0.002614 -0.0020729 0.0086303 0.0042252 0.0038385 -0.00012617 -0.0029378 -0.013462 0.0037169 0 -0.061162 0 0.00045253 0.0012217 -0.00047258 -0.00023887 -1.0125 0.026019 0.018309 0.016328 0.021316 0.025736 0.031118 0.021568 0.028309 0.026815 -0.074909 -0.25297 -0.15938 -0.23424 -0.18289 -0.22266 -0.13618 -0.23625 -0.22962 -0.18382 -0.26958 -0.27225 -0.067616
2.3945 0.016546 0.020201 0.013066 0.019255 0 0.023177 0.022452 0.021817 0.022092 0.023691 0.02823 -4.9652 0.006581 -0.0025861 0.0037887 -0.00045497 0.004433 -0.0047338 -0.0020214 -0.0096314 0.005346 0 -0.05981 0 -2.513e-05 0.00018544 -0.00079545 -0.0010559 -0.95658 0.020569 0.021685 0.018762 0.020625 0.025189 0.02988 0.015618 0.025936 0.023071 -0.072149 -0.24902 -0.15207 -0.22479 -0.18031 -0.22008 -0.13315 -0.22993 -0.22445 -0.18184 -0.26299 -0.26633 -0.065087
2.3984 0.016967 0.018959 0.01259 0.020012 0 0.022773 0.021553 0.017201 0.017264 0.019898 0.022152 -4.9479 0.0058763 -0.00031779 -0.0018518 -0.0051646 0.0036614 -0.0075787 0.0022337 -0.0067228 0.005746 0 -0.057563 0 -0.00065604 -0.0011538 -0.00071215 -0.00094301 -0.84106 0.014331 0.022769 0.019355 0.01992 0.022569 0.024728 0.0079316 0.024125 0.020943 -0.071753 -0.24757 -0.14763 -0.21524 -0.18234 -0.2192 -0.13234 -0.22565 -0.22141 -0.1802 -0.25662 -0.26226 -0.059389
2.4023 0.018657 0.017432 0.013279 0.018319 0 0.019938 0.01946 0.015215 0.013124 0.014098 0.013754 -4.9407 0.0013697 0.0020438 -0.0040646 -0.0064746 0.0020064 -0.0062552 0.0064401 -0.0067343 0.0040542 0 -0.05107 0 -0.00071216 -0.0016163 -0.00020228 0.00015981 -0.70255 0.008004 0.020058 0.018123 0.02036 0.019254 0.016939 0.0017754 0.0214 0.018635 -0.071358 -0.24613 -0.14319 -0.20569 -0.18437 -0.21832 -0.13152 -0.22137 -0.21838 -0.17856 -0.25025 -0.25819 -0.051114
2.4063 0.019735 0.016721 0.014663 0.015634 0 0.017688 0.016933 0.015888 0.010936 0.01078 0.005425 -4.9444 -0.0032487 0.0020194 -0.00262 -0.0033965 0.0011552 -0.00209 0.0068394 -0.0095715 0.00096592 0 -0.040076 0 3.9772e-05 -0.00085738 0.00046235 0.0013314 -0.59623 0.0032829 0.015966 0.016772 0.021434 0.016474 0.010263 0.00049676 0.016606 0.014243 -0.074239 -0.24787 -0.14358 -0.19853 -0.19022 -0.21864 -0.13323 -0.22015 -0.21767 -0.17717 -0.24499 -0.25712 -0.041589
2.4102 0.0182 0.016217 0.015327 0.013613 0 0.016801 0.014822 0.016348 0.01043 0.011986 0.00032621 -4.9532 -0.0050844 -0.00014101 -0.0011047 0.0016002 0.0024235 0.0010123 0.0025174 -0.013391 -0.0015768 0 -0.028753 0 0.0010055 0.0003693 0.000817 0.0015162 -0.53774 0.002016 0.013697 0.016014 0.02075 0.014289 0.0078932 0.0046163 0.010706 0.0080668 -0.07777 -0.25025 -0.14492 -0.19185 -0.19683 -0.21921 -0.13544 -0.21953 -0.21742 -0.17584 -0.23997 -0.25665 -0.032458
2.4141 0.013926 0.014011 0.0141 0.012157 0 0.01483 0.012754 0.013897 0.010402 0.014592 0.00024533 -4.9632 -0.0040839 -0.0019817 -0.0028719 0.0046409 0.0051011 0.00035297 -0.003752 -0.016033 -0.0021344 0 -0.022245 0 0.0013133 0.0010466 0.00052973 0.00056722 -0.4869 0.0047341 0.013408 0.014541 0.016296 0.011911 0.0094314 0.011015 0.0062007 0.0026989 -0.081901 -0.25298 -0.14738 -0.18631 -0.20324 -0.21977 -0.13783 -0.21923 -0.21739 -0.17431 -0.2352 -0.25686 -0.025401
2.418 0.0088608 0.0091368 0.011188 0.0098 0 0.0094578 0.0093416 0.0086423 0.0098934 0.013383 0.0042995 -4.975 -0.0018742 -0.0016456 -0.0074772 0.0036904 0.0066096 -0.003053 -0.0078036 -0.01636 -0.0012235 0 -0.021716 0 0.00069617 0.00087596 -0.00027514 -0.00060095 -0.39416 0.0099414 0.012048 0.010827 0.0089512 0.0088281 0.010993 0.015127 0.0047373 0.00095158 -0.087618 -0.25668 -0.15278 -0.18379 -0.20914 -0.22029 -0.14073 -0.2198 -0.21795 -0.1723 -0.23114 -0.25886 -0.0216
2.4219 0.0051914 0.0031373 0.0080214 0.005822 0 0.0019844 0.0038929 0.0031656 0.0087114 0.0066708 0.0095095 -4.9882 0.00050813 0.00016835 -0.011202 7.1759e-05 0.0047188 -0.0056952 -0.0074119 -0.014643 -0.00077387 0 -0.023062 0 -0.00023689 0.00037892 -0.0010261 -0.00093786 -0.2579 0.014938 0.0070425 0.0054308 0.002237 0.0053401 0.0086923 0.014351 0.0054693 0.0035987 -0.093336 -0.26037 -0.15818 -0.18127 -0.21505 -0.22082 -0.14363 -0.22036 -0.21852 -0.17029 -0.22707 -0.26087 -0.020749
2.4258 0.0033745 -0.0010322 0.0059305 0.0015325 0 -0.0034465 -0.0023078 -0.00013257 0.0070492 -0.001756 0.012655 -4.9972 0.0031179 0.0011358 -0.010859 -0.0029413 -0.00014777 -0.0050449 -0.0037354 -0.012047 -0.0019751 0 -0.02074 0 -0.00063365 0.00013592 -0.0011343 -0.00031317 -0.12687 0.017457 -0.00037786 0.00090641 -0.0009053 0.0019718 0.0022538 0.0097248 0.0058834 0.0086867 -0.098857 -0.26273 -0.16422 -0.18121 -0.21743 -0.2211 -0.14535 -0.21959 -0.21845 -0.16723 -0.22297 -0.2633 -0.020481
2.4297 0.0020448 -0.001812 0.0049824 -0.00083716 0 -0.0041375 -0.0067803 -0.001128 0.005001 -0.0064513 0.011934 -4.9947 0.0056966 -2.3282e-05 -0.006785 -0.0029873 -0.0048641 -0.0016835 0.00013616 -0.0098698 -0.0038107 0 -0.012913 0 -0.00025079 0.00013111 -0.00051094 0.00040166 -0.044698 0.016698 -0.0059832 -0.00067361 -0.00099587 -0.0012402 -0.0047753 0.0045386 0.0041176 0.012581 -0.1043 -0.26455 -0.17052 -0.18214 -0.21841 -0.22127 -0.14659 -0.21829 -0.21813 -0.16375 -0.21885 -0.2659 -0.017453
2.4336 -0.00023953 -0.00059468 0.0041157 -0.00045851 0 -0.0016872 -0.0080313 -0.0015259 0.0026349 -0.0056618 0.0074638 -4.9797 0.0068192 -0.0020878 -0.0021389 -0.00037759 -0.0060827 0.0017946 0.0019075 -0.0090005 -0.0040198 0 -0.0027844 0 0.00037774 -4.9698e-05 0.00032558 0.00031093 -0.00093694 0.01313 -0.0066842 0.00023935 -0.001297 -0.0044457 -0.0083737 0.0013768 0.00036755 0.011821 -0.1094 -0.26579 -0.17654 -0.18328 -0.21853 -0.22153 -0.14744 -0.21651 -0.21762 -0.16007 -0.21462 -0.26834 -0.0098666
2.4375 -0.0033843 -0.00030054 0.0022816 0.0010817 0 -0.00013838 -0.0068715 -0.0027009 0.00032108 -0.0025344 0.00077371 -4.9613 0.0051932 -0.0026364 0.00035321 0.0025204 -0.0030279 0.0035392 0.0015963 -0.0096098 -0.0016206 0 0.0049518 0 0.00058165 -0.00049885 0.00070949 -0.00051504 0.054503 0.0077242 -0.0035627 0.0013 -0.0040938 -0.0070337 -0.0076133 0.00035698 -0.0037971 0.0048928 -0.11263 -0.26383 -0.18099 -0.18565 -0.21391 -0.22225 -0.14615 -0.21208 -0.21612 -0.15525 -0.2098 -0.26996 0.00072944
2.4414 -0.005972 -0.0024408 -0.00065823 0.0011799 0 -0.0016688 -0.0055072 -0.0043343 -0.0014357 -0.0013486 -0.0059895 -4.9512 0.0015899 -0.00067724 0.00058216 0.003387 0.0019515 0.003858 0.00082569 -0.011006 0.0016948 0 0.0086442 0 0.00024809 -0.00071378 0.00044593 -0.00111 0.15094 0.001554 -0.00066435 0.00066771 -0.0080694 -0.0075992 -0.0050593 -0.00017071 -0.0070908 -0.006606 -0.11585 -0.26188 -0.18543 -0.18802 -0.2093 -0.22297 -0.14485 -0.20765 -0.21462 -0.15043 -0.20498 -0.27158 0.010455
2.4453 -0.0069019 -0.0057384 -0.0040573 -0.0014158 0 -0.0047769 -0.0054397 -0.0052272 -0.0026923 -0.0033032 -0.01081 -4.9532 -0.0013723 0.0021803 0.00014671 0.0016339 0.0054621 0.0041188 0.00097066 -0.011855 0.002921 0 0.010623 0 -0.00018435 -0.00018213 -2.7686e-05 -0.00068065 0.26188 -0.0042165 -0.001034 -0.0016067 -0.0098294 -0.0054649 -0.0039836 -0.0017331 -0.0092909 -0.018112 -0.11737 -0.25802 -0.18811 -0.19005 -0.20311 -0.22455 -0.14255 -0.20219 -0.21306 -0.14545 -0.1999 -0.27223 0.01643
2.4492 -0.0065465 -0.0076548 -0.0071948 -0.0056037 0 -0.0067195 -0.0063763 -0.0051389 -0.0043735 -0.0062887 -0.012612 -4.9594 -0.001904 0.003227 -0.00010297 -0.0014963 0.0057464 0.0047694 0.001982 -0.010958 0.00059081 0 0.014016 0 -0.00033659 0.00085079 -0.00012455 0.00047912 0.33681 -0.0086206 -0.0042167 -0.0044567 -0.0079755 -0.0022237 -0.0054722 -0.0047695 -0.010684 -0.024164 -0.11772 -0.25287 -0.18957 -0.19184 -0.19585 -0.22672 -0.13956 -0.196 -0.21146 -0.14035 -0.19465 -0.27224 0.019265
2.4531 -0.0062028 -0.0070873 -0.0096594 -0.0090983 0 -0.0068776 -0.0070758 -0.0053909 -0.0074584 -0.0081352 -0.012024 -4.9587 -0.0012122 0.0013012 -0.0010106 -0.0041112 0.0036228 0.0048081 0.0027284 -0.0082036 -0.0037583 0 0.019205 0 -0.00032502 0.0014151 0.00024423 0.0012437 0.36223 -0.011628 -0.0074995 -0.0073421 -0.0050591 -0.0010853 -0.0081761 -0.0091348 -0.011353 -0.021873 -0.118 -0.2477 -0.19096 -0.19358 -0.18865 -0.22893 -0.13658 -0.18986 -0.2099 -0.13529 -0.18942 -0.27219 0.022081
2.457 -0.0066128 -0.0054303 -0.01119 -0.010427 0 -0.0069379 -0.0069216 -0.0074494 -0.011652 -0.0090517 -0.011391 -4.9486 -0.0023111 -0.0020465 -0.0035312 -0.0049981 0.0012412 0.003151 0.00223 -0.0048656 -0.0069733 0 0.023658 0 -0.00050833 0.00075251 0.00054459 0.0008448 0.3794 -0.01444 -0.0090168 -0.010315 -0.0049404 -0.0039551 -0.010385 -0.014707 -0.011364 -0.013485 -0.11609 -0.24203 -0.18994 -0.19379 -0.18309 -0.23212 -0.13358 -0.18476 -0.20954 -0.13124 -0.18463 -0.27079 0.02696
2.4609 -0.0073144 -0.0051094 -0.011578 -0.0098926 0 -0.008061 -0.0064435 -0.011062 -0.015066 -0.010543 -0.013328 -4.939 -0.0064106 -0.003971 -0.0066913 -0.0041991 0.00017537 0.00018145 0.00057702 -0.0027446 -0.0071198 0 0.024954 0 -0.00090261 -0.00081795 0.00018894 -0.00027394 0.43606 -0.018444 -0.0091964 -0.012793 -0.0082834 -0.0090309 -0.011796 -0.02087 -0.011423 -0.0054396 -0.11417 -0.23636 -0.18892 -0.19399 -0.17754 -0.23532 -0.13058 -0.17966 -0.20919 -0.12719 -0.17984 -0.26938 0.032596
2.4648 -0.0075057 -0.0073156 -0.01103 -0.0089607 0 -0.0090955 -0.0064643 -0.014119 -0.015626 -0.012671 -0.018367 -4.9416 -0.010914 -0.0029283 -0.0077518 -0.0026673 0.00054457 -0.0023172 -0.0011383 -0.0027383 -0.005021 0 0.023437 0 -0.0010407 -0.0020955 -0.00076324 -0.0008825 0.52708 -0.023361 -0.0094234 -0.013265 -0.011305 -0.011835 -0.013174 -0.025615 -0.012678 -0.0037671 -0.11177 -0.23186 -0.18728 -0.19357 -0.17407 -0.23805 -0.12814 -0.17605 -0.20958 -0.12396 -0.17562 -0.26751 0.035729
2.4688 -0.0073033 -0.011181 -0.010489 -0.0090546 0 -0.0084526 -0.0071359 -0.014555 -0.013029 -0.013457 -0.023618 -4.958 -0.011608 -1.2527e-05 -0.0047091 -0.0014242 0.0014653 -0.0027687 -0.0016641 -0.0040998 -0.0032149 0 0.021667 0 -0.00050853 -0.0021285 -0.0015207 -0.00025625 0.59323 -0.026503 -0.010106 -0.011036 -0.009568 -0.0092975 -0.014726 -0.026124 -0.015414 -0.0091744 -0.10881 -0.22868 -0.18496 -0.19247 -0.17293 -0.24025 -0.12632 -0.17411 -0.2108 -0.12165 -0.17206 -0.26515 0.034807
2.4727 -0.0078476 -0.014843 -0.011116 -0.01084 0 -0.0072378 -0.0080228 -0.012382 -0.0092494 -0.011352 -0.02424 -4.9764 -0.0069685 0.0021168 0.0014666 -0.0008346 0.0019276 -0.0012218 -0.000508 -0.0051021 -0.003567 0 0.021555 0 0.00046543 -0.0011286 -0.0012448 0.0010321 0.58224 -0.024458 -0.010647 -0.0080875 -0.0030625 -0.0030625 -0.015411 -0.021212 -0.018005 -0.016196 -0.10586 -0.22549 -0.18264 -0.19136 -0.17179 -0.24245 -0.12449 -0.17217 -0.21202 -0.11935 -0.16849 -0.26278 0.031793
2.4766 -0.010086 -0.016972 -0.013088 -0.014149 0 -0.0090738 -0.0089323 -0.0097261 -0.0069228 -0.0077272 -0.017308 -4.9831 2.6431e-05 0.0016309 0.0073312 -0.00048168 0.0012938 0.00085329 0.0016953 -0.004525 -0.0057945 0 0.022516 0 0.0011171 -0.0002239 0.0001312 0.0016816 0.50623 -0.016181 -0.011037 -0.0081579 0.0028984 0.001489 -0.014045 -0.013355 -0.017724 -0.017679 -0.10292 -0.22582 -0.17986 -0.19008 -0.17404 -0.24145 -0.12365 -0.17285 -0.21354 -0.11839 -0.16609 -0.25972 0.030068
2.4805 -0.013605 -0.017372 -0.014999 -0.018027 0 -0.015852 -0.010277 -0.0088839 -0.0071479 -0.0061243 -0.0051233 -4.9766 0.0046318 -0.00093693 0.0098308 0.00028585 -0.00054873 0.0020627 0.0036081 -0.0026331 -0.0079495 0 0.022604 0 0.00090877 -0.00031956 0.0017512 0.0010103 0.43396 -0.0047163 -0.01254 -0.013071 0.0022554 -0.00013081 -0.010926 -0.0075684 -0.013184 -0.011023 -0.099984 -0.22648 -0.17704 -0.18879 -0.17662 -0.24015 -0.1229 -0.17378 -0.21508 -0.11756 -0.1638 -0.25659 0.030817
2.4844 -0.016819 -0.016595 -0.014888 -0.020793 0 -0.024112 -0.012471 -0.010427 -0.0089021 -0.0087595 0.0052841 -4.9696 0.0047062 -0.003306 0.0087113 0.0015946 -0.0030279 0.002298 0.0041487 -0.00087281 -0.0080642 0 0.021183 0 0.00010995 -0.0012494 0.0025253 -0.00034169 0.42749 0.0043429 -0.016074 -0.019982 -0.0060926 -0.0076079 -0.0080842 -0.0073846 -0.006242 -0.00066779 -0.097206 -0.22807 -0.17403 -0.18782 -0.17925 -0.23716 -0.12213 -0.17482 -0.216 -0.11694 -0.16175 -0.25314 0.032012
2.4883 -0.018308 -0.01542 -0.01222 -0.020602 0 -0.027016 -0.015155 -0.013165 -0.010534 -0.014074 0.0068403 -4.9762 0.0021398 -0.003537 0.0062179 0.0027927 -0.0048355 0.002519 0.0033133 -0.00070976 -0.0054859 0 0.020075 0 -0.00048174 -0.0020367 0.0020276 -0.0010914 0.49055 0.0066501 -0.020108 -0.023111 -0.017018 -0.016352 -0.007821 -0.011563 -0.0012932 0.0054856 -0.094716 -0.23136 -0.17069 -0.18746 -0.18198 -0.23109 -0.12131 -0.17606 -0.21576 -0.1167 -0.16013 -0.24909 0.031139
2.4922 -0.017884 -0.01462 -0.0088243 -0.016745 0 -0.020938 -0.017297 -0.015653 -0.01157 -0.018065 -0.0021366 -4.9972 0.00016512 -0.0016908 0.0046772 0.0030248 -0.0044595 0.0034906 0.0021679 -0.0026177 -0.0011375 0 0.021954 0 -0.00039385 -0.0019072 0.00079372 -0.00063898 0.57703 0.0020176 -0.021102 -0.019029 -0.023485 -0.021712 -0.010923 -0.015128 -0.0021457 0.0025505 -0.092226 -0.23465 -0.16736 -0.1871 -0.18472 -0.22501 -0.1205 -0.1773 -0.21551 -0.11647 -0.1585 -0.24504 0.028485
2.4961 -0.016381 -0.014673 -0.0075455 -0.010822 0 -0.009978 -0.018074 -0.017372 -0.012846 -0.018046 -0.016341 -5.0181 -9.4242e-05 0.0003588 0.0045566 0.002129 -0.0012941 0.0048166 0.0019109 -0.0058134 0.0031154 0 0.027757 0 4.4904e-05 -0.00097861 -0.00020275 0.0003754 0.64116 -0.0059162 -0.016903 -0.010425 -0.022285 -0.022598 -0.016078 -0.014168 -0.0089578 -0.0077112 -0.089955 -0.23757 -0.16325 -0.18784 -0.18447 -0.21595 -0.11862 -0.17633 -0.21257 -0.11616 -0.15683 -0.24009 0.027196
2.5 -0.014624 -0.015259 -0.0096549 -0.0063506 0 -0.0030637 -0.017495 -0.018431 -0.015009 -0.014965 -0.027361 -5.0241 -6.0211e-06 0.00069217 0.0047432 0.00091276 0.0035317 0.0051933 0.002772 -0.0086412 0.0054754 0 0.035778 0 0.00014009 -9.1098e-06 -0.00036152 0.00084657 0.67201 -0.012753 -0.0097594 -0.0042317 -0.016046 -0.021218 -0.020765 -0.0097683 -0.017848 -0.019028 -0.08774 -0.24039 -0.15894 -0.18887 -0.18343 -0.20611 -0.11646 -0.17477 -0.20892 -0.11582 -0.15515 -0.23492 0.030046
2.5039 -0.012801 -0.015128 -0.013508 -0.0064401 0 -0.0058164 -0.016073 -0.018621 -0.017336 -0.012105 -0.029982 -5.0158 -0.00081599 -0.00094649 0.0042387 0.0004217 0.0075506 0.0035851 0.0038125 -0.0093153 0.0051686 0 0.043155 0 -0.00032791 0.00039478 0.00016626 0.00042493 0.68332 -0.016415 -0.0052173 -0.0054718 -0.010311 -0.01992 -0.022749 -0.0069815 -0.023622 -0.026077 -0.085508 -0.2424 -0.15435 -0.19013 -0.18113 -0.19603 -0.11387 -0.17219 -0.20449 -0.11546 -0.15339 -0.22951 0.036654
2.5078 -0.010787 -0.012959 -0.015877 -0.011041 0 -0.015062 -0.01411 -0.017396 -0.018402 -0.011781 -0.025679 -5.0102 -0.0016337 -0.0030118 0.0031442 0.00090782 0.0085206 0.00023881 0.0039223 -0.0068837 0.0028996 0 0.047984 0 -0.00082955 0.00024308 0.00077141 -0.0001636 0.68312 -0.017912 -0.0071329 -0.012616 -0.0088971 -0.018886 -0.021292 -0.0096974 -0.023517 -0.028118 -0.083219 -0.24173 -0.14883 -0.19215 -0.17465 -0.18515 -0.10982 -0.16623 -0.19743 -0.11503 -0.15139 -0.22334 0.04416
2.5117 -0.0087765 -0.0087324 -0.014761 -0.016261 0 -0.021507 -0.011561 -0.014924 -0.017785 -0.013427 -0.020537 -5.0253 -0.00060556 -0.0036388 0.0020113 0.0016324 0.0059715 -0.0033103 0.0030709 -0.0021087 0.00039157 0 0.049951 0 -0.00069523 -6.4521e-05 0.00097189 -2.2525e-05 0.66339 -0.019675 -0.013427 -0.018847 -0.011566 -0.016897 -0.017579 -0.016563 -0.019088 -0.027967 -0.08093 -0.24106 -0.14331 -0.19417 -0.16817 -0.17428 -0.10577 -0.16027 -0.19038 -0.1146 -0.14939 -0.21717 0.050224
2.5156 -0.0073045 -0.0041907 -0.011029 -0.016908 0 -0.01807 -0.0086123 -0.012659 -0.016645 -0.014592 -0.019684 -5.0636 0.0022852 -0.0023243 0.00073391 0.001788 0.0014822 -0.005208 0.0024636 0.0024953 -0.00087747 0 0.049314 0 9.7524e-05 -0.00024197 0.0007416 0.00082736 0.61664 -0.023182 -0.017213 -0.017986 -0.01516 -0.013652 -0.014149 -0.022151 -0.01479 -0.02815 -0.078544 -0.23728 -0.13723 -0.19622 -0.15911 -0.16445 -0.10067 -0.15191 -0.18214 -0.11448 -0.14735 -0.21073 0.054488
2.5195 -0.0066086 -0.0016283 -0.0074264 -0.010672 0 -0.0060193 -0.0060552 -0.012152 -0.016247 -0.013427 -0.023108 -5.11 0.0045099 -0.00026282 -0.0013813 0.0015274 -0.0024847 -0.0044883 0.0032928 0.0040681 -0.0008147 0 0.045771 0 0.00087154 -0.00030199 0.00038078 0.0014153 0.55049 -0.027647 -0.01296 -0.0096076 -0.016347 -0.01052 -0.01331 -0.022188 -0.014321 -0.028338 -0.076112 -0.23198 -0.13089 -0.19828 -0.14881 -0.15514 -0.095053 -0.14238 -0.17331 -0.11451 -0.14529 -0.20415 0.056852
2.5234 -0.0061672 -0.0019778 -0.0060632 -0.00058513 0 0.0063991 -0.0047283 -0.013099 -0.016073 -0.010125 -0.026114 -5.1468 0.0035903 0.00088758 -0.0043723 0.0018448 -0.0042247 -0.0017007 0.0053167 0.0016104 -0.00065211 0 0.038617 0 0.0009941 -0.00033638 0.00016417 0.00089604 0.47862 -0.030362 -0.0021696 0.0008767 -0.013603 -0.0088458 -0.015262 -0.017471 -0.017507 -0.026156 -0.073708 -0.22632 -0.12453 -0.20023 -0.1385 -0.14607 -0.089338 -0.13273 -0.16453 -0.11463 -0.14325 -0.19761 0.055171
2.5273 -0.0050885 -0.0040701 -0.0068199 0.0066368 0 0.010881 -0.0045629 -0.013008 -0.013899 -0.0063295 -0.023461 -5.1696 7.4899e-05 0.00055324 -0.0068855 0.0033086 -0.0037197 0.0014131 0.0068576 -0.002908 -0.0016277 0 0.027876 0 0.00055649 -0.00029931 0.00012121 -0.00046036 0.40083 -0.02825 0.0070673 0.0066173 -0.0076068 -0.0080689 -0.017432 -0.012557 -0.020199 -0.019894 -0.071529 -0.21777 -0.1181 -0.20131 -0.12815 -0.13892 -0.082837 -0.12218 -0.15608 -0.11546 -0.1414 -0.19133 0.046101
2.5313 -0.0030182 -0.0058099 -0.0079144 0.0055491 0 0.00515 -0.0044474 -0.0094585 -0.008127 -0.0034879 -0.01341 -5.1874 -0.002736 -0.00037342 -0.0071986 0.0050632 -0.0023611 0.0029673 0.0064258 -0.0059825 -0.0036556 0 0.014956 0 0.00020708 -0.00010209 8.5313e-05 -0.0014761 0.30125 -0.019783 0.006813 0.0042072 -0.00056404 -0.0061707 -0.016124 -0.010744 -0.017468 -0.010193 -0.06935 -0.20922 -0.11166 -0.2024 -0.1178 -0.13177 -0.076335 -0.11164 -0.14763 -0.11629 -0.13955 -0.18506 0.028978
2.5352 -0.00061186 -0.0060255 -0.0076945 -0.0035005 0 -0.0062134 -0.0032836 -0.0028423 3.5295e-05 -0.0017186 0.0012568 -5.2102 -0.0022491 -0.00057153 -0.005126 0.005415 -0.001811 0.0020644 0.0043834 -0.0056712 -0.0053461 0 0.0020487 0 0.0003456 0.00015676 -0.00011009 -0.00127 0.16943 -0.0063383 -0.0034678 -0.0043488 0.0048822 -0.0021083 -0.0096158 -0.01063 -0.0077795 0.00052162 -0.067667 -0.20045 -0.10545 -0.20254 -0.10929 -0.12476 -0.069553 -0.10194 -0.14007 -0.11722 -0.13761 -0.17915 0.0084244
2.5391 0.00093945 -0.0051284 -0.0057989 -0.014056 0 -0.015525 -0.0011629 0.0034961 0.007051 5.6739e-05 0.015292 -5.2379 0.00062422 0.00038839 -0.0026151 0.0036023 -0.0027656 -0.00067011 0.0028319 -0.0034681 -0.0053674 0 -0.0091275 0 0.00063445 0.0002093 -0.00047926 -0.00016432 0.018871 0.0079588 -0.015754 -0.013116 0.006892 0.0026368 -6.3063e-05 -0.0077124 0.0052465 0.0096408 -0.066387 -0.1915 -0.09942 -0.20191 -0.10228 -0.11786 -0.062541 -0.092947 -0.13324 -0.11824 -0.13559 -0.17355 -0.0080425
2.543 0.00088017 -0.0041482 -0.0028985 -0.018084 0 -0.016785 0.00067612 0.0062984 0.0099559 0.003013 0.024087 -5.2626 0.0025212 0.0017355 -0.002058 0.00086826 -0.0043801 -0.0034896 0.0036526 -0.0028443 -0.0037119 0 -0.01802 0 0.00041313 -6.9154e-05 -0.00086668 0.00066968 -0.1202 0.018251 -0.019746 -0.015734 0.0054108 0.0053546 0.007854 0.00074484 0.01522 0.015418 -0.065108 -0.18256 -0.093389 -0.20129 -0.095259 -0.11096 -0.05553 -0.083948 -0.1264 -0.11925 -0.13357 -0.16794 -0.015792
2.5469 -0.00052064 -0.0034773 0.00019851 -0.012061 0 -0.0088521 0.0011279 0.0055691 0.0087999 0.0071562 0.025893 -5.2812 0.0013422 0.0023434 -0.0038843 -0.00051276 -0.0048162 -0.0046231 0.0065949 -0.0056212 -0.0015592 0 -0.024885 0 -0.00046183 -0.00043588 -0.0010451 0.00042313 -0.22468 0.021876 -0.011361 -0.0092464 0.0021923 0.004907 0.010643 0.012522 0.017846 0.017261 -0.065136 -0.17568 -0.087604 -0.19861 -0.092402 -0.10131 -0.047911 -0.077583 -0.12076 -0.11886 -0.1303 -0.16273 -0.016601
2.5508 -0.0021761 -0.0027411 0.0029647 0.0001991 0 0.0038265 0.00035878 0.0043983 0.0062128 0.010807 0.022402 -5.3009 -0.0015625 0.0017203 -0.0060083 0.0005589 -0.0027347 -0.0033694 0.0093763 -0.0098294 2.0262e-06 0 -0.029964 0 -0.0013462 -0.00047912 -0.00086383 -0.00057854 -0.2904 0.020073 0.003797 0.003454 -0.00039185 0.0028878 0.0087387 0.021928 0.01426 0.015986 -0.065175 -0.16882 -0.081822 -0.19591 -0.08958 -0.091627 -0.040288 -0.071241 -0.11513 -0.11846 -0.12701 -0.15753 -0.016237
2.5547 -0.002881 -0.0016563 0.004958 0.010367 0 0.013239 -0.00039093 0.0054711 0.0047326 0.011487 0.017627 -5.3316 -0.0030767 0.00019486 -0.0058732 0.0028514 0.0012773 -0.00048097 0.0097559 -0.011488 0.00092328 0 -0.032997 0 -0.0014598 -7.1064e-05 -0.00036907 -0.0013099 -0.32106 0.016837 0.014895 0.014451 -0.00092568 0.0018452 0.0056983 0.024316 0.009817 0.01395 -0.065684 -0.16315 -0.0759 -0.1923 -0.087718 -0.079953 -0.032362 -0.065831 -0.10935 -0.11672 -0.12269 -0.15219 -0.018577
2.5586 -0.001956 -0.00055257 0.0057269 0.01201 0 0.012579 -2.1245e-05 0.0080646 0.0047668 0.0079559 0.015348 -5.372 -0.0017601 -0.0016035 -0.003053 0.0040111 0.0046765 0.0023828 0.0075275 -0.0086941 0.0018507 0 -0.033298 0 -0.00074513 0.00043931 0.00019088 -0.0011366 -0.31425 0.015519 0.014524 0.015714 0.00039529 0.0026213 0.0047577 0.01941 0.0092579 0.013947 -0.066811 -0.15905 -0.069795 -0.18749 -0.087122 -0.065652 -0.024037 -0.061651 -0.10338 -0.11322 -0.11701 -0.14668 -0.022261
2.5625 0.00045509 0.00016666 0.0052093 0.0054912 0 0.0017107 0.0015721 0.0089626 0.0050525 0.0018613 0.016229 -5.4084 0.00090146 -0.0031465 0.00031003 0.0029594 0.0047699 0.0037182 0.0044867 -0.0037595 0.0030826 0 -0.030132 0 4.7471e-05 0.00055381 0.00050975 -0.00037644 -0.26716 0.015962 0.0044242 0.0056188 0.0024468 0.0038202 0.0061687 0.010923 0.01249 0.016643 -0.067938 -0.15494 -0.06369 -0.18267 -0.086525 -0.051351 -0.015713 -0.057472 -0.097415 -0.10971 -0.11133 -0.14117 -0.022951
2.5664 0.00346 0.00081914 0.0041009 -0.0025625 0 -0.011116 0.0037716 0.0063574 0.0045685 -0.0028208 0.016796 -5.4279 0.0025986 -0.0038904 0.0016982 0.00096272 0.0010787 0.0030253 0.0025486 -0.00097307 0.0041618 0 -0.023179 0 0.00016347 0.00014635 0.00043447 0.00018209 -0.1946 0.014794 -0.0062197 -0.0082912 0.0042938 0.0038679 0.0077154 0.0034678 0.014825 0.018701 -0.069197 -0.15215 -0.057069 -0.17624 -0.085125 -0.03397 -0.0073366 -0.054304 -0.090084 -0.10313 -0.10354 -0.13489 -0.018234
2.5703 0.0058533 0.0022792 0.003484 -0.0047546 0 -0.014466 0.0060172 0.0022997 0.0034678 -0.0027537 0.012006 -5.4331 0.0028555 -0.0031542 0.00070902 0.00022572 -0.0039154 0.00094121 0.0020493 -0.0021791 0.004513 0 -0.01308 0 -0.0003498 -0.00038897 7.2687e-05 0.00015597 -0.13052 0.0087556 -0.008282 -0.01411 0.0056023 0.0030929 0.0073759 -0.00039398 0.011473 0.014441 -0.070476 -0.14956 -0.050371 -0.16957 -0.083606 -0.016134 0.0010472 -0.051285 -0.082552 -0.096097 -0.095432 -0.12851 -0.0097856
2.5742 0.0068343 0.0049017 0.0038911 0.0011491 0 -0.0031811 0.008042 0.00072786 0.0022095 0.0017207 0.00018127 -5.4404 0.0030408 -0.00062388 -0.0007757 0.0015099 -0.0066435 -0.0012761 0.0019123 -0.0048573 0.0041914 0 -0.0018025 0 -0.00072815 -0.00053388 -0.00030586 -0.0001397 -0.10209 -0.0018649 0.00014587 -0.0053481 0.0062745 0.003294 0.0051099 -0.0010919 0.002165 0.0010382 -0.071422 -0.14686 -0.043688 -0.16257 -0.081202 0.0016196 0.0089531 -0.048569 -0.074637 -0.088474 -0.087128 -0.1219 -0.0010408
2.5781 0.0066364 0.0078879 0.0048247 0.010655 0 0.015925 0.0094955 0.0031325 0.00050031 0.0065083 -0.013955 -5.4633 0.0039865 0.0028372 -0.00082164 0.0033285 -0.0054556 -0.0024368 0.0012498 -0.004851 0.0037311 0 0.0077118 0 -0.00035882 -0.00016526 -0.00048635 -0.00019529 -0.10364 -0.012853 0.012531 0.012594 0.0061957 0.0053339 0.0022226 -0.001081 -0.008274 -0.017039 -0.07163 -0.1439 -0.037038 -0.15483 -0.076837 0.019188 0.0158 -0.046522 -0.065875 -0.079549 -0.07838 -0.11481 0.0062097
2.582 0.0064982 0.010028 0.0053954 0.016454 0 0.028503 0.0098506 0.0067907 -0.0021961 0.0072502 -0.021912 -5.4985 0.004454 0.0051889 0.00043365 0.0035482 -0.0019479 -0.0018395 0.00046311 -0.00090271 0.0033352 0 0.012857 0 0.00054274 0.00034804 -0.00044024 8.4135e-05 -0.10494 -0.019127 0.019324 0.025987 0.0056102 0.0077473 -0.00031475 -0.0029616 -0.013781 -0.029462 -0.071838 -0.14095 -0.030388 -0.14709 -0.072472 0.036756 0.022647 -0.044475 -0.057113 -0.070623 -0.069632 -0.10771 0.012203
2.5859 0.0077809 0.011033 0.0054748 0.014455 0 0.024712 0.00907 0.007776 -0.0051196 0.0033929 -0.018523 -5.5311 0.00257 0.0045748 0.0010826 0.0016177 0.00073753 0.00063479 0.00060571 0.0038807 0.0025727 0 0.012844 0 0.0011843 0.00054881 -0.0002653 0.00036621 -0.090666 -0.018558 0.015591 0.024338 0.0054957 0.0082461 -0.0023315 -0.0075483 -0.011761 -0.027678 -0.07064 -0.13707 -0.024864 -0.13968 -0.066531 0.0508 0.026924 -0.043914 -0.048972 -0.062758 -0.062729 -0.10087 0.016639
2.5898 0.010845 0.011831 0.0060647 0.0070236 0 0.0083537 0.0082186 0.0055125 -0.0059296 -0.0010788 -0.007256 -5.5528 -0.0014573 0.0010467 -0.00023132 -0.0009797 0.00097532 0.0045166 0.0018388 0.0052604 0.0011049 0 0.0090043 0 0.0010621 0.00034531 -4.1155e-05 0.00038571 -0.087441 -0.013237 0.0048709 0.0098678 0.007038 0.0065491 -0.00346 -0.012713 -0.0046336 -0.012683 -0.068976 -0.13289 -0.019715 -0.13237 -0.060067 0.063674 0.030348 -0.043845 -0.041037 -0.055245 -0.056437 -0.09412 0.017021
2.5938 0.014685 0.013387 0.0083665 0.00099544 0 -0.0058126 0.008887 0.0036938 -0.0026955 -0.0011363 0.0020504 -5.5728 -0.0048005 -0.0031025 -0.0026081 -0.0024223 -1.6448e-05 0.008691 0.002878 0.0023189 -0.00046618 0 0.0033973 0 0.0004622 5.0869e-05 0.00021636 0.00027043 -0.14399 -0.0072863 -0.0036011 -0.0040733 0.010436 0.0051984 -0.0025269 -0.014043 0.0026289 0.0045823 -0.066989 -0.12863 -0.015113 -0.12555 -0.053758 0.075196 0.032941 -0.044396 -0.033753 -0.048637 -0.051147 -0.087723 0.010497
2.5977 0.017741 0.015482 0.012485 0.0022817 0 -0.004807 0.011637 0.006345 0.0037907 0.0048212 0.002008 -5.6069 -0.0046233 -0.0050088 -0.0037227 -0.0023986 0.00013013 0.011512 0.0022121 -0.0017167 -0.00086961 0 -0.0031593 0 7.6037e-05 1.7816e-05 0.00047143 0.00031574 -0.2821 -0.003252 -0.0020623 -0.004614 0.014375 0.007117 0.0013743 -0.007669 0.0064246 0.011718 -0.063637 -0.12411 -0.012837 -0.12076 -0.048108 0.080975 0.032009 -0.047573 -0.029237 -0.045876 -0.050111 -0.082832 -0.0027882
2.6016 0.019155 0.017023 0.017172 0.011358 0 0.011267 0.015161 0.013319 0.010288 0.013723 -0.0048815 -5.6563 -0.0010227 -0.0035108 -0.0022918 -0.0020525 0.0021621 0.011431 -0.00017333 -0.0032231 0.0005072 0 -0.011726 0 0.00021808 0.00028643 0.00061217 0.00055769 -0.472 -0.00015413 0.0097788 0.0095243 0.017031 0.012371 0.0073438 0.0063077 0.0067291 0.0053808 -0.060285 -0.1196 -0.01056 -0.11597 -0.042458 0.086754 0.031077 -0.05075 -0.02472 -0.043114 -0.049074 -0.07794 -0.019005
2.6055 0.019328 0.017556 0.020926 0.022981 0 0.0297 0.017409 0.020287 0.014221 0.020768 -0.0077853 -5.7007 0.0030313 8.5883e-05 0.00052169 -0.0022506 0.0044332 0.0080439 -0.0025107 -0.0024601 0.0027089 0 -0.023834 0 0.00054424 0.00059284 0.00054901 0.00072471 -0.66035 0.0053329 0.024496 0.027454 0.017729 0.017718 0.012948 0.02278 0.0064719 -0.0055651 -0.056625 -0.11614 -0.010208 -0.11402 -0.03921 0.088694 0.028018 -0.055975 -0.023235 -0.044244 -0.051751 -0.07495 -0.033815
2.6094 0.01932 0.018048 0.023272 0.030123 0 0.03671 0.017766 0.023293 0.016424 0.023489 0.0025424 -5.7161 0.0046758 0.0033889 0.002283 -0.0023752 0.0049232 0.002785 -0.0028688 -0.0036996 0.0038981 0 -0.039402 0 0.00053946 0.00066153 0.00036387 0.00061431 -0.8198 0.015699 0.032618 0.036143 0.017516 0.019663 0.016555 0.034713 0.009226 -0.0074426 -0.052784 -0.11332 -0.010984 -0.11373 -0.037371 0.088383 0.023711 -0.062402 -0.023527 -0.047656 -0.056606 -0.073073 -0.045964
2.6133 0.019815 0.019764 0.024876 0.029082 0 0.029141 0.017892 0.02282 0.020235 0.023176 0.024568 -5.6995 0.0036917 0.0049359 0.0017511 -0.0012098 0.00365 -0.0016032 -0.001094 -0.010925 0.0030383 0 -0.056142 0 0.00014777 0.00044013 0.00027914 0.00036539 -0.96508 0.030002 0.029856 0.031413 0.01802 0.017984 0.019186 0.038388 0.016931 0.0066407 -0.049019 -0.11073 -0.011871 -0.11381 -0.035865 0.087891 0.01936 -0.068913 -0.024096 -0.051394 -0.061712 -0.071418 -0.057261
2.6172 0.020706 0.022459 0.02643 0.022061 0 0.015962 0.020058 0.022869 0.027513 0.022931 0.046524 -5.6747 0.0019438 0.0048633 1.3439e-05 0.0010646 0.0026033 -0.0028537 0.0009167 -0.0235 0.00080576 0 -0.071097 0 -0.0002032 7.1634e-05 0.00040386 0.0002403 -1.12 0.043884 0.020313 0.020218 0.019889 0.016072 0.023455 0.03629 0.028669 0.03109 -0.046266 -0.11115 -0.014233 -0.1188 -0.038765 0.08499 0.014403 -0.076551 -0.028339 -0.059456 -0.070154 -0.072689 -0.069175
2.6211 0.021556 0.024224 0.027623 0.015414 0 0.0093086 0.024602 0.026235 0.035832 0.024807 0.056553 -5.6706 0.00081502 0.0038951 -0.00081825 0.0022734 0.0032052 -0.00096179 0.00093692 -0.036212 -0.0011846 0 -0.082736 0 -0.00017273 -0.00028435 0.00053236 0.00021213 -1.2776 0.052257 0.013158 0.013314 0.022472 0.0177 0.030417 0.034677 0.040871 0.052657 -0.043513 -0.11158 -0.016596 -0.12379 -0.041664 0.08209 0.0094466 -0.08419 -0.032583 -0.067518 -0.078596 -0.07396 -0.080299
2.625 0.022225 0.023524 0.027393 0.014888 0 0.014122 0.029326 0.031415 0.040222 0.028645 0.052971 -5.6932 -6.2606e-05 0.0021849 0.00014922 0.00018423 0.0042925 0.0016505 -0.0015366 -0.043553 -0.0018771 0 -0.09144 0 5.3101e-05 -0.00055456 0.00030417 -3.5471e-05 -1.4003 0.052756 0.015321 0.015998 0.024868 0.023444 0.037842 0.037693 0.049079 0.061051 -0.041821 -0.11354 -0.018556 -0.13083 -0.046059 0.079554 0.0056911 -0.090811 -0.03752 -0.076024 -0.086764 -0.076378 -0.08781
2.6289 0.022942 0.021263 0.025245 0.021303 0 0.025382 0.031672 0.034575 0.037992 0.032859 0.044932 -5.7214 -0.0014056 -0.00051882 0.0017715 -0.0047961 0.0032043 0.0020481 -0.0048489 -0.043983 -0.0013654 0 -0.097975 0 4.3507e-06 -0.00071542 -0.0003494 -0.00060862 -1.4595 0.047364 0.02595 0.025005 0.026843 0.030247 0.042099 0.043412 0.050662 0.056029 -0.04115 -0.11698 -0.020128 -0.13984 -0.051891 0.077368 0.00309 -0.096455 -0.043123 -0.084957 -0.09467 -0.079899 -0.091089
2.6328 0.023885 0.020331 0.022167 0.029979 0 0.033883 0.031396 0.034081 0.031618 0.035639 0.043125 -5.7297 -0.0023844 -0.0037387 0.0021645 -0.0091451 -0.00096618 -0.00067804 -0.0066982 -0.040303 -0.0002098 0 -0.10177 0 -0.00043852 -0.00073801 -0.0009535 -0.0010427 -1.4638 0.040803 0.037096 0.032814 0.02853 0.034309 0.041741 0.045608 0.046763 0.04567 -0.040479 -0.12043 -0.0217 -0.14885 -0.057723 0.075183 0.00048892 -0.1021 -0.048727 -0.09389 -0.10258 -0.08342 -0.092803
2.6367 0.024974 0.022791 0.020107 0.034477 0 0.034119 0.030784 0.032196 0.02648 0.035602 0.049621 -5.7143 -0.0011093 -0.005874 0.00058328 -0.0089531 -0.0056145 -0.0045177 -0.0061061 -0.036478 0.0013342 0 -0.10098 0 -0.00081012 -0.0006137 -0.00082367 -0.00067653 -1.4428 0.036729 0.040183 0.034198 0.029611 0.03433 0.038807 0.039702 0.041516 0.038618 -0.041544 -0.12485 -0.020947 -0.1586 -0.063334 0.074061 0.0013421 -0.1038 -0.053298 -0.1 -0.10685 -0.087989 -0.095683
2.6406 0.026168 0.027691 0.020451 0.031875 0 0.02766 0.032122 0.032029 0.025694 0.032308 0.056414 -5.695 0.0027529 -0.0054342 -0.0020344 -0.0035476 -0.0066964 -0.0062681 -0.0040932 -0.034461 0.0031063 0 -0.094374 0 -0.00056366 -0.00040482 0.00022761 0.00052713 -1.4094 0.03476 0.033097 0.029473 0.029466 0.032126 0.036332 0.027312 0.038556 0.037518 -0.042701 -0.12933 -0.020072 -0.16839 -0.068932 0.072995 0.0023782 -0.10529 -0.057815 -0.10596 -0.11094 -0.092613 -0.098561
2.6445 0.027812 0.031986 0.02301 0.025307 0 0.020722 0.035208 0.033543 0.027438 0.027002 0.053407 -5.6912 0.0065414 -0.002723 -0.0041384 0.0034735 -0.0028308 -0.0044463 -0.0026537 -0.033816 0.0043339 0 -0.083021 0 0.00023654 -0.00021604 0.0015249 0.0016832 -1.3496 0.031016 0.022106 0.023211 0.028369 0.030499 0.034956 0.01519 0.037635 0.038485 -0.044059 -0.13337 -0.018464 -0.17698 -0.073655 0.071078 0.0041552 -0.10554 -0.061811 -0.11021 -0.11363 -0.097576 -0.096619
2.6484 0.030422 0.033687 0.02648 0.021492 0 0.019341 0.037683 0.033591 0.027497 0.02268 0.037797 -5.6987 0.0066779 3.2791e-05 -0.0048717 0.0070176 0.0028166 -0.00071962 -0.0031148 -0.033569 0.0037811 0 -0.070055 0 0.00085995 -0.00010372 0.0019954 0.0017308 -1.2554 0.022025 0.016903 0.020789 0.028063 0.030793 0.032582 0.0096788 0.03478 0.035605 -0.045732 -0.13671 -0.015708 -0.18369 -0.077006 0.067826 0.0070933 -0.10387 -0.064992 -0.11175 -0.11413 -0.10307 -0.086266
2.6523 0.034048 0.033807 0.029804 0.025126 0 0.025808 0.037759 0.030103 0.024167 0.02236 0.01636 -5.6922 0.0024386 0.0005751 -0.0043258 0.00474 0.0050876 0.0015266 -0.0052629 -0.033638 0.0010323 0 -0.058856 0 0.00063039 -4.8169e-05 0.0011323 0.00054766 -1.1575 0.0087071 0.022762 0.025266 0.030405 0.032337 0.027472 0.011879 0.026418 0.02597 -0.047404 -0.14004 -0.012951 -0.1904 -0.080356 0.064573 0.010031 -0.1022 -0.068172 -0.1133 -0.11463 -0.10856 -0.069669
2.6563 0.037982 0.034989 0.033005 0.034869 0 0.037681 0.03623 0.025379 0.020191 0.026421 -0.00036511 -5.6518 -0.0028043 -0.0012699 -0.0029077 -0.00099673 0.0015312 0.00018444 -0.0077282 -0.034428 -0.0025328 0 -0.051533 0 -0.00033229 -3.6311e-05 -0.00046766 -0.00080671 -1.1131 -0.0032723 0.036255 0.035611 0.035204 0.033743 0.021093 0.017714 0.0138 0.011706 -0.048435 -0.14209 -0.011162 -0.19263 -0.082689 0.055208 0.010932 -0.10163 -0.072463 -0.11294 -0.11594 -0.11597 -0.053994
2.6602 0.041273 0.038422 0.036693 0.044469 0 0.049093 0.035484 0.024278 0.019807 0.031742 -0.0057389 -5.5846 -0.0046451 -0.0034435 -0.00090517 -0.0051388 -0.0052854 -0.0037984 -0.0090957 -0.035636 -0.0045565 0 -0.048979 0 -0.0011779 -0.00013471 -0.0015867 -0.0011129 -1.1562 -0.007439 0.04808 0.046742 0.039858 0.034374 0.01727 0.022292 0.0032238 -0.0013655 -0.049333 -0.14388 -0.0095718 -0.19394 -0.084813 0.044584 0.011414 -0.10129 -0.076982 -0.11219 -0.11741 -0.12377 -0.045983
2.6641 0.04352 0.042554 0.040935 0.048077 0 0.0539 0.036763 0.028994 0.02431 0.034285 -2.5304e-05 -5.5206 -0.002001 -0.0036648 0.0012445 -0.0041199 -0.010055 -0.0074425 -0.0088893 -0.036203 -0.0038171 0 -0.051793 0 -0.0011717 -0.00041643 -0.0014832 -0.00026001 -1.2678 -0.0014094 0.050597 0.052126 0.041731 0.034657 0.018528 0.024202 0.0013466 -0.006826 -0.050049 -0.14585 -0.009398 -0.19407 -0.087651 0.031031 0.0099194 -0.10289 -0.083006 -0.11209 -0.121 -0.13293 -0.047411
2.668 0.045053 0.04499 0.044829 0.045088 0 0.049678 0.038915 0.036407 0.030998 0.033115 0.012124 -5.4853 0.0018891 -0.0015633 0.0026354 0.001355 -0.0093659 -0.0084707 -0.0078962 -0.035687 -0.0014495 0 -0.060518 0 -0.0004366 -0.00079819 -0.00054679 0.00063269 -1.4036 0.011571 0.043796 0.048393 0.040959 0.03543 0.023819 0.026016 0.0097816 -0.00090033 -0.050268 -0.14833 -0.013072 -0.19096 -0.092426 0.0095188 0.0030578 -0.10977 -0.093115 -0.11371 -0.13032 -0.14581 -0.055731
2.6719 0.046333 0.045271 0.047343 0.040292 0 0.040096 0.040113 0.041291 0.036406 0.031711 0.025747 -5.4771 0.0029432 0.0011491 0.0023256 0.0070687 -0.0044467 -0.0071574 -0.0077407 -0.035508 0.00014145 0 -0.07482 0 0.00019856 -0.0010104 0.00014072 0.00043924 -1.548 0.025684 0.034853 0.038867 0.040462 0.037293 0.030132 0.031196 0.024031 0.015354 -0.050487 -0.1508 -0.016746 -0.18786 -0.097202 -0.011993 -0.0038037 -0.11665 -0.10322 -0.11534 -0.13964 -0.15868 -0.068352
2.6758 0.047388 0.045292 0.048522 0.039462 0 0.033083 0.040468 0.042006 0.040032 0.034732 0.037662 -5.4701 0.00043815 0.0024387 0.00026672 0.0086858 8.9757e-05 -0.0057732 -0.0099331 -0.038533 -0.00046172 0 -0.092885 0 8.7762e-05 -0.00081592 -0.0001063 -0.00070569 -1.7293 0.037169 0.032011 0.032173 0.042839 0.040402 0.035902 0.040708 0.037594 0.0361 -0.051736 -0.15646 -0.026057 -0.18479 -0.10696 -0.040308 -0.01776 -0.13129 -0.11939 -0.12176 -0.15809 -0.17695 -0.085251
2.6797 0.048039 0.046933 0.04965 0.044519 0 0.035098 0.042279 0.042272 0.04443 0.043252 0.046581 -5.4357 -0.0025523 0.0017321 -0.0023853 0.0048898 -0.00016216 -0.0064984 -0.014884 -0.04716 -0.002742 0 -0.11227 0 -0.00054835 -0.00029327 -0.00093797 -0.00151 -1.9751 0.046294 0.038144 0.035692 0.047512 0.044458 0.042133 0.05231 0.047103 0.053691 -0.053407 -0.16342 -0.037683 -0.18173 -0.11876 -0.071417 -0.034631 -0.14912 -0.13805 -0.13015 -0.18031 -0.19742 -0.10715
2.6836 0.048611 0.049795 0.052021 0.052447 0 0.045809 0.047436 0.046895 0.051813 0.053431 0.053072 -5.3641 -0.002772 8.3517e-05 -0.004166 -0.0020767 -0.0067115 -0.0098999 -0.021557 -0.061524 -0.0055567 0 -0.13159 0 -0.00086117 0.00014198 -0.0014018 -0.00093734 -2.2603 0.055358 0.049216 0.048948 0.051448 0.04866 0.050117 0.062578 0.053715 0.063338 -0.055798 -0.17143 -0.050373 -0.17954 -0.13186 -0.10294 -0.05278 -0.16837 -0.15782 -0.1397 -0.20432 -0.21904 -0.13203
2.6875 0.050051 0.051783 0.055489 0.058385 0 0.058118 0.054866 0.056168 0.061165 0.060199 0.059611 -5.2652 -0.00033151 -0.001045 -0.0046006 -0.0085325 -0.01802 -0.015083 -0.028184 -0.079136 -0.008982 0 -0.15114 0 -0.00027901 7.0792e-05 -0.00096195 0.00059343 -2.5137 0.065359 0.058279 0.063256 0.052782 0.051954 0.058912 0.069375 0.060223 0.066237 -0.062309 -0.18548 -0.069162 -0.18242 -0.1524 -0.13682 -0.078249 -0.19574 -0.18398 -0.15588 -0.23863 -0.24722 -0.15482
2.6914 0.053049 0.051863 0.058393 0.059673 0 0.064006 0.061132 0.06525 0.069053 0.062111 0.069192 -5.1555 0.0016628 -0.0009283 -0.0045171 -0.012204 -0.031029 -0.02079 -0.033651 -0.096033 -0.01436 0 -0.17142 0 0.00086607 -0.00053343 -3.7214e-05 0.0015546 -2.6822 0.074807 0.061089 0.068772 0.053164 0.053826 0.06595 0.072677 0.067587 0.068276 -0.06882 -0.19952 -0.087951 -0.1853 -0.17294 -0.1707 -0.10372 -0.22311 -0.21014 -0.17207 -0.27294 -0.27541 -0.17125
2.6953 0.05708 0.051677 0.05913 0.05742 0 0.061191 0.063771 0.069255 0.073029 0.062252 0.082213 -5.0455 0.0007747 0.00026127 -0.0050032 -0.013571 -0.042678 -0.02607 -0.038404 -0.10854 -0.022424 0 -0.19092 0 0.0016292 -0.0012507 0.00047028 0.00087016 -2.7824 0.081416 0.058686 0.062963 0.055896 0.055073 0.070074 0.073619 0.074481 0.074877 -0.079683 -0.21703 -0.10826 -0.19402 -0.1969 -0.20035 -0.13112 -0.25206 -0.2373 -0.19063 -0.30971 -0.30591 -0.18156
2.6992 0.060637 0.053972 0.057915 0.054988 0 0.054624 0.063817 0.068396 0.073751 0.064378 0.094364 -4.9362 -0.0020028 0.0018922 -0.006137 -0.014886 -0.050755 -0.030154 -0.04389 -0.11476 -0.03176 0 -0.20596 0 0.0013545 -0.0015828 0.00011658 -0.00096631 -2.8786 0.084285 0.055603 0.052729 0.061854 0.057546 0.07302 0.073182 0.07948 0.086099 -0.093591 -0.23696 -0.12963 -0.20683 -0.22325 -0.22702 -0.15987 -0.28212 -0.26516 -0.21085 -0.3482 -0.33802 -0.18975
2.7031 0.062651 0.059524 0.056884 0.055438 0 0.051753 0.064677 0.067461 0.073657 0.06874 0.098734 -4.8251 -0.0033738 0.0031718 -0.0068873 -0.017876 -0.054399 -0.032323 -0.050835 -0.11531 -0.039542 0 -0.21309 0 0.00028644 -0.0013938 -0.0006662 -0.0023933 -3.0094 0.084141 0.056059 0.048253 0.067997 0.062629 0.077078 0.071756 0.082628 0.096296 -0.10769 -0.2569 -0.15088 -0.21989 -0.24958 -0.25325 -0.18851 -0.312 -0.29283 -0.23098 -0.38646 -0.37004 -0.19888
2.707 0.063632 0.066061 0.05826 0.059971 0 0.056245 0.068498 0.070332 0.074079 0.072197 0.091542 -4.7093 -0.0013286 0.0033125 -0.006272 -0.022106 -0.054398 -0.032386 -0.057941 -0.11289 -0.043811 0 -0.21214 0 -0.0006845 -0.00099898 -0.0010669 -0.0023453 -3.1431 0.081884 0.061391 0.054398 0.070524 0.069697 0.081609 0.06955 0.084473 0.098725 -0.12846 -0.27704 -0.16828 -0.24181 -0.27491 -0.264 -0.21353 -0.33538 -0.3139 -0.24804 -0.41685 -0.39877 -0.2075
2.7109 0.065183 0.070475 0.062312 0.067702 0 0.065792 0.073918 0.075743 0.074208 0.072265 0.076487 -4.5863 0.0027921 0.0020351 -0.0044778 -0.02532 -0.052795 -0.031259 -0.06249 -0.11075 -0.04481 0 -0.20669 0 -0.00085032 -0.0008387 -0.00072791 -0.0012272 -3.2139 0.07771 0.069956 0.067366 0.069286 0.076198 0.082954 0.066994 0.084313 0.091147 -0.14922 -0.29719 -0.18569 -0.26372 -0.30024 -0.27475 -0.23856 -0.35877 -0.33497 -0.2651 -0.44725 -0.4275 -0.2112
2.7148 0.068339 0.071893 0.067194 0.076042 0 0.075069 0.077572 0.078939 0.07285 0.07027 0.062962 -4.4524 0.0057997 0.00020629 -0.002727 -0.025476 -0.051637 -0.030584 -0.062622 -0.11083 -0.044138 0 -0.20141 0 -0.00028337 -0.0010878 -3.4046e-05 -0.00035109 -3.1976 0.071997 0.078499 0.078864 0.068285 0.079607 0.078519 0.064581 0.080591 0.077727 -0.17106 -0.31373 -0.1987 -0.287 -0.32153 -0.27652 -0.25925 -0.3757 -0.34951 -0.27738 -0.46882 -0.45079 -0.20766
2.7188 0.072551 0.072267 0.070852 0.081513 0 0.080162 0.07767 0.077201 0.070555 0.069956 0.058918 -4.3044 0.0058067 -0.00040853 -0.0020938 -0.022694 -0.051707 -0.031359 -0.059284 -0.11283 -0.043062 0 -0.19871 0 0.00031444 -0.0015751 0.00037611 -0.00054138 -3.1431 0.066534 0.083657 0.083038 0.071351 0.07955 0.070552 0.062524 0.073527 0.065941 -0.19412 -0.32619 -0.20673 -0.31183 -0.33821 -0.26806 -0.27501 -0.38528 -0.35661 -0.28423 -0.48036 -0.46787 -0.19963
2.7227 0.076435 0.074022 0.073053 0.081461 0 0.080477 0.075807 0.072961 0.069393 0.073234 0.0646 -4.1406 0.0036128 0.0012905 -0.0025763 -0.019398 -0.052435 -0.032902 -0.055848 -0.115 -0.042062 0 -0.19781 0 0.00029556 -0.0020311 0.00027998 -0.0014045 -3.1257 0.063881 0.083315 0.079977 0.077727 0.078053 0.064919 0.060891 0.066707 0.061398 -0.21718 -0.33864 -0.21476 -0.33666 -0.35489 -0.2596 -0.29077 -0.39487 -0.36372 -0.29108 -0.49191 -0.48495 -0.19273
2.7266 0.079369 0.077529 0.075382 0.076299 0 0.07773 0.075221 0.071185 0.070674 0.078042 0.072919 -3.9612 0.0012557 0.0041578 -0.0033236 -0.018423 -0.053024 -0.033428 -0.055471 -0.11599 -0.041706 0 -0.19685 0 -0.00037527 -0.0023491 2.0734e-06 -0.0019073 -3.1771 0.064939 0.077973 0.074015 0.082679 0.077628 0.065621 0.060268 0.06487 0.064622 -0.23582 -0.33867 -0.21286 -0.35593 -0.35964 -0.2373 -0.29664 -0.3911 -0.35637 -0.28604 -0.48336 -0.48657 -0.1905
2.7305 0.082036 0.081158 0.079232 0.070357 0 0.07437 0.077566 0.074143 0.073433 0.080756 0.076056 -3.7669 -0.00019666 0.0052308 -0.0035815 -0.020681 -0.053476 -0.031906 -0.058446 -0.11586 -0.042959 0 -0.19547 0 -0.001145 -0.0025904 -5.5464e-05 -0.0014867 -3.2675 0.067471 0.071362 0.069995 0.082687 0.079103 0.070909 0.06212 0.069418 0.07164 -0.254 -0.33744 -0.20995 -0.37464 -0.36318 -0.2136 -0.30152 -0.38597 -0.34755 -0.2798 -0.47276 -0.48662 -0.19196
2.7344 0.085274 0.083491 0.084059 0.069608 0 0.073006 0.081656 0.079436 0.07558 0.080293 0.07211 -3.5592 -0.0011408 0.0024314 -0.0032367 -0.024432 -0.054334 -0.029344 -0.062042 -0.11562 -0.045946 0 -0.19529 0 -0.0013738 -0.0027958 0.00010809 -0.0004888 -3.3549 0.067842 0.068961 0.071004 0.079474 0.081296 0.075368 0.068032 0.076406 0.077165 -0.26825 -0.33134 -0.2043 -0.38869 -0.36253 -0.18797 -0.30355 -0.37786 -0.33486 -0.27018 -0.45683 -0.481 -0.19406
2.7383 0.088707 0.084882 0.087895 0.077182 0 0.075911 0.085239 0.083136 0.076412 0.07918 0.065981 -3.343 -0.0021519 -0.0029349 -0.0025024 -0.02685 -0.055617 -0.028095 -0.0631 -0.11605 -0.048736 0 -0.19811 0 -0.00083915 -0.0028789 0.00013408 0.00036051 -3.4365 0.064837 0.074365 0.077894 0.078242 0.082692 0.075805 0.07809 0.079794 0.077953 -0.27513 -0.3161 -0.1935 -0.39397 -0.35402 -0.15874 -0.30028 -0.36413 -0.31489 -0.25421 -0.43085 -0.46473 -0.19582
2.7422 0.090909 0.086581 0.089591 0.090288 0 0.083464 0.087553 0.084144 0.077521 0.080501 0.064446 -3.1249 -0.0029296 -0.0068351 -0.0013759 -0.026539 -0.05653 -0.029809 -0.061101 -0.11741 -0.048545 0 -0.2043 0 0.00014204 -0.0027481 -0.00024176 0.00068464 -3.5438 0.061686 0.08593 0.088971 0.081976 0.083196 0.074485 0.089834 0.07726 0.074579 -0.28201 -0.30087 -0.18271 -0.39926 -0.34551 -0.12951 -0.297 -0.35041 -0.29493 -0.23825 -0.40488 -0.44846 -0.19961
2.7461 0.091014 0.088764 0.09016 0.1017 0 0.092658 0.089776 0.084842 0.081017 0.084374 0.070601 -2.9066 -0.0028389 -0.0062944 0.00032836 -0.024794 -0.05664 -0.034081 -0.058887 -0.12026 -0.044983 0 -0.21316 0 0.00099208 -0.0024985 -0.00088503 0.00058261 -3.6922 0.063798 0.09702 0.099645 0.088188 0.084104 0.076262 0.099146 0.072797 0.071059 -0.27838 -0.27964 -0.1705 -0.39283 -0.33236 -0.10488 -0.29158 -0.33786 -0.27375 -0.22119 -0.37786 -0.42518 -0.20826
2.75 0.089854 0.090103 0.091499 0.10508 0 0.098227 0.093121 0.087714 0.087108 0.088019 0.082445 -2.6794 -0.0021269 -0.0026788 0.0024294 -0.024522 -0.057185 -0.039111 -0.060343 -0.12598 -0.041793 0 -0.22442 0 0.0012783 -0.0024066 -0.0014382 0.00021933 -3.8521 0.073972 0.10059 0.10396 0.091782 0.086477 0.083021 0.10285 0.073227 0.0725 -0.27192 -0.2568 -0.15791 -0.38323 -0.31796 -0.081491 -0.28558 -0.32564 -0.25223 -0.20385 -0.35055 -0.4 -0.22159
2.7539 0.089209 0.089533 0.093863 0.099778 0 0.096744 0.096959 0.092224 0.093743 0.089202 0.09569 -2.428 -0.0019564 -0.00075863 0.0041186 -0.02783 -0.060591 -0.043535 -0.067091 -0.13558 -0.044261 0 -0.23868 0 0.00095565 -0.0026797 -0.0017149 -0.00042929 -3.9788 0.089555 0.094843 0.098697 0.090824 0.089901 0.091695 0.10102 0.081862 0.081763 -0.26334 -0.23458 -0.14629 -0.3715 -0.30405 -0.061305 -0.28015 -0.31574 -0.23261 -0.18827 -0.32619 -0.37536 -0.2361
2.7578 0.090006 0.088007 0.095167 0.091076 0 0.09025 0.099214 0.095645 0.098643 0.088949 0.10709 -2.1433 -0.0029548 -0.0039701 0.0044696 -0.034343 -0.068116 -0.047449 -0.077088 -0.14794 -0.05407 0 -0.25568 0 0.00033092 -0.0032004 -0.0018185 -0.0013322 -4.0655 0.10428 0.085049 0.087202 0.088682 0.093053 0.097809 0.097014 0.095431 0.097055 -0.24755 -0.21451 -0.13801 -0.35253 -0.29179 -0.052022 -0.27664 -0.31373 -0.21941 -0.17873 -0.31187 -0.35256 -0.24829
2.7617 0.091595 0.087935 0.093306 0.085804 0 0.085326 0.098606 0.096617 0.10132 0.090459 0.11532 -1.8336 -0.0040419 -0.01056 0.0032259 -0.041582 -0.077919 -0.051664 -0.086249 -0.15952 -0.066895 0 -0.27257 0 -0.00017321 -0.0035467 -0.0018688 -0.0020897 -4.1534 0.11301 0.079622 0.078367 0.090149 0.095348 0.1002 0.094915 0.10711 0.11246 -0.23176 -0.19445 -0.12972 -0.33357 -0.27953 -0.042739 -0.27314 -0.31173 -0.20621 -0.16918 -0.29755 -0.32976 -0.25779
2.7656 0.09289 0.090683 0.089073 0.087375 0 0.087587 0.096258 0.097004 0.10299 0.095519 0.11984 -1.5194 -0.0032358 -0.0149 0.00099086 -0.046858 -0.085909 -0.056264 -0.091566 -0.1668 -0.075865 0 -0.28467 0 -0.00028611 -0.0033095 -0.0017328 -0.0021356 -4.2832 0.11499 0.083515 0.080162 0.095938 0.097655 0.10156 0.096521 0.11244 0.12165 -0.21541 -0.18239 -0.1265 -0.31489 -0.27257 -0.04414 -0.27299 -0.31829 -0.20209 -0.16824 -0.29651 -0.31517 -0.26711
2.7695 0.093832 0.094951 0.086099 0.094098 0 0.0965 0.094882 0.099729 0.10473 0.10243 0.12029 -1.2147 0.00010643 -0.013101 -0.0013724 -0.049021 -0.08901 -0.060201 -0.093049 -0.16927 -0.077845 0 -0.28894 0 -3.4627e-05 -0.0024419 -0.001158 -0.0013618 -4.4412 0.11314 0.09446 0.092681 0.10178 0.10111 0.10459 0.10036 0.11255 0.12226 -0.19878 -0.17433 -0.12581 -0.29636 -0.26824 -0.050877 -0.2745 -0.32913 -0.20251 -0.17159 -0.30212 -0.30467 -0.27827
2.7734 0.095262 0.097913 0.087351 0.10133 0 0.10561 0.096335 0.10511 0.10639 0.10752 0.11723 -0.9124 0.0040098 -0.0073601 -0.0034107 -0.048793 -0.087846 -0.062382 -0.093087 -0.1698 -0.076122 0 -0.2869 0 0.00030391 -0.0013405 -0.00019428 -0.00042427 -4.563 0.11074 0.10506 0.10729 0.10306 0.10536 0.10865 0.10333 0.11193 0.11738 -0.18299 -0.1679 -0.12587 -0.27882 -0.26486 -0.058806 -0.27645 -0.3408 -0.20418 -0.17612 -0.30939 -0.29587 -0.29006
2.7773 0.09742 0.097964 0.091832 0.10494 0 0.10814 0.099952 0.11002 0.10725 0.10836 0.11295 -0.58995 0.0052053 -0.0043194 -0.0050899 -0.047776 -0.086156 -0.062926 -0.094111 -0.17164 -0.076565 0 -0.28381 0 0.00040209 -0.00059304 0.00062881 -0.00024348 -4.5914 0.10892 0.1087 0.11335 0.099758 0.10842 0.11078 0.10327 0.11369 0.11285 -0.17423 -0.17508 -0.13214 -0.26955 -0.26933 -0.076719 -0.28197 -0.35953 -0.21645 -0.19052 -0.33061 -0.30122 -0.29862
2.7813 0.099206 0.096103 0.095399 0.10346 0 0.10276 0.1032 0.11102 0.10734 0.10544 0.11025 -0.23132 0.0020474 -0.0086859 -0.0062915 -0.047195 -0.087422 -0.063086 -0.096667 -0.17499 -0.081339 0 -0.28419 0 0.00010921 -0.00059405 0.00068935 -0.0011249 -4.5277 0.10676 0.10422 0.10686 0.096195 0.10847 0.10939 0.10028 0.11687 0.11247 -0.16547 -0.18226 -0.13842 -0.26027 -0.2738 -0.094632 -0.28749 -0.37827 -0.22871 -0.20492 -0.35183 -0.30657 -0.30073
2.7852 0.099471 0.094638 0.095251 0.098257 0 0.094269 0.1039 0.10793 0.10748 0.10115 0.11003 0.15719 -0.0037172 -0.018311 -0.0065916 -0.047335 -0.091897 -0.063887 -0.099351 -0.17688 -0.086922 0 -0.28762 0 -0.00044045 -0.0013087 -9.8279e-05 -0.0024223 -4.4242 0.10312 0.096009 0.09354 0.096171 0.10582 0.10593 0.096046 0.11791 0.11529 -0.16332 -0.19534 -0.14655 -0.25774 -0.28097 -0.11367 -0.29333 -0.39598 -0.24331 -0.22105 -0.37439 -0.31797 -0.29636
2.7891 0.098762 0.094827 0.093229 0.09256 0 0.089047 0.102 0.10395 0.10778 0.097815 0.11015 0.55395 -0.0080781 -0.025729 -0.0057112 -0.047829 -0.096725 -0.064985 -0.10031 -0.17462 -0.088416 0 -0.28897 0 -0.00091092 -0.0023309 -0.0010815 -0.00313 -4.3342 0.097852 0.090179 0.083765 0.099092 0.10273 0.10267 0.092554 0.11411 0.11695 -0.16666 -0.21331 -0.15621 -0.26081 -0.29037 -0.13366 -0.29944 -0.41286 -0.25984 -0.23862 -0.39805 -0.33437 -0.28839
2.793 0.098961 0.096025 0.093897 0.089891 0 0.089939 0.099326 0.10226 0.10688 0.096644 0.10716 0.94539 -0.0078632 -0.024846 -0.0040799 -0.048299 -0.09877 -0.065047 -0.098863 -0.16926 -0.085137 0 -0.28301 0 -0.00098989 -0.0031676 -0.0013828 -0.0028063 -4.2735 0.091869 0.090198 0.084211 0.10131 0.10125 0.099759 0.091198 0.10588 0.11362 -0.17001 -0.23128 -0.16588 -0.26388 -0.29977 -0.15364 -0.30556 -0.42973 -0.27637 -0.25618 -0.42172 -0.35077 -0.28003
2.7969 0.10069 0.096878 0.099121 0.091989 0 0.09483 0.097896 0.10279 0.10317 0.097568 0.099763 1.3409 -0.0031667 -0.016418 -0.0026977 -0.04877 -0.097311 -0.063293 -0.096035 -0.16516 -0.081179 0 -0.26948 0 -0.00060804 -0.0035428 -0.00068302 -0.001902 -4.2272 0.086539 0.095088 0.093238 0.10072 0.10124 0.095659 0.092529 0.096183 0.10494 -0.18275 -0.25041 -0.17475 -0.27509 -0.30832 -0.1666 -0.30893 -0.43579 -0.28817 -0.26752 -0.43364 -0.36759 -0.27262
2.8008 0.10166 0.096775 0.10518 0.097141 0 0.099184 0.098246 0.10266 0.096983 0.099191 0.09056 1.7631 0.0028305 -0.0072409 -0.0022927 -0.049626 -0.094298 -0.060576 -0.093711 -0.16593 -0.080516 0 -0.25382 0 2.4011e-06 -0.0035175 0.00048053 -0.0012347 -4.1791 0.083271 0.10063 0.10315 0.099055 0.10079 0.090193 0.09589 0.088398 0.094196 -0.19563 -0.26956 -0.1836 -0.28642 -0.31685 -0.17947 -0.31227 -0.4417 -0.2999 -0.27877 -0.44538 -0.38442 -0.26576
2.8047 0.098631 0.095888 0.10613 0.10074 0 0.099485 0.099143 0.099532 0.091106 0.099014 0.084262 2.2228 0.0063189 -0.0040729 -0.0026932 -0.051226 -0.092387 -0.058865 -0.09327 -0.17091 -0.082508 0 -0.24306 0 0.00046597 -0.0033527 0.0011919 -0.0012306 -4.1228 0.083057 0.10225 0.10648 0.099196 0.098454 0.086011 0.099145 0.08454 0.085991 -0.20922 -0.28522 -0.19098 -0.29769 -0.32328 -0.18706 -0.31393 -0.44149 -0.30722 -0.28492 -0.44908 -0.39693 -0.25892
2.8086 0.091636 0.094214 0.10017 0.098721 0 0.094974 0.098816 0.094152 0.088524 0.094901 0.083762 2.7069 0.0055474 -0.0081059 -0.0031759 -0.053463 -0.092824 -0.059575 -0.094659 -0.17581 -0.083075 0 -0.24035 0 0.00054193 -0.0032353 0.00094745 -0.0016811 -4.0521 0.085652 0.097904 0.1011 0.10098 0.094737 0.0859 0.099511 0.084547 0.083469 -0.22379 -0.29618 -0.19636 -0.30888 -0.32686 -0.18755 -0.31336 -0.43304 -0.30859 -0.28422 -0.44193 -0.40362 -0.25269
2.8125 0.085261 0.091332 0.091883 0.091506 0 0.087519 0.096585 0.089346 0.089488 0.08738 0.087598 3.1914 0.0017739 -0.014758 -0.0034306 -0.055651 -0.094841 -0.062315 -0.096558 -0.17679 -0.080081 0 -0.2429 0 0.00031735 -0.0031094 1.8125e-05 -0.0021103 -3.956 0.089077 0.089442 0.090813 0.10064 0.091237 0.088962 0.095752 0.08655 0.08646 -0.23835 -0.30713 -0.20174 -0.32007 -0.33043 -0.18805 -0.31278 -0.4246 -0.30995 -0.28351 -0.43478 -0.41031 -0.2482
2.8164 0.08455 0.087374 0.087421 0.084402 0 0.080659 0.093467 0.086876 0.091072 0.080295 0.091134 3.6668 -0.0019995 -0.018268 -0.0040045 -0.056895 -0.096593 -0.065174 -0.097493 -0.17374 -0.076414 0 -0.2449 0 0.00014376 -0.0027828 -0.00089816 -0.0022332 -3.8348 0.090547 0.081711 0.082176 0.094994 0.088559 0.090734 0.089851 0.087883 0.091316 -0.247 -0.30752 -0.20386 -0.3247 -0.32953 -0.17844 -0.31041 -0.40732 -0.30296 -0.27376 -0.41532 -0.40438 -0.24571
2.8203 0.089046 0.083691 0.087555 0.08307 0 0.078057 0.091148 0.085637 0.089889 0.077981 0.090474 4.1487 -0.0033707 -0.016469 -0.0056265 -0.056787 -0.096554 -0.066279 -0.097114 -0.16969 -0.076914 0 -0.24252 0 0.00033078 -0.0022267 -0.0013239 -0.0020652 -3.7138 0.08867 0.079322 0.079969 0.085669 0.085708 0.087844 0.085782 0.086628 0.092822 -0.25473 -0.30626 -0.20547 -0.32831 -0.32793 -0.16726 -0.30776 -0.38867 -0.29467 -0.26261 -0.39396 -0.39649 -0.24389
2.8242 0.09189 0.081799 0.086655 0.087763 0 0.081194 0.090155 0.083085 0.085284 0.080892 0.08574 4.6613 -0.0021736 -0.011786 -0.0081191 -0.055879 -0.094501 -0.065291 -0.096613 -0.16757 -0.082602 0 -0.23663 0 0.00082857 -0.0017631 -0.0013163 -0.0017629 -3.6263 0.084937 0.082935 0.084117 0.0784 0.081798 0.081983 0.085621 0.083008 0.087846 -0.25909 -0.30226 -0.20634 -0.32897 -0.32567 -0.15432 -0.30554 -0.36968 -0.28524 -0.2506 -0.37232 -0.38543 -0.24086
2.8281 0.086282 0.081446 0.079273 0.092245 0 0.087442 0.08901 0.078253 0.079785 0.084348 0.080872 5.2121 -0.00023429 -0.0084484 -0.010162 -0.055418 -0.091703 -0.063619 -0.097766 -0.16791 -0.088973 0 -0.23126 0 0.0011891 -0.0018845 -0.0012273 -0.0015212 -3.5751 0.082585 0.088041 0.089695 0.077688 0.077957 0.07818 0.086689 0.079407 0.078551 -0.2558 -0.29201 -0.2055 -0.32289 -0.32192 -0.13736 -0.30433 -0.34987 -0.27322 -0.23662 -0.35006 -0.36715 -0.23581
2.832 0.073296 0.080301 0.067305 0.089331 0 0.090868 0.085504 0.073077 0.076471 0.082697 0.08009 5.7828 0.00046263 -0.0089919 -0.0103 -0.056396 -0.090211 -0.063181 -0.10122 -0.16936 -0.090545 0 -0.22938 0 0.00089822 -0.0027972 -0.0012547 -0.0015831 -3.5201 0.083403 0.088069 0.090294 0.082217 0.076706 0.078929 0.083467 0.078575 0.071919 -0.2525 -0.28176 -0.20467 -0.31682 -0.31817 -0.1204 -0.30312 -0.33007 -0.26119 -0.22264 -0.32781 -0.34887 -0.22974
2.8359 0.062299 0.076276 0.059229 0.07814 0 0.086492 0.079192 0.070634 0.076079 0.075267 0.083981 6.3471 -0.00037494 -0.012819 -0.0082432 -0.058623 -0.091394 -0.064672 -0.10544 -0.17069 -0.086609 0 -0.22987 0 -0.00015918 -0.0041052 -0.0012657 -0.0021332 -3.4169 0.085529 0.079991 0.082904 0.085841 0.078978 0.080999 0.073394 0.081227 0.074416 -0.24279 -0.27073 -0.20301 -0.30637 -0.31529 -0.1049 -0.30492 -0.31553 -0.25146 -0.21305 -0.3145 -0.33035 -0.22427
2.8398 0.062189 0.070226 0.061311 0.065687 0 0.074965 0.072603 0.072061 0.076707 0.067658 0.088603 6.8945 -0.0011214 -0.017206 -0.0051352 -0.060689 -0.094552 -0.066754 -0.10753 -0.17152 -0.081673 0 -0.2283 0 -0.0015041 -0.0050005 -0.0010192 -0.0030209 -3.2691 0.084768 0.06764 0.070775 0.083202 0.082111 0.079056 0.060843 0.085205 0.085423 -0.2309 -0.25942 -0.20106 -0.29441 -0.31271 -0.089899 -0.30776 -0.3028 -0.24251 -0.20496 -0.30424 -0.31173 -0.21986
2.8438 0.07183 0.065713 0.070017 0.060562 0 0.062919 0.069402 0.075165 0.075988 0.066161 0.088563 7.4381 0.00011226 -0.019375 -0.0025623 -0.060977 -0.096983 -0.067003 -0.10544 -0.17137 -0.080216 0 -0.2206 0 -0.0023584 -0.0048744 -0.00048736 -0.0036616 -3.1313 0.07856 0.059115 0.06134 0.074486 0.081665 0.072164 0.054258 0.08712 0.095824 -0.21875 -0.24927 -0.19893 -0.28251 -0.31039 -0.07625 -0.3112 -0.29172 -0.23464 -0.19864 -0.29669 -0.29476 -0.21518
2.8477 0.080088 0.065421 0.074472 0.064541 0 0.057633 0.070669 0.076059 0.07311 0.070683 0.081686 7.9985 0.0034587 -0.018158 -0.0013087 -0.058986 -0.09602 -0.064058 -0.099861 -0.16912 -0.081891 0 -0.20652 0 -0.0022292 -0.0038286 7.2748e-05 -0.0034424 -3.048 0.06879 0.059784 0.060118 0.064867 0.075738 0.065395 0.058167 0.085038 0.094717 -0.20549 -0.2442 -0.19599 -0.27082 -0.30921 -0.068562 -0.31732 -0.28794 -0.23149 -0.20009 -0.30108 -0.28503 -0.20827
2.8516 0.076432 0.067767 0.06727 0.070521 0 0.060403 0.072895 0.072294 0.068712 0.073966 0.071257 8.5839 0.0068835 -0.014578 -0.0010355 -0.05587 -0.091654 -0.0592 -0.093879 -0.16394 -0.082651 0 -0.18983 0 -0.0013011 -0.002598 0.00034447 -0.0023698 -2.9918 0.060483 0.067002 0.065546 0.05953 0.067201 0.064124 0.067835 0.079731 0.079353 -0.19223 -0.23914 -0.19305 -0.25913 -0.30804 -0.060873 -0.32344 -0.28417 -0.22835 -0.20155 -0.30548 -0.27529 -0.19848
2.8555 0.061555 0.06764 0.052372 0.069136 0 0.065066 0.070308 0.064662 0.063342 0.068665 0.063591 9.1863 0.0078838 -0.011164 -0.0010106 -0.053667 -0.087165 -0.055746 -0.090556 -0.15666 -0.08024 0 -0.17517 0 -0.00028851 -0.0019334 0.00021846 -0.001239 -2.874 0.057397 0.071777 0.069729 0.059128 0.060935 0.067334 0.072698 0.073458 0.058904 -0.18264 -0.23906 -0.18875 -0.24965 -0.30513 -0.057713 -0.32863 -0.28194 -0.22643 -0.20595 -0.31171 -0.27221 -0.18698
2.8594 0.046515 0.060969 0.04118 0.057664 0 0.063525 0.060025 0.056138 0.056755 0.055189 0.062627 9.7937 0.0057059 -0.010249 -0.00098498 -0.05381 -0.086592 -0.056378 -0.090357 -0.1494 -0.077357 0 -0.16417 0 0.0001388 -0.0020034 -0.00014908 -0.00096895 -2.6257 0.058635 0.066423 0.065025 0.059538 0.05855 0.067968 0.06606 0.067681 0.047234 -0.17527 -0.24198 -0.18365 -0.24149 -0.30118 -0.057271 -0.33325 -0.28064 -0.22526 -0.21212 -0.31904 -0.27313 -0.17527
2.8633 0.040583 0.048452 0.040231 0.04238 0 0.053085 0.045211 0.048981 0.048865 0.041745 0.066189 10.404 0.0019287 -0.012192 -0.0013342 -0.056038 -0.090936 -0.06057 -0.090762 -0.14319 -0.078598 0 -0.15423 0 -0.00012677 -0.0023645 -0.00049821 -0.001685 -2.2643 0.059514 0.051342 0.050714 0.055504 0.056307 0.060537 0.05154 0.062034 0.050423 -0.16844 -0.24509 -0.17831 -0.23338 -0.29661 -0.056934 -0.33733 -0.27875 -0.22366 -0.21786 -0.3252 -0.27423 -0.16312
2.8672 0.040337 0.03426 0.043306 0.031977 0 0.038283 0.03259 0.042608 0.040768 0.035912 0.067597 11.021 -0.0010955 -0.015012 -0.0024781 -0.058508 -0.096616 -0.064584 -0.088325 -0.13632 -0.084633 0 -0.14078 0 -0.00060345 -0.002489 -0.00066297 -0.0025513 -1.8676 0.05586 0.034419 0.033351 0.044561 0.048913 0.04751 0.03934 0.055345 0.060865 -0.16952 -0.25081 -0.16973 -0.22611 -0.28312 -0.058124 -0.3335 -0.26814 -0.2159 -0.21726 -0.31444 -0.278 -0.14837
2.8711 0.032072 0.020864 0.036577 0.028488 0 0.025255 0.025957 0.034076 0.033887 0.03627 0.061753 11.65 -0.0022721 -0.016098 -0.0042992 -0.05892 -0.097872 -0.064302 -0.081203 -0.12571 -0.09035 0 -0.12095 0 -0.00068262 -0.002301 -0.00064184 -0.0026417 -1.4771 0.047681 0.0232 0.02017 0.028151 0.035348 0.036818 0.035622 0.047341 0.064322 -0.1706 -0.25654 -0.16114 -0.21885 -0.26963 -0.059314 -0.32967 -0.25754 -0.20815 -0.21666 -0.30368 -0.28177 -0.12863
2.875 0.0059062 0.0056832 0.011868 0.024468 0 0.014269 0.021655 0.020577 0.027624 0.0329 0.05037 12.283 -0.002228 -0.014731 -0.006139 -0.055706 -0.09103 -0.058343 -0.069822 -0.11004 -0.089086 0 -0.095053 0 -0.0001641 -0.0021825 -0.00053076 -0.0019649 -1.0319 0.038816 0.016912 0.011541 0.0097352 0.020014 0.032693 0.035613 0.039113 0.053714 -0.17411 -0.25915 -0.15079 -0.20858 -0.24881 -0.057276 -0.31884 -0.23703 -0.19308 -0.20684 -0.27476 -0.28032 -0.10324
2.8789 -0.032737 -0.01625 -0.025406 0.0089845 0 -0.0018189 0.010811 0.0015346 0.018212 0.016478 0.040985 12.909 -0.0019911 -0.012876 -0.007281 -0.048383 -0.076645 -0.048386 -0.055261 -0.090882 -0.078103 0 -0.064504 0 0.00059215 -0.0024673 -0.00041341 -0.0014705 -0.40918 0.032803 0.0059339 -0.00030789 -0.0080155 0.0072386 0.029918 0.027576 0.031846 0.036189 -0.18 -0.2587 -0.13872 -0.19536 -0.22079 -0.052066 -0.30114 -0.20678 -0.17084 -0.18796 -0.228 -0.27377 -0.072768
2.8828 -0.066583 -0.045798 -0.061375 -0.023113 0 -0.031005 -0.01302 -0.021572 0.00076861 -0.01321 0.039373 13.527 -0.0016344 -0.013038 -0.0073958 -0.036987 -0.057619 -0.036343 -0.037241 -0.069874 -0.059327 0 -0.027997 0 0.0010022 -0.0029597 -0.00029149 -0.0019183 0.46413 0.028449 -0.020175 -0.024702 -0.024766 -0.0051462 0.018171 0.0037459 0.024946 0.025872 -0.18588 -0.25826 -0.12665 -0.18214 -0.19278 -0.046857 -0.28343 -0.17653 -0.14861 -0.16908 -0.18123 -0.26721 -0.036247
2.8867 -0.082002 -0.076251 -0.085998 -0.066444 0 -0.07307 -0.047449 -0.047081 -0.026672 -0.04759 0.041266 14.143 -0.00050147 -0.014971 -0.0065555 -0.021364 -0.035389 -0.021377 -0.013882 -0.044401 -0.035225 0 0.020119 0 0.00077184 -0.0029863 -7.8399e-05 -0.0027993 1.5391 0.018781 -0.062573 -0.063416 -0.042072 -0.025294 -0.0079203 -0.032622 0.015089 0.028511 -0.18948 -0.24546 -0.11321 -0.15822 -0.15205 -0.030373 -0.25253 -0.12589 -0.11143 -0.12941 -0.098744 -0.24145 0.011009
2.8906 -0.081118 -0.097339 -0.099745 -0.10793 0 -0.11619 -0.082055 -0.074241 -0.060779 -0.077327 0.031199 14.761 0.0014155 -0.014678 -0.00484 -0.0012285 -0.0080938 -0.00024421 0.016528 -0.0068334 -0.0054242 0 0.087027 0 0.00014961 -0.0019527 0.00035058 -0.0025653 2.6805 -0.0054645 -0.10947 -0.10665 -0.061693 -0.058833 -0.043788 -0.070573 -0.0031643 0.032398 -0.19295 -0.23194 -0.099696 -0.13367 -0.11058 -0.013225 -0.22085 -0.074042 -0.073364 -0.088524 -0.014148 -0.21456 0.076026
2.8945 -0.07852 -0.10376 -0.10896 -0.13409 0 -0.14284 -0.10598 -0.10203 -0.094691 -0.099328 -0.0084491 15.372 0.0028696 -0.0072401 -0.0018767 0.022872 0.027488 0.028954 0.053548 0.050454 0.03158 0 0.17567 0 -0.00028083 0.00011726 0.0010698 -8.0562e-05 3.7684 -0.049764 -0.14237 -0.13764 -0.084014 -0.10046 -0.080028 -0.10088 -0.035344 0.014585 -0.19329 -0.21346 -0.086976 -0.10551 -0.06724 0.0081486 -0.18639 -0.017508 -0.032257 -0.042383 0.077435 -0.18015 0.16327
2.8984 -0.086374 -0.10026 -0.11681 -0.13793 0 -0.14131 -0.11596 -0.12723 -0.12264 -0.1163 -0.083367 15.959 0.0025568 0.0088288 0.0032534 0.048638 0.072095 0.063354 0.094228 0.12767 0.07388 0 0.28032 0 -9.084e-05 0.002553 0.0020235 0.004142 4.7641 -0.11077 -0.14806 -0.1431 -0.10759 -0.13531 -0.11148 -0.12185 -0.084087 -0.042182 -0.18864 -0.18703 -0.075529 -0.071566 -0.020902 0.036296 -0.14747 0.046541 0.013733 0.012178 0.18022 -0.13371 0.26975
2.9023 -0.10335 -0.098066 -0.12066 -0.12243 0 -0.11499 -0.11814 -0.145 -0.14351 -0.13124 -0.17855 16.509 0.00086183 0.029797 0.011452 0.072371 0.12169 0.096058 0.13445 0.21407 0.11485 0 0.38706 0 0.00062048 0.0045277 0.0030245 0.0082182 5.6872 -0.1757 -0.12814 -0.12299 -0.12993 -0.15069 -0.14011 -0.13698 -0.14605 -0.13522 -0.18398 -0.1606 -0.064083 -0.037621 0.025436 0.064444 -0.10856 0.11059 0.059723 0.066739 0.28301 -0.087277 0.38406
2.9063 -0.11807 -0.10556 -0.11827 -0.10022 0 -0.082935 -0.12266 -0.15288 -0.16036 -0.14422 -0.26295 17.031 -2.6131e-05 0.049305 0.022537 0.09082 0.16846 0.12082 0.17048 0.29174 0.14748 0 0.47933 0 0.0012751 0.0056191 0.0038583 0.01045 6.5459 -0.22729 -0.099531 -0.093122 -0.14875 -0.14802 -0.16925 -0.14941 -0.2105 -0.24069 -0.17265 -0.13032 -0.057067 -0.0048634 0.064889 0.09508 -0.073179 0.1702 0.10032 0.11782 0.3725 -0.035686 0.49016
2.9102 -0.12234 -0.1215 -0.11408 -0.088954 0 -0.070338 -0.13582 -0.1547 -0.17689 -0.15492 -0.30651 17.541 0.0019087 0.062894 0.034469 0.10323 0.2043 0.13634 0.19958 0.34474 0.16987 0 0.54518 0 0.0012636 0.0059903 0.0044215 0.010648 7.302 -0.25255 -0.08524 -0.077952 -0.16279 -0.14284 -0.19676 -0.16026 -0.26179 -0.32519 -0.15989 -0.099221 -0.050998 0.027641 0.10287 0.12625 -0.038556 0.22885 0.13977 0.16816 0.45914 0.017005 0.5735
2.9141 -0.11966 -0.13686 -0.11682 -0.10232 0 -0.093191 -0.15605 -0.15935 -0.19396 -0.16614 -0.2993 18.054 0.0064506 0.070347 0.043868 0.11171 0.22437 0.14619 0.22003 0.36742 0.18578 0 0.58192 0 0.00045197 0.0061215 0.0047717 0.010004 7.8981 -0.25028 -0.10048 -0.095993 -0.17179 -0.15187 -0.21595 -0.17173 -0.28614 -0.36202 -0.1466 -0.070153 -0.046691 0.055838 0.13557 0.15521 -0.0080243 0.28145 0.17381 0.21242 0.53301 0.066172 0.62579
2.918 -0.12055 -0.14315 -0.13 -0.14026 0 -0.14594 -0.17604 -0.17358 -0.20912 -0.18217 -0.2592 18.565 0.011341 0.074212 0.048033 0.11934 0.22944 0.15463 0.23158 0.36699 0.19961 0 0.59576 0 -0.00065949 0.006401 0.0050422 0.0098168 8.3011 -0.23222 -0.14223 -0.14576 -0.17618 -0.17809 -0.22323 -0.18824 -0.27977 -0.34355 -0.13185 -0.046766 -0.047303 0.072011 0.15353 0.17802 0.011084 0.31711 0.19275 0.23971 0.57119 0.1055 0.64673
2.9219 -0.13074 -0.13965 -0.14622 -0.18543 0 -0.20116 -0.18843 -0.19465 -0.21881 -0.20234 -0.22127 19.058 0.01464 0.076755 0.047181 0.12751 0.22577 0.16278 0.23611 0.35898 0.21164 0 0.59693 0 -0.0012798 0.0069184 0.0053103 0.01043 8.5071 -0.21607 -0.18922 -0.20245 -0.17702 -0.20775 -0.22318 -0.21121 -0.25256 -0.28505 -0.11709 -0.023379 -0.047915 0.088184 0.17148 0.20083 0.030193 0.35278 0.21169 0.267 0.60936 0.14482 0.64271
2.9258 -0.14529 -0.13335 -0.15294 -0.2115 0 -0.22464 -0.19052 -0.21058 -0.22069 -0.21736 -0.2144 19.517 0.016685 0.078672 0.044803 0.13489 0.22215 0.16861 0.23727 0.35785 0.21884 0 0.59297 0 -0.00092656 0.0075444 0.005554 0.011321 8.5106 -0.21388 -0.21383 -0.23099 -0.17569 -0.22181 -0.22404 -0.23221 -0.22316 -0.2185 -0.10687 -0.012394 -0.052141 0.085934 0.17266 0.21167 0.03475 0.36624 0.2122 0.27142 0.60477 0.16417 0.62335
2.9297 -0.15451 -0.13225 -0.14481 -0.20079 0 -0.19851 -0.18483 -0.20931 -0.21432 -0.21476 -0.24069 19.941 0.019417 0.080199 0.045268 0.13904 0.2245 0.17013 0.23805 0.36803 0.21985 0 0.58397 0 0.00019781 0.0081244 0.0057285 0.011931 8.2875 -0.22373 -0.19989 -0.20967 -0.17287 -0.21143 -0.22766 -0.23446 -0.20743 -0.17731 -0.098565 -0.0066366 -0.057889 0.075918 0.16677 0.21746 0.033173 0.37035 0.20494 0.2662 0.58214 0.17509 0.59699
2.9336 -0.15436 -0.13866 -0.12987 -0.15882 0 -0.1367 -0.17606 -0.18925 -0.20017 -0.19006 -0.27278 20.339 0.023723 0.082231 0.050262 0.13902 0.23112 0.16761 0.23808 0.38059 0.21765 0 0.56266 0 0.001367 0.008571 0.0058458 0.012205 7.8227 -0.23072 -0.15491 -0.14836 -0.16729 -0.18384 -0.22516 -0.20566 -0.20747 -0.17755 -0.091941 -0.0036813 -0.06384 0.062581 0.15843 0.22069 0.029213 0.3707 0.19485 0.25716 0.55317 0.18177 0.56651
2.9375 -0.14994 -0.14807 -0.12275 -0.11306 0 -0.078965 -0.16716 -0.16109 -0.17875 -0.15323 -0.27253 20.72 0.027824 0.085368 0.057175 0.13627 0.23273 0.16271 0.23319 0.37869 0.21636 0 0.51977 0 0.0018946 0.0088078 0.0059463 0.012338 7.1565 -0.21718 -0.10712 -0.08556 -0.15622 -0.15473 -0.20424 -0.15206 -0.20978 -0.20631 -0.095392 -0.017484 -0.071001 0.029386 0.13544 0.20866 0.011 0.34855 0.16782 0.22528 0.48623 0.16306 0.52836
2.9414 -0.14883 -0.15406 -0.13127 -0.094507 0 -0.064721 -0.15765 -0.13875 -0.1512 -0.12274 -0.21878 21.083 0.0287 0.087978 0.061163 0.1328 0.21915 0.15604 0.21895 0.34958 0.216 0 0.45201 0 0.0016195 0.0086866 0.0059957 0.012298 6.3975 -0.17544 -0.087488 -0.063174 -0.13867 -0.1356 -0.16192 -0.098982 -0.19495 -0.22771 -0.098843 -0.031287 -0.078161 -0.0038095 0.11244 0.19662 -0.007213 0.32639 0.1408 0.1934 0.41929 0.14435 0.4762
2.9453 -0.15269 -0.154 -0.14987 -0.11495 0 -0.1044 -0.14539 -0.12799 -0.12063 -0.11161 -0.12429 21.423 0.025295 0.086398 0.059293 0.12887 0.18852 0.14673 0.19534 0.29549 0.2119 0 0.36739 0 0.00092093 0.0080204 0.0058685 0.011844 5.6838 -0.11431 -0.10827 -0.096258 -0.11907 -0.12751 -0.11028 -0.073959 -0.15253 -0.20629 -0.10836 -0.052358 -0.083815 -0.04066 0.087871 0.1788 -0.028319 0.29859 0.11149 0.15691 0.34912 0.11654 0.40749
2.9492 -0.15631 -0.15074 -0.16568 -0.15801 0 -0.1708 -0.13038 -0.12346 -0.092802 -0.11763 -0.028973 21.737 0.020123 0.078317 0.053082 0.1229 0.15118 0.13482 0.16852 0.23444 0.20024 0 0.28385 0 0.00031202 0.0067486 0.0054967 0.011017 5.125 -0.05509 -0.1538 -0.16115 -0.10709 -0.12483 -0.069405 -0.085438 -0.090522 -0.1331 -0.12221 -0.078628 -0.088391 -0.080124 0.062167 0.15683 -0.051493 0.26676 0.080538 0.11712 0.27664 0.082217 0.32837
2.9531 -0.15471 -0.14922 -0.17032 -0.19134 0 -0.21831 -0.11705 -0.11678 -0.074727 -0.12655 0.025902 22.028 0.017417 0.066306 0.047117 0.11394 0.12335 0.12334 0.14726 0.18908 0.18363 0 0.22117 0 3.7917e-05 0.0050989 0.0050477 0.010367 4.7708 -0.019619 -0.19127 -0.21234 -0.11134 -0.12266 -0.053618 -0.11615 -0.03198 -0.034537 -0.13614 -0.10491 -0.092859 -0.1192 0.036735 0.13492 -0.074478 0.23513 0.049882 0.077652 0.20498 0.048027 0.2529
2.957 -0.14942 -0.15175 -0.16577 -0.19078 0 -0.21605 -0.11219 -0.10655 -0.071451 -0.12515 0.023905 22.304 0.019432 0.057165 0.045123 0.10415 0.11481 0.11697 0.13678 0.17118 0.17004 0 0.19132 0 3.0626e-05 0.0035727 0.004896 0.010488 4.6169 -0.018189 -0.19431 -0.21556 -0.13096 -0.1201 -0.06285 -0.13769 -0.00073233 0.044129 -0.15319 -0.13166 -0.092703 -0.14178 0.02289 0.11526 -0.089363 0.21242 0.031874 0.051519 0.16833 0.019511 0.19698
2.9609 -0.14673 -0.15627 -0.15971 -0.15759 0 -0.16929 -0.11932 -0.099692 -0.082926 -0.11213 -0.018761 22.566 0.024467 0.056546 0.04719 0.097841 0.12121 0.11778 0.13533 0.17459 0.16556 0 0.19369 0 0.00015878 0.0026956 0.0053238 0.011316 4.6281 -0.044575 -0.16187 -0.17178 -0.15312 -0.11787 -0.085006 -0.13374 -0.0063576 0.068655 -0.17024 -0.15841 -0.092546 -0.16435 0.0090451 0.095605 -0.10425 0.18972 0.013866 0.025387 0.13167 -0.0090047 0.17191
2.9648 -0.15004 -0.15863 -0.15719 -0.11635 0 -0.11342 -0.13424 -0.10333 -0.10311 -0.097877 -0.067961 22.806 0.028443 0.063534 0.050534 0.097697 0.12852 0.12268 0.13658 0.18285 0.16859 0 0.21822 0 0.00041168 0.0026791 0.0061936 0.012054 4.7597 -0.080807 -0.11836 -0.11437 -0.16083 -0.11542 -0.10554 -0.11176 -0.039282 0.036178 -0.1849 -0.18076 -0.090608 -0.17142 0.00375 0.081301 -0.1119 0.176 0.0057432 0.011109 0.12144 -0.027498 0.18151
2.9688 -0.15533 -0.15666 -0.15738 -0.096195 0 -0.086891 -0.14659 -0.11638 -0.1225 -0.094367 -0.096339 23.015 0.028493 0.070849 0.052554 0.10185 0.12617 0.12584 0.13576 0.18494 0.17192 0 0.25349 0 0.00080237 0.0032572 0.0069363 0.011936 4.9776 -0.10845 -0.095461 -0.083555 -0.14612 -0.1119 -0.11603 -0.093992 -0.079176 -0.02825 -0.1968 -0.19801 -0.086601 -0.16049 0.0083861 0.073215 -0.11115 0.17274 0.0091031 0.010603 0.14189 -0.03435 0.2231
2.9727 -0.15503 -0.15196 -0.1572 -0.11044 0 -0.10482 -0.14755 -0.13033 -0.13338 -0.10516 -0.09975 23.189 0.025214 0.071197 0.05294 0.1053 0.11694 0.12407 0.1338 0.18479 0.17048 0 0.29334 0 0.0011729 0.0038696 0.0069447 0.01104 5.2769 -0.11946 -0.10948 -0.098593 -0.1176 -0.10933 -0.11702 -0.097541 -0.10977 -0.093028 -0.2087 -0.21526 -0.082594 -0.14955 0.013022 0.065129 -0.11039 0.16947 0.012463 0.010098 0.16234 -0.041202 0.28905
2.9766 -0.14608 -0.14817 -0.15568 -0.1487 0 -0.1519 -0.13756 -0.1381 -0.13481 -0.12387 -0.09554 23.335 0.021742 0.064079 0.053002 0.10481 0.1141 0.12003 0.13612 0.19621 0.16648 0 0.33785 0 0.0012396 0.0040899 0.0060693 0.010258 5.6823 -0.12011 -0.15069 -0.1471 -0.094879 -0.11291 -0.116 -0.1216 -0.12875 -0.1402 -0.21229 -0.22171 -0.07823 -0.10889 0.029474 0.0679 -0.098371 0.17987 0.030493 0.028246 0.22385 -0.028353 0.36715
2.9805 -0.13334 -0.14729 -0.15369 -0.18534 0 -0.19622 -0.12692 -0.14092 -0.13399 -0.14104 -0.10693 23.466 0.020804 0.056404 0.053563 0.10218 0.12855 0.11969 0.14726 0.22825 0.16641 0 0.38925 0 0.00091427 0.003961 0.0047752 0.01041 6.2128 -0.12568 -0.19108 -0.19606 -0.094114 -0.12663 -0.1231 -0.15129 -0.14582 -0.17016 -0.21498 -0.22699 -0.073827 -0.065016 0.047204 0.071845 -0.085128 0.19174 0.050109 0.048412 0.2898 -0.013373 0.442
2.9844 -0.12477 -0.14764 -0.15062 -0.19669 0 -0.21106 -0.12763 -0.14565 -0.14201 -0.15221 -0.14604 23.593 0.022538 0.056074 0.054042 0.10247 0.15817 0.12664 0.16646 0.27521 0.17359 0 0.44692 0 0.00052765 0.0039435 0.0038011 0.011421 6.8291 -0.14922 -0.20365 -0.21396 -0.11665 -0.14847 -0.14583 -0.17189 -0.17188 -0.19236 -0.21545 -0.23016 -0.070697 -0.01652 0.064413 0.076903 -0.071808 0.20323 0.069826 0.069038 0.35788 0.0035734 0.49971
2.9883 -0.12371 -0.14525 -0.14368 -0.17538 0 -0.18956 -0.14313 -0.15606 -0.16589 -0.16006 -0.20606 23.72 0.024783 0.064586 0.053558 0.10858 0.18951 0.13881 0.18793 0.32052 0.18447 0 0.50517 0 0.00059595 0.0045023 0.0036067 0.012426 7.4149 -0.19163 -0.17954 -0.18938 -0.14987 -0.17055 -0.1836 -0.17944 -0.20868 -0.21405 -0.21164 -0.22928 -0.070014 0.040857 0.080621 0.084102 -0.058337 0.21398 0.089733 0.090549 0.43006 0.024303 0.5347
2.9922 -0.12632 -0.13762 -0.13174 -0.1338 0 -0.14588 -0.16475 -0.16811 -0.2018 -0.16975 -0.26532 23.84 0.025261 0.075738 0.052393 0.11783 0.20965 0.15056 0.20516 0.35015 0.1927 0 0.55461 0 0.0012717 0.0056845 0.0040786 0.012632 7.8246 -0.23971 -0.13256 -0.13643 -0.1777 -0.18474 -0.22525 -0.17996 -0.24685 -0.23631 -0.20783 -0.2284 -0.069331 0.098234 0.096829 0.091301 -0.044867 0.22472 0.10964 0.11206 0.50223 0.045032 0.5523
2.9961 -0.1263 -0.12644 -0.11891 -0.095872 0 -0.1054 -0.17824 -0.1745 -0.23495 -0.18246 -0.29927 23.937 0.023566 0.081553 0.051846 0.12434 0.21666 0.15773 0.21521 0.36238 0.19589 0 0.58516 0 0.0020588 0.0070552 0.0047152 0.01203 7.9645 -0.27338 -0.089939 -0.086049 -0.19063 -0.18816 -0.25275 -0.18073 -0.2724 -0.25637 -0.2046 -0.23015 -0.073434 0.1434 0.099908 0.091463 -0.042306 0.22069 0.11616 0.11741 0.54366 0.052894 0.5632
3 -0.12124 -0.11679 -0.11243 -0.082467 0 -0.0903 -0.17445 -0.17264 -0.24739 -0.19288 -0.29389 23.999 0.021392 0.079536 0.052656 0.12479 0.21854 0.16022 0.2195 0.36517 0.1977 0 0.58938 0 0.0021898 0.008032 0.0050748 0.01127 7.8354 -0.27756 -0.075664 -0.067887 -0.18746 -0.18316 -0.25132 -0.18335 -0.27548 -0.2702 -0.20153 -0.23263 -0.078872 0.18516 0.099327 0.089664 -0.042788 0.21255 0.11894 0.11825 0.5765 0.057168 0.57288
3.0039 -0.11424 -0.11333 -0.11588 -0.098893 0 -0.10692 -0.15509 -0.16653 -0.22946 -0.19255 -0.25375 24.025 0.02098 0.07428 0.054019 0.12152 0.22283 0.16026 0.22098 0.36511 0.20273 0 0.56492 0 0.0013724 0.0082963 0.0050754 0.010927 7.4966 -0.25077 -0.096281 -0.091824 -0.17104 -0.17281 -0.21936 -0.18357 -0.25487 -0.27264 -0.20001 -0.23724 -0.085474 0.2183 0.093649 0.084314 -0.047894 0.19873 0.11617 0.1122 0.59494 0.054853 0.57536
3.0078 -0.10976 -0.11664 -0.12482 -0.13164 0 -0.14115 -0.12966 -0.16049 -0.18701 -0.17617 -0.19968 24.025 0.023171 0.07225 0.054471 0.1196 0.22769 0.15865 0.22049 0.35958 0.21021 0 0.51565 0 0.00015016 0.0079239 0.004929 0.011007 6.9963 -0.20524 -0.13677 -0.13993 -0.14527 -0.15746 -0.17066 -0.17619 -0.21695 -0.25804 -0.20394 -0.24934 -0.096162 0.22119 0.070084 0.066506 -0.069224 0.16501 0.09389 0.081977 0.56283 0.029414 0.5573
3.0117 -0.109 -0.1227 -0.1303 -0.15679 0 -0.16591 -0.10779 -0.15282 -0.13862 -0.14596 -0.1557 24.018 0.026631 0.075232 0.05357 0.12102 0.22351 0.15353 0.21543 0.33976 0.21327 0 0.45019 0 -0.00054803 0.0071838 0.0048575 0.011108 6.3446 -0.15889 -0.1692 -0.17622 -0.11628 -0.13662 -0.12628 -0.15934 -0.17178 -0.22365 -0.20786 -0.26144 -0.10685 0.22408 0.04652 0.048698 -0.090554 0.13129 0.071612 0.051756 0.53071 0.0039753 0.50909
3.0156 -0.10955 -0.12589 -0.12699 -0.15552 0 -0.15894 -0.094098 -0.13765 -0.10402 -0.11097 -0.13234 24.017 0.028856 0.078919 0.052274 0.12227 0.20291 0.14264 0.20161 0.30061 0.20466 0 0.37799 0 -0.00026299 0.0062745 0.0048968 0.01094 5.5563 -0.12472 -0.16999 -0.17067 -0.093673 -0.11328 -0.10162 -0.13549 -0.12926 -0.17315 -0.21663 -0.27854 -0.11839 0.19847 0.013002 0.023193 -0.12165 0.088022 0.037699 0.0072766 0.46242 -0.036978 0.43281
3.0195 -0.10861 -0.1229 -0.11763 -0.12664 0 -0.11977 -0.088368 -0.11325 -0.091598 -0.082096 -0.11867 24.018 0.028208 0.077642 0.051541 0.11797 0.16897 0.12639 0.1769 0.24762 0.18322 0 0.3051 0 0.00059309 0.0052688 0.0049359 0.010565 4.7015 -0.1042 -0.13554 -0.12188 -0.086132 -0.094458 -0.097784 -0.10983 -0.095593 -0.11536 -0.22788 -0.29819 -0.13037 0.15827 -0.025607 -0.0062498 -0.15775 0.039874 -0.0021683 -0.044498 0.37562 -0.085869 0.34042
3.0234 -0.10575 -0.11458 -0.10942 -0.087542 0 -0.072379 -0.088113 -0.086709 -0.093836 -0.066133 -0.091463 24.002 0.025294 0.070167 0.050955 0.10667 0.13367 0.10832 0.14397 0.194 0.15506 0 0.23296 0 0.0011919 0.004245 0.0048716 0.01017 3.8924 -0.088468 -0.085641 -0.060254 -0.093601 -0.085808 -0.10246 -0.088053 -0.070421 -0.058494 -0.23921 -0.31759 -0.14196 0.11551 -0.063825 -0.035364 -0.19359 -0.0072083 -0.041808 -0.095831 0.28755 -0.13465 0.24559
3.0273 -0.10242 -0.10467 -0.10648 -0.061998 0 -0.048614 -0.089589 -0.068366 -0.094108 -0.062609 -0.03645 23.952 0.02248 0.060807 0.049247 0.092597 0.10835 0.092584 0.1099 0.15159 0.12892 0 0.16175 0 0.0011124 0.0033656 0.0046782 0.0097494 3.2103 -0.066081 -0.05074 -0.026724 -0.10444 -0.085271 -0.098789 -0.074009 -0.046651 -0.0060252 -0.25131 -0.33472 -0.1501 0.050023 -0.098562 -0.061564 -0.22719 -0.044838 -0.079431 -0.14325 0.18821 -0.18249 0.15815
3.0313 -0.099763 -0.097014 -0.10663 -0.063414 0 -0.063696 -0.08762 -0.061543 -0.079599 -0.06504 0.035324 23.863 0.021831 0.055091 0.04618 0.081521 0.095327 0.081214 0.082596 0.12371 0.11064 0 0.095389 0 0.00067352 0.0027576 0.0043451 0.0090961 2.6557 -0.032504 -0.050726 -0.042041 -0.10321 -0.083171 -0.075964 -0.06763 -0.015772 0.040565 -0.26341 -0.35184 -0.15825 -0.015465 -0.1333 -0.087765 -0.2608 -0.082469 -0.11705 -0.19066 0.088868 -0.23033 0.0856
3.0352 -0.097784 -0.093631 -0.1055 -0.085589 0 -0.10363 -0.077489 -0.059241 -0.050791 -0.065444 0.091508 23.749 0.023303 0.054594 0.043404 0.07528 0.087889 0.073566 0.066253 0.10573 0.10099 0 0.043205 0 0.0004756 0.0023396 0.0038179 0.0080858 2.1892 0.0051373 -0.080562 -0.091006 -0.083836 -0.070252 -0.035902 -0.064213 0.023126 0.075362 -0.27099 -0.36096 -0.16243 -0.078137 -0.15532 -0.10291 -0.28262 -0.10089 -0.14192 -0.22049 0.010442 -0.26176 0.036999
3.0391 -0.096578 -0.094642 -0.10248 -0.10808 0 -0.13595 -0.059607 -0.052373 -0.020835 -0.059369 0.10195 23.63 0.024914 0.055966 0.042913 0.070806 0.077751 0.068026 0.059175 0.091377 0.097278 0 0.016039 0 0.0007134 0.001858 0.003064 0.0068727 1.8275 0.031574 -0.11429 -0.1348 -0.056048 -0.046805 0.0070666 -0.056957 0.058097 0.086933 -0.27473 -0.36328 -0.16323 -0.13842 -0.16654 -0.10867 -0.29443 -0.10303 -0.15595 -0.23541 -0.050245 -0.27927 0.021622
3.043 -0.097306 -0.099177 -0.10154 -0.11217 0 -0.13562 -0.042457 -0.040858 -0.0060124 -0.048764 0.062967 23.518 0.024804 0.054691 0.044716 0.064453 0.062702 0.063942 0.056114 0.07885 0.096074 0 0.019603 0 0.0010356 0.001164 0.0021984 0.0057772 1.6846 0.033467 -0.12525 -0.14148 -0.038282 -0.024206 0.033324 -0.042388 0.070004 0.06698 -0.27848 -0.3656 -0.16403 -0.1987 -0.17777 -0.11444 -0.30624 -0.10516 -0.16999 -0.25033 -0.11093 -0.29678 0.041552
3.0469 -0.10116 -0.10591 -0.10613 -0.095456 0 -0.10474 -0.038756 -0.035073 -0.014951 -0.041267 0.0014141 23.404 0.023153 0.04953 0.046539 0.056693 0.04818 0.062229 0.053613 0.072371 0.095163 0 0.051036 0 0.0010596 0.00045702 0.0014916 0.0050322 1.8969 0.0091321 -0.10702 -0.10981 -0.043125 -0.016966 0.028789 -0.025045 0.047244 0.021612 -0.26864 -0.34703 -0.15779 -0.2277 -0.15754 -0.091782 -0.2871 -0.063652 -0.1509 -0.22033 -0.10308 -0.26897 0.086342
3.0508 -0.10736 -0.11293 -0.11441 -0.073772 0 -0.0699 -0.055842 -0.045498 -0.044247 -0.046032 -0.045815 23.269 0.021974 0.043447 0.046236 0.052077 0.042636 0.064646 0.053905 0.078875 0.094542 0 0.10169 0 0.00088728 0.00019884 0.0011888 0.004686 2.4979 -0.029774 -0.078314 -0.068007 -0.06842 -0.032174 -0.006472 -0.016836 -0.0025452 -0.027577 -0.25854 -0.32805 -0.15141 -0.25608 -0.1367 -0.068574 -0.26736 -0.021295 -0.13116 -0.18946 -0.093887 -0.24027 0.13775
3.0547 -0.11288 -0.11777 -0.12042 -0.06895 0 -0.060366 -0.088315 -0.071538 -0.082392 -0.067859 -0.059995 23.1 0.022898 0.040613 0.044296 0.054704 0.051368 0.072668 0.063497 0.10288 0.096701 0 0.16348 0 0.00098368 0.00073236 0.0013002 0.0047181 3.3657 -0.066752 -0.067495 -0.050339 -0.10114 -0.065175 -0.057876 -0.029917 -0.055993 -0.057492 -0.24373 -0.30199 -0.14373 -0.26741 -0.10609 -0.036137 -0.23726 0.033278 -0.10054 -0.1441 -0.058365 -0.19602 0.1828
3.0586 -0.11456 -0.11831 -0.11996 -0.091424 0 -0.085541 -0.12044 -0.1015 -0.11762 -0.10281 -0.053433 22.894 0.025266 0.042799 0.043442 0.06423 0.073495 0.086476 0.08703 0.1429 0.10543 0 0.23298 0 0.0015555 0.0019656 0.0015955 0.0051607 4.2997 -0.093021 -0.089261 -0.071356 -0.12861 -0.10401 -0.10555 -0.06728 -0.092137 -0.062601 -0.22244 -0.26618 -0.13424 -0.25524 -0.062016 0.0090107 -0.19291 0.10467 -0.054916 -0.078774 0.013418 -0.13035 0.2238
3.0625 -0.11165 -0.11394 -0.11435 -0.13079 0 -0.129 -0.13731 -0.12341 -0.14362 -0.13866 -0.057632 22.666 0.026637 0.048415 0.045531 0.076485 0.10325 0.10427 0.12168 0.19144 0.12278 0 0.31 0 0.0021859 0.003432 0.0018451 0.0060549 5.1474 -0.11378 -0.13211 -0.11697 -0.14589 -0.13734 -0.137 -0.11808 -0.10999 -0.062114 -0.20114 -0.23037 -0.12476 -0.24308 -0.017941 0.054158 -0.14857 0.17607 -0.0092957 -0.013448 0.085202 -0.064684 0.27572
3.0664 -0.10602 -0.10619 -0.10822 -0.16172 0 -0.16152 -0.13527 -0.13463 -0.16025 -0.16123 -0.097923 22.428 0.025304 0.05445 0.049184 0.087502 0.13366 0.12238 0.15755 0.23878 0.1461 0 0.39267 0 0.002213 0.0046603 0.0020729 0.007321 5.8586 -0.14231 -0.16658 -0.15632 -0.15402 -0.15898 -0.15347 -0.16217 -0.12877 -0.087126 -0.17882 -0.19242 -0.11777 -0.20731 0.026625 0.10053 -0.10153 0.24278 0.039116 0.054221 0.17428 0.0055917 0.35219
3.0703 -0.10031 -0.097791 -0.10405 -0.16149 0 -0.16121 -0.12283 -0.14044 -0.17076 -0.16335 -0.17479 22.184 0.022201 0.058912 0.051022 0.096315 0.15995 0.13668 0.18431 0.27826 0.16832 0 0.47391 0 0.0014715 0.0054894 0.0025343 0.0087318 6.4326 -0.1864 -0.16743 -0.16335 -0.15439 -0.16728 -0.16498 -0.18181 -0.1691 -0.15646 -0.15632 -0.15413 -0.11117 -0.16771 0.071271 0.14709 -0.054058 0.30873 0.08798 0.12227 0.26616 0.076614 0.45194
3.0742 -0.096079 -0.091295 -0.10022 -0.12677 0 -0.12671 -0.11216 -0.14488 -0.17863 -0.1501 -0.26376 21.933 0.020109 0.06161 0.04932 0.10389 0.18098 0.14491 0.19852 0.30905 0.18238 0 0.54218 0 0.00055528 0.0060605 0.0034052 0.010021 6.841 -0.2386 -0.13235 -0.13307 -0.14704 -0.16317 -0.17896 -0.17314 -0.23138 -0.25952 -0.1369 -0.12019 -0.10685 -0.12773 0.10878 0.18709 -0.013096 0.36231 0.13028 0.18052 0.34794 0.13805 0.55604
3.0781 -0.093846 -0.088026 -0.0946 -0.077532 0 -0.076874 -0.10977 -0.14568 -0.18575 -0.13552 -0.33033 21.672 0.020912 0.063308 0.046029 0.11031 0.19822 0.14798 0.20493 0.33397 0.18651 0 0.58532 0 0.00026437 0.0065741 0.0044911 0.010989 7.0246 -0.27916 -0.083589 -0.084046 -0.13408 -0.15018 -0.19325 -0.14912 -0.29104 -0.35878 -0.12467 -0.096375 -0.1078 -0.086852 0.12966 0.21177 0.012694 0.38707 0.15727 0.21593 0.4062 0.17716 0.63666
3.082 -0.094038 -0.088133 -0.089102 -0.044669 0 -0.039827 -0.11412 -0.13921 -0.19156 -0.1324 -0.34789 21.397 0.023723 0.064733 0.044745 0.11399 0.21283 0.14882 0.21067 0.35344 0.18511 0 0.59458 0 0.00081052 0.0071011 0.0052914 0.011518 6.9617 -0.28945 -0.052223 -0.04723 -0.12228 -0.13542 -0.19936 -0.13122 -0.31564 -0.40971 -0.11243 -0.072565 -0.10875 -0.045971 0.15054 0.23646 0.038485 0.41183 0.18426 0.25134 0.46446 0.21626 0.66962
3.0859 -0.097004 -0.091088 -0.089276 -0.049539 0 -0.037798 -0.12011 -0.12821 -0.1929 -0.14278 -0.3093 21.108 0.025817 0.066325 0.046769 0.11389 0.22296 0.14947 0.21762 0.36148 0.18413 0 0.56702 0 0.001639 0.0075869 0.0054097 0.011565 6.7108 -0.26497 -0.057536 -0.047705 -0.11937 -0.12747 -0.19173 -0.13465 -0.28878 -0.38493 -0.11194 -0.066977 -0.11565 -0.021408 0.14507 0.23562 0.037975 0.39409 0.18528 0.24872 0.47289 0.21588 0.64314
3.0898 -0.10191 -0.095947 -0.098498 -0.089402 0 -0.074405 -0.1239 -0.12133 -0.18507 -0.15671 -0.22941 20.799 0.025347 0.068302 0.049625 0.11147 0.22351 0.14904 0.22024 0.34859 0.185 0 0.50664 0 0.0020434 0.0079224 0.0049266 0.011237 6.3593 -0.21752 -0.095441 -0.088523 -0.12686 -0.13058 -0.17302 -0.15734 -0.22119 -0.2888 -0.11557 -0.06779 -0.12464 -0.0025785 0.13035 0.22582 0.028226 0.36141 0.17717 0.23274 0.46382 0.20162 0.56117
3.0938 -0.10639 -0.10133 -0.11296 -0.1389 0 -0.13048 -0.12357 -0.12318 -0.16475 -0.16016 -0.13877 20.464 0.023003 0.070352 0.049757 0.10952 0.20953 0.14463 0.21063 0.31032 0.18308 0 0.42413 0 0.0018778 0.0079258 0.0043438 0.010839 5.9276 -0.16589 -0.14229 -0.14628 -0.13718 -0.13966 -0.15052 -0.18056 -0.1414 -0.156 -0.12131 -0.072531 -0.13429 0.010993 0.11074 0.21091 0.013169 0.32105 0.16396 0.20927 0.4438 0.17918 0.4427
3.0977 -0.10818 -0.10568 -0.12332 -0.16668 0 -0.1727 -0.1172 -0.12661 -0.13323 -0.14537 -0.069975 20.106 0.021037 0.071288 0.046417 0.10892 0.18114 0.13421 0.18598 0.25416 0.17237 0 0.33434 0 0.0015936 0.0073063 0.0041209 0.010704 5.3458 -0.12354 -0.16988 -0.18354 -0.13915 -0.14218 -0.1284 -0.18142 -0.076373 -0.035626 -0.13662 -0.09519 -0.14691 0.00057884 0.068851 0.17273 -0.026093 0.24565 0.12744 0.15158 0.37382 0.11942 0.31725
3.1016 -0.10734 -0.10808 -0.1222 -0.15583 0 -0.17327 -0.10325 -0.11781 -0.097086 -0.11544 -0.040513 19.737 0.020886 0.069635 0.042454 0.10717 0.14576 0.11868 0.15179 0.19746 0.15183 0 0.25108 0 0.0016214 0.0058187 0.0042481 0.010857 4.5485 -0.09264 -0.16194 -0.17311 -0.12684 -0.12713 -0.10461 -0.14875 -0.038063 0.031977 -0.15194 -0.11785 -0.15953 -0.0098349 0.026965 0.13455 -0.065355 0.17025 0.090924 0.093894 0.30385 0.059655 0.21491
3.1055 -0.10635 -0.10894 -0.11064 -0.11447 0 -0.12962 -0.083909 -0.090857 -0.064871 -0.080854 -0.041905 19.372 0.021955 0.065163 0.041204 0.10089 0.11476 0.10101 0.1181 0.15659 0.12747 0 0.18162 0 0.0018575 0.0036108 0.004285 0.010848 3.5986 -0.067113 -0.12285 -0.11843 -0.10376 -0.094238 -0.075289 -0.091305 -0.02292 0.03525 -0.1672 -0.14499 -0.16988 -0.030974 -0.01629 0.092531 -0.10825 0.09314 0.051168 0.031367 0.22299 -0.0073089 0.15324
3.1094 -0.1074 -0.10966 -0.097305 -0.069649 0 -0.069246 -0.066592 -0.05636 -0.042049 -0.052464 -0.045062 19.01 0.022631 0.059898 0.043078 0.089837 0.096139 0.083966 0.092809 0.13606 0.10821 0 0.12532 0 0.0018525 0.0014136 0.0038374 0.010076 2.7042 -0.039867 -0.074907 -0.05388 -0.079204 -0.055252 -0.041423 -0.032772 -0.019422 -0.0027571 -0.18242 -0.17488 -0.17883 -0.058698 -0.060384 0.048153 -0.15336 0.014982 0.0094222 -0.034131 0.13544 -0.078693 0.12878
3.1133 -0.10984 -0.11121 -0.091428 -0.049198 0 -0.032945 -0.059786 -0.033691 -0.028527 -0.036952 -0.021978 18.63 0.022127 0.057076 0.045628 0.077794 0.089164 0.06894 0.077609 0.12698 0.099378 0 0.078178 0 0.0014426 0.0002149 0.0029883 0.0084112 2.0966 -0.0085021 -0.045457 -0.022024 -0.061437 -0.025988 -0.010214 0.0024378 -0.015449 -0.03825 -0.19692 -0.2041 -0.18718 -0.086127 -0.10297 0.0049418 -0.19715 -0.06072 -0.031066 -0.097747 0.050111 -0.14833 0.12111
3.1172 -0.11076 -0.11297 -0.095661 -0.063752 0 -0.046119 -0.065749 -0.033717 -0.021126 -0.03636 0.030681 18.208 0.021094 0.058489 0.046706 0.069279 0.08564 0.056925 0.069223 0.11641 0.099673 0 0.040307 0 0.0010296 0.00052416 0.0022386 0.0064922 1.8791 0.022886 -0.050724 -0.043141 -0.054229 -0.015844 0.0096877 0.0028251 -0.0028635 -0.034284 -0.19992 -0.22275 -0.18611 -0.10888 -0.12172 -0.019805 -0.21977 -0.097533 -0.051644 -0.13156 -0.00018375 -0.19021 0.10847
3.1211 -0.10838 -0.113 -0.10493 -0.10061 0 -0.099447 -0.077736 -0.049548 -0.018517 -0.04897 0.085484 17.736 0.020562 0.062642 0.046796 0.065426 0.077483 0.049702 0.063717 0.099393 0.1034 0 0.019536 0 0.0011406 0.0018565 0.0020193 0.0053038 1.987 0.044843 -0.085306 -0.10045 -0.057871 -0.023402 0.013601 -0.025453 0.018623 0.014715 -0.20292 -0.2414 -0.18503 -0.13163 -0.14046 -0.044551 -0.24239 -0.13435 -0.072222 -0.16538 -0.050479 -0.23209 0.083954
3.125 -0.10453 -0.10997 -0.11134 -0.13297 0 -0.15477 -0.085757 -0.064732 -0.023517 -0.069365 0.10285 17.236 0.020686 0.065807 0.047741 0.0636 0.064379 0.049175 0.05991 0.083771 0.1056 0 0.027515 0 0.0017719 0.0030086 0.002285 0.0053462 2.2864 0.045831 -0.12464 -0.15275 -0.070855 -0.040534 0.0017736 -0.064149 0.038606 0.078582 -0.19745 -0.24849 -0.17811 -0.14296 -0.13965 -0.052293 -0.24554 -0.13904 -0.075224 -0.17221 -0.065509 -0.24694 0.06006
3.1289 -0.10309 -0.10491 -0.11054 -0.13813 0 -0.17274 -0.085984 -0.069976 -0.040122 -0.089176 0.061048 16.743 0.020779 0.06532 0.049629 0.061079 0.054849 0.055369 0.059797 0.083935 0.10561 0 0.070962 0 0.0023151 0.0030131 0.0026169 0.0062091 2.7013 0.017872 -0.14064 -0.16466 -0.089413 -0.059798 -0.02313 -0.094009 0.038889 0.11117 -0.18347 -0.24399 -0.16532 -0.14282 -0.11922 -0.042973 -0.22915 -0.1115 -0.060595 -0.15197 -0.04516 -0.23469 0.058829
3.1328 -0.10583 -0.10103 -0.10436 -0.11269 0 -0.1414 -0.084299 -0.070875 -0.068071 -0.10096 -0.026351 16.276 0.02043 0.06205 0.049957 0.058668 0.059396 0.065777 0.066682 0.10924 0.10688 0 0.14519 0 0.0022007 0.0019625 0.002715 0.0070114 3.2454 -0.0368 -0.12136 -0.13111 -0.10694 -0.078219 -0.057393 -0.10478 0.0047322 0.080795 -0.16949 -0.23949 -0.15253 -0.14269 -0.098788 -0.033654 -0.21277 -0.083957 -0.045965 -0.13172 -0.02481 -0.22244 0.096659
3.1367 -0.11033 -0.10137 -0.098713 -0.074867 0 -0.084145 -0.089998 -0.079489 -0.10058 -0.10373 -0.11948 15.817 0.020209 0.059565 0.046503 0.060198 0.081261 0.077434 0.082801 0.15628 0.11379 0 0.23512 0 0.0015413 0.00093953 0.0027334 0.0072778 3.9466 -0.10285 -0.08094 -0.078553 -0.11678 -0.095628 -0.0949 -0.099527 -0.061938 -0.0098278 -0.1451 -0.21469 -0.13287 -0.119 -0.049964 0.0024161 -0.1651 -0.0079154 -0.0048043 -0.068473 0.053553 -0.16542 0.17521
3.1406 -0.11232 -0.10627 -0.098947 -0.052394 0 -0.042072 -0.10583 -0.10009 -0.12802 -0.10462 -0.18001 15.33 0.021064 0.060709 0.040646 0.068411 0.1127 0.089635 0.10762 0.21033 0.12788 0 0.32281 0 0.0010214 0.0010824 0.0030729 0.007353 4.7622 -0.15754 -0.050996 -0.044565 -0.11746 -0.11156 -0.1268 -0.091836 -0.1394 -0.12663 -0.12005 -0.18857 -0.11276 -0.093781 0.00070569 0.040225 -0.11539 0.071279 0.038081 -0.0024247 0.13569 -0.10548 0.28238
3.1445 -0.11023 -0.11281 -0.10624 -0.063733 0 -0.044776 -0.12461 -0.12474 -0.14459 -0.11335 -0.1957 14.79 0.023117 0.064887 0.036881 0.081627 0.14028 0.10393 0.13734 0.25419 0.14608 0 0.39566 0 0.0011322 0.0026184 0.0038435 0.0079312 5.5762 -0.18393 -0.058174 -0.052489 -0.11485 -0.12504 -0.14582 -0.097131 -0.19873 -0.2259 -0.095765 -0.1596 -0.093144 -0.064569 0.052386 0.080362 -0.062724 0.15377 0.082483 0.067808 0.22346 -0.040353 0.39866
3.1484 -0.10675 -0.11696 -0.11705 -0.10522 0 -0.09087 -0.136 -0.14233 -0.15196 -0.13324 -0.18427 14.207 0.025254 0.068676 0.038485 0.094634 0.15503 0.12099 0.16601 0.27816 0.16207 0 0.45018 0 0.0016147 0.0047149 0.0045974 0.0092199 6.2729 -0.18267 -0.1037 -0.098302 -0.11757 -0.13673 -0.15261 -0.12248 -0.22359 -0.27831 -0.072762 -0.12596 -0.074323 -0.028806 0.10573 0.12432 -0.0051836 0.24168 0.12937 0.1449 0.32048 0.033288 0.50298
3.1523 -0.10586 -0.11658 -0.12554 -0.15297 0 -0.15042 -0.13647 -0.14986 -0.15694 -0.15741 -0.17682 13.614 0.02599 0.069075 0.043937 0.10278 0.15915 0.13789 0.18815 0.28468 0.17026 0 0.48999 0 0.0017617 0.0062219 0.004682 0.010637 6.7983 -0.17221 -0.16088 -0.15542 -0.12909 -0.14955 -0.15707 -0.16098 -0.22057 -0.28086 -0.04976 -0.092317 -0.055502 0.0069575 0.15907 0.16827 0.052357 0.3296 0.17626 0.222 0.41751 0.10693 0.57689
3.1563 -0.10854 -0.11284 -0.12739 -0.17856 0 -0.18558 -0.13244 -0.15334 -0.16547 -0.17447 -0.1952 13.038 0.02471 0.066157 0.048289 0.10525 0.16345 0.14954 0.20158 0.2854 0.1699 0 0.52058 0 0.0012514 0.0065867 0.0039048 0.011356 7.1537 -0.17522 -0.19329 -0.19146 -0.14434 -0.16531 -0.17078 -0.19542 -0.2113 -0.25263 -0.038528 -0.067665 -0.044598 0.033669 0.18955 0.19621 0.091066 0.38403 0.20399 0.27425 0.47964 0.15774 0.60945
3.1602 -0.11203 -0.10887 -0.12235 -0.16782 0 -0.17495 -0.13359 -0.15855 -0.1781 -0.1785 -0.23872 12.476 0.022103 0.062689 0.04829 0.10475 0.17763 0.15342 0.20809 0.29232 0.16594 0 0.54415 0 0.00056304 0.0061495 0.0028314 0.011112 7.3434 -0.20081 -0.18057 -0.18649 -0.15447 -0.18065 -0.19605 -0.20968 -0.21351 -0.22063 -0.029907 -0.045005 -0.035449 0.058374 0.21497 0.2206 0.1256 0.43105 0.22748 0.32099 0.53404 0.20349 0.60213
3.1641 -0.11321 -0.1072 -0.11402 -0.12979 0 -0.12643 -0.14334 -0.16354 -0.19015 -0.17332 -0.28595 11.901 0.01958 0.061379 0.045712 0.10479 0.20134 0.15246 0.21121 0.30866 0.16522 0 0.55682 0 0.00047703 0.0056787 0.0023656 0.010427 7.3451 -0.23649 -0.13244 -0.14412 -0.15473 -0.18742 -0.22163 -0.19982 -0.22762 -0.20493 -0.026002 -0.028303 -0.029719 0.076421 0.22919 0.23642 0.14955 0.46035 0.24123 0.35374 0.56876 0.23566 0.56893
3.168 -0.11223 -0.10804 -0.10704 -0.089964 0 -0.07186 -0.15582 -0.16145 -0.19492 -0.16674 -0.30781 11.285 0.018385 0.062611 0.045135 0.10726 0.22343 0.15229 0.21263 0.32569 0.17057 0 0.54983 0 0.0011988 0.0056772 0.0029705 0.010071 7.1306 -0.25658 -0.080887 -0.090267 -0.14736 -0.1787 -0.22974 -0.17571 -0.23902 -0.20971 -0.035643 -0.028705 -0.033807 0.075351 0.21126 0.22765 0.1431 0.43881 0.22706 0.34631 0.54698 0.22883 0.52837
3.1719 -0.11213 -0.10977 -0.10398 -0.07283 0 -0.046678 -0.16122 -0.14945 -0.18687 -0.16123 -0.28414 10.626 0.019054 0.064699 0.048579 0.11182 0.23008 0.15505 0.21056 0.32844 0.17794 0 0.51467 0 0.0020848 0.0060674 0.0042546 0.010354 6.7006 -0.24062 -0.057274 -0.058797 -0.13733 -0.15537 -0.20896 -0.15178 -0.23153 -0.22305 -0.045284 -0.029107 -0.037896 0.074281 0.19334 0.21888 0.13665 0.41727 0.2129 0.33888 0.52521 0.22201 0.49159
3.1758 -0.11497 -0.11063 -0.10425 -0.086295 0 -0.066954 -0.15387 -0.13264 -0.16346 -0.15136 -0.21591 9.9377 0.021315 0.065948 0.053022 0.11655 0.21499 0.15618 0.20168 0.30693 0.17969 0 0.45003 0 0.0022922 0.0063973 0.0053031 0.010931 6.0903 -0.18792 -0.0717 -0.070208 -0.12671 -0.12678 -0.16223 -0.13513 -0.19917 -0.22491 -0.06284 -0.044654 -0.048821 0.056224 0.15184 0.19159 0.10578 0.3556 0.17774 0.29914 0.45811 0.18309 0.45621
3.1797 -0.11895 -0.10992 -0.10555 -0.118 0 -0.11802 -0.13545 -0.1181 -0.12637 -0.13075 -0.12689 9.2382 0.024216 0.066178 0.053699 0.11871 0.18369 0.14822 0.18454 0.26448 0.17133 0 0.36556 0 0.0016531 0.0062481 0.0054328 0.011225 5.3502 -0.11776 -0.10877 -0.11611 -0.11452 -0.10404 -0.10488 -0.1217 -0.14832 -0.19933 -0.083819 -0.06675 -0.062701 0.030822 0.10016 0.15631 0.064331 0.27657 0.13352 0.24543 0.37141 0.13029 0.41142
[truncated: 3,357,439 more chars]
