# Supplementary material for: Dataset from dynamic shake-table testing of five full-scale single leaf and cavity URM walls subjected to out-of-plane two-way bending
Source: Data Brief. 2019 Mar 20;24:103854. doi: 10.1016/j.dib.2019.103854 (PMC6480314; doi:10.1016/j.dib.2019.103854)
Supplement: Multimedia component 2 [file mmc2.zip › DATA/CAV-000-RF/Test11.txt]

0 -0.00029057 0.00040645 -0.0033177 0.00066459 0 0.00040591 0.0011612 0.00091867 -0.0011211 0.00086396 0.00051957 -0.37295 0.0021436 0.0048138 0.00029554 0.0037281 0.00048722 0.0015895 -0.0047163 -0.0012871 0.0037412 0 0.0052097 0 -7.5494e-05 0.00084729 0.00046418 -6.0163e-05 0.025293 -0.0097577 -0.00057742 -0.00069671 0.0023933 0.0045357 0.0037857 -0.013969 0.0030001 -0.0020852 0.013999 -0.019814 -0.022439 -0.016002 -0.044346 -0.013389 -0.066215 -0.017494 -0.035013 -0.064609 -0.051381 -0.023489 0.0072608
0.003907 -0.00052419 0.00078555 -0.0044262 -0.00021046 0 0.00012046 0.0029008 0.0004979 0.0011983 0.0025272 0.0018972 -0.38318 0.0043648 0.0055914 0.0016643 0.0024064 -0.00085503 -0.0023741 -0.0065714 -0.00088322 0.001765 0 -0.0044455 0 0.00013935 0.00083156 0.00040992 -0.00013288 0.0083972 -0.0088526 -0.00092138 -0.0015387 0.0025689 0.0037519 0.0026116 -0.012801 0.0036826 -0.0023559 0.01859 -0.017524 -0.023306 -0.011646 -0.040552 -0.011895 -0.063934 -0.015146 -0.032157 -0.062632 -0.050651 -0.020687 0.0083598
0.007813 -0.00040574 0.00022409 -0.0049649 -0.0019892 0 -0.0011295 0.0037468 8.4527e-06 0.0021129 0.0023932 0.004417 -0.39712 0.004464 0.0060697 0.0026615 0.0024821 -0.00018654 -0.0045904 -0.006043 5.8286e-05 -0.00020037 0 -0.0095954 0 0.00056825 0.00031079 0.00035882 -0.00034922 -0.0037257 -0.0061702 -0.0020006 -0.0025965 0.0031262 0.0028888 0.00072434 -0.0084978 0.0029459 -0.00078899 0.02318 -0.015234 -0.024174 -0.0072897 -0.036758 -0.010401 -0.061653 -0.012799 -0.029301 -0.060655 -0.049922 -0.017886 0.0075388
0.011719 4.2378e-05 -0.00088516 -0.0049468 -0.0038122 0 -0.0023332 0.0025312 -0.0002467 0.0016677 0.00099111 0.0064168 -0.40959 0.0028769 0.0062762 0.0019581 0.0043192 0.0027589 -0.0045905 -0.0037057 0.0019007 0.00016048 0 -0.0075199 0 0.00088813 -0.00026285 0.00034888 -0.00042118 -0.011922 -0.0027358 -0.0034578 -0.0029568 0.00347 0.00226 -0.00076518 -0.0019624 0.001548 0.0024539 0.026641 -0.012435 -0.023651 -0.0029296 -0.032324 -0.0098148 -0.05889 -0.011196 -0.027231 -0.057787 -0.049628 -0.016216 0.0046601
0.015625 0.00045184 -0.0016086 -0.0044183 -0.0047865 0 -0.0024331 -0.00038549 -0.00055801 0.00059292 -0.00012721 0.0061976 -0.41881 0.00056227 0.0056603 -0.0010423 0.0056551 0.0058396 -0.0031733 -0.0012943 0.0036491 0.0023553 0 -0.0022293 0 0.00080683 -0.00057624 0.00032436 -0.00012693 -0.015211 0.000348 -0.0041641 -0.0022677 0.0027641 0.0014249 -0.0013355 0.004311 0.0004763 0.0051484 0.028838 -0.0090665 -0.021569 0.0014347 -0.027176 -0.010244 -0.055587 -0.010427 -0.02604 -0.053922 -0.049821 -0.015812 0.0012405
0.019532 0.00045926 -0.0015015 -0.0032979 -0.0043742 0 -0.0015924 -0.0032835 -0.0012247 -0.00030419 -0.0002735 0.0035262 -0.42693 -0.0012818 0.0039732 -0.0051605 0.0045766 0.0065155 -0.0014287 -6.1668e-05 0.0037069 0.0036195 0 0.00044349 0 0.00037104 -0.00067527 0.0002887 0.00037217 -0.0088773 0.0025418 -0.0033355 -0.0010686 0.00053424 -0.00021066 -0.0014287 0.0083198 -4.557e-06 0.0051214 0.031035 -0.0056982 -0.019488 0.005799 -0.022027 -0.010674 -0.052284 -0.0096588 -0.024849 -0.050058 -0.050014 -0.015409 -0.0011996
0.023438 -9.7863e-06 -0.0010424 -0.0015486 -0.0026609 0 -0.001007 -0.0045249 -0.0019853 -0.00048104 -0.00027328 -0.00020277 -0.43539 -0.0016133 0.0018113 -0.0080056 0.0018979 0.0043178 -6.0846e-05 -7.3516e-05 0.0016809 0.0020032 0 -0.00089522 0 -5.7031e-05 -0.00077729 0.00033665 0.0006478 0.0096539 0.0040064 -0.0014742 -0.0002031 -0.0028259 -0.0025465 -0.0018957 0.010087 -0.00047228 0.0023971 0.029077 -0.0037319 -0.015655 0.0073295 -0.017751 -0.012929 -0.049511 -0.011587 -0.026225 -0.045759 -0.05095 -0.017316 -0.0022405
0.027344 -0.00075113 -0.0010019 0.00050408 -0.00038669 0 -0.0014559 -0.0038739 -0.0022417 0.00012139 -0.0012378 -0.0032641 -0.44085 -8.406e-05 0.00016271 -0.0077704 0.00017594 0.0012519 0.00073889 -0.00075831 -0.00083806 -0.0013253 0 -0.0022319 0 -0.00013722 -0.00095552 0.00050042 0.00047023 0.035086 0.0050751 2.9275e-05 2.3624e-05 -0.0060649 -0.0046551 -0.0031052 0.010947 -0.0015294 -0.00099917 0.026715 -0.001902 -0.011652 0.0085841 -0.01356 -0.015362 -0.046789 -0.013777 -0.027851 -0.041417 -0.051958 -0.019449 -0.0022144
0.03125 -0.0014761 -0.0015095 0.0021803 0.0013926 0 -0.0023122 -0.0024529 -0.0018369 0.00089835 -0.0030577 -0.0050706 -0.43728 0.0026568 -0.00045951 -0.0046241 0.00071316 -0.00022994 0.0011228 -0.0016229 -0.0016176 -0.0031155 0 0.00091419 0 0.00014152 -0.0010612 0.00061076 8.9403e-05 0.057823 0.005573 0.00029779 2.3317e-05 -0.0077388 -0.0055941 -0.004595 0.011463 -0.003026 -0.0032851 0.022916 -0.00077903 -0.0073774 0.0082851 -0.010224 -0.017801 -0.044416 -0.016932 -0.030008 -0.037361 -0.052846 -0.021769 -0.0012782
0.035157 -0.0019528 -0.0018951 0.0029241 0.0019207 0 -0.0022224 -0.0015131 -0.0013954 0.00077553 -0.0044393 -0.0063856 -0.42272 0.0052472 -0.0002923 -0.00049641 0.0022072 0.00043415 0.0013369 -0.0022962 4.7148e-06 -0.0014071 0 0.0083516 0 0.00048227 -0.00092889 0.00039585 -3.255e-05 0.07396 0.004737 -0.00016914 0.00030501 -0.0071475 -0.0053162 -0.0055245 0.010437 -0.0042427 -0.0045798 0.016462 -0.00096363 -0.0026028 0.0051121 -0.0084691 -0.020253 -0.042687 -0.021873 -0.033149 -0.033831 -0.053511 -0.024435 0.00080457
0.039063 -0.0020239 -0.0014514 0.0027936 0.0012314 0 -0.0006983 -0.001336 -0.0016998 -0.0010001 -0.0043699 -0.0081311 -0.40311 0.0063616 0.00016013 0.0024077 0.0025648 0.0016145 0.0014618 -0.0023076 0.0023758 0.0022891 0 0.015388 0 0.00057408 -0.00058681 -0.00022972 0.00023209 0.088934 0.0019483 -0.00016482 0.0008266 -0.0048289 -0.0046406 -0.0053931 0.0062257 -0.0047779 -0.0061101 0.010007 -0.0011482 0.0021718 0.001939 -0.0067144 -0.022705 -0.040959 -0.026815 -0.03629 -0.0303 -0.054176 -0.027101 0.0040534
0.042969 -0.0016162 -0.00021713 0.0023832 9.8076e-05 0 0.0012374 -0.0012798 -0.0027461 -0.0040043 -0.0032209 -0.010087 -0.38825 0.0054225 0.00059485 0.0030182 0.0015138 0.0013849 0.0013131 -0.0013725 0.0031089 0.00433 0 0.01771 0 0.00034602 -0.00022324 -0.0009883 0.00048394 0.10843 -0.0023777 0.00076683 0.0010703 -0.0021535 -0.00427 -0.0043368 -0.0010818 -0.0049956 -0.0080943 0.0029026 -0.0016107 0.0068651 -0.0035296 -0.0067813 -0.023007 -0.039556 -0.032534 -0.038325 -0.027883 -0.053425 -0.027969 0.0078123
0.046875 -0.00081556 0.0010882 0.0021806 -0.00056257 0 0.0021278 -0.00067685 -0.0035894 -0.0066609 -0.0022246 -0.010911 -0.38354 0.0028767 0.00079534 0.0017602 0.00075414 -0.00045409 0.00070754 3.1808e-05 0.0013984 0.0024927 0 0.015366 0 -3.3112e-05 2.5501e-05 -0.0014024 0.00022392 0.12652 -0.0066889 0.0017594 0.00071605 -0.00029657 -0.0039559 -0.0028534 -0.0090789 -0.0054084 -0.0090633 -0.004374 -0.0021468 0.011537 -0.0096067 -0.007331 -0.022739 -0.038239 -0.03846 -0.040067 -0.025761 -0.052299 -0.028361 0.011109
0.050782 9.2684e-05 0.0018355 0.0020274 -0.0003563 0 0.0016576 0.00051566 -0.0032536 -0.0073859 -0.0020396 -0.0095201 -0.38622 -2.9448e-05 0.00036159 -5.579e-05 0.0015176 -0.0022683 -5.8867e-05 0.00082863 -0.0012798 -0.0018115 0 0.011768 0 -0.00032993 0.00019849 -0.0011806 -0.00054473 0.12658 -0.0092512 0.0016147 9.2342e-05 0.00057307 -0.0028219 -0.0013635 -0.014749 -0.0057251 -0.0076139 -0.010836 -0.0022287 0.016059 -0.01553 -0.0080673 -0.02151 -0.036863 -0.044057 -0.040911 -0.023911 -0.050604 -0.027846 0.013341
0.054688 0.00075263 0.0020493 0.0012989 0.0003909 0 0.00092716 0.0019089 -0.0017482 -0.0058645 -0.0021196 -0.0063923 -0.38977 -0.0018573 -0.00096553 -0.0011395 0.0026751 -0.002335 -0.00012749 0.00048418 -0.0027107 -0.0048094 0 0.0094346 0 -0.00038537 0.00040916 -0.00046636 -0.0012251 0.096992 -0.009382 0.00022895 -0.00013274 0.0012085 -0.00055417 -2.7873e-05 -0.016672 -0.0048436 -0.0044899 -0.014569 -0.00079057 0.020079 -0.020938 -0.0094275 -0.017061 -0.035288 -0.048555 -0.038746 -0.02297 -0.047009 -0.024293 0.014373
0.058594 0.00099308 0.0021762 -0.00034644 0.0010039 0 0.0011286 0.0032388 -6.0224e-05 -0.0031804 -0.0015267 -0.0033045 -0.39145 -0.0017982 -0.0025773 -0.00090783 0.0019226 -0.0005106 0.0012007 -0.00015022 -0.0020561 -0.003798 0 0.0076092 0 -0.00014439 0.0006664 0.0002817 -0.0011927 0.044821 -0.0078288 -0.0011968 0.00033207 0.0024196 0.0019008 0.0011556 -0.015513 -0.0020339 -0.002231 -0.018303 0.00064756 0.024099 -0.026345 -0.010788 -0.012612 -0.033713 -0.053052 -0.036581 -0.022029 -0.043414 -0.020741 0.013973
0.0625 0.00098061 0.0024325 -0.0024449 0.0010049 0 0.002163 0.0044726 0.00089485 -0.00066846 -9.6161e-05 -0.00163 -0.39484 -0.00034168 -0.0030148 0.00022839 -0.001235 0.0018275 0.0034574 0.00034145 -0.00042894 0.00055203 0 0.0041632 0 0.00032798 0.00084618 0.00064987 -0.00043209 -0.0088169 -0.0059201 -0.0014293 0.0010856 0.0042334 0.0030357 0.0022205 -0.012594 0.0019275 -0.002409 -0.017781 0.0041686 0.027426 -0.028976 -0.011496 -0.0061346 -0.032017 -0.055387 -0.031615 -0.021381 -0.038636 -0.015034 0.011494
0.066407 0.0010957 0.0025498 -0.0040102 0.00037522 0 0.0027697 0.0053931 0.0012039 0.0012615 0.0014274 -0.00090581 -0.40503 0.00081537 -0.0013011 0.0011023 -0.0043679 0.0032638 0.0048979 0.0020321 0.00045296 0.0049787 0 -0.00098026 0 0.00079506 0.00083662 0.00053561 0.00044049 -0.048233 -0.0042855 -0.00051928 0.0014525 0.0058228 0.0022368 0.0031928 -0.0084028 0.0050695 -0.0035197 -0.015159 0.0087172 0.030411 -0.030235 -0.011882 0.0013436 -0.03026 -0.056655 -0.025268 -0.020876 -0.033275 -0.0082658 0.0064839
0.070313 0.0016107 0.0021817 -0.0043397 -0.00056069 0 0.0019831 0.005384 0.0017318 0.0030791 0.002299 0.00074911 -0.42256 -6.7768e-05 0.0016016 0.00061681 -0.0044962 0.0035432 0.0038474 0.002969 -2.8755e-05 0.0064559 0 -0.005257 0 0.00088613 0.00065872 0.00012475 0.00079397 -0.076329 -0.002375 0.00033861 0.0011554 0.0062114 0.00042983 0.0040522 -0.002699 0.0058856 -0.0022185 -0.011917 0.013496 0.033244 -0.030907 -0.012065 0.008782 -0.028586 -0.057538 -0.018721 -0.020338 -0.027915 -0.0014599 -0.00034623
0.074219 0.0024385 0.0014201 -0.0035157 -0.001378 0 0.00023858 0.0039345 0.0030007 0.0050599 0.0025137 0.004628 -0.4425 -0.0031884 0.003143 -0.0012209 -0.0014197 0.0033318 0.00049079 0.0010732 -0.0010365 0.0044107 0 -0.0063774 0 0.00034481 0.00041012 -0.00031462 0.00057436 -0.10668 0.00076388 0.00023383 0.00053525 0.0050716 -0.00082923 0.0046358 0.0042152 0.0047076 0.0030656 -0.0036121 0.020152 0.034848 -0.026781 -0.010598 0.015895 -0.02758 -0.055279 -0.010535 -0.019518 -0.02257 0.00565 -0.007027
0.078125 0.0031551 0.00076834 -0.0021357 -0.0016926 0 -0.0010815 0.0013971 0.0044447 0.0065988 0.0025347 0.009807 -0.4588 -0.0066202 0.0016199 -0.00293 0.0018666 0.0031042 -0.0027525 -0.0030847 -0.0013874 0.00069931 0 -0.0050942 0 -0.00065586 0.00012785 -0.00058991 0.0002588 -0.14369 0.0052281 -0.00038729 0.00016381 0.0029257 -0.00087462 0.0046323 0.010855 0.0033431 0.0099578 0.0046924 0.026808 0.036451 -0.022655 -0.0091298 0.023008 -0.026574 -0.05302 -0.0023501 -0.018698 -0.017225 0.01276 -0.011556
0.082032 0.0032734 0.00060568 -0.00065716 -0.0012443 0 -0.0010722 -0.00097429 0.0049013 0.0068341 0.0025357 0.013603 -0.46835 -0.0076325 -0.0016104 -0.0024807 0.0023403 0.0026012 -0.0030309 -0.0059686 -0.00077248 -0.0021098 0 -0.0043673 0 -0.0014914 -0.00021241 -0.00060213 0.00027492 -0.17399 0.009782 -0.00023938 0.00032747 0.00067682 -0.0004405 0.0038275 0.015468 0.0033099 0.013946 0.013891 0.033205 0.037166 -0.016562 -0.0069661 0.027889 -0.02657 -0.049522 0.0048542 -0.01752 -0.012895 0.018195 -0.01339
0.085938 0.0025659 0.00079212 0.00089454 -6.0958e-05 0 -9.2826e-05 -0.0019765 0.0038181 0.0058464 0.0022354 0.013796 -0.47068 -0.0050382 -0.0028533 0.00098235 0.00025295 0.0014455 0.00038945 -0.0043204 0.00015954 -0.0024731 0 -0.005844 0 -0.0015288 -0.00052866 -0.0003216 0.00055836 -0.17928 0.012677 0.0012753 0.00088612 -0.0010208 -0.00066022 0.0024494 0.017437 0.0044512 0.012508 0.023826 0.039389 0.037148 -0.0088532 -0.0042302 0.030934 -0.027391 -0.045004 0.011252 -0.016049 -0.0093991 0.022253 -0.013698
0.089844 0.0012326 0.00087306 0.0026 0.0013733 0 0.00083141 -0.0015053 0.0018569 0.00485 0.0015006 0.01053 -0.46559 -0.00039816 0.00036085 0.0060915 -0.0011382 3.6567e-05 0.0052822 0.0010519 0.00073763 -0.00052445 0 -0.0078301 0 -0.00071274 -0.00053672 0.00017879 0.00071665 -0.15606 0.013024 0.0032582 0.00151 -0.0020144 -0.0017218 0.0012023 0.017484 0.0052795 0.0073852 0.03376 0.045572 0.037131 -0.0011442 -0.0014944 0.03398 -0.028211 -0.040487 0.01765 -0.014578 -0.0059036 0.026312 -0.014066
0.09375 -0.00018401 0.00061828 0.0041952 0.002241 0 0.001129 -0.00056992 0.00024937 0.0048973 0.00078443 0.0061318 -0.45327 0.0032907 0.0063064 0.0099933 0.00084753 -0.00050323 0.0083202 0.0052616 0.0010743 0.0023322 0 -0.0071975 0 0.0002922 4.6995e-05 0.00068448 0.00055394 -0.11955 0.011433 0.0041409 0.0019297 -0.002457 -0.0026775 0.00078988 0.016435 0.0045655 0.0027382 0.040152 0.048806 0.035581 0.0063285 0.00087365 0.031295 -0.031066 -0.035794 0.019605 -0.012681 -0.0050174 0.025449 -0.014884
0.097657 -0.0010972 0.0002583 0.0051101 0.0019253 0 0.0010187 -0.0002165 -0.00037315 0.0054711 0.00066327 0.0030886 -0.43753 0.00434 0.010108 0.010406 0.0053475 0.00058744 0.007975 0.0038363 0.0018742 0.0043623 0 -0.0030463 0 0.0006395 0.0011273 0.00091728 0.00031523 -0.087356 0.0093046 0.0032465 0.0019851 -0.0025015 -0.0025494 0.0012858 0.014104 0.0024864 0.0011957 0.046503 0.052005 0.034013 0.013798 0.0032374 0.028542 -0.033945 -0.031099 0.021508 -0.01078 -0.0041619 0.024529 -0.01496
0.10156 -0.0012314 0.00017717 0.0049909 0.00060156 0 0.00088443 -0.00049806 -0.00040841 0.004724 0.00099221 0.0021476 -0.42702 0.0038271 0.0083297 0.0072553 0.0087837 0.0027741 0.0056657 -0.0025539 0.003497 0.0045457 0 0.0021134 0 7.0702e-05 0.002099 0.00072781 0.00036935 -0.062011 0.0074619 0.001416 0.0016121 -0.002204 -0.0014103 0.0019921 0.0096834 0.00027161 0.0017987 0.049896 0.053561 0.032006 0.019603 0.004761 0.023889 -0.037231 -0.027094 0.021422 -0.0089576 -0.0041399 0.021759 -0.012639
0.10547 -0.00079801 0.00046816 0.0040862 -0.00071156 0 0.00070501 -0.00057518 -0.00057519 0.0014156 0.00085085 0.0021464 -0.43037 0.0041813 0.0026894 0.0025399 0.0084461 0.0045376 0.0040646 -0.0082286 0.0052695 0.0033009 0 0.0049928 0 -0.00083263 0.0022304 0.00023028 0.00072259 -0.032303 0.0054193 0.0001067 0.00094219 -0.0016215 -0.00021777 0.002026 0.0031902 -0.0010728 0.0015923 0.049336 0.052919 0.029415 0.023183 0.0051619 0.016696 -0.041059 -0.024012 0.018677 -0.0072407 -0.0052319 0.016515 -0.0073212
0.10938 -0.00032377 0.00087558 0.0030135 -0.00086765 0 0.00033026 0.00023955 -0.00095018 -0.0034098 -0.00045275 0.0014203 -0.44848 0.0063036 -0.0011194 -0.001287 0.0049285 0.0046984 0.0043325 -0.0078159 0.0057658 0.0023034 0 0.0049087 0 -0.0011981 0.0013018 -0.00027509 0.00095603 0.0091071 0.0019982 4.0014e-06 0.00038601 -0.0008708 0.0003246 0.0011335 -0.0038482 -0.0015475 -0.0011851 0.048777 0.052278 0.026824 0.026762 0.0055627 0.0095039 -0.044886 -0.02093 0.015932 -0.0055239 -0.006324 0.011271 -7.1961e-05
0.11328 -0.00021076 0.0011357 0.0021338 0.0004291 0 0.00011989 0.0017101 -0.00088292 -0.0069321 -0.0024412 -0.00073857 -0.47157 0.0083258 0.0012367 -0.0028648 0.0010796 0.0034417 0.0051242 -0.0015328 0.0038879 0.0031618 0 0.0041078 0 -0.0006935 -0.00011028 -0.00053585 0.00068501 0.053198 -0.0032694 0.00057268 0.00041718 -2.9909e-05 0.00049174 -6.1134e-05 -0.0094411 -0.0017898 -0.0056224 0.042702 0.049413 0.024121 0.025689 0.0038629 0.0016134 -0.047778 -0.019811 0.01126 -0.0045491 -0.0076354 0.0047265 0.0069786
0.11719 -0.00038121 0.001253 0.0012371 0.0022451 0 0.00084357 0.0030067 0.00011436 -0.0069842 -0.0037956 -0.0037698 -0.48576 0.0075059 0.008331 -0.002266 -0.00093918 0.0020622 0.0043278 0.005035 -9.6155e-05 0.0057791 0 0.0048696 0 0.00018044 -0.0010492 -0.00051666 2.9598e-05 0.08215 -0.0092687 0.00081988 0.0010913 0.00097127 0.0010187 -0.0006435 -0.012793 -0.0021923 -0.0093974 0.035786 0.046209 0.0214 0.023905 0.0018425 -0.0063836 -0.050527 -0.018991 0.0062941 -0.0036876 -0.0089803 -0.002016 0.011779
0.12109 -0.00035485 0.0013813 -9.6211e-05 0.0030624 0 0.0026728 0.0036421 0.0015493 -0.0040581 -0.0037014 -0.0065402 -0.48388 0.0033695 0.013933 -0.00035793 -0.0011542 0.0017628 0.0016164 0.0064892 -0.0044006 0.0079718 0 0.0069151 0 0.00061487 -0.00096921 -0.00036002 -0.00044307 0.087796 -0.013824 0.0002809 0.001787 0.002259 0.0020317 -0.0002787 -0.014638 -0.0025469 -0.010907 0.028179 0.042982 0.018919 0.020892 -0.0006012 -0.013501 -0.052384 -0.018663 0.0016995 -0.0032096 -0.0099011 -0.0081841 0.013256
0.125 0.00026418 0.001518 -0.0018529 0.0019794 0 0.0044524 0.0038452 0.0022156 -0.00086061 -0.0026867 -0.0081029 -0.47084 -0.0013169 0.012545 0.0018215 -0.00065058 0.0026987 -0.00095399 0.0027505 -0.0066964 0.0071343 0 0.008073 0 0.00028425 -0.0001704 -0.00022009 -0.00026642 0.079017 -0.015221 -0.00075919 0.0016127 0.0037374 0.0027674 0.00047478 -0.015805 -0.0024646 -0.010043 0.019013 0.039702 0.016975 0.015108 -0.0039997 -0.018633 -0.05223 -0.019445 -0.0020574 -0.0035966 -0.0098653 -0.013057 0.011671
0.12891 0.0013395 0.0014576 -0.0033838 -0.00051803 0 0.0044269 0.0039678 0.0013699 0.00017053 -0.001939 -0.0079633 -0.45864 -0.0029838 0.0042641 0.0032322 0.00021858 0.0040389 -0.00099233 -0.0014773 -0.0056568 0.0027391 0 0.0071635 0 -0.00039288 0.00053497 -0.00015999 0.00045583 0.069535 -0.013413 -0.0017532 0.00026952 0.0049046 0.0024368 0.00069524 -0.015698 -0.0019232 -0.0074489 0.0098464 0.036423 0.015031 0.0093229 -0.0073982 -0.023766 -0.052076 -0.020227 -0.0058143 -0.0039837 -0.0098295 -0.017929 0.0084673
0.13281 0.0022592 0.0010968 -0.0038924 -0.002861 0 0.0019914 0.0037704 -0.00039466 -0.0010277 -0.0018655 -0.0060839 -0.45583 -0.00069021 -0.0054868 0.0029977 0.0019204 0.0047429 0.00166 -0.0020464 -0.0020012 -0.0027341 0 0.0054741 0 -0.00073869 0.00059015 -0.00017995 0.0011322 0.060875 -0.0098715 -0.0023196 -0.0014407 0.0050374 0.0011755 -5.0652e-05 -0.012591 -0.0012952 -0.0037857 0.002864 0.0346 0.014014 0.0029464 -0.010362 -0.025655 -0.049359 -0.021131 -0.0069637 -0.0052527 -0.0082971 -0.01985 0.0055899
0.13672 0.0024815 0.00068558 -0.0031235 -0.0035269 0 -0.0013529 0.002618 -0.001542 -0.0023685 -0.0015975 -0.0029735 -0.46144 0.0030441 -0.010776 0.00097031 0.004291 0.0042146 0.0045559 0.00042217 0.0018478 -0.0056606 0 0.005038 0 -0.00049167 0.0001433 -0.00026799 0.0012095 0.040796 -0.0062348 -0.0022141 -0.0020982 0.0036986 -9.0749e-05 -0.0013196 -0.005611 -0.00092682 0.00011226 -0.0033778 0.033271 0.013312 -0.0036307 -0.013178 -0.026443 -0.045773 -0.022076 -0.0072287 -0.0068208 -0.0062571 -0.020769 0.0043929
0.14063 0.0020373 0.00063908 -0.0015633 -0.0020948 0 -0.0030894 0.00045895 -0.00094308 -0.0017528 -6.4783e-05 0.00030921 -0.46811 0.0048885 -0.0097913 -0.0018053 0.005793 0.0024108 0.004927 0.001902 0.0034305 -0.0044145 0 0.0058875 0 2.1391e-05 -0.00022785 -0.00036893 0.00061072 -0.00099725 -0.0029801 -0.0012222 -0.00085675 0.0011853 -0.00071698 -0.0021656 0.0037294 -0.00081886 0.0029682 -0.0084888 0.032356 0.012795 -0.0097719 -0.015569 -0.026695 -0.04175 -0.022802 -0.0068854 -0.0085161 -0.0039639 -0.020981 0.0047167
0.14453 0.0014728 0.0010635 1.5763e-05 0.00054447 0 -0.0019529 -0.0016435 0.0011068 0.0010578 0.0025876 0.0026347 -0.4702 0.0039916 -0.0053002 -0.0036273 0.0047801 -0.00034229 0.0023554 5.1956e-05 0.0020566 -0.00079015 0 0.0057293 0 0.0003154 -0.00017513 -0.00033747 -0.0002939 -0.058324 0.00067705 0.00059252 0.0017033 -0.0014897 -0.0010378 -0.0018843 0.012232 -0.00070652 0.0037759 -0.0086623 0.033247 0.013087 -0.014009 -0.016104 -0.024604 -0.035819 -0.022578 -0.0038852 -0.010767 -0.00056446 -0.018103 0.0049669
0.14844 0.0012875 0.0015496 0.0011719 0.0028855 0 0.00086662 -0.0022854 0.0031622 0.0044782 0.0049083 0.003614 -0.46859 0.0024161 -0.0013495 -0.0036086 0.0013891 -0.0034366 -0.00082949 -0.0028932 -0.00071876 0.0017779 0 0.0025636 0 0.00023972 8.4531e-05 -2.2711e-05 -0.0010565 -0.11184 0.0055996 0.0025537 0.0039069 -0.0031507 -0.0018193 -0.00049485 0.017365 -0.00031214 0.0030342 -0.0088357 0.034139 0.01338 -0.018246 -0.016639 -0.022513 -0.029887 -0.022353 -0.00088497 -0.013018 0.002835 -0.015225 0.0033893
0.15234 0.0014563 0.0015335 0.0019813 0.0038119 0 0.0028427 -0.0011435 0.0038955 0.0066664 0.0055276 0.0039532 -0.46824 0.0023991 0.00013571 -0.0026888 -0.0022802 -0.0059907 -0.00179 -0.0027337 -0.0024075 0.0014956 0 -0.0028258 0 7.3162e-06 7.9179e-05 0.00052757 -0.0014522 -0.14585 0.011389 0.0036205 0.0042957 -0.0031841 -0.0031197 0.0013463 0.018894 0.00054817 0.0028154 -0.0056336 0.035438 0.01375 -0.020144 -0.015501 -0.020636 -0.023761 -0.021096 0.0025953 -0.01525 0.0062155 -0.011237 -0.00042966
0.15625 0.0015264 0.00087133 0.0027092 0.0031923 0 0.002446 0.00052638 0.0031598 0.0069191 0.0044811 0.0048112 -0.47221 0.0036312 -5.1209e-05 -0.0028494 -0.0040483 -0.0070623 0.00018919 0.0015872 -0.0015844 -0.00027605 0 -0.0075021 0 -0.0001765 -0.00034408 0.00097583 -0.0014798 -0.15934 0.016197 0.0032709 0.0027958 -0.0019104 -0.0039862 0.0028276 0.018246 0.0019793 0.0049741 -0.00041415 0.03698 0.014168 -0.020644 -0.013363 -0.018887 -0.017517 -0.019224 0.0063626 -0.017471 0.0095847 -0.0065844 -0.0052351
0.16016 0.0011532 1.0112e-07 0.0033934 0.0017595 0 0.0003707 0.0010206 0.0019405 0.0057576 0.0030268 0.0066552 -0.47862 0.0036736 -0.0002136 -0.004987 -0.0034972 -0.0061112 0.0032081 0.0062605 0.0011836 -0.00074798 0 -0.0094366 0 -0.00037063 -0.00082686 0.00091415 -0.001196 -0.16019 0.017955 0.0021239 0.00072288 -0.00032263 -0.0034566 0.0034756 0.016497 0.0039174 0.0090821 0.0049041 0.038417 0.014526 -0.020952 -0.011126 -0.017335 -0.011368 -0.017282 0.0099733 -0.019649 0.01287 -0.0019831 -0.0093063
0.16406 0.00046906 -0.0005035 0.0037761 0.000493 0 -0.0014429 -0.00011831 0.0013891 0.0040654 0.00226 0.008751 -0.48297 0.0010223 0.00044789 -0.0075979 -0.0017887 -0.003371 0.00472 0.0064016 0.0042047 0.0011975 0 -0.0094101 0 -0.00072264 -0.00089184 0.0002612 -0.00063944 -0.15196 0.015967 0.0014305 -0.00036229 0.00061685 -0.0017335 0.0033718 0.013275 0.0059542 0.012417 0.011632 0.038359 0.014033 -0.018523 -0.0074846 -0.018589 -0.0065753 -0.014363 0.011352 -0.021216 0.014961 0.0018878 -0.011945
0.16797 -0.00010381 -0.00048193 0.0035852 -1.2507e-05 0 -0.0017844 -0.0016097 0.0018951 0.0023867 0.0021354 0.0098116 -0.48281 -0.0027608 0.0015921 -0.0079337 9.9461e-06 0.00020346 0.0038948 0.0013078 0.006311 0.0037879 0 -0.0095343 0 -0.0011191 -0.0004749 -0.00056723 9.0583e-05 -0.13025 0.01143 0.0017728 6.6445e-05 0.00061142 -0.00010119 0.0030126 0.0076988 0.0073818 0.012336 0.01836 0.038301 0.01354 -0.016095 -0.0038431 -0.019844 -0.0017825 -0.011444 0.012731 -0.022782 0.017051 0.0057588 -0.013619
0.17188 -0.00033857 -0.00026419 0.0028117 0.00019522 0 -0.0010607 -0.0016906 0.0029328 0.00090681 0.0018967 0.0090872 -0.4795 -0.0044624 0.0025176 -0.0047817 0.0018311 0.0033597 0.0020965 -0.0045623 0.0075747 0.0042453 0 -0.01023 0 -0.0011628 -9.3452e-06 -0.00096495 0.00076291 -0.092141 0.0063887 0.0023637 0.0011784 0.00014968 0.00042823 0.0029032 0.00012509 0.007595 0.0087082 0.023563 0.03676 0.012275 -0.013287 -0.00046876 -0.022718 0.0020002 -0.0086632 0.011951 -0.023875 0.018266 0.0083787 -0.014597
0.17578 -0.00040099 -0.0002011 0.0017024 0.00061888 0 -0.00039522 0.00016283 0.0036037 -0.00028265 0.0011961 0.0067597 -0.47577 -0.0027581 0.0027161 -7.9974e-05 0.0037051 0.0050277 0.001205 -0.0060202 0.0084943 0.001728 0 -0.0094011 0 -0.00058632 2.4845e-05 -0.00068308 0.0010991 -0.045022 0.0020689 0.001854 0.0016316 5.9575e-05 0.00022581 0.0031342 -0.0073875 0.0065076 0.0038828 0.027272 0.033768 0.010253 -0.010107 0.0026438 -0.027181 0.0047932 -0.0060177 0.0090576 -0.024504 0.018622 0.0097728 -0.013713
0.17969 -0.00053706 -0.0002321 0.00053429 0.00074289 0 -0.00021555 0.0027779 0.0032663 -0.0011657 0.00046823 0.0034053 -0.47208 0.00010914 0.001915 0.0025269 0.004571 0.004676 0.0016306 -0.0023023 0.0087852 -0.0017521 0 -0.004988 0 0.00035162 -0.00040754 -7.5593e-05 0.00096576 -0.002012 -0.0018807 -0.00010376 0.00078649 0.00085641 0.00059852 0.0032602 -0.012495 0.0045101 0.00026096 0.03098 0.030776 0.0082309 -0.006927 0.0057564 -0.031643 0.0075862 -0.0033721 0.0061638 -0.025132 0.018977 0.011167 -0.0090347
0.18359 -0.00065529 9.9142e-06 -0.00055564 0.00038443 0 1.9584e-05 0.0044358 0.0018139 -0.0019593 0.00018551 -0.00059198 -0.46606 0.00059299 0.00019597 0.0010281 0.0028528 0.0025638 0.0020198 0.0024191 0.007359 -0.003307 0 0.0020262 0 0.0009909 -0.00088545 0.00024195 0.00049303 0.031089 -0.0065527 -0.0022619 -0.00077232 0.0023591 0.0022191 0.002651 -0.014359 0.0020048 -0.0018763 0.029638 0.025558 0.0049556 -0.004993 0.0068056 -0.036818 0.009169 -0.0022248 -0.00034026 -0.025001 0.018062 0.010058 -0.00012993
0.1875 -0.00035107 0.0006926 -0.0015324 -0.00024605 0 0.00081265 0.004335 -0.00036275 -0.0029976 7.4901e-05 -0.0048517 -0.45588 -0.0022626 -0.0016727 -0.0029757 -0.0014772 -0.00020176 0.00083978 0.0034945 0.0036879 -0.0019132 0 0.0078299 0 0.00086018 -0.0009844 4.1924e-06 3.7801e-06 0.060572 -0.012162 -0.0029375 -0.0018077 0.00381 0.0041858 0.001091 -0.013942 -0.00090585 -0.0040275 0.028001 0.020209 0.0016069 -0.0031319 0.0077339 -0.042035 0.010681 -0.0011652 -0.0070558 -0.024825 0.017073 0.0088027 0.010364
0.19141 0.0006004 0.0014894 -0.0023193 -0.00075768 0 0.0017264 0.0029392 -0.0025147 -0.0042863 -0.00060204 -0.0083981 -0.4438 -0.0056056 -0.0024144 -0.005718 -0.0059308 -0.0021115 -0.0018464 0.00039507 -0.00095184 0.00083402 0 0.0093293 0 0.00013327 -0.00068559 -0.00044627 -0.0001981 0.093914 -0.017226 -0.0017717 -0.0015345 0.0043595 0.004805 -0.00091374 -0.012603 -0.0041521 -0.007226 0.02477 0.014811 -0.0018683 -0.0020869 0.007726 -0.046201 0.012142 -0.00094956 -0.014308 -0.024491 0.015867 0.0069315 0.017939
0.19531 0.0018385 0.0018604 -0.0027466 -0.00086849 0 0.0017616 0.0011492 -0.0037596 -0.0052559 -0.0020111 -0.0097757 -0.43591 -0.0057543 -0.0013349 -0.0048043 -0.0073606 -0.0022588 -0.0042237 -0.0032027 -0.0039538 0.0024604 0 0.007256 0 -0.0005437 -0.00031733 -0.00053068 -3.3808e-05 0.12575 -0.019402 -0.00017839 -0.00027814 0.003563 0.0032724 -0.0024876 -0.010636 -0.0071911 -0.010557 0.018986 0.0093329 -0.0055462 -0.0023495 0.0062178 -0.048683 0.013522 -0.0020862 -0.02242 -0.023905 0.014313 0.0040737 0.019591
0.19922 0.0026054 0.0015965 -0.0026528 -0.00056179 0 0.00057486 -0.00055204 -0.0035098 -0.0051582 -0.0032947 -0.0082345 -0.43713 -0.0022613 0.00063547 -0.001383 -0.0050482 -0.0012284 -0.0043526 -0.0035053 -0.0034307 0.0018392 0 0.0053829 0 -0.00068692 -0.0001441 -5.0923e-05 0.00028408 0.13897 -0.017304 6.3457e-05 0.00085385 0.0015989 0.00043534 -0.0031492 -0.0072848 -0.0090242 -0.012076 0.013201 0.0038552 -0.0092241 -0.0026121 0.0047097 -0.051164 0.014902 -0.0032229 -0.030532 -0.023319 0.01276 0.0012159 0.016363
0.20313 0.0023887 0.0010012 -0.002021 -4.0627e-05 0 -0.00095381 -0.0020905 -0.0019739 -0.0038031 -0.0033896 -0.0048294 -0.44593 0.0014171 0.0014288 0.0011501 -0.0015882 -0.00085006 -0.0020062 -0.00031638 4.0748e-05 -0.00026078 0 0.0066275 0 -0.00040773 -9.383e-05 0.00059763 0.00038635 0.12218 -0.011659 -0.0013982 0.00094845 -0.00085995 -0.0021387 -0.0032515 -0.0021029 -0.0089598 -0.01094 0.0070857 0.00037028 -0.012074 -0.0040752 0.0022929 -0.049618 0.016565 -0.0058262 -0.037345 -0.022668 0.011267 -0.001811 0.012529
0.20703 0.0013609 0.00050537 -0.0010072 0.00043267 0 -0.0015512 -0.0032683 -0.00024564 -0.0018408 -0.0022185 -0.0019506 -0.45409 0.0015542 -0.00013504 0.00054643 -0.00028363 -0.0026221 0.0010494 0.0032861 0.0037208 -0.0023944 0 0.010215 0 -0.0002026 8.2073e-05 0.00083687 3.6412e-05 0.084595 -0.0047752 -0.0032067 3.2812e-05 -0.002996 -0.0036819 -0.0035953 0.0039709 -0.0073773 -0.0082689 0.00089951 -0.0026886 -0.014748 -0.0057951 -0.00031817 -0.04721 0.018289 -0.0087431 -0.043881 -0.022004 0.009787 -0.0048741 0.011928
0.21094 0.00016606 0.00017386 0.00015293 0.00067707 0 -0.00088903 -0.0036558 0.00037041 -0.00022858 -0.00082254 -0.0013285 -0.4531 -0.0017358 -0.0027897 -0.0021972 -0.0017154 -0.0060657 0.0026127 0.0044249 0.0048634 -0.0037296 0 0.012826 0 -0.00035658 0.00043932 0.00049414 -0.00060955 0.050031 0.0011729 -0.0037597 -0.0010396 -0.0042299 -0.0046532 -0.0045253 0.0090159 -0.005546 -0.0058376 -0.0044067 -0.0047642 -0.016892 -0.0075218 -0.002658 -0.043707 0.019907 -0.011796 -0.04948 -0.021309 0.0083991 -0.0077336 0.014733
0.21484 -0.00070131 -0.00030801 0.001256 0.00064409 0 6.4808e-05 -0.0031527 -0.00055564 0.00057352 -0.00022049 -0.002375 -0.44213 -0.0044434 -0.0037235 -0.0040173 -0.0032944 -0.0087467 0.0020059 0.0031008 0.002803 -0.0041025 0 0.012208 0 -0.00062274 0.00072196 -5.6722e-05 -0.0010236 0.034386 0.0054892 -0.0027738 -0.0014022 -0.0044693 -0.0057196 -0.0054124 0.01158 -0.0044942 -0.0042395 -0.0072524 -0.0040905 -0.017556 -0.0092677 -0.0042397 -0.03714 0.021232 -0.01523 -0.05246 -0.020528 0.0072691 -0.010024 0.017557
0.21875 -0.0012626 -0.0011467 0.0021647 0.0003948 0 6.4606e-05 -0.002421 -0.0020416 0.00083958 -0.00030943 -0.0026746 -0.4304 -0.0029343 -0.0014311 -0.0029076 -0.0023776 -0.0083031 0.00062508 0.0015404 -0.00078746 -0.0033293 0 0.0091842 0 -0.00051789 0.00064698 -0.00032726 -0.00070603 0.030317 0.0088071 -0.0013098 -0.00092089 -0.0041014 -0.0066078 -0.005112 0.011667 -0.0040231 -0.0026063 -0.010098 -0.0034168 -0.01822 -0.011014 -0.0058213 -0.030573 0.022557 -0.018664 -0.05544 -0.019747 0.0061391 -0.012315 0.016668
0.22266 -0.001825 -0.0020384 0.0027663 4.7165e-05 0 -0.0011574 -0.0024081 -0.0023815 0.0010777 -0.00010167 -0.00033188 -0.43055 0.0019166 0.0023893 0.00016392 0.00055356 -0.0047039 0.00056319 0.0014909 -0.0034513 -0.0011294 0 0.0060402 0 0.00010609 0.00026075 -0.00022289 0.00029898 0.0161 0.01178 -0.00041803 -0.00021636 -0.0037061 -0.0062276 -0.0030219 0.010351 -0.0029309 -2.0478e-05 -0.0096639 -0.0006318 -0.01736 -0.011962 -0.0055311 -0.023408 0.02254 -0.021373 -0.055754 -0.018528 0.0053368 -0.013823 0.011257
0.22656 -0.0024781 -0.0023727 0.002937 -0.00027642 0 -0.0027236 -0.0032985 -0.00063625 0.0014586 0.00098701 0.0040974 -0.44824 0.0052613 0.0041739 0.002332 0.0023479 -0.00043065 0.0025557 0.0026072 -0.0037763 0.0020425 0 0.0035319 0 0.00084716 -6.0441e-05 -7.0752e-05 0.0012749 -0.020102 0.014011 -6.1873e-05 -8.2558e-06 -0.0036234 -0.0039432 0.0002725 0.008564 -0.00029075 0.0031959 -0.0078442 0.0030452 -0.015856 -0.012573 -0.0044502 -0.01599 0.021956 -0.023777 -0.054942 -0.017124 0.0046729 -0.015001 0.0038618
0.23047 -0.0029038 -0.0018697 0.0025763 -0.00048359 0 -0.0035785 -0.0040833 0.0023956 0.0018268 0.0023473 0.0080164 -0.47667 0.0031732 0.0020079 0.0016802 0.00087603 0.0017918 0.0051488 0.0033446 -0.0020439 0.0044907 0 0.00022945 0 0.0011258 9.1404e-06 -0.00016603 0.0013615 -0.06607 0.014278 0.0005048 -0.00044184 -0.0036582 -0.0005179 0.0034042 0.0063642 0.0034856 0.0057907 -0.0056191 0.0068134 -0.014152 -0.012992 -0.002976 -0.009009 0.020946 -0.025867 -0.05376 -0.015527 0.0041175 -0.01602 -0.0020673
0.23438 -0.0026904 -0.00094282 0.0016969 -0.00051793 0 -0.003425 -0.0033918 0.004728 0.0021389 0.0028546 0.0090957 -0.50134 -0.0030911 -0.0022629 -0.00096102 -0.0022351 0.0015089 0.0059155 0.0028799 0.00044046 0.0042713 0 -0.0049959 0 0.00074423 0.00039792 -0.00037824 0.00037593 -0.096174 0.011753 0.0015304 -0.001022 -0.0031758 0.0023791 0.0052848 0.0032969 0.0068502 0.0069368 -0.00095692 0.01113 -0.011249 -0.012254 0.0008632 -0.0046541 0.017375 -0.026067 -0.050347 -0.012764 0.0042141 -0.016084 -0.0049466
0.23828 -0.0017681 -0.00033321 0.00048552 -0.00035006 0 -0.0026712 -0.00084247 0.0048722 0.0026063 0.002234 0.0071758 -0.51073 -0.0079781 -0.004684 -0.0028729 -0.0030996 0.00068218 0.0036896 0.0018165 0.0024266 0.0010928 0 -0.010404 0 5.5654e-05 0.00071038 -0.0002823 -0.00086288 -0.095326 0.0069504 0.002296 -0.0011583 -0.0015808 0.0036097 0.0058106 -0.0007252 0.0083437 0.0069113 0.0037053 0.015447 -0.0083452 -0.011516 0.0047024 -0.00029925 0.013803 -0.026268 -0.046935 -0.010002 0.0043107 -0.016149 -0.0057155
0.24219 -0.00047881 -0.00035553 -0.00073774 8.3732e-06 0 -0.0016889 0.0024774 0.0031274 0.0032552 0.0014795 0.0040395 -0.50392 -0.0069435 -0.003092 -0.0019774 0.00016117 0.0012819 -0.00019326 0.0012299 0.0033449 -0.0028652 0 -0.012114 0 -0.00039541 0.00064257 0.00032321 -0.0011614 -0.071683 0.0014543 0.0019687 -0.00074147 0.0011475 0.0034484 0.0056176 -0.0050225 0.007641 0.0064057 0.0079054 0.01859 -0.0053803 -0.0104 0.0092182 0.0010278 0.0087709 -0.02498 -0.042959 -0.0061675 0.0051783 -0.015532 -0.0062637
0.24609 0.00076021 -0.00055511 -0.0016539 0.00046084 0 -0.00042503 0.0049108 0.0012487 0.0035135 0.0017769 0.0015962 -0.489 -0.00087514 0.00068187 0.0013596 0.0050935 0.0029284 -0.0028383 0.0014942 0.0033194 -0.0044273 0 -0.0078041 0 -0.00035462 0.00028634 0.0010972 -6.7043e-05 -0.046725 -0.0032481 0.00070144 -0.00018574 0.0042797 0.0030817 0.0052695 -0.0085675 0.0055469 0.0055452 0.011774 0.020891 -0.0023714 -0.0090115 0.01422 0.00018201 0.0026909 -0.022624 -0.038579 -0.0015645 0.0065992 -0.014425 -0.0075378
0.25 0.0017938 -0.00017694 -0.0020837 0.00082328 0 0.0011998 0.0055837 0.00079625 0.0025852 0.0031235 0.00044741 -0.4753 0.0048114 0.0025746 0.0047433 0.0072479 0.0032397 -0.0021722 0.0022073 0.002856 -0.0020807 0 0.00045879 0 1.3181e-05 8.9715e-07 0.0014177 0.0015962 -0.034993 -0.0066396 -0.00040926 6.6208e-05 0.0066852 0.0033869 0.0047561 -0.010655 0.0031929 0.0039512 0.015559 0.023114 0.00061469 -0.0076318 0.019193 -0.0007571 -0.0033942 -0.020223 -0.034204 0.0030732 0.0080598 -0.013288 -0.0090643
0.25391 0.0027049 0.0010084 -0.0020328 0.00094601 0 0.0027714 0.0048853 0.0017506 0.00044092 0.0042249 1.3739e-05 -0.46707 0.0054453 0.00023597 0.0057929 0.0047902 0.00062161 0.0013132 0.0029334 0.0024488 0.0026746 0 0.0075241 0 0.00039231 1.3579e-05 0.0009762 0.0024005 -0.034276 -0.0089677 -0.00049908 4.3243e-05 0.007467 0.0042677 0.0037355 -0.011107 0.0013138 0.0016705 0.015599 0.02189 0.0025761 -0.006628 0.022901 -0.0058871 -0.0097109 -0.015831 -0.030031 0.0092667 0.011303 -0.010819 -0.0098424
0.25781 0.0035108 0.0023701 -0.0016276 0.00090659 0 0.0035717 0.0037612 0.002694 -0.0017042 0.0038186 -0.0004182 -0.46339 0.001427 -0.0047786 0.0039561 0.0004421 -0.0035418 0.0050036 0.0036063 0.0022296 0.0066209 0 0.0095771 0 0.00061656 0.00019909 9.3401e-05 0.001651 -0.033332 -0.010346 0.00014592 0.00022503 0.0064396 0.0050182 0.0021119 -0.0099236 0.00010118 -0.00041938 0.015638 0.020666 0.0045374 -0.0056242 0.026609 -0.011017 -0.016028 -0.011439 -0.025857 0.01546 0.014546 -0.0083493 -0.0092806
0.26172 0.0039734 0.0029293 -0.0010224 0.0010473 0 0.0033315 0.0027315 0.0022937 -0.0022447 0.001989 -0.0010787 -0.46211 -0.0025911 -0.0085769 0.00071403 -0.0013514 -0.005856 0.0063947 0.0041936 0.0018729 0.0075501 0 0.0073724 0 0.00068803 0.00026491 -0.00056239 9.539e-05 -0.025536 -0.010247 0.0005071 0.00099896 0.0041522 0.0050486 0.00024774 -0.0069574 -0.00058902 -0.0014215 0.013642 0.017971 0.0058032 -0.0051271 0.028809 -0.016572 -0.021019 -0.0066113 -0.021973 0.021859 0.018569 -0.0052619 -0.0072951
0.26563 0.0037628 0.0022186 -0.00036193 0.0016775 0 0.0025629 0.0016426 0.00056523 -0.00074608 7.5213e-05 -0.001912 -0.46249 -0.0025718 -0.0084663 -0.001727 0.00098381 -0.0042261 0.0051097 0.0043638 0.00094995 0.0058866 0 0.0051195 0 0.00059472 0.00010699 -0.00056424 -0.00075186 -0.013459 -0.0079697 4.2016e-05 0.0021168 0.0015053 0.0041443 -0.0013881 -0.0021253 -0.0010624 -0.0014237 0.0092671 0.013558 0.006257 -0.0052214 0.029247 -0.022623 -0.024463 -0.0012741 -0.018427 0.028498 0.023501 -0.0014528 -0.0039755
0.26953 0.0028012 0.00066149 0.00021236 0.0026055 0 0.0019265 0.00019221 -0.0012901 0.0014098 -0.00066513 -0.0028404 -0.46441 0.0010448 -0.0049695 -0.0020525 0.0046217 -6.064e-05 0.0029252 0.0038324 -0.00047884 0.0038617 0 0.0062226 0 0.00024482 -7.8565e-05 -5.075e-05 -6.623e-05 -0.0024096 -0.003574 -0.00079476 0.0027111 -0.00074759 0.0022517 -0.0026646 0.0039926 -0.0016522 -0.0012664 0.0048927 0.0091454 0.0067107 -0.0053157 0.029684 -0.028674 -0.027908 0.0040631 -0.01488 0.035137 0.028433 0.0023562 0.00033209
0.27344 0.0014196 -0.00083634 0.00059568 0.0029995 0 0.0013441 -0.0015526 -0.0021689 0.0021707 -0.00018258 -0.0035445 -0.46695 0.0042266 -0.00074846 -0.0005806 0.0053494 0.0030184 0.0018886 0.0029438 -0.0016722 0.0032821 0 0.010105 0 -0.0003586 -4.6579e-05 0.00047566 0.0014799 0.006652 0.0017562 -0.0012961 0.0019556 -0.0023166 -0.00059127 -0.0037795 0.0098411 -0.0024478 -0.0012336 -0.0016865 0.0034741 0.0061261 -0.0064807 0.026788 -0.032188 -0.026712 0.0091821 -0.011895 0.040622 0.033884 0.0067503 0.0045395
0.27734 0.00015939 -0.0016159 0.00081918 0.0019467 0 5.5766e-05 -0.0031976 -0.0020659 0.00075797 0.00054404 -0.0032841 -0.46915 0.0037288 0.0019753 0.0012121 0.0018397 0.0026698 0.0023609 0.0025255 -0.0018171 0.0040661 0 0.013056 0 -0.00094298 0.0001845 0.00061246 0.0023776 0.016237 0.0063253 -0.001471 -0.00012522 -0.0033781 -0.0039186 -0.0048208 0.013398 -0.0030474 -0.00043013 -0.0085081 -0.0023355 0.0054272 -0.0077633 0.023524 -0.035422 -0.025006 0.014277 -0.0089715 0.045981 0.039391 0.011209 0.0068599
0.28125 -0.00059402 -0.0016197 0.0011007 -0.00057839 0 -0.0022271 -0.0043754 -0.0018147 -0.0015615 0.00063057 -0.0015401 -0.47164 0.00030259 0.0028512 0.0018335 -0.0031861 -8.1086e-05 0.0028132 0.0029407 -0.00095525 0.0046793 0 0.011973 0 -0.0010949 0.00032449 0.00033089 0.0017592 0.026404 0.0089153 -0.001902 -0.0023918 -0.0043035 -0.0066154 -0.0054443 0.013297 -0.0027796 0.0020035 -0.015168 -0.007908 0.0046077 -0.009321 0.019444 -0.037051 -0.021531 0.018987 -0.0062866 0.050352 0.044458 0.01539 0.0059431
0.28516 -0.00082911 -0.0011648 0.001702 -0.0032276 0 -0.004368 -0.0048576 -0.0020008 -0.0027387 9.5936e-05 0.00090443 -0.47582 -0.002405 0.0027595 0.00071097 -0.0057933 -0.0022196 0.0014751 0.0034714 -0.00018064 0.003704 0 0.0072545 0 -0.00064851 0.00012235 -0.00011446 0.00021741 0.032767 0.0092397 -0.002612 -0.0032145 -0.005275 -0.0074167 -0.0050896 0.0097473 -0.0014342 0.0050667 -0.021514 -0.013021 0.0035545 -0.011411 0.01378 -0.035569 -0.014631 0.02295 -0.0040639 0.052812 0.048673 0.019035 0.0022808
0.28906 -0.00082976 -0.00053376 0.0026297 -0.0039874 0 -0.0044131 -0.0043797 -0.0023149 -0.0019743 -0.00036967 0.0019153 -0.48057 -0.0018087 0.0024012 -0.0016497 -0.0044981 -0.0019353 -0.0018329 0.0029958 -0.00067704 0.00097468 0 0.0022659 0 6.799e-05 -0.00035119 -0.00044403 -0.00083168 0.03136 0.0076359 -0.0024865 -0.0016545 -0.0060288 -0.0058856 -0.0035456 0.0044517 0.00022482 0.005924 -0.027861 -0.018135 0.0025014 -0.013501 0.0081168 -0.034087 -0.0077309 0.026913 -0.0018412 0.055271 0.052889 0.022681 -0.0016569
0.29297 -0.00090541 0.00014831 0.0034487 -0.0017765 0 -0.001496 -0.0026561 -0.0020183 -0.00041181 -0.00023348 -0.00025985 -0.48079 0.001037 0.0017485 -0.0042196 -0.0011645 -0.0001953 -0.0054568 0.001378 -0.0024737 -0.0024865 0 0.0002564 0 0.00045221 -0.00076205 -0.00051318 -0.00055999 0.023882 0.0045966 -0.00031315 0.0016468 -0.00594 -0.0028923 -0.0012641 -0.00049961 0.00095238 0.0024736 -0.032447 -0.021745 0.0016527 -0.015851 0.0023452 -0.029656 0.0013071 0.029654 -0.00045028 0.054854 0.054676 0.024334 -0.0030727
0.29688 -0.0011477 0.00074164 0.0034704 0.0023607 0 0.0028403 0.00018262 -0.00090895 0.00020196 0.00037534 -0.004847 -0.47141 0.0027559 0.00054591 -0.0061725 0.0012481 0.00076143 -0.0074258 -8.3819e-05 -0.0043109 -0.0052852 0 0.0017534 0 0.00015943 -0.00084538 -0.00032025 0.00051992 0.016278 0.00074606 0.0034855 0.0046412 -0.0044725 1.9536e-05 0.00093294 -0.0039648 0.00028977 -0.003923 -0.036537 -0.024932 0.0008618 -0.018274 -0.003457 -0.024395 0.010948 0.032049 0.00070623 0.053626 0.055779 0.025425 -0.0009534
0.30078 -0.0013701 0.00099443 0.0022534 0.0056718 0 0.0054919 0.0032115 0.00035349 -0.00060265 0.00086332 -0.0084071 -0.45387 0.0012374 -0.0011366 -0.0072205 0.0013794 5.6787e-05 -0.0071899 6.7606e-05 -0.0049209 -0.0063912 0 0.0045644 0 -0.00057358 -0.00065034 1.9986e-05 0.001169 0.012196 -0.0029032 0.0064995 0.0051711 -0.0017111 0.0018312 0.0024832 -0.0062708 -0.00070167 -0.0087163 -0.040234 -0.027721 0.000122 -0.020703 -0.0088553 -0.018965 0.020349 0.034087 0.0015438 0.051676 0.056019 0.025711 0.0033162
0.30469 -0.0012579 0.00074432 1.122e-05 0.0056443 0 0.0043095 0.0050556 0.00092697 -0.0016416 0.00070888 -0.0074656 -0.43759 -0.0022987 -0.0029492 -0.007421 4.6504e-05 -0.0010527 -0.0058939 0.0016723 -0.0043951 -0.0054735 0 0.0059155 0 -0.0011579 -0.00044502 0.00028539 0.00070314 0.0094368 -0.0051147 0.0061833 0.0025496 0.0014769 0.0026316 0.003441 -0.0085012 -0.00027364 -0.0078107 -0.042536 -0.0291 -0.00043613 -0.02315 -0.012819 -0.012939 0.028903 0.034854 0.0012489 0.047167 0.053193 0.023133 0.0073637
0.30859 -0.00063155 0.00018533 -0.0024563 0.001997 0 1.6536e-05 0.0048837 0.00069035 -0.0015505 -0.00016265 -0.001734 -0.43298 -0.0046984 -0.0045154 -0.0067862 -0.0012029 -0.00091301 -0.0050114 0.0027203 -0.0040316 -0.0029831 0 0.0046034 0 -0.0012164 -0.00040472 0.00022646 -0.00037797 0.0036915 -0.0052537 0.0023011 -0.0017798 0.0038807 0.0030733 0.0042392 -0.011151 0.0021886 -0.0013274 -0.044838 -0.030478 -0.00099426 -0.025598 -0.016783 -0.0069133 0.037456 0.03562 0.00095393 0.042658 0.050367 0.020555 0.009751
0.3125 0.00035592 -0.00019738 -0.0042708 -0.0029592 0 -0.0042855 0.0031341 0.00035888 -0.0003845 -0.0013094 0.0052578 -0.44186 -0.0040292 -0.0053236 -0.0051394 -0.0015476 0.00050311 -0.0047871 0.0012155 -0.0046699 -5.0035e-05 0 0.0015426 0 -0.00090598 -0.00042994 -0.00023642 -0.00098185 -0.0053543 -0.004035 -0.0025487 -0.0051251 0.0047206 0.0034149 0.0051223 -0.013312 0.0052034 0.0062118 -0.047339 -0.031358 -0.0018266 -0.027937 -0.019054 -0.0024573 0.043139 0.035403 -0.00024709 0.036911 0.045431 0.015754 0.010482
0.31641 0.0012637 -5.6319e-05 -0.0049821 -0.0059691 0 -0.0055948 0.0011792 0.00069931 0.00049243 -0.001931 0.0089842 -0.45523 -0.0012126 -0.0045286 -0.0023506 -0.0010027 0.0016456 -0.0040756 -0.0026172 -0.0053451 0.0019721 0 -0.0012587 0 -0.0006686 -0.00028177 -0.00085606 -0.00053996 -0.013509 -0.0031739 -0.0050398 -0.0054061 0.0041427 0.0032549 0.0058128 -0.013141 0.0062896 0.0095767 -0.049943 -0.03198 -0.0028006 -0.03022 -0.02045 0.0011873 0.047338 0.034678 -0.0019163 0.030525 0.039404 0.009804 0.0098884
0.32031 0.0016644 0.00046364 -0.0046695 -0.0051994 0 -0.0032599 0.00018831 0.0017104 8.8531e-05 -0.0012613 0.0076563 -0.46145 0.0012706 -0.0014305 0.001301 0.00024962 0.0012772 -0.0017317 -0.0061131 -0.0039827 0.002265 0 -0.002169 0 -0.00069052 0.00012417 -0.0011712 0.00049948 -0.017928 -0.0039054 -0.003905 -0.0026093 0.003009 0.0021823 0.0057194 -0.0092854 0.004242 0.0069594 -0.052758 -0.032628 -0.0038876 -0.032456 -0.021655 0.0044586 0.051007 0.033829 -0.003643 0.024126 0.033264 0.0037034 0.0076006
0.32422 0.0014831 0.00086555 -0.0036638 -0.0014763 0 0.0008163 0.00027219 0.0026243 -0.00093933 0.00082554 0.0033968 -0.45702 0.0019367 0.0034112 0.0049834 0.0020248 -0.00018184 0.0018616 -0.006378 0.00031091 0.0010634 0 -0.00083915 0 -0.00067031 0.00058237 -0.00088416 0.0012104 -0.021697 -0.0056467 -0.0007737 0.0012691 0.0021551 0.00048108 0.0044705 -0.0021334 0.00036832 0.00088739 -0.057499 -0.033515 -0.0060042 -0.034258 -0.021129 0.0043279 0.049837 0.031848 -0.0058924 0.017609 0.026082 -0.003768 0.0031488
0.32813 0.0010651 0.00082368 -0.0022585 0.0024753 0 0.0038694 0.00065698 0.0026697 -0.000969 0.0033785 -3.4391e-05 -0.44904 0.0014303 0.0076701 0.0075221 0.0036311 -0.0014405 0.0047059 -0.0029268 0.0057465 -0.00063169 0 0.0017675 0 -0.00017171 0.00076071 -0.00017432 0.0011014 -0.030509 -0.0062337 0.0015722 0.0037036 0.0017597 -0.0010013 0.0022794 0.0061144 -0.0025894 -0.0043954 -0.06224 -0.034402 -0.0081209 -0.036059 -0.020603 0.0041972 0.048667 0.029867 -0.0081419 0.011092 0.018901 -0.011239 -0.0023998
0.33203 0.00087487 0.00052716 -0.00066742 0.0040674 0 0.0042111 0.00054942 0.0017801 0.0006371 0.004701 -0.00053118 -0.44746 0.0013518 0.0084707 0.0078732 0.003762 -0.0021419 0.0047432 0.0017271 0.0089752 -0.0019894 0 0.004031 0 0.00080431 0.00049897 0.00039795 0.00046805 -0.044553 -0.0037719 0.0016514 0.0033659 0.0013403 -0.0016788 -0.00016652 0.012609 -0.0028248 -0.0061869 -0.068034 -0.035508 -0.010897 -0.037267 -0.019749 0.002596 0.045551 0.027415 -0.010023 0.0052277 0.012419 -0.018063 -0.0060376
0.33594 0.0010845 0.00045528 0.00088732 0.0025922 0 0.0020052 -0.00024302 0.00059352 0.0025446 0.0035315 0.0011327 -0.45576 0.0023437 0.0047261 0.0056863 0.0014878 -0.0032877 0.0016837 0.0040697 0.0080117 -0.0030394 0 0.0046563 0 0.0016661 -3.9737e-05 0.00036581 -5.7812e-05 -0.055498 0.0014986 0.00016349 0.00085525 0.00031028 -0.0017633 -0.0021595 0.0154 -0.00085631 -0.0044569 -0.074731 -0.036801 -0.014238 -0.037968 -0.018615 -0.00026547 0.040765 0.024558 -0.011587 -7.7772e-05 0.0065376 -0.024332 -0.0049028
0.33984 0.0014426 0.00082529 0.0022128 -0.00046954 0 -0.0012133 -0.0013921 -0.00012125 0.0026785 0.00021557 0.002772 -0.46953 0.003501 -0.0015429 0.0017409 -0.0024803 -0.0056074 -0.002564 0.0023605 0.0041295 -0.0043935 0 0.0035018 0 0.0017242 -0.00049074 -0.00022225 -0.00017033 -0.053551 0.0070907 -0.0011245 -0.0019093 -0.0014423 -0.0018827 -0.0033581 0.014352 0.0012446 -0.0008071 -0.081428 -0.038094 -0.017579 -0.038668 -0.01748 -0.0031269 0.03598 0.021701 -0.013152 -0.0053832 0.00065575 -0.030601 0.00077002
0.34375 0.0015497 0.0013283 0.0032973 -0.0025927 0 -0.003521 -0.0024386 -2.1283e-06 0.00045929 -0.0032913 0.0029293 -0.4826 0.0034985 -0.0064721 -0.0020827 -0.0058072 -0.0078806 -0.0052954 -0.002157 0.00076466 -0.0062877 0 0.001698 0 0.00087427 -0.00056195 -0.00084215 -7.2667e-05 -0.037948 0.010095 -0.00099544 -0.0029995 -0.0034221 -0.0022569 -0.003803 0.010968 0.0017893 0.0028366 -0.08755 -0.038893 -0.021177 -0.037526 -0.016671 -0.0060603 0.031153 0.01861 -0.012966 -0.0090141 -0.0022391 -0.033348 0.0070156
0.34766 0.0012486 0.0014488 0.0042829 -0.0019409 0 -0.0035232 -0.0029442 0.0007842 -0.0023816 -0.004819 0.001581 -0.49235 0.0020197 -0.0073673 -0.0036134 -0.0062501 -0.0075664 -0.0050793 -0.0063932 0.00040795 -0.0080117 0 0.00080278 0 -0.00022862 -0.00023135 -0.00095786 -0.00010391 -0.019221 0.0093234 0.00059542 -0.001593 -0.0048444 -0.0024231 -0.0036304 0.0073705 0.00064905 0.0046649 -0.093659 -0.039681 -0.02478 -0.036344 -0.01587 -0.0089954 0.026326 0.015514 -0.012741 -0.012607 -0.005067 -0.036016 0.0091188
0.35156 0.00073422 0.0010078 0.0051251 0.0013748 0 -0.0010859 -0.0024454 0.00172 -0.0033878 -0.0036403 -0.0006009 -0.49847 -8.8489e-08 -0.0048206 -0.0018107 -0.0036475 -0.0035096 -0.0027673 -0.007725 0.0024553 -0.0084091 0 0.0014833 0 -0.00072107 0.00026811 -0.00046351 -0.0003198 -0.0097568 0.0059214 0.0029132 0.0016036 -0.0050653 -0.001825 -0.0028239 0.0050301 -0.0011322 0.0032967 -0.098053 -0.039696 -0.027775 -0.034166 -0.015177 -0.010896 0.022943 0.012694 -0.011624 -0.015598 -0.0064826 -0.036775 0.0057785
0.35547 0.00030763 0.0003279 0.0052998 0.005234 0 0.0023328 -0.0006549 0.00217 -0.0017703 -0.00091102 -0.0029226 -0.49903 -0.0013541 -0.0020007 0.0021386 -0.00025221 0.0021384 -0.00065031 -0.0056554 0.0040013 -0.0069796 0 0.0028117 0 -0.00029998 0.00063505 0.00028619 -0.00048596 -0.011945 0.002106 0.0049132 0.0046722 -0.0038437 -0.00052713 -0.0012808 0.0039077 -0.0024181 -0.0011226 -0.10005 -0.038632 -0.029921 -0.0306 -0.014633 -0.011355 0.021576 0.010257 -0.0092635 -0.017748 -0.005929 -0.034872 0.00038428
0.35938 9.5106e-05 -0.00012791 0.0040746 0.0067618 0 0.0042825 0.0020555 0.0016543 0.00086816 0.0014429 -0.0045069 -0.49126 -0.0015979 -0.0018074 0.0052072 0.0010479 0.0051829 -0.00051632 -0.0018265 0.0026736 -0.0044472 0 0.0029704 0 0.0005318 0.00070278 0.00081561 -0.00041322 -0.016565 -0.00061483 0.0053948 0.005435 -0.0014214 0.00082901 0.00087734 0.0025164 -0.0025335 -0.0059035 -0.10206 -0.037568 -0.032067 -0.027033 -0.014089 -0.011814 0.020208 0.007821 -0.0069027 -0.019899 -0.0053754 -0.03297 -0.0021232
0.36328 5.5097e-05 -0.0001873 0.0013214 0.0042964 0 0.002987 0.0045219 0.0002161 0.0021749 0.0022661 -0.0041663 -0.47736 -0.0011865 -0.0044901 0.0046004 -0.00090706 0.0029791 -0.0022257 0.0013247 -0.0012298 -0.0022113 0 0.00097253 0 0.00097316 0.00051567 0.0008687 -0.00019737 -0.013697 -0.0021737 0.0034074 0.0028045 0.0015045 0.0017822 0.0031058 -0.00093981 -0.0011606 -0.0068403 -0.098611 -0.034255 -0.031622 -0.021648 -0.012973 -0.0093567 0.023181 0.0067458 -0.0032001 -0.021307 -0.0028773 -0.027917 6.5582e-05
0.36719 0.00021088 3.1259e-05 -0.0019059 -0.0011449 0 -0.00094358 0.0055109 -0.0013423 0.0012814 0.001762 -0.0013117 -0.46706 -0.00086537 -0.0077233 0.00011499 -0.004662 -0.0030699 -0.0039267 0.0022439 -0.0051252 -0.0012457 0 -0.0020869 0 0.00067913 0.00024361 0.00048045 -9.3004e-05 -0.0050763 -0.0033174 -0.00074782 -0.0021196 0.0039663 0.0025922 0.0046345 -0.0068882 0.0016423 -0.0015651 -0.094258 -0.030567 -0.030745 -0.01596 -0.011761 -0.0064139 0.026876 0.0058973 0.00072604 -0.022592 -5.5411e-05 -0.02234 0.0039984
0.37109 0.00074551 0.00048422 -0.0038368 -0.0061104 0 -0.0044231 0.0048207 -0.0017738 -0.00064124 0.00087172 0.0027821 -0.47046 -0.0010842 -0.0087775 -0.0053057 -0.0074262 -0.0085924 -0.0036737 0.0012215 -0.0064069 -0.0014977 0 -0.0035909 0 3.3756e-05 2.4932e-05 -0.00014836 -0.00019629 -0.0047303 -0.0045921 -0.0048227 -0.0061889 0.0051625 0.0038714 0.0049626 -0.013387 0.0049839 0.0075077 -0.088216 -0.026269 -0.028863 -0.0099979 -0.010077 -0.0028004 0.031745 0.0056767 0.0047901 -0.023731 0.0028686 -0.016364 0.0050208
0.375 0.0017661 0.0013901 -0.0033435 -0.0068824 0 -0.0040573 0.0036019 -0.00027425 -0.0018471 0.00036083 0.0052176 -0.48691 -0.001841 -0.0067011 -0.0076608 -0.007317 -0.0098865 -0.0011008 5.8256e-05 -0.004432 -0.0022203 0 -0.0016174 0 -0.00028359 -0.00011714 -0.00074749 -0.00031628 -0.026428 -0.0059349 -0.0055997 -0.0060577 0.0049895 0.0057087 0.0042298 -0.016909 0.007025 0.014047 -0.078168 -0.020524 -0.024602 -0.0033865 -0.0072782 0.0024021 0.039394 0.0069438 0.0091808 -0.024523 0.0060346 -0.0094432 0.0014421
0.37891 0.0029989 0.0029096 -0.00099972 -0.0022569 0 0.00091831 0.0033701 0.0027321 -0.0017148 0.00050164 0.0038138 -0.50312 -0.0027484 -0.0027855 -0.0050972 -0.0046646 -0.0067043 0.0022037 0.00060299 -0.00072082 -0.0027235 0 0.002979 0 3.5595e-05 -0.0002131 -0.00099587 -0.00018421 -0.06992 -0.0069138 -0.0014567 -0.00080686 0.0042231 0.0073275 0.0031191 -0.014749 0.0060413 0.012662 -0.06812 -0.014779 -0.020341 0.0032248 -0.004479 0.0076045 0.047042 0.0082109 0.013572 -0.025316 0.0092005 -0.0025227 -0.0038805
0.38281 0.0038483 0.0046701 0.0012891 0.0052055 0 0.0075384 0.0045842 0.0057361 -0.00089214 0.0012865 -0.00045709 -0.5052 -0.0030979 0.00067679 0.00053975 -0.0014389 -0.0018505 0.0039143 0.0031633 0.0023873 -0.0027774 0 0.0066262 0 0.00069057 -0.00022433 -0.00062071 0.00022447 -0.11943 -0.0069928 0.0056235 0.0067504 0.0040218 0.0077296 0.0023707 -0.0073113 0.0021233 0.0037642 -0.056433 -0.0089199 -0.014586 0.009185 -0.00052369 0.01268 0.055209 0.010836 0.017588 -0.025698 0.011261 0.0033909 -0.0065156
0.38672 0.0038765 0.0057914 0.0019079 0.010717 0 0.011136 0.0062434 0.007254 -5.6676e-05 0.0025355 -0.003715 -0.49326 -0.0021058 0.0020358 0.0052615 0.00051523 0.0015443 0.0028025 0.0060881 0.003328 -0.0024697 0 0.0055874 0 0.0011388 -2.772e-05 0.00035745 0.00059898 -0.15591 -0.0055355 0.010913 0.011625 0.0049984 0.0066339 0.0023261 0.0017854 -0.0022332 -0.0062104 -0.044159 -0.0030195 -0.0082971 0.014912 0.0038454 0.017711 0.063562 0.013947 0.02147 -0.025932 0.012927 0.0089441 -0.0047946
0.39063 0.0032387 0.0055664 0.00093764 0.010683 0 0.0090211 0.0069168 0.0069404 0.00097535 0.0037284 -0.0024336 -0.48215 0.00045347 0.0011253 0.0062268 0.00086546 0.0022834 -0.00028002 0.0070587 0.0021221 -0.0019143 0 -0.00089574 0 0.0011305 0.00042792 0.0014651 0.00054335 -0.17146 -0.0019386 0.010528 0.010335 0.0066143 0.0046726 0.0028325 0.0082387 -0.0037321 -0.0098137 -0.032278 0.0024858 -0.0021131 0.020187 0.0082684 0.022307 0.071374 0.017181 0.025199 -0.026007 0.014143 0.013916 -0.0011112
0.39453 0.0025721 0.0041533 -1.0314e-05 0.0054136 0 0.0027019 0.0060772 0.0056542 0.0026752 0.0040841 0.0032343 -0.48584 0.0036252 -0.00096194 0.0037827 0.0007144 0.0011638 -0.0030557 0.0051345 0.00017284 -0.0011762 0 -0.0095902 0 0.00086083 0.00094984 0.0020033 -5.0123e-05 -0.17283 0.0037501 0.0047801 0.0038565 0.007492 0.0026641 0.0034565 0.010267 -0.00098802 -0.0045307 -0.022236 0.0061412 0.003579 0.023344 0.012944 0.024869 0.076657 0.020989 0.028213 -0.025331 0.013261 0.016167 0.00082063
0.39844 0.0023863 0.0025066 0.00061876 -0.0010789 0 -0.0032635 0.0043346 0.0044705 0.0046054 0.0032284 0.0094446 -0.50147 0.0054929 -0.0027068 0.00053321 0.0012863 -0.00045131 -0.0035893 0.0017157 -0.00067203 -0.00034463 0 -0.015528 0 0.00065152 0.0011577 0.0016035 -0.00083993 -0.17205 0.010192 -0.0018577 -0.0028292 0.0064653 0.00084742 0.0037234 0.0097112 0.0041407 0.0055365 -0.012195 0.0097966 0.009271 0.0265 0.017619 0.027431 0.081939 0.024796 0.031227 -0.024656 0.012379 0.018418 -0.00047058
0.40234 0.0025632 0.0015306 0.0028592 -0.004117 0 -0.004817 0.0025033 0.0037136 0.0053336 0.0018497 0.012132 -0.51134 0.0044926 -0.0030421 -0.0013803 0.0026496 -0.0017129 -0.0017404 -0.00061128 0.00066646 0.00048013 0 -0.015849 0 0.00057955 0.0008086 0.00061144 -0.0012491 -0.17437 0.015039 -0.0043604 -0.0045428 0.0035167 -0.0010301 0.0032524 0.009984 0.008011 0.013448 -0.005383 0.011052 0.012991 0.027588 0.021306 0.027883 0.083792 0.02803 0.033871 -0.02326 0.0099561 0.018376 -0.0035514
0.40625 0.0024972 0.0012959 0.0052668 -0.0018354 0 -0.0014003 0.00078654 0.0029904 0.0038865 0.0013709 0.010565 -0.50173 0.00086532 -0.0018816 -0.0019837 0.0036573 -0.0022414 0.00086201 -0.00040052 0.0036641 0.0012603 0 -0.011964 0 0.00046929 0.00010114 -0.00015589 -0.00090974 -0.17496 0.016384 -0.0012367 -5.4844e-05 -0.00015785 -0.0029334 0.0019247 0.012721 0.0082277 0.014985 -0.00058726 0.010808 0.015478 0.027383 0.024377 0.027016 0.083504 0.030906 0.036285 -0.021415 0.0065719 0.016903 -0.006497
0.41016 0.0017438 0.0011314 0.0063118 0.0036025 0 0.0038814 -0.00090525 0.0020289 0.0011864 0.002622 0.0075124 -0.47849 -0.0032015 -5.5874e-05 -0.0026373 0.0031481 -0.0017322 0.0022457 0.0013462 0.0064209 0.0019292 0 -0.0080734 0 0.00020714 -0.00040575 -0.00014074 7.6374e-06 -0.16615 0.014264 0.0044581 0.0068926 -0.0029478 -0.0041 0.00015389 0.016202 0.0055 0.01119 0.0039194 0.010352 0.017726 0.027021 0.027283 0.026002 0.082901 0.033655 0.038693 -0.019512 0.0031054 0.015287 -0.0091108
0.41406 0.00050639 0.00047555 0.0056657 0.0078608 0 0.0067831 -0.002064 0.0012128 -0.00036673 0.0048074 0.0060975 -0.46156 -0.0051563 0.0013485 -0.0038944 0.0012476 -0.00013222 0.0016706 0.0021997 0.0070221 0.00217 0 -0.0072798 0 -3.917e-05 -0.00027949 0.00043488 0.00086701 -0.14629 0.010713 0.0078885 0.010578 -0.0038005 -0.0036088 -0.0010317 0.01695 0.0027131 0.0063529 0.0034747 0.006266 0.015868 0.023965 0.027374 0.022445 0.076902 0.034238 0.040994 -0.016628 -0.0017706 0.011231 -0.012234
0.41797 -0.00053255 -0.00045361 0.0041845 0.0077455 0 0.0050098 -0.0015695 0.0011232 0.00091142 0.0060425 0.006732 -0.46363 -0.0041064 0.0018235 -0.0045637 -0.00053046 0.0018566 2.3838e-05 0.00069465 0.0050621 0.0014611 0 -0.0087997 0 1.7378e-05 0.00033462 0.00081506 0.0010344 -0.12083 0.0080451 0.0064011 0.0078225 -0.0026838 -0.0014266 -0.00050647 0.012927 0.0022343 0.0039841 0.00303 0.0021804 0.014011 0.020909 0.027464 0.018888 0.070904 0.03482 0.043294 -0.013744 -0.0066466 0.0071753 -0.015218
0.42188 -0.00084078 -0.00089793 0.0028255 0.0033967 0 -0.00031123 0.001033 0.0016564 0.0041381 0.0051241 0.0071801 -0.47619 -0.0014235 0.0017637 -0.0030031 -0.00055458 0.0029471 -0.0011968 -0.0022452 0.0019642 -0.00039299 0 -0.0088518 0 0.00042487 0.00079005 0.00050877 0.00039388 -0.095079 0.0068205 0.0013544 0.00037926 -0.0004112 0.0012468 0.0019432 0.0053216 0.0039698 0.0044054 0.0013809 -0.0028713 0.010537 0.01724 0.026159 0.014938 0.063134 0.034085 0.045636 -0.010604 -0.01148 0.0028992 -0.015118
0.42578 -0.00047676 -0.0004238 0.0017674 -0.0021064 0 -0.0055392 0.0043576 0.0018788 0.0063338 0.002718 0.0053047 -0.47873 0.00065231 0.0019419 0.00085837 0.0014732 0.0023676 -0.0012614 -0.0042167 -0.00028175 -0.0027087 0 -0.00438 0 0.00087772 0.00054046 -0.00017956 -0.00053002 -0.067133 0.0054353 -0.0033459 -0.0065793 0.0018448 0.0028334 0.0049729 -0.0025536 0.0057331 0.0053622 -0.0014982 -0.0089097 0.0054136 0.012944 0.023427 0.010587 0.053556 0.032005 0.048021 -0.0072023 -0.01627 -0.0016022 -0.0093017
0.42969 6.3961e-05 0.00056539 0.00058293 -0.0051511 0 -0.0070102 0.0058073 0.00094396 0.0049293 0.00063217 0.0013483 -0.46144 0.0010681 0.0025985 0.0050727 0.0042844 0.00082043 -0.0006429 -0.003621 -0.00076542 -0.0041339 0 0.0039185 0 0.0010178 -0.00030943 -0.00046393 -0.0009947 -0.029449 0.0017893 -0.0044106 -0.0084418 0.0030418 0.0026469 0.0062925 -0.0079634 0.0052753 0.0043111 -0.0043773 -0.014948 0.00028991 0.0086491 0.020696 0.006236 0.043977 0.029924 0.050406 -0.003801 -0.021061 -0.0061036 0.0010454
0.43359 0.0003661 0.0012382 -0.00094559 -0.004108 0 -0.0035228 0.0038508 -0.00090999 2.126e-07 -9.0498e-05 -0.0025377 -0.43661 0.00071548 0.0030519 0.00734 0.006205 5.3857e-05 -0.00020817 -0.0010569 -6.4452e-05 -0.0037311 0 0.012114 0 0.0008324 -0.0010852 7.4262e-05 -0.00067832 0.021913 -0.0044951 -0.0014639 -0.0044397 0.0026875 0.0013359 0.0043937 -0.010469 0.0020641 0.00027071 -0.0059754 -0.020131 -0.0052343 0.0050517 0.017004 0.0030565 0.034099 0.026188 0.052565 -0.00049801 -0.024236 -0.0089439 0.010691
0.4375 0.0004197 0.0011976 -0.0024178 -0.00025888 0 0.0027013 -0.0002547 -0.0024763 -0.0057763 -0.00015673 -0.0046374 -0.42612 0.0012594 0.0022777 0.0070211 0.006476 0.0011882 -0.00014275 0.0014258 0.00084451 -0.0019543 0 0.016507 0 0.00068403 -0.0012041 0.0010003 3.635e-05 0.079536 -0.011375 0.0029545 0.0020781 0.0011417 0.00011792 1.0633e-05 -0.011378 -0.0024977 -0.0057544 -0.0074835 -0.025253 -0.010787 0.0015033 0.013245 -4.0717e-05 0.024199 0.022337 0.054708 0.0027981 -0.027298 -0.011667 0.01443
0.44141 0.00048139 0.00083469 -0.003248 0.0032989 0 0.0073332 -0.0032877 -0.002786 -0.0092404 -0.00098619 -0.0051806 -0.43844 0.003298 -6.6245e-05 0.0054162 0.0054396 0.003402 0.00017713 0.002278 0.0017383 -0.00036752 0 0.016616 0 0.00089476 -0.00073668 0.0014362 0.00041656 0.12675 -0.015831 0.005312 0.0062659 -0.00044812 -0.00034647 -0.0041607 -0.011928 -0.006225 -0.011502 -0.0075194 -0.029123 -0.015342 -0.0012221 0.010025 -0.0021803 0.015242 0.018483 0.056509 0.0059171 -0.029266 -0.013189 0.011786
0.44531 0.00071207 0.00080175 -0.0033288 0.0038783 0 0.0069327 -0.0029059 -0.0021032 -0.0089507 -0.0028588 -0.0056065 -0.45996 0.0056695 -0.0031516 0.0041776 0.0036555 0.004426 0.0012202 0.0016218 0.0029356 -0.00016413 0 0.014882 0 0.0013205 -0.00027692 0.0009472 5.8438e-05 0.14858 -0.0161 0.0035152 0.0052204 -0.00079932 -0.00032929 -0.0055011 -0.012116 -0.0075893 -0.014713 -0.0050905 -0.030896 -0.018229 -0.0025698 0.0077083 -0.0027165 0.0078633 0.014627 0.057736 0.0087396 -0.029402 -0.012699 0.0075501
0.44922 0.0010021 0.0012254 -0.0030896 0.0010529 0 0.0016555 0.00020132 -0.0015772 -0.0057593 -0.004423 -0.0067646 -0.46948 0.0064792 -0.0054801 0.0037089 0.0012341 0.0025642 0.0023716 0.0006859 0.0041056 -0.00095139 0 0.013747 0 0.0014083 -0.00027156 -2.6563e-05 -0.00075639 0.14187 -0.012744 -0.0016203 -0.00012581 0.00052277 -0.000447 -0.0035774 -0.01104 -0.0065249 -0.014414 -0.0026615 -0.032668 -0.021115 -0.0039174 0.0053917 -0.0032527 0.00048439 0.010771 0.058963 0.011562 -0.029538 -0.012208 0.0073522
0.45313 0.0011088 0.0015444 -0.0029033 -0.0030761 0 -0.0045601 0.002984 -0.0019099 -0.0017654 -0.0041917 -0.0081238 -0.45974 0.0047551 -0.0058925 0.0032362 -0.0017228 -0.0015979 0.0022415 0.00038768 0.0039136 -0.0011924 0 0.013296 0 0.00074139 -0.00056016 -0.00063959 -0.0013683 0.11603 -0.0078447 -0.0067679 -0.0058025 0.0025655 -0.00091001 -0.00040973 -0.0079821 -0.0042996 -0.011559 0.0029583 -0.031096 -0.020504 -0.0032449 0.0055912 -0.001564 -0.0038306 0.0083382 0.058954 0.014031 -0.02704 -0.0090167 0.012459
0.45703 0.00088307 0.0011315 -0.0026022 -0.0053915 0 -0.00691 0.0028435 -0.002527 0.0011171 -0.0023266 -0.0085404 -0.44327 0.0011999 -0.0042488 0.0022287 -0.0042584 -0.0054203 9.9868e-05 0.00061968 0.0014237 1.8e-05 0 0.01182 0 -0.00045662 -0.00063638 -0.00049355 -0.0013878 0.084286 -0.0032863 -0.008293 -0.0076602 0.0035284 -0.0014387 0.0013612 -0.0030522 -0.0026122 -0.0083816 0.0093097 -0.028758 -0.019091 -0.0021092 0.0063675 0.00063477 -0.0074432 0.0062315 0.058661 0.016418 -0.023937 -0.0052058 0.018793
0.46094 0.00033965 -1.6642e-05 -0.0017152 -0.0040614 0 -0.0036804 -0.0001742 -0.0022105 0.0019873 -0.00061964 -0.0073453 -0.43792 -0.0024583 -0.0014028 0.0013261 -0.0047484 -0.0062382 -0.0030316 0.00077754 -0.0022059 0.0017396 0 0.008328 0 -0.0013956 -0.00030921 3.4644e-05 -0.0010191 0.054247 0.00034384 -0.0049774 -0.0043476 0.0021329 -0.0018001 0.00070862 0.0029043 -0.0023818 -0.0065604 0.016061 -0.025711 -0.016781 -0.00058401 0.0078559 0.0033202 -0.010261 0.0047773 0.057939 0.018767 -0.020221 -0.00087478 0.020905
0.46484 -0.00043111 -0.0012739 -0.00015048 8.549e-06 0 0.002126 -0.0037632 -0.00052013 0.0011141 -0.00061694 -0.0045607 -0.44856 -0.0047186 0.0012778 0.0016211 -0.0024495 -0.0034569 -0.0049687 0.00067677 -0.0041147 0.0020048 0 0.003991 0 -0.0013602 3.6052e-05 0.00029986 -0.00075036 0.025821 0.0035488 0.00076724 0.0016679 -0.0012715 -0.0022056 -0.0011626 0.0086421 -0.0029774 -0.0056331 0.023991 -0.020573 -0.011823 0.0020904 0.011446 0.007442 -0.010735 0.0052483 0.055949 0.021002 -0.014695 0.0049915 0.01684
0.46875 -0.0013428 -0.0020272 0.0014974 0.0037392 0 0.0051848 -0.0055952 0.0015619 -0.00027748 -0.001963 -0.00051233 -0.46384 -0.0050638 0.0024705 0.0031685 0.0011853 0.0010214 -0.0043035 0.00076044 -0.002497 -3.1076e-05 0 0.00092589 0 -0.00034753 -8.0223e-05 0.00012753 -0.00078194 -0.0032141 0.0069312 0.0044906 0.0058693 -0.0048585 -0.0030466 -0.0021999 0.012725 -0.0026002 -0.0033271 0.031922 -0.015435 -0.0068652 0.0047648 0.015036 0.011564 -0.011208 0.0057194 0.053959 0.023238 -0.0091688 0.010858 0.0093218
0.47266 -0.0023014 -0.0022387 0.0024018 0.0041704 0 0.0024095 -0.0050567 0.0024922 -0.00059342 -0.0028031 0.0041705 -0.46865 -0.0038574 0.0014286 0.0045849 0.0032622 0.0042971 -0.001828 0.0014802 0.0010264 -0.0028947 0 -0.00010069 0 0.00088579 -0.00056381 -4.1875e-05 -0.00083145 -0.030873 0.010379 0.0032077 0.0050735 -0.0066583 -0.0042829 -0.0013836 0.013864 0.00020539 0.0020935 0.038775 -0.010228 -0.001328 0.0073839 0.019058 0.016099 -0.010775 0.0076165 0.051004 0.025492 -0.0032253 0.016648 0.0026986
0.47656 -0.0031794 -0.0023585 0.0022186 0.00077493 0 -0.0043372 -0.0030868 0.0016375 0.0010935 -0.0017564 0.0081191 -0.45741 -0.0018288 -0.0015583 0.004383 0.002021 0.0045931 0.00011084 0.0026823 0.0024279 -0.003996 0 -0.00023552 0 0.0014171 -0.00073439 0.00026588 -0.00051328 -0.050266 0.012964 -0.0020023 -0.00011791 -0.0059533 -0.0052387 0.00065655 0.011619 0.0050166 0.0095236 0.045149 -0.0049895 0.0044663 0.0099784 0.023272 0.020818 -0.0099406 0.010146 0.047621 0.027755 0.0029036 0.022404 -0.00080567
0.48047 -0.0038551 -0.0027707 0.0012852 -0.0040723 0 -0.0098776 -0.00088794 -0.00016148 0.0040844 0.0007273 0.0094412 -0.43576 0.00029562 -0.0050882 0.0026416 -0.0012848 0.0023231 -0.00015394 0.0037145 -0.0007219 -0.0021366 0 -0.00069885 0 0.00087566 -8.6568e-05 0.00093908 0.0001618 -0.054344 0.013456 -0.0067326 -0.0058076 -0.0036041 -0.0051113 0.0025675 0.0069648 0.0094122 0.015181 0.051033 -9.0718e-05 0.0099625 0.012377 0.027187 0.025441 -0.0091771 0.012744 0.044129 0.029995 0.0088164 0.02785 -0.0019496
0.48438 -0.0042618 -0.0034133 0.0001453 -0.0069266 0 -0.010227 0.00085655 -0.0014462 0.0061761 0.0029785 0.007154 -0.41293 0.0019014 -0.0073213 0.0010849 -0.0034081 -0.00058188 -0.0019709 0.0040783 -0.0062748 0.0012464 0 -0.00087308 0 -0.00031103 0.0010071 0.0013385 0.0007484 -0.040518 0.011055 -0.0069405 -0.0079297 -0.0011851 -0.0037114 0.0035002 0.0018842 0.010644 0.015489 0.053707 0.0025798 0.013503 0.013488 0.029143 0.02944 -0.0088808 0.015785 0.039919 0.032087 0.013312 0.031266 -0.0023547
0.48828 -0.0043557 -0.0039103 -0.00099874 -0.0059612 0 -0.00586 0.0017465 -0.0014724 0.0052161 0.0037554 0.002591 -0.39571 0.0025631 -0.0071851 0.001316 -0.0022939 -0.0023531 -0.003042 0.0038738 -0.0090805 0.0034268 0 0.0011248 0 -0.0012997 0.00153 0.00097651 0.00083398 -0.010896 0.0059446 -0.0024354 -0.0054634 0.000187 -0.0016984 0.0034133 -0.0020577 0.0078134 0.010189 0.056381 0.0052504 0.017043 0.014599 0.031098 0.03344 -0.0085846 0.018826 0.035709 0.034179 0.017808 0.034682 -0.0023038
0.49219 -0.0040434 -0.0039503 -0.0022908 -0.0023129 0 -0.00086997 0.0013352 -0.00071913 0.00099221 0.0030067 -0.0011567 -0.38866 0.0022132 -0.005157 0.0030093 0.00078796 -0.0026106 -0.0017849 0.0036019 -0.0060227 0.0029502 0 0.005817 0 -0.0014815 0.00086666 6.289e-05 0.00047589 0.030572 -0.00062167 0.002979 -0.0010417 0.00037489 -9.6901e-05 0.0025229 -0.0049155 0.0026262 0.0027326 0.05684 0.005745 0.018324 0.014627 0.030702 0.036511 -0.0090602 0.021191 0.031342 0.035862 0.020383 0.035971 -0.00080382
0.49609 -0.0032109 -0.0034587 -0.0037636 0.0010014 0 0.00091748 -0.00046435 -0.00025259 -0.0043134 0.0011949 -0.0019072 -0.39494 0.0012427 -0.0027933 0.0040466 0.0025072 -0.0021835 0.0010351 0.0036073 0.00055638 0.00078809 0 0.010853 0 -0.00087513 -0.00043944 -0.00068334 0.00011389 0.079549 -0.0068556 0.0048435 0.0014892 -8.0091e-05 0.0004355 0.00090096 -0.0080079 -0.0019852 -0.0025099 0.05564 0.0046106 0.017911 0.013846 0.028545 0.038888 -0.010114 0.023049 0.026858 0.037241 0.021521 0.035668 0.0026894
0.5 -0.0018888 -0.0024913 -0.0050371 0.0016292 0 -0.00085875 -0.0027386 -0.00074018 -0.007736 -0.0015132 -0.00072453 -0.41274 0.00032674 -0.0013182 0.0026017 0.00092512 -0.0018723 0.0031269 0.0037542 0.0048521 -0.00096734 0 0.012851 0 -1.0891e-05 -0.0011166 -0.00074609 7.3167e-05 0.12953 -0.011321 0.001822 0.00034728 -0.00053045 -2.9991e-05 -0.0012301 -0.012139 -0.0041771 -0.0037473 0.054413 0.0034419 0.017461 0.013053 0.026345 0.041243 -0.011176 0.024883 0.022375 0.038605 0.022616 0.035323 0.0072561
0.50391 -0.00036614 -0.0011365 -0.005557 -0.00028087 0 -0.0033392 -0.0038684 -0.0020172 -0.0078486 -0.0049041 -0.0012195 -0.43152 3.5753e-07 -0.00062982 -0.00088013 -0.0024952 -0.0014776 0.0031043 0.0035892 0.0032461 -0.0012932 0 0.01097 0 0.00052825 -0.00043353 -0.00028452 0.00023405 0.17001 -0.01357 -0.0034121 -0.00291 -0.00053161 -0.00089326 -0.0030936 -0.01616 -0.0044249 -0.0028706 0.050867 -0.00067905 0.013697 0.011237 0.020444 0.041725 -0.012987 0.024649 0.018038 0.038727 0.020055 0.031402 0.011389
0.50781 0.00094516 0.00039314 -0.0050791 -0.0024375 0 -0.0034358 -0.0029067 -0.0033545 -0.0056779 -0.0077864 -0.0059806 -0.43678 0.00026332 0.00025648 -0.0038417 -0.0044696 -0.00014856 0.0019262 0.0027732 -0.0021733 -0.00092629 0 0.0082168 0 0.00051874 0.0010026 0.0001005 0.00022808 0.18891 -0.014002 -0.0067167 -0.0050259 0.00012081 -0.0014987 -0.0037042 -0.017526 -0.004734 -0.0033931 0.047321 -0.0048 0.009933 0.0094213 0.014543 0.042207 -0.014797 0.024414 0.0137 0.038849 0.017493 0.027481 0.014516
0.51172 0.0018237 0.0016886 -0.0038226 -0.002526 0 -0.0005319 -0.00067705 -0.0039608 -0.0034683 -0.0081968 -0.013483 -0.42246 0.00052566 0.001838 -0.0038455 -0.0033412 0.0022718 0.0017651 0.0014131 -0.0059314 -0.0010103 0 0.0085695 0 0.00017125 0.0018011 -3.5331e-06 -0.00010266 0.17927 -0.013131 -0.0059193 -0.0039191 0.0013337 -0.0015037 -0.002846 -0.014523 -0.0067052 -0.0072465 0.04365 -0.0091951 0.0057359 0.007919 0.0080794 0.042007 -0.016262 0.023382 0.0096009 0.038359 0.013882 0.022665 0.017229
0.51563 0.0024041 0.002359 -0.0021414 -0.00018709 0 0.0033645 0.00078857 -0.0033498 -0.0026376 -0.0052042 -0.018753 -0.39878 8.0847e-06 0.0034072 -0.00077617 -0.00065981 0.004414 0.0035041 9.0516e-05 -0.0048855 -0.0014933 0 0.012651 0 -0.00013013 0.0011654 -0.00048139 -0.0005328 0.14448 -0.011028 -0.002162 -0.0002505 0.0025917 -0.00098545 -0.0015533 -0.0080327 -0.010148 -0.01316 0.039828 -0.013924 0.0010116 0.0067983 0.00093203 0.040978 -0.017307 0.02138 0.0057906 0.037124 0.0089933 0.016757 0.019937
0.51953 0.0029827 0.0024094 -0.00014495 0.0028162 0 0.00562 0.00014012 -0.0015683 -0.0028838 -0.0004616 -0.0175 -0.38473 -0.0016008 0.0038583 0.0030324 0.00073404 0.0042394 0.0056201 -0.00043094 -0.0012686 -0.0012569 0 0.016611 0 -0.00017059 -0.00032079 -0.00092993 -0.0007425 0.096407 -0.007551 0.0015876 0.0034217 0.0030699 -0.00032214 -0.0012948 -0.0010244 -0.013204 -0.017651 0.036006 -0.018653 -0.0037127 0.0056776 -0.0062154 0.039949 -0.018352 0.019377 0.0019803 0.035889 0.0041046 0.01085 0.021636
0.52344 0.0036522 0.0023242 0.0022686 0.0042826 0 0.0050311 -0.0019441 0.00070557 -0.002999 0.0026956 -0.0098965 -0.39066 -0.0037008 0.0030821 0.0047856 -0.00014244 0.0010277 0.0057653 0.00029007 0.00010323 0.00017436 0 0.015699 0 -4.0847e-05 -0.0013001 -0.0011059 -0.00068126 0.046569 -0.0030552 0.0031067 0.0048463 0.0021735 7.544e-05 -0.0024927 0.0038137 -0.013619 -0.017494 0.033174 -0.02161 -0.0069855 0.006699 -0.011554 0.038339 -0.017443 0.016946 -0.00094412 0.033964 -0.00056338 0.0054399 0.02035
0.52734 0.0041811 0.0026407 0.0050301 0.0035605 0 0.0024076 -0.0033594 0.0024289 -0.0021841 0.002293 -0.00045914 -0.40868 -0.0050232 0.0021959 0.0034507 -0.001581 -0.0035055 0.0033864 0.0019309 -0.0027092 0.0014584 0 0.0089253 0 2.2645e-05 -0.00097996 -0.0010536 -0.00055971 -0.0027493 0.0013935 0.0023461 0.0037153 0.00016503 7.9703e-05 -0.0039112 0.0060412 -0.01016 -0.011779 0.030464 -0.02435 -0.01008 0.0079836 -0.016671 0.036658 -0.016293 0.014461 -0.0037598 0.031954 -0.0052043 9.0507e-05 0.014898
0.53125 0.0042975 0.0034046 0.0076583 0.0020929 0 -0.00022237 -0.0025019 0.0029342 -0.00045604 -0.00010634 0.0058129 -0.42139 -0.004584 0.0021382 0.00029982 -0.001479 -0.0063873 0.00046741 0.0034266 -0.0066503 0.00042248 0 -0.00014296 0 -8.6227e-05 0.00018397 -0.00085368 -0.00052184 -0.059648 0.0047768 0.00097749 0.0016424 -0.001757 8.0916e-06 -0.003666 0.0072457 -0.003375 -0.0024066 0.028165 -0.02598 -0.012266 0.010303 -0.020381 0.03508 -0.014304 0.012294 -0.0060777 0.030055 -0.0089161 -0.0042829 0.0061555
0.53516 0.0040655 0.0041256 0.0094793 0.0020699 0 -0.00084753 0.00043861 0.0026416 0.0019084 -0.00067557 0.0073836 -0.41936 -0.0026554 0.0021971 -0.0024471 2.1234e-05 -0.0060077 -0.0005642 0.0036404 -0.0071328 -0.0036027 0 -0.0072777 0 -0.0002356 0.0010917 -0.00041905 -0.000466 -0.13441 0.0071606 0.00091599 0.00082793 -0.0021675 0.00043979 -0.00090933 0.0090697 0.0045925 0.0069964 0.026702 -0.02536 -0.012608 0.014724 -0.021235 0.033711 -0.010614 0.010771 -0.007386 0.028381 -0.010743 -0.0066764 -0.0034618
0.53906 0.003904 0.0043356 0.010093 0.0043869 0 0.0014704 0.0039734 0.0029195 0.0048259 0.0028926 0.0068002 -0.40846 -0.00076992 0.00042727 -0.0034359 0.00066421 -0.0036316 0.0004224 0.0022719 -0.0031522 -0.0085813 0 -0.011893 0 -0.00022786 0.0011424 0.00034253 -0.00027438 -0.22832 0.0097547 0.00303 0.0024977 -0.00040691 0.0017655 0.0034878 0.011548 0.011071 0.013088 0.025239 -0.02474 -0.01295 0.019144 -0.022089 0.032343 -0.0069243 0.0092475 -0.0086943 0.026707 -0.012571 -0.0090699 -0.011703
0.54297 0.0041942 0.0041491 0.0096198 0.007723 0 0.0059306 0.0068118 0.0049233 0.0081032 0.0089005 0.0079128 -0.3995 -0.00045285 -0.0040872 -0.0028838 -0.001181 -0.0021407 0.00094022 0.0001769 0.0016217 -0.011169 0 -0.017007 0 -5.9995e-05 0.00068627 0.0012072 -0.00013229 -0.32873 0.013626 0.0066466 0.0060604 0.0029637 0.0038679 0.0078647 0.013261 0.014389 0.01476 0.024089 -0.021996 -0.011959 0.025364 -0.019681 0.031696 -0.0021521 0.0090527 -0.0086274 0.026161 -0.011294 -0.0082556 -0.017724
0.54688 0.0049042 0.004176 0.0085277 0.0096012 0 0.010098 0.0087051 0.0083889 0.010982 0.01315 0.012542 -0.39398 -0.0016752 -0.0094653 -0.0018894 -0.0044118 -0.003147 -0.0014466 -0.0013457 0.0029017 -0.0095264 0 -0.024985 0 3.9374e-05 0.00041859 0.0016443 -0.00042866 -0.4148 0.018217 0.0099206 0.0094176 0.0065987 0.0062781 0.011224 0.012849 0.01496 0.013838 0.023033 -0.018616 -0.01057 0.032123 -0.016297 0.031264 0.0029436 0.0092552 -0.0081493 0.025953 -0.0090883 -0.0064818 -0.021939
0.55078 0.0056541 0.0048584 0.007291 0.0085723 0 0.011235 0.010016 0.011665 0.012485 0.012997 0.019308 -0.38335 -0.0026222 -0.012003 -0.0013196 -0.0062193 -0.0054156 -0.0061816 -0.0017215 0.0004079 -0.0048747 0 -0.033992 0 -0.00012041 0.00053122 0.0012806 -0.0012375 -0.46968 0.02128 0.010943 0.010332 0.0092728 0.0086624 0.013684 0.010226 0.014951 0.01375 0.021842 -0.015123 -0.0093265 0.038919 -0.012485 0.031017 0.0078759 0.0097548 -0.0073596 0.026166 -0.0062213 -0.0039427 -0.025036
0.55469 0.0061456 0.0059781 0.0061889 0.0056281 0 0.0084469 0.010911 0.013134 0.012419 0.0097919 0.024935 -0.36262 -0.0013404 -0.0094054 -0.0013377 -0.0051086 -0.0062568 -0.0097154 -0.0015384 -0.0020336 -0.0003655 0 -0.039326 0 -0.00039906 0.00060349 0.00035398 -0.0019963 -0.48984 0.020579 0.0091486 0.0081413 0.010522 0.011067 0.015637 0.0064755 0.016459 0.016741 0.020147 -0.011201 -0.0086311 0.045853 -0.0070548 0.031472 0.012191 0.011377 -0.0053937 0.027966 -0.00085561 0.0014867 -0.027287
0.55859 0.0064589 0.0069013 0.0053153 0.0035289 0 0.0039313 0.011266 0.01266 0.011806 0.0072807 0.026435 -0.34059 0.002122 -0.0032103 -0.0017269 -0.0024492 -0.0043967 -0.0086957 -0.001714 -0.00088375 0.0015887 0 -0.038312 0 -0.00038436 0.00026273 -0.00040037 -0.0019075 -0.48459 0.015898 0.0060564 0.0045919 0.010665 0.013559 0.016801 0.0029043 0.019527 0.021702 0.018451 -0.0072779 -0.0079358 0.052787 -0.0016243 0.031927 0.016507 0.012999 -0.0034277 0.029767 0.0045101 0.0069162 -0.028629
0.5625 0.0068852 0.0072687 0.0046475 0.0045061 0 0.0017339 0.011191 0.011553 0.011922 0.0077859 0.022667 -0.33231 0.0053191 0.0022083 -0.0023458 -0.0008234 -0.0012277 -0.0032326 -0.0022456 0.0032099 0.001016 0 -0.033269 0 0.00017197 -0.00026517 -0.00040877 -0.0007795 -0.46674 0.0094496 0.0043992 0.0027944 0.010404 0.015651 0.016354 0.00037374 0.021854 0.024687 0.015982 -0.0046893 -0.0090871 0.058075 0.0031529 0.032482 0.018887 0.014804 -0.0011382 0.032586 0.010197 0.013412 -0.029056
0.56641 0.0075158 0.0073201 0.0040945 0.008268 0 0.0044323 0.011184 0.011058 0.012826 0.010218 0.014879 -0.34106 0.0055061 0.0033732 -0.0031273 -0.0011671 0.0008657 0.0030441 -0.0020152 0.0062741 -0.00025097 0 -0.029094 0 0.00097566 -0.00041083 0.00018507 0.000603 -0.44274 0.0042581 0.0059129 0.0047174 0.010397 0.016278 0.013998 -0.0006699 0.020719 0.022112 0.013094 -0.0028224 -0.011237 0.062474 0.0075767 0.033091 0.020221 0.016707 0.0013263 0.035957 0.016057 0.020486 -0.028709
0.57031 0.0080924 0.0074792 0.0035898 0.012072 0 0.01052 0.011469 0.011012 0.013094 0.011736 0.0063169 -0.35155 0.0023881 0.00068115 -0.0037466 -0.0020508 0.0011428 0.0061952 -8.5008e-05 0.0054815 -0.0006397 0 -0.028038 0 0.0013396 -6.0416e-06 0.00065957 0.0011086 -0.41014 0.0019825 0.0095523 0.0091897 0.010962 0.014647 0.010643 -9.9501e-06 0.015539 0.014041 0.010115 -0.0012784 -0.013671 0.066458 0.011714 0.033622 0.021192 0.018521 0.0037133 0.039343 0.021675 0.02747 -0.027623
0.57422 0.0082959 0.0077234 0.0032339 0.012889 0 0.015191 0.01136 0.010152 0.011291 0.010875 0.00081071 -0.3449 -0.0013052 -0.0022206 -0.0035473 -0.0018313 0.0010776 0.0052578 0.0028247 0.0021528 -0.00025845 0 -0.027449 0 0.00081826 0.00041413 0.0004312 0.00035297 -0.36368 0.0020889 0.012002 0.01245 0.011871 0.011199 0.0078325 0.0021598 0.0086215 0.0045329 0.0062068 -0.0030581 -0.019024 0.066167 0.012904 0.033338 0.018422 0.019404 0.005303 0.042897 0.024798 0.033533 -0.02556
0.57813 0.008108 0.0075365 0.0033105 0.0098694 0 0.014284 0.0096861 0.0077306 0.0076974 0.0086684 0.0005066 -0.31997 -0.0022556 -0.0019787 -0.0020156 -0.0009366 0.0022628 0.0025117 0.0044846 7.1641e-05 -0.00046072 0 -0.023024 0 -0.00027977 0.00017283 -0.0003767 -0.00087303 -0.30339 0.0028648 0.01043 0.011228 0.012313 0.0075756 0.0064153 0.0049647 0.0033117 -0.0014571 0.0022983 -0.0048379 -0.024377 0.065876 0.014095 0.033054 0.015652 0.020286 0.0068927 0.046451 0.02792 0.039597 -0.022238
0.58203 0.0077915 0.0065461 0.0040422 0.0050297 0 0.0080025 0.006096 0.0045753 0.0043096 0.0068563 0.0040733 -0.29657 0.00027157 0.0014868 0.00060342 -0.0013694 0.0042066 0.00082478 0.0031827 0.0012421 -0.0021577 0 -0.01392 0 -0.0010802 -0.00073302 -0.0010755 -0.0013501 -0.23686 0.0030607 0.0051429 0.0058042 0.011238 0.0053438 0.0058396 0.0071612 0.0012157 -0.0019689 -0.0017971 -0.0084468 -0.030466 0.062726 0.013404 0.031878 0.010994 0.020207 0.007427 0.049114 0.028395 0.043948 -0.017785
0.58594 0.0075076 0.005095 0.0052786 0.0016235 0 0.00092172 0.0018283 0.002326 0.0029495 0.0056861 0.0072197 -0.29483 0.0037177 0.0053196 0.0032376 -0.0039046 0.0047764 0.001001 -0.00026329 0.0039297 -0.0045389 0 -0.0039969 0 -0.00092778 -0.0015104 -0.0010854 -0.00062701 -0.17439 0.00263 -0.00041279 0.00011899 0.0080744 0.0045973 0.004756 0.0080631 0.0011216 0.00075021 -0.0060594 -0.01369 -0.037213 0.057019 0.011032 0.029904 0.0046477 0.019269 0.0070184 0.050981 0.026504 0.046768 -0.012984
0.58984 0.0070582 0.0040212 0.0065114 0.0016062 0 -0.0018477 -0.0010923 0.0016649 0.0034642 0.0039755 0.0058739 -0.31213 0.0047343 0.006712 0.00467 -0.0064197 0.0029086 0.0016513 -0.0027611 0.00499 -0.0054038 0 0.0021709 0 -1.378e-05 -0.0013316 -0.0004466 0.00056181 -0.12264 0.0022259 -0.0024721 -0.0014765 0.0033659 0.0038889 0.0023023 0.0081952 0.00053495 0.0026375 -0.010322 -0.018933 -0.04396 0.051313 0.0086604 0.02793 -0.0016982 0.018331 0.0066099 0.052848 0.024614 0.049589 -0.0089922
0.59375 0.0061095 0.0038336 0.0073124 0.0042863 0 0.0011063 -0.0015598 0.0015716 0.0040021 0.0011719 -0.00027528 -0.32335 0.0023142 0.0053719 0.0044103 -0.0057141 0.00035347 0.0012056 -0.0016378 0.0035406 -0.0029224 0 0.0039277 0 0.00080562 -0.00018089 0.00029529 0.0010809 -0.083474 0.0023407 -6.98e-05 0.0019803 -0.0013117 0.0017498 -0.0011239 0.0088233 -0.0018103 0.0014246 -0.014207 -0.02588 -0.049215 0.041292 0.0042508 0.024217 -0.0096202 0.015642 0.004013 0.051489 0.017583 0.048254 -0.0066088
0.59766 0.0046707 0.0042005 0.0077579 0.0071136 0 0.0066196 -0.00025773 0.00054882 0.003089 -0.0013489 -0.0071728 -0.30534 -0.0016268 0.0031794 0.0029595 -0.0011232 0.0001106 -0.00041248 0.0026425 0.001675 0.0025512 0 0.0045514 0 0.00083869 0.0011076 0.0006205 0.00053712 -0.058118 0.0030069 0.0043795 0.0072298 -0.0042658 -0.0016263 -0.0041492 0.01062 -0.0048947 -0.0018221 -0.018079 -0.032883 -0.054419 0.031127 -0.00022686 0.020446 -0.017595 0.012895 0.0013431 0.050024 0.01038 0.046781 -0.0055336
0.60156 0.0032557 0.0043465 0.0082958 0.0077528 0 0.0099599 0.0011877 -0.0014823 0.0012132 -0.0015455 -0.0097222 -0.2599 -0.0045538 0.0018432 0.0012532 0.0041315 0.0030415 -0.0021034 0.0065015 0.0015407 0.008168 0 0.0067324 0 0.00019562 0.0016413 0.00041352 -0.00040673 -0.050202 0.0040473 0.0074027 0.0097192 -0.0047803 -0.0042807 -0.0053246 0.012734 -0.006585 -0.0042631 -0.021581 -0.039723 -0.058068 0.020047 -0.0046942 0.016192 -0.02522 0.0096882 -0.0019248 0.0469 0.0017062 0.043685 -0.0043312
0.60547 0.0024863 0.0039214 0.009102 0.0057147 0 0.0087542 0.0018156 -0.0027796 0.00016862 0.00086204 -0.0062697 -0.21114 -0.0057225 0.0013023 -0.00012947 0.0057036 0.0065134 -0.0030863 0.0063059 0.0023912 0.010347 0 0.0089184 0 -0.00040885 0.001245 -0.00010202 -0.00080783 -0.062572 0.0052456 0.0073578 0.00756 -0.0034751 -0.0042234 -0.0039199 0.013255 -0.0056 -0.0040489 -0.024543 -0.046324 -0.059452 0.0076353 -0.0091465 0.011237 -0.032337 0.0058131 -0.0060628 0.041363 -0.0091089 0.038224 -0.0015063
0.60938 0.0025348 0.0033672 0.0096415 0.0024503 0 0.0044303 0.0020037 -0.0014746 0.00093301 0.0037479 -6.6599e-05 -0.18092 -0.0060496 0.00047616 -0.0012041 0.0023567 0.0069085 -0.0035896 0.0017705 0.0012382 0.0075522 0 0.0070178 0 -0.00044506 0.0004729 -0.00064778 -0.00040357 -0.090814 0.0061686 0.005309 0.002901 -0.0016366 -0.0013673 -0.00028729 0.010723 -0.0023651 -0.001636 -0.027505 -0.052926 -0.060837 -0.0047761 -0.013599 0.0062811 -0.039455 0.001938 -0.010201 0.035826 -0.019924 0.032764 0.0028206
0.61328 0.0030011 0.0033877 0.0090409 0.000138 0 0.0004318 0.0026652 0.0023481 0.002506 0.004678 0.0037693 -0.1694 -0.0059816 -0.0008007 -0.0021098 -0.0027394 0.0034826 -0.0040487 -0.0035119 -0.0034819 0.0018905 0 -0.000276 0 -8.6448e-05 -3.276e-05 -0.001028 0.00026516 -0.12207 0.0060807 0.0035103 -0.00031427 -0.00015294 0.0022819 0.0041881 0.0053326 0.0016864 0.0011582 -0.029515 -0.057987 -0.058804 -0.016866 -0.016774 0.0011101 -0.044166 -0.0020937 -0.014336 0.027315 -0.031442 0.025025 0.0061153
0.61719 0.0033407 0.0041434 0.006994 0.00020955 0 -0.0006828 0.0040678 0.006418 0.0030356 0.0034773 0.0029473 -0.1605 -0.0043582 -0.001111 -0.0025689 -0.0050566 -0.00067353 -0.004097 -0.0050581 -0.0093777 -0.0021559 0 -0.0087517 0 8.2521e-05 -9.1078e-05 -0.00107 0.00059074 -0.14344 0.0044144 0.0033308 0.00015546 0.001006 0.0044415 0.0075956 -0.0011774 0.0052637 0.0029716 -0.031353 -0.06277 -0.056152 -0.028898 -0.019717 -0.0040998 -0.048442 -0.0061537 -0.018472 0.018267 -0.043087 0.016873 0.0047985
0.62109 0.0033615 0.0050826 0.0042173 0.0025291 0 0.0012538 0.005623 0.0082395 0.0019598 0.0023494 -0.00010173 -0.1438 1.8e-05 0.0010155 -0.0019979 -0.0029624 -0.0017765 -0.0028313 -0.0013849 -0.011751 -0.0013067 0 -0.012194 0 -0.00020152 6.0491e-05 -0.00062042 0.00057216 -0.15338 0.0015045 0.0045043 0.0033163 0.0024153 0.0046234 0.0085177 -0.0067103 0.0077134 0.0037928 -0.032884 -0.067023 -0.052911 -0.04019 -0.022193 -0.0091875 -0.051674 -0.01003 -0.022208 0.0087287 -0.054231 0.0084317 -0.0027137
0.625 0.0032683 0.005555 0.0018681 0.0055347 0 0.0045623 0.0066905 0.0073202 0.00074274 0.003368 -0.00080183 -0.12671 0.0059618 0.0050144 -0.00023874 0.0011228 0.00074039 -0.00011376 0.0046734 -0.0079545 0.0034889 0 -0.0088262 0 -0.00055781 0.00017354 0.00026761 0.00066575 -0.16426 -0.0012596 0.0058673 0.0063634 0.0044405 0.004433 0.0071147 -0.0099511 0.0088805 0.0044953 -0.033649 -0.06996 -0.048199 -0.049638 -0.023503 -0.013971 -0.052302 -0.01345 -0.024951 -0.0020319 -0.064124 -0.00073062 -0.013812
0.62891 0.0032854 0.0054645 0.00047956 0.0071714 0 0.0071689 0.0072507 0.0054755 0.0013627 0.0061428 0.00318 -0.12346 0.0099733 0.0080676 0.0019152 0.0035736 0.003795 0.0027689 0.0083733 -6.044e-05 0.0075112 0 -0.0037279 0 -0.00041195 0.00020509 0.0011813 0.0010776 -0.19128 -0.0022706 0.0063914 0.0072492 0.0068574 0.005822 0.0052997 -0.010648 0.0090107 0.0058864 -0.034415 -0.072896 -0.043486 -0.059086 -0.024813 -0.018755 -0.05293 -0.016871 -0.027694 -0.012792 -0.074018 -0.0098929 -0.022828
0.63281 0.0033511 0.0052302 -0.00041368 0.0061789 0 0.0076971 0.0076299 0.0049919 0.0041976 0.0082547 0.0099347 -0.13462 0.0094254 0.0073174 0.0031445 0.0031672 0.004103 0.0040886 0.007033 0.0067985 0.0063141 0 -0.0042145 0 0.00030645 0.00016552 0.0015406 0.0014167 -0.23688 -0.00089472 0.0056041 0.0059694 0.0090817 0.0090375 0.0054174 -0.0091491 0.0088316 0.0081662 -0.034623 -0.075322 -0.03943 -0.065724 -0.025653 -0.023157 -0.051213 -0.019442 -0.028988 -0.022982 -0.081615 -0.018657 -0.025222
0.63672 0.0032417 0.0051743 -0.0015043 0.0030648 0 0.0059156 0.0077742 0.0065178 0.0075681 0.0079196 0.01528 -0.1415 0.0055592 0.002535 0.0027561 0.001737 0.0016098 0.0033216 0.0021294 0.008704 -2.9383e-05 0 -0.012603 0 0.0010267 -5.8585e-05 0.0010778 0.0011601 -0.2854 0.002072 0.0035883 0.0038935 0.010598 0.012256 0.0081941 -0.0058732 0.0092512 0.010884 -0.03462 -0.077555 -0.03562 -0.071303 -0.026315 -0.027416 -0.048611 -0.021693 -0.029735 -0.032957 -0.088345 -0.027272 -0.021329
0.64063 0.0029232 0.0051134 -0.0026535 2.1613e-05 0 0.0028167 0.0071513 0.0086562 0.0093419 0.0058649 0.016413 -0.12246 0.0026002 -0.0033397 0.0014547 0.0016179 -0.00085689 0.0016033 -0.0021538 0.005786 -0.0065351 0 -0.023674 0 0.0011236 -0.00057207 0.00014069 0.00036824 -0.31386 0.005098 0.0010642 0.0023744 0.011116 0.013179 0.011771 -0.0011547 0.010468 0.01308 -0.034587 -0.079915 -0.032328 -0.076195 -0.027068 -0.031644 -0.045671 -0.023712 -0.030223 -0.042417 -0.094551 -0.035601 -0.016031
0.64453 0.0026611 0.0046242 -0.0028116 -0.00047018 0 0.00027948 0.0054911 0.0094328 0.0088294 0.004381 0.013744 -0.073665 0.003433 -0.006427 0.00083137 0.0030054 -0.0010954 0.00048224 -0.0025172 0.001372 -0.0075262 0 -0.029375 0 0.00056738 -0.0011823 -0.00055379 -0.00024983 -0.30921 0.0070714 -0.00062891 0.0020253 0.010448 0.010994 0.012985 0.0046086 0.011341 0.013607 -0.034401 -0.082908 -0.031639 -0.077629 -0.028281 -0.035717 -0.041027 -0.024565 -0.029407 -0.049287 -0.098117 -0.042496 -0.014297
0.64844 0.0027234 0.0036134 -0.0011254 0.0024196 0 3.9058e-05 0.0033957 0.0080685 0.0070755 0.0047251 0.0097063 -0.012577 0.006408 -0.0049974 0.0018711 0.0040499 1.0242e-05 0.00041587 0.00080809 -0.0011721 -0.0017764 0 -0.025979 0 -8.23e-05 -0.0014015 -0.00053602 -7.6882e-05 -0.27638 0.0078739 -0.0002442 0.0028084 0.0084719 0.0068755 0.010021 0.010783 0.010094 0.011813 -0.034215 -0.085902 -0.030951 -0.079063 -0.029494 -0.039789 -0.036383 -0.025419 -0.02859 -0.056157 -0.10168 -0.04939 -0.016733
0.65234 0.003026 0.002468 0.0019406 0.0069063 0 0.0023123 0.0019151 0.0054502 0.0055139 0.0058193 0.0063508 0.038413 0.007044 -0.00076393 0.0038418 0.0032012 -5.6721e-05 0.00068494 0.0044475 -0.00084592 0.0062777 0 -0.016751 0 -0.00029881 -0.0008726 2.5514e-05 0.0006779 -0.23066 0.0080245 0.0021443 0.0042153 0.0053522 0.0027775 0.004077 0.01643 0.0060955 0.0082821 -0.03441 -0.089901 -0.032345 -0.078339 -0.03138 -0.043898 -0.031338 -0.02546 -0.027523 -0.060416 -0.10394 -0.054825 -0.01944
0.65625 0.003143 0.0016106 0.0047626 0.0096355 0 0.005261 0.001466 0.0031244 0.0045941 0.0055934 0.0041624 0.070007 0.0030744 0.002631 0.0047224 0.00091599 -0.0019216 0.00064671 0.0047761 0.00098453 0.01052 0 -0.0080818 0 -9.8932e-05 0.00020326 0.00054297 0.0011123 -0.18313 0.0079513 0.0046423 0.0052392 0.0017346 -0.00015944 -0.0015484 0.020342 0.00096809 0.0048024 -0.034853 -0.094556 -0.035096 -0.076208 -0.033706 -0.04803 -0.026031 -0.024973 -0.026293 -0.062973 -0.10533 -0.059308 -0.018268
0.66016 0.0026862 0.001023 0.0059284 0.0081581 0 0.0061716 0.0013702 0.0019436 0.003698 0.0033223 0.0026582 0.088549 -0.0026993 0.002536 0.0029496 -0.0011 -0.0031043 0.00064917 0.00082648 0.002219 0.0085778 0 -0.0035965 0 0.00010854 0.0011488 0.00058899 0.00054556 -0.13307 0.0076207 0.0047658 0.0046382 -0.0014745 -0.0021095 -0.004167 0.021294 -0.0024334 0.003141 -0.035359 -0.099283 -0.037936 -0.073974 -0.036067 -0.052148 -0.02075 -0.024443 -0.025098 -0.06536 -0.10669 -0.063677 -0.012952
0.66406 0.0016441 0.00032535 0.0054122 0.0028863 0 0.0036782 0.00063436 0.0015475 0.0020768 0.00032924 0.0013823 0.1045 -0.0051698 -0.00080883 -0.0010203 -0.0019375 -0.0008318 0.0014407 -0.0050874 0.0015857 0.0035228 0 -0.002001 0 8.0996e-05 0.0013821 0.00023219 -0.00075187 -0.072977 0.0066763 0.0016631 0.0018349 -0.0036788 -0.0037867 -0.00372 0.01856 -0.0025372 0.0034795 -0.037206 -0.10556 -0.042672 -0.069536 -0.039202 -0.055976 -0.016007 -0.023017 -0.024672 -0.064102 -0.10721 -0.065617 -0.0068245
0.66797 0.00034724 -0.00069925 0.004333 -0.0031482 0 -0.00090892 -0.00088516 0.0009124 -0.00041071 -0.0015736 3.5047e-05 0.12214 -0.0025229 -0.004766 -0.0047875 -0.0022699 0.0042458 0.0028796 -0.0093271 -0.00076949 0.00039849 0 0.00012168 0 -8.4938e-06 0.00090663 -0.00017088 -0.0017964 0.00095754 0.0047238 -0.0027924 -0.002214 -0.0049784 -0.0054343 -0.0023671 0.012486 -0.00063307 0.0040435 -0.039053 -0.11183 -0.047407 -0.065097 -0.042336 -0.059803 -0.011265 -0.021592 -0.024246 -0.062844 -0.10773 -0.067557 -0.0026097
0.67188 -0.00083891 -0.0017903 0.003616 -0.006576 0 -0.0045351 -0.0022856 -0.00066939 -0.0033758 -0.0020006 -0.001955 0.14065 0.0015237 -0.0065488 -0.0057932 -0.0030459 0.0079091 0.0037128 -0.0096995 -0.0035599 0.0012432 0 0.0043882 0 8.2849e-05 0.00022655 -0.0004199 -0.0018433 0.083302 0.0014814 -0.005389 -0.0053115 -0.0059244 -0.006609 -0.0022749 0.0045783 0.00020945 0.0025361 -0.041721 -0.11855 -0.052137 -0.060414 -0.045515 -0.062968 -0.0073033 -0.020109 -0.024549 -0.060768 -0.10836 -0.068533 0.00082393
0.67578 -0.0017415 -0.002484 0.0030365 -0.0061095 0 -0.0048977 -0.0026266 -0.0029846 -0.0063159 -0.0021507 -0.0052776 0.16105 0.001589 -0.0053214 -0.003379 -0.0038538 0.006398 0.0028974 -0.0067838 -0.0051759 0.0035722 0 0.0096029 0 0.00021853 -0.00018159 -0.00062533 -0.0010582 0.16235 -0.0030928 -0.0043666 -0.0056385 -0.0068439 -0.0067785 -0.0038215 -0.0032048 -0.0020255 -0.0018066 -0.045264 -0.12573 -0.056859 -0.055472 -0.048741 -0.065429 -0.0041737 -0.018566 -0.02563 -0.057822 -0.1091 -0.068481 0.0069442
0.67969 -0.0023605 -0.0026261 0.0016301 -0.0031766 0 -0.0023038 -0.0019667 -0.005056 -0.0087191 -0.0032381 -0.0097935 0.18755 -0.0034128 -0.0025941 0.00059825 -0.0031182 0.00043434 0.00093427 -0.0029415 -0.0047775 0.0035361 0 0.013762 0 -2.2646e-05 -0.00025719 -0.00093938 -0.00025942 0.22663 -0.0085432 -0.00098743 -0.0033682 -0.0074217 -0.0059356 -0.0057269 -0.0095353 -0.0064563 -0.0074628 -0.048806 -0.13291 -0.061582 -0.050529 -0.051967 -0.067889 -0.0010442 -0.017023 -0.02671 -0.054875 -0.10985 -0.068429 0.016884
0.68359 -0.0027578 -0.0025021 -0.0010933 -0.00050629 0 0.00071476 -0.0012454 -0.0059047 -0.0099718 -0.005123 -0.013948 0.2214 -0.0087762 -0.00081175 0.0031489 -7.0446e-05 -0.0051727 -0.0005023 -0.00014129 -0.0030621 0.00017533 0 0.016047 0 -0.00075324 -0.0002381 -0.0012462 -8.2448e-05 0.26903 -0.013747 0.0016365 -0.00067271 -0.0070008 -0.0045965 -0.0065745 -0.014284 -0.010207 -0.011878 -0.053392 -0.14023 -0.065279 -0.047108 -0.054877 -0.067916 -0.00030727 -0.016422 -0.029158 -0.053059 -0.11148 -0.067701 0.027027
0.6875 -0.003049 -0.0024676 -0.0045233 -9.1657e-05 0 0.0015415 -0.0012237 -0.0053633 -0.0096275 -0.0066161 -0.015629 0.25615 -0.0088194 -0.0013805 0.002455 0.0037672 -0.0060587 -0.00036892 0.0013773 -0.0018592 -0.0036677 0 0.016735 0 -0.0014304 -0.00027093 -0.0012253 -0.00045838 0.2878 -0.017247 0.001287 3.2215e-05 -0.0053199 -0.0033239 -0.0060131 -0.018031 -0.011048 -0.013477 -0.058063 -0.14755 -0.068891 -0.043813 -0.057762 -0.067743 0.0002329 -0.0159 -0.03172 -0.051335 -0.11318 -0.066917 0.031975
0.69141 -0.0034399 -0.0025822 -0.0075273 -0.0021482 0 -0.00058685 -0.0017923 -0.0042829 -0.0080118 -0.0069004 -0.013945 0.28254 -0.0029453 -0.0036567 -0.00072701 0.0054568 -0.0022703 0.0005886 0.0025351 -0.0024838 -0.0044631 0 0.016018 0 -0.001304 -0.00025178 -0.00072997 -0.00085774 0.28644 -0.018084 -0.0016824 -0.0019598 -0.002938 -0.0023646 -0.0046509 -0.020972 -0.0091577 -0.012552 -0.062625 -0.1548 -0.072263 -0.04186 -0.060596 -0.066369 -0.00047132 -0.016142 -0.034615 -0.050915 -0.11539 -0.066484 0.029977
0.69531 -0.0041151 -0.0027052 -0.0094521 -0.0054772 0 -0.0043384 -0.0024286 -0.0038472 -0.0063537 -0.0063533 -0.010163 0.29816 0.0035809 -0.0055615 -0.0036899 0.00322 0.0023182 0.00075364 0.0037657 -0.0042407 -0.0016229 0 0.013893 0 -0.00026815 -5.5893e-05 -2.4532e-05 -0.0009017 0.27309 -0.016476 -0.0051263 -0.0052369 -0.00090395 -0.0017223 -0.0031986 -0.022306 -0.0065022 -0.010478 -0.066998 -0.16192 -0.075214 -0.042256 -0.063341 -0.062891 -0.0033538 -0.017723 -0.038093 -0.052776 -0.1185 -0.066665 0.024914
0.69922 -0.0049996 -0.0028695 -0.010393 -0.0084546 0 -0.007559 -0.0031025 -0.0044628 -0.0059077 -0.0059678 -0.0067333 0.31047 0.0049845 -0.0052141 -0.0039498 -0.0018173 0.004163 -0.00039763 0.0041405 -0.0048409 0.0021077 0 0.011227 0 0.00086212 0.00018696 0.00042281 -0.00064812 0.25718 -0.013648 -0.0072236 -0.0076145 7.4957e-06 -0.0014384 -0.0019984 -0.020737 -0.0048559 -0.0083776 -0.07137 -0.16903 -0.078166 -0.042652 -0.066086 -0.059413 -0.0062362 -0.019304 -0.041572 -0.054636 -0.12161 -0.066846 0.02244
0.70313 -0.0056884 -0.0033632 -0.010576 -0.009787 0 -0.0087595 -0.0043675 -0.0052563 -0.0067441 -0.0062404 -0.0052617 0.32875 0.00073051 -0.0022659 -0.001253 -0.0064363 0.0031781 -0.0016559 0.0022823 -0.002753 0.0035987 0 0.010043 0 0.0010834 0.0001616 0.00037615 -0.00035177 0.24367 -0.010872 -0.0077281 -0.0078452 -0.00023538 -0.0016869 -0.001268 -0.015664 -0.0045584 -0.006623 -0.074081 -0.17599 -0.081737 -0.046983 -0.069171 -0.0537 -0.01213 -0.02297 -0.045198 -0.059852 -0.12601 -0.069002 0.024295
0.70703 -0.0057515 -0.0043401 -0.0098029 -0.0088811 0 -0.0077915 -0.0064372 -0.0048474 -0.00755 -0.0068222 -0.0054189 0.35389 -0.0043408 0.0020112 0.0022193 -0.0078897 0.0017823 -0.001617 -0.0018255 0.00080737 0.0023118 0 0.011829 0 0.00024335 -0.00027214 1.7069e-05 -0.0001147 0.22989 -0.00856 -0.0074405 -0.0062267 -0.001135 -0.0025976 -0.0013874 -0.0079615 -0.0049188 -0.0053093 -0.076384 -0.18292 -0.085461 -0.052277 -0.072339 -0.047439 -0.018762 -0.027148 -0.048859 -0.06589 -0.13073 -0.071642 0.02687
0.71094 -0.0051797 -0.0054489 -0.0077389 -0.0060847 0 -0.0056368 -0.0084394 -0.0028507 -0.0068616 -0.007112 -0.0057134 0.37777 -0.0053016 0.005747 0.0036715 -0.0058452 0.0015218 -0.00058674 -0.006088 0.0026566 0.00036515 0 0.015506 0 -0.00075233 -0.00085658 -0.00030354 0.00013075 0.20952 -0.006244 -0.0069601 -0.0039404 -0.002247 -0.0040619 -0.0026079 0.00034072 -0.0052933 -0.0046689 -0.077876 -0.1898 -0.089635 -0.058672 -0.075671 -0.040911 -0.026146 -0.031842 -0.052414 -0.072549 -0.13582 -0.075003 0.02551
0.71484 -0.0044822 -0.0060432 -0.0046796 -0.0027418 0 -0.0037574 -0.0089675 -0.00061774 -0.0045467 -0.0068766 -0.005127 0.39286 -0.0019501 0.0076276 0.0020755 -0.002186 0.0013669 -0.00043984 -0.0076442 0.00083577 7.6703e-05 0 0.017784 0 -0.00086011 -0.0011332 -0.00043147 0.00037044 0.18109 -0.0033687 -0.0062347 -0.0020861 -0.0035075 -0.0057491 -0.004492 0.0071455 -0.0054794 -0.0047548 -0.076838 -0.19652 -0.095219 -0.0685 -0.079513 -0.033548 -0.03588 -0.038151 -0.055636 -0.081146 -0.14205 -0.080616 0.019787
0.71875 -0.0042515 -0.0058342 -0.0017215 -0.00064917 0 -0.0033272 -0.0075102 -0.00023093 -0.0019568 -0.0062113 -0.0038608 0.40078 0.0017799 0.0073107 -0.00090803 0.00074301 -0.00055509 -0.002386 -0.0052677 -0.0030338 0.0018251 0 0.016161 0 7.4676e-07 -0.00086032 -0.00047018 0.00040929 0.15215 -6.4755e-05 -0.0051295 -0.0012636 -0.0050374 -0.0072929 -0.0059206 0.011259 -0.0053152 -0.0049337 -0.0758 -0.20325 -0.1008 -0.078328 -0.083354 -0.026185 -0.045614 -0.04446 -0.058857 -0.089744 -0.14828 -0.086229 0.013979
0.72266 -0.0046005 -0.0052375 5.0811e-05 -0.00089445 0 -0.0045354 -0.0051556 -0.0024777 -0.00057776 -0.0051883 -0.0026388 0.41017 0.0025459 0.0051124 -0.0023385 0.0016954 -0.0041494 -0.0052121 -0.00060339 -0.005046 0.0042001 0 0.011591 0 0.00086482 -0.00021362 -0.00051082 0.0001164 0.13373 0.0028269 -0.003973 -0.0016411 -0.0067413 -0.0084478 -0.0059283 0.012605 -0.0044572 -0.0041665 -0.07245 -0.2095 -0.10741 -0.089744 -0.087267 -0.019527 -0.056241 -0.051331 -0.061481 -0.097949 -0.15516 -0.093237 0.012369
0.72656 -0.0050668 -0.0049442 0.00050666 -0.0029034 0 -0.0063359 -0.003642 -0.0057844 -0.00067062 -0.003893 -0.0016836 0.42677 0.00089271 0.0016521 -0.00057298 0.00082197 -0.006935 -0.0062505 0.0030292 -0.0029997 0.005684 0 0.007785 0 0.0007703 0.0004052 -0.00041459 -0.00028901 0.13032 0.0043798 -0.0032801 -0.0029935 -0.0081912 -0.0091206 -0.0046151 0.011759 -0.0028755 -0.0020791 -0.068025 -0.21554 -0.11449 -0.1019 -0.091214 -0.013198 -0.067284 -0.058465 -0.063827 -0.10597 -0.16236 -0.10089 0.014675
0.73047 -0.0050932 -0.0051527 0.00042631 -0.0047247 0 -0.0070567 -0.0036721 -0.0073825 -0.0013615 -0.0027895 -0.00068591 0.44771 -0.00023228 -0.0020869 0.0032633 -0.00095655 -0.0065273 -0.0042255 0.0032992 0.0010531 0.005772 0 0.0076457 0 -0.0001882 0.00070148 4.5852e-05 -0.00032899 0.13644 0.0041691 -0.0030916 -0.0046079 -0.00891 -0.0093362 -0.0031723 0.0093292 -0.0013685 0.00035299 -0.063352 -0.22137 -0.12153 -0.11391 -0.09502 -0.0071909 -0.07818 -0.065515 -0.066032 -0.11355 -0.16955 -0.10854 0.016589
0.73438 -0.0045658 -0.0053463 0.00046896 -0.0045876 0 -0.0056852 -0.0042981 -0.0058008 -0.0019267 -0.0026536 0.00030118 0.46623 0.00062158 -0.0046474 0.0062699 -0.0026006 -0.0031513 -0.00079515 0.00066867 0.0026723 0.0046829 0 0.010585 0 -0.00095744 0.00062465 0.00084367 0.00027576 0.14393 0.002345 -0.00291 -0.0054796 -0.0087131 -0.0091998 -0.0029156 0.0055888 -0.0011152 0.0014816 -0.056899 -0.22577 -0.12826 -0.1249 -0.097815 -0.003511 -0.088022 -0.071975 -0.067219 -0.11793 -0.17676 -0.11611 0.014644
0.73828 -0.003837 -0.0048982 0.00033812 -0.0024566 0 -0.0028328 -0.0040387 -0.0023099 -0.0026421 -0.0037804 0.00037021 0.48073 0.0019347 -0.0046352 0.0063265 -0.0032464 0.00060101 0.0011008 -0.0021948 -0.00035835 0.0026726 0 0.013487 0 -0.00067673 0.00026563 0.001591 0.001257 0.15165 -0.00064717 -0.0023845 -0.0049983 -0.0077344 -0.0088246 -0.0042016 0.0005191 -0.0024562 0.00050508 -0.050445 -0.23017 -0.13499 -0.1359 -0.10061 0.00016902 -0.097863 -0.078435 -0.068405 -0.12232 -0.18397 -0.12368 0.0099421
0.74219 -0.0032571 -0.0038121 -0.00084895 -0.00011681 0 -0.00038537 -0.0024979 0.0001758 -0.0041671 -0.0053099 -0.001429 0.49666 0.0016358 -0.0018664 0.0038306 -0.0023978 0.0023509 0.0003754 -0.002765 -0.0055115 9.3814e-05 0 0.014035 0 0.00037067 -0.00026143 0.0018475 0.0019636 0.16535 -0.0042645 -0.001847 -0.0035832 -0.0061592 -0.0082092 -0.0061578 -0.0058101 -0.0042617 -0.0017492 -0.044117 -0.23313 -0.14027 -0.14431 -0.10209 0.0021223 -0.10576 -0.084053 -0.068876 -0.12392 -0.1906 -0.12987 0.0067847
0.74609 -0.0027926 -0.0027274 -0.003376 0.00037017 0 2.5798e-05 -0.00074037 -0.00024143 -0.0062949 -0.0057187 -0.0047189 0.5188 3.2256e-05 0.0019704 0.0010431 -0.00020095 0.0019425 -0.0010902 -0.00066461 -0.0079562 -0.0021284 0 0.01259 0 0.0010438 -0.000808 0.0015257 0.001908 0.1869 -0.0078519 -0.0019351 -0.0024919 -0.0040321 -0.007174 -0.0073342 -0.012729 -0.0048189 -0.0036506 -0.037887 -0.23499 -0.14442 -0.1507 -0.10256 0.0027272 -0.11215 -0.089014 -0.068789 -0.12335 -0.19679 -0.13498 0.0080558
0.75 -0.0021753 -0.0021829 -0.0063036 -0.0015517 0 -0.0016138 -0.00010859 -0.0027664 -0.0077383 -0.0042781 -0.0075207 0.54313 -0.00057048 0.0042357 -0.00017032 0.0024765 0.00093162 -0.0006458 0.0022736 -0.0055705 -0.002776 0 0.010788 0 0.00055817 -0.0011652 0.00094065 0.0011601 0.20549 -0.010665 -0.0027255 -0.0027657 -0.0014009 -0.0054877 -0.0066315 -0.018717 -0.0034886 -0.0043303 -0.03166 -0.23684 -0.14857 -0.15709 -0.10302 0.0033296 -0.11853 -0.093974 -0.068699 -0.12278 -0.20298 -0.1401 0.012552
0.75391 -0.0013659 -0.0020275 -0.0081826 -0.0045189 0 -0.0037957 -0.00085733 -0.0047936 -0.0073898 -0.0019621 -0.0077301 0.55845 0.00093635 0.0034901 0.00013657 0.0044832 0.00056336 0.0020837 0.0036884 -0.0012399 -0.0015071 0 0.0090377 0 -0.00068032 -0.0011832 0.00044823 0.0002327 0.20317 -0.012116 -0.0034963 -0.0042433 0.0013638 -0.0031312 -0.0038671 -0.021832 -0.001381 -0.004314 -0.027844 -0.23599 -0.14905 -0.15704 -0.10096 0.0016172 -0.12052 -0.097816 -0.067534 -0.11855 -0.20752 -0.14145 0.016853
0.75781 -0.0007344 -0.0016961 -0.00836 -0.0064811 0 -0.0049235 -0.0020595 -0.0044067 -0.0056324 -0.00064617 -0.0050764 0.55743 0.0026266 0.00096813 0.00063445 0.0051058 0.00066659 0.004768 0.0025322 9.4363e-05 0.00046916 0 0.0063018 0 -0.0014967 -0.00095286 9.6503e-05 -0.00037222 0.1716 -0.012061 -0.003509 -0.0056363 0.0034937 -0.00045293 0.00016294 -0.020786 -0.00026477 -0.0046235 -0.024027 -0.23514 -0.14954 -0.15699 -0.098912 -9.5304e-05 -0.12251 -0.10166 -0.066368 -0.11432 -0.21205 -0.14279 0.019085
0.76172 -0.00070247 -0.0010196 -0.0074519 -0.0063519 0 -0.0046633 -0.0027212 -0.0020499 -0.0040757 -0.0012862 -0.0015848 0.54589 0.0016678 -0.00033288 0.00056753 0.0044224 0.0003917 0.0050137 -0.00034866 -0.0033905 0.0013709 0 0.0024508 0 -0.0011429 -0.00078319 -0.00030993 -0.0004919 0.12331 -0.010792 -0.0029072 -0.0056544 0.0041949 0.001953 0.0039664 -0.015968 -0.00082774 -0.0054524 -0.021819 -0.23352 -0.14882 -0.15441 -0.096298 -0.0022496 -0.12295 -0.10562 -0.065015 -0.10993 -0.2159 -0.14274 0.020164
0.76563 -0.0012609 -0.00056401 -0.006506 -0.0046444 0 -0.0039542 -0.0027569 0.00010811 -0.0038775 -0.0030157 6.2593e-05 0.54061 -0.0019307 0.0015322 0.00056275 0.0029669 -0.00054075 0.0029969 -0.0030544 -0.0084311 0.00064822 0 -9.7956e-05 0 3.0393e-06 -0.00089946 -0.00082772 -0.00026332 0.084287 -0.0087425 -0.0026142 -0.004132 0.0031985 0.0035222 0.0059059 -0.0094305 -0.0021141 -0.0059181 -0.021651 -0.23093 -0.14659 -0.14861 -0.092971 -0.0049648 -0.12142 -0.10972 -0.063423 -0.10534 -0.21888 -0.14091 0.021535
0.76953 -0.0019436 -0.0010344 -0.0058506 -0.0027728 0 -0.0038587 -0.002817 0.00029305 -0.0045095 -0.0041721 -0.001211 0.55699 -0.0046138 0.005357 0.0014586 0.0011414 -0.0016771 0.0010468 -0.003976 -0.0099554 -0.00051039 0 0.0017758 0 0.00091292 -0.0011565 -0.0011636 0.00011201 0.07367 -0.0062344 -0.0032872 -0.0021324 0.0009894 0.0038774 0.0049853 -0.0036057 -0.0026667 -0.0050863 -0.021483 -0.22834 -0.14436 -0.14281 -0.089643 -0.0076799 -0.11989 -0.11382 -0.061831 -0.10075 -0.22185 -0.13907 0.022661
0.77344 -0.0023107 -0.0024139 -0.0049203 -0.0018891 0 -0.0045508 -0.0033709 -0.0013813 -0.0043949 -0.0041003 -0.0040968 0.597 -0.0029525 0.0076924 0.0026599 -0.00092085 -0.0026327 0.00075336 -0.0026395 -0.0061308 -0.00079314 0 0.0080891 0 0.00096513 -0.0011337 -0.00093541 0.00049525 0.089523 -0.0035054 -0.0045459 -0.0010132 -0.0015188 0.0028042 0.0015376 0.00031846 -0.0020726 -0.0030328 -0.024425 -0.22577 -0.14198 -0.13459 -0.087143 -0.010334 -0.1173 -0.11944 -0.060771 -0.098971 -0.22408 -0.13653 0.021555
0.77734 -0.0023898 -0.0038661 -0.0031692 -0.0022443 0 -0.0053887 -0.0041974 -0.0032935 -0.0027316 -0.0036833 -0.006234 0.64721 0.0021955 0.0061888 0.0022665 -0.0029424 -0.0035026 0.0011163 0.00028964 3.1588e-05 -0.00070096 0 0.014486 0 0.00044704 -0.00058282 -0.00014198 0.00076175 0.11349 -0.00086537 -0.0053822 -0.0013573 -0.0035936 0.00027411 -0.0027819 0.0029304 -0.0012755 -0.00077914 -0.027789 -0.2232 -0.13957 -0.12604 -0.084757 -0.01298 -0.11457 -0.12527 -0.059782 -0.09757 -0.22621 -0.13389 0.017611
0.78125 -0.002572 -0.0045562 -0.00092415 -0.0033032 0 -0.0057385 -0.0047651 -0.0039283 -0.00045612 -0.0040368 -0.0062691 0.68758 0.0058813 0.0021277 -0.000783 -0.0041883 -0.0043299 1.0594e-05 0.0035472 0.00394 -0.0022636 0 0.015736 0 6.2687e-05 0.00023772 0.0007051 0.00075921 0.12815 0.0013354 -0.0052485 -0.0026452 -0.0050617 -0.0033165 -0.0059527 0.0055136 -0.0014538 0.00068881 -0.031885 -0.22118 -0.13793 -0.11784 -0.08334 -0.015487 -0.11228 -0.1318 -0.059307 -0.09775 -0.22834 -0.13196 0.013072
0.78516 -0.0031 -0.0044557 0.00083475 -0.0041967 0 -0.0055159 -0.0048604 -0.0031103 0.00071219 -0.0049816 -0.0047251 0.7043 0.0038128 -0.00062116 -0.0048938 -0.0038626 -0.0046365 -0.0027783 0.0058946 0.0038853 -0.0064136 0 0.010885 0 9.9485e-05 0.00074522 0.00099245 0.00040672 0.12968 0.0029074 -0.0045243 -0.0037683 -0.006177 -0.0069393 -0.0069202 0.0083612 -0.0027838 0.0011341 -0.037537 -0.22033 -0.13792 -0.11039 -0.083988 -0.017698 -0.11091 -0.13982 -0.059926 -0.10129 -0.23047 -0.13156 0.011085
0.78906 -0.0037494 -0.0042063 0.0014712 -0.0041402 0 -0.0049652 -0.0046513 -0.0018969 3.3911e-05 -0.0051915 -0.00314 0.69807 -0.0032277 0.00053505 -0.0067435 -0.0019565 -0.0040181 -0.0047252 0.0065555 0.002098 -0.010907 0 0.0045744 0 0.00018966 0.00058705 0.00056277 -0.00017462 0.12588 0.0038396 -0.0038689 -0.0038287 -0.0071705 -0.0092252 -0.0062315 0.010138 -0.0043639 0.00084169 -0.043189 -0.21947 -0.13792 -0.10295 -0.084636 -0.019909 -0.10954 -0.14784 -0.060544 -0.10483 -0.2326 -0.13115 0.012491
0.79297 -0.0040589 -0.0042316 0.0012666 -0.0027959 0 -0.0041843 -0.0042358 -0.0015026 -0.0016425 -0.003898 -0.0026224 0.68305 -0.0099483 0.0040627 -0.0044988 0.00040413 -0.0031385 -0.0032192 0.0053977 0.0017253 -0.011615 0 0.0027841 0 -0.00014769 -6.0865e-06 -0.00015686 -0.00070067 0.1255 0.0039751 -0.0033588 -0.0026558 -0.0079258 -0.0093031 -0.0054098 0.0089555 -0.0052006 3.845e-06 -0.049244 -0.22043 -0.14045 -0.09851 -0.088224 -0.021964 -0.11034 -0.15667 -0.062685 -0.11124 -0.23505 -0.13406 0.015103
0.79688 -0.0038099 -0.004179 0.00091816 -0.00057363 0 -0.0030889 -0.0034094 -0.0022969 -0.0029843 -0.0020806 -0.0032626 0.67706 -0.011464 0.0055861 -6.7957e-05 0.0016935 -0.0034701 0.0012211 0.0028785 0.0033544 -0.0064704 0 0.0071583 0 -0.00086781 -0.0004481 -0.00058658 -0.00094227 0.1313 0.002747 -0.0025402 -0.00084375 -0.0080434 -0.0075173 -0.0056041 0.0041567 -0.0050915 -0.0013781 -0.055427 -0.22196 -0.1438 -0.095023 -0.092743 -0.02397 -0.11183 -0.16575 -0.065309 -0.11855 -0.23759 -0.13802 0.016292
0.80078 -0.0031914 -0.0033743 0.00061799 0.0014141 0 -0.0017789 -0.002021 -0.0035775 -0.0035968 -0.0015638 -0.0046205 0.68896 -0.0074796 0.0022917 0.0022927 0.0012496 -0.0054975 0.0050228 -0.00019419 0.0047768 0.0018819 0 0.013731 0 -0.0013897 -0.00036621 -0.00053122 -0.0009013 0.14119 -0.00047163 -0.0013007 0.00060586 -0.0071745 -0.0052079 -0.0066781 -0.002889 -0.0045745 -0.0030538 -0.061387 -0.22382 -0.14753 -0.092419 -0.097846 -0.026001 -0.11384 -0.17458 -0.068213 -0.12591 -0.24015 -0.14286 0.015824
0.80469 -0.0024991 -0.0017405 -0.00013951 0.0019991 0 -0.00067304 -0.00040124 -0.0041142 -0.0041356 -0.0029042 -0.0063318 0.71201 -0.0017875 -0.0039599 -1.0481e-05 -0.00015028 -0.0073734 0.0051348 -0.0029813 0.0038322 0.0078448 0 0.017203 0 -0.0011929 8.4753e-05 -0.00028233 -0.00075448 0.15135 -0.0054949 -0.0003344 0.00086985 -0.0052955 -0.0035585 -0.0074349 -0.0096696 -0.0042315 -0.0043838 -0.066447 -0.227 -0.15283 -0.093369 -0.1053 -0.028128 -0.1179 -0.18239 -0.072244 -0.13341 -0.24277 -0.15123 0.015709
0.80859 -0.0017802 -5.322e-05 -0.0017773 0.00088507 0 -0.00010872 0.00081584 -0.003027 -0.0051338 -0.004515 -0.0080201 0.72962 0.0017543 -0.0081746 -0.0052779 -0.0010185 -0.0061318 0.0022156 -0.0048766 0.00089067 0.0076866 0 0.016056 0 -0.00035434 0.00045685 -0.00022883 -0.00063811 0.15575 -0.010815 -0.00043536 -0.00014193 -0.0027228 -0.0025483 -0.0066426 -0.014192 -0.0041856 -0.0049496 -0.071507 -0.23018 -0.15813 -0.094319 -0.11276 -0.030255 -0.12196 -0.1902 -0.076276 -0.14091 -0.24539 -0.15959 0.017421
0.8125 -0.00086915 0.00081347 -0.0038377 -0.00096916 0 9.8195e-05 0.0013602 -0.00046291 -0.006069 -0.0041993 -0.0088477 0.73019 0.0022773 -0.0070785 -0.0091037 -0.00050762 -0.00080995 -0.00019599 -0.0056202 -0.0016802 0.0027551 0 0.013163 0 0.00051851 0.00048882 -0.00043039 -0.00052299 0.14482 -0.014246 -0.0013955 -0.0016423 6.3747e-05 -0.0011207 -0.00395 -0.015918 -0.0041626 -0.0051922 -0.075068 -0.23331 -0.16277 -0.096841 -0.12062 -0.03243 -0.12649 -0.19565 -0.080266 -0.14589 -0.24751 -0.16938 0.019908
0.81641 0.00026528 0.00079043 -0.0051796 -0.0020269 0 0.00048004 0.0016394 0.0023785 -0.0058034 -0.0015148 -0.0076696 0.71881 0.001331 -0.0023932 -0.0086818 0.0009201 0.0057931 0.00034069 -0.0052465 -0.0021404 -0.0020939 0 0.011702 0 0.00083443 0.00030904 -0.00060032 -0.00030858 0.11001 -0.014399 -0.0019626 -0.002471 0.0025957 0.0014952 -8.4193e-05 -0.01539 -0.0037971 -0.0060195 -0.07778 -0.23642 -0.16704 -0.10025 -0.12871 -0.034632 -0.13129 -0.19978 -0.084234 -0.14944 -0.24935 -0.17996 0.020637
0.82031 0.0013364 0.00061046 -0.0050217 -0.0014253 0 0.0012364 0.0022176 0.0040193 -0.0038297 0.0016609 -0.0040385 0.71368 0.00028719 0.00090098 -0.0053949 0.0020907 0.0091034 0.002536 -0.0039385 -0.0010008 -0.0031731 0 0.011325 0 0.00048155 0.00020596 -0.0004694 -1.0691e-06 0.052891 -0.011654 -0.0011477 -0.0019724 0.0044987 0.0046452 0.0036047 -0.013268 -0.0028079 -0.007493 -0.080248 -0.23939 -0.17101 -0.10361 -0.13664 -0.036802 -0.13597 -0.20352 -0.088067 -0.15249 -0.25106 -0.19044 0.018171
0.82422 0.0019846 0.00091635 -0.003678 0.00033109 0 0.0018784 0.0030403 0.0038308 -0.00083782 0.0030574 0.00092877 0.72897 -0.00093999 -0.00040219 -0.0029859 0.0022749 0.0069482 0.0030829 -0.0019142 -3.8791e-05 -0.00099919 0 0.0088862 0 -0.00017363 0.00029357 -0.00010359 0.00024854 -0.011534 -0.0076523 0.0005357 -0.00052379 0.0055418 0.0065747 0.0058415 -0.0098535 -0.0010832 -0.0080718 -0.079835 -0.2407 -0.17142 -0.10625 -0.14267 -0.038585 -0.13922 -0.20273 -0.090304 -0.14965 -0.25131 -0.19981 0.013119
0.82813 0.0021626 0.0015463 -0.0021514 0.0018902 0 0.0017357 0.0033917 0.0025931 0.0019844 0.0023421 0.0050124 0.75964 -0.0028207 -0.0046143 -0.0033243 0.0017068 0.0016776 0.00070991 0.00054593 -0.00018177 0.0011078 0 0.0026301 0 -0.00063767 0.00044652 0.00015959 0.00029023 -0.064551 -0.0037657 0.0014493 0.00081469 0.005708 0.0060265 0.0060457 -0.0053441 0.0011444 -0.0056439 -0.079423 -0.24201 -0.17182 -0.1089 -0.14871 -0.040369 -0.14247 -0.20195 -0.092542 -0.1468 -0.25155 -0.20917 0.0066118
0.83203 0.0021831 0.0018331 -0.0010356 0.0022633 0 0.00082 0.0027342 0.0018569 0.0040013 0.0013064 0.0065893 0.78449 -0.0047701 -0.0071837 -0.0044021 0.001064 -0.0021531 -0.002194 0.0029566 -0.0007797 0.00091285 0 -0.0052065 0 -0.00062921 0.0005019 5.7016e-05 0.0001301 -0.099209 -7.9866e-05 0.00060285 0.0012611 0.0052219 0.003528 0.004669 -0.00017364 0.0032004 0.00031671 -0.077179 -0.24199 -0.16968 -0.10974 -0.15266 -0.04162 -0.14413 -0.19893 -0.093377 -0.14094 -0.25083 -0.21629 -0.0012188
0.83594 0.0023607 0.0015203 6.0598e-05 0.0015784 0 1.8673e-05 0.001465 0.0025556 0.0053419 0.001764 0.0060383 0.78592 -0.0054032 -0.0056673 -0.002804 0.00065801 -0.0022336 -0.0023875 0.0045805 -0.00083243 -0.0006689 0 -0.010454 0 -0.00019138 0.00042792 -0.00035114 -7.7732e-05 -0.12568 0.0041156 -0.0010853 0.00099469 0.0044313 0.001014 0.0030237 0.0051246 0.0043075 0.0076213 -0.07323 -0.24074 -0.16517 -0.1089 -0.15466 -0.042375 -0.1443 -0.19384 -0.092905 -0.13225 -0.2492 -0.22133 -0.010459
0.83984 0.0026788 0.0011518 0.001952 0.00078137 0 0.00029883 0.00064197 0.0041742 0.0062622 0.003556 0.0053745 0.76779 -0.0040298 -0.0022841 0.0020219 0.0003018 -0.00040119 0.00017583 0.0047045 -0.00037528 -0.0012466 0 -0.011356 0 0.00038959 0.0002843 -0.0007647 -0.0001768 -0.15945 0.0089714 -0.0015223 0.00092418 0.0035838 0.00011782 0.0025038 0.010307 0.0042648 0.012667 -0.069282 -0.23948 -0.16066 -0.10807 -0.15667 -0.04313 -0.14448 -0.18874 -0.092433 -0.12356 -0.24757 -0.22637 -0.019358
0.84375 0.0028744 0.0014428 0.0048226 0.00076404 0 0.0017523 0.00093248 0.0053583 0.0066802 0.0048593 0.0063175 0.75302 -0.0013297 -0.0012936 0.0064746 -9.6954e-05 -5.3304e-05 0.0018764 0.0031661 -0.00027389 -3.8724e-05 0 -0.010234 0 0.00075625 0.00011488 -0.00093219 -0.00012411 -0.20382 0.013417 0.00050866 0.001809 0.002703 0.00084665 0.0035873 0.015387 0.0037667 0.01317 -0.061936 -0.23625 -0.15268 -0.10308 -0.15414 -0.042622 -0.14164 -0.18141 -0.089615 -0.11234 -0.24448 -0.22588 -0.024301
0.84766 0.0028111 0.0023949 0.0078236 0.0018083 0 0.0035278 0.0019997 0.0053738 0.0064997 0.0043463 0.0086312 0.76267 0.001574 -0.0040768 0.0061755 -0.00010292 -0.0020612 -0.00062022 0.00066107 -0.0008646 0.0012888 0 -0.010666 0 0.00068696 -3.002e-05 -0.0008418 2.192e-05 -0.24515 0.015948 0.0041297 0.0035967 0.0017205 0.0019246 0.0054283 0.02002 0.0038334 0.009836 -0.054438 -0.23294 -0.14455 -0.097906 -0.15142 -0.042058 -0.13867 -0.17399 -0.086693 -0.101 -0.24133 -0.22513 -0.022938
0.85156 0.0026589 0.0032571 0.0097197 0.0036582 0 0.004695 0.0030472 0.0048468 0.0061208 0.0026925 0.010387 0.79729 0.0042078 -0.0073513 0.00062854 0.00080848 -0.0038026 -0.0062856 -0.0016256 -0.0013572 0.00083356 0 -0.013493 0 0.00025979 -4.5772e-06 -0.0006646 0.00017787 -0.26601 0.015975 0.0072203 0.0055267 0.00074845 0.0023121 0.0065421 0.022983 0.0048014 0.0055071 -0.045764 -0.22936 -0.13606 -0.091493 -0.14705 -0.041049 -0.13493 -0.16656 -0.083334 -0.090213 -0.23781 -0.22236 -0.017348
0.85547 0.0026645 0.0034198 0.009881 0.0057999 0 0.0050495 0.003841 0.0049361 0.0061932 0.0017771 0.0098986 0.83864 0.0064899 -0.0065855 -0.0057858 0.0023548 -0.0023746 -0.010212 -0.0029124 -0.00086239 -0.0010598 0 -0.016151 0 -0.00017569 0.00035481 -0.00056278 0.00027125 -0.2619 0.014245 0.0083472 0.0067402 0.00017827 0.0022211 0.0061007 0.022558 0.0059846 0.0027986 -0.035302 -0.22536 -0.12704 -0.083198 -0.1402 -0.039366 -0.13002 -0.1591 -0.079311 -0.080266 -0.23373 -0.2165 -0.013113
0.85938 0.002832 0.0031783 0.0086537 0.0075377 0 0.0050193 0.0049198 0.0058622 0.0067211 0.0025933 0.0073868 0.86838 0.007724 -0.000987 -0.0077494 0.0032437 0.0017094 -0.008408 -0.003413 0.0002916 -0.002037 0 -0.015867 0 -0.00027924 0.00096949 -0.00056564 0.00023545 -0.24363 0.011916 0.0077423 0.0067624 0.00043267 0.002618 0.0046493 0.017731 0.0064845 0.0024886 -0.02484 -0.22137 -0.11802 -0.074903 -0.13334 -0.037682 -0.12512 -0.15164 -0.075287 -0.07032 -0.22964 -0.21064 -0.014345
0.86328 0.0029589 0.0034166 0.0068895 0.0080492 0 0.0049582 0.0066875 0.0065453 0.0067088 0.0042784 0.0047184 0.8833 0.0067336 0.005367 -0.0040199 0.0021879 0.0046289 -0.0018612 -0.0039137 0.00079623 -0.00045099 0 -0.012844 0 -4.696e-05 0.0014055 -0.00059395 3.9611e-05 -0.2243 0.0093924 0.0065539 0.0055925 0.0015805 0.0039368 0.0035215 0.0092154 0.0062855 0.003762 -0.013051 -0.21799 -0.1104 -0.066024 -0.12432 -0.035445 -0.11998 -0.1454 -0.071727 -0.063871 -0.22511 -0.20241 -0.019567
0.86719 0.0030004 0.0045452 0.0052378 0.0068346 0 0.0048016 0.0085135 0.0059096 0.005094 0.0052635 0.0035364 0.89236 0.0034731 0.0075674 0.0015043 -0.00073848 0.003202 0.0044608 -0.004665 7.2863e-05 0.0025561 0 -0.0098024 0 0.0001641 0.0011882 -0.00056088 -0.00024131 -0.20678 0.0062407 0.0055389 0.0036527 0.0032326 0.0055505 0.0035401 -0.00066034 0.0063016 0.0053898 -0.001003 -0.21474 -0.10305 -0.057031 -0.11487 -0.0331 -0.1148 -0.13939 -0.068258 -0.058105 -0.2205 -0.19372 -0.023111
0.87109 0.003271 0.0059375 0.0038664 0.0043919 0 0.0044745 0.0090895 0.0044205 0.00213 0.0050732 0.0037198 0.90197 -7.1212e-07 0.0047904 0.0036953 -0.0038687 -0.0016277 0.0064928 -0.0048359 -0.00064649 0.003998 0 -0.0086624 0 9.9612e-06 0.00032576 -0.00044625 -0.00042077 -0.18595 0.0022041 0.004728 0.0017993 0.0048798 0.0065717 0.0043478 -0.0091675 0.0071917 0.0063584 0.010893 -0.21192 -0.096477 -0.048492 -0.10529 -0.030651 -0.10991 -0.13389 -0.065231 -0.053583 -0.21574 -0.18503 -0.020979
0.875 0.0041448 0.006562 0.0026794 0.0022991 0 0.0043604 0.0078352 0.0039535 -0.00040908 0.0046702 0.0037079 0.90847 -0.0011346 0.00087036 0.0011213 -0.0052622 -0.0055898 0.0045843 -0.0033942 0.00052267 0.0020255 0 -0.0084311 0 -0.00042187 -0.00055066 -0.00030391 -0.00032933 -0.1615 -0.0019694 0.0041177 0.0011503 0.0063458 0.0069551 0.0050324 -0.014492 0.0082963 0.005748 0.022391 -0.21023 -0.09192 -0.041145 -0.095333 -0.027932 -0.10578 -0.12972 -0.063363 -0.052321 -0.21062 -0.17636 -0.015079
0.87891 0.0055449 0.0061012 0.0016266 0.0021814 0 0.0049955 0.0057923 0.0058536 -0.0006806 0.0050659 0.0022755 0.90611 0.0001864 4.8925e-05 -0.0028438 -0.0043542 -0.0053212 0.002143 -0.0006776 0.0037548 -0.0022151 0 -0.0067687 0 -0.00063096 -0.00071386 -0.00021534 2.0961e-05 -0.14397 -0.0049147 0.0041036 0.0024247 0.0078405 0.0075227 0.0052704 -0.016203 0.0080996 0.0028942 0.033888 -0.20855 -0.087363 -0.033798 -0.085381 -0.025214 -0.10164 -0.12554 -0.061495 -0.05106 -0.2055 -0.16769 -0.011233
0.88281 0.0068455 0.0052712 0.00079641 0.0042406 0 0.0062097 0.0048352 0.0091879 0.001523 0.0059709 -0.0001038 0.89928 0.00095395 0.0026231 -0.0036063 -0.0022711 -0.0015204 0.0014019 0.0011946 0.0066998 -0.0056795 0 -0.0032253 0 -0.00021145 -7.523e-05 -0.00021647 0.0004219 -0.14549 -0.0058314 0.0048729 0.005123 0.0095006 0.0088331 0.0056352 -0.014787 0.0059239 -0.0016607 0.043196 -0.20809 -0.084457 -0.028625 -0.076753 -0.022153 -0.098687 -0.12252 -0.060772 -0.051731 -0.20004 -0.16079 -0.01299
0.88672 0.0073917 0.0049826 0.00035604 0.0068015 0 0.0068641 0.0058472 0.011235 0.0046157 0.0061271 -0.001655 0.90192 -0.0018023 0.0051656 9.5043e-05 -0.0005204 0.0021627 0.0012745 2.663e-05 0.0065313 -0.0061647 0 -0.00016942 0 0.00066248 0.00066836 -0.00024327 0.00064814 -0.1656 -0.0050927 0.0056086 0.0074701 0.010903 0.010237 0.0066941 -0.010929 0.0029903 -0.0055171 0.051633 -0.20813 -0.082208 -0.024316 -0.06865 -0.018955 -0.096203 -0.11996 -0.060504 -0.053169 -0.19444 -0.15458 -0.017895
0.89063 0.0071191 0.0053347 0.0005094 0.0075961 0 0.0058406 0.0077394 0.00997 0.0067559 0.0048955 -0.00097065 0.92317 -0.0070464 0.0047985 0.0050859 0.00048604 0.0030232 -0.00049012 -0.0039993 0.002955 -0.0039253 0 -0.0002424 0 0.0013242 0.00070923 -0.00016043 0.00064959 -0.18986 -0.0035881 0.0049068 0.0076177 0.011162 0.010317 0.0079693 -0.0051948 0.0014656 -0.0055552 0.059244 -0.20842 -0.080153 -0.020543 -0.061198 -0.015641 -0.094004 -0.11767 -0.060374 -0.054655 -0.18887 -0.14898 -0.020234
0.89453 0.0065945 0.0056134 0.0014595 0.0057925 0 0.0034183 0.008403 0.0061002 0.0073981 0.0031671 0.0017457 0.956 -0.009775 0.0025151 0.0069032 0.0014453 0.0017286 -0.0037606 -0.0077674 -0.0010944 -0.00094058 0 -0.0033674 0 0.0012315 -4.6625e-05 0.00010936 0.00054858 -0.20438 -0.0016081 0.0023812 0.0053159 0.0096696 0.0083396 0.0080797 0.0018306 0.0022992 -0.00057318 0.062364 -0.21014 -0.079153 -0.019689 -0.057281 -0.011691 -0.093354 -0.11689 -0.060998 -0.056399 -0.18343 -0.1467 -0.017229
0.89844 0.006418 0.0052603 0.0032561 0.0028638 0 0.0014413 0.0066963 0.0025401 0.0072815 0.0024941 0.0049747 0.98352 -0.0059571 0.0017711 0.0039377 0.0027786 0.00097748 -0.0055362 -0.0076854 -0.002108 0.00092449 0 -0.0068903 0 0.00047791 -0.00089389 0.0004572 0.0004589 -0.21028 0.001381 -0.00031773 0.0024531 0.0067869 0.0051427 0.0060804 0.0093314 0.00414 0.0069644 0.065483 -0.21185 -0.078154 -0.018835 -0.053364 -0.0077408 -0.092705 -0.11611 -0.061622 -0.058144 -0.178 -0.14442 -0.011964
0.90234 0.0066394 0.0046263 0.0056021 0.0013686 0 0.001779 0.0035216 0.0018069 0.0071529 0.0034454 0.0072255 0.99736 0.0025044 0.0040653 -0.0012801 0.0036041 0.0022774 -0.0032589 -0.0031286 0.00054834 0.00097916 0 -0.0086866 0 -0.00034076 -0.001087 0.00062277 0.00035826 -0.22131 0.0057798 -0.00059375 0.0016579 0.0037592 0.002444 0.0026213 0.016267 0.0046241 0.012248 0.064605 -0.21472 -0.077721 -0.02007 -0.053022 -0.0034058 -0.093299 -0.11701 -0.062451 -0.059288 -0.17356 -0.14474 -0.0099815
0.90625 0.006815 0.0045921 0.0078861 0.0027179 0 0.0044679 0.0010178 0.0039098 0.0069121 0.0050771 0.0080417 1.007 0.0085571 0.0067467 -0.0045082 0.0025161 0.0044501 0.0018993 0.0025951 0.0039822 -0.00047526 0 -0.0094906 0 -0.00074087 -0.00060981 0.00042731 0.00017471 -0.24687 0.010845 0.0026213 0.0040036 0.0018172 0.0012944 -0.00035967 0.021569 0.0028082 0.011875 0.061005 -0.21838 -0.077673 -0.022727 -0.055114 0.0011914 -0.094739 -0.11905 -0.06342 -0.060025 -0.16981 -0.14684 -0.013389
0.91016 0.0065936 0.0054963 0.0095406 0.0059941 0 0.007473 0.00077273 0.0066976 0.0061459 0.0060641 0.0078877 1.029 0.0065399 0.0057855 -0.0034211 -0.00050221 0.0051592 0.0056972 0.0050568 0.0046998 -0.0026434 0 -0.011593 0 -0.00076422 -0.00010701 4.9487e-06 -3.5445e-05 -0.27958 0.014869 0.0075209 0.0079157 0.0012771 0.0013119 -0.0011784 0.02437 0.00023635 0.0067529 0.057167 -0.22213 -0.077696 -0.025514 -0.057435 0.0057793 -0.096271 -0.12125 -0.064414 -0.060743 -0.16619 -0.14908 -0.018844
0.91406 0.0061318 0.0066501 0.010426 0.0088574 0 0.0084719 0.0027504 0.0080638 0.0051511 0.0061162 0.0073766 1.0671 -0.0019998 0.00052735 0.0007451 -0.0032798 0.0034048 0.0048983 0.0027513 0.0021298 -0.0043829 0 -0.015435 0 -0.00077113 -8.645e-05 -0.00024323 -8.0954e-05 -0.3017 0.016473 0.010816 0.010418 0.0014893 0.0014413 0.00030717 0.024178 -0.00048767 0.001371 0.046648 -0.2284 -0.079686 -0.031952 -0.066158 0.010107 -0.10035 -0.12764 -0.066094 -0.060949 -0.16613 -0.15518 -0.021335
0.91797 0.0058736 0.0070424 0.010815 0.0095791 0 0.0069892 0.0056856 0.0076778 0.0049003 0.0060576 0.0067948 1.1076 -0.0095182 -0.0050007 0.0045565 -0.0030936 0.00028224 0.00035505 -0.0016385 -0.00091107 -0.0044496 0 -0.01831 0 -0.00092719 -0.00034132 -9.3478e-06 0.00014165 -0.3033 0.015655 0.010669 0.0096829 0.0016611 0.0012944 0.0028196 0.021025 0.0018308 1.297e-05 0.036129 -0.23466 -0.081675 -0.038389 -0.074881 0.014435 -0.10443 -0.13403 -0.067775 -0.061156 -0.16608 -0.16128 -0.019391
0.92188 0.0059897 0.006443 0.010963 0.008293 0 0.0048071 0.0082314 0.0067273 0.0058171 0.0066014 0.0062626 1.1349 -0.0098149 -0.0059732 0.0052045 0.00059022 -0.0023663 -0.0041666 -0.0040611 -0.0012807 -0.0023884 0 -0.017113 0 -0.0010288 -0.0002721 0.00056533 0.00045366 -0.29187 0.013552 0.0082832 0.0065812 0.0017062 0.0015588 0.0048866 0.015511 0.0059295 0.003373 0.022814 -0.24241 -0.085501 -0.046832 -0.08621 0.017884 -0.11001 -0.14285 -0.070401 -0.061883 -0.16844 -0.1688 -0.016149
0.92578 0.0061594 0.0056463 0.010709 0.0064957 0 0.0042824 0.0097082 0.0063765 0.0069208 0.0073804 0.0060491 1.1501 -0.0039783 -0.0018021 0.002431 0.0051149 -0.0035323 -0.0059337 -0.003095 0.0011305 0.0005871 0 -0.01228 0 -0.00085485 0.00029063 0.00093379 0.00050769 -0.28334 0.01125 0.0065664 0.0038612 0.0022742 0.003097 0.0059006 0.0086114 0.0093637 0.0085318 0.0063959 -0.25181 -0.091363 -0.057501 -0.10043 0.020357 -0.11723 -0.15436 -0.074077 -0.063188 -0.17348 -0.17787 -0.015531
0.92969 0.005952 0.0055855 0.0096 0.0055371 0 0.0062193 0.010084 0.0067639 0.0066654 0.0074085 0.0065053 1.1705 0.0012649 0.0031324 -0.0016461 0.0067272 -0.0032808 -0.0055406 -0.00099904 0.003281 0.0021085 0 -0.0083044 0 -0.0005526 0.00078237 0.00062466 0.00014238 -0.28535 0.0089913 0.0072719 0.003748 0.0039777 0.0058539 0.006207 0.0013152 0.010667 0.011916 -0.010022 -0.26121 -0.097225 -0.068169 -0.11465 0.022829 -0.12446 -0.16587 -0.077753 -0.064493 -0.17851 -0.18695 -0.01806
0.93359 0.0053477 0.0063324 0.0074218 0.0056019 0 0.0092432 0.0096603 0.0073642 0.0047661 0.0063791 0.0076997 1.2093 0.00091493 0.0039204 -0.0042949 0.0039678 -0.0020373 -0.0052747 -0.00087925 0.0022115 0.00072862 0 -0.0097314 0 -0.00051019 0.00053957 -0.00026714 -0.00040781 -0.29166 0.00652 0.009462 0.0061246 0.0066552 0.0088274 0.0065313 -0.0056051 0.010301 0.012192 -0.029979 -0.27311 -0.10758 -0.082638 -0.1313 0.022269 -0.13432 -0.18102 -0.084469 -0.067982 -0.18788 -0.19729 -0.020802
0.9375 0.0047823 0.007084 0.0045793 0.0059233 0 0.011055 0.0089347 0.0078675 0.0028923 0.005195 0.0092578 1.2582 -0.0031892 3.2029e-05 -0.0040738 -0.00093563 -0.00024143 -0.0058736 -0.0032181 -0.001776 -0.0023177 0 -0.016532 0 -0.00083079 -0.00034815 -0.0010823 -0.00071731 -0.29255 0.0039649 0.010635 0.0087823 0.0094183 0.011065 0.0074918 -0.011461 0.0097946 0.010574 -0.050271 -0.28525 -0.11836 -0.097466 -0.14817 0.021423 -0.14443 -0.19651 -0.091472 -0.071677 -0.19766 -0.20774 -0.021031
0.94141 0.0046633 0.0070767 0.0019075 0.0057137 0 0.01026 0.008506 0.0083616 0.0031769 0.0050508 0.010617 1.2944 -0.0048898 -0.0044233 -0.0016221 -0.0040939 0.0013802 -0.0056882 -0.0055833 -0.0053181 -0.0038344 0 -0.023703 0 -0.0010814 -0.0010115 -0.0011427 -0.00059636 -0.28721 0.0020885 0.0091474 0.0093408 0.011377 0.012463 0.0094088 -0.015328 0.010225 0.0088931 -0.070965 -0.29775 -0.13047 -0.11326 -0.16469 0.019294 -0.15502 -0.21223 -0.099695 -0.076108 -0.20822 -0.21796 -0.019243
0.94531 0.0049165 0.0063404 0.00010838 0.0048309 0 0.0072344 0.0087234 0.0087592 0.0059524 0.0061061 0.011364 1.3051 -0.00084851 -0.0051312 0.0010435 -0.00343 0.0019166 -0.0031912 -0.0056646 -0.0053427 -0.0016648 0 -0.025683 0 -0.00071856 -0.00071571 -0.00034616 -0.0002693 -0.28273 0.0015847 0.0055261 0.0071321 0.012239 0.01345 0.01208 -0.016055 0.011499 0.0077812 -0.092396 -0.31089 -0.14501 -0.13083 -0.18054 0.01482 -0.16647 -0.22837 -0.11015 -0.081887 -0.22022 -0.22775 -0.018276
0.94922 0.0050654 0.0054803 -0.0006261 0.0037331 0 0.0036432 0.0092284 0.0084647 0.0091539 0.0072646 0.01129 1.3027 0.0056563 -0.0017932 0.0021265 -0.00023936 0.0012401 0.00036811 -0.0040082 -0.0020899 0.0029148 0 -0.02122 0 0.00023859 0.00029627 0.00075255 -9.1786e-05 -0.28161 0.0022936 0.0017137 0.0036075 0.012208 0.013997 0.01446 -0.012851 0.012693 0.0066579 -0.11383 -0.32404 -0.15955 -0.1484 -0.19639 0.010346 -0.17792 -0.24452 -0.12061 -0.087666 -0.23222 -0.23755 -0.019865
0.95313 0.0047287 0.0048556 -0.00051492 0.0030068 0 0.0012735 0.0089716 0.0069105 0.010134 0.0072873 0.010258 1.313 0.008363 0.0022251 0.0013619 0.0024753 0.00071487 0.0016673 -0.0032346 0.0012628 0.0061143 0 -0.013952 0 0.001101 0.0010257 0.0014448 -0.00012392 -0.27375 0.0033062 -0.00061083 0.0011446 0.011415 0.013234 0.014806 -0.0060805 0.012737 0.0049883 -0.13371 -0.33579 -0.1742 -0.16579 -0.20895 0.0041357 -0.18832 -0.25766 -0.13233 -0.093459 -0.24288 -0.24517 -0.022619
0.95703 0.0039707 0.0041805 0.00014186 0.0029376 0 0.0010273 0.0069552 0.0043607 0.0080618 0.0059704 0.0082692 1.3481 0.004909 0.0039688 5.3621e-05 0.0029334 0.0022205 -0.0010681 -0.0046856 0.0018605 0.0052683 0 -0.0084781 0 0.0011824 0.0008013 0.0014574 -6.2054e-05 -0.2441 0.0038749 -0.00099708 0.0012731 0.0096248 0.010245 0.011727 0.0025179 0.010887 0.0031013 -0.15318 -0.34719 -0.18888 -0.18314 -0.22066 -0.0025281 -0.19843 -0.27001 -0.14439 -0.099257 -0.25319 -0.25223 -0.023458
0.96094 0.0031565 0.0029851 0.0011172 0.003323 0 0.002454 0.0031512 0.0019069 0.0044814 0.0041297 0.0057464 1.3948 -0.00068333 0.0038968 -0.00017428 0.0017689 0.0059613 -0.005587 -0.0065388 -0.00012896 0.0015638 0 -0.0061602 0 0.00053773 7.0402e-06 0.0010761 0.00036887 -0.18833 0.004088 -2.708e-05 0.0035702 0.006592 0.0052282 0.0055395 0.010565 0.0070581 0.0017531 -0.17151 -0.35755 -0.20247 -0.19957 -0.2311 -0.0090437 -0.20757 -0.28063 -0.156 -0.10442 -0.26225 -0.25828 -0.020659
0.96484 0.0025283 0.0013049 0.002169 0.0035349 0 0.0039315 -0.0012721 0.00050189 0.0016538 0.0025573 0.0035321 1.4309 -0.0025514 0.0045841 0.0011434 0.00061748 0.0094661 -0.0073838 -0.0057946 -0.0020859 -0.001092 0 -0.0047482 0 -9.2388e-05 -0.0003885 0.00074403 0.0010052 -0.1188 0.004541 0.0013002 0.0059211 0.0026152 -0.00027734 -0.0014298 0.016237 0.0021381 0.0011986 -0.18604 -0.36451 -0.21243 -0.21301 -0.23734 -0.01507 -0.21349 -0.28554 -0.16614 -0.10749 -0.2672 -0.26104 -0.015165
0.96875 0.0019814 -0.00027205 0.0029857 0.0028531 0 0.0035706 -0.0046834 5.191e-05 0.00056275 0.0012314 0.0022578 1.4513 0.00055733 0.0069541 0.0028988 4.2903e-05 0.009451 -0.0041987 -0.0019633 -0.0019833 -6.2078e-05 0 -0.0016398 0 -0.00011354 2.4462e-05 0.00059311 0.0013132 -0.053666 0.0053995 0.0019597 0.0059808 -0.0013979 -0.004424 -0.0062578 0.01898 -0.0021394 0.00092281 -0.20056 -0.37147 -0.22239 -0.22645 -0.24358 -0.021096 -0.21941 -0.29044 -0.17628 -0.11056 -0.27214 -0.26379 -0.0091307
0.97266 0.0012224 -0.0012457 0.0033403 0.001016 0 0.00058032 -0.0060514 -0.00042485 0.00054774 -0.00037199 0.0015758 1.4735 0.0040107 0.0086274 0.0034297 -0.00081635 0.0051154 0.0014424 0.0019254 -0.00056127 0.0032838 0 0.0030768 0 0.00025668 0.00060327 0.00038195 0.00090535 -0.00070347 0.0059398 0.0012113 0.0029059 -0.0045307 -0.0063743 -0.007547 0.019227 -0.0041751 0.00020192 -0.21028 -0.37451 -0.22653 -0.23535 -0.24668 -0.024704 -0.22133 -0.28955 -0.18266 -0.11057 -0.27234 -0.26334 -0.0036912
0.97656 6.687e-05 -0.0017313 0.0032555 -0.0013793 0 -0.0038124 -0.0054725 -0.0017623 0.00050233 -0.002374 0.00022587 1.5161 0.0024667 0.0064233 0.002038 -0.0027206 -0.00058261 0.004463 0.0024545 -0.00034935 0.0050102 0 0.0069517 0 0.00028137 0.00040293 -0.00014431 -4.6922e-05 0.047028 0.0051009 -0.0008896 -0.0018712 -0.0065223 -0.0066884 -0.0063647 0.017525 -0.0038308 -0.0012817 -0.21765 -0.37562 -0.22784 -0.24204 -0.24824 -0.027131 -0.22128 -0.28583 -0.18721 -0.10909 -0.27021 -0.26132 0.0016009
0.98047 -0.0014315 -0.0022347 0.0028938 -0.0031374 0 -0.0069235 -0.0038914 -0.0038621 -3.0369e-05 -0.0041547 -0.0027863 1.5739 -0.0041969 0.00024082 -0.00036117 -0.0049586 -0.0033997 0.0020971 -0.00029439 -0.0026896 0.002784 0 0.0081246 0 -0.00035878 -0.00067739 -0.00089203 -0.00096277 0.10009 0.0024549 -0.0032009 -0.0055564 -0.0078035 -0.0065703 -0.0051266 0.013968 -0.0027631 -0.0033595 -0.22414 -0.37615 -0.22805 -0.2479 -0.24952 -0.028982 -0.2206 -0.28136 -0.1909 -0.10712 -0.2674 -0.25886 0.0074859
0.98438 -0.0030534 -0.0029751 0.0022436 -0.0034172 0 -0.0066251 -0.0024373 -0.0059113 -0.00098559 -0.0049836 -0.0069311 1.6197 -0.010484 -0.0060711 -0.0019848 -0.0058559 -0.0017978 -0.0034973 -0.0026355 -0.0060313 -0.0015962 0 0.007448 0 -0.0010916 -0.0016873 -0.0014393 -0.0014115 0.15934 -0.0014198 -0.0041511 -0.0060993 -0.0088786 -0.0068344 -0.0055081 0.0083899 -0.0030556 -0.0056124 -0.22368 -0.37193 -0.21958 -0.24726 -0.24852 -0.026235 -0.21483 -0.27086 -0.1878 -0.1013 -0.25917 -0.25286 0.013652
0.98828 -0.0045153 -0.0036046 0.0010097 -0.00262 0 -0.003266 -0.0019045 -0.0071949 -0.0024911 -0.0048501 -0.010253 1.6334 -0.010643 -0.007973 -0.0015864 -0.0045773 0.0016357 -0.0073901 -0.0013669 -0.0073504 -0.0039872 0 0.0075504 0 -0.0010564 -0.0016392 -0.0014049 -0.0014811 0.21474 -0.0054726 -0.0031737 -0.0038784 -0.009721 -0.0074992 -0.0073129 0.0010001 -0.0052127 -0.0074592 -0.22321 -0.36772 -0.21111 -0.24662 -0.24751 -0.023489 -0.20907 -0.26037 -0.1847 -0.095488 -0.25095 -0.24686 0.018807
0.99219 -0.0055265 -0.003671 -0.0010707 -0.0022503 0 0.00036064 -0.0025245 -0.0075611 -0.0048692 -0.004521 -0.011028 1.6262 -0.0041313 -0.0043265 0.00068567 -0.0020939 0.0029108 -0.0064951 0.0024016 -0.0051854 -0.0021442 0 0.010067 0 -0.00013293 -0.00061787 -0.00079108 -0.0015768 0.2559 -0.0089687 -0.001547 -0.0014596 -0.0098091 -0.0080869 -0.0091127 -0.0072684 -0.0075511 -0.0081909 -0.2192 -0.36173 -0.1985 -0.2431 -0.2462 -0.018293 -0.20139 -0.24827 -0.17783 -0.088479 -0.24108 -0.23963 0.021802
0.99609 -0.0058965 -0.0032488 -0.0038012 -0.003635 0 0.001257 -0.0039244 -0.0072152 -0.0078097 -0.0047701 -0.0094637 1.633 0.0041409 0.0017454 0.0035319 -0.0001733 0.00071317 -0.0020982 0.0041493 -0.0010765 0.0020189 0 0.014103 0 0.00081765 0.00028378 1.5802e-05 -0.001905 0.28139 -0.011726 -0.0014562 -0.0014629 -0.0087229 -0.0080645 -0.0096825 -0.015024 -0.0078251 -0.0073998 -0.21228 -0.35429 -0.18253 -0.23725 -0.24464 -0.011101 -0.19215 -0.23487 -0.16789 -0.080499 -0.22988 -0.23139 0.022432
1 -0.0057152 -0.0029561 -0.0065213 -0.0065894 0 -0.0012411 -0.0052819 -0.0063716 -0.0099647 -0.0056349 -0.0076412 1.6768 0.0084532 0.0058173 0.0054316 0.00045353 -0.0024129 0.0018301 0.00088788 0.0020657 0.0044752 0 0.017398 0 0.00086169 0.00015643 0.00055156 -0.0022285 0.29663 -0.013722 -0.0038744 -0.0043217 -0.0066387 -0.0070314 -0.0087394 -0.020989 -0.0055787 -0.005683 -0.20537 -0.34686 -0.16656 -0.23139 -0.24308 -0.0039097 -0.18291 -0.22147 -0.15795 -0.072519 -0.21867 -0.22316 0.021316
1.0039 -0.0054042 -0.0033152 -0.0086055 -0.009368 0 -0.0050058 -0.0057857 -0.0052944 -0.0098786 -0.0064521 -0.007574 1.7428 0.0069071 0.0057788 0.0054911 0.0006872 -0.0029276 0.0024162 -0.0051991 0.0028627 0.0032338 0 0.018685 0 6.2794e-05 -0.00073059 0.00059651 -0.0021494 0.30461 -0.014693 -0.0073744 -0.0079517 -0.0042292 -0.0047999 -0.0066102 -0.024358 -0.0027845 -0.0047062 -0.19537 -0.33879 -0.14779 -0.22425 -0.24173 0.0049183 -0.17356 -0.20921 -0.14466 -0.065309 -0.20812 -0.2147 0.019379
1.0078 -0.0054419 -0.0042019 -0.0099286 -0.010107 0 -0.0071972 -0.0052515 -0.0045166 -0.0074681 -0.0065424 -0.009261 1.7902 0.0020091 0.002807 0.0037978 0.0018211 -6.7128e-05 -1.5089e-05 -0.0086192 0.0025645 0.00025915 0 0.018607 0 -0.00053804 -0.0012449 0.00026885 -0.0015755 0.3015 -0.014256 -0.0093111 -0.0096594 -0.0021471 -0.0016254 -0.0037144 -0.024776 -0.0020069 -0.0059928 -0.18534 -0.33072 -0.129 -0.21709 -0.24039 0.013762 -0.1642 -0.19696 -0.13133 -0.058107 -0.19757 -0.20624 0.017609
1.0117 -0.0059192 -0.0050117 -0.010743 -0.0084859 0 -0.0068675 -0.0043819 -0.004653 -0.0043517 -0.0058183 -0.01072 1.7928 -0.0023064 -0.00050272 0.001307 0.0039509 0.0034589 -0.00306 -0.0062144 0.003287 -0.00074051 0 0.018409 0 -8.7039e-05 -0.00066157 -0.00011749 -0.00084544 0.28266 -0.012376 -0.0083881 -0.0085224 -0.00068078 0.0015808 -0.00065209 -0.022208 -0.0039299 -0.0092419 -0.17582 -0.32317 -0.11117 -0.21106 -0.2389 0.021787 -0.15613 -0.1863 -0.11849 -0.052186 -0.18842 -0.19839 0.01696
1.0156 -0.0063855 -0.0053195 -0.011098 -0.0060415 0 -0.0055771 -0.0042931 -0.0057764 -0.0024832 -0.0048152 -0.010003 1.7671 -0.0037422 -0.0023898 -0.0006189 0.0058141 0.0044097 -0.0047951 -0.00061082 0.005429 0.0017738 0 0.018145 0 0.0010556 0.00052932 -0.00027122 -0.0003903 0.25159 -0.0096163 -0.0060043 -0.0060337 0.00011079 0.0035021 0.0014645 -0.016976 -0.0067895 -0.011978 -0.16697 -0.31631 -0.094604 -0.20652 -0.23721 0.028729 -0.14976 -0.17775 -0.10631 -0.047961 -0.18111 -0.19136 0.017957
1.0195 -0.0062369 -0.0052569 -0.010514 -0.0047921 0 -0.0055405 -0.0055998 -0.0070891 -0.0024724 -0.0042602 -0.007158 1.7591 -0.0023749 -0.002521 -0.00092843 0.0061336 0.0023215 -0.0050574 0.002336 0.007112 0.0056445 0 0.01661 0 0.0016307 0.0011605 -7.1624e-05 -0.00032352 0.2207 -0.0068425 -0.0048815 -0.0044966 7.7895e-05 0.0031985 0.001369 -0.0099098 -0.0082412 -0.011396 -0.15812 -0.30945 -0.078041 -0.20199 -0.23553 0.035671 -0.1434 -0.1692 -0.094135 -0.043736 -0.1738 -0.18432 0.020185
1.0234 -0.0053187 -0.0052171 -0.0084119 -0.0054492 0 -0.0072772 -0.00786 -0.0074746 -0.0033619 -0.0045801 -0.0041727 1.8014 0.00042352 -0.0012359 0.0004279 0.004879 -0.0002425 -0.0046656 -0.00044759 0.0062013 0.0073329 0 0.013156 0 0.00086057 0.00064633 0.00039914 -0.00039196 0.20191 -0.0046862 -0.0062788 -0.0048164 -0.0010341 0.00082828 -0.0012368 -0.0022877 -0.007642 -0.0070287 -0.15351 -0.30404 -0.06643 -0.20169 -0.23269 0.038657 -0.14117 -0.16427 -0.086034 -0.042556 -0.1699 -0.1794 0.022395
1.0273 -0.0041128 -0.0053132 -0.0049015 -0.0068373 0 -0.0091265 -0.0098896 -0.0065103 -0.0039533 -0.0056049 -0.0030852 1.8827 0.0031093 0.00096375 0.002361 0.0031081 -0.00047595 -0.0040724 -0.0060405 0.0026442 0.0055149 0 0.009303 0 -0.00062194 -0.00043639 0.00091914 -0.00029272 0.19644 -0.0032579 -0.0086364 -0.0058205 -0.0032097 -0.0023968 -0.0049577 0.0045486 -0.0063987 -0.0016272 -0.14953 -0.29886 -0.055559 -0.20202 -0.22969 0.041052 -0.13957 -0.15988 -0.078543 -0.041832 -0.16652 -0.1748 0.023468
1.0313 -0.0032764 -0.0052644 -0.0010507 -0.0069892 0 -0.0089832 -0.010615 -0.0048617 -0.0040363 -0.0065607 -0.004239 1.9589 0.0044442 0.0031195 0.0033501 0.0017574 0.0019757 -0.0031073 -0.0084485 -0.0014051 0.0022154 0 0.008069 0 -0.0013708 -0.0010379 0.0012494 2.0639e-05 0.19409 -0.0022836 -0.0090661 -0.0056291 -0.0058407 -0.0050575 -0.007482 0.0096525 -0.0062005 0.00089335 -0.14753 -0.29398 -0.046723 -0.20382 -0.22623 0.041856 -0.13947 -0.15646 -0.072816 -0.041865 -0.16407 -0.17108 0.023377
1.0352 -0.0030069 -0.0048058 0.0017569 -0.0048719 0 -0.0063987 -0.0096725 -0.0035773 -0.0041468 -0.0064473 -0.0063299 1.9943 0.0038576 0.0037145 0.0025431 0.00083639 0.0050435 -0.0017802 -0.0046189 -0.0036997 0.00046763 0 0.011284 0 -0.00065159 -0.00076649 0.0012626 0.00034393 0.18256 -0.0014322 -0.006197 -0.0035953 -0.0079181 -0.0064448 -0.0074281 0.01261 -0.007171 -0.0011974 -0.14996 -0.28978 -0.042425 -0.20888 -0.22174 0.039111 -0.14272 -0.1552 -0.071022 -0.04359 -0.16373 -0.16935 0.023059
1.0391 -0.0029218 -0.0040624 0.0028073 -0.0012528 0 -0.0029832 -0.0073582 -0.0030384 -0.0043914 -0.0047608 -0.0078567 1.9918 0.0018964 0.001657 0.00030456 -0.00019396 0.0064931 -0.00081012 0.0025674 -0.0038565 0.0011176 0 0.01741 0 0.00076264 -0.00019773 0.0010037 0.00046322 0.158 -0.00054246 -0.001548 -0.00092015 -0.0086715 -0.006791 -0.0055143 0.013286 -0.0078625 -0.0058625 -0.15239 -0.28558 -0.038127 -0.21395 -0.21725 0.036365 -0.14597 -0.15395 -0.069229 -0.045315 -0.16339 -0.16762 0.023262
1.043 -0.0025786 -0.0034102 0.0024391 0.0019046 0 -0.0008798 -0.004268 -0.0027196 -0.004043 -0.0020997 -0.0082351 1.9838 3.8998e-05 -0.0023877 -0.0022883 -0.0015307 0.0057993 -0.0010449 0.0071629 -0.0030933 0.0021425 0 0.02222 0 0.0014038 -9.6008e-05 0.00063627 0.00033709 0.12755 0.00031507 0.0018448 0.00051474 -0.0080945 -0.0067614 -0.0038142 0.011524 -0.0068834 -0.0089557 -0.15861 -0.28133 -0.037689 -0.22105 -0.21253 0.03092 -0.15192 -0.15403 -0.070414 -0.047578 -0.16426 -0.16813 0.023631
1.0469 -0.0020311 -0.0030188 0.0015115 0.0028913 0 -0.00091724 -0.0011212 -0.0019746 -0.0025591 4.0043e-05 -0.0075633 1.9967 -0.00053629 -0.0059716 -0.0044483 -0.0027494 0.0039876 -0.0024392 0.005762 -0.0023254 0.0010885 0 0.022072 0 0.00064869 -0.00051461 0.00032201 7.7503e-05 0.10283 0.0008633 0.0020894 -0.00015305 -0.0068664 -0.006799 -0.0037839 0.0072207 -0.0042769 -0.0075935 -0.1661 -0.27707 -0.038543 -0.22884 -0.20773 0.02457 -0.15878 -0.15456 -0.072597 -0.050022 -0.16554 -0.16939 0.023063
1.0508 -0.0017691 -0.002674 0.00057686 0.0014035 0 -0.0021253 0.0012521 -0.00086808 -0.00071954 0.00042399 -0.0057859 2.0256 -0.0001827 -0.0066446 -0.0061115 -0.0033325 0.0022516 -0.0038642 0.00031377 -0.0010542 -0.0020327 0 0.016948 0 -0.00068589 -0.00080828 0.00013731 -0.00015642 0.090509 0.00072397 -0.00014856 -0.0021068 -0.0057346 -0.0068673 -0.0050019 0.0007771 -0.0012951 -0.0022644 -0.17384 -0.27269 -0.039883 -0.23666 -0.20322 0.018059 -0.16598 -0.15528 -0.074908 -0.052335 -0.16691 -0.17118 0.020908
1.0547 -0.0020915 -0.0020966 -0.00041685 -0.001339 0 -0.0028001 0.0021779 -5.5485e-05 -0.0002026 -0.00070705 -0.0026301 2.0439 -0.00045878 -0.0040161 -0.0074149 -0.0032094 0.0011291 -0.0040833 -0.0041831 0.0015793 -0.0044539 0 0.010441 0 -0.0013056 -0.00047954 8.8317e-05 -0.00020835 0.08711 -0.00034305 -0.0025688 -0.0036504 -0.004902 -0.0066014 -0.0057732 -0.0065192 0.00090279 0.0038968 -0.18268 -0.26778 -0.043308 -0.24458 -0.19995 0.010854 -0.1746 -0.15678 -0.077768 -0.054085 -0.1687 -0.17525 0.017619
1.0586 -0.0026199 -0.0013236 -0.0017253 -0.0034478 0 -0.0019362 0.0017206 0.00011199 -0.0017516 -0.0016462 0.0015179 2.0363 -0.0022632 -8.0583e-05 -0.0079769 -0.0026743 0.00075084 -0.0029063 -0.0043559 0.0049313 -0.003288 0 0.0065825 0 -0.00084904 0.0001831 0.00017167 4.8043e-05 0.081077 -0.0021559 -0.0033172 -0.0035761 -0.0039162 -0.0055519 -0.0048055 -0.012715 0.0020973 0.0076205 -0.19152 -0.26287 -0.046734 -0.2525 -0.19668 0.0036487 -0.18323 -0.15829 -0.080628 -0.055834 -0.1705 -0.17933 0.014159
1.0625 -0.0025253 -0.00063156 -0.0032737 -0.003573 0 0.00018022 0.00095492 0.00013646 -0.0039584 -0.00070742 0.0050874 2.018 -0.0044545 0.0025274 -0.0069906 -0.0019787 0.0011758 -0.0013377 -0.00097637 0.0066801 0.0015661 0 0.0063762 0 -0.0001825 0.00043127 0.0003847 0.00060054 0.05996 -0.0040454 -0.0022536 -0.0019347 -0.0020958 -0.0033693 -0.0021998 -0.016048 0.0027021 0.0075186 -0.19838 -0.25763 -0.050224 -0.25928 -0.195 -0.0024337 -0.19181 -0.1602 -0.08197 -0.056745 -0.17226 -0.18469 0.010932
1.0664 -0.0012612 -9.0338e-05 -0.0045655 -0.001712 0 0.0024297 0.0013048 0.0008791 -0.0042696 0.0021317 0.006241 2.0204 -0.0047835 0.0026457 -0.0041556 -0.0012658 0.0020615 -0.00060249 0.0024818 0.0049579 0.0071166 0 0.0071981 0 -0.0003056 -5.0985e-05 0.00066946 0.0011752 0.018076 -0.0051684 -0.0005671 0.0002186 0.00088064 -2.6626e-05 0.0010445 -0.015876 0.0030291 0.0043582 -0.20408 -0.2522 -0.053752 -0.26538 -0.19427 -0.0078518 -0.20037 -0.16237 -0.082415 -0.057161 -0.174 -0.19081 0.0075345
1.0703 0.0009349 0.00064301 -0.0050239 0.00088889 0 0.0037452 0.0032793 0.0025854 -0.0014029 0.0051375 0.0045958 2.0585 -0.0024014 0.0011588 -0.00038065 -0.00085295 0.0023203 -0.0010447 0.0032088 0.00058891 0.0098139 0 0.00557 0 -0.0011581 -0.00074686 0.00088151 0.0013241 -0.040086 -0.0049978 0.00051666 0.0016955 0.0046381 0.0039294 0.0041443 -0.012925 0.0031141 0.00010483 -0.20934 -0.24676 -0.057183 -0.27131 -0.19365 -0.013045 -0.20882 -0.16454 -0.082599 -0.057481 -0.17571 -0.19696 0.0035024
1.0742 0.0032385 0.0019397 -0.0043312 0.0027045 0 0.0037532 0.0058052 0.0045644 0.0033117 0.0065021 0.001899 2.1151 0.00083648 -0.00018574 0.0026706 -0.0012088 0.00080344 -0.0019103 0.0011348 -0.003201 0.0084425 0 0.00058012 0 -0.0016931 -0.00087058 0.00086445 0.00079159 -0.10295 -0.0035679 0.00068769 0.0019863 0.0081954 0.0073981 0.0069309 -0.0085979 0.0031 -0.0031204 -0.20859 -0.24128 -0.059267 -0.27484 -0.19447 -0.015157 -0.2158 -0.16693 -0.079191 -0.05649 -0.17693 -0.20348 -0.00097354
1.0781 0.0048686 0.0036316 -0.0024966 0.0031046 0 0.0029103 0.0069965 0.0058709 0.007103 0.0061093 0.0007018 2.1571 0.0019746 -0.00031226 0.0038437 -0.0023473 -0.002311 -0.0020927 -0.0015976 -0.0036102 0.0047215 0 -0.0053527 0 -0.0011162 -0.00024622 0.00058225 -0.00014379 -0.15929 -0.0012772 0.00058654 0.0015591 0.010396 0.0092558 0.0092855 -0.003874 0.003374 -0.0037178 -0.20783 -0.2358 -0.06135 -0.27836 -0.19529 -0.017269 -0.22279 -0.16931 -0.075784 -0.055498 -0.17815 -0.21 -0.0052739
1.082 0.0055351 0.0049785 0.00021776 0.0027953 0 0.0021731 0.0057958 0.0061838 0.0082392 0.0054981 0.002197 2.1686 -5.9148e-05 0.00064995 0.0032938 -0.0033559 -0.0051065 -0.0010704 -0.0026598 -0.00079634 0.0013385 0 -0.0090166 0 0.00013573 0.00050273 0.00016695 -0.00077102 -0.20421 0.0015027 0.0011711 0.0015158 0.010464 0.0091029 0.010592 0.0012631 0.0041083 -0.0011502 -0.20344 -0.23044 -0.062472 -0.28068 -0.19545 -0.017662 -0.22845 -0.17126 -0.070745 -0.053785 -0.17867 -0.21549 -0.009132
1.0859 0.0054129 0.0053146 0.0033196 0.0030959 0 0.0023635 0.0029457 0.0059246 0.0073156 0.0060368 0.0053431 2.1657 -0.0033187 0.0018875 0.002067 -0.0029399 -0.0054532 0.00074546 -0.0012486 0.0025128 -0.0004396 0 -0.0095926 0 0.00080015 0.00065763 -0.00019145 -0.00052451 -0.23898 0.0045941 0.0029437 0.0027704 0.008434 0.0075389 0.010084 0.0073284 0.0048554 0.003653 -0.19551 -0.22522 -0.062659 -0.28184 -0.19496 -0.016387 -0.23282 -0.17277 -0.064122 -0.051373 -0.17851 -0.21998 -0.012869
1.0898 0.0048729 0.004703 0.0061408 0.0046417 0 0.0035592 0.00035462 0.0056287 0.0062622 0.0073278 0.0080706 2.1784 -0.0048569 0.0026212 0.0010618 -0.00072113 -0.0031602 0.0024109 0.0014927 0.0038642 -0.0013166 0 -0.0092332 0 0.00013699 0.00019298 -0.00041618 0.00046735 -0.26554 0.0078492 0.0054593 0.0052367 0.0052159 0.0056211 0.0077704 0.014204 0.0049445 0.0085682 -0.18758 -0.21999 -0.062847 -0.28299 -0.19448 -0.015112 -0.23719 -0.17429 -0.057499 -0.04896 -0.17835 -0.22447 -0.016729
1.0938 0.0043019 0.0038614 0.0081144 0.0067158 0 0.0049821 -0.00048384 0.0054163 0.0063969 0.0076743 0.0091955 2.2189 -0.0037106 0.0024443 0.00053329 0.0021135 -0.00034861 0.003172 0.0033226 0.0033238 -0.0024828 0 -0.010534 0 -0.0012709 -0.00023503 -0.00059951 0.0014363 -0.28211 0.010942 0.0074299 0.0076809 0.0021792 0.0039973 0.00481 0.020475 0.0043732 0.011496 -0.17482 -0.21485 -0.061605 -0.2825 -0.18984 -0.0116 -0.23863 -0.17358 -0.049779 -0.044999 -0.17576 -0.22471 -0.020213
1.0977 0.0040252 0.0034268 0.0091432 0.0078994 0 0.0056141 0.00051073 0.0051298 0.0075617 0.0061515 0.0090782 2.2696 -0.0016082 0.0013982 0.00046078 0.0037645 0.00063134 0.0029618 0.0025125 0.0028603 -0.0039363 0 -0.013675 0 -0.0021309 -6.1508e-05 -0.00087759 0.0016378 -0.28488 0.01341 0.0075421 0.0085487 0.00043632 0.0025924 0.002786 0.024028 0.0040534 0.011763 -0.16179 -0.20971 -0.060283 -0.28191 -0.18497 -0.0079642 -0.2399 -0.17273 -0.041997 -0.040951 -0.17304 -0.22472 -0.022354
1.1016 0.0041552 0.0033776 0.0096229 0.0074388 0 0.0051105 0.0023659 0.0047743 0.0088339 0.0039447 0.0086336 2.3031 -0.00075822 -3.8732e-06 0.00096326 0.0035502 -0.00039855 0.0023611 -0.0006707 0.0038473 -0.0044216 0 -0.016343 0 -0.0017684 0.00053938 -0.0012461 0.00099595 -0.27377 0.014889 0.0055762 0.0072456 0.0002508 0.001137 0.0025328 0.023537 0.0048842 0.010447 -0.14831 -0.20446 -0.058707 -0.28091 -0.178 -0.0040048 -0.24008 -0.17062 -0.03464 -0.036198 -0.16902 -0.2225 -0.022683
1.1055 0.0044082 0.0032433 0.0099341 0.0059612 0 0.0041459 0.0041023 0.0045657 0.0095503 0.0033228 0.0081354 2.3119 -0.00136 -0.0010006 0.0020114 0.0025488 -0.0014421 0.0020584 -0.0037903 0.0056279 -0.0029347 0 -0.016496 0 -0.00073145 0.00084973 -0.0015038 9.9355e-05 -0.25508 0.015211 0.0028843 0.0047588 0.00099016 -0.00013201 0.0036327 0.019538 0.006596 0.0092498 -0.13409 -0.19904 -0.056728 -0.27925 -0.16768 0.00046731 -0.23851 -0.16651 -0.02796 -0.030326 -0.16293 -0.21676 -0.021693
1.1094 0.0041969 0.002807 0.0098746 0.0047992 0 0.0037532 0.0052917 0.0045444 0.0094412 0.005222 0.0072492 2.3167 -0.0016628 -0.0012289 0.002849 0.0023768 -0.00083901 0.0021792 -0.0039889 0.006615 -7.3518e-05 0 -0.014884 0 -8.8655e-05 0.00040633 -0.0013883 -0.00041519 -0.23673 0.014267 0.0015294 0.0029177 0.0016739 -0.00047618 0.0049606 0.013983 0.0078096 0.0090212 -0.11988 -0.19362 -0.054749 -0.27759 -0.15736 0.0049394 -0.23694 -0.16239 -0.02128 -0.024453 -0.15684 -0.21102 -0.020221
1.1133 0.0031247 0.0024383 0.0087398 0.0046267 0 0.0042383 0.0058176 0.004394 0.0081746 0.0080431 0.0060097 2.3444 -0.00034391 -0.0012944 0.0022133 0.0034429 0.0005624 0.0020273 -0.00059359 0.0063266 0.0022549 0 -0.014361 0 -0.00027888 -0.00049094 -0.00078941 -0.00042846 -0.22064 0.011912 0.0025621 0.0028205 0.0017177 0.00058797 0.0056307 0.0085818 0.0074705 0.0093635 -0.10807 -0.18794 -0.053048 -0.27564 -0.14437 0.0088631 -0.23391 -0.15617 -0.016681 -0.017335 -0.14833 -0.20124 -0.018568
1.1172 0.0014846 0.0026475 0.0061236 0.0048444 0 0.0047994 0.0055573 0.0038438 0.0054305 0.0090505 0.0052006 2.3989 0.0017171 -0.0024135 -0.00043867 0.0046546 0.00022746 0.00059525 0.0038333 0.0057538 0.0024882 0 -0.01654 0 -0.0007746 -0.0011001 0.00013405 -0.00028873 -0.20089 0.0081649 0.0049553 0.0038526 0.0013266 0.0026638 0.0054925 0.0034648 0.0061258 0.0094961 -0.096767 -0.1822 -0.051407 -0.27363 -0.13082 0.012671 -0.23058 -0.1495 -0.01252 -0.0099549 -0.13931 -0.19061 -0.016499
1.1211 0.00017049 0.0033921 0.0026234 0.0043469 0 0.0043334 0.0045943 0.00315 0.0017004 0.0069895 0.005392 2.456 0.0023985 -0.0050835 -0.0039612 0.0048593 -0.0029631 -0.0024103 0.0054918 0.0056782 0.00074612 0 -0.019381 0 -0.00082022 -0.0010049 0.0010187 -0.00028335 -0.17034 0.0035848 0.0063609 0.0042779 0.0012723 0.004763 0.0049624 -0.0024636 0.005465 0.0091526 -0.086967 -0.17656 -0.050079 -0.27177 -0.1177 0.015994 -0.22722 -0.14282 -0.0090743 -0.0024527 -0.13003 -0.17946 -0.014024
1.125 -6.7524e-05 0.0039828 -0.00042954 0.0028042 0 0.0026514 0.003585 0.0028996 -0.0013506 0.0032479 0.0057633 2.4888 0.00088001 -0.0080376 -0.006174 0.0042256 -0.0068489 -0.0058836 0.0029324 0.0052408 -0.0014306 0 -0.018583 0 -0.00030503 -0.00049131 0.0014919 -0.0002833 -0.12907 -0.00072187 0.0051585 0.0029007 0.002257 0.0062258 0.0045836 -0.0097282 0.0064136 0.0084043 -0.081319 -0.17118 -0.049618 -0.27034 -0.10575 0.017974 -0.22378 -0.13613 -0.007603 0.0053861 -0.11999 -0.16691 -0.011715
1.1289 0.00065812 0.0037457 -0.0020833 0.0010369 0 0.0008139 0.0034469 0.0032204 -0.0019418 0.00044931 0.0044252 2.4949 -0.0012607 -0.0088855 -0.0057913 0.0038642 -0.0077568 -0.0077695 -0.0012924 0.0028558 -0.0025578 0 -0.011694 0 0.00021819 -0.00016379 0.0013763 3.0547e-05 -0.085272 -0.0036885 0.0018977 0.00022951 0.0043342 0.0072088 0.0046891 -0.016816 0.0078169 0.0068218 -0.07567 -0.1658 -0.049157 -0.26892 -0.093804 0.019954 -0.22034 -0.12943 -0.0061316 0.013225 -0.10996 -0.15436 -0.0098739
1.1328 0.0014465 0.0027121 -0.0025899 8.3921e-05 0 0.00015657 0.0043586 0.0033817 8.2421e-05 2.6003e-05 0.00034046 2.499 -0.0017332 -0.0062497 -0.0036304 0.0042079 -0.0042799 -0.0065397 -0.0029577 -0.0014119 -0.0023758 0 -0.00087589 0 0.0002877 -0.00026453 0.00079231 0.00065499 -0.047569 -0.0050396 -0.001272 -0.0019665 0.0067608 0.0081482 0.0052112 -0.020688 0.0073173 0.0034042 -0.074407 -0.16146 -0.049788 -0.26868 -0.086422 0.020187 -0.21793 -0.12499 -0.0059999 0.020383 -0.10104 -0.14319 -0.007594
1.1367 0.0014555 0.001559 -0.0030131 2.3906e-05 0 0.00095026 0.0051694 0.0024514 0.0027306 0.0011949 -0.0051066 2.5261 -0.00010023 -0.001409 -0.0016464 0.0043228 0.0010013 -0.0025616 -0.00046642 -0.005015 -0.0016825 0 0.0085545 0 9.0784e-05 -0.00043649 9.5059e-05 0.00111 -0.0172 -0.0054436 -0.0026036 -0.0022694 0.0083447 0.0088356 0.0056122 -0.019061 0.0037107 -0.002178 -0.074974 -0.15757 -0.050875 -0.26893 -0.080946 0.01969 -0.21596 -0.1215 -0.0064278 0.027257 -0.092574 -0.1326 -0.0033382
1.1406 0.00066502 0.00086898 -0.0039878 -0.00010996 0 0.0020453 0.004185 0.00037749 0.0034317 0.0020761 -0.0088302 2.5758 0.0016836 0.0024157 -0.00073263 0.003226 0.0038956 0.0018918 0.0033054 -0.0051342 -0.0012762 0 0.012494 0 0.00016179 -0.00015224 -0.00033542 0.00087905 0.011621 -0.0058182 -0.0021911 -0.00085653 0.0080654 0.0082758 0.005091 -0.012434 -0.0016213 -0.0083131 -0.07622 -0.15402 -0.05213 -0.26953 -0.0767 0.018839 -0.21429 -0.11878 -0.0069717 0.033846 -0.084605 -0.12271 0.0030864
1.1445 -0.00023527 0.00053364 -0.004977 -0.0012045 0 0.0018639 0.00081884 -0.0018141 0.0013152 0.0014873 -0.0086859 2.6233 0.0013378 0.0027571 0.00021082 0.0016435 0.0026887 0.0041674 0.0038391 -0.0017914 -0.0012494 0 0.011157 0 0.00063304 0.00067943 -0.0003328 -1.3177e-05 0.044117 -0.0064061 -0.0015063 0.00073902 0.0056299 0.0056364 0.0031421 -0.0039001 -0.0057719 -0.011953 -0.081467 -0.1525 -0.054379 -0.2722 -0.079706 0.0159 -0.21447 -0.12057 -0.0082003 0.038747 -0.079543 -0.11698 0.0093722
1.1484 -0.0006798 -6.5904e-05 -0.0048627 -0.0029773 0 -0.0002283 -0.0035684 -0.0030725 -0.0020777 -0.00039483 -0.005497 2.6458 -0.0013909 8.5278e-05 0.0027169 0.0017399 -0.00038116 0.0031167 -0.00020971 0.0017309 -0.0012557 0 0.008193 0 0.00099272 0.0015642 -3.9522e-05 -0.00093171 0.079036 -0.0065339 -0.0017153 0.0010136 0.0016598 0.0012844 9.0062e-05 0.0031741 -0.006878 -0.010974 -0.086714 -0.15098 -0.056628 -0.27486 -0.082712 0.012961 -0.21464 -0.12236 -0.0094289 0.043648 -0.07448 -0.11125 0.01229
1.1523 -0.00085129 -0.0013509 -0.0032363 -0.0041586 0 -0.0034348 -0.0066821 -0.003451 -0.0043566 -0.0027331 -0.002358 2.6457 -0.0045832 -0.0026859 0.0063635 0.0046164 -0.0017954 -0.00019059 -0.0052804 0.002027 -0.0011838 0 0.0070731 0 0.00067824 0.0018575 0.00023255 -0.0011857 0.11067 -0.0053147 -0.0026341 -0.00031594 -0.002619 -0.0033021 -0.0030089 0.0075017 -0.0056613 -0.0062565 -0.093036 -0.15079 -0.058879 -0.2788 -0.089331 0.0090796 -0.21571 -0.12691 -0.010656 0.047425 -0.071356 -0.10864 0.010975
1.1563 -0.0014245 -0.0031129 -0.00096407 -0.0038082 0 -0.0062457 -0.0072825 -0.0039308 -0.0044756 -0.0048735 -0.0018161 2.6464 -0.0061427 -0.0029452 0.0084201 0.0083196 -0.0006025 -0.0034472 -0.0063336 -0.00093004 -0.0013202 0 0.0084218 0 -0.00019509 0.0013302 0.00026943 -0.00065802 0.13571 -0.0026214 -0.0033037 -0.0023194 -0.0060392 -0.0067536 -0.0051875 0.010112 -0.0044858 -0.0012618 -0.10012 -0.15154 -0.061132 -0.28365 -0.098516 0.0045292 -0.21742 -0.13343 -0.011882 0.050402 -0.069608 -0.10824 0.0084864
1.1602 -0.0027591 -0.0047811 0.00058741 -0.0024033 0 -0.0075707 -0.0061724 -0.0050902 -0.0033886 -0.0064115 -0.0036806 2.6676 -0.0056191 -0.00074957 0.0063099 0.0090771 0.00078297 -0.0048715 -0.002052 -0.0037984 -0.0018658 0 0.010481 0 -0.00086846 0.00033359 0.00010901 0.00011239 0.15673 0.00058815 -0.0033213 -0.0038547 -0.0081083 -0.0088768 -0.0063593 0.012421 -0.0049906 0.00078131 -0.10718 -0.15231 -0.063349 -0.28852 -0.10772 -2.4034e-05 -0.21913 -0.13999 -0.013102 0.053359 -0.067893 -0.10792 0.0094565
1.1641 -0.0044702 -0.0059995 0.00078774 -0.0015514 0 -0.0073211 -0.0052133 -0.0062578 -0.0027791 -0.0068923 -0.0055342 2.7062 -0.0040814 0.0013954 0.00044998 0.0050407 -0.00036273 -0.0042975 0.0036264 -0.0035251 -0.0025438 0 0.011524 0 -0.00075517 -0.00053218 -6.1352e-05 0.00044775 0.17901 0.0028424 -0.0033276 -0.004526 -0.0091534 -0.010418 -0.0072113 0.014173 -0.0066825 -0.00052706 -0.11309 -0.15409 -0.064113 -0.29413 -0.11756 -0.0046921 -0.22076 -0.1481 -0.014112 0.055448 -0.067487 -0.11071 0.015679
1.168 -0.0058431 -0.0068422 8.5018e-05 -0.0025758 0 -0.0061896 -0.0054543 -0.0063052 -0.0034566 -0.0060314 -0.0052727 2.7431 -0.0026461 0.00097269 -0.0056561 -0.0012989 -0.0036511 -0.0028817 0.0053488 -0.00069469 -0.0028968 0 0.011446 0 -0.00012249 -0.00089357 -0.00014078 0.00011681 0.20535 0.0030386 -0.0041635 -0.0047864 -0.0098855 -0.01183 -0.0082646 0.013359 -0.007725 -0.0028332 -0.11899 -0.15586 -0.064877 -0.29975 -0.12741 -0.0093602 -0.2224 -0.15621 -0.015121 0.057537 -0.067081 -0.11349 0.024029
1.1719 -0.0065974 -0.0075105 -0.00083461 -0.0053155 0 -0.0050804 -0.0063117 -0.0052195 -0.0050263 -0.0043877 -0.0030803 2.7663 -0.001578 -0.0022866 -0.0084004 -0.0049243 -0.0057016 -0.0019381 0.0016351 0.0011612 -0.0029232 0 0.011264 0 0.00016297 -0.00081111 -0.00021151 -0.00054578 0.2351 0.0009051 -0.0057749 -0.0052762 -0.010739 -0.012501 -0.009169 0.0081755 -0.0069098 -0.0035805 -0.12335 -0.15732 -0.064479 -0.3048 -0.13496 -0.013326 -0.22327 -0.16321 -0.016189 0.059752 -0.066126 -0.11616 0.029086
1.1758 -0.0071419 -0.0079979 -0.0020083 -0.0082199 0 -0.0046804 -0.0065023 -0.004471 -0.006745 -0.0034229 -0.0010468 2.7821 -0.00076897 -0.0062931 -0.0071517 -0.002883 -0.0037758 -0.0019724 -0.0038222 -0.00043529 -0.0031752 0 0.011701 0 -0.0004173 -0.00061841 -0.00038234 -0.0010109 0.2674 -0.0031171 -0.0071777 -0.006144 -0.01154 -0.0114 -0.0091182 -0.00094325 -0.0047867 -0.0024215 -0.12591 -0.15841 -0.062738 -0.30919 -0.13987 -0.016479 -0.22326 -0.16891 -0.017323 0.062111 -0.064535 -0.11868 0.028074
1.1797 -0.0080787 -0.0081888 -0.0041416 -0.0096082 0 -0.0052816 -0.0055551 -0.0055017 -0.0082476 -0.0043899 -0.0010969 2.8056 -0.00053386 -0.0084283 -0.0043263 0.0028938 0.0010301 -0.0025517 -0.0060372 -0.0040514 -0.004054 0 0.012666 0 -0.0014301 -0.0006088 -0.00057817 -0.00099714 0.30347 -0.0081814 -0.0075227 -0.0069977 -0.01177 -0.008477 -0.0079714 -0.011221 -0.0030075 -0.001201 -0.12846 -0.15949 -0.060997 -0.31359 -0.14477 -0.019631 -0.22324 -0.17462 -0.018456 0.064469 -0.062944 -0.1212 0.02328
1.1836 -0.0095432 -0.0082333 -0.0076389 -0.0090067 0 -0.0067565 -0.0042809 -0.0079894 -0.0094054 -0.0070216 -0.0033908 2.8413 -0.0014251 -0.0074807 -0.0025752 0.0074327 0.0045838 -0.002834 -0.0035888 -0.0058364 -0.0050894 0 0.013868 0 -0.0019012 -0.00084266 -0.0005687 -0.00060148 0.34499 -0.013201 -0.0070691 -0.0074814 -0.011141 -0.0052215 -0.0067402 -0.01944 -0.0027692 -0.001816 -0.12747 -0.15897 -0.057213 -0.31563 -0.14307 -0.02053 -0.22134 -0.17596 -0.020293 0.067233 -0.059148 -0.12109 0.019667
1.1875 -0.011084 -0.0086256 -0.011884 -0.0075502 0 -0.0086749 -0.0038948 -0.010034 -0.0099494 -0.009587 -0.0065427 2.8773 -0.003298 -0.0041808 -0.0022372 0.0073419 0.0037599 -0.0021843 0.00052324 -0.0036952 -0.0051451 0 0.015418 0 -0.0012974 -0.0011721 -0.00025329 -0.00011255 0.39116 -0.016994 -0.0070339 -0.0078781 -0.0099191 -0.0036333 -0.0067293 -0.024038 -0.0039416 -0.0043263 -0.12609 -0.15828 -0.053211 -0.31741 -0.14065 -0.021187 -0.21924 -0.17683 -0.022205 0.07004 -0.055117 -0.12071 0.020258
1.1914 -0.012129 -0.0097465 -0.015594 -0.007209 0 -0.010576 -0.0049334 -0.010261 -0.0097381 -0.010526 -0.0090728 2.8989 -0.0050257 -0.00033064 -0.0016926 0.0035704 -0.00048921 -0.00049383 0.0025183 0.00052114 -0.0034713 0 0.01759 0 -2.5837e-05 -0.0013905 0.00013116 0.00023266 0.43894 -0.018705 -0.0085161 -0.0090655 -0.00871 -0.004538 -0.0081946 -0.025563 -0.0055463 -0.0071593 -0.12375 -0.15711 -0.049026 -0.3184 -0.1365 -0.021095 -0.21682 -0.17632 -0.024604 0.072558 -0.050611 -0.11924 0.023946
1.1953 -0.012488 -0.011341 -0.017807 -0.0093749 0 -0.0122 -0.0070756 -0.0094644 -0.0093927 -0.010011 -0.010554 2.9045 -0.0054824 0.0024394 0.00012452 -0.00019618 -0.0041747 0.0018169 0.0017495 0.0031813 -0.00049038 0 0.020305 0 0.0010443 -0.0013634 0.00019175 0.00034959 0.48573 -0.018382 -0.011557 -0.011678 -0.0079763 -0.0069234 -0.010053 -0.02537 -0.0068941 -0.0089474 -0.11959 -0.15501 -0.044491 -0.31785 -0.12902 -0.019568 -0.21379 -0.17314 -0.027939 0.074521 -0.045193 -0.11569 0.027513
1.1992 -0.01241 -0.012598 -0.018408 -0.013693 0 -0.013415 -0.0097458 -0.0097518 -0.010163 -0.0096712 -0.011626 2.9056 -0.0046981 0.0034131 0.0021481 -0.0014215 -0.0042026 0.0039953 0.00077174 0.0028297 0.0025613 0 0.023285 0 0.0014592 -0.0010749 -0.00017136 0.00027553 0.5304 -0.017141 -0.015078 -0.015117 -0.0078055 -0.0089384 -0.011054 -0.024068 -0.008226 -0.0099753 -0.11542 -0.15291 -0.039955 -0.3173 -0.12154 -0.018041 -0.21076 -0.16997 -0.031273 0.076484 -0.039775 -0.11214 0.029266
1.2031 -0.012303 -0.0129 -0.01778 -0.017965 0 -0.013926 -0.012564 -0.01204 -0.012694 -0.010729 -0.013255 2.9121 -0.0037045 0.0028538 0.002363 -0.00075772 -0.0010755 0.005295 0.0019393 0.0014206 0.0047192 0 0.026735 0 0.001494 -0.00060924 -0.00054655 0.00011025 0.57115 -0.016507 -0.017557 -0.017448 -0.0081348 -0.00955 -0.011142 -0.021228 -0.010364 -0.011854 -0.11101 -0.15107 -0.037008 -0.3165 -0.11434 -0.016066 -0.20868 -0.16647 -0.035958 0.076131 -0.035425 -0.10784 0.030379
1.207 -0.012473 -0.012503 -0.016255 -0.01946 0 -0.013303 -0.015201 -0.014831 -0.015958 -0.012642 -0.016002 2.9209 -0.0031567 0.0016161 0.00026993 -0.00054023 0.0021917 0.0053745 0.0046321 0.0015678 0.0058602 0 0.031411 0 0.0016388 -0.00011685 -0.00035266 -3.2185e-05 0.60486 -0.017249 -0.017891 -0.016711 -0.009096 -0.0093051 -0.011474 -0.016448 -0.013808 -0.015895 -0.10654 -0.1493 -0.034504 -0.31562 -0.10721 -0.013966 -0.20688 -0.16289 -0.041018 0.075134 -0.031371 -0.10332 0.032952
1.2109 -0.013047 -0.012384 -0.014117 -0.01701 0 -0.011626 -0.017164 -0.015863 -0.01787 -0.013863 -0.019624 2.9214 -0.0024142 0.00054953 -0.0023243 -0.0019117 0.0033916 0.0045386 0.0061574 0.0032011 0.006186 0 0.037624 0 0.0019356 0.00022298 0.0005343 -7.4029e-05 0.63107 -0.018679 -0.016072 -0.012866 -0.010985 -0.0096415 -0.01308 -0.010561 -0.018097 -0.021732 -0.10261 -0.14805 -0.032916 -0.31523 -0.10131 -0.012206 -0.20573 -0.16013 -0.046388 0.073168 -0.028162 -0.099279 0.037354
1.2148 -0.013906 -0.013278 -0.011962 -0.012356 0 -0.010135 -0.018071 -0.014857 -0.017318 -0.013871 -0.022993 2.9106 -0.00033224 -2.9398e-05 -0.0031535 -0.0037861 0.0029957 0.0035786 0.0050271 0.0036613 0.0054459 0 0.044259 0 0.0019602 0.00025918 0.0015297 -7.1189e-06 0.65624 -0.019125 -0.013459 -0.0085998 -0.013786 -0.011578 -0.015726 -0.0057149 -0.021918 -0.027272 -0.10063 -0.14863 -0.034541 -0.31655 -0.099691 -0.011632 -0.20689 -0.16028 -0.052841 0.067806 -0.02791 -0.096894 0.041787
1.2188 -0.014575 -0.014802 -0.010581 -0.0092735 0 -0.010775 -0.018127 -0.014047 -0.015513 -0.014014 -0.024528 2.8986 0.0030443 -0.00043736 -0.0018764 -0.0043484 0.0028535 0.0032332 0.0027035 0.0011742 0.0030988 0 0.049236 0 0.0014329 -5.0398e-05 0.0018018 0.0001344 0.68947 -0.017343 -0.012245 -0.0077154 -0.016761 -0.014974 -0.01825 -0.0041624 -0.023912 -0.029906 -0.098653 -0.14921 -0.036167 -0.31788 -0.098069 -0.011059 -0.20805 -0.16044 -0.059295 0.062444 -0.027658 -0.09451 0.04425
1.2227 -0.014334 -0.015571 -0.010149 -0.010595 0 -0.014355 -0.017986 -0.015616 -0.014965 -0.015952 -0.023286 2.8985 0.0059144 -0.0011721 -0.00031444 -0.0029859 0.0036138 0.0036483 0.0018466 -0.002435 -0.0005934 0 0.051213 0 0.00068059 -0.00058293 0.0010384 0.00033435 0.72913 -0.013774 -0.013912 -0.011846 -0.018661 -0.018746 -0.019846 -0.0066493 -0.023638 -0.028205 -0.09955 -0.15193 -0.040756 -0.32146 -0.10108 -0.012353 -0.21117 -0.16425 -0.065932 0.054697 -0.02993 -0.094747 0.044508
1.2266 -0.012756 -0.014321 -0.009692 -0.015345 0 -0.018825 -0.017893 -0.018806 -0.016922 -0.019276 -0.020151 2.9133 0.0061397 -0.0023213 -0.00035117 -0.00057179 0.0039772 0.0042865 0.0031812 -0.0031973 -0.0039412 0 0.050674 0 0.00034582 -0.0010902 -0.00025157 0.00059018 0.75362 -0.010542 -0.017464 -0.018226 -0.018548 -0.021546 -0.020673 -0.01159 -0.021984 -0.023198 -0.10192 -0.15573 -0.04686 -0.3262 -0.10645 -0.014603 -0.21528 -0.16994 -0.072663 0.045732 -0.033492 -0.096326 0.044091
1.2305 -0.010317 -0.011091 -0.0078727 -0.018787 0 -0.019831 -0.017123 -0.020166 -0.019921 -0.021093 -0.017778 2.934 0.0032485 -0.0034708 -0.0019173 0.0016723 0.0025344 0.0043855 0.0046438 0.00073167 -0.0048237 0 0.048994 0 0.00064695 -0.0013451 -0.001214 0.00082018 0.73107 -0.010037 -0.01922 -0.021014 -0.016562 -0.022299 -0.021046 -0.015684 -0.020591 -0.018317 -0.10471 -0.15975 -0.053226 -0.33114 -0.11221 -0.017083 -0.21947 -0.17597 -0.079247 0.036727 -0.037128 -0.098219 0.044642
1.2344 -0.0083871 -0.0074482 -0.0047147 -0.016071 0 -0.014077 -0.014646 -0.017022 -0.021057 -0.018468 -0.018564 2.9513 -0.0010766 -0.0042016 -0.0032539 0.0030275 -0.00014128 0.003587 0.0038169 0.0066935 -0.0026291 0 0.046488 0 0.0010627 -0.0012955 -0.0014053 0.00081896 0.64591 -0.012999 -0.015321 -0.015898 -0.013878 -0.020528 -0.020368 -0.015808 -0.020481 -0.01741 -0.11129 -0.16566 -0.061919 -0.33783 -0.12133 -0.021619 -0.2244 -0.185 -0.084523 0.027376 -0.041425 -0.10291 0.046422
1.2383 -0.008338 -0.0055126 -0.0024314 -0.0068591 0 -0.0030622 -0.010553 -0.010544 -0.018677 -0.011487 -0.021896 2.9633 -0.004459 -0.0045051 -0.0029764 0.0030895 -0.0017547 0.0022079 0.00089942 0.0097998 0.00089439 0 0.041807 0 0.00086944 -0.0010852 -0.0010567 0.00040714 0.51936 -0.017535 -0.0056428 -0.0044731 -0.01184 -0.016664 -0.017419 -0.011214 -0.020857 -0.021447 -0.11787 -0.17156 -0.070612 -0.34453 -0.13046 -0.026154 -0.22933 -0.19404 -0.089799 0.018025 -0.045723 -0.1076 0.048046
1.2422 -0.010428 -0.0065495 -0.0040252 0.0032074 0 0.0064676 -0.0066165 -0.0050125 -0.013729 -0.0038574 -0.023398 2.9716 -0.005609 -0.0044905 -0.001524 0.0015048 -0.00074912 0.00093519 -0.0011826 0.0075406 0.0030323 0 0.03364 0 -2.2897e-05 -0.00090292 -0.00064698 -0.0003121 0.40186 -0.019966 0.0043912 0.0056499 -0.011003 -0.0122 -0.011993 -0.0045825 -0.019222 -0.026281 -0.12544 -0.17708 -0.078851 -0.35017 -0.13832 -0.030611 -0.23294 -0.20198 -0.093326 0.010814 -0.047897 -0.11223 0.047157
1.2461 -0.013546 -0.010191 -0.010543 0.0061223 0 0.006789 -0.0050693 -0.0039223 -0.0085496 -0.00019856 -0.017804 2.9725 -0.0047099 -0.0037485 -0.00048418 -0.0014357 0.0017958 0.00021825 0.00019194 0.0019192 0.0025316 0 0.022883 0 -0.00088218 -0.00079615 -0.00034597 -0.00089822 0.3397 -0.0172 0.0067144 0.0059278 -0.010946 -0.0092341 -0.0059803 -0.00078542 -0.013122 -0.02423 -0.13387 -0.18229 -0.086704 -0.35491 -0.1451 -0.035001 -0.23544 -0.20899 -0.095368 0.0054211 -0.048268 -0.11683 0.04148
1.25 -0.016136 -0.014803 -0.019564 -0.002231 0 -0.0046002 -0.0066715 -0.0069633 -0.0046822 -0.0024203 -0.0037589 2.9578 -0.0025054 -0.001437 -0.00077512 -0.0040919 0.0030752 -0.00011714 0.0043215 -0.0029077 0.00059408 0 0.012659 0 -0.00088742 -0.00064591 1.8238e-05 -0.0009016 0.34416 -0.009141 -0.0030987 -0.0063669 -0.010979 -0.0093102 -0.0023545 -0.0035896 -0.0024674 -0.0097728 -0.1423 -0.18749 -0.094557 -0.35965 -0.15188 -0.03939 -0.23793 -0.216 -0.09741 2.7985e-05 -0.04864 -0.12142 0.030213
1.2539 -0.017437 -0.018627 -0.026631 -0.018265 0 -0.022 -0.010094 -0.010883 -0.0022078 -0.0083743 0.013594 2.9285 0.0004239 0.0025612 -0.0017919 -0.0042024 0.0014511 -0.00069064 0.0074208 -0.0046702 -0.00062164 0 0.0059788 0 -3.2824e-05 -0.00034133 0.00049811 -0.00032435 0.39044 0.00065066 -0.021208 -0.025147 -0.011031 -0.012233 -0.0027523 -0.012383 0.0093891 0.014413 -0.14893 -0.18913 -0.098284 -0.35812 -0.15125 -0.040474 -0.23559 -0.21559 -0.095333 0.0015587 -0.041948 -0.12238 0.015592
1.2578 -0.01787 -0.020778 -0.028555 -0.032727 0 -0.034817 -0.013342 -0.012988 -0.00097974 -0.013801 0.025149 2.9034 0.0033688 0.0066136 -0.0022701 -0.0010021 -0.0017376 -0.0019378 0.0060772 -0.0044128 -0.00037476 0 0.0037019 0 0.00078817 3.3801e-05 0.00073186 0.00029239 0.44535 0.0068294 -0.037093 -0.039086 -0.011807 -0.015951 -0.0060987 -0.021727 0.016961 0.036633 -0.15553 -0.1907 -0.10193 -0.35647 -0.15048 -0.041492 -0.23315 -0.21504 -0.093174 0.0032277 -0.035116 -0.12327 0.0032919
1.2617 -0.018283 -0.021456 -0.025652 -0.037252 0 -0.035135 -0.015685 -0.013403 -0.0018075 -0.015677 0.024076 2.9068 0.0050541 0.0080703 -0.0016238 0.00348 -0.0034317 -0.0035248 0.00065329 -0.0042773 4.9922e-06 0 0.0051443 0 0.00066744 0.00023244 0.0002861 0.0003518 0.49622 0.0056686 -0.040928 -0.039463 -0.014026 -0.017887 -0.0097545 -0.024849 0.015766 0.042871 -0.16002 -0.19021 -0.10312 -0.35115 -0.14612 -0.040141 -0.22859 -0.21034 -0.089501 0.0077868 -0.025565 -0.12194 0.00016225
1.2656 -0.018975 -0.021359 -0.020981 -0.030335 0 -0.023743 -0.017966 -0.013973 -0.0057685 -0.014204 0.010778 2.9423 0.0042982 0.0056797 -0.00024429 0.005881 -0.0019196 -0.0043285 -0.0046133 -0.0046681 -0.0011022 0 0.010456 0 -0.00035606 9.5186e-05 -0.00070773 -0.00017597 0.55515 -0.0023541 -0.031081 -0.026506 -0.01748 -0.016857 -0.012008 -0.018956 0.0052395 0.026869 -0.1616 -0.18685 -0.10092 -0.34078 -0.1368 -0.035519 -0.22109 -0.19992 -0.083737 0.016337 -0.012261 -0.11753 0.0098721
1.2695 -0.019535 -0.020953 -0.017512 -0.018124 0 -0.0097389 -0.021024 -0.015644 -0.01235 -0.012202 -0.0076163 2.982 0.0014518 0.0014029 0.0012516 0.0047074 0.0014563 -0.0031272 -0.0049749 -0.0040817 -0.003409 0 0.021439 0 -0.0012655 -0.00024205 -0.0014308 -0.00066998 0.64 -0.012814 -0.015467 -0.0094423 -0.020878 -0.014081 -0.013345 -0.0080902 -0.010629 -0.0044225 -0.16317 -0.1835 -0.098721 -0.33041 -0.12748 -0.030897 -0.2136 -0.1895 -0.077973 0.024887 0.0010442 -0.11313 0.029727
1.2734 -0.019535 -0.020225 -0.015997 -0.0096196 0 -0.0038409 -0.02421 -0.017588 -0.018913 -0.012857 -0.02281 2.9862 -0.0011895 -0.00068252 0.0026216 0.0019414 0.0037024 0.00041664 0.0009434 -0.0014124 -0.0046411 0 0.03916 0 -0.0010297 -0.00043501 -0.0010724 -0.00048397 0.75518 -0.020453 -0.0054666 -0.00012119 -0.022764 -0.012402 -0.015385 -0.00069595 -0.025538 -0.035097 -0.15964 -0.17715 -0.092307 -0.31391 -0.1143 -0.021531 -0.20397 -0.17298 -0.071115 0.036014 0.015422 -0.10571 0.051955
1.2773 -0.019145 -0.019042 -0.015266 -0.010151 0 -0.010458 -0.025883 -0.018869 -0.022691 -0.017582 -0.031203 2.939 -0.001079 0.002048 0.0037733 0.0010553 0.0032095 0.0052235 0.010039 0.0023645 -0.0027883 0 0.060841 0 0.00039466 -0.00025319 0.00030747 0.0003337 0.89016 -0.022913 -0.0072908 -0.0047528 -0.022739 -0.014231 -0.018955 -0.0033437 -0.034618 -0.051382 -0.15527 -0.17032 -0.085204 -0.29641 -0.10049 -0.01139 -0.194 -0.15547 -0.064078 0.047561 0.029976 -0.097797 0.069064
1.2813 -0.018925 -0.017645 -0.014152 -0.018003 0 -0.024516 -0.025448 -0.02016 -0.023546 -0.025209 -0.035296 2.8641 0.0021172 0.0080199 0.004373 0.0033403 0.0013108 0.0092432 0.017227 0.0052224 0.0017088 0 0.080134 0 0.0020105 0.00019747 0.0017019 0.0010232 1.0306 -0.022225 -0.017721 -0.019631 -0.021883 -0.019739 -0.023512 -0.015615 -0.037238 -0.050808 -0.14977 -0.16357 -0.077554 -0.27835 -0.087415 -0.000422 -0.1845 -0.13787 -0.05767 0.058225 0.042666 -0.090192 0.078839
1.2852 -0.019111 -0.016695 -0.012816 -0.026346 0 -0.035343 -0.02448 -0.023059 -0.024379 -0.032692 -0.03998 2.8042 0.0058968 0.012486 0.0041616 0.0065223 0.00083993 0.010694 0.019355 0.0064724 0.0062124 0 0.091565 0 0.0026987 0.00059626 0.0020478 0.00088812 1.1642 -0.022888 -0.027342 -0.033842 -0.021886 -0.026628 -0.028237 -0.030478 -0.036913 -0.042235 -0.14164 -0.15701 -0.068621 -0.25896 -0.076079 0.012482 -0.17612 -0.12007 -0.052731 0.066817 0.050995 -0.083308 0.084527
1.2891 -0.01932 -0.01676 -0.012325 -0.028605 0 -0.034624 -0.025326 -0.027686 -0.028339 -0.036839 -0.047405 2.7815 0.0070993 0.011665 0.0036524 0.0072749 0.0032316 0.0092285 0.017339 0.0075283 0.0083255 0 0.094965 0 0.0021805 0.00074111 0.0012149 6.858e-05 1.2757 -0.028044 -0.028259 -0.037073 -0.02359 -0.031635 -0.033015 -0.039884 -0.03826 -0.037354 -0.13351 -0.15046 -0.059688 -0.23957 -0.064744 0.025386 -0.16774 -0.10228 -0.047793 0.075409 0.059323 -0.076424 0.090335
1.293 -0.019062 -0.017736 -0.013326 -0.023228 0 -0.022541 -0.028424 -0.031622 -0.035349 -0.036171 -0.054918 2.7804 0.004862 0.0060852 0.0040133 0.004912 0.0070777 0.0061309 0.014894 0.010132 0.0079401 0 0.094971 0 0.0011232 0.00072283 7.5944e-05 -0.00054429 1.3407 -0.036772 -0.020032 -0.027037 -0.026149 -0.032653 -0.037772 -0.040778 -0.043064 -0.041229 -0.12592 -0.14738 -0.052181 -0.22356 -0.059729 0.037192 -0.16305 -0.089807 -0.046629 0.07802 0.058716 -0.073988 0.096878
1.2969 -0.018429 -0.018817 -0.015434 -0.014536 0 -0.0076363 -0.031238 -0.031863 -0.041452 -0.031781 -0.057421 2.7668 0.001343 -9.3888e-05 0.0057979 0.0021575 0.0094583 0.0033568 0.015059 0.014226 0.0068486 0 0.095576 0 0.00039792 0.00075878 -0.00041107 -0.00021735 1.3345 -0.044567 -0.0095182 -0.011195 -0.027553 -0.029949 -0.040999 -0.036512 -0.048414 -0.049486 -0.11851 -0.14552 -0.045179 -0.20875 -0.056948 0.04861 -0.15967 -0.079222 -0.046801 0.078516 0.05495 -0.073125 0.10094
1.3008 -0.01806 -0.01911 -0.017809 -0.0092955 0 -0.00055623 -0.030249 -0.027841 -0.041822 -0.02646 -0.051689 2.7236 -0.00054316 -0.0029899 0.0078655 0.0021303 0.0085971 0.0021736 0.017511 0.018005 0.006572 0 0.095298 0 0.00030718 0.00090919 -0.00013744 0.00083561 1.2494 -0.046563 -0.0052778 -0.0013317 -0.026101 -0.025622 -0.039757 -0.032877 -0.048626 -0.053373 -0.11204 -0.14502 -0.039019 -0.19556 -0.05605 0.059086 -0.15736 -0.07069 -0.048095 0.077251 0.048846 -0.073825 0.099209
1.3047 -0.01838 -0.018354 -0.019977 -0.011583 0 -0.0062156 -0.024219 -0.022127 -0.034744 -0.022552 -0.038955 2.6643 -1.1975e-06 -0.0021718 0.0080585 0.00493 0.0052565 0.0024641 0.01903 0.019973 0.0068807 0 0.088363 0 0.00050792 0.0010343 0.00016687 0.0016405 1.1035 -0.040985 -0.01107 -0.0047725 -0.021637 -0.021825 -0.032046 -0.032739 -0.039827 -0.047337 -0.1099 -0.15078 -0.036743 -0.18978 -0.063821 0.06522 -0.15999 -0.071618 -0.054558 0.067871 0.031975 -0.081733 0.091486
1.3086 -0.019003 -0.017076 -0.021864 -0.019645 0 -0.02012 -0.015588 -0.017927 -0.023053 -0.020238 -0.023992 2.6138 0.0011151 -0.00016955 0.0053392 0.0076303 0.0017536 0.0031647 0.016722 0.020429 0.0064795 0 0.07114 0 0.00055633 0.0010381 -0.00018229 0.0014483 0.92917 -0.030311 -0.023151 -0.018721 -0.015667 -0.019225 -0.019488 -0.034049 -0.023681 -0.032726 -0.10776 -0.15655 -0.034466 -0.184 -0.071593 0.071354 -0.16262 -0.072547 -0.061021 0.058491 0.015104 -0.08964 0.080161
1.3125 -0.019031 -0.016059 -0.023197 -0.027076 0 -0.031616 -0.0086624 -0.016099 -0.011973 -0.017802 -0.011837 2.5797 0.00049916 0.00063324 0.0011872 0.0075919 -0.00015112 0.0033272 0.01112 0.020655 0.004797 0 0.047186 0 0.00039026 0.0010598 -0.0010576 0.00048038 0.75393 -0.019452 -0.033004 -0.032228 -0.010375 -0.016949 -0.0072887 -0.032485 -0.0069982 -0.015617 -0.11018 -0.16702 -0.035615 -0.18389 -0.084109 0.073208 -0.16785 -0.079942 -0.070502 0.044475 -0.0070645 -0.10233 0.067077
1.3164 -0.017943 -0.015642 -0.023262 -0.027579 0 -0.031782 -0.0063843 -0.014906 -0.0054841 -0.013673 -0.0047468 2.5453 -0.0021563 0.00016867 -0.0014561 0.0052907 -0.00038793 0.0028246 0.006157 0.02105 0.002693 0 0.025366 0 0.00025595 0.0013097 -0.0016801 -0.00034333 0.59052 -0.012382 -0.033386 -0.034556 -0.00741 -0.013959 -0.00080508 -0.025684 0.0029123 -0.0018715 -0.11543 -0.18041 -0.038882 -0.18728 -0.099557 0.072415 -0.17469 -0.091335 -0.08185 0.027592 -0.032508 -0.11799 0.051945
1.3203 -0.016065 -0.015505 -0.021491 -0.019826 0 -0.020101 -0.0085672 -0.012527 -0.0041539 -0.0082532 -0.0013677 2.491 -0.0049711 -0.00010223 -0.00082122 0.0035414 8.0207e-05 0.0021662 0.005777 0.020682 0.0013561 0 0.012543 0 0.00027495 0.0017045 -0.0014744 -0.00037348 0.4443 -0.0096343 -0.023439 -0.023539 -0.0072232 -0.010446 -0.0015199 -0.015102 0.0036176 0.0061922 -0.12099 -0.19407 -0.042403 -0.19096 -0.11511 0.071286 -0.18157 -0.103 -0.093275 0.010574 -0.058001 -0.13384 0.0342
1.3242 -0.014117 -0.015044 -0.018196 -0.0086649 0 -0.0048415 -0.012721 -0.0092753 -0.0055803 -0.0036791 0.0016275 2.4163 -0.0058718 0.0005655 0.0021601 0.0041755 0.0006522 0.0017612 0.010193 0.018848 0.00086769 0 0.0081045 0 0.00023167 0.0017809 -0.00066327 0.00015358 0.32319 -0.0083341 -0.0093709 -0.0072495 -0.009139 -0.0077951 -0.0060243 -0.0043413 -0.00081056 0.0096808 -0.13189 -0.21213 -0.050078 -0.19933 -0.13236 0.064651 -0.18923 -0.11919 -0.10596 -0.0086568 -0.084299 -0.15291 0.015829
1.3281 -0.012429 -0.01391 -0.014467 -0.0015393 0 0.0032631 -0.016106 -0.0069946 -0.0064379 -0.0017482 0.0066599 2.3394 -0.0044573 0.0013749 0.0049838 0.0060573 0.0016392 0.001435 0.01541 0.016491 0.00024236 0 0.0057547 0 -0.00015213 0.0011123 3.608e-06 0.00047872 0.23561 -0.0046667 -0.00012578 0.0024695 -0.011808 -0.0070959 -0.0089201 0.0038445 -0.0034231 0.010888 -0.14278 -0.23019 -0.057754 -0.20771 -0.14961 0.058015 -0.19688 -0.13538 -0.11865 -0.027888 -0.1106 -0.17198 0.0013835
1.332 -0.010761 -0.012198 -0.011208 -0.0027685 0 -0.00080122 -0.017063 -0.0066029 -0.0044822 -0.0021734 0.013015 2.2758 -0.0019284 0.0013302 0.0060428 0.0066028 0.0035487 0.00066227 0.016722 0.015405 -0.0011079 0 0.00055717 0 -0.00079486 -0.00015561 2.3176e-05 0.0001987 0.18005 0.0029669 -0.00096558 -0.00057522 -0.013715 -0.0077715 -0.0070136 0.008988 -0.00030526 0.011211 -0.15401 -0.24827 -0.066508 -0.21546 -0.16493 0.049986 -0.20342 -0.15038 -0.12994 -0.045673 -0.1339 -0.19002 -0.0053098
1.3359 -0.0088917 -0.010253 -0.0083816 -0.010171 0 -0.012613 -0.015146 -0.0068865 0.00036303 -0.0029731 0.016872 2.223 0.0003686 0.00070086 0.0057792 0.0048639 0.0061099 -0.00076791 0.012994 0.016016 -0.0023271 0 -0.006095 0 -0.0012105 -0.0012724 -0.00043724 -0.00033027 0.1432 0.012382 -0.009552 -0.012201 -0.013716 -0.0079359 -0.0013065 0.012045 0.0062421 0.010428 -0.16557 -0.26638 -0.076355 -0.22259 -0.17831 0.040549 -0.20881 -0.1642 -0.13982 -0.061996 -0.15418 -0.20701 -0.0042792
1.3398 -0.0071555 -0.0083919 -0.0053358 -0.016789 0 -0.021924 -0.010934 -0.006048 0.0059547 -0.0025366 0.01394 2.1659 0.001896 0.00056354 0.0055475 0.0025629 0.0082343 -0.0023442 0.0076445 0.016574 -0.001893 0 -0.0084588 0 -0.00093972 -0.0014989 -0.00084465 -0.00046582 0.11419 0.018878 -0.017598 -0.021543 -0.011613 -0.006345 0.0043852 0.013757 0.0099193 0.0073011 -0.17714 -0.28449 -0.086202 -0.22972 -0.19169 0.031112 -0.21421 -0.17802 -0.1497 -0.078318 -0.17445 -0.22401 0.0010176
1.3438 -0.0061974 -0.0068348 -0.0018944 -0.016375 0 -0.020678 -0.0061342 -0.0040935 0.0089273 -0.00119 0.0031801 2.0966 0.0025436 0.0010604 0.0058423 0.0019999 0.0089894 -0.0030993 0.0053506 0.015124 0.00054053 0 -0.0029428 0 -1.4742e-05 -0.00079221 -0.00089607 -3.5014e-05 0.10027 0.018561 -0.017128 -0.019937 -0.0084745 -0.0039616 0.0064558 0.013928 0.0060324 0.00095854 -0.18385 -0.29853 -0.095947 -0.23095 -0.19871 0.022262 -0.21629 -0.18496 -0.15423 -0.089159 -0.18655 -0.23519 0.0070404
1.3477 -0.0061868 -0.0057428 0.0010336 -0.008291 0 -0.0091295 -0.0033189 -0.0030803 0.0066175 -0.00073475 -0.011227 2.0225 0.0019382 0.00086467 0.0060086 0.0033785 0.0085371 -0.0023341 0.0076712 0.01211 0.0033618 0 0.0077435 0 0.0010304 0.00016012 -0.00073653 0.00049481 0.12296 0.011305 -0.0067293 -0.0076874 -0.0061984 -0.0032807 0.0036836 0.011779 -0.004357 -0.0076299 -0.19023 -0.3123 -0.10568 -0.23178 -0.20531 0.013452 -0.21814 -0.19144 -0.1584 -0.099629 -0.1981 -0.24598 0.012631
1.3516 -0.0064747 -0.0051671 0.0020642 0.0020546 0 0.0045604 -0.0045222 -0.004788 -0.00093992 -0.0026213 -0.021791 1.9557 -0.00027174 -0.0011038 0.0054613 0.0045943 0.008026 -0.0001928 0.011842 0.010318 0.0043411 0 0.016852 0 0.0016067 0.0006134 -0.00065949 0.0005788 0.19393 0.00099846 0.0070908 0.0064911 -0.0062726 -0.0057945 -0.0024926 0.0065372 -0.015135 -0.015204 -0.19324 -0.32347 -0.11477 -0.22966 -0.2095 0.0057605 -0.21891 -0.19493 -0.16027 -0.10797 -0.20717 -0.25397 0.018155
1.3555 -0.0061876 -0.0049084 0.00059375 0.0074502 0 0.010672 -0.0093093 -0.0084648 -0.010457 -0.0066578 -0.022815 1.897 -0.0034445 -0.0037206 0.0045269 0.0035517 0.0085167 0.0023614 0.013727 0.011783 0.0028088 0 0.019629 0 0.0015157 0.00044238 -0.00074164 0.00019529 0.29433 -0.0072411 0.014687 0.012437 -0.00851 -0.010089 -0.0090207 -0.0021592 -0.019856 -0.017767 -0.19065 -0.33032 -0.12276 -0.22264 -0.2097 -7.7434e-05 -0.21786 -0.19347 -0.15832 -0.1128 -0.21212 -0.25731 0.023045
1.3594 -0.0051276 -0.0045312 -0.0025614 0.0043865 0 0.0051692 -0.01425 -0.011282 -0.017163 -0.011263 -0.015001 1.835 -0.0058284 -0.0041989 0.0037146 0.000274 0.0099843 0.0041274 0.011785 0.015053 0.00038545 0 0.017012 0 0.0009882 0.0001176 -0.00083812 -0.00020748 0.38121 -0.010753 0.010593 0.0061622 -0.010873 -0.012706 -0.012721 -0.013651 -0.016476 -0.013715 -0.18807 -0.33716 -0.13075 -0.21563 -0.20991 -0.0059153 -0.21682 -0.19201 -0.15637 -0.11762 -0.21708 -0.26065 0.025317
1.3633 -0.0039349 -0.0036607 -0.0057432 -0.0044038 0 -0.0075412 -0.014965 -0.011035 -0.017931 -0.014554 -0.0055337 1.7608 -0.0059885 -0.0010652 0.0025527 -0.00337 0.01134 0.004364 0.0081082 0.016236 -0.00057435 0 0.013824 0 0.00037293 6.1367e-05 -0.00084534 -0.00030517 0.41712 -0.010949 -0.0022867 -0.0075383 -0.010802 -0.011189 -0.011794 -0.025406 -0.0084887 -0.0061257 -0.17824 -0.33816 -0.1366 -0.20399 -0.20681 -0.0088335 -0.21454 -0.18679 -0.15105 -0.11973 -0.22053 -0.25912 0.023945
1.3672 -0.0032961 -0.0023208 -0.0076346 -0.012132 0 -0.018039 -0.0095079 -0.0081083 -0.013353 -0.0151 -0.002872 1.68 -0.0044215 0.0036686 -5.6032e-05 -0.0055969 0.011426 0.0031382 0.0058706 0.013101 0.00069123 0 0.013921 0 -0.00013598 0.00015032 -0.000822 -0.00028194 0.39469 -0.011576 -0.014866 -0.018866 -0.0071563 -0.0063898 -0.0069578 -0.033051 -0.0020397 -0.0015538 -0.16679 -0.33782 -0.14195 -0.1913 -0.20295 -0.011093 -0.21198 -0.18072 -0.14498 -0.12123 -0.22365 -0.25649 0.02105
1.3711 -0.0031001 -0.0009382 -0.0079548 -0.01304 0 -0.018674 -0.00021287 -0.0046824 -0.0070469 -0.012163 -0.009975 1.6065 -0.0033473 0.0059415 -0.0039864 -0.0059292 0.010044 0.0011602 0.0061734 0.0078004 0.0025477 0 0.017158 0 -0.00048838 -6.3891e-05 -0.0008146 -0.00053255 0.33409 -0.015161 -0.018654 -0.019947 -0.001194 -0.0017064 -0.0013657 -0.032443 -0.0015472 -0.0052327 -0.15403 -0.33606 -0.14654 -0.17821 -0.19861 -0.012653 -0.20919 -0.17469 -0.13865 -0.12249 -0.22726 -0.25301 0.020582
1.375 -0.0025241 4.4806e-05 -0.0072187 -0.006554 0 -0.0087899 0.0077792 -0.0023222 -0.0028031 -0.0060879 -0.021474 1.5452 -0.0044823 0.0035781 -0.0069229 -0.0046992 0.008132 -0.00068902 0.0075487 0.004922 0.0024576 0 0.02038 0 -0.00062234 -0.00070043 -0.00067624 -0.0010522 0.26002 -0.020658 -0.011871 -0.0099984 0.0042739 1.7565e-05 0.0012452 -0.022992 -0.006941 -0.01619 -0.13748 -0.33012 -0.14886 -0.16395 -0.19285 -0.012176 -0.20574 -0.16874 -0.13158 -0.12306 -0.23229 -0.24706 0.024223
1.3789 -0.00096567 0.00056046 -0.0060398 0.0024543 0 0.0050716 0.010231 -0.00074678 -0.0019683 0.0011614 -0.027442 1.4851 -0.0069993 -0.0014042 -0.0061137 -0.0021323 0.0069616 -0.0017593 0.0081675 0.0067098 -0.00065076 0 0.020518 0 -0.00044651 -0.001268 -0.00019307 -0.001288 0.18382 -0.024203 -0.00033605 0.0044417 0.0068846 -0.0011416 -0.00071584 -0.0092947 -0.014003 -0.026763 -0.12093 -0.32417 -0.15118 -0.14968 -0.18709 -0.0117 -0.20229 -0.1628 -0.1245 -0.12363 -0.23732 -0.2411 0.028822
1.3828 0.001231 0.0008944 -0.0046986 0.0074125 0 0.013844 0.0067335 0.0010789 -0.0030713 0.0063835 -0.021033 1.4112 -0.0080151 -0.0047156 -0.0014595 0.0014614 0.007098 -0.0017315 0.0079197 0.01059 -0.0052798 0 0.016559 0 3.3115e-06 -0.0011332 0.0005972 -0.00070077 0.10539 -0.02216 0.0073037 0.014037 0.0062408 -0.0028005 -0.0052802 0.0013481 -0.01717 -0.027762 -0.10452 -0.31589 -0.15127 -0.1367 -0.18048 -0.01035 -0.19757 -0.15909 -0.11845 -0.1241 -0.24373 -0.23429 0.028541
1.3867 0.0030581 0.0012939 -0.0031921 0.0050405 0 0.012176 0.00062116 0.0032 -0.0035502 0.0071317 -0.0039254 1.3219 -0.0054239 -0.0039882 0.00358 0.0048026 0.0079769 -0.00051385 0.0080731 0.011834 -0.0084232 0 0.0093128 0 0.00048536 -0.00022739 0.0013202 0.00055982 0.024603 -0.013847 0.0061488 0.012899 0.003816 -0.0029476 -0.0083267 0.0043932 -0.012954 -0.015605 -0.088162 -0.30659 -0.15039 -0.12428 -0.17349 -0.0086174 -0.1923 -0.15637 -0.11284 -0.12454 -0.25074 -0.22709 0.019969
1.3906 0.0037884 0.0016669 -0.0014676 -0.0020983 0 0.0020224 -0.0037306 0.0045285 -0.0017852 0.0040141 0.014775 1.2322 -0.00031003 -0.0007991 0.0048596 0.0058144 0.0084134 0.0017726 0.0092709 0.0085724 -0.0078284 0 0.00031621 0 0.00073766 0.00082319 0.0015915 0.0016494 -0.055807 -0.0019014 -0.0015219 0.00257 0.0015718 -0.0017299 -0.0068472 0.0019671 -0.0020759 0.0044269 -0.072376 -0.29709 -0.14909 -0.11225 -0.16627 -0.0069018 -0.18653 -0.15406 -0.10751 -0.12481 -0.25752 -0.2198 0.0052326
1.3945 0.0035246 0.0017163 0.00045422 -0.0075045 0 -0.0088427 -0.0038899 0.0043759 0.0021324 0.00079025 0.025234 1.1583 0.0036176 0.0014767 0.0015782 0.0033699 0.0075959 0.0045902 0.010508 0.0037292 -0.0036571 0 -0.0087252 0 0.00075844 0.0013134 0.0014117 0.0017699 -0.13719 0.0096499 -0.0083665 -0.008974 0.00060787 -0.00060928 -0.0012429 0.0012623 0.010847 0.02166 -0.060258 -0.28629 -0.14507 -0.10272 -0.1575 -0.0052953 -0.17758 -0.15435 -0.10396 -0.12406 -0.26285 -0.2119 -0.0098316
1.3984 0.0028272 0.0013309 0.002445 -0.0058498 0 -0.012377 -0.00053373 0.0035951 0.006968 0.0013663 0.023828 1.1008 0.0032184 0.0013583 -0.002841 -0.0011568 0.0057613 0.0068334 0.010345 0.0017697 0.0016374 0 -0.016075 0 0.00082157 0.0011353 0.0011544 0.00091911 -0.22604 0.017842 -0.0078368 -0.012898 0.0008406 -0.00020338 0.0053576 0.0081832 0.019993 0.02761 -0.048141 -0.27548 -0.14106 -0.093189 -0.14874 -0.0036889 -0.16862 -0.15464 -0.10042 -0.12331 -0.26817 -0.20401 -0.020349
1.4023 0.0019812 0.00074476 0.0041994 0.0025791 0 -0.0060573 0.0035677 0.003769 0.011259 0.0060846 0.015085 1.045 -0.0012345 0.00032475 -0.0041675 -0.0045924 0.0040225 0.0071716 0.0087946 0.0038546 0.005042 0 -0.020537 0 0.0011343 0.00076809 0.001138 -0.00011312 -0.32017 0.022012 0.00071876 -0.0059966 0.0015712 0.00046522 0.0099246 0.021628 0.0219 0.021747 -0.039041 -0.2643 -0.13552 -0.08456 -0.13866 -0.0027134 -0.15684 -0.15494 -0.0973 -0.12089 -0.26973 -0.19533 -0.025352
1.4063 0.00080926 0.00026258 0.0052064 0.011738 0 0.0052824 0.0056071 0.0053398 0.013823 0.011043 0.0075958 0.97665 -0.0062043 0.0003296 -0.0015285 -0.0046005 0.0035002 0.0049398 0.0075137 0.0067133 0.005076 0 -0.022306 0 0.0014937 0.00064093 0.0012836 -0.00048409 -0.39455 0.02337 0.011514 0.0066953 0.0021054 0.0023934 0.011706 0.033661 0.017621 0.011233 -0.032178 -0.25285 -0.12885 -0.076599 -0.12761 -0.0022058 -0.14296 -0.15523 -0.094506 -0.11722 -0.26848 -0.18606 -0.026813
1.4102 -0.00080966 -0.00011783 0.0049491 0.014392 0 0.013021 0.0044076 0.0069237 0.013913 0.011552 0.0074916 0.89522 -0.0078278 0.0010171 0.0021355 -0.0016383 0.0044729 0.00093822 0.0080311 0.006425 0.0027679 0 -0.022897 0 0.0013831 0.00065079 0.0012709 -2.5316e-05 -0.40944 0.023591 0.016685 0.015478 0.0019217 0.0046821 0.011888 0.035692 0.011811 0.0052913 -0.025362 -0.24138 -0.12215 -0.068631 -0.11654 -0.0017217 -0.12902 -0.15547 -0.091694 -0.11351 -0.2671 -0.17677 -0.026773
1.4141 -0.0024531 -0.00070889 0.0032831 0.0079011 0 0.011188 0.00088979 0.0066744 0.011395 0.0065869 0.014412 0.81064 -0.0049464 0.00012554 0.003678 0.001753 0.0062423 -0.0027422 0.010138 0.0029104 0.00076321 0 -0.023651 0 0.00050276 0.00040287 0.00099517 0.00071929 -0.34162 0.023449 0.012212 0.013355 0.00065537 0.0048577 0.011576 0.025361 0.0092278 0.0086928 -0.021881 -0.22914 -0.11378 -0.060099 -0.10396 -0.0029096 -0.11108 -0.15211 -0.087603 -0.10619 -0.25656 -0.16537 -0.025841
1.418 -0.0033854 -0.0017263 0.00063965 -0.0034856 0 0.00092942 -0.002709 0.0041548 0.0068949 -0.00021614 0.022417 0.73039 0.00027933 -0.0033866 0.0032194 0.0034162 0.0077922 -0.0040556 0.012344 0.00021397 0.0011504 0 -0.024059 0 -0.00079202 -0.00015328 0.00073586 0.0010891 -0.20969 0.022174 0.00089944 0.0015002 -0.0016521 0.0014749 0.010493 0.0082621 0.011141 0.018837 -0.018401 -0.2169 -0.10541 -0.051567 -0.091387 -0.0040974 -0.093134 -0.14874 -0.083512 -0.098874 -0.24601 -0.15398 -0.023874
1.4219 -0.0032855 -0.0029344 -0.0022098 -0.011842 0 -0.010433 -0.0043286 0.00063728 0.001592 -0.0041082 0.024491 0.65295 0.0043278 -0.0073793 0.0035357 0.0031202 0.0086142 -0.0025455 0.013745 0.0022893 0.0037046 0 -0.021818 0 -0.0016571 -0.00052198 0.00078842 0.00089344 -0.064393 0.017881 -0.0097791 -0.011627 -0.0041852 -0.0037741 0.0076731 -0.0066536 0.014413 0.027871 -0.015123 -0.20401 -0.096815 -0.042273 -0.079093 -0.0061733 -0.074854 -0.14288 -0.078282 -0.090463 -0.23191 -0.14172 -0.020885
1.4258 -0.0026106 -0.0037693 -0.0046342 -0.01171 0 -0.015019 -0.0033878 -0.0023438 -0.0033912 -0.0037369 0.017157 0.57462 0.0049205 -0.0083906 0.0062306 0.0018779 0.0089271 0.00029962 0.014902 0.0088076 0.0061135 0 -0.014839 0 -0.0014505 -0.00020932 0.0010021 0.00046395 0.051191 0.0089751 -0.01325 -0.016915 -0.0055316 -0.0070371 0.0030568 -0.013705 0.014012 0.027922 -0.012089 -0.19033 -0.087944 -0.03206 -0.067137 -0.0093199 -0.056166 -0.134 -0.071678 -0.080733 -0.21353 -0.1284 -0.016589
1.4297 -0.0021367 -0.0038291 -0.0063937 -0.0041806 0 -0.010274 -0.0010285 -0.0043919 -0.0075191 -0.0020533 0.0023407 0.4987 0.0022776 -0.0054495 0.0093684 0.00042835 0.0091415 0.0023545 0.016614 0.015324 0.006131 0 -0.0033564 0 -0.00030592 0.00060297 0.00084992 0.00024087 0.13371 -0.0042096 -0.0084949 -0.011617 -0.0046832 -0.0057566 -0.0019861 -0.013643 0.0070042 0.016038 -0.0090551 -0.17666 -0.079072 -0.021847 -0.055181 -0.012466 -0.037478 -0.12513 -0.065074 -0.071003 -0.19515 -0.11508 -0.0095401
1.4336 -0.0021777 -0.0032179 -0.0074558 0.0042799 0 -0.00061009 0.00088418 -0.0060747 -0.010827 -0.0028819 -0.014137 0.43359 -0.0014847 -0.0014539 0.0095359 -0.0010659 0.0092188 0.0027315 0.018192 0.017426 0.0037536 0 0.0099932 0 0.00096961 0.0011119 4.9665e-05 0.00036295 0.21235 -0.018765 -0.00035992 -0.0010989 -0.0021249 -0.0012144 -0.0058011 -0.011495 -0.005085 -0.0039527 -0.0048796 -0.16127 -0.070644 -0.010927 -0.045972 -0.017139 -0.022213 -0.11237 -0.056799 -0.061598 -0.17426 -0.1013 0.0021197
1.4375 -0.0023613 -0.0024155 -0.007708 0.0070127 0 0.0062963 0.0011884 -0.0076926 -0.013484 -0.0069357 -0.026076 0.38083 -0.0039417 -0.00028576 0.0060046 -0.0020749 0.0087148 0.002456 0.017673 0.014524 0.0012794 0 0.022123 0 0.0015699 0.00072466 -0.00096028 0.00060905 0.3111 -0.030403 0.0044277 0.0058368 0.00016014 0.0024747 -0.0079277 -0.011827 -0.017285 -0.02362 -0.00056725 -0.14566 -0.062269 7.795e-05 -0.037092 -0.021994 -0.0073577 -0.099146 -0.048324 -0.052231 -0.15308 -0.087473 0.01829
1.4414 -0.0021953 -0.0018837 -0.0070221 0.0020179 0 0.0054115 5.6142e-05 -0.0087279 -0.015482 -0.011409 -0.03022 0.32832 -0.0037832 -0.0026627 0.0020037 -0.0013711 0.0075382 0.0032468 0.014108 0.0097791 0.0010568 0 0.031458 0 0.0012884 -0.00022294 -0.0013196 0.00064461 0.42059 -0.035947 0.0022344 0.0039696 8.6434e-05 0.0019831 -0.0093037 -0.015562 -0.024672 -0.034882 0.0039096 -0.1295 -0.054208 0.01053 -0.02968 -0.027066 0.0049645 -0.085689 -0.040004 -0.043898 -0.13287 -0.074122 0.035462
1.4453 -0.0017609 -0.0018492 -0.005656 -0.0071225 0 -0.0021526 -0.0016465 -0.0086767 -0.016751 -0.013229 -0.027604 0.25914 -0.0014174 -0.0052993 0.0013433 0.0016721 0.0065476 0.0055793 0.0093235 0.0068878 0.0031124 0 0.038051 0 0.00052714 -0.00071277 -0.00060159 0.00030356 0.50713 -0.035232 -0.0052468 -0.0046828 -0.0028529 -0.0025482 -0.011103 -0.020216 -0.025605 -0.034803 0.0087167 -0.1122 -0.046778 0.019872 -0.025216 -0.032574 0.012204 -0.071762 -0.031996 -0.037638 -0.11464 -0.061738 0.048353
1.4492 -0.0017471 -0.002393 -0.0044549 -0.014372 0 -0.010511 -0.0034709 -0.0080755 -0.017384 -0.012178 -0.022304 0.16797 0.0013838 -0.0043934 0.0041026 0.0056569 0.0070967 0.0079988 0.0067256 0.0072842 0.0051329 0 0.042183 0 -0.00017408 -7.3295e-05 0.00067864 -0.00028923 0.54595 -0.030773 -0.012799 -0.013123 -0.0071949 -0.0082229 -0.013557 -0.022317 -0.02236 -0.027064 0.013524 -0.0949 -0.039348 0.029214 -0.020753 -0.038082 0.019443 -0.057835 -0.023988 -0.031378 -0.096406 -0.049353 0.053541
1.4531 -0.0027937 -0.0035632 -0.0044084 -0.015571 0 -0.013825 -0.0057197 -0.0082157 -0.017525 -0.010617 -0.01843 0.067073 0.0026213 0.00029915 0.0063927 0.0078397 0.0097163 0.0084439 0.0079497 0.010047 0.0049123 0 0.043343 0 -0.00054683 0.0012822 0.0015008 -0.00078538 0.54146 -0.025416 -0.015726 -0.015216 -0.010822 -0.012397 -0.015909 -0.019751 -0.018922 -0.018935 0.016477 -0.077287 -0.032619 0.035217 -0.019322 -0.042641 0.019855 -0.046643 -0.018502 -0.02831 -0.082982 -0.039254 0.051628
1.457 -0.0048458 -0.0052462 -0.005814 -0.010877 0 -0.010664 -0.0086758 -0.0096951 -0.017019 -0.010539 -0.017378 -0.02557 0.0014335 0.005168 0.0046521 0.0067506 0.013224 0.0062866 0.010861 0.013589 0.0027055 0 0.040832 0 -0.00059912 0.0022142 0.0013085 -0.00082457 0.51532 -0.02011 -0.013016 -0.010268 -0.012699 -0.014711 -0.017258 -0.012788 -0.017799 -0.015804 0.018883 -0.059581 -0.026096 0.040236 -0.018787 -0.04692 0.018253 -0.036259 -0.01376 -0.026185 -0.070978 -0.029828 0.045932
1.4609 -0.0071484 -0.0069598 -0.0078241 -0.0041417 0 -0.0046781 -0.011704 -0.011505 -0.01535 -0.011518 -0.017288 -0.10328 -0.0011963 0.0064562 -0.00030311 0.0038906 0.015405 0.0030149 0.01136 0.016812 0.00091304 0 0.035214 0 -0.00038686 0.0019605 0.00050045 -0.00030604 0.48013 -0.013847 -0.0075935 -0.0030073 -0.013327 -0.016297 -0.017196 -0.0038533 -0.018321 -0.017462 0.020086 -0.042282 -0.019755 0.043999 -0.018711 -0.050485 0.015153 -0.027234 -0.010068 -0.024649 -0.060147 -0.021126 0.039353
1.4648 -0.0088012 -0.0079626 -0.0089049 -0.00013297 0 -0.0013407 -0.013404 -0.011836 -0.012187 -0.011681 -0.015136 -0.17479 -0.0030666 0.0039171 -0.0040797 0.002254 0.014909 0.00084093 0.0074948 0.018956 0.0013739 0 0.028726 0 6.6742e-05 0.00084786 -5.7583e-05 0.00045023 0.42971 -0.0057273 -0.0038387 0.0005476 -0.013562 -0.017525 -0.015684 0.0036302 -0.01763 -0.019107 0.016813 -0.026492 -0.014094 0.04309 -0.020345 -0.05139 0.0064795 -0.023272 -0.010286 -0.025307 -0.053686 -0.015114 0.032779
1.4688 -0.0092912 -0.0077541 -0.0079103 -0.0014042 0 -0.0034639 -0.01278 -0.009803 -0.0080373 -0.010134 -0.0097578 -0.25185 -0.0024424 0.0006302 -0.0034805 0.0030599 0.012628 0.00064275 0.0017336 0.019307 0.0032446 0 0.02391 0 0.00062441 -8.9465e-05 5.7186e-05 0.00085226 0.35412 0.0030598 -0.0042943 -0.0021182 -0.01325 -0.017124 -0.012703 0.0070136 -0.013442 -0.016155 0.013539 -0.010703 -0.0084329 0.042181 -0.021978 -0.052294 -0.0021941 -0.01931 -0.010504 -0.025965 -0.047225 -0.0091024 0.026199
1.4727 -0.0086052 -0.0065104 -0.004908 -0.0065468 0 -0.0089572 -0.01019 -0.0062104 -0.0042125 -0.0077877 -0.0031632 -0.33538 0.00046465 -0.00050657 0.00013452 0.0044456 0.011053 0.0013139 -0.0010956 0.017749 0.0039012 0 0.021603 0 0.0009597 -0.00013199 0.00047948 0.00049264 0.25799 0.0094626 -0.0077917 -0.0081776 -0.011317 -0.013681 -0.0083712 0.0060678 -0.0062556 -0.0085636 0.0054281 0.0019567 -0.0036671 0.037299 -0.023979 -0.050119 -0.013089 -0.019865 -0.013725 -0.026541 -0.042104 -0.0050559 0.020359
1.4766 -0.0070331 -0.0049476 -0.0011254 -0.010939 0 -0.012501 -0.0069886 -0.0026089 -0.0019065 -0.0058129 0.001147 -0.41575 0.0034996 0.00037731 0.0026277 0.0038261 0.011997 0.0011044 0.0016473 0.015404 0.0019401 0 0.02019 0 0.00079238 0.00052641 0.00059331 -0.00043157 0.15949 0.010933 -0.010281 -0.011805 -0.0072927 -0.007707 -0.0034195 0.0031737 0.00084669 -0.00079784 -0.0052719 0.012941 0.00061935 0.03029 -0.026176 -0.046295 -0.025174 -0.022839 -0.018553 -0.027073 -0.037701 -0.0020616 0.016435
1.4805 -0.0049755 -0.0036712 0.0018701 -0.0099178 0 -0.0098127 -0.0042303 0.00017771 -0.0011762 -0.0039994 0.0014718 -0.48603 0.0041546 0.00085598 0.0018248 0.0012566 0.014773 -0.00052624 0.0077769 0.013979 -0.0011214 0 0.016829 0 0.00023251 0.0011322 0.00027941 -0.0011814 0.072808 0.0076815 -0.0079465 -0.0088597 -0.0024845 -0.0017449 0.00078158 0.0013877 0.0047036 0.0024688 -0.016579 0.023253 0.0046683 0.022789 -0.028406 -0.042081 -0.037242 -0.026306 -0.023605 -0.027355 -0.033186 0.00069736 0.0141
1.4844 -0.002848 -0.0026493 0.0030982 -0.0025593 0 -0.001198 -0.0018607 0.0024198 -0.00084967 -0.0013056 -0.00022069 -0.55188 0.001499 -0.00067648 -0.00027905 -0.00031996 0.016672 -0.0024729 0.012114 0.01403 -0.0025189 0 0.009643 0 -0.00021468 0.0011817 1.1252e-05 -0.0010843 -0.0029759 0.0026528 -0.00051279 -0.00036564 0.00083602 0.0017653 0.0030504 0.0016514 0.0047524 0.00087678 -0.033959 0.026828 0.0063429 0.010373 -0.03097 -0.033964 -0.049141 -0.034708 -0.030893 -0.025146 -0.027561 0.0011016 0.010811
1.4883 -0.00095302 -0.0013438 0.0026108 0.0069053 0 0.0084248 0.00078818 0.0045678 0.00046146 0.0021275 0.00022367 -0.62637 -0.0030831 -0.0031474 -0.00027056 0.0014645 0.015402 -0.003299 0.011032 0.014158 -0.0015238 0 -0.00086589 0 -0.00010675 0.00080788 0.00023384 -0.00017928 -0.076063 -0.00074312 0.007876 0.0079825 0.0017053 0.0026545 0.0034054 0.0017693 0.0035057 -0.0011279 -0.05134 0.030404 0.0080174 -0.0020421 -0.033535 -0.025847 -0.061039 -0.04311 -0.03818 -0.022938 -0.021936 0.0015058 0.0039305
1.4922 0.00070072 0.00066296 0.0013075 0.011851 0 0.013153 0.0038747 0.0063989 0.0031467 0.0043577 0.0053988 -0.71559 -0.0068663 -0.0041162 0.0023764 0.0051991 0.011236 -0.002773 0.0055071 0.012464 -0.00053382 0 -0.012075 0 0.00045714 0.00045101 0.00079351 0.00075244 -0.14729 -0.0010814 0.011423 0.010144 0.0018299 0.0029487 0.0031859 -0.0014026 0.0043116 0.0016562 -0.070775 0.029346 0.0075325 -0.016939 -0.037016 -0.016757 -0.071838 -0.053167 -0.045342 -0.01898 -0.015539 0.00036698 -0.0062797
1.4961 0.0024244 0.0032285 0.00035144 0.0086539 0 0.010618 0.0066831 0.0073274 0.0062963 0.0037119 0.013623 -0.81168 -0.0076397 -0.0025184 0.0046018 0.0067724 0.006804 -0.0019769 8.2357e-05 0.0089959 -0.002438 0 -0.020829 0 0.00089535 0.00032205 0.0010985 0.00087922 -0.2089 0.00049382 0.0074047 0.0047036 0.0042556 0.0046982 0.0039987 -0.0082272 0.0083166 0.010255 -0.092029 0.024187 0.0051366 -0.034033 -0.04131 -0.0068061 -0.081664 -0.06469 -0.052392 -0.013474 -0.0084585 -0.0021375 -0.016281
1.5 0.004579 0.0058274 0.00053567 0.00028514 0 0.0038347 0.0084419 0.0073955 0.0085664 0.0013141 0.019825 -0.90089 -0.0050786 0.00028958 0.0034918 0.0038794 0.0047528 -0.0020001 -0.0010252 0.006305 -0.0069739 0 -0.025205 0 0.00074908 0.0002825 0.00081022 0.00010136 -0.25809 0.0017308 -0.00097153 -0.0035518 0.010272 0.0080233 0.0063742 -0.014664 0.013342 0.020137 -0.11328 0.019028 0.0027406 -0.051126 -0.045603 0.0031451 -0.09149 -0.076212 -0.059443 -0.0079685 -0.0013779 -0.0046419 -0.022272
1.5039 0.0072075 0.0080742 0.0019229 -0.0055424 0 -0.0011137 0.0092927 0.0075643 0.0093877 0.00075444 0.019498 -0.97734 -0.00080074 0.0021494 -2.7947e-05 -0.0011332 0.005497 -0.0027827 0.0028475 0.0070432 -0.010255 0 -0.025413 0 0.0002028 0.00016989 0.00023951 -0.00085257 -0.30588 0.0012579 -0.0064706 -0.0070522 0.017569 0.011297 0.0093307 -0.014842 0.015718 0.024614 -0.13489 0.0060789 -0.0042835 -0.072304 -0.053339 0.011381 -0.099567 -0.08889 -0.064556 -0.0012983 0.003682 -0.011083 -0.02353
1.5078 0.0099466 0.0099796 0.0039666 -0.0026955 0 0.00025661 0.01016 0.0088018 0.0094388 0.0046121 0.012504 -1.0474 0.0027562 0.0023388 -0.0020265 -0.0035821 0.0071522 -0.0033882 0.0087211 0.010911 -0.0084239 0 -0.02342 0 -8.5096e-05 6.7487e-05 -1.8806e-05 -0.0011306 -0.367 -0.00047333 -0.0035352 -0.001433 0.02176 0.013005 0.011206 -0.0059509 0.013463 0.02016 -0.15651 -0.0071106 -0.01145 -0.093607 -0.06118 0.019564 -0.10759 -0.1016 -0.069609 0.0054079 0.0086796 -0.017646 -0.022507
1.5117 0.012325 0.011725 0.0060654 0.0079514 0 0.0075031 0.011592 0.010989 0.01002 0.011383 0.0035702 -1.1209 0.0038484 0.0019319 -0.00010031 -0.0015436 0.0075361 -0.0032766 0.012601 0.01437 -0.0017992 0 -0.021665 0 0.00028853 0.0001616 0.00022064 -0.00056282 -0.44139 -0.0016316 0.0068628 0.01074 0.020154 0.013151 0.01101 0.0089279 0.0080379 0.0093202 -0.17712 -0.022432 -0.020192 -0.11633 -0.070749 0.025769 -0.1155 -0.11435 -0.073836 0.011059 0.010645 -0.026362 -0.021819
1.5156 0.014131 0.013336 0.0081501 0.019054 0 0.015833 0.012942 0.012943 0.011933 0.016412 -0.00095907 -1.2005 0.0024356 0.0021293 0.0036513 0.0020427 0.0061863 -0.0029959 0.012415 0.013789 0.0049537 0 -0.021761 0 0.00096667 0.00040419 0.00053031 0.00023699 -0.51129 -0.00015207 0.017687 0.021742 0.01426 0.012809 0.0092077 0.022787 0.0032555 -0.00093213 -0.19625 -0.040824 -0.031203 -0.1411 -0.082808 0.029124 -0.12326 -0.12713 -0.076869 0.01519 0.0082403 -0.038181 -0.021761
1.5195 0.015479 0.014713 0.010776 0.023111 0 0.019978 0.012983 0.013579 0.014824 0.016283 0.002381 -1.2804 0.00010242 0.0026742 0.0047789 0.0027764 0.0045125 -0.0034303 0.0091616 0.0089255 0.0070953 0 -0.024024 0 0.0011488 0.00046304 0.00039258 0.00054741 -0.56062 0.0051428 0.021632 0.024719 0.0085566 0.012642 0.0074024 0.029853 0.0024139 -0.0039853 -0.21539 -0.059217 -0.042214 -0.16587 -0.094867 0.032479 -0.13102 -0.13992 -0.079903 0.01932 0.0058358 -0.049999 -0.021225
1.5234 0.016582 0.015932 0.01455 0.018945 0 0.018211 0.011407 0.012986 0.017507 0.012236 0.011747 -1.3543 -0.0011103 0.0021759 0.0014401 -0.00012167 0.0041757 -0.0044775 0.0058531 0.0030811 0.0042621 0 -0.027972 0 0.00044596 8.0526e-05 -0.00016877 0.00026655 -0.59583 0.013759 0.017359 0.019102 0.006642 0.012267 0.0072389 0.029501 0.0060742 0.0020267 -0.23107 -0.078448 -0.054211 -0.19194 -0.10926 0.030959 -0.13964 -0.15214 -0.082372 0.018352 -0.0058469 -0.066306 -0.020611
1.5273 0.017563 0.017351 0.019362 0.012486 0 0.013451 0.0095869 0.01236 0.018964 0.0090196 0.02127 -1.4225 -0.0002517 -0.00013026 -0.0034589 -0.0029227 0.0054759 -0.0047644 0.0053559 -0.00030186 0.00054056 0 -0.033081 0 -0.00063182 -0.00056435 -0.00059057 -5.4161e-05 -0.64275 0.023337 0.010625 0.011 0.0084615 0.011225 0.0093495 0.025828 0.012021 0.013162 -0.24613 -0.097828 -0.066384 -0.21825 -0.12406 0.028575 -0.1484 -0.16426 -0.084741 0.016478 -0.019177 -0.083409 -0.02275
1.5313 0.018522 0.019262 0.024179 0.01129 0 0.010812 0.009656 0.013023 0.019191 0.010364 0.025061 -1.489 0.0017553 -0.0032262 -0.0054136 -0.0017973 0.007292 -0.002891 0.0085822 -0.0010453 0.00013837 0 -0.038979 0 -0.0011166 -0.00094102 -0.00040555 0.00014281 -0.72142 0.030479 0.0092376 0.0082958 0.011215 0.010319 0.013051 0.023774 0.01704 0.022446 -0.25985 -0.11627 -0.07786 -0.24399 -0.13872 0.025056 -0.1574 -0.17588 -0.087348 0.012548 -0.035307 -0.10146 -0.030138
1.5352 0.019678 0.021498 0.027689 0.017953 0 0.013702 0.012741 0.015569 0.019217 0.01574 0.021241 -1.5557 0.0028423 -0.0050337 -0.0032463 0.0025658 0.0083907 0.0010369 0.014024 -0.0021033 0.0031892 0 -0.045105 0 -0.00053509 -0.00065533 0.00022521 0.0008097 -0.82664 0.032643 0.01633 0.014501 0.012809 0.011525 0.017 0.025412 0.019014 0.024572 -0.27027 -0.13239 -0.087618 -0.26835 -0.15302 0.018745 -0.16696 -0.18625 -0.090539 0.0035517 -0.058332 -0.12186 -0.041487
1.5391 0.02128 0.023537 0.029276 0.028288 0 0.021394 0.018074 0.019714 0.020283 0.021548 0.013393 -1.6203 0.0016054 -0.0042472 -0.0002936 0.0055623 0.0085929 0.00521 0.018756 -0.0061418 0.0059724 0 -0.050651 0 0.00060685 0.00015993 0.00069333 0.001347 -0.93664 0.030072 0.027869 0.026243 0.014176 0.016234 0.020324 0.029195 0.018104 0.019498 -0.2807 -0.14851 -0.097377 -0.2927 -0.16732 0.012434 -0.17652 -0.19662 -0.093729 -0.0054444 -0.081357 -0.14226 -0.051963
1.543 0.023331 0.025093 0.029425 0.035402 0 0.029745 0.023793 0.024589 0.022853 0.025091 0.0084009 -1.6813 -0.0013013 -0.0014701 -0.000573 0.0039164 0.0086402 0.0074931 0.020215 -0.012531 0.0051022 0 -0.055354 0 0.0013138 0.00095333 0.00061881 0.0012147 -1.0393 0.026056 0.036352 0.036127 0.01803 0.023548 0.023325 0.031928 0.016654 0.012571 -0.28769 -0.16019 -0.10322 -0.31251 -0.17869 0.0059293 -0.18533 -0.20443 -0.097747 -0.01817 -0.10679 -0.16226 -0.057611
1.5469 0.025497 0.026527 0.02922 0.035521 0 0.034352 0.028505 0.029078 0.0263 0.026955 0.011884 -1.7419 -0.0035181 0.0013037 -0.0042521 -0.00045776 0.0090821 0.0070167 0.017632 -0.017876 0.0011273 0 -0.060382 0 0.0010604 0.0012405 0.00023905 0.00043348 -1.1448 0.024772 0.037105 0.03847 0.025428 0.030515 0.027058 0.031272 0.01797 0.01092 -0.29341 -0.17021 -0.1076 -0.33062 -0.18898 -0.0006478 -0.19387 -0.21128 -0.10207 -0.032286 -0.13312 -0.18212 -0.059519
1.5508 0.02737 0.028489 0.029408 0.030464 0 0.03382 0.032066 0.032228 0.029502 0.029564 0.024107 -1.8055 -0.0029224 0.002221 -0.0074101 -0.0025096 0.0094713 0.0045177 0.012236 -0.019391 -0.0021995 0 -0.06792 0 0.00024612 0.00098361 8.0089e-05 -0.00050045 -1.269 0.028048 0.031702 0.03341 0.033889 0.034395 0.03205 0.027029 0.02435 0.018418 -0.29837 -0.17911 -0.11092 -0.34712 -0.19827 -0.0066663 -0.20181 -0.21722 -0.10637 -0.046534 -0.15851 -0.20115 -0.062996
1.5547 0.028816 0.031081 0.029933 0.025384 0 0.03072 0.03502 0.033845 0.031786 0.033995 0.039371 -1.8681 0.00051396 0.00078173 -0.0062256 0.00023622 0.0086991 0.0013742 0.0062049 -0.017517 -0.0020143 0 -0.079159 0 -0.00027829 0.00054156 0.00031765 -0.0011042 -1.408 0.033809 0.026015 0.026448 0.039237 0.034935 0.037336 0.021058 0.035251 0.032783 -0.29957 -0.18244 -0.10896 -0.35567 -0.20259 -0.0099187 -0.20684 -0.21862 -0.1105 -0.061435 -0.17923 -0.21609 -0.072227
1.5586 0.029985 0.033467 0.030256 0.024492 0 0.029485 0.03756 0.034826 0.033357 0.038748 0.049771 -1.9168 0.0046538 -0.0020356 -0.00093123 0.0048121 0.0060595 -0.0014556 0.0012747 -0.015245 0.00065886 0 -0.092415 0 -7.218e-05 0.00031117 0.00058396 -0.0012456 -1.5339 0.037814 0.025183 0.024003 0.039471 0.0345 0.040916 0.01642 0.046943 0.047139 -0.30076 -0.18577 -0.10701 -0.36421 -0.2069 -0.013171 -0.21187 -0.22002 -0.11464 -0.076335 -0.19994 -0.23102 -0.085813
1.5625 0.030989 0.034504 0.030039 0.0284 0 0.03268 0.039232 0.036508 0.034886 0.041555 0.050922 -1.9404 0.0069986 -0.0045529 0.0045889 0.0060707 0.0019517 -0.0036003 -0.0020305 -0.015141 0.0021313 0 -0.10363 0 0.00053271 0.0004276 0.00044075 -0.001048 -1.6183 0.037418 0.029861 0.02845 0.036747 0.035861 0.041452 0.016035 0.054503 0.055026 -0.29962 -0.18599 -0.10213 -0.36658 -0.20791 -0.013417 -0.21375 -0.21752 -0.11731 -0.088858 -0.21289 -0.24108 -0.097902
1.5664 0.031745 0.033857 0.029523 0.034406 0 0.038586 0.039581 0.039257 0.036821 0.041838 0.045269 -1.9417 0.0067064 -0.0054359 0.0067567 0.0023936 -0.0023947 -0.0048149 -0.0042057 -0.017271 7.986e-05 0 -0.1094 0 0.00087085 0.00074307 -4.5093e-05 -0.00061008 -1.6582 0.034063 0.03633 0.036324 0.03538 0.03961 0.039628 0.021027 0.055179 0.054967 -0.29696 -0.18419 -0.095369 -0.36497 -0.20678 -0.011721 -0.2136 -0.21251 -0.11903 -0.099845 -0.22082 -0.24799 -0.1038
1.5703 0.032258 0.032463 0.029322 0.038653 0 0.042321 0.038863 0.0417 0.039147 0.04098 0.040008 -1.9387 0.0049982 -0.0044253 0.0053883 -0.0025551 -0.0058037 -0.0048571 -0.0060886 -0.019868 -0.0038932 0 -0.10979 0 0.00064505 0.0010092 -0.0003094 5.8822e-05 -1.6743 0.032126 0.039688 0.041098 0.037764 0.043567 0.037728 0.029662 0.050501 0.050836 -0.2942 -0.18228 -0.08854 -0.363 -0.20551 -0.0098456 -0.21321 -0.20724 -0.12055 -0.11051 -0.22808 -0.25451 -0.10423
1.5742 0.032923 0.031773 0.029948 0.038495 0 0.040019 0.037951 0.041794 0.041675 0.040469 0.040979 -1.9506 0.0037059 -0.0024109 0.0029811 -0.0038585 -0.007814 -0.0040023 -0.0083083 -0.021592 -0.0057766 0 -0.108 0 0.00015683 0.0010638 0.00010297 0.00084044 -1.6862 0.035008 0.03746 0.038538 0.042171 0.04469 0.037643 0.03819 0.04503 0.047836 -0.28925 -0.17811 -0.08032 -0.35402 -0.20151 -0.0043457 -0.20809 -0.19687 -0.11822 -0.11465 -0.22152 -0.25303 -0.10395
1.5781 0.034197 0.032431 0.031455 0.034118 0 0.032698 0.037476 0.038998 0.044217 0.04037 0.047621 -1.9828 0.0034537 -0.00078834 0.0016804 -0.00050344 -0.0086684 -0.0034025 -0.01106 -0.022801 -0.0031176 0 -0.1069 0 -9.0878e-05 0.00090844 0.0010038 0.00138 -1.6929 0.041936 0.031302 0.030496 0.044458 0.04174 0.039188 0.043601 0.042488 0.047731 -0.2843 -0.17393 -0.072101 -0.34504 -0.19752 0.0011541 -0.20296 -0.1865 -0.11589 -0.11879 -0.21496 -0.25156 -0.10638
1.582 0.035691 0.033632 0.033334 0.02873 0 0.026126 0.037102 0.035204 0.046217 0.039813 0.053533 -2.0226 0.0031939 -0.00047775 0.001552 0.0039856 -0.008868 -0.0044486 -0.014076 -0.024748 0.002544 0 -0.10597 0 8.6155e-05 0.0006751 0.001693 0.0012932 -1.6777 0.048415 0.025945 0.023849 0.041859 0.036295 0.040408 0.046102 0.042674 0.047699 -0.27938 -0.16987 -0.064934 -0.33495 -0.19366 0.00697 -0.19649 -0.1751 -0.11173 -0.1196 -0.2036 -0.24725 -0.10994
1.5859 0.035748 0.033754 0.034601 0.026704 0 0.026065 0.035657 0.033021 0.046352 0.038427 0.052374 -2.0516 0.0014087 -0.0013395 0.0016014 0.0057148 -0.0087982 -0.0074689 -0.016739 -0.027916 0.0070424 0 -0.10207 0 0.00045356 0.00051789 0.0016171 0.00054568 -1.6281 0.05001 0.025928 0.024893 0.035185 0.031261 0.039541 0.048583 0.04212 0.043803 -0.2745 -0.16591 -0.058876 -0.32369 -0.18994 0.013119 -0.18861 -0.16263 -0.10564 -0.1169 -0.18718 -0.23996 -0.10985
1.5898 0.03243 0.031646 0.034115 0.030081 0 0.032636 0.03203 0.032886 0.043094 0.036535 0.043828 -2.0593 -0.0022643 -0.0024927 0.0015766 0.0043511 -0.0086793 -0.011107 -0.018431 -0.031352 0.0072714 0 -0.093339 0 0.0006874 0.00048017 0.00085978 -0.00041596 -1.5424 0.04612 0.031882 0.033457 0.027623 0.028315 0.036629 0.05289 0.03792 0.035659 -0.26961 -0.16195 -0.052818 -0.31243 -0.18623 0.019268 -0.18072 -0.15015 -0.099557 -0.1142 -0.17077 -0.23267 -0.10316
1.5938 0.025448 0.027457 0.031193 0.035882 0 0.039093 0.026098 0.03219 0.036244 0.033855 0.034004 -2.0495 -0.0064801 -0.0032155 0.0020924 0.0025507 -0.0087023 -0.013238 -0.01899 -0.033498 0.003702 0 -0.081966 0 0.00069281 0.00043901 -4.3873e-06 -0.00097325 -1.4186 0.040378 0.038957 0.041924 0.021785 0.026635 0.033136 0.056393 0.030937 0.027631 -0.26693 -0.15947 -0.050883 -0.30371 -0.18469 0.022968 -0.17329 -0.1398 -0.092248 -0.1076 -0.15317 -0.22399 -0.091814
1.5977 0.017214 0.022439 0.026291 0.03731 0 0.036981 0.019002 0.0278 0.027966 0.028815 0.029642 -2.0331 -0.0090998 -0.0034834 0.0032408 0.0021829 -0.0090933 -0.012705 -0.018833 -0.033438 -0.00034374 0 -0.072321 0 0.00058533 0.00021918 -0.00046884 -0.00081389 -1.2458 0.037272 0.03945 0.040776 0.01808 0.024024 0.030137 0.052962 0.025032 0.025085 -0.26442 -0.15712 -0.049275 -0.2952 -0.18332 0.026473 -0.16591 -0.12962 -0.084841 -0.10068 -0.13549 -0.2152 -0.080656
1.6016 0.011615 0.018133 0.021146 0.029222 0 0.023888 0.012637 0.019624 0.021722 0.020192 0.031372 -2.0205 -0.0087044 -0.0035899 0.0039623 0.0022124 -0.010016 -0.01022 -0.018453 -0.0314 -0.0016843 0 -0.06601 0 0.0004605 -0.00018657 -0.00045656 -0.00013556 -1.0191 0.037878 0.028842 0.026765 0.015621 0.019309 0.027097 0.038594 0.022963 0.028934 -0.26317 -0.1553 -0.049319 -0.28861 -0.18282 0.028448 -0.15975 -0.12161 -0.078191 -0.093548 -0.1203 -0.2073 -0.072655
1.6055 0.011212 0.015682 0.017981 0.01377 0 0.0069509 0.00871 0.011394 0.019442 0.009718 0.032437 -2.0175 -0.0055422 -0.0033909 0.0033275 0.00064154 -0.01142 -0.0075851 -0.017784 -0.028395 0.00019912 0 -0.059286 0 0.00029492 -0.00052584 -0.00019189 0.00057669 -0.76634 0.038435 0.010898 0.0068845 0.014069 0.013723 0.022575 0.016831 0.023086 0.033565 -0.2641 -0.15442 -0.052225 -0.28537 -0.18384 0.02777 -0.15572 -0.11734 -0.072853 -0.086033 -0.10943 -0.20093 -0.066005
1.6094 0.015255 0.015594 0.018123 0.00052242 0 -0.0017195 0.0079196 0.007508 0.019485 0.0023328 0.024427 -2.0252 -0.0013777 -0.0022533 0.00209 -0.0022744 -0.013005 -0.0061024 -0.016264 -0.02563 0.0030343 0 -0.04636 0 8.0296e-05 -0.00049448 0.00013975 0.00093772 -0.55122 0.033156 -0.0031916 -0.0058377 0.014087 0.010012 0.016027 -0.0018734 0.02043 0.030456 -0.26503 -0.15353 -0.055131 -0.28213 -0.18487 0.027093 -0.15168 -0.11308 -0.067515 -0.078518 -0.098571 -0.19457 -0.055778
1.6133 0.020399 0.017747 0.021077 -0.00047809 0 0.0053951 0.0096999 0.0090265 0.017805 0.0026629 0.0051373 -2.0404 0.0015006 2.2129e-05 0.0021796 -0.0038304 -0.014343 -0.0057862 -0.013794 -0.024087 0.0037853 0 -0.025982 0 -5.0845e-05 -9.0725e-05 0.00050844 0.00085868 -0.43595 0.019164 -0.0025745 -0.0020559 0.016045 0.010105 0.0087624 -0.0076034 0.011419 0.014903 -0.26791 -0.15285 -0.060081 -0.28227 -0.18641 0.02388 -0.15124 -0.11439 -0.065776 -0.072634 -0.095975 -0.19144 -0.038465
1.6172 0.02347 0.021384 0.024855 0.012501 0 0.024495 0.012666 0.012944 0.011793 0.01052 -0.018373 -2.0531 0.0015053 0.0023682 0.0043129 -0.0020886 -0.015112 -0.00597 -0.011576 -0.02412 0.0010548 0 -0.0046571 0 6.1486e-05 0.00028039 0.00087468 0.00046682 -0.43284 -0.00036046 0.01406 0.016271 0.018809 0.013502 0.0031351 0.00067391 -0.002139 -0.0094339 -0.27126 -0.15221 -0.065523 -0.28323 -0.18807 0.020055 -0.15166 -0.11705 -0.064906 -0.067143 -0.095375 -0.1891 -0.015574
1.6211 0.023755 0.025209 0.027317 0.030292 0 0.042529 0.015497 0.015436 0.0033032 0.02002 -0.034312 -2.05 -0.0013648 0.0029762 0.0065503 0.0014713 -0.015243 -0.006346 -0.011578 -0.025095 -0.0038785 0 0.0074671 0 0.00036414 0.00015809 0.0010705 -5.7479e-05 -0.4931 -0.017475 0.035894 0.036705 0.020366 0.017776 0.00092488 0.013575 -0.013649 -0.031825 -0.27453 -0.15129 -0.070866 -0.28428 -0.18929 0.016169 -0.1529 -0.12084 -0.065097 -0.062238 -0.096603 -0.18737 0.0062785
1.625 0.022826 0.027795 0.027399 0.039634 0 0.046796 0.017646 0.015539 -0.0023472 0.023914 -0.034543 -2.0229 -0.0054163 0.0010229 0.0059265 0.0032906 -0.014889 -0.0071457 -0.014708 -0.025521 -0.0079791 0 0.0047532 0 0.00055365 -0.00046631 0.00095921 -0.00054423 -0.54915 -0.024463 0.047414 0.045285 0.019797 0.020574 0.0024601 0.018694 -0.016518 -0.040796 -0.27753 -0.14945 -0.0759 -0.28558 -0.18913 0.012094 -0.15663 -0.12812 -0.068551 -0.059137 -0.10346 -0.18751 0.01855
1.6289 0.02242 0.028218 0.025341 0.033988 0 0.034501 0.019371 0.015419 -0.00085328 0.019641 -0.020091 -1.9779 -0.0081261 -0.0021391 0.0017388 0.0016529 -0.014226 -0.0083804 -0.019468 -0.024011 -0.0086118 0 -0.0093283 0 0.00035977 -0.0010453 0.00067704 -0.00082692 -0.57293 -0.018903 0.040529 0.036725 0.018354 0.021242 0.00693 0.010951 -0.0090045 -0.031139 -0.28053 -0.14762 -0.080933 -0.28688 -0.18897 0.0080186 -0.16036 -0.1354 -0.072006 -0.056036 -0.11031 -0.18766 0.015204
1.6328 0.022674 0.026451 0.022013 0.018875 0 0.014686 0.021088 0.017277 0.007234 0.011566 0.00026682 -1.933 -0.0076578 -0.0038634 -0.0031733 -0.0014269 -0.013341 -0.0092991 -0.02274 -0.02052 -0.005466 0 -0.025648 0 -0.00013888 -0.00097602 0.00057627 -0.00079428 -0.59434 -0.0050625 0.021197 0.018014 0.018271 0.020765 0.013055 -0.003107 0.0048295 -0.0069895 -0.28114 -0.14435 -0.083936 -0.28539 -0.18623 0.0057936 -0.16439 -0.14266 -0.076493 -0.053377 -0.1173 -0.18692 -0.0038952
1.6367 0.022338 0.023206 0.018218 0.0068773 0 0.0011749 0.022663 0.020643 0.017017 0.0072797 0.01667 -1.9056 -0.0041196 -0.0026351 -0.0048965 -0.0026196 -0.012362 -0.0089724 -0.022336 -0.016646 -0.00087614 0 -0.037664 0 -0.00054893 -0.00024269 0.0008338 -0.00049737 -0.66363 0.0094373 0.0045327 0.0028107 0.0204 0.020451 0.019375 -0.01085 0.018452 0.020815 -0.28064 -0.14042 -0.086003 -0.28262 -0.1823 0.0044207 -0.16855 -0.1499 -0.081455 -0.050922 -0.12434 -0.18578 -0.032304
1.6406 0.020397 0.019365 0.014557 0.0068043 0 0.0022658 0.023321 0.023102 0.023626 0.011229 0.024757 -1.8972 0.00041871 0.00031809 -0.0022603 -0.0011674 -0.0117 -0.0074598 -0.018934 -0.014489 0.001825 0 -0.046578 0 -0.00055638 0.00049469 0.0011586 -0.00015596 -0.7969 0.019154 0.0023061 0.0011917 0.023184 0.020803 0.024437 -0.0040719 0.027413 0.041223 -0.2795 -0.13623 -0.087558 -0.27903 -0.17784 0.0035302 -0.17235 -0.15654 -0.08611 -0.048252 -0.13047 -0.18401 -0.059746
1.6445 0.017169 0.015535 0.011613 0.016669 0 0.015045 0.02227 0.023321 0.02619 0.021289 0.027556 -1.8925 0.0033283 0.002046 0.0020607 0.00035044 -0.011994 -0.0061207 -0.01541 -0.015003 0.00084127 0 -0.058606 0 -0.00026649 0.00052293 0.0010187 1.9432e-05 -0.95804 0.024307 0.013577 0.012545 0.024115 0.021507 0.027476 0.014607 0.03162 0.049193 -0.27379 -0.13022 -0.085495 -0.26965 -0.16962 0.0060382 -0.17362 -0.15898 -0.088606 -0.044065 -0.13016 -0.17773 -0.077327
1.6484 0.013833 0.012024 0.0098918 0.026328 0 0.028208 0.019481 0.022583 0.027643 0.030916 0.031928 -1.8725 0.0032693 0.00075944 0.0043752 -0.00074283 -0.013545 -0.006463 -0.014205 -0.017395 -0.002607 0 -0.077233 0 -0.00010224 -0.00020438 0.00024265 3.6276e-05 -1.0896 0.029575 0.026363 0.026661 0.022209 0.022108 0.029167 0.034513 0.034165 0.047798 -0.26809 -0.12422 -0.083432 -0.26027 -0.16139 0.0085463 -0.1749 -0.16142 -0.091102 -0.039879 -0.12984 -0.17146 -0.082322
1.6523 0.011155 0.0090398 0.0094183 0.026744 0 0.030707 0.015902 0.022938 0.030891 0.034484 0.042511 -1.8305 0.0010548 -0.0022099 0.0037043 -0.003843 -0.015651 -0.0086036 -0.015368 -0.020111 -0.0051885 0 -0.098046 0 -0.0003503 -0.0010124 -0.00064791 0.00011242 -1.156 0.039222 0.028418 0.031779 0.018892 0.022361 0.031234 0.045683 0.038197 0.044951 -0.25981 -0.1175 -0.079318 -0.24751 -0.15133 0.012462 -0.1733 -0.15978 -0.090646 -0.0341 -0.12337 -0.16142 -0.079141
1.6563 0.0089513 0.0067709 0.0095584 0.017328 0 0.019617 0.012903 0.02425 0.035418 0.03106 0.057434 -1.776 -0.0011341 -0.0034319 0.0024574 -0.0055685 -0.016674 -0.010999 -0.017167 -0.022242 -0.0041935 0 -0.11104 0 -0.00084087 -0.0011892 -0.00083019 0.00041642 -1.1552 0.052539 0.017406 0.023349 0.016411 0.021943 0.03453 0.045686 0.044237 0.046955 -0.24955 -0.11023 -0.073619 -0.23214 -0.13984 0.017467 -0.16949 -0.155 -0.087906 -0.02709 -0.11213 -0.14845 -0.075369
1.6602 0.006765 0.0052592 0.00951 0.0054059 0 0.0018043 0.01137 0.023858 0.037646 0.023922 0.068699 -1.7239 -0.0014925 -0.00057707 0.0034968 -0.003593 -0.015175 -0.011821 -0.018286 -0.023881 0.00011958 0 -0.10815 0 -0.0011113 -0.00068688 1.799e-06 0.00082256 -1.0957 0.063337 0.0019418 0.0071068 0.015452 0.020186 0.037254 0.039254 0.049568 0.053395 -0.23929 -0.10296 -0.067913 -0.21675 -0.12834 0.022469 -0.16565 -0.15019 -0.08515 -0.020075 -0.10087 -0.13547 -0.075591
1.6641 0.0047541 0.0043297 0.0090976 -0.00066094 0 -0.011279 0.011095 0.019479 0.034347 0.017125 0.067181 -1.6814 0.00012563 0.0051804 0.0069094 0.00063504 -0.011355 -0.010574 -0.018988 -0.025201 0.0046274 0 -0.089244 0 -0.00087776 -9.9296e-05 0.0012197 0.00097711 -0.9725 0.064021 -0.0064837 -0.0055832 0.01447 0.016513 0.035553 0.032427 0.049855 0.057244 -0.22707 -0.095595 -0.060268 -0.19865 -0.11574 0.026742 -0.15667 -0.13943 -0.077412 -0.011615 -0.081171 -0.1178 -0.077805
1.668 0.0036644 0.0037755 0.0089783 0.0019118 0 -0.011648 0.010855 0.012039 0.02547 0.012469 0.049149 -1.6443 0.0022969 0.0098409 0.0099234 0.0034104 -0.0073648 -0.0082872 -0.02001 -0.025579 0.0059183 0 -0.061592 0 -0.00030842 2.7295e-05 0.0017484 0.0006533 -0.77284 0.051122 -0.002958 -0.0064445 0.011392 0.011266 0.026713 0.027332 0.041969 0.050301 -0.21484 -0.088226 -0.052623 -0.18054 -0.10314 0.031014 -0.14769 -0.12866 -0.069675 -0.0031555 -0.061472 -0.10013 -0.075233
1.6719 0.0039405 0.00361 0.0098697 0.0091803 0 -9.2728e-05 0.0091414 0.0050512 0.013837 0.0090585 0.019753 -1.6044 0.0032144 0.0097831 0.0098302 0.0027625 -0.005808 -0.0061917 -0.020744 -0.023967 0.0031651 0 -0.034024 0 0.00018032 -0.00023084 0.0010602 3.7983e-05 -0.50278 0.028023 0.0078904 0.0035496 0.0058748 0.0058525 0.012204 0.021939 0.026294 0.02992 -0.20301 -0.081243 -0.045006 -0.16303 -0.091154 0.03352 -0.13737 -0.11712 -0.061197 0.0044241 -0.041196 -0.08254 -0.061807
1.6758 0.0050641 0.0040214 0.011483 0.014536 0 0.014697 0.0051747 0.0011044 0.0026116 0.0049988 -0.0095156 -1.5587 0.0019358 0.004694 0.0066194 0.00043122 -0.0074842 -0.0044458 -0.019214 -0.020159 -0.0012159 0 -0.011148 0 0.00035651 -0.00033805 -0.00028633 -0.00037521 -0.20145 0.0028994 0.016782 0.0152 -0.00018468 0.0017776 -0.0026557 0.013754 0.0069467 0.0016703 -0.19165 -0.074746 -0.037426 -0.14626 -0.079927 0.033806 -0.12536 -0.10462 -0.05179 0.010897 -0.020192 -0.065049 -0.036662
1.6797 0.0058875 0.0049785 0.012301 0.013752 0 0.022332 -0.00038528 -0.00059372 -0.0065945 -0.00068599 -0.028187 -1.51 -0.0011312 -0.0022116 0.0026802 -0.0002249 -0.010428 -0.0023401 -0.01416 -0.015427 -0.0037007 0 0.0079281 0 0.00035371 2.5244e-05 -0.0011296 -0.00021893 0.077728 -0.016457 0.017294 0.01842 -0.0043495 -0.00063811 -0.012587 0.0029781 -0.010488 -0.024292 -0.18029 -0.068249 -0.029845 -0.1295 -0.0687 0.034092 -0.11336 -0.092111 -0.042382 0.01737 0.00081098 -0.047558 -0.0043209
1.6836 0.0055506 0.0059013 0.010589 0.0071995 0 0.017836 -0.0055975 -0.0028612 -0.013497 -0.0073536 -0.033748 -1.4621 -0.0045986 -0.0066935 0.00029547 0.0021382 -0.011366 0.00034746 -0.00689 -0.011625 -0.0026892 0 0.02637 0 0.00042582 0.00056981 -0.00078162 0.00040279 0.30107 -0.026999 0.0097402 0.010083 -0.0057874 -0.0024955 -0.016356 -0.007819 -0.022267 -0.040187 -0.17079 -0.062872 -0.023606 -0.11641 -0.060378 0.029648 -0.10164 -0.082408 -0.035562 0.018922 0.015961 -0.035021 0.028665
1.6875 0.0039827 0.0058503 0.0058069 -0.0013746 0 0.0046962 -0.0084314 -0.0070377 -0.017978 -0.013334 -0.032568 -1.4147 -0.0068975 -0.006543 -0.00018081 0.0056489 -0.0084847 0.0025467 -0.00055476 -0.0096331 0.00026388 0 0.04546 0 0.00058742 0.00073094 0.00033287 0.0010001 0.46975 -0.031021 -0.00057073 -0.0038686 -0.0057971 -0.0051687 -0.017112 -0.016349 -0.028381 -0.045187 -0.16154 -0.057645 -0.017545 -0.10381 -0.052443 0.024576 -0.089956 -0.073078 -0.029086 0.01982 0.030333 -0.023143 0.057061
1.6914 0.0016156 0.0041909 -0.00080359 -0.0077256 0 -0.0081601 -0.0083271 -0.011429 -0.019868 -0.017039 -0.033771 -1.3645 -0.0070675 -0.0028551 0.00017727 0.0074072 -0.0030564 0.0027278 0.0026423 -0.0087893 0.0020733 0 0.062951 0 0.00056995 0.00032345 0.001094 0.0011339 0.60204 -0.033053 -0.0079483 -0.013593 -0.0063803 -0.0089044 -0.018852 -0.022285 -0.031523 -0.044118 -0.15262 -0.052728 -0.012101 -0.092682 -0.045771 0.018233 -0.079338 -0.06567 -0.024574 0.018486 0.041151 -0.014065 0.077742
1.6953 -0.0011145 0.0011665 -0.0069521 -0.0095917 0 -0.013082 -0.0068611 -0.013423 -0.019775 -0.017847 -0.041013 -1.3098 -0.0052587 0.0011677 0.00052524 0.0063269 0.0015936 0.00054623 0.0033393 -0.0078877 0.0010725 0 0.074593 0 0.00015164 -0.00024501 0.00075689 0.00078367 0.70361 -0.035836 -0.0098559 -0.013381 -0.0083828 -0.012584 -0.022584 -0.026363 -0.034106 -0.042056 -0.14442 -0.048466 -0.0079521 -0.084645 -0.041756 0.0092193 -0.070954 -0.062304 -0.024193 0.012458 0.044491 -0.010879 0.088598
1.6992 -0.0038095 -0.0021566 -0.010646 -0.007726 0 -0.0090086 -0.0066712 -0.012625 -0.019319 -0.016355 -0.049261 -1.2521 -0.0027262 0.0026782 0.00091029 0.0036793 0.0028198 -0.0025494 0.0039361 -0.0065517 -0.0014439 0 0.077007 0 -0.00051551 -0.00043489 -0.00035676 0.000312 0.75643 -0.038423 -0.0075226 -0.0058253 -0.010896 -0.014794 -0.025865 -0.028487 -0.036011 -0.040003 -0.13622 -0.044203 -0.0038033 -0.076607 -0.037741 0.00020536 -0.06257 -0.058938 -0.023812 0.0064309 0.047832 -0.0076929 0.088012
1.7031 -0.0058261 -0.0045483 -0.011101 -0.00517 0 -0.0014937 -0.0092208 -0.011175 -0.019772 -0.013936 -0.049458 -1.1934 -0.0011618 0.001017 0.001482 0.0013624 0.00059011 -0.0045229 0.0057593 -0.0054313 -0.0025267 0 0.069626 0 -0.00096879 -0.00016066 -0.0011915 9.4837e-05 0.73505 -0.037508 -0.0043072 0.0011218 -0.012199 -0.014948 -0.02568 -0.02736 -0.035039 -0.035342 -0.12693 -0.040041 -0.00061987 -0.070724 -0.035971 -0.0090787 -0.057588 -0.059409 -0.027881 -0.0031424 0.043822 -0.01029 0.076067
1.707 -0.0063507 -0.00533 -0.0087412 -0.0050163 0 0.0022813 -0.01324 -0.010854 -0.020341 -0.011798 -0.036978 -1.1348 -0.0015722 -0.0022437 0.0017573 0.00025207 -0.0029786 -0.0045611 0.0076454 -0.0051017 -0.00053046 0 0.054765 0 -0.00085201 0.00017011 -0.00096303 0.00019549 0.63034 -0.030567 -0.0033379 0.0012668 -0.01115 -0.013289 -0.021342 -0.022082 -0.029401 -0.025962 -0.1173 -0.03591 0.0022617 -0.065514 -0.034902 -0.018447 -0.053671 -0.061081 -0.033341 -0.013824 0.037514 -0.014696 0.056022
1.7109 -0.0050569 -0.0046236 -0.0046442 -0.0078279 0 -0.00068613 -0.015394 -0.010519 -0.018278 -0.010114 -0.016266 -1.077 -0.0034273 -0.0047895 0.0011789 0.00019432 -0.0057019 -0.0036104 0.0074705 -0.0050824 0.0030727 0 0.036324 0 -0.00026269 0.00017718 0.000142 0.00037759 0.45721 -0.018208 -0.0055503 -0.0048097 -0.0078563 -0.010029 -0.014493 -0.013627 -0.019726 -0.01351 -0.10699 -0.031624 0.0051157 -0.060375 -0.033977 -0.027101 -0.050432 -0.062963 -0.039247 -0.024399 0.030475 -0.019651 0.033844
1.7148 -0.0026586 -0.003072 -5.5419e-08 -0.010705 0 -0.0071908 -0.01285 -0.0071767 -0.011285 -0.0079012 0.0024814 -1.0226 -0.004877 -0.0052943 0.00021674 0.00085521 -0.0068433 -0.0031642 0.0047896 -0.0042491 0.0048578 0 0.018115 0 0.00033065 -4.7284e-05 0.0012101 0.00039593 0.24293 -0.0040124 -0.0089254 -0.010864 -0.003396 -0.0049661 -0.0068473 -0.0042776 -0.00873 -0.0024862 -0.09399 -0.026724 0.0078608 -0.055518 -0.033618 -0.032923 -0.049887 -0.065677 -0.046917 -0.034546 0.020538 -0.026779 0.01535
1.7188 -0.00054003 -0.0013748 0.0041977 -0.0093173 0 -0.010902 -0.0056301 0.00029189 -5.3799e-05 -0.0039013 0.011546 -0.97436 -0.0041165 -0.0040855 0.00027525 0.001941 -0.0068112 -0.003722 0.0015411 -0.002243 0.0026654 0 0.0025838 0 0.00051953 -8.578e-05 0.0014904 0.00024599 0.012884 0.0078436 -0.0096081 -0.01069 0.00084534 0.0017356 0.0012954 0.0043866 0.00090192 0.0037989 -0.080989 -0.021825 0.010606 -0.050662 -0.033258 -0.038745 -0.049343 -0.068391 -0.054588 -0.044693 0.010601 -0.033908 0.0030374
1.7227 0.00040022 2.3181e-05 0.0073331 -0.0018032 0 -0.0077313 0.0032832 0.0090242 0.011635 0.0021285 0.011519 -0.93069 -0.00093126 -0.0024107 0.0021053 0.0027913 -0.005878 -0.0045922 6.8247e-05 -0.00023549 -0.0021048 0 -0.0097498 0 0.0003063 0.00026793 0.0010386 0.00013226 -0.2119 0.015266 -0.0047501 -0.0031913 0.0037498 0.0085344 0.01004 0.012463 0.0082363 0.0063326 -0.066032 -0.016218 0.01376 -0.045011 -0.031777 -0.040944 -0.049327 -0.068949 -0.060562 -0.051031 0.0026494 -0.038929 -0.0048896
1.7266 0.00057504 0.0010149 0.0092739 0.0087778 0 0.00093932 0.010139 0.014385 0.019513 0.0087728 0.0098884 -0.88463 0.0029145 -0.0011535 0.0045349 0.0025733 -0.0036896 -0.0050764 0.00078267 -4.2877e-05 -0.0054454 0 -0.020002 0 4.4606e-05 0.00073924 0.00052482 0.00021883 -0.40882 0.019208 0.004701 0.0071806 0.0048788 0.01284 0.017987 0.02034 0.013982 0.0095513 -0.049979 -0.010216 0.017143 -0.038914 -0.029666 -0.041116 -0.049608 -0.0683 -0.065587 -0.055236 -0.0041904 -0.04277 -0.012614
1.7305 0.001293 0.0017877 0.01028 0.016113 0 0.0095729 0.01296 0.014359 0.021753 0.013645 0.014136 -0.82935 0.0049429 -0.00024742 0.0053389 0.001365 -0.00015882 -0.0054652 0.0020849 -0.0023905 -0.0042847 0 -0.029849 0 6.0003e-05 0.00088786 0.00047185 0.00043563 -0.55385 0.022302 0.013828 0.014283 0.0047377 0.012922 0.022293 0.026613 0.019109 0.017363 -0.033912 -0.0041888 0.02055 -0.032735 -0.027312 -0.040906 -0.04977 -0.067247 -0.070154 -0.058777 -0.010539 -0.046054 -0.023483
1.7344 0.0034596 0.0027188 0.010685 0.015612 0 0.012958 0.012409 0.011459 0.019741 0.015038 0.025527 -0.76624 0.0039388 0.00074327 0.0036521 0.00067447 0.0034876 -0.006558 0.0024349 -0.0060898 0.00060942 0 -0.040084 0 0.00034414 0.00061959 0.00072823 0.00053658 -0.63355 0.026313 0.017115 0.014779 0.004643 0.0097143 0.02124 0.028215 0.023808 0.029606 -0.017685 0.0021185 0.024234 -0.025609 -0.022181 -0.036345 -0.048577 -0.061581 -0.069494 -0.054743 -0.011284 -0.042987 -0.037739
1.7383 0.0067038 0.0041996 0.010618 0.0085308 0 0.010167 0.010696 0.010121 0.016435 0.013306 0.038479 -0.70615 0.00096874 0.0016583 0.0012667 0.0021351 0.0050757 -0.0082732 0.0020158 -0.0089624 0.0052132 0 -0.049639 0 0.00061036 0.00028174 0.00069368 0.0003436 -0.65796 0.030462 0.013062 0.0099379 0.0059733 0.0065259 0.016615 0.023368 0.027572 0.041792 -0.0014584 0.0084257 0.027917 -0.018483 -0.017051 -0.031785 -0.047384 -0.055915 -0.068834 -0.05071 -0.012028 -0.03992 -0.05241
1.7422 0.0097959 0.0064255 0.010058 0.0013724 0 0.0050223 0.0098975 0.012393 0.014237 0.010829 0.04519 -0.66014 -0.0014784 0.0016125 0.0010549 0.0054528 0.0032668 -0.0091461 0.0021137 -0.0095914 0.0059385 0 -0.055877 0 0.00062223 0.0002416 2.6325e-05 -7.0123e-05 -0.65791 0.031926 0.0059789 0.0041763 0.0091629 0.006588 0.012931 0.014442 0.029799 0.048022 0.012748 0.013798 0.030876 -0.011762 -0.010872 -0.026616 -0.045206 -0.049081 -0.065654 -0.043847 -0.011153 -0.03389 -0.063015
1.7461 0.011867 0.0092802 0.0091807 0.00073983 0 0.0029848 0.011075 0.016416 0.014057 0.01039 0.041238 -0.62785 -0.0015337 4.5972e-06 0.0038937 0.0081566 -0.00096878 -0.0076174 0.0031951 -0.0082725 0.0029702 0 -0.056263 0 0.00044783 0.00046689 -0.00091653 -0.00043497 -0.66479 0.028158 0.0028323 0.0020197 0.013308 0.010541 0.013705 0.0071676 0.029998 0.044647 0.02509 0.018308 0.033165 -0.0054135 -0.0037281 -0.020885 -0.04212 -0.041171 -0.060151 -0.034375 -0.0087818 -0.025127 -0.065962
1.75 0.013149 0.012414 0.0085403 0.0079807 0 0.00702 0.014271 0.018946 0.015597 0.013085 0.028112 -0.59581 0.00057379 -0.0024068 0.007372 0.0079695 -0.0048283 -0.0039007 0.0041848 -0.0064811 -2.9174e-05 0 -0.050379 0 0.00039023 0.00061025 -0.0013611 -0.00051995 -0.68823 0.019192 0.0074623 0.0055302 0.016897 0.016145 0.018289 0.0060937 0.027644 0.032339 0.037432 0.022818 0.035454 0.00093466 0.0034162 -0.015155 -0.039033 -0.033261 -0.054648 -0.024903 -0.0064109 -0.016364 -0.060454
1.7539 0.014559 0.015449 0.0088061 0.018246 0 0.015511 0.018658 0.018822 0.017789 0.017355 0.011794 -0.54881 0.0028521 -0.0037077 0.0079085 0.005366 -0.0058718 -0.00031134 0.0038388 -0.0055964 0.00036499 0 -0.040693 0 0.00067381 0.00047958 -0.00084193 -0.00032137 -0.71166 0.0081297 0.017197 0.013304 0.019098 0.020354 0.022419 0.010417 0.022404 0.015762 0.043144 0.022788 0.033982 0.004323 0.0093397 -0.012469 -0.036049 -0.029076 -0.048771 -0.016996 -0.008231 -0.0077534 -0.049031
1.7578 0.016687 0.01813 0.01028 0.024681 0 0.023594 0.022563 0.017654 0.018992 0.020063 -0.00079669 -0.4837 0.0033374 -0.0023999 0.004325 0.0031986 -0.0039829 0.00059777 0.0024221 -0.0060513 0.0038689 0 -0.031226 0 0.001197 0.00030552 0.00034524 -3.4366e-05 -0.71037 -0.00063361 0.025079 0.021333 0.020352 0.021721 0.02206 0.014572 0.014924 0.0013473 0.048579 0.022568 0.032353 0.0075872 0.015212 -0.0099109 -0.033068 -0.025047 -0.04288 -0.009156 -0.010227 0.0008511 -0.036388
1.7617 0.019303 0.020355 0.012724 0.023991 0 0.026774 0.023973 0.017461 0.017569 0.018974 -0.0052494 -0.41151 0.0017278 0.0011132 -0.00076299 0.003493 -0.0013376 -0.0016187 0.0015017 -0.0073584 0.0067875 0 -0.024993 0 0.0015869 0.00046307 0.0013894 0.00014628 -0.67702 -0.0041438 0.025877 0.025432 0.02163 0.021003 0.016931 0.013529 0.007282 -0.0058107 0.051109 0.019393 0.028304 0.0090209 0.018903 -0.0096983 -0.031492 -0.024965 -0.039028 -0.0050788 -0.016924 0.0063856 -0.026997
1.7656 0.021778 0.022129 0.015683 0.018703 0 0.024129 0.021876 0.018382 0.013161 0.014743 -0.0015869 -0.34534 -0.00053608 0.0046732 -0.0032467 0.0050508 -0.00049576 -0.0048676 0.0020464 -0.0086292 0.0058266 0 -0.02233 0 0.0015053 0.00096772 0.0016522 0.00018831 -0.63323 -0.0025546 0.020522 0.024096 0.023138 0.019866 0.010577 0.0078811 0.002195 -0.0046284 0.04927 0.011774 0.020618 0.0077013 0.019314 -0.013014 -0.032029 -0.030819 -0.038245 -0.0066624 -0.030694 0.0073022 -0.022949
1.7695 0.023792 0.023559 0.018925 0.014595 0 0.018829 0.017558 0.019092 0.0076895 0.010714 0.0059806 -0.28627 -0.0016898 0.0061115 -0.001289 0.0049004 -0.0023648 -0.0065364 0.0032181 -0.0091149 0.0015314 0 -0.021659 0 0.00092721 0.0013547 0.0011453 0.00019202 -0.61771 0.0014698 0.015037 0.019831 0.023957 0.019328 0.0072803 0.0036527 0.0012989 0.001301 0.047432 0.0041556 0.012931 0.0063816 0.019724 -0.016329 -0.032565 -0.036673 -0.037463 -0.008246 -0.044463 0.0082188 -0.023524
1.7734 0.025496 0.02483 0.022456 0.015919 0 0.0157 0.01431 0.019059 0.0046545 0.010469 0.011616 -0.22195 -0.0011843 0.0049446 0.0031189 0.0021445 -0.0056986 -0.0059737 0.0034512 -0.0086521 -0.0022282 0 -0.022008 0 0.00015387 0.0011195 0.00040332 0.00022338 -0.66096 0.0050931 0.015058 0.017501 0.023177 0.019442 0.0088952 0.0068083 0.0040565 0.0060548 0.041403 -0.010582 -0.00014159 0.001285 0.013147 -0.024048 -0.038352 -0.052431 -0.043608 -0.021081 -0.069962 -0.0014782 -0.026722
1.7773 0.02704 0.026095 0.026138 0.022456 0 0.017706 0.015183 0.019602 0.006757 0.015051 0.011757 -0.13933 2.7924e-05 0.0024577 0.006192 -0.0004199 -0.0082897 -0.0049262 0.0025334 -0.0079678 -0.0022378 0 -0.024768 0 -0.00043805 0.00025669 -4.7171e-05 0.00021222 -0.76665 0.0075589 0.02105 0.020496 0.021389 0.020042 0.014222 0.017675 0.0084272 0.0057596 0.03457 -0.026687 -0.014249 -0.0045368 0.0052277 -0.032613 -0.045147 -0.07009 -0.051083 -0.036077 -0.097713 -0.013213 -0.031353
1.7813 0.02813 0.027282 0.029423 0.030317 0 0.023943 0.020488 0.022338 0.013762 0.022177 0.0079471 -0.038468 0.00057723 0.00029471 0.0058052 0.00073089 -0.0086549 -0.0055146 0.0019956 -0.008517 0.00074393 0 -0.032711 0 -0.00067462 -0.00068466 -8.6559e-05 4.101e-05 -0.9125 0.010627 0.028386 0.027745 0.020736 0.021266 0.020772 0.030589 0.012732 0.0019079 0.027267 -0.044768 -0.029526 -0.011188 -0.0049178 -0.041549 -0.053723 -0.089886 -0.060485 -0.054044 -0.12781 -0.028262 -0.0378
1.7852 0.028224 0.028032 0.031619 0.035173 0 0.030545 0.027384 0.026884 0.022643 0.02815 0.0061092 0.066986 -1.6791e-05 -0.00088862 0.0030232 0.0054002 -0.0069125 -0.0078717 0.0030796 -0.011587 0.0028082 0 -0.046981 0 -0.00064961 -0.001077 4.7619e-05 -0.00027467 -1.0669 0.016872 0.031817 0.034394 0.023074 0.023209 0.02674 0.038902 0.01694 0.0006086 0.018749 -0.06797 -0.047837 -0.019988 -0.020831 -0.051448 -0.066914 -0.11522 -0.074875 -0.079708 -0.16399 -0.051898 -0.046874
1.7891 0.027161 0.027902 0.03243 0.035086 0 0.033634 0.032131 0.030752 0.029937 0.030798 0.012129 0.16263 -0.0010498 -0.0014686 0.0005483 0.0090901 -0.0044481 -0.0099151 0.0046373 -0.017128 0.0010119 0 -0.065036 0 -0.00054637 -0.00072481 0.000101 -0.00053816 -1.2062 0.027194 0.029953 0.03585 0.02784 0.025384 0.031479 0.040351 0.022225 0.007823 0.01023 -0.091172 -0.066148 -0.028787 -0.036745 -0.061347 -0.080104 -0.14055 -0.089265 -0.10537 -0.20016 -0.075533 -0.05817
1.793 0.025488 0.026724 0.032116 0.031169 0 0.032012 0.033016 0.031796 0.034118 0.030852 0.026918 0.24634 -0.0014823 -0.0019154 -6.3835e-06 0.0075522 -0.0028605 -0.0095226 0.0037329 -0.023416 -0.0035146 0 -0.081855 0 -0.00041815 6.5942e-05 4.3542e-05 -0.0005491 -1.3195 0.039518 0.025801 0.031677 0.031908 0.026953 0.034782 0.037837 0.029398 0.024287 0.0021076 -0.11675 -0.084307 -0.038256 -0.055626 -0.068382 -0.095735 -0.16513 -0.10478 -0.1323 -0.23412 -0.10295 -0.069834
1.7969 0.024055 0.024787 0.031044 0.026282 0 0.027627 0.03132 0.030536 0.035926 0.030675 0.045114 0.32878 -0.00095078 -0.0021547 0.0007246 0.0016763 -0.0029561 -0.0068829 -0.0012963 -0.028185 -0.0066898 0 -0.093531 0 -0.0001592 0.00082217 1.4717e-05 -0.00033539 -1.4033 0.049788 0.023454 0.025753 0.031966 0.027634 0.036369 0.035576 0.037837 0.044466 -0.0058597 -0.14326 -0.10241 -0.047988 -0.075672 -0.074292 -0.11232 -0.18941 -0.12072 -0.15973 -0.2672 -0.13186 -0.080125
1.8008 0.023233 0.022677 0.029142 0.023118 0 0.023735 0.029628 0.029661 0.036767 0.031752 0.058794 0.42188 6.8848e-05 -0.0018812 0.0010703 -0.0029967 -0.0043446 -0.0045869 -0.0086041 -0.030445 -0.0055959 0 -0.099849 0 0.00030359 0.0012336 0.00011629 -0.00016894 -1.4541 0.05457 0.024429 0.022604 0.027474 0.028125 0.036284 0.03501 0.045819 0.060502 -0.013741 -0.16949 -0.11969 -0.057643 -0.095464 -0.07896 -0.12869 -0.21213 -0.1359 -0.18569 -0.29791 -0.16011 -0.089077
1.8047 0.022547 0.020905 0.025949 0.022809 0 0.022379 0.02937 0.031103 0.037164 0.033379 0.063196 0.52806 0.00094077 -0.0011931 0.00028065 -0.0020698 -0.0058183 -0.0052748 -0.014118 -0.031264 -0.0012811 0 -0.10331 0 0.00080972 0.0012082 0.00030722 -0.00030169 -1.4678 0.053264 0.026923 0.023383 0.021395 0.029323 0.035476 0.034444 0.051671 0.067658 -0.021161 -0.19426 -0.13258 -0.066896 -0.1139 -0.076992 -0.14389 -0.22646 -0.14693 -0.20387 -0.3159 -0.18483 -0.098166
1.8086 0.02111 0.019654 0.021301 0.02449 0 0.023123 0.029957 0.033809 0.036727 0.033642 0.059596 0.64005 0.0014874 -0.00060166 -0.0008407 0.0028347 -0.0062876 -0.00909 -0.015262 -0.032601 0.0025218 0 -0.10564 0 0.001001 0.0007717 0.00047393 -0.00067716 -1.4435 0.048191 0.028026 0.025236 0.017861 0.031105 0.035456 0.031922 0.054536 0.066624 -0.028582 -0.21902 -0.14547 -0.076148 -0.13233 -0.075024 -0.15909 -0.24079 -0.15796 -0.22205 -0.3339 -0.20956 -0.10783
1.8125 0.01848 0.018773 0.015889 0.025839 0 0.023775 0.029943 0.034613 0.035168 0.031456 0.05306 0.74983 0.0018369 -0.00042058 -0.0010291 0.0057116 -0.0056415 -0.013381 -0.013293 -0.035191 0.0031639 0 -0.1054 0 0.0006138 5.0893e-05 0.00053993 -0.00094433 -1.3821 0.042503 0.026251 0.024349 0.018742 0.032091 0.036937 0.027611 0.054209 0.061191 -0.036694 -0.24001 -0.15323 -0.085087 -0.14693 -0.068257 -0.17104 -0.24665 -0.16367 -0.23015 -0.33914 -0.22723 -0.11514
1.8164 0.01514 0.017898 0.011 0.024436 0 0.022285 0.028563 0.031292 0.032782 0.027497 0.047433 0.85612 0.0018172 -0.00041878 1.2464e-05 0.0027932 -0.0048211 -0.01493 -0.011823 -0.037591 0.0012918 0 -0.099157 0 -0.00022906 -0.00066293 0.00048387 -0.00080644 -1.2794 0.037653 0.022112 0.019537 0.022215 0.030816 0.038659 0.023121 0.050597 0.054199 -0.045272 -0.25845 -0.15753 -0.093816 -0.15894 -0.058256 -0.18079 -0.24679 -0.16577 -0.23145 -0.33579 -0.24015 -0.11426
1.8203 0.012142 0.016545 0.0075826 0.019378 0 0.018276 0.025941 0.024623 0.029776 0.023238 0.042249 0.96329 0.00083955 -0.00024866 0.0013539 -0.0030943 -0.004947 -0.012623 -0.013147 -0.037433 -0.00056031 0 -0.084901 0 -0.0010295 -0.0009899 0.0002978 -0.00036281 -1.122 0.03249 0.016919 0.013057 0.024512 0.027069 0.037691 0.019094 0.043555 0.045743 -0.053951 -0.27656 -0.1615 -0.10257 -0.17066 -0.048106 -0.1903 -0.24651 -0.16757 -0.23211 -0.33176 -0.25255 -0.10017
1.8242 0.010212 0.014215 0.005562 0.01211 0 0.013158 0.022124 0.017427 0.025482 0.019308 0.034103 1.075 -0.0013566 -3.8922e-05 0.0018495 -0.0054168 -0.0062291 -0.0082138 -0.016189 -0.033715 -0.0010309 0 -0.064168 0 -0.0012698 -0.00074373 -3.3078e-06 -6.3622e-05 -0.89552 0.024698 0.011615 0.008259 0.023088 0.021894 0.031344 0.014324 0.033224 0.034751 -0.065253 -0.28604 -0.15705 -0.11197 -0.17469 -0.034084 -0.19345 -0.23528 -0.1613 -0.21614 -0.30989 -0.25143 -0.072886
1.8281 0.0091119 0.010671 0.0040594 0.0055916 0 0.0088611 0.016501 0.011775 0.018738 0.014941 0.020789 1.1906 -0.0038933 -0.00021927 0.0012551 -0.0010595 -0.0077307 -0.0046682 -0.017913 -0.02789 -0.0010983 0 -0.040762 0 -0.00082515 -0.00015543 -0.00031608 -0.00027872 -0.60222 0.01325 0.0067519 0.0066185 0.018245 0.016271 0.019349 0.0075152 0.020419 0.021444 -0.076555 -0.29552 -0.15259 -0.12137 -0.17873 -0.020061 -0.1966 -0.22405 -0.15502 -0.20017 -0.28803 -0.25032 -0.038643
1.832 0.0078401 0.0062737 0.0022835 0.0021085 0 0.0062438 0.0085497 0.0073131 0.0092672 0.0089889 0.004085 1.3072 -0.0050246 -0.00067114 0.00036756 0.0061091 -0.0083073 -0.0037653 -0.016344 -0.022663 -0.0022577 0 -0.017684 0 -6.6672e-05 0.00026898 -0.00045189 -0.00090176 -0.2715 -0.00024712 0.0029292 0.0067979 0.012008 0.010102 0.0045536 -0.000556 0.0066252 0.0077403 -0.088973 -0.30063 -0.14551 -0.13179 -0.17997 -0.0071497 -0.19764 -0.21129 -0.14688 -0.17924 -0.26226 -0.24426 -0.0066991
1.8359 0.0055156 0.0020072 0.00021198 0.0013972 0 0.0044004 -0.00090897 0.0022624 -0.001433 0.0012846 -0.011292 1.4242 -0.0035818 -0.00038826 0.00020953 0.0092253 -0.0078036 -0.0050389 -0.012001 -0.019705 -0.0041327 0 0.0044283 0 0.00044547 0.00019104 -0.0002819 -0.0014102 0.049306 -0.012454 0.00052844 0.0061083 0.005817 0.0027839 -0.0085783 -0.0073107 -0.0063932 -0.0045987 -0.10262 -0.30096 -0.13555 -0.14334 -0.17814 0.0045409 -0.19634 -0.19684 -0.13668 -0.15284 -0.23221 -0.23277 0.016125
1.8398 0.0021703 -0.0010615 -0.0015088 0.00085027 0 0.0014875 -0.0095811 -0.0042059 -0.010829 -0.0069937 -0.021405 1.5426 -0.00027232 0.001569 0.0011471 0.0056731 -0.0072051 -0.0066855 -0.0067778 -0.018445 -0.0045187 0 0.025993 0 0.00041331 -0.00025208 9.6904e-05 -0.0013481 0.31945 -0.020612 -0.0010922 0.002721 -0.00041355 -0.0052652 -0.016696 -0.010941 -0.017181 -0.015579 -0.11626 -0.30129 -0.12558 -0.15488 -0.17631 0.016231 -0.19505 -0.18238 -0.12648 -0.12645 -0.20216 -0.22128 0.029092
1.8438 -0.0012943 -0.0025897 -0.0022195 -0.00209 0 -0.0034981 -0.015138 -0.010831 -0.017107 -0.014131 -0.026052 1.6623 0.0026312 0.0046708 0.0026862 -0.00026233 -0.0074778 -0.0072981 -0.0021241 -0.016985 -0.0019354 0 0.046225 0 6.1364e-06 -0.00060441 0.00038422 -0.00075479 0.52439 -0.02432 -0.0035426 -0.0031158 -0.0071017 -0.012131 -0.01952 -0.012291 -0.025135 -0.026364 -0.12954 -0.29479 -0.11524 -0.16878 -0.1727 0.020781 -0.19313 -0.17275 -0.11763 -0.099839 -0.17562 -0.20649 0.036841
1.8477 -0.0039769 -0.0033256 -0.0018238 -0.0073727 0 -0.0094581 -0.016937 -0.01549 -0.020305 -0.018907 -0.028481 1.7803 0.0031547 0.0067993 0.003934 -0.0020989 -0.0083006 -0.0068208 0.0013873 -0.014076 0.0022315 0 0.062727 0 -0.00033828 -0.00054794 0.00032842 -0.00010836 0.67462 -0.02543 -0.007831 -0.0093437 -0.01338 -0.01593 -0.019581 -0.013746 -0.030737 -0.037205 -0.14278 -0.28767 -0.10485 -0.1829 -0.16892 0.024676 -0.19115 -0.16356 -0.10891 -0.073206 -0.14939 -0.19141 0.045199
1.8516 -0.0058623 -0.0046048 -0.00092977 -0.012121 0 -0.013736 -0.016386 -0.017411 -0.021864 -0.021029 -0.032324 1.8946 0.0013199 0.0059742 0.0042018 0.0020187 -0.0081526 -0.0061478 0.0033191 -0.010286 0.0045833 0 0.073324 0 -0.00031098 -0.00017168 -1.513e-05 0.00015269 0.78795 -0.026342 -0.01272 -0.013351 -0.017254 -0.016882 -0.020012 -0.016369 -0.035098 -0.046388 -0.15454 -0.27874 -0.095917 -0.1974 -0.16546 0.025204 -0.18987 -0.15748 -0.10179 -0.049339 -0.12705 -0.17706 0.056891
1.8555 -0.0078423 -0.007346 -0.00066626 -0.013296 0 -0.014334 -0.015675 -0.018032 -0.023251 -0.021031 -0.038362 2.0081 -0.0010208 0.0023625 0.0033424 0.0077052 -0.0058295 -0.0060873 0.0031837 -0.0074322 0.0028744 0 0.07784 0 3.1693e-05 0.00020625 -0.00029444 3.2425e-05 0.87426 -0.028201 -0.015257 -0.013577 -0.017642 -0.017506 -0.02222 -0.018693 -0.038799 -0.051375 -0.16365 -0.26656 -0.089604 -0.21261 -0.16257 0.01963 -0.18984 -0.15705 -0.097606 -0.030485 -0.11173 -0.16403 0.070122
1.8594 -0.010815 -0.011418 -0.0023504 -0.010964 0 -0.01204 -0.016171 -0.019624 -0.024969 -0.020057 -0.043644 2.1276 -0.0020611 -0.0015788 0.0017901 0.009344 -0.0018606 -0.0067445 0.0014418 -0.0069893 -0.0017249 0 0.077681 0 0.00037395 0.00041406 -0.00016373 -9.5264e-05 0.93476 -0.030288 -0.013733 -0.010812 -0.016082 -0.020264 -0.025263 -0.018781 -0.040796 -0.05073 -0.17276 -0.25438 -0.08329 -0.22781 -0.15969 0.014055 -0.18981 -0.15662 -0.093418 -0.011631 -0.096415 -0.151 0.080406
1.8633 -0.01476 -0.015907 -0.0069756 -0.008936 0 -0.010391 -0.017822 -0.023042 -0.02657 -0.019563 -0.043522 2.2559 -0.001703 -0.003159 0.0004121 0.0059696 0.001727 -0.0076777 0.00016746 -0.0088488 -0.0055636 0 0.073881 0 0.0004505 0.0005569 0.00039815 7.3208e-05 0.97046 -0.030798 -0.010329 -0.0082989 -0.015923 -0.024896 -0.027155 -0.017218 -0.038662 -0.0447 -0.17673 -0.23989 -0.081668 -0.24128 -0.15734 0.0033562 -0.19097 -0.16023 -0.092207 -0.00054242 -0.088645 -0.14083 0.083628
1.8672 -0.018767 -0.01993 -0.014536 -0.011738 0 -0.013061 -0.019749 -0.026809 -0.027243 -0.020606 -0.035118 2.3867 -0.0013188 -0.0017038 0.00015718 0.001715 0.0031533 -0.0083675 0.0017619 -0.011301 -0.0056798 0 0.066203 0 0.00026245 0.00079292 0.0010559 0.00044737 0.98558 -0.028267 -0.010207 -0.0099433 -0.019426 -0.028333 -0.026689 -0.017373 -0.030554 -0.03425 -0.17938 -0.22481 -0.081256 -0.25431 -0.15514 -0.0086628 -0.19244 -0.16488 -0.091763 0.0085459 -0.082818 -0.13139 0.07809
1.8711 -0.02201 -0.023197 -0.023616 -0.02037 0 -0.020678 -0.021131 -0.028443 -0.026358 -0.022921 -0.019844 2.5073 -0.0019758 0.0012215 0.0014805 0.00080721 0.0023795 -0.008446 0.0064925 -0.012104 -0.0021642 0 0.054641 0 2.5795e-05 0.0010774 0.0013936 0.00066522 0.98274 -0.022702 -0.017006 -0.017343 -0.025522 -0.027616 -0.02416 -0.02212 -0.017579 -0.020366 -0.18072 -0.20944 -0.081918 -0.26595 -0.15244 -0.020781 -0.19349 -0.16874 -0.091391 0.016289 -0.077306 -0.12221 0.064864
1.875 -0.024626 -0.025885 -0.031842 -0.030803 0 -0.029893 -0.021644 -0.026767 -0.023818 -0.024769 -0.0032511 2.6099 -0.0031439 0.0036375 0.0038148 0.0029871 0.00084589 -0.0076533 0.011595 -0.0099396 0.0022513 0 0.04156 0 -5.8268e-05 0.0012066 0.0012294 0.00049738 0.96065 -0.015883 -0.028724 -0.027904 -0.030568 -0.023013 -0.020724 -0.030328 -0.0042785 -0.0048802 -0.17779 -0.19317 -0.086084 -0.27308 -0.14808 -0.033221 -0.19319 -0.17002 -0.091259 0.019646 -0.072822 -0.11388 0.04727
1.8789 -0.027487 -0.028188 -0.037224 -0.036952 0 -0.03581 -0.021465 -0.023076 -0.020365 -0.02421 0.0078565 2.6985 -0.0033195 0.0048977 0.0056198 0.0043207 -0.00015773 -0.0058721 0.013467 -0.0053951 0.0045924 0 0.031635 0 2.66e-05 0.0010901 0.00070051 8.0727e-05 0.92336 -0.010701 -0.038403 -0.036152 -0.03151 -0.01811 -0.017478 -0.037064 0.0037634 0.0083597 -0.17487 -0.17689 -0.09025 -0.2802 -0.14373 -0.045662 -0.19289 -0.17131 -0.091126 0.023003 -0.068337 -0.10555 0.030291
1.8828 -0.031096 -0.030151 -0.039454 -0.035772 0 -0.035895 -0.021231 -0.020115 -0.017593 -0.021065 0.0092954 2.7861 -0.0018183 0.0055601 0.0052925 0.0020999 -0.00066188 -0.0033716 0.011102 -0.00076937 0.0037484 0 0.028997 0 0.00015266 0.00088333 9.9224e-05 -0.00025265 0.89288 -0.0097189 -0.039791 -0.037821 -0.02848 -0.016619 -0.015268 -0.037767 0.0035917 0.014368 -0.17092 -0.161 -0.095344 -0.28184 -0.136 -0.05461 -0.18897 -0.16536 -0.089155 0.026788 -0.058767 -0.095589 0.019654
1.8867 -0.034837 -0.031922 -0.039987 -0.029974 0 -0.032048 -0.021946 -0.019888 -0.017252 -0.017666 0.0018564 2.8823 0.00035181 0.0059166 0.0024676 -0.001873 -0.0014917 -0.00092275 0.0072489 0.0015241 0.00087863 0 0.03429 0 0.00023286 0.00079964 -0.00033577 -0.00032924 0.90711 -0.0136 -0.033116 -0.033497 -0.024465 -0.019087 -0.014979 -0.032449 -0.003226 0.010291 -0.16646 -0.14529 -0.10088 -0.28083 -0.12663 -0.061872 -0.18331 -0.15592 -0.086297 0.03078 -0.046741 -0.084849 0.019971
1.8906 -0.037535 -0.033937 -0.040709 -0.025868 0 -0.029042 -0.02459 -0.022393 -0.020086 -0.017343 -0.0095186 2.9837 0.00157 0.005254 -0.0013539 -0.0031844 -0.0027665 0.00058688 0.0059454 0.0011408 -0.0015419 0 0.044687 0 0.00034366 0.00083859 -0.00050098 -0.00026884 0.99767 -0.02046 -0.025436 -0.028445 -0.022642 -0.022844 -0.017361 -0.025833 -0.012157 -0.0017713 -0.16241 -0.12991 -0.10625 -0.27898 -0.11671 -0.068318 -0.17694 -0.14517 -0.083132 0.035283 -0.0335 -0.073739 0.032361
1.8945 -0.038757 -0.036658 -0.042335 -0.028179 0 -0.030729 -0.029448 -0.026355 -0.025216 -0.021759 -0.019241 3.077 0.0014039 0.0028641 -0.0036065 0.00043171 -0.00324 0.00086271 0.0088808 0.00084844 -0.0010085 0 0.056924 0 0.00064544 0.00078791 -0.00039435 -0.00027547 1.1662 -0.026928 -0.024832 -0.028479 -0.02411 -0.025178 -0.022237 -0.023293 -0.019344 -0.015708 -0.16152 -0.11705 -0.11028 -0.27064 -0.10248 -0.068414 -0.16511 -0.12429 -0.077581 0.043755 -0.010815 -0.05975 0.053344
1.8984 -0.039404 -0.040057 -0.044008 -0.036388 0 -0.03721 -0.035782 -0.030994 -0.03092 -0.029587 -0.024827 3.1503 0.0010269 -0.00050226 -0.0025043 0.0067479 -0.0013082 0.00055438 0.014255 0.0050781 0.0039165 0 0.07026 0 0.0011669 0.00051041 -8.0501e-05 -0.00035797 1.3837 -0.030573 -0.033519 -0.035294 -0.027968 -0.02639 -0.028172 -0.026524 -0.024204 -0.026002 -0.16063 -0.10418 -0.1143 -0.26229 -0.088242 -0.068509 -0.15327 -0.1034 -0.07203 0.052227 0.01187 -0.04576 0.076535
1.9023 -0.040839 -0.043472 -0.044425 -0.045594 0 -0.045129 -0.042278 -0.036791 -0.036257 -0.037799 -0.028234 3.2045 0.0017307 -0.0027526 0.0014939 0.01144 0.0034229 0.0007968 0.019075 0.016598 0.012786 0 0.086418 0 0.001675 0.00015628 0.00030556 -0.00031857 1.6152 -0.031967 -0.046107 -0.045238 -0.033056 -0.029516 -0.033539 -0.032824 -0.029041 -0.032018 -0.16351 -0.094286 -0.117 -0.25213 -0.073679 -0.066108 -0.13998 -0.080337 -0.066893 0.062372 0.037431 -0.031916 0.096481
1.9063 -0.043486 -0.046117 -0.043324 -0.050817 0 -0.050453 -0.047945 -0.044352 -0.041867 -0.044284 -0.033919 3.2525 0.0032699 -0.0023207 0.0058909 0.012369 0.0097747 0.0023245 0.022233 0.033943 0.023114 0 0.10686 0 0.0017988 2.1206e-05 0.00058329 -2.0085e-05 1.8456 -0.034507 -0.054439 -0.052423 -0.039117 -0.037024 -0.038242 -0.038172 -0.036528 -0.037906 -0.16942 -0.086792 -0.11862 -0.2405 -0.058852 -0.061691 -0.12553 -0.055522 -0.062088 0.073867 0.065313 -0.01819 0.11183
1.9102 -0.04649 -0.047754 -0.041881 -0.05078 0 -0.051296 -0.052586 -0.052688 -0.04895 -0.049174 -0.045134 3.3083 0.0040606 0.00023433 0.0079693 0.01123 0.01624 0.0050656 0.025164 0.052075 0.031452 0 0.1304 0 0.0013426 0.0002137 0.00062367 0.00039022 2.0805 -0.041724 -0.054452 -0.053341 -0.046251 -0.047993 -0.044065 -0.040879 -0.047522 -0.048198 -0.17533 -0.079298 -0.12025 -0.22887 -0.044024 -0.057275 -0.11107 -0.030708 -0.057283 0.085362 0.093194 -0.0044638 0.12527
1.9141 -0.04885 -0.048861 -0.041711 -0.048221 0 -0.048832 -0.056427 -0.059163 -0.057402 -0.053791 -0.061199 3.3757 0.0031156 0.0027802 0.0067497 0.011252 0.02241 0.0086393 0.029804 0.066014 0.035435 0 0.15363 0 0.00051169 0.00054486 0.00044313 0.00058055 2.324 -0.054065 -0.049006 -0.049248 -0.053746 -0.058681 -0.052756 -0.042637 -0.060712 -0.063344 -0.1873 -0.078798 -0.12074 -0.21965 -0.035068 -0.053817 -0.10054 -0.013903 -0.05763 0.094283 0.11513 0.0028911 0.14037
1.918 -0.050615 -0.050102 -0.043565 -0.047147 0 -0.046196 -0.059462 -0.061681 -0.065181 -0.058647 -0.077643 3.4452 0.001464 0.0037795 0.0034857 0.013861 0.028976 0.013125 0.036403 0.07429 0.035306 0 0.17325 0 -0.00019187 0.0007823 0.00018284 0.00037431 2.5612 -0.067929 -0.044737 -0.044884 -0.059998 -0.065839 -0.063558 -0.046621 -0.073624 -0.079285 -0.1993 -0.078348 -0.12123 -0.21044 -0.026153 -0.050365 -0.090033 0.0028473 -0.058012 0.10319 0.13702 0.010202 0.15821
1.9219 -0.052607 -0.051678 -0.046918 -0.049822 0 -0.046502 -0.061347 -0.061019 -0.069839 -0.062825 -0.089018 3.5005 0.0012222 0.0036611 0.00041402 0.017768 0.036342 0.019042 0.043491 0.079077 0.03347 0 0.18796 0 -0.00036094 0.00094685 -2.0169e-05 -2.932e-05 2.7633 -0.07807 -0.046404 -0.045015 -0.063748 -0.069273 -0.073035 -0.054772 -0.08369 -0.090963 -0.212 -0.080721 -0.12206 -0.20432 -0.021824 -0.049344 -0.083776 0.012079 -0.061441 0.10859 0.15199 0.01274 0.17662
1.9258 -0.054866 -0.053166 -0.0506 -0.055696 0 -0.051048 -0.061899 -0.060549 -0.070789 -0.065243 -0.092422 3.5301 0.003163 0.0039089 -0.0009825 0.020914 0.043501 0.026333 0.049556 0.0831 0.032379 0 0.19813 0 -2.7659e-05 0.0012646 -0.00013384 -0.00019816 2.909 -0.081555 -0.053684 -0.051318 -0.0651 -0.071128 -0.077893 -0.06633 -0.088887 -0.096008 -0.22559 -0.086795 -0.12333 -0.20224 -0.023507 -0.051511 -0.083091 0.011453 -0.068865 0.1094 0.1579 0.00902 0.19218
1.9297 -0.055772 -0.053885 -0.053597 -0.06219 0 -0.058276 -0.061447 -0.063021 -0.069934 -0.066026 -0.089356 3.5343 0.0055484 0.0050534 -0.00067916 0.022687 0.048567 0.033439 0.054264 0.086675 0.032766 0 0.20433 0 0.00037491 0.0018215 -0.00019846 0.00015585 2.992 -0.079999 -0.062268 -0.061206 -0.06507 -0.072906 -0.078047 -0.078054 -0.088379 -0.09537 -0.23919 -0.09287 -0.12461 -0.20016 -0.025191 -0.053678 -0.082406 0.010827 -0.076289 0.11022 0.16381 0.0053003 0.20259
1.9336 -0.053307 -0.053329 -0.055277 -0.066035 0 -0.064019 -0.060433 -0.067413 -0.069877 -0.066154 -0.084592 3.5243 0.0057979 0.006009 0.00054641 0.024071 0.05048 0.037813 0.058069 0.088043 0.033877 0 0.20649 0 0.0004266 0.0023676 -0.00021865 0.00092366 3.0067 -0.078079 -0.067178 -0.068921 -0.064266 -0.073588 -0.076491 -0.085508 -0.083247 -0.09132 -0.24893 -0.10187 -0.1271 -0.20537 -0.035502 -0.061252 -0.091433 -0.0053547 -0.087273 0.10318 0.15392 -0.0073832 0.20714
1.9375 -0.047458 -0.051311 -0.055222 -0.06446 0 -0.063527 -0.058733 -0.069293 -0.071407 -0.065772 -0.082606 3.514 0.0033867 0.0055301 0.002105 0.026037 0.050057 0.037829 0.061233 0.086466 0.035091 0 0.20415 0 0.00012397 0.0025581 -0.00012835 0.0016901 2.934 -0.079493 -0.065339 -0.068518 -0.062399 -0.070839 -0.075737 -0.084904 -0.076378 -0.085634 -0.2581 -0.1113 -0.12977 -0.21165 -0.047076 -0.069618 -0.10188 -0.023814 -0.098779 0.094988 0.14172 -0.021379 0.20548
1.9414 -0.041115 -0.04799 -0.05332 -0.056522 0 -0.054827 -0.055663 -0.064837 -0.072685 -0.063408 -0.083882 3.5119 0.00074701 0.0039373 0.003806 0.02827 0.049221 0.034391 0.063674 0.084338 0.03675 0 0.19691 0 -0.00013335 0.0023674 0.00012458 0.0020535 2.7535 -0.083632 -0.056522 -0.057745 -0.059191 -0.063859 -0.074582 -0.075132 -0.07077 -0.079485 -0.26455 -0.12032 -0.13234 -0.21958 -0.059683 -0.078586 -0.11435 -0.04486 -0.10943 0.085578 0.12627 -0.036466 0.19676
1.9453 -0.038046 -0.044031 -0.050199 -0.044453 0 -0.041269 -0.050875 -0.05472 -0.070788 -0.057438 -0.083866 3.5169 0.00089935 0.0028745 0.0053177 0.029591 0.049211 0.030477 0.065519 0.085438 0.039092 0 0.18412 0 1.9771e-05 0.0021543 0.00049236 0.0018773 2.4748 -0.085672 -0.043527 -0.040673 -0.055354 -0.054684 -0.069019 -0.059059 -0.067102 -0.073797 -0.265 -0.12844 -0.13468 -0.23117 -0.07457 -0.088884 -0.13126 -0.071616 -0.1182 0.073477 0.10367 -0.053962 0.18065
1.9492 -0.03962 -0.040749 -0.047323 -0.033665 0 -0.030602 -0.04516 -0.043881 -0.064024 -0.048442 -0.075888 3.5224 0.0041349 0.0032356 0.0058829 0.029287 0.049624 0.028747 0.067041 0.090769 0.04077 0 0.16476 0 0.00049121 0.0022462 0.00086471 0.001299 2.1541 -0.079979 -0.031857 -0.026553 -0.052073 -0.04656 -0.056783 -0.042692 -0.062812 -0.06836 -0.26545 -0.13656 -0.13701 -0.24277 -0.089457 -0.099182 -0.14817 -0.098372 -0.12696 0.061376 0.081075 -0.071457 0.15887
1.9531 -0.043556 -0.039731 -0.046198 -0.030097 0 -0.030088 -0.040121 -0.037213 -0.053012 -0.039664 -0.056466 3.523 0.0073381 0.0037608 0.0049178 0.027769 0.049221 0.029392 0.067699 0.096475 0.039347 0 0.13841 0 0.00077973 0.0025144 0.0011862 0.00057129 1.8671 -0.064225 -0.027784 -0.024323 -0.049481 -0.041161 -0.040799 -0.031892 -0.054047 -0.060513 -0.25912 -0.1409 -0.13666 -0.25397 -0.10006 -0.10583 -0.16361 -0.12045 -0.12859 0.052557 0.060669 -0.084543 0.13512
1.957 -0.04612 -0.04184 -0.047176 -0.03593 0 -0.040754 -0.036923 -0.035448 -0.040107 -0.034601 -0.02907 3.5195 0.0069062 0.0022315 0.0028663 0.025974 0.047533 0.030347 0.065773 0.096656 0.033981 0 0.10711 0 0.00047997 0.002478 0.0014864 -8.0142e-05 1.6582 -0.041295 -0.034402 -0.035952 -0.046251 -0.037619 -0.027575 -0.028573 -0.039201 -0.046127 -0.25054 -0.14401 -0.13542 -0.26504 -0.10924 -0.11127 -0.17856 -0.14099 -0.12785 0.044822 0.040989 -0.096171 0.11284
1.9609 -0.045687 -0.046333 -0.049047 -0.047125 0 -0.055641 -0.035511 -0.035359 -0.028253 -0.033924 -0.0029563 3.515 0.002371 -0.0018084 0.0011286 0.024409 0.045508 0.029661 0.05993 0.088815 0.027475 0 0.076007 0 -0.0002644 0.0018696 0.0017616 -0.00049449 1.5164 -0.017844 -0.048145 -0.053956 -0.041402 -0.03419 -0.021803 -0.029571 -0.020956 -0.023669 -0.24097 -0.1461 -0.13303 -0.27496 -0.11621 -0.11479 -0.19173 -0.15822 -0.12488 0.039065 0.023914 -0.10548 0.092967
1.9648 -0.044078 -0.051054 -0.050022 -0.055704 0 -0.06433 -0.035173 -0.033838 -0.020203 -0.034973 0.01268 3.5077 -0.0030533 -0.0058783 0.00085054 0.022916 0.044539 0.02757 0.051526 0.076647 0.024792 0 0.05147 0 -0.00085331 0.0010201 0.0018628 -0.00057121 1.4038 -0.00074291 -0.059704 -0.066065 -0.036476 -0.030529 -0.022587 -0.029565 -0.0049093 0.0020035 -0.22718 -0.14393 -0.12575 -0.28002 -0.11379 -0.11018 -0.19737 -0.16148 -0.11248 0.041675 0.017874 -0.10499 0.074458
1.9688 -0.044363 -0.053774 -0.049256 -0.055772 0 -0.060801 -0.035702 -0.031336 -0.017926 -0.034567 0.01488 3.4877 -0.0056081 -0.0065671 0.0017891 0.02123 0.044947 0.026107 0.044757 0.067184 0.028642 0 0.037801 0 -0.00081471 0.00057969 0.0015855 -0.00030375 1.3071 0.0062697 -0.06037 -0.064174 -0.035052 -0.02808 -0.025054 -0.025936 0.0040543 0.02085 -0.21338 -0.14175 -0.11847 -0.28509 -0.11138 -0.10556 -0.203 -0.16473 -0.10008 0.044286 0.011833 -0.1045 0.057188
1.9727 -0.047435 -0.053592 -0.04738 -0.048372 0 -0.048298 -0.037559 -0.030978 -0.021703 -0.032343 0.0083099 3.4435 -0.0045502 -0.0028996 0.0025936 0.01953 0.045552 0.026722 0.043457 0.064861 0.036313 0 0.03547 0 -0.00029886 0.00084792 0.00092067 0.00016926 1.2586 0.0038204 -0.049383 -0.050522 -0.039131 -0.02836 -0.025471 -0.021327 0.004523 0.024378 -0.19997 -0.13877 -0.10779 -0.28505 -0.10253 -0.094485 -0.20164 -0.15655 -0.083277 0.052879 0.015083 -0.097152 0.044366
1.9766 -0.050842 -0.051142 -0.045512 -0.040597 0 -0.036841 -0.040624 -0.034526 -0.029383 -0.031132 0.00048899 3.3736 -0.0024548 0.0024125 0.0023119 0.018378 0.044835 0.028584 0.047292 0.068116 0.041375 0 0.042365 0 4.0898e-05 0.0014601 0.00018252 0.00059135 1.3012 -0.0044163 -0.035432 -0.035782 -0.045887 -0.031241 -0.024436 -0.021454 -0.001638 0.012404 -0.18677 -0.13531 -0.09511 -0.28201 -0.089925 -0.079622 -0.19619 -0.14168 -0.063896 0.064974 0.023774 -0.085798 0.041465
1.9805 -0.050993 -0.047527 -0.043802 -0.03928 0 -0.035044 -0.043078 -0.039852 -0.037072 -0.033842 -0.0051037 3.2897 -0.0021142 0.0052664 0.0014378 0.018223 0.042546 0.029524 0.051532 0.07161 0.039252 0 0.056481 0 -0.00031041 0.0017932 -0.00019816 0.00073439 1.4358 -0.014541 -0.029781 -0.030433 -0.048855 -0.035108 -0.025152 -0.029875 -0.011656 -0.0068822 -0.17395 -0.13222 -0.082357 -0.27859 -0.077207 -0.064413 -0.19031 -0.12625 -0.044699 0.077169 0.032808 -0.0743 0.052191
1.9844 -0.046381 -0.04317 -0.041165 -0.044666 0 -0.042883 -0.042214 -0.042825 -0.041532 -0.040009 -0.011935 3.2081 -0.0035301 0.0038205 0.0012079 0.019059 0.040207 0.028578 0.051358 0.071624 0.031479 0 0.077059 0 -0.0011991 0.0016329 -6.2122e-05 0.00056972 1.6084 -0.024889 -0.036267 -0.036463 -0.043488 -0.038446 -0.02933 -0.044309 -0.023899 -0.024334 -0.16609 -0.13397 -0.068631 -0.26992 -0.063032 -0.044629 -0.17881 -0.10342 -0.027951 0.090672 0.046395 -0.060901 0.075141
1.9883 -0.038707 -0.037807 -0.03658 -0.049836 0 -0.051449 -0.036962 -0.041517 -0.042574 -0.045625 -0.026567 3.1351 -0.0042921 -4.8138e-05 0.0018868 0.020495 0.039938 0.027209 0.046648 0.069323 0.02444 0 0.10304 0 -0.0019173 0.0013475 0.00030962 0.00030778 1.751 -0.036461 -0.047227 -0.046169 -0.032003 -0.04081 -0.035541 -0.057785 -0.037943 -0.037911 -0.15823 -0.13572 -0.054906 -0.26125 -0.048856 -0.024845 -0.16732 -0.080584 -0.011203 0.10417 0.059983 -0.047502 0.10423
1.9922 -0.031121 -0.031491 -0.030593 -0.046648 0 -0.050076 -0.029656 -0.038033 -0.043073 -0.046614 -0.051316 3.0614 -0.0028046 -0.0027581 0.0021359 0.022025 0.042576 0.02768 0.042174 0.069021 0.023615 0 0.13086 0 -0.0018499 0.0013947 0.00045754 0.00023742 1.8337 -0.050984 -0.049785 -0.04873 -0.022333 -0.042202 -0.041487 -0.063771 -0.053162 -0.053195 -0.15372 -0.14282 -0.043874 -0.25247 -0.039478 -0.0066661 -0.15728 -0.061428 -0.00055788 0.11287 0.068378 -0.038937 0.13232
1.9961 -0.025653 -0.025307 -0.025332 -0.033121 0 -0.035173 -0.024809 -0.036017 -0.046163 -0.042623 -0.07996 2.9726 -0.00059557 -0.0023625 0.00048247 0.023212 0.046703 0.030319 0.04268 0.073568 0.028825 0 0.15445 0 -0.0010199 0.0017706 0.00018946 0.00047069 1.874 -0.067968 -0.037463 -0.038986 -0.021471 -0.042062 -0.046835 -0.060977 -0.067536 -0.075359 -0.15243 -0.15507 -0.035434 -0.24357 -0.034713 0.0099687 -0.14863 -0.045806 0.0042192 0.11695 0.071781 -0.035021 0.15455
2 -0.022277 -0.020802 -0.022835 -0.01584 0 -0.013728 -0.025523 -0.036737 -0.051996 -0.037417 -0.10053 2.8661 -0.00089476 1.3898e-05 -0.0025906 0.023738 0.049485 0.032885 0.047838 0.081385 0.034937 0 0.16787 0 -2.4269e-05 0.0020586 -0.00025245 0.00080682 1.8976 -0.083217 -0.016738 -0.021494 -0.029299 -0.03964 -0.052765 -0.053844 -0.077752 -0.10042 -0.15114 -0.16732 -0.026993 -0.23467 -0.029949 0.026603 -0.13997 -0.030184 0.0089964 0.12102 0.075185 -0.031105 0.16862
2.0039 -0.01995 -0.018654 -0.023266 -0.0052761 0 0.0013468 -0.030697 -0.038087 -0.057103 -0.035441 -0.1032 2.7553 -0.0048372 0.0017282 -0.004472 0.023461 0.048789 0.032995 0.052471 0.087561 0.037068 0 0.16828 0 0.00052798 0.0019995 -0.000474 0.00086256 1.896 -0.090405 -0.0023307 -0.0071126 -0.038816 -0.035569 -0.058758 -0.048434 -0.080485 -0.11513 -0.15348 -0.1899 -0.028262 -0.23007 -0.040191 0.034229 -0.14066 -0.031686 -0.00089805 0.10971 0.058655 -0.042951 0.17289
2.0078 -0.01802 -0.018054 -0.024776 -0.0078504 0 0.00055257 -0.035733 -0.037318 -0.057035 -0.037723 -0.087045 2.6567 -0.0094766 0.0013244 -0.0028208 0.022538 0.044996 0.03099 0.051898 0.087474 0.035007 0 0.15658 0 0.00050702 0.001858 -0.00034018 0.00040292 1.8279 -0.085033 -0.0050477 -0.0050295 -0.042446 -0.032371 -0.061019 -0.047184 -0.074038 -0.10699 -0.15601 -0.21303 -0.030049 -0.22569 -0.051233 0.041374 -0.14185 -0.034101 -0.011575 0.097586 0.041063 -0.055636 0.16533
2.0117 -0.016529 -0.01755 -0.025147 -0.021054 0 -0.01508 -0.03619 -0.034003 -0.049824 -0.040819 -0.060558 2.5714 -0.010109 -0.00026323 0.00177 0.021477 0.04095 0.029778 0.046726 0.079598 0.032664 0 0.13565 0 0.000255 0.0021022 -6.2375e-05 -0.00038934 1.6582 -0.067852 -0.022686 -0.016058 -0.038209 -0.032373 -0.055333 -0.046876 -0.059567 -0.075756 -0.15803 -0.23806 -0.036003 -0.22332 -0.067264 0.044372 -0.14695 -0.043319 -0.026359 0.080022 0.015722 -0.073835 0.14499
2.0156 -0.015579 -0.016507 -0.023573 -0.035192 0 -0.034297 -0.031093 -0.029766 -0.037207 -0.039602 -0.035742 2.4821 -0.0048746 -0.00089213 0.0058322 0.020978 0.0398 0.031403 0.041955 0.065775 0.033518 0 0.10839 0 0.00018315 0.0027591 0.00010756 -0.00096718 1.3915 -0.04487 -0.041675 -0.031722 -0.030043 -0.034622 -0.041753 -0.04145 -0.041172 -0.035768 -0.15925 -0.26607 -0.048501 -0.2241 -0.091132 0.040855 -0.15821 -0.063225 -0.047595 0.05392 -0.021789 -0.10069 0.11433
2.0195 -0.014941 -0.015574 -0.020902 -0.040127 0 -0.043183 -0.023118 -0.025428 -0.022881 -0.031316 -0.020378 2.3691 0.0029754 0.00061801 0.0061301 0.021535 0.042218 0.033955 0.04138 0.049678 0.036868 0 0.077274 0 0.00041451 0.0032463 0.00018858 -0.00081475 1.0661 -0.023557 -0.047689 -0.039731 -0.022854 -0.034396 -0.025651 -0.027338 -0.024268 -0.0062191 -0.16046 -0.29408 -0.060999 -0.22489 -0.115 0.037337 -0.16946 -0.08313 -0.068832 0.027818 -0.0593 -0.12755 0.079375
2.0234 -0.014391 -0.015665 -0.018307 -0.031994 0 -0.034733 -0.015923 -0.019499 -0.0098518 -0.01757 -0.013807 2.2305 0.0076253 0.0033788 0.0028248 0.022996 0.045284 0.032581 0.04337 0.03504 0.038557 0 0.045033 0 0.00076514 0.0029523 0.00040415 0.00010758 0.72084 -0.0080153 -0.036134 -0.032406 -0.018009 -0.026876 -0.01325 -0.0069715 -0.01254 0.0028124 -0.1566 -0.31748 -0.078357 -0.22614 -0.13974 0.028558 -0.18289 -0.10744 -0.089681 -0.00072119 -0.10184 -0.15639 0.046617
2.0273 -0.014126 -0.016603 -0.015955 -0.015384 0 -0.013786 -0.011361 -0.010253 0.00073527 -0.0030482 -0.0086554 2.0845 0.0057624 0.0052232 -0.00060072 0.024407 0.044351 0.02419 0.042554 0.024344 0.035161 0 0.014594 0 0.00097045 0.0019406 0.00082223 0.0012619 0.37612 0.0030856 -0.014416 -0.012547 -0.013705 -0.012096 -0.0059306 0.01241 -0.0053156 -0.0029037 -0.15167 -0.33993 -0.096721 -0.22748 -0.16466 0.01869 -0.19677 -0.13267 -0.11045 -0.029764 -0.14542 -0.18563 0.019269
2.0313 -0.01453 -0.017031 -0.013135 8.3846e-05 0 0.0061938 -0.0088951 0.00098371 0.0088879 0.0075331 0.003126 1.9516 -0.00061476 0.0045643 -0.00070313 0.024458 0.036787 0.011235 0.03554 0.017951 0.027332 0 -0.011958 0 0.00088264 0.00095799 0.0011618 0.0019154 0.046505 0.01419 0.0045646 0.0076353 -0.0087532 0.0038446 0.00054484 0.023676 0.0021716 -0.0073522 -0.14457 -0.35815 -0.11447 -0.22692 -0.18598 0.0089614 -0.20833 -0.15479 -0.12807 -0.055777 -0.18531 -0.21139 -0.0038771
2.0352 -0.015559 -0.015793 -0.0096127 0.0061975 0 0.012383 -0.007044 0.0096516 0.014706 0.011788 0.024005 1.8355 -0.0061928 0.0017768 0.0026509 0.022438 0.024572 0.00045889 0.024548 0.014009 0.019193 0 -0.034028 0 0.00051239 0.00069443 0.0010511 0.0017212 -0.23708 0.028119 0.011527 0.014638 -0.0046731 0.013214 0.010764 0.024452 0.014918 0.0029214 -0.13148 -0.36482 -0.13056 -0.2212 -0.19744 -0.00038732 -0.2136 -0.16847 -0.13708 -0.07352 -0.2151 -0.22765 -0.025945
2.0391 -0.016604 -0.01335 -0.0066038 0.001297 0 0.0015388 -0.0049779 0.011819 0.018213 0.010143 0.048369 1.7211 -0.0070658 -0.00094204 0.0063818 0.019059 0.013276 -0.0026028 0.01524 0.0097902 0.014724 0 -0.051422 0 -6.9162e-06 0.0010992 0.00048308 0.00099671 -0.42843 0.0429 0.0057182 0.0035962 -0.0035702 0.013034 0.023812 0.017881 0.03321 0.029006 -0.1184 -0.3715 -0.14665 -0.21547 -0.2089 -0.009736 -0.21887 -0.18214 -0.14609 -0.091263 -0.24489 -0.2439 -0.048128
2.043 -0.017103 -0.011621 -0.006099 -0.0091593 0 -0.017783 -0.0028669 0.0081008 0.019715 0.0049111 0.065467 1.5929 -0.0037172 -0.0011611 0.007394 0.016252 0.0078935 0.0018299 0.011286 0.0041108 0.014735 0 -0.062463 0 -0.0004508 0.0015037 -6.3876e-05 0.00044014 -0.49324 0.052741 -0.0065295 -0.017461 -0.0047186 0.0073289 0.033121 0.0093086 0.050871 0.059483 -0.10084 -0.36349 -0.15584 -0.20043 -0.20443 -0.015035 -0.2121 -0.17951 -0.14292 -0.094209 -0.25418 -0.2434 -0.06768
2.0469 -0.017119 -0.012264 -0.0090466 -0.016886 0 -0.031434 -0.0012911 0.0030887 0.019595 -0.0009661 0.066172 1.4513 0.00018695 0.0018419 0.0054414 0.015756 0.0089269 0.0085001 0.011417 -0.0011656 0.016988 0 -0.063735 0 -0.00057915 0.0013867 -3.63e-05 0.00052643 -0.43262 0.052286 -0.016947 -0.033083 -0.0045581 0.0029061 0.032396 0.0021787 0.058859 0.078635 -0.081419 -0.34942 -0.16218 -0.18156 -0.19338 -0.01866 -0.20036 -0.17015 -0.13473 -0.091044 -0.25501 -0.23597 -0.078983
2.0508 -0.017089 -0.015046 -0.014213 -0.016894 0 -0.029914 -0.00079457 0.00058158 0.017506 -0.0050262 0.049262 1.3108 0.0015385 0.0062458 0.0028279 0.017518 0.012193 0.012151 0.011652 -0.0024153 0.01872 0 -0.052528 0 -0.000307 0.00090073 0.00064167 0.0011248 -0.27726 0.040594 -0.020216 -0.032062 -0.0007238 0.0027368 0.0216 -0.003348 0.051768 0.076235 -0.061799 -0.33274 -0.16662 -0.16073 -0.1793 -0.021333 -0.1861 -0.15755 -0.12447 -0.084871 -0.25127 -0.22507 -0.076453
2.0547 -0.017076 -0.017914 -0.018982 -0.011019 0 -0.015153 -0.0019401 -0.00027576 0.012215 -0.0062841 0.022683 1.1832 0.00032403 0.0087947 0.0016565 0.019483 0.012643 0.011781 0.0097999 0.0022711 0.018843 0 -0.029886 0 0.00015063 0.00058557 0.0014446 0.0016697 -0.059997 0.021758 -0.016323 -0.01619 0.0044051 0.0034702 0.0070012 -0.0085545 0.031984 0.05263 -0.041008 -0.30095 -0.1601 -0.1286 -0.14768 -0.01849 -0.15723 -0.12623 -0.10228 -0.06129 -0.22109 -0.19401 -0.057295
2.0586 -0.016563 -0.018733 -0.021463 -0.0061689 0 0.0011801 -0.0052692 -0.0036207 0.0028856 -0.005908 -0.001615 1.0651 -0.0010931 0.007235 0.0018539 0.019279 0.0088217 0.010228 0.0073219 0.010656 0.017993 0 -0.00095118 0 0.00037401 0.00065767 0.0016878 0.0016946 0.20253 0.0019295 -0.010005 0.0012105 0.0051538 -0.00055053 -0.0045379 -0.013809 0.0079791 0.017212 -0.020217 -0.26916 -0.15358 -0.096478 -0.11607 -0.015646 -0.12835 -0.094915 -0.080082 -0.037709 -0.1909 -0.16295 -0.023004
2.0625 -0.015199 -0.017079 -0.021907 -0.0085761 0 0.0064858 -0.010738 -0.011758 -0.0092842 -0.006841 -0.01593 0.94346 -0.00066815 0.0022111 0.0019681 0.016435 0.0039614 0.010288 0.0070785 0.017763 0.017095 0 0.028329 0 8.8966e-05 0.00074631 0.0011006 0.0012142 0.50266 -0.01468 -0.0077425 0.0059798 -0.0019227 -0.011011 -0.0112 -0.018403 -0.011781 -0.01749 -0.0021967 -0.23279 -0.14113 -0.060941 -0.079723 -0.010965 -0.094736 -0.058642 -0.055389 -0.0082446 -0.14975 -0.12455 0.02056
2.0664 -0.013591 -0.014496 -0.022102 -0.018567 0 -0.0035398 -0.01718 -0.022071 -0.021114 -0.011959 -0.021915 0.81103 0.0014981 -0.0030676 0.0013955 0.012953 0.0028641 0.011894 0.01001 0.020282 0.016343 0 0.055266 0 -0.00053629 0.00039254 -9.096e-07 0.00063096 0.82377 -0.027762 -0.01343 -0.0057923 -0.014172 -0.023562 -0.016542 -0.022286 -0.024273 -0.042251 0.013874 -0.1932 -0.12449 -0.023005 -0.040038 -0.0049909 -0.057788 -0.01888 -0.028936 0.02536 -0.10089 -0.080988 0.064657
2.0703 -0.013004 -0.013138 -0.023349 -0.030089 0 -0.022118 -0.022719 -0.02951 -0.029733 -0.021688 -0.028317 0.67355 0.0036624 -0.0052797 0.0011519 0.011499 0.0076022 0.013145 0.014468 0.019786 0.015576 0 0.081273 0 -0.00099532 -0.00030193 -0.0010308 0.00032664 1.1363 -0.039731 -0.025064 -0.025335 -0.024966 -0.031967 -0.024988 -0.026931 -0.032607 -0.054953 0.02969 -0.15374 -0.10776 0.014756 -0.0005814 0.00095164 -0.020996 0.020616 -0.002654 0.058844 -0.052058 -0.037535 0.10075
2.0742 -0.014076 -0.014096 -0.025073 -0.035441 0 -0.036812 -0.02611 -0.031915 -0.035073 -0.033049 -0.042937 0.53972 0.0042638 -0.0035257 0.0022667 0.012914 0.016006 0.013327 0.018459 0.021367 0.015221 0 0.10856 0 -0.00091605 -0.00068457 -0.001564 0.00037044 1.4117 -0.052721 -0.03529 -0.038888 -0.029847 -0.034027 -0.037384 -0.033602 -0.042136 -0.060218 0.036154 -0.11891 -0.087991 0.046025 0.030504 0.0057217 0.01002 0.050356 0.01738 0.087919 -0.0046174 0.001865 0.12418
2.0781 -0.016011 -0.016789 -0.02544 -0.031399 0 -0.038717 -0.027806 -0.032113 -0.039801 -0.041406 -0.065304 0.40762 0.0030971 0.00023594 0.0039064 0.015553 0.024003 0.013988 0.021791 0.028689 0.016335 0 0.13586 0 -0.00044511 -0.00025854 -0.0015058 0.00058027 1.6349 -0.066204 -0.036532 -0.038517 -0.030407 -0.033138 -0.050545 -0.040821 -0.055619 -0.065285 0.042619 -0.084066 -0.068218 0.077295 0.06159 0.010492 0.041037 0.080095 0.037415 0.11699 0.042823 0.041265 0.13613
2.082 -0.017301 -0.019686 -0.023364 -0.021819 0 -0.028516 -0.029524 -0.034373 -0.046343 -0.043896 -0.086188 0.26496 0.0010068 0.0030903 0.0037811 0.017101 0.029177 0.016735 0.025692 0.040189 0.019477 0 0.15747 0 -0.00012155 0.00071038 -0.0009875 0.00077441 1.7987 -0.076815 -0.027418 -0.027201 -0.031955 -0.03414 -0.060184 -0.044526 -0.07101 -0.074566 0.043693 -0.056036 -0.050552 0.099879 0.082952 0.013841 0.063752 0.099081 0.051688 0.13889 0.081519 0.072204 0.14193
2.0859 -0.017292 -0.021524 -0.019837 -0.014687 0 -0.015277 -0.032523 -0.039184 -0.053755 -0.041635 -0.094391 0.10429 -0.0010922 0.0034938 0.00066833 0.016883 0.032086 0.020569 0.030727 0.050147 0.023612 0 0.16663 0 -0.0003366 0.0013969 -0.00023297 0.00089699 1.8892 -0.080298 -0.014971 -0.015089 -0.037544 -0.038049 -0.063776 -0.041732 -0.082809 -0.086303 0.038591 -0.035807 -0.0353 0.11251 0.093176 0.015563 0.076957 0.10575 0.059361 0.15257 0.1102 0.093452 0.14642
2.0898 -0.016844 -0.022034 -0.017201 -0.01602 0 -0.0094407 -0.036142 -0.04234 -0.057792 -0.038502 -0.085189 -0.065151 -0.002711 0.0019372 -0.0037911 0.016169 0.034532 0.022284 0.03573 0.053589 0.026487 0 0.16026 0 -0.00093481 0.0012298 0.00047741 0.00092897 1.8835 -0.074195 -0.0096612 -0.011195 -0.044553 -0.041249 -0.061135 -0.034152 -0.085401 -0.093692 0.033489 -0.015579 -0.020049 0.12515 0.1034 0.017284 0.090163 0.11241 0.067035 0.16624 0.13888 0.1147 0.1498
2.0938 -0.01729 -0.021794 -0.017015 -0.025281 0 -0.015369 -0.037983 -0.039479 -0.054477 -0.037337 -0.063618 -0.22465 -0.0035984 -0.00024124 -0.0062934 0.016298 0.037115 0.019877 0.03894 0.050248 0.026448 0 0.14081 0 -0.0013817 0.00043473 0.00086087 0.00078665 1.7667 -0.059637 -0.016663 -0.017426 -0.04713 -0.039702 -0.053428 -0.027397 -0.076255 -0.089781 0.019255 -0.011871 -0.01322 0.11574 0.092977 0.017994 0.083719 0.097697 0.064556 0.16425 0.1449 0.11494 0.14757
2.0977 -0.018884 -0.021541 -0.018624 -0.035633 0 -0.028571 -0.035667 -0.031064 -0.043923 -0.037087 -0.04035 -0.36647 -0.0035441 -0.0022327 -0.0050348 0.016966 0.038753 0.015204 0.039785 0.043996 0.024068 0 0.11417 0 -0.0013186 -0.00025467 0.00080698 0.00039935 1.549 -0.041174 -0.030755 -0.028463 -0.041748 -0.033415 -0.042372 -0.025708 -0.057463 -0.072618 0.0040709 -0.0098843 -0.0072677 0.10403 0.080403 0.018598 0.075228 0.080754 0.06102 0.16062 0.14856 0.113 0.1345
2.1016 -0.020505 -0.021551 -0.019832 -0.038714 0 -0.039151 -0.028693 -0.022198 -0.030681 -0.033853 -0.023958 -0.50471 -0.0026193 -0.003858 -0.0015105 0.016817 0.038349 0.012585 0.039124 0.038755 0.021874 0 0.085806 0 -0.00090593 -0.00034756 0.00052102 -0.00012323 1.2638 -0.024604 -0.039899 -0.036111 -0.030342 -0.026352 -0.030065 -0.027469 -0.034937 -0.046782 -0.013139 -0.013198 -0.0046329 0.085119 0.062852 0.020106 0.061158 0.059685 0.05573 0.15338 0.14576 0.10475 0.1093
2.1055 -0.020928 -0.021488 -0.019029 -0.030548 0 -0.038774 -0.018932 -0.017416 -0.020135 -0.025124 -0.015719 -0.66245 -0.0014723 -0.0047396 0.0010158 0.01561 0.036341 0.014478 0.037879 0.035216 0.022174 0 0.058544 0 -0.00059605 2.6385e-05 0.00038287 -0.00049512 0.94841 -0.013864 -0.03505 -0.034489 -0.018374 -0.02208 -0.018592 -0.026675 -0.015368 -0.020224 -0.034192 -0.026562 -0.0082884 0.052538 0.035863 0.023328 0.036508 0.030788 0.047111 0.13928 0.13069 0.084541 0.075956
2.1094 -0.020105 -0.020778 -0.01668 -0.014575 0 -0.026446 -0.0095193 -0.01614 -0.014261 -0.013089 -0.010333 -0.84747 -0.0010415 -0.0040565 0.00077395 0.015133 0.034236 0.018714 0.035943 0.031378 0.024872 0 0.033025 0 -0.00061375 0.00044672 0.00055305 -0.00050594 0.63036 -0.008814 -0.017932 -0.023377 -0.01028 -0.020007 -0.0090801 -0.01948 -0.0023821 0.00099509 -0.055244 -0.039927 -0.011944 0.019957 0.0088732 0.026551 0.011857 0.0018918 0.038493 0.12518 0.11562 0.064334 0.04097
2.1133 -0.018951 -0.019197 -0.01479 0.00029868 0 -0.0092946 -0.0030358 -0.013743 -0.010646 -0.0034279 -0.0010591 -1.0426 -0.0017503 -0.0014923 -0.0009373 0.017309 0.032754 0.020386 0.032734 0.025772 0.027429 0 0.0094611 0 -0.00073475 0.00074596 0.00072992 -0.00026514 0.33093 -0.0055522 5.7856e-05 -0.00856 -0.0066257 -0.016263 -0.0011878 -0.0090787 0.0055071 0.01594 -0.076662 -0.060035 -0.020628 -0.020289 -0.019127 0.03312 -0.016538 -0.023472 0.030738 0.11088 0.09612 0.038132 0.0094172
2.1172 -0.017985 -0.017171 -0.014924 0.0055354 0 0.0021575 -0.00020963 -0.0069068 -0.0054819 -0.00032683 0.014982 -1.2223 -0.003016 0.0017958 -0.0013938 0.021381 0.030921 0.016637 0.028496 0.019641 0.027181 0 -0.011314 0 -0.00059552 0.0010952 0.00041233 -0.00012893 0.075256 0.00056514 0.0069356 0.0011243 -0.0049238 -0.0081631 0.0060944 -0.0032061 0.013147 0.027669 -0.09818 -0.081993 -0.03069 -0.062635 -0.047403 0.040608 -0.04596 -0.047867 0.023218 0.096523 0.075403 0.010285 -0.016571
2.1211 -0.016605 -0.015467 -0.016749 -0.0010903 0 0.0012357 0.0001797 0.0026321 0.0024914 -0.0024407 0.03472 -1.3788 -0.0037183 0.0037112 0.00059241 0.023643 0.027343 0.0095335 0.024487 0.015911 0.023962 0 -0.027994 0 -0.00015386 0.0015955 -0.00050726 -0.00033674 -0.11098 0.011059 -0.00054898 -0.00068701 -0.0025201 0.0025645 0.013006 -0.0061981 0.024036 0.038977 -0.11871 -0.10433 -0.041262 -0.10411 -0.073652 0.048302 -0.073981 -0.06869 0.016367 0.083638 0.055869 -0.017085 -0.036268
2.125 -0.014 -0.014455 -0.018397 -0.013663 0 -0.010036 0.00026751 0.0098845 0.01075 -0.0039993 0.050886 -1.5299 -0.0032669 0.003085 0.0035232 0.0207 0.022266 0.0042039 0.021683 0.0163 0.020477 0 -0.039259 0 0.0002424 0.0019773 -0.0014431 -0.00073788 -0.21746 0.022514 -0.015015 -0.012692 0.0012061 0.011084 0.018513 -0.013759 0.036423 0.048723 -0.13585 -0.12798 -0.053596 -0.14259 -0.092894 0.056709 -0.097159 -0.077168 0.011824 0.075824 0.040423 -0.042812 -0.04823
2.1289 -0.010587 -0.013632 -0.018137 -0.022146 0 -0.022076 0.001582 0.011661 0.015336 -0.00034073 0.056054 -1.7008 -0.0022035 0.00093896 0.0048668 0.013241 0.017948 0.0041789 0.019657 0.019697 0.019924 0 -0.043821 0 0.00025365 0.0018621 -0.0015314 -0.00092718 -0.25586 0.028535 -0.024938 -0.025368 0.0046203 0.013699 0.021229 -0.016415 0.043873 0.051925 -0.15298 -0.15162 -0.06593 -0.18107 -0.11214 0.065115 -0.12034 -0.085646 0.0072801 0.068009 0.024978 -0.068539 -0.050297
2.1328 -0.0080919 -0.011993 -0.015674 -0.019719 0 -0.024509 0.0039373 0.00921 0.014261 0.0073635 0.046774 -1.8987 -0.0017041 -0.00039796 0.0035397 0.0061976 0.016647 0.0085017 0.017189 0.023271 0.023003 0 -0.04042 0 -5.7807e-05 0.0012992 -0.00045002 -0.00066454 -0.24282 0.024382 -0.023534 -0.027127 0.0051664 0.010585 0.020483 -0.0087521 0.04024 0.043732 -0.16521 -0.17346 -0.077988 -0.21021 -0.1237 0.068995 -0.13575 -0.083525 0.0024851 0.064078 0.01454 -0.090103 -0.04178
2.1367 -0.0079071 -0.009077 -0.012042 -0.0080083 0 -0.013949 0.0054908 0.0058264 0.0087907 0.012866 0.025787 -2.1078 -0.0024655 0.00043271 0.00067003 0.0046581 0.01825 0.013085 0.014032 0.024907 0.027194 0 -0.028471 0 -0.00030133 0.00087307 0.0011604 -0.00012419 -0.17532 0.010808 -0.012914 -0.013665 0.0012765 0.0045728 0.016233 0.0047635 0.024867 0.024189 -0.17497 -0.19439 -0.089906 -0.23464 -0.13139 0.070584 -0.14723 -0.076041 -0.0024374 0.06211 0.0066364 -0.10956 -0.025268
2.1406 -0.009489 -0.0057331 -0.0085176 0.004087 0 0.0030402 0.0040372 0.0026471 0.0018017 0.010466 0.0010226 -2.3074 -0.0040608 0.0025264 -0.0017787 0.0093051 0.020155 0.014536 0.011657 0.024535 0.029045 0 -0.0091449 0 -0.00021548 0.0011373 0.0021536 0.00030173 -0.030204 -0.0060126 -0.0012111 0.0071414 -0.0060745 -0.0020921 0.0082753 0.013442 0.0034637 -0.0002342 -0.18389 -0.21488 -0.10173 -0.25731 -0.13839 0.070664 -0.15765 -0.06799 -0.0079747 0.06002 -0.0011601 -0.12856 -0.0057692
2.1445 -0.010683 -0.0037144 -0.0057687 0.0073014 0 0.014437 -0.0012965 -0.0023006 -0.0047758 0.00014122 -0.018585 -2.4932 -0.005328 0.0037946 -0.0027388 0.015865 0.019699 0.012679 0.011896 0.023462 0.027285 0 0.014277 0 1.9594e-05 0.0019444 0.0018344 0.00042144 0.2041 -0.018623 0.0038494 0.020077 -0.013254 -0.0092524 -0.0035752 0.010054 -0.016019 -0.020133 -0.18563 -0.23157 -0.11272 -0.26475 -0.13954 0.057689 -0.15892 -0.055034 -0.018832 0.056872 -0.0080296 -0.14355 0.012413
2.1484 -0.0097393 -0.0042562 -0.0038581 -0.00078628 0 0.011707 -0.0092127 -0.01073 -0.010884 -0.012595 -0.028331 -2.6775 -0.0053352 0.0032293 -0.002417 0.019077 0.016698 0.0098789 0.014892 0.022855 0.023767 0 0.037553 0 -2.3622e-05 0.0024533 0.00052684 0.00040866 0.49408 -0.023373 -0.00022084 0.014405 -0.016076 -0.017274 -0.017988 -0.00291 -0.028732 -0.029529 -0.18737 -0.24826 -0.12372 -0.27219 -0.14068 0.044714 -0.16018 -0.042079 -0.029689 0.053723 -0.014899 -0.15855 0.028314
2.1523 -0.0068863 -0.0068404 -0.0026482 -0.01404 0 -0.0035359 -0.016929 -0.020534 -0.017129 -0.021575 -0.030491 -2.8709 -0.0040222 0.0018906 -0.0014743 0.017267 0.013505 0.0085504 0.018665 0.023002 0.021406 0 0.057462 0 -0.00053386 0.0019019 -0.00075557 0.00053547 0.76457 -0.022502 -0.010044 -0.0069034 -0.013193 -0.024763 -0.031195 -0.0161 -0.035019 -0.030282 -0.18549 -0.26262 -0.1345 -0.27265 -0.1425 0.022744 -0.159 -0.033649 -0.045329 0.045602 -0.026289 -0.17335 0.044076
2.1563 -0.0038436 -0.0093386 -0.0019295 -0.022739 0 -0.020423 -0.021838 -0.026515 -0.023141 -0.024626 -0.032172 -3.0676 -0.0020945 0.0016067 -0.00038985 0.013224 0.012569 0.0094221 0.020828 0.023646 0.021298 0 0.072896 0 -0.0012188 0.00038947 -0.0011833 0.00079881 0.94166 -0.021704 -0.019044 -0.028721 -0.0078882 -0.028658 -0.038662 -0.021778 -0.038229 -0.030696 -0.18057 -0.27502 -0.14509 -0.26723 -0.14487 -0.0067908 -0.15576 -0.029027 -0.064991 0.033301 -0.041481 -0.18797 0.062048
2.1602 -0.0019835 -0.0095325 -0.0012655 -0.020896 0 -0.026761 -0.022848 -0.025079 -0.027401 -0.023827 -0.039318 -3.2512 -0.00047167 0.00289 0.00032908 0.011017 0.014068 0.011656 0.020586 0.024543 0.021938 0 0.08408 0 -0.0015592 -0.0011358 -0.00070587 0.0008941 0.99623 -0.025257 -0.021185 -0.035272 -0.0057726 -0.026895 -0.038521 -0.019401 -0.041032 -0.03875 -0.17565 -0.28742 -0.15569 -0.26181 -0.14724 -0.036326 -0.15252 -0.024404 -0.084652 0.020999 -0.056673 -0.20259 0.081672
2.1641 -0.0012295 -0.006749 -0.00010195 -0.010062 0 -0.01797 -0.020506 -0.017962 -0.028578 -0.022072 -0.051373 -3.4156 0.00019921 0.0043501 -0.00014795 0.012224 0.016015 0.013923 0.018972 0.025479 0.021163 0 0.090702 0 -0.0012714 -0.0016854 9.1082e-05 0.00058257 0.94822 -0.032618 -0.014171 -0.022155 -0.0095822 -0.020785 -0.033321 -0.013866 -0.043594 -0.054938 -0.16657 -0.29524 -0.16552 -0.25124 -0.15532 -0.075117 -0.15008 -0.035955 -0.10979 -0.0031103 -0.084291 -0.21839 0.098632
2.168 -0.00068895 -0.0022411 0.0016762 0.0027253 0 -0.00022317 -0.016139 -0.010892 -0.026736 -0.020158 -0.061014 -3.5748 -0.0002175 0.0041551 -0.0024365 0.015107 0.016555 0.015179 0.017401 0.025948 0.018572 0 0.090873 0 -0.00050904 -0.0010436 0.00059016 2.601e-05 0.83362 -0.03895 -0.0010562 0.00089341 -0.015825 -0.014327 -0.02774 -0.0097985 -0.04429 -0.070546 -0.15742 -0.30297 -0.17533 -0.24059 -0.16349 -0.11407 -0.14766 -0.047789 -0.13503 -0.027426 -0.11213 -0.23421 0.10677
2.1719 0.00011238 0.001918 0.00336 0.010303 0 0.014421 -0.01093 -0.0083698 -0.022998 -0.017193 -0.059507 -3.7512 -0.0012758 0.0019071 -0.0059544 0.016885 0.015902 0.014901 0.016427 0.0251 0.01578 0 0.082046 0 0.000336 0.00016145 0.00058577 -0.00031989 0.67226 -0.038862 0.010836 0.018174 -0.017207 -0.010881 -0.024139 -0.0083429 -0.04125 -0.073293 -0.14756 -0.30815 -0.1838 -0.23045 -0.17333 -0.15084 -0.14622 -0.065387 -0.15889 -0.054671 -0.14306 -0.24907 0.10126
2.1758 0.0010561 0.0044023 0.0039038 0.0096929 0 0.01693 -0.0055604 -0.0097303 -0.018115 -0.012865 -0.043537 -3.9538 -0.0020918 -0.00097487 -0.0088413 0.016331 0.015841 0.013211 0.01595 0.022171 0.014358 0 0.063146 0 0.00094857 0.0010907 0.00025955 -0.00016361 0.46595 -0.030313 0.014154 0.019844 -0.0092923 -0.010329 -0.020478 -0.0085473 -0.033183 -0.056356 -0.13674 -0.30984 -0.19041 -0.22103 -0.18545 -0.18461 -0.14614 -0.090868 -0.18085 -0.08592 -0.17823 -0.26263 0.08103
2.1797 0.0023599 0.0054038 0.003036 0.0030513 0 0.007512 -0.00026658 -0.010175 -0.011655 -0.0081462 -0.01798 -4.1706 -0.0018709 -0.0025621 -0.0093227 0.014304 0.017447 0.010893 0.016025 0.016969 0.013856 0 0.035966 0 0.0012048 0.0013512 -0.00010716 0.00031357 0.21699 -0.015855 0.0069951 0.0080764 0.004931 -0.0093091 -0.012907 -0.009776 -0.019684 -0.023897 -0.12593 -0.31154 -0.19702 -0.2116 -0.19757 -0.21838 -0.14605 -0.11635 -0.20282 -0.11717 -0.2134 -0.27619 0.049172
2.1836 0.0050369 0.0062039 0.0018457 -0.0040872 0 -0.0051198 0.0050814 -0.0053751 -0.002826 -0.0034767 0.0075432 -4.3812 -0.00065512 -0.0019841 -0.0073185 0.012346 0.019538 0.0088657 0.016696 0.010018 0.012237 0 0.0045877 0 0.0010859 0.0011073 -0.00032767 0.00064538 -0.064197 -0.0006804 -0.0045213 -0.0060454 0.017418 -0.0041242 -0.00030836 -0.011337 -0.0018809 0.011232 -0.11552 -0.30673 -0.19761 -0.20515 -0.20714 -0.2343 -0.14577 -0.14306 -0.21319 -0.14504 -0.24351 -0.2818 0.01166
2.1875 0.0098586 0.0081291 0.0020491 -0.0056596 0 -0.010325 0.010935 0.0049975 0.0079792 0.0028525 0.025426 -4.5771 0.00039835 7.3985e-05 -0.0045673 0.011225 0.019548 0.0071949 0.016883 0.0024368 0.0082934 0 -0.026666 0 0.00061713 0.00071814 -0.00031634 0.00056272 -0.37134 0.010838 -0.0097658 -0.011037 0.022331 0.0063799 0.01414 -0.010405 0.017005 0.035861 -0.10518 -0.30088 -0.19723 -0.19917 -0.2163 -0.24735 -0.14546 -0.16997 -0.2217 -0.17237 -0.27282 -0.28615 -0.02489
2.1914 0.01589 0.011725 0.0045253 0.001883 0 -0.002893 0.017751 0.017716 0.018794 0.013246 0.034719 -4.7646 -0.00019609 0.0019924 -0.0030092 0.01067 0.015916 0.0047163 0.014131 -0.0042883 0.003353 0 -0.055002 0 -6.7747e-05 0.00038981 -6.5362e-05 0.00024639 -0.70977 0.017663 -0.0016614 -0.0022679 0.020944 0.020193 0.026062 -0.0025588 0.032629 0.044676 -0.095484 -0.29276 -0.19387 -0.19362 -0.22241 -0.25162 -0.14387 -0.19294 -0.22439 -0.19526 -0.29616 -0.28594 -0.055361
2.1953 0.020619 0.016532 0.0086038 0.017051 0 0.013798 0.025387 0.029079 0.027492 0.027222 0.040309 -4.9523 -0.0027965 0.0021823 -0.0030564 0.0099937 0.0095321 0.00010246 0.0064557 -0.0086607 0.00029707 0 -0.07941 0 -0.0006912 0.00015345 0.00031097 9.1449e-05 -1.0765 0.022211 0.016939 0.016109 0.019309 0.033685 0.034089 0.013752 0.042253 0.042477 -0.087302 -0.27939 -0.18361 -0.18905 -0.22144 -0.23555 -0.13932 -0.20681 -0.2136 -0.20786 -0.30568 -0.27518 -0.077503
2.1992 0.022071 0.021357 0.012852 0.032989 0 0.030433 0.032729 0.037157 0.03358 0.039921 0.047879 -5.1377 -0.005876 -0.00010687 -0.0035013 0.0087073 0.0028829 -0.0063551 -0.0051484 -0.0098425 0.00081566 0 -0.099625 0 -0.00098269 2.8858e-05 0.00057798 0.00026682 -1.4291 0.028216 0.034501 0.034346 0.021451 0.043611 0.04042 0.033329 0.047001 0.039592 -0.079121 -0.26602 -0.17334 -0.18449 -0.22046 -0.21948 -0.13478 -0.22067 -0.20281 -0.22046 -0.31519 -0.26442 -0.092135
2.2031 0.020855 0.024823 0.016482 0.040978 0 0.038003 0.038094 0.041597 0.038318 0.045343 0.058976 -5.3108 -0.007023 -0.0042009 -0.0030187 0.0068421 -0.0020938 -0.012207 -0.01643 -0.0083438 0.0037765 0 -0.1151 0 -0.0009029 7.54e-05 0.00054793 0.00056044 -1.6877 0.03784 0.039552 0.042848 0.025573 0.048244 0.047204 0.046464 0.050911 0.044341 -0.073648 -0.24902 -0.15604 -0.1783 -0.21014 -0.18471 -0.12567 -0.21866 -0.17932 -0.21858 -0.3053 -0.2423 -0.10211
2.207 0.019793 0.026056 0.019827 0.036672 0 0.033528 0.040241 0.042425 0.042885 0.041804 0.069895 -5.4705 -0.0051075 -0.0079175 -0.0015464 0.0051194 -0.0052354 -0.014594 -0.022875 -0.0060123 0.0064062 0 -0.12487 0 -0.00066819 0.00027464 0.00029299 0.00065578 -1.7849 0.049839 0.029999 0.037677 0.027183 0.047546 0.053076 0.046821 0.056895 0.057745 -0.069121 -0.23076 -0.13628 -0.17153 -0.19655 -0.14339 -0.11498 -0.21111 -0.1514 -0.21164 -0.28863 -0.21621 -0.11039
2.2109 0.021277 0.025257 0.023409 0.024365 0 0.021834 0.03914 0.039919 0.046538 0.03405 0.074688 -5.6319 -0.0015973 -0.0085819 -0.00013337 0.0047997 -0.0074789 -0.012887 -0.023447 -0.0049684 0.0069952 0 -0.12816 0 -0.00050736 0.00045611 0.00013435 0.00050077 -1.7258 0.059998 0.015006 0.023281 0.025109 0.042956 0.054101 0.03763 0.063255 0.073355 -0.065505 -0.21247 -0.11565 -0.16404 -0.18145 -0.10026 -0.10354 -0.20012 -0.12214 -0.20186 -0.26823 -0.18864 -0.11808
2.2148 0.024987 0.02373 0.026828 0.014691 0 0.012375 0.035851 0.035516 0.046946 0.02936 0.069612 -5.8133 0.00050193 -0.0050285 0.00033234 0.0068093 -0.009369 -0.0095407 -0.02137 -0.0061661 0.0062887 0 -0.12485 0 -0.00042342 0.00041968 0.00033895 0.00035315 -1.5926 0.06369 0.0076239 0.010401 0.02317 0.036906 0.048273 0.029394 0.064557 0.081526 -0.066013 -0.19408 -0.091073 -0.15326 -0.15946 -0.048914 -0.088769 -0.17351 -0.08684 -0.1792 -0.23091 -0.15437 -0.12343
2.2188 0.028324 0.023126 0.0289 0.016336 0 0.012958 0.031758 0.031827 0.042593 0.031061 0.05576 -6.015 -0.00063268 0.00092255 -5.8082e-05 0.010519 -0.010521 -0.0080397 -0.020996 -0.0088302 0.0062275 0 -0.11547 0 -0.0002561 0.00013342 0.0008095 0.00047495 -1.4805 0.058953 0.014334 0.0092722 0.025412 0.031864 0.038509 0.030511 0.056616 0.075287 -0.066522 -0.1757 -0.066494 -0.14248 -0.13746 0.0024322 -0.073994 -0.1469 -0.051541 -0.15654 -0.19359 -0.1201 -0.12266
2.2227 0.028998 0.024287 0.028992 0.028453 0 0.024238 0.027921 0.0308 0.034778 0.035748 0.038409 -6.2133 -0.0038035 0.0053192 -0.00069086 0.013522 -0.010487 -0.0097737 -0.023838 -0.011299 0.0075443 0 -0.10097 0 3.0528e-05 -0.00022957 0.0011237 0.00083942 -1.4198 0.047935 0.030268 0.021919 0.030555 0.029052 0.030535 0.039651 0.041011 0.054655 -0.070688 -0.16034 -0.043644 -0.13041 -0.11573 0.047701 -0.059943 -0.11564 -0.019782 -0.13059 -0.15305 -0.088234 -0.11251
2.2266 0.027014 0.026572 0.027956 0.040931 0 0.038777 0.024999 0.031638 0.026928 0.036859 0.023867 -6.3803 -0.0057571 0.0051739 -0.0013514 0.013283 -0.0097692 -0.012895 -0.027655 -0.012433 0.0088289 0 -0.082879 0 0.00022498 -0.00046071 0.0009288 0.0011697 -1.3596 0.035515 0.0437 0.039539 0.032553 0.027742 0.027665 0.047307 0.024603 0.027186 -0.077093 -0.14684 -0.021852 -0.11755 -0.094139 0.08925 -0.046335 -0.081538 0.00981 -0.10264 -0.11054 -0.057844 -0.093048
2.2305 0.024171 0.0283 0.027363 0.042939 0 0.045839 0.023377 0.031106 0.021716 0.030922 0.015921 -6.5103 -0.004188 0.0012142 -0.0023164 0.0095522 -0.009595 -0.014226 -0.029231 -0.012225 0.0079869 0 -0.063545 0 0.00012434 -0.00049417 0.00030087 0.0012367 -1.2275 0.02594 0.04546 0.048301 0.027242 0.025894 0.0279 0.044834 0.01422 0.0041887 -0.083825 -0.13382 -0.00067078 -0.10486 -0.073097 0.12929 -0.033127 -0.047843 0.038422 -0.075065 -0.068794 -0.028388 -0.068836
2.2344 0.022024 0.027992 0.027708 0.032269 0 0.039105 0.023015 0.026555 0.018859 0.020376 0.013908 -6.6279 7.799e-05 -0.0025324 -0.0035078 0.0050471 -0.010614 -0.012227 -0.027664 -0.011222 0.0044846 0 -0.045686 0 -0.00011708 -0.00040649 -0.00030358 0.00107 -1.0062 0.019974 0.035306 0.040063 0.017741 0.021845 0.026311 0.032032 0.011378 -0.0057049 -0.095677 -0.12826 0.010928 -0.094978 -0.060583 0.14566 -0.026209 -0.020588 0.051648 -0.053554 -0.039067 -0.013592 -0.047013
2.2383 0.020734 0.025426 0.027615 0.016934 0 0.021801 0.023145 0.018892 0.015858 0.010735 0.01348 -6.7666 0.0038692 -0.0022864 -0.0039266 0.0032302 -0.01205 -0.0080969 -0.024746 -0.0097219 7.573e-05 0 -0.031168 0 -3.31e-05 -0.00028454 -0.00045279 0.00087254 -0.75203 0.014831 0.020776 0.019483 0.012169 0.015744 0.020047 0.016364 0.011826 -0.0018904 -0.10753 -0.12269 0.022526 -0.085094 -0.04807 0.16203 -0.019291 0.0066674 0.064873 -0.032043 -0.0093389 0.001205 -0.03324
2.2422 0.019836 0.02168 0.025149 0.0077414 0 0.0050224 0.02248 0.012277 0.010851 0.0056086 0.0097135 -6.9378 0.0046496 0.0020675 -0.0023608 0.0050482 -0.01245 -0.0042602 -0.022476 -0.0078066 -0.002615 0 -0.020022 0 0.00064824 -0.0001535 -8.847e-05 0.00077983 -0.54419 0.0070266 0.010705 0.00098013 0.015588 0.0095729 0.010856 0.0056084 0.010021 0.0078036 -0.1209 -0.12102 0.027118 -0.079434 -0.042132 0.16368 -0.017113 0.025601 0.067913 -0.017566 0.0080481 0.0051659 -0.028233
2.2461 0.019495 0.018309 0.020009 0.0090544 0 -0.00012889 0.020167 0.010452 0.0046069 0.0046275 0.00083073 -7.1204 0.0027563 0.0070307 0.0011906 0.0079733 -0.011353 -0.0021318 -0.020829 -0.0060961 -0.0021864 0 -0.011002 0 0.0015704 -3.7215e-05 0.00049793 0.0007489 -0.42286 -0.0041219 0.0092409 -0.0025667 0.024681 0.0057757 0.0030058 0.0018186 0.0040871 0.012606 -0.1358 -0.12324 0.024688 -0.078007 -0.042784 0.15056 -0.019685 0.036195 0.060746 -0.010136 0.013068 -0.0017323 -0.027722
2.25 0.020412 0.016418 0.014283 0.016248 0 0.0091123 0.016737 0.0132 -0.00029422 0.0055218 -0.0099485 -7.2796 0.00076476 0.0088989 0.0049674 0.0085768 -0.01004 -0.0014818 -0.01834 -0.0059787 0.00063355 0 -0.0035992 0 0.0019536 -1.6894e-05 0.00096306 0.00067203 -0.37586 -0.015232 0.01444 0.0099245 0.030932 0.0056132 -0.00062039 0.0018871 -0.0031251 0.0066914 -0.1507 -0.12545 0.022257 -0.07658 -0.043436 0.13745 -0.022257 0.04679 0.053578 -0.0027072 0.018088 -0.0086304 -0.026126
2.2539 0.022484 0.016296 0.010796 0.021359 0 0.024915 0.013977 0.016539 -0.0019012 0.0071015 -0.016127 -7.3984 0.00079212 0.0070426 0.0065955 0.0061309 -0.010379 -0.001598 -0.014537 -0.0086006 0.0037541 0 0.00042203 0 0.0013393 -0.00015329 0.0011389 0.00053897 -0.37516 -0.020971 0.021022 0.027228 0.028978 0.0084329 -0.00019606 0.002544 -0.0071483 -0.0064388 -0.16454 -0.13222 0.0081357 -0.085665 -0.054471 0.10383 -0.032596 0.040658 0.030453 -0.009244 -0.0006557 -0.033996 -0.021122
2.2578 0.024142 0.017546 0.010672 0.020566 0 0.034735 0.013613 0.016611 -0.00022158 0.0096882 -0.012566 -7.4911 0.0025467 0.0038951 0.0050006 0.0034493 -0.012842 -0.0024938 -0.011122 -0.013471 0.0051772 0 -0.0020508 0 0.00011963 -0.00035129 0.0010141 0.00044635 -0.41239 -0.017942 0.024161 0.035341 0.021393 0.012232 0.0025818 0.0036378 -0.0056855 -0.016684 -0.17832 -0.13929 -0.0067446 -0.095432 -0.066181 0.068889 -0.043439 0.03344 0.0062933 -0.016687 -0.020942 -0.06056 -0.015313
2.2617 0.023589 0.019334 0.012546 0.016328 0 0.030892 0.015902 0.01345 0.0036983 0.013239 0.00015862 -7.5894 0.003967 0.0020977 0.0013281 0.0039695 -0.01581 -0.0047177 -0.010365 -0.018307 0.0039826 0 -0.012364 0 -0.00076105 -0.00038141 0.00061745 0.00046443 -0.49423 -0.0072803 0.021851 0.02871 0.015283 0.015002 0.0066277 0.0067642 0.00026015 -0.01521 -0.18989 -0.14668 -0.023936 -0.10877 -0.079612 0.031271 -0.055798 0.02197 -0.02114 -0.027837 -0.046961 -0.091207 -0.013626
2.2656 0.020778 0.020597 0.014182 0.013335 0 0.016323 0.019426 0.010856 0.0092834 0.016258 0.015368 -7.7147 0.0035211 0.0021112 -0.0019327 0.008072 -0.017062 -0.0082565 -0.012559 -0.020625 0.00051941 0 -0.027673 0 -0.0006825 -0.00011417 1.8291e-05 0.000541 -0.61266 0.0060619 0.015411 0.013793 0.014932 0.015958 0.011652 0.0121 0.0080467 -0.0012085 -0.19786 -0.15462 -0.044919 -0.12796 -0.095868 -0.010739 -0.070645 0.0035227 -0.053946 -0.04507 -0.082389 -0.12855 -0.018792
2.2695 0.017801 0.020436 0.014702 0.013607 0 0.0020473 0.022219 0.012515 0.016338 0.017258 0.024844 -7.8625 0.0016402 0.0026399 -0.0027784 0.012487 -0.016016 -0.012089 -0.015511 -0.019663 -0.0038774 0 -0.042068 0 8.8254e-05 0.0002659 -0.00058075 0.00055639 -0.73524 0.016758 0.0086783 0.0027497 0.018427 0.015926 0.016842 0.017792 0.015478 0.017788 -0.20583 -0.16257 -0.065901 -0.14715 -0.11212 -0.052748 -0.085491 -0.014925 -0.086751 -0.062303 -0.11782 -0.1659 -0.029015
2.2734 0.016999 0.018707 0.015145 0.015761 0 -0.0014557 0.023111 0.018247 0.023538 0.016893 0.025201 -8.0106 -7.1227e-05 0.0027756 -0.00095444 0.013402 -0.01439 -0.014982 -0.016744 -0.01676 -0.0074077 0 -0.050911 0 0.00072573 0.00035225 -0.00087112 0.00045293 -0.83136 0.022596 0.0061253 0.0034503 0.021063 0.01661 0.020462 0.022332 0.021453 0.031928 -0.20643 -0.16873 -0.085077 -0.16938 -0.12629 -0.088856 -0.099559 -0.034759 -0.11903 -0.081482 -0.15312 -0.20254 -0.039807
2.2773 0.018677 0.01638 0.016954 0.017964 0 0.0079934 0.0222 0.024146 0.027978 0.017718 0.020808 -8.141 -0.00071646 0.0029811 0.002121 0.010049 -0.014461 -0.016499 -0.015949 -0.013844 -0.0085823 0 -0.054609 0 0.00069241 -0.00010171 -0.00065979 0.00028827 -0.90269 0.02542 0.010188 0.014225 0.020771 0.019181 0.021402 0.026342 0.025525 0.036198 -0.20539 -0.17451 -0.10385 -0.19229 -0.14 -0.12365 -0.11345 -0.054902 -0.15119 -0.10109 -0.18839 -0.23903 -0.048062
2.2813 0.020847 0.01506 0.020148 0.020147 0 0.023226 0.020395 0.026374 0.027345 0.021318 0.020322 -8.2538 -0.00090946 0.0038601 0.0044126 0.0052098 -0.016632 -0.017025 -0.015013 -0.011699 -0.0070632 0 -0.058039 0 0.00019376 -0.00087173 -6.7457e-05 0.00017079 -0.97775 0.028972 0.019142 0.026635 0.01936 0.0232 0.020886 0.031129 0.027749 0.033063 -0.20202 -0.17947 -0.12032 -0.21431 -0.15197 -0.15461 -0.12621 -0.073667 -0.18142 -0.11979 -0.22028 -0.2728 -0.054405
2.2852 0.021207 0.015809 0.023141 0.022942 0 0.033642 0.018818 0.024756 0.022876 0.026032 0.029219 -8.3637 -0.0017445 0.0046629 0.0044862 0.0024048 -0.018864 -0.016981 -0.015751 -0.009792 -0.0039768 0 -0.065757 0 -0.00019174 -0.0013701 0.00055503 0.00016466 -1.0738 0.035465 0.027544 0.032615 0.019074 0.026846 0.021962 0.035819 0.029108 0.029212 -0.19192 -0.18206 -0.13017 -0.23378 -0.15895 -0.17452 -0.13569 -0.088465 -0.20609 -0.13586 -0.24241 -0.29876 -0.061703
2.2891 0.019217 0.018194 0.024204 0.025442 0 0.033029 0.018528 0.022595 0.019439 0.028222 0.044547 -8.4836 -0.0032967 0.0038353 0.002317 0.0027982 -0.0187 -0.016435 -0.017985 -0.0076586 -0.0012615 0 -0.077295 0 -0.00021101 -0.0011237 0.00094163 0.00025113 -1.1698 0.043563 0.02982 0.029759 0.019526 0.028435 0.026822 0.037079 0.031395 0.029854 -0.18183 -0.18465 -0.14002 -0.25325 -0.16593 -0.19443 -0.14517 -0.10326 -0.23075 -0.15192 -0.26455 -0.32472 -0.07141
2.293 0.016202 0.02052 0.022935 0.025406 0 0.023354 0.020274 0.023055 0.021555 0.026058 0.056652 -8.6134 -0.004432 0.0011793 -0.00060992 0.0047234 -0.015897 -0.015625 -0.020027 -0.0060624 -0.00041103 0 -0.087038 0 -0.00014571 -0.00019636 0.0011145 0.00034447 -1.2223 0.049241 0.02464 0.021514 0.018889 0.027942 0.034503 0.032438 0.03578 0.035293 -0.16784 -0.18561 -0.14192 -0.26651 -0.16834 -0.20443 -0.15082 -0.11328 -0.24815 -0.16391 -0.27389 -0.34018 -0.08145
2.2969 0.013741 0.021152 0.020288 0.022037 0 0.012327 0.02388 0.025881 0.028713 0.021656 0.056775 -8.7405 -0.0040767 -0.0011847 -0.0020926 0.005768 -0.012933 -0.015429 -0.020735 -0.006432 -0.0015904 0 -0.088854 0 -0.00034582 0.00083331 0.0012444 0.00032814 -1.2064 0.048744 0.01628 0.013674 0.017338 0.026963 0.041281 0.023572 0.041087 0.041746 -0.15216 -0.18585 -0.14035 -0.27709 -0.16876 -0.21013 -0.15481 -0.12123 -0.26238 -0.17412 -0.27769 -0.35108 -0.087594
2.3008 0.012362 0.019756 0.017446 0.017724 0 0.0073321 0.027723 0.027726 0.034915 0.018972 0.044177 -8.8515 -0.0024105 -0.00071441 -0.00071458 0.0049788 -0.01269 -0.016698 -0.0206 -0.0091095 -0.0037741 0 -0.081129 0 -0.00071327 0.0013195 0.0013502 0.00011789 -1.1339 0.041288 0.011284 0.010558 0.017648 0.02694 0.043324 0.015417 0.043813 0.044695 -0.13649 -0.18599 -0.13755 -0.28622 -0.16876 -0.21475 -0.15816 -0.12871 -0.27527 -0.18369 -0.2795 -0.36009 -0.086803
2.3047 0.0118 0.017355 0.014913 0.015944 0 0.010464 0.029227 0.025617 0.033586 0.019546 0.026687 -8.9425 -0.00063515 0.0026387 0.0028662 0.003218 -0.015525 -0.018914 -0.020723 -0.012413 -0.0056056 0 -0.06758 0 -0.00079274 0.0010279 0.0012349 -0.000241 -1.03 0.029512 0.012932 0.013052 0.021561 0.027323 0.039149 0.011537 0.040515 0.041755 -0.12084 -0.18551 -0.1269 -0.28632 -0.16615 -0.21252 -0.15749 -0.13324 -0.27964 -0.18918 -0.26875 -0.35719 -0.079309
2.3086 0.011992 0.015237 0.012608 0.017277 0 0.017843 0.026559 0.019926 0.02354 0.020748 0.014285 -9.0206 0.00030209 0.0059259 0.0060836 0.0019128 -0.018713 -0.019987 -0.021175 -0.013771 -0.0061513 0 -0.053496 0 -0.00035851 0.00026084 0.0007715 -0.00052502 -0.89897 0.017504 0.018365 0.018642 0.026342 0.025747 0.030075 0.010691 0.030798 0.033437 -0.1052 -0.18503 -0.11626 -0.28642 -0.16354 -0.21029 -0.15681 -0.13777 -0.28401 -0.19467 -0.25801 -0.35429 -0.067781
2.3125 0.01323 0.013874 0.010483 0.018263 0 0.022999 0.02026 0.013916 0.010244 0.018593 0.01136 -9.0985 0.00047798 0.0060347 0.0063837 0.0017587 -0.018939 -0.018025 -0.020899 -0.012007 -0.0051283 0 -0.041427 0 0.00024131 -0.00042109 0.00019319 -0.00045535 -0.72533 0.0081092 0.021104 0.022847 0.02641 0.020389 0.018997 0.0085381 0.018123 0.022245 -0.092561 -0.18493 -0.10361 -0.28198 -0.1618 -0.20751 -0.15442 -0.14333 -0.28427 -0.19909 -0.2445 -0.34655 -0.054969
2.3164 0.015257 0.012897 0.0087613 0.014993 0 0.02151 0.013199 0.010562 0.0010884 0.012173 0.014139 -9.1856 0.00043545 0.0029054 0.0034951 0.002365 -0.015472 -0.013529 -0.019284 -0.008549 -0.0028614 0 -0.030413 0 0.00043943 -0.00061324 -2.7258e-05 3.1519e-05 -0.51002 0.0016142 0.016805 0.021654 0.019067 0.012302 0.0089292 0.0027978 0.0074836 0.01125 -0.082137 -0.18511 -0.089494 -0.2742 -0.16071 -0.2043 -0.15075 -0.14963 -0.2815 -0.20273 -0.22896 -0.33527 -0.042314
2.3203 0.016757 0.01195 0.0076682 0.007783 0 0.013793 0.0086327 0.010012 -0.00075226 0.0049429 0.014897 -9.2843 0.00015279 -0.00047266 -9.3605e-05 0.0026741 -0.010904 -0.0094579 -0.017325 -0.0063335 -0.00029173 0 -0.018835 0 0.00010142 -0.00030239 0.00034182 0.00061534 -0.29786 -0.0034193 0.0071548 0.014229 0.0080357 0.0051734 0.00207 -0.0037386 0.0017582 0.0027923 -0.071835 -0.18532 -0.075422 -0.26639 -0.15969 -0.20115 -0.14707 -0.15602 -0.27867 -0.20638 -0.21352 -0.32397 -0.030406
2.3242 0.016351 0.011364 0.0072982 0.001643 0 0.0045075 0.0079271 0.010145 0.0018765 0.0013988 0.0086611 -9.3905 -0.0010436 -0.0013413 -0.0012008 0.0016696 -0.0087347 -0.0085893 -0.016721 -0.0073618 0.0011667 0 -0.0072653 0 -0.00031667 0.00019646 0.00097109 0.00077829 -0.15569 -0.0082179 -0.0014883 0.0042157 0.0004483 0.0023507 -0.0008351 -0.0057639 -0.0001819 -0.0025343 -0.068955 -0.18683 -0.064036 -0.256 -0.16341 -0.2006 -0.14222 -0.16756 -0.27226 -0.21088 -0.20372 -0.31116 -0.019914
2.3281 0.014241 0.011842 0.0079162 0.0016227 0 -0.00068053 0.0098885 0.0092522 0.0038195 0.0026988 -0.0033859 -9.4973 -0.0034322 -4.6149e-05 0.0011384 -0.00081328 -0.010172 -0.010711 -0.017832 -0.011096 0.00031547 0 0.0017927 0 -0.00032384 0.00050279 0.0012256 0.00026695 -0.11715 -0.012527 -0.0033037 -0.0020021 0.0001199 0.0038641 -0.00090604 -0.00091583 -0.002123 -0.0061545 -0.066075 -0.18835 -0.052649 -0.24562 -0.16714 -0.20006 -0.13736 -0.17909 -0.26584 -0.21537 -0.19392 -0.29835 -0.011384
2.332 0.012511 0.013584 0.01014 0.0078367 0 0.0012391 0.012059 0.0077916 0.0025928 0.0058002 -0.015827 -9.5995 -0.0060315 0.00072591 0.004676 -0.0034907 -0.013286 -0.012722 -0.019018 -0.015018 -0.0028292 0 0.0066114 0 -1.3239e-05 0.00043262 0.00078695 -0.00060364 -0.15235 -0.014931 0.0026202 0.00035423 0.0042971 0.0064251 -0.00064294 0.0076821 -0.0071466 -0.010468 -0.06593 -0.19054 -0.044422 -0.23649 -0.17345 -0.20038 -0.13278 -0.19295 -0.25929 -0.22093 -0.18973 -0.28741 -0.0042474
2.3359 0.013384 0.015886 0.014376 0.015448 0 0.0088944 0.012622 0.0074402 -0.00023139 0.0068905 -0.023474 -9.6961 -0.0071527 -0.00063528 0.0059612 -0.0040246 -0.015198 -0.011817 -0.018375 -0.016711 -0.006685 0 0.0079885 0 1.7733e-05 9.2919e-05 -1.2692e-05 -0.0011721 -0.19853 -0.014161 0.012256 0.01058 0.0072714 0.0065655 -0.002172 0.014462 -0.014993 -0.016703 -0.069052 -0.19355 -0.039967 -0.22887 -0.18285 -0.20172 -0.12853 -0.20961 -0.25257 -0.22774 -0.19223 -0.27871 0.0030579
2.3398 0.01708 0.017745 0.019891 0.019542 0 0.017742 0.011354 0.0088577 -0.0017448 0.0053568 -0.024229 -9.7901 -0.0059582 -0.0026479 0.0035515 -0.0007803 -0.01495 -0.0085212 -0.016023 -0.015637 -0.0090541 0 0.007911 0 -0.00060474 -0.00024308 -0.00052524 -0.0010317 -0.2235 -0.010059 0.020322 0.022509 0.0066505 0.003935 -0.0052893 0.016726 -0.022057 -0.023201 -0.072174 -0.19656 -0.035512 -0.22124 -0.19226 -0.20307 -0.12428 -0.22626 -0.24584 -0.23455 -0.19472 -0.27002 0.010967
2.3438 0.021522 0.018838 0.024737 0.019617 0 0.02327 0.0093392 0.010934 -0.00079021 0.0041873 -0.018858 -9.8848 -0.0033299 -0.0025066 -0.00060497 0.0052341 -0.014127 -0.0062614 -0.014188 -0.013219 -0.0087436 0 0.0066446 0 -0.0014995 -0.00038021 -0.00044999 -0.00041917 -0.25771 -0.003457 0.024034 0.028947 0.0053383 0.0015876 -0.0071735 0.016687 -0.023755 -0.025872 -0.076752 -0.20094 -0.038027 -0.21891 -0.20531 -0.20307 -0.12219 -0.24465 -0.24109 -0.2435 -0.20843 -0.26745 0.016464
2.3477 0.024253 0.019802 0.027076 0.019127 0 0.023939 0.008267 0.012435 0.0019425 0.0066605 -0.0093153 -9.9796 -0.0010021 0.00047513 -0.002904 0.010398 -0.014722 -0.0078101 -0.01471 -0.011389 -0.0063637 0 0.001604 0 -0.0018567 -0.00036385 -0.0001118 3.8657e-05 -0.36319 0.0046309 0.024013 0.027156 0.0074492 0.0030861 -0.004397 0.018434 -0.017424 -0.020936 -0.0815 -0.20547 -0.041357 -0.21721 -0.21879 -0.2029 -0.12036 -0.26324 -0.23657 -0.2527 -0.22344 -0.26559 0.013548
2.3516 0.024572 0.021539 0.026841 0.02115 0 0.021846 0.009888 0.014005 0.0061339 0.013013 0.0023351 -10.069 0.00016302 0.0038737 -0.0012547 0.011202 -0.016648 -0.012322 -0.016679 -0.010899 -0.0035294 0 -0.010583 0 -0.0013014 -0.00040873 -5.7489e-05 -1.9322e-05 -0.57289 0.013563 0.022525 0.02081 0.013329 0.0093468 0.004375 0.023421 -0.0038231 -0.0078913 -0.085207 -0.21052 -0.046543 -0.2174 -0.23253 -0.20119 -0.11984 -0.28104 -0.23315 -0.26237 -0.24082 -0.2658 -0.0027014
2.3555 0.023817 0.024278 0.025972 0.025277 0 0.020838 0.015392 0.017913 0.012971 0.020467 0.014201 -10.144 0.00087958 0.0048618 0.0032454 0.0074749 -0.017601 -0.016149 -0.017034 -0.010815 -0.001367 0 -0.030847 0 -0.00032905 -0.0006507 -0.00042649 -0.00032748 -0.86114 0.022953 0.021467 0.01679 0.019531 0.018184 0.017361 0.029296 0.013464 0.0098644 -0.086846 -0.21658 -0.055414 -0.22138 -0.24675 -0.19641 -0.12192 -0.29729 -0.23193 -0.27299 -0.2629 -0.2701 -0.031445
2.3594 0.023807 0.02738 0.02672 0.028897 0 0.02358 0.024468 0.025476 0.023472 0.026214 0.025066 -10.203 0.0023315 0.0034585 0.0074595 0.0027522 -0.015492 -0.016605 -0.013858 -0.0096491 4.0965e-05 0 -0.056461 0 0.00019217 -0.00097198 -0.0008007 -0.00033128 -1.169 0.032248 0.021819 0.019575 0.023418 0.026613 0.031019 0.032853 0.030092 0.027402 -0.088485 -0.22264 -0.064285 -0.22537 -0.26098 -0.19162 -0.124 -0.31353 -0.23071 -0.28362 -0.28498 -0.2744 -0.065189
2.3633 0.025331 0.030013 0.029605 0.030754 0 0.029754 0.034764 0.034958 0.03607 0.02998 0.03516 -10.249 0.0044777 0.0024525 0.0088516 0.00099843 -0.010924 -0.014688 -0.0090091 -0.0072667 0.00080418 0 -0.082791 0 -9.0896e-05 -0.0011041 -0.00069842 0.00014588 -1.4504 0.040597 0.024156 0.027964 0.026554 0.033323 0.04224 0.033486 0.043099 0.041579 -0.085724 -0.22956 -0.074471 -0.23131 -0.27268 -0.18267 -0.1293 -0.32539 -0.23151 -0.29414 -0.30614 -0.28084 -0.094194
2.3672 0.028111 0.031924 0.033071 0.032292 0 0.036521 0.042842 0.04255 0.046749 0.033653 0.045886 -10.294 0.0056793 0.0040183 0.0071867 0.0028211 -0.0071224 -0.013965 -0.0071366 -0.0059619 0.00027196 0 -0.10606 0 -0.00071496 -0.00092505 -0.00015109 0.00066663 -1.692 0.04715 0.02879 0.036635 0.032625 0.038952 0.049505 0.033357 0.051924 0.052446 -0.081682 -0.23673 -0.085039 -0.23782 -0.28365 -0.1725 -0.13554 -0.33596 -0.2329 -0.30464 -0.32704 -0.2879 -0.11289
2.3711 0.031739 0.033521 0.035179 0.035389 0 0.040714 0.046509 0.04579 0.052187 0.038799 0.057864 -10.345 0.0041678 0.006998 0.0041257 0.0052023 -0.0072887 -0.016867 -0.011726 -0.0094919 -0.0024863 0 -0.12458 0 -0.00097909 -0.00062599 0.0002974 0.00066744 -1.8946 0.051428 0.035102 0.040779 0.042366 0.044436 0.052708 0.034577 0.057896 0.061744 -0.076588 -0.24389 -0.095208 -0.24395 -0.29316 -0.16158 -0.14228 -0.34504 -0.23436 -0.31471 -0.34611 -0.29461 -0.1229
2.375 0.036075 0.03533 0.035538 0.039617 0 0.041062 0.046626 0.045935 0.052729 0.04494 0.069017 -10.403 -7.6242e-05 0.0081549 0.0015702 0.0051307 -0.011932 -0.0223 -0.02186 -0.020385 -0.0070215 0 -0.13807 0 -0.00070177 -0.00052801 0.00018959 0.00013269 -2.052 0.053453 0.041162 0.039708 0.051671 0.049585 0.052783 0.036965 0.062745 0.070239 -0.06763 -0.25096 -0.10391 -0.24864 -0.29733 -0.14791 -0.15085 -0.34863 -0.23608 -0.32324 -0.35847 -0.29998 -0.13024
2.3789 0.040649 0.037502 0.035473 0.042579 0 0.038933 0.046386 0.046642 0.051956 0.050207 0.075335 -10.46 -0.0049061 0.0060978 0.00038689 0.0031313 -0.018665 -0.026838 -0.032726 -0.037468 -0.010708 0 -0.14651 0 -0.00029681 -0.0007146 -0.00029794 -0.0003286 -2.1543 0.053704 0.044696 0.036689 0.055384 0.053358 0.051657 0.038931 0.067238 0.076569 -0.058672 -0.25804 -0.11262 -0.25334 -0.30151 -0.13424 -0.15943 -0.35223 -0.2378 -0.33177 -0.37084 -0.30535 -0.13938
2.3828 0.044183 0.039843 0.036426 0.042895 0 0.037204 0.048368 0.050112 0.053186 0.053226 0.074429 -10.509 -0.0074737 0.0033519 0.00030382 0.0026239 -0.024448 -0.027973 -0.03933 -0.055796 -0.010365 0 -0.14997 0 -0.00014883 -0.00089442 -0.00047054 -0.00013163 -2.2071 0.053047 0.044842 0.035745 0.052598 0.055122 0.051769 0.040115 0.070772 0.078595 -0.048707 -0.26376 -0.11888 -0.2547 -0.30006 -0.12044 -0.16706 -0.35167 -0.23792 -0.33787 -0.37533 -0.30732 -0.14954
2.3867 0.045315 0.042101 0.038463 0.04201 0 0.038141 0.052043 0.05464 0.056472 0.05404 0.06847 -10.549 -0.00626 0.0039949 0.0005818 0.0057034 -0.027951 -0.026018 -0.040043 -0.069498 -0.0052685 0 -0.14909 0 -9.6255e-05 -0.00069916 0.00019246 0.0006196 -2.234 0.052549 0.042928 0.038481 0.047492 0.055159 0.054394 0.042285 0.071982 0.075678 -0.038208 -0.26877 -0.12383 -0.25428 -0.29563 -0.10656 -0.1742 -0.34891 -0.2372 -0.34268 -0.37564 -0.3075 -0.15628
2.3906 0.043974 0.043994 0.040482 0.042433 0 0.041789 0.054284 0.056181 0.058986 0.053352 0.062807 -10.582 -0.00202 0.0092398 0.00068661 0.010165 -0.02989 -0.023117 -0.037127 -0.075557 0.0013843 0 -0.14506 0 0.00033234 -0.00013302 0.0014659 0.0012143 -2.2497 0.052962 0.041316 0.0434 0.044862 0.053921 0.057918 0.047149 0.069709 0.06951 -0.027931 -0.2734 -0.12846 -0.25334 -0.29048 -0.092964 -0.1808 -0.34573 -0.23608 -0.34703 -0.37496 -0.30712 -0.15609
2.3945 0.041712 0.044939 0.041627 0.044507 0 0.045945 0.052443 0.052422 0.058026 0.051395 0.060847 -10.611 0.0028785 0.015723 0.00058623 0.01141 -0.031454 -0.020993 -0.034381 -0.075598 0.0044419 0 -0.1388 0 0.0012243 0.00033416 0.0025055 0.0010977 -2.2332 0.05405 0.041336 0.047638 0.045457 0.051207 0.058306 0.053569 0.063665 0.062696 -0.019812 -0.27436 -0.12983 -0.24726 -0.27835 -0.082055 -0.18222 -0.33841 -0.23121 -0.347 -0.3646 -0.30122 -0.1494
2.3984 0.040276 0.044047 0.04206 0.045747 0 0.047734 0.0469 0.045166 0.053357 0.047924 0.060332 -10.632 0.0059789 0.01839 0.00068208 0.0073449 -0.032779 -0.019931 -0.034302 -0.074252 0.00081132 0 -0.1305 0 0.0020106 0.00019828 0.0025559 0.0004667 -2.1395 0.054452 0.042363 0.049163 0.046062 0.046531 0.052384 0.057642 0.054592 0.056574 -0.011693 -0.27531 -0.1312 -0.24119 -0.26622 -0.071146 -0.18364 -0.33109 -0.22634 -0.34697 -0.35425 -0.29533 -0.13942
2.4023 0.039765 0.040735 0.042187 0.043727 0 0.045568 0.040498 0.0386 0.046819 0.04314 0.055486 -10.636 0.0060717 0.015023 0.00144 0.00082487 -0.033028 -0.019597 -0.036871 -0.075553 -0.0080368 0 -0.12002 0 0.0020098 -0.00053412 0.0015756 2.4095e-05 -1.9458 0.052575 0.042825 0.047601 0.043614 0.040282 0.041319 0.056078 0.044132 0.050447 -0.0061108 -0.27361 -0.13147 -0.23344 -0.25201 -0.062919 -0.18067 -0.32247 -0.21959 -0.34438 -0.34096 -0.28737 -0.12852
2.4063 0.038422 0.035517 0.041446 0.039041 0 0.040045 0.035609 0.035256 0.040255 0.038098 0.043556 -10.623 0.0037535 0.0079033 0.0028638 -0.0031988 -0.031699 -0.020049 -0.040199 -0.080294 -0.017357 0 -0.1078 0 0.0011992 -0.0012759 0.00023605 0.0001701 -1.6851 0.048008 0.041811 0.043552 0.038231 0.034068 0.030611 0.049411 0.03451 0.0429 -0.0027537 -0.26957 -0.13079 -0.22424 -0.23596 -0.057043 -0.17383 -0.3127 -0.21119 -0.33953 -0.32511 -0.27761 -0.11636
2.4102 0.034422 0.030029 0.038445 0.034638 0 0.033185 0.031996 0.033799 0.034255 0.033818 0.028979 -10.604 0.0010704 0.0013777 0.0042367 -0.002693 -0.029477 -0.021501 -0.041964 -0.086159 -0.022998 0 -0.094827 0 0.00031112 -0.0013877 -0.0006452 0.00056336 -1.4286 0.042095 0.039422 0.03759 0.032013 0.029486 0.025879 0.041517 0.027875 0.033798 0.00060342 -0.26553 -0.1301 -0.21503 -0.21992 -0.051167 -0.16699 -0.30293 -0.20278 -0.33469 -0.30925 -0.26784 -0.10149
2.4141 0.027829 0.025945 0.032584 0.032177 0 0.026854 0.027684 0.030791 0.028657 0.030088 0.020072 -10.595 0.00031873 -0.0018083 0.0045931 -0.00013763 -0.027662 -0.023355 -0.040699 -0.089866 -0.024353 0 -0.081644 0 9.9275e-05 -0.00079109 -0.00070297 0.00056349 -1.227 0.036823 0.035704 0.030097 0.025934 0.026491 0.027983 0.035695 0.025217 0.024964 -0.00060629 -0.2575 -0.12908 -0.20702 -0.20546 -0.050908 -0.15297 -0.29257 -0.19373 -0.32637 -0.29407 -0.25837 -0.084288
2.418 0.020672 0.023614 0.02529 0.029854 0 0.021815 0.021635 0.024408 0.023509 0.025555 0.020791 -10.606 0.0024509 -0.0018618 0.0037365 0.00090868 -0.026905 -0.02413 -0.036577 -0.089144 -0.024007 0 -0.067683 0 0.00057112 -3.5794e-05 -0.00018085 4.4012e-05 -1.0691 0.032801 0.029886 0.021889 0.01918 0.023294 0.032126 0.031398 0.025402 0.018839 -0.0019454 -0.24936 -0.12805 -0.19904 -0.19104 -0.050808 -0.13875 -0.2822 -0.18466 -0.31796 -0.2789 -0.24891 -0.067645
2.4219 0.0151 0.021735 0.019161 0.024588 0 0.018063 0.015145 0.016237 0.01901 0.019313 0.025852 -10.629 0.006119 -0.00047083 0.0028082 7.4968e-05 -0.026698 -0.022789 -0.031456 -0.083201 -0.024847 0 -0.052073 0 0.0010282 0.00025306 0.000391 -0.00038849 -0.89858 0.028309 0.02135 0.014627 0.011649 0.018136 0.031905 0.025153 0.025288 0.016329 -0.0044398 -0.24057 -0.12722 -0.19319 -0.17934 -0.052893 -0.12321 -0.2721 -0.17679 -0.30887 -0.2657 -0.24116 -0.054379
2.4258 0.011602 0.018496 0.015568 0.016158 0 0.015599 0.010461 0.00949 0.014762 0.0123 0.024859 -10.652 0.0084027 0.0011406 0.0035065 0.00022007 -0.026112 -0.019982 -0.027839 -0.072176 -0.027475 0 -0.035248 0 0.00084999 -2.3448e-05 0.00065551 -6.7594e-05 -0.67281 0.020677 0.011445 0.010139 0.0057846 0.011208 0.024584 0.014798 0.021409 0.015744 -0.0085828 -0.23086 -0.12668 -0.19036 -0.17151 -0.058096 -0.1058 -0.2624 -0.17064 -0.29879 -0.25531 -0.23587 -0.044209
2.4297 0.0090455 0.013213 0.013238 0.0081914 0 0.0144 0.0082963 0.0057848 0.0097938 0.0067826 0.012056 -10.662 0.0070974 0.0025909 0.0063629 0.0033236 -0.024834 -0.017608 -0.027003 -0.056818 -0.029974 0 -0.019335 0 0.00013704 -0.00040098 0.00065133 0.00090954 -0.40405 0.0090154 0.0036097 0.0089358 0.0045278 0.0046759 0.012838 0.002474 0.0124 0.013759 -0.012726 -0.22116 -0.12614 -0.18753 -0.16369 -0.0633 -0.088398 -0.2527 -0.16449 -0.28871 -0.24493 -0.23058 -0.033752
2.4336 0.0062364 0.0069523 0.009503 0.0043621 0 0.01349 0.0070909 0.0039226 0.0037692 0.0041236 -0.007734 -10.657 0.002813 0.0035557 0.0097323 0.0073397 -0.023305 -0.01699 -0.027643 -0.038776 -0.02969 0 -0.0064875 0 -0.00047329 -0.00038941 0.00067241 0.0016664 -0.14518 -0.0042486 0.0007345 0.0092341 0.0073391 0.00076546 0.0018674 -0.0070091 0.00035182 0.0077353 -0.017387 -0.21281 -0.12569 -0.19019 -0.16308 -0.071608 -0.073031 -0.24401 -0.16265 -0.27853 -0.23867 -0.22997 -0.019891
2.4375 0.0031563 0.0016063 0.0031462 0.0039606 0 0.010586 0.0047434 0.0016778 -0.0021051 0.0031144 -0.023048 -10.641 -0.0011823 0.0034967 0.010804 0.0080462 -0.021952 -0.017682 -0.026531 -0.020716 -0.025178 0 0.0032212 0 -0.00054978 7.5331e-07 0.00092649 0.0014126 0.060525 -0.014761 0.0020064 0.0077286 0.0094086 -0.00016234 -0.0049257 -0.010918 -0.010241 -0.0023091 -0.022138 -0.2047 -0.12526 -0.1938 -0.16373 -0.080458 -0.058019 -0.23551 -0.16156 -0.26834 -0.23314 -0.23018 -0.0031357
2.4414 0.00062807 -0.001664 -0.0040879 0.0022534 0 0.003602 0.00075202 -0.001666 -0.0059752 0.00080271 -0.025957 -10.616 -0.0016475 0.0023542 0.0080081 0.0039252 -0.020561 -0.018272 -0.02113 -0.0055949 -0.016958 0 0.011866 0 -0.00030199 0.00028824 0.0012895 0.00026857 0.21196 -0.01958 0.0028927 0.0019952 0.0059524 0.00029969 -0.007766 -0.011416 -0.015495 -0.013465 -0.026719 -0.19773 -0.12455 -0.19866 -0.16614 -0.089548 -0.044903 -0.22731 -0.16175 -0.25826 -0.22799 -0.23139 0.012579
2.4453 -0.00098435 -0.0032035 -0.0089726 -0.0041676 0 -0.0068072 -0.0036156 -0.0048832 -0.0074153 -0.0047034 -0.01874 -10.584 0.0016332 0.00097816 0.002604 -0.001699 -0.018602 -0.018232 -0.012068 0.0045591 -0.0070374 0 0.021331 0 -0.00025226 4.6602e-05 0.001372 -0.00085088 0.33612 -0.019523 -0.00080984 -0.0071955 -0.0026733 0.00017484 -0.0089799 -0.01324 -0.01495 -0.021677 -0.030887 -0.19354 -0.12317 -0.20654 -0.17285 -0.09922 -0.036401 -0.21985 -0.16505 -0.24846 -0.22377 -0.23505 0.02358
2.4492 -0.0024724 -0.0043414 -0.0098834 -0.012861 0 -0.01642 -0.0070916 -0.0067424 -0.0082926 -0.012172 -0.010991 -10.548 0.0053865 0.000342 -0.0021991 -0.0040071 -0.016044 -0.018578 -0.0030559 0.0093347 0.0020875 0 0.030995 0 -0.00058785 -0.00064145 0.0008696 -0.0011625 0.45093 -0.018329 -0.0084665 -0.015771 -0.010933 -0.0014309 -0.010449 -0.018458 -0.011943 -0.024364 -0.035055 -0.18935 -0.12179 -0.21441 -0.17955 -0.10889 -0.0279 -0.21239 -0.16834 -0.23867 -0.21954 -0.23872 0.029858
2.4531 -0.0051558 -0.0063126 -0.0084452 -0.017371 0 -0.020172 -0.0098998 -0.0078668 -0.011047 -0.018142 -0.010554 -10.515 0.0055903 0.00039987 -0.0038755 -0.0018416 -0.013565 -0.020503 0.0019511 0.009716 0.0084672 0 0.038142 0 -0.00096373 -0.0012579 -9.243e-05 -0.00074281 0.55008 -0.019279 -0.014604 -0.019107 -0.013685 -0.0042632 -0.012531 -0.023899 -0.011089 -0.022137 -0.038854 -0.18846 -0.11919 -0.22203 -0.18657 -0.11659 -0.024675 -0.20533 -0.17256 -0.22888 -0.21295 -0.24184 0.034661
2.457 -0.0096957 -0.0096593 -0.0081671 -0.014197 0 -0.016807 -0.013285 -0.010258 -0.015953 -0.020125 -0.017184 -10.496 0.0010378 0.00019376 -0.0025287 0.0012431 -0.011789 -0.023547 0.0018689 0.0074843 0.011512 0 0.040864 0 -0.00094818 -0.0013447 -0.00095734 -0.00030354 0.62416 -0.022294 -0.014331 -0.015881 -0.011481 -0.0078243 -0.014688 -0.024327 -0.014741 -0.018284 -0.042519 -0.18878 -0.11616 -0.22956 -0.19371 -0.12356 -0.023395 -0.19842 -0.17712 -0.21909 -0.20547 -0.24477 0.040776
2.4609 -0.015552 -0.01435 -0.011463 -0.0076254 0 -0.011128 -0.017844 -0.014992 -0.020432 -0.019061 -0.024221 -10.493 -0.0055385 -0.00072701 -0.00041117 0.00126 -0.01046 -0.025547 -0.00092608 0.0048258 0.012211 0 0.040398 0 -0.00054656 -0.00091197 -0.0011573 -0.0003377 0.68767 -0.024062 -0.0092184 -0.0098954 -0.0097976 -0.011938 -0.016409 -0.018366 -0.021169 -0.016224 -0.046197 -0.18967 -0.11293 -0.23626 -0.19994 -0.12955 -0.022909 -0.19157 -0.1813 -0.20927 -0.19708 -0.24695 0.047515
2.4648 -0.021433 -0.020024 -0.017862 -0.0067881 0 -0.010885 -0.022778 -0.020762 -0.021538 -0.018537 -0.02544 -10.5 -0.0097896 -0.0014051 0.00031467 -0.0015692 -0.008676 -0.024668 -0.0029114 0.0039291 0.012364 0 0.040315 0 -0.00018997 -0.00039221 -0.00062653 -0.00062905 0.77461 -0.021113 -0.0072209 -0.0079065 -0.013114 -0.016483 -0.017476 -0.010923 -0.025931 -0.016845 -0.049944 -0.19336 -0.10878 -0.23891 -0.20175 -0.1308 -0.026298 -0.18502 -0.18363 -0.19926 -0.18422 -0.24551 0.051723
2.4688 -0.026122 -0.025885 -0.024791 -0.017143 0 -0.020216 -0.026904 -0.025029 -0.019269 -0.021398 -0.020074 -10.503 -0.0093263 -0.00051798 -0.00066308 -0.0031982 -0.0060459 -0.021393 -0.0022471 0.0060478 0.013146 0 0.043423 0 -0.00023893 -0.00023732 8.3325e-05 -0.00063885 0.90405 -0.013204 -0.015573 -0.014579 -0.020493 -0.021023 -0.017952 -0.0091601 -0.025451 -0.018083 -0.053691 -0.19706 -0.10463 -0.24156 -0.20356 -0.13205 -0.029687 -0.17847 -0.18595 -0.18924 -0.17135 -0.24407 0.051823
2.4727 -0.028992 -0.030568 -0.029786 -0.034605 0 -0.035289 -0.030025 -0.026606 -0.017174 -0.027041 -0.012321 -10.499 -0.0053455 0.0017 -0.0019913 -0.00066809 -0.0033941 -0.018246 0.00048776 0.010379 0.014176 0 0.049759 0 -0.00060418 -0.00055133 0.00026298 -0.00024399 1.055 -0.004248 -0.032903 -0.028346 -0.027414 -0.025084 -0.018434 -0.015704 -0.020059 -0.017405 -0.057514 -0.20165 -0.10097 -0.24016 -0.20063 -0.12922 -0.033664 -0.17255 -0.18603 -0.17974 -0.15673 -0.23962 0.05059
2.4766 -0.030093 -0.032624 -0.031986 -0.048222 0 -0.046536 -0.032875 -0.026873 -0.019333 -0.032052 -0.0075661 -10.494 -0.0011387 0.0031826 -0.002177 0.0042624 -0.0019691 -0.017375 0.0038467 0.014084 0.014093 0 0.057703 0 -0.00089449 -0.0010408 -0.00029755 8.6903e-05 1.1832 -0.00011163 -0.048602 -0.041725 -0.031278 -0.0287 -0.020153 -0.025988 -0.014169 -0.01515 -0.061387 -0.20682 -0.097641 -0.23618 -0.19468 -0.12378 -0.038016 -0.16702 -0.18466 -0.17056 -0.14099 -0.23324 0.05348
2.4805 -0.030015 -0.031586 -0.031972 -0.049099 0 -0.046106 -0.035731 -0.028229 -0.026537 -0.033597 -0.0095266 -10.499 0.00078475 0.0022053 -0.00077125 0.0070617 -0.0017982 -0.018359 0.0072364 0.014227 0.012247 0 0.066559 0 -0.00085531 -0.0012562 -0.0010794 -0.00010614 1.2648 -0.0049542 -0.051151 -0.046368 -0.033901 -0.032294 -0.024203 -0.032635 -0.013385 -0.01538 -0.06522 -0.21198 -0.094474 -0.23197 -0.18847 -0.11811 -0.042307 -0.16162 -0.1832 -0.16155 -0.12543 -0.22678 0.063921
2.4844 -0.029573 -0.028638 -0.030765 -0.037474 0 -0.034326 -0.037544 -0.031481 -0.035422 -0.032178 -0.019546 -10.511 0.00031215 -0.00031252 0.0016423 0.0056906 -0.0010392 -0.01844 0.010944 0.010425 0.0097678 0 0.077233 0 -0.00056614 -0.00090951 -0.0012902 -0.00062976 1.3214 -0.018624 -0.038353 -0.039291 -0.038148 -0.035818 -0.030266 -0.032614 -0.020597 -0.022745 -0.068292 -0.21716 -0.094488 -0.22359 -0.17735 -0.10798 -0.045409 -0.15861 -0.17975 -0.15584 -0.11336 -0.21861 0.080116
2.4883 -0.029291 -0.025948 -0.029215 -0.022002 0 -0.019592 -0.036892 -0.034971 -0.041372 -0.031005 -0.036274 -10.522 -0.00094735 -0.0013423 0.0040878 0.0030275 0.002636 -0.014942 0.014891 0.0057157 0.0087334 0 0.090021 0 -0.00023304 -7.3453e-05 -0.00059688 -0.00075751 1.3961 -0.036627 -0.019976 -0.025475 -0.043144 -0.038276 -0.0363 -0.029919 -0.033868 -0.037687 -0.071364 -0.22233 -0.094502 -0.21522 -0.16623 -0.097845 -0.04851 -0.1556 -0.17631 -0.15014 -0.1013 -0.21044 0.096467
2.4922 -0.028973 -0.02503 -0.028004 -0.012698 0 -0.01184 -0.033755 -0.036402 -0.04235 -0.032655 -0.054864 -10.524 -0.0014511 0.00096922 0.0055942 0.0036015 0.0097335 -0.0076496 0.018062 0.0044221 0.010127 0 0.10228 0 7.2906e-05 0.00083317 0.000562 -3.3673e-05 1.5043 -0.052496 -0.0099882 -0.014619 -0.044343 -0.038566 -0.039951 -0.031056 -0.047545 -0.054527 -0.073396 -0.22734 -0.097018 -0.20725 -0.15569 -0.087523 -0.051326 -0.15457 -0.17358 -0.14764 -0.094538 -0.20383 0.10811
2.4961 -0.027873 -0.025565 -0.027607 -0.014025 0 -0.015145 -0.02999 -0.035307 -0.040097 -0.036419 -0.067715 -10.52 -0.00083765 0.0047922 0.0053319 0.0083866 0.018006 0.00090166 0.019539 0.0086727 0.012721 0 0.10942 0 0.00037555 0.0012873 0.001383 0.0011423 1.6111 -0.061095 -0.015158 -0.014275 -0.038914 -0.036892 -0.040525 -0.038024 -0.05578 -0.064935 -0.074343 -0.23219 -0.10215 -0.19972 -0.14577 -0.077002 -0.053844 -0.15561 -0.1716 -0.14849 -0.093325 -0.19887 0.11419
2.5 -0.025518 -0.025883 -0.027869 -0.023201 0 -0.025335 -0.02776 -0.033463 -0.0379 -0.039024 -0.068625 -10.523 0.0002711 0.0060314 0.0030329 0.01362 0.024012 0.007249 0.019877 0.016769 0.014232 0 0.10888 0 0.0005679 0.0010289 0.0014141 0.0018447 1.6586 -0.061079 -0.030078 -0.024424 -0.030139 -0.034948 -0.039448 -0.046023 -0.056015 -0.06435 -0.075291 -0.23704 -0.10728 -0.19218 -0.13585 -0.066481 -0.056362 -0.15665 -0.16962 -0.14934 -0.092113 -0.1939 0.11698
2.5039 -0.022409 -0.024632 -0.027755 -0.033423 0 -0.033868 -0.027564 -0.032777 -0.037453 -0.03787 -0.058065 -10.542 0.001089 0.0025947 -0.0003868 0.014912 0.025827 0.0092964 0.020873 0.024901 0.013676 0 0.10314 0 0.00040628 0.00031048 0.00088718 0.0015403 1.6156 -0.055177 -0.04251 -0.037468 -0.025099 -0.034227 -0.038651 -0.048119 -0.050149 -0.055668 -0.07374 -0.24222 -0.11702 -0.1904 -0.13306 -0.059686 -0.060889 -0.16182 -0.17158 -0.15765 -0.10409 -0.19519 0.11831
2.5078 -0.01976 -0.021969 -0.025937 -0.038337 0 -0.034237 -0.027991 -0.033022 -0.037763 -0.033412 -0.044109 -10.576 0.0012104 -0.0030117 -0.0029419 0.011902 0.024371 0.0074213 0.023645 0.030421 0.012427 0 0.097774 0 -0.00016974 -0.00022802 0.00039006 0.0006069 1.4985 -0.048063 -0.043545 -0.043592 -0.027477 -0.034105 -0.038581 -0.041878 -0.042793 -0.046574 -0.071998 -0.24741 -0.12712 -0.18907 -0.13082 -0.053176 -0.065569 -0.16731 -0.17384 -0.16654 -0.11708 -0.19697 0.11727
2.5117 -0.018413 -0.019146 -0.021968 -0.03485 0 -0.02596 -0.027346 -0.031946 -0.036655 -0.028303 -0.036386 -10.614 0.00066322 -0.0058492 -0.0029728 0.0083032 0.022186 0.0039263 0.027066 0.033467 0.012722 0 0.095933 0 -0.0007924 -5.5855e-05 0.00026815 -9.9404e-05 1.3447 -0.043055 -0.033511 -0.037542 -0.03329 -0.032119 -0.037911 -0.031202 -0.03797 -0.042676 -0.069651 -0.25307 -0.13821 -0.19087 -0.13239 -0.048839 -0.071929 -0.17385 -0.17752 -0.17772 -0.1341 -0.20104 0.11116
2.5156 -0.018074 -0.017064 -0.016902 -0.024 0 -0.014029 -0.025241 -0.027728 -0.032896 -0.024466 -0.037573 -10.65 -0.00025934 -0.0034974 -0.00079408 0.0076362 0.021019 0.0014665 0.028515 0.035617 0.015064 0 0.094522 0 -0.00091029 0.00076248 0.00036491 -0.0001329 1.1722 -0.039803 -0.019588 -0.022067 -0.034594 -0.026592 -0.035016 -0.02193 -0.036514 -0.042679 -0.066266 -0.25952 -0.151 -0.19806 -0.14049 -0.04823 -0.081169 -0.1822 -0.18365 -0.19283 -0.15802 -0.20904 0.098507
2.5195 -0.017745 -0.015484 -0.012614 -0.010555 0 -0.0052067 -0.022467 -0.021115 -0.026819 -0.021375 -0.040626 -10.689 -0.001231 0.0013759 0.0012564 0.0096977 0.020632 0.0014484 0.026396 0.037427 0.017273 0 0.086305 0 -0.00036062 0.0015667 0.0002977 0.00016857 0.9711 -0.034741 -0.0090363 -0.0058467 -0.027523 -0.018979 -0.029377 -0.016332 -0.035814 -0.040047 -0.062881 -0.26596 -0.16379 -0.20526 -0.1486 -0.047621 -0.090409 -0.19056 -0.18979 -0.20793 -0.18194 -0.21704 0.0806
2.5234 -0.016851 -0.013698 -0.010362 -0.0011755 0 -0.0039648 -0.019643 -0.014887 -0.019342 -0.01732 -0.035202 -10.738 -0.0021947 0.0036404 0.00089766 0.011546 0.019801 0.0032454 0.021835 0.037614 0.016373 0 0.066483 0 0.00037173 0.0016635 -9.372e-05 0.00018586 0.73406 -0.024173 -0.0047465 0.0023442 -0.016162 -0.013053 -0.02151 -0.012238 -0.031892 -0.029436 -0.060188 -0.27367 -0.17591 -0.21755 -0.16269 -0.050229 -0.10309 -0.19867 -0.19595 -0.22397 -0.20735 -0.2263 0.060403
2.5273 -0.015708 -0.011755 -0.0099218 -0.00087677 0 -0.010149 -0.01652 -0.011146 -0.01099 -0.011967 -0.017619 -10.797 -0.0035276 0.00086463 -0.0017215 0.01128 0.018169 0.0047035 0.017716 0.034589 0.011532 0 0.037699 0 0.00058308 0.00096572 -0.00060143 -0.00022521 0.48597 -0.0077516 -0.0057657 -0.00084318 -0.0081936 -0.011305 -0.01208 -0.0069862 -0.022312 -0.011726 -0.057661 -0.28167 -0.18788 -0.23105 -0.1782 -0.053601 -0.1166 -0.20673 -0.20213 -0.24023 -0.23311 -0.23585 0.040301
2.5313 -0.014772 -0.010604 -0.010046 -0.0093114 0 -0.019117 -0.01278 -0.0092901 -0.0021544 -0.0070813 0.0052557 -10.851 -0.0056854 -0.0043189 -0.0039029 0.0099242 0.016807 0.0037516 0.016022 0.028386 0.0051492 0 0.0087288 0 6.7832e-05 8.0402e-05 -0.00089123 -0.00058936 0.27396 0.010449 -0.009929 -0.011588 -0.0071509 -0.012171 -0.0018281 -0.0010445 -0.007973 0.0068388 -0.056041 -0.28991 -0.19887 -0.24471 -0.19383 -0.056807 -0.13028 -0.21391 -0.20706 -0.25523 -0.25671 -0.2443 0.021242
2.5352 -0.013702 -0.010853 -0.0096346 -0.019991 0 -0.024239 -0.0090548 -0.0068204 0.0059587 -0.0044679 0.021968 -10.892 -0.0084036 -0.0069857 -0.0029725 0.00948 0.016937 9.1955e-05 0.016228 0.02084 0.00093384 0 -0.011946 0 -0.00065932 -0.00026945 -0.00081089 -0.00040908 0.12471 0.024292 -0.014812 -0.02165 -0.0095386 -0.011229 0.007586 0.0028816 0.0073084 0.019995 -0.05718 -0.29884 -0.2069 -0.25883 -0.20978 -0.059509 -0.14449 -0.21843 -0.20821 -0.26636 -0.27375 -0.24937 0.0037709
2.5391 -0.011609 -0.011572 -0.0084622 -0.024201 0 -0.020798 -0.0065421 -0.0021178 0.011261 -0.0036155 0.026328 -10.923 -0.010302 -0.0048066 0.00091335 0.010052 0.018347 -0.004391 0.016254 0.014001 0.00081161 0 -0.021836 0 -0.00090833 6.7726e-05 -0.00045256 0.0002155 0.017643 0.029614 -0.017025 -0.023553 -0.0094656 -0.0055308 0.0135 0.0037264 0.019051 0.02577 -0.058319 -0.30778 -0.21493 -0.27296 -0.22574 -0.062211 -0.1587 -0.22295 -0.20936 -0.2775 -0.29078 -0.25443 -0.010808
2.543 -0.0083838 -0.010768 -0.0069732 -0.017364 0 -0.0092567 -0.0054356 0.0037452 0.012217 -0.0020357 0.021643 -10.96 -0.0097086 -3.8163e-05 0.0046779 0.0098158 0.019349 -0.0070215 0.014708 0.0086669 0.0035489 0 -0.024646 0 -0.00053872 0.00056706 5.8944e-06 0.00066559 -0.091093 0.02679 -0.012898 -0.015002 -0.0052048 0.0032543 0.014066 0.0037266 0.024628 0.026095 -0.063144 -0.3165 -0.21939 -0.28339 -0.23716 -0.061447 -0.16988 -0.22408 -0.20511 -0.28215 -0.29736 -0.25402 -0.020816
2.5469 -0.0054092 -0.007326 -0.0056591 -0.0028415 0 0.0044653 -0.0042028 0.0080033 0.0095308 0.0017596 0.016013 -11.015 -0.0062822 0.0030983 0.0052088 0.007741 0.018431 -0.0064552 0.011983 0.0044875 0.006234 0 -0.025582 0 -6.1552e-05 0.00060552 0.00043206 0.00048641 -0.21499 0.019931 -0.0018049 -0.00014023 -0.00042382 0.010162 0.01047 0.0054737 0.024437 0.023367 -0.069648 -0.32511 -0.22223 -0.29214 -0.24652 -0.059106 -0.17968 -0.22366 -0.19839 -0.28383 -0.29917 -0.25111 -0.025703
2.5508 -0.0043865 -0.0024021 -0.0047566 0.010296 0 0.012531 -0.00099698 0.0088643 0.0061652 0.0059992 0.01438 -11.087 -0.0018242 0.0025873 0.0023645 0.005397 0.015879 -0.0036538 0.0093356 0.0010841 0.0070024 0 -0.026616 0 -1.9553e-05 0.00011769 0.00071909 -0.00010702 -0.31204 0.013586 0.011108 0.012871 0.00078125 0.011453 0.006717 0.0078646 0.021072 0.018436 -0.07681 -0.33352 -0.22455 -0.29985 -0.25464 -0.055997 -0.18846 -0.2228 -0.1909 -0.28432 -0.29919 -0.2474 -0.026689
2.5547 -0.0052594 0.0013967 -0.004329 0.013997 0 0.010506 0.004093 0.0070335 0.0051841 0.0070342 0.015332 -11.162 0.00092847 8.936e-05 -0.0009253 0.0053444 0.013669 -0.00081586 0.0074532 -0.0013135 0.0064156 0 -0.025785 0 -0.00036857 -0.00034891 0.00074488 -0.00046545 -0.32038 0.0097335 0.017137 0.016607 -0.0010311 0.0077954 0.0063175 0.0063085 0.017236 0.011906 -0.088503 -0.34056 -0.22328 -0.30038 -0.25426 -0.0476 -0.19016 -0.21886 -0.17806 -0.27657 -0.28691 -0.23824 -0.025531
2.5586 -0.0056494 0.0024313 -0.0042724 0.0071561 0 0.00065358 0.008579 0.004684 0.007132 0.0032985 0.014561 -11.229 0.00069157 -0.001286 -0.0014974 0.0080343 0.01371 0.00066014 0.0063055 -0.0022867 0.0064491 0 -0.020292 0 -0.00056863 -0.00021619 0.00046468 -0.00020399 -0.2226 0.0072401 0.011008 0.0089691 -0.0012916 0.0030842 0.0088606 -0.0021677 0.013882 0.0059901 -0.1002 -0.3476 -0.22201 -0.30091 -0.25388 -0.039202 -0.19185 -0.21493 -0.16523 -0.26882 -0.27462 -0.22907 -0.022678
2.5625 -0.00288 0.0016108 -0.0040872 -0.003827 0 -0.0093896 0.0097422 0.0032482 0.0094354 -0.0023837 0.0098356 -11.288 -0.0011409 -0.00010707 0.001192 0.011125 0.016182 0.0011569 0.0061146 -0.0018545 0.008366 0 -0.0098305 0 -0.00025688 0.00053055 6.0705e-05 0.00041769 -0.073195 0.0037027 -0.0033505 -0.0050152 0.0031377 0.00050548 0.010225 -0.014287 0.0098658 0.0033574 -0.11385 -0.35335 -0.21994 -0.29791 -0.2493 -0.029291 -0.18899 -0.211 -0.15229 -0.2583 -0.25897 -0.21992 -0.016965
2.5664 0.0032361 0.001471 -0.0028715 -0.0099757 0 -0.011754 0.0072642 0.0024913 0.0086443 -0.0049858 0.0020731 -11.344 -0.0018766 0.0025235 0.0049264 0.012152 0.019519 0.0018901 0.0076883 -0.00044671 0.011564 0 0.0028424 0 0.00030339 0.0013452 -8.7819e-05 0.00082948 0.041334 -0.0022445 -0.014524 -0.015693 0.010057 0.00011275 0.0066453 -0.021939 0.0032972 0.0035148 -0.12901 -0.35813 -0.21724 -0.29219 -0.24152 -0.018221 -0.18264 -0.20707 -0.13927 -0.24567 -0.24075 -0.21079 -0.0074117
2.5703 0.0098435 0.0037023 6.7866e-05 -0.0061463 0 -0.0036459 0.0034544 0.0016304 0.0036772 -0.0020625 -0.0071028 -11.399 -0.00026433 0.0046609 0.0070717 0.011273 0.021867 0.0032121 0.011221 0.0014838 0.014256 0 0.013921 0 0.00052794 0.0016767 0.00030902 0.00078858 0.071152 -0.0099213 -0.012554 -0.014717 0.013965 0.00010181 -0.0013287 -0.01896 -0.0063569 0.0014689 -0.14417 -0.3629 -0.21456 -0.28646 -0.23372 -0.0071684 -0.17626 -0.20317 -0.12628 -0.23304 -0.22255 -0.2017 0.0046989
2.5742 0.013569 0.0077132 0.0044288 0.0056907 0 0.010789 0.00083772 0.00085818 -0.0028749 0.0037565 -0.016826 -11.447 0.0022545 0.0054586 0.0067707 0.01068 0.022514 0.0040956 0.015002 0.0034231 0.015067 0 0.020791 0 0.00020376 0.0014726 0.0011493 0.0005984 0.03292 -0.017134 0.0024152 -0.00098148 0.01172 -0.00028673 -0.0090323 -0.0066801 -0.01695 -0.0080609 -0.16061 -0.36546 -0.21322 -0.28011 -0.22462 0.00070644 -0.16585 -0.20279 -0.11996 -0.22237 -0.2091 -0.19986 0.015689
2.5781 0.013671 0.011641 0.0089345 0.018192 0 0.023158 -0.00011697 0.0013178 -0.0066794 0.0072811 -0.025371 -11.485 0.0031882 0.0054119 0.0049805 0.011474 0.02203 0.0033506 0.016184 0.00446 0.014027 0 0.022691 0 -0.00025527 0.0011384 0.0019469 0.00069334 -0.025334 -0.021307 0.019766 0.017769 0.0056646 0.00011815 -0.011786 0.0073533 -0.024237 -0.023955 -0.17704 -0.36802 -0.21189 -0.27375 -0.21551 0.0085813 -0.15543 -0.20241 -0.11364 -0.21169 -0.19564 -0.19802 0.021588
2.582 0.012612 0.014521 0.01248 0.023829 0 0.026244 -0.00053905 0.0036134 -0.0051298 0.0058416 -0.028665 -11.521 0.001807 0.0052486 0.002948 0.012094 0.021349 0.0011745 0.013557 0.003665 0.012299 0 0.019995 0 -0.00028826 0.0010723 0.0021924 0.0010936 -0.082783 -0.0204 0.027079 0.029705 0.001149 0.0024143 -0.0086511 0.016077 -0.024302 -0.036855 -0.19333 -0.36987 -0.21181 -0.26975 -0.20854 0.01299 -0.14581 -0.20423 -0.112 -0.20444 -0.18767 -0.20108 0.020523
2.5859 0.013529 0.01712 0.015379 0.02004 0 0.018877 -0.00067685 0.0068446 0.00079993 0.0018508 -0.02285 -11.569 1.7776e-05 0.0051253 0.0011893 0.010503 0.020892 -0.00073703 0.0094751 0.0013801 0.01119 0 0.013382 0 0.00017318 0.0013047 0.0017523 0.0013571 -0.16536 -0.013613 0.020408 0.027477 0.0015348 0.0055554 -0.0023087 0.018363 -0.016379 -0.035889 -0.20942 -0.37081 -0.2133 -0.26869 -0.20422 0.013083 -0.13718 -0.2088 -0.11617 -0.20146 -0.18652 -0.21023 0.013303
2.5898 0.017365 0.020583 0.019249 0.01111 0 0.0072546 0.0013405 0.0095823 0.0079112 0.00044189 -0.0093116 -11.635 0.00023842 0.0048924 -0.00010028 0.0074349 0.020495 -0.00071401 0.0082418 -0.00015312 0.011371 0 0.0035104 0 0.00066215 0.0015753 0.00095061 0.0010712 -0.31067 -0.0020393 0.0073684 0.01437 0.0059831 0.0072043 0.0040965 0.018372 -0.0039768 -0.018846 -0.22551 -0.37175 -0.21479 -0.26763 -0.1999 0.013175 -0.12855 -0.21337 -0.12034 -0.19848 -0.18538 -0.21937 0.0020193
2.5938 0.02255 0.024687 0.025333 0.0055291 0 0.0015153 0.0076131 0.011803 0.013845 0.0048248 0.0042051 -11.707 0.0025618 0.0046492 -0.00032136 0.0063206 0.01981 0.0012741 0.011819 0.0014616 0.012736 0 -0.0091685 0 0.00076059 0.0016654 0.00028552 0.00032334 -0.52354 0.011252 0.00075931 0.0026866 0.011692 0.006883 0.0094078 0.020541 0.0070008 0.0042275 -0.24055 -0.372 -0.21847 -0.27367 -0.20225 0.0062471 -0.12565 -0.22107 -0.13234 -0.20411 -0.19584 -0.23622 -0.011761
2.5977 0.027185 0.027961 0.032835 0.010259 0 0.0090448 0.017463 0.015429 0.018813 0.014009 0.0098999 -11.767 0.0044162 0.0046394 0.0011447 0.009335 0.018446 0.0034959 0.017002 0.0054775 0.014661 0 -0.024821 0 0.0005824 0.0015719 6.2128e-05 -0.00036886 -0.77478 0.022508 0.0084788 0.0047252 0.017296 0.0076602 0.014128 0.025825 0.012361 0.018841 -0.25544 -0.37215 -0.22244 -0.28062 -0.20546 -0.0015936 -0.12348 -0.22918 -0.14537 -0.21086 -0.20781 -0.25407 -0.027714
2.6016 0.030996 0.029706 0.039133 0.025584 0 0.028655 0.027118 0.022538 0.02452 0.024615 0.0085011 -11.802 0.0032532 0.0046929 0.0037445 0.01407 0.015671 0.0038289 0.017368 0.0066017 0.016295 0 -0.044405 0 0.00055693 0.0013786 0.00023636 -0.00057369 -1.0421 0.029776 0.027957 0.022993 0.023506 0.013837 0.01893 0.032327 0.01311 0.01904 -0.26973 -0.37232 -0.22667 -0.28952 -0.21062 -0.010526 -0.12385 -0.23749 -0.1593 -0.22009 -0.2223 -0.27245 -0.046319
2.6055 0.034916 0.031455 0.041989 0.044359 0 0.050236 0.033137 0.032983 0.031826 0.034149 0.010548 -11.817 -0.00059566 0.0041686 0.0054896 0.015197 0.010271 0.0012454 0.0087045 -0.0019284 0.01675 0 -0.068927 0 0.00078388 0.0010585 0.00052042 -0.00033867 -1.3398 0.034696 0.048759 0.047648 0.030922 0.026543 0.024552 0.038215 0.015325 0.013365 -0.28275 -0.37251 -0.23147 -0.30243 -0.21984 -0.02173 -0.12948 -0.24622 -0.17511 -0.2345 -0.24201 -0.29195 -0.068134
2.6094 0.039191 0.035729 0.041669 0.056712 0 0.061288 0.03615 0.044019 0.039864 0.042195 0.027006 -11.827 -0.0040577 0.0026591 0.0044978 0.0098965 0.0011256 -0.0037824 -0.0071438 -0.022598 0.015265 0 -0.098009 0 0.00079015 0.00048233 0.00059133 -6.3067e-05 -1.696 0.041475 0.060345 0.063709 0.038343 0.04184 0.032797 0.043066 0.025813 0.017489 -0.29576 -0.37271 -0.23627 -0.31535 -0.22905 -0.032934 -0.1351 -0.25496 -0.19092 -0.24891 -0.26172 -0.31146 -0.093289
2.6133 0.0426 0.043025 0.040776 0.057099 0 0.056246 0.040494 0.052432 0.04746 0.048976 0.057329 -11.838 -0.0043983 0.00061034 0.0009631 0.0011615 -0.011739 -0.0098954 -0.023757 -0.050476 0.011366 0 -0.12903 0 6.7089e-05 -0.00038925 0.00025688 -4.1097e-05 -2.096 0.053107 0.058842 0.062496 0.043957 0.053658 0.045946 0.046805 0.046439 0.039849 -0.30634 -0.37346 -0.24032 -0.32853 -0.23978 -0.041893 -0.14502 -0.26268 -0.20371 -0.26581 -0.28166 -0.32649 -0.12096
2.6172 0.043887 0.050319 0.041791 0.048318 0 0.041206 0.049499 0.057015 0.054856 0.053918 0.087356 -11.846 -0.0019595 -0.00097272 -0.0026858 -0.0049862 -0.026537 -0.015625 -0.035535 -0.076224 0.0049485 0 -0.15789 0 -0.0011921 -0.0013876 -0.00044891 -0.00019873 -2.4609 0.067898 0.04859 0.048038 0.047885 0.058881 0.063598 0.048768 0.071628 0.073547 -0.31616 -0.37439 -0.24414 -0.34179 -0.25097 -0.050161 -0.15627 -0.27009 -0.21557 -0.28349 -0.30166 -0.34015 -0.14881
2.6211 0.043648 0.053248 0.04474 0.039153 0 0.029493 0.061139 0.058962 0.063287 0.056358 0.10065 -11.845 0.00037784 -0.0014056 -0.0038888 -0.0056178 -0.040257 -0.019819 -0.041778 -0.092944 -0.0037243 0 -0.18096 0 -0.0020589 -0.0022363 -0.0012397 -0.0002782 -2.6949 0.079886 0.038445 0.033361 0.052643 0.059623 0.080176 0.048741 0.091484 0.10199 -0.32493 -0.37554 -0.24753 -0.35393 -0.26186 -0.057093 -0.16784 -0.27738 -0.22598 -0.30098 -0.32075 -0.35193 -0.17305
2.625 0.044269 0.050337 0.047416 0.037453 0 0.031113 0.06901 0.060128 0.072606 0.057303 0.093191 -11.841 0.00038408 -0.00072214 -0.002247 -0.0037302 -0.050101 -0.021892 -0.045756 -0.10057 -0.014013 0 -0.19668 0 -0.0017012 -0.0027375 -0.0016771 -0.00019859 -2.7663 0.083566 0.035877 0.030057 0.060429 0.06057 0.087305 0.048409 0.098523 0.11279 -0.32956 -0.37756 -0.2493 -0.36165 -0.27154 -0.058808 -0.1807 -0.28421 -0.23067 -0.31779 -0.33628 -0.35638 -0.18999
2.6289 0.047791 0.045145 0.048032 0.04434 0 0.044891 0.068286 0.061356 0.079852 0.059447 0.077166 -11.847 -0.001168 0.00078181 0.00038263 -0.0046733 -0.054883 -0.022097 -0.0503 -0.10395 -0.024836 0 -0.20536 0 -0.000248 -0.0028342 -0.0014267 -0.00014548 -2.7418 0.078966 0.04257 0.039945 0.070011 0.064291 0.080621 0.050483 0.092821 0.10688 -0.33418 -0.37959 -0.25106 -0.36938 -0.28122 -0.060523 -0.19356 -0.29104 -0.23537 -0.3346 -0.35182 -0.36083 -0.19824
2.6328 0.054069 0.043894 0.047615 0.054292 0 0.060248 0.060899 0.062606 0.08113 0.064629 0.069625 -11.869 -0.0015078 0.0030364 0.0019986 -0.010129 -0.055463 -0.02152 -0.054812 -0.10712 -0.034727 0 -0.20789 0 0.0012508 -0.0025435 -0.00053611 -0.00029496 -2.7352 0.072071 0.054045 0.055274 0.076859 0.069237 0.064898 0.055803 0.081481 0.095051 -0.33431 -0.38216 -0.25141 -0.37169 -0.28932 -0.059242 -0.20514 -0.29944 -0.23685 -0.34947 -0.3647 -0.36114 -0.1997
2.6367 0.061252 0.050485 0.049596 0.060753 0 0.066999 0.054531 0.064152 0.075566 0.071408 0.076764 -11.892 0.00093232 0.0058557 0.002374 -0.016269 -0.054015 -0.021455 -0.056668 -0.11007 -0.042248 0 -0.2047 0 0.0017659 -0.0019333 0.00051892 -0.00052754 -2.8161 0.069544 0.063489 0.066313 0.076945 0.072085 0.051551 0.061961 0.072888 0.086502 -0.33195 -0.38504 -0.25097 -0.37101 -0.29655 -0.056299 -0.216 -0.30871 -0.23654 -0.36327 -0.37611 -0.35917 -0.19796
2.6406 0.06785 0.063382 0.056794 0.062161 0 0.064237 0.056086 0.066859 0.067308 0.075839 0.088728 -11.892 0.0046087 0.0081851 0.0027118 -0.018011 -0.052712 -0.022459 -0.055039 -0.1108 -0.046664 0 -0.19622 0 0.0011779 -0.0012133 0.0011306 -0.00050893 -2.9623 0.072395 0.067244 0.069258 0.070796 0.071583 0.049688 0.065878 0.070515 0.080898 -0.32899 -0.38789 -0.25037 -0.36974 -0.30369 -0.053511 -0.22654 -0.3184 -0.23631 -0.3768 -0.38751 -0.35725 -0.19527
2.6445 0.073916 0.077089 0.06867 0.063124 0 0.060358 0.065815 0.070953 0.062915 0.075231 0.089502 -11.857 0.0062605 0.008257 0.0036447 -0.014545 -0.05266 -0.024019 -0.052575 -0.10953 -0.048404 0 -0.18414 0 0.00024033 -0.00076675 0.0009978 -8.294e-05 -3.0979 0.074895 0.06783 0.068088 0.063888 0.069847 0.058766 0.067841 0.071209 0.071207 -0.31948 -0.39055 -0.24796 -0.36209 -0.30978 -0.052427 -0.23352 -0.33275 -0.23691 -0.38735 -0.3988 -0.35583 -0.19102
2.6484 0.080104 0.086574 0.081474 0.069891 0 0.064695 0.077621 0.075042 0.066053 0.071099 0.072082 -11.795 0.0040784 0.0050829 0.0041074 -0.010107 -0.053702 -0.025252 -0.052961 -0.10947 -0.048788 0 -0.17194 0 -0.00025652 -0.00093658 0.00034132 0.0004664 -3.1742 0.070389 0.071656 0.069892 0.062808 0.070112 0.069923 0.071966 0.069011 0.053322 -0.30996 -0.3932 -0.24555 -0.35444 -0.31588 -0.051343 -0.2405 -0.3471 -0.23751 -0.39791 -0.41009 -0.35442 -0.18352
2.6523 0.086058 0.090541 0.091113 0.084211 0 0.078918 0.084862 0.077163 0.074394 0.068079 0.044892 -11.726 -0.00060614 -0.00010411 0.0025332 -0.0093797 -0.055081 -0.025959 -0.057009 -0.11297 -0.049105 0 -0.1639 0 -0.00019405 -0.0016803 -0.00028386 0.0006192 -3.2128 0.058804 0.082808 0.078462 0.070355 0.073554 0.074657 0.081602 0.060997 0.032361 -0.29793 -0.3948 -0.24208 -0.3455 -0.32215 -0.05479 -0.24532 -0.36366 -0.24145 -0.40691 -0.42324 -0.35669 -0.17361
2.6563 0.090356 0.09105 0.095979 0.10089 0 0.095936 0.085779 0.077087 0.081751 0.069766 0.024683 -11.663 -0.0046218 -0.0043057 -0.00099463 -0.01277 -0.056397 -0.026917 -0.061647 -0.11798 -0.049768 0 -0.1633 0 -2.4169e-05 -0.0024757 -0.00039929 0.00012252 -3.2757 0.048407 0.098158 0.09139 0.083465 0.078426 0.072338 0.094387 0.050333 0.019666 -0.28359 -0.39544 -0.23763 -0.33537 -0.32857 -0.06238 -0.24817 -0.38225 -0.24845 -0.41451 -0.4381 -0.36234 -0.16628
2.6602 0.092158 0.09071 0.097268 0.11112 0 0.10644 0.083621 0.077101 0.083534 0.075718 0.023663 -11.599 -0.0056852 -0.0051653 -0.0042698 -0.016607 -0.058065 -0.029157 -0.063083 -0.11959 -0.05033 0 -0.17144 0 -0.00011367 -0.0026927 0.00010512 -0.00072771 -3.4017 0.049474 0.1087 0.10221 0.095374 0.081995 0.069531 0.103 0.044352 0.023921 -0.26925 -0.39608 -0.23317 -0.32525 -0.33499 -0.069969 -0.25102 -0.40085 -0.25545 -0.4221 -0.45296 -0.36799 -0.16832
2.6641 0.092425 0.090586 0.09697 0.10901 0 0.10639 0.082366 0.079865 0.080533 0.082559 0.042155 -11.516 -0.0038972 -0.0031451 -0.0049718 -0.017689 -0.060918 -0.033176 -0.060932 -0.11577 -0.050362 0 -0.18787 0 -0.00034037 -0.0021583 0.00096975 -0.0013472 -3.5759 0.065366 0.10678 0.10513 0.10021 0.08308 0.072688 0.10187 0.049437 0.044874 -0.25433 -0.39297 -0.22619 -0.31719 -0.34117 -0.087897 -0.25031 -0.41821 -0.26973 -0.42633 -0.47104 -0.38203 -0.18358
2.668 0.092994 0.090443 0.09595 0.096155 0 0.098962 0.083123 0.085442 0.077887 0.087722 0.071055 -11.406 -0.0010299 -0.0012292 -0.0030954 -0.016996 -0.065376 -0.038967 -0.059074 -0.11103 -0.05033 0 -0.21107 0 -0.00034591 -0.0013614 0.0017551 -0.0014285 -3.759 0.089326 0.093137 0.098899 0.096785 0.082865 0.0821 0.093145 0.066625 0.074555 -0.23939 -0.38972 -0.2191 -0.30922 -0.34735 -0.10623 -0.24945 -0.43552 -0.28429 -0.43043 -0.48924 -0.39639 -0.20992
2.6719 0.094514 0.090182 0.094014 0.081065 0 0.090655 0.084738 0.091038 0.080657 0.091718 0.099299 -11.272 0.0011367 -0.0023253 -0.0011157 -0.0187 -0.071048 -0.046549 -0.062361 -0.1134 -0.051525 0 -0.23855 0 -4.6272e-05 -0.0010457 0.0020486 -0.0012395 -3.9356 0.11001 0.077345 0.087627 0.089236 0.083731 0.092813 0.085479 0.0908 0.1034 -0.22589 -0.38452 -0.21072 -0.30298 -0.35225 -0.12687 -0.24727 -0.44905 -0.30013 -0.43255 -0.50689 -0.41247 -0.24057
2.6758 0.095788 0.090407 0.091431 0.073608 0 0.086238 0.086979 0.094189 0.090105 0.096744 0.11945 -11.124 0.0017765 -0.006886 -0.0015877 -0.025829 -0.077239 -0.055917 -0.072403 -0.12707 -0.054981 0 -0.26638 0 0.00025201 -0.0015531 0.0016325 -0.0013358 -4.1276 0.12056 0.070675 0.078528 0.084241 0.087522 0.10042 0.086357 0.11367 0.12518 -0.21454 -0.37641 -0.20041 -0.29932 -0.35524 -0.15094 -0.24311 -0.45695 -0.31786 -0.43172 -0.52369 -0.4311 -0.26846
2.6797 0.095511 0.091654 0.089739 0.078594 0 0.086873 0.091808 0.095911 0.10332 0.10358 0.12906 -10.966 0.0009709 -0.012977 -0.0046426 -0.0372 -0.083776 -0.066143 -0.086363 -0.14807 -0.060423 0 -0.28957 0 0.00024466 -0.0025444 0.0006286 -0.0019665 -4.3594 0.12273 0.077524 0.07783 0.086642 0.094549 0.10497 0.095742 0.1284 0.13757 -0.20319 -0.36829 -0.19011 -0.29566 -0.35822 -0.17501 -0.23895 -0.46486 -0.33559 -0.43089 -0.5405 -0.44973 -0.2899
2.6836 0.094374 0.093637 0.090625 0.092825 0 0.091332 0.10088 0.099876 0.11552 0.11037 0.12985 -10.794 -0.00058171 -0.018413 -0.0079412 -0.048424 -0.091116 -0.074887 -0.099474 -0.16746 -0.066366 0 -0.30407 0 1.4321e-05 -0.0033472 -0.00047151 -0.0027799 -4.6154 0.12303 0.092687 0.08694 0.096248 0.10352 0.10939 0.10718 0.13303 0.14043 -0.19651 -0.35673 -0.17738 -0.29483 -0.35568 -0.19562 -0.23253 -0.45975 -0.34965 -0.4251 -0.55081 -0.46533 -0.30503
2.6875 0.09488 0.095704 0.094087 0.10763 0 0.097617 0.11217 0.10797 0.12266 0.11455 0.12665 -10.605 -0.0017256 -0.022546 -0.0090369 -0.055504 -0.099406 -0.079594 -0.10857 -0.17867 -0.071389 0 -0.30925 0 -7.849e-05 -0.003555 -0.0010497 -0.0031494 -4.8382 0.12526 0.10647 0.10124 0.10806 0.11211 0.11504 0.11447 0.13077 0.13519 -0.19071 -0.34452 -0.1642 -0.29453 -0.3521 -0.21556 -0.22569 -0.45219 -0.36302 -0.41837 -0.55991 -0.48036 -0.31566
2.6914 0.098811 0.097945 0.098143 0.11498 0 0.1035 0.12024 0.11711 0.12304 0.11544 0.12522 -10.403 -0.0013503 -0.025996 -0.0076645 -0.057539 -0.10746 -0.079781 -0.11346 -0.18207 -0.075355 0 -0.30855 0 0.00013898 -0.0032939 -0.00083678 -0.0028167 -4.971 0.1273 0.11257 0.11284 0.11587 0.11794 0.11995 0.11659 0.12719 0.12576 -0.1861 -0.33188 -0.15074 -0.29446 -0.34641 -0.23183 -0.2186 -0.44045 -0.37342 -0.41031 -0.56588 -0.49261 -0.32303
2.6953 0.1052 0.10138 0.10076 0.11292 0 0.10694 0.12063 0.1215 0.11778 0.11477 0.12853 -10.194 0.00055229 -0.029069 -0.0057564 -0.056672 -0.11307 -0.077997 -0.1157 -0.18265 -0.079272 0 -0.3071 0 0.00040818 -0.0029738 -0.00023907 -0.0022108 -5.0027 0.12462 0.11186 0.11593 0.11668 0.11991 0.12126 0.11628 0.12613 0.11815 -0.18455 -0.31813 -0.13655 -0.29494 -0.33535 -0.23869 -0.21089 -0.41802 -0.37626 -0.39886 -0.56389 -0.49773 -0.32728
2.6992 0.11121 0.10676 0.10213 0.10633 0 0.10736 0.11448 0.11857 0.11046 0.11465 0.13369 -9.9792 0.0022477 -0.030979 -0.0054711 -0.056128 -0.1147 -0.077899 -0.1166 -0.18442 -0.083854 0 -0.30781 0 0.00032958 -0.0028726 -9.7836e-05 -0.0021011 -4.9752 0.11607 0.10967 0.11112 0.11258 0.11901 0.11854 0.11544 0.12723 0.11706 -0.18301 -0.30438 -0.12237 -0.29542 -0.32428 -0.24554 -0.20318 -0.39558 -0.37909 -0.3874 -0.5619 -0.50285 -0.32808
2.7031 0.1151 0.1134 0.10479 0.10291 0 0.10678 0.10824 0.11232 0.10554 0.11554 0.1337 -9.7503 0.0012943 -0.030766 -0.0073878 -0.058125 -0.1131 -0.080867 -0.11654 -0.1873 -0.088265 0 -0.30935 0 -0.00014507 -0.0029885 -0.00094205 -0.002888 -4.9486 0.10559 0.11032 0.10499 0.10865 0.11763 0.11414 0.11345 0.12692 0.12175 -0.18192 -0.29201 -0.10974 -0.29519 -0.31024 -0.24127 -0.19744 -0.36872 -0.37368 -0.37536 -0.55378 -0.50033 -0.32526
2.707 0.1178 0.11946 0.11114 0.10743 0 0.10878 0.10847 0.11004 0.10571 0.1164 0.12365 -9.4965 -0.0030764 -0.02868 -0.010446 -0.062676 -0.1109 -0.084584 -0.11562 -0.18887 -0.090576 0 -0.30807 0 -0.00059969 -0.0032063 -0.0023825 -0.0041942 -4.9612 0.098459 0.11425 0.10513 0.10886 0.11779 0.11061 0.11009 0.12194 0.12556 -0.18101 -0.28019 -0.097718 -0.29467 -0.29505 -0.23269 -0.19248 -0.34014 -0.36506 -0.36309 -0.5433 -0.49483 -0.3191
2.7109 0.12149 0.12374 0.12079 0.11873 0 0.11541 0.11636 0.11528 0.11002 0.11643 0.10641 -9.2171 -0.0084819 -0.026231 -0.013178 -0.067567 -0.1103 -0.085342 -0.11428 -0.1879 -0.089756 0 -0.30215 0 -0.00056908 -0.0034701 -0.0033136 -0.0051414 -5.0166 0.096567 0.11944 0.11436 0.11356 0.11953 0.10873 0.10835 0.11243 0.12082 -0.17965 -0.26914 -0.086569 -0.29409 -0.28029 -0.22265 -0.1887 -0.31279 -0.35545 -0.35156 -0.53272 -0.48853 -0.31064
2.7148 0.12676 0.12678 0.13047 0.13125 0 0.12503 0.12702 0.12427 0.11477 0.11628 0.091503 -8.9232 -0.010809 -0.024778 -0.014691 -0.069732 -0.11112 -0.08193 -0.11315 -0.18554 -0.087359 0 -0.29436 0 -3.026e-05 -0.0037371 -0.0028682 -0.0050633 -5.1017 0.097876 0.12446 0.12897 0.12035 0.12129 0.10808 0.11252 0.10223 0.10574 -0.17592 -0.26216 -0.080019 -0.2932 -0.26775 -0.20497 -0.19116 -0.29187 -0.3406 -0.34385 -0.52166 -0.47794 -0.30227
2.7188 0.13197 0.1302 0.13684 0.13951 0 0.13348 0.13411 0.12992 0.11684 0.11745 0.087587 -8.6244 -0.0077831 -0.02432 -0.0147 -0.067696 -0.11138 -0.077069 -0.11246 -0.18375 -0.087051 0 -0.29071 0 0.00056133 -0.0038538 -0.0012747 -0.0040201 -5.2086 0.10005 0.12943 0.14182 0.12693 0.12182 0.10891 0.12305 0.096009 0.087179 -0.17219 -0.25519 -0.07347 -0.29231 -0.25521 -0.18728 -0.19361 -0.27096 -0.32574 -0.33614 -0.51061 -0.46735 -0.29769
2.7227 0.13536 0.13472 0.13942 0.14166 0 0.13782 0.1353 0.12921 0.11652 0.12084 0.095396 -8.3166 -0.001401 -0.02393 -0.013257 -0.063445 -0.11004 -0.074812 -0.11211 -0.18389 -0.092094 0 -0.29634 0 0.00071258 -0.0036363 0.00024953 -0.0027038 -5.3427 0.10363 0.13459 0.14759 0.13281 0.12176 0.11236 0.13451 0.096333 0.076507 -0.16629 -0.25177 -0.071448 -0.29279 -0.24846 -0.1712 -0.20268 -0.26214 -0.31233 -0.33372 -0.50473 -0.45882 -0.30063
2.7266 0.13749 0.13944 0.14089 0.13993 0 0.13892 0.13367 0.12633 0.11697 0.12608 0.10805 -7.9817 0.0033771 -0.023332 -0.010987 -0.061596 -0.109 -0.076677 -0.11233 -0.18708 -0.10291 0 -0.31204 0 0.00033088 -0.003152 0.00054046 -0.0018846 -5.5138 0.111 0.13895 0.14572 0.13854 0.12307 0.11877 0.14011 0.10281 0.081645 -0.15894 -0.25073 -0.07245 -0.29417 -0.24556 -0.1562 -0.21617 -0.2614 -0.29988 -0.33482 -0.50231 -0.45168 -0.31272
2.7305 0.1408 0.14314 0.14437 0.13833 0 0.14033 0.13446 0.12833 0.12099 0.13215 0.11828 -7.602 0.0027587 -0.023725 -0.009478 -0.065781 -0.11199 -0.080676 -0.11429 -0.19512 -0.11683 0 -0.33449 0 -0.00026705 -0.0028599 -0.00049522 -0.0019123 -5.7297 0.1226 0.14108 0.13989 0.14412 0.12712 0.12654 0.13833 0.11363 0.10159 -0.15155 -0.24988 -0.073745 -0.29574 -0.24318 -0.14171 -0.23009 -0.26164 -0.28783 -0.33629 -0.50044 -0.44493 -0.33253
2.7344 0.14676 0.14607 0.15055 0.14006 0 0.14496 0.14054 0.13806 0.12859 0.1383 0.12507 -7.1765 -0.0027467 -0.02683 -0.010809 -0.075293 -0.12103 -0.08422 -0.1197 -0.20942 -0.13024 0 -0.35938 0 -0.00070954 -0.0033225 -0.0018575 -0.0026306 -5.9967 0.13516 0.14131 0.13542 0.14872 0.1337 0.1335 0.13467 0.12716 0.12756 -0.14331 -0.2537 -0.082228 -0.30198 -0.25338 -0.13989 -0.25473 -0.28591 -0.28533 -0.34695 -0.51206 -0.44781 -0.35671
2.7383 0.15396 0.1502 0.1574 0.14626 0 0.15302 0.15069 0.15165 0.13795 0.14431 0.1333 -6.7226 -0.0091086 -0.033106 -0.016004 -0.085569 -0.13411 -0.08745 -0.12971 -0.22878 -0.14113 0 -0.38435 0 -0.00087408 -0.0046721 -0.0024289 -0.0036375 -6.3214 0.14443 0.14257 0.13691 0.15224 0.14187 0.13948 0.13623 0.14211 0.14934 -0.13507 -0.25753 -0.090711 -0.30821 -0.26358 -0.13808 -0.27936 -0.31017 -0.28284 -0.3576 -0.52369 -0.45068 -0.38228
2.7422 0.15958 0.15704 0.16249 0.15616 0 0.16278 0.1614 0.16293 0.14823 0.15044 0.14726 -6.2637 -0.012559 -0.041049 -0.023742 -0.092597 -0.1467 -0.093088 -0.14398 -0.24889 -0.14983 0 -0.40947 0 -0.00087328 -0.006355 -0.0019864 -0.0045743 -6.7029 0.14957 0.14842 0.14659 0.15622 0.1515 0.14679 0.14514 0.15667 0.16153 -0.12871 -0.2625 -0.10176 -0.31688 -0.27907 -0.14404 -0.30719 -0.34369 -0.28633 -0.37123 -0.54136 -0.45875 -0.40807
2.7461 0.16267 0.1656 0.16535 0.16769 0 0.17234 0.16991 0.16956 0.16038 0.15739 0.16551 -5.8111 -0.012635 -0.048316 -0.030907 -0.096967 -0.15591 -0.10293 -0.1606 -0.26552 -0.15782 0 -0.43555 0 -0.00084912 -0.0074767 -0.0012935 -0.0052422 -7.1194 0.15434 0.15983 0.163 0.1627 0.16315 0.15779 0.15748 0.1688 0.16563 -0.12439 -0.26873 -0.11559 -0.32819 -0.30031 -0.15846 -0.33849 -0.38729 -0.29636 -0.38809 -0.56561 -0.47247 -0.43427
2.75 0.16535 0.1727 0.16747 0.17794 0 0.18015 0.17568 0.1743 0.17481 0.16616 0.18237 -5.3573 -0.01179 -0.053517 -0.034904 -0.10312 -0.16311 -0.11509 -0.17687 -0.2784 -0.16595 0 -0.46265 0 -0.00085895 -0.0074928 -0.0012605 -0.0056013 -7.5247 0.16345 0.17367 0.18057 0.17172 0.17633 0.17189 0.16829 0.17789 0.1676 -0.12007 -0.27495 -0.12943 -0.33949 -0.32156 -0.17288 -0.3698 -0.43088 -0.30638 -0.40494 -0.58986 -0.4862 -0.46105
2.7539 0.17039 0.17575 0.17028 0.18395 0 0.18425 0.17977 0.18074 0.18895 0.17717 0.19378 -4.8832 -0.012488 -0.056976 -0.035808 -0.11423 -0.17225 -0.12546 -0.19046 -0.29156 -0.17389 0 -0.48993 0 -0.00092881 -0.0066369 -0.0020588 -0.0057721 -7.8674 0.17797 0.18443 0.19167 0.1807 0.18826 0.18536 0.17636 0.18597 0.17374 -0.123 -0.28109 -0.14522 -0.35268 -0.34691 -0.19643 -0.40003 -0.47951 -0.32469 -0.42209 -0.61874 -0.50504 -0.48805
2.7578 0.17787 0.17529 0.17355 0.18412 0 0.18278 0.18343 0.18885 0.19843 0.18894 0.20108 -4.3717 -0.015045 -0.059948 -0.036279 -0.12813 -0.18554 -0.13183 -0.20044 -0.3089 -0.18083 0 -0.51627 0 -0.0011029 -0.0057182 -0.0030329 -0.0060183 -8.1225 0.19425 0.18799 0.19148 0.18666 0.19535 0.19447 0.18382 0.19623 0.18768 -0.12656 -0.28722 -0.16119 -0.36603 -0.37261 -0.2208 -0.43016 -0.52859 -0.34374 -0.43927 -0.64803 -0.52435 -0.51481
2.7617 0.18467 0.17464 0.17609 0.17964 0 0.17631 0.18721 0.1952 0.20134 0.19806 0.20868 -3.8179 -0.018158 -0.063313 -0.039201 -0.1388 -0.20086 -0.13611 -0.20762 -0.32961 -0.18635 0 -0.54052 0 -0.0013626 -0.0055013 -0.0034028 -0.0065992 -8.3085 0.20724 0.18451 0.18222 0.18921 0.19634 0.19861 0.19203 0.20963 0.20911 -0.13311 -0.29283 -0.17683 -0.37835 -0.3971 -0.24443 -0.45703 -0.57401 -0.36333 -0.45459 -0.67556 -0.5427 -0.54096
2.7656 0.18748 0.177 0.17766 0.17452 0 0.16947 0.19094 0.19739 0.20069 0.20146 0.21882 -3.2282 -0.020943 -0.066986 -0.045158 -0.14213 -0.21341 -0.14169 -0.21386 -0.34816 -0.19054 0 -0.56085 0 -0.0015339 -0.0062073 -0.0029961 -0.0075265 -8.4711 0.21454 0.1785 0.17265 0.1907 0.1939 0.20062 0.19953 0.22303 0.23354 -0.14501 -0.29749 -0.19189 -0.38881 -0.41942 -0.26675 -0.47803 -0.61286 -0.3839 -0.46656 -0.69996 -0.55934 -0.56531
2.7695 0.18597 0.18271 0.17963 0.17355 0 0.16881 0.19398 0.19692 0.20161 0.19939 0.22924 -2.6132 -0.023862 -0.070299 -0.052001 -0.1399 -0.22008 -0.14907 -0.22059 -0.35919 -0.19356 0 -0.57471 0 -0.0013884 -0.007485 -0.0023294 -0.0084665 -8.643 0.21722 0.1759 0.17198 0.19316 0.19279 0.20411 0.20439 0.23111 0.25314 -0.15691 -0.30216 -0.20695 -0.39927 -0.44173 -0.28907 -0.49904 -0.65172 -0.40448 -0.47853 -0.72435 -0.57598 -0.58471
2.7734 0.18259 0.1891 0.1834 0.17928 0 0.17743 0.19558 0.19747 0.2058 0.19598 0.23575 -1.9785 -0.027571 -0.072681 -0.056798 -0.13776 -0.22184 -0.15467 -0.22751 -0.36228 -0.19541 0 -0.57991 0 -0.0009134 -0.0087533 -0.0020656 -0.008981 -8.8105 0.21757 0.18023 0.18256 0.19539 0.19603 0.21048 0.20711 0.23098 0.25962 -0.17251 -0.30565 -0.21967 -0.40418 -0.457 -0.30123 -0.50926 -0.67397 -0.42014 -0.48427 -0.7388 -0.58519 -0.59482
2.7773 0.17972 0.19296 0.18837 0.1899 0 0.19133 0.19545 0.20049 0.20952 0.19597 0.23637 -1.3217 -0.031325 -0.073999 -0.058255 -0.13943 -0.22222 -0.15472 -0.2327 -0.36169 -0.19635 0 -0.57612 0 -0.00045786 -0.0095731 -0.0024388 -0.008947 -8.917 0.21669 0.19004 0.19783 0.19406 0.20279 0.218 0.20957 0.22464 0.24884 -0.18905 -0.30884 -0.2318 -0.40768 -0.47047 -0.3108 -0.51675 -0.69201 -0.43456 -0.48843 -0.75072 -0.59252 -0.59285
2.7813 0.17774 0.19293 0.19204 0.20014 0 0.20175 0.19429 0.20349 0.20772 0.20024 0.23202 -0.6351 -0.033114 -0.074504 -0.057444 -0.1435 -0.2237 -0.15 -0.23436 -0.36191 -0.19697 0 -0.56518 0 -0.00051734 -0.0098184 -0.0031499 -0.0087273 -8.9032 0.21439 0.19963 0.20749 0.18814 0.20956 0.22299 0.2112 0.21696 0.22451 -0.20527 -0.31186 -0.24305 -0.40938 -0.4816 -0.31657 -0.52134 -0.70478 -0.4465 -0.49102 -0.75918 -0.59726 -0.58001
2.7852 0.17634 0.19007 0.19268 0.20473 0 0.20214 0.1935 0.20284 0.19996 0.20467 0.22377 0.087775 -0.031608 -0.074684 -0.056383 -0.14587 -0.226 -0.14585 -0.23279 -0.36375 -0.19784 0 -0.54969 0 -0.0012897 -0.0096447 -0.0037105 -0.0088436 -8.7513 0.21034 0.2028 0.20571 0.18177 0.21283 0.22173 0.208 0.21085 0.19733 -0.22046 -0.31433 -0.25147 -0.40526 -0.48519 -0.31006 -0.5166 -0.70061 -0.45047 -0.48855 -0.75649 -0.59365 -0.56114
2.7891 0.17682 0.18664 0.19161 0.20224 0 0.19365 0.19413 0.1977 0.19117 0.20388 0.21066 0.84671 -0.027815 -0.075087 -0.056051 -0.14483 -0.22744 -0.14698 -0.23045 -0.36497 -0.19876 0 -0.53144 0 -0.0024197 -0.0093504 -0.0038414 -0.0094272 -8.4996 0.20432 0.19755 0.19522 0.18151 0.2105 0.21218 0.19708 0.20453 0.17845 -0.23565 -0.31679 -0.25989 -0.40114 -0.48878 -0.30356 -0.51185 -0.69644 -0.45443 -0.48608 -0.7538 -0.59005 -0.5413
2.793 0.18185 0.18462 0.1922 0.1962 0 0.18407 0.19574 0.19078 0.18612 0.19638 0.19138 1.635 -0.024529 -0.076004 -0.055793 -0.14276 -0.22744 -0.15237 -0.22985 -0.36359 -0.19887 0 -0.51139 0 -0.0032159 -0.0091958 -0.0036053 -0.010028 -8.2175 0.19542 0.18795 0.18441 0.18981 0.20174 0.19532 0.18199 0.19382 0.1717 -0.24649 -0.31917 -0.26587 -0.3942 -0.48765 -0.28998 -0.50314 -0.6822 -0.45175 -0.48182 -0.74359 -0.58167 -0.52265
2.7969 0.19192 0.18502 0.19608 0.19223 0 0.18125 0.19651 0.18527 0.18394 0.18599 0.16813 2.4449 -0.023978 -0.077178 -0.054576 -0.1429 -0.22702 -0.15599 -0.23121 -0.36001 -0.1976 0 -0.49095 0 -0.0031804 -0.0092379 -0.0032655 -0.010045 -7.9653 0.1822 0.18139 0.1805 0.2014 0.18704 0.17546 0.17162 0.17715 0.17119 -0.25525 -0.3215 -0.27067 -0.3859 -0.48428 -0.27302 -0.49252 -0.66313 -0.44589 -0.47669 -0.72979 -0.571 -0.50457
2.8008 0.20266 0.18772 0.20042 0.19292 0 0.18696 0.19474 0.1818 0.17936 0.17797 0.14802 3.2736 -0.025963 -0.077898 -0.052696 -0.14525 -0.22713 -0.15297 -0.23228 -0.35593 -0.19556 0 -0.47291 0 -0.0023946 -0.0092907 -0.0030584 -0.0093803 -7.7722 0.1651 0.18267 0.18448 0.2071 0.16953 0.15885 0.17226 0.15859 0.16728 -0.26309 -0.32379 -0.27512 -0.3778 -0.48063 -0.25612 -0.48219 -0.64368 -0.43944 -0.47178 -0.7155 -0.56032 -0.48666
2.8047 0.20706 0.19136 0.19979 0.19505 0 0.19596 0.19039 0.17863 0.16969 0.17408 0.1393 4.126 -0.028257 -0.077643 -0.052046 -0.14651 -0.22724 -0.14484 -0.23082 -0.35234 -0.1943 0 -0.46046 0 -0.0014383 -0.0090891 -0.0030464 -0.0086146 -7.6431 0.14869 0.1896 0.19129 0.20228 0.15564 0.15051 0.18077 0.14584 0.15635 -0.26387 -0.32587 -0.27682 -0.37115 -0.47489 -0.23959 -0.47401 -0.62132 -0.42848 -0.46855 -0.6975 -0.54953 -0.47132
2.8086 0.20143 0.19351 0.19132 0.19189 0 0.20024 0.18503 0.1746 0.15949 0.17173 0.14532 5.0103 -0.028752 -0.076699 -0.054439 -0.14408 -0.22615 -0.1382 -0.22711 -0.34936 -0.19487 0 -0.4552 0 -0.00093442 -0.0085532 -0.0031099 -0.0084563 -7.5771 0.14044 0.19434 0.19393 0.19132 0.15239 0.15152 0.18708 0.14503 0.14517 -0.26466 -0.32794 -0.27853 -0.3645 -0.46914 -0.22306 -0.46584 -0.59896 -0.41752 -0.46532 -0.6795 -0.53873 -0.46265
2.8125 0.18914 0.19183 0.17816 0.17969 0 0.19442 0.1804 0.17094 0.15688 0.16796 0.16162 5.9318 -0.027278 -0.076054 -0.059479 -0.13925 -0.22391 -0.13809 -0.22388 -0.34755 -0.19679 0 -0.45611 0 -0.001107 -0.0079014 -0.003063 -0.0090043 -7.5724 0.14524 0.18986 0.18807 0.1833 0.16203 0.15896 0.18406 0.15643 0.14503 -0.26231 -0.32951 -0.27889 -0.3615 -0.46409 -0.21203 -0.46246 -0.58034 -0.40715 -0.46478 -0.66307 -0.53125 -0.46285
2.8164 0.17788 0.18583 0.1673 0.16261 0 0.17887 0.17704 0.17 0.16496 0.16356 0.17882 6.8884 -0.025554 -0.076514 -0.064157 -0.13597 -0.2223 -0.14306 -0.22338 -0.34798 -0.19841 0 -0.46072 0 -0.0016774 -0.0074696 -0.0028281 -0.0096089 -7.6123 0.1604 0.1764 0.17488 0.1825 0.17896 0.16851 0.17467 0.17421 0.16032 -0.25747 -0.33068 -0.27818 -0.36141 -0.45959 -0.20539 -0.46293 -0.56471 -0.39724 -0.46641 -0.64789 -0.5264 -0.46978
2.8203 0.1725 0.17769 0.16331 0.15092 0 0.15958 0.17428 0.17245 0.1777 0.16239 0.18895 7.8722 -0.02557 -0.077895 -0.064974 -0.1367 -0.2228 -0.14687 -0.22489 -0.35041 -0.19845 0 -0.46701 0 -0.0021247 -0.0074001 -0.0025342 -0.0095237 -7.6565 0.17627 0.16192 0.16062 0.18381 0.19277 0.17721 0.16852 0.18984 0.18246 -0.25263 -0.33185 -0.27746 -0.36133 -0.4551 -0.19874 -0.46339 -0.54908 -0.38734 -0.46803 -0.63271 -0.52156 -0.47838
2.8242 0.17089 0.17085 0.16419 0.15267 0 0.14526 0.17131 0.17611 0.18522 0.1666 0.19006 8.8745 -0.027964 -0.07917 -0.060986 -0.14018 -0.22456 -0.14514 -0.22537 -0.3521 -0.19696 0 -0.474 0 -0.0020837 -0.0075308 -0.0024244 -0.0086936 -7.6554 0.18317 0.15574 0.15318 0.17808 0.19587 0.18379 0.17161 0.1968 0.19607 -0.24643 -0.33146 -0.27499 -0.36875 -0.45275 -0.20433 -0.47337 -0.54399 -0.38287 -0.4744 -0.62432 -0.52447 -0.48451
2.8281 0.16707 0.16721 0.16365 0.16593 0 0.14271 0.16793 0.17762 0.18279 0.17294 0.18611 9.8909 -0.031617 -0.079452 -0.054986 -0.14333 -0.22503 -0.13968 -0.2229 -0.34987 -0.19495 0 -0.48063 0 -0.0016001 -0.0076156 -0.0026174 -0.0078372 -7.5832 0.17881 0.1606 0.15666 0.16267 0.18885 0.18731 0.18039 0.19401 0.19262 -0.24023 -0.33106 -0.27251 -0.37621 -0.45042 -0.20997 -0.48339 -0.53894 -0.37842 -0.4808 -0.61597 -0.52742 -0.48742
2.832 0.15834 0.16557 0.1578 0.17894 0 0.15207 0.16439 0.17501 0.17425 0.17488 0.1829 10.923 -0.034495 -0.078801 -0.051434 -0.14465 -0.22301 -0.13632 -0.21913 -0.34396 -0.19322 0 -0.48454 0 -0.0010854 -0.007623 -0.0029539 -0.0077096 -7.4569 0.16952 0.17009 0.1674 0.14585 0.1786 0.18666 0.18617 0.18618 0.17861 -0.2348 -0.3298 -0.26946 -0.38512 -0.44804 -0.21828 -0.49527 -0.53672 -0.37639 -0.48767 -0.61008 -0.53206 -0.48863
2.8359 0.14851 0.16284 0.14943 0.17952 0 0.16552 0.1609 0.16896 0.16671 0.16854 0.18334 11.977 -0.034941 -0.077992 -0.052695 -0.14504 -0.22057 -0.13857 -0.21793 -0.3387 -0.19188 0 -0.48284 0 -0.0010049 -0.0077542 -0.0031225 -0.0083117 -7.3174 0.16405 0.1739 0.17545 0.13975 0.17125 0.18204 0.18424 0.18034 0.16976 -0.23037 -0.32741 -0.26565 -0.3959 -0.4456 -0.23007 -0.50955 -0.5382 -0.37749 -0.49515 -0.60738 -0.53888 -0.48872
2.8398 0.14362 0.15701 0.14513 0.16569 0 0.17196 0.15789 0.16205 0.16313 0.15656 0.18528 13.06 -0.032604 -0.077555 -0.056942 -0.14554 -0.2211 -0.14408 -0.22113 -0.33813 -0.19093 0 -0.47404 0 -0.0015063 -0.0081418 -0.002974 -0.0088934 -7.1855 0.16574 0.16647 0.17192 0.14812 0.16693 0.17615 0.17748 0.18032 0.17573 -0.22594 -0.32503 -0.26184 -0.40669 -0.44316 -0.24186 -0.52384 -0.53967 -0.37859 -0.50264 -0.60469 -0.54571 -0.48568
2.8438 0.14463 0.14876 0.14784 0.14769 0 0.16551 0.15627 0.157 0.16102 0.14567 0.1832 14.176 -0.028627 -0.077191 -0.059825 -0.14538 -0.22515 -0.14729 -0.2259 -0.34062 -0.19099 0 -0.45923 0 -0.0022666 -0.0085909 -0.0026931 -0.0087676 -7.0323 0.17002 0.1515 0.15675 0.16138 0.16128 0.17233 0.17115 0.18284 0.18993 -0.22299 -0.32049 -0.25663 -0.41326 -0.43636 -0.24904 -0.53315 -0.53753 -0.37994 -0.50497 -0.60059 -0.54816 -0.47644
2.8477 0.14547 0.1403 0.15274 0.13884 0 0.15061 0.15648 0.15501 0.15721 0.14048 0.17264 15.324 -0.025042 -0.076226 -0.058515 -0.14316 -0.22869 -0.14515 -0.22655 -0.33903 -0.19288 0 -0.44087 0 -0.0027103 -0.0087125 -0.0026124 -0.0080751 -6.7965 0.16922 0.13842 0.13938 0.16492 0.15111 0.17057 0.16609 0.17925 0.19472 -0.22025 -0.31564 -0.25122 -0.41923 -0.42894 -0.25556 -0.54176 -0.53487 -0.38133 -0.50656 -0.5963 -0.54997 -0.4596
2.8516 0.13892 0.1328 0.15099 0.14318 0 0.13804 0.15663 0.15458 0.15178 0.13953 0.15458 16.492 -0.023663 -0.074574 -0.054357 -0.13946 -0.22631 -0.13981 -0.21928 -0.32756 -0.19639 0 -0.42058 0 -0.0024642 -0.0083474 -0.0028534 -0.0076741 -6.4358 0.15961 0.13392 0.13029 0.15297 0.13772 0.16595 0.15841 0.16293 0.17797 -0.21707 -0.30966 -0.24489 -0.42089 -0.41796 -0.257 -0.54506 -0.52662 -0.37983 -0.50344 -0.58758 -0.54673 -0.4365
2.8555 0.12421 0.12536 0.13818 0.15134 0 0.13425 0.15204 0.15165 0.146 0.13722 0.13609 17.668 -0.025029 -0.073092 -0.05156 -0.13705 -0.2165 -0.1356 -0.20535 -0.30852 -0.19968 0 -0.3981 0 -0.0016778 -0.0077951 -0.0032016 -0.0082418 -5.9662 0.14429 0.13587 0.13069 0.13421 0.12485 0.15253 0.14527 0.13658 0.1453 -0.21292 -0.30118 -0.23653 -0.41316 -0.3992 -0.24738 -0.53678 -0.50618 -0.37202 -0.49003 -0.56924 -0.53243 -0.40982
2.8594 0.10797 0.1164 0.11874 0.1487 0 0.13435 0.13823 0.1419 0.13813 0.12921 0.12567 18.844 -0.028086 -0.072836 -0.053156 -0.13773 -0.20333 -0.13417 -0.18959 -0.29098 -0.20015 0 -0.37236 0 -0.0009101 -0.0075293 -0.0033766 -0.0095155 -5.4517 0.12977 0.13499 0.13077 0.12304 0.11434 0.12988 0.12864 0.11208 0.1162 -0.20877 -0.29271 -0.22818 -0.40543 -0.38045 -0.23775 -0.5285 -0.48573 -0.36421 -0.47662 -0.55089 -0.51813 -0.38133
2.8633 0.096726 0.10538 0.10144 0.12851 0 0.12641 0.11558 0.12426 0.12397 0.11581 0.12612 20.023 -0.030893 -0.073968 -0.058173 -0.13934 -0.1924 -0.13307 -0.17594 -0.28158 -0.19624 0 -0.34305 0 -0.00065787 -0.0076584 -0.0033813 -0.01047 -4.9481 0.12004 0.1229 0.11914 0.12459 0.10489 0.10523 0.11227 0.10138 0.10699 -0.20074 -0.27999 -0.21591 -0.38296 -0.34855 -0.21204 -0.50116 -0.44298 -0.34163 -0.4453 -0.51124 -0.4846 -0.35105
2.8672 0.088902 0.092274 0.09006 0.097648 0 0.10369 0.09073 0.10266 0.10305 0.10049 0.13086 21.218 -0.031896 -0.075419 -0.062713 -0.13696 -0.18484 -0.1291 -0.1645 -0.27668 -0.18843 0 -0.31068 0 -0.00094908 -0.0077284 -0.0034904 -0.010274 -4.4467 0.11355 0.099485 0.094517 0.12829 0.094677 0.087979 0.096321 0.10573 0.11643 -0.19143 -0.26588 -0.20237 -0.35568 -0.31237 -0.18108 -0.46758 -0.39295 -0.31423 -0.40812 -0.46463 -0.44481 -0.31817
2.8711 0.074851 0.075093 0.078497 0.069928 0 0.071863 0.071669 0.083192 0.08215 0.085748 0.1283 22.437 -0.030891 -0.075735 -0.063646 -0.12756 -0.17584 -0.12231 -0.15234 -0.26463 -0.17841 0 -0.2753 0 -0.00138 -0.0071395 -0.0038501 -0.0090642 -3.8619 0.10538 0.073012 0.067139 0.1167 0.083535 0.081383 0.077592 0.11345 0.12727 -0.18084 -0.25032 -0.18741 -0.32461 -0.27217 -0.14646 -0.42872 -0.33623 -0.28178 -0.36544 -0.41062 -0.39941 -0.28205
2.875 0.045625 0.049078 0.05555 0.05286 0 0.042752 0.059678 0.068034 0.069523 0.070452 0.11211 23.682 -0.02903 -0.074325 -0.061027 -0.11289 -0.15942 -0.11572 -0.13657 -0.23674 -0.16734 0 -0.23566 0 -0.0015429 -0.0057783 -0.0041629 -0.0077854 -3.0753 0.092041 0.052144 0.047506 0.081121 0.07144 0.079516 0.055354 0.10962 0.12203 -0.16489 -0.22869 -0.1666 -0.27773 -0.21518 -0.096645 -0.36776 -0.25163 -0.2283 -0.2998 -0.32575 -0.33066 -0.24232
2.8789 0.0017603 0.0099952 0.015068 0.039825 0 0.019916 0.046 0.05176 0.064159 0.050561 0.08825 24.942 -0.02795 -0.071913 -0.056822 -0.097014 -0.13462 -0.11051 -0.116 -0.1957 -0.15445 0 -0.18973 0 -0.0014049 -0.0041874 -0.0038884 -0.0072408 -2.0027 0.07437 0.036341 0.033351 0.029294 0.055391 0.072692 0.03431 0.089153 0.098419 -0.14894 -0.20705 -0.14578 -0.23085 -0.1582 -0.046826 -0.3068 -0.16704 -0.17482 -0.23416 -0.24088 -0.26192 -0.19802
2.8828 -0.046731 -0.040449 -0.038064 0.014454 0 -0.0080699 0.017975 0.02485 0.052563 0.02188 0.070991 26.203 -0.028603 -0.069589 -0.051628 -0.080865 -0.1063 -0.10194 -0.089964 -0.15213 -0.13682 0 -0.13512 0 -0.0012586 -0.0030493 -0.0028013 -0.0072762 -0.63887 0.055964 0.013408 0.0089783 -0.021805 0.029643 0.055415 0.018433 0.060836 0.070519 -0.13026 -0.18062 -0.12019 -0.17569 -0.089367 0.0094413 -0.23239 -0.064151 -0.10612 -0.15256 -0.1325 -0.1784 -0.14651
2.8867 -0.088959 -0.09264 -0.091294 -0.036204 0 -0.057372 -0.0296 -0.017735 0.019432 -0.01749 0.068787 27.458 -0.030385 -0.066998 -0.04323 -0.060087 -0.078848 -0.080916 -0.056424 -0.11175 -0.11017 0 -0.067811 0 -0.0013251 -0.002486 -0.0012743 -0.0068289 0.94742 0.038265 -0.031868 -0.040655 -0.06049 -0.0094964 0.028508 0.0017156 0.037699 0.054866 -0.11001 -0.15143 -0.091841 -0.11573 -0.013669 0.069447 -0.15017 0.049336 -0.028587 -0.061696 -0.010471 -0.086311 -0.082533
2.8906 -0.12136 -0.13403 -0.13327 -0.10978 0 -0.12973 -0.088247 -0.070855 -0.036932 -0.065829 0.071466 28.7 -0.030973 -0.061007 -0.028771 -0.028945 -0.049035 -0.040738 -0.012125 -0.06577 -0.070218 0 0.019832 0 -0.00145 -0.0018829 9.2765e-05 -0.0047607 2.6609 0.016427 -0.10318 -0.11355 -0.088385 -0.059153 -0.0061048 -0.031173 0.022251 0.053618 -0.089834 -0.12193 -0.063149 -0.055663 0.062711 0.12937 -0.067411 0.16368 0.04978 0.030045 0.11306 0.0063768 0.0022983
2.8945 -0.14753 -0.15805 -0.15983 -0.18657 0 -0.20338 -0.14132 -0.12242 -0.10089 -0.11751 0.051395 29.925 -0.027141 -0.046197 -0.0081795 0.013517 -0.0054993 0.016617 0.044848 0.0053589 -0.014429 0 0.13789 0 -0.0012235 -0.00042071 0.0011298 -0.00073772 4.4323 -0.020119 -0.18383 -0.18739 -0.1156 -0.11103 -0.050843 -0.090463 0.0004971 0.048503 -0.070638 -0.088572 -0.030108 0.00587 0.1478 0.18831 0.022319 0.28889 0.13887 0.13304 0.25582 0.10672 0.11829
2.8984 -0.17126 -0.16928 -0.17324 -0.2391 0 -0.24541 -0.1769 -0.16286 -0.15295 -0.16429 -0.0189 31.121 -0.016447 -0.017604 0.015021 0.06166 0.063022 0.080676 0.11272 0.11679 0.056085 0 0.29233 0 -0.00039557 0.0022055 0.0022882 0.0045177 6.2361 -0.081398 -0.24281 -0.23307 -0.14942 -0.15741 -0.11067 -0.16626 -0.049031 0.010163 -0.051443 -0.055216 0.0029327 0.067403 0.2329 0.24725 0.11205 0.41411 0.22796 0.23603 0.39858 0.20707 0.27305
2.9023 -0.19144 -0.17961 -0.17809 -0.24828 0 -0.23709 -0.19648 -0.19165 -0.18766 -0.19916 -0.14422 32.282 0.0010056 0.02546 0.036635 0.10775 0.15698 0.13922 0.18618 0.26517 0.13583 0 0.47658 0 0.0008468 0.0055489 0.0040916 0.0096867 8.0616 -0.16824 -0.25464 -0.23428 -0.18804 -0.1957 -0.18511 -0.23098 -0.13819 -0.083394 -0.035665 -0.02318 0.03539 0.12311 0.31486 0.30044 0.19647 0.53254 0.31261 0.33468 0.53683 0.30084 0.46422
2.9063 -0.20509 -0.19829 -0.17986 -0.21721 0 -0.19116 -0.21175 -0.21505 -0.21719 -0.22137 -0.29664 33.41 0.022094 0.076983 0.055407 0.14795 0.26184 0.186 0.25876 0.42676 0.21637 0 0.66874 0 0.0020119 0.0088024 0.0064234 0.0136 9.8628 -0.26738 -0.21975 -0.19878 -0.22397 -0.22714 -0.26295 -0.2614 -0.25757 -0.23033 -0.023141 0.0075988 0.067293 0.17325 0.39385 0.34817 0.27584 0.64449 0.39302 0.42919 0.6708 0.38834 0.67414
2.9102 -0.2142 -0.22445 -0.18611 -0.17383 0 -0.14614 -0.23325 -0.23867 -0.25674 -0.23864 -0.42729 34.514 0.042329 0.12563 0.073436 0.18364 0.35448 0.22301 0.32497 0.56899 0.28964 0 0.83933 0 0.0026931 0.011373 0.0084723 0.015778 11.537 -0.35527 -0.16953 -0.15519 -0.25182 -0.25288 -0.32688 -0.26081 -0.3786 -0.3995 -0.010618 0.038378 0.099196 0.2234 0.47283 0.3959 0.35521 0.75644 0.47344 0.52369 0.80476 0.47584 0.87234
2.9141 -0.22708 -0.24884 -0.20555 -0.1578 0 -0.14183 -0.26228 -0.26352 -0.30721 -0.26286 -0.49397 35.607 0.058748 0.1602 0.092971 0.21731 0.41621 0.25606 0.3809 0.66704 0.35085 0 0.96611 0 0.0028408 0.013124 0.0094636 0.016534 12.959 -0.41006 -0.14917 -0.13919 -0.27206 -0.27354 -0.36485 -0.25817 -0.46716 -0.53998 -0.0071859 0.059309 0.12349 0.25315 0.52985 0.42671 0.40933 0.83232 0.52601 0.58999 0.89929 0.53214 1.0274
2.918 -0.25042 -0.26291 -0.24136 -0.19614 0 -0.19413 -0.2927 -0.28889 -0.35367 -0.30058 -0.4867 36.686 0.071703 0.17621 0.1131 0.24821 0.44339 0.2883 0.4241 0.71558 0.39909 0 1.0454 0 0.0027168 0.014215 0.0094204 0.016677 14.055 -0.42479 -0.18793 -0.17611 -0.28848 -0.29287 -0.37811 -0.28263 -0.50016 -0.60359 -0.004215 0.079741 0.1474 0.28186 0.58576 0.45667 0.46217 0.90638 0.57716 0.65486 0.99182 0.58685 1.1219
2.9219 -0.27973 -0.26642 -0.28421 -0.28189 0 -0.28536 -0.31883 -0.31641 -0.38114 -0.34569 -0.43447 37.733 0.083764 0.1791 0.13001 0.27278 0.44888 0.31766 0.45424 0.72984 0.43573 0 1.0912 0 0.0026544 0.014863 0.0091301 0.016999 14.838 -0.4126 -0.27711 -0.2656 -0.3039 -0.31853 -0.37891 -0.33642 -0.47701 -0.57144 -0.0044802 0.094123 0.1663 0.30087 0.62824 0.47892 0.50142 0.96015 0.61237 0.70331 1.0599 0.62472 1.1609
2.9258 -0.29982 -0.26666 -0.31408 -0.37263 0 -0.37406 -0.33988 -0.34766 -0.39009 -0.3815 -0.38802 38.726 0.096521 0.18097 0.14058 0.28888 0.45332 0.33984 0.47399 0.73607 0.46256 0 1.1229 0 0.0028651 0.015279 0.0093477 0.017827 15.378 -0.39916 -0.37237 -0.37485 -0.31896 -0.35486 -0.38064 -0.39214 -0.42127 -0.46983 -0.0097786 0.099096 0.17741 0.30478 0.64984 0.48919 0.51956 0.98236 0.62276 0.72623 1.09 0.6364 1.1664
2.9297 -0.29745 -0.27056 -0.31395 -0.41472 0 -0.41691 -0.35654 -0.37721 -0.39461 -0.39204 -0.38841 39.656 0.10832 0.1923 0.14539 0.29864 0.47167 0.35324 0.48794 0.75548 0.48145 0 1.1502 0 0.0033834 0.015717 0.010098 0.018887 15.709 -0.40612 -0.42058 -0.44853 -0.3337 -0.393 -0.38912 -0.41676 -0.37088 -0.36161 -0.015077 0.10407 0.18851 0.30868 0.67144 0.49947 0.5377 1.0046 0.63316 0.74914 1.1201 0.64808 1.1623
2.9336 -0.27537 -0.27795 -0.28555 -0.38004 0 -0.39152 -0.36541 -0.39075 -0.40521 -0.37399 -0.44023 40.53 0.11542 0.2143 0.148 0.30611 0.50325 0.36026 0.4989 0.78988 0.49441 0 1.167 0 0.004077 0.016385 0.010805 0.019604 15.774 -0.43613 -0.39409 -0.43871 -0.34776 -0.41141 -0.40067 -0.3991 -0.35843 -0.3123 -0.023488 0.096679 0.18877 0.29608 0.66515 0.49566 0.5302 0.98736 0.61334 0.74014 1.1005 0.62841 1.16
2.9375 -0.25312 -0.28299 -0.25194 -0.28894 0 -0.31039 -0.35954 -0.37513 -0.41507 -0.33927 -0.5062 41.367 0.11563 0.23749 0.15133 0.31251 0.53158 0.36383 0.50437 0.81832 0.50245 0 1.1565 0 0.0046765 0.017219 0.011031 0.019629 15.471 -0.46927 -0.30973 -0.341 -0.35825 -0.39194 -0.40543 -0.35571 -0.39005 -0.34869 -0.032532 0.086775 0.18683 0.28012 0.65319 0.48899 0.51749 0.96212 0.58736 0.72464 1.0709 0.60236 1.1541
2.9414 -0.25193 -0.28193 -0.24165 -0.20023 0 -0.21822 -0.33611 -0.333 -0.4049 -0.30611 -0.52852 42.177 0.1111 0.24794 0.15507 0.31454 0.53506 0.3631 0.4973 0.81008 0.50356 0 1.1038 0 0.0048827 0.01779 0.010953 0.01914 14.763 -0.47408 -0.21981 -0.20959 -0.35896 -0.339 -0.3921 -0.31293 -0.43709 -0.43807 -0.0412 0.074635 0.18264 0.26194 0.63593 0.47953 0.50052 0.93024 0.55697 0.70401 1.0329 0.57157 1.1291
2.9453 -0.27669 -0.2789 -0.26619 -0.17273 0 -0.17015 -0.30292 -0.28621 -0.36185 -0.28635 -0.46567 42.955 0.10703 0.23704 0.15681 0.30804 0.5022 0.35361 0.47221 0.74771 0.49278 0 1.0069 0 0.0045745 0.017552 0.011042 0.018659 13.773 -0.42698 -0.18066 -0.1303 -0.34444 -0.28181 -0.35304 -0.28554 -0.4509 -0.5058 -0.048855 0.056468 0.17238 0.2378 0.60441 0.46254 0.47204 0.88047 0.51465 0.66953 0.97205 0.52802 1.0708
2.9492 -0.31181 -0.28326 -0.31056 -0.22554 0 -0.19909 -0.27549 -0.26087 -0.29382 -0.27967 -0.32256 43.688 0.10753 0.20788 0.15515 0.29313 0.44127 0.33253 0.43173 0.64369 0.46628 0 0.88039 0 0.0039639 0.016278 0.011376 0.018538 12.745 -0.32903 -0.2183 -0.16245 -0.31664 -0.25308 -0.2904 -0.27189 -0.39575 -0.48288 -0.05651 0.038302 0.16213 0.21365 0.57289 0.44555 0.44356 0.83069 0.47233 0.63504 0.91122 0.48448 0.97494
2.9531 -0.33486 -0.30029 -0.34577 -0.32569 0 -0.29162 -0.26604 -0.2657 -0.22595 -0.27832 -0.153 44.367 0.1123 0.17367 0.15141 0.27536 0.37645 0.30405 0.38733 0.53576 0.42719 0 0.75082 0 0.0034883 0.014289 0.011437 0.018636 11.912 -0.20969 -0.31211 -0.29112 -0.28707 -0.26148 -0.22078 -0.26516 -0.27757 -0.35216 -0.061021 0.021102 0.15126 0.19354 0.54285 0.42747 0.41814 0.78639 0.43769 0.60616 0.85838 0.44759 0.85049
2.957 -0.33527 -0.32451 -0.35242 -0.41116 0 -0.39212 -0.27441 -0.28454 -0.18406 -0.27641 -0.030548 44.993 0.1174 0.14936 0.14814 0.26143 0.3322 0.27877 0.35241 0.46228 0.38689 0 0.64709 0 0.0034526 0.012252 0.010676 0.018508 11.374 -0.11419 -0.40637 -0.43134 -0.27023 -0.28474 -0.17146 -0.26385 -0.14524 -0.16152 -0.064249 0.004298 0.14015 0.17507 0.51343 0.40894 0.39396 0.74432 0.40619 0.57956 0.80879 0.41343 0.71813
2.9609 -0.321 -0.34259 -0.33456 -0.43159 0 -0.43714 -0.2897 -0.29162 -0.17998 -0.27442 -0.0048527 45.579 0.11913 0.14228 0.14646 0.25391 0.31722 0.26638 0.33326 0.43655 0.3587 0 0.58956 0 0.0037458 0.010729 0.0092074 0.017915 11.09 -0.079976 -0.44309 -0.48691 -0.27289 -0.29131 -0.16544 -0.26957 -0.060276 0.004543 -0.066856 -0.011157 0.12985 0.15895 0.48712 0.3914 0.37276 0.70733 0.37943 0.55725 0.76616 0.38377 0.6061
2.9648 -0.30858 -0.34403 -0.31267 -0.3783 0 -0.39841 -0.3002 -0.27574 -0.20831 -0.27579 -0.072323 46.13 0.11718 0.1484 0.14548 0.25015 0.32063 0.26806 0.32612 0.44177 0.34831 0 0.58297 0 0.0039513 0.0099024 0.0078234 0.017117 10.976 -0.11519 -0.39752 -0.42067 -0.28856 -0.27052 -0.2033 -0.27789 -0.056622 0.074394 -0.065943 -0.018947 0.12421 0.15618 0.47847 0.37947 0.36853 0.69916 0.37962 0.55926 0.763 0.37972 0.54299
2.9688 -0.30759 -0.32998 -0.30417 -0.28617 0 -0.30298 -0.30185 -0.25016 -0.25194 -0.28046 -0.18105 46.641 0.11419 0.15655 0.14413 0.24613 0.32366 0.27569 0.32295 0.45046 0.34978 0 0.61638 0 0.0037912 0.0096387 0.0072962 0.016626 11.001 -0.19277 -0.2949 -0.28102 -0.30218 -0.24159 -0.25804 -0.27717 -0.12075 0.027107 -0.065031 -0.026738 0.11856 0.15341 0.46981 0.36753 0.36429 0.691 0.37981 0.56127 0.75985 0.37566 0.54762
2.9727 -0.31455 -0.31224 -0.31016 -0.21018 0 -0.21452 -0.29778 -0.23888 -0.28963 -0.28333 -0.26626 47.098 0.11276 0.15744 0.14305 0.24107 0.317 0.27935 0.32035 0.45045 0.35182 0 0.67077 0 0.0034568 0.0097543 0.0077127 0.016705 11.193 -0.26593 -0.19725 -0.16443 -0.30108 -0.23299 -0.2915 -0.26003 -0.20616 -0.10269 -0.06333 -0.028287 0.11729 0.16074 0.47664 0.36197 0.37366 0.70645 0.40048 0.58185 0.78884 0.39141 0.61962
2.9766 -0.3198 -0.3031 -0.31914 -0.19354 0 -0.18938 -0.29189 -0.25375 -0.30354 -0.27964 -0.29129 47.489 0.11307 0.15059 0.144 0.23818 0.30864 0.2763 0.32314 0.45369 0.34907 0 0.73004 0 0.0034493 0.010167 0.0085293 0.017129 11.575 -0.29707 -0.16609 -0.14526 -0.28304 -0.25417 -0.28275 -0.23512 -0.26845 -0.25073 -0.061082 -0.025488 0.11907 0.17511 0.49425 0.36084 0.39252 0.73836 0.43544 0.61539 0.84022 0.42096 0.73688
2.9805 -0.3179 -0.30534 -0.32056 -0.24466 0 -0.23965 -0.28508 -0.28494 -0.28852 -0.27179 -0.26665 47.818 0.11359 0.14401 0.14742 0.2413 0.31558 0.27302 0.33903 0.48142 0.34732 0 0.7887 0 0.0040606 0.010859 0.0092022 0.017472 12.113 -0.28209 -0.22296 -0.2274 -0.25662 -0.28856 -0.24573 -0.22417 -0.29295 -0.35983 -0.058886 -0.022531 0.12098 0.18975 0.51229 0.35997 0.41172 0.7709 0.47089 0.64933 0.89244 0.45102 0.8639
2.9844 -0.31038 -0.31089 -0.3136 -0.33312 0 -0.32832 -0.27798 -0.31264 -0.25961 -0.27003 -0.23683 48.099 0.11335 0.14706 0.15119 0.25101 0.34736 0.27863 0.37001 0.54143 0.35742 0 0.85139 0 0.0050335 0.01179 0.0096483 0.017571 12.748 -0.25286 -0.33327 -0.34981 -0.23558 -0.31356 -0.22015 -0.2442 -0.29653 -0.40599 -0.058468 -0.014278 0.12712 0.21324 0.54484 0.36783 0.44228 0.82461 0.5231 0.69687 0.97273 0.49775 0.96782
2.9883 -0.30038 -0.30882 -0.3036 -0.40571 0 -0.39643 -0.27531 -0.32613 -0.24806 -0.28503 -0.24729 48.348 0.11307 0.16249 0.15234 0.26396 0.39674 0.29611 0.40883 0.61969 0.3837 0 0.92507 0 0.0057793 0.012914 0.010082 0.017667 13.447 -0.25492 -0.42631 -0.43362 -0.23273 -0.3243 -0.24164 -0.29139 -0.3079 -0.40275 -0.05805 -0.0060246 0.13326 0.23674 0.57738 0.37568 0.47285 0.87832 0.57531 0.74441 1.053 0.54447 1.033
2.9922 -0.2876 -0.29481 -0.29328 -0.41578 0 -0.40083 -0.28442 -0.33029 -0.2814 -0.31815 -0.31506 48.574 0.11404 0.18428 0.15011 0.2757 0.44586 0.31964 0.44404 0.69286 0.41866 0 1.0099 0 0.0059496 0.014236 0.010555 0.01808 14.199 -0.31495 -0.44014 -0.43178 -0.25477 -0.33476 -0.3144 -0.34266 -0.34494 -0.38586 -0.059164 0.00085524 0.13878 0.25816 0.60651 0.38435 0.4995 0.92645 0.62177 0.78495 1.1248 0.58599 1.0654
2.9961 -0.27056 -0.27397 -0.28003 -0.35169 0 -0.33827 -0.30729 -0.3352 -0.35902 -0.35777 -0.42007 48.772 0.11624 0.20298 0.14698 0.28409 0.48109 0.34018 0.46848 0.74706 0.44923 0 1.095 0 0.0057656 0.015777 0.01083 0.018813 14.93 -0.42027 -0.36248 -0.35045 -0.29792 -0.35626 -0.4073 -0.37357 -0.40425 -0.38896 -0.062016 0.0061768 0.1436 0.27723 0.63176 0.39395 0.5217 0.96825 0.66171 0.81756 1.1869 0.62161 1.0839
3 -0.25242 -0.25552 -0.26192 -0.24697 0 -0.24483 -0.33439 -0.34236 -0.44478 -0.38529 -0.51852 48.928 0.11804 0.21348 0.14635 0.29038 0.50199 0.35292 0.48285 0.78362 0.46787 0 1.161 0 0.0057539 0.017413 0.010739 0.01953 15.439 -0.52449 -0.23945 -0.23784 -0.3455 -0.37892 -0.47418 -0.37592 -0.46496 -0.42357 -0.064868 0.011498 0.14842 0.2963 0.65701 0.40355 0.54391 1.01 0.70164 0.85016 1.249 0.65722 1.1054
3.0039 -0.2417 -0.24516 -0.24408 -0.16229 0 -0.17401 -0.34823 -0.34325 -0.4879 -0.38674 -0.567 49.036 0.11782 0.21797 0.1493 0.29702 0.51605 0.35909 0.49146 0.80768 0.47699 0 1.1879 0 0.0061574 0.018782 0.010504 0.019896 15.467 -0.57525 -0.14539 -0.15523 -0.3726 -0.37853 -0.48189 -0.35984 -0.50031 -0.4736 -0.069705 0.0087044 0.1482 0.30053 0.65734 0.40677 0.54273 1.0135 0.70729 0.84759 1.256 0.66043 1.1326
3.0078 -0.24482 -0.24222 -0.23643 -0.14719 0 -0.1662 -0.33562 -0.33019 -0.45878 -0.36137 -0.54367 49.101 0.11549 0.22149 0.15359 0.30454 0.52573 0.36117 0.49508 0.8141 0.48259 0 1.1623 0 0.0066419 0.019402 0.01054 0.019888 14.875 -0.54526 -0.13427 -0.14603 -0.35961 -0.34268 -0.42676 -0.34099 -0.4903 -0.50707 -0.074743 0.0050885 0.14746 0.30325 0.65514 0.40933 0.53918 1.013 0.70946 0.84146 1.2574 0.66036 1.1509
3.0117 -0.25821 -0.24283 -0.24412 -0.20657 0 -0.22435 -0.2985 -0.30594 -0.37071 -0.32122 -0.45733 49.136 0.11234 0.22461 0.15593 0.30982 0.52199 0.35759 0.48848 0.78741 0.48469 0 1.0835 0 0.0066107 0.018962 0.010917 0.019708 13.781 -0.44693 -0.20564 -0.21333 -0.3078 -0.28736 -0.33316 -0.32685 -0.43201 -0.497 -0.079576 -0.0013929 0.1449 0.29908 0.64155 0.40775 0.5253 0.99491 0.69627 0.82056 1.2335 0.64574 1.1367
3.0156 -0.26962 -0.2446 -0.26098 -0.29677 0 -0.30972 -0.25351 -0.28087 -0.26944 -0.28244 -0.34155 49.155 0.10962 0.22125 0.15485 0.30744 0.49189 0.34327 0.46512 0.71719 0.47539 0 0.96445 0 0.0058193 0.017514 0.011159 0.01945 12.509 -0.32293 -0.30755 -0.31507 -0.2435 -0.24497 -0.23958 -0.31387 -0.34357 -0.43759 -0.084026 -0.013252 0.13891 0.28197 0.60657 0.39839 0.49202 0.94373 0.65426 0.77194 1.1622 0.60378 1.0711
3.0195 -0.26876 -0.2476 -0.27351 -0.35551 0 -0.36338 -0.22074 -0.26184 -0.1999 -0.255 -0.23728 49.156 0.10758 0.20446 0.15123 0.29321 0.43329 0.3156 0.42418 0.61327 0.44682 0 0.82803 0 0.0046753 0.015433 0.010695 0.018953 11.383 -0.22056 -0.37247 -0.38419 -0.20328 -0.23504 -0.18118 -0.29512 -0.25696 -0.34486 -0.088477 -0.025111 0.13293 0.26485 0.57159 0.38903 0.45875 0.89255 0.61224 0.72332 1.091 0.56183 0.95157
3.0234 -0.25638 -0.25149 -0.27179 -0.34445 0 -0.34392 -0.21042 -0.24586 -0.17788 -0.23802 -0.17208 49.124 0.10594 0.17492 0.1465 0.26745 0.36179 0.27916 0.37283 0.50473 0.40048 0 0.69872 0 0.0039319 0.013183 0.0095136 0.018028 10.515 -0.16648 -0.36061 -0.36926 -0.20866 -0.24762 -0.17457 -0.26879 -0.20032 -0.24335 -0.09039 -0.037544 0.1267 0.23796 0.52198 0.3725 0.41244 0.81765 0.54936 0.6574 0.98491 0.50046 0.79492
3.0273 -0.24228 -0.25292 -0.25643 -0.27304 0 -0.25738 -0.21771 -0.22563 -0.18716 -0.2234 -0.14729 49.034 0.10467 0.14335 0.14068 0.23561 0.30214 0.2437 0.32196 0.422 0.34816 0 0.59285 0 0.0040674 0.01112 0.0082653 0.016803 9.7781 -0.15605 -0.28202 -0.27175 -0.24953 -0.25524 -0.20906 -0.23943 -0.17985 -0.15108 -0.091617 -0.050132 0.12041 0.20841 0.46841 0.35403 0.36261 0.73634 0.48084 0.58679 0.86948 0.43384 0.6313
3.0313 -0.2341 -0.24706 -0.23562 -0.1878 0 -0.15553 -0.22766 -0.1995 -0.19883 -0.20412 -0.1412 48.877 0.1039 0.12332 0.13286 0.20551 0.27064 0.21726 0.27956 0.37721 0.30357 0 0.51332 0 0.004919 0.0094354 0.0076559 0.015744 8.9703 -0.16209 -0.18551 -0.15019 -0.29042 -0.23923 -0.2495 -0.21283 -0.17608 -0.07498 -0.091926 -0.060648 0.11548 0.17937 0.41666 0.33573 0.31448 0.65726 0.41383 0.51906 0.75669 0.36895 0.49189
3.0352 -0.22961 -0.23216 -0.21669 -0.13753 0 -0.10016 -0.22548 -0.17428 -0.193 -0.18028 -0.12704 48.661 0.10306 0.12032 0.12321 0.1832 0.26393 0.2011 0.24789 0.35921 0.27347 0 0.45253 0 0.0058706 0.0082028 0.0077689 0.015275 8.0054 -0.15574 -0.12462 -0.081262 -0.29549 -0.20314 -0.25397 -0.19045 -0.15994 -0.017823 -0.089107 -0.064105 0.1152 0.15204 0.37113 0.31802 0.27215 0.58577 0.35198 0.46113 0.65293 0.30993 0.39778
3.0391 -0.22084 -0.21255 -0.20171 -0.14138 0 -0.11872 -0.2049 -0.15781 -0.16718 -0.15826 -0.093566 48.406 0.10081 0.12727 0.11407 0.17028 0.26356 0.19114 0.22561 0.3459 0.25624 0 0.40181 0 0.0063837 0.0074035 0.008049 0.015376 6.9842 -0.12586 -0.12436 -0.10382 -0.25284 -0.16263 -0.19972 -0.16864 -0.11725 0.01349 -0.086287 -0.067562 0.11492 0.12471 0.32559 0.30031 0.22982 0.51428 0.29013 0.40319 0.54917 0.25092 0.35499
3.043 -0.20539 -0.19647 -0.19034 -0.18109 0 -0.18565 -0.17097 -0.15054 -0.13141 -0.14433 -0.053243 48.132 0.096444 0.13071 0.10854 0.16439 0.2519 0.18336 0.2112 0.32224 0.24715 0 0.36 0 0.006392 0.0069287 0.0079325 0.015612 6.1144 -0.084613 -0.16903 -0.18982 -0.18098 -0.12776 -0.10119 -0.14276 -0.06135 0.0093111 -0.081824 -0.061152 0.12074 0.10796 0.30118 0.2907 0.20682 0.47403 0.25307 0.37329 0.48811 0.21657 0.35605
3.0469 -0.19175 -0.19035 -0.18442 -0.21884 0 -0.24453 -0.1372 -0.14593 -0.099871 -0.1391 -0.031655 47.841 0.091249 0.12241 0.1079 0.16188 0.22549 0.17713 0.20384 0.28987 0.24325 0 0.33445 0 0.0062496 0.0066146 0.0074055 0.01555 5.5859 -0.056464 -0.21688 -0.2673 -0.11532 -0.099069 -0.0048401 -0.11288 -0.022854 -0.031743 -0.076538 -0.049801 0.1296 0.096493 0.28735 0.28514 0.1935 0.44943 0.2284 0.35742 0.44842 0.19458 0.38482
3.0508 -0.19177 -0.19475 -0.18754 -0.22504 0 -0.25247 -0.119 -0.13912 -0.085364 -0.13835 -0.046157 47.523 0.087905 0.10582 0.11033 0.16007 0.19596 0.17377 0.20195 0.26292 0.24299 0 0.33431 0 0.0063224 0.0063301 0.0069015 0.01515 5.5086 -0.059173 -0.23058 -0.27727 -0.086943 -0.079335 0.038545 -0.087285 -0.025225 -0.093343 -0.071334 -0.037202 0.13911 0.08718 0.27749 0.28144 0.18388 0.43105 0.20876 0.34669 0.41742 0.17749 0.42166
3.0547 -0.2079 -0.20492 -0.19998 -0.19724 0 -0.21088 -0.12607 -0.1339 -0.095699 -0.1394 -0.090638 47.168 0.088008 0.091948 0.11247 0.15784 0.1795 0.17359 0.20284 0.25623 0.24372 0 0.36251 0 0.0066028 0.0060365 0.0067315 0.014721 5.9163 -0.091143 -0.20296 -0.21835 -0.10758 -0.08206 0.0057867 -0.080375 -0.066773 -0.14514 -0.066817 -0.014067 0.15408 0.096013 0.30114 0.29339 0.20548 0.46512 0.23151 0.37933 0.45972 0.20171 0.44902
3.0586 -0.22899 -0.21499 -0.21577 -0.15995 0 -0.15981 -0.15714 -0.14014 -0.12983 -0.1463 -0.13883 46.781 0.090209 0.089391 0.11203 0.15535 0.18495 0.17572 0.20534 0.27563 0.24243 0 0.41372 0 0.0066909 0.005761 0.0067507 0.014536 6.772 -0.13424 -0.16125 -0.14394 -0.16658 -0.12159 -0.085549 -0.10471 -0.12345 -0.16011 -0.0623 0.0090677 0.16904 0.10485 0.3248 0.30534 0.22708 0.49919 0.25426 0.41196 0.50203 0.22593 0.45871
3.0625 -0.23932 -0.22125 -0.22656 -0.14688 0 -0.14385 -0.2002 -0.16448 -0.17644 -0.16715 -0.1644 46.374 0.0913 0.097639 0.10928 0.15401 0.20952 0.18091 0.21251 0.31611 0.2402 0 0.47942 0 0.0061744 0.0055404 0.0066235 0.014553 7.9404 -0.16903 -0.14646 -0.11724 -0.23734 -0.19327 -0.19121 -0.16094 -0.16853 -0.13398 -0.059984 0.032553 0.18274 0.12036 0.35961 0.32383 0.25987 0.55305 0.29379 0.45917 0.57315 0.26583 0.459
3.0664 -0.23205 -0.22224 -0.22835 -0.17678 0 -0.17858 -0.2385 -0.20327 -0.21902 -0.20436 -0.16295 45.954 0.089444 0.1092 0.10628 0.15665 0.24319 0.19248 0.23036 0.36707 0.24391 0 0.55446 0 0.0050923 0.0054455 0.006307 0.014536 9.1782 -0.18963 -0.18161 -0.16229 -0.2891 -0.26719 -0.26922 -0.23285 -0.19233 -0.092268 -0.059504 0.05633 0.19538 0.14143 0.4037 0.34775 0.30198 0.62339 0.34729 0.51854 0.66827 0.31878 0.47504
3.0703 -0.21354 -0.21722 -0.22359 -0.23766 0 -0.2414 -0.25902 -0.2437 -0.24585 -0.24689 -0.15881 45.512 0.08618 0.11719 0.10499 0.16633 0.27644 0.21275 0.26212 0.41968 0.26105 0 0.63865 0 0.0040465 0.0056747 0.0061312 0.014391 10.205 -0.20652 -0.25134 -0.24803 -0.30058 -0.3069 -0.30202 -0.29316 -0.20712 -0.079042 -0.059023 0.080108 0.20802 0.16251 0.4478 0.37167 0.3441 0.69372 0.40078 0.5779 0.76339 0.37173 0.53743
3.0742 -0.19581 -0.20602 -0.21633 -0.29094 0 -0.28911 -0.25819 -0.27116 -0.25672 -0.27398 -0.18959 45.027 0.084842 0.12075 0.10608 0.18355 0.30512 0.23812 0.30318 0.47107 0.29135 0 0.7318 0 0.0037834 0.0065532 0.0063796 0.014325 10.836 -0.23589 -0.30916 -0.3133 -0.27074 -0.29766 -0.29847 -0.31814 -0.23551 -0.13286 -0.064123 0.091221 0.20915 0.17952 0.48141 0.39277 0.37932 0.75501 0.45041 0.62553 0.84993 0.41849 0.66164
3.0781 -0.18603 -0.19104 -0.20688 -0.29611 0 -0.28683 -0.24216 -0.2767 -0.26043 -0.27015 -0.27701 44.489 0.086905 0.124 0.10893 0.20411 0.3305 0.2592 0.34229 0.52281 0.32435 0 0.82695 0 0.0045384 0.0083077 0.0069045 0.01462 11.08 -0.28475 -0.30947 -0.31057 -0.22004 -0.25691 -0.27986 -0.30137 -0.29193 -0.26245 -0.069307 0.10214 0.21011 0.19648 0.51486 0.41382 0.41444 0.81616 0.49998 0.67299 0.93634 0.46516 0.83082
3.082 -0.1837 -0.1784 -0.19297 -0.24118 0 -0.22987 -0.22274 -0.26131 -0.26587 -0.23996 -0.40385 43.907 0.090179 0.13096 0.11241 0.22077 0.35572 0.26786 0.36893 0.57471 0.34708 0 0.90808 0 0.0057364 0.010741 0.0072714 0.015296 11.106 -0.34321 -0.24248 -0.23757 -0.17874 -0.21768 -0.26401 -0.25746 -0.36943 -0.43462 -0.076487 0.10418 0.20411 0.20531 0.53236 0.42684 0.43604 0.85535 0.53393 0.70118 0.99407 0.4954 0.9961
3.0859 -0.18588 -0.17531 -0.17642 -0.15643 0 -0.14819 -0.21193 -0.23629 -0.27541 -0.20827 -0.5152 43.306 0.090993 0.14167 0.1154 0.22825 0.38153 0.26483 0.38048 0.61894 0.35479 0 0.95477 0 0.006405 0.013131 0.0072663 0.016022 11.108 -0.38887 -0.14582 -0.13877 -0.16842 -0.20188 -0.25856 -0.21352 -0.43943 -0.58245 -0.086373 0.094179 0.1887 0.20315 0.52826 0.42898 0.43933 0.86481 0.54672 0.70328 1.013 0.50339 1.0978
3.0898 -0.19185 -0.18469 -0.16624 -0.097809 0 -0.091588 -0.21686 -0.21888 -0.28542 -0.203 -0.54808 42.701 0.088146 0.15266 0.11712 0.22745 0.4036 0.25965 0.38228 0.64028 0.35401 0 0.95146 0 0.0060167 0.014558 0.0071435 0.016399 11.169 -0.39941 -0.082006 -0.078313 -0.18972 -0.20906 -0.2632 -0.19511 -0.46532 -0.6335 -0.096258 0.084179 0.17329 0.20099 0.52416 0.43111 0.44261 0.87427 0.5595 0.70537 1.0319 0.51139 1.096
3.0938 -0.20155 -0.20172 -0.17225 -0.10845 0 -0.10113 -0.23608 -0.22252 -0.29061 -0.2325 -0.47305 42.082 0.084373 0.15985 0.11732 0.22444 0.41326 0.26147 0.38063 0.62467 0.35431 0 0.89602 0 0.0049917 0.014483 0.0072959 0.016305 11.218 -0.36549 -0.096047 -0.1003 -0.22563 -0.22663 -0.27415 -0.21407 -0.42377 -0.54837 -0.10727 0.058313 0.14669 0.17892 0.48265 0.41078 0.41241 0.8274 0.53052 0.66122 0.97463 0.47719 0.99146
3.0977 -0.21103 -0.21626 -0.19397 -0.18584 0 -0.18028 -0.25849 -0.24573 -0.28624 -0.27639 -0.31951 41.423 0.083615 0.16089 0.11643 0.22444 0.40234 0.2694 0.37584 0.57082 0.35752 0 0.8026 0 0.0043313 0.013124 0.00774 0.015968 11.099 -0.29716 -0.18277 -0.19855 -0.25591 -0.24537 -0.28545 -0.26221 -0.32251 -0.34946 -0.11846 0.029957 0.11833 0.15373 0.43527 0.38693 0.37694 0.77167 0.49497 0.60981 0.90543 0.43636 0.8249
3.1016 -0.21322 -0.21996 -0.21723 -0.2804 0 -0.285 -0.26761 -0.26889 -0.26802 -0.29856 -0.16305 40.708 0.086933 0.15567 0.11537 0.22662 0.36988 0.27203 0.36223 0.49544 0.35561 0 0.69656 0 0.0046692 0.011305 0.0080473 0.015723 10.663 -0.22028 -0.2877 -0.31494 -0.2696 -0.26212 -0.28827 -0.31171 -0.20169 -0.11962 -0.12865 -0.00017117 0.089216 0.12483 0.38101 0.3576 0.33469 0.70396 0.44999 0.54919 0.81921 0.38658 0.65562
3.1055 -0.20517 -0.21233 -0.22428 -0.32846 0 -0.34611 -0.25112 -0.26588 -0.23369 -0.27343 -0.078726 39.943 0.09138 0.14603 0.11486 0.22481 0.32555 0.25763 0.33508 0.42574 0.33952 0 0.60291 0 0.0056529 0.0098805 0.0078303 0.015713 9.8436 -0.1637 -0.34195 -0.372 -0.26587 -0.27092 -0.27228 -0.32477 -0.11387 0.036527 -0.13654 -0.034357 0.058362 0.087466 0.31099 0.31573 0.27688 0.60878 0.38339 0.46746 0.69401 0.31626 0.53415
3.1094 -0.19345 -0.20053 -0.20943 -0.29621 0 -0.31555 -0.21037 -0.22497 -0.18768 -0.20525 -0.090718 39.153 0.092988 0.13533 0.11479 0.21378 0.28522 0.22542 0.29718 0.38264 0.30952 0 0.53407 0 0.006298 0.0091926 0.0072131 0.01581 8.6935 -0.14275 -0.30777 -0.32389 -0.24687 -0.25898 -0.23106 -0.27386 -0.092202 0.051221 -0.14443 -0.068542 0.027508 0.0501 0.24096 0.27386 0.21907 0.5136 0.31679 0.38573 0.5688 0.24594 0.48243
3.1133 -0.18974 -0.19332 -0.18524 -0.20306 0 -0.20554 -0.16182 -0.16185 -0.1429 -0.12607 -0.15581 38.357 0.090661 0.12731 0.11431 0.19472 0.26027 0.18714 0.25828 0.36688 0.27611 0 0.48461 0 0.0059867 0.0089528 0.0067175 0.015771 7.4023 -0.14892 -0.20437 -0.19249 -0.21369 -0.21736 -0.16811 -0.16493 -0.12787 -0.063201 -0.14693 -0.095126 0.0039522 0.018945 0.18118 0.23371 0.1679 0.42771 0.25442 0.31276 0.4527 0.18239 0.4887
3.1172 -0.19944 -0.19456 -0.17246 -0.10841 0 -0.087174 -0.12751 -0.11088 -0.11418 -0.074503 -0.1957 37.549 0.086888 0.12365 0.11248 0.17457 0.24861 0.15762 0.22776 0.35943 0.25109 0 0.43779 0 0.0050909 0.0085735 0.0066766 0.015439 6.2641 -0.15487 -0.096567 -0.059395 -0.17036 -0.15573 -0.098619 -0.045364 -0.17489 -0.21755 -0.14757 -0.11909 -0.017086 -0.010066 0.12493 0.19416 0.11901 0.34504 0.19352 0.24281 0.33976 0.12116 0.51628
3.1211 -0.21504 -0.20138 -0.18237 -0.071906 0 -0.043094 -0.12058 -0.099378 -0.10684 -0.07176 -0.15604 36.71 0.084745 0.1221 0.10902 0.15994 0.23635 0.14348 0.20793 0.33733 0.23824 0 0.38116 0 0.0045588 0.0076512 0.0068576 0.014827 5.5734 -0.13471 -0.053333 -0.013462 -0.12937 -0.10232 -0.044107 0.018326 -0.18141 -0.29846 -0.14661 -0.13917 -0.034916 -0.034135 0.076936 0.15904 0.076891 0.27352 0.14007 0.18177 0.24103 0.068122 0.52194
3.125 -0.22248 -0.20784 -0.20762 -0.1147 0 -0.10674 -0.13751 -0.12667 -0.11256 -0.11114 -0.048224 35.823 0.084596 0.11779 0.10451 0.15208 0.21074 0.14037 0.19436 0.29341 0.23269 0 0.32015 0 0.00489 0.0062598 0.0067381 0.014096 5.4758 -0.08612 -0.10254 -0.088462 -0.10858 -0.084385 -0.022608 -0.014484 -0.12639 -0.23947 -0.13849 -0.14198 -0.038429 -0.036152 0.065775 0.14369 0.06496 0.25178 0.1199 0.16049 0.20576 0.051583 0.47776
3.1289 -0.21492 -0.20992 -0.22929 -0.20623 0 -0.2353 -0.16317 -0.16656 -0.11881 -0.1658 0.058529 34.895 0.084008 0.10788 0.10005 0.1475 0.1743 0.13997 0.18249 0.24464 0.22831 0 0.27845 0 0.005596 0.0049082 0.0061206 0.013489 5.8786 -0.036244 -0.21135 -0.23657 -0.11917 -0.10656 -0.039963 -0.12379 -0.035437 -0.064647 -0.13037 -0.14478 -0.041942 -0.038168 0.054615 0.12835 0.053029 0.23004 0.099734 0.13921 0.17049 0.035043 0.38814
3.1328 -0.19972 -0.20781 -0.23276 -0.28424 0 -0.33941 -0.18358 -0.19041 -0.12338 -0.20672 0.088426 33.94 0.080775 0.095744 0.096871 0.14296 0.14674 0.13891 0.17351 0.22162 0.22429 0 0.28319 0 0.0057352 0.0042316 0.0053735 0.01325 6.5131 -0.02359 -0.30617 -0.35931 -0.15549 -0.14806 -0.087301 -0.23738 0.035246 0.12426 -0.11801 -0.13446 -0.035141 -0.020068 0.076013 0.13453 0.068823 0.25583 0.11274 0.15436 0.19814 0.053277 0.29222
3.1367 -0.1913 -0.20439 -0.21815 -0.29522 0 -0.3478 -0.19482 -0.18942 -0.13733 -0.21839 0.014316 32.962 0.075607 0.089731 0.095912 0.13915 0.15068 0.14078 0.17384 0.24626 0.22452 0 0.34495 0 0.0049542 0.0046058 0.0050265 0.013494 7.1233 -0.068089 -0.32122 -0.37498 -0.19765 -0.18134 -0.14579 -0.28265 0.035249 0.20967 -0.10307 -0.1162 -0.022089 0.010223 0.11714 0.15374 0.10142 0.31044 0.14586 0.19158 0.26394 0.092585 0.24642
3.1406 -0.19709 -0.20261 -0.19793 -0.23062 0 -0.2578 -0.20137 -0.17676 -0.17092 -0.20426 -0.12452 31.952 0.071616 0.096393 0.097408 0.13953 0.19181 0.15076 0.18896 0.31407 0.23206 0 0.44828 0 0.0039018 0.0058954 0.0052028 0.014079 7.636 -0.1533 -0.24462 -0.27448 -0.22526 -0.19364 -0.19556 -0.24206 -0.048126 0.12959 -0.088018 -0.097301 -0.0085651 0.041754 0.16013 0.17456 0.13563 0.36799 0.18118 0.23098 0.33389 0.13407 0.29385
3.1445 -0.21107 -0.20407 -0.18622 -0.13512 0 -0.13499 -0.20779 -0.17145 -0.2167 -0.18161 -0.25277 30.896 0.071281 0.11372 0.10052 0.14639 0.25094 0.16949 0.21797 0.39495 0.24578 0 0.5605 0 0.0035563 0.0075 0.0055513 0.014631 8.1695 -0.2363 -0.12971 -0.12663 -0.23024 -0.19216 -0.224 -0.16493 -0.18217 -0.085608 -0.071216 -0.068855 0.012086 0.091975 0.23111 0.21963 0.1941 0.47005 0.24968 0.30315 0.46646 0.20836 0.4381
3.1484 -0.22083 -0.20898 -0.18982 -0.079247 0 -0.065089 -0.2137 -0.18205 -0.25037 -0.17039 -0.31193 29.8 0.074172 0.13132 0.1036 0.1589 0.29673 0.19247 0.25387 0.45333 0.26249 0 0.65227 0 0.0041922 0.0087178 0.0057381 0.014799 8.8788 -0.27819 -0.060798 -0.031245 -0.21866 -0.19217 -0.22988 -0.12437 -0.30824 -0.33247 -0.054413 -0.040409 0.032736 0.1422 0.3021 0.26469 0.25257 0.57211 0.31817 0.37532 0.59903 0.28265 0.63888
3.1523 -0.22002 -0.21635 -0.2063 -0.11112 0 -0.095501 -0.21653 -0.20485 -0.2524 -0.18231 -0.29629 28.687 0.077622 0.13857 0.10529 0.17466 0.3101 0.21461 0.28873 0.47327 0.28063 0 0.71448 0 0.0051061 0.009217 0.005888 0.014568 9.7864 -0.27138 -0.094309 -0.053151 -0.20336 -0.20321 -0.22269 -0.1572 -0.37534 -0.49591 -0.039728 -0.014607 0.051191 0.19026 0.36791 0.31045 0.30648 0.66866 0.38507 0.44317 0.72807 0.35362 0.83352
3.1563 -0.21312 -0.2238 -0.22728 -0.21978 0 -0.20647 -0.21763 -0.23313 -0.2303 -0.2154 -0.24951 27.571 0.079326 0.13402 0.10583 0.19208 0.30006 0.23424 0.31835 0.46979 0.30059 0 0.75927 0 0.0053792 0.0092632 0.0064301 0.014343 10.75 -0.2428 -0.21658 -0.18082 -0.19652 -0.22596 -0.21834 -0.23911 -0.3682 -0.5145 -0.027145 0.0085699 0.067466 0.23617 0.42858 0.35691 0.35586 0.75976 0.45039 0.50674 0.85361 0.42128 0.97008
3.1602 -0.20899 -0.22803 -0.24271 -0.33835 0 -0.32747 -0.22358 -0.2634 -0.21691 -0.25657 -0.2297 26.443 0.079081 0.12736 0.10715 0.21041 0.29658 0.25267 0.34272 0.47661 0.32151 0 0.80596 0 0.0048216 0.009484 0.0075185 0.014644 11.578 -0.23257 -0.35027 -0.33453 -0.20669 -0.25726 -0.23248 -0.31332 -0.31428 -0.41082 -0.014562 0.031747 0.083741 0.28209 0.48925 0.40336 0.40523 0.85085 0.5157 0.57031 0.97914 0.48895 1.0303
3.1641 -0.21143 -0.22668 -0.24486 -0.3886 0 -0.38369 -0.24044 -0.29204 -0.24263 -0.29027 -0.27006 25.27 0.078201 0.13131 0.11123 0.22775 0.32544 0.27071 0.36309 0.51864 0.33961 0 0.86365 0 0.0040802 0.01033 0.0087271 0.01564 12.164 -0.26555 -0.40714 -0.41732 -0.23726 -0.29243 -0.2726 -0.34123 -0.26552 -0.27108 -0.010174 0.039177 0.087835 0.30235 0.50723 0.42551 0.41689 0.88004 0.54307 0.59002 1.0311 0.51424 1.03
3.168 -0.21689 -0.22054 -0.23243 -0.33653 0 -0.34228 -0.26653 -0.31007 -0.30635 -0.30732 -0.35959 24.028 0.077742 0.15018 0.11799 0.24043 0.38546 0.28651 0.37926 0.59003 0.35096 0 0.92307 0 0.0038502 0.011685 0.0094208 0.016932 12.505 -0.33538 -0.34972 -0.37691 -0.28193 -0.32205 -0.33141 -0.32714 -0.26474 -0.18906 -0.0062961 0.045628 0.091171 0.321 0.52255 0.44615 0.42621 0.90538 0.56808 0.60701 1.0784 0.53689 1.0011
3.1719 -0.22026 -0.21361 -0.21282 -0.21744 0 -0.23155 -0.29136 -0.30702 -0.37247 -0.30777 -0.4517 22.729 0.077619 0.17507 0.12474 0.24553 0.44734 0.29684 0.38962 0.65569 0.35561 0 0.96218 0 0.0041269 0.012977 0.0094197 0.017822 12.611 -0.40893 -0.21711 -0.24016 -0.3215 -0.33163 -0.38596 -0.30016 -0.31712 -0.21027 -0.0059632 0.045126 0.089211 0.32593 0.51697 0.45143 0.41717 0.89846 0.57225 0.60247 1.0856 0.53756 0.97125
3.1758 -0.22047 -0.21027 -0.19915 -0.11097 0 -0.12324 -0.30179 -0.28229 -0.39761 -0.29667 -0.4922 21.407 0.077254 0.1903 0.12818 0.2438 0.47522 0.2996 0.39272 0.67614 0.35758 0 0.95993 0 0.0043263 0.013688 0.0092047 0.017847 12.43 -0.44517 -0.096821 -0.097361 -0.33054 -0.31068 -0.40617 -0.27971 -0.38604 -0.31005 -0.01139 0.033328 0.078647 0.30855 0.47742 0.43177 0.3783 0.83916 0.54256 0.56297 1.0277 0.50251 0.95358
3.1797 -0.21966 -0.2115 -0.20134 -0.084867 0 -0.087901 -0.29014 -0.25014 -0.36279 -0.27787 -0.45034 20.092 0.0766 0.18585 0.12722 0.23948 0.45361 0.29478 0.38826 0.63675 0.36005 0 0.90884 0 0.004066 0.013756 0.0094055 0.017134 11.882 -0.41729 -0.06436 -0.043811 -0.29482 -0.26483 -0.37146 -0.26231 -0.41791 -0.41616 -0.016817 0.02153 0.068083 0.29117 0.43787 0.41211 0.33944 0.77985 0.51287 0.52347 0.96977 0.46746 0.94768
3.1836 -0.21817 -0.21377 -0.21754 -0.1497 0 -0.14888 -0.25812 -0.22913 -0.28435 -0.25211 -0.33728 18.778 0.076218 0.16518 0.12403 0.23628 0.39789 0.28336 0.37645 0.5582 0.36093 0 0.81908 0 0.0036432 0.013505 0.010107 0.016279 10.977 -0.32814 -0.1345 -0.11507 -0.22653 -0.21622 -0.2866 -0.23815 -0.37984 -0.45771 -0.026766 0.001652 0.051307 0.25268 0.37095 0.36513 0.27773 0.67477 0.45157 0.45715 0.85232 0.40172 0.94442
3.1875 -0.21288 -0.21187 -0.23412 -0.25592 0 -0.26403 -0.21529 -0.22477 -0.19836 -0.22043 -0.20204 17.434 0.076483 0.14221 0.12208 0.23366 0.34085 0.26619 0.35721 0.47999 0.35428 0 0.71287 0 0.0036403 0.01317 0.010724 0.015869 9.8701 -0.21178 -0.2558 -0.26006 -0.16114 -0.18774 -0.18503 -0.21146 -0.28328 -0.40706 -0.037703 -0.019993 0.033172 0.20957 0.29805 0.31218 0.21103 0.55967 0.38336 0.38498 0.72186 0.32926 0.92965
3.1914 -0.20142 -0.2034 -0.23582 -0.33068 0 -0.35036 -0.17476 -0.22381 -0.13642 -0.18767 -0.105 16.032 0.077036 0.12999 0.12294 0.22747 0.30722 0.24432 0.33039 0.43092 0.33644 0 0.61313 0 0.0041536 0.012558 0.010572 0.016072 8.7948 -0.11794 -0.34745 -0.37369 -0.13397 -0.18438 -0.11343 -0.19766 -0.17581 -0.28934 -0.048433 -0.040931 0.015471 0.16576 0.22675 0.25701 0.14674 0.44564 0.31455 0.31533 0.59127 0.25762 0.88749
3.1953 -0.18688 -0.1908 -0.21814 -0.32495 0 -0.33916 -0.14848 -0.20816 -0.11215 -0.16091 -0.081833 14.57 0.077163 0.13094 0.12479 0.21421 0.29705 0.21985 0.29696 0.41061 0.31028 0 0.5326 0 0.0045999 0.011218 0.0095352 0.01657 7.905 -0.084062 -0.35021 -0.36941 -0.15434 -0.19051 -0.10408 -0.20126 -0.10731 -0.15857 -0.058575 -0.059858 -0.00099601 0.11993 0.15999 0.19556 0.089262 0.33465 0.24406 0.25289 0.46034 0.18831 0.80707
3.1992 -0.17621 -0.17911 -0.19073 -0.23987 0 -0.22572 -0.14275 -0.17476 -0.1219 -0.14406 -0.11988 13.075 0.076603 0.13631 0.12423 0.19466 0.29022 0.19548 0.25975 0.3959 0.28291 0 0.46945 0 0.0043752 0.0089981 0.0081562 0.016836 7.1861 -0.11042 -0.25959 -0.2411 -0.199 -0.18607 -0.15207 -0.20367 -0.095977 -0.061578 -0.068717 -0.078786 -0.017463 0.074114 0.093242 0.13411 0.031787 0.22367 0.17357 0.19044 0.32941 0.11899 0.69129
3.2031 -0.17319 -0.17146 -0.1688 -0.12161 0 -0.07677 -0.15431 -0.14026 -0.15035 -0.13477 -0.16523 11.568 0.075845 0.13478 0.11947 0.17332 0.26635 0.1732 0.223 0.36422 0.25968 0 0.41203 0 0.003611 0.0064069 0.0071023 0.016494 6.508 -0.15751 -0.12543 -0.068957 -0.23014 -0.16516 -0.21458 -0.17985 -0.11893 -0.01493 -0.074641 -0.089657 -0.028246 0.041474 0.054027 0.086448 0.0024307 0.15394 0.12511 0.15847 0.24474 0.076591 0.56037
3.207 -0.17371 -0.16645 -0.16042 -0.03333 0 0.013002 -0.16995 -0.12434 -0.1747 -0.1277 -0.15977 10.052 0.075681 0.12231 0.11207 0.15471 0.22258 0.1537 0.19109 0.31284 0.24121 0 0.34982 0 0.0031196 0.0043784 0.00661 0.015522 5.7673 -0.17223 -0.022011 0.036036 -0.22225 -0.13808 -0.23599 -0.12776 -0.13275 -0.0064029 -0.078756 -0.097073 -0.036589 0.01449 0.026627 0.044697 -0.014861 0.10192 0.086095 0.13957 0.17993 0.045739 0.44461
3.2109 -0.16893 -0.15955 -0.1611 -0.020831 0 -0.013094 -0.17247 -0.12904 -0.17132 -0.12026 -0.084978 8.5095 0.076563 0.10487 0.10554 0.14071 0.17485 0.13751 0.16744 0.25858 0.22594 0 0.28349 0 0.0035426 0.0035712 0.0064312 0.014236 4.9849 -0.12695 -0.0054933 0.0095595 -0.17621 -0.11676 -0.18502 -0.076516 -0.10691 -0.013476 -0.081927 -0.10293 -0.043787 -0.0089632 0.0055396 0.0077496 -0.02592 0.060281 0.052898 0.12707 0.12695 0.02126 0.36893
3.2148 -0.1535 -0.14718 -0.15933 -0.086659 0 -0.13232 -0.15134 -0.13593 -0.12914 -0.11369 0.020063 6.9302 0.078305 0.092472 0.10236 0.13094 0.14347 0.12606 0.15364 0.22131 0.21449 0 0.22674 0 0.0046379 0.0038254 0.0062228 0.013109 4.2833 -0.041752 -0.080091 -0.12206 -0.11309 -0.10136 -0.078926 -0.060133 -0.045681 -0.021799 -0.07927 -0.099169 -0.043915 -0.010607 0.023439 0.0004686 0.0015206 0.082767 0.055617 0.15413 0.14698 0.036147 0.34033
3.2188 -0.13019 -0.12974 -0.14647 -0.18516 0 -0.25642 -0.11105 -0.12474 -0.062439 -0.10824 0.083182 5.3202 0.08013 0.090196 0.10205 0.12462 0.13625 0.12075 0.14879 0.20781 0.20968 0 0.19799 0 0.0055091 0.0042875 0.0058838 0.012501 3.7843 0.02935 -0.19213 -0.26135 -0.057765 -0.08336 0.023846 -0.082307 0.015557 -0.031375 -0.076614 -0.095407 -0.044042 -0.01225 0.041339 -0.0068124 0.028961 0.10525 0.058336 0.18119 0.16702 0.051035 0.34718
3.2227 -0.10653 -0.11111 -0.12217 -0.24559 0 -0.29206 -0.07004 -0.093992 -0.0078814 -0.09926 0.051842 3.6983 0.080913 0.094599 0.10203 0.12127 0.14372 0.12069 0.14953 0.20971 0.21241 0 0.20716 0 0.0055241 0.0041275 0.0055167 0.012454 3.5256 0.038693 -0.25995 -0.307 -0.026617 -0.0605 0.060741 -0.11009 0.035233 -0.049907 -0.072841 -0.090449 -0.042732 -0.0067937 0.070396 0.0014217 0.066726 0.15059 0.073758 0.21577 0.21146 0.076996 0.36982
3.2266 -0.087721 -0.095108 -0.092222 -0.21646 0 -0.20547 -0.049356 -0.062518 -0.0010676 -0.081333 -0.063895 2.0786 0.079707 0.098145 0.10019 0.11991 0.14918 0.12226 0.15144 0.21435 0.21852 0 0.24698 0 0.0049122 0.0032339 0.0051799 0.01266 3.4559 -0.019598 -0.22663 -0.22137 -0.024469 -0.044419 0.008131 -0.10575 -0.0055507 -0.081331 -0.068255 -0.084622 -0.040377 0.003826 0.10757 0.02094 0.112 0.21256 0.09842 0.25582 0.27364 0.11101 0.39222
3.2305 -0.073014 -0.081887 -0.063271 -0.1046 0 -0.04594 -0.058445 -0.050719 -0.048375 -0.057361 -0.19244 0.46079 0.076611 0.096947 0.096836 0.11902 0.14367 0.12202 0.15162 0.21585 0.22127 0 0.29519 0 0.0044215 0.0022748 0.0048051 0.012688 3.4775 -0.1065 -0.1025 -0.053354 -0.046216 -0.050383 -0.10045 -0.065358 -0.088753 -0.11857 -0.063784 -0.078982 -0.038114 0.014211 0.1443 0.040483 0.15679 0.27404 0.12279 0.29519 0.33514 0.14455 0.40594
3.2344 -0.058084 -0.067189 -0.039558 0.023078 0 0.088015 -0.08765 -0.061104 -0.11889 -0.040913 -0.24895 -1.1649 0.07329 0.094013 0.094186 0.11801 0.13233 0.12049 0.15033 0.21621 0.21678 0 0.32659 0 0.004477 0.0020669 0.0043689 0.012342 3.4804 -0.16787 0.036642 0.095998 -0.078669 -0.079226 -0.19574 -0.02418 -0.16888 -0.14525 -0.065395 -0.08321 -0.040679 0.012177 0.1578 0.061294 0.17593 0.30957 0.13187 0.29828 0.36022 0.15273 0.40655
3.2383 -0.038953 -0.044976 -0.022037 0.085065 0 0.1167 -0.1125 -0.076857 -0.16565 -0.044904 -0.19769 -2.8069 0.072083 0.094849 0.094056 0.11814 0.12732 0.12193 0.14988 0.21754 0.20635 0 0.32687 0 0.0047918 0.0028047 0.0040338 0.011836 3.3446 -0.17227 0.10116 0.14054 -0.10374 -0.11151 -0.21962 -0.022032 -0.20114 -0.14581 -0.067005 -0.087438 -0.043244 0.010142 0.1713 0.082104 0.19507 0.34511 0.14095 0.30137 0.3853 0.16091 0.39031
3.2422 -0.01294 -0.011578 -0.0075611 0.048442 0 0.034661 -0.10718 -0.077483 -0.15923 -0.065206 -0.081378 -4.4658 0.073699 0.10001 0.095635 0.12043 0.13437 0.1288 0.15107 0.21554 0.1927 0 0.29893 0 0.0047948 0.0038454 0.0039986 0.011601 2.9407 -0.12856 0.054984 0.06511 -0.10522 -0.12121 -0.16323 -0.062551 -0.17091 -0.11852 -0.074468 -0.099666 -0.049862 -0.0072638 0.15864 0.09092 0.18631 0.34257 0.12859 0.27094 0.36304 0.14123 0.35647
3.2461 0.02259 0.031602 0.011837 -0.041083 0 -0.084459 -0.059357 -0.054194 -0.10552 -0.077171 0.0073907 -6.1353 0.075342 0.10258 0.095262 0.12188 0.14578 0.13617 0.15025 0.20122 0.17468 0 0.25724 0 0.0042898 0.0042559 0.0041898 0.011808 2.1561 -0.074061 -0.053559 -0.064383 -0.076169 -0.095523 -0.067771 -0.10616 -0.10433 -0.08251 -0.088855 -0.12136 -0.061274 -0.042853 0.11505 0.085547 0.14455 0.29498 0.090869 0.20085 0.28479 0.088582 0.31155
3.25 0.069443 0.078679 0.04614 -0.091206 0 -0.13755 0.021809 -0.011361 -0.034927 -0.053043 -0.0049979 -7.8049 0.071641 0.093774 0.088467 0.11451 0.14571 0.13231 0.13977 0.16812 0.14652 0 0.21367 0 0.0035693 0.0036294 0.0041866 0.012052 0.93685 -0.04566 -0.12471 -0.14304 -0.020677 -0.041663 0.010899 -0.10291 -0.050265 -0.070283 -0.10324 -0.14305 -0.072685 -0.078443 0.071463 0.080175 0.10278 0.24739 0.053149 0.13076 0.20653 0.035939 0.26654
3.2539 0.12484 0.12267 0.099643 -0.034692 0 -0.062762 0.10945 0.042517 0.023976 0.013299 -0.11414 -9.4619 0.058539 0.071556 0.072765 0.089904 0.12246 0.10672 0.11167 0.11622 0.10251 0 0.16455 0 0.0029279 0.0023923 0.0035456 0.0115 -0.69439 -0.055103 -0.081001 -0.094825 0.051073 0.023694 0.044136 -0.033516 -0.043841 -0.10487 -0.12938 -0.17827 -0.089778 -0.14624 -0.024825 0.040786 0.0038813 0.11572 -0.029777 -0.0026583 0.027996 -0.072056 0.22439
3.2578 0.17928 0.15917 0.16368 0.11745 0 0.11719 0.17359 0.10105 0.06237 0.098295 -0.23386 -11.094 0.037049 0.043292 0.04909 0.045844 0.07583 0.05847 0.061412 0.047745 0.041517 0 0.088226 0 0.0022542 0.0012541 0.0022173 0.0094183 -2.658 -0.081985 0.075526 0.076805 0.12827 0.08877 0.045765 0.077668 -0.077083 -0.1738 -0.15686 -0.21503 -0.10752 -0.21771 -0.12712 -0.0024791 -0.10153 -0.025529 -0.11786 -0.1433 -0.16197 -0.18636 0.1677
3.2617 0.22077 0.18763 0.21833 0.28485 0 0.30911 0.19907 0.15767 0.089198 0.16717 -0.25314 -12.696 0.013061 0.01887 0.020767 -0.011429 0.013044 -0.0030388 -0.011036 -0.04022 -0.033454 0 -0.043637 0 0.0012266 0.00027338 0.00058313 0.005621 -4.8535 -0.085778 0.26606 0.2886 0.19971 0.15031 0.052417 0.18472 -0.09971 -0.22111 -0.1862 -0.25295 -0.12471 -0.2944 -0.23756 -0.05424 -0.21673 -0.18261 -0.213 -0.29249 -0.36887 -0.3086 0.060922
[truncated: 3,256,280 more chars]
