# Supplementary material for: Dataset from dynamic shake-table testing of five full-scale single leaf and cavity URM walls subjected to out-of-plane two-way bending
Source: Data Brief. 2019 Mar 20;24:103854. doi: 10.1016/j.dib.2019.103854 (PMC6480314; doi:10.1016/j.dib.2019.103854)
Supplement: Multimedia component 2 [file mmc2.zip › DATA/CAV-000-RF/Test12.txt]

0 0.00098786 -0.0028058 -0.00055321 -0.0032852 0 -0.0028927 0.00024945 -0.0020975 0.0029422 -0.0010069 0.0013879 -0.52684 -0.0026047 -0.0015577 0.0029021 0.00075716 -0.0010444 0.0019541 -0.0031688 -0.0068008 0.00084203 0 0.0069376 0 -0.00041569 -0.00089067 0.0010468 -0.00098034 0.071924 -0.0015497 -0.0036317 -0.0035674 -0.00055149 -0.0016211 -0.0031732 -0.0033967 -0.0036774 0.003402 0.009037 0.0086189 0.00585 0.017797 0.041737 -0.051487 -0.10914 -0.028941 -0.060822 -0.073485 -0.10452 -0.11017 0.0017012
0.003906 0.00044717 -0.0050412 -0.00052984 -0.0043939 0 -0.006958 -0.002584 -0.0016648 0.0021726 -0.0038199 0.0012463 -0.51983 -0.0062325 0.0012062 0.0027754 0.0037783 -0.0035305 0.0033774 -0.0029661 -0.0066668 6.8399e-05 0 0.0008338 0 -0.00057371 -0.0012847 0.0006255 -0.0011513 0.11984 0.0011464 -0.0056609 -0.0058714 -0.0028878 -0.0038371 -0.0069854 0.0029753 -0.0060746 0.0035614 0.012509 0.011265 0.02015 0.014501 0.051717 -0.042534 -0.095472 -0.021419 -0.050815 -0.06162 -0.089031 -0.10355 0.0070777
0.007813 -0.00014152 -0.0054759 -0.00026399 -0.0041294 0 -0.007039 -0.0046764 -0.0014579 0.00022467 -0.0052591 0.0016907 -0.53654 -0.0051038 0.0039056 0.0040362 0.0055442 -0.0031954 0.0023535 -0.0028417 -0.00011816 0.0012889 0 -0.0030286 0 -0.00029128 -0.00069239 0.0003156 -0.00067479 0.1205 0.0031552 -0.0061177 -0.005546 -0.0048378 -0.0046385 -0.0080427 0.0090617 -0.0057572 0.0031684 0.015922 0.013892 0.034359 0.011141 0.061618 -0.033644 -0.081753 -0.013933 -0.040848 -0.049828 -0.07361 -0.096913 0.0074573
0.011719 -0.00090419 -0.0042519 -0.00018565 -0.0030457 0 -0.0039028 -0.0054311 -0.002216 -0.0012248 -0.0048869 0.0017722 -0.56943 0.00080989 0.0054626 0.0051516 0.0041634 -0.00018778 -2.7463e-05 -0.0023418 0.0083937 0.002886 0 -0.0021449 0 0.00017826 0.00020902 0.00066016 -0.00014351 0.090614 0.0039627 -0.0046297 -0.0032873 -0.0063899 -0.0047634 -0.0074132 0.012499 -0.0040015 0.0028165 0.016029 0.015487 0.043379 0.0040832 0.067037 -0.028289 -0.065421 -0.0084952 -0.033134 -0.042108 -0.062031 -0.08918 0.0026199
0.015625 -0.0019033 -0.0027712 -0.00061507 -0.0018648 0 -0.00095949 -0.0051683 -0.0037792 -0.001068 -0.0042546 -1.1218e-05 -0.5957 0.0066331 0.0042048 0.0040648 0.00086667 0.0034229 -0.0014326 -0.0014417 0.012822 0.0029759 0 0.0022301 0 0.00044881 0.00049973 0.001378 -0.00013182 0.070691 0.0036202 -0.0021842 -0.0011516 -0.0074115 -0.005372 -0.0066359 0.013216 -0.0027378 0.0021026 0.016136 0.017082 0.0524 -0.0029744 0.072457 -0.022933 -0.049089 -0.003057 -0.025419 -0.034389 -0.050452 -0.081446 -0.002423
0.019531 -0.0028528 -0.0021184 -0.0014231 -0.00090893 0 -0.00068156 -0.0045772 -0.0052356 3.5782e-05 -0.0047816 -0.0036559 -0.59761 0.007619 0.00021948 0.0010666 -0.0013001 0.0053945 -0.00032981 -0.00023775 0.010783 0.0014301 0 0.0064964 0 0.00033028 -5.7703e-05 0.0017675 -0.00049805 0.081595 0.0026047 -0.0001428 -0.00046572 -0.0075701 -0.0064834 -0.0061346 0.012567 -0.0029307 5.8298e-05 0.014728 0.017828 0.057803 -0.010537 0.074914 -0.01993 -0.034339 0.00054622 -0.019873 -0.029829 -0.04245 -0.07464 -0.0023385
0.023438 -0.0032679 -0.0020427 -0.0021849 -0.00016408 0 -0.0024473 -0.0039813 -0.0055893 0.0002284 -0.0060111 -0.0071491 -0.57911 0.0040553 -0.0036544 -0.0011264 -0.00072728 0.0049503 0.0026048 0.0013691 0.0051614 -0.00010074 0 0.0080077 0 -3.2095e-05 -0.00079695 0.0015103 -0.00052526 0.1072 0.0012618 0.00084156 -0.00084236 -0.0066363 -0.0067895 -0.0053737 0.01091 -0.0040324 -0.0033961 0.011519 0.017565 0.058905 -0.018698 0.07385 -0.019721 -0.021473 0.0019682 -0.016904 -0.029026 -0.038701 -0.068936 0.0032791
0.027344 -0.0028994 -0.0015642 -0.0025832 0.00028534 0 -0.0038153 -0.003185 -0.0044146 -0.001639 -0.0062811 -0.00831 -0.56149 0.00065818 -0.0040742 -0.00052503 0.0012482 0.0027672 0.0050042 0.003398 0.00081418 -7.1492e-05 0 0.0070392 0 -0.00031143 -0.00083114 0.00094492 0.0002042 0.11884 -0.00056921 0.00098239 -0.0011145 -0.0047642 -0.0051781 -0.0041361 0.0068817 -0.00482 -0.0067901 0.0083095 0.017302 0.060007 -0.02686 0.072786 -0.019512 -0.0086057 0.0033902 -0.013934 -0.028223 -0.034951 -0.063232 0.0098085
0.03125 -0.0019389 -0.00033898 -0.0025938 0.00014132 0 -0.0033346 -0.0019705 -0.0020973 -0.0046881 -0.0048395 -0.0069926 -0.56219 0.0011923 -0.00073651 0.0015041 0.0021607 -0.00017696 0.0048065 0.0052602 4.2036e-05 0.0012871 0 0.0057807 0 -0.00029713 5.6597e-05 0.00057135 0.0012077 0.10932 -0.0032901 0.00072776 -0.00081897 -0.0023882 -0.0021986 -0.003042 -0.00060033 -0.0045977 -0.0082645 0.0030822 0.015278 0.054865 -0.033137 0.066514 -0.022697 -0.0025871 0.0013096 -0.015049 -0.032639 -0.03715 -0.060036 0.012624
0.035156 -0.00076569 0.00091165 -0.0023163 -0.00067351 0 -0.0016229 -0.00055971 0.00042058 -0.0067092 -0.0027436 -0.0051605 -0.57814 0.0043434 0.0027596 0.0016175 0.0013172 -0.0032311 0.0019646 0.005856 0.0013184 0.002301 0 0.005772 0 -7.0851e-05 0.0011869 0.00044138 0.0015244 0.096019 -0.0068533 0.00027817 -0.00045028 0.00011945 0.00034706 -0.002616 -0.010054 -0.0035608 -0.0074181 -0.0023782 0.013052 0.049003 -0.039196 0.059641 -0.026273 0.0026406 -0.0011755 -0.016636 -0.037657 -0.040036 -0.05713 0.011704
0.039063 0.00042492 0.0013746 -0.0017517 -0.0015802 0 6.952e-05 0.00057014 0.0022074 -0.0062217 -0.0015021 -0.0047133 -0.58987 0.0053873 0.0021985 -0.0013717 0.00042542 -0.0056015 -0.0015983 0.0045113 0.0019001 0.0017155 0 0.006518 0 9.0101e-05 0.0016147 0.00017037 0.00074309 0.091929 -0.010352 -0.0002453 -0.00041045 0.0025782 0.0013251 -0.0022465 -0.017752 -0.0021699 -0.0057146 -0.0079772 0.010492 0.042149 -0.043743 0.051843 -0.029979 0.0053038 -0.0043573 -0.018861 -0.043238 -0.043416 -0.054603 0.010862
0.042969 0.0016452 0.0012356 -0.00084124 -0.0015898 0 0.0015217 0.0013019 0.002871 -0.0038097 -0.0012316 -0.0054683 -0.58141 0.0016793 -0.0029033 -0.0044713 0.0013738 -0.0059878 -0.0036389 0.0018348 0.00092884 -1.9957e-05 0 0.0064358 0 -1.5408e-05 0.00098874 -0.00047791 -0.00050884 0.082906 -0.012377 -0.00047172 -0.0002093 0.0047747 0.0014759 -0.00063402 -0.020525 -0.00045177 -0.0048156 -0.01385 0.0072719 0.033335 -0.045304 0.042218 -0.033939 0.0028999 -0.0089154 -0.022346 -0.049931 -0.047772 -0.052825 0.012642
0.046875 0.0028 0.001465 0.00030769 -0.00017851 0 0.0032225 0.0021125 0.0026965 -0.0013922 -0.00063981 -0.0054744 -0.55603 -0.004199 -0.0084691 -0.0033801 0.0038864 -0.0035298 -0.0033149 -0.00056421 -0.00027435 -0.001403 0 0.0047271 0 -0.00032047 -0.0001584 -0.0011713 -0.0011764 0.041643 -0.011895 1.2356e-05 0.00094608 0.0062549 0.002416 0.0025687 -0.018116 0.00191 -0.0045998 -0.019723 0.0040522 0.024522 -0.046866 0.032592 -0.037899 0.0004961 -0.013473 -0.025832 -0.056624 -0.052127 -0.051046 0.014737
0.050781 0.0035123 0.0025162 0.0013571 0.0020526 0 0.0047748 0.0035106 0.0022898 -0.00024531 0.0012019 -0.0031774 -0.5333 -0.0070467 -0.009637 0.0026279 0.0057686 0.00067135 -0.0015125 -0.0013916 -0.00041152 -0.0016037 0 0.0020254 0 -0.00055416 -0.00090458 -0.0012912 -0.00081893 -0.036657 -0.008906 0.0010521 0.0029035 0.0065355 0.0045266 0.0058968 -0.012748 0.0048575 -0.0031546 -0.024228 0.0014055 0.017183 -0.044547 0.0239 -0.039563 -0.0046861 -0.01779 -0.028106 -0.060951 -0.053212 -0.048111 0.012043
0.054688 0.0034192 0.0035581 0.0019883 0.0036918 0 0.0045941 0.0052388 0.0020372 0.00014632 0.0035809 0.001034 -0.53192 -0.0044207 -0.0053732 0.0093228 0.0053395 0.0035758 0.00030094 -0.000718 0.00011699 -0.0012523 0 -0.00067875 0 -0.00049205 -0.00071407 -0.00062028 5.3037e-05 -0.12018 -0.0043425 0.0017788 0.0043349 0.005591 0.0062167 0.0072471 -0.0067457 0.0075472 0.0010778 -0.028336 -0.0010756 0.010271 -0.041106 0.015479 -0.040564 -0.010672 -0.022036 -0.03003 -0.064594 -0.053351 -0.044841 0.0022322
0.058594 0.0026459 0.0032856 0.0021995 0.0036281 0 0.0018056 0.0062124 0.0018807 0.001279 0.005001 0.0054675 -0.55501 0.0010493 0.00075261 0.011473 0.0031926 0.0025916 0.0014623 0.00032124 -1.6874e-05 -0.0014517 0 -0.0033418 0 -0.00014782 0.000195 0.00034827 0.00065508 -0.16784 0.00061592 0.0013744 0.0040103 0.0040332 0.0055463 0.0059712 -0.00092622 0.0088388 0.0072651 -0.031666 -0.0030572 0.0044213 -0.036936 0.0079349 -0.040668 -0.016237 -0.025863 -0.031179 -0.067027 -0.052024 -0.040928 -0.011201
0.0625 0.0018519 0.0014532 0.0022807 0.0019748 0 -0.001897 0.0054391 0.0016086 0.0038188 0.0050904 0.008923 -0.58947 0.0045935 0.0042428 0.0079818 0.0014035 -0.0016918 0.0024538 0.00079607 -0.0011342 -0.0022742 0 -0.0067882 0 0.00027049 0.0011363 0.0008514 0.00078265 -0.16958 0.0051784 3.6828e-05 0.0021865 0.0026612 0.0024581 0.0035751 0.0048805 0.0082574 0.01254 -0.032156 -0.0032172 0.0024456 -0.030107 0.0035932 -0.037502 -0.020263 -0.028162 -0.029501 -0.065044 -0.045349 -0.034672 -0.021738
0.066406 0.0016746 -0.00065798 0.0024619 -1.4196e-05 0 -0.003168 0.0030593 0.001291 0.0067445 0.0050987 0.011434 -0.61714 0.0039517 0.0038209 0.0026662 0.0013242 -0.0054722 0.0040515 0.00078824 -0.0020376 -0.0025993 0 -0.011354 0 0.0005726 0.0015485 0.00058756 0.00087047 -0.15461 0.0090478 -0.0010042 0.00047205 0.0017826 -0.00092213 0.0022018 0.010434 0.0064523 0.014477 -0.032646 -0.0033773 0.00046992 -0.023279 -0.00074854 -0.034335 -0.02429 -0.030461 -0.027823 -0.063062 -0.038674 -0.028415 -0.025556
0.070313 0.0020978 -0.0014482 0.0026401 -0.00091462 0 -0.00031284 0.00040573 0.0012959 0.008307 0.0062373 0.013273 -0.62676 0.00082078 0.001883 -2.307e-05 0.0025088 -0.0050127 0.006271 0.00088948 -0.0015328 -0.0015485 0 -0.015846 0 0.00073532 0.001357 -3.0674e-05 0.0012754 -0.15806 0.012086 -0.00061607 0.00025229 0.0010286 -0.0023274 0.0025484 0.01476 0.0046865 0.013124 -0.030256 -0.0017084 0.0015362 -0.016163 -0.0021316 -0.029516 -0.024691 -0.031346 -0.024284 -0.058008 -0.028868 -0.020796 -0.024282
0.074219 0.0024264 -0.00056577 0.0025213 -0.00012731 0 0.0045529 -0.0010567 0.0017974 0.0077376 0.0078542 0.013783 -0.61883 -0.0017889 0.0012808 0.00053065 0.003656 -0.00027002 0.0081604 0.0011025 1.2904e-05 0.0001774 0 -0.018053 0 0.0008458 0.00086764 -0.00034319 0.0017174 -0.18278 0.014004 0.0010865 0.0014069 -0.00012067 -0.0015241 0.0034582 0.017072 0.0038533 0.010521 -0.026348 0.00092494 0.0042064 -0.0088953 -0.0019545 -0.023824 -0.023179 -0.031487 -0.019764 -0.051335 -0.017411 -0.012459 -0.022243
0.078125 0.0019351 0.00088684 0.0020244 0.0018363 0 0.0072046 -0.00090049 0.0023493 0.0059149 0.0077858 0.01178 -0.60265 -0.0027275 0.0022879 0.0012637 0.0040377 0.00484 0.0085603 0.00056752 0.0010629 0.00076697 0 -0.016365 0 0.00093439 0.00039786 -0.00011109 0.0015808 -0.1978 0.014399 0.0028101 0.0026701 -0.0016664 -0.00028286 0.0034622 0.017425 0.0039002 0.0083929 -0.0221 0.0037286 0.0070263 -0.0018539 -0.0015356 -0.018209 -0.021201 -0.031512 -0.015271 -0.044562 -0.0059968 -0.0041993 -0.021504
0.082031 0.00055696 0.0016422 0.0014553 0.0038026 0 0.00541 8.9923e-05 0.0021387 0.0043555 0.0046915 0.0071814 -0.5897 -0.0029443 0.0029496 -0.0004183 0.0036803 0.0060302 0.0070416 -0.0014443 0.00074462 -0.00074014 0 -0.010983 0 0.00091446 3.0849e-05 0.00029594 0.00070682 -0.17273 0.013036 0.0033156 0.0030633 -0.0029947 -0.00029969 0.0023681 0.016133 0.0040424 0.006621 -0.014584 0.008167 0.011285 0.0030165 0.0012054 -0.013333 -0.014737 -0.030439 -0.011039 -0.036835 0.0050125 0.0033177 -0.019988
0.085938 -0.0010372 0.0015103 0.0011985 0.004632 0 0.0011351 0.00079658 0.00079367 0.0036379 -0.00023395 0.0017717 -0.58675 -0.0032706 0.0019423 -0.0035597 0.0025544 0.0026238 0.004196 -0.0043745 -0.00017999 -0.0031248 0 -0.003735 0 0.00070905 -0.00032229 0.00032655 -0.00030023 -0.10862 0.010039 0.0025077 0.0026911 -0.0034208 -0.0014403 0.0011389 0.012855 0.0034174 0.0040196 -0.0070691 0.012605 0.015543 0.0078869 0.0039464 -0.0084578 -0.0082727 -0.029365 -0.0068076 -0.029107 0.016022 0.010835 -0.014345
0.089844 -0.0019754 0.0012188 0.0012539 0.0037414 0 -0.0015314 0.00073253 -0.0010966 0.0028814 -0.0041558 -0.0021168 -0.59207 -0.0030046 0.00034415 -0.0050997 0.0003894 -0.0019877 0.0011796 -0.0064662 -0.00038044 -0.0039151 0 0.003122 0 0.00040559 -0.00068934 -0.0002019 -0.00065578 -0.033006 0.0058241 0.0012893 0.0021403 -0.0027508 -0.0021487 0.00046608 0.0068682 0.0016112 0.00027035 0.0011731 0.016993 0.018734 0.010757 0.0064799 -0.0054771 -0.0014532 -0.028271 -0.0045636 -0.022892 0.024123 0.016294 -0.0041792
0.09375 -0.0017837 0.0012491 0.0011768 0.0013517 0 -0.00050575 0.00019543 -0.0023994 0.00077163 -0.0051617 -0.0037367 -0.59737 -0.0010501 0.00028615 -0.0037868 -0.0023672 -0.0037405 -0.00095972 -0.0061868 0.00034566 -0.0018038 0 0.0080529 0 0.00022537 -0.00091396 -0.00097053 -0.00020658 0.03012 0.00088824 0.00049481 0.0014894 -0.0013019 -0.0013252 -3.9567e-05 -0.001538 -0.0011653 -0.0033977 0.01005 0.021336 0.020994 0.01188 0.0088324 -0.0041509 0.0056767 -0.027157 -0.0040546 -0.017998 0.029685 0.019957 0.0068793
0.097656 -0.00058127 0.0012249 0.00055902 -0.001537 0 0.0024948 -0.0003053 -0.0024472 -0.0029218 -0.003754 -0.0044431 -0.59541 0.0021315 0.0022549 -0.0017046 -0.0039317 -0.001625 -0.001671 -0.0036041 0.00092267 0.0019084 0 0.010709 0 0.00030313 -0.00077934 -0.001493 0.00046229 0.078233 -0.0042812 0.00016539 0.00031892 0.0004892 0.00056654 -0.0010437 -0.010264 -0.0041383 -0.0055574 0.018927 0.02568 0.023254 0.013003 0.011185 -0.0028247 0.012807 -0.026044 -0.0035456 -0.013103 0.035247 0.02362 0.014162
0.10156 0.0010955 0.00060805 -0.00043429 -0.0035287 0 0.0041608 -0.00054489 -0.0016006 -0.0068186 -0.001898 -0.0059074 -0.58789 0.0045038 0.0043611 -0.0016363 -0.0024131 0.0018745 -0.00097376 -0.00035274 0.00057289 0.0044133 0 0.01178 0 0.000514 -0.00024939 -0.001518 0.00072684 0.11799 -0.0091416 -0.00013139 -0.0013229 0.0023008 0.0022682 -0.0022044 -0.016492 -0.006196 -0.0062447 0.026323 0.028292 0.021943 0.01117 0.011139 -0.0051251 0.015592 -0.025379 -0.0079326 -0.012541 0.033956 0.022484 0.015783
0.10547 0.0025467 -0.00027476 -0.0010836 -0.0035783 0 0.0030874 -0.00050407 -0.00077671 -0.0088841 -0.001002 -0.0080093 -0.5853 0.0045339 0.0044952 -0.0035978 0.001955 0.0036612 0.00056193 0.0017194 5.2909e-05 0.0040004 0 0.012479 0 0.00056607 0.00042816 -0.0011346 0.00059191 0.14363 -0.013036 -0.00053259 -0.0024196 0.003774 0.0031963 -0.0022091 -0.018753 -0.0063592 -0.0068106 0.033679 0.030856 0.020535 0.0092566 0.011028 -0.0075243 0.018259 -0.024726 -0.012453 -0.012097 0.032479 0.021217 0.01364
0.10938 0.0031314 -0.00032868 -0.00073575 -0.0017294 0 0.00073533 -4.9619e-05 -0.0004896 -0.007998 -0.0010813 -0.008852 -0.59709 0.0027989 0.0028495 -0.0048213 0.0062238 0.0029559 0.0019012 0.0018675 0.00084763 0.0015624 0 0.013728 0 0.00029243 0.00088233 -0.00059312 0.00055693 0.13743 -0.015306 -0.00070696 -0.0018756 0.0043743 0.0037652 -0.00029276 -0.017796 -0.0044288 -0.008038 0.039446 0.032478 0.018133 0.0070072 0.0098962 -0.010381 0.018028 -0.024082 -0.018234 -0.012827 0.02921 0.018635 0.01114
0.11328 0.0025656 0.0010267 0.00056771 0.00076886 0 -0.00075925 0.0010057 -0.00047408 -0.0047889 -0.0015671 -0.0069451 -0.62053 0.0011499 0.0018169 -0.0032218 0.0070641 0.0013973 0.0019104 0.00060392 0.003196 -0.00045129 0 0.015294 0 -0.00016256 0.0009081 -0.00010497 0.00088587 0.093317 -0.015537 -0.00043844 9.294e-05 0.0037208 0.0043394 0.0025265 -0.01538 -0.0013571 -0.0087749 0.042957 0.03276 0.014319 0.0042808 0.0073126 -0.013886 0.01368 -0.023452 -0.025806 -0.015227 0.023396 0.014186 0.010256
0.11719 0.0012326 0.002899 0.0020782 0.0022398 0 -0.00098638 0.0024451 -0.00024372 -0.0011051 -0.002213 -0.0030606 -0.64029 0.00055132 0.0032767 -0.00011989 0.0039633 0.0007501 3.3992e-05 -0.0011256 0.0054113 -0.00044888 0 0.015578 0 -0.00047692 0.00061321 0.00020624 0.0011988 0.032849 -0.013712 -9.1915e-05 0.0018085 0.0021628 0.0043753 0.0040876 -0.012371 0.0011689 -0.0068783 0.046467 0.033042 0.010506 0.0015544 0.004729 -0.017392 0.0093317 -0.022822 -0.033379 -0.017626 0.017581 0.0097373 0.010517
0.12109 0.00013459 0.0035793 0.0029438 0.0017694 0 -0.0011122 0.0034504 0.00018843 0.0013526 -0.0028438 0.00043472 -0.64142 0.00032402 0.0062993 0.0011334 -0.0001676 0.0010696 -0.0031621 -0.0026927 0.005508 0.0010229 0 0.012667 0 -0.00047684 0.00028192 0.00026844 0.00090232 -0.010952 -0.010149 -0.0002326 0.0016716 0.00083036 0.0030248 0.0030844 -0.0082302 0.0018612 -0.001616 0.046024 0.032067 0.0072841 0.00014877 0.0016004 -0.018705 0.00052441 -0.021494 -0.039922 -0.019382 0.012375 0.0055908 0.010171
0.125 0.00023455 0.0022658 0.0028399 -0.00012106 0 -0.0018032 0.0031554 0.00037194 0.0021273 -0.0026469 0.0020921 -0.62369 -0.00039244 0.007902 -0.00092724 -0.001891 0.001193 -0.0061687 -0.0038252 0.0033412 0.002289 0 0.0061767 0 -0.0003081 9.6217e-05 7.38e-05 -4.6021e-05 -0.027241 -0.005306 -0.00081145 -0.00016667 0.00077822 0.00050585 0.00033298 -0.0022383 0.00085543 0.0051101 0.044898 0.030874 0.0041648 -0.0010286 -0.0016223 -0.019639 -0.0090537 -0.020044 -0.046289 -0.021027 0.0072741 0.0014967 0.0078424
0.12891 0.0015806 -1.2006e-05 0.0020818 -0.0018733 0 -0.0021464 0.0015381 0.00019289 0.0020666 -0.00054543 0.0028832 -0.60264 -0.0010849 0.0061426 -0.0040496 -0.00068294 0.00052985 -0.0074869 -0.0042844 0.00074048 0.0025211 0 -0.0017643 0 -0.00026667 3.0763e-06 -0.00026257 -0.00096755 -0.039856 0.00033098 -0.00099474 -0.0018562 0.0018863 -0.0015949 -0.0019754 0.0051212 -0.00029868 0.010161 0.042703 0.029639 0.0019701 -0.0014437 -0.0043817 -0.019206 -0.018679 -0.018258 -0.051167 -0.021581 0.0035359 -0.0016216 0.0032973
0.13281 0.00306 -0.0013321 0.0012463 -0.0020241 0 -0.00097189 -0.00031308 0.0003076 0.0024577 0.0033331 0.0049028 -0.59528 -0.00048877 0.0022551 -0.0047093 0.00079503 -0.00022768 -0.0066546 -0.0038493 -0.00055709 0.002431 0 -0.0076661 0 -0.00047357 -0.00013609 -0.00051774 -0.0011316 -0.081358 0.0061828 -2.1639e-06 -0.0016362 0.0026954 -0.0017393 -0.0021505 0.012161 0.00020289 0.011782 0.037917 0.028302 0.0020151 -1.2248e-05 -0.0060182 -0.015464 -0.028418 -0.015656 -0.052441 -0.019492 0.0030995 -0.0023759 -0.0026876
0.13672 0.0032133 -0.00072132 0.0007581 -0.00017507 0 0.0012538 -0.000988 0.0014983 0.0039933 0.006965 0.0086471 -0.60439 0.0012782 -0.00047335 -0.0020255 -0.000114 -0.00026111 -0.0044806 -0.0026671 -0.00074527 0.0030184 0 -0.0093766 0 -0.00075097 -0.00029234 -0.00050032 -0.0005267 -0.15491 0.011476 0.0019458 0.00052654 0.0016022 -9.616e-05 -0.00010712 0.017161 0.0030054 0.010757 0.033131 0.026965 0.00206 0.0014192 -0.0076548 -0.011723 -0.038157 -0.013055 -0.053716 -0.017403 0.0026631 -0.0031301 -0.008714
0.14063 0.0015004 0.0010225 0.00076442 0.00285 0 0.0026031 6.9599e-05 0.0035472 0.0063128 0.0078971 0.01194 -0.6173 0.0020112 5.7366e-05 0.0013238 -0.0029608 -7.735e-06 -0.0023113 -0.0013902 -0.0013893 0.0039717 0 -0.0079423 0 -0.00083039 -0.00022943 -0.00020459 0.00013377 -0.22555 0.015313 0.003709 0.0031011 -0.0015401 0.0015016 0.003063 0.019279 0.0070705 0.0091265 0.027221 0.026049 0.0042278 0.0040871 -0.0074565 -0.0054719 -0.044226 -0.010183 -0.050613 -0.012489 0.0057954 -0.0011905 -0.0132
0.14453 -0.0011593 0.0022753 0.0011962 0.0055864 0 0.0019092 0.0021172 0.0049976 0.0083172 0.0056631 0.011858 -0.61982 -0.00041083 0.0027324 0.0021145 -0.0046255 -0.00082605 -0.0010333 -0.00072088 -0.0031919 0.0037314 0 -0.0066976 0 -0.0006531 0.000224 0.00017256 0.00017394 -0.25078 0.016963 0.0043183 0.0045664 -0.0049376 0.0013917 0.0060931 0.018422 0.010419 0.0081242 0.0209 0.025289 0.0071739 0.0072083 -0.0065856 0.0016985 -0.04895 -0.0072127 -0.045907 -0.0065397 0.010236 0.0017366 -0.015067
0.14844 -0.0031368 0.0021482 0.0017691 0.0067105 0 0.00026672 0.0037894 0.0043377 0.008887 0.0024122 0.0077387 -0.61029 -0.0051975 0.0044229 -3.5339e-05 -0.0027733 -0.0031554 -0.00068121 -0.00076428 -0.004859 0.0013087 0 -0.0081901 0 -0.00042449 0.00086518 0.00037477 -0.00036803 -0.21806 0.016165 0.0038611 0.0045603 -0.0060863 -0.00024706 0.0079433 0.014707 0.011481 0.0075699 0.014691 0.024539 0.010072 0.010208 -0.0054854 0.0087343 -0.052459 -0.00447 -0.040676 -0.00044831 0.014898 0.0048386 -0.014452
0.15234 -0.0034409 0.0010345 0.0019514 0.0055851 0 -0.0002274 0.0041829 0.001532 0.0074732 0.00075851 0.0021312 -0.59954 -0.0086892 0.0031142 -0.0026541 0.0015202 -0.0053775 -0.00082726 -0.00092966 -0.0045437 -0.002159 0 -0.011762 0 -0.00037053 0.0011599 0.00026434 -0.00086958 -0.15075 0.01321 0.0031636 0.0035385 -0.0037525 -0.0016844 0.0076983 0.0084809 0.010021 0.0069651 0.0090294 0.023846 0.012741 0.01262 -0.0032767 0.015119 -0.050096 -0.0028289 -0.032909 0.0063288 0.02063 0.0087867 -0.012663
0.15625 -0.0023949 -0.00015961 0.0011759 0.0024769 0 0.00089183 0.0033491 -0.0017294 0.0042923 0.0010871 -0.0013319 -0.59815 -0.0077877 -0.00021052 -0.003451 0.0047959 -0.0050001 -0.0011522 -0.00056093 -0.0022091 -0.0040385 0 -0.014133 0 -0.00048473 0.00069874 -0.00010304 -0.00085241 -0.080793 0.0087319 0.0026911 0.0017746 0.00096005 -0.001494 0.0048897 0.00077095 0.0070853 0.006473 0.0033677 0.023152 0.015411 0.015033 -0.0010679 0.021504 -0.047733 -0.0011879 -0.025141 0.013106 0.026362 0.012735 -0.011048
0.16016 -0.0010869 -0.000951 -0.00065128 -0.0015076 0 0.0017212 0.0019391 -0.0034443 0.00019568 0.0013871 -0.0010396 -0.60582 -0.0032738 -0.0027104 -0.0026582 0.0046106 -0.0012001 -0.0015621 0.00034287 -3.5948e-05 -0.0026477 0 -0.012462 0 -0.00055882 -0.00034011 -0.00053772 -0.00046265 -0.021276 0.0034167 0.0020102 -0.00080494 0.0053211 9.2855e-05 0.00035819 -0.0067368 0.0042129 0.006375 -0.0010604 0.02169 0.015432 0.01551 0.00039195 0.024534 -0.042372 -0.001361 -0.018583 0.01777 0.029948 0.014926 -0.0096474
0.16406 -0.00027907 -0.0013306 -0.0027747 -0.0048046 0 0.00027502 0.00060152 -0.0030115 -0.0036264 -0.0001418 0.0014568 -0.61352 0.00073305 -0.0025651 -0.0021264 0.0015805 0.0039221 -0.0018858 0.0010699 -0.00022655 0.00091717 0 -0.0069529 0 -0.00045334 -0.0012263 -0.00084187 -0.00020716 0.032628 -0.002159 0.00047335 -0.0037811 0.00685 0.0016871 -0.0035438 -0.012514 0.0025177 0.0058446 -0.0047025 0.019739 0.013767 0.014755 0.0013748 0.025426 -0.035102 -0.0026896 -0.012795 0.021089 0.032165 0.015997 -0.0070684
0.16797 0.00010103 -0.0012032 -0.0038884 -0.0060897 0 -0.002816 -0.0002434 -0.0015552 -0.0060521 -0.002766 0.0030762 -0.61422 0.00081175 -0.00066995 -0.0026692 -0.0018169 0.0068607 -0.0017287 0.00084115 -0.0026225 0.0035597 0 -0.00055582 0 -0.0002799 -0.001269 -0.00091831 -0.00032754 0.082652 -0.0074801 -0.0017114 -0.0057561 0.0049203 0.0022865 -0.0043967 -0.01596 0.0021286 0.0030678 -0.0082297 0.017677 0.011786 0.013791 0.0021858 0.025935 -0.027825 -0.0041898 -0.0073047 0.024102 0.034078 0.016807 -0.0019375
0.17188 0.00052977 -0.00026086 -0.0030777 -0.0050003 0 -0.0045539 -0.00031142 -0.00064653 -0.0065189 -0.0040233 0.0017791 -0.60909 -0.002468 0.00045615 -0.0030943 -0.0038491 0.0056789 -0.0008261 -0.00051095 -0.004839 0.0029546 0 0.0037939 0 -0.00026759 -0.00044118 -0.00081173 -0.00056276 0.11711 -0.011993 -0.0033706 -0.0052871 0.0010401 0.0020138 -0.0019114 -0.017224 0.0021723 -0.0028012 -0.0095917 0.013535 0.0038551 0.0088907 -0.00023616 0.019225 -0.020435 -0.0089165 -0.0074231 0.021352 0.030251 0.012694 0.0053774
0.17578 0.0011884 0.0013925 -0.00064309 -0.0023756 0 -0.0027906 0.00048351 -0.00084505 -0.0053759 -0.0028129 -0.0022226 -0.60348 -0.0054384 -0.00066209 -0.0020034 -0.0044966 0.0016234 0.00047754 -0.0024533 -0.0047595 -0.00036502 0 0.0056178 0 -0.00046129 0.00058316 -0.00066054 -0.0005296 0.12522 -0.015117 -0.0034501 -0.0024625 -0.0022114 0.0013893 0.0013704 -0.016401 0.0012846 -0.0098888 -0.010954 0.009394 -0.0040759 0.0039903 -0.0026581 0.012516 -0.013045 -0.013643 -0.0075416 0.018602 0.026423 0.0085805 0.012564
0.17969 0.0018154 0.0027641 0.0020018 0.00024674 0 0.0011571 0.0017118 -0.0015181 -0.0037428 -0.0010608 -0.0071558 -0.59978 -0.0052382 -0.0029308 8.7196e-05 -0.0041915 -0.0021007 0.0013003 -0.0042113 -0.0025904 -0.0036359 0 0.006761 0 -0.00061211 0.0010548 -0.00057683 -0.0002082 0.11619 -0.016384 -0.0021113 0.00074783 -0.0028193 0.00031648 0.002005 -0.013289 -0.0015205 -0.014422 -0.01142 0.0044679 -0.014032 -0.0023247 -0.0067865 0.0031644 -0.0076138 -0.019372 -0.010599 0.013403 0.020511 0.0025547 0.017021
0.18359 0.0021405 0.0025667 0.0033675 0.0015638 0 0.0035915 0.0023624 -0.0018785 -0.0027804 -0.001738 -0.011041 -0.5968 -0.0023856 -0.0038187 0.0010931 -0.0025743 -0.0031417 0.00098917 -0.0052586 -0.00029714 -0.0045218 0 0.0091169 0 -0.00041681 0.00084239 -0.00053689 6.3432e-05 0.11532 -0.015586 -0.00060507 0.002067 -0.00058903 -0.0018014 -0.0013555 -0.008119 -0.0060416 -0.013867 -0.010955 -0.0012749 -0.026096 -0.010112 -0.012691 -0.0089366 -0.0042208 -0.026142 -0.016715 0.0056551 0.01243 -0.0054613 0.017827
0.1875 0.0022268 0.00050445 0.0029736 0.0011973 0 0.0021787 0.0014595 -0.0018915 -0.0028405 -0.0053058 -0.012476 -0.59551 0.0005265 -0.001996 -0.00019454 0.00080217 -0.0017697 -0.00010202 -0.0054633 0.00068982 -0.0031307 0 0.012647 0 0.00013523 0.00050253 -0.00039405 5.1591e-05 0.13734 -0.012827 -6.51e-05 0.00093248 0.0026613 -0.0049622 -0.0067657 -0.0022134 -0.010705 -0.0093738 -0.01049 -0.0070176 -0.03816 -0.017899 -0.018595 -0.021038 -0.00082786 -0.032913 -0.022832 -0.0020924 0.0043489 -0.013477 0.016183
0.19141 0.0022543 -0.0021722 0.0015418 -0.00028393 0 -0.0017187 -0.0010167 -0.0020434 -0.0032334 -0.0087353 -0.010831 -0.60111 0.0020408 0.0011794 -0.0025817 0.0048043 -0.00015764 -0.00067949 -0.0049687 0.00075605 -0.0014893 0 0.015523 0 0.0006887 0.00065188 -3.9351e-05 -4.7128e-05 0.16693 -0.0085084 -0.00054389 -0.0011414 0.0041598 -0.0079704 -0.010759 0.0026278 -0.013311 -0.0048672 -0.0088344 -0.012174 -0.048861 -0.025589 -0.025407 -0.032892 -0.0018678 -0.0391 -0.030706 -0.010368 -0.0027877 -0.020875 0.01402
0.19531 0.0020733 -0.0036429 0.00021894 -0.0018533 0 -0.0046071 -0.003852 -0.0024233 -0.0028931 -0.0084912 -0.0064604 -0.61654 0.0030419 0.0028709 -0.0037606 0.0067113 -0.00012379 0.0004673 -0.0040586 0.0010716 -0.0012339 0 0.015903 0 0.00082278 0.001283 0.00042669 0.00016694 0.17062 -0.0033074 -0.0012412 -0.0022033 0.0020091 -0.0092626 -0.011274 0.0056374 -0.01237 -0.0034794 -0.0070891 -0.017286 -0.059459 -0.033272 -0.032287 -0.044728 -0.0032435 -0.045243 -0.038714 -0.018684 -0.0098528 -0.028227 0.012306
0.19922 0.0012002 -0.003145 -0.0003686 -0.0025667 0 -0.0044556 -0.005427 -0.0023748 -0.0013701 -0.0043206 -0.00094251 -0.6346 0.0047905 0.0015278 -0.002876 0.0045942 -0.0015401 0.0033218 -0.0030777 0.001799 -0.0020185 0 0.013393 0 0.00043021 0.0017354 0.00070846 0.00077624 0.12928 0.0018807 -0.0014775 -0.0016934 -0.0033218 -0.0083083 -0.0088967 0.007726 -0.0081139 -0.0048228 -0.004982 -0.021161 -0.06728 -0.039737 -0.038085 -0.054246 -0.0053332 -0.050167 -0.045235 -0.025285 -0.014527 -0.03341 0.010677
0.20313 -0.00061709 -0.001579 -0.00039685 -0.001893 0 -0.0023561 -0.0049861 -0.001223 0.00078737 0.000379 0.0034026 -0.64062 0.0065827 -0.0015519 -0.0013258 -0.00039168 -0.002742 0.0064067 -0.0023087 0.0018687 -0.0022134 0 0.0089572 0 -0.00019671 0.0013656 0.0005566 0.0013577 0.05647 0.0061282 -0.0012294 -0.0005665 -0.0089965 -0.0059787 -0.0055438 0.01026 -0.0024275 -0.0057432 -0.0022565 -0.022922 -0.070356 -0.04412 -0.042034 -0.059803 -0.008643 -0.053009 -0.049217 -0.028957 -0.015116 -0.034889 0.0084919
0.20703 -0.0028915 -0.00049263 -0.00040359 9.1687e-05 0 -0.00074556 -0.0031556 0.00076602 0.0026079 0.0020763 0.0049421 -0.62631 0.0062195 -0.0034984 -0.00096465 -0.0046668 -0.0023271 0.0077364 -0.0018147 0.00052228 -0.00094123 0 0.0038899 0 -0.0006335 0.00023551 2.8881e-05 0.0013804 -0.015767 0.008797 -0.00077579 0.00013688 -0.011563 -0.0034853 -0.0024044 0.013168 0.0023124 -0.0036062 0.00046902 -0.024683 -0.073431 -0.048503 -0.045983 -0.06536 -0.011953 -0.055851 -0.053199 -0.032628 -0.015706 -0.036368 0.0059392
0.21094 -0.0045951 -0.00058791 -0.00074089 0.0025807 0 -0.00062557 -0.0012557 0.0023765 0.0035822 0.00063186 0.0040647 -0.6006 0.0028857 -0.0027659 -0.0019915 -0.0055078 -0.00056047 0.0062417 -0.0014112 -0.0014662 0.00087031 0 -0.00080287 0 -0.00065894 -0.00088599 -0.00050331 0.00077456 -0.065732 0.0097893 -0.00017317 0.00040173 -0.0093426 -0.0011798 0.00061336 0.014565 0.004656 0.0012971 0.003818 -0.022591 -0.068135 -0.048857 -0.045073 -0.063522 -0.013472 -0.055022 -0.050693 -0.030325 -0.0094291 -0.031146 0.0039042
0.21484 -0.0049382 -0.0013157 -0.0014396 0.0042046 0 -0.0010125 -0.00016573 0.0024995 0.0039147 -0.00098694 0.0029613 -0.58404 -0.0011348 -0.00068214 -0.0030114 -0.0034933 0.00087613 0.0025878 -0.00083937 -0.0025574 0.0015563 0 -0.0041908 0 -0.00035649 -0.0012169 -0.00064856 5.6297e-05 -0.093458 0.0094719 0.00062474 0.00075931 -0.0036447 0.001386 0.0037587 0.012474 0.0047884 0.0064087 0.0073144 -0.019587 -0.060858 -0.048259 -0.043013 -0.059934 -0.014569 -0.053326 -0.046652 -0.02661 -0.0015289 -0.02434 0.0028004
0.21875 -0.0039541 -0.0018008 -0.0023903 0.0037304 0 -0.00082678 0.00014131 0.001171 0.0039552 -0.00027475 0.0037179 -0.59038 -0.0023255 3.663e-05 -0.0029421 -0.0014453 0.00049588 -0.0012021 2.8531e-05 -0.0022937 0.00064749 0 -0.0052467 0 3.641e-05 -0.00065752 -0.00032716 -0.00013837 -0.1062 0.0082663 0.0012282 0.0010505 0.0021993 0.0043403 0.0064191 0.0068207 0.0041245 0.0094673 0.010865 -0.01568 -0.051617 -0.046615 -0.03939 -0.054586 -0.014557 -0.050726 -0.040777 -0.021453 0.0077256 -0.01607 0.00177
0.22266 -0.0023338 -0.0018554 -0.003417 0.0010322 0 -0.00046626 0.00012881 -0.00047353 0.0035953 0.0021065 0.0063766 -0.61402 0.00039146 -0.0016685 -0.0022084 -0.0011498 -0.0015137 -0.0030479 0.0011491 -0.001844 -0.00053712 0 -0.0035042 0 0.00031345 0.00018368 0.0001759 0.00035671 -0.10121 0.0062493 0.00082744 0.00025192 0.0052542 0.0068416 0.0075834 -0.00045697 0.0041798 0.010098 0.014578 -0.0090411 -0.03643 -0.041807 -0.031034 -0.043905 -0.011191 -0.045393 -0.029346 -0.011934 0.02108 -0.0033696 -0.00069411
0.22656 -0.00077458 -0.001914 -0.0041358 -0.0024643 0 -0.0010065 5.5417e-05 -0.0012237 0.0024527 0.0034204 0.0088512 -0.63675 0.0042738 -0.0038553 -0.0017777 -0.001661 -0.0032922 -0.0021656 0.0023802 -0.0024257 -0.0003344 0 -1.9287e-07 0 0.00035834 0.0006142 0.00048173 0.0010927 -0.070001 0.0031807 -0.00090944 -0.0021803 0.0049236 0.0078217 0.0071013 -0.0071318 0.0055083 0.0091336 0.018291 -0.0024018 -0.021243 -0.036998 -0.022677 -0.033224 -0.0078244 -0.04006 -0.017916 -0.002415 0.034434 0.0093309 -0.0051524
0.23047 0.00045475 -0.0021492 -0.0039461 -0.0045062 0 -0.0022505 -5.7109e-05 -0.0007384 0.00066654 0.0022082 0.0088184 -0.64647 0.0053904 -0.0035479 -0.0015127 -0.0010399 -0.0028322 0.00042102 0.0034604 -0.0034952 0.0013733 0 0.0028999 0 0.00013253 0.0004743 0.00044114 0.001414 -0.01848 -0.0010063 -0.0030312 -0.0050434 0.0029621 0.0072488 0.0059896 -0.012144 0.0073455 0.0071074 0.02137 0.0043939 -0.0052485 -0.031246 -0.012026 -0.021705 -0.0024084 -0.033991 -0.0049507 0.0075616 0.047049 0.021735 -0.010196
0.23438 0.0014068 -0.0020247 -0.002431 -0.0035861 0 -0.0024546 6.8809e-06 0.00041637 -0.00074059 -0.00011177 0.0057481 -0.64727 0.0025781 -6.1925e-05 -0.00023036 0.00076781 0.00026998 0.0025944 0.0039244 -0.0030719 0.0029505 0 0.003267 0 -0.00028484 0.00015805 0.00021277 0.0010152 0.025776 -0.0057038 -0.0037945 -0.005971 0.0017722 0.0062815 0.0052749 -0.015275 0.0081168 0.0039725 0.02416 0.011261 0.011112 -0.025066 -0.00033449 -0.0098057 0.0039378 -0.027589 0.0087109 0.017746 0.059329 0.034005 -0.01312
0.23828 0.0021413 -0.00092345 0.00012747 -0.00015394 0 -0.00039774 0.00074513 0.0014399 -0.00061147 -0.0011189 0.0011615 -0.65043 -0.0014374 0.0039421 0.0024478 0.0015944 0.0043725 0.0026747 0.0032755 -5.9196e-05 0.0027741 0 0.0015411 0 -0.00063903 9.8679e-05 6.6869e-05 0.00016676 0.034433 -0.0096701 -0.0022814 -0.0035876 0.0025352 0.0059661 0.0047768 -0.015941 0.0064857 0.00015954 0.026651 0.017658 0.026667 -0.019144 0.011169 0.0014419 0.010116 -0.021411 0.0218 0.027287 0.07068 0.045351 -0.011868
0.24219 0.0026553 0.00092369 0.0027362 0.0036106 0 0.0027299 0.0023409 0.001883 0.0011105 -0.00029636 -0.0029155 -0.65789 -0.0028524 0.0050482 0.0049294 -0.00019039 0.0070556 0.00071193 0.0015357 0.0041012 0.0010607 0 0.00052564 0 -0.00059402 0.00030357 0.00014362 -0.00053121 0.0076536 -0.011688 0.00049779 0.00096188 0.0045979 0.0059487 0.0033917 -0.013155 0.0023143 -0.0028484 0.02709 0.020842 0.03671 -0.014989 0.021385 0.0082263 0.015143 -0.016771 0.030967 0.032427 0.075678 0.050369 -0.0066192
0.24609 0.003029 0.0024096 0.004364 0.0053617 0 0.0042176 0.0040515 0.0017 0.0030319 0.00054876 -0.0055643 -0.65845 -0.00049994 0.0027005 0.0050354 -0.0031937 0.0069891 -0.0015205 -0.00033781 0.0065242 -0.00029907 0 0.0029537 0 -1.9346e-05 0.00040204 0.00037908 -0.00062245 -0.022127 -0.011309 0.0023636 0.004808 0.006275 0.0047911 0.00059422 -0.006968 -0.0030808 -0.0036307 0.027528 0.024025 0.046752 -0.010834 0.0316 0.015011 0.02017 -0.012132 0.040134 0.037567 0.080676 0.055387 0.00035086
0.25 0.0033986 0.0025483 0.0047033 0.0042298 0 0.0027605 0.0044964 0.0010087 0.0034324 -0.00027758 -0.0070878 -0.64206 0.0032672 -0.00013335 0.0025884 -0.0040815 0.0047742 -0.0019928 -0.00090605 0.0056818 0.00018238 0 0.008654 0 0.00077524 9.0757e-05 0.00059687 -0.00012873 -0.019872 -0.0090184 0.0019959 0.0057437 0.0061296 0.0016613 -0.0026764 0.00053632 -0.0076063 -0.0024909 0.026081 0.023902 0.050827 -0.009045 0.038624 0.017106 0.022183 -0.0093817 0.044326 0.038192 0.080314 0.054424 0.006357
0.25391 0.0036499 0.0013785 0.0042378 0.0012465 0 -1.5981e-05 0.0028133 -2.5153e-05 0.0018689 -0.0021561 -0.0078538 -0.61545 0.0050783 -0.00019025 3.1941e-05 -0.0013314 0.0021408 -0.00024303 0.0004767 0.0028313 0.0018122 0 0.014122 0 0.0011736 -0.00053036 0.00062715 0.00047699 0.018372 -0.0056936 0.00015743 0.0038306 0.00375 -0.0024845 -0.0048829 0.0064771 -0.0095931 -0.0014507 0.023193 0.021254 0.050345 -0.0090625 0.04321 0.01562 0.021896 -0.0080743 0.044717 0.035369 0.07586 0.048894 0.010021
0.25781 0.0032565 -0.00022167 0.0035493 -0.0016459 0 -0.0014224 -0.00042776 -0.0011449 -0.00036263 -0.002907 -0.0074475 -0.59949 0.0036142 0.0023704 -1.6398e-05 0.0026555 0.00042246 0.0020714 0.0027393 0.00051728 0.0022397 0 0.01526 0 0.00075259 -0.0010632 0.00037919 0.00063091 0.062803 -0.0019097 -0.001198 0.00081466 -0.00023981 -0.0056211 -0.0055089 0.0096259 -0.008684 -0.0021318 0.020284 0.018573 0.049801 -0.0091062 0.047751 0.014092 0.02157 -0.0067857 0.045056 0.032504 0.071365 0.043309 0.011558
0.26172 0.0016759 -0.0014848 0.0026571 -0.0030359 0 -0.00089099 -0.0035574 -0.0020495 -0.0014319 -0.0015496 -0.0051781 -0.60876 0.0003465 0.003959 0.00232 0.0038162 -0.00022185 0.0025772 0.0037553 -8.2497e-05 -0.00011218 0 0.010977 0 -0.00027779 -0.0011975 -9.7907e-05 0.00012445 0.079928 0.0022018 -0.00097314 -0.001687 -0.0045878 -0.0065427 -0.0054666 0.011226 -0.0057786 -0.003725 0.014261 0.011021 0.040006 -0.013081 0.045408 0.0061132 0.015473 -0.0083375 0.037392 0.023262 0.060608 0.029594 0.011632
0.26563 -0.00095202 -0.0022829 0.0011688 -0.0027763 0 -0.00063093 -0.0051194 -0.0025792 -0.00066775 0.00034164 -0.0013091 -0.63481 -0.0022005 0.0015252 0.0042153 0.00082188 -0.0003392 0.00042886 0.0023308 3.5621e-05 -0.0041628 0 0.0043048 0 -0.0011582 -0.0009599 -0.00056665 -0.00070149 0.062457 0.0064189 8.9352e-05 -0.0031836 -0.0078908 -0.0058614 -0.0057667 0.012987 -0.0021878 -0.0035405 0.0082384 0.0034681 0.030211 -0.017056 0.043065 -0.0018655 0.0093749 -0.0098894 0.029728 0.014019 0.049852 0.015878 0.010214
0.26953 -0.00359 -0.0026948 -0.00091759 -0.0016517 0 -0.0027631 -0.0048744 -0.0027723 0.00092534 0.00040022 0.0025104 -0.65231 -0.0025547 -0.0037593 0.0032813 -0.0032843 -0.00032312 -0.0026893 -0.0003771 -0.0005478 -0.0068346 0 -0.0001538 0 -0.0011929 -0.00061333 -0.0006751 -0.0012126 0.029099 0.0098337 0.00051123 -0.0037437 -0.0090596 -0.0050647 -0.0060559 0.014505 0.001187 6.4217e-05 0.001489 -0.0047208 0.018773 -0.021718 0.038596 -0.01026 0.0024576 -0.011771 0.020795 0.004141 0.039188 0.0015798 0.0067929
0.27344 -0.004982 -0.0023887 -0.0027445 -0.00053705 0 -0.0062269 -0.0035935 -0.0026433 0.0017456 -0.0017059 0.0042746 -0.64303 -0.0010062 -0.0073523 0.00031695 -0.0042078 -0.00023798 -0.0038987 -0.0017131 -0.0016961 -0.0057169 0 -0.00014783 0 -0.00036087 -0.00037603 -0.00021853 -0.0010314 -0.00025094 0.010966 -5.3035e-05 -0.0030695 -0.0077483 -0.0047567 -0.0048651 0.013352 0.0039583 0.0053645 -0.0061624 -0.013699 0.0052971 -0.027233 0.03149 -0.01917 -0.005477 -0.014062 0.010288 -0.0065265 0.028639 -0.013441 0.0016919
0.27734 -0.0046631 -0.00086067 -0.003155 0.00017898 0 -0.0073091 -0.0020755 -0.0019701 0.0010841 -0.0037425 0.0031812 -0.61338 0.0010132 -0.0061162 -0.0014982 -0.00097478 -0.00031389 -0.0016907 -0.00012487 -0.00199 -0.0011923 0 0.0025372 0 0.00065168 -0.00026265 0.00058603 -0.00041047 -0.022384 0.0087158 -0.00035836 -0.00068374 -0.0045396 -0.0040757 -0.0013967 0.0080226 0.0057772 0.0082062 -0.013814 -0.022678 -0.0081788 -0.032749 0.024383 -0.028079 -0.013412 -0.016353 -0.00021839 -0.017194 0.018089 -0.028462 -0.0031615
0.28125 -0.003284 0.0016113 -0.0018278 0.00059474 0 -0.0035904 -0.00056518 -0.00048615 -0.00042773 -0.0033365 0.00023128 -0.58748 0.0018776 -0.0019001 -9.1903e-05 0.0030492 -0.0011236 0.0026685 0.0030552 -0.00084579 0.0039499 0 0.0041479 0 0.0010473 -0.00015141 0.0011357 -3.667e-05 -0.042758 0.0034321 0.00091584 0.0029304 -0.00065485 -0.0018893 0.0031989 0.00030041 0.0060736 0.0055875 -0.020945 -0.029439 -0.01904 -0.03669 0.016894 -0.032463 -0.017379 -0.017106 -0.0075026 -0.02429 0.012945 -0.037934 -0.0053144
0.28516 -0.0018994 0.0035834 0.00021511 0.00094636 0 0.0029767 0.0009151 0.0016142 -0.0016455 -0.0005832 -0.0026281 -0.58371 0.0005566 0.00018875 0.003275 0.0038015 -0.0028888 0.0062471 0.0046789 0.0003165 0.0069143 0 0.0026837 0 0.00059505 6.4569e-05 0.00088951 -0.00038178 -0.056519 -0.0028857 0.0033754 0.0058306 0.002703 0.0016412 0.0066084 -0.0060595 0.0045354 -0.0014807 -0.02801 -0.035914 -0.029565 -0.040427 0.0093554 -0.036262 -0.020834 -0.017661 -0.014371 -0.030926 0.0084975 -0.046691 -0.0039619
0.28906 -0.00097627 0.003476 0.0013746 0.0012856 0 0.0074445 0.0020014 0.0034745 -0.0019707 0.0020867 -0.0039208 -0.5988 -0.0026758 -0.002766 0.0054935 0.00080231 -0.0047135 0.0069978 0.002844 -0.00044498 0.0069781 0 -0.00037192 0 -0.00022408 0.00040257 -0.00011874 -0.0012105 -0.046891 -0.0076128 0.0049124 0.0057903 0.0049056 0.0048985 0.0074182 -0.0091572 0.0018794 -0.008534 -0.034265 -0.040916 -0.037848 -0.042759 0.0029962 -0.037404 -0.021317 -0.017185 -0.018799 -0.035317 0.0066094 -0.052103 -0.00094398
0.29297 -0.00016575 0.0011759 0.00085292 0.0013915 0 0.0064696 0.0021111 0.0040942 -0.0016113 0.0024875 -0.0033719 -0.61466 -0.0059505 -0.0081398 0.0049696 -0.0025517 -0.0050088 0.0052876 -0.0011521 -0.0030825 0.0054737 0 -0.0019069 0 -0.00069835 0.00079619 -0.0012227 -0.0017705 -0.0061624 -0.0091102 0.0036378 0.0022513 0.0059467 0.0062155 0.0062283 -0.010841 -0.0001182 -0.011049 -0.038843 -0.042863 -0.041482 -0.042176 -0.00091698 -0.033035 -0.015637 -0.014571 -0.018164 -0.035054 0.010029 -0.050578 0.00082448
0.29688 0.00099575 -0.0015574 -0.00068217 0.00093707 0 0.0013781 0.0011898 0.0031761 -0.001068 0.00072236 -0.0015992 -0.6183 -0.0067276 -0.010279 0.002998 -0.0028031 -0.0030904 0.003036 -0.0040891 -0.0051531 0.0040715 0 -0.0006174 0 -0.00050862 0.0010996 -0.0016599 -0.001525 0.046327 -0.0077374 -0.00019586 -0.0028755 0.0060563 0.0053218 0.0046993 -0.014127 0.00021422 -0.0076275 -0.043421 -0.044809 -0.045117 -0.041593 -0.0048302 -0.028666 -0.0099564 -0.011956 -0.017529 -0.034791 0.013449 -0.049054 0.00018662
0.30078 0.0023357 -0.0025664 -0.001766 -0.00017937 0 -0.0033479 7.5355e-05 0.0014265 -0.00063001 -0.0013919 0.00057705 -0.61321 -0.00386 -0.0063432 0.0017933 -2.254e-05 -0.00028069 0.0015401 -0.0040671 -0.0043551 0.0032427 0 0.0015471 0 7.3088e-05 0.0010939 -0.0012308 -0.00069293 0.074816 -0.0054727 -0.0042136 -0.0064441 0.0053468 0.0033733 0.003736 -0.01884 0.0029047 -0.00057447 -0.04551 -0.044038 -0.043867 -0.03723 -0.0047316 -0.019219 0.0024716 -0.0071494 -0.011807 -0.029998 0.02039 -0.04093 -0.0011069
0.30469 0.0031383 -0.0012989 -0.0014347 -0.0015481 0 -0.0043142 -0.00018303 -6.3696e-05 -0.00034994 -0.0024452 0.0024619 -0.61174 0.00091476 0.00073013 0.0017922 0.0026429 0.0010161 0.00031059 -0.0022775 -0.0012899 0.0022447 0 0.0014373 0 0.00052347 0.00058813 -0.00043711 -1.9216e-05 0.059594 -0.0043744 -0.0058276 -0.0062768 0.003841 0.0017009 0.0028508 -0.020638 0.0058939 0.0059644 -0.046833 -0.042431 -0.041115 -0.031705 -0.0033998 -0.0082097 0.016974 -0.0016683 -0.0045213 -0.023813 0.028415 -0.030777 -0.00038222
0.30859 0.0029556 0.00070436 9.1816e-05 -0.0023183 0 -0.0017703 0.00056976 -0.00074607 -0.00021176 -0.0024797 0.0034263 -0.61927 0.0039464 0.0052935 0.0015031 0.0025994 -0.00035053 -0.0019656 -0.0014036 0.00084175 0.00027022 0 -0.0018442 0 0.00055735 -0.00038106 4.0828e-05 1.8666e-07 0.017451 -0.0050136 -0.0042122 -0.0025226 0.0017598 0.00067757 0.0012214 -0.015114 0.0063623 0.0084326 -0.047591 -0.040732 -0.037849 -0.025448 -0.0013006 0.0031285 0.032126 0.004055 0.0031723 -0.017164 0.036137 -0.0201 0.0027783
0.3125 0.0021679 0.0013562 0.0018419 -0.0017686 0 0.0015978 0.0013392 -0.00090229 -6.6744e-05 -0.0020785 0.0029608 -0.62832 0.0027767 0.0047158 -0.00012839 0.00036506 -0.0029728 -0.0055385 -0.0024517 -0.00041298 -0.0025919 0 -0.0056858 0 0.00030655 -0.0014336 -1.5406e-05 -0.0003884 -0.013019 -0.0060682 -0.00069813 0.0026403 -0.00034495 -0.0002545 -0.001025 -0.0028657 0.0029081 0.0054499 -0.046147 -0.038674 -0.032582 -0.016346 0.0037851 0.015748 0.049807 0.010721 0.012453 -0.0087086 0.042685 -0.0073881 0.0057063
0.31641 0.001624 1.1608e-05 0.0030086 -3.7592e-05 0 0.0035594 0.00097763 -0.0010743 0.00050789 -0.0011821 0.0010675 -0.62796 -0.0014816 0.0016123 -0.0020242 -0.0016005 -0.004226 -0.0089043 -0.0035998 -0.0039285 -0.005399 0 -0.0063058 0 9.185e-05 -0.002014 -0.00025357 -0.00052312 -0.0070056 -0.0054249 0.0024163 0.006352 -0.0018434 -0.0016964 -0.0028789 0.010046 -0.0032232 -0.0016354 -0.044703 -0.036616 -0.027315 -0.0072438 0.0088708 0.028367 0.067488 0.017386 0.021733 -0.00025324 0.049234 0.0053241 0.0054257
0.32031 0.0017682 -0.0020926 0.0034026 0.0017003 0 0.0036648 -0.00060853 -0.0013636 0.0019272 0.00057621 -0.0014296 -0.61671 -0.0050914 0.00038101 -0.0022475 -0.0020303 -0.0030086 -0.010046 -0.0024314 -0.0059211 -0.0070609 0 -0.0024417 0 7.8831e-05 -0.0017915 -0.00023813 -0.00011192 0.026083 -0.0019782 0.003411 0.0064888 -0.002466 -0.0036003 -0.0036664 0.017061 -0.0089225 -0.009115 -0.042224 -0.03618 -0.023189 0.0025825 0.014127 0.038441 0.082076 0.02354 0.028902 0.0072797 0.051593 0.015363 0.0022571
0.32422 0.0022281 -0.0032213 0.0032001 0.0020372 0 0.0023822 -0.0023849 -0.0013922 0.0039206 0.002575 -0.0032178 -0.60455 -0.0052695 0.0021334 -0.00072236 -0.0021326 -0.00090428 -0.0082558 0.00093366 -0.0038462 -0.0069296 0 0.0032703 0 0.0001544 -0.00096077 4.4432e-05 0.00040444 0.055797 0.0032762 0.0020132 0.0026988 -0.0025155 -0.0053354 -0.0038047 0.01656 -0.011392 -0.012507 -0.039173 -0.03664 -0.019694 0.012809 0.019479 0.047107 0.094953 0.02941 0.034903 0.014303 0.051638 0.023925 0.0001381
0.32813 0.0022747 -0.0027501 0.0025323 0.0006232 0 0.00011501 -0.0033222 -0.00086373 0.0052631 0.0030889 -0.0034052 -0.60248 -0.0027841 0.0037242 0.00013918 -0.0036894 -0.00038319 -0.0046821 0.0034755 0.0008195 -0.0049833 0 0.0066089 0 9.1091e-05 -0.00013423 0.00022086 0.00033158 0.059999 0.0077698 -0.00056209 -0.0031128 -0.0026332 -0.0061785 -0.0041209 0.012392 -0.0099686 -0.0092747 -0.036074 -0.03737 -0.016509 0.022936 0.024573 0.055185 0.10695 0.035113 0.040413 0.02108 0.051065 0.031853 0.0027975
0.33203 0.0015731 -0.0013911 0.0014551 -0.0012452 0 -0.0024062 -0.0034199 3.757e-05 0.0045854 0.0010734 -0.0022312 -0.61175 -0.00082092 0.0018258 -0.0019476 -0.0064804 -0.001988 -0.0012038 0.0023679 0.0039208 -0.0018428 0 0.0055066 0 -0.00020469 0.00011765 2.1682e-05 -0.00048354 0.039425 0.0091726 -0.0021828 -0.0073419 -0.0032722 -0.0056638 -0.004605 0.0094022 -0.0062613 -0.001089 -0.032454 -0.041056 -0.01672 0.031971 0.026852 0.056802 0.10928 0.038982 0.040528 0.025156 0.043722 0.032837 0.009552
0.33594 0.00040735 -0.00012024 0.00018816 -0.0015442 0 -0.0035065 -0.0034365 0.00089045 0.0017663 -0.0021438 -0.00084384 -0.62371 -0.0013494 -0.0027164 -0.006154 -0.008198 -0.0037072 0.0010196 -0.0017065 0.0027487 0.0012738 0 0.0016333 0 -0.00059242 -0.00031424 -0.00037622 -0.0014324 0.0077011 0.0070855 -0.0009481 -0.0067025 -0.0042497 -0.0036889 -0.0042163 0.008905 -0.0027028 0.0066621 -0.028833 -0.044742 -0.016932 0.041006 0.029132 0.05842 0.11162 0.042851 0.040642 0.029232 0.036379 0.033821 0.015357
0.33984 -0.00072562 0.00075835 -0.00086366 0.00060712 0 -0.0016407 -0.0036895 0.0015411 -0.0015103 -0.0036606 -0.00025287 -0.62933 -0.002969 -0.0052926 -0.0088242 -0.0069295 -0.0033098 0.0019117 -0.0047453 -0.0013097 0.0029475 0 -0.0014902 0 -0.00080363 -0.0010525 -0.00055782 -0.0017522 -0.024848 0.0032536 0.003304 -0.00088715 -0.004711 -0.0006102 -0.0020855 0.0084682 -0.00078722 0.0086585 -0.025175 -0.049007 -0.018435 0.048707 0.029117 0.056708 0.10834 0.045656 0.038364 0.03233 0.027106 0.03164 0.015487
0.34375 -0.0015264 0.0014346 -0.0014373 0.003784 0 0.0023814 -0.0034251 0.0021723 -0.0028799 -0.0019061 -0.00040362 -0.62772 -0.0025946 -0.002371 -0.0070888 -0.0032698 -0.00096518 0.0017602 -0.0032135 -0.0042609 0.002423 0 -0.0017481 0 -0.00064368 -0.0015771 -0.00036484 -0.0012919 -0.053525 0.00012077 0.0081406 0.0063358 -0.0036025 0.0026897 0.001279 0.0053406 -0.00028223 0.0040068 -0.021482 -0.0538 -0.021116 0.055192 0.027011 0.051963 0.099949 0.04749 0.033906 0.034537 0.016074 0.026575 0.010193
0.34766 -0.0018262 0.0018509 -0.0016485 0.0050992 0 0.0049954 -0.0016169 0.0028681 -0.0012745 0.0014894 -0.00027353 -0.62544 0.00093019 0.0045004 -0.0019889 0.00031065 0.00094584 0.00058827 0.0023749 -0.0034929 0.00034081 0 0.00012891 0 -0.0001407 -0.0015955 -7.4797e-05 -0.00060408 -0.07078 -0.0010862 0.00963 0.009321 -0.00044533 0.0050915 0.0042558 -0.00066933 0.00020355 -0.0028193 -0.017789 -0.058593 -0.023798 0.061676 0.024905 0.047217 0.091558 0.049324 0.029447 0.036743 0.0050422 0.02151 0.0044193
0.35156 -0.0013168 0.0015951 -0.0017344 0.0026343 0 0.0029542 0.0016617 0.0033261 0.0020785 0.0032228 0.001036 -0.6287 0.0053352 0.0098899 0.0023383 0.0019566 0.00066192 -0.0016045 0.0077932 -0.00018492 -0.0015578 0 0.0019486 0 0.00044368 -0.0011463 -5.0012e-05 -0.0003042 -0.066015 -0.0011689 0.0053588 0.0050435 0.0040747 0.0059476 0.0056214 -0.0075068 0.0019042 -0.0057663 -0.014195 -0.061026 -0.026023 0.065359 0.01977 0.039745 0.077992 0.049866 0.024241 0.039206 -0.0038603 0.015422 0.0027761
0.35547 0.00032774 0.00065575 -0.0015544 -0.0025359 0 -0.0027043 0.0049234 0.0032093 0.0046361 0.0018434 0.0032121 -0.6368 0.0071844 0.0095956 0.0026008 0.0018981 -0.00084818 -0.0042279 0.0090433 0.0021107 -0.0018038 0 0.0023597 0 0.00074951 -0.00046198 -0.0002866 -0.00045267 -0.040185 -0.0020368 -0.0028317 -0.0037701 0.0082248 0.0056445 0.0056239 -0.012993 0.0048273 -0.0025245 -0.010604 -0.063369 -0.028231 0.068933 0.014518 0.032169 0.064225 0.050357 0.019005 0.041679 -0.01268 0.0092936 0.005011
0.35938 0.0029093 -2.5874e-05 -0.00053455 -0.0066267 0 -0.0064348 0.0065193 0.0027385 0.0046167 -0.00057771 0.0047323 -0.64281 0.0053486 0.0043543 -0.00072485 0.0014961 -0.0011063 -0.0061233 0.0059159 0.0010462 -0.00047063 0 0.0015909 0 0.00053831 0.00018568 -0.00041668 -0.00063583 -0.017197 -0.0048815 -0.0092299 -0.010094 0.010184 0.0053356 0.0054409 -0.015899 0.0076507 0.0035554 -0.0072256 -0.063684 -0.029384 0.071377 0.0091173 0.025067 0.051316 0.050531 0.014799 0.044662 -0.018809 0.0047039 0.0067084
0.36328 0.005443 0.00081442 0.0016945 -0.0058017 0 -0.0030362 0.0061929 0.0026878 0.0023188 -0.00062181 0.0041094 -0.64003 0.0019171 -0.0013969 -0.0043496 0.0013776 0.00069818 -0.0063841 0.0017239 -0.0023771 0.00099446 0 0.00027106 0 -0.00012679 0.00053704 -0.00016931 -0.00057685 -0.031152 -0.0089697 -0.0083215 -0.0080535 0.0092917 0.0059247 0.0057112 -0.015413 0.0086523 0.0067983 -0.0041623 -0.060987 -0.028969 0.072142 0.0034954 0.018673 0.039682 0.050233 0.012121 0.048401 -0.020937 0.0024003 0.0042741
0.36719 0.0067295 0.003409 0.0045938 0.00076288 0 0.0067527 0.0052759 0.003603 -0.00031724 0.0027303 0.0013706 -0.62815 -0.00022878 -0.0039398 -0.0056035 0.00097369 0.0024728 -0.0050702 -0.00021489 -0.0049475 0.0013251 0 -0.0017983 0 -0.00088264 0.00038682 0.00026482 -0.00049662 -0.095154 -0.01198 0.00044497 0.002051 0.0066125 0.0072235 0.005861 -0.010906 0.0070601 0.0045754 -0.0010989 -0.058291 -0.028553 0.072906 -0.0021266 0.012279 0.028048 0.049935 0.0094431 0.052141 -0.023066 9.6574e-05 -0.0013175
0.37109 0.0063591 0.0063841 0.0068312 0.009851 0 0.015875 0.005318 0.0050829 -0.0012433 0.0068769 -0.0015786 -0.61409 -0.0002761 -0.0031763 -0.0045505 -0.00026108 0.0016772 -0.0030065 0.00040001 -0.0042525 0.00077418 0 -0.0052491 0 -0.0012943 -0.00027715 0.00041507 -0.00078298 -0.18307 -0.011538 0.011477 0.013602 0.0042164 0.0081214 0.00497 -0.0030623 0.0038476 -0.0004276 0.00067564 -0.051506 -0.026186 0.0713 -0.0059693 0.0087977 0.022497 0.048821 0.0093994 0.055852 -0.019165 0.0023198 -0.0059946
0.375 0.005099 0.0077787 0.0073015 0.016147 0 0.016904 0.0065931 0.0060224 0.00044861 0.008263 -0.0022094 -0.60691 0.00031629 -0.0015655 -0.0029295 -0.0018046 -0.0012864 -0.00097156 0.0011895 -0.00066288 0.00073041 0 -0.0096819 0 -0.0011703 -0.0011393 5.8635e-05 -0.0013913 -0.24728 -0.0067648 0.017002 0.018737 0.0036128 0.0075811 0.00311 0.0052653 0.0012573 -0.0030133 0.0022081 -0.043952 -0.023451 0.069249 -0.0094777 0.0058641 0.01809 0.047555 0.0098506 0.059559 -0.014132 0.0053933 -0.007351
0.37891 0.0041606 0.0067429 0.0061043 0.015809 0 0.0088841 0.0079653 0.0056443 0.0042586 0.0060439 0.00064025 -0.6106 7.4329e-05 -0.0010534 -0.0017396 -0.0026176 -0.0029745 0.00071439 -1.9747e-05 0.0032503 0.0019608 0 -0.013189 0 -0.00071189 -0.0016524 -0.0005234 -0.0017474 -0.25848 0.001156 0.01316 0.014413 0.0045946 0.0054566 0.001544 0.010603 0.0012251 -0.00035561 0.0029629 -0.035855 -0.02074 0.06635 -0.012191 0.0038358 0.015651 0.045803 0.010552 0.062467 -0.0080859 0.0092431 -0.0071654
0.38281 0.0040485 0.0042108 0.0044563 0.0091224 0 -0.0016243 0.0080674 0.0041945 0.0086794 0.0028346 0.0056642 -0.62032 -0.0007233 -0.0015313 -0.00041823 -0.0024608 -0.00066888 0.001827 -0.0029908 0.0049734 0.0034608 0 -0.01385 0 -0.00034802 -0.0014069 -0.00085841 -0.0013328 -0.22873 0.0095892 0.0030859 0.0044779 0.0054943 0.0024327 0.0014951 0.011978 0.0038443 0.0057569 0.001732 -0.026367 -0.01809 0.061286 -0.012872 0.0041191 0.018242 0.042811 0.011891 0.063338 0.00054512 0.015075 -0.0088833
0.38672 0.0041847 0.0019166 0.0035671 0.0003302 0 -0.0063585 0.006447 0.0025399 0.011778 0.0018975 0.0098877 -0.62591 -0.0007864 -0.0018978 0.0017913 -0.0021138 0.0041567 0.0018468 -0.0056125 0.003926 0.0033752 0 -0.011755 0 -0.000376 -0.00048518 -0.0007854 -0.00030061 -0.19509 0.015754 -0.0056671 -0.0036756 0.0046525 -0.00060992 0.0028248 0.01205 0.0071747 0.011049 0.00050107 -0.01688 -0.01544 0.056223 -0.013554 0.0044025 0.020833 0.039819 0.01323 0.064209 0.0091762 0.020906 -0.013149
0.39063 0.0036647 0.00085497 0.0035816 -0.0052134 0 -0.002431 0.0036447 0.0012102 0.011934 0.0039093 0.01084 -0.62104 0.00015978 -0.0017085 0.0043678 -0.0021654 0.0069532 0.00037262 -0.0061603 0.0016196 0.001156 0 -0.0092166 0 -0.0007186 0.00056099 -0.0005549 0.00060496 -0.18234 0.018023 -0.0071227 -0.0047902 0.0018257 -0.0030011 0.0040777 0.014247 0.008717 0.012678 -0.0031241 -0.0087552 -0.014633 0.049049 -0.013143 0.0056426 0.024853 0.03521 0.013107 0.061535 0.01665 0.025282 -0.016712
0.39453 0.002268 0.00074662 0.0036195 -0.0046121 0 0.005816 0.00051236 6.2167e-05 0.0088008 0.0066161 0.0083783 -0.61029 0.00080139 -0.0012891 0.005845 -0.0020914 0.004996 -0.0020002 -0.0047269 0.00027354 -0.0014413 0 -0.0086507 0 -0.0010152 0.0011454 -0.0004344 0.00077199 -0.1835 0.016622 -0.0012317 0.00077813 -0.0016457 -0.0042022 0.0038745 0.018567 0.007421 0.011127 -0.0076757 -0.0011582 -0.01454 0.041059 -0.01231 0.007253 0.029427 0.029975 0.012417 0.057491 0.023676 0.029095 -0.016065
0.39844 0.0006232 0.00082749 0.002788 0.00073817 0 0.011234 -0.0022288 -0.0010833 0.0039034 0.0073411 0.0046539 -0.60664 -0.00012229 -0.00064909 0.0053804 -0.0010766 0.00065384 -0.0036131 -0.0026286 0.00106 -0.001867 0 -0.010186 0 -0.00095814 0.001109 -0.00033722 0.00029723 -0.17513 0.013352 0.0067553 0.0079998 -0.003939 -0.0037536 0.0022326 0.020838 0.0045101 0.008827 -0.012612 0.0057599 -0.014923 0.032758 -0.011603 0.0087807 0.033313 0.024476 0.011252 0.052766 0.029861 0.032022 -0.011592
0.40234 -0.00055136 0.00084026 0.0010775 0.0062885 0 0.0098313 -0.0038676 -0.0017742 4.46e-06 0.0054163 0.0022509 -0.61952 -0.0020985 0.00085359 0.0035058 0.00035427 -0.00096848 -0.0030646 -0.00091172 0.0032188 0.00057884 0 -0.011477 0 -0.00055874 0.00077913 3.9924e-05 -0.00020247 -0.1456 0.010359 0.010847 0.011162 -0.0040671 -0.001678 0.00053146 0.016813 0.0023581 0.0075328 -0.01956 0.0091285 -0.017795 0.022836 -0.01156 0.0098762 0.033607 0.017592 0.0076014 0.044487 0.031648 0.030317 -0.0073434
0.40625 -0.0011599 0.0010896 -0.00072149 0.0076375 0 0.0030524 -0.0036765 -0.0012644 -0.0008164 0.0022161 0.0020517 -0.64392 -0.0033356 0.0033902 0.0012589 0.00025535 0.0022556 -0.00076389 0.00027947 0.0046662 0.003763 0 -0.0099177 0 -0.00010274 0.0005925 0.00072994 -0.0002922 -0.10391 0.008606 0.0087499 0.0077403 -0.0023498 0.0010719 0.00022607 0.0068893 0.002378 0.0070502 -0.026508 0.012497 -0.020668 0.012914 -0.011516 0.010972 0.033901 0.010708 0.003951 0.036207 0.033434 0.028613 -0.0065696
0.41016 -0.001569 0.0017034 -0.0018375 0.0036419 0 -0.0044528 -0.0015213 0.00042098 0.0010664 -0.00059851 0.0026374 -0.66234 -0.0029643 0.0056505 -0.00093718 -0.0025935 0.00676 0.0011128 0.0011307 0.0037428 0.0046158 0 -0.0049667 0 0.00013677 0.00068003 0.0012878 -0.00012509 -0.062619 0.0071491 0.0028758 -0.00023739 9.8893e-05 0.0029501 0.0015582 -0.0038291 0.0037944 0.0059321 -0.033458 0.013605 -0.02398 0.0030886 -0.012973 0.011439 0.029645 0.0039877 -0.00016296 0.027605 0.03203 0.02378 -0.0080725
0.41406 -0.0018705 0.0022038 -0.0021186 -0.0029077 0 -0.0084607 0.0014428 0.002061 0.0029516 -0.0023556 0.0017022 -0.65993 -0.0021751 0.0056829 -0.0030945 -0.0066231 0.0069176 0.00061184 0.0015176 0.00081933 0.0020981 0 0.0016594 0 0.00013513 0.00081363 0.0011905 -0.00012829 -0.019953 0.0039782 -0.0022018 -0.0077603 0.0021803 0.0029998 0.0033581 -0.010398 0.00437 0.0028519 -0.04041 0.013206 -0.027585 -0.0066725 -0.015429 0.011487 0.022359 -0.0026234 -0.0045857 0.018789 0.028501 0.016863 -0.0075401
0.41797 -0.0015813 0.0020066 -0.0018576 -0.0075159 0 -0.0072152 0.0031166 0.0022257 0.0020347 -0.0031206 -0.0017689 -0.63899 -0.0027006 0.0030149 -0.0046051 -0.0083055 0.0012991 -0.0019215 0.0012373 -0.0016803 -0.0018004 0 0.0077906 0 7.9714e-05 0.00071109 0.00043555 -0.00039749 0.035079 -0.0020514 -0.0033053 -0.010113 0.0032552 0.0017888 0.0039689 -0.012525 0.0023899 -0.0025505 -0.04725 0.012762 -0.031085 -0.016324 -0.017985 0.011526 0.014844 -0.0091242 -0.0088821 0.010142 0.024884 0.009899 -0.0023478
0.42188 -0.00023126 0.0012232 -0.0012395 -0.0073773 0 -0.001619 0.0020339 0.00073259 -0.0021396 -0.0029759 -0.0064625 -0.61758 -0.0043511 -0.0004063 -0.0041445 -0.0056163 -0.005348 -0.0039294 0.00067396 -0.0011694 -0.0040765 0 0.012437 0 0.00013011 0.00033517 -0.00035985 -0.00054322 0.10116 -0.0097793 -0.00057828 -0.0059405 0.003175 0.00095849 0.0024699 -0.013783 -0.0018635 -0.0093773 -0.0514 0.011211 -0.032055 -0.023329 -0.022935 0.011342 0.0018246 -0.012958 -0.010122 0.0055772 0.019164 0.0018038 0.0055831
0.42578 0.0018473 0.00069796 -0.00016537 -0.0032902 0 0.0052706 -0.0011653 -0.0011119 -0.0072271 -0.0021153 -0.0097432 -0.61227 -0.0047047 -0.0018465 -0.0011826 -0.0005451 -0.0068129 -0.003028 0.00078587 0.0027192 -0.0036427 0 0.015663 0 0.00024682 -0.00011191 -0.00052268 -0.00016498 0.15508 -0.016188 0.0031421 0.0017577 0.0022284 0.001621 -0.0006629 -0.016654 -0.0063472 -0.015416 -0.055549 0.0096593 -0.033025 -0.030335 -0.027884 0.011157 -0.011195 -0.016792 -0.011362 0.0010123 0.013443 -0.0062915 0.011922
0.42969 0.0035434 0.0011277 0.0013685 0.0013399 0 0.0092748 -0.0039746 -0.0018811 -0.010017 -0.0013895 -0.0098363 -0.62179 -0.0016772 -0.00043551 0.0026242 0.0024181 -0.0018775 0.00062856 0.0021781 0.0074553 -0.0021385 0 0.017374 0 0.00027261 -0.00042519 4.041e-05 0.00062473 0.16886 -0.018539 0.0046006 0.0075483 0.0011072 0.0031953 -0.0038021 -0.019242 -0.0088402 -0.017713 -0.057556 0.0088248 -0.031812 -0.035097 -0.033211 0.011397 -0.024165 -0.018471 -0.009761 -0.00013929 0.0085912 -0.012481 0.014355
0.43359 0.0038974 0.0022417 0.0029063 0.0034244 0 0.0073291 -0.0040369 -0.0015028 -0.0089087 -0.0019487 -0.0072944 -0.62896 0.0037834 0.0020571 0.0042736 0.0006688 0.004452 0.0044212 0.0042807 0.0095347 -0.001872 0 0.016901 0 0.0001698 -0.00055918 0.00081649 0.0012555 0.13621 -0.016395 0.002404 0.0074218 0.00064923 0.0039666 -0.0051271 -0.017394 -0.0084563 -0.014313 -0.057236 0.0087691 -0.028226 -0.037422 -0.038948 0.012099 -0.037083 -0.017807 -0.0050738 0.0024176 0.0046839 -0.0166 0.01417
0.4375 0.0029579 0.0029972 0.0037405 0.0024983 0 0.00018979 -0.0011778 -0.0011201 -0.0047942 -0.0038438 -0.0044549 -0.61934 0.008072 0.0032208 0.0021584 -0.003756 0.0062322 0.0056997 0.0056787 0.0074527 -0.0031817 0 0.014008 0 0.000137 -0.00056161 0.0012611 0.0012745 0.078604 -0.011705 -0.002059 0.0018724 0.0012535 0.0028518 -0.0037716 -0.0096256 -0.0059806 -0.0063409 -0.056916 0.0087134 -0.02464 -0.039747 -0.044685 0.0128 -0.050001 -0.017143 -0.00038665 0.0049745 0.00077661 -0.020718 0.013532
0.44141 0.0016339 0.002584 0.0035182 0.00054543 0 -0.0070776 0.0024262 -0.0014991 3.8417e-05 -0.0052881 -0.0033175 -0.59719 0.0082777 0.0025691 -0.0021183 -0.0060863 0.0026103 0.0040914 0.0053596 0.0029814 -0.0040519 0 0.0099058 0 0.00044113 -0.00043355 0.0013033 0.00078594 0.024685 -0.0069412 -0.0055935 -0.0044027 0.0023873 0.00050245 -0.00049147 0.00092452 -0.0030584 0.0017656 -0.052974 0.010593 -0.018065 -0.037612 -0.04901 0.014501 -0.057173 -0.012549 0.0088776 0.012999 0.00054697 -0.018545 0.01221
0.44531 0.00073244 0.0011336 0.0025474 -0.00022696 0 -0.0085982 0.0040621 -0.0019398 0.0035655 -0.0040492 -0.0036663 -0.58141 0.0050565 0.0018366 -0.0050441 -0.003519 -0.001822 0.0014571 0.0035916 -0.00050875 -0.0023393 0 0.0066626 0 0.0010995 -0.00013927 0.0012416 0.00028406 -0.013242 -0.0030868 -0.0055214 -0.0062954 0.0027881 -0.0014461 0.0026747 0.0095717 -0.0010681 0.0051468 -0.048712 0.012644 -0.011225 -0.035082 -0.05321 0.01629 -0.063837 -0.007607 0.018546 0.021506 0.00064216 -0.015817 0.0080413
0.44922 0.00024813 -0.0005726 0.001431 0.00055604 0 -0.0029485 0.0025762 -0.0011351 0.0048321 3.4295e-05 -0.0031475 -0.5854 0.0019677 0.002762 -0.0044845 0.0021543 -0.0023711 -0.00015938 0.0015567 -0.0010841 0.0018041 0 0.0053159 0 0.0017351 0.00025151 0.0012441 0.00011952 -0.040284 0.00062987 -0.0018183 -0.0025794 0.0014057 -0.0021388 0.0036965 0.014357 -0.00042454 0.0026783 -0.043926 0.014751 -0.0046852 -0.031473 -0.056316 0.018052 -0.067295 -0.001967 0.028311 0.03037 0.0018163 -0.011119 0.0006236
0.45313 -0.00039555 -0.0019325 0.00045001 0.0014102 0 0.0048707 -0.0010001 0.00094308 0.0038589 0.0042093 0.00058854 -0.60218 0.0019582 0.0049438 -0.0015597 0.0065862 0.0008414 -0.00024847 0.00021448 0.00030264 0.005853 0 0.0048248 0 0.0018031 0.00052464 0.0011208 0.00022293 -0.060741 0.005163 0.0026237 0.0030549 -0.0016652 -0.0023094 0.0019854 0.016589 -0.00050353 -0.001523 -0.038201 0.01696 0.0013187 -0.025932 -0.057462 0.019767 -0.065012 0.0049233 0.038247 0.039873 0.0049217 -0.0028976 -0.0065879
0.45703 -0.0015708 -0.0029026 -0.00059864 0.00078035 0 0.0074649 -0.0045006 0.0024713 0.001471 0.0050467 0.0074009 -0.61093 0.0046305 0.0062032 0.00079238 0.0071669 0.0036391 0.00042807 -0.000395 0.0012512 0.0071944 0 0.0032513 0 0.0010431 0.0005104 0.00065842 0.00034028 -0.066714 0.010001 0.0040938 0.0052793 -0.005138 -0.0032283 -0.0011185 0.017603 -5.8121e-05 -0.0013742 -0.032477 0.019168 0.0073227 -0.02039 -0.058609 0.021482 -0.062729 0.011814 0.048184 0.049375 0.0080272 0.0053239 -0.0089526
0.46094 -0.0030803 -0.003629 -0.0019581 -0.0012926 0 0.0018532 -0.0061529 0.0014986 -0.00072754 0.0017905 0.014048 -0.5981 0.0069305 0.0049981 0.0008579 0.0049721 0.0028811 0.0013156 -0.00083646 0.00058528 0.005402 0 3.5202e-05 0 -0.00023289 0.00030525 6.1576e-05 0.00040628 -0.048939 0.013192 0.0010502 0.0018552 -0.0074586 -0.0049941 -0.0032751 0.016348 0.0020112 0.0055508 -0.027921 0.019062 0.0092133 -0.014857 -0.05745 0.021673 -0.055121 0.017547 0.053664 0.054822 0.01079 0.014111 -0.0055081
0.46484 -0.0045154 -0.003996 -0.0034459 -0.0032815 0 -0.0075136 -0.0054272 -0.0017809 -0.00091678 -0.0026927 0.016282 -0.57068 0.006245 0.0021488 -0.00052796 0.0026943 -0.0001453 0.002726 -0.0015165 -0.00058074 0.0023335 0 -0.0031797 0 -0.0013061 0.00022262 -0.00013103 0.00056477 -0.014613 0.012995 -0.0044806 -0.0044706 -0.0078709 -0.0061436 -0.0028432 0.011044 0.0057517 0.015258 -0.02366 0.018369 0.010063 -0.0093266 -0.055709 0.021478 -0.046165 0.022987 0.058016 0.059241 0.013466 0.023042 -0.00035898
0.46875 -0.0057228 -0.0037796 -0.0045631 -0.0038233 0 -0.012764 -0.0030336 -0.0048444 0.0015228 -0.0045634 0.012172 -0.54805 0.0026508 -1.0738e-05 -0.0015274 0.0014226 -0.0016753 0.0048959 -0.0023502 -0.00038972 0.00023402 0 -0.0041763 0 -0.0015785 0.00045641 0.00034964 0.00084982 0.014569 0.0094414 -0.008448 -0.0085805 -0.0067097 -0.0051142 -7.1895e-05 0.0026581 0.0096615 0.020355 -0.020106 0.016578 0.0093335 -0.00443 -0.053677 0.020549 -0.036967 0.027431 0.060267 0.061582 0.015176 0.030905 0.0014828
0.47266 -0.006714 -0.0031798 -0.0050531 -0.0031387 0 -0.009902 -0.00050567 -0.005214 0.0048566 -0.0026588 0.0038961 -0.54193 -0.0016163 -5.5973e-05 -0.001566 8.0651e-05 -7.5792e-05 0.0068075 -0.0030338 0.0014132 -0.00010217 0 -0.0024482 0 -0.001031 0.00081419 0.0010778 0.0010048 0.027009 0.0042371 -0.0080824 -0.0076011 -0.0048284 -0.002028 0.0030793 -0.0047602 0.011239 0.016334 -0.018816 0.011261 0.003538 -0.0015674 -0.050713 0.017264 -0.026993 0.028676 0.055776 0.057248 0.013788 0.035341 -0.00049374
0.47656 -0.0071977 -0.0028838 -0.0052046 -0.0027741 0 -0.0022852 0.00043834 -0.0029621 0.0057376 0.00055945 -0.0037334 -0.54583 -0.0043806 0.0011666 -0.0015982 -0.0021822 0.002421 0.0065503 -0.0033876 0.0029535 0.00050324 0 0.00048176 0 -0.00021781 0.00086567 0.0012645 0.00074471 0.040187 -0.00078137 -0.0041306 -0.0032449 -0.0028834 0.0011412 0.0042851 -0.0080433 0.0085866 0.0053553 -0.017527 0.0059433 -0.0022575 0.0012952 -0.047749 0.01398 -0.017019 0.029921 0.051284 0.052915 0.0124 0.039778 -0.0016916
0.48047 -0.0065212 -0.0033499 -0.0054671 -0.003966 0 0.0029474 -0.0011685 -0.0006358 0.0018861 0.0016097 -0.0070507 -0.54439 -0.0050146 0.0015611 -0.0023333 -0.0040059 0.0026901 0.0031672 -0.0033513 0.0021013 0.00081909 0 0.0030756 0 0.0002063 0.00040688 0.00057242 0.00017222 0.08701 -0.0050383 -7.5622e-05 9.5367e-05 -0.0011622 0.0022552 0.002362 -0.008637 0.0020342 -0.0058721 -0.017636 -0.0016126 -0.010653 0.0017534 -0.045374 0.0089539 -0.010079 0.027882 0.041959 0.043319 0.007224 0.03957 0.0025295
0.48438 -0.0043319 -0.004075 -0.0057821 -0.0062852 0 0.0016663 -0.0046479 -0.00064969 -0.0055327 -0.00067226 -0.0064952 -0.53112 -0.004172 -6.7678e-05 -0.0029284 -0.0030258 0.00059478 -0.0019765 -0.0028454 -0.0012634 0.00029682 0 0.0057068 0 1.2796e-05 -0.00025408 -0.00047101 -0.00020196 0.1786 -0.0091482 0.00091374 -0.00052593 0.00011103 0.00086113 -0.0020343 -0.011197 -0.0056727 -0.011894 -0.018412 -0.010236 -0.020289 0.0010651 -0.043281 0.0030974 -0.0045868 0.024276 0.030329 0.031215 0.00024259 0.037147 0.011643
0.48828 -0.0012641 -0.0038422 -0.0054365 -0.0078697 0 -0.0039269 -0.0077277 -0.0029516 -0.012343 -0.004396 -0.006095 -0.51531 -0.0027547 -0.0029696 -0.0019599 0.0010005 -0.00092281 -0.0059541 -0.0019001 -0.0049763 -0.00084191 0 0.010071 0 -0.00047883 -0.00054657 -0.00096143 4.8867e-05 0.28282 -0.013665 -0.0014259 -0.0041291 0.00060314 -0.0015959 -0.0068588 -0.018012 -0.011109 -0.012521 -0.019111 -0.018772 -0.029692 0.00011763 -0.041432 -0.0028011 0.0001312 0.020309 0.018564 0.018812 -0.0072112 0.034143 0.020406
0.49219 0.0012834 -0.0019031 -0.0037122 -0.0069956 0 -0.00814 -0.0080201 -0.005396 -0.01461 -0.0068308 -0.0097313 -0.5119 -0.0014184 -0.0053111 0.00052442 0.0050401 0.00043162 -0.0066038 -0.00094983 -0.0065426 -0.0021144 0 0.016574 0 -0.00076486 -0.0002097 -0.00052813 0.00077727 0.34506 -0.018043 -0.0045033 -0.0069938 0.00016683 -0.0032603 -0.0099218 -0.025485 -0.012642 -0.011725 -0.019231 -0.026647 -0.037336 -0.0027921 -0.041433 -0.0090174 -0.0010135 0.013612 0.0057746 0.0041458 -0.01824 0.026738 0.024482
0.49609 0.0022692 0.0011049 -0.00070562 -0.0035463 0 -0.0072617 -0.0050017 -0.0062125 -0.011815 -0.0069172 -0.01736 -0.5262 -0.0006843 -0.005775 0.0025882 0.0054242 0.0032846 -0.0042017 -0.00074942 -0.00528 -0.0030822 0 0.022742 0 -0.00063536 0.00041002 0.00029761 0.0013464 0.33349 -0.020789 -0.0052944 -0.0060666 -0.00076164 -0.0034617 -0.010176 -0.027038 -0.011569 -0.013162 -0.01935 -0.034522 -0.044979 -0.0057019 -0.041434 -0.015234 -0.0021583 0.0069158 -0.0070144 -0.01052 -0.029269 0.019333 0.024908
0.5 0.0019373 0.0035672 0.0025527 0.00082997 0 -0.0022191 -0.00066164 -0.0057036 -0.0069775 -0.0055901 -0.024568 -0.549 -0.00089795 -0.0043429 0.0024093 0.0016439 0.0039026 -0.00097794 -0.0017207 -0.0025859 -0.0033506 0 0.024797 0 -0.00030581 0.00067745 0.00064449 0.0012424 0.26384 -0.020522 -0.0028669 -0.0014301 -0.001274 -0.0029348 -0.0082705 -0.019657 -0.01082 -0.016866 -0.017607 -0.03946 -0.048457 -0.0083231 -0.042376 -0.020072 -0.0058171 0.00030023 -0.016655 -0.022955 -0.040443 0.011838 0.026341
0.50391 0.0015486 0.0043056 0.0048553 0.0038749 0 0.0033128 0.0020639 -0.0053722 -0.003683 -0.0041608 -0.025987 -0.56518 -0.0018519 -0.0019272 0.00041249 -0.0029386 0.00032653 0.00084701 -0.0033416 -0.00032767 -0.0027319 0 0.021062 0 -0.00010673 0.00029642 0.00018254 0.00057014 0.17957 -0.016895 0.001086 0.0040442 -0.00068681 -0.0027305 -0.0059552 -0.0070299 -0.012233 -0.019779 -0.014378 -0.042055 -0.048612 -0.010714 -0.044069 -0.023811 -0.011481 -0.0062506 -0.023784 -0.03361 -0.051732 0.0042698 0.031025
0.50781 0.0021522 0.003571 0.0057316 0.0042195 0 0.0064378 0.0018107 -0.0057317 -0.0030086 -0.0029546 -0.019654 -0.56535 -0.0027627 0.00034955 -0.0011248 -0.004441 -0.0053905 0.00057879 -0.0043836 0.00081075 -0.0016435 0 0.013596 0 -8.8916e-05 -0.00040248 -0.00060259 -8.8664e-05 0.10985 -0.010722 0.0038781 0.0071205 0.00080324 -0.003114 -0.0046887 0.0040459 -0.014754 -0.018811 -0.011149 -0.044649 -0.048768 -0.013105 -0.045761 -0.02755 -0.017146 -0.012801 -0.030913 -0.044264 -0.063021 -0.0032982 0.035283
0.51172 0.0036478 0.0026346 0.0056644 0.0022354 0 0.0066316 -0.00010331 -0.0055076 -0.0032114 -0.0015453 -0.0085576 -0.55042 -0.0029866 0.0015624 -0.00070963 -0.0023342 -0.0092453 -0.00097431 -0.0039755 0.001456 -0.0011022 0 0.0062328 0 2.1699e-05 -0.00081088 -0.00097496 -0.00027798 0.048609 -0.0035012 0.0040528 0.0065166 0.0021899 -0.0034706 -0.0044681 0.0099316 -0.015172 -0.013203 -0.0038039 -0.039758 -0.039693 -0.012423 -0.047272 -0.026835 -0.022627 -0.016127 -0.028807 -0.046569 -0.070543 -0.0063872 0.032626
0.51563 0.005039 0.0025018 0.0054889 -0.00015631 0 0.0049135 -0.0010428 -0.0031725 -0.002041 0.00024922 0.0018475 -0.52827 -0.0027206 0.0011914 0.0005658 0.00032318 -0.0091498 -0.002497 -0.0024863 0.0023761 -0.0018722 0 0.00095584 0 0.00046903 -0.00065378 -0.00068605 -6.6613e-05 -0.028339 0.0032053 0.0024224 0.003535 0.0024571 -0.0030253 -0.0038906 0.012381 -0.010808 -0.0045094 0.0035582 -0.034836 -0.03058 -0.011728 -0.048783 -0.026101 -0.028108 -0.019439 -0.026662 -0.04884 -0.078048 -0.0094575 0.020332
0.51953 0.00548 0.0031416 0.0056426 -0.00054947 0 0.002659 0.00049919 0.0010715 0.0010363 0.0021461 0.0078622 -0.50882 -0.0026664 -0.00056448 0.00032341 0.00043337 -0.0063786 -0.0029743 -0.0012607 0.003511 -0.0034513 0 -0.0036299 0 0.0011041 -0.0002252 -0.000104 0.00014704 -0.13219 0.0082872 0.0013123 0.00096311 0.0014255 -0.0014572 -0.0014643 0.014991 -0.0018493 0.0048541 0.011967 -0.027307 -0.018808 -0.0092789 -0.049162 -0.023331 -0.031643 -0.020645 -0.021192 -0.04746 -0.082864 -0.0098431 0.0025331
0.52344 0.0049668 0.0039226 0.0059749 0.0024864 0 0.0013817 0.0037929 0.0052776 0.0048914 0.0040799 0.009852 -0.50043 -0.0028952 -0.0026175 -0.0020758 -0.0018043 -0.0035308 -0.001938 -0.0013849 0.0041735 -0.0041886 0 -0.01028 0 0.0014339 -3.2408e-05 0.00030547 0.00013495 -0.25079 0.011513 0.0027314 0.001212 -4.414e-05 0.0011071 0.0029896 0.018578 0.0086458 0.012827 0.021733 -0.016397 -0.0035882 -0.0045547 -0.048073 -0.017922 -0.032656 -0.019119 -0.011408 -0.041347 -0.084192 -0.0067474 -0.013349
0.52734 0.0040897 0.004541 0.0061615 0.0082585 0 0.002604 0.0069994 0.0077724 0.0084804 0.0065225 0.011005 -0.50626 -0.0023933 -0.0035033 -0.0043655 -0.0034021 -0.0018823 0.0004191 -0.0026871 0.003926 -0.0028421 0 -0.019876 0 0.0010728 -0.00026492 0.00047867 5.2184e-05 -0.36482 0.01365 0.0067882 0.0047732 -0.00057503 0.0044175 0.0081571 0.020752 0.016989 0.018176 0.031499 -0.0054868 0.011632 0.00016948 -0.046985 -0.012513 -0.033668 -0.017594 -0.0016243 -0.035234 -0.08552 -0.0036517 -0.022994
0.53125 0.0033739 0.0052733 0.0061645 0.013951 0 0.0066966 0.0090777 0.00886 0.011945 0.0097171 0.014091 -0.52044 -0.00018186 -0.0024792 -0.0036894 -0.0021908 -0.0010889 0.0030812 -0.0039504 0.0029754 -0.00014931 0 -0.030409 0 0.0001489 -0.00065455 0.00067547 0.00015981 -0.46525 0.015927 0.011416 0.0097794 0.00093449 0.0082126 0.012417 0.019415 0.021397 0.020797 0.040646 0.0067618 0.026657 0.0073847 -0.042049 -0.0043262 -0.029434 -0.012079 0.0099342 -0.025264 -0.081499 0.0030185 -0.027949
0.53516 0.0030511 0.0063442 0.0062437 0.016183 0 0.011639 0.010399 0.010241 0.015824 0.012813 0.019217 -0.52922 0.0030877 -0.00026478 8.6365e-06 0.00062952 -0.00079878 0.0044967 -0.0040685 0.0017107 0.0014439 0 -0.038977 0 -0.00075379 -0.00082537 0.00099709 0.00043955 -0.55044 0.01892 0.013679 0.013045 0.0047364 0.012069 0.015149 0.01537 0.022753 0.021933 0.049705 0.019202 0.041656 0.014956 -0.036563 0.0042576 -0.02445 -0.0059942 0.021746 -0.014742 -0.076715 0.010199 -0.032525
0.53906 0.0033496 0.0073478 0.0065936 0.013419 0 0.013867 0.011685 0.01285 0.019584 0.014338 0.024188 -0.52058 0.0051081 0.0014131 0.0033912 0.0018201 -0.0014191 0.0036286 -0.0029719 0.00014352 2.4994e-05 0 -0.044252 0 -0.0010733 -0.00069534 0.0011415 0.00057368 -0.61114 0.021725 0.011932 0.012237 0.010048 0.015368 0.016846 0.010957 0.023208 0.023529 0.0578 0.030617 0.054759 0.022594 -0.029585 0.013135 -0.018079 0.0010381 0.032353 -0.0045439 -0.070649 0.017372 -0.038693
0.54297 0.0046339 0.0075905 0.0070806 0.007487 0 0.011419 0.012804 0.015643 0.021497 0.013812 0.026584 -0.49604 0.0039383 0.0011801 0.0028842 -0.00026912 -0.0028886 0.00099856 -0.0015038 -0.0018963 -0.0036746 0 -0.046675 0 -0.00070736 -0.00048252 0.00071704 0.00029757 -0.62895 0.022341 0.0073278 0.0078371 0.015246 0.017592 0.018053 0.0070344 0.024041 0.026468 0.063794 0.039798 0.063732 0.030378 -0.019357 0.022651 -0.0086845 0.010135 0.040332 0.0049518 -0.061789 0.024526 -0.044321
0.54688 0.0069758 0.0070165 0.0073971 0.0026817 0 0.0064209 0.012939 0.016702 0.020228 0.012608 0.025472 -0.47172 8.993e-05 -0.00093293 -0.001607 -0.0038465 -0.0034845 -0.0015379 -0.00056062 -0.0039931 -0.0066115 0 -0.046605 0 -1.7723e-05 -0.00036234 -0.00025305 -0.00030596 -0.59566 0.019264 0.0033301 0.0032309 0.018447 0.018649 0.018503 0.0026012 0.024678 0.029091 0.069787 0.048979 0.072706 0.038162 -0.0091289 0.032168 0.00070954 0.019232 0.048311 0.014448 -0.05293 0.031681 -0.045922
0.55078 0.0096508 0.0065396 0.0074503 0.0027147 0 0.0037557 0.011792 0.015332 0.016387 0.012702 0.021596 -0.46419 -0.0036872 -0.0036338 -0.0063602 -0.0055529 -0.0010168 -0.0024265 -0.00044805 -0.004873 -0.0061832 0 -0.043132 0 0.00053633 -0.00022591 -0.0012378 -0.00090197 -0.53063 0.01299 0.0032154 0.0023497 0.018439 0.018824 0.01749 -0.0024418 0.023535 0.027992 0.073495 0.05384 0.075628 0.044065 0.0036719 0.040982 0.01103 0.029223 0.051565 0.020201 -0.043119 0.036389 -0.042357
0.55469 0.011392 0.0072021 0.0075368 0.0077592 0 0.0065001 0.010196 0.012751 0.012268 0.014419 0.016479 -0.4732 -0.0048769 -0.0054275 -0.0073149 -0.0038767 0.0044118 -0.001902 -0.00095627 -0.0033031 -0.0028015 0 -0.035369 0 0.00073455 0.00015922 -0.0016484 -0.0012435 -0.47066 0.006031 0.0073429 0.0064373 0.015527 0.018357 0.015021 -0.0054387 0.019721 0.021129 0.076456 0.057291 0.076576 0.049355 0.017312 0.049567 0.021653 0.039506 0.053278 0.024734 -0.032998 0.0403 -0.035627
0.55859 0.011412 0.0089787 0.0080664 0.014109 0 0.012562 0.0092593 0.010682 0.0099759 0.015728 0.011513 -0.48002 -0.0033574 -0.0055883 -0.0038514 -0.00042376 0.009496 -0.001616 -0.0017924 0.00050186 0.0003439 0 -0.02477 0 0.00061755 0.00078916 -0.0013546 -0.0013508 -0.43754 0.0012784 0.012544 0.012672 0.011598 0.017119 0.012203 -0.0032049 0.014011 0.010529 0.079286 0.05979 0.076471 0.053864 0.0311 0.057791 0.031993 0.049732 0.054198 0.028142 -0.023128 0.043537 -0.02862
0.5625 0.010174 0.010576 0.0090673 0.016946 0 0.016259 0.0090386 0.0095628 0.009833 0.014144 0.0075543 -0.46576 -0.0010366 -0.0044069 0.00083607 0.0020355 0.010422 -0.0026223 -0.0027452 0.004445 0.0002414 0 -0.015356 0 0.00029968 0.0013218 -0.0007385 -0.0013657 -0.41736 6.7104e-05 0.014475 0.016158 0.0090128 0.014742 0.010211 0.0038841 0.0082887 0.0015336 0.081567 0.058319 0.071982 0.055126 0.04551 0.064508 0.041157 0.059719 0.051817 0.026867 -0.014303 0.043968 -0.022748
0.56641 0.0089814 0.010564 0.0099565 0.014048 0 0.013614 0.0084004 0.008397 0.010495 0.0093772 0.0047944 -0.4316 0.00035662 -0.0028513 0.0028921 0.0022954 0.0066292 -0.0039221 -0.0034848 0.0058565 -0.0030953 0 -0.010851 0 -0.00013067 0.0013905 -0.00027932 -0.0013244 -0.37578 0.0015339 0.01116 0.013892 0.0089099 0.011085 0.0089081 0.011171 0.0040798 -0.0013672 0.083848 0.056849 0.067493 0.056389 0.059919 0.071225 0.050322 0.069706 0.049435 0.025593 -0.0054781 0.044399 -0.01779
0.57031 0.0086903 0.0087227 0.0098721 0.0073785 0 0.0061907 0.006321 0.006219 0.010345 0.0038774 0.0027329 -0.39922 0.00064475 -0.0020354 0.0011762 0.0012832 0.0014048 -0.003376 -0.0034615 0.0036524 -0.0066361 0 -0.0113 0 -0.00053083 0.00099195 -0.00013705 -0.0011505 -0.29458 0.003626 0.0047018 0.0073272 0.010196 0.0065346 0.0068226 0.013985 0.0015279 0.0015156 0.087478 0.054035 0.062735 0.055159 0.072766 0.076585 0.057937 0.078729 0.047431 0.021744 0.001289 0.044235 -0.013285
0.57422 0.0088963 0.006222 0.0083838 0.0013371 0 -0.00037473 0.0031457 0.0033207 0.0086491 0.00062536 0.00047029 -0.38892 0.00035715 -0.0026409 -0.002245 0.00031954 -0.00156 -0.00018728 -0.0022484 -0.00055619 -0.0071278 0 -0.012779 0 -0.00065184 0.00049803 -0.00012854 -0.00083891 -0.19117 0.0047006 -0.00045147 0.0012032 0.010239 0.0019014 0.0027482 0.012357 -0.00035276 0.0052354 0.091889 0.050444 0.057819 0.052487 0.084709 0.081158 0.064655 0.087194 0.045645 0.016404 0.0068642 0.043727 -0.0093726
0.57813 0.0084786 0.0045064 0.0060153 -0.00071096 0 -0.0015509 0.00034537 0.00085669 0.0056674 0.00046674 -0.0025343 -0.39804 -0.00075736 -0.004376 -0.0044292 -0.00048707 -0.0018584 0.0037883 -4.8527e-05 -0.0035554 -0.0039351 0 -0.010813 0 -0.00030881 0.0002644 -2.0854e-05 -0.00053684 -0.10173 0.0044003 -0.0011708 -0.00040408 0.0069394 -0.0019569 -0.0026595 0.010626 -0.0024879 0.0045985 0.096517 0.046862 0.053148 0.049621 0.096254 0.085552 0.071226 0.095442 0.044147 0.010945 0.012089 0.043365 -0.0063176
0.58203 0.0069056 0.0040819 0.004068 0.0013226 0 0.002354 -0.00091453 -0.00050793 0.0022033 0.0017209 -0.0057554 -0.4029 -0.0034501 -0.0058995 -0.0040794 -0.0018161 -0.0020826 0.0055694 0.0022374 -0.0030599 0.00068038 0 -0.004313 0 0.00036016 0.00027162 0.00022934 -0.00037343 -0.048988 0.0034214 0.0019889 0.0026488 0.00060985 -0.0044246 -0.0070657 0.012125 -0.0047569 -0.0012183 0.10391 0.043413 0.05158 0.044302 0.10274 0.087669 0.075925 0.10094 0.046303 0.0039579 0.012849 0.044877 -0.0038743
0.58594 0.0048523 0.0043826 0.003741 0.0048379 0 0.0072184 -0.00071559 -0.0011726 -0.00066559 0.002237 -0.0077732 -0.3831 -0.0070089 -0.0056557 -0.0020591 -0.0035393 -0.0039793 0.0039792 0.0036071 0.00043838 0.0038359 0 0.003696 0 0.00089482 0.00020593 0.00050491 -0.00025959 -0.029666 0.0027516 0.0057259 0.0068131 -0.0058984 -0.0051982 -0.0083339 0.01509 -0.0060761 -0.0080808 0.1113 0.039963 0.050012 0.038983 0.10923 0.089786 0.080624 0.10643 0.048459 -0.0030288 0.013609 0.046389 -0.0016696
0.58984 0.0034669 0.004631 0.0051647 0.0070163 0 0.0092209 0.00015757 -0.0017844 -0.0017602 0.0015046 -0.0074512 -0.34285 -0.0084266 -0.0032489 -8.1157e-05 -0.0042951 -0.0057548 0.0008799 0.0037449 0.0041183 0.004491 0 0.0090172 0 0.00089196 -0.00011671 0.00069855 3.4784e-05 -0.030722 0.0030464 0.00713 0.0081929 -0.0090564 -0.0042528 -0.0062051 0.014643 -0.0054042 -0.010722 0.119 0.036494 0.050068 0.033146 0.11195 0.090249 0.084625 0.10947 0.052168 -0.01018 0.011197 0.049199 -9.7547e-05
0.59375 0.0031516 0.0045992 0.0071593 0.0068501 0 0.0077135 0.0013817 -0.0022081 -0.00040818 0.00066832 -0.0050943 -0.30656 -0.0047322 -8.26e-05 0.00071862 -0.0030141 -0.0039981 -0.00064431 0.0032821 0.0052006 0.0038794 0 0.0097568 0 0.00042394 -0.00048029 0.00079267 0.0005581 -0.049068 0.0043077 0.0060158 0.0058588 -0.0071221 -0.0018321 -0.0021767 0.008579 -0.0027118 -0.0072487 0.12701 0.033007 0.051668 0.026817 0.11109 0.089136 0.087962 0.11018 0.057354 -0.017487 0.0057677 0.053244 -0.00032446
0.59766 0.0032513 0.0045133 0.0080388 0.0052591 0 0.0046241 0.0033003 -0.0016653 0.0026965 0.00083968 -0.0023371 -0.29357 0.003363 0.001679 0.00019703 -0.00055857 0.001836 0.00077054 0.0032525 0.0031816 0.0038756 0 0.0070661 0 2.2503e-05 -0.00048452 0.00080683 0.00099787 -0.088943 0.0057716 0.0044851 0.002248 -0.0013274 0.0015675 0.0020242 0.00010153 0.00095126 -0.00031091 0.13501 0.02952 0.053269 0.020488 0.11023 0.088024 0.091299 0.11089 0.062541 -0.024794 0.00033819 0.057289 -0.0031036
0.60156 0.0029621 0.0044767 0.0068993 0.0037445 0 0.0020454 0.0059171 0.00014747 0.005459 0.0018801 -0.00067177 -0.29855 0.010762 0.0011047 -0.0011174 0.00075956 0.0077687 0.0037674 0.0041687 1.3043e-05 0.0051293 0 0.0030366 0 0.00017344 -2.4573e-05 0.0007491 0.00093105 -0.14319 0.0061394 0.0045282 0.00061411 0.0050807 0.0053081 0.005606 -0.0057383 0.004297 0.0056419 0.13925 0.023645 0.054004 0.014502 0.10228 0.082974 0.093341 0.10562 0.065879 -0.032496 -0.011795 0.060673 -0.0077262
0.60547 0.0023564 0.0043008 0.0043412 0.003105 0 0.00090655 0.0081262 0.0024619 0.0058096 0.0029203 6.5242e-06 -0.29741 0.011981 -0.00054997 -0.0023492 -0.00041631 0.0088463 0.0060276 0.0054722 -0.0018092 0.0066531 0 -0.0015229 0 0.00081943 0.00050693 0.0006478 0.00029656 -0.18804 0.0043753 0.006163 0.0021078 0.0091419 0.0087892 0.0084997 -0.0075967 0.0067523 0.0080216 0.14329 0.01765 0.054695 0.0085337 0.093979 0.077725 0.095317 0.10005 0.069123 -0.040218 -0.024267 0.064024 -0.012412
0.60938 0.002308 0.0039549 0.001986 0.0032063 0 0.0014259 0.0084848 0.004217 0.0036029 0.0036439 0.0013273 -0.27122 0.0064226 -0.0011047 -0.0025048 -0.0027896 0.0042507 0.0065879 0.0058348 -0.0014145 0.0069233 0 -0.0071157 0 0.0014123 0.00055465 0.00057583 -0.00043307 -0.20489 0.00075421 0.0077179 0.0050947 0.010054 0.011576 0.010551 -0.0086715 0.0086831 0.0074714 0.14423 0.0096591 0.053021 0.0031224 0.083583 0.07083 0.096592 0.092082 0.069392 -0.048213 -0.039291 0.064924 -0.015761
0.61328 0.0034054 0.0039214 0.0011906 0.0035666 0 0.003692 0.0068962 0.0052855 0.001069 0.0045883 0.0047944 -0.22288 -0.00058872 0.00023583 -0.00095604 -0.0035283 -0.0017201 0.0061731 0.0041511 -2.7355e-05 0.0052475 0 -0.013902 0 0.0014835 -5.2247e-05 0.00057814 -0.0006338 -0.20559 -0.0027957 0.0076065 0.0069965 0.009295 0.013423 0.011457 -0.011851 0.010764 0.0064265 0.14033 -0.0014319 0.047671 -0.0014227 0.06994 0.061379 0.096775 0.080394 0.065035 -0.056633 -0.058279 0.062016 -0.017691
0.61719 0.0051328 0.0047867 0.0020765 0.0039278 0 0.0071403 0.0051744 0.0065543 0.0010486 0.0061782 0.01012 -0.17116 -0.0026019 0.0020007 0.0019271 -0.001254 -0.0040154 0.0055883 0.00051711 0.00051793 0.0022518 0 -0.020679 0 0.0011217 -0.00090862 0.00058151 -0.00012574 -0.22701 -0.0037535 0.0057035 0.0066619 0.0090974 0.014257 0.011508 -0.015212 0.013132 0.0068551 0.13643 -0.012523 0.042321 -0.0059678 0.056296 0.051927 0.096958 0.068707 0.060679 -0.065053 -0.077267 0.059107 -0.018984
0.62109 0.0062929 0.0064089 0.0036681 0.0043501 0 0.0099113 0.0054806 0.0086386 0.004494 0.0078965 0.015172 -0.13149 0.0018411 0.0020629 0.0047022 0.0022489 -0.0018027 0.0045183 -0.0035851 -0.00038519 -0.00065794 0 -0.025726 0 0.00082274 -0.0014038 0.00044493 0.00062081 -0.29313 -0.0009092 0.0032128 0.0051059 0.010583 0.014135 0.011809 -0.013611 0.015099 0.0091664 0.12555 -0.027882 0.029984 -0.0084146 0.041623 0.040418 0.09587 0.054353 0.048408 -0.073025 -0.099407 0.047325 -0.020257
0.625 0.0062168 0.0076925 0.0048765 0.0049906 0 0.0097809 0.0080548 0.010757 0.0096019 0.0087526 0.017622 -0.10418 0.0079214 4.1145e-05 0.0057392 0.0035598 0.0012962 0.00234 -0.0061674 -0.0017291 -0.0022301 0 -0.028315 0 0.00087564 -0.0012811 0.00014392 0.00089567 -0.38266 0.0045003 0.0015373 0.0042343 0.012979 0.013159 0.013173 -0.0047421 0.015641 0.012493 0.11325 -0.044107 0.016228 -0.010435 0.02674 0.02849 0.094522 0.039456 0.034529 -0.080906 -0.12219 0.033739 -0.021597
0.62891 0.0054101 0.0074381 0.0053191 0.0058816 0 0.0063523 0.010696 0.011232 0.013378 0.0084331 0.016747 -0.0796 0.0094274 -0.0021964 0.0044298 0.00096023 0.0016392 -0.00023913 -0.0061173 -0.0021757 -0.002035 0 -0.028952 0 0.00098723 -0.0008329 -0.00013066 0.00038256 -0.43987 0.0095876 0.0013513 0.0050057 0.014353 0.011314 0.014719 0.0075272 0.014185 0.015365 0.099794 -0.060729 0.00092773 -0.011412 0.012898 0.016879 0.093277 0.025163 0.019237 -0.087714 -0.14466 0.017331 -0.022934
0.63281 0.004926 0.0054841 0.0052744 0.0067948 0 0.0020632 0.010718 0.0092061 0.014026 0.0075885 0.013828 -0.050423 0.0048135 -0.0025428 0.0016073 -0.0037958 -0.0005534 -0.0011865 -0.0039937 -0.0015268 -0.00057341 0 -0.028135 0 0.00061237 -0.00056652 -0.00012955 -0.00058581 -0.42151 0.011977 0.0024338 0.0067038 0.013116 0.0084128 0.014074 0.016695 0.011036 0.016201 0.08323 -0.078419 -0.018532 -0.0095753 0.0018588 0.0061219 0.092306 0.012493 0.00013785 -0.091627 -0.16628 -0.0066862 -0.024178
0.63672 0.0051797 0.0029068 0.0050413 0.0071834 0 0.00032378 0.0074599 0.0056513 0.011914 0.0068422 0.010928 -0.016774 -0.0016361 -0.00092939 -0.0011862 -0.0070753 -0.002123 0.00070934 -0.0015162 -0.0008279 0.0011373 0 -0.02535 0 -0.00034598 -0.00070697 0.00017352 -0.0013534 -0.3334 0.011445 0.0039586 0.0077235 0.0090752 0.0043501 0.0095104 0.020038 0.007154 0.013929 0.066665 -0.096108 -0.037992 -0.007739 -0.00918 -0.0046351 0.091336 -0.0001776 -0.018961 -0.095539 -0.18791 -0.030703 -0.024675
0.64063 0.0054931 0.0010116 0.004531 0.0063532 0 0.0022764 0.0027962 0.002491 0.0085532 0.0058452 0.009283 0.018235 -0.0043704 0.0007242 -0.0028055 -0.0067036 -0.0012055 0.0039505 -0.00014322 -0.0011102 0.0022385 0 -0.019747 0 -0.0012681 -0.0010262 0.00049896 -0.0014911 -0.22076 0.0096513 0.0048467 0.0069219 0.0033573 -0.0004731 0.0020152 0.020481 0.0035733 0.0088576 0.052058 -0.1106 -0.05655 -0.0023307 -0.014372 -0.011359 0.092929 -0.0069687 -0.035236 -0.093486 -0.20447 -0.057728 -0.022912
0.64453 0.0048065 0.00016924 0.0035059 0.0039862 0 0.0055483 -0.0007496 0.00077662 0.0050791 0.0037253 0.0086055 0.053622 -0.0018731 0.00080598 -0.0029917 -0.0037483 0.00045524 0.005246 -2.549e-05 -0.0022337 0.002512 0 -0.011787 0 -0.001357 -0.0011167 0.00050838 -0.0010656 -0.125 0.0083868 0.0042199 0.0043567 -0.0024844 -0.0050136 -0.0050379 0.021919 0.00093121 0.0030301 0.03825 -0.12378 -0.074741 0.0045349 -0.017179 -0.016437 0.095569 -0.011361 -0.050359 -0.088998 -0.21896 -0.085979 -0.017502
0.64844 0.002733 -0.00027847 0.0020404 0.00070648 0 0.006493 -0.0022102 -9.6205e-05 0.0018397 0.00046549 0.0076044 0.089688 0.0025693 -0.00014237 -0.0021173 -0.0011552 -0.00020762 0.0026804 -0.0003002 -0.0030868 0.0022606 0 -0.0037251 0 -0.00047094 -0.00078883 0.00013204 -0.00046671 -0.053234 0.0080757 0.0020267 0.0010306 -0.0073168 -0.0080858 -0.0085728 0.023838 -0.00064633 -0.00085776 0.025793 -0.13555 -0.09159 0.012171 -0.018469 -0.020145 0.099168 -0.013953 -0.063474 -0.082821 -0.23164 -0.11335 -0.0088333
0.65234 -0.00012764 -0.0010361 0.00053753 -0.0019992 0 0.003693 -0.0024944 -0.0013776 -0.00094399 -0.0026022 0.0050552 0.12491 0.0047599 -0.00019103 -0.00081934 -0.00081071 -0.003621 -0.0022215 -0.0003259 -0.0028225 0.0016701 0 0.0019974 0 0.00064329 -0.00020634 -0.00038492 -4.9824e-05 0.012286 0.0077545 -0.00061646 -0.0018786 -0.010624 -0.0091879 -0.0082786 0.021778 -0.0014161 -0.001534 0.021006 -0.1393 -0.10083 0.024177 -0.011143 -0.016077 0.10821 -0.0063272 -0.065197 -0.067062 -0.23407 -0.1357 0.00055495
0.65625 -0.0027903 -0.0019927 -0.00073648 -0.0028123 0 -0.00087129 -0.0028683 -0.0034438 -0.0027858 -0.0040526 0.00060852 0.15721 0.0035768 0.0015444 9.2879e-05 -0.0019863 -0.0067895 -0.0059342 -0.00042332 -0.0016742 0.00034477 0 0.0049229 0 0.0010199 0.00030595 -0.00076224 7.0146e-05 0.083577 0.0061703 -0.0020258 -0.0036448 -0.012188 -0.0088502 -0.0064571 0.01301 -0.0018646 -0.00038915 0.01622 -0.14305 -0.11007 0.036183 -0.003817 -0.012008 0.11725 0.0012991 -0.06692 -0.051302 -0.23649 -0.15805 0.0078123
0.66016 -0.0046313 -0.0024799 -0.001964 -0.0018512 0 -0.0040222 -0.0035753 -0.0055045 -0.0035285 -0.0040134 -0.005002 0.18835 0.0011199 0.0037421 -0.00019699 -0.0024825 -0.0066447 -0.0064106 -0.001219 -0.00046263 -0.0023047 0 0.0069437 0 0.00039812 0.0005313 -0.00095533 -2.1146e-05 0.15376 0.0027273 -0.0013597 -0.0042048 -0.011842 -0.0080461 -0.0056028 0.00040461 -0.0025908 -0.00044121 0.017943 -0.14083 -0.1116 0.050176 0.0084968 -0.0021861 0.13012 0.015439 -0.058221 -0.029539 -0.23077 -0.17128 0.012218
0.66406 -0.0055557 -0.0022856 -0.0034463 -0.00088364 0 -0.0044149 -0.0040751 -0.0067068 -0.0040511 -0.0041368 -0.010296 0.22343 -0.00028185 0.0043972 -0.0019047 -0.0010495 -0.0035219 -0.0047803 -0.0023551 0.00051686 -0.0060224 0 0.010342 0 -0.00053772 0.00045194 -0.0011054 -0.00018153 0.21298 -0.0024164 0.00039007 -0.0040511 -0.0096444 -0.0071883 -0.0063323 -0.010339 -0.0041173 -0.003732 0.024203 -0.13445 -0.10777 0.065554 0.024286 0.011645 0.14566 0.034117 -0.042262 -0.0035918 -0.21938 -0.17817 0.015584
0.66797 -0.0056758 -0.0021321 -0.0049929 -0.0019466 0 -0.0032643 -0.0042494 -0.0071604 -0.0057919 -0.0057079 -0.013764 0.26349 -0.00038945 0.0031785 -0.0040701 0.0014006 -0.00067087 -0.0034585 -0.0022782 0.0018059 -0.0091505 0 0.015503 0 -0.00084683 0.00015392 -0.0012639 -0.00031056 0.26695 -0.0086759 0.0010243 -0.0039494 -0.0062325 -0.0057879 -0.0075798 -0.016749 -0.0065753 -0.0095411 0.030682 -0.1279 -0.10361 0.080923 0.040176 0.025672 0.16128 0.05294 -0.025899 0.022487 -0.20765 -0.18448 0.020007
0.67188 -0.0051034 -0.0029451 -0.0058641 -0.0054218 0 -0.0024798 -0.0048156 -0.0076343 -0.0092013 -0.0080185 -0.0147 0.30037 -0.0004311 0.0017264 -0.004968 0.002816 -0.0004905 -0.0030272 0.0002336 0.0038567 -0.0095037 0 0.020624 0 -0.00024252 -0.00027986 -0.0012728 -0.00037757 0.32953 -0.0151 -0.00092066 -0.0045356 -0.0028193 -0.0032372 -0.0082867 -0.021496 -0.0094354 -0.015095 0.044539 -0.1159 -0.088628 0.096017 0.059465 0.046284 0.1796 0.076647 0.003983 0.052985 -0.18498 -0.17166 0.025369
0.67578 -0.0041152 -0.0047029 -0.0055265 -0.0094135 0 -0.0027149 -0.0063592 -0.0083967 -0.012786 -0.0090253 -0.013643 0.32342 -0.0010398 0.0015079 -0.0035951 0.0020329 -0.0020067 -0.0016961 0.004241 0.0059819 -0.0062246 0 0.023541 0 0.00068282 -0.00077328 -0.00098176 -0.00041748 0.39659 -0.020238 -0.0047197 -0.0059087 -0.00061546 8.4122e-05 -0.0083438 -0.027771 -0.011587 -0.01798 0.058397 -0.1039 -0.073642 0.11111 0.078754 0.066897 0.19791 0.10035 0.033865 0.083483 -0.16231 -0.15883 0.029396
0.67969 -0.0033092 -0.0062418 -0.0044328 -0.011235 0 -0.0034461 -0.0082735 -0.0087378 -0.014078 -0.0077013 -0.011985 0.33346 -0.001593 0.0019096 -0.00088798 -0.0002113 -0.0024654 0.0019463 0.0067181 0.0065775 -0.00092302 0 0.023586 0 0.0010932 -0.0012143 -0.00052475 -0.00049808 0.43622 -0.02248 -0.0080428 -0.0074899 -8.1662e-05 0.0026715 -0.0078897 -0.033863 -0.011899 -0.017852 0.072477 -0.092853 -0.056814 0.124 0.096615 0.087987 0.21444 0.12227 0.065361 0.11219 -0.1373 -0.13845 0.030237
0.68359 -0.0033185 -0.0063736 -0.0038207 -0.0097725 0 -0.0044047 -0.0091098 -0.0078391 -0.011831 -0.0053924 -0.010868 0.34707 -0.0015003 0.0010672 0.00082856 -0.0020763 -0.00089159 0.0062761 0.0050014 0.0046232 0.0032162 0 0.02162 0 0.00071228 -0.001476 -0.00025979 -0.00065034 0.41455 -0.021058 -0.0091159 -0.0083603 -0.00066922 0.0030633 -0.0063732 -0.033911 -0.010016 -0.015985 0.086808 -0.082881 -0.037896 0.1344 0.11286 0.10962 0.22895 0.14216 0.098688 0.13886 -0.10966 -0.10948 0.028543
0.6875 -0.0042532 -0.0051687 -0.0045274 -0.0065152 0 -0.0061016 -0.008109 -0.005953 -0.007302 -0.0044901 -0.010291 0.38186 -0.0013376 -0.0014443 -2.9187e-05 -0.0022439 0.00081056 0.0076192 -0.0005307 0.00094818 0.0038086 0 0.018666 0 1.0842e-06 -0.0014983 -0.00037534 -0.00081268 0.33352 -0.016834 -0.0083085 -0.0079314 -0.0013273 0.0011778 -0.0030782 -0.024484 -0.0068284 -0.013565 0.10114 -0.07291 -0.018979 0.1448 0.1291 0.13125 0.24347 0.16205 0.13201 0.16554 -0.082017 -0.080519 0.026611
0.69141 -0.0055032 -0.0039981 -0.006015 -0.0042329 0 -0.0086666 -0.0061533 -0.004419 -0.003259 -0.0058078 -0.0092933 0.43567 -0.0021141 -0.0034406 -0.0026464 -0.00080251 0.00048863 0.0042195 -0.0063044 -0.0021513 0.0010679 0 0.015081 0 -0.00037387 -0.0013241 -0.00062232 -0.00086663 0.23846 -0.01189 -0.0075308 -0.0064412 -0.0013931 -0.0016433 0.0012852 -0.0093695 -0.0041732 -0.010789 0.10952 -0.070956 -0.0046797 0.1479 0.13743 0.14792 0.24861 0.17141 0.15725 0.18174 -0.057189 -0.046255 0.025625
0.69531 -0.0062196 -0.0042292 -0.0067584 -0.0045356 0 -0.010729 -0.0049606 -0.0043993 -0.0016946 -0.0076428 -0.00715 0.48347 -0.0036666 -0.0022821 -0.0044597 0.0012123 -0.0012698 -0.0012544 -0.0083605 -0.0026924 -0.0025617 0 0.011236 0 -0.00015876 -0.0010323 -0.00054398 -0.00074925 0.18359 -0.0080203 -0.0081125 -0.0048362 -0.0011476 -0.0040299 0.0041107 0.0032735 -0.0037736 -0.0075738 0.11729 -0.069812 0.0091521 0.15026 0.14497 0.16409 0.2528 0.17971 0.18167 0.19689 -0.032647 -0.011456 0.024396
0.69922 -0.0060436 -0.0059183 -0.0057632 -0.0066138 0 -0.010266 -0.0053723 -0.0057227 -0.0024312 -0.0076684 -0.0043747 0.4997 -0.0045138 0.0018708 -0.0036165 0.0028913 -0.0016197 -0.0038794 -0.0055864 -0.00051526 -0.0044832 0 0.008512 0 0.00038649 -0.00065161 5.9042e-06 -0.00051551 0.18834 -0.0054991 -0.0094335 -0.0040899 -0.0015969 -0.0059559 0.0027715 0.0085006 -0.0060473 -0.0046235 0.12161 -0.07257 0.018946 0.14959 0.14855 0.17669 0.2523 0.18288 0.20003 0.20671 -0.011661 0.020903 0.02123
0.70313 -0.0053598 -0.0078196 -0.0036978 -0.0082416 0 -0.0068748 -0.0066332 -0.007094 -0.0037973 -0.0055723 -0.0024279 0.48523 -0.0036363 0.005605 -0.00074596 0.0040149 0.0010514 -0.0013764 -0.00035245 0.0028161 -0.0037563 0 0.0088018 0 0.00087429 -0.00017545 0.00065974 -0.00026267 0.22717 -0.0033271 -0.0097188 -0.0045027 -0.0036571 -0.008544 -0.0027345 0.0084995 -0.0096251 -0.0032316 0.11943 -0.082645 0.021162 0.14324 0.14473 0.1826 0.24298 0.17645 0.20699 0.20652 0.0026517 0.048681 0.016696
0.70703 -0.00487 -0.0086126 -0.0024036 -0.0079101 0 -0.002826 -0.0073849 -0.0073738 -0.0044209 -0.0034639 -0.0023148 0.46968 -0.0019745 0.0055598 0.001823 0.0047466 0.0048737 0.0035184 0.0038582 0.0054128 -0.0011797 0 0.012585 0 0.0011444 0.0003319 0.00093427 -6.0945e-06 0.25912 -0.00065634 -0.0080361 -0.0055431 -0.0073561 -0.012417 -0.0092386 0.0087461 -0.012057 -0.0038486 0.11726 -0.092721 0.023378 0.13689 0.1409 0.18851 0.23365 0.17002 0.21396 0.20633 0.016964 0.076458 0.013737
0.71094 -0.0049859 -0.008016 -0.003186 -0.0060004 0 -0.0013024 -0.0071164 -0.006511 -0.0042873 -0.0035832 -0.0035084 0.48397 -0.0015249 0.0020568 0.0025454 0.0050753 0.0063655 0.0059432 0.0053088 0.006304 0.0019306 0 0.017736 0 0.0012308 0.00068369 0.00080602 0.00031481 0.26295 0.0021245 -0.0052746 -0.0063117 -0.011621 -0.016369 -0.012857 0.011242 -0.01136 -0.0051805 0.10849 -0.10923 0.015443 0.12555 0.12904 0.1852 0.21517 0.15426 0.20619 0.1952 0.02018 0.090723 0.014566
0.71484 -0.0056316 -0.0067264 -0.0055707 -0.0040709 0 -0.0033905 -0.0064043 -0.0052702 -0.0042754 -0.0058895 -0.0044027 0.53027 -0.0028767 -0.0010558 0.0021639 0.0047831 0.0043588 0.0040357 0.0046748 0.0055458 0.0047146 0 0.020881 0 0.001116 0.00068472 0.00077444 0.00067638 0.24447 0.0037353 -0.0031079 -0.0062019 -0.014789 -0.01794 -0.012169 0.01268 -0.0074032 -0.0051765 0.097946 -0.12747 0.0047637 0.11286 0.115 0.1794 0.1942 0.13598 0.19444 0.18111 0.020397 0.10133 0.017838
0.71875 -0.0064932 -0.0054838 -0.0077485 -0.0032654 0 -0.0069707 -0.0058529 -0.0043245 -0.0050167 -0.0081942 -0.0039247 0.58065 -0.0042038 -0.00039124 0.0026484 0.0039646 0.0013678 0.00070567 0.0034284 0.0035582 0.006659 0 0.020368 0 0.00068133 0.00032739 0.0012755 0.00086726 0.21825 0.0032786 -0.0022256 -0.0052384 -0.0155 -0.015533 -0.0090202 0.0091279 -0.0021062 -0.0031206 0.08666 -0.1461 -0.0079453 0.099702 0.099563 0.17144 0.172 0.11665 0.17974 0.16513 0.017527 0.10726 0.01964
0.72266 -0.0072741 -0.004427 -0.0082244 -0.003512 0 -0.008732 -0.0052253 -0.0038255 -0.0063475 -0.0085827 -0.0026553 0.60626 -0.0032039 0.003428 0.0048177 0.0033489 0.00073068 9.8743e-05 0.002183 0.00069119 0.0071017 0 0.017849 0 -5.3915e-05 -0.00014003 0.0020847 0.0006461 0.1924 0.00099557 -0.0018568 -0.0039289 -0.013407 -0.010046 -0.0063643 0.0010743 0.0017355 -0.00060113 0.072848 -0.16604 -0.027576 0.084962 0.079385 0.15613 0.14557 0.093789 0.15497 0.1427 0.0041315 0.097198 0.017618
0.72656 -0.0076755 -0.0033694 -0.0070302 -0.0040734 0 -0.0072191 -0.0039168 -0.0037188 -0.0076727 -0.0073278 -0.0022456 0.60617 0.00011073 0.0065306 0.0072948 0.0037782 0.0028372 0.0027041 0.00077767 -0.0026027 0.0054613 0 0.016601 0 -0.0007474 -0.00037908 0.0024318 5.5706e-05 0.17268 -0.0022128 -0.0010267 -0.0028709 -0.0092816 -0.0043592 -0.0055484 -0.0072686 0.0022309 -0.00014811 0.059037 -0.18598 -0.047206 0.070221 0.059207 0.14081 0.11913 0.070924 0.1302 0.12028 -0.0092639 0.087139 0.013786
0.73047 -0.0073145 -0.0024397 -0.0054248 -0.004524 0 -0.0038483 -0.0021184 -0.0040659 -0.0085545 -0.0062227 -0.003671 0.60616 0.0031438 0.0059626 0.0079159 0.0051677 0.0048365 0.004628 -0.00054908 -0.0055187 0.0021558 0 0.018142 0 -0.00093166 -0.00022689 0.0017815 -0.00047635 0.1714 -0.0057418 4.2673e-05 -0.0024552 -0.0044954 -0.0010908 -0.0057036 -0.013076 -0.00045749 -0.0027854 0.046728 -0.20295 -0.068334 0.05691 0.038313 0.1223 0.09408 0.050333 0.10287 0.096898 -0.028816 0.06601 0.012649
0.73438 -0.0059236 -0.0021443 -0.0045809 -0.0049944 0 -0.0011743 -0.0010483 -0.0047937 -0.0088733 -0.0063002 -0.0061033 0.62992 0.0035154 0.0026119 0.0060038 0.0060888 0.0041123 0.0019548 -0.00086597 -0.0071457 -0.0010418 0 0.020641 0 -0.00046181 0.00018622 0.00045328 -0.00046674 0.19941 -0.0094874 9.6242e-05 -0.0027928 -0.00028899 -0.00067118 -0.0053237 -0.017654 -0.0043437 -0.0069569 0.035171 -0.21843 -0.090211 0.044315 0.01706 0.10219 0.069723 0.030881 0.074258 0.073039 -0.051452 0.039339 0.016427
0.73828 -0.0037407 -0.0027224 -0.0046384 -0.0056053 0 -0.00055757 -0.0017384 -0.0053057 -0.008628 -0.0066777 -0.007563 0.67469 0.0017698 -0.00021501 0.0030723 0.0047688 0.0013952 -0.0045853 0.00026618 -0.0070296 -0.002101 0 0.020872 0 0.00027583 0.00057281 -0.00062523 0.00012797 0.24565 -0.013124 -0.0016054 -0.0037522 0.0026839 -0.0013836 -0.0038748 -0.023309 -0.0069756 -0.0099006 0.024188 -0.23316 -0.11167 0.032191 -0.003878 0.082144 0.046176 0.012319 0.046111 0.049595 -0.074372 0.011905 0.022476
0.74219 -0.0015892 -0.003635 -0.004894 -0.0059949 0 -0.0015854 -0.0037266 -0.0047892 -0.0078232 -0.0058045 -0.0067113 0.71609 0.00074656 -0.00067202 0.0013545 0.00089279 -0.00012525 -0.0098648 0.0017588 -0.0054128 -0.00050507 0 0.017685 0 0.00067684 0.00073284 -0.00080326 0.00078323 0.27307 -0.01553 -0.0041927 -0.0049791 0.0043117 -0.0011279 -0.001791 -0.028581 -0.006933 -0.010045 0.018038 -0.24148 -0.12964 0.024049 -0.022153 0.062635 0.029463 0.0012646 0.021897 0.029656 -0.099704 -0.021977 0.025742
0.74609 -0.00037277 -0.003944 -0.0046449 -0.0056084 0 -0.0032583 -0.005292 -0.0031743 -0.0065559 -0.0035196 -0.0040238 0.73454 0.0022255 -0.00014219 0.0018658 -0.0035126 0.0014245 -0.0094067 0.0018484 -0.0029258 0.0021263 0 0.013314 0 0.00047293 0.00067124 -0.00029288 0.00086537 0.24653 -0.015335 -0.0058799 -0.0059209 0.0047079 0.00078834 0.00050539 -0.028468 -0.0045278 -0.0080614 0.011888 -0.24981 -0.14761 0.015907 -0.040428 0.043127 0.012749 -0.0097894 -0.0023173 0.0097172 -0.12504 -0.055859 0.023632
0.75 -0.00037637 -0.0032768 -0.0037227 -0.0043818 0 -0.005057 -0.0051407 -0.0016263 -0.0050361 -0.0014486 -0.0012796 0.73325 0.0047684 -0.0010006 0.0039462 -0.005327 0.0044093 -0.0038707 0.00021931 -0.00020007 0.0034209 0 0.011096 0 -3.9647e-05 0.00050893 0.00016129 0.00026894 0.16958 -0.012199 -0.0057137 -0.0059885 0.0040133 0.0032483 0.0028624 -0.020087 -0.0014309 -0.0057499 0.0086106 -0.25502 -0.16167 0.010121 -0.055997 0.026255 0.0010641 -0.016178 -0.021761 -0.0068429 -0.14833 -0.087895 0.018153
0.75391 -0.0010798 -0.0023136 -0.0023738 -0.0029438 0 -0.0067006 -0.0037214 -0.0017062 -0.0034195 -0.001301 1.4325e-05 0.73049 0.0054065 -0.0032763 0.0063444 -0.0029705 0.005583 0.0017555 -0.0011718 0.0021386 0.0024299 0 0.012054 0 -0.000333 0.00032668 0.00013381 -0.00042779 0.08952 -0.007425 -0.0044406 -0.0048845 0.0024573 0.0043137 0.0046086 -0.0070319 0.000379 -0.0041648 0.0077267 -0.25765 -0.17248 0.0062979 -0.069312 0.01158 -0.0064318 -0.018679 -0.037229 -0.020588 -0.16994 -0.11839 0.013279
0.75781 -0.0017104 -0.0021955 -0.00094288 -0.0020771 0 -0.0074547 -0.0027042 -0.0038234 -0.0017241 -0.0030822 -0.00026608 0.73849 0.003298 -0.0043737 0.008281 0.0019068 0.0037403 0.0032604 -2.1506e-06 0.0033235 0.00045216 0 0.013979 0 -0.00018496 0.00012083 -6.6606e-05 -0.00049384 0.0594 -0.0030904 -0.0035893 -0.0029271 0.00042804 0.0025728 0.0041921 0.0033629 -0.00029711 -0.0029673 0.0068429 -0.26027 -0.18329 0.0024744 -0.082628 -0.003095 -0.013928 -0.02118 -0.052697 -0.034333 -0.19154 -0.14889 0.010771
0.76172 -0.0019818 -0.0034316 0.0001793 -0.0020837 0 -0.0064618 -0.0032198 -0.0066219 -5.6925e-05 -0.0052346 -0.0010863 0.75439 0.0010133 -0.0022818 0.0093771 0.0054782 0.0008432 0.0011001 0.0035691 0.0027314 -0.00032692 0 0.013945 0 0.00013999 -0.00011205 0.00014138 0.00024579 0.092348 -0.00044642 -0.0038853 -0.0010809 -0.001726 -0.0020559 0.00040857 0.0072598 -0.0032513 -0.0014159 0.0088877 -0.26098 -0.18723 0.0012223 -0.09097 -0.011055 -0.014476 -0.019009 -0.059473 -0.04251 -0.20528 -0.16852 0.0090902
0.76563 -0.0022695 -0.0054252 0.00048449 -0.0027539 0 -0.0039718 -0.0048134 -0.0081241 0.0011257 -0.0063966 -0.0013367 0.77056 0.0017518 0.0015701 0.0090446 0.0048712 -0.00052164 -0.00087214 0.006431 0.00058334 0.00099397 0 0.011452 0 0.00022676 -0.00030351 0.00083804 0.0012334 0.15378 0.0008407 -0.0047604 -0.00053529 -0.0040363 -0.0082603 -0.0058155 0.0077671 -0.0069465 0.0003828 0.010977 -0.26166 -0.19107 9.152e-06 -0.099238 -0.018912 -0.01492 -0.016767 -0.066117 -0.050602 -0.2189 -0.18799 0.0062481
0.76953 -0.0030903 -0.0070489 -0.00042501 -0.0038069 0 -0.0017549 -0.0061627 -0.0075712 0.0012118 -0.0066565 -0.00069001 0.78757 0.0055756 0.0033842 0.006631 0.00061252 -0.00014459 -6.8715e-05 0.0054344 -0.0017772 0.003217 0 0.0088425 0 -3.06e-05 -0.00036319 0.0014286 0.0016975 0.19789 0.0019195 -0.005313 -0.0019735 -0.0069126 -0.013822 -0.011359 0.010411 -0.0093157 0.0014257 0.013316 -0.26281 -0.19299 -0.00080913 -0.10571 -0.02404 -0.014022 -0.014638 -0.070089 -0.057099 -0.22874 -0.20182 0.0029374
0.77344 -0.0044849 -0.0075883 -0.002356 -0.0050779 0 -0.0016705 -0.006553 -0.0060587 3.8772e-05 -0.006954 0.00031757 0.81161 0.0090465 0.0010218 0.002423 -0.0039127 -8.1612e-05 0.0020587 0.00084761 -0.0027161 0.0043154 0 0.008644 0 -0.00034182 -0.00028749 0.0012818 0.001327 0.20872 0.0033176 -0.0053667 -0.0049658 -0.01055 -0.016516 -0.013247 0.015838 -0.0089894 0.00089879 0.015995 -0.2646 -0.19231 -0.0010924 -0.10975 -0.025467 -0.011306 -0.012661 -0.07044 -0.061436 -0.23345 -0.208 0.0021401
0.77734 -0.0059413 -0.0070915 -0.0043972 -0.0061693 0 -0.0036766 -0.0063501 -0.0052987 -0.0017887 -0.0075817 0.00070788 0.84037 0.0088252 -0.0035044 -0.0018416 -0.0055019 -0.0017629 0.0020317 -0.0034632 -0.0017114 0.0034203 0 0.010862 0 -0.00036791 -0.00017512 0.00045628 0.00044917 0.20456 0.0042903 -0.0053213 -0.0079716 -0.014198 -0.015235 -0.011284 0.018426 -0.0062855 -0.00095184 0.018674 -0.2664 -0.19163 -0.0013756 -0.1138 -0.026895 -0.0085911 -0.010684 -0.070791 -0.065772 -0.23816 -0.21418 0.005665
0.78125 -0.0068534 -0.0059509 -0.0055332 -0.0062003 0 -0.0056026 -0.0060828 -0.0058323 -0.0033976 -0.0077301 -0.00046747 0.85823 0.0052109 -0.0059354 -0.0040223 -0.0037788 -0.0040119 -0.0013706 -0.0036303 0.00010004 0.0015604 0 0.013165 0 -9.33e-05 -0.00011004 -0.00031683 -0.00037003 0.20763 0.0034862 -0.0051538 -0.009129 -0.016153 -0.010754 -0.0081652 0.012659 -0.003191 -0.0031377 0.020968 -0.26943 -0.18967 -0.0012523 -0.11486 -0.024562 -0.0059966 -0.011802 -0.068294 -0.068374 -0.23718 -0.21161 0.011654
0.78516 -0.0069543 -0.0043972 -0.0055173 -0.0043933 0 -0.0052355 -0.0054902 -0.0065735 -0.0045251 -0.0066029 -0.0036838 0.85133 0.0016288 -0.0040228 -0.0033989 -0.00098064 -0.0044457 -0.0054582 0.00046119 0.00096948 0.00057071 0 0.013605 0 0.00018258 -5.1756e-05 -0.00038815 -0.00080272 0.21758 0.00015496 -0.0040911 -0.0074648 -0.014798 -0.0053994 -0.006792 -5.1819e-05 -0.0020903 -0.0049644 0.023203 -0.27267 -0.1875 -0.0010651 -0.11546 -0.021638 -0.0034211 -0.013407 -0.06535 -0.070703 -0.23531 -0.20766 0.015986
0.78906 -0.0063085 -0.0025225 -0.0050529 -0.0011911 0 -0.0025981 -0.0038617 -0.0060848 -0.0057321 -0.0046225 -0.0084534 0.82722 0.00072598 0.00046099 -0.0013167 0.00065024 -0.0025129 -0.0064256 0.0051873 0.00020957 0.001379 0 0.012726 0 0.00019485 0.00011252 0.00014717 -0.00084757 0.21781 -0.0052185 -0.0016315 -0.0037181 -0.0099825 -0.0015576 -0.0075023 -0.012129 -0.0039766 -0.0065436 0.025385 -0.27567 -0.18557 -0.00050731 -0.11515 -0.018216 -0.0013299 -0.016181 -0.062078 -0.072699 -0.23275 -0.20258 0.016114
0.79297 -0.0050287 -0.00064506 -0.0049736 0.0014075 0 9.0219e-05 -0.0012639 -0.0041447 -0.0075612 -0.0031316 -0.01309 0.8143 0.0016155 0.0039183 0.00019184 0.0010215 -0.00038706 -0.0034561 0.0068976 -0.0012702 0.0032913 0 0.012697 0 -5.1243e-06 0.00039079 0.00059227 -0.0005929 0.20119 -0.011209 0.0012686 -5.602e-05 -0.0034461 -4.3242e-05 -0.0080486 -0.017417 -0.0075137 -0.0082707 0.027448 -0.27814 -0.18419 0.00089973 -0.11277 -0.013656 -0.0003482 -0.021637 -0.058054 -0.073934 -0.22862 -0.19492 0.013239
0.79688 -0.0031704 0.00064621 -0.0052407 0.0011607 0 0.00077299 0.0010013 -0.0019499 -0.009536 -0.0028716 -0.015292 0.8372 0.001378 0.0046093 0.00040069 0.0016949 -0.00052689 0.00035724 0.0053235 -0.0021445 0.0047286 0 0.014542 0 -0.00014127 0.00060055 0.00041007 -6.9591e-05 0.17984 -0.016179 0.0025491 0.0013298 0.0022358 0.00030237 -0.0061886 -0.016959 -0.0098623 -0.010012 0.02951 -0.28061 -0.18281 0.0023068 -0.11039 -0.0090949 0.00063345 -0.027093 -0.054031 -0.075169 -0.22448 -0.18726 0.010682
0.80078 -0.00093107 0.00098304 -0.004881 -0.0022995 0 -0.0003509 0.0015207 -0.00084982 -0.010248 -0.0030648 -0.013578 0.89155 -0.0011097 0.0037614 0.00033349 0.0035295 -0.0027726 0.0012189 0.0031741 -0.0022115 0.0045168 0 0.016667 0 -5.0394e-05 0.0005241 -0.00024154 0.0006196 0.16623 -0.018858 0.00099194 -0.00015566 0.0053972 0.0013732 -0.0020284 -0.016523 -0.0087897 -0.011022 0.031741 -0.28055 -0.18284 0.0052308 -0.10622 -0.005077 0.00050491 -0.033879 -0.05027 -0.075834 -0.22194 -0.1817 0.010428
0.80469 0.0011865 0.00067456 -0.0030156 -0.0065819 0 -0.0012633 0.00033012 -0.0010273 -0.008621 -0.0022514 -0.0085622 0.94533 -0.0036649 0.0033337 0.0012203 0.005313 -0.0044468 -0.0015026 0.0027301 -0.0024857 0.0025843 0 0.01639 0 0.00012608 0.00017906 -0.00074556 0.0011657 0.15111 -0.018633 -0.0022143 -0.0029318 0.0062162 0.0040122 0.0022524 -0.019091 -0.0044164 -0.010642 0.034031 -0.27962 -0.18337 0.0086785 -0.10143 -0.0012465 -6.9158e-06 -0.041123 -0.046599 -0.076303 -0.21995 -0.17687 0.011449
0.80859 0.0025841 0.00048239 9.0167e-05 -0.0080881 0 -0.00048901 -0.00092898 -0.0014516 -0.0050303 4.1414e-05 -0.0027948 0.96669 -0.0034438 0.0035148 0.0028222 0.0050734 -0.003376 -0.0047615 0.0034721 -0.0037117 -0.00026777 0 0.012748 0 0.00010492 -0.00010198 -0.00070574 0.0012386 0.10888 -0.015655 -0.0041887 -0.0043164 0.0060951 0.0072732 0.0046812 -0.021207 0.00087295 -0.0088555 0.036251 -0.27795 -0.18427 0.012414 -0.096441 0.0021934 -0.00070945 -0.048255 -0.043217 -0.0767 -0.21883 -0.17328 0.011149
0.8125 0.0030164 0.00085589 0.0031071 -0.0049265 0 0.0013259 -0.00059139 -0.00099462 -0.00099676 0.0027128 0.001059 0.95113 -0.00056468 0.0029486 0.0036353 0.0026317 -0.00031417 -0.0050271 0.0033127 -0.0050979 -0.003028 0 0.0074365 0 -0.00021494 6.0866e-05 -0.00029873 0.00086673 0.027231 -0.010738 -0.0029381 -0.0025734 0.0061882 0.0092977 0.0051466 -0.017269 0.0043089 -0.0060108 0.038163 -0.27297 -0.18688 0.017437 -0.090551 0.0038891 -0.0022638 -0.054883 -0.041125 -0.076774 -0.2216 -0.17518 0.0079463
0.81641 0.0027988 0.0014762 0.0048061 0.0013572 0 0.002304 0.0013623 0.00052052 0.0022461 0.0042386 0.0022766 0.92217 0.001715 0.0010491 0.0027588 0.00037008 0.0019858 -0.0017526 0.0016627 -0.0049446 -0.0049711 0 0.0028659 0 -0.00062777 0.00069093 2.9963e-05 0.0005218 -0.0735 -0.0048987 0.00070719 0.0016415 0.0064895 0.0088559 0.0048594 -0.0064482 0.0048211 -0.0021435 0.040075 -0.26799 -0.18949 0.02246 -0.084661 0.0055847 -0.0038181 -0.061511 -0.039033 -0.076849 -0.22437 -0.17709 0.0023634
0.82031 0.002527 0.0016705 0.0050902 0.006867 0 0.0015292 0.0033455 0.0022951 0.0047165 0.0042326 0.0025078 0.9079 0.00065947 -0.0008419 0.0011657 0.0010284 0.0018459 0.0023143 0.00044551 -0.0026633 -0.0057993 0 -0.00039504 0 -0.00082138 0.0013262 9.206e-05 0.00067431 -0.15568 0.0012309 0.0038147 0.0056732 0.0061976 0.0061367 0.0046794 0.0059335 0.0035867 0.0030679 0.040733 -0.26192 -0.19313 0.027077 -0.079425 0.0057654 -0.0061336 -0.06716 -0.038697 -0.077136 -0.23001 -0.18316 -0.0038956
0.82422 0.0025875 0.0012526 0.0048444 0.0083816 0 2.2484e-05 0.0038275 0.0033814 0.0071239 0.0037014 0.0040861 0.91841 -0.0026666 -0.0011116 0.00071563 0.0046957 0.00026835 0.0039827 0.0017346 0.00010619 -0.0055615 0 -0.00387 0 -0.00067183 0.0013611 7.4882e-05 0.0012356 -0.19871 0.0075421 0.004076 0.006903 0.0047804 0.0023218 0.0044155 0.013956 0.0027023 0.009401 0.040631 -0.25519 -0.19739 0.031446 -0.074586 0.0050274 -0.0089107 -0.072216 -0.039426 -0.077552 -0.23738 -0.19176 -0.009298
0.82813 0.0029394 0.00081148 0.0048546 0.0057392 0 -0.00043661 0.0027874 0.0034743 0.0095313 0.0038464 0.0077293 0.9441 -0.0044237 -0.00026156 0.0018998 0.0083031 -0.000617 0.0025598 0.0048639 0.00079479 -0.0044958 0 -0.0088508 0 -0.00031997 0.00059581 0.00017253 0.0015519 -0.21452 0.013887 0.0018754 0.0048508 0.0025976 -0.001306 0.0036787 0.016871 0.0032943 0.015223 0.040311 -0.24859 -0.20169 0.035585 -0.069957 0.004173 -0.011813 -0.077231 -0.040377 -0.078042 -0.24487 -0.20056 -0.012947
0.83203 0.0033069 0.0010846 0.0050214 0.0016902 0 0.00089283 0.0014958 0.003048 0.010924 0.0048685 0.011766 0.97056 -0.002309 -0.0007636 0.0029598 0.0084323 -0.00016621 9.9212e-05 0.0066614 -0.0015095 -0.0028777 0 -0.014222 0 2.1778e-05 -0.00051705 0.00025034 0.0010711 -0.22871 0.019356 -0.00022534 0.0016268 0.00058003 -0.0037921 0.0028803 0.018522 0.004772 0.017936 0.036697 -0.24415 -0.2067 0.036225 -0.06852 0.0015596 -0.01661 -0.08164 -0.044669 -0.079639 -0.2542 -0.21247 -0.014457
0.83594 0.0034801 0.0021308 0.0046859 -0.00040559 0 0.003291 0.0010928 0.0029034 0.010286 0.0060352 0.01359 0.9908 0.0017354 -0.0041174 0.0016378 0.0047047 0.00028568 -0.0008905 0.0048462 -0.0049072 -0.00097478 0 -0.017059 0 0.00028808 -0.0011971 -2.5263e-06 1.1272e-05 -0.25117 0.022327 0.00010202 0.00030388 -0.00052741 -0.0044101 0.0029605 0.021656 0.0057451 0.015807 0.033083 -0.23971 -0.2117 0.036866 -0.067082 -0.0010539 -0.021406 -0.086049 -0.048961 -0.081237 -0.26354 -0.22437 -0.014121
0.83984 0.0034027 0.0032792 0.0036029 0.0010117 0 0.0056533 0.0016515 0.0035563 0.0079449 0.0066709 0.011955 1.0048 0.0035584 -0.0084734 -0.0021671 0.00026751 -0.0005479 0.00022661 0.00078097 -0.0063396 0.00084378 0 -0.015555 0 0.00055599 -0.00097835 -0.00060773 -0.00074611 -0.26971 0.021524 0.003035 0.0024665 -0.00056069 -0.0026857 0.0042261 0.024229 0.0055581 0.0097094 0.027751 -0.23805 -0.2164 0.034586 -0.06808 -0.0041246 -0.027476 -0.09102 -0.05476 -0.083621 -0.27205 -0.23558 -0.013245
0.84375 0.0030841 0.003929 0.0024075 0.0049441 0 0.0074632 0.0025955 0.004837 0.0055287 0.006749 0.0079936 1.0134 0.0013319 -0.0099582 -0.0057859 -0.0011681 -0.0020662 0.0019726 -0.001736 -0.0044854 0.0020144 0 -0.011154 0 0.00084348 -0.00010305 -0.001117 -0.00052468 -0.27026 0.01717 0.0067639 0.0068888 0.0002541 0.0011323 0.0058696 0.021952 0.0049294 0.0030848 0.020714 -0.23918 -0.22079 0.029405 -0.071498 -0.0076496 -0.034809 -0.096551 -0.062055 -0.086784 -0.27974 -0.2461 -0.013621
0.84766 0.0026038 0.0042532 0.0020515 0.0088837 0 0.0085614 0.0036437 0.0059233 0.0044776 0.0065009 0.0041881 1.0179 -0.0025072 -0.0067197 -0.0061151 0.0012589 -0.0024907 0.0024479 -0.00053072 -0.00098251 0.0019967 0 -0.0075485 0 0.00097465 0.00068939 -0.0010102 0.00040039 -0.25574 0.011039 0.0091618 0.010417 0.0016568 0.0057164 0.0068444 0.013602 0.0051651 -0.00017918 0.013677 -0.2403 -0.22518 0.024225 -0.074916 -0.011175 -0.042143 -0.10208 -0.06935 -0.089948 -0.28743 -0.25662 -0.016027
0.85156 0.0022623 0.0049411 0.0028594 0.010545 0 0.0084639 0.0049736 0.0058991 0.0047198 0.0058327 0.0024038 1.0243 -0.0040329 -0.0013523 -0.0026324 0.0050662 -0.0012157 0.0011063 0.0024969 0.0012291 0.00079342 0 -0.0074515 0 0.00070766 0.00079034 -0.00028162 0.0010122 -0.24032 0.0052329 0.0092374 0.010394 0.00346 0.0091974 0.0070046 0.0026108 0.00681 0.0015802 0.0054535 -0.247 -0.22752 0.013982 -0.082647 -0.014675 -0.051208 -0.10961 -0.077516 -0.094232 -0.29114 -0.26259 -0.0192
0.85547 0.002595 0.0062549 0.0042365 0.0091089 0 0.006639 0.0065118 0.0045913 0.0049678 0.0045437 0.0027863 1.0424 -0.0021206 0.0012312 0.0019988 0.0071037 0.00019783 -0.00094215 0.0033541 0.00068829 -0.00074332 0 -0.010364 0 2.3301e-05 0.00021258 0.00044925 0.00056834 -0.22949 0.00080995 0.0073866 0.0067579 0.0054615 0.010472 0.0070883 -0.0066202 0.0090523 0.0066131 -0.0028436 -0.25404 -0.22973 0.0034225 -0.090647 -0.018174 -0.060382 -0.11727 -0.085736 -0.098586 -0.29459 -0.26828 -0.020778
0.85938 0.0040182 0.0075313 0.005293 0.0055032 0 0.0036756 0.0075047 0.0030128 0.0042419 0.00312 0.004217 1.076 0.00054346 -0.0014293 0.0043607 0.0064273 -0.00028054 -0.0020833 0.00030586 -0.0014848 -0.0013783 0 -0.013418 0 -0.00073406 -0.00047186 0.00048253 -0.00060738 -0.21434 -0.0024519 0.0048216 0.0021702 0.0074481 0.010114 0.0076275 -0.012747 0.010388 0.010943 -0.010407 -0.26225 -0.23064 -0.0079977 -0.099645 -0.021406 -0.069492 -0.12545 -0.093265 -0.10307 -0.29637 -0.27194 -0.019571
0.86328 0.0063311 0.0077992 0.0056659 0.0018186 0 0.001648 0.0071839 0.0027782 0.002891 0.0028741 0.0055178 1.1147 0.00067752 -0.0068128 0.0032545 0.0045076 -0.0027528 -0.0016025 -0.0041319 -0.0030798 -0.0005696 0 -0.014188 0 -0.0010572 -0.00065836 -0.00028401 -0.0013982 -0.18899 -0.0051127 0.0029392 6.7372e-05 0.0093059 0.0098513 0.008242 -0.017025 0.0098618 0.011054 -0.016776 -0.27233 -0.22945 -0.020818 -0.11027 -0.024205 -0.078501 -0.13449 -0.09967 -0.10775 -0.29542 -0.2723 -0.016811
0.86719 0.0086178 0.0068842 0.0057091 0.00016039 0 0.0025556 0.0058294 0.0047133 0.0020802 0.0048209 0.0061732 1.1409 -0.0019684 -0.0098012 0.00029941 0.0030098 -0.0051822 -0.00019401 -0.0057384 -0.0031003 0.00083181 0 -0.012585 0 -0.00068214 -0.00021755 -0.0012323 -0.00098028 -0.1673 -0.007087 0.0027847 0.0020885 0.01097 0.010912 0.0082386 -0.019631 0.0077812 0.0062235 -0.023146 -0.28242 -0.22826 -0.033638 -0.12089 -0.027003 -0.08751 -0.14354 -0.10608 -0.11243 -0.29446 -0.27266 -0.014843
0.87109 0.0098023 0.0057349 0.0059916 0.0014163 0 0.0061058 0.0048209 0.0078586 0.0025112 0.0083085 0.0062048 1.1468 -0.0046241 -0.0075898 -0.0021364 0.0019462 -0.0056358 0.00068863 -0.0029318 -0.002461 0.0011414 0 -0.010282 0 0.00015768 0.00044595 -0.0015848 0.00036691 -0.17345 -0.0076496 0.0044239 0.0068412 0.012146 0.012764 0.0076768 -0.018183 0.0053919 -0.00094299 -0.026129 -0.29135 -0.22414 -0.044824 -0.13145 -0.02888 -0.09446 -0.15196 -0.10948 -0.11682 -0.29179 -0.27077 -0.014622
0.875 0.0094455 0.0055197 0.0067452 0.004662 0 0.0094168 0.0053519 0.01001 0.0038846 0.011054 0.0057895 1.1435 -0.0048523 -0.0022107 -0.0032157 0.00024531 -0.004323 4.7421e-05 0.0016871 -0.0025701 -0.00063223 0 -0.0087763 0 0.00087735 0.00079336 -0.0010936 0.0015203 -0.2137 -0.0062442 0.0065571 0.010959 0.012195 0.013504 0.0073828 -0.010768 0.0039403 -0.006062 -0.028372 -0.30004 -0.21938 -0.055652 -0.14199 -0.030555 -0.10096 -0.16025 -0.11222 -0.12115 -0.28874 -0.26838 -0.014859
0.87891 0.0080691 0.0064201 0.0077894 0.0077754 0 0.0094996 0.0071245 0.0095661 0.005513 0.010927 0.0052185 1.1503 -0.0031847 0.0016833 -0.0037383 -0.0022356 -0.0030819 -0.0017955 0.0040554 -0.0035486 -0.0036975 0 -0.0083141 0 0.00098587 0.00062743 -0.00020395 0.0015489 -0.26381 -0.0030535 0.0071577 0.011658 0.010563 0.011567 0.0077433 0.00049605 0.0039103 -0.0056461 -0.029642 -0.30747 -0.214 -0.065185 -0.15196 -0.031848 -0.10648 -0.16777 -0.11407 -0.12539 -0.28604 -0.26634 -0.013862
0.88281 0.0067042 0.0074237 0.0088184 0.0089904 0 0.0062751 0.0085254 0.0070289 0.0070695 0.0079016 0.0050543 1.1743 -0.0020933 0.0013409 -0.0043399 -0.0039468 -0.0030692 -0.0033512 0.002563 -0.0040349 -0.0059805 0 -0.0084662 0 0.00046391 0.00023272 0.00041434 0.00049522 -0.29108 0.0012605 0.0051778 0.008821 0.0075018 0.0071651 0.00782 0.010475 0.0048782 0.00064774 -0.028145 -0.31135 -0.20685 -0.071027 -0.16028 -0.032053 -0.1092 -0.1731 -0.1134 -0.12937 -0.28431 -0.26528 -0.011926
0.88672 0.0060954 0.0073574 0.0095975 0.0082024 0 0.0029216 0.008188 0.0046462 0.0085014 0.0042421 0.0059334 1.2025 -0.0028037 -0.0017379 -0.0042143 -0.0032748 -0.0034823 -0.0031212 -0.00086873 -0.0026601 -0.0058533 0 -0.0091773 0 -0.0002393 9.0279e-05 0.00046922 -0.00078509 -0.28873 0.0061451 0.0019275 0.0049823 0.0042656 0.0021518 0.0061395 0.016043 0.0058871 0.0095898 -0.026647 -0.31523 -0.1997 -0.076869 -0.1686 -0.032258 -0.11193 -0.17843 -0.11273 -0.13335 -0.28258 -0.26421 -0.011321
0.89063 0.0062643 0.0060676 0.0099142 0.0068632 0 0.0029124 0.0063011 0.0044383 0.0094649 0.0026517 0.0079425 1.2163 -0.0038981 -0.0036319 -0.0020498 -0.00072851 -0.0027416 -0.00094753 -0.0032139 0.00048903 -0.003471 0 -0.010865 0 -0.00057893 0.00044133 0.00022033 -0.0014439 -0.28229 0.011239 0.00043812 0.0032299 0.0023099 -0.0014318 0.0025101 0.019095 0.0060189 0.016208 -0.024601 -0.31536 -0.19236 -0.079264 -0.17483 -0.031147 -0.11247 -0.18103 -0.11127 -0.13748 -0.28346 -0.26625 -0.013652
0.89453 0.0067199 0.0045378 0.0095534 0.0065273 0 0.0065967 0.0043232 0.0064858 0.0093867 0.0041023 0.010232 1.2137 -0.0033088 -0.0019074 0.0018603 0.001038 -0.00051542 0.001587 -0.0032534 0.0039361 -0.00046726 0 -0.013606 0 -0.00033935 0.0010771 0.00013408 -0.0012779 -0.29902 0.015906 0.0028628 0.004726 0.0020933 -0.0026896 -0.0012081 0.023515 0.0049314 0.016913 -0.02232 -0.31387 -0.18494 -0.08018 -0.18017 -0.02947 -0.11209 -0.18247 -0.10946 -0.14169 -0.28547 -0.26963 -0.017569
0.89844 0.0069745 0.0039106 0.0085139 0.0074209 0 0.010789 0.0035371 0.0090808 0.0083376 0.0072798 0.011498 1.2133 -0.0011223 0.0021407 0.0049647 -0.00023363 0.0019398 0.0022612 -0.0019422 0.006195 0.0015888 0 -0.016629 0 0.00023464 0.0015148 0.00041523 -0.00067557 -0.33528 0.019022 0.0081971 0.0078785 0.0026887 -0.0019647 -0.0024592 0.029461 0.0031892 0.011902 -0.020453 -0.31195 -0.17776 -0.080848 -0.18518 -0.027475 -0.11158 -0.18347 -0.1079 -0.14598 -0.28797 -0.27365 -0.019673
0.90234 0.0068544 0.004508 0.0072378 0.0084123 0 0.011812 0.0040579 0.010439 0.0075204 0.0099278 0.01106 1.2361 0.00034608 0.0047121 0.0044559 -0.0038831 0.0034053 9.1902e-05 -0.00047734 0.0069328 0.0023915 0 -0.018848 0 0.00068119 0.0013925 0.00085415 -0.0001136 -0.36077 0.019565 0.01276 0.0098247 0.0027351 5.8374e-05 -0.00019737 0.03203 0.0021404 0.0050824 -0.021148 -0.30734 -0.17209 -0.079985 -0.18811 -0.023506 -0.11032 -0.1818 -0.10781 -0.15086 -0.29353 -0.28167 -0.017956
0.90625 0.0064467 0.0057951 0.0064375 0.0083502 0 0.0089605 0.0051914 0.010163 0.0083222 0.010649 0.0094901 1.2837 -0.00062173 0.0028037 0.00016537 -0.0066367 0.0040942 -0.0036193 0.0011685 0.0067997 0.0026829 0 -0.019746 0 0.00070451 0.00074947 0.0010669 0.0002166 -0.35558 0.017493 0.013343 0.0089362 0.0018792 0.0030796 0.0043111 0.02645 0.0031678 0.0013962 -0.021843 -0.30272 -0.16642 -0.079121 -0.19104 -0.019538 -0.10906 -0.18013 -0.10771 -0.15574 -0.29908 -0.28969 -0.014113
0.91016 0.0059223 0.0070978 0.0065187 0.0073323 0 0.0050235 0.0064127 0.0091277 0.010655 0.0096084 0.0080901 1.3375 -0.0028584 -0.0032508 -0.0046736 -0.0056546 0.0050304 -0.0061652 0.0035108 0.0063261 0.0031161 0 -0.019535 0 0.00036884 -2.4237e-05 0.00084501 0.00038624 -0.33557 0.013864 0.010149 0.0061825 0.0012494 0.0070038 0.0087921 0.013985 0.0066042 0.0034196 -0.025502 -0.29819 -0.16228 -0.079775 -0.19319 -0.014187 -0.10868 -0.17771 -0.10946 -0.16074 -0.30499 -0.29862 -0.012114
0.91406 0.0054762 0.0081302 0.0071424 0.0065641 0 0.0035623 0.0076824 0.0082563 0.012558 0.0079093 0.0076904 1.378 -0.0034727 -0.0098452 -0.0059115 -0.0013091 0.0063379 -0.0056746 0.00589 0.0052165 0.0035485 0 -0.018533 0 -3.2023e-05 -0.00050278 0.00029723 0.00051153 -0.3342 0.0099681 0.0065872 0.0041937 0.0024247 0.011282 0.011838 0.0014499 0.011129 0.009743 -0.031318 -0.29373 -0.15925 -0.081533 -0.19477 -0.0078304 -0.10895 -0.17474 -0.11255 -0.16584 -0.31115 -0.30823 -0.014395
0.91797 0.0053429 0.0088249 0.0074515 0.0069831 0 0.0057329 0.0088922 0.0077164 0.011936 0.0065711 0.0080072 1.4041 -0.0012739 -0.012557 -0.002126 0.0031082 0.0068369 -0.0028001 0.0063747 0.0028061 0.0034145 0 -0.016808 0 -0.00027196 -0.00053183 -0.00028723 0.00063795 -0.36074 0.0064024 0.0060253 0.0048776 0.0058841 0.014768 0.013455 -0.005459 0.014388 0.016279 -0.037211 -0.28931 -0.15626 -0.083394 -0.19634 -0.0014411 -0.10927 -0.17178 -0.11569 -0.17091 -0.31725 -0.31778 -0.019579
0.92188 0.0057065 0.0089341 0.0068308 0.0081369 0 0.0095446 0.0094558 0.0072676 0.0088445 0.0060335 0.0082177 1.4313 0.0015588 -0.0092754 0.0039403 0.0044251 0.0056155 -0.00026111 0.0037143 -0.00087677 0.0025217 0 -0.014698 0 -0.00037102 -0.00028572 -0.00067803 0.00076306 -0.38502 0.0031276 0.0086143 0.0076917 0.010444 0.016443 0.014158 -0.0074905 0.014644 0.019332 -0.047216 -0.28722 -0.15522 -0.090771 -0.1972 0.0067033 -0.11213 -0.16907 -0.12096 -0.17472 -0.31986 -0.3242 -0.023983
0.92578 0.0065051 0.0081265 0.0054831 0.0085234 0 0.011829 0.0088298 0.0069928 0.0057714 0.0062468 0.0080822 1.4724 0.0017167 -0.001927 0.0075454 0.002329 0.0035232 -0.00051077 -0.00088416 -0.0046545 0.0012509 0 -0.01343 0 -0.00050801 -6.3416e-05 -0.00083284 0.00084935 -0.36975 0.00032915 0.011255 0.010065 0.014158 0.016287 0.014112 -0.0097027 0.012214 0.017971 -0.05722 -0.28513 -0.15417 -0.098148 -0.19807 0.014848 -0.11499 -0.16637 -0.12624 -0.17853 -0.32248 -0.33062 -0.025123
0.92969 0.0073501 0.0065435 0.0042563 0.0070627 0 0.010796 0.0073814 0.007282 0.0053541 0.0068971 0.0083053 1.5234 -0.0014318 0.0045424 0.0058389 -0.00075814 0.0024073 -0.0035212 -0.0044369 -0.0069233 3.4697e-05 0 -0.014569 0 -0.00077992 -3.2574e-05 -0.00085076 0.00079098 -0.3147 -0.0011321 0.01063 0.0095727 0.015725 0.015288 0.013355 -0.01449 0.0093325 0.014054 -0.067534 -0.28412 -0.15324 -0.10796 -0.19852 0.023145 -0.1186 -0.16398 -0.13119 -0.18089 -0.32207 -0.33381 -0.023578
0.93359 0.0077187 0.0050178 0.0038994 0.0042202 0 0.0070491 0.0063366 0.0080784 0.007778 0.0075221 0.0096367 1.5683 -0.0047721 0.0055904 0.00012449 -0.0022292 0.0027783 -0.0066567 -0.0048594 -0.0068968 -0.0010716 0 -0.018348 0 -0.0010566 -0.00014586 -0.00084183 0.00046756 -0.26105 -0.00043981 0.0062895 0.0059948 0.015091 0.014433 0.012415 -0.018067 0.008313 0.010305 -0.078216 -0.28439 -0.15244 -0.12064 -0.19849 0.031625 -0.12311 -0.16197 -0.13573 -0.18154 -0.31808 -0.33318 -0.021609
0.9375 0.0072847 0.0044335 0.0044611 0.0017035 0 0.0027712 0.0065534 0.0085011 0.010615 0.0076477 0.011652 1.5963 -0.0045006 0.00067413 -0.0052953 -0.0015497 0.0028848 -0.0068027 -0.0028246 -0.0051501 -0.0021269 0 -0.022579 0 -0.0010746 -0.00026347 -0.00084185 -6.9635e-05 -0.24792 0.0020372 0.00093394 0.0015621 0.01297 0.013638 0.012008 -0.014593 0.009478 0.0082788 -0.088897 -0.28467 -0.15165 -0.13333 -0.19847 0.040104 -0.12761 -0.15997 -0.14028 -0.18218 -0.31409 -0.33255 -0.020475
0.94141 0.0060962 0.0047745 0.0053362 0.0010706 0 0.00016804 0.0074065 0.0075635 0.01126 0.007028 0.012643 1.6112 -0.00013992 -0.0058994 -0.0065175 -0.00017156 0.00076024 -0.0029643 -0.00079907 -0.0029152 -0.0027773 0 -0.023753 0 -0.00068165 -0.00031478 -0.00082372 -0.00048961 -0.26869 0.0046502 -0.0020805 -0.00074638 0.010047 0.011729 0.011864 -0.0030839 0.010751 0.0077595 -0.096659 -0.2855 -0.14956 -0.14754 -0.19714 0.047093 -0.13155 -0.15803 -0.14153 -0.17901 -0.30408 -0.32492 -0.019375
0.94531 0.0044728 0.0049564 0.0057988 0.0025238 0 0.00027679 0.0071842 0.005274 0.009337 0.0057651 0.01098 1.6263 0.0047852 -0.008061 -0.0028439 0.00034785 -0.0029221 0.0028368 -0.00033723 -0.00084049 -0.0023587 0 -0.019735 0 -4.6171e-06 -0.00032246 -0.00075875 -0.00039105 -0.27613 0.0058135 -0.0014722 0.00054047 0.0067244 0.00759 0.0103 0.010938 0.0094422 0.007594 -0.10409 -0.2864 -0.14733 -0.16193 -0.19566 0.053911 -0.13541 -0.1561 -0.1424 -0.17541 -0.29338 -0.31649 -0.016748
0.94922 0.002779 0.003804 0.0054715 0.004806 0 0.0024782 0.0047678 0.0027658 0.0065668 0.0041068 0.006746 1.651 0.0061518 -0.0028911 0.0030051 -0.000169 -0.00482 0.0070621 -0.00058599 0.0014661 -0.00073038 0 -0.011601 0 0.00061141 -0.00029331 -0.00065079 0.00027606 -0.23078 0.0054631 0.0013331 0.0042779 0.0033498 0.0014336 0.0056352 0.020781 0.0047472 0.0068387 -0.10976 -0.28688 -0.14439 -0.1752 -0.19364 0.059569 -0.13835 -0.15393 -0.1417 -0.17055 -0.28144 -0.30641 -0.012052
0.95313 0.0012843 0.0012517 0.004389 0.0060695 0 0.0047647 0.0008376 0.0011618 0.0045168 0.0021286 0.0019959 1.6864 0.0031715 0.0067579 0.0070333 -0.00078946 -0.0023723 0.0072565 0.00044748 0.0045263 0.0011441 0 -0.0027866 0 0.000843 -0.00014637 -0.00051799 0.0010228 -0.13927 0.0049925 0.0037319 0.0074741 0.00031006 -0.0050097 -0.0016603 0.024527 -0.001316 0.005199 -0.11198 -0.28652 -0.14004 -0.18628 -0.19056 0.062943 -0.13947 -0.15127 -0.13792 -0.16324 -0.26706 -0.29309 -0.0060467
0.95703 0.00013224 -0.001499 0.0027768 0.0049714 0 0.0048507 -0.0027216 0.00041288 0.00295 -0.00026223 -0.00079524 1.7296 -0.0011138 0.014422 0.0066355 -0.00079919 0.0028802 0.0036559 0.0033633 0.0076128 0.0017925 0 0.0036669 0 0.00060977 0.00019494 -0.00036561 0.0011726 -0.042051 0.0056223 0.0039137 0.0073184 -0.002265 -0.0095986 -0.008529 0.024911 -0.0054795 0.0027337 -0.1142 -0.28617 -0.1357 -0.19735 -0.18748 0.066317 -0.14059 -0.14862 -0.13413 -0.15592 -0.25268 -0.27977 0.0002678
0.96094 -0.00069378 -0.0030768 0.00085797 0.0014099 0 0.0017996 -0.0045784 -0.0005287 0.00059045 -0.0029431 -0.00080469 1.7785 -0.003024 0.015253 0.0020169 -0.00046208 0.0061247 -0.0013288 0.0063803 0.0085569 0.00061676 0 0.0071217 0 0.00011046 0.00063414 -0.00020137 0.00049138 0.031524 0.0069165 0.0017619 0.0030873 -0.0047106 -0.011208 -0.011531 0.024135 -0.005977 -0.00050046 -0.11319 -0.28439 -0.13019 -0.20298 -0.18375 0.066463 -0.13912 -0.14536 -0.12805 -0.14728 -0.239 -0.26654 0.0064218
0.96484 -0.0014249 -0.0031743 -0.0011839 -0.0033042 0 -0.0029689 -0.0049758 -0.002381 -0.002836 -0.0053122 0.00038444 1.8305 -0.0016681 0.0097209 -0.0042128 -0.0005431 0.003917 -0.0050758 0.0069454 0.0054411 -0.0013916 0 0.0089329 0 -0.0003357 0.00087991 -7.8543e-05 -0.00054038 0.088293 0.0070518 -0.0014583 -0.0032927 -0.0074368 -0.01029 -0.0098151 0.020624 -0.0040089 -0.004372 -0.11124 -0.2822 -0.12436 -0.20703 -0.17983 0.065681 -0.13692 -0.14192 -0.12131 -0.13826 -0.22552 -0.25333 0.01213
0.96875 -0.0024275 -0.0026733 -0.0031752 -0.0069458 0 -0.0064772 -0.0050278 -0.0046175 -0.0059059 -0.0066299 5.6817e-05 1.8782 0.0007125 0.0025955 -0.0086857 -0.001389 -0.0021279 -0.0064242 0.0042239 -0.0011206 -0.0025087 0 0.010558 0 -0.00050857 0.00066981 -9.1225e-05 -0.0011433 0.15129 0.0045495 -0.0039567 -0.0084054 -0.010208 -0.0082457 -0.0059357 0.011819 -0.0026024 -0.0083356 -0.10906 -0.27985 -0.11849 -0.20948 -0.17604 0.064181 -0.13429 -0.13851 -0.11464 -0.12939 -0.21302 -0.24109 0.016721
0.97266 -0.0039097 -0.0026293 -0.0049499 -0.0075799 0 -0.0065682 -0.0052911 -0.0060735 -0.0070511 -0.0067386 -0.0033839 1.9125 0.0013821 -0.0014962 -0.0091083 -0.0026468 -0.0066917 -0.0058107 -5.5336e-05 -0.007487 -0.0019354 0 0.012433 0 -0.00041046 5.7439e-05 -0.00028281 -0.00095831 0.22378 -0.00037401 -0.0043598 -0.009553 -0.011951 -0.0063436 -0.0036288 -0.00087914 -0.0039185 -0.011369 -0.10603 -0.27687 -0.11252 -0.20608 -0.17275 0.060074 -0.13014 -0.13521 -0.10827 -0.12106 -0.20411 -0.23238 0.019516
0.97656 -0.005623 -0.0032737 -0.0063565 -0.0050154 0 -0.0038914 -0.0053445 -0.0063639 -0.0064814 -0.0063589 -0.0090357 1.9314 -0.00023511 -0.0016047 -0.0053654 -0.0037429 -0.0059316 -0.0041434 -0.0031222 -0.0093759 -0.0005339 0 0.014519 0 -0.00022677 -0.00054572 -0.000547 -0.00033685 0.28307 -0.0061578 -0.0025797 -0.0066082 -0.011509 -0.0051168 -0.0046771 -0.011917 -0.0074387 -0.012454 -0.103 -0.2739 -0.10655 -0.20268 -0.16945 0.055968 -0.12598 -0.13192 -0.1019 -0.11273 -0.19521 -0.22366 0.020814
0.98047 -0.006907 -0.0040531 -0.0072549 -0.0014114 0 -0.0014795 -0.0047533 -0.0063855 -0.0061015 -0.0064945 -0.014067 1.945 -0.0023647 -5.6906e-05 0.00056777 -0.0043904 -0.001102 -0.0017907 -0.0034523 -0.005459 0.0001457 0 0.017229 0 -0.00017631 -0.00067834 -0.00066084 8.9006e-05 0.31016 -0.011339 -0.00018016 -0.0021828 -0.0087115 -0.004509 -0.0077362 -0.017108 -0.010577 -0.011323 -0.10113 -0.27152 -0.10129 -0.19636 -0.16745 0.051049 -0.12224 -0.1296 -0.097629 -0.10579 -0.18989 -0.21884 0.021987
0.98438 -0.0071574 -0.0044948 -0.0075709 -0.00010696 0 -0.002045 -0.0040482 -0.0072255 -0.007421 -0.007452 -0.015732 1.9681 -0.0028472 0.00073728 0.0057951 -0.0046032 0.0031012 0.0012598 -0.0017344 0.0011165 -0.00049035 0 0.021079 0 -0.00036521 -0.00023589 -0.00048024 7.1417e-05 0.31608 -0.015401 0.00041301 0.0001671 -0.0047007 -0.0042688 -0.0099008 -0.018325 -0.011017 -0.0088765 -0.099882 -0.26945 -0.096401 -0.18852 -0.16613 0.045704 -0.11871 -0.12779 -0.094467 -0.099574 -0.18646 -0.21607 0.024138
0.98828 -0.0063487 -0.0047978 -0.0074295 -0.0031071 0 -0.0054666 -0.004336 -0.0087208 -0.0098467 -0.0085004 -0.013283 2.007 -0.0010513 0.0005813 0.0080621 -0.0044641 0.0035015 0.0044242 5.9568e-05 0.0050515 -0.0015091 0 0.025354 0 -0.00073504 0.0004117 -0.00012802 -7.9736e-05 0.32971 -0.018286 -0.0022502 -0.0014899 -0.0011539 -0.0040823 -0.0092185 -0.021204 -0.0086046 -0.0068694 -0.09887 -0.26756 -0.091662 -0.18072 -0.16504 0.040464 -0.11547 -0.12621 -0.091668 -0.093546 -0.18336 -0.21367 0.026695
0.99219 -0.0051165 -0.005485 -0.0072042 -0.0091585 0 -0.0089403 -0.0059129 -0.0094232 -0.011309 -0.0085889 -0.0084061 2.0544 0.0018518 0.00076253 0.0067941 -0.0041031 0.0013176 0.0061168 0.00037701 0.0032953 -0.0015099 0 0.027712 0 -0.0011182 0.00072502 5.4874e-05 2.7258e-05 0.3605 -0.019545 -0.0071644 -0.0060648 0.00082014 -0.0035101 -0.0059211 -0.027986 -0.0052242 -0.0068922 -0.10014 -0.26735 -0.088361 -0.17333 -0.16616 0.036215 -0.115 -0.12674 -0.092319 -0.089278 -0.18339 -0.21485 0.027786
0.99609 -0.0043013 -0.0066203 -0.0072788 -0.014313 0 -0.0097018 -0.0076133 -0.0081563 -0.010464 -0.0074315 -0.0039752 2.0978 0.0039743 0.0017596 0.0030509 -0.0038115 0.00011884 0.0048039 -0.00088646 -0.0024106 -0.00012175 0 0.025871 0 -0.0013428 0.00045107 -0.00018221 0.00032709 0.38248 -0.018458 -0.011366 -0.010386 0.001119 -0.0021772 -0.0018289 -0.033856 -0.0030548 -0.0092176 -0.10142 -0.26713 -0.08506 -0.16595 -0.16728 0.031966 -0.11453 -0.12727 -0.092971 -0.085009 -0.18343 -0.21604 0.026295
1 -0.0043562 -0.007593 -0.0076233 -0.014888 0 -0.0076543 -0.0078788 -0.0054884 -0.0079812 -0.0058586 -0.0020829 2.133 0.0039399 0.0023835 -0.0013854 -0.0038416 0.0015195 0.00074155 -0.0025676 -0.0072126 0.0016397 0 0.01994 0 -0.0013134 -0.00018774 -0.00070762 0.00035037 0.36186 -0.015067 -0.012355 -0.011745 0.00022976 -0.00030085 0.00099688 -0.031527 -0.0029282 -0.012314 -0.10317 -0.26761 -0.082574 -0.16119 -0.16939 0.029025 -0.11635 -0.12895 -0.09468 -0.081104 -0.18352 -0.21726 0.023377
1.0039 -0.0051242 -0.0077539 -0.007635 -0.010469 0 -0.0053343 -0.0064837 -0.0034393 -0.0056104 -0.0050875 -0.0027887 2.1662 0.0015558 0.0013132 -0.0050181 -0.0039091 0.0035469 -0.0034819 -0.0032007 -0.0074407 0.0024278 0 0.012807 0 -0.0010331 -0.00072618 -0.001062 -0.0001735 0.29827 -0.010725 -0.01031 -0.0099193 -0.0013645 0.0010126 0.0012442 -0.019256 -0.0041358 -0.013601 -0.10533 -0.26869 -0.080798 -0.15872 -0.17236 0.027224 -0.12016 -0.13165 -0.097308 -0.077517 -0.18366 -0.21852 0.021546
1.0078 -0.0060859 -0.0071463 -0.0065953 -0.0043037 0 -0.0053283 -0.0049391 -0.0036423 -0.0043512 -0.0056447 -0.0044438 2.2038 -0.0020366 -0.0010048 -0.0071011 -0.0031148 0.0033036 -0.0046373 -0.0020514 -0.0034801 0.0018367 0 0.0078196 0 -0.00058738 -0.00086303 -0.00087372 -0.00087446 0.23107 -0.0072085 -0.0078229 -0.0069888 -0.003334 0.00032555 -0.0012048 -0.0032733 -0.005498 -0.011244 -0.1075 -0.26977 -0.079023 -0.15625 -0.17533 0.025422 -0.12397 -0.13434 -0.099937 -0.073929 -0.1838 -0.21978 0.02209
1.0117 -0.0067575 -0.0064645 -0.0044564 -0.00067476 0 -0.0077492 -0.0049841 -0.0058459 -0.0038706 -0.0069553 -0.0052765 2.2431 -0.0047039 -0.0025428 -0.0075382 -0.00080068 0.00062708 -0.0016041 0.00034286 0.0012428 0.00063252 0 0.0060298 0 -0.00011632 -0.00066152 -0.00025322 -0.0010319 0.20179 -0.0051852 -0.0072739 -0.0052443 -0.0053294 -0.0029218 -0.005191 0.0081771 -0.0064599 -0.0058351 -0.10811 -0.27056 -0.078709 -0.16069 -0.17908 0.02563 -0.13165 -0.13825 -0.10173 -0.070001 -0.18174 -0.21802 0.023609
1.0156 -0.0068963 -0.0062889 -0.002168 -0.0015137 0 -0.010182 -0.0067355 -0.0082374 -0.0035682 -0.0078893 -0.0049241 2.2739 -0.0043792 -0.0018681 -0.0066218 0.0023144 -0.0015108 0.0033837 0.0024641 0.0036998 -8.5793e-05 0 0.0058867 0 0.00022125 -0.0004062 0.00025526 -0.00034639 0.21426 -0.0037901 -0.0084452 -0.0052104 -0.0070081 -0.0076267 -0.0087431 0.012454 -0.0072689 -0.0005213 -0.10869 -0.27135 -0.078434 -0.16531 -0.18284 0.025892 -0.13943 -0.14219 -0.10351 -0.066064 -0.17962 -0.21618 0.023381
1.0195 -0.0064861 -0.0064834 -0.0010448 -0.0051649 0 -0.009987 -0.0085106 -0.0091297 -0.003625 -0.0076774 -0.0046063 2.2909 -0.00059388 0.00020473 -0.0048849 0.0041327 -0.00025929 0.0064516 0.0028947 0.0035258 0.00020299 0 0.0056344 0 0.00031273 -0.00031633 0.00016708 0.00064293 0.23657 -0.0018786 -0.0088804 -0.0055786 -0.0083385 -0.011594 -0.010275 0.013421 -0.0083595 0.00093498 -0.10811 -0.27147 -0.078978 -0.17261 -0.18664 0.02622 -0.14826 -0.14628 -0.10419 -0.062124 -0.17662 -0.21286 0.02025
1.0234 -0.0056867 -0.006413 -0.0016367 -0.0081528 0 -0.0066633 -0.008524 -0.0082489 -0.0045913 -0.0064311 -0.0057731 2.3009 0.0046769 0.0014358 -0.0029687 0.0028367 0.0039227 0.0054258 0.0015009 0.0022492 0.0012476 0 0.0055902 0 0.0001681 -0.00039983 -0.00047014 0.0010036 0.23989 0.00040532 -0.0066402 -0.0049158 -0.0096661 -0.013151 -0.0098122 0.015242 -0.0097279 -0.0029926 -0.1059 -0.27063 -0.08068 -0.1837 -0.1905 0.026643 -0.15858 -0.15058 -0.10333 -0.058181 -0.17239 -0.20746 0.015982
1.0273 -0.004817 -0.0056689 -0.0031878 -0.0081272 0 -0.0021662 -0.0066217 -0.0065185 -0.0061622 -0.0049985 -0.0084586 2.317 0.0080123 0.00056495 -0.0013568 -0.0011359 0.0076356 0.0017219 -0.00034865 0.0010579 0.0024043 0 0.0075712 0 -6.3169e-05 -0.00052496 -0.0011035 0.00031046 0.22772 0.0015599 -0.0025327 -0.0032883 -0.011198 -0.012365 -0.0089564 0.016826 -0.010824 -0.010046 -0.10369 -0.2698 -0.082382 -0.19479 -0.19436 0.027066 -0.1689 -0.15489 -0.10248 -0.054238 -0.16816 -0.20206 0.013675
1.0313 -0.0042449 -0.0044386 -0.0042967 -0.0053857 0 0.00082214 -0.004241 -0.004911 -0.0069909 -0.004392 -0.010943 2.3466 0.0070425 -0.0014045 -0.0001552 -0.0049201 0.0079077 -0.0010686 -0.00098492 -9.7347e-05 0.0030154 0 0.012043 0 -0.00019242 -0.00056289 -0.001188 -0.00091472 0.22275 0.00029738 0.00058758 -0.0021369 -0.012375 -0.010683 -0.0092272 0.013449 -0.010878 -0.015424 -0.10018 -0.26765 -0.086432 -0.20911 -0.19834 0.025693 -0.17979 -0.15929 -0.099769 -0.051793 -0.16422 -0.19566 0.014864
1.0352 -0.0041243 -0.0031614 -0.0041902 -0.0020157 0 0.0009442 -0.0027798 -0.0037082 -0.0060795 -0.0051364 -0.011165 2.3861 0.0024291 -0.0024467 0.00075412 -0.0054475 0.0048563 -0.0005818 -0.00011308 -0.0014007 0.0026046 0 0.016395 0 -0.00015922 -0.00045269 -0.00067829 -0.0016833 0.23056 -0.0029822 0.00072368 -0.0026118 -0.011994 -0.0093171 -0.010306 0.003252 -0.0093277 -0.015124 -0.096441 -0.26526 -0.090884 -0.22399 -0.20235 0.024011 -0.19077 -0.16371 -0.096745 -0.049605 -0.16031 -0.18909 0.018244
1.0391 -0.0041929 -0.0019948 -0.0033531 7.9263e-05 0 -0.0010992 -0.002247 -0.0027225 -0.0041118 -0.0068039 -0.0085906 2.4264 -0.0025614 -0.0018268 0.0012431 -0.0021861 0.0010422 0.0022049 0.00076927 -0.0020683 0.0011301 0 0.016736 0 -0.00011173 -0.00019839 -2.1952e-05 -0.0014565 0.22655 -0.006457 -0.001252 -0.00417 -0.0092139 -0.0080081 -0.010176 -0.0094399 -0.0061952 -0.0088641 -0.093132 -0.26286 -0.096209 -0.23899 -0.20649 0.021366 -0.20139 -0.16823 -0.093749 -0.048511 -0.15736 -0.18321 0.02105
1.043 -0.0039086 -0.00078767 -0.0028871 0.00036077 0 -0.0033702 -0.0015891 -0.0018449 -0.0029042 -0.0080244 -0.004717 2.4621 -0.0046496 -0.00088111 0.00073746 0.0022652 -0.0013186 0.0041525 -6.8937e-05 -0.0011017 -0.00071943 0 0.01171 0 -0.00028585 0.0001167 0.0003023 -0.00058279 0.18351 -0.0085629 -0.002599 -0.0049407 -0.0045106 -0.0054448 -0.0072821 -0.018034 -0.0023234 -0.0002571 -0.090853 -0.26039 -0.10364 -0.25428 -0.21099 0.016397 -0.21113 -0.17301 -0.090818 -0.050057 -0.15669 -0.17897 0.021418
1.0469 -0.0028878 0.00045901 -0.0032725 -0.0006158 0 -0.0041291 -0.00012672 -0.001129 -0.0033666 -0.0071993 -0.0016418 2.4924 -0.0029949 -0.0014435 -0.0012459 0.0044198 -0.0020749 0.0031708 -0.0024391 0.00095856 -0.001693 0 0.0042769 0 -0.00075895 0.00031225 0.00020797 0.00013933 0.10661 -0.0092071 -0.001603 -0.0035227 0.00051066 -0.00092576 -0.0024149 -0.020141 0.00080252 0.0058875 -0.088574 -0.25793 -0.11107 -0.26958 -0.21548 0.011429 -0.22087 -0.17779 -0.087888 -0.051603 -0.15602 -0.17474 0.019381
1.0508 -0.00123 0.0013414 -0.0038152 -0.0020648 0 -0.0028341 0.001633 -0.000452 -0.0043203 -0.0036909 -0.0001315 2.5165 0.00062067 -0.003716 -0.0042212 0.0028763 -0.0022721 0.00025458 -0.0038483 0.00186 -0.00089607 0 -0.00071302 0 -0.0013123 0.00019922 -1.5719e-05 0.00027462 0.032242 -0.0092678 0.0007353 -0.00040653 0.0043597 0.0044833 0.0019169 -0.01903 0.0019171 0.0069366 -0.089237 -0.2567 -0.11983 -0.28304 -0.2201 0.0046327 -0.22844 -0.1828 -0.086709 -0.056271 -0.15857 -0.1738 0.015952
1.0547 0.00062171 0.0014621 -0.0033163 -0.0033355 0 -0.0002486 0.0026743 0.00058567 -0.00369 0.0013785 0.00084252 2.5317 0.0037456 -0.0059025 -0.0065754 -0.00077681 -0.0022569 -0.0015532 -0.0017147 -8.7877e-05 0.0012154 0 -0.00095101 0 -0.001569 -0.0002153 -6.1403e-05 0.00010331 -0.010442 -0.0091507 0.0019409 0.0024116 0.0067186 0.0085684 0.0041145 -0.018673 0.0011578 0.0038817 -0.090974 -0.25592 -0.12907 -0.29584 -0.22478 -0.002831 -0.2352 -0.1879 -0.08617 -0.062078 -0.16229 -0.17406 0.011756
1.0586 0.0023311 0.0010634 -0.0012313 -0.003692 0 0.0022268 0.0027321 0.0022442 -0.00080635 0.0056129 0.0026501 2.5383 0.0052569 -0.0059272 -0.006676 -0.0037654 -0.0012031 -6.3439e-05 0.0037451 -0.003693 0.0029349 0 0.0012993 0 -0.0013065 -0.00060501 0.00012836 0.0002095 -0.032023 -0.0081822 0.0008164 0.0032688 0.0082423 0.0098156 0.0051401 -0.018595 0.00046049 1.965e-05 -0.093425 -0.25552 -0.13816 -0.30788 -0.22921 -0.010296 -0.24121 -0.19288 -0.086149 -0.068305 -0.1665 -0.17497 0.0067192
1.0625 0.0039121 0.0010387 0.0018573 -0.0022714 0 0.0035508 0.0026262 0.0042092 0.0028419 0.007032 0.0052609 2.5445 0.0056224 -0.0033726 -0.0043902 -0.0045841 0.0015239 0.0041714 0.008965 -0.0055722 0.0027622 0 0.001599 0 -0.00064684 -0.00050431 0.00043252 0.00079713 -0.071337 -0.00549 -0.0012158 0.0023778 0.0094311 0.0086557 0.0071386 -0.01467 0.0022778 -0.0017052 -0.099313 -0.25697 -0.14656 -0.31634 -0.23252 -0.017769 -0.24358 -0.19731 -0.088615 -0.076551 -0.173 -0.17901 0.00076004
1.0664 0.0054828 0.0021246 0.0048283 0.001311 0 0.003748 0.0033176 0.0057388 0.0053045 0.0056501 0.0071992 2.5612 0.0056696 0.00025601 -0.0014108 -0.0036739 0.0050109 0.0085703 0.0097839 -0.0036645 0.00091608 0 -0.0023202 0 6.9861e-05 0.00027278 0.00077914 0.0014562 -0.15189 -0.0011947 -0.0014939 0.0016407 0.0099256 0.0068752 0.010483 -0.0046298 0.0072379 -0.00046583 -0.1052 -0.25843 -0.15497 -0.32479 -0.23582 -0.025243 -0.24595 -0.20173 -0.09108 -0.084798 -0.17949 -0.18306 -0.0056828
1.0703 0.0068497 0.0040714 0.0069455 0.0062223 0 0.0037828 0.004815 0.0062855 0.0063051 0.0034808 0.007312 2.5901 0.0055199 0.002948 0.00021897 -0.0020956 0.0071909 0.010772 0.0051608 0.00020491 -0.00077797 0 -0.008604 0 0.00059308 0.0013602 0.001194 0.0015836 -0.25403 0.0035826 0.0013002 0.002922 0.0090225 0.005826 0.012766 0.0085205 0.012845 0.0026483 -0.11201 -0.26042 -0.16096 -0.33017 -0.23688 -0.031 -0.24525 -0.20463 -0.094472 -0.092391 -0.18549 -0.1875 -0.011902
1.0742 0.0074914 0.0057383 0.0081823 0.010477 0 0.0046169 0.0061537 0.0059098 0.007264 0.0028382 0.0063718 2.6184 0.0047602 0.0037029 5.0817e-05 -0.00014582 0.0066204 0.01017 -0.0016801 0.0019358 -0.00073747 0 -0.013438 0 0.00091994 0.0020522 0.0016238 0.00098873 -0.3325 0.0078678 0.0059167 0.0063346 0.0067333 0.0052542 0.011239 0.019203 0.014965 0.0060709 -0.11939 -0.26274 -0.16543 -0.33361 -0.23651 -0.03567 -0.2426 -0.20657 -0.098452 -0.099571 -0.19118 -0.1922 -0.017399
1.0781 0.0070536 0.0061097 0.0088036 0.012068 0 0.0062349 0.0064052 0.0050915 0.0092056 0.0044257 0.0065721 2.6299 0.0032923 0.0028484 -0.0004254 0.0024072 0.0037513 0.007698 -0.0058826 -0.00039931 0.00064642 0 -0.014846 0 0.0011403 0.0018841 0.0018266 7.2166e-05 -0.35875 0.011664 0.0096591 0.010001 0.0040609 0.0038762 0.0061557 0.024635 0.011397 0.0089157 -0.12667 -0.26498 -0.1696 -0.33682 -0.23588 -0.040121 -0.23973 -0.20831 -0.10239 -0.10653 -0.19665 -0.19675 -0.021844
1.082 0.0058183 0.0052202 0.0088645 0.010352 0 0.0076133 0.0055665 0.0042814 0.011156 0.0069418 0.0092529 2.623 0.0016258 0.0013244 0.00041693 0.0050378 0.00046841 0.0047097 -0.0049864 -0.0041248 0.0013538 0 -0.014263 0 0.0011763 0.0010473 0.001557 -0.00056155 -0.34281 0.015409 0.010552 0.011459 0.0021154 0.0010269 0.0011514 0.02648 0.0044222 0.011028 -0.13179 -0.26557 -0.1683 -0.33571 -0.23032 -0.040555 -0.23284 -0.20632 -0.10549 -0.10944 -0.19824 -0.19867 -0.024696
1.0859 0.0045556 0.0040495 0.008214 0.0065562 0 0.0077719 0.0044446 0.0037481 0.011114 0.0084544 0.013249 2.6164 0.00029445 -5.5093e-05 0.0022443 0.0061168 -0.0014977 0.002249 -0.00069219 -0.0045508 -4.1524e-05 0 -0.014617 0 0.00077136 0.00021108 0.00088062 -0.00063956 -0.3158 0.018764 0.0086046 0.0095629 0.0011046 -0.0023317 -7.99e-05 0.027298 -0.00044344 0.012339 -0.13691 -0.26616 -0.16699 -0.3346 -0.22477 -0.040988 -0.22596 -0.20433 -0.1086 -0.11235 -0.19984 -0.20058 -0.025303
1.0898 0.003832 0.0035428 0.006866 0.002963 0 0.0068754 0.0038231 0.0037322 0.0085492 0.0081106 0.01574 2.6341 -0.00073625 -0.00081276 0.0027985 0.0043518 -0.0017595 0.00095695 0.0030222 -5.2386e-05 -0.0026286 0 -0.017236 0 -0.00019603 -0.00010109 0.00021663 -0.00039823 -0.29736 0.020342 0.0054401 0.0054029 0.00040051 -0.004228 0.0026514 0.026704 0.0010259 0.012476 -0.13982 -0.26485 -0.1632 -0.332 -0.21713 -0.039824 -0.21822 -0.20059 -0.11062 -0.11274 -0.19904 -0.20042 -0.023658
1.0938 0.0035018 0.0038065 0.0051623 0.0014135 0 0.0061483 0.0038736 0.0044367 0.0054019 0.0065707 0.014851 2.6835 -0.0018446 -0.00077165 0.00033584 0.0004937 -0.0012377 0.00097109 0.0033891 0.005904 -0.0039199 0 -0.020742 0 -0.0014098 3.2921e-05 -1.7572e-05 -0.00029022 -0.28367 0.018886 0.0030419 0.0015863 -0.00041102 -0.0032774 0.0061098 0.022118 0.0078567 0.011077 -0.14044 -0.26155 -0.15685 -0.32786 -0.20731 -0.037004 -0.20959 -0.19502 -0.11153 -0.11054 -0.19576 -0.19811 -0.020921
1.0977 0.0029545 0.0042551 0.003502 0.0022013 0 0.0065431 0.0042992 0.0056724 0.0041819 0.0050062 0.011324 2.7484 -0.0030193 -0.00013728 -0.0040145 -0.002869 -0.0012549 0.0016163 0.00071604 0.0081738 -0.0024777 0 -0.022659 0 -0.0022266 9.8101e-05 0.00018677 -0.00054685 -0.26263 0.014594 0.0026566 0.00039357 -0.00079073 0.00025722 0.0072294 0.012898 0.014398 0.0084146 -0.14105 -0.25826 -0.15049 -0.32371 -0.19749 -0.034184 -0.20097 -0.18944 -0.11243 -0.10834 -0.19248 -0.19581 -0.018794
1.1016 0.001875 0.0044001 0.0020244 0.004056 0 0.0075242 0.0048113 0.0066484 0.0051889 0.0039369 0.0075851 2.8041 -0.0036275 0.00046993 -0.0067221 -0.0035945 -0.0025483 0.0015774 -0.0026271 0.0051675 0.00037997 0 -0.021713 0 -0.0021812 -0.00026365 0.00042976 -0.00099702 -0.23177 0.0090268 0.0042764 0.0021487 0.00023841 0.0047858 0.0061934 0.0022536 0.015165 0.0055653 -0.13845 -0.25128 -0.14249 -0.31892 -0.18726 -0.031207 -0.1941 -0.18303 -0.11217 -0.10347 -0.18686 -0.19103 -0.018142
1.1055 0.00068787 0.0043315 0.00068772 0.0051134 0 0.0073753 0.0053117 0.0064506 0.0060654 0.0031057 0.0052916 2.8402 -0.0030661 0.00036806 -0.0050752 -0.0020443 -0.0047045 1.3005e-05 -0.0045472 0.00021383 0.0017555 0 -0.018502 0 -0.0014059 -0.00086336 0.00033479 -0.0012577 -0.19738 0.0036393 0.0066623 0.0049977 0.0028823 0.0085975 0.0056423 -0.0057648 0.0096915 0.0038085 -0.13561 -0.24402 -0.13438 -0.31407 -0.177 -0.028218 -0.18737 -0.17655 -0.11182 -0.098405 -0.18106 -0.18608 -0.018249
1.1094 0.00019407 0.0044014 -0.00037044 0.0041877 0 0.0049059 0.0057023 0.0049297 0.0043246 0.0022446 0.0040282 2.8667 -0.0015221 -0.00063926 -1.6342e-05 -0.00061599 -0.0062653 -0.0022752 -0.0045399 -0.0023109 0.00014217 0 -0.014319 0 -0.00051238 -0.0011809 -5.5923e-05 -0.0010819 -0.16129 -0.0013623 0.0079363 0.0063135 0.006097 0.010804 0.0071419 -0.010486 0.002801 0.003647 -0.13294 -0.23616 -0.12721 -0.30989 -0.16852 -0.026506 -0.18254 -0.17119 -0.11201 -0.093794 -0.1758 -0.18143 -0.017561
1.1133 0.00078704 0.0045949 -0.00074084 0.0015406 0 0.00087743 0.0057489 0.0030247 0.00010632 0.0016062 0.0023895 2.9003 0.00011468 -0.0021443 0.0044298 -0.0011296 -0.0056399 -0.0031634 -0.0032368 -0.0015843 -0.0028952 0 -0.0097894 0 -2.4583e-05 -0.00093307 -0.00036116 -0.00056088 -0.11688 -0.0065234 0.0067175 0.0047215 0.0084363 0.011395 0.0091394 -0.01461 -4.3412e-05 0.0042513 -0.13058 -0.22729 -0.12167 -0.30685 -0.1631 -0.026968 -0.18096 -0.16773 -0.11313 -0.089958 -0.17148 -0.1773 -0.015137
1.1172 0.0020697 0.004398 -0.00016272 -0.0013272 0 -0.0023888 0.0052532 0.0019805 -0.0038837 0.0015905 -3.4372e-05 2.9454 0.0011148 -0.0036351 0.0047577 -0.0028551 -0.0025014 -0.0012332 -0.001355 -0.00049419 -0.0041401 0 -0.004794 0 5.7031e-05 -0.00037329 -0.00031377 -3.9516e-05 -0.060671 -0.011646 0.003211 0.0011829 0.0092836 0.010712 0.0087802 -0.019792 0.0021084 0.0038812 -0.12822 -0.21841 -0.11613 -0.30382 -0.15767 -0.02743 -0.17939 -0.16427 -0.11425 -0.086122 -0.16716 -0.17318 -0.011265
1.1211 0.0032221 0.0033405 0.00099407 -0.0027414 0 -0.0029757 0.00428 0.0021413 -0.0051405 0.0020215 -0.0021587 2.9908 0.0015126 -0.0049715 0.0010699 -0.0033496 0.0014184 0.0023989 0.0006336 -0.0014687 -0.0018296 0 0.0005783 0 0.00011282 -1.5167e-05 -5.4568e-05 0.0001606 -0.0030296 -0.015183 -0.00075084 -0.0017769 0.0090949 0.0090357 0.0053688 -0.023359 0.0050117 0.0011287 -0.12978 -0.21113 -0.1152 -0.30359 -0.15933 -0.032456 -0.18294 -0.16554 -0.11859 -0.086021 -0.16642 -0.17217 -0.0067597
1.125 0.0036581 0.0015761 0.0018387 -0.0020584 0 -0.001069 0.0030814 0.0025876 -0.0037543 0.002091 -0.0028839 3.0225 0.0017384 -0.0061367 -0.0033842 -0.0012083 0.0032538 0.0046585 0.0021617 -0.0031868 0.0026991 0 0.0054206 0 0.00036756 -0.00010305 7.2389e-05 -8.9886e-06 0.038599 -0.015413 -0.0030606 -0.0021182 0.0084734 0.0065686 0.0013347 -0.020629 0.0036414 -0.0038569 -0.13226 -0.20423 -0.11535 -0.30402 -0.16266 -0.038556 -0.18771 -0.16793 -0.12369 -0.0868 -0.16652 -0.17188 -0.0019879
1.1289 0.0032834 -0.00017801 0.0016938 -0.00011011 0 0.0011979 0.0017927 0.0020441 -0.0019262 0.0011457 -0.002624 3.0391 0.0017922 -0.0065551 -0.0055482 0.0022786 0.0013799 0.0033606 0.0025516 -0.0022616 0.0063856 0 0.0085331 0 0.00059053 -0.00040432 -3.4873e-05 -0.00028722 0.05728 -0.012159 -0.003051 7.2904e-05 0.0072594 0.0035949 -0.00046509 -0.010489 -0.0026798 -0.0091297 -0.13641 -0.19849 -0.11698 -0.30527 -0.16815 -0.045935 -0.19361 -0.17167 -0.12982 -0.088841 -0.16764 -0.17265 0.0030971
1.1328 0.0022261 -0.0012951 0.00072597 0.001493 0 0.0015512 0.00031677 0.00010107 -0.0014195 -0.00058036 -0.0028928 3.0528 0.0010565 -0.0050852 -0.0051913 0.0043779 -0.0027671 -0.00046535 0.0017085 0.0020748 0.0072964 0 0.0095055 0 0.00039613 -0.00051447 -0.00010373 -0.00031091 0.063513 -0.0071219 -0.0019455 0.0027349 0.0047454 0.00047226 4.6205e-05 0.0023837 -0.0095006 -0.012049 -0.1456 -0.1963 -0.12307 -0.30903 -0.18016 -0.057168 -0.20294 -0.17948 -0.1391 -0.094688 -0.17188 -0.1766 0.0080536
1.1367 0.00052996 -0.001801 -0.00024345 0.0016513 0 -0.00064914 -0.0014311 -0.0025225 -0.0019393 -0.0021743 -0.0043469 3.0778 -0.00094616 -0.0011801 -0.0042614 0.0036925 -0.0054517 -0.0033841 0.00064807 0.0060968 0.0060582 0 0.009187 0 -0.00019617 -0.00030147 0.00015246 8.339e-05 0.072962 -0.0024017 -0.0015451 0.0035903 0.00072751 -0.0025595 0.0001834 0.011539 -0.011531 -0.011048 -0.15479 -0.1941 -0.12916 -0.31279 -0.19216 -0.068401 -0.21228 -0.1873 -0.14837 -0.10053 -0.17611 -0.18054 0.01154
1.1406 -0.001754 -0.0023023 -0.00061781 0.00054172 0 -0.004136 -0.0032609 -0.004832 -0.0020742 -0.0029911 -0.0056806 3.1178 -0.0037553 0.0038607 -0.0041251 0.001464 -0.0037241 -0.002905 0.0008476 0.0052505 0.0046927 0 0.0090535 0 -0.0006286 -1.4258e-06 0.00061079 0.00070177 0.090834 0.0011783 -0.0024758 0.0019192 -0.0039218 -0.0055199 -0.0023119 0.014627 -0.0077126 -0.0067738 -0.16716 -0.19535 -0.13749 -0.31737 -0.20687 -0.081092 -0.22197 -0.19604 -0.1586 -0.10789 -0.18067 -0.18561 0.012237
1.1445 -0.0042546 -0.0034175 -0.00070301 -0.00082395 0 -0.0069354 -0.0048322 -0.0064545 -0.0013511 -0.0032774 -0.0049054 3.1642 -0.0061464 0.0072303 -0.0040763 8.6898e-05 0.0019015 8.0036e-05 0.0027388 -0.00050444 0.0043851 0 0.01005 0 -0.00033897 9.3188e-05 0.00079536 0.0011287 0.11252 0.0041425 -0.0038282 -0.0011752 -0.0078863 -0.0085889 -0.006641 0.014538 -0.0020967 -0.0016602 -0.18097 -0.19816 -0.14682 -0.32231 -0.2228 -0.094442 -0.23182 -0.20521 -0.16927 -0.11592 -0.18537 -0.19119 0.010274
1.1484 -0.0062843 -0.0052774 -0.0014661 -0.0017919 0 -0.0078335 -0.0060435 -0.0076178 -0.00083644 -0.0038001 -0.001753 3.2049 -0.0071452 0.0067739 -0.0027472 0.00058367 0.007805 0.0024185 0.00491 -0.0059096 0.0045419 0 0.011893 0 0.00057453 -4.2198e-05 0.00040638 0.0010691 0.13794 0.0069103 -0.0044988 -0.0040494 -0.010522 -0.011804 -0.0098689 0.014824 0.00018017 0.0017568 -0.19472 -0.20132 -0.15606 -0.327 -0.23829 -0.10755 -0.2412 -0.21381 -0.17955 -0.12366 -0.18952 -0.19647 0.0075188
1.1523 -0.0073377 -0.0074644 -0.0035933 -0.0027843 0 -0.0069997 -0.0071423 -0.0084706 -0.0017042 -0.004959 0.0015308 3.2336 -0.0067539 0.0030476 -0.00045525 0.0017829 0.010375 0.0021883 0.0051295 -0.0055423 0.003819 0 0.01335 0 0.0013205 -0.00019018 -0.00027101 0.00061132 0.17782 0.0086242 -0.0046294 -0.0059569 -0.012171 -0.01476 -0.010206 0.01506 -0.0022782 0.0024465 -0.20813 -0.20683 -0.16461 -0.32994 -0.25076 -0.11901 -0.24735 -0.21857 -0.18727 -0.12944 -0.18985 -0.19975 0.0062826
1.1563 -0.0076078 -0.0092991 -0.0067693 -0.0047572 0 -0.0055933 -0.008319 -0.0087842 -0.003709 -0.0064065 0.0020578 3.2532 -0.0056433 -0.00097509 0.00065324 0.001892 0.0088539 0.0006897 0.0024352 0.00050381 0.0017106 0 0.013275 0 0.0011432 -0.00018865 -0.0005862 0.00015885 0.24043 0.0076829 -0.0054255 -0.0072801 -0.013378 -0.016553 -0.0088011 0.011589 -0.0062051 0.0011442 -0.22154 -0.21235 -0.17316 -0.33288 -0.26324 -0.13046 -0.2535 -0.22332 -0.19498 -0.13522 -0.19018 -0.20303 0.0077144
1.1602 -0.0079109 -0.010199 -0.0098597 -0.007917 0 -0.0049012 -0.0092637 -0.0084486 -0.0054981 -0.0075352 -0.0010684 3.2729 -0.0043356 -0.0025642 -0.0008856 0.00051084 0.0052627 0.00067466 -0.0017429 0.0066275 -0.00097735 0 0.01166 0 0.00010301 -0.00011363 -0.00018175 6.7944e-05 0.31453 0.0033988 -0.007533 -0.0085746 -0.01404 -0.016133 -0.0081053 0.002453 -0.0072943 -0.00078063 -0.23191 -0.21744 -0.17951 -0.33326 -0.27024 -0.13913 -0.25636 -0.2233 -0.19919 -0.13794 -0.18641 -0.20352 0.011444
1.1641 -0.009002 -0.0099806 -0.011799 -0.011079 0 -0.0056081 -0.0093571 -0.008004 -0.0063203 -0.0081784 -0.0061046 3.3023 -0.0029536 -0.0016941 -0.0036304 -0.0011274 0.0019214 0.0028126 -0.0046531 0.0074997 -0.0029474 0 0.009924 0 -0.00091996 -0.00013891 0.00062027 0.00031104 0.37384 -0.003085 -0.0099191 -0.00968 -0.01356 -0.013036 -0.0089424 -0.0096049 -0.004543 -0.0026534 -0.23995 -0.22221 -0.18419 -0.3317 -0.27307 -0.14567 -0.2567 -0.21963 -0.20072 -0.13835 -0.17954 -0.20189 0.016504
1.168 -0.010917 -0.009059 -0.012375 -0.012518 0 -0.0075237 -0.008458 -0.0083155 -0.0069575 -0.0087092 -0.010516 3.3443 -0.0017394 -0.00073654 -0.004232 -0.0016798 -0.00054308 0.0045277 -0.0045551 0.0033876 -0.0033892 0 0.010098 0 -0.0010475 -0.00028003 0.0011436 0.00049342 0.40357 -0.0096136 -0.010752 -0.0099588 -0.011785 -0.0080791 -0.0098113 -0.019624 -0.0010479 -0.0047635 -0.24794 -0.22695 -0.18883 -0.33011 -0.27582 -0.15217 -0.257 -0.2159 -0.20221 -0.13871 -0.17262 -0.20021 0.022156
1.1719 -0.012952 -0.0083922 -0.012286 -0.011672 0 -0.0098611 -0.0074265 -0.0096378 -0.0087157 -0.0095348 -0.013131 3.3917 -0.0013995 -0.0016598 -0.0009409 -0.0010113 -0.0027255 0.0027854 -0.0021114 -0.00059705 -0.0022191 0 0.01334 0 -0.00023499 -0.00036563 0.0010492 0.00023041 0.42019 -0.014652 -0.0095113 -0.0093641 -0.0095567 -0.0033891 -0.0091103 -0.025225 -0.00076091 -0.0074786 -0.24865 -0.22841 -0.18906 -0.32391 -0.26746 -0.15309 -0.25268 -0.20431 -0.19764 -0.13402 -0.15995 -0.19412 0.027665
1.1758 -0.014249 -0.0089785 -0.012513 -0.010039 0 -0.011916 -0.0076271 -0.011254 -0.011735 -0.010696 -0.014368 3.4293 -0.0024749 -0.003733 0.0042147 0.00013068 -0.0045959 -0.0021387 0.0004252 -0.00019151 0.0001803 0 0.018947 0 0.00072289 -0.00027581 0.00063394 -0.00045916 0.45861 -0.018041 -0.0080076 -0.0090268 -0.0081113 -0.001395 -0.0074403 -0.028008 -0.0046797 -0.010333 -0.24936 -0.22986 -0.18929 -0.31772 -0.25911 -0.15402 -0.24836 -0.19271 -0.19306 -0.12932 -0.14728 -0.18802 0.031745
1.1797 -0.014403 -0.011099 -0.013539 -0.010213 0 -0.013648 -0.009733 -0.012293 -0.014699 -0.012029 -0.014834 3.4451 -0.0043257 -0.004288 0.0072427 0.0013318 -0.0048898 -0.006258 0.0013088 0.0037686 0.0030393 0 0.024871 0 0.00099163 -0.00013143 0.00041824 -0.0011236 0.53659 -0.020341 -0.0089837 -0.010484 -0.0080012 -0.0032682 -0.0071276 -0.030304 -0.010199 -0.012244 -0.24774 -0.22968 -0.18837 -0.31062 -0.24759 -0.15317 -0.24353 -0.17991 -0.18733 -0.12391 -0.13439 -0.18139 0.033091
1.1836 -0.013624 -0.013938 -0.014981 -0.013653 0 -0.015558 -0.013023 -0.01284 -0.016284 -0.013536 -0.01449 3.441 -0.0051856 -0.0017973 0.0062561 0.0028286 -0.0026099 -0.0056669 0.00060562 0.0069233 0.0051139 0 0.029538 0 0.00046565 -0.00016431 0.00051026 -0.0012585 0.63459 -0.021826 -0.013473 -0.014123 -0.0087611 -0.0079798 -0.009524 -0.03173 -0.013936 -0.012783 -0.24323 -0.2275 -0.18603 -0.30242 -0.23215 -0.1501 -0.23808 -0.16564 -0.18018 -0.11761 -0.12123 -0.17411 0.031985
1.1875 -0.012528 -0.01611 -0.01586 -0.019127 0 -0.017833 -0.015972 -0.013929 -0.016568 -0.015337 -0.01354 3.4337 -0.0037467 0.0020809 0.003367 0.0045026 0.0012794 -0.00065487 -0.00038587 0.0064942 0.0050832 0 0.033347 0 -0.00024857 -0.00040089 0.00049003 -0.00075299 0.71393 -0.022313 -0.019495 -0.018355 -0.0096641 -0.012914 -0.013327 -0.029901 -0.014963 -0.013153 -0.23872 -0.22532 -0.1837 -0.29421 -0.21672 -0.14704 -0.23263 -0.15136 -0.17302 -0.11131 -0.10807 -0.16682 0.031178
1.1914 -0.011852 -0.016787 -0.015377 -0.023301 0 -0.019644 -0.01761 -0.016272 -0.016756 -0.017247 -0.013531 3.4418 -0.00081753 0.0038493 0.0022209 0.0051006 0.0042756 0.0043225 -0.00071137 0.0039785 0.0025903 0 0.038244 0 -0.0005296 -0.00055781 -3.9343e-05 8.2195e-06 0.7543 -0.021786 -0.023438 -0.020533 -0.010629 -0.015745 -0.015927 -0.024112 -0.015295 -0.015611 -0.23376 -0.22151 -0.18157 -0.28791 -0.20168 -0.14284 -0.22934 -0.14113 -0.16789 -0.10743 -0.10004 -0.1619 0.034375
1.1953 -0.012247 -0.016405 -0.013687 -0.023265 0 -0.019621 -0.018282 -0.0192 -0.017661 -0.018685 -0.016462 3.4688 0.00094616 0.0016505 0.0038325 0.0031776 0.0046474 0.0049652 -0.0005674 0.0027346 -0.0010224 0 0.04547 0 -0.00032763 -0.00032846 -0.00086823 0.00047 0.77014 -0.020742 -0.022956 -0.019031 -0.012216 -0.016129 -0.01621 -0.017033 -0.017506 -0.021445 -0.22874 -0.2175 -0.17948 -0.28184 -0.18668 -0.13849 -0.22633 -0.13142 -0.16302 -0.10385 -0.092663 -0.15728 0.043117
1.1992 -0.013975 -0.016177 -0.012031 -0.01901 0 -0.017431 -0.019047 -0.021172 -0.01885 -0.019306 -0.022204 3.499 -0.00058185 -0.0027259 0.0053964 -0.00094354 0.0030202 0.0012785 -0.00062104 0.003766 -0.0033869 0 0.053635 0 -5.7063e-05 0.00022931 -0.0012747 0.00035374 0.78962 -0.019693 -0.018868 -0.014823 -0.014783 -0.015775 -0.015606 -0.01214 -0.022053 -0.029189 -0.22494 -0.21369 -0.17806 -0.27757 -0.17403 -0.13442 -0.22452 -0.12483 -0.1599 -0.10184 -0.088286 -0.15411 0.054903
1.2031 -0.016561 -0.016779 -0.011905 -0.013765 0 -0.014835 -0.020384 -0.021406 -0.019437 -0.019703 -0.027299 3.5129 -0.0047123 -0.0054305 0.0035258 -0.0045768 0.0013786 -0.0027499 -0.00083955 0.0047578 -0.0029674 0 0.059286 0 -2.3094e-05 0.00065856 -0.0007652 -0.00016709 0.82218 -0.018542 -0.014543 -0.011125 -0.01786 -0.016868 -0.016308 -0.010223 -0.026896 -0.034878 -0.22364 -0.21032 -0.17802 -0.27698 -0.1662 -0.13095 -0.2252 -0.12469 -0.1604 -0.10304 -0.090098 -0.15391 0.064666
1.207 -0.018738 -0.017567 -0.013719 -0.011664 0 -0.0146 -0.021559 -0.020721 -0.019356 -0.021091 -0.027504 3.5064 -0.0081781 -0.0041242 -0.0015973 -0.0046822 0.00068312 -0.003465 -0.00030604 0.0032227 -0.00043419 0 0.05983 0 -9.3415e-05 0.00051505 0.00031516 -0.0006723 0.85105 -0.016863 -0.013358 -0.011123 -0.020456 -0.020177 -0.018863 -0.0094355 -0.029469 -0.034694 -0.22235 -0.20694 -0.17798 -0.27639 -0.15837 -0.12747 -0.22588 -0.12455 -0.1609 -0.10425 -0.091911 -0.15372 0.068527
1.2109 -0.019082 -0.017187 -0.01609 -0.01436 0 -0.017674 -0.021313 -0.020498 -0.019439 -0.023881 -0.022331 3.4938 -0.0078984 5.9832e-05 -0.0058386 -0.000778 -2.2176e-05 -0.0011722 0.0017199 -0.00026516 0.0019024 0 0.056124 0 3.2172e-05 -0.0001773 0.00099997 -0.00084381 0.85572 -0.014958 -0.016136 -0.015331 -0.021842 -0.024384 -0.021837 -0.0086216 -0.028924 -0.028246 -0.22475 -0.20515 -0.17933 -0.28034 -0.15768 -0.1251 -0.22795 -0.13144 -0.16493 -0.10765 -0.099308 -0.15563 0.066509
1.2148 -0.017067 -0.015077 -0.016711 -0.019269 0 -0.021278 -0.019129 -0.020913 -0.020184 -0.026514 -0.016765 3.4913 -0.0036577 0.0039531 -0.0051297 0.0043095 -0.0019409 0.00068002 0.0047358 -0.0026222 0.0021763 0 0.051984 0 0.000341 -0.00090219 0.0005918 -0.00064319 0.83432 -0.014314 -0.020295 -0.020627 -0.02188 -0.027029 -0.023612 -0.0091807 -0.026596 -0.019789 -0.22827 -0.20385 -0.18111 -0.28568 -0.15918 -0.12307 -0.23045 -0.14046 -0.17003 -0.11172 -0.10841 -0.15817 0.061848
1.2188 -0.013711 -0.012297 -0.014367 -0.021165 0 -0.020454 -0.015819 -0.020564 -0.020838 -0.02613 -0.01737 3.4988 0.0018678 0.0054432 0.00030922 0.0068953 -0.004409 -0.00040784 0.0072328 -0.0017779 0.00055696 0 0.050756 0 0.00044797 -0.0010922 -0.00064581 -0.00023045 0.79927 -0.016471 -0.021346 -0.022056 -0.020661 -0.026143 -0.023929 -0.012642 -0.024542 -0.01583 -0.23226 -0.20287 -0.18287 -0.29164 -0.16189 -0.12115 -0.23257 -0.15018 -0.17519 -0.11537 -0.11767 -0.16044 0.057846
1.2227 -0.011107 -0.010796 -0.010429 -0.016349 0 -0.012595 -0.012906 -0.018087 -0.020024 -0.021005 -0.025621 3.5008 0.0055819 0.0050136 0.0060148 0.0057318 -0.0051207 -0.0032517 0.0080815 0.0010874 -0.0011817 0 0.05204 0 6.5378e-05 -0.00059933 -0.0016933 0.00020689 0.75527 -0.021051 -0.016076 -0.016599 -0.018218 -0.021401 -0.023369 -0.017124 -0.0236 -0.020191 -0.23799 -0.20315 -0.18459 -0.29999 -0.16929 -0.11966 -0.23325 -0.16257 -0.1806 -0.11737 -0.12751 -0.1616 0.055292
1.2266 -0.011062 -0.011755 -0.0082295 -0.0063561 0 -0.0011123 -0.011489 -0.013986 -0.017193 -0.012669 -0.034912 3.4868 0.0063329 0.0044916 0.0075138 0.0028208 -0.0026986 -0.0045192 0.0075556 0.0030852 -0.0015543 0 0.051718 0 -0.00055502 0.00023902 -0.0016897 0.00052515 0.69162 -0.025001 -0.0056429 -0.0063272 -0.014899 -0.014295 -0.021776 -0.01808 -0.022575 -0.030008 -0.24372 -0.20343 -0.1863 -0.30835 -0.17669 -0.11818 -0.23392 -0.17495 -0.18601 -0.11937 -0.13735 -0.16277 0.052486
1.2305 -0.013899 -0.014662 -0.010515 0.0020066 0 0.0056881 -0.011643 -0.010523 -0.01314 -0.0054867 -0.034937 3.4673 0.0049853 0.0047727 0.0043052 0.0010266 0.001371 -0.0026106 0.0067989 0.0028735 -0.00070564 0 0.045433 0 -0.00077858 0.00093695 -0.00068332 0.00059777 0.60237 -0.024279 0.0037833 0.0017859 -0.011922 -0.0075228 -0.017973 -0.013597 -0.019058 -0.036202 -0.24794 -0.20355 -0.18667 -0.31562 -0.1836 -0.11614 -0.23161 -0.18441 -0.18829 -0.11695 -0.1427 -0.16061 0.04719
1.2344 -0.018343 -0.017982 -0.01707 0.0010377 0 0.000609 -0.012754 -0.0096817 -0.0090759 -0.0036096 -0.020291 3.4656 0.0027033 0.005064 -0.00032199 0.0011668 0.003928 0.00055445 0.0062827 0.0017636 9.0515e-05 0 0.032497 0 -0.00023867 0.0012224 0.00046854 0.00033381 0.5101 -0.016977 0.0042859 0.00018183 -0.011063 -0.0039288 -0.011486 -0.008061 -0.011287 -0.02917 -0.25132 -0.20358 -0.18631 -0.32229 -0.19022 -0.11381 -0.22767 -0.19225 -0.18885 -0.11208 -0.14559 -0.1566 0.038419
1.2383 -0.022506 -0.020672 -0.02466 -0.011864 0 -0.01608 -0.014305 -0.011433 -0.005618 -0.0077171 0.0041078 3.4917 -0.00021578 0.0041646 -0.0029481 0.0016687 0.0033731 0.0017868 0.0050664 0.0017069 2.7309e-05 0 0.016944 0 0.00071913 0.0011146 0.00090123 -0.00020067 0.46069 -0.0053301 -0.0079318 -0.013359 -0.013297 -0.0051874 -0.0042623 -0.0086924 6.381e-05 -0.0063834 -0.2542 -0.20343 -0.1857 -0.32849 -0.1963 -0.11133 -0.22335 -0.19925 -0.18877 -0.10653 -0.14753 -0.15211 0.026978
1.2422 -0.02509 -0.022937 -0.029461 -0.031213 0 -0.035498 -0.016305 -0.014164 -0.0030805 -0.014402 0.025628 3.5266 -0.0036662 0.0020191 -0.0030051 0.00090367 0.0013381 0.00026832 0.00194 0.0029525 -0.00038308 0 0.005187 0 0.0013215 0.00076312 0.00046676 -0.00069919 0.48837 0.0051388 -0.028277 -0.032708 -0.017637 -0.010694 -7.8591e-05 -0.017604 0.011297 0.023743 -0.25166 -0.20144 -0.18249 -0.32965 -0.19641 -0.10739 -0.215 -0.19726 -0.18176 -0.093569 -0.13916 -0.14225 0.015299
1.2461 -0.025938 -0.025527 -0.029856 -0.046333 0 -0.045874 -0.019074 -0.016608 -0.0025335 -0.018862 0.032484 3.5375 -0.0064644 -0.0002237 -0.0022327 -0.00067292 0.00078217 -0.0015678 -0.0025897 0.0042166 -6.9478e-05 0 0.0024458 0 0.0011217 0.00030567 -0.00025246 -0.00075145 0.58668 0.0088723 -0.045348 -0.046454 -0.0216 -0.017525 -0.0017303 -0.028204 0.016982 0.045449 -0.24912 -0.19945 -0.17929 -0.33081 -0.19652 -0.10345 -0.20666 -0.19526 -0.17476 -0.080608 -0.1308 -0.1324 0.007284
1.25 -0.025735 -0.02842 -0.027203 -0.048576 0 -0.041096 -0.022668 -0.01895 -0.005734 -0.018717 0.021313 3.5092 -0.0066241 -0.0014494 -0.0019677 -0.0010788 0.0025434 -0.00088758 -0.0057443 0.0047694 0.0012068 0 0.010567 0 0.00043877 -0.00013234 -0.00056129 -0.0001669 0.71698 0.0036245 -0.048527 -0.045738 -0.023157 -0.022027 -0.0086187 -0.030962 0.012876 0.045176 -0.24325 -0.19626 -0.17507 -0.32874 -0.19258 -0.098845 -0.1978 -0.1884 -0.16465 -0.065394 -0.11757 -0.12124 0.0076296
1.2539 -0.025307 -0.030379 -0.024144 -0.037606 0 -0.02544 -0.026488 -0.021914 -0.013285 -0.015808 -0.0016736 3.4602 -0.003385 -0.0014768 -0.0017777 0.00065784 0.0042439 0.0022098 -0.0044356 0.0054613 0.0024608 0 0.027978 0 1.5799e-05 -0.00040696 -0.00026944 0.00079911 0.84509 -0.0083156 -0.036249 -0.031212 -0.022418 -0.022337 -0.017066 -0.023237 -0.0011194 0.020669 -0.23436 -0.19198 -0.16993 -0.32372 -0.18494 -0.093638 -0.18848 -0.17711 -0.15173 -0.048134 -0.099918 -0.1089 0.019731
1.2578 -0.025099 -0.029927 -0.022274 -0.021765 0 -0.01061 -0.029406 -0.025228 -0.022929 -0.014579 -0.025825 3.4241 0.0012695 -0.00069782 -0.00082234 0.0030445 0.0029147 0.0046575 0.0018101 0.0073582 0.0025425 0 0.050855 0 0.00025632 -0.00042064 0.00023481 0.0015826 0.96679 -0.02167 -0.017915 -0.013347 -0.021364 -0.019892 -0.023081 -0.012652 -0.020171 -0.017116 -0.22546 -0.1877 -0.16479 -0.31871 -0.17731 -0.088431 -0.17916 -0.16583 -0.13881 -0.030874 -0.082269 -0.096564 0.042839
1.2617 -0.025032 -0.026786 -0.021329 -0.011952 0 -0.0072018 -0.030409 -0.027597 -0.03045 -0.018446 -0.042852 3.4152 0.0037893 0.00072512 0.00023351 0.00359 -0.0014346 0.0037682 0.0098907 0.010034 0.0014757 0 0.074466 0 0.00083771 -0.00021732 0.00043872 0.0017488 1.0973 -0.03139 -0.0070135 -0.0050614 -0.021902 -0.018451 -0.025174 -0.0099783 -0.037072 -0.050988 -0.21322 -0.18275 -0.15942 -0.31048 -0.16604 -0.082953 -0.17337 -0.15146 -0.12526 -0.016444 -0.063116 -0.087485 0.070995
1.2656 -0.024708 -0.022377 -0.020303 -0.013649 0 -0.016997 -0.029394 -0.028378 -0.033094 -0.027075 -0.050688 3.4131 0.002246 0.0028152 -0.00045629 0.0016486 -0.0051996 0.0002669 0.015469 0.012137 0.00061921 0 0.094517 0 0.0010895 5.3249e-05 0.00020407 0.0013474 1.2412 -0.035559 -0.010571 -0.011984 -0.024174 -0.02111 -0.025082 -0.018756 -0.046747 -0.068394 -0.20085 -0.17777 -0.15404 -0.30214 -0.15465 -0.077465 -0.16771 -0.13698 -0.11168 -0.0021215 -0.043907 -0.078529 0.095711
1.2695 -0.023795 -0.018905 -0.018993 -0.023269 0 -0.031856 -0.027522 -0.028777 -0.032259 -0.036581 -0.052876 3.3842 -0.0016564 0.0049547 -0.0035324 -0.00056909 -0.0042846 -0.0023565 0.01672 0.013723 0.0014511 0 0.10851 0 0.00071301 0.00029958 -0.0001484 0.00084172 1.3799 -0.036227 -0.023746 -0.028055 -0.026722 -0.027773 -0.02625 -0.032458 -0.049401 -0.06833 -0.18883 -0.17359 -0.14904 -0.29429 -0.14447 -0.072148 -0.16473 -0.12445 -0.10027 0.008243 -0.028002 -0.073037 0.11109
1.2734 -0.022403 -0.017852 -0.018309 -0.031618 0 -0.039993 -0.026687 -0.030769 -0.032391 -0.042328 -0.0549 3.3174 -0.0040718 0.0056691 -0.0069785 -8.0599e-05 0.0021965 -0.0015168 0.015946 0.017082 0.0041578 0 0.11645 0 7.9264e-05 0.00057166 -0.00020315 0.00066904 1.4875 -0.037563 -0.034288 -0.040239 -0.028158 -0.035245 -0.031349 -0.041691 -0.049634 -0.0597 -0.17734 -0.17058 -0.1446 -0.28719 -0.13611 -0.067083 -0.16569 -0.1148 -0.092062 0.012747 -0.01699 -0.072675 0.11725
1.2773 -0.021166 -0.019132 -0.019239 -0.031505 0 -0.034889 -0.02821 -0.034636 -0.036667 -0.042091 -0.059915 3.237 -0.0027396 0.0038373 -0.0077448 0.0038007 0.011206 0.0017329 0.017309 0.024269 0.0073313 0 0.12001 0 -0.00018922 0.0009171 0.00011216 0.00085389 1.5524 -0.042403 -0.033068 -0.038809 -0.028464 -0.039776 -0.04026 -0.043191 -0.052034 -0.053241 -0.16584 -0.16758 -0.14017 -0.28009 -0.12775 -0.062019 -0.16665 -0.10516 -0.08385 0.017252 -0.0059782 -0.072312 0.11891
1.2813 -0.02084 -0.021411 -0.021735 -0.023343 0 -0.020182 -0.031624 -0.038002 -0.043547 -0.03726 -0.066206 3.1795 0.00080559 0.00021364 -0.0049537 0.0086017 0.018447 0.0038434 0.022697 0.033806 0.0089808 0 0.12041 0 0.00011448 0.0011696 0.00043356 0.0010461 1.5756 -0.049563 -0.021606 -0.024978 -0.028627 -0.039719 -0.049499 -0.041165 -0.056847 -0.053663 -0.15797 -0.16824 -0.13649 -0.27696 -0.12669 -0.057157 -0.17265 -0.10402 -0.083096 0.011152 -0.0076538 -0.080662 0.12016
1.2852 -0.021645 -0.023131 -0.024682 -0.014365 0 -0.0068728 -0.034639 -0.037764 -0.047661 -0.03137 -0.067959 3.1575 0.0028624 -0.0026825 -0.0011046 0.010876 0.021582 0.0025549 0.029683 0.040779 0.0079538 0 0.11675 0 0.00057141 0.00098819 0.00030189 0.00092248 1.5505 -0.054166 -0.010287 -0.0097906 -0.029121 -0.036018 -0.053611 -0.040668 -0.059439 -0.057584 -0.15077 -0.16958 -0.13295 -0.27457 -0.127 -0.052333 -0.1796 -0.10447 -0.083735 0.0030741 -0.011697 -0.090639 0.1204
1.2891 -0.022921 -0.023418 -0.026782 -0.012401 0 -0.0049487 -0.034555 -0.033097 -0.044317 -0.027281 -0.059423 3.1474 0.0013796 -0.0026669 0.0002693 0.0091757 0.021222 -0.00071942 0.033651 0.041085 0.0046902 0 0.10664 0 0.000587 0.00021385 -0.0003746 0.00052396 1.4534 -0.051142 -0.009208 -0.0052076 -0.028983 -0.030582 -0.048321 -0.041407 -0.054138 -0.057685 -0.14504 -0.17244 -0.12944 -0.27357 -0.13015 -0.047345 -0.18716 -0.10767 -0.086671 -0.0077588 -0.020136 -0.10282 0.11509
1.293 -0.023515 -0.022387 -0.027325 -0.019399 0 -0.015762 -0.030223 -0.026305 -0.033449 -0.025236 -0.040001 3.1124 -0.0019858 2.1825e-05 -0.0019018 0.0049666 0.019569 -0.0024232 0.032098 0.035596 0.00089528 0 0.088787 0 1.4115e-05 -0.00081469 -0.0011726 0.00018421 1.2649 -0.039429 -0.019736 -0.014645 -0.026517 -0.024541 -0.033852 -0.03891 -0.039251 -0.048902 -0.14304 -0.17915 -0.12602 -0.27609 -0.14052 -0.041939 -0.19628 -0.11785 -0.09545 -0.025595 -0.03975 -0.12062 0.10063
1.2969 -0.022664 -0.020882 -0.026232 -0.029864 0 -0.031012 -0.023002 -0.020588 -0.019557 -0.02324 -0.016156 3.0368 -0.0036514 0.0029473 -0.0052914 0.00097271 0.018614 -0.00064668 0.026954 0.029505 -0.0015326 0 0.065236 0 -0.00069694 -0.0014105 -0.0014872 0.0001501 1.0024 -0.023369 -0.033668 -0.030435 -0.021034 -0.018121 -0.015797 -0.030751 -0.019081 -0.031901 -0.14105 -0.18586 -0.1226 -0.27861 -0.1509 -0.036532 -0.20539 -0.12804 -0.10423 -0.043432 -0.059365 -0.13842 0.078416
1.3008 -0.020563 -0.01989 -0.023705 -0.035228 0 -0.039123 -0.015935 -0.017167 -0.0081921 -0.019279 0.0023278 2.9391 -0.0017853 0.0039165 -0.0067116 -0.0010843 0.019341 0.002833 0.022688 0.027166 -0.0016333 0 0.041036 0 -0.00096002 -0.0011238 -0.0010698 0.00032271 0.72593 -0.0098582 -0.040058 -0.039997 -0.013969 -0.011798 -0.0021011 -0.019899 -0.0012812 -0.012063 -0.14176 -0.19605 -0.11912 -0.28238 -0.16618 -0.030361 -0.21278 -0.1414 -0.11591 -0.063441 -0.085926 -0.15813 0.054172
1.3047 -0.018057 -0.019879 -0.020134 -0.03055 0 -0.034066 -0.011764 -0.014802 -0.0024193 -0.013371 0.0095151 2.8522 0.0019685 0.0030425 -0.0052546 -0.0012523 0.021717 0.0043899 0.022114 0.027872 8.4585e-05 0 0.02141 0 -0.00064132 -0.00021126 -0.00027751 0.00040213 0.50391 -0.0033219 -0.033655 -0.035599 -0.008323 -0.006948 0.0021569 -0.011404 0.0082732 0.0043134 -0.14351 -0.20759 -0.11562 -0.28663 -0.18336 -0.023894 -0.21951 -0.15599 -0.12872 -0.084288 -0.11516 -0.17857 0.033373
1.3086 -0.015799 -0.020403 -0.016267 -0.018292 0 -0.019717 -0.011301 -0.011931 -0.0019039 -0.00767 0.0079566 2.7933 0.0043671 0.002175 -0.0027033 -0.00046726 0.02471 0.0023268 0.024062 0.027182 0.0020761 0 0.0088512 0 -0.00018197 0.00053644 0.00022456 0.00026223 0.36898 -0.0026667 -0.018374 -0.020049 -0.0067085 -0.004944 -0.001826 -0.0069479 0.0091021 0.013573 -0.14546 -0.21966 -0.11233 -0.29041 -0.20072 -0.01739 -0.22544 -0.1702 -0.14136 -0.1045 -0.14446 -0.19862 0.017448
1.3125 -0.013759 -0.020279 -0.013089 -0.0063961 0 -0.0064309 -0.013199 -0.0086914 -0.004313 -0.0045553 0.0062207 2.7508 0.0038699 0.0024229 -0.0010981 0.00055112 0.026482 -0.0013304 0.025052 0.022348 0.002954 0 0.0024823 0 -0.00014765 0.00050486 5.9273e-05 0.00011919 0.30261 -0.0027476 -0.0038705 -0.004145 -0.0094345 -0.0056738 -0.0078951 -0.0040104 0.0056795 0.01596 -0.14845 -0.23449 -0.11015 -0.29173 -0.21899 -0.01069 -0.22728 -0.18244 -0.15321 -0.1214 -0.17404 -0.21667 0.0043888
1.3164 -0.011582 -0.018388 -0.011172 -0.0022678 0 -0.0027726 -0.014991 -0.0064995 -0.0070042 -0.0044941 0.010948 2.6985 0.0018486 0.0027341 -0.00049212 0.0015284 0.02541 -0.0028543 0.023068 0.015792 0.0026044 0 -0.00022376 0 -0.00066238 -0.00018123 -0.0005211 0.00028677 0.26043 0.00094784 0.0015182 0.0017732 -0.014025 -0.0072742 -0.0098859 -0.0001565 0.0036219 0.014343 -0.15145 -0.24932 -0.10797 -0.29304 -0.23726 -0.0039895 -0.22912 -0.19469 -0.16505 -0.13831 -0.20362 -0.23473 -0.0071989
1.3203 -0.0093392 -0.014602 -0.010092 -0.0072608 0 -0.0090905 -0.014517 -0.0059371 -0.0078865 -0.0056461 0.020435 2.6203 0.00064802 0.0013061 0.00056208 0.0022538 0.021573 -0.00057043 0.019504 0.012729 0.0022459 0 -0.0011955 0 -0.0012766 -0.00081337 -0.00088499 0.0007832 0.21128 0.0084218 -0.0037464 -0.0044853 -0.01668 -0.0076403 -0.0060027 0.0035019 0.005524 0.011595 -0.15392 -0.265 -0.10818 -0.29053 -0.25315 0.0015242 -0.22852 -0.20304 -0.17432 -0.15063 -0.22855 -0.24974 -0.015125
1.3242 -0.0077085 -0.010082 -0.0087558 -0.015762 0 -0.017867 -0.010974 -0.0058034 -0.0059557 -0.0055803 0.02582 2.5212 0.00086618 -0.0018077 0.0026251 0.0024233 0.017157 0.003456 0.017424 0.015564 0.0032153 0 -0.00082665 0 -0.0013841 -0.00081581 -0.00063603 0.0012398 0.1562 0.015257 -0.013867 -0.015775 -0.014847 -0.0062731 0.00072147 0.0042183 0.009363 0.0084469 -0.15605 -0.28124 -0.10998 -0.28548 -0.26746 0.0062501 -0.22631 -0.20882 -0.1819 -0.1599 -0.25038 -0.26274 -0.01503
1.3281 -0.0073127 -0.0065623 -0.0065357 -0.019518 0 -0.020136 -0.0053249 -0.0046652 -0.0020339 -0.0035158 0.019083 2.419 0.00089261 -0.0041759 0.0041518 0.0018772 0.014842 0.0054426 0.018205 0.021226 0.0054721 0 0.0014071 0 -0.00078416 -0.00028827 -6.6781e-08 0.0012417 0.11878 0.016331 -0.020005 -0.021505 -0.0091542 -0.0045864 0.0054693 0.0021327 0.010359 0.0034132 -0.15809 -0.29746 -0.11202 -0.28015 -0.28152 0.010796 -0.22406 -0.21435 -0.18928 -0.1689 -0.27175 -0.27553 -0.0049471
1.332 -0.0079197 -0.0051397 -0.0041513 -0.013983 0 -0.012543 5.7379e-06 -0.0030137 0.0010472 -0.0010467 0.0007189 2.3278 -0.0009184 -0.0035632 0.0030466 0.00070675 0.015424 0.0035264 0.020183 0.024304 0.0072862 0 0.0058264 0 0.00013099 0.00016308 0.00039404 0.00075101 0.12367 0.0098874 -0.01644 -0.015883 -0.003119 -0.0043826 0.0050426 0.00091317 0.0048286 -0.0049979 -0.15813 -0.31307 -0.11993 -0.26828 -0.28949 0.011093 -0.22081 -0.21403 -0.19195 -0.17129 -0.2823 -0.28339 0.011557
1.3359 -0.0084663 -0.0055156 -0.0032337 -0.0019416 0 0.00038599 0.0022477 -0.0031556 -5.238e-05 -0.00073951 -0.019835 2.2481 -0.0039968 -0.00082903 -0.0007562 -0.00098349 0.017168 -0.00060653 0.020683 0.022471 0.0066096 0 0.011921 0 0.0007207 8.9059e-05 0.00012236 0.00015253 0.18125 -0.0012478 -0.0046528 -0.002245 -0.00056537 -0.006075 -0.000788 0.0029162 -0.0066485 -0.015518 -0.15817 -0.32868 -0.12784 -0.25642 -0.29747 0.01139 -0.21757 -0.2137 -0.19463 -0.17368 -0.29285 -0.29125 0.02697
1.3398 -0.0079859 -0.0063276 -0.0048087 0.0083781 0 0.010032 -1.568e-05 -0.0065698 -0.0064846 -0.0038941 -0.03134 2.1709 -0.0057895 0.00045155 -0.0047238 -0.0031512 0.017759 -0.0035789 0.019105 0.018378 0.0029948 0 0.018422 0 0.00064948 -0.00035984 -0.00063339 -0.00013366 0.28185 -0.011888 0.0074912 0.0096392 -0.0026344 -0.0083887 -0.0097886 0.0047977 -0.018997 -0.023586 -0.15683 -0.34278 -0.13838 -0.24239 -0.30241 0.0091265 -0.21495 -0.2121 -0.19546 -0.17447 -0.29875 -0.29707 0.034995
1.3438 -0.006498 -0.0062404 -0.0080967 0.0094347 0 0.010158 -0.0055336 -0.011634 -0.015646 -0.0093767 -0.029207 2.0882 -0.0042522 -0.0022193 -0.005954 -0.0053411 0.016829 -0.0036264 0.017643 0.016352 -0.0017461 0 0.023835 0 0.00015984 -0.00064643 -0.0012659 -6.159e-05 0.39556 -0.018089 0.011241 0.011064 -0.0069012 -0.0096338 -0.018229 -2.4977e-05 -0.025726 -0.024375 -0.15399 -0.35524 -0.15178 -0.22604 -0.30406 0.0040902 -0.213 -0.20912 -0.19431 -0.17352 -0.29962 -0.30069 0.034829
1.3477 -0.0049077 -0.004864 -0.010836 0.00023358 0 0.0012076 -0.010698 -0.014529 -0.022612 -0.014347 -0.018319 1.9989 5.3664e-05 -0.0070337 -0.0038456 -0.0062573 0.016237 -0.0019727 0.01882 0.017851 -0.0048431 0 0.027188 0 -0.00015837 -0.00043202 -0.0012929 4.7165e-05 0.47933 -0.019429 0.0035509 0.00098423 -0.0094868 -0.0090953 -0.021988 -0.013582 -0.023427 -0.017362 -0.15115 -0.3677 -0.16518 -0.20968 -0.30572 -0.00094617 -0.21106 -0.20614 -0.19315 -0.17257 -0.30048 -0.3043 0.030966
1.3516 -0.0040123 -0.0028136 -0.010918 -0.01257 0 -0.010276 -0.011753 -0.012683 -0.023698 -0.016114 -0.0086059 1.9074 0.0043934 -0.0091316 -0.00041395 -0.0043925 0.017713 -0.0010308 0.022495 0.020507 -0.0046711 0 0.028669 0 0.0001154 0.0001111 -0.00072995 -9.4213e-05 0.49592 -0.018635 -0.010179 -0.013163 -0.0083402 -0.0072205 -0.018474 -0.028869 -0.014508 -0.0081613 -0.14466 -0.37423 -0.17956 -0.19211 -0.30205 -0.0091012 -0.20961 -0.20352 -0.18926 -0.17151 -0.29655 -0.30377 0.029031
1.3555 -0.0036633 -0.0010274 -0.0078994 -0.01936 0 -0.016261 -0.0074952 -0.0072202 -0.019061 -0.013687 -0.0075426 1.8173 0.006232 -0.0055908 0.0018817 0.0003845 0.02055 -0.0015126 0.025628 0.021221 -0.0017659 0 0.029516 0 0.00087461 0.00054764 2.4734e-05 -0.00039547 0.43722 -0.019146 -0.019776 -0.02088 -0.0046724 -0.0047662 -0.008923 -0.034709 -0.0058441 -0.004982 -0.13785 -0.38024 -0.19404 -0.17443 -0.29792 -0.017528 -0.2082 -0.20093 -0.18514 -0.17044 -0.2922 -0.30289 0.031354
1.3594 -0.0029516 -3.1487e-05 -0.0031431 -0.01467 0 -0.012571 -0.00027624 -0.0018358 -0.012093 -0.0081677 -0.015324 1.7275 0.0050847 0.00097876 0.0022993 0.0059096 0.022093 -0.0016067 0.025198 0.019408 0.0019986 0 0.030803 0 0.0015719 0.0006468 0.00058771 -0.00049169 0.3318 -0.022358 -0.017963 -0.016178 -0.001291 -0.0021155 0.001225 -0.025931 -0.0038741 -0.011827 -0.12912 -0.38264 -0.20637 -0.15695 -0.29146 -0.025546 -0.2055 -0.19835 -0.17972 -0.16949 -0.28739 -0.2996 0.035756
1.3633 -0.0011828 0.00028535 0.0013688 -0.0013845 0 -0.0015691 0.0056846 0.0006469 -0.0064042 -0.0020204 -0.025437 1.6331 0.0022471 0.0044289 0.0017933 0.0089601 0.020625 0.00087106 0.021304 0.016949 0.0050456 0 0.031843 0 0.0016527 0.00054083 0.00083653 -0.00017482 0.22437 -0.026346 -0.0060541 -0.0017881 0.00029175 0.00051072 0.0056146 -0.0085789 -0.0096167 -0.024202 -0.11698 -0.37859 -0.2149 -0.13981 -0.28083 -0.032832 -0.20048 -0.19581 -0.172 -0.16872 -0.28176 -0.29201 0.037813
1.3672 0.001376 0.00038012 0.0044019 0.011277 0 0.0094638 0.0073819 0.00045937 -0.0033153 0.0022171 -0.029298 1.532 -0.00080409 0.0011285 0.0013273 0.0079695 0.017464 0.0056685 0.017245 0.015578 0.0069473 0 0.029929 0 0.00096941 0.00046417 0.00083119 0.00033649 0.14156 -0.026933 0.0070805 0.012893 0.00089478 0.0025007 0.0020883 0.0053384 -0.017553 -0.031661 -0.10484 -0.37455 -0.22342 -0.12267 -0.2702 -0.040118 -0.19545 -0.19327 -0.16428 -0.16796 -0.27613 -0.28442 0.034121
1.3711 0.0036824 0.0006367 0.005944 0.014579 0 0.01327 0.004981 -0.00015832 -0.0018146 0.0032408 -0.021677 1.4287 -0.0033909 -0.0060057 0.00082174 0.0045997 0.015893 0.0097469 0.016424 0.015152 0.0079817 0 0.02228 0 -0.00013692 0.00045456 0.00063063 0.00060712 0.07506 -0.020585 0.012093 0.018466 0.0019029 0.0029729 -0.0050323 0.0083393 -0.019604 -0.025718 -0.087933 -0.36046 -0.22202 -0.10567 -0.25284 -0.042401 -0.18345 -0.18762 -0.15235 -0.16544 -0.2703 -0.26912 0.024001
1.375 0.0047442 0.0011527 0.0066761 0.0068022 0 0.0077186 0.0011906 0.00039027 -0.00027866 0.0017324 -0.0039329 1.3326 -0.0052036 -0.0099127 -7.2436e-05 0.0023001 0.018023 0.0099903 0.019152 0.014589 0.0082937 0 0.0089017 0 -0.0011036 0.00038882 0.00027889 0.00045967 -0.0025528 -0.0072728 0.0064905 0.012001 0.002995 0.0017019 -0.0083443 0.0029918 -0.011346 -0.0067185 -0.069828 -0.34384 -0.21811 -0.088706 -0.23378 -0.043424 -0.16968 -0.18119 -0.13936 -0.16247 -0.26441 -0.25189 0.0091051
1.3789 0.0042458 0.0017686 0.0071462 -0.0054762 0 -0.0025385 -0.0010935 0.0018594 0.0021567 1.0378e-05 0.016525 1.2503 -0.0055426 -0.0061439 -0.00066703 0.0030237 0.022909 0.0063137 0.022467 0.013785 0.0077271 0 -0.0064828 0 -0.0015156 0.00026307 -6.9061e-05 0.00018797 -0.10682 0.0088691 -0.0037604 -0.0011406 0.0023143 -0.00017446 -0.0038141 -0.0020206 0.0043878 0.016129 -0.050645 -0.3243 -0.21068 -0.071407 -0.21242 -0.042262 -0.15324 -0.17271 -0.12489 -0.15819 -0.25799 -0.2321 -0.0077732
1.3828 0.0025256 0.0021979 0.0073558 -0.012353 0 -0.0093659 -0.00070284 0.0033511 0.0055959 0.00049983 0.030437 1.1781 -0.0036174 0.0027031 0.00055565 0.0053923 0.027649 0.0019399 0.023036 0.013801 0.006342 0 -0.018826 0 -0.0013079 0.00029913 -0.00015027 0.00025294 -0.22685 0.021897 -0.00946 -0.011247 -0.00084994 -0.00069418 0.0057999 -0.00022057 0.019447 0.031499 -0.028022 -0.29544 -0.19196 -0.053037 -0.18373 -0.034119 -0.12825 -0.1577 -0.10571 -0.14972 -0.24987 -0.20416 -0.023473
1.3867 0.00019253 0.0021598 0.0069162 -0.008079 0 -0.0072843 0.0016705 0.0049045 0.0099144 0.0038903 0.032445 1.1033 0.00024701 0.0093491 0.0040924 0.0062609 0.029928 0.0004306 0.020196 0.015162 0.0047346 0 -0.025626 0 -0.00071897 0.00067609 0.00016434 0.0007654 -0.33789 0.027914 -0.0056471 -0.011113 -0.0040512 0.0013586 0.01391 0.0081539 0.026325 0.033812 -0.0053983 -0.26659 -0.17325 -0.034667 -0.15504 -0.025976 -0.10326 -0.1427 -0.086536 -0.14126 -0.24174 -0.17623 -0.034897
1.3906 -0.0021254 0.0015086 0.0054732 0.0045985 0 0.0021993 0.004597 0.0072683 0.014661 0.0084375 0.024674 1.015 0.0040595 0.0086566 0.0080666 0.0040694 0.029259 0.0023919 0.016245 0.016642 0.0036196 0 -0.02856 0 -0.00010404 0.0011892 0.00064379 0.0013103 -0.42095 0.027476 0.0047789 -0.0010448 -0.0032562 0.0052364 0.016353 0.018194 0.023446 0.026105 0.01753 -0.23228 -0.14688 -0.014879 -0.12123 -0.012515 -0.072517 -0.12095 -0.064349 -0.12826 -0.23015 -0.14309 -0.039847
1.3945 -0.0038221 0.00033965 0.003038 0.016466 0 0.011683 0.0068629 0.010204 0.018516 0.011194 0.015195 0.91503 0.0053303 0.0021813 0.0093134 0.00044612 0.026247 0.0051426 0.013974 0.016319 0.0031701 0 -0.031091 0 0.00024473 0.0013051 0.00082472 0.0013281 -0.46605 0.024556 0.013804 0.011446 0.0029888 0.0085644 0.014533 0.024903 0.0157 0.016499 0.040603 -0.19539 -0.11688 0.0055829 -0.084988 0.0034727 -0.03904 -0.095992 -0.040732 -0.11311 -0.2169 -0.10749 -0.038236
1.3984 -0.0044449 -0.0010088 5.1553e-05 0.018672 0 0.013736 0.0076017 0.011745 0.019483 0.010304 0.01191 0.81887 0.0031048 -0.0037925 0.0062193 -0.0015599 0.021616 0.0055965 0.014074 0.013731 0.0029743 0 -0.034346 0 0.0002103 0.00067008 0.00046101 0.00069039 -0.46104 0.022894 0.014686 0.017059 0.011104 0.0090448 0.012575 0.025575 0.010132 0.011954 0.063062 -0.15843 -0.086542 0.026069 -0.048616 0.019747 -0.0054626 -0.070379 -0.017153 -0.097465 -0.20294 -0.071838 -0.032537
1.4023 -0.0040152 -0.0021119 -0.0028147 0.0092111 0 0.0068287 0.0061804 0.009811 0.016252 0.0064036 0.016387 0.74201 -0.0011131 -0.0043763 0.00049979 -0.00056541 0.016487 0.0033185 0.014935 0.010498 0.0026801 0 -0.035472 0 -0.00010387 -0.00042395 -0.00015821 -0.00010864 -0.38953 0.02283 0.0067967 0.011439 0.014838 0.0061241 0.012128 0.019594 0.010425 0.014171 0.080914 -0.12088 -0.053622 0.046741 -0.011256 0.038173 0.028866 -0.039835 0.006143 -0.078148 -0.18353 -0.035766 -0.026431
1.4063 -0.0031808 -0.0026932 -0.0049981 -0.00571 0 -0.0035663 0.0025582 0.0046307 0.0095306 0.0018946 0.022714 0.68483 -0.0045164 -0.00017463 -0.0040559 0.0021161 0.013013 0.00064641 0.014727 0.0086044 0.0024783 0 -0.030259 0 -0.00041119 -0.0011569 -0.00042098 -0.00035472 -0.24875 0.021302 -0.0044232 -0.0016603 0.010682 0.0013009 0.010756 0.0082414 0.014488 0.019649 0.098765 -0.083341 -0.020702 0.067412 0.026105 0.0566 0.063195 -0.0092903 0.029439 -0.058831 -0.16412 0.0003052 -0.022237
1.4102 -0.0028184 -0.0027679 -0.0063004 -0.016292 0 -0.0095759 -0.0021566 -0.00087002 0.0018281 -0.0011797 0.022475 0.6301 -0.0051391 0.0042373 -0.004817 0.0043984 0.013449 -4.1369e-05 0.013394 0.0084015 0.0027519 0 -0.017385 0 -0.00039566 -0.00086039 9.898e-06 0.00025589 -0.067754 0.014876 -0.011735 -0.013175 0.0011756 -0.0030403 0.005483 -0.0048008 0.016656 0.022582 0.11094 -0.049963 0.0085117 0.085787 0.059023 0.072476 0.092819 0.019356 0.049183 -0.040169 -0.14254 0.03172 -0.019153
1.4141 -0.0032892 -0.002583 -0.0068555 -0.016189 0 -0.0072791 -0.0059211 -0.0035115 -0.0043076 -0.002636 0.011672 0.55702 -0.0030217 0.0051797 -0.0024444 0.0058116 0.017777 0.001188 0.012517 0.0086764 0.0033257 0 1.8784e-05 0 6.1892e-05 0.00035914 0.00081388 0.0013391 0.10226 0.0030712 -0.011148 -0.015525 -0.007218 -0.005233 -0.0029152 -0.014392 0.012375 0.018244 0.1186 -0.019896 0.03478 0.10234 0.088409 0.086326 0.1187 0.046494 0.066104 -0.022029 -0.11923 0.059434 -0.013959
1.418 -0.0040615 -0.0024097 -0.0068377 -0.0068 0 0.00042085 -0.0070689 -0.0028103 -0.0079482 -0.0037561 -0.006188 0.45912 0.00039177 0.0029064 4.4044e-05 0.0074917 0.022598 0.0022667 0.013352 0.0085894 0.0033816 0 0.016945 0 0.00074776 0.0016654 0.0012751 0.0021401 0.22463 -0.01088 -0.0043064 -0.0082569 -0.0096462 -0.005189 -0.01002 -0.017419 0.0015871 0.005429 0.12625 0.010171 0.061048 0.11889 0.1178 0.10018 0.14459 0.073632 0.083024 -0.003888 -0.095933 0.087148 -0.0037825
1.4219 -0.0041803 -0.0023635 -0.0062234 0.0041392 0 0.00648 -0.0057045 -0.0014067 -0.0098344 -0.0056741 -0.023088 0.34892 0.0036063 0.00028641 0.00021778 0.0099346 0.023453 0.0018367 0.015245 0.0089939 0.0023616 0 0.030373 0 0.0012271 0.0021858 0.00096271 0.0021431 0.3053 -0.022278 0.0029892 0.0018618 -0.0065292 -0.0041179 -0.012238 -0.015847 -0.011495 -0.012639 0.12182 0.02707 0.074185 0.12659 0.13139 0.10447 0.15553 0.088062 0.089245 0.0077786 -0.073667 0.10001 0.011359
1.4258 -0.0032254 -0.0024037 -0.0049201 0.0083315 0 0.005392 -0.0037719 -0.0025098 -0.011079 -0.0083128 -0.032531 0.24523 0.0057332 -0.0006348 -0.0016868 0.011497 0.018968 0.0010066 0.016139 0.011445 0.00086127 0 0.040484 0 0.0011674 0.0017132 0.0001515 0.0014368 0.38076 -0.028135 0.004875 0.006355 -0.0022425 -0.0035771 -0.010557 -0.015232 -0.021641 -0.029462 0.11735 0.043924 0.087278 0.13426 0.14493 0.10872 0.16643 0.10245 0.095429 0.019424 -0.051406 0.11283 0.028292
1.4297 -0.0018492 -0.0025119 -0.0031723 0.0026949 0 -0.0027886 -0.003558 -0.006923 -0.012112 -0.01078 -0.033469 0.15608 0.0062263 -0.00028891 -0.0033364 0.0098144 0.01252 0.0020445 0.014668 0.016041 0.00029045 0 0.048476 0 0.00061667 0.000782 -0.00044138 0.00056155 0.47613 -0.028675 -0.00061147 0.0017042 -0.00078743 -0.0045939 -0.0093867 -0.019073 -0.02612 -0.038599 0.10849 0.054537 0.094251 0.13698 0.15038 0.10869 0.17047 0.10924 0.096839 0.027233 -0.031848 0.11866 0.042697
1.4336 -0.001341 -0.0028885 -0.0017583 -0.008907 0 -0.0129 -0.005948 -0.012488 -0.01285 -0.01245 -0.029532 0.074063 0.0046895 -0.00022275 -0.0026568 0.0047556 0.0091989 0.0054358 0.011663 0.020697 0.0013999 0 0.053948 0 -2.4352e-05 0.00010156 -0.00033104 2.6194e-05 0.57707 -0.026332 -0.010227 -0.0082298 -0.0029592 -0.0072839 -0.011889 -0.024706 -0.025926 -0.037619 0.093951 0.057085 0.093315 0.13331 0.14539 0.1031 0.16567 0.10621 0.092078 0.030087 -0.015784 0.11546 0.051558
1.4375 -0.0025813 -0.0039369 -0.0016004 -0.018861 0 -0.018741 -0.0099747 -0.0162 -0.013456 -0.013391 -0.025221 -0.012957 0.0014245 -0.00096046 0.00037666 -0.00058877 0.010905 0.0087264 0.009489 0.02279 0.0032206 0 0.054995 0 -0.00033233 -7.93e-05 0.00032295 -6.225e-05 0.64458 -0.023464 -0.017783 -0.015833 -0.0071641 -0.010942 -0.016976 -0.025686 -0.02414 -0.029717 0.079411 0.059633 0.092379 0.12963 0.1404 0.097514 0.16087 0.10318 0.087317 0.032941 0.00027931 0.11226 0.054209
1.4414 -0.0053019 -0.0059342 -0.003019 -0.021284 0 -0.017455 -0.013863 -0.016696 -0.014386 -0.01384 -0.022619 -0.10857 -0.0019919 -0.0016848 0.0039578 -0.0024226 0.014727 0.0086941 0.0098464 0.021448 0.0037654 0 0.050704 0 -0.00020357 -8.6628e-05 0.00093773 2.9759e-05 0.65393 -0.020768 -0.018546 -0.016141 -0.011875 -0.014396 -0.020939 -0.018679 -0.023079 -0.021188 0.060421 0.052847 0.083058 0.1173 0.12278 0.087463 0.14684 0.08727 0.076706 0.029801 0.0085046 0.099195 0.051763
1.4453 -0.0082477 -0.00857 -0.0053378 -0.015803 0 -0.01124 -0.016332 -0.014846 -0.01554 -0.013686 -0.020801 -0.20624 -0.0033521 -0.0016845 0.006082 0.00014012 0.016401 0.0046602 0.012176 0.018138 0.0020134 0 0.04287 0 0.00010059 -0.00036929 0.0010763 1.7861e-06 0.61404 -0.017405 -0.0127 -0.010554 -0.016508 -0.016481 -0.021355 -0.0074896 -0.022592 -0.016439 0.040799 0.044739 0.072548 0.10374 0.10338 0.07678 0.1315 0.069535 0.065265 0.025811 0.015619 0.084731 0.046046
1.4492 -0.010038 -0.010782 -0.0073048 -0.0071927 0 -0.0054746 -0.016941 -0.012377 -0.015691 -0.012752 -0.017558 -0.29943 -0.0016758 -0.001379 0.0059411 0.0041868 0.014984 -0.00065154 0.014239 0.015194 -0.00081294 0 0.034728 0 0.00022844 -0.00097267 0.00077399 -0.00017251 0.54881 -0.012347 -0.0052008 -0.004969 -0.020206 -0.016528 -0.018746 0.00036487 -0.020727 -0.014877 0.021292 0.035235 0.061161 0.088562 0.082276 0.066759 0.11537 0.049933 0.053787 0.02119 0.020176 0.06925 0.039014
1.4531 -0.010022 -0.01123 -0.0080109 -0.0015005 0 -0.0047161 -0.015554 -0.010261 -0.013275 -0.011409 -0.011726 -0.39048 0.0014664 -0.0015891 0.0040971 0.0058553 0.013485 -0.0037366 0.01428 0.013997 -0.0021114 0 0.028091 0 5.5679e-05 -0.0014577 0.00036139 -0.00024643 0.46766 -0.0057247 -0.0018944 -0.0043168 -0.020952 -0.014688 -0.014738 0.00098708 -0.015991 -0.012573 0.0020311 0.022705 0.047871 0.069883 0.05749 0.058178 0.097555 0.026279 0.04223 0.015198 0.019182 0.051559 0.032515
1.457 -0.0085634 -0.0092545 -0.0074784 -0.0016463 0 -0.0092456 -0.012027 -0.0083364 -0.0080089 -0.010385 -0.0045833 -0.48728 0.0029238 -0.0021966 0.0017648 0.0039567 0.014818 -0.00367 0.01266 0.014429 -0.00019112 0 0.022182 0 -0.00024455 -0.0013209 6.8283e-05 1.1944e-05 0.3628 0.00082501 -0.0047716 -0.0083925 -0.01698 -0.011845 -0.0097586 -0.0025714 -0.0091262 -0.0070481 -0.01723 0.010174 0.03458 0.051204 0.032705 0.049596 0.079738 0.0026245 0.030673 0.009206 0.018188 0.033868 0.027771
1.4609 -0.0066555 -0.0056031 -0.0064184 -0.0056394 0 -0.014601 -0.0067046 -0.0060416 -0.0016725 -0.0096861 0.00055852 -0.59189 0.00081836 -0.0021662 8.2601e-05 0.00068845 0.017895 -0.0026565 0.011382 0.015498 0.0042019 0 0.015451 0 -0.00040436 -0.00049087 -0.00013887 0.00053236 0.23481 0.0050156 -0.010209 -0.012396 -0.0091891 -0.0090216 -0.0034275 -0.0043449 -0.0028216 -0.00027127 -0.033599 -0.0015112 0.02326 0.032826 0.010999 0.046835 0.065204 -0.017791 0.023057 0.0052212 0.013682 0.019046 0.024632
1.4648 -0.005184 -0.0021676 -0.0054734 -0.0085321 0 -0.014742 -0.0010563 -0.0031817 0.0029875 -0.0079938 0.00064511 -0.69518 -0.0033554 -0.0010605 -0.00022743 -0.00099944 0.01866 -0.0032866 0.012012 0.016068 0.0085444 0 0.0081012 0 -0.00030555 0.00057174 -0.00037528 0.000943 0.1104 0.0054004 -0.011868 -0.011349 -0.0014525 -0.0066227 0.0031669 -0.0020265 0.00041495 0.0033302 -0.049029 -0.012922 0.012578 0.014547 -0.009707 0.045963 0.051736 -0.037156 0.01672 0.0018878 0.008036 0.0051567 0.021488
1.4688 -0.0042875 -0.00069018 -0.0047064 -0.0065204 0 -0.006897 0.0027338 -3.8678e-05 0.0043669 -0.0037679 -0.0041219 -0.78504 -0.005727 -6.1211e-05 0.00098234 -0.00030742 0.015061 -0.0055709 0.014065 0.015244 0.01062 0 0.0022056 0 -4.2765e-05 0.0012499 -0.00060364 0.0008796 0.024023 0.0025072 -0.0061061 -0.0044298 0.0022949 -0.0041559 0.0069732 0.001212 0.00038941 0.0018697 -0.063617 -0.023678 0.0027171 -0.0030186 -0.02859 0.046736 0.039605 -0.054451 0.01164 -0.00061663 0.0021794 -0.0075234 0.01641
1.4727 -0.0032337 -0.0013594 -0.0037312 -4.8782e-05 0 0.005588 0.0033129 0.0029294 0.0032301 0.0026716 -0.0090573 -0.86048 -0.0035803 -0.00090325 0.0031154 0.001247 0.010147 -0.0069602 0.015445 0.012837 0.0099956 0 -0.00080884 0 0.00019937 0.0012593 -0.00064903 0.00032535 -0.019434 -0.0012384 0.0045373 0.0043282 0.0015401 -0.00079688 0.0058273 0.0011238 -0.00048775 -0.0012652 -0.074717 -0.031725 -0.0037442 -0.01763 -0.039926 0.054323 0.033009 -0.063181 0.011764 0.00031142 -0.004549 -0.015196 0.0087724
1.4766 -0.00099407 -0.002514 -0.002185 0.0065101 0 0.015092 0.0015067 0.0053152 0.0019835 0.0084584 -0.0075924 -0.93597 0.0018539 -0.0036814 0.0049029 0.0020931 0.0093185 -0.0051944 0.014502 0.0099753 0.0077361 0 -0.0022938 0 0.00029333 0.00081221 -0.00042223 -0.00034533 -0.0562 -0.0029395 0.012926 0.009269 -0.00039748 0.0035815 0.0016684 -0.0025438 0.00094554 -0.00010735 -0.085817 -0.039772 -0.010205 -0.032241 -0.051262 0.06191 0.026412 -0.071911 0.011887 0.0012395 -0.011277 -0.022868 -0.00016289
1.4805 0.0027874 -0.0018627 9.2158e-06 0.0084446 0 0.01543 -1.6505e-05 0.0068485 0.0027386 0.010292 0.0032538 -1.0302 0.0062146 -0.0061071 0.0050606 0.0023845 0.014431 -0.00075682 0.011704 0.0089222 0.0051048 0 -0.0053813 0 0.00022037 0.0003469 -5.606e-05 -0.00067958 -0.13095 -0.0011471 0.01302 0.0075436 0.00037593 0.0079148 -0.00012963 -0.0060095 0.0060818 0.0081119 -0.095208 -0.046696 -0.015247 -0.044868 -0.057288 0.071885 0.022753 -0.074172 0.013943 0.0033693 -0.01789 -0.028587 -0.0083536
1.4844 0.0071881 0.0016835 0.0027547 0.0047725 0 0.0070635 0.0012514 0.0075503 0.0058625 0.0077474 0.01894 -1.1494 0.0059283 -0.0053826 0.003309 0.003328 0.021349 0.0036959 0.0092859 0.011439 0.0027848 0 -0.011689 0 4.9217e-05 0.0001212 0.00021562 -0.00053254 -0.25192 0.0031239 0.0051282 0.0013449 0.00466 0.010667 0.0044533 -0.0057946 0.013331 0.0197 -0.10361 -0.052971 -0.019469 -0.05635 -0.060252 0.08324 0.020787 -0.0727 0.017115 0.0061927 -0.024436 -0.033179 -0.014683
1.4883 0.010448 0.0070822 0.0059638 -0.00059334 0 -0.0027099 0.005658 0.0078954 0.010053 0.0043707 0.029409 -1.2808 0.0015952 -0.0009208 0.00089802 0.0052051 0.023918 0.0060989 0.0092298 0.016835 0.0011615 0 -0.019356 0 -9.1179e-05 6.1508e-05 0.00028424 -0.00016331 -0.38196 0.0071717 -0.0037664 -0.0035852 0.009728 0.011264 0.013829 -0.0019048 0.019103 0.027046 -0.11196 -0.059389 -0.023765 -0.06786 -0.063028 0.094311 0.018796 -0.070934 0.02007 0.0088037 -0.031102 -0.03802 -0.019529
1.4922 0.011333 0.011937 0.0095216 -0.001796 0 -0.0052168 0.011144 0.0086417 0.013576 0.0048832 0.026682 -1.4028 -0.0024514 0.0049274 -9.0768e-05 0.0067014 0.020182 0.0067543 0.011473 0.021889 0.00078725 0 -0.024745 0 -5.5018e-05 -3.0698e-05 0.00022946 4.1521e-05 -0.47497 0.0087309 -0.0052782 -0.0020466 0.012329 0.010807 0.021727 0.0034896 0.020216 0.024793 -0.11955 -0.067594 -0.029001 -0.079718 -0.063454 0.10184 0.016481 -0.065466 0.020314 0.0087468 -0.039288 -0.046001 -0.023703
1.4961 0.010335 0.014337 0.013139 0.0041002 0 0.0027351 0.014912 0.010256 0.015507 0.010762 0.012065 -1.5014 -0.0021113 0.0088984 0.0016115 0.0063719 0.014105 0.0072646 0.014 0.023312 0.0020552 0 -0.026171 0 0.00021316 -0.00018417 0.00016503 -7.1236e-05 -0.51831 0.007854 0.0035663 0.0067585 0.01186 0.01107 0.022734 0.0092874 0.016048 0.014214 -0.12715 -0.0758 -0.034236 -0.091575 -0.06388 0.10936 0.014167 -0.059997 0.020557 0.0086899 -0.047474 -0.053982 -0.027107
1.5 0.0095558 0.014247 0.016401 0.01438 0 0.016281 0.015515 0.012437 0.016115 0.018499 -0.0037833 -1.5791 0.0026922 0.0094683 0.0051661 0.0043821 0.011022 0.0081288 0.014638 0.020543 0.0043696 0 -0.025699 0 0.00056053 -0.00021554 8.0448e-05 -0.00033695 -0.53842 0.007038 0.01758 0.018302 0.010611 0.012542 0.017053 0.016016 0.0090803 0.0023059 -0.13461 -0.086497 -0.040884 -0.10557 -0.066419 0.11173 0.0092907 -0.056504 0.016727 0.005016 -0.058303 -0.066631 -0.028765
1.5039 0.011143 0.013389 0.019042 0.022614 0 0.026402 0.013652 0.014324 0.016348 0.02255 -0.0088188 -1.6496 0.0079503 0.007539 0.0079546 0.0023659 0.012076 0.0079781 0.012846 0.015913 0.0060558 0 -0.027108 0 0.00065828 1.8932e-05 -0.00011823 -0.00051554 -0.57015 0.0093836 0.027288 0.025633 0.011267 0.013581 0.0099742 0.023299 0.0035631 -0.0032395 -0.14195 -0.099558 -0.048871 -0.12158 -0.070959 0.10923 0.0019857 -0.054884 0.0090332 -0.002088 -0.07164 -0.083708 -0.028279
1.5078 0.015532 0.013868 0.021128 0.023904 0 0.027064 0.011336 0.015315 0.016976 0.020374 0.00081879 -1.7255 0.0092367 0.0048816 0.0075462 0.0016056 0.013792 0.0053913 0.0099604 0.011881 0.0055985 0 -0.032161 0 0.00025684 0.00038311 -0.00042698 -0.00055543 -0.62824 0.016103 0.026539 0.024402 0.014493 0.011989 0.0069668 0.028374 0.0030811 0.00097821 -0.14928 -0.11262 -0.056858 -0.1376 -0.0755 0.10672 -0.0053193 -0.053264 0.0013396 -0.0091921 -0.084976 -0.10078 -0.027001
1.5117 0.021024 0.016713 0.022893 0.019107 0 0.019782 0.010418 0.015731 0.018087 0.014784 0.017857 -1.8101 0.0056141 0.0023892 0.0038039 0.0017798 0.012941 0.0011094 0.0079122 0.0084346 0.0031772 0 -0.039051 0 -0.00052204 0.00054567 -0.00066392 -0.00057468 -0.70921 0.025238 0.01768 0.016504 0.018825 0.0078424 0.0094072 0.028587 0.0083539 0.012402 -0.1554 -0.13017 -0.066311 -0.15873 -0.087134 0.093564 -0.019221 -0.059864 -0.014932 -0.023903 -0.10555 -0.12773 -0.027387
1.5156 0.025108 0.02138 0.024416 0.014339 0 0.012101 0.011714 0.01665 0.019292 0.011364 0.030019 -1.8985 0.00020636 -4.7412e-05 -0.00073621 0.0017357 0.010722 -0.0020867 0.0077417 0.0036985 0.00079997 0 -0.044481 0 -0.0011777 0.00034 -0.00061401 -0.00061613 -0.81028 0.03264 0.0098573 0.0092999 0.022376 0.0046422 0.014647 0.025168 0.016615 0.024509 -0.16145 -0.14794 -0.075837 -0.18013 -0.099119 0.079881 -0.03345 -0.06687 -0.031628 -0.038991 -0.12648 -0.15517 -0.030973
1.5195 0.026386 0.026323 0.025565 0.015986 0 0.011572 0.015045 0.019021 0.020432 0.013523 0.02979 -1.9835 -0.0028661 -0.0024435 -0.0027765 0.0011784 0.011256 -0.0019442 0.0091504 -0.002943 0.00059059 0 -0.047088 0 -0.0012118 4.3752e-06 -0.00024888 -0.00052818 -0.934 0.034666 0.011634 0.010382 0.024321 0.0069655 0.019386 0.023092 0.02321 0.030707 -0.16639 -0.16617 -0.084631 -0.20263 -0.1133 0.063703 -0.049848 -0.076927 -0.050425 -0.056036 -0.14998 -0.18495 -0.037066
1.5234 0.025526 0.030048 0.026314 0.025304 0 0.020107 0.01971 0.022837 0.022111 0.019911 0.019679 -2.0614 -0.0021191 -0.0041741 -0.0010101 0.001048 0.016183 0.00095097 0.011113 -0.0091002 0.0027362 0 -0.04877 0 -0.00059337 -1.3346e-05 0.0002235 -0.00017591 -1.0725 0.030835 0.023947 0.021519 0.025013 0.016243 0.022498 0.026117 0.024729 0.028089 -0.1696 -0.1851 -0.092291 -0.22687 -0.13089 0.043661 -0.069605 -0.091707 -0.072473 -0.076112 -0.17748 -0.21835 -0.043601
1.5273 0.024588 0.031915 0.027025 0.037155 0 0.032877 0.024835 0.027083 0.025361 0.026369 0.0093902 -2.1337 0.00043111 -0.0047135 0.0026603 0.0020871 0.021823 0.0036195 0.012643 -0.011542 0.0051559 0 -0.052903 0 0.0001575 0.00046203 0.0005339 0.00025557 -1.199 0.02452 0.039225 0.036654 0.025321 0.028648 0.024991 0.032302 0.021659 0.019399 -0.17282 -0.20404 -0.099951 -0.2511 -0.14847 0.02362 -0.089363 -0.10649 -0.094522 -0.096189 -0.20497 -0.25175 -0.049344
1.5313 0.02548 0.03235 0.028271 0.043955 0 0.042174 0.029552 0.030453 0.030547 0.030057 0.008182 -2.2045 0.0016413 -0.0044912 0.0046414 0.0035034 0.02251 0.0034471 0.012999 -0.010136 0.0053592 0 -0.061522 0 0.00040586 0.0010706 0.00056117 0.00030217 -1.2888 0.02097 0.04742 0.046087 0.026179 0.037643 0.028198 0.035534 0.018431 0.011975 -0.17314 -0.21965 -0.10337 -0.27343 -0.166 0.0052275 -0.11064 -0.12306 -0.11557 -0.11592 -0.2338 -0.2833 -0.055199
1.5352 0.028764 0.032458 0.030311 0.041653 0 0.043108 0.033253 0.032305 0.036545 0.03159 0.018736 -2.2775 0.00027655 -0.0044676 0.0027081 0.0036304 0.016488 0.00041973 0.01148 -0.0088717 0.002787 0 -0.074119 0 -2.8233e-05 0.0012064 0.00037122 -0.00030931 -1.3508 0.023768 0.04394 0.043972 0.028393 0.039377 0.032512 0.031974 0.02036 0.013498 -0.17289 -0.23458 -0.10593 -0.29538 -0.18351 -0.012831 -0.13222 -0.14 -0.13642 -0.13559 -0.26289 -0.31448 -0.063292
1.5391 0.0335 0.033284 0.032774 0.032929 0 0.036994 0.035869 0.033187 0.041226 0.033512 0.036307 -2.3534 -0.0021878 -0.0047827 -0.0020779 0.0019859 0.0077353 -0.003286 0.007483 -0.012222 -0.00061234 0 -0.088582 0 -0.00072112 0.00061798 9.3263e-05 -0.0012302 -1.4291 0.032169 0.033049 0.033156 0.032157 0.036071 0.037492 0.024465 0.029544 0.026619 -0.17196 -0.24738 -0.10692 -0.31537 -0.1994 -0.028343 -0.15313 -0.15566 -0.15528 -0.15377 -0.29052 -0.34289 -0.07484
1.543 0.037906 0.035124 0.034951 0.025154 0 0.030142 0.037862 0.034523 0.04313 0.037248 0.052478 -2.4283 -0.0034329 -0.0042647 -0.0063271 0.00019105 0.001624 -0.0056239 0.0010281 -0.020458 -0.0021397 0 -0.10273 0 -0.0010713 -0.00028734 -0.00018903 -0.0016516 -1.5621 0.041466 0.024208 0.023178 0.036504 0.034059 0.042379 0.019967 0.042972 0.046354 -0.16925 -0.25442 -0.10369 -0.33009 -0.2109 -0.03702 -0.17226 -0.16789 -0.16881 -0.16797 -0.31425 -0.36386 -0.088982
1.5469 0.040326 0.037341 0.036403 0.024821 0 0.028955 0.039789 0.03757 0.042854 0.041819 0.060397 -2.4955 -0.0026657 -0.0017101 -0.0072888 0.0003677 -0.00064151 -0.0063886 -0.0067262 -0.029148 -0.00076765 0 -0.11492 0 -0.0008728 -0.00077768 -0.00041983 -0.0010317 -1.7388 0.046438 0.024641 0.022788 0.039633 0.038083 0.046267 0.022838 0.054596 0.063038 -0.16654 -0.26147 -0.10046 -0.34481 -0.2224 -0.045697 -0.19139 -0.18013 -0.18234 -0.18217 -0.33797 -0.38482 -0.10357
1.5508 0.040097 0.038933 0.037277 0.032729 0 0.0349 0.04179 0.042237 0.042675 0.045245 0.058606 -2.5488 -0.0011102 0.0023896 -0.0050964 0.0026538 -0.002574 -0.00682 -0.013668 -0.033671 0.0020323 0 -0.12386 0 -0.00046258 -0.00046141 -0.00050872 0.00030782 -1.9018 0.045407 0.034106 0.032976 0.040434 0.04707 0.04833 0.031205 0.05981 0.069274 -0.16361 -0.26261 -0.095037 -0.35289 -0.22767 -0.045962 -0.20639 -0.18606 -0.18879 -0.19078 -0.35388 -0.39576 -0.11684
1.5547 0.038032 0.039428 0.038075 0.043467 0 0.043247 0.043529 0.04675 0.044584 0.046623 0.051707 -2.5866 -0.00039026 0.0057982 -0.0022818 0.0047333 -0.0075282 -0.0079899 -0.017724 -0.033956 0.0037429 0 -0.12871 0 -0.00031563 0.00037526 -0.00036556 0.0013872 -1.9975 0.041598 0.045616 0.046246 0.039847 0.055196 0.048545 0.039825 0.05862 0.065346 -0.16059 -0.26136 -0.088725 -0.35828 -0.23042 -0.042811 -0.21971 -0.18943 -0.19236 -0.19712 -0.36661 -0.40261 -0.12804
1.5586 0.03611 0.039301 0.039218 0.049501 0 0.046881 0.044642 0.048756 0.048549 0.046586 0.047226 -2.6116 -0.00072402 0.0064786 -0.0011993 0.0041049 -0.014229 -0.0098822 -0.018045 -0.034239 0.003065 0 -0.1297 0 -0.00053604 0.0010761 -2.525e-05 0.0014567 -2.0213 0.040428 0.051035 0.052727 0.040312 0.057049 0.048133 0.045458 0.054835 0.058255 -0.15783 -0.25936 -0.08268 -0.36251 -0.23213 -0.038448 -0.2319 -0.19157 -0.19473 -0.20242 -0.37749 -0.40765 -0.13657
1.5625 0.036241 0.039411 0.040812 0.04684 0 0.042497 0.045154 0.04724 0.052632 0.04609 0.049985 -2.628 -0.00085623 0.0044724 -0.0019556 0.00064659 -0.017972 -0.011868 -0.015566 -0.038091 0.00086807 0 -0.12843 0 -0.00077962 0.0012188 0.00030341 0.00069659 -2.0094 0.044803 0.047046 0.048104 0.043361 0.051997 0.048585 0.048689 0.05219 0.05503 -0.15649 -0.25316 -0.078135 -0.36024 -0.22799 -0.027257 -0.23772 -0.18673 -0.19029 -0.20189 -0.37786 -0.4024 -0.14099
1.5664 0.038724 0.039916 0.042611 0.038154 0 0.033981 0.045298 0.043623 0.054714 0.045341 0.057762 -2.6391 0.00033417 0.0016257 -0.0027784 -0.0033738 -0.01611 -0.01359 -0.012552 -0.044289 -0.00091952 0 -0.12695 0 -0.00066478 0.00089364 0.00037794 -2.9275e-06 -1.9899 0.052438 0.037304 0.036928 0.047665 0.044023 0.049769 0.051216 0.051056 0.056424 -0.15516 -0.24695 -0.073591 -0.35797 -0.22386 -0.016066 -0.24355 -0.18188 -0.18585 -0.20135 -0.37823 -0.39715 -0.13935
1.5703 0.041652 0.039812 0.043919 0.030895 0 0.029529 0.04489 0.04072 0.053968 0.044097 0.062449 -2.646 0.0023956 -0.0004692 -0.0021923 -0.005774 -0.011454 -0.015083 -0.011344 -0.048128 -0.0012478 0 -0.12613 0 -0.00020578 0.00044198 0.00014426 2.7839e-05 -1.951 0.057699 0.029587 0.028727 0.049743 0.037857 0.049357 0.05309 0.048784 0.056949 -0.15524 -0.24091 -0.072664 -0.35365 -0.21867 -0.0047509 -0.24503 -0.17495 -0.17976 -0.19864 -0.37337 -0.38867 -0.13096
1.5742 0.04208 0.037752 0.043487 0.031476 0 0.034258 0.043043 0.040178 0.050761 0.042504 0.057105 -2.6497 0.003631 -0.001871 -0.00058853 -0.006505 -0.0095612 -0.016224 -0.013003 -0.046643 -0.0007918 0 -0.12481 0 0.00020402 3.9984e-05 -0.00019024 0.00057107 -1.8629 0.056475 0.030029 0.03014 0.046911 0.035367 0.044958 0.053451 0.04319 0.051189 -0.1563 -0.23499 -0.074248 -0.34792 -0.21274 0.0066499 -0.24349 -0.16657 -0.17252 -0.19442 -0.3649 -0.37795 -0.11785
1.5781 0.038292 0.033517 0.039969 0.039682 0 0.044602 0.038809 0.040754 0.045559 0.040931 0.043305 -2.6522 0.0028527 -0.0034395 0.0004113 -0.0069642 -0.012907 -0.016518 -0.016658 -0.041864 -0.00097222 0 -0.12076 0 0.00023284 -0.00037083 -0.00032577 0.00082165 -1.7229 0.049763 0.038289 0.039384 0.039588 0.035169 0.03722 0.052767 0.035647 0.04013 -0.15741 -0.22919 -0.076055 -0.34221 -0.2069 0.017836 -0.24179 -0.15826 -0.16537 -0.1902 -0.35635 -0.36729 -0.10427
1.582 0.031335 0.028661 0.033079 0.047919 0 0.050066 0.032363 0.039336 0.03849 0.038838 0.031317 -2.6557 0.00069582 -0.0049678 -5.9489e-05 -0.0076304 -0.018445 -0.015644 -0.020064 -0.038547 -0.0022462 0 -0.11243 0 -8.0805e-06 -0.00078931 -0.00012244 0.00032128 -1.5667 0.042606 0.047063 0.04746 0.030737 0.034802 0.030329 0.05232 0.030544 0.031068 -0.16017 -0.22765 -0.085137 -0.33717 -0.20426 0.02204 -0.23462 -0.15208 -0.16081 -0.18563 -0.34537 -0.35872 -0.094156
1.5859 0.024426 0.025518 0.024637 0.046678 0 0.041847 0.025579 0.033993 0.030114 0.034444 0.031248 -2.6602 -0.00091791 -0.0048803 -0.0010611 -0.0071521 -0.021193 -0.014044 -0.021199 -0.039122 -0.00346 0 -0.10003 0 -5.7711e-05 -0.00095513 0.00030598 -0.00049632 -1.4283 0.039221 0.046904 0.045226 0.023258 0.032761 0.028531 0.050977 0.031287 0.030822 -0.16293 -0.22612 -0.094219 -0.33213 -0.20161 0.026243 -0.22746 -0.14591 -0.15625 -0.18107 -0.3344 -0.35014 -0.088478
1.5898 0.020686 0.025343 0.018168 0.03265 0 0.021387 0.021179 0.026137 0.022126 0.026451 0.04239 -2.664 -0.00063839 -0.0021962 -0.00090074 -0.0042297 -0.019671 -0.012652 -0.019825 -0.041556 -0.0029791 0 -0.08492 0 0.00041282 -0.00058387 0.00071891 -0.00075086 -1.2984 0.038705 0.033681 0.030983 0.018209 0.028847 0.03174 0.044323 0.036403 0.038525 -0.16589 -0.22692 -0.10561 -0.32831 -0.20147 0.025779 -0.21904 -0.14241 -0.15422 -0.17712 -0.32481 -0.34465 -0.084372
1.5938 0.021139 0.027312 0.01676 0.012941 0 0.001103 0.020914 0.01954 0.016565 0.016477 0.051375 -2.6647 0.0010239 0.0015155 0.00090866 -4.6504e-05 -0.01711 -0.011962 -0.017707 -0.042263 -0.00051369 0 -0.0683 0 0.0012145 0.00020409 0.00093171 -7.349e-05 -1.1372 0.0354 0.013303 0.01271 0.015426 0.023665 0.034882 0.02936 0.039502 0.044903 -0.16906 -0.23037 -0.1196 -0.32584 -0.20416 0.020038 -0.2092 -0.14194 -0.15505 -0.17387 -0.31679 -0.34266 -0.076955
1.5977 0.024541 0.029361 0.020706 0.0010534 0 -0.0042305 0.024249 0.017093 0.014002 0.0092193 0.042629 -2.6597 0.0022642 0.0028696 0.0029884 0.0020079 -0.017341 -0.011564 -0.017075 -0.040383 0.0022182 0 -0.050624 0 0.001736 0.00082548 0.00087167 0.0009576 -0.93315 0.02389 -0.00087996 0.0029067 0.015148 0.018576 0.032234 0.010424 0.033708 0.039162 -0.17224 -0.23382 -0.13359 -0.32338 -0.20685 0.014296 -0.19936 -0.14148 -0.15588 -0.17062 -0.30878 -0.34067 -0.06266
1.6016 0.02883 0.030068 0.027132 0.0067492 0 0.011002 0.02872 0.018509 0.012817 0.0091562 0.012841 -2.6466 0.0017816 -0.00014854 0.0034954 -0.00042985 -0.020264 -0.010765 -0.018512 -0.038419 0.002803 0 -0.032491 0 0.0014372 0.00073613 0.00051557 0.0013686 -0.74061 0.0044521 0.0024936 0.0094536 0.018167 0.015828 0.022821 -0.0017256 0.017336 0.017865 -0.1751 -0.23875 -0.14708 -0.32235 -0.21245 0.0027292 -0.19019 -0.14569 -0.16021 -0.16807 -0.30465 -0.3436 -0.042051
1.6055 0.032587 0.029771 0.03219 0.027604 0 0.03812 0.03172 0.021144 0.010845 0.016288 -0.023769 -2.6228 -2.3183e-05 -0.0057877 0.002076 -0.0059139 -0.022114 -0.0095926 -0.020257 -0.03879 0.00032462 0 -0.016118 0 0.00030153 5.7332e-06 -0.00013381 0.00073298 -0.64501 -0.015777 0.023161 0.02914 0.024148 0.01755 0.011589 0.00076982 -0.0036765 -0.011386 -0.17792 -0.24383 -0.16052 -0.32147 -0.21833 -0.0094215 -0.18108 -0.15036 -0.16488 -0.16559 -0.30091 -0.34701 -0.020296
1.6094 0.035283 0.029912 0.033966 0.049653 0 0.059736 0.032256 0.02281 0.0079487 0.025153 -0.045073 -2.5888 -0.0015757 -0.0096883 0.00026215 -0.010168 -0.020003 -0.0089203 -0.019824 -0.040671 -0.0036139 0 -0.0057107 0 -0.0011266 -0.00069153 -0.00095703 -0.00047326 -0.68504 -0.027148 0.047694 0.049015 0.030433 0.023607 0.0052134 0.013942 -0.018785 -0.034232 -0.1807 -0.24756 -0.17175 -0.32024 -0.2236 -0.021052 -0.17318 -0.15544 -0.16917 -0.16271 -0.2974 -0.35014 -0.0048845
1.6133 0.036589 0.031323 0.033413 0.057485 0 0.061929 0.031282 0.023477 0.0066555 0.028783 -0.037832 -2.551 -0.0016992 -0.0086938 -0.00010816 -0.010116 -0.015415 -0.0095274 -0.016582 -0.040963 -0.0061002 0 -0.0058488 0 -0.0021187 -0.00072847 -0.0016418 -0.0014083 -0.81363 -0.024064 0.058715 0.055203 0.033454 0.030505 0.0066496 0.024072 -0.019467 -0.038415 -0.18338 -0.24878 -0.17886 -0.31835 -0.22769 -0.031712 -0.16754 -0.16124 -0.17272 -0.15908 -0.29432 -0.35273 -0.0018342
1.6172 0.035949 0.033174 0.032572 0.046035 0 0.043881 0.0305 0.024324 0.0098272 0.024535 -0.0073949 -2.5198 -0.00056436 -0.0035692 0.0012465 -0.0067622 -0.012618 -0.01118 -0.012765 -0.038155 -0.0053468 0 -0.018603 0 -0.0022389 -0.00015165 -0.0018022 -0.0016456 -0.94218 -0.0087248 0.048345 0.043055 0.031838 0.033444 0.013486 0.020595 -0.0048527 -0.021004 -0.18606 -0.25 -0.18597 -0.31647 -0.23178 -0.042371 -0.16189 -0.16704 -0.17627 -0.15545 -0.29125 -0.35532 -0.012651
1.6211 0.032999 0.033527 0.032062 0.024394 0 0.018048 0.03082 0.025722 0.017583 0.016558 0.027454 -2.5015 0.00083649 0.0019811 0.0028528 -0.0038164 -0.013887 -0.012846 -0.011637 -0.034333 -0.002159 0 -0.041437 0 -0.0015811 0.00039644 -0.0012734 -0.0013801 -1.0231 0.010688 0.024736 0.020955 0.027909 0.030443 0.021004 0.0072501 0.017655 0.010322 -0.18919 -0.24466 -0.1854 -0.31224 -0.23059 -0.045665 -0.15966 -0.1698 -0.17447 -0.14951 -0.28378 -0.35107 -0.033863
1.625 0.028248 0.030908 0.030542 0.0083467 0 0.0011417 0.031764 0.026782 0.026759 0.012447 0.049232 -2.4902 0.0018959 0.0047439 0.0030896 -0.0035829 -0.016974 -0.013777 -0.014407 -0.032887 0.00087202 0 -0.06775 0 -0.00064808 0.00038294 -0.00032209 -0.00097088 -1.0839 0.02582 0.0056068 0.0044061 0.025658 0.024623 0.026364 -0.00073309 0.037316 0.042045 -0.19245 -0.23757 -0.18276 -0.30739 -0.22798 -0.046979 -0.15834 -0.17175 -0.17125 -0.14295 -0.27513 -0.34499 -0.059204
1.6289 0.023034 0.025457 0.026595 0.0078118 0 0.0026198 0.032104 0.026864 0.033608 0.016875 0.053386 -2.4698 0.0028421 0.0043101 0.0018643 -0.0046396 -0.017624 -0.014165 -0.018943 -0.034647 0.0016182 0 -0.090187 0 3.0613e-06 -5.1103e-05 0.00047486 -0.00047464 -1.1792 0.033528 0.0037692 0.0044371 0.026976 0.021773 0.029959 0.0084717 0.04707 0.062339 -0.19592 -0.22843 -0.17803 -0.30192 -0.22341 -0.045405 -0.15764 -0.17215 -0.16577 -0.13567 -0.26415 -0.33581 -0.082711
1.6328 0.018661 0.018813 0.020814 0.019578 0 0.018647 0.030927 0.026802 0.036974 0.027714 0.048424 -2.4257 0.0039989 0.0023279 0.00063327 -0.0038022 -0.014224 -0.014599 -0.021723 -0.037055 -2.5109e-05 0 -0.1046 0 9.7957e-05 -0.0002776 0.00063568 0.00026706 -1.3163 0.036986 0.016925 0.019147 0.029928 0.024905 0.033541 0.031243 0.047613 0.06708 -0.20008 -0.21238 -0.1662 -0.29438 -0.21219 -0.034039 -0.15906 -0.16728 -0.15269 -0.12592 -0.24526 -0.31616 -0.10063
1.6367 0.015573 0.013033 0.01565 0.031021 0 0.035395 0.028165 0.027911 0.038645 0.037822 0.046611 -2.3579 0.004879 0.00021482 0.00081992 -6.0067e-05 -0.0094815 -0.015056 -0.021215 -0.037333 -0.0025809 0 -0.11164 0 -0.00024457 0.00010973 0.00013146 0.0011731 -1.4348 0.042018 0.030476 0.035168 0.030759 0.031038 0.037804 0.051721 0.045604 0.061077 -0.20424 -0.19633 -0.15437 -0.28683 -0.20097 -0.022672 -0.16047 -0.16241 -0.13961 -0.11616 -0.22637 -0.2965 -0.1114
1.6406 0.013348 0.00951 0.013088 0.031071 0 0.039119 0.024383 0.029794 0.040662 0.040643 0.054005 -2.2816 0.004357 -0.0018473 0.0022875 0.0040074 -0.0075047 -0.014764 -0.0193 -0.035771 -0.0046892 0 -0.11458 0 -0.00067471 0.00086339 -0.00061158 0.0017648 -1.4598 0.051634 0.030629 0.038184 0.027429 0.033653 0.041754 0.056808 0.047491 0.053887 -0.20854 -0.17702 -0.13926 -0.2792 -0.18559 -0.0050151 -0.16144 -0.15359 -0.12103 -0.10539 -0.201 -0.26873 -0.1146
1.6445 0.011378 0.0084729 0.012697 0.018959 0 0.025959 0.020257 0.029875 0.042608 0.03474 0.066853 -2.2133 0.0018843 -0.0038874 0.0033689 0.0049452 -0.0096973 -0.01322 -0.019238 -0.035163 -0.0061582 0 -0.11493 0 -0.00089884 0.0013853 -0.0010576 0.0015938 -1.3669 0.062919 0.016092 0.02426 0.021086 0.028723 0.04363 0.04741 0.053849 0.0527 -0.21291 -0.15608 -0.12252 -0.27153 -0.16815 0.015779 -0.16218 -0.1428 -0.099716 -0.094105 -0.17242 -0.23692 -0.1105
1.6484 0.0094164 0.0090834 0.01223 0.0038518 0 0.0045641 0.016279 0.025801 0.041774 0.023884 0.075016 -2.1569 -0.0016032 -0.0050102 0.0023657 0.0022138 -0.013786 -0.011178 -0.022211 -0.037019 -0.0073915 0 -0.10993 0 -0.00085483 0.0013786 -0.00094995 0.00078641 -1.1903 0.068565 -0.0015817 0.0029198 0.014359 0.018456 0.04182 0.035023 0.058727 0.056979 -0.21717 -0.13537 -0.10591 -0.26419 -0.15065 0.036685 -0.16249 -0.13185 -0.07817 -0.082979 -0.1435 -0.20465 -0.10002
1.6523 0.0075464 0.0099113 0.010111 -0.0033798 0 -0.010428 0.012684 0.018257 0.035853 0.013428 0.068689 -2.1027 -0.0042259 -0.0040439 -0.00091793 -0.0011862 -0.016517 -0.010321 -0.025915 -0.03912 -0.0081531 0 -0.094479 0 -0.00064838 0.0010928 -0.00043735 2.7276e-05 -0.97247 0.061899 -0.0085413 -0.01057 0.0087913 0.0090478 0.035179 0.028673 0.054444 0.058824 -0.22038 -0.11665 -0.090473 -0.25966 -0.13272 0.058524 -0.15914 -0.1196 -0.054726 -0.073164 -0.11185 -0.16859 -0.08464
1.6563 0.0058868 0.0096537 0.0070485 0.0011448 0 -0.0094291 0.0093742 0.010742 0.025173 0.0064632 0.044387 -2.0403 -0.0047235 -0.0013014 -0.0049267 -0.0019262 -0.016636 -0.011774 -0.026577 -0.037477 -0.0073868 0 -0.066156 0 -0.00035964 0.00092071 0.00010654 -7.6003e-05 -0.71948 0.041732 -0.00025602 -0.0074187 0.0041958 0.0047863 0.023494 0.026673 0.03787 0.049121 -0.2236 -0.097932 -0.075032 -0.25512 -0.11479 0.080363 -0.15579 -0.10734 -0.031281 -0.06335 -0.080195 -0.13254 -0.065351
1.6602 0.0045266 0.0078969 0.0050133 0.012019 0 0.0048604 0.0058718 0.0061344 0.012289 0.0026247 0.0077035 -1.971 -0.0034444 0.00097714 -0.0074885 0.00018985 -0.015072 -0.014907 -0.022295 -0.030575 -0.0045071 0 -0.028942 0 3.7697e-05 0.00088329 0.00036808 0.00041905 -0.41154 0.013573 0.015574 0.0078817 9.0544e-05 0.0044518 0.0083744 0.021009 0.013114 0.024979 -0.22557 -0.08415 -0.063354 -0.25328 -0.10011 0.097665 -0.14946 -0.097458 -0.01109 -0.055989 -0.052291 -0.10027 -0.041756
1.6641 0.0036487 0.0054345 0.0048033 0.019509 0 0.019745 0.0015835 0.0037123 -0.0001681 -0.00037889 -0.028614 -1.9059 -0.0017535 0.00055144 -0.0073306 0.0022775 -0.012836 -0.017639 -0.014426 -0.021096 -0.00067914 0 0.0082555 0 0.00053945 0.00064375 0.00025971 0.00089099 -0.053211 -0.013562 0.02615 0.021542 -0.0030932 0.0034023 -0.0065526 0.0077699 -0.011325 -0.0073796 -0.22649 -0.074465 -0.054802 -0.25367 -0.088135 0.1112 -0.14065 -0.089549 0.006399 -0.050665 -0.027502 -0.071148 -0.012786
1.668 0.0033892 0.003689 0.0049959 0.017005 0 0.022682 -0.0035484 0.00016532 -0.010855 -0.0044397 -0.051247 -1.8515 -0.00058801 -0.0024251 -0.0048579 0.0017109 -0.0096743 -0.017939 -0.0059921 -0.01318 0.0016525 0 0.0373 0 0.00093463 2.1286e-05 -9.4133e-05 0.000824 0.30012 -0.03234 0.023665 0.021708 -0.0046822 -0.0011912 -0.017273 -0.0086008 -0.028291 -0.03659 -0.22742 -0.064781 -0.04625 -0.25406 -0.076157 0.12474 -0.13184 -0.081639 0.023888 -0.04534 -0.0027132 -0.042024 0.020958
1.6719 0.0033736 0.0034682 0.0034908 0.0052382 0 0.011112 -0.0085658 -0.0063329 -0.019197 -0.0097808 -0.054501 -1.8 0.00018741 -0.0053443 -0.0017543 -0.0010713 -0.0050577 -0.015162 0.00085217 -0.0084257 0.00087566 0 0.055833 0 0.00086994 -0.00065989 -0.00046968 0.00030319 0.57343 -0.040699 0.010054 0.0076113 -0.0052647 -0.007558 -0.021997 -0.020983 -0.035935 -0.053714 -0.22596 -0.067017 -0.047201 -0.25821 -0.074066 0.12445 -0.11941 -0.082043 0.029272 -0.046101 0.0072048 -0.028711 0.055318
1.6758 0.0025556 0.0040707 -0.0001258 -0.0090545 0 -0.0060854 -0.011895 -0.013596 -0.024375 -0.015176 -0.044323 -1.7364 0.00097061 -0.0057479 0.00021097 -0.0033277 9.2299e-05 -0.010318 0.0056671 -0.0051248 -0.0021232 0 0.067186 0 0.0001849 -0.00086619 -0.00066426 -0.00017773 0.72904 -0.041674 -0.0060531 -0.0106 -0.006694 -0.011672 -0.02233 -0.027297 -0.037294 -0.057303 -0.22447 -0.069423 -0.048287 -0.26241 -0.072115 0.12397 -0.10692 -0.082566 0.034483 -0.046949 0.016911 -0.015622 0.083485
1.6797 -7.3562e-05 0.0037008 -0.0040939 -0.018139 0 -0.016525 -0.012599 -0.017529 -0.025595 -0.019001 -0.033941 -1.6555 0.0012906 -0.0038501 0.00034188 -0.0032726 0.0034968 -0.0054087 0.0085769 -0.0013389 -0.0046369 0 0.075617 0 -0.00081288 -0.00047861 -0.00059273 -0.00031471 0.78949 -0.040162 -0.016253 -0.020599 -0.010089 -0.011845 -0.02163 -0.031056 -0.036735 -0.052345 -0.22226 -0.075949 -0.053005 -0.26661 -0.074321 0.11774 -0.094646 -0.086687 0.033845 -0.050223 0.01934 -0.010377 0.099545
1.6836 -0.0043188 0.0010331 -0.0064041 -0.018197 0 -0.014628 -0.011425 -0.016649 -0.023372 -0.020307 -0.033414 -1.5696 -3.5942e-05 -0.002162 -0.00064026 -0.0020427 0.0036431 -0.0025133 0.0091442 0.0021185 -0.004696 0 0.081636 0 -0.0014973 1.6699e-05 -0.00034297 -0.00028476 0.80487 -0.039262 -0.017445 -0.017542 -0.014044 -0.01047 -0.02206 -0.035143 -0.036624 -0.044901 -0.21906 -0.088039 -0.062627 -0.27082 -0.082138 0.10375 -0.082652 -0.095666 0.025311 -0.056772 0.011946 -0.01572 0.1018
1.6875 -0.0083831 -0.0034191 -0.0068946 -0.011255 0 -0.0054874 -0.010475 -0.013823 -0.01984 -0.019369 -0.041464 -1.4978 -0.0033721 -0.0025817 -0.0013199 -0.0022279 0.0014863 -0.0029101 0.0069453 0.0025049 -0.0029682 0 0.081823 0 -0.0014506 5.8127e-05 -0.00014245 -0.00042902 0.80171 -0.038675 -0.012381 -0.0068506 -0.015435 -0.011133 -0.023164 -0.037353 -0.036523 -0.037592 -0.21587 -0.10013 -0.072249 -0.27503 -0.089956 0.089765 -0.070657 -0.10465 0.016776 -0.063321 0.0045509 -0.021062 0.093017
1.6914 -0.0099616 -0.0074626 -0.0070938 -0.0033731 0 0.000583 -0.011487 -0.013007 -0.017113 -0.01742 -0.046997 -1.4461 -0.0071023 -0.0041914 -0.00085095 -0.0047883 -0.00038384 -0.0062647 0.0030668 -0.0011216 -0.0020009 0 0.072866 0 -0.00086833 -0.00032123 -0.00020714 -0.00076174 0.76461 -0.035785 -0.0067046 0.0013918 -0.012412 -0.014369 -0.023019 -0.033317 -0.034562 -0.029522 -0.21165 -0.11465 -0.085452 -0.27514 -0.10229 0.069313 -0.062768 -0.11716 2.2613e-05 -0.072618 -0.012941 -0.037376 0.077605
1.6953 -0.0080675 -0.0088835 -0.0080135 -0.00039658 0 -0.0025526 -0.01414 -0.014555 -0.01521 -0.015582 -0.039405 -1.4009 -0.0085248 -0.004268 0.00028071 -0.0079198 -0.00029833 -0.010332 0.00026821 -0.0057552 -0.0035158 0 0.055471 0 -0.00038875 -0.00048794 -0.00055062 -0.00092107 0.66212 -0.02823 -0.0050331 0.00099358 -0.0065165 -0.016726 -0.020273 -0.022686 -0.029196 -0.019644 -0.20727 -0.12955 -0.099212 -0.2746 -0.11532 0.047852 -0.055519 -0.13022 -0.018013 -0.082344 -0.032007 -0.0554 0.058836
1.6992 -0.0039225 -0.0071667 -0.0085353 -0.0038606 0 -0.01186 -0.016005 -0.014545 -0.012013 -0.013702 -0.018482 -1.3437 -0.0063062 -0.0014442 0.00073432 -0.009085 0.0010323 -0.011926 0.00097484 -0.006712 -0.0065191 0 0.034336 0 -0.00046508 5.9907e-05 -0.00091844 -0.00061305 0.48336 -0.016025 -0.008156 -0.0060466 -0.0015212 -0.014161 -0.014818 -0.010347 -0.020149 -0.0095049 -0.2023 -0.14287 -0.11247 -0.27161 -0.12788 0.026595 -0.050275 -0.14245 -0.036504 -0.091947 -0.051599 -0.073902 0.038484
1.7031 -1.5483e-05 -0.0037671 -0.0064385 -0.0097688 0 -0.018385 -0.014355 -0.0091791 -0.0055803 -0.010194 0.0050741 -1.2701 -0.0020477 0.0024706 -0.00030929 -0.0078069 0.0017004 -0.0091359 0.0049808 -0.002136 -0.0081692 0 0.014605 0 -0.00091351 0.0010259 -0.00094885 7.75e-06 0.24933 -0.001887 -0.012574 -0.012319 -2.5331e-05 -0.0062358 -0.0070435 -0.00091733 -0.0085495 -0.0024453 -0.19595 -0.15255 -0.12457 -0.26301 -0.13935 0.0058 -0.049607 -0.15281 -0.056032 -0.10127 -0.072393 -0.093494 0.018398
1.707 0.0018385 -0.00078516 -0.0011066 -0.011432 0 -0.015196 -0.0083411 0.00055707 0.0035463 -0.0034703 0.018906 -1.1946 0.00091498 0.0040816 -0.0021508 -0.0060437 0.00095578 -0.0032023 0.0094658 0.0050649 -0.0065067 0 -0.0014206 0 -0.0011306 0.00151 -0.00046128 0.00049294 -0.0034507 0.010347 -0.012837 -0.011594 -0.0011978 0.0031487 0.0025602 0.0064455 0.0033552 -0.00015767 -0.1896 -0.16223 -0.13668 -0.25441 -0.15081 -0.014995 -0.04894 -0.16316 -0.075561 -0.11059 -0.093188 -0.11309 0.0011634
1.7109 0.0017004 0.00067374 0.0051005 -0.0047406 0 -0.002959 0.00029288 0.0093079 0.012532 0.0060023 0.019366 -1.1333 0.00057929 0.0018014 -0.0030208 -0.0058033 3.8497e-05 0.0018955 0.011593 0.0099467 -0.0022934 0 -0.014449 0 -0.0007701 0.00092823 0.000372 0.00059988 -0.24243 0.018148 -0.0057005 -0.0034518 -0.0018882 0.0090901 0.012548 0.015981 0.013037 -0.00019919 -0.18018 -0.16418 -0.14406 -0.23964 -0.15672 -0.030752 -0.05191 -0.16722 -0.090322 -0.11726 -0.10868 -0.12587 -0.011581
1.7148 0.0010528 0.0010512 0.008541 0.0080207 0 0.010987 0.0084408 0.012588 0.018696 0.014997 0.01377 -1.0856 -0.0017974 -0.0024789 -0.0016876 -0.0067778 0.00068033 0.0023938 0.011085 0.010038 0.0017492 0 -0.025894 0 -0.00014844 -0.00031089 0.0011387 0.00052091 -0.44427 0.021874 0.006663 0.0072182 0.00018157 0.0097152 0.019938 0.028209 0.019097 0.0028323 -0.1697 -0.16348 -0.14983 -0.22276 -0.16071 -0.044778 -0.05613 -0.16911 -0.10345 -0.12303 -0.12235 -0.13631 -0.021284
1.7188 0.0013744 0.0015607 0.0075204 0.019183 0 0.018459 0.013636 0.011168 0.021525 0.019383 0.013175 -1.0339 -0.0029678 -0.0051185 0.0012783 -0.006686 0.0031373 -0.0021074 0.010073 0.0070394 0.0033091 0 -0.036015 0 8.7526e-05 -0.001128 0.0014992 0.00056267 -0.59192 0.024226 0.017395 0.014413 0.0044222 0.0071761 0.021767 0.036799 0.022393 0.013094 -0.15806 -0.16093 -0.15415 -0.20491 -0.16292 -0.057286 -0.060485 -0.16916 -0.11467 -0.1279 -0.13422 -0.14424 -0.031879
1.7227 0.003137 0.0030402 0.0038354 0.021313 0 0.016155 0.015238 0.0098388 0.022252 0.017401 0.022717 -0.96245 -0.00099579 -0.0040437 0.003862 -0.0039118 0.0059775 -0.0082492 0.010443 0.0043492 0.0020299 0 -0.0441 0 -0.00030621 -0.00079803 0.0014251 0.00068371 -0.67715 0.027754 0.019904 0.015073 0.0083726 0.0051667 0.018041 0.034302 0.025496 0.029608 -0.14129 -0.15024 -0.15209 -0.18281 -0.15718 -0.063053 -0.065443 -0.16106 -0.11745 -0.12877 -0.13807 -0.141 -0.045971
1.7266 0.0058832 0.0054842 0.0011229 0.013233 0 0.007397 0.014249 0.012049 0.021884 0.011551 0.037798 -0.87502 0.0027387 -0.00040485 0.0043076 0.00051753 0.0076557 -0.011845 0.011639 0.0034525 -0.000976 0 -0.049628 0 -0.00084314 0.00035949 0.0011555 0.00049282 -0.70795 0.032271 0.0134 0.010366 0.01033 0.0057601 0.012792 0.020945 0.030275 0.045862 -0.12452 -0.13954 -0.15003 -0.16072 -0.15145 -0.068821 -0.0704 -0.15295 -0.12023 -0.12965 -0.14191 -0.13776 -0.061244
1.7305 0.0088982 0.0084171 0.0017456 0.0014123 0 -0.00055192 0.012391 0.01644 0.020259 0.0070666 0.048331 -0.79099 0.0049159 0.0027747 0.002553 0.003784 0.0078908 -0.011488 0.011339 0.0029918 -0.004561 0 -0.052527 0 -0.00078055 0.0013068 0.0009311 -0.00024509 -0.70741 0.03447 0.0041173 0.0043168 0.010835 0.0084519 0.011194 0.0062536 0.035531 0.053466 -0.10379 -0.12631 -0.14462 -0.13851 -0.14118 -0.071235 -0.07333 -0.141 -0.1177 -0.12809 -0.14268 -0.12862 -0.071101
1.7344 0.011685 0.011469 0.0052576 -0.0047036 0 -0.0012606 0.011299 0.01897 0.017133 0.0079373 0.046516 -0.72476 0.0036558 0.0033411 6.5294e-05 0.004 0.0073463 -0.0094585 0.0082229 0.0010282 -0.0081117 0 -0.052409 0 8.0738e-05 0.0012614 0.00077372 -0.0011962 -0.69924 0.030507 0.00058847 0.0013805 0.011772 0.011648 0.014915 0.00076454 0.037243 0.047471 -0.080664 -0.11156 -0.1372 -0.11623 -0.12817 -0.071623 -0.075034 -0.12673 -0.11196 -0.12507 -0.14158 -0.11592 -0.069679
1.7383 0.014044 0.014551 0.0096263 0.00015979 0 0.0069257 0.012007 0.017892 0.013626 0.01377 0.031972 -0.67086 0.00044702 0.0015195 -0.0016335 0.0018859 0.0063368 -0.0091718 0.0036949 -0.002436 -0.010907 0 -0.048351 0 0.0011293 0.00034039 0.0005213 -0.0016833 -0.6932 0.019657 0.006712 0.0042632 0.01438 0.014506 0.020408 0.0062113 0.031886 0.029819 -0.057353 -0.097095 -0.12977 -0.09424 -0.11508 -0.071963 -0.076449 -0.11254 -0.10608 -0.12197 -0.14075 -0.1033 -0.056934
1.7422 0.016078 0.017647 0.013532 0.01328 0 0.019909 0.014543 0.015742 0.011825 0.020243 0.011446 -0.6111 -0.0013363 -0.00082853 -0.0022011 -0.00024481 0.0044272 -0.01179 0.00061257 -0.0054642 -0.011629 0 -0.040165 0 0.0015182 -0.000675 7.0655e-05 -0.0013638 -0.68608 0.0058708 0.018604 0.012521 0.018252 0.017249 0.022255 0.014514 0.020107 0.0086035 -0.031252 -0.086933 -0.12237 -0.076616 -0.10079 -0.071577 -0.073549 -0.09954 -0.098102 -0.11781 -0.14391 -0.091929 -0.039164
1.7461 0.01824 0.020646 0.017267 0.026423 0 0.030448 0.017733 0.016176 0.0127 0.022773 -0.005549 -0.5354 0.00021521 -0.002038 -0.0023164 -0.000911 0.001501 -0.015262 0.0004103 -0.0063769 -0.0091859 0 -0.029881 0 0.00099542 -0.0010908 -0.00043013 -0.00061664 -0.67637 -0.0044515 0.028032 0.022482 0.022009 0.020084 0.01841 0.016451 0.007148 -0.0064936 -0.0051515 -0.076771 -0.11497 -0.058992 -0.086495 -0.071191 -0.07065 -0.086541 -0.090123 -0.11365 -0.14708 -0.080554 -0.024614
1.75 0.021124 0.023411 0.021637 0.032361 0 0.033011 0.01975 0.019548 0.014835 0.020233 -0.012056 -0.45236 0.0037377 -0.0017906 -0.0025191 -0.0006555 -0.0011815 -0.016464 0.0017785 -0.0054295 -0.0041383 0 -0.021412 0 0.00012896 -0.00078775 -0.00064764 -0.00017318 -0.67463 -0.0068797 0.029361 0.029121 0.024555 0.02233 0.012049 0.010684 -0.00079707 -0.0097711 0.019356 -0.072486 -0.11049 -0.045134 -0.074865 -0.071943 -0.066446 -0.077766 -0.084569 -0.11043 -0.15607 -0.075552 -0.018258
1.7539 0.024897 0.025912 0.026477 0.030017 0 0.027746 0.019475 0.022513 0.015781 0.015602 -0.0072786 -0.37753 0.0060614 -0.00089711 -0.002447 -0.00090515 -0.0016123 -0.014094 0.0023167 -0.0042074 0.0011007 0 -0.018204 0 -0.00028403 -9.5941e-05 -0.00034296 -0.00036518 -0.69747 -0.0018756 0.023921 0.029416 0.025624 0.022844 0.0082774 0.0040911 -0.0012035 -0.0025355 0.042287 -0.074022 -0.10892 -0.035004 -0.065874 -0.073823 -0.060949 -0.073173 -0.081415 -0.10813 -0.17085 -0.076861 -0.020039
1.7578 0.028842 0.02817 0.030586 0.024353 0 0.02047 0.017693 0.022134 0.014831 0.01328 0.0032908 -0.31264 0.0053179 -0.00033435 -0.0013048 -0.0019905 0.00097839 -0.0095935 0.0012848 -0.0037787 0.0039854 0 -0.021117 0 1.7265e-05 0.00062027 0.00038723 -0.00079723 -0.75408 0.0062324 0.018289 0.024955 0.02548 0.021289 0.0093296 0.0041934 0.0033764 0.0083741 0.065218 -0.075557 -0.10735 -0.024875 -0.056883 -0.075702 -0.055453 -0.068581 -0.078262 -0.10583 -0.18562 -0.078169 -0.02706
1.7617 0.031716 0.030093 0.033004 0.02175 0 0.018221 0.016844 0.019624 0.014136 0.015629 0.01168 -0.23999 0.0025157 -0.00047953 0.0010187 -0.0026183 0.0049312 -0.0056414 0.00038787 -0.003977 0.0039036 0 -0.028675 0 0.00060132 0.0011739 0.001129 -0.00079582 -0.84259 0.013181 0.018448 0.021164 0.024571 0.018838 0.013285 0.012399 0.0083031 0.015548 0.079268 -0.090021 -0.11445 -0.02199 -0.056634 -0.079302 -0.051159 -0.074526 -0.083196 -0.10677 -0.21142 -0.096468 -0.036642
1.7656 0.032779 0.031445 0.033996 0.025069 0 0.02366 0.019142 0.01925 0.016755 0.021619 0.013312 -0.13952 0.00018629 -0.00098435 0.0034649 -0.0013802 0.0072895 -0.0040661 0.0017044 -0.0046406 0.0023717 0 -0.039272 0 0.00088898 0.0014698 0.0014188 -0.00014287 -0.95948 0.018058 0.025113 0.023031 0.023622 0.017553 0.017142 0.024465 0.011252 0.016049 0.092772 -0.10528 -0.12208 -0.019551 -0.056923 -0.083008 -0.046939 -0.08112 -0.088628 -0.1079 -0.2379 -0.11581 -0.047407
1.7695 0.032481 0.032055 0.03458 0.032181 0 0.03299 0.02461 0.023553 0.023597 0.028264 0.010816 -0.010852 -0.00024759 -0.001194 0.0045203 0.0013712 0.0062795 -0.0050252 0.0049804 -0.0071565 0.0010761 0 -0.052709 0 0.00075453 0.0014066 0.0010447 0.00068834 -1.1071 0.023206 0.03383 0.030633 0.023749 0.018959 0.02036 0.03586 0.013882 0.0131 0.10148 -0.12421 -0.13288 -0.019387 -0.060563 -0.086121 -0.044391 -0.090698 -0.096692 -0.11006 -0.26565 -0.14046 -0.05853
1.7734 0.031944 0.031989 0.035207 0.038391 0 0.039292 0.030895 0.03033 0.032427 0.033104 0.012159 0.12418 0.00037271 -0.00077912 0.0034446 0.0033483 0.0026197 -0.0075724 0.0072178 -0.014115 -5.7263e-05 0 -0.069364 0 0.00055157 0.00096248 0.00016006 0.0010152 -1.2857 0.031251 0.039038 0.038705 0.025957 0.023 0.024875 0.045084 0.019542 0.013393 0.1024 -0.14908 -0.14881 -0.022911 -0.069634 -0.088275 -0.044555 -0.10511 -0.10902 -0.11389 -0.29544 -0.17371 -0.069187
1.7773 0.031696 0.031459 0.035178 0.040147 0 0.038395 0.0352 0.034846 0.039884 0.03555 0.023787 0.24182 0.00022094 -0.00014632 0.00085382 0.0021759 -0.0016316 -0.010486 0.0051169 -0.026889 -0.0024907 0 -0.088198 0 0.00062092 0.00031569 -0.00083551 0.00060338 -1.4781 0.042234 0.03826 0.041107 0.030149 0.028187 0.031987 0.052059 0.029626 0.022137 0.10333 -0.17395 -0.16473 -0.026435 -0.078705 -0.090428 -0.044718 -0.11952 -0.12135 -0.11771 -0.32523 -0.20697 -0.079144
1.7813 0.031051 0.030536 0.033472 0.037099 0 0.032113 0.036527 0.03482 0.044241 0.03641 0.044322 0.33869 -0.001418 -0.00021408 -0.0018032 -0.0024401 -0.0053117 -0.012637 -0.0019335 -0.043327 -0.0067166 0 -0.1062 0 0.0008947 -0.0002432 -0.0015254 -0.00017118 -1.6469 0.053324 0.033282 0.03631 0.034618 0.032699 0.040099 0.05535 0.042167 0.039367 0.095323 -0.1999 -0.18331 -0.033142 -0.091315 -0.088189 -0.04881 -0.13396 -0.13434 -0.12165 -0.34718 -0.24184 -0.089252
1.7852 0.028947 0.029046 0.029992 0.031582 0 0.026164 0.036117 0.032622 0.0461 0.036653 0.064684 0.43286 -0.003469 -0.0015624 -0.0033118 -0.0082163 -0.0089695 -0.013204 -0.011091 -0.058041 -0.010687 0 -0.12016 0 0.0010319 -0.00056229 -0.0016615 -0.00074228 -1.7532 0.060976 0.028136 0.028707 0.036846 0.035558 0.045966 0.052842 0.05357 0.059864 0.085368 -0.22609 -0.20246 -0.040542 -0.10469 -0.084993 -0.053757 -0.1484 -0.14746 -0.12562 -0.36743 -0.27707 -0.10049
1.7891 0.025369 0.026838 0.025812 0.026636 0 0.024973 0.035774 0.032356 0.046745 0.036706 0.075038 0.54376 -0.0042913 -0.0036559 -0.0033896 -0.011898 -0.013445 -0.012097 -0.018129 -0.065569 -0.011202 0 -0.12871 0 0.00087032 -0.00073636 -0.0012393 -0.00084421 -1.7809 0.063317 0.026039 0.02435 0.035285 0.037013 0.047847 0.045081 0.061294 0.07633 0.074011 -0.25037 -0.22063 -0.04869 -0.11767 -0.080045 -0.059366 -0.16084 -0.15899 -0.12892 -0.38252 -0.30922 -0.11219
1.793 0.021711 0.024127 0.022187 0.0242 0 0.028123 0.035918 0.035211 0.046408 0.036575 0.072534 0.67296 -0.003292 -0.0050436 -0.0025852 -0.011571 -0.018002 -0.010183 -0.020444 -0.064138 -0.0071901 0 -0.13229 0 0.00063035 -0.00091494 -0.0004786 -0.00059436 -1.7423 0.060858 0.027476 0.025217 0.030786 0.037959 0.046846 0.036331 0.064856 0.083393 0.058686 -0.26925 -0.23601 -0.058959 -0.1295 -0.07013 -0.066855 -0.16758 -0.16599 -0.13033 -0.38302 -0.33267 -0.12167
1.7969 0.019516 0.021507 0.01948 0.024308 0 0.031254 0.035358 0.038209 0.044378 0.036131 0.06284 0.80587 -0.0012818 -0.004605 -0.001639 -0.0078216 -0.020387 -0.0086476 -0.0186 -0.057002 -0.0014076 0 -0.13107 0 0.00063729 -0.0010455 0.00026689 -0.00021845 -1.6595 0.055442 0.030267 0.027596 0.026338 0.038911 0.04512 0.030997 0.06479 0.079933 0.04336 -0.28813 -0.25139 -0.069227 -0.14133 -0.060215 -0.074344 -0.17432 -0.17299 -0.13174 -0.38351 -0.35612 -0.12578
1.8008 0.018908 0.019497 0.017168 0.025273 0 0.030019 0.032859 0.0375 0.040427 0.035046 0.054243 0.93043 0.0004897 -0.0027021 -0.00087187 -0.003013 -0.019019 -0.007838 -0.015475 -0.050151 0.0016166 0 -0.12358 0 0.00091071 -0.00090539 0.0006618 0.00016757 -1.5422 0.048701 0.031111 0.026103 0.025015 0.039398 0.043361 0.029129 0.061344 0.068737 0.028496 -0.29832 -0.26013 -0.081876 -0.14924 -0.04728 -0.081536 -0.17358 -0.17312 -0.13062 -0.36912 -0.36529 -0.12288
1.8047 0.018454 0.018065 0.014774 0.024626 0 0.023418 0.028615 0.032336 0.035431 0.032655 0.050081 1.0508 0.0013472 -0.00093807 -2.7712e-05 0.00051244 -0.015035 -0.0068905 -0.013973 -0.047976 -0.00030758 0 -0.10799 0 0.0011158 -0.00042697 0.0005607 0.00049469 -1.3815 0.041178 0.027646 0.019215 0.027474 0.03824 0.040461 0.026476 0.054434 0.054238 0.01383 -0.30479 -0.26601 -0.095544 -0.15548 -0.033052 -0.088601 -0.16963 -0.17032 -0.12841 -0.34837 -0.36835 -0.11282
1.8086 0.016667 0.016604 0.01255 0.0206 0 0.014134 0.023969 0.025401 0.030252 0.028265 0.046493 1.1814 0.0012905 -0.00059178 0.0013432 0.0018294 -0.0118 -0.0048634 -0.015005 -0.050152 -0.0049286 0 -0.084728 0 0.00093112 8.2298e-05 9.5261e-05 0.00059688 -1.1645 0.032364 0.019998 0.010803 0.030962 0.034444 0.035318 0.019413 0.044439 0.039969 -0.00032637 -0.30956 -0.27032 -0.10986 -0.16089 -0.018949 -0.095404 -0.1647 -0.16637 -0.1259 -0.32582 -0.36863 -0.09523
1.8125 0.013505 0.014426 0.011091 0.013517 0 0.0063344 0.019735 0.019525 0.024327 0.021854 0.037061 1.3283 0.00051572 -0.0013426 0.0032398 0.0015067 -0.012044 -0.0022678 -0.016975 -0.052128 -0.0077222 0 -0.057328 0 0.00040184 0.00015585 -0.0004124 0.00028381 -0.89013 0.021354 0.010936 0.0063104 0.030908 0.02792 0.028126 0.0092635 0.032397 0.027127 -0.011352 -0.30385 -0.26489 -0.12815 -0.16124 -0.0056067 -0.1006 -0.15376 -0.1554 -0.12146 -0.29228 -0.35188 -0.069047
1.8164 0.010225 0.011313 0.010395 0.0059625 0 0.0029656 0.015122 0.014727 0.015948 0.014371 0.01941 1.4817 -0.0007429 -0.0017502 0.0048541 0.00062303 -0.015318 -0.0010749 -0.016997 -0.048866 -0.0063081 0 -0.030193 0 -0.00011954 -0.00035429 -0.00067282 -0.00040408 -0.57226 0.0078471 0.0042564 0.0075513 0.024237 0.019435 0.019586 0.0010238 0.019201 0.014812 -0.022378 -0.29815 -0.25946 -0.14645 -0.16159 0.0077353 -0.10579 -0.14281 -0.14442 -0.11701 -0.25874 -0.33513 -0.034851
1.8203 0.0078332 0.0076199 0.0095423 0.0011616 0 0.0041154 0.0085714 0.008818 0.0043093 0.0070931 -0.0024202 1.6259 -0.0019003 -0.0010351 0.0049776 -0.00024427 -0.018305 -0.0027863 -0.013082 -0.038877 -0.0027448 0 -0.005505 0 -0.00035601 -0.0010627 -0.00061699 -0.001096 -0.23269 -0.0069111 0.0021468 0.011182 0.011935 0.010002 0.0095116 -0.0020816 0.0049677 0.0015423 -0.032206 -0.28811 -0.24906 -0.16757 -0.16028 0.017508 -0.11043 -0.13252 -0.13208 -0.11296 -0.22581 -0.31195 0.0021843
1.8242 0.0059528 0.0039028 0.0074694 0.00041571 0 0.0069459 -0.00026928 0.00055275 -0.0088381 0.00053682 -0.021386 1.7572 -0.0020006 -0.00010189 0.0030541 -0.0011934 -0.01775 -0.0065263 -0.0058528 -0.02533 -0.0014287 0 0.017372 0 -0.00036502 -0.0013722 -0.00039236 -0.0013463 0.1047 -0.020007 0.0033418 0.011948 -0.0013575 0.00039928 -0.0027814 -0.0020607 -0.010298 -0.013074 -0.041167 -0.27493 -0.23506 -0.19075 -0.15777 0.024691 -0.11465 -0.12269 -0.11874 -0.10918 -0.19334 -0.28411 0.032984
1.8281 0.0033895 0.0004583 0.0040649 0.0017717 0 0.0072213 -0.0095671 -0.008451 -0.019862 -0.0058764 -0.032863 1.8873 -0.00049293 -0.00046398 4.0078e-06 -0.0023588 -0.013264 -0.0094831 0.0016028 -0.013448 -0.004732 0 0.03943 0 -0.00039894 -0.001016 -0.00018867 -0.0010187 0.41457 -0.02817 0.003773 0.0071971 -0.010657 -0.0087438 -0.0164 -0.0038262 -0.02533 -0.027677 -0.050174 -0.26172 -0.22101 -0.21399 -0.15527 0.031707 -0.11889 -0.11303 -0.10549 -0.10547 -0.16111 -0.25628 0.050171
1.832 -0.00037096 -0.0027932 0.00036676 0.0014445 0 0.0020273 -0.016443 -0.015151 -0.025851 -0.012851 -0.037268 2.03 0.001895 -0.0021742 -0.0021509 -0.0032836 -0.0074054 -0.0095911 0.0059262 -0.0065533 -0.010718 0 0.059423 0 -0.00056412 -0.00025503 -8.0523e-05 -0.00039027 0.67186 -0.030016 -0.00033018 -0.0014835 -0.014273 -0.016624 -0.02795 -0.0098385 -0.037351 -0.039954 -0.061611 -0.24736 -0.20421 -0.23988 -0.15372 0.030152 -0.12411 -0.11154 -0.096248 -0.10473 -0.14121 -0.22893 0.054256
1.8359 -0.0045749 -0.0060749 -0.0024278 -0.0028953 0 -0.0077461 -0.019214 -0.018152 -0.026752 -0.019836 -0.038423 2.1847 0.003419 -0.003256 -0.0018617 -0.0031034 -0.0031758 -0.0076759 0.0061456 -0.0041682 -0.015069 0 0.07424 0 -0.00068797 0.00044484 -3.935e-05 0.00013888 0.86006 -0.027445 -0.0091117 -0.010251 -0.014648 -0.022374 -0.033718 -0.017614 -0.043787 -0.048182 -0.073047 -0.23299 -0.18741 -0.26577 -0.15217 0.028597 -0.12933 -0.11005 -0.087008 -0.104 -0.12131 -0.20158 0.054108
1.8398 -0.0082347 -0.0094901 -0.0042068 -0.0099075 0 -0.017336 -0.018641 -0.01902 -0.025148 -0.02484 -0.039918 2.3374 0.0028863 -0.0016418 0.00047392 -0.00148 -0.0014663 -0.0065758 0.0044714 -0.0035309 -0.015129 0 0.081833 0 -0.00053455 0.00085844 -6.1258e-05 0.00040713 0.97954 -0.024589 -0.018416 -0.016034 -0.01569 -0.025696 -0.033168 -0.022475 -0.044446 -0.052143 -0.087377 -0.22026 -0.17204 -0.29071 -0.15189 0.02362 -0.13533 -0.11293 -0.081174 -0.10465 -0.10846 -0.1782 0.06003
1.8438 -0.011482 -0.012997 -0.0062238 -0.015759 0 -0.021415 -0.017156 -0.020576 -0.024073 -0.026018 -0.042562 2.4758 0.001059 0.002295 0.0026528 0.00067193 -0.00084746 -0.0079911 0.0042833 -0.0026645 -0.012043 0 0.083317 0 -0.00010204 0.0010797 -0.00021467 0.00054867 1.0457 -0.024725 -0.022824 -0.017977 -0.019084 -0.027296 -0.029849 -0.022222 -0.041764 -0.052569 -0.10512 -0.20947 -0.15836 -0.31451 -0.15309 0.014604 -0.14224 -0.12096 -0.07936 -0.10693 -0.10392 -0.15952 0.074962
1.8477 -0.015498 -0.016569 -0.010116 -0.017874 0 -0.018692 -0.016945 -0.024133 -0.024902 -0.023709 -0.044224 2.6022 0.00020601 0.0055375 0.0025505 0.0015993 0.00042547 -0.010473 0.0069907 -0.0018746 -0.009159 0 0.081711 0 0.00033618 0.0012201 -0.00051495 0.00073976 1.077 -0.02765 -0.020285 -0.017104 -0.023075 -0.028387 -0.02825 -0.018909 -0.038517 -0.049699 -0.12287 -0.19868 -0.14468 -0.33832 -0.15429 0.005588 -0.14915 -0.129 -0.077545 -0.10921 -0.099378 -0.14084 0.091736
1.8516 -0.020981 -0.02028 -0.016531 -0.017696 0 -0.013677 -0.018644 -0.028436 -0.026901 -0.020766 -0.041525 2.73 0.0018857 0.0051712 8.943e-05 0.00013615 0.0024926 -0.010898 0.010748 -0.0024789 -0.0086717 0 0.078772 0 0.00047532 0.0011684 -0.00077737 0.00097311 1.0843 -0.029978 -0.014464 -0.015576 -0.024766 -0.029541 -0.029596 -0.016631 -0.035149 -0.04257 -0.14613 -0.19247 -0.13699 -0.35494 -0.15665 -0.0064894 -0.15571 -0.13987 -0.081182 -0.11175 -0.10234 -0.13117 0.099024
1.8555 -0.026957 -0.024169 -0.024528 -0.019521 0 -0.013343 -0.02149 -0.031074 -0.028362 -0.020458 -0.032267 2.8673 0.0050675 0.0014101 -0.0026499 -0.0031134 0.0040358 -0.0079543 0.01237 -0.0045713 -0.0099445 0 0.073617 0 0.00023175 0.00073988 -0.00068588 0.0011135 1.0723 -0.028289 -0.012343 -0.016133 -0.023471 -0.030069 -0.030975 -0.01818 -0.029575 -0.030123 -0.17002 -0.18679 -0.12999 -0.37074 -0.15914 -0.018914 -0.16224 -0.15107 -0.085437 -0.11432 -0.10615 -0.12253 0.090683
1.8594 -0.031471 -0.028039 -0.032177 -0.026173 0 -0.021075 -0.024333 -0.030663 -0.028089 -0.023624 -0.017517 3.0077 0.0066857 -0.0023482 -0.0033922 -0.0060782 0.0041044 -0.0038332 0.010588 -0.0064892 -0.010828 0 0.06487 0 -0.00023444 1.8611e-05 -9.5259e-05 0.001111 1.0488 -0.022366 -0.018555 -0.020981 -0.021641 -0.028763 -0.028726 -0.023559 -0.019944 -0.013421 -0.19436 -0.18241 -0.12532 -0.38238 -0.1609 -0.031044 -0.16729 -0.15983 -0.090213 -0.11574 -0.10878 -0.11583 0.070342
1.8633 -0.033552 -0.031468 -0.037797 -0.03568 0 -0.033412 -0.026437 -0.027832 -0.026187 -0.027809 -0.0021304 3.1372 0.0044 -0.0027261 -0.0018334 -0.0069222 0.0033883 -0.0021522 0.0073299 -0.0065274 -0.010115 0 0.053929 0 -0.00068439 -0.00057985 0.00072527 0.0010613 1.0288 -0.015627 -0.031056 -0.029921 -0.022414 -0.025417 -0.022508 -0.030565 -0.0077511 0.0031604 -0.2196 -0.18059 -0.12525 -0.38584 -0.16123 -0.042597 -0.16944 -0.16381 -0.096014 -0.11492 -0.10911 -0.11294 0.048003
1.8672 -0.034281 -0.034122 -0.040842 -0.042464 0 -0.042889 -0.027648 -0.024558 -0.023875 -0.029476 0.0072501 3.2491 -0.0010045 0.00032651 0.00012186 -0.0056355 0.003387 -0.0042575 0.0056838 -0.0047757 -0.0083939 0 0.045475 0 -0.00094187 -0.00067019 0.001224 0.0010334 1.0298 -0.012423 -0.042195 -0.03939 -0.02642 -0.021551 -0.015905 -0.036041 0.0019342 0.01343 -0.24483 -0.17876 -0.12518 -0.3893 -0.16157 -0.05415 -0.17159 -0.16779 -0.10181 -0.1141 -0.10943 -0.11004 0.032784
1.8711 -0.035737 -0.036126 -0.041936 -0.042343 0 -0.044601 -0.028269 -0.022829 -0.022698 -0.027438 0.0061544 3.3502 -0.0060053 0.0034704 0.0002598 -0.0039573 0.0044006 -0.0078273 0.0067371 -0.0027889 -0.0066606 0 0.044273 0 -0.00091102 -0.00029438 0.0010354 0.00091528 1.0653 -0.014681 -0.044825 -0.044371 -0.031209 -0.019439 -0.013209 -0.037233 0.0037459 0.013005 -0.26577 -0.17823 -0.1289 -0.38295 -0.15836 -0.063352 -0.16797 -0.16013 -0.10555 -0.10917 -0.10029 -0.10746 0.028489
1.875 -0.038925 -0.038126 -0.042234 -0.036733 0 -0.040406 -0.029017 -0.023745 -0.023635 -0.024313 -0.004421 3.451 -0.0073032 0.0032143 -0.0018317 -0.0036049 0.0048232 -0.0091909 0.008748 -0.0013284 -0.0045805 0 0.051421 0 -0.00055931 0.00011674 0.00035446 0.00052488 1.1456 -0.020766 -0.038532 -0.042536 -0.033897 -0.020336 -0.015895 -0.033548 -0.0039054 0.0023991 -0.28547 -0.17808 -0.1337 -0.37378 -0.15414 -0.071879 -0.1627 -0.14913 -0.1087 -0.10307 -0.088432 -0.10495 0.034531
1.8789 -0.04293 -0.040875 -0.042705 -0.031946 0 -0.036927 -0.030939 -0.027348 -0.026684 -0.024496 -0.018308 3.5542 -0.0045984 -0.00080176 -0.0044916 -0.0044697 0.0029712 -0.0067826 0.0095952 0.0012536 -0.00049843 0 0.063934 0 3.9541e-05 0.00019621 -0.00019368 -0.00011362 1.2819 -0.027231 -0.030471 -0.036973 -0.034244 -0.023731 -0.022087 -0.027914 -0.0175 -0.013038 -0.30294 -0.17802 -0.13903 -0.36284 -0.14917 -0.079893 -0.156 -0.13501 -0.11108 -0.096213 -0.074018 -0.10214 0.049149
1.8828 -0.04612 -0.044632 -0.043808 -0.033992 0 -0.039472 -0.034985 -0.032983 -0.03122 -0.030442 -0.028479 3.6527 -0.00059133 -0.005616 -0.0056566 -0.0045605 -0.00023512 -0.0021115 0.0098019 0.007986 0.0068019 0 0.078063 0 0.00066534 2.2109e-06 -0.00012113 -0.00068121 1.4821 -0.03165 -0.02968 -0.034283 -0.034971 -0.02839 -0.0289 -0.025693 -0.030982 -0.026628 -0.31228 -0.1783 -0.14625 -0.34551 -0.14149 -0.086052 -0.14413 -0.10959 -0.11072 -0.086622 -0.050372 -0.098175 0.070637
1.8867 -0.047956 -0.04888 -0.045603 -0.043545 0 -0.047672 -0.04135 -0.039832 -0.03686 -0.040644 -0.032299 3.7396 0.0016612 -0.0077688 -0.0046761 -0.0018315 -0.00085158 0.0024412 0.012638 0.02049 0.016565 0 0.092921 0 0.0010424 -0.00011202 0.00045008 -0.00082562 1.7395 -0.034215 -0.03954 -0.039061 -0.039068 -0.03399 -0.034867 -0.030666 -0.040102 -0.034805 -0.32163 -0.17858 -0.15346 -0.32819 -0.13381 -0.092211 -0.13226 -0.08418 -0.11036 -0.07703 -0.026725 -0.094216 0.096146
1.8906 -0.049417 -0.052684 -0.048008 -0.055542 0 -0.056529 -0.049118 -0.047313 -0.043912 -0.051101 -0.033505 3.8162 0.0013805 -0.0062227 -0.0025595 0.0038317 0.0050605 0.0062436 0.020904 0.037281 0.026424 0 0.1108 0 0.0010394 5.4628e-05 0.00089049 -0.00051394 2.0279 -0.037229 -0.054916 -0.049706 -0.046884 -0.041407 -0.040424 -0.041279 -0.045112 -0.039203 -0.32423 -0.17934 -0.16134 -0.31046 -0.12686 -0.098228 -0.11948 -0.05564 -0.10962 -0.068381 -0.0016427 -0.091292 0.12116
1.8945 -0.051732 -0.055436 -0.05095 -0.063503 0 -0.061169 -0.056652 -0.055021 -0.052767 -0.058712 -0.039155 3.8889 0.00021916 -0.0027747 -0.00072407 0.010397 0.017435 0.010593 0.033702 0.054886 0.034249 0 0.13407 0 0.00078073 0.00032073 0.00066526 -7.3275e-05 2.3146 -0.043304 -0.066468 -0.059698 -0.055833 -0.051195 -0.046863 -0.051431 -0.049933 -0.044876 -0.32329 -0.18035 -0.16956 -0.29251 -0.1203 -0.10417 -0.10623 -0.025465 -0.10868 -0.060225 0.024191 -0.08891 0.14182
1.8984 -0.055075 -0.057334 -0.054331 -0.064534 0 -0.060597 -0.062485 -0.062278 -0.062737 -0.063396 -0.053884 3.9593 8.1946e-05 -7.7907e-05 0.00026693 0.015491 0.031308 0.016674 0.046729 0.070514 0.039577 0 0.16193 0 0.00052452 0.00036618 -0.00014172 0.00014912 2.5813 -0.053618 -0.068334 -0.063321 -0.062764 -0.061966 -0.055217 -0.056088 -0.058746 -0.056173 -0.32182 -0.1815 -0.17786 -0.27518 -0.11433 -0.11022 -0.093514 0.0038564 -0.10808 -0.052692 0.049001 -0.087168 0.1582
1.9023 -0.058657 -0.059122 -0.057971 -0.060843 0 -0.057564 -0.066084 -0.067934 -0.071752 -0.067207 -0.075845 4.022 0.0010606 0.00052552 0.00082372 0.01851 0.040563 0.024008 0.055979 0.083562 0.043358 0 0.19005 0 0.00042206 0.00013757 -0.00088551 0.00014169 2.8308 -0.067051 -0.062467 -0.060529 -0.066501 -0.070743 -0.065639 -0.056421 -0.07263 -0.073398 -0.31526 -0.18408 -0.1868 -0.26361 -0.11397 -0.11727 -0.085811 0.02514 -0.11074 -0.05102 0.064172 -0.091445 0.17448
1.9063 -0.061836 -0.061297 -0.061624 -0.057242 0 -0.05579 -0.067963 -0.071028 -0.077681 -0.071821 -0.097357 4.0719 0.0016078 -0.00042945 0.0015701 0.021031 0.043268 0.031174 0.061113 0.09469 0.04659 0 0.21318 0 0.00041712 -7.3726e-05 -0.0009279 0.00021369 3.0696 -0.080514 -0.056247 -0.056555 -0.068275 -0.075353 -0.076929 -0.058821 -0.088546 -0.092534 -0.3087 -0.18666 -0.19575 -0.25204 -0.11361 -0.12432 -0.078107 0.046424 -0.11339 -0.049348 0.079343 -0.095722 0.19487
1.9102 -0.064634 -0.063532 -0.065007 -0.057461 0 -0.057516 -0.069183 -0.071904 -0.080178 -0.077064 -0.10979 4.1129 0.00058336 -0.0014775 0.0027285 0.025139 0.043536 0.037591 0.065063 0.1039 0.049404 0 0.22828 0 0.00038379 4.278e-05 -0.00016374 0.00064324 3.2859 -0.090446 -0.056054 -0.057027 -0.070064 -0.076555 -0.086436 -0.068269 -0.10119 -0.10785 -0.30229 -0.18998 -0.20491 -0.24544 -0.11739 -0.13134 -0.075541 0.05788 -0.11888 -0.051908 0.084678 -0.10472 0.21891
1.9141 -0.06694 -0.064938 -0.06773 -0.062199 0 -0.062785 -0.070592 -0.072416 -0.08106 -0.081628 -0.10941 4.154 -0.0011741 -0.0014467 0.0041252 0.031268 0.047757 0.043893 0.070397 0.10993 0.051353 0 0.23559 0 0.00031332 0.00049395 0.00095317 0.0013918 3.4486 -0.094952 -0.062625 -0.063329 -0.072712 -0.07747 -0.091279 -0.082817 -0.10634 -0.11525 -0.29602 -0.19395 -0.21423 -0.24315 -0.12474 -0.13834 -0.07743 0.060817 -0.12683 -0.058139 0.081485 -0.1178 0.24094
1.918 -0.067617 -0.064936 -0.069174 -0.069405 0 -0.069656 -0.072225 -0.074415 -0.082503 -0.084569 -0.10022 4.1969 -0.0015275 -9.8652e-05 0.0054182 0.037567 0.05841 0.050386 0.07638 0.11154 0.052215 0 0.23756 0 0.00030603 0.0010349 0.0018207 0.0021832 3.5315 -0.095218 -0.071549 -0.072019 -0.07538 -0.080467 -0.090704 -0.095072 -0.10354 -0.1142 -0.28975 -0.19792 -0.22356 -0.24086 -0.1321 -0.14534 -0.079319 0.063754 -0.13478 -0.064369 0.078293 -0.13088 0.2545
1.9219 -0.065099 -0.063873 -0.068601 -0.075503 0 -0.074605 -0.07319 -0.077624 -0.084754 -0.085616 -0.091648 4.2316 0.00070596 0.0018449 0.0061288 0.04137 0.071292 0.05574 0.07985 0.10927 0.052226 0 0.23665 0 0.00038397 0.0014817 0.0020931 0.0028069 3.5329 -0.094796 -0.077278 -0.077879 -0.076369 -0.084368 -0.087384 -0.099047 -0.096286 -0.10738 -0.2868 -0.20127 -0.23161 -0.24501 -0.14269 -0.14896 -0.088434 0.049681 -0.14492 -0.074259 0.060049 -0.14847 0.2573
1.9258 -0.059297 -0.062686 -0.06569 -0.07672 0 -0.073783 -0.072199 -0.07924 -0.08582 -0.084227 -0.091767 4.2463 0.0043236 0.003116 0.0056923 0.041377 0.078939 0.057944 0.078892 0.10563 0.051644 0 0.23366 0 0.00039166 0.0018589 0.0017626 0.0032636 3.4667 -0.096652 -0.076624 -0.077352 -0.074358 -0.084871 -0.085435 -0.094972 -0.089421 -0.098857 -0.28392 -0.20459 -0.23962 -0.24932 -0.15337 -0.15249 -0.097733 0.035175 -0.15512 -0.084243 0.041423 -0.16617 0.25184
1.9297 -0.052725 -0.061945 -0.061193 -0.070885 0 -0.065787 -0.068556 -0.07622 -0.08352 -0.079207 -0.10044 4.2437 0.0067009 0.002746 0.0039105 0.038628 0.077211 0.056715 0.075309 0.10363 0.050471 0 0.22704 0 0.00016093 0.0022083 0.0010071 0.00361 3.3351 -0.10007 -0.069652 -0.070069 -0.06928 -0.078212 -0.086152 -0.087306 -0.085577 -0.091796 -0.28179 -0.20638 -0.24577 -0.25366 -0.16181 -0.15307 -0.10684 0.018071 -0.16348 -0.092411 0.021551 -0.18185 0.24139
1.9336 -0.049168 -0.061292 -0.05699 -0.059565 0 -0.054285 -0.062944 -0.068328 -0.077663 -0.070123 -0.10767 4.2415 0.0062361 0.0010249 0.0014976 0.035521 0.068911 0.054392 0.073139 0.10474 0.048884 0 0.21381 0 -0.00023244 0.0023677 7.6808e-05 0.0037553 3.1213 -0.10022 -0.058976 -0.058717 -0.062537 -0.064931 -0.085725 -0.079072 -0.083105 -0.086707 -0.2807 -0.20599 -0.24928 -0.25804 -0.16709 -0.14949 -0.11567 -0.0027004 -0.16924 -0.098017 -7.7032e-05 -0.19467 0.22594
1.9375 -0.050699 -0.059983 -0.055111 -0.04866 0 -0.047199 -0.057226 -0.058775 -0.069918 -0.059174 -0.099873 4.2538 0.0038115 -0.00033206 -0.00012786 0.033908 0.061156 0.053829 0.07467 0.10804 0.047796 0 0.19172 0 -0.00046155 0.0020949 -0.00070087 0.0035221 2.818 -0.091437 -0.049026 -0.048271 -0.056449 -0.050301 -0.078176 -0.069554 -0.077334 -0.08091 -0.2796 -0.2056 -0.25279 -0.26242 -0.17238 -0.14591 -0.12451 -0.023472 -0.175 -0.10362 -0.021705 -0.20749 0.20269
1.9414 -0.055867 -0.058026 -0.056265 -0.045431 0 -0.051282 -0.053187 -0.051552 -0.061686 -0.050824 -0.070698 4.2727 0.0017997 0.00054676 4.1539e-07 0.033939 0.059136 0.055311 0.078023 0.11071 0.04851 0 0.16177 0 -0.00027021 0.0014435 -0.00097863 0.0029275 2.4638 -0.071873 -0.044945 -0.044336 -0.052966 -0.040837 -0.061558 -0.057667 -0.064455 -0.069842 -0.276 -0.20041 -0.24971 -0.26147 -0.16636 -0.13516 -0.12536 -0.037051 -0.17159 -0.099112 -0.033452 -0.20809 0.17078
1.9453 -0.060928 -0.056645 -0.05914 -0.052866 0 -0.065723 -0.051209 -0.048084 -0.052751 -0.048472 -0.028184 4.2714 0.001652 0.0037904 0.0013888 0.034464 0.062139 0.056063 0.078825 0.10971 0.051446 0 0.12901 0 0.00021132 0.00089024 -0.00061788 0.0023133 2.1415 -0.045871 -0.049853 -0.049975 -0.052322 -0.039683 -0.041334 -0.045966 -0.045142 -0.050194 -0.27197 -0.19439 -0.2455 -0.25961 -0.15841 -0.12318 -0.12484 -0.049403 -0.16661 -0.092877 -0.043515 -0.2066 0.13506
1.9492 -0.063016 -0.05737 -0.061351 -0.065985 0 -0.080886 -0.050187 -0.046717 -0.042607 -0.05103 0.0086643 4.2304 0.00254 0.0071956 0.0025308 0.034352 0.065226 0.053228 0.074395 0.10377 0.055226 0 0.10057 0 0.00054834 0.00093349 0.00011171 0.0020928 1.9268 -0.021862 -0.061459 -0.062424 -0.052815 -0.044613 -0.026939 -0.039385 -0.024982 -0.023432 -0.26598 -0.18713 -0.23874 -0.25539 -0.14623 -0.10944 -0.12048 -0.056729 -0.15809 -0.082669 -0.04799 -0.20009 0.10456
1.9531 -0.062244 -0.060462 -0.061424 -0.074462 0 -0.084736 -0.048907 -0.045433 -0.032942 -0.053253 0.022653 4.1582 0.0024019 0.0079961 0.0025959 0.033432 0.064404 0.047328 0.066439 0.094706 0.05743 0 0.081839 0 0.00044789 0.0015349 0.00067362 0.0023363 1.8358 -0.007334 -0.071699 -0.0732 -0.052272 -0.050082 -0.02422 -0.039674 -0.011152 0.0030148 -0.25528 -0.17687 -0.22584 -0.24548 -0.12388 -0.09144 -0.10687 -0.051978 -0.14105 -0.06292 -0.039042 -0.18151 0.086618
1.957 -0.060823 -0.0642 -0.060045 -0.070733 0 -0.072533 -0.04754 -0.044536 -0.027828 -0.05038 0.010915 4.0844 0.0002545 0.0055728 0.0024846 0.032362 0.060096 0.042356 0.059759 0.087012 0.056692 0 0.073955 0 9.1252e-05 0.0020672 0.00073226 0.0026627 1.8224 -0.0046876 -0.071863 -0.073484 -0.050043 -0.05147 -0.030863 -0.042577 -0.0077718 0.018828 -0.24457 -0.16662 -0.21294 -0.23557 -0.10153 -0.073443 -0.093271 -0.047226 -0.12401 -0.043171 -0.030094 -0.16293 0.082162
1.9609 -0.060335 -0.065858 -0.059243 -0.056925 0 -0.051481 -0.047527 -0.046017 -0.030473 -0.042958 -0.013365 4.0279 -0.0026648 0.0023049 0.0037547 0.031841 0.055929 0.042154 0.058264 0.085097 0.054169 0 0.074644 0 -5.0106e-05 0.0019255 0.00050096 0.0026015 1.8314 -0.010835 -0.060218 -0.061518 -0.047509 -0.04817 -0.039106 -0.042167 -0.013489 0.016982 -0.22959 -0.15703 -0.19571 -0.22291 -0.074551 -0.054841 -0.073696 -0.0325 -0.10222 -0.018211 -0.010933 -0.13708 0.08637
1.9648 -0.059995 -0.063587 -0.060099 -0.043788 0 -0.035681 -0.04972 -0.050308 -0.039562 -0.03686 -0.031921 3.9766 -0.0041212 0.0013851 0.0063319 0.032029 0.054702 0.046674 0.061861 0.089782 0.05271 0 0.081459 0 0.00024356 0.0011831 0.00054045 0.0020737 1.8488 -0.020342 -0.044964 -0.045271 -0.04635 -0.043402 -0.042831 -0.037984 -0.023135 -0.0012731 -0.21306 -0.14768 -0.17691 -0.20925 -0.045881 -0.03602 -0.051952 -0.01415 -0.078697 0.0086411 0.011939 -0.1086 0.093934
1.9688 -0.057522 -0.057593 -0.061166 -0.041583 0 -0.035037 -0.052644 -0.054447 -0.04943 -0.037882 -0.036036 3.8991 -0.0031892 0.0036522 0.0076929 0.032618 0.055842 0.051902 0.066758 0.096974 0.054229 0 0.094048 0 0.0006322 0.00054754 0.0011302 0.0014841 1.8998 -0.029403 -0.038123 -0.036591 -0.046335 -0.041321 -0.042089 -0.036344 -0.032005 -0.02697 -0.19653 -0.1397 -0.15814 -0.19635 -0.018582 -0.017986 -0.03083 0.0040896 -0.055833 0.034632 0.034524 -0.080931 0.10358
1.9727 -0.051537 -0.049704 -0.059327 -0.050643 0 -0.047225 -0.053033 -0.054377 -0.054628 -0.045892 -0.032508 3.7807 -0.001226 0.0067778 0.0049979 0.033231 0.056611 0.053432 0.068575 0.10048 0.057715 0 0.11315 0 0.00052277 0.0006155 0.0018539 0.0013162 1.9999 -0.037836 -0.044565 -0.04092 -0.045249 -0.043791 -0.041375 -0.043321 -0.039289 -0.049754 -0.17999 -0.13824 -0.13949 -0.18709 0.0021675 -0.003716 -0.012679 0.021801 -0.036107 0.056508 0.055733 -0.05717 0.11771
1.9766 -0.043026 -0.041952 -0.052557 -0.060369 0 -0.059458 -0.048613 -0.049247 -0.054591 -0.054406 -0.036194 3.6424 -0.00048945 0.0077599 -0.0016485 0.033644 0.055279 0.050079 0.065534 0.097217 0.059921 0 0.13755 0 -0.00029015 0.0012326 0.0019011 0.0016427 2.1198 -0.0481 -0.056331 -0.051785 -0.041377 -0.049115 -0.044437 -0.056791 -0.047864 -0.065101 -0.16346 -0.13679 -0.12084 -0.17783 0.022917 0.010554 0.0054727 0.039513 -0.016382 0.078384 0.076942 -0.033409 0.138
1.9805 -0.034576 -0.035505 -0.042087 -0.058146 0 -0.058664 -0.04062 -0.042877 -0.053611 -0.056311 -0.056016 3.5223 -0.0018407 0.0060532 -0.0083556 0.033701 0.052746 0.044262 0.059387 0.090176 0.05828 0 0.16239 0 -0.0013243 0.0016862 0.00085746 0.002048 2.2031 -0.062314 -0.058796 -0.055892 -0.035974 -0.053385 -0.05116 -0.066916 -0.060638 -0.076165 -0.15143 -0.14331 -0.10637 -0.17545 0.030989 0.020339 0.014259 0.046894 -0.0047861 0.090149 0.086431 -0.021381 0.16164
1.9844 -0.028353 -0.030627 -0.031866 -0.040579 0 -0.041874 -0.033376 -0.040296 -0.055977 -0.05032 -0.086436 3.4365 -0.003929 0.0038875 -0.010441 0.033261 0.051159 0.039439 0.053833 0.085875 0.053369 0 0.18085 0 -0.0017996 0.0015331 -0.00080333 0.0020282 2.2154 -0.079346 -0.044143 -0.044984 -0.032737 -0.053307 -0.058659 -0.065458 -0.076493 -0.088434 -0.14224 -0.15487 -0.094532 -0.17743 0.031045 0.027288 0.017122 0.047741 0.0016684 0.095522 0.08851 -0.016774 0.18187
1.9883 -0.024752 -0.027181 -0.02564 -0.017109 0 -0.018717 -0.030907 -0.042715 -0.061267 -0.041865 -0.11101 3.3612 -0.0046919 0.003462 -0.0066312 0.032398 0.051401 0.037557 0.05194 0.088098 0.048558 0 0.18759 0 -0.0013551 0.0011275 -0.0020628 0.0014653 2.1656 -0.09393 -0.019806 -0.023907 -0.034369 -0.048507 -0.063979 -0.05417 -0.089304 -0.102 -0.13362 -0.16711 -0.083255 -0.18001 0.02985 0.033908 0.018988 0.047326 0.0072676 0.099806 0.08912 -0.013466 0.192
1.9922 -0.022702 -0.024881 -0.024193 -0.0027988 0 -0.0042797 -0.033492 -0.046246 -0.064549 -0.0376 -0.11429 3.2566 -0.0035701 0.0042995 -0.00026421 0.031595 0.052258 0.038629 0.054336 0.093738 0.047047 0 0.18085 0 -0.00038894 0.001224 -0.0022303 0.00073591 2.0748 -0.098794 -0.0033083 -0.0072514 -0.039591 -0.041706 -0.065143 -0.042944 -0.091317 -0.10901 -0.13548 -0.1915 -0.082105 -0.19363 0.0059494 0.03458 0.0027286 0.023981 -0.0026683 0.084335 0.063053 -0.033758 0.18897
1.9961 -0.020939 -0.023192 -0.025114 -0.0064662 0 -0.0078557 -0.037316 -0.04577 -0.061098 -0.038953 -0.092406 3.1079 -0.0020955 0.0039334 0.0038257 0.031524 0.05199 0.041767 0.059005 0.094989 0.048954 0 0.16193 0 0.00029961 0.0020788 -0.0014923 0.00038691 1.9342 -0.088973 -0.0073952 -0.007146 -0.043759 -0.036605 -0.06063 -0.03945 -0.07867 -0.099506 -0.13734 -0.2159 -0.080956 -0.20725 -0.017951 0.035251 -0.013531 0.00063586 -0.012604 0.068863 0.036986 -0.05405 0.17348
2 -0.018942 -0.021428 -0.025059 -0.023983 0 -0.025908 -0.037539 -0.039773 -0.050588 -0.040933 -0.054978 2.942 -0.0022483 0.0012152 0.0036213 0.032409 0.050334 0.045693 0.062478 0.086111 0.051047 0 0.13344 0 0.0001975 0.0030634 -0.00062346 0.00069321 1.7048 -0.065643 -0.028668 -0.022756 -0.042503 -0.034931 -0.049677 -0.041278 -0.054918 -0.071056 -0.14302 -0.24329 -0.084495 -0.22276 -0.048849 0.034688 -0.035348 -0.030819 -0.0279 0.046063 -0.00024166 -0.083025 0.14778
2.0039 -0.016929 -0.01932 -0.02237 -0.041681 0 -0.0443 -0.031991 -0.031113 -0.036657 -0.037014 -0.018468 2.8007 -0.0043435 -0.0017106 0.0011111 0.033598 0.048625 0.048308 0.061612 0.068411 0.049339 0 0.098736 0 -0.00055383 0.003259 -0.00021429 0.0014503 1.3641 -0.036392 -0.049943 -0.040512 -0.034834 -0.034857 -0.033999 -0.03888 -0.029496 -0.033272 -0.15263 -0.27376 -0.092881 -0.24022 -0.08698 0.03285 -0.06291 -0.070655 -0.048737 0.015688 -0.049005 -0.12097 0.1142
2.0078 -0.015289 -0.017458 -0.017858 -0.046411 0 -0.048244 -0.022362 -0.023322 -0.022963 -0.025107 0.0038007 2.6981 -0.0066844 -0.0014249 -0.00056599 0.033898 0.047897 0.046778 0.05513 0.048822 0.042266 0 0.062102 0 -0.0013819 0.0024023 -0.00022522 0.0021202 0.94714 -0.010955 -0.054083 -0.044744 -0.023055 -0.032206 -0.018291 -0.025868 -0.011743 -0.0022937 -0.16224 -0.30424 -0.10127 -0.25768 -0.12511 0.031013 -0.090472 -0.11049 -0.069573 -0.014687 -0.097769 -0.15892 0.075785
2.0117 -0.014183 -0.016825 -0.013559 -0.03429 0 -0.032972 -0.012311 -0.016955 -0.010402 -0.0091022 0.0088113 2.6065 -0.0073051 0.0027053 -0.00063531 0.032508 0.04712 0.03927 0.044243 0.033791 0.031831 0 0.028204 0 -0.0017939 0.0011515 -0.00025982 0.0022003 0.53091 0.0049524 -0.037108 -0.029824 -0.01047 -0.023767 -0.0073118 -0.0056285 -0.0046046 0.010958 -0.17046 -0.32985 -0.11313 -0.26679 -0.15886 0.030461 -0.11336 -0.14725 -0.089834 -0.046183 -0.15089 -0.19703 0.03746
2.0156 -0.013545 -0.017613 -0.011016 -0.012373 0 -0.0074647 -0.0046486 -0.010047 0.0017473 0.0047152 0.0047315 2.4833 -0.0059092 0.0070729 -0.00099466 0.029681 0.043649 0.027076 0.032074 0.024574 0.021978 0 -3.6659e-05 0 -0.0016824 0.00038957 -0.00014225 0.0015864 0.17857 0.01298 -0.0099615 -0.0042836 0.00016142 -0.010205 -0.0015931 0.012183 -0.0028059 0.0090713 -0.17858 -0.35511 -0.12526 -0.27529 -0.19229 0.030005 -0.13589 -0.18377 -0.11005 -0.077761 -0.20432 -0.23515 0.0049115
2.0195 -0.013322 -0.018544 -0.010601 0.0067179 0 0.011735 -0.00010754 -0.0016821 0.012798 0.012283 0.0052569 2.3115 -0.0039628 0.0070933 -0.0032369 0.026441 0.035707 0.014663 0.02209 0.018116 0.015784 0 -0.023016 0 -0.0012431 0.00033799 -9.8272e-05 0.00070857 -0.097551 0.019729 0.011053 0.015671 0.0063998 0.003875 0.0033536 0.020599 0.0028682 0.0058174 -0.18245 -0.37424 -0.13596 -0.27637 -0.21707 0.030674 -0.15063 -0.21124 -0.12577 -0.1044 -0.25141 -0.26625 -0.018722
2.0234 -0.013608 -0.017742 -0.011946 0.012861 0 0.012436 0.0019211 0.0059568 0.019906 0.013341 0.020214 2.114 -0.0029605 0.0020562 -0.0060595 0.023663 0.024564 0.0068402 0.016325 0.011682 0.013732 0 -0.042982 0 -0.00071569 0.00043506 -0.00036068 0.00030547 -0.31552 0.030365 0.015987 0.017765 0.0060688 0.012986 0.0124 0.020116 0.018171 0.014891 -0.17913 -0.38298 -0.14427 -0.2649 -0.22718 0.033254 -0.15214 -0.22335 -0.13387 -0.12268 -0.28774 -0.28542 -0.035064
2.0273 -0.014596 -0.014585 -0.014482 0.0042189 0 -0.0042876 0.0021868 0.0096296 0.02073 0.0098176 0.0478 1.9291 -0.002853 -0.0036707 -0.0062225 0.021512 0.014188 0.0053401 0.014413 0.0059165 0.014108 0 -0.060118 0 -0.00023252 5.9794e-05 -0.0007239 0.0009014 -0.475 0.043591 0.0061274 0.0018698 -0.00088171 0.014561 0.024958 0.015535 0.040407 0.038802 -0.1758 -0.39172 -0.15257 -0.25343 -0.23729 0.035835 -0.15366 -0.23545 -0.14196 -0.14095 -0.32407 -0.30459 -0.048512
2.0313 -0.016357 -0.01072 -0.017491 -0.012144 0 -0.025052 0.0013034 0.0086399 0.016325 0.003881 0.074161 1.7752 -0.0023502 -0.0047048 -0.0020837 0.019797 0.0084238 0.007958 0.014088 0.0034294 0.014781 0 -0.070139 0 0.00016986 -0.00074722 -0.00064097 0.0023245 -0.53969 0.052315 -0.0095609 -0.020468 -0.010256 0.010396 0.03434 0.010097 0.059677 0.066612 -0.15971 -0.38199 -0.15335 -0.22386 -0.22192 0.039957 -0.13316 -0.21965 -0.13584 -0.14214 -0.33461 -0.29958 -0.061008
2.0352 -0.018582 -0.0089746 -0.020006 -0.024923 0 -0.034423 0.00012423 0.0054982 0.010594 -0.0023794 0.082025 1.6392 -0.00063731 2.6439e-05 0.0042752 0.018737 0.0080543 0.010995 0.01295 0.0052225 0.014714 0 -0.066709 0 0.0004995 -0.0013547 0.00018555 0.0037107 -0.47122 0.049386 -0.021471 -0.034221 -0.014962 0.0046578 0.033675 0.0039062 0.065457 0.081794 -0.14064 -0.36795 -0.15237 -0.19007 -0.20058 0.044441 -0.10752 -0.19733 -0.12639 -0.13933 -0.33913 -0.28891 -0.068433
2.0391 -0.020486 -0.010947 -0.021241 -0.025965 0 -0.026544 -0.00043153 0.0027527 0.0065172 -0.0066877 0.063198 1.4952 0.0015627 0.0062171 0.0088043 0.019092 0.010337 0.012504 0.010352 0.0093809 0.014239 0 -0.047119 0 0.000797 -0.0012604 0.0013757 0.004126 -0.27276 0.033419 -0.024469 -0.031055 -0.010612 0.00032941 0.022584 -0.0029873 0.053608 0.073672 -0.11881 -0.34867 -0.1489 -0.15296 -0.17322 0.048795 -0.077147 -0.16832 -0.11338 -0.13195 -0.33552 -0.27153 -0.062763
2.043 -0.021104 -0.015493 -0.021301 -0.015964 0 -0.009061 -0.00040855 -0.00013234 0.0032136 -0.0076174 0.025413 1.3305 0.0028531 0.0085193 0.0092972 0.021358 0.0115 0.013265 0.008029 0.013356 0.014283 0 -0.015745 0 0.0011089 -0.00060534 0.0021325 0.0033641 0.0098901 0.0098501 -0.019374 -0.014748 -0.00068756 -0.0027337 0.0076106 -0.0084284 0.028798 0.043931 -0.088748 -0.3137 -0.13794 -0.10591 -0.12777 0.052761 -0.032597 -0.11923 -0.089707 -0.11084 -0.30757 -0.23404 -0.038841
2.0469 -0.019939 -0.019613 -0.021264 -0.0042544 0 0.003474 -0.0014973 -0.0058863 -0.0029087 -0.0065052 -0.01269 1.1534 0.0029462 0.0057829 0.0072076 0.024909 0.010113 0.014988 0.0088238 0.016846 0.015519 0 0.01864 0 0.001405 7.26e-05 0.0019743 0.0021854 0.32971 -0.013277 -0.011739 0.0016869 0.0047717 -0.0066948 -0.0041084 -0.010579 0.00095355 0.0044319 -0.058683 -0.27873 -0.12698 -0.058863 -0.082321 0.056727 0.011953 -0.070133 -0.06603 -0.089725 -0.27961 -0.19655 0.00020954
2.0508 -0.017522 -0.020939 -0.022146 -0.0020191 0 0.0010516 -0.0060754 -0.015447 -0.014103 -0.0075594 -0.035192 0.97975 0.0032058 0.0018047 0.0056984 0.02817 0.0083881 0.018041 0.014359 0.021762 0.018099 0 0.049547 0 0.0015329 0.00048399 0.0011961 0.0016756 0.67199 -0.030874 -0.0087861 0.0052873 -0.0026356 -0.013049 -0.011277 -0.01168 -0.021258 -0.030835 -0.029267 -0.23602 -0.11203 -0.014561 -0.033739 0.059393 0.056371 -0.017624 -0.039412 -0.063849 -0.23825 -0.15123 0.044141
2.0547 -0.015322 -0.019553 -0.023635 -0.013365 0 -0.014689 -0.015 -0.025784 -0.028646 -0.014709 -0.040229 0.81642 0.0051612 0.00098197 0.0062582 0.029829 0.010233 0.021116 0.023479 0.029407 0.02191 0 0.077001 0 0.0013266 0.00083702 0.00058272 0.0022427 1.0408 -0.043206 -0.01495 -0.0075726 -0.021672 -0.021142 -0.018396 -0.017264 -0.035185 -0.053504 -0.00014173 -0.18983 -0.095284 0.028504 0.016254 0.061475 0.10073 0.036424 -0.011471 -0.035828 -0.19084 -0.10238 0.082568
2.0586 -0.014879 -0.017572 -0.02404 -0.031368 0 -0.032708 -0.026186 -0.032541 -0.042262 -0.027584 -0.039738 0.65833 0.0085795 0.0035908 0.0075669 0.029861 0.017699 0.022858 0.032867 0.038371 0.026744 0 0.10517 0 0.00081339 0.0014209 0.00067116 0.0032082 1.4183 -0.053842 -0.028031 -0.028626 -0.041721 -0.029116 -0.029816 -0.030285 -0.044254 -0.063728 0.027214 -0.14399 -0.078662 0.068801 0.063995 0.063444 0.14247 0.087972 0.015569 -0.0086644 -0.14347 -0.05468 0.11153
2.0625 -0.016759 -0.017131 -0.021837 -0.043001 0 -0.041407 -0.035608 -0.034738 -0.051813 -0.040885 -0.048131 0.49728 0.011338 0.0056651 0.007543 0.029257 0.028958 0.023413 0.039445 0.045711 0.03207 0 0.13589 0 0.00028887 0.0020873 0.0013022 0.0034515 1.7499 -0.065559 -0.039501 -0.043913 -0.051731 -0.03587 -0.044627 -0.046493 -0.053999 -0.067669 0.042648 -0.10053 -0.062871 0.09043 0.096559 0.064653 0.16652 0.12267 0.036533 0.012723 -0.096319 -0.014708 0.13387
2.0664 -0.020167 -0.018763 -0.01746 -0.039586 0 -0.036675 -0.040153 -0.035945 -0.057263 -0.048526 -0.06973 0.32922 0.011425 0.0034925 0.0059698 0.028815 0.039637 0.024247 0.042578 0.05003 0.036713 0 0.16467 0 0.00011696 0.002322 0.0018687 0.0025319 1.9775 -0.077643 -0.040485 -0.044114 -0.049467 -0.041669 -0.057625 -0.057045 -0.067237 -0.072226 0.058082 -0.057082 -0.047079 0.11206 0.12912 0.065861 0.19057 0.15737 0.057498 0.03411 -0.049167 0.025264 0.1536
2.0703 -0.023542 -0.021434 -0.013454 -0.024248 0 -0.023581 -0.039834 -0.040156 -0.060166 -0.048867 -0.095296 0.15322 0.00898 -0.002082 0.0047154 0.028406 0.046262 0.026648 0.044153 0.052781 0.039091 0 0.18325 0 0.0004086 0.0018722 0.0019463 0.0011877 2.0823 -0.086227 -0.029608 -0.031125 -0.042134 -0.046828 -0.064511 -0.056535 -0.081682 -0.080365 0.062033 -0.022611 -0.035213 0.11631 0.14415 0.068022 0.19707 0.17324 0.070446 0.046821 -0.011833 0.051385 0.17025
2.0742 -0.025639 -0.023774 -0.012578 -0.0098017 0 -0.011742 -0.037411 -0.046803 -0.060877 -0.045753 -0.10961 -0.03213 0.0061359 -0.0060644 0.0055151 0.027566 0.04867 0.030574 0.046529 0.056215 0.038225 0 0.18592 0 0.00090554 0.001181 0.0016502 0.00068525 2.0881 -0.086849 -0.015593 -0.015965 -0.038148 -0.050248 -0.065183 -0.048174 -0.091302 -0.089438 0.057277 0.0050505 -0.026323 0.10737 0.14589 0.070905 0.19028 0.17483 0.077316 0.052952 0.018057 0.067004 0.17861
2.0781 -0.026235 -0.025068 -0.015471 -0.0085166 0 -0.0086495 -0.035782 -0.050749 -0.057863 -0.044122 -0.10299 -0.22757 0.0047926 -0.0040393 0.0080024 0.0266 0.049257 0.034823 0.050314 0.060317 0.034831 0 0.17334 0 0.0012098 0.0010456 0.0014159 0.0016222 2.021 -0.077331 -0.010885 -0.010051 -0.038866 -0.049873 -0.061938 -0.040497 -0.09031 -0.093121 0.052381 0.032518 -0.017512 0.098218 0.14738 0.073815 0.18326 0.17617 0.084064 0.058957 0.04774 0.082386 0.17365
2.082 -0.026016 -0.025272 -0.020063 -0.022149 0 -0.015406 -0.035585 -0.047633 -0.049803 -0.04465 -0.077695 -0.4285 0.0047325 0.0034992 0.010147 0.026637 0.050073 0.037971 0.053982 0.062335 0.031339 0 0.15083 0 0.0011358 0.0017994 0.0015081 0.0033455 1.8766 -0.059391 -0.020815 -0.016906 -0.038668 -0.044872 -0.055702 -0.038904 -0.07712 -0.085752 0.030765 0.036898 -0.018201 0.062483 0.11957 0.079908 0.14999 0.14818 0.076328 0.049797 0.052802 0.06935 0.15539
2.0859 -0.02586 -0.024523 -0.023278 -0.040443 0 -0.026713 -0.035057 -0.038767 -0.037895 -0.043076 -0.04529 -0.62521 0.0041446 0.011388 0.010383 0.028284 0.050804 0.039037 0.055469 0.059539 0.030367 0 0.12359 0 0.00082962 0.0028955 0.0017822 0.004532 1.6346 -0.038227 -0.03796 -0.030349 -0.032581 -0.037134 -0.045331 -0.040799 -0.055655 -0.066422 0.0091487 0.041278 -0.01889 0.026748 0.091762 0.086 0.11672 0.12019 0.068593 0.040637 0.057864 0.056315 0.12887
2.0898 -0.026136 -0.022966 -0.023471 -0.049132 0 -0.034401 -0.032037 -0.029983 -0.025616 -0.035053 -0.018622 -0.8105 0.0019299 0.014221 0.0089453 0.030401 0.04962 0.037563 0.053915 0.052252 0.032622 0 0.09397 0 0.00055376 0.0033777 0.0018925 0.0043429 1.3034 -0.020109 -0.047529 -0.039705 -0.022571 -0.030068 -0.030682 -0.039045 -0.033087 -0.040014 -0.015027 0.035394 -0.023376 -0.014378 0.057041 0.092703 0.078943 0.086826 0.056459 0.02778 0.053193 0.033713 0.099744
2.0938 -0.02645 -0.020969 -0.021448 -0.040761 0 -0.032451 -0.026099 -0.025498 -0.016046 -0.021489 -0.0044092 -0.98706 -0.00084251 0.010722 0.0071415 0.030737 0.045726 0.033625 0.049841 0.04387 0.036026 0 0.062853 0 0.0003974 0.0027732 0.0016648 0.0030572 0.93809 -0.0090279 -0.039704 -0.037477 -0.015482 -0.025599 -0.015123 -0.029717 -0.015415 -0.014225 -0.042357 0.016857 -0.032544 -0.062148 0.013798 0.10016 0.03562 0.046833 0.038904 0.010366 0.036523 -0.00067917 0.070465
2.0977 -0.025932 -0.019149 -0.019367 -0.019935 0 -0.020972 -0.018907 -0.023574 -0.0095203 -0.0086598 -0.00068387 -1.1657 -0.0020264 0.0042931 0.0057654 0.028164 0.040608 0.028007 0.043994 0.037915 0.037138 0 0.032277 0 0.00022845 0.0015005 0.0012445 0.0016755 0.60668 -0.0043778 -0.018173 -0.024097 -0.015128 -0.022397 -0.0036324 -0.016076 -0.0039562 0.0054193 -0.069688 -0.0016809 -0.041712 -0.10992 -0.029445 0.10761 -0.0077027 0.0068397 0.02135 -0.007048 0.019852 -0.035072 0.040657
2.1016 -0.023867 -0.017895 -0.01875 0.00044234 0 -0.0066612 -0.012733 -0.018884 -0.0039569 -0.0027364 0.0005245 -1.3555 -0.0008547 -0.00025966 0.0045906 0.024196 0.036487 0.022176 0.036602 0.035202 0.033959 0 0.0056739 0 -9.3197e-05 0.00042178 0.00091513 0.0010041 0.33965 -0.0015494 0.0026976 -0.0072954 -0.017627 -0.017357 0.0018435 -0.0052739 0.0046251 0.018715 -0.090817 -0.03386 -0.055221 -0.15193 -0.069844 0.11149 -0.042808 -0.025421 0.00082601 -0.023918 -0.007311 -0.076013 0.010652
2.1055 -0.020309 -0.016907 -0.019397 0.0083921 0 0.0012532 -0.008699 -0.0090488 0.0026305 -0.0041416 0.0073761 -1.5574 0.0010111 -0.00052896 0.0032573 0.02184 0.03378 0.01765 0.028093 0.03387 0.027769 0 -0.014437 0 -0.00051667 6.1593e-05 0.00081854 0.0011165 0.1205 0.0044763 0.0094591 0.0028533 -0.015401 -0.008959 0.004445 -0.0017669 0.0147 0.029458 -0.11116 -0.067769 -0.069281 -0.19321 -0.10988 0.11491 -0.076871 -0.0567 -0.020074 -0.040719 -0.035805 -0.11779 -0.016182
2.1094 -0.016242 -0.015435 -0.019865 0.00067219 0 -0.0024413 -0.0063233 0.0019678 0.0099869 -0.0073249 0.022448 -1.7672 0.0010986 0.0023037 0.0021052 0.022612 0.030598 0.015156 0.020243 0.0318 0.022284 0 -0.028147 0 -0.00084739 0.0002876 0.00085197 0.0015605 -0.072675 0.014961 -0.0001657 0.00021118 -0.0056223 0.0009044 0.0091039 -0.003967 0.027258 0.040694 -0.12673 -0.10289 -0.083592 -0.22791 -0.14445 0.11499 -0.10393 -0.081165 -0.040473 -0.055591 -0.064612 -0.15748 -0.034952
2.1133 -0.01304 -0.013139 -0.018754 -0.015771 0 -0.014546 -0.0045284 0.0075113 0.015791 -0.0061074 0.040336 -1.9836 -0.0012997 0.0052657 0.0017833 0.024785 0.025128 0.014396 0.015782 0.028717 0.020741 0 -0.036879 0 -0.00096264 0.0006618 0.00080141 0.001901 -0.2241 0.025985 -0.016633 -0.013179 0.0061243 0.0084721 0.017123 -0.0065181 0.038306 0.0507 -0.13247 -0.14051 -0.098418 -0.24908 -0.16774 0.10819 -0.11658 -0.091607 -0.059839 -0.066495 -0.094061 -0.19292 -0.042826
2.1172 -0.011505 -0.010643 -0.015624 -0.028923 0 -0.025184 -0.002953 0.0050449 0.017698 0.00066713 0.050679 -2.2096 -0.0043982 0.0062494 0.0022391 0.02496 0.01828 0.014661 0.016116 0.026014 0.023409 0 -0.040575 0 -0.00092554 0.00094355 0.00055568 0.0019974 -0.28634 0.03117 -0.026984 -0.027592 0.011019 0.011322 0.024342 -0.0051111 0.041558 0.053485 -0.13821 -0.17813 -0.11324 -0.27025 -0.19104 0.10139 -0.12923 -0.10205 -0.079205 -0.077398 -0.12351 -0.22835 -0.04082
2.1211 -0.01123 -0.0090627 -0.011107 -0.029642 0 -0.025119 -0.0023179 -0.0013483 0.015191 0.0083913 0.045357 -2.445 -0.0058261 0.0052497 0.0025657 0.021604 0.013422 0.01557 0.019379 0.025018 0.027659 0 -0.036907 0 -0.00087356 0.0011734 0.0002134 0.0018784 -0.22856 0.026539 -0.024526 -0.031508 0.0056235 0.0098616 0.024807 0.00054372 0.033342 0.04378 -0.13324 -0.20967 -0.12614 -0.27357 -0.19933 0.084719 -0.12569 -0.098068 -0.095663 -0.084219 -0.14803 -0.25258 -0.032147
2.125 -0.010962 -0.0089042 -0.0064982 -0.017445 0 -0.013213 -0.0036561 -0.0055117 0.009689 0.011047 0.024928 -2.6806 -0.0050669 0.0036526 0.0020309 0.016904 0.013124 0.017108 0.021308 0.025705 0.03036 0 -0.023835 0 -0.00084469 0.0013643 9.7967e-06 0.001557 -0.071034 0.013659 -0.012349 -0.019969 -0.0049864 0.0058092 0.016146 0.007125 0.015785 0.022395 -0.125 -0.23936 -0.13844 -0.27146 -0.20305 0.065044 -0.11721 -0.089697 -0.11124 -0.089797 -0.17104 -0.2734 -0.019267
2.1289 -0.0097289 -0.0094996 -0.0032259 -0.00067401 0 0.0022088 -0.0072553 -0.0057929 0.0031556 0.0061782 -0.0010717 -2.9031 -0.0037727 0.0027243 0.00098804 0.014841 0.016346 0.019088 0.018802 0.026981 0.030302 0 -0.0028071 0 -0.00076871 0.0013101 0.00012221 0.0010701 0.13272 -0.0014256 0.00053371 0.00054792 -0.012464 -0.00017349 0.0014591 0.0101 -0.0043125 -0.002869 -0.11533 -0.26577 -0.1498 -0.266 -0.20414 0.043545 -0.10659 -0.08007 -0.12585 -0.095214 -0.19218 -0.2909 -0.0028299
2.1328 -0.0077088 -0.0096338 -0.002258 0.0091327 0 0.0095873 -0.012276 -0.0064167 -0.0033251 -0.0038273 -0.02092 -3.1079 -0.0036924 0.0027103 0.00043608 0.017316 0.019298 0.020938 0.012934 0.027781 0.028605 0 0.021138 0 -0.00062137 0.00082053 0.00049137 0.00061758 0.34302 -0.012513 0.0060005 0.015564 -0.013023 -0.0086778 -0.013489 0.0063142 -0.019986 -0.022026 -0.10011 -0.27958 -0.15747 -0.24769 -0.19511 0.015025 -0.087713 -0.065612 -0.13679 -0.10002 -0.20611 -0.29563 0.016893
2.1367 -0.0059586 -0.0087192 -0.003519 0.0052145 0 0.0031612 -0.017249 -0.012171 -0.0098 -0.014389 -0.029415 -3.3064 -0.0045984 0.0030169 0.0007338 0.022292 0.019261 0.022239 0.0082784 0.027766 0.027183 0 0.042839 0 -0.00051509 9.1019e-05 0.0008064 0.00049663 0.55492 -0.017372 0.0014913 0.013184 -0.0099271 -0.019314 -0.024458 -0.0041146 -0.028446 -0.029925 -0.084902 -0.29339 -0.16515 -0.22937 -0.18608 -0.013494 -0.068838 -0.051153 -0.14772 -0.10482 -0.22005 -0.30036 0.038377
2.1406 -0.0052533 -0.0072731 -0.0057228 -0.0094467 0 -0.012422 -0.02089 -0.02229 -0.016535 -0.022086 -0.031155 -3.5167 -0.0045402 0.0029543 0.001135 0.025892 0.017288 0.023331 0.0088662 0.027257 0.02711 0 0.060518 0 -0.00057603 -0.0003217 0.0007151 0.00081427 0.77117 -0.01866 -0.0094133 -0.0059914 -0.0088777 -0.028969 -0.03053 -0.017251 -0.03202 -0.02988 -0.070519 -0.2956 -0.16902 -0.20849 -0.17557 -0.041094 -0.052161 -0.041696 -0.15489 -0.11186 -0.22861 -0.2969 0.05918
2.1445 -0.005262 -0.0062062 -0.0070525 -0.023953 0 -0.025531 -0.022552 -0.030319 -0.022965 -0.025852 -0.035499 -3.7483 -0.0021116 0.0022811 0.00081496 0.026237 0.016762 0.025012 0.014539 0.026866 0.028341 0 0.075623 0 -0.00074649 -4.8105e-06 0.00013945 0.0013171 0.96389 -0.021264 -0.01952 -0.028198 -0.01186 -0.033253 -0.032992 -0.027002 -0.035336 -0.030849 -0.05659 -0.29145 -0.17082 -0.18619 -0.16424 -0.068189 -0.036689 -0.034983 -0.15999 -0.12013 -0.23423 -0.28895 0.077637
2.1484 -0.004951 -0.0057245 -0.0064237 -0.027221 0 -0.026166 -0.022155 -0.030275 -0.027577 -0.026061 -0.047617 -3.9936 0.0018232 0.0012243 8.6567e-05 0.024993 0.01936 0.027454 0.021199 0.027153 0.030444 0 0.089209 0 -0.00078461 0.00083973 -0.00057729 0.0016041 1.075 -0.02827 -0.02194 -0.036619 -0.015771 -0.030226 -0.033438 -0.02876 -0.041221 -0.04012 -0.043169 -0.28611 -0.17207 -0.16445 -0.15335 -0.094136 -0.022266 -0.029412 -0.16443 -0.12872 -0.23932 -0.28035 0.093402
2.1523 -0.0037379 -0.0050433 -0.0042979 -0.016111 0 -0.013108 -0.019915 -0.022633 -0.028884 -0.023452 -0.063425 -4.2364 0.0048481 0.00017075 0.00011145 0.025112 0.022928 0.029586 0.024616 0.028205 0.032915 0 0.098793 0 -0.00051821 0.0015084 -0.00089369 0.0015361 1.0587 -0.0384 -0.013977 -0.02446 -0.016389 -0.022532 -0.032838 -0.022673 -0.048414 -0.057035 -0.035198 -0.26789 -0.16745 -0.14872 -0.14711 -0.10778 -0.019095 -0.036094 -0.16175 -0.14084 -0.23872 -0.2649 0.10572
2.1563 -0.0020476 -0.0032082 -0.0021741 0.0022425 0 0.005532 -0.016212 -0.013881 -0.026606 -0.019057 -0.072579 -4.4665 0.0053206 -0.00060238 0.0012776 0.027341 0.023766 0.029867 0.023979 0.029202 0.034634 0 0.099142 0 -8.6703e-05 0.0014326 -0.00054087 0.0013799 0.92034 -0.046552 0.00068798 -0.00017743 -0.012715 -0.01535 -0.031362 -0.013633 -0.052479 -0.072509 -0.027228 -0.24968 -0.16283 -0.13299 -0.14087 -0.12142 -0.015924 -0.042777 -0.15907 -0.15295 -0.23813 -0.24945 0.11133
2.1602 -0.00059175 -0.0001281 -0.0010944 0.015792 0 0.018258 -0.011554 -0.010129 -0.021853 -0.014377 -0.066622 -4.6854 0.0037501 -0.00097878 0.0022913 0.02935 0.02085 0.027744 0.021898 0.028587 0.033576 0 0.086361 0 0.00012877 0.00070111 0.00018176 0.0014985 0.70808 -0.046997 0.013455 0.019437 -0.0072091 -0.011896 -0.028276 -0.0075598 -0.048904 -0.074831 -0.022153 -0.22828 -0.15514 -0.12296 -0.13783 -0.12412 -0.019226 -0.05351 -0.15172 -0.16501 -0.23544 -0.23263 0.10503
2.1641 0.00077386 0.0032692 -0.00057613 0.016536 0 0.018094 -0.0064286 -0.011358 -0.015992 -0.010654 -0.045346 -4.9004 0.0018647 -0.00091615 0.0014311 0.028401 0.017248 0.024153 0.021292 0.025172 0.028055 0 0.061341 0 -0.00014157 -6.2095e-05 0.00062711 0.0019213 0.46893 -0.037213 0.016203 0.022344 -0.002485 -0.010911 -0.022173 -0.0069961 -0.036107 -0.057677 -0.0197 -0.20401 -0.14468 -0.1181 -0.13769 -0.11691 -0.028388 -0.06791 -0.14013 -0.17703 -0.23087 -0.21455 0.08319
2.168 0.0031638 0.0059035 0.00092364 0.0062246 0 0.0070432 -0.0010353 -0.011924 -0.0092539 -0.0075521 -0.016665 -5.1164 0.0006363 -0.00038607 -0.0012124 0.024581 0.01693 0.020405 0.022549 0.019404 0.018824 0 0.029402 0 -0.00077686 -0.00031371 0.00040058 0.0022855 0.21451 -0.019826 0.0075819 0.009754 0.0013521 -0.0085029 -0.01218 -0.0096645 -0.016482 -0.024756 -0.017248 -0.17974 -0.13422 -0.11323 -0.13755 -0.10971 -0.037549 -0.082309 -0.12855 -0.18905 -0.2263 -0.19648 0.047488
2.1719 0.0074334 0.0075561 0.0044399 -0.0053237 0 -0.0055347 0.004818 -0.0063642 -0.0006293 -0.002853 0.0090989 -5.3346 -0.00041308 0.00059241 -0.0032187 0.020992 0.020314 0.016703 0.023588 0.01333 0.0097193 0 -0.0032639 0 -0.0013619 -5.567e-05 -0.00022686 0.0022248 -0.072357 -0.0011742 -0.0048604 -0.006074 0.0060079 -0.0021546 0.00061545 -0.010684 0.0049111 0.01202 -0.01693 -0.15834 -0.12035 -0.11668 -0.13964 -0.084291 -0.051747 -0.092138 -0.11034 -0.19565 -0.22021 -0.17985 0.0051976
2.1758 0.012931 0.0090828 0.0094368 -0.0076125 0 -0.0092536 0.011398 0.0055468 0.010599 0.0058848 0.025652 -5.5574 -0.001972 0.0018799 -0.0020828 0.020603 0.023311 0.012049 0.022094 0.008835 0.0053213 0 -0.033019 0 -0.0015665 0.00028798 -0.00054885 0.0017687 -0.40646 0.012826 -0.0095244 -0.011735 0.012367 0.0073614 0.013377 -0.005952 0.023068 0.039561 -0.016691 -0.13705 -0.10635 -0.12043 -0.14181 -0.058205 -0.06613 -0.1018 -0.091879 -0.20205 -0.21407 -0.16327 -0.034539
2.1797 0.017757 0.011695 0.014367 0.0031308 0 0.0004437 0.018529 0.019189 0.02319 0.018832 0.033569 -5.7878 -0.0034728 0.0031795 0.0019548 0.023059 0.020983 0.0057151 0.017255 0.0057167 0.0071422 0 -0.059459 0 -0.0014165 0.00036857 -0.00013055 0.0013066 -0.78019 0.020716 0.00032467 -0.0019089 0.019243 0.017717 0.023842 0.0059049 0.035549 0.051195 -0.016417 -0.11971 -0.092561 -0.12545 -0.14325 -0.0291 -0.079094 -0.10535 -0.073145 -0.20487 -0.20846 -0.14881 -0.065532
2.1836 0.020458 0.015972 0.018248 0.0217 0 0.019277 0.025411 0.029726 0.034137 0.032873 0.038465 -6.023 -0.0033668 0.0040683 0.005707 0.024833 0.012035 -0.0014742 0.009547 0.0017695 0.01191 0 -0.083622 0 -0.001189 0.00021671 0.00070154 0.0011701 -1.167 0.026283 0.020631 0.018254 0.024745 0.027749 0.032495 0.023226 0.043368 0.050058 -0.01609 -0.10819 -0.079065 -0.13235 -0.14361 0.0044589 -0.089963 -0.099881 -0.054002 -0.20243 -0.20361 -0.13749 -0.08687
2.1875 0.021402 0.021362 0.021546 0.037859 0 0.036937 0.031063 0.035853 0.040947 0.043277 0.046405 -6.2509 -0.00097113 0.0041232 0.0060463 0.022589 -0.00027464 -0.0076488 -0.00027653 -0.0048222 0.014077 0 -0.10587 0 -0.0010748 7.8639e-05 0.0011252 0.001313 -1.531 0.035203 0.038998 0.037637 0.02834 0.037663 0.04179 0.041593 0.049741 0.046279 -0.015763 -0.096673 -0.06557 -0.13925 -0.14397 0.038018 -0.10083 -0.094415 -0.034858 -0.19999 -0.19876 -0.12617 -0.10162
2.1914 0.022332 0.026426 0.025392 0.043355 0 0.043952 0.035004 0.039299 0.043864 0.046907 0.059515 -6.4585 0.0022989 0.0031731 0.0031278 0.016349 -0.011246 -0.011722 -0.011229 -0.013054 0.010668 0 -0.12509 0 -0.00098397 6.4753e-05 0.00063613 0.0014302 -1.8275 0.049962 0.044133 0.046315 0.031161 0.046691 0.052634 0.054803 0.057423 0.049852 -0.016249 -0.095297 -0.056367 -0.14511 -0.14227 0.064511 -0.10458 -0.075275 -0.022342 -0.19126 -0.19746 -0.12217 -0.11369
2.1953 0.02452 0.029617 0.030005 0.037252 0 0.038071 0.037472 0.041658 0.045562 0.044381 0.074233 -6.6471 0.0039712 0.0015934 0.00035657 0.0093729 -0.018275 -0.014424 -0.02127 -0.019328 0.0040061 0 -0.13915 0 -0.00069265 5.6477e-05 -0.0003882 0.0013378 -2.0063 0.067161 0.034748 0.041055 0.034372 0.051719 0.061909 0.05773 0.066333 0.063766 -0.016886 -0.095801 -0.04796 -0.15077 -0.14019 0.089694 -0.10701 -0.0536 -0.011055 -0.18136 -0.19682 -0.11952 -0.12521
2.1992 0.027488 0.030168 0.034082 0.026283 0 0.025724 0.038918 0.042566 0.04833 0.039484 0.08329 -6.8359 0.0029322 0.00034592 0.00096934 0.0050627 -0.021507 -0.017285 -0.027483 -0.020495 -0.00041992 0 -0.14586 0 -0.00014974 -5.5262e-05 -0.00097289 0.0011567 -2.035 0.079519 0.020542 0.026937 0.037619 0.049538 0.064349 0.050427 0.073171 0.081754 -0.01877 -0.098965 -0.041879 -0.15585 -0.13836 0.10892 -0.10733 -0.029982 -0.0039402 -0.17087 -0.19786 -0.11988 -0.13568
2.2031 0.029625 0.028632 0.03591 0.020072 0 0.017407 0.039326 0.041023 0.05154 0.036349 0.080522 -7.0455 0.00063135 0.00045889 0.004713 0.0040876 -0.022042 -0.020693 -0.028141 -0.016906 0.00094498 0 -0.14388 0 0.00040015 -0.00015338 -0.00044589 0.0011118 -1.9308 0.081071 0.014355 0.014537 0.039253 0.040832 0.057547 0.039723 0.073507 0.09225 -0.023811 -0.10886 -0.041685 -0.15946 -0.13717 0.11305 -0.10233 -0.0014458 -0.0073884 -0.15886 -0.20318 -0.12789 -0.14245
2.207 0.029943 0.026699 0.035049 0.024303 0 0.020171 0.038141 0.037651 0.05216 0.03661 0.065559 -7.2763 -0.00033194 0.0021141 0.0080421 0.0044065 -0.020604 -0.023272 -0.024851 -0.012419 0.0064881 0 -0.13356 0 0.00061053 -1.4619e-05 0.00090464 0.0012312 -1.7641 0.071396 0.021999 0.013567 0.037951 0.031181 0.045042 0.03502 0.065077 0.086147 -0.028852 -0.11876 -0.041492 -0.16307 -0.13598 0.11718 -0.097333 0.027091 -0.010837 -0.14686 -0.2085 -0.13591 -0.14199
2.2109 0.028999 0.026195 0.032775 0.036438 0 0.03256 0.034967 0.034723 0.0479 0.038594 0.044892 -7.5043 0.0011683 0.0041458 0.0075845 0.003812 -0.018147 -0.02331 -0.021975 -0.011209 0.011119 0 -0.11726 0 0.00034774 0.00036332 0.0020567 0.0013241 -1.6137 0.05566 0.037988 0.026016 0.033994 0.026919 0.03399 0.040371 0.049918 0.06331 -0.038779 -0.1313 -0.047193 -0.16684 -0.13872 0.10369 -0.090676 0.050156 -0.025837 -0.13787 -0.21772 -0.15099 -0.1319
2.2148 0.028093 0.027802 0.030795 0.04727 0 0.04566 0.030296 0.033671 0.039722 0.038956 0.027972 -7.7038 0.0037064 0.0047594 0.0033072 0.0022404 -0.016672 -0.020575 -0.022997 -0.014313 0.011134 0 -0.098568 0 -0.00017392 0.00065316 0.0021552 0.0012454 -1.5066 0.040732 0.050331 0.043634 0.029077 0.029403 0.029379 0.050023 0.033607 0.033328 -0.05058 -0.14484 -0.055156 -0.17067 -0.14297 0.083427 -0.083383 0.071122 -0.045269 -0.13003 -0.22845 -0.16879 -0.11271
2.2188 0.027798 0.030483 0.029595 0.047674 0 0.049509 0.025455 0.033116 0.031023 0.035385 0.020786 -7.8736 0.0048883 0.0032335 -0.0016578 0.0016281 -0.018061 -0.016483 -0.027092 -0.019012 0.0074669 0 -0.0805 0 -0.00054493 0.00050284 0.0012437 0.0010895 -1.4018 0.030659 0.050022 0.052994 0.025074 0.0336 0.030326 0.052771 0.021895 0.0096798 -0.063163 -0.15804 -0.063885 -0.17499 -0.14843 0.060408 -0.076589 0.089011 -0.066371 -0.12352 -0.2396 -0.18749 -0.088586
2.2227 0.027566 0.032219 0.028199 0.035773 0 0.040296 0.021761 0.0301 0.024459 0.028326 0.021716 -8.0393 0.0038708 0.0010846 -0.0039932 0.0036661 -0.021674 -0.012599 -0.029588 -0.021398 0.004302 0 -0.064061 0 -0.00045186 -5.2397e-05 0.00017909 0.0010599 -1.2398 0.024789 0.037504 0.04565 0.022963 0.032895 0.031742 0.042027 0.017047 0.0010939 -0.079783 -0.16948 -0.076574 -0.18183 -0.16013 0.023143 -0.072367 0.091013 -0.096095 -0.12385 -0.25296 -0.21081 -0.065543
2.2266 0.026734 0.031582 0.025558 0.018809 0 0.023228 0.0197 0.023556 0.019895 0.020536 0.023076 -8.2257 0.0021421 0.0011705 -0.0028005 0.0077617 -0.023939 -0.0093966 -0.026383 -0.019646 0.0046792 0 -0.048481 0 0.00012213 -0.00055272 -0.00013796 0.0011907 -1.0101 0.019377 0.021424 0.025586 0.022582 0.025567 0.029179 0.022123 0.016602 0.0061194 -0.096403 -0.18091 -0.089263 -0.18867 -0.17183 -0.014122 -0.068145 0.093015 -0.12582 -0.12418 -0.26631 -0.23413 -0.048246
2.2305 0.025598 0.028846 0.022042 0.0078233 0 0.0090331 0.018873 0.016214 0.01558 0.014991 0.017312 -8.4284 0.0018226 0.0050285 0.00044228 0.011147 -0.021523 -0.0067054 -0.018153 -0.015223 0.0075634 0 -0.033102 0 0.0009037 -0.00054766 0.00050743 0.0013025 -0.77018 0.011014 0.011556 0.0069525 0.023081 0.016443 0.022012 0.0044497 0.015531 0.014827 -0.11204 -0.18941 -0.10175 -0.19782 -0.18663 -0.053114 -0.067259 0.082084 -0.15562 -0.1296 -0.27914 -0.25691 -0.037624
2.2344 0.025165 0.025637 0.019374 0.009153 0 0.0065044 0.018567 0.012478 0.010894 0.012884 0.0031606 -8.6157 0.0034036 0.010854 0.0038034 0.011041 -0.015301 -0.0049376 -0.010092 -0.011436 0.0091281 0 -0.019078 0 0.0015042 -6.4518e-05 0.001555 0.0012769 -0.59703 -0.00058505 0.011942 0.0029478 0.023604 0.012066 0.01273 -0.0027221 0.010258 0.016419 -0.12703 -0.19597 -0.11411 -0.20851 -0.20348 -0.093248 -0.06858 0.062598 -0.18546 -0.13839 -0.2916 -0.27932 -0.031377
2.2383 0.025889 0.023499 0.019018 0.019662 0 0.016304 0.018263 0.014153 0.0073067 0.013278 -0.012907 -8.7616 0.0053417 0.014505 0.0062924 0.0070104 -0.01048 -0.0051227 -0.0072671 -0.010918 0.0066903 0 -0.009141 0 0.0016466 0.00039818 0.0021931 0.0012986 -0.52364 -0.012023 0.019212 0.01495 0.02376 0.014399 0.0043771 -0.00050572 0.0015175 0.0071183 -0.14163 -0.20239 -0.1263 -0.21929 -0.22033 -0.13292 -0.070088 0.0425 -0.21491 -0.14741 -0.30394 -0.30144 -0.026812
2.2422 0.02695 0.022754 0.020697 0.029676 0 0.030446 0.017677 0.018484 0.0065126 0.014442 -0.021045 -8.8766 0.0058191 0.013174 0.0075929 0.0015516 -0.011872 -0.0073727 -0.010138 -0.014006 0.0012686 0 -0.0056255 0 0.0013233 0.00036781 0.0019798 0.0016992 -0.52549 -0.018036 0.026309 0.03152 0.023635 0.019413 -0.00078575 0.0040605 -0.006095 -0.007468 -0.14742 -0.20565 -0.13445 -0.23203 -0.23713 -0.16203 -0.075934 0.008262 -0.23522 -0.16213 -0.31325 -0.31693 -0.023366
2.2461 0.027002 0.022659 0.022597 0.031021 0 0.037989 0.016713 0.020785 0.0082534 0.015458 -0.015053 -9.0038 0.0046575 0.0083449 0.0072418 -0.0016673 -0.018773 -0.0097818 -0.014584 -0.018848 -0.0035843 0 -0.00874 0 0.00079036 -0.00012862 0.0010827 0.0025137 -0.56291 -0.014716 0.027868 0.038349 0.023339 0.021648 -0.001059 0.0064819 -0.0075121 -0.017019 -0.15321 -0.20891 -0.14259 -0.24478 -0.25393 -0.19114 -0.08178 -0.025977 -0.25552 -0.17685 -0.32255 -0.33241 -0.022604
2.25 0.025558 0.0225 0.023054 0.023315 0 0.032974 0.015715 0.019122 0.010686 0.016612 0.0028894 -9.1791 0.0033366 0.0047677 0.0047771 -0.00064975 -0.025079 -0.0097224 -0.016219 -0.022757 -0.005212 0 -0.016737 0 0.00038491 -0.00061016 6.3251e-05 0.0032675 -0.62525 -0.0023591 0.023273 0.030359 0.022549 0.019648 0.004469 0.0087212 -0.00093389 -0.014322 -0.15278 -0.2129 -0.14847 -0.25705 -0.26844 -0.2113 -0.088436 -0.061799 -0.26907 -0.19287 -0.33031 -0.34311 -0.026082
2.2539 0.023429 0.022308 0.022048 0.01348 0 0.018823 0.015721 0.016194 0.012877 0.018461 0.023121 -9.3964 0.0032292 0.0059345 0.00072881 0.0032035 -0.025065 -0.0066955 -0.014533 -0.023879 -0.0040822 0 -0.027545 0 0.0002775 -0.00065119 -0.00053862 0.0033233 -0.72733 0.014037 0.016065 0.015343 0.020721 0.01668 0.014453 0.014959 0.010838 -0.00022156 -0.14565 -0.21768 -0.15188 -0.26879 -0.28049 -0.22182 -0.095964 -0.099332 -0.27532 -0.21032 -0.3364 -0.34863 -0.033459
2.2578 0.02177 0.022502 0.021066 0.0095138 0 0.0058003 0.017934 0.016349 0.016099 0.020807 0.034683 -9.6106 0.0040629 0.010383 -0.00308 0.0060387 -0.019155 -0.0035711 -0.01285 -0.022296 -0.0028963 0 -0.039984 0 0.00035741 -0.00030959 -0.00052049 0.0024965 -0.86942 0.027496 0.011121 0.0064688 0.018035 0.016519 0.024603 0.025145 0.022318 0.017717 -0.13851 -0.22246 -0.1553 -0.28054 -0.29254 -0.23233 -0.10349 -0.13686 -0.28157 -0.22777 -0.34248 -0.35415 -0.042695
2.2617 0.020915 0.023024 0.021565 0.014212 0 0.0033561 0.022394 0.020852 0.021891 0.022797 0.032832 -9.7762 0.0042368 0.01286 -0.0047311 0.0046995 -0.013597 -0.0042971 -0.01455 -0.019882 -0.0038426 0 -0.053427 0 0.00036499 -3.0194e-05 -8.8009e-05 0.0012945 -1.0155 0.033626 0.011743 0.010929 0.016063 0.019313 0.029947 0.034303 0.028952 0.031135 -0.1225 -0.23331 -0.15707 -0.28937 -0.29898 -0.22655 -0.11029 -0.16811 -0.2769 -0.2456 -0.34678 -0.35134 -0.051783
2.2656 0.02035 0.02316 0.023567 0.023801 0 0.013177 0.027125 0.026453 0.029046 0.023924 0.022613 -9.8851 0.0025381 0.0096331 -0.0037969 -0.00037603 -0.014209 -0.0099973 -0.01963 -0.018873 -0.0067704 0 -0.066769 0 0.00016088 -0.00015223 0.00031702 0.00048931 -1.1199 0.033664 0.017975 0.024736 0.016943 0.021951 0.028867 0.038059 0.029848 0.036469 -0.10572 -0.24468 -0.1587 -0.29794 -0.30492 -0.21936 -0.11703 -0.19882 -0.27128 -0.26347 -0.35092 -0.3478 -0.060031
2.2695 0.019695 0.022343 0.025624 0.031678 0 0.028251 0.029157 0.028829 0.033577 0.024656 0.01544 -9.9694 -0.00061822 0.0026943 -0.0015525 -0.0051466 -0.020582 -0.017507 -0.024933 -0.020023 -0.0097263 0 -0.078279 0 -0.000128 -0.00056456 0.00033062 0.00043332 -1.1723 0.03325 0.026543 0.037214 0.021253 0.022093 0.024854 0.037288 0.027907 0.036183 -0.088777 -0.25912 -0.16123 -0.30534 -0.30944 -0.20828 -0.12311 -0.2253 -0.2638 -0.281 -0.35456 -0.34236 -0.067734
2.2734 0.019326 0.020992 0.026022 0.033402 0 0.038425 0.027096 0.027215 0.032566 0.025856 0.020549 -10.069 -0.003606 -0.0017198 0.00043135 -0.0052388 -0.02665 -0.022114 -0.027346 -0.021917 -0.010881 0 -0.086661 0 -0.00023783 -0.00086813 -5.7869e-05 0.00080641 -1.2057 0.037469 0.032496 0.040031 0.026639 0.021013 0.023612 0.036164 0.027565 0.035531 -0.07155 -0.27901 -0.16538 -0.31067 -0.31144 -0.19027 -0.12802 -0.24426 -0.25298 -0.2979 -0.35731 -0.33354 -0.07501
2.2773 0.019795 0.020273 0.02405 0.029094 0 0.037814 0.022931 0.025147 0.027905 0.027674 0.0375 -10.201 -0.0049942 0.00078778 0.0016939 0.00014237 -0.026871 -0.021812 -0.026461 -0.022229 -0.0098767 0 -0.091883 0 -4.1958e-05 -0.0008403 -0.00047497 0.0010235 -1.2564 0.046167 0.032136 0.032751 0.029148 0.022067 0.027959 0.036387 0.031748 0.038049 -0.054322 -0.29891 -0.16952 -0.316 -0.31343 -0.17227 -0.13293 -0.26323 -0.24216 -0.31481 -0.36006 -0.32472 -0.081283
2.2813 0.020802 0.020891 0.020357 0.022364 0 0.0283 0.020864 0.026436 0.025236 0.029248 0.055907 -10.35 -0.0044069 0.0081194 0.0027411 0.0072508 -0.021511 -0.018708 -0.024234 -0.01997 -0.007665 0 -0.094517 0 0.00031714 -0.00067376 -0.00044994 0.00083943 -1.3199 0.053705 0.02573 0.021425 0.026707 0.026681 0.035507 0.035125 0.039917 0.043294 -0.044856 -0.3232 -0.1777 -0.31995 -0.31481 -0.15201 -0.13632 -0.27303 -0.23249 -0.32974 -0.36042 -0.31518 -0.085767
2.2852 0.021167 0.02219 0.016396 0.017512 0 0.017022 0.023685 0.030723 0.028375 0.029605 0.063169 -10.493 -0.0022193 0.013376 0.0037405 0.010909 -0.015811 -0.01631 -0.022594 -0.016557 -0.0054737 0 -0.094227 0 0.00057014 -0.00072779 0.00017308 0.00051852 -1.3519 0.053561 0.01785 0.013134 0.021516 0.03242 0.04123 0.029376 0.048219 0.047892 -0.037333 -0.34859 -0.1869 -0.32355 -0.31603 -0.13119 -0.13932 -0.28054 -0.22312 -0.34417 -0.36017 -0.30546 -0.087984
2.2891 0.020043 0.022617 0.013578 0.017067 0 0.01071 0.029887 0.033552 0.034855 0.028627 0.054257 -10.618 0.0011013 0.011439 0.0038638 0.008949 -0.014435 -0.015859 -0.021824 -0.01454 -0.0040348 0 -0.089374 0 0.0005692 -0.0010765 0.0010542 0.00045032 -1.3114 0.043821 0.014301 0.011565 0.018553 0.035225 0.041924 0.020986 0.051673 0.048359 -0.033371 -0.37359 -0.197 -0.32706 -0.31733 -0.11089 -0.14182 -0.28597 -0.21478 -0.35743 -0.35845 -0.29624 -0.087496
2.293 0.018018 0.021152 0.012656 0.020564 0 0.011518 0.034476 0.031018 0.037654 0.026867 0.035443 -10.732 0.0050055 0.003914 0.0022379 0.0038126 -0.017275 -0.015747 -0.021154 -0.015196 -0.0034877 0 -0.078667 0 0.00037107 -0.0013639 0.0016075 0.00069236 -1.1968 0.028736 0.017486 0.016026 0.021028 0.033211 0.03798 0.015397 0.047202 0.043346 -0.040728 -0.3973 -0.20994 -0.3303 -0.31888 -0.092223 -0.14274 -0.2848 -0.20975 -0.36699 -0.35206 -0.28863 -0.083353
2.2969 0.016689 0.018251 0.013443 0.024731 0 0.016846 0.033039 0.02397 0.031838 0.02448 0.018869 -10.842 0.008372 -0.0025107 -0.00064442 -0.00018275 -0.020639 -0.014311 -0.020352 -0.017445 -0.0036263 0 -0.063287 0 9.6555e-05 -0.001142 0.0014893 0.00094426 -1.0378 0.015166 0.024024 0.022822 0.027002 0.028007 0.03146 0.015043 0.035758 0.03409 -0.048086 -0.42102 -0.22289 -0.33354 -0.32044 -0.073557 -0.14366 -0.28363 -0.20471 -0.37655 -0.34566 -0.28102 -0.074473
2.3008 0.017044 0.015361 0.014893 0.025229 0 0.022017 0.025432 0.017172 0.019459 0.020785 0.01276 -10.953 0.0095877 -0.0025354 -0.0029431 -0.0010664 -0.021813 -0.01239 -0.020168 -0.019228 -0.0041431 0 -0.046975 0 -0.00022305 -0.00034638 0.00088201 0.00092579 -0.86045 0.0073243 0.027145 0.027175 0.030714 0.022563 0.023617 0.015691 0.022018 0.023367 -0.063543 -0.43802 -0.23507 -0.33635 -0.32068 -0.056906 -0.14276 -0.27826 -0.2015 -0.38103 -0.33376 -0.27557 -0.061038
2.3047 0.018413 0.013607 0.01563 0.019537 0 0.023215 0.015746 0.014308 0.0076837 0.015299 0.015695 -11.063 0.0076852 0.0029799 -0.0031917 -0.00061514 -0.021705 -0.012445 -0.021138 -0.01977 -0.0048755 0 -0.033515 0 -0.00060733 0.00058134 0.00030229 0.00068089 -0.67174 0.004444 0.022322 0.025253 0.027662 0.018247 0.014926 0.011088 0.011518 0.013939 -0.08283 -0.45186 -0.24688 -0.33895 -0.32031 -0.041208 -0.141 -0.2709 -0.19915 -0.38312 -0.31925 -0.27115 -0.045424
2.3086 0.019211 0.013039 0.014873 0.0093612 0 0.019163 0.0088026 0.014369 0.0021763 0.0091196 0.019285 -11.177 0.0035465 0.0084553 -0.001883 -0.0016605 -0.023036 -0.015278 -0.022315 -0.020189 -0.0060536 0 -0.02392 0 -0.00096572 0.0010467 0.00011373 0.00046529 -0.47918 0.0028641 0.01137 0.016427 0.018692 0.014383 0.0068106 0.0011545 0.0069734 0.0072498 -0.10242 -0.46388 -0.25787 -0.34125 -0.31923 -0.025692 -0.13889 -0.26297 -0.19667 -0.38421 -0.30404 -0.2671 -0.031159
2.3125 0.018678 0.013108 0.013205 0.00036081 0 0.011554 0.0066246 0.013361 0.0025494 0.004741 0.015944 -11.299 -0.00033079 0.0092685 -0.0010399 -0.0044579 -0.026667 -0.018431 -0.021623 -0.02178 -0.0082263 0 -0.016179 0 -0.0010754 0.00077751 0.00021654 0.00039728 -0.31408 -0.000103 0.0012893 0.0046726 0.0092104 0.010185 0.0018248 -0.0062881 0.0064869 0.0027773 -0.12424 -0.46244 -0.26266 -0.34128 -0.31291 -0.011526 -0.13421 -0.25071 -0.19313 -0.37787 -0.28356 -0.26583 -0.020395
2.3164 0.017679 0.013605 0.012411 -0.0014406 0 0.0044805 0.0079224 0.0093108 0.0041214 0.0039733 0.0045482 -11.427 -0.001703 0.0057143 -0.0020827 -0.0062569 -0.030364 -0.018487 -0.01769 -0.024025 -0.011599 0 -0.0078933 0 -0.00080062 -1.7411e-05 0.00020626 0.00032608 -0.21995 -0.0042463 -0.001255 -0.0028854 0.0044156 0.006325 0.0012153 -0.0033288 0.0051946 -0.0016487 -0.14606 -0.46101 -0.26746 -0.3413 -0.30659 0.0026393 -0.12952 -0.23846 -0.18959 -0.37153 -0.26309 -0.26455 -0.012297
2.3203 0.017724 0.01491 0.014226 0.0057935 0 0.0025954 0.0103 0.0047588 0.0033804 0.0060536 -0.010075 -11.549 -0.00045991 0.0017164 -0.004245 -0.0045914 -0.031133 -0.014875 -0.011381 -0.024768 -0.015223 0 0.0008983 0 -0.00031921 -0.00088848 -0.00016884 8.41e-05 -0.213 -0.0076213 0.0050174 -0.00051706 0.0052041 0.0041668 0.002773 0.0089635 -0.00071605 -0.0083823 -0.16355 -0.45105 -0.26632 -0.33869 -0.2956 0.016349 -0.12388 -0.22408 -0.18395 -0.36171 -0.24313 -0.26498 -0.0042736
2.3242 0.01937 0.017319 0.018841 0.017972 0 0.0082296 0.012399 0.0038294 0.0010578 0.0082312 -0.02174 -11.654 0.0013784 0.00048814 -0.0052432 -0.00051592 -0.028205 -0.010765 -0.00547 -0.022519 -0.017039 0 0.0075156 0 -3.8515e-05 -0.0014885 -0.00070892 -0.00020137 -0.26196 -0.0087931 0.015645 0.011463 0.0084275 0.0038397 0.0023272 0.020802 -0.010737 -0.01788 -0.1776 -0.43435 -0.26047 -0.33401 -0.28091 0.029699 -0.1175 -0.20802 -0.17663 -0.34913 -0.22359 -0.26676 0.0047781
2.3281 0.021792 0.020373 0.024472 0.027933 0 0.019238 0.014042 0.0072796 0.00012589 0.0085768 -0.02669 -11.74 0.0016361 0.0020057 -0.0034863 0.002079 -0.02345 -0.009761 -0.0027089 -0.018287 -0.015249 0 0.0089906 0 -0.00021223 -0.0017032 -0.00091293 -0.00015851 -0.31797 -0.0076433 0.024542 0.026127 0.01065 0.0038784 -0.0018902 0.023619 -0.020117 -0.027384 -0.19166 -0.41764 -0.25462 -0.32932 -0.26623 0.043049 -0.11112 -0.19196 -0.16932 -0.33655 -0.20405 -0.26853 0.012279
2.332 0.023879 0.023117 0.028518 0.030738 0 0.029849 0.015183 0.011446 0.0019589 0.00813 -0.024137 -11.823 -2.5198e-05 0.0043217 0.00045477 0.00056614 -0.019244 -0.011963 -0.0039452 -0.014727 -0.010102 0 0.0042589 0 -0.00065313 -0.0015556 -0.00043553 0.00041631 -0.36831 -0.00441 0.028507 0.034708 0.011342 0.0032043 -0.0066183 0.018818 -0.023129 -0.031762 -0.19276 -0.39105 -0.23879 -0.31952 -0.24494 0.053985 -0.10588 -0.17429 -0.15905 -0.32273 -0.19422 -0.27346 0.013188
2.3359 0.025446 0.025031 0.02945 0.027048 0 0.034673 0.01572 0.012624 0.0054468 0.0099311 -0.015065 -11.92 -0.0020923 0.0062255 0.0044515 -0.0034209 -0.016528 -0.01384 -0.0077449 -0.013425 -0.0043716 0 -0.0060549 0 -0.0008958 -0.0011044 0.00056567 0.0012353 -0.45634 0.0012846 0.028377 0.033197 0.012608 0.0031803 -0.0059548 0.015576 -0.01683 -0.026515 -0.19384 -0.36444 -0.22294 -0.30972 -0.22364 0.064914 -0.10065 -0.15662 -0.14877 -0.30891 -0.18441 -0.2784 0.0037723
2.3398 0.027158 0.026582 0.027897 0.021971 0 0.032885 0.016526 0.011953 0.0096332 0.015778 -0.0015514 -12.035 -0.0030718 0.007836 0.0066087 -0.0056149 -0.015008 -0.012218 -0.011626 -0.01341 -0.0016601 0 -0.02151 0 -0.00068274 -0.00047283 0.0014919 0.0016879 -0.64261 0.0099827 0.026864 0.025284 0.016407 0.0070072 0.003306 0.020321 -0.0024805 -0.011034 -0.19039 -0.33708 -0.20467 -0.29862 -0.20191 0.073466 -0.097225 -0.13965 -0.13875 -0.29683 -0.18128 -0.28452 -0.015447
2.3438 0.029411 0.028718 0.026091 0.020775 0 0.028789 0.01986 0.01488 0.015902 0.024143 0.01341 -12.149 -0.0031306 0.0089753 0.0063978 -0.003781 -0.014552 -0.0080525 -0.013839 -0.012771 -0.0037092 0 -0.042676 0 -0.00025338 0.00010171 0.001716 0.0013855 -0.94438 0.021101 0.026036 0.019138 0.022518 0.016591 0.018733 0.030002 0.015883 0.010492 -0.18111 -0.30877 -0.18328 -0.28588 -0.17964 0.078955 -0.096133 -0.12356 -0.12905 -0.287 -0.18675 -0.29216 -0.040256
2.3477 0.031694 0.03187 0.026242 0.025264 0 0.028025 0.027661 0.025171 0.026423 0.031567 0.027057 -12.237 -0.0036712 0.0082201 0.0044232 -0.00026941 -0.015654 -0.0057998 -0.01447 -0.011687 -0.0089693 0 -0.069592 0 -9.0941e-05 0.00036802 0.0010222 0.0005485 -1.3137 0.032564 0.026789 0.020868 0.029113 0.030014 0.0345 0.03656 0.034002 0.031579 -0.17183 -0.28046 -0.16189 -0.27313 -0.15736 0.084443 -0.095041 -0.10748 -0.11934 -0.27718 -0.19221 -0.2998 -0.066123
2.3516 0.033284 0.035544 0.029203 0.033412 0 0.032798 0.038982 0.039911 0.040512 0.036083 0.038816 -12.286 -0.0053397 0.0044918 0.0016804 0.00054826 -0.018449 -0.0090268 -0.015247 -0.013375 -0.013738 0 -0.099643 0 -0.00037796 0.0002716 -0.00023987 -0.00016608 -1.6726 0.042099 0.029731 0.030193 0.034795 0.042445 0.046149 0.036865 0.049032 0.047633 -0.16086 -0.25726 -0.14079 -0.26117 -0.13988 0.083529 -0.098356 -0.095024 -0.11313 -0.27283 -0.20932 -0.30806 -0.091077
2.3555 0.034416 0.038867 0.034296 0.041663 0 0.040471 0.049592 0.051344 0.05363 0.039004 0.050667 -12.313 -0.0068043 -0.00066042 -0.00074901 -0.0027303 -0.021951 -0.016956 -0.018235 -0.021455 -0.014916 0 -0.12777 0 -0.00076495 2.8583e-05 -0.0013786 -0.00024118 -1.9677 0.048946 0.035387 0.041572 0.039719 0.049904 0.053065 0.036152 0.05979 0.058496 -0.14964 -0.23478 -0.11974 -0.24933 -0.12307 0.081715 -0.10229 -0.083076 -0.10741 -0.26925 -0.22806 -0.31641 -0.11548
2.3594 0.036373 0.041371 0.040078 0.04739 0 0.046509 0.055021 0.054171 0.060927 0.043204 0.064448 -12.345 -0.0058936 -0.003452 -0.001777 -0.0067116 -0.024897 -0.025508 -0.02424 -0.036171 -0.012081 0 -0.14949 0 -0.00073813 -8.5832e-05 -0.0018045 0.00026498 -2.1918 0.054224 0.043088 0.049116 0.044854 0.05236 0.057049 0.041089 0.06647 0.067298 -0.14059 -0.21542 -0.10019 -0.23886 -0.10904 0.07805 -0.10702 -0.072443 -0.10312 -0.26689 -0.24791 -0.32388 -0.1393
2.3633 0.040209 0.043149 0.045191 0.049781 0 0.048536 0.054479 0.050739 0.061846 0.049852 0.078419 -12.403 -0.0020504 -0.001401 -0.00090374 -0.0068176 -0.027323 -0.031439 -0.031964 -0.053406 -0.0073645 0 -0.16392 0 -0.00020417 -5.1004e-05 -0.0014064 0.00081976 -2.3628 0.05956 0.050232 0.050753 0.050574 0.05323 0.059682 0.05116 0.070444 0.076718 -0.13622 -0.20281 -0.083905 -0.23134 -0.10105 0.070383 -0.11345 -0.064655 -0.1019 -0.26716 -0.27015 -0.32944 -0.16015
2.3672 0.045448 0.044419 0.048777 0.049425 0 0.047635 0.051674 0.048526 0.060642 0.057146 0.087381 -12.486 0.0025963 0.0035885 0.00093233 -0.0025432 -0.030743 -0.034957 -0.038649 -0.067762 -0.0036378 0 -0.17358 0 0.00036117 -0.00015823 -0.00060431 0.00093058 -2.4927 0.065439 0.053639 0.048564 0.056126 0.055912 0.061611 0.058985 0.073772 0.08607 -0.13185 -0.1902 -0.067621 -0.22381 -0.093057 0.062717 -0.11988 -0.056867 -0.10068 -0.26742 -0.29238 -0.33501 -0.17427
2.3711 0.050233 0.04525 0.050578 0.047734 0 0.046296 0.051373 0.052486 0.061972 0.062182 0.087336 -12.572 0.0049713 0.00638 0.0015962 0.0015077 -0.036343 -0.038243 -0.041903 -0.076822 -0.0027415 0 -0.18103 0 0.0003966 -0.00069091 -2.6274e-05 0.00058614 -2.5807 0.070842 0.052248 0.046078 0.06021 0.060696 0.063543 0.059257 0.077894 0.09183 -0.13555 -0.18485 -0.056091 -0.22034 -0.090436 0.054201 -0.12442 -0.050152 -0.1006 -0.26627 -0.30743 -0.33587 -0.17979
2.375 0.052799 0.045858 0.05097 0.046576 0 0.045902 0.054993 0.060247 0.066174 0.063666 0.080218 -12.638 0.0040405 0.0033932 -0.00031064 0.00024397 -0.043091 -0.042009 -0.041428 -0.082471 -0.0049419 0 -0.1857 0 -0.00013268 -0.0015356 -2.9731e-05 0.00024386 -2.6266 0.074301 0.048438 0.045587 0.061761 0.064808 0.066398 0.055359 0.08213 0.090935 -0.14186 -0.18185 -0.046097 -0.21818 -0.089551 0.04541 -0.12834 -0.043784 -0.10091 -0.26465 -0.32016 -0.33522 -0.17873
2.3789 0.05273 0.046885 0.050851 0.047614 0 0.046438 0.059585 0.065026 0.069204 0.062487 0.072998 -12.676 0.0019518 -0.0037521 -0.0034258 -0.0064183 -0.04807 -0.044278 -0.039233 -0.088136 -0.0093933 0 -0.18442 0 -0.00066131 -0.0021681 -0.00044241 0.00040661 -2.6372 0.075079 0.046236 0.047551 0.060312 0.065168 0.069749 0.055406 0.083584 0.083636 -0.14964 -0.18007 -0.037145 -0.21671 -0.088989 0.037502 -0.1309 -0.036997 -0.10063 -0.26165 -0.32924 -0.33312 -0.17549
2.3828 0.050833 0.048864 0.051082 0.051176 0 0.047912 0.061088 0.062763 0.067138 0.059964 0.071012 -12.692 0.0019555 -0.0096372 -0.0040643 -0.013134 -0.048889 -0.042766 -0.038085 -0.094917 -0.014739 0 -0.17492 0 -0.00058769 -0.0021011 -0.00075333 0.0011671 -2.6131 0.073364 0.047876 0.051431 0.056125 0.061055 0.07085 0.062226 0.079158 0.073252 -0.16352 -0.1833 -0.032486 -0.21813 -0.089762 0.033229 -0.12781 -0.028482 -0.097999 -0.25293 -0.3233 -0.32508 -0.17284
2.3867 0.048051 0.051108 0.051624 0.055489 0 0.05082 0.058255 0.055733 0.060245 0.056248 0.072152 -12.701 0.0050501 -0.010181 0.00042713 -0.014403 -0.045724 -0.038009 -0.039454 -0.10058 -0.019516 0 -0.15869 0 0.00011014 -0.0013803 -0.00060344 0.0020901 -2.5342 0.069617 0.05193 0.056075 0.050389 0.054354 0.066508 0.06933 0.068296 0.063307 -0.17741 -0.18653 -0.027827 -0.21955 -0.090535 0.028955 -0.12473 -0.019966 -0.095366 -0.24421 -0.31736 -0.31703 -0.16932
2.3906 0.044754 0.051377 0.051131 0.05735 0 0.05455 0.053222 0.04917 0.052415 0.050807 0.068609 -12.709 0.0087652 -0.0062909 0.0083527 -0.010043 -0.040945 -0.033504 -0.04266 -0.1023 -0.022673 0 -0.1402 0 0.00084801 -0.00061185 -0.00012908 0.0025175 -2.3689 0.064078 0.054649 0.059146 0.045109 0.047631 0.056531 0.0679 0.054011 0.055039 -0.19123 -0.19094 -0.02544 -0.22112 -0.088858 0.029734 -0.1166 -0.0090935 -0.089116 -0.23035 -0.29952 -0.30573 -0.16046
2.3945 0.041025 0.047299 0.047711 0.054111 0 0.055895 0.048517 0.045248 0.046888 0.044046 0.055257 -12.714 0.0094469 -0.002473 0.014142 -0.0051287 -0.037022 -0.032528 -0.04575 -0.10008 -0.024286 0 -0.12325 0 0.0010136 -0.00044945 0.00018017 0.0020657 -2.1047 0.056958 0.052969 0.057111 0.042095 0.042152 0.044791 0.056695 0.041059 0.047615 -0.20503 -0.19604 -0.02436 -0.22278 -0.085772 0.033418 -0.10557 0.0031338 -0.080786 -0.21354 -0.27483 -0.29256 -0.14319
2.3984 0.037191 0.038695 0.040556 0.045526 0 0.050542 0.044191 0.041316 0.043076 0.037593 0.036173 -12.71 0.005852 -0.0021724 0.012984 -0.0045487 -0.035058 -0.034962 -0.047107 -0.097123 -0.025748 0 -0.10829 0 0.0005431 -0.001013 -1.4874e-05 0.00094885 -1.7719 0.048827 0.046346 0.04728 0.041441 0.037566 0.036119 0.043215 0.032762 0.040268 -0.21828 -0.20101 -0.02346 -0.22424 -0.082242 0.03766 -0.094206 0.015494 -0.072098 -0.19644 -0.24942 -0.27936 -0.11916
2.4023 0.033681 0.028559 0.031094 0.034024 0 0.037222 0.03832 0.034009 0.037675 0.032595 0.021934 -12.697 0.00046419 -0.0048092 0.0054959 -0.0080576 -0.03514 -0.037433 -0.046261 -0.096592 -0.028718 0 -0.093212 0 -6.826e-05 -0.0017882 -0.00053783 -0.00012552 -1.4319 0.040446 0.036335 0.030945 0.040938 0.033074 0.031985 0.034921 0.029138 0.033603 -0.2247 -0.20448 -0.024808 -0.22324 -0.073187 0.048822 -0.078782 0.029511 -0.058962 -0.17579 -0.215 -0.26579 -0.094158
2.4063 0.030364 0.021276 0.022422 0.023266 0 0.020516 0.03007 0.024041 0.028501 0.028182 0.019656 -12.686 -0.0028056 -0.007214 -0.0023369 -0.010991 -0.037267 -0.036526 -0.043465 -0.097864 -0.03335 0 -0.076367 0 -0.00027415 -0.0020872 -0.00085323 -0.00044831 -1.1409 0.032078 0.025246 0.014459 0.037457 0.028517 0.02958 0.031152 0.027621 0.028463 -0.23113 -0.20794 -0.026156 -0.22224 -0.064132 0.059985 -0.063357 0.043528 -0.045826 -0.15514 -0.18058 -0.25223 -0.073811
2.4102 0.026409 0.019221 0.017163 0.016186 0 0.0086919 0.021539 0.015914 0.016867 0.022383 0.025622 -12.69 -0.0022456 -0.0073339 -0.0043708 -0.0096473 -0.041119 -0.031806 -0.038899 -0.096215 -0.037468 0 -0.058376 0 4.5743e-05 -0.0016199 -0.00060364 0.00015383 -0.91736 0.02313 0.015522 0.0059682 0.029536 0.024296 0.025206 0.025339 0.025226 0.023916 -0.23241 -0.2096 -0.028524 -0.21934 -0.053143 0.073153 -0.048701 0.056341 -0.032193 -0.13605 -0.14767 -0.24066 -0.059652
2.4141 0.021157 0.02069 0.01544 0.013691 0 0.0074865 0.016051 0.012928 0.0063863 0.014746 0.028256 -12.711 0.00028343 -0.0060222 0.00020163 -0.0054034 -0.044936 -0.025881 -0.032561 -0.08651 -0.037968 0 -0.041101 0 0.0005727 -0.00066611 1.6099e-05 0.0011606 -0.7391 0.012773 0.0096177 0.0093903 0.018967 0.020466 0.018054 0.01442 0.020178 0.017259 -0.22883 -0.20956 -0.031855 -0.21465 -0.040326 0.088217 -0.034771 0.068017 -0.018093 -0.11844 -0.11617 -0.23097 -0.048757
2.418 0.015129 0.021228 0.014786 0.014427 0 0.015068 0.014722 0.013369 -0.00011496 0.0074974 0.018876 -12.739 0.0014705 -0.0053845 0.0064379 -0.0031612 -0.045578 -0.02189 -0.024871 -0.067717 -0.033533 0 -0.025448 0 0.00090757 0.0002307 0.00043656 0.0017491 -0.56655 0.0011691 0.0090108 0.020476 0.009789 0.016295 0.010286 0.0034711 0.012221 0.0067762 -0.22525 -0.20952 -0.035186 -0.20996 -0.027509 0.10328 -0.020841 0.079694 -0.0039925 -0.10083 -0.084676 -0.22128 -0.036993
2.4219 0.0098751 0.017326 0.012195 0.01539 0 0.022895 0.015128 0.012362 -0.0024357 0.0033994 -0.00015915 -12.753 -0.00011154 -0.0061004 0.0086762 -0.0059544 -0.040818 -0.021035 -0.017071 -0.044212 -0.026135 0 -0.010833 0 0.00087998 0.00068681 0.00026748 0.0014529 -0.37055 -0.0098964 0.01235 0.028953 0.005349 0.010979 0.0039186 -0.00055841 0.0023811 -0.005488 -0.2151 -0.20567 -0.039645 -0.20253 -0.015307 0.11825 -0.01237 0.086268 0.0072739 -0.090661 -0.0643 -0.21611 -0.022675
2.4258 0.0065881 0.009261 0.0066405 0.013262 0 0.022092 0.013577 0.0072214 -0.0024171 0.0024583 -0.01766 -12.743 -0.002826 -0.0068903 0.0058908 -0.011561 -0.03199 -0.022147 -0.010717 -0.022754 -0.01956 0 0.0031602 0 0.00056031 0.00064341 -0.00033185 0.00054337 -0.14778 -0.017775 0.014911 0.02581 0.005768 0.0048293 -0.0012973 0.0015716 -0.0071196 -0.014404 -0.20464 -0.20163 -0.044159 -0.19497 -0.0031361 0.13322 -0.0041644 0.092595 0.018403 -0.080857 -0.044463 -0.21117 -0.0074838
2.4297 0.0048676 0.00057458 -0.0001408 0.0063073 0 0.010175 0.0084998 0.00015513 -0.0022625 0.0014051 -0.023689 -12.711 -0.003946 -0.0063963 0.0020566 -0.014657 -0.023853 -0.023037 -0.0066582 -0.007876 -0.016055 0 0.015271 0 0.00010493 0.00024375 -0.00082394 -0.00021388 0.08039 -0.020723 0.011327 0.010136 0.0078291 -0.00047892 -0.0065202 0.00082431 -0.013322 -0.016059 -0.19398 -0.19617 -0.048288 -0.18685 0.0075309 0.14741 0.0019792 0.097205 0.027915 -0.073823 -0.029214 -0.20678 0.0055622
2.4336 0.0029728 -0.0052094 -0.0052699 -0.0040508 0 -0.0072013 0.0014184 -0.0047063 -0.0034457 -0.0029624 -0.017799 -12.672 -0.0025358 -0.0049111 0.0014949 -0.012096 -0.020983 -0.022103 -0.0045312 0.00035122 -0.014289 0 0.02344 0 -0.00032051 -0.00033032 -0.00080256 -0.00022545 0.28166 -0.019308 0.00025428 -0.010114 0.007284 -0.0031848 -0.011282 -0.0098114 -0.014151 -0.011757 -0.18301 -0.18849 -0.051823 -0.17788 0.015877 0.16039 0.0049412 0.099166 0.034935 -0.071061 -0.021042 -0.20325 0.014733
2.4375 -0.00067373 -0.0075989 -0.0073168 -0.013465 0 -0.020539 -0.0052196 -0.0063456 -0.0064913 -0.010054 -0.0082809 -12.638 -0.00023276 -0.003885 0.0043312 -0.0058061 -0.02376 -0.019148 -0.0032536 0.0047017 -0.010794 0 0.027362 0 -0.00051586 -0.0008874 -0.00031812 0.00043245 0.43328 -0.016258 -0.013357 -0.024068 0.0017979 -0.0032614 -0.013633 -0.025807 -0.010499 -0.007477 -0.17204 -0.1808 -0.055357 -0.16892 0.024223 0.17338 0.0079031 0.10113 0.041954 -0.068299 -0.012871 -0.19972 0.02048
2.4414 -0.0063068 -0.0092523 -0.0075896 -0.01745 0 -0.023325 -0.010625 -0.0080542 -0.010992 -0.015763 -0.0042428 -12.612 0.00070063 -0.0040448 0.0067833 -0.00058878 -0.027955 -0.015376 -0.001969 0.007409 -0.0036529 0 0.02965 0 -0.00029411 -0.0012023 0.00026128 0.0011306 0.53923 -0.014659 -0.02155 -0.025781 -0.0075422 -0.0029879 -0.013102 -0.034203 -0.0065516 -0.0087244 -0.16526 -0.17083 -0.055371 -0.15949 0.029541 0.1853 0.010635 0.10357 0.04753 -0.066482 -0.0080491 -0.19301 0.024471
2.4453 -0.013085 -0.013351 -0.0090685 -0.015218 0 -0.016558 -0.01585 -0.013427 -0.015719 -0.016913 -0.0083364 -12.588 -0.00019088 -0.0046122 0.0056112 0.00052262 -0.028522 -0.012796 -0.00051295 0.0084574 0.0051866 0 0.033822 0 0.00033331 -0.0011016 0.00062969 0.0012833 0.63132 -0.015744 -0.020252 -0.017927 -0.017097 -0.0054628 -0.012394 -0.027065 -0.0070162 -0.015474 -0.15932 -0.16038 -0.054679 -0.14997 0.034251 0.19701 0.013321 0.10611 0.052817 -0.064855 -0.0039 -0.18566 0.028348
2.4492 -0.020241 -0.020767 -0.014012 -0.01134 0 -0.0081979 -0.021791 -0.021896 -0.019284 -0.015217 -0.015992 -12.56 -0.0012416 -0.0045911 0.0016377 -0.0014368 -0.024009 -0.013088 0.00090241 0.0068958 0.011407 0 0.04097 0 0.0010327 -0.00063114 0.00073802 0.00084454 0.74899 -0.017974 -0.013722 -0.0091498 -0.023301 -0.012196 -0.014889 -0.010763 -0.013034 -0.022107 -0.15519 -0.14959 -0.052139 -0.14027 0.038752 0.20879 0.017513 0.11031 0.058668 -0.06169 0.0016205 -0.17645 0.033366
2.4531 -0.027652 -0.029463 -0.022296 -0.013034 0 -0.0080612 -0.027707 -0.029084 -0.021279 -0.016175 -0.020413 -12.53 -0.00067432 -0.0044105 -0.0014608 -0.0032275 -0.01734 -0.016275 0.0022783 0.0032919 0.012276 0 0.048883 0 0.0013148 -8.9269e-05 0.00066129 0.00025561 0.91181 -0.018375 -0.011853 -0.0079076 -0.025285 -0.021938 -0.020466 -0.0005662 -0.020667 -0.022615 -0.15588 -0.13786 -0.044666 -0.1301 0.042697 0.22074 0.025728 0.11895 0.066026 -0.054417 0.010804 -0.16228 0.040584
2.457 -0.035215 -0.036338 -0.0317 -0.024444 0 -0.021128 -0.032071 -0.031691 -0.022819 -0.023631 -0.018327 -12.508 0.0013448 -0.0056989 -0.0014891 -0.0028404 -0.012406 -0.020216 0.0040797 0.00039354 0.0092148 0 0.055039 0 0.0009204 0.00019772 0.0003951 -4.4954e-05 1.1091 -0.01544 -0.021953 -0.017481 -0.025622 -0.031855 -0.025116 -0.0061072 -0.024135 -0.016355 -0.15657 -0.12614 -0.037193 -0.11994 0.046641 0.23269 0.033944 0.12759 0.073384 -0.047143 0.019987 -0.1481 0.050696
2.4609 -0.041993 -0.039637 -0.039554 -0.042376 0 -0.043232 -0.034598 -0.031344 -0.02565 -0.03554 -0.012441 -12.501 0.0028365 -0.0092135 -0.0001465 -0.00082053 -0.010045 -0.021768 0.0070576 0.0011877 0.0064308 0 0.060572 0 6.4879e-05 0.00018157 -0.00011941 -1.8117e-05 1.3169 -0.011409 -0.041884 -0.034723 -0.028421 -0.039881 -0.025739 -0.0231 -0.021493 -0.0092001 -0.16013 -0.11494 -0.025093 -0.10915 0.051973 0.24456 0.047479 0.14175 0.083503 -0.034172 0.035147 -0.13073 0.063566
2.4648 -0.046385 -0.039887 -0.044216 -0.057484 0 -0.062376 -0.036831 -0.032981 -0.030576 -0.045484 -0.0099086 -12.51 0.0021482 -0.013263 -0.00076792 0.0013095 -0.0073244 -0.019003 0.011938 0.0064966 0.0069996 0 0.070744 0 -0.00072187 0.00015766 -0.00077849 5.3791e-05 1.5246 -0.011747 -0.060737 -0.052108 -0.035923 -0.045966 -0.024937 -0.039364 -0.017505 -0.0093082 -0.16485 -0.10397 -0.011122 -0.098111 0.057866 0.2564 0.063166 0.15814 0.094741 -0.018897 0.052724 -0.11206 0.078388
2.4688 -0.04734 -0.038924 -0.045392 -0.060681 0 -0.066006 -0.040457 -0.039451 -0.03688 -0.048559 -0.018189 -12.524 -0.0001976 -0.014595 -0.0040251 0.0031101 -0.00054294 -0.012578 0.019125 0.014773 0.010258 0 0.090648 0 -0.0010173 0.00048614 -0.0012266 -2.4292e-05 1.7402 -0.021514 -0.066806 -0.061437 -0.046273 -0.051094 -0.029557 -0.047445 -0.020533 -0.021358 -0.16948 -0.093417 0.003245 -0.087052 0.064042 0.2677 0.079336 0.17504 0.10621 -0.0030961 0.070763 -0.093832 0.094731
2.4727 -0.045287 -0.038219 -0.043638 -0.050062 0 -0.050252 -0.045287 -0.048267 -0.043324 -0.045738 -0.040137 -12.533 -0.0018924 -0.011095 -0.0066196 0.0053525 0.011238 -0.0049007 0.028317 0.024254 0.012932 0 0.11981 0 -0.00078378 0.0012269 -0.0010917 -0.00010061 1.9677 -0.041023 -0.056458 -0.057937 -0.054534 -0.055362 -0.043467 -0.049903 -0.035617 -0.043717 -0.17364 -0.085252 0.019827 -0.075887 0.071802 0.27603 0.098205 0.19479 0.11897 0.015641 0.091386 -0.078036 0.11324
2.4766 -0.041745 -0.037966 -0.039931 -0.032832 0 -0.024377 -0.049248 -0.054002 -0.049354 -0.042516 -0.070642 -12.533 -0.0010668 -0.0037219 -0.0047029 0.0084979 0.025385 0.0020898 0.038148 0.03487 0.012601 0 0.15091 0 -0.00027532 0.0020513 -0.00035204 0.00015148 2.182 -0.064319 -0.036904 -0.043495 -0.056435 -0.057432 -0.062146 -0.053 -0.059607 -0.069781 -0.1778 -0.077087 0.036409 -0.064722 0.079563 0.28436 0.11707 0.21454 0.13173 0.034379 0.11201 -0.062241 0.13462
2.4805 -0.038016 -0.037397 -0.035631 -0.020529 0 -0.0057762 -0.050407 -0.053652 -0.054893 -0.043485 -0.097649 -12.527 0.0018802 0.0040914 0.0015751 0.011747 0.037867 0.0082265 0.046365 0.047538 0.0099061 0 0.17409 0 0.00024645 0.0025153 0.00055556 0.00083472 2.3319 -0.082254 -0.02096 -0.026841 -0.051776 -0.056057 -0.075493 -0.057885 -0.082593 -0.091456 -0.17949 -0.071203 0.05106 -0.054705 0.086602 0.28771 0.13278 0.23146 0.14207 0.049873 0.1281 -0.053011 0.15734
2.4844 -0.034395 -0.035726 -0.032296 -0.020994 0 -0.0078009 -0.048748 -0.049251 -0.05905 -0.048331 -0.10867 -12.524 0.0045936 0.0088971 0.0074447 0.013888 0.046006 0.014261 0.050904 0.06157 0.0074829 0 0.1834 0 0.00065424 0.0024177 0.001037 0.0016466 2.3744 -0.088322 -0.018132 -0.018945 -0.044463 -0.051928 -0.076599 -0.059942 -0.094484 -0.10237 -0.17947 -0.066897 0.064375 -0.045482 0.093143 0.28763 0.14629 0.24643 0.15073 0.063123 0.14107 -0.048322 0.17661
2.4883 -0.030614 -0.032808 -0.030898 -0.033039 0 -0.029182 -0.045821 -0.045267 -0.059835 -0.052766 -0.099391 -12.532 0.0048258 0.0093593 0.0077839 0.014759 0.049523 0.020087 0.051334 0.073472 0.0071226 0 0.17963 0 0.00087066 0.0019159 0.00079394 0.0021122 2.3054 -0.082803 -0.028531 -0.025262 -0.039125 -0.047502 -0.067552 -0.055924 -0.091438 -0.09999 -0.17928 -0.062684 0.07745 -0.036394 0.099537 0.28721 0.15941 0.26107 0.15911 0.075985 0.15354 -0.044084 0.18632
2.4922 -0.026787 -0.029164 -0.030897 -0.047492 0 -0.053908 -0.042896 -0.043931 -0.055903 -0.052719 -0.077469 -12.553 0.0022852 0.0065919 0.0020352 0.0154 0.049763 0.02433 0.04937 0.079216 0.0083085 0 0.16779 0 0.00078788 0.0013473 3.0301e-05 0.0019871 2.1545 -0.071906 -0.043447 -0.04044 -0.037451 -0.044663 -0.056456 -0.048874 -0.077452 -0.086693 -0.17407 -0.061374 0.082981 -0.031542 0.1013 0.27585 0.16018 0.26501 0.15842 0.076567 0.15039 -0.054056 0.18292
2.4961 -0.023646 -0.025585 -0.03028 -0.053579 0 -0.06264 -0.039816 -0.043471 -0.048562 -0.047375 -0.057229 -12.586 -0.0012822 0.0029853 -0.0051998 0.016695 0.048454 0.025891 0.047705 0.078064 0.0094226 0 0.15206 0 0.00038766 0.0009873 -0.00073295 0.0014316 1.9525 -0.062535 -0.051512 -0.051016 -0.037493 -0.042659 -0.049271 -0.044302 -0.060654 -0.069003 -0.16886 -0.060065 0.088512 -0.026689 0.10307 0.26449 0.16095 0.26895 0.15772 0.077149 0.14725 -0.064028 0.16748
2.5 -0.021818 -0.022723 -0.027039 -0.045967 0 -0.047257 -0.035687 -0.040592 -0.041199 -0.038722 -0.048412 -12.628 -0.0036051 0.00070855 -0.0083974 0.018249 0.047 0.025519 0.047889 0.073692 0.0098505 0 0.13296 0 -7.8009e-05 0.00095905 -0.0010284 0.00082239 1.7056 -0.056942 -0.046071 -0.045615 -0.03617 -0.03877 -0.045218 -0.042624 -0.047685 -0.054199 -0.16176 -0.058877 0.090316 -0.024416 0.10228 0.24888 0.1553 0.2681 0.15219 0.071929 0.13674 -0.078811 0.14417
2.5039 -0.021111 -0.020858 -0.021056 -0.02787 0 -0.017106 -0.030271 -0.03399 -0.035923 -0.029176 -0.048426 -12.677 -0.0035435 0.00073569 -0.0058584 0.018935 0.046157 0.025261 0.049064 0.070747 0.010398 0 0.1088 0 -0.00016804 0.001271 -0.00070252 0.0004341 1.4049 -0.051506 -0.029211 -0.024837 -0.032137 -0.031271 -0.039751 -0.037945 -0.040088 -0.045375 -0.15255 -0.057825 0.087924 -0.025047 0.098611 0.22849 0.14242 0.26185 0.14119 0.060174 0.11794 -0.099015 0.11663
2.5078 -0.020703 -0.019847 -0.014647 -0.008643 0 0.0079834 -0.024307 -0.025165 -0.030842 -0.020152 -0.045164 -12.729 -0.0016186 0.0026097 -0.00045939 0.018413 0.045652 0.026149 0.048734 0.069896 0.011682 0 0.078927 0 0.00034821 0.0018296 5.0991e-05 0.00029817 1.0552 -0.040358 -0.010241 -0.0019086 -0.026272 -0.021599 -0.030495 -0.025441 -0.034415 -0.038716 -0.14334 -0.056774 0.085531 -0.025678 0.094941 0.2081 0.12954 0.2556 0.13019 0.048418 0.099139 -0.11922 0.08602
2.5117 -0.019981 -0.019204 -0.010999 0.002113 0 0.012343 -0.01852 -0.016354 -0.02153 -0.012403 -0.028132 -12.785 0.0007102 0.0049331 0.0037564 0.017641 0.044108 0.026795 0.044855 0.06667 0.01273 0 0.045609 0 0.001156 0.002394 0.00081528 0.00030345 0.68892 -0.020648 0.00028874 0.0074985 -0.019933 -0.013263 -0.01906 -0.0085722 -0.025279 -0.02626 -0.13203 -0.05295 0.080236 -0.030088 0.089588 0.18627 0.11065 0.24785 0.11411 0.033543 0.075349 -0.13886 0.052659
2.5156 -0.018974 -0.018313 -0.011639 0.00017498 0 -0.0045532 -0.012834 -0.0085273 -0.0059805 -0.0066186 0.0019996 -12.844 0.0022235 0.0064456 0.0052495 0.017652 0.039874 0.024812 0.037404 0.055894 0.011836 0 0.012944 0 0.0015645 0.0026184 0.0011463 0.00035082 0.34849 0.0046863 -0.0025807 -0.0019655 -0.013482 -0.0085027 -0.0076892 0.0031606 -0.0093068 -0.0030183 -0.12051 -0.048852 0.074653 -0.034872 0.084069 0.1643 0.091155 0.23995 0.097525 0.01836 0.051065 -0.15845 0.018746
2.5195 -0.017914 -0.016721 -0.015088 -0.011068 0 -0.028585 -0.0069156 -0.0016528 0.011883 -0.002977 0.033653 -12.906 0.0026764 0.0070673 0.0053708 0.018105 0.032554 0.019729 0.028199 0.037657 0.0089236 0 -0.015279 0 0.0011299 0.0022749 0.00080825 0.00038807 0.059855 0.028421 -0.014851 -0.020967 -0.0067565 -0.0062005 0.0037713 0.0041347 0.01214 0.027296 -0.10847 -0.04305 0.070356 -0.039944 0.079889 0.14495 0.073261 0.23536 0.081757 0.0063455 0.029709 -0.17388 -0.011377
2.5234 -0.016612 -0.014379 -0.0179 -0.022757 0 -0.041642 -0.0012943 0.0037898 0.024321 -0.00041685 0.053437 -12.969 0.0026904 0.0079439 0.0058154 0.017558 0.023902 0.014146 0.0195 0.018657 0.0065018 0 -0.036613 0 0.00014434 0.001499 -3.287e-05 0.00035828 -0.17259 0.043249 -0.026044 -0.033252 -0.00048236 -0.0033157 0.016143 -0.00099496 0.033033 0.053421 -0.095448 -0.034076 0.068454 -0.045548 0.078205 0.1305 0.058345 0.23695 0.067509 0.000233 0.013805 -0.18156 -0.034048
2.5273 -0.014568 -0.011643 -0.017226 -0.02581 0 -0.034022 0.0026003 0.0065441 0.026104 0.0027908 0.055559 -13.031 0.0029933 0.010182 0.0064463 0.015322 0.016986 0.011546 0.012829 0.0071172 0.0075739 0 -0.049566 0 -0.00055685 0.00076324 -0.00083795 0.00020822 -0.34731 0.045639 -0.026216 -0.02858 0.0036155 0.0017208 0.026992 -0.0020536 0.045875 0.064279 -0.082425 -0.025101 0.066552 -0.051152 0.076521 0.11605 0.043428 0.23854 0.053261 -0.0058795 -0.0020985 -0.18925 -0.048891
2.5313 -0.011712 -0.0090229 -0.012771 -0.016462 0 -0.010092 0.0038553 0.0061582 0.01906 0.0071685 0.044079 -13.092 0.0036023 0.01336 0.0058124 0.012654 0.014052 0.01291 0.0088064 0.0059373 0.012306 0 -0.053256 0 -0.00035625 0.00050673 -0.0010432 -1.2727e-05 -0.45055 0.037237 -0.012944 -0.0098499 0.0045152 0.0073315 0.030728 0.0057197 0.046377 0.05701 -0.068157 -0.013223 0.071118 -0.054703 0.080433 0.11172 0.038745 0.25205 0.045699 0.0013233 -0.0048456 -0.18378 -0.057886
2.5352 -0.0087441 -0.0067999 -0.0066828 0.0010372 0 0.015574 0.003328 0.0042639 0.010342 0.010874 0.028004 -13.149 0.0036396 0.015489 0.0033423 0.011622 0.01487 0.015746 0.007477 0.010646 0.017112 0 -0.048106 0 0.00054379 0.00072553 -0.00052465 -0.00010793 -0.46623 0.023541 0.0066475 0.010541 0.0033941 0.010594 0.024146 0.016544 0.036471 0.038608 -0.053555 -0.0005677 0.077413 -0.057704 0.08584 0.11009 0.036799 0.26874 0.039926 0.012088 -0.0040735 -0.1748 -0.061785
2.5391 -0.0064249 -0.0047965 -0.0016853 0.016514 0 0.028006 0.0030483 0.0034621 0.0060805 0.010971 0.014917 -13.204 0.002091 0.014831 0.0004179 0.012711 0.017015 0.016615 0.0083376 0.013967 0.017651 0 -0.03664 0 0.0012968 0.00094494 0.00024696 0.00013 -0.39899 0.010894 0.020515 0.020581 0.0028395 0.010416 0.011335 0.020166 0.02311 0.02016 -0.038663 0.011982 0.085304 -0.059802 0.092216 0.11086 0.037811 0.28762 0.036109 0.025999 -0.00031619 -0.16321 -0.058236
2.543 -0.0045433 -0.0024794 0.00092025 0.020177 0 0.021083 0.0041895 0.0046417 0.0066231 0.0062852 0.0078617 -13.26 -0.00098953 0.011881 -0.00089813 0.013993 0.017778 0.014489 0.010117 0.012308 0.0131 0 -0.022727 0 0.001221 0.00065542 0.00058921 0.00069232 -0.28041 0.003245 0.019994 0.016214 0.0043147 0.0085157 0.0013138 0.012195 0.013355 0.0089286 -0.022789 0.024176 0.09858 -0.058852 0.10186 0.1197 0.048804 0.31391 0.038899 0.050535 0.013518 -0.14281 -0.044407
2.5469 -0.0018913 0.00061852 0.0019249 0.00957 0 0.00093631 0.0058423 0.0057939 0.007609 -0.00092898 0.0055284 -13.321 -0.0039602 0.0093069 7.0663e-05 0.01313 0.016057 0.011421 0.011117 0.007946 0.0073712 0 -0.0092038 0 0.00045064 -0.00017333 0.00023799 0.0012849 -0.14811 0.00022474 0.0060372 0.002095 0.006639 0.0072113 -0.0002635 -0.002224 0.009372 0.0045314 -0.0069154 0.03637 0.11186 -0.057902 0.11151 0.12854 0.059798 0.3402 0.041689 0.07507 0.027352 -0.1224 -0.021567
2.5508 0.0024526 0.0044263 0.0032946 -0.0077204 0 -0.018085 0.0060574 0.0040323 0.0051154 -0.0063706 0.0035176 -13.39 -0.004568 0.0095552 0.0020643 0.01018 0.012798 0.010037 0.010352 0.0054688 0.0057505 0 0.0039302 0 -0.00021298 -0.00099508 -0.0003815 0.0015438 -0.021316 -0.002238 -0.011075 -0.012561 0.0072908 0.0066741 0.0033135 -0.014129 0.0073217 0.001139 0.0085304 0.044834 0.12526 -0.05538 0.11816 0.13799 0.073481 0.36267 0.04585 0.099674 0.040303 -0.10292 0.0036993
2.5547 0.0078476 0.0081927 0.0065115 -0.018433 0 -0.022442 0.0040287 -0.0010826 -0.00064036 -0.0070262 -0.0038143 -13.467 -0.0019003 0.012388 0.0032669 0.007953 0.0099487 0.010765 0.0085168 0.0068157 0.0099986 0 0.018532 0 -9.9924e-05 -0.0011181 -0.0005559 0.00136 0.099174 -0.0086903 -0.018587 -0.018839 0.0051917 0.0048711 0.0033518 -0.018522 0.001068 -0.0072615 0.023764 0.051446 0.13874 -0.052078 0.12334 0.14775 0.0885 0.38325 0.050693 0.12431 0.052815 -0.083882 0.023702
2.5586 0.012374 0.010891 0.011372 -0.013008 0 -0.0081524 0.00092722 -0.0065422 -0.0063321 -0.0035053 -0.019801 -13.544 0.002406 0.014941 0.002918 0.0091663 0.0089686 0.01178 0.0075066 0.01002 0.01665 0 0.034958 0 0.00067157 -0.00028025 1.1126e-06 0.00098834 0.2083 -0.020175 -0.010123 -0.011848 0.0019335 0.00029092 -0.0050441 -0.016224 -0.012294 -0.022601 0.038558 0.057113 0.15133 -0.048887 0.12699 0.15634 0.10261 0.40141 0.054761 0.14715 0.063384 -0.066402 0.035242
2.5625 0.01462 0.011995 0.016062 0.0066334 0 0.016259 -0.0015116 -0.0085143 -0.0093266 0.00061649 -0.041164 -13.613 0.0051026 0.014406 0.001512 0.013305 0.0099994 0.011386 0.0086212 0.012222 0.020158 0 0.049548 0 0.0013147 0.0011329 0.00083206 0.00080184 0.28099 -0.032495 0.0095748 0.0065554 0.00015626 -0.0056839 -0.017814 -0.010041 -0.029434 -0.041336 0.049719 0.054944 0.15664 -0.04662 0.11795 0.15533 0.10921 0.39955 0.052412 0.15506 0.057858 -0.061791 0.040669
2.5664 0.015173 0.012082 0.018556 0.02747 0 0.03507 -0.0028112 -0.0059371 -0.0097985 0.0018046 -0.057321 -13.67 0.0039294 0.010728 -0.00018711 0.016736 0.012018 0.0099405 0.011124 0.012986 0.017823 0 0.055911 0 0.0011339 0.0023805 0.0011546 0.00091586 0.2833 -0.038531 0.027598 0.02711 0.00098384 -0.0095281 -0.026012 -0.0016083 -0.042508 -0.055744 0.06088 0.052775 0.16195 -0.044354 0.10891 0.15432 0.11581 0.3977 0.050063 0.16297 0.052333 -0.057181 0.043321
2.5703 0.016151 0.0127 0.018437 0.034823 0 0.036082 -0.0035965 -0.0012386 -0.0092432 -0.00051661 -0.05659 -13.721 -0.00036108 0.0066506 -0.0018333 0.016262 0.013656 0.0091852 0.012754 0.014206 0.01186 0 0.049503 0 0.00018252 0.0028795 0.00060661 0.0010632 0.19591 -0.033275 0.031927 0.037214 0.0033641 -0.0086954 -0.02424 0.0075831 -0.044175 -0.057459 0.068012 0.046271 0.16036 -0.044143 0.089859 0.14368 0.1134 0.37952 0.040526 0.1564 0.032376 -0.063502 0.042588
2.5742 0.019156 0.015436 0.017732 0.024187 0 0.019655 -0.0035338 0.0026407 -0.0076903 -0.0032518 -0.036054 -13.775 -0.0045294 0.0051535 -0.0031639 0.012504 0.014081 0.010013 0.011814 0.017144 0.0069134 0 0.031493 0 -0.00079041 0.0025265 -0.00042565 0.00087109 0.020521 -0.017705 0.020476 0.029709 0.0058578 -0.0037202 -0.014461 0.01445 -0.032393 -0.042538 0.071811 0.036179 0.15306 -0.045632 0.062528 0.12507 0.10352 0.34783 0.025041 0.13786 0.00047963 -0.078868 0.0343
2.5781 0.023749 0.020764 0.019709 0.0057997 0 -0.000675 -9.4028e-05 0.005715 -0.0030691 -0.0015619 -0.0061361 -13.835 -0.0056062 0.0068762 -0.0034901 0.0094037 0.013393 0.011367 0.008696 0.0202 0.0057458 0 0.0080689 0 -0.0010203 0.001655 -0.0012002 0.00028725 -0.23658 0.0017523 0.0034388 0.010459 0.0086313 0.0028943 -0.0022245 0.016431 -0.011918 -0.015561 0.07561 0.026088 0.14576 -0.047122 0.035196 0.10646 0.093645 0.31615 0.0095566 0.11933 -0.031417 -0.094234 0.01598
2.582 0.028104 0.027579 0.026216 -0.0026257 0 -0.0072296 0.0096451 0.011083 0.0066038 0.0078022 0.016237 -13.895 -0.0033862 0.0099087 -0.0021187 0.010163 0.012167 0.011388 0.0051429 0.019768 0.0072217 0 -0.014683 0 -0.00038524 0.00075644 -0.0012987 -0.00027304 -0.57746 0.017867 -0.0034694 -0.003339 0.013351 0.0095995 0.0091699 0.01578 0.0084029 0.011264 0.071195 0.012977 0.12889 -0.052328 -0.0044973 0.073171 0.069217 0.26308 -0.017173 0.078773 -0.083179 -0.124 -0.0093505
2.5859 0.031148 0.033895 0.035681 0.010081 0 0.0090686 0.025438 0.021442 0.020753 0.023871 0.021642 -13.942 -0.00034703 0.011754 0.00057189 0.013701 0.010376 0.0091852 0.001923 0.012881 0.0080422 0 -0.035906 0 0.00053042 0.00019002 -0.00090838 -0.00024799 -0.9993 0.027643 0.0094321 0.0043055 0.021231 0.017255 0.019958 0.019523 0.021087 0.025709 0.06667 -0.00017484 0.11189 -0.057583 -0.044355 0.039688 0.044595 0.20971 -0.044053 0.037925 -0.13521 -0.15396 -0.035747
2.5898 0.033863 0.038266 0.043855 0.039113 0 0.041488 0.042439 0.03565 0.036171 0.041471 0.016944 -13.974 0.000846 0.011258 0.0028476 0.015311 0.006598 0.005099 -0.0025795 -0.0012564 0.0059889 0 -0.060383 0 0.00096882 1.7834e-05 -0.00049864 0.00054004 -1.4695 0.033785 0.037936 0.033972 0.031551 0.027652 0.030755 0.03271 0.025076 0.025437 0.059641 -0.0119 0.09469 -0.063272 -0.083588 0.0048532 0.018276 0.15597 -0.071876 -0.0053477 -0.18802 -0.18451 -0.060805
2.5938 0.038241 0.040871 0.047165 0.06696 0 0.071541 0.054217 0.049114 0.049317 0.054368 0.019821 -13.997 -0.00022804 0.0088227 0.002888 0.010893 -0.0015173 -0.00054147 -0.011156 -0.02182 0.0014371 0 -0.093626 0 0.00062225 4.1336e-06 -0.00033207 0.0016316 -1.9269 0.041727 0.066232 0.06808 0.042188 0.04096 0.040569 0.051522 0.026966 0.021598 0.049242 -0.021706 0.077203 -0.069543 -0.12198 -0.0318 -0.010326 0.10172 -0.10097 -0.051883 -0.24188 -0.21586 -0.088546
2.5977 0.044866 0.043337 0.045869 0.07703 0 0.081858 0.058017 0.057803 0.058695 0.059685 0.0429 -14.022 -0.0016814 0.0053265 0.00051425 0.00061569 -0.01542 -0.0081652 -0.024903 -0.04733 -0.0038355 0 -0.13587 0 -0.00016823 -0.00021794 -0.0003454 0.0022264 -2.3208 0.054947 0.078243 0.083963 0.051332 0.05495 0.048979 0.065037 0.036736 0.031025 0.038844 -0.031512 0.059717 -0.075814 -0.16037 -0.068453 -0.038927 0.047462 -0.13006 -0.098418 -0.29573 -0.24721 -0.12474
2.6016 0.051713 0.047387 0.043993 0.066482 0 0.068668 0.057247 0.06184 0.065303 0.060116 0.081602 -14.051 -0.0014778 0.0013347 -0.0024796 -0.011394 -0.03381 -0.017944 -0.041468 -0.075387 -0.0087512 0 -0.18031 0 -0.00074104 -0.00086401 -0.00043305 0.0018175 -2.6497 0.072272 0.069567 0.072583 0.058442 0.066687 0.058773 0.065659 0.060046 0.061878 0.027558 -0.034689 0.050547 -0.080048 -0.18444 -0.095064 -0.059555 0.01176 -0.151 -0.13257 -0.33355 -0.26838 -0.16915
2.6055 0.055669 0.053361 0.04583 0.047757 0 0.044606 0.058453 0.064977 0.071257 0.061656 0.11698 -14.074 0.00050257 -0.0026621 -0.0038714 -0.020602 -0.052514 -0.028261 -0.056225 -0.1019 -0.013713 0 -0.21707 0 -0.00064098 -0.0017717 -0.0006826 0.00062864 -2.9522 0.088838 0.050616 0.046407 0.063821 0.074676 0.073767 0.057658 0.092515 0.10492 0.016134 -0.036838 0.042665 -0.083966 -0.20629 -0.12012 -0.078948 -0.021071 -0.17068 -0.1648 -0.36889 -0.28798 -0.21306
2.6094 0.055582 0.059871 0.052224 0.037983 0 0.029622 0.06534 0.070475 0.07808 0.068304 0.13116 -14.082 0.0025217 -0.0057644 -0.0028958 -0.025232 -0.066646 -0.035963 -0.065447 -0.12192 -0.019687 0 -0.23958 0 7.9945e-05 -0.0024489 -0.001221 -0.00053862 -3.2514 0.09949 0.038361 0.029059 0.067924 0.079299 0.092895 0.053871 0.12107 0.13911 0.0057902 -0.036815 0.039076 -0.086845 -0.22083 -0.13863 -0.093305 -0.044033 -0.18527 -0.18907 -0.39524 -0.30236 -0.2453
2.6133 0.053946 0.064951 0.060271 0.045544 0 0.036637 0.075444 0.077654 0.085802 0.078423 0.12152 -14.081 0.0028858 -0.0069548 -0.00060367 -0.02644 -0.073599 -0.038731 -0.068735 -0.13236 -0.026992 0 -0.24801 0 0.00096735 -0.0024402 -0.001874 -0.0009462 -3.5128 0.10199 0.043288 0.035779 0.071411 0.081578 0.10786 0.062911 0.13246 0.14766 -0.0020991 -0.031853 0.045243 -0.087363 -0.21875 -0.14227 -0.096214 -0.044564 -0.18829 -0.19524 -0.40119 -0.30489 -0.26074
2.6172 0.055409 0.067843 0.066722 0.064834 0 0.062651 0.082645 0.082693 0.092985 0.086398 0.10128 -14.085 0.0015787 -0.0060084 0.0014487 -0.026276 -0.074543 -0.037239 -0.068756 -0.13432 -0.035082 0 -0.24744 0 0.0015241 -0.0017445 -0.0021377 -0.0005151 -3.668 0.098103 0.062057 0.061895 0.07543 0.082069 0.10912 0.080106 0.12278 0.13094 -0.0099885 -0.026891 0.05141 -0.087882 -0.21667 -0.1459 -0.099124 -0.045095 -0.19132 -0.20142 -0.40715 -0.30743 -0.26303
2.6211 0.06317 0.069927 0.071492 0.082566 0 0.09177 0.083072 0.082852 0.097406 0.088308 0.087074 -14.102 1.2884e-05 -0.0038976 0.0025731 -0.026089 -0.073231 -0.034629 -0.068853 -0.1323 -0.043149 0 -0.24317 0 0.0015245 -0.00089085 -0.0016232 0.00013774 -3.6879 0.092177 0.081513 0.08869 0.080933 0.081068 0.095352 0.092095 0.10038 0.10483 -0.014073 -0.02081 0.064466 -0.088008 -0.20069 -0.13408 -0.092245 -0.027163 -0.1832 -0.19077 -0.39478 -0.30131 -0.2592
2.625 0.076281 0.073905 0.077516 0.089214 0 0.10751 0.078783 0.07971 0.097266 0.086025 0.085296 -14.125 -0.00060746 -0.0020519 0.0029853 -0.026602 -0.073124 -0.033686 -0.070732 -0.1307 -0.050533 0 -0.23738 0 0.0010844 -0.00053999 -0.00053531 0.00025744 -3.6305 0.088364 0.090151 0.1001 0.08729 0.079427 0.076441 0.090626 0.079427 0.086591 -0.016857 -0.014346 0.079878 -0.087999 -0.17994 -0.11698 -0.082017 -0.0029148 -0.17127 -0.17437 -0.37614 -0.29223 -0.25268
2.6289 0.09018 0.08171 0.087052 0.085795 0 0.10465 0.07587 0.078022 0.092588 0.08543 0.088999 -14.127 -0.0004431 -0.0011647 0.0028684 -0.02847 -0.075156 -0.034673 -0.073936 -0.13088 -0.056569 0 -0.22964 0 0.00050874 -0.00093376 0.00038895 -0.00038642 -3.6046 0.088033 0.087225 0.094925 0.092023 0.078599 0.065735 0.081156 0.069472 0.081187 -0.019128 -0.0090876 0.094755 -0.088938 -0.15867 -0.098083 -0.071576 0.021798 -0.15843 -0.1569 -0.3562 -0.28334 -0.24217
2.6328 0.099993 0.092747 0.098505 0.081386 0 0.091817 0.079014 0.081306 0.085885 0.090325 0.086564 -14.089 -0.00055361 -0.00080396 0.001925 -0.031834 -0.077755 -0.036001 -0.076975 -0.13142 -0.060481 0 -0.21981 0 8.2209e-05 -0.0016976 0.00052073 -0.0013235 -3.6816 0.089093 0.082218 0.084996 0.092812 0.079737 0.068824 0.077342 0.06975 0.08002 -0.019139 -0.0091537 0.10727 -0.094061 -0.13509 -0.071293 -0.060191 0.048563 -0.14156 -0.13473 -0.3305 -0.27522 -0.22674
2.6367 0.10383 0.10389 0.10739 0.084804 0 0.083478 0.087657 0.088624 0.08115 0.098287 0.073131 -14.014 -0.0015197 -0.00023206 2.1981e-05 -0.0353 -0.078805 -0.036725 -0.078745 -0.13091 -0.061937 0 -0.21017 0 -5.1811e-05 -0.0021943 -4.8942e-05 -0.0018478 -3.8416 0.087945 0.085851 0.083288 0.090209 0.082976 0.079989 0.087405 0.072455 0.071919 -0.01915 -0.0092198 0.11978 -0.099185 -0.11151 -0.044503 -0.048806 0.075328 -0.12469 -0.11257 -0.30481 -0.2671 -0.21049
2.6406 0.10351 0.11137 0.11059 0.097817 0 0.088516 0.097015 0.095717 0.081426 0.10294 0.054868 -13.922 -0.0027557 0.0004143 -0.0020813 -0.036245 -0.077788 -0.037864 -0.079106 -0.12998 -0.061809 0 -0.20483 0 9.7449e-05 -0.002101 -0.00056623 -0.0016883 -4.0063 0.083019 0.10071 0.093605 0.087985 0.087669 0.089358 0.10643 0.071211 0.05516 -0.020348 -0.017269 0.12246 -0.11063 -0.097443 -0.021466 -0.044901 0.088329 -0.11279 -0.09947 -0.28732 -0.26695 -0.20104
2.6445 0.10244 0.11328 0.10933 0.11451 0 0.10432 0.10244 0.099172 0.0867 0.10051 0.043737 -13.83 -0.0031922 -0.00023806 -0.0031473 -0.033102 -0.076399 -0.041122 -0.078622 -0.13067 -0.062089 0 -0.2076 0 0.00040469 -0.0016686 -0.0003252 -0.00125 -4.1222 0.077233 0.11919 0.10971 0.090043 0.092977 0.092643 0.12175 0.066811 0.039631 -0.02226 -0.030125 0.11923 -0.12587 -0.089097 -0.00068803 -0.045497 0.093046 -0.10387 -0.09183 -0.27478 -0.2716 -0.20353
2.6484 0.10274 0.11071 0.10761 0.126 0 0.12017 0.10289 0.099311 0.093977 0.09384 0.048468 -13.737 -0.0024484 -0.0039565 -0.0027336 -0.027584 -0.077266 -0.046753 -0.078146 -0.13443 -0.064639 0 -0.22012 0 0.00067416 -0.0014402 0.00064684 -0.0011945 -4.2064 0.076891 0.12982 0.122 0.096562 0.097856 0.093457 0.12494 0.065655 0.038349 -0.024542 -0.043857 0.11461 -0.1418 -0.082391 0.018927 -0.047246 0.095533 -0.096013 -0.08588 -0.26383 -0.2773 -0.21698
2.6523 0.10418 0.10684 0.10777 0.12622 0 0.12606 0.10073 0.099152 0.099686 0.089949 0.069105 -13.622 -0.0011732 -0.01147 -0.0017516 -0.024164 -0.08184 -0.053258 -0.078673 -0.14121 -0.069785 0 -0.24159 0 0.00071969 -0.0017319 0.0015891 -0.0017617 -4.3157 0.087149 0.12622 0.12447 0.10343 0.10076 0.09718 0.11808 0.073442 0.056928 -0.032252 -0.070452 0.089724 -0.16781 -0.099746 0.02148 -0.065918 0.065311 -0.10373 -0.10472 -0.27627 -0.29858 -0.2368
2.6563 0.10529 0.10467 0.10827 0.11524 0 0.1196 0.099063 0.10103 0.10255 0.093555 0.097999 -13.473 -0.00026774 -0.021465 -0.0014508 -0.026685 -0.089129 -0.059243 -0.08133 -0.15047 -0.076148 0 -0.26933 0 0.000492 -0.0023808 0.0016798 -0.0025005 -4.4807 0.10735 0.11146 0.11705 0.10598 0.10038 0.10448 0.10969 0.090346 0.089897 -0.039962 -0.097047 0.064839 -0.19383 -0.1171 0.024033 -0.084589 0.03509 -0.11145 -0.12357 -0.28872 -0.31986 -0.25989
2.6602 0.10536 0.1052 0.10612 0.099055 0 0.10649 0.099448 0.10471 0.10452 0.10332 0.12491 -13.297 6.0171e-05 -0.030771 -0.0019511 -0.035177 -0.096353 -0.065008 -0.087103 -0.16224 -0.081944 0 -0.29942 0 0.00016905 -0.0029632 0.00074134 -0.0026895 -4.6813 0.13031 0.095285 0.1042 0.10358 0.097516 0.1117 0.10617 0.11141 0.12528 -0.050799 -0.12787 0.031626 -0.22268 -0.14599 0.01602 -0.11 -0.0096904 -0.12748 -0.15418 -0.31266 -0.34642 -0.28625
2.6641 0.10516 0.10735 0.10138 0.086556 0 0.095602 0.10198 0.10874 0.10903 0.11406 0.14218 -13.116 0.00038302 -0.035937 -0.0021928 -0.046025 -0.10115 -0.071752 -0.096203 -0.1765 -0.086513 0 -0.32725 0 7.4746e-05 -0.0032161 -0.00064088 -0.0020547 -4.8819 0.14667 0.087239 0.092518 0.10063 0.096252 0.11642 0.10801 0.13048 0.15198 -0.064723 -0.16286 -0.0098045 -0.25432 -0.18626 -0.0024176 -0.14206 -0.068834 -0.15173 -0.19642 -0.34795 -0.37818 -0.31547
2.668 0.106 0.10945 0.098293 0.085092 0 0.093249 0.10655 0.11288 0.1179 0.1219 0.14758 -12.942 0.0012913 -0.03551 -0.0015382 -0.055308 -0.10361 -0.079309 -0.10746 -0.19161 -0.09062 0 -0.34867 0 0.00041278 -0.0032411 -0.0016209 -0.001089 -5.0748 0.15116 0.091126 0.088496 0.10264 0.10185 0.12049 0.11243 0.14358 0.1643 -0.078647 -0.19786 -0.051235 -0.28597 -0.22653 -0.020855 -0.17411 -0.12798 -0.17598 -0.23865 -0.38324 -0.40994 -0.34318
2.6719 0.10833 0.11088 0.10154 0.096482 0 0.10024 0.1133 0.11835 0.12937 0.12666 0.14427 -12.769 0.0026947 -0.031504 -0.0010888 -0.061843 -0.10626 -0.085404 -0.11835 -0.20413 -0.095323 0 -0.36163 0 0.0010196 -0.0033391 -0.0017222 -0.00064863 -5.2775 0.14576 0.10414 0.095698 0.11126 0.11619 0.1269 0.11756 0.14953 0.16228 -0.095042 -0.23181 -0.095015 -0.31455 -0.27496 -0.052147 -0.20706 -0.19443 -0.20787 -0.28797 -0.42747 -0.44013 -0.36268
2.6758 0.11149 0.11245 0.11132 0.11559 0 0.11247 0.12171 0.12559 0.1389 0.12983 0.13859 -12.573 0.0039127 -0.028535 -0.0028396 -0.066974 -0.11179 -0.087766 -0.12588 -0.21105 -0.10059 0 -0.36711 0 0.0014087 -0.0037003 -0.0010949 -0.0011986 -5.4882 0.13729 0.11982 0.11198 0.12273 0.13472 0.13485 0.12293 0.1491 0.15037 -0.11159 -0.2657 -0.13894 -0.34294 -0.32388 -0.084217 -0.24006 -0.26133 -0.24023 -0.33773 -0.47224 -0.47023 -0.37066
2.6797 0.11475 0.11546 0.12269 0.13294 0 0.12379 0.12976 0.13243 0.14226 0.13155 0.13628 -12.338 0.0043514 -0.030589 -0.0073135 -0.07184 -0.12025 -0.086913 -0.1282 -0.21227 -0.10497 0 -0.36821 0 0.0011524 -0.0042661 -0.00030625 -0.0024108 -5.6611 0.13178 0.13199 0.12942 0.13122 0.14862 0.1396 0.12745 0.14437 0.13582 -0.127 -0.29555 -0.17776 -0.36697 -0.36933 -0.11659 -0.26868 -0.32203 -0.27121 -0.38309 -0.51458 -0.4956 -0.37052
2.6836 0.11837 0.12029 0.13009 0.14039 0 0.12943 0.13475 0.1354 0.1387 0.13058 0.13899 -12.068 0.0039915 -0.037713 -0.012416 -0.075547 -0.12856 -0.086205 -0.12583 -0.21077 -0.10667 0 -0.36782 0 0.00029201 -0.004843 7.0222e-05 -0.0034731 -5.7401 0.13043 0.13725 0.13885 0.13366 0.15117 0.13763 0.12901 0.13852 0.12647 -0.14058 -0.31887 -0.20836 -0.38397 -0.40917 -0.14946 -0.2902 -0.37271 -0.29997 -0.42136 -0.55298 -0.51332 -0.36903
2.6875 0.12324 0.12606 0.1324 0.1364 0 0.12863 0.13543 0.13333 0.13167 0.12719 0.14322 -11.776 0.0032551 -0.04568 -0.015197 -0.076369 -0.13294 -0.088637 -0.12165 -0.20995 -0.10496 0 -0.36677 0 -0.00063156 -0.005289 -0.00023358 -0.0037917 -5.7193 0.13014 0.13569 0.13645 0.13194 0.14309 0.13089 0.12687 0.13455 0.12695 -0.15416 -0.3422 -0.23896 -0.40096 -0.449 -0.18233 -0.31172 -0.42339 -0.32873 -0.45963 -0.59138 -0.53105 -0.3696
2.6914 0.12974 0.13145 0.13334 0.12692 0 0.12515 0.1334 0.12908 0.12641 0.12452 0.14301 -11.477 0.0025487 -0.049431 -0.014886 -0.074375 -0.13239 -0.093616 -0.11918 -0.21092 -0.10105 0 -0.3641 0 -0.0010193 -0.0055689 -0.0010877 -0.0034307 -5.6624 0.12757 0.13044 0.12705 0.13081 0.13175 0.12504 0.12372 0.13329 0.1353 -0.1618 -0.35252 -0.25093 -0.40613 -0.47173 -0.20663 -0.3198 -0.44982 -0.34752 -0.47926 -0.61699 -0.53606 -0.36941
2.6953 0.13685 0.13593 0.13713 0.12123 0 0.12494 0.13212 0.12719 0.12605 0.12621 0.1347 -11.169 0.0020347 -0.047466 -0.013779 -0.072117 -0.12966 -0.097334 -0.12028 -0.21219 -0.097614 0 -0.35902 0 -0.00074344 -0.005672 -0.0020665 -0.0029367 -5.6542 0.1225 0.12638 0.12074 0.13373 0.12506 0.12378 0.12395 0.13238 0.14327 -0.16815 -0.36003 -0.25886 -0.40874 -0.49075 -0.22907 -0.32498 -0.47099 -0.36416 -0.49486 -0.63982 -0.53831 -0.36363
2.6992 0.14288 0.14014 0.14426 0.12553 0 0.13189 0.13435 0.12972 0.12974 0.13256 0.12021 -10.842 0.0017739 -0.042964 -0.014688 -0.072292 -0.12861 -0.096556 -0.124 -0.21192 -0.097496 0 -0.35261 0 -0.00024973 -0.005544 -0.0026847 -0.0027946 -5.7335 0.11799 0.12785 0.1253 0.14041 0.12556 0.12587 0.12963 0.12829 0.14155 -0.17252 -0.3637 -0.26135 -0.40859 -0.50428 -0.2477 -0.32727 -0.48552 -0.37731 -0.50516 -0.65899 -0.53802 -0.35213
2.7031 0.14693 0.14516 0.15168 0.13905 0 0.14479 0.14003 0.13464 0.13413 0.1398 0.10628 -10.49 0.0018865 -0.040409 -0.017608 -0.07495 -0.13045 -0.091943 -0.1275 -0.21018 -0.10218 0 -0.34788 0 -0.00010843 -0.0051419 -0.0026751 -0.0030595 -5.8744 0.11764 0.13621 0.14049 0.14762 0.13007 0.12796 0.13861 0.12 0.12687 -0.17128 -0.35657 -0.24845 -0.40066 -0.50231 -0.25555 -0.32142 -0.48128 -0.38067 -0.50047 -0.66782 -0.53056 -0.34143
2.707 0.14971 0.15128 0.15671 0.15517 0 0.1581 0.14657 0.13867 0.137 0.1439 0.099948 -10.112 0.0024102 -0.041145 -0.019479 -0.077568 -0.13281 -0.087495 -0.12868 -0.20913 -0.11103 0 -0.34824 0 -0.00044879 -0.0045522 -0.0021513 -0.0034503 -6.0312 0.12289 0.14869 0.15874 0.15235 0.13418 0.1291 0.14692 0.11105 0.10558 -0.17005 -0.34943 -0.23556 -0.39272 -0.50035 -0.2634 -0.31557 -0.47704 -0.38402 -0.49579 -0.67664 -0.52309 -0.33971
2.7109 0.15286 0.15766 0.15991 0.16637 0 0.16617 0.15114 0.14119 0.13928 0.14469 0.10409 -9.7114 0.0029895 -0.042639 -0.017733 -0.07814 -0.13277 -0.086848 -0.12807 -0.21168 -0.1218 0 -0.35591 0 -0.00084658 -0.004023 -0.0015169 -0.0037122 -6.1942 0.13245 0.16003 0.17106 0.15435 0.13677 0.13162 0.15257 0.10763 0.090563 -0.16612 -0.33684 -0.21613 -0.38337 -0.49083 -0.26383 -0.31024 -0.4675 -0.38226 -0.48626 -0.6824 -0.51624 -0.3504
2.7148 0.15763 0.16311 0.16377 0.16917 0 0.16745 0.15292 0.14494 0.14362 0.14595 0.11622 -9.2873 0.0028327 -0.042365 -0.0139 -0.077926 -0.13087 -0.090391 -0.12861 -0.22013 -0.13244 0 -0.3713 0 -0.00078359 -0.0038449 -0.001164 -0.0038532 -6.398 0.14377 0.16609 0.17315 0.15604 0.14018 0.13777 0.15657 0.11417 0.093152 -0.16105 -0.32191 -0.19393 -0.37342 -0.47809 -0.2611 -0.30513 -0.45569 -0.37833 -0.47465 -0.68684 -0.50964 -0.3705
2.7188 0.16417 0.1674 0.1694 0.16591 0 0.16532 0.15363 0.15272 0.15108 0.15132 0.13117 -8.8357 0.0011455 -0.041921 -0.013065 -0.08076 -0.13173 -0.095932 -0.13348 -0.23565 -0.14283 0 -0.39336 0 -0.00020644 -0.0041702 -0.0012122 -0.0040744 -6.6804 0.15486 0.167 0.16754 0.16011 0.14696 0.14705 0.16076 0.13018 0.1156 -0.15623 -0.30721 -0.17248 -0.36438 -0.46581 -0.25811 -0.30164 -0.44568 -0.37465 -0.46427 -0.69217 -0.50442 -0.39486
2.7227 0.17181 0.17157 0.17524 0.16268 0 0.16502 0.15633 0.16396 0.16003 0.16081 0.14502 -8.3544 -0.0022587 -0.046281 -0.019158 -0.089487 -0.14018 -0.10161 -0.14384 -0.25787 -0.1549 0 -0.42029 0 0.0003954 -0.0049225 -0.001519 -0.0045516 -7.0431 0.1651 0.16695 0.16119 0.16701 0.15725 0.15735 0.16556 0.15085 0.14932 -0.15298 -0.29385 -0.15567 -0.36089 -0.45627 -0.25352 -0.30802 -0.44658 -0.37247 -0.46129 -0.70285 -0.50756 -0.42094
2.7266 0.17976 0.17706 0.17939 0.16531 0 0.16988 0.16337 0.17526 0.16852 0.17151 0.15721 -7.848 -0.0067138 -0.058296 -0.030762 -0.10321 -0.15656 -0.10757 -0.15846 -0.28429 -0.17071 0 -0.45025 0 0.00047305 -0.0058663 -0.0019218 -0.0053155 -7.4553 0.17486 0.17083 0.16115 0.1748 0.16929 0.16812 0.17068 0.17045 0.18028 -0.14973 -0.28049 -0.13885 -0.35741 -0.44672 -0.24894 -0.31439 -0.44748 -0.37029 -0.4583 -0.71354 -0.5107 -0.44939
2.7305 0.1872 0.1841 0.18227 0.17579 0 0.17979 0.17496 0.18406 0.17732 0.18128 0.16982 -7.3251 -0.011102 -0.074236 -0.041942 -0.11803 -0.17596 -0.11486 -0.17494 -0.31057 -0.18972 0 -0.48228 0 -4.0391e-05 -0.0067693 -0.0024196 -0.0062863 -7.8859 0.18467 0.1804 0.17078 0.18131 0.18178 0.18076 0.17705 0.18559 0.1979 -0.15 -0.27251 -0.13103 -0.35994 -0.44473 -0.24787 -0.32927 -0.46198 -0.37304 -0.46515 -0.73066 -0.52075 -0.48115
2.7344 0.19327 0.19122 0.18631 0.19132 0 0.19217 0.18898 0.19115 0.18942 0.19081 0.18533 -6.7921 -0.014642 -0.085831 -0.04758 -0.13032 -0.19236 -0.12345 -0.19143 -0.33259 -0.20801 0 -0.51669 0 -0.00068597 -0.0075205 -0.0030814 -0.0073412 -8.3217 0.19483 0.19318 0.18804 0.18654 0.19463 0.1959 0.18678 0.19641 0.2018 -0.15282 -0.26844 -0.12971 -0.36682 -0.44819 -0.24934 -0.3503 -0.4863 -0.37936 -0.4791 -0.75244 -0.53579 -0.51509
2.7383 0.1974 0.19625 0.19276 0.20597 0 0.2035 0.20204 0.19909 0.20591 0.20172 0.20472 -6.247 -0.017466 -0.087609 -0.04797 -0.13898 -0.20363 -0.13209 -0.20719 -0.34932 -0.22052 0 -0.55413 0 -0.00095905 -0.0081229 -0.0038013 -0.0083251 -8.7524 0.20539 0.20465 0.20632 0.1924 0.20747 0.21131 0.20049 0.20565 0.20155 -0.15578 -0.26461 -0.12871 -0.37385 -0.45193 -0.25098 -0.37151 -0.511 -0.38586 -0.49333 -0.77437 -0.55097 -0.54916
2.7422 0.2 0.19831 0.19975 0.21428 0 0.21023 0.21132 0.20871 0.22284 0.21331 0.22678 -5.6796 -0.020476 -0.082299 -0.048081 -0.14507 -0.21257 -0.14021 -0.22218 -0.36362 -0.22502 0 -0.59354 0 -0.00079976 -0.0085976 -0.0042401 -0.0090673 -9.1501 0.21618 0.21147 0.21787 0.20008 0.21834 0.22365 0.21509 0.21688 0.20943 -0.16511 -0.27277 -0.14375 -0.38855 -0.46934 -0.26113 -0.4012 -0.55413 -0.40153 -0.52096 -0.80374 -0.57267 -0.58266
2.7461 0.20245 0.19875 0.20417 0.21447 0 0.20989 0.2164 0.218 0.23355 0.22236 0.24842 -5.0756 -0.024521 -0.078486 -0.052327 -0.14982 -0.22333 -0.14891 -0.23649 -0.37942 -0.22417 0 -0.63066 0 -0.00059625 -0.008915 -0.0040995 -0.0094828 -9.4769 0.22692 0.21311 0.2185 0.20793 0.22472 0.23207 0.22536 0.23231 0.23116 -0.17444 -0.28092 -0.15878 -0.40326 -0.48676 -0.27129 -0.43088 -0.59727 -0.4172 -0.54858 -0.83311 -0.59437 -0.6161
2.75 0.20581 0.20015 0.20541 0.20954 0 0.20303 0.21947 0.22467 0.23504 0.22633 0.26547 -4.4241 -0.029463 -0.082495 -0.060188 -0.15373 -0.23698 -0.1596 -0.25011 -0.39749 -0.22367 0 -0.65931 0 -0.0007351 -0.0090342 -0.0034739 -0.0096849 -9.7155 0.23698 0.21127 0.21067 0.21296 0.22619 0.23854 0.22836 0.2508 0.26114 -0.18512 -0.2934 -0.1778 -0.41825 -0.50727 -0.28374 -0.45936 -0.6414 -0.43483 -0.57696 -0.86167 -0.61491 -0.6485
2.7539 0.20947 0.20407 0.20639 0.20548 0 0.19478 0.22344 0.2289 0.23149 0.22629 0.27428 -3.7228 -0.033957 -0.092584 -0.066972 -0.15717 -0.25057 -0.17138 -0.26281 -0.41406 -0.2277 0 -0.67516 0 -0.0011955 -0.0090087 -0.0028703 -0.0099321 -9.884 0.24521 0.20859 0.20235 0.21476 0.2254 0.24435 0.22616 0.26718 0.28601 -0.1974 -0.31098 -0.20151 -0.43359 -0.53142 -0.29891 -0.48642 -0.6867 -0.45477 -0.60622 -0.88928 -0.63411 -0.67554
2.7578 0.21142 0.20958 0.21033 0.20749 0 0.19305 0.22918 0.23247 0.23039 0.22598 0.27365 -2.9813 -0.036295 -0.10116 -0.068679 -0.16094 -0.26013 -0.18066 -0.27384 -0.42398 -0.23559 0 -0.67884 0 -0.0015965 -0.0090261 -0.0028073 -0.01038 -10.011 0.25005 0.20792 0.20175 0.21707 0.22585 0.24731 0.22397 0.27455 0.29386 -0.20968 -0.32855 -0.22522 -0.44893 -0.55557 -0.31407 -0.51348 -0.732 -0.4747 -0.63549 -0.91689 -0.6533 -0.69146
2.7617 0.21042 0.2141 0.21681 0.2165 0 0.20285 0.23428 0.2355 0.23462 0.22795 0.2659 -2.2152 -0.035815 -0.1025 -0.065905 -0.16552 -0.2642 -0.18399 -0.28182 -0.4257 -0.2426 0 -0.6752 0 -0.0016052 -0.0092864 -0.0033617 -0.010868 -10.097 0.25031 0.21157 0.21133 0.22408 0.22838 0.24398 0.2254 0.26899 0.28222 -0.21972 -0.34831 -0.24676 -0.45799 -0.57632 -0.32713 -0.52933 -0.76224 -0.49127 -0.65446 -0.93411 -0.6632 -0.69331
2.7656 0.20792 0.21587 0.22185 0.22827 0 0.22106 0.23508 0.23523 0.239 0.23111 0.25578 -1.4357 -0.033685 -0.097955 -0.06304 -0.16993 -0.26446 -0.18147 -0.28553 -0.42289 -0.24421 0 -0.66879 0 -0.0012521 -0.0097986 -0.0041209 -0.011025 -10.106 0.24616 0.21971 0.22577 0.23453 0.23032 0.23478 0.22952 0.2532 0.25903 -0.2295 -0.36832 -0.26806 -0.46633 -0.59669 -0.33996 -0.54392 -0.7908 -0.50746 -0.67229 -0.95016 -0.67207 -0.6832
2.7695 0.20725 0.21568 0.2221 0.23576 0 0.23707 0.23028 0.22932 0.23585 0.23226 0.24713 -0.63974 -0.032233 -0.093619 -0.063922 -0.17224 -0.26363 -0.1769 -0.28528 -0.42119 -0.24016 0 -0.65976 0 -0.00085582 -0.010303 -0.0045905 -0.010659 -10.004 0.23945 0.22882 0.23566 0.24061 0.22824 0.22533 0.23202 0.23554 0.23643 -0.23701 -0.38647 -0.28576 -0.47099 -0.61312 -0.34978 -0.55328 -0.81001 -0.52012 -0.68404 -0.96052 -0.67656 -0.66627
2.7734 0.21042 0.21613 0.21878 0.23373 0 0.24037 0.22281 0.2199 0.22384 0.22954 0.23995 0.18891 -0.033135 -0.093682 -0.068421 -0.17165 -0.26343 -0.17429 -0.28327 -0.42319 -0.23456 0 -0.64455 0 -0.00069237 -0.010447 -0.0046304 -0.010051 -9.8039 0.23267 0.23282 0.23422 0.23459 0.22163 0.22133 0.22909 0.22406 0.22259 -0.24006 -0.40103 -0.29643 -0.46844 -0.62187 -0.35372 -0.55244 -0.81097 -0.52589 -0.68395 -0.95976 -0.67253 -0.64677
2.7773 0.21583 0.21885 0.21663 0.22271 0 0.22944 0.21753 0.21297 0.21053 0.22394 0.23045 1.0667 -0.035964 -0.09663 -0.073035 -0.16975 -0.26419 -0.17436 -0.28208 -0.42656 -0.23229 0 -0.62087 0 -0.00078782 -0.010105 -0.0044823 -0.0097904 -9.5623 0.22692 0.22752 0.22227 0.21752 0.21368 0.22239 0.22026 0.22021 0.21735 -0.24311 -0.41558 -0.3071 -0.4659 -0.63062 -0.35766 -0.5516 -0.81193 -0.53167 -0.68385 -0.95899 -0.6685 -0.6261
2.7813 0.21964 0.22251 0.21898 0.20956 0 0.21373 0.21667 0.21249 0.2051 0.21773 0.21491 1.9954 -0.038448 -0.097927 -0.074408 -0.16909 -0.26575 -0.17458 -0.28248 -0.42689 -0.23479 0 -0.59199 0 -0.0010092 -0.0095221 -0.0044079 -0.010235 -9.3364 0.22083 0.21548 0.2079 0.20033 0.20851 0.2222 0.20874 0.21806 0.21401 -0.2404 -0.42186 -0.30829 -0.45618 -0.62918 -0.35317 -0.54268 -0.79334 -0.52773 -0.67241 -0.94627 -0.65713 -0.60431
2.7852 0.21967 0.2237 0.2243 0.20331 0 0.20631 0.21756 0.21566 0.20897 0.21216 0.19408 2.9598 -0.038378 -0.095479 -0.072139 -0.17028 -0.26769 -0.17268 -0.28271 -0.42197 -0.23904 0 -0.56565 0 -0.0012769 -0.0091328 -0.0043811 -0.011118 -9.1427 0.21183 0.20568 0.20105 0.19458 0.20761 0.21547 0.19943 0.21004 0.20511 -0.23604 -0.42577 -0.30679 -0.44443 -0.62483 -0.34628 -0.53147 -0.76917 -0.52102 -0.65774 -0.93015 -0.64367 -0.58262
2.7891 0.21772 0.22024 0.22787 0.20855 0 0.21307 0.21534 0.21537 0.2144 0.20725 0.17425 3.9417 -0.035545 -0.091708 -0.068574 -0.17106 -0.26879 -0.16953 -0.28039 -0.4135 -0.24045 0 -0.54847 0 -0.0016202 -0.0091877 -0.0041861 -0.011742 -8.966 0.19921 0.20665 0.20654 0.20147 0.20881 0.20387 0.19635 0.19438 0.1882 -0.23077 -0.42732 -0.30366 -0.432 -0.6187 -0.33786 -0.52013 -0.74251 -0.51231 -0.64218 -0.91222 -0.62973 -0.56387
2.793 0.21734 0.2138 0.22675 0.22092 0 0.22782 0.20836 0.20809 0.21294 0.20308 0.16344 4.9366 -0.031969 -0.090453 -0.066425 -0.16889 -0.2673 -0.16833 -0.2754 -0.40538 -0.23709 0 -0.54131 0 -0.0020314 -0.0095708 -0.0037864 -0.011617 -8.8041 0.18608 0.21823 0.22012 0.21085 0.20831 0.19413 0.20019 0.17756 0.16832 -0.22224 -0.42037 -0.2947 -0.41715 -0.60615 -0.32394 -0.50834 -0.70689 -0.49643 -0.62341 -0.88783 -0.61411 -0.5508
2.7969 0.21933 0.20893 0.22246 0.22916 0 0.23728 0.20058 0.19862 0.20439 0.2003 0.16569 5.9576 -0.030215 -0.09275 -0.066761 -0.1645 -0.26259 -0.17099 -0.27052 -0.40076 -0.23152 0 -0.54028 0 -0.0023386 -0.0099873 -0.0034985 -0.010935 -8.6931 0.17803 0.23005 0.23059 0.21202 0.20388 0.19092 0.20732 0.16946 0.15587 -0.21371 -0.41343 -0.28574 -0.4023 -0.59359 -0.31002 -0.49656 -0.67127 -0.48055 -0.60464 -0.86343 -0.59849 -0.5444
2.8008 0.21996 0.20897 0.21864 0.22336 0 0.23175 0.19818 0.19576 0.1967 0.1988 0.17809 7.022 -0.031347 -0.096263 -0.068878 -0.16208 -0.25653 -0.17578 -0.26887 -0.40063 -0.22866 0 -0.54195 0 -0.0022963 -0.010305 -0.0037193 -0.010388 -8.6779 0.17901 0.22974 0.22748 0.20507 0.19651 0.19298 0.21163 0.17548 0.16028 -0.20602 -0.40239 -0.27661 -0.39008 -0.5809 -0.29639 -0.49031 -0.63942 -0.46317 -0.59051 -0.83979 -0.58629 -0.54412
2.8047 0.21443 0.21237 0.21637 0.20368 0 0.21237 0.20321 0.20292 0.19717 0.19706 0.19308 8.1337 -0.034345 -0.098411 -0.071462 -0.16531 -0.25261 -0.17881 -0.27077 -0.40393 -0.23156 0 -0.54688 0 -0.0018261 -0.010653 -0.0044737 -0.010498 -8.7562 0.18811 0.21424 0.20934 0.19997 0.18998 0.19682 0.20895 0.19226 0.18273 -0.19876 -0.38923 -0.26739 -0.37924 -0.56813 -0.28292 -0.48694 -0.60953 -0.44501 -0.57878 -0.81654 -0.57588 -0.54906
2.8086 0.20221 0.21331 0.21269 0.18161 0 0.18976 0.21065 0.21378 0.20503 0.19365 0.20398 9.2803 -0.037335 -0.099085 -0.073566 -0.1732 -0.25283 -0.17782 -0.27343 -0.40839 -0.23859 0 -0.55763 0 -0.0011523 -0.011152 -0.0052875 -0.011122 -8.8565 0.20012 0.19336 0.18614 0.20398 0.18858 0.20208 0.20072 0.21029 0.21304 -0.19208 -0.37614 -0.25865 -0.3692 -0.55597 -0.27016 -0.48472 -0.58132 -0.4273 -0.56826 -0.79414 -0.56637 -0.55833
2.8125 0.18856 0.20651 0.20373 0.17156 0 0.17568 0.21229 0.2181 0.21313 0.18979 0.20926 10.447 -0.039266 -0.099938 -0.074732 -0.1804 -0.25566 -0.17427 -0.27409 -0.4114 -0.24459 0 -0.57369 0 -0.00067014 -0.011616 -0.0055711 -0.011616 -8.8822 0.20966 0.1815 0.17254 0.21155 0.19421 0.21083 0.1931 0.22078 0.23502 -0.19079 -0.36375 -0.2543 -0.36668 -0.54953 -0.26412 -0.49319 -0.56878 -0.41378 -0.56887 -0.77967 -0.56517 -0.57028
2.8164 0.18013 0.19239 0.18918 0.17866 0 0.17475 0.20384 0.21143 0.21603 0.18892 0.21236 11.632 -0.040416 -0.10173 -0.074711 -0.18212 -0.25753 -0.1716 -0.2731 -0.41137 -0.24509 0 -0.58925 0 -0.00065484 -0.011628 -0.0051564 -0.011495 -8.7829 0.21482 0.18446 0.17614 0.20904 0.20412 0.22124 0.19113 0.2211 0.23796 -0.18951 -0.35136 -0.24994 -0.36416 -0.54309 -0.25808 -0.50167 -0.55624 -0.40026 -0.56948 -0.76519 -0.56397 -0.58189
2.8203 0.17893 0.17762 0.17343 0.19357 0 0.18206 0.18871 0.19863 0.21443 0.19286 0.21762 12.845 -0.041433 -0.10342 -0.07342 -0.17864 -0.2566 -0.17185 -0.27334 -0.40905 -0.24002 0 -0.59656 0 -0.0010668 -0.010994 -0.0044577 -0.01089 -8.5876 0.21717 0.19401 0.19031 0.1903 0.2113 0.22505 0.19343 0.21513 0.22549 -0.19212 -0.34227 -0.24835 -0.36562 -0.5407 -0.2572 -0.51427 -0.55294 -0.39091 -0.57465 -0.75646 -0.56687 -0.58953
2.8242 0.18079 0.17011 0.16245 0.19988 0 0.18774 0.17506 0.18788 0.21174 0.19841 0.22548 14.096 -0.042161 -0.10397 -0.071228 -0.17463 -0.25474 -0.1739 -0.27628 -0.40692 -0.23366 0 -0.59153 0 -0.0016047 -0.010066 -0.0040986 -0.010388 -8.3704 0.21838 0.19575 0.19917 0.16565 0.20853 0.21468 0.1932 0.20886 0.21283 -0.1981 -0.33604 -0.24914 -0.37052 -0.54179 -0.26077 -0.53044 -0.55762 -0.38515 -0.58376 -0.75271 -0.57332 -0.59021
2.8281 0.17987 0.17247 0.1597 0.18855 0 0.18477 0.16921 0.18247 0.20815 0.19915 0.23074 15.38 -0.041627 -0.10413 -0.069126 -0.1741 -0.25502 -0.17493 -0.2791 -0.40615 -0.23087 0 -0.57578 0 -0.0019355 -0.0094953 -0.0043694 -0.010436 -8.1839 0.21726 0.18302 0.19153 0.15306 0.19448 0.19324 0.18558 0.20521 0.21273 -0.20408 -0.32981 -0.24994 -0.37541 -0.54289 -0.26435 -0.5466 -0.5623 -0.3794 -0.59287 -0.74895 -0.57976 -0.58217
2.832 0.17422 0.17959 0.16422 0.16663 0 0.17422 0.1714 0.17943 0.2005 0.19155 0.22534 16.682 -0.039209 -0.10548 -0.068422 -0.17647 -0.25744 -0.1732 -0.27658 -0.40366 -0.23288 0 -0.55368 0 -0.001911 -0.0095954 -0.0050194 -0.010942 -8.0206 0.21047 0.16379 0.17183 0.15987 0.17656 0.17479 0.1738 0.20188 0.22199 -0.21394 -0.32994 -0.25165 -0.38141 -0.54551 -0.27246 -0.55992 -0.57123 -0.37807 -0.59869 -0.74933 -0.58612 -0.56458
2.8359 0.16695 0.18271 0.1717 0.15162 0 0.16401 0.17671 0.17503 0.18794 0.179 0.20456 17.994 -0.035751 -0.10773 -0.070013 -0.17779 -0.2578 -0.1693 -0.2663 -0.39349 -0.23653 0 -0.52824 0 -0.0016348 -0.0099846 -0.0055256 -0.011444 -7.8305 0.19616 0.15349 0.15695 0.17457 0.1666 0.17163 0.16683 0.19369 0.22237 -0.2239 -0.33022 -0.25337 -0.38744 -0.54817 -0.28069 -0.57318 -0.58026 -0.37685 -0.60442 -0.74981 -0.59249 -0.53794
2.8398 0.16205 0.17641 0.17646 0.15564 0 0.16176 0.1792 0.16942 0.17514 0.16862 0.17253 19.324 -0.033323 -0.10815 -0.073642 -0.17543 -0.25174 -0.16509 -0.25154 -0.37265 -0.23756 0 -0.50051 0 -0.0013669 -0.0099512 -0.0055345 -0.011599 -7.5665 0.17682 0.16046 0.16032 0.17818 0.17121 0.18114 0.16974 0.17765 0.19735 -0.2326 -0.3308 -0.25294 -0.38993 -0.54642 -0.28623 -0.57953 -0.58228 -0.37356 -0.60234 -0.74571 -0.59361 -0.50513
2.8438 0.1598 0.1626 0.17328 0.17351 0 0.1671 0.17497 0.1645 0.16753 0.16359 0.14238 20.684 -0.033698 -0.10452 -0.077694 -0.17067 -0.24006 -0.16184 -0.23842 -0.34642 -0.23456 0 -0.47213 0 -0.0013406 -0.0092172 -0.0050758 -0.011459 -7.2123 0.15839 0.17731 0.17773 0.16322 0.18452 0.18726 0.17661 0.15684 0.15046 -0.23955 -0.3318 -0.24947 -0.38745 -0.53847 -0.28797 -0.57618 -0.57445 -0.36733 -0.58928 -0.73516 -0.58736 -0.47169
2.8477 0.15616 0.14765 0.15922 0.18578 0 0.17024 0.16296 0.15874 0.16375 0.15934 0.12886 22.081 -0.036828 -0.098398 -0.079925 -0.1666 -0.22907 -0.15938 -0.22986 -0.32623 -0.22968 0 -0.44653 0 -0.0015962 -0.0082781 -0.004437 -0.011294 -6.7743 0.14625 0.1861 0.18881 0.13979 0.19118 0.17643 0.17414 0.13954 0.10686 -0.2465 -0.3328 -0.246 -0.38496 -0.53052 -0.28972 -0.57283 -0.56662 -0.3611 -0.57621 -0.72461 -0.58112 -0.4434
2.8516 0.14597 0.13542 0.13531 0.17477 0 0.15928 0.14455 0.14696 0.15563 0.14837 0.13721 23.505 -0.040726 -0.094467 -0.078964 -0.16392 -0.22461 -0.15677 -0.22255 -0.3202 -0.22563 0 -0.42594 0 -0.0019378 -0.0079039 -0.0039076 -0.011221 -6.2549 0.14167 0.17261 0.17416 0.123 0.17831 0.1513 0.15367 0.13342 0.094367 -0.24412 -0.32613 -0.23393 -0.36713 -0.50114 -0.27475 -0.54477 -0.52605 -0.33969 -0.53591 -0.6871 -0.55226 -0.42224
2.8555 0.12602 0.12237 0.10627 0.13921 0 0.13064 0.12309 0.1264 0.13752 0.1286 0.15697 24.939 -0.042953 -0.095816 -0.075564 -0.16004 -0.22526 -0.15317 -0.21049 -0.32447 -0.22221 0 -0.40736 0 -0.0020674 -0.0082917 -0.003635 -0.011095 -5.6363 0.14139 0.13722 0.13268 0.11625 0.14633 0.12697 0.12008 0.13905 0.11962 -0.24015 -0.31815 -0.22041 -0.3467 -0.46813 -0.25696 -0.51252 -0.47994 -0.31571 -0.491 -0.64503 -0.51957 -0.40426
2.8594 0.095288 0.099404 0.076911 0.094437 0 0.092756 0.1022 0.10128 0.11414 0.10571 0.16819 26.378 -0.042545 -0.1003 -0.072297 -0.15204 -0.22196 -0.14801 -0.19123 -0.32442 -0.2163 0 -0.38262 0 -0.0018291 -0.0087831 -0.0036304 -0.010747 -4.8814 0.14022 0.093516 0.082489 0.109 0.10847 0.1141 0.088402 0.14819 0.16117 -0.23141 -0.30496 -0.20349 -0.3194 -0.42459 -0.23078 -0.46992 -0.41893 -0.28346 -0.43514 -0.58844 -0.47626 -0.38182
2.8633 0.054049 0.059395 0.047315 0.057798 0 0.058262 0.082392 0.078299 0.095929 0.085982 0.15732 27.83 -0.040748 -0.10243 -0.071344 -0.13976 -0.20538 -0.14034 -0.16788 -0.30605 -0.20497 0 -0.34386 0 -0.001372 -0.008482 -0.0038015 -0.010216 -3.9413 0.13423 0.05624 0.044199 0.08968 0.078509 0.10785 0.070649 0.14943 0.1864 -0.21124 -0.27929 -0.17842 -0.27567 -0.35588 -0.18454 -0.40252 -0.32228 -0.23142 -0.35306 -0.4971 -0.40753 -0.34816
2.8672 0.0043251 0.003932 0.011626 0.032366 0 0.03067 0.058494 0.057032 0.085169 0.067095 0.12997 29.301 -0.039765 -0.099077 -0.071912 -0.12463 -0.17435 -0.12806 -0.14442 -0.26696 -0.18767 0 -0.28859 0 -0.0010574 -0.0071316 -0.003941 -0.0096404 -2.7614 0.12214 0.028796 0.021798 0.057555 0.058048 0.094684 0.064931 0.13662 0.1774 -0.19106 -0.25363 -0.15335 -0.23195 -0.28716 -0.13831 -0.33513 -0.22562 -0.17938 -0.27098 -0.40577 -0.3388 -0.29975
2.8711 -0.048558 -0.056271 -0.036621 0.0037235 0 -0.0011492 0.022105 0.027282 0.068846 0.037783 0.10683 30.788 -0.040341 -0.09255 -0.069695 -0.10565 -0.13647 -0.10778 -0.11909 -0.21575 -0.16448 0 -0.21816 0 -0.0011456 -0.0053048 -0.0037389 -0.0088782 -1.294 0.10425 0.00026721 -0.00082537 0.019792 0.035218 0.067856 0.056396 0.11272 0.14263 -0.15922 -0.21317 -0.12142 -0.17247 -0.19201 -0.071633 -0.24453 -0.094964 -0.10549 -0.16584 -0.27486 -0.24408 -0.23409
2.875 -0.096514 -0.10793 -0.096259 -0.046705 0 -0.053176 -0.030771 -0.020965 0.029261 -0.011694 0.1026 32.271 -0.04013 -0.086708 -0.059421 -0.077831 -0.099563 -0.075635 -0.083261 -0.1596 -0.1322 0 -0.13043 0 -0.0015256 -0.0037008 -0.0028997 -0.0073365 0.47599 0.079787 -0.045434 -0.044486 -0.020365 -0.0038836 0.032382 0.028679 0.084751 0.10469 -0.12315 -0.16736 -0.087004 -0.10729 -0.087284 0.0024328 -0.14553 0.047996 -0.023682 -0.052368 -0.12963 -0.13995 -0.14561
2.8789 -0.13285 -0.14351 -0.15521 -0.12271 0 -0.12815 -0.093216 -0.084472 -0.036797 -0.078101 0.1052 33.734 -0.034515 -0.079789 -0.038691 -0.036068 -0.061321 -0.029273 -0.027807 -0.09209 -0.083597 0 -0.01502 0 -0.0017551 -0.0023146 -0.0013175 -0.004313 2.5058 0.044256 -0.11456 -0.11432 -0.067331 -0.061977 -0.0061817 -0.024202 0.053836 0.076259 -0.085501 -0.11922 -0.051813 -0.040102 0.021289 0.079247 -0.043603 0.19502 0.061479 0.063598 0.022151 -0.0322 -0.02496
2.8828 -0.15692 -0.16505 -0.19693 -0.20483 0 -0.20614 -0.14971 -0.146 -0.1115 -0.14488 0.076588 35.169 -0.019717 -0.062151 -0.0098262 0.01886 -0.0077255 0.029993 0.048933 0.0055005 -0.012627 0 0.14154 0 -0.0014058 -0.00038561 0.00084318 0.00036337 4.6949 -0.010652 -0.1937 -0.19224 -0.12312 -0.1279 -0.053923 -0.094348 0.0098395 0.045761 -0.040378 -0.059953 -0.012932 0.036631 0.14815 0.16911 0.072257 0.36133 0.16258 0.19139 0.20503 0.092793 0.13628
2.8867 -0.17433 -0.18104 -0.21253 -0.26065 0 -0.25517 -0.18756 -0.18903 -0.17166 -0.19442 -0.019808 36.58 0.0040444 -0.023065 0.021982 0.078987 0.076641 0.096427 0.13928 0.14856 0.078682 0 0.3429 0 -0.00041111 0.0028104 0.0032409 0.0059869 6.9241 -0.092846 -0.25391 -0.24815 -0.17761 -0.18612 -0.12398 -0.16582 -0.063126 -0.015311 0.0047454 -0.00069013 0.025948 0.11336 0.27501 0.25898 0.18812 0.52764 0.26369 0.31918 0.38792 0.21779 0.33868
2.8906 -0.19211 -0.19971 -0.20872 -0.26758 0 -0.25543 -0.208 -0.21348 -0.21161 -0.22195 -0.18482 37.965 0.032066 0.038592 0.052498 0.1348 0.19381 0.16202 0.23187 0.33194 0.17875 0 0.57344 0 0.00090479 0.0071635 0.0055367 0.011307 9.1055 -0.20196 -0.26908 -0.26067 -0.21551 -0.22867 -0.21783 -0.22433 -0.17315 -0.13012 0.04833 0.058087 0.063878 0.18753 0.39933 0.34609 0.30005 0.68596 0.3637 0.44062 0.5714 0.33937 0.57087
2.8945 -0.21334 -0.224 -0.20416 -0.23178 0 -0.2178 -0.22585 -0.23508 -0.24853 -0.23863 -0.37214 39.316 0.058141 0.10986 0.080701 0.18258 0.32556 0.22075 0.31895 0.52648 0.27323 0 0.802 0 0.0021336 0.011733 0.0075055 0.015303 11.202 -0.32294 -0.23753 -0.23237 -0.23553 -0.25884 -0.31457 -0.26461 -0.30932 -0.29611 0.090944 0.11656 0.10121 0.26007 0.52206 0.43145 0.40951 0.83925 0.46302 0.55805 0.75526 0.4588 0.81082
2.8984 -0.23677 -0.2515 -0.21683 -0.18897 0 -0.18021 -0.25681 -0.26881 -0.30268 -0.26163 -0.51339 40.623 0.078767 0.17062 0.10766 0.22596 0.44141 0.2718 0.39827 0.69339 0.3542 0 0.99724 0 0.0031226 0.015484 0.0090323 0.017759 13.193 -0.42809 -0.19052 -0.19084 -0.25807 -0.28528 -0.38392 -0.29241 -0.44214 -0.47965 0.13279 0.17414 0.13816 0.33152 0.64296 0.51547 0.51732 0.98986 0.56096 0.67362 0.93676 0.57636 1.0313
2.9023 -0.26057 -0.27781 -0.25185 -0.18399 0 -0.18357 -0.30362 -0.31431 -0.37314 -0.30079 -0.56312 41.886 0.095011 0.20704 0.1337 0.27015 0.51684 0.3185 0.46935 0.80631 0.42312 0 1.1432 0 0.0040291 0.01797 0.010081 0.019179 15.025 -0.49041 -0.17699 -0.17591 -0.30666 -0.31461 -0.41251 -0.32036 -0.5366 -0.62798 0.16091 0.21576 0.16826 0.38353 0.73136 0.57534 0.59582 1.0928 0.63408 0.75591 1.076 0.66055 1.2073
2.9063 -0.28487 -0.29966 -0.29849 -0.24136 0 -0.2445 -0.35401 -0.35909 -0.43569 -0.35267 -0.52939 43.113 0.11036 0.2205 0.15698 0.31499 0.54896 0.36357 0.52958 0.86536 0.48475 0 1.244 0 0.0050708 0.019371 0.010719 0.020186 16.589 -0.50155 -0.23073 -0.21878 -0.37913 -0.34915 -0.41581 -0.35941 -0.5703 -0.69274 0.18903 0.25739 0.19837 0.43554 0.81977 0.63521 0.67432 1.1957 0.70721 0.83819 1.2153 0.74473 1.3242
2.9102 -0.30936 -0.31557 -0.33762 -0.34585 0 -0.34366 -0.3919 -0.39444 -0.46662 -0.40476 -0.4666 44.308 0.12662 0.22527 0.17498 0.35422 0.55802 0.405 0.57528 0.89427 0.53907 0 1.3153 0 0.0062458 0.020065 0.011145 0.020993 17.767 -0.48081 -0.34219 -0.32122 -0.44164 -0.38885 -0.42231 -0.40986 -0.54605 -0.65558 0.20641 0.28557 0.2229 0.47235 0.88072 0.67627 0.72977 1.2626 0.75893 0.89554 1.3153 0.80158 1.3835
2.9141 -0.32935 -0.32479 -0.3537 -0.44765 0 -0.43607 -0.41061 -0.4236 -0.46748 -0.44378 -0.43719 45.466 0.14177 0.23715 0.18681 0.38145 0.57296 0.43691 0.60606 0.92324 0.58011 0 1.3712 0 0.0072974 0.020346 0.011605 0.021393 18.496 -0.46528 -0.45784 -0.44591 -0.45812 -0.43097 -0.44622 -0.45858 -0.49206 -0.54403 0.21275 0.29989 0.24168 0.49351 0.91341 0.69794 0.76146 1.2925 0.7886 0.92719 1.3748 0.83028 1.4038
2.918 -0.33709 -0.32704 -0.34375 -0.49119 0 -0.47587 -0.41516 -0.45141 -0.46333 -0.4614 -0.47103 46.573 0.15195 0.26225 0.19382 0.39614 0.61069 0.45483 0.6261 0.96851 0.60307 0 1.4156 0 0.0079304 0.0205 0.012189 0.021198 18.795 -0.48458 -0.51215 -0.52874 -0.42753 -0.4665 -0.47704 -0.48609 -0.44862 -0.42503 0.21908 0.31422 0.26046 0.51467 0.9461 0.71961 0.79316 1.3224 0.81827 0.95885 1.4343 0.85898 1.4103
2.9219 -0.32947 -0.32379 -0.31896 -0.45063 0 -0.44157 -0.41327 -0.46887 -0.47521 -0.45554 -0.5499 47.623 0.15551 0.29344 0.19794 0.40314 0.66325 0.46009 0.63956 1.0209 0.61109 0 1.4407 0 0.008051 0.020878 0.012704 0.020631 18.726 -0.53763 -0.47179 -0.51468 -0.38775 -0.4796 -0.49472 -0.4797 -0.44652 -0.37213 0.20604 0.30346 0.26719 0.50776 0.92546 0.70719 0.78227 1.2879 0.8061 0.94446 1.4134 0.83588 1.4194
2.9258 -0.31457 -0.31938 -0.29872 -0.3488 0 -0.34972 -0.40591 -0.45502 -0.49539 -0.42977 -0.62246 48.623 0.15497 0.31569 0.19995 0.40661 0.70231 0.45821 0.64456 1.0502 0.613 0 1.4316 0 0.0078211 0.021623 0.012793 0.020257 18.319 -0.58962 -0.36068 -0.39932 -0.37749 -0.45655 -0.4904 -0.44256 -0.4876 -0.41978 0.19159 0.29087 0.27304 0.49881 0.90093 0.69228 0.76828 1.2487 0.79088 0.92672 1.3866 0.80901 1.426
2.9297 -0.30852 -0.31975 -0.29995 -0.24604 0 -0.2499 -0.38824 -0.39984 -0.4922 -0.39235 -0.63531 49.588 0.15486 0.3158 0.1996 0.40537 0.69844 0.45277 0.63306 1.0245 0.61337 0 1.3741 0 0.0075217 0.02229 0.012271 0.020492 17.56 -0.59356 -0.2469 -0.24479 -0.39427 -0.3999 -0.46887 -0.39118 -0.53925 -0.53423 0.17288 0.27245 0.27459 0.4832 0.86305 0.66958 0.74458 1.1954 0.76498 0.89775 1.3383 0.76977 1.4066
2.9336 -0.32296 -0.32891 -0.32715 -0.20473 0 -0.20099 -0.35891 -0.32451 -0.44078 -0.35409 -0.56092 50.521 0.15769 0.29023 0.19718 0.3949 0.64226 0.44144 0.59871 0.93283 0.60605 0 1.2635 0 0.0073739 0.021976 0.011354 0.021168 16.459 -0.52228 -0.2002 -0.1491 -0.39557 -0.33408 -0.4336 -0.34396 -0.55031 -0.62709 0.14696 0.24419 0.26887 0.45636 0.80259 0.6337 0.70446 1.1185 0.72104 0.8498 1.2535 0.70962 1.3362
2.9375 -0.3543 -0.34574 -0.36896 -0.25148 0 -0.23753 -0.32667 -0.27238 -0.34952 -0.32452 -0.41096 51.406 0.16216 0.24734 0.19435 0.37377 0.55255 0.41922 0.54555 0.79699 0.57984 0 1.1116 0 0.0074449 0.020096 0.010539 0.021581 15.142 -0.38864 -0.24893 -0.18155 -0.34642 -0.29265 -0.37818 -0.31117 -0.48309 -0.60971 0.12104 0.21593 0.26316 0.42951 0.74214 0.59782 0.66435 1.0416 0.67709 0.80184 1.1687 0.64947 1.2087
2.9414 -0.38572 -0.36436 -0.40479 -0.3608 0 -0.34521 -0.30586 -0.27335 -0.25691 -0.30848 -0.23256 52.222 0.16526 0.20298 0.19282 0.34723 0.46528 0.38613 0.48842 0.66199 0.53213 0 0.94764 0 0.0076524 0.017097 0.010189 0.021058 13.883 -0.24022 -0.36408 -0.32935 -0.26468 -0.29424 -0.29955 -0.29419 -0.34245 -0.45384 0.09679 0.18835 0.25126 0.40304 0.68132 0.56294 0.62746 0.97141 0.63142 0.75354 1.0788 0.59099 1.0434
2.9453 -0.401 -0.3782 -0.41803 -0.46994 0 -0.46406 -0.30519 -0.31528 -0.20308 -0.30556 -0.089114 52.959 0.1659 0.17195 0.19259 0.32388 0.41093 0.351 0.44347 0.56938 0.47621 0 0.80894 0 0.007825 0.014279 0.010213 0.019564 12.993 -0.13297 -0.47833 -0.49942 -0.21328 -0.32742 -0.21849 -0.291 -0.18034 -0.21499 0.072929 0.16093 0.23792 0.37665 0.62042 0.52829 0.59133 0.90284 0.58534 0.70515 0.98774 0.53289 0.87599
2.9492 -0.39729 -0.38448 -0.4067 -0.5159 0 -0.52326 -0.321 -0.35322 -0.20284 -0.31236 -0.031322 53.629 0.16585 0.16001 0.19199 0.30886 0.39651 0.32629 0.41703 0.5326 0.43318 0 0.72521 0 0.0077991 0.012743 0.010176 0.017824 12.655 -0.10127 -0.52602 -0.5803 -0.24191 -0.35923 -0.17684 -0.29933 -0.068185 -6.7027e-05 0.052392 0.13705 0.22394 0.3542 0.56752 0.49839 0.56268 0.84612 0.54467 0.66336 0.90752 0.48309 0.74197
2.9531 -0.38522 -0.38542 -0.38352 -0.47234 0 -0.48742 -0.34132 -0.35044 -0.24145 -0.32426 -0.07056 54.254 0.16721 0.16159 0.18967 0.30056 0.40497 0.31817 0.40343 0.53332 0.4149 0 0.70495 0 0.0075368 0.012495 0.0097589 0.016797 12.814 -0.14213 -0.48018 -0.5205 -0.33538 -0.36152 -0.204 -0.31375 -0.053202 0.097629 0.041775 0.12374 0.20803 0.34354 0.53853 0.48266 0.55637 0.82478 0.52019 0.64121 0.85976 0.45807 0.66594
2.957 -0.3772 -0.38539 -0.36518 -0.3654 0 -0.38181 -0.35543 -0.31182 -0.29041 -0.33531 -0.17125 54.842 0.16942 0.16525 0.18642 0.2941 0.41187 0.32178 0.3936 0.5418 0.41499 0 0.73448 0 0.0071912 0.012635 0.0091231 0.016928 13.225 -0.22051 -0.36736 -0.36416 -0.42226 -0.33258 -0.28266 -0.32329 -0.12886 0.050286 0.031158 0.11043 0.19212 0.33288 0.50954 0.46694 0.55007 0.80343 0.4957 0.61907 0.81199 0.43304 0.66
2.9609 -0.37651 -0.3866 -0.36027 -0.25941 0 -0.27618 -0.35935 -0.27686 -0.32527 -0.33852 -0.27119 55.387 0.16942 0.16328 0.18443 0.28749 0.40556 0.32689 0.38591 0.54381 0.41716 0 0.78989 0 0.0070303 0.012443 0.0087887 0.017798 13.63 -0.29039 -0.2534 -0.21751 -0.43778 -0.29574 -0.35305 -0.31731 -0.24124 -0.098285 0.031797 0.10899 0.17721 0.33568 0.51079 0.46708 0.5693 0.82231 0.49182 0.62176 0.80872 0.4378 0.72458
2.9648 -0.37705 -0.38725 -0.36536 -0.21963 0 -0.23758 -0.3542 -0.28044 -0.33407 -0.32957 -0.31997 55.87 0.16503 0.15795 0.18482 0.28408 0.39512 0.32849 0.38844 0.55073 0.41289 0 0.85297 0 0.0072293 0.012161 0.0091151 0.018522 13.929 -0.31973 -0.2069 -0.17337 -0.38019 -0.27822 -0.36016 -0.29714 -0.32691 -0.26897 0.037483 0.11287 0.16274 0.34451 0.52559 0.47432 0.59999 0.85922 0.49718 0.63558 0.82539 0.45591 0.84576
2.9688 -0.37205 -0.38342 -0.37119 -0.27258 0 -0.28608 -0.34284 -0.32137 -0.31885 -0.31268 -0.31009 56.287 0.15793 0.15906 0.18623 0.28907 0.40048 0.33145 0.41063 0.58515 0.41045 0 0.91961 0 0.0076989 0.012622 0.009896 0.018543 14.226 -0.30701 -0.2584 -0.25068 -0.30736 -0.29063 -0.30328 -0.28099 -0.35441 -0.39523 0.0444 0.11787 0.14864 0.35454 0.54399 0.48303 0.63327 0.90057 0.50487 0.65237 0.84788 0.47741 0.99315
2.9727 -0.36099 -0.37271 -0.37113 -0.38724 0 -0.38446 -0.33041 -0.36869 -0.29637 -0.30174 -0.27857 56.647 0.15273 0.17479 0.18629 0.30403 0.43418 0.34461 0.45273 0.6568 0.42585 0 0.99634 0 0.0081339 0.014166 0.01051 0.018148 14.719 -0.28132 -0.37876 -0.38986 -0.28086 -0.32405 -0.24027 -0.29268 -0.34016 -0.45179 0.059557 0.13043 0.13691 0.37253 0.58652 0.50159 0.68392 0.9716 0.52822 0.68896 0.90928 0.52158 1.1277
2.9766 -0.34802 -0.35636 -0.36403 -0.49119 0 -0.46615 -0.32647 -0.39507 -0.29476 -0.31258 -0.2788 56.966 0.15293 0.20371 0.1845 0.32513 0.49057 0.3706 0.50353 0.75189 0.46531 0 1.0901 0 0.0082788 0.016128 0.010528 0.01819 15.534 -0.28519 -0.49287 -0.49924 -0.31437 -0.36289 -0.2403 -0.3412 -0.33008 -0.45422 0.074715 0.14299 0.12519 0.39052 0.62904 0.52014 0.73458 1.0426 0.55156 0.72555 0.97067 0.56575 1.2203
2.9805 -0.3357 -0.33834 -0.35093 -0.51459 0 -0.47864 -0.34163 -0.40054 -0.33916 -0.35016 -0.34374 57.246 0.1577 0.23537 0.18319 0.34628 0.55096 0.40213 0.5484 0.84471 0.51726 0 1.1996 0 0.008175 0.017515 0.010185 0.019262 16.608 -0.34793 -0.52488 -0.51419 -0.37279 -0.39723 -0.32669 -0.40937 -0.36319 -0.43957 0.087794 0.15197 0.11411 0.40294 0.6669 0.53346 0.77765 1.106 0.57084 0.75818 1.0291 0.60474 1.269
2.9844 -0.32273 -0.32275 -0.33209 -0.43605 0 -0.41336 -0.37771 -0.40364 -0.42975 -0.40166 -0.46552 57.475 0.16271 0.2587 0.18527 0.36368 0.59899 0.42835 0.57957 0.91802 0.56203 0 1.3122 0 0.0081414 0.018116 0.010204 0.021074 17.692 -0.46402 -0.44821 -0.43039 -0.41351 -0.42308 -0.4595 -0.464 -0.44411 -0.44338 0.099304 0.15823 0.10352 0.41115 0.70124 0.54281 0.815 1.1636 0.58705 0.78781 1.0853 0.63982 1.2973
2.9883 -0.30825 -0.31183 -0.30894 -0.29899 0 -0.3068 -0.42014 -0.41454 -0.53096 -0.44274 -0.60107 57.637 0.16398 0.27055 0.19115 0.37723 0.6313 0.44411 0.59911 0.9713 0.58859 0 1.4067 0 0.008478 0.01873 0.011069 0.022631 18.454 -0.5909 -0.3057 -0.29832 -0.42218 -0.43528 -0.56816 -0.47973 -0.54101 -0.48243 0.11067 0.16433 0.092922 0.41913 0.73517 0.55193 0.85195 1.2206 0.60298 0.81711 1.141 0.67451 1.3329
2.9922 -0.29636 -0.30579 -0.28795 -0.18531 0 -0.21782 -0.44343 -0.42237 -0.58786 -0.45305 -0.69537 57.732 0.16096 0.27627 0.19816 0.38817 0.65401 0.45212 0.6126 1.0097 0.60114 0 1.4588 0 0.009166 0.020169 0.012445 0.023076 18.624 -0.66995 -0.18343 -0.19123 -0.41068 -0.42607 -0.60089 -0.45586 -0.60677 -0.54712 0.10647 0.15182 0.080752 0.40143 0.72606 0.53498 0.84494 1.2199 0.5888 0.81028 1.1411 0.66758 1.3827
2.9961 -0.29374 -0.30374 -0.27939 -0.16223 0 -0.19538 -0.42888 -0.40992 -0.56287 -0.4287 -0.70688 57.777 0.15613 0.282 0.20289 0.3959 0.66966 0.45643 0.62067 1.0274 0.6094 0 1.4486 0 0.0098506 0.022145 0.013348 0.022427 18.102 -0.65958 -0.15442 -0.16645 -0.39068 -0.39371 -0.55078 -0.41248 -0.607 -0.60573 0.10228 0.13932 0.068582 0.38374 0.71695 0.51804 0.83793 1.2192 0.57463 0.80344 1.1412 0.66065 1.4242
3 -0.30221 -0.30441 -0.2894 -0.23869 0 -0.25193 -0.38019 -0.37627 -0.46447 -0.38255 -0.6252 57.799 0.15243 0.28656 0.20413 0.39733 0.66867 0.45514 0.61694 1.0059 0.61426 0 1.37 0 0.010135 0.023316 0.013005 0.021502 17.004 -0.55993 -0.23113 -0.23627 -0.35949 -0.3507 -0.44747 -0.37199 -0.53854 -0.62077 0.08932 0.11741 0.055217 0.35336 0.68266 0.48808 0.80665 1.1854 0.54401 0.77535 1.1073 0.63031 1.4221
3.0039 -0.31478 -0.30617 -0.31244 -0.36136 0 -0.35403 -0.3224 -0.34006 -0.34271 -0.33369 -0.47669 57.812 0.15112 0.28111 0.20306 0.38894 0.63573 0.44105 0.59372 0.93 0.60479 0 1.2359 0 0.0099181 0.02255 0.01162 0.021115 15.607 -0.41306 -0.35962 -0.35947 -0.31332 -0.3188 -0.334 -0.34415 -0.42947 -0.5706 0.065593 0.083955 0.040385 0.30738 0.61743 0.44212 0.74557 1.1112 0.49321 0.72114 1.0314 0.57119 1.3522
3.0078 -0.32064 -0.307 -0.33281 -0.45147 0 -0.4377 -0.28365 -0.31954 -0.25417 -0.29589 -0.31543 57.807 0.15173 0.2577 0.20095 0.36927 0.5663 0.40973 0.54961 0.80745 0.56974 0 1.0753 0 0.0094743 0.020048 0.010289 0.02131 14.224 -0.27855 -0.45702 -0.46023 -0.26631 -0.31194 -0.24948 -0.32603 -0.3228 -0.46277 0.041867 0.0505 0.025553 0.26141 0.55221 0.39617 0.68449 1.0369 0.44241 0.66692 0.95563 0.51207 1.2164
3.0117 -0.31445 -0.30488 -0.3355 -0.4552 0 -0.44477 -0.27497 -0.31293 -0.22523 -0.27283 -0.19901 57.761 0.1529 0.21876 0.19726 0.33988 0.47746 0.36585 0.49156 0.67147 0.51118 0 0.92112 0 0.0092133 0.01712 0.010059 0.021366 13.057 -0.20019 -0.46445 -0.47057 -0.24619 -0.32297 -0.21977 -0.31158 -0.25293 -0.32925 0.0071868 0.0074909 0.010553 0.20368 0.4551 0.33759 0.59309 0.92045 0.37387 0.58548 0.83591 0.42511 1.0384
3.0156 -0.3 -0.29857 -0.31689 -0.37328 0 -0.36162 -0.28482 -0.30144 -0.24121 -0.26034 -0.15755 57.652 0.15288 0.17819 0.19019 0.30461 0.40036 0.32074 0.43048 0.56113 0.44559 0 0.79431 0 0.0093338 0.014858 0.010969 0.02054 12.11 -0.18457 -0.37965 -0.37481 -0.26682 -0.32875 -0.2476 -0.29786 -0.22771 -0.20674 -0.02887 -0.036719 -0.0044681 0.14448 0.35399 0.27742 0.49788 0.7987 0.3031 0.50061 0.71067 0.33464 0.84992
3.0195 -0.28454 -0.28795 -0.28582 -0.25384 0 -0.23255 -0.29097 -0.27094 -0.26498 -0.25097 -0.1752 57.475 0.14966 0.15204 0.17917 0.26833 0.3584 0.28371 0.37511 0.49591 0.39136 0 0.69696 0 0.009661 0.013175 0.011959 0.018823 11.218 -0.20334 -0.25216 -0.22485 -0.30772 -0.30977 -0.30397 -0.28254 -0.22647 -0.11744 -0.064131 -0.078716 -0.01775 0.089366 0.25571 0.22085 0.40491 0.67967 0.23622 0.41803 0.58923 0.24769 0.67999
3.0234 -0.27086 -0.2738 -0.2551 -0.15872 0 -0.13324 -0.27772 -0.22759 -0.26502 -0.2377 -0.20092 57.241 0.14205 0.14609 0.16622 0.23589 0.3491 0.25628 0.32937 0.46528 0.35552 0 0.61757 0 0.0097828 0.011233 0.01177 0.01698 10.189 -0.21526 -0.14922 -0.1094 -0.32571 -0.26554 -0.33573 -0.25942 -0.21582 -0.06418 -0.097761 -0.11618 -0.027465 0.042622 0.16321 0.17163 0.31655 0.5662 0.17731 0.34013 0.47557 0.16793 0.55086
3.0273 -0.25609 -0.25758 -0.23266 -0.12775 0 -0.1189 -0.24437 -0.19058 -0.23171 -0.21651 -0.18534 56.964 0.1313 0.151 0.15451 0.21125 0.34623 0.23473 0.29382 0.44091 0.33211 0 0.54427 0 0.0093653 0.0086951 0.010028 0.015885 8.9573 -0.19274 -0.11645 -0.093857 -0.29034 -0.2119 -0.2964 -0.2209 -0.17375 -0.040048 -0.13139 -0.15364 -0.03718 -0.0041225 0.070708 0.12241 0.22819 0.45272 0.11839 0.26223 0.36191 0.088174 0.47583
3.0313 -0.23848 -0.24165 -0.22012 -0.16087 0 -0.18522 -0.20149 -0.17178 -0.1762 -0.18861 -0.1176 56.653 0.12126 0.14984 0.14581 0.19614 0.32175 0.21685 0.26784 0.4001 0.31202 0 0.47503 0 0.0084053 0.0063481 0.007542 0.015797 7.6524 -0.13698 -0.15505 -0.17421 -0.20982 -0.16526 -0.18252 -0.16676 -0.10563 -0.039543 -0.15224 -0.17422 -0.038681 -0.024415 0.019167 0.098274 0.17584 0.38798 0.091033 0.21912 0.30423 0.047207 0.45446
3.0352 -0.2233 -0.2296 -0.21733 -0.22379 0 -0.27352 -0.16245 -0.16585 -0.12037 -0.16061 -0.032541 56.305 0.11583 0.13199 0.13941 0.18909 0.26945 0.20453 0.25006 0.34195 0.2924 0 0.41808 0 0.0072432 0.0053403 0.0055966 0.016239 6.5563 -0.074113 -0.22582 -0.28149 -0.12458 -0.13182 -0.044169 -0.10974 -0.04055 -0.059801 -0.16921 -0.18968 -0.037694 -0.036693 -0.019964 0.081733 0.1344 0.338 0.073231 0.18654 0.26351 0.017993 0.46971
3.0391 -0.21996 -0.22547 -0.22516 -0.27067 0 -0.31664 -0.13806 -0.1606 -0.086487 -0.14148 0.018279 55.914 0.1154 0.10213 0.13355 0.18583 0.21051 0.19972 0.23789 0.28583 0.27677 0 0.38472 0 0.0063358 0.0059052 0.0049193 0.016511 5.9732 -0.03691 -0.27585 -0.33452 -0.077505 -0.11186 0.044932 -0.070722 -0.010625 -0.092956 -0.18158 -0.19969 -0.034228 -0.040884 -0.044139 0.073108 0.10599 0.30586 0.065788 0.16677 0.24297 0.0021182 0.494
3.043 -0.23235 -0.23153 -0.2428 -0.27173 0 -0.28909 -0.13543 -0.15409 -0.088892 -0.13796 0.0073321 55.483 0.11617 0.076747 0.12772 0.18181 0.17646 0.20002 0.2289 0.25654 0.26821 0 0.38222 0 0.0059525 0.0070197 0.0052689 0.016277 6.0983 -0.044197 -0.2728 -0.30001 -0.088014 -0.11043 0.036901 -0.066801 -0.028545 -0.12151 -0.17633 -0.18883 -0.021269 -0.014106 -0.01103 0.094802 0.12747 0.34204 0.098014 0.19601 0.29975 0.037337 0.50417
3.0469 -0.25289 -0.24577 -0.26376 -0.23145 0 -0.22193 -0.15678 -0.15799 -0.12738 -0.15223 -0.05026 55.021 0.11359 0.071203 0.12331 0.17559 0.18482 0.20052 0.22392 0.26837 0.2654 0 0.41207 0 0.0060171 0.0074213 0.0059035 0.015736 6.936 -0.090756 -0.22627 -0.21363 -0.1473 -0.13803 -0.059817 -0.10186 -0.080196 -0.12586 -0.17109 -0.17796 -0.0083096 0.012673 0.02208 0.1165 0.14896 0.37821 0.13024 0.22526 0.35652 0.072555 0.49581
3.0508 -0.26723 -0.26134 -0.27759 -0.18629 0 -0.17354 -0.19676 -0.1837 -0.18596 -0.183 -0.11419 54.539 0.10704 0.08778 0.12221 0.17064 0.22742 0.20049 0.22853 0.31813 0.26626 0 0.47239 0 0.0062118 0.0068986 0.0063513 0.015324 8.2895 -0.15316 -0.18104 -0.14819 -0.22922 -0.19729 -0.19121 -0.1658 -0.13703 -0.10042 -0.15567 -0.15615 0.0090754 0.053435 0.089133 0.15344 0.19917 0.45404 0.18292 0.28355 0.45693 0.13534 0.48652
3.0547 -0.26552 -0.26944 -0.27713 -0.17958 0 -0.18284 -0.24169 -0.22756 -0.24091 -0.22661 -0.15509 54.035 0.10074 0.11451 0.12488 0.17361 0.27975 0.20662 0.24997 0.38959 0.27369 0 0.56028 0 0.006255 0.0064735 0.0067095 0.015341 9.82 -0.20677 -0.18365 -0.15667 -0.30299 -0.27051 -0.29692 -0.23998 -0.17785 -0.064506 -0.13469 -0.12835 0.028879 0.10184 0.17474 0.19871 0.26508 0.55153 0.24677 0.35772 0.58119 0.2132 0.50614
3.0586 -0.2495 -0.26434 -0.26388 -0.2277 0 -0.24227 -0.27464 -0.27111 -0.27489 -0.27531 -0.17788 53.493 0.099557 0.13526 0.12992 0.18947 0.32139 0.22702 0.29077 0.46454 0.29456 0 0.67136 0 0.0061162 0.0073104 0.0072866 0.015815 11.166 -0.24191 -0.24462 -0.23448 -0.34246 -0.32507 -0.34524 -0.30349 -0.20336 -0.057281 -0.11364 -0.10066 0.048404 0.14943 0.26063 0.24366 0.33106 0.64913 0.31017 0.43207 0.70517 0.29073 0.5812
3.0625 -0.22948 -0.2474 -0.24547 -0.30242 0 -0.3073 -0.28463 -0.29565 -0.28657 -0.31541 -0.21421 52.897 0.10379 0.14234 0.13514 0.21683 0.3495 0.26129 0.34469 0.5331 0.33165 0 0.79778 0 0.0059822 0.0095428 0.0081059 0.016597 12.089 -0.26805 -0.32549 -0.32592 -0.33538 -0.33604 -0.34155 -0.33839 -0.23331 -0.11708 -0.091858 -0.074121 0.064971 0.18839 0.34961 0.28514 0.39784 0.74788 0.3688 0.50837 0.82624 0.3648 0.72183
3.0664 -0.21546 -0.22688 -0.22815 -0.34719 0 -0.33037 -0.2735 -0.29575 -0.28796 -0.33159 -0.29247 52.244 0.10862 0.14141 0.13895 0.24726 0.37588 0.29756 0.39902 0.59671 0.37707 0 0.92679 0 0.0060235 0.01222 0.0088588 0.017465 12.568 -0.3032 -0.36429 -0.36558 -0.2917 -0.30582 -0.31318 -0.33585 -0.28906 -0.25683 -0.07008 -0.047579 0.081538 0.22735 0.43859 0.32663 0.46461 0.84663 0.42743 0.58468 0.94731 0.43888 0.91444
3.0703 -0.21136 -0.21307 -0.21308 -0.31992 0 -0.2928 -0.25484 -0.28032 -0.29301 -0.31841 -0.40997 51.549 0.10884 0.14495 0.14097 0.27009 0.41251 0.32129 0.44204 0.66152 0.41567 0 1.0412 0 0.006205 0.014313 0.0093141 0.018177 12.779 -0.35666 -0.32292 -0.32321 -0.24155 -0.26209 -0.28871 -0.3023 -0.37423 -0.44914 -0.055598 -0.030646 0.091093 0.24703 0.50227 0.35301 0.50881 0.91368 0.465 0.63834 1.0288 0.48746 1.1212
3.0742 -0.21579 -0.21185 -0.20027 -0.23001 0 -0.21578 -0.24563 -0.2641 -0.30823 -0.28933 -0.52756 50.834 0.10417 0.16068 0.14164 0.27957 0.45908 0.32782 0.46918 0.72689 0.43638 0 1.1216 0 0.0063385 0.015609 0.0096464 0.018526 12.955 -0.41809 -0.22017 -0.22322 -0.21752 -0.23594 -0.28526 -0.26028 -0.4665 -0.63013 -0.047697 -0.02238 0.094323 0.24931 0.54314 0.36577 0.53266 0.95214 0.48358 0.67158 1.0746 0.51307 1.2881
3.0781 -0.22547 -0.22111 -0.19416 -0.13763 0 -0.14717 -0.25593 -0.25926 -0.33172 -0.27118 -0.59005 50.108 0.099374 0.18451 0.14176 0.27878 0.50187 0.3258 0.48294 0.77861 0.44053 0 1.1515 0 0.0063097 0.016588 0.01025 0.018487 13.21 -0.4615 -0.12271 -0.12931 -0.23208 -0.24072 -0.30498 -0.23874 -0.52653 -0.72331 -0.039796 -0.014114 0.097553 0.2516 0.584 0.37853 0.5565 0.99059 0.50215 0.70482 1.1203 0.53867 1.3646
3.082 -0.2363 -0.23268 -0.20189 -0.11121 0 -0.13308 -0.28266 -0.27138 -0.35667 -0.28357 -0.56 49.364 0.09911 0.20369 0.1421 0.27651 0.52311 0.32747 0.48745 0.79452 0.43858 0 1.1237 0 0.0062117 0.017549 0.011218 0.01829 13.455 -0.46202 -0.098726 -0.10491 -0.26992 -0.26877 -0.33697 -0.25603 -0.51971 -0.67616 -0.050754 -0.029628 0.083796 0.21209 0.55507 0.35563 0.52154 0.94497 0.4702 0.67597 1.0634 0.50169 1.3278
3.0859 -0.24281 -0.23842 -0.22422 -0.17476 0 -0.18854 -0.31042 -0.29705 -0.37279 -0.31965 -0.44453 48.582 0.10311 0.20706 0.14314 0.27927 0.51292 0.33525 0.48335 0.76063 0.43872 0 1.0461 0 0.0062201 0.018085 0.012092 0.018274 13.464 -0.41372 -0.16842 -0.17206 -0.30298 -0.30347 -0.36276 -0.30638 -0.439 -0.49366 -0.062389 -0.045995 0.069428 0.17107 0.52363 0.33145 0.48446 0.89633 0.43644 0.64488 1.0028 0.46246 1.1985
3.0898 -0.23989 -0.23614 -0.24975 -0.28685 0 -0.28328 -0.3193 -0.32176 -0.36664 -0.34724 -0.29728 47.754 0.10673 0.19361 0.14472 0.28521 0.47562 0.3386 0.46768 0.68517 0.43863 0 0.941 0 0.0063501 0.01747 0.012208 0.018565 13.037 -0.3354 -0.28802 -0.29308 -0.31337 -0.33047 -0.36525 -0.3603 -0.31436 -0.24778 -0.079135 -0.069131 0.049877 0.12049 0.47014 0.29777 0.43054 0.82256 0.38899 0.59432 0.91139 0.40619 1.0332
3.0938 -0.22774 -0.23062 -0.26146 -0.36925 0 -0.355 -0.29683 -0.32388 -0.32736 -0.33312 -0.18943 46.884 0.1062 0.17284 0.1461 0.28538 0.42711 0.32431 0.43814 0.59702 0.42837 0 0.83489 0 0.0063973 0.015513 0.011312 0.018912 12.132 -0.25955 -0.37891 -0.38922 -0.30214 -0.33856 -0.33753 -0.37987 -0.20027 -0.049244 -0.10339 -0.10221 0.022707 0.055862 0.38423 0.2501 0.35185 0.71186 0.32143 0.51513 0.7747 0.32489 0.89515
3.0977 -0.21465 -0.22922 -0.25198 -0.36359 0 -0.34845 -0.24754 -0.2883 -0.25794 -0.27073 -0.16389 45.983 0.10264 0.15708 0.14632 0.27167 0.38503 0.28986 0.39693 0.52694 0.40101 0 0.74396 0 0.0061666 0.012889 0.0098236 0.018884 10.878 -0.21135 -0.38043 -0.39003 -0.27858 -0.3169 -0.28519 -0.34027 -0.14519 0.011123 -0.12765 -0.1353 -0.0044625 -0.008771 0.29832 0.20244 0.27317 0.60115 0.25387 0.43595 0.63802 0.24359 0.82118
3.1016 -0.21233 -0.23542 -0.23227 -0.27326 0 -0.25774 -0.19287 -0.22183 -0.18098 -0.18704 -0.20304 45.054 0.10065 0.15204 0.14483 0.24429 0.35737 0.24666 0.35039 0.48528 0.36023 0 0.66599 0 0.0057457 0.01062 0.0084679 0.018287 9.5052 -0.19234 -0.2902 -0.28416 -0.24663 -0.26053 -0.22062 -0.24572 -0.16035 -0.080477 -0.14945 -0.16744 -0.032237 -0.062652 0.20895 0.15829 0.19815 0.49188 0.1914 0.35453 0.5017 0.16868 0.80649
3.1055 -0.22595 -0.24582 -0.22321 -0.16007 0 -0.139 -0.15881 -0.15448 -0.12746 -0.12265 -0.23823 44.087 0.10314 0.15297 0.14167 0.2123 0.33704 0.21044 0.30533 0.45561 0.31802 0 0.58639 0 0.0054824 0.0092743 0.0076724 0.017362 8.2435 -0.18109 -0.16565 -0.1346 -0.20575 -0.18207 -0.15545 -0.13119 -0.20971 -0.24488 -0.1708 -0.19941 -0.060122 -0.11455 0.11895 0.11478 0.1238 0.38287 0.12986 0.2727 0.36546 0.094941 0.81449
3.1094 -0.24816 -0.25295 -0.2364 -0.10026 0 -0.076546 -0.15821 -0.12009 -0.11389 -0.10303 -0.20099 43.072 0.10824 0.14915 0.13729 0.18672 0.30769 0.18908 0.26607 0.41106 0.28564 0 0.49492 0 0.0056409 0.0086775 0.0073306 0.016545 7.2768 -0.15127 -0.086973 -0.041271 -0.16347 -0.11409 -0.098574 -0.047589 -0.2319 -0.35343 -0.18708 -0.22602 -0.084477 -0.15356 0.043142 0.079816 0.063546 0.29302 0.080969 0.20394 0.25193 0.036887 0.80135
3.1133 -0.26384 -0.25156 -0.26253 -0.13234 0 -0.12155 -0.18179 -0.13073 -0.12859 -0.12506 -0.080237 42.012 0.11137 0.13316 0.13243 0.17274 0.25888 0.17925 0.2346 0.34117 0.26665 0 0.40001 0 0.0060919 0.0082888 0.0070922 0.016041 6.7252 -0.094853 -0.10519 -0.071923 -0.13979 -0.091164 -0.059713 -0.035478 -0.18288 -0.30896 -0.19061 -0.23908 -0.099932 -0.16005 0.0030906 0.066398 0.038827 0.25147 0.063939 0.1681 0.19568 0.018362 0.7386
3.1172 -0.26228 -0.2432 -0.27915 -0.2322 0 -0.24959 -0.20637 -0.16802 -0.14344 -0.16653 0.061315 40.926 0.11007 0.10808 0.12813 0.16773 0.1997 0.17339 0.2126 0.26624 0.25752 0 0.32828 0 0.0063959 0.0077457 0.0067867 0.015662 6.6332 -0.032464 -0.20797 -0.21075 -0.15257 -0.12269 -0.050713 -0.099778 -0.07078 -0.11242 -0.19414 -0.25214 -0.11539 -0.16655 -0.036961 0.05298 0.014108 0.20992 0.046908 0.13226 0.13942 -0.00016202 0.62516
3.1211 -0.24572 -0.23498 -0.27097 -0.33035 0 -0.37358 -0.21443 -0.20014 -0.14171 -0.2051 0.12984 39.83 0.10608 0.086696 0.12558 0.16577 0.15758 0.1684 0.20243 0.22565 0.25334 0 0.30888 0 0.006225 0.0070581 0.0065152 0.015111 6.9542 -0.0015677 -0.32558 -0.36532 -0.19716 -0.18207 -0.079001 -0.20228 0.043842 0.13177 -0.18105 -0.24582 -0.1169 -0.13334 -0.02206 0.06795 0.037418 0.23783 0.07249 0.14614 0.16707 0.033433 0.48941
3.125 -0.2269 -0.23384 -0.24353 -0.35847 0 -0.40622 -0.20799 -0.20848 -0.13441 -0.22929 0.071385 38.72 0.10292 0.082624 0.1253 0.16369 0.15955 0.16737 0.20591 0.24816 0.25255 0 0.35447 0 0.0056782 0.0064457 0.0063982 0.014381 7.5601 -0.029354 -0.3759 -0.43005 -0.24435 -0.22596 -0.13791 -0.28176 0.085907 0.27821 -0.16161 -0.23209 -0.11308 -0.084958 0.013833 0.093764 0.079074 0.29227 0.11435 0.17901 0.22676 0.086938 0.38241
3.1289 -0.21855 -0.24111 -0.21787 -0.29541 0 -0.32473 -0.2041 -0.19923 -0.14703 -0.2368 -0.085839 37.572 0.102 0.099626 0.12633 0.16312 0.20904 0.17462 0.22281 0.32797 0.25712 0 0.4531 0 0.0051492 0.006156 0.0063738 0.013818 8.2978 -0.11028 -0.32113 -0.36081 -0.26322 -0.22899 -0.20484 -0.29307 0.016983 0.23093 -0.13975 -0.21504 -0.10671 -0.03101 0.059215 0.12383 0.12776 0.35797 0.16268 0.2202 0.30047 0.14803 0.35992
3.1328 -0.22472 -0.2518 -0.21239 -0.18324 0 -0.18772 -0.21666 -0.19174 -0.18978 -0.22956 -0.2524 36.364 0.10165 0.12744 0.12663 0.16787 0.27897 0.19094 0.2509 0.42664 0.26968 0 0.57588 0 0.004896 0.0064336 0.0063189 0.013782 9.0655 -0.20638 -0.19772 -0.20585 -0.24784 -0.2029 -0.25226 -0.23885 -0.13669 0.0024064 -0.10544 -0.1809 -0.087271 0.051496 0.15326 0.17569 0.21253 0.48138 0.24423 0.30404 0.44605 0.24807 0.45434
3.1367 -0.24038 -0.25895 -0.22903 -0.10166 0 -0.091687 -0.24273 -0.19909 -0.24317 -0.21373 -0.34407 35.093 0.099782 0.14859 0.12492 0.18037 0.33065 0.21403 0.28745 0.5004 0.29116 0 0.69393 0 0.0048015 0.0074798 0.0063066 0.014284 9.8536 -0.27195 -0.095057 -0.071529 -0.22123 -0.18373 -0.26473 -0.16835 -0.30028 -0.29627 -0.071122 -0.14677 -0.067828 0.134 0.24731 0.22756 0.29729 0.60479 0.32577 0.38788 0.59163 0.3481 0.65045
3.1406 -0.25706 -0.25897 -0.25464 -0.11492 0 -0.10194 -0.26644 -0.22113 -0.27586 -0.20197 -0.33969 33.777 0.096724 0.15191 0.12233 0.20038 0.34498 0.24191 0.3301 0.53189 0.32021 0 0.79227 0 0.0045912 0.0092622 0.0066026 0.015006 10.719 -0.28532 -0.093709 -0.049201 -0.21316 -0.20023 -0.24894 -0.14174 -0.39948 -0.52465 -0.038079 -0.11057 -0.046462 0.21257 0.34519 0.27816 0.37747 0.72851 0.40537 0.47293 0.74058 0.44332 0.88524
3.1445 -0.26795 -0.25372 -0.27342 -0.22534 0 -0.20944 -0.27603 -0.25248 -0.2771 -0.2096 -0.28724 32.436 0.095071 0.14231 0.12203 0.22591 0.33922 0.27397 0.3759 0.54132 0.35368 0 0.87297 0 0.0042475 0.011356 0.0073334 0.015657 11.714 -0.26411 -0.20572 -0.15526 -0.23483 -0.25267 -0.2299 -0.18671 -0.40761 -0.59481 -0.0058729 -0.07301 -0.023828 0.28853 0.4456 0.32794 0.45462 0.85243 0.48369 0.55878 0.89174 0.53537 1.0793
3.1484 -0.26947 -0.24821 -0.27751 -0.36703 0 -0.34166 -0.27605 -0.29101 -0.26962 -0.24372 -0.26036 31.072 0.096979 0.13776 0.12656 0.25404 0.35281 0.30857 0.42023 0.5683 0.3873 0 0.94772 0 0.0041185 0.013124 0.0082229 0.016224 12.82 -0.25218 -0.362 -0.32294 -0.27427 -0.31775 -0.23657 -0.28134 -0.35792 -0.51502 0.025557 -0.036072 -0.0016673 0.3626 0.5439 0.37647 0.52941 0.97336 0.56005 0.64251 1.0395 0.62486 1.1813
3.1523 -0.26122 -0.24635 -0.26867 -0.44783 0 -0.41431 -0.28217 -0.33455 -0.28823 -0.29541 -0.30418 29.673 0.10219 0.15476 0.13536 0.2809 0.41249 0.34101 0.45761 0.63817 0.41674 0 1.0259 0 0.0045676 0.01421 0.0087921 0.016859 13.916 -0.28755 -0.4588 -0.44727 -0.31245 -0.36907 -0.28571 -0.37448 -0.31469 -0.37284 0.039431 -0.013227 0.0097924 0.39366 0.59463 0.39701 0.55056 1.0268 0.59241 0.67842 1.1113 0.6563 1.1939
3.1563 -0.24688 -0.24836 -0.25372 -0.41273 0 -0.38519 -0.30428 -0.37208 -0.34487 -0.34416 -0.40968 28.227 0.10866 0.19338 0.14505 0.30232 0.50643 0.36558 0.4844 0.73919 0.43923 0 1.1051 0 0.0055473 0.014855 0.0088803 0.017563 14.806 -0.37408 -0.43044 -0.45165 -0.33908 -0.39223 -0.37087 -0.42349 -0.32628 -0.27464 0.053304 0.0096189 0.021252 0.42473 0.64536 0.41755 0.57171 1.0803 0.62476 0.71433 1.183 0.68773 1.1603
3.1602 -0.2343 -0.25118 -0.24045 -0.28352 0 -0.27671 -0.335 -0.38527 -0.4145 -0.37147 -0.52609 26.738 0.11458 0.23492 0.15238 0.31582 0.5903 0.37963 0.50053 0.82824 0.45451 0 1.1688 0 0.0065805 0.01565 0.0089019 0.018101 15.266 -0.47642 -0.29519 -0.33493 -0.35258 -0.38536 -0.46087 -0.41787 -0.39372 -0.28213 0.055346 0.020796 0.02342 0.42711 0.65863 0.41871 0.55779 1.0842 0.62613 0.71448 1.1968 0.68021 1.127
3.1641 -0.23175 -0.25095 -0.23556 -0.14472 0 -0.15795 -0.35463 -0.36395 -0.45461 -0.37113 -0.59391 25.218 0.11919 0.2551 0.15685 0.32233 0.62046 0.38457 0.50805 0.86062 0.46375 0 1.1939 0 0.007183 0.016871 0.0094634 0.018275 15.133 -0.54095 -0.14161 -0.17232 -0.35019 -0.35352 -0.51082 -0.37469 -0.47418 -0.38261 0.044665 0.019427 0.015596 0.39865 0.63161 0.39906 0.50615 1.0347 0.59417 0.67616 1.1481 0.63078 1.1138
3.168 -0.24124 -0.24547 -0.24202 -0.085409 0 -0.10148 -0.34707 -0.31967 -0.43824 -0.34788 -0.57562 23.675 0.12202 0.24259 0.16027 0.32489 0.58638 0.3823 0.5076 0.82119 0.4671 0 1.1628 0 0.007262 0.018077 0.010673 0.018216 14.388 -0.52828 -0.06725 -0.069414 -0.32537 -0.30729 -0.48495 -0.31861 -0.51265 -0.50524 0.033984 0.018058 0.0077722 0.3702 0.60459 0.3794 0.45452 0.98527 0.56222 0.63785 1.0995 0.58136 1.1124
3.1719 -0.2551 -0.23524 -0.25531 -0.13895 0 -0.1403 -0.31161 -0.27932 -0.37074 -0.30948 -0.47235 22.097 0.12233 0.20769 0.16387 0.32462 0.51557 0.37137 0.49652 0.73329 0.46223 0 1.075 0 0.0070736 0.01842 0.011886 0.018294 13.191 -0.43694 -0.11467 -0.095072 -0.27783 -0.26381 -0.3816 -0.26757 -0.4778 -0.56816 0.0071939 -0.0021812 -0.015205 0.30259 0.52002 0.33257 0.3595 0.86366 0.48593 0.54757 0.96391 0.47961 1.1051
3.1758 -0.26069 -0.22312 -0.26331 -0.26299 0 -0.24789 -0.26166 -0.26157 -0.28043 -0.26256 -0.3238 20.47 0.11995 0.1738 0.16623 0.3181 0.44924 0.34807 0.47092 0.63955 0.446 0 0.94904 0 0.0068389 0.017391 0.012223 0.018693 11.823 -0.30461 -0.24713 -0.23316 -0.22265 -0.2407 -0.24235 -0.23159 -0.37936 -0.5262 -0.020969 -0.024029 -0.039474 0.23164 0.43056 0.28343 0.26078 0.73591 0.40587 0.45285 0.82094 0.37339 1.081
3.1797 -0.25064 -0.21277 -0.25391 -0.37069 0 -0.35251 -0.21468 -0.25944 -0.19791 -0.21525 -0.19073 18.792 0.11632 0.15892 0.1644 0.29973 0.41067 0.3119 0.42973 0.57051 0.41764 0 0.81299 0 0.0065064 0.015247 0.011371 0.019114 10.538 -0.18681 -0.37555 -0.3872 -0.18415 -0.24258 -0.13279 -0.21551 -0.2595 -0.39251 -0.049759 -0.048275 -0.065305 0.15912 0.3359 0.23268 0.1643 0.60381 0.32312 0.35544 0.67135 0.26621 1.0335
3.1836 -0.2293 -0.20659 -0.22611 -0.38852 0 -0.37998 -0.18315 -0.2483 -0.14325 -0.17867 -0.12301 17.082 0.11364 0.16255 0.15694 0.26748 0.39207 0.26892 0.37683 0.52586 0.38042 0 0.68875 0 0.0059407 0.012732 0.0098527 0.018984 9.4436 -0.12555 -0.41513 -0.44162 -0.1778 -0.25366 -0.1022 -0.21623 -0.16656 -0.22465 -0.079658 -0.076766 -0.093902 0.0838 0.23206 0.17907 0.071805 0.46402 0.2356 0.25326 0.51007 0.15734 0.95311
3.1875 -0.20903 -0.20422 -0.19385 -0.30136 0 -0.30198 -0.17178 -0.21209 -0.12399 -0.16121 -0.12782 15.365 0.1125 0.1684 0.14551 0.22656 0.36755 0.22838 0.31918 0.48155 0.34014 0 0.58203 0 0.0052759 0.010408 0.0084787 0.017997 8.478 -0.12572 -0.33594 -0.34338 -0.19814 -0.24847 -0.14931 -0.21891 -0.12717 -0.086812 -0.10956 -0.10526 -0.1225 0.0084822 0.12821 0.12546 -0.020692 0.32423 0.14808 0.15107 0.34879 0.048471 0.82975
3.1914 -0.19961 -0.20254 -0.17637 -0.15901 0 -0.15914 -0.17784 -0.16091 -0.13534 -0.16007 -0.16147 13.644 0.11072 0.15961 0.13355 0.18677 0.31796 0.19584 0.26337 0.4151 0.30198 0 0.48478 0 0.0049406 0.0083265 0.0075915 0.01641 7.513 -0.15366 -0.18002 -0.14624 -0.22435 -0.21438 -0.22103 -0.20348 -0.13185 -0.012676 -0.12909 -0.12703 -0.14317 -0.041432 0.053425 0.087127 -0.06936 0.22877 0.086996 0.082625 0.2359 -0.021018 0.669
3.1953 -0.20051 -0.19772 -0.18183 -0.044155 0 -0.039383 -0.19144 -0.12164 -0.1585 -0.16173 -0.15829 11.9 0.10547 0.13308 0.12357 0.15605 0.24675 0.17017 0.21413 0.32702 0.26914 0 0.38779 0 0.005245 0.0063106 0.0069001 0.014808 6.4902 -0.16011 -0.036843 0.020253 -0.23603 -0.1635 -0.24787 -0.1617 -0.14212 0.007892 -0.14603 -0.14713 -0.16187 -0.085018 -0.014126 0.052605 -0.10711 0.14436 0.032501 0.02258 0.13507 -0.080698 0.50196
3.1992 -0.20269 -0.18781 -0.19918 -0.022103 0 -0.02086 -0.19729 -0.11148 -0.16523 -0.15368 -0.081483 10.103 0.09684 0.10108 0.11617 0.13636 0.176 0.14791 0.17533 0.24129 0.2435 0 0.29297 0 0.0059634 0.0044412 0.006028 0.013591 5.4757 -0.11443 0.0099547 0.041595 -0.2232 -0.12039 -0.19129 -0.10861 -0.11695 0.011533 -0.15875 -0.16357 -0.1763 -0.11807 -0.067721 0.024474 -0.12859 0.079716 -0.010295 -0.022852 0.056491 -0.12424 0.37295
3.2031 -0.19713 -0.17373 -0.20661 -0.10045 0 -0.11575 -0.1817 -0.12201 -0.13486 -0.13564 0.042295 8.2465 0.088785 0.08009 0.11105 0.12518 0.12901 0.12942 0.15064 0.18616 0.22656 0 0.21584 0 0.0064168 0.003142 0.0050886 0.012737 4.6031 -0.027778 -0.064152 -0.095483 -0.18525 -0.09737 -0.069617 -0.072903 -0.044063 0.027367 -0.15805 -0.16843 -0.17726 -0.1178 -0.077156 0.016564 -0.098581 0.077617 -0.016075 -0.02205 0.048322 -0.11672 0.31129
3.207 -0.18135 -0.15798 -0.18967 -0.22181 0 -0.25608 -0.14266 -0.12912 -0.073707 -0.11741 0.13584 6.349 0.085698 0.077109 0.10811 0.11987 0.11411 0.11924 0.14157 0.17255 0.21839 0 0.17643 0 0.0060414 0.0027629 0.0045915 0.012041 3.9779 0.052102 -0.20441 -0.28827 -0.12793 -0.084254 0.054427 -0.071475 0.045188 0.052284 -0.15736 -0.17328 -0.17821 -0.11753 -0.086592 0.0086537 -0.068571 0.075518 -0.021855 -0.021247 0.040153 -0.10919 0.31234
3.2109 -0.15891 -0.14203 -0.15254 -0.29726 0 -0.33623 -0.094614 -0.11718 -0.016586 -0.10534 0.12696 4.4388 0.087992 0.085174 0.10689 0.11941 0.12134 0.11975 0.14452 0.18797 0.21617 0 0.18593 0 0.0049002 0.0031535 0.0047883 0.011467 3.6357 0.073052 -0.30796 -0.38997 -0.066206 -0.064258 0.11354 -0.092411 0.09242 0.054966 -0.15015 -0.17158 -0.16934 -0.10063 -0.070422 0.009925 -0.014692 0.10839 -0.0073404 0.0036724 0.070831 -0.074702 0.34562
3.2148 -0.13407 -0.12513 -0.11292 -0.2645 0 -0.28599 -0.061049 -0.092576 -0.0028208 -0.094253 0.0056057 2.5287 0.091549 0.090948 0.10564 0.12241 0.13247 0.12597 0.15122 0.20925 0.21511 0 0.23813 0 0.0036474 0.0037299 0.0052564 0.011182 3.5655 0.016067 -0.29216 -0.31647 -0.025872 -0.038444 0.076017 -0.10556 0.053748 0.0059867 -0.13987 -0.16678 -0.15585 -0.075894 -0.042188 0.015522 0.050435 0.15775 0.016736 0.039954 0.11981 -0.027503 0.38092
3.2188 -0.10812 -0.10508 -0.085997 -0.13372 0 -0.12297 -0.058363 -0.074878 -0.04461 -0.076005 -0.16259 0.60881 0.092039 0.086959 0.10222 0.12528 0.13565 0.1289 0.15396 0.22124 0.21229 0 0.31099 0 0.0030036 0.003976 0.005277 0.011275 3.7329 -0.089188 -0.15496 -0.10777 -0.031866 -0.029689 -0.037476 -0.092361 -0.062688 -0.090347 -0.1303 -0.16258 -0.14213 -0.052911 -0.015384 0.019704 0.1125 0.20482 0.039361 0.073885 0.16578 0.01759 0.40684
3.2227 -0.079699 -0.079849 -0.072426 0.014688 0 0.05566 -0.083133 -0.077061 -0.116 -0.054982 -0.27891 -1.3363 0.089546 0.077502 0.096883 0.12444 0.13335 0.12479 0.15167 0.22535 0.20951 0 0.37666 0 0.0032482 0.0038454 0.0046341 0.011581 4.0489 -0.18332 0.019284 0.10201 -0.085682 -0.058579 -0.16755 -0.065501 -0.19501 -0.19027 -0.12605 -0.16276 -0.12676 -0.04285 0.00086219 0.013433 0.15192 0.23505 0.051273 0.090453 0.1895 0.047141 0.42652
3.2266 -0.046977 -0.048136 -0.05966 0.086338 0 0.13999 -0.11283 -0.094203 -0.17272 -0.049259 -0.27998 -3.3063 0.088226 0.073325 0.093379 0.12052 0.13767 0.11993 0.15034 0.23204 0.21115 0 0.4141 0 0.004124 0.0036704 0.0039134 0.011884 4.3173 -0.21754 0.11891 0.18251 -0.15359 -0.11543 -0.25016 -0.057454 -0.26848 -0.23926 -0.1218 -0.16294 -0.11139 -0.032789 0.017109 0.0071623 0.19135 0.26527 0.063184 0.10702 0.21321 0.076692 0.44108
3.2305 -0.0084722 -0.0087865 -0.032977 0.045112 0 0.086868 -0.11919 -0.10817 -0.18424 -0.070625 -0.18232 -5.2818 0.091004 0.080194 0.095776 0.11849 0.15674 0.12408 0.15646 0.24623 0.21768 0 0.41722 0 0.0050934 0.0037399 0.0038864 0.012245 4.2461 -0.18594 0.087932 0.099381 -0.18393 -0.15953 -0.2512 -0.087119 -0.24993 -0.21499 -0.12832 -0.17398 -0.10298 -0.050125 0.00045546 -0.017576 0.18667 0.24752 0.046556 0.084161 0.17934 0.06703 0.44232
3.2344 0.037116 0.03891 0.014376 -0.05549 0 -0.045702 -0.084267 -0.1 -0.14989 -0.10315 -0.070517 -7.242 0.094998 0.091939 0.103 0.12155 0.18363 0.13797 0.16858 0.25919 0.22102 0 0.39353 0 0.0056308 0.0040327 0.0046012 0.012949 3.5595 -0.126 -0.030491 -0.064944 -0.14414 -0.14975 -0.18181 -0.136 -0.17176 -0.14969 -0.14336 -0.19358 -0.10008 -0.089089 -0.042167 -0.056892 0.14717 0.19189 0.007401 0.030178 0.10001 0.026413 0.42182
3.2383 0.089624 0.093116 0.078579 -0.11096 0 -0.13704 -0.0094706 -0.059001 -0.089238 -0.10716 -0.036544 -9.1816 0.092924 0.094619 0.10688 0.1244 0.19769 0.14801 0.175 0.25317 0.20721 0 0.35329 0 0.0053885 0.0043302 0.0051934 0.013976 2.1396 -0.087634 -0.12557 -0.17253 -0.045165 -0.078177 -0.085434 -0.15706 -0.10382 -0.11014 -0.15839 -0.21319 -0.097186 -0.12805 -0.084789 -0.096208 0.10768 0.13627 -0.031754 -0.023806 0.020678 -0.014203 0.38162
3.2422 0.14473 0.14743 0.14857 -0.046712 0 -0.089777 0.085722 0.013671 -0.02214 -0.051298 -0.11152 -11.109 0.079433 0.078357 0.097094 0.11389 0.17834 0.13509 0.15964 0.21268 0.16477 0 0.29538 0 0.0043106 0.0044405 0.0046898 0.014514 0.084141 -0.094023 -0.10147 -0.12538 0.069884 0.025059 -0.0058159 -0.10956 -0.094873 -0.14587 -0.19479 -0.25669 -0.11417 -0.22275 -0.19861 -0.17069 -0.022784 -0.024455 -0.13187 -0.16067 -0.18266 -0.13914 0.3284
3.2461 0.19349 0.19233 0.21053 0.12361 0 0.098369 0.17285 0.10377 0.041244 0.056369 -0.23713 -13.03 0.055928 0.04601 0.069325 0.078407 0.11954 0.08965 0.11104 0.13141 0.091532 0 0.20038 0 0.002733 0.0041488 0.0029769 0.013182 -2.3664 -0.12313 0.053118 0.071517 0.16103 0.11867 0.041265 0.0088272 -0.13184 -0.24248 -0.23122 -0.30023 -0.13118 -0.31754 -0.31255 -0.24522 -0.15339 -0.18534 -0.23208 -0.29766 -0.38619 -0.26421 0.25409
3.25 0.22683 0.2208 0.25207 0.30951 0 0.33011 0.22743 0.18611 0.096908 0.17056 -0.29872 -14.934 0.02886 0.010123 0.028999 0.017499 0.031887 0.018758 0.027087 0.009993 -0.0060096 0 0.038651 0 0.0012976 0.0029229 0.00088432 0.0089374 -4.9676 -0.1226 0.26013 0.31774 0.21645 0.18134 0.071946 0.15774 -0.14961 -0.31728 -0.27208 -0.34997 -0.15505 -0.42455 -0.4429 -0.32601 -0.30645 -0.37262 -0.34651 -0.454 -0.61955 -0.41041 0.12569
3.2539 0.24255 0.23389 0.26729 0.41321 0 0.47554 0.24148 0.23554 0.14269 0.24501 -0.20057 -16.8 0.0033402 -0.019644 -0.013359 -0.057895 -0.069733 -0.061535 -0.086513 -0.15001 -0.1188 0 -0.20928 0 0.00053436 -0.00015586 -0.00073364 0.001949 -7.5682 -0.04659 0.41068 0.48412 0.24698 0.21957 0.11376 0.27928 -0.081591 -0.26596 -0.31864 -0.40766 -0.18774 -0.54722 -0.59433 -0.41484 -0.48831 -0.59376 -0.47918 -0.63517 -0.89118 -0.5837 -0.097366
3.2578 0.24794 0.24074 0.26149 0.39837 0 0.46159 0.22973 0.24527 0.18243 0.2691 0.066569 -18.618 -0.021253 -0.046847 -0.050798 -0.13504 -0.18041 -0.14003 -0.2203 -0.34682 -0.23964 0 -0.53339 0 0.00035635 -0.0058696 -0.0019344 -0.0063662 -10.12 0.1121 0.43842 0.49194 0.2643 0.25109 0.18128 0.33385 0.091536 -0.032666 -0.3652 -0.46534 -0.22042 -0.6699 -0.74576 -0.50366 -0.67018 -0.8149 -0.61185 -0.81634 -1.1628 -0.757 -0.42771
3.2617 0.25437 0.25155 0.25049 0.30514 0 0.31896 0.22352 0.2384 0.23163 0.27131 0.41356 -20.396 -0.049316 -0.085598 -0.084208 -0.20909 -0.30641 -0.21653 -0.36294 -0.57129 -0.36175 0 -0.891 0 -3.5896e-08 -0.01402 -0.0036132 -0.014173 -12.631 0.31642 0.35477 0.35664 0.2718 0.28633 0.26956 0.32378 0.33089 0.3427 -0.40402 -0.5176 -0.25472 -0.77376 -0.87392 -0.5748 -0.83283 -1.0111 -0.72552 -0.97248 -1.3991 -0.91141 -0.82695
3.2656 0.26781 0.2689 0.25113 0.20887 0 0.15551 0.25264 0.25641 0.31079 0.2895 0.70695 -22.148 -0.083104 -0.14609 -0.11844 -0.28303 -0.45127 -0.29539 -0.50094 -0.79988 -0.47534 0 -1.224 0 -0.0013524 -0.02304 -0.0064736 -0.020206 -15.105 0.50815 0.22988 0.17411 0.27601 0.32578 0.36682 0.2917 0.56744 0.73384 -0.44177 -0.5691 -0.28924 -0.875 -0.99883 -0.64347 -0.99281 -1.2037 -0.83653 -1.1251 -1.6305 -1.0632 -1.2179
3.2695 0.28373 0.28531 0.2683 0.16518 0 0.079986 0.32505 0.32695 0.42614 0.33992 0.85174 -23.877 -0.11916 -0.22154 -0.15507 -0.3589 -0.60137 -0.37515 -0.62001 -0.99802 -0.56886 0 -1.4857 0 -0.0037432 -0.030612 -0.010138 -0.024168 -17.487 0.64175 0.14333 0.062058 0.29665 0.36895 0.46703 0.29451 0.74067 0.99268 -0.47162 -0.6121 -0.31938 -0.95551 -1.0967 -0.69636 -1.1244 -1.3606 -0.9247 -1.2474 -1.8166 -1.1873 -1.5248
3.2734 0.29152 0.28975 0.28994 0.18531 0 0.13363 0.41895 0.43566 0.5547 0.41192 0.84418 -25.563 -0.1505 -0.28983 -0.18955 -0.43037 -0.72766 -0.44612 -0.70972 -1.1356 -0.63573 0 -1.6578 0 -0.0062381 -0.034996 -0.013356 -0.026435 -19.6 0.70526 0.14175 0.091635 0.35291 0.41772 0.56581 0.36625 0.82041 1.0322 -0.48445 -0.63683 -0.34009 -0.99142 -1.1364 -0.71526 -1.195 -1.4403 -0.96366 -1.3041 -1.9055 -1.2518 -1.7095
3.2773 0.28438 0.27774 0.29646 0.24867 0 0.27418 0.49413 0.52969 0.6512 0.48421 0.75926 -27.187 -0.17194 -0.32992 -0.21544 -0.48499 -0.80457 -0.49758 -0.7676 -1.2034 -0.67925 0 -1.7487 0 -0.0076662 -0.036063 -0.015086 -0.027561 -21.109 0.71618 0.22329 0.24765 0.43521 0.46778 0.64584 0.49111 0.80754 0.87693 -0.49729 -0.66155 -0.36079 -1.0273 -1.176 -0.73415 -1.2655 -1.52 -1.0026 -1.3609 -1.9943 -1.3163 -1.7802
3.2813 0.26608 0.2562 0.27842 0.32683 0 0.41358 0.51563 0.55508 0.67483 0.53758 0.6877 -28.748 -0.18314 -0.33849 -0.23011 -0.51355 -0.82829 -0.52543 -0.79787 -1.2158 -0.70783 0 -1.7755 0 -0.0076568 -0.035162 -0.015326 -0.028022 -21.611 0.69979 0.34647 0.4387 0.49722 0.50099 0.67491 0.60642 0.72625 0.64829 -0.48818 -0.65873 -0.36459 -1.0038 -1.1369 -0.70939 -1.2497 -1.4899 -0.97379 -1.3277 -1.9472 -1.2963 -1.7705
3.2852 0.24872 0.23904 0.24668 0.3945 0 0.47481 0.47353 0.49869 0.61517 0.55254 0.67325 -30.265 -0.187 -0.33087 -0.23561 -0.51606 -0.81566 -0.53139 -0.80439 -1.1952 -0.72306 0 -1.7471 0 -0.0069456 -0.033888 -0.014845 -0.028173 -20.847 0.66877 0.45201 0.55132 0.48759 0.49364 0.6276 0.63928 0.61686 0.49126 -0.47202 -0.64706 -0.36295 -0.96107 -1.0725 -0.67059 -1.2062 -1.4245 -0.92315 -1.2657 -1.8564 -1.249 -1.7122
3.2891 0.24387 0.23738 0.22511 0.42876 0 0.43065 0.38734 0.39891 0.49749 0.50682 0.69331 -31.762 -0.18606 -0.32491 -0.23431 -0.49858 -0.78396 -0.5158 -0.78463 -1.1507 -0.71278 0 -1.6594 0 -0.0066168 -0.032753 -0.01421 -0.028145 -18.927 0.61893 0.48933 0.51753 0.39747 0.43762 0.51335 0.55561 0.52434 0.48596 -0.45224 -0.62966 -0.35761 -0.90808 -0.99448 -0.62431 -1.1467 -1.3388 -0.86031 -1.1877 -1.7409 -1.1861 -1.6206
3.293 0.25494 0.25277 0.23148 0.41302 0 0.30946 0.29456 0.31521 0.36621 0.39157 0.68696 -33.243 -0.18066 -0.32306 -0.22525 -0.46543 -0.73214 -0.47455 -0.73116 -1.0702 -0.65923 0 -1.5038 0 -0.0070326 -0.030863 -0.013221 -0.027662 -16.37 0.53991 0.44134 0.35601 0.27649 0.35382 0.37962 0.38669 0.47694 0.59892 -0.41764 -0.58881 -0.33716 -0.81296 -0.86052 -0.54741 -1.0218 -1.1694 -0.7475 -1.0442 -1.524 -1.0593 -1.4945
[truncated: 3,225,507 more chars]
