# Supplementary material for: Dataset from dynamic shake-table testing of five full-scale single leaf and cavity URM walls subjected to out-of-plane two-way bending
Source: Data Brief. 2019 Mar 20;24:103854. doi: 10.1016/j.dib.2019.103854 (PMC6480314; doi:10.1016/j.dib.2019.103854)
Supplement: Multimedia component 2 [file mmc2.zip › DATA/CAV-000-RF/Test13.txt]

0 -0.0024414 -0.0008078 0.00068538 -0.00021497 0 -0.00094927 -0.0034616 -0.00024228 -0.0013175 -0.0011744 0.00046275 -0.71881 0.00084257 0.00051462 -0.0023836 0.0043282 -0.0035647 0.0067925 0.0063468 0.0017657 -0.0019238 0 0.010074 0 0.0015143 0.0018853 0.0005288 -0.00056093 0.037449 -0.0038461 0.0015744 -0.0001401 -0.0043449 0.0014446 0.00070327 -0.003052 0.0022679 0.0010842 0.053844 0.066146 0.048625 0.071498 0.050734 0.0084805 0.022412 0.049607 0.0085623 0.08257 0.054508 0.058251 0.0068139
0.003907 -0.0028049 -0.00017216 -0.00018102 -0.00082248 0 0.00038912 -8.8901e-05 0.0021077 -0.0010125 0.0015954 0.0022156 -0.71654 0.0044032 0.0049245 0.00031135 0.0048008 0.00082053 0.0035165 0.0029378 -0.00037408 -0.0015692 0 0.0098393 0 0.00050741 0.0012338 0.00063661 0.00055635 -0.014621 -0.0041061 0.0012922 0.00023474 -0.0014815 0.0038903 0.0046837 -0.006258 0.0056974 0.00085262 0.042944 0.068605 0.047169 0.065557 0.051101 0.0098672 0.032094 0.046334 0.0040094 0.08657 0.056262 0.063122 0.0049121
0.007813 -0.0025766 -0.00028975 -0.0011886 -0.0011075 0 0.00087364 0.0030165 0.0030711 -0.00028646 0.0024406 0.0028718 -0.71395 0.0059683 0.0084089 0.00051524 0.0057773 0.0051385 0.0022086 0.00096687 -0.0013995 -0.0017514 0 0.0085322 0 -0.00051635 3.1158e-05 0.0010823 0.0011022 -0.041441 -0.0028724 0.00070584 -0.00073618 0.0024421 0.005305 0.006865 -0.0092601 0.0070881 0.00034748 0.033735 0.069935 0.046824 0.059775 0.052575 0.0099518 0.040738 0.040469 -0.0010981 0.084094 0.054966 0.062718 0.00067835
0.011719 -0.0018108 -0.0010736 -0.0022359 -0.0011148 0 -0.00010004 0.0047552 0.0027873 0.00067403 0.0014184 0.0028484 -0.71664 0.0053487 0.0088911 -0.0014554 0.0054031 0.0078898 0.0045878 0.0026969 -0.00013947 -0.0026346 0 0.0057704 0 -0.00083534 -0.00088434 0.0013295 0.00096332 -0.034528 -0.0014934 -0.00062073 -0.0020133 0.0050515 0.0056172 0.0062077 -0.012108 0.0064898 0.0013172 0.024766 0.071106 0.046637 0.054016 0.054206 0.0098518 0.049235 0.034236 -0.0062843 0.0807 0.053238 0.061566 -0.0036136
0.015625 -0.00076264 -0.0019139 -0.0033655 -0.0012408 0 -0.0019161 0.0045669 0.0023567 0.0011038 7.7641e-06 0.0030979 -0.72263 0.0037656 0.0059066 -0.0033302 0.0024147 0.007936 0.0080731 0.00617 0.0017241 -0.0030886 0 0.002194 0 -0.00026061 -0.00099266 0.00086545 0.00042619 -0.0088561 -0.0012811 -0.0027197 -0.0025724 0.0051604 0.0047854 0.0034705 -0.01364 0.0051508 0.003848 0.01651 0.071222 0.046277 0.049271 0.055551 0.0092554 0.055899 0.027709 -0.011443 0.074738 0.050277 0.057959 -0.0054604
0.019532 0.0001306 -0.0022259 -0.0044601 -0.0017421 0 -0.0032586 0.0026843 0.0023801 0.00061612 -0.00044374 0.0041765 -0.72336 0.0021697 0.00077741 -0.0034923 -0.002151 0.0049277 0.0085022 0.0070778 0.0014947 -0.001922 0 -0.0011605 0 0.00060728 -0.00044066 -0.00028136 -0.0002131 0.011406 -0.0023591 -0.0049007 -0.0024212 0.0035257 0.0031996 0.00091266 -0.012452 0.0043973 0.0063255 0.0097998 0.069047 0.045541 0.046726 0.056277 0.0075814 0.058583 0.020539 -0.016541 0.063201 0.044639 0.04902 -0.0046568
0.023438 0.00043585 -0.001928 -0.0050804 -0.002431 0 -0.0032219 9.6284e-05 0.002344 -0.00030237 6.4127e-05 0.0055431 -0.71265 0.00064025 -0.0040685 -0.0023529 -0.0053449 -0.0001513 0.0045724 0.0032416 -0.0016242 0.00058178 0 -0.0033897 0 0.00087192 0.00017482 -0.0015029 -0.00081244 0.013526 -0.0035427 -0.0061562 -0.0022373 0.001712 0.001732 0.00055784 -0.0084483 0.0045071 0.0069401 0.00309 0.066872 0.044806 0.044181 0.057002 0.0059074 0.061268 0.01337 -0.021639 0.051664 0.039001 0.040081 -0.0031387
0.027344 2.2548e-05 -0.0014326 -0.0047945 -0.0028525 0 -0.0020124 -0.0019301 0.0014061 -0.00089438 0.0004857 0.0059028 -0.69502 -0.00076177 -0.006147 -0.0012871 -0.0047098 -0.0049411 -0.00072419 -0.0028667 -0.005638 0.0027452 0 -0.0036167 0 0.00018597 0.00034487 -0.0020843 -0.0012308 0.0050435 -0.0034485 -0.0059334 -0.002287 0.00046564 0.0010583 0.0024337 -0.003188 0.004545 0.0051798 -0.0026131 0.061581 0.042883 0.044675 0.055558 0.0037043 0.058548 0.0079268 -0.02559 0.036958 0.031795 0.02735 -0.0025973
0.03125 -0.00079466 -0.0012199 -0.0036971 -0.0027003 0 -0.00068498 -0.0026084 -0.00050083 -0.0010329 3.8051e-05 0.0043366 -0.68356 -0.001279 -0.0041392 -0.00070822 -0.00049642 -0.0067821 -0.0031218 -0.0062288 -0.0077039 0.0033025 0 -0.00089408 0 -0.00088669 3.083e-05 -0.0017465 -0.0012122 0.0047024 -0.001809 -0.0045153 -0.0020752 -0.00067921 0.00090335 0.0044341 0.0014051 0.0032409 0.0019285 -0.0079895 0.055279 0.040574 0.046155 0.05341 0.0013295 0.054073 0.0030435 -0.029168 0.021222 0.02408 0.013388 -0.0026946
0.035157 -0.0014658 -0.0014306 -0.0024578 -0.002039 0 -0.00025767 -0.0021494 -0.0025316 -0.0012593 -0.0010117 0.0011047 -0.68783 -0.00016187 0.0010533 0.00037663 0.0044804 -0.0045119 -0.0012424 -0.004014 -0.0067545 0.0028815 0 0.0050662 0 -0.0014016 -0.00038945 -0.00078424 -0.00059228 0.025694 0.00028694 -0.0027073 -0.0011444 -0.0023907 0.00016982 0.0040455 0.0045399 9.4359e-05 -0.0016305 -0.013353 0.048361 0.03805 0.047971 0.050596 -0.00090393 0.04872 -0.00090943 -0.032178 0.0059589 0.016582 -0.00043133 -0.0017047
0.039063 -0.0016294 -0.0018208 -0.0017138 -0.0011966 0 -0.00099737 -0.0015795 -0.0037815 -0.0019612 -0.0018643 -0.0026373 -0.70417 0.002001 0.0063091 0.002903 0.0072398 0.00043168 0.0024301 0.0016985 -0.0041594 0.003261 0 0.012777 0 -0.00095336 -0.00049822 0.00026162 0.0003714 0.066141 0.0014355 -0.001231 7.25e-05 -0.0044918 -0.0019866 0.00045975 0.0066766 -0.0042028 -0.0049271 -0.018662 0.038896 0.034629 0.051174 0.045026 -0.0025514 0.039726 -0.0010087 -0.032837 -0.0073432 0.0099857 -0.013663 0.001497
0.042969 -0.001368 -0.0020285 -0.0014222 -0.00053835 0 -0.0023508 -0.0019405 -0.0040604 -0.0028442 -0.0022365 -0.00581 -0.7189 0.003246 0.0080475 0.0062029 0.0069794 0.0047708 0.0044049 0.0058098 -0.0020488 0.0050562 0 0.019018 0 -4.5461e-05 -0.0001881 0.0010283 0.0010134 0.1125 0.0011394 -0.00038253 0.00053888 -0.0060768 -0.0051793 -0.0047545 0.0083342 -0.0082526 -0.0078434 -0.023972 0.029431 0.031208 0.054378 0.039457 -0.0041988 0.030732 -0.0011081 -0.033496 -0.020645 0.0033889 -0.026895 0.0064758
0.046875 -0.0010575 -0.0018478 -0.00093406 -0.00031895 0 -0.0033837 -0.003482 -0.0038046 -0.0034371 -0.0026199 -0.0080279 -0.72183 0.0020341 0.0049547 0.0082599 0.0051957 0.0056667 0.0034629 0.0047625 -0.0013047 0.0065613 0 0.020803 0 0.00047121 0.00028419 0.0014603 0.0007633 0.14963 -2.0583e-05 -6.1156e-05 -0.00019529 -0.0064905 -0.0079432 -0.0089083 0.0091205 -0.010838 -0.01003 -0.029592 0.019381 0.028068 0.056022 0.032581 -0.0046083 0.022023 0.0019116 -0.031998 -0.028783 -0.00064381 -0.036187 0.012082
0.050782 -0.00097224 -0.0013011 0.00022117 -0.00057956 0 -0.0033171 -0.005453 -0.0034493 -0.0038994 -0.0034811 -0.0093763 -0.71585 -0.00088662 -0.00060868 0.0075639 0.0037257 0.00278 0.0010001 -0.00058814 -0.0012376 0.0054386 0 0.017879 0 0.00028452 0.00053931 0.0016174 -0.00030072 0.16797 -0.0012907 9.7532e-05 -0.0013175 -0.0058976 -0.0088892 -0.010173 0.008118 -0.01152 -0.01084 -0.03539 0.0089929 0.025091 0.056766 0.024952 -0.0043031 0.013478 0.0067318 -0.029255 -0.033939 -0.0031965 -0.043204 0.017575
0.054688 -0.0010405 -0.00055068 0.0016889 -0.0010233 0 -0.0019086 -0.0065864 -0.0030781 -0.0048546 -0.0044531 -0.00985 -0.71242 -0.0027739 -0.0042479 0.004568 0.0028969 -0.0015361 -0.0012403 -0.006215 -0.00091204 0.0016547 0 0.013176 0 -0.00011938 0.00038524 0.0014681 -0.0014394 0.16436 -0.0025678 0.00060308 -0.0014781 -0.0048214 -0.0077132 -0.0086117 0.0050768 -0.01063 -0.01006 -0.041175 -0.0012828 0.022254 0.057083 0.01737 -0.0038293 0.0052815 0.011731 -0.026326 -0.038371 -0.0053631 -0.049597 0.022402
0.058594 -0.00096484 0.0001997 0.0025323 -0.0010351 0 0.00037444 -0.0058659 -0.0026011 -0.0062304 -0.0045755 -0.009192 -0.71833 -0.0014068 -0.003234 0.0012236 0.0016378 -0.0040473 -0.0029554 -0.0086459 -0.00038733 -0.0017532 0 0.010258 0 -8.3782e-05 -5.4524e-05 0.00093363 -0.0018626 0.13939 -0.0041626 0.0018293 -0.00017947 -0.0033755 -0.0051548 -0.0056386 0.00095143 -0.0087913 -0.0083857 -0.046781 -0.010145 0.021184 0.05202 0.01038 -0.001232 0.0014606 0.01898 -0.021047 -0.033675 -0.0026677 -0.048133 0.025129
0.0625 -0.00053883 0.00075838 0.0021502 -8.2181e-05 0 0.0024584 -0.0030841 -0.0019955 -0.0066341 -0.0033441 -0.0071953 -0.72835 0.0025709 0.0010477 -0.00082881 -0.00083638 -0.0030226 -0.0046881 -0.007523 -0.00052953 -0.0014389 0 0.0098916 0 0.00042137 -0.00047754 0.00010177 -0.0014015 0.095559 -0.0058642 0.0035454 0.0016877 -0.0012466 -0.002163 -0.0026574 -0.0028311 -0.0063725 -0.0067431 -0.052387 -0.019008 0.020114 0.046957 0.0033901 0.0013652 -0.0023603 0.02623 -0.015768 -0.02898 2.7615e-05 -0.04667 0.023465
0.066407 0.00017496 0.0010012 0.00089325 0.0016596 0 0.0031591 0.001034 -0.0012222 -0.0044833 -0.0013237 -0.003933 -0.73172 0.0059081 0.0044015 -0.0014923 -0.0038071 0.00058407 -0.0062216 -0.0050166 -0.0018021 0.0025912 0 0.0091524 0 0.00073356 -0.00066707 -0.00069384 -0.00059764 0.037407 -0.0065884 0.0047233 0.0027184 0.0015515 0.00074317 -0.00014096 -0.0054914 -0.0032715 -0.0050567 -0.057079 -0.026238 0.020114 0.038883 -0.0019112 0.0047473 -0.0032276 0.032781 -0.010161 -0.020798 0.0048783 -0.041824 0.016165
0.070313 0.0009464 0.00094471 -0.00027208 0.0030937 0 0.0019509 0.0051156 -6.519e-05 6.5496e-06 0.00043134 0.00035969 -0.72451 0.0055094 0.0037964 -0.0017496 -0.0056746 0.003918 -0.0064527 -0.0033434 -0.0035086 0.0064745 0 0.0042782 0 0.0002431 -0.00064682 -0.0010893 -0.00015043 -0.027857 -0.0052605 0.0041436 0.0022906 0.0042014 0.0033749 0.0022538 -0.0071685 0.00078207 -0.0020585 -0.060905 -0.03192 0.021129 0.027952 -0.0056106 0.008874 -0.0012927 0.03867 -0.0042407 -0.0093068 0.011774 -0.033769 0.0050307
0.074219 0.0015934 0.00076196 -0.00066899 0.0029073 0 -0.00049222 0.0077301 0.0016658 0.0043108 0.0014953 0.0053757 -0.71391 0.0011483 0.00014203 -0.0022756 -0.0056382 0.0043064 -0.0049633 -0.0030626 -0.0043118 0.0061166 0 -0.0053295 0 -0.0008812 -0.00059426 -0.0010037 -0.00029174 -0.090682 -0.002079 0.0015606 0.00096534 0.0056407 0.0054553 0.0049011 -0.0081933 0.0055748 0.0032407 -0.06473 -0.037601 0.022145 0.017021 -0.00931 0.013001 0.00064231 0.044559 0.0016793 0.0021841 0.01867 -0.025713 -0.0055118
0.078125 0.0020738 0.00068032 -0.00042139 0.00082054 0 -0.0025423 0.0081036 0.0036981 0.0056287 0.0024308 0.010425 -0.71009 -0.0043372 -0.0029021 -0.0027263 -0.0044895 0.0011467 -0.0030069 -0.0033951 -0.0034297 0.0013884 0 -0.015952 0 -0.0017999 -0.00061227 -0.00070735 -0.00068258 -0.14124 0.0013172 -0.0016577 -0.00021259 0.0056152 0.0065867 0.0075544 -0.0083529 0.0099767 0.0098118 -0.065423 -0.03984 0.023733 0.0040701 -0.0088051 0.017161 0.005471 0.046312 0.0062923 0.014545 0.026976 -0.015753 -0.011511
0.082032 0.0024071 0.00082824 -0.00010735 -0.0017752 0 -0.0026706 0.0065968 0.0052549 0.0036676 0.003975 0.014114 -0.71552 -0.0074187 -0.0027874 -0.0023104 -0.0036512 -0.0036817 -0.0022673 -0.0035484 -0.0013038 -0.0035909 0 -0.022568 0 -0.0018355 -0.00060243 -0.00054633 -0.00085287 -0.17308 0.0031761 -0.0033127 -0.00056961 0.0049805 0.0066587 0.0093565 -0.0069973 0.012321 0.014699 -0.065961 -0.041908 0.025349 -0.0089814 -0.0080915 0.021323 0.010443 0.04786 0.01084 0.026949 0.035353 -0.005698 -0.01256
0.085938 0.0025753 0.0011688 -4.8957e-05 -0.0026508 0 -0.00059229 0.0045318 0.0056764 0.0011835 0.0059986 0.014851 -0.72415 -0.0065989 -0.00053857 -0.00075993 -0.0036145 -0.0071535 -0.0027838 -0.0033675 0.00080238 -0.0045906 0 -0.023154 0 -0.0011239 -0.00038126 -0.00059751 -0.00067373 -0.18668 0.0032097 -0.0021547 -4.0411e-06 0.0048088 0.0060691 0.0094637 -0.0037679 0.011578 0.015315 -0.065053 -0.042784 0.026259 -0.020642 -0.0060959 0.024917 0.014787 0.047476 0.01439 0.037615 0.043096 0.0033582 -0.011837
0.089844 0.002525 0.0015682 -4.8615e-05 -0.00057844 0 0.0024227 0.0033143 0.0050969 0.0014075 0.0074268 0.012196 -0.73057 -0.0032132 0.00072272 0.001439 -0.0035643 -0.0072352 -0.0028336 -0.0028919 0.0017766 -0.0015534 0 -0.020004 0 -0.00039207 8.4964e-05 -0.00061588 -0.00039579 -0.18958 0.0028057 0.00093009 0.0012785 0.0052434 0.0053358 0.0077879 0.0009287 0.0084327 0.011853 -0.061902 -0.041813 0.026073 -0.030148 -0.0021141 0.027631 0.018157 0.044102 0.016392 0.04559 0.049855 0.010867 -0.012964
0.09375 0.0022343 0.0019038 0.00023105 0.0034057 0 0.0043995 0.0034121 0.0043391 0.0048258 0.0072068 0.0077984 -0.73782 5.7003e-05 -0.00053639 0.0036242 -0.0025407 -0.0042533 -0.0012528 -0.0017997 0.0013564 0.0015447 0 -0.016842 0 -0.00014022 0.00059951 -0.00032948 -0.00029749 -0.19058 0.0036292 0.0035573 0.0028463 0.0053585 0.0044938 0.0052556 0.0061167 0.0051167 0.0072924 -0.058751 -0.040843 0.025888 -0.039654 0.0018677 0.030345 0.021527 0.040727 0.018393 0.053564 0.056614 0.018375 -0.016631
0.097657 0.0017336 0.002097 0.0007959 0.0065805 0 0.0040634 0.0040238 0.0040349 0.0086284 0.0052577 0.0045327 -0.75382 0.0014312 -0.0024692 0.0054559 -0.0007035 -0.00043787 0.00062032 0.00033992 0.00013577 0.0011255 0 -0.014822 0 -0.00014603 0.00092305 0.00023369 -0.00037707 -0.19076 0.0060059 0.0038471 0.0039026 0.0041609 0.0030519 0.0032715 0.010718 0.0037818 0.0047534 -0.053464 -0.038231 0.022663 -0.04257 0.0061285 0.031214 0.020614 0.034883 0.01837 0.05614 0.060215 0.021936 -0.020061
0.10156 0.001069 0.0020847 0.0013228 0.0066277 0 0.0017444 0.003778 0.0039375 0.0094165 0.0024581 0.0041378 -0.78001 0.0011856 -0.0019468 0.006751 0.0007899 0.0019629 0.00015483 0.0032694 -0.0009551 -0.0020786 0 -0.011653 0 0.0001831 0.0010272 0.00073483 -0.00040325 -0.1795 0.0086386 0.0019787 0.0035437 0.0016211 0.00066545 0.0026675 0.013778 0.00463 0.004701 -0.047745 -0.035288 0.018824 -0.044153 0.010446 0.031709 0.018834 0.028539 0.017937 0.057625 0.063176 0.024698 -0.019596
0.10547 0.00029311 0.00183 0.001554 0.0034885 0 -0.00087417 0.0019089 0.0032445 0.0063676 -0.00014585 0.005477 -0.80544 0.0010143 0.0017664 0.0071016 0.0010818 0.0023601 -0.0031981 0.0057425 -0.001291 -0.0039331 0 -0.0047136 0 0.0010401 0.0011019 0.00083857 -0.0002103 -0.1416 0.0097742 -9.8806e-05 0.0016246 -0.0013214 -0.0022092 0.0029577 0.014523 0.0055504 0.0047127 -0.041924 -0.032121 0.013992 -0.043443 0.013986 0.031665 0.015618 0.022246 0.017145 0.057829 0.064962 0.026374 -0.013834
0.10938 -0.0004816 0.001401 0.0015435 -0.00059345 0 -0.001948 -0.0010868 0.001587 0.0016893 -0.0019757 0.0053559 -0.81387 0.0023239 0.0058386 0.0060544 0.00048194 0.0018332 -0.0064038 0.0062453 -0.00094262 -0.0016778 0 0.0052304 0 0.0019098 0.0012717 0.00052093 0.00011762 -0.072051 0.0085433 -0.00043935 -0.00063406 -0.0036237 -0.0044878 0.0026613 0.012644 0.0038564 0.001994 -0.035828 -0.028352 0.006491 -0.036576 0.015441 0.030174 0.0085483 0.01609 0.015388 0.054595 0.063589 0.025134 -0.0045957
0.11328 -0.0010555 0.0010062 0.0014817 -0.0028497 0 -0.00073796 -0.0038288 -0.00045936 -0.0018033 -0.0028928 0.0014359 -0.79792 0.0048727 0.0065805 0.0037992 -0.00012479 0.0016083 -0.0055626 0.0041547 -0.0005681 0.0026753 0 0.013816 0 0.0020655 0.0013531 6.064e-05 0.00035358 0.014462 0.0052754 0.0013235 -0.0013509 -0.0048386 -0.0053584 0.0006173 0.0087243 -0.0012352 -0.00386 -0.029732 -0.024584 -0.0010097 -0.02971 0.016895 0.028682 0.0014782 0.0099347 0.013631 0.051361 0.062216 0.023893 0.0046784
0.11719 -0.0012377 0.00088029 0.0014023 -0.0020678 0 0.001911 -0.005053 -0.0019341 -0.0031914 -0.0029077 -0.0054298 -0.76647 0.0068245 0.0032079 0.0014346 -0.00052076 0.0016634 -0.00029305 0.00030847 -0.00081346 0.0041526 0 0.016785 0 0.0013187 0.0010021 -0.00025183 0.00036813 0.08958 0.00086892 0.0038882 0.00025884 -0.0050148 -0.0049586 -0.0027821 0.0041849 -0.007605 -0.010434 -0.024945 -0.02103 -0.0096099 -0.019448 0.015114 0.02649 -0.0069121 0.0056736 0.011873 0.047498 0.058502 0.021604 0.011327
0.12109 -0.0010042 0.0010892 0.0011918 0.00066854 0 0.0041708 -0.0043587 -0.002442 -0.0035215 -0.0022138 -0.011711 -0.7384 0.0062319 -0.0013045 0.000205 -0.0013919 0.00094827 0.0051912 -0.0034519 -0.0016477 3.3668e-05 0 0.013903 0 0.00021532 0.00017116 -0.00036701 0.00023096 0.1296 -0.0038069 0.00548 0.002789 -0.0042278 -0.0040981 -0.0056484 0.000394 -0.011714 -0.014538 -0.02069 -0.017563 -0.018657 -0.0078048 0.012018 0.024012 -0.015839 0.0021829 0.010114 0.04338 0.053837 0.018889 0.014705
0.125 -0.00053843 0.0014581 0.00085834 0.0029937 0 0.0044927 -0.0022225 -0.0023733 -0.003889 -0.0014236 -0.014083 -0.72878 0.0028265 -0.0031314 0.00036784 -0.0031437 -0.0010805 0.006001 -0.0053414 -0.0022864 -0.0070611 0 0.0091136 0 -0.00050346 -0.00063463 -0.00044216 9.7208e-05 0.13056 -0.0079057 0.005109 0.0036404 -0.002512 -0.0033426 -0.0060786 -0.0023859 -0.011329 -0.014583 -0.016896 -0.014313 -0.027449 0.0036768 0.008366 0.021563 -0.024306 -0.00082808 0.0084679 0.039595 0.048971 0.016316 0.015743
0.12891 -7.7185e-05 0.0017256 0.00061795 0.0030617 0 0.0026794 0.00047292 -0.0022017 -0.0040922 -0.0013646 -0.011939 -0.73956 -0.0014258 -0.001187 0.00099077 -0.0047574 -0.0034138 0.0015924 -0.0045606 -0.0019397 -0.011499 0 0.0068478 0 -0.00057063 -0.00070344 -0.0005965 4.2135e-05 0.10698 -0.010438 0.0029928 0.001457 -0.00023998 -0.0024739 -0.0038086 -0.0050699 -0.0071325 -0.01126 -0.015707 -0.012292 -0.034799 0.014249 0.001574 0.019271 -0.03017 -0.0011313 0.0074634 0.037694 0.042979 0.01454 0.015681
0.13281 0.00029127 0.0017756 0.00060548 0.00076174 0 1.9844e-05 0.0028739 -0.0018116 -0.0033478 -0.0022917 -0.0073303 -0.76123 -0.0037003 0.0022217 0.0010473 -0.0043337 -0.0042461 -0.0035235 -0.0016549 -0.0007409 -0.0099244 0 0.0081989 0 -0.00030914 0.00017117 -0.00074539 2.627e-05 0.076802 -0.010632 0.00020489 -0.0023571 0.001758 -0.00088809 -0.00048995 -0.0085548 -0.0019284 -0.0064606 -0.014518 -0.01027 -0.042149 0.024822 -0.005218 0.01698 -0.036035 -0.0014346 0.0064589 0.035794 0.036986 0.012765 0.015016
0.13672 0.00065946 0.0017039 0.00058768 -0.0023681 0 -0.0016417 0.0043546 -0.00073932 -0.001835 -0.0033274 -0.0028138 -0.7815 -0.0026414 0.0040627 0.00063573 -0.0010646 -0.0028011 -0.0042811 0.0017674 0.00018969 -0.0040615 0 0.010587 0 -0.00015742 0.0013402 -0.00068675 -6.6352e-06 0.047506 -0.0086662 -0.0019211 -0.004706 0.0027672 0.0015571 0.001718 -0.012374 0.0016516 -0.0019045 -0.015032 -0.0097158 -0.046951 0.031858 -0.012395 0.015232 -0.038119 -0.00069306 0.0058284 0.035434 0.03141 0.0121 0.013204
0.14063 0.0011384 0.0016602 0.00016237 -0.0042715 0 -0.001253 0.004652 0.00099561 -0.00084256 -0.0030171 0.00044016 -0.79305 0.00041653 0.003561 0.00085434 0.0034662 -0.00019885 -3.7052e-05 0.0038402 -0.0001566 0.0015782 0 0.01078 0 -0.00019094 0.0017785 -0.00032435 -3.9628e-05 0.015488 -0.0058529 -0.0023652 -0.0035644 0.002907 0.0041918 0.0019466 -0.014659 0.0028552 0.0013867 -0.016729 -0.010181 -0.049983 0.036439 -0.019839 0.01386 -0.037578 0.00077438 0.0054578 0.036144 0.026124 0.012207 0.0091833
0.14453 0.001706 0.0016687 -0.00066807 -0.0037131 0 0.00069826 0.0040338 0.002607 -0.0011649 -0.00072613 0.0026946 -0.79546 0.0026152 0.0024995 0.0023398 0.006296 0.0016707 0.0051492 0.0034714 -0.0014463 0.0042329 0 0.0078884 0 -0.0001505 0.0010217 0.00022087 -7.7147e-07 -0.023912 -0.0037056 -0.00096677 0.0002214 0.003062 0.0060212 0.0011521 -0.013593 0.0026986 0.0030022 -0.018474 -0.010734 -0.052872 0.040791 -0.027195 0.012515 -0.036858 0.0022275 0.005084 0.036863 0.020899 0.01235 0.002475
0.14844 0.0022444 0.0016462 -0.0012457 -0.001008 0 0.0026344 0.0032659 0.0033016 -0.0017632 0.0025234 0.0044698 -0.79255 0.0021999 0.0029223 0.0041114 0.0056212 0.0020539 0.0069127 0.0010279 -0.0020836 0.0047954 0 0.0034907 0 0.00013463 -0.00035763 0.00071421 0.00014862 -0.068661 -0.0026039 0.0012972 0.0037996 0.0039209 0.0064814 0.0010035 -0.0089838 0.0026018 0.0031667 -0.021819 -0.014205 -0.051089 0.03767 -0.03168 0.012033 -0.030307 0.0032107 0.0046027 0.037877 0.017705 0.013678 -0.0057695
0.15234 0.0026851 0.0015738 -0.00078798 0.0022552 0 0.0031713 0.0031402 0.0032211 -0.00057656 0.0048132 0.0058363 -0.7886 0.00012639 0.0049517 0.004203 0.0023488 0.0018908 0.0047062 -0.0019124 -0.00081177 0.0055218 0 -0.0006035 0 0.00047255 -0.0012567 0.00099266 0.00035846 -0.11232 -0.0014013 0.0027811 0.0048939 0.005115 0.0057096 0.0023192 -0.0024296 0.0032482 0.0028942 -0.025165 -0.017676 -0.049305 0.03455 -0.036165 0.011551 -0.023756 0.0041939 0.0041214 0.038891 0.01451 0.015007 -0.012734
0.15625 0.0030244 0.0015675 0.00074212 0.0042992 0 0.0021632 0.003798 0.003351 0.0031702 0.005061 0.0067953 -0.78578 -0.00099073 0.0068981 0.0016229 -0.00088554 0.0024322 0.0014623 -0.0037298 0.0017087 0.0067071 0 -0.0040925 0 0.00050819 -0.0010626 0.0010394 0.0005149 -0.15115 0.0014841 0.0024003 0.0035736 0.0054622 0.0042241 0.0045275 0.0039963 0.0044968 0.0036071 -0.028585 -0.022316 -0.04618 0.028639 -0.038252 0.011153 -0.016307 0.0041258 0.0032085 0.038557 0.012464 0.016246 -0.01544
0.16016 0.0031509 0.0017071 0.0023901 0.0043296 0 0.00064361 0.0044826 0.0043628 0.0077388 0.0039499 0.0077777 -0.78368 0.00039524 0.0071468 -0.0024212 -0.0021513 0.0035797 -0.00013638 -0.0039856 0.0031806 0.0063185 0 -0.0076532 0 0.00014808 -0.00016696 0.00090857 0.0005145 -0.18539 0.0064568 0.00068476 0.0017189 0.0041335 0.0025263 0.006431 0.0091373 0.0059351 0.0060466 -0.032091 -0.02828 -0.041537 0.019573 -0.037627 0.010851 -0.007844 0.002868 0.001807 0.036698 0.011716 0.017384 -0.013005
0.16406 0.0027362 0.001816 0.002983 0.0029578 0 -0.00021197 0.0040907 0.0056939 0.010255 0.0030474 0.0092469 -0.78075 0.0031117 0.0055777 -0.0054566 -0.0016269 0.003936 -0.00018123 -0.0036138 0.0018558 0.0028345 0 -0.011236 0 -0.00029481 0.00053066 0.00062735 0.00033618 -0.21265 0.012137 -0.00051123 0.0010475 0.0015196 0.0010246 0.007259 0.012913 0.0072357 0.0094071 -0.035596 -0.034243 -0.036893 0.010507 -0.037001 0.010549 0.00061936 0.0016103 0.00040561 0.03484 0.010968 0.018522 -0.0078121
0.16797 0.0014559 0.0015154 0.0022058 0.0015495 0 -0.00011525 0.0021265 0.0060123 0.0093409 0.0030643 0.010817 -0.77657 0.0044094 0.0032222 -0.0059838 -0.00080053 0.0025186 -0.00029317 -0.0038613 -0.00148 -0.0022885 0 -0.013509 0 -0.00041368 0.00057406 0.00019808 7.6465e-05 -0.22262 0.01631 0.00030807 0.0017294 -0.0010976 0.00010359 0.0069611 0.015382 0.0080751 0.011783 -0.038309 -0.040911 -0.032669 -0.00068515 -0.032265 0.0095221 0.0057489 -0.0021744 -0.0022106 0.028801 0.011799 0.018428 -0.0042034
0.17188 -0.00057487 0.00059941 0.00086561 0.001042 0 0.00023594 -0.00079532 0.0046369 0.0062477 0.003165 0.0112 -0.77294 0.0027501 0.0010007 -0.0047191 -0.00070934 7.3468e-05 -0.00081316 -0.0049736 -0.0039266 -0.0056217 0 -0.013122 0 -0.00013708 0.00033763 -0.00032253 -8.2494e-05 -0.20231 0.017489 0.0026932 0.0026451 -0.0026561 -3.8926e-05 0.0057622 0.015984 0.008048 0.011742 -0.040942 -0.047649 -0.028486 -0.012091 -0.027116 0.0084226 0.010544 -0.0062128 -0.0049489 0.022343 0.01279 0.01821 -0.0053018
0.17578 -0.0026216 -0.00062602 5.8037e-05 0.0012543 0 -8.9374e-06 -0.0033584 0.0023348 0.0034139 0.0020869 0.0093804 -0.77242 -0.00062008 -0.00084802 -0.0035857 -0.0012219 -0.0016361 -0.00027302 -0.005926 -0.0031583 -0.0052188 0 -0.010124 0 0.00019396 0.00047032 -0.00078535 9.9297e-06 -0.14882 0.015682 0.0044435 0.002615 -0.0030212 0.00028041 0.0038085 0.013898 0.0069075 0.0095177 -0.043139 -0.053807 -0.025426 -0.023173 -0.021462 0.006795 0.012674 -0.011044 -0.008125 0.014624 0.013872 0.017355 -0.010398
0.17969 -0.0037322 -0.0014503 0.00011787 0.0012777 0 -0.0009467 -0.0044734 0.00056982 0.0021266 -0.00020703 0.0057587 -0.77535 -0.0028927 -0.0022687 -0.0036082 -0.0018048 -0.0017712 0.0022496 -0.0054839 0.00021976 -0.0025816 0 -0.0057531 0 0.00018644 0.0010657 -0.001017 0.00032377 -0.076229 0.01189 0.0036232 0.0013083 -0.0026968 0.00026282 0.0013817 0.0090662 0.0048665 0.0065488 -0.044522 -0.05888 -0.024468 -0.033648 -0.014862 0.0041789 0.0098199 -0.017359 -0.012121 0.0045481 0.015126 0.015308 -0.015163
0.18359 -0.0034554 -0.0013035 0.00044848 0.00050756 0 -0.0018016 -0.0039166 2.5473e-05 0.0017337 -0.0022403 0.0018369 -0.77878 -0.0023969 -0.0028857 -0.003998 -0.0023892 -0.0012754 0.0051545 -0.0035256 0.0031414 -0.00085379 0 -0.00094554 0 -0.00018385 0.0015177 -0.00093617 0.00060558 -0.0075366 0.0070832 0.00051464 -0.00070317 -0.0021087 -0.00071999 -0.00078528 0.0026895 0.0024829 0.0038659 -0.045905 -0.063954 -0.02351 -0.044123 -0.0082613 0.0015627 0.0069655 -0.023674 -0.016116 -0.0055279 0.016381 0.013261 -0.014729
0.1875 -0.0022026 -0.00026354 0.00033356 -0.00073525 0 -0.0016626 -0.0022641 3.8073e-05 0.00090492 -0.0024844 -0.0013224 -0.77896 -3.8462e-05 -0.0023776 -0.0033257 -0.0031085 -0.0016039 0.005585 -0.0012923 0.0030786 -0.0012728 0 0.0044414 0 -0.00052535 0.0012299 -0.00061447 0.00054586 0.042118 0.0016923 -0.0024885 -0.0023963 -0.0013548 -0.0023742 -0.0018113 -0.0034182 0.00016194 0.0010868 -0.046287 -0.066052 -0.025536 -0.052565 -0.003551 -0.0022813 -0.0020667 -0.031078 -0.0208 -0.015971 0.016519 0.0097889 -0.0073054
0.19141 -0.00086615 0.00096016 -0.00023455 -0.0015987 0 -0.00036762 -0.00039424 -0.0004882 -0.00079504 -0.0010022 -0.0040541 -0.7748 0.0017888 -0.0012034 -0.0013528 -0.0034557 -0.0028625 0.0026516 -0.0003054 0.00061168 -0.0019213 0 0.010618 0 -0.00040652 0.00036161 -0.00023836 6.7983e-05 0.075297 -0.0040922 -0.0030558 -0.0028402 -0.00053037 -0.0034964 -0.0015099 -0.008028 -0.0021455 -0.0028332 -0.046401 -0.06735 -0.028367 -0.06046 0.00065035 -0.0064559 -0.012763 -0.038776 -0.02567 -0.026514 0.016358 0.0059331 0.004473
0.19531 -4.0237e-05 0.0015684 -0.00063218 -0.0016432 0 0.0012452 0.00094463 -0.001795 -0.0027627 0.00051482 -0.0072534 -0.76837 0.0014584 -0.00046942 0.00057564 -0.0023828 -0.0036523 -0.0013346 -0.00099813 -0.0010732 -0.00021479 0 0.016407 0 0.00021256 -0.00026605 -9.7878e-06 -0.00052913 0.10592 -0.0097801 -0.0010753 -0.001767 5.0737e-05 -0.0029518 -0.00083411 -0.011134 -0.0046461 -0.0079054 -0.046206 -0.067629 -0.031601 -0.067717 0.0037576 -0.010803 -0.024396 -0.046599 -0.030631 -0.036378 0.015609 0.0017 0.015442
0.19922 0.00039146 0.0012567 -0.00043628 -0.0013031 0 0.001912 0.0013374 -0.0030764 -0.0044229 0.0003599 -0.010712 -0.76181 -0.00075116 -0.00076661 0.000984 0.00036547 -0.0028484 -0.0033149 -0.0023192 0.00066865 0.0037027 0 0.019506 0 0.00090521 -3.7813e-05 -4.2552e-05 -0.0007709 0.14344 -0.014449 0.0013022 -1.3694e-05 0.00018106 -0.00077384 -0.0012193 -0.013529 -0.0071464 -0.012378 -0.044964 -0.064449 -0.036208 -0.072802 0.0031476 -0.015734 -0.039213 -0.054846 -0.035902 -0.043934 0.012863 -0.0038149 0.021489
0.20313 0.00091926 0.00035578 -3.4435e-06 -0.0013793 0 0.00088351 0.00082515 -0.0035053 -0.0058914 -0.0016148 -0.012769 -0.75473 -0.0033915 -0.0012921 -0.00011846 0.0033009 -0.0011055 -0.0028238 -0.0025828 0.0052758 0.0065755 0 0.018617 0 0.0011319 0.0007731 -0.00029627 -0.00042382 0.18264 -0.017119 0.0017176 0.00073102 0.00017357 0.0017172 -0.0032869 -0.015775 -0.008952 -0.013918 -0.043722 -0.061268 -0.040815 -0.077888 0.0025375 -0.020666 -0.05403 -0.063093 -0.041174 -0.051491 0.010117 -0.0093297 0.022065
0.20703 0.0017256 -0.00051638 -0.00010925 -0.0021245 0 -0.0014446 -3.0426e-05 -0.0032007 -0.0073865 -0.0040041 -0.011958 -0.74587 -0.0052116 -0.00053829 -0.0012868 0.0042075 -0.00012063 -0.0022201 -0.00074932 0.0094374 0.0052681 0 0.015106 0 0.00070648 0.0012829 -0.00058568 0.00025964 0.2076 -0.017251 -0.00028877 -0.00080536 0.00062943 0.0029644 -0.0061644 -0.017468 -0.0094275 -0.011648 -0.041408 -0.055878 -0.044323 -0.081148 -0.00097607 -0.025106 -0.067758 -0.071112 -0.046342 -0.055817 0.0056316 -0.015768 0.019864
0.21094 0.0024069 -0.00092256 -0.0010555 -0.0029154 0 -0.003651 -0.00038656 -0.0030047 -0.008331 -0.0052298 -0.0088731 -0.73717 -0.0056952 0.0019124 -0.0012679 0.0024145 -0.00045518 -0.0035226 0.0028578 0.010154 0.00017757 0 0.01196 0 -3.4593e-05 0.00094807 -0.00069264 0.00074144 0.20408 -0.014971 -0.0030651 -0.0040119 0.001639 0.0024206 -0.0081335 -0.017299 -0.0086093 -0.0070711 -0.038557 -0.049385 -0.047282 -0.083496 -0.0059395 -0.029301 -0.080942 -0.079015 -0.051457 -0.058529 0.0002777 -0.022668 0.018125
0.21484 0.0023812 -0.00082309 -0.0022583 -0.0028557 0 -0.004143 0.00024383 -0.0033981 -0.0075478 -0.0047597 -0.005891 -0.73437 -0.004751 0.0044278 -0.00035217 -0.00024463 -0.00066993 -0.0057267 0.0067399 0.0073346 -0.0048725 0 0.010778 0 -0.00050961 0.00014322 -0.00053743 0.00068615 0.16866 -0.010942 -0.0045094 -0.0063209 0.002392 0.00083604 -0.007997 -0.013873 -0.0071382 -0.0029598 -0.035532 -0.042809 -0.049771 -0.085505 -0.011038 -0.033233 -0.093416 -0.086734 -0.056469 -0.060775 -0.0052091 -0.029628 0.01787
0.21875 0.001512 -0.00048304 -0.0027827 -0.0016809 0 -0.0022887 0.0014185 -0.0038754 -0.0045288 -0.0030931 -0.0047368 -0.74172 -0.0025764 0.004509 4.5254e-05 -0.0012347 0.00088963 -0.0059673 0.0090051 0.0034969 -0.0061906 0 0.0099974 0 -0.00038226 -0.00026986 -0.00027046 0.00026504 0.10858 -0.0060044 -0.0038546 -0.0051823 0.0018831 -0.00057882 -0.005886 -0.0067889 -0.0055591 -0.0012007 -0.031041 -0.035538 -0.048313 -0.08466 -0.017264 -0.034961 -0.099923 -0.092904 -0.060602 -0.059102 -0.01181 -0.037099 0.017306
0.22266 0.0002652 -0.00025959 -0.0022492 -5.5333e-05 0 0.00091341 0.0019385 -0.0035021 -0.00028053 -0.00094664 -0.0044731 -0.75627 -5.0193e-05 0.0011838 -0.00094629 -0.00013853 0.0036204 -0.003194 0.0083043 0.0011631 -0.0035308 0 0.0065635 0 0.0001527 0.00010229 -0.00015787 -3.4492e-05 0.036212 -0.0007951 -0.0020068 -0.00059703 9.8971e-05 -0.0012035 -0.0028918 0.0026595 -0.0037962 -0.0014136 -0.02655 -0.028267 -0.046855 -0.083815 -0.023491 -0.036688 -0.10643 -0.099073 -0.064736 -0.057429 -0.018412 -0.04457 0.01385
0.22656 -0.00074324 -0.00043204 -0.0011666 0.0009853 0 0.0032503 0.00084512 -0.0019803 0.0033686 0.0012158 -0.0023404 -0.76898 0.0012424 -0.0037522 -0.0026324 0.0007898 0.004651 0.00017936 0.0046094 0.00072853 0.0001409 0 -0.00051229 0 0.00054466 0.00077003 -0.0003152 9.5063e-05 -0.035037 0.004409 -0.00046589 0.0043334 -0.001698 -0.0012921 -9.7177e-05 0.011704 -0.0014256 -0.0013916 -0.021593 -0.022037 -0.042811 -0.080844 -0.028284 -0.036355 -0.10809 -0.10321 -0.067686 -0.054464 -0.024415 -0.051427 0.0069224
0.23047 -0.0012895 -0.0010853 -0.00039962 0.00086786 0 0.0027615 -0.0016056 -6.0036e-06 0.0053165 0.0029332 0.0031597 -0.77299 0.00013284 -0.0069984 -0.003507 -0.00067174 0.0017875 0.00088722 -0.00051146 0.00078179 0.0018825 0 -0.0085185 0 0.00038609 0.00093899 -0.00054172 0.00048643 -0.091968 0.0094572 -8.2715e-05 0.0058054 -0.0021196 -0.0014212 0.001996 0.017355 0.0015705 0.0010995 -0.01625 -0.016673 -0.036616 -0.076106 -0.031886 -0.034309 -0.10571 -0.10567 -0.069652 -0.050426 -0.02992 -0.057773 -0.0010578
0.23438 -0.001602 -0.0020261 -0.00037808 -0.0001409 0 -0.00067885 -0.0040048 0.0014132 0.0058855 0.0035039 0.010152 -0.77011 -0.0026924 -0.0064169 -0.0029134 -0.0036235 -0.003705 -0.0012744 -0.0045062 0.00012623 0.0014487 0 -0.01329 0 -0.00020325 0.00041984 -0.00047305 0.000697 -0.12346 0.013832 -0.00066877 0.0026784 -0.001123 -0.0018425 0.0033154 0.01807 0.0044758 0.0065231 -0.010908 -0.011309 -0.030421 -0.071369 -0.035487 -0.032262 -0.10334 -0.10812 -0.071618 -0.046388 -0.035425 -0.064119 -0.0065385
0.23828 -0.0019418 -0.002804 -0.00081793 -0.0012135 0 -0.004967 -0.0049409 0.0018577 0.0059768 0.0024421 0.01464 -0.76776 -0.0047732 -0.0026575 -0.0017717 -0.0043494 -0.0078415 -0.0030014 -0.0052972 -0.00088938 0.00078814 0 -0.013109 0 -0.00067372 -0.00015679 3.7059e-05 0.00047481 -0.12522 0.016406 -0.0014156 -0.0024018 -0.00015568 -0.0023731 0.0038505 0.014665 0.0063598 0.012977 -0.0065959 -0.0093915 -0.022095 -0.063051 -0.034244 -0.026291 -0.093399 -0.10509 -0.070212 -0.042039 -0.037558 -0.067142 -0.0079262
0.24219 -0.0022261 -0.0029205 -0.0011022 -0.0015413 0 -0.0071228 -0.0041458 0.0016842 0.0058041 0.00024288 0.014025 -0.76934 -0.0040218 0.001606 -0.0015939 -0.00025797 -0.0077605 -0.001315 -0.002727 -0.0010724 0.0013662 0 -0.010148 0 -0.00056565 -6.0253e-05 0.00068283 -3.4763e-06 -0.10399 0.015928 -0.001488 -0.0053121 -0.00065877 -0.002707 0.0036239 0.0096978 0.0068737 0.017192 -0.0022992 -0.0075242 -0.013739 -0.054682 -0.032931 -0.020263 -0.08335 -0.10197 -0.068757 -0.037685 -0.039642 -0.070118 -0.0069419
0.24609 -0.0021118 -0.0021399 -0.00082026 -0.00078454 0 -0.0054985 -0.0025011 0.0014961 0.0047489 -0.0016109 0.0093764 -0.76966 -0.0010195 0.0038949 -0.002865 0.0066233 -0.0046148 0.0026832 0.0012227 -7.9954e-05 0.0025048 0 -0.0079192 0 2.3799e-05 0.00069414 0.00091637 -0.0003475 -0.075765 0.012035 -0.00041961 -0.0040291 -0.0024287 -0.0026184 0.0029216 0.0056506 0.0064316 0.016574 0.00046914 -0.0071178 -0.0062745 -0.045727 -0.029885 -0.013091 -0.071595 -0.096316 -0.065585 -0.033589 -0.0398 -0.070957 -0.0067729
0.25 -0.0013949 -0.0006568 3.4991e-05 0.00077295 0 -0.0010629 -0.00096081 0.0016228 0.0024419 -0.0017426 0.004231 -0.76193 0.0011327 0.0035323 -0.0044906 0.01077 -0.0022482 0.0046704 0.0038492 0.0009621 0.0024447 0 -0.0075399 0 0.00049618 0.0013198 0.00045797 -0.00035088 -0.05714 0.005907 0.0016437 -9.334e-05 -0.0036002 -0.0018578 0.0022937 0.0033006 0.0056193 0.011034 0.0011714 -0.0086866 -1.6365e-05 -0.035981 -0.024499 -0.004374 -0.057533 -0.087225 -0.06009 -0.029842 -0.037355 -0.068909 -0.0086935
0.25391 -0.00024837 0.0010445 0.0012174 0.002359 0 0.0033786 0.00039549 0.0020764 -0.00034139 -9.3599e-05 0.0012926 -0.74868 -0.0003214 0.0015238 -0.0048374 0.0083205 -0.0029855 0.0018686 0.0037349 0.00063494 0.00061859 0 -0.0068691 0 0.0003191 0.0010863 -0.00039343 -0.00013296 -0.055331 -0.00026993 0.0038645 0.0032231 -0.002363 -0.00010331 0.0021659 0.0015341 0.0045804 0.0032813 0.0018736 -0.010255 0.0062417 -0.026234 -0.019112 0.0043434 -0.043472 -0.078135 -0.054596 -0.026095 -0.03491 -0.06686 -0.010522
0.25781 0.00094127 0.0025073 0.0024005 0.0031221 0 0.0054018 0.0021528 0.0027327 -0.0021503 0.0020282 0.0003998 -0.7424 -0.0049733 -0.00065143 -0.0032634 0.0010989 -0.0051468 -0.0036289 0.0016335 -0.0011656 -0.0016283 0 -0.0034011 0 -0.00042616 9.6138e-05 -0.0010024 8.73e-05 -0.064271 -0.0047457 0.0050595 0.0039675 0.0012762 0.0026916 0.0024751 -0.0013564 0.0031102 -0.0028827 -0.0022958 -0.013656 0.0074897 -0.018755 -0.013392 0.013101 -0.029738 -0.065688 -0.04626 -0.022671 -0.029303 -0.0607 -0.0086361
0.26172 0.0018893 0.0034901 0.0031983 0.0026918 0 0.0047126 0.0044955 0.0033208 -0.0022094 0.0031562 -0.0004452 -0.75281 -0.0094918 -0.0020042 -0.00065767 -0.004905 -0.0050543 -0.0068441 -0.00050681 -0.0030215 -0.0026447 0 0.0023895 0 -0.0010737 -0.00082221 -0.00098633 0.00027071 -0.069411 -0.0072769 0.0045028 0.0027647 0.005396 0.0058142 0.0027709 -0.0060404 0.0012793 -0.0051575 -0.0072271 -0.017344 0.0079541 -0.01163 -0.0076183 0.021864 -0.016056 -0.052716 -0.03748 -0.019298 -0.0232 -0.053897 -0.0017015
0.26563 0.0025041 0.0038801 0.0031806 0.0015061 0 0.0029649 0.0065692 0.0033249 -0.0011195 0.0028679 -0.0024726 -0.77405 -0.010828 -0.002175 0.0014094 -0.0053032 -0.0012931 -0.0050946 -0.0013668 -0.0034258 -0.0024071 0 0.0070665 0 -0.00099019 -0.00095917 -0.00055692 0.00054515 -0.057533 -0.0087697 0.0025826 0.0014425 0.0077272 0.0078349 0.0026635 -0.011444 -0.00028207 -0.0041735 -0.013939 -0.021195 0.0063306 -0.0065154 -0.0030959 0.029675 -0.0035813 -0.039903 -0.028413 -0.015905 -0.016795 -0.046466 0.0075572
0.26953 0.0027219 0.0035228 0.0020621 0.00049217 0 0.0019732 0.0070643 0.0022368 -0.00016085 0.0017926 -0.004837 -0.78762 -0.0090669 -0.0011976 0.0020085 -0.0014417 0.0035523 -0.00061291 -0.0011505 -0.0022858 -0.0024376 0 0.007706 0 -0.00019135 -0.00038803 -0.00024978 0.00093864 -0.025054 -0.0098586 0.00054453 0.000914 0.0073112 0.0074357 0.0020886 -0.015331 -0.00090765 -0.0024825 -0.02472 -0.025421 -6.5885e-05 -0.005996 -0.0014334 0.035306 0.0061318 -0.027453 -0.018689 -0.012467 -0.0096981 -0.037603 0.014361
0.27344 0.0023995 0.0022728 -2.3275e-05 0.00020421 0 0.0020661 0.0054268 0.00014809 -5.7806e-05 0.00062443 -0.0057318 -0.78055 -0.0069322 0.00056239 0.0014607 0.001399 0.0056199 0.0022174 -0.00081363 -0.00088739 -0.0037807 0 0.0050744 0 0.00065791 0.0002217 -0.00032468 0.0012255 0.019787 -0.0099524 -0.00064154 0.00059422 0.004832 0.0044305 0.0011406 -0.015596 -0.00066918 -0.0020045 -0.035501 -0.029647 -0.0064624 -0.0054766 0.00022914 0.040938 0.015845 -0.015003 -0.0089645 -0.0090294 -0.002601 -0.028739 0.015704
0.27734 0.0014853 0.00029197 -0.002439 0.00019591 0 0.0020562 0.0024025 -0.0019938 -0.00055895 -0.00057707 -0.0043909 -0.75991 -0.0065583 0.0023806 0.00085526 -0.0002036 0.0038666 0.0017263 -0.00064415 -0.00042671 -0.0054478 0 0.0030287 0 0.00087335 0.00035811 -0.00048949 0.0011266 0.061456 -0.0078459 -0.001205 -0.00039964 0.0016792 3.8066e-05 -0.00018599 -0.011437 -0.00044515 -0.0023785 -0.048927 -0.033555 -0.016248 -0.011093 -0.0031462 0.042431 0.021128 -0.0066536 -0.00095155 -0.0058395 0.0027962 -0.021417 0.012348
0.28125 0.00026696 -0.0017438 -0.0042849 -0.00059024 0 0.00069368 -0.00062222 -0.0029997 -0.0010796 -0.0020111 -0.0017958 -0.74697 -0.0071492 0.0034817 0.001043 -0.0041862 0.00096499 0.00039748 0.00018744 -0.00074468 -0.0052861 0 0.0047214 0 0.00038803 0.00013368 -0.00026121 0.00066453 0.085483 -0.0033233 -0.0022117 -0.0019491 -0.0010957 -0.0039149 -0.0018989 -0.003898 -0.0010903 -0.0018593 -0.063263 -0.037353 -0.0272 -0.018823 -0.0082562 0.042499 0.024885 0.00028419 0.0064721 -0.002735 0.0076082 -0.014626 0.0074066
0.28516 -0.00068764 -0.0028882 -0.0048067 -0.0025798 0 -0.0018763 -0.0027074 -0.0024805 -0.0014103 -0.0033136 0.0003426 -0.75575 -0.0060904 0.003631 0.0019563 -0.0053319 0.00012384 0.0014658 0.0026326 -0.0006042 -0.0024701 0 0.009586 0 -0.00023057 1.3029e-05 0.00042836 0.00024778 0.085968 0.0019787 -0.0041323 -0.0029865 -0.0030664 -0.0061898 -0.0036551 0.0044488 -0.0025742 0.00019988 -0.077458 -0.041045 -0.038129 -0.027688 -0.014442 0.041462 0.027498 0.0056505 0.012974 4.339e-05 0.011584 -0.0088376 0.0034342
0.28906 -0.00096083 -0.002559 -0.0037271 -0.0046708 0 -0.0040031 -0.0037564 -0.0012212 -0.0016233 -0.0035119 0.00091125 -0.77902 -0.0021932 0.0033735 0.0027172 -0.00098823 0.0015599 0.0048446 0.0064455 0.00086575 0.0011364 0 0.014142 0 -0.00037278 0.00020527 0.0010716 0.00032449 0.067934 0.0055023 -0.0058417 -0.0025833 -0.0041372 -0.0067207 -0.0047153 0.010664 -0.0040456 0.0020132 -0.09102 -0.044259 -0.048952 -0.04161 -0.025417 0.035508 0.025018 0.0040211 0.015371 0.0013697 0.011836 -0.007512 0.0010848
0.29297 -0.00067909 -0.0010557 -0.0013836 -0.0048134 0 -0.0038171 -0.0040318 -0.00040177 -0.0015133 -0.0020128 -0.00027135 -0.79699 0.0026352 0.0034797 0.0023927 0.0059166 0.0026084 0.0071638 0.0099865 0.0031581 0.0024221 0 0.01555 0 3.3504e-05 0.0004493 0.001088 0.00093082 0.043205 0.005724 -0.0053075 -0.00072257 -0.0043222 -0.006212 -0.0044786 0.013011 -0.0047434 0.00085857 -0.10458 -0.047473 -0.059776 -0.055531 -0.036392 0.029553 0.022537 0.0023918 0.017768 0.002696 0.012089 -0.0061864 0.0001023
0.29688 -0.00042141 0.00054113 0.0013316 -0.0018311 0 -0.00079608 -0.0036234 -0.00046447 -0.0005593 0.00047986 -0.002868 -0.79908 0.005196 0.0040467 0.00083733 0.0096376 0.0011634 0.0057754 0.01138 0.0048634 -2.7741e-05 0 0.01406 0 0.00052839 0.00039378 0.00046534 0.0016033 0.022779 0.0033099 -0.0015393 0.0018747 -0.0038103 -0.0052985 -0.0031118 0.011929 -0.004696 -0.0038854 -0.11468 -0.050404 -0.067492 -0.070128 -0.048369 0.021125 0.016904 -0.0041098 0.01657 0.0019025 0.0094528 -0.0085858 0.00063825
0.30078 -0.00067912 0.0010945 0.0032548 0.0031251 0 0.0036022 -0.0025795 -0.00086452 0.0013553 0.0022931 -0.0061139 -0.79425 0.0042466 0.0042298 -0.0010359 0.0071272 -0.0016814 0.0019659 0.0098947 0.0050608 -0.0044535 0 0.012008 0 0.00064814 6.0956e-05 -0.00017409 0.0017631 0.011174 0.00045763 0.0040452 0.0042463 -0.0029852 -0.0041037 -0.0015193 0.0094685 -0.0043961 -0.009272 -0.12269 -0.053162 -0.073329 -0.085134 -0.060954 0.011199 0.0093623 -0.01356 0.013197 -0.00017393 0.0050689 -0.01324 0.0028881
0.30469 -0.0013935 0.0002158 0.0034753 0.0070059 0 0.0066627 -0.0013847 -0.00092228 0.003371 0.0021813 -0.0084298 -0.79816 0.0015825 0.0030165 -0.0018831 0.00065045 -0.0028816 -0.0003713 0.0063345 0.0041291 -0.0074412 0 0.010834 0 0.0003849 -0.00018181 -0.0001951 0.0012011 0.0063416 -0.00084538 0.0082889 0.0053179 -0.0021807 -0.0024789 -0.00055783 0.0073959 -0.0038596 -0.010656 -0.13015 -0.055872 -0.078682 -0.099851 -0.073296 0.001273 0.0016493 -0.023218 0.0095801 -0.0024924 0.00053097 -0.018078 0.0056575
0.30859 -0.0020342 -0.0014782 0.0019032 0.0070492 0 0.0060338 -0.00088753 -0.00069134 0.0041337 0.00040016 -0.0076506 -0.81243 -0.00013848 0.00033818 -0.0010857 -0.0047631 -0.0010715 0.00095972 0.0023137 0.0031874 -0.0069557 0 0.0096089 0 0.00011467 -9.6184e-05 0.00038886 0.00021339 0.0038044 -7.7713e-05 0.0085731 0.003979 -0.0014489 -0.00048375 -0.00026501 0.0055584 -0.0022785 -0.0054471 -0.12936 -0.05787 -0.076782 -0.11024 -0.082001 -0.0086446 -0.0086353 -0.035997 0.0023041 -0.0084391 -0.0063158 -0.025684 0.0062831
0.3125 -0.0021214 -0.0028413 -0.00055393 0.0029441 0 0.0013311 -0.0014632 -0.00076067 0.003005 -0.0015962 -0.0026024 -0.82098 -0.00024242 -0.0026307 0.00053707 -0.0059306 0.0017075 0.0041054 -0.00072617 0.0028511 -0.0039559 0 0.0065775 0 0.00013345 0.00010046 0.00092909 -0.00068723 0.00036997 0.0018576 0.0047894 -0.00016098 -0.00068339 0.0014805 8.4898e-05 0.0022167 0.0011244 0.0045695 -0.12858 -0.059868 -0.074881 -0.12062 -0.090705 -0.018562 -0.01892 -0.048775 -0.0049718 -0.014386 -0.013162 -0.03329 0.0028766
0.31641 -0.0016486 -0.003016 -0.0025019 -0.0028504 0 -0.0052242 -0.0023137 -0.0012654 0.00072883 -0.0024167 0.0050835 -0.8087 -0.00033324 -0.0043649 0.0012673 -0.00352 0.0022271 0.0053354 -0.0020302 0.0026383 -0.0011864 0 0.0017378 0 0.00034156 -2.7106e-05 0.0008308 -0.0011494 -0.0055143 0.0034923 -0.00059666 -0.005646 6.3761e-05 0.0029906 0.001173 -0.0037254 0.0058206 0.014316 -0.12327 -0.060997 -0.06938 -0.12695 -0.095514 -0.02631 -0.029052 -0.060184 -0.012316 -0.021539 -0.019615 -0.039815 -0.0032419
0.32031 -0.0010004 -0.0019752 -0.0029946 -0.0068678 0 -0.0097464 -0.0019217 -0.0014386 -0.001187 -0.0016445 0.011116 -0.78154 -0.0018754 -0.0042561 1.6676e-05 -0.00018744 -0.00028616 0.0031466 -0.0015969 0.0015881 -0.00054332 0 -0.0025759 0 0.00040097 -0.00059354 0.00018721 -0.0011152 -0.015244 0.003586 -0.0043216 -0.0091937 0.00058201 0.0039667 0.0029492 -0.010739 0.0097115 0.018862 -0.11348 -0.061264 -0.060307 -0.12927 -0.09646 -0.031906 -0.039034 -0.070235 -0.019729 -0.029888 -0.025675 -0.045267 -0.0079259
0.32422 -0.00050738 -0.0004282 -0.0021549 -0.0070084 0 -0.0090082 0.00053 -0.00042977 -0.0017097 0.00027944 0.011416 -0.76371 -0.0040584 -0.0030622 -0.0024986 0.0023062 -0.0032285 -0.00029267 -0.00016198 -0.00062521 -0.001621 0 -0.0038102 0 0.00014488 -0.0011931 -0.00031831 -0.00069968 -0.029863 0.0015719 -0.0044774 -0.0078039 0.00091964 0.0046658 0.0047408 -0.015193 0.010431 0.016403 -0.10368 -0.061531 -0.051235 -0.13159 -0.097406 -0.037501 -0.049016 -0.080285 -0.027142 -0.038237 -0.031736 -0.05072 -0.0076163
0.32813 -0.00013308 0.00076774 -0.00093047 -0.0037432 0 -0.0028512 0.0041534 0.0014966 -0.00088084 0.0026367 0.0056332 -0.77328 -0.0045392 -0.0021449 -0.0041749 0.0038346 -0.0034187 -0.0017069 0.000928 -0.0032432 -0.002607 0 -0.0016698 0 -0.00023359 -0.0013017 -0.00013229 -6.3579e-05 -0.047514 -0.0021175 -0.0015673 -0.0016151 0.0016281 0.0053126 0.0058999 -0.014305 0.0072271 0.0088666 -0.088227 -0.059145 -0.038699 -0.12665 -0.090799 -0.036495 -0.055811 -0.083594 -0.031051 -0.046073 -0.034646 -0.050111 -0.0025505
0.33203 0.00040293 0.0012123 -0.00020246 0.00051189 0 0.0051751 0.0068895 0.0029019 0.00062267 0.0046287 -0.0020284 -0.80253 -0.0022234 -0.0022344 -0.0033231 0.0045379 -0.00044656 -0.0001517 0.00031055 -0.0050521 -0.0023077 0 0.0017064 0 -0.00040058 -0.00084923 0.00059803 0.00057552 -0.061921 -0.0059053 0.0020175 0.0053346 0.0032646 0.0057627 0.006201 -0.0088235 0.0017725 0.0003714 -0.072422 -0.056596 -0.025948 -0.12126 -0.083724 -0.03508 -0.062409 -0.086484 -0.034742 -0.053877 -0.03736 -0.049127 0.003526
0.33594 0.0012392 0.001146 -7.6088e-05 0.0031408 0 0.0099187 0.0071638 0.002539 0.002179 0.0052474 -0.0059228 -0.82519 0.0011888 -0.0028359 -0.00021146 0.0038665 0.0030667 0.002426 -0.0023942 -0.0054364 -0.0011981 0 0.0039456 0 -0.00023593 -0.00031869 0.0011978 0.0009165 -0.065277 -0.0076373 0.0036011 0.0078762 0.0054915 0.0055497 0.0056568 -0.0027035 -0.0028728 -0.0050312 -0.05625 -0.052901 -0.013602 -0.11429 -0.074896 -0.031106 -0.06691 -0.086473 -0.036262 -0.060353 -0.038594 -0.045377 0.0068218
0.33984 0.0021413 0.0011273 1.7069e-05 0.0029417 0 0.0083257 0.0050844 0.00070262 0.0033307 0.0036104 -0.0035991 -0.82326 0.0027821 -0.0027429 0.0031537 0.001477 0.0043283 0.0036779 -0.0060046 -0.0048729 -0.00066774 0 0.004563 0 6.1033e-05 -0.00024894 0.0011672 0.00071103 -0.054243 -0.005995 0.0019779 0.0040436 0.0068453 0.0042938 0.004215 0.00020439 -0.0043582 -0.0052272 -0.039483 -0.047349 -0.0019143 -0.10477 -0.063221 -0.022979 -0.068006 -0.081753 -0.034256 -0.064673 -0.037425 -0.037135 0.0065284
0.34375 0.0026432 0.0015012 0.00059153 0.00071397 0 0.0019125 0.0020963 -0.00099871 0.0035024 -4.5376e-05 0.0021447 -0.80433 0.0014259 -0.0011669 0.0047887 -0.0014633 0.003008 0.0032254 -0.0084238 -0.0044677 -0.0015022 0 0.0048284 0 0.0001851 -0.00067588 0.00065202 3.5322e-06 -0.033635 -0.0017624 -0.0016594 -0.0029436 0.0057608 0.0021171 0.0018952 -0.00054605 -0.0025878 -0.0010574 -0.022716 -0.041796 0.0097735 -0.095244 -0.051546 -0.014852 -0.069103 -0.077033 -0.03225 -0.068993 -0.036255 -0.028894 0.0045445
0.34766 0.0024067 0.002102 0.0015327 -0.0014085 0 -0.0042446 -0.0003941 -0.0012727 0.0021513 -0.0037762 0.0057421 -0.79105 -0.0011485 0.0014537 0.0042714 -0.0027945 0.00091569 0.002382 -0.0082145 -0.0049742 -0.0031703 0 0.0058062 0 -7.4975e-06 -0.0011105 0.00021021 -0.00080237 -0.013781 0.002464 -0.0043429 -0.0071619 0.002072 -0.0003084 -0.00078934 -0.0017945 0.00037574 0.0039404 -0.0093661 -0.034933 0.017364 -0.08601 -0.040399 -0.0039416 -0.065518 -0.069042 -0.026337 -0.069337 -0.033213 -0.017441 0.0028385
0.35156 0.0014857 0.0024229 0.0022271 -0.0014952 0 -0.0054939 -0.0019713 -0.00038149 -0.0004847 -0.0049498 0.0037316 -0.79565 -0.0023538 0.0035955 0.0026122 -0.0015576 -0.00041701 0.0021009 -0.005713 -0.006089 -0.0044107 0 0.0069444 0 -0.00043363 -0.0010586 0.00018601 -0.0012109 -0.0033994 0.0043003 -0.0034397 -0.0049582 -0.0025088 -0.0021581 -0.0028232 0.00015446 0.0018699 0.0054678 0.0032378 -0.027784 0.02406 -0.076839 -0.029368 0.0075763 -0.060912 -0.060337 -0.019572 -0.068813 -0.029761 -0.0052874 0.0017711
0.35547 0.00031993 0.0020989 0.0022007 0.00067373 0 -0.0013621 -0.0029439 0.00037326 -0.0029736 -0.0024711 -0.0023094 -0.80803 -0.0015188 0.0036695 0.00085797 0.00075288 -0.0011696 0.0019157 -0.0025603 -0.0065581 -0.0042936 0 0.0067975 0 -0.00089922 -0.00051026 0.00039552 -0.0010329 -0.0041337 0.0036372 0.0010589 0.0019633 -0.0055559 -0.0030152 -0.0033742 0.0060519 0.00049764 0.001477 0.013895 -0.020924 0.029026 -0.068528 -0.019637 0.018694 -0.055352 -0.052009 -0.012433 -0.067241 -0.026389 0.0063924 0.00099693
0.35938 -0.00049321 0.0012837 0.0015997 0.003256 0 0.0041636 -0.0034718 0.00025795 -0.0035026 0.0018774 -0.0073175 -0.80986 -0.00032643 0.0012379 -0.00086283 0.0017153 -0.0021867 0.00098692 -8.7649e-05 -0.0050665 -0.0027392 0 0.0049576 0 -0.0012077 0.00010213 0.00043352 -0.00052916 -0.011298 0.0026434 0.0060457 0.0080634 -0.0057333 -0.003134 -0.0025302 0.012921 -0.0029473 -0.0058291 0.01902 -0.014885 0.029075 -0.06266 -0.0136 0.028676 -0.047079 -0.044751 -0.0042313 -0.06269 -0.023241 0.016725 0.0010795
0.36328 -0.00049771 0.00059701 0.0010877 0.0037292 0 0.0061601 -0.0032303 -9.2321e-05 -0.0014487 0.0046901 -0.0072674 -0.79665 -0.00055598 -0.0024554 -0.0028603 0.00079224 -0.0031641 -0.00043286 0.0017774 -0.0013703 -0.00030714 0 0.0028779 0 -0.0011869 0.00037663 0.00019988 -0.00014411 -0.019764 0.0034933 0.0075486 0.0086823 -0.0035959 -0.0031282 -0.0012076 0.01647 -0.006062 -0.011135 0.024145 -0.0088456 0.029125 -0.056793 -0.0075627 0.038657 -0.038806 -0.037493 0.0039701 -0.05814 -0.020093 0.027058 0.0031238
0.36719 0.00039351 0.00069099 0.0013267 0.001203 0 0.003075 -0.0019263 0.00042564 0.0018656 0.0039976 -0.0025644 -0.78205 -0.0018461 -0.0051673 -0.0048207 8.1319e-05 -0.0026354 -0.0011841 0.0039366 0.0031309 0.0022003 0 0.0024941 0 -0.00074096 0.00029971 2.4386e-05 -9.8373e-05 -0.029832 0.0059943 0.0042633 0.0038239 -0.00079101 -0.0032645 -0.00022253 0.014434 -0.0065191 -0.010065 0.023683 -0.0054623 0.025169 -0.053423 -0.0059951 0.044537 -0.030444 -0.034016 0.010457 -0.052345 -0.018471 0.032712 0.0066165
0.37109 0.0018566 0.0017972 0.0025171 -0.0022968 0 -0.0019361 0.00011189 0.0019447 0.0041858 0.0012374 0.0026244 -0.78006 -0.0021014 -0.0052454 -0.0057554 0.0018174 8.3797e-05 -0.00078393 0.0065516 0.0059885 0.0039154 0 0.0039866 0 1.054e-05 0.00013325 0.00025671 -0.00024864 -0.048478 0.0075945 -0.00074845 -0.0020565 0.0013811 -0.0029591 0.00049268 0.008096 -0.0037119 -0.0029813 0.020826 -0.0032179 0.019495 -0.051124 -0.0063439 0.048658 -0.022043 -0.032159 0.01621 -0.046017 -0.017502 0.03636 0.0085363
0.375 0.0033555 0.0036003 0.0042873 -0.0030931 0 -0.0037896 0.0020992 0.0034485 0.0042412 2.639e-07 0.0043035 -0.78709 -7.2749e-05 -0.0029924 -0.0052231 0.0053151 0.0034389 -0.00025765 0.0083066 0.0053341 0.0040367 0 0.0050475 0 0.00065805 3.6047e-05 0.00080715 -0.00032232 -0.08503 0.0059181 -0.0021959 -0.0037889 0.0026857 -0.0010426 0.0016562 0.0011119 0.00083401 0.0050364 0.017153 -0.0016447 0.013403 -0.049076 -0.0073133 0.051712 -0.014101 -0.031079 0.021292 -0.03974 -0.016839 0.038906 0.0057418
0.37891 0.0044894 0.0054721 0.0058914 0.00096909 0 7.7708e-05 0.0035694 0.0040844 0.0027217 0.002559 0.0022184 -0.78581 0.0028777 -0.00059442 -0.004285 0.0070508 0.0046754 -0.0010228 0.0074927 0.0014548 0.0022147 0 0.002569 0 0.00070163 -9.9193e-05 0.0011738 -0.00023074 -0.14388 0.0013464 0.0028493 0.00045767 0.0035994 0.0032312 0.0036798 -0.0031061 0.0046721 0.0084261 0.0084472 -0.0042141 0.0047275 -0.04858 -0.012113 0.048176 -0.00899 -0.034788 0.022236 -0.033781 -0.018061 0.034649 -0.0014485
0.38281 0.0052272 0.00682 0.0065504 0.0081389 0 0.0074209 0.0048392 0.0043262 0.0014572 0.0075473 -6.431e-05 -0.76638 0.00392 -0.00043596 -0.0046816 0.0042318 0.00244 -0.0031576 0.0038963 -0.0030776 -0.0010034 0 -0.0047036 0 -3.7726e-05 -0.00041641 0.00093986 -0.00010957 -0.21859 -0.0029902 0.011892 0.0078806 0.004636 0.0091898 0.0061326 -0.003451 0.0063894 0.0060042 -0.00025837 -0.0067834 -0.0039478 -0.048084 -0.016912 0.044639 -0.0038794 -0.038496 0.023181 -0.027822 -0.019282 0.030393 -0.0087035
0.38672 0.0058019 0.0072999 0.0058348 0.013602 0 0.012938 0.0065895 0.0054534 0.0017875 0.011152 0.0015277 -0.7401 0.0016534 -0.0030711 -0.0067979 -0.0018815 -0.0018818 -0.0052182 -0.00052546 -0.0051672 -0.0042497 0 -0.01493 0 -0.0011715 -0.00079169 0.00020583 -7.8362e-05 -0.29177 -0.0038696 0.018504 0.013206 0.0060889 0.014699 0.0082535 -0.0014102 0.0066924 0.0019979 -0.010215 -0.011237 -0.012499 -0.047426 -0.022041 0.037485 -0.0015831 -0.043351 0.021533 -0.022561 -0.020763 0.023311 -0.011495
0.39063 0.0063336 0.0068547 0.0039628 0.013229 0 0.012515 0.0090015 0.0078515 0.0037428 0.010705 0.0079101 -0.72882 -0.0023355 -0.006646 -0.0087198 -0.0067155 -0.0055209 -0.0058466 -0.0030613 -0.003611 -0.0061388 0 -0.024381 0 -0.0019793 -0.0008658 -0.00049732 -4.5152e-05 -0.34263 -0.00071913 0.017413 0.01254 0.0080766 0.017342 0.0098455 0.00038123 0.007611 0.00221 -0.021082 -0.017061 -0.02096 -0.046651 -0.027408 0.027701 -0.001333 -0.049041 0.018001 -0.017808 -0.022434 0.014175 -0.0096313
0.39453 0.0065624 0.005686 0.0017905 0.0070855 0 0.0064756 0.011376 0.010167 0.0065088 0.0071543 0.016019 -0.74186 -0.004888 -0.0084237 -0.0078244 -0.006721 -0.0068115 -0.0051935 -0.0025069 -7.1625e-05 -0.0061867 0 -0.029955 0 -0.0019832 -0.00041728 -0.0007042 0.0001832 -0.35898 0.0041247 0.008863 0.0061911 0.010377 0.01604 0.011383 0.0002957 0.010437 0.0087736 -0.031918 -0.022878 -0.029369 -0.045854 -0.032718 0.01787 -0.0011523 -0.054673 0.014433 -0.013067 -0.024073 0.0050479 -0.0075631
0.39844 0.0060282 0.0042092 0.0003548 -0.00047684 0 -0.00067233 0.012604 0.010476 0.0092401 0.0040224 0.021381 -0.7663 -0.0041488 -0.0071269 -0.0035527 -0.002849 -0.0061726 -0.0044653 -0.00012016 0.0024256 -0.0049717 0 -0.030907 0 -0.0013311 0.00034378 -0.0004018 0.00060773 -0.34535 0.0076725 -0.0015395 -0.001437 0.012109 0.011829 0.01312 -0.00090452 0.01426 0.018215 -0.041102 -0.028343 -0.035077 -0.043842 -0.035026 0.0055929 -0.0046443 -0.057326 0.009042 -0.0090051 -0.024009 -0.0036122 -0.0098496
0.40234 0.0045804 0.0029229 0.00019843 -0.004322 0 -0.0036656 0.011972 0.0082922 0.01126 0.0039817 0.021679 -0.78118 -0.001001 -0.0039413 0.0015972 0.00053071 -0.0048958 -0.0043035 0.0016127 0.0022161 -0.0033742 0 -0.028619 0 -0.00060427 0.00091636 4.8524e-05 0.0009301 -0.31944 0.0087356 -0.0072881 -0.0048854 0.01195 0.0071244 0.014295 -0.00062037 0.016542 0.024415 -0.050285 -0.033808 -0.040784 -0.041831 -0.037333 -0.0066839 -0.0081362 -0.059979 0.0036506 -0.0049435 -0.023944 -0.012272 -0.016458
0.40625 0.002703 0.0021641 0.0010176 -0.002559 0 -0.00041744 0.0095746 0.0051534 0.011849 0.0064308 0.018242 -0.77907 0.0021454 -0.0012223 0.0041901 0.00014884 -0.0035378 -0.0041334 0.0011833 0.00037609 -0.0017084 0 -0.025016 0 -0.0002386 0.00095566 0.00030266 0.00080883 -0.29764 0.0083807 -0.0058495 -0.0016531 0.0091813 0.0040154 0.013539 0.0032323 0.01531 0.023622 -0.057373 -0.037345 -0.044658 -0.039423 -0.037493 -0.018168 -0.011883 -0.059698 -0.001105 -0.00084364 -0.022621 -0.018655 -0.022846
0.41016 0.0012473 0.0019059 0.0019808 0.0023605 0 0.006441 0.0061311 0.0030787 0.01046 0.0082949 0.014387 -0.77105 0.0036812 -0.00017037 0.0031001 -0.002944 -0.0018247 -0.0032544 -0.00080448 -0.00061472 0.00031505 0 -0.02111 0 -0.0001516 0.00055358 0.00030886 0.00023463 -0.28083 0.0083694 2.3907e-05 0.0057055 0.00469 0.002931 0.010256 0.0098797 0.010948 0.017129 -0.061981 -0.038601 -0.046363 -0.036546 -0.035112 -0.028714 -0.015931 -0.055947 -0.0051086 0.0033016 -0.019808 -0.022343 -0.024567
0.41406 0.00075382 0.0018151 0.0024549 0.0061388 0 0.011472 0.0025796 0.0025711 0.007452 0.0070296 0.012316 -0.77132 0.0038727 0.00021991 0.00052525 -0.0047241 0.0001891 -0.0020793 -0.0024504 0.00042079 0.0027921 0 -0.016728 0 5.922e-05 6.9224e-05 0.00023983 -0.00038791 -0.25349 0.0093825 0.0051423 0.011241 0.00067642 0.0026698 0.0055057 0.015643 0.0059059 0.0096126 -0.06659 -0.039856 -0.048069 -0.033669 -0.032732 -0.039261 -0.019979 -0.052196 -0.0091122 0.0074468 -0.016995 -0.026032 -0.02126
0.41797 0.0010031 0.0015765 0.0024626 0.0062087 0 0.010403 -0.00024555 0.0023636 0.0043019 0.0028462 0.011345 -0.78094 0.0039756 0.0018831 -0.00033451 -0.0024908 0.0015578 -0.0016857 -0.0023465 0.0021217 0.0049663 0 -0.011214 0 0.00059133 -0.0002685 0.00024702 -0.00057458 -0.19815 0.010592 0.0060489 0.010135 -0.0010471 0.0016316 0.0013332 0.016739 0.0025502 0.0050004 -0.065822 -0.035557 -0.046229 -0.03069 -0.026843 -0.045727 -0.021425 -0.042875 -0.010076 0.011448 -0.012611 -0.024207 -0.015897
0.42188 0.0012499 0.0011907 0.002469 0.0032952 0 0.0033174 -0.001878 0.0011081 0.0025417 -0.0017394 0.0088342 -0.78909 0.0047333 0.0053657 0.0014976 0.002468 0.0014038 -0.0021378 -0.00065839 0.0022057 0.0055854 0 -0.0042666 0 0.0011711 -0.00052334 0.00033371 -0.00019363 -0.11256 0.010537 0.0031199 0.0026698 -0.00066178 -0.00083838 -0.00088029 0.012662 0.0011644 0.0035067 -0.064441 -0.030625 -0.043984 -0.027701 -0.020555 -0.051729 -0.022574 -0.03292 -0.010693 0.015433 -0.0080482 -0.021753 -0.010684
0.42578 0.00092266 0.0009364 0.002793 9.2672e-05 0 -0.0052688 -0.0024865 -0.00099417 0.0021965 -0.0042237 0.0027673 -0.78808 0.0058743 0.008827 0.004024 0.0064149 0.00018666 -0.0019186 0.0012688 0.00025725 0.0040315 0 0.0037685 0 0.0013336 -0.00081519 0.00042868 0.00043211 -0.013587 0.0081934 -0.00051575 -0.0057273 -0.00017176 -0.0040371 -0.0014272 0.0068542 -7.7101e-05 0.0020267 -0.061055 -0.02396 -0.040734 -0.024674 -0.013705 -0.056034 -0.022148 -0.022008 -0.010238 0.018817 -0.0037269 -0.018041 -0.0046683
0.42969 0.00010756 0.0010253 0.0032865 -0.0012303 0 -0.0096181 -0.0028839 -0.0024941 0.0015023 -0.0039728 -0.0062853 -0.78178 0.0067749 0.009431 0.0046554 0.0069408 -0.00048891 0.0003488 0.0021335 -0.001416 0.0010712 0 0.012095 0 0.00093354 -0.0010095 0.00049718 0.00084041 0.075638 0.0034524 -0.0017453 -0.0087213 -0.0014692 -0.0065871 -0.0017305 0.0036209 -0.0032151 -0.0027938 -0.053729 -0.013892 -0.035508 -0.021576 -0.0057534 -0.057004 -0.018626 -0.0092185 -0.0076746 0.021022 0.00011944 -0.011855 0.0042619
0.43359 -0.00062514 0.0013245 0.0035611 -0.00045391 0 -0.0069962 -0.0039571 -0.0025107 -0.0014178 -0.0021971 -0.01533 -0.77724 0.007193 0.0058733 0.0029964 0.0049247 0.00048106 0.0037275 0.0015653 -4.1377e-05 -0.0016109 0 0.019743 0 0.00033183 -0.00076252 0.00054046 0.0008308 0.14227 -0.0028882 0.00034436 -0.0041991 -0.0044855 -0.0075113 -0.0029283 0.0040184 -0.0084797 -0.011405 -0.046403 -0.0038237 -0.030282 -0.018477 0.0021985 -0.057975 -0.015104 0.0035713 -0.0051111 0.023226 0.0039658 -0.0056703 0.015689
0.4375 -0.00081086 0.0014698 0.003403 0.0010769 0 0.000271 -0.0057565 -0.0018654 -0.0064054 -0.0005926 -0.020883 -0.77156 0.0072443 -0.00027616 0.0010043 0.0029704 0.0024988 0.0052416 0.00012391 0.0044635 -0.0026986 0 0.025682 0 6.2927e-05 6.6599e-05 0.00053461 0.00056498 0.18762 -0.0092767 0.0041068 0.0040298 -0.007235 -0.0068176 -0.0049942 0.0048042 -0.013906 -0.020487 -0.035377 0.0074768 -0.023826 -0.014496 0.0097428 -0.056176 -0.0086128 0.015287 -0.0015729 0.022525 0.0054484 0.00028226 0.025935
0.44141 -0.00047067 0.001261 0.0028722 0.0017479 0 0.0065813 -0.0071024 -0.0021332 -0.01092 -0.00012867 -0.021099 -0.75329 0.0069493 -0.0055763 0.00054544 0.0024833 0.0039818 0.0029119 -0.0012787 0.0088727 -0.0021271 0 0.028937 0 0.00034091 0.0010965 0.00044706 0.00032303 0.21603 -0.013806 0.0066237 0.0094191 -0.0076319 -0.0052475 -0.0069972 0.0017149 -0.016774 -0.024987 -0.023289 0.019131 -0.017015 -0.01026 0.01717 -0.053582 -0.0012681 0.026695 0.0022453 0.020988 0.0062519 0.006168 0.031218
0.44531 4.8171e-05 0.00089172 0.0020502 0.00072237 0 0.0073753 -0.0063482 -0.003659 -0.012056 -0.00078223 -0.016706 -0.71886 0.0061542 -0.0071221 0.0012816 0.0026424 0.0041838 -0.0016081 -0.0019498 0.0095212 -0.00081013 0 0.028878 0 0.00090079 0.0016266 0.00032981 0.00021998 0.22259 -0.015077 0.0057022 0.0079845 -0.0052214 -0.0035462 -0.0078895 -0.006032 -0.015527 -0.021684 -0.010591 0.030242 -0.010166 -0.0055181 0.02426 -0.050682 0.0062892 0.03728 0.0058737 0.018531 0.0062767 0.011367 0.03089
0.44922 0.00049102 0.00073138 0.00086299 -0.0016678 0 0.0025797 -0.0028554 -0.0048618 -0.0090299 -0.0018968 -0.010346 -0.68359 0.0049499 -0.0043827 0.0012984 0.0019983 0.0039458 -0.0040559 -0.0017145 0.0058925 0.00034435 0 0.02556 0 0.0012866 0.0012484 0.000333 0.00017421 0.19473 -0.013137 0.0014661 0.0012241 -0.0012543 -0.0019105 -0.0069834 -0.014513 -0.010666 -0.011779 0.0043166 0.039383 -0.0031759 0.0010607 0.03013 -0.046675 0.014617 0.044886 0.0088147 0.012739 0.0034812 0.01408 0.026994
0.45313 0.00086086 0.00087585 -0.00073397 -0.0040697 0 -0.0035907 0.0021384 -0.0037647 -0.003747 -0.0025733 -0.004898 -0.67013 0.0038976 0.00073205 -0.00038796 0.00045676 0.0044742 -0.0016801 -0.00097564 0.0011979 0.0010622 0 0.019715 0 0.001244 0.00027265 0.00055182 9.7954e-05 0.12711 -0.00957 -0.0034679 -0.0055487 0.0026181 -3.4408e-05 -0.0040484 -0.018425 -0.0042097 -0.00046218 0.019224 0.048524 0.0038138 0.0076395 0.036 -0.042668 0.022944 0.052493 0.011756 0.0069484 0.00068568 0.016792 0.021071
0.45703 0.0011868 0.00096879 -0.0024611 -0.0047786 0 -0.0062379 0.0061845 -0.00019241 0.00096725 -0.002003 -0.0017553 -0.68382 0.0035674 0.0052628 -0.0024999 -0.00068058 0.0056417 0.003735 -0.00053868 -0.00077612 0.001482 0 0.012292 0 0.00083769 -0.00049086 0.0008549 3.6926e-05 0.033795 -0.0062961 -0.0056519 -0.0076548 0.0054696 0.0023592 0.00051466 -0.015676 0.0015947 0.0065543 0.03444 0.054425 0.010192 0.015819 0.040978 -0.038745 0.029908 0.057987 0.013572 -0.00023145 -0.0033228 0.01743 0.012575
0.46094 0.0012549 0.0005196 -0.0037741 -0.0029061 0 -0.0037231 0.0073489 0.0037342 0.0035685 6.0069e-05 -6.3536e-05 -0.70328 0.0038534 0.0069088 -0.0029641 -0.00039622 0.0059291 0.0073161 -0.0011249 0.00063091 0.0016093 0 0.0039543 0 0.00027425 -0.00043265 0.00093365 8.747e-05 -0.056227 -0.0039781 -0.0034724 -0.0044166 0.0070699 0.0049959 0.0054048 -0.0088139 0.0053795 0.0071549 0.049818 0.058628 0.01625 0.024837 0.045488 -0.034866 0.036157 0.062375 0.014798 -0.0081398 -0.0079676 0.01698 0.0011074
0.46484 0.00069837 -0.0005977 -0.0043077 0.00058468 0 0.0013015 0.0055174 0.0054124 0.004401 0.0028742 0.0024822 -0.70057 0.0039805 0.0051304 -0.0014263 0.00085722 0.0041828 0.0057597 -0.0027122 0.002529 0.0012485 0 -0.0048355 0 -0.00028791 0.0003402 0.000596 0.00021886 -0.11747 -0.0015495 0.0011941 0.00097908 0.0072546 0.0070081 0.0087063 -0.0022348 0.0070822 0.0043159 0.065015 0.0624 0.022159 0.033935 0.049927 -0.031035 0.042064 0.066703 0.01595 -0.015842 -0.012496 0.016466 -0.010578
0.46875 -0.00061107 -0.0019892 -0.0041974 0.0030943 0 0.0044166 0.002224 0.0040772 0.0046049 0.0049197 0.0075915 -0.67201 0.0033761 0.001306 0.0002496 0.0018648 0.0011708 0.00049012 -0.004219 0.0017561 0.00048294 0 -0.013137 0 -0.00073469 0.0011583 2.3915e-05 0.00025599 -0.14311 0.002528 0.0040577 0.0043771 0.0058001 0.0074396 0.0090595 0.0016899 0.0076667 0.0035268 0.078487 0.062097 0.02666 0.043778 0.053693 -0.027654 0.044724 0.070475 0.016401 -0.021593 -0.015923 0.01535 -0.017395
0.47266 -0.0023233 -0.0030934 -0.0038682 0.0022432 0 0.003142 -0.00066589 0.0013436 0.0048815 0.0049281 0.014489 -0.64537 0.002479 -0.0020444 0.00022866 0.0022239 -0.00091289 -0.0038476 -0.0040334 -0.0016095 -1.8453e-05 0 -0.019071 0 -0.00090128 0.0014376 -0.00031083 7.8027e-05 -0.14359 0.0083974 0.0018286 0.0036522 0.0029623 0.0058958 0.0068742 0.003796 0.0083342 0.0080485 0.09196 0.061794 0.031161 0.053621 0.057458 -0.024272 0.047384 0.074246 0.016853 -0.027343 -0.019351 0.014234 -0.016706
0.47656 -0.0038366 -0.0036734 -0.003531 -0.0019199 0 -0.0013229 -0.0021803 -0.0004534 0.0053137 0.0029743 0.019878 -0.65239 0.0024449 -0.0027037 -0.00089552 0.0027264 -0.00052261 -0.0038639 -0.0012558 -0.0042162 0.00053986 0 -0.020466 0 -0.00061525 0.0011701 -4.814e-05 -0.00019769 -0.13189 0.01415 -0.0047481 -0.00027195 -0.00024808 0.0028152 0.0042008 0.0060782 0.0095824 0.015951 0.10338 0.060553 0.034791 0.062516 0.060849 -0.020924 0.048498 0.078877 0.017902 -0.029708 -0.020824 0.014296 -0.011769
0.48047 -0.0047872 -0.0039538 -0.0030307 -0.0065099 0 -0.005508 -0.0025076 -0.00038949 0.0058491 0.00051382 0.020201 -0.69332 0.0038623 -0.00015797 -0.00052118 0.0040319 0.0018103 -0.00028182 0.0032559 -0.0029322 0.0021963 0 -0.016437 0 0.00010011 0.00080472 0.00071149 -0.0002965 -0.11052 0.017075 -0.011079 -0.0045575 -0.0027247 -0.00083376 0.0029869 0.0091329 0.010686 0.021507 0.113 0.058496 0.037665 0.070587 0.063914 -0.017604 0.048268 0.084254 0.019469 -0.02913 -0.020598 0.015381 -0.0091201
0.48438 -0.0052935 -0.0043008 -0.0022594 -0.008027 0 -0.0066818 -0.0024767 0.00044677 0.0063689 -0.00087827 0.014543 -0.732 0.0057837 0.0040549 0.0029027 0.0053108 0.0041202 0.0033905 0.0070623 0.0017814 0.0038947 0 -0.0084979 0 0.00090707 0.00070435 0.0014579 -8.501e-05 -0.071401 0.015693 -0.012339 -0.0065424 -0.0042512 -0.0041316 0.0032388 0.011696 0.010106 0.019792 0.12263 0.056439 0.040538 0.078659 0.066979 -0.014284 0.048037 0.089631 0.021037 -0.028552 -0.020373 0.016466 -0.011764
0.48828 -0.0057037 -0.0048055 -0.0015777 -0.0054661 0 -0.004839 -0.002943 0.00021227 0.0062206 -0.00098236 0.0055883 -0.72919 0.0062417 0.0075106 0.0075389 0.0047069 0.0048487 0.0044814 0.0077094 0.0061085 0.0042065 0 0.00018577 0 0.0013342 0.00077703 0.0016834 0.0002413 -0.0057983 0.010735 -0.0075373 -0.0054223 -0.0055893 -0.0065792 0.002994 0.012096 0.0067134 0.010558 0.12755 0.05578 0.042196 0.083146 0.068467 -0.010681 0.047031 0.096325 0.024949 -0.020492 -0.016458 0.020612 -0.015398
0.49219 -0.0061285 -0.0051774 -0.0015776 -0.0013755 0 -0.0022774 -0.0044259 -0.0019808 0.0042105 -0.0011754 -0.002489 -0.68153 0.0039773 0.0087477 0.0094054 0.0013659 0.0039076 0.0032014 0.0046424 0.0064609 0.0025305 0 0.00716 0 0.001149 0.00064664 0.0012713 0.00033086 0.086316 0.004333 -0.00043091 -0.0026757 -0.0074117 -0.0080703 0.00028618 0.0095501 0.00088988 -0.0017515 0.13234 0.055157 0.043822 0.087539 0.069913 -0.0070703 0.046004 0.10305 0.028922 -0.012236 -0.012447 0.024838 -0.012333
0.49609 -0.0062571 -0.0049978 -0.002327 0.00036182 0 -0.001489 -0.0068613 -0.0054549 -0.00035046 -0.003108 -0.0074619 -0.62607 -0.00019533 0.0081625 0.0062531 -0.0031773 0.0021687 0.0015228 -8.6077e-05 0.0027945 -0.00035147 0 0.012635 0 0.00056481 0.00013531 0.00052304 6.6608e-05 0.19439 -0.0016858 0.0036104 -0.0010044 -0.0092624 -0.0087002 -0.0048338 0.0041435 -0.0055167 -0.011558 0.13525 0.05579 0.045165 0.090486 0.070129 -0.003505 0.045413 0.10911 0.033685 -0.0019891 -0.007881 0.029605 0.00048695
0.5 -0.0056434 -0.0040503 -0.0030131 -0.0019121 0 -0.0032143 -0.0094178 -0.0087174 -0.0064732 -0.0070138 -0.010623 -0.60506 -0.0037704 0.007091 0.00014439 -0.0059775 0.00039518 0.00083139 -0.0031005 -0.0014914 -0.0028806 0 0.019017 0 5.4944e-05 -0.00048681 -0.00014459 -0.00025153 0.30116 -0.0068519 0.0020458 -0.0022972 -0.0098379 -0.0087106 -0.01028 -0.0035848 -0.010515 -0.01609 0.13551 0.058199 0.04611 0.091388 0.068605 -3.9175e-06 0.045438 0.11421 0.039565 0.011074 -0.0025281 0.035139 0.017781
0.50391 -0.0041596 -0.0024577 -0.0026082 -0.0060978 0 -0.0060136 -0.010719 -0.010605 -0.011717 -0.011244 -0.014941 -0.62661 -0.0044862 0.006066 -0.0040471 -0.0052842 -0.0010897 0.0010704 -0.0022065 -0.0026954 -0.0039056 0 0.028165 0 -6.6054e-05 -0.00075119 -0.00051545 -0.0001865 0.38742 -0.01174 -0.0029598 -0.0059325 -0.0083921 -0.0085298 -0.01387 -0.012323 -0.013454 -0.016659 0.13577 0.060608 0.047054 0.09229 0.067081 0.0034972 0.045463 0.11932 0.045446 0.024137 0.0028247 0.040673 0.030713
0.50781 -0.0021637 -0.000601 -0.00099825 -0.0083254 0 -0.0074154 -0.0096978 -0.010813 -0.013995 -0.013476 -0.021579 -0.66004 -0.0021596 0.0042164 -0.0028766 -0.0022269 -0.0020095 0.0017575 0.0017864 0.00017501 -0.0033937 0 0.038829 0 0.0001048 -0.00046183 -0.00064331 0.00033252 0.43625 -0.016821 -0.0067052 -0.0089025 -0.0056889 -0.0085943 -0.015116 -0.019485 -0.015281 -0.01679 0.13352 0.064836 0.047783 0.092166 0.062446 0.0059747 0.046652 0.11978 0.051041 0.036162 0.0062276 0.044403 0.035209
0.51172 -0.00023613 0.0010531 0.00069342 -0.0065549 0 -0.0057178 -0.0065669 -0.0096403 -0.013258 -0.012504 -0.028207 -0.6688 0.0012162 0.00061486 0.0027707 0.0001591 -0.0019964 0.0029805 0.0054926 0.0050982 -0.0021686 0 0.046838 0 0.00020564 0.00011261 -0.00070177 0.0008213 0.43783 -0.021558 -0.0060485 -0.0080814 -0.0033438 -0.0088846 -0.015041 -0.022114 -0.017283 -0.019147 0.13085 0.069375 0.048476 0.091866 0.057278 0.0082769 0.04804 0.11944 0.056586 0.048009 0.0092964 0.047824 0.034974
0.51563 0.0012487 0.0021412 0.0011291 -0.0023551 0 -0.0012754 -0.0029009 -0.0075254 -0.011269 -0.0090481 -0.030801 -0.64576 0.0032206 -0.0038797 0.0087301 -0.00029334 -0.0010786 0.004959 0.0054971 0.0091048 -0.0010854 0 0.048077 0 -5.2293e-06 0.00050792 -0.00081735 0.00064489 0.39331 -0.024434 -0.0018115 -0.003024 -0.0022028 -0.008635 -0.014482 -0.019208 -0.019485 -0.023546 0.12802 0.073762 0.049122 0.092048 0.051313 0.0099318 0.04946 0.11697 0.061251 0.057737 0.010946 0.049859 0.036112
0.51953 0.002338 0.0025926 0.00017739 0.00074523 0 0.003556 -0.00045764 -0.0048422 -0.0096481 -0.0049995 -0.027155 -0.61595 0.003066 -0.0065771 0.011219 -0.0029275 2.1899e-05 0.0070115 0.0011055 0.010415 -0.00041703 0 0.0416 0 -0.00040621 0.00048942 -0.0010118 -0.00031695 0.31335 -0.023821 0.0023642 0.0032268 -0.001538 -0.0067668 -0.012978 -0.013152 -0.020272 -0.027101 0.1248 0.07778 0.049656 0.093393 0.043428 0.010027 0.05096 0.10936 0.063793 0.062361 0.0091742 0.048551 0.03938
0.52344 0.0033615 0.0027262 -0.00079122 0.00064313 0 0.0059323 0.00032918 -0.0019698 -0.0082802 -0.0018811 -0.018712 -0.60715 0.002132 -0.0052362 0.00951 -0.004954 0.00054131 0.0076959 -0.0049565 0.0090167 0.00014787 0 0.030044 0 -0.00063092 0.00019663 -0.0012163 -0.001416 0.21009 -0.019075 0.0033941 0.0064296 4.6275e-05 -0.002914 -0.0095302 -0.0080422 -0.017663 -0.026103 0.12158 0.081798 0.05019 0.094739 0.035543 0.010123 0.05246 0.10175 0.066334 0.066985 0.0074027 0.047244 0.038696
0.52734 0.0045975 0.003091 -0.0001525 -0.0014272 0 0.0046619 0.00070534 0.00069748 -0.0057239 0.00014277 -0.0091213 -0.62127 0.0024811 -0.00053771 0.0055335 -0.0041282 0.0006604 0.0062908 -0.0085889 0.0059837 0.0010535 0 0.017138 0 -0.00041368 -9.3105e-05 -0.0012901 -0.0017337 0.088681 -0.011142 0.0013445 0.0048218 0.0030061 0.0019091 -0.004208 -0.0059112 -0.011104 -0.018481 0.11965 0.083594 0.050478 0.098255 0.027562 0.0086016 0.052886 0.090318 0.065715 0.064495 0.0022529 0.042573 0.027631
0.53125 0.0060119 0.0040526 0.0024062 -0.0020945 0 0.0014303 0.002334 0.0029544 -0.0010371 0.0020297 -0.0011807 -0.63514 0.0046924 0.0039815 0.0015728 -0.00094769 0.0014149 0.0038103 -0.0075259 0.0027103 0.0023729 0 0.0048362 0 0.00016779 -0.00027656 -0.0010735 -0.00093411 -0.05318 -0.0021462 -0.00079742 0.00090202 0.0063119 0.0058686 0.0014348 -0.0046364 -0.0021244 -0.0054735 0.11819 0.08458 0.050677 0.10256 0.019546 0.0064908 0.052921 0.077487 0.063942 0.059411 -0.0041284 0.036676 0.0069543
0.53516 0.0072439 0.0054381 0.0056043 0.0011108 0 -0.00014093 0.0056004 0.0050133 0.0050945 0.0047961 0.0049139 -0.62687 0.007048 0.0048536 -0.0013159 0.0016327 0.0032597 0.0020598 -0.0030685 0.00046573 0.0035734 0 -0.0072545 0 0.00075711 -0.00047076 -0.00052335 0.00034377 -0.21637 0.0059162 0.00026013 -0.00052524 0.0085063 0.0078102 0.0057627 -8.6837e-05 0.0067218 0.0086745 0.11726 0.084945 0.050791 0.10715 0.01207 0.0042402 0.052646 0.064701 0.061621 0.053122 -0.010774 0.030516 -0.01489
0.53906 0.007839 0.0066343 0.0078222 0.0076098 0 0.002696 0.0091875 0.0074275 0.011087 0.0085943 0.010755 -0.59798 0.006955 0.0017678 -0.0030398 0.00075528 0.0048959 0.001628 0.0010908 -0.0001102 0.0037354 0 -0.020027 0 0.0010062 -0.00078963 0.00014971 0.00099367 -0.391 0.012503 0.0053447 0.0034695 0.0091474 0.0082954 0.0087137 0.0093524 0.013671 0.019223 0.11887 0.082327 0.050502 0.11309 0.0071865 0.0013178 0.050882 0.052132 0.056665 0.041051 -0.018688 0.02309 -0.028968
0.54297 0.0075964 0.0071444 0.0085475 0.014181 0 0.0092332 0.011364 0.010621 0.016021 0.012609 0.017695 -0.5693 0.0034112 -0.0022438 -0.0035157 -0.0037045 0.0041033 0.0011925 0.0019006 0.00041263 0.0022207 0 -0.032923 0 0.00082323 -0.0011522 0.00053226 0.00043353 -0.55648 0.018716 0.012034 0.011203 0.0091038 0.0090203 0.011775 0.02054 0.018748 0.02418 0.12049 0.079709 0.050213 0.11904 0.0023031 -0.0016045 0.049119 0.039562 0.051708 0.02898 -0.026603 0.015664 -0.03342
0.54688 0.0068083 0.0071036 0.0085693 0.01734 0 0.015352 0.011663 0.014338 0.020155 0.01572 0.025636 -0.5578 -0.0017946 -0.0037355 -0.0025716 -0.0087116 0.00012556 -0.00087322 -0.00076512 0.00040941 -0.00057005 0 -0.043994 0 0.00039193 -0.0013558 0.00031073 -0.00084496 -0.69129 0.025921 0.016374 0.017589 0.0095346 0.011061 0.016236 0.028097 0.023177 0.025672 0.12386 0.076049 0.049749 0.12402 0.00081262 -0.0036324 0.047235 0.030982 0.046745 0.016699 -0.032882 0.0098895 -0.034078
0.55078 0.006185 0.0071998 0.0089103 0.015757 0 0.016652 0.011261 0.017538 0.023915 0.017327 0.033254 -0.56041 -0.0054425 -0.0019752 -0.00066274 -0.010342 -0.0049466 -0.0043535 -0.0043906 -0.0014194 -0.003057 0 -0.051637 0 -1.4078e-05 -0.0013151 -0.00040385 -0.0017148 -0.78294 0.033835 0.015814 0.018325 0.010785 0.013713 0.021602 0.029165 0.027839 0.027884 0.12836 0.071728 0.049173 0.12841 0.0014737 -0.0050932 0.045276 0.024931 0.041778 0.0042846 -0.038123 0.005162 -0.038105
0.55469 0.0064352 0.0080207 0.0097946 0.011097 0 0.012301 0.011723 0.01899 0.026756 0.017695 0.03872 -0.56043 -0.0057082 0.00075313 0.00092769 -0.0069987 -0.0076661 -0.0070651 -0.0061351 -0.0044702 -0.003431 0 -0.055852 0 -0.00023945 -0.0011679 -0.0010821 -0.0014488 -0.8294 0.039887 0.011231 0.013477 0.01231 0.015225 0.025866 0.025538 0.032154 0.032971 0.13292 0.067489 0.048615 0.13256 0.0024369 -0.0063778 0.043447 0.019403 0.03699 -0.0077896 -0.043081 0.00072091 -0.047305
0.55859 0.0077565 0.0094708 0.010709 0.0069175 0 0.0061907 0.013472 0.018236 0.02737 0.017608 0.040172 -0.54693 -0.0038212 0.001694 0.0010704 -0.00092083 -0.0063929 -0.0070762 -0.004967 -0.0063098 -0.0012071 0 -0.057574 0 -0.00031046 -0.0011134 -0.001202 -0.00037195 -0.83369 0.040757 0.0065128 0.0074333 0.013448 0.014731 0.027252 0.021242 0.034318 0.038593 0.13875 0.064738 0.048376 0.13259 0.008963 -0.0044177 0.04402 0.023496 0.035501 -0.013603 -0.042819 0.0015551 -0.05716
0.5625 0.0096388 0.010875 0.011239 0.0063988 0 0.0039887 0.015495 0.016096 0.02502 0.017655 0.036284 -0.52542 -0.0028563 0.00018426 -6.5799e-05 0.0033732 -0.0028725 -0.0048451 -0.0019087 -0.004873 0.0019996 0 -0.057033 0 -0.00033347 -0.00117 -0.0007419 0.0004842 -0.79985 0.035028 0.0058477 0.0053464 0.014007 0.013326 0.025583 0.018488 0.032663 0.039636 0.14457 0.061988 0.048137 0.13262 0.015489 -0.0024575 0.044593 0.02759 0.034012 -0.019417 -0.042556 0.0023892 -0.061424
0.56641 0.011195 0.011669 0.011537 0.010221 0 0.0083114 0.016437 0.014145 0.020427 0.017735 0.02738 -0.50978 -0.0046874 -0.0022839 -0.0011807 0.0025975 -0.00046395 -0.0028299 0.0013243 -0.00082351 0.0035246 0 -0.053256 0 -0.00035265 -0.0011381 -0.00024703 0.00037318 -0.73451 0.024624 0.010562 0.0090303 0.014117 0.012997 0.022049 0.016312 0.02707 0.032863 0.15001 0.061269 0.048427 0.13043 0.023911 0.0014118 0.047385 0.036117 0.035084 -0.020328 -0.039752 0.0058707 -0.057197
0.57031 0.011789 0.011925 0.011895 0.015891 0 0.016166 0.015844 0.013454 0.015211 0.017175 0.016294 -0.50638 -0.0080362 -0.0040906 -0.0013109 -0.0026893 -0.00083731 -0.0029234 0.0036336 0.0025521 0.0019256 0 -0.04545 0 -0.00031295 -0.0008174 -0.00034305 -0.00050141 -0.64904 0.013663 0.017865 0.015575 0.013822 0.014433 0.017985 0.012796 0.019346 0.020222 0.15505 0.062655 0.049265 0.12595 0.034298 0.0072597 0.052476 0.049239 0.038808 -0.01616 -0.034315 0.012096 -0.04627
0.57422 0.011454 0.012138 0.012103 0.01917 0 0.021106 0.014355 0.013688 0.010632 0.015372 0.0074161 -0.50793 -0.0096101 -0.005037 -0.00093727 -0.0085826 -0.0026304 -0.0045161 0.0046742 0.0022382 -0.0015879 0 -0.034676 0 -0.00015845 -0.00024103 -0.0011267 -0.0012665 -0.55594 0.0056363 0.022625 0.019655 0.013093 0.016079 0.014116 0.00777 0.012265 0.0075951 0.16008 0.064042 0.050103 0.12146 0.044685 0.013108 0.057567 0.06236 0.042533 -0.011991 -0.028877 0.018321 -0.032947
0.57813 0.010755 0.012527 0.011536 0.016981 0 0.018496 0.012858 0.013445 0.0070367 0.012378 0.0037546 -0.50198 -0.0073043 -0.0057808 -0.001346 -0.011055 -0.0033614 -0.0052813 0.0042666 -0.0015551 -0.0041598 0 -0.023712 0 4.977e-05 0.00032758 -0.0020268 -0.0012701 -0.46163 0.0013154 0.021031 0.017645 0.012178 0.015577 0.01074 0.0028744 0.0079058 9.5583e-05 0.1629 0.069365 0.05223 0.11558 0.055504 0.021212 0.066475 0.078856 0.050019 -0.00037985 -0.021832 0.02679 -0.02125
0.58203 0.010249 0.012652 0.0099403 0.0098561 0 0.0094814 0.011638 0.011604 0.004359 0.0089511 0.0043176 -0.48345 -0.0023206 -0.0062606 -0.0028759 -0.0091374 -0.0022803 -0.0037448 0.0022672 -0.0054805 -0.0039946 0 -0.01496 0 0.00014526 0.00061909 -0.0022982 -0.00066293 -0.36452 -0.00099051 0.013444 0.010395 0.011603 0.012191 0.0080823 -0.00054412 0.0063861 -0.0017542 0.16555 0.074982 0.054453 0.10959 0.066355 0.029484 0.075667 0.095603 0.057785 0.011786 -0.014667 0.035427 -0.013483
0.58594 0.010072 0.011846 0.0079327 0.0019364 0 0.00025902 0.010331 0.0083833 0.0026971 0.006035 0.0046642 -0.4577 0.0019232 -0.0053993 -0.0041146 -0.0053444 -0.00092349 -0.00079136 -0.0008077 -0.0062631 -0.0021199 0 -0.0085109 0 1.66e-05 0.00055864 -0.0016923 -0.00011998 -0.26298 -0.0033857 0.004211 0.0026357 0.011583 0.0076447 0.006065 -0.0026409 0.0058998 -0.0015889 0.16725 0.081155 0.056983 0.10473 0.076204 0.037624 0.085258 0.11113 0.065717 0.024681 -0.0085971 0.043518 -0.0098743
0.58984 0.0099717 0.010013 0.0065357 -0.0018654 0 -0.0027853 0.0085155 0.0051019 0.0021157 0.0041423 0.00080035 -0.43276 0.0029881 -0.0026359 -0.0031693 -0.0031181 -0.00093436 0.0014359 -0.003395 -0.0038072 -0.0012609 0 -0.0024772 0 -0.00023982 0.00025826 -0.00066822 -6.8698e-05 -0.16554 -0.0065168 -0.0014424 -0.00052831 0.011531 0.004417 0.0039404 -0.0038618 0.0040716 -0.0033381 0.16732 0.088274 0.060037 0.10179 0.084347 0.045539 0.095527 0.12459 0.073932 0.038814 -0.0043888 0.050678 -0.0086786
0.59375 0.0096765 0.0079118 0.0062273 0.00046827 0 0.0019509 0.0062172 0.0029217 0.0021266 0.0031425 -0.0069262 -0.41051 0.0014808 0.00067582 0.00021013 -0.0037729 -0.0019367 0.0018502 -0.003721 -0.0010304 -0.0028238 0 0.0046518 0 -0.00036111 -0.00013032 4.4883e-05 -0.00027526 -0.090814 -0.009293 -0.0010913 0.0025715 0.010434 0.0032658 0.00074741 -0.0032733 -0.00024126 -0.0077928 0.16739 0.095394 0.063091 0.09885 0.092491 0.053454 0.1058 0.13805 0.082147 0.052947 -0.00018054 0.057839 -0.0070694
0.59766 0.0091758 0.0065619 0.0066049 0.0064991 0 0.010212 0.0038901 0.0019311 0.001912 0.0025572 -0.013764 -0.38598 -2.4161e-05 0.0020724 0.0039742 -0.0057091 -0.0021142 0.0013356 -0.0014102 -0.00071831 -0.0051613 0 0.012002 0 -0.00015898 -0.00050515 9.4681e-05 -0.00020751 -0.055151 -0.0099761 0.0034292 0.0089307 0.0078992 0.0026464 -0.0034597 0.00081419 -0.0059515 -0.012511 0.16649 0.10033 0.065712 0.10095 0.097222 0.058862 0.11366 0.14487 0.087395 0.063436 -0.0010187 0.06177 -0.0032019
0.60156 0.0086506 0.006351 0.0070161 0.011277 0 0.015396 0.0020905 0.0014842 0.0013359 0.0020427 -0.014665 -0.35373 9.01e-05 0.00046417 0.0054314 -0.0063694 -0.00081724 0.0013879 0.0017786 -0.0028114 -0.0051852 0 0.016676 0 0.00026139 -0.00077946 -0.00025301 0.00027398 -0.060012 -0.0074439 0.0077705 0.01321 0.0047405 0.00067402 -0.0069838 0.0082373 -0.010302 -0.014443 0.16536 0.10474 0.068233 0.10424 0.10115 0.063681 0.12096 0.15012 0.091944 0.073068 -0.0030426 0.064942 0.0018523
0.60547 0.0082082 0.0067541 0.0073353 0.011266 0 0.013657 0.0012215 0.0012684 0.0014507 0.0016723 -0.0087732 -0.31358 0.00090237 -0.0024828 0.0036046 -0.0048063 5.9998e-05 0.0021936 0.0031456 -0.0049113 -0.0018567 0 0.016084 0 0.00054848 -0.00085009 -0.00046214 0.00069823 -0.092626 -0.0018122 0.0085454 0.01192 0.0023503 -0.0024871 -0.0075789 0.015732 -0.010666 -0.012382 0.16451 0.10764 0.070231 0.109 0.1042 0.067396 0.12688 0.15316 0.09498 0.080772 -0.0066187 0.067138 0.004527
0.60938 0.0077569 0.0069214 0.0079167 0.0070245 0 0.0065708 0.0014389 0.0017474 0.0034935 0.0018699 -7.7295e-05 -0.2702 0.00036463 -0.0039172 -6.9646e-05 -0.0023678 -0.002087 0.0023756 0.0013058 -0.0051694 0.0021766 0 0.010002 0 0.00041435 -0.00068288 -0.00026609 0.0005047 -0.13902 0.0055705 0.0058261 0.0061816 0.0014453 -0.0044516 -0.0045221 0.019271 -0.0063573 -0.0072835 0.16451 0.10595 0.070658 0.11818 0.1046 0.067789 0.12865 0.14955 0.093453 0.082673 -0.014869 0.066397 0.0018973
0.61328 0.0071459 0.0064966 0.0088275 0.0024765 0 -0.00043289 0.0025853 0.0034244 0.0072177 0.0030962 0.0062471 -0.22902 -0.0019627 -0.0028598 -0.0032697 -0.0010935 -0.0073091 0.00064793 -0.0025701 -0.0041865 0.0028808 0 0.0005953 0 -8.0111e-05 -0.0004238 0.00014222 -0.00026587 -0.19468 0.012507 0.0028317 0.00079408 0.0015281 -0.0029501 0.00045396 0.0179 0.00084562 -0.00099547 0.1645 0.10427 0.071085 0.12737 0.10499 0.068183 0.13041 0.14593 0.091927 0.084573 -0.023119 0.065656 -0.0052599
0.61719 0.0063779 0.0058378 0.0094191 0.0015172 0 -0.0023184 0.0041726 0.0058724 0.010564 0.0054573 0.0081601 -0.19353 -0.0039991 -0.0013545 -0.0048055 -0.0016749 -0.012101 -0.0025003 -0.0057105 -0.0038846 -0.00097812 0 -0.0092266 0 -0.00056113 -0.00033623 0.00040516 -0.00089398 -0.2612 0.01676 0.0031564 0.0002949 0.0016422 0.0017495 0.0045545 0.014697 0.0078731 0.0049396 0.16668 0.097889 0.069471 0.13799 0.10449 0.066019 0.12885 0.1386 0.08662 0.082212 -0.033365 0.063687 -0.012869
0.62109 0.00564 0.0055029 0.0089056 0.0048756 0 0.0019973 0.0056028 0.0078587 0.011456 0.0084257 0.0078094 -0.16549 -0.0032192 -0.0022124 -0.0050842 -0.0030132 -0.012129 -0.0049248 -0.0059682 -0.0048819 -0.0060829 0 -0.017436 0 -0.00068576 -0.00054341 0.0004116 -0.00065648 -0.33449 0.017254 0.0077174 0.0052134 0.0015506 0.0069103 0.0064038 0.013376 0.01242 0.0096656 0.16985 0.089396 0.066933 0.14925 0.10358 0.0627 0.12579 0.12958 0.079605 0.077925 -0.044513 0.061162 -0.017461
0.625 0.0051371 0.0056302 0.0073247 0.0097357 0 0.0092291 0.0066122 0.0085992 0.010019 0.01091 0.008863 -0.14501 0.00042925 -0.0056555 -0.0048891 -0.0035441 -0.0061866 -0.0046162 -0.0032754 -0.0055798 -0.0073648 0 -0.02334 0 -0.00045793 -0.00083608 0.00037526 0.00041984 -0.40034 0.014975 0.013793 0.011619 0.0020229 0.0098596 0.0071208 0.014111 0.014386 0.013081 0.17349 0.080339 0.064071 0.16015 0.1028 0.059205 0.1226 0.12056 0.0723 0.073473 -0.055406 0.058719 -0.019669
0.62891 0.0049377 0.0058651 0.0056643 0.012199 0 0.014371 0.0075253 0.0086993 0.0087233 0.011827 0.013114 -0.12867 0.0039562 -0.0086333 -0.0041989 -0.0027475 0.0025093 -0.0013884 0.00074635 -0.0040767 -0.0028346 0 -0.02716 0 -0.00019619 -0.0008185 0.00052556 0.0015096 -0.44488 0.012563 0.016965 0.014329 0.0039499 0.010397 0.0089072 0.013338 0.015622 0.015943 0.18039 0.06746 0.059004 0.16858 0.10296 0.054514 0.11857 0.1115 0.063029 0.067896 -0.064573 0.056823 -0.023421
0.63281 0.0049913 0.0058235 0.004866 0.010399 0 0.014221 0.0089287 0.0095259 0.0099972 0.010948 0.019386 -0.1082 0.0039239 -0.007841 -0.0024955 -0.0013599 0.0089114 0.0029975 0.0042278 -0.00065853 0.0043312 0 -0.029598 0 -0.00018971 -0.00032062 0.00078403 0.0017165 -0.46792 0.012421 0.014552 0.011078 0.0073104 0.010655 0.01266 0.0080199 0.018131 0.019471 0.1873 0.05458 0.053936 0.177 0.10313 0.049823 0.11454 0.10243 0.053758 0.062319 -0.07374 0.054927 -0.031366
0.63672 0.0052442 0.0055098 0.0047985 0.005798 0 0.0093041 0.010953 0.011544 0.013661 0.0093148 0.024969 -0.073782 -0.00026415 -0.0033765 -3.4547e-05 -0.00038771 0.010077 0.0061328 0.0060127 0.0021109 0.0086087 0 -0.03157 0 -0.00040722 0.00034206 0.00080675 0.00086572 -0.48228 0.014746 0.0078767 0.0042512 0.011081 0.012665 0.017049 -0.00035026 0.022148 0.024053 0.19551 0.041614 0.048363 0.18214 0.10456 0.04592 0.11267 0.09578 0.045547 0.058798 -0.079572 0.05393 -0.041276
0.64063 0.0056673 0.0052435 0.004439 0.0018347 0 0.0031293 0.012881 0.013496 0.016904 0.0086273 0.0276 -0.021178 -0.0056004 0.00094504 0.001722 -0.00016918 0.0069125 0.0064445 0.0056005 0.0019262 0.0071262 0 -0.033704 0 -0.00056389 0.00059485 0.0003659 -0.0003902 -0.49703 0.017277 0.0014358 -0.0011263 0.01404 0.016157 0.019832 -0.0065995 0.025654 0.028038 0.20473 0.028581 0.042404 0.18479 0.10695 0.042616 0.11244 0.090963 0.038144 0.05684 -0.082868 0.053617 -0.047377
0.64453 0.0061553 0.0052427 0.0031326 0.0011943 0 -0.00041268 0.013567 0.013503 0.0169 0.009807 0.026343 0.043682 -0.0079562 0.0011638 0.0013498 -0.00035057 0.0026663 0.0038964 0.0028512 -0.00088397 0.0019959 0 -0.035511 0 -0.00046033 0.00015709 -0.00033712 -0.001201 -0.50251 0.017211 -0.00054751 -0.0013218 0.015496 0.018761 0.019808 -0.0068393 0.025838 0.02832 0.21393 0.015575 0.036454 0.1874 0.10935 0.039336 0.11227 0.086189 0.030776 0.054924 -0.086111 0.053307 -0.045461
0.64844 0.006451 0.0053622 0.0014928 0.0038322 0 0.00038122 0.012339 0.01101 0.013371 0.011928 0.021541 0.1079 -0.0054377 -0.0029648 -0.00086216 -0.000452 0.00012228 -0.00017411 -0.0017312 -0.0037576 -0.0020742 0 -0.035093 0 -0.00021051 -0.00062697 -0.00078407 -0.0012288 -0.4751 0.013619 0.0025087 0.0033991 0.015284 0.018215 0.017437 -0.0021829 0.021383 0.022915 0.22248 0.0061296 0.031592 0.18513 0.11332 0.039272 0.11857 0.086929 0.02812 0.058444 -0.082522 0.053507 -0.036655
0.65234 0.0062408 0.0052312 0.00083387 0.0071475 0 0.0041291 0.0095018 0.007422 0.0085594 0.012664 0.014672 0.16066 0.00036626 -0.0077872 -0.0027948 -0.00021167 1.3546e-05 -0.0037342 -0.0064934 -0.0045679 -0.002226 0 -0.030159 0 -0.00010028 -0.0010561 -0.00060293 -0.00078869 -0.39896 0.008176 0.0070698 0.0092177 0.013398 0.014303 0.013844 0.0027357 0.013672 0.013309 0.23102 -0.0033163 0.026729 0.18286 0.11728 0.039207 0.12488 0.08767 0.025463 0.061965 -0.078932 0.053707 -0.026123
0.65625 0.0053598 0.0045674 0.0016905 0.0080276 0 0.007535 0.0059812 0.0046864 0.0048774 0.010144 0.0080588 0.19996 0.0060073 -0.0093612 -0.002356 0.00050407 0.001367 -0.005012 -0.0089942 -0.0035785 0.00046948 0 -0.019908 0 -0.00023452 -0.00071298 6.4115e-05 -0.00039985 -0.28254 0.0035744 0.0083942 0.011705 0.0099684 0.0087698 0.0096995 0.0046052 0.005813 0.0038988 0.23784 -0.010599 0.022876 0.18015 0.12104 0.040668 0.13352 0.090121 0.025057 0.06701 -0.073227 0.053146 -0.018212
0.66016 0.0038979 0.0033124 0.0030729 0.0051634 0 0.0076845 0.0025377 0.0033542 0.0028353 0.0046458 0.0037614 0.23108 0.0088526 -0.0070612 0.00046745 0.0017515 0.0026996 -0.0034827 -0.0075331 -0.0026507 0.0029171 0 -0.0061437 0 -0.00037762 0.00015098 0.00066169 -0.00028093 -0.1524 0.0012448 0.0044222 0.0088973 0.0056008 0.0036333 0.005197 0.0042584 0.0002568 -0.0014963 0.24251 -0.015208 0.020272 0.17687 0.12454 0.044016 0.14505 0.094686 0.027433 0.07394 -0.064906 0.051645 -0.012969
0.66406 0.002104 0.0015417 0.0033398 -7.1421e-05 0 0.0039002 -0.00063989 0.0022515 0.0012086 -0.0014889 0.0019408 0.25938 0.0085021 -0.0035821 0.0034979 0.0032363 0.0029094 -0.00031569 -0.0026475 -0.0028425 0.0033622 0 0.0075544 0 -0.00018976 0.00087312 0.00071456 -0.00027335 -0.030729 0.0004793 -0.0026451 0.0023694 0.0013557 -0.00029526 0.00072378 0.0046947 -0.0029351 -0.0028861 0.24718 -0.019816 0.017667 0.17359 0.12805 0.047363 0.15657 0.099252 0.02981 0.080871 -0.056585 0.050143 -0.0071456
0.66797 0.00020744 -0.00061018 0.0017942 -0.0047487 0 -0.0019861 -0.0036619 4.8017e-05 -0.0012102 -0.0057578 0.00035096 0.28572 0.0062688 -0.0017076 0.0043637 0.0041541 0.0016726 0.0022833 0.0029846 -0.0032521 0.002613 0 0.018034 0 0.00037667 0.0010092 0.0002523 -0.00015745 0.079745 -0.00048712 -0.0083314 -0.0041515 -0.0019756 -0.0034554 -0.0030295 0.0070473 -0.00567 -0.0038285 0.24675 -0.021754 0.016662 0.17305 0.12921 0.052486 0.16834 0.10436 0.034688 0.087051 -0.04765 0.045567 0.0019324
0.67188 -0.0016542 -0.0028652 -0.00068138 -0.0065736 0 -0.006976 -0.0064627 -0.0031474 -0.0044475 -0.0074934 -0.003844 0.30903 0.0037786 -0.001545 0.0026018 0.0037013 -0.00040547 0.0026172 0.0064142 -0.0023387 0.0023176 0 0.024286 0 0.00095033 0.00069761 -0.00023548 5.3134e-05 0.18872 -0.0027869 -0.0095528 -0.0074297 -0.0046135 -0.0065629 -0.0058305 0.0092483 -0.0096953 -0.0077666 0.24566 -0.023349 0.015861 0.17287 0.13007 0.057837 0.18013 0.10953 0.039886 0.093135 -0.038637 0.040598 0.013773
0.67578 -0.0033704 -0.004736 -0.0025662 -0.005424 0 -0.008857 -0.0087127 -0.0059846 -0.0078169 -0.0080863 -0.011169 0.33206 0.002001 -0.0010857 -0.00018757 0.0019867 -0.002022 0.00074896 0.0064894 -1.1038e-05 0.0027529 0 0.027367 0 0.0010456 0.00042165 -0.00026734 0.0001413 0.29878 -0.0062465 -0.006753 -0.0067457 -0.0075259 -0.0098306 -0.0084292 0.0085893 -0.014789 -0.014606 0.24283 -0.025189 0.015015 0.17414 0.12972 0.063132 0.19004 0.11402 0.044906 0.097838 -0.030684 0.03445 0.02555
0.67969 -0.0048062 -0.005731 -0.0031576 -0.0031382 0 -0.0074626 -0.010124 -0.0075093 -0.010962 -0.00932 -0.018778 0.36215 0.0010858 0.00090287 -0.0020942 0.00031067 -0.0020479 -0.001688 0.0043292 0.0020523 0.0027296 0 0.028979 0 0.00051089 0.00047364 0.00018445 -5.3692e-05 0.3961 -0.0099904 -0.0029273 -0.0040335 -0.011168 -0.012971 -0.011825 0.0047557 -0.018949 -0.020897 0.23639 -0.027532 0.014074 0.1784 0.12684 0.068312 0.19608 0.11709 0.049557 0.099685 -0.024921 0.025866 0.034745
0.68359 -0.0058731 -0.0057661 -0.0030629 -0.0019067 0 -0.004523 -0.010666 -0.0081909 -0.013948 -0.011548 -0.022728 0.40493 0.00062522 0.0031508 -0.0025919 0.00020526 -0.0005698 -0.0030022 0.0019712 0.002235 0.0014042 0 0.030217 0 -0.00032117 0.00070263 0.00068671 -0.0004578 0.46133 -0.013293 -0.00086247 -0.0022094 -0.014532 -0.015554 -0.015856 -0.00029813 -0.02028 -0.023237 0.22996 -0.029876 0.013132 0.18267 0.12396 0.073492 0.20212 0.12017 0.054208 0.10153 -0.019158 0.017281 0.04061
0.6875 -0.006634 -0.0053726 -0.0034178 -0.0026975 0 -0.00238 -0.010423 -0.0091016 -0.016428 -0.013489 -0.02159 0.45751 1.7827e-05 0.0032797 -0.0024842 0.0019717 0.0009855 -0.0028637 0.00064627 0.00082273 -0.00047284 0 0.031359 0 -0.00092297 0.0007711 0.00076798 -0.00083021 0.48781 -0.015777 -0.0012516 -0.0030081 -0.015726 -0.017115 -0.018789 -0.0051083 -0.018676 -0.021278 0.22141 -0.035458 0.010258 0.18847 0.11861 0.07708 0.20089 0.12089 0.056307 0.099947 -0.017637 0.0070466 0.043515
0.69141 -0.0072666 -0.0053895 -0.0048442 -0.0049279 0 -0.0025265 -0.0093888 -0.010329 -0.01731 -0.013673 -0.01771 0.50954 -0.0010849 0.00062231 -0.0024687 0.0041942 0.0010727 -0.0022955 0.00023618 -0.00026452 -0.0014557 0 0.032248 0 -0.0010073 0.00057506 0.0003594 -0.00096585 0.48666 -0.01713 -0.0030382 -0.0059394 -0.013728 -0.017079 -0.018692 -0.010334 -0.015675 -0.01744 0.21221 -0.04203 0.0067914 0.19472 0.11251 0.080182 0.19743 0.12089 0.057626 0.09731 -0.017414 -0.0036928 0.043728
0.69531 -0.0078697 -0.0063214 -0.0071727 -0.0073682 0 -0.004895 -0.007613 -0.010697 -0.015731 -0.011899 -0.014706 0.55235 -0.0023872 -0.0028155 -0.0021629 0.0048727 -0.00047553 -0.0023586 6.8646e-05 0.00050236 -0.001236 0 0.032411 0 -0.00069534 0.00033945 -0.00015693 -0.00082556 0.47393 -0.017068 -0.0050166 -0.0090618 -0.0095793 -0.014972 -0.015306 -0.017118 -0.012819 -0.014093 0.20316 -0.049703 0.0025197 0.20043 0.10611 0.082671 0.19216 0.1204 0.058053 0.094344 -0.018369 -0.014464 0.041328
0.69922 -0.0083226 -0.0079193 -0.0098775 -0.009237 0 -0.0081877 -0.0055651 -0.0092704 -0.012307 -0.009266 -0.013772 0.58685 -0.0030363 -0.0043577 -0.0007376 0.0031857 -0.0022744 -0.0029618 -8.47e-05 0.0027915 -0.0009792 0 0.030925 0 -0.00030043 0.00031451 -0.00031458 -0.00051651 0.45493 -0.015708 -0.0068174 -0.010767 -0.0057004 -0.010985 -0.010453 -0.024335 -0.010304 -0.011448 0.19471 -0.061638 -0.0048696 0.20398 0.09853 0.082789 0.17985 0.11802 0.055026 0.090106 -0.023877 -0.025359 0.037013
0.70313 -0.0083935 -0.0093779 -0.012433 -0.010516 0 -0.010836 -0.0041347 -0.0068395 -0.0089943 -0.0069914 -0.012726 0.6213 -0.0023674 -0.0033739 0.0016799 0.00022533 -0.002804 -0.0030169 0.0001502 0.0050478 -0.0016152 0 0.026772 0 5.3159e-07 0.00046646 2.0516e-05 -0.00019385 0.42292 -0.01374 -0.0085692 -0.010962 -0.0039264 -0.0063092 -0.0064716 -0.028495 -0.0072911 -0.0082061 0.18625 -0.073572 -0.012259 0.20754 0.090949 0.082908 0.16755 0.11564 0.052 0.085868 -0.029386 -0.036254 0.032289
0.70703 -0.0080178 -0.0099809 -0.014228 -0.011459 0 -0.01188 -0.0040202 -0.0054281 -0.0074199 -0.0054717 -0.0087895 0.66092 -0.00072419 -0.0017264 0.0036095 -0.0019402 -0.0018954 -0.0017046 0.0011245 0.0063028 -0.0022258 0 0.019934 0 0.00026238 0.0005365 0.00056597 2.8835e-05 0.37225 -0.011951 -0.010132 -0.010673 -0.0041662 -0.0026589 -0.0043211 -0.026831 -0.0033696 -0.0037625 0.18003 -0.087673 -0.02181 0.20695 0.083591 0.081277 0.15256 0.11257 0.046742 0.083043 -0.037736 -0.046432 0.028466
0.71094 -0.0074431 -0.0096273 -0.014514 -0.01203 0 -0.011294 -0.0050588 -0.0061817 -0.0074082 -0.0044932 -0.0020608 0.70072 0.00056898 -0.0015782 0.0034496 -0.0019303 -0.00067031 0.00051387 0.0025811 0.0069605 -0.00080402 0 0.012246 0 0.00057173 0.00038046 0.00091195 0.00013239 0.31017 -0.01052 -0.011019 -0.010649 -0.0048995 -0.0012205 -0.0032695 -0.020155 0.00049796 0.00069183 0.17504 -0.10297 -0.032552 0.20408 0.076356 0.078684 0.1361 0.10913 0.040255 0.080995 -0.047652 -0.056216 0.025645
0.71484 -0.007048 -0.0088172 -0.012897 -0.011864 0 -0.009733 -0.0063069 -0.0080225 -0.0073752 -0.0040079 0.0041127 0.7305 0.00027871 -0.0031049 0.0010523 2.468e-05 -0.00012938 0.0021688 0.0036859 0.0077412 0.0031415 0 0.006721 0 0.00081785 0.00015881 0.00087716 0.00019679 0.2541 -0.0089399 -0.010988 -0.010501 -0.0048316 -0.0019278 -0.002251 -0.012103 0.0026101 0.0032407 0.17039 -0.11819 -0.043368 0.20065 0.069221 0.075956 0.1198 0.10567 0.033645 0.079289 -0.05778 -0.065907 0.023044
0.71875 -0.0069985 -0.0081772 -0.0099922 -0.010677 0 -0.0080316 -0.0069307 -0.008739 -0.0061723 -0.0042914 0.0062336 0.74751 -0.0015797 -0.0046052 -0.0020854 0.0024574 -0.00015612 0.0020428 0.0035452 0.0082564 0.0071643 0 0.0054606 0 0.00072506 0.00013186 0.00060654 0.00032873 0.21813 -0.00672 -0.01036 -0.0092635 -0.0039852 -0.0036971 -0.0011969 -0.005637 0.0020355 0.0029865 0.16944 -0.13262 -0.054983 0.19121 0.063167 0.071772 0.10534 0.10206 0.025695 0.081273 -0.070222 -0.074591 0.020376
0.72266 -0.0071078 -0.0079711 -0.0073181 -0.0086164 0 -0.0067997 -0.0070056 -0.0074089 -0.0043306 -0.0052784 0.0038989 0.76285 -0.0036925 -0.0046866 -0.0042139 0.0037259 -7.8709e-05 0.00021417 0.0017684 0.0071556 0.0077337 0 0.0079486 0 0.00014416 0.00030425 0.00037306 0.00053216 0.20351 -0.0040612 -0.0095887 -0.0067263 -0.0033295 -0.0053385 -0.00088807 -0.00079508 -0.00057352 0.000526 0.1685 -0.14705 -0.066599 0.18177 0.057114 0.067588 0.090883 0.098446 0.017745 0.083256 -0.082664 -0.083275 0.018551
0.72656 -0.0070631 -0.0079824 -0.0061712 -0.0062646 0 -0.006253 -0.0073217 -0.0054477 -0.0033783 -0.0061223 -0.00013769 0.79284 -0.0046028 -0.003904 -0.0047623 0.0029071 0.00012147 -0.0020034 -0.0011902 0.0038704 0.0038288 0 0.011503 0 -0.00069766 0.00036659 0.00032234 0.00064433 0.2021 -0.0016984 -0.0087013 -0.0040244 -0.0036489 -0.0063119 -0.0017567 0.0038967 -0.0036075 -0.0029818 0.16876 -0.15878 -0.076956 0.17083 0.051401 0.063322 0.079768 0.094762 0.010093 0.086506 -0.095489 -0.091787 0.018724
0.73047 -0.0067815 -0.0077881 -0.0064674 -0.0043955 0 -0.0062329 -0.0083696 -0.0050714 -0.0041192 -0.0058769 -0.0028734 0.84246 -0.0039023 -0.0039989 -0.0043147 0.00021137 -0.00027018 -0.0030793 -0.0040365 -6.2528e-05 -0.0015491 0 0.013674 0 -0.001283 4.3421e-05 0.00039697 0.00045894 0.20714 -0.00013134 -0.0074369 -0.0027609 -0.0049346 -0.0068193 -0.0032522 0.0084441 -0.0057951 -0.0066964 0.17011 -0.16805 -0.08617 0.15852 0.045998 0.05898 0.071692 0.091015 0.0027114 0.090904 -0.10866 -0.10014 0.02071
0.73438 -0.006504 -0.007146 -0.0068159 -0.003688 0 -0.0063242 -0.0096356 -0.0068793 -0.005866 -0.0047264 -0.0036973 0.89793 -0.0022955 -0.005712 -0.0033922 -0.00302 -0.001412 -0.0023841 -0.0051719 -0.0018863 -0.003906 0 0.014359 0 -0.0012052 -0.00053815 0.00045086 -2.9293e-05 0.21896 0.00075134 -0.0059296 -0.0035264 -0.006706 -0.0074247 -0.0045384 0.010704 -0.0068911 -0.0099737 0.17146 -0.17731 -0.095384 0.14621 0.040594 0.054638 0.063615 0.087268 -0.0046705 0.095303 -0.12184 -0.1085 0.022712
0.73828 -0.0065134 -0.0061869 -0.0058947 -0.0044051 0 -0.0060446 -0.010036 -0.0092376 -0.0073781 -0.0042135 -0.0042121 0.93745 -0.00066064 -0.007749 -0.0017092 -0.0048302 -0.0020418 -0.00063004 -0.0037541 -0.00015276 -0.0015237 0 0.015574 0 -0.00054041 -0.00090699 0.00038526 -0.00051934 0.241 0.0011435 -0.0049172 -0.0053282 -0.0085657 -0.0086446 -0.0055475 0.0088927 -0.0073536 -0.011937 0.17209 -0.17954 -0.099887 0.13617 0.03456 0.051382 0.062231 0.082989 -0.010237 0.098031 -0.13415 -0.11693 0.022932
0.74219 -0.0067789 -0.0052981 -0.0037807 -0.006076 0 -0.0051084 -0.0090426 -0.010069 -0.0082421 -0.0058229 -0.0059596 0.95117 0.00069914 -0.0080922 0.001067 -0.0037977 -0.00061101 0.0006057 -0.00063253 0.0035792 0.002896 0 0.019103 0 0.00016765 -0.00071436 0.00018162 -0.00062598 0.27249 0.00058997 -0.0049629 -0.0065009 -0.010256 -0.010656 -0.0069745 0.0040911 -0.0076871 -0.011878 0.1727 -0.1815 -0.10421 0.12621 0.028502 0.048166 0.061099 0.078689 -0.015735 0.1007 -0.14642 -0.12537 0.021458
0.74609 -0.0069247 -0.0048169 -0.0018723 -0.0074945 0 -0.0036827 -0.0072456 -0.0089545 -0.0090444 -0.0092008 -0.0087938 0.95096 0.0018136 -0.0061515 0.0039877 -0.0002901 0.002529 -2.0019e-05 0.0018974 0.0057312 0.005009 0 0.024357 0 0.0003402 -0.00011343 -0.00013312 -0.00027117 0.30612 -0.001854 -0.0055455 -0.0061665 -0.01135 -0.013028 -0.0091628 -0.00053166 -0.0081792 -0.010265 0.17194 -0.18098 -0.10636 0.11858 0.021823 0.04576 0.061556 0.074097 -0.020289 0.10109 -0.15767 -0.13354 0.020359
0.75 -0.006579 -0.0047763 -0.0015133 -0.0073894 0 -0.0024422 -0.0057299 -0.0072538 -0.010272 -0.012002 -0.011392 0.9598 0.002338 -0.0033395 0.0048128 0.0033864 0.0046193 -0.002535 0.001818 0.003672 0.0032193 0 0.028562 0 -0.00014261 0.00037569 -0.00049373 0.00016998 0.33196 -0.0064951 -0.0053286 -0.0048546 -0.011247 -0.014603 -0.011277 -0.0030449 -0.008958 -0.0088654 0.16916 -0.17679 -0.10528 0.1144 0.014225 0.044552 0.064364 0.069074 -0.023445 0.098115 -0.16739 -0.14132 0.021716
0.75391 -0.0057545 -0.0049035 -0.0027678 -0.005519 0 -0.0022602 -0.0049621 -0.0063344 -0.011418 -0.011823 -0.012754 0.99047 0.0015152 -0.0014853 0.0018703 0.0046003 0.0028948 -0.0053539 -0.00068343 -0.0019669 0.00014018 0 0.029058 0 -0.00082561 0.00038791 -0.00077925 0.00019871 0.34224 -0.012101 -0.0036469 -0.0038508 -0.0096661 -0.013927 -0.01187 -0.0046696 -0.0098652 -0.0092591 0.16639 -0.17261 -0.1042 0.11023 0.0066276 0.043344 0.067172 0.06405 -0.0266 0.095141 -0.17711 -0.14909 0.025457
0.75781 -0.0048634 -0.0048739 -0.0045421 -0.0032185 0 -0.0036149 -0.0044285 -0.006136 -0.011418 -0.0084274 -0.012752 1.0339 -0.0009456 -0.00092678 -0.0039185 0.0027006 -0.0022913 -0.006205 -0.003059 -0.0076943 -0.00035551 0 0.025542 0 -0.0010656 6.6221e-05 -0.00086031 -0.00027846 0.33291 -0.016385 -0.001622 -0.0040741 -0.0070651 -0.010299 -0.010277 -0.00791 -0.010157 -0.011071 0.16009 -0.16659 -0.099949 0.11054 -0.0018307 0.044153 0.069604 0.058801 -0.027881 0.086675 -0.18331 -0.15486 0.0291
0.76172 -0.0043413 -0.0046124 -0.0057543 -0.002561 0 -0.0060847 -0.0033792 -0.0056569 -0.0098541 -0.0040399 -0.011436 1.0679 -0.0041158 -0.00038785 -0.0091297 -0.00020333 -0.0071553 -0.0038538 -0.0025977 -0.0099205 0.0026609 0 0.02022 0 -0.00059523 -0.00013084 -0.0007259 -0.00078025 0.30369 -0.017602 -0.0013974 -0.0055031 -0.0044001 -0.0046949 -0.0072588 -0.013073 -0.0086956 -0.011977 0.15313 -0.16023 -0.095103 0.11168 -0.01045 0.045339 0.071966 0.053511 -0.028813 0.077183 -0.18885 -0.16025 0.029646
0.76563 -0.0042509 -0.0043689 -0.0062225 -0.0045348 0 -0.0083844 -0.0017906 -0.0045132 -0.0074405 -0.0013816 -0.0085619 1.0769 -0.0063083 0.0013318 -0.010369 -0.0011018 -0.0078016 0.00066896 0.00089655 -0.0077199 0.0061591 0 0.015931 0 0.00023699 4.9481e-05 -0.00055096 -0.00068331 0.25906 -0.015775 -0.0039674 -0.0073862 -0.0024236 0.00043593 -0.0042145 -0.017337 -0.0049654 -0.0098153 0.14539 -0.15464 -0.090012 0.11325 -0.018801 0.047153 0.073322 0.048371 -0.029225 0.066709 -0.19292 -0.16454 0.025904
0.76953 -0.0042519 -0.0044832 -0.006449 -0.0078545 0 -0.009082 -0.00046413 -0.0034903 -0.0052544 -0.0014221 -0.0042737 1.0648 -0.006481 0.0038401 -0.0070239 0.00096835 -0.0039662 0.0045583 0.0046986 -0.0033488 0.0063529 0 0.014039 0 0.00077184 0.00037511 -0.00056359 0.00014094 0.20922 -0.012401 -0.0078417 -0.0087457 -0.0012906 0.0027283 -0.001954 -0.017548 -8.8754e-05 -0.0047453 0.13568 -0.15098 -0.084296 0.11588 -0.02647 0.050565 0.072122 0.043617 -0.028316 0.053739 -0.19327 -0.16601 0.019305
0.77344 -0.0039629 -0.0050485 -0.0067931 -0.009769 0 -0.0076013 -0.00021373 -0.0034254 -0.0037086 -0.0029844 1.0074e-05 1.0499 -0.0051349 0.0055022 -0.0016492 0.0038795 0.00077679 0.0053311 0.0057284 -0.00022365 0.0026944 0 0.013815 0 0.00061267 0.00039109 -0.00078697 0.0011521 0.16719 -0.0090682 -0.010166 -0.0087686 -0.00083727 0.0016301 -0.00041847 -0.013507 0.0034715 0.00080036 0.12597 -0.14733 -0.07858 0.1185 -0.034139 0.053978 0.070922 0.038863 -0.027408 0.040769 -0.19362 -0.16749 0.012741
0.77734 -0.0033617 -0.0057945 -0.007076 -0.0084221 0 -0.0047748 -0.0011026 -0.0039681 -0.0024714 -0.004301 0.0021448 1.049 -0.0037128 0.0051931 0.0023342 0.0045671 0.0026487 0.0028663 0.0036462 -0.00012639 -0.0015319 0 0.013527 0 -5.6157e-05 -7.0262e-05 -0.00093331 0.0016454 0.14201 -0.0063833 -0.0093738 -0.0071481 -0.0010542 -0.0012475 0.00055186 -0.0079999 0.0037336 0.0042672 0.11628 -0.14812 -0.07422 0.11896 -0.039418 0.058422 0.066897 0.034818 -0.025602 0.029113 -0.19056 -0.16611 0.0085811
0.78125 -0.0028483 -0.0063055 -0.0069488 -0.0046534 0 -0.0024192 -0.0025336 -0.003951 -0.0012598 -0.004667 0.0011849 1.0669 -0.0031406 0.0034566 0.0033439 0.002301 0.0013067 -0.00046411 0.0012031 -0.0019381 -0.0025668 0 0.012069 0 -0.00068083 -0.00068549 -0.00063369 0.0014274 0.13358 -0.0040469 -0.0066839 -0.0044539 -0.0020837 -0.0035587 0.00063526 -0.00372 0.0010024 0.0049209 0.10659 -0.15061 -0.070382 0.11858 -0.043775 0.063263 0.061783 0.031047 -0.023449 0.017963 -0.18619 -0.16364 0.0074071
0.78516 -0.0029123 -0.0063527 -0.0063835 -0.0014286 0 -0.0021082 -0.0039517 -0.0030094 -0.00036531 -0.0045603 -0.0013777 1.0969 -0.0030707 0.0018315 0.0022864 -0.00043133 -0.00031727 -0.0018092 0.00129 -0.0028971 8.0053e-05 0 0.0098294 0 -0.00084639 -0.00095545 0.00016613 0.00095201 0.13466 -0.0016358 -0.0048466 -0.0021505 -0.0037728 -0.0041474 -0.00048698 -0.00081541 -0.0022415 0.0036908 0.09731 -0.15418 -0.067079 0.11738 -0.047413 0.068099 0.05636 0.027358 -0.02125 0.0078094 -0.18143 -0.16086 0.0081345
0.78906 -0.0037034 -0.0060192 -0.0056263 -0.0012604 0 -0.0039937 -0.0052743 -0.0023667 -0.00023709 -0.0045359 -0.0027911 1.1298 -0.0025407 0.0011821 0.00096864 -0.00058263 0.00042854 -0.00023822 0.0037024 -0.0012683 0.0033244 0 0.0083401 0 -0.00058358 -0.00069791 0.0010512 0.00077885 0.13849 0.0008802 -0.0053902 -0.0017903 -0.0054834 -0.0037202 -0.0022575 0.0021996 -0.003526 0.0015344 0.090192 -0.16327 -0.066557 0.11192 -0.04731 0.072913 0.049335 0.024101 -0.018808 0.0028324 -0.17471 -0.15648 0.0091202
0.79297 -0.0048645 -0.0055294 -0.0047761 -0.0039602 0 -0.0065969 -0.0066277 -0.0035871 -0.00077396 -0.0045053 -0.0017703 1.1584 -0.0011564 0.00091281 0.00028201 0.0019636 0.0030364 0.002637 0.005163 0.0019326 0.0037624 0 0.0091178 0 -0.00021681 -0.00020658 0.0014412 0.00095426 0.14464 0.0031942 -0.007187 -0.0036928 -0.006572 -0.0037909 -0.0033749 0.0056654 -0.0026328 -0.0014963 0.083074 -0.17237 -0.066034 0.10646 -0.047208 0.077727 0.042311 0.020844 -0.016367 -0.0021446 -0.16798 -0.15211 0.0093589
0.79688 -0.0057533 -0.0050071 -0.0036675 -0.0068106 0 -0.0078118 -0.0078721 -0.0066146 -0.0013764 -0.0042378 3.2693e-05 1.1779 0.00056434 -0.00013231 -1.696e-05 0.0039335 0.0047273 0.0042987 0.0027893 0.0037961 0.00097082 0 0.012494 0 1.8426e-05 5.9483e-05 0.0010987 0.0010004 0.15754 0.0048358 -0.0077316 -0.006306 -0.0070418 -0.0051058 -0.0031344 0.0078181 -0.0016702 -0.0054736 0.078076 -0.18386 -0.067366 0.098948 -0.045151 0.081368 0.035686 0.017123 -0.014577 -0.0029899 -0.1621 -0.14866 0.0090402
0.80078 -0.0058613 -0.0044192 -0.0022676 -0.0069803 0 -0.0064162 -0.0085897 -0.0094672 -0.001757 -0.0041782 -0.00048698 1.1851 0.0019188 -0.0021713 -0.00022257 0.0020254 0.003804 0.0035878 -0.0025747 0.0023203 -0.0024605 0 0.017185 0 0.00015067 -9.3674e-05 0.00033956 0.00051462 0.17994 0.0051407 -0.0056905 -0.0071985 -0.0075133 -0.0071019 -0.0024732 0.0068692 -0.0028756 -0.009425 0.074484 -0.19694 -0.06993 0.090077 -0.041795 0.084229 0.029327 0.013093 -0.01322 -0.0010915 -0.15678 -0.14582 0.0092485
0.80469 -0.0051087 -0.003707 -0.0010047 -0.0039408 0 -0.0029539 -0.0085196 -0.010129 -0.0024041 -0.0052073 -0.0048207 1.1812 0.0027576 -0.0040686 -3.9508e-05 -0.0032967 0.0014788 0.0015019 -0.0067845 -0.0014195 -0.0038756 0 0.020964 0 0.00028578 -0.00047469 -0.00027743 -0.00030877 0.20825 0.0033626 -0.0020892 -0.0051207 -0.0084109 -0.0086875 -0.0032156 0.0033923 -0.0063587 -0.011646 0.070994 -0.21002 -0.072562 0.081237 -0.038444 0.086935 0.023048 0.0089773 -0.011967 0.00094804 -0.15167 -0.14317 0.011095
0.80859 -0.0038257 -0.0028865 -0.00045118 0.00022269 0 0.00068228 -0.0077992 -0.0085699 -0.0039464 -0.0073792 -0.011246 1.175 0.0033126 -0.0044269 0.00072426 -0.0077013 0.0002026 -2.1719e-06 -0.0063054 -0.0039824 -0.0031564 0 0.022145 0 0.00034675 -0.0007587 -0.00046548 -0.00083951 0.23345 -0.0006764 0.00086793 -0.0012844 -0.0092507 -0.0092386 -0.0059896 -0.00015814 -0.010007 -0.011422 0.069887 -0.22287 -0.076826 0.073131 -0.035216 0.085955 0.018689 0.0028307 -0.013183 0.0063308 -0.15136 -0.14506 0.014868
0.8125 -0.0024757 -0.0019917 -0.00063785 0.0026717 0 0.0026274 -0.0066437 -0.0065642 -0.0060983 -0.009196 -0.016197 1.1785 0.003499 -0.0029835 0.0012225 -0.0069783 0.00072199 0.00017297 -0.0016394 -0.0027777 -0.0023169 0 0.020822 0 0.00011169 -0.00079236 -0.00039735 -0.00068842 0.24489 -0.0058449 0.0018631 0.0015168 -0.0089073 -0.0087094 -0.0090418 -0.0023206 -0.011497 -0.010067 0.068781 -0.23572 -0.08109 0.065025 -0.031988 0.084974 0.01433 -0.0033158 -0.014399 0.011714 -0.15105 -0.14695 0.019707
0.81641 -0.0013551 -0.00098856 -0.00088254 0.0020404 0 0.0023102 -0.0049049 -0.0055271 -0.0075397 -0.0086285 -0.017099 1.1982 0.0028253 -0.00085236 2.8108e-05 -0.0011822 0.0014572 0.0015478 0.0032071 0.0012171 -0.0028245 0 0.018739 0 -0.00046084 -0.00064211 -0.0003974 -0.00013957 0.23332 -0.0099036 0.0012821 0.0013113 -0.0066591 -0.0070233 -0.0095021 -0.00426 -0.010246 -0.0097211 0.067762 -0.24668 -0.085407 0.059086 -0.030722 0.081616 0.010676 -0.01069 -0.017307 0.016194 -0.15393 -0.15174 0.023935
0.82031 -0.00047953 0.00015357 -0.00049095 -0.00078499 0 0.00068075 -0.0021961 -0.0049057 -0.0070494 -0.0051054 -0.013947 1.2276 0.0012153 0.00057375 -0.00309 0.005295 0.00081891 0.002832 0.004542 0.0041053 -0.0037601 0 0.017643 0 -0.0010284 -0.00041098 -0.0005165 0.00015933 0.19252 -0.010956 0.00031064 -0.0013141 -0.002919 -0.0038382 -0.0060735 -0.0079277 -0.0074211 -0.010955 0.066837 -0.25562 -0.089781 0.055493 -0.031582 0.075683 0.0077855 -0.019394 -0.022048 0.019696 -0.16027 -0.15965 0.025736
0.82422 0.00030534 0.0012905 0.00040928 -0.0036231 0 -0.00066481 0.0014315 -0.0030388 -0.0046821 -0.00036964 -0.0085323 1.2523 -0.00032108 0.00090281 -0.0060934 0.0078032 -0.00055347 0.0031104 0.0021107 0.0028014 -0.0028433 0 0.017423 0 -0.0011072 -0.00010114 -0.00048457 -8.7035e-05 0.12212 -0.0089785 -0.00030942 -0.0037755 0.0010909 0.0007711 -0.00043571 -0.012871 -0.0043461 -0.011791 0.065911 -0.26455 -0.094155 0.0519 -0.032441 0.069749 0.0048952 -0.028098 -0.026789 0.023199 -0.16661 -0.16757 0.023841
0.82813 0.0011263 0.0021057 0.00093536 -0.0045923 0 -0.00068989 0.0050742 0.00054075 -0.0016598 0.0028904 -0.0026639 1.2622 -0.00029952 0.00097547 -0.0059885 0.0055281 -0.00052173 0.0022929 -0.0014271 -0.001698 0.00085132 0 0.01587 0 -0.00056758 0.00030613 -8.2968e-05 -0.00049681 0.030902 -0.0058139 -0.00050236 -0.0037909 0.0042958 0.0055308 0.0041662 -0.015752 -0.0012467 -0.0094079 0.063119 -0.26858 -0.097724 0.053131 -0.039208 0.059587 0.001922 -0.038275 -0.034559 0.021288 -0.17777 -0.17978 0.018006
0.83203 0.0019773 0.0024041 0.00046478 -0.0031402 0 0.00047326 0.0074703 0.0041418 0.00086413 0.0033873 0.0027414 1.261 0.0017157 0.0019367 -0.0016599 0.001606 0.0016852 0.00074664 -0.0035918 -0.0049363 0.0054715 0 0.010599 0 0.00016438 0.00068428 0.00052443 -0.00044253 -0.064175 -0.0034265 -0.00024943 -0.0012436 0.0063316 0.00835 0.0058012 -0.013546 0.0023879 -0.0028721 0.060163 -0.27218 -0.10122 0.054784 -0.04649 0.049056 -0.0010584 -0.048581 -0.042595 0.018903 -0.18935 -0.19236 0.0092646
0.83594 0.0027704 0.0024133 -0.00051543 -0.00010601 0 0.0018627 0.0080267 0.0055475 0.0027255 0.0022298 0.0072943 1.2627 0.0043566 0.0040969 0.0046331 -0.00049463 0.0040642 -0.0011199 -0.0041839 -0.0032088 0.0078385 0 0.0015502 0 0.00048772 0.00076804 0.00092247 0.00023849 -0.14591 -0.0020907 0.00067286 0.002016 0.0073163 0.0079539 0.0053614 -0.0069088 0.0065487 0.0058306 0.056125 -0.27433 -0.10437 0.057306 -0.055795 0.037619 -0.0044563 -0.058748 -0.05125 0.014314 -0.20141 -0.20541 -0.00025698
0.83984 0.003455 0.0026791 -0.00075429 0.0029162 0 0.0025791 0.0073128 0.0044447 0.0044046 0.0016507 0.010578 1.279 0.0055323 0.006583 0.0089122 -0.00031757 0.0038636 -0.0028076 -0.0044283 0.002689 0.0063479 0 -0.0083045 0 0.00023321 0.00039114 0.00090749 0.0010397 -0.20702 -0.00037985 0.0021759 0.0040191 0.0074113 0.0052775 0.0053285 0.00028942 0.010211 0.01334 0.050155 -0.27392 -0.10689 0.06138 -0.068709 0.024566 -0.0085992 -0.068668 -0.061012 0.0057905 -0.21431 -0.21929 -0.0081365
0.84375 0.0040708 0.003545 0.00051982 0.0045269 0 0.0025024 0.0064788 0.0028621 0.006077 0.0028895 0.012266 1.309 0.0043916 0.007978 0.0089035 -0.000125 0.00086466 -0.0035447 -0.0047684 0.0080116 0.0024564 0 -0.015008 0 -0.00016066 -0.00027967 0.00072886 0.0013054 -0.25321 0.00306 0.0034674 0.0043294 0.006838 0.0030152 0.0072218 0.0049029 0.012178 0.017295 0.044186 -0.27351 -0.10941 0.065454 -0.081622 0.011513 -0.012742 -0.078589 -0.070773 -0.0027328 -0.2272 -0.23317 -0.012865
0.84766 0.0046877 0.0047338 0.0028082 0.0044172 0 0.0023446 0.0062152 0.0030756 0.0073949 0.0053649 0.012551 1.3409 0.0021007 0.0073554 0.0058818 -0.0017061 -0.0019693 -0.0025815 -0.0042371 0.008516 -0.00063826 0 -0.016739 0 -0.00012974 -0.00079348 0.00078527 0.00089837 -0.29531 0.0078968 0.0037065 0.0041085 0.0061715 0.0034232 0.010308 0.007512 0.012198 0.017323 0.036232 -0.27234 -0.11157 0.067789 -0.096074 -0.0008827 -0.017519 -0.086647 -0.080057 -0.01343 -0.23754 -0.24505 -0.014644
0.85156 0.0053072 0.0055492 0.0048759 0.003689 0 0.0030673 0.0063336 0.0053112 0.0082221 0.0076841 0.012047 1.3621 0.00056832 0.0049299 0.003105 -0.0040478 -0.0014736 6.2389e-05 -0.0020739 0.0044246 -0.00078888 0 -0.015227 0 0.00037629 -0.00075827 0.0010974 0.00029472 -0.33749 0.012385 0.0031771 0.0048285 0.0061727 0.0063123 0.012606 0.011105 0.011034 0.014352 0.027777 -0.27099 -0.11363 0.069685 -0.11091 -0.013112 -0.022457 -0.094235 -0.08922 -0.024675 -0.24722 -0.25642 -0.014989
0.85547 0.0058317 0.0055757 0.0059966 0.0041291 0 0.0050955 0.0062841 0.0077456 0.0091372 0.0090701 0.0112 1.3683 0.0004978 0.0019103 0.0025024 -0.0044159 0.0022904 0.0031583 0.00066287 -4.013e-05 0.0014218 0 -0.014166 0 0.00080924 -0.00018369 0.0011895 4.0719e-05 -0.37286 0.015105 0.0034196 0.006955 0.0070052 0.0091616 0.012839 0.017042 0.0095643 0.0097222 0.019069 -0.27012 -0.11574 0.070216 -0.1251 -0.024313 -0.027241 -0.10109 -0.097776 -0.035476 -0.25552 -0.26662 -0.015335
0.85938 0.0061276 0.0051525 0.0065139 0.0066816 0 0.0078576 0.0058789 0.0086377 0.01074 0.0096326 0.010014 1.3646 0.00087651 -0.00031455 0.0030361 -0.0015141 0.0059565 0.0048011 0.0017618 -0.00096837 0.0034652 0 -0.016083 0 0.00062137 0.00049709 0.00058602 0.00019477 -0.39013 0.016152 0.0057135 0.0096284 0.0077169 0.0093248 0.011308 0.02297 0.0081149 0.005128 0.0095506 -0.27083 -0.11798 0.066383 -0.13722 -0.032228 -0.031538 -0.1056 -0.10439 -0.044857 -0.25937 -0.27303 -0.015893
0.86328 0.0061185 0.0050685 0.0071572 0.010313 0 0.0099929 0.0053814 0.0080708 0.012482 0.0095438 0.0085427 1.3603 0.00036782 -0.0011014 0.0023025 0.0028332 0.0062095 0.003696 0.00022078 0.0015502 0.0031851 0 -0.020415 0 -8.7896e-05 0.00076584 -0.00058858 0.00035497 -0.38358 0.016483 0.0093462 0.01135 0.0069006 0.0063198 0.0091448 0.025005 0.0067961 0.0026889 3.2514e-05 -0.27155 -0.12022 0.062549 -0.14934 -0.040143 -0.035835 -0.1101 -0.111 -0.054238 -0.26322 -0.27944 -0.01587
0.86719 0.0058357 0.0057547 0.0080006 0.012515 0 0.010191 0.0050189 0.0074345 0.012686 0.0085078 0.0073901 1.3645 -0.0010703 -0.00091313 -0.00050064 0.0053074 0.0029186 0.00021242 -0.0024774 0.0040176 0.00056122 0 -0.024293 0 -0.0006026 0.00043753 -0.0015978 0.00019145 -0.35691 0.016385 0.011772 0.011016 0.0041814 0.0021648 0.0071184 0.021574 0.0061458 0.0039487 -0.0093074 -0.27458 -0.12283 0.054467 -0.15762 -0.043614 -0.038975 -0.11318 -0.11552 -0.060659 -0.26368 -0.28238 -0.014769
0.87109 0.0054115 0.0068376 0.0083261 0.011353 0 0.0081912 0.0046957 0.0075246 0.010219 0.0063622 0.0073001 1.3822 -0.002184 -0.00078301 -0.0034592 0.0042674 -0.0011656 -0.0036783 -0.0038047 0.0034741 -0.0024194 0 -0.02503 0 -0.00030662 -0.00018938 -0.0017526 -0.00014451 -0.31901 0.015004 0.010934 0.0086607 0.001018 -0.00037105 0.0053549 0.014637 0.006908 0.0082033 -0.018563 -0.27871 -0.12562 0.044366 -0.16407 -0.044974 -0.041566 -0.11559 -0.11905 -0.065674 -0.26253 -0.28367 -0.013201
0.875 0.0050429 0.0075504 0.0075341 0.0073555 0 0.0052189 0.0043365 0.0076753 0.0061281 0.0039936 0.0081 1.4133 -0.0019332 -0.0012698 -0.0038022 0.0011695 -0.0034267 -0.0056167 -0.0027921 0.00047969 -0.0034542 0 -0.022046 0 0.00065827 -0.00056981 -0.0010769 -0.0001853 -0.27907 0.011534 0.0075347 0.0055699 -0.0002412 0.00014295 0.0039547 0.0073212 0.0089388 0.012153 -0.027719 -0.28314 -0.12847 0.033814 -0.16991 -0.045573 -0.044035 -0.118 -0.12237 -0.070341 -0.26126 -0.28459 -0.01218
0.87891 0.004941 0.0075566 0.0059904 0.0033646 0 0.0033684 0.0043459 0.0069118 0.0031841 0.0031304 0.0083804 1.4511 -0.00067008 -0.0018463 -0.00070369 -0.0010693 -0.00359 -0.0044218 -0.00085497 -0.0018685 -0.0017474 0 -0.016918 0 0.0014932 -0.00034154 -0.00027157 0.00032198 -0.24602 0.0065906 0.0047227 0.0036198 0.001675 0.0031595 0.0034638 0.0011025 0.010639 0.01211 -0.036129 -0.28983 -0.13179 0.019868 -0.1712 -0.040441 -0.045591 -0.12054 -0.12408 -0.072395 -0.25913 -0.28272 -0.011682
0.88281 0.0052612 0.0072731 0.0047828 0.0022233 0 0.0041636 0.0054027 0.0055593 0.003442 0.0048409 0.0067269 1.4847 0.00036266 -0.0014092 0.0038501 -0.00089041 -0.0029975 -0.00095632 4.6848e-05 -0.0014749 0.0013796 0 -0.012038 0 0.0015008 0.00039026 -8.6657e-06 0.0011108 -0.22963 0.0020208 0.0052062 0.0040545 0.0058611 0.007136 0.0044969 -0.0042965 0.010042 0.0072549 -0.044539 -0.29651 -0.13512 0.0059208 -0.17249 -0.03531 -0.047148 -0.12307 -0.12578 -0.074448 -0.257 -0.28085 -0.010356
0.88672 0.0060306 0.0073494 0.0046541 0.0043172 0 0.0072947 0.0076255 0.0051725 0.0062244 0.0082395 0.0034676 1.5056 0.00049843 0.00045809 0.0068474 0.00075908 -0.0024215 0.0023452 -0.00028676 0.00067429 0.0034866 0 -0.0092464 0 0.00071563 0.0011284 -0.00030623 0.0016257 -0.23679 -0.00073113 0.0085442 0.0064362 0.010067 0.01082 0.0069556 -0.0088514 0.006811 0.00081873 -0.052514 -0.30329 -0.1386 -0.00818 -0.17289 -0.02796 -0.049537 -0.12692 -0.12777 -0.077302 -0.25711 -0.27885 -0.0071302
0.89063 0.0071247 0.0079194 0.0053292 0.0072734 0 0.010619 0.010069 0.0067371 0.0087306 0.010939 0.00094814 1.5145 0.00026091 0.0027398 0.0067461 0.0018149 -0.0013022 0.0031073 -0.00019486 0.0019975 0.0029311 0 -0.0091981 0 -0.00021364 0.001356 -0.00062517 0.001513 -0.26403 -0.0018039 0.011405 0.0087392 0.012559 0.013612 0.0097934 -0.011211 0.003041 -0.002317 -0.060143 -0.31016 -0.14219 -0.022403 -0.17259 -0.018844 -0.052589 -0.13182 -0.12998 -0.080793 -0.25899 -0.27675 -0.0030893
0.89453 0.0083248 0.0084954 0.0059599 0.0081688 0 0.011648 0.011311 0.0092747 0.0087281 0.011013 0.0016546 1.5209 0.0004624 0.0037076 0.0043396 0.0012858 0.00091072 0.00079607 0.0017256 0.001409 0.00032328 0 -0.011332 0 -0.00069711 0.00092118 -0.00052628 0.00087321 -0.29556 -0.0022885 0.010672 0.0088636 0.013157 0.015094 0.01164 -0.010195 0.0017002 0.0003349 -0.067771 -0.31702 -0.14578 -0.036626 -0.1723 -0.0097291 -0.055641 -0.13672 -0.1322 -0.084284 -0.26088 -0.27465 -0.0012738
0.89844 0.0094093 0.0086059 0.0061142 0.006221 0 0.0095026 0.010691 0.010621 0.0065665 0.0086136 0.0058067 1.5343 0.0010473 0.0025992 0.0015923 -4.6941e-07 0.0034321 -0.0026862 0.0048356 0.00041467 -0.0017099 0 -0.014136 0 -0.00069134 0.00013923 -0.00012732 9.2991e-05 -0.31331 -0.0026016 0.0064132 0.0065176 0.012676 0.014746 0.011683 -0.0066677 0.0039454 0.0068119 -0.074658 -0.32171 -0.14922 -0.048552 -0.17472 -0.00062876 -0.063089 -0.14483 -0.13691 -0.093411 -0.26976 -0.27471 -0.0040321
0.90234 0.010202 0.008401 0.0061716 0.003484 0 0.0057457 0.0089428 0.0096458 0.0045399 0.0057147 0.010814 1.5566 0.0012172 0.00058234 -4.8185e-05 -0.00055791 0.004777 -0.0043031 0.0070396 0.0010793 -0.00056888 0 -0.01582 0 -0.00054588 -0.00046348 0.00012449 -0.0004841 -0.31253 -0.0018942 0.0018925 0.0037549 0.011745 0.012424 0.010069 -0.0029047 0.0079093 0.012403 -0.081543 -0.32638 -0.15265 -0.06047 -0.17716 0.0084715 -0.070553 -0.15295 -0.14163 -0.10256 -0.27867 -0.27477 -0.010411
0.90625 0.010567 0.0084894 0.0067682 0.0029626 0 0.0032943 0.0075241 0.00746 0.0045035 0.0043735 0.013256 1.5827 0.00065521 -0.00017279 -0.00036591 0.00016346 0.0045486 -0.0023364 0.0069103 0.003332 0.0038963 0 -0.015438 0 -0.00049335 -0.00056104 3.9522e-05 -0.00072034 -0.30749 0.00075708 0.00069207 0.0034132 0.010448 0.0090022 0.0076475 0.0001597 0.010237 0.013408 -0.087831 -0.32964 -0.15577 -0.071121 -0.18168 0.015915 -0.0804 -0.16193 -0.14757 -0.11443 -0.29016 -0.27611 -0.016455
0.91016 0.010434 0.009191 0.0080479 0.005929 0 0.0041703 0.0073346 0.0062777 0.0063554 0.0052389 0.011624 1.6094 0.00014844 0.0013905 -2.2074e-05 0.001368 0.0039024 0.0019695 0.0048311 0.004745 0.0087204 0 -0.013817 0 -0.00041072 -0.00026083 -9.2864e-05 -0.00063783 -0.31962 0.0048616 0.0037156 0.0066371 0.0089387 0.0061654 0.0054746 0.0043263 0.0089885 0.0096804 -0.093347 -0.33109 -0.1585 -0.080136 -0.18889 0.021217 -0.093331 -0.17201 -0.15508 -0.12984 -0.30499 -0.27911 -0.018475
0.91406 0.0098929 0.0101 0.0095933 0.010828 0 0.0078908 0.0081046 0.0071686 0.0087242 0.007522 0.0074185 1.6408 0.00059464 0.0039835 5.8706e-05 0.0018562 0.0038999 0.0051936 0.0020698 0.0030474 0.0099052 0 -0.013253 0 -8.1356e-05 3.0022e-05 9.1367e-05 -0.00035101 -0.35801 0.0086759 0.0086972 0.011701 0.0078779 0.0052034 0.0043923 0.011942 0.0052429 0.0042061 -0.098863 -0.33253 -0.16122 -0.089151 -0.19611 0.026518 -0.10626 -0.18208 -0.1626 -0.14524 -0.31981 -0.28211 -0.016193
0.91797 0.0092736 0.010499 0.010985 0.014585 0 0.011847 0.0089478 0.0091197 0.01064 0.010007 0.0038616 1.6835 0.0015313 0.0049942 -0.00087098 0.0011767 0.0038634 0.0045738 -0.00068863 -0.001407 0.0058117 0 -0.015774 0 0.00043029 -2.0897e-05 0.00051138 -7.3542e-05 -0.41098 0.010988 0.012315 0.015302 0.0078511 0.0059006 0.0047303 0.022308 0.0020592 0.0007187 -0.10205 -0.33176 -0.16274 -0.096311 -0.20582 0.026848 -0.12197 -0.19118 -0.17085 -0.16222 -0.33523 -0.28664 -0.012663
0.92188 0.0090105 0.010151 0.012173 0.01503 0 0.01338 0.009307 0.010276 0.012129 0.01186 0.0035674 1.735 0.0012111 0.0028999 -0.0029076 -8.4009e-05 0.0021 0.00048859 -0.0033731 -0.0058433 -0.0011277 0 -0.021286 0 0.00078198 -0.00039277 0.00067183 -8.004e-05 -0.45655 0.012431 0.012771 0.015238 0.0084132 0.006733 0.0061229 0.030998 0.0019619 0.0014711 -0.1049 -0.33068 -0.16408 -0.10321 -0.21587 0.026472 -0.13808 -0.20014 -0.17921 -0.17943 -0.35073 -0.29139 -0.011189
0.92578 0.0093062 0.0095446 0.013188 0.012412 0 0.011846 0.0092596 0.0098747 0.013347 0.012673 0.007013 1.7813 -0.0014552 -0.0012682 -0.0050294 -0.00091921 -0.0016127 -0.0037809 -0.0053598 -0.0075868 -0.0062309 0 -0.027386 0 0.00073041 -0.00077217 0.00025137 -0.00051314 -0.48075 0.014636 0.010748 0.012132 0.0081421 0.0063536 0.007639 0.033412 0.0052227 0.0063687 -0.10652 -0.32936 -0.16477 -0.10968 -0.2252 0.024576 -0.15355 -0.20762 -0.18675 -0.19477 -0.3642 -0.29588 -0.012509
0.92969 0.0098632 0.009293 0.013662 0.0089757 0 0.0089801 0.0090684 0.0088161 0.013766 0.012268 0.012562 1.8088 -0.0051885 -0.0048549 -0.0053593 -0.00070754 -0.0049437 -0.004964 -0.0052211 -0.0061916 -0.0065669 0 -0.031236 0 0.00041187 -0.0008745 -0.00043932 -0.0011773 -0.48585 0.018027 0.0084317 0.0087462 0.0060272 0.0049871 0.0083562 0.028939 0.010131 0.013306 -0.10548 -0.32751 -0.16406 -0.11521 -0.23294 0.019379 -0.16766 -0.21188 -0.19252 -0.20602 -0.37328 -0.29981 -0.015048
0.93359 0.010023 0.0094089 0.012934 0.0071984 0 0.007334 0.0087624 0.0084938 0.012702 0.010853 0.017572 1.8195 -0.0070839 -0.0059517 -0.002607 0.00040906 -0.0051598 -0.002725 -0.0023708 -0.0032183 -0.0034812 0 -0.031859 0 0.00018152 -0.00070349 -0.00071511 -0.0015997 -0.48262 0.020844 0.0077975 0.0076206 0.0028357 0.0043325 0.0080684 0.021238 0.014544 0.019195 -0.10444 -0.32567 -0.16334 -0.12075 -0.24067 0.014181 -0.18177 -0.21615 -0.1983 -0.21728 -0.38236 -0.30374 -0.017487
0.9375 0.0093036 0.0093142 0.010774 0.0080803 0 0.0081341 0.0083247 0.0093523 0.010521 0.0092825 0.019832 1.8323 -0.0053896 -0.0048425 0.0022918 0.0016642 -0.0023764 0.00021483 0.0012958 -0.0003924 -0.0011161 0 -0.030703 0 0.00020871 -0.00050239 -0.00025669 -0.0014114 -0.47756 0.020696 0.0094244 0.0091244 0.000847 0.0059862 0.0074994 0.014373 0.017215 0.021448 -0.10036 -0.32438 -0.16083 -0.12513 -0.24259 0.0076805 -0.19018 -0.21502 -0.19971 -0.21876 -0.38244 -0.30489 -0.020432
0.94141 0.0078829 0.0085783 0.0078575 0.010587 0 0.01036 0.0081114 0.010659 0.0087604 0.0087003 0.018754 1.8653 -0.0014148 -0.0032323 0.0062172 0.00211 3.4858e-05 0.00088894 0.0024218 0.0016378 -0.0022162 0 -0.029959 0 0.00031573 -0.00047203 0.00049183 -0.00072123 -0.4691 0.01712 0.012275 0.0114 0.0019702 0.0098572 0.0077336 0.0091704 0.018107 0.019511 -0.095295 -0.32328 -0.15773 -0.12914 -0.24262 0.00075663 -0.19673 -0.21215 -0.1997 -0.21707 -0.3796 -0.30514 -0.02519
0.94531 0.0065142 0.007498 0.0053362 0.01245 0 0.011724 0.0087202 0.011436 0.0086983 0.0095607 0.015793 1.9172 0.0016598 -0.0023214 0.0062273 0.0011635 -0.0011072 -0.00096204 -0.00039031 0.0029093 -0.0053355 0 -0.030391 0 0.00023956 -0.00056669 0.00074912 -7.9278e-05 -0.45371 0.012332 0.01429 0.011991 0.0060088 0.014073 0.0093078 0.0036528 0.017936 0.015373 -0.089738 -0.32236 -0.15425 -0.13272 -0.24075 -0.005783 -0.20128 -0.20787 -0.19835 -0.21245 -0.37425 -0.30431 -0.031218
0.94922 0.0058756 0.0068077 0.0038374 0.01173 0 0.010647 0.010243 0.011312 0.009884 0.010996 0.013531 1.9678 0.001952 -0.0018727 0.0023558 -0.00094752 -0.0050563 -0.0027494 -0.0044119 0.0032004 -0.0063465 0 -0.03081 0 -2.1559e-05 -0.00058112 0.00021018 -1.1732e-05 -0.43147 0.0092221 0.013546 0.0097231 0.010751 0.016447 0.011743 -0.0034118 0.017516 0.012226 -0.082157 -0.32217 -0.14919 -0.13452 -0.23099 -0.01073 -0.19749 -0.19781 -0.1914 -0.19571 -0.35847 -0.29896 -0.035477
0.95313 0.0059417 0.0068304 0.0029813 0.0081767 0 0.0075315 0.011768 0.010482 0.010427 0.011419 0.013652 1.9994 0.00061919 -0.0010973 -0.0020415 -0.0031441 -0.0074671 -0.0018062 -0.0049643 0.0020656 -0.0028583 0 -0.029496 0 -0.00020757 -0.00041776 -0.00063886 -0.00055295 -0.40305 0.0086309 0.0095507 0.0054999 0.013731 0.016109 0.01385 -0.010308 0.01719 0.011946 -0.074576 -0.32199 -0.14413 -0.13632 -0.22123 -0.015676 -0.1937 -0.18774 -0.18446 -0.17897 -0.34269 -0.29362 -0.034827
0.95703 0.0060087 0.0070506 0.0019463 0.0034816 0 0.0043322 0.011891 0.0091589 0.0088543 0.0099379 0.015299 2.0171 0.00023745 -3.8819e-05 -0.0031685 -0.0040619 -0.0048387 0.0017821 -0.00036771 -0.00018707 0.0029413 0 -0.025856 0 -0.00013524 -0.00022428 -0.0010467 -0.0012244 -0.36334 0.0087465 0.0038704 0.0016405 0.013943 0.013862 0.014433 -0.01402 0.016514 0.013509 -0.067148 -0.32155 -0.13867 -0.13678 -0.20718 -0.017871 -0.18459 -0.17473 -0.17421 -0.15556 -0.32135 -0.28468 -0.029051
0.96094 0.0053744 0.0066088 0.00046028 0.00016506 0 0.0028467 0.009888 0.0073425 0.0055255 0.0071655 0.015541 2.0452 0.001628 0.00037838 -0.00032588 -0.0029629 0.0015983 0.0051502 0.0056047 -0.0020713 0.0060852 0 -0.020554 0 5.4532e-05 -0.00023751 -0.00077501 -0.0014644 -0.30306 0.0071755 -0.00068162 0.00029345 0.012057 0.011126 0.012834 -0.013456 0.014447 0.01397 -0.059808 -0.32095 -0.13297 -0.13645 -0.19065 -0.018476 -0.1724 -0.16003 -0.16205 -0.12831 -0.29678 -0.27365 -0.021233
0.96484 0.0040029 0.0051645 -0.00087477 -0.00022725 0 0.0032281 0.0063662 0.0051101 0.0021308 0.0045274 0.011985 2.1028 0.0027523 -0.00023592 0.0034432 -0.00030772 0.0068713 0.005378 0.0070552 -0.0020125 0.0036411 0 -0.014271 0 6.0399e-05 -0.00050207 -0.00027412 -0.0010797 -0.21946 0.003461 -0.0020411 0.0019212 0.0093557 0.0086525 0.0091403 -0.01025 0.010197 0.011178 -0.052686 -0.32018 -0.12738 -0.13611 -0.17414 -0.018777 -0.16004 -0.1453 -0.1498 -0.10096 -0.27213 -0.26234 -0.014954
0.96875 0.002501 0.0031762 -0.0012477 0.0017012 0 0.0039444 0.0026975 0.0028388 -2.37e-05 0.0028161 0.0052658 2.1838 0.0010324 -0.00065927 0.0043596 0.0025362 0.0071823 0.0021698 0.0021701 -1.1065e-05 -0.0022756 0 -0.006845 0 -0.00019471 -0.00078213 -0.00010274 -0.00031772 -0.12451 -0.00051481 -0.00055946 0.0048356 0.0066657 0.0062177 0.0042005 -0.0063885 0.0041754 0.0056527 -0.048312 -0.31716 -0.12295 -0.13544 -0.1578 -0.015247 -0.14554 -0.13023 -0.13645 -0.072509 -0.24629 -0.24752 -0.011155
0.97266 0.0014488 0.0013523 -0.00052434 0.0036372 0 0.0031602 -0.00015435 0.00095917 -0.00098476 0.0015476 -0.001178 2.2621 -0.0034296 0.0010561 0.0015655 0.0042445 0.0034794 -0.0020908 -0.0042901 0.0020022 -0.0064014 0 0.0020078 0 -0.0004301 -0.0007803 -0.00029038 0.00041959 -0.03866 -0.0024656 0.0012478 0.0062493 0.0041504 0.0033327 -0.00053681 -0.0019463 -0.0019152 -0.00020014 -0.043938 -0.31415 -0.11853 -0.13477 -0.14146 -0.011717 -0.13103 -0.11516 -0.1231 -0.044058 -0.22046 -0.23269 -0.0077428
0.97656 0.00079731 -4.0736e-05 0.00059569 0.0033521 0 0.000319 -0.0022094 -0.00045692 -0.0015504 -0.00024257 -0.004166 2.3176 -0.0073997 0.0053226 -0.002269 0.0043416 -5.4938e-05 -0.0046872 -0.0054317 0.0017691 -0.0052973 0 0.011314 0 -0.00030447 -0.00043899 -0.00037697 0.00087725 0.026298 -0.0018567 0.00086844 0.0043076 0.0016858 1.7277e-06 -0.0036239 0.0040562 -0.0062608 -0.0045408 -0.041751 -0.30915 -0.11559 -0.13542 -0.12892 -0.0074051 -0.11903 -0.10213 -0.11143 -0.019953 -0.1978 -0.21758 -0.0020634
0.98047 -3.6208e-05 -0.0012463 0.0012419 0.00042342 0 -0.0034153 -0.0039939 -0.0017167 -0.0022014 -0.0027585 -0.0037834 2.3539 -0.0075334 0.0098 -0.0038707 0.0032378 -0.00066383 -0.004784 0.00055371 -0.0011622 -0.00043552 0 0.018741 0 0.00019335 -7.1191e-07 -5.1051e-05 0.001007 0.078293 -0.00022452 -0.0019987 -0.00037717 -0.00087768 -0.0033078 -0.0045964 0.01088 -0.0084472 -0.0075864 -0.04164 -0.30227 -0.11407 -0.13734 -0.11997 -0.0023517 -0.10939 -0.091032 -0.10137 2.4878e-05 -0.17814 -0.2022 0.0064417
0.98438 -0.0015038 -0.0025084 0.001081 -0.0035276 0 -0.0061671 -0.0057326 -0.0031118 -0.0029833 -0.0051994 -0.0032605 2.3905 -0.003754 0.010895 -0.0026112 0.0016424 0.0004783 -0.0034655 0.0079753 -0.0048404 0.0035974 0 0.022403 0 0.00071452 0.00024049 0.00039876 0.00085847 0.13732 0.00032023 -0.0052579 -0.0050752 -0.0037074 -0.0062817 -0.0045936 0.015286 -0.0097805 -0.010686 -0.041529 -0.29539 -0.11255 -0.13926 -0.11102 0.0027018 -0.099753 -0.079936 -0.091313 0.020003 -0.15848 -0.18681 0.015901
0.98828 -0.003421 -0.0037022 0.00037775 -0.0062367 0 -0.0068694 -0.0071564 -0.0046256 -0.0041952 -0.0067192 -0.0057331 2.4382 0.00059208 0.0069141 -0.00069803 5.5988e-05 0.00050149 -0.0020522 0.0089701 -0.0064507 0.0037771 0 0.022873 0 0.00091406 0.00023134 0.00038276 0.00052168 0.2155 -0.0012848 -0.0064372 -0.0071089 -0.006863 -0.0090742 -0.005745 0.014296 -0.011908 -0.014261 -0.044744 -0.28493 -0.11425 -0.14573 -0.11227 0.0058535 -0.098995 -0.075236 -0.087066 0.026832 -0.14861 -0.17411 0.023821
0.99219 -0.0051513 -0.0045561 -0.00049266 -0.0065976 0 -0.0059745 -0.0079803 -0.0060695 -0.0065148 -0.0073769 -0.011129 2.4864 0.0019735 -7.7472e-05 -0.00039649 -0.0011961 -0.0011631 -0.00078616 0.0014015 -0.0045929 0.001362 0 0.023085 0 0.00078869 0.00018643 -0.00026814 0.00017048 0.30402 -0.0046608 -0.004972 -0.0060629 -0.0099652 -0.011869 -0.0094295 0.0084395 -0.015005 -0.017039 -0.048125 -0.27429 -0.11611 -0.15242 -0.11403 0.0089105 -0.09868 -0.070854 -0.083109 0.033007 -0.13922 -0.16155 0.028905
0.99609 -0.0062508 -0.0051044 -0.0014543 -0.0053742 0 -0.0048424 -0.0082792 -0.0073508 -0.010007 -0.0079321 -0.016295 2.5166 -4.6639e-05 -0.0056311 -0.0015512 -0.0016401 -0.0019413 0.000847 -0.0087616 -0.0003624 5.0606e-05 0 0.025832 0 0.00061874 0.00033214 -0.0010062 4.6391e-05 0.3793 -0.0086627 -0.0025978 -0.0040165 -0.012147 -0.014232 -0.014806 0.0014393 -0.01739 -0.017404 -0.051983 -0.26284 -0.11886 -0.16077 -0.11896 0.01023 -0.10173 -0.069179 -0.081482 0.034287 -0.13361 -0.15094 0.031339
1 -0.006869 -0.0057147 -0.0027042 -0.0043786 0 -0.0045044 -0.0082533 -0.0084256 -0.013273 -0.0087879 -0.018088 2.5261 -0.0027282 -0.0064459 -0.0020999 -0.00065729 0.00053878 0.0029434 -0.013101 0.0034887 0.0017881 0 0.03112 0 0.00061865 0.00065287 -0.0010823 0.00027963 0.42157 -0.012127 -0.0016175 -0.0035474 -0.012648 -0.015156 -0.019102 -0.0036252 -0.017064 -0.015215 -0.056578 -0.25014 -0.12299 -0.17168 -0.1288 0.0088572 -0.11001 -0.0717 -0.083466 0.027982 -0.13383 -0.14339 0.031975
1.0039 -0.0075069 -0.0066187 -0.0044572 -0.0049755 0 -0.0049911 -0.0078032 -0.0090374 -0.014252 -0.009432 -0.01614 2.535 -0.0030658 -0.0029554 -0.00074176 0.0019629 0.0049744 0.0047577 -0.0086993 0.0044559 0.0047311 0 0.036005 0 0.00071943 0.00090893 -0.00033471 0.0007026 0.42833 -0.014197 -0.0028664 -0.0054158 -0.011574 -0.013963 -0.019674 -0.0072572 -0.013663 -0.011998 -0.061174 -0.23745 -0.12711 -0.18259 -0.13864 0.0074841 -0.1183 -0.074221 -0.08545 0.021676 -0.13406 -0.13584 0.031675
1.0078 -0.0084423 -0.0075722 -0.0067976 -0.0071752 0 -0.0057465 -0.0066502 -0.0087779 -0.012258 -0.0091112 -0.012634 2.5673 -0.00055461 0.0012324 0.0014502 0.0054147 0.0071572 0.0054644 -0.0004137 0.0018329 0.0053627 0 0.037116 0 0.00070605 0.00088626 0.00061344 0.00091388 0.41233 -0.014513 -0.0053138 -0.0081645 -0.0099227 -0.011147 -0.016101 -0.012076 -0.0088834 -0.0093818 -0.064843 -0.22515 -0.13121 -0.19393 -0.14918 0.0024341 -0.12915 -0.080641 -0.08996 0.010611 -0.13865 -0.13263 0.031222
1.0117 -0.0094446 -0.0081393 -0.0096444 -0.0098767 0 -0.0065314 -0.0049783 -0.0076263 -0.008998 -0.0079363 -0.0097621 2.626 0.0027596 0.0023807 0.0022799 0.007952 0.0044422 0.0049998 0.0044236 -0.0029593 0.0022749 0 0.033463 0 0.00049037 0.00059006 0.00096838 0.00061394 0.38981 -0.013474 -0.0074274 -0.009893 -0.0086685 -0.0081925 -0.010489 -0.018705 -0.0049962 -0.0075958 -0.068323 -0.21293 -0.1353 -0.20535 -0.15987 -0.0033601 -0.14052 -0.08785 -0.094981 -0.0014167 -0.14411 -0.13031 0.031172
1.0156 -0.010024 -0.0082751 -0.012632 -0.011825 0 -0.0077651 -0.0037297 -0.0063446 -0.0071195 -0.0070264 -0.0078514 2.6899 0.0044616 -0.00055341 0.00094876 0.007846 -0.0010563 0.0038943 0.0030499 -0.007275 -0.0024547 0 0.026982 0 0.00017123 0.00018214 0.00052817 -9.1794e-05 0.37128 -0.012203 -0.0086835 -0.01022 -0.0078656 -0.0063971 -0.005796 -0.024105 -0.003044 -0.0056993 -0.07125 -0.20145 -0.13875 -0.21553 -0.16869 -0.0097077 -0.15078 -0.095391 -0.099745 -0.012761 -0.14956 -0.12896 0.031358
1.0195 -0.0098757 -0.0084204 -0.014979 -0.012428 0 -0.0099075 -0.003936 -0.0060402 -0.0076129 -0.007397 -0.0059771 2.7352 0.003669 -0.0055075 -0.001138 0.0045948 -0.0043159 0.0024319 -0.0010423 -0.0088167 -0.0055518 0 0.020645 0 -0.00014836 -0.00022722 -0.00020387 -0.00074593 0.36015 -0.01181 -0.0096935 -0.010337 -0.0068143 -0.0058365 -0.0038008 -0.024598 -0.0024894 -0.0031346 -0.072689 -0.19196 -0.14047 -0.22241 -0.17249 -0.017542 -0.15805 -0.10382 -0.10382 -0.022269 -0.15497 -0.13022 0.030743
1.0234 -0.0090583 -0.0088877 -0.015703 -0.011904 0 -0.012551 -0.0056454 -0.0071344 -0.0089058 -0.0087928 -0.0038578 2.7598 0.0010752 -0.0092482 -0.0021268 -0.00058747 -0.0025162 0.00039526 -0.0027597 -0.0070259 -0.0057825 0 0.016281 0 -0.00048972 -0.0006578 -0.00061183 -0.00092517 0.35508 -0.012391 -0.011048 -0.011216 -0.0051438 -0.0055215 -0.0043755 -0.020096 -0.0024296 -0.00078757 -0.074128 -0.18246 -0.1422 -0.22928 -0.17628 -0.025377 -0.16532 -0.11225 -0.10789 -0.031777 -0.16038 -0.13148 0.028331
1.0273 -0.0078318 -0.0092644 -0.014273 -0.010857 0 -0.014275 -0.0076681 -0.0088266 -0.0087434 -0.0098003 -0.0025524 2.7836 -0.00215 -0.0098053 -0.0018568 -0.0054768 0.0020333 -0.0021569 -0.00082838 -0.0034092 -0.0046451 0 0.014099 0 -0.00087356 -0.0011111 -0.00057029 -0.00059404 0.3507 -0.012819 -0.012315 -0.01211 -0.0035154 -0.0045867 -0.0062546 -0.014348 -0.0028378 -0.00041007 -0.07483 -0.17572 -0.14151 -0.23064 -0.17247 -0.032317 -0.16623 -0.11931 -0.10924 -0.035684 -0.16336 -0.13349 0.024488
1.0313 -0.0064562 -0.0086772 -0.011179 -0.0097148 0 -0.013591 -0.0085831 -0.0097598 -0.0067666 -0.009173 -0.0032146 2.8267 -0.005022 -0.0075972 -0.0018652 -0.0082761 0.0042601 -0.0041688 0.0016715 -0.00043407 -0.0040897 0 0.013724 0 -0.0011304 -0.0014064 -0.0004279 -9.9114e-05 0.33823 -0.01176 -0.012317 -0.011143 -0.003028 -0.0032744 -0.0081172 -0.010699 -0.0044397 -0.0030763 -0.075232 -0.1701 -0.13983 -0.22975 -0.16557 -0.038894 -0.16455 -0.1258 -0.10948 -0.037311 -0.16536 -0.13581 0.02112
1.0352 -0.0051728 -0.0067852 -0.0077289 -0.0084691 0 -0.010232 -0.00803 -0.0092723 -0.0048434 -0.0069888 -0.0056066 2.8878 -0.0066136 -0.0047782 -0.0033728 -0.0087003 0.0014218 -0.0042078 0.0014477 0.00031928 -0.0041679 0 0.015037 0 -0.00097908 -0.0012689 -0.00049355 0.00015392 0.31018 -0.009007 -0.010343 -0.007451 -0.0039565 -0.0026982 -0.0090126 -0.0083534 -0.0074862 -0.0082003 -0.07581 -0.16506 -0.13779 -0.22786 -0.15743 -0.044942 -0.16155 -0.13176 -0.10911 -0.037737 -0.16684 -0.13797 0.020116
1.0391 -0.0042437 -0.0044075 -0.0050811 -0.006852 0 -0.0056095 -0.0069234 -0.0079042 -0.0047927 -0.0045089 -0.008242 2.9466 -0.0061125 -0.0035814 -0.0057387 -0.0078692 -0.0043938 -0.0020954 -0.0013332 -0.00073737 -0.0033711 0 0.017733 0 -0.00036996 -0.00064585 -0.00068301 8.3957e-06 0.26806 -0.0057533 -0.0070076 -0.0025431 -0.0053324 -0.003651 -0.0083313 -0.0037738 -0.010921 -0.013827 -0.077382 -0.16327 -0.13369 -0.22027 -0.14222 -0.048003 -0.15109 -0.13471 -0.10529 -0.031372 -0.16539 -0.13928 0.021512
1.043 -0.003834 -0.0029526 -0.0034071 -0.0047714 0 -0.0019809 -0.006393 -0.0066446 -0.0062 -0.003033 -0.0098941 2.9839 -0.0036044 -0.0048003 -0.0071864 -0.0071156 -0.0086773 0.00032931 -0.0037626 -0.0018589 -0.0010989 0 0.0205 0 0.00031833 9.8873e-05 -0.00071126 -0.0004017 0.22476 -0.0034628 -0.0038665 0.00068606 -0.005947 -0.0056999 -0.0060422 0.0042291 -0.012943 -0.017668 -0.078953 -0.16149 -0.12958 -0.21269 -0.12702 -0.051065 -0.14063 -0.13766 -0.10146 -0.025007 -0.16395 -0.14058 0.023449
1.0469 -0.0038069 -0.0031164 -0.0020469 -0.0026002 0 -0.00093843 -0.0066555 -0.0058551 -0.0069255 -0.0029849 -0.010531 2.9989 -0.00063799 -0.0072607 -0.0067947 -0.0067438 -0.0089356 0.0006162 -0.0038392 -0.0018096 0.00090891 0 0.021348 0 0.00055751 0.00040832 -0.00051766 -0.00082107 0.19626 -0.0025301 -0.0021987 0.0004063 -0.0056478 -0.0074802 -0.0031709 0.011798 -0.012411 -0.018061 -0.082328 -0.1615 -0.12558 -0.20423 -0.11118 -0.052088 -0.12794 -0.13866 -0.096662 -0.016507 -0.16193 -0.1409 0.024116
1.0508 -0.0037558 -0.0041975 -0.00049208 -0.0010141 0 -0.0023643 -0.007019 -0.0051325 -0.0057009 -0.0039449 -0.010605 3.0051 0.00066972 -0.0085984 -0.0052914 -0.0058618 -0.0065385 -0.001806 -0.0024982 -0.0010732 0.00019664 0 0.019236 0 0.00020213 4.3658e-05 -0.00035025 -0.0010331 0.18812 -0.0021166 -0.0020767 -0.0025986 -0.0053897 -0.0078558 -0.0016181 0.013319 -0.0096885 -0.01461 -0.086956 -0.16277 -0.12166 -0.19516 -0.094894 -0.051696 -0.11369 -0.13832 -0.091193 -0.0065229 -0.15952 -0.14054 0.02358
1.0547 -0.0033762 -0.0047738 0.00089745 -0.00046838 0 -0.0045787 -0.0068422 -0.0041624 -0.0036938 -0.0051987 -0.0098183 3.0148 -0.0004138 -0.0069789 -0.0038188 -0.0034844 -0.0045726 -0.0046947 -0.0019003 -0.0011705 -0.0033423 0 0.015283 0 -0.00031917 -0.00061412 -0.00040582 -0.00091068 0.18917 -0.0012398 -0.002485 -0.0056803 -0.0059485 -0.0067931 -0.0028313 0.0073443 -0.00619 -0.0084916 -0.091682 -0.1641 -0.11784 -0.18623 -0.078812 -0.051266 -0.099536 -0.13792 -0.085783 0.0034004 -0.15716 -0.14015 0.023369
1.0586 -0.0028104 -0.0040321 0.001268 -0.00080162 0 -0.005497 -0.0061719 -0.0033453 -0.0031113 -0.0060267 -0.0071951 3.0292 -0.0022799 -0.002672 -0.0024421 0.00010607 -0.0045238 -0.0049577 -0.0024995 -0.0027866 -0.00655 0 0.011974 0 -0.00043498 -0.00083875 -0.00051586 -0.00044207 0.17932 0.00015004 -0.0022697 -0.0065118 -0.0068239 -0.0051813 -0.0062695 -0.0015101 -0.0032046 -0.0021517 -0.099612 -0.16746 -0.11705 -0.18207 -0.069379 -0.049611 -0.088425 -0.1358 -0.082325 0.011306 -0.15648 -0.13889 0.024197
1.0625 -0.0024906 -0.0023649 0.00033652 -0.0013935 0 -0.0039736 -0.0052918 -0.0032596 -0.0044497 -0.0056708 -0.0025512 3.0447 -0.0024205 0.0018259 -0.00045458 0.0031268 -0.0052946 -0.0018123 -0.0026371 -0.0047356 -0.0057498 0 0.010847 0 -6.0106e-05 -0.00022113 -0.00033122 0.00019855 0.14444 0.0012318 -0.0010756 -0.0046823 -0.0066624 -0.0039094 -0.0093104 -0.0069766 -0.0011022 0.0019771 -0.10754 -0.17083 -0.11626 -0.17792 -0.059946 -0.047956 -0.077315 -0.13367 -0.078866 0.019212 -0.1558 -0.13762 0.024466
1.0664 -0.0025342 -0.00070574 -0.0010632 -0.0017431 0 -0.0004866 -0.0038792 -0.0035744 -0.0056588 -0.0035532 0.0025182 3.0645 -7.458e-05 0.0035491 0.0019136 0.003612 -0.0050036 0.0021167 -0.001018 -0.0049678 -0.00063976 0 0.010941 0 0.00028371 0.00089879 0.00017961 0.0006384 0.084932 0.0012721 0.00044562 -0.0015594 -0.0047119 -0.0031251 -0.0090978 -0.0070855 0.00057447 0.0031485 -0.11625 -0.17475 -0.11773 -0.17774 -0.055688 -0.047025 -0.069992 -0.13145 -0.077642 0.024487 -0.15625 -0.13655 0.021444
1.0703 -0.0023479 0.00053253 -0.0016116 -0.0018283 0 0.0032252 -0.0010468 -0.002906 -0.0042869 9.3895e-05 0.0056434 3.0984 0.0027404 0.0015096 0.002841 0.001189 -0.0030785 0.0031558 0.0012476 -0.002629 0.0047733 0 0.0096574 0 3.4293e-05 0.0016815 0.0005541 0.00049601 0.011729 0.00030681 0.0012611 0.0010381 -0.0015664 -0.0022429 -0.0048528 -0.0052243 0.0024786 0.0028853 -0.12583 -0.17931 -0.12175 -0.18205 -0.05729 -0.046915 -0.066959 -0.12914 -0.078949 0.026782 -0.15798 -0.13571 0.014045
1.0742 -0.0010151 0.001715 -0.00067275 -0.0017986 0 0.0053429 0.003533 -0.00011041 -0.00019213 0.0039156 0.0058304 3.1514 0.0031539 -0.0022823 0.00068498 -0.0023672 -0.00044127 0.00024977 0.0017849 0.00099354 0.0055548 0 0.0052134 0 -0.00075748 0.0015247 0.0002875 -0.00029334 -0.063987 -0.0011099 0.00092984 0.0020816 0.0016621 -0.00049823 0.0014713 -0.0055148 0.0048904 0.0035455 -0.13541 -0.18388 -0.12577 -0.18637 -0.058891 -0.046805 -0.063925 -0.12683 -0.080255 0.029078 -0.1597 -0.13486 0.0042461
1.0781 0.0017761 0.0032768 0.0012102 -0.0013531 0 0.0052276 0.0086931 0.0042877 0.0042527 0.0062013 0.0044083 3.2131 0.00046492 -0.0043608 -0.0035992 -0.0044384 0.0018228 -0.0037514 -5.4667e-06 0.0036517 0.0005069 0 -0.0017359 0 -0.0014235 0.00060346 -0.00054079 -0.0013176 -0.13658 -0.0025356 0.00017564 0.0017682 0.0046469 0.0024951 0.0067915 -0.008027 0.007496 0.0059553 -0.14415 -0.18863 -0.13365 -0.19674 -0.068922 -0.049515 -0.068509 -0.12504 -0.086149 0.02663 -0.16172 -0.13503 -0.0044147
1.082 0.0051978 0.0050251 0.0029423 0.00032871 0 0.0038789 0.012312 0.0082224 0.0066268 0.0063211 0.0036917 3.2638 -0.0029667 -0.0027601 -0.0064962 -0.0036051 0.0033677 -0.0046398 -0.0018262 0.0042029 -0.006417 0 -0.0088182 0 -0.0013599 -0.00030253 -0.0012058 -0.0019237 -0.20395 -0.0037428 0.00051836 0.0012361 0.0079107 0.0064833 0.0092274 -0.0091256 0.0095271 0.0085156 -0.15281 -0.1934 -0.14191 -0.20771 -0.079802 -0.052507 -0.07386 -0.12329 -0.092503 0.023704 -0.16377 -0.13531 -0.0096892
1.0859 0.0077986 0.0063217 0.003887 0.0037405 0 0.0031584 0.013022 0.0098472 0.0067669 0.0054004 0.00485 3.2903 -0.004029 0.0012569 -0.0050783 -0.00058085 0.0041677 -0.00086189 -0.00094197 0.0034343 -0.0094763 0 -0.014046 0 -0.00066458 -0.00052644 -0.00099812 -0.0017108 -0.26366 -0.0042438 0.0030641 0.0018545 0.011517 0.010581 0.0091086 -0.0060401 0.010239 0.0089705 -0.16047 -0.19778 -0.15073 -0.21876 -0.091675 -0.056338 -0.080636 -0.12164 -0.099799 0.020166 -0.16468 -0.13579 -0.011949
1.0898 0.0086778 0.006869 0.0042379 0.0080564 0 0.0042682 0.011394 0.0091589 0.0064629 0.0053327 0.0072849 3.2971 -0.0019825 0.0043624 -0.00021233 0.0026959 0.0038008 0.0049037 0.0024655 0.0029203 -0.0062386 0 -0.017113 0 -3.8913e-05 -8.8936e-05 5.6796e-05 -0.00085528 -0.31342 -0.0030785 0.007315 0.0042934 0.01413 0.013515 0.0081037 -1.6052e-06 0.0095777 0.0071705 -0.16626 -0.20144 -0.16062 -0.22997 -0.10541 -0.061738 -0.09008 -0.12016 -0.10886 0.015482 -0.16346 -0.13666 -0.012959
1.0938 0.0081952 0.0070655 0.0045644 0.011236 0 0.0067055 0.0093324 0.0078082 0.0072349 0.0069716 0.0099088 3.3012 0.00090739 0.0041979 0.0038003 0.0047303 0.0017169 0.008137 0.0050645 0.0032804 0.00030134 0 -0.018876 0 -6.6484e-05 0.00040112 0.001203 3.285e-05 -0.35459 0.00056278 0.0111 0.0078128 0.013957 0.014179 0.0076971 0.00557 0.0085232 0.0057713 -0.17206 -0.2051 -0.1705 -0.24118 -0.11914 -0.067139 -0.099525 -0.11868 -0.11791 0.010798 -0.16223 -0.13753 -0.013834
1.0977 0.0075137 0.0074536 0.0052112 0.011534 0 0.0086884 0.0083244 0.0073763 0.0089363 0.0093517 0.012466 3.317 0.0018495 0.0014425 0.0032007 0.0052119 -0.0017545 0.0065114 0.0038457 0.0036998 0.004474 0 -0.020079 0 -0.00065119 0.00037836 0.001698 0.00038901 -0.39205 0.0064147 0.012004 0.0105 0.010795 0.012334 0.0084425 0.0092294 0.0085517 0.0077487 -0.17549 -0.20668 -0.17897 -0.24691 -0.1294 -0.07253 -0.10722 -0.11676 -0.12622 0.0077982 -0.1563 -0.13776 -0.014426
1.1016 0.0074404 0.0079487 0.0061708 0.0091585 0 0.0087954 0.0083132 0.0079982 0.010566 0.010775 0.015202 3.3466 0.00038471 -0.00099024 -0.0015526 0.0043768 -0.0050583 0.0017625 -0.0004422 0.0030511 0.0029535 0 -0.020937 0 -0.0011853 -0.0001618 0.0015061 8.6003e-05 -0.42798 0.01297 0.0093477 0.0107 0.0068191 0.0089502 0.010172 0.012771 0.010341 0.013076 -0.17828 -0.2077 -0.18706 -0.25115 -0.13871 -0.077918 -0.11445 -0.11472 -0.13433 0.0052523 -0.14909 -0.13781 -0.01439
1.1055 0.0077262 0.0078486 0.0072976 0.0063647 0 0.0073424 0.0082209 0.0086566 0.011809 0.010577 0.017514 3.3837 -0.0014323 -0.00074532 -0.0062077 0.0021778 -0.0064029 -0.0021713 -0.0038099 0.0012325 -0.0024862 0 -0.021751 0 -0.0012006 -0.00074625 0.0012098 -0.00055579 -0.45559 0.018369 0.0050242 0.0086314 0.0048373 0.0056978 0.012329 0.018169 0.012847 0.01813 -0.18076 -0.20786 -0.19417 -0.25302 -0.14609 -0.082756 -0.12008 -0.11246 -0.14155 0.0035859 -0.14057 -0.1374 -0.014176
1.1094 0.0074725 0.006685 0.0083665 0.0055968 0 0.0060995 0.0073211 0.0085225 0.013104 0.0096324 0.017718 3.4223 -0.0015589 0.0019228 -0.0067976 -0.0014367 -0.0051168 -0.0027174 -0.003106 -0.00071737 -0.0067643 0 -0.023251 0 -0.00077057 -0.00095872 0.0012744 -0.0010599 -0.46084 0.021496 0.0022372 0.0064867 0.0056071 0.0038043 0.01396 0.024172 0.013901 0.018779 -0.18216 -0.20511 -0.19792 -0.24678 -0.14687 -0.08572 -0.12028 -0.10943 -0.14576 0.0049105 -0.12755 -0.13543 -0.014637
1.1133 0.0061452 0.0049133 0.0089101 0.0072692 0 0.0064854 0.0058991 0.0076911 0.014243 0.009095 0.014733 3.4604 -0.00026759 0.0046783 -0.0031535 -0.00543 -0.0019766 -0.00056992 0.00071737 -0.0016944 -0.0060093 0 -0.025745 0 -0.00029821 -0.00083379 0.0015083 -0.0010939 -0.43247 0.02226 0.0029784 0.0064789 0.007064 0.0032258 0.013845 0.026918 0.012155 0.014278 -0.18356 -0.20236 -0.20168 -0.24053 -0.14765 -0.088685 -0.12048 -0.1064 -0.14997 0.0062351 -0.11453 -0.13346 -0.015926
1.1172 0.0041354 0.0035767 0.0083015 0.0093087 0 0.0079714 0.0046633 0.0066555 0.013691 0.008892 0.0098514 3.4965 0.00033804 0.0054231 0.0015711 -0.0074444 0.0016379 0.0015141 0.0036826 -0.0015345 -0.00076299 0 -0.02792 0 -4.3552e-05 -0.000713 0.0013201 -0.00059478 -0.37187 0.021039 0.0063645 0.0084682 0.0064358 0.0029296 0.01129 0.023924 0.0086046 0.0081079 -0.18551 -0.19714 -0.20216 -0.22891 -0.14334 -0.089628 -0.11543 -0.10301 -0.1511 0.0092565 -0.099803 -0.13019 -0.017282
1.1211 0.0023624 0.0032706 0.0063177 0.0090073 0 0.0083984 0.0038475 0.0054909 0.010017 0.0077819 0.0061581 3.5269 -0.0010458 0.0040036 0.0043936 -0.0054299 0.0046313 0.0014449 0.0029927 -0.00098094 0.0047239 0 -0.027059 0 2.9506e-05 -0.00076615 0.00046664 0.00024393 -0.29331 0.018119 0.0093545 0.0096905 0.0031085 0.0020421 0.0070705 0.016698 0.0059805 0.0048814 -0.18773 -0.1907 -0.20101 -0.2146 -0.13649 -0.08956 -0.10775 -0.099433 -0.15069 0.013126 -0.08422 -0.12626 -0.017983
1.125 0.0014273 0.003573 0.003647 0.0055226 0 0.0060919 0.0031379 0.0039307 0.0039642 0.0049545 0.0056804 3.5501 -0.0031759 0.0018295 0.0049992 0.00010167 0.0062778 -0.00060992 -0.00020626 -0.00087304 0.0061979 0 -0.021084 0 -1.9237e-07 -0.00073949 -0.0005651 0.0010374 -0.21434 0.013736 0.0093002 0.0072971 -0.00074042 0.00072783 0.0032955 0.0089247 0.0062576 0.0062694 -0.19018 -0.18404 -0.1995 -0.20016 -0.12934 -0.089366 -0.099573 -0.095911 -0.14997 0.016931 -0.068849 -0.12229 -0.018052
1.1289 0.0011997 0.0035723 0.0015692 0.00071522 0 0.0017705 0.0023732 0.002149 -0.0015114 0.0013148 0.0071226 3.5723 -0.0033883 0.00019914 0.0048045 0.0056902 0.0059585 -0.0028882 -0.0023725 -0.0014851 0.0028113 0 -0.010667 0 -0.00022301 -0.00023269 -0.00098603 0.0013452 -0.14489 0.0083903 0.0061146 0.0014518 -0.0023429 -6.5338e-05 0.0018388 0.0025736 0.0085733 0.0097142 -0.19453 -0.17557 -0.19495 -0.18467 -0.11962 -0.088109 -0.087227 -0.092849 -0.14663 0.020201 -0.055252 -0.11794 -0.017595
1.1328 0.0011483 0.0028599 0.00086237 -0.0024272 0 -0.0017431 0.0019659 0.00098857 -0.003779 -0.0011229 0.0068343 3.6048 -0.00037271 -0.00073953 0.0043154 0.0074232 0.0034626 -0.0038219 -0.0015324 -0.0024877 -0.0025102 0 0.00079756 0 -0.00072131 0.00078314 -0.00048829 0.00091427 -0.083997 0.0027663 0.0021745 -0.0042218 -0.00097977 0.00034553 0.0026294 -0.0033403 0.0097295 0.010835 -0.19888 -0.1671 -0.1904 -0.16919 -0.1099 -0.086852 -0.074881 -0.089787 -0.1433 0.023471 -0.041655 -0.11359 -0.015648
1.1367 0.00093575 0.0018557 0.001005 -0.0023126 0 -0.0019407 0.0024042 0.0010582 -0.0030131 -0.0011795 0.0023403 3.6525 0.0043911 -0.0014936 0.0023455 0.0043384 -0.00028642 -0.003138 0.00074669 -0.0032649 -0.0057448 0 0.0095695 0 -0.0012442 0.001779 0.0004501 -9.3725e-05 -0.02558 -0.0027095 0.00012163 -0.005652 0.001645 0.0016876 0.0035961 -0.010101 0.0070288 0.0070573 -0.20413 -0.15907 -0.18544 -0.15694 -0.10159 -0.086746 -0.062857 -0.087463 -0.13994 0.024996 -0.030881 -0.11013 -0.010431
1.1406 0.00063402 0.0011638 0.00064241 7.5811e-06 0 0.0010178 0.0034377 0.0017283 -0.0018074 0.00029508 -0.00505 3.7062 0.0079808 -0.0021263 -0.0018693 -0.00056077 -0.0032746 -0.0016123 0.0013899 -0.0032236 -0.0050481 0 0.014101 0 -0.0012642 0.0020591 0.0010378 -0.0011328 0.033355 -0.0079568 0.00058663 -0.0020968 0.0034084 0.0030709 0.0025463 -0.016397 0.00083019 -0.00062458 -0.21012 -0.15141 -0.18014 -0.14739 -0.09445 -0.087598 -0.051101 -0.085754 -0.13657 0.025071 -0.022456 -0.10743 -0.0013682
1.1445 0.00044452 0.00080133 -0.0010235 0.0018133 0 0.0042564 0.0040225 0.0014472 -0.002287 0.0012667 -0.011218 3.7491 0.0086151 -0.002012 -0.0064294 -0.0029092 -0.0038156 -0.00019515 -0.00059632 -0.002112 -0.0019402 0 0.015414 0 -0.00050737 0.0013794 0.00089208 -0.0016365 0.089193 -0.012646 0.0018193 0.0029756 0.0037577 0.0038317 -0.00077357 -0.019096 -0.005631 -0.0087034 -0.21611 -0.14374 -0.17484 -0.13784 -0.08731 -0.08845 -0.039346 -0.084044 -0.1332 0.025145 -0.014031 -0.10472 0.0092457
1.1484 0.00034113 0.00021915 -0.0033584 0.00092147 0 0.0045486 0.0031959 -0.00069493 -0.0039727 0.00046007 -0.012836 3.7734 0.0068203 -0.00070074 -0.0076313 -0.00088201 -0.0021754 0.00055643 -0.0030126 -0.00040099 0.00032721 0 0.015324 0 0.00060911 0.00019646 0.00027574 -0.0014408 0.13499 -0.015653 0.0014128 0.00485 0.0036135 0.0038578 -0.0044821 -0.016833 -0.0090026 -0.013595 -0.22179 -0.13956 -0.17124 -0.13712 -0.085738 -0.094041 -0.03259 -0.083489 -0.13208 0.021803 -0.010695 -0.10479 0.017233
1.1523 3.3165e-05 -0.00098304 -0.0049203 -0.0027053 0 0.0009631 0.00090622 -0.0038554 -0.0047693 -0.0016597 -0.010074 3.7894 0.0043204 0.001246 -0.0035914 0.00333 -0.00052568 0.00056564 -0.0029647 0.00067252 -0.00038778 0 0.014645 0 0.0012273 -0.00069526 -0.00030245 -0.0008646 0.16679 -0.015573 -0.0015251 0.0016158 0.0036642 0.0031361 -0.006406 -0.011866 -0.008552 -0.013599 -0.22747 -0.13542 -0.16768 -0.13653 -0.084248 -0.099702 -0.025908 -0.082951 -0.13099 0.018411 -0.0074349 -0.10491 0.019769
1.1563 -0.00078502 -0.0025855 -0.0049658 -0.0070446 0 -0.0045354 -0.002125 -0.0061646 -0.0037761 -0.0037485 -0.0060049 3.8167 0.0022546 0.0025314 0.0032306 0.0058462 -0.00090508 0.00018425 -0.00010242 -0.00011027 -0.0034829 0 0.01323 0 0.00084703 -0.00079403 -0.0006007 -0.00035169 0.1875 -0.012143 -0.005644 -0.0044138 0.0032665 0.0013069 -0.0060749 -0.0076154 -0.0064243 -0.0095738 -0.2321 -0.13333 -0.16544 -0.13862 -0.08497 -0.10753 -0.022131 -0.082377 -0.13108 0.014404 -0.0051195 -0.10595 0.017771
1.1602 -0.0022082 -0.0040931 -0.0042276 -0.0095276 0 -0.008898 -0.005246 -0.0066131 -0.0025023 -0.0051152 -0.0036628 3.8643 0.00069182 0.0022637 0.0077405 0.0048285 -0.0031377 9.5512e-05 0.002976 -0.0026766 -0.006356 0 0.011344 0 -0.00014662 -0.00021803 -0.00072508 -4.1354e-05 0.20553 -0.0070648 -0.0085662 -0.0089953 0.0012075 -0.0019966 -0.0049292 -0.0047715 -0.0054395 -0.0044007 -0.23533 -0.13398 -0.16499 -0.14437 -0.088683 -0.1183 -0.022286 -0.081752 -0.13277 0.0095642 -0.0040824 -0.10825 0.014934
1.1641 -0.0040996 -0.0053985 -0.0041321 -0.0088452 0 -0.010446 -0.0083292 -0.0060385 -0.0030353 -0.0061773 -0.0037593 3.9211 -0.00045045 0.00072514 0.0068495 0.0019094 -0.0049497 0.00091726 0.0035341 -0.0051784 -0.0066253 0 0.010355 0 -0.00083815 0.00051066 -0.00080732 0.00027514 0.22927 -0.0030329 -0.008885 -0.0095915 -0.0027316 -0.0063473 -0.0047416 -0.00085838 -0.006679 -0.001477 -0.23855 -0.13464 -0.16454 -0.15011 -0.092396 -0.12907 -0.02244 -0.081127 -0.13445 0.0047244 -0.0030454 -0.11055 0.014412
1.168 -0.0061942 -0.0068635 -0.0053277 -0.0058966 0 -0.0098513 -0.011312 -0.0061225 -0.0054056 -0.0075271 -0.0049056 3.9672 -0.00066956 -0.00098488 0.0024205 7.8149e-05 -0.004277 0.0025577 0.001627 -0.0052315 -0.0038589 0 0.011686 0 -0.00069179 0.00094531 -0.00076497 0.00077782 0.26193 -0.001595 -0.007264 -0.0070867 -0.0073338 -0.010369 -0.0060153 0.0058898 -0.008983 -0.0026711 -0.2388 -0.13862 -0.16685 -0.15609 -0.098192 -0.1421 -0.027513 -0.079147 -0.13738 0.00082945 -0.00079026 -0.11287 0.01657
1.1719 -0.0082033 -0.008697 -0.0071201 -0.003282 0 -0.0090706 -0.013562 -0.0075741 -0.0073848 -0.0089435 -0.0055387 3.996 0.00055734 -0.0019078 -0.00059066 0.00042264 -0.0013711 0.0039992 2.069e-05 -0.002092 0.00042935 0 0.015249 0 -6.1808e-05 0.00099065 -0.0004536 0.001271 0.30066 -0.0019975 -0.0058257 -0.0044893 -0.011089 -0.012715 -0.0078864 0.012948 -0.010427 -0.0069284 -0.23858 -0.14312 -0.16959 -0.1621 -0.10431 -0.15548 -0.033356 -0.076955 -0.14049 -0.0029175 0.0016556 -0.11521 0.019854
1.1758 -0.009927 -0.010473 -0.008369 -0.0035526 0 -0.0094775 -0.014122 -0.0095512 -0.007058 -0.0096198 -0.0054035 4.0216 0.0026687 -0.0017307 0.00096535 0.0011477 0.0014992 0.0040753 0.0012361 0.0023371 0.0041169 0 0.019347 0 0.00024042 0.00079476 1.9951e-05 0.0013018 0.34091 -0.0023197 -0.0064144 -0.0042785 -0.013509 -0.013274 -0.0092989 0.014905 -0.010093 -0.010919 -0.23754 -0.14797 -0.17307 -0.16663 -0.11031 -0.16847 -0.040084 -0.074143 -0.14345 -0.0060546 0.005003 -0.11691 0.023245
1.1797 -0.0114 -0.011519 -0.0087995 -0.00729 0 -0.010883 -0.012807 -0.010857 -0.0051886 -0.0092939 -0.0054068 4.065 0.0040075 -0.00053736 0.0053719 -0.00025528 0.0023534 0.002722 0.0048289 0.004957 0.0057885 0 0.02234 0 -0.00015593 0.0004825 0.00027779 0.0006522 0.38216 -0.0017913 -0.0091362 -0.0067775 -0.015141 -0.013211 -0.010003 0.0088355 -0.0085802 -0.011712 -0.23461 -0.15364 -0.17824 -0.16776 -0.11602 -0.18053 -0.048834 -0.069917 -0.14605 -0.0077967 0.010413 -0.11716 0.027113
1.1836 -0.012935 -0.011792 -0.009314 -0.012485 0 -0.0121 -0.010878 -0.011366 -0.0045936 -0.0088379 -0.0064231 4.13 0.003268 0.0015177 0.0078247 -0.004123 0.001308 0.0013187 0.0076733 0.0042138 0.0051468 0 0.024257 0 -0.0007957 5.7764e-05 3.7351e-05 -0.00033972 0.42933 -0.0017956 -0.012315 -0.010499 -0.016529 -0.013697 -0.010453 -0.0022904 -0.0071832 -0.0093332 -0.23167 -0.15931 -0.18342 -0.16888 -0.12173 -0.1926 -0.057585 -0.06569 -0.14864 -0.0095387 0.015823 -0.11741 0.031617
1.1875 -0.014868 -0.012131 -0.011056 -0.01599 0 -0.012333 -0.010274 -0.011984 -0.0072107 -0.009518 -0.0083527 4.1957 0.00089404 0.0040016 0.0051909 -0.0080721 8.9031e-05 0.0013986 0.0069239 0.0014577 0.0027402 0 0.026496 0 -0.00092173 -0.00046004 -0.00054049 -0.0010199 0.48818 -0.0043913 -0.013917 -0.013651 -0.017542 -0.014691 -0.01109 -0.012231 -0.0068007 -0.0066457 -0.2281 -0.16363 -0.18965 -0.16583 -0.1263 -0.2013 -0.066426 -0.060869 -0.15004 -0.01097 0.022032 -0.11578 0.035098
1.1914 -0.017131 -0.01343 -0.014296 -0.016156 0 -0.012093 -0.011924 -0.013328 -0.012143 -0.011733 -0.010171 4.2334 -0.0012377 0.0058391 -0.00094585 -0.0092751 5.0533e-05 0.0028326 0.0027507 -0.0004816 -0.00032888 0 0.03002 0 -0.00030521 -0.00089143 -0.00094781 -0.0010003 0.55902 -0.0099045 -0.013361 -0.01545 -0.017845 -0.015212 -0.012018 -0.017499 -0.0074959 -0.0064185 -0.2243 -0.16749 -0.19626 -0.16133 -0.13048 -0.20884 -0.075297 -0.055844 -0.15103 -0.012294 0.028516 -0.11352 0.03517
1.1953 -0.019071 -0.015598 -0.018226 -0.014407 0 -0.012862 -0.01483 -0.014902 -0.016737 -0.014636 -0.010834 4.2333 -0.0016515 0.0056858 -0.0057648 -0.0071442 0.0009911 0.0035581 -0.0016808 -4.1356e-05 -0.0025911 0 0.034248 0 0.00052737 -0.00096753 -0.00080456 -0.00047858 0.63561 -0.016244 -0.0122 -0.01648 -0.017675 -0.01478 -0.013325 -0.020241 -0.0087966 -0.0085124 -0.22065 -0.1707 -0.20296 -0.15653 -0.13448 -0.21541 -0.083842 -0.051109 -0.15182 -0.014068 0.034428 -0.11114 0.031818
1.1992 -0.019881 -0.017569 -0.021669 -0.014114 0 -0.01574 -0.016951 -0.015834 -0.019276 -0.016996 -0.010398 4.2139 -0.00067012 0.0031274 -0.0055884 -0.0037498 0.0018688 0.001591 -0.002842 0.0018381 -0.0027432 0 0.038047 0 0.00088086 -0.00057066 -0.00021283 2.7976e-05 0.71089 -0.02078 -0.012948 -0.01803 -0.017718 -0.014277 -0.015355 -0.024871 -0.010275 -0.010304 -0.21769 -0.17104 -0.21007 -0.15037 -0.13768 -0.21764 -0.090926 -0.047671 -0.15172 -0.017846 0.037788 -0.10824 0.028866
1.2031 -0.019369 -0.018455 -0.023836 -0.017462 0 -0.020167 -0.017109 -0.016226 -0.02027 -0.018266 -0.010534 4.2058 0.0001461 -0.00046933 -0.00099463 -0.0017428 0.002233 -0.0025004 0.00033446 0.0031298 -0.00061594 0 0.041619 0 0.00060997 0.00011346 0.00037908 0.0002188 0.7836 -0.022835 -0.016827 -0.020845 -0.018183 -0.015068 -0.018371 -0.032339 -0.011983 -0.010113 -0.21473 -0.17138 -0.21718 -0.14421 -0.14089 -0.21986 -0.098011 -0.044233 -0.15163 -0.021624 0.041148 -0.10533 0.031425
1.207 -0.018317 -0.018575 -0.024548 -0.023192 0 -0.023889 -0.016066 -0.017308 -0.021274 -0.018767 -0.013689 4.2263 -0.00014183 -0.0026934 0.0039598 -0.0019856 0.0025499 -0.0054457 0.0057869 0.0030278 0.0022589 0 0.046817 0 0.00019526 0.00071001 0.00063209 0.00023077 0.85801 -0.024126 -0.022341 -0.024139 -0.018409 -0.017323 -0.021981 -0.038458 -0.014521 -0.0098626 -0.21261 -0.16978 -0.224 -0.14044 -0.144 -0.21982 -0.10324 -0.042964 -0.15187 -0.0279 0.040438 -0.10396 0.041319
1.2109 -0.017928 -0.019103 -0.024078 -0.027547 0 -0.024553 -0.015782 -0.020057 -0.023021 -0.019079 -0.020961 4.2664 -0.00081469 -0.0021107 0.0053266 -0.0031046 0.0032028 -0.0041401 0.010146 0.0025296 0.0034787 0 0.055122 0 0.0001593 0.00093797 0.00059011 0.00034585 0.93639 -0.02669 -0.026192 -0.025846 -0.017772 -0.01963 -0.025166 -0.038163 -0.018611 -0.013636 -0.21101 -0.16699 -0.23064 -0.13813 -0.14706 -0.21841 -0.10734 -0.043007 -0.15232 -0.035688 0.037263 -0.10352 0.055132
1.2148 -0.018744 -0.020629 -0.023002 -0.02777 0 -0.021873 -0.01765 -0.023882 -0.025057 -0.019597 -0.030232 4.3032 -0.00044955 0.00031037 0.002345 -0.0030601 0.0036796 0.0010623 0.011369 0.0028146 0.0017522 0 0.065378 0 0.00051804 0.00079605 0.00051296 0.00057853 1.0121 -0.030522 -0.026073 -0.024379 -0.016876 -0.020594 -0.027051 -0.031006 -0.02429 -0.023108 -0.20944 -0.16414 -0.23717 -0.13622 -0.15007 -0.21694 -0.11119 -0.043249 -0.15287 -0.043605 0.03371 -0.10336 0.067069
1.2188 -0.020048 -0.022223 -0.022006 -0.02477 0 -0.01841 -0.021341 -0.027009 -0.026818 -0.020705 -0.036726 4.3195 0.0012488 0.0019769 -0.0023765 -0.00096867 0.0031638 0.0061433 0.010086 0.0035653 -0.0016886 0 0.074047 0 0.00084972 0.00049539 0.00051928 0.00064565 1.0717 -0.033456 -0.022929 -0.020546 -0.017358 -0.020665 -0.027641 -0.022027 -0.030336 -0.034638 -0.20841 -0.16028 -0.24206 -0.14047 -0.15249 -0.21458 -0.11119 -0.046457 -0.15508 -0.053466 0.024467 -0.10743 0.073869
1.2227 -0.020386 -0.022171 -0.021402 -0.022139 0 -0.017746 -0.025143 -0.028163 -0.028307 -0.022922 -0.036593 4.3158 0.0028702 0.0011392 -0.0052579 0.0024364 0.0018454 0.0069703 0.0087569 0.0034071 -0.0038612 0 0.078163 0 0.00082385 0.00023777 0.00047673 0.00034132 1.1035 -0.033421 -0.020336 -0.017511 -0.020082 -0.021857 -0.027699 -0.017202 -0.034711 -0.041637 -0.20739 -0.15642 -0.24695 -0.14473 -0.15492 -0.21222 -0.11119 -0.049666 -0.15729 -0.063328 0.015224 -0.1115 0.076835
1.2266 -0.018838 -0.019725 -0.020615 -0.022264 0 -0.02107 -0.027213 -0.027598 -0.029465 -0.026292 -0.030899 4.3032 0.0026906 -0.0013063 -0.0044946 0.0056949 0.0011865 0.0033157 0.009478 0.0020094 -0.0026054 0 0.078069 0 0.00054616 6.7861e-05 0.00024514 -0.00015369 1.1047 -0.030715 -0.021089 -0.01805 -0.023622 -0.025259 -0.027905 -0.018251 -0.036042 -0.040492 -0.20606 -0.15319 -0.2502 -0.15106 -0.15601 -0.21023 -0.10854 -0.052948 -0.16013 -0.071508 0.0055446 -0.11736 0.079206
1.2305 -0.015933 -0.01607 -0.018459 -0.02344 0 -0.025244 -0.026649 -0.02634 -0.029411 -0.029478 -0.025887 4.2906 0.0005114 -0.0025618 -0.0011115 0.0076626 0.0025305 -0.00078862 0.01224 0.0012091 0.0013911 0 0.076891 0 0.00036157 -8.0738e-05 -5.7714e-05 -0.00042219 1.0779 -0.027899 -0.023985 -0.021314 -0.02499 -0.028994 -0.028189 -0.02175 -0.034952 -0.034332 -0.20444 -0.1506 -0.25183 -0.15944 -0.15579 -0.2086 -0.10327 -0.056302 -0.16361 -0.078021 -0.0045685 -0.12499 0.082034
1.2344 -0.013431 -0.013501 -0.01447 -0.021247 0 -0.02483 -0.023794 -0.024701 -0.027059 -0.029975 -0.027956 4.2799 -0.0020958 -0.00063381 0.0021123 0.0078181 0.0054786 -0.0010004 0.014998 0.0034568 0.0051565 0 0.07699 0 0.00041259 -0.00023601 -0.00012294 -0.0002652 1.025 -0.027319 -0.024216 -0.022683 -0.022287 -0.029258 -0.027841 -0.022763 -0.033663 -0.030505 -0.20282 -0.148 -0.25346 -0.16782 -0.15557 -0.20697 -0.097992 -0.059656 -0.16708 -0.084533 -0.014682 -0.13263 0.08304
1.2383 -0.013199 -0.013637 -0.010239 -0.013323 0 -0.017173 -0.019983 -0.022018 -0.022628 -0.02602 -0.037014 4.2711 -0.003398 0.0035743 0.0027649 0.0060418 0.0079213 0.0028919 0.015444 0.0090051 0.006109 0 0.076915 0 0.00049354 -0.00031416 0.00019998 6.4551e-05 0.9454 -0.028577 -0.017814 -0.017929 -0.016763 -0.023938 -0.026091 -0.019118 -0.033706 -0.033626 -0.20024 -0.14777 -0.25091 -0.17419 -0.15083 -0.20564 -0.087333 -0.059089 -0.16949 -0.081982 -0.018469 -0.13975 0.079358
1.2422 -0.01608 -0.016405 -0.0090841 -0.0030582 0 -0.0062512 -0.017015 -0.017989 -0.017974 -0.018744 -0.044529 4.2682 -0.0031685 0.0068248 0.0004007 0.0025633 0.0078666 0.0065781 0.012985 0.014972 0.0041931 0 0.072179 0 0.00033691 -0.00020034 0.00067307 0.0001297 0.8454 -0.028351 -0.006537 -0.0083714 -0.012102 -0.015304 -0.022516 -0.012774 -0.033667 -0.040478 -0.19761 -0.14769 -0.24811 -0.18044 -0.14581 -0.20432 -0.076338 -0.058279 -0.17183 -0.078868 -0.021863 -0.14684 0.070757
1.2461 -0.021513 -0.020584 -0.013719 0.0017464 0 -0.0010804 -0.016426 -0.013918 -0.0149 -0.012252 -0.039343 4.2771 -0.0026013 0.006253 -0.0033694 -0.0017593 0.0052314 0.005446 0.0092116 0.017614 0.001396 0 0.059477 0 -4.9642e-05 0.0001059 0.00084763 -0.00021908 0.74717 -0.02287 0.0016356 -0.0016808 -0.011524 -0.0088024 -0.017143 -0.0080832 -0.029493 -0.041648 -0.19495 -0.1484 -0.24361 -0.18369 -0.13885 -0.20236 -0.063772 -0.054794 -0.17258 -0.070863 -0.020603 -0.15171 0.059712
1.25 -0.027952 -0.025061 -0.023702 -0.0052398 0 -0.0088756 -0.018651 -0.01214 -0.013307 -0.010869 -0.017232 4.2974 -0.0026811 0.0017159 -0.0061734 -0.0053843 0.0017909 -0.00074798 0.0064712 0.015689 -0.00063765 0 0.040546 0 -0.0003953 0.00043409 0.00048923 -0.00069296 0.68468 -0.011212 -0.0020543 -0.006286 -0.01541 -0.0087496 -0.010672 -0.0089741 -0.017854 -0.028921 -0.19222 -0.1504 -0.23635 -0.18207 -0.12876 -0.19933 -0.048653 -0.046965 -0.17076 -0.054916 -0.011784 -0.15297 0.048656
1.2539 -0.033643 -0.029428 -0.035109 -0.02323 0 -0.028276 -0.022613 -0.014057 -0.01164 -0.015624 0.013903 4.3191 -0.0029538 -0.0042559 -0.006518 -0.0067543 -0.0005606 -0.0074538 0.0058653 0.011488 -0.0021691 0 0.022127 0 -0.00047677 0.00054227 -0.00018704 -0.00089297 0.68609 0.0030625 -0.019626 -0.023554 -0.021512 -0.014893 -0.0048823 -0.01672 -4.8249e-05 -0.0025524 -0.1895 -0.1524 -0.22909 -0.18045 -0.11867 -0.19631 -0.033533 -0.039137 -0.16893 -0.038969 -0.0029652 -0.15422 0.038048
1.2578 -0.037307 -0.033555 -0.043073 -0.0438 0 -0.048807 -0.026306 -0.018887 -0.009441 -0.023154 0.038172 4.3288 -0.0021366 -0.0086147 -0.0045848 -0.0053924 -0.0014018 -0.0095845 0.0065314 0.008533 -0.0044087 0 0.012013 0 -0.00033683 0.00029779 -0.00070946 -0.00073473 0.75682 0.013209 -0.043188 -0.044911 -0.027122 -0.022985 -0.0025078 -0.028828 0.017156 0.027211 -0.18811 -0.15483 -0.21947 -0.17172 -0.10661 -0.19034 -0.018517 -0.026411 -0.16235 -0.014702 0.015381 -0.148 0.027842
1.2617 -0.038494 -0.036947 -0.045095 -0.056237 0 -0.057925 -0.028185 -0.02444 -0.0089042 -0.028264 0.042235 4.3203 0.000149 -0.0099738 -0.0017484 -0.0024948 -0.001738 -0.0061938 0.0068651 0.0083612 -0.0072795 0 0.014531 0 -0.00017859 -0.00020663 -0.00076739 -0.00050265 0.87888 0.012938 -0.059542 -0.05735 -0.030866 -0.028573 -0.0059322 -0.039594 0.02506 0.045497 -0.18701 -0.15735 -0.20933 -0.16144 -0.094124 -0.18372 -0.0035238 -0.012614 -0.15472 0.011383 0.035809 -0.14015 0.020625
1.2656 -0.03755 -0.03877 -0.042294 -0.054762 0 -0.050407 -0.02829 -0.028952 -0.013098 -0.028096 0.023914 4.2978 0.0025771 -0.009046 0.00056966 -0.00032926 -0.0026152 -0.0010119 0.006432 0.0096968 -0.0086674 0 0.028856 0 -0.00011601 -0.0006991 -0.00044344 -0.00050857 1.0266 0.00028778 -0.059552 -0.05332 -0.032703 -0.03029 -0.015258 -0.043004 0.018576 0.041348 -0.18663 -0.15963 -0.19915 -0.15035 -0.082242 -0.17615 0.0099043 0.0013444 -0.1459 0.037939 0.057284 -0.13023 0.022233
1.2695 -0.035218 -0.038469 -0.037727 -0.042233 0 -0.032423 -0.028056 -0.031964 -0.022386 -0.024344 -0.0074526 4.2692 0.0032824 -0.0074157 0.0016712 -0.00068478 -0.0038991 0.0014292 0.0066249 0.010615 -0.0062577 0 0.050792 0 -0.0001007 -0.00091076 -7.3255e-05 -0.00076732 1.1832 -0.020751 -0.04492 -0.03671 -0.032889 -0.029859 -0.027492 -0.037057 -0.00044932 0.014055 -0.1883 -0.1612 -0.18889 -0.13695 -0.072074 -0.16583 0.018881 0.015764 -0.13368 0.065838 0.081738 -0.11445 0.038023
1.2734 -0.032125 -0.036191 -0.033671 -0.027798 0 -0.01688 -0.028942 -0.033685 -0.033163 -0.021732 -0.03822 4.2368 0.0017899 -0.0060948 0.0015159 -0.0034473 -0.0042751 5.3007e-06 0.0093769 0.011148 -3.5646e-05 0 0.075838 0 -7.1343e-05 -0.00076125 7.5723e-05 -0.0010369 1.3438 -0.042199 -0.02681 -0.019833 -0.031585 -0.029626 -0.038097 -0.026261 -0.024587 -0.026324 -0.18997 -0.16277 -0.17862 -0.12355 -0.061907 -0.15552 0.027858 0.030183 -0.12146 0.093737 0.10619 -0.098669 0.067705
1.2773 -0.028574 -0.032605 -0.030415 -0.020459 0 -0.013777 -0.031178 -0.034186 -0.040812 -0.024164 -0.058924 4.1954 -0.00041686 -0.0050833 0.00028801 -0.0064159 -0.0022337 -0.0025132 0.015208 0.013461 0.0073811 0 0.10103 0 -7.4716e-05 -0.00040428 -1.6047e-05 -0.0011185 1.5057 -0.056744 -0.017317 -0.013965 -0.029492 -0.030559 -0.044058 -0.019149 -0.045597 -0.064376 -0.19312 -0.1634 -0.17014 -0.11423 -0.056294 -0.14402 0.029194 0.039922 -0.10873 0.11569 0.12551 -0.081308 0.10371
1.2813 -0.024866 -0.028495 -0.027237 -0.02321 0 -0.023269 -0.033774 -0.033716 -0.044017 -0.031815 -0.068148 4.1398 -0.0013575 -0.0039222 -0.0016938 -0.0066754 0.0028695 -0.0027043 0.022565 0.019487 0.013085 0 0.12476 0 -0.00017649 -9.2058e-05 -0.00019895 -0.0010297 1.6593 -0.062047 -0.020653 -0.021255 -0.02832 -0.032474 -0.045989 -0.021762 -0.058953 -0.087533 -0.19689 -0.16364 -0.16244 -0.10666 -0.052634 -0.132 0.02725 0.047653 -0.095794 0.13508 0.14262 -0.063269 0.13514
1.2852 -0.021777 -0.024686 -0.024009 -0.031669 0 -0.036508 -0.035676 -0.033536 -0.04571 -0.041249 -0.070545 4.0723 -0.00049239 -0.0024043 -0.0036853 -0.0027233 0.010304 0.00016288 0.029098 0.028582 0.016419 0 0.14548 0 -0.00030274 3.4756e-05 -0.00033536 -0.00087374 1.7897 -0.061499 -0.030953 -0.034138 -0.029921 -0.035346 -0.047342 -0.032475 -0.065173 -0.092276 -0.2006 -0.1638 -0.15525 -0.10087 -0.050036 -0.12012 0.023651 0.05372 -0.083403 0.1523 0.15741 -0.04597 0.1542
1.2891 -0.020509 -0.022164 -0.021614 -0.03785 0 -0.042936 -0.036765 -0.035526 -0.049431 -0.048072 -0.071897 4.0018 0.00093313 -0.00081521 -0.0045111 0.0041552 0.018139 0.0038993 0.033581 0.037672 0.018976 0 0.16088 0 -0.00027773 5.313e-05 -0.00037765 -0.00063294 1.8839 -0.060741 -0.037984 -0.041907 -0.034622 -0.039575 -0.051272 -0.043247 -0.067714 -0.084583 -0.20384 -0.16355 -0.15128 -0.106 -0.053998 -0.10915 0.0098184 0.049502 -0.074401 0.15605 0.15783 -0.033243 0.16001
1.293 -0.021858 -0.021835 -0.021032 -0.036256 0 -0.03798 -0.03769 -0.040264 -0.054991 -0.049782 -0.074881 3.9357 0.0014396 0.00027513 -0.0032789 0.010453 0.024059 0.0059326 0.03661 0.043678 0.022183 0 0.168 0 -6.0562e-05 0.00016314 -0.0003106 -0.00020244 1.9329 -0.062634 -0.035655 -0.038733 -0.040474 -0.044792 -0.057766 -0.046555 -0.069551 -0.074373 -0.20708 -0.1633 -0.14731 -0.11114 -0.057959 -0.098177 -0.0040138 0.045284 -0.065399 0.15981 0.15825 -0.020515 0.1571
1.2969 -0.025281 -0.023784 -0.022395 -0.027948 0 -0.02563 -0.038799 -0.045537 -0.058204 -0.046806 -0.077535 3.873 0.00097674 0.00035909 -0.00027711 0.012811 0.026633 0.0056143 0.039512 0.045816 0.025288 0 0.16438 0 0.00012769 0.00047755 -8.8247e-05 0.00036205 1.9256 -0.064856 -0.026381 -0.027248 -0.044395 -0.048963 -0.063332 -0.041647 -0.070893 -0.067985 -0.208 -0.16357 -0.14486 -0.12368 -0.064741 -0.088663 -0.022197 0.034248 -0.060362 0.15442 0.14773 -0.014128 0.15046
1.3008 -0.02891 -0.026794 -0.025022 -0.019675 0 -0.014829 -0.039353 -0.047474 -0.054969 -0.04145 -0.074741 3.8072 0.00084089 -0.00068115 0.0029774 0.010551 0.02633 0.0041654 0.042711 0.045728 0.026124 0 0.14942 0 1.6249e-05 0.00089432 0.00032777 0.00073134 1.8456 -0.062114 -0.0183 -0.015898 -0.044245 -0.049354 -0.063354 -0.034268 -0.069223 -0.064301 -0.20723 -0.16421 -0.14352 -0.14161 -0.073573 -0.080212 -0.043545 0.018252 -0.058209 0.14239 0.12925 -0.012354 0.14175
1.3047 -0.030794 -0.028929 -0.028058 -0.018567 0 -0.012947 -0.037895 -0.043716 -0.045288 -0.035941 -0.061996 3.7341 0.0019876 -0.0023237 0.0048347 0.0063047 0.025302 0.0029963 0.0452 0.045615 0.023776 0 0.12527 0 -0.00035637 0.0011759 0.00086653 0.00055122 1.6792 -0.051028 -0.018247 -0.012718 -0.04 -0.044701 -0.055177 -0.030539 -0.061328 -0.057302 -0.20635 -0.16489 -0.14218 -0.15964 -0.082405 -0.071789 -0.064879 0.0021508 -0.056174 0.13019 0.11055 -0.010798 0.12917
1.3086 -0.030344 -0.028935 -0.030743 -0.02627 0 -0.020934 -0.033417 -0.035562 -0.033068 -0.031072 -0.039493 3.6573 0.0037066 -0.0034593 0.0047925 0.0040369 0.025711 0.002582 0.045534 0.046323 0.020073 0 0.096368 0 -0.00057856 0.0011565 0.0013085 -0.00016865 1.4318 -0.033436 -0.026357 -0.019862 -0.033217 -0.036294 -0.039812 -0.031347 -0.045937 -0.042496 -0.19926 -0.16733 -0.14068 -0.18291 -0.091166 -0.064859 -0.085418 -0.019495 -0.060407 0.10931 0.079549 -0.020859 0.11047
1.3125 -0.028606 -0.027187 -0.032174 -0.03708 0 -0.032955 -0.026303 -0.026729 -0.022364 -0.026243 -0.013587 3.5831 0.0042304 -0.0030025 0.0037085 0.0059142 0.027848 0.0027867 0.043261 0.04696 0.018061 0 0.067761 0 -0.00025772 0.00087572 0.0013806 -0.00097217 1.1348 -0.015399 -0.036206 -0.032185 -0.025695 -0.02681 -0.021476 -0.032564 -0.025349 -0.021411 -0.19217 -0.16978 -0.13918 -0.20618 -0.099927 -0.05793 -0.10596 -0.04114 -0.06464 0.088426 0.048553 -0.03092 0.085941
1.3164 -0.027031 -0.025153 -0.031358 -0.041877 0 -0.040349 -0.018271 -0.019976 -0.014434 -0.020595 0.0063989 3.5126 0.0026672 -0.0008478 0.0027948 0.010646 0.029922 0.0035514 0.039395 0.04601 0.019016 0 0.042996 0 0.00050624 0.00051967 0.00093666 -0.001324 0.83501 -0.0029712 -0.039794 -0.040568 -0.018724 -0.018193 -0.0055671 -0.03004 -0.0048733 -0.00040661 -0.18234 -0.17304 -0.13636 -0.22677 -0.10683 -0.050412 -0.12227 -0.061206 -0.070199 0.068201 0.017161 -0.044543 0.058974
1.3203 -0.025975 -0.023854 -0.027991 -0.035098 0 -0.037339 -0.011467 -0.015152 -0.0084273 -0.014216 0.014505 3.4381 0.00011707 0.0016482 0.0025429 0.014742 0.029927 0.0047378 0.035624 0.042733 0.021282 0 0.02317 0 0.0011026 0.0002581 0.00010109 -0.0010653 0.5732 0.0016734 -0.033297 -0.038034 -0.01322 -0.010835 0.0037782 -0.023688 0.009872 0.014616 -0.16927 -0.17725 -0.13195 -0.24417 -0.11152 -0.042199 -0.13357 -0.079402 -0.077326 0.048751 -0.0147 -0.062383 0.034
1.3242 -0.024433 -0.022872 -0.023162 -0.019371 0 -0.024951 -0.0073738 -0.010591 -0.0039778 -0.0083966 0.012656 3.3495 -0.0013119 0.0023989 0.0026918 0.015567 0.027772 0.005547 0.03309 0.037732 0.022212 0 0.0077656 0 0.00093579 0.00015324 -0.00073348 -0.0004811 0.36951 0.00088756 -0.019584 -0.024813 -0.0098954 -0.0046396 0.0055306 -0.016783 0.016213 0.022389 -0.15619 -0.18147 -0.12755 -0.26157 -0.11622 -0.033986 -0.14488 -0.097598 -0.084454 0.029301 -0.046562 -0.080224 0.013895
1.3281 -0.021256 -0.020925 -0.01882 -0.0039621 0 -0.010491 -0.0061547 -0.00593 -0.0019888 -0.0046909 0.0089675 3.2432 -0.00057879 0.00025833 0.0030412 0.013417 0.025341 0.0048696 0.031808 0.032511 0.021107 0 -0.0036006 0 -5.3397e-06 0.0002015 -0.0010904 6.5574e-05 0.22599 -0.00091787 -0.006195 -0.0086571 -0.008817 -0.00029715 0.0021524 -0.012148 0.015869 0.025698 -0.14054 -0.18668 -0.11982 -0.26577 -0.11682 -0.022541 -0.14418 -0.10635 -0.090269 0.018334 -0.06964 -0.09922 -0.0010049
1.332 -0.016533 -0.017382 -0.016132 0.0019876 0 -0.0025795 -0.0066769 -0.00285 -0.0027036 -0.0035566 0.01062 3.125 0.0013398 -0.0037129 0.0038959 0.010852 0.024281 0.0026904 0.031016 0.028534 0.019935 0 -0.010219 0 -0.0011077 0.00039289 -0.0007007 0.00049472 0.13827 -0.00053484 -0.00041594 0.00040605 -0.0088333 0.0010532 -0.0019006 -0.0097606 0.013288 0.027255 -0.1246 -0.192 -0.11171 -0.26846 -0.11696 -0.010726 -0.14211 -0.11401 -0.095934 0.0083359 -0.091715 -0.11835 -0.01156
1.3359 -0.011669 -0.013102 -0.014378 -0.0037684 0 -0.0049602 -0.0072057 -0.0028706 -0.0040158 -0.0038529 0.017386 3.0054 0.00261 -0.0066814 0.0054831 0.010103 0.02397 0.00082125 0.029945 0.026439 0.021092 0 -0.010959 0 -0.0016615 0.00066957 0.00027695 0.00095253 0.10241 0.0022701 -0.0046182 -0.0024801 -0.0079722 -0.00059257 -0.0030047 -0.0078286 0.011973 0.026515 -0.10914 -0.19752 -0.10305 -0.26559 -0.11662 0.0021178 -0.13637 -0.11779 -0.10024 0.0020617 -0.10913 -0.13609 -0.017594
1.3398 -0.0081422 -0.0097319 -0.011771 -0.015045 0 -0.013663 -0.0064821 -0.0049977 -0.0029034 -0.0037773 0.021849 2.8908 0.0024968 -0.0060958 0.0071317 0.011178 0.022183 0.0014507 0.028369 0.025846 0.024664 0 -0.0057055 0 -0.0014278 0.00084584 0.0012994 0.0014392 0.11229 0.0051625 -0.014662 -0.013092 -0.0049616 -0.0033823 -0.00079978 -0.0051543 0.011717 0.020509 -0.094646 -0.20342 -0.09329 -0.2518 -0.11534 0.016988 -0.12343 -0.11391 -0.10185 0.0031109 -0.11738 -0.15112 -0.017097
1.3438 -0.006285 -0.0082385 -0.007568 -0.022041 0 -0.020027 -0.0046052 -0.0063559 0.0011364 -0.0025059 0.016386 2.7816 0.0019778 -0.0017731 0.0075 0.012323 0.017945 0.0045372 0.026653 0.025845 0.028139 0 0.0039993 0 -0.00072487 0.00067388 0.0017815 0.0016219 0.15581 0.0051125 -0.022439 -0.02125 -0.00062564 -0.005031 0.0016541 -0.0018414 0.0091562 0.0075721 -0.080147 -0.20932 -0.083532 -0.23801 -0.11407 0.031858 -0.11048 -0.11004 -0.10347 0.0041601 -0.12563 -0.16615 -0.0080304
1.3477 -0.0053374 -0.0081593 -0.0032134 -0.018689 0 -0.01755 -0.0030516 -0.0053639 0.0047335 -0.0010365 0.00060298 2.6754 0.0024141 0.0037538 0.0059194 0.012067 0.013336 0.0070143 0.025443 0.025797 0.028817 0 0.015673 0 -4.3699e-05 9.8614e-05 0.0015122 0.0011313 0.21812 0.00055699 -0.021219 -0.018876 0.002349 -0.0050912 0.00037182 0.0016852 0.0012871 -0.0097765 -0.069157 -0.21566 -0.075608 -0.21589 -0.11503 0.045942 -0.095209 -0.10147 -0.10239 0.0097867 -0.12641 -0.17648 0.0086596
1.3516 -0.0045182 -0.0082119 -0.0011084 -0.0069334 0 -0.0071447 -0.0036277 -0.0037537 0.0034984 -0.0013811 -0.017568 2.5718 0.0038523 0.0069932 0.0033855 0.010572 0.011829 0.0053776 0.025226 0.025784 0.026308 0 0.027014 0 0.00035041 -0.00053865 0.000796 4.8825e-05 0.28912 -0.0072728 -0.010487 -0.0065473 0.0013962 -0.0055017 -0.0062097 0.0050917 -0.011059 -0.025453 -0.059175 -0.22212 -0.068212 -0.19138 -0.11664 0.059801 -0.079269 -0.091562 -0.10054 0.01673 -0.12504 -0.18546 0.027796
1.3555 -0.0038075 -0.0074814 -0.0021652 0.005066 0 0.0035816 -0.0070088 -0.0047926 -0.0035809 -0.0047634 -0.028056 2.4725 0.0049072 0.0059737 0.0018405 0.0090449 0.014584 -0.00049596 0.026015 0.026292 0.02263 0 0.036282 0 0.00046922 -0.00065437 0.00016082 -0.00099435 0.36483 -0.014745 0.0032782 0.0069377 -0.0037635 -0.008522 -0.015701 0.0071257 -0.022901 -0.033329 -0.050149 -0.22872 -0.062111 -0.16658 -0.11927 0.072202 -0.064588 -0.082164 -0.098584 0.023168 -0.12355 -0.19341 0.042335
1.3594 -0.0036092 -0.0059767 -0.0047435 0.009184 0 0.0065656 -0.011988 -0.0094129 -0.012843 -0.010393 -0.026507 2.3773 0.0043584 0.0015196 0.00225 0.0081973 0.018762 -0.0063788 0.027322 0.027442 0.020058 0 0.042028 0 0.00039101 7.9836e-05 -0.00012216 -0.0013107 0.43894 -0.018075 0.01097 0.011656 -0.010622 -0.014023 -0.023304 0.0052123 -0.02846 -0.030951 -0.044581 -0.23579 -0.060704 -0.14073 -0.12559 0.07932 -0.054474 -0.074621 -0.096237 0.027775 -0.12167 -0.19758 0.047936
1.3633 -0.0038623 -0.0042188 -0.0061821 0.0032631 0 -0.00010243 -0.016074 -0.014579 -0.019141 -0.015815 -0.017148 2.2826 0.0026312 -0.0035421 0.0035095 0.0076508 0.020074 -0.0071864 0.028453 0.028623 0.01914 0 0.043237 0 0.00012561 0.0013312 -0.00024854 -0.00078792 0.49417 -0.016163 0.0076155 0.0044732 -0.015477 -0.018962 -0.025152 -0.0023808 -0.025522 -0.021089 -0.039014 -0.24285 -0.059296 -0.11488 -0.1319 0.086439 -0.04436 -0.067079 -0.09389 0.032382 -0.11978 -0.20176 0.045896
1.3672 -0.0038022 -0.0025623 -0.0053405 -0.0075048 0 -0.010631 -0.017004 -0.015929 -0.020092 -0.01842 -0.0088416 2.1831 0.0014291 -0.0064474 0.0035136 0.0068567 0.017153 -0.0018665 0.028942 0.029033 0.018779 0 0.040234 0 -0.00030145 0.0022536 -0.00059432 -5.3217e-06 0.50598 -0.011751 -0.0035957 -0.0086229 -0.01581 -0.019711 -0.020794 -0.013398 -0.017208 -0.010394 -0.034022 -0.24958 -0.062282 -0.09289 -0.13939 0.086583 -0.041051 -0.064746 -0.093112 0.031598 -0.12263 -0.2041 0.041672
1.3711 -0.0027182 -0.0010235 -0.003462 -0.014537 0 -0.016176 -0.014018 -0.011995 -0.017113 -0.016857 -0.0081953 2.0774 0.0018429 -0.0062018 0.0013869 0.0061911 0.013059 0.0052455 0.028783 0.02855 0.01789 0 0.035211 0 -0.00073489 0.0021571 -0.0012158 0.00031482 0.45819 -0.0094769 -0.013519 -0.017348 -0.011625 -0.015036 -0.013067 -0.021577 -0.0096306 -0.0058497 -0.029333 -0.25613 -0.067573 -0.072925 -0.1475 0.083066 -0.041314 -0.065149 -0.093157 0.027983 -0.12796 -0.20549 0.040107
1.375 -0.00078943 0.00040324 -0.0025138 -0.012155 0 -0.011728 -0.0081067 -0.0055181 -0.012821 -0.011492 -0.015189 1.9692 0.0029967 -0.0038198 -0.0014997 0.0066649 0.012113 0.0082489 0.028272 0.027871 0.016595 0 0.030971 0 -0.0009692 0.0011134 -0.001677 -1.7368e-05 0.3562 -0.011974 -0.014135 -0.014965 -0.0049885 -0.0069813 -0.0058239 -0.021326 -0.0072326 -0.010559 -0.024226 -0.26234 -0.073186 -0.053632 -0.15512 0.078621 -0.042317 -0.066171 -0.093458 0.023614 -0.13408 -0.20661 0.041517
1.3789 0.0010546 0.0015378 -0.0029042 -0.0016595 0 0.00026345 -0.0012919 -0.00055245 -0.0082706 -0.0040415 -0.023809 1.8643 0.0027792 -0.0012351 -0.0028747 0.0084428 0.015306 0.0050724 0.027653 0.027579 0.015761 0 0.028371 0 -0.00095921 -9.6596e-05 -0.0014411 -0.00052866 0.22408 -0.01728 -0.0048805 -0.0030033 0.0015295 0.00091021 -0.0014488 -0.013197 -0.0094769 -0.02111 -0.015156 -0.26521 -0.081837 -0.040713 -0.15812 0.065374 -0.050332 -0.07307 -0.096197 0.012084 -0.14767 -0.2053 0.041947
1.3828 0.0021422 0.0022278 -0.0030859 0.0097257 0 0.01204 0.0043802 0.001384 -0.0030401 0.0031369 -0.02632 1.7653 -1.206e-06 8.0819e-05 -0.0018709 0.010015 0.019229 -0.00086131 0.02694 0.027141 0.015671 0 0.024954 0 -0.00088541 -0.00066981 -0.00046157 -0.00060637 0.08761 -0.020078 0.0070398 0.010334 0.0061951 0.0061179 0.00016411 -0.0042064 -0.011442 -0.028724 -0.0060874 -0.26809 -0.090488 -0.027793 -0.16113 0.052126 -0.058347 -0.079969 -0.098935 0.00055347 -0.16125 -0.20399 0.036921
1.3867 0.0027654 0.0026356 -0.0013925 0.01425 0 0.016351 0.0076174 0.0020663 0.0027233 0.0078963 -0.018071 1.6689 -0.0042164 -0.00019868 0.00015664 0.0093491 0.019741 -0.0042482 0.026015 0.02517 0.015438 0 0.016732 0 -0.0009487 -0.00044612 0.00065113 -0.00012275 -0.041032 -0.015978 0.012697 0.016381 0.0084839 0.0082703 0.00088771 -0.0016922 -0.0078163 -0.024498 0.0075056 -0.26645 -0.097611 -0.016168 -0.15757 0.036926 -0.065951 -0.08592 -0.10149 -0.011777 -0.17563 -0.19979 0.024949
1.3906 0.0037331 0.0031169 0.0019999 0.0094021 0 0.011396 0.0082882 0.0038658 0.0074788 0.009294 -0.00031351 1.5685 -0.0071893 -0.0015171 0.001099 0.0060924 0.016408 -0.0030227 0.024814 0.020956 0.013816 0 0.0020494 0 -0.0011083 8.237e-05 0.0011192 0.00046833 -0.16411 -0.0051873 0.0087134 0.012078 0.0087128 0.0085044 0.0027816 -0.0062777 0.0028284 -0.0058803 0.025032 -0.26088 -0.1034 -0.0056675 -0.14831 0.020027 -0.073198 -0.091047 -0.10389 -0.024802 -0.19071 -0.19309 0.0078939
1.3945 0.0052713 0.0037641 0.0051404 -0.00028841 0 0.0015633 0.0074186 0.0070156 0.0099381 0.0083178 0.020217 1.4581 -0.006884 -0.0031251 0.00017907 0.0024416 0.012873 0.00013477 0.023306 0.015716 0.010506 0 -0.016094 0 -0.0010769 0.00036904 0.00069957 0.00062341 -0.28697 0.0076546 -0.00033324 0.0017562 0.0076028 0.0082944 0.0067667 -0.011034 0.016769 0.020455 0.042559 -0.25532 -0.1092 0.0048328 -0.13904 0.0031277 -0.080445 -0.096173 -0.10628 -0.037828 -0.20578 -0.18638 -0.011122
1.3984 0.0065538 0.0041812 0.0062477 -0.0068139 0 -0.0060369 0.0066494 0.0098593 0.010932 0.0075006 0.03492 1.3355 -0.0034812 -0.0044993 -0.0015605 0.0014161 0.012794 0.0010934 0.021367 0.011987 0.0066716 0 -0.031839 0 -0.00061048 0.00034875 -9.5751e-05 0.00025572 -0.40697 0.017196 -0.0061871 -0.0063105 0.0061129 0.0088114 0.012212 -0.0079795 0.027758 0.042236 0.068595 -0.23739 -0.10637 0.019113 -0.115 -0.0090997 -0.077737 -0.08967 -0.10379 -0.043955 -0.21197 -0.17084 -0.029411
1.4023 0.0064489 0.0038296 0.0053715 -0.0048918 0 -0.0065223 0.0072167 0.011291 0.012759 0.0091474 0.038473 1.204 0.00090631 -0.0052461 -0.0026723 0.003983 0.015801 -0.0013557 0.018825 0.011462 0.0042576 0 -0.040975 0 0.00020359 0.00035439 -0.00049076 -0.00021704 -0.51152 0.02127 -0.0039252 -0.005979 0.0053006 0.010684 0.01748 0.0043427 0.031445 0.04965 0.094854 -0.21913 -0.10331 0.033492 -0.090576 -0.021205 -0.074768 -0.082861 -0.10117 -0.049901 -0.21793 -0.15507 -0.044474
1.4063 0.0046847 0.0025984 0.0040745 0.0040118 0 -0.0003258 0.0090439 0.012057 0.016463 0.013297 0.032312 1.072 0.0038183 -0.00487 -0.0028378 0.0078791 0.017882 -0.0045695 0.015758 0.013338 0.0047121 0 -0.04389 0 0.00096057 0.000573 -0.00016609 -0.00033794 -0.58299 0.021714 0.004288 0.0023432 0.0058411 0.013605 0.020963 0.019497 0.028165 0.041861 0.12286 -0.1953 -0.095639 0.050644 -0.061534 -0.028726 -0.065713 -0.068994 -0.095185 -0.05071 -0.21689 -0.13501 -0.053263
1.4102 0.002162 0.00096581 0.003678 0.01295 0 0.0074256 0.010736 0.013283 0.020259 0.017285 0.023562 0.95006 0.0038527 -0.0029719 -0.002823 0.0094623 0.01571 -0.0051867 0.01268 0.014948 0.007989 0 -0.044126 0 0.0012329 0.000722 0.00049418 -8.975e-05 -0.60432 0.021902 0.011499 0.012092 0.0073375 0.01599 0.021911 0.02892 0.022087 0.026987 0.15333 -0.16358 -0.081428 0.07172 -0.025961 -0.029759 -0.048043 -0.045135 -0.08444 -0.044246 -0.20594 -0.10887 -0.053121
1.4141 9.258e-05 -0.00042226 0.0040479 0.014953 0 0.010677 0.010635 0.01425 0.021147 0.017667 0.019616 0.84665 0.0010535 8.139e-05 -0.0031717 0.0069533 0.010177 -0.0027325 0.010287 0.01416 0.012381 0 -0.044111 0 0.00085504 0.00036039 0.00083691 9.0727e-05 -0.56328 0.023573 0.011856 0.015543 0.0081245 0.015552 0.020465 0.02888 0.017639 0.01576 0.18381 -0.13187 -0.067218 0.092796 0.0096123 -0.030793 -0.030374 -0.021276 -0.073695 -0.037782 -0.19498 -0.082734 -0.0442
1.418 -0.0010986 -0.0012747 0.0040569 0.0083153 0 0.0067695 0.008105 0.012549 0.017921 0.013069 0.022344 0.76253 -0.0034369 0.0027283 -0.0034101 0.0020291 0.0054187 5.4236e-05 0.008925 0.011227 0.015327 0 -0.042497 0 -2.3578e-05 -0.00050811 0.00057891 -0.00024503 -0.45769 0.025596 0.0050303 0.0097439 0.0061612 0.010919 0.017014 0.022243 0.016207 0.013972 0.21099 -0.092743 -0.046252 0.11662 0.046218 -0.021928 -0.0034287 0.013204 -0.056969 -0.021939 -0.16981 -0.050897 -0.030519
1.4219 -0.0019862 -0.0017408 0.0029224 -0.0023531 0 -0.0016912 0.0039066 0.0068265 0.01211 0.0054061 0.026726 0.68851 -0.0078687 0.0028601 -0.0027411 -0.0016735 0.004566 0.00021161 0.0083659 0.0083324 0.014939 0 -0.035737 0 -0.001067 -0.0012657 1.3602e-05 -0.001102 -0.30049 0.025157 -0.0040596 -0.0012421 0.00068678 0.003048 0.011639 0.014494 0.015624 0.019261 0.23761 -0.052348 -0.024127 0.14091 0.083001 -0.011366 0.025108 0.049506 -0.039218 -0.0044862 -0.14219 -0.018082 -0.017623
1.4258 -0.0033643 -0.0020734 0.00085456 -0.0098358 0 -0.0088453 -0.00057556 -0.0010214 0.005903 -0.0017039 0.025159 0.60931 -0.010428 -0.00051761 -0.0012389 -0.0016439 0.0068658 -0.0024703 0.0082207 0.0074403 0.011426 0 -0.022053 0 -0.0018849 -0.001217 -0.00035808 -0.0019935 -0.11815 0.019898 -0.0093124 -0.0096303 -0.0066493 -0.0050983 0.0043235 0.0088213 0.012502 0.023842 0.26056 -0.012306 -0.0019815 0.16367 0.11675 0.00095714 0.053652 0.085495 -0.021047 0.013956 -0.1123 0.014225 -0.0083927
1.4297 -0.0053618 -0.0023493 -0.0014805 -0.0096874 0 -0.01004 -0.0043715 -0.0070203 -0.00020573 -0.0058791 0.013751 0.51205 -0.010017 -0.0059119 0.00010844 0.0016796 0.0089911 -0.0054384 0.008526 0.0086992 0.0072261 0 -0.0035515 0 -0.0021189 -0.00030175 -0.00032672 -0.0023175 0.061183 0.0094077 -0.0077959 -0.010151 -0.0124 -0.010602 -0.0042316 0.0047637 0.0051872 0.020319 0.27465 0.026883 0.020215 0.18274 0.1432 0.017525 0.082215 0.12073 -0.0018646 0.034784 -0.076926 0.045303 -0.00099867
1.4336 -0.0072922 -0.0025467 -0.0037414 -0.0032119 0 -0.0053272 -0.0071899 -0.0087201 -0.0070988 -0.0075584 -0.0047041 0.3937 -0.0069939 -0.0098013 0.00067642 0.0057563 0.0087317 -0.0059779 0.0097424 0.010808 0.0053085 0 0.015533 0 -0.0015748 0.00079253 -9.1246e-05 -0.0018107 0.22217 -0.0044785 -0.0013844 -0.0040913 -0.013561 -0.012582 -0.012221 0.00034743 -0.0050916 0.0063577 0.28874 0.066073 0.042412 0.20181 0.16964 0.034092 0.11078 0.15597 0.017318 0.055612 -0.041555 0.076382 0.0088163
1.4375 -0.0082315 -0.0027664 -0.0059307 0.0038518 0 0.00079733 -0.0088935 -0.0074109 -0.014618 -0.008913 -0.023157 0.26217 -0.0031128 -0.0090956 0.0011776 0.0082823 0.0069562 -0.0035849 0.01204 0.012589 0.006704 0 0.032284 0 -0.00041218 0.0012735 4.8884e-05 -0.00072047 0.3657 -0.018362 0.0048808 0.0021535 -0.0097952 -0.012317 -0.01754 -0.0055613 -0.01542 -0.01428 0.28938 0.09583 0.058081 0.21062 0.18276 0.048843 0.13026 0.17872 0.03211 0.071952 -0.010083 0.099067 0.023322
1.4414 -0.0077001 -0.003219 -0.00783 0.005604 0 0.0031778 -0.0091386 -0.0065658 -0.020433 -0.011405 -0.035471 0.13081 -0.00035918 -0.0037865 0.0029101 0.0087246 0.0060681 1.9002e-05 0.014685 0.013903 0.0094827 0 0.046432 0 0.00080841 0.00098485 2.21e-05 0.00038675 0.49711 -0.028681 0.0061883 0.0026022 -0.0038022 -0.011586 -0.019299 -0.012822 -0.02332 -0.034145 0.28512 0.12215 0.07137 0.2157 0.19102 0.06293 0.14643 0.19692 0.045302 0.086654 0.019967 0.11869 0.040598
1.4453 -0.0059872 -0.0039889 -0.0088512 4.2338e-05 0 0.00010284 -0.0078474 -0.0082475 -0.022092 -0.014459 -0.039845 0.010689 0.00047688 0.0026433 0.0059471 0.0079695 0.0071457 0.0027201 0.016401 0.015103 0.010482 0 0.05843 0 0.0014115 0.00047889 -1.7082e-05 0.00098928 0.61126 -0.033459 0.00096576 -0.0035206 0.00053199 -0.011085 -0.018612 -0.020654 -0.027954 -0.046188 0.27759 0.14477 0.082117 0.21767 0.19603 0.075482 0.15918 0.21049 0.056561 0.099271 0.047327 0.13527 0.056402
1.4492 -0.0040897 -0.0049494 -0.0086998 -0.0097692 0 -0.005703 -0.0059671 -0.011342 -0.020012 -0.016351 -0.038414 -0.094496 0.00017416 0.005791 0.0084368 0.0069931 0.0090373 0.003615 0.016545 0.016057 0.0084803 0 0.066936 0 0.0011016 0.00037711 5.8791e-05 0.0008938 0.69161 -0.033442 -0.0081384 -0.011629 0.00064948 -0.010474 -0.017745 -0.027707 -0.029782 -0.04734 0.2544 0.14965 0.080655 0.20472 0.18542 0.080653 0.15552 0.20187 0.058532 0.10187 0.061759 0.13725 0.067623
1.4531 -0.0033534 -0.0060092 -0.0080402 -0.017989 0 -0.00985 -0.0053327 -0.013282 -0.017603 -0.016099 -0.034503 -0.18921 4.3413e-05 0.0039078 0.0081527 0.0061303 0.010047 0.0031217 0.015869 0.01615 0.0057269 0 0.068985 0 0.00023293 0.00073388 0.00019976 0.00030429 0.72524 -0.031478 -0.015908 -0.015957 -0.0034726 -0.0096521 -0.01829 -0.03179 -0.029502 -0.039744 0.2312 0.15453 0.079193 0.19178 0.17481 0.085824 0.15185 0.19324 0.060502 0.10447 0.076192 0.13923 0.073541
1.457 -0.0047779 -0.0073418 -0.0081344 -0.020082 0 -0.010168 -0.0073096 -0.013023 -0.017855 -0.014377 -0.030282 -0.28347 0.00059889 -0.00066843 0.0048774 0.0054286 0.0098718 0.0021163 0.015888 0.015296 0.0059945 0 0.062972 0 -0.0004642 0.0010726 0.00030429 -0.00031479 0.71678 -0.030134 -0.018055 -0.01422 -0.01 -0.009514 -0.019985 -0.030733 -0.027398 -0.02883 0.19955 0.14541 0.068795 0.16973 0.1565 0.085096 0.13697 0.16965 0.055585 0.10013 0.079666 0.13084 0.074162
1.4609 -0.0081576 -0.0091495 -0.0095846 -0.015904 0 -0.0082524 -0.011373 -0.0119 -0.020002 -0.012707 -0.026157 -0.38814 0.0013447 -0.0036195 0.0010239 0.0052145 0.0095364 0.0012687 0.017334 0.01458 0.01074 0 0.051181 0 -0.00051232 0.00099126 0.00041683 -0.00049844 0.68384 -0.029345 -0.014375 -0.0089687 -0.016623 -0.011164 -0.021154 -0.024413 -0.023463 -0.019445 0.16253 0.12741 0.052727 0.14189 0.1333 0.080625 0.11498 0.13656 0.046296 0.091394 0.076188 0.11588 0.068569
1.4648 -0.011744 -0.011092 -0.011489 -0.0096055 0 -0.0075202 -0.015151 -0.011665 -0.020147 -0.012005 -0.021454 -0.50925 0.0017618 -0.0024847 -0.00040995 0.0059285 0.0097655 0.00096671 0.019235 0.01545 0.017175 0 0.038866 0 -9.1476e-05 0.00061697 0.00069747 -5.1198e-05 0.63671 -0.026385 -0.0090564 -0.0050317 -0.021223 -0.014473 -0.020174 -0.015714 -0.017919 -0.012949 0.12526 0.10857 0.036219 0.11374 0.10994 0.075921 0.092533 0.10293 0.036694 0.082412 0.072103 0.10043 0.056037
1.4688 -0.013129 -0.012111 -0.012055 -0.0062849 0 -0.009772 -0.016125 -0.012284 -0.015358 -0.011912 -0.015524 -0.6435 0.0021569 0.0012409 0.0013721 0.0074125 0.010035 0.0013725 0.019671 0.018112 0.020442 0 0.030445 0 0.00018203 0.00040908 0.0011662 0.00080879 0.56537 -0.018572 -0.0073766 -0.0055239 -0.021802 -0.017674 -0.016558 -0.0085937 -0.01159 -0.0077077 0.083477 0.074216 0.01158 0.079727 0.083802 0.066915 0.061744 0.059359 0.021307 0.068927 0.056824 0.075865 0.03882
1.4727 -0.011067 -0.011126 -0.010207 -0.0078325 0 -0.013389 -0.013544 -0.012045 -0.0068403 -0.011293 -0.0087975 -0.779 0.0032291 0.0036364 0.0042478 0.0086974 0.0094519 0.0022872 0.017536 0.020884 0.018025 0 0.026423 0 -0.00010285 0.00059031 0.0015464 0.0015472 0.45085 -0.0063875 -0.011033 -0.0095559 -0.016865 -0.01857 -0.010971 -0.0046276 -0.0059033 -0.0023514 0.041691 0.039863 -0.01306 0.04571 0.05766 0.057908 0.030955 0.015789 0.0059197 0.055443 0.041544 0.051299 0.022716
1.4766 -0.0067268 -0.0081211 -0.0066151 -0.011297 0 -0.014625 -0.0088482 -0.0096755 0.0011987 -0.0091605 -0.0031998 -0.90269 0.0048609 0.0020276 0.0052608 0.0088321 0.0081652 0.0031275 0.013617 0.021437 0.012148 0 0.023836 0 -0.00072083 0.00090155 0.0014589 0.0016445 0.29186 0.0060415 -0.016113 -0.013044 -0.0068273 -0.016167 -0.0046458 -0.0016806 -0.0024481 0.001712 0.0023937 0.0031529 -0.037534 0.013435 0.034075 0.050326 0.0018741 -0.023781 -0.0089134 0.043546 0.025366 0.026908 0.013474
1.4805 -0.0029673 -0.0044625 -0.0031171 -0.011383 0 -0.010752 -0.0043843 -0.0057959 0.0055867 -0.0052847 -0.0010951 -1.0104 0.0057532 -0.0026351 0.0034014 0.0079858 0.0073833 0.0033359 0.0099747 0.018884 0.00774 0 0.019415 0 -0.0010145 0.00095995 0.00081506 0.00096568 0.11806 0.013853 -0.016022 -0.01178 0.0047833 -0.011212 0.0010643 0.0034799 -0.0020936 0.0015851 -0.034321 -0.036001 -0.061837 -0.017033 0.013142 0.04422 -0.025434 -0.059204 -0.023172 0.033297 0.0082555 0.0026962 0.011973
1.4844 -0.0019527 -0.0018956 -0.0011098 -0.0052494 0 -0.0024634 -0.0016881 -0.0020827 0.0066958 -0.00035158 -0.0028403 -1.1111 0.0046355 -0.006797 0.00037193 0.0075194 0.0079085 0.0028829 0.008323 0.014753 0.0079611 0 0.012174 0 -0.00052983 0.00075735 -1.4364e-05 -0.00011387 -0.027293 0.015247 -0.0074033 -0.0046466 0.012343 -0.0053607 0.004957 0.011113 -0.0039876 -0.0030231 -0.071036 -0.075155 -0.08614 -0.047501 -0.0077904 0.038114 -0.052743 -0.094626 -0.03743 0.023048 -0.0088548 -0.021515 0.013187
1.4883 -0.0032051 -0.0010037 -0.0004554 0.0045065 0 0.006285 -0.00076347 0.00066118 0.0070656 0.0041673 -0.0050167 -1.2209 0.0018384 -0.0075742 -0.0012379 0.0086902 0.0090529 0.0022008 0.0089436 0.011831 0.011586 0 0.0032471 0 0.00053574 0.00066179 -0.00047517 -0.00096892 -0.12125 0.012743 0.0060712 0.005148 0.011638 -5.3525e-05 0.0065063 0.017369 -0.0053186 -0.0074375 -0.096259 -0.10835 -0.10318 -0.06906 -0.020957 0.03921 -0.068965 -0.10989 -0.0461 0.019733 -0.020904 -0.038797 0.01056
1.4922 -0.0040478 -0.00061421 0.00016396 0.011555 0 0.010818 -0.00056741 0.0031071 0.0082662 0.0065711 -0.0020042 -1.3503 -0.00065062 -0.0051371 -0.00038954 0.011193 0.0093537 0.00154 0.010922 0.011902 0.014606 0 -0.006068 0 0.0014875 0.00089697 -0.00030528 -0.0011988 -0.17861 0.01078 0.015855 0.011861 0.0034006 0.0039045 0.0064976 0.017579 -0.002669 -0.0048652 -0.12062 -0.1411 -0.11967 -0.089953 -0.033544 0.040844 -0.084358 -0.12365 -0.054352 0.016936 -0.032575 -0.05556 0.0017782
1.4961 -0.002119 0.0011655 0.0019474 0.011106 0 0.0089562 0.00011525 0.0060713 0.0097223 0.0060503 0.0090969 -1.495 -0.00093942 -0.0021283 0.0016895 0.013124 0.0082695 0.00058078 0.013118 0.014345 0.014186 0 -0.015423 0 0.0017226 0.0011473 0.00025793 -0.0009251 -0.23567 0.011924 0.015379 0.011261 -0.0064184 0.0062026 0.006874 0.010782 0.0054022 0.0073107 -0.13951 -0.16931 -0.13228 -0.1073 -0.043918 0.04497 -0.095164 -0.12888 -0.06053 0.016087 -0.042181 -0.069404 -0.0096895
1.5 0.0024855 0.0051811 0.0050088 0.0042713 0 0.0028058 0.0021312 0.0091386 0.010378 0.003778 0.024228 -1.6397 0.0010071 -0.00096058 0.0029168 0.01263 0.006796 -0.0010486 0.014818 0.016721 0.011054 0 -0.024574 0 0.0012044 0.00084194 0.00073154 -0.00063228 -0.31642 0.015012 0.0058956 0.004259 -0.010467 0.0070634 0.0093112 0.00096797 0.016451 0.023719 -0.14905 -0.18977 -0.13828 -0.1186 -0.050526 0.053338 -0.098158 -0.11959 -0.063176 0.018555 -0.04827 -0.078277 -0.01857
1.5039 0.0075531 0.010391 0.0084929 -0.0024145 0 -0.0021933 0.0057428 0.011151 0.010582 0.0027506 0.03371 -1.7687 0.0035073 -0.001701 0.0022658 0.0097539 0.0062563 -0.0028762 0.01575 0.016772 0.0083317 0 -0.032067 0 0.00042851 -0.00013002 0.00082477 -0.00067263 -0.41433 0.01661 -0.0039615 -0.0029434 -0.0051489 0.007568 0.013546 -0.0060655 0.024983 0.034015 -0.1586 -0.21023 -0.14427 -0.1299 -0.057134 0.061705 -0.10115 -0.11029 -0.065822 0.021023 -0.05436 -0.087149 -0.022869
1.5078 0.01114 0.01474 0.011442 -0.0021218 0 -0.00068502 0.010469 0.01202 0.011681 0.0058359 0.029569 -1.877 0.0049916 -0.0023971 0.00041196 0.0066267 0.0067525 -0.0035562 0.015939 0.014144 0.0084193 0 -0.035599 0 -2.7675e-05 -0.0011014 0.00062266 -0.00089307 -0.50527 0.014229 -0.0048942 -0.0030683 0.006993 0.0094753 0.017294 -0.0070168 0.026115 0.030837 -0.15831 -0.22183 -0.144 -0.13732 -0.063306 0.070364 -0.099611 -0.091232 -0.068124 0.022041 -0.061192 -0.094483 -0.024827
1.5117 0.013455 0.016917 0.013539 0.0067711 0 0.0086909 0.015122 0.013425 0.01404 0.013274 0.013087 -1.9709 0.0053988 -0.0012232 -0.0011341 0.0057088 0.0071666 -0.0020976 0.01579 0.010516 0.01109 0 -0.03418 0 4.7896e-05 -0.0011762 0.00038141 -0.00076914 -0.57538 0.008511 0.005532 0.0064206 0.019434 0.01401 0.018292 -0.0026637 0.019479 0.015941 -0.1557 -0.23134 -0.14225 -0.14383 -0.069376 0.079091 -0.097003 -0.069877 -0.070345 0.022718 -0.068199 -0.10146 -0.027324
1.5156 0.016303 0.017392 0.015207 0.019386 0 0.0217 0.018406 0.017129 0.016331 0.021929 -0.0046243 -2.0624 0.0056201 0.0017656 -0.0012825 0.0076856 0.0066769 0.00085748 0.016092 0.0080996 0.014189 0 -0.029854 0 0.00041081 -0.00014902 0.00021515 4.1534e-05 -0.6344 0.0028661 0.020848 0.020691 0.026385 0.020442 0.016666 0.0039494 0.01001 -0.00079464 -0.15159 -0.23975 -0.14007 -0.15062 -0.076513 0.085954 -0.095291 -0.049683 -0.074015 0.021168 -0.077447 -0.11001 -0.03035
1.5195 0.020835 0.01788 0.017173 0.028226 0 0.030938 0.019881 0.022568 0.01718 0.027412 -0.010607 -2.1615 0.0059039 0.0048287 7.8209e-05 0.011007 0.005886 0.0033092 0.017508 0.0076792 0.015641 0 -0.026866 0 0.00063819 0.0011905 2.9142e-05 0.0012563 -0.70357 0.0011527 0.030828 0.03085 0.026278 0.026045 0.015059 0.010213 0.0045826 -0.0085573 -0.14296 -0.2448 -0.1366 -0.15828 -0.086868 0.0872 -0.096276 -0.032983 -0.082049 0.012909 -0.09345 -0.12336 -0.031773
1.5234 0.026106 0.019871 0.019951 0.028943 0 0.031141 0.020408 0.026679 0.017074 0.02754 -0.00022667 -2.2724 0.0054347 0.0062373 0.0023315 0.013428 0.0061298 0.0037648 0.019812 0.0077306 0.014681 0 -0.028662 0 0.00050725 0.0017663 -0.00026095 0.0021134 -0.79416 0.0051841 0.029575 0.030967 0.021788 0.028028 0.016073 0.015118 0.0069883 -0.002933 -0.13433 -0.24985 -0.13313 -0.16594 -0.097223 0.088445 -0.097261 -0.016284 -0.090082 0.0046495 -0.10945 -0.1367 -0.031301
1.5273 0.029979 0.023522 0.023569 0.023425 0 0.023563 0.021426 0.026684 0.017966 0.024127 0.019206 -2.3934 0.0037556 0.005726 0.0046269 0.01396 0.0077707 0.0028174 0.021772 0.0053823 0.011648 0 -0.035426 0 0.00016963 0.0012537 -0.0005173 0.0020288 -0.90022 0.013617 0.020023 0.023061 0.017168 0.025961 0.019541 0.018888 0.015298 0.012061 -0.12618 -0.25658 -0.13235 -0.17669 -0.11148 0.081475 -0.10453 -0.011551 -0.10393 -0.011274 -0.13391 -0.15779 -0.032527
1.5313 0.031293 0.027748 0.02761 0.018082 0 0.015629 0.023627 0.023217 0.020961 0.021446 0.034482 -2.5167 0.0021327 0.004431 0.0062038 0.013333 0.0095328 0.0025857 0.022025 -0.0013753 0.0072523 0 -0.044438 0 -5.4897e-07 0.00037287 -0.00045123 0.0011473 -1.0102 0.022805 0.011482 0.015644 0.0154 0.022433 0.022618 0.022466 0.023698 0.027734 -0.11824 -0.26407 -0.13279 -0.18883 -0.1275 0.07079 -0.11464 -0.012226 -0.12041 -0.030662 -0.1622 -0.18239 -0.039983
1.5352 0.030944 0.031178 0.031504 0.018966 0 0.015517 0.02638 0.0204 0.025037 0.022747 0.036904 -2.6302 0.0026651 0.0036019 0.0065692 0.012738 0.0096916 0.0043702 0.020193 -0.011912 0.0022416 0 -0.052911 0 0.00024168 0.00011527 7.5616e-05 0.00021846 -1.1215 0.029142 0.012399 0.016843 0.017056 0.021108 0.022858 0.02732 0.027158 0.03653 -0.11096 -0.27223 -0.13402 -0.20141 -0.1439 0.058794 -0.12571 -0.015332 -0.13752 -0.050852 -0.19141 -0.20813 -0.054023
1.5391 0.030865 0.033119 0.03488 0.027414 0 0.025598 0.028586 0.022389 0.02853 0.027937 0.028384 -2.7228 0.0056509 0.0034274 0.0056332 0.012406 0.0077167 0.0069535 0.017017 -0.023131 -0.0026759 0 -0.06057 0 0.0007471 0.00070514 0.00083998 -0.00011976 -1.2419 0.03156 0.024081 0.027811 0.021004 0.023807 0.021163 0.034705 0.025108 0.035933 -0.10815 -0.28492 -0.14057 -0.21693 -0.16294 0.037885 -0.14328 -0.034956 -0.15893 -0.076491 -0.22696 -0.24166 -0.069413
1.543 0.032214 0.033895 0.037747 0.039193 0 0.040171 0.030045 0.029591 0.031522 0.03426 0.018915 -2.7929 0.0083205 0.0030219 0.0037117 0.011615 0.0044791 0.0075103 0.013348 -0.031615 -0.0071463 0 -0.069596 0 0.0010378 0.001379 0.0013759 5.3463e-05 -1.3791 0.032421 0.039982 0.041861 0.025902 0.029247 0.021369 0.044161 0.021462 0.029035 -0.10534 -0.29761 -0.14712 -0.23245 -0.18198 0.016976 -0.16084 -0.05458 -0.18034 -0.10213 -0.2625 -0.2752 -0.079896
1.5469 0.034705 0.034526 0.040324 0.047559 0 0.049739 0.031813 0.038279 0.035912 0.038966 0.01848 -2.8505 0.0070999 0.0014506 0.001317 0.0099658 0.00091812 0.0043859 0.0091707 -0.036071 -0.011526 0 -0.08211 0 0.00069635 0.001206 0.0013358 8.0781e-05 -1.5329 0.035813 0.050792 0.049939 0.031274 0.034525 0.02669 0.052759 0.021452 0.022507 -0.10577 -0.31155 -0.15598 -0.24733 -0.19992 -0.0058526 -0.17822 -0.079257 -0.19984 -0.12582 -0.29563 -0.30864 -0.084423
1.5508 0.037487 0.03606 0.042686 0.048118 0 0.048634 0.03508 0.044021 0.042743 0.041352 0.030171 -2.9108 0.0015813 -0.0012401 -0.0010787 0.0081979 -0.0031012 -0.0011013 0.0038406 -0.03805 -0.016518 0 -0.097677 0 -0.00022644 8.0932e-05 0.00077172 -0.00050745 -1.6995 0.044122 0.051332 0.047814 0.037505 0.037865 0.036561 0.056777 0.027978 0.023081 -0.10867 -0.32643 -0.16662 -0.26172 -0.21702 -0.030141 -0.19544 -0.10778 -0.2179 -0.14802 -0.32692 -0.34202 -0.088469
1.5547 0.040158 0.038919 0.044567 0.04216 0 0.039737 0.039832 0.045626 0.050039 0.042625 0.049005 -2.9821 -0.0041783 -0.0039284 -0.0030467 0.0073571 -0.0083528 -0.0058082 -0.0027382 -0.040414 -0.022054 0 -0.11324 0 -0.0011697 -0.0011413 9.7106e-05 -0.0013996 -1.877 0.055519 0.044153 0.039274 0.044789 0.040037 0.047052 0.054963 0.040004 0.033714 -0.1116 -0.34129 -0.17725 -0.27606 -0.23407 -0.054397 -0.2126 -0.13626 -0.23587 -0.17013 -0.35809 -0.37532 -0.09869
1.5586 0.042699 0.042559 0.045548 0.03594 0 0.032208 0.044767 0.045821 0.054184 0.044283 0.066052 -3.0589 -0.0051407 -0.0053177 -0.0040629 0.00715 -0.014886 -0.0078101 -0.0094967 -0.045004 -0.026604 0 -0.12556 0 -0.0014907 -0.0014892 -0.00022557 -0.0017509 -2.062 0.06476 0.037296 0.032984 0.05195 0.043243 0.054324 0.050189 0.053584 0.051345 -0.11734 -0.35176 -0.1874 -0.28429 -0.24475 -0.074141 -0.22056 -0.15834 -0.24229 -0.17982 -0.37343 -0.39721 -0.11618
1.5625 0.044743 0.045695 0.045485 0.036037 0 0.033921 0.048547 0.048174 0.053715 0.046818 0.07426 -3.1287 -0.00047928 -0.0050132 -0.0036339 0.0055827 -0.021534 -0.0082545 -0.015061 -0.051548 -0.028078 0 -0.13387 0 -0.0010254 -0.00081291 -1.0163e-05 -0.0010756 -2.2372 0.067086 0.037939 0.035612 0.056469 0.048666 0.057571 0.047243 0.06435 0.068283 -0.12308 -0.36224 -0.19755 -0.29252 -0.25543 -0.093886 -0.22852 -0.18042 -0.24871 -0.1895 -0.38876 -0.41909 -0.13523
1.5664 0.045573 0.047128 0.044762 0.043965 0 0.044854 0.050936 0.053429 0.05123 0.049704 0.072407 -3.1842 0.0050252 -0.0038096 -0.0018216 0.00078419 -0.02695 -0.010097 -0.019176 -0.05844 -0.025826 0 -0.14025 0 -0.00026428 0.00011819 0.00055274 0.00013312 -2.3684 0.062147 0.046706 0.046511 0.056326 0.055051 0.058716 0.048428 0.069798 0.07724 -0.12819 -0.36823 -0.20565 -0.29687 -0.26249 -0.10957 -0.23045 -0.19454 -0.24859 -0.19224 -0.39483 -0.43251 -0.14874
1.5703 0.045187 0.046704 0.044146 0.054449 0 0.057 0.052656 0.058855 0.050924 0.052158 0.065261 -3.2292 0.0053877 -0.002928 0.00035561 -0.0066147 -0.030841 -0.014966 -0.022913 -0.064246 -0.021741 0 -0.14725 0 6.2919e-05 0.00039497 0.0010626 0.00076402 -2.4241 0.054486 0.057087 0.057998 0.052409 0.059618 0.059726 0.051345 0.070228 0.076524 -0.13251 -0.36867 -0.21121 -0.29641 -0.26508 -0.12023 -0.22491 -0.19881 -0.24038 -0.18638 -0.38942 -0.43546 -0.15467
1.5742 0.045051 0.045622 0.044396 0.059384 0 0.061014 0.054329 0.061111 0.054251 0.053767 0.059995 -3.2712 -0.00051576 -0.0028987 0.0013435 -0.013221 -0.033826 -0.021305 -0.027175 -0.068401 -0.019044 0 -0.15489 0 -0.0003598 -0.0002045 0.0011968 0.00014288 -2.4039 0.049955 0.060657 0.061206 0.048895 0.060424 0.060723 0.051395 0.067999 0.070848 -0.13683 -0.36911 -0.21677 -0.29595 -0.26767 -0.13088 -0.21938 -0.20308 -0.23217 -0.18052 -0.38402 -0.4384 -0.15675
1.5781 0.047085 0.045641 0.045903 0.05479 0 0.054129 0.055879 0.059601 0.058506 0.054615 0.060889 -3.3104 -0.0075207 -0.0031433 0.00024135 -0.015498 -0.03615 -0.025656 -0.031114 -0.070847 -0.019714 0 -0.15995 0 -0.0011471 -0.0011262 0.00091522 -0.0012556 -2.3481 0.05106 0.054219 0.053325 0.050252 0.058022 0.060688 0.046751 0.065627 0.066548 -0.13722 -0.36016 -0.21713 -0.28907 -0.26472 -0.13424 -0.20498 -0.19092 -0.21524 -0.16545 -0.36524 -0.4252 -0.15915
1.582 0.051411 0.047594 0.048448 0.044855 0 0.042694 0.056963 0.056905 0.059898 0.055177 0.065942 -3.3368 -0.0091524 -0.0026808 -0.0022723 -0.012958 -0.037035 -0.025835 -0.032484 -0.071604 -0.023014 0 -0.15841 0 -0.0015637 -0.0016598 0.00045348 -0.0021906 -2.3106 0.055237 0.043012 0.040563 0.056868 0.054941 0.059373 0.040802 0.063952 0.065461 -0.13711 -0.35 -0.21683 -0.28136 -0.26106 -0.13667 -0.18944 -0.17666 -0.19721 -0.1492 -0.34474 -0.40994 -0.16108
1.5859 0.055259 0.050402 0.051024 0.03889 0 0.036981 0.057523 0.055854 0.057576 0.056013 0.068467 -3.3414 -0.0040861 -0.0012773 -0.0043184 -0.0087105 -0.035727 -0.022949 -0.029922 -0.070991 -0.02651 0 -0.14916 0 -0.0011791 -0.0015635 0.00012361 -0.0018048 -2.3125 0.057469 0.036845 0.033836 0.063541 0.053428 0.057787 0.039386 0.06177 0.06357 -0.13554 -0.33818 -0.21527 -0.2728 -0.25673 -0.13794 -0.17375 -0.15963 -0.1794 -0.13311 -0.32378 -0.39161 -0.15762
1.5898 0.054676 0.051541 0.051913 0.043088 0 0.042325 0.05744 0.056248 0.054079 0.057102 0.063162 -3.3283 0.0025577 0.00015219 -0.0043616 -0.0066336 -0.032989 -0.020405 -0.024894 -0.069983 -0.028392 0 -0.13572 0 -0.00021607 -0.0011175 7.4692e-05 -0.00043448 -2.3176 0.054834 0.041717 0.039754 0.063211 0.053395 0.056653 0.045219 0.057379 0.05619 -0.13096 -0.32292 -0.21111 -0.26248 -0.25101 -0.13682 -0.15776 -0.13687 -0.16208 -0.11732 -0.30186 -0.36698 -0.14582
1.5938 0.047938 0.048812 0.049367 0.054087 0 0.053919 0.055677 0.054667 0.05192 0.057091 0.051706 -3.3141 0.0044403 0.00039036 -0.0025589 -0.0079139 -0.03096 -0.020953 -0.021107 -0.069768 -0.028652 0 -0.12409 0 0.00069311 -0.00070883 0.00019858 0.0007004 -2.255 0.048981 0.05373 0.053975 0.053283 0.052329 0.054905 0.054727 0.05082 0.044636 -0.12639 -0.30766 -0.20695 -0.25215 -0.24529 -0.1357 -0.14177 -0.11411 -0.14475 -0.10153 -0.27993 -0.34234 -0.12956
1.5977 0.037512 0.042131 0.042885 0.060634 0 0.059948 0.050444 0.047799 0.050513 0.053466 0.042261 -3.3146 0.0003262 -0.00079727 -0.0006426 -0.010415 -0.031093 -0.024491 -0.021697 -0.070657 -0.028181 0 -0.11827 0 0.001048 -0.00048461 0.00025667 0.00060844 -2.0751 0.044497 0.06101 0.06323 0.038634 0.047349 0.050373 0.060252 0.044581 0.037036 -0.12056 -0.2951 -0.20256 -0.24396 -0.24124 -0.13529 -0.13319 -0.095892 -0.13602 -0.094181 -0.26786 -0.32007 -0.11715
1.6016 0.028585 0.03394 0.034254 0.052818 0 0.051125 0.040964 0.036193 0.047076 0.044349 0.042209 -3.3307 -0.0049999 -0.002312 -0.00043851 -0.011404 -0.032438 -0.028472 -0.026763 -0.071674 -0.027254 0 -0.11697 0 0.00079591 -0.00039622 0.00011519 -0.00062545 -1.7923 0.044631 0.053052 0.055714 0.027882 0.037799 0.042152 0.055888 0.041609 0.041143 -0.11435 -0.28337 -0.19811 -0.23643 -0.23769 -0.13509 -0.12688 -0.079066 -0.12992 -0.089421 -0.25881 -0.29853 -0.11349
1.6055 0.025329 0.027839 0.027182 0.031403 0 0.029223 0.029304 0.024688 0.040319 0.03095 0.050188 -3.3492 -0.0059561 -0.0027847 -0.002384 -0.0106 -0.032491 -0.030283 -0.033415 -0.071642 -0.025387 0 -0.11426 0 0.00020835 -0.00043657 -0.00012872 -0.0020023 -1.4813 0.04802 0.030384 0.031966 0.02597 0.026289 0.032034 0.042254 0.04202 0.055173 -0.10859 -0.27373 -0.19411 -0.23018 -0.23499 -0.13522 -0.12351 -0.065488 -0.12701 -0.087791 -0.2538 -0.27959 -0.11439
1.6094 0.028167 0.026447 0.025261 0.0090047 0 0.0074693 0.019987 0.018881 0.032409 0.018311 0.055305 -3.3555 -0.0018735 -0.0019975 -0.0052873 -0.01022 -0.030033 -0.029362 -0.038016 -0.070672 -0.022656 0 -0.1038 0 -0.00042917 -0.00069144 -0.00025203 -0.00252 -1.2308 0.049139 0.0062563 0.0066617 0.030101 0.017302 0.023263 0.026612 0.041675 0.065815 -0.10453 -0.27219 -0.19187 -0.22889 -0.23556 -0.13659 -0.13154 -0.064492 -0.13645 -0.098282 -0.26444 -0.27073 -0.1092
1.6133 0.034172 0.029982 0.029562 0.0013925 0 0.001704 0.017037 0.020715 0.026875 0.012765 0.045482 -3.3451 0.0027066 -0.0010978 -0.0073268 -0.012006 -0.026848 -0.027306 -0.038409 -0.070119 -0.02058 0 -0.083518 0 -0.00095294 -0.0011412 -0.00013754 -0.0019265 -1.0937 0.042304 -0.0020546 -0.0014574 0.033108 0.01439 0.017895 0.018286 0.034712 0.056967 -0.10047 -0.27065 -0.18964 -0.22759 -0.23613 -0.13796 -0.13958 -0.063497 -0.14589 -0.10877 -0.27508 -0.26186 -0.090036
1.6172 0.03977 0.036447 0.037802 0.015515 0 0.018505 0.020905 0.027171 0.024957 0.017402 0.018377 -3.3239 0.003099 -0.0012549 -0.00728 -0.014668 -0.026155 -0.026129 -0.034535 -0.070673 -0.021074 0 -0.057438 0 -0.0012273 -0.0015207 0.00010529 -0.00071161 -1.0702 0.026387 0.013731 0.015779 0.030917 0.018066 0.015605 0.022445 0.018707 0.023153 -0.099198 -0.27593 -0.18855 -0.23017 -0.23835 -0.13777 -0.15437 -0.072257 -0.16221 -0.12591 -0.29515 -0.26222 -0.059384
1.6211 0.043096 0.043022 0.045872 0.043719 0 0.049284 0.028184 0.033112 0.024738 0.029162 -0.014707 -3.2995 -0.00074145 -0.0021653 -0.0051021 -0.014793 -0.029174 -0.026394 -0.027833 -0.070776 -0.024355 0 -0.033861 0 -0.0010753 -0.0014983 0.00025543 0.0004555 -1.1265 0.0067448 0.045675 0.048661 0.026501 0.02579 0.015059 0.036245 -0.0017123 -0.023381 -0.099456 -0.28495 -0.18809 -0.23488 -0.24147 -0.1367 -0.17288 -0.086393 -0.18233 -0.1467 -0.32042 -0.26768 -0.029395
1.625 0.044279 0.047506 0.050449 0.068722 0 0.075231 0.034416 0.03547 0.023953 0.04042 -0.035814 -3.2747 -0.0046742 -0.002152 -0.0017798 -0.0105 -0.033575 -0.026852 -0.020645 -0.067755 -0.028197 0 -0.021366 0 -0.00042068 -0.0010273 0.00020391 0.0011932 -1.2231 -0.0073372 0.074291 0.07595 0.026294 0.03376 0.016056 0.050016 -0.016381 -0.058502 -0.099991 -0.29431 -0.18751 -0.23976 -0.24442 -0.13493 -0.19139 -0.10089 -0.20235 -0.16735 -0.34568 -0.27373 -0.01372
1.6289 0.044147 0.048879 0.050543 0.075506 0 0.079934 0.037335 0.03495 0.022958 0.044264 -0.032796 -3.249 -0.0051317 2.5338e-05 0.0011642 -0.0039335 -0.035701 -0.025829 -0.015843 -0.061076 -0.029654 0 -0.025031 0 0.00050681 -0.00046788 3.903e-05 0.0014333 -1.3294 -0.0083533 0.081995 0.080124 0.032865 0.038993 0.019788 0.053289 -0.015883 -0.061461 -0.10354 -0.30724 -0.18562 -0.2466 -0.24556 -0.12548 -0.20983 -0.11934 -0.22129 -0.18645 -0.37076 -0.28638 -0.018877
1.6328 0.043055 0.047011 0.046979 0.06122 0 0.060648 0.037651 0.03419 0.02426 0.039397 -0.007392 -3.2218 -0.0027519 0.0034884 0.0023287 0.00025946 -0.034347 -0.023062 -0.015861 -0.054143 -0.027697 0 -0.044391 0 0.0012129 -0.00029049 -9.5631e-05 0.0012191 -1.4228 0.0043914 0.065249 0.05959 0.041641 0.040407 0.026898 0.042139 0.0018231 -0.028568 -0.10708 -0.32016 -0.18373 -0.25344 -0.2467 -0.11603 -0.22827 -0.13779 -0.24023 -0.20554 -0.39585 -0.29903 -0.041699
1.6367 0.04076 0.042217 0.040911 0.036204 0 0.030061 0.037212 0.034761 0.029248 0.030785 0.026863 -3.1915 -0.0010944 0.0056309 0.0012202 -0.00086313 -0.032008 -0.020303 -0.020902 -0.051893 -0.024105 0 -0.073584 0 0.0012937 -0.00063639 -0.00019342 0.00064687 -1.4892 0.024165 0.036343 0.028814 0.045172 0.038768 0.035715 0.022639 0.029526 0.024503 -0.1104 -0.32971 -0.17902 -0.25842 -0.244 -0.1004 -0.24063 -0.15105 -0.25198 -0.21693 -0.41193 -0.30913 -0.073352
1.6406 0.036955 0.035214 0.033107 0.016025 0 0.0073314 0.036931 0.036153 0.03615 0.025665 0.054417 -3.1512 -0.0022708 0.0044582 -0.0012058 -0.0058592 -0.032144 -0.02005 -0.02788 -0.055879 -0.021747 0 -0.10363 0 0.00079148 -0.0011823 -0.00038211 -2.5771e-05 -1.531 0.041398 0.013782 0.0071575 0.040534 0.036044 0.042983 0.007182 0.055249 0.073084 -0.11351 -0.33619 -0.17177 -0.26171 -0.23783 -0.079137 -0.24747 -0.15959 -0.25717 -0.22131 -0.41985 -0.31692 -0.10513
1.6445 0.031661 0.027343 0.024522 0.010724 0 0.0048729 0.03655 0.037243 0.041721 0.028218 0.067422 -3.0913 -0.0045614 0.00062748 -0.0029378 -0.010395 -0.035326 -0.023356 -0.031906 -0.061962 -0.022085 0 -0.12626 0 0.00017854 -0.0014469 -0.0007098 -0.00039227 -1.571 0.050245 0.0089655 0.0054897 0.032168 0.034534 0.046602 0.0057078 0.069848 0.098771 -0.11661 -0.34267 -0.16451 -0.265 -0.23165 -0.057877 -0.25431 -0.16814 -0.26237 -0.22569 -0.42776 -0.32471 -0.13137
1.6484 0.025295 0.020416 0.016925 0.018782 0 0.020262 0.035841 0.037962 0.044627 0.036909 0.068884 -3.0095 -0.0045667 -0.0029415 -0.0023773 -0.011266 -0.038445 -0.028574 -0.029905 -0.063758 -0.024327 0 -0.13766 0 -4.5665e-05 -0.0012204 -0.00097614 -0.00018153 -1.6346 0.052082 0.019132 0.020075 0.027349 0.035687 0.047478 0.018391 0.072115 0.099 -0.11545 -0.33501 -0.15032 -0.26027 -0.21536 -0.0276 -0.24415 -0.15879 -0.24818 -0.20892 -0.40939 -0.31769 -0.14901
1.6523 0.018668 0.015897 0.01225 0.029533 0 0.038748 0.035233 0.038962 0.046422 0.045996 0.068165 -2.9177 -0.0012598 -0.0036304 0.00017504 -0.0088966 -0.037908 -0.032228 -0.023344 -0.059026 -0.026708 0 -0.13962 0 0.00023726 -0.00069743 -0.00085661 0.00044646 -1.7176 0.05309 0.031205 0.036842 0.029117 0.038893 0.048324 0.035782 0.067858 0.08522 -0.11413 -0.32681 -0.13587 -0.25524 -0.19868 0.0030189 -0.23335 -0.14875 -0.23326 -0.19134 -0.39003 -0.31011 -0.15629
1.6563 0.012962 0.013962 0.011028 0.031715 0 0.044244 0.034937 0.039834 0.04891 0.049522 0.072727 -2.8349 0.0027023 -0.0014135 0.0025494 -0.006168 -0.033466 -0.031488 -0.017194 -0.052468 -0.028183 0 -0.13678 0 0.00073284 -0.00023019 -0.00024925 0.00097487 -1.7671 0.057967 0.032657 0.041813 0.033863 0.041238 0.050449 0.046312 0.064108 0.072387 -0.11049 -0.31217 -0.11935 -0.2463 -0.1783 0.034061 -0.2166 -0.13227 -0.21164 -0.16597 -0.36066 -0.29502 -0.15283
1.6602 0.0093274 0.013346 0.011674 0.021811 0 0.030827 0.033853 0.038418 0.050992 0.044797 0.08179 -2.7692 0.0038297 0.0012951 0.0025932 -0.0053413 -0.028611 -0.026325 -0.01568 -0.051393 -0.028771 0 -0.13154 0 0.0010678 -7.0803e-06 0.00051527 0.00098219 -1.7043 0.065116 0.020747 0.030331 0.035534 0.039123 0.051765 0.044764 0.063236 0.068045 -0.10341 -0.28799 -0.099764 -0.23156 -0.15243 0.065729 -0.19106 -0.10625 -0.18011 -0.12903 -0.31644 -0.26882 -0.14019
1.6641 0.0081209 0.012338 0.011774 0.0062311 0 0.0066496 0.029997 0.032548 0.04878 0.033422 0.086088 -2.7071 0.0015788 0.0019582 0.00029958 -0.0064258 -0.027075 -0.019602 -0.018623 -0.058022 -0.02865 0 -0.12104 0 0.0011223 1.6766e-05 0.00087645 0.00053227 -1.4776 0.067433 0.0035913 0.0095207 0.031561 0.03104 0.048136 0.034703 0.061452 0.068478 -0.096332 -0.26381 -0.080174 -0.21683 -0.12656 0.097398 -0.16551 -0.080221 -0.14858 -0.092099 -0.27223 -0.24262 -0.12119
1.668 0.0084779 0.010183 0.010312 -0.0040168 0 -0.012296 0.02234 0.022536 0.039064 0.019817 0.074258 -2.6259 -0.001105 8.2646e-05 -0.0020048 -0.0081964 -0.029035 -0.015028 -0.021824 -0.066087 -0.027529 0 -0.099222 0 0.001042 -6.1494e-05 0.00052709 8.8136e-05 -1.1052 0.057999 -0.0067983 -0.0070498 0.024366 0.019192 0.036934 0.023695 0.052492 0.063474 -0.086823 -0.23185 -0.0609 -0.19647 -0.09816 0.12103 -0.13633 -0.051593 -0.11297 -0.048616 -0.21895 -0.20576 -0.09782
1.6719 0.0088813 0.0076449 0.0085511 -0.0020163 0 -0.013913 0.012094 0.011475 0.022525 0.0085111 0.041967 -2.5165 -0.0010019 -0.0026758 -0.0018502 -0.0099366 -0.030838 -0.014595 -0.020976 -0.065582 -0.025144 0 -0.062935 0 0.00097979 -0.00024872 -0.00027268 3.8822e-05 -0.66635 0.035834 -0.0036646 -0.0089413 0.017625 0.0080776 0.019578 0.016542 0.033177 0.045015 -0.076859 -0.19845 -0.041686 -0.17506 -0.069287 0.14315 -0.10648 -0.022478 -0.076596 -0.0039094 -0.16398 -0.16691 -0.069872
1.6758 0.0083842 0.0061764 0.0084906 0.0096728 0 0.0012923 0.0019473 0.0027247 0.0035654 0.0017155 -0.0028164 -2.3958 0.001942 -0.0041863 0.00085843 -0.011577 -0.028424 -0.017436 -0.015238 -0.051507 -0.022063 0 -0.01674 0 0.00089033 -0.00059198 -0.00087713 0.00034211 -0.24847 0.007047 0.0098298 0.0036266 0.01207 0.00085589 0.00087769 0.012651 0.0063549 0.013227 -0.067762 -0.16566 -0.024403 -0.15358 -0.042093 0.1604 -0.078897 0.0029904 -0.042805 0.038664 -0.11132 -0.12796 -0.035979
1.6797 0.0072522 0.0064325 0.010403 0.021024 0 0.020807 -0.0059333 -0.00286 -0.012698 -0.0015846 -0.043292 -2.2919 0.004597 -0.0034606 0.003603 -0.012411 -0.020995 -0.020794 -0.0071773 -0.028388 -0.019514 0 0.02843 0 0.00059893 -0.0010059 -0.00079472 0.00063796 0.10462 -0.019158 0.023192 0.019711 0.0055162 -0.0032264 -0.014111 0.0086637 -0.020807 -0.023968 -0.060867 -0.13447 -0.012036 -0.13192 -0.019173 0.16525 -0.057119 0.019178 -0.015582 0.075807 -0.064539 -0.088772 0.0036665
1.6836 0.0062698 0.0074984 0.012056 0.022241 0 0.029449 -0.011042 -0.0070106 -0.023182 -0.0045134 -0.0646 -2.2164 0.0039611 -0.00093164 0.0037041 -0.010679 -0.011512 -0.02209 0.0002984 -0.0064939 -0.018246 0 0.062121 0 4.4828e-05 -0.0012525 -0.00010197 0.00065459 0.40034 -0.036121 0.026028 0.025668 -0.0034481 -0.007716 -0.023038 0.0023808 -0.041404 -0.056072 -0.053973 -0.10327 0.00033151 -0.11026 0.0037476 0.1701 -0.035341 0.035365 0.011641 0.11295 -0.017758 -0.04958 0.045586
1.6875 0.0054607 0.007531 0.010578 0.010999 0 0.020405 -0.0139 -0.011512 -0.027407 -0.0097555 -0.063991 -2.1535 0.00026745 0.0022321 0.0010765 -0.0052961 -0.0039234 -0.020486 0.0065096 0.0063713 -0.017778 0 0.080967 0 -0.00058638 -0.0011496 0.0006374 0.00043197 0.66085 -0.042794 0.015015 0.01564 -0.012812 -0.015049 -0.026932 -0.0060097 -0.052485 -0.075666 -0.053354 -0.080973 0.0047656 -0.09346 0.016836 0.1617 -0.024998 0.035125 0.025678 0.13594 0.01257 -0.019175 0.083944
1.6914 0.003761 0.005198 0.0051513 -0.0063149 0 -0.00029675 -0.014908 -0.01608 -0.026693 -0.01728 -0.051976 -2.0763 -0.0032479 0.0046847 -0.001537 0.002018 -2.5767e-05 -0.016997 0.012572 0.0098733 -0.017046 0 0.089275 0 -0.00098883 -0.00078439 0.00085868 0.00015294 0.88354 -0.042766 -0.0041107 -0.0038339 -0.018764 -0.023741 -0.028615 -0.015361 -0.055365 -0.080976 -0.055155 -0.06211 0.00614 -0.078534 0.026132 0.14818 -0.019066 0.028548 0.03463 0.15347 0.036551 0.0078424 0.11309
1.6953 0.0001861 0.0006422 -0.002151 -0.019897 0 -0.01899 -0.014305 -0.019053 -0.023541 -0.02415 -0.04314 -1.9745 -0.0035164 0.0050637 -0.0011806 0.0070995 0.0012846 -0.013428 0.018979 0.0092102 -0.015729 0 0.093342 0 -0.0009905 -0.00046643 0.00044702 -0.00014137 1.0374 -0.040864 -0.020578 -0.019239 -0.019698 -0.029607 -0.030439 -0.024717 -0.053166 -0.074811 -0.058591 -0.045808 0.0058132 -0.065353 0.032865 0.13266 -0.015542 0.018679 0.040641 0.16727 0.056277 0.031852 0.12934
1.6992 -0.004741 -0.0047275 -0.0081997 -0.02371 0 -0.024896 -0.013055 -0.019833 -0.02117 -0.026802 -0.044278 -1.8639 -0.00048578 0.002439 0.002407 0.0066765 0.002266 -0.01109 0.024257 0.0094076 -0.014648 0 0.095078 0 -0.00068331 -0.00042557 -0.00021775 -0.00056016 1.0928 -0.040021 -0.025833 -0.021265 -0.017934 -0.029783 -0.032928 -0.032717 -0.048164 -0.061751 -0.070534 -0.042836 -0.0033641 -0.061255 0.026268 0.10667 -0.024552 -0.0083217 0.031355 0.16173 0.053862 0.040215 0.13098
1.7031 -0.0090038 -0.0092029 -0.011388 -0.018953 0 -0.017605 -0.012918 -0.019808 -0.022022 -0.024034 -0.049958 -1.7677 0.003027 -0.0026741 0.0064395 0.001612 0.004179 -0.010125 0.026207 0.011754 -0.014705 0 0.090882 0 -0.00031666 -0.00056264 -0.00060913 -0.0010886 1.0482 -0.040027 -0.019151 -0.012132 -0.017111 -0.025329 -0.034805 -0.036969 -0.040982 -0.045749 -0.082477 -0.039864 -0.012541 -0.057156 0.01967 0.080689 -0.033562 -0.035322 0.022068 0.15619 0.051448 0.048578 0.11785
1.707 -0.010731 -0.011599 -0.012407 -0.011772 0 -0.0060021 -0.01485 -0.020405 -0.025548 -0.01811 -0.048896 -1.6918 0.0040662 -0.0077477 0.0075643 -0.0034852 0.0066383 -0.0097035 0.024227 0.014781 -0.015642 0 0.076445 0 -7.5051e-05 -0.00053381 -0.00046518 -0.0014202 0.92549 -0.038275 -0.0077411 -0.0026897 -0.018113 -0.019674 -0.033967 -0.035422 -0.031535 -0.029197 -0.097715 -0.043701 -0.025066 -0.058836 0.006565 0.053085 -0.046186 -0.066365 0.0069144 0.14053 0.038113 0.047285 0.092023
1.7109 -0.0098004 -0.011496 -0.012694 -0.0078656 0 -0.00019816 -0.017266 -0.020622 -0.027583 -0.012813 -0.034781 -1.6206 0.002091 -0.0094134 0.0047269 -0.0043312 0.0085401 -0.0088764 0.02007 0.017113 -0.016228 0 0.052397 0 4.5415e-05 -0.0001118 5.8094e-05 -0.0011905 0.74395 -0.031839 -0.0011337 -0.0021586 -0.018002 -0.014743 -0.028713 -0.028711 -0.020245 -0.013365 -0.11514 -0.052062 -0.039815 -0.064357 -0.010864 0.024403 -0.061212 -0.10009 -0.012138 0.11814 0.017522 0.039576 0.059028
1.7148 -0.0077235 -0.0091551 -0.012482 -0.0084799 0 -0.0034707 -0.016583 -0.017425 -0.023103 -0.010046 -0.011774 -1.5369 -0.00091193 -0.0060651 -0.00018687 -0.00087627 0.0092588 -0.0074843 0.016319 0.018479 -0.015756 0 0.025187 0 0.00015987 0.00053431 0.00055316 -0.0004082 0.50691 -0.019799 -0.0038462 -0.010068 -0.013164 -0.0091835 -0.018716 -0.020199 -0.0083787 0.00055506 -0.13241 -0.060491 -0.0545 -0.070007 -0.028301 -0.0040256 -0.075994 -0.13337 -0.031108 0.095568 -0.0032061 0.031615 0.027331
1.7188 -0.0060015 -0.0054664 -0.010625 -0.010411 0 -0.010594 -0.010261 -0.0091114 -0.010656 -0.0080967 0.0094967 -1.4413 -0.0025366 0.00034266 -0.0041922 0.0028171 0.0090031 -0.0064534 0.014326 0.018506 -0.015095 0 0.002443 0 0.00031186 0.00094011 0.00066914 0.00041804 0.21782 -0.0044479 -0.011932 -0.017493 -0.0033228 -0.00079832 -0.005433 -0.012724 0.0024042 0.010848 -0.14603 -0.070526 -0.067683 -0.078712 -0.045908 -0.026447 -0.084981 -0.156 -0.048097 0.068718 -0.027212 0.017677 0.0047793
1.7227 -0.0047935 -0.0017883 -0.0062848 -0.0092426 0 -0.013198 0.00036471 0.0020005 0.0056816 -0.0033636 0.020797 -1.3492 -0.0021244 0.0053831 -0.0055267 0.0025878 0.0083303 -0.0071026 0.01365 0.015969 -0.015879 0 -0.012627 0 0.00037979 0.00075571 0.00033516 0.00067465 -0.09432 0.0097277 -0.016355 -0.015753 0.0076961 0.0095837 0.0082205 -0.005402 0.010658 0.015985 -0.15964 -0.080562 -0.080865 -0.087417 -0.063515 -0.048868 -0.093969 -0.17864 -0.065086 0.041868 -0.051218 0.0037379 -0.0059929
1.7266 -0.0032509 0.0006209 -0.00046088 -0.0030303 0 -0.0070937 0.010475 0.010952 0.019102 0.0058018 0.021942 -1.2703 -0.0010566 0.0056443 -0.0044442 -0.0019344 0.0075416 -0.0098622 0.013136 0.010198 -0.018555 0 -0.022669 0 0.00018737 8.129e-05 -0.00021815 0.00020061 -0.37407 0.019021 -0.010708 -0.0040896 0.015083 0.017459 0.018888 0.0052077 0.015653 0.016444 -0.16685 -0.087119 -0.090508 -0.09343 -0.075827 -0.066126 -0.095868 -0.19002 -0.076899 0.018807 -0.070629 -0.0077146 -0.0093503
1.7305 -0.00088357 0.0014266 0.0044813 0.0060974 0 0.0044789 0.015334 0.014529 0.025232 0.016654 0.019351 -1.1952 -0.0011229 0.0015953 -0.0023306 -0.0072815 0.0065419 -0.013486 0.012127 0.0029713 -0.021462 0 -0.032549 0 -0.00026434 -0.00059563 -0.00061998 -0.0005645 -0.57049 0.023224 0.0030542 0.010296 0.016799 0.018495 0.024163 0.019948 0.017879 0.015896 -0.16712 -0.089907 -0.096314 -0.096526 -0.082401 -0.07779 -0.090085 -0.1892 -0.083102 -0.00014768 -0.085059 -0.016472 -0.013568
1.7344 0.001799 0.0015539 0.0069018 0.013307 0 0.013827 0.013842 0.014058 0.024858 0.023549 0.020167 -1.1069 -0.0026327 -0.0028961 -0.00048804 -0.0096567 0.0051779 -0.015668 0.010639 -0.0020346 -0.02214 0 -0.044419 0 -0.00067525 -0.00081175 -0.00059739 -0.001004 -0.67086 0.025571 0.015904 0.018786 0.014471 0.013054 0.02374 0.033592 0.019235 0.019692 -0.16738 -0.092695 -0.10212 -0.099621 -0.088975 -0.089453 -0.084302 -0.18839 -0.089305 -0.019102 -0.099489 -0.02523 -0.02488
1.7383 0.0040774 0.0025041 0.0074268 0.01446 0 0.01505 0.0089424 0.013596 0.02198 0.022483 0.027197 -1.0024 -0.0040575 -0.0040501 0.00032696 -0.0082924 0.0036597 -0.014811 0.0088932 -0.0024188 -0.019696 0 -0.055876 0 -0.00061588 -0.00051421 -0.000151 -0.00088987 -0.70374 0.029531 0.01922 0.017855 0.011123 0.006485 0.019692 0.038002 0.022157 0.03064 -0.15111 -0.086166 -0.099565 -0.091453 -0.080098 -0.091991 -0.064179 -0.16579 -0.08436 -0.02474 -0.10105 -0.02331 -0.043151
1.7422 0.0060862 0.0051111 0.0083049 0.0093774 0 0.0085024 0.0049614 0.015562 0.019788 0.01486 0.037625 -0.89871 -0.0035571 -0.0014655 -0.00022651 -0.0055379 0.0026177 -0.011485 0.0071764 0.00037581 -0.015846 0 -0.062315 0 8.6486e-05 -7.4959e-05 0.0004466 -0.00053152 -0.70997 0.035132 0.012161 0.01045 0.0085129 0.004564 0.015513 0.029936 0.027617 0.045215 -0.13339 -0.078822 -0.096277 -0.082298 -0.069866 -0.09373 -0.042798 -0.14129 -0.078439 -0.029211 -0.10148 -0.020454 -0.062198
1.7461 0.0086661 0.0088969 0.011218 0.0025628 0 0.0003801 0.0046661 0.018661 0.018743 0.0069955 0.045013 -0.81433 -0.00099807 0.0017447 -0.002071 -0.0041523 0.0026082 -0.0081927 0.0061062 0.0021965 -0.01358 0 -0.06084 0 0.0010779 6.7466e-05 0.00084255 -0.00040292 -0.71287 0.038381 0.0024955 0.0027242 0.0066616 0.0085866 0.014245 0.01561 0.033456 0.054297 -0.11037 -0.069595 -0.0908 -0.068533 -0.054802 -0.093437 -0.018512 -0.11255 -0.070315 -0.029088 -0.098993 -0.014272 -0.07397
1.75 0.012143 0.012681 0.015761 0.00039376 0 -0.0018658 0.0083833 0.020196 0.01797 0.0054003 0.042983 -0.74698 0.0014759 0.0018859 -0.0044786 -0.0048782 0.003374 -0.0074568 0.0064538 0.0001952 -0.014722 0 -0.052342 0 0.0016414 -0.00019514 0.0008555 -0.00067013 -0.71502 0.034666 0.00011061 2.8127e-05 0.0054555 0.01497 0.016653 0.0064291 0.035126 0.049231 -0.077876 -0.057009 -0.081415 -0.046538 -0.031109 -0.089519 0.010963 -0.076235 -0.05826 -0.020763 -0.091282 -0.0021538 -0.073224
1.7539 0.015696 0.015808 0.020039 0.0063632 0 0.0052153 0.014913 0.019713 0.017326 0.011602 0.029236 -0.67436 0.0010685 -0.0021593 -0.0062154 -0.0064906 0.0036012 -0.009852 0.0082152 -0.0043613 -0.018597 0 -0.040594 0 0.001253 -0.00056017 0.00058962 -0.001084 -0.71625 0.023239 0.0088139 0.0047589 0.0060249 0.019389 0.020716 0.009059 0.029107 0.028985 -0.045386 -0.044422 -0.07203 -0.024543 -0.0074162 -0.0856 0.040438 -0.039926 -0.046205 -0.012437 -0.083571 0.0099647 -0.059882
1.7578 0.018343 0.018688 0.022646 0.018025 0 0.018743 0.022444 0.019499 0.017341 0.020939 0.0081519 -0.57858 -0.0031288 -0.0082407 -0.0063452 -0.0075984 0.0017559 -0.013663 0.0099689 -0.0074158 -0.022772 0 -0.029754 0 7.6601e-05 -0.00060816 0.00031161 -0.0012735 -0.72475 0.0086274 0.023448 0.015774 0.010134 0.020822 0.022991 0.0193 0.016466 0.0022413 -0.0092179 -0.035514 -0.062501 0.002469 0.017878 -0.080799 0.066753 -0.008248 -0.036672 -0.00042938 -0.07892 0.021497 -0.038625
1.7617 0.02046 0.022104 0.023902 0.028543 0 0.03157 0.028721 0.021406 0.017585 0.026495 -0.010442 -0.46695 -0.0089954 -0.012872 -0.0050049 -0.0079096 -0.0023818 -0.016375 0.0097372 -0.0061604 -0.02492 0 -0.022424 0 -0.001092 -0.00019315 0.0001981 -0.0010829 -0.74768 -0.0024543 0.034503 0.02857 0.018143 0.021404 0.021087 0.02597 0.0031016 -0.017951 0.027878 -0.027533 -0.052935 0.030746 0.043577 -0.075776 0.092271 0.022262 -0.027777 0.012507 -0.075041 0.032881 -0.016876
1.7656 0.023749 0.026119 0.025196 0.03207 0 0.037279 0.031454 0.024077 0.016329 0.024909 -0.017117 -0.36476 -0.012869 -0.013731 -0.0032138 -0.00784 -0.006891 -0.016601 0.0069513 -0.0016585 -0.024204 0 -0.019307 0 -0.001455 0.00042328 0.00018545 -0.00063914 -0.77817 -0.0059616 0.035912 0.036892 0.027724 0.022954 0.015487 0.021256 -0.004153 -0.0229 0.063067 -0.022803 -0.044666 0.057874 0.066431 -0.071059 0.11429 0.048032 -0.021324 0.024216 -0.074582 0.041234 -0.0022411
1.7695 0.029254 0.029854 0.027299 0.028595 0 0.03466 0.029767 0.02434 0.012693 0.019092 -0.0098291 -0.28652 -0.012475 -0.010774 -0.00178 -0.0074681 -0.0088186 -0.014844 0.0034889 0.0022826 -0.021452 0 -0.020087 0 -0.00087418 0.00080421 6.2608e-05 -0.00018536 -0.80338 -0.0029194 0.029371 0.036467 0.034882 0.024645 0.009329 0.0077837 -0.0024842 -0.013352 0.09215 -0.028475 -0.040544 0.081325 0.080182 -0.06732 0.12511 0.058637 -0.02269 0.032003 -0.085063 0.039886 0.00012007
1.7734 0.035521 0.03238 0.02957 0.023911 0 0.028415 0.025589 0.021438 0.0088735 0.015561 0.0040834 -0.21738 -0.0086448 -0.0056976 -0.00049934 -0.0063504 -0.006751 -0.01277 0.0022929 0.0022707 -0.018434 0 -0.024548 0 6.0398e-05 0.00071437 -0.00028325 7.8692e-05 -0.83054 0.0024571 0.022134 0.028863 0.036711 0.024587 0.0063458 -0.0038822 0.0052705 0.0026627 0.12123 -0.034147 -0.036423 0.10478 0.093934 -0.063582 0.13592 0.069243 -0.024056 0.039789 -0.095545 0.038537 -0.010497
1.7773 0.039315 0.033676 0.030883 0.024545 0 0.025432 0.022972 0.019002 0.0092819 0.018833 0.013868 -0.12593 -0.0042475 -0.00074381 0.0013451 -0.0043208 -0.0026048 -0.011931 0.0045569 -0.0028851 -0.01687 0 -0.033112 0 0.0006232 0.00029999 -0.00070639 2.9191e-05 -0.89899 0.0068624 0.020898 0.021475 0.033683 0.023161 0.0086156 -0.0042776 0.013706 0.016506 0.13852 -0.050981 -0.037635 0.11785 0.093478 -0.060486 0.13371 0.063878 -0.033097 0.040071 -0.11733 0.023937 -0.030138
1.7813 0.038639 0.03452 0.031138 0.032104 0 0.029356 0.025127 0.021864 0.016751 0.027887 0.014862 0.0043477 -0.0014641 0.0023093 0.0036656 -0.0020517 -0.00059781 -0.01297 0.0082243 -0.01291 -0.017486 0 -0.046495 0 0.0006176 -7.7538e-05 -0.00088548 -0.00037165 -1.0545 0.010521 0.027095 0.022099 0.029537 0.023714 0.01578 0.0079686 0.019637 0.024242 0.1502 -0.073124 -0.041383 0.12598 0.086266 -0.057695 0.1253 0.050917 -0.045788 0.036783 -0.1445 0.0030324 -0.052464
1.7852 0.035004 0.035472 0.031581 0.042035 0 0.037729 0.031684 0.030803 0.029585 0.037583 0.012801 0.15881 -0.00014313 0.0028583 0.0050271 -0.00052667 -0.0038476 -0.015537 0.009464 -0.027322 -0.019491 0 -0.064742 0 0.00044963 -0.00018147 -0.00058156 -0.00098787 -1.3032 0.016395 0.036765 0.032047 0.028667 0.029228 0.025925 0.02662 0.024159 0.027269 0.15958 -0.09656 -0.045834 0.13177 0.07672 -0.0548 0.11502 0.036115 -0.059198 0.032311 -0.17267 -0.019803 -0.072354
1.7891 0.032313 0.036161 0.03345 0.047704 0 0.044119 0.038973 0.041032 0.042663 0.043363 0.018354 0.3073 0.0012369 0.0018208 0.0038005 -3.9505e-05 -0.011572 -0.018568 0.0058478 -0.04503 -0.020977 0 -0.086431 0 0.00057484 -8.9117e-05 0.0001521 -0.0014501 -1.5924 0.027137 0.044046 0.04439 0.032907 0.038536 0.036936 0.043693 0.030535 0.029671 0.15157 -0.12974 -0.055583 0.11984 0.049602 -0.051116 0.090672 0.0074446 -0.078018 0.018929 -0.20843 -0.057182 -0.088368
1.793 0.033165 0.035757 0.036405 0.045868 0 0.043509 0.04323 0.046466 0.051574 0.044672 0.036689 0.43429 0.003289 0.0011828 3.9509e-05 2.9044e-05 -0.019665 -0.020716 -0.0017453 -0.062887 -0.020369 0 -0.10882 0 0.00095195 -6.4635e-05 0.00098168 -0.0013147 -1.8413 0.042522 0.045104 0.049742 0.040157 0.046543 0.047113 0.054599 0.040527 0.035535 0.14356 -0.16291 -0.065332 0.10792 0.022485 -0.047432 0.066324 -0.021226 -0.096837 0.0055462 -0.2442 -0.094562 -0.10236
1.7969 0.036291 0.034056 0.038518 0.038781 0 0.036438 0.043593 0.045422 0.055574 0.044251 0.062008 0.55132 0.0047718 0.0025583 -0.0039291 0.00036266 -0.024303 -0.021064 -0.010134 -0.075879 -0.017961 0 -0.12901 0 0.0011154 -0.0002592 0.0015123 -0.00041679 -1.9987 0.059172 0.040032 0.044599 0.045952 0.048723 0.055051 0.059037 0.052871 0.047491 0.12735 -0.196 -0.075679 0.086673 -0.0096553 -0.042454 0.038075 -0.050632 -0.11448 -0.0095059 -0.27646 -0.13418 -0.11688
1.8008 0.037798 0.031862 0.038004 0.03168 0 0.028418 0.042016 0.0418 0.056716 0.044649 0.082307 0.68044 0.0040233 0.005667 -0.0051266 0.00081147 -0.025196 -0.019916 -0.016523 -0.080123 -0.015992 0 -0.14513 0 0.00077345 -0.00054504 0.0015459 0.00089541 -2.0711 0.072413 0.032359 0.034292 0.046765 0.045345 0.059627 0.058975 0.064736 0.065479 0.1046 -0.22902 -0.086503 0.058002 -0.045793 -0.036446 0.0067209 -0.080625 -0.1312 -0.025887 -0.30595 -0.17558 -0.13276
1.8047 0.035018 0.030167 0.034927 0.028547 0 0.025264 0.04062 0.040644 0.056777 0.045813 0.089546 0.82907 0.001046 0.0082696 -0.0024492 0.00050892 -0.02533 -0.018892 -0.020274 -0.076299 -0.016783 0 -0.1564 0 0.00022497 -0.00064814 0.0011964 0.0019361 -2.0981 0.078806 0.02691 0.027706 0.042433 0.041006 0.060553 0.056781 0.073894 0.085425 0.081857 -0.26203 -0.097327 0.029332 -0.081931 -0.030437 -0.024633 -0.11062 -0.14791 -0.042268 -0.33543 -0.21697 -0.14856
1.8086 0.029024 0.029053 0.03107 0.029795 0 0.028434 0.039617 0.042996 0.055656 0.045926 0.085434 0.98448 -0.0022475 0.0080487 0.0022584 -0.0011624 -0.027557 -0.019787 -0.022523 -0.069834 -0.020484 0 -0.16206 0 7.7073e-05 -0.00044322 0.00078694 0.0021808 -2.1015 0.077801 0.026988 0.028989 0.035865 0.039956 0.058861 0.05444 0.079211 0.099683 0.05317 -0.28357 -0.10409 -0.0064431 -0.11215 -0.022459 -0.052972 -0.12899 -0.15593 -0.052569 -0.34451 -0.24639 -0.1615
1.8125 0.023365 0.027614 0.02808 0.032936 0 0.034168 0.037921 0.045346 0.052584 0.04394 0.07788 1.1321 -0.0039743 0.0048881 0.0056633 -0.003889 -0.031614 -0.022884 -0.024619 -0.066961 -0.02473 0 -0.1605 0 0.00054224 -0.00011523 0.00059801 0.0016515 -2.0611 0.071652 0.032048 0.034268 0.030475 0.042097 0.056354 0.052821 0.079703 0.10088 0.024462 -0.30507 -0.11085 -0.042244 -0.14234 -0.014473 -0.081299 -0.14732 -0.16391 -0.062848 -0.35352 -0.27576 -0.16838
1.8164 0.020541 0.02501 0.025845 0.034629 0 0.036708 0.035226 0.043702 0.047937 0.040618 0.072573 1.2754 -0.0041637 0.001228 0.0056423 -0.006745 -0.034659 -0.026366 -0.027097 -0.069915 -0.026844 0 -0.14983 0 0.0011124 -2.927e-05 0.00063827 0.00083059 -1.9357 0.063658 0.037457 0.036053 0.027716 0.043564 0.054088 0.050712 0.074215 0.087261 -0.0034104 -0.31895 -0.11474 -0.07631 -0.16518 -0.0066235 -0.10537 -0.15829 -0.16738 -0.067868 -0.35094 -0.29485 -0.16583
1.8203 0.01992 0.021417 0.022858 0.032331 0 0.032651 0.032634 0.037452 0.04297 0.037019 0.068213 1.4343 -0.0043834 -0.00012444 0.002809 -0.0090312 -0.03462 -0.027752 -0.029689 -0.075556 -0.026495 0 -0.12972 0 0.0010296 -0.00043699 0.00061617 0.00019943 -1.7034 0.055744 0.037285 0.030406 0.026642 0.040848 0.051178 0.045128 0.062637 0.064626 -0.030202 -0.323 -0.11492 -0.10813 -0.17848 0.0010512 -0.12394 -0.15973 -0.165 -0.066081 -0.33335 -0.30062 -0.15067
1.8242 0.018965 0.017784 0.01812 0.02526 0 0.023054 0.030918 0.029061 0.037798 0.032601 0.059192 1.6235 -0.0055776 0.0013094 -0.00035093 -0.010667 -0.032664 -0.026224 -0.031623 -0.078434 -0.025994 0 -0.10249 0 9.4675e-05 -0.001289 0.00017444 -0.00014264 -1.3777 0.047064 0.028805 0.019921 0.025386 0.03386 0.045206 0.033837 0.047021 0.042225 -0.056994 -0.32704 -0.11511 -0.13995 -0.19179 0.0087259 -0.14251 -0.16116 -0.16262 -0.064295 -0.31577 -0.3064 -0.12153
1.8281 0.016052 0.014719 0.012445 0.014981 0 0.012278 0.028647 0.020768 0.030456 0.02557 0.041827 1.8361 -0.0067538 0.0032515 -0.0017145 -0.011847 -0.031953 -0.023484 -0.031637 -0.075134 -0.027733 0 -0.071922 0 -0.001053 -0.00229 -0.00075793 -0.00042883 -0.99217 0.034867 0.015215 0.010463 0.022675 0.025042 0.034105 0.018227 0.030642 0.025624 -0.078873 -0.31757 -0.11088 -0.16174 -0.1893 0.01324 -0.1514 -0.15129 -0.15445 -0.052416 -0.27949 -0.29056 -0.080738
1.832 0.011763 0.011847 0.0076493 0.00516 0 0.0049209 0.022859 0.012585 0.018712 0.015281 0.017796 2.0471 -0.0061747 0.0030559 -0.001012 -0.012564 -0.033929 -0.021994 -0.028153 -0.065988 -0.031371 0 -0.04076 0 -0.0015081 -0.0030913 -0.0017878 -0.00084645 -0.5761 0.017238 0.003678 0.0057997 0.018049 0.016204 0.018027 0.0031632 0.015475 0.01324 -0.10005 -0.30619 -0.10602 -0.1821 -0.18456 0.017305 -0.15892 -0.1398 -0.14544 -0.039102 -0.24054 -0.27164 -0.034882
1.8359 0.0076336 0.0083984 0.0045349 -0.0004189 0 0.002973 0.012057 0.0036495 0.002905 0.0037384 -0.0074599 2.2349 -0.0036645 0.0004966 0.00056712 -0.012581 -0.036084 -0.0222 -0.02023 -0.053347 -0.033878 0 -0.0093527 0 -0.00094712 -0.0034272 -0.0022634 -0.0012516 -0.15154 -0.0044142 -0.00039222 0.0052476 0.011255 0.0070135 -0.00032327 -0.0068519 0.00088943 -0.00017628 -0.11966 -0.29254 -0.10104 -0.19845 -0.17685 0.019324 -0.16397 -0.12719 -0.13639 -0.024298 -0.19931 -0.24804 0.007546
1.8398 0.0042488 0.0042759 0.0019915 -0.00086412 0 0.004655 -0.0015988 -0.0053727 -0.013414 -0.0059107 -0.028477 2.3966 -0.0011733 -0.0019644 0.001898 -0.011708 -0.033786 -0.021663 -0.0087804 -0.039026 -0.032568 0 0.022879 0 0.00011079 -0.003139 -0.0017621 -0.0012747 0.25409 -0.025346 0.0019625 0.005438 0.0022592 -0.0033366 -0.017048 -0.01172 -0.014691 -0.016925 -0.13585 -0.27398 -0.09578 -0.20609 -0.16266 0.016893 -0.16368 -0.11217 -0.12722 -0.0062579 -0.15309 -0.21428 0.040051
1.8438 0.00095462 0.00025841 -0.0016416 0.00048017 0 0.0054584 -0.013454 -0.012292 -0.025893 -0.012426 -0.04209 2.5455 -0.00072426 -0.0017375 0.0029003 -0.0098709 -0.024594 -0.017302 0.0033199 -0.023768 -0.02801 0 0.054624 0 0.00085379 -0.0021958 -0.00047072 -0.00070599 0.60399 -0.040245 0.00405 0.003348 -0.0078275 -0.013733 -0.029029 -0.015577 -0.03083 -0.033662 -0.15204 -0.25541 -0.090521 -0.21372 -0.14847 0.014461 -0.16339 -0.097143 -0.11805 0.011783 -0.10688 -0.18052 0.06099
1.8477 -0.0028229 -0.0029421 -0.0064594 -0.0014979 0 0.0010554 -0.019944 -0.015901 -0.032462 -0.017488 -0.047794 2.697 -0.0020617 0.0011805 0.0041124 -0.0069502 -0.010864 -0.0087601 0.012824 -0.0087149 -0.023635 0 0.081684 0 0.00092565 -0.00078784 0.00089924 0.00022552 0.86877 -0.046636 -0.00041786 -0.0021378 -0.016359 -0.021287 -0.035218 -0.022125 -0.044354 -0.045303 -0.16622 -0.23868 -0.088843 -0.21462 -0.1366 0.0062568 -0.16083 -0.085816 -0.11266 0.026296 -0.067232 -0.14725 0.07341
1.8516 -0.0066475 -0.0056446 -0.010637 -0.0088835 0 -0.0093745 -0.021168 -0.017688 -0.034147 -0.023265 -0.047593 2.8587 -0.0028646 0.0041635 0.0055568 -0.002863 0.0018327 0.00051486 0.018213 0.003566 -0.022325 0 0.099364 0 0.00062122 0.00061514 0.0016297 0.00095161 1.0464 -0.046198 -0.01138 -0.010213 -0.020661 -0.024136 -0.036702 -0.030157 -0.052024 -0.050833 -0.17975 -0.22256 -0.088329 -0.21331 -0.12548 -0.0038254 -0.15753 -0.075693 -0.1085 0.039663 -0.029726 -0.11414 0.082316
1.8555 -0.0098288 -0.008985 -0.012475 -0.018199 0 -0.021811 -0.020203 -0.020366 -0.033384 -0.029245 -0.045545 3.0299 -0.0014571 0.0045643 0.0062837 0.0019285 0.0089408 0.0057552 0.020382 0.010296 -0.023544 0 0.10617 0 0.00043272 0.0014311 0.0015121 0.00096932 1.1606 -0.043055 -0.022241 -0.018492 -0.020573 -0.023707 -0.035782 -0.034181 -0.053764 -0.054242 -0.19289 -0.20805 -0.089261 -0.21124 -0.11657 -0.015117 -0.15426 -0.066998 -0.10549 0.050773 0.0040906 -0.083669 0.091443
1.8594 -0.012801 -0.01372 -0.012655 -0.0233 0 -0.029795 -0.020248 -0.024803 -0.032052 -0.032311 -0.045724 3.207 0.0010892 0.0022067 0.0051969 0.0061139 0.0099131 0.0047436 0.021372 0.010953 -0.024091 0 0.10507 0 0.00052124 0.001355 0.00091332 0.00022036 1.2382 -0.040633 -0.025888 -0.023717 -0.019306 -0.023681 -0.034621 -0.029953 -0.052583 -0.059318 -0.20445 -0.20027 -0.096195 -0.20597 -0.11682 -0.031429 -0.1511 -0.064232 -0.10722 0.052514 0.022595 -0.064155 0.10143
1.8633 -0.0171 -0.019429 -0.01404 -0.021523 0 -0.029478 -0.022523 -0.029088 -0.031025 -0.030441 -0.048764 3.3851 0.0020262 -0.00074092 0.0023592 0.0081603 0.0076255 -0.00046901 0.022558 0.0082701 -0.021701 0 0.10073 0 0.00065785 0.000665 0.00036321 -0.00084949 1.2887 -0.039618 -0.021471 -0.023705 -0.021034 -0.026542 -0.034106 -0.019515 -0.050978 -0.064137 -0.21601 -0.1925 -0.10313 -0.2007 -0.11708 -0.047742 -0.14795 -0.061467 -0.10894 0.054256 0.0411 -0.044641 0.10991
1.8672 -0.023635 -0.025022 -0.018927 -0.01703 0 -0.023332 -0.026393 -0.030913 -0.03075 -0.025963 -0.050166 3.5581 7.5681e-05 -0.0021452 -0.00062029 0.007552 0.0054075 -0.0054204 0.024075 0.0063342 -0.017644 0 0.095472 0 0.0005785 9.3949e-05 8.3388e-05 -0.0015943 1.3091 -0.03829 -0.015568 -0.019867 -0.027007 -0.031323 -0.033553 -0.010562 -0.04781 -0.061755 -0.22472 -0.18979 -0.11391 -0.19437 -0.12372 -0.065363 -0.14484 -0.060592 -0.11194 0.048066 0.047326 -0.036233 0.113
1.8711 -0.031243 -0.02991 -0.026609 -0.017453 0 -0.01878 -0.030638 -0.030411 -0.031347 -0.024192 -0.043423 3.7206 -0.0029931 -0.0018866 -0.0017089 0.0053508 0.0047099 -0.0067737 0.025638 0.0073104 -0.015451 0 0.087968 0 0.00027122 0.00026487 -9.7722e-05 -0.0016173 1.3023 -0.034523 -0.016533 -0.017488 -0.034026 -0.034881 -0.031559 -0.010444 -0.039573 -0.04701 -0.23178 -0.19002 -0.12691 -0.18745 -0.13406 -0.083741 -0.14175 -0.060812 -0.11567 0.037291 0.046455 -0.034244 0.10753
1.875 -0.037484 -0.034423 -0.033959 -0.026614 0 -0.022181 -0.034136 -0.029988 -0.032055 -0.028214 -0.026469 3.8726 -0.0042965 -0.0014684 -0.00021137 0.003255 0.0051044 -0.0044152 0.027329 0.0098409 -0.017001 0 0.076133 0 -9.1146e-05 0.0011379 -0.00042 -0.0010446 1.2856 -0.027733 -0.027093 -0.021999 -0.037229 -0.03522 -0.027515 -0.020243 -0.025183 -0.02272 -0.23819 -0.19044 -0.13999 -0.18028 -0.1444 -0.10182 -0.13848 -0.060688 -0.1191 0.025992 0.044774 -0.03309 0.0932
1.8789 -0.041061 -0.039049 -0.038556 -0.040425 0 -0.033243 -0.035774 -0.031339 -0.031351 -0.035255 -0.0054444 4.0203 -0.0031263 -0.0019965 0.002435 0.0019977 0.0056963 -0.00077318 0.029258 0.010687 -0.020023 0 0.061182 0 -0.00037949 0.0019897 -0.00085219 -0.00041877 1.2798 -0.019568 -0.041864 -0.033715 -0.03479 -0.033342 -0.02255 -0.034155 -0.009146 0.00098292 -0.23626 -0.19331 -0.15417 -0.17005 -0.15468 -0.11606 -0.13285 -0.056229 -0.11858 0.0080606 0.032835 -0.042492 0.073674
1.8828 -0.043192 -0.043524 -0.041 -0.050299 0 -0.045106 -0.034725 -0.033361 -0.028426 -0.03897 0.00875 4.1696 -0.0017383 -0.0029301 0.0036936 0.00084968 0.006024 0.0013849 0.030761 0.0081768 -0.019674 0 0.048515 0 -0.0005652 0.0020037 -0.0011104 -0.00027522 1.2946 -0.013165 -0.051904 -0.046387 -0.029949 -0.03189 -0.018987 -0.04436 0.00079736 0.013635 -0.23433 -0.19618 -0.16834 -0.15983 -0.16496 -0.13031 -0.12723 -0.05177 -0.11807 -0.0098706 0.020895 -0.051894 0.055649
1.8867 -0.046235 -0.047037 -0.043924 -0.050982 0 -0.0504 -0.031536 -0.03366 -0.024628 -0.035831 0.0087728 4.3184 -0.0026163 -0.0029027 0.002032 -0.0011222 0.00581 0.0006295 0.030606 0.004364 -0.012695 0 0.044305 0 -0.00059537 0.00097895 -0.00098567 -0.00071971 1.3334 -0.011533 -0.05214 -0.052091 -0.028225 -0.032359 -0.018706 -0.046926 -0.00022514 0.011342 -0.22613 -0.19712 -0.1801 -0.14609 -0.16884 -0.13912 -0.11889 -0.042125 -0.1129 -0.027187 0.0090768 -0.061288 0.04605
1.8906 -0.050974 -0.04936 -0.048849 -0.045278 0 -0.047823 -0.028789 -0.031986 -0.022982 -0.029163 -0.003529 4.4585 -0.0053561 -0.0014918 -0.0016941 -0.0034508 0.0046086 -0.0027608 0.028473 0.0039436 -0.00011296 0 0.051102 0 -0.00036774 -0.00047133 -0.00058925 -0.0013534 1.4107 -0.015889 -0.045283 -0.048585 -0.032457 -0.03399 -0.0219 -0.044009 -0.010232 -0.0019079 -0.21199 -0.19622 -0.18958 -0.12899 -0.16664 -0.14275 -0.10798 -0.027554 -0.1033 -0.04392 -0.002627 -0.070675 0.048963
1.8945 -0.055621 -0.051452 -0.054462 -0.04122 0 -0.04318 -0.029899 -0.031481 -0.025883 -0.026491 -0.019448 4.5841 -0.0068908 0.00016488 -0.0048347 -0.0042861 0.0023905 -0.0071225 0.026107 0.010838 0.013972 0 0.066746 0 7.5016e-05 -0.0014042 -0.00023367 -0.0016207 1.5564 -0.024915 -0.039243 -0.041946 -0.040523 -0.035363 -0.027388 -0.041311 -0.022451 -0.018361 -0.19784 -0.19531 -0.19905 -0.11189 -0.16443 -0.14638 -0.09706 -0.012983 -0.093694 -0.060653 -0.014331 -0.080061 0.064291
1.8984 -0.057806 -0.05461 -0.058284 -0.044726 0 -0.044011 -0.03662 -0.036002 -0.033305 -0.032752 -0.031229 4.6984 -0.0049504 0.00057388 -0.0050665 -0.0021895 0.0005716 -0.0098364 0.026508 0.025317 0.025998 0 0.087408 0 0.0004044 -0.0012744 -9.4072e-05 -0.0012802 1.7937 -0.035614 -0.040728 -0.041375 -0.047847 -0.036718 -0.034015 -0.043515 -0.031357 -0.031659 -0.17315 -0.18763 -0.20048 -0.086562 -0.14422 -0.13592 -0.08064 0.010439 -0.075154 -0.06997 -0.018519 -0.080789 0.088756
1.9023 -0.05743 -0.058999 -0.059749 -0.054851 0 -0.052958 -0.047532 -0.0463 -0.043381 -0.046113 -0.037876 4.8087 -0.00080612 -0.00048924 -0.0022365 0.0023254 0.0019641 -0.0081182 0.031581 0.043983 0.035336 0 0.11135 0 0.00023268 -0.00027589 -4.2038e-05 -0.00057205 2.1121 -0.045443 -0.050482 -0.050816 -0.052003 -0.040303 -0.041631 -0.051264 -0.036905 -0.039549 -0.14793 -0.17961 -0.20151 -0.060824 -0.12311 -0.12475 -0.063946 0.034303 -0.056168 -0.078916 -0.022331 -0.081084 0.11805
1.9063 -0.057183 -0.063313 -0.061032 -0.065678 0 -0.065843 -0.059115 -0.059158 -0.054433 -0.060277 -0.044181 4.9147 0.0019575 -0.0017162 0.0016334 0.0074314 0.0090266 -0.00046357 0.040531 0.062457 0.043452 0 0.13941 0 -0.00043184 0.00093434 0.00016146 6.4761e-05 2.4673 -0.054185 -0.063553 -0.065398 -0.05477 -0.048278 -0.050713 -0.061408 -0.043383 -0.043922 -0.12081 -0.16941 -0.19939 -0.032841 -0.096333 -0.10805 -0.046064 0.058989 -0.035463 -0.084282 -0.022933 -0.077402 0.14839
1.9102 -0.060007 -0.066145 -0.064542 -0.07212 0 -0.075668 -0.068445 -0.070279 -0.065914 -0.070372 -0.055201 5.0064 0.0013403 -0.0015575 0.0040959 0.012208 0.02174 0.012032 0.050707 0.078382 0.05129 0 0.17207 0 -0.0010383 0.0017952 0.00054583 0.00042448 2.8129 -0.063819 -0.073596 -0.076033 -0.05983 -0.060287 -0.061308 -0.069703 -0.054753 -0.049483 -0.090754 -0.15583 -0.1924 -0.001376 -0.060763 -0.082765 -0.026343 0.084951 -0.012091 -0.084093 -0.018558 -0.067551 0.17702
1.9141 -0.066161 -0.067618 -0.06992 -0.073728 0 -0.078377 -0.074944 -0.077697 -0.077367 -0.076269 -0.071994 5.0763 -0.00095594 0.00037831 0.0041764 0.017793 0.037206 0.025921 0.060037 0.092257 0.057919 0 0.20643 0 -0.00095583 0.0021692 0.0008619 0.00067145 3.1321 -0.076215 -0.077353 -0.077527 -0.068731 -0.07313 -0.072621 -0.073839 -0.071198 -0.061417 -0.060698 -0.14226 -0.1854 0.030089 -0.025192 -0.057479 -0.0066206 0.11091 0.011281 -0.083904 -0.014183 -0.057701 0.20232
1.918 -0.072981 -0.069356 -0.07417 -0.073579 0 -0.075392 -0.079796 -0.082348 -0.087259 -0.080663 -0.091604 5.1321 -0.0016507 0.0031976 0.0028198 0.025826 0.051627 0.037589 0.068557 0.10566 0.061745 0 0.23698 0 -0.00014739 0.0022423 0.00085297 0.001063 3.4343 -0.090597 -0.076154 -0.072561 -0.079241 -0.082929 -0.083573 -0.074797 -0.089511 -0.082001 -0.034144 -0.12832 -0.17537 0.060148 0.011154 -0.026072 0.011491 0.13046 0.031466 -0.079512 -0.0078525 -0.045421 0.22428
1.9219 -0.077521 -0.072675 -0.074981 -0.074599 0 -0.071672 -0.084145 -0.085956 -0.093792 -0.085167 -0.10951 5.1928 0.00019095 0.0057488 0.0017258 0.03574 0.062987 0.045722 0.077568 0.11879 0.06268 0 0.25939 0 0.00068614 0.0022293 0.00056317 0.0016025 3.7226 -0.10331 -0.074105 -0.068466 -0.087497 -0.087932 -0.093416 -0.075832 -0.10584 -0.10782 -0.0082997 -0.11431 -0.16472 0.089922 0.047657 0.0065755 0.029275 0.14871 0.051005 -0.074269 -0.0011264 -0.032649 0.24464
1.9258 -0.079172 -0.076902 -0.073512 -0.077484 0 -0.071842 -0.088105 -0.089144 -0.096993 -0.089173 -0.1216 5.269 0.001991 0.0075712 0.0018515 0.044159 0.071982 0.051797 0.087567 0.12977 0.062676 0 0.27372 0 0.0007342 0.0022216 0.00033223 0.0020412 3.9726 -0.11043 -0.074941 -0.070693 -0.091482 -0.089607 -0.10158 -0.079966 -0.11773 -0.13059 0.014292 -0.10158 -0.15472 0.11689 0.080306 0.038125 0.045229 0.16294 0.067451 -0.069391 0.0043745 -0.021861 0.26567
1.9297 -0.079575 -0.079782 -0.07328 -0.081425 0 -0.077426 -0.091209 -0.091673 -0.099165 -0.092077 -0.12533 5.3461 0.00063982 0.0089055 0.0029277 0.047621 0.08036 0.058063 0.097266 0.13643 0.063964 0 0.28366 0 -0.00013316 0.0022493 0.0004714 0.0022325 4.1491 -0.11112 -0.07975 -0.079039 -0.092341 -0.091203 -0.10725 -0.0879 -0.12439 -0.14233 0.028138 -0.092313 -0.14642 0.13629 0.10259 0.066721 0.056257 0.16635 0.075578 -0.065497 0.0065806 -0.016405 0.28771
1.9336 -0.080264 -0.079689 -0.076191 -0.085457 0 -0.086135 -0.093168 -0.093651 -0.10242 -0.095077 -0.12143 5.394 -0.0037904 0.010095 0.0041418 0.046086 0.088411 0.065035 0.10466 0.13865 0.06687 0 0.29249 0 -0.0012487 0.0023675 0.0009603 0.0023963 4.2406 -0.10851 -0.086544 -0.088907 -0.092558 -0.094952 -0.10978 -0.097779 -0.12618 -0.14123 0.041983 -0.083044 -0.13812 0.1557 0.12487 0.095318 0.067284 0.16976 0.083705 -0.061603 0.0087868 -0.010949 0.30754
1.9375 -0.080929 -0.077369 -0.080159 -0.088361 0 -0.092812 -0.093836 -0.095532 -0.10577 -0.099509 -0.1151 5.396 -0.0078784 0.011224 0.0050145 0.04341 0.09421 0.071006 0.10881 0.13897 0.069566 0 0.29971 0 -0.0018309 0.0026046 0.0014725 0.0029226 4.2675 -0.10725 -0.091451 -0.094993 -0.093161 -0.10003 -0.10974 -0.1066 -0.12446 -0.13274 0.045132 -0.078573 -0.13462 0.16371 0.13123 0.11257 0.071769 0.16207 0.081386 -0.061736 0.0060588 -0.014897 0.31948
1.9414 -0.080245 -0.075359 -0.081229 -0.088028 0 -0.091891 -0.092809 -0.096834 -0.10559 -0.10367 -0.1137 5.3683 -0.0084304 0.01228 0.0055606 0.043948 0.095524 0.073958 0.11037 0.14059 0.070049 0 0.30144 0 -0.0017202 0.0028527 0.0016831 0.0038772 4.2495 -0.10951 -0.090843 -0.094041 -0.092814 -0.10289 -0.10907 -0.11179 -0.12114 -0.12437 0.043926 -0.076055 -0.13307 0.16709 0.1311 0.12521 0.073588 0.14986 0.074813 -0.063507 0.0013214 -0.022675 0.31878
1.9453 -0.07807 -0.075646 -0.07809 -0.082598 0 -0.081261 -0.089718 -0.095691 -0.09939 -0.10284 -0.12026 5.3479 -0.0057298 0.013351 0.0058222 0.048553 0.092583 0.073736 0.11063 0.14451 0.068249 0 0.29366 0 -0.0013865 0.0028989 0.0015375 0.0047779 4.1705 -0.11287 -0.083639 -0.085875 -0.089473 -0.099845 -0.10905 -0.11182 -0.11721 -0.119 0.040847 -0.074248 -0.13262 0.16804 0.12809 0.1344 0.074127 0.13613 0.066417 -0.066024 -0.003836 -0.032001 0.30473
1.9492 -0.076186 -0.077933 -0.073975 -0.073359 0 -0.065543 -0.085174 -0.090516 -0.088969 -0.093767 -0.12798 5.3584 -0.0028754 0.014468 0.0055686 0.054033 0.088801 0.072159 0.11023 0.14861 0.06609 0 0.27522 0 -0.0012751 0.0026244 0.0012415 0.0049718 3.9885 -0.11178 -0.072724 -0.07377 -0.082776 -0.090196 -0.10795 -0.10616 -0.11115 -0.11304 0.027174 -0.076461 -0.13832 0.15532 0.10876 0.12411 0.067424 0.11381 0.047704 -0.072755 -0.011371 -0.050087 0.28079
1.9531 -0.076511 -0.080178 -0.073624 -0.066025 0 -0.055155 -0.080956 -0.082131 -0.078967 -0.079272 -0.12306 5.3869 -0.002206 0.015352 0.0046128 0.056526 0.088351 0.071097 0.109 0.14945 0.065466 0 0.24809 0 -0.0013063 0.0021639 0.0010435 0.0042803 3.688 -0.10143 -0.06422 -0.064051 -0.074805 -0.077336 -0.1014 -0.095708 -0.099505 -0.10077 0.013502 -0.078673 -0.14403 0.1426 0.089422 0.11381 0.060721 0.091489 0.02899 -0.079486 -0.018905 -0.068172 0.25205
1.957 -0.078776 -0.080683 -0.078384 -0.067371 0 -0.059607 -0.078613 -0.073675 -0.072147 -0.067113 -0.096123 5.3959 -0.0030698 0.015573 0.0033131 0.055206 0.092505 0.070725 0.10665 0.14521 0.066348 0 0.21576 0 -0.0011102 0.0018156 0.0010474 0.0032358 3.3219 -0.081335 -0.064104 -0.063391 -0.068597 -0.066765 -0.086457 -0.083344 -0.0802 -0.080202 -0.0038685 -0.081289 -0.15194 0.12325 0.065884 0.091151 0.050632 0.068074 0.0072688 -0.086013 -0.023443 -0.086255 0.22247
1.9609 -0.080475 -0.079542 -0.084642 -0.078909 0 -0.078965 -0.077742 -0.067998 -0.066853 -0.063233 -0.053078 5.3585 -0.0033619 0.015108 0.0025234 0.052556 0.098137 0.069824 0.10332 0.13726 0.06705 0 0.18219 0 -0.0006543 0.0017655 0.0011962 0.0026248 2.9883 -0.056418 -0.073697 -0.073853 -0.065855 -0.062215 -0.066021 -0.073195 -0.056005 -0.054875 -0.023811 -0.084186 -0.1614 0.099279 0.039424 0.059894 0.038187 0.043897 -0.016545 -0.092397 -0.025895 -0.10434 0.1942
1.9648 -0.079399 -0.078136 -0.087296 -0.093544 0 -0.10117 -0.07613 -0.065341 -0.059851 -0.065948 -0.014057 5.2809 -0.0026452 0.014581 0.0028964 0.051311 0.10005 0.067606 0.099435 0.12914 0.066388 0 0.15212 0 -0.00042057 0.0019174 0.0013595 0.0027872 2.7605 -0.034879 -0.08734 -0.089396 -0.065892 -0.062991 -0.048528 -0.067834 -0.03435 -0.03092 -0.043754 -0.087026 -0.1708 0.075169 0.013141 0.028346 0.025657 0.019849 -0.040275 -0.098585 -0.028039 -0.1221 0.16883
1.9688 -0.076045 -0.077443 -0.084554 -0.099673 0 -0.10954 -0.0721 -0.063889 -0.051387 -0.067525 0.00092481 5.1917 -0.0028287 0.014753 0.0042507 0.051675 0.095332 0.064871 0.095381 0.1241 0.065314 0 0.13113 0 -0.00084115 0.0020193 0.0014091 0.0033834 2.6367 -0.024058 -0.095046 -0.098341 -0.066631 -0.064898 -0.041875 -0.065521 -0.022789 -0.013581 -0.063688 -0.088005 -0.17861 0.046407 -0.0072672 -0.012835 0.010312 7.3468e-05 -0.061235 -0.098279 -0.019928 -0.12924 0.14857
1.9727 -0.073119 -0.076982 -0.079089 -0.090465 0 -0.095779 -0.066668 -0.062384 -0.046212 -0.062142 -0.012208 5.1111 -0.0055011 0.015682 0.0057062 0.05178 0.085946 0.063181 0.091546 0.12332 0.066073 0 0.1237 0 -0.0016495 0.0019486 0.0012682 0.0038327 2.5604 -0.026384 -0.089441 -0.091778 -0.066597 -0.064072 -0.046639 -0.060984 -0.023755 -0.0063016 -0.083623 -0.088983 -0.18642 0.017644 -0.027675 -0.054015 -0.0050335 -0.019703 -0.082196 -0.097972 -0.011818 -0.13638 0.13587
1.9766 -0.072476 -0.075304 -0.0746 -0.070383 0 -0.067669 -0.062849 -0.061507 -0.048692 -0.052208 -0.038725 5.0337 -0.0092726 0.016529 0.0064727 0.050484 0.077132 0.063081 0.08849 0.12568 0.069547 0 0.13014 0 -0.0019927 0.0018316 0.00097717 0.0039103 2.4891 -0.037834 -0.072124 -0.071517 -0.066015 -0.06036 -0.055394 -0.050477 -0.033284 -0.01115 -0.10187 -0.08969 -0.19155 -0.011222 -0.042375 -0.092538 -0.021105 -0.036832 -0.099482 -0.093173 0.00016658 -0.13664 0.13208
1.9805 -0.072702 -0.071314 -0.071771 -0.052499 0 -0.043819 -0.062499 -0.062345 -0.057221 -0.046284 -0.058124 4.9399 -0.010675 0.016334 0.0064848 0.049005 0.073063 0.063462 0.086626 0.1288 0.073632 0 0.14559 0 -0.0012923 0.0018609 0.00073348 0.0038639 2.4368 -0.05035 -0.053715 -0.050043 -0.065944 -0.057143 -0.059458 -0.0369 -0.044779 -0.027713 -0.1182 -0.090089 -0.19364 -0.040205 -0.050609 -0.12805 -0.037997 -0.050963 -0.1126 -0.083285 0.01654 -0.12911 0.13664
1.9844 -0.070093 -0.065098 -0.067968 -0.048066 0 -0.038991 -0.06399 -0.06407 -0.064714 -0.050413 -0.061234 4.821 -0.007941 0.015016 0.0062895 0.049454 0.073666 0.062798 0.085578 0.1305 0.074706 0 0.1628 0 7.8435e-05 0.0020265 0.00079143 0.0039896 2.4481 -0.057217 -0.046225 -0.041206 -0.066353 -0.057804 -0.056875 -0.029197 -0.054175 -0.051017 -0.13453 -0.090488 -0.19572 -0.069188 -0.058842 -0.16356 -0.05489 -0.065094 -0.12573 -0.073396 0.032914 -0.12157 0.14764
1.9883 -0.062258 -0.057705 -0.060679 -0.057013 0 -0.05224 -0.063507 -0.064098 -0.065404 -0.061582 -0.056049 4.689 -0.0033483 0.013527 0.0064234 0.052094 0.075437 0.060833 0.084217 0.13 0.071138 0 0.17689 0 0.0011033 0.0020947 0.0012247 0.0042171 2.5342 -0.057804 -0.053058 -0.048863 -0.065252 -0.062221 -0.053714 -0.035002 -0.061954 -0.072469 -0.14714 -0.09484 -0.19219 -0.097013 -0.059849 -0.18223 -0.073241 -0.077101 -0.13181 -0.057609 0.047003 -0.10715 0.16277
1.9922 -0.050816 -0.050386 -0.050682 -0.067694 0 -0.068011 -0.058823 -0.060905 -0.06078 -0.07001 -0.058038 4.5624 -0.0011634 0.012997 0.0070006 0.054681 0.07526 0.058838 0.081855 0.12844 0.065392 0 0.1877 0 0.0011312 0.001888 0.0017681 0.0041956 2.642 -0.057744 -0.06516 -0.063251 -0.060214 -0.066624 -0.057278 -0.0527 -0.070791 -0.085451 -0.15938 -0.099591 -0.18808 -0.12472 -0.060127 -0.1992 -0.091739 -0.088895 -0.13718 -0.041227 0.060861 -0.092024 0.17973
1.9961 -0.040433 -0.044041 -0.041506 -0.066404 0 -0.069188 -0.051588 -0.056102 -0.057877 -0.068003 -0.074896 4.4457 -0.0032006 0.013785 0.0078582 0.054775 0.073354 0.058241 0.079487 0.12812 0.062284 0 0.19729 0 0.00049616 0.00156 0.0019727 0.0037507 2.6894 -0.063751 -0.067656 -0.068603 -0.051173 -0.066864 -0.068053 -0.071007 -0.081685 -0.090818 -0.17046 -0.10768 -0.18296 -0.1519 -0.061418 -0.20837 -0.11071 -0.1014 -0.14135 -0.025324 0.068965 -0.079295 0.19575
2 -0.035054 -0.039094 -0.036004 -0.048847 0 -0.050971 -0.045638 -0.052875 -0.061351 -0.056696 -0.099509 4.3257 -0.0068288 0.015371 0.0089146 0.052452 0.072508 0.059269 0.079408 0.13022 0.064645 0 0.2051 0 7.6797e-05 0.0015267 0.0016152 0.0031442 2.6273 -0.076917 -0.052438 -0.05602 -0.041602 -0.06193 -0.078534 -0.077669 -0.092117 -0.095356 -0.17938 -0.12204 -0.17595 -0.1781 -0.064609 -0.20292 -0.13058 -0.11523 -0.14328 -0.010318 0.066284 -0.071048 0.20721
2.0039 -0.034821 -0.035542 -0.033905 -0.024093 0 -0.024313 -0.043121 -0.052281 -0.06785 -0.04437 -0.1159 4.1865 -0.0076648 0.017011 0.010208 0.05029 0.074525 0.061066 0.083015 0.13256 0.070419 0 0.2059 0 0.00031209 0.0020722 0.00097083 0.0028236 2.4671 -0.090256 -0.026206 -0.031082 -0.036228 -0.054503 -0.080029 -0.069778 -0.097273 -0.10289 -0.18831 -0.13639 -0.16894 -0.20429 -0.067799 -0.19748 -0.15045 -0.12905 -0.14522 0.0046879 0.063604 -0.062802 0.21009
2.0078 -0.03636 -0.033027 -0.032749 -0.007839 0 -0.0069118 -0.042537 -0.05173 -0.068943 -0.038565 -0.11138 4.0258 -0.0040757 0.018263 0.011575 0.05059 0.077702 0.062917 0.088792 0.12956 0.074083 0 0.19309 0 0.00077629 0.0030087 0.00061413 0.0029652 2.2508 -0.093168 -0.0063773 -0.010008 -0.036809 -0.048316 -0.070404 -0.055935 -0.092759 -0.10692 -0.19432 -0.15932 -0.16345 -0.22754 -0.080528 -0.17981 -0.16933 -0.14548 -0.14857 0.012134 0.041107 -0.070132 0.20116
2.0117 -0.035843 -0.031002 -0.030739 -0.01043 0 -0.0096364 -0.040583 -0.047694 -0.059602 -0.039737 -0.084699 3.854 0.0012614 0.018823 0.012428 0.052878 0.07806 0.064895 0.09272 0.11581 0.071229 0 0.16457 0 0.0007477 0.0037507 0.00087503 0.0033428 2.0035 -0.079605 -0.0073681 -0.0072854 -0.039946 -0.044951 -0.055187 -0.047899 -0.076961 -0.094413 -0.19956 -0.18455 -0.15837 -0.25 -0.095831 -0.15885 -0.18796 -0.16261 -0.1523 0.017541 0.013264 -0.081665 0.17923
2.0156 -0.031858 -0.029013 -0.028213 -0.028937 0 -0.028829 -0.035504 -0.039649 -0.043199 -0.041894 -0.045704 3.6816 0.0041397 0.018134 0.012029 0.054345 0.073118 0.067005 0.091031 0.091013 0.062016 0 0.12554 0 6.3608e-05 0.0037566 0.0014828 0.003639 1.7191 -0.053234 -0.028367 -0.024231 -0.039552 -0.042795 -0.041593 -0.049558 -0.052258 -0.059281 -0.20336 -0.21106 -0.15446 -0.27025 -0.11388 -0.13744 -0.205 -0.17958 -0.15696 0.019978 -0.019435 -0.098188 0.14607
2.0195 -0.025774 -0.026874 -0.026407 -0.049092 0 -0.049327 -0.028286 -0.030594 -0.02785 -0.038472 -0.0091074 3.5099 0.0027242 0.015619 0.010054 0.052608 0.064321 0.067889 0.08283 0.061896 0.05041 0 0.085361 0 -0.0007313 0.0029425 0.0017989 0.0037809 1.3839 -0.025215 -0.053013 -0.047172 -0.032097 -0.03857 -0.032151 -0.053559 -0.024825 -0.012589 -0.20233 -0.24191 -0.15453 -0.283 -0.14126 -0.11453 -0.21667 -0.19604 -0.1648 0.012308 -0.068664 -0.13169 0.10652
2.0234 -0.019918 -0.024555 -0.025418 -0.055306 0 -0.055108 -0.020821 -0.023455 -0.018358 -0.027484 0.012999 3.335 -0.0014023 0.011551 0.0069603 0.047774 0.055572 0.064946 0.070254 0.038558 0.040289 0 0.051287 0 -0.0010636 0.0017159 0.0014436 0.0038919 1.0041 -0.0063315 -0.061563 -0.056855 -0.019727 -0.029812 -0.024138 -0.048447 -0.002462 0.022736 -0.2013 -0.27275 -0.15461 -0.29575 -0.16864 -0.091612 -0.22834 -0.2125 -0.17264 0.0046379 -0.11789 -0.1652 0.06728
2.0273 -0.015685 -0.021945 -0.023932 -0.041337 0 -0.040002 -0.013701 -0.017681 -0.012472 -0.012012 0.016867 3.1572 -0.0054779 0.0075455 0.0038419 0.041834 0.049363 0.056317 0.056459 0.027444 0.032477 0 0.024683 0 -0.00098362 0.00064896 0.00068591 0.0039752 0.60634 0.00025494 -0.045731 -0.042534 -0.0081194 -0.016499 -0.014226 -0.029159 0.009502 0.030169 -0.19385 -0.30021 -0.15769 -0.29677 -0.19673 -0.075667 -0.23069 -0.22334 -0.1814 -0.0091272 -0.17014 -0.20537 0.034298
2.0313 -0.013141 -0.018904 -0.020931 -0.014269 0 -0.011775 -0.0063787 -0.010289 -0.0049612 0.002831 0.0093225 2.9819 -0.0080571 0.005744 0.0019302 0.036487 0.044498 0.043054 0.043765 0.026859 0.025448 0 0.002542 0 -0.0010134 0.00010574 0.00018318 0.0038085 0.22027 0.00020964 -0.014456 -0.010523 -0.0012096 -0.0012591 -0.0024533 -0.0013275 0.012017 0.014403 -0.18319 -0.32598 -0.16227 -0.29193 -0.22517 -0.063208 -0.22837 -0.23138 -0.19063 -0.02594 -0.22389 -0.24888 0.0097653
2.0352 -0.011881 -0.015636 -0.0172 0.010488 0 0.012756 0.00078827 -0.00031284 0.0056616 0.012891 0.0045044 2.811 -0.0091886 0.0071429 0.0020533 0.031976 0.037725 0.029223 0.033532 0.029042 0.018356 0 -0.017936 0 -0.0014123 9.8274e-05 0.00033433 0.0032494 -0.12787 0.0028155 0.01332 0.019464 0.001789 0.011626 0.0085358 0.023472 0.012314 -0.0019099 -0.17138 -0.34999 -0.16687 -0.2847 -0.25198 -0.052294 -0.22409 -0.23775 -0.19931 -0.042686 -0.27569 -0.29121 -0.0088495
2.0391 -0.011782 -0.012936 -0.014789 0.019371 0 0.018637 0.0055874 0.0087079 0.01533 0.016081 0.014884 2.6373 -0.0089693 0.010625 0.0042494 0.027917 0.027508 0.019516 0.026878 0.027024 0.012673 0 -0.036358 0 -0.0017936 0.00038106 0.00091781 0.0025702 -0.40262 0.01372 0.022365 0.028166 0.004096 0.018113 0.016966 0.036038 0.018709 0.002661 -0.14992 -0.35923 -0.17161 -0.2574 -0.26501 -0.054383 -0.20323 -0.23011 -0.20335 -0.058865 -0.311 -0.32361 -0.026181
2.043 -0.012923 -0.011871 -0.015015 0.0091226 0 0.002952 0.005737 0.011595 0.019041 0.012447 0.041223 2.4504 -0.0069739 0.013818 0.0076375 0.024619 0.01599 0.016245 0.024448 0.020054 0.01057 0 -0.049866 0 -0.0015852 0.00062628 0.0013759 0.002317 -0.55242 0.030866 0.010696 0.010874 0.0065885 0.016659 0.023214 0.034201 0.033491 0.030496 -0.12846 -0.36848 -0.17634 -0.2301 -0.27805 -0.056473 -0.18236 -0.22247 -0.20738 -0.075045 -0.34632 -0.35602 -0.044145
2.0469 -0.015088 -0.013028 -0.01722 -0.01178 0 -0.022799 0.0015312 0.006878 0.016181 0.0043025 0.069673 2.2495 -0.0033643 0.01513 0.010714 0.023001 0.0071509 0.018185 0.025173 0.012952 0.012113 0 -0.055619 0 -0.00078154 0.00057453 0.0014079 0.0027366 -0.53191 0.045953 -0.011095 -0.019052 0.0061403 0.0095065 0.027431 0.021751 0.049955 0.06403 -0.10301 -0.36528 -0.17817 -0.19238 -0.27605 -0.063003 -0.15233 -0.20516 -0.20504 -0.085164 -0.36197 -0.37205 -0.058908
2.0508 -0.017649 -0.016035 -0.019517 -0.02929 0 -0.040507 -0.0038988 -0.0014124 0.010592 -0.0041528 0.080438 2.0467 0.00017701 0.015082 0.012139 0.023248 0.0031489 0.022008 0.026043 0.010677 0.014815 0 -0.051991 0 -5.023e-05 0.00016561 0.0012194 0.0034087 -0.33979 0.049935 -0.028505 -0.040322 -0.00075845 0.0014849 0.027191 0.0048887 0.056814 0.081012 -0.07425 -0.35172 -0.17758 -0.14599 -0.26154 -0.073227 -0.11465 -0.17981 -0.1974 -0.09024 -0.36127 -0.37444 -0.062771
2.0547 -0.019952 -0.019786 -0.020581 -0.033233 0 -0.038491 -0.0073785 -0.007717 0.0058336 -0.0088667 0.06269 1.8542 0.0015208 0.015638 0.01162 0.024128 0.0026264 0.024829 0.024277 0.01376 0.016346 0 -0.037982 0 -1.9489e-05 -0.00036935 0.0011829 0.0035844 -0.031997 0.038812 -0.032623 -0.039741 -0.013027 -0.0034869 0.019108 -0.010342 0.046799 0.071024 -0.045486 -0.33817 -0.17699 -0.099604 -0.24703 -0.083451 -0.076978 -0.15445 -0.18976 -0.095315 -0.36057 -0.37684 -0.049838
2.0586 -0.02167 -0.023092 -0.020602 -0.023762 0 -0.020083 -0.0086564 -0.010404 0.0014247 -0.0089051 0.023554 1.6706 0.00026592 0.018194 0.010112 0.024111 0.0025895 0.025734 0.02026 0.018797 0.017357 0 -0.01297 0 -0.00056135 -0.00057366 0.0013419 0.002952 0.31079 0.01611 -0.024501 -0.021432 -0.024509 -0.0055788 0.0033191 -0.019564 0.022283 0.039763 -0.017471 -0.30491 -0.16808 -0.047373 -0.20575 -0.089222 -0.032056 -0.11704 -0.16888 -0.084279 -0.32214 -0.34427 -0.02069
2.0625 -0.022721 -0.025138 -0.020679 -0.010614 0 -0.00080557 -0.010323 -0.012721 -0.0058343 -0.0076708 -0.017024 1.4797 -0.001704 0.022146 0.008957 0.023111 0.0017438 0.025444 0.017925 0.022716 0.02092 0 0.021803 0 -0.00092058 -6.2903e-05 0.0013539 0.0020064 0.63512 -0.0094526 -0.012952 -0.0022138 -0.02914 -0.0087604 -0.014547 -0.021949 -0.0067412 0.0010105 0.010533 -0.27135 -0.15905 0.0049453 -0.16406 -0.094927 0.012975 -0.079449 -0.1478 -0.073003 -0.28316 -0.31117 0.01796
2.0664 -0.02302 -0.025529 -0.021553 -0.0057601 0 0.0038435 -0.014804 -0.018439 -0.017504 -0.010512 -0.041555 1.2676 -0.0022899 0.025373 0.0086165 0.022714 0.0018218 0.025041 0.02142 0.025958 0.028791 0 0.061641 0 -0.000556 0.0011109 0.00094793 0.0015749 0.93792 -0.029655 -0.008205 0.0023697 -0.026678 -0.016782 -0.027181 -0.021642 -0.030182 -0.033445 0.034215 -0.23415 -0.1471 0.051756 -0.11694 -0.094231 0.054912 -0.041524 -0.12336 -0.056185 -0.23455 -0.26834 0.057974
2.0703 -0.022545 -0.024273 -0.02297 -0.014564 0 -0.0098133 -0.021737 -0.02733 -0.031388 -0.020248 -0.047454 1.0376 -0.0015802 0.02606 0.0082826 0.024386 0.0057014 0.025151 0.030998 0.031444 0.038497 0 0.09958 0 0.00027054 0.0023735 0.00035065 0.0019771 1.2419 -0.041985 -0.015248 -0.010499 -0.022934 -0.029 -0.032036 -0.025907 -0.044292 -0.057669 0.052047 -0.19203 -0.1312 0.091113 -0.062464 -0.084869 0.092662 -0.0031468 -0.09434 -0.031865 -0.17292 -0.21232 0.094294
2.0742 -0.021693 -0.022018 -0.024028 -0.031729 0 -0.031676 -0.028476 -0.03557 -0.043795 -0.034503 -0.046545 0.80828 -0.0016002 0.024109 0.0069246 0.027603 0.014387 0.02603 0.042381 0.040928 0.04475 0 0.13042 0 0.00081813 0.002998 0.00014238 0.0027234 1.5528 -0.050495 -0.030464 -0.030668 -0.024152 -0.040307 -0.033763 -0.039404 -0.052211 -0.070182 0.069878 -0.1499 -0.1153 0.13047 -0.0079843 -0.075508 0.13041 0.03523 -0.065325 -0.0075458 -0.11129 -0.15629 0.12556
2.0781 -0.02132 -0.020174 -0.023983 -0.045136 0 -0.046653 -0.032909 -0.040192 -0.053059 -0.047378 -0.053243 0.5949 -0.003513 0.020943 0.0047569 0.030086 0.02582 0.027892 0.050462 0.052844 0.044149 0 0.15387 0 0.00069219 0.0026743 0.00064479 0.0030684 1.8422 -0.061453 -0.043742 -0.044486 -0.031232 -0.045597 -0.039729 -0.058918 -0.059475 -0.072792 0.073815 -0.11347 -0.098491 0.14464 0.038547 -0.052209 0.14984 0.063391 -0.03916 0.018883 -0.053281 -0.1023 0.15151
2.082 -0.022128 -0.02032 -0.022895 -0.045025 0 -0.046279 -0.035325 -0.042096 -0.060083 -0.053969 -0.072304 0.3945 -0.005648 0.018163 0.0034175 0.030009 0.036379 0.030744 0.053636 0.063592 0.03844 0 0.17306 0 0.00019857 0.0017609 0.0015052 0.0027905 2.0676 -0.077111 -0.045444 -0.044964 -0.039512 -0.044496 -0.052768 -0.074276 -0.069121 -0.071098 0.075574 -0.077927 -0.081536 0.15487 0.083832 -0.026724 0.16639 0.089949 -0.013443 0.045643 0.0041639 -0.048618 0.171
2.0859 -0.023877 -0.023015 -0.021803 -0.031764 0 -0.03384 -0.037412 -0.044166 -0.065657 -0.053713 -0.095768 0.1898 -0.0050363 0.016464 0.0043637 0.027848 0.043325 0.033898 0.054393 0.070417 0.032913 0 0.18922 0 -0.00014028 0.00095299 0.0019759 0.0023364 2.2012 -0.092818 -0.034014 -0.034934 -0.043764 -0.041527 -0.068179 -0.076042 -0.079987 -0.072847 0.072859 -0.048014 -0.066369 0.15474 0.12065 0.00058094 0.17449 0.11045 0.0076856 0.069315 0.052714 -0.0033473 0.1826
2.0898 -0.025371 -0.027033 -0.022247 -0.016081 0 -0.020187 -0.039822 -0.047063 -0.068238 -0.049848 -0.10978 -0.033076 -0.00098024 0.015727 0.007037 0.025886 0.046039 0.036027 0.055903 0.072769 0.031546 0 0.19806 0 -0.00025264 0.00066684 0.0016491 0.0022196 2.2363 -0.10009 -0.018271 -0.022859 -0.042862 -0.041452 -0.077566 -0.063505 -0.088144 -0.082082 0.059903 -0.030979 -0.055297 0.13093 0.13807 0.032052 0.16326 0.11707 0.018307 0.08592 0.0809 0.022677 0.1864
2.0938 -0.025497 -0.030018 -0.025117 -0.011107 0 -0.015091 -0.041159 -0.048044 -0.065111 -0.045957 -0.10448 -0.27218 0.003545 0.015806 0.0089449 0.025969 0.045591 0.036144 0.058638 0.071378 0.033842 0 0.19228 0 -0.00051989 0.00073997 0.00089318 0.0024187 2.1716 -0.093174 -0.011428 -0.01647 -0.039615 -0.044566 -0.075477 -0.045334 -0.0893 -0.093805 0.046947 -0.013945 -0.044224 0.10712 0.1555 0.063524 0.15204 0.12369 0.028929 0.10252 0.10909 0.048702 0.18366
2.0977 -0.024424 -0.030249 -0.029458 -0.022015 0 -0.021113 -0.039411 -0.044282 -0.055587 -0.04298 -0.079926 -0.51485 0.0046752 0.016948 0.0079766 0.027937 0.043754 0.03476 0.060671 0.066959 0.036329 0 0.16858 0 -0.001128 0.00073366 0.00052069 0.0024825 2.0015 -0.073565 -0.020522 -0.018869 -0.036919 -0.04677 -0.062802 -0.031965 -0.080781 -0.096193 0.029628 -0.012996 -0.040471 0.065496 0.14786 0.087618 0.12364 0.11551 0.023879 0.10561 0.10744 0.045231 0.1745
2.1016 -0.023673 -0.02797 -0.0325 -0.041367 0 -0.033249 -0.034068 -0.036583 -0.042463 -0.039148 -0.045609 -0.75286 0.0018117 0.019327 0.0047576 0.030228 0.042384 0.033896 0.060739 0.060304 0.036698 0 0.13224 0 -0.0016333 0.00049017 0.0010016 0.0021786 1.7289 -0.048922 -0.039735 -0.027842 -0.035027 -0.044169 -0.044918 -0.026917 -0.062961 -0.080522 0.010805 -0.017595 -0.039241 0.017734 0.13158 0.10917 0.08932 0.10223 0.013424 0.10404 0.095514 0.031589 0.15652
2.1055 -0.024771 -0.025071 -0.031546 -0.054233 0 -0.042885 -0.026672 -0.028834 -0.030041 -0.032412 -0.015108 -0.99025 -0.0015218 0.022344 0.0024371 0.031704 0.042951 0.035494 0.059939 0.053166 0.035945 0 0.094342 0 -0.0013788 0.00032261 0.0020026 0.001863 1.3854 -0.027687 -0.053952 -0.037136 -0.032578 -0.037132 -0.027627 -0.025248 -0.039895 -0.049871 -0.0068039 -0.024886 -0.039504 -0.030504 0.11092 0.1267 0.05348 0.086787 -0.00017466 0.099289 0.077836 0.012125 0.12725
2.1094 -0.027633 -0.023429 -0.026517 -0.04946 0 -0.042901 -0.019534 -0.023778 -0.020906 -0.022944 0.0011621 -1.236 -0.0012927 0.024627 0.0037551 0.032543 0.045668 0.039408 0.059845 0.047951 0.036443 0 0.063642 0 -0.0003361 0.00061611 0.0026988 0.0020839 1.0303 -0.014098 -0.050527 -0.03935 -0.029202 -0.029529 -0.014698 -0.020118 -0.018034 -0.017411 -0.018994 -0.044186 -0.046424 -0.080866 0.070767 0.12627 0.010859 0.061713 -0.027798 0.0804 0.034514 -0.033309 0.088506
2.1133 -0.030268 -0.023515 -0.020652 -0.028397 0 -0.03169 -0.014224 -0.020224 -0.014746 -0.013548 0.0019956 -1.4916 0.0027884 0.02493 0.0081605 0.033376 0.04872 0.042925 0.059518 0.045839 0.038543 0 0.040857 0 0.00066059 0.0012843 0.0025338 0.0028741 0.72267 -0.0070866 -0.02975 -0.030534 -0.026026 -0.024256 -0.007604 -0.010423 -0.0027158 0.0047554 -0.031184 -0.063485 -0.053344 -0.13123 0.030613 0.12585 -0.031762 0.036639 -0.055421 0.06151 -0.0088074 -0.078744 0.047874
2.1172 -0.030234 -0.024405 -0.018098 -0.0041615 0 -0.014627 -0.011147 -0.015136 -0.0098591 -0.0077729 -0.00346 -1.7486 0.0069858 0.023093 0.011981 0.033971 0.04886 0.042615 0.055622 0.045344 0.039817 0 0.020587 0 0.00068287 0.0017237 0.001691 0.0036009 0.49019 -0.0026978 -0.0050489 -0.014356 -0.023626 -0.020226 -0.0056817 -0.0018863 0.0054242 0.015293 -0.033011 -0.083617 -0.061043 -0.16898 -0.011706 0.11169 -0.067864 0.012029 -0.085633 0.037779 -0.056965 -0.12909 0.014742
2.1211 -0.026611 -0.024844 -0.020196 0.0080339 0 -0.0016565 -0.0099139 -0.0080124 -0.0051549 -0.0071986 -0.0017105 -1.9983 0.0074353 0.020122 0.011716 0.033203 0.043707 0.03722 0.046212 0.043441 0.03784 0 -0.0013268 0 -0.00030589 0.0013909 0.00086767 0.0036092 0.32255 0.0027242 0.007433 -0.0015033 -0.02055 -0.014182 -0.0059055 -0.00094793 0.010726 0.022295 -0.02856 -0.10425 -0.069214 -0.19909 -0.055337 0.089207 -0.10002 -0.0123 -0.11741 0.011113 -0.10805 -0.18241 -0.0058974
2.125 -0.020753 -0.024109 -0.024058 0.0019363 0 -0.0010969 -0.0095635 -0.0020605 -0.00058004 -0.0099675 0.01458 -2.2424 0.0038753 0.017359 0.0073372 0.030398 0.034088 0.029063 0.033978 0.038626 0.033302 0 -0.022569 0 -0.0013604 0.00042525 0.00062852 0.002951 0.19252 0.010636 0.0011953 -0.0024142 -0.014833 -0.005121 -0.0037835 -0.0079795 0.01839 0.032869 -0.022934 -0.12415 -0.076929 -0.2271 -0.097895 0.066172 -0.13062 -0.035863 -0.14843 -0.015192 -0.15799 -0.23451 -0.015985
2.1289 -0.015205 -0.022029 -0.025119 -0.015723 0 -0.013086 -0.0085995 -0.00048422 0.003649 -0.011789 0.039381 -2.492 -0.00069619 0.015624 0.0023774 0.026445 0.024069 0.022573 0.024747 0.032782 0.02981 0 -0.036172 0 -0.001509 -0.00037529 0.00096216 0.002355 0.081915 0.019737 -0.016383 -0.017901 -0.0068747 0.0038219 0.003565 -0.01648 0.029156 0.044875 0.00039255 -0.13298 -0.077771 -0.22349 -0.12428 0.034874 -0.1379 -0.047873 -0.16798 -0.036069 -0.19058 -0.26808 -0.020804
2.1328 -0.011819 -0.018687 -0.021386 -0.030867 0 -0.028179 -0.0056653 -0.0023253 0.0073104 -0.0090028 0.056496 -2.7557 -0.0035898 0.015146 0.00072905 0.023282 0.018164 0.021006 0.022228 0.029656 0.030456 0 -0.037008 0 -0.00072954 -0.00027816 0.0013934 0.0024421 -0.0072186 0.026244 -0.030729 -0.036287 3.4486e-07 0.0082361 0.014181 -0.018677 0.037777 0.049203 0.023719 -0.1418 -0.078613 -0.21987 -0.15067 0.0035749 -0.14518 -0.059884 -0.18754 -0.056946 -0.22317 -0.30165 -0.023088
2.1367 -0.010712 -0.014497 -0.015182 -0.032541 0 -0.033756 -0.00093913 -0.0032141 0.009496 -0.001631 0.052094 -3.0309 -0.0049104 0.016085 0.0032403 0.022234 0.017927 0.024127 0.02453 0.031239 0.03477 0 -0.026194 0 0.00011402 0.00065162 0.0014569 0.0030611 -0.05663 0.025353 -0.031436 -0.041445 0.0023494 0.0067867 0.021582 -0.012023 0.037122 0.039512 0.052945 -0.14138 -0.073018 -0.20043 -0.16277 -0.022157 -0.13822 -0.062715 -0.19508 -0.069444 -0.23868 -0.31665 -0.020875
2.1406 -0.010759 -0.010482 -0.010677 -0.020237 0 -0.024117 0.0031412 -0.00067707 0.0083506 0.0060637 0.02651 -3.3062 -0.0063539 0.0187 0.0072553 0.022953 0.021008 0.028753 0.026423 0.035699 0.039198 0 -0.0094417 0 0.00026521 0.001565 0.0010662 0.0034833 -0.040148 0.014227 -0.019097 -0.026229 -0.00030508 0.0021384 0.019538 -0.00096888 0.024477 0.018982 0.088028 -0.13177 -0.061032 -0.16528 -0.16068 -0.042361 -0.11713 -0.056434 -0.19069 -0.073622 -0.23723 -0.31323 -0.010964
2.1445 -0.010817 -0.0079639 -0.0098547 -0.0032282 0 -0.0057757 0.0032227 0.0021028 0.0023312 0.0083766 -0.0053106 -3.5725 -0.0082971 0.022667 0.0092465 0.024043 0.023509 0.031531 0.025004 0.039034 0.040465 0 0.0081695 0 -0.00013889 0.0016156 0.00050408 0.0032223 0.066917 -0.0049821 -0.0033069 0.00038027 -0.0056072 -0.0024419 0.0074532 0.006775 0.0043466 -0.0023632 0.12311 -0.12216 -0.049046 -0.13013 -0.15859 -0.062566 -0.096033 -0.050153 -0.1863 -0.0778 -0.23579 -0.30981 0.0062755
2.1484 -0.010455 -0.007493 -0.011091 0.0066939 0 0.0073426 -0.0021632 -0.0010181 -0.0079732 0.0024477 -0.025715 -3.8311 -0.0090254 0.026303 0.0078396 0.024652 0.023396 0.031399 0.022595 0.038758 0.038345 0 0.025405 0 -0.00034908 0.00076609 0.00013545 0.0025501 0.27176 -0.025059 0.0051759 0.019497 -0.011238 -0.0066695 -0.0088274 0.005786 -0.014741 -0.016101 0.15662 -0.097901 -0.025892 -0.080656 -0.13234 -0.057987 -0.056554 -0.028192 -0.15864 -0.063527 -0.20478 -0.27312 0.02616
2.1523 -0.0097007 -0.0080879 -0.011523 0.0034076 0 0.0052583 -0.010863 -0.012259 -0.019518 -0.0093847 -0.028313 -4.091 -0.0070043 0.027069 0.004555 0.025324 0.021825 0.029772 0.023693 0.035976 0.035365 0 0.043527 0 3.6053e-05 -0.00017223 0.00013666 0.0021629 0.54435 -0.037981 0.0016043 0.017272 -0.016716 -0.012707 -0.021773 -0.0038384 -0.026506 -0.021076 0.19003 -0.072724 -0.0020425 -0.030285 -0.10458 -0.051864 -0.015931 -0.0052554 -0.12952 -0.048104 -0.17193 -0.23436 0.043759
2.1563 -0.0084652 -0.0078685 -0.010211 -0.0098747 0 -0.0098281 -0.018315 -0.026231 -0.028603 -0.021198 -0.021876 -4.3598 -0.0031558 0.02359 0.0020759 0.027278 0.021378 0.028762 0.029456 0.033974 0.034277 0 0.062883 0 0.00058119 -0.00030148 0.00042994 0.0024272 0.81288 -0.040736 -0.010602 -0.0040257 -0.02196 -0.02113 -0.027935 -0.017021 -0.030851 -0.022149 0.21763 -0.045686 0.023461 0.017528 -0.072476 -0.0353 0.025714 0.020938 -0.095261 -0.02771 -0.13424 -0.18941 0.058144
2.1602 -0.0065032 -0.0057429 -0.0085256 -0.023249 0 -0.025461 -0.020833 -0.033895 -0.033153 -0.027712 -0.021305 -4.6375 -9.1226e-05 0.017544 0.0020199 0.030883 0.02322 0.0294 0.035957 0.035004 0.035963 0 0.081385 0 0.000556 0.00054319 0.00080142 0.0030677 0.99131 -0.037522 -0.022762 -0.027953 -0.025021 -0.028359 -0.029332 -0.026843 -0.032575 -0.025279 0.23579 -0.015625 0.051653 0.061186 -0.033324 -0.0017654 0.06902 0.052425 -0.05264 0.00076191 -0.088676 -0.13442 0.072126
2.1641 -0.0039363 -0.0024456 -0.0076637 -0.026834 0 -0.029012 -0.018024 -0.030565 -0.033403 -0.027541 -0.034333 -4.9175 0.00082712 0.01319 0.0040807 0.034817 0.025993 0.031348 0.038131 0.038437 0.039245 0 0.095785 0 -0.00016005 0.0016875 0.0010648 0.0035736 1.0274 -0.035786 -0.026262 -0.036712 -0.022928 -0.029113 -0.029745 -0.028301 -0.036617 -0.034034 0.25395 0.014436 0.079846 0.10484 0.005827 0.031769 0.11232 0.083912 -0.010019 0.029234 -0.043112 -0.079423 0.087821
2.168 -0.0015605 0.00027909 -0.0066403 -0.017192 0 -0.017126 -0.012395 -0.019992 -0.030782 -0.023003 -0.055435 -5.1922 0.00084292 0.014138 0.006697 0.036732 0.027309 0.033768 0.034959 0.041683 0.041861 0 0.10336 0 -0.00089662 0.0022743 0.0011537 0.0037483 0.93342 -0.039279 -0.017486 -0.024055 -0.01555 -0.021763 -0.030379 -0.020956 -0.043966 -0.04864 0.25337 0.037541 0.10277 0.12918 0.039436 0.075533 0.14396 0.11327 0.028636 0.057757 -0.0071919 -0.032731 0.1028
2.1719 -0.00030465 0.0015482 -0.0033863 0.00043592 0 0.0027891 -0.0069413 -0.010559 -0.026505 -0.017351 -0.070946 -5.4572 0.0017245 0.019881 0.0082036 0.034911 0.026113 0.035952 0.030184 0.042425 0.041391 0 0.10199 0 -0.00095499 0.0020067 0.0011072 0.0037366 0.77046 -0.044463 -0.0002266 0.0013745 -0.0076649 -0.010825 -0.029348 -0.0092251 -0.05103 -0.065377 0.24869 0.059123 0.12454 0.14929 0.071833 0.12154 0.17304 0.14217 0.066423 0.086291 0.026618 0.012144 0.11072
2.1758 -0.00020634 0.0022234 0.0023638 0.015535 0 0.018935 -0.0031743 -0.0075916 -0.021149 -0.012388 -0.069633 -5.7134 0.0028436 0.025514 0.0076698 0.029696 0.023557 0.037115 0.028047 0.039902 0.036058 0 0.089583 0 -0.00041282 0.001289 0.0009852 0.0035996 0.59624 -0.043653 0.015935 0.02331 -0.0053949 -0.0035219 -0.024768 0.00020208 -0.052207 -0.07599 0.23849 0.075885 0.14229 0.16214 0.098955 0.16462 0.19598 0.16779 0.098568 0.11133 0.052801 0.049115 0.10557
2.1797 1.1669e-05 0.0038404 0.0080752 0.019378 0 0.023341 -0.00094149 -0.0093007 -0.014908 -0.0082563 -0.049853 -5.9679 0.0014076 0.025592 0.0053783 0.023589 0.02171 0.036089 0.029042 0.034537 0.025965 0 0.065122 0 -1.5361e-05 0.0007244 0.00079474 0.0031112 0.42213 -0.031954 0.021293 0.029191 -0.0096864 -0.0035022 -0.017311 0.0026626 -0.043488 -0.070126 0.21256 0.078927 0.14861 0.1543 0.11107 0.19941 0.20143 0.18406 0.11465 0.1264 0.05728 0.063596 0.085406
2.1836 0.0021051 0.0068685 0.010846 0.011197 0 0.016133 0.00070501 -0.0095896 -0.0076614 -0.0044979 -0.019179 -6.233 -0.0038902 0.019056 0.0029473 0.01981 0.021488 0.031838 0.03026 0.027046 0.014164 0 0.031045 0 -0.00027123 0.00054244 0.00050192 0.0021365 0.21407 -0.011622 0.012989 0.017686 -0.014047 -0.0077414 -0.0092556 -0.0011955 -0.02496 -0.042358 0.18663 0.08197 0.15493 0.14646 0.12318 0.23419 0.20689 0.20034 0.13074 0.14148 0.061759 0.078076 0.052815
2.1875 0.0067931 0.010376 0.010639 -0.00097764 0 0.0044124 0.0029713 -0.0040533 0.0011021 -0.00042557 0.011217 -6.5201 -0.010087 0.010644 0.0026626 0.020069 0.021715 0.024496 0.029234 0.01819 0.0057854 0 -0.0060318 0 -0.00081511 0.00050756 0.00012718 0.0011058 -0.069356 0.0098027 -0.0017364 -0.0013361 -0.010128 -0.0093735 -0.0014875 -0.0056847 -0.0010247 0.00080036 0.15249 0.070124 0.1482 0.12496 0.11853 0.24735 0.19694 0.20385 0.12647 0.14147 0.044153 0.067984 0.012912
2.1914 0.012948 0.013471 0.010522 -0.0058212 0 -0.0022472 0.0072807 0.0068662 0.011794 0.0054083 0.032673 -6.8307 -0.011945 0.0070482 0.00585 0.023093 0.019934 0.015597 0.0263 0.009002 0.0046234 0 -0.038607 0 -0.00080837 0.00029694 -0.00018261 0.00082975 -0.43992 0.025371 -0.0096158 -0.013316 0.0038861 -0.0033495 0.0076876 -0.0039694 0.021771 0.041777 0.11481 0.051883 0.13587 0.097607 0.10668 0.25122 0.18039 0.20188 0.11346 0.13498 0.017064 0.047341 -0.028475
2.1953 0.018365 0.016685 0.013457 0.0031 0 0.0028886 0.014811 0.019645 0.02373 0.014965 0.042618 -7.1508 -0.0072775 0.011048 0.011296 0.025237 0.014145 0.0068795 0.022727 0.00060313 0.0096026 0 -0.063518 0 4.9895e-05 -0.00012996 -0.00022316 0.0016449 -0.87229 0.033297 -0.00099758 -0.0080206 0.021031 0.010317 0.020382 0.0071728 0.038289 0.063043 0.077281 0.031388 0.12146 0.069648 0.092384 0.25016 0.16225 0.19742 0.097182 0.12559 -0.012574 0.023473 -0.065646
2.1992 0.021545 0.021392 0.019222 0.022487 0 0.019587 0.025323 0.03127 0.034934 0.028686 0.044927 -7.4563 0.00016008 0.019011 0.01542 0.023118 0.0041097 -0.0011966 0.017513 -0.00657 0.014836 0 -0.083992 0 0.0010569 -0.00055279 7.639e-05 0.0028135 -1.3199 0.036978 0.022034 0.013815 0.032359 0.027698 0.036096 0.02512 0.047639 0.060487 0.040623 -0.0030582 0.09427 0.037972 0.062915 0.2186 0.13436 0.17754 0.060636 0.098198 -0.057984 -0.020347 -0.09408
2.2031 0.022955 0.027772 0.024907 0.041563 0 0.039835 0.036447 0.040668 0.043538 0.043427 0.04717 -7.7278 0.0038563 0.024214 0.014732 0.016399 -0.0084478 -0.0094428 0.0075985 -0.013193 0.014239 0 -0.10582 0 0.0011594 -0.00079782 0.00052577 0.0030218 -1.7301 0.04153 0.046131 0.04034 0.035772 0.044029 0.051264 0.043074 0.053176 0.047059 0.0039651 -0.037505 0.067075 0.006296 0.033446 0.18704 0.10647 0.15765 0.02409 0.070806 -0.10339 -0.064167 -0.1124
2.207 0.024596 0.033747 0.028304 0.049802 0 0.052043 0.044703 0.047448 0.049527 0.053364 0.055595 -7.9648 0.00086862 0.022887 0.0088178 0.008293 -0.020645 -0.018222 -0.0080043 -0.020351 0.0069734 0 -0.13082 0 6.0492e-05 -0.00092123 0.00078369 0.0016622 -2.0485 0.050122 0.056321 0.05593 0.037287 0.055512 0.061831 0.054195 0.059384 0.042357 -0.026099 -0.075453 0.036342 -0.020159 0.0008558 0.14307 0.079947 0.13077 -0.016961 0.036457 -0.14719 -0.10894 -0.12363
2.2109 0.02822 0.036514 0.030193 0.044298 0 0.048988 0.047808 0.050628 0.054566 0.054313 0.070332 -8.1858 -0.005355 0.017279 0.0010846 0.003026 -0.029737 -0.025936 -0.025011 -0.028235 -0.0015418 0 -0.154 0 -0.001401 -0.0010565 0.00064984 -0.00039947 -2.2276 0.062256 0.047557 0.051968 0.043266 0.059562 0.066027 0.055495 0.067919 0.056631 -0.051364 -0.11595 0.003033 -0.042812 -0.034006 0.090072 0.054416 0.098793 -0.061291 -0.0029565 -0.1898 -0.1544 -0.13342
2.2148 0.033728 0.035324 0.032949 0.031428 0 0.034102 0.046257 0.049438 0.059633 0.047869 0.08448 -8.4135 -0.0087245 0.012977 -0.0037477 0.0023191 -0.034318 -0.029775 -0.03617 -0.035633 -0.0044598 0 -0.16729 0 -0.0020084 -0.0011527 0.00025767 -0.0014954 -2.2507 0.074116 0.028777 0.033469 0.052315 0.055455 0.06473 0.049358 0.076112 0.08289 -0.076344 -0.15636 -0.030209 -0.065206 -0.068739 0.03715 0.02911 0.066772 -0.10543 -0.042349 -0.23204 -0.19952 -0.14561
2.2188 0.039127 0.032514 0.037289 0.021922 0 0.020127 0.042684 0.045123 0.063114 0.040872 0.088727 -8.6591 -0.0067974 0.013362 -0.0033467 0.0041153 -0.034873 -0.028418 -0.037576 -0.040913 0.00022541 0 -0.16649 0 -0.0012896 -0.00097915 -5.6281e-05 -0.00071941 -2.1552 0.08046 0.015964 0.015905 0.056235 0.04585 0.059826 0.04208 0.079214 0.10329 -0.086038 -0.19197 -0.059865 -0.07363 -0.096572 -0.01142 0.0159 0.032118 -0.13897 -0.080563 -0.2537 -0.2265 -0.15848
2.2227 0.042068 0.031482 0.041179 0.023311 0 0.019659 0.039723 0.041089 0.062084 0.039835 0.078626 -8.9165 -0.0028539 0.016727 0.00065273 0.0048246 -0.033329 -0.023923 -0.032517 -0.043556 0.0080207 0 -0.15461 0 0.00010804 -0.00044586 -0.00010088 0.0011673 -2.024 0.077587 0.019804 0.013862 0.049371 0.036854 0.052969 0.040139 0.074374 0.10335 -0.095731 -0.22757 -0.089522 -0.082055 -0.1244 -0.059989 0.0026903 -0.0025365 -0.17252 -0.11878 -0.27537 -0.25348 -0.16548
2.2266 0.041603 0.033552 0.042181 0.035097 0 0.034658 0.038419 0.04047 0.055918 0.045168 0.058653 -9.1722 -0.001722 0.018642 0.0045217 0.0028955 -0.031805 -0.020468 -0.028453 -0.044687 0.01245 0 -0.13887 0 0.0010841 0.00013123 -2.8983e-05 0.0024405 -1.9352 0.066234 0.037835 0.030023 0.036038 0.034509 0.045896 0.046039 0.062928 0.081825 -0.09944 -0.2573 -0.11425 -0.085676 -0.14532 -0.0952 -0.003861 -0.033748 -0.19513 -0.15083 -0.28425 -0.26762 -0.16013
2.2305 0.038725 0.036962 0.040335 0.049557 0 0.054106 0.038318 0.043258 0.048079 0.050773 0.039328 -9.4178 -0.004218 0.016743 0.0058006 0.00010026 -0.031403 -0.02075 -0.029961 -0.046029 0.011108 0 -0.12449 0 0.001055 0.00020378 -0.00014596 0.0020482 -1.9053 0.052098 0.057017 0.053149 0.027336 0.039627 0.040894 0.056233 0.049308 0.049765 -0.096061 -0.28005 -0.13313 -0.083608 -0.15805 -0.11459 -0.0025272 -0.060884 -0.20477 -0.1756 -0.27799 -0.26653 -0.14124
2.2344 0.035354 0.038876 0.038017 0.057109 0 0.062554 0.038458 0.045906 0.043304 0.049608 0.029504 -9.654 -0.0064087 0.012908 0.0049533 -0.00074869 -0.031885 -0.023528 -0.03484 -0.048339 0.007186 0 -0.11162 0 0.00030839 -0.00048065 -0.00051169 0.00055194 -1.8764 0.042407 0.064 0.066585 0.030169 0.046143 0.039692 0.062977 0.037937 0.021859 -0.092682 -0.3028 -0.15202 -0.081541 -0.17079 -0.13399 -0.0011933 -0.08802 -0.21441 -0.20036 -0.27173 -0.26545 -0.11421
2.2383 0.032809 0.038166 0.03695 0.052554 0 0.052624 0.037893 0.044112 0.042617 0.040033 0.03005 -9.8856 -0.0043214 0.010857 0.0040904 0.00086854 -0.032373 -0.024896 -0.037182 -0.050828 0.0052261 0 -0.097369 0 -0.00044429 -0.0015246 -0.00078345 -0.00052426 -1.7657 0.040328 0.05462 0.060487 0.040013 0.045863 0.041428 0.059493 0.030826 0.0079466 -0.083478 -0.31118 -0.1588 -0.077529 -0.16823 -0.11721 0.0086432 -0.10102 -0.20028 -0.20688 -0.2457 -0.24269 -0.087577
2.2422 0.031108 0.036023 0.036098 0.038351 0 0.030882 0.035637 0.036465 0.041733 0.027049 0.033846 -10.114 0.0013793 0.012103 0.0045103 0.0025005 -0.032295 -0.022175 -0.033806 -0.052045 0.0058484 0 -0.080248 0 -0.00072963 -0.0021353 -0.0005252 -0.00020987 -1.5373 0.041976 0.035727 0.038552 0.045256 0.036044 0.042281 0.04495 0.027261 0.0093805 -0.073608 -0.31791 -0.1642 -0.073295 -0.16393 -0.096302 0.019452 -0.1124 -0.18342 -0.2113 -0.2174 -0.21744 -0.068057
2.2461 0.029579 0.034102 0.033166 0.023007 0 0.012362 0.030943 0.025832 0.035315 0.017677 0.031686 -10.334 0.0060033 0.014658 0.0056578 0.0015147 -0.031713 -0.016608 -0.027171 -0.051268 0.0050599 0 -0.062105 0 -0.00055832 -0.0018224 0.00029979 0.0010655 -1.2365 0.03946 0.019165 0.014868 0.038728 0.022491 0.038112 0.025348 0.024969 0.01999 -0.06382 -0.31968 -0.16543 -0.070552 -0.15501 -0.06444 0.03068 -0.11705 -0.16024 -0.20896 -0.18632 -0.18862 -0.057488
2.25 0.027946 0.032601 0.028001 0.015497 0 0.0088533 0.024261 0.017317 0.023048 0.015248 0.019319 -10.544 0.0058876 0.015572 0.006201 -0.001751 -0.030922 -0.012214 -0.022161 -0.049133 -0.0012526 0 -0.046359 0 -0.00019542 -0.00087688 0.0011798 0.0020465 -0.95797 0.028041 0.013423 0.0039672 0.024552 0.014546 0.028148 0.0093586 0.021517 0.02962 -0.054193 -0.31167 -0.15848 -0.070743 -0.13697 -0.011027 0.042732 -0.10846 -0.12462 -0.19328 -0.14977 -0.15275 -0.053184
2.2539 0.026743 0.030514 0.023619 0.019218 0 0.020677 0.017757 0.01447 0.01096 0.017821 0.00065619 -10.742 0.0021159 0.014175 0.0056052 -0.0041497 -0.030018 -0.012056 -0.020882 -0.047055 -0.012498 0 -0.035156 0 0.00014354 -0.00012647 0.0014555 0.0019305 -0.78037 0.011007 0.019027 0.011262 0.013655 0.016451 0.016164 0.0024182 0.015497 0.029225 -0.044566 -0.30366 -0.15152 -0.070933 -0.11894 0.042386 0.054784 -0.099862 -0.088995 -0.17761 -0.11322 -0.11689 -0.050582
2.2578 0.026653 0.027539 0.023262 0.029592 0 0.037739 0.014206 0.016821 0.0061675 0.021295 -0.014643 -10.933 -0.0011228 0.012406 0.004386 -0.0032543 -0.029019 -0.01568 -0.02131 -0.046117 -0.023278 0 -0.028598 0 0.00035939 -0.00017056 0.00090381 0.0010336 -0.72144 -0.0025037 0.02976 0.029899 0.013117 0.023575 0.0078379 0.0037837 0.0075672 0.01636 -0.03801 -0.28729 -0.13743 -0.074981 -0.094949 0.10373 0.062959 -0.076245 -0.049082 -0.15107 -0.080733 -0.084654 -0.046228
2.2617 0.027585 0.025104 0.026643 0.037373 0 0.0476 0.014878 0.020647 0.010327 0.023304 -0.017439 -11.119 -0.0013657 0.012178 0.0030746 -0.00039595 -0.028324 -0.020055 -0.020709 -0.046395 -0.028043 0 -0.026174 0 0.00037723 -0.00083497 -7.0838e-05 0.00030477 -0.74597 -0.0050188 0.037513 0.045604 0.020337 0.027366 0.0066145 0.0084964 0.0008038 -0.0021947 -0.032337 -0.26851 -0.12128 -0.080138 -0.069239 0.16737 0.070019 -0.048305 -0.0079342 -0.1214 -0.049419 -0.053466 -0.039646
2.2656 0.028548 0.025097 0.029819 0.03557 0 0.043774 0.018523 0.022245 0.018559 0.024139 -0.0054038 -11.302 -0.00026893 0.013087 0.0014689 0.00039195 -0.028721 -0.022676 -0.019286 -0.047155 -0.025748 0 -0.028049 0 0.00013815 -0.0013891 -0.00082078 0.00035144 -0.80686 0.0032832 0.037126 0.04637 0.027072 0.023981 0.01166 0.011896 -0.00066699 -0.01404 -0.027444 -0.24842 -0.10389 -0.085193 -0.04321 0.22773 0.075787 -0.017272 0.031761 -0.090573 -0.020646 -0.025358 -0.033377
2.2695 0.028587 0.027652 0.029182 0.024838 0 0.028998 0.022634 0.020909 0.024692 0.024849 0.014603 -11.484 -0.0010055 0.013186 -0.0007986 -0.0032654 -0.030671 -0.023464 -0.019678 -0.04758 -0.020106 0 -0.034514 0 -0.0002816 -0.0012979 -0.0010125 0.00099395 -0.87761 0.015362 0.028826 0.03093 0.028029 0.017761 0.019176 0.012677 0.0053625 -0.010032 -0.025378 -0.22358 -0.081995 -0.089877 -0.016024 0.27625 0.07687 0.024982 0.066188 -0.055553 -0.0010903 -0.0084274 -0.031165
2.2734 0.027828 0.030612 0.025305 0.012989 0 0.012734 0.025618 0.019066 0.026894 0.025547 0.030271 -11.669 -0.0039686 0.011769 -0.0031618 -0.0090322 -0.033532 -0.023821 -0.023179 -0.047345 -0.0157 0 -0.044527 0 -0.00061586 -0.00073274 -0.00080601 0.0016437 -0.95378 0.023598 0.017747 0.010158 0.024952 0.016139 0.025242 0.012647 0.016749 0.0082162 -0.023312 -0.19873 -0.060096 -0.09456 0.011163 0.32477 0.077953 0.067236 0.10061 -0.020533 0.018465 0.0085031 -0.035268
2.2773 0.027476 0.031421 0.022397 0.0088825 0 0.0053515 0.027477 0.019568 0.027827 0.025871 0.032142 -11.859 -0.0059309 0.010655 -0.0040699 -0.011653 -0.035705 -0.024388 -0.027516 -0.046589 -0.014186 0 -0.055486 0 -0.00056046 -0.00031786 -0.00054088 0.0019281 -1.0359 0.0255 0.011051 -0.00038871 0.023121 0.021552 0.027713 0.014543 0.027703 0.029138 -0.021504 -0.17261 -0.036422 -0.094056 0.036305 0.35271 0.077739 0.11365 0.12638 0.013016 0.031735 0.015804 -0.044819
2.2813 0.028617 0.029526 0.023897 0.015609 0 0.012103 0.028475 0.022797 0.030028 0.026372 0.021028 -12.052 -0.0036733 0.01223 -0.0023553 -0.0080785 -0.035833 -0.024273 -0.029062 -0.045436 -0.014074 0 -0.064842 0 -2.1536e-05 -0.00040486 -0.00033896 0.001889 -1.1202 0.024237 0.013777 0.0079074 0.025272 0.028921 0.026522 0.020202 0.032835 0.040432 -0.019832 -0.14583 -0.011817 -0.090828 0.060372 0.36984 0.076844 0.16225 0.14761 0.045792 0.041703 0.018048 -0.056671
2.2852 0.030943 0.026797 0.028929 0.028428 0 0.029696 0.027896 0.026478 0.032571 0.028472 0.0083251 -12.239 0.0021075 0.016377 0.0013715 -0.00075998 -0.03401 -0.022517 -0.026944 -0.043685 -0.013532 0 -0.071978 0 0.00077845 -0.00067552 -7.0384e-05 0.0017036 -1.2057 0.024868 0.025365 0.029715 0.029531 0.031179 0.023365 0.029843 0.031434 0.038838 -0.017848 -0.11917 0.012762 -0.086441 0.08391 0.38391 0.076301 0.21058 0.1676 0.077939 0.051451 0.019561 -0.068096
2.2891 0.032733 0.025633 0.033279 0.038806 0 0.047613 0.024945 0.028328 0.033009 0.032675 0.0077332 -12.411 0.0071205 0.019916 0.0049071 0.0043558 -0.031794 -0.019892 -0.024168 -0.041158 -0.012745 0 -0.078418 0 0.0014356 -0.00052665 0.00033891 0.0014067 -1.3017 0.03047 0.039272 0.049526 0.03242 0.02676 0.021335 0.041784 0.028143 0.031811 -0.012909 -0.093674 0.037086 -0.071032 0.10241 0.36891 0.079099 0.25648 0.17587 0.1041 0.059111 0.014125 -0.078756
2.293 0.032231 0.026786 0.033571 0.040842 0 0.054332 0.020907 0.028627 0.031758 0.037278 0.024194 -12.568 0.0077288 0.019511 0.0061914 0.0032186 -0.03092 -0.018702 -0.024304 -0.038504 -0.013441 0 -0.086223 0 0.0016161 0.00016967 0.00069187 0.00095282 -1.4192 0.04093 0.046779 0.053713 0.032598 0.021044 0.023808 0.05245 0.029163 0.029972 -0.0079696 -0.068178 0.061409 -0.055624 0.12092 0.35391 0.081897 0.30237 0.18415 0.13026 0.06677 0.0086893 -0.0899
2.2969 0.029178 0.02894 0.030119 0.034904 0 0.045154 0.019394 0.029704 0.032868 0.039481 0.049245 -12.714 0.0044666 0.015039 0.0049262 -0.0028162 -0.031863 -0.020614 -0.027444 -0.037493 -0.016543 0 -0.096079 0 0.0012367 0.00078379 0.00070413 0.00044794 -1.5484 0.053655 0.043055 0.040995 0.031356 0.020457 0.032135 0.05757 0.037085 0.037701 -0.00029108 -0.044743 0.083752 -0.034797 0.13605 0.32862 0.088332 0.3423 0.18786 0.15223 0.076474 0.0040577 -0.10159
2.3008 0.025059 0.030105 0.025815 0.026254 0 0.025994 0.023253 0.032768 0.03946 0.038015 0.06726 -12.858 0.001111 0.0098408 0.0025605 -0.008583 -0.033571 -0.024798 -0.030052 -0.040007 -0.020804 0 -0.10653 0 0.00049498 0.00049923 0.00038197 0.00016705 -1.6486 0.064457 0.031056 0.02249 0.030376 0.025753 0.043636 0.054858 0.048658 0.050301 0.0097709 -0.023099 0.10437 -0.0092555 0.14824 0.29436 0.097932 0.37705 0.18759 0.17057 0.087956 0.00012554 -0.11104
2.3047 0.021827 0.029166 0.022894 0.020658 0 0.0095583 0.030839 0.035763 0.048876 0.034439 0.067643 -13.004 0.00055515 0.0075577 0.00083015 -0.0098746 -0.034544 -0.028413 -0.028916 -0.046196 -0.023898 0 -0.11457 0 -0.00022989 -0.00081218 0.00010887 0.00028526 -1.6665 0.068583 0.019702 0.011783 0.029986 0.031587 0.052308 0.046254 0.057172 0.059238 0.019833 -0.0014547 0.125 0.016286 0.16043 0.2601 0.10753 0.41179 0.18733 0.1889 0.099438 -0.0038066 -0.11419
2.3086 0.020357 0.026305 0.021281 0.020676 0 0.0061707 0.036096 0.035114 0.05364 0.031578 0.052666 -13.152 0.0020599 0.0089136 0.00039591 -0.0066393 -0.034216 -0.029013 -0.02483 -0.053492 -0.024666 0 -0.11683 0 -0.0005681 -0.0023397 0.00026529 0.00064677 -1.5745 0.062984 0.017146 0.014203 0.029474 0.032459 0.05275 0.037029 0.057302 0.059498 0.033923 0.014243 0.13847 0.04414 0.16642 0.22462 0.12173 0.42919 0.18311 0.19971 0.11461 -0.00069454 -0.10909
2.3125 0.020049 0.022485 0.019776 0.024711 0 0.016287 0.033418 0.029835 0.048054 0.030699 0.034551 -13.301 0.0026245 0.011652 0.00077639 -0.001994 -0.033376 -0.02651 -0.021944 -0.057952 -0.024088 0 -0.11103 0 -0.0003858 -0.0030275 0.00077146 0.00087434 -1.3953 0.049123 0.024274 0.024332 0.028112 0.028331 0.044442 0.031606 0.048674 0.052353 0.048118 0.029784 0.15175 0.072055 0.17226 0.18911 0.13604 0.44612 0.17878 0.21033 0.12987 0.0026033 -0.097784
2.3164 0.019776 0.018913 0.017985 0.028517 0 0.030631 0.023056 0.023292 0.03379 0.030403 0.024989 -13.449 0.00059735 0.013282 0.0013117 0.0011585 -0.033374 -0.022892 -0.023488 -0.057269 -0.024025 0 -0.09718 0 8.6865e-05 -0.0025461 0.001098 0.00072346 -1.1886 0.033308 0.033883 0.032375 0.025327 0.023969 0.032455 0.029639 0.03587 0.042424 0.062613 0.041986 0.16086 0.096928 0.17535 0.15863 0.14949 0.454 0.17345 0.21744 0.14378 0.0085782 -0.084551
2.3203 0.019088 0.016784 0.016546 0.027804 0 0.037628 0.011566 0.020112 0.018652 0.028283 0.02645 -13.596 -0.0025462 0.013368 0.0019694 0.0022202 -0.034888 -0.020205 -0.028396 -0.052884 -0.025154 0 -0.078029 0 0.00038384 -0.0015596 0.00080727 0.00030455 -1.0083 0.022661 0.036437 0.032198 0.020534 0.023229 0.023579 0.026445 0.025298 0.033235 0.077531 0.04946 0.16405 0.11749 0.17457 0.13527 0.16169 0.44905 0.16667 0.21959 0.15577 0.018344 -0.072447
2.3242 0.018455 0.016906 0.015884 0.020839 0 0.031973 0.0064939 0.021227 0.0098167 0.02347 0.031897 -13.739 -0.0039543 0.013034 0.0032382 0.002158 -0.037307 -0.018898 -0.032171 -0.048914 -0.026209 0 -0.05789 0 0.00016798 -0.0010192 7.3936e-05 -4.5555e-05 -0.86834 0.01931 0.027776 0.024194 0.014001 0.024915 0.021067 0.017878 0.021049 0.025437 0.092448 0.056935 0.16724 0.13805 0.17379 0.11191 0.17389 0.4441 0.1599 0.22174 0.16775 0.02811 -0.06137
2.3281 0.018536 0.019096 0.015636 0.010054 0 0.017859 0.010211 0.022664 0.0083934 0.017449 0.031543 -13.876 -0.0024551 0.012817 0.0054028 0.0016621 -0.039104 -0.017979 -0.030859 -0.04849 -0.025286 0 -0.04013 0 -0.00045465 -0.0012189 -0.00040957 -7.975e-05 -0.7453 0.018356 0.012502 0.012797 0.008137 0.024658 0.022525 0.0050358 0.022153 0.017907 0.10422 0.0564 0.16137 0.14626 0.16664 0.10152 0.17721 0.41971 0.14967 0.21449 0.16808 0.037958 -0.049213
2.332 0.019476 0.022049 0.015694 0.0014524 0 0.0052664 0.018599 0.01988 0.010122 0.012578 0.020057 -14.007 0.0003983 0.011804 0.0079859 0.00062173 -0.038806 -0.016491 -0.024123 -0.050784 -0.021897 0 -0.025204 0 -0.0010008 -0.0015811 -0.00011378 0.00017954 -0.61441 0.012338 0.0004644 0.0032213 0.0068539 0.020323 0.02247 -0.0060229 0.022908 0.009241 0.11545 0.054489 0.15394 0.15234 0.15839 0.093357 0.179 0.39198 0.13886 0.20564 0.1664 0.047819 -0.034406
2.3359 0.021027 0.024218 0.017242 0.0012126 0 0.0028856 0.025245 0.013064 0.010325 0.010121 -0.00076919 -14.135 0.0020771 0.0091701 0.0097946 -0.0008695 -0.035869 -0.014644 -0.014938 -0.051646 -0.017804 0 -0.011286 0 -0.0010551 -0.0013541 0.00073936 0.00052187 -0.48077 -0.0014673 -0.0005236 0.00019313 0.012229 0.014534 0.01695 -0.0094404 0.016568 -0.0017289 0.12451 0.049781 0.14406 0.15368 0.14765 0.087723 0.17613 0.35843 0.12607 0.19261 0.15848 0.05536 -0.017284
2.3398 0.023188 0.02512 0.021856 0.011135 0 0.012728 0.026579 0.0073191 0.007563 0.0097479 -0.023898 -14.265 0.0014358 0.0060306 0.0094839 -0.0018183 -0.030968 -0.013535 -0.006971 -0.047382 -0.015769 0 0.0026957 0 -0.00068175 -0.00044075 0.0013166 0.00074057 -0.37731 -0.01789 0.010054 0.0069387 0.021459 0.011531 0.0062769 -0.0045437 0.00057793 -0.015406 0.12831 0.038325 0.12826 0.14358 0.13091 0.088191 0.16202 0.31083 0.10851 0.16953 0.1355 0.057298 0.00023691
2.3438 0.026346 0.025695 0.029249 0.02645 0 0.029273 0.023348 0.0072269 0.0032347 0.010564 -0.040641 -14.395 -0.00069147 0.0049331 0.0063573 -0.0012041 -0.025609 -0.01388 -0.0024107 -0.03811 -0.017253 0 0.014393 0 -0.00036599 0.00052318 0.00095234 0.00074234 -0.33569 -0.02796 0.025732 0.022432 0.028068 0.012163 -0.005655 0.0041811 -0.020244 -0.029939 0.13211 0.026869 0.11246 0.13348 0.11417 0.08866 0.14791 0.26322 0.090954 0.14645 0.11252 0.059237 0.015232
2.3477 0.030565 0.02722 0.036426 0.038541 0 0.043015 0.018404 0.011887 -0.00061507 0.012216 -0.044169 -14.518 -0.0027394 0.0071509 0.0010954 0.0005986 -0.021313 -0.015099 -0.0015759 -0.027532 -0.021065 0 0.018617 0 -0.00051266 0.00088344 -0.00018865 0.00054828 -0.36558 -0.026215 0.037901 0.039267 0.027375 0.01304 -0.013934 0.011741 -0.035588 -0.040144 0.12911 0.0094101 0.093668 0.11417 0.091102 0.087877 0.12244 0.20608 0.06776 0.11199 0.073962 0.051751 0.023692
2.3516 0.034837 0.029915 0.039822 0.041116 0 0.046263 0.014362 0.016324 -0.0019917 0.014982 -0.032548 -14.626 -0.0037507 0.010825 -0.0040731 0.0018215 -0.018823 -0.015646 -0.0035468 -0.019616 -0.024219 0 0.010988 0 -0.0010122 0.00065391 -0.0012255 0.00027122 -0.46506 -0.014228 0.041171 0.04685 0.021178 0.010944 -0.014769 0.01698 -0.036121 -0.03928 0.12363 -0.01024 0.073778 0.091486 0.065731 0.086638 0.092837 0.14546 0.042507 0.073384 0.029716 0.040823 0.020885
2.3555 0.037435 0.032849 0.03858 0.034964 0 0.03813 0.013382 0.017843 0.001701 0.019171 -0.010326 -14.723 -0.0035605 0.012415 -0.0062816 0.0010475 -0.017886 -0.014357 -0.0067309 -0.015681 -0.024384 0 -0.0086829 0 -0.0013441 0.00042044 -0.0013475 9.0127e-05 -0.64597 0.0023217 0.03595 0.039906 0.016579 0.0074564 -0.0065206 0.022494 -0.019997 -0.023714 0.11664 -0.030813 0.053951 0.067742 0.0392 0.083862 0.06169 0.084332 0.016355 0.032642 -0.016683 0.027862 0.0035334
2.3594 0.037385 0.035207 0.035518 0.027163 0 0.025555 0.017669 0.019817 0.012892 0.024794 0.013392 -14.816 -0.0022984 0.010268 -0.0038824 -0.0012144 -0.017823 -0.011744 -0.0094134 -0.014692 -0.021846 0 -0.036482 0 -0.0011239 0.00060127 -0.00051414 0.00015926 -0.93534 0.019085 0.02749 0.024928 0.019631 0.0082234 0.0097353 0.030899 0.0058138 0.0031836 0.10239 -0.055825 0.034432 0.038873 0.0070847 0.073692 0.023132 0.020756 -0.014128 -0.018367 -0.073443 0.0051135 -0.027158
2.3633 0.035704 0.037367 0.034602 0.02538 0 0.01896 0.028254 0.027957 0.03092 0.031731 0.030666 -14.915 -0.00028716 0.0065181 0.0019844 -0.0030532 -0.018498 -0.010146 -0.010776 -0.015998 -0.019145 0 -0.06768 0 -0.0005164 0.00092463 0.00057489 0.00046055 -1.3401 0.035217 0.022692 0.016604 0.029981 0.017274 0.029968 0.041785 0.030604 0.032057 0.088144 -0.080838 0.014913 0.010004 -0.02503 0.063523 -0.015426 -0.042819 -0.044612 -0.069377 -0.1302 -0.017635 -0.064778
2.3672 0.034993 0.040371 0.037468 0.032197 0 0.024847 0.042656 0.04293 0.050241 0.039819 0.040437 -15.016 0.0016093 0.0050525 0.0076767 -0.0033259 -0.020811 -0.012467 -0.011844 -0.021147 -0.018607 0 -0.099788 0 -7.3558e-05 0.00073067 0.0011494 0.00074837 -1.8095 0.051096 0.026406 0.02541 0.04179 0.032482 0.048292 0.05227 0.047263 0.053625 0.070182 -0.10677 -0.0026335 -0.018921 -0.058628 0.047765 -0.053296 -0.10139 -0.075007 -0.123 -0.18605 -0.043533 -0.10109
2.3711 0.037472 0.044414 0.04247 0.044038 0 0.04076 0.054901 0.058014 0.063245 0.048549 0.048899 -15.111 0.0021328 0.007453 0.0094846 -0.0030323 -0.026132 -0.020198 -0.015016 -0.032661 -0.020005 0 -0.13249 0 -0.0001751 -0.00023229 0.00099507 0.00071147 -2.246 0.065497 0.038764 0.047533 0.049656 0.047251 0.05994 0.059901 0.056015 0.065074 0.049862 -0.13329 -0.018927 -0.047884 -0.093167 0.028459 -0.090729 -0.15678 -0.10535 -0.17829 -0.24131 -0.071431 -0.13125
2.375 0.04317 0.048285 0.046888 0.054866 0 0.057074 0.059655 0.065293 0.066342 0.056887 0.063267 -15.189 0.00066351 0.011103 0.0064637 -0.0042608 -0.034979 -0.032085 -0.021947 -0.051076 -0.020774 0 -0.16514 0 -0.00066911 -0.0014156 0.00047947 0.00024899 -2.5684 0.076073 0.054836 0.067524 0.053226 0.056786 0.064479 0.064495 0.062226 0.071318 0.029445 -0.15967 -0.035029 -0.076649 -0.12752 0.0089904 -0.12762 -0.21129 -0.13537 -0.23324 -0.29582 -0.099134 -0.15619
2.3789 0.049946 0.050645 0.049611 0.060756 0 0.06456 0.057259 0.063991 0.063474 0.063782 0.084241 -15.253 -0.0018667 0.011481 0.0011786 -0.0078432 -0.046087 -0.044527 -0.031605 -0.073431 -0.018872 0 -0.19498 0 -0.0010714 -0.0019489 6.544e-05 -0.00041454 -2.7751 0.082219 0.067266 0.071961 0.056122 0.062289 0.066327 0.067359 0.071116 0.080007 0.0072384 -0.18354 -0.047567 -0.10177 -0.15851 -0.013475 -0.15444 -0.24935 -0.15959 -0.28181 -0.33641 -0.12321 -0.17987
2.3828 0.055324 0.05173 0.051565 0.061665 0 0.061429 0.054233 0.061519 0.062922 0.069012 0.10447 -15.312 -0.0034838 0.0063588 -0.0024786 -0.012389 -0.056823 -0.053643 -0.040745 -0.09483 -0.015662 0 -0.2183 0 -0.0010683 -0.0015043 -0.00012862 -0.00091998 -2.9385 0.086205 0.07083 0.061134 0.061188 0.06867 0.071306 0.06947 0.084057 0.094596 -0.014968 -0.20742 -0.060105 -0.12689 -0.1895 -0.03594 -0.18126 -0.28742 -0.1838 -0.33038 -0.37699 -0.14729 -0.20399
2.3867 0.058392 0.053319 0.054002 0.060034 0 0.05386 0.05772 0.065554 0.069877 0.073279 0.11479 -15.371 -0.0029391 -0.0022703 -0.0025311 -0.015842 -0.064785 -0.057622 -0.046741 -0.11152 -0.0157 0 -0.23303 0 -0.00077035 -0.00063835 -0.00031172 -0.0010914 -3.1297 0.090616 0.065996 0.047675 0.067639 0.07838 0.081642 0.070876 0.098528 0.1113 -0.035764 -0.2282 -0.0713 -0.14923 -0.21591 -0.056084 -0.20029 -0.31488 -0.20305 -0.37083 -0.407 -0.16614 -0.22559
2.3906 0.060049 0.05676 0.057022 0.058571 0 0.05004 0.068745 0.075634 0.081817 0.077187 0.11227 -15.425 -0.00098593 -0.010223 -0.00029829 -0.0178 -0.069309 -0.057656 -0.050037 -0.12273 -0.023049 0 -0.23991 0 -0.00049089 -0.00026217 -0.00066991 -0.0010574 -3.3415 0.095005 0.05861 0.044274 0.072721 0.088108 0.093684 0.071528 0.11023 0.12217 -0.055095 -0.24578 -0.081103 -0.16869 -0.23755 -0.07382 -0.21122 -0.33134 -0.21716 -0.40286 -0.42602 -0.17954 -0.23945
2.3945 0.06153 0.061183 0.059871 0.059053 0 0.053554 0.080929 0.083576 0.090987 0.080125 0.10239 -15.462 0.00030788 -0.014797 0.0012383 -0.019913 -0.071657 -0.056766 -0.053566 -0.13003 -0.037235 0 -0.24102 0 -0.00036945 -0.00080204 -0.0011229 -0.001069 -3.487 0.095975 0.055506 0.053117 0.075047 0.091849 0.10056 0.071903 0.11509 0.1213 -0.074427 -0.26335 -0.090905 -0.18815 -0.2592 -0.091556 -0.22216 -0.3478 -0.23126 -0.43488 -0.44504 -0.19295 -0.24258
2.3984 0.062826 0.064025 0.06204 0.06193 0 0.06179 0.086055 0.08226 0.091253 0.080451 0.09338 -15.479 -0.00035853 -0.016398 0.00034129 -0.023814 -0.073749 -0.057461 -0.059564 -0.13551 -0.052741 0 -0.23735 0 -0.00028571 -0.0018875 -0.0014308 -0.0012417 -3.4759 0.09098 0.059292 0.066489 0.075327 0.086909 0.097563 0.072369 0.11054 0.10911 -0.087046 -0.27272 -0.099016 -0.20138 -0.26881 -0.10007 -0.21867 -0.34577 -0.23543 -0.4471 -0.44539 -0.19489 -0.23626
2.4023 0.062572 0.063387 0.063393 0.06587 0 0.069406 0.081038 0.072966 0.082707 0.077025 0.088875 -15.484 -0.0021829 -0.016977 -0.0021355 -0.028874 -0.076561 -0.060049 -0.06701 -0.14036 -0.062925 0 -0.22823 0 -0.00011426 -0.0027997 -0.0014686 -0.0014988 -3.293 0.081594 0.06645 0.075559 0.074135 0.076445 0.085704 0.072216 0.096945 0.091578 -0.099163 -0.28147 -0.107 -0.21414 -0.27752 -0.10789 -0.2141 -0.34235 -0.23886 -0.45784 -0.44434 -0.19598 -0.22397
2.4063 0.059438 0.059648 0.063254 0.067675 0 0.072318 0.069686 0.063239 0.070396 0.070505 0.085781 -15.491 -0.0031081 -0.017472 -0.0040265 -0.032427 -0.0795 -0.06271 -0.072329 -0.14453 -0.065082 0 -0.21281 0 4.9355e-05 -0.0031336 -0.0013258 -0.0017232 -3.0022 0.072365 0.070234 0.076873 0.070301 0.06609 0.070477 0.069888 0.078471 0.075865 -0.10751 -0.28656 -0.11412 -0.22387 -0.28135 -0.11191 -0.20559 -0.33393 -0.2392 -0.46142 -0.43866 -0.19386 -0.20814
2.4102 0.053551 0.054632 0.060166 0.063831 0 0.068767 0.058254 0.058145 0.05954 0.062881 0.078628 -15.507 -0.0020023 -0.017111 -0.0041432 -0.032398 -0.081121 -0.063021 -0.072572 -0.14685 -0.062198 0 -0.19162 0 -1.9031e-06 -0.0030082 -0.001142 -0.0018749 -2.6799 0.066357 0.065873 0.071157 0.062493 0.058621 0.057431 0.064435 0.06181 0.065814 -0.10944 -0.28543 -0.11976 -0.22845 -0.27688 -0.10946 -0.19039 -0.31699 -0.23426 -0.4528 -0.42512 -0.18627 -0.18897
2.4141 0.046548 0.049501 0.053304 0.053456 0 0.05853 0.049934 0.055175 0.052128 0.055647 0.065171 -15.528 9.8693e-05 -0.014966 -0.0031622 -0.029592 -0.080428 -0.059675 -0.067804 -0.14533 -0.059933 0 -0.16641 0 -0.00027939 -0.0027483 -0.00091605 -0.0019297 -2.353 0.062288 0.053903 0.059132 0.052037 0.052324 0.04854 0.056615 0.052073 0.060483 -0.11136 -0.28429 -0.12539 -0.23302 -0.2724 -0.10702 -0.17519 -0.30006 -0.22933 -0.44419 -0.41158 -0.17869 -0.16592
2.418 0.040268 0.043932 0.044123 0.04008 0 0.043228 0.043619 0.048455 0.047063 0.048545 0.047807 -15.542 0.00099403 -0.011607 -0.0024584 -0.027116 -0.077588 -0.053277 -0.06048 -0.13818 -0.061736 0 -0.13875 0 -0.00049998 -0.0025129 -0.00054199 -0.0017878 -2.0056 0.056318 0.039428 0.041603 0.04285 0.044265 0.042139 0.048431 0.048704 0.055827 -0.10432 -0.27549 -0.12747 -0.22933 -0.25945 -0.098925 -0.15656 -0.27828 -0.22032 -0.42554 -0.39488 -0.16907 -0.13945
2.4219 0.035377 0.03742 0.035934 0.029765 0 0.027686 0.036987 0.036769 0.04216 0.040297 0.030579 -15.546 -0.00043806 -0.0088492 -0.0024641 -0.027377 -0.07356 -0.045964 -0.052882 -0.12515 -0.066426 0 -0.10939 0 -0.00035985 -0.0022781 -2.5207e-05 -0.0013751 -1.6342 0.046288 0.028488 0.023438 0.03773 0.034247 0.035592 0.041636 0.045532 0.047635 -0.095176 -0.26488 -0.12872 -0.2237 -0.24449 -0.089507 -0.13713 -0.25536 -0.21034 -0.40453 -0.37744 -0.15898 -0.11105
2.4258 0.031159 0.030786 0.031195 0.026403 0 0.018932 0.029545 0.025543 0.035571 0.030541 0.015908 -15.545 -0.0030025 -0.0079757 -0.0024156 -0.029699 -0.069089 -0.0402 -0.045477 -0.10818 -0.069933 0 -0.079273 0 0.0001139 -0.0020608 0.00040771 -0.00086751 -1.2765 0.033671 0.024446 0.013928 0.035049 0.024939 0.027716 0.036728 0.035908 0.033718 -0.083656 -0.25234 -0.1283 -0.2152 -0.22793 -0.079319 -0.11784 -0.23218 -0.19968 -0.38244 -0.36021 -0.14941 -0.08236
2.4297 0.026509 0.025702 0.029131 0.028265 0 0.021134 0.022373 0.020327 0.026327 0.020797 0.0042629 -15.545 -0.004179 -0.0085394 -0.0015739 -0.031009 -0.064037 -0.037369 -0.037599 -0.090114 -0.06897 0 -0.050727 0 0.00054753 -0.0019883 0.00047964 -0.00069898 -0.97672 0.021476 0.026451 0.019392 0.030114 0.018469 0.019026 0.033022 0.018759 0.014772 -0.064984 -0.23396 -0.12288 -0.19806 -0.20651 -0.066813 -0.099017 -0.20826 -0.18694 -0.35707 -0.34359 -0.14144 -0.054901
2.4336 0.021046 0.022607 0.026337 0.029265 0 0.030366 0.015888 0.019764 0.014931 0.01331 -0.0041449 -15.545 -0.0024035 -0.0090752 -0.00031963 -0.028909 -0.057648 -0.036899 -0.02914 -0.07251 -0.063142 0 -0.027059 0 0.00058192 -0.0020971 0.00015149 -0.0011803 -0.7304 0.011058 0.030177 0.034605 0.020274 0.013837 0.010511 0.029135 -9.5108e-05 -0.0056872 -0.046312 -0.21559 -0.11747 -0.18092 -0.18508 -0.054306 -0.080189 -0.18434 -0.17421 -0.33171 -0.32696 -0.13346 -0.030747
2.4375 0.015325 0.019691 0.020003 0.024073 0 0.03562 0.009171 0.016813 0.0038076 0.0089085 -0.0086232 -15.535 0.001464 -0.0087845 0.00019551 -0.02406 -0.049593 -0.036629 -0.021089 -0.054844 -0.054169 0 -0.01043 0 0.00022262 -0.0021679 -0.00029777 -0.002062 -0.48332 0.0016658 0.030062 0.043925 0.0082185 0.0083029 0.0028395 0.023292 -0.012717 -0.022158 -0.023678 -0.19369 -0.107 -0.15658 -0.16159 -0.041006 -0.062917 -0.16015 -0.15988 -0.30691 -0.31015 -0.12723 -0.012313
2.4414 0.010112 0.014575 0.010558 0.012469 0 0.027316 0.001784 0.0071346 -0.0037412 0.0061088 -0.0092059 -15.506 0.0047562 -0.008234 -0.00061181 -0.019523 -0.040892 -0.034499 -0.014521 -0.036398 -0.043884 0 -0.00015084 0 -0.00019633 -0.0019019 -0.00051496 -0.0025934 -0.19522 -0.0071967 0.022242 0.034027 -0.00045896 0.00098765 -0.0032914 0.013879 -0.015459 -0.029209 0.00074618 -0.17019 -0.09424 -0.129 -0.13717 -0.027347 -0.046349 -0.13583 -0.14483 -0.28238 -0.29325 -0.12177 -0.00058129
2.4453 0.0055603 0.0069937 0.00115 -0.0008054 0 0.0063116 -0.0046284 -0.0052885 -0.0061687 0.002434 -0.0078498 -15.463 0.0050917 -0.0083826 -0.0020244 -0.017804 -0.033819 -0.030505 -0.0095535 -0.018855 -0.033302 0 0.0067817 0 -0.00037638 -0.0012868 -0.00039906 -0.0021836 0.10335 -0.01409 0.0071409 0.0068225 -0.0030246 -0.0057483 -0.0068405 0.00079547 -0.011221 -0.024704 0.02524 -0.14645 -0.080799 -0.10063 -0.11262 -0.013505 -0.029939 -0.11114 -0.12939 -0.25805 -0.27571 -0.11618 0.0065052
2.4492 0.0010661 -0.00072992 -0.0053405 -0.010118 0 -0.015647 -0.0076517 -0.012302 -0.005492 -0.0033213 -0.0076042 -15.419 0.0021485 -0.0092449 -0.0027461 -0.018559 -0.030569 -0.027122 -0.0056182 -0.0062067 -0.023196 0 0.013387 0 -0.00033763 -0.00068777 -0.00017029 -0.0010549 0.33385 -0.017113 -0.0099338 -0.020981 -0.0024417 -0.0089376 -0.0073302 -0.013284 -0.0061725 -0.012336 0.050205 -0.12112 -0.062696 -0.066935 -0.087295 0.0015824 -0.014602 -0.083928 -0.11132 -0.23515 -0.25378 -0.10968 0.013075
2.4531 -0.0041702 -0.0063069 -0.0086925 -0.012999 0 -0.025534 -0.0072261 -0.011004 -0.0058647 -0.010043 -0.010313 -15.385 -0.0022577 -0.0098735 -0.0022415 -0.019151 -0.031504 -0.02737 -0.0025045 -0.0012446 -0.014696 0 0.020811 0 -0.00033205 -0.00047758 -0.00011715 -0.00014277 0.45611 -0.01674 -0.02149 -0.03236 -0.0041753 -0.0086159 -0.0062953 -0.02361 -0.0048241 -0.00071488 0.075169 -0.095783 -0.044594 -0.033236 -0.061966 0.01667 0.00073606 -0.056712 -0.093248 -0.21226 -0.23186 -0.10319 0.022049
2.457 -0.010556 -0.01034 -0.011103 -0.011154 0 -0.020254 -0.0067964 -0.0074813 -0.0098119 -0.015404 -0.015184 -15.363 -0.0056809 -0.0097129 -0.0011963 -0.017381 -0.034401 -0.031877 -0.00062952 -0.0021283 -0.0087641 0 0.028406 0 -0.00052242 -0.00058968 -0.00030186 -0.00021679 0.52352 -0.016178 -0.02296 -0.024731 -0.010545 -0.0081521 -0.007156 -0.026521 -0.0078774 0.0018485 0.097349 -0.071483 -0.025881 1.5562e-06 -0.036902 0.032906 0.016283 -0.026723 -0.073404 -0.18921 -0.20504 -0.093643 0.032784
2.4609 -0.018035 -0.015987 -0.015142 -0.0088136 0 -0.0091135 -0.010632 -0.0103 -0.015989 -0.018089 -0.019501 -15.342 -0.0067918 -0.0096589 -0.0006507 -0.013628 -0.035609 -0.037698 -6.6741e-05 -0.0032887 -0.0051646 0 0.035251 0 -0.00079683 -0.00054513 -0.00053571 -0.0010768 0.64034 -0.018188 -0.016759 -0.010934 -0.018822 -0.010858 -0.012596 -0.022759 -0.013456 -0.0063192 0.11741 -0.047971 -0.0067031 0.032887 -0.01204 0.050017 0.03199 0.0053762 -0.052208 -0.16605 -0.17449 -0.081781 0.042327
2.4648 -0.026415 -0.025494 -0.022136 -0.010626 0 -0.0056859 -0.019885 -0.021112 -0.021013 -0.019199 -0.020558 -15.311 -0.0059721 -0.011355 -0.00082094 -0.01033 -0.032507 -0.040393 0.0003865 -0.00054701 -0.0024602 0 0.041486 0 -0.00089721 7.7081e-06 -0.00062396 -0.0017067 0.86292 -0.021864 -0.011643 -0.0066655 -0.024907 -0.016791 -0.02152 -0.017652 -0.019029 -0.018253 0.1374 -0.024499 0.012447 0.065712 0.012804 0.067132 0.047698 0.037495 -0.031004 -0.14287 -0.14389 -0.069874 0.049086
2.4688 -0.035531 -0.037375 -0.031936 -0.020111 0 -0.017024 -0.031597 -0.033208 -0.0234 -0.02171 -0.017298 -15.27 -0.0044562 -0.015211 -0.00088042 -0.0093853 -0.025351 -0.037739 0.0027335 0.0047969 0.00060614 0 0.04855 0 -0.00068433 0.00082651 -0.00058003 -0.001305 1.1524 -0.023408 -0.016974 -0.017664 -0.028149 -0.023434 -0.029096 -0.017448 -0.02219 -0.0235 0.1482 -0.0065769 0.027824 0.090291 0.035076 0.084845 0.063624 0.072206 -0.0086275 -0.11844 -0.10668 -0.051717 0.054951
2.4727 -0.044919 -0.047488 -0.043277 -0.037964 0 -0.039553 -0.041668 -0.039598 -0.025172 -0.028347 -0.011249 -15.229 -0.0029876 -0.019193 0.00015593 -0.010046 -0.016766 -0.031528 0.0082555 0.0078789 0.0037944 0 0.058689 0 -0.00025322 0.0012527 -0.00055991 -0.00014489 1.4311 -0.020651 -0.035747 -0.038187 -0.031826 -0.029284 -0.030992 -0.024825 -0.021337 -0.017052 0.159 0.011345 0.043201 0.11487 0.057348 0.10256 0.079549 0.10692 0.013749 -0.094015 -0.069471 -0.033561 0.063669
2.4766 -0.053377 -0.052938 -0.053815 -0.060159 0 -0.063345 -0.048493 -0.041115 -0.02944 -0.039403 -0.006901 -15.198 -0.001318 -0.0199 0.002442 -0.0093378 -0.0090967 -0.025511 0.016653 0.0068951 0.0057235 0 0.074337 0 0.00017364 0.00090567 -0.00060574 0.00067867 1.6755 -0.016638 -0.061646 -0.059001 -0.038952 -0.035916 -0.028432 -0.037472 -0.017647 -0.0045906 0.16469 0.025209 0.05529 0.13325 0.076743 0.11867 0.094255 0.13936 0.034793 -0.070316 -0.033168 -0.014716 0.077605
2.4805 -0.059139 -0.054522 -0.060371 -0.078021 0 -0.078972 -0.053491 -0.045011 -0.037008 -0.05205 -0.010771 -15.184 0.0010275 -0.0152 0.0051591 -0.0046003 -0.0018805 -0.021356 0.026774 0.007358 0.0056852 0 0.097304 0 0.00041188 0.00015072 -0.00052244 0.00039691 1.9375 -0.018155 -0.082509 -0.074149 -0.048426 -0.045794 -0.028804 -0.050582 -0.016762 0.00090002 0.16405 0.034049 0.063308 0.14396 0.092577 0.13279 0.10745 0.16898 0.054185 -0.047522 0.0020126 0.0049809 0.096733
2.4844 -0.060822 -0.055076 -0.060352 -0.0824 0 -0.081244 -0.058475 -0.055733 -0.04603 -0.06187 -0.028083 -15.184 0.003642 -0.0061103 0.0071912 0.0042042 0.0080086 -0.016733 0.037859 0.018458 0.0049541 0 0.12757 0 0.00038412 -0.00020333 -6.6585e-05 -0.00058397 2.2663 -0.030194 -0.087823 -0.080515 -0.055911 -0.058313 -0.039976 -0.060473 -0.026714 -0.011341 0.16341 0.042888 0.071327 0.15466 0.10841 0.14691 0.12065 0.19861 0.073578 -0.024728 0.037193 0.024678 0.1206
2.4883 -0.058464 -0.055817 -0.053861 -0.070417 0 -0.069783 -0.063259 -0.068797 -0.054759 -0.065805 -0.058135 -15.192 0.0051538 0.0038463 0.0078607 0.014469 0.023285 -0.0076617 0.049611 0.044106 0.0060251 0 0.16229 0 0.00011152 0.00030428 0.00073914 -0.0010555 2.6249 -0.051498 -0.075183 -0.075017 -0.05831 -0.068933 -0.062648 -0.066117 -0.051581 -0.042045 0.15307 0.041331 0.071767 0.15143 0.11419 0.15317 0.12717 0.21444 0.085911 -0.0094843 0.05979 0.037714 0.14995
2.4922 -0.053623 -0.055008 -0.044456 -0.049256 0 -0.049382 -0.066141 -0.075093 -0.063434 -0.06447 -0.092278 -15.201 0.0044864 0.011267 0.0071734 0.023047 0.042836 0.0070504 0.061023 0.077527 0.010411 0 0.19616 0 -0.00028015 0.0013336 0.001524 -0.00024065 2.9017 -0.075191 -0.05174 -0.056785 -0.056718 -0.072967 -0.087916 -0.068266 -0.085848 -0.081845 0.14149 0.038442 0.071235 0.14641 0.11869 0.15842 0.13283 0.22849 0.097339 0.004791 0.080773 0.049897 0.18498
2.4961 -0.048287 -0.050475 -0.037193 -0.032394 0 -0.030109 -0.066174 -0.070801 -0.07258 -0.061766 -0.11789 -15.21 0.0022106 0.015202 0.0056545 0.028435 0.061309 0.023732 0.069788 0.10552 0.01723 0 0.22344 0 -0.00055773 0.0021034 0.0018491 0.0013949 3.0136 -0.093573 -0.030101 -0.032912 -0.054694 -0.07018 -0.10317 -0.068235 -0.11579 -0.11783 0.12732 0.031377 0.068205 0.13699 0.1183 0.15975 0.13469 0.23488 0.10502 0.013814 0.094022 0.05681 0.2217
2.5 -0.043511 -0.042898 -0.035172 -0.029986 0 -0.023654 -0.064161 -0.061582 -0.080032 -0.061678 -0.12658 -15.224 0.00036984 0.017244 0.0040887 0.031121 0.072597 0.036377 0.073749 0.11902 0.024038 0 0.24012 0 -0.00048741 0.0021688 0.0015896 0.0026009 2.9835 -0.10266 -0.021207 -0.018283 -0.054139 -0.065078 -0.10178 -0.067692 -0.1284 -0.14041 0.1078 0.015676 0.060006 0.11847 0.10782 0.15297 0.12866 0.22542 0.10497 0.011975 0.091275 0.052825 0.25111
2.5039 -0.039057 -0.035823 -0.037548 -0.041026 0 -0.035074 -0.061269 -0.05631 -0.08129 -0.064665 -0.11994 -15.249 0.0006257 0.019529 0.0032313 0.032169 0.074517 0.041477 0.07329 0.11997 0.029035 0 0.2446 0 -4.1715e-05 0.0018 0.0010404 0.00258 2.902 -0.10315 -0.028074 -0.024721 -0.053563 -0.062317 -0.088027 -0.068464 -0.12071 -0.14581 0.08827 -2.4644e-05 0.051807 0.099957 0.097334 0.14619 0.12263 0.21596 0.10491 0.010137 0.088528 0.04884 0.26373
2.5078 -0.03435 -0.032223 -0.040659 -0.054243 0 -0.056174 -0.057335 -0.05756 -0.073978 -0.066901 -0.10724 -15.29 0.0024842 0.022627 0.0034227 0.031836 0.070607 0.040639 0.071882 0.11799 0.0324 0 0.23664 0 0.00049697 0.0016165 0.00064456 0.00172 2.8142 -0.098221 -0.043888 -0.04813 -0.050476 -0.062023 -0.07275 -0.071026 -0.10114 -0.13477 0.066205 -0.024677 0.039102 0.075179 0.075642 0.13139 0.10698 0.18823 0.095942 -0.0067082 0.066669 0.030343 0.25579
2.5117 -0.02967 -0.031545 -0.041047 -0.05723 0 -0.068885 -0.05128 -0.059469 -0.061468 -0.063378 -0.096765 -15.344 0.0035746 0.025218 0.0043138 0.02975 0.067255 0.038728 0.073433 0.12042 0.035506 0 0.21633 0 0.000722 0.001934 0.00062309 0.0011072 2.6612 -0.090675 -0.056014 -0.068286 -0.04478 -0.059971 -0.063898 -0.072701 -0.08161 -0.11127 0.043362 -0.052071 0.025015 0.048482 0.050516 0.11414 0.08839 0.1549 0.084245 -0.02815 0.038954 0.0074002 0.23105
2.5156 -0.026205 -0.030685 -0.037642 -0.046063 0 -0.058991 -0.043101 -0.054849 -0.050594 -0.052312 -0.088775 -15.4 0.0019584 0.025672 0.0051099 0.0263 0.068476 0.039547 0.078492 0.12548 0.039015 0 0.18464 0 0.00047074 0.0025245 0.00086034 0.0014062 2.3469 -0.08141 -0.054177 -0.064982 -0.039079 -0.052299 -0.060568 -0.06836 -0.068024 -0.082142 0.020862 -0.081132 0.010056 0.021457 0.023529 0.096059 0.06797 0.1185 0.070912 -0.052797 0.0079502 -0.018216 0.19659
2.5195 -0.024804 -0.027755 -0.031744 -0.027541 0 -0.029265 -0.034691 -0.042999 -0.044848 -0.03679 -0.076452 -15.45 -0.0017845 0.023825 0.0053222 0.023368 0.072695 0.043055 0.083021 0.12476 0.04193 0 0.14448 0 1.5147e-05 0.0029556 0.0011035 0.0022954 1.8568 -0.069231 -0.037799 -0.036694 -0.035573 -0.039553 -0.055616 -0.054445 -0.057398 -0.055324 -0.00031076 -0.11666 -0.0082875 -0.0068389 -0.010673 0.074766 0.040476 0.070186 0.051233 -0.08987 -0.035807 -0.054198 0.15714
2.5234 -0.024786 -0.024206 -0.025644 -0.01301 0 0.00090174 -0.028026 -0.029565 -0.040302 -0.022109 -0.053492 -15.492 -0.00492 0.021194 0.0053101 0.023142 0.074136 0.046183 0.081287 0.11155 0.042589 0 0.10057 0 -0.0001663 0.0030257 0.0012153 0.002966 1.2941 -0.051718 -0.016927 -0.0032831 -0.033218 -0.025889 -0.043362 -0.033063 -0.043147 -0.035365 -0.021484 -0.15218 -0.026631 -0.035135 -0.044876 0.053472 0.012982 0.021876 0.031555 -0.12694 -0.079564 -0.09018 0.11391
2.5273 -0.024264 -0.022809 -0.02138 -0.0097428 0 0.010772 -0.022768 -0.01955 -0.029406 -0.011431 -0.02058 -15.538 -0.0051315 0.01949 0.005866 0.025943 0.067441 0.045807 0.070484 0.086608 0.040489 0 0.05709 0 0.00014701 0.0028019 0.0012147 0.0030213 0.79011 -0.027135 -0.0051764 0.011031 -0.028549 -0.014723 -0.024556 -0.011651 -0.022066 -0.019475 -0.039003 -0.18935 -0.04686 -0.060577 -0.078846 0.035117 -0.015595 -0.02643 0.010679 -0.16701 -0.12348 -0.12635 0.068116
2.5313 -0.021852 -0.023918 -0.019993 -0.01671 0 -0.0045237 -0.016424 -0.012269 -0.0093605 -0.0039564 0.014969 -15.6 -0.0026959 0.018967 0.0070751 0.029371 0.051637 0.04099 0.053001 0.056607 0.037035 0 0.015701 0 0.00067692 0.0023287 0.0011234 0.0027646 0.3898 0.0030407 -0.009407 -0.0013463 -0.019407 -0.005921 -0.0044588 0.0024214 0.0035086 0.00041477 -0.054508 -0.22743 -0.068127 -0.084445 -0.11269 0.018382 -0.044769 -0.074732 -0.010858 -0.20873 -0.16749 -0.16263 0.024067
2.5352 -0.018028 -0.024503 -0.020885 -0.026652 0 -0.030234 -0.0073657 -0.0039191 0.013697 0.00289 0.044739 -15.681 -3.3621e-05 0.018299 0.0076959 0.029998 0.030584 0.033025 0.034495 0.028456 0.034417 0 -0.023671 0 0.00089116 0.0014841 0.00086455 0.0026459 0.039351 0.032856 -0.024172 -0.025991 -0.0076172 0.0025484 0.012606 0.007619 0.028653 0.029277 -0.06937 -0.26518 -0.089495 -0.10759 -0.14569 0.0025906 -0.07342 -0.12181 -0.032042 -0.24969 -0.21021 -0.1978 -0.012711
2.5391 -0.014633 -0.021285 -0.02156 -0.031268 0 -0.044666 0.0025744 0.0061746 0.029406 0.010001 0.063781 -15.77 0.00080222 0.016075 0.0060466 0.026291 0.010235 0.024115 0.019823 0.0057082 0.033748 0 -0.059455 0 0.00050663 0.00022363 0.00036477 0.0026137 -0.31477 0.053915 -0.035688 -0.040498 0.0022094 0.010913 0.025841 0.0088515 0.049121 0.061603 -0.077229 -0.29941 -0.11196 -0.12292 -0.1695 -0.0029328 -0.09638 -0.15553 -0.049391 -0.28248 -0.23885 -0.22087 -0.040099
2.543 -0.012926 -0.014451 -0.018811 -0.025568 0 -0.036379 0.0091303 0.013823 0.032159 0.015673 0.070835 -15.852 -3.9012e-05 0.012378 0.0018244 0.019985 -0.0046946 0.016191 0.010435 -0.01055 0.034247 0 -0.086296 0 -0.00023942 -0.0011156 -0.00026721 0.002178 -0.63514 0.060315 -0.032348 -0.033355 0.0065597 0.016559 0.035588 0.012342 0.061713 0.08342 -0.085088 -0.33364 -0.13442 -0.13825 -0.19331 -0.0084563 -0.11934 -0.18926 -0.06674 -0.31527 -0.26749 -0.24394 -0.060724
2.5469 -0.012274 -0.0076726 -0.011356 -0.0099467 0 -0.011195 0.0095543 0.014928 0.025294 0.017913 0.066535 -15.919 -0.00090884 0.0088378 -0.0029709 0.014564 -0.012385 0.010467 0.004923 -0.019514 0.03419 0 -0.097376 0 -0.00080352 -0.0019218 -0.00073432 0.0011111 -0.81859 0.052904 -0.013394 -0.010579 0.0057956 0.016986 0.040112 0.019796 0.063548 0.083584 -0.089184 -0.36295 -0.15604 -0.14834 -0.20885 -0.0073198 -0.13632 -0.21136 -0.080096 -0.33815 -0.28374 -0.25633 -0.077537
2.5508 -0.010884 -0.0043324 -0.0017844 0.009689 0 0.014795 0.0054271 0.010834 0.016808 0.016919 0.05331 -15.981 -0.00084983 0.0071579 -0.0052439 0.012329 -0.013654 0.0073768 0.0013649 -0.020881 0.032636 0 -0.089889 0 -0.00080964 -0.0018206 -0.00077345 -7.0643e-05 -0.80746 0.03894 0.010847 0.012809 0.0034046 0.013179 0.036498 0.027253 0.053551 0.064161 -0.089857 -0.38779 -0.17689 -0.15367 -0.21688 -0.00012653 -0.14788 -0.22289 -0.089821 -0.35202 -0.28874 -0.25901 -0.088434
2.5547 -0.0077713 -0.0041371 0.0047722 0.0239 0 0.027702 0.0013473 0.0072078 0.011819 0.014675 0.03655 -16.054 -0.00061005 0.0076742 -0.0033048 0.01291 -0.01087 0.0066258 -0.0009918 -0.016861 0.030265 0 -0.068395 0 -0.00033525 -0.001051 -0.00038744 -0.00047328 -0.6561 0.026882 0.026618 0.025247 0.0027899 0.0091597 0.025084 0.029019 0.035429 0.039258 -0.090531 -0.41262 -0.19774 -0.159 -0.22491 0.0070668 -0.15943 -0.23441 -0.099546 -0.3659 -0.29375 -0.26168 -0.086712
2.5586 -0.0037445 -0.0037906 0.0049226 0.024425 0 0.0233 0.00086281 0.0075855 0.0095708 0.012302 0.023217 -16.144 -0.0013593 0.0093613 0.0016385 0.014463 -0.0069068 0.0075087 -0.0017714 -0.012216 0.0286 0 -0.042159 0 0.00021111 -0.00025788 0.00016165 0.00029137 -0.47479 0.020396 0.025886 0.023737 0.0046926 0.0079431 0.011695 0.022396 0.017548 0.022695 -0.086765 -0.42553 -0.21357 -0.15602 -0.21833 0.022524 -0.15969 -0.2268 -0.10243 -0.35984 -0.27865 -0.24786 -0.067885
2.5625 -0.00030645 -0.00076181 0.00047349 0.010163 0 0.0066678 0.003772 0.0093663 0.006813 0.0087068 0.01668 -16.244 -0.0028322 0.011074 0.0064857 0.015908 -0.0041481 0.0094479 -0.00041671 -0.010838 0.028458 0 -0.01846 0 0.0004493 0.00010186 0.00058687 0.0016544 -0.31863 0.016473 0.010726 0.011338 0.0072647 0.008438 0.0036827 0.0092111 0.0073636 0.016242 -0.08283 -0.43798 -0.22922 -0.15273 -0.2112 0.038296 -0.15952 -0.21846 -0.10505 -0.35303 -0.26279 -0.2334 -0.035766
2.5664 0.0022119 0.0041804 -0.0027124 -0.01002 0 -0.011866 0.0071691 0.0071774 0.002342 0.0025415 0.012546 -16.338 -0.0033577 0.012496 0.0088399 0.017641 -0.0035052 0.012164 0.003124 -0.012157 0.02917 0 0.0018625 0 0.00029336 9.5803e-05 0.00078268 0.0025826 -0.15258 0.0089309 -0.0087066 -0.0058522 0.0081892 0.0069386 0.0029587 -0.0058773 0.0046949 0.0098683 -0.078544 -0.44567 -0.24162 -0.14754 -0.20055 0.054542 -0.15645 -0.20628 -0.10642 -0.3407 -0.2434 -0.21703 -0.00087701
2.5703 0.0050268 0.0083162 8.4759e-05 -0.021654 0 -0.020888 0.0085837 -0.00030839 -0.0026141 -0.0048284 0.0014977 -16.418 -0.0019104 0.013762 0.0087376 0.020086 -0.0040425 0.015129 0.0082246 -0.011777 0.029322 0 0.02237 0 -4.5704e-05 5.3377e-05 0.00080283 0.0025239 0.068418 -0.0059643 -0.02014 -0.018952 0.0066891 0.0016689 0.0035519 -0.017774 0.001252 -0.0066674 -0.073735 -0.44633 -0.24923 -0.13954 -0.18469 0.07149 -0.14907 -0.18842 -0.10596 -0.32022 -0.21879 -0.19781 0.027537
2.5742 0.0092809 0.010311 0.0080804 -0.014805 0 -0.012667 0.0078038 -0.0081981 -0.00739 -0.0094049 -0.021407 -16.49 0.00030221 0.014453 0.0079715 0.022134 -0.003893 0.017004 0.013587 -0.0062972 0.028247 0 0.044732 0 -0.00024844 6.6404e-05 0.00069352 0.0018444 0.30492 -0.026271 -0.015734 -0.018043 0.0038589 -0.0046946 -0.0027354 -0.022637 -0.011525 -0.032775 -0.068927 -0.44698 -0.25683 -0.13153 -0.16883 0.088438 -0.14169 -0.17056 -0.10549 -0.29973 -0.19417 -0.1786 0.047477
2.5781 0.014377 0.011583 0.01588 0.0075287 0 0.011161 0.0060903 -0.010434 -0.01321 -0.0084188 -0.049496 -16.56 0.00087736 0.013515 0.0078965 0.021727 -0.0020223 0.016223 0.017465 0.0027403 0.026757 0 0.064714 0 -0.0001063 -0.00011427 0.00042988 0.0013472 0.4438 -0.045462 0.0033001 0.00086964 0.0014781 -0.0074084 -0.017605 -0.019432 -0.033089 -0.05714 -0.066402 -0.44114 -0.25755 -0.1242 -0.1533 0.10054 -0.13425 -0.15542 -0.10709 -0.27798 -0.17515 -0.16816 0.062006
2.582 0.01843 0.014365 0.018842 0.03048 0 0.03733 0.0045607 -0.0061328 -0.020523 -0.0038183 -0.067562 -16.633 -0.001041 0.010576 0.0080495 0.018302 0.00076408 0.012659 0.018489 0.010185 0.026358 0 0.074509 0 0.00034006 -0.00065261 4.5902e-05 0.0014301 0.40736 -0.056326 0.026245 0.028785 0.0006701 -0.0043888 -0.033327 -0.01129 -0.052316 -0.067728 -0.064304 -0.43408 -0.25698 -0.117 -0.13783 0.11174 -0.12679 -0.14078 -0.10907 -0.256 -0.15718 -0.15937 0.07211
2.5859 0.020544 0.019089 0.017575 0.038323 0 0.047772 0.0039254 0.00011339 -0.025913 -0.00078873 -0.063975 -16.703 -0.0034871 0.0072019 0.0069209 0.014309 0.0027532 0.0085752 0.01684 0.012524 0.027662 0 0.068985 0 0.00080422 -0.0012193 -0.00023696 0.0017651 0.23192 -0.054789 0.038372 0.04655 0.0016048 0.0018594 -0.038947 -0.0045579 -0.056198 -0.061091 -0.063591 -0.42659 -0.2551 -0.11159 -0.12466 0.12033 -0.12117 -0.12962 -0.11298 -0.23685 -0.14432 -0.15636 0.073345
2.5898 0.022287 0.024271 0.017156 0.027074 0 0.033773 0.0054197 0.0040893 -0.023451 -0.0019419 -0.041018 -16.765 -0.0036139 0.0062696 0.0039167 0.01358 0.0033581 0.0071336 0.014509 0.011138 0.02956 0 0.049599 0 0.00093006 -0.0011812 -0.00012264 0.0017743 0.017181 -0.0417 0.031013 0.03968 0.004276 0.0071158 -0.029749 -0.0040462 -0.040942 -0.042858 -0.066405 -0.41801 -0.24989 -0.11077 -0.11734 0.12227 -0.12019 -0.12731 -0.12181 -0.22494 -0.14449 -0.16809 0.060388
2.5938 0.026378 0.02877 0.022139 0.0081855 0 0.0060482 0.010945 0.0069329 -0.010113 -0.0032234 -0.013471 -16.818 -0.00091958 0.0095115 0.00035844 0.017646 0.0039031 0.0091958 0.013713 0.0098078 0.029945 0 0.022385 0 0.00057144 -0.00027468 0.00044946 0.0013178 -0.19996 -0.022053 0.009817 0.013271 0.0092943 0.0099081 -0.010817 -0.0074429 -0.015187 -0.02144 -0.06922 -0.40942 -0.24468 -0.10994 -0.11003 0.1242 -0.11921 -0.12499 -0.13065 -0.21303 -0.14466 -0.17982 0.033986
2.5977 0.033778 0.033381 0.032445 -9.9225e-05 0 -0.010667 0.021471 0.013546 0.01048 0.0032981 0.0036853 -16.871 0.001885 0.015487 -0.0015558 0.023577 0.0057887 0.011552 0.014379 0.0092074 0.027226 0 -0.0075785 0 -3.9291e-05 0.00097319 0.0011318 0.00082737 -0.49838 -0.0020907 -0.0067357 -0.0087008 0.017596 0.012849 0.0082802 -0.0050323 0.0073759 -0.0027076 -0.075632 -0.40405 -0.24044 -0.1164 -0.11121 0.11986 -0.12529 -0.13307 -0.1453 -0.2128 -0.16 -0.20622 0.0015545
2.6016 0.042398 0.039658 0.043927 0.013111 0 0.0030694 0.035293 0.026598 0.030558 0.021607 0.0074681 -16.925 0.0015829 0.020211 -0.00079089 0.02579 0.0075474 0.0089387 0.013124 0.0046331 0.02111 0 -0.039787 0 -0.00044525 0.0016076 0.0013921 0.00076648 -0.98248 0.014414 -0.00019395 -0.0022033 0.029131 0.019762 0.021891 0.012615 0.01897 0.010678 -0.083434 -0.39992 -0.23658 -0.12567 -0.11566 0.11309 -0.1341 -0.14517 -0.16219 -0.21707 -0.18119 -0.2383 -0.030133
2.6055 0.049049 0.047495 0.052376 0.043079 0 0.044047 0.048475 0.043214 0.044743 0.046601 0.0084996 -16.978 -0.0020554 0.020131 0.0014998 0.020421 0.0040971 -0.0014992 0.0052983 -0.010227 0.012024 0 -0.077121 0 -0.00038068 0.0010836 0.00098007 0.0010385 -1.6454 0.028469 0.032439 0.035529 0.041935 0.031957 0.031665 0.04467 0.022803 0.018587 -0.091709 -0.39706 -0.23381 -0.1366 -0.12185 0.10541 -0.14434 -0.15892 -0.17994 -0.22377 -0.2048 -0.272 -0.062259
2.6094 0.052631 0.054687 0.056706 0.073337 0 0.087201 0.05764 0.05793 0.054004 0.067388 0.021447 -17.022 -0.0058209 0.014738 0.002929 0.0082757 -0.010079 -0.017478 -0.011264 -0.037258 0.00015494 0 -0.12183 0 -6.7166e-05 -0.00026927 0.0001827 0.0010086 -2.3434 0.044741 0.07416 0.081961 0.052997 0.047415 0.042849 0.077816 0.029089 0.025044 -0.10245 -0.40075 -0.23666 -0.15616 -0.13705 0.092953 -0.16202 -0.1812 -0.20218 -0.24316 -0.24103 -0.31418 -0.10264
2.6133 0.055023 0.059304 0.058708 0.088158 0 0.10511 0.062645 0.068096 0.063292 0.076451 0.053057 -17.055 -0.0062581 0.0064316 0.0018799 -0.00624 -0.035929 -0.03339 -0.034091 -0.071756 -0.014524 0 -0.17268 0 -3.486e-05 -0.0016214 -0.00041967 0.00013856 -2.919 0.067206 0.10001 0.10711 0.060598 0.063024 0.058605 0.095831 0.046706 0.039504 -0.11319 -0.40444 -0.23952 -0.17573 -0.15225 0.080501 -0.17969 -0.20349 -0.22441 -0.26254 -0.27725 -0.35636 -0.15639
2.6172 0.058684 0.062151 0.060649 0.083594 0 0.089662 0.066554 0.075567 0.07592 0.075975 0.09708 -17.083 -0.0031261 -0.0018926 -0.00124 -0.018919 -0.067469 -0.044933 -0.057581 -0.10597 -0.031102 0 -0.22509 0 -0.00057051 -0.0024351 -0.00048215 -0.0014191 -3.3411 0.094805 0.096725 0.097765 0.065924 0.076869 0.07811 0.093366 0.077244 0.071909 -0.12367 -0.41233 -0.24718 -0.19915 -0.17138 0.066485 -0.20007 -0.22762 -0.24646 -0.28706 -0.31581 -0.39563 -0.21821
2.6211 0.063785 0.066234 0.06365 0.06907 0 0.057544 0.072913 0.083395 0.090666 0.075234 0.1385 -17.112 0.00053248 -0.0088634 -0.0044726 -0.02858 -0.094699 -0.051975 -0.076826 -0.13436 -0.046996 0 -0.273 0 -0.0013443 -0.0028429 -0.00018945 -0.0028833 -3.7097 0.12097 0.073283 0.0672 0.071974 0.088319 0.098784 0.080963 0.11438 0.12205 -0.13396 -0.42301 -0.25804 -0.22514 -0.19313 0.051428 -0.22225 -0.25299 -0.26837 -0.31499 -0.35592 -0.43296 -0.27449
2.625 0.068335 0.073599 0.067982 0.059383 0 0.036135 0.082819 0.092046 0.10384 0.081768 0.16266 -17.143 0.0016605 -0.014357 -0.0059288 -0.036602 -0.10992 -0.057047 -0.090236 -0.15548 -0.059046 0 -0.31051 0 -0.0016672 -0.0032806 -2.4316e-05 -0.0035131 -4.12 0.13783 0.052927 0.043129 0.080459 0.096826 0.11841 0.075887 0.14717 0.17325 -0.1441 -0.43378 -0.26904 -0.25111 -0.21492 0.03633 -0.24438 -0.27823 -0.29001 -0.34292 -0.39575 -0.46961 -0.31323
2.6289 0.071289 0.083057 0.073977 0.063992 0 0.042989 0.094218 0.099492 0.11304 0.094986 0.16311 -17.168 0.00018637 -0.01789 -0.0051431 -0.044321 -0.11247 -0.061618 -0.098921 -0.16994 -0.065894 0 -0.333 0 -0.001187 -0.0038661 -0.0002542 -0.0032397 -4.5401 0.14164 0.053927 0.045789 0.089861 0.10175 0.13446 0.086982 0.16487 0.20027 -0.15052 -0.44651 -0.28349 -0.2767 -0.23797 0.020244 -0.26522 -0.30044 -0.30519 -0.37093 -0.42878 -0.4898 -0.33185
2.6328 0.074897 0.091469 0.082036 0.081498 0 0.07544 0.10367 0.10427 0.11843 0.10795 0.14451 -17.179 -0.0013397 -0.018174 -0.0032023 -0.051297 -0.10819 -0.064507 -0.10417 -0.17806 -0.069321 0 -0.33865 0 -0.00030803 -0.0042378 -0.00066054 -0.0026692 -4.8373 0.13495 0.07604 0.07448 0.097014 0.10359 0.1428 0.10762 0.16189 0.18831 -0.15693 -0.45924 -0.29794 -0.30229 -0.26101 0.0041579 -0.28605 -0.32264 -0.32038 -0.39893 -0.46181 -0.50999 -0.33603
2.6367 0.083106 0.097194 0.091942 0.10241 0 0.11574 0.10887 0.10719 0.12108 0.11469 0.11959 -17.173 -0.00073748 -0.014712 -0.0017872 -0.056046 -0.10455 -0.064056 -0.10608 -0.18027 -0.072824 0 -0.33012 0 0.00016316 -0.0039934 -0.00077186 -0.0024896 -4.9231 0.12394 0.10362 0.11128 0.10081 0.10463 0.13954 0.12283 0.14131 0.14683 -0.16048 -0.46952 -0.31005 -0.32426 -0.28244 -0.012299 -0.30374 -0.34165 -0.33014 -0.4236 -0.48826 -0.51993 -0.33255
2.6406 0.097254 0.10183 0.10266 0.11695 0 0.14439 0.11015 0.10979 0.12141 0.11534 0.10166 -17.156 0.0016568 -0.009483 -0.0020216 -0.057996 -0.10555 -0.061159 -0.10471 -0.17881 -0.078509 0 -0.31437 0 -0.00016481 -0.0031856 -0.00034408 -0.0028636 -4.8547 0.11393 0.1206 0.13588 0.10387 0.10729 0.12552 0.12301 0.11435 0.10385 -0.16091 -0.47714 -0.3196 -0.34231 -0.3021 -0.029158 -0.31801 -0.35719 -0.33403 -0.44464 -0.50757 -0.51876 -0.32448
2.6445 0.1137 0.10828 0.11297 0.12159 0 0.15093 0.11012 0.11218 0.11962 0.11458 0.09649 -17.131 0.0038546 -0.0061895 -0.0039611 -0.058304 -0.11022 -0.059229 -0.10182 -0.17744 -0.085311 0 -0.29969 0 -0.0008399 -0.0023177 0.00039671 -0.0033645 -4.7848 0.10706 0.12292 0.1389 0.10975 0.11175 0.10839 0.1113 0.094544 0.084063 -0.16134 -0.48476 -0.32915 -0.36036 -0.32177 -0.046018 -0.33229 -0.37273 -0.33793 -0.46568 -0.52688 -0.5176 -0.31297
2.6484 0.1263 0.11738 0.12198 0.12004 0 0.13745 0.11194 0.11346 0.11679 0.11605 0.099187 -17.095 0.0046715 -0.0072255 -0.0069053 -0.058722 -0.11497 -0.060898 -0.10063 -0.17849 -0.090437 0 -0.29121 0 -0.0010179 -0.0018803 0.00096011 -0.0034665 -4.819 0.10296 0.11836 0.12549 0.11844 0.11563 0.098412 0.099024 0.089481 0.090174 -0.15638 -0.48193 -0.32664 -0.36741 -0.33509 -0.063258 -0.33765 -0.3811 -0.33074 -0.47679 -0.53273 -0.5012 -0.30132
2.6523 0.13155 0.12674 0.12904 0.11897 0 0.11581 0.11721 0.11405 0.11458 0.11902 0.099317 -17.039 0.0047404 -0.011435 -0.010078 -0.059921 -0.11694 -0.065255 -0.10321 -0.18065 -0.09262 0 -0.2887 0 -0.000355 -0.0019684 0.0010033 -0.0030889 -4.9375 0.10071 0.11702 0.1096 0.12534 0.11676 0.10062 0.095503 0.096304 0.10431 -0.15095 -0.47818 -0.32308 -0.3735 -0.34786 -0.080531 -0.34223 -0.38885 -0.32258 -0.48704 -0.5374 -0.48347 -0.29495
2.6563 0.13116 0.13296 0.13345 0.12261 0 0.10137 0.12458 0.11617 0.11367 0.12041 0.091005 -16.953 0.0051018 -0.015356 -0.013041 -0.06112 -0.11584 -0.069031 -0.10822 -0.18087 -0.093766 0 -0.28873 0 0.00059699 -0.0023543 0.00054965 -0.002678 -5.0523 0.099605 0.12275 0.10436 0.12575 0.11592 0.11085 0.10215 0.10516 0.10711 -0.14429 -0.46953 -0.31371 -0.37544 -0.35737 -0.09733 -0.3432 -0.39375 -0.31139 -0.49322 -0.5381 -0.4635 -0.29678
2.6602 0.12959 0.13472 0.13497 0.13026 0 0.1047 0.13045 0.12117 0.1134 0.11891 0.079367 -16.834 0.0054349 -0.016959 -0.015566 -0.061291 -0.11341 -0.070578 -0.11188 -0.17896 -0.097228 0 -0.28918 0 0.00092783 -0.0028332 -0.00012696 -0.0027756 -5.123 0.099241 0.13243 0.11437 0.12046 0.11639 0.11981 0.1145 0.10793 0.095517 -0.13542 -0.45214 -0.29397 -0.36995 -0.36108 -0.11328 -0.33771 -0.39359 -0.29477 -0.49214 -0.53174 -0.43954 -0.30394
2.6641 0.12945 0.13351 0.13449 0.13777 0 0.12459 0.13153 0.12695 0.11335 0.11658 0.076758 -16.683 0.0043324 -0.017936 -0.017278 -0.060558 -0.11189 -0.072081 -0.11151 -0.17952 -0.1045 0 -0.29213 0 0.00028866 -0.003389 -0.00075246 -0.0035033 -5.1945 0.10011 0.14069 0.13343 0.11608 0.12023 0.12176 0.12742 0.1048 0.083166 -0.12655 -0.43474 -0.27423 -0.36446 -0.36479 -0.12923 -0.33222 -0.39342 -0.27814 -0.49106 -0.52537 -0.41559 -0.31084
2.668 0.1298 0.13167 0.13367 0.14096 0 0.1475 0.12776 0.12941 0.11476 0.11653 0.091555 -16.504 0.0013454 -0.021858 -0.017644 -0.060343 -0.11279 -0.077251 -0.10844 -0.18824 -0.11381 0 -0.30213 0 -0.00076353 -0.0040296 -0.0011735 -0.0044461 -5.3286 0.10454 0.14377 0.14895 0.11878 0.1255 0.11932 0.13767 0.10302 0.085433 -0.11797 -0.40908 -0.24529 -0.35378 -0.36096 -0.14171 -0.32051 -0.38717 -0.26018 -0.48261 -0.51481 -0.39505 -0.31566
2.6719 0.12862 0.13039 0.13341 0.13809 0 0.1565 0.1228 0.1271 0.11959 0.11985 0.11983 -16.304 -0.0018066 -0.029965 -0.016515 -0.06223 -0.11643 -0.086894 -0.10713 -0.20574 -0.12195 0 -0.32175 0 -0.0013382 -0.0045908 -0.0013151 -0.0050263 -5.5221 0.11585 0.14013 0.1505 0.12773 0.1279 0.11997 0.14322 0.1098 0.10544 -0.10946 -0.38134 -0.21403 -0.34179 -0.35523 -0.15331 -0.30724 -0.37938 -0.24188 -0.4723 -0.50319 -0.37537 -0.3231
2.6758 0.12633 0.12962 0.13297 0.13039 0 0.14451 0.12139 0.12373 0.12798 0.12522 0.14798 -16.089 -0.0025848 -0.039149 -0.014723 -0.066692 -0.122 -0.097322 -0.11127 -0.22554 -0.12726 0 -0.34832 0 -0.0010786 -0.0048286 -0.0011407 -0.0050032 -5.7119 0.13493 0.13025 0.13722 0.13552 0.12556 0.12825 0.14291 0.12601 0.13352 -0.10191 -0.35305 -0.18262 -0.33003 -0.34778 -0.16325 -0.29317 -0.37011 -0.22497 -0.46076 -0.49174 -0.35825 -0.33949
2.6797 0.12581 0.12947 0.13131 0.12144 0 0.12102 0.12554 0.12501 0.13743 0.13111 0.1638 -15.867 -0.0002106 -0.044582 -0.013939 -0.072749 -0.12815 -0.10358 -0.12046 -0.23912 -0.13057 0 -0.37501 0 -0.00043039 -0.0047127 -0.00072158 -0.0046421 -5.8552 0.15701 0.11792 0.11859 0.13582 0.12194 0.14141 0.13802 0.14574 0.15741 -0.097403 -0.32301 -0.15069 -0.31899 -0.33479 -0.16782 -0.27654 -0.35615 -0.21255 -0.44524 -0.48079 -0.34928 -0.36523
2.6836 0.12916 0.13077 0.12938 0.11621 0 0.10529 0.13309 0.13279 0.145 0.13741 0.16531 -15.641 0.0034 -0.044461 -0.015584 -0.078675 -0.13393 -0.10415 -0.13072 -0.24325 -0.13342 0 -0.39535 0 -9.8578e-05 -0.0045333 -0.00031165 -0.0044316 -5.9809 0.17296 0.11075 0.10778 0.13039 0.12319 0.15248 0.13328 0.16109 0.17084 -0.092899 -0.29297 -0.11876 -0.30795 -0.32181 -0.17239 -0.25991 -0.34218 -0.20013 -0.42973 -0.46985 -0.34031 -0.39267
2.6875 0.13511 0.13415 0.13042 0.11942 0 0.11087 0.14002 0.14306 0.14991 0.14466 0.15972 -15.404 0.0054114 -0.041897 -0.019603 -0.083098 -0.13943 -0.10223 -0.13805 -0.24233 -0.13608 0 -0.40737 0 -0.00032985 -0.0046385 -0.00025446 -0.0046512 -6.1494 0.17561 0.11654 0.11268 0.12762 0.13245 0.15692 0.1342 0.16726 0.17348 -0.092385 -0.26798 -0.09445 -0.30184 -0.30737 -0.17202 -0.24483 -0.32671 -0.19542 -0.41433 -0.46276 -0.33934 -0.41199
2.6914 0.14032 0.13891 0.13689 0.13276 0 0.13477 0.14408 0.15002 0.15327 0.15205 0.15503 -15.144 0.0045936 -0.041835 -0.0243 -0.085775 -0.14551 -0.10232 -0.14171 -0.24329 -0.13765 0 -0.41418 0 -0.00076467 -0.00508 -0.0007297 -0.0051988 -6.3703 0.1659 0.13655 0.13117 0.13376 0.14648 0.15604 0.14229 0.16452 0.16672 -0.09377 -0.24538 -0.073768 -0.29808 -0.29224 -0.16929 -0.23049 -0.31052 -0.19438 -0.39899 -0.45749 -0.34218 -0.41929
2.6953 0.14317 0.14353 0.14716 0.15228 0 0.16069 0.14638 0.15193 0.15554 0.15714 0.15366 -14.852 0.0019446 -0.046123 -0.027585 -0.087596 -0.15253 -0.10594 -0.14404 -0.24846 -0.13791 0 -0.42067 0 -0.00091721 -0.0055812 -0.0015651 -0.0057911 -6.579 0.15273 0.16198 0.15355 0.14612 0.15823 0.15443 0.15311 0.15716 0.15295 -0.095755 -0.2245 -0.055218 -0.29543 -0.27768 -0.16608 -0.21706 -0.29484 -0.19483 -0.38434 -0.45332 -0.34608 -0.41891
2.6992 0.14555 0.14724 0.15597 0.16886 0 0.17283 0.14937 0.15196 0.15537 0.15796 0.15353 -14.527 -0.00090812 -0.051825 -0.028619 -0.089819 -0.1593 -0.11083 -0.14754 -0.25388 -0.13812 0 -0.42928 0 -0.00068491 -0.0058696 -0.0023256 -0.0062707 -6.7012 0.14574 0.17866 0.16891 0.15578 0.16266 0.15498 0.15986 0.15108 0.13857 -0.10226 -0.21662 -0.052741 -0.30126 -0.26747 -0.15922 -0.21048 -0.28305 -0.20656 -0.37499 -0.45741 -0.35803 -0.41823
2.7031 0.15041 0.15083 0.15917 0.17342 0 0.16767 0.154 0.15379 0.15209 0.15524 0.15303 -14.178 -0.0033649 -0.054427 -0.02837 -0.092965 -0.16367 -0.11386 -0.15237 -0.25458 -0.13955 0 -0.43811 0 -0.00036366 -0.00598 -0.0026347 -0.0066827 -6.7324 0.14749 0.17745 0.17088 0.15718 0.16045 0.15675 0.15918 0.15097 0.13382 -0.10877 -0.20873 -0.050264 -0.30708 -0.25726 -0.15235 -0.2039 -0.27125 -0.21829 -0.36564 -0.46151 -0.36998 -0.42088
2.707 0.15803 0.15561 0.15806 0.16392 0 0.1543 0.15909 0.15735 0.14868 0.15235 0.15291 -13.814 -0.0056815 -0.052439 -0.028599 -0.096243 -0.16435 -0.1142 -0.15645 -0.25078 -0.14157 0 -0.443 0 -0.00026918 -0.0061684 -0.002455 -0.0070714 -6.7425 0.15248 0.1615 0.16027 0.15406 0.15641 0.1572 0.15358 0.1576 0.14528 -0.11639 -0.20994 -0.057038 -0.31691 -0.25342 -0.14632 -0.20368 -0.26597 -0.2354 -0.36222 -0.47194 -0.38489 -0.42488
2.7109 0.16549 0.16172 0.15825 0.14849 0 0.1455 0.1633 0.15975 0.15034 0.15272 0.15356 -13.435 -0.0075867 -0.048572 -0.030302 -0.098215 -0.16232 -0.11325 -0.1579 -0.24813 -0.14218 0 -0.44166 0 -0.00046388 -0.0065487 -0.0020855 -0.0072817 -6.8073 0.15377 0.14397 0.14489 0.15526 0.15491 0.15563 0.14871 0.16656 0.16747 -0.12489 -0.21838 -0.071179 -0.32992 -0.25464 -0.14094 -0.20854 -0.26587 -0.25679 -0.36353 -0.48741 -0.40215 -0.42672
2.7148 0.17009 0.16804 0.1641 0.1406 0 0.14867 0.16712 0.15998 0.15917 0.15752 0.1526 -13.039 -0.0078512 -0.04651 -0.033088 -0.098353 -0.16011 -0.11237 -0.15707 -0.25192 -0.14103 0 -0.43648 0 -0.00084414 -0.0069017 -0.0018995 -0.0070511 -6.947 0.1502 0.13832 0.13665 0.16487 0.15697 0.15396 0.14885 0.17065 0.18402 -0.13339 -0.22683 -0.08532 -0.34293 -0.25587 -0.13557 -0.21341 -0.26577 -0.27818 -0.36484 -0.50289 -0.41942 -0.42613
2.7188 0.17267 0.17376 0.17448 0.14921 0 0.16319 0.1722 0.16101 0.17078 0.16537 0.14749 -12.619 -0.005659 -0.047054 -0.035937 -0.098044 -0.15985 -0.11149 -0.1562 -0.26163 -0.1414 0 -0.43363 0 -0.0013453 -0.0069022 -0.0020601 -0.0063391 -7.1351 0.14711 0.14943 0.14547 0.17757 0.16107 0.15457 0.15497 0.16536 0.18028 -0.13983 -0.24679 -0.1069 -0.35776 -0.27139 -0.13714 -0.23019 -0.28182 -0.30314 -0.37842 -0.52955 -0.43903 -0.42681
2.7227 0.17698 0.17963 0.18458 0.1718 0 0.18331 0.17908 0.16651 0.17798 0.17406 0.14035 -12.173 -0.0021689 -0.047917 -0.038309 -0.099757 -0.16198 -0.11028 -0.1576 -0.27209 -0.14819 0 -0.43902 0 -0.0019263 -0.0065078 -0.0024388 -0.0055317 -7.3529 0.15035 0.17219 0.17203 0.18448 0.1657 0.15802 0.16591 0.15341 0.15688 -0.14626 -0.26679 -0.1285 -0.37259 -0.28697 -0.13874 -0.24701 -0.29793 -0.32812 -0.39204 -0.55626 -0.45865 -0.43325
2.7266 0.18544 0.18732 0.19155 0.19633 0 0.20169 0.18607 0.17617 0.1783 0.18205 0.13833 -11.698 -0.00017351 -0.047255 -0.040444 -0.10483 -0.16617 -0.10986 -0.16219 -0.28003 -0.16325 0 -0.45447 0 -0.0023866 -0.0060563 -0.0027595 -0.0052391 -7.6149 0.16043 0.19656 0.20469 0.18296 0.17088 0.16328 0.17967 0.1438 0.13081 -0.15049 -0.28796 -0.14831 -0.38599 -0.30771 -0.14449 -0.26773 -0.32062 -0.35193 -0.40995 -0.5867 -0.47854 -0.44743
2.7305 0.19623 0.19732 0.19724 0.21081 0 0.21182 0.19112 0.18563 0.17711 0.18886 0.14748 -11.194 -0.0019253 -0.04683 -0.042781 -0.11205 -0.17301 -0.1125 -0.16983 -0.28865 -0.18285 0 -0.47743 0 -0.00238 -0.0059611 -0.002825 -0.0058145 -7.9409 0.17281 0.21387 0.22578 0.17962 0.17746 0.1698 0.19333 0.14538 0.12243 -0.15185 -0.31063 -0.16577 -0.39752 -0.33513 -0.15562 -0.29347 -0.35181 -0.37423 -0.43341 -0.62197 -0.49878 -0.4685
2.7344 0.20501 0.20797 0.20507 0.2121 0 0.21065 0.1945 0.19141 0.18208 0.19468 0.16625 -10.657 -0.0073755 -0.051011 -0.045455 -0.11888 -0.18409 -0.11925 -0.18048 -0.30496 -0.20061 0 -0.5042 0 -0.0017623 -0.0063551 -0.0026559 -0.0070432 -8.3188 0.18353 0.2202 0.22454 0.18326 0.18598 0.1789 0.20318 0.16037 0.14006 -0.15322 -0.3333 -0.18324 -0.40905 -0.36254 -0.16676 -0.31922 -0.38301 -0.39654 -0.45687 -0.65725 -0.51902 -0.49474
2.7383 0.20954 0.21672 0.21501 0.20687 0 0.20168 0.19909 0.19518 0.19489 0.20019 0.18641 -10.085 -0.014606 -0.062389 -0.048575 -0.12433 -0.19984 -0.12844 -0.19472 -0.33241 -0.21343 0 -0.53347 0 -0.0009007 -0.0070674 -0.0024721 -0.0083209 -8.7137 0.19337 0.21687 0.20675 0.19565 0.19632 0.19244 0.20712 0.18349 0.17528 -0.1498 -0.35057 -0.19038 -0.4158 -0.39409 -0.18478 -0.34785 -0.42134 -0.41322 -0.48378 -0.69585 -0.53877 -0.52502
2.7422 0.2119 0.22235 0.2232 0.20478 0 0.19506 0.20761 0.20203 0.20974 0.20663 0.20106 -9.4766 -0.021718 -0.078505 -0.052746 -0.13059 -0.21772 -0.13729 -0.2128 -0.36648 -0.22429 0 -0.56665 0 -0.00047446 -0.0078971 -0.0025446 -0.0091749 -9.1101 0.20609 0.20964 0.19117 0.21036 0.20811 0.21028 0.20756 0.20684 0.21144 -0.14569 -0.36706 -0.19606 -0.42187 -0.42621 -0.20378 -0.37688 -0.46069 -0.4291 -0.51117 -0.73492 -0.55845 -0.5587
2.7461 0.216 0.2257 0.22672 0.21079 0 0.20156 0.21966 0.21463 0.22056 0.21524 0.21132 -8.8363 -0.027953 -0.093194 -0.05884 -0.14123 -0.23348 -0.14507 -0.2335 -0.39813 -0.23869 0 -0.60495 0 -0.00083444 -0.0088063 -0.0030081 -0.0096447 -9.5274 0.22323 0.20651 0.19457 0.22052 0.22077 0.22901 0.21078 0.22536 0.23595 -0.14065 -0.38009 -0.19814 -0.4267 -0.45716 -0.22368 -0.40503 -0.49953 -0.44296 -0.53761 -0.77343 -0.57753 -0.59489
2.75 0.2233 0.22841 0.22759 0.22305 0 0.22362 0.23179 0.22994 0.22829 0.22621 0.22422 -8.1665 -0.033136 -0.10143 -0.066917 -0.15728 -0.24507 -0.15421 -0.25424 -0.42172 -0.25838 0 -0.64643 0 -0.0015763 -0.0098066 -0.00375 -0.010174 -9.9835 0.24166 0.21349 0.21812 0.2264 0.23313 0.24383 0.22179 0.23844 0.2464 -0.13356 -0.38559 -0.19238 -0.42882 -0.48552 -0.24551 -0.43124 -0.53726 -0.45244 -0.56201 -0.81069 -0.5953 -0.63236
2.7539 0.23148 0.23141 0.23051 0.23656 0 0.25131 0.24056 0.24233 0.23904 0.23815 0.24426 -7.4672 -0.036766 -0.10311 -0.075509 -0.17517 -0.25527 -0.16758 -0.27249 -0.43936 -0.27877 0 -0.68651 0 -0.0018694 -0.010743 -0.0044633 -0.011143 -10.451 0.25664 0.23026 0.24729 0.23395 0.24369 0.25227 0.23927 0.2479 0.24867 -0.12646 -0.39109 -0.18663 -0.43094 -0.51388 -0.26735 -0.45746 -0.575 -0.46191 -0.58641 -0.84795 -0.61308 -0.67005
2.7578 0.23756 0.23493 0.23687 0.24749 0 0.2687 0.24552 0.24934 0.25524 0.24889 0.26806 -6.7369 -0.038426 -0.1024 -0.082376 -0.18922 -0.26953 -0.18475 -0.2874 -0.45748 -0.29302 0 -0.72129 0 -0.0012949 -0.011332 -0.0048513 -0.012488 -10.869 0.26665 0.24943 0.26506 0.24634 0.25169 0.25641 0.25614 0.25625 0.25159 -0.1202 -0.38903 -0.17811 -0.43267 -0.535 -0.28689 -0.47829 -0.6054 -0.46874 -0.6048 -0.88012 -0.62825 -0.70717
2.7617 0.24149 0.23946 0.24261 0.25424 0 0.26637 0.24903 0.25366 0.27071 0.2571 0.28795 -5.9751 -0.039 -0.10369 -0.086259 -0.19642 -0.29038 -0.20124 -0.29992 -0.47935 -0.29854 0 -0.75023 0 -0.00033326 -0.011476 -0.0048419 -0.013766 -11.199 0.27426 0.26151 0.26554 0.25872 0.25796 0.26142 0.26581 0.26652 0.26264 -0.1142 -0.38452 -0.16869 -0.43427 -0.55377 -0.30567 -0.49737 -0.63342 -0.47471 -0.62123 -0.91064 -0.64257 -0.74271
2.7656 0.24613 0.24585 0.24346 0.25625 0 0.2493 0.25376 0.25935 0.27682 0.26301 0.29958 -5.1833 -0.040651 -0.10808 -0.087847 -0.19905 -0.31384 -0.21183 -0.31142 -0.50134 -0.29919 0 -0.77492 0 6.0728e-05 -0.011465 -0.0046293 -0.014538 -11.462 0.28217 0.26222 0.25594 0.263 0.26407 0.27106 0.26804 0.2815 0.28416 -0.10909 -0.37912 -0.16055 -0.43625 -0.5705 -0.32307 -0.51484 -0.65894 -0.48064 -0.63589 -0.93921 -0.65597 -0.77505
2.7695 0.25362 0.25394 0.24134 0.25399 0 0.23303 0.26048 0.26717 0.27307 0.26757 0.30483 -4.3627 -0.044741 -0.11344 -0.088854 -0.20229 -0.33184 -0.21498 -0.32211 -0.5165 -0.30109 0 -0.79568 0 -0.00059438 -0.011745 -0.0044948 -0.014713 -11.7 0.28922 0.25584 0.24753 0.25763 0.27061 0.28397 0.26832 0.30044 0.31035 -0.10767 -0.37007 -0.15769 -0.43978 -0.57881 -0.33472 -0.52559 -0.67408 -0.48641 -0.64313 -0.95969 -0.6656 -0.80206
2.7734 0.26226 0.2615 0.24354 0.25073 0 0.23144 0.26808 0.27422 0.26907 0.27118 0.30726 -3.5108 -0.049776 -0.11706 -0.090134 -0.20901 -0.33899 -0.21398 -0.33082 -0.52154 -0.30655 0 -0.80981 0 -0.0018061 -0.01245 -0.0045656 -0.01454 -11.916 0.29134 0.25141 0.24617 0.25108 0.27632 0.29439 0.27199 0.31634 0.32811 -0.10625 -0.36102 -0.15482 -0.44331 -0.58713 -0.34636 -0.53635 -0.68923 -0.49219 -0.65038 -0.98018 -0.67522 -0.82144
2.7773 0.26771 0.26551 0.25416 0.25248 0 0.24669 0.27488 0.2776 0.2741 0.27351 0.30682 -2.6208 -0.052205 -0.11811 -0.090937 -0.217 -0.3372 -0.21399 -0.33608 -0.51986 -0.31244 0 -0.81392 0 -0.002579 -0.013218 -0.0047437 -0.014333 -12.057 0.28644 0.25521 0.25122 0.25397 0.27939 0.29687 0.27952 0.31912 0.32507 -0.10832 -0.3532 -0.16012 -0.44763 -0.59102 -0.35289 -0.54288 -0.69745 -0.49855 -0.65311 -0.99332 -0.68161 -0.83104
2.7813 0.26713 0.26513 0.26769 0.26329 0 0.26908 0.27928 0.27702 0.28561 0.27443 0.30083 -1.6842 -0.049956 -0.1177 -0.090142 -0.22141 -0.33374 -0.21784 -0.33756 -0.51804 -0.31421 0 -0.80785 0 -0.0023739 -0.01355 -0.0048677 -0.014218 -12.074 0.27763 0.26606 0.26035 0.26757 0.27933 0.29108 0.28724 0.30452 0.3008 -0.11241 -0.34609 -0.17013 -0.4524 -0.59235 -0.35648 -0.54696 -0.70166 -0.50526 -0.65323 -1.0022 -0.68614 -0.82932
2.7852 0.26221 0.26305 0.2733 0.27933 0 0.2853 0.27971 0.27382 0.29068 0.27447 0.28975 -0.69546 -0.045127 -0.11728 -0.088014 -0.21975 -0.33452 -0.22442 -0.33653 -0.51979 -0.31115 0 -0.79556 0 -0.0015804 -0.013342 -0.0049261 -0.014129 -11.985 0.2707 0.27693 0.27193 0.28147 0.27703 0.28195 0.29144 0.28076 0.27062 -0.11673 -0.3394 -0.18096 -0.45701 -0.59352 -0.35961 -0.55077 -0.70538 -0.51189 -0.65306 -1.0102 -0.69033 -0.81663
2.7891 0.25794 0.26316 0.26652 0.28906 0 0.28738 0.27513 0.2686 0.28013 0.27394 0.27922 0.34496 -0.042514 -0.11739 -0.086347 -0.21444 -0.33935 -0.23043 -0.33499 -0.52352 -0.30714 0 -0.78182 0 -0.0010673 -0.013015 -0.005075 -0.013982 -11.855 0.26838 0.2805 0.28218 0.28361 0.27316 0.27478 0.29029 0.2639 0.25502 -0.12409 -0.33807 -0.20219 -0.45944 -0.59262 -0.35704 -0.55117 -0.70294 -0.5175 -0.6493 -1.0073 -0.69026 -0.79646
2.793 0.25843 0.26647 0.25522 0.28263 0 0.27615 0.26672 0.26149 0.25989 0.27181 0.27418 1.4308 -0.044994 -0.1178 -0.086683 -0.2104 -0.34339 -0.2333 -0.33443 -0.52546 -0.30672 0 -0.76815 0 -0.0013294 -0.013058 -0.0054251 -0.013826 -11.714 0.26765 0.27405 0.28348 0.27288 0.26707 0.27032 0.28261 0.26386 0.26179 -0.13144 -0.33673 -0.22342 -0.46187 -0.59171 -0.35447 -0.55157 -0.70049 -0.5231 -0.64554 -1.0043 -0.6902 -0.77489
2.7969 0.2636 0.26958 0.25204 0.26291 0 0.25894 0.25867 0.25455 0.24605 0.26639 0.27171 2.5538 -0.050516 -0.1184 -0.088606 -0.21039 -0.34272 -0.2328 -0.33518 -0.52421 -0.31075 0 -0.75277 0 -0.0020997 -0.013502 -0.0058299 -0.013813 -11.527 0.26332 0.26094 0.27017 0.26068 0.25823 0.26489 0.26756 0.27388 0.27748 -0.13832 -0.3381 -0.24578 -0.46107 -0.59106 -0.3504 -0.55143 -0.6963 -0.52616 -0.64094 -0.99586 -0.68835 -0.75753
2.8008 0.2691 0.26793 0.26063 0.24638 0 0.2449 0.25585 0.25173 0.24838 0.25778 0.26262 3.7082 -0.054153 -0.1193 -0.090164 -0.21285 -0.33814 -0.23046 -0.33662 -0.52174 -0.31597 0 -0.73465 0 -0.0027277 -0.013907 -0.0059406 -0.014036 -11.253 0.25388 0.24895 0.24767 0.25928 0.24871 0.25568 0.2477 0.27565 0.27868 -0.14475 -0.34204 -0.26921 -0.4572 -0.59064 -0.3449 -0.55078 -0.69045 -0.52681 -0.63556 -0.98219 -0.68482 -0.74597
2.8047 0.26934 0.26094 0.27109 0.24918 0 0.24102 0.25924 0.2547 0.26021 0.24934 0.24251 4.8934 -0.053256 -0.12028 -0.090049 -0.21415 -0.33367 -0.22821 -0.3379 -0.52048 -0.31835 0 -0.7169 0 -0.002823 -0.013874 -0.0055237 -0.014407 -10.943 0.24335 0.24623 0.23294 0.26854 0.24282 0.24523 0.23185 0.25737 0.25442 -0.15118 -0.34598 -0.29265 -0.45332 -0.59023 -0.33939 -0.55013 -0.68459 -0.52745 -0.63017 -0.96852 -0.68128 -0.73735
2.8086 0.26113 0.25356 0.27063 0.26985 0 0.24936 0.26363 0.25897 0.26589 0.24588 0.22031 6.1134 -0.050219 -0.12062 -0.089063 -0.21263 -0.33224 -0.22718 -0.33849 -0.52038 -0.31649 0 -0.70527 0 -0.0024945 -0.013498 -0.0047464 -0.014687 -10.737 0.23686 0.25585 0.24109 0.27517 0.24303 0.23974 0.23131 0.22763 0.21853 -0.1532 -0.35135 -0.30728 -0.44241 -0.58974 -0.33384 -0.54985 -0.67615 -0.52084 -0.62386 -0.94774 -0.67588 -0.7278
2.8125 0.24607 0.25223 0.2582 0.28628 0 0.2661 0.26105 0.25648 0.25729 0.24942 0.21258 7.3723 -0.049778 -0.11978 -0.089122 -0.20998 -0.33344 -0.22736 -0.33836 -0.51937 -0.31202 0 -0.70277 0 -0.002063 -0.013258 -0.0041261 -0.014664 -10.737 0.23497 0.27177 0.2688 0.26589 0.24606 0.24217 0.2498 0.20989 0.19874 -0.155 -0.35679 -0.32147 -0.43115 -0.58925 -0.32829 -0.54959 -0.66758 -0.51385 -0.6175 -0.9266 -0.67037 -0.71666
2.8164 0.23021 0.25857 0.24644 0.27396 0 0.28294 0.24838 0.24401 0.24118 0.25657 0.22638 8.6707 -0.053734 -0.11849 -0.09091 -0.20914 -0.33522 -0.22781 -0.33789 -0.51638 -0.30765 0 -0.70622 0 -0.0016886 -0.013462 -0.0041395 -0.014326 -10.883 0.23309 0.28069 0.29254 0.2417 0.24464 0.24792 0.27647 0.22104 0.21144 -0.15456 -0.3612 -0.32908 -0.41831 -0.58772 -0.32335 -0.54964 -0.65765 -0.50431 -0.6108 -0.90488 -0.6648 -0.70734
2.8203 0.22056 0.26701 0.24794 0.23113 0 0.29104 0.23209 0.22885 0.23037 0.26059 0.24824 10.005 -0.058896 -0.11847 -0.092958 -0.21107 -0.33658 -0.22747 -0.33757 -0.51291 -0.30522 0 -0.70874 0 -0.0013246 -0.013891 -0.0048133 -0.013911 -10.97 0.22717 0.2713 0.28747 0.21872 0.23467 0.24861 0.29159 0.25408 0.24585 -0.15067 -0.364 -0.32648 -0.40302 -0.58458 -0.31937 -0.55017 -0.6456 -0.49079 -0.60357 -0.88224 -0.65913 -0.70368
2.8242 0.2199 0.26885 0.2606 0.18632 0 0.28553 0.22438 0.22382 0.23032 0.25646 0.25313 11.372 -0.060532 -0.12071 -0.093312 -0.21394 -0.33795 -0.22608 -0.33758 -0.51127 -0.30525 0 -0.706 0 -0.00093253 -0.014029 -0.005656 -0.013748 -10.834 0.21943 0.24515 0.25114 0.21395 0.22135 0.24092 0.28219 0.28245 0.27291 -0.14678 -0.3668 -0.32387 -0.38773 -0.58143 -0.31538 -0.55069 -0.63355 -0.47727 -0.59633 -0.85961 -0.65346 -0.70586
2.8281 0.22375 0.25919 0.26875 0.17702 0 0.26766 0.23268 0.23484 0.23632 0.2444 0.228 12.77 -0.0575 -0.12393 -0.09191 -0.21517 -0.33919 -0.22453 -0.33764 -0.51175 -0.30725 0 -0.69973 0 -0.00059978 -0.013633 -0.0060084 -0.014009 -10.506 0.21754 0.21827 0.20846 0.22949 0.21656 0.23114 0.254 0.28305 0.27086 -0.14 -0.36586 -0.30757 -0.37421 -0.57425 -0.31269 -0.55168 -0.61855 -0.46235 -0.58902 -0.84181 -0.64903 -0.71017
2.832 0.22319 0.2408 0.25933 0.21555 0 0.24345 0.25144 0.25329 0.24217 0.22865 0.1877 14.201 -0.053395 -0.12519 -0.090798 -0.21387 -0.33877 -0.22387 -0.33719 -0.51249 -0.30993 0 -0.69498 0 -0.00041762 -0.01299 -0.0055465 -0.014548 -10.184 0.22722 0.20901 0.19086 0.25026 0.2283 0.22944 0.22728 0.25669 0.24409 -0.13262 -0.36415 -0.28848 -0.36104 -0.56626 -0.31026 -0.55277 -0.60296 -0.44716 -0.5817 -0.825 -0.64485 -0.71257
2.8359 0.21285 0.22169 0.2358 0.27354 0 0.22045 0.26474 0.2623 0.24718 0.21347 0.16568 15.666 -0.052511 -0.12266 -0.091771 -0.21125 -0.33569 -0.22394 -0.33592 -0.51215 -0.31159 0 -0.69415 0 -0.00034596 -0.012622 -0.0045481 -0.014985 -10.044 0.24547 0.22097 0.20794 0.2574 0.25143 0.23913 0.21975 0.22689 0.21833 -0.12536 -0.3615 -0.26698 -0.34969 -0.55676 -0.30775 -0.55365 -0.58671 -0.43297 -0.5746 -0.81098 -0.64113 -0.71204
2.8398 0.19729 0.20915 0.21437 0.30255 0 0.2048 0.25904 0.25195 0.25226 0.20084 0.18527 17.165 -0.055206 -0.11801 -0.094146 -0.20911 -0.33167 -0.22307 -0.33422 -0.5116 -0.31115 0 -0.69384 0 -0.00030031 -0.01276 -0.0037126 -0.015 -10.068 0.26137 0.23778 0.23886 0.24461 0.26951 0.25206 0.23225 0.21841 0.21752 -0.11842 -0.35629 -0.23895 -0.34322 -0.54323 -0.30501 -0.55399 -0.56872 -0.42149 -0.56813 -0.80448 -0.63862 -0.70968
2.8438 0.18867 0.20515 0.20681 0.27538 0 0.19934 0.23555 0.22874 0.25216 0.19181 0.23679 18.696 -0.057838 -0.11562 -0.095349 -0.20827 -0.3299 -0.21975 -0.33274 -0.51179 -0.30924 0 -0.68775 0 -0.00034705 -0.013166 -0.0036555 -0.014608 -10.08 0.26415 0.23727 0.25217 0.22222 0.26735 0.25554 0.25006 0.23554 0.24342 -0.11147 -0.35108 -0.21093 -0.33674 -0.5297 -0.30227 -0.55433 -0.55072 -0.41001 -0.56166 -0.79798 -0.63611 -0.705
2.8477 0.19577 0.20632 0.20854 0.21136 0 0.2027 0.21045 0.20943 0.23755 0.18846 0.28243 20.258 -0.057159 -0.11874 -0.09385 -0.20849 -0.33082 -0.21477 -0.33138 -0.50994 -0.30783 0 -0.67208 0 -0.00068399 -0.013413 -0.0044389 -0.014152 -9.9158 0.25105 0.2132 0.23511 0.20603 0.24361 0.24435 0.25705 0.25943 0.27465 -0.10681 -0.34477 -0.18357 -0.33389 -0.51175 -0.29642 -0.55141 -0.53085 -0.40182 -0.55459 -0.79582 -0.63223 -0.69419
2.8516 0.21395 0.20736 0.20446 0.16086 0 0.2094 0.20132 0.20506 0.2077 0.19291 0.28618 21.853 -0.054052 -0.12587 -0.091075 -0.20911 -0.32993 -0.21125 -0.32855 -0.49954 -0.30802 0 -0.64816 0 -0.0013436 -0.013281 -0.005494 -0.014005 -9.5608 0.22795 0.18281 0.20405 0.20231 0.21195 0.22522 0.24816 0.26536 0.28414 -0.10308 -0.33801 -0.15648 -0.33252 -0.49201 -0.2893 -0.54715 -0.51022 -0.39499 -0.54728 -0.79544 -0.6278 -0.67284
2.8555 0.22675 0.2045 0.18553 0.16137 0 0.21231 0.21096 0.21074 0.17757 0.20341 0.24353 23.482 -0.052346 -0.13147 -0.089976 -0.20941 -0.32166 -0.2118 -0.32182 -0.47618 -0.3082 0 -0.62041 0 -0.0019795 -0.012845 -0.0060264 -0.01422 -9.1154 0.20319 0.17083 0.18647 0.20326 0.18971 0.20961 0.2297 0.24354 0.25938 -0.099707 -0.33102 -0.13046 -0.3305 -0.47081 -0.28057 -0.54103 -0.48833 -0.38778 -0.5387 -0.79349 -0.62172 -0.64062
2.8594 0.21959 0.19665 0.15783 0.20436 0 0.20673 0.2235 0.21096 0.1664 0.21236 0.18522 25.142 -0.05419 -0.13077 -0.091764 -0.20832 -0.30625 -0.21535 -0.30973 -0.44387 -0.30493 0 -0.59242 0 -0.002099 -0.012293 -0.0056264 -0.014488 -8.6542 0.18159 0.18427 0.19302 0.19631 0.18445 0.20229 0.21035 0.20561 0.21019 -0.098375 -0.32271 -0.11047 -0.32483 -0.44128 -0.26274 -0.52436 -0.45933 -0.37848 -0.52294 -0.78269 -0.60635 -0.60254
2.8633 0.19287 0.18414 0.13526 0.24345 0 0.19313 0.21782 0.19479 0.17655 0.21004 0.15194 26.829 -0.057445 -0.12448 -0.094551 -0.20453 -0.29171 -0.21713 -0.29322 -0.41428 -0.2961 0 -0.56516 0 -0.0015916 -0.011749 -0.0046056 -0.014437 -8.1493 0.16414 0.2035 0.2072 0.1772 0.18973 0.19773 0.19374 0.17334 0.16058 -0.097043 -0.3144 -0.090477 -0.31916 -0.41176 -0.2449 -0.5077 -0.43033 -0.36918 -0.50718 -0.77188 -0.59098 -0.56522
2.8672 0.16117 0.16677 0.12491 0.23614 0 0.17551 0.18695 0.16576 0.18707 0.19194 0.16137 28.539 -0.058176 -0.11837 -0.095593 -0.19735 -0.28665 -0.21248 -0.27514 -0.39714 -0.28311 0 -0.53762 0 -0.00096247 -0.011301 -0.0037505 -0.014001 -7.5272 0.15168 0.20013 0.20209 0.15372 0.19233 0.18709 0.17862 0.1609 0.13276 -0.094336 -0.30306 -0.074014 -0.30274 -0.37181 -0.21643 -0.47716 -0.38879 -0.35012 -0.47829 -0.73949 -0.56129 -0.53166
2.8711 0.13802 0.14281 0.12078 0.18034 0 0.15629 0.14544 0.13728 0.17313 0.16261 0.19549 30.276 -0.055399 -0.11768 -0.094543 -0.18755 -0.28981 -0.20097 -0.25786 -0.39033 -0.26948 0 -0.50792 0 -0.00090579 -0.011046 -0.0036588 -0.013485 -6.7633 0.14644 0.16447 0.16646 0.13682 0.18272 0.16747 0.16271 0.16559 0.13432 -0.090672 -0.28961 -0.060006 -0.27884 -0.32461 -0.18056 -0.43698 -0.33852 -0.32425 -0.44027 -0.69207 -0.52162 -0.49971
2.875 0.12091 0.10953 0.11031 0.11224 0 0.13298 0.11625 0.11881 0.13276 0.1315 0.21806 32.039 -0.052517 -0.12149 -0.093732 -0.17667 -0.28775 -0.18657 -0.24076 -0.38 -0.25694 0 -0.47313 0 -0.0015848 -0.010964 -0.0042168 -0.013235 -5.8823 0.1484 0.1147 0.11439 0.12839 0.15974 0.14365 0.144 0.17284 0.15579 -0.086755 -0.27585 -0.045962 -0.25408 -0.27663 -0.14401 -0.39581 -0.28717 -0.29748 -0.40116 -0.64285 -0.48087 -0.46492
2.8789 0.092278 0.065098 0.084338 0.069148 0 0.099921 0.10817 0.10627 0.090272 0.10398 0.20661 33.824 -0.053522 -0.12328 -0.094729 -0.16492 -0.26518 -0.17308 -0.21997 -0.35217 -0.24311 0 -0.42882 0 -0.0023951 -0.010734 -0.0046962 -0.013201 -4.867 0.15116 0.077448 0.069445 0.11798 0.12747 0.12168 0.11921 0.16933 0.17847 -0.074419 -0.2514 -0.030698 -0.20068 -0.2024 -0.08483 -0.32181 -0.19973 -0.24032 -0.3259 -0.53372 -0.40434 -0.42364
2.8828 0.036795 0.010718 0.040413 0.053671 0 0.053374 0.10511 0.085557 0.069501 0.075779 0.17084 35.615 -0.057994 -0.11736 -0.094879 -0.14965 -0.2196 -0.15914 -0.19046 -0.30498 -0.22296 0 -0.36972 0 -0.0025381 -0.0097962 -0.0043919 -0.012826 -3.6035 0.14389 0.058947 0.040174 0.091285 0.089506 0.10251 0.084309 0.15288 0.18703 -0.062083 -0.22696 -0.015434 -0.14729 -0.12818 -0.025648 -0.24782 -0.11229 -0.18316 -0.25064 -0.42458 -0.32781 -0.37257
2.8867 -0.041742 -0.048438 -0.019971 0.033092 0 -0.0058413 0.079091 0.045085 0.06481 0.036727 0.14091 37.394 -0.060337 -0.10476 -0.088012 -0.12603 -0.16474 -0.13769 -0.1488 -0.24849 -0.19204 0 -0.29072 0 -0.0018448 -0.0077854 -0.0031993 -0.011351 -1.9567 0.11936 0.036401 0.011254 0.042398 0.046373 0.081871 0.038613 0.13133 0.17829 -0.043778 -0.19537 0.0042457 -0.079634 -0.039453 0.044065 -0.15663 -0.0032406 -0.10849 -0.1548 -0.28243 -0.23225 -0.30523
2.8906 -0.12066 -0.10465 -0.092071 -0.026897 0 -0.074006 0.016129 -0.014374 0.043557 -0.019351 0.13525 39.153 -0.054232 -0.091484 -0.069222 -0.089901 -0.11734 -0.10081 -0.094117 -0.19054 -0.14788 0 -0.18629 0 -0.00095227 -0.0049158 -0.0015759 -0.0083146 0.096719 0.079446 -0.020422 -0.040934 -0.021616 -0.0034873 0.054261 -0.012748 0.11162 0.15942 -0.018705 -0.15569 0.028929 0.0041757 0.065722 0.12572 -0.045955 0.13031 -0.013953 -0.035627 -0.10286 -0.11511 -0.21
2.8945 -0.17611 -0.15099 -0.16438 -0.12709 0 -0.14639 -0.069223 -0.080734 -0.019619 -0.087454 0.13642 40.897 -0.037732 -0.079745 -0.039138 -0.040426 -0.078018 -0.045727 -0.026759 -0.1221 -0.088542 0 -0.048677 0 -0.00059272 -0.0018524 4.0717e-05 -0.0038392 2.4309 0.030419 -0.11741 -0.12331 -0.086886 -0.061725 0.014694 -0.062854 0.08828 0.1358 0.0063672 -0.116 0.053613 0.087986 0.1709 0.20737 0.064719 0.26387 0.080582 0.083543 0.076703 0.0020253 -0.073128
2.8984 -0.20138 -0.18473 -0.21876 -0.23084 0 -0.215 -0.14552 -0.1406 -0.11322 -0.15354 0.098472 42.628 -0.014054 -0.06125 -0.0034165 0.019481 -0.025498 0.023166 0.05335 -0.01835 -0.011645 0 0.13117 0 -0.00073356 0.00092649 0.0017097 0.0014577 4.8821 -0.028214 -0.22457 -0.21496 -0.14303 -0.12854 -0.042813 -0.11038 0.041798 0.09831 0.041701 -0.06386 0.089597 0.18761 0.29635 0.30056 0.19929 0.43151 0.20038 0.23307 0.30247 0.14526 0.11462
2.9023 -0.20946 -0.20859 -0.24104 -0.29337 0 -0.26524 -0.19202 -0.18876 -0.19806 -0.20443 -0.016824 44.339 0.012099 -0.021266 0.031943 0.084961 0.067324 0.097761 0.14655 0.14204 0.083475 0 0.35706 0 -0.00052393 0.0036469 0.0038207 0.0067747 7.3812 -0.10791 -0.29629 -0.28018 -0.18854 -0.20068 -0.12403 -0.16132 -0.049313 0.022465 0.078071 -0.010462 0.12672 0.28882 0.42384 0.39493 0.33628 0.60259 0.32272 0.38565 0.53289 0.29114 0.35194
2.9063 -0.21933 -0.22913 -0.23569 -0.29675 0 -0.28051 -0.216 -0.22948 -0.24735 -0.2375 -0.20361 46.011 0.038378 0.047694 0.06473 0.15148 0.20768 0.17163 0.25115 0.35458 0.19202 0 0.61848 0 0.00083309 0.0070246 0.0064615 0.011415 9.951 -0.21938 -0.30607 -0.29455 -0.2285 -0.2694 -0.22709 -0.22138 -0.19003 -0.11509 0.11579 0.044647 0.16635 0.38789 0.55108 0.48754 0.47398 0.77633 0.44601 0.53959 0.76441 0.43725 0.62482
2.9102 -0.24101 -0.25315 -0.22816 -0.26157 0 -0.25749 -0.24333 -0.26988 -0.27422 -0.26272 -0.40667 47.629 0.065042 0.1346 0.096349 0.21593 0.37052 0.24284 0.36132 0.5838 0.30334 0 0.88749 0 0.0031783 0.011428 0.0090593 0.014928 12.569 -0.35339 -0.26714 -0.2638 -0.26904 -0.3221 -0.33533 -0.28726 -0.35802 -0.31238 0.15603 0.10296 0.21066 0.48292 0.67781 0.57688 0.61302 0.95506 0.57104 0.69604 0.99798 0.58383 0.90839
2.9141 -0.27251 -0.28413 -0.24769 -0.23027 0 -0.22009 -0.29229 -0.31299 -0.31574 -0.29581 -0.55449 49.197 0.092402 0.21327 0.12837 0.27652 0.51231 0.31243 0.46765 0.78195 0.40605 0 1.1282 0 0.0054413 0.016234 0.010784 0.017155 15.07 -0.47507 -0.22431 -0.22226 -0.31387 -0.35042 -0.42173 -0.3477 -0.51079 -0.52922 0.19627 0.16128 0.25498 0.57795 0.80454 0.66621 0.75205 1.1338 0.69608 0.8525 1.2315 0.7304 1.1721
2.918 -0.30745 -0.32031 -0.30286 -0.23982 0 -0.21356 -0.35706 -0.35743 -0.39015 -0.34729 -0.60627 50.733 0.11912 0.26036 0.16002 0.33226 0.60126 0.38068 0.56088 0.91829 0.4945 0 1.3149 0 0.0066327 0.020101 0.011353 0.018233 17.218 -0.54407 -0.2255 -0.21386 -0.36371 -0.36056 -0.46664 -0.3949 -0.60789 -0.6995 0.2313 0.21301 0.29581 0.64874 0.90649 0.73579 0.86802 1.2847 0.79817 0.98068 1.4203 0.84936 1.3875
2.9219 -0.34184 -0.3552 -0.37264 -0.30338 0 -0.27427 -0.41631 -0.40264 -0.47512 -0.4146 -0.57747 52.252 0.1433 0.27364 0.18899 0.38275 0.63964 0.44468 0.63628 0.9968 0.57015 0 1.4462 0 0.0067799 0.022008 0.011375 0.018554 18.901 -0.54775 -0.29307 -0.26792 -0.41599 -0.37483 -0.47477 -0.43335 -0.63332 -0.76557 0.26492 0.26296 0.33569 0.71299 1.0018 0.80002 0.97776 1.4281 0.89406 1.1012 1.5969 0.96086 1.5382
2.9258 -0.37282 -0.38058 -0.4225 -0.40615 0 -0.39577 -0.45583 -0.45207 -0.53178 -0.48232 -0.52619 53.745 0.16448 0.27447 0.21397 0.428 0.66002 0.4993 0.69536 1.0497 0.63652 0 1.5428 0 0.0068487 0.022136 0.01178 0.018611 20.211 -0.51762 -0.41035 -0.38159 -0.46396 -0.41757 -0.4741 -0.47456 -0.60344 -0.71417 0.29509 0.30834 0.37187 0.76703 1.0843 0.85544 1.075 1.5549 0.97782 1.2062 1.7501 1.058 1.627
2.9297 -0.39445 -0.39123 -0.43156 -0.51045 0 -0.52258 -0.48002 -0.5077 -0.54789 -0.53061 -0.51342 55.184 0.18362 0.29106 0.23529 0.46781 0.69917 0.54039 0.74335 1.1124 0.6933 0 1.6305 0 0.0077432 0.021772 0.0129 0.018798 21.315 -0.5092 -0.52806 -0.51603 -0.49802 -0.4927 -0.49435 -0.52166 -0.55623 -0.59027 0.3135 0.33819 0.3954 0.7863 1.1236 0.88077 1.1298 1.6256 1.0203 1.2581 1.8237 1.1061 1.6751
2.9336 -0.39992 -0.38879 -0.4071 -0.56805 0 -0.58397 -0.50086 -0.56006 -0.55056 -0.54705 -0.56664 56.545 0.2009 0.33583 0.25311 0.50088 0.77028 0.56746 0.78408 1.1983 0.73626 0 1.7188 0 0.0094186 0.02229 0.014141 0.01926 22.236 -0.55823 -0.58767 -0.6097 -0.51086 -0.57231 -0.54285 -0.56105 -0.53087 -0.4774 0.3319 0.36804 0.41894 0.80557 1.163 0.90611 1.1846 1.6962 1.0627 1.3099 1.8973 1.1542 1.7097
2.9375 -0.39035 -0.38208 -0.37577 -0.54257 0 -0.54483 -0.51892 -0.58628 -0.57268 -0.53399 -0.66795 57.827 0.21441 0.3952 0.26583 0.52462 0.85379 0.58352 0.81578 1.2889 0.76264 0 1.7925 0 0.010983 0.024096 0.014636 0.019908 22.776 -0.64949 -0.55366 -0.60804 -0.50335 -0.61113 -0.59889 -0.57201 -0.54919 -0.4528 0.33859 0.38176 0.42789 0.79726 1.1622 0.90534 1.1978 1.7105 1.0667 1.3104 1.897 1.156 1.747
2.9414 -0.37952 -0.38239 -0.3628 -0.43731 0 -0.43302 -0.52004 -0.56457 -0.61 -0.50557 -0.76674 59.047 0.22178 0.43974 0.27127 0.53587 0.91144 0.59178 0.8311 1.3447 0.7748 0 1.821 0 0.011623 0.026384 0.014179 0.02054 22.696 -0.72579 -0.43947 -0.49913 -0.48452 -0.58017 -0.6302 -0.54567 -0.60571 -0.54154 0.33942 0.38741 0.42955 0.77515 1.1414 0.89152 1.1903 1.6966 1.0515 1.2851 1.8598 1.1346 1.7801
2.9453 -0.38533 -0.39628 -0.37761 -0.30824 0 -0.32048 -0.49247 -0.49662 -0.6186 -0.47636 -0.80443 60.224 0.22329 0.44528 0.2697 0.53242 0.91143 0.59204 0.82185 1.3292 0.77686 0 1.778 0 0.011362 0.027805 0.013436 0.02097 21.948 -0.73 -0.3089 -0.33385 -0.46426 -0.49329 -0.61536 -0.49395 -0.66776 -0.69603 0.33892 0.39112 0.42935 0.75081 1.1165 0.87511 1.1779 1.6763 1.0322 1.2541 1.8149 1.1081 1.7831
2.9492 -0.41348 -0.42126 -0.41355 -0.24064 0 -0.27427 -0.44493 -0.41611 -0.55935 -0.45105 -0.74058 61.363 0.22249 0.40867 0.26488 0.51462 0.8477 0.58017 0.78551 1.2319 0.76804 0 1.6588 0 0.010922 0.027431 0.013209 0.02109 20.749 -0.64494 -0.24372 -0.20886 -0.4453 -0.40216 -0.55401 -0.43941 -0.68681 -0.81634 0.3272 0.37845 0.41339 0.70766 1.0569 0.83696 1.1245 1.6015 0.97876 1.1748 1.7052 1.0391 1.7272
2.9531 -0.44948 -0.44793 -0.4554 -0.29302 0 -0.31652 -0.40318 -0.36915 -0.44365 -0.42485 -0.57427 62.446 0.2232 0.34774 0.26141 0.48624 0.74309 0.55241 0.72921 1.0781 0.74166 0 1.4854 0 0.010923 0.0253 0.013571 0.020897 19.425 -0.50094 -0.29217 -0.21151 -0.42346 -0.35997 -0.46218 -0.39792 -0.62204 -0.80444 0.31549 0.36579 0.39743 0.6645 0.99735 0.79881 1.0711 1.5268 0.92535 1.0954 1.5955 0.97 1.5999
2.957 -0.46911 -0.46714 -0.48642 -0.44675 0 -0.41991 -0.38722 -0.3781 -0.33101 -0.39476 -0.35319 63.457 0.22567 0.28863 0.26067 0.45402 0.63676 0.51143 0.66759 0.91852 0.6936 0 1.2973 0 0.01132 0.022299 0.013818 0.020505 18.212 -0.35153 -0.4328 -0.35757 -0.3971 -0.38202 -0.36404 -0.37235 -0.46892 -0.62416 0.30216 0.3501 0.37832 0.62485 0.93778 0.76034 1.0113 1.4463 0.87007 1.0115 1.4841 0.89755 1.4156
2.9609 -0.45929 -0.47595 -0.49436 -0.60721 0 -0.5327 -0.39394 -0.42082 -0.27934 -0.3696 -0.15877 64.391 0.22651 0.25114 0.26003 0.42565 0.56399 0.46834 0.61541 0.80266 0.63205 0 1.1359 0 0.011603 0.019592 0.013294 0.020113 17.208 -0.24255 -0.5832 -0.56848 -0.37531 -0.4353 -0.2877 -0.36089 -0.27456 -0.3304 0.28749 0.3319 0.35659 0.58813 0.8782 0.7216 0.94621 1.3611 0.81323 0.9238 1.371 0.82228 1.2111
2.9648 -0.4296 -0.47761 -0.47858 -0.66625 0 -0.60761 -0.40491 -0.44812 -0.29755 -0.36598 -0.065735 65.251 0.22257 0.24068 0.25621 0.40651 0.53884 0.43721 0.5796 0.75195 0.57684 0 1.0288 0 0.011444 0.018014 0.012154 0.019887 16.477 -0.19708 -0.65223 -0.71432 -0.37396 -0.46591 -0.25942 -0.36543 -0.12119 -0.045147 0.27282 0.31371 0.33487 0.5514 0.81863 0.68286 0.88108 1.2758 0.75639 0.83609 1.258 0.74701 1.0326
2.9688 -0.40365 -0.47637 -0.45426 -0.58254 0 -0.61723 -0.40996 -0.42721 -0.34608 -0.39067 -0.096235 66.048 0.21481 0.24897 0.24927 0.39695 0.54892 0.42529 0.55693 0.75071 0.54581 0 0.98288 0 0.01104 0.0177 0.011216 0.019825 16.11 -0.21619 -0.6001 -0.7002 -0.40065 -0.44108 -0.28845 -0.38651 -0.079386 0.10915 0.26395 0.3024 0.3201 0.5417 0.79538 0.66428 0.83948 1.2319 0.72851 0.78583 1.207 0.70623 0.91968
2.9727 -0.39861 -0.47287 -0.44511 -0.4154 0 -0.55864 -0.41804 -0.37154 -0.37958 -0.42656 -0.20332 66.784 0.20762 0.26066 0.24282 0.39243 0.56575 0.42732 0.5394 0.76245 0.5405 0 0.98684 0 0.0108 0.018099 0.011076 0.019745 16.14 -0.28216 -0.4635 -0.53482 -0.44284 -0.3717 -0.35054 -0.41131 -0.16032 0.07847 0.25515 0.29119 0.30543 0.5324 0.77267 0.64601 0.79823 1.1887 0.70107 0.73614 1.1569 0.66598 0.89414
2.9766 -0.41243 -0.46494 -0.46476 -0.2821 0 -0.45627 -0.44144 -0.32763 -0.38464 -0.44032 -0.30271 67.46 0.20427 0.26251 0.24017 0.38724 0.5654 0.43025 0.52325 0.76027 0.54578 0 1.0213 0 0.010833 0.018363 0.011488 0.019456 16.414 -0.35936 -0.3295 -0.32764 -0.47322 -0.2997 -0.39154 -0.41415 -0.30504 -0.096099 0.25023 0.28514 0.29654 0.5364 0.77182 0.63951 0.77518 1.1743 0.69196 0.7123 1.1455 0.64888 0.95433
2.9805 -0.42937 -0.45217 -0.50222 -0.27158 0 -0.3598 -0.47232 -0.33091 -0.37748 -0.41057 -0.33329 68.073 0.20342 0.2515 0.24074 0.37973 0.54602 0.42521 0.51411 0.7476 0.54537 0 1.0708 0 0.010826 0.017939 0.0117 0.018987 16.658 -0.4035 -0.27892 -0.21327 -0.47048 -0.26483 -0.36228 -0.3777 -0.42411 -0.31066 0.25056 0.28605 0.29546 0.5584 0.80056 0.64897 0.7768 1.1991 0.70769 0.72347 1.1867 0.66314 1.0766
2.9844 -0.4359 -0.43859 -0.52821 -0.3829 0 -0.32505 -0.48302 -0.3742 -0.37393 -0.35277 -0.29919 68.621 0.20088 0.23734 0.24098 0.37461 0.52895 0.41636 0.52329 0.7527 0.53842 0 1.1305 0 0.010461 0.016993 0.011362 0.018614 16.732 -0.38709 -0.33853 -0.25846 -0.43801 -0.2802 -0.26373 -0.31652 -0.46005 -0.4653 0.25088 0.28697 0.29438 0.58039 0.82931 0.65843 0.77841 1.2238 0.72341 0.73464 1.2278 0.6774 1.2233
2.9883 -0.43077 -0.4297 -0.52046 -0.53377 0 -0.37789 -0.45589 -0.41986 -0.37232 -0.31431 -0.26001 69.097 0.19488 0.23629 0.23876 0.37986 0.54155 0.41769 0.55798 0.80228 0.54064 0 1.2052 0 0.0098566 0.016335 0.010962 0.018643 16.853 -0.32677 -0.46939 -0.42027 -0.40321 -0.33303 -0.16134 -0.27536 -0.42451 -0.51882 0.25577 0.29394 0.30207 0.61631 0.88753 0.68261 0.8103 1.2933 0.76529 0.78685 1.3252 0.72726 1.3566
2.9922 -0.42129 -0.42674 -0.48416 -0.62499 0 -0.48611 -0.41143 -0.44099 -0.3681 -0.33857 -0.28012 69.493 0.18915 0.25881 0.2364 0.40017 0.59475 0.44038 0.61377 0.89771 0.56835 0 1.3027 0 0.0095171 0.016846 0.011302 0.019141 17.479 -0.28362 -0.59277 -0.58277 -0.39735 -0.40225 -0.14592 -0.29633 -0.38201 -0.49808 0.26137 0.30186 0.31114 0.65442 0.95039 0.70911 0.84693 1.3699 0.81128 0.84552 1.4313 0.78272 1.4527
2.9961 -0.41326 -0.42455 -0.44571 -0.6062 0 -0.57034 -0.39839 -0.44675 -0.37636 -0.42681 -0.382 69.806 0.18992 0.30036 0.23874 0.43233 0.67396 0.48212 0.67612 1.0141 0.62152 0 1.425 0 0.0098402 0.018835 0.012598 0.019901 18.888 -0.32339 -0.63458 -0.63946 -0.43244 -0.47236 -0.26484 -0.38203 -0.39645 -0.46435 0.26609 0.30829 0.31992 0.6895 1.0111 0.73383 0.88497 1.4465 0.85651 0.90566 1.5364 0.83871 1.5108
3 -0.40646 -0.41614 -0.42529 -0.49673 0 -0.55758 -0.44818 -0.46487 -0.426 -0.53255 -0.53877 70.05 0.19955 0.34371 0.24803 0.46672 0.75079 0.52834 0.72975 1.1206 0.68235 0 1.5634 0 0.010717 0.021812 0.014178 0.020675 20.814 -0.46217 -0.56499 -0.55948 -0.49311 -0.53265 -0.4791 -0.48957 -0.48472 -0.46825 0.2688 0.31128 0.32803 0.71767 1.0668 0.75447 0.92622 1.5234 0.90001 0.96921 1.639 0.89595 1.551
3.0039 -0.39891 -0.39987 -0.41749 -0.35975 0 -0.44017 -0.53721 -0.50256 -0.52364 -0.59554 -0.70091 70.242 0.21319 0.37225 0.26109 0.49368 0.80466 0.56364 0.76744 1.2012 0.7301 0 1.6969 0 0.011651 0.02485 0.015106 0.021401 22.506 -0.64379 -0.41563 -0.3966 -0.54715 -0.56995 -0.68395 -0.5627 -0.61068 -0.52416 0.27151 0.31426 0.33614 0.74584 1.1225 0.77511 0.96746 1.6003 0.94352 1.0327 1.7416 0.95319 1.6006
3.0078 -0.39249 -0.38184 -0.40191 -0.26077 0 -0.29009 -0.59955 -0.53213 -0.62658 -0.58688 -0.82396 70.397 0.22236 0.38232 0.27166 0.50937 0.83428 0.58212 0.79092 1.256 0.75664 0 1.7956 0 0.012237 0.027166 0.015026 0.022139 23.209 -0.77346 -0.26564 -0.24699 -0.56439 -0.56995 -0.77827 -0.57312 -0.71566 -0.61294 0.26678 0.30544 0.33482 0.74977 1.1411 0.77515 0.98568 1.6342 0.95972 1.0643 1.7869 0.97946 1.6741
3.0117 -0.39176 -0.37085 -0.37228 -0.2401 0 -0.21068 -0.58319 -0.51977 -0.66291 -0.52639 -0.87569 70.515 0.22217 0.38292 0.27555 0.51622 0.84925 0.58724 0.80403 1.2857 0.76754 0 1.8288 0 0.012475 0.028433 0.014351 0.02279 22.684 -0.78339 -0.20008 -0.192 -0.53156 -0.5296 -0.72812 -0.53498 -0.75533 -0.6992 0.25948 0.29254 0.33024 0.74534 1.147 0.76808 0.99596 1.6533 0.96651 1.0849 1.8125 0.99505 1.7592
3.0156 -0.39754 -0.37059 -0.34988 -0.30401 0 -0.26053 -0.4974 -0.46624 -0.59021 -0.45986 -0.83334 70.588 0.21529 0.38299 0.27355 0.51818 0.85227 0.5834 0.80568 1.2786 0.77003 0 1.7788 0 0.01263 0.028687 0.013694 0.02296 21.316 -0.67708 -0.25984 -0.2593 -0.458 -0.46715 -0.5787 -0.48405 -0.71724 -0.7472 0.25011 0.27631 0.32249 0.73375 1.1404 0.75461 0.99702 1.6562 0.96369 1.093 1.8175 0.99903 1.8177
3.0195 -0.40355 -0.37645 -0.36262 -0.42444 0 -0.40902 -0.40466 -0.41159 -0.43998 -0.42005 -0.69329 70.606 0.20911 0.37977 0.2696 0.51565 0.83202 0.56957 0.78985 1.2181 0.76232 0 1.6514 0 0.012856 0.028042 0.013267 0.022237 19.766 -0.51885 -0.41268 -0.41363 -0.37284 -0.41464 -0.41484 -0.44653 -0.61746 -0.73038 0.23149 0.2452 0.30057 0.69021 1.0777 0.71256 0.95691 1.5869 0.91803 1.0454 1.7301 0.95119 1.8037
3.0234 -0.40088 -0.37967 -0.41031 -0.54415 0 -0.5579 -0.36468 -0.39492 -0.30204 -0.40697 -0.49184 70.57 0.20877 0.36124 0.26669 0.50477 0.77579 0.54203 0.75203 1.1028 0.7361 0 1.4783 0 0.013047 0.026583 0.012884 0.020686 18.48 -0.38348 -0.56789 -0.57326 -0.31419 -0.395 -0.30796 -0.4263 -0.48957 -0.63928 0.21287 0.21408 0.27865 0.64667 1.0149 0.67051 0.91681 1.5177 0.87237 0.99792 1.6427 0.90335 1.6907
3.0273 -0.38578 -0.37429 -0.45524 -0.59575 0 -0.61031 -0.38485 -0.4117 -0.25691 -0.40021 -0.307 70.481 0.21264 0.3212 0.2645 0.48113 0.68929 0.50196 0.69517 0.96071 0.68812 0 1.3031 0 0.01305 0.024468 0.012421 0.019021 17.483 -0.31114 -0.62995 -0.64631 -0.31019 -0.40332 -0.28605 -0.41514 -0.37415 -0.48939 0.19077 0.17721 0.24977 0.58748 0.92075 0.61488 0.85143 1.4046 0.80231 0.91659 1.5009 0.82494 1.4915
3.0313 -0.3622 -0.36039 -0.45299 -0.53748 0 -0.53399 -0.42231 -0.41716 -0.31354 -0.38415 -0.21897 70.334 0.2142 0.27109 0.26049 0.44433 0.60122 0.45792 0.62888 0.83598 0.62705 0 1.1595 0 0.012933 0.022028 0.012083 0.018169 16.526 -0.29847 -0.55774 -0.57824 -0.3592 -0.41048 -0.33372 -0.40641 -0.30543 -0.3215 0.16655 0.13685 0.21668 0.5188 0.8075 0.55101 0.77074 1.2649 0.71744 0.81476 1.3259 0.728 1.2547
3.0352 -0.33693 -0.34161 -0.39461 -0.38627 0 -0.37556 -0.4295 -0.37478 -0.40534 -0.35857 -0.25002 70.119 0.20785 0.23407 0.25236 0.39913 0.54357 0.4194 0.56293 0.75892 0.56748 0 1.0541 0 0.012935 0.01966 0.012092 0.018522 15.377 -0.31833 -0.38932 -0.38966 -0.42381 -0.38753 -0.40679 -0.39551 -0.29343 -0.1869 0.14259 0.096916 0.18378 0.45028 0.69405 0.48752 0.68973 1.1246 0.63242 0.71246 1.1503 0.63076 1.0398
3.0391 -0.31348 -0.321 -0.31711 -0.21774 0 -0.22303 -0.39402 -0.29766 -0.44564 -0.32838 -0.33781 69.835 0.19328 0.22474 0.23937 0.35285 0.52351 0.38801 0.50194 0.72278 0.51773 0 0.96817 0 0.013126 0.017595 0.012238 0.019556 13.961 -0.33999 -0.21564 -0.17549 -0.44972 -0.32898 -0.44901 -0.37203 -0.31279 -0.12178 0.12242 0.063365 0.15382 0.38423 0.57782 0.4296 0.60394 0.97452 0.54488 0.60302 0.96467 0.52911 0.88706
3.043 -0.29162 -0.30013 -0.27032 -0.12214 0 -0.14901 -0.33664 -0.23622 -0.39333 -0.29065 -0.37642 69.491 0.17499 0.23375 0.22202 0.31157 0.51381 0.35667 0.44604 0.68944 0.47486 0 0.87543 0 0.013193 0.015778 0.011905 0.020223 12.321 -0.33542 -0.12275 -0.052848 -0.40194 -0.25479 -0.41255 -0.32093 -0.31447 -0.12736 0.10226 0.029815 0.12386 0.31819 0.46159 0.37169 0.51816 0.82445 0.45735 0.49358 0.77901 0.42745 0.80249
3.0469 -0.27234 -0.28156 -0.27321 -0.14309 0 -0.17247 -0.27958 -0.22429 -0.27573 -0.23808 -0.29845 69.106 0.15822 0.23385 0.20166 0.27792 0.47397 0.31833 0.39548 0.62032 0.43154 0 0.76321 0 0.012645 0.013965 0.010652 0.01979 10.553 -0.28221 -0.14201 -0.084263 -0.29212 -0.19159 -0.28435 -0.23819 -0.26014 -0.17107 0.088078 0.0068328 0.1028 0.26716 0.37002 0.33056 0.45099 0.7046 0.38882 0.40757 0.63227 0.34872 0.76563
3.0508 -0.26106 -0.27059 -0.303 -0.24655 0 -0.25714 -0.2263 -0.24274 -0.15773 -0.17558 -0.12892 68.693 0.14546 0.20374 0.18059 0.25129 0.38588 0.27519 0.35314 0.50773 0.38641 0 0.64089 0 0.011282 0.011948 0.0087314 0.018399 8.8415 -0.17685 -0.23848 -0.23195 -0.17355 -0.15273 -0.10459 -0.14502 -0.15482 -0.20797 0.079844 -0.0056493 0.090582 0.23104 0.30295 0.30611 0.40231 0.61478 0.33917 0.34484 0.52421 0.29275 0.74989
3.0547 -0.26419 -0.27272 -0.3246 -0.34711 0 -0.34022 -0.17342 -0.24208 -0.090985 -0.12779 0.036609 68.244 0.13621 0.1483 0.16205 0.22966 0.27297 0.23832 0.32192 0.38197 0.34614 0 0.53208 0 0.0094394 0.0096917 0.0069425 0.016851 7.5221 -0.050282 -0.33968 -0.38345 -0.1056 -0.13576 0.044796 -0.081324 -0.047593 -0.20626 0.07161 -0.018131 0.078367 0.19493 0.23588 0.28165 0.35363 0.52496 0.28952 0.2821 0.41614 0.23678 0.73682
3.0586 -0.282 -0.28844 -0.32632 -0.37232 0 -0.37111 -0.13387 -0.20015 -0.086346 -0.12372 0.10951 67.745 0.12903 0.09595 0.1488 0.21152 0.18504 0.21795 0.30102 0.29013 0.31798 0 0.45978 0 0.0077479 0.0073648 0.0059666 0.015861 7.0076 0.038118 -0.38238 -0.43425 -0.11538 -0.13571 0.085906 -0.079177 0.0043064 -0.15961 0.07585 -0.0069607 0.08884 0.19871 0.2414 0.29952 0.36317 0.53112 0.29637 0.29274 0.42928 0.24975 0.71664
3.0625 -0.30577 -0.31046 -0.32455 -0.31429 0 -0.33905 -0.13601 -0.15089 -0.12359 -0.17054 0.072114 67.189 0.1233 0.075335 0.14131 0.19743 0.16118 0.21476 0.28668 0.26469 0.30251 0 0.43697 0 0.0066435 0.0053089 0.0058646 0.015493 7.5385 0.036874 -0.34868 -0.36358 -0.18592 -0.15604 -0.0029726 -0.13879 -0.020277 -0.082963 0.08087 0.0056876 0.10073 0.20499 0.25146 0.32003 0.37636 0.54327 0.30676 0.30797 0.44998 0.26702 0.68358
3.0664 -0.32261 -0.32684 -0.33647 -0.22913 0 -0.27566 -0.19415 -0.15052 -0.1784 -0.24321 -0.023913 66.579 0.11926 0.092264 0.13778 0.19047 0.2018 0.2213 0.27806 0.30538 0.2954 0 0.46662 0 0.0061168 0.0039979 0.0062132 0.01526 8.9485 -0.056339 -0.27247 -0.24313 -0.27554 -0.20336 -0.16986 -0.22824 -0.092256 -0.001827 0.088573 0.024492 0.11946 0.22401 0.28623 0.35314 0.41003 0.58961 0.33655 0.34908 0.51368 0.30759 0.63915
3.0703 -0.32379 -0.328 -0.35485 -0.18831 0 -0.23139 -0.28284 -0.21626 -0.23756 -0.30246 -0.11373 65.931 0.11687 0.12709 0.13626 0.19486 0.27242 0.23126 0.28171 0.38516 0.29579 0 0.54581 0 0.0059127 0.0039117 0.0066261 0.014744 10.684 -0.18782 -0.21426 -0.1739 -0.34681 -0.27182 -0.32326 -0.30613 -0.16033 0.053961 0.10064 0.053309 0.14931 0.26376 0.36118 0.40675 0.47703 0.69158 0.39788 0.43226 0.6473 0.38606 0.60304
3.0742 -0.30939 -0.3124 -0.35397 -0.22322 0 -0.23946 -0.34841 -0.30397 -0.29349 -0.32465 -0.17303 65.249 0.11523 0.1533 0.13689 0.21301 0.33342 0.2459 0.30802 0.47255 0.3103 0 0.66722 0 0.0059053 0.0052883 0.0070474 0.014085 12.112 -0.28759 -0.21944 -0.20574 -0.38093 -0.33623 -0.39293 -0.34631 -0.19575 0.052283 0.11271 0.082126 0.17915 0.3035 0.43612 0.46036 0.54404 0.79354 0.45922 0.51545 0.78091 0.46452 0.61612
3.0781 -0.28647 -0.28698 -0.31907 -0.30531 0 -0.29122 -0.35164 -0.34982 -0.33354 -0.31556 -0.22395 64.53 0.11342 0.15949 0.14155 0.24279 0.3694 0.27052 0.36128 0.55189 0.34627 0 0.81754 0 0.0062085 0.0078964 0.0075731 0.013905 12.903 -0.32366 -0.28547 -0.30448 -0.37401 -0.3657 -0.37086 -0.34632 -0.21419 -0.034497 0.12219 0.11 0.2107 0.34984 0.52651 0.51692 0.62414 0.91919 0.53288 0.61651 0.94477 0.55553 0.7212
3.082 -0.26422 -0.26283 -0.26542 -0.37227 0 -0.34157 -0.3011 -0.33204 -0.34312 -0.29755 -0.2988 63.762 0.11169 0.15563 0.15094 0.27732 0.39454 0.30531 0.43213 0.62787 0.40079 0 0.9771 0 0.0069149 0.011057 0.0081586 0.014744 13.182 -0.32235 -0.36116 -0.38737 -0.33041 -0.34759 -0.30485 -0.31965 -0.25692 -0.21318 0.13111 0.13766 0.24262 0.39762 0.62027 0.57413 0.7071 1.05 0.60924 0.72148 1.1153 0.64928 0.92895
3.0859 -0.25043 -0.24946 -0.22598 -0.37544 0 -0.34296 -0.2445 -0.28838 -0.32258 -0.28721 -0.40268 62.942 0.1117 0.16074 0.16247 0.30809 0.43325 0.34161 0.50087 0.71284 0.45786 0 1.124 0 0.0077931 0.013973 0.0086427 0.016539 13.364 -0.33708 -0.38259 -0.39077 -0.26496 -0.30017 -0.25682 -0.28522 -0.3496 -0.45228 0.13708 0.16084 0.27061 0.44017 0.70485 0.62419 0.78194 1.1685 0.6783 0.81746 1.2706 0.73295 1.1961
3.0898 -0.24979 -0.25089 -0.22165 -0.3127 0 -0.28409 -0.22759 -0.2735 -0.29796 -0.28731 -0.50733 62.072 0.11525 0.18484 0.17169 0.32954 0.49538 0.36834 0.54973 0.80851 0.49855 0 1.2397 0 0.0083302 0.016136 0.009033 0.018589 13.821 -0.39592 -0.32306 -0.31485 -0.20759 -0.2613 -0.26237 -0.26256 -0.47486 -0.68038 0.13466 0.17129 0.28743 0.46778 0.76329 0.65387 0.83361 1.2519 0.72661 0.88781 1.3828 0.78789 1.4394
3.0938 -0.26204 -0.2644 -0.2455 -0.22688 0 -0.20305 -0.26029 -0.30449 -0.30712 -0.29719 -0.57341 61.16 0.12235 0.2211 0.17614 0.3415 0.56691 0.382 0.57395 0.89714 0.51526 0 1.3128 0 0.0081254 0.017485 0.0095977 0.020027 14.635 -0.47655 -0.21903 -0.21678 -0.19449 -0.26224 -0.31832 -0.26947 -0.5804 -0.81061 0.13224 0.18174 0.30424 0.4954 0.82172 0.68355 0.88528 1.3352 0.77491 0.95816 1.495 0.84283 1.5802
3.0977 -0.28019 -0.28202 -0.27479 -0.17554 0 -0.16248 -0.31816 -0.35109 -0.36711 -0.32284 -0.57668 60.21 0.13053 0.25263 0.1777 0.34791 0.62146 0.38923 0.58202 0.95027 0.51645 0 1.3386 0 0.0072496 0.018234 0.010549 0.020391 15.594 -0.5286 -0.14809 -0.16657 -0.24378 -0.30776 -0.39675 -0.31476 -0.61421 -0.78336 0.12096 0.17612 0.30422 0.49786 0.83328 0.68323 0.89399 1.3515 0.78522 0.97999 1.5235 0.84877 1.5883
3.1016 -0.29238 -0.29433 -0.29389 -0.19398 0 -0.20285 -0.36952 -0.37508 -0.45171 -0.36966 -0.52024 59.227 0.13614 0.26617 0.18064 0.35305 0.64051 0.39877 0.58562 0.94942 0.51726 0 1.319 0 0.0062127 0.018595 0.011668 0.019877 16.339 -0.51874 -0.17132 -0.20092 -0.3354 -0.37552 -0.46554 -0.38829 -0.55949 -0.60366 0.10589 0.1636 0.29697 0.48952 0.82469 0.67001 0.88423 1.339 0.77921 0.98097 1.5161 0.83365 1.4937
3.1055 -0.28913 -0.29535 -0.30308 -0.27343 0 -0.30826 -0.39713 -0.37011 -0.50446 -0.42442 -0.43221 58.216 0.13703 0.2609 0.18718 0.35827 0.62564 0.41099 0.58892 0.9022 0.52526 0 1.2632 0 0.0055697 0.018673 0.012384 0.019126 16.552 -0.45625 -0.28351 -0.30197 -0.41794 -0.43108 -0.5001 -0.45893 -0.44533 -0.34887 0.089946 0.14895 0.28697 0.47686 0.80795 0.65207 0.86653 1.3142 0.76638 0.97317 1.4929 0.81015 1.3605
3.1094 -0.2718 -0.28618 -0.30848 -0.36577 0 -0.41154 -0.39787 -0.3585 -0.48158 -0.45153 -0.35411 57.182 0.13449 0.24708 0.19496 0.36128 0.59443 0.41595 0.58618 0.83895 0.53426 0 1.1873 0 0.0055365 0.018538 0.012297 0.01874 16.068 -0.38004 -0.41192 -0.40793 -0.4425 -0.44535 -0.48616 -0.4872 -0.32904 -0.13706 0.06862 0.12115 0.25995 0.43749 0.74074 0.60492 0.79968 1.2134 0.71128 0.91099 1.3726 0.73479 1.2479
3.1133 -0.25383 -0.27443 -0.31026 -0.41193 0 -0.43833 -0.37219 -0.35462 -0.3891 -0.4168 -0.32105 56.12 0.13247 0.23681 0.19909 0.35783 0.56494 0.40209 0.56839 0.78976 0.53094 0 1.1065 0 0.0059279 0.018263 0.011587 0.018877 14.909 -0.32437 -0.46723 -0.44788 -0.39714 -0.40585 -0.42153 -0.44724 -0.26281 -0.068336 0.047294 0.09335 0.23293 0.39812 0.67353 0.55777 0.73282 1.1125 0.65617 0.84882 1.2522 0.65942 1.1849
3.1172 -0.25155 -0.26916 -0.30464 -0.37895 0 -0.3606 -0.32246 -0.343 -0.27922 -0.32128 -0.33768 55.016 0.13433 0.23444 0.1964 0.34423 0.54136 0.36703 0.53146 0.75956 0.50677 0 1.0263 0 0.0063898 0.017814 0.010798 0.01919 13.296 -0.29527 -0.40864 -0.38519 -0.31295 -0.32152 -0.31947 -0.34377 -0.26451 -0.1684 0.028366 0.066232 0.20327 0.35385 0.59724 0.50717 0.65409 0.99515 0.592 0.7747 1.1077 0.57538 1.1689
3.1211 -0.27064 -0.27447 -0.29452 -0.28385 0 -0.22162 -0.26146 -0.29866 -0.20738 -0.21095 -0.36612 53.853 0.13965 0.23294 0.18782 0.31961 0.51144 0.32051 0.47927 0.72353 0.46473 0 0.93764 0 0.0066602 0.016945 0.010247 0.019137 11.596 -0.27354 -0.27417 -0.24727 -0.23819 -0.22194 -0.20829 -0.21336 -0.30809 -0.36672 0.011187 0.039612 0.17169 0.306 0.51432 0.45406 0.5667 0.86576 0.52121 0.69188 0.94551 0.485 1.1754
3.125 -0.30022 -0.28673 -0.29124 -0.18672 0 -0.1115 -0.21393 -0.22517 -0.18844 -0.14697 -0.34529 52.627 0.14401 0.21926 0.17691 0.28733 0.45802 0.27749 0.42082 0.6497 0.4166 0 0.82708 0 0.0066618 0.015335 0.0097312 0.018405 10.206 -0.23555 -0.15382 -0.11839 -0.20455 -0.14781 -0.12221 -0.10927 -0.33903 -0.52756 -0.0057661 0.013295 0.14034 0.2585 0.43205 0.4014 0.47981 0.73725 0.4509 0.60966 0.78431 0.39534 1.1671
3.1289 -0.32041 -0.29761 -0.30204 -0.15304 0 -0.10672 -0.20141 -0.16268 -0.19241 -0.15904 -0.23851 51.351 0.14263 0.1857 0.16684 0.25464 0.37682 0.24832 0.3659 0.53182 0.3752 0 0.69483 0 0.0064606 0.012965 0.0089186 0.017163 9.3847 -0.1727 -0.12647 -0.089581 -0.21272 -0.13116 -0.086286 -0.076628 -0.30782 -0.52407 -0.01042 0.0033399 0.12174 0.22963 0.38512 0.37291 0.41975 0.65688 0.40656 0.55922 0.67499 0.34404 1.1042
3.1328 -0.31776 -0.30056 -0.31809 -0.20744 0 -0.21461 -0.22324 -0.15261 -0.18211 -0.22308 -0.073952 50.04 0.13484 0.13953 0.15891 0.22995 0.28687 0.23424 0.32262 0.40388 0.34829 0 0.56547 0 0.0062145 0.010336 0.0079389 0.015942 9.1352 -0.098107 -0.20588 -0.19224 -0.2431 -0.17431 -0.1045 -0.12819 -0.20315 -0.31729 -0.015073 -0.006615 0.10314 0.20076 0.33818 0.34442 0.3597 0.57651 0.36223 0.50878 0.56566 0.29275 0.96319
3.1367 -0.29561 -0.29534 -0.32009 -0.31209 0 -0.36422 -0.25574 -0.19566 -0.15383 -0.28326 0.06273 48.7 0.12539 0.10214 0.15347 0.21826 0.2233 0.23009 0.2963 0.3209 0.33679 0 0.47891 0 0.0061345 0.0082373 0.0074358 0.015237 9.2338 -0.040131 -0.33262 -0.3652 -0.27476 -0.24467 -0.15858 -0.23253 -0.063853 0.0092441 -0.01323 -0.0064765 0.094999 0.18841 0.32134 0.33419 0.3266 0.5415 0.34208 0.48769 0.50967 0.27353 0.75952
3.1406 -0.27105 -0.28754 -0.29865 -0.38966 0 -0.45398 -0.2735 -0.2493 -0.13972 -0.29821 0.08802 47.324 0.12082 0.095302 0.15106 0.21792 0.21444 0.22981 0.28806 0.31905 0.33628 0 0.46553 0 0.006387 0.0071779 0.0079179 0.01515 9.4026 -0.027272 -0.41551 -0.48911 -0.29473 -0.29459 -0.21781 -0.32569 0.040787 0.28797 -0.0036892 0.0056223 0.099267 0.19564 0.34015 0.3456 0.32545 0.56023 0.35059 0.50139 0.51687 0.29231 0.55604
3.1445 -0.26169 -0.28392 -0.2675 -0.37888 0 -0.42399 -0.27162 -0.26829 -0.17006 -0.27002 -0.013341 45.897 0.12382 0.1234 0.15185 0.22176 0.25919 0.23023 0.29411 0.3875 0.33993 0 0.5249 0 0.0069396 0.0070251 0.0091074 0.015363 9.5066 -0.07003 -0.39427 -0.47128 -0.29606 -0.29448 -0.25388 -0.34678 0.052525 0.36323 0.0058517 0.017721 0.10353 0.20286 0.35897 0.357 0.3243 0.57896 0.35911 0.51509 0.52407 0.31109 0.43818
3.1484 -0.27319 -0.28784 -0.25303 -0.28314 0 -0.29993 -0.26542 -0.24584 -0.23566 -0.23344 -0.17361 44.418 0.13061 0.16662 0.15442 0.22303 0.32396 0.23184 0.3081 0.4761 0.34243 0 0.6263 0 0.0075013 0.0072266 0.010062 0.015465 9.6298 -0.14922 -0.28209 -0.31808 -0.27591 -0.25318 -0.25366 -0.27949 -0.038765 0.18705 0.023081 0.042616 0.12529 0.24028 0.42798 0.39626 0.37346 0.68003 0.4109 0.57881 0.63221 0.3833 0.46527
3.1523 -0.29688 -0.29768 -0.26931 -0.1734 0 -0.17417 -0.26949 -0.21461 -0.29098 -0.22057 -0.29425 42.893 0.13414 0.19375 0.15611 0.22166 0.36572 0.23803 0.32654 0.534 0.34396 0 0.73118 0 0.0076884 0.0074268 0.010027 0.015331 9.9825 -0.22231 -0.15948 -0.13575 -0.24024 -0.2084 -0.22436 -0.16914 -0.1876 -0.14878 0.041191 0.068976 0.14906 0.28116 0.50273 0.4387 0.42838 0.79053 0.46765 0.64826 0.75192 0.46163 0.63152
3.1563 -0.31759 -0.30858 -0.30393 -0.13873 0 -0.13781 -0.28087 -0.21119 -0.29698 -0.2363 -0.32126 41.33 0.13036 0.18681 0.15541 0.22519 0.36584 0.25349 0.35243 0.54804 0.35119 0 0.81937 0 0.0073207 0.0078528 0.0091487 0.015224 10.729 -0.25024 -0.12119 -0.054892 -0.20821 -0.19657 -0.18938 -0.096351 -0.32104 -0.46847 0.059111 0.094673 0.17443 0.32656 0.58164 0.48234 0.49036 0.91122 0.52962 0.72187 0.88612 0.54458 0.86831
3.1602 -0.32447 -0.31542 -0.32912 -0.21888 0 -0.21548 -0.28579 -0.24386 -0.26097 -0.26443 -0.28015 39.731 0.12215 0.15746 0.15407 0.24289 0.34727 0.28153 0.39229 0.55042 0.37293 0 0.89819 0 0.006577 0.0090621 0.0083149 0.015521 11.875 -0.22896 -0.20946 -0.13566 -0.20555 -0.22844 -0.17696 -0.12141 -0.3843 -0.62074 0.076655 0.11906 0.20298 0.38088 0.66874 0.52831 0.56623 1.052 0.60185 0.80368 1.0489 0.6366 1.0873
3.1641 -0.31687 -0.31536 -0.32642 -0.37008 0 -0.35144 -0.2812 -0.29365 -0.23337 -0.29192 -0.24564 38.09 0.11697 0.13962 0.15617 0.2774 0.35828 0.32106 0.4479 0.59012 0.41265 0 0.98904 0 0.0058458 0.011299 0.0083037 0.016321 13.288 -0.19881 -0.37923 -0.32558 -0.24757 -0.28899 -0.2072 -0.24095 -0.3738 -0.56765 0.094199 0.14345 0.23153 0.43519 0.75584 0.57429 0.64211 1.1928 0.67407 0.8855 1.2116 0.72863 1.2315
3.168 -0.30254 -0.30895 -0.3005 -0.4923 0 -0.45396 -0.28403 -0.33894 -0.26353 -0.32311 -0.27866 36.403 0.12049 0.16241 0.16461 0.32123 0.43292 0.36572 0.51061 0.69181 0.46381 0 1.1047 0 0.0054194 0.014115 0.0091396 0.017325 14.786 -0.21824 -0.5234 -0.4991 -0.32562 -0.35499 -0.28338 -0.39157 -0.33611 -0.39654 0.10592 0.15471 0.2501 0.47945 0.81243 0.60005 0.69833 1.2943 0.72597 0.93619 1.3342 0.78932 1.2964
3.1719 -0.29093 -0.29967 -0.27105 -0.49995 0 -0.46048 -0.31472 -0.37198 -0.35645 -0.36959 -0.38535 34.669 0.13181 0.22538 0.17832 0.3612 0.55982 0.40684 0.56509 0.83455 0.51303 0 1.236 0 0.0053422 0.016653 0.010256 0.018095 16.192 -0.31778 -0.54454 -0.54553 -0.40989 -0.40952 -0.39036 -0.49721 -0.33382 -0.25239 0.11597 0.16218 0.26581 0.52082 0.86024 0.62 0.74888 1.3846 0.772 0.9779 1.4453 0.84099 1.3127
3.1758 -0.28688 -0.29192 -0.25465 -0.38417 0 -0.37493 -0.37143 -0.39292 -0.46875 -0.42869 -0.52327 32.889 0.14439 0.29708 0.19296 0.38736 0.68616 0.43839 0.60022 0.9655 0.54887 0 1.3567 0 0.0055354 0.018317 0.011159 0.018462 17.321 -0.47082 -0.42407 -0.44094 -0.46683 -0.442 -0.4986 -0.52027 -0.40108 -0.24191 0.12424 0.16497 0.27648 0.55549 0.8932 0.63132 0.7875 1.4523 0.80667 1.0044 1.5311 0.87739 1.3146
3.1797 -0.28846 -0.28811 -0.25497 -0.2205 0 -0.25657 -0.42393 -0.39752 -0.5434 -0.47556 -0.63641 31.056 0.15167 0.33865 0.20436 0.39879 0.75498 0.45935 0.61711 1.0361 0.56875 0 1.4383 0 0.0059945 0.01917 0.011812 0.018672 17.95 -0.60681 -0.23775 -0.25841 -0.47675 -0.44283 -0.57173 -0.47684 -0.51808 -0.37372 0.12608 0.15075 0.26882 0.56586 0.87226 0.61132 0.78277 1.4382 0.80009 0.97568 1.5249 0.85831 1.3211
3.1836 -0.28963 -0.28684 -0.26665 -0.11664 0 -0.17701 -0.43616 -0.37988 -0.54894 -0.47959 -0.68457 29.161 0.15215 0.33279 0.21125 0.40195 0.74608 0.4714 0.62597 1.0327 0.57787 0 1.4643 0 0.0067763 0.019714 0.012399 0.019109 17.879 -0.65784 -0.10483 -0.11712 -0.4397 -0.40709 -0.57805 -0.41089 -0.62209 -0.56688 0.12792 0.13654 0.26117 0.57623 0.85132 0.59133 0.77804 1.4241 0.79352 0.94695 1.5188 0.83924 1.3387
3.1875 -0.28511 -0.28393 -0.28279 -0.13843 0 -0.17839 -0.39648 -0.34644 -0.49203 -0.43097 -0.65302 27.207 0.14979 0.29446 0.215 0.40368 0.68752 0.47442 0.63419 0.97985 0.58187 0 1.4333 0 0.0077814 0.020298 0.012881 0.019858 17.069 -0.60292 -0.10693 -0.10687 -0.37031 -0.34639 -0.50608 -0.35724 -0.64858 -0.71109 0.12787 0.1134 0.23977 0.5658 0.79151 0.55158 0.73937 1.3439 0.75475 0.87821 1.4361 0.78071 1.3695
3.1914 -0.27399 -0.27602 -0.29652 -0.26672 0 -0.25422 -0.32681 -0.31866 -0.4026 -0.35233 -0.5522 25.21 0.14982 0.25597 0.21716 0.40498 0.62919 0.46503 0.63728 0.91725 0.58046 0 1.3541 0 0.0086432 0.020747 0.012959 0.02053 15.737 -0.4776 -0.23486 -0.23299 -0.29056 -0.29135 -0.3781 -0.32534 -0.57527 -0.73269 0.12682 0.085587 0.21114 0.54443 0.71125 0.50146 0.68286 1.2289 0.69906 0.78845 1.3131 0.70145 1.4087
3.1953 -0.25981 -0.2637 -0.29931 -0.41268 0 -0.35534 -0.26357 -0.31367 -0.31317 -0.28368 -0.41698 23.194 0.1542 0.24041 0.21771 0.40047 0.60171 0.43985 0.62161 0.86867 0.56772 0 1.2396 0 0.008958 0.020525 0.012456 0.020556 14.271 -0.34626 -0.39862 -0.41124 -0.2253 -0.27286 -0.24866 -0.3086 -0.43844 -0.62728 0.12617 0.057979 0.1818 0.52145 0.6293 0.45102 0.62459 1.1097 0.64153 0.69696 1.1851 0.62063 1.433
3.1992 -0.24756 -0.25124 -0.28454 -0.47766 0 -0.41415 -0.23044 -0.32263 -0.24812 -0.25252 -0.29867 21.168 0.16026 0.24564 0.21526 0.38292 0.59454 0.39988 0.57661 0.82713 0.53811 0 1.1029 0 0.0086814 0.019214 0.011592 0.019692 12.993 -0.26104 -0.489 -0.51693 -0.19684 -0.29463 -0.1796 -0.29927 -0.30863 -0.44827 0.12923 0.032358 0.14574 0.48314 0.53119 0.39765 0.54965 0.95116 0.56649 0.58897 1.009 0.52492 1.4023
3.2031 -0.24035 -0.24269 -0.25566 -0.41578 0 -0.38006 -0.22678 -0.31489 -0.22036 -0.25435 -0.23924 19.125 0.16308 0.25 0.20845 0.34893 0.56957 0.35121 0.50485 0.76531 0.49176 0 0.95478 0 0.0082407 0.016854 0.010763 0.018266 11.945 -0.23542 -0.44618 -0.46372 -0.21454 -0.32522 -0.20049 -0.29154 -0.24159 -0.26808 0.1323 0.0067372 0.10967 0.44483 0.43308 0.34429 0.47471 0.79258 0.49145 0.48097 0.83293 0.4292 1.2817
3.207 -0.23802 -0.238 -0.2281 -0.25998 0 -0.25391 -0.2366 -0.26907 -0.22637 -0.25964 -0.23846 17.041 0.1591 0.23259 0.19672 0.30172 0.49679 0.30113 0.42099 0.66181 0.43494 0 0.80301 0 0.0081498 0.013884 0.010096 0.016901 10.893 -0.24417 -0.29236 -0.26629 -0.26433 -0.32252 -0.28173 -0.27636 -0.23976 -0.13834 0.13912 -0.01052 0.078415 0.40768 0.35073 0.30337 0.41173 0.65108 0.42548 0.38962 0.67458 0.35068 1.0719
3.2109 -0.23779 -0.23284 -0.21764 -0.098815 0 -0.099477 -0.24311 -0.19895 -0.24222 -0.24058 -0.24516 14.901 0.14815 0.19041 0.18043 0.24983 0.38145 0.25398 0.34166 0.52237 0.37622 0 0.65178 0 0.0084549 0.010835 0.0093289 0.015986 9.5536 -0.24346 -0.11399 -0.04118 -0.30986 -0.27037 -0.34614 -0.24294 -0.25305 -0.069739 0.14923 -0.020495 0.051341 0.37154 0.28209 0.27329 0.35916 0.52445 0.3674 0.31278 0.53169 0.28713 0.81925
3.2148 -0.23527 -0.22244 -0.2244 -0.0212 0 -0.012779 -0.2352 -0.14373 -0.23262 -0.19423 -0.19309 12.704 0.13317 0.13961 0.16093 0.20328 0.26165 0.21085 0.27625 0.37987 0.32285 0 0.50449 0 0.0085912 0.0080681 0.0081967 0.015386 7.8635 -0.19778 -0.0092387 0.06566 -0.31092 -0.192 -0.3186 -0.18989 -0.21907 -0.037966 0.15933 -0.03047 0.024267 0.3354 0.21345 0.24321 0.30659 0.39782 0.30932 0.23593 0.38881 0.22359 0.59282
3.2188 -0.22558 -0.20561 -0.23017 -0.062726 0 -0.056812 -0.20655 -0.12987 -0.17511 -0.14252 -0.060384 10.463 0.11822 0.10194 0.14094 0.16919 0.17993 0.17267 0.22599 0.2731 0.27935 0 0.36815 0 0.0078638 0.0057178 0.0068251 0.014666 6.0558 -0.10158 -0.030923 -0.01738 -0.24967 -0.12619 -0.18105 -0.13226 -0.11298 -0.0090739 0.17184 -0.023101 0.015193 0.31092 0.19644 0.24412 0.29604 0.34856 0.28638 0.21379 0.33183 0.2128 0.44357
3.2227 -0.20503 -0.18515 -0.21501 -0.18437 0 -0.20554 -0.15677 -0.1442 -0.081926 -0.11001 0.099248 8.1949 0.10639 0.08845 0.12387 0.14894 0.15277 0.14211 0.18919 0.22095 0.2476 0 0.25567 0 0.0061313 0.0037834 0.0056285 0.013588 4.4878 0.014187 -0.15462 -0.22793 -0.14546 -0.090684 0.0090098 -0.091162 0.030517 0.032758 0.18442 -0.015271 0.0065957 0.28675 0.18079 0.24586 0.2866 0.30135 0.26438 0.1931 0.27713 0.20341 0.3784
3.2266 -0.17405 -0.16458 -0.17773 -0.29636 0 -0.34808 -0.096696 -0.14775 0.0033059 -0.10059 0.18943 5.9115 0.098321 0.092745 0.11197 0.13823 0.16168 0.12188 0.1652 0.21166 0.22685 0 0.18205 0 0.0040351 0.0022346 0.0048208 0.012373 3.3938 0.096874 -0.29033 -0.4063 -0.045492 -0.070599 0.15362 -0.073515 0.13964 0.073658 0.19357 -0.004847 0.0043821 0.26471 0.18073 0.25402 0.28894 0.28283 0.25275 0.18907 0.25428 0.20819 0.3672
3.2305 -0.13885 -0.14475 -0.13816 -0.3147 0 -0.36373 -0.048662 -0.11657 0.035786 -0.09534 0.14786 3.6197 0.092409 0.097842 0.10457 0.13028 0.17096 0.11137 0.153 0.2149 0.21371 0 0.15555 0 0.0025463 0.0010741 0.0041617 0.011451 2.7797 0.10428 -0.33594 -0.40936 0.0037573 -0.043374 0.17892 -0.06434 0.15562 0.083611 0.19785 0.0092553 0.011215 0.24567 0.20273 0.27127 0.30797 0.30496 0.25579 0.20867 0.27657 0.23303 0.37246
3.2344 -0.10859 -0.12346 -0.11753 -0.21646 0 -0.21649 -0.034387 -0.066554 0.0029398 -0.073722 0.0028296 1.3199 0.08642 0.09033 0.098925 0.12061 0.15662 0.10654 0.14835 0.20606 0.2039 0 0.16998 0 0.0022477 0.00035455 0.0032978 0.011004 2.5143 0.035314 -0.24477 -0.21798 -0.014857 -0.011379 0.082526 -0.043273 0.07361 0.045618 0.20213 0.023358 0.018047 0.22663 0.22474 0.28853 0.327 0.3271 0.25883 0.22827 0.29886 0.25787 0.37378
3.2383 -0.088056 -0.097745 -0.11609 -0.056775 0 0.008357 -0.057098 -0.036365 -0.067308 -0.037465 -0.14263 -0.99342 0.07979 0.0706 0.093414 0.1102 0.12312 0.10371 0.14475 0.18291 0.1953 0 0.2056 0 0.0029801 0.00013631 0.0023067 0.010814 2.4728 -0.064836 -0.062559 0.046531 -0.079217 -0.0041745 -0.06922 -0.0099275 -0.054518 -0.023426 0.18967 0.026318 0.026453 0.19531 0.24025 0.29141 0.33353 0.35564 0.2534 0.24103 0.32601 0.26849 0.36954
3.2422 -0.071473 -0.065513 -0.11113 0.068049 0 0.16345 -0.094345 -0.046883 -0.12866 -0.011858 -0.19001 -3.3284 0.07451 0.051355 0.089784 0.10417 0.095852 0.10309 0.13878 0.16206 0.18929 0 0.23969 0 0.0040747 0.00038995 0.0017441 0.010602 2.5632 -0.13383 0.098769 0.21241 -0.14208 -0.044862 -0.18848 0.010252 -0.15598 -0.080521 0.17432 0.027362 0.03513 0.16188 0.25463 0.29181 0.33791 0.38528 0.24651 0.25262 0.354 0.27667 0.36268
3.2461 -0.044341 -0.025157 -0.077283 0.089196 0 0.15268 -0.11058 -0.078887 -0.14792 -0.020352 -0.12313 -5.6876 0.073299 0.045863 0.091337 0.10658 0.096776 0.10746 0.13338 0.16012 0.18824 0 0.25959 0 0.0048566 0.00092013 0.0020471 0.01047 2.6272 -0.1366 0.13996 0.18467 -0.15906 -0.11541 -0.22082 -0.0099757 -0.18498 -0.09094 0.15176 0.019893 0.039746 0.11875 0.25299 0.27885 0.32471 0.39504 0.22601 0.24671 0.3582 0.26522 0.35106
3.25 0.0058759 0.025207 -0.0085881 0.017056 0 0.008221 -0.080675 -0.090075 -0.12055 -0.055821 -0.01956 -8.0606 0.076113 0.055749 0.097989 0.1153 0.12424 0.11662 0.13426 0.17677 0.19046 0 0.26742 0 0.0049772 0.0014276 0.0029458 0.01087 2.3774 -0.09001 0.050629 0.012318 -0.11273 -0.16031 -0.17001 -0.066981 -0.14933 -0.06229 0.11179 -0.0081355 0.034557 0.052204 0.21262 0.23364 0.26905 0.35682 0.17265 0.19856 0.30493 0.20634 0.33243
3.2539 0.078346 0.086018 0.078375 -0.064761 0 -0.13254 -0.0057369 -0.052218 -0.063605 -0.07847 0.013861 -10.427 0.078291 0.068844 0.10334 0.12133 0.15348 0.12345 0.14151 0.19361 0.18743 0 0.27115 0 0.0044411 0.0017055 0.0036004 0.012007 1.4993 -0.046445 -0.078315 -0.15257 -0.018939 -0.13007 -0.08143 -0.118 -0.098723 -0.046467 0.071816 -0.036164 0.029368 -0.01434 0.17226 0.18842 0.21339 0.3186 0.11928 0.1504 0.25166 0.14747 0.3135
3.2578 0.1572 0.1527 0.16037 -0.061471 0 -0.13239 0.089722 0.027532 0.00099711 -0.046765 -0.07145 -12.769 0.072872 0.069244 0.097811 0.11353 0.15628 0.11656 0.14462 0.18739 0.1666 0 0.26803 0 0.0035007 0.0017682 0.0033793 0.013242 -0.13666 -0.048617 -0.12051 -0.1672 0.086551 -0.024558 -0.0031469 -0.10893 -0.0844 -0.10053 0.017831 -0.087363 0.0081744 -0.10728 0.078324 0.10541 0.10098 0.20111 0.022444 0.042178 0.10535 0.02747 0.30547
3.2617 0.22215 0.21457 0.22408 0.061157 0 0.04245 0.17431 0.1168 0.05765 0.045044 -0.22446 -15.088 0.05589 0.050753 0.075839 0.085217 0.12175 0.087591 0.12632 0.14382 0.11766 0 0.23444 0 0.0025523 0.0016898 0.0024316 0.013188 -2.3599 -0.092732 -0.0093869 0.0042329 0.17093 0.10528 0.044603 -0.016156 -0.11887 -0.23195 -0.041275 -0.14703 -0.018867 -0.20988 -0.035184 0.0085819 -0.032162 0.054664 -0.090283 -0.087997 -0.074962 -0.11486 0.3036
3.2656 0.2626 0.25972 0.26857 0.25091 0 0.30061 0.22659 0.18418 0.099557 0.15846 -0.32918 -17.392 0.029995 0.021177 0.040543 0.037142 0.059341 0.036452 0.07224 0.059738 0.037633 0 0.13292 0 0.0019654 0.0012082 0.0014008 0.010558 -4.8145 -0.12976 0.21183 0.27403 0.22113 0.19914 0.073074 0.13261 -0.1634 -0.37158 -0.10113 -0.2097 -0.048783 -0.31527 -0.15696 -0.093048 -0.1741 -0.10621 -0.20921 -0.22807 -0.27189 -0.26591 0.27014
3.2695 0.28311 0.28326 0.29674 0.4083 0 0.49643 0.24323 0.21709 0.12832 0.24126 -0.28545 -19.686 0.0025479 -0.0070268 0.00092558 -0.024887 -0.017139 -0.03022 -0.021441 -0.065006 -0.068928 0 -0.065814 0 0.0017931 -0.00050552 0.0005866 0.0050957 -7.2191 -0.10218 0.42321 0.49671 0.2448 0.23372 0.10637 0.27527 -0.15189 -0.4024 -0.16461 -0.28685 -0.092543 -0.43419 -0.31857 -0.21781 -0.3584 -0.33657 -0.35801 -0.41579 -0.54888 -0.45893 0.14409
3.2734 0.29622 0.29163 0.30993 0.45817 0 0.5329 0.23808 0.22305 0.15416 0.27009 -0.074797 -21.95 -0.020795 -0.031011 -0.03592 -0.095291 -0.10768 -0.10526 -0.14781 -0.23383 -0.19306 0 -0.36093 0 0.0015781 -0.0045048 -0.00049594 -0.0022349 -9.5418 0.014842 0.51483 0.56316 0.2584 0.23359 0.16023 0.35596 -0.035072 -0.23228 -0.22808 -0.36399 -0.1363 -0.55311 -0.48017 -0.34258 -0.5427 -0.56693 -0.5068 -0.60351 -0.82588 -0.65195 -0.12054
3.2773 0.31026 0.29784 0.3114 0.39759 0 0.41971 0.23535 0.22295 0.19387 0.26668 0.23262 -24.15 -0.041266 -0.062257 -0.070059 -0.17197 -0.22666 -0.18544 -0.2942 -0.44816 -0.32439 0 -0.71625 0 0.00058917 -0.011223 -0.0026402 -0.0099175 -11.942 0.19904 0.45832 0.46104 0.27463 0.24242 0.23519 0.35983 0.18428 0.1357 -0.28338 -0.43652 -0.18056 -0.66016 -0.63586 -0.45806 -0.72103 -0.79904 -0.6467 -0.78852 -1.1026 -0.83403 -0.51429
3.2813 0.32379 0.31069 0.31061 0.28776 0 0.25306 0.25873 0.24351 0.26359 0.27506 0.52724 -26.264 -0.065805 -0.11573 -0.10647 -0.25502 -0.38389 -0.27042 -0.44677 -0.69472 -0.45237 0 -1.0764 0 -0.0015292 -0.019767 -0.0060575 -0.016775 -14.551 0.39987 0.31442 0.27207 0.29913 0.28597 0.32494 0.32041 0.44846 0.58602 -0.33348 -0.5061 -0.22514 -0.75967 -0.78779 -0.56765 -0.89556 -1.0323 -0.78096 -0.97179 -1.3792 -1.0092 -0.96377
3.2852 0.33008 0.32744 0.31812 0.20462 0 0.1443 0.31879 0.30635 0.36912 0.32385 0.72538 -28.301 -0.10008 -0.19289 -0.148 -0.34264 -0.56486 -0.35855 -0.59196 -0.94007 -0.5673 0 -1.3927 0 -0.004245 -0.028061 -0.010033 -0.022333 -17.297 0.57072 0.18246 0.11831 0.33489 0.35893 0.4264 0.29799 0.67556 0.94506 -0.38226 -0.57409 -0.26886 -0.85645 -0.93618 -0.67441 -1.0663 -1.2608 -0.91184 -1.1514 -1.65 -1.1799 -1.3666
3.2891 0.32546 0.33713 0.33435 0.19119 0 0.15324 0.40471 0.41134 0.49982 0.40839 0.80673 -30.295 -0.142 -0.27536 -0.19101 -0.42849 -0.73197 -0.44451 -0.71715 -1.1425 -0.66261 0 -1.6408 0 -0.0063739 -0.033947 -0.013474 -0.026545 -19.905 0.68938 0.13777 0.093204 0.38433 0.4388 0.53806 0.34277 0.80345 1.0781 -0.40649 -0.61236 -0.29643 -0.90248 -1.0187 -0.72859 -1.1661 -1.4017 -0.98001 -1.2623 -1.813 -1.2682 -1.6464
3.293 0.31283 0.33173 0.34624 0.24371 0 0.26504 0.48735 0.52603 0.62887 0.50286 0.80726 -32.273 -0.18183 -0.33687 -0.22792 -0.50293 -0.84881 -0.52101 -0.81315 -1.275 -0.73696 0 -1.82 0 -0.0070187 -0.036496 -0.015741 -0.029416 -22.02 0.75682 0.19832 0.21327 0.4433 0.50559 0.64788 0.46212 0.81964 0.96939 -0.43071 -0.65064 -0.324 -0.94851 -1.1013 -0.78276 -1.2658 -1.5426 -1.0482 -1.3732 -1.976 -1.3566 -1.7891
3.2969 0.29866 0.31486 0.33918 0.32953 0 0.41204 0.53415 0.59825 0.71947 0.58183 0.78269 -34.238 -0.20915 -0.36364 -0.25351 -0.55713 -0.90589 -0.58135 -0.87721 -1.3402 -0.79261 0 -1.9381 0 -0.0063938 -0.036504 -0.016903 -0.030994 -23.336 0.78322 0.32933 0.41202 0.49388 0.54807 0.72618 0.6103 0.76081 0.73216 -0.44156 -0.66851 -0.33856 -0.96188 -1.1361 -0.80226 -1.3124 -1.611 -1.0726 -1.4305 -2.0512 -1.3873 -1.8356
3.3008 0.28868 0.29986 0.31389 0.41249 0 0.5164 0.52702 0.59155 0.73686 0.62716 0.77165 -36.166 -0.22037 -0.36426 -0.26807 -0.58664 -0.92283 -0.61974 -0.91243 -1.3625 -0.82989 0 -1.9972 0 -0.0056874 -0.035734 -0.017305 -0.03161 -23.65 0.77634 0.46889 0.57806 0.50879 0.55894 0.73766 0.70997 0.68594 0.53922 -0.43852 -0.66521 -0.3396 -0.94132 -1.1213 -0.78575 -1.3037 -1.604 -1.0515 -1.4321 -2.0353 -1.358 -1.8425
3.3047 0.28708 0.29908 0.28979 0.46662 0 0.52814 0.47157 0.5167 0.66597 0.62126 0.77888 -38.031 -0.22027 -0.35948 -0.27456 -0.59179 -0.92396 -0.63006 -0.92236 -1.3625 -0.84229 0 -1.99 0 -0.0059939 -0.035471 -0.017068 -0.031841 -22.907 0.73944 0.55692 0.61823 0.47019 0.53343 0.66822 0.69796 0.64119 0.51539 -0.43548 -0.6619 -0.34064 -0.92077 -1.1065 -0.76924 -1.295 -1.5971 -1.0305 -1.4338 -2.0194 -1.3287 -1.841
3.3086 0.29755 0.31449 0.28927 0.4788 0 0.4452 0.39311 0.42775 0.52761 0.54857 0.78 -39.828 -0.21664 -0.36137 -0.27379 -0.57546 -0.91118 -0.60698 -0.90549 -1.3358 -0.81845 0 -1.907 0 -0.0073014 -0.035533 -0.01612 -0.032037 -21.264 0.67493 0.55984 0.51177 0.38882 0.4769 0.54366 0.56865 0.63649 0.66018 -0.41653 -0.62813 -0.32105 -0.85449 -1.0205 -0.70456 -1.2016 -1.4693 -0.94536 -1.3482 -1.8586 -1.2142 -1.8235
3.3125 0.32169 0.33773 0.31737 0.45023 0 0.31263 0.32398 0.38068 0.37773 0.41589 0.73815 -41.571 -0.21337 -0.36204 -0.26364 -0.54078 -0.86186 -0.55111 -0.8559 -1.2569 -0.75174 0 -1.7458 0 -0.008523 -0.03452 -0.014597 -0.031876 -19.115 0.58681 0.48638 0.32314 0.30388 0.41056 0.41958 0.38341 0.64417 0.8499 -0.39637 -0.59208 -0.29993 -0.78477 -0.92914 -0.63626 -1.1018 -1.3324 -0.85543 -1.256 -1.6869 -1.0932 -1.758
3.3164 0.35479 0.35857 0.3575 0.39881 0 0.20197 0.28975 0.38896 0.27965 0.271 0.62339 -43.277 -0.20842 -0.34294 -0.24332 -0.49101 -0.75558 -0.47395 -0.77059 -1.1061 -0.6504 0 -1.517 0 -0.008549 -0.031046 -0.012982 -0.030576 -16.977 0.4799 0.38499 0.16349 0.25918 0.36258 0.34541 0.23505 0.61764 0.91719 -0.37596 -0.55271 -0.27649 -0.71208 -0.83156 -0.56495 -0.9909 -1.1787 -0.76041 -1.1519 -1.4959 -0.96464 -1.6143
[truncated: 3,190,444 more chars]
