# Supplementary material for: Dataset from dynamic shake-table testing of five full-scale single leaf and cavity URM walls subjected to out-of-plane two-way bending
Source: Data Brief. 2019 Mar 20;24:103854. doi: 10.1016/j.dib.2019.103854 (PMC6480314; doi:10.1016/j.dib.2019.103854)
Supplement: Multimedia component 2 [file mmc2.zip › DATA/CAV-000-RF/Test14.txt]

0 -0.0059922 -0.0047961 -0.003192 -0.0045925 0 -0.0026218 -0.0062853 -0.0027799 -0.0007211 -0.0026478 -0.001341 -0.87481 -0.0046705 -0.0039846 0.0010221 -0.0056273 0.00065823 -0.005283 0.0010386 0.0025515 -0.0018564 0 0.0044553 0 0.00056793 -0.0016769 -0.00082836 -0.00056731 0.10578 0.0052068 -0.0030131 -0.0043441 -0.0088863 -0.0074193 -0.0052194 0.012015 -0.0031741 0.0037984 -0.021114 -0.027173 -0.055726 -0.074041 -0.034021 -0.060912 -0.042343 -0.015091 -0.06638 -0.0081389 -0.073002 -0.018162 -0.0015886
0.003906 -0.0060882 -0.005089 -0.0039442 -0.0039789 0 -0.0043247 -0.0065914 -0.0041903 -0.0029394 -0.0027402 -0.00081697 -0.87848 -0.0019727 -0.004264 0.0010055 -0.0050615 -0.0051586 -0.0068157 -0.0018662 0.0023374 -0.0018882 0 0.0034988 0 -2.6263e-05 -0.0021606 -0.00049892 -0.0011848 0.15012 0.00055502 -0.0022063 -0.0043126 -0.008676 -0.0065127 -0.0061422 0.0040154 -0.002831 0.0023822 -0.015662 -0.027751 -0.052561 -0.064765 -0.033687 -0.051194 -0.04089 -0.0095251 -0.057702 0.0019633 -0.064411 -0.016727 -6.9466e-05
0.007813 -0.0053806 -0.0041148 -0.0039727 -0.0027696 0 -0.0048153 -0.0056459 -0.0045539 -0.0044844 -0.0027477 -0.0022671 -0.91371 0.0022047 -0.0008792 -0.00037278 -0.00051249 -0.0086211 -0.0030903 -0.0036775 0.0059707 0.002472 0 0.0076967 0 -0.00041329 -0.00080825 0.00042559 -0.0012075 0.18048 -0.0044348 -0.00122 -0.0032914 -0.0071746 -0.0049294 -0.0052219 -0.005426 -0.0029327 -0.0020043 -0.010211 -0.028329 -0.049397 -0.055489 -0.033354 -0.041475 -0.039437 -0.0039591 -0.049023 0.012065 -0.055819 -0.015293 0.0048389
0.011719 -0.0041162 -0.0024785 -0.0034089 -0.0023104 0 -0.0036158 -0.0037614 -0.0043965 -0.0054768 -0.0031536 -0.0055554 -0.96722 0.0048234 0.0036036 -0.0023503 0.0035522 -0.007628 0.0024438 -0.0031091 0.010892 0.0075479 0 0.014653 0 -0.00031864 0.0012371 0.0011112 -0.00055213 0.19603 -0.0091337 -0.00047767 -0.0025267 -0.0043908 -0.0035884 -0.0036166 -0.012228 -0.0038688 -0.0071615 -0.0035921 -0.028149 -0.043331 -0.044333 -0.030356 -0.032842 -0.037525 -0.00082094 -0.041264 0.020333 -0.046757 -0.014311 0.011194
0.015625 -0.0026894 -0.0011224 -0.0026437 -0.0029726 0 -0.0016406 -0.0015975 -0.004289 -0.0060359 -0.0037915 -0.0089187 -1.0122 0.0041655 0.0051455 -0.0034111 0.0027942 -0.0033342 0.0048319 -0.0011214 0.013347 0.0085877 0 0.019435 0 0.00010043 0.0023606 0.0010211 0.00034282 0.20085 -0.013093 -0.00034699 -0.0028767 -0.0011175 -0.002699 -0.0031536 -0.014819 -0.005025 -0.010666 0.0031215 -0.027908 -0.03703 -0.033025 -0.027141 -0.024297 -0.035576 0.0021198 -0.033581 0.028451 -0.037656 -0.013366 0.016837
0.019531 -0.0012653 -0.00039588 -0.0020736 -0.0038789 0 -0.00046946 0.00023868 -0.0041704 -0.0060645 -0.0039312 -0.010757 -1.0267 0.00090736 0.0017679 -0.0025395 -0.0026315 0.0012361 0.0026544 0.00014023 0.011541 0.0043309 0 0.019342 0 0.00040381 0.0019267 0.00044916 0.00094537 0.19723 -0.015833 -0.00099 -0.003912 0.0015172 -0.0017888 -0.0042445 -0.015194 -0.0053469 -0.011602 0.0092639 -0.027216 -0.030059 -0.021804 -0.023244 -0.016578 -0.033297 0.0040879 -0.026746 0.035145 -0.028994 -0.012517 0.020565
0.023438 0.00029871 0.00010473 -0.001802 -0.003868 0 -0.00084247 0.0013797 -0.0035684 -0.0054224 -0.0031172 -0.010996 -1.0087 -0.0026135 -0.0044463 -0.00027318 -0.0082426 0.0037722 -0.00085371 -0.00040435 0.0069183 -0.0018466 0 0.016281 0 0.00033291 0.00066858 0.00016179 0.0010565 0.18279 -0.01691 -0.0021614 -0.0042983 0.0029339 -0.00031563 -0.0053778 -0.016064 -0.004508 -0.010834 0.01441 -0.025737 -0.021921 -0.010737 -0.018157 -0.010298 -0.030443 0.0043589 -0.021395 0.039354 -0.021097 -0.011835 0.022327
0.027344 0.0020911 0.00085921 -0.001518 -0.0025828 0 -0.0019016 0.0017349 -0.0022964 -0.0042031 -0.0017284 -0.010629 -0.97661 -0.0041331 -0.0088225 0.001584 -0.0095893 0.0042564 -0.0016129 -0.0017044 0.0027163 -0.0051395 0 0.014315 0 6.3271e-05 -0.00021095 0.00055851 0.00083794 0.15328 -0.016139 -0.0031218 -0.0030772 0.0034453 0.0017117 -0.0048018 -0.017286 -0.0033662 -0.00984 0.019556 -0.024259 -0.013783 0.00032984 -0.013071 -0.0040193 -0.027588 0.00463 -0.016043 0.043564 -0.0132 -0.011154 0.022556
0.03125 0.0037443 0.0017876 -0.000738 -0.00059371 0 -0.0020298 0.0015192 -0.00074341 -0.0027327 -0.0005242 -0.010118 -0.95476 -0.0029047 -0.0079592 0.001573 -0.0062328 0.0044153 0.00088566 -0.0018164 0.0013605 -0.0035393 0 0.015075 0 -4.2062e-05 -0.00019064 0.0012476 0.00052446 0.10655 -0.01358 -0.0029363 -0.00052604 0.0036697 0.0035892 -0.0024593 -0.01569 -0.0030709 -0.0093315 0.020775 -0.023144 -0.0062587 0.0091542 -0.0086664 0.00055047 -0.024465 0.0033176 -0.012823 0.043541 -0.0072271 -0.01077 0.021263
0.035156 0.0045179 0.0023796 0.00069717 0.0013193 0 -0.00048104 0.0011921 0.00051732 -0.0012606 0.00028447 -0.008579 -0.95651 9.4689e-06 -0.00264 4.5958e-05 -0.0015143 0.0057466 0.0033483 -9.6549e-05 0.002914 0.0008738 0 0.015911 0 0.00011107 0.00029802 0.0014508 0.00021321 0.044232 -0.0093111 -0.001161 0.002193 0.0037169 0.0043437 5.6575e-05 -0.0086824 -0.0036832 -0.0088125 0.021036 -0.022117 0.0011158 0.017432 -0.0044276 0.0047034 -0.021276 0.0016191 -0.010123 0.042486 -0.0017235 -0.010458 0.017744
0.039063 0.0039068 0.0023334 0.0023019 0.0027322 0 0.001855 0.0011594 0.0012575 0.00029831 0.0012427 -0.004696 -0.97725 0.0026462 0.0028737 -0.001106 0.0011091 0.0079353 0.0026509 0.0020296 0.005499 0.0043098 0 0.012674 0 0.00022224 0.00056939 0.0007763 -7.139e-05 -0.028561 -0.0033645 0.0015744 0.0040475 0.0031247 0.0034422 0.0014166 0.0022897 -0.0038166 -0.0071632 0.019635 -0.021843 0.0076602 0.024505 -0.0010961 0.0085346 -0.018315 -0.00029849 -0.0079418 0.040102 0.0030368 -0.010361 0.011284
0.042969 0.0021947 0.0018618 0.0031899 0.0034562 0 0.0032982 0.0013965 0.0016712 0.0022283 0.0027946 0.0016262 -1.0009 0.0035851 0.0046068 -0.00039055 0.0010759 0.0090653 -0.00059055 0.0025633 0.0069487 0.0046112 0 0.0040894 0 -3.2683e-05 0.0004602 -0.00042822 -0.00022695 -0.10319 0.0039039 0.0037389 0.0046887 0.0016282 0.0012967 0.0020309 0.012329 -0.00181 -0.0035069 0.013068 -0.023908 0.011626 0.027839 -0.00058299 0.011366 -0.016062 -0.0028965 -0.0073716 0.03359 0.0054878 -0.010932 0.0023555
0.046875 0.00033625 0.0013202 0.0027706 0.0032427 0 0.0029242 0.0014184 0.0020423 0.0045638 0.0044012 0.0086863 -1.0131 0.0029388 0.0022795 0.0016393 0.00030316 0.0074438 -0.0028325 0.0010962 0.0063097 0.0025232 0 -0.0067968 0 -0.00055203 0.00037189 -0.0014273 -0.00011255 -0.16816 0.011385 0.0039471 0.0041988 -0.00018743 -0.00085779 0.0033251 0.017327 0.0026542 0.0022718 0.0065008 -0.025974 0.015592 0.031172 -6.9904e-05 0.014198 -0.013808 -0.0054945 -0.0068015 0.027077 0.0079389 -0.011502 -0.0069053
0.050781 -0.00079353 0.0007092 0.0012904 0.0020166 0 0.0012898 0.00076871 0.0024774 0.0067984 0.0048572 0.014099 -1.0105 0.0021332 -0.00077384 0.0029053 0.00051924 0.0033802 -0.0017527 -0.0006855 0.0042882 0.00034473 0 -0.015319 0 -0.00082327 0.00067588 -0.001725 0.00024742 -0.2128 0.017352 0.0021395 0.0027247 -0.0012151 -0.0017384 0.005716 0.017476 0.0080615 0.0093803 -0.0041777 -0.031048 0.016403 0.030457 -0.0028657 0.016637 -0.012784 -0.0079321 -0.0070957 0.017947 0.0082173 -0.01301 -0.01376
0.054688 -0.0010722 -0.00023842 -0.00031766 0.00043095 0 -0.00020485 -0.00040434 0.0029347 0.0081268 0.0036539 0.016463 -1.001 0.0025502 -0.0010313 0.0021027 0.0015695 -0.00079225 0.0010336 -0.00072442 0.0025716 -0.00023253 0 -0.019014 0 -0.0004466 0.001242 -0.001364 0.00058839 -0.23278 0.020311 -0.0001787 0.00065483 -0.00086888 -0.00092176 0.0077905 0.016403 0.012157 0.016146 -0.016764 -0.037517 0.015752 0.027863 -0.0071967 0.018893 -0.01233 -0.010295 -0.0077911 0.0076022 0.0074876 -0.014954 -0.016806
0.058594 -0.001066 -0.0014622 -0.0011726 -0.00020527 0 -0.00048625 -0.0013395 0.0033296 0.0080706 0.0018586 0.016035 -0.99585 0.0040834 0.0017609 0.00028482 0.002175 -0.0026217 0.001772 0.0012463 0.0025773 0.00081258 0 -0.018797 0 0.00037463 0.0015961 -0.00073747 0.00061871 -0.23221 0.019905 -0.0010228 -0.0010241 0.00029901 0.00087266 0.0077903 0.01691 0.01355 0.020351 -0.029654 -0.044312 0.014654 0.024636 -0.011923 0.021109 -0.012033 -0.012517 -0.0085578 -0.0027854 0.0064229 -0.017056 -0.017008
0.0625 -0.0013239 -0.0022811 -0.0010916 0.0010025 0 0.00058913 -0.0013277 0.0034907 0.0068995 0.0013191 0.014022 -1.0003 0.0049437 0.0044241 -0.00020871 0.00165 -0.0016873 -0.0011468 0.0033489 0.0044462 0.0022273 0 -0.016961 0 0.00093426 0.0014463 -0.00023014 0.00030667 -0.21881 0.017055 0.00046624 -0.0010964 0.0011299 0.0024264 0.00572 0.017857 0.012421 0.020185 -0.044717 -0.053443 0.010367 0.016879 -0.019478 0.023033 -0.012857 -0.013726 -0.0098351 -0.01348 0.0029607 -0.020295 -0.016636
0.066406 -0.0017767 -0.0019293 -0.00056828 0.0034202 0 0.0024309 -0.00039034 0.0031256 0.0053972 0.0028217 0.011455 -1.0104 0.0031476 0.003588 0.0014839 0.00041035 5.6817e-05 -0.0052248 0.0033731 0.0069778 0.0025201 0 -0.014691 0 0.00067081 0.00094979 -3.4706e-05 -9.9724e-05 -0.19605 0.013165 0.0032626 0.00071321 0.0010153 0.0030491 0.0035478 0.015458 0.0099549 0.015563 -0.05978 -0.062574 0.0060805 0.0091221 -0.027033 0.024957 -0.01368 -0.014935 -0.011112 -0.024174 -0.0005015 -0.023535 -0.016999
0.070313 -0.0018423 -0.00043046 -0.0001854 0.0050842 0 0.0041448 0.00076735 0.002061 0.0041524 0.0051212 0.0087168 -1.0175 -0.0014307 -0.00083915 0.0033741 -0.0009193 0.00016641 -0.0064144 0.00091311 0.0086 0.00087374 0 -0.011656 0 -0.00027008 0.00047023 -0.00016215 -0.00035477 -0.16081 0.0091089 0.0052379 0.0029788 0.00047178 0.00303 0.0031281 0.0075795 0.0073113 0.0087399 -0.073566 -0.070674 0.0012531 -0.00011572 -0.034366 0.026542 -0.014185 -0.015284 -0.012581 -0.032662 -0.0049284 -0.027048 -0.0172
0.074219 -0.0010678 0.001209 -9.496e-05 0.0043314 0 0.004795 0.0014866 0.00060811 0.0030543 0.0059859 0.0058055 -1.0171 -0.00635 -0.0053275 0.0024811 -0.0022118 -0.0019151 -0.0034 -0.0022528 0.0086487 -0.0023028 0 -0.0074093 0 -0.0011314 0.00018116 -0.0004726 -0.00046191 -0.10957 0.0048397 0.0048406 0.003436 0.00055913 0.0031074 0.0041631 -0.0034827 0.0050808 0.0032197 -0.08636 -0.07797 -0.0039952 -0.010507 -0.041525 0.027864 -0.014442 -0.014963 -0.014199 -0.039432 -0.010106 -0.030772 -0.015226
0.078125 0.00040534 0.0018459 -3.1181e-05 0.0013711 0 0.0037102 0.0017568 -0.0004779 0.0015086 0.004306 0.002686 -1.0138 -0.0082045 -0.0058367 -0.0017798 -0.0033819 -0.0042665 0.0010446 -0.0037871 0.0078779 -0.0053591 0 -0.0024294 0 -0.0012172 -1.5047e-05 -0.00068213 -0.00058513 -0.046561 -0.00012888 0.0022679 0.0010488 0.0017787 0.0035663 0.0045535 -0.012634 0.0033606 0.0013034 -0.099142 -0.085254 -0.0092401 -0.020896 -0.048677 0.029183 -0.014694 -0.01464 -0.015817 -0.04619 -0.015285 -0.034496 -0.010219
0.082031 0.002008 0.0012866 0.00029495 -0.0017957 0 0.0010547 0.0020323 -0.00064135 -0.00082441 0.0011602 -0.00067997 -1.0172 -0.0054316 -0.0014589 -0.0063607 -0.0036975 -0.0042688 0.0030166 -0.0027524 0.0077279 -0.0062309 0 0.0023928 0 -0.00048873 -0.0002238 -0.00048065 -0.00074612 0.015812 -0.0059154 -0.00077828 -0.0026877 0.0035642 0.0039613 0.0027751 -0.016327 0.0019505 0.002152 -0.10594 -0.085913 -0.012567 -0.030358 -0.051929 0.029437 -0.012471 -0.013243 -0.017854 -0.045916 -0.020777 -0.037557 -0.0034562
0.085938 0.0032804 0.00047852 0.00092262 -0.0030828 0 -0.0017971 0.0025324 -0.00019261 -0.0035069 -0.0012165 -0.0043606 -1.0318 0.0001187 0.0047086 -0.0071702 -0.0022461 -0.0010493 0.0014929 -0.00014449 0.0090142 -0.003944 0 0.0067919 0 0.00046728 -0.00033936 0.00019835 -0.00071711 0.065268 -0.011825 -0.0024285 -0.0047461 0.0047892 0.0037302 -0.00041859 -0.015263 0.00036494 0.0022702 -0.11275 -0.086571 -0.015893 -0.03982 -0.05518 0.02969 -0.010247 -0.011847 -0.019891 -0.045642 -0.026269 -0.040619 0.002988
0.089844 0.0041562 0.00057514 0.0017287 -0.0020006 0 -0.0028619 0.0028972 -0.00016455 -0.0055497 -0.0014888 -0.0081825 -1.0507 0.00446 0.0081082 -0.0030918 0.00073685 0.00369 -0.00086905 0.0021814 0.01125 0.00029739 0 0.011123 0 0.0010067 -0.00016383 0.00099195 -0.00029487 0.097695 -0.016522 -0.0019332 -0.0031805 0.0047007 0.0029206 -0.0028808 -0.012899 -0.0020591 -0.00159 -0.11645 -0.083437 -0.0177 -0.047413 -0.056151 0.02935 -0.0067604 -0.010529 -0.022117 -0.042183 -0.03127 -0.043027 0.0083082
0.09375 0.0047429 0.0018127 0.0026302 0.0002109 0 -0.0010807 0.002621 -0.001303 -0.0061715 -0.00027081 -0.011389 -1.0604 0.0047081 0.0063003 0.0026981 0.0034864 0.0070806 -0.00079695 0.0029351 0.01317 0.0036677 0 0.015347 0 0.00093779 0.00029269 0.001293 0.00035041 0.11588 -0.018586 9.9891e-06 0.0010612 0.003412 0.0021124 -0.0034602 -0.011568 -0.0056236 -0.0093756 -0.11622 -0.075503 -0.017583 -0.052639 -0.054238 0.028257 -0.0016751 -0.0093124 -0.024584 -0.034695 -0.03565 -0.044608 0.013295
0.097656 0.0049613 0.0033069 0.0035655 0.0018835 0 0.0024866 0.0017121 -0.0031683 -0.0053514 0.00071935 -0.01282 -1.0537 0.0014809 0.00055944 0.0055966 0.0042108 0.0072512 0.0021079 0.0019707 0.013826 0.0038419 0 0.018477 0 0.0005205 0.00072443 0.00075279 0.00071162 0.12106 -0.017103 0.0019161 0.0048743 0.0016623 0.0016113 -0.0030872 -0.010277 -0.0096045 -0.017226 -0.116 -0.067569 -0.017467 -0.057865 -0.052324 0.027164 0.0034103 -0.0080954 -0.02705 -0.027206 -0.04003 -0.046189 0.018503
0.10156 0.0045359 0.0039062 0.0043011 0.0022325 0 0.0051645 0.00072337 -0.0043735 -0.0036903 0.00037067 -0.011712 -1.0377 -0.0017602 -0.0055059 0.0037909 0.0030046 0.0043463 0.0051168 -4.26e-05 0.013174 0.00093585 0 0.019296 0 8.0919e-05 0.0007968 -0.00034616 0.0004144 0.10826 -0.012068 0.0025184 0.0055927 0.00022352 0.0009457 -0.0033266 -0.0063051 -0.01225 -0.020169 -0.11119 -0.054392 -0.014794 -0.057834 -0.047399 0.025038 0.0093853 -0.0083403 -0.029511 -0.016202 -0.0425 -0.046391 0.022492
0.10547 0.0033528 0.0031994 0.0044195 0.0015803 0 0.0047395 7.1678e-05 -0.0038441 -0.0018231 -0.00095681 -0.008386 -1.0277 -0.0019144 -0.0087662 -0.0003793 0.0018364 -6.1388e-05 0.0053651 -0.0021654 0.011757 -0.0026058 0 0.017407 0 -0.00026917 0.00048598 -0.0012544 -0.00035708 0.072017 -0.004523 0.0014707 0.0030476 -0.0005465 -0.00058009 -0.0041928 0.0012626 -0.011806 -0.015887 -0.10577 -0.040506 -0.011776 -0.057092 -0.042067 0.022772 0.015481 -0.0087827 -0.03197 -0.0047238 -0.044711 -0.046406 0.022507
0.10938 0.0017287 0.0017439 0.0036544 0.00071154 0 0.0013484 -0.00051176 -0.0018511 -3.1047e-05 -0.0020423 -0.0040293 -1.0328 0.00092824 -0.0084565 -0.0030906 0.0023397 -0.0041242 0.0027291 -0.0035309 0.010086 -0.0041938 0 0.013213 0 -0.00053811 0.00011551 -0.0013654 -0.00096701 0.016146 0.0036958 -0.00052563 -0.00060878 -0.00081535 -0.0028087 -0.0039318 0.0099062 -0.0078819 -0.0064884 -0.099741 -0.026699 -0.0084786 -0.054613 -0.03677 0.020359 0.020882 -0.0099829 -0.034116 0.0063853 -0.046078 -0.046056 0.017228
0.11328 0.00023389 0.00045708 0.0022515 0.00027893 0 -0.0025778 -0.0016365 0.00025357 0.001633 -0.0020001 0.0002903 -1.0461 0.0036918 -0.0059983 -0.0027761 0.0038376 -0.0063977 -0.0003371 -0.0036614 0.0084389 -0.0033162 0 0.007028 0 -0.00061349 4.521e-05 -0.00071861 -0.00090188 -0.044799 0.010602 -0.0021242 -0.002821 -0.0011016 -0.0044453 -0.0011577 0.015651 -0.0019491 0.0031105 -0.09244 -0.013058 -0.0045897 -0.048452 -0.031545 0.017633 0.024812 -0.01279 -0.035599 0.01671 -0.045653 -0.044933 0.0086431
0.11719 -0.0007481 -0.00011003 0.00089988 0.00066616 0 -0.0042811 -0.0033185 0.0013231 0.0030277 -0.00081806 0.0043351 -1.053 0.0033743 -0.0034334 -0.0011428 0.004007 -0.0060902 -0.001486 -0.0028722 0.007057 -0.0017115 0 -0.0011246 0 -0.00027565 0.0003341 7.2407e-05 -0.00023471 -0.095883 0.014849 -0.0020852 -0.002416 -0.0018721 -0.0041186 0.0031259 0.016603 0.0035895 0.008711 -0.085139 0.00058217 -0.00070078 -0.042292 -0.02632 0.014907 0.028743 -0.015597 -0.037082 0.027036 -0.045228 -0.04381 0.0007874
0.12109 -0.001229 1.7332e-05 0.00021042 0.0019572 0 -0.0027657 -0.0045645 0.001401 0.003913 0.0010489 0.0083479 -1.0463 1.9247e-05 -0.0019513 -0.00082223 0.0015849 -0.0034424 -0.00063023 -0.0023158 0.0061739 -0.0014693 0 -0.010337 0 0.00048766 0.00070375 0.00038234 0.00048619 -0.13347 0.016203 -5.5926e-05 2.5167e-05 -0.0030372 -0.0017818 0.0061219 0.014381 0.0070399 0.0094346 -0.078577 0.0092199 0.002271 -0.03395 -0.023351 0.012719 0.02919 -0.019491 -0.03693 0.033207 -0.042859 -0.042038 -0.0036019
0.125 -0.0013902 0.00051819 0.00024408 0.0037261 0 0.00073658 -0.0041055 0.0014687 0.0042728 0.0032836 0.012074 -1.0348 -0.00332 -0.0014788 -0.002523 -0.0020008 -7.4678e-05 0.00054228 -0.0031789 0.0056948 -0.0030565 0 -0.017826 0 0.0012628 0.00080421 8.6852e-05 0.00077802 -0.16526 0.015394 0.0030913 0.0029609 -0.0037155 0.0011007 0.0060259 0.012048 0.0083973 0.0076179 -0.072249 0.016278 0.0049532 -0.024921 -0.021095 0.010701 0.028538 -0.023728 -0.036263 0.038067 -0.039878 -0.040062 -0.0051457
0.12891 -0.0012526 0.001091 0.0005642 0.00501 0 0.004013 -0.0016286 0.0023561 0.0044869 0.0057582 0.014393 -1.034 -0.0036209 -0.0012523 -0.0046686 -0.0040971 0.0016036 0.0007543 -0.005444 0.0050996 -0.005137 0 -0.020184 0 0.001458 0.00050424 -0.00041903 0.0006184 -0.19833 0.013469 0.005719 0.0048545 -0.002682 0.0029203 0.0040024 0.010794 0.0089222 0.0065395 -0.06631 0.021482 0.0072431 -0.015996 -0.019467 0.0090967 0.027012 -0.027733 -0.035012 0.041628 -0.036471 -0.037843 -0.0065758
0.13281 -0.00068536 0.0015288 0.00072016 0.0049176 0 0.0054581 0.0017822 0.0039932 0.0049948 0.0081112 0.014188 -1.0497 -0.00093089 -0.00065191 -0.0054422 -0.0037898 0.00015545 0.00041506 -0.0074842 0.0040757 -0.0060638 0 -0.016485 0 0.00086524 -4.0181e-05 -0.0006395 0.00033019 -0.2283 0.011133 0.0064998 0.0047795 0.00059595 0.0034623 0.0030959 0.0089167 0.0098205 0.0079951 -0.06193 0.019247 0.0079599 -0.0074902 -0.020353 0.0091551 0.021979 -0.030808 -0.031422 0.039981 -0.031361 -0.03465 -0.0096903
0.13672 0.00025293 0.0016754 0.00061587 0.0035058 0 0.0047448 0.0044958 0.0056232 0.0057397 0.0095418 0.011627 -1.0716 0.001679 0.00036678 -0.0046112 -0.0028646 -0.0033445 0.00070594 -0.0072806 0.0033624 -0.0053022 0 -0.010047 0 -5.007e-05 -0.0005403 -0.00039776 0.00016808 -0.24145 0.0084964 0.0053331 0.0027656 0.0051582 0.0039636 0.0051178 0.0041428 0.011226 0.01138 -0.057551 0.017012 0.0086767 0.0010157 -0.02124 0.0092135 0.016945 -0.033883 -0.027833 0.038335 -0.026251 -0.031457 -0.013786
0.14063 0.0011083 0.0014657 0.00040743 0.0018952 0 0.0025205 0.0056267 0.0064931 0.0060553 0.0092327 0.0084213 -1.0842 0.0012637 0.0014238 -0.0032066 -0.0034973 -0.005851 0.0017683 -0.0043771 0.0045988 -0.0034681 0 -0.0061897 0 -0.00051755 -0.00077707 9.3634e-05 9.855e-05 -0.22702 0.005312 0.0033172 -0.0001027 0.0088855 0.0055909 0.0087443 -0.0032553 0.012245 0.014511 -0.053839 0.010513 0.008751 0.0074139 -0.022417 0.011313 0.011059 -0.034242 -0.022501 0.03431 -0.020182 -0.026964 -0.016938
0.14453 0.0013193 0.0010073 0.00016278 0.0012044 0 -0.00015112 0.0055042 0.0062007 0.0052417 0.0070556 0.0065474 -1.0829 -0.0019105 0.0021636 -0.0019028 -0.0053129 -0.0050117 0.0021982 -0.00059506 0.0087822 -0.0013781 0 -0.0073949 0 -0.00019246 -0.00070255 0.00048341 -2.9482e-05 -0.18606 0.0014245 0.0017508 -0.0021842 0.0099446 0.0079619 0.01076 -0.010046 0.011823 0.015274 -0.050504 0.0016063 0.0084626 0.012622 -0.023757 0.014566 0.0046913 -0.033066 -0.016185 0.028942 -0.013572 -0.021735 -0.018221
0.14844 0.00077181 0.000523 -0.00022272 0.0012906 0 -0.0021729 0.004992 0.0045618 0.0032887 0.0038347 0.006538 -1.0765 -0.0045515 0.0025521 -0.00034411 -0.0054073 -0.0015435 0.0004759 0.0015038 0.014661 0.00054855 0 -0.010557 0 0.00048918 -0.00041514 0.00056823 -0.0002 -0.12797 -0.0028948 0.0010255 -0.0024266 0.0081874 0.0093045 0.0090714 -0.012937 0.0095781 0.01296 -0.047132 -0.0073223 0.0082409 0.017483 -0.024846 0.01809 -0.0014576 -0.031425 -0.0097608 0.023656 -0.006913 -0.016319 -0.018161
0.15234 1.6186e-05 0.00015242 -0.00074097 0.00078758 0 -0.0027855 0.0045345 0.0015469 0.00096813 0.00083873 0.0069768 -1.0747 -0.0037212 0.0027873 0.0018283 -0.0016089 0.0012775 -0.0031987 0.0010922 0.018985 0.0019883 0 -0.0095397 0 0.00073816 -6.2634e-05 0.00039287 -0.00020159 -0.060953 -0.0069258 0.00042239 -0.0013113 0.0052149 0.0081038 0.004414 -0.01177 0.0059707 0.0085721 -0.043323 -0.016509 0.0087992 0.018275 -0.022994 0.024797 -0.0050492 -0.024339 -0.0020733 0.019339 0.00032355 -0.008696 -0.017125
0.15625 -0.00016202 -0.00015302 -0.0010358 -0.0013499 0 -0.0020194 0.0039289 -0.0023875 -0.00083609 -0.0011092 0.005716 -1.0751 -5.086e-06 0.0029778 0.0038055 0.0046128 0.00082755 -0.00663 -5.1093e-05 0.018933 0.002296 0 -0.0010128 0 0.00022326 0.00025948 0.00015901 0.00012467 0.011383 -0.0097979 -0.0010032 -0.00049248 0.0029901 0.0045346 -0.00070339 -0.009482 0.0018537 0.0039945 -0.039514 -0.025697 0.0093576 0.019066 -0.021143 0.031504 -0.0086408 -0.017252 0.0056142 0.015021 0.0075601 -0.0010734 -0.014053
0.16016 0.00054942 -0.0004925 -0.00063499 -0.0043649 0 -0.00078734 0.0028576 -0.0060397 -0.0018739 -0.0021604 0.0017176 -1.066 0.00284 0.0029718 0.0040499 0.0090477 -0.0021341 -0.0072836 0.00061638 0.014657 0.00088466 0 0.012045 0 -0.0005682 0.00054769 6.1892e-05 0.0006756 0.08411 -0.01094 -0.00329 -0.0011545 0.002245 0.00026672 -0.0043633 -0.0087368 -0.0021121 0.00052328 -0.035194 -0.031825 0.010983 0.017919 -0.016697 0.039413 -0.0095514 -0.0078036 0.012884 0.013094 0.01446 0.0072084 -0.0074629
0.16406 0.0016804 -0.00080282 0.00050726 -0.0060307 0 -0.00020095 0.0013683 -0.0079451 -0.002594 -0.0031657 -0.0040926 -1.0424 0.0015361 0.0025362 0.0019855 0.0087391 -0.0041895 -0.0044093 0.0035672 0.0093517 -0.0018773 0 0.022697 0 -0.00081795 0.00082611 0.00015669 0.0011552 0.14551 -0.01039 -0.0052867 -0.0026297 0.0020946 -0.0030361 -0.0064062 -0.0088248 -0.0057266 -0.0022058 -0.030398 -0.035112 0.0136 0.014968 -0.0098411 0.04844 -0.0079704 0.0038404 0.019767 0.013388 0.021046 0.016103 0.0022758
0.16797 0.0023564 -0.00086515 0.0017687 -0.004695 0 -0.00054612 -0.00026749 -0.0074604 -0.0035387 -0.0048178 -0.0095467 -1.0154 -0.0033878 0.0016835 -0.0011292 0.0048351 -0.0028637 0.00019658 0.0063583 0.0065278 -0.0044608 0 0.026003 0 -0.0002252 0.0010267 0.00031273 0.0013174 0.18204 -0.0087007 -0.0055266 -0.0028805 0.0010781 -0.0049605 -0.0076091 -0.0063928 -0.0090862 -0.0058775 -0.025602 -0.038399 0.016218 0.012017 -0.0029848 0.057467 -0.0063895 0.015484 0.026649 0.013682 0.027632 0.024997 0.012298
0.17188 0.0019856 -0.00055982 0.0022775 -0.0010096 0 -0.0010099 -0.0019838 -0.0054217 -0.0047798 -0.0069193 -0.012727 -1.0044 -0.0079458 0.0007621 -0.0033241 0.001241 0.00066233 0.0033834 0.0058899 0.0070348 -0.0052482 0 0.022869 0 0.0006693 0.00096128 0.0002995 0.0011102 0.19023 -0.0064819 -0.0035045 -0.00062998 -0.0014662 -0.0062363 -0.0083248 0.00049292 -0.012177 -0.011707 -0.021167 -0.034108 0.020158 0.0071489 0.0069436 0.066194 -0.0010434 0.027206 0.030604 0.018192 0.03197 0.032372 0.019405
0.17578 0.00063491 -6.3153e-05 0.0016391 0.0024912 0 -0.0006406 -0.0039262 -0.00356 -0.0059595 -0.0084145 -0.012979 -1.0168 -0.0083749 0.00020391 -0.0037946 0.00060226 0.0027114 0.002853 0.0016647 0.0087487 -0.0039442 0 0.018419 0 0.001034 0.00048778 -1.0082e-05 0.00062927 0.18149 -0.0039826 -0.00023815 0.0029714 -0.0049189 -0.0076725 -0.0082605 0.0092673 -0.014545 -0.018587 -0.016747 -0.029484 0.024157 0.0021963 0.017007 0.074908 0.0044683 0.038931 0.03443 0.022886 0.036208 0.039679 0.022823
0.17969 -0.0011446 0.00027868 0.00025412 0.0035932 0 0.00040144 -0.0059467 -0.0030876 -0.0067297 -0.0082244 -0.010904 -1.0402 -0.0044914 0.00022521 -0.0033305 0.0019733 0.00099859 -0.0012018 -0.0032851 0.0091468 -0.0018293 0 0.017011 0 0.00060028 -0.00024745 -0.00046309 3.8369e-05 0.17195 -0.0011582 0.0023765 0.0050379 -0.007987 -0.0093355 -0.0073507 0.014406 -0.01532 -0.023051 -0.013569 -0.023144 0.027634 -0.0028718 0.026414 0.082103 0.0097436 0.048378 0.036444 0.027673 0.038815 0.044921 0.024383
0.18359 -0.0027504 0.00027136 -0.0010743 0.0021934 0 0.00079726 -0.0072878 -0.0037795 -0.0069702 -0.0062075 -0.0077056 -1.0539 0.00046003 0.0007957 -0.0028565 0.0024593 -0.002916 -0.0061349 -0.0049374 0.0079699 -0.00052668 0 0.018878 0 -8.1e-05 -0.00078137 -0.00067903 -0.0004277 0.16636 0.0017945 0.0029033 0.00355 -0.0096092 -0.010614 -0.0062666 0.012447 -0.013691 -0.021634 -0.012275 -0.014203 0.030321 -0.0081151 0.034826 0.086995 0.014661 0.054371 0.035712 0.032599 0.03895 0.047032 0.025762
0.1875 -0.003803 1.3115e-05 -0.0018188 8.8615e-06 0 -0.0004973 -0.0070438 -0.0043895 -0.0065849 -0.0033714 -0.0045073 -1.0505 0.0029925 0.0017833 -0.0019853 0.00065251 -0.0052834 -0.0085701 -0.0019513 0.0071252 -0.00057132 0 0.020993 0 -0.00024903 -0.00067276 -0.00036663 -0.00048544 0.15334 0.0040334 0.001359 -0.00064468 -0.0093778 -0.010778 -0.0057031 0.0054704 -0.0095677 -0.013899 -0.01098 -0.0052616 0.033008 -0.013358 0.043238 0.091887 0.019578 0.060363 0.034981 0.037524 0.039085 0.049143 0.025943
0.19141 -0.0041523 -0.00029758 -0.0020299 -0.0012542 0 -0.0028369 -0.0050424 -0.0038798 -0.0053301 -0.001049 -0.0019139 -1.0413 0.0022237 0.0029151 0.00049087 -0.0020697 -0.0041202 -0.0067224 0.0030765 0.0080439 -0.0012404 0 0.020366 0 0.00024482 3.998e-05 0.00035336 -1.3565e-06 0.11781 0.0044121 -0.00085708 -0.0044624 -0.0074441 -0.0093583 -0.0053064 -0.00070738 -0.0039367 -0.0033797 -0.014439 0.0013258 0.031647 -0.018128 0.045903 0.091016 0.019659 0.058035 0.030254 0.037918 0.034883 0.044824 0.022021
0.19531 -0.0038099 -0.00061444 -0.0020675 -0.0012912 0 -0.0042157 -0.0021654 -0.0022034 -0.0031069 0.00026182 0.00018565 -1.0425 -0.00020168 0.0035147 0.0046554 -0.0035356 -0.0011248 -0.0017155 0.0059753 0.0095762 -0.0016359 0 0.016198 0 0.00078356 0.00074707 0.0009719 0.00076166 0.057928 0.0024523 -0.0020103 -0.0052754 -0.0043423 -0.0062111 -0.0037351 -0.0019959 0.0015317 0.0047659 -0.018824 0.007455 0.029499 -0.022805 0.04745 0.089024 0.018799 0.054085 0.02475 0.03743 0.029836 0.039252 0.012751
0.19922 -0.0029594 -0.0010122 -0.0021632 -0.00095435 0 -0.0032462 0.00034774 -2.4074e-05 -0.00042471 0.0012635 0.0025001 -1.0563 -0.0023608 0.002528 0.0085014 -0.0033582 0.00050081 0.0031885 0.0046834 0.0089822 -0.00163 0 0.0095091 0 0.00065906 0.00075198 0.0010211 0.0012056 -0.011098 -0.0009504 -0.001282 -0.0030818 -0.00091476 -0.0016036 -6.381e-05 0.00031585 0.0054683 0.0076242 -0.024949 0.011066 0.025343 -0.027364 0.046451 0.084829 0.01565 0.047358 0.018234 0.034504 0.023459 0.031647 0.00091853
0.20313 -0.0019491 -0.0014216 -0.0022757 -0.0010503 0 -0.00074658 0.0019453 0.0020426 0.0017046 0.0029761 0.0057691 -1.0688 -0.0036511 -0.00071726 0.0093974 -0.0029895 -0.00021248 0.0050279 0.00077506 0.0051272 -0.0016101 0 0.0017859 0 -0.0001589 -5.5412e-05 0.00053212 0.00088761 -0.069781 -0.0039162 0.00065875 -0.00020217 0.001911 0.0035999 0.004928 0.0013395 0.0076623 0.0065697 -0.035625 0.0080893 0.015932 -0.031615 0.038798 0.074872 0.0065141 0.033365 0.009071 0.025206 0.013603 0.018724 -0.0083703
0.20703 -0.0011156 -0.0015319 -0.0022615 -0.0016399 0 0.00089364 0.003063 0.0037353 0.0026193 0.0054257 0.0099603 -1.0658 -0.0042534 -0.0054604 0.0065961 -0.0034382 -0.00098253 0.0033693 -0.0023932 0.00035688 -0.0015523 0 -0.0055495 0 -0.00098958 -0.0010148 4.3202e-05 2.1985e-05 -0.1094 -0.0048932 0.0021738 0.00095587 0.0036268 0.0080327 0.0090759 -0.0021788 0.0090107 0.0056846 -0.046302 0.005113 0.0065218 -0.035867 0.031144 0.064915 -0.0026218 0.019371 -9.1423e-05 0.015908 0.0037462 0.0058006 -0.012007
0.21094 -0.00051382 -0.0010836 -0.0020318 -0.0023351 0 8.6376e-05 0.0043921 0.0048465 0.0027589 0.0072919 0.013891 -1.0493 -0.0038311 -0.0093658 0.0020496 -0.0037119 0.00086102 0.00041398 -0.0028668 -0.0012938 -0.00081875 0 -0.010938 0 -0.0011708 -0.001262 9.4337e-05 -0.00060766 -0.13399 -0.0037487 0.0019104 -0.00018229 0.0045257 0.010458 0.010558 -0.0086003 0.010494 0.0080258 -0.059902 -0.00541 -0.0078742 -0.040271 0.018511 0.050589 -0.016184 0.0014414 -0.010411 0.0013712 -0.0080192 -0.0098464 -0.011402
0.21484 0.00015786 -0.00024001 -0.0015099 -0.0028229 0 -0.0022696 0.0059524 0.004996 0.0033031 0.0070354 0.015818 -1.035 -0.001656 -0.0099705 -0.0013934 -0.0020318 0.0049342 -0.0011508 -0.0015175 0.0019699 0.00089458 0 -0.013037 0 -0.00074889 -0.00054214 0.00068443 -0.00039336 -0.14959 -0.0016322 -0.00012387 -0.0023192 0.0054069 0.010514 0.0093229 -0.013223 0.01203 0.013089 -0.074662 -0.018924 -0.024246 -0.044737 0.0039035 0.034531 -0.031501 -0.018049 -0.021189 -0.015242 -0.020541 -0.026573 -0.010627
0.21875 0.0012738 0.00047209 -0.00056416 -0.0028573 0 -0.0035857 0.006983 0.0039804 0.0048267 0.0044826 0.014694 -1.0356 0.0018141 -0.0067783 -0.0024372 0.0016892 0.0078166 -0.00056261 -0.00063012 0.0076279 0.0026673 0 -0.011781 0 -0.00037813 0.00054348 0.0012498 0.0004019 -0.15501 0.00021082 -0.0025105 -0.0036763 0.0066883 0.0088358 0.0068708 -0.012884 0.012307 0.017512 -0.089354 -0.033352 -0.041162 -0.049299 -0.010877 0.018231 -0.046872 -0.037261 -0.031851 -0.032033 -0.032939 -0.043043 -0.012189
0.22266 0.0028489 0.00069713 0.00086203 -0.0020024 0 -0.0020715 0.0067164 0.0022881 0.006371 0.001234 0.011033 -1.0487 0.0042195 -0.0020055 -0.0018765 0.0052797 0.0066659 0.00066409 -0.0014031 0.01094 0.0029194 0 -0.0087069 0 -0.00055406 0.0011274 0.0012119 0.00080611 -0.14502 0.001472 -0.0034926 -0.0032507 0.0077743 0.0063999 0.0047652 -0.0084137 0.0098885 0.017998 -0.10368 -0.052739 -0.061025 -0.054386 -0.026596 0.0006176 -0.062539 -0.054969 -0.04188 -0.049788 -0.044664 -0.05812 -0.01478
0.22656 0.0043748 0.00068665 0.0025225 0.00011071 0 0.0016178 0.0051517 0.00096348 0.006158 -0.00063471 0.0065325 -1.0626 0.003116 0.0010681 -0.001018 0.0065305 0.0024042 0.00073024 -0.0029151 0.0093315 0.0011411 0 -0.0055927 0 -0.0010397 0.00090999 0.00055187 0.00012654 -0.12042 0.0026816 -0.0023469 -0.0010573 0.0074437 0.0037951 0.0034574 -0.0028208 0.0046809 0.013669 -0.11801 -0.072125 -0.080888 -0.059474 -0.042316 -0.016996 -0.078206 -0.072678 -0.051909 -0.067543 -0.05639 -0.073197 -0.015014
0.23047 0.0051194 0.0010638 0.0038793 0.0030556 0 0.005139 0.0030277 0.00071245 0.0034676 -0.00036384 0.002727 -1.0706 -0.0011718 0.00087397 -0.00020265 0.0056059 -0.0011862 -0.00028655 -0.0033558 0.004807 -0.0011488 0 -0.0026574 0 -0.001129 0.00038117 -0.00017278 -0.0012192 -0.091189 0.0042355 7.4461e-05 0.002234 0.0050108 0.0011814 0.0024136 0.0021303 -0.0015891 0.0061237 -0.12901 -0.089966 -0.099504 -0.064755 -0.054946 -0.032182 -0.0903 -0.085417 -0.060215 -0.08137 -0.065473 -0.084337 -0.010948
0.23438 0.0046488 0.0020694 0.0044526 0.0054192 0 0.006641 0.0011324 0.0011476 -0.00024685 0.00096249 -6.2413e-05 -1.0773 -0.0050315 -0.0011398 0.00079254 0.0047103 -0.0015538 -0.00051464 -0.0020146 0.0020356 -0.0016224 0 0.0014199 0 -0.0004601 0.00022311 -0.00037804 -0.0019823 -0.067341 0.0057051 0.0021014 0.0055446 0.0011379 -0.001199 0.0010584 0.0069292 -0.0064616 -0.002107 -0.13775 -0.10676 -0.11727 -0.070169 -0.065477 -0.045719 -0.099966 -0.094779 -0.067349 -0.092527 -0.072762 -0.092801 -0.0036744
0.23828 0.00312 0.0030967 0.0041726 0.0057883 0 0.0060648 -0.00026125 0.0010944 -0.0023891 0.0016117 -0.0025031 -1.088 -0.0046655 -0.0020103 0.0013537 0.0053523 -8.9613e-05 0.0013868 2.3303e-05 0.0039889 0.00043992 0 0.0073336 0 0.0005274 0.00056656 2.0345e-06 -0.0013063 -0.047931 0.0061961 0.0026381 0.0075144 -0.0025616 -0.0028099 -0.0006364 0.012219 -0.0085128 -0.0088689 -0.14617 -0.12318 -0.13477 -0.075561 -0.075709 -0.05896 -0.10931 -0.10375 -0.074327 -0.10328 -0.079809 -0.10095 0.0041188
0.24219 0.0011211 0.0031049 0.0033313 0.0040893 0 0.0044764 -0.0013431 -0.00022761 -0.0015994 0.00082049 -0.0050304 -1.0977 8.5025e-06 -0.00014607 -1.8837e-05 0.0065135 -0.0003388 0.0042412 0.0010154 0.0093146 0.0031364 0 0.013278 0 0.0010168 0.0009154 0.0005268 0.00033562 -0.021915 0.0053122 0.0019522 0.0070021 -0.0047904 -0.0033419 -0.0023724 0.016669 -0.008236 -0.01262 -0.1456 -0.12955 -0.14486 -0.080354 -0.077672 -0.064007 -0.10972 -0.10202 -0.076979 -0.10277 -0.080174 -0.10048 0.010436
0.24609 -0.0007529 0.0015879 0.0021887 0.0017314 0 0.0025579 -0.0023629 -0.0023435 0.00085916 -0.00079081 -0.0069337 -1.0934 0.0049037 0.0032339 -0.0037859 0.0060118 -0.0036388 0.0051318 0.0002446 0.013792 0.0037183 0 0.01591 0 0.00067705 0.00079786 0.00076655 0.0015296 0.018608 0.0036196 0.0011857 0.003933 -0.005497 -0.0033135 -0.0039646 0.017708 -0.0072354 -0.012329 -0.14502 -0.13592 -0.15495 -0.085147 -0.079635 -0.069055 -0.11014 -0.10029 -0.079632 -0.10226 -0.080539 -0.10001 0.014565
0.25 -0.0022049 -0.00085508 0.00072483 0.00016798 0 8.6541e-05 -0.0034014 -0.0038939 0.0021981 -0.0022083 -0.0067572 -1.0698 0.0056723 0.0054566 -0.0077351 0.0034606 -0.0071147 0.0024288 -0.0014035 0.014235 0.0015305 0 0.013558 0 2.545e-05 0.00038003 0.00074857 0.0013156 0.066919 0.0020929 0.0011189 -0.00033524 -0.005627 -0.0037612 -0.0053142 0.014237 -0.0065198 -0.0079448 -0.13962 -0.13583 -0.15979 -0.089115 -0.078062 -0.069482 -0.10693 -0.094314 -0.079758 -0.096435 -0.077408 -0.095794 0.016065
0.25391 -0.0032063 -0.0029271 -0.001123 -0.00062434 0 -0.0031687 -0.0044089 -0.0038665 0.00069095 -0.0030984 -0.0037164 -1.0388 0.0021302 0.0050263 -0.0082014 0.0011479 -0.0064826 -0.0020793 -0.0023786 0.011085 -0.0010256 0 0.0082557 0 -0.00011697 0.00031474 0.00085838 0.00016428 0.10483 0.0011555 0.0014086 -0.0037882 -0.0060293 -0.0050491 -0.0060491 0.0079008 -0.0055772 -0.0011143 -0.1289 -0.12859 -0.15883 -0.092167 -0.072572 -0.06479 -0.09971 -0.083632 -0.077087 -0.084712 -0.070404 -0.087434 0.014271
0.25781 -0.0037465 -0.0036191 -0.0030106 -0.0019422 0 -0.0064257 -0.0051901 -0.0024379 -0.002773 -0.0037362 0.0011855 -1.0207 -0.0015125 0.0028177 -0.0036023 0.001515 -0.00079046 -0.0044419 -0.001881 0.0075238 -0.00079466 0 0.0041167 0 0.00049279 0.00096555 0.0013278 -0.000515 0.11758 0.00032812 0.001032 -0.0051696 -0.0065951 -0.0060717 -0.0055282 0.0012924 -0.0031773 0.0050598 -0.11817 -0.12135 -0.15787 -0.09522 -0.067081 -0.060098 -0.092491 -0.072949 -0.074415 -0.07299 -0.0634 -0.079073 0.0094017
0.26172 -0.0036511 -0.0028475 -0.0041322 -0.0044848 0 -0.0080858 -0.005229 -0.00065479 -0.0056354 -0.0040821 0.0054223 -1.0252 -0.0010357 0.00080901 0.0033277 0.0040413 0.0060574 -0.0022274 -0.00042767 0.0063699 0.0027593 0 0.0035648 0 0.0012384 0.0018772 0.0018865 0.00013843 0.10497 -0.0012105 -0.00052718 -0.0047125 -0.0063461 -0.004992 -0.0034559 -0.0046499 0.00086861 0.0076362 -0.10042 -0.1042 -0.14699 -0.096015 -0.058878 -0.048795 -0.083134 -0.059165 -0.066918 -0.05623 -0.051158 -0.066623 0.0037707
0.26563 -0.0026638 -0.0012647 -0.0037767 -0.0069034 0 -0.0069974 -0.0037419 0.00058064 -0.0060592 -0.0033853 0.0064757 -1.0422 0.0033428 -2.2652e-05 0.0074352 0.0053059 0.0088124 0.0029935 0.00080917 0.0078152 0.0066768 0 0.0053793 0 0.001261 0.0021305 0.0019692 0.001503 0.078334 -0.0037982 -0.0025283 -0.0034858 -0.0042553 -0.001049 -0.0004672 -0.010716 0.0048125 0.0056682 -0.082015 -0.086121 -0.13517 -0.096597 -0.05042 -0.036869 -0.073575 -0.045089 -0.058968 -0.038996 -0.038424 -0.053789 0.00087171
0.26953 -0.00073976 0.00038402 -0.0019985 -0.0066343 0 -0.003448 -0.0003013 0.0011408 -0.0043666 -0.0010159 0.003515 -1.0541 0.0071627 -0.00033071 0.0057532 0.0024827 0.0058681 0.0069327 0.0011204 0.0098408 0.0072652 0 0.0065406 0 0.00032312 0.0012587 0.0012753 0.0020939 0.048268 -0.0069866 -0.0034132 -0.0021309 -6.8105e-05 0.0043665 0.0021055 -0.016877 0.0060393 0.00064487 -0.062654 -0.066642 -0.12082 -0.096295 -0.042638 -0.024214 -0.06517 -0.031913 -0.049538 -0.022555 -0.024726 -0.040722 0.0025449
0.27344 0.0016981 0.0016647 0.00029203 -0.002455 0 0.0010383 0.0043586 0.0014259 -0.0022962 0.002407 -0.0019213 -1.0544 0.006316 -0.0011269 0.0002562 -0.0034872 0.0005753 0.0064395 0.00076436 0.010428 0.0038099 0 0.0056114 0 -0.00096943 -0.00023054 0.00010641 0.0011113 0.017432 -0.0098552 -0.0020809 -0.00041 0.0053733 0.0085955 0.0032164 -0.020607 0.0033196 -0.0047494 -0.041547 -0.044604 -0.1018 -0.094376 -0.036092 -0.010227 -0.058872 -0.020384 -0.037403 -0.0075608 -0.0092644 -0.027229 0.0070076
0.27734 0.0037968 0.0023931 0.0019516 0.0038086 0 0.0046873 0.0082859 0.0017329 -0.0011403 0.005087 -0.0066284 -1.0531 0.0011152 -0.0023531 -0.0041277 -0.0086101 -0.0023578 0.0021767 0.00047813 0.0092766 -0.00060413 0 0.0038068 0 -0.0017756 -0.00129 -0.00085975 -0.00068461 -0.01539 -0.011429 0.001089 0.0019735 0.010335 0.009787 0.0029006 -0.018828 -0.0017873 -0.0082457 -0.020441 -0.022565 -0.082793 -0.092456 -0.029546 0.0037608 -0.052575 -0.0088552 -0.025269 0.0074329 0.006197 -0.013736 0.010086
0.28125 0.0046716 0.0024557 0.0023636 0.0083182 0 0.0062481 0.009438 0.0019934 -0.00076651 0.0055375 -0.0074082 -1.0623 -0.0043564 -0.0030115 -0.0042508 -0.0097195 -0.0014962 -0.0023402 0.00057466 0.0076766 -0.0021023 0 0.0028322 0 -0.0017829 -0.0012866 -0.0011356 -0.0016826 -0.047281 -0.010854 0.0042968 0.0043301 0.012798 0.0081388 0.0020817 -0.011684 -0.0057879 -0.008619 -0.0018427 -0.0031412 -0.062548 -0.089028 -0.026429 0.014952 -0.050867 -0.0021587 -0.011561 0.016214 0.021184 -0.0017457 0.0086871
0.28516 0.003943 0.0018605 0.0016831 0.0081956 0 0.0052007 0.0072191 0.0020239 -0.0002876 0.0039939 -0.0028845 -1.0801 -0.0065675 -0.0025288 -0.001375 -0.0073052 0.00043215 -0.0041064 0.00056031 0.0070751 0.00018516 0 0.0024709 0 -0.0013497 -0.00051602 -0.00079206 -0.000986 -0.070359 -0.0075523 0.0054177 0.0050902 0.011379 0.0051856 0.0016284 -0.0034894 -0.0057925 -0.0054268 0.016101 0.015601 -0.041983 -0.085205 -0.024206 0.025415 -0.050357 0.0032772 0.0025565 0.023374 0.036047 0.0098529 0.0031336
0.28906 0.0020184 0.00089089 0.00050126 0.0037402 0 0.0018518 0.0030353 0.0018099 0.00069674 0.0021817 0.0054335 -1.0915 -0.0056359 -0.001517 0.0008223 -0.004355 1.3851e-05 -0.0029687 -0.00032114 0.0078717 0.0034539 0 0.001081 0 -0.00096497 0.00019231 -0.00031797 0.00074452 -0.079204 -0.0016837 0.0033635 0.0031815 0.0062717 0.0021074 0.0016382 0.0010683 -0.0016694 0.0010036 0.032178 0.032572 -0.022327 -0.081151 -0.022755 0.0342 -0.050775 0.0072672 0.016425 0.028545 0.050117 0.02081 -0.0037772
0.29297 -0.00014498 2.734e-06 -0.0006058 -0.001967 0 -0.0024206 -0.00073509 0.0014496 0.0017594 0.0016171 0.013565 -1.0848 -0.004073 -0.00092308 0.00042144 -0.0028257 -0.0029647 -0.00095532 -0.002134 0.0093403 0.004314 0 -0.0016253 0 -0.00068853 0.00030198 -0.00015568 0.0019714 -0.076813 0.0053539 -0.0011424 -0.00066185 -0.00044673 -0.0010418 0.0015931 0.0017665 0.0039072 0.0089104 0.042097 0.043707 -0.0056698 -0.076332 -0.023845 0.037458 -0.054257 0.0064889 0.029474 0.027152 0.061574 0.02965 -0.009566
0.29688 -0.0016638 -0.000553 -0.0012636 -0.0054565 0 -0.0053254 -0.0024839 0.0009389 0.0023823 0.0022315 0.017084 -1.0659 -0.0032245 -0.00066269 -0.0009838 -0.0018975 -0.0053557 0.00014416 -0.0038633 0.010389 0.002302 0 -0.0032501 0 -0.00019047 -3.1967e-05 -0.00036141 0.0017378 -0.071072 0.011131 -0.0058267 -0.0040652 -0.0057122 -0.0045109 0.0010539 0.0031516 0.0074307 0.014862 0.052016 0.054842 0.010987 -0.071513 -0.024936 0.040716 -0.05774 0.0057105 0.042523 0.025759 0.073031 0.03849 -0.01356
0.30078 -0.0022544 -0.00094355 -0.0012947 -0.0051075 0 -0.0048383 -0.0023047 0.00019575 0.0026451 0.0027404 0.013862 -1.0521 -0.0019403 0.00042828 -0.00061051 0.0001618 -0.0041657 0.00019676 -0.0040952 0.010333 6.7523e-05 0 -0.0010232 0 0.00070307 -0.00031269 -0.00065721 0.00045363 -0.065549 0.013417 -0.0080663 -0.004679 -0.0073029 -0.0076674 7.8415e-05 0.0093423 0.0068999 0.015257 0.054999 0.060746 0.022771 -0.066619 -0.026208 0.038818 -0.060876 0.0023002 0.052709 0.02122 0.080926 0.0455 -0.015845
0.30469 -0.0022362 -0.0014655 -0.0007749 -0.0017265 0 -0.00089249 -0.0014465 -0.00067522 0.0029516 0.0022148 0.0057306 -1.0541 0.0010113 0.0030824 0.0020306 0.0030597 0.00015604 -4.7402e-06 -0.0022368 0.0091737 0.00010669 0 0.0045914 0 0.0016142 -0.00030905 -0.00074912 -0.00065039 -0.055758 0.011685 -0.0064394 -0.0019678 -0.0053261 -0.0090635 -0.00098353 0.0187 0.0028386 0.0090573 0.054601 0.0641 0.032179 -0.061687 -0.02757 0.034406 -0.063844 -0.0023933 0.061499 0.015147 0.087084 0.051618 -0.01566
0.30859 -0.0020573 -0.0020312 -0.00011064 0.0023728 0 0.0040115 -0.0010361 -0.0012904 0.0032075 0.0010225 -0.0024355 -1.0648 0.0040992 0.0063035 0.0045192 0.0042408 0.0040799 -0.0002023 0.00086872 0.0074652 0.0017032 0 0.0094191 0 0.0018417 -0.00023286 -0.0005778 -0.00071837 -0.035683 0.0075458 -0.0017261 0.002335 -0.0020783 -0.0078054 -0.0019015 0.024437 -0.0024046 -0.00067098 0.053169 0.066893 0.040742 -0.056818 -0.028684 0.02942 -0.066316 -0.0072245 0.069558 0.0091735 0.092548 0.057411 -0.011749
0.3125 -0.0018351 -0.0020775 0.00014815 0.0047807 0 0.0063364 -0.0013268 -0.0013104 0.002618 0.00014807 -0.0059853 -1.0687 0.0038184 0.0079914 0.0043406 0.0018162 0.0044307 -0.00089277 0.0035815 0.0059733 0.0015695 0 0.0094278 0 0.0010012 -0.00036395 -0.00029802 8.4148e-05 -0.0069049 0.0035529 0.0034201 0.0054066 -0.00024567 -0.0046572 -0.0026368 0.021037 -0.0062234 -0.0083715 0.043524 0.065224 0.042598 -0.052453 -0.027837 0.019874 -0.064852 -0.013149 0.071811 0.0039895 0.0925 0.060624 -0.0045027
0.31641 -0.0013646 -0.0011267 -0.00021571 0.0042006 0 0.0042559 -0.001936 -0.00085153 0.00051913 -0.00014404 -0.0038441 -1.0595 -0.0012312 0.0069978 0.0017613 -0.0027747 0.0012415 -0.0021935 0.0048065 0.005289 -0.002347 0 0.0050399 0 -0.00056741 -0.00063752 -6.968e-05 0.0009484 0.020855 0.0012429 0.0061521 0.0052192 -0.00087212 -0.0015353 -0.003096 0.0098941 -0.0070847 -0.0099498 0.03388 0.063555 0.044455 -0.048088 -0.02699 0.010329 -0.063388 -0.019073 0.074063 -0.0011945 0.092453 0.063837 0.0029332
0.32031 -0.00052184 0.00056528 -0.00078837 0.0011813 0 -0.00073967 -0.0024588 -0.00044895 -0.0026547 -0.0005928 0.00074836 -1.0469 -0.0077017 0.0043543 -0.00054534 -0.0056693 -0.0026775 -0.0030682 0.0047544 0.0055012 -0.0080043 0 0.0010644 0 -0.0020115 -0.00070352 0.00010194 0.00125 0.03896 8.1037e-05 0.0054074 0.001843 -0.0027581 0.00015156 -0.0030442 -0.0018714 -0.0050915 -0.0057835 0.021423 0.060915 0.043426 -0.044281 -0.024918 0.00020129 -0.059167 -0.024845 0.072489 -0.0038474 0.089051 0.064998 0.0065923
0.32422 0.00045142 0.0020568 -0.00086115 -0.0020249 0 -0.0049507 -0.0026808 -0.00051993 -0.0054367 -0.0017968 0.0029006 -1.0452 -0.0099597 0.0022331 -0.0005965 -0.0043015 -0.0045849 -0.0021853 0.0044036 0.0061456 -0.010659 0 0.0019714 0 -0.0025739 -0.0003771 0.00032911 0.00096493 0.048128 -0.0017771 0.0026413 -0.0025988 -0.0036775 0.00057242 -0.0024028 -0.0082059 -0.0017891 -0.00012736 0.0066781 0.057483 0.040051 -0.040928 -0.021851 -0.010399 -0.052703 -0.030491 0.067802 -0.0044411 0.082922 0.064489 0.0051353
0.32813 0.0011641 0.0025461 -0.00017154 -0.0028563 0 -0.005426 -0.002346 -0.00089122 -0.0064708 -0.0030787 6.5125e-05 -1.0565 -0.0056327 0.0017429 0.00071217 8.367e-05 -0.0039762 0.00044272 0.004287 0.00656 -0.0073635 0 0.0073695 0 -0.0020578 7.0877e-05 0.00067135 0.00043213 0.05545 -0.0055782 0.00056963 -0.0052618 -0.0022251 0.00090312 -0.0015274 -0.0093225 0.0006453 0.00252 -0.0080673 0.054052 0.036675 -0.037575 -0.018784 -0.021 -0.04624 -0.036137 0.063115 -0.0050349 0.076792 0.063981 0.0011841
0.33203 0.0015751 0.0021695 0.00077735 -0.00051536 0 -0.0021964 -0.0010527 -0.00093757 -0.0055688 -0.0028826 -0.0059415 -1.0684 0.0016714 0.0019932 0.00080871 0.0038455 -0.0022003 0.0030524 0.0039313 0.0064178 -1.2581e-05 0 0.01244 0 -0.00083858 0.00015284 0.0010197 -7.6458e-05 0.062635 -0.010566 0.00084132 -0.0044144 0.0012797 0.001887 -0.00094318 -0.01 0.00062952 0.00081985 -0.022089 0.050659 0.031559 -0.035435 -0.015849 -0.028926 -0.037953 -0.041314 0.053378 -0.0012494 0.065946 0.059032 -0.0011258
0.33594 0.0021742 0.0019198 0.0013077 0.0030125 0 0.002086 0.0013997 -0.00020721 -0.0036234 -0.00043296 -0.010565 -1.0674 0.0057341 0.0014091 -0.0014366 0.0046633 -0.00055578 0.003671 0.0025426 0.0059471 0.0062749 0 0.012753 0 0.00045558 -0.00030548 0.0011602 -0.00047748 0.058671 -0.014256 0.0026534 -0.00061434 0.0053559 0.0031562 -0.00066797 -0.013307 -0.0017306 -0.0030287 -0.036104 0.047267 0.026427 -0.033305 -0.012915 -0.036828 -0.029651 -0.046486 0.043595 0.0025759 0.055058 0.054044 -1.2131e-05
0.33984 0.0035406 0.0027278 0.0015021 0.0044104 0 0.0045912 0.0045946 0.0011325 -0.0015892 0.0031978 -0.010303 -1.0529 0.0038803 -0.00029149 -0.0042943 0.0034961 0.00080816 0.0020451 0.00011948 0.0055869 0.0078693 0 0.0082582 0 0.0012901 -0.00092548 0.00096246 -0.00070316 0.026299 -0.01416 0.0036429 0.0036939 0.0085931 0.0039333 8.238e-05 -0.016902 -0.0045233 -0.0057387 -0.047481 0.043859 0.021773 -0.031672 -0.011223 -0.042691 -0.022568 -0.051477 0.033137 0.006848 0.043255 0.04736 0.0026001
0.34375 0.0056768 0.0046214 0.0023521 0.0021626 0 0.0045831 0.0075945 0.0024838 0.00030609 0.0059279 -0.0053561 -1.0375 -0.00058033 -0.001745 -0.0050227 0.0028938 0.0022727 -0.00017582 -0.0023211 0.0054235 0.0056882 0 0.0024565 0 0.0014343 -0.0011096 0.00051294 -0.00060814 -0.042835 -0.0095958 0.0023445 0.0060635 0.010409 0.0041192 0.0022335 -0.01584 -0.0052888 -0.0056065 -0.055368 0.040432 0.017753 -0.030695 -0.011176 -0.045857 -0.017101 -0.056227 0.021784 0.011711 0.030243 0.038433 0.0034386
0.34766 0.0078255 0.0067714 0.0047313 -0.0014909 0 0.0036722 0.0095606 0.0033986 0.0023634 0.0066131 0.00098837 -1.0336 -0.0021981 -0.0015482 -0.0027914 0.0038841 0.0036274 -0.0012354 -0.0036962 0.0050516 0.0036213 0 -0.0018058 0 0.0010345 -0.00062654 5.556e-05 -0.00013827 -0.13903 -0.0022266 -6.9328e-05 0.0060353 0.01094 0.0044395 0.0057116 -0.0083544 -0.002898 -0.0031627 -0.063254 0.037004 0.013733 -0.029719 -0.011129 -0.049023 -0.011634 -0.060976 0.010431 0.016574 0.017231 0.029507 0.001175
0.35156 0.009021 0.0082841 0.008175 -0.002058 0 0.0041208 0.010275 0.0039412 0.0046767 0.0060276 0.0053906 -1.0419 0.00072698 0.00012899 0.00060092 0.0050038 0.0040257 -0.001066 -0.0038888 0.0040856 0.0041925 0 -0.0049932 0 0.00053823 0.00013899 -0.00021642 0.00047741 -0.24032 0.0050506 -0.0005424 0.0054855 0.010541 0.0055311 0.0090397 0.0020385 0.0015152 0.00011568 -0.063322 0.032743 0.011602 -0.029396 -0.014305 -0.048167 -0.011166 -0.064626 0.0010522 0.018932 0.0055152 0.019357 -0.0029259
0.35547 0.0088554 0.0088736 0.010879 0.0031637 0 0.0068181 0.01006 0.0045472 0.0068644 0.0058513 0.007073 -1.0526 0.0046248 0.0018114 0.0028152 0.0043025 0.0030324 -0.0010989 -0.0036434 0.0027985 0.0061075 0 -0.009348 0 0.00041849 0.00052358 -0.00032164 0.00082833 -0.32746 0.010058 0.0031019 0.0068121 0.0095067 0.0071114 0.010371 0.010283 0.005544 0.0032927 -0.062222 0.028357 0.0097534 -0.029171 -0.017961 -0.04671 -0.011444 -0.068111 -0.0080324 0.020917 -0.0060067 0.0090244 -0.0073506
0.35938 0.0077135 0.0088 0.011163 0.012163 0 0.010529 0.0092966 0.0056406 0.0085867 0.0068361 0.0078769 -1.0557 0.0049912 0.0024664 0.0032634 0.0017138 0.0013555 -0.0023604 -0.0034781 0.0021189 0.0061325 0 -0.015568 0 0.00079111 0.00018463 -0.00043975 0.00067327 -0.39426 0.01274 0.0098389 0.010452 0.0081272 0.0082126 0.009221 0.014835 0.0076757 0.0063508 -0.05861 0.023567 0.0083174 -0.028978 -0.022117 -0.044374 -0.013202 -0.070639 -0.015623 0.021499 -0.015958 -0.00055058 -0.012548
0.36328 0.0062952 0.0083266 0.0090316 0.019348 0 0.012823 0.008145 0.0073889 0.010124 0.008184 0.010128 -1.0494 0.0015633 0.0025727 0.0030075 -0.00096094 0.00025965 -0.0040714 -0.0030025 0.0028399 0.003018 0 -0.021912 0 0.0012438 -0.00059836 -0.00068825 0.00016368 -0.4452 0.014974 0.015768 0.014086 0.0067496 0.0081761 0.0072394 0.018255 0.0086448 0.0096571 -0.0494 0.017877 0.0078014 -0.028854 -0.027387 -0.040079 -0.018257 -0.071032 -0.019882 0.018954 -0.022408 -0.0084367 -0.020147
0.36719 0.0049816 0.0074115 0.0062144 0.019927 0 0.011866 0.0067276 0.0096551 0.012169 0.008733 0.014483 -1.0385 -0.0014956 0.0032311 0.0027197 -0.0021736 0.00028399 -0.0043993 -0.0015805 0.0047713 -0.00095289 0 -0.026586 0 0.0011478 -0.0011812 -0.00095254 -0.00031668 -0.48489 0.018858 0.016987 0.014488 0.0056548 0.0072644 0.0070503 0.023033 0.01061 0.013431 -0.040189 0.012186 0.0072853 -0.028731 -0.032658 -0.035784 -0.023313 -0.071425 -0.024141 0.01641 -0.028857 -0.016323 -0.030001
0.37109 0.0037037 0.0059425 0.004571 0.013667 0 0.0078035 0.0053835 0.011969 0.014926 0.0084754 0.019529 -1.0288 -0.00048943 0.0044759 0.0015002 -0.0021376 0.00073572 -0.002562 0.00043585 0.0067443 -0.0024706 0 -0.030053 0 0.00028584 -0.0011168 -0.00096026 -0.00051981 -0.51029 0.024712 0.012633 0.010488 0.0048833 0.006264 0.0099562 0.027863 0.014842 0.017572 -0.02808 0.00622 0.0064517 -0.028223 -0.036281 -0.031237 -0.028683 -0.068282 -0.0246 0.011742 -0.029929 -0.019893 -0.03868
0.375 0.0023473 0.0041185 0.0044469 0.0048027 0 0.0028095 0.004524 0.013522 0.017499 0.0085916 0.023063 -1.0236 0.0035064 0.0049778 -0.0018037 -0.0020148 0.00052449 7.9488e-05 0.0015876 0.0075657 -0.00090498 0 -0.034008 0 -0.00079082 -0.00052013 -0.00054891 -0.00050834 -0.51171 0.03037 0.0055527 0.0042678 0.0042492 0.0056369 0.014522 0.028797 0.020118 0.021528 -0.015001 0.0001614 0.0055117 -0.027586 -0.039352 -0.026606 -0.034158 -0.063955 -0.023787 0.0063644 -0.029202 -0.022019 -0.041678
0.37891 0.0011234 0.0024404 0.0046149 -0.001488 0 -0.00030374 0.0041991 0.013417 0.01833 0.0099252 0.023616 -1.024 0.005875 0.0036553 -0.00637 -0.0020809 -0.0006317 0.0012318 0.00080086 0.0070271 0.00098515 0 -0.038124 0 -0.0011365 6.2068e-05 0.00013524 -0.0004797 -0.47971 0.032454 0.00010264 -0.00029653 0.00354 0.0051924 0.017434 0.023796 0.023423 0.024121 -0.0022697 -0.0056342 0.0042582 -0.026815 -0.041447 -0.022339 -0.038774 -0.05877 -0.022391 0.0011672 -0.027218 -0.022898 -0.037456
0.38281 0.00043289 0.001308 0.0037552 -0.0027533 0 -5.0265e-05 0.0039561 0.011233 0.016399 0.011655 0.021073 -1.03 0.0038276 0.001291 -0.0092194 -0.0013844 -0.0019688 -4.0243e-05 -0.0010829 0.0059662 0.00019062 0 -0.038832 0 -0.00028112 0.00013997 0.00071707 -0.00049037 -0.4113 0.028762 -0.001028 -0.0008117 0.0026912 0.0045367 0.016042 0.015212 0.02237 0.023822 0.0089682 -0.0103 0.001657 -0.025469 -0.039346 -0.019632 -0.039699 -0.049893 -0.018489 -0.003253 -0.019839 -0.018425 -0.029176
0.38672 0.00041155 0.00072952 0.0018478 -0.00022687 0 0.0025895 0.0032856 0.0074982 0.012057 0.011758 0.016313 -1.0391 -0.00022765 3.485e-05 -0.0077898 0.00061516 -0.0025932 -0.0023463 -0.0017437 0.005325 -0.0030274 0 -0.03237 0 0.0012218 -0.00029571 0.00088523 -0.00041861 -0.31205 0.019882 0.0015655 0.0017845 0.0017993 0.0036603 0.010474 0.0073243 0.017118 0.019787 0.020206 -0.014965 -0.00094408 -0.024123 -0.037244 -0.016926 -0.040624 -0.041016 -0.014586 -0.0076732 -0.012459 -0.013951 -0.022122
0.39063 0.00074898 0.00049142 7.1726e-05 0.0029384 0 0.0048497 0.0022131 0.0035144 0.0067697 0.0089112 0.01055 -1.0458 -0.0012322 0.0010754 -0.0026758 0.0026261 -0.0024493 -0.0033297 0.00024692 0.0052043 -0.0052048 0 -0.019162 0 0.0021817 -0.0007672 0.00061758 -0.00018515 -0.19489 0.0087563 0.0049789 0.0042522 0.0010439 0.0029853 0.0035143 0.0019221 0.010106 0.012907 0.027436 -0.017865 -0.0043965 -0.022601 -0.031915 -0.016268 -0.037211 -0.030923 -0.010643 -0.0094441 -0.0029213 -0.0067878 -0.019142
0.39453 0.0010426 0.00054024 -0.0005084 0.0040927 0 0.0043325 0.0013327 0.00055225 0.0020371 0.0038851 0.0047999 -1.0447 0.0028255 0.0030615 0.0025463 0.0024312 -0.0022604 -0.0019375 0.0035511 0.0049364 -0.0033741 0 -0.004509 0 0.0018152 -0.00072491 0.00014022 7.326e-05 -0.076926 -0.0013974 0.0064522 0.0038712 0.00063588 0.0029192 -0.0015921 -0.0028566 0.0039503 0.005557 0.032296 -0.019721 -0.0083525 -0.020977 -0.024676 -0.016822 -0.031233 -0.020112 -0.0066745 -0.0096481 0.0078925 0.0019664 -0.018359
0.39844 0.001276 0.0010554 5.843e-05 0.0024098 0 0.00096845 0.0011754 -0.00092674 -0.0015087 -0.00099626 -0.00050147 -1.0359 0.008422 0.0032836 0.004458 -0.0006232 -0.0025847 0.00066617 0.0049895 0.0041107 0.0016086 0 0.0057465 0 0.00046714 -4.2411e-05 -0.00029524 0.00011985 0.025803 -0.0090021 0.0052255 0.00054337 0.00077105 0.0034755 -0.003508 -0.0092517 -0.0004988 -0.00018457 0.036637 -0.021377 -0.012276 -0.019391 -0.017309 -0.017603 -0.024908 -0.009442 -0.0028638 -0.0095299 0.018629 0.010719 -0.015112
0.40234 0.0018205 0.0020911 0.00091946 -0.0010883 0 -0.0028905 0.0015847 -0.0013567 -0.0041511 -0.0037779 -0.0056619 -1.0243 0.010056 0.00063219 0.0027479 -0.0044678 -0.0031028 0.0023205 0.0026879 0.0034069 0.0057926 0 0.010327 0 -0.0007087 0.00082781 -0.00056389 -9.8916e-05 0.1045 -0.014387 0.0025502 -0.0034038 0.0015031 0.004283 -0.0034148 -0.016266 -0.0043059 -0.0043322 0.033866 -0.020309 -0.015753 -0.018342 -0.0081853 -0.021493 -0.013827 -0.00069923 -0.0012119 -0.0049924 0.028303 0.019458 -0.0060305
0.40625 0.0029043 0.0032441 0.0014737 -0.0042138 0 -0.0043872 0.0018064 -0.0015128 -0.006413 -0.0043125 -0.011349 -1.015 0.0060051 -0.0028018 2.1254e-05 -0.006112 -0.0029354 0.0018648 -0.0017608 0.004186 0.0061951 0 0.013028 0 -0.00081899 0.0011925 -0.00062801 -0.00034693 0.16077 -0.018488 0.00025496 -0.0051902 0.0025865 0.0047812 -0.0035807 -0.020114 -0.0089314 -0.0088242 0.031096 -0.01924 -0.019229 -0.017293 0.0009385 -0.025383 -0.002747 0.0080436 0.00043992 -0.00045493 0.037977 0.028196 0.0084118
0.41016 0.0041511 0.00383 0.0018641 -0.0047385 0 -0.0024509 0.0012176 -0.0019607 -0.0083623 -0.0039733 -0.017596 -1.0071 5.119e-05 -0.0034277 -0.0011236 -0.0046548 -0.0016319 -1.8821e-05 -0.0046146 0.0070625 0.0037968 0 0.018079 0 -1.5708e-05 0.00069199 -0.000441 -0.0003213 0.20257 -0.02143 -0.00073801 -0.0035648 0.0034814 0.0043388 -0.0053433 -0.018215 -0.014566 -0.015213 0.025746 -0.017327 -0.021297 -0.01687 0.0087439 -0.030361 0.0084895 0.014184 0.00068436 0.0051973 0.045187 0.03497 0.024522
0.41406 0.0047634 0.0034653 0.0024443 -0.0018647 0 0.0014862 -8.3962e-05 -0.00295 -0.0094792 -0.0041637 -0.022946 -0.99512 -0.0026036 0.00029903 -0.0005531 -0.0022153 0.00022029 -0.0016962 -0.0036827 0.01086 0.0022021 0 0.025299 0 0.00074543 -0.0003713 1.4136e-05 2.4277e-05 0.23437 -0.022304 -0.00082719 0.00054644 0.0036165 0.0024015 -0.0082318 -0.012033 -0.019723 -0.022374 0.017893 -0.014595 -0.021998 -0.017057 0.01527 -0.036395 0.019878 0.017798 -0.00043699 0.011931 0.050004 0.039839 0.0378
0.41797 0.0042201 0.0024399 0.0030641 0.0027709 0 0.0048154 -0.0014274 -0.0045144 -0.0091219 -0.0051522 -0.02481 -0.97548 -0.00068137 0.0059931 -0.00015376 -0.0016866 0.0013748 -0.0021081 -0.00061055 0.013173 0.0034394 0 0.030151 0 0.00068213 -0.0012488 0.0005797 0.00041155 0.24971 -0.020109 -0.0010162 0.0048234 0.0027356 -0.0010977 -0.010686 -0.0054743 -0.022236 -0.026691 0.01004 -0.011863 -0.022699 -0.017243 0.021796 -0.042429 0.031266 0.021412 -0.0015583 0.018665 0.054822 0.044708 0.044816
0.42188 0.0027593 0.0014469 0.0031697 0.0058252 0 0.0057654 -0.0022222 -0.006337 -0.0071604 -0.0061626 -0.02127 -0.95089 0.0022905 0.0091233 -0.0013285 -0.0037213 0.00091725 -0.0014986 0.00076321 0.012259 0.0055645 0 0.028449 0 -9.6168e-05 -0.0013431 0.00091013 0.00050742 0.23416 -0.014781 -0.0018565 0.0070083 0.0010427 -0.0052754 -0.011386 -0.00084436 -0.020717 -0.024878 0.0021001 -0.0092749 -0.019554 -0.018379 0.023199 -0.048469 0.038495 0.020149 -0.0037375 0.02374 0.054145 0.044732 0.043781
0.42578 0.0011271 0.00091957 0.0025833 0.0048236 0 0.0043533 -0.0023826 -0.0074987 -0.0042396 -0.0063045 -0.012932 -0.927 0.0022427 0.0069155 -0.0033646 -0.0061865 -0.0010103 -0.00093353 -0.0016035 0.0086178 0.0048006 0 0.020562 0 -0.00079788 -0.00067829 0.00072429 0.00025067 0.17789 -0.0073674 -0.0029199 0.0061725 -0.00094428 -0.0084087 -0.0099516 0.0029199 -0.015398 -0.016903 -0.0058447 -0.0066955 -0.016193 -0.019567 0.024317 -0.054509 0.045491 0.018614 -0.0059758 0.028722 0.053161 0.044487 0.034679
0.42969 -0.0001381 0.00064715 0.0018746 0.00059556 0 0.0017788 -0.002151 -0.006747 -0.0014072 -0.0053 -0.0030216 -0.90654 -0.00092777 0.00078817 -0.0043413 -0.0065561 -0.0032918 -0.0013028 -0.0057617 0.0047351 -2.8031e-05 0 0.010776 0 -0.00078635 0.00015826 0.00011575 -9.6804e-05 0.08735 0.00056978 -0.003136 0.0031716 -0.0026551 -0.0088959 -0.0067203 0.0078774 -0.0079477 -0.0062368 -0.011924 -0.0046706 -0.011522 -0.020594 0.023625 -0.059619 0.050159 0.016389 -0.0075772 0.03192 0.050814 0.042988 0.01965
0.43359 -0.0011251 3.984e-05 0.0017018 -0.0030053 0 -0.00076861 -0.001671 -0.0035009 0.00066559 -0.0034705 0.0047641 -0.88878 -0.0035174 -0.0048381 -0.0033078 -0.0045108 -0.0045846 -0.0026664 -0.007705 0.0030916 -0.0056316 0 0.0028695 0 -0.00016024 0.00053461 -0.00044944 -0.00020809 -0.014806 0.0076213 -0.0016888 1.3496e-05 -0.0036468 -0.0064232 -0.0022853 0.013661 -0.00049891 0.0028422 -0.015046 -0.0035257 -0.0047744 -0.021365 0.020063 -0.063255 0.051135 0.01307 -0.0081683 0.032287 0.046305 0.039503 0.0029701
0.4375 -0.0022669 -0.0012573 0.0018479 -0.0024268 0 -0.0027104 -0.00088107 0.0012315 0.0022332 -0.0013033 0.0089293 -0.87474 -0.002442 -0.0061565 -0.0012147 -0.0019653 -0.0041874 -0.00424 -0.0054448 0.004165 -0.007176 0 -0.0031214 0 0.00044748 0.00027981 -0.00053914 1.6423e-05 -0.1023 0.012831 0.0011774 -0.0015743 -0.0037023 -0.0022608 0.0025697 0.017198 0.0054849 0.0083931 -0.018167 -0.0023807 0.0019737 -0.022135 0.016501 -0.066892 0.052111 0.0097497 -0.0087594 0.032654 0.041796 0.036017 -0.010426
0.44141 -0.0037249 -0.0030118 0.0012141 0.0020686 0 -0.0038961 0.00019063 0.0051824 0.0042129 0.00082307 0.010971 -0.86989 0.0011189 -0.0027774 0.00026635 -0.00075324 -0.0025004 -0.0048504 -0.0010139 0.0062032 -0.0030972 0 -0.0096338 0 0.00053502 -0.0002538 -0.00019303 0.00039695 -0.15974 0.015765 0.004026 -0.0014149 -0.0029378 0.0016626 0.006727 0.015881 0.0098437 0.011658 -0.015237 -0.0025003 0.009523 -0.020774 0.012221 -0.06708 0.050065 0.0089809 -0.0061454 0.02911 0.03775 0.032752 -0.017502
0.44531 -0.0051432 -0.0046014 -0.0010051 0.0062266 0 -0.0042982 0.001183 0.006469 0.0071702 0.0025979 0.013541 -0.87777 0.0028693 0.0024974 0.00047605 -0.00074269 -0.00078745 -0.0036303 0.0015919 0.0069436 0.0031722 0 -0.017613 0 0.00013833 -0.00056929 9.1228e-05 0.00066636 -0.18728 0.016581 0.0049623 -0.0009081 -0.0018547 0.004072 0.0090247 0.010422 0.01344 0.015157 -0.011035 -0.0028858 0.017241 -0.018964 0.0077895 -0.066543 0.047383 0.0087487 -0.0028573 0.024743 0.033803 0.029533 -0.018811
0.44922 -0.0060125 -0.005506 -0.0042133 0.0054828 0 -0.0040697 0.0015758 0.0051219 0.010403 0.0036907 0.017709 -0.89085 1.2535e-05 0.0063105 8.4524e-05 -0.00042048 -0.0002992 -0.00071644 0.00029812 0.0056873 0.0063837 0 -0.024444 0 -0.00035477 -0.00045366 -0.00013299 0.00068456 -0.19287 0.015956 0.0028726 -0.0016551 -0.0011256 0.0048613 0.0090612 0.0041326 0.017084 0.020032 -0.0051198 -0.0034194 0.024462 -0.015983 0.0042912 -0.064818 0.044964 0.010218 0.0015505 0.019765 0.030892 0.027083 -0.017642
0.45313 -0.0061908 -0.0056432 -0.0067267 -0.00082453 0 -0.0037025 0.0011023 0.0029203 0.012095 0.0038438 0.02188 -0.89195 -0.0056835 0.0072564 -0.00011766 0.00099179 -0.0012629 0.0024927 -0.0033037 0.0038545 0.0043458 0 -0.026012 0 -0.00065179 -8.2428e-05 -0.00076712 0.00048841 -0.18088 0.014603 -0.0016327 -0.0038714 -0.0011126 0.0045496 0.0076997 -0.0003524 0.020445 0.024957 0.0055269 -0.0043619 0.030309 -0.0097647 0.0033696 -0.059811 0.043271 0.016389 0.0090517 0.013102 0.030846 0.026761 -0.017124
0.45703 -0.0059805 -0.0053408 -0.0073516 -0.0087243 0 -0.0038166 -6.8168e-05 0.0015869 0.010649 0.0030366 0.023208 -0.86938 -0.0095751 0.0062495 -0.0002845 0.0025133 -0.0025333 0.0039893 -0.0058588 0.0035899 -0.00033918 0 -0.020566 0 -0.00074283 0.00021695 -0.0012348 0.00019536 -0.14722 0.012579 -0.0063512 -0.0061469 -0.001512 0.0035217 0.0064481 -0.0030922 0.021881 0.027177 0.016174 -0.0053043 0.036156 -0.0035467 0.0024481 -0.054803 0.041578 0.022559 0.016553 0.0064389 0.030801 0.026439 -0.017719
0.46094 -0.0057031 -0.0050707 -0.0065794 -0.013056 0 -0.0046694 -0.0015468 0.0011519 0.0061096 0.0014803 0.019974 -0.83208 -0.0087004 0.0049073 -0.0011223 0.0026451 -0.0023935 0.0025866 -0.0055305 0.005767 -0.0031475 0 -0.010284 0 -0.00071854 0.00025602 -0.0010795 -9.6007e-05 -0.083991 0.009114 -0.0088303 -0.0068805 -0.0015821 0.0019347 0.0060196 -0.0056372 0.019496 0.024434 0.028933 -0.0056578 0.039541 0.006026 0.0054414 -0.047684 0.043218 0.032847 0.02568 0.00043177 0.033774 0.028098 -0.017148
0.46484 -0.005289 -0.0051556 -0.0060385 -0.011783 0 -0.0059712 -0.0030345 0.00017468 0.00031517 -0.00058321 0.012653 -0.8058 -0.0044749 0.003807 -0.002629 0.001317 -4.911e-05 -0.00089813 -0.0033081 0.0091951 -0.0019577 0 0.000867 0 -0.00056323 7.2686e-05 -0.00046915 -0.00032394 0.012301 0.0033619 -0.0080986 -0.0059786 -0.00088531 0.00014495 0.0054682 -0.0086034 0.012633 0.01626 0.042575 -0.0057651 0.041898 0.017 0.01007 -0.039682 0.046251 0.044855 0.035485 -0.0053012 0.038008 0.030585 -0.012542
0.46875 -0.0043674 -0.0055705 -0.0066906 -0.0072205 0 -0.0072568 -0.0043871 -0.0024661 -0.0044955 -0.0030477 0.003011 -0.81004 -0.00098646 0.0022929 -0.0036443 0.00018671 0.0034489 -0.0039064 -0.0014525 0.011632 0.0014436 0 0.010561 0 -0.00022318 -0.00018041 -4.8336e-05 -0.0004412 0.13601 -0.004474 -0.0054478 -0.0050234 0.00013805 -0.0012263 0.0029663 -0.011134 0.0025388 0.0040902 0.056065 -0.0055855 0.043826 0.028426 0.015265 -0.03164 0.050009 0.057064 0.045148 -0.010616 0.042419 0.033083 -0.0027312
0.47266 -0.002765 -0.0059072 -0.0076723 -0.0034402 0 -0.0083107 -0.0054976 -0.006202 -0.0074109 -0.0058733 -0.0074048 -0.83721 -0.00092345 -0.00018165 -0.0029004 0.00091226 0.0058443 -0.0039702 -0.001178 0.011561 0.0036992 0 0.019446 0 0.00017826 -0.00036588 -0.0002684 -0.00042348 0.27305 -0.012783 -0.0034732 -0.0056362 0.0004064 -0.0019588 -0.0023363 -0.01252 -0.0083691 -0.009466 0.068662 -0.0037122 0.043228 0.042518 0.023804 -0.023366 0.058043 0.070462 0.053965 -0.01346 0.04787 0.035649 0.011155
0.47656 -0.00085813 -0.005582 -0.0070742 -0.0026616 0 -0.0090269 -0.0062967 -0.0092995 -0.0093063 -0.0088552 -0.017745 -0.85708 -0.0032788 -0.0027502 -0.00043613 0.0033607 0.0054887 -0.00073301 -0.0019851 0.0091663 0.0032142 0 0.02951 0 0.00034196 -0.00039584 -0.00090239 -0.00030372 0.40421 -0.019456 -0.0039549 -0.0076613 -0.00089502 -0.002851 -0.0091879 -0.013343 -0.017943 -0.021668 0.081258 -0.001839 0.04263 0.05661 0.032343 -0.015091 0.066076 0.08386 0.062782 -0.016305 0.053321 0.038215 0.026753
0.48047 0.0006184 -0.0042568 -0.0039309 -0.0039653 0 -0.0088953 -0.0069219 -0.010607 -0.011642 -0.011499 -0.027144 -0.84493 -0.0047851 -0.0034248 0.0022482 0.0057303 0.002723 0.0036247 -0.0027942 0.0058595 0.0011432 0 0.041459 0 0.0001005 -0.00022007 -0.0012692 -0.00016957 0.50844 -0.023273 -0.006296 -0.0090532 -0.0035908 -0.0052528 -0.015072 -0.014323 -0.025182 -0.030662 0.091678 0.0015419 0.041645 0.070722 0.040719 -0.0082467 0.075016 0.094641 0.069209 -0.017614 0.056656 0.03884 0.041729
0.48438 0.0011371 -0.0022074 0.00059148 -0.0049518 0 -0.0070103 -0.0077288 -0.010517 -0.014817 -0.013188 -0.034096 -0.80606 -0.003241 -0.00093956 0.0035299 0.0063587 -0.00048894 0.0060571 -0.0031077 0.0030895 -0.00038827 0 0.053509 0 -0.00031771 0.00014735 -0.00092943 -0.00010031 0.56728 -0.024441 -0.0079724 -0.0076658 -0.0066599 -0.0096286 -0.018252 -0.014491 -0.029955 -0.036048 0.10055 0.0059947 0.040384 0.084848 0.04898 -0.0024194 0.0846 0.10356 0.073937 -0.017833 0.058486 0.038085 0.054106
0.48828 0.0007861 -0.000268 0.0040307 -0.0042122 0 -0.0030375 -0.008909 -0.010122 -0.017661 -0.013539 -0.036941 -0.77114 0.00060077 0.0036015 0.0031022 0.005179 -0.0023204 0.0050512 -0.0029355 0.0015751 -0.00043125 0 0.062188 0 -0.00044834 0.00058841 -0.00010895 -0.00010055 0.57076 -0.023822 -0.0067839 -0.0032657 -0.009024 -0.014566 -0.01897 -0.011662 -0.032167 -0.038548 0.10933 0.010512 0.039169 0.0989 0.057142 0.0033168 0.094102 0.11228 0.078531 -0.018031 0.060141 0.037213 0.061884
0.49219 0.00017445 0.00073535 0.0046994 -0.0022489 0 0.0017422 -0.01002 -0.0097004 -0.018437 -0.012641 -0.034997 -0.76651 0.0040415 0.0071176 0.0020635 0.0033697 -0.0024888 0.0017139 -0.0021181 0.0014056 0.00045722 0 0.064091 0 -8.4976e-05 0.00092297 0.00058488 -0.00010356 0.5217 -0.021773 -0.0029804 0.0020787 -0.010129 -0.017478 -0.018607 -0.0053337 -0.031388 -0.038841 0.11406 0.017646 0.03977 0.10992 0.061258 0.0053589 0.10026 0.1129 0.07771 -0.017411 0.054665 0.031615 0.063038
0.49609 -2.9285e-05 0.00065756 0.003052 -0.00046877 0 0.0047585 -0.010022 -0.0083775 -0.016244 -0.010924 -0.029029 -0.78921 0.0049343 0.0070023 0.0016943 0.0018694 -0.0019757 -0.001295 -0.00038035 0.0024761 0.0014182 0 0.057415 0 0.00042246 0.0010372 0.00080834 -4.7173e-05 0.43271 -0.017886 0.00077465 0.005513 -0.0098346 -0.01656 -0.01776 0.0014694 -0.027273 -0.036527 0.11879 0.024779 0.040371 0.12094 0.065374 0.007401 0.10641 0.11351 0.076889 -0.016791 0.04919 0.026017 0.056374
0.5 0.00048731 0.00021672 0.0011836 0.00034531 0 0.0041391 -0.0079693 -0.0053448 -0.011489 -0.0086842 -0.020544 -0.81205 0.0032679 0.0035142 0.0022579 0.00057549 -0.0015569 -0.0019364 0.0018438 0.0045641 0.0021563 0 0.042841 0 0.00045341 0.00096963 0.00076467 4.849e-05 0.31529 -0.011854 0.0017971 0.0054738 -0.0080123 -0.012182 -0.015376 0.0044135 -0.020163 -0.030326 0.12224 0.033014 0.042322 0.12973 0.067159 0.008047 0.10945 0.11049 0.073847 -0.016525 0.040292 0.018983 0.042579
0.50391 0.0015946 0.00047263 0.0010708 0.00066472 0 0.0007498 -0.0037903 -0.0010579 -0.0052621 -0.005692 -0.010756 -0.81188 0.00078253 -0.00026979 0.0029501 -0.00098257 -0.00090939 -0.00020911 0.0031755 0.0070202 0.0025526 0 0.023546 0 -0.00024535 0.00084494 0.00084382 7.4142e-05 0.16965 -0.0043851 6.96e-05 0.002755 -0.0045515 -0.0063408 -0.0099324 0.0024603 -0.01109 -0.019558 0.12421 0.042522 0.045837 0.13593 0.066248 0.0070777 0.10887 0.10328 0.068236 -0.016669 0.027436 0.010288 0.024305
0.50781 0.0029318 0.0020199 0.0031539 0.0017039 0 -0.0018806 0.0016164 0.0031343 0.0014774 -0.0013094 -0.00029963 -0.79088 -0.00057016 -0.0011481 0.0028294 -0.0025313 0.00067432 0.0021696 0.0024695 0.0086647 0.0020427 0 0.0039606 0 -0.0012278 0.00072336 0.0010845 -9.4105e-05 -0.013688 0.0029592 -0.0013621 -1.0548e-05 0.00017307 -0.00078865 -0.0014021 -0.00027726 -0.0012121 -0.0055019 0.12617 0.052031 0.049352 0.14212 0.065336 0.0061085 0.10829 0.096065 0.062625 -0.016812 0.014581 0.0015918 0.0049215
0.51172 0.0041958 0.00457 0.0062927 0.0044068 0 -0.00020086 0.0070407 0.0065291 0.0080741 0.0047897 0.010269 -0.76985 0.00010368 0.0012981 0.0016951 -0.0029952 0.0028821 0.0032493 0.00029017 0.0082992 6.9358e-05 0 -0.012582 0 -0.0017125 0.00055002 0.0011179 -0.0004896 -0.23836 0.0089364 0.0010559 1.8301e-05 0.0050978 0.0042595 0.0081534 0.0017901 0.0087051 0.0089026 0.12737 0.062934 0.054424 0.14432 0.062374 0.0046336 0.10208 0.085783 0.054891 -0.017669 -0.0013175 -0.0060764 -0.013202
0.51563 0.0053215 0.0072296 0.0088306 0.0086116 0 0.0062056 0.011704 0.0098508 0.013905 0.011861 0.020165 -0.7635 0.0023457 0.00442 0.00018928 -0.0016368 0.0041327 0.0021754 -0.0012377 0.005491 -0.0027531 0 -0.025832 0 -0.001317 0.00027885 0.00067011 -0.00099187 -0.48559 0.013579 0.0079773 0.0040492 0.0090811 0.0096278 0.016084 0.0098392 0.018259 0.021002 0.12848 0.073987 0.059663 0.1461 0.059191 0.0031045 0.095265 0.075172 0.046928 -0.018602 -0.017542 -0.013634 -0.029544
0.51953 0.0064818 0.0091733 0.0097549 0.012832 0 0.013809 0.01542 0.014177 0.018392 0.01811 0.028816 -0.76633 0.0048295 0.0051824 -0.00073167 0.00093761 0.0030687 -0.00046323 -0.00047643 0.00088131 -0.0044743 0 -0.038303 0 -0.00043246 1.9575e-05 1.7656e-05 -0.0013594 -0.71393 0.017916 0.016011 0.010565 0.011864 0.015636 0.021238 0.018842 0.027062 0.03022 0.12975 0.08502 0.064556 0.14703 0.056788 0.0022973 0.087674 0.06531 0.03913 -0.019269 -0.032798 -0.019357 -0.044784
0.52344 0.0079307 0.010153 0.0091952 0.014946 0 0.017666 0.018251 0.0192 0.02147 0.021765 0.036343 -0.76337 0.0061372 0.0031576 -0.00040422 0.0031318 0.00026556 -0.0031471 0.0018632 -0.0042991 -0.0034089 0 -0.052335 0 0.00014965 -4.2194e-06 -0.00019212 -0.0013631 -0.88032 0.022732 0.020123 0.015868 0.014286 0.021297 0.024528 0.022233 0.034558 0.037865 0.13131 0.096015 0.068785 0.14638 0.055879 0.0028744 0.078597 0.056883 0.031646 -0.019424 -0.046197 -0.021561 -0.059287
0.52734 0.0097789 0.010531 0.0081768 0.013713 0 0.01538 0.020235 0.022985 0.023836 0.022451 0.043043 -0.75075 0.0054894 0.00080814 0.0011683 0.003784 -0.0018945 -0.0042413 0.0032796 -0.0090155 -2.7617e-06 0 -0.066885 0 -1.0109e-06 0.00031106 0.00037597 -0.00095189 -0.96718 0.027583 0.017734 0.016471 0.01733 0.025097 0.027514 0.018468 0.040127 0.045034 0.13287 0.10701 0.073015 0.14572 0.05497 0.0034515 0.069521 0.048456 0.024162 -0.019579 -0.059597 -0.023764 -0.072051
0.53125 0.011854 0.010946 0.0079531 0.010177 0 0.0092359 0.021488 0.023777 0.026324 0.021594 0.048107 -0.7402 0.0031677 0.00080969 0.0032104 0.0031921 -0.0013997 -0.002748 0.0021381 -0.012779 0.003277 0 -0.077257 0 -0.00054884 0.00077024 0.001302 -0.00032583 -0.99187 0.031013 0.011045 0.012085 0.020887 0.026418 0.030569 0.012653 0.043148 0.050689 0.13506 0.1161 0.074477 0.14485 0.058313 0.0065937 0.062537 0.044299 0.018543 -0.017745 -0.066781 -0.020572 -0.080986
0.53516 0.013768 0.01189 0.009282 0.0075464 0 0.0046789 0.022304 0.021938 0.028865 0.021258 0.049185 -0.74169 0.00037397 0.0032401 0.0044241 0.0026835 0.0012602 0.0011319 -0.00037187 -0.01539 0.0042577 0 -0.078523 0 -0.00072669 0.00098758 0.0017404 0.00017124 -0.98864 0.031697 0.005548 0.0066823 0.023595 0.025977 0.03249 0.011473 0.042887 0.051932 0.13743 0.12465 0.075169 0.14391 0.06284 0.01045 0.056136 0.04133 0.013442 -0.015357 -0.072235 -0.015879 -0.084213
0.53906 0.01516 0.013406 0.011961 0.0090138 0 0.0062271 0.02282 0.01976 0.030162 0.02232 0.043988 -0.74528 -0.0014967 0.00555 0.0037033 0.0031727 0.0033026 0.0058481 -0.001251 -0.016616 0.0031967 0 -0.069775 0 -7.1966e-05 0.00071768 0.0012292 0.0002873 -0.97782 0.029465 0.0058746 0.0059466 0.024031 0.024861 0.031754 0.016675 0.038622 0.046431 0.13994 0.13209 0.074933 0.14312 0.068434 0.014753 0.050944 0.039364 0.0089376 -0.012367 -0.075638 -0.01015 -0.081216
0.54297 0.015907 0.015009 0.014899 0.014942 0 0.013922 0.022543 0.019168 0.028698 0.023654 0.032882 -0.72626 -0.0017337 0.0052287 0.0010282 0.0041459 0.0021967 0.0090849 0.0012232 -0.016323 0.0022859 0 -0.055201 0 0.0011337 8.8125e-05 0.00015092 3.8846e-05 -0.94966 0.025435 0.012285 0.012434 0.022056 0.023264 0.02795 0.023707 0.030355 0.034834 0.14301 0.13561 0.071439 0.14279 0.077773 0.020627 0.049999 0.040914 0.0065241 -0.0072639 -0.071847 -0.000786 -0.072921
0.54688 0.016102 0.015908 0.016776 0.021961 0 0.023008 0.020487 0.019752 0.024202 0.023171 0.019803 -0.6713 -0.00069406 0.0022404 -0.0022248 0.004074 -0.0019019 0.0090383 0.0055651 -0.014909 0.0029363 0 -0.040831 0 0.0021008 -0.00050707 -0.00063406 -0.00033439 -0.8771 0.021262 0.020498 0.022533 0.018896 0.020384 0.022016 0.026541 0.019665 0.020957 0.14607 0.13913 0.067945 0.14247 0.087112 0.0265 0.049053 0.042464 0.0041106 -0.002161 -0.068055 0.0085778 -0.060853
0.55078 0.015842 0.015489 0.016896 0.025218 0 0.027175 0.016172 0.019264 0.018102 0.019782 0.0099568 -0.59802 0.00058616 -0.0012789 -0.0040928 0.0019045 -0.0062394 0.0056421 0.0083763 -0.013341 0.0039016 0 -0.029971 0 0.0021861 -0.00075108 -0.00060259 -0.00059886 -0.74567 0.018156 0.024813 0.02857 0.015902 0.01558 0.015357 0.023359 0.0096036 0.009504 0.14969 0.13815 0.062806 0.14194 0.096712 0.031566 0.051015 0.044157 0.0027691 0.0032658 -0.060255 0.017853 -0.046409
0.55469 0.015057 0.013789 0.015588 0.02215 0 0.023097 0.010576 0.016073 0.012441 0.014414 0.0058956 -0.54432 0.0011906 -0.003465 -0.0034843 -0.001707 -0.0079718 0.0007316 0.0075106 -0.012508 0.0025587 0 -0.021547 0 0.0013697 -0.00064793 -9.0356e-06 -0.00071531 -0.57266 0.016271 0.022089 0.025019 0.01334 0.009532 0.0090293 0.017453 0.003101 0.0031138 0.15358 0.13488 0.056826 0.14131 0.10645 0.036219 0.054466 0.045922 0.0019763 0.0088585 -0.050402 0.027083 -0.030966
0.55859 0.013607 0.011567 0.013819 0.014551 0 0.013021 0.0058433 0.010919 0.0083285 0.0091556 0.0055441 -0.53496 0.00088242 -0.0044381 -0.0010297 -0.0045886 -0.0065994 -0.0031708 0.0038344 -0.012458 -0.0018877 0 -0.012674 0 0.00019177 -0.00045182 0.00044553 -0.00079971 -0.39872 0.014726 0.013759 0.01356 0.010475 0.0041166 0.0036827 0.013189 0.00090123 0.00097768 0.15763 0.13093 0.050894 0.14045 0.11564 0.040392 0.057946 0.047241 0.0011911 0.014128 -0.04053 0.035829 -0.016427
0.5625 0.011539 0.0098005 0.012367 0.0070788 0 0.0033691 0.003692 0.0061563 0.0054391 0.0054906 0.0042167 -0.55753 8.5459e-05 -0.0055032 0.0014878 -0.0046762 -0.0040309 -0.0045854 -3.1675e-05 -0.012412 -0.0069156 0 -0.0025366 0 -0.00071119 -0.00039852 0.00031122 -0.00092158 -0.26043 0.012247 0.0047213 0.0021626 0.0067481 0.001052 -0.0001576 0.011824 0.00093574 -0.00011562 0.16302 0.12097 0.045386 0.13757 0.12002 0.040286 0.061691 0.044589 0.00047451 0.016524 -0.030496 0.040268 -0.0051028
0.56641 0.0092386 0.0089859 0.011317 0.0035538 0 0.00015582 0.0039737 0.0034635 0.0029181 0.0034055 -0.0010598 -0.57218 -0.00055034 -0.007096 0.0025644 -0.0018438 -0.00246 -0.0039222 -0.0023349 -0.011694 -0.0088885 0 0.0063844 0 -0.0010356 -0.00052754 -0.00026405 -0.0009932 -0.16905 0.0080877 6.3201e-05 -0.0014181 0.0026846 0.00059084 -0.0022151 0.011302 2.0302e-05 -0.0032083 0.16841 0.111 0.039877 0.13469 0.1244 0.040181 0.065435 0.041937 -0.00024211 0.018919 -0.020461 0.044707 0.0015194
0.57031 0.0072811 0.00885 0.010269 0.0043075 0 0.0045092 0.0049026 0.0025486 0.00055197 0.0020867 -0.0088581 -0.54627 -0.00061952 -0.0081179 0.001887 0.0016505 -0.0023391 -0.0027726 -0.0033065 -0.010628 -0.0068206 0 0.010807 0 -0.0008929 -0.00073435 -0.00080648 -0.00089821 -0.11249 0.0026588 0.0018302 0.0039443 -0.00041389 0.0014896 -0.0028666 0.0092782 -0.0033854 -0.0088898 0.175 0.098639 0.035833 0.12988 0.12391 0.036499 0.06697 0.035972 -0.0014724 0.01802 -0.013249 0.045499 0.004053
0.57422 0.0061075 0.0087425 0.008953 0.0066282 0 0.011789 0.004853 0.0020927 -0.0010669 0.0011705 -0.014692 -0.48111 -0.00022131 -0.0074479 2.2764e-06 0.0027569 -0.0023773 -0.0023687 -0.0039341 -0.010362 -0.0035823 0 0.010022 0 -0.00058094 -0.00092669 -0.001015 -0.00070639 -0.075 -0.0026515 0.0078423 0.012142 -0.0015333 0.0022436 -0.0030036 0.005475 -0.0077799 -0.01478 0.18261 0.084232 0.033033 0.12341 0.1193 0.029776 0.066628 0.027191 -0.0031392 0.014321 -0.0084337 0.043193 0.0049291
0.57813 0.0058288 0.0083014 0.0075828 0.0074773 0 0.015223 0.003933 0.0015738 -0.0013919 0.001066 -0.014972 -0.40675 6.6005e-05 -0.0056358 -0.002569 0.00019609 -0.0012535 -0.0026599 -0.0042926 -0.011662 -0.0030037 0 0.006563 0 -0.00031582 -0.0010847 -0.00094827 -0.00067793 -0.054165 -0.0064175 0.013298 0.015438 -0.00057107 0.0024381 -0.0030885 0.0011496 -0.0098721 -0.017124 0.19022 0.069825 0.030233 0.11695 0.11468 0.023053 0.066287 0.01841 -0.004806 0.010621 -0.0036189 0.040887 0.0062651
0.58203 0.0062794 0.0077281 0.006629 0.0059103 0 0.011354 0.0037152 0.0017733 -0.00064058 0.0021421 -0.0098643 -0.35259 -0.00048416 -0.0044966 -0.0055842 -0.0042026 0.00090589 -0.0027935 -0.0035845 -0.013936 -0.0058257 0 0.0035161 0 -0.00014866 -0.0011912 -0.00080674 -0.00098213 -0.060857 -0.0081131 0.014171 0.011045 0.0019718 0.0030201 -0.0023784 -0.0027604 -0.0073701 -0.013519 0.19998 0.054561 0.030047 0.10758 0.10197 0.010785 0.060299 0.0061448 -0.0073603 0.0010109 -0.0060655 0.033522 0.0077021
0.58594 0.0071832 0.0074514 0.0063399 0.003409 0 0.0028845 0.0054359 0.0035041 0.00050047 0.0039805 -0.0026801 -0.32309 -0.0021926 -0.0049242 -0.0085016 -0.0068462 0.0027156 -0.0023715 -0.0016906 -0.015616 -0.0088814 0 0.0013887 0 -7.205e-05 -0.0011702 -0.00067508 -0.0014202 -0.10571 -0.0081878 0.010125 0.0029381 0.005573 0.0052949 0.00049661 -0.0061111 -0.00085966 -0.0049169 0.20978 0.039278 0.029914 0.098146 0.089104 -0.0015959 0.054196 -0.006191 -0.0099325 -0.0087193 -0.0086592 0.026054 0.0065401
0.58984 0.0082346 0.0076225 0.0065322 0.0023689 0 -0.0035129 0.0085959 0.0062568 0.0017646 0.0057352 0.0031815 -0.30008 -0.0045275 -0.0055794 -0.010109 -0.0055143 0.0029547 -0.0020892 -3.6181e-05 -0.01559 -0.0084982 0 -0.0021659 0 -0.00014255 -0.00093764 -0.00053844 -0.0015126 -0.18694 -0.0072332 0.0047347 -0.0021445 0.009737 0.0095385 0.0058229 -0.0083827 0.0067052 0.0047108 0.21996 0.025019 0.029902 0.088639 0.074806 -0.014917 0.046663 -0.017724 -0.012471 -0.019452 -0.013604 0.018018 0.00044501
0.59375 0.0090917 0.0080058 0.0068112 0.0042179 0 -0.0026725 0.01142 0.0084967 0.0036267 0.007146 0.0067251 -0.26537 -0.0062255 -0.0042437 -0.009248 -0.0014621 0.0016689 -0.00303 -0.00038997 -0.014191 -0.0044899 0 -0.0094582 0 -0.00045693 -0.00050125 -0.00046513 -0.00094414 -0.28951 -0.0051511 0.0026289 -0.00037708 0.013626 0.014423 0.011747 -0.0080598 0.012216 0.011088 0.23064 0.012173 0.030058 0.079027 0.058532 -0.029539 0.037152 -0.028147 -0.014964 -0.031572 -0.0218 0.0091983 -0.0097646
0.59766 0.0094372 0.0083083 0.0069251 0.0083984 0 0.0048869 0.012596 0.0092996 0.0065955 0.0088181 0.009322 -0.21924 -0.0060994 -0.00047241 -0.0060742 0.0016983 -7.7343e-06 -0.0053286 -0.0028286 -0.012641 -0.00037265 0 -0.019714 0 -0.0009922 2.3088e-05 -0.00062092 6.7103e-05 -0.39333 -0.0012599 0.0056087 0.0066634 0.016099 0.017777 0.015372 -0.0039725 0.014394 0.012803 0.24133 -0.00067318 0.030215 0.069415 0.042258 -0.04416 0.02764 -0.03857 -0.017457 -0.043692 -0.029996 0.00037812 -0.020209
0.60156 0.0091579 0.0084612 0.0068998 0.01261 0 0.013531 0.012377 0.0093723 0.010298 0.011255 0.01279 -0.17732 -0.0039972 0.0035168 -0.0023304 0.0014914 -0.00089654 -0.0076608 -0.0053176 -0.011553 0.00047064 0 -0.029099 0 -0.0014916 0.00049705 -0.0010345 0.00090385 -0.48165 0.0047452 0.010976 0.014013 0.016476 0.018124 0.015336 0.0028888 0.014201 0.012288 0.25071 -0.010093 0.027906 0.062823 0.02848 -0.057085 0.019667 -0.042968 -0.018799 -0.052978 -0.039284 -0.0065805 -0.027139
0.60547 0.0084608 0.008491 0.0069082 0.014148 0 0.01716 0.011973 0.010204 0.013501 0.01379 0.01766 -0.15146 -0.0010723 0.0048871 8.5965e-06 -0.00097634 -0.00063772 -0.0082449 -0.0056192 -0.01022 -0.0015269 0 -0.033974 0 -0.0015785 0.000832 -0.0014244 0.001104 -0.54461 0.012037 0.013716 0.017268 0.015232 0.015783 0.013331 0.0096404 0.013803 0.01357 0.25987 -0.018952 0.025194 0.056726 0.015111 -0.069733 0.011945 -0.04638 -0.019951 -0.061801 -0.048751 -0.013234 -0.030141
0.60938 0.0077201 0.0082088 0.0070745 0.011771 0 0.013873 0.012069 0.012269 0.015151 0.014888 0.022923 -0.13519 0.00097237 0.00297 0.00046894 -0.0022608 0.00017881 -0.0064798 -0.0035265 -0.0076279 -0.0026787 0 -0.034261 0 -0.001073 0.00096831 -0.0013948 0.00078172 -0.57925 0.018952 0.010871 0.015174 0.013648 0.012597 0.012767 0.014052 0.015043 0.018569 0.26781 -0.026845 0.021105 0.052455 0.0039233 -0.08089 0.006273 -0.047205 -0.020478 -0.068206 -0.05736 -0.018899 -0.032016
0.61328 0.0071313 0.0072426 0.0073682 0.0069569 0 0.006924 0.012189 0.01431 0.015337 0.013724 0.0269 -0.10808 0.0010786 -0.00025184 0.00030012 -0.00040254 0.00044118 -0.0035708 -0.00095171 -0.0041162 -0.0002762 0 -0.033537 0 -0.00024148 0.0008351 -0.00086384 0.00046321 -0.58803 0.023995 0.0043041 0.0096517 0.012551 0.010475 0.015538 0.016611 0.018288 0.025203 0.27288 -0.032475 0.013783 0.052468 -0.0021462 -0.08855 0.0054075 -0.041958 -0.019534 -0.068942 -0.063956 -0.022243 -0.035332
0.61719 0.006518 0.0055025 0.0075921 0.0032852 0 0.0016384 0.011471 0.014502 0.015073 0.01125 0.0282 -0.054573 -0.00052923 -0.0023513 0.00086464 0.0027154 -0.0008393 -0.0014063 0.00022179 -0.0017299 0.0041976 0 -0.035512 0 0.00031739 0.00040932 -0.0002384 0.00049796 -0.57549 0.02647 -0.00077489 0.004161 0.011477 0.0099098 0.019948 0.019582 0.022067 0.029065 0.27795 -0.038104 0.0064611 0.052482 -0.0082156 -0.096211 0.0045421 -0.036711 -0.018591 -0.069678 -0.070551 -0.025586 -0.039289
0.62109 0.0055304 0.0035358 0.0074383 0.0037864 0 0.0012722 0.0097786 0.012221 0.015112 0.0093352 0.026247 0.020552 -0.0027092 -0.0026981 0.0019895 0.0032418 -0.0038231 -0.00071231 9.2774e-05 -0.0025297 0.0065139 0 -0.04006 0 0.00015067 -0.00015924 -5.9313e-05 0.00068058 -0.54265 0.026236 -0.00033973 0.0016942 0.0092418 0.0097247 0.021914 0.023917 0.02375 0.027191 0.27874 -0.043079 -0.0034872 0.056949 -0.0086205 -0.099759 0.010159 -0.027141 -0.016262 -0.063568 -0.073796 -0.027691 -0.040312
0.625 0.0040608 0.0022141 0.0066502 0.0081287 0 0.0050909 0.0077867 0.0085703 0.015034 0.0087514 0.021485 0.094207 -0.0042829 -0.0022688 0.0022294 -0.00028224 -0.0073336 -0.00035997 0.0003237 -0.006413 0.0043172 0 -0.042603 0 -0.00058864 -0.0005458 -0.00043545 0.00050787 -0.48342 0.023205 0.0048942 0.0031341 0.0053943 0.0082604 0.01847 0.027493 0.021208 0.020506 0.27803 -0.047821 -0.014366 0.062994 -0.0070188 -0.10185 0.018072 -0.01604 -0.013442 -0.055032 -0.075854 -0.029358 -0.035848
0.62891 0.0024266 0.0019362 0.0052428 0.012311 0 0.0095826 0.0060575 0.0052455 0.013571 0.0082748 0.015289 0.14299 -0.0046087 -0.0016732 0.00081845 -0.0048044 -0.0091111 0.0013685 0.0019148 -0.010759 -0.00013988 0 -0.037693 0 -0.0011656 -0.00047587 -0.00088544 -0.0001957 -0.38866 0.017499 0.010113 0.0065872 0.00094564 0.0049147 0.01038 0.02676 0.014566 0.012801 0.27625 -0.052832 -0.025268 0.069597 -0.0046505 -0.10325 0.027103 -0.0048966 -0.010492 -0.045431 -0.077356 -0.031265 -0.027226
0.63281 0.0010963 0.0021656 0.0035575 0.011711 0 0.011212 0.004364 0.0030768 0.0098455 0.0060611 0.0093514 0.16221 -0.0035518 -0.00020634 -0.00099657 -0.0055323 -0.0071585 0.0047557 0.003799 -0.012505 -0.0022221 0 -0.023849 0 -0.000852 -4.6382e-06 -0.00081661 -0.00097597 -0.25696 0.010088 0.010608 0.008409 -0.0024679 0.00066007 0.0015274 0.020125 0.0065844 0.007398 0.26956 -0.059083 -0.036275 0.07878 0.0012587 -0.10146 0.041292 0.0064372 -0.0069382 -0.030911 -0.076286 -0.034284 -0.018317
0.63672 0.00022641 0.0018689 0.0019686 0.0051257 0 0.008524 0.0021339 0.0016828 0.0042839 0.0018549 0.004584 0.17021 -0.00125 0.0027423 -0.001024 -0.00097294 -0.0014685 0.0079843 0.003917 -0.010763 0.00024072 0 -0.0053507 0 0.00039125 0.00046412 -0.00017173 -0.0011341 -0.10213 0.0028121 0.0056703 0.0058143 -0.004083 -0.0028716 -0.004229 0.0094833 0.00084366 0.0046497 0.26288 -0.065333 -0.047283 0.087962 0.0071679 -0.099671 0.055482 0.017771 -0.0033845 -0.016392 -0.075217 -0.037304 -0.011345
0.64063 -0.00049386 0.0004683 0.00044342 -0.0039489 0 0.0025743 -0.00057851 0.00026889 -0.0016218 -0.0025041 0.00038966 0.19439 0.0018797 0.0058678 0.0013637 0.0051532 0.0054165 0.0086865 0.0015679 -0.0074452 0.0047265 0 0.010716 0 0.0017799 0.00051275 0.00046061 -0.00042038 0.052066 -0.0028063 -0.0012334 -0.0006905 -0.0045467 -0.0047986 -0.0058594 -0.0015296 -0.0011286 0.0023467 0.2532 -0.073175 -0.056053 0.096451 0.012776 -0.097128 0.069984 0.026003 -0.00034621 -0.0020291 -0.074206 -0.042592 -0.0044948
0.64453 -0.0015088 -0.0016468 -0.001519 -0.010187 0 -0.0040104 -0.0028982 -0.0015506 -0.0063813 -0.0049732 -0.0047746 0.24991 0.0049986 0.006524 0.0041142 0.0074596 0.0099258 0.0062832 -0.0016296 -0.0053414 0.0068199 0 0.019751 0 0.0023125 0.00010289 0.00043903 0.00069084 0.18715 -0.0069145 -0.0058176 -0.0073844 -0.0049982 -0.0055634 -0.0053755 -0.010434 -0.001251 -0.0018055 0.24168 -0.082002 -0.063439 0.10451 0.018198 -0.094119 0.084679 0.032313 0.0023728 0.012237 -0.073232 -0.049284 0.0058006
0.64844 -0.0029163 -0.0035392 -0.0043031 -0.010904 0 -0.0085384 -0.0040643 -0.00371 -0.0094082 -0.005518 -0.01173 0.32837 0.0070279 0.0036011 0.0043078 0.0043595 0.01008 0.002733 -0.003252 -0.0056391 0.0049556 0 0.022745 0 0.0016153 -0.00037983 -0.00023123 0.0014352 0.30039 -0.011171 -0.0065121 -0.010335 -0.0058491 -0.006253 -0.0056933 -0.01692 -0.0032106 -0.0081711 0.22998 -0.090938 -0.070523 0.11231 0.023394 -0.091157 0.099052 0.038215 0.0049672 0.02614 -0.072429 -0.056198 0.020196
0.65234 -0.004345 -0.0045789 -0.0074262 -0.0079476 0 -0.0096462 -0.0044044 -0.0060999 -0.0111 -0.0060899 -0.019299 0.40556 0.0072658 -0.00059982 0.0012063 -0.0003737 0.0069177 0.0008071 -0.0023845 -0.0073134 0.001927 0 0.024653 0 0.00026015 -0.0004998 -0.00084829 0.0014471 0.39899 -0.016811 -0.0050755 -0.0087991 -0.0066421 -0.0074784 -0.008266 -0.021456 -0.0089802 -0.015221 0.21539 -0.10168 -0.072634 0.11582 0.024873 -0.088994 0.10809 0.037378 0.0055037 0.034069 -0.074434 -0.066756 0.034564
0.65625 -0.005314 -0.0048489 -0.0095175 -0.0054218 0 -0.0079837 -0.005118 -0.0086473 -0.012253 -0.0083174 -0.024833 0.46189 0.0059264 -0.0021804 -0.0027201 -0.0017177 0.0033365 0.0015333 -0.00024472 -0.0087227 0.0015655 0 0.029648 0 -0.00073991 -0.00018762 -0.00071186 0.0010006 0.48384 -0.022826 -0.0042692 -0.0057121 -0.0069688 -0.0089265 -0.01233 -0.023721 -0.016781 -0.021005 0.2008 -0.11243 -0.074746 0.11933 0.026351 -0.08683 0.11713 0.036541 0.0060403 0.041998 -0.07644 -0.077315 0.043268
0.66016 -0.0057055 -0.0048255 -0.0093491 -0.0057509 0 -0.0057268 -0.0070207 -0.01098 -0.0134 -0.011522 -0.026299 0.49795 0.0040138 0.0003448 -0.0040492 0.0012069 0.0014297 0.0033839 0.0013894 -0.0094362 0.0043203 0 0.037566 0 -0.00078911 0.00023499 0.0001317 0.00060808 0.54124 -0.026384 -0.0052493 -0.004691 -0.0071447 -0.0098638 -0.015905 -0.022829 -0.022566 -0.024378 0.18553 -0.12331 -0.075068 0.12015 0.025595 -0.085374 0.12158 0.033019 0.0051668 0.045307 -0.080374 -0.088896 0.044354
0.66406 -0.0058849 -0.0048751 -0.0071024 -0.0079803 0 -0.0050552 -0.0096554 -0.012342 -0.014495 -0.013375 -0.024013 0.53161 0.0025834 0.0042473 -0.0017026 0.0043428 0.00092426 0.0040324 0.0020327 -0.010272 0.0066678 0 0.044508 0 -0.00013041 0.00043329 0.0008876 0.00046939 0.55402 -0.025388 -0.0070925 -0.0065444 -0.0077455 -0.0098987 -0.017357 -0.01875 -0.023669 -0.025149 0.16958 -0.13432 -0.073576 0.11823 0.022574 -0.084635 0.12136 0.026777 0.0028647 0.043937 -0.086263 -0.10151 0.041188
0.66797 -0.006385 -0.0051699 -0.0045631 -0.00958 0 -0.0066244 -0.011785 -0.012182 -0.014986 -0.012511 -0.020301 0.57952 0.0020754 0.0053117 0.0021322 0.0033751 0.00019028 0.0028132 0.0025731 -0.011701 0.0050461 0 0.046635 0 0.00051403 0.00041081 0.00079668 0.00037344 0.52149 -0.020576 -0.0083848 -0.008876 -0.0086545 -0.0092287 -0.016328 -0.012837 -0.02104 -0.023671 0.15364 -0.14533 -0.072085 0.1163 0.019554 -0.083896 0.12114 0.020536 0.00056263 0.042567 -0.092152 -0.11413 0.038781
0.67188 -0.0074851 -0.0059389 -0.0038213 -0.0093689 0 -0.0092897 -0.012689 -0.010869 -0.014182 -0.010135 -0.017364 0.64056 0.0022752 0.0023498 0.0043525 -0.0013093 -0.0014337 0.0012652 0.0037141 -0.012664 5.9663e-06 0 0.043379 0 0.00066954 0.00044275 -7.2526e-05 9.672e-05 0.46636 -0.014838 -0.0088464 -0.0090848 -0.0089906 -0.0083251 -0.013678 -0.0067325 -0.017907 -0.020617 0.13774 -0.15531 -0.071119 0.11099 0.014142 -0.083817 0.11261 0.01303 -0.0042634 0.033786 -0.1005 -0.12644 0.038768
0.67578 -0.0090546 -0.0074789 -0.0055474 -0.0084302 0 -0.011339 -0.012785 -0.0096154 -0.01177 -0.0087682 -0.015392 0.69699 0.0027506 -0.0014892 0.0040026 -0.0049366 -0.0026363 0.0012065 0.004798 -0.011381 -0.0040121 0 0.037258 0 0.00048138 0.00068524 -0.00083793 -0.00022631 0.41892 -0.010367 -0.0093784 -0.007416 -0.0082037 -0.0075934 -0.010781 -0.0011731 -0.016368 -0.016874 0.12185 -0.16522 -0.070189 0.10544 0.0085676 -0.083783 0.10351 0.0054386 -0.0092613 0.0245 -0.10901 -0.13874 0.038376
0.67969 -0.010717 -0.0097282 -0.0084624 -0.0084837 0 -0.012063 -0.01294 -0.0094806 -0.0082223 -0.0095742 -0.01274 0.73236 0.0031895 -0.0022003 0.0028567 -0.0036499 -0.001588 0.0025171 0.0044776 -0.0073678 -0.0031435 0 0.031043 0 0.00043089 0.00093342 -0.00063885 -0.0002222 0.39317 -0.0067444 -0.010834 -0.0067109 -0.0070482 -0.0073525 -0.008705 0.0036659 -0.015485 -0.013118 0.10646 -0.17462 -0.071046 0.09971 0.0030162 -0.083615 0.092426 -0.0012868 -0.015005 0.013979 -0.11768 -0.1504 0.034262
0.68359 -0.012109 -0.011945 -0.010535 -0.0099339 0 -0.012141 -0.013376 -0.010395 -0.0047509 -0.011277 -0.0079229 0.74859 0.0033815 0.00062076 0.0031385 0.0010945 0.0017762 0.0031836 0.0024369 -0.0024297 0.0018863 0 0.025533 0 0.00076815 0.00083432 0.00051928 0.00025178 0.37926 -0.0021319 -0.013018 -0.0091665 -0.0070878 -0.0078967 -0.0077082 0.0068725 -0.012753 -0.0092415 0.091902 -0.18319 -0.074872 0.093678 -0.0024966 -0.083224 0.078058 -0.0065739 -0.021988 0.0014077 -0.12661 -0.16103 0.026737
0.6875 -0.013008 -0.013102 -0.010761 -0.011713 0 -0.012544 -0.013488 -0.011232 -0.0026907 -0.01183 -0.0014687 0.76482 0.0031449 0.0033703 0.0050579 0.0040037 0.005261 0.0016621 6.6067e-05 0.00060891 0.0063963 0 0.02008 0 0.0012656 0.00032531 0.0017385 0.0008541 0.3596 0.0037275 -0.014839 -0.013695 -0.0090618 -0.0092794 -0.0072989 0.0066738 -0.0072087 -0.0045181 0.077341 -0.19176 -0.078699 0.087646 -0.0080093 -0.082832 0.06369 -0.011861 -0.028971 -0.011164 -0.13553 -0.17166 0.019629
0.69141 -0.013332 -0.012779 -0.0098481 -0.012644 0 -0.013229 -0.012706 -0.010872 -0.0026808 -0.010768 0.0041319 0.79894 0.0025161 0.0025686 0.0067999 0.0017519 0.006372 -0.0010711 -0.00083586 0.0002517 0.0062953 0 0.014793 0 0.0014931 -0.00021902 0.0020429 0.0010489 0.33067 0.0081955 -0.01519 -0.01677 -0.011907 -0.010959 -0.0068233 0.0022387 -0.00081641 0.00116 0.06495 -0.1999 -0.08772 0.0832 -0.012323 -0.081771 0.048781 -0.014344 -0.036838 -0.022176 -0.14354 -0.18123 0.016137
0.69531 -0.013097 -0.011605 -0.0092752 -0.012437 0 -0.013101 -0.011248 -0.0092038 -0.0043029 -0.0094903 0.0062691 0.85012 0.0019666 -0.0011751 0.0066761 -0.0032992 0.0046903 -0.0022499 9.8095e-06 -0.0025695 0.0018155 0 0.01146 0 0.0012567 -0.00034245 0.0012453 0.00064037 0.30703 0.0078726 -0.013622 -0.015842 -0.01364 -0.011861 -0.0061106 -0.0046038 0.0032357 0.0061086 0.053051 -0.20794 -0.097918 0.079113 -0.016366 -0.080559 0.033749 -0.016192 -0.044904 -0.032836 -0.15134 -0.19057 0.015581
0.69922 -0.012397 -0.010644 -0.0098237 -0.011364 0 -0.011329 -0.0098295 -0.0071418 -0.0064807 -0.0092579 0.0041631 0.90002 0.0021348 -0.0039233 0.0047983 -0.0056233 0.0021335 -0.00028175 0.00093517 -0.0056045 -0.003172 0 0.011861 0 0.00073149 -4.8234e-06 5.8215e-05 -3.5747e-05 0.3044 0.0020951 -0.010461 -0.011734 -0.013233 -0.011076 -0.0055912 -0.010255 0.0033984 0.0074012 0.042142 -0.21605 -0.1092 0.075595 -0.02016 -0.079241 0.019366 -0.017591 -0.053043 -0.042223 -0.15886 -0.19993 0.01484
0.70313 -0.011378 -0.010298 -0.011034 -0.0095727 0 -0.0085392 -0.0087412 -0.0058017 -0.0082656 -0.0095041 -0.00069322 0.93164 0.0030911 -0.0030358 0.0024725 -0.0025846 0.00088163 0.0032236 -3.8823e-05 -0.007284 -0.0051247 0 0.015389 0 0.00021448 0.00032971 -0.00060053 -0.0004673 0.3222 -0.0059865 -0.0067151 -0.0077203 -0.011456 -0.0086887 -0.0057703 -0.01254 0.00081696 0.0032863 0.034129 -0.2244 -0.12365 0.073738 -0.023229 -0.077614 0.0068751 -0.017682 -0.061394 -0.047891 -0.16559 -0.20937 0.012705
0.70703 -0.010177 -0.0099312 -0.011929 -0.0072744 0 -0.0065362 -0.0075437 -0.0057118 -0.0093286 -0.0086191 -0.0057735 0.94664 0.0039332 -0.00029796 0.00036719 0.0025882 0.0012502 0.0047569 -0.0031431 -0.0075765 -0.0037853 0 0.018969 0 -0.00016107 0.00014301 -0.00040069 -0.0004644 0.34535 -0.012063 -0.00392 -0.0065086 -0.009802 -0.0058922 -0.0066331 -0.012863 -0.0022313 -0.0046225 0.026115 -0.23274 -0.13809 0.071881 -0.026297 -0.075987 -0.0056153 -0.017772 -0.069745 -0.053558 -0.17231 -0.2188 0.011865
0.71094 -0.0088806 -0.0086872 -0.012009 -0.005447 0 -0.0066931 -0.0058415 -0.006677 -0.0098732 -0.006288 -0.0092741 0.96339 0.0034355 0.00015644 -0.0020777 0.0041422 0.0017496 0.0024173 -0.006474 -0.007171 -0.0014306 0 0.019866 0 -0.00042719 -0.00060172 0.00024371 -0.00025504 0.36211 -0.014378 -0.0036016 -0.0082109 -0.0088102 -0.0042124 -0.0076896 -0.014602 -0.0045736 -0.011859 0.02118 -0.24115 -0.15212 0.070299 -0.029797 -0.074601 -0.015903 -0.01871 -0.077865 -0.055941 -0.17914 -0.22892 0.015916
0.71484 -0.0075514 -0.0065919 -0.01146 -0.0055641 0 -0.0085931 -0.0041716 -0.0081271 -0.01028 -0.0043963 -0.011043 0.99772 0.0013567 -0.003167 -0.0052302 -0.0001757 0.0010745 -0.0020114 -0.0076672 -0.0063275 8.1062e-05 0 0.018581 0 -0.00056677 -0.0013961 0.00070865 -0.00011309 0.37589 -0.014717 -0.0061937 -0.010847 -0.0077444 -0.0044729 -0.0086456 -0.019069 -0.0067329 -0.014442 0.017597 -0.24959 -0.16597 0.068838 -0.033486 -0.073322 -0.025221 -0.020021 -0.085884 -0.05688 -0.18602 -0.23935 0.024674
0.71875 -0.0062716 -0.0046893 -0.010586 -0.0080038 0 -0.01027 -0.0037701 -0.0094504 -0.010906 -0.0051057 -0.012182 1.046 -0.00095763 -0.0069861 -0.0077435 -0.0068242 -0.0003165 -0.0047004 -0.0059925 -0.0048403 0.00091358 0 0.018539 0 -0.00041866 -0.0016584 0.00077658 6.289e-06 0.39675 -0.015844 -0.010165 -0.01222 -0.0059259 -0.0063472 -0.0098708 -0.023384 -0.009651 -0.012223 0.014514 -0.25783 -0.17908 0.067085 -0.037406 -0.072129 -0.034307 -0.021771 -0.093788 -0.057567 -0.19307 -0.24981 0.033316
0.72266 -0.005135 -0.0040145 -0.0093481 -0.010887 0 -0.0098618 -0.005289 -0.010133 -0.012014 -0.008172 -0.013823 1.088 -0.0015754 -0.0065944 -0.0071883 -0.010133 -0.00076219 -0.0035296 -0.0029223 -0.0029506 0.0020488 0 0.022516 0 0.00012917 -0.0012535 0.0007264 0.00037478 0.42311 -0.018299 -0.012551 -0.011188 -0.004011 -0.0087125 -0.011941 -0.022907 -0.013286 -0.0090481 0.014649 -0.26479 -0.18736 0.063446 -0.042826 -0.071492 -0.041887 -0.026363 -0.10095 -0.056631 -0.20117 -0.26047 0.036727
0.72656 -0.0042095 -0.0045569 -0.0076045 -0.011242 0 -0.0072027 -0.0078737 -0.0098912 -0.013544 -0.010747 -0.01604 1.1067 0.00017073 -0.0011189 -0.002562 -0.0078064 0.00067618 -8.517e-05 -0.00077086 -0.0017625 0.0032738 0 0.029377 0 0.00087947 -0.00054983 0.00089045 0.0010515 0.43677 -0.019909 -0.011064 -0.0077914 -0.0035222 -0.010349 -0.014595 -0.015998 -0.016551 -0.0093351 0.014785 -0.27175 -0.19565 0.059807 -0.048246 -0.070855 -0.049468 -0.030955 -0.1081 -0.055695 -0.20927 -0.27113 0.034473
0.73047 -0.0035577 -0.0053835 -0.0056314 -0.0079026 0 -0.004017 -0.0097423 -0.0088674 -0.014739 -0.010204 -0.01766 1.105 0.0028268 0.0051598 0.0040722 -0.0025438 0.0031819 0.002121 -0.00075717 -0.0023531 0.0031087 0 0.034645 0 0.0013549 -8.9153e-06 0.0012189 0.0016434 0.4189 -0.018202 -0.006224 -0.0031047 -0.0050457 -0.010485 -0.016309 -0.0061184 -0.018266 -0.014097 0.015902 -0.2766 -0.19933 0.054048 -0.054363 -0.070234 -0.057119 -0.037262 -0.11445 -0.055613 -0.21785 -0.28056 0.030879
0.73438 -0.003325 -0.0057469 -0.0041312 -0.0031525 0 -0.0026207 -0.0097648 -0.007631 -0.014218 -0.0069759 -0.017092 1.1034 0.0039739 0.0069635 0.0089281 0.0013582 0.0051319 0.0012267 -0.002169 -0.0045121 0.00079892 0 0.03456 0 0.0011721 0.00022237 0.0013302 0.0016103 0.36961 -0.01287 -0.0014024 0.00078968 -0.0072154 -0.0090843 -0.015264 0.0010913 -0.017809 -0.019971 0.01775 -0.2799 -0.19958 0.046713 -0.061 -0.069625 -0.064823 -0.044843 -0.1202 -0.056165 -0.22679 -0.28909 0.030046
0.73828 -0.0037559 -0.0058648 -0.0036019 -0.00095819 0 -0.004185 -0.008411 -0.0067934 -0.010901 -0.0041617 -0.013572 1.1201 0.0023791 0.0031811 0.0097245 0.0022472 0.0057692 -0.001409 -0.00316 -0.0067209 -0.0022133 0 0.02952 0 0.00041157 0.00031026 0.00096268 0.00083289 0.30863 -0.005785 -0.00028272 0.0014502 -0.007865 -0.0069368 -0.011028 0.0028765 -0.014994 -0.022029 0.019587 -0.28313 -0.19974 0.039337 -0.067625 -0.069001 -0.072538 -0.052432 -0.12592 -0.05676 -0.23571 -0.29755 0.031341
0.74219 -0.0050129 -0.006475 -0.003824 -0.0032013 0 -0.0078205 -0.0071357 -0.0065095 -0.0052941 -0.0042287 -0.0078718 1.1559 -0.00096449 -0.0024251 0.0075085 0.0017148 0.0056015 -0.0031167 -0.0023315 -0.0076336 -0.003416 0 0.023358 0 -0.00041319 0.00040105 0.00030407 -0.00018164 0.25647 0.00093957 -0.0037426 -0.0021513 -0.0062889 -0.0054092 -0.0053334 0.0014217 -0.009936 -0.01777 0.020601 -0.28145 -0.19315 0.028885 -0.07348 -0.067241 -0.081071 -0.060556 -0.12973 -0.060603 -0.24343 -0.30133 0.030384
0.74609 -0.0069094 -0.0077486 -0.0041439 -0.0077226 0 -0.011094 -0.0069576 -0.0063845 0.00017467 -0.0064359 -0.0018779 1.196 -0.0039036 -0.0054316 0.0051822 0.0016391 0.005201 -0.0029538 0.00020328 -0.0074754 -0.0019161 0 0.019227 0 -0.00079244 0.00038855 -0.00018015 -0.00072885 0.21775 0.0063347 -0.0089673 -0.0080258 -0.0041736 -0.0056574 -0.0010294 0.00095372 -0.0035123 -0.0088844 0.021615 -0.27977 -0.18655 0.018433 -0.079334 -0.065482 -0.089604 -0.06868 -0.13355 -0.064447 -0.25114 -0.30511 0.024412
0.75 -0.0088561 -0.0089157 -0.0042683 -0.010347 0 -0.011661 -0.0077293 -0.005914 0.002535 -0.0078366 0.0026417 1.2273 -0.005115 -0.0050757 0.004367 0.0016504 0.0040962 -0.0024093 0.0029794 -0.0076754 0.00038216 0 0.016525 0 -0.0006517 5.8205e-05 -0.00023763 -0.0005663 0.18533 0.01009 -0.011751 -0.011893 -0.0040647 -0.0076423 2.418e-05 0.0031133 0.0022606 0.00031262 0.021399 -0.27615 -0.17865 0.0076232 -0.08387 -0.062833 -0.098075 -0.075697 -0.13638 -0.069511 -0.2571 -0.30626 0.01591
0.75391 -0.010178 -0.0090898 -0.0046076 -0.0089187 0 -0.0089818 -0.0086328 -0.0049856 0.00053645 -0.0066733 0.0050608 1.2513 -0.0049559 -0.0041402 0.0039973 -3.6204e-05 0.0013425 -0.0031289 0.004316 -0.0089972 0.00065055 0 0.012184 0 -0.0003608 -0.00057549 -9.6125e-05 -0.00012765 0.15784 0.011457 -0.010032 -0.01052 -0.0068271 -0.0098449 -0.0016946 0.0054188 0.005067 0.0060179 0.019698 -0.27019 -0.16916 -0.0036181 -0.086812 -0.059109 -0.10647 -0.081374 -0.13803 -0.07605 -0.26094 -0.30424 0.010348
0.75781 -0.010566 -0.0083045 -0.0056992 -0.0052488 0 -0.0048958 -0.0090342 -0.003916 -0.0041478 -0.0042856 0.0058684 1.2793 -0.004475 -0.0050613 0.0020506 -0.0037852 -0.0027787 -0.0045034 0.0035533 -0.010275 -0.0018265 0 0.0049611 0 -0.00032351 -0.0011569 -0.00019701 -6.3994e-05 0.1469 0.0094606 -0.0055365 -0.0049147 -0.010636 -0.010259 -0.0039058 0.0041591 0.0041508 0.0070487 0.017997 -0.26423 -0.15968 -0.014859 -0.089754 -0.055385 -0.11487 -0.087052 -0.13968 -0.082589 -0.26479 -0.30221 0.010504
0.76172 -0.010213 -0.0074834 -0.0073547 -0.0030871 0 -0.002445 -0.0086736 -0.0030782 -0.0080439 -0.0034078 0.005764 1.3168 -0.0039515 -0.0069984 -0.0016762 -0.007403 -0.0060938 -0.0041358 0.0015176 -0.0094065 -0.0047707 0 -0.002067 0 -0.0005634 -0.0012748 -0.00066976 -0.00057793 0.16306 0.0043589 -0.002158 1.1571e-05 -0.012478 -0.0080404 -0.0044044 -0.0015792 0.001324 0.0047603 0.013612 -0.25698 -0.1516 -0.024446 -0.089546 -0.050276 -0.12152 -0.089127 -0.13974 -0.089523 -0.26392 -0.2964 0.01374
0.76563 -0.0094869 -0.0073356 -0.008581 -0.0043898 0 -0.0035905 -0.0072884 -0.0026379 -0.0085476 -0.0049093 0.0048634 1.3533 -0.0027617 -0.0070966 -0.0049438 -0.0081907 -0.0061078 -0.00082729 -0.00010878 -0.0057891 -0.005246 0 -0.0038111 0 -0.00071363 -0.00087211 -0.0011281 -0.0012251 0.1975 -0.0017313 -0.0025918 -0.0004178 -0.010685 -0.004314 -0.0026851 -0.0089173 -0.00040179 0.0015111 0.0089025 -0.24958 -0.1437 -0.033833 -0.088958 -0.045 -0.12796 -0.090768 -0.1396 -0.096504 -0.26247 -0.29014 0.015257
0.76953 -0.0084809 -0.007482 -0.0084731 -0.007693 0 -0.0075291 -0.0046016 -0.0026695 -0.0059022 -0.0067915 0.0027843 1.3709 -0.00068954 -0.0041489 -0.005331 -0.0058111 -0.0024556 0.0033653 -6.1138e-05 -0.0016125 -0.0027889 0 0.0017791 0 -0.0004111 -0.00034906 -0.0010498 -0.0013718 0.2247 -0.0063602 -0.0062031 -0.0063466 -0.0061796 -0.0012644 -0.00015264 -0.013919 0.00034688 -0.00092807 0.0036263 -0.24296 -0.13725 -0.042136 -0.087763 -0.039794 -0.13337 -0.091354 -0.13925 -0.1029 -0.25963 -0.28374 0.013605
0.77344 -0.0069547 -0.0068807 -0.0071309 -0.0099057 0 -0.011116 -0.0010095 -0.0033197 -0.0028189 -0.0065876 -0.0006312 1.3631 0.0010386 -0.0002281 -0.002863 -0.0026694 0.0023769 0.0046604 0.001561 -0.0003274 -1.7785e-05 0 0.011135 0 0.00029922 -0.00022723 -0.0003752 -0.00083298 0.22728 -0.0090388 -0.0097732 -0.013065 -0.0015734 -0.00030138 0.00099586 -0.014948 0.0018169 -0.0021829 -0.002791 -0.23789 -0.13371 -0.048255 -0.085348 -0.034728 -0.13668 -0.089817 -0.13847 -0.1081 -0.25396 -0.27704 0.012235
0.77734 -0.0047538 -0.005079 -0.0055576 -0.00927 0 -0.011258 0.0019377 -0.0045936 -0.0021687 -0.0043347 -0.0048576 1.3447 0.00053458 0.0015635 -9.3272e-05 -0.0014475 0.0050538 0.0013832 0.0034415 -0.0035006 -7.0984e-05 0 0.01787 0 0.00094809 -0.00068013 0.00031664 -5.2464e-05 0.21593 -0.011589 -0.010214 -0.015067 0.00080013 -0.0010754 -0.00073996 -0.013367 0.00076582 -0.0031821 -0.0092082 -0.23283 -0.13017 -0.054373 -0.082932 -0.029662 -0.14 -0.08828 -0.13768 -0.11331 -0.2483 -0.27034 0.015388
0.78125 -0.0022258 -0.0028203 -0.0046095 -0.006475 0 -0.007375 0.0023199 -0.0059577 -0.0047716 -0.0026262 -0.0089761 1.3413 -0.0027062 0.00051631 0.00045217 -0.0026006 0.0042732 -0.0039378 0.004181 -0.0090671 -0.0035156 0 0.018429 0 0.0010378 -0.0013665 0.00029892 0.00032916 0.21917 -0.015799 -0.0068734 -0.010698 0.00024157 -0.0022335 -0.0052172 -0.011425 -0.0042022 -0.0053279 -0.015459 -0.23186 -0.13013 -0.05832 -0.081722 -0.026535 -0.14137 -0.086493 -0.13763 -0.11662 -0.24204 -0.2666 0.02304
0.78516 -0.00011506 -0.00128 -0.0041381 -0.0033633 0 -0.0018228 -0.00043597 -0.006436 -0.0089941 -0.0036542 -0.01227 1.3668 -0.0067018 -0.0010245 -0.0012967 -0.0043988 0.0017206 -0.0066558 0.0034456 -0.012807 -0.0078043 0 0.015051 0 0.00048827 -0.0017127 -0.00058633 7.1553e-05 0.25042 -0.0208 -0.0017727 -0.0032063 -0.0022592 -0.0029583 -0.010645 -0.0099919 -0.010967 -0.0092856 -0.02166 -0.2321 -0.13112 -0.061622 -0.080868 -0.023981 -0.14216 -0.084631 -0.13781 -0.11936 -0.23561 -0.26373 0.03059
0.78906 0.0010148 -0.00083171 -0.0032643 -0.0011771 0 0.0020441 -0.0046093 -0.0054165 -0.012149 -0.0066409 -0.014384 1.4101 -0.0082946 -0.0003941 -0.0031761 -0.0050267 0.00023145 -0.0043618 0.0021397 -0.011818 -0.009642 0 0.013175 0 -0.00027469 -0.0013802 -0.0016979 -0.00047895 0.28801 -0.023203 0.002046 0.0023427 -0.0048292 -0.0035728 -0.014468 -0.0083355 -0.015665 -0.014121 -0.027557 -0.23361 -0.13268 -0.064688 -0.081042 -0.022279 -0.1429 -0.083375 -0.13848 -0.12183 -0.2299 -0.26221 0.033515
0.79297 0.0012304 -0.0007913 -0.0014708 -0.00013658 0 0.0024498 -0.0072716 -0.0034083 -0.012308 -0.0085989 -0.015005 1.4448 -0.0058757 0.0024514 -0.0032477 -0.0041364 0.0010895 0.00085693 0.0015046 -0.006875 -0.0077859 0 0.015885 0 -0.00067496 -0.00051431 -0.0021197 -0.0007532 0.29176 -0.02014 0.0025901 0.0031201 -0.0057101 -0.0046714 -0.014761 -0.0055725 -0.01611 -0.017602 -0.032315 -0.23986 -0.13638 -0.066871 -0.085054 -0.023757 -0.14345 -0.084387 -0.14104 -0.12327 -0.22689 -0.26573 0.031621
0.79688 0.0010625 -0.00039689 0.00069756 -7.0056e-05 0 0.00024142 -0.0066495 -0.0017553 -0.009216 -0.0075273 -0.013716 1.4527 -0.00092917 0.005005 -0.0017543 -0.002391 0.0030907 0.0045369 0.0020224 -0.0016534 -0.0037118 0 0.020869 0 -0.00047923 0.00040886 -0.0014693 -0.00048934 0.24074 -0.012123 5.164e-05 8.6942e-05 -0.0041387 -0.0059865 -0.01141 -0.0017757 -0.013415 -0.017706 -0.037073 -0.24612 -0.14009 -0.069053 -0.089067 -0.025235 -0.144 -0.085398 -0.14361 -0.12472 -0.22388 -0.26925 0.028189
0.80078 0.00091238 0.00021475 0.0020912 -0.00070225 0 -0.0022013 -0.0035699 -0.0013611 -0.0040702 -0.0044129 -0.010446 1.4397 0.0031536 0.0049709 -0.00058748 -0.0001906 0.004031 0.0041463 0.0031113 0.0003254 2.0556e-05 0 0.022667 0 2.8732e-06 0.00096238 -0.00023143 6.454e-05 0.15236 -0.002729 -0.0034539 -0.0035293 -0.0008871 -0.0064561 -0.0062444 0.0023525 -0.010312 -0.014165 -0.041045 -0.25515 -0.1441 -0.071523 -0.097105 -0.029145 -0.14612 -0.089382 -0.14802 -0.12666 -0.22485 -0.27659 0.02536
0.80469 0.00069758 0.00025683 0.0020712 -0.0012698 0 -0.0029214 -0.00059163 -0.0017127 0.0012646 -0.0018759 -0.0059642 1.4294 0.0038992 0.0025214 -0.0010871 0.0024614 0.0028625 0.0012431 0.0037701 -0.0017068 0.0017559 0 0.017745 0 0.00019147 0.0010444 0.00069198 0.00041451 0.063178 0.0045262 -0.0052054 -0.0048147 0.001982 -0.0054379 -0.0018336 0.0063726 -0.0081714 -0.0085752 -0.044596 -0.26567 -0.14827 -0.074149 -0.1073 -0.034362 -0.14908 -0.094962 -0.15342 -0.12888 -0.22794 -0.28599 0.021452
0.80859 0.00012585 -0.00053421 0.0011112 -0.00056547 0 -0.0015375 0.00029681 -0.0013629 0.0050724 -0.0011764 -0.0015263 1.4405 0.0015933 -0.00025346 -0.002671 0.0048969 0.00040251 -0.0005116 0.0034479 -0.0056186 0.0013619 0 0.0074043 0 -0.00024548 0.00085384 0.00077199 0.0002632 -0.006798 0.0088213 -0.0035313 -0.0027448 0.0023911 -0.0035543 0.00029824 0.010175 -0.0058943 -0.0028651 -0.048161 -0.27628 -0.15237 -0.076843 -0.11792 -0.03972 -0.15238 -0.10088 -0.15899 -0.13129 -0.23155 -0.29561 0.013502
0.8125 -0.00073953 -0.0012821 0.00031956 0.0019123 0 0.00094662 -0.00078486 0.00053087 0.0064807 -0.0010484 0.0022432 1.4705 -0.0014095 -0.0017078 -0.0036325 0.0053838 -0.001748 0.00077299 0.0023703 -0.0083759 -0.00043722 0 -0.0038956 0 -0.0010745 0.00064357 0.00023889 -0.00026507 -0.067461 0.011642 0.0010538 0.0016668 -0.00010352 -0.0020471 0.00062124 0.013187 -0.0016102 0.0023693 -0.051869 -0.28784 -0.1557 -0.080228 -0.13272 -0.04651 -0.15908 -0.11023 -0.16627 -0.13567 -0.24031 -0.30748 0.0019707
0.81641 -0.0013008 -0.00076659 0.0004559 0.0048615 0 0.0030398 -0.0020788 0.0032876 0.0059206 0.00048062 0.0059781 1.4997 -0.0029746 -0.0020347 -0.0029856 0.0025573 -0.0026493 0.0034528 0.0012175 -0.0082592 -0.0027902 0 -0.012601 0 -0.001662 0.00049744 -0.00025166 -0.0007663 -0.13781 0.014261 0.0060058 0.0060623 -0.0036545 -0.0013235 0.00092357 0.014048 0.0049138 0.0078804 -0.055577 -0.2994 -0.15903 -0.083613 -0.14753 -0.053299 -0.16578 -0.11958 -0.17356 -0.14005 -0.24908 -0.31935 -0.0082781
0.82031 -0.00087415 0.0012259 0.0014421 0.0059056 0 0.0036286 -0.0018494 0.0054882 0.0049988 0.0036392 0.010657 1.5104 -0.0028041 -0.0024075 -0.0012764 -0.0026637 -0.0024338 0.0042963 0.00062761 -0.0056764 -0.0048489 0 -0.018345 0 -0.0014906 0.00031596 -0.00028279 -0.00089776 -0.21828 0.016131 0.0083822 0.0079591 -0.0052672 -0.00041333 0.0026602 0.01164 0.011752 0.01406 -0.060043 -0.30991 -0.16189 -0.086874 -0.16271 -0.059317 -0.17391 -0.12938 -0.18068 -0.14539 -0.25902 -0.33008 -0.012453
0.82422 0.00070327 0.0035908 0.002716 0.0040212 0 0.0026056 0.00048887 0.0066134 0.0055401 0.0067661 0.015851 1.5026 -0.0020769 -0.0032586 0.00030426 -0.0071149 -0.0017093 0.0019147 0.00091227 -0.0024242 -0.0057628 0 -0.022692 0 -0.00058651 -6.9183e-06 -5.1258e-06 -0.00063284 -0.2894 0.015817 0.007048 0.0063741 -0.0029873 0.0019646 0.005848 0.0066306 0.016508 0.01942 -0.065182 -0.31947 -0.16433 -0.090025 -0.17822 -0.064652 -0.18331 -0.13958 -0.18768 -0.15157 -0.27001 -0.3398 -0.011023
0.82813 0.0029491 0.0050527 0.0038843 0.0011704 0 0.0011733 0.0044925 0.0076285 0.0082427 0.0084742 0.019181 1.4921 -0.0018672 -0.0037844 0.0012272 -0.0078819 -0.00096096 -0.0018579 0.0019664 -0.00035942 -0.0051019 0 -0.026428 0 0.00050823 -0.00040171 0.00013868 -0.00026214 -0.33664 0.013029 0.0037805 0.0029747 0.0026742 0.0059243 0.0093856 0.0017016 0.018204 0.021197 -0.070321 -0.32903 -0.16677 -0.093175 -0.19374 -0.069986 -0.19271 -0.14979 -0.19467 -0.15775 -0.28099 -0.34952 -0.0096155
0.83203 0.0051903 0.0054799 0.0049659 0.00091028 0 0.0013698 0.0093057 0.0097521 0.011986 0.0093073 0.018159 1.4938 -0.0020937 -0.0030056 0.0018319 -0.0048961 -0.00052757 -0.0038533 0.0032419 -0.00043225 -0.0033652 0 -0.028587 0 0.0011812 -0.00061734 -6.2086e-05 -0.00017085 -0.36893 0.0091846 0.0021008 0.0013229 0.0092334 0.010205 0.012197 -0.00023587 0.017548 0.017867 -0.076806 -0.33518 -0.16892 -0.094861 -0.20566 -0.071636 -0.20188 -0.15744 -0.19904 -0.16369 -0.28959 -0.35367 -0.013242
0.83594 0.0070799 0.0058631 0.0061181 0.0048849 0 0.0045445 0.01384 0.012775 0.014516 0.010767 0.012961 1.5096 -0.0018836 -0.00088056 0.0024563 -0.00089978 -0.00074288 -0.0026327 0.0039137 -0.0023975 -0.0017439 0 -0.028026 0 0.0012119 -0.00041149 -0.00037661 -0.00055064 -0.40586 0.0059539 0.0044369 0.0040256 0.014065 0.0134 0.013897 0.0015396 0.015795 0.011142 -0.083333 -0.34121 -0.17106 -0.0965 -0.21747 -0.07317 -0.21104 -0.16502 -0.20333 -0.16963 -0.29811 -0.35763 -0.020907
0.83984 0.008661 0.0070242 0.00731 0.010746 0 0.0096846 0.01667 0.014925 0.01412 0.012924 0.0071997 1.5302 -0.00067726 0.0017957 0.0028168 0.0012346 -0.0016914 0.00031954 0.0034104 -0.0050655 -0.0010896 0 -0.025337 0 0.00085959 0.00022068 -0.00041668 -0.0012269 -0.44811 0.0037116 0.0098607 0.0099927 0.015938 0.015117 0.014468 0.0047896 0.013809 0.005289 -0.089746 -0.34594 -0.17321 -0.09744 -0.22658 -0.072968 -0.21883 -0.1706 -0.20592 -0.17444 -0.30424 -0.3589 -0.026526
0.84375 0.010034 0.0086025 0.0083327 0.013974 0 0.01341 0.016487 0.014571 0.010949 0.013722 0.0053303 1.5469 0.0011884 0.0042934 0.0024898 0.0010588 -0.0028227 0.002225 0.0020232 -0.0069113 -0.0011584 0 -0.022681 0 0.00055314 0.00098094 -6.5652e-05 -0.0017217 -0.46859 0.0018044 0.014501 0.014739 0.015209 0.015755 0.013708 0.0061207 0.012119 0.0040425 -0.095995 -0.34879 -0.17538 -0.09737 -0.23179 -0.070256 -0.22464 -0.17329 -0.20604 -0.17762 -0.30692 -0.35626 -0.025387
0.84766 0.0111 0.0095021 0.0090444 0.012104 0 0.012461 0.013236 0.011935 0.0069335 0.011181 0.0087258 1.5605 0.0028978 0.0063546 0.0017769 0.00045284 -0.0031764 0.0016511 0.00088534 -0.0068701 -0.0010962 0 -0.021649 0 0.00051436 0.0014389 0.00041272 -0.001549 -0.43999 0.00013973 0.014592 0.014152 0.013046 0.01541 0.011396 0.0039504 0.011217 0.007741 -0.10224 -0.35163 -0.17756 -0.0973 -0.23699 -0.067544 -0.23045 -0.17599 -0.20617 -0.1808 -0.3096 -0.35362 -0.019332
0.85156 0.011671 0.0092183 0.0094962 0.0072071 0 0.0069605 0.0087777 0.0089074 0.0043949 0.0061262 0.014153 1.5782 0.003949 0.0077112 0.001622 0.0012876 -0.0023189 -0.00037843 0.0010123 -0.0049806 -0.00070929 0 -0.021583 0 0.00065723 0.0013201 0.00066869 -0.00057757 -0.37036 -0.00011088 0.0097266 0.0084838 0.010664 0.013511 0.0080362 8.9189e-05 0.011166 0.013098 -0.10625 -0.35306 -0.17946 -0.09709 -0.23646 -0.062637 -0.23231 -0.17468 -0.20309 -0.1805 -0.3071 -0.34723 -0.015087
0.85547 0.011718 0.0084204 0.0098168 0.0040852 0 0.0012079 0.0059192 0.0071786 0.0045297 0.0021337 0.016374 1.6038 0.0044492 0.007635 0.0024164 0.0035154 -0.0010238 -0.0016281 0.0021561 -0.0024232 -0.00097179 0 -0.020301 0 0.00078311 0.00069648 0.00061416 0.00079663 -0.30503 0.0022258 0.0034542 0.0025748 0.009019 0.0098157 0.0050686 -0.0014804 0.010946 0.015673 -0.10985 -0.35423 -0.18131 -0.096856 -0.2349 -0.057337 -0.23346 -0.17267 -0.19943 -0.17956 -0.30367 -0.34018 -0.017391
0.85938 0.011396 0.0081057 0.010061 0.0058987 0 0.00052789 0.0062572 0.0067849 0.0068688 0.0023368 0.012689 1.6344 0.0047231 0.0054046 0.0030905 0.0055537 -0.00069696 -0.00083407 0.0027584 -0.00077785 -0.0029379 0 -0.016524 0 0.00080461 -6.1834e-05 0.0004525 0.001846 -0.28753 0.006584 0.0005272 0.0016918 0.0085885 0.0054435 0.0039138 0.0022977 0.0088794 0.01293 -0.11226 -0.35535 -0.18287 -0.097348 -0.2321 -0.052116 -0.23369 -0.17001 -0.19532 -0.17764 -0.29934 -0.333 -0.024073
0.86328 0.010808 0.0083923 0.010216 0.011389 0 0.0064973 0.0087546 0.0065998 0.0098728 0.0062875 0.0052981 1.6641 0.0047791 0.0012772 0.0018617 0.0061403 -0.0018785 0.0012348 0.0013845 -0.00092482 -0.0061251 0 -0.011486 0 0.0007674 -0.00053503 0.00039934 0.0019887 -0.31867 0.010723 0.0030135 0.0067841 0.0090226 0.0023399 0.00467 0.011039 0.0043882 0.0057257 -0.11172 -0.35632 -0.18369 -0.099636 -0.22623 -0.047089 -0.23164 -0.16578 -0.19006 -0.17326 -0.29274 -0.32555 -0.028147
0.86719 0.0098835 0.0084547 0.010296 0.016122 0 0.014997 0.010557 0.0060094 0.011965 0.01022 -0.00056323 1.6911 0.0042154 -0.0032463 -0.0017981 0.0054326 -0.0034006 0.002639 -0.0016119 -0.002409 -0.0083222 0 -0.0081115 0 0.00071712 -0.00052546 0.0004395 0.0012088 -0.3569 0.012807 0.0085931 0.013644 0.0090775 0.0014324 0.0059182 0.020948 -0.00062797 -0.002388 -0.11119 -0.3573 -0.18451 -0.10192 -0.22036 -0.042062 -0.2296 -0.16155 -0.18481 -0.16888 -0.28615 -0.3181 -0.024726
0.87109 0.008603 0.0076817 0.010318 0.016305 0 0.019315 0.0094482 0.0056755 0.012247 0.01053 -0.00090511 1.7178 0.0026111 -0.0063403 -0.0060208 0.004369 -0.0033492 0.0020802 -0.0040072 -0.0038418 -0.0074281 0 -0.0086399 0 0.00063017 -0.00017137 0.00039301 7.3074e-05 -0.36012 0.013195 0.012537 0.016689 0.0073898 0.0015917 0.006025 0.02731 -0.0027095 -0.0071458 -0.10805 -0.35843 -0.18433 -0.10769 -0.21407 -0.039099 -0.22776 -0.15828 -0.18054 -0.16369 -0.28041 -0.31311 -0.015768
0.875 0.0073007 0.0066006 0.010202 0.011677 0 0.015814 0.0057177 0.0065076 0.010686 0.0069592 0.0040949 1.7456 3.3671e-06 -0.0070814 -0.0077419 0.0034185 -0.0010944 -8.9763e-06 -0.0036038 -0.0041171 -0.0036503 0 -0.012934 0 0.00049759 0.00016572 0.00018842 -0.00069667 -0.32539 0.013777 0.011701 0.01369 0.0037608 0.00089059 0.0046626 0.027519 0.00022913 -0.0057498 -0.10393 -0.35963 -0.18378 -0.11475 -0.20762 -0.036908 -0.22599 -0.15538 -0.17663 -0.1582 -0.275 -0.30903 -0.0081404
0.87891 0.0065926 0.0063674 0.0097861 0.0053831 0 0.0070919 0.0018224 0.0082199 0.0080017 0.0024824 0.010669 1.7719 -0.0029371 -0.0058145 -0.0054183 0.0022837 0.0016913 -0.0019693 -0.00038688 -0.0034852 0.00029209 0 -0.018774 0 0.00041061 0.00015997 4.672e-07 -0.00076355 -0.28697 0.015459 0.0071434 0.0072037 -0.0002393 -0.00098114 0.0029736 0.022432 0.0066596 0.0015227 -0.099615 -0.36071 -0.18307 -0.12266 -0.20161 -0.035358 -0.22483 -0.15316 -0.17333 -0.15296 -0.27031 -0.30578 -0.0072593
0.88281 0.006879 0.0073944 0.0090444 0.001547 0 -0.00019045 0.00033659 0.0093941 0.0054248 0.00038539 0.014488 1.7945 -0.0051233 -0.0035376 -0.00068931 0.00065934 0.0023106 -0.0024467 0.003285 -0.0035012 0.0014581 0 -0.023481 0 0.00047298 -0.00024713 7.1056e-05 -0.00038085 -0.27917 0.016681 0.0031791 0.0019847 -0.0021632 -0.0018988 0.0022979 0.01529 0.01234 0.010982 -0.094362 -0.36121 -0.18161 -0.13478 -0.19779 -0.037004 -0.22667 -0.15433 -0.17298 -0.14895 -0.26922 -0.30664 -0.012561
0.88672 0.0079316 0.0088079 0.0082676 0.0026393 0 -0.00076082 0.0021512 0.009114 0.0042685 0.0017076 0.013479 1.8169 -0.0055448 -0.0011873 0.0028111 -0.001155 -0.00040078 -0.0015326 0.0048071 -0.0056993 -0.00059819 0 -0.025359 0 0.00061101 -0.00080489 0.00040501 -9.8122e-05 -0.30624 0.014859 0.0037301 0.0012367 -0.00047044 0.00069732 0.0029664 0.0092728 0.013811 0.017157 -0.08911 -0.36171 -0.18014 -0.1469 -0.19397 -0.038649 -0.22851 -0.15551 -0.17263 -0.14494 -0.26814 -0.30751 -0.018693
0.89063 0.0090741 0.0094765 0.0079112 0.0081315 0 0.0053572 0.0062856 0.0082151 0.0052823 0.0052571 0.0087085 1.8467 -0.0038504 0.00051209 0.0025841 -0.0025523 -0.0046966 -0.00049412 0.0037027 -0.0099795 -0.003326 0 -0.024265 0 0.000551 -0.0011416 0.00069202 -0.00024153 -0.34858 0.0093953 0.0090706 0.0048761 0.0043564 0.0069247 0.0044676 0.0056235 0.011259 0.016176 -0.084967 -0.36073 -0.17873 -0.16077 -0.19256 -0.042044 -0.23309 -0.15946 -0.17461 -0.14259 -0.26969 -0.31047 -0.020583
0.89453 0.0098242 0.0094176 0.0081953 0.014764 0 0.013471 0.010958 0.0085182 0.0081014 0.0093895 0.0034559 1.8872 -0.00076084 0.00093257 -0.00053313 -0.0032359 -0.0071985 -0.00037264 0.0018272 -0.014176 -0.0034566 0 -0.021548 0 8.6368e-05 -0.0010512 0.00057205 -0.00063819 -0.39118 0.0030106 0.015602 0.010376 0.010301 0.01385 0.0065506 0.0035324 0.0080818 0.0089012 -0.081542 -0.3588 -0.17736 -0.17578 -0.19272 -0.046573 -0.23945 -0.16521 -0.17808 -0.14131 -0.27295 -0.31479 -0.017433
0.89844 0.010323 0.0098301 0.0088824 0.018272 0 0.018185 0.01464 0.010783 0.0113 0.013201 0.0014031 1.9315 0.0020358 -0.00022522 -0.0032003 -0.0032192 -0.0057879 -0.00081469 0.0012167 -0.015495 3.0856e-05 0 -0.019652 0 -0.00061312 -0.00064932 -9.649e-06 -0.00081952 -0.43738 -0.00023303 0.018715 0.014634 0.015303 0.017994 0.0096547 0.0014813 0.0076955 0.0010698 -0.078281 -0.35668 -0.17602 -0.19076 -0.19302 -0.051131 -0.2459 -0.17108 -0.18165 -0.14013 -0.27625 -0.31909 -0.012545
0.90234 0.011077 0.011588 0.0095174 0.016058 0 0.0171 0.016419 0.013725 0.013234 0.016183 0.0046732 1.9681 0.0026966 -0.0024621 -0.0027147 -0.0023361 -0.0014967 -0.00036991 0.0018894 -0.012883 0.0049534 0 -0.021105 0 -0.0010407 -0.00025368 -0.0007176 -0.00048915 -0.49401 0.0015979 0.016335 0.015485 0.01835 0.018423 0.013942 -0.0012334 0.010727 -0.00054095 -0.078362 -0.35075 -0.17548 -0.20503 -0.19634 -0.056275 -0.25433 -0.17931 -0.18709 -0.14077 -0.28055 -0.32299 -0.010101
0.90625 0.012292 0.013924 0.0098889 0.0094126 0 0.011757 0.016022 0.015307 0.013188 0.017573 0.012356 1.9936 0.00042637 -0.0045232 0.00046018 -0.00025779 0.002317 0.001885 0.0019668 -0.0082622 0.0077369 0 -0.026879 0 -0.00080367 -8.3111e-05 -0.0011012 0.00019731 -0.55119 0.0067343 0.010379 0.012684 0.019462 0.017245 0.018141 -0.0038883 0.015023 0.0065923 -0.078444 -0.34482 -0.17494 -0.21931 -0.19966 -0.06142 -0.26276 -0.18755 -0.19253 -0.1414 -0.28485 -0.3269 -0.012183
0.91016 0.013542 0.014939 0.010191 0.0032977 0 0.0060216 0.013974 0.014891 0.011972 0.016817 0.020549 2.0186 -0.0037555 -0.0052342 0.0031484 0.0026787 0.0027554 0.0049608 -2.8349e-05 -0.0052446 0.0062747 0 -0.035159 0 -6.2514e-05 -5.8518e-05 -0.00096531 0.00079468 -0.58659 0.0115 0.0051788 0.0083457 0.019109 0.0171 0.019966 -0.0048175 0.017963 0.018409 -0.079951 -0.33671 -0.17473 -0.23166 -0.20344 -0.065734 -0.26994 -0.19522 -0.19747 -0.14183 -0.28731 -0.32846 -0.018075
0.91406 0.014116 0.013539 0.010701 0.0029489 0 0.0035894 0.011645 0.013824 0.011379 0.014666 0.02462 2.058 -0.007435 -0.0043627 0.002488 0.0049382 -0.00030761 0.0063854 -0.0032154 -0.0061322 0.0014132 0 -0.042034 0 0.00054287 8.3518e-05 -0.00049773 0.00099011 -0.59147 0.01363 0.0042394 0.0060871 0.017876 0.018462 0.018187 -0.0024566 0.01856 0.02727 -0.082969 -0.3263 -0.17486 -0.24197 -0.2077 -0.069168 -0.27578 -0.20228 -0.20188 -0.14205 -0.28782 -0.32756 -0.025432
0.91797 0.013641 0.010656 0.01136 0.0094594 0 0.0059531 0.010607 0.013809 0.01283 0.013131 0.022666 2.1155 -0.0083397 -0.0025584 -0.0012802 0.0047245 -0.0042758 0.0043689 -0.0049212 -0.0098206 -0.0038922 0 -0.044217 0 0.00048263 0.00046093 -7.1882e-05 0.00085905 -0.5853 0.013954 0.0078128 0.008465 0.016461 0.019526 0.014261 0.0036848 0.017572 0.028017 -0.085986 -0.31589 -0.17499 -0.25229 -0.21195 -0.072603 -0.28163 -0.20935 -0.20629 -0.14226 -0.28833 -0.32665 -0.03179
0.92188 0.012313 0.0083857 0.01177 0.018227 0 0.011474 0.011444 0.01496 0.016166 0.013702 0.017376 2.1785 -0.0059466 -0.00050302 -0.0048622 0.0018307 -0.0060223 -0.00022712 -0.0032541 -0.012733 -0.0067311 0 -0.041683 0 -0.00013015 0.00084648 5.4445e-05 0.00071817 -0.59652 0.015097 0.012908 0.014298 0.015458 0.01852 0.011501 0.012522 0.01621 0.02189 -0.089604 -0.3023 -0.17473 -0.2578 -0.21492 -0.073348 -0.28118 -0.21226 -0.20739 -0.13994 -0.2819 -0.31872 -0.035473
0.92578 0.010555 0.0079133 0.011593 0.022265 0 0.01608 0.013083 0.015735 0.01957 0.015582 0.014102 2.2306 -0.0018826 0.0016114 -0.0047936 -0.0016453 -0.0042972 -0.0041617 0.00096987 -0.012162 -0.0059451 0 -0.037603 0 -0.00063608 0.00084669 -0.00012197 0.00075691 -0.62721 0.018685 0.015551 0.018733 0.014783 0.015637 0.012177 0.021599 0.015111 0.014899 -0.093271 -0.28845 -0.17444 -0.26293 -0.21779 -0.073876 -0.28023 -0.21483 -0.20822 -0.13742 -0.27491 -0.31023 -0.035905
0.92969 0.0085836 0.0084779 0.010848 0.017958 0 0.01579 0.013532 0.014736 0.020729 0.016136 0.016181 2.2679 0.0012986 0.0036333 -0.0005502 -0.0029022 -0.00045728 -0.0043789 0.0049151 -0.0089286 -0.0024025 0 -0.035279 0 -0.00049252 0.00031523 -0.00043098 0.00084683 -0.64218 0.023669 0.013593 0.01703 0.013435 0.012546 0.015285 0.028056 0.014371 0.012334 -0.09633 -0.27419 -0.17355 -0.26655 -0.21966 -0.073506 -0.27637 -0.21532 -0.20746 -0.13361 -0.265 -0.29907 -0.033526
0.93359 0.0063989 0.0083905 0.0097334 0.0081882 0 0.009837 0.011567 0.01219 0.018418 0.013488 0.02158 2.3035 0.0020638 0.0048017 0.0049271 -0.00097874 0.0028597 -0.00064246 0.0062752 -0.0066457 0.0019182 0 -0.034858 0 0.00017372 -0.00042946 -0.00068165 0.00072076 -0.5982 0.02702 0.0081276 0.0091279 0.010249 0.0103 0.017257 0.030003 0.013921 0.014474 -0.098333 -0.25922 -0.17161 -0.26756 -0.21981 -0.071573 -0.26745 -0.2122 -0.20395 -0.12758 -0.25002 -0.28324 -0.029369
0.9375 0.004108 0.0068643 0.0082211 -0.00014093 0 0.001867 0.0078069 0.0094505 0.01333 0.0086189 0.024287 2.3524 0.0010211 0.0041078 0.0077528 0.0024248 0.0038828 0.0042035 0.0051146 -0.0081407 0.0051751 0 -0.033166 0 0.00070675 -0.00085224 -0.00073963 0.00030726 -0.48492 0.02592 0.0026166 0.00038641 0.0051675 0.0082475 0.015055 0.027451 0.013434 0.017185 -0.10034 -0.24425 -0.16967 -0.26857 -0.21996 -0.06964 -0.25854 -0.20908 -0.20043 -0.12154 -0.23504 -0.26742 -0.024446
0.94141 0.002084 0.0046353 0.006021 -0.0019753 0 -0.0025463 0.0041378 0.0072641 0.0075538 0.0045629 0.019578 2.4156 0.00028975 0.001553 0.0063766 0.0047762 0.002939 0.006603 0.003353 -0.012519 0.0065085 0 -0.02699 0 0.00060526 -0.00070025 -0.00053347 -0.00016308 -0.33444 0.019647 0.00034895 -0.0029079 -0.00030861 0.0051046 0.0087225 0.02201 0.012023 0.016244 -0.10048 -0.23069 -0.16608 -0.26811 -0.218 -0.067111 -0.24546 -0.20271 -0.19446 -0.11372 -0.21604 -0.24826 -0.019346
0.94531 0.00068084 0.0028773 0.0030402 0.0019377 0 -0.00055469 0.0020593 0.0049929 0.0031361 0.0033449 0.0084088 2.479 0.0016248 -0.0013174 0.0027024 0.0051791 0.0018752 0.0050805 0.0027216 -0.015911 0.0061773 0 -0.016551 0 1.5053e-05 -0.00024198 -7.8684e-05 -0.00040638 -0.19059 0.0099687 0.0020459 0.00066949 -0.0041937 0.00077041 0.0011327 0.01553 0.0086232 0.011007 -0.10018 -0.21746 -0.16208 -0.26728 -0.21552 -0.064438 -0.23137 -0.19555 -0.18789 -0.10546 -0.19607 -0.2283 -0.014238
0.94922 -0.00016398 0.0018513 -0.00020854 0.0063324 0 0.0052225 0.0015587 0.0017289 0.00081949 0.0038504 -0.0032388 2.5294 0.0048479 -0.0027359 0.00016353 0.0047607 0.0022525 0.00099412 0.0033544 -0.015272 0.0050692 0 -0.0055563 0 -0.00049107 1.9462e-05 0.0004699 -0.00040994 -0.071618 5.1121e-05 0.0053448 0.0062796 -0.005681 -0.0033202 -0.0045516 0.0088496 0.003098 0.0041893 -0.099704 -0.20525 -0.1578 -0.26643 -0.21265 -0.062073 -0.2173 -0.18831 -0.18119 -0.097279 -0.17607 -0.20845 -0.0090103
0.95313 -0.00091522 0.00085287 -0.002858 0.0062724 0 0.0087596 0.0014674 -0.0021532 -0.00017595 0.0029617 -0.0094931 2.569 0.0078984 -0.0027393 0.00064857 0.0047392 0.003884 -0.0030684 0.0041594 -0.01139 0.0039742 0 0.0023138 0 -0.00057805 -0.00013352 0.00083794 -0.00044773 0.035331 -0.0073124 0.0066011 0.0073659 -0.0056956 -0.0056375 -0.0071369 0.0017843 -0.0031012 -0.0012968 -0.098669 -0.19618 -0.15263 -0.26551 -0.20857 -0.060661 -0.20329 -0.1808 -0.17409 -0.089341 -0.15596 -0.18899 -0.0031862
0.95703 -0.0019682 -0.00067708 -0.0044455 0.00095397 0 0.0059124 0.00070108 -0.0050422 -0.0013482 -0.001161 -0.009411 2.6115 0.0084796 -0.0034086 0.0031142 0.0047108 0.0050205 -0.0053529 0.0041362 -0.0079786 0.0031573 0 0.0068715 0 -0.00049868 -0.00043718 0.00079098 -0.00073565 0.14727 -0.011151 0.0037018 0.0017276 -0.0057537 -0.0060295 -0.0075556 -0.0057827 -0.0078043 -0.0048778 -0.097635 -0.18712 -0.14745 -0.26458 -0.20449 -0.059249 -0.18927 -0.17329 -0.167 -0.081402 -0.13586 -0.16953 0.0041205
0.96094 -0.0032321 -0.0023822 -0.0053383 -0.0064576 0 -0.0019609 -0.00095384 -0.0058253 -0.0038173 -0.0070664 -0.0071514 2.6653 0.0059415 -0.0064875 0.0049787 0.00338 0.0040788 -0.0055383 0.0031085 -0.0077683 0.0025284 0 0.011261 0 -0.00073157 -0.00048669 0.00033427 -0.0010989 0.26044 -0.012639 -0.002282 -0.0067911 -0.0063882 -0.005599 -0.0074149 -0.013021 -0.0099739 -0.0079379 -0.097981 -0.18166 -0.14263 -0.26358 -0.20005 -0.059514 -0.17844 -0.16807 -0.16114 -0.075159 -0.1185 -0.15311 0.013613
0.96484 -0.004241 -0.0035032 -0.0062551 -0.011889 0 -0.0094457 -0.003087 -0.0052862 -0.007689 -0.011341 -0.0077602 2.7226 0.001843 -0.01073 0.0047144 0.00082402 0.0013605 -0.0039069 0.0014084 -0.0097135 0.0021445 0 0.018395 0 -0.0013297 -0.00022756 -0.00024664 -0.0010616 0.35498 -0.014033 -0.0079436 -0.012312 -0.0068551 -0.0053628 -0.0077445 -0.018532 -0.010709 -0.01159 -0.098967 -0.17788 -0.13797 -0.26255 -0.19544 -0.060555 -0.16909 -0.16391 -0.15585 -0.069701 -0.10242 -0.1381 0.024656
0.96875 -0.0046641 -0.0039285 -0.0073527 -0.013149 0 -0.012011 -0.0053171 -0.0054239 -0.012093 -0.011846 -0.012792 2.7676 -0.0012631 -0.012259 0.0030464 -0.00077764 -0.00094698 -0.00065901 -0.0006521 -0.010286 0.0023952 0 0.027762 0 -0.0017549 -3.4672e-05 -0.00058749 -0.00033808 0.41896 -0.016856 -0.010227 -0.012232 -0.0063514 -0.00541 -0.0088925 -0.02151 -0.012218 -0.015356 -0.10045 -0.17469 -0.13355 -0.26131 -0.19081 -0.061868 -0.16045 -0.16037 -0.1509 -0.064592 -0.087009 -0.12384 0.034746
0.97266 -0.0046515 -0.004377 -0.0079482 -0.010587 0 -0.0095739 -0.0074755 -0.0073548 -0.015644 -0.0095465 -0.019578 2.7944 -0.0017976 -0.008253 0.0017546 0.00064794 -0.00069551 0.0036533 -0.0027183 -0.0074757 0.0035487 0 0.035861 0 -0.0014426 -0.00027549 -0.00053304 0.00075793 0.45938 -0.020612 -0.0087574 -0.0086346 -0.0052363 -0.0054012 -0.010914 -0.022225 -0.015631 -0.017996 -0.10547 -0.17564 -0.13082 -0.25862 -0.18598 -0.06511 -0.15685 -0.1612 -0.14843 -0.061974 -0.076374 -0.11486 0.040737
0.97656 -0.004678 -0.0054662 -0.0073201 -0.0062099 0 -0.0056237 -0.0092892 -0.010138 -0.017033 -0.0072723 -0.024052 2.816 -0.0002535 -0.00037142 0.0015748 0.004239 0.0020833 0.0074347 -0.0040304 -0.0031855 0.0051269 0 0.03957 0 -0.00049717 -0.00084874 -0.00024828 0.0014585 0.48697 -0.023082 -0.0059167 -0.0052224 -0.0047865 -0.005464 -0.013474 -0.021193 -0.019785 -0.019064 -0.11049 -0.1766 -0.1281 -0.25594 -0.18115 -0.068353 -0.15326 -0.16204 -0.14596 -0.059355 -0.06574 -0.10589 0.041207
0.98047 -0.0051342 -0.0068911 -0.0057721 -0.0026078 0 -0.00353 -0.010272 -0.011819 -0.01564 -0.0069583 -0.023952 2.8523 0.0014222 0.0060493 0.0015348 0.0063348 0.0049746 0.0086039 -0.0036358 -0.0013723 0.0059537 0 0.038776 0 0.0002873 -0.0012356 -4.8177e-05 0.0011847 0.49668 -0.022019 -0.0047328 -0.0037678 -0.0057766 -0.0061608 -0.015425 -0.01816 -0.022161 -0.019156 -0.11764 -0.17909 -0.12659 -0.25139 -0.17589 -0.071945 -0.15114 -0.1649 -0.1448 -0.057376 -0.057279 -0.099701 0.037729
0.98438 -0.0061303 -0.0078353 -0.0047025 -0.0020339 0 -0.0041234 -0.010207 -0.011482 -0.012013 -0.0082391 -0.019728 2.9114 0.0015381 0.006776 0.0003875 0.0040629 0.0053364 0.0064134 -0.001303 -0.0038672 0.0051024 0 0.035669 0 0.00018795 -0.0010278 -0.00011172 0.00010865 0.47243 -0.016905 -0.0064767 -0.0037518 -0.0075772 -0.0076091 -0.015085 -0.012456 -0.021036 -0.018659 -0.12644 -0.18278 -0.12604 -0.24538 -0.17029 -0.075809 -0.15018 -0.16932 -0.14466 -0.055893 -0.050507 -0.095676 0.033482
0.98828 -0.0076127 -0.0081365 -0.0054024 -0.0052853 0 -0.0064249 -0.0096615 -0.010024 -0.0078522 -0.0095122 -0.013338 2.9827 -4.2215e-05 0.0027566 -0.0015525 -0.0012844 0.0028477 0.0026516 0.001837 -0.0083075 0.0028976 0 0.031985 0 -0.00066213 -0.00035197 -0.00035152 -0.000922 0.41368 -0.0093924 -0.0099758 -0.0045585 -0.0088572 -0.009083 -0.01158 -0.0046588 -0.016823 -0.016783 -0.13524 -0.18646 -0.12549 -0.23938 -0.16468 -0.07967 -0.1492 -0.17375 -0.14452 -0.054407 -0.043736 -0.091656 0.030354
0.99219 -0.0094796 -0.0086709 -0.0077323 -0.010778 0 -0.0095956 -0.0097213 -0.0089613 -0.005203 -0.009916 -0.0068702 3.0486 -0.0020606 -0.00086654 -0.0023751 -0.0050304 -0.00012861 0.00051983 0.0038653 -0.010392 0.00084484 0 0.027567 0 -0.0013136 0.00027763 -0.00054191 -0.001069 0.35053 -0.0022418 -0.012966 -0.0067465 -0.0090838 -0.0098073 -0.0060984 0.0024484 -0.01155 -0.012367 -0.14518 -0.19017 -0.12612 -0.22993 -0.15744 -0.082036 -0.14552 -0.1781 -0.14546 -0.051395 -0.037715 -0.089959 0.027588
0.99609 -0.011464 -0.010297 -0.010095 -0.015063 0 -0.013303 -0.010958 -0.0088259 -0.0051661 -0.010008 -0.0020787 3.101 -0.0031985 -1.6929e-05 -0.00059414 -0.0036711 -0.00089839 0.0018419 0.0035285 -0.008095 0.00034325 0 0.021792 0 -0.00089352 0.00049385 -0.00054919 -0.00019541 0.32366 0.0022547 -0.014016 -0.010698 -0.0090749 -0.009977 -0.0015306 0.0053163 -0.0072443 -0.0057 -0.15512 -0.19387 -0.12674 -0.22048 -0.1502 -0.084402 -0.14184 -0.18244 -0.14641 -0.048382 -0.031694 -0.088262 0.023541
1 -0.013004 -0.012537 -0.010844 -0.015168 0 -0.016452 -0.012664 -0.0089863 -0.0070774 -0.01069 -0.00025297 3.1445 -0.0032881 0.0041706 0.0028788 0.0014614 0.0007736 0.0052927 0.001191 -0.0034663 0.0013626 0 0.015815 0 0.00050856 0.00038734 -0.00042754 0.0010473 0.3459 0.0032249 -0.013301 -0.014763 -0.0099694 -0.010557 -0.00043083 0.0025538 -0.0047863 0.00081612 -0.16398 -0.19652 -0.12729 -0.2104 -0.14214 -0.085409 -0.13522 -0.18507 -0.14739 -0.043881 -0.024963 -0.086581 0.018617
1.0039 -0.013461 -0.013681 -0.0097705 -0.011086 0 -0.016778 -0.013284 -0.0088313 -0.0089854 -0.011887 -0.0016039 3.1869 -0.0033063 0.0066873 0.0050857 0.005417 0.0023614 0.0075794 -0.0016267 -0.00030275 0.0024551 0 0.012536 0 0.0018473 0.00027192 -0.00031198 0.0017836 0.38716 0.0012093 -0.011865 -0.015917 -0.011809 -0.011923 -0.0030197 -0.0036182 -0.0039316 0.0042217 -0.17145 -0.19783 -0.12773 -0.19955 -0.13305 -0.0847 -0.12488 -0.18554 -0.14843 -0.0375 -0.017335 -0.08492 0.01579
1.0078 -0.012631 -0.012439 -0.0081758 -0.0059515 0 -0.012788 -0.011738 -0.0086128 -0.0091945 -0.012522 -0.004689 3.2284 -0.0042289 0.0040935 0.0036579 0.0045708 0.0012593 0.0065492 -0.0035693 -0.00028839 0.0021888 0 0.013937 0 0.0020427 0.00024771 -0.0002582 0.0015992 0.40188 -0.0024083 -0.010441 -0.012782 -0.013343 -0.013032 -0.0070635 -0.0091998 -0.0040031 0.0034054 -0.17893 -0.19914 -0.12817 -0.1887 -0.12396 -0.083991 -0.11454 -0.18601 -0.14947 -0.03112 -0.0097075 -0.083259 0.017627
1.0117 -0.010993 -0.0093867 -0.0075069 -0.0034299 0 -0.0060947 -0.008386 -0.0088416 -0.0075948 -0.011638 -0.0070907 3.2633 -0.0058835 -0.001673 -0.00075949 0.00012256 -0.0022192 0.0031509 -0.0042857 -0.0016122 0.00061003 0 0.01869 0 0.00094792 0.00013286 -0.000212 0.00076753 0.37196 -0.00609 -0.0090528 -0.0075626 -0.013229 -0.012351 -0.0097129 -0.011911 -0.0044109 -4.3815e-05 -0.18197 -0.1972 -0.12797 -0.17953 -0.11418 -0.080425 -0.098699 -0.18158 -0.15043 -0.022076 -0.00064378 -0.081124 0.022915
1.0156 -0.0093129 -0.0065197 -0.0079579 -0.004632 0 -0.00097835 -0.0047148 -0.0091371 -0.0055944 -0.009308 -0.0073453 3.2894 -0.0069185 -0.0051392 -0.0047898 -0.003435 -0.0047493 0.00031179 -0.0041774 -0.0012397 -0.00075498 0 0.022928 0 -0.00053275 -0.00015992 -0.00012089 -8.8745e-05 0.32054 -0.0088049 -0.0075102 -0.0043206 -0.011259 -0.0096258 -0.0095858 -0.012778 -0.004775 -0.0033687 -0.18442 -0.19482 -0.12769 -0.1706 -0.1043 -0.076474 -0.082125 -0.17649 -0.15139 -0.012674 0.0086129 -0.078927 0.027017
1.0195 -0.0079427 -0.0053179 -0.0084277 -0.0074726 0 -0.00080014 -0.002117 -0.0082534 -0.0047508 -0.006413 -0.0063455 3.312 -0.0059684 -0.0028492 -0.0052257 -0.0030392 -0.0031789 -4.695e-05 -0.003714 0.0017838 -0.00039483 0 0.023659 0 -0.0012541 -0.00033597 -3.3589e-05 -0.0005134 0.28379 -0.010499 -0.0059521 -0.0051087 -0.0083406 -0.0063385 -0.007361 -0.01419 -0.0049558 -0.0049677 -0.18519 -0.19129 -0.12744 -0.16312 -0.094868 -0.071961 -0.065212 -0.17009 -0.15244 -0.0031261 0.01768 -0.076945 0.026248
1.0234 -0.0065686 -0.0053885 -0.0077644 -0.0089034 0 -0.0047468 -0.00099088 -0.0055335 -0.0054266 -0.0037886 -0.0065049 3.338 -0.0029835 0.0031463 -0.001877 0.0001468 0.0020995 0.0012146 -0.0032252 0.0053872 0.0016648 0 0.021303 0 -0.00079631 6.5947e-06 -5.6323e-05 -0.00046219 0.27285 -0.011977 -0.004739 -0.0080772 -0.0054859 -0.0041307 -0.0047482 -0.01667 -0.0051403 -0.0052604 -0.18241 -0.18532 -0.12725 -0.15873 -0.086386 -0.066259 -0.047587 -0.16091 -0.15367 0.0067287 0.026348 -0.075419 0.021879
1.0273 -0.0047312 -0.0051366 -0.0059377 -0.007611 0 -0.0084999 -0.00086971 -0.0020925 -0.0066897 -0.0018073 -0.0092121 3.3661 0.00049869 0.0073492 0.0023033 0.0025848 0.007101 0.0015879 -0.0031333 0.0065507 0.0037971 0 0.018734 0 0.00026848 0.00078856 -0.00021073 -0.00017699 0.26687 -0.013996 -0.0039406 -0.0095565 -0.0030932 -0.002984 -0.0031069 -0.018066 -0.0057416 -0.005547 -0.17964 -0.17936 -0.12706 -0.15435 -0.077905 -0.060557 -0.029961 -0.15173 -0.1549 0.016583 0.035015 -0.073893 0.019146
1.0313 -0.0025317 -0.0036333 -0.0039708 -0.0046237 0 -0.0083597 -0.0011587 -8.5547e-05 -0.0073614 -0.00065906 -0.01311 3.3891 0.0024565 0.006119 0.0038869 0.0023828 0.0077931 -0.00037942 -0.0038442 0.0040559 0.0042009 0 0.018017 0 0.00097349 0.0013053 -0.00035923 7.2501e-05 0.24094 -0.01616 -0.0031841 -0.0077541 -0.0011981 -0.0014415 -0.0028699 -0.016058 -0.00696 -0.0063758 -0.17451 -0.17155 -0.12819 -0.15358 -0.072299 -0.055541 -0.017047 -0.14225 -0.15637 0.024153 0.041107 -0.074191 0.021744
1.0352 -0.00067079 -0.0015584 -0.0028259 -0.0017658 0 -0.0045891 -0.0015634 -0.00058914 -0.0069986 -0.00061592 -0.015093 3.4044 0.0019747 0.00080864 0.0019071 0.00089066 0.0038323 -0.0036124 -0.0050557 -0.00066871 0.0024485 0 0.018445 0 0.00081827 0.00087362 -0.00029565 0.00012802 0.19399 -0.016739 -0.002135 -0.0041053 -4.413e-05 0.0012139 -0.0037672 -0.011003 -0.0083635 -0.0071408 -0.16864 -0.16317 -0.12973 -0.15395 -0.067599 -0.050741 -0.0056145 -0.13268 -0.15792 0.031004 0.04639 -0.075062 0.027361
1.0391 0.00028928 -0.00023894 -0.002464 -4.2977e-05 0 -0.00061229 -0.0018996 -0.0023743 -0.0058679 -0.0016868 -0.013126 3.4217 -3.4258e-05 -0.0040826 -0.0015651 0.00041058 -0.0011977 -0.0055934 -0.0053951 -0.004916 -0.00020975 0 0.017841 0 0.00013236 -0.00033629 7.5722e-05 -5.8036e-05 0.1448 -0.01389 -0.0010249 -0.0011861 1.6521e-05 0.0034436 -0.0051361 -0.0056708 -0.0090195 -0.0070059 -0.16276 -0.15462 -0.13185 -0.15477 -0.063927 -0.04668 0.0035682 -0.12375 -0.15936 0.036763 0.050734 -0.076527 0.029221
1.043 0.00061268 -1.2851e-05 -0.0019801 0.00049392 0 0.00076896 -0.0018128 -0.0030194 -0.0042179 -0.0030727 -0.0080651 3.456 -0.0016261 -0.0053672 -0.0035015 0.0011135 -0.003265 -0.0047024 -0.0033573 -0.0066221 -0.0019022 0 0.015349 0 -0.00031006 -0.0012688 0.00063843 -0.00043138 0.10364 -0.0073742 -0.00049419 8.6556e-05 -0.00075972 0.0027542 -0.0059831 -0.0020899 -0.00818 -0.0058217 -0.1569 -0.14539 -0.13624 -0.15739 -0.064364 -0.045569 0.003767 -0.11742 -0.16038 0.038163 0.051331 -0.080358 0.022476
1.0469 0.0011906 0.0001512 -0.00053273 2.3502e-05 0 -5.3402e-05 -0.00096425 -0.0012465 -0.0019038 -0.0033403 -0.0027146 3.5115 -0.0014857 -0.0036125 -0.0025523 0.00094418 -0.0016005 -0.0015036 0.00097068 -0.0053405 -0.0015297 0 0.012318 0 -1.8597e-05 -0.00096248 0.0011263 -0.00080466 0.055683 0.00088204 -0.00078484 0.00086943 -0.0012396 -0.0012702 -0.0051702 0.00075271 -0.0058764 -0.0040285 -0.15104 -0.13615 -0.14064 -0.16001 -0.0648 -0.044458 0.0039658 -0.11109 -0.1614 0.039563 0.051929 -0.084188 0.0091127
1.0508 0.0026043 0.0013927 0.0019353 -0.0011151 0 -0.00057861 0.00049648 0.0019987 0.0011754 -0.0014863 0.00076436 3.5743 -1.025e-05 -0.001587 0.00010285 -0.0014726 0.00098404 0.0019522 0.0052771 -0.0021575 0.00057366 0 0.010271 0 0.00079074 0.00040376 0.0012901 -0.0008937 -0.022984 0.0080544 -0.0011314 0.0024759 -0.00024932 -0.0056157 -0.0020492 0.005475 -0.0028326 -0.0019655 -0.14678 -0.12723 -0.14653 -0.16166 -0.068245 -0.04686 -0.0027599 -0.10772 -0.16113 0.03738 0.050317 -0.08898 -0.0036505
1.0547 0.0044737 0.0035959 0.0047884 -0.0017274 0 0.00084669 0.0018621 0.004782 0.0045098 0.0020829 0.0024283 3.6224 0.0011665 -0.00097886 0.0021487 -0.0045793 0.0012742 0.0037761 0.0066755 0.00087976 0.0029758 0 0.0084632 0 0.0014116 0.0015677 0.0010446 -0.00050744 -0.13504 0.012433 -0.00011594 0.004823 0.0022242 -0.0061028 0.0028546 0.012645 0.000169 0.0003555 -0.14343 -0.11847 -0.15327 -0.16277 -0.073383 -0.05124 -0.013384 -0.10603 -0.16012 0.033182 0.047462 -0.094313 -0.0098992
1.0586 0.0058319 0.0055132 0.0072915 0.00017583 0 0.0036961 0.0024789 0.0062261 0.0071976 0.0057498 0.0037976 3.6447 0.00080195 -0.00097858 0.0022294 -0.0051912 -0.0010627 0.0032979 0.0044089 0.0016818 0.0040395 0 0.0041345 0 0.0012785 0.0014114 0.00051786 0.0002264 -0.25305 0.014355 0.0031736 0.0069894 0.0048436 -0.0012933 0.0079041 0.019261 0.0027974 0.0028178 -0.14037 -0.10983 -0.16002 -0.16355 -0.078734 -0.056062 -0.02439 -0.10457 -0.15887 0.028701 0.044571 -0.099543 -0.0099882
1.0625 0.0061276 0.0061664 0.009015 0.0056523 0 0.0065715 0.0024586 0.0070867 0.0088565 0.0079985 0.0060032 3.6497 -0.00068477 0.00019438 0.00087618 -0.0020394 -0.0033727 0.001042 0.00083827 -0.0005567 0.002837 0 -0.0045297 0 0.00045778 0.00013066 -4.6167e-06 0.00084862 -0.34284 0.015352 0.0081555 0.0086631 0.0061153 0.0059438 0.011362 0.021449 0.0051598 0.0050031 -0.14058 -0.10246 -0.16691 -0.16054 -0.086551 -0.066009 -0.039839 -0.10592 -0.15479 0.020951 0.041266 -0.10358 -0.0092724
1.0664 0.0057563 0.0058569 0.0097924 0.012898 0 0.0089037 0.0026748 0.0084134 0.010126 0.0085945 0.0089464 3.6574 -0.0015647 0.0029277 -0.00026199 0.0024941 -0.0029419 -0.0018066 -0.00066009 -0.0043402 -0.00025101 0 -0.015929 0 -0.00041826 -0.0009193 -0.00022273 0.00087067 -0.39347 0.01656 0.012822 0.010232 0.0057936 0.010937 0.012576 0.01852 0.0075203 0.006843 -0.14079 -0.095079 -0.17381 -0.15753 -0.094368 -0.075956 -0.055287 -0.10728 -0.1507 0.013201 0.03796 -0.10762 -0.012414
1.0703 0.005568 0.0056704 0.0095594 0.017649 0 0.010801 0.0039557 0.010078 0.011978 0.0085236 0.012044 3.6827 -0.00054454 0.0056175 7.849e-05 0.0045375 0.00025958 -0.0039009 0.00094882 -0.006497 -0.0035304 0 -0.025949 0 -0.00070836 -0.00060685 -1.2208e-05 0.00017842 -0.42156 0.017952 0.014899 0.011435 0.0050499 0.011335 0.012322 0.013745 0.010176 0.0093432 -0.14273 -0.088752 -0.17946 -0.15257 -0.10226 -0.087901 -0.0689 -0.10851 -0.1453 0.0050858 0.035802 -0.1098 -0.019248
1.0742 0.0059515 0.0061785 0.0084199 0.016408 0 0.011731 0.0062756 0.01097 0.014464 0.0088749 0.015204 3.7266 0.0017376 0.0062169 0.001856 0.0025262 0.0037745 -0.0042459 0.0031907 -0.0046875 -0.0048125 0 -0.031493 0 -0.00031576 0.00079697 0.00043943 -0.00082767 -0.44817 0.018815 0.013315 0.01083 0.0052888 0.0088132 0.012048 0.010826 0.013435 0.014 -0.14628 -0.083397 -0.18395 -0.14579 -0.11023 -0.1017 -0.080814 -0.10962 -0.13866 -0.0033685 0.034707 -0.11026 -0.025932
1.0781 0.0065229 0.0069065 0.0068195 0.0097693 0 0.010493 0.0087708 0.010562 0.016347 0.0098734 0.018633 3.7801 0.0030328 0.0041161 0.0039193 -0.001414 0.0052902 -0.0028134 0.0025317 0.000166 -0.0028563 0 -0.033011 0 0.00025959 0.0019028 0.00069437 -0.0015175 -0.47598 0.018567 0.0089956 0.0074615 0.0068925 0.0069735 0.012746 0.010016 0.017315 0.020872 -0.14982 -0.078041 -0.18843 -0.13901 -0.11819 -0.11549 -0.092727 -0.11074 -0.13203 -0.011823 0.033612 -0.11073 -0.029364
1.082 0.0066909 0.0070912 0.0054422 0.0024239 0 0.0070595 0.010529 0.0098274 0.01621 0.010937 0.021817 3.8335 0.001524 0.00055783 0.0049033 -0.0038262 0.0047267 -0.00077757 -0.0018926 0.0041744 0.001468 0 -0.033425 0 0.00042057 0.0016604 0.0003668 -0.001517 -0.49101 0.016983 0.0044543 0.0029931 0.0091036 0.0079095 0.014345 0.0083643 0.021008 0.027244 -0.15584 -0.075253 -0.18946 -0.13174 -0.12465 -0.13017 -0.095509 -0.10909 -0.12525 -0.019141 0.034916 -0.10778 -0.02989
1.0859 0.0063656 0.0066713 0.0047626 -0.00055788 0 0.0038133 0.011306 0.010286 0.013963 0.011454 0.023228 3.8816 -0.002251 -0.0024868 0.0040826 -0.0033094 0.0036927 0.00022506 -0.0071151 0.0038247 0.0053899 0 -0.034677 0 5.5022e-05 0.00043602 -0.00052007 -0.00097444 -0.48239 0.013957 0.0023159 0.0011619 0.010914 0.010867 0.015929 0.0038004 0.022843 0.028937 -0.16197 -0.072575 -0.19033 -0.12446 -0.13103 -0.14489 -0.097896 -0.10733 -0.11847 -0.02641 0.036323 -0.10468 -0.029913
1.0898 0.0059929 0.0062652 0.0046857 0.002147 0 0.0037973 0.011473 0.012166 0.01108 0.011301 0.02151 3.9223 -0.0055207 -0.0037153 0.0017255 -0.0013779 0.0032666 -0.00049933 -0.0090539 -0.00062896 0.006044 0 -0.035614 0 -0.00036612 -0.00043444 -0.0014497 -0.00038352 -0.45432 0.0095747 0.0035886 0.0042146 0.011856 0.013751 0.01639 -0.0017986 0.021336 0.023835 -0.16883 -0.071204 -0.19023 -0.11865 -0.13671 -0.15869 -0.096392 -0.10437 -0.11288 -0.033222 0.037707 -0.10121 -0.030717
1.0938 0.0059665 0.0062532 0.0047181 0.0073491 0 0.0072286 0.011384 0.013831 0.0092185 0.01064 0.016987 3.9559 -0.0055439 -0.0030675 -0.0010976 -0.00029486 0.0028107 -0.0019413 -0.006398 -0.0052865 0.0026841 0 -0.033347 0 -0.0002836 -0.00010915 -0.0017617 -0.00013644 -0.41722 0.0046206 0.0068286 0.0098755 0.011983 0.015246 0.015048 -0.0043012 0.016685 0.014469 -0.17681 -0.071808 -0.18866 -0.11507 -0.14129 -0.17112 -0.089005 -0.099594 -0.1091 -0.039344 0.039057 -0.097182 -0.031253
1.0977 0.0061911 0.0062231 0.0045501 0.010438 0 0.010367 0.010912 0.01323 0.0086365 0.0094609 0.011733 3.9861 -0.0020411 -0.0013909 -0.0030739 -0.00065545 0.0011254 -0.0022576 -0.0017203 -0.0064264 -0.0025008 0 -0.026534 0 0.00035099 0.00087503 -0.0011957 -0.00021343 -0.37257 0.00068431 0.0090074 0.01265 0.011414 0.015243 0.01201 -0.0019691 0.011156 0.0067083 -0.18478 -0.072413 -0.18709 -0.11149 -0.14588 -0.18356 -0.081619 -0.094816 -0.10532 -0.045466 0.040407 -0.093152 -0.029804
1.1016 0.0062944 0.0055277 0.0044228 0.0092416 0 0.0088309 0.0096311 0.0099016 0.0080962 0.007583 0.0078832 4.0207 0.0024545 0.00026066 -0.0033202 -0.0013682 -0.0015722 -0.00062384 0.0012071 -0.004238 -0.0058182 0 -0.017047 0 0.00099156 0.0012364 -0.00013996 -0.00027015 -0.31223 -0.00077437 0.0077633 0.0088953 0.010164 0.013777 0.0081834 0.0023781 0.0075014 0.0050501 -0.19351 -0.075796 -0.18595 -0.11306 -0.14973 -0.19191 -0.070584 -0.089476 -0.10565 -0.051908 0.038502 -0.091415 -0.026036
1.1055 0.0061142 0.0042215 0.0048288 0.0052406 0 0.0023806 0.00733 0.0054433 0.006305 0.005091 0.0058243 4.0656 0.0046958 0.0012164 -0.0018617 -0.0016056 -0.0033476 0.0017878 0.00097172 -0.0025103 -0.0047591 0 -0.008368 0 0.0010384 0.00037271 0.00068957 -1.3375e-05 -0.23307 0.00025708 0.0034345 0.00071942 0.0083539 0.010419 0.0048273 0.004394 0.0065412 0.0085545 -0.20238 -0.079718 -0.1849 -0.11563 -0.15344 -0.19948 -0.058841 -0.084026 -0.10677 -0.058411 0.035965 -0.090122 -0.020936
1.1094 0.0057702 0.0030993 0.0058199 0.0016287 0 -0.0041258 0.0042434 0.0020228 0.0032973 0.0025663 0.0041079 4.1187 0.0033735 0.0014344 0.00035882 -0.0020422 -0.0024717 0.0028366 -0.00070856 -0.0045104 0.00015215 0 -0.0024887 0 0.00045659 -0.00098851 0.0008752 0.0004968 -0.14665 0.0021171 -0.00095147 -0.0055234 0.0062682 0.0051058 0.0027441 0.0030969 0.0062434 0.011343 -0.21101 -0.084236 -0.18478 -0.11956 -0.15717 -0.20533 -0.047989 -0.079202 -0.10899 -0.065432 0.031698 -0.090172 -0.015093
1.1133 0.0052404 0.0026911 0.0066708 0.00050318 0 -0.005192 0.00083788 0.00052751 0.00030516 0.00066048 0.0011488 4.17 -3.2576e-05 0.0012912 0.0020002 -0.0037973 0.0005241 0.0015086 -0.0014858 -0.0094011 0.0057822 0 0.0015032 0 -0.00018047 -0.0015914 0.00062792 0.00089506 -0.069716 0.0028679 -0.0020878 -0.0049792 0.004026 -0.00082871 0.0016434 0.0019486 0.0035146 0.0075906 -0.21902 -0.090306 -0.18708 -0.12705 -0.16092 -0.20667 -0.039458 -0.07601 -0.11404 -0.073805 0.022918 -0.093725 -0.007849
1.1172 0.0040968 0.0024573 0.0063379 0.001615 0 -0.00023966 -0.0024692 0.00013387 -0.0015872 -0.00057488 -0.0030621 4.2113 -0.0027925 0.0010154 0.0020955 -0.00644 0.0030416 -0.0010395 -0.0011143 -0.013027 0.0086952 0 0.0059094 0 -0.00028472 -0.00098231 0.00048806 0.0008577 -0.0063321 0.0020382 0.00064135 0.0012738 0.0013564 -0.0051782 0.00034695 0.0046925 -0.0027404 -0.0032669 -0.22703 -0.096377 -0.18938 -0.13455 -0.16467 -0.20802 -0.030927 -0.072818 -0.11909 -0.082177 0.014138 -0.097278 0.00142
1.1211 0.0018995 0.0012898 0.0043338 0.0030988 0 0.0055881 -0.0052905 -0.00054889 -0.0024036 -0.0017883 -0.0069226 4.2449 -0.0032485 0.00026034 0.00060957 -0.00766 0.0028055 -0.0025508 -0.0013626 -0.012189 0.0075234 0 0.011762 0 0.00013719 8.4666e-05 0.00070085 0.00042577 0.055402 0.00087291 0.0043272 0.0073407 -0.0020082 -0.0067515 -0.002128 0.010586 -0.010187 -0.015711 -0.23246 -0.10219 -0.19454 -0.14232 -0.16832 -0.20493 -0.028242 -0.072002 -0.12414 -0.091797 0.0017684 -0.10334 0.011488
1.125 -0.0011353 -0.0011662 0.0011787 0.0029807 0 0.0063496 -0.0071181 -0.0021442 -0.0028682 -0.0036235 -0.0087713 4.282 -0.0018024 -0.0016111 -0.0015644 -0.0053194 -3.6264e-05 -0.0017269 -0.0034376 -0.0077883 0.0036819 0 0.017734 0 0.00050998 0.00054812 0.00092972 4.9667e-06 0.1264 0.00077486 0.0048873 0.0078359 -0.0056659 -0.0065243 -0.0055133 0.014513 -0.014775 -0.022406 -0.23686 -0.10789 -0.20083 -0.15019 -0.17191 -0.20008 -0.027865 -0.072124 -0.12919 -0.10191 -0.012019 -0.1104 0.019361
1.1289 -0.0040682 -0.0039608 -0.0020271 0.00032484 0 0.0009008 -0.0075007 -0.0042338 -0.0033576 -0.0059151 -0.0083825 4.3309 3.592e-05 -0.0046032 -0.0031524 0.0001692 -0.0032811 0.00078044 -0.0061166 -0.0035868 9.5339e-05 0 0.021499 0 0.00032347 0.00018593 0.00063273 3.2891e-05 0.19949 0.0016216 0.00071842 0.0021912 -0.0085401 -0.0065517 -0.0083522 0.012044 -0.01411 -0.019815 -0.24024 -0.11306 -0.20738 -0.15727 -0.17524 -0.19447 -0.02865 -0.072454 -0.13346 -0.11195 -0.025841 -0.1173 0.022508
1.1328 -0.006019 -0.0058143 -0.0045154 -0.0042823 0 -0.0064678 -0.0065919 -0.006059 -0.0036456 -0.0076897 -0.0070002 4.3873 0.0012737 -0.0074612 -0.0032289 0.005704 -0.0049757 0.0032455 -0.0068849 -0.0021964 -0.00094124 0 0.021936 0 -0.00031447 -0.00025452 -0.00028658 0.00060321 0.25434 0.0018112 -0.0056787 -0.0057085 -0.009818 -0.0076971 -0.0092669 0.0039148 -0.0093927 -0.010511 -0.23818 -0.11532 -0.21535 -0.16002 -0.17714 -0.18474 -0.035701 -0.073902 -0.13355 -0.12155 -0.039857 -0.12336 0.020986
1.1367 -0.0069935 -0.0065345 -0.0063852 -0.0089351 0 -0.0106 -0.005456 -0.0072141 -0.0037303 -0.0080667 -0.0060783 4.4381 0.0020958 -0.0082687 -0.001686 0.0078939 -0.0050599 0.0044537 -0.0048031 -0.0028092 0.00080822 0 0.020012 0 -0.00080485 -7.2563e-06 -0.001269 0.0013793 0.28056 -2.8345e-05 -0.0097704 -0.011369 -0.009865 -0.0087191 -0.0082513 -0.0049205 -0.0042378 -0.00070375 -0.23612 -0.11759 -0.22331 -0.16277 -0.17905 -0.17501 -0.042753 -0.075349 -0.13364 -0.13115 -0.053873 -0.12942 0.017277
1.1406 -0.0077821 -0.0071649 -0.0082789 -0.011469 0 -0.010198 -0.0055025 -0.0077269 -0.0044862 -0.0071806 -0.0060876 4.4747 0.0031722 -0.0060226 0.00080227 0.0057661 -0.0046611 0.0043592 -0.0017225 -0.0028991 0.0036751 0 0.017774 0 -0.00071095 0.00081669 -0.0016001 0.0018743 0.292 -0.0035773 -0.0090205 -0.01298 -0.0099263 -0.0078101 -0.0066772 -0.010448 -0.0016533 0.0044598 -0.22947 -0.11656 -0.22984 -0.16046 -0.17881 -0.16375 -0.050785 -0.075272 -0.12896 -0.13841 -0.064536 -0.13188 0.014193
1.1445 -0.0089865 -0.0086182 -0.010551 -0.011089 0 -0.0080772 -0.0072773 -0.0077969 -0.006947 -0.0061771 -0.0064744 4.5014 0.0046066 -0.0017555 0.0032215 0.0013609 -0.0041587 0.0034944 -0.00031211 -0.0015136 0.005497 0 0.016707 0 -0.00020445 0.0013918 -0.0011179 0.0018462 0.31398 -0.0071924 -0.0052133 -0.011681 -0.010741 -0.0048908 -0.0059839 -0.01316 -0.0020162 0.0039112 -0.21972 -0.11331 -0.23539 -0.15472 -0.17712 -0.15146 -0.059482 -0.074161 -0.12105 -0.14409 -0.072927 -0.1319 0.01311
1.1484 -0.010285 -0.010415 -0.012767 -0.0093121 0 -0.0075212 -0.0097172 -0.0076959 -0.010766 -0.0062358 -0.0066044 4.5293 0.0056537 0.0020056 0.0047328 -0.0021064 -0.0025799 0.0022097 -0.0010724 -0.00017604 0.0051387 0 0.017045 0 0.00018268 0.0011495 -0.00036825 0.0014547 0.35663 -0.0095928 -0.0028972 -0.0097091 -0.011602 -0.0020505 -0.0063991 -0.016309 -0.0036245 0.00014182 -0.20975 -0.10987 -0.24075 -0.14871 -0.17528 -0.13917 -0.06799 -0.072857 -0.11289 -0.14953 -0.080997 -0.13163 0.014016
1.1523 -0.010837 -0.01115 -0.014038 -0.008926 0 -0.0091371 -0.01082 -0.0078305 -0.013747 -0.0075302 -0.0066306 4.5637 0.0053508 0.0030823 0.0049542 -0.0027257 0.00077162 0.00068913 -0.0018167 -0.00055542 0.00304 0 0.018332 0 0.00019067 0.0004071 -1.7288e-05 0.0010554 0.40483 -0.01093 -0.0053385 -0.0087436 -0.011094 -0.0015843 -0.0070013 -0.021263 -0.0048299 -0.0036151 -0.19418 -0.1015 -0.24059 -0.13533 -0.1693 -0.12722 -0.071363 -0.066288 -0.098102 -0.14864 -0.080358 -0.12345 0.016592
1.1563 -0.010414 -0.010289 -0.013907 -0.011437 0 -0.011232 -0.0094211 -0.008608 -0.013496 -0.0090974 -0.0074224 4.5992 0.003335 0.0011361 0.0039533 -0.0010056 0.0044406 -0.00058196 -0.00037918 -0.002033 0.00055167 0 0.020295 0 0.00010318 -4.9049e-05 -0.00014333 0.00085162 0.43714 -0.012151 -0.011647 -0.0094105 -0.0088614 -0.003768 -0.0069785 -0.025471 -0.00551 -0.0058589 -0.17861 -0.093118 -0.24043 -0.12195 -0.16332 -0.11527 -0.074736 -0.059719 -0.08331 -0.14775 -0.079718 -0.11527 0.020652
1.1602 -0.0099299 -0.0092195 -0.012949 -0.015403 0 -0.012387 -0.006558 -0.010082 -0.0098638 -0.0097534 -0.0096228 4.6287 0.00017102 -0.0024299 0.0021255 0.00093547 0.0053477 -0.00086448 0.0024483 -0.0023129 -0.0012291 0 0.023034 0 0.00034402 0.00010653 -0.00018481 0.00075019 0.45276 -0.013585 -0.017609 -0.011366 -0.0064492 -0.0067969 -0.0066566 -0.02527 -0.0067028 -0.0072637 -0.16264 -0.083855 -0.23741 -0.10723 -0.15604 -0.10486 -0.073911 -0.050899 -0.067755 -0.14363 -0.075467 -0.10449 0.025542
1.1641 -0.010677 -0.010128 -0.012475 -0.017692 0 -0.012907 -0.0050422 -0.011848 -0.0056747 -0.009263 -0.01271 4.6548 -0.0028838 -0.0057724 0.00011317 0.0011669 0.0017703 0.00010228 0.0032523 -0.0003428 -0.0020964 0 0.026549 0 0.00089056 0.00039678 0.00037758 0.00054664 0.47603 -0.014477 -0.019394 -0.013492 -0.0061323 -0.0088891 -0.0071853 -0.020136 -0.0091957 -0.0093212 -0.14625 -0.073616 -0.23123 -0.091028 -0.14733 -0.096146 -0.068447 -0.03959 -0.051358 -0.13594 -0.067225 -0.090836 0.029799
1.168 -0.013042 -0.013749 -0.013516 -0.016795 0 -0.013947 -0.0073596 -0.013485 -0.0046571 -0.0087695 -0.015012 4.6883 -0.0044116 -0.0077007 -0.0013073 -0.00064009 -0.0042525 0.0016318 -0.00039027 0.0021745 -0.0024223 0 0.030401 0 0.0012301 0.00017011 0.0013463 0.00021473 0.53337 -0.013952 -0.01682 -0.014606 -0.0088717 -0.01019 -0.0092954 -0.013539 -0.012666 -0.012632 -0.12986 -0.063376 -0.22505 -0.074828 -0.13862 -0.087432 -0.062984 -0.028281 -0.034961 -0.12826 -0.058983 -0.077181 0.032093
1.1719 -0.01611 -0.018412 -0.015932 -0.014766 0 -0.016046 -0.013594 -0.015136 -0.0083415 -0.010075 -0.014939 4.7364 -0.0034934 -0.0077737 -0.0015535 -0.0030406 -0.0080566 0.0026786 -0.0067691 0.0027501 -0.0024172 0 0.034105 0 0.00095255 -0.00056612 0.0019111 -2.9594e-05 0.62822 -0.012179 -0.01343 -0.014719 -0.013526 -0.012416 -0.012552 -0.0096451 -0.016077 -0.016234 -0.11836 -0.055873 -0.21626 -0.061889 -0.13059 -0.083584 -0.051596 -0.016921 -0.023423 -0.11672 -0.049134 -0.064591 0.03272
1.1758 -0.018624 -0.021556 -0.01847 -0.01539 0 -0.018926 -0.021173 -0.017446 -0.014842 -0.014246 -0.012645 4.7922 -0.00035995 -0.0059231 -0.00070635 -0.0039319 -0.0064427 0.002933 -0.010921 0.0012684 -0.001864 0 0.037942 0 0.00029334 -0.0011034 0.0014762 3.4835e-05 0.74067 -0.010409 -0.013445 -0.015565 -0.018075 -0.016722 -0.0159 -0.0097362 -0.018684 -0.018455 -0.10733 -0.048625 -0.20723 -0.049255 -0.12263 -0.08019 -0.039656 -0.0055567 -0.012338 -0.10482 -0.039136 -0.0521 0.03388
1.1797 -0.020236 -0.022197 -0.019804 -0.02012 0 -0.022164 -0.026708 -0.02076 -0.020662 -0.020551 -0.010662 4.8392 0.0033902 -0.0024707 0.00032932 -0.0022388 -0.00076874 0.0030631 -0.008993 0.00033646 -0.00060831 0 0.043209 0 -5.708e-05 -0.00084642 0.00034691 0.00036713 0.84928 -0.0099682 -0.018232 -0.019077 -0.021413 -0.022188 -0.018786 -0.012043 -0.020614 -0.018629 -0.099721 -0.043839 -0.19892 -0.039565 -0.11622 -0.078843 -0.027838 0.0036706 -0.0048439 -0.09289 -0.031009 -0.042457 0.03815
1.1836 -0.021701 -0.02177 -0.019738 -0.02606 0 -0.025244 -0.028443 -0.024422 -0.023736 -0.026619 -0.012489 4.8659 0.0055021 0.0015136 0.00036783 0.0010361 0.0042671 0.0036667 -0.0018347 0.0020723 0.00085466 0 0.05134 0 0.00026685 -4.5369e-05 -0.00048522 0.00068452 0.94885 -0.011454 -0.025158 -0.024776 -0.023838 -0.026595 -0.021533 -0.014466 -0.022613 -0.018278 -0.098361 -0.04354 -0.19191 -0.035244 -0.11264 -0.081228 -0.016244 0.0090018 -0.0038943 -0.080898 -0.026296 -0.038005 0.046538
1.1875 -0.023828 -0.022474 -0.019516 -0.02853 0 -0.027024 -0.027302 -0.027062 -0.024813 -0.029908 -0.019727 4.875 0.0045458 0.004367 -0.0010659 0.0033805 0.0051619 0.0041482 0.005773 0.0050645 0.0015486 0 0.062391 0 0.00080693 0.00040978 -0.0002874 0.00076579 1.0458 -0.014817 -0.029693 -0.029095 -0.026024 -0.028615 -0.024576 -0.016622 -0.025346 -0.020434 -0.097001 -0.043242 -0.18491 -0.030922 -0.10906 -0.083613 -0.0046505 0.014333 -0.0029448 -0.068906 -0.021582 -0.033553 0.05794
1.1914 -0.026379 -0.024906 -0.02083 -0.025904 0 -0.02622 -0.02583 -0.027769 -0.026142 -0.029576 -0.030013 4.8786 0.001058 0.004841 -0.0032045 0.0027741 0.0029224 0.00304 0.0094903 0.0054531 0.00092343 0 0.074261 0 0.00069164 -7.1839e-05 0.00068947 0.00069471 1.1409 -0.019789 -0.029115 -0.028357 -0.027996 -0.029113 -0.027567 -0.019225 -0.02883 -0.027148 -0.10335 -0.049004 -0.18246 -0.033873 -0.11021 -0.089344 0.0011701 0.012157 -0.0099847 -0.059662 -0.024233 -0.037738 0.070255
1.1953 -0.028058 -0.027429 -0.02423 -0.021699 0 -0.023288 -0.026035 -0.026977 -0.02905 -0.027279 -0.037988 4.8855 -0.0028213 0.0030793 -0.0046551 -0.00046121 0.0017264 -0.00034114 0.0090753 0.0014086 -0.00049432 0 0.083675 0 -0.00041098 -0.0011418 0.001446 0.00074444 1.223 -0.025857 -0.024846 -0.023032 -0.029323 -0.030185 -0.029543 -0.022434 -0.032319 -0.037026 -0.1117 -0.056341 -0.18119 -0.038713 -0.11259 -0.095945 0.0054909 0.0080311 -0.0191 -0.05113 -0.028797 -0.044168 0.08174
1.1992 -0.027565 -0.027836 -0.028257 -0.021357 0 -0.021365 -0.027932 -0.02611 -0.032855 -0.025999 -0.039272 4.8951 -0.0050927 0.00043412 -0.004731 -0.0037406 0.0043053 -0.0047316 0.0079048 -0.003988 -0.0015769 0 0.088495 0 -0.0018152 -0.0018648 0.0011903 0.0010116 1.28 -0.03199 -0.021421 -0.018474 -0.029929 -0.032896 -0.030069 -0.02576 -0.034715 -0.045296 -0.12128 -0.064675 -0.18133 -0.044948 -0.11594 -0.10279 0.0075288 0.0021937 -0.029382 -0.043691 -0.035115 -0.052356 0.09135
1.2031 -0.024626 -0.025481 -0.0302 -0.026586 0 -0.023797 -0.029783 -0.026261 -0.035868 -0.02752 -0.034456 4.9029 -0.0054374 -0.0017754 -0.0041478 -0.0044058 0.0089037 -0.0077464 0.0091848 -0.0051388 -0.0018156 0 0.089496 0 -0.0023822 -0.0016613 5.8768e-05 0.0012275 1.3103 -0.037009 -0.02258 -0.020224 -0.03015 -0.035914 -0.03 -0.029345 -0.035354 -0.047172 -0.13489 -0.076284 -0.18608 -0.055765 -0.12251 -0.11043 0.0020665 -0.0092659 -0.043495 -0.039842 -0.047193 -0.066321 0.098326
1.207 -0.020183 -0.021792 -0.0281 -0.032906 0 -0.029758 -0.029591 -0.027193 -0.037051 -0.030601 -0.02936 4.9083 -0.0050246 -0.0032026 -0.0042004 -0.0021164 0.011068 -0.0079865 0.012834 0.00050047 -0.0019128 0 0.089785 0 -0.0015959 -0.00082374 -0.0010738 0.0010115 1.318 -0.040617 -0.027529 -0.027888 -0.029831 -0.036354 -0.030788 -0.034057 -0.034699 -0.042155 -0.14849 -0.087893 -0.19084 -0.066582 -0.12909 -0.11808 -0.0033959 -0.020726 -0.057608 -0.035993 -0.05927 -0.080286 0.10209
1.2109 -0.015886 -0.01895 -0.022528 -0.033182 0 -0.033072 -0.026573 -0.027598 -0.036537 -0.031673 -0.03048 4.9138 -0.0048327 -0.0041172 -0.005157 0.00087011 0.0084117 -0.0061693 0.015991 0.0095581 -0.002918 0 0.091886 0 -6.3571e-05 -0.00010636 -0.001432 0.00032808 1.2976 -0.043709 -0.03084 -0.034179 -0.027933 -0.032134 -0.032824 -0.039398 -0.034185 -0.035242 -0.1612 -0.098408 -0.19748 -0.077831 -0.1355 -0.12408 -0.012993 -0.032305 -0.070187 -0.034298 -0.071749 -0.093932 0.10266
1.2148 -0.013522 -0.018316 -0.016702 -0.024237 0 -0.02735 -0.021686 -0.026318 -0.034772 -0.02789 -0.038887 4.9178 -0.0043929 -0.0044066 -0.0056735 0.0018766 0.0032945 -0.0040393 0.016233 0.015806 -0.0047456 0 0.094781 0 0.0010584 8.6125e-05 -0.00096383 -0.000371 1.2337 -0.046873 -0.026903 -0.03128 -0.023742 -0.023919 -0.034495 -0.041904 -0.034902 -0.033047 -0.17347 -0.10839 -0.20504 -0.08929 -0.14184 -0.12928 -0.0246 -0.043943 -0.082021 -0.033651 -0.084421 -0.10742 0.10057
1.2188 -0.014586 -0.020078 -0.014661 -0.010662 0 -0.013672 -0.017103 -0.023388 -0.031629 -0.020126 -0.04784 4.9134 -0.002461 -0.0034437 -0.0041382 0.00033249 0.00052815 -0.0023423 0.014003 0.016028 -0.0058327 0 0.093766 0 0.0011078 1.0997e-05 -0.00021423 -0.000542 1.1226 -0.048214 -0.015785 -0.019131 -0.0186 -0.015121 -0.033174 -0.037326 -0.035936 -0.037425 -0.18501 -0.1176 -0.21239 -0.10029 -0.14762 -0.13397 -0.03605 -0.054686 -0.092996 -0.033028 -0.096224 -0.11994 0.095852
1.2227 -0.019709 -0.023943 -0.018699 -0.0023245 0 -0.002638 -0.015178 -0.020104 -0.026718 -0.013087 -0.04686 4.8968 0.0010796 -0.0011761 -0.00069214 -0.0018348 0.0024785 -0.00025505 0.011907 0.012583 -0.0046152 0 0.083876 0 0.00039203 0.00013774 0.00027935 -0.00010712 0.99536 -0.043373 -0.0052283 -0.0073814 -0.015831 -0.0099674 -0.027497 -0.025645 -0.034069 -0.04225 -0.19079 -0.12069 -0.21814 -0.10764 -0.14895 -0.13464 -0.046258 -0.058368 -0.097195 -0.032604 -0.10116 -0.12479 0.087245
1.2266 -0.027983 -0.029637 -0.027858 -0.0074153 0 -0.0067818 -0.017389 -0.01828 -0.020579 -0.012025 -0.029769 4.8766 0.0043579 0.0010156 0.0023946 -0.0022311 0.0067192 0.0030471 0.011896 0.010267 -0.0014081 0 0.06451 0 -0.00028437 0.00053775 0.00039301 0.00042866 0.9119 -0.029053 -0.0058868 -0.0081296 -0.018193 -0.01098 -0.019015 -0.013513 -0.02589 -0.037191 -0.19656 -0.12377 -0.22389 -0.115 -0.15028 -0.13531 -0.056466 -0.06205 -0.10139 -0.032181 -0.1061 -0.12965 0.073197
1.2305 -0.036878 -0.036553 -0.038487 -0.026319 0 -0.028975 -0.023595 -0.019349 -0.015298 -0.01855 -0.00058761 4.8682 0.0049803 0.0012026 0.0027871 -0.00029505 0.0086942 0.0066066 0.013402 0.01122 0.0014836 0 0.041493 0 -0.00044028 0.00082932 0.00030592 0.00047224 0.9222 -0.0075938 -0.022628 -0.025354 -0.025171 -0.017549 -0.011711 -0.010024 -0.011244 -0.016469 -0.19821 -0.12217 -0.22697 -0.11896 -0.14753 -0.13379 -0.062265 -0.059238 -0.10117 -0.030526 -0.10405 -0.12783 0.054665
1.2344 -0.043399 -0.043235 -0.046423 -0.05068 0 -0.057764 -0.031896 -0.023759 -0.013589 -0.029126 0.027469 4.8768 0.0024847 -0.0010172 0.00063469 0.0023986 0.006562 0.008023 0.014233 0.013467 0.0019167 0 0.024625 0 -0.00022981 0.00068844 0.00016864 -4.4258e-05 1.0295 0.012085 -0.048972 -0.050438 -0.03313 -0.026496 -0.0096225 -0.018551 0.0048314 0.014295 -0.1965 -0.11676 -0.22787 -0.12015 -0.14147 -0.13049 -0.064488 -0.051158 -0.09735 -0.027874 -0.096315 -0.12061 0.037029
1.2383 -0.045911 -0.047698 -0.049266 -0.068171 0 -0.075048 -0.039366 -0.030694 -0.016977 -0.037678 0.03956 4.8862 -0.00088302 -0.0035958 -0.0012754 0.0038584 0.003148 0.0058474 0.013133 0.01423 0.00030043 0 0.022324 0 -5.4129e-05 0.00027409 -2.7144e-06 -0.00058501 1.1905 0.019336 -0.070129 -0.067966 -0.038466 -0.034158 -0.014297 -0.032605 0.01393 0.039372 -0.1948 -0.11135 -0.22878 -0.12135 -0.1354 -0.12719 -0.066711 -0.043077 -0.093532 -0.025221 -0.088582 -0.11338 0.028483
1.2422 -0.045114 -0.048575 -0.047318 -0.069856 0 -0.070075 -0.043499 -0.038154 -0.024638 -0.040225 0.028163 4.8691 -0.0021116 -0.0037069 -0.00033537 0.0034137 0.0030492 0.0014447 0.011358 0.013753 -0.00036337 0 0.037214 0 -4.497e-05 5.4211e-05 -0.00016136 -0.00056829 1.3526 0.0092047 -0.07324 -0.06705 -0.040541 -0.038486 -0.023869 -0.04078 0.0092576 0.042393 -0.18901 -0.10071 -0.22532 -0.11756 -0.12346 -0.12307 -0.059818 -0.026978 -0.086456 -0.020075 -0.069779 -0.097658 0.035297
1.2461 -0.043133 -0.04601 -0.042837 -0.055636 0 -0.047582 -0.043603 -0.043624 -0.033921 -0.037696 -0.0025649 4.8121 -0.00020511 -0.00056295 0.0028522 0.0018068 0.0080183 -0.0019156 0.011736 0.015132 0.0028573 0 0.065433 0 -1.3727e-05 0.00025022 -0.00013308 2.5098e-05 1.4924 -0.013745 -0.056946 -0.049036 -0.041269 -0.03977 -0.034277 -0.036956 -0.0096748 0.017409 -0.18318 -0.090026 -0.22182 -0.11373 -0.11146 -0.11894 -0.052848 -0.010813 -0.079352 -0.014908 -0.050883 -0.081863 0.057613
1.25 -0.041493 -0.041424 -0.038379 -0.034451 0 -0.023396 -0.041103 -0.045326 -0.042065 -0.034738 -0.039605 4.7308 0.0030532 0.0036368 0.0046461 5.1736e-05 0.0154 -0.0020013 0.016166 0.020544 0.0099617 0 0.099412 0 0.00018422 0.00056767 0.0001973 0.00064313 1.6202 -0.038663 -0.032485 -0.02604 -0.042021 -0.039704 -0.041711 -0.026196 -0.036224 -0.026644 -0.17784 -0.079865 -0.21793 -0.10915 -0.098885 -0.11623 -0.044207 0.0046001 -0.073835 -0.0096075 -0.030389 -0.066085 0.089312
1.2539 -0.039958 -0.036451 -0.035415 -0.018836 0 -0.012076 -0.038421 -0.043417 -0.047743 -0.035725 -0.068807 4.6572 0.0050617 0.0058209 0.0020076 -0.0012843 0.021004 0.00045768 0.023846 0.028534 0.017837 0 0.13158 0 0.00041023 0.00053621 0.00064557 0.00075699 1.7537 -0.056058 -0.015308 -0.012272 -0.041693 -0.039831 -0.04471 -0.020424 -0.060416 -0.071312 -0.17315 -0.070394 -0.21351 -0.10357 -0.085551 -0.11539 -0.033363 0.019019 -0.070412 -0.0041316 -0.0077901 -0.05033 0.12194
1.2578 -0.037345 -0.032144 -0.033971 -0.016936 0 -0.017343 -0.037271 -0.040126 -0.051334 -0.041407 -0.082499 4.6105 0.0048785 0.0050372 -0.0039683 -0.001686 0.023181 0.0028829 0.031717 0.035592 0.02301 0 0.1567 0 0.00044254 6.8975e-05 0.00081661 0.00040479 1.8927 -0.063545 -0.014015 -0.014885 -0.03848 -0.040719 -0.044723 -0.027848 -0.074662 -0.099791 -0.16846 -0.060922 -0.20908 -0.098001 -0.072218 -0.11455 -0.022518 0.033438 -0.06699 0.0013443 0.014809 -0.034576 0.14914
1.2617 -0.033353 -0.029001 -0.033233 -0.027229 0 -0.031925 -0.037721 -0.038417 -0.054004 -0.048702 -0.082455 4.5793 0.0035838 0.0030804 -0.008511 -0.00024251 0.023891 0.0037419 0.036636 0.040092 0.024594 0 0.17239 0 0.00032492 -0.00040044 0.00052144 9.2342e-05 2.018 -0.065468 -0.025298 -0.03022 -0.033321 -0.042245 -0.044921 -0.045936 -0.077462 -0.10599 -0.16795 -0.058005 -0.2074 -0.094113 -0.062299 -0.1189 -0.016061 0.037147 -0.071145 0.0039802 0.032237 -0.026566 0.16819
1.2656 -0.029358 -0.027362 -0.032461 -0.039964 0 -0.04461 -0.038693 -0.039968 -0.056478 -0.053336 -0.07688 4.5343 0.002414 0.0021438 -0.0075644 0.0036302 0.02604 0.0040531 0.037481 0.043819 0.024557 0 0.1786 0 0.00036623 -0.00036127 5.8147e-05 0.00017779 2.1086 -0.06771 -0.038136 -0.046944 -0.03053 -0.044245 -0.048019 -0.064011 -0.072902 -0.09571 -0.16807 -0.056061 -0.20613 -0.090475 -0.052888 -0.12402 -0.010255 0.039266 -0.076425 0.0061946 0.048896 -0.019705 0.17845
1.2695 -0.027255 -0.027415 -0.031563 -0.044701 0 -0.047674 -0.039203 -0.043936 -0.058409 -0.052882 -0.073748 4.4572 0.0010945 0.002264 -0.001837 0.0088166 0.030268 0.0059113 0.035638 0.049208 0.025241 0 0.17682 0 0.00074199 0.00024074 -3.92e-05 0.00044463 2.1507 -0.072539 -0.042932 -0.053514 -0.03398 -0.046594 -0.054374 -0.072195 -0.066896 -0.080403 -0.16963 -0.057332 -0.20642 -0.088247 -0.045686 -0.13078 -0.008262 0.036065 -0.084432 0.0064537 0.061548 -0.016908 0.17961
1.2734 -0.027604 -0.028783 -0.031005 -0.038366 0 -0.040183 -0.039062 -0.047493 -0.058609 -0.047938 -0.075025 4.3575 -0.0015706 0.0015232 0.0036809 0.012408 0.034586 0.0097386 0.033713 0.055573 0.026899 0 0.16893 0 0.0011876 0.00095238 0.00041646 0.00035654 2.1313 -0.077322 -0.03805 -0.045491 -0.042492 -0.048707 -0.061425 -0.068165 -0.063028 -0.068761 -0.1744 -0.065751 -0.21018 -0.089153 -0.043396 -0.14118 -0.014744 0.021042 -0.098498 0.0023676 0.065294 -0.023141 0.17168
1.2773 -0.029065 -0.030392 -0.031244 -0.027371 0 -0.027289 -0.038449 -0.047709 -0.055814 -0.041054 -0.07568 4.2609 -0.0056112 -0.0013127 0.0044177 0.011812 0.03684 0.013339 0.033593 0.058929 0.027806 0 0.15593 0 0.001214 0.001273 0.00099554 -0.00028328 2.032 -0.077028 -0.029455 -0.028447 -0.049676 -0.049282 -0.064832 -0.056595 -0.060675 -0.062208 -0.17917 -0.074169 -0.21393 -0.090059 -0.041106 -0.15158 -0.021226 0.0060189 -0.11256 -0.0017185 0.069039 -0.029375 0.15631
1.2813 -0.029732 -0.03108 -0.032166 -0.021944 0 -0.017299 -0.037108 -0.043421 -0.049426 -0.034707 -0.06817 4.182 -0.0089776 -0.0049585 0.00050413 0.0073897 0.036993 0.013835 0.035352 0.05595 0.026614 0 0.13755 0 0.00065991 0.0011153 0.0010623 -0.0010132 1.8391 -0.067895 -0.025018 -0.014359 -0.0491 -0.046905 -0.060766 -0.043649 -0.056201 -0.056463 -0.18469 -0.088924 -0.22021 -0.095038 -0.044022 -0.16277 -0.037811 -0.018633 -0.12954 -0.011195 0.062231 -0.043632 0.13699
1.2852 -0.028897 -0.030462 -0.032979 -0.027334 0 -0.017262 -0.034283 -0.03581 -0.039898 -0.029884 -0.049093 4.1107 -0.0091715 -0.0068721 -0.0035641 0.0027563 0.036779 0.01048 0.037675 0.047761 0.024211 0 0.11328 0 -5.1841e-05 0.00080597 0.00047842 -0.001118 1.5646 -0.049856 -0.028482 -0.013208 -0.03996 -0.041073 -0.048179 -0.032599 -0.04616 -0.046732 -0.19048 -0.10579 -0.22734 -0.10137 -0.048674 -0.17423 -0.057765 -0.046497 -0.14748 -0.022469 0.051904 -0.060564 0.11726
1.2891 -0.027447 -0.029149 -0.0327 -0.039258 0 -0.028101 -0.029619 -0.027469 -0.028707 -0.026029 -0.022871 4.0238 -0.0057696 -0.0061612 -0.0033791 0.0018745 0.037456 0.0054616 0.039248 0.039293 0.022989 0 0.08448 0 -0.00029574 0.00069451 -0.00017212 -0.00034745 1.2528 -0.026925 -0.037125 -0.02534 -0.027606 -0.032667 -0.029839 -0.023717 -0.030298 -0.032011 -0.19561 -0.12328 -0.23434 -0.1086 -0.054118 -0.18478 -0.079174 -0.074609 -0.16483 -0.034763 0.039751 -0.078219 0.098396
1.293 -0.026632 -0.028024 -0.030863 -0.047293 0 -0.042431 -0.024014 -0.02075 -0.017973 -0.022033 0.00061008 3.9088 -0.0010032 -0.0046032 0.0013385 0.0053987 0.03842 0.0019855 0.039787 0.034803 0.024354 0 0.055355 0 0.00010828 0.00082559 -0.00014262 0.00081025 0.95941 -0.0056839 -0.043875 -0.040611 -0.018573 -0.023493 -0.01143 -0.016514 -0.012376 -0.01546 -0.19797 -0.14343 -0.24078 -0.11961 -0.062951 -0.19149 -0.10681 -0.10378 -0.1796 -0.051417 0.01979 -0.098964 0.079131
1.2969 -0.026677 -0.027311 -0.027892 -0.043209 0 -0.048505 -0.019328 -0.016555 -0.0098024 -0.017445 0.012796 3.7751 0.0023164 -0.0044375 0.0068813 0.0098569 0.038158 0.0016155 0.03979 0.034292 0.02722 0 0.031387 0 0.00068188 0.00098389 0.00068056 0.0015793 0.72088 0.0077526 -0.042041 -0.045842 -0.015326 -0.015426 0.0010472 -0.010963 0.0018741 -0.001379 -0.20033 -0.16357 -0.24722 -0.13062 -0.071784 -0.1982 -0.13444 -0.13296 -0.19436 -0.068071 -0.00017102 -0.11971 0.057693
1.3008 -0.026645 -0.026389 -0.02474 -0.02737 0 -0.039143 -0.017001 -0.014233 -0.0054735 -0.013035 0.012431 3.6438 0.0032476 -0.005531 0.0092052 0.010693 0.036201 0.0033358 0.039383 0.03445 0.029124 0 0.016119 0 0.00075639 0.00097369 0.0015924 0.001587 0.54259 0.011128 -0.029843 -0.035205 -0.015745 -0.0099005 0.0043823 -0.0069977 0.0084213 0.00812 -0.19919 -0.18248 -0.25087 -0.14329 -0.081272 -0.19922 -0.1608 -0.15516 -0.20382 -0.08571 -0.021877 -0.13862 0.034403
1.3047 -0.025479 -0.024461 -0.02207 -0.0083799 0 -0.01861 -0.016845 -0.012468 -0.0047714 -0.010288 0.0059556 3.529 0.0029016 -0.0054581 0.0071686 0.0064054 0.033716 0.0048806 0.037648 0.032719 0.028757 0 0.0090294 0 0.0001322 0.00078585 0.0017246 0.0010934 0.41395 0.0076023 -0.012201 -0.015093 -0.016857 -0.0077087 -1.0264e-05 -0.0041296 0.0076399 0.013907 -0.19597 -0.20067 -0.25287 -0.15693 -0.091147 -0.19689 -0.18639 -0.17326 -0.21015 -0.10393 -0.044611 -0.15644 0.012485
1.3086 -0.022933 -0.021323 -0.019677 0.0031995 0 -0.00032196 -0.01717 -0.01038 -0.0059517 -0.010114 0.0020709 3.4293 0.0024354 -0.0026468 0.00256 -0.00010479 0.032196 0.0047912 0.033429 0.029878 0.027211 0 0.0065362 0 -0.00075528 0.00052155 0.00088958 0.00059808 0.32887 0.0036395 0.001685 0.0008744 -0.0179 -0.0086672 -0.0068686 -0.0022684 0.0038598 0.017787 -0.19248 -0.21856 -0.2545 -0.17054 -0.10099 -0.19393 -0.21126 -0.19016 -0.21584 -0.12196 -0.067171 -0.17389 -0.0033779
1.3125 -0.019492 -0.017476 -0.01675 0.0020511 0 0.0039636 -0.016116 -0.0079997 -0.0066256 -0.011764 0.004903 3.3332 0.0014917 0.0010728 -0.0021777 -0.0041953 0.031958 0.0034005 0.027029 0.028555 0.026729 0 0.0053212 0 -0.0012968 0.00025706 -0.00024184 0.00032525 0.28768 0.0040644 0.0041811 0.0027484 -0.019367 -0.011193 -0.010327 -0.0023985 0.001884 0.019865 -0.18516 -0.2324 -0.25115 -0.18373 -0.11038 -0.18235 -0.22623 -0.19095 -0.2129 -0.13738 -0.087369 -0.18626 -0.0094589
1.3164 -0.015701 -0.013611 -0.012809 -0.0087409 0 -0.005797 -0.012997 -0.0058782 -0.0052393 -0.013031 0.011187 3.2295 -0.00092497 0.0018131 -0.0056489 -0.0035335 0.032211 0.0022695 0.020993 0.02979 0.028389 0 0.0049391 0 -0.0012658 5.122e-05 -0.00078374 0.00014248 0.28228 0.0081114 -0.0050686 -0.0080349 -0.020069 -0.012636 -0.0076794 -0.0054789 0.0031515 0.017944 -0.17784 -0.24623 -0.2478 -0.19692 -0.11977 -0.17077 -0.24119 -0.19173 -0.20995 -0.1528 -0.10757 -0.19864 -0.0047905
1.3203 -0.011837 -0.01013 -0.0084524 -0.020174 0 -0.01811 -0.0085681 -0.0043355 -0.0021884 -0.01183 0.013472 3.1123 -0.0042703 -0.0022372 -0.0073163 0.00021731 0.03241 0.0028715 0.018716 0.031737 0.031168 0 0.0073902 0 -0.00089389 3.6095e-05 -0.00042248 -9.1951e-05 0.28897 0.010142 -0.018081 -0.020384 -0.016888 -0.010866 -0.0010422 -0.010427 0.0047697 0.0096354 -0.17032 -0.2584 -0.243 -0.20792 -0.12913 -0.15664 -0.24899 -0.18538 -0.20405 -0.16506 -0.12572 -0.20951 0.0082792
1.3242 -0.0081821 -0.0071322 -0.0050848 -0.023409 0 -0.020413 -0.004317 -0.0031847 0.0003737 -0.0080175 0.0065245 2.9795 -0.0059487 -0.0084208 -0.0067452 0.003382 0.032997 0.0055115 0.021716 0.031862 0.033194 0 0.014272 0 -0.00047194 0.00037422 0.00041816 -0.00025111 0.28432 0.0048126 -0.023889 -0.02286 -0.0083896 -0.0061315 0.0043661 -0.013969 0.0023704 -0.0046205 -0.16262 -0.26898 -0.23679 -0.2168 -0.13846 -0.14005 -0.24985 -0.17213 -0.19527 -0.17426 -0.1419 -0.21891 0.024695
1.3281 -0.0052563 -0.0046917 -0.0037488 -0.015545 0 -0.010069 -0.0015834 -0.0022079 8.1659e-05 -0.0037916 -0.0082021 2.8332 -0.0036264 -0.011845 -0.0039277 0.0037581 0.034546 0.0090123 0.027965 0.029941 0.033637 0 0.024363 0 -4.3388e-06 0.0010446 0.0010979 -9.2756e-05 0.26862 -0.0077816 -0.016878 -0.012611 0.0018492 -0.0012916 0.0041123 -0.013455 -0.0055893 -0.020307 -0.15491 -0.27955 -0.23059 -0.22568 -0.14779 -0.12345 -0.25072 -0.15888 -0.1865 -0.18345 -0.15807 -0.22831 0.038363
1.332 -0.0034702 -0.0029661 -0.004096 -0.0015354 0 0.0041342 -0.0011055 -0.0017722 -0.0038166 -0.0021751 -0.023321 2.6827 0.0019429 -0.010078 -0.00022789 0.0022994 0.036444 0.011315 0.033081 0.02838 0.033201 0 0.033899 0 0.00068175 0.0017105 0.0013404 0.0003622 0.26792 -0.021691 -0.0014919 0.0030169 0.0069643 0.0003164 -0.0023373 -0.010003 -0.015867 -0.030672 -0.14952 -0.28964 -0.22557 -0.22659 -0.15788 -0.1083 -0.24044 -0.14207 -0.17696 -0.18525 -0.17202 -0.23918 0.044627
1.3359 -0.0025888 -0.0020461 -0.0045374 0.0091369 0 0.010576 -0.0028566 -0.0027019 -0.0097603 -0.0047144 -0.030704 2.5435 0.0069158 -0.0053539 0.0019491 0.0017094 0.036973 0.010838 0.033588 0.029537 0.032868 0 0.039147 0 0.0015497 0.0019183 0.0012981 0.00073269 0.30681 -0.029795 0.010996 0.012679 0.0029161 -0.0022684 -0.011531 -0.0081261 -0.022665 -0.030653 -0.14426 -0.2997 -0.22062 -0.22705 -0.168 -0.093216 -0.22956 -0.12507 -0.16738 -0.18665 -0.18585 -0.25013 0.042518
1.3398 -0.0018019 -0.00182 -0.0035513 0.0091526 0 0.0047941 -0.0058976 -0.0052892 -0.01484 -0.010276 -0.027171 2.4275 0.0076509 -0.0020165 0.0012419 0.0035935 0.035008 0.0078429 0.029524 0.033054 0.032512 0 0.038895 0 0.0022052 0.0015169 0.0011746 0.00063833 0.37769 -0.029242 0.011387 0.0095925 -0.007076 -0.0067418 -0.018721 -0.011401 -0.02223 -0.020333 -0.13965 -0.31005 -0.21719 -0.223 -0.17807 -0.080746 -0.21624 -0.11065 -0.15871 -0.18518 -0.19951 -0.26244 0.035208
1.3438 -0.00049502 -0.0020469 -0.00097828 -0.0011233 0 -0.0079135 -0.0084474 -0.0084175 -0.016621 -0.015811 -0.016605 2.3305 0.0040865 -0.0020827 -0.00096369 0.0069108 0.031466 0.0045999 0.024172 0.036014 0.031027 0 0.03482 0 0.0022135 0.00086943 0.00094677 0.00013054 0.43888 -0.022867 -0.00010984 -0.0038471 -0.014819 -0.0095615 -0.02095 -0.01824 -0.015909 -0.0056067 -0.13604 -0.32085 -0.21616 -0.21181 -0.18804 -0.072405 -0.19909 -0.1003 -0.1515 -0.17919 -0.21292 -0.27688 0.02794
1.3477 0.0011291 -0.002476 0.0019221 -0.013622 0 -0.01804 -0.00862 -0.0099207 -0.014432 -0.01828 -0.0070871 2.2321 -0.00030513 -0.0036797 -0.0015956 0.0090019 0.028717 0.0037401 0.021279 0.0356 0.027831 0 0.02977 0 0.0015487 0.00057296 0.00050602 -0.00031352 0.44443 -0.015863 -0.014205 -0.018053 -0.014343 -0.0089529 -0.018263 -0.022371 -0.0090477 0.0046863 -0.13244 -0.33165 -0.21514 -0.20063 -0.19801 -0.064063 -0.18194 -0.089962 -0.14429 -0.1732 -0.22633 -0.29133 0.024655
1.3516 0.0023512 -0.0027911 0.0037062 -0.018554 0 -0.019203 -0.0056729 -0.0081624 -0.009333 -0.016215 -0.0050716 2.1101 -0.0019506 -0.0037222 0.00085979 0.0080766 0.028418 0.0058992 0.022269 0.031416 0.023998 0 0.025593 0 0.00067055 0.00090547 -3.4476e-05 -0.00026065 0.3765 -0.011302 -0.020029 -0.022847 -0.006909 -0.0060178 -0.01272 -0.018094 -0.0066841 0.0038705 -0.12634 -0.34105 -0.21659 -0.17901 -0.20465 -0.062107 -0.1634 -0.088109 -0.13857 -0.1627 -0.23878 -0.30566 0.025731
1.3555 0.0028263 -0.0025079 0.0040623 -0.011932 0 -0.01126 -0.00076993 -0.0034827 -0.0031481 -0.010122 -0.010672 1.9598 -0.00041181 -0.0015136 0.0043769 0.0048824 0.03004 0.008916 0.02567 0.025358 0.021654 0 0.022112 0 0.00012656 0.0015482 -0.00032711 0.00024761 0.25076 -0.008487 -0.013429 -0.014191 0.0010913 -0.0031347 -0.0066366 -0.005489 -0.0096019 -0.008 -0.11972 -0.35016 -0.21857 -0.1552 -0.21059 -0.061487 -0.14458 -0.088034 -0.13316 -0.15124 -0.25103 -0.31997 0.028274
1.3594 0.0029715 -0.0011709 0.0039273 0.0014774 0 0.0012662 0.0036611 0.0018996 0.0025056 -0.0020643 -0.017452 1.7982 0.0018052 0.0007538 0.005208 0.0021465 0.031619 0.0097658 0.028769 0.019661 0.022075 0 0.017645 0 9.0398e-05 0.0018896 -0.00014108 0.00076747 0.096122 -0.0048073 0.00057836 0.0031188 0.004826 -0.0016171 -0.0015321 0.0093649 -0.013843 -0.02315 -0.11072 -0.35728 -0.22018 -0.12867 -0.21397 -0.061929 -0.1256 -0.08917 -0.12728 -0.13904 -0.26183 -0.33202 0.028271
1.3633 0.0033526 0.0011471 0.0043591 0.012287 0 0.012249 0.0056692 0.0055391 0.006655 0.0050537 -0.017058 1.6495 0.0023176 0.00082602 0.0018957 0.0023219 0.031794 0.0076377 0.029687 0.015303 0.024371 0 0.010405 0 0.00029558 0.0016224 0.00034311 0.00092811 -0.06528 0.0014302 0.012481 0.018503 0.0051845 -0.0010279 0.0019874 0.019209 -0.013846 -0.03007 -0.095164 -0.35894 -0.22081 -0.094624 -0.21029 -0.065294 -0.10617 -0.093645 -0.1201 -0.12475 -0.26865 -0.33786 0.022683
1.3672 0.0038477 0.0035841 0.0053853 0.014096 0 0.016434 0.0051515 0.0065177 0.0089985 0.0085004 -0.0054963 1.5244 0.0012763 -0.00097873 -0.0028675 0.0055481 0.030859 0.0049706 0.028203 0.012025 0.026094 0 -0.00020684 0 0.00038161 0.0010282 0.00068316 0.00076755 -0.2192 0.0097897 0.015664 0.022656 0.0063813 -0.00034415 0.0040902 0.020891 -0.0065949 -0.020747 -0.079613 -0.3606 -0.22144 -0.060576 -0.20661 -0.068659 -0.086735 -0.098119 -0.11291 -0.11046 -0.27547 -0.3437 0.010386
1.3711 0.0037131 0.0049705 0.0060279 0.0080779 0 0.011698 0.0036439 0.0058285 0.0098362 0.007166 0.013587 1.4132 0.00063442 -0.0023123 -0.0048166 0.0095075 0.029831 0.0050075 0.025205 0.0093306 0.02526 0 -0.013077 0 0.00025258 0.00066206 0.00062887 0.00057436 -0.35003 0.018384 0.01063 0.014016 0.010257 0.00089544 0.0056726 0.016625 0.00632 0.0033874 -0.055611 -0.35272 -0.21746 -0.023285 -0.19317 -0.070512 -0.065415 -0.097782 -0.10179 -0.095929 -0.27436 -0.33758 -0.0076381
1.375 0.0025846 0.0047916 0.0054196 0.0010257 0 0.00102 0.0028424 0.0052968 0.0099198 0.0027376 0.031203 1.2986 0.0014674 -0.0016142 -0.0025447 0.011285 0.028897 0.0081239 0.021794 0.0071433 0.02193 0 -0.025846 0 9.5571e-05 0.00077758 0.0003602 0.00046816 -0.44134 0.025038 0.0035055 -0.00011061 0.013913 0.0028269 0.0080381 0.011048 0.019941 0.031367 -0.02809 -0.34086 -0.21156 0.015357 -0.17566 -0.071735 -0.043309 -0.095442 -0.089028 -0.081303 -0.26996 -0.32647 -0.028168
1.3789 0.0011986 0.0036917 0.0037674 -0.000803 0 -0.0081127 0.0033576 0.0061953 0.010081 -0.00078315 0.039288 1.1733 0.0026173 0.0002214 0.0010285 0.0096821 0.027205 0.010894 0.018821 0.0057114 0.01797 0 -0.036031 0 0.0001111 0.0010968 0.00022983 0.00025146 -0.4892 0.027983 0.00079292 -0.0090144 0.013256 0.0060361 0.012015 0.0075003 0.029245 0.049292 0.00076283 -0.32666 -0.20432 0.053576 -0.1562 -0.071957 -0.02049 -0.090757 -0.075319 -0.066885 -0.26339 -0.31244 -0.046068
1.3828 0.00081616 0.0028929 0.0021265 0.0035678 0 -0.0085035 0.0047705 0.0086316 0.010767 0.00030332 0.036151 1.0444 0.0021766 0.0011175 0.0018404 0.006069 0.02424 0.009307 0.016787 0.0052547 0.015317 0 -0.042072 0 0.00029076 0.001153 0.00032139 -0.00027432 -0.50911 0.026364 0.0045778 -0.0067225 0.0082584 0.011146 0.017087 0.0066325 0.032051 0.049379 0.037427 -0.29876 -0.18923 0.089311 -0.12531 -0.066293 0.0065082 -0.072312 -0.056036 -0.053677 -0.24412 -0.28124 -0.056024
1.3867 0.0018635 0.0030151 0.0012786 0.009985 0 0.00055472 0.0065389 0.011743 0.011873 0.006325 0.026984 0.92319 -6.0074e-05 0.00024484 -0.00092362 0.0031236 0.021006 0.0030863 0.01573 0.0057938 0.014432 0 -0.043612 0 0.00045727 0.00081379 0.00036535 -0.00091541 -0.52084 0.02089 0.011319 0.0036451 0.003769 0.017226 0.021504 0.0073189 0.029722 0.034864 0.074092 -0.27085 -0.17414 0.12505 -0.094423 -0.06063 0.033506 -0.053867 -0.036753 -0.04047 -0.22485 -0.25005 -0.055421
1.3906 0.0033479 0.003494 0.00098039 0.013052 0 0.011663 0.0084651 0.014115 0.012986 0.013525 0.01931 0.81072 -0.0021262 -0.001325 -0.0040598 0.0026641 0.019386 -0.0034986 0.015128 0.00704 0.014298 0 -0.041002 0 0.00046115 0.00040858 0.00012932 -0.0011351 -0.523 0.013963 0.014669 0.012875 0.0046749 0.021187 0.023461 0.0078951 0.025532 0.017073 0.11107 -0.23563 -0.15479 0.15498 -0.059418 -0.050663 0.062776 -0.025853 -0.015527 -0.028508 -0.19778 -0.2102 -0.046258
1.3945 0.003828 0.0032229 0.00038967 0.010004 0 0.015121 0.010211 0.014199 0.013652 0.016852 0.017243 0.69712 -0.0019916 -0.0022508 -0.0039998 0.0045078 0.020222 -0.0055169 0.014177 0.0082487 0.013787 0 -0.03473 0 0.00029365 0.00033079 -0.0001927 -0.00057594 -0.48649 0.0083912 0.010251 0.013402 0.010486 0.019755 0.022262 0.0066473 0.022113 0.0070169 0.14826 -0.19522 -0.13242 0.18079 -0.021494 -0.037645 0.093657 0.008945 0.0070772 -0.01743 -0.16519 -0.1642 -0.034005
1.3984 0.0029198 0.0017468 -0.00086923 0.0020139 0 0.0075478 0.010728 0.011002 0.013228 0.014095 0.019058 0.57326 0.00012361 -0.0025245 -0.00076558 0.0071953 0.02222 -0.0021669 0.012425 0.0084153 0.01294 0 -0.025422 0 3.7274e-05 0.00057484 -0.00010989 0.00048635 -0.37963 0.0052503 -0.00081878 0.0051646 0.015189 0.012617 0.018305 0.0022678 0.019764 0.0080427 0.18519 -0.15473 -0.11002 0.20625 0.016348 -0.024545 0.1245 0.043888 0.029613 -0.0064003 -0.13245 -0.11814 -0.02379
1.4023 0.0016265 -0.00026615 -0.002244 -0.0069371 0 -0.0049985 0.008718 0.0050073 0.010626 0.0075875 0.019445 0.44168 0.0018073 -0.0030094 0.0021746 0.0095666 0.022994 0.0025176 0.010184 0.0071086 0.012854 0 -0.014191 0 -0.00021945 0.0007435 0.00059594 0.0012864 -0.20261 0.0028856 -0.012231 -0.0051489 0.012747 0.0033326 0.012144 -0.0049977 0.016658 0.014784 0.21186 -0.11088 -0.086226 0.21784 0.050959 -0.0081927 0.15372 0.084547 0.04945 0.0027392 -0.093711 -0.069554 -0.016944
1.4063 0.001087 -0.0017491 -0.0029068 -0.0123 0 -0.012761 0.0039565 -0.0015664 0.004735 0.001821 0.014059 0.31427 0.00080709 -0.003729 0.0018748 0.011474 0.021239 0.0038775 0.0082698 0.0053054 0.014314 0 -0.0024601 0 -0.00038476 0.00053464 0.001499 0.001232 0.004184 -0.0015447 -0.016795 -0.010195 0.0028399 -0.0034762 0.0039973 -0.012468 0.010595 0.01828 0.23852 -0.06703 -0.062428 0.22943 0.085569 0.0081595 0.18294 0.12521 0.069287 0.011879 -0.054973 -0.020968 -0.010849
1.4102 0.0011775 -0.002323 -0.0027246 -0.01134 0 -0.0113 -0.0019529 -0.0059604 -0.0042887 -0.00074591 0.0025703 0.199 -0.0028241 -0.0034224 -0.00085863 0.013077 0.017857 0.0013939 0.0073604 0.0050332 0.016611 0 0.0090213 0 -0.00033589 0.00015874 0.0018408 0.00044474 0.18849 -0.0091303 -0.01188 -0.0077697 -0.0087284 -0.0061117 -0.0055029 -0.016127 0.00091578 0.012539 0.25628 -0.026784 -0.041131 0.2342 0.11397 0.023321 0.20757 0.16102 0.085092 0.020374 -0.018095 0.022377 -0.00194
1.4141 0.00060107 -0.0025652 -0.0024001 -0.0049711 0 -0.0048275 -0.0065009 -0.0069698 -0.014019 -0.0015587 -0.01165 0.089984 -0.0068716 -0.0012221 -0.0025894 0.013868 0.015044 -0.0009922 0.0076944 0.0075984 0.017879 0 0.020963 0 1.6596e-05 0.00017718 0.0012659 -0.00036075 0.32415 -0.017723 -0.0017877 -0.0016511 -0.015132 -0.0068365 -0.014336 -0.013675 -0.010823 -0.0022697 0.26378 0.0093038 -0.022719 0.23108 0.13521 0.037107 0.2269 0.19124 0.096245 0.028127 0.016637 0.059673 0.011094
1.418 -0.001621 -0.0032615 -0.0026417 0.0021943 0 -0.00098486 -0.0082357 -0.0060433 -0.020599 -0.0038129 -0.024187 -0.028106 -0.0089546 0.0016199 -0.0013096 0.012838 0.014449 0.00069968 0.0092755 0.011943 0.016796 0 0.03477 0 0.00058789 0.00087414 0.00021528 -0.00054041 0.42287 -0.02354 0.0052613 0.0023119 -0.014193 -0.0088979 -0.01964 -0.0069477 -0.021793 -0.021169 0.27127 0.045392 -0.0043076 0.22797 0.15645 0.050894 0.24624 0.22147 0.1074 0.035879 0.05137 0.09697 0.026705
1.4219 -0.0049914 -0.0045892 -0.0034009 0.0045476 0 -0.0030745 -0.007925 -0.0060548 -0.021429 -0.0087181 -0.032176 -0.16551 -0.0082373 0.0024307 0.0012871 0.0097317 0.016165 0.0060683 0.012017 0.015092 0.01403 0 0.050344 0 0.001077 0.0018232 -0.00047053 -7.297e-05 0.51218 -0.024407 0.0034631 0.00087337 -0.009605 -0.012896 -0.019962 -0.0010298 -0.029613 -0.037902 0.25921 0.06648 0.0053472 0.21417 0.16081 0.058712 0.25043 0.23027 0.10822 0.042528 0.074497 0.11559 0.042315
1.4258 -0.0080669 -0.0061541 -0.0041404 -0.00028087 0 -0.0078372 -0.0077855 -0.0086626 -0.017559 -0.014166 -0.035188 -0.31734 -0.0054808 -0.00012778 0.0018889 0.0058083 0.019136 0.010594 0.015355 0.014747 0.011905 0 0.064541 0 0.0011453 0.0021701 -0.00035272 0.00051141 0.60542 -0.021504 -0.0060204 -0.0048495 -0.0072614 -0.016567 -0.017112 -0.00031747 -0.033466 -0.047784 0.24506 0.085972 0.01407 0.19924 0.16337 0.065895 0.253 0.23679 0.10794 0.049061 0.096389 0.13222 0.056084
1.4297 -0.010044 -0.0076934 -0.0048113 -0.0091449 0 -0.010235 -0.0095571 -0.0128 -0.013235 -0.017075 -0.034466 -0.46818 -0.0019994 -0.0043125 -0.00047379 0.0029785 0.022052 0.010234 0.017844 0.011634 0.012406 0 0.072372 0 0.00069737 0.0014299 0.00022726 0.00070082 0.6925 -0.018041 -0.016203 -0.011052 -0.010415 -0.018042 -0.015251 -0.0050191 -0.033915 -0.048826 0.22501 0.098678 0.019505 0.18184 0.16007 0.07089 0.24924 0.23426 0.10428 0.0549 0.11253 0.14132 0.06682
1.4336 -0.011511 -0.0094293 -0.0062462 -0.01576 0 -0.0091542 -0.013232 -0.015838 -0.012498 -0.016699 -0.031541 -0.60651 0.0011334 -0.0067669 -0.0031876 0.002087 0.023802 0.0054559 0.017713 0.0090578 0.015336 0 0.070606 0 -6.502e-07 2.7293e-05 0.00057237 0.00047515 0.75397 -0.01636 -0.020166 -0.014304 -0.017675 -0.01849 -0.017433 -0.011407 -0.031864 -0.041737 0.19368 0.098406 0.018651 0.15973 0.14556 0.0717 0.23336 0.21441 0.094182 0.059415 0.11766 0.13603 0.072803
1.4375 -0.013454 -0.01154 -0.0092512 -0.016208 0 -0.0077787 -0.017384 -0.016205 -0.015723 -0.015244 -0.027247 -0.73467 0.0031968 -0.0057974 -0.0029528 0.0023034 0.023575 0.0005858 0.014437 0.0098045 0.018409 0 0.060713 0 -0.00049974 -0.0009941 0.00038339 0.0002435 0.77706 -0.016343 -0.016586 -0.01373 -0.02469 -0.020701 -0.022687 -0.015556 -0.027784 -0.029384 0.16235 0.098134 0.017798 0.13762 0.13104 0.072511 0.21748 0.19456 0.084079 0.063931 0.12279 0.13074 0.071725
1.4414 -0.015689 -0.013415 -0.013246 -0.012438 0 -0.0090871 -0.020381 -0.014676 -0.019389 -0.015213 -0.021668 -0.86465 0.0038498 -0.0028984 0.00049166 0.0024113 0.021233 -0.00057489 0.0098173 0.013391 0.019248 0 0.048212 0 -0.00049397 -0.00086631 2.9044e-05 0.00037287 0.75761 -0.016346 -0.010192 -0.011287 -0.027369 -0.02506 -0.026623 -0.01684 -0.021896 -0.015727 0.12458 0.084761 0.012399 0.11343 0.10881 0.071404 0.19084 0.1616 0.069998 0.065453 0.11635 0.11307 0.062516
1.4453 -0.01662 -0.01379 -0.016062 -0.010009 0 -0.012246 -0.021154 -0.01305 -0.0194 -0.016501 -0.014924 -1.0044 0.0034297 -0.00088726 0.0039971 0.0024952 0.017812 0.0018461 0.0069992 0.016466 0.017369 0 0.038674 0 -1.6219e-05 0.00023479 6.1996e-05 0.00081595 0.69334 -0.015261 -0.0070734 -0.010199 -0.024104 -0.027817 -0.025255 -0.017763 -0.014983 -0.0043693 0.085022 0.067758 0.005741 0.088665 0.08444 0.069764 0.16122 0.12501 0.054813 0.066147 0.1067 0.091978 0.04732
1.4492 -0.01473 -0.011869 -0.015471 -0.012046 0 -0.013829 -0.019142 -0.011842 -0.014755 -0.016446 -0.0081617 -1.1489 0.0029538 -0.00084608 0.0043122 0.0038714 0.015241 0.0046458 0.0078223 0.016014 0.014287 0 0.033848 0 0.00062923 0.0013763 0.00053445 0.0011878 0.58357 -0.013482 -0.0092391 -0.012358 -0.016001 -0.024288 -0.018495 -0.020445 -0.0087746 0.0024988 0.045745 0.0486 -0.0011777 0.064007 0.059836 0.068548 0.13056 0.08841 0.039626 0.065501 0.09507 0.069415 0.031267
1.4531 -0.010199 -0.0082939 -0.011137 -0.015616 0 -0.011713 -0.014158 -0.0096846 -0.0080775 -0.012731 -0.0036702 -1.2845 0.0032577 -0.0013497 0.0013267 0.0071138 0.014913 0.0052026 0.010974 0.012129 0.011806 0 0.031237 0 0.0010889 0.0017179 0.00087976 0.001162 0.43765 -0.012104 -0.01318 -0.016275 -0.0057439 -0.01395 -0.010047 -0.02354 -0.0052195 0.0041481 0.0074397 0.021916 -0.0090065 0.039728 0.03442 0.068813 0.096246 0.051809 0.024431 0.060179 0.076518 0.041728 0.019694
1.457 -0.0048709 -0.004787 -0.0051166 -0.01457 0 -0.006812 -0.0067739 -0.0051302 -0.0027479 -0.0059623 -0.0034819 -1.4034 0.0039014 -0.0006965 -0.0021938 0.010493 0.016275 0.0037748 0.013091 0.0076668 0.010392 0 0.027077 0 0.0011451 0.0012109 0.00050675 0.0007653 0.27804 -0.011552 -0.013343 -0.017506 0.0038747 -0.0018352 -0.0039972 -0.022961 -0.0050451 0.00087797 -0.030865 -0.0047681 -0.016835 0.01545 0.0090044 0.069077 0.061932 0.015208 0.0092354 0.054857 0.057966 0.014041 0.014918
1.4609 -0.00062501 -0.0026549 -0.00030905 -0.0062243 0 -0.0012535 0.0012222 0.0012552 0.00019642 0.00073566 -0.0071914 -1.513 0.00326 0.00067337 -0.0037472 0.011042 0.017105 0.0023111 0.012054 0.0053713 0.009334 0 0.019566 0 0.00078134 0.00051424 -0.00051973 0.00029932 0.12843 -0.011074 -0.0071926 -0.012054 0.011015 0.0056839 -0.0014948 -0.015904 -0.0067931 -0.0057691 -0.063981 -0.032821 -0.023771 -0.0074962 -0.013114 0.071257 0.030494 -0.011653 -0.0041568 0.044527 0.037565 -0.01323 0.015083
1.4648 0.0020932 -0.0016436 0.0017301 0.0050611 0 0.0038263 0.0072935 0.0069542 0.0022645 0.0044941 -0.010997 -1.6307 0.00019619 0.00054179 -0.0034158 0.0075503 0.015653 0.0017244 0.0092137 0.0055469 0.0082873 0 0.0095048 0 0.00016609 0.00028014 -0.0014399 1.7055e-05 -0.0027062 -0.0093167 0.0024662 -0.00049242 0.015112 0.0065372 -0.00054905 -0.0042552 -0.0073657 -0.012185 -0.094449 -0.061573 -0.030252 -0.029762 -0.033551 0.074416 0.00052419 -0.033543 -0.016629 0.031643 0.016222 -0.040287 0.015727
1.4688 0.0041277 -0.00032639 0.0016717 0.011382 0 0.0079015 0.0096555 0.0096936 0.0050523 0.004898 -0.0096009 -1.7692 -0.0042442 -0.0023484 -0.002992 0.0023032 0.012622 0.0010072 0.0080868 0.0064453 0.0081923 0 -0.0014245 0 -0.00040914 0.00054825 -0.0014674 -9.9296e-05 -0.12372 -0.0052157 0.0095955 0.011128 0.016453 0.0042686 0.0014046 0.006164 -0.0039917 -0.013045 -0.12387 -0.089994 -0.036682 -0.051778 -0.053392 0.077458 -0.028496 -0.053433 -0.028889 0.017993 -0.0050803 -0.067047 0.012597
1.4727 0.0062967 0.0023843 0.0014174 0.0086435 0 0.0094548 0.0086235 0.0093873 0.0082036 0.0037152 -0.00026212 -1.9246 -0.0071669 -0.006465 -0.0033772 -0.00068097 0.01079 -0.0010057 0.010676 0.0064834 0.010267 0 -0.012217 0 -0.00066034 0.0008213 -0.00051358 -0.00024832 -0.24315 0.0014065 0.0096203 0.015473 0.015438 0.0038928 0.0050569 0.010212 0.0036554 -0.0042956 -0.14409 -0.11549 -0.042672 -0.071594 -0.067982 0.079465 -0.04913 -0.055661 -0.039276 -0.0024284 -0.026024 -0.091177 0.0038309
1.4766 0.0085365 0.0061785 0.002424 0.00057716 0 0.00669 0.0064866 0.0078861 0.010118 0.0030717 0.014122 -2.0798 -0.0063145 -0.0088353 -0.0035083 0.00059064 0.01233 -0.0036807 0.015207 0.0056748 0.014104 0 -0.022309 0 -0.00049375 0.00067546 0.0007232 -0.00052709 -0.35477 0.0095461 0.0031288 0.010334 0.012243 0.0069435 0.0091412 0.0079026 0.012777 0.012657 -0.1643 -0.14098 -0.048661 -0.09141 -0.082572 0.081472 -0.069763 -0.05789 -0.049662 -0.022849 -0.046968 -0.11531 -0.0093924
1.4805 0.010349 0.0097866 0.0049204 -0.0043974 0 0.00078274 0.0059135 0.0071583 0.010359 0.0042406 0.026 -2.2197 -0.0023608 -0.0081281 -0.0019266 0.0042066 0.016436 -0.0049936 0.017747 0.004956 0.017225 0 -0.030516 0 -0.00010742 0.00023844 0.0013564 -0.00076371 -0.44405 0.017071 -0.004082 0.0014757 0.007234 0.010861 0.012203 0.0046854 0.018929 0.029674 -0.17942 -0.16361 -0.056042 -0.10985 -0.095876 0.078944 -0.085696 -0.053152 -0.060527 -0.046325 -0.068049 -0.13896 -0.02356
1.4844 0.011731 0.01234 0.0083881 -0.00031639 0 -0.0026781 0.008244 0.0080777 0.010694 0.0077743 0.028245 -2.3441 0.0014585 -0.0059756 0.001152 0.0064457 0.019788 -0.0038528 0.016134 0.0046245 0.017048 0 -0.035191 0 0.00013431 4.8637e-05 0.0010156 -0.00065141 -0.5104 0.021535 -0.0047694 -0.0014392 0.0016629 0.012788 0.014035 0.0070692 0.01889 0.036295 -0.19023 -0.18382 -0.064604 -0.12713 -0.10809 0.072572 -0.097645 -0.042512 -0.071796 -0.07239 -0.089245 -0.16221 -0.034442
1.4883 0.013295 0.014171 0.012382 0.011758 0 0.002379 0.012979 0.010777 0.013327 0.013792 0.019715 -2.467 0.0022343 -0.0050443 0.0038605 0.0056912 0.019563 -0.0014929 0.012127 0.0038825 0.013506 0 -0.035878 0 8.262e-06 0.00046637 4.695e-05 -7.065e-05 -0.57778 0.021811 0.0045469 0.0070703 -0.0022778 0.013066 0.015498 0.017178 0.01307 0.027576 -0.20104 -0.20403 -0.073165 -0.14442 -0.1203 0.0662 -0.10959 -0.031871 -0.083066 -0.098455 -0.11044 -0.18545 -0.039167
1.4922 0.01547 0.016308 0.016741 0.025222 0 0.015971 0.01852 0.015347 0.018263 0.021405 0.0067754 -2.6021 -1.3664e-05 -0.0060492 0.0047007 0.0039734 0.016064 -0.00017191 0.0095509 0.0018342 0.0094454 0 -0.03455 0 -0.00034607 0.0012578 -0.00086746 0.00071202 -0.67666 0.019438 0.020508 0.023242 -0.0024268 0.014543 0.01744 0.030729 0.0056947 0.0089685 -0.20476 -0.2195 -0.086749 -0.15899 -0.13466 0.045844 -0.11766 -0.022157 -0.098102 -0.12685 -0.13466 -0.21095 -0.037937
1.4961 0.017945 0.01937 0.021246 0.033239 0 0.030153 0.023231 0.021431 0.0229 0.028117 -0.00078576 -2.7505 -0.002595 -0.0070346 0.0040636 0.0044846 0.012372 -0.00063856 0.010426 -0.0015632 0.0080333 0 -0.034636 0 -0.00053569 0.0017771 -0.0012451 0.0011901 -0.81383 0.018065 0.034565 0.036782 0.0020384 0.018889 0.02006 0.040063 0.0024234 -0.0066121 -0.20835 -0.23488 -0.10043 -0.17352 -0.14905 0.025215 -0.12565 -0.01246 -0.11321 -0.15529 -0.15895 -0.23648 -0.034288
1.5 0.020177 0.023108 0.025458 0.033142 0 0.035302 0.026108 0.027293 0.02451 0.030881 0.0034344 -2.8993 -0.0028996 -0.0056234 0.003493 0.0078164 0.011388 -0.0013604 0.013096 -0.0058725 0.0095391 0 -0.038543 0 -0.00029165 0.0015634 -0.0010438 0.0010233 -0.96374 0.020745 0.03885 0.039221 0.010068 0.024466 0.023064 0.039756 0.0067667 -0.0078643 -0.20972 -0.24875 -0.11611 -0.18669 -0.16522 -0.0014355 -0.13415 -0.0083747 -0.13026 -0.18319 -0.18534 -0.26332 -0.033372
1.5039 0.022366 0.026938 0.029065 0.027311 0 0.029325 0.027112 0.030347 0.023064 0.028707 0.017984 -3.0328 -0.00078017 -0.0016557 0.0037508 0.011085 0.013198 -0.00048588 0.014141 -0.011273 0.010806 0 -0.04617 0 0.00024078 0.00077295 -0.00052867 0.00036032 -1.094 0.027121 0.032289 0.030798 0.019422 0.028218 0.025933 0.030483 0.017677 0.0068453 -0.20805 -0.26056 -0.13454 -0.198 -0.18383 -0.036387 -0.14337 -0.012026 -0.14997 -0.21035 -0.21465 -0.29195 -0.039118
1.5078 0.025512 0.03065 0.032239 0.02125 0 0.020416 0.027364 0.029601 0.02142 0.024374 0.034698 -3.1458 0.0017174 0.002612 0.0041046 0.010931 0.015161 0.0017006 0.011829 -0.018716 0.0081502 0 -0.055819 0 0.00060182 4.2641e-05 -8.1076e-06 -0.00023104 -1.1998 0.033297 0.022017 0.020119 0.027969 0.02923 0.027947 0.018447 0.030057 0.028831 -0.20638 -0.27236 -0.15298 -0.20931 -0.20245 -0.071338 -0.15259 -0.015677 -0.16968 -0.23751 -0.24396 -0.32058 -0.052134
1.5117 0.030305 0.034406 0.035419 0.020628 0 0.019821 0.028892 0.027615 0.022749 0.022891 0.044503 -3.2449 0.0026695 0.0047439 0.0035825 0.0071153 0.014371 0.0027371 0.0074725 -0.028642 0.00092754 0 -0.066221 0 0.00043389 -6.8764e-05 0.00032087 -0.00020792 -1.3103 0.035003 0.018318 0.017222 0.034638 0.029802 0.028494 0.011194 0.038053 0.045862 -0.20134 -0.28175 -0.17228 -0.21732 -0.22281 -0.11241 -0.16482 -0.034144 -0.19145 -0.26091 -0.2763 -0.34924 -0.069658
1.5156 0.036088 0.038168 0.038701 0.028268 0 0.031316 0.033482 0.029098 0.027901 0.027538 0.043665 -3.3413 0.0020441 0.004256 0.0024447 0.0028073 0.0099864 0.00056855 0.0035982 -0.039698 -0.0077606 0 -0.077337 0 -0.0001763 0.00045495 0.00038891 0.00049361 -1.4594 0.031498 0.026603 0.025938 0.039592 0.032943 0.027994 0.013021 0.038999 0.050528 -0.19575 -0.29075 -0.19171 -0.2248 -0.24344 -0.15447 -0.17754 -0.055024 -0.21355 -0.2837 -0.30913 -0.37791 -0.087329
1.5195 0.04127 0.041442 0.041646 0.041948 0 0.047702 0.04114 0.036638 0.035192 0.037085 0.036132 -3.4406 0.001248 0.0025785 0.0019348 0.0012876 0.0034457 -0.0040409 0.0012526 -0.049232 -0.013943 0 -0.089371 0 -0.00074973 0.0011086 0.00023282 0.0013983 -1.651 0.026629 0.042944 0.04145 0.043814 0.03925 0.028577 0.022925 0.035288 0.044066 -0.18935 -0.2989 -0.20986 -0.23094 -0.26307 -0.19517 -0.19074 -0.079144 -0.23509 -0.30457 -0.3414 -0.40491 -0.10142
1.5234 0.044877 0.043819 0.043843 0.054779 0 0.057637 0.049581 0.047663 0.042331 0.046987 0.030516 -3.5408 0.0013079 0.0013562 0.0026532 0.0026668 -0.0031511 -0.0079831 -0.00067834 -0.055393 -0.016356 0 -0.10176 0 -0.00079963 0.0013104 -1.6362e-05 0.0018905 -1.8568 0.025942 0.057112 0.054339 0.048386 0.046545 0.033097 0.035913 0.032726 0.034117 -0.18108 -0.30507 -0.22498 -0.23397 -0.28033 -0.23268 -0.20507 -0.11084 -0.25535 -0.32097 -0.37237 -0.42801 -0.11039
1.5273 0.047464 0.045662 0.045594 0.059411 0 0.055888 0.055685 0.056235 0.048179 0.053426 0.033895 -3.6371 0.0018056 0.0011447 0.0036964 0.0040458 -0.0086944 -0.0087895 -0.0038352 -0.058739 -0.017225 0 -0.11375 0 -0.00019484 0.00086199 -0.00018128 0.0017152 -2.0447 0.032309 0.060797 0.057599 0.053646 0.052236 0.042608 0.046349 0.0364 0.029381 -0.1728 -0.31124 -0.2401 -0.237 -0.29758 -0.27018 -0.2194 -0.14253 -0.27561 -0.33736 -0.40334 -0.45111 -0.1153
1.5313 0.050242 0.047932 0.047753 0.053988 0 0.047267 0.057936 0.058378 0.052761 0.056209 0.046785 -3.7268 0.0015225 0.0015713 0.0037239 0.0027251 -0.013428 -0.0070564 -0.008658 -0.061598 -0.019657 0 -0.12583 0 0.0007787 5.5215e-05 -0.0001447 0.0011265 -2.2066 0.043846 0.054143 0.051495 0.05857 0.055446 0.054533 0.051261 0.046977 0.034968 -0.16378 -0.31516 -0.24914 -0.23642 -0.30831 -0.29667 -0.23157 -0.17303 -0.29147 -0.34836 -0.42763 -0.4664 -0.11935
1.5352 0.053368 0.051101 0.050691 0.044715 0 0.04137 0.057561 0.055667 0.056252 0.057841 0.062837 -3.8094 -0.00020266 0.0021551 0.0026112 -0.0011191 -0.018189 -0.0058596 -0.014426 -0.065761 -0.024444 0 -0.13967 0 0.001632 -0.00061325 6.2165e-05 0.00056967 -2.3547 0.055669 0.045134 0.043094 0.061045 0.056789 0.063803 0.051819 0.060188 0.050296 -0.1545 -0.31828 -0.25602 -0.23456 -0.31674 -0.31926 -0.24298 -0.2031 -0.30578 -0.35745 -0.44956 -0.47894 -0.12637
1.5391 0.055457 0.054303 0.053534 0.041436 0 0.044029 0.057124 0.053306 0.058576 0.060194 0.0736 -3.8833 -0.0028955 0.0025768 0.0015323 -0.0050161 -0.023513 -0.0078561 -0.020498 -0.070864 -0.029486 0 -0.15589 0 0.0019398 -0.00084636 0.00028613 0.00024099 -2.4945 0.063678 0.042609 0.04094 0.059361 0.05686 0.066614 0.052208 0.069955 0.069708 -0.14541 -0.32092 -0.26137 -0.23187 -0.32321 -0.33853 -0.25316 -0.23091 -0.31868 -0.36525 -0.46891 -0.48936 -0.13877
1.543 0.055109 0.055865 0.054728 0.048988 0 0.053315 0.057942 0.054748 0.059961 0.062548 0.074924 -3.9459 -0.0054432 0.0024308 0.0013118 -0.0070701 -0.029233 -0.013041 -0.02685 -0.075075 -0.032137 0 -0.17207 0 0.0015064 -0.00074292 0.00037998 -2.4464e-05 -2.6087 0.06719 0.049036 0.048492 0.054055 0.055802 0.063551 0.056396 0.072824 0.085455 -0.13717 -0.32136 -0.25971 -0.22528 -0.32065 -0.34258 -0.25768 -0.24834 -0.32511 -0.36715 -0.4764 -0.48997 -0.15578
1.5469 0.052853 0.054964 0.053646 0.062172 0 0.062373 0.059052 0.058634 0.061306 0.062958 0.070042 -3.9959 -0.006808 0.0013701 0.0012055 -0.0078176 -0.034561 -0.019217 -0.033251 -0.077253 -0.031855 0 -0.18367 0 0.00043979 -0.00065746 0.00030913 -0.00044543 -2.6741 0.068629 0.059039 0.061091 0.048349 0.054383 0.059107 0.064813 0.070254 0.092064 -0.12894 -0.3218 -0.25805 -0.21869 -0.3181 -0.34662 -0.26221 -0.26578 -0.33154 -0.36904 -0.4839 -0.49058 -0.17341
1.5508 0.05118 0.052791 0.051626 0.069902 0 0.06524 0.058818 0.061175 0.063462 0.061084 0.066626 -4.0367 -0.0063056 -0.00019789 -0.00012279 -0.0092059 -0.038489 -0.024361 -0.038473 -0.078274 -0.030416 0 -0.18771 0 -0.00083739 -0.00086643 0.00014195 -0.00093381 -2.6919 0.071049 0.064507 0.069224 0.04622 0.054595 0.057941 0.073557 0.066962 0.089567 -0.12237 -0.32137 -0.25325 -0.20998 -0.31042 -0.34227 -0.2621 -0.27325 -0.33384 -0.36726 -0.48219 -0.48586 -0.18658
1.5547 0.05229 0.051834 0.051153 0.065518 0 0.06076 0.057353 0.060974 0.066173 0.059107 0.06996 -4.0736 -0.0037353 -0.0009396 -0.0024629 -0.012125 -0.040404 -0.028326 -0.040986 -0.080173 -0.029775 0 -0.18544 0 -0.0017084 -0.0013242 -3.7078e-05 -0.0011077 -2.6945 0.075544 0.061632 0.066283 0.049332 0.058202 0.061357 0.077351 0.066712 0.08273 -0.11683 -0.32041 -0.2465 -0.19996 -0.29957 -0.33273 -0.25914 -0.27457 -0.33359 -0.36321 -0.4748 -0.47785 -0.1919
1.5586 0.055706 0.05368 0.053649 0.053583 0 0.052866 0.056823 0.060537 0.068129 0.059668 0.077936 -4.1084 0.00021798 0.00026244 -0.0035593 -0.01534 -0.04065 -0.032344 -0.04061 -0.084044 -0.03007 0 -0.1811 0 -0.001676 -0.0017083 -0.00017853 -0.0006929 -2.7167 0.080283 0.054042 0.054763 0.055531 0.064489 0.066989 0.074271 0.06915 0.076318 -0.11148 -0.31947 -0.23975 -0.18991 -0.28862 -0.32301 -0.25595 -0.27526 -0.33316 -0.35897 -0.46687 -0.46973 -0.18928
1.5625 0.058269 0.057268 0.057813 0.046151 0 0.048036 0.059015 0.0627 0.068263 0.063057 0.082539 -4.1363 0.0037486 0.0028206 -0.0013673 -0.016874 -0.040449 -0.037183 -0.039042 -0.088791 -0.029899 0 -0.17769 0 -0.00072515 -0.001712 -0.00024251 0.00011888 -2.756 0.081655 0.049655 0.045017 0.060522 0.069979 0.071351 0.067926 0.070446 0.070672 -0.10905 -0.31895 -0.23305 -0.17932 -0.27596 -0.31046 -0.24899 -0.2657 -0.32991 -0.35156 -0.45009 -0.45972 -0.1813
1.5664 0.056702 0.059337 0.060159 0.051386 0 0.051125 0.062701 0.066247 0.06675 0.066587 0.077024 -4.1498 0.004744 0.0045385 0.0032105 -0.016164 -0.04094 -0.041994 -0.038377 -0.091913 -0.028372 0 -0.17441 0 0.00058249 -0.0013252 -0.00017262 0.00076789 -2.7639 0.076909 0.053813 0.046426 0.061366 0.070943 0.072341 0.064301 0.067221 0.062627 -0.10663 -0.31842 -0.22635 -0.16873 -0.26331 -0.29791 -0.24204 -0.25615 -0.32665 -0.34416 -0.43332 -0.4497 -0.17156
1.5703 0.050433 0.056879 0.057522 0.065079 0 0.061041 0.063901 0.066208 0.064397 0.066621 0.062681 -4.1468 0.0025045 0.0037489 0.0064114 -0.014676 -0.042058 -0.044937 -0.039132 -0.091561 -0.02648 0 -0.1684 0 0.001461 -0.00084916 5.29e-05 0.00081613 -2.6786 0.066654 0.064054 0.058101 0.058562 0.066321 0.069607 0.065375 0.060231 0.051554 -0.10525 -0.31891 -0.22159 -0.15989 -0.25326 -0.28882 -0.2359 -0.24611 -0.32404 -0.33697 -0.41656 -0.44206 -0.16325
1.5742 0.042131 0.049644 0.049625 0.073283 0 0.069341 0.059223 0.059018 0.061147 0.061178 0.048801 -4.1341 -0.0012354 0.0014245 0.0049586 -0.014501 -0.042512 -0.044791 -0.040076 -0.088104 -0.026171 0 -0.15866 0 0.0014742 -0.00062411 0.00033766 0.0003341 -2.4729 0.055253 0.07077 0.067959 0.054816 0.058115 0.063499 0.065715 0.054278 0.043828 -0.10492 -0.32043 -0.21879 -0.15281 -0.24586 -0.28323 -0.23058 -0.2356 -0.32206 -0.32998 -0.39981 -0.43681 -0.15838
1.5781 0.035728 0.040685 0.039683 0.064105 0 0.064929 0.049199 0.046964 0.055741 0.051007 0.045091 -4.1227 -0.0034601 0.00069604 -0.00060983 -0.016502 -0.041201 -0.042006 -0.040063 -0.083989 -0.028116 0 -0.14726 0 0.00084084 -0.00072828 0.00048072 -0.00021198 -2.1783 0.048056 0.06402 0.062473 0.051933 0.049166 0.054638 0.056538 0.054025 0.048909 -0.10458 -0.32195 -0.21598 -0.14574 -0.23845 -0.27764 -0.22527 -0.22508 -0.32008 -0.323 -0.38306 -0.43157 -0.15679
1.582 0.033853 0.034507 0.032612 0.038457 0 0.043639 0.038351 0.036779 0.047341 0.03901 0.052636 -4.1195 -0.0025539 0.0037713 -0.0061918 -0.019736 -0.038741 -0.038385 -0.039601 -0.082025 -0.030649 0 -0.13629 0 0.00018659 -0.00094477 0.00033177 -0.00044111 -1.8683 0.046918 0.042135 0.039497 0.049223 0.041106 0.044561 0.034803 0.059135 0.068516 -0.10451 -0.32597 -0.21725 -0.14559 -0.23975 -0.28182 -0.22557 -0.22111 -0.32176 -0.32004 -0.37476 -0.43428 -0.15507
1.5859 0.036702 0.034268 0.032108 0.010677 0 0.015229 0.031923 0.033604 0.037415 0.029124 0.061397 -4.1214 6.672e-05 0.0092599 -0.0078378 -0.022355 -0.03731 -0.035863 -0.040138 -0.083348 -0.031154 0 -0.12424 0 -2.6427e-05 -0.0010299 -4.4781e-05 -0.00038955 -1.621 0.047652 0.01556 0.012657 0.045109 0.034641 0.035889 0.008967 0.063122 0.089363 -0.10445 -0.33016 -0.21878 -0.14591 -0.24163 -0.28666 -0.22624 -0.21757 -0.32368 -0.31734 -0.36704 -0.43753 -0.14696
1.5898 0.04266 0.040005 0.038548 -0.0013006 0 -0.00048508 0.032324 0.036612 0.029481 0.025194 0.057202 -4.119 0.0012619 0.012885 -0.0051804 -0.022967 -0.038592 -0.035399 -0.041864 -0.086467 -0.028565 0 -0.10671 0 0.00014561 -0.00099467 -0.0003842 -0.00035824 -1.486 0.042513 0.0017009 0.0022516 0.040068 0.031107 0.030829 -0.0053117 0.0575 0.089313 -0.10393 -0.33508 -0.22083 -0.14958 -0.24656 -0.29348 -0.2292 -0.21702 -0.32684 -0.31704 -0.36418 -0.44351 -0.1268
1.5938 0.049494 0.048896 0.048936 0.011588 0 0.011782 0.038229 0.040753 0.026528 0.029356 0.033254 -4.1036 -0.00066133 0.011206 -0.0012257 -0.021462 -0.041835 -0.036673 -0.042854 -0.088224 -0.024465 0 -0.082055 0 0.00029315 -0.0010778 -0.00044045 -0.00048595 -1.4715 0.026816 0.012906 0.019307 0.037382 0.032456 0.029256 0.0026607 0.038461 0.054941 -0.10266 -0.34121 -0.22373 -0.15879 -0.25652 -0.30358 -0.23594 -0.22139 -0.33206 -0.32069 -0.36939 -0.45403 -0.094616
1.5977 0.055122 0.057068 0.058703 0.043378 0 0.048603 0.046349 0.042288 0.028617 0.040118 -0.0028886 -4.0726 -0.0041406 0.0047876 0.00090724 -0.019044 -0.044269 -0.038585 -0.040982 -0.086226 -0.021632 0 -0.056046 0 0.00011369 -0.0014204 -0.00021522 -0.00056036 -1.5487 0.0045179 0.045951 0.055817 0.040342 0.038948 0.028861 0.028837 0.011041 -0.0038297 -0.10139 -0.34734 -0.22663 -0.16801 -0.26649 -0.31368 -0.24269 -0.22576 -0.33727 -0.32434 -0.37461 -0.46455 -0.058832
1.6016 0.057963 0.061593 0.064095 0.076776 0 0.087407 0.053579 0.041939 0.033124 0.051858 -0.032694 -4.0296 -0.0059152 -0.0022808 0.00065738 -0.017621 -0.043805 -0.040132 -0.036633 -0.081049 -0.021527 0 -0.040131 0 -0.00032106 -0.0018068 3.2159e-05 -0.00029651 -1.6671 -0.012623 0.081902 0.089407 0.048466 0.047216 0.027802 0.05626 -0.012629 -0.056316 -0.098887 -0.35344 -0.22703 -0.18231 -0.27803 -0.31916 -0.25045 -0.23122 -0.34201 -0.33184 -0.38727 -0.47619 -0.033167
1.6055 0.057307 0.06151 0.063693 0.093616 0 0.10225 0.057715 0.042582 0.037325 0.057472 -0.038378 -3.9803 -0.0044367 -0.005948 -0.00045014 -0.018695 -0.04132 -0.041042 -0.032976 -0.076261 -0.023186 0 -0.043544 0 -0.00071839 -0.0018121 1.4875e-05 0.00023975 -1.7755 -0.012763 0.098158 0.098939 0.056689 0.051761 0.027143 0.067755 -0.020156 -0.07109 -0.096103 -0.35954 -0.22688 -0.19776 -0.28993 -0.32361 -0.25843 -0.23694 -0.34663 -0.3402 -0.40162 -0.48809 -0.029024
1.6094 0.053591 0.05755 0.058349 0.085487 0 0.083537 0.057214 0.044868 0.040524 0.053244 -0.014659 -3.9285 -0.00155 -0.0053019 -0.0012511 -0.022167 -0.039962 -0.041728 -0.033077 -0.075756 -0.024502 0 -0.066183 0 -0.00089746 -0.0012635 -0.00032824 0.00058076 -1.8447 0.0071721 0.084476 0.07903 0.058846 0.049307 0.030005 0.058912 -0.0063281 -0.038078 -0.093166 -0.36493 -0.22515 -0.21305 -0.30018 -0.32395 -0.26483 -0.24052 -0.34966 -0.34829 -0.41563 -0.49822 -0.048822
1.6133 0.04807 0.051126 0.050001 0.058406 0 0.045072 0.051521 0.046226 0.043691 0.04216 0.027707 -3.8744 -0.00059049 -0.0024482 -0.0022011 -0.025995 -0.041914 -0.042552 -0.036792 -0.080309 -0.024461 0 -0.098706 0 -0.00091098 -0.00052444 -0.00079088 0.00029906 -1.8802 0.038757 0.050517 0.043002 0.052598 0.041897 0.037876 0.040488 0.023653 0.024868 -0.089789 -0.36827 -0.21883 -0.22789 -0.30565 -0.31235 -0.26661 -0.23787 -0.34806 -0.35561 -0.42866 -0.50321 -0.085192
1.6172 0.041869 0.043435 0.040488 0.028804 0 0.012677 0.042133 0.044349 0.04751 0.032295 0.068939 -3.8151 -0.0028252 0.00014684 -0.004117 -0.027416 -0.045895 -0.043088 -0.040887 -0.086456 -0.023995 0 -0.12947 0 -0.00086939 -0.00022599 -0.0010852 -0.0005001 -1.9122 0.067865 0.018506 0.012986 0.041375 0.03532 0.048052 0.028849 0.057167 0.085419 -0.086411 -0.3716 -0.21252 -0.24273 -0.31112 -0.30076 -0.26839 -0.23522 -0.34645 -0.36294 -0.4417 -0.50821 -0.12602
1.6211 0.035279 0.035239 0.031191 0.012912 0 0.0044266 0.032841 0.040658 0.051374 0.030932 0.092733 -3.7464 -0.0059668 0.0018577 -0.0063063 -0.025132 -0.048168 -0.042209 -0.042351 -0.089174 -0.024729 0 -0.15176 0 -0.00074837 -0.00063915 -0.0010571 -0.0011811 -1.9675 0.08427 0.0065894 0.0050001 0.031622 0.034092 0.055479 0.033216 0.081348 0.11837 -0.083616 -0.37115 -0.20195 -0.25114 -0.30749 -0.27542 -0.26174 -0.2223 -0.33724 -0.36404 -0.4452 -0.50338 -0.16068
1.625 0.028121 0.027218 0.023303 0.016099 0 0.018823 0.027841 0.039188 0.054357 0.039059 0.095586 -3.6666 -0.0063521 0.0036826 -0.0067073 -0.020598 -0.046253 -0.039191 -0.04135 -0.086325 -0.027083 0 -0.16516 0 -0.00045074 -0.0013214 -0.00074304 -0.0011289 -2.0418 0.087363 0.016172 0.019218 0.027844 0.037734 0.057476 0.050057 0.089915 0.1188 -0.081077 -0.36903 -0.18952 -0.25674 -0.29987 -0.24406 -0.2514 -0.20489 -0.32468 -0.36241 -0.44452 -0.49425 -0.18303
1.6289 0.020823 0.020317 0.01789 0.029671 0 0.038913 0.028745 0.041864 0.056484 0.050741 0.086759 -3.578 -0.0025846 0.0064472 -0.0041115 -0.017005 -0.041617 -0.034871 -0.040652 -0.080785 -0.029781 0 -0.17151 0 -3.712e-05 -0.0014703 -0.00027601 -0.00032686 -2.0936 0.083974 0.032937 0.041157 0.029697 0.041731 0.056312 0.067548 0.085471 0.099324 -0.078782 -0.36593 -0.1767 -0.26024 -0.29027 -0.21077 -0.23935 -0.1857 -0.31049 -0.35875 -0.44092 -0.48284 -0.19069
1.6328 0.014868 0.015542 0.015298 0.038047 0 0.046679 0.033114 0.045599 0.05821 0.057607 0.079371 -3.4862 0.0030195 0.0096321 0.00012289 -0.016642 -0.038459 -0.031554 -0.042271 -0.077939 -0.031215 0 -0.17055 0 0.0002091 -0.00070933 0.00020245 0.00060682 -2.0638 0.081019 0.039705 0.052171 0.033149 0.041848 0.056413 0.074551 0.076111 0.077508 -0.078063 -0.35656 -0.16133 -0.25029 -0.26795 -0.1651 -0.21632 -0.15512 -0.2858 -0.34204 -0.41858 -0.45676 -0.18358
1.6367 0.011843 0.013281 0.014539 0.031273 0 0.035426 0.03609 0.044852 0.058493 0.054535 0.079436 -3.3952 0.006524 0.011823 0.0030167 -0.019089 -0.039605 -0.031388 -0.045098 -0.080518 -0.031038 0 -0.1597 0 3.4042e-05 0.00046177 0.00053579 0.0009625 -1.9063 0.079466 0.029923 0.042167 0.034046 0.037443 0.058797 0.066688 0.068869 0.064377 -0.077344 -0.34719 -0.14595 -0.24034 -0.24563 -0.11944 -0.1933 -0.12455 -0.26111 -0.32533 -0.39625 -0.43068 -0.16367
1.6406 0.011892 0.012809 0.013719 0.012924 0 0.012256 0.033827 0.037056 0.054072 0.04223 0.081145 -3.3029 0.005827 0.011875 0.0027017 -0.021915 -0.043511 -0.034481 -0.045976 -0.085507 -0.03023 0 -0.13714 0 -0.00047343 0.0010491 0.00053178 0.00053703 -1.6094 0.074136 0.011254 0.016292 0.030736 0.030971 0.058673 0.046772 0.064629 0.060561 -0.077635 -0.33357 -0.13144 -0.22136 -0.21752 -0.072653 -0.16648 -0.091993 -0.23157 -0.29977 -0.36226 -0.39679 -0.13511
1.6445 0.013262 0.012624 0.011543 -0.0032658 0 -0.0084943 0.025859 0.025056 0.041657 0.025628 0.072003 -3.2024 0.0021904 0.0095163 3.2923e-05 -0.023065 -0.045339 -0.038555 -0.042746 -0.086113 -0.029621 0 -0.1041 0 -0.00089539 0.00046531 5.4903e-05 -0.00026209 -1.1989 0.058667 -0.0021393 -0.0088907 0.024034 0.024943 0.049256 0.021881 0.058096 0.059017 -0.078673 -0.31682 -0.11756 -0.19568 -0.18513 -0.025026 -0.13684 -0.057974 -0.19843 -0.26766 -0.31965 -0.35712 -0.10274
1.6484 0.013622 0.011502 0.0085751 -0.0052637 0 -0.01485 0.014728 0.014022 0.021402 0.010311 0.043837 -3.0893 -0.001266 0.0052366 -0.0025501 -0.022425 -0.041103 -0.040595 -0.035776 -0.077152 -0.028705 0 -0.064057 0 -0.00087495 -0.00090412 -0.00079592 -0.00084925 -0.7266 0.031229 -0.0011611 -0.017404 0.01557 0.019706 0.028436 5.4647e-07 0.042703 0.05035 -0.079721 -0.29998 -0.10374 -0.16989 -0.15272 0.022442 -0.10725 -0.02409 -0.16529 -0.23544 -0.27691 -0.31737 -0.069419
1.6523 0.011952 0.0093978 0.0067269 0.0070874 0 -0.0042902 0.003817 0.0064376 -0.0018484 -0.00035369 0.00086856 -2.9676 -0.0022947 0.00016263 -0.0035077 -0.02114 -0.031019 -0.039033 -0.026647 -0.059079 -0.026235 0 -0.020673 0 -0.0004906 -0.0020208 -0.0016227 -0.00097148 -0.25291 -0.0031977 0.011883 -0.00564 0.006678 0.013837 0.0017831 -0.012978 0.016619 0.028174 -0.081433 -0.27767 -0.094594 -0.13563 -0.11948 0.058616 -0.081405 0.00021177 -0.13142 -0.19509 -0.22535 -0.273 -0.034686
1.6563 0.0091443 0.0073027 0.0071532 0.022139 0 0.014731 -0.0044785 0.00062806 -0.021169 -0.0062038 -0.041805 -2.8482 -0.00093138 -0.0039571 -0.003322 -0.019817 -0.019086 -0.034528 -0.016123 -0.037356 -0.021999 0 0.022788 0 -0.00019591 -0.0020996 -0.0019297 -0.00082818 0.17102 -0.035146 0.025764 0.014992 -0.0013922 0.0060627 -0.02115 -0.015992 -0.014882 -0.006741 -0.083146 -0.25536 -0.085448 -0.10137 -0.086237 0.09479 -0.055555 0.024514 -0.097561 -0.15474 -0.1738 -0.22863 0.0031643
1.6602 0.0067402 0.0060957 0.0085872 0.026161 0 0.027716 -0.0092115 -0.006043 -0.031909 -0.0096294 -0.068359 -2.74 0.001208 -0.0053133 -0.0033127 -0.017838 -0.0095884 -0.028844 -0.0041761 -0.018227 -0.017603 0 0.062345 0 -0.00035742 -0.0012468 -0.0014859 -0.00076315 0.51681 -0.055732 0.028519 0.026952 -0.0070188 -0.003453 -0.03379 -0.013745 -0.042533 -0.045581 -0.084423 -0.23206 -0.078617 -0.068564 -0.057139 0.12191 -0.035848 0.040019 -0.067385 -0.11627 -0.12575 -0.18721 0.043487
1.6641 0.0051851 0.0054263 0.0080487 0.014029 0 0.023579 -0.010607 -0.0135 -0.034106 -0.013749 -0.072983 -2.6408 0.0025176 -0.003369 -0.0038075 -0.014505 -0.0038755 -0.02321 0.0081029 -0.0049049 -0.015058 0 0.09295 0 -0.00086592 -0.00026559 -0.00053707 -0.00089201 0.78195 -0.061312 0.01534 0.020172 -0.0088601 -0.013276 -0.0365 -0.01376 -0.059108 -0.075703 -0.085175 -0.20758 -0.074576 -0.037507 -0.033033 0.13812 -0.023541 0.044923 -0.041651 -0.08007 -0.081945 -0.14936 0.081814
1.668 0.0033799 0.0037633 0.0035532 -0.0077373 0 0.0030128 -0.0099657 -0.019147 -0.031365 -0.020061 -0.06276 -2.5396 0.0023582 0.00018315 -0.0037879 -0.010431 -0.00017435 -0.017895 0.017599 0.0029862 -0.014521 0 0.11059 0 -0.0012319 0.00012214 0.0003541 -0.0010194 0.9792 -0.055081 -0.008443 -0.00061743 -0.0073547 -0.021626 -0.034633 -0.020425 -0.063558 -0.088327 -0.085928 -0.18309 -0.070536 -0.0064499 -0.0089268 0.15432 -0.011235 0.049826 -0.015918 -0.043867 -0.038138 -0.1115 0.11206
1.6719 -9.0474e-05 -0.00028636 -0.003769 -0.02682 0 -0.021088 -0.0095666 -0.021353 -0.027909 -0.026968 -0.050815 -2.4273 0.0010346 0.0023138 -0.0021809 -0.0073409 0.0038879 -0.013106 0.021187 0.0073567 -0.013831 0 0.11514 0 -0.0010651 -0.00012768 0.00073058 -0.00086207 1.1183 -0.044707 -0.030623 -0.020677 -0.0053374 -0.027195 -0.033405 -0.030894 -0.060232 -0.083967 -0.084332 -0.15994 -0.068828 0.012053 0.0014482 0.15227 -0.01451 0.036646 -0.0029368 -0.022067 -0.013962 -0.087354 0.12999
1.6758 -0.0053865 -0.0064968 -0.010361 -0.033981 0 -0.033059 -0.011707 -0.02164 -0.026407 -0.030784 -0.04586 -2.3058 -0.00059287 0.0011802 0.00089224 -0.006422 0.008722 -0.0098004 0.018885 0.0096966 -0.010765 0 0.11057 0 -0.00043887 -0.00047595 0.00056696 -0.00031386 1.1943 -0.037363 -0.039661 -0.027659 -0.0064872 -0.029631 -0.034472 -0.037346 -0.054431 -0.070635 -0.082455 -0.13695 -0.067399 0.029052 0.010179 0.14803 -0.019652 0.021301 0.0085168 -0.0019919 0.0078634 -0.064849 0.13435
1.6797 -0.01103 -0.01274 -0.013175 -0.028151 0 -0.026967 -0.016951 -0.022726 -0.027444 -0.029033 -0.046724 -2.1869 -0.0014464 -0.0020058 0.0042558 -0.0071655 0.01253 -0.0091272 0.014511 0.010809 -0.0058377 0 0.10178 0 0.00022013 -0.00039393 0.0002193 0.0004815 1.191 -0.035299 -0.032159 -0.020813 -0.012432 -0.02968 -0.036278 -0.03431 -0.048396 -0.056279 -0.079246 -0.11529 -0.065586 0.039989 0.013958 0.13918 -0.029088 0.0021425 0.015041 0.010905 0.020854 -0.048238 0.12547
1.6836 -0.014917 -0.016265 -0.011987 -0.015377 0 -0.011279 -0.023048 -0.024747 -0.02972 -0.023207 -0.045569 -2.0806 -0.00070079 -0.0039078 0.0067353 -0.0080403 0.013355 -0.011021 0.012575 0.011431 -0.0024257 0 0.090787 0 0.00056028 0.00016051 6.2742e-05 0.0012498 1.0967 -0.035062 -0.015251 -0.0096665 -0.020956 -0.028607 -0.036313 -0.024117 -0.040885 -0.042796 -0.073364 -0.096302 -0.063003 0.038762 0.007802 0.12107 -0.047144 -0.024666 0.011676 0.0094 0.016117 -0.043451 0.1041
1.6875 -0.015651 -0.015573 -0.0089095 -0.0039798 0 -0.00093813 -0.025939 -0.024415 -0.030349 -0.017834 -0.035993 -1.9863 0.0015265 -0.0022455 0.0077473 -0.0081324 0.011311 -0.013663 0.014343 0.012179 -0.0035822 0 0.076254 0 0.00058611 0.00078517 0.0001549 0.0017415 0.91558 -0.030998 -0.0015255 -0.004535 -0.027104 -0.026889 -0.032587 -0.014671 -0.029993 -0.027477 -0.067482 -0.077309 -0.060419 0.037536 0.0016462 0.10296 -0.0652 -0.051475 0.0083097 0.0078946 0.011379 -0.038665 0.072815
1.6914 -0.013158 -0.011407 -0.0059352 0.00042257 0 -0.0037922 -0.022519 -0.018509 -0.025915 -0.016005 -0.018714 -1.8943 0.0038516 0.0018213 0.0070231 -0.0077906 0.0088531 -0.014754 0.017082 0.012722 -0.0086088 0 0.056406 0 0.00053349 0.0010517 0.00021873 0.0018148 0.66659 -0.020314 0.00047208 -0.0079798 -0.026542 -0.023291 -0.023864 -0.011429 -0.016079 -0.0096912 -0.057825 -0.061674 -0.054764 0.026239 -0.010489 0.081559 -0.084529 -0.076223 -0.0022945 -0.0070233 -0.0080489 -0.043446 0.038182
1.6953 -0.0084945 -0.0061606 -0.0033015 -0.0023403 0 -0.014075 -0.012978 -0.0078783 -0.014803 -0.015689 -0.00051536 -1.7966 0.0043665 0.0046033 0.0043899 -0.0076686 0.0087687 -0.013523 0.017187 0.011534 -0.01317 0 0.032194 0 0.00054463 0.00085696 -6.4257e-05 0.0014635 0.37551 -0.0055781 -0.007163 -0.01417 -0.018542 -0.01576 -0.010049 -0.011802 -0.0020969 0.0053202 -0.047054 -0.047029 -0.048203 0.011971 -0.024389 0.05919 -0.10423 -0.10036 -0.015034 -0.025899 -0.031812 -0.051051 0.0095912
1.6992 -0.0033408 -0.0022583 -0.00031055 -0.0074323 0 -0.018943 -0.00078439 0.0026969 0.00068173 -0.011202 0.011695 -1.6935 0.0021794 0.003313 0.00032017 -0.0076015 0.011609 -0.011423 0.013787 0.0070931 -0.013287 0 0.0072604 0 0.00053322 0.00043392 -0.00072687 0.0008358 0.070468 0.0074167 -0.013871 -0.01525 -0.0063311 -0.0039473 0.006726 -0.0080741 0.0086475 0.010674 -0.035227 -0.032994 -0.040747 -0.0024576 -0.037723 0.037627 -0.12164 -0.12134 -0.027893 -0.045948 -0.056293 -0.059101 -0.0062346
1.7031 0.00053565 -0.0007465 0.0027534 -0.0085294 0 -0.011295 0.0096017 0.0088676 0.014844 0.0007943 0.016255 -1.5908 -0.001591 -0.0013466 -0.0034958 -0.0068812 0.014841 -0.010706 0.0091273 -0.00047313 -0.0093191 0 -0.014912 0 0.00035836 0.00010787 -0.0014378 0.00021423 -0.21648 0.014496 -0.010215 -0.0081185 0.0052212 0.0090436 0.021804 0.0038828 0.015036 0.0061006 -0.019468 -0.021232 -0.029957 -0.017484 -0.048952 0.019067 -0.13047 -0.13052 -0.041192 -0.070368 -0.083448 -0.068808 -0.010665
1.707 0.0020166 -0.00099457 0.0042405 -0.0026941 0 0.0037674 0.015369 0.010609 0.022323 0.016584 0.017405 -1.4912 -0.0045041 -0.0059256 -0.0048701 -0.0055436 0.014644 -0.012257 0.0057663 -0.009122 -0.0057025 0 -0.033307 0 4.7966e-05 5.7591e-05 -0.0017296 -0.00010681 -0.45087 0.016362 0.0034078 0.0038011 0.012504 0.018057 0.030052 0.019161 0.018782 0.0009414 -0.0037085 -0.0094697 -0.019167 -0.03251 -0.060181 0.00050638 -0.13931 -0.13971 -0.054492 -0.094788 -0.1106 -0.078516 -0.012761
1.7109 0.0014357 -0.0014463 0.0030057 0.0068742 0 0.014534 0.016467 0.011484 0.0221 0.027397 0.021375 -1.3901 -0.0047584 -0.0074053 -0.0030227 -0.0047887 0.0090297 -0.014796 0.0040171 -0.016467 -0.0064416 0 -0.048687 0 -0.00022037 0.00023567 -0.0013496 -1.5645e-05 -0.60823 0.017475 0.016948 0.013862 0.014611 0.019844 0.029344 0.027564 0.022897 0.0073644 0.014565 0.001495 -0.0072883 -0.039524 -0.06417 -0.013111 -0.13637 -0.13648 -0.063129 -0.11436 -0.13018 -0.083392 -0.022251
1.7148 0.00071657 -0.00069262 0.00036637 0.013124 0 0.013944 0.014889 0.014336 0.01802 0.026987 0.031286 -1.2819 -0.0026769 -0.0056085 0.00026076 -0.0056576 -0.00025769 -0.01617 0.0023792 -0.021616 -0.010922 0 -0.06109 0 -0.00034414 0.00043515 -0.00047266 0.00030605 -0.68993 0.021725 0.019809 0.016894 0.012927 0.015972 0.022447 0.023109 0.029331 0.029326 0.034184 0.012033 0.0051741 -0.042248 -0.064283 -0.024081 -0.12714 -0.1266 -0.06927 -0.13133 -0.14569 -0.085682 -0.041647
1.7188 0.0022429 0.0018618 -0.00041103 0.011405 0 0.005316 0.013175 0.018342 0.015202 0.017661 0.044464 -1.1686 -0.00031985 -0.0027276 0.0019008 -0.0074543 -0.0087642 -0.01534 3.7446e-06 -0.025367 -0.014485 0 -0.068688 0 -0.00041689 0.00043341 0.00037835 0.00049478 -0.72569 0.028834 0.010564 0.012132 0.0099289 0.011616 0.015242 0.0099449 0.037403 0.057618 0.05391 0.022442 0.017409 -0.043248 -0.063209 -0.034409 -0.11648 -0.11555 -0.074525 -0.147 -0.15963 -0.087029 -0.064372
1.7227 0.0070194 0.0059742 0.0030494 0.0043375 0 -0.0019261 0.013206 0.020587 0.015833 0.0086216 0.053747 -1.0601 0.00039776 -0.00092157 0.00039857 -0.0080717 -0.01254 -0.013146 -0.0020322 -0.028666 -0.013301 0 -0.069394 0 -0.00056368 0.00015801 0.00066563 0.00028838 -0.755 0.034579 -0.0016544 0.0035573 0.0082585 0.011171 0.012594 -0.00095606 0.04382 0.075834 0.074699 0.031572 0.027373 -0.026997 -0.050258 -0.038302 -0.091501 -0.092807 -0.070908 -0.14965 -0.15773 -0.078946 -0.080151
1.7266 0.01371 0.010955 0.009977 0.00022849 0 -0.0009277 0.01561 0.020027 0.018301 0.0079423 0.051903 -0.9651 -0.00069672 -0.00061185 -0.0025654 -0.0062495 -0.010896 -0.011345 -0.0021529 -0.031109 -0.0084659 0 -0.06331 0 -0.00068672 -0.00020992 0.00021433 -0.00025271 -0.80019 0.034441 -0.0051585 -0.0019803 0.010039 0.014915 0.015322 -0.00092877 0.044261 0.072094 0.095489 0.040701 0.037336 -0.010745 -0.037306 -0.042196 -0.06652 -0.070066 -0.067291 -0.1523 -0.15582 -0.070864 -0.082361
1.7305 0.019654 0.016104 0.017254 0.0057305 0 0.0080571 0.019636 0.019034 0.019944 0.01581 0.036625 -0.88096 -0.0021412 -0.00088037 -0.0037007 -0.0032719 -0.0064402 -0.011106 -0.00049918 -0.031152 -0.0049927 0 -0.053153 0 -0.00047584 -0.00031449 -0.00062765 -0.00079581 -0.85389 0.027415 0.0044149 0.0015379 0.015947 0.019761 0.020516 0.0099685 0.035932 0.046831 0.11476 0.04746 0.04393 0.013566 -0.02055 -0.043834 -0.039102 -0.047558 -0.060543 -0.14896 -0.14836 -0.060467 -0.071198
1.7344 0.023114 0.020964 0.02247 0.01943 0 0.019947 0.023522 0.020668 0.019913 0.025271 0.013023 -0.79306 -0.0023814 -0.0009609 -0.0014588 -0.0019125 -0.0025882 -0.012394 0.0009368 -0.027792 -0.0067332 0 -0.042273 0 0.00024641 9.2832e-05 -0.0012018 -0.0010301 -0.89091 0.016868 0.021096 0.015035 0.024293 0.02281 0.024277 0.0243 0.019894 0.011513 0.13269 0.052121 0.047539 0.045011 -0.00042565 -0.043476 -0.0095269 -0.025255 -0.051022 -0.14033 -0.13596 -0.04802 -0.051584
1.7383 0.024701 0.025361 0.02596 0.032753 0 0.02971 0.02545 0.02485 0.019093 0.029172 -0.0084515 -0.68603 -0.0011905 -0.00096878 0.002267 -0.003499 -0.00096007 -0.014461 0.0005308 -0.021937 -0.012585 0 -0.032647 0 0.0011965 0.00086793 -0.0010217 -0.00094359 -0.89345 0.008033 0.034332 0.032482 0.031284 0.023673 0.024244 0.033836 0.0015917 -0.018899 0.15062 0.056782 0.051149 0.076457 0.019698 -0.043118 0.020048 -0.0029516 -0.041501 -0.1317 -0.12357 -0.035574 -0.029615
1.7422 0.026564 0.029315 0.029753 0.037638 0 0.034924 0.024741 0.028003 0.017954 0.026204 -0.01802 -0.55628 0.00029776 -0.0013328 0.0039411 -0.0063323 -0.00091718 -0.016521 -0.0010506 -0.016189 -0.017882 0 -0.025096 0 0.0017294 0.0014884 -0.00017884 -0.00082553 -0.86871 0.0044018 0.037616 0.044176 0.033141 0.023464 0.020342 0.035037 -0.011422 -0.033459 0.16152 0.052328 0.046821 0.11017 0.03618 -0.041383 0.039981 0.0058643 -0.034086 -0.12252 -0.11597 -0.03056 -0.011124
1.7461 0.030155 0.032905 0.034779 0.033705 0 0.035519 0.02247 0.02684 0.015699 0.020701 -0.012782 -0.41464 0.00078665 -0.0020015 0.0018688 -0.0073975 -0.001191 -0.01791 -0.0015856 -0.013376 -0.019275 0 -0.021092 0 0.0013561 0.0014496 0.00068176 -0.00098429 -0.84815 0.0058848 0.032604 0.043964 0.028955 0.022541 0.0143 0.029847 -0.013701 -0.02898 0.17221 0.047591 0.042247 0.14396 0.05255 -0.039606 0.059616 0.014263 -0.026736 -0.11333 -0.10852 -0.025776 -0.0018334
1.75 0.034792 0.036156 0.039588 0.028089 0 0.033193 0.020901 0.022302 0.012183 0.017685 0.0015501 -0.2768 7.283e-06 -0.0025044 -0.0022365 -0.0056384 -0.0015324 -0.017992 7.6491e-05 -0.015253 -0.017799 0 -0.02349 0 0.00020918 0.00072834 0.00085881 -0.0014392 -0.87321 0.009864 0.026414 0.034713 0.021903 0.020318 0.0090182 0.023115 -0.0052885 -0.010153 0.17859 0.037407 0.034693 0.17228 0.063184 -0.037906 0.070923 0.014267 -0.023394 -0.10854 -0.10887 -0.028577 -0.0062802
1.7539 0.038408 0.038951 0.041956 0.028435 0 0.031308 0.022113 0.019338 0.010036 0.018863 0.015171 -0.15014 -0.0011533 -0.0026412 -0.0051429 -0.0031971 -0.0026835 -0.0165 0.0024868 -0.022143 -0.017058 0 -0.034725 0 -0.0010143 -0.00014506 0.00018249 -0.0018729 -0.97791 0.013942 0.025643 0.026458 0.017402 0.017471 0.0078734 0.019768 0.0084991 0.012861 0.17877 0.019369 0.022843 0.19271 0.065551 -0.036318 0.070222 0.0021702 -0.025828 -0.11009 -0.12047 -0.042311 -0.024908
1.7578 0.039622 0.041019 0.041418 0.036071 0 0.033543 0.026823 0.02253 0.013574 0.023071 0.021774 -0.027808 -0.0015685 -0.0027588 -0.0053242 -0.0031992 -0.0051396 -0.014223 0.0028659 -0.033216 -0.018963 0 -0.054188 0 -0.0016042 -0.00053765 -0.0008256 -0.0018946 -1.1742 0.01801 0.032118 0.027881 0.019398 0.01731 0.013356 0.022981 0.021063 0.029204 0.17895 0.0013307 0.010994 0.21315 0.067918 -0.034731 0.069522 -0.009927 -0.028262 -0.11164 -0.13208 -0.056046 -0.052324
1.7617 0.039011 0.042024 0.039769 0.045641 0 0.040662 0.034158 0.031871 0.024699 0.029145 0.023112 0.10548 -0.00092101 -0.003221 -0.0041034 -0.0064919 -0.0085414 -0.013117 -0.00031836 -0.046786 -0.021964 0 -0.077829 0 -0.0013768 -0.00029096 -0.0013984 -0.0013771 -1.4433 0.024024 0.042537 0.038539 0.027753 0.023634 0.025358 0.032835 0.029303 0.033484 0.16941 -0.027677 -0.0043678 0.21313 0.055058 -0.033777 0.050958 -0.03624 -0.041241 -0.12585 -0.16235 -0.087346 -0.0797
1.7656 0.038349 0.04179 0.03902 0.050635 0 0.048464 0.042251 0.04274 0.04008 0.037077 0.026748 0.26107 2.8595e-05 -0.0038012 -0.0036979 -0.01086 -0.012519 -0.015203 -0.0062834 -0.060601 -0.023552 0 -0.10089 0 -0.00072384 0.00013872 -0.0011961 -0.00057109 -1.7377 0.033822 0.051025 0.049311 0.03874 0.036642 0.040637 0.045656 0.035347 0.029682 0.15815 -0.058634 -0.020353 0.20948 0.039494 -0.032935 0.02922 -0.065078 -0.056093 -0.1423 -0.19595 -0.12177 -0.10025
1.7695 0.038775 0.040526 0.039238 0.048898 0 0.050479 0.049064 0.049874 0.053191 0.046393 0.038945 0.43727 0.00011836 -0.0038319 -0.0045251 -0.013419 -0.017716 -0.020876 -0.013241 -0.072479 -0.023768 0 -0.12125 0 -0.00018682 0.00012848 -0.00058552 9.4133e-05 -2 0.046947 0.052666 0.050992 0.047899 0.051418 0.054481 0.055516 0.043853 0.028764 0.14406 -0.091533 -0.036389 0.19869 0.020139 -0.032422 0.0041418 -0.095228 -0.073356 -0.16119 -0.23245 -0.15936 -0.11321
1.7734 0.039771 0.038841 0.038766 0.043303 0 0.044204 0.053041 0.051458 0.059659 0.054634 0.058924 0.62023 -0.0012197 -0.0029425 -0.004788 -0.013406 -0.025248 -0.028205 -0.020211 -0.081179 -0.025322 0 -0.14005 0 -9.4745e-06 -0.00051404 -0.00025746 0.00032655 -2.1909 0.060368 0.046463 0.042902 0.052659 0.061214 0.063542 0.058129 0.057331 0.040379 0.12301 -0.12921 -0.052547 0.17031 -0.0085536 -0.032719 -0.029164 -0.12861 -0.096556 -0.1861 -0.27612 -0.20476 -0.12305
1.7773 0.039879 0.037405 0.03645 0.038264 0 0.034617 0.053607 0.049805 0.060569 0.058651 0.079309 0.79419 -0.0034995 -0.0014613 -0.0027145 -0.012423 -0.034824 -0.034077 -0.027207 -0.086806 -0.030081 0 -0.15892 0 -6.9593e-05 -0.0013924 -0.00055385 0.00012816 -2.3067 0.070378 0.036376 0.033235 0.052879 0.062708 0.06741 0.054346 0.07348 0.064904 0.10197 -0.16689 -0.068704 0.14194 -0.037246 -0.033015 -0.062469 -0.16199 -0.11976 -0.21101 -0.31979 -0.25017 -0.13499
1.7813 0.038214 0.036416 0.033159 0.036272 0 0.03025 0.051404 0.048605 0.060319 0.057596 0.092029 0.95349 -0.0056263 -2.2494e-05 0.0011068 -0.012296 -0.04377 -0.036418 -0.033959 -0.090302 -0.036145 0 -0.17667 0 -0.00015601 -0.0019326 -0.0011661 -0.00030302 -2.3687 0.075043 0.029201 0.030955 0.049798 0.058123 0.067682 0.049558 0.086671 0.092764 0.076279 -0.20189 -0.082677 0.10239 -0.067323 -0.034735 -0.093492 -0.18821 -0.14274 -0.23208 -0.35519 -0.29056 -0.15107
1.7852 0.035192 0.035345 0.030761 0.037134 0 0.034791 0.047969 0.049643 0.061519 0.053922 0.094225 1.1071 -0.0068152 0.0010492 0.0038958 -0.013318 -0.04872 -0.035633 -0.039213 -0.092524 -0.03928 0 -0.18878 0 -0.00022591 -0.0019153 -0.0014946 -0.00077195 -2.3911 0.075154 0.02978 0.037257 0.045036 0.052429 0.06584 0.048787 0.092044 0.11172 0.048857 -0.23589 -0.095834 0.058686 -0.097915 -0.036985 -0.12366 -0.21176 -0.16565 -0.25173 -0.3875 -0.32907 -0.16925
1.7891 0.031919 0.03329 0.029816 0.03907 0 0.042693 0.044744 0.051709 0.062468 0.050838 0.089226 1.2715 -0.0071047 0.0017832 0.0032123 -0.014736 -0.048728 -0.034102 -0.041755 -0.093834 -0.037438 0 -0.19025 0 -0.00037774 -0.0015963 -0.0012828 -0.0011735 -2.3591 0.072986 0.03677 0.044726 0.040389 0.048879 0.062295 0.051895 0.088689 0.11543 0.020999 -0.26754 -0.10827 0.014826 -0.12685 -0.039727 -0.15125 -0.23209 -0.1871 -0.26836 -0.4147 -0.36359 -0.18462
1.793 0.029098 0.029774 0.028764 0.039669 0 0.043931 0.042059 0.052002 0.059715 0.048895 0.082426 1.4575 -0.0069591 0.0020973 -0.00075597 -0.016344 -0.046555 -0.034251 -0.041898 -0.094367 -0.033318 0 -0.17912 0 -0.00063863 -0.0013565 -0.00085817 -0.0014282 -2.238 0.070127 0.042958 0.044549 0.037584 0.047288 0.057247 0.053791 0.079484 0.10584 -0.0090264 -0.28757 -0.11717 -0.029787 -0.14755 -0.04491 -0.16602 -0.23648 -0.20129 -0.2701 -0.41658 -0.37828 -0.19086
1.7969 0.026577 0.025295 0.025668 0.036534 0 0.033649 0.039007 0.048351 0.052348 0.045581 0.076248 1.6617 -0.0064006 0.001639 -0.005373 -0.018759 -0.046305 -0.036774 -0.041313 -0.094179 -0.031831 0 -0.15739 0 -0.00086122 -0.0013134 -0.00073372 -0.0014231 -2.0065 0.06622 0.040862 0.034493 0.037152 0.045812 0.051657 0.049618 0.068191 0.088554 -0.039051 -0.3076 -0.12606 -0.0744 -0.16825 -0.050094 -0.1808 -0.24087 -0.21548 -0.27184 -0.41846 -0.39297 -0.18168
1.8008 0.023745 0.021027 0.020535 0.028629 0 0.017091 0.034393 0.040489 0.042924 0.038359 0.068505 1.8696 -0.0047188 0.00034567 -0.0078366 -0.021971 -0.049427 -0.040248 -0.041056 -0.092691 -0.034978 0 -0.12882 0 -0.00085647 -0.0013045 -0.0010101 -0.0010958 -1.6786 0.059429 0.029242 0.020379 0.037187 0.043086 0.046548 0.039653 0.056478 0.067186 -0.068735 -0.31594 -0.13286 -0.11192 -0.17916 -0.057225 -0.18395 -0.23369 -0.22217 -0.26074 -0.39876 -0.38924 -0.15346
1.8047 0.020123 0.017808 0.015508 0.01796 0 0.0048931 0.027827 0.029832 0.034061 0.027624 0.054971 2.0683 -0.0013177 -0.00095437 -0.0072563 -0.024323 -0.053014 -0.042121 -0.03996 -0.088121 -0.039654 0 -0.096034 0 -0.00058971 -0.001182 -0.0012398 -0.0005854 -1.2906 0.047888 0.014555 0.01053 0.033846 0.038111 0.041165 0.028842 0.043226 0.042473 -0.098198 -0.31675 -0.1383 -0.14486 -0.18375 -0.065615 -0.1796 -0.21903 -0.22401 -0.24135 -0.36511 -0.3736 -0.10853
1.8086 0.015542 0.015324 0.012624 0.0092292 0 0.0035064 0.019836 0.018314 0.024981 0.016185 0.033415 2.2556 0.0030296 -0.00087444 -0.0047851 -0.02377 -0.052258 -0.040215 -0.035439 -0.078268 -0.040787 0 -0.05983 0 -0.00020069 -0.0010086 -0.00091971 -0.0002294 -0.86812 0.030925 0.0055349 0.0089333 0.024109 0.029049 0.03251 0.021524 0.026374 0.015715 -0.12751 -0.31676 -0.14367 -0.17698 -0.18767 -0.074099 -0.17463 -0.20388 -0.22541 -0.22139 -0.33041 -0.35691 -0.05599
1.8125 0.010088 0.012334 0.011578 0.0062802 0 0.010005 0.011008 0.0072355 0.012375 0.0060775 0.0058814 2.4384 0.0060044 0.0013057 -0.0021827 -0.020267 -0.044671 -0.033898 -0.026114 -0.062704 -0.036476 0 -0.0209 0 0.00016322 -0.00091584 -8.8033e-05 -0.00031222 -0.41282 0.0096156 0.0055694 0.012864 0.0088002 0.013969 0.01765 0.016899 0.0055968 -0.0088746 -0.15382 -0.30081 -0.14774 -0.19246 -0.1783 -0.08451 -0.1571 -0.17889 -0.21766 -0.18996 -0.27433 -0.31904 -0.0077351
1.8164 0.0041824 0.0078274 0.0099711 0.0079919 0 0.015519 0.0013892 -0.0031521 -0.005079 -0.0033847 -0.022033 2.6223 0.0053207 0.0047289 -0.00048528 -0.016285 -0.032016 -0.024504 -0.013568 -0.044413 -0.029703 0 0.018065 0 0.00047993 -0.00083846 0.00063305 -0.00077291 0.075292 -0.013165 0.0098505 0.015835 -0.0071433 -0.0061128 -0.002925 0.0098996 -0.016413 -0.026445 -0.18013 -0.28486 -0.1518 -0.20794 -0.16893 -0.094921 -0.13956 -0.15391 -0.20992 -0.15853 -0.21825 -0.28116 0.028301
1.8203 -0.0012536 0.0020703 0.005738 0.0082484 0 0.013015 -0.0089352 -0.013083 -0.023707 -0.013957 -0.043955 2.8062 0.00090603 0.0074095 0.00017774 -0.014362 -0.018352 -0.014855 -0.00138 -0.028617 -0.025055 0 0.052449 0 0.00078335 -0.00051605 0.0006291 -0.0011985 0.5628 -0.033224 0.0099145 0.01242 -0.017938 -0.025508 -0.024326 -0.0035537 -0.035094 -0.035961 -0.20353 -0.26511 -0.15614 -0.21571 -0.15686 -0.10502 -0.12111 -0.12971 -0.20083 -0.12937 -0.16339 -0.24149 0.052156
1.8242 -0.0051132 -0.0035148 -0.000866 0.0012713 0 0.0020799 -0.018697 -0.022237 -0.037046 -0.025246 -0.055858 2.9868 -0.0044555 0.0076873 3.4309e-05 -0.014256 -0.0065816 -0.0079475 0.0075921 -0.019031 -0.024251 0 0.078182 0 0.00099469 0.00017982 -8.6298e-05 -0.0011817 0.9794 -0.046546 0.0013175 0.0014182 -0.02121 -0.036792 -0.04011 -0.022207 -0.046857 -0.041539 -0.22386 -0.24136 -0.16075 -0.21535 -0.14196 -0.11478 -0.10167 -0.10633 -0.19032 -0.10259 -0.10983 -0.19994 0.069553
1.8281 -0.0070127 -0.0075705 -0.0077175 -0.012261 0 -0.012244 -0.025403 -0.029249 -0.041315 -0.033944 -0.058071 3.1677 -0.0070147 0.0053122 -0.00065571 -0.013157 0.0029895 -0.0053177 0.013044 -0.014737 -0.025192 0 0.094425 0 0.00090801 0.00097274 -0.00087518 -0.00072523 1.2584 -0.051612 -0.012516 -0.013737 -0.019541 -0.036788 -0.046719 -0.039959 -0.051489 -0.048805 -0.24418 -0.21761 -0.16537 -0.21499 -0.12706 -0.12455 -0.082231 -0.082962 -0.1798 -0.075808 -0.056271 -0.15838 0.085739
1.832 -0.0080366 -0.010001 -0.013033 -0.024745 0 -0.02373 -0.027084 -0.032503 -0.038593 -0.036747 -0.055136 3.36 -0.0050723 0.0013006 -0.0014641 -0.0090716 0.011207 -0.0060795 0.016703 -0.010946 -0.025037 0 0.10389 0 0.00041084 0.0013443 -0.0011047 -0.00026866 1.3866 -0.050914 -0.02343 -0.026773 -0.018039 -0.029835 -0.045641 -0.050235 -0.052167 -0.05986 -0.25551 -0.19662 -0.17089 -0.20521 -0.11531 -0.13058 -0.069802 -0.068737 -0.17232 -0.066597 -0.026388 -0.13066 0.10146
1.8359 -0.010319 -0.012026 -0.016911 -0.028226 0 -0.028377 -0.024399 -0.031741 -0.034614 -0.03389 -0.053088 3.5699 -0.00041305 -0.0029313 -0.0017558 -0.003591 0.018032 -0.0075343 0.020407 -0.0034354 -0.023392 0 0.11027 0 -0.00028873 0.0010351 -0.00074682 -0.00026595 1.4143 -0.049638 -0.025509 -0.031888 -0.020235 -0.024458 -0.04162 -0.050231 -0.052775 -0.071601 -0.26612 -0.17585 -0.17649 -0.19468 -0.10382 -0.13632 -0.057932 -0.055243 -0.16507 -0.058787 0.0016056 -0.10404 0.11429
1.8398 -0.015462 -0.015098 -0.020788 -0.022153 0 -0.02585 -0.020835 -0.028959 -0.033666 -0.029419 -0.055206 3.788 0.0032441 -0.0061193 -0.00113 -0.00058486 0.022401 -0.0071301 0.024727 0.0073295 -0.02209 0 0.11505 0 -0.00072795 0.00036532 -0.00033072 -0.00071968 1.4153 -0.051633 -0.019861 -0.027612 -0.025863 -0.026132 -0.038805 -0.042187 -0.054503 -0.078256 -0.27168 -0.15879 -0.18184 -0.18225 -0.094874 -0.13948 -0.049594 -0.045416 -0.15942 -0.058933 0.017385 -0.085796 0.12243
1.8438 -0.023116 -0.019798 -0.025724 -0.014648 0 -0.019827 -0.020367 -0.027395 -0.035678 -0.027842 -0.059048 3.9925 0.0034131 -0.0071731 9.7277e-05 -0.0019144 0.023801 -0.0043089 0.028981 0.016445 -0.022281 0 0.11634 0 -0.00055945 -4.754e-06 -0.00032465 -0.0011585 1.4333 -0.055756 -0.013678 -0.018888 -0.031978 -0.032999 -0.038225 -0.031869 -0.05461 -0.075022 -0.26846 -0.14816 -0.18676 -0.16653 -0.090368 -0.13818 -0.047383 -0.041951 -0.15652 -0.072878 0.011976 -0.082084 0.12598
1.8477 -0.031134 -0.025699 -0.031466 -0.015654 0 -0.016954 -0.024514 -0.029187 -0.037717 -0.030567 -0.057667 4.1695 0.00075262 -0.0053835 0.0010734 -0.0049393 0.023326 -0.00068704 0.031987 0.019105 -0.022639 0 0.11109 0 0.00011408 0.000328 -0.00062341 -0.0011011 1.464 -0.056328 -0.014859 -0.014793 -0.035805 -0.038555 -0.038199 -0.025752 -0.048787 -0.060077 -0.26524 -0.13754 -0.19167 -0.15081 -0.085863 -0.13688 -0.045171 -0.038485 -0.15363 -0.086823 0.0065677 -0.078372 0.12459
1.8516 -0.037338 -0.032113 -0.037057 -0.028207 0 -0.023192 -0.031448 -0.033703 -0.037468 -0.03545 -0.045082 4.3283 -0.0018904 -0.0011944 0.0012251 -0.0049666 0.022787 0.0015621 0.032728 0.015122 -0.020821 0 0.098611 0 0.00079191 0.0011453 -0.00068917 -0.00053208 1.4806 -0.048094 -0.026388 -0.022137 -0.036677 -0.038293 -0.036554 -0.027838 -0.035464 -0.035228 -0.24875 -0.13541 -0.1934 -0.13201 -0.083799 -0.12848 -0.045874 -0.037078 -0.15045 -0.10913 -0.01594 -0.087362 0.11567
1.8555 -0.041294 -0.03873 -0.041983 -0.04587 0 -0.03872 -0.037862 -0.038152 -0.034949 -0.039306 -0.022209 4.4958 -0.0021846 0.0032839 0.00082236 -0.00034093 0.023005 0.001581 0.030841 0.0091354 -0.016212 0 0.082475 0 0.0009932 0.0018328 -0.00018122 0.00011213 1.473 -0.031635 -0.044161 -0.039465 -0.035934 -0.033604 -0.032498 -0.036927 -0.018436 -0.006506 -0.22905 -0.13534 -0.19437 -0.11246 -0.082325 -0.11836 -0.047282 -0.036169 -0.14721 -0.13345 -0.042583 -0.099423 0.09706
1.8594 -0.044469 -0.045453 -0.046552 -0.058399 0 -0.055997 -0.041692 -0.039966 -0.031514 -0.040471 0.001934 4.6904 -0.0001797 0.0051711 0.00055568 0.0053306 0.023354 0.00021975 0.027111 0.0064817 -0.010477 0 0.069009 0 0.0006467 0.0019466 0.0006143 0.00042693 1.46 -0.014124 -0.059434 -0.057123 -0.035642 -0.029593 -0.027088 -0.046275 -0.0052235 0.016169 -0.20556 -0.13653 -0.19355 -0.091534 -0.079468 -0.10603 -0.047182 -0.033419 -0.14211 -0.15553 -0.068259 -0.11106 0.072278
1.8633 -0.048676 -0.051821 -0.051285 -0.060135 0 -0.064639 -0.043255 -0.038846 -0.02833 -0.039329 0.015569 4.9019 0.0021478 0.0029175 0.00051411 0.0065069 0.022953 -0.001219 0.023535 0.0089805 -0.0051952 0 0.063657 0 8.6512e-05 0.001553 0.001026 0.00045829 1.4739 -0.0042926 -0.064441 -0.064487 -0.037447 -0.029872 -0.022581 -0.047546 -0.002147 0.022672 -0.17042 -0.14162 -0.18724 -0.066364 -0.072344 -0.086868 -0.042429 -0.024993 -0.13124 -0.17067 -0.090948 -0.12137 0.051941
1.8672 -0.05441 -0.056967 -0.056227 -0.053775 0 -0.060341 -0.04425 -0.0368 -0.026291 -0.037376 0.012311 5.0987 0.0028376 -0.0022245 -0.00021611 0.0013674 0.021915 -0.0023059 0.022344 0.014712 0.0005098 0 0.06825 0 -0.00030486 0.001058 0.00066803 0.00059183 1.5413 -0.0059693 -0.05788 -0.05879 -0.042033 -0.033928 -0.02135 -0.037687 -0.010017 0.0092406 -0.13527 -0.14671 -0.18092 -0.041195 -0.065221 -0.067711 -0.037677 -0.016568 -0.12037 -0.18582 -0.11364 -0.13168 0.048003
1.8711 -0.060616 -0.060401 -0.060925 -0.047153 0 -0.049678 -0.046204 -0.036531 -0.026849 -0.036554 -0.0044902 5.2553 0.0014301 -0.0069868 -0.0026443 -0.0059977 0.021193 -0.0033038 0.024454 0.021573 0.0093343 0 0.081236 0 -0.00041717 0.00078868 -0.0001502 0.0010416 1.6815 -0.015938 -0.046489 -0.047765 -0.048918 -0.039137 -0.02474 -0.023265 -0.023941 -0.017234 -0.093538 -0.15059 -0.16861 -0.010932 -0.049267 -0.043311 -0.024007 0.0012081 -0.10115 -0.18346 -0.11772 -0.1294 0.064998
1.875 -0.065908 -0.062794 -0.064906 -0.046893 0 -0.045178 -0.049937 -0.039871 -0.031839 -0.039173 -0.024904 5.3747 -0.0010532 -0.0086059 -0.0064314 -0.0090525 0.021578 -0.0037101 0.028918 0.030508 0.022722 0 0.1002 0 -0.00038852 0.00078305 -0.00069142 0.001533 1.9134 -0.027764 -0.040926 -0.043418 -0.056598 -0.044365 -0.032318 -0.017124 -0.037269 -0.042619 -0.048767 -0.15392 -0.15353 0.021679 -0.029241 -0.016493 -0.0062254 0.023296 -0.078076 -0.17303 -0.11323 -0.12131 0.096569
1.8789 -0.06983 -0.065694 -0.068076 -0.054402 0 -0.05436 -0.056002 -0.047368 -0.041956 -0.047213 -0.040412 5.4816 -0.0030945 -0.0067215 -0.009503 -0.00434 0.023437 -0.0014106 0.034337 0.044836 0.038839 0 0.12404 0 -0.00033367 0.00092965 -0.00046044 0.001574 2.2497 -0.037642 -0.048128 -0.052191 -0.063353 -0.050973 -0.04224 -0.028482 -0.046353 -0.055629 -0.0039598 -0.15657 -0.13759 0.055033 -0.0075791 0.010908 0.013081 0.04684 -0.053748 -0.15905 -0.10448 -0.11033 0.13093
1.8828 -0.072931 -0.070214 -0.070756 -0.066384 0 -0.072923 -0.064774 -0.058583 -0.055672 -0.060593 -0.049998 5.596 -0.0035599 -0.0029342 -0.0094637 0.0063026 0.027517 0.0061061 0.040954 0.06634 0.053925 0 0.15298 0 -0.00018585 0.0011827 0.00037955 0.0010461 2.6766 -0.046823 -0.065827 -0.070019 -0.068505 -0.060608 -0.052841 -0.054591 -0.052433 -0.056367 0.041096 -0.15442 -0.11551 0.093635 0.025642 0.04244 0.043162 0.080679 -0.02056 -0.11994 -0.06571 -0.078944 0.1602
1.8867 -0.07589 -0.075912 -0.07354 -0.077984 0 -0.088717 -0.075679 -0.072113 -0.070152 -0.076053 -0.05947 5.7146 -0.0020915 0.0011937 -0.0057333 0.01837 0.035312 0.019284 0.050899 0.092299 0.065466 0 0.18665 0 0.00015841 0.0015565 0.0012153 0.00045401 3.1423 -0.059011 -0.084025 -0.086208 -0.073042 -0.072747 -0.064168 -0.082045 -0.059714 -0.055406 0.086152 -0.15227 -0.093424 0.13224 0.058863 0.073972 0.073242 0.11452 0.012627 -0.080837 -0.026937 -0.047563 0.18509
1.8906 -0.07889 -0.081104 -0.07709 -0.085677 0 -0.09261 -0.086574 -0.085358 -0.083312 -0.088598 -0.075157 5.819 0.00071759 0.0053623 -0.00037133 0.028764 0.047781 0.035289 0.065751 0.11669 0.073728 0 0.22278 0 0.00059749 0.0019561 0.0015664 0.00051718 3.5769 -0.07596 -0.092815 -0.092268 -0.078716 -0.084776 -0.077611 -0.097472 -0.071718 -0.064091 0.12599 -0.14793 -0.070243 0.17098 0.095033 0.10563 0.10565 0.14976 0.046562 -0.032829 0.023358 -0.0090501 0.21134
1.8945 -0.081871 -0.084385 -0.081737 -0.088589 0 -0.085922 -0.094604 -0.095097 -0.094717 -0.095042 -0.097777 5.9002 0.0033136 0.0098091 0.0034213 0.037187 0.063555 0.049661 0.083792 0.1346 0.080242 0 0.25764 0 0.00083299 0.0021502 0.0014732 0.0014982 3.9336 -0.095614 -0.090216 -0.088052 -0.08623 -0.094222 -0.0935 -0.098312 -0.088828 -0.085093 0.16178 -0.1419 -0.046211 0.20984 0.13349 0.13738 0.13986 0.18608 0.081077 0.022075 0.082575 0.034987 0.24269
1.8984 -0.085046 -0.085882 -0.087022 -0.088507 0 -0.078091 -0.098246 -0.099354 -0.10444 -0.096537 -0.12155 5.9688 0.0037639 0.013922 0.00396 0.044384 0.079061 0.059663 0.10024 0.14566 0.085438 0 0.28796 0 0.00067489 0.0020143 0.0013721 0.0029656 4.2143 -0.11384 -0.083313 -0.080781 -0.094295 -0.10054 -0.10908 -0.093901 -0.10829 -0.11159 0.19752 -0.13587 -0.022194 0.24867 0.17192 0.16912 0.17405 0.22237 0.11556 0.076958 0.14177 0.079 0.27749
1.9023 -0.088669 -0.086983 -0.091675 -0.088869 0 -0.077974 -0.098663 -0.099246 -0.11164 -0.097464 -0.13882 6.0419 0.0010323 0.016257 0.0024919 0.050215 0.091117 0.06623 0.11088 0.15338 0.088339 0 0.31224 0 0.00029519 0.0017744 0.0016496 0.0042267 4.4561 -0.12734 -0.08181 -0.078856 -0.10065 -0.10488 -0.11966 -0.096152 -0.12594 -0.13441 0.21801 -0.13105 -0.00306 0.27979 0.20331 0.19541 0.20155 0.24957 0.14014 0.12531 0.19437 0.11553 0.31104
1.9063 -0.09214 -0.088874 -0.094368 -0.092715 0 -0.087299 -0.098814 -0.098698 -0.11506 -0.10151 -0.14581 6.1207 -0.0039425 0.016162 0.0019768 0.053965 0.099453 0.072587 0.11568 0.16135 0.088456 0 0.3306 0 8.3691e-05 0.0018906 0.0023168 0.0049559 4.6883 -0.13498 -0.089822 -0.085887 -0.10402 -0.1086 -0.12273 -0.10879 -0.13829 -0.14903 0.23851 -0.12623 0.016075 0.31092 0.2347 0.2217 0.22905 0.27677 0.16472 0.17366 0.24696 0.15206 0.33971
1.9102 -0.09372 -0.091439 -0.094737 -0.10027 0 -0.10094 -0.10094 -0.10152 -0.11499 -0.10856 -0.14498 6.1862 -0.0085768 0.014987 0.0042787 0.056007 0.10623 0.080785 0.11851 0.17011 0.087241 0 0.34351 0 0.00020694 0.0026017 0.0030596 0.005363 4.8991 -0.13738 -0.10292 -0.098835 -0.10501 -0.11212 -0.12105 -0.1249 -0.14385 -0.15606 0.25202 -0.12379 0.030355 0.33573 0.2586 0.24299 0.25035 0.29655 0.18146 0.21037 0.28574 0.1775 0.36189
1.9141 -0.091805 -0.0936 -0.093641 -0.10795 0 -0.11156 -0.10469 -0.10807 -0.1142 -0.11505 -0.14246 6.2195 -0.010439 0.01508 0.0083781 0.058137 0.11294 0.089528 0.12316 0.17742 0.087028 0 0.35094 0 0.00036707 0.0035853 0.0035439 0.0057901 5.0402 -0.13613 -0.11227 -0.11041 -0.10501 -0.11485 -0.12088 -0.13394 -0.14357 -0.157 0.25672 -0.12436 0.038525 0.35261 0.27307 0.25798 0.26385 0.30698 0.18834 0.23242 0.30712 0.18898 0.37608
1.918 -0.086911 -0.09461 -0.092318 -0.11025 0 -0.11381 -0.10755 -0.11454 -0.11584 -0.11721 -0.14285 6.224 -0.0090047 0.01739 0.011333 0.061772 0.11834 0.095429 0.12971 0.18133 0.088631 0 0.35226 0 9.9856e-05 0.0041503 0.0036705 0.0062569 5.0605 -0.1334 -0.11159 -0.11353 -0.10452 -0.11556 -0.12591 -0.13065 -0.13995 -0.15178 0.26142 -0.12493 0.046695 0.36949 0.28753 0.27298 0.27735 0.3174 0.19523 0.25446 0.32851 0.20046 0.37953
1.9219 -0.082254 -0.094814 -0.091407 -0.10391 0 -0.10626 -0.10708 -0.11595 -0.12018 -0.11392 -0.14537 6.2236 -0.0057207 0.020335 0.01111 0.066132 0.1202 0.09642 0.135 0.18235 0.09052 0 0.34657 0 -0.00065067 0.0038425 0.003586 0.0064858 4.9406 -0.13101 -0.10124 -0.10545 -0.103 -0.11299 -0.13265 -0.11778 -0.1353 -0.14085 0.25575 -0.1298 0.042738 0.37193 0.28528 0.27429 0.27836 0.31303 0.18637 0.2475 0.31546 0.18612 0.36985
1.9258 -0.081731 -0.095115 -0.090999 -0.091289 0 -0.092415 -0.10282 -0.1103 -0.1235 -0.1071 -0.14386 6.2376 -0.0024188 0.021429 0.0085649 0.068816 0.11887 0.09388 0.13642 0.18277 0.090691 0 0.33278 0 -0.0013289 0.002882 0.0034954 0.0063311 4.7035 -0.12873 -0.087333 -0.090045 -0.10006 -0.10678 -0.13233 -0.10196 -0.12978 -0.12757 0.2487 -0.13525 0.037162 0.37245 0.28079 0.27378 0.27771 0.30667 0.17541 0.23666 0.29782 0.16834 0.34782
1.9297 -0.086693 -0.095879 -0.091558 -0.079956 0 -0.080615 -0.096373 -0.10022 -0.12085 -0.099988 -0.13085 6.259 0.00016887 0.019994 0.0066396 0.068352 0.11807 0.091337 0.13453 0.18382 0.089077 0 0.31002 0 -0.0012552 0.0019879 0.0034697 0.0060502 4.4021 -0.12327 -0.077973 -0.076576 -0.096521 -0.098439 -0.11861 -0.088446 -0.1211 -0.11603 0.23955 -0.14049 0.027724 0.36852 0.27224 0.26802 0.27436 0.29705 0.16101 0.21831 0.27186 0.14489 0.31777
1.9336 -0.09445 -0.096598 -0.094194 -0.077923 0 -0.080461 -0.09 -0.090703 -0.11039 -0.095186 -0.10341 6.2599 0.0022841 0.017956 0.0075212 0.065903 0.1212 0.091105 0.1319 0.18409 0.087649 0 0.27893 0 -0.00036464 0.0017598 0.0034082 0.0060553 4.0967 -0.11035 -0.079105 -0.074581 -0.093601 -0.091143 -0.094215 -0.079592 -0.1065 -0.10588 0.22598 -0.1453 0.010143 0.35519 0.25512 0.2512 0.26534 0.28053 0.13936 0.18413 0.22833 0.10949 0.28518
1.9375 -0.10018 -0.096642 -0.099344 -0.087651 0 -0.095387 -0.085068 -0.085089 -0.095193 -0.093407 -0.067042 6.2179 0.0038812 0.017812 0.010565 0.06416 0.12682 0.092295 0.12978 0.18098 0.088108 0 0.24334 0 0.00060949 0.002228 0.0031812 0.0064352 3.8343 -0.08924 -0.091295 -0.087029 -0.091411 -0.087724 -0.07008 -0.076335 -0.085905 -0.091225 0.21242 -0.15011 -0.0074373 0.34187 0.23801 0.23438 0.25632 0.26401 0.11771 0.14994 0.18481 0.074096 0.25421
1.9414 -0.10073 -0.096104 -0.10512 -0.10322 0 -0.11699 -0.081644 -0.082899 -0.081185 -0.093196 -0.034379 6.1365 0.0040776 0.020053 0.013024 0.064641 0.12919 0.092218 0.12705 0.17384 0.089936 0 0.21041 0 0.00080105 0.002974 0.0028287 0.0068433 3.6354 -0.065767 -0.10822 -0.10658 -0.088757 -0.088128 -0.057314 -0.078804 -0.063574 -0.067327 0.1961 -0.14925 -0.029937 0.32158 0.219 0.20773 0.24603 0.24608 0.095403 0.11273 0.14108 0.040527 0.22751
1.9453 -0.096855 -0.095608 -0.10766 -0.11338 0 -0.12845 -0.079105 -0.081282 -0.072991 -0.091607 -0.01839 6.038 0.0022181 0.022955 0.012823 0.066364 0.1242 0.089639 0.12255 0.16554 0.091123 0 0.18797 0 0.00010775 0.0036109 0.0026271 0.0069201 3.4924 -0.04993 -0.11869 -0.11915 -0.084907 -0.089047 -0.059036 -0.084801 -0.046338 -0.038906 0.17892 -0.14661 -0.053978 0.29911 0.19938 0.178 0.23536 0.22771 0.072894 0.074568 0.097285 0.0075318 0.20733
1.9492 -0.09188 -0.095229 -0.10406 -0.10915 0 -0.11735 -0.076955 -0.078218 -0.071391 -0.086147 -0.023896 5.9391 -0.00074251 0.024825 0.010563 0.067166 0.11454 0.08639 0.11767 0.16045 0.090622 0 0.18021 0 -0.00063503 0.004071 0.0029065 0.0067518 3.3824 -0.048812 -0.11322 -0.11373 -0.081128 -0.086684 -0.069104 -0.089287 -0.039437 -0.02001 0.16087 -0.14195 -0.07792 0.27553 0.18071 0.14702 0.22484 0.20986 0.05153 0.039162 0.057893 -0.021841 0.19539
1.9531 -0.088154 -0.093814 -0.095203 -0.090885 0 -0.087606 -0.075127 -0.074278 -0.073783 -0.077233 -0.043718 5.8366 -0.0025482 0.025897 0.0087255 0.066 0.10794 0.085531 0.11544 0.16059 0.089494 0 0.185 0 -0.00046768 0.004438 0.0037205 0.0067739 3.2873 -0.060634 -0.091927 -0.091466 -0.079593 -0.080292 -0.078175 -0.087698 -0.043118 -0.02287 0.13934 -0.12921 -0.10147 0.24756 0.16578 0.11106 0.21495 0.19411 0.034715 0.014712 0.036018 -0.036804 0.19118
1.957 -0.084792 -0.089655 -0.085381 -0.069037 0 -0.058453 -0.07364 -0.071454 -0.07653 -0.068918 -0.063338 5.7161 -0.0017836 0.027484 0.0089631 0.063651 0.10928 0.087913 0.11673 0.16356 0.089327 0 0.19534 0 0.00067807 0.0046216 0.0046601 0.0071785 3.2066 -0.075643 -0.066841 -0.06609 -0.080311 -0.072853 -0.081021 -0.080778 -0.05276 -0.045664 0.11782 -0.11647 -0.12502 0.21958 0.15086 0.075096 0.20506 0.17835 0.017901 -0.0097383 0.014144 -0.051768 0.19153
1.9609 -0.078878 -0.081981 -0.078265 -0.057032 0 -0.049212 -0.07201 -0.070604 -0.077149 -0.066159 -0.071502 5.5723 0.00040221 0.029471 0.010345 0.06143 0.11494 0.090804 0.1182 0.16462 0.089932 0 0.20425 0 0.0018328 0.004348 0.0050637 0.0075281 3.1483 -0.083699 -0.054138 -0.053971 -0.079692 -0.068034 -0.078818 -0.075172 -0.062427 -0.072233 0.091952 -0.10036 -0.14477 0.18873 0.13887 0.040008 0.19347 0.16311 0.0045617 -0.021405 0.0097565 -0.05433 0.19309
1.9648 -0.068811 -0.07177 -0.073306 -0.060696 0 -0.062566 -0.069068 -0.070321 -0.07529 -0.070115 -0.068656 5.4163 0.0011968 0.029443 0.010405 0.05971 0.11599 0.090298 0.11534 0.16121 0.08932 0 0.20908 0 0.0019286 0.0035288 0.0045411 0.0071279 3.1072 -0.082177 -0.060807 -0.060914 -0.073357 -0.066505 -0.075691 -0.077372 -0.068923 -0.085805 0.063653 -0.082365 -0.16238 0.15626 0.12855 0.0054084 0.18093 0.14815 -0.0068268 -0.025896 0.015185 -0.049931 0.19572
1.9688 -0.056415 -0.061112 -0.06647 -0.072707 0 -0.081814 -0.06364 -0.068309 -0.072496 -0.0759 -0.065878 5.262 -0.00093244 0.02511 0.0078844 0.058088 0.10781 0.08532 0.10771 0.15552 0.086239 0 0.21183 0 0.00089102 0.0025643 0.0033732 0.0058504 3.0541 -0.077268 -0.077187 -0.076642 -0.061084 -0.065532 -0.074101 -0.086119 -0.073198 -0.084076 0.034802 -0.064825 -0.17936 0.12341 0.11808 -0.028616 0.1677 0.13278 -0.018248 -0.029381 0.021681 -0.045061 0.2023
1.9727 -0.04575 -0.051823 -0.054978 -0.077633 0 -0.085142 -0.055816 -0.063705 -0.070928 -0.075903 -0.074529 5.1097 -0.0043369 0.017616 0.0042449 0.056683 0.095852 0.079222 0.10046 0.15232 0.082321 0 0.21541 0 -0.00026078 0.0021451 0.0023632 0.0044968 2.9513 -0.077601 -0.083708 -0.082354 -0.048618 -0.062173 -0.073524 -0.091462 -0.07822 -0.080432 -0.00039294 -0.052494 -0.18906 0.086139 0.10599 -0.056033 0.14647 0.11279 -0.030047 -0.021304 0.040445 -0.034792 0.21413
1.9766 -0.039831 -0.044697 -0.041159 -0.064669 0 -0.064229 -0.047692 -0.057883 -0.071413 -0.06649 -0.095014 4.946 -0.0056103 0.011814 0.0023515 0.056658 0.091046 0.0771 0.099597 0.15373 0.080986 0 0.21935 0 -0.00044471 0.0026619 0.0021857 0.0041797 2.7831 -0.085866 -0.067669 -0.066103 -0.043447 -0.05649 -0.072462 -0.082978 -0.085268 -0.089277 -0.035588 -0.040164 -0.19876 0.048872 0.093908 -0.083451 0.12524 0.092795 -0.041845 -0.013228 0.059208 -0.024523 0.22637
1.9805 -0.038365 -0.03981 -0.031072 -0.037783 0 -0.030856 -0.042437 -0.05293 -0.072034 -0.051853 -0.11443 4.7609 -0.003103 0.012442 0.003695 0.059053 0.098656 0.081133 0.10538 0.15576 0.083852 0 0.21883 0 0.00038122 0.0038082 0.0027986 0.0052552 2.5675 -0.095676 -0.035519 -0.033641 -0.047865 -0.051303 -0.070399 -0.060152 -0.09167 -0.10958 -0.07156 -0.036453 -0.20513 0.0099871 0.077384 -0.1058 0.098183 0.068021 -0.05701 -0.0062286 0.072756 -0.021001 0.22918
1.9844 -0.038429 -0.037078 -0.028936 -0.013923 0 -0.0066822 -0.041842 -0.049452 -0.068872 -0.040736 -0.11572 4.5616 0.0011473 0.019695 0.0070493 0.063213 0.11201 0.088251 0.11102 0.15043 0.08836 0 0.20766 0 0.0012063 0.0048118 0.0034931 0.0068985 2.3366 -0.096188 -0.0088258 -0.0053523 -0.056129 -0.048965 -0.067386 -0.034637 -0.091808 -0.1231 -0.10825 -0.040711 -0.20842 -0.030392 0.056756 -0.12347 0.065733 0.038827 -0.075288 -0.00022514 0.081484 -0.023716 0.21467
1.9883 -0.037146 -0.036134 -0.033013 -0.0096669 0 -0.0060998 -0.044254 -0.045967 -0.059095 -0.038638 -0.091057 4.3664 0.0032509 0.028667 0.0098685 0.066701 0.11784 0.092386 0.10855 0.13204 0.089297 0 0.18281 0 0.0010664 0.0050837 0.0035705 0.0078203 2.1021 -0.080572 -0.0065203 -0.00086673 -0.059035 -0.048814 -0.062438 -0.021185 -0.080856 -0.10998 -0.14494 -0.044968 -0.21171 -0.070772 0.036127 -0.14114 0.033282 0.0096328 -0.093566 0.0057783 0.090211 -0.026431 0.18328
1.9922 -0.033747 -0.03577 -0.037194 -0.027112 0 -0.026423 -0.045114 -0.040397 -0.043989 -0.042789 -0.048682 4.1852 0.0012758 0.033432 0.010817 0.066943 0.10813 0.089272 0.096038 0.10246 0.082887 0 0.14673 0 8.5091e-05 0.0046407 0.0029922 0.0074481 1.8421 -0.051629 -0.028725 -0.023126 -0.051939 -0.047831 -0.053514 -0.024922 -0.058725 -0.067312 -0.17277 -0.068618 -0.21182 -0.10801 0.0068897 -0.14964 -0.0045495 -0.025766 -0.11836 -0.00092832 0.073387 -0.051813 0.14341
1.9961 -0.029449 -0.03406 -0.036612 -0.051222 0 -0.051374 -0.040205 -0.032015 -0.028722 -0.044695 -0.0076565 4.0086 -0.0029115 0.031858 0.010739 0.063002 0.086936 0.079508 0.078992 0.070666 0.069636 0 0.10605 0 -0.00066781 0.0039123 0.0023495 0.0063913 1.523 -0.020466 -0.056275 -0.05473 -0.038485 -0.043283 -0.039666 -0.036618 -0.031366 -0.01384 -0.20021 -0.093093 -0.21179 -0.14511 -0.022714 -0.15776 -0.04261 -0.061428 -0.14344 -0.0081755 0.055477 -0.078159 0.10479
2 -0.025821 -0.029649 -0.031484 -0.061295 0 -0.062818 -0.029055 -0.021907 -0.018327 -0.037699 0.015078 3.8182 -0.0056509 0.026655 0.011204 0.055881 0.065879 0.067381 0.064573 0.046621 0.05357 0 0.067877 0 -0.00035799 0.0032097 0.0021871 0.0057393 1.1365 0.0006517 -0.066051 -0.070059 -0.02648 -0.034364 -0.022911 -0.040463 -0.0079901 0.023713 -0.21925 -0.12259 -0.21126 -0.17666 -0.052353 -0.16249 -0.077617 -0.095393 -0.16805 -0.020533 0.027853 -0.11136 0.072106
2.0039 -0.023432 -0.023161 -0.025574 -0.047068 0 -0.051692 -0.015398 -0.011755 -0.013375 -0.022348 0.015462 3.6064 -0.0051483 0.022138 0.012458 0.047445 0.053394 0.056957 0.055027 0.034659 0.039185 0 0.036384 0 0.00066843 0.0024731 0.0024026 0.0059445 0.71429 0.0062074 -0.048713 -0.054346 -0.020152 -0.021808 -0.0073185 -0.027457 0.004515 0.030558 -0.22561 -0.15967 -0.21 -0.19982 -0.082045 -0.16213 -0.10802 -0.1268 -0.19194 -0.040595 -0.014418 -0.15489 0.044503
2.0078 -0.02182 -0.017116 -0.021661 -0.016237 0 -0.022542 -0.0041938 -0.002565 -0.009699 -0.005107 0.0036137 3.385 -0.0029423 0.020361 0.013114 0.039304 0.048575 0.049262 0.04697 0.031522 0.029099 0 0.011792 0 0.001224 0.001551 0.0023839 0.006446 0.31159 0.00077618 -0.014603 -0.015194 -0.016648 -0.0071557 0.0041516 -0.0027253 0.0063651 0.013674 -0.23198 -0.19674 -0.20874 -0.22297 -0.11174 -0.16176 -0.13842 -0.1582 -0.21584 -0.060657 -0.056689 -0.19843 0.01976
2.0117 -0.020286 -0.014067 -0.019275 0.012085 0 0.009091 0.0020013 0.0052549 -0.0027587 0.0072967 -0.0041071 3.1718 -0.0018355 0.020374 0.011877 0.032521 0.044593 0.042844 0.036637 0.03012 0.023896 0 -0.0082202 0 0.00057202 0.00062154 0.0017576 0.0063746 -0.02068 -0.0044576 0.015293 0.022373 -0.010114 0.0069133 0.011818 0.019035 0.0050837 -0.0050835 -0.21514 -0.23054 -0.20595 -0.22547 -0.12913 -0.15444 -0.15003 -0.17404 -0.22768 -0.081055 -0.10155 -0.23827 -0.0024982
2.0156 -0.018529 -0.014554 -0.016834 0.021685 0 0.024939 0.003999 0.010907 0.007576 0.012097 0.0039764 2.971 -0.0027611 0.020566 0.0092733 0.027744 0.036745 0.036536 0.024793 0.025307 0.02301 0 -0.025851 0 -0.0007125 0.00018162 0.00092902 0.0055351 -0.24973 0.00024898 0.024451 0.033775 0.0010737 0.01635 0.018086 0.025232 0.010206 -0.0055178 -0.19384 -0.26371 -0.20288 -0.22398 -0.14415 -0.14577 -0.15801 -0.18688 -0.23721 -0.10152 -0.14692 -0.2774 -0.021623
2.0195 -0.016734 -0.016851 -0.014891 0.0097578 0 0.014918 0.0038506 0.012971 0.016667 0.010331 0.02783 2.7673 -0.0040071 0.020891 0.0073688 0.025075 0.026451 0.031189 0.015932 0.016959 0.025093 0 -0.040995 0 -0.0012678 0.00053705 0.00077531 0.0046063 -0.35742 0.016045 0.010484 0.0124 0.011529 0.017646 0.024096 0.014139 0.025778 0.017614 -0.16582 -0.29098 -0.19851 -0.21438 -0.15169 -0.13459 -0.15765 -0.19177 -0.23968 -0.11747 -0.18541 -0.3085 -0.038029
2.0234 -0.015434 -0.018744 -0.016056 -0.01322 0 -0.015071 0.0023668 0.01065 0.019492 0.00442 0.055984 2.5414 -0.0034134 0.022473 0.0077841 0.023826 0.018148 0.028636 0.013103 0.0086929 0.02794 0 -0.050734 0 -0.00034307 0.0013511 0.0017493 0.0043836 -0.33683 0.034396 -0.015597 -0.026045 0.013466 0.01114 0.027795 -0.0054323 0.046264 0.052659 -0.12039 -0.30289 -0.19078 -0.1837 -0.13978 -0.11687 -0.1356 -0.176 -0.22383 -0.12171 -0.20602 -0.31874 -0.052237
2.0273 -0.015375 -0.019546 -0.021456 -0.032142 0 -0.045139 -0.0010012 0.0051487 0.015166 -0.0030683 0.072268 2.2899 -0.0008704 0.025534 0.01015 0.022893 0.013873 0.029249 0.014521 0.0043333 0.029197 0 -0.050729 0 0.0013937 0.0018296 0.0033239 0.0049175 -0.19878 0.043088 -0.037572 -0.055181 0.0041398 0.0019328 0.025569 -0.021517 0.059456 0.079518 -0.074951 -0.3148 -0.18305 -0.15302 -0.12788 -0.099157 -0.11356 -0.16023 -0.20799 -0.12595 -0.22664 -0.32898 -0.061263
2.0313 -0.017174 -0.020336 -0.02818 -0.037074 0 -0.054579 -0.006279 -0.00080011 0.0070451 -0.0091994 0.065246 2.0302 0.0016724 0.028491 0.012614 0.021763 0.011807 0.03093 0.015747 0.0053696 0.028012 0 -0.037691 0 0.0024961 0.001454 0.0043983 0.005482 0.023496 0.035015 -0.043592 -0.056665 -0.011179 -0.0039728 0.015873 -0.026665 0.054761 0.081748 -0.022184 -0.30523 -0.17004 -0.10586 -0.095757 -0.075099 -0.073919 -0.12473 -0.17314 -0.11161 -0.2174 -0.3099 -0.057612
2.0352 -0.020661 -0.022341 -0.031327 -0.028221 0 -0.037791 -0.011883 -0.0053134 -0.0012395 -0.011407 0.035276 1.7851 0.0025058 0.029441 0.013715 0.02109 0.0095823 0.03083 0.014728 0.010831 0.025995 0 -0.011512 0 0.0021669 0.0005333 0.0042969 0.0053801 0.28834 0.013109 -0.032415 -0.03234 -0.023458 -0.0053674 0.001234 -0.020934 0.030819 0.055313 0.033469 -0.28719 -0.15496 -0.052211 -0.055677 -0.048544 -0.027356 -0.081472 -0.13082 -0.08995 -0.19641 -0.27928 -0.034321
2.0391 -0.02449 -0.025317 -0.028893 -0.0145 0 -0.0096133 -0.01601 -0.0092982 -0.0091822 -0.010024 -0.005211 1.5631 0.0020051 0.028209 0.013532 0.021935 0.0077094 0.02807 0.013928 0.018677 0.025959 0 0.024226 0 0.00099332 -4.0567e-05 0.0033583 0.0046939 0.57256 -0.012294 -0.013827 -0.0016379 -0.027241 -0.0072634 -0.013398 -0.010206 -0.0032995 0.010036 0.087714 -0.26533 -0.13877 0.0024215 -0.013208 -0.021184 0.020241 -0.036083 -0.086203 -0.064993 -0.16984 -0.24376 0.0076411
2.043 -0.026761 -0.027679 -0.024057 -0.0075121 0 0.0060589 -0.018873 -0.015582 -0.018669 -0.0097135 -0.039234 1.352 0.0019553 0.026403 0.013025 0.024305 0.0090943 0.024691 0.017324 0.027146 0.029267 0 0.063654 0 0.00025532 0.00034891 0.0025284 0.0041792 0.88337 -0.031278 -0.0027048 0.012966 -0.024419 -0.015643 -0.024399 -0.0025565 -0.034188 -0.036409 0.13439 -0.22293 -0.11671 0.062316 0.042082 0.010498 0.073383 0.020718 -0.029307 -0.022327 -0.11329 -0.18196 0.057437
2.0469 -0.026534 -0.028172 -0.022021 -0.014129 0 -0.004172 -0.022788 -0.025716 -0.030515 -0.016587 -0.056266 1.1318 0.0032858 0.025356 0.012573 0.026675 0.015653 0.023796 0.025894 0.035386 0.034451 0 0.10109 0 0.00057384 0.0014112 0.0023992 0.0044416 1.237 -0.040944 -0.009095 0.0015381 -0.021619 -0.030486 -0.031925 -0.0046836 -0.052793 -0.068534 0.18108 -0.18054 -0.09465 0.12221 0.097373 0.04218 0.12652 0.077519 0.02759 0.020338 -0.056743 -0.12017 0.10119
2.0508 -0.024916 -0.02721 -0.024674 -0.031539 0 -0.032312 -0.029559 -0.037672 -0.042703 -0.032371 -0.058874 0.89113 0.0049274 0.024458 0.011514 0.027284 0.026144 0.026733 0.036595 0.043505 0.038659 0 0.13309 0 0.0013229 0.0021952 0.0026941 0.0052892 1.6212 -0.045863 -0.030358 -0.027508 -0.02426 -0.044739 -0.039054 -0.018811 -0.059287 -0.08125 0.21268 -0.13442 -0.07141 0.17305 0.14829 0.07209 0.17006 0.12946 0.080574 0.064464 0.0046107 -0.056548 0.13184
2.0547 -0.024424 -0.026458 -0.028923 -0.048369 0 -0.056372 -0.038028 -0.047067 -0.052406 -0.051371 -0.059425 0.63517 0.0050995 0.022 0.009188 0.02594 0.037298 0.032035 0.045617 0.052141 0.040462 0 0.15886 0 0.0013801 0.0019903 0.0026946 0.0059342 1.9803 -0.052877 -0.051959 -0.054519 -0.032671 -0.050993 -0.048666 -0.040793 -0.061037 -0.081082 0.2341 -0.085773 -0.047374 0.21777 0.19625 0.1008 0.2071 0.17812 0.13091 0.10958 0.069213 0.0083056 0.15259
2.0586 -0.026898 -0.027155 -0.030527 -0.052417 0 -0.05916 -0.044807 -0.050922 -0.059105 -0.064276 -0.068944 0.37697 0.0034855 0.017659 0.0061417 0.024324 0.046359 0.036969 0.051887 0.061522 0.041022 0 0.17902 0 0.00036762 0.0010003 0.0020967 0.0057999 2.2441 -0.065095 -0.057961 -0.062731 -0.042847 -0.049087 -0.060803 -0.061303 -0.065893 -0.079664 0.25438 -0.0377 -0.023569 0.26132 0.24317 0.12904 0.24297 0.22577 0.18026 0.15395 0.13286 0.072103 0.17082
2.0625 -0.03178 -0.028984 -0.029066 -0.0403 0 -0.041646 -0.047587 -0.050161 -0.064687 -0.065953 -0.087211 0.12389 0.0017569 0.013657 0.004026 0.024318 0.052142 0.039885 0.057006 0.070486 0.042441 0 0.19361 0 -0.00093572 0.00013841 0.0013515 0.0050754 2.3736 -0.079685 -0.043866 -0.049275 -0.050077 -0.046255 -0.072393 -0.07106 -0.076139 -0.084446 0.24432 -0.0048253 -0.005902 0.27385 0.26227 0.1446 0.24741 0.24661 0.20313 0.17859 0.17108 0.10777 0.18902
2.0664 -0.036458 -0.030604 -0.028404 -0.021195 0 -0.020052 -0.047271 -0.048286 -0.070116 -0.059623 -0.1027 -0.12889 0.0018334 0.012943 0.0042061 0.026113 0.054407 0.04099 0.062229 0.076554 0.045314 0 0.20087 0 -0.0014059 0.00017027 0.0011379 0.0044761 2.3817 -0.090251 -0.021012 -0.025943 -0.051884 -0.04929 -0.079116 -0.067411 -0.087248 -0.093697 0.23427 0.028049 0.011765 0.28638 0.28138 0.16016 0.25185 0.26746 0.226 0.20323 0.2093 0.14343 0.20193
2.0703 -0.038383 -0.031114 -0.032064 -0.010417 0 -0.011117 -0.04637 -0.047694 -0.072711 -0.053045 -0.10253 -0.39276 0.0038192 0.0161 0.0065623 0.028106 0.053505 0.041045 0.066413 0.077583 0.048244 0 0.19792 0 -0.00071083 0.0010491 0.0015661 0.0045093 2.3089 -0.09117 -0.0079901 -0.01006 -0.048434 -0.05705 -0.077807 -0.056799 -0.091679 -0.099177 0.21232 0.046335 0.022686 0.2814 0.28223 0.16599 0.23984 0.27124 0.2309 0.21118 0.22452 0.15622 0.20222
2.0742 -0.036968 -0.030854 -0.03873 -0.017154 0 -0.019438 -0.045569 -0.047605 -0.067836 -0.050551 -0.083701 -0.67399 0.0058661 0.020338 0.0096548 0.028635 0.051131 0.03985 0.067314 0.073833 0.04966 0 0.18295 0 0.00040577 0.0020451 0.0019976 0.0050186 2.1831 -0.080856 -0.015706 -0.012359 -0.041323 -0.061494 -0.068008 -0.049813 -0.08444 -0.09354 0.17726 0.048544 0.026174 0.25712 0.26297 0.1611 0.2097 0.25621 0.216 0.20072 0.2144 0.14381 0.18807
2.0781 -0.033576 -0.030764 -0.042986 -0.036585 0 -0.036466 -0.042707 -0.045578 -0.053876 -0.049184 -0.055671 -0.96682 0.0060267 0.021853 0.011899 0.027567 0.050421 0.036477 0.064417 0.068272 0.049552 0 0.15732 0 0.00092157 0.0024596 0.0016909 0.0054207 2.0013 -0.062553 -0.038586 -0.030158 -0.032567 -0.056185 -0.052176 -0.051963 -0.066452 -0.076049 0.14219 0.050752 0.029662 0.23284 0.24371 0.1562 0.17956 0.24118 0.2011 0.19026 0.20427 0.1314 0.16469
2.082 -0.029902 -0.031151 -0.040626 -0.053511 0 -0.049102 -0.035706 -0.040526 -0.035286 -0.04281 -0.032412 -1.2575 0.0040445 0.019324 0.012458 0.026099 0.053759 0.031101 0.059766 0.064285 0.04896 0 0.12587 0 0.00052301 0.0021871 0.00059739 0.0053151 1.7495 -0.04275 -0.059181 -0.049962 -0.024441 -0.042969 -0.034729 -0.058244 -0.043735 -0.052429 0.098727 0.024726 0.017684 0.18437 0.19657 0.13311 0.13043 0.20062 0.1572 0.14988 0.15309 0.079678 0.13891
2.0859 -0.026617 -0.031233 -0.032897 -0.054587 0 -0.04897 -0.026075 -0.033648 -0.020017 -0.029574 -0.02133 -1.5354 0.0012828 0.015082 0.01119 0.025239 0.059809 0.026208 0.055818 0.062668 0.048059 0 0.094542 0 -0.00021154 0.0016417 -0.00052497 0.004822 1.4317 -0.027914 -0.061887 -0.057097 -0.019328 -0.0297 -0.020275 -0.057233 -0.023409 -0.030016 0.054481 -0.0039131 0.0042752 0.13368 0.14686 0.10833 0.079549 0.1577 0.11062 0.10674 0.098114 0.024323 0.11326
2.0898 -0.023547 -0.029891 -0.025233 -0.038652 0 -0.036133 -0.018502 -0.026456 -0.013322 -0.01466 -0.018709 -1.8023 -0.00084929 0.012829 0.0082346 0.024884 0.063494 0.025319 0.052964 0.060964 0.045561 0 0.067225 0 -0.00050849 0.0012501 -0.00079306 0.0043694 1.0794 -0.02079 -0.044322 -0.045609 -0.018762 -0.021886 -0.011591 -0.041906 -0.0094823 -0.012766 0.013308 -0.038311 -0.013373 0.081072 0.094143 0.080072 0.02946 0.11228 0.06002 0.058817 0.037058 -0.036769 0.085866
2.0938 -0.020799 -0.026798 -0.021997 -0.016713 0 -0.017495 -0.016374 -0.01881 -0.013712 -0.0055737 -0.014684 -2.0712 -0.0020897 0.014283 0.0040755 0.024484 0.060165 0.029963 0.049604 0.056176 0.040644 0 0.044091 0 -0.00016115 0.0010919 1.6387e-05 0.0042407 0.73671 -0.018485 -0.017931 -0.021976 -0.022129 -0.017757 -0.0083114 -0.017426 -0.0012334 0.00017338 -0.022282 -0.083178 -0.038729 0.025004 0.03596 0.045487 -0.019179 0.062328 0.002095 0.0021908 -0.035046 -0.10829 0.055294
2.0977 -0.019188 -0.022812 -0.022758 -0.0025889 0 -0.0029191 -0.018003 -0.0097909 -0.014743 -0.0051014 -0.0023882 -2.3558 -0.0029551 0.017985 -1.8347e-05 0.024221 0.050382 0.037739 0.044506 0.048287 0.035212 0 0.02307 0 0.00040053 0.00099489 0.001332 0.0043725 0.44209 -0.014365 0.0011698 -0.00059623 -0.026392 -0.01196 -0.0072703 0.0019852 0.0049876 0.012095 -0.057872 -0.12805 -0.064085 -0.031065 -0.022223 0.010901 -0.067817 0.012376 -0.05583 -0.054435 -0.10715 -0.17981 0.02444
2.1016 -0.019339 -0.019373 -0.023591 -0.0028399 0 -0.00053755 -0.01804 -0.00044725 -0.010684 -0.0091847 0.016644 -2.6599 -0.0035627 0.02114 -0.0021276 0.025049 0.040132 0.04363 0.038487 0.040877 0.033306 0 0.0031111 0 0.00066545 0.00085652 0.0023631 0.0045391 0.22407 -0.0032934 0.0031749 0.0057411 -0.027667 -0.0031039 -0.0046634 0.0050844 0.012128 0.02492 -0.07698 -0.16837 -0.08996 -0.073762 -0.066893 -0.018812 -0.097923 -0.023899 -0.1028 -0.10075 -0.16346 -0.23698 -0.0007018
2.1055 -0.020576 -0.017534 -0.021457 -0.0137 0 -0.011794 -0.01296 0.0055087 -0.00087226 -0.011362 0.034159 -2.9768 -0.0032479 0.022325 -0.00083363 0.027443 0.035619 0.04375 0.033453 0.03786 0.037439 0 -0.013759 0 0.00053293 0.00077264 0.0027602 0.0046276 0.10176 0.013568 -0.010128 -0.0057595 -0.023782 0.0038695 0.0011863 -0.0061705 0.019781 0.03674 -0.091823 -0.20752 -0.11597 -0.113 -0.10807 -0.047265 -0.12323 -0.056635 -0.14694 -0.1444 -0.21568 -0.29042 -0.015526
2.1094 -0.021127 -0.017406 -0.016945 -0.025645 0 -0.028877 -0.0048456 0.0048959 0.010505 -0.008691 0.04121 -3.2964 -0.0014801 0.022316 0.0034974 0.030436 0.037624 0.038344 0.03015 0.039509 0.04541 0 -0.023535 0 0.00026105 0.00086359 0.0027453 0.0046792 0.077572 0.028747 -0.027837 -0.025956 -0.015849 0.0032419 0.0083794 -0.017908 0.024431 0.042308 -0.10138 -0.24108 -0.1392 -0.1452 -0.14137 -0.070998 -0.14092 -0.081547 -0.18368 -0.18033 -0.25718 -0.33411 -0.019558
2.1133 -0.019713 -0.018214 -0.013027 -0.03043 0 -0.038352 0.00057931 -0.0009786 0.017936 -0.00339 0.033655 -3.6148 0.0010732 0.02257 0.0086908 0.032268 0.04118 0.031441 0.027481 0.041945 0.051358 0 -0.023448 0 7.8094e-05 0.0010737 0.0027086 0.0047119 0.12657 0.033902 -0.037324 -0.039659 -0.0074457 -0.004598 0.01254 -0.016421 0.022295 0.036418 -0.093662 -0.25634 -0.15333 -0.15438 -0.14894 -0.079283 -0.13365 -0.080849 -0.1962 -0.19105 -0.26361 -0.34586 -0.015243
2.1172 -0.016881 -0.018764 -0.011855 -0.025519 0 -0.030781 -0.000521 -0.0065972 0.017936 0.00032895 0.014359 -3.9343 0.0027381 0.023324 0.012282 0.032073 0.040858 0.027548 0.024261 0.040863 0.050686 0 -0.014222 0 -1.1087e-05 0.0012196 0.0027846 0.0046173 0.20371 0.026363 -0.031931 -0.035899 -0.0019943 -0.013047 0.0098861 -0.0002989 0.012492 0.018353 -0.08594 -0.2716 -0.16745 -0.16356 -0.15651 -0.087568 -0.12639 -0.080152 -0.20871 -0.20177 -0.27003 -0.35761 -0.0052048
2.1211 -0.014556 -0.018014 -0.013091 -0.014462 0 -0.0093771 -0.0068855 -0.0074826 0.010188 -8.5798e-06 -0.0081109 -4.2568 0.0022835 0.023387 0.013248 0.030724 0.03607 0.028341 0.021225 0.035829 0.044296 0 0.00069588 0 -4.4556e-05 0.0012148 0.0028334 0.0043044 0.27532 0.011084 -0.014997 -0.01596 -0.00049948 -0.016169 0.00011626 0.018202 -0.0018257 -0.0057724 -0.068446 -0.2671 -0.16867 -0.15355 -0.14156 -0.079428 -0.10154 -0.056759 -0.1987 -0.18847 -0.24525 -0.34062 0.0086757
2.125 -0.014126 -0.015614 -0.014883 -0.0044146 0 0.010826 -0.014225 -0.0051308 -0.0029337 -0.0043742 -0.023606 -4.5775 0.0001745 0.02169 0.012326 0.029909 0.030995 0.032024 0.020694 0.030738 0.037878 0 0.017954 0 0.00010768 0.0011624 0.0027419 0.0039187 0.34854 -0.0036562 0.002122 0.0067229 -0.0014761 -0.014719 -0.01304 0.023501 -0.015173 -0.025437 -0.046216 -0.25302 -0.16364 -0.13426 -0.1157 -0.063329 -0.068166 -0.022368 -0.17777 -0.16354 -0.20535 -0.3097 0.024295
2.1289 -0.014955 -0.012174 -0.015685 -0.0020531 0 0.014418 -0.019543 -0.0057449 -0.017254 -0.011698 -0.026228 -4.8893 -0.0017031 0.018711 0.010746 0.030484 0.029668 0.035441 0.024047 0.029884 0.036738 0 0.036227 0 0.00061708 0.001183 0.0026286 0.0038193 0.46294 -0.012797 0.0075574 0.015678 -0.0028971 -0.014554 -0.024109 0.009342 -0.023079 -0.032398 -0.023861 -0.23671 -0.1567 -0.11345 -0.08792 -0.045482 -0.033931 0.013986 -0.15475 -0.13644 -0.16306 -0.27636 0.039085
2.1328 -0.014854 -0.0089574 -0.014933 -0.0091736 0 -0.0014272 -0.022652 -0.013296 -0.028012 -0.020591 -0.019018 -5.1915 -0.0016652 0.016214 0.0088699 0.031854 0.031843 0.036712 0.029754 0.033632 0.041083 0 0.055501 0 0.0013511 0.0012028 0.0027066 0.0042532 0.64276 -0.017533 -0.002377 0.0037805 -0.004123 -0.01941 -0.029349 -0.01689 -0.024831 -0.027139 -0.00051406 -0.20293 -0.13489 -0.080806 -0.04512 -0.013943 0.0070743 0.065717 -0.11536 -0.092259 -0.10202 -0.22408 0.051758
2.1367 -0.012029 -0.0070091 -0.012591 -0.020473 0 -0.024059 -0.023908 -0.02415 -0.031872 -0.028515 -0.013322 -5.4941 0.00030905 0.015624 0.0062291 0.03282 0.033872 0.036144 0.034264 0.038084 0.046188 0 0.074876 0 0.0017918 0.0010149 0.0029894 0.0050398 0.85365 -0.022761 -0.019711 -0.020393 -0.0059423 -0.026334 -0.028859 -0.040643 -0.023865 -0.019482 0.022832 -0.16916 -0.11308 -0.048162 -0.0023196 0.017596 0.04808 0.11745 -0.075964 -0.04808 -0.040984 -0.17179 0.063865
2.1406 -0.00662 -0.0063041 -0.0088666 -0.026268 0 -0.035469 -0.022043 -0.029612 -0.029006 -0.031622 -0.021075 -5.8096 0.0025999 0.016791 0.0028471 0.032716 0.033095 0.035172 0.034978 0.039041 0.047035 0 0.091498 0 0.0014528 0.00058674 0.0032035 0.00564 1.0112 -0.031964 -0.030197 -0.038041 -0.0089088 -0.028741 -0.025831 -0.050719 -0.025403 -0.021695 0.039854 -0.1353 -0.088441 -0.019742 0.036367 0.047555 0.081497 0.16444 -0.03973 -0.0084084 0.011232 -0.12509 0.078282
2.1445 -0.0004452 -0.0056642 -0.0045285 -0.019675 0 -0.026637 -0.015585 -0.024441 -0.023274 -0.027076 -0.044411 -6.1399 0.0033718 0.018366 0.00017807 0.031643 0.030613 0.034815 0.032406 0.036148 0.042771 0 0.10177 0 0.00042049 0.0002407 0.0030285 0.0056176 1.0398 -0.044154 -0.024234 -0.03428 -0.012011 -0.023427 -0.02367 -0.045284 -0.032608 -0.038719 0.051756 -0.10137 -0.06151 0.0052607 0.071725 0.076236 0.10877 0.2076 -0.0060545 0.027615 0.056305 -0.082903 0.095126
2.1484 0.0046111 -0.0036315 -0.00088617 -0.002959 0 -0.0038709 -0.0062052 -0.012487 -0.019527 -0.016138 -0.071315 -6.4728 0.0020987 0.019269 0.00030888 0.029986 0.029693 0.035115 0.029481 0.033042 0.036823 0 0.10335 0 -0.00059032 0.00041087 0.0024227 0.0050714 0.92716 -0.054712 -0.0046707 -0.010086 -0.013316 -0.013728 -0.023343 -0.030406 -0.043599 -0.063189 0.063659 -0.06744 -0.03458 0.030264 0.10708 0.10492 0.13605 0.25075 0.027621 0.063638 0.10138 -0.040716 0.10916
2.1523 0.0079434 0.0004109 0.0012405 0.013153 0 0.017367 0.0010053 -0.0031116 -0.019775 -0.0042866 -0.082734 -6.794 -9.5716e-05 0.019626 0.0039444 0.028183 0.032049 0.035604 0.028846 0.033405 0.033002 0 0.095801 0 -0.00082177 0.0011622 0.0016983 0.0045896 0.72284 -0.058419 0.015271 0.018066 -0.011933 -0.0057919 -0.022976 -0.014592 -0.051626 -0.079599 0.0575 -0.052818 -0.017909 0.031286 0.1149 0.11278 0.13542 0.26182 0.03466 0.067337 0.10191 -0.033108 0.11201
2.1563 0.010207 0.0058364 0.002619 0.017868 0 0.024747 0.0020949 -0.0017447 -0.021482 0.0027615 -0.06685 -7.1018 -0.0014724 0.020281 0.0091755 0.027012 0.036154 0.035811 0.030655 0.036889 0.03173 0 0.079496 0 -0.00016612 0.0019934 0.0012721 0.004716 0.4827 -0.052066 0.022521 0.031188 -0.0089857 -0.002573 -0.019751 -0.0040846 -0.048966 -0.074706 0.051201 -0.038345 -0.0013171 0.032123 0.12251 0.12049 0.13457 0.27263 0.041492 0.070785 0.10209 -0.025768 0.097739
2.1602 0.012293 0.011376 0.0052276 0.0095845 0 0.017196 -0.00083042 -0.0044614 -0.019627 0.0038075 -0.028907 -7.4106 -0.0011417 0.021553 0.012513 0.027468 0.038803 0.035147 0.03255 0.038855 0.030038 0 0.054711 0 0.00072543 0.0022123 0.0013278 0.0054097 0.2181 -0.035669 0.014353 0.022899 -0.0062207 -0.0019519 -0.012282 -0.00066955 -0.032393 -0.046485 0.037507 -0.036671 0.0059411 0.020743 0.11528 0.11582 0.12098 0.26497 0.033579 0.056429 0.080604 -0.035902 0.066995
2.1641 0.014483 0.016072 0.010386 -0.0024158 0 0.003813 -0.00041506 -0.0023484 -0.010767 0.0030843 0.012204 -7.7361 0.00026648 0.022699 0.011559 0.02966 0.037505 0.032522 0.031431 0.034047 0.025007 0 0.022332 0 0.0010427 0.0015714 0.0016873 0.0060211 -0.10126 -0.012575 -3.5195e-05 0.0040364 -0.0036302 -1.1104e-05 -0.0014671 -0.0013597 -0.0062506 -0.0054129 0.014083 -0.051835 0.00092015 -0.00671 0.088542 0.094893 0.090629 0.23299 0.0062665 0.018651 0.030615 -0.069023 0.026277
2.168 0.016515 0.019711 0.017284 -0.0056817 0 -0.0035668 0.0090858 0.0090042 0.0043929 0.0063842 0.038058 -8.0791 0.0012445 0.022715 0.0070396 0.031703 0.0312 0.026521 0.02542 0.020747 0.017026 0 -0.014628 0 0.00054434 0.00052406 0.0019724 0.0058435 -0.49804 0.011505 -0.0072163 -0.0069178 0.001128 0.0051677 0.010621 0.00025637 0.019737 0.032194 -0.0093402 -0.066998 -0.0041008 -0.034163 0.061801 0.073962 0.060279 0.20101 -0.021046 -0.019128 -0.019374 -0.10214 -0.01642
2.1719 0.018248 0.022552 0.023596 0.0051783 0 0.0020595 0.025597 0.024992 0.021826 0.016102 0.043655 -8.4235 0.00078812 0.021587 0.0023192 0.03031 0.019674 0.016339 0.014804 0.0019015 0.0096645 0 -0.051104 0 -0.00027512 -0.00018639 0.0018946 0.0047468 -0.94619 0.030955 0.00038955 0.00095662 0.010421 0.013265 0.022496 0.010316 0.036893 0.05374 -0.040896 -0.10458 -0.028624 -0.077448 0.013837 0.034999 0.014287 0.13911 -0.069067 -0.082215 -0.094736 -0.15719 -0.055413
2.1758 0.020109 0.024858 0.027632 0.024705 0 0.019354 0.040446 0.037031 0.037177 0.029632 0.038839 -8.7513 -0.00068002 0.020544 0.00069721 0.023285 0.0036796 0.0027676 0.0016856 -0.017242 0.0064118 0 -0.082524 0 -0.00069255 -0.00021407 0.0014425 0.0033128 -1.3796 0.043445 0.019854 0.023113 0.023571 0.023926 0.033987 0.029692 0.04351 0.056851 -0.073652 -0.14548 -0.056025 -0.12307 -0.037258 -0.0066255 -0.034013 0.0728 -0.12014 -0.14904 -0.17384 -0.21548 -0.088117
2.1797 0.022853 0.026824 0.029722 0.04184 0 0.039899 0.046244 0.04133 0.04819 0.041936 0.038428 -9.0582 -0.0016803 0.02088 0.0027255 0.011792 -0.013993 -0.011693 -0.011219 -0.032562 0.0074692 0 -0.10777 0 -0.00040488 0.00011059 0.00086046 0.0023399 -1.7385 0.051355 0.040876 0.044713 0.036331 0.037372 0.04548 0.051677 0.045468 0.04962 -0.10582 -0.18941 -0.087001 -0.16831 -0.089192 -0.048396 -0.082034 0.0034796 -0.17144 -0.21625 -0.25072 -0.27314 -0.11387
2.1836 0.026888 0.028807 0.031507 0.048694 0 0.053068 0.043525 0.041896 0.055011 0.049321 0.050519 -9.3551 -0.0010517 0.022472 0.0058119 -3.9529e-05 -0.028651 -0.023803 -0.021981 -0.042883 0.0096115 0 -0.12936 0 0.00028227 0.00017753 0.00046786 0.0021687 -2.0048 0.059499 0.053109 0.05313 0.043847 0.052252 0.056703 0.065831 0.050922 0.045127 -0.13669 -0.24009 -0.1259 -0.2127 -0.14298 -0.090492 -0.12944 -0.072501 -0.22321 -0.28434 -0.32267 -0.3294 -0.13321
2.1875 0.031758 0.031364 0.034176 0.045323 0 0.052458 0.039541 0.045031 0.05899 0.051235 0.072187 -9.6544 0.00091225 0.023563 0.0064382 -0.0081395 -0.036456 -0.03105 -0.030232 -0.049484 0.0091681 0 -0.15027 0 0.00082038 -0.00026104 0.00044974 0.0024333 -2.1976 0.070438 0.052335 0.04679 0.04448 0.064113 0.066321 0.066155 0.063432 0.053347 -0.16756 -0.29077 -0.1648 -0.2571 -0.19678 -0.13259 -0.17684 -0.14848 -0.27499 -0.35244 -0.39462 -0.38567 -0.14801
2.1914 0.036269 0.034857 0.037681 0.037905 0 0.040557 0.040844 0.052052 0.061484 0.049611 0.093694 -9.9577 0.002678 0.022235 0.0031168 -0.011395 -0.037739 -0.032762 -0.036736 -0.054432 0.0053308 0 -0.17015 0 0.00091428 -0.00087025 0.0007433 0.0024443 -2.3414 0.081575 0.042345 0.034272 0.040968 0.06784 0.07265 0.056523 0.079167 0.074734 -0.18904 -0.33328 -0.1991 -0.28595 -0.23513 -0.15844 -0.21013 -0.20862 -0.30896 -0.39873 -0.4365 -0.42182 -0.16104
2.1953 0.039264 0.038954 0.041466 0.033574 0 0.027964 0.047552 0.058428 0.063381 0.047339 0.10557 -10.257 0.0028943 0.018269 -0.0023842 -0.011732 -0.037073 -0.030348 -0.042091 -0.059198 0.00078113 0 -0.18481 0 0.00069212 -0.0011344 0.0010852 0.0018304 -2.4434 0.087076 0.03229 0.026577 0.038034 0.062523 0.074674 0.047585 0.090176 0.099339 -0.20739 -0.37307 -0.23187 -0.30963 -0.26834 -0.17889 -0.23873 -0.26348 -0.33702 -0.43777 -0.4684 -0.45129 -0.17392
2.1992 0.040515 0.042613 0.045263 0.036333 0 0.026327 0.054681 0.059732 0.065008 0.047039 0.10307 -10.546 0.0016515 0.013563 -0.0065267 -0.011642 -0.039227 -0.026597 -0.045849 -0.064163 -0.00089178 0 -0.18959 0 0.00048334 -0.00092162 0.0011942 0.00085557 -2.4964 0.083103 0.031086 0.0298 0.038933 0.053424 0.072473 0.047284 0.090557 0.11271 -0.22212 -0.40767 -0.26046 -0.32735 -0.2949 -0.19292 -0.26189 -0.30986 -0.35795 -0.4678 -0.49015 -0.47365 -0.18498
2.2031 0.041011 0.044651 0.048705 0.045615 0 0.039335 0.058001 0.057009 0.066023 0.049984 0.087283 -10.827 0.00029194 0.010594 -0.0068882 -0.011978 -0.04476 -0.024335 -0.047094 -0.068863 0.0013912 0 -0.18333 0 0.00049394 -0.00060409 0.00097015 0.00015315 -2.4923 0.071434 0.041522 0.042632 0.04393 0.0481 0.066962 0.053837 0.080391 0.10548 -0.22136 -0.42014 -0.27127 -0.3197 -0.29306 -0.17963 -0.26191 -0.32006 -0.34849 -0.4594 -0.46867 -0.46573 -0.1896
2.207 0.042206 0.044478 0.050456 0.05674 0 0.058943 0.057529 0.055231 0.065415 0.055055 0.064608 -11.107 -5.3977e-05 0.010287 -0.0040047 -0.012157 -0.049897 -0.025007 -0.045993 -0.072589 0.0050646 0 -0.16947 0 0.00067025 -0.00062704 0.00056051 0.00015325 -2.4269 0.0581 0.057662 0.058082 0.051167 0.049981 0.059456 0.058156 0.064928 0.080207 -0.22059 -0.43262 -0.28207 -0.31205 -0.29123 -0.16633 -0.26192 -0.33026 -0.33904 -0.451 -0.44718 -0.4578 -0.18337
2.2109 0.044655 0.042443 0.048653 0.062847 0 0.070652 0.055516 0.056927 0.062013 0.058774 0.04486 -11.384 0.00035754 0.011296 -0.00070225 -0.01195 -0.050872 -0.027984 -0.044438 -0.075001 0.0061132 0 -0.15309 0 0.00079561 -0.0010138 0.00023395 0.0007242 -2.2971 0.048521 0.068152 0.066997 0.058067 0.055678 0.051436 0.053252 0.050679 0.05015 -0.20746 -0.42434 -0.27508 -0.2864 -0.26762 -0.13474 -0.24502 -0.30879 -0.30812 -0.41425 -0.3996 -0.43084 -0.16566
2.2148 0.047214 0.039619 0.042882 0.058592 0 0.064309 0.05254 0.058808 0.055322 0.057358 0.036694 -11.65 0.00033013 0.011346 0.00035523 -0.012256 -0.047991 -0.03113 -0.044652 -0.076389 0.0025935 0 -0.13717 0 0.00067676 -0.0013424 0.00016359 0.0013129 -2.1038 0.043786 0.064221 0.062424 0.061804 0.058542 0.044294 0.041101 0.041833 0.030363 -0.18706 -0.40385 -0.25761 -0.25016 -0.23119 -0.092393 -0.21816 -0.26869 -0.26459 -0.36081 -0.33667 -0.39268 -0.14047
2.2188 0.047745 0.037243 0.035565 0.044346 0 0.042003 0.047041 0.05555 0.046076 0.049731 0.041368 -11.898 -0.00062943 0.0093418 -0.0012918 -0.013795 -0.044987 -0.032356 -0.046884 -0.077343 -0.0037632 0 -0.12129 0 0.00028363 -0.0012028 0.00030934 0.001415 -1.8643 0.041005 0.046747 0.044251 0.059592 0.054705 0.038796 0.030181 0.03891 0.027597 -0.16568 -0.38156 -0.2386 -0.21294 -0.1934 -0.049364 -0.19026 -0.22618 -0.21999 -0.3058 -0.27296 -0.35377 -0.11422
2.2227 0.044955 0.036101 0.030651 0.027399 0 0.016922 0.038657 0.046328 0.036007 0.038786 0.049983 -12.132 -0.001328 0.0062279 -0.0039241 -0.015519 -0.0446 -0.031022 -0.048781 -0.078128 -0.0093314 0 -0.10356 0 -0.00020835 -0.00063429 0.00050106 0.00095773 -1.6167 0.036495 0.026293 0.021459 0.050161 0.045736 0.034552 0.026768 0.03926 0.036567 -0.13133 -0.33495 -0.19899 -0.16246 -0.13722 0.0028026 -0.14831 -0.15119 -0.16111 -0.22958 -0.19872 -0.30476 -0.092322
2.2266 0.039766 0.036135 0.03035 0.017694 0 0.0042322 0.030562 0.036337 0.027025 0.029313 0.048841 -12.364 0.00013806 0.0038985 -0.0054358 -0.015108 -0.045561 -0.028091 -0.04753 -0.078404 -0.012005 0 -0.083553 0 -0.00049154 -8.1138e-05 0.00062887 0.00031241 -1.4031 0.028494 0.015377 0.0082779 0.035863 0.036151 0.030202 0.029356 0.038434 0.044953 -0.096969 -0.28834 -0.15938 -0.11197 -0.081037 0.054969 -0.10637 -0.076208 -0.10222 -0.15337 -0.12449 -0.25575 -0.077315
2.2305 0.034778 0.036464 0.033134 0.020447 0 0.010896 0.027098 0.031361 0.020378 0.024318 0.03063 -12.605 0.0042587 0.0033744 -0.0050804 -0.011488 -0.044398 -0.025033 -0.042819 -0.077656 -0.012918 0 -0.063313 0 -0.00031871 6.229e-05 0.00074101 -1.1911e-05 -1.244 0.017809 0.019081 0.014476 0.022748 0.029185 0.024575 0.031667 0.032278 0.042631 -0.06069 -0.23656 -0.11626 -0.063936 -0.026269 0.10009 -0.065192 0.0011419 -0.048085 -0.081743 -0.061264 -0.21182 -0.068763
2.2344 0.032154 0.03597 0.035271 0.031881 0 0.031371 0.029037 0.031591 0.01631 0.023181 0.0021248 -12.853 0.0090674 0.0040755 -0.0036617 -0.0066117 -0.039782 -0.022657 -0.037448 -0.075874 -0.014835 0 -0.046156 0 0.00027125 -0.00017703 0.00094899 0.00027343 -1.1293 0.0072042 0.031827 0.036551 0.017089 0.025103 0.018015 0.030138 0.019629 0.027984 -0.022555 -0.17979 -0.069764 -0.018257 0.027134 0.13842 -0.024761 0.080776 0.0014794 -0.014559 -0.0086656 -0.1728 -0.064228
2.2383 0.031907 0.03416 0.034424 0.042278 0 0.051473 0.032236 0.031886 0.014319 0.023211 -0.019641 -13.099 0.01148 0.004723 -0.0023265 -0.0042038 -0.034273 -0.021024 -0.034704 -0.073649 -0.018927 0 -0.034615 0 0.0008889 -0.0004392 0.0012479 0.0010627 -1.0384 0.00059429 0.042637 0.058382 0.020535 0.022691 0.012615 0.027261 0.0041402 0.0074945 0.01558 -0.12302 -0.023267 0.027422 0.080537 0.17674 0.01567 0.16041 0.051043 0.052625 0.043932 -0.13378 -0.060419
2.2422 0.032245 0.031656 0.0316 0.043849 0 0.057511 0.031846 0.028163 0.013815 0.022627 -0.020789 -13.335 0.0098956 0.0046877 -0.0014029 -0.0064638 -0.031534 -0.020268 -0.035152 -0.071495 -0.023335 0 -0.029359 0 0.0010313 -0.00044991 0.0014564 0.0019318 -0.96741 0.0015607 0.043786 0.062881 0.028377 0.021262 0.010893 0.027441 -0.006965 -0.0095283 0.04647 -0.07428 0.013751 0.054019 0.11173 0.18702 0.040727 0.21406 0.074025 0.085756 0.056928 -0.11598 -0.054627
2.2461 0.031601 0.02976 0.029574 0.036428 0 0.045102 0.027675 0.022526 0.01468 0.021798 -0.0021782 -13.557 0.0055773 0.0042919 -0.00041301 -0.012042 -0.032434 -0.021044 -0.036259 -0.069221 -0.025052 0 -0.029513 0 0.00049721 -0.00030398 0.00136 0.0023888 -0.93411 0.010696 0.03551 0.045795 0.033102 0.020967 0.013857 0.030854 -0.0075292 -0.016436 0.076966 -0.025976 0.050253 0.079577 0.14171 0.19577 0.064948 0.2663 0.09556 0.11703 0.067769 -0.099322 -0.046417
2.25 0.03016 0.029369 0.029777 0.026354 0 0.022365 0.024588 0.021108 0.017213 0.021956 0.02136 -13.765 0.0015067 0.0039413 0.0010107 -0.01735 -0.034562 -0.02377 -0.035301 -0.066208 -0.023185 0 -0.033609 0 -0.00037909 -0.00032455 0.00092826 0.002168 -0.95574 0.023518 0.024061 0.019583 0.030393 0.021899 0.020073 0.032849 0.0026717 -0.011757 0.10103 0.013376 0.078638 0.095134 0.15856 0.19301 0.080041 0.30018 0.1045 0.13043 0.062736 -0.091218 -0.038492
2.2539 0.029304 0.030235 0.031189 0.020639 0 0.0050705 0.027231 0.026989 0.021342 0.023493 0.033502 -13.958 -0.00010645 0.0033652 0.0024821 -0.019727 -0.035346 -0.027457 -0.032366 -0.062388 -0.020108 0 -0.040408 0 -0.00094442 -0.00067512 0.00039047 0.0014125 -1.0279 0.032051 0.01643 0.0035074 0.022292 0.023748 0.026547 0.029689 0.017226 0.0013355 0.11496 0.038605 0.094215 0.094914 0.15468 0.17209 0.080735 0.30511 0.093563 0.11562 0.032662 -0.096601 -0.035508
2.2578 0.0297 0.031328 0.032139 0.022201 0 0.0060492 0.0348 0.036225 0.025852 0.025932 0.029418 -14.138 0.0006922 0.0020465 0.0031857 -0.019227 -0.034715 -0.029802 -0.030207 -0.058729 -0.019186 0 -0.049329 0 -0.00076258 -0.0011515 8.6439e-05 0.00061567 -1.1291 0.030559 0.016537 0.0084359 0.014956 0.026345 0.030732 0.023697 0.027835 0.017156 0.12888 0.063835 0.10979 0.094694 0.1508 0.15117 0.08143 0.31003 0.082627 0.10081 0.0025882 -0.10198 -0.041171
2.2617 0.030342 0.031903 0.032477 0.029426 0 0.025678 0.041629 0.041576 0.028779 0.029119 0.018138 -14.317 0.0022197 0.00034307 0.0026953 -0.017569 -0.034186 -0.029055 -0.031229 -0.056469 -0.021388 0 -0.060473 0 -1.9541e-06 -0.0013698 0.0002162 0.00029941 -1.2445 0.021069 0.024361 0.029296 0.013623 0.02989 0.032095 0.021387 0.030785 0.030193 0.12614 0.064846 0.107 0.077198 0.12159 0.11767 0.064424 0.2762 0.05352 0.056071 -0.04548 -0.11713 -0.055723
2.2656 0.029738 0.032077 0.03329 0.038365 0 0.050789 0.042957 0.039911 0.029227 0.033515 0.013445 -14.508 0.0028243 -0.00026221 0.0013353 -0.015993 -0.034084 -0.025971 -0.034995 -0.055888 -0.024361 0 -0.07416 0 0.0006906 -0.0011475 0.00069409 0.00061615 -1.3766 0.012946 0.036378 0.050595 0.019446 0.034266 0.032176 0.026208 0.029497 0.037756 0.11993 0.060809 0.10037 0.056103 0.087113 0.081556 0.043729 0.23429 0.020626 0.0050895 -0.097298 -0.13432 -0.075856
2.2695 0.027903 0.032243 0.03464 0.044517 0 0.063844 0.039631 0.035273 0.029027 0.038964 0.022404 -14.718 0.0018558 0.0014964 -0.000219 -0.014572 -0.033004 -0.023583 -0.038924 -0.056187 -0.024949 0 -0.090097 0 0.00072375 -0.00068781 0.001207 0.0011904 -1.5282 0.015613 0.046315 0.058725 0.030147 0.038471 0.03331 0.034062 0.030968 0.041433 0.10906 0.049776 0.089622 0.03249 0.04833 0.046758 0.019881 0.18508 -0.013176 -0.04921 -0.14789 -0.15126 -0.096908
2.2734 0.026715 0.032109 0.034485 0.043892 0 0.055919 0.036865 0.034461 0.032039 0.043764 0.041196 -14.931 -0.00055427 0.0049541 -0.001518 -0.013331 -0.030467 -0.024529 -0.041102 -0.056853 -0.022548 0 -0.10676 0 2.117e-05 -0.0003943 0.001409 0.0013873 -1.6795 0.03046 0.047441 0.05036 0.042392 0.041326 0.037009 0.036978 0.039457 0.045898 0.085402 0.019546 0.067556 0.001968 -0.0022606 0.015575 -0.01262 0.11584 -0.049469 -0.11262 -0.19513 -0.16754 -0.1152
2.2773 0.027941 0.030733 0.030682 0.035073 0 0.033221 0.03868 0.040068 0.040722 0.04586 0.059939 -15.122 -0.003942 0.0074617 -0.0024483 -0.013177 -0.029052 -0.028414 -0.041848 -0.058928 -0.019756 0 -0.12162 0 -0.00097851 -0.00050915 0.001112 0.00084144 -1.7911 0.049466 0.037099 0.031974 0.052984 0.042765 0.042985 0.031425 0.053004 0.055074 0.061743 -0.010683 0.045491 -0.028554 -0.052851 -0.015608 -0.045121 0.046597 -0.085762 -0.17602 -0.24237 -0.18382 -0.12869
2.2813 0.030972 0.027777 0.024044 0.021868 0 0.011805 0.043995 0.048225 0.052737 0.045127 0.070471 -15.279 -0.0073559 0.0065285 -0.0029422 -0.015051 -0.032292 -0.032069 -0.042441 -0.064299 -0.019706 0 -0.13212 0 -0.0017138 -0.00091623 0.00037867 -0.00019667 -1.8348 0.061914 0.02049 0.013915 0.058669 0.043841 0.049196 0.022473 0.06529 0.068179 0.030994 -0.052397 0.019269 -0.057535 -0.10164 -0.033155 -0.077479 -0.02197 -0.11304 -0.23041 -0.27225 -0.19406 -0.13611
2.2852 0.032893 0.024536 0.01865 0.012881 0 0.0050934 0.048004 0.052793 0.061291 0.043778 0.070544 -15.413 -0.0090939 0.0022975 -0.0028382 -0.018287 -0.039971 -0.03272 -0.042952 -0.073182 -0.022901 0 -0.13664 0 -0.0018858 -0.0012687 -0.00049792 -0.0010318 -1.818 0.062839 0.0088948 0.0049304 0.056641 0.045015 0.052769 0.019269 0.070428 0.079187 -0.0026988 -0.098878 -0.0086773 -0.085877 -0.14969 -0.04504 -0.10978 -0.090258 -0.13658 -0.28105 -0.29492 -0.2018 -0.13638
2.2891 0.031108 0.023144 0.018331 0.015674 0 0.0146 0.046699 0.050958 0.059965 0.043783 0.063001 -15.557 -0.0074163 -0.0022151 -0.0021011 -0.020535 -0.046587 -0.030879 -0.04211 -0.082438 -0.026812 0 -0.13464 0 -0.0015389 -0.0012989 -0.0011141 -0.0011017 -1.7677 0.055546 0.011523 0.0092126 0.046611 0.044759 0.051395 0.026337 0.06638 0.080834 -0.036554 -0.1459 -0.036459 -0.11295 -0.19523 -0.053926 -0.14075 -0.15501 -0.15745 -0.32769 -0.31331 -0.20846 -0.12919
2.293 0.025911 0.024341 0.022669 0.029286 0 0.030639 0.039779 0.044584 0.048224 0.043981 0.052755 -15.729 -0.00216 -0.0036821 -0.00099257 -0.019904 -0.046001 -0.029766 -0.039398 -0.08715 -0.028511 0 -0.12615 0 -0.0008974 -0.0010333 -0.0011515 -0.00045954 -1.6897 0.046884 0.027043 0.024607 0.032348 0.040621 0.044607 0.039287 0.05508 0.070349 -0.071356 -0.19604 -0.063275 -0.13265 -0.22611 -0.045294 -0.164 -0.19911 -0.16271 -0.35096 -0.30674 -0.2088 -0.11602
2.2969 0.020355 0.026148 0.026849 0.042801 0 0.040765 0.029884 0.037007 0.032426 0.040613 0.044222 -15.921 0.0043552 -0.0015546 0.00017994 -0.017115 -0.0381 -0.031627 -0.036531 -0.084709 -0.027465 0 -0.1116 0 -0.0002128 -0.00075034 -0.00057764 0.0002795 -1.5511 0.040917 0.043038 0.04203 0.020074 0.03205 0.034245 0.048702 0.040572 0.052114 -0.10616 -0.24619 -0.090091 -0.15234 -0.25699 -0.036663 -0.18726 -0.24321 -0.16796 -0.37424 -0.30017 -0.20913 -0.10003
2.3008 0.017536 0.02534 0.025932 0.043409 0 0.038129 0.020211 0.02976 0.020932 0.031335 0.039452 -16.103 0.0085495 0.0013356 0.0014361 -0.015042 -0.030002 -0.034815 -0.036 -0.077619 -0.025715 0 -0.092062 0 0.00026556 -0.00074312 0.00027989 0.00048485 -1.3154 0.036982 0.045366 0.048905 0.014246 0.021805 0.023666 0.047854 0.027187 0.034675 -0.13749 -0.29204 -0.11498 -0.16716 -0.27486 -0.022686 -0.2039 -0.26849 -0.16645 -0.38237 -0.283 -0.20991 -0.084356
2.3047 0.018111 0.020756 0.019511 0.027847 0 0.024254 0.013258 0.022709 0.017544 0.018509 0.036725 -16.256 0.0082542 0.0013816 0.0029771 -0.01578 -0.02956 -0.035032 -0.038003 -0.071815 -0.025535 0 -0.069571 0 0.00031615 -0.0010858 0.00089259 5.7101e-05 -0.99689 0.03241 0.029983 0.037489 0.014524 0.014046 0.015924 0.037037 0.018129 0.024196 -0.16637 -0.33486 -0.13851 -0.17853 -0.28353 -0.0049287 -0.21588 -0.28044 -0.16015 -0.3798 -0.25834 -0.211 -0.070171
2.3086 0.020419 0.015152 0.012236 0.0064488 0 0.0067164 0.010832 0.016363 0.019145 0.0078182 0.03086 -16.387 0.0043951 -0.0024009 0.0045248 -0.018283 -0.037375 -0.029822 -0.039452 -0.071457 -0.027216 0 -0.046557 0 -0.00011797 -0.0015736 0.00087146 -0.00051208 -0.67638 0.025482 0.0068062 0.012764 0.016952 0.010936 0.011981 0.021764 0.013938 0.019607 -0.19503 -0.37732 -0.16198 -0.18981 -0.29177 0.012644 -0.22768 -0.29181 -0.1539 -0.37694 -0.2337 -0.21235 -0.056106
2.3125 0.022731 0.013338 0.0097921 -0.0048036 0 -0.0048864 0.0136 0.012653 0.019368 0.0032873 0.016652 -16.521 1.7029e-06 -0.0074401 0.0050371 -0.019277 -0.045732 -0.021726 -0.036734 -0.074877 -0.029102 0 -0.024916 0 -0.00079274 -0.0018707 0.00025866 -0.00059756 -0.45144 0.015576 -0.0079375 -0.0084364 0.01804 0.011367 0.010198 0.0080791 0.011484 0.013558 -0.21494 -0.4062 -0.18339 -0.19772 -0.28328 0.023107 -0.23248 -0.28043 -0.14964 -0.36279 -0.21039 -0.22371 -0.039536
2.3164 0.024966 0.018001 0.014252 0.0026396 0 -0.0029745 0.01986 0.012933 0.014388 0.0039638 -0.0059998 -16.671 -0.0024786 -0.01004 0.0035291 -0.01667 -0.045829 -0.016493 -0.029527 -0.07574 -0.029445 0 -0.0057522 0 -0.0012554 -0.0017564 -0.00047572 1.4933e-05 -0.36601 0.0021678 -0.0041408 -0.0092013 0.017514 0.012975 0.0076078 -0.00037601 0.0054406 -0.0012045 -0.23485 -0.43507 -0.2048 -0.20563 -0.27479 0.033571 -0.23729 -0.26906 -0.14538 -0.34864 -0.18707 -0.23507 -0.01894
2.3203 0.028163 0.027162 0.022916 0.023504 0 0.013889 0.025564 0.01586 0.0054953 0.0058123 -0.029752 -16.831 -0.0028688 -0.0088228 0.00040502 -0.011912 -0.035937 -0.017729 -0.021481 -0.068652 -0.027896 0 0.0096741 0 -0.0011863 -0.001291 -0.00076731 0.0009731 -0.38751 -0.014233 0.015396 0.013418 0.017285 0.014789 0.002235 -0.0024521 -0.0073369 -0.024848 -0.25103 -0.45678 -0.22566 -0.21426 -0.26338 0.03521 -0.24189 -0.25523 -0.1474 -0.33708 -0.17218 -0.25337 0.0040239
2.3242 0.032666 0.035812 0.031087 0.044097 0 0.038301 0.02704 0.018204 -0.0029876 0.006576 -0.043543 -16.983 -0.0024442 -0.0058706 -0.0022732 -0.0087723 -0.022289 -0.023201 -0.016758 -0.054203 -0.025326 0 0.01886 0 -0.00069001 -0.00077265 -0.00037825 0.0016873 -0.45297 -0.029703 0.038404 0.044785 0.018588 0.017428 -0.0050584 0.0011691 -0.023594 -0.048422 -0.2629 -0.47025 -0.2459 -0.22375 -0.2486 0.026691 -0.24626 -0.23859 -0.15665 -0.3285 -0.16697 -0.27965 0.023887
2.3281 0.037386 0.040176 0.035747 0.053461 0 0.056432 0.024555 0.018121 -0.0072347 0.0080856 -0.040357 -17.117 -0.001888 -0.0045544 -0.0023411 -0.0097491 -0.012441 -0.026663 -0.016088 -0.038805 -0.022689 0 0.018414 0 -0.00020876 -0.00050467 0.00043072 0.0018185 -0.53601 -0.037085 0.052428 0.063805 0.02102 0.021123 -0.010543 0.0079337 -0.034103 -0.058862 -0.27478 -0.48372 -0.26613 -0.23323 -0.23382 0.018173 -0.25064 -0.22194 -0.16589 -0.31991 -0.16177 -0.30594 0.032847
2.332 0.041001 0.040529 0.037062 0.050077 0 0.056807 0.022832 0.017337 -0.0052888 0.013594 -0.022594 -17.24 -0.00054324 -0.0062257 0.00035459 -0.013751 -0.0086956 -0.023687 -0.016594 -0.029614 -0.020455 0 0.0059871 0 -0.00010073 -0.00055298 0.0011173 0.0015043 -0.66843 -0.03073 0.052138 0.059612 0.024285 0.024751 -0.0095995 0.013846 -0.029794 -0.047795 -0.28236 -0.4857 -0.28365 -0.24565 -0.22258 -0.0082169 -0.2588 -0.21465 -0.18936 -0.32502 -0.17785 -0.3426 0.02419
2.3359 0.043584 0.040114 0.037291 0.04003 0 0.040026 0.027178 0.019773 0.0036965 0.023551 -4.2198e-05 -17.362 0.0022205 -0.0089978 0.0035208 -0.017309 -0.0082952 -0.016006 -0.015582 -0.029321 -0.018997 0 -0.018025 0 -0.00030375 -0.00070295 0.0012805 0.0011738 -0.90096 -0.011946 0.040632 0.039368 0.029747 0.027554 0.00039275 0.015899 -0.0090655 -0.017711 -0.28949 -0.48647 -0.30088 -0.25839 -0.21172 -0.036494 -0.26737 -0.20834 -0.21433 -0.33158 -0.19617 -0.38036 -0.0038315
2.3398 0.046597 0.041707 0.038819 0.031046 0 0.020368 0.038551 0.027959 0.019655 0.034922 0.017995 -17.485 0.0053581 -0.0097175 0.0044173 -0.017939 -0.0090018 -0.010312 -0.014083 -0.035457 -0.018965 0 -0.050801 0 -0.00044582 -0.00067141 0.00094122 0.0011497 -1.2502 0.010991 0.026332 0.021125 0.039068 0.031241 0.018087 0.015234 0.020265 0.019321 -0.29618 -0.48458 -0.31564 -0.27142 -0.20374 -0.068283 -0.2772 -0.20705 -0.24188 -0.34231 -0.21988 -0.41856 -0.046242
2.3438 0.051181 0.045458 0.042916 0.028618 0 0.015709 0.052471 0.040818 0.040147 0.044703 0.029665 -17.596 0.0065103 -0.007135 0.0024555 -0.016264 -0.012772 -0.012745 -0.016229 -0.044286 -0.020823 0 -0.089099 0 -0.00028673 -0.00039616 0.0004674 0.0013795 -1.6857 0.029475 0.018748 0.019182 0.051253 0.039048 0.038545 0.017535 0.046549 0.049692 -0.30205 -0.47763 -0.32569 -0.28502 -0.20128 -0.10677 -0.28945 -0.21529 -0.27434 -0.361 -0.25384 -0.4576 -0.093511
2.3477 0.056656 0.049794 0.04944 0.035421 0 0.033089 0.062996 0.054744 0.059646 0.05318 0.040768 -17.687 0.0043214 -0.0031948 -0.00027597 -0.01507 -0.023169 -0.024158 -0.025089 -0.055017 -0.024103 0 -0.13063 0 1.9484e-06 -0.0001301 0.0002402 0.0014983 -2.1601 0.04172 0.024497 0.0348 0.06212 0.051981 0.056001 0.028941 0.062802 0.067063 -0.30791 -0.47068 -0.33575 -0.29862 -0.19881 -0.14526 -0.3017 -0.22353 -0.3068 -0.37968 -0.2878 -0.49664 -0.13673
2.3516 0.060966 0.053706 0.057029 0.050938 0 0.062544 0.067853 0.066473 0.07228 0.062808 0.058536 -17.761 0.00019693 -0.0012824 -0.0011829 -0.016591 -0.039955 -0.040062 -0.039402 -0.070101 -0.027565 0 -0.17328 0 4.5917e-05 -0.00022815 0.00036226 0.0011569 -2.6401 0.053137 0.043745 0.058275 0.067763 0.066565 0.067384 0.050301 0.070868 0.075349 -0.31452 -0.46186 -0.33756 -0.30957 -0.20108 -0.1811 -0.31288 -0.23671 -0.33455 -0.398 -0.32146 -0.52739 -0.17216
2.3555 0.062637 0.057595 0.063664 0.07012 0 0.085088 0.069769 0.074961 0.076684 0.07412 0.084668 -17.835 -0.0026555 -0.0032042 0.00020612 -0.020789 -0.057714 -0.054549 -0.054553 -0.09158 -0.030454 0 -0.21341 0 -0.00025843 -0.00080733 0.00063883 0.00034794 -3.1032 0.069593 0.068737 0.077673 0.068663 0.077415 0.07414 0.075053 0.078174 0.083959 -0.32133 -0.45253 -0.33709 -0.31978 -0.20465 -0.21621 -0.32376 -0.25126 -0.361 -0.41622 -0.35504 -0.55586 -0.20177
2.3594 0.062181 0.061984 0.067706 0.084093 0 0.087883 0.073127 0.081039 0.077943 0.083912 0.1133 -17.917 -0.0021499 -0.0077879 0.0019047 -0.025969 -0.070451 -0.064244 -0.066566 -0.11742 -0.033554 0 -0.24597 0 -0.00055548 -0.0016028 0.00080329 -0.00053976 -3.5146 0.090701 0.087067 0.085813 0.069562 0.082372 0.080803 0.093252 0.090634 0.09958 -0.32848 -0.44362 -0.33446 -0.32864 -0.2082 -0.24834 -0.33302 -0.26414 -0.38374 -0.43136 -0.38518 -0.58029 -0.2294
2.3633 0.061571 0.066106 0.068938 0.085521 0 0.073406 0.079672 0.085953 0.083397 0.088353 0.13498 -18.004 0.00078184 -0.012279 0.0016989 -0.030615 -0.077024 -0.069281 -0.074919 -0.1417 -0.038683 0 -0.26729 0 -0.00038393 -0.0021755 0.00075291 -0.0010107 -3.8239 0.11002 0.089542 0.081923 0.074625 0.084414 0.09112 0.098825 0.108 0.1211 -0.33677 -0.43619 -0.3243 -0.33276 -0.21162 -0.27012 -0.33665 -0.27124 -0.39357 -0.43577 -0.40333 -0.59064 -0.25632
2.3672 0.062448 0.068376 0.068641 0.075343 0 0.055746 0.087336 0.090292 0.095447 0.08757 0.14294 -18.083 0.0033006 -0.014954 -0.00055062 -0.03448 -0.081262 -0.071608 -0.081646 -0.15873 -0.046888 0 -0.27796 0 0.00028185 -0.0022895 0.00058618 -0.00088732 -3.9951 0.1213 0.07742 0.070331 0.082831 0.087808 0.10457 0.094055 0.12468 0.14096 -0.34506 -0.42876 -0.31413 -0.33688 -0.21504 -0.29189 -0.34027 -0.27833 -0.4034 -0.44018 -0.42149 -0.60098 -0.27981
2.3711 0.064819 0.068234 0.068431 0.063669 0 0.048924 0.092547 0.093767 0.10842 0.086035 0.13715 -18.143 0.003569 -0.016308 -0.0030033 -0.038111 -0.086909 -0.073023 -0.08826 -0.16719 -0.057105 0 -0.28225 0 0.00090763 -0.0021035 0.00044309 -0.00050563 -4.037 0.1236 0.062334 0.058843 0.08868 0.092733 0.11615 0.087572 0.1341 0.15079 -0.35382 -0.42423 -0.30137 -0.33753 -0.21492 -0.30347 -0.33747 -0.27442 -0.40111 -0.43204 -0.42529 -0.59944 -0.29538
2.375 0.067234 0.066983 0.06882 0.061938 0 0.057659 0.093088 0.095396 0.11325 0.087743 0.12373 -18.187 0.0023826 -0.017798 -0.0040423 -0.041712 -0.093381 -0.0745 -0.093982 -0.17052 -0.066734 0 -0.28391 0 0.0008799 -0.0019909 0.00033493 -0.00046205 -3.9939 0.12022 0.057575 0.055989 0.087663 0.094746 0.11984 0.087447 0.13246 0.14642 -0.36282 -0.42118 -0.28729 -0.33642 -0.213 -0.30987 -0.3314 -0.26489 -0.39265 -0.41752 -0.42179 -0.59183 -0.30012
2.3789 0.067914 0.066377 0.068889 0.072569 0 0.076243 0.088966 0.09391 0.10572 0.091409 0.11073 -18.218 0.0019376 -0.019731 -0.0039808 -0.044681 -0.097103 -0.076336 -0.096842 -0.17337 -0.073652 0 -0.28214 0 0.00012404 -0.0021681 0.00014115 -0.0010777 -3.8997 0.1139 0.067309 0.065755 0.080692 0.090015 0.11311 0.094757 0.12016 0.12954 -0.37173 -0.41861 -0.27363 -0.33515 -0.21044 -0.31518 -0.32464 -0.25387 -0.3831 -0.40172 -0.41656 -0.58312 -0.2938
2.3828 0.065759 0.066467 0.067293 0.08609 0 0.09334 0.08152 0.088508 0.090463 0.09125 0.10321 -18.235 0.0032666 -0.020745 -0.0043895 -0.046216 -0.096416 -0.078123 -0.095955 -0.17737 -0.077818 0 -0.27209 0 -0.00078506 -0.0025024 -0.00023158 -0.0020533 -3.7421 0.10458 0.082946 0.082609 0.072896 0.080265 0.098889 0.10245 0.10137 0.10629 -0.37981 -0.42031 -0.2636 -0.33254 -0.20241 -0.31096 -0.31181 -0.22967 -0.36395 -0.37479 -0.39619 -0.56459 -0.27777
2.3867 0.060787 0.065289 0.063478 0.089107 0 0.097864 0.072489 0.079669 0.076521 0.082844 0.10042 -18.237 0.0051669 -0.019571 -0.0060056 -0.046277 -0.093975 -0.078609 -0.092399 -0.18007 -0.08103 0 -0.24974 0 -0.0011537 -0.0026869 -0.00070274 -0.0026822 -3.4787 0.091772 0.090038 0.0928 0.068381 0.071382 0.0833 0.10036 0.082461 0.084762 -0.3879 -0.42201 -0.25358 -0.32993 -0.19437 -0.30674 -0.29899 -0.20547 -0.34479 -0.34785 -0.37582 -0.54606 -0.25351
2.3906 0.054172 0.060932 0.057952 0.075852 0 0.083906 0.063674 0.069164 0.06924 0.067808 0.096704 -18.223 0.0056144 -0.017129 -0.0077852 -0.045914 -0.093736 -0.076302 -0.088009 -0.17761 -0.085192 0 -0.21649 0 -0.00081071 -0.0025932 -0.0010479 -0.0024844 -3.0882 0.077475 0.079907 0.083926 0.06668 0.066967 0.071174 0.082867 0.069359 0.071728 -0.39429 -0.4254 -0.24863 -0.32846 -0.18497 -0.30027 -0.286 -0.1797 -0.32602 -0.32178 -0.3526 -0.52663 -0.22253
2.3945 0.047883 0.053761 0.051688 0.052692 0 0.054672 0.056417 0.058924 0.066191 0.052347 0.085549 -18.205 0.003909 -0.016406 -0.0081885 -0.046602 -0.096109 -0.070821 -0.08365 -0.16821 -0.090613 0 -0.17871 0 -0.00021827 -0.0024169 -0.0010904 -0.0016828 -2.6065 0.064777 0.056349 0.056155 0.064245 0.064305 0.062911 0.05381 0.063854 0.068734 -0.39925 -0.43022 -0.24796 -0.32794 -0.17442 -0.29191 -0.27287 -0.1526 -0.30759 -0.29642 -0.32696 -0.50644 -0.18708
2.3984 0.043711 0.046293 0.045585 0.032208 0 0.023303 0.050543 0.049724 0.060586 0.041476 0.06416 -18.195 0.0011976 -0.019751 -0.0070718 -0.049027 -0.096964 -0.063655 -0.078644 -0.15329 -0.095579 0 -0.14271 0 2.9825e-05 -0.0024429 -0.00087037 -0.0010281 -2.1088 0.053631 0.032401 0.024547 0.058508 0.057698 0.055122 0.024914 0.061479 0.069568 -0.40421 -0.43503 -0.2473 -0.32743 -0.16386 -0.28354 -0.25974 -0.12549 -0.28915 -0.27107 -0.30133 -0.48624 -0.15002
2.4023 0.041933 0.040826 0.040403 0.023257 0 0.0069382 0.044026 0.041079 0.0481 0.035175 0.03564 -18.197 -0.00094721 -0.026134 -0.0058691 -0.052231 -0.091598 -0.057148 -0.071513 -0.13537 -0.097293 0 -0.11016 0 -0.00022077 -0.0026643 -0.00061785 -0.0010953 -1.6582 0.039773 0.020521 0.0085752 0.049743 0.045401 0.044169 0.0083921 0.053833 0.062547 -0.4036 -0.43986 -0.25484 -0.32926 -0.15544 -0.27412 -0.25164 -0.1088 -0.27908 -0.25937 -0.28081 -0.47025 -0.11359
2.4063 0.040715 0.03737 0.036618 0.025794 0 0.014861 0.034607 0.032392 0.030433 0.030074 0.007314 -18.204 -0.0020637 -0.031373 -0.0058755 -0.053867 -0.079261 -0.05247 -0.0611 -0.11561 -0.093435 0 -0.078548 0 -0.00062089 -0.0026781 -0.00054632 -0.0017258 -1.2705 0.019621 0.024097 0.016697 0.039356 0.031975 0.029458 0.0086962 0.035105 0.038619 -0.40289 -0.44468 -0.26255 -0.33115 -0.14705 -0.26468 -0.24363 -0.092295 -0.26916 -0.24793 -0.2604 -0.45434 -0.078707
2.4102 0.037211 0.033968 0.033784 0.033047 0 0.039264 0.022385 0.02392 0.013162 0.023854 -0.013412 -18.203 -0.0027635 -0.031601 -0.0067706 -0.051619 -0.063611 -0.048756 -0.047369 -0.093605 -0.083523 0 -0.045905 0 -0.0007695 -0.0020285 -0.00066371 -0.0021877 -0.92569 -0.0036881 0.035929 0.039159 0.027785 0.023075 0.013947 0.01949 0.0078942 0.00025515 -0.39891 -0.44805 -0.27083 -0.33239 -0.14032 -0.25398 -0.23793 -0.082708 -0.26263 -0.24345 -0.24336 -0.44005 -0.045852
2.4141 0.029809 0.028827 0.030112 0.036876 0 0.058531 0.010615 0.016314 0.0011277 0.017101 -0.02281 -18.188 -0.0034724 -0.026869 -0.0072042 -0.044914 -0.049371 -0.044565 -0.031824 -0.069839 -0.069423 0 -0.014566 0 -0.00065164 -0.00070818 -0.00078604 -0.0019215 -0.60268 -0.020684 0.043589 0.055386 0.015103 0.018768 0.0018174 0.02832 -0.017312 -0.037134 -0.39043 -0.44941 -0.2799 -0.33276 -0.13588 -0.24154 -0.23541 -0.082631 -0.26074 -0.24852 -0.23099 -0.42799 -0.016674
2.418 0.019567 0.021814 0.023424 0.031663 0 0.053229 0.0032517 0.0094402 -0.0042024 0.011132 -0.022088 -18.159 -0.0036858 -0.02132 -0.0066795 -0.035597 -0.039229 -0.040115 -0.017417 -0.047736 -0.054603 0 0.010002 0 -0.00059413 0.00068511 -0.00074076 -0.0011274 -0.30044 -0.023473 0.037433 0.049685 0.0031445 0.013446 -0.0045122 0.025543 -0.029631 -0.054849 -0.38195 -0.45077 -0.28898 -0.33313 -0.13144 -0.22911 -0.23289 -0.082553 -0.25886 -0.25359 -0.21861 -0.41592 0.0059959
2.4219 0.0093252 0.01395 0.013196 0.016147 0 0.022233 0.001256 0.0022699 -0.0043303 0.0054294 -0.016107 -18.12 -0.0026387 -0.019554 -0.0062975 -0.026876 -0.033657 -0.037577 -0.0074751 -0.032483 -0.042252 0 0.024197 0 -0.00083049 0.001355 -0.00055641 -0.00058917 -0.028571 -0.013575 0.016518 0.02243 -0.004643 0.0027324 -0.0058244 0.010688 -0.026293 -0.045272 -0.36653 -0.44716 -0.29183 -0.32712 -0.12801 -0.21054 -0.23061 -0.091404 -0.25734 -0.26523 -0.20801 -0.4024 0.020255
2.4258 0.0012029 0.0059235 0.0017024 -0.0054578 0 -0.015664 0.001348 -0.0056848 -0.0022996 -0.0016233 -0.010875 -18.073 -0.00042367 -0.022596 -0.0072923 -0.021235 -0.032175 -0.03869 -0.0037363 -0.02688 -0.033357 0 0.02993 0 -0.0011935 0.00095582 -0.00044915 -0.0009038 0.21125 -0.0013491 -0.01058 -0.011327 -0.0066476 -0.010734 -0.0053036 -0.0083475 -0.014765 -0.018859 -0.34999 -0.44274 -0.29366 -0.32007 -0.12474 -0.19098 -0.22837 -0.1017 -0.25588 -0.27795 -0.19769 -0.38864 0.027328
2.4297 -0.0051454 -0.0024771 -0.0074878 -0.023995 0 -0.036944 -0.0013523 -0.01318 -0.0017509 -0.0097692 -0.010927 -18.021 0.0019299 -0.027353 -0.0090933 -0.01901 -0.033422 -0.04215 -0.0049071 -0.028073 -0.026301 0 0.033253 0 -0.001288 -0.00010122 -0.00062239 -0.0018966 0.42852 0.0028344 -0.030597 -0.033333 -0.0060447 -0.019711 -0.0064325 -0.02188 -0.0066288 0.0031741 -0.33186 -0.43664 -0.29203 -0.3097 -0.12022 -0.16884 -0.2241 -0.11095 -0.25196 -0.28862 -0.18508 -0.37264 0.031276
2.4336 -0.011887 -0.01162 -0.012774 -0.030058 0 -0.032199 -0.0093072 -0.018207 -0.0057854 -0.016057 -0.017191 -17.967 0.0035021 -0.029961 -0.0094487 -0.018742 -0.034293 -0.043992 -0.0073446 -0.028917 -0.018662 0 0.039331 0 -0.00094558 -0.00098893 -0.0010813 -0.0028036 0.63306 -0.0030579 -0.033936 -0.034419 -0.008929 -0.020535 -0.011003 -0.025156 -0.0086366 0.005016 -0.31002 -0.42666 -0.2823 -0.29157 -0.11277 -0.1407 -0.21511 -0.11774 -0.24227 -0.29454 -0.16711 -0.35145 0.036138
2.4375 -0.020796 -0.021307 -0.016436 -0.021775 0 -0.01247 -0.020967 -0.020465 -0.014914 -0.018058 -0.026121 -17.916 0.0042669 -0.029498 -0.0068027 -0.018801 -0.030866 -0.041173 -0.0077331 -0.023628 -0.0098558 0 0.048579 0 -0.0004433 -0.0011582 -0.0016372 -0.0030042 0.83027 -0.012711 -0.021788 -0.019691 -0.018558 -0.017617 -0.018214 -0.020457 -0.018452 -0.012217 -0.28818 -0.41667 -0.27256 -0.27345 -0.10532 -0.11256 -0.20612 -0.12453 -0.23259 -0.30046 -0.14914 -0.33026 0.043244
2.4414 -0.031746 -0.031117 -0.022978 -0.0090698 0 0.0010031 -0.032723 -0.022443 -0.025707 -0.017661 -0.031224 -17.87 0.004601 -0.028236 -0.0023224 -0.018591 -0.021824 -0.034896 -0.0053926 -0.012862 -0.0021309 0 0.057419 0 -0.00022838 -0.00075545 -0.002071 -0.0025369 1.0305 -0.018672 -0.0067697 -0.0046422 -0.031689 -0.018894 -0.025197 -0.01443 -0.027849 -0.032892 -0.26672 -0.4049 -0.25679 -0.24861 -0.092169 -0.08143 -0.18984 -0.11986 -0.21477 -0.29381 -0.12149 -0.3032 0.051272
2.4453 -0.043165 -0.04112 -0.035128 -0.0081933 0 -0.0068677 -0.041991 -0.027388 -0.032714 -0.020517 -0.027202 -17.833 0.0042666 -0.028352 0.00089521 -0.018245 -0.010824 -0.029892 -0.0018866 -0.0031667 0.0013965 0 0.062727 0 -0.00043664 -0.00038888 -0.0022677 -0.0019084 1.2566 -0.018825 -0.0052817 -0.005391 -0.041504 -0.02735 -0.028811 -0.0138 -0.029687 -0.040206 -0.24539 -0.3925 -0.23889 -0.2214 -0.077016 -0.049255 -0.17099 -0.11116 -0.19408 -0.28275 -0.09044 -0.27407 0.058786
2.4492 -0.05349 -0.051521 -0.051168 -0.028806 0 -0.036 -0.048475 -0.036084 -0.033321 -0.030835 -0.014592 -17.806 0.0024547 -0.028809 0.00079875 -0.017444 -0.0038304 -0.029782 0.001679 -0.0005227 0.00013267 0 0.065898 0 -0.00072594 -0.00048378 -0.0021973 -0.0014792 1.5315 -0.016535 -0.025906 -0.028487 -0.044573 -0.03835 -0.027984 -0.022257 -0.022874 -0.028796 -0.22538 -0.38056 -0.22125 -0.19399 -0.060835 -0.018093 -0.15118 -0.099472 -0.17252 -0.26889 -0.05786 -0.24477 0.066573
2.4531 -0.061831 -0.061293 -0.065978 -0.064439 0 -0.073694 -0.053183 -0.046092 -0.031231 -0.046757 -0.0013424 -17.793 -0.00084473 -0.025954 -0.0016369 -0.014897 -0.0027208 -0.032829 0.0066622 -0.0034782 -0.0024315 0 0.073198 0 -0.00061987 -0.00085446 -0.0018223 -0.0011293 1.8554 -0.016565 -0.062184 -0.065792 -0.044586 -0.045772 -0.025274 -0.039063 -0.012675 -0.0073775 -0.21145 -0.37071 -0.20481 -0.16564 -0.039945 0.0084307 -0.127 -0.074077 -0.14695 -0.24219 -0.018294 -0.21468 0.077739
2.457 -0.06744 -0.067688 -0.074626 -0.095826 0 -0.1031 -0.057096 -0.054515 -0.034337 -0.061417 0.00077003 -17.793 -0.0038291 -0.01732 -0.0035925 -0.0092257 -0.0017584 -0.032476 0.015793 -0.0024406 -0.00083289 0 0.092202 0 -2.0032e-05 -0.00089587 -0.0011075 -0.00052721 2.1999 -0.02241 -0.09578 -0.098147 -0.048684 -0.04956 -0.026246 -0.059073 -0.0077259 0.0082156 -0.19752 -0.36085 -0.18838 -0.13728 -0.019055 0.034954 -0.10282 -0.048683 -0.12137 -0.21549 0.021271 -0.18459 0.096049
2.4609 -0.069221 -0.068014 -0.075224 -0.1052 0 -0.11091 -0.060929 -0.061139 -0.048 -0.0689 -0.016871 -17.796 -0.0039296 -0.0045882 -0.0034226 -0.00030057 0.008117 -0.022586 0.030017 0.0134 0.0081389 0 0.12688 0 0.00063834 -0.0001907 -0.0001632 0.00037982 2.5317 -0.036674 -0.10844 -0.10698 -0.06006 -0.055655 -0.036393 -0.07469 -0.016182 0.0043969 -0.19104 -0.35519 -0.17899 -0.11456 0.00074253 0.051755 -0.082024 -0.019949 -0.10009 -0.18694 0.057518 -0.16111 0.1243
2.4648 -0.066419 -0.062402 -0.069157 -0.089413 0 -0.092662 -0.065349 -0.068133 -0.06979 -0.069164 -0.053936 -17.787 -0.00033179 0.0075099 -0.0021761 0.0104 0.030335 -0.0027641 0.046797 0.046979 0.022801 0 0.1744 0 0.00075896 0.0010678 0.00066693 0.0012686 2.8411 -0.060987 -0.09427 -0.087103 -0.074425 -0.068252 -0.057185 -0.080083 -0.042003 -0.02431 -0.18913 -0.35212 -0.17395 -0.095304 0.019868 0.062569 -0.063322 0.01084 -0.081447 -0.15726 0.091721 -0.1417 0.16344
2.4688 -0.05985 -0.054538 -0.059543 -0.061032 0 -0.056121 -0.07045 -0.076498 -0.090866 -0.067261 -0.10048 -17.762 0.0046775 0.015288 -0.0020433 0.020756 0.058092 0.021021 0.061961 0.089916 0.03787 0 0.22557 0 0.00013453 0.002237 0.00097593 0.0018524 3.1395 -0.092937 -0.063527 -0.051401 -0.083757 -0.083488 -0.083977 -0.0756 -0.081883 -0.073624 -0.18789 -0.34949 -0.16978 -0.076995 0.038369 0.072191 -0.045578 0.040963 -0.063803 -0.12834 0.12468 -0.12349 0.21156
2.4727 -0.052047 -0.048992 -0.049815 -0.037806 0 -0.020401 -0.074801 -0.083576 -0.10278 -0.068165 -0.1417 -17.734 0.0073824 0.018954 -0.0036261 0.02923 0.079526 0.040894 0.073251 0.12792 0.048489 0 0.2687 0 -0.00084511 0.0027883 0.0006558 0.0022912 3.4219 -0.1234 -0.035424 -0.022746 -0.083257 -0.092206 -0.10769 -0.06833 -0.12461 -0.13044 -0.19734 -0.3541 -0.17964 -0.073906 0.046806 0.062617 -0.043242 0.060337 -0.06219 -0.1117 0.13768 -0.12445 0.26258
2.4766 -0.045736 -0.047422 -0.042922 -0.030589 0 -0.0068185 -0.075789 -0.085033 -0.10329 -0.072641 -0.16502 -17.728 0.0060351 0.021457 -0.0051557 0.035234 0.088116 0.052459 0.081782 0.15067 0.053463 0 0.29492 0 -0.001513 0.0027198 0.00010557 0.0030691 3.6365 -0.13984 -0.025462 -0.018324 -0.07476 -0.089069 -0.11966 -0.066917 -0.15513 -0.1765 -0.2068 -0.3587 -0.1895 -0.070817 0.055243 0.053043 -0.040906 0.079712 -0.060576 -0.095069 0.15067 -0.12541 0.30617
2.4805 -0.042048 -0.047464 -0.04039 -0.038728 0 -0.024171 -0.071768 -0.079504 -0.096267 -0.077607 -0.16561 -17.762 0.0025839 0.024904 -0.0044393 0.03875 0.087971 0.056659 0.089852 0.15799 0.055215 0 0.30184 0 -0.0014697 0.0024568 -2.8445e-06 0.0044273 3.7021 -0.13529 -0.036025 -0.037967 -0.064205 -0.078034 -0.11666 -0.074153 -0.16256 -0.19576 -0.21862 -0.36525 -0.20372 -0.075597 0.056137 0.035212 -0.048431 0.087995 -0.068087 -0.089243 0.14914 -0.13706 0.3309
2.4844 -0.040245 -0.045537 -0.041192 -0.05357 0 -0.059653 -0.064117 -0.070557 -0.087015 -0.079495 -0.14778 -17.826 0.00080724 0.028605 -0.0012254 0.040111 0.088752 0.05739 0.097655 0.15776 0.057089 0 0.29312 0 -0.00086734 0.0024039 0.00072121 0.0059829 3.5679 -0.11505 -0.056092 -0.065256 -0.056712 -0.068325 -0.10269 -0.08404 -0.14715 -0.18309 -0.23285 -0.37377 -0.22231 -0.088308 0.049428 0.009059 -0.065894 0.085099 -0.084793 -0.094311 0.13297 -0.1595 0.32957
2.4883 -0.039059 -0.040663 -0.041899 -0.06462 0 -0.085964 -0.056671 -0.063352 -0.078349 -0.076726 -0.12188 -17.892 0.0026084 0.030642 0.0026442 0.040255 0.09563 0.057892 0.10258 0.15784 0.060681 0 0.27419 0 -0.00021778 0.0026222 0.0020052 0.006996 3.2572 -0.093095 -0.069442 -0.079933 -0.053914 -0.065498 -0.086124 -0.086599 -0.12007 -0.14783 -0.24707 -0.38229 -0.24091 -0.10102 0.042718 -0.017094 -0.083356 0.082203 -0.1015 -0.099379 0.11681 -0.18193 0.30305
2.4922 -0.037995 -0.035336 -0.039133 -0.064199 0 -0.081801 -0.052577 -0.05942 -0.070483 -0.069583 -0.098011 -17.94 0.0061954 0.030721 0.005255 0.040647 0.10454 0.059114 0.10178 0.15927 0.065232 0 0.24758 0 6.1361e-05 0.002901 0.0031 0.0070398 2.8498 -0.080308 -0.065521 -0.071686 -0.054485 -0.06708 -0.074081 -0.076342 -0.095106 -0.10754 -0.25657 -0.38774 -0.25533 -0.12098 0.025368 -0.048678 -0.112 0.061646 -0.12649 -0.11985 0.079204 -0.21526 0.25909
2.4961 -0.037234 -0.032658 -0.032736 -0.050453 0 -0.049089 -0.051457 -0.055349 -0.0629 -0.059033 -0.079924 -17.975 0.0079313 0.030667 0.0063505 0.042201 0.10689 0.060444 0.094987 0.156 0.068831 0 0.21168 0 -5.0917e-05 0.0030461 0.0034032 0.0063767 2.4154 -0.075273 -0.045959 -0.045625 -0.055552 -0.066407 -0.067669 -0.056608 -0.078549 -0.075629 -0.26575 -0.39298 -0.26947 -0.14142 0.0073099 -0.080623 -0.14139 0.039913 -0.15202 -0.14135 0.040174 -0.24932 0.20691
2.5 -0.036626 -0.032973 -0.026392 -0.029106 0 -0.011309 -0.04971 -0.046874 -0.054724 -0.046344 -0.063086 -18.025 0.0058491 0.03189 0.006904 0.043943 0.097974 0.060845 0.084375 0.14052 0.06984 0 0.1639 0 -0.00025603 0.0030183 0.0029386 0.0056542 1.9632 -0.066685 -0.02286 -0.017235 -0.053471 -0.059282 -0.061436 -0.036035 -0.065587 -0.052885 -0.26996 -0.39426 -0.27701 -0.16035 -0.010908 -0.11001 -0.16911 0.017502 -0.17499 -0.16264 -0.00033125 -0.28134 0.15241
2.5039 -0.03534 -0.033599 -0.02438 -0.011728 0 0.0060145 -0.043567 -0.033698 -0.043529 -0.033267 -0.03901 -18.11 0.0012562 0.032976 0.0073689 0.043139 0.080182 0.058962 0.071845 0.11017 0.067478 0 0.10538 0 -0.00026513 0.002806 0.0022329 0.0052629 1.4567 -0.044837 -0.010193 -0.0019173 -0.044927 -0.046232 -0.047521 -0.021197 -0.046122 -0.030333 -0.26594 -0.389 -0.27364 -0.17678 -0.029389 -0.13517 -0.19409 -0.0060269 -0.1937 -0.18358 -0.043272 -0.31 0.097618
2.5078 -0.032681 -0.031686 -0.027262 -0.008687 0 -0.0047118 -0.031944 -0.019641 -0.025781 -0.021406 -0.0034932 -18.221 -0.0028953 0.030727 0.0069553 0.037474 0.058989 0.052973 0.05719 0.069489 0.061801 0 0.042678 0 -5.5449e-05 0.0022786 0.0017371 0.0050405 0.87628 -0.010868 -0.01409 -0.0061316 -0.029291 -0.029562 -0.021834 -0.01258 -0.014738 -0.00028537 -0.26192 -0.38373 -0.27028 -0.19321 -0.047871 -0.16034 -0.21907 -0.029556 -0.21241 -0.20452 -0.086213 -0.33866 0.043723
2.5117 -0.028907 -0.0269 -0.030874 -0.020432 0 -0.029604 -0.016799 -0.0082363 -0.00055483 -0.010924 0.037738 -18.328 -0.0047643 0.023975 0.0048521 0.027559 0.037613 0.041655 0.039441 0.027415 0.053733 0 -0.015026 0 0.00016037 0.0012943 0.0014121 0.0045941 0.26404 0.024484 -0.028615 -0.024278 -0.010405 -0.010576 0.011955 -0.0066684 0.023788 0.0352 -0.24538 -0.36713 -0.24821 -0.19876 -0.056697 -0.17294 -0.22713 -0.037575 -0.2147 -0.20979 -0.11411 -0.34986 -0.0063776
2.5156 -0.024821 -0.021138 -0.029916 -0.035148 0 -0.04692 -0.0015218 0.00080392 0.026793 -0.00045121 0.071347 -18.409 -0.0045574 0.015931 0.0018071 0.017159 0.016637 0.02638 0.019784 -0.0074577 0.04512 0 -0.060605 0 0.00017984 -1.2248e-05 0.00092249 0.0038347 -0.29158 0.049892 -0.039946 -0.04204 0.0050546 0.0092891 0.043585 -0.00045205 0.057612 0.066079 -0.22604 -0.348 -0.22195 -0.20187 -0.063356 -0.18271 -0.2314 -0.042114 -0.21331 -0.21154 -0.13864 -0.35715 -0.048834
2.5195 -0.020613 -0.016092 -0.022657 -0.037097 0 -0.043758 0.0106 0.010027 0.046063 0.010928 0.085633 -18.472 -0.0031814 0.011926 -5.129e-05 0.010501 -0.0022846 0.011723 0.0023362 -0.030441 0.038223 0 -0.091377 0 9.1158e-06 -0.0011335 0.00020744 0.0031138 -0.71114 0.060774 -0.036062 -0.044602 0.012395 0.02599 0.062036 0.006675 0.076167 0.083372 -0.20407 -0.32599 -0.19123 -0.20099 -0.06534 -0.18815 -0.22858 -0.03886 -0.20586 -0.20621 -0.15494 -0.35723 -0.081277
2.5234 -0.015595 -0.011749 -0.012146 -0.019785 0 -0.022313 0.017023 0.019677 0.049324 0.021496 0.079192 -18.541 -0.00082283 0.01429 0.00080681 0.0090016 -0.014851 0.0029897 -0.0086698 -0.041618 0.034529 0 -0.10786 0 -0.0001773 -0.0015102 -0.00025108 0.0028312 -0.96215 0.059342 -0.015158 -0.026082 0.012512 0.034043 0.062173 0.014154 0.076633 0.085924 -0.17453 -0.29567 -0.14758 -0.18857 -0.05376 -0.18098 -0.20519 -0.01299 -0.18083 -0.1803 -0.1474 -0.33637 -0.10346
2.5273 -0.0094076 -0.007392 -0.0030919 0.0078025 0 0.005435 0.016577 0.025966 0.037743 0.027388 0.061532 -18.636 0.0026072 0.019591 0.0036683 0.010503 -0.017892 0.0021248 -0.012526 -0.044617 0.033758 0 -0.1112 0 -0.00025793 -0.0010301 0.00015493 0.0029777 -1.0504 0.050308 0.012949 0.0053836 0.010362 0.0314 0.047658 0.02127 0.064269 0.079008 -0.14498 -0.26535 -0.10392 -0.17614 -0.04218 -0.17381 -0.18179 0.01288 -0.15579 -0.1544 -0.13986 -0.31551 -0.1152
2.5313 -0.0031598 -0.0033562 0.0020189 0.028092 0 0.026248 0.010559 0.0247 0.021282 0.025885 0.045183 -18.753 0.0059718 0.021412 0.0061115 0.011696 -0.01417 0.0058102 -0.01255 -0.044398 0.0341 0 -0.10219 0 -0.00032272 -0.00019009 0.0014415 0.0031349 -0.99059 0.038133 0.033093 0.031581 0.0097153 0.02239 0.0282 0.026128 0.047812 0.068038 -0.11495 -0.23264 -0.057515 -0.15669 -0.020342 -0.15799 -0.14395 0.055746 -0.11981 -0.11467 -0.11206 -0.27912 -0.11438
2.5352 0.0012603 -0.00092308 0.0038554 0.028883 0 0.031022 0.003023 0.016265 0.010862 0.018288 0.036335 -18.871 0.0068452 0.016269 0.0061952 0.011204 -0.011398 0.0081136 -0.012708 -0.044807 0.033704 0 -0.082457 0 -0.00058257 0.00030598 0.0028088 0.0029323 -0.79933 0.027086 0.034277 0.036245 0.0099065 0.014348 0.013266 0.025161 0.034128 0.054717 -0.084695 -0.19887 -0.0099011 -0.13418 0.0059799 -0.13839 -0.099796 0.10604 -0.079043 -0.068907 -0.075408 -0.23593 -0.098234
2.5391 0.00326 -0.00031297 0.0043016 0.012085 0 0.017711 -0.0012541 0.0061021 0.0099831 0.0092359 0.031713 -18.972 0.0037419 0.0069276 0.0040653 0.01027 -0.01499 0.0056894 -0.0138 -0.046633 0.032143 0 -0.055279 0 -0.0010988 0.00016676 0.0032588 0.0024589 -0.51694 0.020611 0.016433 0.01721 0.0080439 0.010854 0.0068013 0.016103 0.025221 0.038424 -0.055501 -0.16585 0.036356 -0.11159 0.032701 -0.11804 -0.055189 0.1568 -0.038123 -0.023215 -0.037334 -0.19178 -0.067063
2.543 0.0044905 0.00050777 0.004706 -0.0092772 0 -0.0062414 -0.00020478 -9.936e-05 0.013289 0.00303 0.023137 -19.057 -0.001643 -0.00012616 0.0015224 0.010669 -0.021976 0.00067435 -0.013119 -0.047253 0.0305 0 -0.024602 0 -0.0016069 -0.0002581 0.0025135 0.0021831 -0.21886 0.018315 -0.009343 -0.011047 0.0037119 0.0089878 0.0062686 0.0023906 0.01818 0.019056 -0.033048 -0.13754 0.073946 -0.088495 0.061966 -0.092931 -0.0077081 0.2105 0.0037742 0.022016 0.0098213 -0.14142 -0.026401
2.5469 0.0071572 0.0041585 0.006083 -0.02125 0 -0.024864 0.0038426 -0.0012915 0.012667 0.00065515 0.0047249 -19.136 -0.0051661 -0.00055561 0.00028105 0.012333 -0.023414 -0.0016927 -0.0078157 -0.042546 0.030005 0 0.0068204 0 -0.0016522 -0.00037452 0.0013013 0.0024637 0.015732 0.01434 -0.026932 -0.027427 0.00016392 0.0037096 0.0058588 -0.0069948 0.0074207 -0.0028498 -0.010596 -0.10924 0.11154 -0.065397 0.091232 -0.067818 0.039773 0.2642 0.045672 0.067247 0.056977 -0.091059 0.015066
2.5508 0.011398 0.010801 0.0097246 -0.017152 0 -0.02234 0.0062622 -0.0008881 0.0045057 0.00012046 -0.022997 -19.215 -0.0039014 0.0042468 0.00074258 0.013296 -0.013719 0.0014464 0.0016663 -0.030255 0.030591 0 0.037531 0 -0.0009642 3.6729e-05 0.00066984 0.0031575 0.15774 0.0015144 -0.024462 -0.019499 0.00037402 -0.0056771 0.00086043 -0.0046955 -0.011461 -0.027557 0.0056566 -0.087242 0.13914 -0.046626 0.11432 -0.042773 0.078398 0.30579 0.080616 0.099812 0.095934 -0.046094 0.05004
2.5547 0.014982 0.017334 0.016102 0.00069376 0 0.0038369 0.0042391 -0.0022614 -0.0083362 -0.00097351 -0.053478 -19.296 0.00084908 0.0089644 0.0021638 0.011857 0.0027062 0.0074268 0.011582 -0.012435 0.030853 0 0.065211 0 0.00025468 0.00061101 0.00097848 0.0037164 0.24587 -0.020829 -0.0017932 0.0077571 0.0029408 -0.014405 -0.0097532 0.0068672 -0.037595 -0.054861 0.017326 -0.069913 0.15935 -0.031054 0.13285 -0.01778 0.11048 0.33843 0.11042 0.12301 0.12883 -0.0051162 0.075221
2.5586 0.016128 0.0203 0.02302 0.023536 0 0.037207 -0.0010365 -0.0052435 -0.020198 -0.0036135 -0.07698 -19.378 0.0046265 0.0093371 0.0035525 0.008531 0.014931 0.010551 0.018124 0.0051771 0.029512 0 0.084893 0 0.0014066 0.0008032 0.0015903 0.0036787 0.33719 -0.043503 0.028418 0.036192 0.0034455 -0.017482 -0.023278 0.015673 -0.063158 -0.079872 0.028886 -0.052739 0.17934 -0.015632 0.1511 0.0071687 0.14218 0.37055 0.13997 0.14575 0.16126 0.035577 0.08995
2.5625 0.016336 0.019743 0.026317 0.039988 0 0.05307 -0.0058455 -0.0070646 -0.027001 -0.0073961 -0.084269 -19.465 0.0042322 0.005459 0.0042562 0.0056939 0.015911 0.0078337 0.020443 0.016667 0.02695 0 0.090443 0 0.0019056 0.00046362 0.0015858 0.003091 0.42944 -0.053703 0.047935 0.047793 0.0002593 -0.014841 -0.034688 0.010605 -0.076537 -0.091753 0.033095 -0.045996 0.18415 -0.010445 0.15065 0.029017 0.14856 0.36788 0.15215 0.13664 0.16172 0.057036 0.09338
2.5664 0.019579 0.019777 0.024032 0.04109 0 0.039266 -0.0068713 -0.0055916 -0.02725 -0.010876 -0.071155 -19.56 0.00096521 0.00080851 0.0040465 0.0053795 0.0091377 0.0021224 0.020518 0.019617 0.025111 0 0.078748 0 0.0015773 -2.4103e-05 0.00075846 0.0024897 0.43222 -0.045893 0.045115 0.036929 -0.002162 -0.010326 -0.038448 -0.0069973 -0.069575 -0.080433 0.037304 -0.039253 0.18896 -0.0052575 0.15019 0.050865 0.15493 0.36521 0.16434 0.12753 0.16218 0.078494 0.083957
2.5703 0.028187 0.024905 0.020023 0.026722 0 0.0084738 -0.0023743 -0.00052429 -0.020385 -0.011066 -0.04251 -19.658 -0.0008761 -0.0012636 0.0031287 0.0074372 0.0045464 -0.00082541 0.020301 0.015855 0.025498 0 0.052519 0 0.00072717 -0.00017462 -0.00015435 0.0024652 0.22378 -0.026513 0.024071 0.013572 0.0028828 -0.0061106 -0.030616 -0.0226 -0.044004 -0.047304 0.04093 -0.034973 0.19048 -0.0036457 0.14156 0.070507 0.15077 0.34804 0.16991 0.1067 0.14666 0.090896 0.06165
2.5742 0.039894 0.035694 0.022019 0.0089424 0 -0.010852 0.0085886 0.0082755 -0.0059572 -0.0035025 -0.011625 -19.745 0.0012157 5.5702e-06 0.0021651 0.0096356 0.0078897 0.0013754 0.019158 0.0086373 0.026896 0 0.018266 0 -0.00014107 7.5155e-05 -0.00025323 0.0031656 -0.25227 -0.0074482 0.0032032 -0.0033912 0.017147 0.00040716 -0.011106 -0.020304 -0.01147 -0.0086475 0.043855 -0.033653 0.18804 -0.0063318 0.12311 0.087498 0.13395 0.31343 0.16754 0.0718 0.11193 0.092412 0.029569
2.5781 0.049737 0.048214 0.03452 0.006075 0 0.002016 0.026278 0.021943 0.014984 0.015075 0.0079252 -19.813 0.0050278 0.0030782 0.0019084 0.0092648 0.014393 0.0044394 0.013999 -0.0012415 0.025104 0 -0.019287 0 -0.00067404 0.0003129 0.00055206 0.0041191 -0.93747 0.0051385 0.0025764 0.00213 0.035127 0.013403 0.015242 0.0036814 0.014089 0.014959 0.04678 -0.032334 0.1856 -0.009018 0.10466 0.10449 0.11713 0.27882 0.16517 0.036897 0.077202 0.093928 -0.0079673
2.582 0.055106 0.057754 0.053418 0.028552 0 0.043127 0.048469 0.040732 0.038607 0.042655 0.013616 -19.865 0.0059007 0.0058769 0.0024169 0.0046568 0.012877 0.00072621 0.0017656 -0.016839 0.015478 0 -0.061138 0 -0.00079949 0.00011171 0.001417 0.004508 -1.6998 0.015361 0.028795 0.03329 0.049614 0.033138 0.040623 0.038527 0.026505 0.01617 0.05182 -0.030721 0.18355 -0.014631 0.077671 0.11486 0.090244 0.23144 0.15623 -0.0042585 0.022575 0.08354 -0.049481
2.5859 0.058368 0.062922 0.068685 0.067868 0 0.088072 0.069345 0.061381 0.059772 0.07096 0.018179 -19.914 0.0019334 0.0069162 0.0026689 -0.0043509 -0.0041478 -0.013725 -0.018065 -0.042534 -0.0033634 0 -0.1122 0 -0.00061379 -0.00050749 0.0014249 0.0037185 -2.4248 0.031759 0.069275 0.077163 0.058901 0.054884 0.059082 0.068663 0.031994 0.0092602 0.057112 -0.029072 0.18154 -0.020591 0.049663 0.12444 0.062167 0.18253 0.1465 -0.046158 -0.034419 0.071736 -0.097928
2.5898 0.063894 0.066108 0.073394 0.1008 0 0.11198 0.082383 0.078082 0.075603 0.090311 0.04011 -19.965 -0.0035265 0.0052687 0.0013276 -0.01677 -0.034299 -0.035166 -0.042889 -0.079578 -0.027725 0 -0.17512 0 -0.0002321 -0.0011148 0.00053156 0.0017937 -3.0738 0.058186 0.10108 0.11117 0.067396 0.073406 0.070851 0.085631 0.044286 0.019881 0.06238 -0.026724 0.18023 -0.026794 0.021797 0.13019 0.034622 0.13566 0.136 -0.083935 -0.091972 0.05798 -0.15731
2.5938 0.072721 0.070352 0.070166 0.10787 0 0.10679 0.085984 0.087364 0.087574 0.097045 0.086543 -20.011 -0.0050508 0.00040325 -0.0018884 -0.030989 -0.068084 -0.055035 -0.068418 -0.12352 -0.050776 0 -0.24528 0 0.00022959 -0.0013602 -0.0004008 -0.00054759 -3.6658 0.090845 0.10773 0.1168 0.079164 0.087393 0.082038 0.091322 0.073629 0.063715 0.0676 -0.022977 0.18032 -0.033481 -0.0057808 0.1283 0.0081427 0.09286 0.12398 -0.11346 -0.15064 0.040316 -0.227
2.5977 0.081053 0.076321 0.06826 0.090053 0 0.083013 0.085952 0.091749 0.099731 0.096373 0.14395 -20.041 -0.00083776 -0.0073369 -0.0057867 -0.045237 -0.096582 -0.067023 -0.090824 -0.16582 -0.067042 0 -0.31172 0 0.0005927 -0.0013719 -0.00050555 -0.0023845 -4.2179 0.12282 0.090857 0.092915 0.092459 0.098774 0.098974 0.092386 0.11792 0.13237 0.07282 -0.019229 0.18041 -0.040168 -0.033359 0.1264 -0.018336 0.050057 0.11196 -0.14299 -0.20931 0.022653 -0.29917
2.6016 0.084681 0.082513 0.074374 0.067727 0 0.059301 0.090763 0.09741 0.11463 0.097405 0.18684 -20.051 0.0050705 -0.016239 -0.0089664 -0.058075 -0.11639 -0.071656 -0.10818 -0.19853 -0.075957 0 -0.36312 0 0.00064647 -0.0016242 0.00020634 -0.0032382 -4.7104 0.14933 0.067936 0.058478 0.10207 0.10859 0.12169 0.094066 0.16272 0.19848 0.072133 -0.017047 0.17807 -0.048591 -0.056282 0.11276 -0.03913 0.020455 0.097681 -0.15644 -0.25604 0.002824 -0.36186
2.6055 0.084467 0.087937 0.08692 0.06258 0 0.051219 0.10332 0.10775 0.13085 0.10501 0.19786 -20.053 0.0065889 -0.023768 -0.011487 -0.068714 -0.12863 -0.074418 -0.12056 -0.21856 -0.081595 0 -0.39402 0 0.00031217 -0.0024156 0.00089545 -0.0033757 -5.1088 0.16811 0.058953 0.040965 0.10655 0.11542 0.14266 0.09932 0.19015 0.23486 0.069708 -0.015324 0.17503 -0.057524 -0.077837 0.095679 -0.058253 -0.005266 0.082745 -0.16516 -0.29927 -0.017641 -0.40512
2.6094 0.086457 0.093882 0.099491 0.079967 0 0.065959 0.11781 0.11994 0.14422 0.11666 0.18115 -20.06 0.0016263 -0.028085 -0.014879 -0.07689 -0.13539 -0.079823 -0.12913 -0.22845 -0.088913 0 -0.40651 0 -0.00023122 -0.0035172 0.00078095 -0.0034967 -5.4075 0.17698 0.072914 0.057299 0.11102 0.11838 0.15266 0.11069 0.19047 0.23132 0.064059 -0.015676 0.16967 -0.067801 -0.098331 0.075373 -0.076586 -0.028114 0.066182 -0.17089 -0.33797 -0.039149 -0.42534
2.6133 0.095995 0.10272 0.1089 0.10777 0 0.10089 0.12573 0.1285 0.15122 0.1269 0.15676 -20.073 -0.0058272 -0.029188 -0.020161 -0.08244 -0.13808 -0.087451 -0.13497 -0.23355 -0.099789 0 -0.40716 0 -0.00064705 -0.0043736 -9.437e-05 -0.0040631 -5.6407 0.17424 0.10372 0.1017 0.12121 0.12026 0.14883 0.12924 0.16821 0.19744 0.04645 -0.023722 0.1557 -0.083061 -0.1149 0.043116 -0.091992 -0.040307 0.043586 -0.16552 -0.3599 -0.064527 -0.42536
2.6172 0.1121 0.11523 0.11823 0.1304 0 0.14325 0.12519 0.13175 0.15144 0.13384 0.14238 -20.072 -0.0096677 -0.02861 -0.026016 -0.08524 -0.13852 -0.093396 -0.13866 -0.23805 -0.11213 0 -0.40245 0 -0.00071953 -0.00465 -0.00099598 -0.0048893 -5.8467 0.1625 0.13642 0.15015 0.13554 0.12537 0.13757 0.15085 0.13883 0.15284 0.028842 -0.031767 0.14173 -0.098322 -0.13146 0.010858 -0.1074 -0.0525 0.020991 -0.16015 -0.38184 -0.089904 -0.41197
2.6211 0.12825 0.1294 0.13154 0.14184 0 0.17372 0.1231 0.13349 0.14736 0.14008 0.14023 -20.039 -0.0075666 -0.02809 -0.029477 -0.085799 -0.13944 -0.094874 -0.14067 -0.24285 -0.12235 0 -0.39615 0 -0.00054123 -0.0045573 -0.0013114 -0.0053918 -6.0264 0.14988 0.15744 0.17779 0.14531 0.13411 0.12938 0.16596 0.11872 0.11558 0.00044627 -0.050123 0.11808 -0.11949 -0.1481 -0.027399 -0.1259 -0.064603 -0.008951 -0.1563 -0.39376 -0.12072 -0.39343
2.625 0.13872 0.14188 0.14705 0.14593 0 0.17707 0.12757 0.13788 0.14246 0.14761 0.1404 -19.971 -0.002824 -0.028576 -0.028795 -0.085755 -0.14268 -0.09293 -0.14196 -0.24645 -0.12848 0 -0.38957 0 -0.0004045 -0.0046249 -0.0011363 -0.0052554 -6.1438 0.14438 0.16178 0.1754 0.14399 0.14123 0.13026 0.16637 0.11533 0.096136 -0.033709 -0.073983 0.089245 -0.14381 -0.16478 -0.06886 -0.14606 -0.076659 -0.042814 -0.15326 -0.40033 -0.15444 -0.37762
2.6289 0.14345 0.15046 0.15742 0.14753 0 0.15461 0.1386 0.14391 0.13933 0.15365 0.13438 -19.876 -0.00060784 -0.030293 -0.025492 -0.087221 -0.14718 -0.090834 -0.14385 -0.24744 -0.1313 0 -0.3832 0 -0.00049877 -0.0051633 -0.0010484 -0.0048211 -6.1717 0.14611 0.15391 0.15287 0.1353 0.14148 0.1377 0.15335 0.12423 0.096607 -0.068671 -0.09922 0.059425 -0.16877 -0.18185 -0.11017 -0.16715 -0.089844 -0.077484 -0.1518 -0.40656 -0.18888 -0.37002
2.6328 0.14642 0.15493 0.15747 0.14741 0 0.12628 0.14781 0.14648 0.13884 0.15318 0.12347 -19.765 -0.0027831 -0.03328 -0.023148 -0.091102 -0.1497 -0.090591 -0.14687 -0.24635 -0.13291 0 -0.37794 0 -0.00072931 -0.0059642 -0.0014085 -0.0047626 -6.1329 0.14669 0.1438 0.12954 0.13031 0.13667 0.14442 0.13769 0.13448 0.1115 -0.11165 -0.13813 0.019788 -0.20005 -0.20273 -0.14995 -0.19742 -0.11423 -0.12017 -0.16596 -0.40937 -0.23044 -0.37153
2.6367 0.15005 0.15613 0.1503 0.14585 0 0.11646 0.14786 0.14312 0.14013 0.14569 0.11489 -19.635 -0.0066435 -0.03748 -0.023959 -0.095994 -0.14841 -0.091607 -0.15001 -0.24557 -0.13506 0 -0.37533 0 -0.00084365 -0.006524 -0.0020018 -0.0053589 -6.0937 0.13842 0.14066 0.12075 0.13583 0.13527 0.14569 0.13031 0.13759 0.12964 -0.15463 -0.17704 -0.019848 -0.23133 -0.22362 -0.18973 -0.22769 -0.13862 -0.16285 -0.18011 -0.41218 -0.272 -0.37811
2.6406 0.15254 0.15474 0.14453 0.14683 0 0.13375 0.14084 0.13805 0.1415 0.13755 0.11287 -19.477 -0.0083898 -0.042379 -0.026693 -0.099149 -0.1453 -0.092619 -0.15139 -0.24758 -0.13865 0 -0.37712 0 -0.00071567 -0.0065351 -0.0023704 -0.006137 -6.1124 0.12399 0.14742 0.13027 0.14712 0.14328 0.14304 0.13284 0.13329 0.13946 -0.19478 -0.21912 -0.059375 -0.26241 -0.24637 -0.22261 -0.26157 -0.17077 -0.20533 -0.2053 -0.41785 -0.31412 -0.38386
2.6445 0.15106 0.15123 0.14524 0.15433 0 0.16327 0.13615 0.13806 0.14177 0.13641 0.1161 -19.283 -0.0072138 -0.047036 -0.02828 -0.098927 -0.14438 -0.094093 -0.15033 -0.25324 -0.14443 0 -0.38434 0 -0.00047068 -0.0061483 -0.002379 -0.0063101 -6.1933 0.11562 0.15882 0.15064 0.15334 0.15638 0.14135 0.13824 0.12825 0.1367 -0.23246 -0.264 -0.098804 -0.2933 -0.27075 -0.24939 -0.29864 -0.20977 -0.24763 -0.24023 -0.42604 -0.35673 -0.3857
2.6484 0.14664 0.14673 0.14903 0.1643 0 0.17989 0.14007 0.1447 0.14154 0.14313 0.12294 -19.062 -0.0056326 -0.050841 -0.027317 -0.096404 -0.14739 -0.097993 -0.14859 -0.26128 -0.15295 0 -0.39651 0 -0.00032639 -0.0057756 -0.0023361 -0.005604 -6.2934 0.12314 0.16483 0.16854 0.14977 0.16286 0.14329 0.14027 0.12962 0.1285 -0.27013 -0.30889 -0.13823 -0.3242 -0.29513 -0.27617 -0.33572 -0.24877 -0.28993 -0.27516 -0.43424 -0.39934 -0.38589
2.6523 0.14412 0.14324 0.14882 0.16462 0 0.1703 0.14915 0.15217 0.14308 0.15079 0.13534 -18.827 -0.006147 -0.054231 -0.025634 -0.094436 -0.15177 -0.1052 -0.14922 -0.26936 -0.1634 0 -0.41136 0 -0.00035183 -0.0056815 -0.0025685 -0.004616 -6.3719 0.14335 0.15811 0.17203 0.14299 0.15574 0.1472 0.1404 0.13937 0.12847 -0.28961 -0.34608 -0.16552 -0.34564 -0.31773 -0.28434 -0.36858 -0.29275 -0.32071 -0.32072 -0.44943 -0.43287 -0.38984
2.6563 0.14713 0.1427 0.1429 0.14747 0 0.14342 0.155 0.15402 0.14843 0.15234 0.15467 -18.582 -0.0082928 -0.058269 -0.026221 -0.095104 -0.1534 -0.11383 -0.15365 -0.27559 -0.17299 0 -0.42558 0 -0.00042729 -0.0057885 -0.0030018 -0.0042954 -6.4331 0.16236 0.14052 0.15757 0.14302 0.1411 0.14995 0.14425 0.1535 0.14489 -0.30855 -0.38304 -0.19244 -0.3668 -0.34028 -0.29194 -0.40131 -0.33689 -0.35114 -0.36661 -0.46482 -0.46612 -0.40107
2.6602 0.1539 0.14566 0.13774 0.12182 0 0.12077 0.1545 0.15087 0.15708 0.14864 0.1747 -18.318 -0.0094026 -0.06325 -0.029838 -0.098179 -0.15133 -0.12062 -0.15992 -0.2795 -0.17832 0 -0.4364 0 -0.00043318 -0.0058542 -0.0032534 -0.005036 -6.5204 0.16865 0.12319 0.1341 0.1518 0.13298 0.15091 0.15259 0.16576 0.17221 -0.31762 -0.41187 -0.21141 -0.38139 -0.35961 -0.29264 -0.4273 -0.37719 -0.37385 -0.41017 -0.48124 -0.49233 -0.41794
2.6641 0.15927 0.15103 0.14123 0.10984 0 0.11803 0.15326 0.14984 0.16558 0.14754 0.18301 -18.024 -0.0080301 -0.067804 -0.034086 -0.10201 -0.14915 -0.12398 -0.16429 -0.28168 -0.1781 0 -0.44297 0 -0.00041272 -0.005779 -0.0031011 -0.0062858 -6.6698 0.16309 0.11934 0.11938 0.16127 0.13989 0.15217 0.15905 0.1718 0.19391 -0.31249 -0.42902 -0.21896 -0.38653 -0.3743 -0.28341 -0.44358 -0.41198 -0.38547 -0.45039 -0.49914 -0.50844 -0.43505
2.668 0.16075 0.15711 0.15404 0.12729 0 0.13516 0.15809 0.1559 0.16977 0.15492 0.17252 -17.699 -0.0060113 -0.069741 -0.035908 -0.1055 -0.15136 -0.12512 -0.16483 -0.28271 -0.17461 0 -0.44645 0 -0.00048959 -0.0057013 -0.0027353 -0.0070639 -6.8724 0.1559 0.13486 0.12801 0.16336 0.15686 0.15531 0.15829 0.17072 0.19521 -0.30737 -0.44617 -0.2265 -0.39167 -0.38899 -0.27418 -0.45987 -0.44678 -0.39708 -0.49061 -0.51703 -0.52455 -0.4476
2.6719 0.16127 0.16276 0.16875 0.16671 0 0.16125 0.16777 0.1655 0.16813 0.16766 0.15145 -17.353 -0.0067507 -0.068057 -0.034757 -0.10884 -0.1585 -0.12616 -0.16359 -0.28243 -0.17194 0 -0.44898 0 -0.00063954 -0.0058101 -0.0024921 -0.0068667 -7.0829 0.15525 0.16389 0.15889 0.15975 0.1713 0.15903 0.15445 0.16436 0.17496 -0.28679 -0.4435 -0.21943 -0.38363 -0.39523 -0.25892 -0.45804 -0.46572 -0.39459 -0.51514 -0.53192 -0.52642 -0.45463
2.6758 0.16524 0.16782 0.17761 0.20204 0 0.18466 0.17394 0.17042 0.16319 0.17658 0.13857 -16.998 -0.011557 -0.064167 -0.033046 -0.11231 -0.16644 -0.12739 -0.16475 -0.28055 -0.17244 0 -0.4524 0 -0.00062688 -0.0061205 -0.0024235 -0.0060788 -7.2626 0.1606 0.19248 0.19367 0.15976 0.17568 0.16103 0.15813 0.1563 0.14693 -0.26347 -0.43731 -0.20978 -0.37326 -0.39998 -0.2426 -0.45301 -0.48187 -0.38961 -0.5369 -0.54628 -0.52577 -0.4586
2.6797 0.17269 0.17272 0.17984 0.21134 0 0.19809 0.17144 0.1677 0.16001 0.17614 0.14625 -16.635 -0.017969 -0.060988 -0.033598 -0.11519 -0.17073 -0.12727 -0.17061 -0.27798 -0.17494 0 -0.45778 0 -0.00024146 -0.0064745 -0.0022649 -0.0055363 -7.4114 0.16687 0.20725 0.20993 0.16887 0.17332 0.16168 0.17361 0.15147 0.12999 -0.23892 -0.4264 -0.1979 -0.36052 -0.40294 -0.22769 -0.44364 -0.49327 -0.38289 -0.55297 -0.55907 -0.52295 -0.46274
2.6836 0.17895 0.17787 0.18091 0.19507 0 0.19808 0.16573 0.1638 0.16265 0.17019 0.16819 -16.248 -0.021844 -0.060625 -0.036961 -0.11641 -0.17139 -0.12505 -0.1794 -0.27757 -0.17643 0 -0.46562 0 0.00040535 -0.0067455 -0.0018543 -0.0057324 -7.5587 0.17245 0.20293 0.19918 0.18176 0.17222 0.16475 0.19134 0.15462 0.13533 -0.21131 -0.40388 -0.18058 -0.34199 -0.40152 -0.21625 -0.42363 -0.49301 -0.37187 -0.55504 -0.568 -0.5148 -0.46881
2.6875 0.18072 0.1834 0.1855 0.1726 0 0.18564 0.16768 0.16751 0.1717 0.16771 0.18546 -15.822 -0.021051 -0.062762 -0.041254 -0.11635 -0.17299 -0.12282 -0.18705 -0.28291 -0.17553 0 -0.47609 0 0.00089184 -0.0069876 -0.0014602 -0.0064474 -7.7286 0.18025 0.18471 0.17369 0.18838 0.17554 0.17326 0.19637 0.1671 0.15985 -0.18369 -0.38135 -0.16325 -0.32345 -0.4001 -0.20481 -0.40362 -0.49275 -0.36085 -0.55712 -0.57693 -0.50665 -0.47717
2.6914 0.18123 0.18925 0.19286 0.16261 0 0.1695 0.18107 0.17982 0.1841 0.17376 0.18536 -15.352 -0.017182 -0.065189 -0.04431 -0.11722 -0.17974 -0.12405 -0.19123 -0.29554 -0.17415 0 -0.48904 0 0.00085595 -0.0073429 -0.0015493 -0.0070825 -7.9225 0.19131 0.16516 0.15587 0.1862 0.17989 0.18514 0.18508 0.18419 0.18897 -0.1633 -0.35717 -0.14851 -0.30657 -0.39961 -0.20272 -0.38316 -0.48938 -0.35484 -0.55238 -0.58494 -0.50261 -0.48795
2.6953 0.1876 0.19541 0.19947 0.16905 0 0.16492 0.19757 0.19276 0.19537 0.18567 0.17335 -14.845 -0.013938 -0.065867 -0.045602 -0.12116 -0.19088 -0.12989 -0.19337 -0.31317 -0.17593 0 -0.50411 0 0.00035568 -0.0078221 -0.0022173 -0.0072714 -8.139 0.20044 0.15798 0.16051 0.18385 0.18212 0.19407 0.17161 0.19676 0.20608 -0.1456 -0.33236 -0.13472 -0.29031 -0.39946 -0.20412 -0.36252 -0.48486 -0.3507 -0.54512 -0.59261 -0.50009 -0.50174
2.6992 0.20246 0.20227 0.20464 0.18476 0 0.18338 0.20588 0.19891 0.20241 0.19787 0.16609 -14.312 -0.014111 -0.064723 -0.046258 -0.12789 -0.20122 -0.13743 -0.19708 -0.33102 -0.18327 0 -0.52148 0 -0.0001804 -0.0082372 -0.0029763 -0.0071535 -8.4018 0.20123 0.17098 0.18569 0.19136 0.18483 0.19583 0.17491 0.19809 0.20271 -0.13073 -0.30954 -0.12271 -0.27582 -0.4006 -0.2077 -0.34415 -0.48195 -0.34904 -0.53876 -0.60136 -0.50007 -0.51929
2.7031 0.21979 0.21068 0.21158 0.20378 0 0.22026 0.20483 0.2003 0.20544 0.20846 0.17393 -13.759 -0.01795 -0.063844 -0.047737 -0.1351 -0.20668 -0.14225 -0.20499 -0.34593 -0.19609 0 -0.54245 0 -0.00038228 -0.0083985 -0.0032299 -0.0071252 -8.7539 0.19489 0.2013 0.2182 0.2082 0.19331 0.19365 0.19929 0.19032 0.18406 -0.12986 -0.29645 -0.1194 -0.27009 -0.40806 -0.2221 -0.33691 -0.48698 -0.35965 -0.53681 -0.61543 -0.51243 -0.5411
2.707 0.23041 0.22134 0.2228 0.22554 0 0.2549 0.20508 0.20596 0.20779 0.21975 0.19197 -13.183 -0.023772 -0.066175 -0.050843 -0.14126 -0.20901 -0.14297 -0.21714 -0.35978 -0.21293 0 -0.56894 0 -0.00029247 -0.0083628 -0.0029428 -0.007419 -9.2132 0.19154 0.23602 0.24501 0.22338 0.20814 0.19632 0.22922 0.18428 0.16647 -0.129 -0.28337 -0.1161 -0.26435 -0.41552 -0.23649 -0.32968 -0.49201 -0.37026 -0.53487 -0.6295 -0.52479 -0.56741
2.7109 0.23197 0.23375 0.23612 0.24783 0 0.26669 0.21692 0.22085 0.21369 0.23296 0.20822 -12.578 -0.029543 -0.073751 -0.05566 -0.1478 -0.21492 -0.14296 -0.23213 -0.37873 -0.23251 0 -0.60168 0 -0.00026326 -0.0084297 -0.0027204 -0.0079493 -9.7335 0.20051 0.25931 0.25915 0.22789 0.22342 0.21002 0.24455 0.19129 0.16744 -0.13635 -0.28168 -0.11915 -0.26645 -0.42841 -0.25469 -0.33396 -0.50683 -0.38908 -0.5419 -0.65111 -0.54612 -0.59845
2.7148 0.23191 0.2457 0.24662 0.26184 0 0.25333 0.23813 0.23961 0.22531 0.24479 0.21783 -11.939 -0.033922 -0.086453 -0.061766 -0.15766 -0.23017 -0.14724 -0.24901 -0.40797 -0.2538 0 -0.63883 0 -0.00052662 -0.0088505 -0.0031479 -0.008508 -10.225 0.22031 0.26266 0.25866 0.22529 0.23365 0.23202 0.24016 0.21374 0.19375 -0.14901 -0.28733 -0.12629 -0.27359 -0.4448 -0.27533 -0.34567 -0.52794 -0.41318 -0.55472 -0.67758 -0.57322 -0.63418
2.7188 0.23942 0.25437 0.25228 0.25959 0 0.23292 0.25623 0.25277 0.24122 0.2509 0.22684 -11.262 -0.036548 -0.1018 -0.068235 -0.17173 -0.25421 -0.15791 -0.26763 -0.44636 -0.2752 0 -0.67672 0 -0.00093912 -0.009558 -0.004112 -0.0090434 -10.63 0.24012 0.25084 0.24563 0.22805 0.24063 0.25304 0.2298 0.24306 0.23605 -0.16181 -0.29375 -0.13369 -0.28116 -0.46142 -0.29584 -0.35801 -0.54962 -0.4375 -0.56817 -0.70464 -0.6006 -0.67361
2.7227 0.25495 0.25866 0.25608 0.24613 0 0.22713 0.26264 0.25788 0.25769 0.25213 0.24266 -10.54 -0.03814 -0.11601 -0.073937 -0.18708 -0.28052 -0.17281 -0.28765 -0.48599 -0.29479 0 -0.71247 0 -0.0011995 -0.010241 -0.004901 -0.0097368 -10.974 0.25175 0.23818 0.22885 0.24349 0.25114 0.26607 0.23121 0.26706 0.27514 -0.17756 -0.31526 -0.1461 -0.29732 -0.48264 -0.31369 -0.38304 -0.58247 -0.46628 -0.59445 -0.74366 -0.63331 -0.71451
2.7266 0.2692 0.26046 0.26187 0.23903 0 0.24243 0.26208 0.26186 0.27158 0.25533 0.26419 -9.7714 -0.040411 -0.12593 -0.078549 -0.1997 -0.30206 -0.1885 -0.30798 -0.51764 -0.31185 0 -0.74623 0 -0.0012718 -0.010715 -0.0050073 -0.010837 -11.347 0.25832 0.2377 0.2238 0.26537 0.26746 0.27255 0.24944 0.27982 0.29567 -0.19331 -0.33677 -0.15851 -0.31349 -0.50386 -0.33154 -0.40806 -0.61531 -0.49505 -0.62073 -0.78267 -0.66602 -0.75413
2.7305 0.27341 0.26312 0.26937 0.25161 0 0.26756 0.26619 0.27152 0.28211 0.26665 0.28386 -8.9581 -0.045202 -0.13106 -0.083335 -0.20862 -0.31673 -0.2039 -0.32752 -0.53755 -0.32764 0 -0.78064 0 -0.001479 -0.011179 -0.004722 -0.012422 -11.802 0.26952 0.2519 0.24293 0.2806 0.28278 0.27945 0.27506 0.2848 0.29673 -0.20546 -0.36096 -0.17066 -0.33059 -0.52433 -0.34513 -0.43351 -0.64833 -0.52103 -0.64852 -0.82462 -0.69554 -0.79044
2.7344 0.2695 0.2683 0.2747 0.27754 0 0.28726 0.2791 0.28428 0.29007 0.28453 0.29784 -8.1088 -0.052899 -0.13382 -0.090259 -0.21685 -0.32797 -0.22027 -0.34612 -0.54967 -0.3438 0 -0.81757 0 -0.0020987 -0.012029 -0.0048033 -0.014265 -12.288 0.28919 0.27268 0.28187 0.28339 0.28816 0.29052 0.29592 0.2893 0.29063 -0.21383 -0.38796 -0.18252 -0.34868 -0.54401 -0.35426 -0.4594 -0.68153 -0.54406 -0.6779 -0.86966 -0.72168 -0.82302
2.7383 0.26844 0.27438 0.2759 0.29611 0 0.2954 0.29251 0.29113 0.29578 0.30039 0.31057 -7.2331 -0.061526 -0.13771 -0.099637 -0.22755 -0.34044 -0.23803 -0.36406 -0.56134 -0.35941 0 -0.8552 0 -0.002906 -0.01338 -0.0055544 -0.015896 -12.683 0.30998 0.28948 0.31724 0.28069 0.28392 0.30166 0.30747 0.29705 0.29193 -0.22219 -0.41496 -0.19439 -0.36677 -0.56369 -0.36338 -0.48529 -0.71472 -0.56708 -0.70728 -0.9147 -0.74783 -0.8529
2.7422 0.27807 0.27864 0.27609 0.29454 0 0.29474 0.29637 0.28888 0.29884 0.30669 0.32731 -6.3334 -0.067902 -0.14444 -0.10877 -0.23979 -0.35545 -0.25436 -0.38068 -0.57658 -0.37058 0 -0.88832 0 -0.0032437 -0.01481 -0.0063682 -0.01683 -12.908 0.32163 0.29744 0.3242 0.28327 0.28122 0.30583 0.31182 0.30665 0.30664 -0.21984 -0.43604 -0.20337 -0.38077 -0.57786 -0.36439 -0.50182 -0.73861 -0.57939 -0.72826 -0.95562 -0.76081 -0.88138
2.7461 0.29389 0.28099 0.27994 0.28241 0 0.2884 0.2921 0.28601 0.30003 0.30381 0.34443 -5.4017 -0.070315 -0.15243 -0.1137 -0.24887 -0.37027 -0.26505 -0.39402 -0.5933 -0.37388 0 -0.91178 0 -0.0026538 -0.015664 -0.0063239 -0.016874 -13.018 0.32259 0.29881 0.29996 0.29333 0.29044 0.30226 0.31087 0.31614 0.32992 -0.21664 -0.45665 -0.21212 -0.39445 -0.5916 -0.36475 -0.51762 -0.76176 -0.59084 -0.74856 -0.99622 -0.77275 -0.90841
2.75 0.30346 0.2848 0.28787 0.28073 0 0.2772 0.29167 0.29351 0.30243 0.2987 0.35113 -4.4244 -0.070223 -0.15829 -0.11301 -0.25143 -0.38136 -0.26873 -0.40238 -0.60633 -0.37055 0 -0.92407 0 -0.0014431 -0.015658 -0.0052378 -0.016316 -13.147 0.32094 0.2984 0.26898 0.3028 0.30882 0.29937 0.30483 0.32646 0.3514 -0.21066 -0.47225 -0.22023 -0.40545 -0.60304 -0.36361 -0.5287 -0.7801 -0.59852 -0.76325 -1.0315 -0.77988 -0.93157
2.7539 0.29998 0.29301 0.29549 0.29733 0 0.26632 0.30296 0.31054 0.30902 0.29777 0.34194 -3.3923 -0.071001 -0.16002 -0.10969 -0.24958 -0.38773 -0.26863 -0.40622 -0.61283 -0.3667 0 -0.92787 0 -0.00053732 -0.015153 -0.0040083 -0.015782 -13.369 0.32361 0.29913 0.26132 0.30389 0.32193 0.30679 0.29696 0.33859 0.36141 -0.19988 -0.47917 -0.22721 -0.41183 -0.61052 -0.35988 -0.53163 -0.79013 -0.59965 -0.76821 -1.0576 -0.7787 -0.94646
2.7578 0.28967 0.30316 0.29941 0.31755 0 0.2686 0.31896 0.32301 0.31844 0.30186 0.32485 -2.3065 -0.074673 -0.15885 -0.10876 -0.24929 -0.39112 -0.26961 -0.40795 -0.6145 -0.36829 0 -0.92724 0 -0.00067948 -0.014794 -0.0038127 -0.015794 -13.602 0.32793 0.3017 0.28401 0.29907 0.31881 0.32404 0.29489 0.34785 0.35411 -0.1891 -0.48609 -0.2342 -0.41821 -0.61799 -0.35615 -0.53456 -0.80016 -0.60078 -0.77317 -1.0837 -0.77753 -0.94923
2.7617 0.28461 0.30787 0.30166 0.32193 0 0.29382 0.32476 0.31867 0.32436 0.30765 0.31387 -1.1759 -0.079827 -0.15793 -0.11243 -0.25428 -0.39344 -0.27346 -0.4096 -0.61506 -0.37565 0 -0.92439 0 -0.0017347 -0.014866 -0.0049554 -0.016341 -13.669 0.32612 0.3062 0.31502 0.29867 0.30414 0.33821 0.30309 0.34441 0.3294 -0.17928 -0.48212 -0.242 -0.41936 -0.62244 -0.35358 -0.53222 -0.80326 -0.59834 -0.76808 -1.0934 -0.77228 -0.93968
2.7656 0.2886 0.30173 0.30632 0.31002 0 0.33259 0.31487 0.30186 0.32111 0.31197 0.31347 -0.0086612 -0.082955 -0.15911 -0.11798 -0.26206 -0.39475 -0.27753 -0.41096 -0.61633 -0.38312 0 -0.91879 0 -0.0027998 -0.01506 -0.0065524 -0.016889 -13.48 0.31699 0.31201 0.32658 0.30884 0.29341 0.33464 0.31519 0.32282 0.29593 -0.16968 -0.47552 -0.24999 -0.41924 -0.62616 -0.35128 -0.52861 -0.80471 -0.59503 -0.76057 -1.0992 -0.76605 -0.92278
2.7695 0.29242 0.28875 0.31235 0.30064 0 0.35647 0.30026 0.28962 0.31048 0.31335 0.31361 1.1943 -0.08197 -0.16107 -0.12057 -0.26654 -0.39394 -0.27814 -0.41055 -0.61725 -0.38469 0 -0.90908 0 -0.0030253 -0.014911 -0.0073602 -0.016897 -13.149 0.30889 0.31598 0.31339 0.32348 0.29577 0.31143 0.31851 0.29207 0.27119 -0.16223 -0.46718 -0.25843 -0.41824 -0.62949 -0.35002 -0.52593 -0.80575 -0.59201 -0.75225 -1.1 -0.76078 -0.90633
2.7734 0.2842 0.28167 0.31282 0.30665 0 0.34191 0.29563 0.29218 0.30164 0.3108 0.30234 2.4397 -0.078321 -0.16066 -0.11829 -0.26444 -0.39107 -0.27496 -0.40822 -0.61636 -0.37973 0 -0.89556 0 -0.0023561 -0.014419 -0.0068812 -0.016381 -12.914 0.30855 0.31299 0.2954 0.32902 0.30364 0.28333 0.30905 0.27303 0.27257 -0.16138 -0.45347 -0.26825 -0.41452 -0.6316 -0.35194 -0.52614 -0.80556 -0.58984 -0.74148 -1.0856 -0.75846 -0.89611
2.7773 0.26398 0.29178 0.30375 0.3149 0 0.29702 0.3017 0.30054 0.30218 0.30383 0.28153 3.7351 -0.075564 -0.15632 -0.11396 -0.25858 -0.38825 -0.27141 -0.40609 -0.61429 -0.37321 0 -0.88071 0 -0.0014976 -0.014123 -0.0056699 -0.015964 -12.924 0.3096 0.30091 0.2931 0.31672 0.30146 0.27034 0.2994 0.28169 0.30181 -0.16053 -0.43976 -0.27806 -0.41081 -0.63371 -0.35387 -0.52634 -0.80537 -0.58767 -0.73071 -1.0712 -0.75614 -0.89206
2.7813 0.24577 0.31775 0.29236 0.29901 0 0.26071 0.30398 0.29728 0.3089 0.29515 0.26596 5.0824 -0.075923 -0.15001 -0.11183 -0.25465 -0.38779 -0.27096 -0.40643 -0.61331 -0.37031 0 -0.86765 0 -0.001206 -0.014502 -0.0046726 -0.01628 -13.1 0.29741 0.2852 0.30427 0.29011 0.28434 0.28077 0.30671 0.31204 0.33658 -0.16692 -0.42704 -0.28734 -0.40684 -0.63444 -0.35816 -0.53405 -0.80624 -0.58734 -0.72402 -1.0473 -0.75917 -0.88905
2.7852 0.24402 0.34445 0.29274 0.25425 0 0.26896 0.29088 0.2796 0.30939 0.29171 0.26542 6.4771 -0.078422 -0.14594 -0.11312 -0.25527 -0.38965 -0.27338 -0.40875 -0.61453 -0.37168 0 -0.8583 0 -0.0016323 -0.015345 -0.0044004 -0.017312 -13.205 0.26816 0.2768 0.30872 0.26157 0.26597 0.30451 0.33131 0.33692 0.34286 -0.17664 -0.41478 -0.29637 -0.40276 -0.63454 -0.36353 -0.5452 -0.80759 -0.58785 -0.7192 -1.0191 -0.76464 -0.88191
2.7891 0.25844 0.35408 0.31026 0.21346 0 0.31874 0.26988 0.2667 0.29496 0.29922 0.271 7.9131 -0.080357 -0.14715 -0.11524 -0.25794 -0.39132 -0.27528 -0.41001 -0.61643 -0.37423 0 -0.85291 0 -0.0023128 -0.015846 -0.0047305 -0.018353 -13.078 0.24007 0.2829 0.29506 0.24333 0.26621 0.32252 0.35139 0.33002 0.30335 -0.18717 -0.40351 -0.30475 -0.39898 -0.63414 -0.36905 -0.55765 -0.80878 -0.5884 -0.7156 -0.99056 -0.77072 -0.87033
2.793 0.27367 0.34016 0.33185 0.21966 0 0.36683 0.26122 0.2798 0.2722 0.31406 0.2641 9.3888 -0.080304 -0.15319 -0.11553 -0.25876 -0.39053 -0.27406 -0.4081 -0.61659 -0.37581 0 -0.85104 0 -0.0027006 -0.015415 -0.0053092 -0.018655 -12.793 0.24022 0.29906 0.27664 0.24148 0.29075 0.32357 0.34387 0.29076 0.23808 -0.20328 -0.39919 -0.3086 -0.39729 -0.63017 -0.37557 -0.5792 -0.80885 -0.58923 -0.7205 -0.95963 -0.78103 -0.85921
2.7969 0.27459 0.312 0.33548 0.27936 0 0.36771 0.27443 0.31528 0.2594 0.32206 0.24027 10.907 -0.079368 -0.1606 -0.11478 -0.25713 -0.38785 -0.27079 -0.40476 -0.61455 -0.37784 0 -0.85242 0 -0.0026421 -0.01435 -0.0059181 -0.01814 -12.577 0.27679 0.31117 0.27622 0.25519 0.32392 0.31229 0.31125 0.24825 0.19455 -0.21939 -0.39487 -0.31244 -0.3956 -0.62621 -0.38209 -0.60075 -0.80891 -0.59007 -0.72539 -0.92869 -0.79133 -0.85445
2.8008 0.26158 0.28583 0.31199 0.34734 0 0.31472 0.29476 0.34263 0.26904 0.30944 0.22008 12.471 -0.079515 -0.16564 -0.11624 -0.25593 -0.38607 -0.26884 -0.40421 -0.61249 -0.38259 0 -0.85657 0 -0.002379 -0.013613 -0.0064239 -0.01743 -12.573 0.32644 0.30676 0.29624 0.27784 0.34192 0.30195 0.28318 0.23778 0.21104 -0.23535 -0.39619 -0.31177 -0.39653 -0.6196 -0.38868 -0.62391 -0.80507 -0.58935 -0.73393 -0.90332 -0.80054 -0.85818
2.8047 0.24977 0.27164 0.27632 0.36457 0 0.24495 0.29721 0.33336 0.29351 0.27714 0.2309 14.08 -0.081074 -0.16672 -0.12132 -0.25736 -0.38687 -0.27012 -0.40839 -0.61273 -0.3887 0 -0.86166 0 -0.002207 -0.013875 -0.0065896 -0.017172 -12.686 0.35308 0.28544 0.3111 0.29839 0.33303 0.29995 0.28701 0.26951 0.28336 -0.25118 -0.40189 -0.30762 -0.39948 -0.61095 -0.39533 -0.64831 -0.7982 -0.58743 -0.74528 -0.88223 -0.8089 -0.86724
2.8086 0.2533 0.26763 0.25411 0.31458 0 0.20456 0.27432 0.2917 0.30999 0.24399 0.27618 15.726 -0.082248 -0.16496 -0.12701 -0.25982 -0.3887 -0.27317 -0.41409 -0.61507 -0.39118 0 -0.86417 0 -0.00222 -0.014834 -0.0061939 -0.017394 -12.681 0.34131 0.25891 0.29424 0.30533 0.30527 0.30094 0.31728 0.31793 0.36548 -0.26699 -0.40761 -0.30345 -0.40245 -0.6023 -0.40198 -0.6727 -0.79129 -0.5855 -0.75662 -0.86122 -0.81724 -0.87558
2.8125 0.2709 0.26593 0.25601 0.24103 0 0.21015 0.2465 0.25255 0.30136 0.2329 0.32566 17.405 -0.081114 -0.16305 -0.12855 -0.25984 -0.38836 -0.27504 -0.4154 -0.61683 -0.38678 0 -0.86022 0 -0.0023458 -0.015529 -0.0053875 -0.017555 -12.419 0.31 0.24133 0.25153 0.29421 0.27641 0.29404 0.33897 0.34278 0.40483 -0.27786 -0.42102 -0.29245 -0.41137 -0.59191 -0.40979 -0.69005 -0.77429 -0.57991 -0.76648 -0.85889 -0.81794 -0.87735
2.8164 0.28721 0.2619 0.26683 0.20723 0 0.24215 0.24123 0.24677 0.27276 0.2516 0.34015 19.115 -0.077814 -0.16341 -0.12442 -0.25673 -0.38489 -0.2745 -0.40927 -0.61532 -0.37881 0 -0.84778 0 -0.0025055 -0.015362 -0.0047516 -0.017208 -12.006 0.29129 0.2395 0.22153 0.27292 0.25857 0.27618 0.32365 0.32318 0.38124 -0.28872 -0.43443 -0.28145 -0.42029 -0.58152 -0.41761 -0.7074 -0.75729 -0.57433 -0.77634 -0.85656 -0.81864 -0.8686
2.8203 0.28759 0.25724 0.26206 0.2373 0 0.27059 0.26286 0.26958 0.24655 0.28576 0.30763 20.862 -0.07457 -0.16679 -0.11816 -0.25406 -0.3811 -0.27263 -0.39844 -0.6097 -0.37498 0 -0.82807 0 -0.0026544 -0.014711 -0.0048014 -0.016527 -11.672 0.29679 0.2506 0.23757 0.25688 0.2522 0.25724 0.28072 0.27449 0.31669 -0.29709 -0.4489 -0.26936 -0.4313 -0.57244 -0.42622 -0.71814 -0.73641 -0.56747 -0.78144 -0.86193 -0.81487 -0.84795
2.8242 0.27112 0.25479 0.23444 0.29662 0 0.282 0.2862 0.28626 0.24032 0.31072 0.25432 22.65 -0.073579 -0.1719 -0.11475 -0.25574 -0.38054 -0.27067 -0.38858 -0.60027 -0.37946 0 -0.80478 0 -0.0027132 -0.014478 -0.0054091 -0.016103 -11.523 0.30662 0.26639 0.28987 0.25563 0.2516 0.25103 0.24844 0.23346 0.25157 -0.30234 -0.46471 -0.25587 -0.44492 -0.56502 -0.43583 -0.72055 -0.71064 -0.55903 -0.78055 -0.87699 -0.80551 -0.8175
2.8281 0.24945 0.25244 0.20185 0.32797 0 0.28108 0.28222 0.2692 0.25006 0.31029 0.21984 24.479 -0.075094 -0.17616 -0.11563 -0.26109 -0.38306 -0.26801 -0.38276 -0.58674 -0.38737 0 -0.78156 0 -0.0025813 -0.015059 -0.0058612 -0.016274 -11.407 0.29269 0.27751 0.32932 0.26309 0.25231 0.26071 0.25294 0.22657 0.21337 -0.30758 -0.48051 -0.24239 -0.45854 -0.5576 -0.44544 -0.72297 -0.68487 -0.55058 -0.77966 -0.89205 -0.79615 -0.78331
2.832 0.23446 0.24378 0.18771 0.3038 0 0.27284 0.24846 0.22655 0.25528 0.28572 0.22216 26.346 -0.077523 -0.17744 -0.11779 -0.26461 -0.384 -0.26302 -0.37895 -0.56846 -0.38824 0 -0.75955 0 -0.0022835 -0.015874 -0.0055963 -0.016741 -11.054 0.25047 0.27507 0.312 0.26279 0.2523 0.27347 0.27891 0.25029 0.20527 -0.30944 -0.4924 -0.23023 -0.47087 -0.55355 -0.45324 -0.70793 -0.65321 -0.53832 -0.76158 -0.90776 -0.7767 -0.75313
2.8359 0.22786 0.2249 0.1956 0.24402 0 0.25175 0.2113 0.19194 0.23989 0.24954 0.24675 28.246 -0.079162 -0.17566 -0.11765 -0.26115 -0.37839 -0.25553 -0.37266 -0.54633 -0.37555 0 -0.73667 0 -0.002044 -0.015942 -0.0048391 -0.016908 -10.344 0.20504 0.25292 0.24045 0.2444 0.24857 0.27066 0.28437 0.27878 0.21721 -0.31085 -0.50377 -0.21824 -0.48304 -0.54995 -0.4608 -0.69057 -0.62077 -0.52555 -0.74122 -0.92356 -0.75592 -0.731
2.8398 0.22197 0.19944 0.20604 0.1889 0 0.2117 0.19807 0.18767 0.20729 0.21401 0.26632 30.182 -0.079608 -0.1728 -0.11516 -0.25083 -0.3658 -0.24763 -0.3612 -0.52357 -0.35286 0 -0.70879 0 -0.0021029 -0.014889 -0.0043761 -0.016545 -9.4295 0.18537 0.21299 0.16094 0.21458 0.23664 0.24427 0.24439 0.28816 0.23962 -0.31121 -0.51136 -0.20667 -0.49092 -0.54481 -0.46433 -0.66552 -0.58482 -0.50887 -0.71194 -0.92959 -0.72987 -0.71265
2.8438 0.2082 0.17542 0.19849 0.16148 0 0.16252 0.20946 0.202 0.17521 0.18582 0.26624 32.158 -0.079639 -0.17099 -0.11339 -0.23835 -0.35026 -0.24133 -0.345 -0.50278 -0.33003 0 -0.67209 0 -0.0024201 -0.013266 -0.0046732 -0.016018 -8.5851 0.19469 0.16908 0.12102 0.1898 0.21464 0.20417 0.17734 0.2732 0.26381 -0.30939 -0.51101 -0.19599 -0.48979 -0.53644 -0.45936 -0.62432 -0.54148 -0.48395 -0.66388 -0.9151 -0.69274 -0.68681
2.8477 0.18316 0.15654 0.17274 0.1565 0 0.12897 0.22111 0.20406 0.15778 0.16791 0.24976 34.169 -0.080118 -0.17022 -0.11449 -0.2277 -0.33499 -0.23576 -0.32534 -0.4819 -0.31341 0 -0.62492 0 -0.0026343 -0.011884 -0.0053324 -0.01583 -7.9289 0.20791 0.14122 0.13034 0.17823 0.18647 0.16923 0.12649 0.24371 0.27502 -0.30757 -0.51066 -0.1853 -0.48867 -0.52808 -0.4544 -0.58311 -0.49814 -0.45904 -0.61583 -0.90061 -0.65562 -0.64304
2.8516 0.1474 0.13671 0.14522 0.15734 0 0.12826 0.20997 0.17755 0.15382 0.16059 0.22435 36.206 -0.081203 -0.16796 -0.11673 -0.218 -0.31779 -0.22729 -0.302 -0.45431 -0.30023 0 -0.56821 0 -0.0024167 -0.010954 -0.0055364 -0.015989 -7.2912 0.19765 0.14029 0.15951 0.17016 0.15851 0.15082 0.11737 0.20982 0.25561 -0.30096 -0.49645 -0.17158 -0.46622 -0.50225 -0.42892 -0.51954 -0.43563 -0.41433 -0.541 -0.83594 -0.59811 -0.57967
2.8555 0.10088 0.10385 0.12473 0.15281 0 0.14806 0.1748 0.13469 0.15108 0.15762 0.19182 38.255 -0.082273 -0.16148 -0.11599 -0.20479 -0.29276 -0.21257 -0.27338 -0.41434 -0.28222 0 -0.50432 0 -0.0018776 -0.010003 -0.0049827 -0.0159 -6.3462 0.1607 0.15466 0.17009 0.14774 0.1327 0.14427 0.13514 0.17435 0.20224 -0.29285 -0.47791 -0.15691 -0.43711 -0.47097 -0.39704 -0.44898 -0.36713 -0.36345 -0.4578 -0.75561 -0.53423 -0.50466
2.8594 0.042472 0.050121 0.096969 0.13489 0 0.14942 0.12938 0.096464 0.13853 0.14379 0.1551 40.306 -0.082009 -0.15069 -0.10926 -0.18423 -0.25666 -0.19082 -0.23816 -0.36304 -0.25379 0 -0.43443 0 -0.0015272 -0.0085725 -0.0041953 -0.014884 -4.8686 0.11865 0.15275 0.14124 0.10332 0.10375 0.13524 0.14194 0.13851 0.13884 -0.28235 -0.45499 -0.14 -0.40014 -0.43109 -0.35756 -0.37142 -0.28975 -0.30474 -0.36679 -0.65741 -0.46267 -0.42761
2.8633 -0.025726 -0.020471 0.037811 0.088745 0 0.094881 0.08034 0.064468 0.11218 0.10206 0.12783 42.355 -0.078247 -0.13812 -0.096085 -0.15518 -0.21254 -0.1624 -0.19521 -0.30662 -0.21529 0 -0.35536 0 -0.0017341 -0.0068026 -0.003798 -0.012713 -2.8725 0.094209 0.10337 0.071643 0.046073 0.06394 0.11307 0.11189 0.10951 0.10462 -0.26234 -0.41468 -0.11421 -0.33205 -0.35716 -0.28797 -0.26618 -0.17714 -0.21504 -0.24479 -0.48846 -0.36067 -0.34959
2.8672 -0.095145 -0.093621 -0.057284 -0.0019587 0 -0.021497 0.018478 0.018604 0.071048 0.027908 0.12571 44.401 -0.068197 -0.12531 -0.07655 -0.11722 -0.16524 -0.12541 -0.14166 -0.24687 -0.1683 0 -0.25733 0 -0.0022167 -0.0051295 -0.0035819 -0.0096039 -0.53575 0.088404 -0.00081713 -0.031874 -0.0098157 0.010262 0.076953 0.047779 0.096124 0.12088 -0.24233 -0.37436 -0.088426 -0.26396 -0.28323 -0.21838 -0.16094 -0.064532 -0.12534 -0.1228 -0.31951 -0.25867 -0.25905
2.8711 -0.15401 -0.1538 -0.16048 -0.13289 0 -0.1664 -0.065349 -0.056456 0.012505 -0.063006 0.14124 46.439 -0.049722 -0.10871 -0.049335 -0.068351 -0.11246 -0.075039 -0.072431 -0.17225 -0.10942 0 -0.12487 0 -0.0021669 -0.0034691 -0.0025208 -0.00576 1.9703 0.079015 -0.13476 -0.15617 -0.061209 -0.053694 0.02988 -0.030983 0.093546 0.16539 -0.21215 -0.32128 -0.053336 -0.17105 -0.17674 -0.12546 -0.034076 0.082741 -0.009922 0.02038 -0.098394 -0.13071 -0.13663
2.875 -0.1952 -0.19357 -0.23155 -0.26545 0 -0.28608 -0.15984 -0.14756 -0.064776 -0.14386 0.13136 48.459 -0.023143 -0.079656 -0.013211 -0.0066444 -0.041526 -0.0076976 0.016488 -0.06038 -0.030994 0 0.057506 0 -0.00097903 -0.00094949 0.00015606 -0.0011099 4.566 0.038044 -0.25394 -0.27281 -0.11731 -0.12197 -0.030503 -0.10833 0.075153 0.18061 -0.17627 -0.26106 -0.013041 -0.064254 -0.052039 -0.019475 0.1049 0.24942 0.11988 0.17541 0.15191 0.011778 0.035562
2.8789 -0.22157 -0.21672 -0.25224 -0.34468 0 -0.33685 -0.23548 -0.22125 -0.15407 -0.19667 0.042004 50.451 0.0081655 -0.029915 0.029464 0.065626 0.062413 0.073882 0.12335 0.10658 0.07077 0 0.29585 0 0.0011193 0.0032974 0.0039855 0.0043888 7.2174 -0.049512 -0.31885 -0.33956 -0.18515 -0.19026 -0.11141 -0.17745 0.0054326 0.11151 -0.13928 -0.19993 0.028061 0.044406 0.07563 0.088045 0.24547 0.4194 0.25149 0.33152 0.40523 0.15628 0.26611
2.8828 -0.2435 -0.23448 -0.24137 -0.33994 0 -0.3089 -0.27079 -0.25655 -0.24062 -0.22538 -0.14343 52.408 0.03953 0.041077 0.072058 0.14078 0.20202 0.16038 0.23993 0.32486 0.18898 0 0.57864 0 0.0032034 0.0090367 0.007526 0.010223 9.8658 -0.17823 -0.31571 -0.32621 -0.25709 -0.25485 -0.21348 -0.23461 -0.13213 -0.05794 -0.089651 -0.12863 0.078345 0.17431 0.23708 0.21306 0.40426 0.62701 0.40369 0.49992 0.69284 0.32365 0.55001
2.8867 -0.27117 -0.25846 -0.23736 -0.27328 0 -0.23293 -0.27503 -0.26667 -0.31129 -0.25061 -0.3762 54.325 0.068079 0.12328 0.10807 0.21052 0.36022 0.24199 0.35643 0.56492 0.3087 0 0.8762 0 0.0044652 0.014779 0.0096551 0.015278 12.439 -0.32528 -0.26417 -0.2469 -0.31624 -0.30984 -0.32109 -0.27767 -0.31582 -0.2968 -0.040021 -0.057332 0.12863 0.30421 0.39853 0.33808 0.56305 0.83462 0.55588 0.66832 0.98045 0.49102 0.86703
2.8906 -0.30794 -0.29464 -0.2669 -0.2088 0 -0.1673 -0.28206 -0.28596 -0.36428 -0.29188 -0.56685 56.2 0.094582 0.20055 0.13681 0.2727 0.50768 0.31546 0.46741 0.78539 0.41742 0 1.1511 0 0.0049155 0.018907 0.010541 0.018505 14.912 -0.45809 -0.21061 -0.16429 -0.35428 -0.34942 -0.40807 -0.31383 -0.49367 -0.54689 0.011918 0.012226 0.17798 0.43173 0.56046 0.45792 0.71757 1.0429 0.70188 0.8271 1.2513 0.65374 1.1833
2.8945 -0.34944 -0.34089 -0.32877 -0.21046 0 -0.16957 -0.3204 -0.3367 -0.40814 -0.35422 -0.6474 58.028 0.12229 0.25979 0.16409 0.33267 0.6206 0.38515 0.57261 0.9558 0.51331 0 1.3753 0 0.0052949 0.021014 0.011265 0.019729 17.315 -0.54568 -0.20879 -0.15285 -0.38128 -0.37584 -0.4571 -0.36134 -0.61416 -0.74787 0.065986 0.080176 0.22646 0.55706 0.72282 0.57298 0.86815 1.2517 0.84215 0.97702 1.5066 0.81217 1.4589
2.8984 -0.38738 -0.38821 -0.402 -0.30091 0 -0.26361 -0.3898 -0.41107 -0.45204 -0.42886 -0.62 59.809 0.15365 0.29851 0.19653 0.39711 0.69544 0.45678 0.6723 1.0723 0.6029 0 1.5438 0 0.006327 0.022122 0.012564 0.019805 19.637 -0.57458 -0.29179 -0.24758 -0.41545 -0.40405 -0.47557 -0.43371 -0.65578 -0.85237 0.12005 0.14813 0.27494 0.68238 0.88518 0.68804 1.0187 1.4606 0.98242 1.1269 1.762 0.9706 1.6631
2.9023 -0.41428 -0.42518 -0.46343 -0.44866 0 -0.42159 -0.46631 -0.48452 -0.49888 -0.50284 -0.55236 61.54 0.18762 0.32563 0.23466 0.46605 0.74955 0.53001 0.76293 1.1566 0.69115 0 1.6755 0 0.0080811 0.023568 0.01411 0.019923 21.747 -0.56192 -0.44661 -0.41976 -0.46403 -0.45384 -0.49151 -0.52026 -0.63507 -0.83624 0.16602 0.19841 0.30893 0.77515 1.0065 0.76604 1.1288 1.6197 1.0754 1.2268 1.9218 1.0821 1.7891
2.9063 -0.42666 -0.44378 -0.49743 -0.58709 0 -0.5759 -0.52695 -0.54135 -0.54837 -0.566 -0.5268 63.217 0.2199 0.35514 0.27186 0.53136 0.80783 0.59727 0.83869 1.2397 0.77422 0 1.7977 0 0.010033 0.025748 0.015074 0.020699 23.44 -0.5516 -0.60997 -0.59621 -0.51626 -0.53195 -0.5314 -0.58893 -0.5922 -0.71428 0.21164 0.24795 0.34231 0.86655 1.126 0.8425 1.2373 1.7767 1.1665 1.3246 2.0777 1.1916 1.8586
2.9102 -0.42666 -0.44406 -0.4969 -0.65018 0 -0.65755 -0.56638 -0.58262 -0.60276 -0.61087 -0.58594 64.829 0.24562 0.39672 0.29994 0.58295 0.88529 0.64963 0.89682 1.3413 0.84243 0 1.9252 0 0.01164 0.027996 0.015232 0.02187 24.588 -0.58778 -0.69805 -0.702 -0.55531 -0.61947 -0.59873 -0.61517 -0.56894 -0.5531 0.24995 0.28656 0.36683 0.93732 1.2165 0.89775 1.3191 1.8968 1.2293 1.3937 2.1808 1.2711 1.9085
2.9141 -0.42199 -0.43473 -0.46544 -0.60735 0 -0.63614 -0.5909 -0.61107 -0.66331 -0.63108 -0.7126 66.363 0.26239 0.44866 0.31587 0.61625 0.97633 0.68352 0.93945 1.4559 0.88934 0 2.0466 0 0.012758 0.029565 0.015252 0.022779 25.243 -0.68092 -0.65925 -0.69544 -0.57436 -0.67857 -0.67127 -0.60701 -0.59214 -0.45523 0.27725 0.30874 0.37802 0.97704 1.2634 0.92114 1.3609 1.9615 1.2496 1.4197 2.2048 1.3055 1.9677
2.918 -0.42332 -0.42887 -0.4222 -0.48308 0 -0.53452 -0.60191 -0.61676 -0.71865 -0.62367 -0.84777 67.817 0.27128 0.49705 0.32289 0.63345 1.056 0.70149 0.96858 1.5523 0.91686 0 2.1284 0 0.013535 0.030477 0.015844 0.02309 25.536 -0.79322 -0.51484 -0.58223 -0.5785 -0.6771 -0.71734 -0.59485 -0.66427 -0.50342 0.30455 0.33091 0.38921 1.0168 1.3102 0.94452 1.4027 2.0261 1.2699 1.4456 2.2289 1.3399 2.0382
2.9219 -0.4388 -0.4369 -0.39791 -0.34995 0 -0.41173 -0.59118 -0.58538 -0.74061 -0.59325 -0.92422 69.202 0.27555 0.52229 0.32598 0.63827 1.0921 0.70694 0.97978 1.588 0.93088 0 2.1347 0 0.014033 0.031274 0.016782 0.023014 25.492 -0.85873 -0.35312 -0.41433 -0.57265 -0.61328 -0.7151 -0.59416 -0.75813 -0.69475 0.31523 0.33185 0.38506 1.0154 1.2972 0.92978 1.3881 2.01 1.2376 1.4169 2.1608 1.3148 2.0952
2.9258 -0.46858 -0.46087 -0.4152 -0.29136 0 -0.3311 -0.5532 -0.52127 -0.70024 -0.55147 -0.895 70.533 0.27822 0.51011 0.32703 0.63127 1.0627 0.69932 0.96373 1.5333 0.93275 0 2.0496 0 0.014127 0.032031 0.017042 0.022946 24.965 -0.82549 -0.27537 -0.27673 -0.55315 -0.52059 -0.66082 -0.58497 -0.82049 -0.92061 0.32271 0.32872 0.37796 1.0062 1.2728 0.90772 1.3626 1.9784 1.1952 1.3778 2.075 1.2783 2.1031
2.9297 -0.50386 -0.49343 -0.46754 -0.34985 0 -0.33436 -0.49869 -0.45611 -0.59487 -0.51111 -0.75159 71.816 0.28044 0.46146 0.3246 0.61119 0.97133 0.67562 0.91655 1.3935 0.91677 0 1.8885 0 0.013791 0.031919 0.015949 0.022975 23.819 -0.68986 -0.33047 -0.2545 -0.51562 -0.44799 -0.56647 -0.53729 -0.79401 -1.0241 0.32677 0.32209 0.36946 0.98952 1.238 0.8804 1.3259 1.9311 1.1453 1.3299 1.9781 1.2322 2.036
2.9336 -0.53246 -0.52205 -0.52089 -0.49566 0 -0.42815 -0.45231 -0.42757 -0.46089 -0.48085 -0.53173 73.039 0.28138 0.39453 0.31764 0.58034 0.85019 0.63673 0.84881 1.2136 0.87756 0 1.6918 0 0.013338 0.029987 0.014038 0.022823 22.205 -0.50033 -0.48547 -0.38176 -0.46993 -0.42912 -0.45589 -0.45718 -0.65486 -0.90379 0.32193 0.3064 0.35735 0.95363 1.1767 0.83943 1.2601 1.8431 1.0763 1.2594 1.8525 1.1613 1.8913
2.9375 -0.54701 -0.53625 -0.54332 -0.6436 0 -0.57849 -0.43627 -0.4471 -0.35587 -0.46562 -0.31077 74.178 0.27958 0.33608 0.30826 0.54676 0.74629 0.59162 0.78209 1.0573 0.81976 0 1.5062 0 0.013231 0.026376 0.012596 0.022206 20.617 -0.33141 -0.65125 -0.60303 -0.44171 -0.46217 -0.36262 -0.39643 -0.44181 -0.58793 0.31709 0.29072 0.34523 0.91774 1.1153 0.79846 1.1943 1.755 1.0072 1.1889 1.7268 1.0904 1.6911
2.9414 -0.54929 -0.5338 -0.53612 -0.71104 0 -0.71566 -0.45641 -0.48992 -0.32183 -0.46868 -0.16997 75.222 0.27455 0.30616 0.30048 0.51952 0.69491 0.55377 0.73401 0.97086 0.75932 0 1.3661 0 0.013601 0.022561 0.012356 0.021216 19.619 -0.24567 -0.74027 -0.78953 -0.45375 -0.51345 -0.32123 -0.40427 -0.24655 -0.22017 0.31171 0.27833 0.34033 0.88467 1.0636 0.76674 1.1305 1.6734 0.95293 1.1291 1.6332 1.0323 1.4759
2.9453 -0.54721 -0.52231 -0.53313 -0.6733 0 -0.7611 -0.50222 -0.51859 -0.3597 -0.48863 -0.15227 76.178 0.26757 0.30614 0.29672 0.50171 0.69746 0.53227 0.70582 0.95583 0.71356 0 1.2845 0 0.014048 0.020212 0.012802 0.020297 19.439 -0.26366 -0.71473 -0.81907 -0.50429 -0.54077 -0.34688 -0.46835 -0.16018 0.032548 0.30612 0.26722 0.33826 0.8527 1.0156 0.73865 1.0675 1.5943 0.90442 1.0735 1.5521 0.97927 1.2944
2.9492 -0.54752 -0.51478 -0.56534 -0.57326 0 -0.67626 -0.55586 -0.51595 -0.43373 -0.51301 -0.23508 77.066 0.2609 0.31936 0.29602 0.48894 0.72175 0.52569 0.68549 0.97342 0.68897 0 1.2557 0 0.014024 0.019789 0.012844 0.019882 19.804 -0.35409 -0.59899 -0.668 -0.5653 -0.52063 -0.41524 -0.51463 -0.2105 0.079978 0.30171 0.25872 0.33898 0.82491 0.97573 0.71574 1.0108 1.5254 0.86436 1.0257 1.4867 0.9353 1.1902
2.9531 -0.55097 -0.52124 -0.6263 -0.48225 0 -0.5033 -0.59869 -0.4949 -0.49793 -0.51968 -0.34521 77.895 0.25622 0.32482 0.29571 0.47567 0.72782 0.52467 0.66387 0.97863 0.67867 0 1.2664 0 0.013417 0.020313 0.012107 0.020038 20.195 -0.44933 -0.4595 -0.43852 -0.60359 -0.46199 -0.46706 -0.47792 -0.34093 -0.053712 0.30358 0.26416 0.35457 0.8195 0.97937 0.72047 0.98766 1.511 0.86939 1.0198 1.505 0.93988 1.1878
2.957 -0.55364 -0.54153 -0.67573 -0.44994 0 -0.35421 -0.61343 -0.47897 -0.52103 -0.49266 -0.40953 78.655 0.25352 0.31415 0.29422 0.46286 0.70111 0.52115 0.64756 0.95809 0.6721 0 1.3057 0 0.012711 0.020554 0.011364 0.020473 20.298 -0.48304 -0.37089 -0.28948 -0.60398 -0.39952 -0.44699 -0.37405 -0.45306 -0.269 0.30545 0.2696 0.37016 0.81409 0.98301 0.7252 0.96456 1.4966 0.87442 1.0139 1.5233 0.94445 1.2828
2.9609 -0.55187 -0.56423 -0.67914 -0.48303 0 -0.33765 -0.58968 -0.47827 -0.49664 -0.4417 -0.40412 79.322 0.25163 0.29833 0.29215 0.45891 0.66577 0.51595 0.65467 0.94049 0.6677 0 1.3698 0 0.012492 0.020345 0.011642 0.020826 20.255 -0.43327 -0.38291 -0.32049 -0.57398 -0.37218 -0.35258 -0.2937 -0.48162 -0.46342 0.31155 0.28461 0.39329 0.826 1.0195 0.74773 0.97141 1.5287 0.91123 1.0395 1.5971 0.98553 1.4425
2.9648 -0.54521 -0.57325 -0.64157 -0.55717 0 -0.47213 -0.53508 -0.48668 -0.44243 -0.40384 -0.36512 79.882 0.24991 0.29878 0.29131 0.47255 0.66558 0.5183 0.69718 0.97117 0.67597 0 1.4611 0 0.012852 0.020665 0.013031 0.020966 20.502 -0.34288 -0.49542 -0.50157 -0.53111 -0.40099 -0.2499 -0.31673 -0.44114 -0.58186 0.3205 0.30606 0.42152 0.8496 1.0781 0.78227 0.99846 1.5921 0.96947 1.0864 1.7084 1.0512 1.6206
2.9688 -0.53462 -0.55786 -0.59873 -0.6365 0 -0.66067 -0.48049 -0.49838 -0.39586 -0.41815 -0.35677 80.341 0.24949 0.32967 0.29354 0.50468 0.72754 0.53815 0.7678 1.0732 0.70988 0 1.5835 0 0.01334 0.022458 0.014547 0.021045 21.365 -0.29607 -0.65098 -0.70179 -0.49118 -0.4786 -0.23292 -0.43305 -0.40721 -0.62277 0.3294 0.32761 0.44964 0.87357 1.1374 0.81701 1.0265 1.6569 1.0284 1.134 1.8207 1.1178 1.776
2.9727 -0.5192 -0.51925 -0.57568 -0.6815 0 -0.75857 -0.46565 -0.51951 -0.40278 -0.49195 -0.42586 80.718 0.25268 0.38612 0.3003 0.54714 0.83901 0.57809 0.84447 1.2279 0.77163 0 1.7363 0 0.013536 0.025513 0.015182 0.02133 22.779 -0.36031 -0.75716 -0.78737 -0.46872 -0.57462 -0.35228 -0.55367 -0.45079 -0.61716 0.33689 0.35158 0.47514 0.90729 1.2158 0.85699 1.0802 1.7579 1.1049 1.2013 1.9579 1.207 1.8885
2.9766 -0.49603 -0.46945 -0.55962 -0.65447 0 -0.68445 -0.50989 -0.55878 -0.49181 -0.59006 -0.57579 81.029 0.26072 0.44774 0.31241 0.58914 0.95762 0.63109 0.90772 1.3899 0.84823 0 1.9091 0 0.013594 0.028598 0.014959 0.021984 24.345 -0.53459 -0.73813 -0.70822 -0.4797 -0.65152 -0.57046 -0.60098 -0.58222 -0.60677 0.34438 0.37555 0.50064 0.94102 1.2941 0.89696 1.1339 1.859 1.1813 1.2686 2.0951 1.2963 1.962
2.9805 -0.46458 -0.42403 -0.51825 -0.54059 0 -0.48229 -0.59208 -0.60896 -0.64414 -0.65958 -0.77011 81.279 0.27216 0.49399 0.32881 0.62422 1.0439 0.68453 0.95316 1.5183 0.91947 0 2.0791 0 0.014138 0.03064 0.014828 0.022975 25.607 -0.74565 -0.58797 -0.51513 -0.53161 -0.68149 -0.78215 -0.58177 -0.74795 -0.62975 0.34606 0.39164 0.5168 0.96575 1.356 0.92443 1.1791 1.9437 1.2422 1.3213 2.2004 1.3686 2.016
2.9844 -0.43091 -0.39435 -0.44371 -0.37593 0 -0.28309 -0.66146 -0.64382 -0.78744 -0.66934 -0.95167 81.463 0.28336 0.51786 0.34549 0.65138 1.0867 0.72607 0.98737 1.5974 0.97019 0 2.2129 0 0.015572 0.031642 0.015572 0.024114 26.266 -0.89657 -0.38454 -0.31323 -0.60507 -0.65689 -0.8846 -0.56537 -0.87432 -0.70665 0.34135 0.39907 0.52268 0.98059 1.3996 0.93815 1.2151 2.0103 1.286 1.358 2.2709 1.4222 2.0719
2.9883 -0.40628 -0.38401 -0.37123 -0.24657 0 -0.20312 -0.67344 -0.63814 -0.8339 -0.62862 -1.0615 81.584 0.2909 0.52608 0.3567 0.67017 1.0998 0.74712 1.0133 1.6296 0.99563 0 2.2745 0 0.017539 0.032364 0.016926 0.025135 26.2 -0.92823 -0.24449 -0.19908 -0.65135 -0.59152 -0.84159 -0.59421 -0.91573 -0.82505 0.33663 0.4065 0.52856 0.99543 1.4432 0.95187 1.2511 2.0769 1.3298 1.3947 2.3413 1.4759 2.138
2.9922 -0.39957 -0.39 -0.34844 -0.23774 0 -0.26649 -0.62082 -0.59098 -0.74358 -0.57085 -1.0548 81.648 0.29352 0.52698 0.35845 0.67635 1.0968 0.74321 1.0217 1.6154 0.99665 0 2.2379 0 0.019126 0.033208 0.01785 0.025746 25.377 -0.84593 -0.246 -0.21921 -0.62197 -0.51317 -0.69479 -0.6299 -0.87075 -0.93564 0.31598 0.38685 0.50888 0.97321 1.4171 0.92313 1.2352 2.0556 1.309 1.3666 2.2904 1.4541 2.1991
2.9961 -0.40954 -0.40543 -0.38615 -0.36345 0 -0.40811 -0.5347 -0.52702 -0.56161 -0.52203 -0.919 81.664 0.29194 0.51845 0.35129 0.66308 1.071 0.71363 0.99729 1.5436 0.97212 0 2.0992 0 0.019626 0.033561 0.017564 0.02566 23.844 -0.69832 -0.37616 -0.35665 -0.51226 -0.45013 -0.52396 -0.59777 -0.76565 -0.9729 0.29387 0.36472 0.48686 0.94759 1.3846 0.89051 1.2145 2.0261 1.2824 1.3325 2.2283 1.4253 2.2172
3 -0.42421 -0.42165 -0.44421 -0.5412 0 -0.53655 -0.45764 -0.47422 -0.39093 -0.48528 -0.68715 81.629 0.28685 0.48845 0.3393 0.62645 1.0016 0.66195 0.9331 1.4039 0.91777 0 1.8802 0 0.019093 0.032316 0.016229 0.024692 21.805 -0.53771 -0.54277 -0.53789 -0.37748 -0.41732 -0.39631 -0.48108 -0.63162 -0.89319 0.26729 0.33279 0.45697 0.90753 1.3245 0.84307 1.1708 1.9585 1.2302 1.2721 2.12 1.3656 2.146
3.0039 -0.42902 -0.42995 -0.46908 -0.64559 0 -0.59267 -0.41466 -0.44084 -0.31689 -0.45112 -0.43323 81.536 0.27732 0.42855 0.3257 0.56966 0.8804 0.59613 0.83723 1.2077 0.83306 0 1.6212 0 0.018165 0.029005 0.014638 0.022916 19.64 -0.39837 -0.63943 -0.66094 -0.29833 -0.40976 -0.34167 -0.35605 -0.49577 -0.70363 0.23262 0.28312 0.41281 0.8413 1.2141 0.76879 1.0852 1.8217 1.1318 1.1641 1.9278 1.2497 1.9579
3.0078 -0.41741 -0.42424 -0.4442 -0.60275 0 -0.56396 -0.404 -0.41413 -0.34583 -0.41502 -0.23953 81.376 0.26137 0.34773 0.30965 0.50185 0.73006 0.52648 0.72709 0.99357 0.72803 0 1.365 0 0.017383 0.024351 0.013422 0.02078 17.732 -0.29978 -0.6126 -0.64612 -0.31902 -0.40857 -0.35579 -0.32108 -0.38188 -0.45865 0.19796 0.23345 0.36866 0.77507 1.1038 0.69451 0.9996 1.6849 1.0334 1.0562 1.7356 1.1338 1.6673
3.0117 -0.39494 -0.40408 -0.40025 -0.44433 0 -0.46786 -0.40722 -0.37852 -0.40927 -0.38014 -0.15211 81.15 0.23811 0.27196 0.28759 0.43299 0.59521 0.46144 0.618 0.80939 0.62172 0 1.1412 0 0.016719 0.019718 0.012635 0.018983 16.196 -0.25243 -0.48454 -0.48888 -0.41063 -0.39588 -0.41074 -0.39121 -0.30562 -0.22775 0.16374 0.17608 0.32061 0.6951 0.96554 0.61006 0.88676 1.5037 0.90861 0.92124 1.4997 0.98367 1.3326
3.0156 -0.37358 -0.37557 -0.3769 -0.27494 0 -0.33833 -0.40314 -0.33169 -0.426 -0.34607 -0.15529 80.861 0.20943 0.22699 0.25803 0.36987 0.51043 0.40438 0.51817 0.68282 0.53201 0 0.95932 0 0.01575 0.016082 0.012009 0.018103 14.782 -0.24944 -0.32607 -0.27356 -0.49215 -0.3666 -0.45996 -0.47217 -0.2625 -0.060757 0.12965 0.11674 0.27155 0.61159 0.82008 0.523 0.76688 1.311 0.77706 0.77938 1.2525 0.82478 1.032
3.0195 -0.36129 -0.34849 -0.37984 -0.18612 0 -0.22417 -0.37594 -0.28286 -0.36448 -0.30362 -0.1863 80.512 0.17965 0.21797 0.22477 0.31572 0.4737 0.35407 0.43217 0.60562 0.46586 0 0.81256 0 0.01422 0.013516 0.011383 0.018181 13.093 -0.25634 -0.20928 -0.12395 -0.4912 -0.32703 -0.44847 -0.44771 -0.22498 0.025405 0.099028 0.061004 0.2259 0.53228 0.6818 0.44197 0.65183 1.1262 0.65165 0.64469 1.0185 0.67269 0.8257
3.0234 -0.35633 -0.33117 -0.38042 -0.19505 0 -0.17775 -0.32013 -0.23994 -0.25389 -0.24709 -0.18084 80.102 0.15357 0.22408 0.19507 0.27216 0.44924 0.30848 0.36539 0.54424 0.41827 0 0.68943 0 0.012371 0.011558 0.010758 0.018614 10.996 -0.22488 -0.17342 -0.11854 -0.39354 -0.28324 -0.34101 -0.29409 -0.16156 0.037731 0.079754 0.01707 0.19137 0.46668 0.56693 0.38062 0.55249 0.96723 0.54627 0.5334 0.8279 0.5428 0.73034
3.0273 -0.35112 -0.32677 -0.3553 -0.2545 0 -0.22265 -0.24648 -0.20325 -0.14601 -0.19001 -0.11631 79.628 0.1344 0.21466 0.1743 0.24014 0.39832 0.26828 0.32224 0.46834 0.38024 0 0.58433 0 0.010743 0.0098948 0.010069 0.018551 8.8612 -0.13196 -0.21561 -0.23614 -0.24577 -0.23366 -0.156 -0.10625 -0.067071 -0.0060213 0.060481 -0.026864 0.15683 0.40108 0.45206 0.31928 0.45316 0.80828 0.44089 0.42212 0.63727 0.41291 0.71873
3.0313 -0.34149 -0.33311 -0.31843 -0.30891 0 -0.32523 -0.18311 -0.1722 -0.073368 -0.16124 -0.022652 79.092 0.12279 0.17484 0.16231 0.21924 0.31245 0.23704 0.30067 0.37533 0.34732 0 0.50248 0 0.0096858 0.0086287 0.0091425 0.017538 7.4003 -0.0093527 -0.29947 -0.37788 -0.11877 -0.17656 0.02802 -0.011253 0.024867 -0.080386 0.056032 -0.047725 0.13967 0.36638 0.3933 0.29365 0.40054 0.72491 0.38558 0.36793 0.54466 0.34358 0.7431
3.0352 -0.33202 -0.34516 -0.3071 -0.33584 0 -0.40837 -0.16265 -0.15382 -0.041387 -0.17943 0.043379 78.507 0.11717 0.11903 0.15472 0.20711 0.22215 0.21846 0.29186 0.29385 0.32173 0 0.45777 0 0.0090805 0.0079925 0.0080007 0.015895 7.1968 0.071968 -0.37337 -0.44637 -0.066582 -0.12497 0.1136 -0.057443 0.064194 -0.14979 0.058744 -0.057438 0.13091 0.34662 0.36165 0.28528 0.37049 0.67806 0.35447 0.34132 0.49942 0.30351 0.76231
3.0391 -0.33177 -0.35734 -0.33703 -0.34209 0 -0.40943 -0.19922 -0.16002 -0.048773 -0.2318 0.038929 77.885 0.11486 0.080459 0.14756 0.20134 0.17498 0.21418 0.28839 0.26504 0.30841 0 0.466 0 0.0085185 0.0079904 0.0070861 0.014471 8.3004 0.057107 -0.39533 -0.41438 -0.10643 -0.1092 0.050253 -0.18582 0.025175 -0.17589 0.063479 -0.063052 0.12479 0.33261 0.34055 0.28301 0.34992 0.64633 0.33296 0.32578 0.47259 0.27537 0.75824
3.043 -0.34417 -0.36434 -0.37832 -0.3374 0 -0.33399 -0.27478 -0.19551 -0.10149 -0.283 -0.038237 77.236 0.11371 0.085028 0.14079 0.20266 0.20131 0.22437 0.29349 0.31542 0.31105 0 0.537 0 0.0077109 0.008426 0.0069973 0.013966 10.202 -0.046862 -0.35731 -0.32967 -0.21944 -0.15633 -0.12755 -0.29954 -0.07125 -0.13945 0.083967 -0.036751 0.13929 0.36344 0.40159 0.32822 0.4031 0.73238 0.38626 0.39638 0.58914 0.34017 0.73856
3.0469 -0.36093 -0.36181 -0.38209 -0.32416 0 -0.25209 -0.35037 -0.25096 -0.20104 -0.30792 -0.15288 76.556 0.11346 0.13118 0.138 0.21589 0.29404 0.24965 0.32049 0.43935 0.3322 0 0.669 0 0.0067622 0.0092373 0.007919 0.014421 12.193 -0.17884 -0.29278 -0.26352 -0.35986 -0.26158 -0.32422 -0.35116 -0.17535 -0.061864 0.10446 -0.01045 0.1538 0.39426 0.46262 0.37344 0.45629 0.81844 0.43956 0.46698 0.7057 0.40496 0.73183
3.0508 -0.36677 -0.34821 -0.33106 -0.30942 0 -0.23582 -0.39453 -0.30961 -0.32436 -0.31422 -0.2602 75.832 0.11611 0.19226 0.1433 0.24665 0.41545 0.29096 0.38067 0.6019 0.37461 0 0.8476 0 0.0061091 0.010682 0.0093846 0.015351 13.801 -0.27824 -0.25512 -0.25553 -0.46929 -0.38068 -0.45046 -0.36291 -0.25086 -0.0046291 0.12739 0.026534 0.17354 0.44102 0.55281 0.4333 0.5385 0.94931 0.52074 0.57021 0.87453 0.50524 0.77785
3.0547 -0.35194 -0.32702 -0.26006 -0.31123 0 -0.29576 -0.4028 -0.35913 -0.42587 -0.32941 -0.33784 75.039 0.12437 0.23822 0.15815 0.29539 0.52354 0.34606 0.47027 0.75942 0.4389 0 1.05 0 0.0062106 0.013104 0.010688 0.016321 14.98 -0.33303 -0.27685 -0.29772 -0.50059 -0.45661 -0.47874 -0.3766 -0.30266 -0.039563 0.15231 0.072142 0.1975 0.50063 0.66653 0.50498 0.64414 1.1163 0.62443 0.69978 1.0855 0.63415 0.91166
3.0586 -0.32163 -0.30673 -0.22359 -0.34076 0 -0.3753 -0.39124 -0.39515 -0.46766 -0.36656 -0.39904 74.164 0.13894 0.25776 0.18016 0.35404 0.59715 0.40637 0.5693 0.88426 0.51797 0 1.2522 0 0.0072147 0.016489 0.011513 0.017369 15.962 -0.37655 -0.34162 -0.35567 -0.44575 -0.46112 -0.44533 -0.40105 -0.36507 -0.20589 0.17723 0.11775 0.22147 0.56025 0.78024 0.57666 0.74978 1.2834 0.72812 0.82934 1.2965 0.76306 1.1421
3.0625 -0.29351 -0.29697 -0.24417 -0.37948 0 -0.40566 -0.37516 -0.41519 -0.45023 -0.40745 -0.47623 73.21 0.15678 0.26274 0.20397 0.4086 0.64308 0.45864 0.65385 0.97632 0.59508 0 1.4342 0 0.0087998 0.020254 0.012094 0.018808 16.957 -0.44205 -0.3959 -0.39597 -0.34665 -0.41413 -0.40722 -0.41272 -0.4633 -0.48085 0.19154 0.15651 0.23846 0.61173 0.87917 0.63439 0.84809 1.4333 0.82229 0.94833 1.4858 0.88099 1.4363
3.0664 -0.28445 -0.3028 -0.2946 -0.38666 0 -0.36668 -0.35876 -0.41529 -0.41287 -0.4234 -0.58611 72.203 0.17224 0.27362 0.22349 0.44683 0.68304 0.49224 0.71096 1.0536 0.65126 0 1.5814 0 0.010292 0.02349 0.012753 0.02065 17.97 -0.52527 -0.39371 -0.39913 -0.27159 -0.36393 -0.39838 -0.39673 -0.58443 -0.78175 0.20577 0.19522 0.2554 0.66316 0.978 0.69203 0.94636 1.5832 0.91639 1.0672 1.675 0.99886 1.7243
3.0703 -0.29751 -0.32089 -0.32985 -0.34052 0 -0.29864 -0.34523 -0.39754 -0.40222 -0.41061 -0.70389 71.171 0.18081 0.30017 0.23479 0.46526 0.73242 0.50624 0.74334 1.1292 0.67798 0 1.6815 0 0.011029 0.025464 0.013425 0.022321 18.844 -0.59164 -0.33659 -0.36324 -0.26902 -0.34775 -0.41992 -0.37216 -0.68309 -0.99842 0.21158 0.22182 0.26515 0.69721 1.0456 0.72983 1.0172 1.6868 0.98332 1.1543 1.8103 1.0825 1.9278
3.0742 -0.31996 -0.34075 -0.33178 -0.27136 0 -0.26118 -0.34876 -0.37921 -0.43751 -0.39847 -0.77187 70.128 0.18224 0.33418 0.23829 0.47015 0.78692 0.5096 0.76117 1.194 0.68343 0 1.7231 0 0.010778 0.02601 0.013742 0.023057 19.418 -0.61419 -0.27318 -0.30816 -0.33501 -0.36955 -0.45909 -0.37283 -0.71473 -1.0412 0.20635 0.23251 0.26546 0.70847 1.0723 0.74159 1.0522 1.7296 1.0146 1.1996 1.8749 1.1211 1.9974
3.0781 -0.33403 -0.35047 -0.32007 -0.24425 0 -0.28339 -0.38574 -0.38588 -0.50063 -0.41827 -0.74139 69.063 0.18043 0.35812 0.23856 0.47132 0.82597 0.51292 0.77029 1.2208 0.68468 0 1.6999 0 0.0099039 0.025553 0.013553 0.022615 19.62 -0.59793 -0.25877 -0.27343 -0.42209 -0.41028 -0.50648 -0.40997 -0.66662 -0.88479 0.20112 0.24321 0.26576 0.71972 1.099 0.75335 1.0872 1.7724 1.0459 1.2449 1.9394 1.1597 1.934
3.082 -0.33115 -0.3438 -0.3222 -0.29881 0 -0.34736 -0.44934 -0.42717 -0.5534 -0.46498 -0.61653 67.95 0.18002 0.36016 0.24076 0.47373 0.82893 0.51854 0.76731 1.1869 0.69116 0 1.6169 0 0.0091091 0.024777 0.013186 0.021554 19.427 -0.56655 -0.31009 -0.29597 -0.47972 -0.45132 -0.5528 -0.46063 -0.56364 -0.58822 0.18042 0.22576 0.25339 0.68786 1.05 0.72018 1.049 1.6959 1.0071 1.2075 1.8665 1.1091 1.7813
3.0859 -0.31783 -0.3244 -0.34012 -0.40379 0 -0.40906 -0.49882 -0.47807 -0.56219 -0.49536 -0.4602 66.769 0.18266 0.34215 0.24604 0.47339 0.79096 0.51762 0.74427 1.0965 0.69476 0 1.4922 0 0.0089038 0.024136 0.013064 0.020738 18.785 -0.53189 -0.3927 -0.37468 -0.48805 -0.4825 -0.577 -0.49004 -0.4494 -0.27788 0.15746 0.20419 0.23915 0.64968 0.98984 0.68041 1.0001 1.602 0.95796 1.158 1.7733 1.0455 1.5991
3.0898 -0.30887 -0.30461 -0.35088 -0.47598 0 -0.42996 -0.48571 -0.49059 -0.51244 -0.46772 -0.35131 65.524 0.18609 0.31564 0.24982 0.46082 0.72588 0.49733 0.69669 0.9803 0.67655 0 1.3496 0 0.0092316 0.023519 0.013122 0.020534 17.607 -0.48332 -0.44854 -0.45585 -0.45745 -0.49096 -0.54946 -0.47771 -0.36111 -0.091077 0.13222 0.17717 0.2239 0.60194 0.91367 0.63192 0.93326 1.4805 0.8922 1.0892 1.6478 0.96074 1.437
3.0938 -0.31432 -0.29844 -0.3376 -0.45094 0 -0.39613 -0.39902 -0.43279 -0.41116 -0.38332 -0.3245 64.231 0.18624 0.29127 0.24504 0.42917 0.65404 0.4519 0.62777 0.872 0.62466 0 1.2057 0 0.0095832 0.022312 0.012767 0.020512 15.888 -0.40706 -0.43821 -0.46644 -0.40379 -0.45488 -0.45492 -0.42131 -0.31419 -0.10257 0.10195 0.13813 0.20643 0.53307 0.80217 0.56419 0.82692 1.2983 0.78968 0.97766 1.4507 0.82959 1.3208
3.0977 -0.3314 -0.31211 -0.31264 -0.34094 0 -0.32257 -0.28372 -0.32086 -0.28404 -0.28636 -0.34303 62.898 0.18017 0.27107 0.22825 0.38051 0.58557 0.38843 0.54679 0.78168 0.54699 0 1.0619 0 0.0094812 0.019889 0.01153 0.019955 13.824 -0.3089 -0.36617 -0.37703 -0.33261 -0.36142 -0.31352 -0.32725 -0.30008 -0.2751 0.071686 0.099079 0.18896 0.46421 0.69067 0.49646 0.72059 1.1161 0.68716 0.86611 1.2537 0.69844 1.2509
3.1016 -0.34765 -0.33834 -0.30541 -0.22603 0 -0.24803 -0.20801 -0.21162 -0.16844 -0.22346 -0.33001 61.518 0.16762 0.24885 0.20296 0.32543 0.51431 0.32289 0.46517 0.69161 0.46695 0 0.91072 0 0.0088617 0.016223 0.0097097 0.018632 11.793 -0.21216 -0.27513 -0.23829 -0.24881 -0.23397 -0.17567 -0.21179 -0.2929 -0.47208 0.045542 0.065679 0.17856 0.39979 0.58925 0.4374 0.61476 0.94326 0.58639 0.75892 1.0614 0.57141 1.2047
3.1055 -0.35163 -0.35963 -0.3286 -0.1877 0 -0.21929 -0.20622 -0.15904 -0.09909 -0.2053 -0.23372 60.078 0.1508 0.21714 0.17752 0.2766 0.42888 0.27047 0.39323 0.57962 0.40668 0 0.75069 0 0.0080081 0.01211 0.0082309 0.017046 10.186 -0.13476 -0.21805 -0.14918 -0.17444 -0.13273 -0.091111 -0.11218 -0.26165 -0.53516 0.020764 0.034148 0.17052 0.33686 0.49117 0.38121 0.50911 0.77355 0.4862 0.65318 0.87069 0.44575 1.1421
3.1094 -0.34186 -0.36023 -0.3614 -0.2453 0 -0.26258 -0.25246 -0.17388 -0.089996 -0.2082 -0.072845 58.582 0.13365 0.17526 0.15931 0.24172 0.33157 0.2381 0.33829 0.44919 0.37303 0 0.59845 0 0.007181 0.0087323 0.0078066 0.015931 9.2163 -0.075788 -0.2265 -0.17715 -0.14488 -0.11424 -0.078125 -0.080042 -0.18704 -0.38336 -0.0013788 0.0079632 0.16536 0.28161 0.40642 0.33353 0.41434 0.62451 0.39658 0.56073 0.70113 0.33442 1.0233
3.1133 -0.3269 -0.3387 -0.36956 -0.34736 0 -0.35725 -0.29091 -0.22255 -0.12647 -0.20857 0.075156 57.046 0.12076 0.13295 0.15042 0.22099 0.24703 0.22393 0.3034 0.33737 0.35775 0 0.48551 0 0.0064057 0.0068406 0.0082777 0.015556 8.8579 -0.028858 -0.29124 -0.29963 -0.17987 -0.1816 -0.11787 -0.1429 -0.077314 -0.068687 -0.012343 0.0044514 0.17247 0.25898 0.37819 0.32195 0.36567 0.5631 0.35175 0.52471 0.62132 0.2839 0.83597
3.1172 -0.31769 -0.31066 -0.34118 -0.4173 0 -0.43905 -0.29135 -0.26249 -0.17697 -0.20871 0.1313 55.481 0.11568 0.10668 0.14805 0.21012 0.20936 0.2219 0.28715 0.2907 0.34908 0 0.44132 0 0.0056529 0.0062665 0.0088361 0.01558 8.9503 -0.0041067 -0.36553 -0.42068 -0.25865 -0.27587 -0.17461 -0.26522 0.028209 0.25158 -0.023307 0.0009395 0.17959 0.23634 0.34996 0.31038 0.317 0.50169 0.30692 0.48868 0.5415 0.23338 0.61776
3.1211 -0.31943 -0.29778 -0.30014 -0.40965 0 -0.44351 -0.27323 -0.2767 -0.21639 -0.22651 0.070094 53.877 0.11842 0.10948 0.14809 0.20548 0.23539 0.2269 0.28592 0.32853 0.3425 0 0.47578 0 0.0051386 0.0062503 0.0088778 0.015557 9.3622 -0.026804 -0.39287 -0.44914 -0.32976 -0.32356 -0.22064 -0.35887 0.07639 0.40882 -0.025322 0.017597 0.1932 0.24746 0.37569 0.33185 0.31826 0.53115 0.3103 0.51103 0.55726 0.24732 0.44955
3.125 -0.3293 -0.311 -0.28346 -0.33545 0 -0.36 -0.276 -0.27626 -0.23971 -0.26498 -0.068891 52.209 0.12454 0.14028 0.14816 0.20707 0.30686 0.23709 0.29784 0.4258 0.34206 0 0.57491 0 0.0052809 0.0063058 0.0085646 0.015492 10.066 -0.10774 -0.34697 -0.36994 -0.35115 -0.29866 -0.24617 -0.35097 0.031915 0.321 -0.022087 0.046082 0.21062 0.27839 0.43307 0.37271 0.34879 0.61389 0.34195 0.5676 0.62907 0.29906 0.41526
3.1289 -0.34073 -0.34189 -0.30631 -0.24811 0 -0.24736 -0.31101 -0.27635 -0.25472 -0.30092 -0.21553 50.459 0.12767 0.18135 0.14823 0.21782 0.37979 0.25383 0.32509 0.53126 0.35417 0 0.71167 0 0.0062546 0.0067856 0.008538 0.015826 11.082 -0.21804 -0.25725 -0.24971 -0.32341 -0.24066 -0.2537 -0.252 -0.097398 0.032748 -0.018291 0.075761 0.22788 0.312 0.4941 0.41567 0.38318 0.70353 0.37744 0.62842 0.70835 0.35585 0.5505
3.1328 -0.34907 -0.36968 -0.34963 -0.20812 0 -0.19053 -0.34852 -0.27825 -0.26595 -0.3083 -0.31708 48.643 0.12476 0.20874 0.14981 0.24074 0.41742 0.28017 0.37183 0.60664 0.38207 0 0.86214 0 0.0076258 0.0085468 0.0091707 0.016871 12.374 -0.30283 -0.19507 -0.17935 -0.28473 -0.21285 -0.25024 -0.15425 -0.2616 -0.32073 -0.0070239 0.12132 0.24306 0.38141 0.60366 0.48673 0.46881 0.88498 0.46402 0.74573 0.88697 0.47966 0.81761
3.1367 -0.35359 -0.37798 -0.37983 -0.24875 0 -0.23253 -0.3532 -0.27728 -0.27131 -0.29019 -0.36386 46.799 0.11971 0.21069 0.15532 0.27643 0.42102 0.31872 0.43878 0.65443 0.42515 0 1.0146 0 0.0085734 0.011993 0.010191 0.018343 13.833 -0.32811 -0.2226 -0.20712 -0.27478 -0.24448 -0.24707 -0.15364 -0.39782 -0.59408 0.0042433 0.16688 0.25824 0.45082 0.71322 0.55779 0.55444 1.0664 0.5506 0.86305 1.0656 0.60348 1.1268
3.1406 -0.35536 -0.36642 -0.37827 -0.35594 0 -0.3417 -0.32762 -0.28185 -0.27571 -0.28142 -0.3818 44.947 0.12114 0.19961 0.16754 0.32216 0.43139 0.36906 0.51941 0.71158 0.4807 0 1.1672 0 0.0085957 0.01643 0.011028 0.019498 15.336 -0.31567 -0.34032 -0.31334 -0.30436 -0.31365 -0.26215 -0.26615 -0.46808 -0.70383 0.015552 0.20829 0.26579 0.52196 0.81732 0.62377 0.63981 1.2463 0.63916 0.97633 1.2457 0.72849 1.3882
3.1445 -0.35456 -0.34777 -0.35255 -0.47151 0 -0.44153 -0.31426 -0.31403 -0.30189 -0.31603 -0.40659 43.076 0.13514 0.20489 0.18792 0.37238 0.49663 0.42612 0.60157 0.81523 0.54385 0 1.3201 0 0.0080127 0.020407 0.011421 0.019783 16.832 -0.32784 -0.47813 -0.43393 -0.35726 -0.38126 -0.31516 -0.41851 -0.47949 -0.65618 0.026901 0.24571 0.26601 0.59477 0.91615 0.68486 0.72494 1.4245 0.72964 1.0857 1.4273 0.85464 1.5557
3.1484 -0.35053 -0.33501 -0.32396 -0.52362 0 -0.47258 -0.35216 -0.38459 -0.37713 -0.39288 -0.46148 41.146 0.15933 0.24918 0.21426 0.42013 0.63025 0.48162 0.67341 0.96853 0.60639 0 1.469 0 0.0077031 0.022785 0.011619 0.019329 18.309 -0.41249 -0.54347 -0.50354 -0.41423 -0.43258 -0.41333 -0.51948 -0.47362 -0.52776 0.03825 0.28312 0.26622 0.66757 1.015 0.74595 0.81006 1.6028 0.82011 1.1951 1.6089 0.98079 1.6355
3.1523 -0.3441 -0.33136 -0.30884 -0.47377 0 -0.43058 -0.43362 -0.46992 -0.50177 -0.47501 -0.54854 39.128 0.18373 0.32635 0.24047 0.45926 0.79409 0.52803 0.72866 1.1337 0.65838 0 1.6042 0 0.0082839 0.023568 0.012042 0.018837 19.694 -0.55842 -0.49121 -0.48822 -0.46793 -0.47993 -0.53885 -0.53807 -0.49394 -0.41922 0.045077 0.2928 0.24714 0.70933 1.0501 0.76347 0.84327 1.6819 0.86542 1.2342 1.6948 1.043 1.6609
3.1563 -0.33858 -0.33175 -0.31145 -0.34966 0 -0.35508 -0.50678 -0.52209 -0.63151 -0.52208 -0.65057 37.026 0.19848 0.40143 0.25978 0.48664 0.92146 0.56194 0.76729 1.256 0.69342 0 1.7125 0 0.0095479 0.023752 0.012852 0.018979 20.775 -0.70145 -0.35872 -0.39848 -0.51392 -0.52932 -0.65047 -0.51344 -0.55473 -0.40577 0.051661 0.30099 0.22702 0.74943 1.0819 0.77866 0.8737 1.7557 0.9083 1.2694 1.7756 1.1018 1.6638
3.1602 -0.33717 -0.33132 -0.32844 -0.23342 0 -0.29189 -0.52191 -0.50916 -0.69872 -0.52168 -0.73748 34.866 0.20138 0.43546 0.26925 0.50298 0.96339 0.58335 0.79174 1.2999 0.71265 0 1.7784 0 0.010723 0.02439 0.013854 0.019876 21.259 -0.7729 -0.23769 -0.28547 -0.53496 -0.55707 -0.7019 -0.49634 -0.63183 -0.50322 0.056542 0.29585 0.201 0.7698 1.0803 0.77134 0.8746 1.7715 0.9234 1.2658 1.7992 1.1223 1.6619
3.1641 -0.33907 -0.33044 -0.35318 -0.20549 0 -0.26769 -0.47445 -0.44663 -0.6611 -0.48987 -0.77576 32.669 0.19865 0.4155 0.27139 0.51092 0.92149 0.59163 0.80255 1.2695 0.72207 0 1.7873 0 0.011259 0.02572 0.014693 0.021073 20.941 -0.74552 -0.20654 -0.21953 -0.50547 -0.52993 -0.66657 -0.49241 -0.67993 -0.66213 0.058743 0.26973 0.1657 0.75913 1.0263 0.72864 0.82906 1.6961 0.89481 1.2009 1.7329 1.0826 1.6652
3.168 -0.33872 -0.33093 -0.37445 -0.28439 0 -0.28836 -0.40392 -0.38536 -0.53644 -0.4471 -0.74222 30.434 0.19841 0.36425 0.27085 0.51154 0.84171 0.58289 0.79688 1.1988 0.72463 0 1.7303 0 0.011303 0.027066 0.015052 0.021926 19.851 -0.6418 -0.27743 -0.25046 -0.41809 -0.44819 -0.5543 -0.46727 -0.66392 -0.79452 0.060944 0.24362 0.1304 0.74845 0.97227 0.68593 0.78351 1.6208 0.86621 1.1361 1.6667 1.0429 1.679
3.1719 -0.33016 -0.32973 -0.37675 -0.41113 0 -0.34332 -0.35403 -0.36431 -0.39144 -0.40003 -0.63831 28.151 0.20324 0.32026 0.26942 0.50216 0.77547 0.55258 0.77016 1.1238 0.71514 0 1.6107 0 0.011374 0.027436 0.014706 0.022035 18.244 -0.50858 -0.39466 -0.36661 -0.30435 -0.35966 -0.40994 -0.40012 -0.583 -0.8227 0.062901 0.20008 0.093195 0.70266 0.87016 0.6103 0.69417 1.4515 0.79091 1.0121 1.5073 0.94024 1.6963
3.1758 -0.31301 -0.31923 -0.34973 -0.4924 0 -0.40215 -0.33632 -0.37445 -0.29337 -0.34709 -0.4952 25.814 0.20843 0.30586 0.26439 0.47787 0.74025 0.50132 0.71915 1.0553 0.68419 0 1.4447 0 0.011661 0.026206 0.013597 0.021418 16.451 -0.38786 -0.47746 -0.48725 -0.222 -0.32123 -0.29339 -0.31858 -0.4714 -0.72336 0.064807 0.15293 0.055589 0.64959 0.75808 0.52784 0.59573 1.2627 0.70591 0.8759 1.3285 0.82458 1.6866
3.1797 -0.29409 -0.29546 -0.30083 -0.46754 0 -0.41697 -0.33023 -0.37047 -0.26542 -0.29458 -0.36081 23.437 0.20661 0.31058 0.25186 0.43591 0.71086 0.43761 0.64437 0.97554 0.62796 0 1.2548 0 0.011757 0.02338 0.011996 0.020408 14.7 -0.30366 -0.47062 -0.50987 -0.21362 -0.34403 -0.24882 -0.273 -0.37481 -0.53736 0.067701 0.10638 0.021005 0.59271 0.64537 0.44473 0.49711 1.0684 0.6173 0.73824 1.1443 0.70477 1.6037
3.1836 -0.28215 -0.26511 -0.25556 -0.34711 0 -0.34984 -0.31211 -0.319 -0.2799 -0.25827 -0.27216 21.03 0.19394 0.30381 0.23112 0.37935 0.64632 0.37354 0.55141 0.85845 0.55396 0 1.0594 0 0.011136 0.019415 0.010504 0.019402 13.034 -0.2607 -0.37155 -0.38869 -0.27204 -0.38038 -0.27841 -0.27976 -0.31815 -0.33733 0.073298 0.061447 -0.0053139 0.5254 0.53093 0.35984 0.39797 0.85915 0.51879 0.59665 0.94475 0.57364 1.4148
3.1875 -0.28003 -0.24231 -0.23925 -0.19887 0 -0.21425 -0.27887 -0.23411 -0.28818 -0.24608 -0.23018 18.588 0.1724 0.26401 0.20574 0.31674 0.52827 0.31688 0.45055 0.69665 0.4768 0 0.86631 0 0.0098407 0.014944 0.0096781 0.018606 11.372 -0.24367 -0.22654 -0.18269 -0.34356 -0.36891 -0.33697 -0.29932 -0.28784 -0.17749 0.078895 0.016516 -0.031633 0.45809 0.41648 0.27495 0.29883 0.6499 0.42028 0.45505 0.74525 0.4425 1.1326
3.1914 -0.28124 -0.23653 -0.25449 -0.099693 0 -0.086853 -0.24432 -0.1642 -0.2577 -0.24379 -0.1982 16.098 0.14761 0.19817 0.18051 0.25799 0.37943 0.26742 0.35467 0.51428 0.40806 0 0.67668 0 0.0085639 0.010608 0.0094856 0.017892 9.6253 -0.2194 -0.10575 -0.024219 -0.36669 -0.29244 -0.3556 -0.27531 -0.24282 -0.065275 0.087322 -0.013299 -0.044906 0.40207 0.33567 0.21292 0.23346 0.49355 0.34335 0.35478 0.5966 0.34361 0.81996
3.1953 -0.27471 -0.24311 -0.27656 -0.091253 0 -0.059858 -0.21865 -0.14405 -0.1883 -0.22475 -0.13043 13.552 0.12513 0.13531 0.1581 0.20994 0.24828 0.22126 0.27543 0.35464 0.35057 0 0.49526 0 0.0079786 0.0069499 0.0092122 0.016879 7.7888 -0.15397 -0.068657 -0.022139 -0.31375 -0.18999 -0.28461 -0.19269 -0.14838 0.023859 0.096921 -0.03686 -0.05278 0.35072 0.26877 0.16035 0.18208 0.3591 0.27535 0.27162 0.469 0.25805 0.55836
3.1992 -0.25368 -0.24629 -0.27383 -0.16286 0 -0.16165 -0.19689 -0.16114 -0.10378 -0.17624 -0.012901 10.96 0.10851 0.10158 0.13892 0.17465 0.174 0.17826 0.21926 0.25235 0.30163 0 0.3368 0 0.0080197 0.0042779 0.0080772 0.015266 5.967 -0.042157 -0.13063 -0.17374 -0.20449 -0.11348 -0.12909 -0.092561 -0.0084584 0.10601 0.10643 -0.056761 -0.058352 0.30373 0.21101 0.11429 0.13976 0.24177 0.2146 0.20045 0.35753 0.18288 0.40036
3.2031 -0.22099 -0.23214 -0.23556 -0.26155 0 -0.31749 -0.16766 -0.16983 -0.033292 -0.11407 0.11604 8.341 0.098817 0.099857 0.12307 0.15063 0.16003 0.14427 0.18557 0.21151 0.2602 0 0.22185 0 0.0079031 0.0025628 0.0060492 0.013205 4.3431 0.076054 -0.24699 -0.3596 -0.087831 -0.078118 0.048927 -0.029287 0.12903 0.16329 0.1154 -0.055405 -0.05055 0.28207 0.20636 0.10601 0.1501 0.2239 0.19592 0.19893 0.33979 0.16809 0.3438
3.207 -0.18623 -0.19948 -0.18077 -0.31914 0 -0.39729 -0.12921 -0.13789 0.002983 -0.067991 0.18747 5.7033 0.094629 0.11029 0.11136 0.13501 0.17576 0.12542 0.16822 0.20667 0.22932 0 0.1646 0 0.0069081 0.0015213 0.0039909 0.011361 3.1219 0.13649 -0.33209 -0.43036 -0.011264 -0.058889 0.16654 -0.018007 0.20062 0.15919 0.12438 -0.05405 -0.042748 0.26042 0.20171 0.097731 0.16045 0.20603 0.17723 0.1974 0.32206 0.1533 0.34535
3.2109 -0.15736 -0.1588 -0.13981 -0.28729 0 -0.31925 -0.093708 -0.077939 -0.00027739 -0.053179 0.15445 3.0429 0.092258 0.10907 0.10384 0.12473 0.18286 0.12072 0.1594 0.20459 0.21165 0 0.16288 0 0.0051361 0.00086492 0.0028866 0.010463 2.4549 0.10061 -0.31234 -0.31871 0.0013637 -0.031844 0.1714 -0.027696 0.17061 0.080413 0.12836 -0.046434 -0.032149 0.24961 0.21687 0.10502 0.18897 0.23578 0.17729 0.22477 0.34561 0.16528 0.35827
3.2148 -0.13387 -0.1212 -0.12602 -0.16826 0 -0.12038 -0.07585 -0.033786 -0.033764 -0.058412 0.034241 0.35521 0.087545 0.087801 0.098448 0.11717 0.16418 0.12163 0.1534 0.18912 0.20459 0 0.19894 0 0.0034749 0.00048592 0.0029106 0.010673 2.3621 -0.0080619 -0.18118 -0.088588 -0.043492 -0.0090372 0.073026 -0.02305 0.057785 -0.036406 0.12883 -0.034404 -0.019579 0.24645 0.246 0.12329 0.23032 0.29911 0.19055 0.2725 0.39827 0.19614 0.36131
3.2188 -0.10687 -0.088334 -0.12373 -0.020765 0 0.070592 -0.078681 -0.036966 -0.078406 -0.062438 -0.098455 -2.3516 0.079027 0.057951 0.092635 0.11108 0.13326 0.11972 0.14841 0.16945 0.20163 0 0.25012 0 0.0028071 0.00040181 0.0033357 0.011359 2.68 -0.11795 -0.010693 0.11515 -0.11443 -0.0249 -0.066566 -0.0058849 -0.074989 -0.12329 0.12887 -0.02271 -0.0072279 0.24301 0.2746 0.14128 0.27095 0.36218 0.20353 0.31968 0.45034 0.22663 0.35836
3.2227 -0.065354 -0.051833 -0.10203 0.073974 0 0.137 -0.089896 -0.076756 -0.1139 -0.057682 -0.16721 -5.0617 0.069725 0.038978 0.086531 0.10731 0.11878 0.11454 0.14608 0.16696 0.19852 0 0.30048 0 0.0032499 0.00056459 0.0033922 0.011596 3.0772 -0.16605 0.097937 0.17484 -0.16871 -0.088699 -0.17372 -0.010307 -0.16181 -0.13313 0.11327 -0.023604 -0.0031089 0.2288 0.28351 0.14905 0.28473 0.41587 0.20593 0.34634 0.47998 0.24346 0.35813
3.2266 -0.0038197 -0.0014565 -0.040401 0.071752 0 0.066043 -0.089376 -0.11016 -0.12678 -0.052975 -0.15449 -7.7682 0.064817 0.041674 0.08341 0.1078 0.13814 0.11275 0.14898 0.19309 0.19631 0 0.34419 0 0.0041343 0.00081572 0.0031122 0.01102 3.15 -0.1473 0.091714 0.082734 -0.17148 -0.15818 -0.20539 -0.058222 -0.17615 -0.081558 0.097676 -0.024498 0.0010101 0.2146 0.29241 0.15683 0.29851 0.46957 0.20832 0.373 0.50962 0.2603 0.35946
3.2305 0.073626 0.066043 0.056528 0.0056024 0 -0.046601 -0.059796 -0.098611 -0.11263 -0.052919 -0.1141 -10.48 0.066321 0.060094 0.085496 0.11234 0.18123 0.11885 0.15708 0.23634 0.1964 0 0.3787 0 0.0046627 0.0010757 0.0031788 0.010199 2.562 -0.1114 0.0085269 -0.059944 -0.11341 -0.16826 -0.16537 -0.12419 -0.14413 -0.040574 0.07302 -0.040131 -0.0029271 0.18144 0.27012 0.14378 0.27537 0.47614 0.18604 0.35845 0.48619 0.24377 0.35554
3.2344 0.15454 0.14391 0.16456 -0.033506 0 -0.076679 0.0058162 -0.036044 -0.072569 -0.040699 -0.12142 -13.207 0.069726 0.076825 0.089028 0.11543 0.21621 0.12662 0.16427 0.26733 0.19226 0 0.39407 0 0.0045497 0.0015006 0.0039282 0.010057 1.1606 -0.11096 -0.052051 -0.12015 -0.014741 -0.089127 -0.089035 -0.14775 -0.11915 -0.084823 0.037966 -0.072681 -0.016111 0.12655 0.21203 0.10685 0.20986 0.42864 0.13544 0.2966 0.40186 0.18896 0.3457
3.2383 0.22363 0.21877 0.25689 0.031702 0 0.034536 0.099957 0.053107 -0.010294 0.011158 -0.20239 -15.939 0.066498 0.075851 0.084565 0.1068 0.21126 0.12055 0.15744 0.25513 0.16766 0 0.36767 0 0.0040615 0.0022699 0.0046625 0.010762 -0.98172 -0.15001 -0.0071092 -0.025908 0.089613 0.044877 -0.012958 -0.082207 -0.13669 -0.22977 0.0029128 -0.10523 -0.029295 0.071649 0.15393 0.069912 0.14434 0.38113 0.084846 0.23476 0.31753 0.13415 0.33345
3.2422 0.26984 0.27694 0.31745 0.19827 0 0.2439 0.20036 0.13678 0.065686 0.10996 -0.30269 -18.64 0.050717 0.052594 0.063604 0.076285 0.15402 0.086238 0.11997 0.18122 0.10535 0 0.26935 0 0.0035332 0.0030604 0.0041454 0.01112 -3.6184 -0.17964 0.14622 0.1894 0.17357 0.16495 0.04752 0.065339 -0.1824 -0.40708 -0.047 -0.16825 -0.058385 -0.029284 0.025595 -0.016706 -0.0040162 0.20923 -0.027108 0.071547 0.10161 -0.0030214 0.3069
3.2461 0.29184 0.31042 0.34409 0.38065 0 0.44455 0.27734 0.19546 0.13988 0.22569 -0.32467 -21.277 0.023554 0.014102 0.025533 0.019574 0.054161 0.020231 0.038937 0.042436 -0.00064538 0 0.07488 0 0.0029317 0.0027285 0.0018265 0.0091416 -6.446 -0.14125 0.33166 0.41535 0.23257 0.22656 0.10024 0.23703 -0.1974 -0.4955 -0.098469 -0.23445 -0.089142 -0.13504 -0.1101 -0.10853 -0.16106 0.02429 -0.14549 -0.10228 -0.1281 -0.14882 0.22268
3.25 0.29874 0.32082 0.34535 0.47698 0 0.53939 0.30992 0.22712 0.19658 0.31016 -0.20087 -23.84 -0.0088564 -0.029595 -0.022089 -0.059833 -0.070542 -0.069217 -0.087951 -0.15428 -0.14001 0 -0.2199 0 0.0018919 -0.00029001 -0.0015385 0.0034607 -9.2365 -0.014935 0.45292 0.53882 0.27624 0.24099 0.16173 0.36411 -0.11784 -0.38862 -0.15239 -0.30626 -0.12313 -0.25183 -0.26076 -0.21171 -0.33627 -0.19278 -0.27885 -0.30151 -0.38972 -0.31438 0.019245
3.2539 0.30457 0.31906 0.33621 0.44733 0 0.49705 0.30178 0.24278 0.23472 0.33759 0.057121 -26.348 -0.04191 -0.075076 -0.070264 -0.15398 -0.21018 -0.1698 -0.25044 -0.39676 -0.29261 0 -0.59273 0 0.00012181 -0.0069435 -0.0046005 -0.0055239 -11.926 0.16947 0.4599 0.5125 0.31195 0.25426 0.24095 0.41015 0.078981 -0.060048 -0.21097 -0.38871 -0.16326 -0.3896 -0.43988 -0.33647 -0.54603 -0.47091 -0.44068 -0.54903 -0.712 -0.51747 -0.34028
3.2578 0.31918 0.31976 0.33283 0.33819 0 0.36225 0.28296 0.26199 0.27576 0.32805 0.3703 -28.822 -0.076536 -0.12764 -0.11538 -0.25566 -0.36611 -0.27309 -0.43022 -0.6674 -0.44016 0 -1.0005 0 -0.002261 -0.016635 -0.0067495 -0.015718 -14.603 0.36172 0.37391 0.377 0.33877 0.30075 0.3342 0.38874 0.35444 0.41059 -0.26954 -0.47115 -0.20338 -0.52737 -0.61899 -0.46124 -0.75578 -0.74905 -0.60251 -0.79654 -1.0343 -0.72055 -0.82761
3.2617 0.3416 0.33183 0.34455 0.2383 0 0.2249 0.29163 0.3076 0.35069 0.33121 0.64717 -31.264 -0.11654 -0.19399 -0.15945 -0.3605 -0.54003 -0.37617 -0.60832 -0.94144 -0.57351 0 -1.3943 0 -0.0047627 -0.027204 -0.0086592 -0.024565 -17.393 0.52809 0.26344 0.22969 0.35701 0.37809 0.43254 0.35063 0.62828 0.8664 -0.32358 -0.54388 -0.241 -0.65795 -0.78327 -0.57739 -0.94971 -1.0187 -0.75662 -1.0361 -1.3397 -0.91264 -1.3485
3.2656 0.3612 0.35213 0.3666 0.21095 0 0.16943 0.34844 0.3935 0.47185 0.38557 0.83329 -33.653 -0.16228 -0.27215 -0.20449 -0.4647 -0.72114 -0.47763 -0.77021 -1.19 -0.69154 0 -1.7356 0 -0.0068257 -0.035971 -0.011473 -0.0305 -20.29 0.66302 0.19867 0.16518 0.37855 0.46063 0.53165 0.3528 0.8238 1.1465 -0.37637 -0.61393 -0.27792 -0.78656 -0.94348 -0.69117 -1.1393 -1.2859 -0.9086 -1.2735 -1.6404 -1.1017 -1.7891
3.2695 0.36661 0.36803 0.3816 0.2603 0 0.22946 0.44326 0.50867 0.61475 0.48946 0.92263 -35.975 -0.20767 -0.34867 -0.24797 -0.5615 -0.88565 -0.57354 -0.90649 -1.3893 -0.7955 0 -2.005 0 -0.0081248 -0.041171 -0.015503 -0.033587 -23.047 0.7727 0.21721 0.22378 0.42033 0.52799 0.6319 0.42619 0.90717 1.1691 -0.42517 -0.67559 -0.31167 -0.9034 -1.0865 -0.79291 -1.3087 -1.5265 -1.046 -1.4891 -1.9103 -1.2717 -2.0776
3.2734 0.35541 0.36838 0.37289 0.34876 0 0.37006 0.54353 0.61361 0.72957 0.60468 0.93753 -38.237 -0.24392 -0.40686 -0.28429 -0.64113 -1.0098 -0.65695 -1.0111 -1.5293 -0.88442 0 -2.199 0 -0.0086583 -0.042779 -0.019782 -0.035037 -25.22 0.85447 0.31372 0.37423 0.48384 0.57607 0.72711 0.55611 0.89684 0.97947 -0.4601 -0.70814 -0.33442 -0.97944 -1.1701 -0.85293 -1.408 -1.6744 -1.1329 -1.6293 -2.0731 -1.3753 -2.2143
3.2773 0.337 0.35372 0.34083 0.43557 0 0.50911 0.61471 0.66126 0.77482 0.68267 0.90624 -40.461 -0.26637 -0.43912 -0.30973 -0.69486 -1.084 -0.71948 -1.0803 -1.6138 -0.95348 0 -2.3198 0 -0.0086658 -0.042233 -0.022849 -0.03612 -26.347 0.89395 0.44799 0.53506 0.54343 0.60504 0.79435 0.68618 0.84165 0.72798 -0.49503 -0.7407 -0.35717 -1.0555 -1.2536 -0.91296 -1.5073 -1.8222 -1.2198 -1.7694 -2.2359 -1.4789 -2.2522
3.2813 0.32626 0.33664 0.30675 0.49853 0 0.56788 0.63569 0.63147 0.74349 0.68911 0.85442 -42.657 -0.27738 -0.45132 -0.32464 -0.71945 -1.1134 -0.7526 -1.1132 -1.65 -0.99415 0 -2.3649 0 -0.0084922 -0.041302 -0.023882 -0.037317 -26.19 0.87899 0.56369 0.62043 0.56164 0.60681 0.80025 0.74786 0.78759 0.58368 -0.51373 -0.74288 -0.36763 -1.0817 -1.2716 -0.9253 -1.5267 -1.8555 -1.2453 -1.8155 -2.2703 -1.5043 -2.2474
3.2852 0.33345 0.33184 0.29837 0.53034 0 0.51964 0.60247 0.54978 0.66023 0.61509 0.80278 -44.816 -0.28249 -0.45445 -0.33053 -0.71764 -1.1054 -0.74889 -1.1111 -1.6373 -0.99566 0 -2.3268 0 -0.0084503 -0.040911 -0.023066 -0.038199 -24.863 0.8126 0.61396 0.58614 0.52171 0.57179 0.72543 0.70162 0.75516 0.63041 -0.52421 -0.72965 -0.37185 -1.0826 -1.2563 -0.91346 -1.5055 -1.8306 -1.2395 -1.8138 -2.2395 -1.4899 -2.2214
3.2891 0.35831 0.34509 0.32741 0.52921 0 0.40333 0.52601 0.47018 0.55738 0.48007 0.75793 -46.916 -0.28432 -0.45156 -0.32639 -0.6945 -1.0573 -0.70547 -1.0761 -1.5648 -0.9499 0 -2.1998 0 -0.0086838 -0.04064 -0.021073 -0.037962 -22.799 0.71137 0.58625 0.45337 0.4464 0.50731 0.58814 0.56353 0.73639 0.81298 -0.53238 -0.71308 -0.37459 -1.077 -1.2335 -0.89598 -1.4746 -1.7913 -1.2258 -1.7998 -2.1927 -1.466 -2.1579
3.293 0.392 0.37099 0.37934 0.50023 0 0.29384 0.43103 0.43349 0.45649 0.33112 0.7015 -48.947 -0.28036 -0.43407 -0.30996 -0.65348 -0.96111 -0.62913 -1.0088 -1.4243 -0.85908 0 -1.99 0 -0.0090745 -0.039122 -0.018427 -0.036129 -20.552 0.59323 0.51123 0.29764 0.38251 0.44287 0.44293 0.39725 0.70544 0.97229 -0.52038 -0.66732 -0.36438 -1.0143 -1.1449 -0.82946 -1.3593 -1.6258 -1.1431 -1.6784 -2.0062 -1.3586 -2.0284
3.2969 0.42377 0.39982 0.42499 0.46132 0 0.2533 0.35225 0.43744 0.36987 0.23103 0.59687 -50.915 -0.26684 -0.39272 -0.2829 -0.59644 -0.8204 -0.53802 -0.91083 -1.2266 -0.74106 0 -1.7198 0 -0.0092884 -0.035056 -0.015456 -0.03294 -18.562 0.46865 0.44398 0.20715 0.36367 0.41013 0.34815 0.27637 0.63316 0.94857 -0.50839 -0.62156 -0.35416 -0.95163 -1.0563 -0.76293 -1.244 -1.4603 -1.0604 -1.557 -1.8196 -1.2512 -1.8184
3.3008 0.44654 0.42537 0.44402 0.43695 0 0.29844 0.32049 0.44513 0.31018 0.22756 0.42025 -52.828 -0.24421 -0.33266 -0.25336 -0.52739 -0.6636 -0.45528 -0.78949 -1.0074 -0.62512 0 -1.4236 0 -0.0089847 -0.02819 -0.012618 -0.029218 -16.998 0.3431 0.42564 0.23224 0.38565 0.41463 0.32552 0.24346 0.5012 0.68395 -0.48985 -0.57344 -0.34172 -0.87678 -0.96071 -0.69058 -1.1157 -1.2738 -0.96432 -1.4129 -1.6105 -1.1315 -1.5374
3.3047 0.45832 0.44619 0.43942 0.43888 0 0.40087 0.34225 0.42273 0.28785 0.31699 0.19376 -54.683 -0.21847 -0.27586 -0.23127 -0.45531 -0.534 -0.39706 -0.66082 -0.81406 -0.53806 0 -1.1397 0 -0.008066 -0.019706 -0.010523 -0.025854 -15.763 0.2253 0.45345 0.35569 0.41577 0.42792 0.34545 0.2922 0.31485 0.25762 -0.46579 -0.52334 -0.3274 -0.79167 -0.85918 -0.61333 -0.97632 -1.0696 -0.85688 -1.2497 -1.3824 -1.0014 -1.2159
3.3086 0.4608 0.46125 0.43094 0.45307 0 0.50995 0.39034 0.37037 0.29598 0.43459 -0.013594 -56.472 -0.1971 -0.24539 -0.22018 -0.39212 -0.46139 -0.36381 -0.5453 -0.68031 -0.48959 0 -0.90148 0 -0.0067723 -0.011729 -0.0094463 -0.023295 -14.627 0.13019 0.48479 0.50381 0.42426 0.41043 0.35222 0.37778 0.11011 -0.16369 -0.44173 -0.47323 -0.31308 -0.70657 -0.75765 -0.53607 -0.83698 -0.86536 -0.74944 -1.0865 -1.1542 -0.87135 -0.89844
3.3125 0.45762 0.46767 0.43535 0.45007 0 0.57751 0.42015 0.31796 0.30466 0.49235 -0.127 -58.194 -0.18377 -0.24493 -0.21433 -0.34638 -0.43914 -0.3427 -0.45873 -0.60836 -0.46911 0 -0.73231 0 -0.0055304 -0.0062446 -0.0089153 -0.021412 -13.442 0.072077 0.47321 0.59268 0.40598 0.34581 0.30858 0.44255 -0.0543 -0.4199 -0.4204 -0.44701 -0.30587 -0.64864 -0.70582 -0.4947 -0.75025 -0.73879 -0.67856 -0.97414 -1.0147 -0.7964 -0.6388
3.3164 0.45331 0.46392 0.45255 0.41222 0 0.5747 0.40348 0.29343 0.28132 0.44322 -0.11882 -59.862 -0.17662 -0.254 -0.20467 -0.31857 -0.43024 -0.31984 -0.40578 -0.5739 -0.45721 0 -0.64347 0 -0.0046707 -0.0040861 -0.0080336 -0.019841 -12.286 0.054929 0.40677 0.57932 0.37524 0.25641 0.22276 0.44194 -0.123 -0.43502 -0.39912 -0.42123 -0.2988 -0.5912 -0.6549 -0.45398 -0.66449 -0.61362 -0.60835 -0.86268 -0.87668 -0.72244 -0.48971
3.3203 0.45166 0.45428 0.46902 0.35176 0 0.50279 0.35159 0.29699 0.22308 0.31985 -0.027649 -61.488 -0.17121 -0.24595 -0.18832 -0.30264 -0.40066 -0.29237 -0.3824 -0.55136 -0.44272 0 -0.63443 0 -0.004235 -0.00467 -0.0063688 -0.018477 -11.464 0.069692 0.31723 0.48383 0.34616 0.18725 0.13834 0.36455 -0.076098 -0.23988 -0.38435 -0.41176 -0.29753 -0.55917 -0.63939 -0.43917 -0.62021 -0.55153 -0.57044 -0.79834 -0.81036 -0.69113 -0.48322
3.3242 0.45364 0.44714 0.47268 0.30247 0 0.39716 0.30562 0.30654 0.16741 0.21104 0.074756 -63.059 -0.16491 -0.21348 -0.17179 -0.2935 -0.35239 -0.27081 -0.38492 -0.53913 -0.43157 0 -0.69565 0 -0.0040151 -0.0066576 -0.0045193 -0.017694 -11.363 0.10236 0.25478 0.36995 0.32329 0.1736 0.10047 0.24322 0.055906 0.057569 -0.37852 -0.42466 -0.30422 -0.562 -0.67245 -0.45989 -0.63283 -0.57592 -0.57682 -0.79864 -0.8423 -0.71831 -0.61172
3.3281 0.45628 0.44738 0.46316 0.29355 0 0.31573 0.30199 0.30635 0.16468 0.1928 0.14083 -64.548 -0.15901 -0.17769 -0.16509 -0.29383 -0.32601 -0.27063 -0.41643 -0.56292 -0.44082 0 -0.81413 0 -0.0037736 -0.0090107 -0.0037131 -0.018065 -12.229 0.14609 0.25194 0.30167 0.31002 0.21909 0.12928 0.14741 0.20902 0.32759 -0.37268 -0.43756 -0.31091 -0.56484 -0.70551 -0.4806 -0.64546 -0.60032 -0.5832 -0.79893 -0.87424 -0.74549 -0.82704
3.332 0.45431 0.45061 0.44869 0.32997 0 0.3076 0.34405 0.3072 0.23538 0.27265 0.17962 -65.935 -0.15736 -0.17102 -0.17289 -0.31353 -0.36816 -0.30088 -0.48338 -0.65309 -0.48406 0 -0.97913 0 -0.0034567 -0.011615 -0.0047764 -0.019817 -14.024 0.20633 0.30574 0.30757 0.31851 0.29932 0.21743 0.14878 0.32536 0.47371 -0.38364 -0.47743 -0.32775 -0.6172 -0.79843 -0.54449 -0.73333 -0.74105 -0.65186 -0.89155 -1.0391 -0.84833 -1.0645
3.3359 0.44381 0.44684 0.43541 0.3939 0 0.37819 0.40444 0.33617 0.35267 0.39333 0.23883 -67.23 -0.16342 -0.20886 -0.19153 -0.36122 -0.49088 -0.35839 -0.58529 -0.81453 -0.56015 0 -1.1839 0 -0.003228 -0.015022 -0.0074505 -0.022551 -16.428 0.29373 0.38715 0.37325 0.36249 0.3832 0.34311 0.27215 0.38695 0.4717 -0.39729 -0.52164 -0.34623 -0.67754 -0.90098 -0.61534 -0.83332 -0.90052 -0.73055 -0.99904 -1.2253 -0.96336 -1.2782
[truncated: 3,172,512 more chars]
