# Supplementary material for: Dataset from dynamic shake-table testing of five full-scale single leaf and cavity URM walls subjected to out-of-plane two-way bending
Source: Data Brief. 2019 Mar 20;24:103854. doi: 10.1016/j.dib.2019.103854 (PMC6480314; doi:10.1016/j.dib.2019.103854)
Supplement: Multimedia component 2 [file mmc2.zip › DATA/CAV-000-RF/Test15.txt]

0 -0.0035566 -0.0017771 -0.0050691 -0.001553 0 -0.0056214 0.0036668 3.4926e-05 -0.00053165 0.00018309 0.0077314 -0.97769 0.0010106 0.00031345 0.0035843 -0.00021889 0.0036261 0.002833 -0.0026219 0.0030278 -0.0044195 0 0.00026057 0 -0.0008544 0.00058616 0.00016546 9.9672e-05 -0.0236 -0.00096867 -0.0018729 -0.0029874 0.002834 0.0028363 0.0044865 -0.0073115 0.005797 0.0069798 0.059746 -0.0018362 0.040977 0.10566 0.12461 0.10483 0.093845 0.074791 0.039313 0.079596 0.048551 0.035256 -0.0058917
0.003906 -0.0027432 -0.003149 -0.0060284 -0.0028678 0 -0.0061319 0.0028223 -0.0017637 0.00045587 0.0014416 0.003669 -0.96746 -3.0331e-05 -0.0017639 0.00027135 -0.00064675 0.0040607 0.0042587 -0.0056492 0.0014526 -0.0047757 0 0.0013913 0 -0.0011748 0.00030387 0.00011344 -0.00064385 0.043118 -0.0035817 -0.0040669 -0.0053787 0.0018923 0.0015414 0.0027626 -0.012647 0.0061865 0.0055228 0.040624 -0.015455 0.025148 0.11271 0.11684 0.10405 0.093075 0.07668 0.038391 0.055015 0.04652 0.037476 -0.0034377
0.007813 -0.0014921 -0.004206 -0.0061876 -0.0046392 0 -0.0039922 0.00072848 -0.0034484 0.00073985 0.0021171 0.0004238 -0.95661 -0.000434 -0.00083904 -0.0011529 -0.00027543 0.0043067 0.0049635 -0.0035523 0.004603 -0.00034147 0 0.0031465 0 -0.00046934 0.00011735 -0.00021511 -0.001079 0.10562 -0.0070083 -0.0056879 -0.0070325 0.00038822 0.00097033 -0.00026153 -0.014546 0.0044701 0.0035401 0.026906 -0.026545 0.0068803 0.11037 0.10217 0.095599 0.088965 0.075411 0.035655 0.032035 0.043597 0.043733 -0.00092338
0.011719 -0.00046924 -0.0043158 -0.00578 -0.0055353 0 -0.00054739 -0.0013104 -0.0038711 -0.0010356 0.00099243 -0.0016552 -0.95327 7.3733e-05 0.0024845 -0.00017448 -0.00051806 0.004078 0.0043938 0.0014571 0.0087518 0.0044081 0 0.0048133 0 0.00052949 0.00021719 -0.00064156 -0.00095324 0.1441 -0.0098503 -0.0061294 -0.0067623 -0.0011099 0.00062694 -0.0032 -0.011715 0.00084973 0.00050613 0.021463 -0.031587 -0.010139 0.10008 0.083893 0.082242 0.083627 0.07266 0.033202 0.015257 0.040857 0.054238 0.0019014
0.015625 -0.00016136 -0.0033453 -0.0049916 -0.0047992 0 0.0018022 -0.0023797 -0.0028787 -0.0046196 -0.0019347 -0.0037158 -0.96688 0.001231 0.0056119 0.0019043 -0.0017474 0.0027676 0.0032973 0.0052429 0.0095258 0.0043105 0 0.0072982 0 0.00085195 0.00044774 -0.00099126 -0.00038331 0.16097 -0.010576 -0.0051501 -0.0046447 -0.0025293 -0.0003946 -0.00488 -0.0068941 -0.0033759 -0.0038596 0.027539 -0.024513 -0.018951 0.086617 0.068239 0.069286 0.0814 0.072365 0.034608 0.01215 0.040724 0.068211 0.0054925
0.019531 -0.00046617 -0.0017596 -0.0037861 -0.0027777 0 0.0014273 -0.0023742 -0.0014761 -0.0077155 -0.0051479 -0.0068999 -0.99437 0.0025007 0.0060289 0.003045 -0.0029749 0.00031615 0.0028112 0.0053825 0.0062092 -0.0010562 0 0.011897 0 0.00015631 0.00042338 -0.0012177 0.00017776 0.17045 -0.0089301 -0.0031792 -0.0020921 -0.0036804 -0.0023996 -0.0053351 -0.0038416 -0.0072365 -0.0087101 0.038951 -0.0070377 -0.016494 0.078199 0.060596 0.06241 0.085764 0.078105 0.040923 0.022216 0.045106 0.08124 0.010109
0.023438 -0.00086811 -0.00030917 -0.0020406 -0.00048711 0 -0.0011971 -0.0018154 -0.00091673 -0.0078655 -0.0067819 -0.011086 -1.0164 0.003177 0.0032647 0.0019787 -0.0032425 -0.0023081 0.0028788 0.0025876 0.0018643 -0.0070938 0 0.018091 0 -0.0010457 -0.0001088 -0.0013328 0.00027102 0.17992 -0.0062014 -0.0011882 -0.0005732 -0.0040585 -0.0048166 -0.0054975 -0.0031748 -0.010725 -0.01238 0.049093 0.015096 -0.0052893 0.076138 0.060547 0.061977 0.09589 0.08918 0.050318 0.040352 0.053627 0.090672 0.015728
0.027344 -0.00093778 0.00047065 0.00015775 0.0011886 0 -0.0038007 -0.0014201 -0.0016155 -0.0049773 -0.0062423 -0.014958 -1.0124 0.0026257 -0.000911 -0.00090314 -0.0029159 -0.0038294 0.0020981 -0.00068309 -0.00035159 -0.009132 0 0.023095 0 -0.0019199 -0.00098384 -0.0013064 -0.00019244 0.18372 -0.0040892 1.1583e-05 -0.00024999 -0.0034552 -0.0067989 -0.0060086 -0.0019483 -0.013954 -0.013841 0.053608 0.037326 0.012242 0.079631 0.066995 0.067448 0.11027 0.10411 0.061069 0.062609 0.065573 0.094898 0.021818
0.03125 -0.00060913 0.00055175 0.0023717 0.001922 0 -0.0040719 -0.0017747 -0.002943 -0.0017275 -0.0046766 -0.017057 -0.98245 0.00081575 -0.0040741 -0.0038802 -0.0032616 -0.0039896 -0.00052934 -0.0024082 -0.00035494 -0.0069859 0 0.023936 0 -0.0020046 -0.0016823 -0.0011079 -0.00085235 0.17412 -0.0033048 0.00046433 -1.7304e-05 -0.0025348 -0.0079136 -0.0065574 0.0024888 -0.016117 -0.0137 0.048031 0.054094 0.032577 0.086236 0.077794 0.07735 0.12632 0.12028 0.070833 0.084053 0.079637 0.092533 0.026958
0.035156 -5.733e-05 0.00029239 0.003995 0.001847 0 -0.001451 -0.0031215 -0.0039625 -0.00107 -0.0037714 -0.01663 -0.95173 -0.0013524 -0.0050096 -0.0052123 -0.0047828 -0.0039666 -0.0039237 -0.0020333 -0.0005174 -0.0042953 0 0.019996 0 -0.0014421 -0.0017108 -0.00083055 -0.001208 0.15271 -0.0032187 0.00097713 0.0010798 -0.0024043 -0.0081712 -0.0064243 0.0088438 -0.015815 -0.013365 0.02756 0.054684 0.047349 0.086149 0.08665 0.086707 0.13537 0.12897 0.074189 0.094442 0.090947 0.082367 0.02894
0.039063 0.00052174 7.397e-05 0.0046071 0.0013185 0 0.002454 -0.0051244 -0.0041936 -0.0032118 -0.0040658 -0.013661 -0.95021 -0.0025344 -0.004299 -0.0044285 -0.0063057 -0.005178 -0.0055107 -0.00024113 -0.0024465 -0.0039202 0 0.013412 0 -0.00068135 -0.00098888 -0.00068525 -0.0010364 0.12648 -0.0026976 0.0021955 0.0026448 -0.0034357 -0.0075415 -0.0053996 0.012752 -0.012501 -0.013048 0.0016923 0.042755 0.053923 0.07513 0.08963 0.091688 0.13343 0.12666 0.071048 0.093234 0.096025 0.069249 0.025877
0.042969 0.00094232 5.1943e-05 0.0041972 0.00078401 0 0.0050864 -0.0067494 -0.0036365 -0.0052343 -0.0045112 -0.0084623 -0.98492 -0.0020438 -0.0033744 -0.0025603 -0.0060047 -0.0075907 -0.0037607 0.0015698 -0.0050427 -0.0049582 0 0.0070459 0 -7.6798e-05 7.7149e-05 -0.00080507 -0.00053744 0.093861 -0.0011467 0.0037486 0.003311 -0.0046486 -0.0057357 -0.0038542 0.011253 -0.0072697 -0.010917 -0.023813 0.021769 0.052598 0.053442 0.086027 0.091513 0.11935 0.1126 0.061968 0.081339 0.093383 0.055308 0.017717
0.046875 0.00097673 0.00019456 0.0030913 0.00064243 0 0.0047781 -0.0066174 -0.0022999 -0.0039188 -0.0037082 -0.0015681 -1.0327 -0.00053275 -0.0031119 -0.0011418 -0.0033617 -0.0094388 1.1457e-05 0.0017243 -0.0058665 -0.0046298 0 0.0021714 0 0.00024109 0.0008825 -0.0010677 -0.00010435 0.041126 0.0011841 0.0044235 0.0022704 -0.0044794 -0.0026465 -0.0019464 0.0058291 -0.0018887 -0.0047836 -0.043408 -0.003952 0.044658 0.023037 0.075975 0.086128 0.093177 0.087354 0.048042 0.060642 0.082257 0.0425 0.0068321
0.050781 0.00049087 0.00045714 0.0016955 0.00096195 0 0.0018407 -0.0038855 -4.9344e-05 0.0010224 -0.0014582 0.0059789 -1.0612 0.00052848 -0.003238 -0.00090296 4.9191e-05 -0.0089073 0.0027021 -0.00092553 -0.003943 -0.0023367 0 -0.0019702 0 0.00026017 0.0010301 -0.0011806 1.6709e-05 -0.041633 0.0036225 0.0033095 0.00022141 -0.0022388 0.0010921 0.00082171 0.00067564 0.0028454 0.0051038 -0.048267 -0.026257 0.033688 -0.0096775 0.060938 0.076592 0.056524 0.053478 0.031579 0.035189 0.062046 0.033494 -0.0030967
0.054688 -0.0002854 0.00083994 0.00029855 0.0013106 0 -0.0017463 0.00092669 0.0029532 0.0065948 0.0010633 0.012537 -1.0576 0.00016278 -0.0028851 -0.0013675 0.0018686 -0.0061391 0.002374 -0.0058473 -0.00071528 -0.00072207 0 -0.0066879 0 1.5069e-05 0.00054368 -0.00098163 -0.00014664 -0.14127 0.0055477 0.0008081 -0.0012902 0.0012394 0.0042565 0.0048623 -0.0016008 0.0074507 0.015159 -0.036618 -0.036027 0.02712 -0.030758 0.046533 0.067435 0.019402 0.021491 0.017384 0.013576 0.037821 0.029011 -0.0092236
0.058594 -0.00074879 0.0012879 -0.00093507 0.0010738 0 -0.0036692 0.0059701 0.0058642 0.0093597 0.0026653 0.016451 -1.0376 -0.0012517 -0.0015801 -0.0016608 0.0010821 -0.0033349 2.7869e-05 -0.010466 0.0017339 -0.0023586 0 -0.012162 0 -0.00034941 -0.00022588 -0.0006267 -0.00042633 -0.22356 0.0065036 -0.0015251 -0.0013281 0.0043824 0.0059551 0.009351 -0.001966 0.012355 0.02082 -0.016518 -0.034326 0.026921 -0.036005 0.035581 0.060894 -0.011113 -0.0022827 0.0072738 -0.00095574 0.014652 0.027192 -0.011118
0.0625 -0.00037469 0.0016258 -0.0018603 0.00014071 0 -0.0026982 0.0091553 0.0075344 0.0085181 0.0034502 0.016989 -1.0269 -0.0023538 0.00027111 -0.0015858 -0.0011449 -0.0026073 -0.001652 -0.011631 0.0028855 -0.0061236 0 -0.017071 0 -0.0005577 -0.00086569 -0.00042441 -0.00067837 -0.25909 0.0061858 -0.0022016 -0.00021114 0.0061983 0.0063912 0.012252 -0.0027391 0.016504 0.020166 0.005906 -0.023466 0.032923 -0.024814 0.028933 0.057526 -0.031449 -0.014912 0.0018735 -0.0074265 -0.0047396 0.026715 -0.010651
0.066406 0.00075047 0.0016826 -0.0023 -0.00074681 0 0.00062027 0.0095285 0.0074196 0.0062011 0.0045327 0.01482 -1.0371 -0.0019837 0.0017072 -0.0017671 -0.0027189 -0.0037384 -0.0011529 -0.0081669 0.0038417 -0.0078667 0 -0.019549 0 -0.00039154 -0.0011212 -0.00047877 -0.00079397 -0.24792 0.0046562 -0.00095944 0.0011669 0.0067816 0.0065691 0.011927 -0.0042908 0.017881 0.015338 0.023598 -0.0072897 0.043808 0.0012869 0.026716 0.057266 -0.039018 -0.014625 0.0012654 -0.0058812 -0.018015 0.026038 -0.010407
0.070313 0.0019262 0.0014953 -0.0021155 -0.00053622 0 0.004303 0.0078223 0.0060418 0.0049745 0.0064527 0.011562 -1.0585 -8.7006e-05 0.0018982 -0.0027236 -0.0026684 -0.0043226 0.00047636 -0.0022057 0.005381 -0.0049457 0 -0.018468 0 4.604e-05 -0.00096711 -0.00055403 -0.00063818 -0.2168 0.0026189 0.0011374 0.0022899 0.006698 0.0071523 0.0088119 -0.0047294 0.015582 0.010426 0.020996 0.002824 0.052884 0.032331 0.026558 0.057562 -0.031666 -0.0014017 0.0044757 0.0009507 -0.0221 0.021832 -0.01184
0.074219 0.0024578 0.0013374 -0.0013196 0.0010645 0 0.0060951 0.0057444 0.0044371 0.0053667 0.0081275 0.0087499 -1.0736 0.0023214 0.00059837 -0.0039781 -0.0019715 -0.0023535 0.0010259 0.0022802 0.0065303 0.00049285 0 -0.014197 0 0.00031668 -0.00056549 -0.00035235 -0.00011334 -0.19161 0.0012293 0.0026127 0.0030829 0.0061659 0.0076709 0.0052694 -0.002669 0.0111 0.007964 -0.00078849 -8.7013e-05 0.053191 0.051533 0.023416 0.054445 -0.020235 0.01314 0.007486 0.0056105 -0.021914 0.013578 -0.014371
0.078125 0.0022747 0.0014915 -0.0001076 0.0030672 0 0.004858 0.0046372 0.0031819 0.0058658 0.00769 0.0069941 -1.075 0.0039086 -0.0018313 -0.0043204 -0.0024004 0.0013974 -0.00042657 0.0026474 0.0054852 0.0034079 0 -0.008493 0 5.5237e-06 -0.00017622 8.6834e-05 0.00065635 -0.17442 0.0013072 0.002627 0.0032913 0.0049727 0.0069764 0.0035558 0.00068812 0.0071636 0.0073748 -0.037872 -0.016534 0.042691 0.052843 0.015434 0.046621 -0.010033 0.023613 0.0088461 0.0054728 -0.020111 0.0016294 -0.015879
0.082031 0.0018742 0.0019795 0.0012303 0.0039188 0 0.0013842 0.0045998 0.0020776 0.0049679 0.0044628 0.0058137 -1.0681 0.0038484 -0.004627 -0.0030524 -0.0045662 0.0038693 -0.0027031 -0.00043242 0.0018963 0.0010525 0 -0.0035441 0 -0.00083897 -3.4051e-05 0.0003418 0.0012733 -0.14826 0.0025828 0.0013954 0.0023758 0.0030284 0.0045082 0.0038582 0.0029189 0.0051896 0.00638 -0.085459 -0.045354 0.020742 0.033021 0.0015934 0.033554 -0.0051498 0.026014 0.0076285 -0.00095855 -0.0188 -0.013367 -0.014185
0.085938 0.0016679 0.0025345 0.0024446 0.0029025 0 -0.0019778 0.0046539 0.00076832 0.0027825 -3.9564e-05 0.0040999 -1.0628 0.0022644 -0.0068566 -0.00087883 -0.0071108 0.0027934 -0.0039727 -0.0039696 -0.0021109 -0.0041688 0 -0.0005014 0 -0.0016368 -0.00019981 3.0704e-05 0.0013313 -0.10117 0.00378 -9.2936e-05 0.00037414 0.00071595 0.001026 0.0043647 0.0034626 0.0040192 0.0034147 -0.13509 -0.082629 -0.01205 -0.0096726 -0.018668 0.015341 -0.01029 0.015845 0.0031072 -0.014502 -0.020377 -0.030091 -0.008602
0.089844 0.0015017 0.0028354 0.0034038 0.00088164 0 -0.0028266 0.0036412 -0.00056833 0.00056991 -0.003261 0.00087391 -1.0635 0.00013005 -0.0077236 0.00057931 -0.0078875 -0.00077073 -0.0035649 -0.0054987 -0.0034877 -0.0072306 0 0.001536 0 -0.001718 -0.00047126 -0.00072497 0.00080513 -0.040854 0.0036061 -0.0006754 -0.001383 -0.0013987 -0.0019942 0.0032028 0.0043781 0.0013136 -0.0014458 -0.17147 -0.11514 -0.047047 -0.061738 -0.041528 -0.0037845 -0.024952 -0.0053434 -0.0033075 -0.030511 -0.024956 -0.044848 -0.00051353
0.09375 0.00091647 0.0027479 0.0040661 -0.00040229 0 -0.00042611 0.0010828 -0.0013758 -0.00089471 -0.0038212 -0.0039803 -1.0704 -0.001371 -0.0069836 0.0002014 -0.0060658 -0.0032322 -0.0021475 -0.0049449 -0.00094236 -0.0055513 0 0.0049301 0 -0.00091291 -0.0004773 -0.0013209 0.00014068 0.015343 0.0018008 0.00035774 -0.0010543 -0.0030405 -0.003676 0.00020377 0.0075704 -0.0038711 -0.0073164 -0.19073 -0.13522 -0.075973 -0.10636 -0.062211 -0.019637 -0.042088 -0.029587 -0.0093609 -0.043326 -0.029614 -0.055359 0.0075111
0.097656 -0.00016929 0.0023422 0.0043901 0.00012626 0 0.0036289 -0.0025227 -0.0015229 -0.0020393 -0.0025871 -0.0093372 -1.0831 -0.0017434 -0.0052212 -0.0017085 -0.0031279 -0.0019848 -0.00044234 -0.0039457 0.0038711 -0.0011504 0 0.011249 0 0.00025172 3.9486e-05 -0.0012107 -0.0001273 0.05993 -0.00069415 0.0027518 0.0017687 -0.0042347 -0.0043942 -0.0031854 0.011794 -0.0099658 -0.013341 -0.1918 -0.13979 -0.094828 -0.13508 -0.078274 -0.03012 -0.057624 -0.052652 -0.014011 -0.050151 -0.032461 -0.06027 0.013506
0.10156 -0.0011949 0.0017402 0.0042775 0.0019205 0 0.0064362 -0.0059884 -0.0016566 -0.0035567 -0.0016022 -0.01316 -1.0996 -0.0016405 -0.0035763 -0.0038227 -0.0016415 0.0019258 0.0016411 -0.0037614 0.0077549 0.0020662 0 0.019143 0 0.00095773 0.00095285 -0.00043412 0.00011702 0.099004 -0.002554 0.0051641 0.0050189 -0.0049076 -0.0051209 -0.0054511 0.013301 -0.014203 -0.018347 -0.17519 -0.12727 -0.10056 -0.14096 -0.087686 -0.033611 -0.067641 -0.070549 -0.016429 -0.048806 -0.031693 -0.058554 0.017326
0.10547 -0.0014679 0.001033 0.0036198 0.0033041 0 0.0058658 -0.0080385 -0.0024903 -0.0051568 -0.002081 -0.013619 -1.1122 -0.0022218 -0.0029021 -0.004923 -0.0027695 0.0048412 0.0043543 -0.0041076 0.0085795 0.0024953 0 0.024691 0 0.00076526 0.0017607 0.00041386 0.0004783 0.13604 -0.0030977 0.0058027 0.0055768 -0.0047293 -0.006216 -0.0062194 0.0097308 -0.014832 -0.020268 -0.14296 -0.097428 -0.089357 -0.11484 -0.087454 -0.027905 -0.066218 -0.077509 -0.01588 -0.037004 -0.024628 -0.048265 0.020103
0.10938 -0.00087821 0.00037286 0.0024325 0.0029204 0 0.0021551 -0.0079194 -0.0037745 -0.0056612 -0.0034923 -0.010403 -1.109 -0.0037059 -0.0030054 -0.004567 -0.0048687 0.0042915 0.0069603 -0.003882 0.0067693 0.001879 0 0.024491 0 -3.1965e-05 0.0019313 0.00074916 0.00050302 0.15766 -0.0026597 0.0037338 0.002192 -0.0035153 -0.006946 -0.0060086 0.0028586 -0.012094 -0.017012 -0.10715 -0.063202 -0.070007 -0.072556 -0.081471 -0.017482 -0.057311 -0.076815 -0.014397 -0.021427 -0.014269 -0.033341 0.022348
0.11328 1.9248e-05 6.0539e-05 0.00096926 0.00083584 0 -0.0022323 -0.0057609 -0.00425 -0.0043606 -0.0044159 -0.0051675 -1.0858 -0.0045675 -0.0027846 -0.0028916 -0.0047813 0.0016393 0.0078496 -0.0026052 0.0045746 0.0025385 0 0.018845 0 -0.00067085 0.0013316 0.00052129 0.00020172 0.14185 -0.0021387 -6.8867e-05 -0.0029359 -0.0016689 -0.006175 -0.0051824 -0.0030409 -0.0074709 -0.0086343 -0.072949 -0.031326 -0.048286 -0.025992 -0.072554 -0.0053402 -0.045688 -0.072159 -0.013379 -0.0068294 -0.0037164 -0.016812 0.022645
0.11719 0.00065108 0.00040665 -0.00031746 -0.001579 0 -0.0044008 -0.0024764 -0.0028524 -0.001956 -0.0039847 -0.00050741 -1.0552 -0.0026718 -0.0013313 -0.00023499 -0.00095226 0.00071273 0.0060891 -0.00088191 0.0040273 0.0044272 0 0.011709 0 -0.00056959 0.00036422 0.00017592 5.2675e-05 0.081449 -0.0022457 -0.0030732 -0.0057296 2.6836e-05 -0.0034499 -0.0035081 -0.0054011 -0.0024682 0.0015435 -0.043576 -0.0060618 -0.028101 0.016229 -0.062589 0.0064635 -0.035176 -0.066218 -0.013768 0.0033547 0.0045401 -0.0010666 0.018614
0.12109 0.0010449 0.0014202 -0.0010003 -0.0027543 0 -0.0030946 0.00079964 6.34e-05 0.00012093 -0.0023716 0.0018931 -1.0407 0.002249 0.00098808 0.0027648 0.0045135 0.0036936 0.0026425 0.00040063 0.005382 0.0054142 0 0.0070823 0 0.00019407 -0.00032274 0.00013866 0.00045092 -0.0040759 -0.0030421 -0.0030443 -0.0037063 0.0011699 0.00058594 -0.00074575 -0.0053912 0.0018568 0.0087399 -0.022017 0.0084573 -0.013638 0.044039 -0.053568 0.015684 -0.030751 -0.062124 -0.016565 0.0051287 0.0072599 0.010836 0.0095834
0.125 0.0017009 0.0026519 -0.00095027 -0.0020447 0 0.00051933 0.0033859 0.002879 0.001266 -0.00012875 0.0023821 -1.0556 0.0072643 0.0026505 0.0049348 0.0071694 0.008475 -0.00032161 0.00096419 0.0071681 0.0041376 0 0.0052845 0 0.00097936 -0.00031419 0.0003838 0.0011991 -0.083195 -0.0039596 9.6262e-06 0.0018474 0.0021666 0.0046905 0.0026328 -0.0056678 0.0047749 0.010339 -0.01012 0.011345 -0.0076559 0.048438 -0.046932 0.020478 -0.037732 -0.062283 -0.021868 -0.0042341 0.0012402 0.01482 -0.0016523
0.12891 0.0028841 0.0034291 -0.00043683 -6.5956e-05 0 0.0038647 0.0053109 0.0041921 0.0023054 0.0024901 0.0027065 -1.0888 0.0080544 0.0023869 0.0050301 0.0041801 0.010348 -0.001435 0.001114 0.0076006 0.001829 0 0.002984 0 0.00116 0.0003053 0.00051608 0.0016304 -0.13781 -0.0041382 0.0036332 0.0069764 0.0037183 0.0077776 0.0055723 -0.0067974 0.0060081 0.0079467 -0.0044271 0.0096713 -0.0060112 0.038857 -0.04152 0.022575 -0.051637 -0.064303 -0.027623 -0.019028 -0.0097168 0.012751 -0.010196
0.13281 0.0041786 0.0033268 5.9765e-05 0.0018522 0 0.0048768 0.0069373 0.0040837 0.0043931 0.0053339 0.0042204 -1.1128 0.0028327 0.00057617 0.0028698 -0.0026407 0.0065171 -0.0012707 0.0011078 0.00613 0.00098831 0 -0.0029149 0 0.00067716 0.0010876 0.00022446 0.0012791 -0.1722 -0.002865 0.0048816 0.0083064 0.0058595 0.0092643 0.007264 -0.0066945 0.0061614 0.005754 -0.0041467 0.0063334 -0.0067525 0.020446 -0.036681 0.022809 -0.069261 -0.066606 -0.032678 -0.036159 -0.023121 0.005965 -0.012774
0.13672 0.0048173 0.0024548 0.00020036 0.0026041 0 0.0033345 0.0083314 0.0038421 0.0074305 0.0077282 0.0066823 -1.109 -0.0052948 -0.00089519 -7.0901e-05 -0.0078646 -0.00097117 -0.0013817 0.0009121 0.0039087 0.0026098 0 -0.011566 0 8.5191e-05 0.0015899 -0.00039814 0.00039566 -0.19825 4.5331e-05 0.0028159 0.0054873 0.0076403 0.0090205 0.0077001 -0.0035705 0.0065965 0.0067526 -0.0085251 0.0038302 -0.0080707 -0.0013975 -0.031811 0.022027 -0.087023 -0.067683 -0.035965 -0.052514 -0.036253 -0.0037996 -0.010489
0.14063 0.0043881 0.0013117 2.0666e-05 0.0019903 0 0.00069515 0.009022 0.0044855 0.0098286 0.0085336 0.0087942 -1.0851 -0.010331 -0.00040502 -0.0016512 -0.0070479 -0.006811 -0.0023913 0.00060367 0.0027978 0.0051986 0 -0.018616 0 4.9767e-05 0.0016452 -0.00097208 -0.0002602 -0.21741 0.0040998 -0.00072788 0.00095972 0.0078727 0.0073293 0.0074041 0.001441 0.0083135 0.010447 -0.017621 0.0043743 -0.0082571 -0.018888 -0.026358 0.021183 -0.098282 -0.065566 -0.035826 -0.063276 -0.044133 -0.013076 -0.0078518
0.14453 0.0031237 0.00038102 -0.00014496 0.00073224 0 -0.0012478 0.0083982 0.0056946 0.0099463 0.0071325 0.009811 -1.0661 -0.0084344 0.0016448 -0.00098067 -0.0007911 -0.007039 -0.0033136 0.00064209 0.0036943 0.0064898 0 -0.020353 0 0.00074595 0.0013595 -0.0011958 -0.00015899 -0.22112 0.0083491 -0.0028163 -0.0022532 0.0061708 0.0049418 0.0068045 0.0053498 0.010799 0.014009 -0.029314 0.0060804 -0.0081806 -0.028795 -0.020767 0.020761 -0.0998 -0.061426 -0.032858 -0.067444 -0.04446 -0.017859 -0.0087872
0.14844 0.0015408 -0.00013727 2.9922e-05 -0.00016174 0 -0.0017159 0.0063255 0.0062291 0.007685 0.0042707 0.01039 -1.0685 -0.0013766 0.0029434 0.00070969 0.005662 -0.0022964 -0.0027793 0.0013856 0.0056128 0.0056538 0 -0.017136 0 0.0017017 0.00093534 -0.0010517 0.00048775 -0.20618 0.011869 -0.0019809 -0.0026012 0.0032134 0.0028466 0.0060106 0.0067781 0.012251 0.0152 -0.041361 0.0067644 -0.0091534 -0.033245 -0.015421 0.020774 -0.093385 -0.057113 -0.028406 -0.066937 -0.038587 -0.017419 -0.013276
0.15234 -3.1714e-05 -0.00028169 0.00060379 -0.00020851 0 -0.0012715 0.0033435 0.0052467 0.0045607 0.0016132 0.011637 -1.0843 0.0050689 0.0013998 0.0013549 0.0070918 0.0031694 -0.00063209 0.0023892 0.0064574 0.0035649 0 -0.012502 0 0.0022312 0.00052682 -0.00069931 0.00096455 -0.18183 0.014105 0.00067379 -0.00053741 7.1552e-05 0.0015903 0.0050529 0.0074662 0.01121 0.013898 -0.051954 0.0052528 -0.01177 -0.033856 -0.010337 0.021357 -0.080642 -0.053638 -0.023329 -0.063004 -0.027644 -0.011586 -0.017661
0.15625 -0.001465 -0.00014655 0.001363 0.00021627 0 -0.0010048 0.00028064 0.0030653 0.0022329 0.00027763 0.013305 -1.0922 0.0064057 -0.0026307 0.00027507 0.0028958 0.0055247 0.0019412 0.0026031 0.00494 0.0013448 0 -0.009097 0 0.0020513 0.00021757 -0.0002689 0.00077277 -0.15665 0.014762 0.0026951 0.0022495 -0.0025435 0.00070384 0.0040261 0.0098001 0.0079324 0.011039 -0.058929 0.00058743 -0.016379 -0.032737 -0.0053318 0.02273 -0.063939 -0.051894 -0.018567 -0.057147 -0.013287 -0.00066909 -0.018071
0.16016 -0.0025116 0.00017394 0.0020259 0.00034805 0 -0.0013912 -0.0022637 0.00069849 0.0010699 -0.00013348 0.013189 -1.0819 0.0032879 -0.0062245 -0.0010913 -0.0026891 0.0044563 0.0037223 0.0016039 0.0018994 -0.00062524 0 -0.0060022 0 0.0014954 5.2845e-05 0.0001788 8.883e-05 -0.12182 0.013438 0.0025233 0.0039485 -0.0043575 -0.00096647 0.0028604 0.013313 0.0039603 0.0068523 -0.057794 -0.0063232 -0.020792 -0.031882 0.0013211 0.026029 -0.04791 -0.050998 -0.015076 -0.050543 0.0014006 0.013517 -0.013545
0.16406 -0.0027604 0.00050189 0.0024281 -9.5309e-05 0 -0.0018372 -0.0040681 -0.0011071 0.00015455 -0.00091663 0.0087184 -1.0662 0.00030972 -0.0061764 -0.00082968 -0.0047465 0.0026942 0.0045143 0.00052243 -0.00033887 -0.0020951 0 -0.00034089 0 0.0011302 3.7641e-05 0.00054525 -0.00047155 -0.056137 0.0095962 0.00065852 0.0035121 -0.0051562 -0.0040402 0.0011732 0.014581 0.00036206 0.00073983 -0.05053 -0.011566 -0.021412 -0.030522 0.01052 0.031184 -0.034874 -0.047848 -0.012051 -0.042902 0.014472 0.027115 -0.006106
0.16797 -0.0020773 0.00057589 0.0025299 -0.00052399 0 -0.001296 -0.005079 -0.0022377 -0.0014783 -0.0027071 -0.00048663 -1.0665 0.0011538 -0.001728 0.0012244 -0.0020407 0.0029059 0.0047389 0.0012829 -7.1851e-05 -0.0020724 0 0.008797 0 0.0011726 0.00010822 0.000669 -0.00048046 0.047224 0.003166 -0.0010981 0.0011806 -0.004733 -0.0076238 -0.0013134 0.010945 -0.0032649 -0.007157 -0.038577 -0.013264 -0.016507 -0.027633 0.022264 0.0379 -0.025023 -0.040935 -0.008893 -0.033502 0.025589 0.038662 0.0016716
0.17188 -0.0009828 0.00025957 0.0023078 -8.3411e-05 0 0.00060721 -0.0052677 -0.0028249 -0.003805 -0.0046941 -0.01149 -1.0894 0.005082 0.0046696 0.0032256 0.0024934 0.0052108 0.0043394 0.0045397 0.0022443 0.00050406 0 0.018577 0 0.0013069 0.00014439 0.00048327 -5.6072e-05 0.16139 -0.0047374 -0.0013474 -0.0015851 -0.0033576 -0.0097442 -0.004135 0.0037719 -0.0077749 -0.014866 -0.023744 -0.01006 -0.0050624 -0.022481 0.036034 0.0456 -0.018236 -0.029382 -0.0050909 -0.021852 0.034558 0.046973 0.0087463
0.17578 -0.00033343 -0.00023693 0.0017069 0.0012507 0 0.0029641 -0.0047762 -0.0028804 -0.0059916 -0.0054883 -0.019601 -1.1178 0.0080968 0.0091658 0.0033789 0.0050703 0.0074996 0.0026205 0.0084043 0.0045784 0.0049738 0 0.024752 0 0.0010834 4.0338e-05 0.00016404 0.00035415 0.24041 -0.011896 -0.00012786 -0.0030327 -0.0020377 -0.0090283 -0.006138 -0.0027177 -0.012623 -0.019591 -0.0093261 -0.00058972 0.013447 -0.014567 0.04977 0.052691 -0.014089 -0.013014 -6.4803e-05 -0.0075879 0.040995 0.050411 0.015431
0.17969 -0.00048629 -0.00043929 0.00072802 0.0022649 0 0.0041063 -0.0040512 -0.002498 -0.0073825 -0.0046703 -0.021509 -1.1268 0.0071655 0.0092563 0.0019655 0.0044424 0.0077853 -0.00065271 0.0096102 0.0053866 0.0084798 0 0.025485 0 0.00046084 -0.00022352 2.4327e-05 0.0004516 0.25768 -0.016185 0.0013974 -0.002512 -0.0018915 -0.0060523 -0.0064799 -0.0058718 -0.015543 -0.019896 0.00044834 0.011703 0.033059 -0.0074612 0.058019 0.056052 -0.011837 0.0023766 0.0051688 0.0061498 0.044168 0.049051 0.021779
0.18359 -0.00087184 -2.8206e-05 -0.00046425 0.0014334 0 0.0029186 -0.0035672 -0.0021989 -0.0080948 -0.0032706 -0.017493 -1.1075 0.0029866 0.0052466 0.00095042 0.0021392 0.0060487 -0.0043626 0.0063619 0.004935 0.0081413 0 0.0226 0 -0.00010691 -0.00056173 0.00020287 0.00030688 0.22915 -0.01701 0.0019963 -0.0011316 -0.0030433 -0.0029184 -0.005588 -0.0071802 -0.014498 -0.016744 0.0050924 0.022522 0.047908 -0.0048944 0.057989 0.054578 -0.011759 0.01135 0.0089103 0.015864 0.043297 0.044053 0.026733
0.1875 -0.00057842 0.00077448 -0.0015738 -0.0015354 0 -0.00012689 -0.0032846 -0.0026655 -0.0086111 -0.0026196 -0.011006 -1.0738 -0.0012341 -0.00038886 0.0015881 8.8941e-05 0.0039573 -0.0067233 0.00021892 0.0045206 0.0039933 0 0.019247 0 -0.00015046 -0.00081175 0.00048503 0.00016715 0.1957 -0.015662 0.001169 -0.00078612 -0.0042592 -0.0013561 -0.0048552 -0.0099569 -0.009949 -0.012388 0.004575 0.029239 0.054404 -0.0092316 0.047969 0.047688 -0.01463 0.010413 0.0098163 0.019109 0.037337 0.035661 0.028943
0.19141 0.00058898 0.0012757 -0.0023488 -0.0050654 0 -0.0031286 -0.0025039 -0.0039354 -0.0089418 -0.0028382 -0.0061051 -1.0487 -0.0031474 -0.0047822 0.0028533 -0.0012338 0.0030942 -0.0069301 -0.004914 0.0046464 -0.00061326 0 0.016881 0 0.00028555 -0.00078563 0.00050026 0.00015223 0.1824 -0.01411 -0.00072947 -0.002232 -0.0039365 -0.0012199 -0.0051675 -0.01483 -0.0048826 -0.0085121 -0.00067647 0.029436 0.049433 -0.022459 0.026867 0.035195 -0.021358 -0.00343 0.0065386 0.013662 0.025261 0.024093 0.027983
0.19531 0.0017528 0.00085037 -0.0027338 -0.0068124 0 -0.0040799 -0.00051789 -0.0050324 -0.0083625 -0.0026719 -0.0047613 -1.045 -0.0030025 -0.006114 0.0026275 -0.0022555 0.0035697 -0.0057942 -0.0058938 0.0044264 -0.0020172 0 0.014746 0 0.00065616 -0.00036216 0.00012771 0.00018428 0.17701 -0.013239 -0.0028251 -0.004138 -0.0015956 -0.00092763 -0.0058154 -0.018389 -0.0023003 -0.0055296 -0.010027 0.01921 0.028483 -0.046694 -0.0062927 0.017355 -0.034328 -0.034505 -0.0038362 -0.0041521 0.0045044 0.0085677 0.024425
0.19922 0.0017903 -0.00050633 -0.0028411 -0.005649 0 -0.0023721 0.002438 -0.0047166 -0.0060559 -0.00090867 -0.0058847 -1.0578 -0.0023323 -0.004102 0.00031044 -0.0027099 0.0041586 -0.0045078 -0.0027566 0.0030017 0.00025349 0 0.011814 0 0.00048314 0.0003713 -0.00032476 0.0001528 0.14897 -0.012121 -0.0041896 -0.0043075 0.0016167 0.00062193 -0.0051219 -0.016718 -0.002624 -0.0032841 -0.020848 0.0036333 0.0011123 -0.073486 -0.042244 -0.0013012 -0.050609 -0.071863 -0.018472 -0.027129 -0.020349 -0.0091868 0.018907
0.20313 0.00050489 -0.0021155 -0.0027688 -0.0027091 0 0.00069714 0.0049588 -0.0027335 -0.0020217 0.002117 -0.0064593 -1.0732 -0.0017192 0.00013343 -0.0022683 -0.0015441 0.0035227 -0.0030591 0.0016108 0.0011933 0.0031677 0 0.00835 0 -0.00012962 0.001027 -0.00039254 4.7806e-05 0.085857 -0.0089602 -0.0043003 -0.002017 0.0039114 0.0026967 -0.0022687 -0.0098332 -0.0035978 -0.0017021 -0.032527 -0.014028 -0.026954 -0.097769 -0.076146 -0.018772 -0.067919 -0.1089 -0.035363 -0.050757 -0.04618 -0.027994 0.011698
0.20703 -0.0011336 -0.0031026 -0.0024564 -0.00045324 0 0.0028216 0.0054126 -0.00019873 0.0026225 0.004564 -0.0037608 -1.0804 -0.00046139 0.0044554 -0.0028447 0.0013582 0.0012943 -0.00044074 0.0039991 0.0010814 0.0034004 0 0.0052203 0 -0.00059957 0.0010518 7.8512e-05 -9.7044e-05 0.0070943 -0.002844 -0.00336 0.00097344 0.0042957 0.0034257 0.0016367 -0.0019365 -0.0026571 -0.00042948 -0.04452 -0.030698 -0.050649 -0.11519 -0.1039 -0.033473 -0.084001 -0.13973 -0.052523 -0.071 -0.069963 -0.046521 0.0034913
0.21094 -0.0019605 -0.0030167 -0.001734 -0.00055505 0 0.0023284 0.0033061 0.0014041 0.0062274 0.0046941 0.0027954 -1.0762 0.0017189 0.0064576 -0.0013521 0.0040234 -0.0017406 0.003373 0.0032159 0.0035751 0.00061655 0 0.0022065 0 -0.00048676 0.0001254 0.00074985 -0.00031522 -0.057382 0.0052743 -0.002185 0.0019903 0.003073 0.0018445 0.0044936 0.0028411 0.0007272 0.0016869 -0.056121 -0.041761 -0.062781 -0.11956 -0.11984 -0.043431 -0.095205 -0.15587 -0.066844 -0.082062 -0.086882 -0.062321 -0.0037762
0.21484 -0.0017469 -0.0020804 -0.00052371 -0.0025057 0 -0.00064406 -0.00020101 0.0015827 0.0076045 0.0024725 0.011174 -1.0629 0.0034114 0.0046854 -2.9638e-05 0.003825 -0.0042222 0.0061932 0.0004157 0.0066923 -0.0025987 0 -0.002052 0 3.5566e-05 -0.0014497 0.0010873 -0.00066274 -0.096492 0.013076 -0.0015441 0.00013421 0.0011598 -0.00089181 0.0052025 0.0043915 0.0049207 0.005836 -0.065018 -0.042403 -0.058649 -0.10815 -0.12111 -0.047907 -0.097856 -0.15175 -0.074608 -0.080332 -0.092014 -0.071309 -0.0077287
0.21875 -0.0012741 -0.00092566 0.00099952 -0.0041417 0 -0.0042541 -0.0031518 0.0010907 0.0067004 -0.00037939 0.017785 -1.0459 0.0026124 -0.0002525 -0.00076213 0.00034591 -0.0050021 0.0052069 -0.0023332 0.0069433 -0.0038055 0 -0.0080346 0 0.00036553 -0.0027851 0.00084255 -0.0010473 -0.12194 0.01826 -0.0014069 -0.0026835 -0.00076781 -0.0024809 0.0045869 0.0059384 0.0079039 0.011444 -0.069311 -0.034292 -0.044024 -0.087519 -0.11312 -0.048633 -0.093862 -0.13447 -0.07644 -0.070833 -0.08776 -0.073122 -0.0076918
0.22266 -0.0013288 -9.2859e-05 0.0024478 -0.0035319 0 -0.0062194 -0.0042324 0.00086888 0.004546 -0.0018599 0.019503 -1.0333 -0.00089373 -0.0057204 -0.0027657 -0.0036336 -0.0037208 0.00019705 -0.0036282 0.0028798 -0.0031812 0 -0.013693 0 0.00010148 -0.0029999 0.00025168 -0.0011838 -0.1455 0.019619 -0.00088974 -0.0035088 -0.0023679 -0.0016936 0.0042945 0.009741 0.0088378 0.015476 -0.067459 -0.01855 -0.022519 -0.061422 -0.098713 -0.046056 -0.084589 -0.10839 -0.072799 -0.056821 -0.075761 -0.067599 -0.0058134
0.22656 -0.001779 0.00030969 0.0034463 -0.0005334 0 -0.0053096 -0.0035137 0.00097622 0.0025711 -0.0012578 0.015523 -1.0342 -0.0046966 -0.0086143 -0.0034736 -0.0045639 -0.00099261 -0.0052393 -0.003266 -0.0028589 -0.0027378 0 -0.015585 0 -0.0005662 -0.0019518 -0.00021039 -0.0008193 -0.15985 0.01723 0.00084665 -0.0011719 -0.0031921 0.00044149 0.004958 0.014236 0.0080288 0.01439 -0.058195 0.0031022 0.0017013 -0.033936 -0.081001 -0.040578 -0.071838 -0.078574 -0.064516 -0.041962 -0.058279 -0.055107 -0.0053621
0.23047 -0.0017421 0.00058516 0.0038727 0.003212 0 -0.0020564 -0.0019914 0.00077236 0.0017134 0.00053607 0.0079081 -1.0521 -0.0057039 -0.0074389 -0.0017057 -0.0016411 0.0018825 -0.0065089 -0.0018479 -0.0055113 -0.0035038 0 -0.012028 0 -0.0010925 -0.00043317 -0.00024452 -2.9283e-05 -0.14713 0.012042 0.0035272 0.0026586 -0.0026358 0.0017275 0.0056477 0.015758 0.0059685 0.0074546 -0.039487 0.026854 0.021162 -0.011884 -0.064576 -0.031512 -0.059068 -0.054175 -0.052946 -0.032661 -0.039832 -0.036895 -0.0074305
0.23438 -0.00060555 0.0011516 0.0039218 0.0056319 0 0.0017326 -0.00058215 5.5856e-05 0.0018611 0.0020274 0.00038459 -1.0791 -0.0029986 -0.0032428 0.00067405 0.0023908 0.0036094 -0.0025557 -0.00023972 -0.0025408 -0.0041663 0 -0.0049733 0 -0.0011333 0.00043634 7.91e-05 0.00075714 -0.10486 0.0054584 0.005697 0.0051549 -0.0005703 0.0010538 0.0051101 0.012629 0.0029686 -0.0018578 -0.017488 0.046413 0.032611 0.0026008 -0.05159 -0.019436 -0.049248 -0.039637 -0.041107 -0.029939 -0.025447 -0.018839 -0.0094632
0.23828 0.0012593 0.0021976 0.0039248 0.0057049 0 0.0042402 0.00043156 -0.00035108 0.0020146 0.0023553 -0.003914 -1.0992 0.0013237 0.0013553 0.00081268 0.0041027 0.0036121 0.0025789 0.00074053 0.0039618 -0.0027881 0 0.0015392 0 -0.00079611 0.00013559 0.00046714 0.0010915 -0.05662 -0.00095612 0.0059438 0.0049289 0.0021357 -0.00048467 0.0032738 0.0068516 -0.00028135 -0.008204 0.0026344 0.058826 0.036939 0.010425 -0.04155 -0.00504 -0.042597 -0.034203 -0.030057 -0.031559 -0.016304 -0.0040063 -0.0075753
0.24219 0.0028237 0.0034963 0.0040312 0.0039916 0 0.0047646 0.0012111 0.00055846 0.0011296 0.0017298 -0.004236 -1.1007 0.0041287 0.0041489 -0.0015803 0.0027951 0.0022588 0.0032524 0.00061492 0.0093039 0.00051553 0 0.0048131 0 -0.00036957 -0.00085638 0.00068148 0.00088731 -0.032667 -0.00583 0.0042996 0.0029822 0.0040661 -0.00072823 0.0013301 0.0017198 -0.0023937 -0.0085619 0.016675 0.061908 0.035251 0.012388 -0.033939 0.010841 -0.038971 -0.036787 -0.0205 -0.03533 -0.012936 0.0054641 -0.00069414
0.24609 0.0033244 0.0044791 0.0039802 0.002028 0 0.0039243 0.0019337 0.0026188 -0.00093671 0.00094396 -0.0022797 -1.0862 0.00394 0.0046426 -0.0034483 0.00074342 0.00043607 -0.0023296 -0.00037122 0.010565 0.0032309 0 0.0053071 0 6.0048e-05 -0.0015602 0.00068701 0.00045824 -0.040338 -0.0084626 0.0023348 0.0013309 0.0044063 0.0013225 0.00043032 -0.0015905 -0.0021353 -0.0043978 0.019074 0.05302 0.029466 0.009604 -0.027939 0.026767 -0.037786 -0.045379 -0.013165 -0.037906 -0.015513 0.0071837 0.0076819
0.25 0.0027779 0.004542 0.0031843 0.001163 0 0.0028575 0.0026611 0.0042946 -0.0031667 0.00059295 -0.00058865 -1.0707 0.0017892 0.0037948 -0.0016428 0.00017301 -0.0011093 -0.010103 -0.0011775 0.0088519 0.0029985 0 0.0052271 0 0.00060847 -0.001406 0.00060138 0.00017342 -0.05674 -0.0090574 0.0016688 0.00096944 0.0035845 0.0044239 0.00058785 -0.0045036 0.00025425 0.00015014 0.0046792 0.031016 0.023194 0.0035577 -0.023165 0.038633 -0.037515 -0.055765 -0.0092876 -0.034786 -0.022674 8.0489e-05 0.012175
0.25391 0.0016904 0.0034265 0.0011654 0.0016156 0 0.0021176 0.0034473 0.0040776 -0.0041449 0.00066073 -0.0006026 -1.0682 -0.00018227 0.0028179 0.003288 0.00057664 -0.0020663 -0.013713 -0.00062973 0.0073416 0.00022687 0 0.0058376 0 0.0012392 -0.00067136 0.00056128 9.4044e-05 -0.051619 -0.0083879 0.0022801 0.0011994 0.0026823 0.0061674 0.00095664 -0.0083868 0.0029032 0.002125 -0.018634 0.002984 0.017916 -0.004174 -0.020245 0.044766 -0.03727 -0.065357 -0.0087673 -0.027809 -0.03146 -0.011101 0.010236
0.25781 0.00049528 0.0014433 -0.0019037 0.00231 0 0.0012412 0.0042922 0.002036 -0.0032937 0.00065839 -0.0018755 -1.0796 -0.00056671 0.002293 0.0072368 -0.00048202 -0.0023708 -0.010241 0.0015037 0.0075594 -0.0022172 0 0.0065537 0 0.0015729 -6.7644e-05 0.00062467 -3.1568e-05 -0.015876 -0.0071203 0.002357 0.00067419 0.0022809 0.0050971 0.0009354 -0.012244 0.0038066 0.0018643 -0.045637 -0.027245 0.013349 -0.013135 -0.020117 0.044474 -0.037145 -0.073859 -0.01201 -0.01916 -0.040956 -0.023982 0.0042839
0.26172 -0.00060127 -0.00063114 -0.0049819 0.0016456 0 -0.00056939 0.0048937 -0.00021303 -0.001496 9.5431e-05 -0.0029155 -1.0938 0.00075011 0.0021784 0.0067744 -0.0040477 -0.0019735 -0.0025621 0.004015 0.0080405 -0.0019666 0 0.0064915 0 0.0012033 2.7643e-05 0.00073938 -0.00042792 0.03289 -0.0054354 9.1113e-06 -0.001162 0.0020307 0.0018382 0.00066375 -0.013547 0.0025467 0.0016283 -0.070662 -0.055701 0.0088795 -0.022739 -0.023606 0.037634 -0.037348 -0.081268 -0.019281 -0.011402 -0.050367 -0.036189 -0.00076468
0.26563 -0.0013821 -0.0019515 -0.0065727 -0.0011672 0 -0.0032196 0.0046348 -0.0011239 -0.00044964 -0.0010503 -0.0027561 -1.0994 0.0032249 0.0022587 0.0028799 -0.0078872 -0.00094801 0.0037004 0.0050163 0.006643 0.00043989 0 0.0062211 0 0.00021825 -0.00012986 0.00077145 -0.00098667 0.069843 -0.003314 -0.0046781 -0.0035731 0.0013333 -0.0016625 0.00042576 -0.01103 0.00039641 0.0025741 -0.08305 -0.075191 0.0025816 -0.031207 -0.032052 0.024843 -0.038477 -0.087992 -0.031255 -0.0097981 -0.05865 -0.043985 -0.0019663
0.26953 -0.0015475 -0.0020575 -0.0056289 -0.0050939 0 -0.0051682 0.0030934 -0.00067475 -0.0012184 -0.0021569 -0.0018698 -1.0948 0.0062177 0.0023431 -0.00012265 -0.0083857 0.00027235 0.0053055 0.0034598 0.0036078 0.002229 0 0.0074063 0 -0.00071485 -8.0655e-05 0.00059948 -0.0013257 0.083881 -0.0010997 -0.0091932 -0.0050895 0.00019104 -0.0038345 -4.917e-05 -0.0060103 -0.0012934 0.0033133 -0.07919 -0.082951 -0.006547 -0.03512 -0.042517 0.011667 -0.039858 -0.093675 -0.045155 -0.015677 -0.064472 -0.046374 -0.00038718
0.27344 -0.0010574 -0.0011068 -0.002354 -0.0075464 0 -0.0043526 0.00066089 -9.7108e-05 -0.0032456 -0.0022701 -0.0017031 -1.0871 0.0088734 0.0021484 0.00061977 -0.0042521 0.00106 0.0035684 7.9107e-05 0.0016972 0.0012802 0 0.010709 0 -0.00090624 0.00023129 0.00024159 -0.0011505 0.079849 0.00041628 -0.010297 -0.0044067 -0.00084075 -0.0044652 -0.0012988 -0.00078644 -0.0025809 0.0013685 -0.063636 -0.081413 -0.017588 -0.032775 -0.05152 0.0017085 -0.040011 -0.096906 -0.057945 -0.025857 -0.06659 -0.044678 0.00096448
0.27734 -0.0004285 0.00023924 0.0017405 -0.0061223 0 -9.5725e-05 -0.0015031 -0.00030381 -0.0047577 -0.00083659 -0.0032884 -1.0831 0.010008 0.0013252 0.0033045 0.0019964 0.0011941 0.0019586 -0.00316 0.0031661 -0.0018929 0 0.014485 0 -0.00031088 0.00038892 -0.00010406 -0.00054708 0.065917 0.00064808 -0.0065293 -0.0011128 -0.0014648 -0.0042922 -0.0031475 0.0036921 -0.0045674 -0.0041008 -0.040608 -0.072785 -0.029524 -0.023185 -0.056431 -0.002812 -0.037556 -0.096184 -0.067139 -0.037235 -0.063627 -0.039843 0.0006673
0.28125 -0.00042132 0.0011892 0.004678 -0.00072436 0 0.0056231 -0.00237 -0.00088382 -0.004258 0.0016127 -0.0061011 -1.0819 0.0087516 -0.0001626 0.0036023 0.0063105 0.0011877 0.0021669 -0.0046558 0.0069958 -0.0049498 0 0.015913 0 0.00041683 3.8674e-05 -0.00020441 7.9028e-05 0.045 -1.2289e-05 0.0004848 0.0038147 -0.0020789 -0.0039779 -0.0043877 0.0079748 -0.0075688 -0.010935 -0.016041 -0.06029 -0.04086 -0.005714 -0.054284 0.00015116 -0.030762 -0.089568 -0.069783 -0.045538 -0.053841 -0.033101 1.9303e-06
0.28516 -0.001283 0.0012416 0.0052202 0.0057132 0 0.0089546 -0.0019996 -0.00079435 -0.0018164 0.0034963 -0.0081217 -1.0782 0.0054786 -0.0017339 -0.0002248 0.0066123 0.0017146 0.0027736 -0.0043918 0.0096087 -0.0061019 0 0.013444 0 0.00057684 -0.00060943 -3.177e-05 0.00034483 0.019156 -0.0002226 0.0069121 0.0079634 -0.0031913 -0.0036286 -0.0037972 0.012108 -0.0099632 -0.015105 -0.0026669 -0.051118 -0.047916 0.01767 -0.040884 0.012409 -0.016526 -0.073225 -0.059821 -0.04126 -0.033187 -0.026053 0.00074186
0.28906 -0.0023751 0.00043553 0.0035751 0.008876 0 0.0068481 -0.0015333 0.00016147 0.00096582 0.0031919 -0.0071721 -1.0693 0.0018243 -0.0024924 -0.0050355 0.0039625 0.0025632 0.0014506 -0.0037128 0.0084401 -0.0054054 0 0.0080631 0 0.00011169 -0.00092467 0.0001617 0.00018884 -0.0031634 0.0012523 0.0091163 0.0084563 -0.0045331 -0.0031448 -0.001501 0.014322 -0.0092466 -0.013324 -0.0018973 -0.047974 -0.050282 0.03908 -0.022046 0.028377 0.0018346 -0.051001 -0.04063 -0.02549 -0.005512 -0.019034 0.0024528
0.29297 -0.0027168 -0.00069436 0.001106 0.0061758 0 -0.00032839 -0.0021084 0.00091995 0.002257 0.0004117 -0.0026484 -1.0595 -0.00055502 -0.0020016 -0.0060611 0.00074886 0.0023892 -0.0020867 -0.0039157 0.0045887 -0.003907 0 0.0023054 0 -0.00039223 -0.00050847 8.6075e-05 -0.00011765 -0.010468 0.0042743 0.0059529 0.0039617 -0.0050822 -0.0026804 0.00090175 0.012413 -0.0044697 -0.005285 -0.01204 -0.050428 -0.047846 0.054299 -0.0015798 0.045503 0.021896 -0.025246 -0.014243 -4.4578e-05 0.026861 -0.011511 0.00255
0.29688 -0.0019602 -0.0014528 -0.00070121 -0.0010454 0 -0.0084678 -0.0037168 0.00038232 0.0014126 -0.0032213 0.0036307 -1.0559 -0.0012783 -0.00075002 -0.0021259 -0.0015544 -6.272e-05 -0.0055546 -0.0049688 0.0017511 -0.00209 0 -0.0016898 0 -0.00037175 0.00036804 -0.00023065 -0.00021325 -0.00021031 0.0070475 -0.00047606 -0.0035913 -0.0041281 -0.0024998 0.001738 0.0063946 0.0023477 0.0057847 -0.030142 -0.057138 -0.040761 0.059697 0.016527 0.061418 0.04096 0.0014289 0.016758 0.032324 0.061121 -0.0029216 -0.00085503
0.30078 -0.00075432 -0.0014271 -0.001207 -0.0081469 0 -0.012319 -0.005135 -0.0011292 -0.0006585 -0.0051154 0.0082799 -1.0617 -0.001181 0.00026772 0.0030352 -0.0026915 -0.0042696 -0.00629 -0.0055247 0.0025977 0.00041232 0 -0.0031556 0 0.00010815 0.0010337 -0.00038645 8.1458e-05 0.01565 0.0072679 -0.0060635 -0.0095045 -0.0021516 -0.0024194 0.00077514 -0.00077175 0.007369 0.01456 -0.049515 -0.064121 -0.029094 0.049673 0.025246 0.072874 0.053883 0.024432 0.047625 0.065945 0.091798 0.007823 -0.0064832
0.30469 -7.2818e-05 -0.00074366 -0.00083186 -0.010425 0 -0.0092414 -0.0049836 -0.0019566 -0.0023503 -0.0036337 0.0085679 -1.0735 -0.00099481 0.00050938 0.0048572 -0.0025258 -0.0076681 -0.0036885 -0.0042057 0.0063269 0.0036792 0 -0.0023121 0 0.00044727 0.0010935 -6.5868e-06 0.0006542 0.020077 0.0039244 -0.0072558 -0.0094392 -0.00039442 -0.0016697 -0.00069585 -0.0054915 0.0077908 0.016475 -0.060227 -0.064408 -0.014643 0.026186 0.020585 0.078938 0.056603 0.039501 0.071227 0.091701 0.11163 0.019992 -0.010619
0.30859 -0.00020502 7.6701e-05 -0.00046295 -0.0065692 0 -0.0012514 -0.0028662 -0.00078474 -0.0025776 0.00051746 0.0044998 -1.0838 -0.0003519 0.00041366 0.0028102 -0.00076597 -0.0075458 0.00043968 -0.001013 0.0096845 0.0065901 0 0.00026307 0 0.00016347 0.00076461 0.00076574 0.0011882 0.0060681 -0.0016823 -0.0034271 -0.0030152 0.00046836 0.00040873 -0.0011741 -0.0065239 0.0039706 0.010636 -0.061315 -0.056803 0.00085878 -0.003561 0.0063587 0.081368 0.050931 0.047195 0.085571 0.10718 0.1191 0.031143 -0.010449
0.3125 -0.000485 0.00057532 -0.00062582 0.00036874 0 0.0063456 0.00043587 0.0018726 -0.001346 0.0046739 -0.00093457 -1.0875 0.0016596 0.00091952 0.00057641 0.0018697 -0.003537 0.0035496 0.0024159 0.01008 0.0074635 0 0.0036364 0 -0.00061311 0.00053029 0.0012632 0.0013598 -0.018681 -0.0066188 0.0025497 0.0053463 0.0010023 0.0034533 -0.00019726 -0.0055549 -0.00090216 0.00084781 -0.053858 -0.04174 0.016308 -0.034994 -0.014213 0.081036 0.038561 0.048011 0.089603 0.11141 0.11317 0.03904 -0.006633
0.31641 -2.274e-05 0.0007343 -0.0011027 0.0053031 0 0.0087741 0.0036895 0.0040221 0.00058027 0.0061796 -0.0038343 -1.0852 0.0050161 0.002413 0.0014594 0.0030419 0.0017483 0.004211 0.0039931 0.0075717 0.0056527 0 0.0063616 0 -0.0013002 0.00055121 0.00090341 0.0010308 -0.041254 -0.0083048 0.0062063 0.0095481 0.0021928 0.0060078 0.0016252 -0.0050146 -0.0032255 -0.0064945 -0.040408 -0.020801 0.030527 -0.063233 -0.036941 0.078884 0.021978 0.042973 0.082986 0.10439 0.093603 0.041201 -0.0025658
0.32031 0.0013669 0.00091835 -0.0012338 0.0049776 0 0.0051786 0.0059811 0.0040459 0.0023485 0.0043721 -0.0023701 -1.082 0.0081547 0.0041229 0.0044022 0.00056577 0.0047852 0.0026444 0.0028463 0.0041418 0.0023208 0 0.0070655 0 -0.0014473 0.00052847 -0.00015054 0.00033657 -0.054895 -0.0063476 0.0047836 0.0065945 0.0040622 0.0065939 0.0034376 -0.0057046 -0.0015521 -0.0067506 -0.029332 -0.00081306 0.03976 -0.078898 -0.051762 0.075051 0.0073012 0.033546 0.065024 0.086276 0.05943 0.031098 -0.0011657
0.32422 0.0029917 0.001428 -0.00055898 0.00037155 0 -0.00097815 0.0068739 0.0021492 0.0033649 0.00096648 0.0017278 -1.0831 0.0091119 0.0045699 0.0052518 -0.0047334 0.0040253 7.2277e-05 3.8382e-05 0.0016098 -0.00048258 0 0.0055801 0 -0.0011088 0.00015761 -0.0010142 -0.00038438 -0.060078 -0.0027923 -0.00049903 -0.00099112 0.0053782 0.0050081 0.00466 -0.0065764 0.0025333 -0.00050129 -0.026367 0.010977 0.042407 -0.083119 -0.055232 0.06918 -0.0014654 0.02306 0.042793 0.064109 0.020018 0.01151 -0.0024236
0.32813 0.003954 0.0021267 0.00078455 -0.0042065 0 -0.0047121 0.0061768 2.797e-07 0.0032518 -0.0014394 0.0045707 -1.0897 0.0072876 0.0027163 0.0018106 -0.0085871 0.0008804 -0.0021242 -0.002321 0.00052355 -0.0014844 0 0.0033337 0 -0.00068383 -0.00039637 -0.00088052 -0.00079524 -0.057693 -0.00051056 -0.0052281 -0.0071995 0.0048661 0.0025568 0.0048075 -0.0062817 0.0056865 0.0068367 -0.031348 0.012517 0.037353 -0.07747 -0.047721 0.060542 -0.0040642 0.012145 0.019078 0.040063 -0.020399 -0.014975 -0.0039381
0.33203 0.0039056 0.0025638 0.0022269 -0.0045996 0 -0.0032631 0.0039611 -0.00089281 0.001866 -0.0014358 0.0033817 -1.0972 0.0039813 -0.0011136 -0.0032121 -0.0067635 -0.001997 -0.0029117 -0.0028358 0.00066773 -0.00094044 0 0.0022471 0 -0.00049673 -0.00060442 0.0001589 -0.00076973 -0.04649 -0.00091618 -0.0053148 -0.0072864 0.0025771 0.00090367 0.0033604 -0.0043554 0.0052186 0.009231 -0.042698 0.0031591 0.023935 -0.063708 -0.030604 0.048647 -0.0010973 0.0011971 -0.0037974 0.015881 -0.058023 -0.04536 -0.0035772
0.33594 0.0031856 0.0025021 0.0033051 -9.8189e-05 0 0.0020799 0.0009298 -0.00033444 -0.00036009 0.0002846 -0.0011166 -1.0987 0.0011833 -0.0052506 -0.0048895 0.00053527 -0.0032052 -0.0019461 -0.0018999 0.001882 5.9099e-05 0 0.0030492 0 -0.0005841 -0.00017342 0.0011403 -0.00044786 -0.029399 -0.0028103 -0.00046421 -0.001286 -0.0001142 0.00058349 0.0003521 -0.00097627 0.00099256 0.0046824 -0.055749 -0.016401 0.0011891 -0.044183 -0.0071073 0.032889 0.005319 -0.0096169 -0.02299 -0.0065458 -0.087435 -0.074468 -0.0014795
0.33984 0.0024099 0.0022849 0.0040735 0.0060642 0 0.0073188 -0.0014829 0.00085943 -0.0021535 0.0018339 -0.0053122 -1.0904 -5.6979e-05 -0.0076276 -0.0014916 0.0081084 -0.0033262 0.0001589 -0.0011091 0.0039393 0.0007594 0 0.0046945 0 -0.00081425 0.00054999 0.0011461 -9.2088e-05 -0.019158 -0.0033554 0.0054614 0.0063982 -0.0018115 0.00062528 -0.0028998 0.0036509 -0.0044681 -0.0035699 -0.059465 -0.037511 -0.027417 -0.022993 0.014041 0.015312 0.0089871 -0.019693 -0.036107 -0.024366 -0.10304 -0.09396 0.00038566
0.34375 0.0020735 0.0025941 0.0050134 0.009402 0 0.0090123 -0.0018179 0.0019523 -0.0018808 0.0019311 -0.0058193 -1.0758 -9.0251e-05 -0.0070456 0.0034639 0.010216 -0.0034799 0.0020328 -0.0015707 0.0059191 0.0011613 0 0.0054167 0 -0.0010753 0.00087148 0.00021448 0.00012845 -0.032322 -0.00047234 0.0077126 0.010644 -0.0021753 -0.00032069 -0.0041714 0.0090254 -0.0077493 -0.010057 -0.050695 -0.052397 -0.055508 -0.0022611 0.028511 -0.00056605 0.0072714 -0.027997 -0.044031 -0.035992 -0.10654 -0.10291 0.00029818
0.34766 0.0024696 0.0037843 0.0065262 0.0078693 0 0.0068532 0.00027641 0.0028593 0.0012071 0.00098145 -0.0023466 -1.0637 0.00018484 -0.0039635 0.0048718 0.0058998 -0.0036722 0.0024803 -0.0027627 0.0064281 0.0015303 0 0.0042216 0 -0.0012967 0.00045475 -0.00070259 0.00023263 -0.075123 0.0052818 0.00484 0.0094094 -0.0016732 -0.0024357 -0.0020331 0.013685 -0.0069671 -0.011365 -0.029071 -0.057365 -0.079071 0.017323 0.035014 -0.012406 -0.00017684 -0.033431 -0.046953 -0.039632 -0.098618 -0.10169 -0.0017254
0.35156 0.0037044 0.0054667 0.0084667 0.0035312 0 0.0036429 0.0035594 0.0037908 0.0059564 0.00056579 0.0022194 -1.061 0.00026311 -0.00027034 0.0013754 -0.00024099 -0.0029182 0.0015433 -0.0031081 0.0049224 0.0018297 0 0.0013241 0 -0.0013861 -0.000324 -0.00071596 0.00033157 -0.13667 0.010958 0.00010927 0.0048837 -0.00059117 -0.0042853 0.0026203 0.015692 -0.0030307 -0.0079888 0.0043093 -0.049702 -0.094168 0.035266 0.03327 -0.017979 -0.012778 -0.034869 -0.045239 -0.033654 -0.08063 -0.091687 -0.0043398
0.35547 0.0055472 0.0068015 0.010138 0.00082515 0 0.0028515 0.0060092 0.0047267 0.0097157 0.0019298 0.0045285 -1.0655 8.9845e-05 0.0019102 -0.0034565 -0.0026381 -0.00085196 0.00059053 -0.0017338 0.0026756 0.0017673 0 -0.0025929 0 -0.0012871 -0.00076465 8.5965e-05 0.00046353 -0.19841 0.013447 -0.0011937 0.0014992 0.0012676 -0.003945 0.0069626 0.014399 0.0012829 -0.0027729 0.044382 -0.026477 -0.09256 0.050232 0.024948 -0.012818 -0.026421 -0.029464 -0.038784 -0.014096 -0.05504 -0.077241 -0.0064601
0.35938 0.0072933 0.0072276 0.010753 0.0028355 0 0.0057626 0.0063705 0.0055006 0.01025 0.0048858 0.0037839 -1.0676 -0.00041845 0.0016466 -0.0052171 -7.8785e-06 0.0012972 0.0010867 0.00038333 0.0019228 0.0012488 0 -0.0071484 0 -0.0011261 -0.00055391 0.0007328 0.00053854 -0.25025 0.011872 0.003701 0.0025101 0.0038279 -0.0006662 0.0085157 0.01151 0.0037235 0.0019305 0.080184 0.0030303 -0.076614 0.061445 0.017146 0.0001812 -0.033802 -0.018817 -0.030049 0.01295 -0.029928 -0.066179 -0.0083279
0.36328 0.0080398 0.0068952 0.0099629 0.0086605 0 0.010405 0.005125 0.0062806 0.0076953 0.0080467 0.0023896 -1.0591 -0.0014242 -0.00019967 -0.0033104 0.004006 0.0017244 0.0030714 0.001159 0.0036785 0.00055839 0 -0.012225 0 -0.0011804 -3.5528e-05 0.00038184 0.00043936 -0.29577 0.0081793 0.01254 0.0075847 0.006112 0.0044398 0.0072659 0.0096605 0.0044074 0.0056723 0.108 0.03298 -0.049979 0.06827 0.012611 0.017931 -0.032201 -0.0048695 -0.020343 0.041673 -0.0092772 -0.060503 -0.011132
0.36719 0.0073508 0.0063834 0.0080097 0.014031 0 0.013028 0.0040598 0.0076029 0.004714 0.010048 0.0037654 -1.041 -0.0026375 -0.0017506 -0.0010862 0.0050624 6.3928e-06 0.004869 -0.00057007 0.0064606 3.0503e-05 0 -0.017538 0 -0.0015668 0.0002217 -0.00080162 0.00015687 -0.3418 0.0055156 0.019631 0.013005 0.0069012 0.0092652 0.0055877 0.0096341 0.0054964 0.0092633 0.12599 0.059217 -0.015805 0.070219 0.012676 0.037844 -0.020345 0.010675 -0.010612 0.067008 0.0041696 -0.06057 -0.015736
0.37109 0.0057052 0.006047 0.0054616 0.014629 0 0.010978 0.0048369 0.0096907 0.0044297 0.010585 0.0093475 -1.0233 -0.0031001 -0.0016876 -0.0016559 0.0024759 -0.0022684 0.0044601 -0.0037112 0.0074944 -0.00033554 0 -0.02264 0 -0.0019637 5.2215e-05 -0.001791 -0.00018363 -0.38579 0.0058256 0.020101 0.014351 0.0061678 0.012252 0.0060677 0.0093781 0.0090241 0.013461 0.13315 0.077025 0.021568 0.06665 0.017947 0.056428 0.0022805 0.025425 -0.0019441 0.081823 0.007413 -0.065226 -0.021755
0.375 0.0041695 0.0057036 0.0028439 0.0093871 0 0.0048169 0.007753 0.011825 0.0077914 0.010401 0.017316 -1.0157 -0.0019557 -0.0002589 -0.0043473 -0.00073231 -0.0029902 0.0013345 -0.0056581 0.0054151 -0.00081062 0 -0.027292 0 -0.0017813 -0.00016743 -0.0017024 -0.0004166 -0.4162 0.0086156 0.013366 0.0098947 0.0054951 0.013245 0.0093091 0.0063784 0.014846 0.018324 0.13251 0.082573 0.053873 0.058463 0.024939 0.068199 0.029746 0.035399 0.0044495 0.076886 7.9981e-05 -0.066899 -0.027664
0.37891 0.0035108 0.0049626 0.00051714 0.0012121 0 -0.0018667 0.011565 0.01266 0.012688 0.010399 0.023908 -1.0198 0.00045978 0.0012058 -0.0057154 -0.0015477 -0.0015142 -0.0028581 -0.0044876 0.0017647 -0.0015029 0 -0.031312 0 -0.00074373 2.0908e-05 -0.00062613 -0.00044176 -0.42441 0.011657 0.0033065 0.0022045 0.0066235 0.013078 0.013617 0.0010263 0.020525 0.023213 0.12928 0.0802 0.077805 0.049253 0.02881 0.073052 0.052604 0.040446 0.0091591 0.058302 -0.010514 -0.060076 -0.03169
0.38281 0.0036035 0.0037751 -0.0012051 -0.0052042 0 -0.0048746 0.014327 0.011345 0.015644 0.010779 0.026013 -1.0303 0.0025847 0.0017616 -0.0036603 -6.2394e-06 0.0010112 -0.0054481 -0.00057534 -0.00034033 -0.002097 0 -0.033747 0 0.00069548 0.00064382 0.00051473 -0.00025301 -0.41195 0.012758 -0.0046078 -0.003481 0.0094683 0.012537 0.0165 -0.0029831 0.023145 0.026799 0.12372 0.071387 0.091851 0.040511 0.027434 0.07111 0.066119 0.04073 0.012549 0.031012 -0.020156 -0.042909 -0.032723
0.38672 0.0037137 0.0025735 -0.0019927 -0.0065867 0 -0.0023611 0.014526 0.0083294 0.014574 0.010934 0.022982 -1.0413 0.0030297 0.0017743 0.00020067 0.0015639 0.0031578 -0.0047135 0.0037945 0.00085592 -0.0020877 0 -0.032552 0 0.0016319 0.0012882 0.00086737 8.8739e-05 -0.3838 0.0111 -0.0068523 -0.003206 0.011836 0.011747 0.016368 -0.0021784 0.021352 0.027198 0.1152 0.057526 0.095085 0.03343 0.019314 0.062913 0.066471 0.036775 0.015049 0.0010675 -0.024713 -0.014876 -0.030727
0.39063 0.0033208 0.0018712 -0.001678 -0.0029368 0 0.0037566 0.011855 0.0049846 0.010193 0.010023 0.016546 -1.0518 0.0020651 0.0023404 0.0024661 0.0016773 0.0046539 -0.0011161 0.0063116 0.0041 -0.001242 0 -0.025932 0 0.0015071 0.0015557 0.00037832 0.00047324 -0.33706 0.007376 -0.00366 0.0024582 0.011385 0.010409 0.013145 0.0027885 0.015979 0.022888 0.098366 0.038702 0.085189 0.028856 0.0031837 0.049173 0.048441 0.029651 0.01725 -0.018553 -0.017037 0.021773 -0.026536
0.39453 0.0025902 0.0017988 -0.00048787 0.0029389 0 0.0090154 0.0073175 0.0024436 0.0050152 0.00762 0.0093273 -1.0623 0.0015024 0.003875 0.0017102 0.0013252 0.0060805 0.0030341 0.006222 0.0063866 0.00021426 0 -0.014539 0 0.00064355 0.0014377 -0.00030715 0.00074775 -0.26177 0.003065 0.0017066 0.0086872 0.0078967 0.0083641 0.0078665 0.007247 0.0090822 0.014225 0.068611 0.015035 0.06561 0.024426 -0.015631 0.03334 0.020178 0.022563 0.019559 -0.018326 0.0021823 0.054632 -0.021256
0.39844 0.0020547 0.0020761 0.0010275 0.0074753 0 0.0095034 0.0027012 0.00085812 0.0011495 0.0039634 0.0031905 -1.0702 0.0028784 0.0054929 -0.00029312 0.0024187 0.0074289 0.0051315 0.0043856 0.0058566 0.001835 0 -0.0020568 0 -6.0675e-05 0.001217 -0.00054726 0.00077262 -0.15596 -0.00040247 0.0053557 0.010227 0.003474 0.0057841 0.0021107 0.0068696 0.0025192 0.0040055 0.027238 -0.013049 0.039456 0.018228 -0.032677 0.017294 -0.0091822 0.017296 0.021856 -0.0001113 0.027641 0.076126 -0.015577
0.40234 0.0019614 0.0023741 0.0024192 0.0084566 0 0.0046941 -0.00037148 -0.00026757 -0.0010038 -0.00019575 -0.0015435 -1.0706 0.0057411 0.0059357 -0.0010134 0.0052165 0.0075796 0.003968 0.0021763 0.003496 0.003294 0 0.0072018 0 7.3858e-06 0.0010788 -0.00024863 0.00053204 -0.037484 -0.0022098 0.0052082 0.0056711 0.00048452 0.0028905 -0.0024577 0.0019015 -0.0028052 -0.0041922 -0.023319 -0.044797 0.0085817 0.0093413 -0.044967 0.0021732 -0.033097 0.015115 0.02404 0.033035 0.05483 0.08158 -0.0093563
0.40625 0.0020487 0.0025906 0.0037026 0.0060434 0 -0.0020664 -0.0013728 -0.0012438 -0.0022818 -0.0038933 -0.0057552 -1.0625 0.0078661 0.0050178 -0.00011604 0.0078688 0.0055887 0.00051559 0.00048622 0.0020555 0.0044528 0 0.011826 0 0.00063136 0.00092212 0.00020716 0.00019671 0.06401 -0.0024733 0.0020762 -0.0014602 -0.00056393 -0.00031093 -0.004707 -0.0031078 -0.0068669 -0.0088533 -0.078655 -0.078823 -0.024966 -0.002831 -0.049396 -0.010914 -0.04421 0.01735 0.025989 0.075573 0.077882 0.066846 -0.0017928
0.41016 0.0019393 0.0027462 0.0051962 0.0023708 0 -0.0059066 -0.0011694 -0.0019068 -0.0034642 -0.0062733 -0.010433 -1.0526 0.0072812 0.003906 0.00055877 0.0084384 0.002264 -0.0026996 -0.0004492 0.0033439 0.0051678 0 0.014374 0 0.0010733 0.00057955 0.00043042 3.119e-05 0.12959 -0.0022607 -0.00118 -0.00573 -0.0010553 -0.0038486 -0.0048022 -0.0037279 -0.010105 -0.011749 -0.12296 -0.10813 -0.056335 -0.015716 -0.041699 -0.019784 -0.031121 0.026665 0.028114 0.11079 0.084564 0.0305 0.0077683
0.41406 0.0015952 0.0027374 0.006916 3.0078e-05 0 -0.0039996 -0.0013423 -0.0021224 -0.0046457 -0.0069465 -0.015551 -1.0482 0.004115 0.0038519 -0.00031033 0.0068485 -0.00010915 -0.0033228 -0.00073178 0.0065343 0.0051714 0 0.018505 0 0.00086286 0.0001347 0.00034748 0.00018796 0.16459 -0.003049 -0.0018589 -0.0042151 -0.0024205 -0.0073543 -0.0043151 0.00033037 -0.012991 -0.015862 -0.14684 -0.12664 -0.081375 -0.023942 -0.026872 -0.024847 -0.0027898 0.040884 0.031384 0.12855 0.076286 -0.010775 0.018801
0.41797 0.0012765 0.0023629 0.0081719 0.00026116 0 0.0022873 -0.002899 -0.0022894 -0.0056359 -0.0062591 -0.019696 -1.0478 0.00049681 0.0048146 -0.0016587 0.0045762 6.5834e-05 -0.00089955 -0.00060232 0.0090113 0.0042523 0 0.0249 0 0.00022203 -8.7158e-05 0.00013875 0.00057492 0.18813 -0.0056423 0.00050341 0.001422 -0.0045814 -0.0099632 -0.005058 0.0053955 -0.015562 -0.02176 -0.14644 -0.13063 -0.097313 -0.024363 -0.0071447 -0.026059 0.034958 0.058806 0.03651 0.12609 0.05526 -0.048623 0.029071
0.42188 0.0011094 0.0016376 0.0079303 0.0020217 0 0.0083532 -0.0053646 -0.0030426 -0.0064775 -0.0051556 -0.020838 -1.0402 -0.0012906 0.005589 -0.0013318 0.0027935 0.0019929 0.0027018 -0.00042045 0.0088158 0.0025732 0 0.030249 0 -0.00026366 0.000122 -5.2197e-06 0.00093533 0.20949 -0.0092634 0.0037613 0.0066735 -0.0062668 -0.010797 -0.0073399 0.0074632 -0.01704 -0.026185 -0.12007 -0.11741 -0.10179 -0.014559 0.015198 -0.023596 0.075535 0.078848 0.044028 0.1029 0.024932 -0.075462 0.035229
0.42578 0.00085514 0.000952 0.0057267 0.0028019 0 0.0097774 -0.0070621 -0.0043879 -0.0072487 -0.0045126 -0.01785 -1.0169 -0.00058286 0.005298 0.001082 0.0013774 0.0033158 0.0046756 -0.00047196 0.0063184 0.00074984 0 0.030504 0 -0.00027892 0.00056055 -1.4272e-05 0.0010645 0.21688 -0.011774 0.0049272 0.0078452 -0.0065342 -0.009619 -0.0093474 0.0053396 -0.016038 -0.024675 -0.066921 -0.082676 -0.09014 0.0088068 0.037063 -0.017711 0.10714 0.097733 0.054636 0.060992 -0.0075116 -0.080064 0.034469
0.42969 0.00018653 0.00074697 0.0022374 0.00083551 0 0.0055761 -0.0064214 -0.0053192 -0.0074845 -0.0043846 -0.011598 -0.98528 0.0014746 0.0044449 0.0034243 -0.00019605 0.0027187 0.0034943 -0.00062145 0.0036348 -0.00048199 0 0.024982 0 1.2599e-06 0.00075933 8.6025e-05 0.00094492 0.19016 -0.011171 0.002761 0.0044767 -0.0056022 -0.0070046 -0.0085652 0.00068226 -0.011579 -0.015906 -0.0032896 -0.033445 -0.063999 0.040285 0.055689 -0.010949 0.11842 0.10997 0.066458 0.016152 -0.030215 -0.062772 0.026376
0.43359 -0.0008828 0.00097918 -0.0011574 -0.0030466 0 -0.0012253 -0.0032442 -0.0045421 -0.0062271 -0.0039028 -0.0045686 -0.96506 0.0031442 0.004198 0.0032699 -0.0015618 0.0013824 0.00010974 -0.00035592 0.0025028 -0.00076957 0 0.016918 0 0.00026847 0.00044368 0.00020579 0.00068127 0.12299 -0.0072405 -0.0010284 -0.0010093 -0.0041929 -0.0038508 -0.0041092 -0.0040476 -0.0042811 -0.003398 0.05605 0.019558 -0.029717 0.071424 0.07095 -0.0055419 0.11068 0.11363 0.076777 -0.02092 -0.040252 -0.034388 0.013678
0.4375 -0.0019629 0.0010132 -0.0034888 -0.0057891 0 -0.0060898 0.0011115 -0.001709 -0.0029742 -0.0020915 0.0008821 -0.9688 0.003387 0.0047402 0.00070154 -0.0016393 0.0015628 -0.0029263 0.00051822 0.0027394 -0.00036626 0 0.0099486 0 0.00049617 -0.00016812 0.00018167 0.00035363 0.031049 -0.0018559 -0.003171 -0.0054506 -0.0024765 -0.00072648 0.0022572 -0.0071214 0.0035183 0.0072155 0.10282 0.069586 0.0085998 0.096531 0.082664 -0.0028604 0.08566 0.10757 0.083559 -0.045138 -0.037134 -0.0022232 0.0010562
0.44141 -0.0026923 0.00017598 -0.0049091 -0.0047855 0 -0.0064564 0.0047063 0.002066 0.0014605 0.0010621 0.0042287 -0.98595 0.0022339 0.0047901 -0.001718 -3.6455e-05 0.0038595 -0.0035981 0.0012138 0.0027295 0.00015954 0 0.0045252 0 0.00088932 -0.00055639 -0.00015041 -1.2086e-05 -0.059939 0.0024949 -0.0017597 -0.0069143 -7.0862e-05 0.00229 0.007467 -0.007661 0.0091704 0.01272 0.12977 0.10983 0.046358 0.1099 0.090799 -0.0041312 0.046807 0.091316 0.08475 -0.052953 -0.021936 0.025635 -0.0075136
0.44531 -0.0030842 -0.0015507 -0.0062661 -0.0005981 0 -0.0034133 0.0062694 0.0049592 0.0052987 0.0043395 0.0068815 -0.99026 0.000359 0.003109 -0.0017702 0.0022624 0.0063457 -0.0018375 0.00036467 0.001376 0.00048622 0 -0.0017005 0 0.001474 -0.00039976 -0.00075346 -0.0003309 -0.13081 0.0047107 0.0018562 -0.0054051 0.0029578 0.0051768 0.0095628 -0.0055212 0.011593 0.014292 0.1254 0.12671 0.07356 0.10016 0.093755 -0.011464 0.0028061 0.06484 0.075946 -0.042252 -0.00051615 0.03364 -0.011149
0.44922 -0.0034125 -0.0034574 -0.0079771 0.0030021 0 -0.00037658 0.005751 0.0057423 0.0071955 0.0061854 0.010507 -0.96579 -0.0014469 0.00033118 5.4325e-05 0.0039369 0.0066574 0.0009419 -0.0025313 -0.00050364 0.00082777 0 -0.010028 0 0.0019013 0.00011161 -0.0012662 -0.00039817 -0.17309 0.0057763 0.0040127 -0.002488 0.0055135 0.0074602 0.0088935 -0.0017756 0.011863 0.01531 0.10373 0.12533 0.0884 0.074911 0.092182 -0.021894 -0.034688 0.03659 0.060993 -0.027143 0.015768 0.024566 -0.012258
0.45313 -0.0038362 -0.0047771 -0.0094052 0.0021314 0 -0.00011689 0.0039504 0.0044593 0.0072638 0.0059553 0.015069 -0.92494 -0.0025396 -0.0012197 0.0013166 0.0047832 0.0046914 0.00338 -0.006082 -0.00082214 0.0016149 0 -0.017887 0 0.0017705 0.00044882 -0.0012121 -4.5459e-05 -0.18175 0.0075052 0.0018171 -0.00035435 0.0062312 0.0082287 0.0071741 0.0012165 0.011879 0.017568 0.072026 0.10958 0.091073 0.039424 0.085815 -0.033717 -0.062182 0.010576 0.042597 -0.013738 0.023007 0.0029213 -0.014128
0.45703 -0.0042705 -0.0054003 -0.0094441 -0.0036048 0 -0.0027123 0.0017565 0.0020296 0.0066291 0.0043017 0.018448 -0.89764 -0.0025528 0.00011401 0.00052134 0.0056402 0.0027594 0.005031 -0.0078154 0.0016305 0.0028431 0 -0.020441 0 0.0011107 0.00022558 -0.00045784 0.0006076 -0.15094 0.010507 -0.0042787 -0.00061758 0.0047793 0.0067297 0.0056522 0.0013949 0.012347 0.019693 0.036917 0.083704 0.082476 -0.00098065 0.074547 -0.045384 -0.077605 -0.0098903 0.023482 -0.0066255 0.018874 -0.026106 -0.017686
0.46094 -0.0046433 -0.0058629 -0.0077295 -0.010426 0 -0.005968 -0.00035248 -0.00061552 0.0060242 0.0023443 0.018027 -0.90094 -0.0015269 0.0033075 -0.001249 0.0068559 0.0029267 0.0058879 -0.0064127 0.0056721 0.0038062 0 -0.015026 0 0.00042495 -0.00046239 0.00053486 0.0011244 -0.080233 0.013288 -0.010682 -0.0032236 0.0021543 0.0030328 0.0042654 -0.00079433 0.012062 0.01886 0.0070941 0.054136 0.064272 -0.038296 0.058019 -0.054753 -0.079337 -0.020441 0.0079114 -0.010553 0.0017523 -0.053727 -0.020237
0.46484 -0.0051193 -0.0066327 -0.0051778 -0.013462 0 -0.0076089 -0.0023466 -0.0030107 0.004992 0.00052326 0.012838 -0.92096 0.00010201 0.0054259 -0.0017407 0.0074016 0.004566 0.005647 -0.0031476 0.008516 0.003666 0 -0.0036819 0 0.00019966 -0.0011268 0.0010228 0.0010875 0.018275 0.013321 -0.013472 -0.0062892 -0.00040273 -0.0018281 0.002303 -0.0023268 0.009145 0.013549 -0.0094118 0.031363 0.042823 -0.063079 0.038099 -0.06042 -0.071858 -0.019997 0.00032154 -0.023081 -0.021906 -0.067693 -0.01756
0.46875 -0.0058883 -0.0075 -0.0032174 -0.010879 0 -0.0071564 -0.0044235 -0.0050504 0.0025333 -0.0016612 0.0043156 -0.92742 0.0017517 0.0046138 -0.00017765 0.0060411 0.0050045 0.0039995 -0.00080872 0.0083002 0.0024247 0 0.0088602 0 0.00042004 -0.0012958 0.00065061 0.00052597 0.12505 0.0091091 -0.011402 -0.007431 -0.0025799 -0.0063777 -0.00054606 -0.00064353 0.0029568 0.0045748 -0.014735 0.018375 0.023269 -0.076413 0.017868 -0.06394 -0.061689 -0.013547 -0.00103 -0.03618 -0.043628 -0.067974 -0.0077277
0.47266 -0.0067235 -0.0077565 -0.0024533 -0.0052719 0 -0.0059568 -0.0067564 -0.0067527 -0.0016268 -0.0048087 -0.0048854 -0.90607 0.0029429 0.0020789 0.0019637 0.0032235 0.0026162 0.0016428 -0.0009788 0.0059291 0.0012314 0 0.01938 0 0.00063661 -0.00088177 -0.00018443 -3.1374e-05 0.22768 0.00142 -0.0066198 -0.0058305 -0.0048955 -0.0095157 -0.0039676 0.0030362 -0.0051995 -0.0060026 -0.010428 0.015981 0.0077876 -0.07997 -0.0010602 -0.066527 -0.051323 -0.003792 0.0021103 -0.045394 -0.059329 -0.056184 0.0067889
0.47656 -0.0069327 -0.0069544 -0.0021473 -0.0011244 0 -0.0056187 -0.0092773 -0.0082541 -0.0066172 -0.0086489 -0.012814 -0.87391 0.003277 0.00074583 0.0028039 0.0011101 -0.0011518 0.0003738 -0.0024805 0.0042612 0.0014173 0 0.028072 0 0.000489 -0.00022079 -0.00069687 -2.1024e-05 0.32796 -0.0072828 -0.0026671 -0.0031515 -0.0075629 -0.011068 -0.0075707 0.0041485 -0.013132 -0.016341 0.0012457 0.023958 -0.0019811 -0.07646 -0.017222 -0.069587 -0.042753 0.0064465 0.0073813 -0.046643 -0.065668 -0.035399 0.020885
0.48047 -0.0059392 -0.005393 -0.0010848 -0.00086689 0 -0.0064379 -0.011539 -0.0098499 -0.011214 -0.012014 -0.019162 -0.85998 0.0023226 0.0019404 0.002201 0.0012694 -0.0031774 0.0014928 -0.0027493 0.0052459 0.0029903 0 0.036567 0 7.4675e-05 0.0002166 -0.00048878 0.00057478 0.43076 -0.014605 -0.0016356 -0.0021027 -0.0098336 -0.011724 -0.011247 -0.00070313 -0.019355 -0.025196 0.016466 0.040734 -0.0039351 -0.071925 -0.028443 -0.075995 -0.037399 0.012938 0.0092767 -0.034243 -0.05879 -0.013655 0.031002
0.48438 -0.0039377 -0.0038005 0.0010363 -0.003182 0 -0.0071727 -0.012796 -0.011721 -0.014766 -0.013758 -0.024615 -0.87249 -0.00010056 0.0038176 0.0016811 0.0026689 -0.0019447 0.0040275 -0.00074188 0.0078155 0.0041932 0 0.044844 0 -0.00023391 0.00019957 5.7267e-05 0.0011309 0.52607 -0.019636 -0.0028526 -0.0037307 -0.0107 -0.012407 -0.014854 -0.0096714 -0.023674 -0.031561 0.029703 0.058353 -0.0014954 -0.072443 -0.036527 -0.085988 -0.033487 0.015394 0.0046347 -0.014335 -0.045912 0.00014929 0.037762
0.48828 -0.0018467 -0.0025908 0.0031219 -0.0048455 0 -0.0062221 -0.012395 -0.013472 -0.017145 -0.013615 -0.029468 -0.8888 -0.003245 0.0034387 0.0024401 0.0026824 0.00097647 0.0051105 0.0018204 0.0088101 0.0029485 0 0.050658 0 -0.00024687 -9.8372e-05 0.00020312 0.00093351 0.5858 -0.022953 -0.0039788 -0.006129 -0.010071 -0.013477 -0.017782 -0.016748 -0.02645 -0.034688 0.038976 0.073065 0.0031337 -0.078598 -0.043036 -0.098424 -0.030251 0.015163 -0.0059727 0.0075792 -0.031997 0.004495 0.044379
0.49219 -0.00048933 -0.0015263 0.003633 -0.0039754 0 -0.0031003 -0.010237 -0.014079 -0.017996 -0.012144 -0.032861 -0.88025 -0.0052148 0.00027533 0.0039602 0.00035425 0.0028478 0.0027523 0.0023536 0.0062199 -0.00094076 0 0.051742 0 -0.00010799 -0.00027147 -0.00032368 -0.00010731 0.58197 -0.025431 -0.0033154 -0.006142 -0.0088738 -0.014318 -0.019125 -0.01739 -0.027576 -0.03457 0.042911 0.082287 0.00832 -0.089924 -0.04902 -0.11203 -0.027481 0.013444 -0.021349 0.02717 -0.020528 -0.00065629 0.052276
0.49609 0.00018523 -0.00012046 0.0020665 -0.0015108 0 0.0010071 -0.0069151 -0.012565 -0.016527 -0.00997 -0.033171 -0.84474 -0.0040285 -0.0028555 0.0048481 -0.0018798 0.0027588 -0.0016951 0.00042651 0.0015103 -0.0050905 0 0.04781 0 1.4078e-05 -5.2353e-05 -0.00097951 -0.0012911 0.5084 -0.027 -0.0012343 -0.002608 -0.0078445 -0.013675 -0.018336 -0.012876 -0.02631 -0.031914 0.039968 0.083201 0.012141 -0.10458 -0.055559 -0.12468 -0.02547 0.011935 -0.038976 0.038913 -0.01536 -0.013823 0.058298
0.5 0.0010065 0.0017266 -0.00045625 0.00019758 0 0.004018 -0.0033139 -0.0089001 -0.012401 -0.0072311 -0.029103 -0.81062 0.00051345 -0.0026724 0.004676 -0.00049612 0.0022255 -0.0043224 -0.0015286 -0.0015198 -0.0064041 0 0.040012 0 0.00023666 0.00043381 -0.00092358 -0.0017122 0.38306 -0.026425 0.00042996 0.0021533 -0.0064601 -0.010582 -0.015531 -0.0086083 -0.021974 -0.027199 0.029557 0.074332 0.012097 -0.11626 -0.062227 -0.132 -0.025815 0.012631 -0.052262 0.037541 -0.017969 -0.027791 0.056607
0.50391 0.0026974 0.0035888 -0.002033 -3.7226e-05 0 0.0044881 1.0178e-05 -0.004189 -0.0066436 -0.0037682 -0.020641 -0.80631 0.0059511 0.00095197 0.004414 0.0049123 0.0028385 -0.0023776 -0.0007721 -0.00044709 -0.003962 0 0.028964 0 0.00080559 0.00077291 0.00010583 -0.0010687 0.22927 -0.022265 0.00036432 0.0043824 -0.0034369 -0.0052156 -0.011112 -0.0080991 -0.014718 -0.019967 0.015802 0.060339 0.008461 -0.12137 -0.066756 -0.13338 -0.028217 0.014972 -0.058617 0.028033 -0.022957 -0.036691 0.043779
0.50781 0.0051269 0.0049802 -0.0014475 -0.0010514 0 0.0028152 0.0031139 0.00018488 -0.0011794 0.00036746 -0.0093317 -0.82869 0.0086414 0.0047039 0.0049205 0.010287 0.003949 0.0028144 0.0026507 0.0031836 -4.8753e-05 0 0.014249 0 0.0016245 0.00065443 0.0014597 6.7994e-05 0.057338 -0.014194 -0.00070056 0.002647 0.0016362 0.001076 -0.0053097 -0.0091902 -0.0056249 -0.0095932 0.0012769 0.043499 0.0013726 -0.11853 -0.067265 -0.12869 -0.031705 0.018433 -0.057501 0.01345 -0.027191 -0.038634 0.0223
0.51172 0.0074531 0.0058445 0.0010391 -0.00045051 0 0.0011925 0.0063684 0.0036802 0.0028689 0.0047918 0.0022565 -0.84548 0.0067328 0.0053248 0.0054906 0.010619 0.003333 0.006987 0.0057689 0.0051619 0.0019219 0 -0.0038352 0 0.002108 0.00018997 0.002144 0.00077468 -0.13385 -0.0035646 -0.00036691 -0.00042648 0.0074052 0.0066804 0.0016327 -0.0066432 0.0037951 0.0029976 -0.01121 0.026149 -0.0088075 -0.10714 -0.062 -0.11831 -0.034868 0.022438 -0.049182 -0.0028421 -0.027708 -0.032661 -0.00094433
0.51563 0.0089399 0.00652 0.0041345 0.0032136 0 0.0021517 0.0099064 0.0068583 0.0063105 0.009141 0.011728 -0.82984 0.0019464 0.0030881 0.004477 0.0049461 0.00013705 0.0071487 0.0058007 0.0026982 0.00064304 0 -0.022766 0 0.0016814 -0.00017448 0.0017236 0.00058915 -0.33979 0.0073286 0.0033437 -0.00038886 0.011749 0.010818 0.0089206 0.0018478 0.012233 0.014866 -0.015658 0.011997 -0.021397 -0.08686 -0.047598 -0.10341 -0.03352 0.026308 -0.035441 -0.015265 -0.020185 -0.018863 -0.019843
0.51953 0.0095591 0.0072949 0.0066384 0.0091328 0 0.006559 0.013372 0.010509 0.010967 0.013312 0.018227 -0.78961 -0.0017758 0.0013853 0.0014111 -0.0024757 -0.0034895 0.0044339 0.0031676 -0.0027634 -0.0019825 0 -0.039045 0 0.0004562 -9.8788e-05 0.00067719 -0.00014212 -0.54049 0.016749 0.0099169 0.004805 0.013688 0.013843 0.015273 0.012926 0.01903 0.023074 -0.0091951 0.0027233 -0.033777 -0.063375 -0.026739 -0.088812 -0.024294 0.030207 -0.0225 -0.021322 -0.0069895 -0.0032555 -0.033079
0.52344 0.0098302 0.0081397 0.0082417 0.014701 0 0.012574 0.016175 0.014576 0.017471 0.01719 0.023039 -0.75879 -0.0017439 0.0028468 -0.0019405 -0.0062314 -0.0043154 0.0024671 0.0010526 -0.0069182 -0.0030415 0 -0.051252 0 -0.00071485 0.00029616 -0.00010897 -0.00066284 -0.71082 0.024541 0.01617 0.012619 0.014165 0.016488 0.019905 0.021032 0.024355 0.027486 0.0065592 -0.002498 -0.044226 -0.040544 -0.0037886 -0.077412 -0.0078547 0.034511 -0.013163 -0.02271 0.0073766 0.010765 -0.043538
0.52734 0.010219 0.0089212 0.0094896 0.017229 0 0.016679 0.017933 0.018054 0.024158 0.020256 0.028596 -0.76045 0.0011182 0.0063091 -0.0030566 -0.0048124 -0.0015772 0.0030446 0.0019139 -0.0068654 -0.0017655 0 -0.061226 0 -0.00098155 0.00055035 -0.00016897 -0.00052737 -0.83915 0.031707 0.018413 0.017979 0.014901 0.018842 0.023374 0.023997 0.029006 0.031126 0.029828 -0.004396 -0.051458 -0.020744 0.017754 -0.071185 0.014483 0.039256 -0.0087426 -0.021124 0.019445 0.021471 -0.054237
0.53125 0.010801 0.0097602 0.011165 0.015742 0 0.016371 0.018662 0.019995 0.028402 0.021792 0.036173 -0.78144 0.0033116 0.0080344 -0.0011822 -0.0014557 0.0018793 0.0040278 0.004761 -0.0039847 -0.00022499 0 -0.071422 0 -0.0003161 0.00036778 0.0001986 3.8406e-05 -0.93186 0.038841 0.015415 0.017723 0.01662 0.020177 0.026985 0.024539 0.033686 0.037053 0.05774 -0.0040635 -0.054071 -0.0063007 0.033569 -0.072118 0.040258 0.044267 -0.009993 -0.01905 0.025076 0.027564 -0.065071
0.53516 0.011439 0.010998 0.013668 0.011802 0 0.012497 0.018604 0.020511 0.029053 0.021664 0.044019 -0.78691 0.0021594 0.0058561 0.0019061 -0.00020114 0.0023711 0.0019605 0.0062022 -0.0025147 -0.00082079 0 -0.081058 0 0.00046925 -3.1873e-05 0.00033568 0.00041813 -0.99831 0.044817 0.0097653 0.013426 0.018526 0.019844 0.031046 0.026361 0.038047 0.044548 0.08227 -0.0032989 -0.049638 0.00025609 0.03557 -0.082862 0.06126 0.047215 -0.015554 -0.021495 0.018024 0.029313 -0.07327
0.53906 0.012074 0.012744 0.016752 0.0087878 0 0.0090359 0.017997 0.020647 0.027348 0.02079 0.047882 -0.75863 -0.0017908 0.0016536 0.0037372 -0.0017351 -0.00082817 -0.0034637 0.0041268 -0.0052763 -0.0034163 0 -0.085631 0 0.00055176 -0.0001269 -9.298e-05 0.00019791 -1.0341 0.047116 0.0063151 0.010079 0.019378 0.018268 0.033851 0.0297 0.04035 0.048771 0.098789 -0.0026702 -0.040669 0.0030124 0.026994 -0.098673 0.072958 0.046142 -0.020726 -0.028654 0.0034475 0.030652 -0.076383
0.54297 0.012722 0.014549 0.019628 0.0097919 0 0.010047 0.017035 0.021181 0.025324 0.020461 0.044136 -0.71507 -0.0055932 -0.00059313 0.0035188 -0.0034293 -0.0047882 -0.0082721 9.4574e-07 -0.010839 -0.0053956 0 -0.081014 0 -9.5789e-05 0.00031896 -0.00081007 -0.00049169 -1.023 0.043741 0.0086493 0.011827 0.018782 0.016856 0.032901 0.031412 0.038437 0.044839 0.10638 -0.0014159 -0.028259 0.0043812 0.010516 -0.11697 0.074386 0.040127 -0.023726 -0.039502 -0.014814 0.033225 -0.074264
0.54688 0.013253 0.015673 0.021313 0.015253 0 0.016043 0.015974 0.021646 0.023595 0.021007 0.033153 -0.69131 -0.0068555 0.00096267 0.0024945 -0.0029788 -0.0060334 -0.0080445 -0.0026747 -0.014882 -0.0046356 0 -0.068105 0 -0.00076465 0.00093404 -0.001237 -0.0011404 -0.95533 0.035125 0.01624 0.018416 0.017325 0.016745 0.027479 0.029037 0.03159 0.032713 0.1053 0.0014807 -0.013614 0.0069198 -0.010396 -0.13497 0.065909 0.028857 -0.023236 -0.052441 -0.032445 0.038377 -0.068251
0.55078 0.013406 0.01572 0.02111 0.022095 0 0.023002 0.015122 0.020695 0.021049 0.021195 0.019787 -0.70038 -0.0057041 0.0041207 0.0021675 -0.0010781 -0.0040011 -0.0027119 -0.0019695 -0.014237 -0.0020006 0 -0.052872 0 -0.00082776 0.0010803 -0.0010318 -0.001306 -0.84238 0.024241 0.024535 0.025233 0.015703 0.017607 0.019942 0.023661 0.021736 0.018076 0.097869 0.008684 0.0015475 0.015245 -0.028836 -0.14763 0.050355 0.012876 -0.018034 -0.063659 -0.041243 0.047715 -0.059198
0.55469 0.0131 0.014988 0.019019 0.025488 0 0.025275 0.014633 0.017526 0.016728 0.01925 0.010074 -0.71817 -0.0039896 0.0050348 0.002658 -0.00012559 -0.0011537 0.0030111 0.0007462 -0.0095672 -0.00042365 0 -0.0413 0 -0.00039609 0.00053699 -0.00034144 -0.00092879 -0.70988 0.01465 0.028028 0.026816 0.014094 0.017847 0.014068 0.018212 0.012632 0.0080984 0.092931 0.022093 0.015221 0.032809 -0.035776 -0.15029 0.038581 -0.0017285 -0.010262 -0.067613 -0.034333 0.060383 -0.047107
0.55859 0.01265 0.014122 0.015791 0.022365 0 0.020216 0.014303 0.012902 0.01154 0.014685 0.0066868 -0.70771 -0.0030231 0.0022295 0.0030182 -0.00091578 4.747e-05 0.0042528 0.0026463 -0.0042732 -0.0015425 0 -0.034281 0 -0.00011748 -0.00021412 0.00038741 -0.00030452 -0.57897 0.0080836 0.024095 0.021055 0.012461 0.016117 0.011839 0.013664 0.0073799 0.0058837 0.095088 0.040228 0.027098 0.05823 -0.029995 -0.14343 0.036634 -0.01 -0.0023794 -0.063126 -0.013562 0.074509 -0.032795
0.5625 0.012481 0.013476 0.012505 0.014006 0 0.010627 0.013662 0.0086661 0.0075996 0.0091019 0.0071185 -0.65665 -0.002501 -0.0020481 0.0027642 -0.0016262 -0.00037306 0.0008007 0.0025876 -0.0011287 -0.0037752 0 -0.027669 0 -0.00040067 -0.00045367 0.00078425 0.00017291 -0.45558 0.003646 0.014788 0.010916 0.011093 0.012666 0.011802 0.0081858 0.0062162 0.0085327 0.10616 0.061589 0.0371 0.09021 -0.011473 -0.1276 0.047335 -0.0088074 0.0043925 -0.049703 0.019267 0.08901 -0.019154
0.56641 0.012589 0.012864 0.0099136 0.005341 0 0.0027459 0.01233 0.0061727 0.0058438 0.0050332 0.0062768 -0.5881 -0.0015978 -0.0043327 0.0024469 -0.00039159 -0.0007184 -0.0030249 0.0020163 -0.00019219 -0.0041628 0 -0.017336 0 -0.0009631 2.2893e-05 0.00077327 0.00025348 -0.33823 -0.00077415 0.0053642 0.0024595 0.010437 0.0091587 0.010674 0.00046495 0.0064845 0.010226 0.12683 0.084093 0.045316 0.12674 0.018577 -0.10409 0.072226 0.0044707 0.0090442 -0.027542 0.06115 0.10279 -0.0097693
0.57031 0.012411 0.011939 0.0080948 0.0012655 0 0.0013553 0.010358 0.0052153 0.004795 0.0038381 0.001157 -0.53512 -0.00057513 -0.003362 0.0025249 0.0018536 -0.00038679 -0.003174 0.0028585 0.00020962 -0.001926 0 -0.0038397 0 -0.001183 0.00067746 0.00052309 -7.8076e-05 -0.23197 -0.0062378 0.00068415 0.00055827 0.010365 0.0070963 0.0066098 -0.007104 0.004878 0.0071572 0.15421 0.10157 0.051507 0.16221 0.055603 -0.076481 0.11004 0.033527 0.010959 0.0020849 0.10439 0.11376 -0.0058594
0.57422 0.011393 0.010715 0.0067112 0.002969 0 0.0061123 0.0082618 0.0045281 0.002216 0.0046678 -0.0066188 -0.50765 -0.00075181 -0.00084821 0.0022136 0.0020907 -0.00090514 -1.8957e-05 0.005043 0.00097963 0.00047657 0 0.0080224 0 -0.00080673 0.00079881 0.00026209 -0.00064415 -0.15065 -0.011659 0.0020802 0.0053943 0.0099844 0.0064851 0.00089578 -0.0098518 9.4339e-05 2.278e-05 0.17789 0.11105 0.056045 0.19151 0.089556 -0.05159 0.14706 0.068131 0.012517 0.031966 0.14052 0.12189 -0.0048858
0.57813 0.0097056 0.0096286 0.0056079 0.0074038 0 0.012151 0.006727 0.0032986 -0.0019881 0.0054472 -0.012536 -0.48689 -0.0028048 0.00074445 0.00019331 -0.001023 -0.0037566 0.0025786 0.0065196 0.0011363 0.00023556 0 0.013912 0 -0.00019549 0.00027486 0.00013891 -0.0011817 -0.10578 -0.014694 0.0068301 0.012333 0.008554 0.0060969 -0.0034073 -0.0058215 -0.0062114 -0.0073782 0.19315 0.1118 0.058498 0.21308 0.11676 -0.031984 0.17689 0.10263 0.014941 0.058896 0.16683 0.1271 -0.0028178
0.58203 0.0082787 0.0090708 0.0051275 0.010241 0 0.01427 0.0061964 0.0020743 -0.0049755 0.0048397 -0.013309 -0.45048 -0.0055372 0.00058373 -0.003357 -0.0048491 -0.0076577 0.0019451 0.0055883 -0.00084868 -0.0022047 0 0.013671 0 0.00012697 -0.00027105 0.00019115 -0.0014762 -0.096924 -0.013643 0.010455 0.015415 0.0065688 0.0050033 -0.0042774 0.0014782 -0.010771 -0.011421 0.19658 0.10377 0.058402 0.22623 0.13472 -0.019424 0.19456 0.132 0.019185 0.080219 0.18175 0.12943 0.0019142
0.58594 0.0080029 0.0089734 0.0057941 0.0095634 0 0.01104 0.0065921 0.0021079 -0.0035535 0.0032989 -0.0094426 -0.3984 -0.0068356 -0.00046903 -0.0059949 -0.0050877 -0.0089652 -0.00043354 0.0027238 -0.0049613 -0.0031909 0 0.010395 0 5.4374e-05 -0.00014648 0.0003784 -0.0014808 -0.11546 -0.0086899 0.010111 0.011943 0.0055716 0.0036991 -0.0021758 0.0062425 -0.011106 -0.010895 0.18429 0.087468 0.054679 0.23086 0.1409 -0.015742 0.194 0.14915 0.026371 0.092308 0.18396 0.12882 0.0068194
0.58984 0.008871 0.0089027 0.0076766 0.0070645 0 0.0054993 0.0073254 0.0038688 0.0023434 0.0023686 -0.0041277 -0.35083 -0.0059423 -0.0015614 -0.0050153 -0.00052701 -0.0053735 -0.00096177 -0.00012823 -0.0091816 8.2472e-05 0 0.0064957 0 -6.3391e-05 0.00064492 0.00062095 -0.0013407 -0.15578 -0.0016382 0.0066052 0.0046237 0.0065871 0.0035772 0.0009403 0.0063608 -0.0071289 -0.0070405 0.1604 0.06779 0.04703 0.23199 0.13863 -0.018373 0.17728 0.15065 0.036074 0.09404 0.17796 0.12662 0.0078569
0.59375 0.009955 0.0085398 0.010093 0.0059895 0 0.0022341 0.0076196 0.0063601 0.0090121 0.0031418 2.1004e-05 -0.32199 -0.0044188 -0.0028382 -0.00044194 0.0051327 0.0010318 0.0015185 -0.0017272 -0.011114 0.0059062 0 0.0014488 0 8.8145e-05 0.0013603 0.00082196 -0.0012666 -0.21818 0.0053356 0.0035741 -0.00057607 0.0087771 0.0052934 0.0035646 0.0055603 -0.00096603 -0.0022041 0.13482 0.04947 0.037387 0.23487 0.13456 -0.022138 0.15476 0.14283 0.046429 0.089375 0.17033 0.12482 0.0034672
0.59766 0.010253 0.0079797 0.011985 0.0080029 0 0.0036144 0.0070262 0.0080288 0.012104 0.0054125 0.0030265 -0.30094 -0.004451 -0.0045711 0.0043659 0.0067854 0.0050913 0.0040536 -0.0025208 -0.0099686 0.0091597 0 -0.006476 0 0.00039745 0.0012507 0.00087724 -0.0013341 -0.29951 0.010826 0.0044132 0.00075726 0.0099365 0.0077854 0.0054892 0.0091004 0.0046486 0.0016911 0.11327 0.034697 0.027185 0.24174 0.13203 -0.0244 0.13195 0.12959 0.056382 0.080348 0.16399 0.12465 -0.0041066
0.60156 0.0095452 0.0075339 0.012638 0.011805 0 0.0082533 0.0058412 0.0083279 0.010533 0.0081187 0.006694 -0.26176 -0.006171 -0.0059228 0.0056039 0.003208 0.0033981 0.0028062 -0.0034483 -0.0069659 0.0064312 0 -0.016963 0 0.00050363 0.00030573 0.00069053 -0.0013946 -0.38472 0.014584 0.0093062 0.0078778 0.0085527 0.0090652 0.0071439 0.017653 0.0081718 0.0042136 0.10123 0.02525 0.018072 0.25421 0.13404 -0.022786 0.11417 0.11524 0.064907 0.069176 0.16139 0.12727 -0.011484
0.60547 0.0084337 0.0073104 0.012063 0.01441 0 0.012531 0.0050542 0.0082529 0.0073197 0.010357 0.012188 -0.1926 -0.0070494 -0.0053705 0.0026701 -0.0016074 -0.0022233 -0.0024293 -0.0043415 -0.0040468 -0.0002258 0 -0.026939 0 0.00029098 -0.00074529 0.00021911 -0.0012148 -0.45334 0.017205 0.014783 0.015468 0.0053896 0.008076 0.0087145 0.026113 0.010069 0.0067185 0.10846 0.023861 0.014092 0.27292 0.14471 -0.014172 0.10898 0.10693 0.070248 0.059246 0.16504 0.1348 -0.017715
0.60938 0.0076279 0.0070816 0.010773 0.013637 0 0.013515 0.0057078 0.0092379 0.0066579 0.01193 0.018688 -0.1117 -0.0043996 -0.0025761 -0.001259 -0.0026297 -0.0063012 -0.0075415 -0.0041028 -0.0023747 -0.0050926 0 -0.033288 0 6.7377e-05 -0.0011345 -0.00044969 -0.00073183 -0.49616 0.019498 0.016363 0.017896 0.0029292 0.0057891 0.010159 0.028623 0.012149 0.011444 0.13085 0.028127 0.016522 0.29205 0.16074 -0.0017611 0.11251 0.10549 0.072885 0.052107 0.17132 0.1453 -0.024719
0.61328 0.0072791 0.0065714 0.009219 0.0096833 0 0.01088 0.0080453 0.011551 0.01014 0.013127 0.024244 -0.052252 0.001391 0.00063672 -0.0024428 0.00098 -0.0049011 -0.0080862 -0.0024183 -0.0019834 -0.0044056 0 -0.035823 0 0.00019263 -0.00071474 -0.0010547 -0.00015928 -0.52252 0.02182 0.012296 0.013578 0.0031665 0.0044532 0.011749 0.024234 0.015874 0.019494 0.16347 0.036754 0.024984 0.3081 0.17901 0.011547 0.12023 0.10852 0.073395 0.04734 0.17722 0.15656 -0.034109
0.61719 0.0069874 0.0057922 0.007484 0.0048231 0 0.0066778 0.011143 0.013886 0.015662 0.0142 0.027512 -0.031028 0.0064051 0.0017562 -0.00027731 0.0051794 0.00076741 -0.0036343 -0.00063023 -0.002461 0.00013063 0 -0.037055 0 0.00060766 4.613e-05 -0.0012486 0.00020023 -0.54701 0.023643 0.0052844 0.0059042 0.0058935 0.0056945 0.013995 0.017202 0.020878 0.029068 0.20222 0.049005 0.03886 0.3187 0.19694 0.023488 0.1286 0.11368 0.072192 0.044372 0.18033 0.16654 -0.044056
0.62109 0.0063235 0.0050225 0.0054304 0.0018074 0 0.0035551 0.013438 0.014591 0.019589 0.015087 0.028449 -0.032131 0.0064185 0.0001546 0.0023302 0.0055106 0.0057966 0.0020829 -0.00032924 -0.0035825 0.0035906 0 -0.038989 0 0.0008485 0.00061136 -0.00082931 0.00026272 -0.56837 0.023699 0.00052961 0.00027256 0.0090238 0.0091994 0.016756 0.012068 0.02493 0.035833 0.24153 0.06439 0.056967 0.32134 0.21118 0.031203 0.13326 0.11739 0.069717 0.04215 0.17755 0.17218 -0.049932
0.625 0.0052324 0.0044666 0.0030628 0.0021415 0 0.0029068 0.013799 0.013241 0.019695 0.015423 0.027512 -0.021308 0.00090878 -0.0021347 0.0021558 0.0017805 0.0063686 0.0050692 -0.0012117 -0.0052256 0.0032109 0 -0.040518 0 0.00055059 0.00082286 4.0333e-05 0.00025215 -0.56443 0.02082 0.0015203 -9.402e-05 0.010446 0.013044 0.018651 0.0093236 0.025566 0.035858 0.27279 0.082106 0.075166 0.31676 0.21783 0.03267 0.13123 0.11515 0.066657 0.038919 0.16597 0.16906 -0.048352
0.62891 0.0039629 0.0040076 0.00068338 0.0051602 0 0.0041424 0.012266 0.010913 0.016241 0.014693 0.024701 0.024469 -0.0060976 -0.0024929 -0.0010623 -0.0020345 0.003022 0.0046059 -0.0010264 -0.0069588 0.00095636 0 -0.038288 0 -0.00014111 0.00084066 0.00086104 0.00043271 -0.51059 0.014999 0.0070489 0.0038028 0.0095623 0.01518 0.017823 0.0062101 0.022145 0.028916 0.29477 0.099898 0.089729 0.3113 0.2188 0.031354 0.12696 0.10883 0.063733 0.034718 0.14895 0.15893 -0.04043
0.63281 0.0027451 0.0033334 -0.0012846 0.0083296 0 0.0053276 0.0098252 0.0089145 0.010893 0.012469 0.019697 0.10047 -0.0093697 -0.00047634 -0.0046049 -0.0023135 -0.00050833 0.0029253 0.0018425 -0.0080593 0.00062219 0 -0.030101 0 -0.00073248 0.00079217 0.0011362 0.00074451 -0.40355 0.0077601 0.012064 0.0080322 0.007295 0.014698 0.013604 0.0010026 0.016473 0.019009 0.30739 0.11592 0.0987 0.30836 0.21535 0.029614 0.12372 0.10049 0.061357 0.030168 0.12845 0.14301 -0.030722
0.63672 0.001623 0.0022641 -0.0025828 0.0087316 0 0.0046498 0.007462 0.0073886 0.0051922 0.0087578 0.012826 0.18337 -0.0069661 0.0017793 -0.0057001 0.00032969 -0.0011575 0.0020975 0.0059514 -0.0080753 0.0030153 0 -0.017306 0 -0.00091247 0.00062079 0.00077992 0.00076803 -0.26527 0.0012982 0.011724 0.0088864 0.00495 0.011974 0.0074075 -0.0046222 0.011262 0.011201 0.31126 0.12814 0.10047 0.31106 0.20903 0.029898 0.1248 0.092503 0.059933 0.026098 0.10669 0.12301 -0.022875
0.64063 0.00053575 0.00089648 -0.0032312 0.0050348 0 0.001724 0.005386 0.00529 3.8301e-05 0.0042217 0.0054527 0.25329 -0.0016764 0.0019681 -0.0040708 0.0019271 0.00094404 0.0020588 0.0076209 -0.0073195 0.004845 0 -0.0038474 0 -0.00082775 0.00028074 0.00021236 0.0001393 -0.12351 -0.0030272 0.0052444 0.0053617 0.0032037 0.007949 0.0017847 -0.0076973 0.0076876 0.0074084 0.30757 0.1313 0.091932 0.32402 0.20257 0.036532 0.13581 0.089584 0.060347 0.024628 0.087603 0.10214 -0.016453
0.64453 -0.00056812 -0.00056508 -0.0034156 -0.0013584 0 -0.0021417 0.0030768 0.0017098 -0.0040442 -7.671e-05 -0.0009079 0.30658 0.0018608 0.00015281 -0.0015948 -0.00039591 0.0033362 0.001751 0.0046121 -0.0067136 0.0026279 0 0.0068518 0 -0.00079638 -5.2903e-05 -2.3726e-06 -0.00096486 0.0097839 -0.0055585 -0.0036438 -0.00055615 0.0019291 0.0033975 -0.0015866 -0.0075522 0.0043642 0.0050407 0.30177 0.12331 0.075235 0.34414 0.19857 0.049263 0.1548 0.092693 0.062432 0.026548 0.073588 0.083997 -0.0080907
0.64844 -0.0017289 -0.0020346 -0.0033057 -0.0070909 0 -0.004948 -9.2877e-06 -0.0029428 -0.006837 -0.0034153 -0.005878 0.35108 0.0014882 -0.0013769 2.587e-05 -0.005314 0.0038914 0.0013094 -0.0012027 -0.0070978 -0.0028923 0 0.014124 0 -0.00084285 -0.00010209 0.00031407 -0.0018145 0.14027 -0.0077518 -0.0098429 -0.0055654 0.00060686 -0.001274 -0.0031332 -0.0063569 -0.0011799 -0.0001819 0.29659 0.10557 0.053047 0.36656 0.19711 0.064928 0.17655 0.099132 0.065234 0.030751 0.06402 0.068646 0.0044226
0.65234 -0.0029822 -0.0035356 -0.0029654 -0.0092639 0 -0.0055613 -0.0038228 -0.0072045 -0.0087628 -0.0059815 -0.010422 0.39416 -0.00084561 -0.00071141 0.00071282 -0.0087133 0.0023561 0.0021273 -0.0053226 -0.0086154 -0.0069914 0 0.019638 0 -0.0006534 0.00017138 0.00075424 -0.0017109 0.274 -0.010691 -0.010792 -0.0073202 -0.0012565 -0.0058336 -0.0047679 -0.0061937 -0.0098202 -0.0099268 0.29344 0.079319 0.026996 0.38756 0.19774 0.080703 0.19676 0.10635 0.067707 0.03597 0.058055 0.055403 0.019466
0.65625 -0.0042626 -0.0049964 -0.0023864 -0.0076365 0 -0.0045797 -0.0077363 -0.0099553 -0.010841 -0.0085792 -0.015629 0.43773 -0.0015521 0.00156 0.0012019 -0.0078655 -0.00026172 0.0046216 -0.004982 -0.010626 -0.005821 0 0.025304 0 -3.0296e-05 0.00043296 0.00068001 -0.00066534 0.40256 -0.014122 -0.0079074 -0.0058631 -0.0039036 -0.010036 -0.0081015 -0.0066022 -0.019519 -0.021517 0.2934 0.046591 -0.0011229 0.40267 0.19949 0.092809 0.20998 0.1108 0.06834 0.040283 0.054238 0.042751 0.03292
0.66016 -0.0053382 -0.0061628 -0.0015958 -0.0046781 0 -0.003741 -0.011044 -0.011403 -0.013811 -0.011629 -0.021336 0.4827 0.00068975 0.0030488 0.0014801 -0.0039287 -0.0030531 0.006757 -0.0018252 -0.012106 -0.00057857 0 0.031656 0 0.00071087 0.00027629 -0.00016722 0.00051222 0.50714 -0.016866 -0.0047396 -0.0034132 -0.0071911 -0.013603 -0.013088 -0.0057559 -0.026689 -0.030242 0.2962 0.01269 -0.028526 0.4042 0.19866 0.093555 0.20608 0.10548 0.062842 0.038584 0.048554 0.025773 0.041819
0.66406 -0.0059851 -0.0068069 -0.00078807 -0.00336 0 -0.0043615 -0.013385 -0.0126 -0.017186 -0.014496 -0.026042 0.53349 0.0035485 0.0022221 0.00070271 -0.00047565 -0.0056355 0.0056909 2.5372e-05 -0.012204 0.0036421 0 0.037783 0 0.00093571 -0.00033297 -0.0013703 0.00088032 0.57507 -0.018071 -0.0038706 -0.0026726 -0.010562 -0.016272 -0.018093 -0.0036256 -0.028992 -0.033283 0.29833 -0.017714 -0.053796 0.39499 0.19277 0.084446 0.18844 0.091848 0.050775 0.030058 0.038652 0.0029271 0.046435
0.66797 -0.0063135 -0.0070272 -0.00041804 -0.0046927 0 -0.0062222 -0.014758 -0.014075 -0.019434 -0.01598 -0.028189 0.59467 0.0035167 3.0491e-05 -0.0013175 3.0881e-05 -0.0076296 0.0010331 -0.0015338 -0.010684 0.0031105 0 0.042217 0 0.00033388 -0.00096554 -0.0021492 0.00020942 0.60912 -0.017949 -0.0052815 -0.0047936 -0.013298 -0.017807 -0.021082 -0.0028025 -0.026965 -0.031552 0.29757 -0.043584 -0.076399 0.37649 0.18041 0.0671 0.15924 0.07149 0.031982 0.014649 0.023739 -0.025784 0.048945
0.67188 -0.0068383 -0.0072787 -0.0011384 -0.0072674 0 -0.0079471 -0.015275 -0.015151 -0.019328 -0.015556 -0.027406 0.66321 -0.00030086 -0.001212 -0.0031644 -0.0018299 -0.008384 -0.0041173 -0.0043847 -0.0080647 -0.00086749 0 0.043743 0 -0.00068581 -0.0011209 -0.0020097 -0.00079985 0.62 -0.017315 -0.0072069 -0.0085403 -0.014964 -0.018072 -0.020911 -0.0055715 -0.023107 -0.028061 0.29187 -0.06462 -0.095925 0.35059 0.16061 0.043887 0.12138 0.046552 0.0068684 -0.0070874 0.0034953 -0.059625 0.050574
0.67578 -0.0080604 -0.0080313 -0.0034895 -0.0090795 0 -0.008485 -0.015003 -0.014693 -0.017116 -0.014017 -0.02448 0.72657 -0.0049361 -0.00033764 -0.0029859 -0.0035974 -0.0075259 -0.0059357 -0.0046297 -0.0053419 -0.003742 0 0.041804 0 -0.0013149 -0.00070915 -0.0011383 -0.0011535 0.61277 -0.016543 -0.0082081 -0.011422 -0.015643 -0.017179 -0.017921 -0.010755 -0.019494 -0.024841 0.27761 -0.081678 -0.11141 0.3199 0.13173 0.019623 0.079602 0.021016 -0.023379 -0.033611 -0.022158 -0.096142 0.050432
0.67969 -0.0099061 -0.0093597 -0.0074507 -0.0096654 0 -0.0081993 -0.014004 -0.012495 -0.014251 -0.012725 -0.020295 0.77113 -0.0061606 0.0015333 -0.00066133 -0.0034634 -0.0055664 -0.0036522 -0.00094797 -0.0033525 -0.0028309 0 0.03676 0 -0.0010778 -0.00013014 -0.00019792 -0.00046343 0.58397 -0.015186 -0.0084345 -0.011939 -0.015656 -0.015562 -0.01366 -0.014515 -0.016268 -0.02145 0.25532 -0.098767 -0.1226 0.28938 0.097067 0.0019347 0.041461 -0.0001146 -0.053055 -0.059325 -0.049789 -0.12881 0.047033
0.68359 -0.011661 -0.010853 -0.01219 -0.010379 0 -0.0084461 -0.012407 -0.0097575 -0.011962 -0.012221 -0.015107 0.79399 -0.0024532 0.0022899 0.0016532 -0.0015772 -0.0036206 -0.00021187 0.0038994 -0.0022275 -9.1573e-05 0 0.03 0 -0.00022826 0.00011387 0.00026192 0.00073631 0.53215 -0.012675 -0.0091549 -0.010932 -0.01512 -0.013779 -0.0099712 -0.01462 -0.012254 -0.016156 0.22934 -0.11731 -0.12974 0.26166 0.061416 -0.007139 0.0095489 -0.016309 -0.077954 -0.080713 -0.076325 -0.15437 0.040469
0.6875 -0.012587 -0.01193 -0.016322 -0.01264 0 -0.01006 -0.010399 -0.0081394 -0.010257 -0.011761 -0.0090182 0.80682 0.0034914 0.00095572 0.0015714 0.00065475 -0.0024764 0.00091565 0.0059525 -0.0014776 0.00033439 0 0.023538 0 0.00056671 -0.00013823 0.00022665 0.0015256 0.46786 -0.009313 -0.011285 -0.010685 -0.013912 -0.012118 -0.0079608 -0.013179 -0.0067965 -0.0082606 0.2031 -0.137 -0.1325 0.23861 0.028179 -0.0068879 -0.014728 -0.027659 -0.095305 -0.095688 -0.099853 -0.17096 0.032784
0.69141 -0.012619 -0.012259 -0.018624 -0.016072 0 -0.012314 -0.0082102 -0.0083358 -0.0083789 -0.010327 -0.0029893 0.82737 0.007128 -0.0016306 -0.00094162 0.0019764 -0.0021164 -0.00079281 0.0040436 -0.00073549 -0.003125 0 0.019036 0 0.00087378 -0.00062955 0.00010975 0.0014291 0.40994 -0.0064188 -0.014324 -0.012531 -0.012116 -0.010415 -0.0074802 -0.014274 -0.00091602 0.00072032 0.18056 -0.15679 -0.13053 0.22197 0.00093288 0.002503 -0.03051 -0.034794 -0.10266 -0.10258 -0.1186 -0.17737 0.026357
0.69531 -0.012374 -0.011943 -0.018723 -0.018487 0 -0.013482 -0.0061757 -0.0095623 -0.0060748 -0.0080059 0.0010517 0.86634 0.0059964 -0.0039918 -0.0033468 0.0019289 -0.0021723 -0.0029547 0.00058394 -0.00039678 -0.0077295 0 0.016889 0 0.00078688 -0.00098312 0.00026885 0.00074287 0.37128 -0.0053539 -0.016548 -0.015314 -0.010319 -0.0083311 -0.0075202 -0.01886 0.0032437 0.0078739 0.17154 -0.17047 -0.12179 0.21771 -0.011697 0.019421 -0.034802 -0.038525 -0.094799 -0.098239 -0.1288 -0.17195 0.022276
0.69922 -0.01241 -0.011356 -0.017223 -0.017747 0 -0.012498 -0.0047801 -0.010343 -0.0041278 -0.0061019 0.0015009 0.92049 0.0015469 -0.0054332 -0.0030945 0.00060098 -0.0025471 -0.0034986 -0.0014142 -0.0013055 -0.0094755 0 0.016217 0 0.00063773 -0.0010234 0.00063172 0.00011657 0.3497 -0.0063435 -0.016222 -0.016343 -0.0091889 -0.005885 -0.0072471 -0.022845 0.0040293 0.010747 0.1752 -0.17506 -0.10885 0.22427 -0.01201 0.03673 -0.031541 -0.040465 -0.078242 -0.088174 -0.13318 -0.16223 0.020308
0.70313 -0.012536 -0.010835 -0.015167 -0.013715 0 -0.010104 -0.0044835 -0.0097375 -0.0035393 -0.0058037 -0.0013727 0.97728 -0.0026272 -0.0061713 -0.00031584 -0.0016984 -0.0032835 -0.0030765 -0.0014785 -0.003611 -0.0074014 0 0.015787 0 0.00054494 -0.0008263 0.0007773 -0.00010207 0.33341 -0.0082055 -0.012939 -0.01404 -0.0087064 -0.0036822 -0.0067519 -0.020992 0.0014888 0.0087269 0.18961 -0.17008 -0.092998 0.24099 -0.0018516 0.051891 -0.022001 -0.040241 -0.056422 -0.075093 -0.13317 -0.15149 0.019988
0.70703 -0.011987 -0.010465 -0.013259 -0.0085396 0 -0.0083279 -0.0053686 -0.0079341 -0.0043658 -0.0068986 -0.0052959 1.0255 -0.0041668 -0.006427 0.0022381 -0.0043894 -0.0039497 -0.0037908 -0.0014969 -0.0060422 -0.0044052 0 0.015035 0 0.00033594 -0.00054395 0.0003664 -8.8223e-05 0.31501 -0.0092479 -0.0081567 -0.0096664 -0.00806 -0.0025473 -0.0067598 -0.012669 -0.0027194 0.0031864 0.21195 -0.15622 -0.075661 0.26649 0.016346 0.063018 -0.0077359 -0.037478 -0.032799 -0.06165 -0.13035 -0.14256 0.021165
0.71094 -0.010307 -0.01008 -0.011481 -0.0051195 0 -0.0087432 -0.0069607 -0.0059356 -0.0056065 -0.0080488 -0.0076938 1.063 -0.0036422 -0.0059319 0.00196 -0.0065654 -0.0036892 -0.0059032 -0.0027812 -0.0067047 -0.0038628 0 0.014351 0 -0.00012628 -0.00025954 -0.00050337 -0.00018886 0.2995 -0.008547 -0.0044811 -0.0063251 -0.0065777 -0.0028828 -0.0076162 -0.0031281 -0.0064951 -0.0034103 0.23684 -0.13596 -0.059104 0.29816 0.038474 0.068132 0.0087896 -0.031288 -0.012597 -0.05181 -0.12706 -0.13903 0.023463
0.71484 -0.0079969 -0.009442 -0.0093434 -0.005076 0 -0.011079 -0.0085124 -0.0048769 -0.0062982 -0.0083485 -0.0078054 1.0953 -0.0032495 -0.0045244 -0.001058 -0.0073728 -0.0022766 -0.006766 -0.0041135 -0.0049198 -0.0059423 0 0.014571 0 -0.00066586 -1.2972e-05 -0.001348 -0.0004743 0.29943 -0.006579 -0.0040106 -0.0061248 -0.0047673 -0.0043917 -0.0087234 0.0012755 -0.0086383 -0.0088084 0.25387 -0.11894 -0.046796 0.32703 0.056144 0.067927 0.020875 -0.02317 -0.0022101 -0.050327 -0.12707 -0.14274 0.025755
0.71875 -0.0061665 -0.0084555 -0.0065067 -0.0077279 0 -0.013376 -0.0095682 -0.0054968 -0.0065744 -0.00835 -0.0072572 1.1285 -0.0042349 -0.002911 -0.0042699 -0.0066027 -0.00092642 -0.0036722 -0.0031659 -0.0022079 -0.0076286 0 0.01628 0 -0.00092915 0.00010828 -0.0016879 -0.0006959 0.32326 -0.0048002 -0.0067627 -0.0082081 -0.0041526 -0.0064286 -0.0091797 -0.0010426 -0.0095029 -0.012032 0.26019 -0.1111 -0.039221 0.34692 0.066094 0.065296 0.024298 -0.016865 -0.0013938 -0.056988 -0.13131 -0.15098 0.026845
0.72266 -0.0055425 -0.0072893 -0.0032309 -0.010611 0 -0.013482 -0.010258 -0.0078249 -0.007487 -0.0093048 -0.0084898 1.1628 -0.0057786 -0.0023397 -0.0052808 -0.0048585 -0.0014212 0.002468 0.00047303 -0.0010606 -0.0062025 0 0.019424 0 -0.00077028 -1.5481e-05 -0.0014078 -0.00062886 0.36762 -0.0045975 -0.010408 -0.0095327 -0.0058095 -0.0085707 -0.0089453 -0.0059717 -0.010568 -0.013679 0.25563 -0.11494 -0.036406 0.35467 0.067379 0.061544 0.016566 -0.015213 -0.0096356 -0.071581 -0.13996 -0.16203 0.026793
0.72656 -0.0058663 -0.0063052 -0.00033199 -0.011094 0 -0.01062 -0.010985 -0.011001 -0.0097663 -0.011443 -0.012399 1.1917 -0.0062196 -0.0033032 -0.0039974 -0.003084 -0.0040171 0.0070912 0.0044133 -0.0024331 -0.0021766 0 0.023251 0 -0.00041729 -0.00040426 -0.00077216 -0.00034135 0.41796 -0.0063679 -0.011793 -0.0076548 -0.0090655 -0.010775 -0.0090716 -0.0083309 -0.013138 -0.015177 0.24141 -0.13171 -0.037945 0.34813 0.060048 0.057896 -0.0040493 -0.021026 -0.025659 -0.093311 -0.15271 -0.1739 0.027118
0.73047 -0.0062841 -0.0058126 0.0012614 -0.0081461 0 -0.0059135 -0.011824 -0.013447 -0.01282 -0.013325 -0.017289 1.2087 -0.0049863 -0.0047516 -0.002267 -0.0019169 -0.0064602 0.0061772 0.0059284 -0.0045543 0.0014723 0 0.02647 0 -0.00021567 -0.00088493 -0.00012969 -7.3682e-05 0.45501 -0.0092727 -0.0093427 -0.0029573 -0.011857 -0.012975 -0.010468 -0.0068717 -0.017003 -0.017407 0.22341 -0.16051 -0.042386 0.32544 0.046421 0.055824 -0.039277 -0.03983 -0.046205 -0.12 -0.16789 -0.18261 0.029179
0.73438 -0.0062532 -0.0058259 0.00099951 -0.0032103 0 -0.001677 -0.012275 -0.013663 -0.014979 -0.013165 -0.020064 1.2143 -0.0030811 -0.0049156 -0.0017457 -0.0014399 -0.0057536 0.00041416 0.0049363 -0.0046122 0.0026795 0 0.02772 0 -0.00025255 -0.0011659 0.00037186 7.6918e-05 0.4629 -0.011757 -0.0044736 0.0015676 -0.012522 -0.014635 -0.012466 -0.0046492 -0.020125 -0.019718 0.21226 -0.18923 -0.045886 0.29846 0.034654 0.055247 -0.077885 -0.066632 -0.06434 -0.14497 -0.18093 -0.18639 0.032276
0.73828 -0.005988 -0.0060483 -0.0010453 0.0005145 0 -6.165e-05 -0.011678 -0.011341 -0.014733 -0.010757 -0.018647 1.2174 -0.0018057 -0.0030619 -0.0024176 -0.0013996 -0.0013362 -0.0052198 0.0039451 -0.0018625 0.0023765 0 0.026369 0 -0.0003001 -0.0010386 0.00078603 0.00023263 0.43663 -0.012523 -0.00069289 0.002629 -0.011202 -0.014873 -0.012978 -0.0051367 -0.019896 -0.020263 0.21146 -0.21145 -0.046991 0.27443 0.028256 0.055818 -0.11213 -0.096012 -0.077274 -0.16475 -0.18953 -0.18548 0.03379
0.74219 -0.0060496 -0.0061336 -0.0042554 0.00023994 0 -0.0018566 -0.0098529 -0.0078151 -0.011858 -0.0078456 -0.013587 1.2302 -0.0013793 -0.0003707 -0.0031001 -0.0015433 0.0036935 -0.0062157 0.0049524 0.001125 0.0030226 0 0.023174 0 -0.00012906 -0.00054255 0.0011331 0.00046644 0.38608 -0.011386 -0.00091177 -0.00093721 -0.009427 -0.013158 -0.010466 -0.0087399 -0.01523 -0.017506 0.22242 -0.22289 -0.044976 0.25852 0.029241 0.057232 -0.13586 -0.1231 -0.083289 -0.17677 -0.19209 -0.18044 0.031582
0.74609 -0.0066382 -0.0060055 -0.0077551 -0.0041818 0 -0.005985 -0.0073096 -0.005174 -0.0076037 -0.0064273 -0.0076075 1.258 -0.0010269 0.0010478 -0.002967 -0.0017916 0.0050889 -0.0027486 0.0069462 0.00076516 0.0053951 0 0.020006 0 0.00019378 3.6602e-05 0.0012424 0.00056267 0.33212 -0.0094327 -0.0051089 -0.0073764 -0.0084245 -0.0099192 -0.00583 -0.013074 -0.0077848 -0.011678 0.24511 -0.21905 -0.039503 0.25663 0.039165 0.059061 -0.14109 -0.14084 -0.080821 -0.1779 -0.18686 -0.17246 0.02631
0.75 -0.0073816 -0.0059235 -0.010744 -0.0098343 0 -0.009972 -0.0048385 -0.0045915 -0.0039754 -0.0067586 -0.0035522 1.2946 -0.00025256 7.3002e-05 -0.0022565 -0.0022383 0.0015668 0.00091698 0.0070692 -0.0037195 0.0073544 0 0.018541 0 0.00037811 0.00034061 0.00090015 0.00019188 0.29386 -0.0082694 -0.010327 -0.013164 -0.0080506 -0.0064048 -0.0020828 -0.015743 -0.0010806 -0.0048657 0.2703 -0.20133 -0.03312 0.26966 0.054245 0.060018 -0.1222 -0.14041 -0.071671 -0.16734 -0.17469 -0.16552 0.02107
0.75391 -0.0077637 -0.006211 -0.012736 -0.012844 0 -0.011311 -0.0029488 -0.0053979 -0.0026281 -0.0072167 -0.0024413 1.3261 0.00038335 -0.0024249 -0.0016249 -0.0030127 -0.003668 0.00095389 0.0042155 -0.0089172 0.0060284 0 0.018904 0 0.00025611 0.00017739 0.00016971 -0.00063109 0.27542 -0.0088073 -0.013041 -0.015168 -0.0074025 -0.0038595 -0.0018331 -0.016063 0.0019947 0.00036173 0.28682 -0.18118 -0.029595 0.28628 0.066502 0.05876 -0.091019 -0.12709 -0.061944 -0.152 -0.16134 -0.16257 0.018555
0.75781 -0.0076237 -0.0069067 -0.013622 -0.011519 0 -0.0091105 -0.0017059 -0.005857 -0.0039442 -0.0061468 -0.0030967 1.3427 -2.5421e-05 -0.0043936 -0.0012471 -0.0039797 -0.005819 -0.0024487 0.00081417 -0.010084 0.0010504 0 0.019609 0 -1.9409e-05 -0.00032872 -0.00049602 -0.0013669 0.26406 -0.010489 -0.011901 -0.012538 -0.0061748 -0.0027281 -0.0049183 -0.014342 0.0012359 0.0026283 0.28911 -0.1649 -0.03116 0.29958 0.071478 0.053987 -0.054931 -0.10514 -0.054849 -0.13581 -0.15015 -0.16497 0.018625
0.76172 -0.007189 -0.0076832 -0.013545 -0.0077801 0 -0.004911 -0.0010014 -0.0049425 -0.0067175 -0.0036907 -0.0034497 1.347 -0.0014207 -0.0043573 -0.00081029 -0.0044503 -0.003098 -0.0059457 0.00044919 -0.0057129 -0.0046791 0 0.018979 0 -0.00016061 -0.00080012 -0.00056935 -0.0013794 0.24362 -0.011638 -0.0085865 -0.0072927 -0.0050492 -0.0025752 -0.0085175 -0.01068 -0.0010379 0.0023607 0.27291 -0.15845 -0.039747 0.30282 0.065252 0.044396 -0.021849 -0.07981 -0.053322 -0.12275 -0.14434 -0.1736 0.018838
0.76563 -0.0067238 -0.0081075 -0.01269 -0.0054119 0 -0.0018276 -0.00082244 -0.0033389 -0.0087628 -0.0016518 -0.002342 1.3525 -0.0025576 -0.002513 -0.00019305 -0.0033737 0.0015951 -0.0068668 0.0037749 0.00074088 -0.0075737 0 0.016724 0 -8.5059e-05 -0.00088253 4.9167e-05 -0.00060424 0.21155 -0.010742 -0.0061689 -0.0031433 -0.0047166 -0.0027079 -0.009652 -0.0053395 -0.0021704 0.0010067 0.23255 -0.17166 -0.058803 0.28442 0.041329 0.026689 -0.0065258 -0.062203 -0.062085 -0.1197 -0.14951 -0.18931 0.017295
0.76953 -0.0062827 -0.0079701 -0.011152 -0.0065943 0 -0.0023082 -0.0012124 -0.0026604 -0.0083478 -0.0016183 -0.0003946 1.3717 -0.0022926 -0.00035744 0.00026344 -0.00024651 0.0036219 -0.0056058 0.0073935 0.0039014 -0.0066236 0 0.014132 0 3.9158e-06 -0.00054741 0.0008528 0.00028156 0.18295 -0.0076766 -0.0064954 -0.0030189 -0.0048827 -0.002861 -0.0076875 4.3654e-05 -0.0014 -0.00029835 0.17975 -0.20169 -0.085343 0.24759 0.0047468 0.0016846 -0.013273 -0.060128 -0.078967 -0.12687 -0.16398 -0.20736 0.01464
0.77344 -0.0058045 -0.0073715 -0.0089702 -0.0098901 0 -0.0061151 -0.0020956 -0.0037414 -0.005592 -0.0034003 0.00060449 1.4053 -0.00095393 0.0006151 0.00031331 0.0039115 0.0011396 -0.00427 0.0072614 0.0014551 -0.0040357 0 0.012786 0 -0.00010371 -0.00014074 0.0011356 0.00046462 0.17699 -0.0038786 -0.0087643 -0.0068097 -0.0046203 -0.0033329 -0.0046118 0.0028175 -0.00024174 -0.0014871 0.12551 -0.24157 -0.11549 0.20139 -0.037508 -0.027867 -0.036418 -0.072064 -0.099843 -0.14005 -0.18303 -0.22369 0.013036
0.77734 -0.0052965 -0.006541 -0.0062707 -0.011592 0 -0.01027 -0.0033111 -0.005804 -0.0026079 -0.0053852 -0.00083519 1.4415 -0.00014531 -3.0052e-06 0.00036498 0.0067266 -0.0033646 -0.0036962 0.0030998 -0.0038047 -0.0027303 0 0.013231 0 -0.00032509 -6.7325e-05 0.00065554 -0.00019043 0.19908 -0.0013382 -0.010304 -0.011159 -0.0036902 -0.0045518 -0.0031312 0.001691 -0.00091992 -0.0032873 0.077493 -0.28607 -0.14638 0.15308 -0.080258 -0.059503 -0.070599 -0.095475 -0.12154 -0.1554 -0.20268 -0.23533 0.013406
0.78125 -0.0047992 -0.0056265 -0.0033471 -0.0091347 0 -0.011253 -0.0048309 -0.0073091 -0.001942 -0.0062757 -0.0047642 1.4652 -0.0010725 -0.0013934 0.0011114 0.0061958 -0.0058586 -0.0025485 -0.0010503 -0.0068533 -0.0033691 0 0.01493 0 -0.00034098 -0.00035959 -9.6724e-05 -0.00097951 0.23621 -0.0012077 -0.0087537 -0.011876 -0.0031179 -0.0065598 -0.0045365 -0.0014827 -0.0044243 -0.0063201 0.044232 -0.32872 -0.17458 0.11186 -0.11729 -0.089835 -0.10803 -0.12572 -0.14012 -0.16768 -0.21772 -0.23892 0.014219
0.78516 -0.0042145 -0.0046617 -0.00059132 -0.0033833 0 -0.0077989 -0.0067707 -0.0074728 -0.0044121 -0.0062642 -0.0097305 1.4707 -0.0032027 -0.002244 0.0025385 0.0026538 -0.0047083 0.00058511 -0.00092248 -0.0053 -0.0039099 0 0.017261 0 3.0632e-05 -0.00057645 -0.00034339 -0.0010637 0.26842 -0.0030718 -0.003898 -0.0073278 -0.0041179 -0.0088726 -0.0080424 -0.0030974 -0.0097882 -0.010324 0.037744 -0.35825 -0.19376 0.093828 -0.13793 -0.11078 -0.13166 -0.14949 -0.14873 -0.16582 -0.21788 -0.2294 0.013352
0.78906 -0.0033376 -0.003661 0.0016664 0.0021985 0 -0.0019616 -0.0090001 -0.0067962 -0.0082471 -0.0064623 -0.013665 1.4647 -0.0047611 -0.0017633 0.0035961 -0.001099 -0.0017088 0.0048565 0.0035187 -0.0013947 -0.0019875 0 0.020138 0 0.00056755 -0.00022017 0.00021574 -0.00032546 0.28279 -0.0053168 0.0021021 2.0996e-05 -0.0064908 -0.010737 -0.011615 -0.001362 -0.014841 -0.014051 0.048666 -0.37488 -0.20447 0.094698 -0.14485 -0.1212 -0.13785 -0.15971 -0.14895 -0.15055 -0.20506 -0.21174 0.010936
0.79297 -0.0021574 -0.0026672 0.0032455 0.0044638 0 0.0024977 -0.010767 -0.0061709 -0.010434 -0.0073606 -0.014982 1.4592 -0.0045361 -0.00029089 0.003164 -0.0021003 0.00041506 0.0075748 0.0080148 0.00064777 0.0024142 0 0.023416 0 0.0008086 0.00068637 0.0010775 0.00052625 0.27597 -0.0062196 0.0061224 0.0054583 -0.0084227 -0.011481 -0.013189 0.0018241 -0.017505 -0.015905 0.071849 -0.37942 -0.20692 0.11021 -0.14005 -0.12111 -0.12753 -0.15477 -0.14227 -0.1238 -0.18152 -0.18864 0.0097316
0.79688 -0.0010513 -0.0017056 0.0040586 0.0028454 0 0.0030872 -0.010947 -0.0057371 -0.0091523 -0.0080616 -0.01323 1.4624 -0.0030139 0.0009445 0.0013427 1.2803e-06 0.00086737 0.0070183 0.008384 -0.00093536 0.006691 0 0.025927 0 0.00049895 0.0014816 0.0014032 0.00071328 0.24679 -0.0049845 0.0061132 0.005826 -0.0081026 -0.01072 -0.011523 0.002976 -0.016702 -0.014959 0.10158 -0.37342 -0.20175 0.13483 -0.12626 -0.11147 -0.1035 -0.13474 -0.1307 -0.088784 -0.15058 -0.16309 0.012184
0.80078 -0.0005228 -0.00076841 0.0040094 -0.00073816 0 0.00043546 -0.0089245 -0.0048407 -0.0051116 -0.0070773 -0.0091104 1.4742 -0.0016439 0.00083443 -0.00047332 0.002526 0.00084569 0.0043846 0.004631 -0.0038439 0.0079468 0 0.025617 0 -0.00015287 0.0014312 0.00083392 0.00019248 0.19208 -0.0021452 0.0024587 0.0019948 -0.0054735 -0.0084304 -0.0067268 0.00089147 -0.012633 -0.011633 0.12884 -0.35925 -0.18949 0.15799 -0.10815 -0.094732 -0.073281 -0.10219 -0.11794 -0.052881 -0.11935 -0.14007 0.017141
0.80469 -0.00067268 0.00010605 0.0030147 -0.0036715 0 -0.0024582 -0.0052944 -0.0030394 -0.00069123 -0.0038123 -0.0040469 1.4904 -0.0011545 -0.00057811 -0.00097383 0.002382 0.001222 0.0025692 0.00051819 -0.0043627 0.0056022 0 0.021039 0 -0.00067362 0.00047588 -0.00016611 -0.00035098 0.11303 0.00080154 -0.0022056 -0.0021303 -0.0022122 -0.004995 -0.0005134 -0.0020807 -0.0066208 -0.007424 0.14495 -0.34287 -0.17336 0.16717 -0.093232 -0.078762 -0.052343 -0.069784 -0.10897 -0.02871 -0.098808 -0.12418 0.019992
0.80859 -0.00099189 0.00079034 0.0011869 -0.0043062 0 -0.0028106 -0.0015562 -0.00083921 0.0021331 0.00075188 0.00045153 1.5086 -0.00086052 -0.0020187 -0.00025978 -0.00075417 0.0010664 0.0031068 -0.00066467 -0.0013192 0.0018279 0 0.012774 0 -0.00075897 -0.00062022 -0.00078071 -0.00028491 0.022942 0.0022793 -0.0046714 -0.003058 1.3932e-06 -0.0011806 0.0043258 -0.0028226 -0.00058546 -0.0037207 0.15008 -0.32721 -0.15558 0.16188 -0.083686 -0.06747 -0.046144 -0.045267 -0.10445 -0.020256 -0.091665 -0.11506 0.016613
0.8125 -0.00076852 0.0012141 -0.00098989 -0.0024838 0 -0.0002387 0.001062 0.00079318 0.0030843 0.0047367 0.003453 1.5295 0.0003065 -0.0021283 0.00043395 -0.003962 -0.00094956 0.0046943 0.00064611 0.0027537 -0.00046687 0 0.0032423 0 -0.00049179 -0.00094723 -0.00063445 0.00029337 -0.056972 0.0015705 -0.0033102 -0.00046318 0.0010027 0.0021244 0.0055433 -0.0010411 0.0038647 -0.0006114 0.14501 -0.31354 -0.13718 0.14338 -0.080067 -0.062284 -0.05662 -0.032602 -0.10411 -0.029325 -0.098716 -0.11219 0.0074021
0.81641 0.00029072 0.0015876 -0.002717 0.00076129 0 0.003196 0.0025593 0.0015806 0.0031666 0.0066926 0.0050475 1.5538 0.0023222 -0.00088201 0.00033521 -0.0039026 -0.0039679 0.0048763 0.0014636 0.0042554 -9.656e-05 0 -0.0050157 0 -0.00016119 -0.00030986 -9.0325e-05 0.00072287 -0.11397 -0.00070597 0.00079175 0.0030398 0.0018954 0.0043852 0.0032573 0.00052703 0.0063183 0.0031363 0.13153 -0.30273 -0.11904 0.11475 -0.082121 -0.063685 -0.083845 -0.034589 -0.107 -0.056247 -0.11935 -0.11448 -0.0026914
0.82031 0.0018842 0.0023742 -0.0032245 0.0037277 0 0.0049212 0.0039518 0.0023447 0.0033869 0.0064736 0.0062242 1.578 0.0039077 0.00019485 0.00014059 -0.00011493 -0.0046702 0.0028862 0.00023227 0.0020481 0.0017129 0 -0.010907 0 6.1007e-05 0.00061371 0.00021854 0.00056561 -0.15561 -0.0029069 0.0046613 0.0045342 0.0035695 0.0057714 0.00023627 -0.00045903 0.0076674 0.0086412 0.11327 -0.29649 -0.10285 0.085183 -0.088031 -0.068942 -0.12375 -0.054204 -0.10989 -0.099632 -0.14978 -0.12019 -0.0084139
0.82422 0.0035342 0.0038778 -0.002185 0.004808 0 0.0040355 0.0061242 0.0041238 0.0040586 0.0051771 0.0080605 1.596 0.003868 -0.00052419 0.0011102 0.0045518 -0.00036633 0.00041318 -0.0011029 -0.0016913 0.0028169 0 -0.01484 0 0.00021381 0.00098684 7.352e-05 9.8772e-05 -0.20239 -0.0033436 0.0057598 0.0032882 0.0058092 0.0069925 -0.00011228 -0.0029039 0.0091347 0.015187 0.095681 -0.294 -0.089416 0.063444 -0.093528 -0.070686 -0.16186 -0.080161 -0.11007 -0.14543 -0.17864 -0.12686 -0.0087133
0.82813 0.0050682 0.0057998 0.00011724 0.00359 0 0.0019901 0.0089177 0.0069774 0.0051007 0.004414 0.010684 1.6028 0.0023607 -0.0029506 0.0031978 0.0066992 0.0075457 -0.00047223 0.00062256 -0.0038614 0.0022263 0 -0.017614 0 0.00035498 0.00064577 -0.00017887 -4.8684e-05 -0.2666 -0.0013109 0.0040341 0.0010855 0.0078669 0.008633 0.0034139 -0.0032066 0.010991 0.019964 0.079809 -0.29558 -0.079691 0.051197 -0.097673 -0.065947 -0.19284 -0.10779 -0.10731 -0.18812 -0.20198 -0.13489 -0.0072183
0.83203 0.0066027 0.0073076 0.003005 0.0015962 0 0.0013643 0.011327 0.0098418 0.006529 0.0054004 0.01291 1.5988 0.00062697 -0.0050272 0.0044948 0.0054003 0.013736 0.00025424 0.0057429 -0.0033497 0.00082164 0 -0.019596 0 0.00038228 0.00016706 -0.00013026 0.00031778 -0.33869 0.0025518 0.0019656 0.00053925 0.0094992 0.01052 0.0087261 0.00085728 0.012231 0.019925 0.066212 -0.30148 -0.074562 0.048696 -0.10009 -0.052862 -0.21284 -0.13316 -0.10201 -0.22326 -0.21707 -0.14497 -0.0083735
0.83594 0.0081142 0.0077084 0.0058383 0.001515 0 0.003796 0.012472 0.011586 0.00836 0.0082482 0.013108 1.5899 -0.0004655 -0.0045447 0.0029628 0.0025204 0.013232 0.00061691 0.010634 -0.0015719 0.00022005 0 -0.020936 0 0.00013949 0.00013832 0.00015929 0.00067947 -0.39539 0.0068187 0.0024539 0.0030514 0.011001 0.011736 0.01225 0.0076895 0.011644 0.014424 0.054945 -0.31256 -0.075905 0.054388 -0.10128 -0.029993 -0.21795 -0.15161 -0.095692 -0.24547 -0.22146 -0.1592 -0.013108
0.83984 0.0092095 0.0071273 0.0083113 0.0049157 0 0.0086344 0.012247 0.012046 0.010175 0.011765 0.010796 1.5843 -0.0013312 -0.0013431 -0.0012046 0.00045008 0.0059569 -0.00089143 0.011048 -0.00052559 0.0010656 0 -0.022103 0 -0.00029596 0.00048214 0.00024537 0.00038948 -0.42089 0.010295 0.0062522 0.007875 0.012251 0.01134 0.011993 0.013511 0.0092525 0.0063501 0.045258 -0.3281 -0.08457 0.060574 -0.10416 -0.0030654 -0.21164 -0.16138 -0.092414 -0.25411 -0.21867 -0.17951 -0.01819
0.84375 0.0094471 0.006458 0.010403 0.01033 0 0.013253 0.01108 0.0119 0.011167 0.014023 0.007548 1.5892 -0.0029558 0.0023719 -0.0052352 -8.1463e-06 -0.0029304 -0.0032602 0.0065038 -0.00077089 0.0024232 0 -0.023673 0 -0.00052037 0.00060023 -9.8486e-05 -0.00052476 -0.41917 0.012697 0.011177 0.012597 0.012237 0.0092021 0.0090308 0.016064 0.0066184 0.0005456 0.037185 -0.34544 -0.098233 0.062662 -0.11036 0.020365 -0.20162 -0.16573 -0.093619 -0.25471 -0.21454 -0.20377 -0.019663
0.84766 0.008848 0.0065485 0.012093 0.013921 0 0.014796 0.0092895 0.011669 0.010852 0.013575 0.0061508 1.608 -0.0054201 0.0040391 -0.0061246 0.00048389 -0.0073617 -0.0037444 0.0010692 -0.0014091 0.0027734 0 -0.025493 0 -0.00011076 0.00014163 -0.00049809 -0.0012748 -0.40644 0.014515 0.013853 0.014552 0.010005 0.0061964 0.0062038 0.01624 0.0056099 0.00054784 0.031621 -0.36301 -0.11562 0.059462 -0.12052 0.036028 -0.19135 -0.16628 -0.099658 -0.24975 -0.21148 -0.22995 -0.016808
0.85156 0.0079621 0.0074123 0.01316 0.012729 0 0.012194 0.0069618 0.011116 0.0096414 0.010573 0.0083658 1.639 -0.0074428 0.0030875 -0.0034507 0.0013653 -0.0053132 -0.000781 -0.00045148 -0.0016498 0.0015483 0 -0.026412 0 0.00091453 -0.00053366 -0.00033639 -0.0010993 -0.39461 0.016271 0.012558 0.012463 0.0061167 0.0035928 0.0055329 0.016202 0.0068002 0.0061153 0.029706 -0.37915 -0.13524 0.05079 -0.13486 0.04021 -0.18386 -0.16471 -0.11034 -0.24172 -0.21141 -0.25548 -0.012834
0.85547 0.0073772 0.0082861 0.013293 0.0076776 0 0.0070929 0.0044659 0.0098028 0.0085152 0.0068539 0.013119 1.6757 -0.0075722 0.0012389 0.0002313 0.0028399 0.00010226 0.0040111 0.0028893 -0.0018745 -0.00030133 0 -0.025278 0 0.0019614 -0.00076442 0.00048996 -9.864e-05 -0.38463 0.017818 0.0087277 0.0075384 0.0027683 0.002222 0.0068776 0.016682 0.0090297 0.013371 0.035265 -0.3907 -0.15422 0.039473 -0.15275 0.027268 -0.18204 -0.16296 -0.12414 -0.23322 -0.21492 -0.27361 -0.011815
0.85938 0.0072312 0.0084768 0.012392 0.0032121 0 0.002945 0.002823 0.0080334 0.0080931 0.0047432 0.016858 1.7092 -0.0057504 0.00053922 0.0018661 0.0048302 0.0039923 0.0068944 0.0073472 -0.0029808 -0.0012206 0 -0.022312 0 0.0022619 -0.00039239 0.0012871 0.00080455 -0.37402 0.018245 0.0058123 0.0031251 0.0020915 0.0021514 0.0087505 0.016666 0.010471 0.017401 0.047551 -0.39779 -0.17021 0.031695 -0.17017 0.0052276 -0.18263 -0.16204 -0.13681 -0.22561 -0.21775 -0.28175 -0.014957
0.86328 0.0072772 0.0080913 0.010763 0.0034946 0 0.0026981 0.0031958 0.0069064 0.0081552 0.005433 0.016134 1.7332 -0.0035007 0.0012844 0.00071808 0.0059436 0.003944 0.0051915 0.0081019 -0.0049614 -0.00052594 0 -0.019289 0 0.0015022 1.8013e-05 0.0011735 0.00077717 -0.36596 0.016481 0.0064307 0.0026286 0.0042877 0.0030364 0.0099845 0.015358 0.010113 0.015458 0.064743 -0.4013 -0.18277 0.029398 -0.18506 -0.019901 -0.18324 -0.16203 -0.14682 -0.2191 -0.21757 -0.28052 -0.019657
0.86719 0.0073607 0.0078774 0.0089711 0.0085411 0 0.0066013 0.0058205 0.0072455 0.0081259 0.0082145 0.010473 1.7484 -0.0024893 0.0020279 -0.001323 0.0043687 0.0013021 -0.00038986 0.0036732 -0.006551 0.00097738 0 -0.018123 0 0.00011636 -0.00014738 1.5407e-05 -8.0615e-05 -0.36679 0.012192 0.010194 0.006821 0.0075566 0.0046246 0.010467 0.013461 0.0083709 0.0087317 0.084865 -0.40198 -0.19171 0.033309 -0.19595 -0.043379 -0.18224 -0.16309 -0.15331 -0.21398 -0.21309 -0.27105 -0.02196
0.87109 0.0076766 0.0083886 0.0074688 0.014019 0 0.011803 0.0094979 0.0085914 0.0078365 0.011127 0.0031348 1.7618 -0.0029749 0.0014942 -0.0021117 0.00010932 -0.0010374 -0.0063023 -0.0029855 -0.0064324 0.0017998 0 -0.019235 0 -0.0010261 -0.00076127 -0.0013101 -0.00083529 -0.37561 0.006337 0.013981 0.012759 0.009874 0.0068162 0.010592 0.011944 0.0065608 0.001637 0.10465 -0.40087 -0.19704 0.043222 -0.20118 -0.059215 -0.17794 -0.16555 -0.15576 -0.21092 -0.20337 -0.25563 -0.019978
0.875 0.0084833 0.0094214 0.0063659 0.015036 0 0.014304 0.012329 0.009507 0.0075785 0.012399 -0.0010802 1.7822 -0.0037354 0.00013704 -0.0016418 -0.0041599 -0.0015253 -0.0088994 -0.0073384 -0.0046302 0.0012086 0 -0.021349 0 -0.0012741 -0.0010229 -0.0016767 -0.00064842 -0.38118 0.0009013 0.014437 0.015749 0.010697 0.0092984 0.010518 0.010082 0.0059304 -0.00092804 0.11737 -0.39931 -0.19972 0.054205 -0.20042 -0.062026 -0.17062 -0.17033 -0.1557 -0.21179 -0.19173 -0.24087 -0.015269
0.87891 0.0096773 0.010328 0.0055516 0.010475 0 0.012032 0.013123 0.0090027 0.0074526 0.011531 0.00058711 1.8126 -0.0034361 -0.00041797 -0.0018889 -0.0051835 -0.00073753 -0.006976 -0.0070609 -0.0025265 -6.3521e-05 0 -0.022811 0 -0.00064113 -0.00038761 -0.00077464 0.00042618 -0.37304 -0.0021991 0.010687 0.013188 0.01091 0.011352 0.010161 0.0058066 0.0069916 0.0031764 0.12168 -0.39738 -0.20123 0.061301 -0.19681 -0.056639 -0.16311 -0.17715 -0.15569 -0.21649 -0.18347 -0.23077 -0.011281
0.88281 0.010821 0.010778 0.0050369 0.003967 0 0.0066716 0.012205 0.0075854 0.0070295 0.0093788 0.0066825 1.8485 -0.0019227 0.000662 -0.0043519 -0.0023349 5.5499e-05 -0.0022816 -0.0034431 -0.0015487 -0.00050794 0 -0.022966 0 0.0002887 0.00069295 0.00059334 0.0015543 -0.35532 -0.0023648 0.0051608 0.0070516 0.011422 0.012274 0.0096491 -0.001439 0.0092985 0.011593 0.11752 -0.39437 -0.20168 0.06263 -0.1917 -0.046037 -0.15674 -0.18564 -0.1565 -0.22482 -0.18123 -0.22626 -0.010519
0.88672 0.011623 0.011058 0.005137 0.00080295 0 0.0026171 0.010953 0.0067856 0.0059842 0.0074571 0.012548 1.8828 -0.00016536 0.0023448 -0.0080369 0.0015489 0.00041252 0.0019614 0.00022715 -0.0020517 0.0007048 0 -0.02226 0 0.00085139 0.0011396 0.0012912 0.0019527 -0.34648 -0.00071346 0.0018916 0.0025224 0.012222 0.012108 0.0093942 -0.0086713 0.011574 0.018633 0.10567 -0.38941 -0.20098 0.057069 -0.18635 -0.033503 -0.15257 -0.19519 -0.15859 -0.23614 -0.18703 -0.22739 -0.012853
0.89063 0.012249 0.01158 0.0062698 0.0036788 0 0.003603 0.010613 0.0076471 0.0049845 0.0070619 0.013819 1.9121 0.00088077 0.0027893 -0.010117 0.0029104 0.00070023 0.0031997 0.0013155 -0.0035317 0.00285 0 -0.021371 0 0.00075792 0.00040522 0.000918 0.0015552 -0.3632 0.00089814 0.0035512 0.0036744 0.012875 0.011822 0.0096246 -0.011123 0.012274 0.019024 0.088912 -0.37999 -0.19784 0.044407 -0.18202 -0.024252 -0.15139 -0.20393 -0.16147 -0.24842 -0.20295 -0.23219 -0.016063
0.89453 0.013009 0.012256 0.0085398 0.010834 0 0.0096051 0.011498 0.0097507 0.0055021 0.0085957 0.0097439 1.9401 0.0011617 0.0013259 -0.0086083 0.0010584 0.0010412 0.0010016 -0.00066486 -0.0056361 0.0041911 0 -0.020637 0 0.00019383 -0.00085018 0.00010718 0.00089976 -0.40502 0.0016016 0.0094081 0.0099412 0.013478 0.012527 0.010098 -0.0065044 0.010635 0.011883 0.074654 -0.36566 -0.19135 0.030558 -0.17825 -0.020163 -0.15076 -0.20926 -0.16282 -0.25754 -0.22273 -0.23468 -0.017853
0.89844 0.013793 0.012556 0.011514 0.017677 0 0.016612 0.013055 0.011708 0.008352 0.011278 0.0037691 1.9737 0.0012978 -0.00084583 -0.0042883 -0.0012381 0.0008742 -0.0028272 -0.0042674 -0.0085205 0.0035139 0 -0.020372 0 -0.0004159 -0.0013755 -0.00019274 0.00048555 -0.45566 0.0024721 0.015725 0.016572 0.014586 0.014312 0.010479 0.0026925 0.0075827 0.001851 0.066028 -0.34776 -0.18178 0.019141 -0.17414 -0.019563 -0.14893 -0.21043 -0.16153 -0.26185 -0.24121 -0.23255 -0.017584
0.90234 0.014006 0.012216 0.014423 0.020139 0 0.019648 0.014425 0.012488 0.012449 0.01344 0.00092936 2.0169 0.0016911 -0.0019315 8.0379e-05 -0.00083541 -0.00026233 -0.0054235 -0.0072375 -0.012057 0.001306 0 -0.021279 0 -0.0007221 -0.0006246 0.00032194 0.00034298 -0.4988 0.0056119 0.018368 0.018676 0.0161 0.015861 0.010877 0.011464 0.0054745 -0.0039334 0.06445 -0.32765 -0.16957 0.012157 -0.16914 -0.021017 -0.14502 -0.20721 -0.15712 -0.26056 -0.25511 -0.22494 -0.016579
0.90625 0.013222 0.011695 0.016612 0.017162 0 0.016721 0.014862 0.012174 0.015386 0.013516 0.0040321 2.0672 0.002033 -0.0012827 0.0023101 0.0023557 -0.0018181 -0.0047459 -0.0077317 -0.015017 -0.00052605 0 -0.024016 0 -0.00062171 0.00067069 0.0010693 0.00020732 -0.53026 0.011932 0.015782 0.01524 0.016685 0.015421 0.011722 0.016821 0.0063787 -0.0010369 0.070589 -0.30741 -0.15558 0.011257 -0.16275 -0.022557 -0.13839 -0.19971 -0.1494 -0.25327 -0.2611 -0.21179 -0.016993
0.91016 0.011802 0.011721 0.01784 0.011018 0 0.010457 0.013912 0.011557 0.015567 0.011283 0.011564 2.1179 0.0016753 0.00025276 0.0024956 0.0053172 -0.002514 -0.0010604 -0.0053272 -0.015585 -0.00027806 0 -0.028242 0 -0.0002382 0.0012845 0.0012304 -2.5922e-05 -0.55486 0.019656 0.010166 0.0096568 0.014847 0.012387 0.01301 0.019782 0.010169 0.0089245 0.080957 -0.29261 -0.14307 0.015784 -0.15588 -0.022087 -0.13076 -0.19013 -0.14002 -0.24175 -0.25703 -0.19703 -0.020228
0.91406 0.010702 0.012363 0.0182 0.0057375 0 0.0060314 0.011632 0.011248 0.013793 0.0083307 0.018908 2.1641 0.00034638 0.0014768 0.0023047 0.0052221 -0.001665 0.0030997 -0.0015163 -0.013028 0.0019427 0 -0.03245 0 0.00019935 0.00078281 0.00056545 -0.00014748 -0.57469 0.025199 0.0059116 0.0065976 0.010735 0.0080752 0.013939 0.022972 0.014348 0.019588 0.087934 -0.28512 -0.13449 0.01998 -0.1512 -0.021487 -0.12578 -0.1823 -0.1322 -0.23081 -0.24969 -0.18634 -0.025999
0.91797 0.010534 0.012722 0.017798 0.0046997 0 0.007005 0.0088474 0.011322 0.012534 0.0070618 0.021881 2.2064 -0.0015444 0.001922 0.0028797 0.0023754 -3.3426e-05 0.0047349 0.00088501 -0.0087476 0.0041013 0 -0.035155 0 0.00048301 -9.3634e-05 -0.00041274 6.0849e-05 -0.58467 0.025953 0.006378 0.0081684 0.0065609 0.0048924 0.013639 0.026876 0.016137 0.024766 0.088021 -0.2856 -0.13087 0.020956 -0.15062 -0.022826 -0.12528 -0.17787 -0.12736 -0.22232 -0.24241 -0.18199 -0.032554
0.92188 0.010914 0.011747 0.016551 0.0085264 0 0.012455 0.0069971 0.011652 0.013529 0.0087424 0.019838 2.2498 -0.0031981 0.0016887 0.003672 -0.00041359 0.00085982 0.002715 -0.00046893 -0.0053412 0.0038943 0 -0.036305 0 0.00051175 -0.00034165 -0.00099314 0.00047141 -0.58021 0.022512 0.011366 0.012529 0.0048722 0.0045448 0.012298 0.029077 0.015041 0.022917 0.078614 -0.29398 -0.13276 0.01625 -0.15577 -0.028151 -0.13057 -0.17806 -0.12653 -0.21758 -0.23806 -0.18541 -0.037772
0.92578 0.010829 0.0093948 0.014278 0.014435 0 0.017708 0.0072665 0.012244 0.016132 0.01227 0.015911 2.2999 -0.0039188 0.00063988 0.0033166 -0.0011519 0.00030259 -0.0012788 -0.0055497 -0.0043497 0.00085115 0 -0.037218 0 0.00031526 0.00014702 -0.00091906 0.00066149 -0.5652 0.018185 0.017198 0.015704 0.0062606 0.0068044 0.011276 0.027127 0.013354 0.017598 0.056825 -0.30945 -0.14044 0.0023867 -0.16954 -0.04117 -0.14291 -0.18418 -0.13077 -0.2176 -0.23995 -0.19756 -0.040305
0.92969 0.0096571 0.0068598 0.010967 0.017794 0 0.018049 0.0095276 0.013025 0.01803 0.014918 0.014291 2.3575 -0.0034268 -0.0016051 0.0013997 -0.00078195 -0.00086438 -0.0041277 -0.011633 -0.0049301 -0.0030374 0 -0.038912 0 5.3037e-06 0.00048301 -0.00050745 0.00033649 -0.54739 0.016078 0.01939 0.01472 0.0088421 0.0098108 0.011801 0.021437 0.01392 0.013927 0.029006 -0.32564 -0.14988 -0.018702 -0.18999 -0.06098 -0.15775 -0.19337 -0.13751 -0.21916 -0.24506 -0.21246 -0.040021
0.93359 0.0077129 0.0055273 0.006948 0.01532 0 0.012413 0.012133 0.013447 0.017462 0.014547 0.01675 2.4171 -0.001956 -0.0046451 -0.00086145 -0.0016686 -0.0011542 -0.0038515 -0.015138 -0.0048667 -0.0049264 0 -0.040578 0 -0.00031625 -0.00016993 -0.0002214 -0.00034511 -0.52515 0.016405 0.015908 0.0096077 0.010025 0.01152 0.013528 0.0148 0.017242 0.014388 0.0030091 -0.33777 -0.15747 -0.042609 -0.21258 -0.08295 -0.17013 -0.20214 -0.1438 -0.21913 -0.24798 -0.22456 -0.037636
0.9375 0.0057658 0.0056574 0.0028589 0.0077358 0 0.0041476 0.013016 0.012602 0.014583 0.011312 0.021172 2.4696 -0.00020161 -0.006691 -0.0017019 -0.0042739 -2.2583e-05 -0.0011334 -0.014185 -0.0029404 -0.0036624 0 -0.039927 0 -0.00061473 -0.0015824 -0.00020883 -0.00090671 -0.48219 0.016513 0.0085746 0.0031358 0.0087438 0.011015 0.014599 0.0093043 0.020755 0.017417 -0.016088 -0.34296 -0.16106 -0.066523 -0.23406 -0.10353 -0.17682 -0.20823 -0.14783 -0.21578 -0.24492 -0.2306 -0.034034
0.94141 0.0041664 0.0061263 -0.00057453 -0.000446 0 -0.0016219 0.011278 0.0099531 0.010807 0.0072897 0.023171 2.5081 0.00097715 -0.00569 -0.00044849 -0.0060051 0.0015487 0.0015033 -0.0096424 -0.00022763 -0.00090434 0 -0.035126 0 -0.00088354 -0.0026152 -0.00025255 -0.0010021 -0.40007 0.013519 0.0016198 -0.001184 0.0060305 0.0087397 0.013275 0.0044857 0.020992 0.019383 -0.023428 -0.33878 -0.15878 -0.087524 -0.25087 -0.11879 -0.17481 -0.20949 -0.14792 -0.2077 -0.23216 -0.22773 -0.029858
0.94531 0.0026265 0.0054712 -0.0027962 -0.0043001 0 -0.0018755 0.0078364 0.005966 0.0072031 0.0044439 0.019438 2.5347 0.0011437 -0.001423 0.0019465 -0.0038191 0.0020401 0.001977 -0.0038809 0.0010105 0.00040851 0 -0.026324 0 -0.0010492 -0.0023642 -8.9351e-05 -0.0007044 -0.27755 0.0070355 -0.0014678 -0.0013965 0.0036942 0.0057784 0.009496 -0.0011345 0.016511 0.017675 -0.01087 -0.32132 -0.14798 -0.10038 -0.25537 -0.12044 -0.15908 -0.20195 -0.14129 -0.19385 -0.20364 -0.21184 -0.025506
0.94922 0.00085057 0.0031868 -0.0036383 -0.0024235 0 0.0021691 0.004508 0.0018776 0.0038631 0.002945 0.010206 2.5614 0.00078433 0.0037291 0.0038622 0.0021364 0.00084932 0.00023911 0.0012683 -0.0003106 -0.0010459 0 -0.015315 0 -0.00094943 -0.0010466 0.00028883 -0.00035937 -0.1362 -0.00051151 -0.00036903 0.0016376 0.0027123 0.0030393 0.0048208 -0.0072235 0.0088826 0.012234 0.011643 -0.29798 -0.13388 -0.10725 -0.25041 -0.11238 -0.1368 -0.18918 -0.131 -0.179 -0.16809 -0.19018 -0.021137
0.95313 -0.00084567 5.8816e-05 -0.0034165 0.001967 0 0.0061505 0.0023877 -0.0012202 0.00063997 0.0014037 -0.00092963 2.6032 0.0010987 0.0065773 0.0043538 0.0079175 -0.0012876 -0.0021311 0.0052676 -0.0029106 -0.0035074 0 -0.004051 0 -0.00046216 0.0002852 0.00063599 -0.00020154 -0.0051316 -0.0060307 0.0021139 0.0047763 0.0028047 0.00093664 0.00094285 -0.011251 0.0011063 0.0048234 0.038023 -0.27253 -0.11943 -0.10974 -0.2385 -0.097895 -0.11202 -0.1733 -0.11867 -0.16557 -0.13093 -0.16636 -0.016437
0.95703 -0.0017776 -0.0026276 -0.0027969 0.0038264 0 0.005876 0.0010358 -0.003107 -0.0020673 -0.001415 -0.009512 2.6673 0.0029635 0.005915 0.0036169 0.0091492 -0.0031941 -0.0036408 0.0079337 -0.0043104 -0.0037193 0 0.0062358 0 0.00030777 0.00080922 0.00069207 -0.00015285 0.1006 -0.0081966 0.0024134 0.0047257 0.0030797 -0.00051748 -0.0015814 -0.011239 -0.0047116 -0.002651 0.062324 -0.24849 -0.10737 -0.10955 -0.2226 -0.080637 -0.088671 -0.15652 -0.10585 -0.15553 -0.097302 -0.14363 -0.010365
0.96094 -0.0017538 -0.0041053 -0.0024038 0.00052893 0 0.00031767 -0.00085951 -0.0043375 -0.0037299 -0.005253 -0.013115 2.7463 0.0058818 0.0034172 0.0024082 0.0050612 -0.0043519 -0.0041228 0.0084398 -0.0031459 -0.00020799 0 0.014691 0 0.00099399 0.00060546 0.00040136 1.4653e-05 0.18694 -0.0080528 -0.0010222 0.00046625 0.0026731 -0.0016205 -0.0032694 -0.008363 -0.0083332 -0.0091791 0.07549 -0.23084 -0.10183 -0.10918 -0.20783 -0.066634 -0.07254 -0.14226 -0.09471 -0.15135 -0.075034 -0.12628 -0.0015322
0.96484 -0.0014966 -0.0044715 -0.0023746 -0.0061314 0 -0.0077926 -0.0041141 -0.005584 -0.0047697 -0.0086997 -0.012653 2.8222 0.0080352 0.0016204 0.0012823 -0.00084814 -0.0050241 -0.0044597 0.0058592 -0.0003755 0.0049654 0 0.020455 0 0.0011925 0.00030934 -5.877e-05 0.00037247 0.26857 -0.0076797 -0.0066176 -0.0058237 0.00089418 -0.002988 -0.0048085 -0.0060686 -0.010689 -0.014607 0.071149 -0.22254 -0.10508 -0.11124 -0.20137 -0.062472 -0.067629 -0.1344 -0.08703 -0.15248 -0.068665 -0.11622 0.010685
0.96875 -0.002029 -0.0043171 -0.0022503 -0.011728 0 -0.013981 -0.0083 -0.0071527 -0.0066601 -0.010679 -0.011425 2.8797 0.0076511 0.0011427 0.00041726 -0.0040986 -0.0054504 -0.0053568 0.00077514 0.0016561 0.0078882 0 0.023371 0 0.00079177 0.00028888 -0.00040732 0.00073182 0.35234 -0.0085203 -0.010979 -0.010274 -0.0026293 -0.0053708 -0.0065454 -0.0064731 -0.012787 -0.019133 0.055112 -0.2202 -0.11396 -0.11522 -0.2035 -0.066567 -0.070483 -0.13261 -0.082113 -0.15539 -0.072363 -0.11024 0.025037
0.97266 -0.0036571 -0.0042441 -0.0014235 -0.012906 0 -0.015068 -0.012173 -0.0090108 -0.010467 -0.011439 -0.012703 2.9169 0.0045688 0.00024508 -6.9713e-05 -0.0031216 -0.0052085 -0.0064996 -0.0041595 0.0012594 0.0064279 0 0.025037 0 0.00010276 0.00032606 -0.00042615 0.00083766 0.43268 -0.010764 -0.011533 -0.01027 -0.0074339 -0.0091059 -0.0087065 -0.0081571 -0.015284 -0.022931 0.031825 -0.22147 -0.12638 -0.12028 -0.21346 -0.077042 -0.078745 -0.13672 -0.079557 -0.1582 -0.082229 -0.10629 0.038431
0.97656 -0.0056883 -0.0046875 0.00012464 -0.0097368 0 -0.011123 -0.014656 -0.010993 -0.015293 -0.012091 -0.017455 2.9456 0.00053501 -0.0027042 5.5302e-05 -8.2476e-05 -0.0035631 -0.0068064 -0.0059351 -0.0013119 0.002243 0 0.028273 0 -0.00037537 7.5706e-05 -7.8754e-05 0.00063365 0.49966 -0.013743 -0.00846 -0.0064867 -0.011947 -0.013565 -0.011542 -0.0080315 -0.018461 -0.025953 0.0066926 -0.22362 -0.13995 -0.12523 -0.2296 -0.091215 -0.089576 -0.14617 -0.078835 -0.15916 -0.093777 -0.10214 0.047432
0.98047 -0.0072037 -0.0058973 0.0014484 -0.0051311 0 -0.0051955 -0.015419 -0.012796 -0.01855 -0.013345 -0.023592 2.9802 -0.0021074 -0.0066171 0.00088371 0.0017188 -0.00042794 -0.0053618 -0.0038048 -0.004215 -0.00088195 0 0.034577 0 -0.00037352 -0.00036407 0.00045703 0.00031838 0.54706 -0.016445 -0.0045111 -0.0023114 -0.014309 -0.017228 -0.014798 -0.00525 -0.021902 -0.027738 -0.0091875 -0.22179 -0.15032 -0.1272 -0.24711 -0.10333 -0.098109 -0.16045 -0.07961 -0.15644 -0.099393 -0.094341 0.050254
0.98438 -0.0080063 -0.0078021 0.0010862 -0.0024106 0 -0.0012404 -0.014735 -0.013869 -0.018154 -0.01482 -0.027227 3.0263 -0.0021628 -0.0080484 0.0020348 0.00091714 0.0031639 -0.0021595 -0.00010126 -0.0053964 -0.00071535 0 0.041895 0 -7.4585e-05 -0.00050572 0.00087084 0.00015096 0.57177 -0.017718 -0.0029259 -0.001201 -0.013943 -0.018578 -0.017191 -0.0026549 -0.024061 -0.027383 -0.012688 -0.2155 -0.15662 -0.1256 -0.25984 -0.11059 -0.10296 -0.17677 -0.081594 -0.15281 -0.098631 -0.083794 0.047672
0.98828 -0.0087063 -0.0098633 -0.0018978 -0.0032732 0 -0.0017332 -0.013068 -0.013635 -0.014525 -0.015551 -0.025234 3.079 -0.00023978 -0.0045072 0.0027602 -0.0013126 0.0056611 0.0018155 0.0018316 -0.0038288 0.0014755 0 0.045548 0 7.8874e-05 -7.34e-05 0.00090666 0.00021776 0.56981 -0.016605 -0.0051166 -0.0042528 -0.012275 -0.017207 -0.017017 -0.0039488 -0.022747 -0.023993 -0.0062881 -0.20668 -0.16012 -0.12129 -0.26621 -0.11436 -0.10562 -0.19429 -0.085182 -0.15077 -0.094783 -0.072663 0.042188
0.99219 -0.0099237 -0.011286 -0.0070897 -0.007316 0 -0.0064203 -0.010918 -0.012052 -0.010336 -0.014996 -0.017523 3.1306 0.0020645 0.0026277 0.0024725 -0.0031559 0.0061102 0.0050579 0.00067879 2.8128e-05 0.0026434 0 0.042238 0 -0.00018474 0.00060175 0.00055099 0.00038637 0.53881 -0.013121 -0.0098464 -0.0098578 -0.011519 -0.014186 -0.013784 -0.0096453 -0.016831 -0.017492 0.0068959 -0.19737 -0.16231 -0.11525 -0.26564 -0.11658 -0.10783 -0.21247 -0.090794 -0.15231 -0.091257 -0.063055 0.036296
0.99609 -0.011566 -0.011603 -0.01282 -0.012702 0 -0.012746 -0.0088625 -0.0099284 -0.008236 -0.013459 -0.007429 3.178 0.0034666 0.0087553 0.0011818 -0.0041355 0.0047398 0.0062625 -0.0018555 0.0045049 0.0013989 0 0.03348 0 -0.00070866 0.0008896 6.7006e-05 0.00046752 0.48631 -0.0088327 -0.014373 -0.015258 -0.012515 -0.011326 -0.0092208 -0.016294 -0.0078394 -0.0091537 0.021272 -0.19102 -0.16571 -0.10928 -0.25823 -0.121 -0.11257 -0.23088 -0.099185 -0.16004 -0.093618 -0.058276 0.031349
1 -0.012944 -0.011093 -0.017134 -0.017093 0 -0.017448 -0.0074464 -0.0084718 -0.0088026 -0.011628 0.00025833 3.2228 0.0035957 0.009852 -0.00058232 -0.0051186 0.0025679 0.0050207 -0.0030487 0.0075317 -0.00059485 0 0.024802 0 -0.0010668 0.0005253 -0.00018574 0.00040621 0.43215 -0.0062401 -0.01648 -0.018322 -0.013865 -0.0098649 -0.0062326 -0.019846 0.00037716 -0.0012791 0.026233 -0.19247 -0.17421 -0.10671 -0.24751 -0.13385 -0.12372 -0.24849 -0.11064 -0.17487 -0.10877 -0.062466 0.027736
1.0039 -0.013452 -0.010517 -0.018884 -0.018536 0 -0.018301 -0.0068282 -0.0083481 -0.010585 -0.0098903 0.0023497 3.2662 0.0026938 0.0058046 -0.0022302 -0.0067013 0.00054794 0.0021562 -0.001997 0.0077843 -0.00076965 0 0.021107 0 -0.00097258 -0.00012964 -1.8902e-05 0.00031713 0.39717 -0.0070137 -0.015761 -0.018242 -0.013409 -0.0096772 -0.0064976 -0.01945 0.0041074 0.0038523 0.020402 -0.19999 -0.1871 -0.10787 -0.23751 -0.15378 -0.1391 -0.26405 -0.12329 -0.19209 -0.13253 -0.073294 0.025616
1.0078 -0.012973 -0.01037 -0.018165 -0.016354 0 -0.015113 -0.0065637 -0.0091512 -0.011817 -0.0081759 -0.00081234 3.3055 0.0011514 0.00017512 -0.0034671 -0.0079966 -0.00093308 -0.00066157 -0.00033883 0.0056533 0.0010946 0 0.022563 0 -0.0005346 -0.00050527 0.00044745 0.00034429 0.38673 -0.010515 -0.013373 -0.015313 -0.010542 -0.0096078 -0.0090351 -0.017633 0.0023891 0.0050088 0.0046901 -0.21184 -0.20327 -0.1124 -0.22945 -0.1786 -0.15637 -0.27633 -0.13592 -0.20868 -0.16096 -0.08907 0.025078
1.0117 -0.01165 -0.010398 -0.015925 -0.0117 0 -0.0096396 -0.005912 -0.0098476 -0.01182 -0.0063717 -0.0059974 3.3382 -0.00052867 -0.0031068 -0.0042593 -0.0072055 -0.0019296 -0.0020004 -0.00023872 0.0031874 0.0022501 0 0.025038 0 -0.00012631 -0.00041848 0.00088384 0.00049196 0.38617 -0.014126 -0.010797 -0.010678 -0.0069091 -0.0086006 -0.011232 -0.016916 -0.002531 0.0023746 -0.01882 -0.22578 -0.2212 -0.11953 -0.22409 -0.20531 -0.17263 -0.28406 -0.14727 -0.22156 -0.18926 -0.10767 0.025556
1.0156 -0.0095501 -0.0099165 -0.013184 -0.0070878 0 -0.0045754 -0.0044976 -0.009734 -0.010904 -0.0047287 -0.0097183 3.3679 -0.0015922 -0.0027964 -0.0045886 -0.0033924 -0.002569 -0.0017227 -0.0019112 0.002633 -0.00011598 0 0.024479 0 -3.2588e-05 -0.00018393 0.00098831 0.0005947 0.37435 -0.01528 -0.0088283 -0.0061993 -0.0047398 -0.0066334 -0.011269 -0.016862 -0.0071963 -0.0027617 -0.044576 -0.23716 -0.23744 -0.12718 -0.22144 -0.2267 -0.18127 -0.28406 -0.15485 -0.22503 -0.20684 -0.12487 0.02558
1.0195 -0.0067874 -0.0085623 -0.010477 -0.0048018 0 -0.0021311 -0.0027247 -0.0089216 -0.0094288 -0.0037685 -0.010661 3.4038 -0.001336 -0.00051805 -0.0043546 0.0022852 -0.0029069 -0.0010606 -0.0033567 0.0044956 -0.0055274 0 0.020749 0 -0.00023824 -0.00017786 0.00067097 0.00046139 0.3425 -0.013391 -0.0074654 -0.0038624 -0.0046914 -0.0046905 -0.009461 -0.014796 -0.0094741 -0.0085986 -0.065199 -0.24338 -0.24944 -0.13245 -0.21947 -0.23794 -0.1795 -0.27715 -0.1584 -0.21936 -0.20847 -0.13713 0.0238
1.0234 -0.0039177 -0.0066554 -0.0077799 -0.0052651 0 -0.0028776 -0.0015325 -0.0079364 -0.0074873 -0.0038168 -0.010023 3.4519 0.00016592 0.0013863 -0.0035469 0.0070374 -0.0030432 -0.0014979 -0.0025409 0.0069061 -0.010182 0 0.017219 0 -0.00053913 -0.00040712 8.1188e-05 6.4438e-05 0.29988 -0.0099565 -0.0063784 -0.0044706 -0.0055187 -0.0038599 -0.0073808 -0.0092273 -0.0094971 -0.013395 -0.079932 -0.24597 -0.25769 -0.13488 -0.21781 -0.2405 -0.16955 -0.26566 -0.15924 -0.20779 -0.19678 -0.14447 0.020668
1.0273 -0.0018893 -0.0048311 -0.004804 -0.0067611 0 -0.005482 -0.0017114 -0.0070254 -0.0054699 -0.0046741 -0.0097851 3.5088 0.0017304 0.0017624 -0.0024713 0.008233 -0.0032055 -0.0034064 0.00033204 0.0072038 -0.01054 0 0.01698 0 -0.00080101 -0.00056408 -0.00049213 -0.00040549 0.26209 -0.0069414 -0.0052525 -0.0066654 -0.0057325 -0.0043856 -0.0060523 -0.0019904 -0.0087039 -0.015993 -0.089504 -0.24684 -0.26299 -0.13468 -0.21691 -0.23658 -0.15388 -0.25157 -0.15858 -0.19294 -0.1748 -0.14741 0.018891
1.0313 -0.0013316 -0.0034336 -0.0014007 -0.0068716 0 -0.0075816 -0.0033746 -0.0060204 -0.0044096 -0.005745 -0.010701 3.5633 0.0018073 0.00070059 -0.0017451 0.005179 -0.003612 -0.0057149 0.0028173 0.0045136 -0.0068823 0 0.019836 0 -0.0010558 -0.00043684 -0.00077023 -0.00068446 0.23593 -0.0051311 -0.003784 -0.0076085 -0.0051936 -0.0055144 -0.0053169 0.0032433 -0.0083625 -0.016201 -0.096132 -0.24903 -0.26679 -0.13266 -0.2179 -0.23008 -0.13636 -0.23752 -0.1582 -0.17831 -0.14745 -0.14717 0.021456
1.0352 -0.0018958 -0.0023749 0.0021348 -0.0044501 0 -0.0073534 -0.0059395 -0.0048382 -0.0051947 -0.0064713 -0.011756 3.6064 -0.00013175 -0.0014402 -0.0019823 -0.00031708 -0.0042505 -0.0069082 0.0024698 0.0008185 -0.0030932 0 0.022903 0 -0.0013444 -0.00015358 -0.00063523 -0.00065683 0.2163 -0.0039392 -0.0017221 -0.0052457 -0.0048557 -0.0062432 -0.004741 0.004387 -0.0088817 -0.014763 -0.10695 -0.25891 -0.27205 -0.13231 -0.22487 -0.23084 -0.12637 -0.22908 -0.16208 -0.1701 -0.12655 -0.14736 0.028453
1.0391 -0.002484 -0.0015103 0.005036 -0.000497 0 -0.004747 -0.008462 -0.0038677 -0.0073034 -0.0066577 -0.011301 3.638 -0.0028517 -0.0043236 -0.0033408 -0.0049615 -0.0048102 -0.0063262 -0.00090898 -0.000761 -0.0027926 0 0.023605 0 -0.0015278 1.026e-06 -0.00023073 -0.00044308 0.19495 -0.0024615 0.00074622 -0.0002478 -0.0051869 -0.0062449 -0.0045078 0.0025974 -0.0099269 -0.012711 -0.12437 -0.27548 -0.27891 -0.13608 -0.23765 -0.24145 -0.12623 -0.22699 -0.17079 -0.16806 -0.11656 -0.15037 0.035656
1.043 -0.0022416 -0.00092242 0.006423 0.0026807 0 -0.0014266 -0.0099724 -0.0036277 -0.008641 -0.006431 -0.0085539 3.6642 -0.0041299 -0.0069766 -0.0052271 -0.006 -0.0048238 -0.0045038 -0.005086 0.0010064 -0.0058019 0 0.021614 0 -0.0013374 -7.5079e-05 8.029e-05 -0.00025924 0.16796 -0.00041979 0.0026582 0.004338 -0.0053382 -0.0060546 -0.0049541 0.00065168 -0.010651 -0.010508 -0.1476 -0.29658 -0.2861 -0.14485 -0.25538 -0.26105 -0.13543 -0.23087 -0.18409 -0.17094 -0.11751 -0.15653 0.03682
1.0469 -0.0012563 -0.00068374 0.005924 0.0032239 0 0.00063157 -0.0096959 -0.0040245 -0.0070644 -0.005914 -0.0041672 3.6888 -0.0025189 -0.0076007 -0.0064324 -0.0030578 -0.003906 -0.0024112 -0.007248 0.004141 -0.0085355 0 0.018068 0 -0.00065841 -0.00022476 -4.903e-05 -0.00018346 0.13308 0.0018599 0.0026997 0.0056305 -0.0040907 -0.0062799 -0.0054347 0.00011551 -0.0098768 -0.0077465 -0.17473 -0.3193 -0.29193 -0.15899 -0.27647 -0.2875 -0.15223 -0.23974 -0.20126 -0.17691 -0.12808 -0.16568 0.028403
1.0508 -0.00019606 -0.00043839 0.0041241 0.001057 0 0.00081776 -0.007288 -0.0041334 -0.0022991 -0.0049304 0.00035459 3.7098 0.0014049 -0.0048965 -0.0057957 0.0014746 -0.0019875 -0.00062316 -0.0060938 0.0053271 -0.0077931 0 0.013662 0 0.00025221 -0.00026161 -0.00064587 -8.0085e-05 0.083417 0.0039804 0.00043509 0.0033872 -0.0013645 -0.0065852 -0.0043283 0.00037278 -0.0066916 -0.0038288 -0.19997 -0.337 -0.29218 -0.17843 -0.29685 -0.31459 -0.17142 -0.25106 -0.22032 -0.18192 -0.1438 -0.17647 0.012804
1.0547 0.00064146 0.00051215 0.0023575 -0.0019854 0 0.0004238 -0.0031019 -0.0029015 0.0036529 -0.0030345 0.0036027 3.7258 0.0053773 0.00016697 -0.0031083 0.0040169 0.00049965 0.00069148 -0.0024958 0.0032501 -0.0039546 0 0.0080869 0 0.0008863 -0.00017022 -0.0013185 0.00021561 0.0094285 0.0056219 -0.0026966 0.00016632 0.0016088 -0.0055539 -0.00066231 0.00017034 -0.0014283 0.00098195 -0.21459 -0.34302 -0.28385 -0.19914 -0.31 -0.33193 -0.18242 -0.25946 -0.23647 -0.18081 -0.15476 -0.18511 -0.0029065
1.0586 0.0016919 0.002532 0.0018282 -0.0031931 0 0.0014894 0.0017849 -0.00010755 0.0080867 9.4191e-05 0.0048946 3.7418 0.0070455 0.0043624 0.00040851 0.0024447 0.0026216 0.0012623 0.0014527 4.012e-05 -0.00037415 0 0.0011421 0 0.00088088 -3.0411e-05 -0.0015243 0.00063563 -0.089743 0.0062575 -0.0038717 -0.00086094 0.0036688 -0.0018035 0.0043942 -0.0004935 0.0039718 0.0052718 -0.21721 -0.33833 -0.26886 -0.21792 -0.3145 -0.33745 -0.18148 -0.26297 -0.24741 -0.17307 -0.15777 -0.18995 -0.012073
1.0625 0.003452 0.005124 0.0027047 -0.00061885 0 0.004874 0.0060485 0.0034332 0.0096841 0.0041779 0.0045131 3.768 0.0055138 0.0046919 0.0026724 -0.0021564 0.0033332 0.00070142 0.0039591 -0.0007499 0.00016025 0 -0.0063358 0 0.00033184 0.00017661 -0.001025 0.00084817 -0.19915 0.0052427 -0.00091982 0.0016113 0.0049646 0.0045254 0.0081709 -0.00037917 0.0071669 0.0075046 -0.20798 -0.32459 -0.24921 -0.2328 -0.3102 -0.3313 -0.16703 -0.26085 -0.25187 -0.1589 -0.15208 -0.19023 -0.013236
1.0664 0.0056299 0.0072658 0.0040121 0.005476 0 0.0092324 0.0089084 0.0066245 0.0092527 0.008241 0.003702 3.8088 0.0017438 0.0012527 0.0022292 -0.0061914 0.0022221 -0.00076238 0.0045171 0.0022847 -0.0018964 0 -0.01312 0 -0.00027849 0.00055714 -0.00011275 0.00055368 -0.29647 0.0026638 0.0056321 0.0062889 0.0065639 0.011346 0.0089639 0.0013106 0.0075366 0.0075857 -0.18838 -0.30466 -0.22775 -0.24204 -0.29793 -0.31523 -0.13886 -0.25297 -0.24901 -0.1393 -0.13829 -0.18565 -0.010655
1.0703 0.0072532 0.0083538 0.0045176 0.012308 0 0.011888 0.010601 0.0089783 0.0086826 0.011113 0.0042516 3.8574 -0.0022466 -0.0025081 -0.00043756 -0.0063696 7.5806e-05 -0.0018206 0.0039185 0.0068232 -0.0036544 0 -0.018896 0 -0.00048299 0.0010645 0.00063795 -0.00015748 -0.36986 8.2576e-05 0.012418 0.010503 0.0089853 0.015898 0.0077881 0.003772 0.0071407 0.0074238 -0.16397 -0.28646 -0.2121 -0.24204 -0.28175 -0.29724 -0.099637 -0.24031 -0.23799 -0.11769 -0.12101 -0.17662 -0.010355
1.0742 0.0077083 0.0087208 0.0038771 0.016009 0 0.010987 0.012047 0.01073 0.0093261 0.012243 0.0074535 3.9018 -0.004621 -0.0027968 -0.003066 -0.0023825 -0.001408 -0.00095517 0.0034714 0.0088427 -0.0029238 0 -0.024325 0 -0.00019682 0.0013678 0.00087242 -0.00077539 -0.42644 -6.8023e-05 0.015456 0.012056 0.011512 0.016769 0.0074292 0.0054364 0.0091327 0.0096575 -0.14322 -0.27483 -0.20459 -0.23597 -0.26858 -0.28697 -0.061424 -0.2271 -0.22457 -0.099067 -0.10751 -0.16704 -0.015247
1.0781 0.0074836 0.0091118 0.002996 0.014306 0 0.0071667 0.013927 0.012201 0.011221 0.012138 0.012879 3.9381 -0.0046031 0.00096687 -0.003414 0.0028658 -0.00083258 0.0018428 0.0039279 0.0063048 -0.00026345 0 -0.029651 0 0.00027002 0.0010944 0.00071929 -0.0007673 -0.48107 0.0036005 0.013119 0.010386 0.013094 0.01491 0.0097 0.0058589 0.014743 0.015359 -0.12795 -0.26938 -0.20457 -0.22482 -0.26003 -0.28674 -0.029059 -0.21424 -0.21121 -0.085165 -0.099494 -0.15816 -0.023447
1.082 0.0076422 0.0097041 0.0032421 0.0085639 0 0.0033261 0.015943 0.01327 0.013472 0.011965 0.018137 3.9753 -0.0026718 0.0055323 -0.0012583 0.005709 0.001669 0.0043906 0.0048142 0.00098353 0.0019799 0 -0.033737 0 0.00053659 0.00024669 0.00056213 -5.5958e-05 -0.53673 0.009914 0.00746 0.0067484 0.013607 0.012689 0.013752 0.0064589 0.021675 0.022638 -0.11875 -0.26844 -0.21043 -0.2096 -0.25656 -0.29713 -0.0062918 -0.20201 -0.20002 -0.077184 -0.097524 -0.15072 -0.03073
1.0859 0.0085512 0.0098437 0.0052128 0.0032304 0 0.0025607 0.016964 0.013563 0.015064 0.012556 0.02035 4.0243 -0.00016335 0.0068726 0.001312 0.0046856 0.0043769 0.0038879 0.0047769 -0.003196 0.0022551 0 -0.035109 0 0.00049343 -0.00068408 0.00058748 0.00089098 -0.57783 0.015745 0.0027358 0.0036312 0.013778 0.011832 0.017094 0.0091696 0.025669 0.027557 -0.11442 -0.26704 -0.21813 -0.19128 -0.25677 -0.31627 0.0023976 -0.18952 -0.19361 -0.076466 -0.10053 -0.14494 -0.034414
1.0898 0.0093541 0.0088591 0.0081698 0.0025814 0 0.0058167 0.015945 0.013043 0.015378 0.013686 0.018463 4.083 0.0014708 0.0040101 0.0017835 0.0014157 0.0053501 -0.00040236 0.0028867 -0.003588 0.0011375 0 -0.033961 0 0.00035849 -0.0010996 0.00061081 0.0014715 -0.58404 0.018502 0.0022653 0.0035173 0.013869 0.012126 0.018011 0.014329 0.023979 0.026921 -0.1086 -0.25532 -0.21933 -0.17194 -0.25334 -0.33287 -0.0012215 -0.17352 -0.19217 -0.081456 -0.10198 -0.13837 -0.035091
1.0938 0.0088806 0.0070196 0.010622 0.007185 0 0.011025 0.012835 0.012164 0.014309 0.014252 0.014357 4.1352 0.0014393 -7.7264e-05 -0.00037962 -0.0012351 0.0040774 -0.0060472 -0.00014779 -0.00082579 0.00024357 0 -0.032482 0 0.00042645 -0.0008105 0.00035537 0.0014719 -0.55008 0.018235 0.0060369 0.0071759 0.012907 0.011988 0.016786 0.019948 0.017663 0.020871 -0.098336 -0.23183 -0.21197 -0.15353 -0.24211 -0.33943 -0.01028 -0.15308 -0.19268 -0.089028 -0.097978 -0.12875 -0.035101
1.0977 0.0070104 0.005458 0.011486 0.01321 0 0.014412 0.0087212 0.011328 0.012211 0.013217 0.011397 4.1666 2.8819e-05 -0.0012907 -0.0031707 -0.0018035 0.0018549 -0.0093148 -0.002175 0.0021827 0.00028928 0 -0.032567 0 0.0007674 -0.00015273 -0.00016073 0.0011959 -0.49008 0.017282 0.010856 0.012508 0.0097141 0.010191 0.014725 0.023093 0.010693 0.013125 -0.083472 -0.19751 -0.19628 -0.13747 -0.22163 -0.33272 -0.021387 -0.12837 -0.19314 -0.097803 -0.087207 -0.11486 -0.03576
1.1016 0.0049206 0.0050448 0.010795 0.015473 0 0.013127 0.0050997 0.010301 0.0097097 0.010443 0.011434 4.181 -0.0016355 0.0018071 -0.0039702 -0.0011675 0.00048626 -0.0084177 -0.001392 0.0029685 0.00054489 0 -0.033222 0 0.001154 0.00040125 -0.00059391 0.0010936 -0.42275 0.01774 0.012839 0.015386 0.00469 0.0070253 0.012541 0.022068 0.0068273 0.0084265 -0.064936 -0.15492 -0.17372 -0.12521 -0.19159 -0.31099 -0.031285 -0.10021 -0.19141 -0.10649 -0.069247 -0.095799 -0.036168
1.1055 0.0038862 0.0054575 0.0094332 0.011758 0 0.0074027 0.0029061 0.00838 0.0073216 0.0067635 0.012956 4.1994 -0.0024046 0.006836 -0.0021199 -0.0010801 0.00055055 -0.0049606 0.0017801 0.0013471 7.843e-05 0 -0.030844 0 0.0012714 0.00069831 -0.00064134 0.0012864 -0.35425 0.019223 0.010336 0.012665 0.00011887 0.0038829 0.009984 0.017506 0.0069583 0.0089716 -0.048793 -0.11385 -0.1507 -0.12063 -0.15526 -0.27478 -0.035743 -0.072826 -0.18327 -0.11336 -0.045903 -0.071019 -0.034406
1.1094 0.003961 0.0055292 0.0082616 0.0046583 0 0.00066318 0.0020359 0.0052294 0.0050671 0.0033478 0.012279 4.2391 -0.0019429 0.0099427 0.00044839 -0.0020203 0.0009517 -0.0021625 0.0046919 -0.00096843 -0.00091588 0 -0.022625 0 0.0010086 0.0009438 -0.00037328 0.0014734 -0.27711 0.019085 0.0051282 0.0052278 -0.0017042 0.0018938 0.0068138 0.011609 0.0088571 0.012594 -0.041962 -0.085774 -0.13588 -0.12282 -0.12366 -0.23761 -0.035968 -0.052069 -0.16932 -0.11804 -0.024087 -0.0455 -0.029502
1.1133 0.0040077 0.0045247 0.007418 -0.0006938 0 -0.0026671 0.0016499 0.0014864 0.0025508 0.001005 0.0069015 4.2971 -0.00094636 0.0091752 0.0011869 -0.0026723 0.00018208 -0.0017372 0.0046449 -0.0021818 -0.0013569 0 -0.0097447 0 0.00056337 0.001332 -0.00013882 0.0012833 -0.18467 0.014875 0.0010088 -0.0019607 -0.00067274 0.0010742 0.0035058 0.0064288 0.0090879 0.014296 -0.046205 -0.073823 -0.13178 -0.13017 -0.10209 -0.20621 -0.033588 -0.040121 -0.15103 -0.1204 -0.0064362 -0.02252 -0.022086
1.1172 0.0030044 0.002916 0.0063068 -0.00098369 0 -0.00034192 0.00093533 -0.0016094 -0.00041854 -9.7446e-05 -0.0019915 4.3544 -0.00054224 0.0057186 -0.00051046 -0.0015653 -0.0020038 -0.0026509 0.001315 -0.0018522 -0.00075714 0 0.0031165 0 0.00026697 0.0017251 -0.00016015 0.00067844 -0.083404 0.0066648 0.00078031 -0.0036267 0.001022 0.00068074 0.00073814 0.0026335 0.0054484 0.010142 -0.061859 -0.078981 -0.13928 -0.14083 -0.094016 -0.18508 -0.02987 -0.03808 -0.12983 -0.1202 0.0056569 -0.0047006 -0.013376
1.1211 0.0011279 0.0017875 0.004159 0.002637 0 0.0057917 -0.00028146 -0.0032417 -0.0032878 -0.00032254 -0.010195 4.3981 -0.0013314 0.0022081 -0.0027911 0.00090281 -0.0042082 -0.0028513 -0.0029551 -0.00090638 -9.1471e-05 0 0.011622 0 0.00028806 0.0017476 -0.00030113 -8.1057e-06 0.010783 -0.0028601 0.0039022 0.0011229 0.001068 0.00012348 -0.0014888 -0.00050162 -0.0015651 0.00053856 -0.087933 -0.10052 -0.15808 -0.15173 -0.10292 -0.17885 -0.026331 -0.046569 -0.10787 -0.11695 0.011437 0.0044886 -0.0039914
1.125 -0.0005704 0.0015644 0.00068761 0.0057346 0 0.010774 -0.001486 -0.0036653 -0.0050347 -0.00031484 -0.013797 4.4349 -0.0028325 0.00017058 -0.0033325 0.0023323 -0.0046615 -0.0018048 -0.0053114 -0.00056787 -0.00087324 0 0.01515 0 0.00049029 0.0011777 -0.00028058 -0.00040642 0.086976 -0.010448 0.0067057 0.0075577 -0.00081092 -0.00063924 -0.003716 -0.0041437 -0.0089268 -0.0097672 -0.1162 -0.12747 -0.18078 -0.15622 -0.12533 -0.18609 -0.024052 -0.060779 -0.088902 -0.11012 0.014204 0.0029543 0.0059334
1.1289 -0.001434 0.0015119 -0.0036015 0.0043691 0 0.010029 -0.0019694 -0.0038456 -0.0051637 -0.00070975 -0.012238 4.482 -0.003792 -0.00085568 -0.0016747 0.00048574 -0.0028467 -0.0009166 -0.0048205 -0.0012599 -0.0033346 0 0.016425 0 0.00058494 0.00020606 -5.1909e-05 -0.00043841 0.14747 -0.01451 0.0052452 0.0091294 -0.0029456 -0.0014679 -0.005979 -0.0088152 -0.012829 -0.015106 -0.13883 -0.14789 -0.19932 -0.15247 -0.14958 -0.19686 -0.022378 -0.073196 -0.073809 -0.10111 0.018373 -0.0042675 0.015581
1.1328 -0.0019274 0.00054293 -0.007612 -0.0017896 0 0.0029031 -0.001485 -0.0045304 -0.0044097 -0.0017845 -0.0085319 4.5434 -0.003161 -0.0020234 0.00054301 -0.0042357 8.9337e-05 -0.0014632 -0.0028001 -0.0022821 -0.0057347 0 0.018205 0 0.00044164 -0.00068698 0.00013895 -0.00031589 0.20143 -0.015702 -0.0013047 0.0031831 -0.0037616 -0.0024617 -0.0074019 -0.013847 -0.011264 -0.013077 -0.15289 -0.15707 -0.21078 -0.14016 -0.16985 -0.20647 -0.020918 -0.080507 -0.062821 -0.09073 0.025303 -0.014258 0.022868
1.1367 -0.0030438 -0.0016312 -0.010257 -0.0093816 0 -0.0066514 -0.00059829 -0.0057263 -0.0042821 -0.0032449 -0.0066123 4.6016 -0.0010139 -0.0034472 0.0015195 -0.0085299 0.0023973 -0.0026311 -0.0010059 -0.0023869 -0.005732 0 0.020732 0 0.00024905 -0.0010789 0.00010335 -0.0002698 0.25318 -0.015741 -0.0095513 -0.0066317 -0.003417 -0.0037998 -0.0072838 -0.017639 -0.0058563 -0.0062162 -0.15662 -0.15189 -0.21336 -0.11984 -0.18096 -0.21079 -0.019331 -0.080149 -0.05587 -0.079984 0.035643 -0.023919 0.025593
1.1406 -0.0051546 -0.0043013 -0.011101 -0.014071 0 -0.01305 -0.00046135 -0.0070071 -0.0057721 -0.0044932 -0.0081712 4.6353 0.0013288 -0.0039687 0.0011235 -0.0087146 0.0030977 -0.0021956 8.507e-05 -0.00083563 -0.0026083 0 0.0224 0 0.00033652 -0.0008568 1.784e-05 -0.00034155 0.29952 -0.015796 -0.014328 -0.013564 -0.0033685 -0.0052835 -0.0064281 -0.018575 -0.0012162 6.2694e-05 -0.14954 -0.13055 -0.20701 -0.094154 -0.17551 -0.20502 -0.017592 -0.069674 -0.052937 -0.071097 0.047904 -0.027832 0.023527
1.1445 -0.0076107 -0.006635 -0.010595 -0.013783 0 -0.013468 -0.0021086 -0.0081449 -0.0084903 -0.0053319 -0.011573 4.6457 0.0021812 -0.002532 0.00060027 -0.0039507 0.0024149 0.0007177 0.0010192 0.0017866 0.0018201 0 0.022301 0 0.00079904 -0.00023494 0.00024842 -0.0004374 0.33811 -0.015786 -0.012947 -0.013669 -0.0046329 -0.0063528 -0.0067589 -0.016128 -0.0016131 0.0014752 -0.13999 -0.10484 -0.20021 -0.071142 -0.15835 -0.19349 -0.016636 -0.05547 -0.052175 -0.065935 0.056322 -0.024625 0.019407
1.1484 -0.0094394 -0.008508 -0.0096834 -0.010081 0 -0.0099567 -0.0057045 -0.009293 -0.011076 -0.0064034 -0.013534 4.6613 0.00080954 0.00044202 0.00067954 0.0027409 0.0011619 0.0039656 0.001794 0.0036889 0.0045525 0 0.021466 0 0.001301 0.00037624 0.00083961 -0.00051265 0.3745 -0.014891 -0.007666 -0.0090106 -0.0068166 -0.0067419 -0.009207 -0.011449 -0.0073244 -0.0024006 -0.13259 -0.082349 -0.19771 -0.054648 -0.13575 -0.18102 -0.017004 -0.042808 -0.052749 -0.064775 0.057921 -0.016415 0.017513
1.1523 -0.010262 -0.010342 -0.0090472 -0.0068494 0 -0.0073936 -0.010272 -0.010595 -0.012392 -0.0086508 -0.012022 4.712 -0.0018474 0.0031728 0.00049632 0.006705 -3.6946e-05 0.0040447 0.0012792 0.0030918 0.0038236 0 0.021555 0 0.001306 0.0005536 0.0012927 -0.00062138 0.41739 -0.012563 -0.0039989 -0.0053695 -0.0088194 -0.0069973 -0.012222 -0.006904 -0.014056 -0.0085496 -0.12959 -0.067415 -0.20194 -0.04681 -0.11196 -0.17073 -0.018891 -0.035156 -0.054252 -0.067708 0.051006 -0.0052684 0.020715
1.1563 -0.010493 -0.012299 -0.0086855 -0.0073017 0 -0.0090493 -0.014182 -0.011821 -0.012283 -0.012094 -0.0080339 4.7988 -0.0037843 0.0039723 -0.0012453 0.0052721 -0.00094119 -0.00033183 -0.0013457 -0.00021994 0.00043698 0 0.022898 0 0.00056731 8.8052e-05 0.00099909 -0.00077662 0.46732 -0.0092031 -0.0060367 -0.0068416 -0.01012 -0.0080865 -0.012993 -0.0046503 -0.016524 -0.013316 -0.13244 -0.063835 -0.21453 -0.049293 -0.091707 -0.16583 -0.022294 -0.036138 -0.056367 -0.074614 0.034261 0.0057743 0.028355
1.1602 -0.010856 -0.013978 -0.0082732 -0.011528 0 -0.013811 -0.016181 -0.01258 -0.011334 -0.015264 -0.0048639 4.8906 -0.0035606 0.0025444 -0.004188 -0.00031899 -0.0014455 -0.0064753 -0.0048588 -0.0043476 -0.0030835 0 0.02437 0 -0.00058382 -0.00080759 -6.8757e-05 -0.00083314 0.51406 -0.006057 -0.012838 -0.012397 -0.01112 -0.010404 -0.010458 -0.0051567 -0.013277 -0.015075 -0.13814 -0.071155 -0.23204 -0.0606 -0.079616 -0.16752 -0.025657 -0.048098 -0.058325 -0.084283 0.0094013 0.010445 0.036762
1.1641 -0.011922 -0.015045 -0.007973 -0.016472 0 -0.017617 -0.016289 -0.012894 -0.010247 -0.016316 -0.0054391 4.953 -0.0016522 -5.7894e-05 -0.0059467 -0.0062182 -0.0014733 -0.0098484 -0.0064673 -0.0064911 -0.0046326 0 0.025116 0 -0.0014659 -0.0015223 -0.0011893 -0.00059092 0.54888 -0.0044721 -0.01923 -0.017368 -0.012428 -0.013327 -0.0068424 -0.0068814 -0.0081372 -0.014814 -0.14025 -0.079185 -0.24571 -0.072289 -0.071333 -0.16948 -0.026912 -0.063637 -0.058977 -0.093784 -0.015526 0.0083914 0.041998
1.168 -0.014028 -0.015928 -0.0087694 -0.018532 0 -0.017692 -0.015865 -0.013426 -0.0096534 -0.015063 -0.0097924 4.9798 -0.0002205 -0.0025618 -0.004278 -0.0091197 -0.0011745 -0.0081269 -0.0045488 -0.0051507 -0.0040216 0 0.025856 0 -0.0016095 -0.001449 -0.0015258 -3.5381e-05 0.57923 -0.0050194 -0.020486 -0.018124 -0.01422 -0.015936 -0.0058026 -0.0076438 -0.0066098 -0.014595 -0.13601 -0.083265 -0.25137 -0.080344 -0.063826 -0.16783 -0.025021 -0.078573 -0.05737 -0.10171 -0.036673 0.00054617 0.042643
1.1719 -0.017243 -0.017522 -0.011751 -0.01681 0 -0.015438 -0.016664 -0.014961 -0.010362 -0.013808 -0.014797 4.9947 -0.0012636 -0.004439 0.00035224 -0.0084197 -0.00099689 -0.0031682 -0.00074449 -0.0014426 -0.0026556 0 0.028231 0 -0.001124 -0.00053395 -0.00094993 0.0005707 0.62789 -0.007153 -0.016683 -0.015465 -0.016414 -0.018103 -0.0089297 -0.0068155 -0.010605 -0.015511 -0.12352 -0.079642 -0.24589 -0.081296 -0.054123 -0.15905 -0.019245 -0.088899 -0.052617 -0.10674 -0.050695 -0.011423 0.040538
1.1758 -0.021073 -0.020077 -0.016887 -0.014155 0 -0.015079 -0.019479 -0.017614 -0.01321 -0.015597 -0.016679 5.0224 -0.0046652 -0.0058459 0.0047009 -0.0057452 -0.0013079 0.0010271 0.0013441 0.0017625 -0.0019305 0 0.033199 0 -0.00052111 0.00056052 -0.00017507 0.00088977 0.7138 -0.0097846 -0.012715 -0.01371 -0.019078 -0.02057 -0.014308 -0.006449 -0.016739 -0.016852 -0.10127 -0.06424 -0.22563 -0.070207 -0.037693 -0.13766 -0.008671 -0.088227 -0.042919 -0.10649 -0.052625 -0.023365 0.039167
1.1797 -0.024329 -0.022622 -0.022595 -0.014749 0 -0.019326 -0.023402 -0.020597 -0.018233 -0.021192 -0.014501 5.0613 -0.0079817 -0.0068756 0.0055638 -0.002831 -0.0019135 0.0021798 -3.9394e-06 0.0022239 -0.0019517 0 0.040571 0 -0.00019827 0.00097106 -2.3285e-05 0.00082061 0.83264 -0.012414 -0.013832 -0.016559 -0.022209 -0.023784 -0.018631 -0.0099624 -0.019961 -0.01707 -0.075305 -0.042563 -0.19737 -0.049107 -0.014974 -0.10591 0.0045587 -0.076011 -0.028921 -0.10017 -0.043785 -0.028745 0.041222
1.1836 -0.025771 -0.023836 -0.026782 -0.020133 0 -0.026316 -0.02639 -0.022884 -0.024001 -0.02776 -0.011607 5.0877 -0.0083676 -0.0071243 0.0027354 -0.00010587 -0.002114 0.0014957 -0.0022799 0.00014696 -0.0016928 0 0.050043 0 -0.00013052 0.00043271 -0.0005885 0.00059116 0.95777 -0.015785 -0.020782 -0.023575 -0.025145 -0.026836 -0.020498 -0.019002 -0.018801 -0.015688 -0.051107 -0.021825 -0.16922 -0.023324 0.009695 -0.070278 0.018048 -0.056889 -0.013034 -0.08882 -0.028744 -0.026005 0.047235
1.1875 -0.025245 -0.023552 -0.028577 -0.0274 0 -0.031 -0.026831 -0.024144 -0.028223 -0.030999 -0.013285 5.0848 -0.0050316 -0.0060789 -0.00089707 0.0027807 -0.0013655 0.0017479 -0.00082066 -0.0021176 -0.0002457 0 0.061866 0 -6.7506e-05 -0.00043058 -0.0011843 0.00052872 1.0619 -0.021229 -0.02905 -0.030419 -0.026708 -0.027997 -0.021392 -0.031081 -0.016821 -0.014462 -0.031619 -0.0064528 -0.14611 0.00373 0.032977 -0.035383 0.030331 -0.034135 0.0028114 -0.073066 -0.010267 -0.014834 0.05599
1.1914 -0.024096 -0.023131 -0.02904 -0.031616 0 -0.029838 -0.024882 -0.025025 -0.029499 -0.029039 -0.02211 5.0653 9.3793e-06 -0.0038534 -0.0021749 0.0055245 0.00016109 0.0039511 0.0063756 -0.0020472 0.0021956 0 0.07575 0 4.413e-05 -0.00069152 -0.0011183 0.00074347 1.1385 -0.029034 -0.032922 -0.032584 -0.026378 -0.026577 -0.023569 -0.040524 -0.018873 -0.016511 -0.019265 -0.00057623 -0.13271 0.028433 0.051171 -0.0062166 0.040006 -0.011551 0.016382 -0.053824 0.0086507 0.0041394 0.06588
1.1953 -0.024007 -0.024041 -0.02997 -0.030481 0 -0.024387 -0.022443 -0.026467 -0.028616 -0.024396 -0.034949 5.0599 0.0036096 -0.0014126 -0.00046285 0.0067861 0.0017911 0.0061999 0.016024 0.0012654 0.0045871 0 0.089274 0 -4.8354e-05 -3.9537e-05 -0.00044254 0.0010436 1.2022 -0.037386 -0.030647 -0.029341 -0.025227 -0.024113 -0.027536 -0.042608 -0.026135 -0.023663 -0.016243 -0.010034 -0.13646 0.04403 0.05633 0.0065622 0.044348 0.0031046 0.021734 -0.033781 0.022548 0.026996 0.07588
1.1992 -0.025181 -0.026032 -0.031846 -0.026683 0 -0.020191 -0.021676 -0.028672 -0.027957 -0.021892 -0.044751 5.0852 0.0040677 8.7367e-06 0.0023148 0.0054614 0.0030966 0.0057743 0.022144 0.0068589 0.006147 0 0.098442 0 -0.00053978 0.00091557 0.00012388 0.0011431 1.2674 -0.043198 -0.025914 -0.024412 -0.0252 -0.023322 -0.03188 -0.037607 -0.03505 -0.034109 -0.016117 -0.026542 -0.14971 0.051801 0.051512 0.0058734 0.044647 0.0092976 0.018963 -0.017253 0.030353 0.045821 0.085518
1.2031 -0.025821 -0.026991 -0.032923 -0.025274 0 -0.021735 -0.023263 -0.030741 -0.029409 -0.024329 -0.046236 5.125 0.0022373 -0.00024356 0.0040374 0.0021486 0.0042708 0.0021489 0.021543 0.012874 0.007035 0 0.10082 0 -0.0011706 0.0012937 -1.7536e-05 0.00092238 1.3284 -0.044473 -0.024242 -0.022641 -0.027124 -0.025562 -0.035154 -0.030849 -0.040993 -0.042855 -0.016314 -0.04607 -0.16885 0.052526 0.038467 -0.0065581 0.041124 0.007324 0.0082046 -0.0068747 0.031444 0.05721 0.094319
1.207 -0.023836 -0.024908 -0.0306 -0.028298 0 -0.027967 -0.02588 -0.031342 -0.032709 -0.029936 -0.040701 5.1466 0.00029318 -0.0018774 0.0043232 -0.001014 0.0056412 -0.0022821 0.016712 0.017532 0.0078085 0 0.098213 0 -0.0013478 0.00085794 -0.00072785 0.00048641 1.3596 -0.042132 -0.027556 -0.025395 -0.029614 -0.029326 -0.037199 -0.028135 -0.04261 -0.045473 -0.01488 -0.065011 -0.19055 0.047175 0.019158 -0.028555 0.034006 -0.0021005 -0.0099445 -0.0049789 0.025404 0.058602 0.10153
1.2109 -0.019301 -0.020123 -0.023992 -0.032037 0 -0.032585 -0.027343 -0.029829 -0.035765 -0.033947 -0.035329 5.1347 -0.00045189 -0.0039825 0.0040565 -0.0021884 0.0069276 -0.0044533 0.013195 0.019542 0.0082872 0 0.095401 0 -0.0007618 0.00020129 -0.0013324 1.339e-05 1.3376 -0.039375 -0.031937 -0.028855 -0.030296 -0.031422 -0.038335 -0.030338 -0.042376 -0.042308 -0.010193 -0.078924 -0.21074 0.036714 -0.0039152 -0.057214 0.023088 -0.018016 -0.03458 -0.015649 0.011009 0.046685 0.10635
1.2148 -0.015123 -0.015562 -0.015405 -0.030103 0 -0.029259 -0.026445 -0.026825 -0.036475 -0.032755 -0.036942 5.1079 -0.00048288 -0.0056233 0.0035421 -0.0014556 0.0072531 -0.0034795 0.014137 0.018416 0.0072651 0 0.095372 0 0.00016034 1.9042e-05 -0.0013597 -0.00039524 1.2619 -0.038801 -0.030852 -0.027163 -0.028255 -0.029785 -0.037867 -0.032418 -0.043193 -0.038845 -0.0046684 -0.086872 -0.22731 0.023053 -0.027655 -0.087279 0.0089209 -0.037263 -0.061804 -0.039584 -0.010963 0.02395 0.10814
1.2188 -0.014965 -0.014632 -0.0093038 -0.019994 0 -0.017622 -0.023939 -0.023791 -0.034211 -0.026871 -0.04529 5.0994 -0.001006 -0.0061818 0.0019015 -0.00045417 0.0060441 -0.001268 0.017559 0.015055 0.0036889 0 0.095677 0 0.00055997 0.00031356 -0.000972 -0.00071054 1.1583 -0.039703 -0.021371 -0.018242 -0.025056 -0.025245 -0.034278 -0.028362 -0.044852 -0.040685 -0.0018599 -0.092448 -0.24196 0.0076686 -0.05139 -0.11622 -0.0068047 -0.057184 -0.088388 -0.071268 -0.03697 -0.0027862 0.10625
1.2227 -0.020278 -0.018691 -0.0095346 -0.0070015 0 -0.0050067 -0.021935 -0.022029 -0.02977 -0.020369 -0.051898 5.1231 -0.0022112 -0.0053821 -0.0013748 -0.00043941 0.0038052 -0.00043575 0.018949 0.011942 -0.0017862 0 0.090072 0 1.0678e-05 0.00045781 -0.00065495 -0.00088522 1.0639 -0.038118 -0.0080934 -0.0072463 -0.023237 -0.020709 -0.027208 -0.017762 -0.04392 -0.046881 -0.0038184 -0.097669 -0.25562 -0.0088133 -0.075164 -0.14314 -0.022826 -0.076435 -0.11275 -0.10709 -0.064578 -0.029683 0.099626
1.2266 -0.029223 -0.026329 -0.016957 -0.0013668 0 -0.002039 -0.022359 -0.022036 -0.024396 -0.017742 -0.046093 5.1601 -0.0028307 -0.0032908 -0.0047294 -0.00094001 0.0017704 -0.0017323 0.016172 0.01189 -0.0066728 0 0.074508 0 -0.0009457 4.5422e-05 -0.00060207 -0.00084457 1.0082 -0.029942 -0.0010906 -0.0039504 -0.023999 -0.01883 -0.018788 -0.0076011 -0.036787 -0.048326 -0.012254 -0.10447 -0.2692 -0.02574 -0.099143 -0.16744 -0.037675 -0.093723 -0.13355 -0.14289 -0.090967 -0.052889 0.087318
1.2305 -0.038352 -0.034754 -0.0291 -0.010555 0 -0.014925 -0.025794 -0.023661 -0.019229 -0.020985 -0.023772 5.1774 -0.0014888 -0.00045539 -0.0052319 -0.00052875 0.00073004 -0.0034641 0.011536 0.015741 -0.0084776 0 0.05191 0 -0.0012416 -0.00049163 -0.00054063 -0.0005925 1.0057 -0.014776 -0.008831 -0.01528 -0.026645 -0.020494 -0.012415 -0.0069114 -0.022817 -0.034409 -0.029258 -0.11427 -0.28219 -0.041144 -0.12284 -0.18761 -0.047244 -0.10571 -0.14804 -0.16911 -0.10852 -0.065366 0.069869
1.2344 -0.045196 -0.041715 -0.041729 -0.03291 0 -0.039975 -0.031394 -0.026684 -0.015589 -0.028766 0.0079209 5.1599 0.0015948 0.0020656 -0.0014985 0.0012068 0.00041099 -0.0032987 0.0091116 0.021134 -0.0068564 0 0.031213 0 -0.00035146 -0.00029237 -0.00017245 -0.00028209 1.0587 0.0025317 -0.031214 -0.038753 -0.030099 -0.02512 -0.010155 -0.018778 -0.0052037 -0.0034942 -0.049675 -0.12349 -0.29163 -0.052876 -0.14397 -0.2035 -0.050106 -0.11131 -0.15701 -0.1817 -0.11366 -0.067909 0.050792
1.2383 -0.049293 -0.046273 -0.050973 -0.057862 0 -0.064644 -0.037549 -0.031021 -0.015135 -0.037552 0.033762 5.1216 0.004387 0.0031298 0.0042455 0.0028617 0.00025545 -0.00056479 0.010531 0.024251 -0.0038088 0 0.021641 0 0.0010965 0.00089261 0.00034997 -0.00011494 1.1622 0.013966 -0.058162 -0.062591 -0.034256 -0.031659 -0.011684 -0.03707 0.010274 0.032055 -0.070364 -0.12927 -0.29535 -0.059828 -0.16053 -0.21445 -0.046314 -0.11014 -0.16068 -0.18036 -0.10555 -0.062308 0.036373
1.2422 -0.051131 -0.048309 -0.054749 -0.07251 0 -0.07501 -0.042565 -0.036273 -0.019027 -0.043527 0.039314 5.0871 0.0046619 0.0023003 0.0076121 0.0026874 0.00076193 0.0031162 0.013864 0.023663 -0.0014446 0 0.027468 0 0.0018561 0.0022293 0.00052865 -0.00014357 1.3047 0.01273 -0.075383 -0.073204 -0.039274 -0.038841 -0.015792 -0.051117 0.017214 0.052091 -0.08897 -0.12949 -0.2918 -0.06128 -0.17078 -0.21981 -0.036261 -0.10202 -0.15916 -0.16539 -0.084026 -0.050218 0.033239
1.2461 -0.050761 -0.047871 -0.053123 -0.069709 0 -0.064984 -0.045091 -0.041233 -0.026635 -0.044473 0.019507 5.0645 0.0019825 0.00036363 0.0060162 0.00080074 0.003676 0.0053061 0.016537 0.0227 0.00052143 0 0.047245 0 0.0012707 0.0025409 0.00011483 -0.00019938 1.4685 -0.0028295 -0.073634 -0.06469 -0.043816 -0.044772 -0.022254 -0.054175 0.010771 0.042312 -0.10271 -0.1216 -0.2791 -0.056434 -0.17218 -0.21834 -0.020825 -0.086819 -0.15219 -0.13767 -0.049223 -0.033901 0.045
1.25 -0.047784 -0.045168 -0.047864 -0.052206 0 -0.040905 -0.044533 -0.044214 -0.035339 -0.041099 -0.018451 5.0378 -0.0017949 -0.0010457 0.0012265 -0.00044705 0.010432 0.0048531 0.018774 0.027424 0.0047856 0 0.076555 0 -5.9236e-05 0.0015499 -0.00050717 -5.7025e-05 1.6342 -0.028083 -0.054971 -0.043121 -0.045031 -0.047272 -0.031439 -0.048159 -0.0097979 0.0045174 -0.11002 -0.1066 -0.25894 -0.047031 -0.16379 -0.21008 -0.0037552 -0.067084 -0.14054 -0.103 -0.0064551 -0.017534 0.070319
1.2539 -0.042481 -0.040899 -0.041502 -0.030583 0 -0.017877 -0.041548 -0.044281 -0.042116 -0.037024 -0.05925 4.985 -0.0039721 -0.00062763 -0.0022718 0.0013622 0.020275 0.0027506 0.023542 0.041293 0.013598 0 0.11048 0 -0.00085117 0.00026964 -0.00063385 0.00031807 1.7891 -0.054346 -0.031412 -0.022375 -0.041212 -0.045489 -0.042171 -0.040907 -0.039241 -0.044814 -0.11358 -0.090886 -0.23748 -0.037426 -0.15055 -0.19884 0.01155 -0.047259 -0.12725 -0.068686 0.036144 -0.0033241 0.10375
1.2578 -0.036411 -0.036181 -0.036156 -0.016776 0 -0.0098767 -0.038121 -0.042349 -0.045693 -0.036737 -0.087928 4.9012 -0.0031587 0.0014816 -0.0015991 0.0061451 0.030136 0.0011432 0.032926 0.061261 0.025742 0 0.14388 0 -0.00039189 4.2644e-05 4.9074e-05 0.00070792 1.9308 -0.073237 -0.016825 -0.014747 -0.034504 -0.041297 -0.051054 -0.039214 -0.067428 -0.085974 -0.11451 -0.078085 -0.21765 -0.029861 -0.13496 -0.18658 0.023918 -0.029338 -0.11398 -0.037707 0.074883 0.008077 0.13846
1.2617 -0.031539 -0.032024 -0.032645 -0.017144 0 -0.020332 -0.036699 -0.040899 -0.047331 -0.042298 -0.097627 4.8041 -0.00031531 0.0036691 0.0018795 0.011114 0.036725 0.001497 0.044878 0.079345 0.036583 0 0.17109 0 0.00079578 0.0011774 0.0011244 0.00085278 2.0615 -0.080793 -0.017816 -0.023163 -0.030189 -0.038483 -0.055082 -0.044104 -0.084465 -0.10779 -0.11391 -0.071563 -0.2019 -0.026346 -0.11954 -0.17526 0.032633 -0.014995 -0.10242 -0.012505 0.10658 0.016337 0.16857
1.2656 -0.028805 -0.029003 -0.030462 -0.029005 0 -0.04002 -0.038653 -0.042183 -0.04946 -0.05128 -0.092264 4.7164 0.0021125 0.0040272 0.004273 0.013315 0.039001 0.0035342 0.054021 0.088766 0.041565 0 0.18741 0 0.0015287 0.002607 0.0018317 0.00072542 2.1771 -0.078982 -0.030082 -0.040138 -0.032462 -0.039833 -0.055082 -0.051663 -0.086927 -0.11106 -0.11258 -0.076506 -0.19272 -0.029913 -0.108 -0.168 0.037495 -0.0063661 -0.095675 0.0035721 0.12639 0.021071 0.1899
1.2695 -0.027765 -0.027499 -0.028711 -0.042708 0 -0.053979 -0.043251 -0.046302 -0.053443 -0.058166 -0.082571 4.6462 0.0021955 0.0018519 0.0033607 0.012384 0.038699 0.0057235 0.056056 0.089234 0.04001 0 0.19166 0 0.001159 0.002942 0.0017631 0.00057326 2.2614 -0.073607 -0.042574 -0.05345 -0.040619 -0.044725 -0.055669 -0.057121 -0.079962 -0.10324 -0.11074 -0.089445 -0.18583 -0.038486 -0.1006 -0.16473 0.041232 -0.0015266 -0.093788 0.012585 0.13644 0.023495 0.19961
1.2734 -0.027582 -0.027975 -0.027233 -0.048243 0 -0.052449 -0.048085 -0.050881 -0.058374 -0.058541 -0.077941 4.5824 2.7414e-05 -0.001783 0.00082348 0.010717 0.038481 0.0067319 0.051596 0.086491 0.035587 0 0.18659 0 0.00016254 0.0018364 0.0011491 0.00066242 2.2909 -0.069818 -0.046004 -0.054227 -0.049556 -0.049708 -0.060704 -0.057801 -0.072699 -0.091318 -0.10843 -0.10563 -0.17727 -0.049383 -0.095989 -0.16385 0.04503 0.0011189 -0.095073 0.01631 0.13906 0.023991 0.19635
1.2773 -0.028071 -0.030612 -0.026823 -0.042312 0 -0.037689 -0.050677 -0.052765 -0.061695 -0.05255 -0.079484 4.5083 -0.0024313 -0.0048689 0.00022798 0.010944 0.039611 0.0064948 0.045731 0.086556 0.032975 0 0.17583 0 -0.00042979 0.00028222 0.00051274 0.00097285 2.245 -0.068314 -0.03925 -0.042264 -0.054137 -0.051611 -0.068474 -0.05318 -0.070393 -0.078687 -0.10586 -0.12165 -0.16447 -0.060708 -0.093349 -0.164 0.049182 0.0021838 -0.097968 0.01538 0.13517 0.022487 0.18128
1.2813 -0.029555 -0.034511 -0.028267 -0.030755 0 -0.021642 -0.049882 -0.05029 -0.060819 -0.044383 -0.079476 4.4172 -0.0030049 -0.0059953 0.0030258 0.01336 0.041353 0.0060307 0.043719 0.090108 0.033927 0 0.16015 0 -9.7645e-05 -0.00040774 0.00014981 0.0011657 2.1138 -0.06513 -0.029205 -0.025695 -0.053014 -0.05002 -0.071879 -0.043927 -0.070184 -0.066439 -0.10351 -0.13346 -0.14483 -0.070255 -0.091833 -0.16339 0.053454 0.001894 -0.10024 0.010017 0.12521 0.018605 0.15846
1.2852 -0.03187 -0.037573 -0.031131 -0.023941 0 -0.016497 -0.046004 -0.044215 -0.054494 -0.038275 -0.06803 4.3158 -0.0011002 -0.0052585 0.0069013 0.015912 0.042404 0.0063335 0.046729 0.092261 0.036409 0 0.1373 0 0.00072381 0.00016278 -1.8889e-06 0.00088905 1.8992 -0.055353 -0.024738 -0.015481 -0.048355 -0.046667 -0.064156 -0.031911 -0.064343 -0.055001 -0.10313 -0.13649 -0.11823 -0.075401 -0.092388 -0.1592 0.055094 -0.0021932 -0.097331 -0.0015483 0.10693 0.011066 0.13339
1.2891 -0.03394 -0.037721 -0.033637 -0.028175 0 -0.025513 -0.039928 -0.036674 -0.043368 -0.034927 -0.042125 4.2139 0.0018167 -0.0038288 0.0082125 0.016567 0.042601 0.00749 0.051322 0.087693 0.037322 0 0.10625 0 0.0012068 0.001242 -6.7512e-05 0.00015057 1.6146 -0.0379 -0.029637 -0.018099 -0.042555 -0.042729 -0.044942 -0.020621 -0.047959 -0.043842 -0.1048 -0.13463 -0.091857 -0.077803 -0.096987 -0.15219 0.052561 -0.011525 -0.089147 -0.018434 0.081239 0.00088407 0.11002
1.293 -0.034559 -0.034588 -0.033906 -0.039946 0 -0.040941 -0.032453 -0.029363 -0.029858 -0.031746 -0.0096292 4.1142 0.0034609 -0.0027136 0.0058556 0.015439 0.043062 0.008829 0.052813 0.076005 0.03576 0 0.071143 0 0.0010123 0.0018054 2.701e-05 -0.00060301 1.2872 -0.017415 -0.039711 -0.03093 -0.036015 -0.037318 -0.021074 -0.013955 -0.023958 -0.03095 -0.10784 -0.13062 -0.069912 -0.078667 -0.10748 -0.14325 0.045289 -0.026945 -0.076377 -0.040493 0.048014 -0.011351 0.088753
1.2969 -0.033448 -0.029946 -0.031485 -0.048206 0 -0.050188 -0.02448 -0.022709 -0.017428 -0.02632 0.015485 4.0109 0.0026254 -0.0019623 0.0023912 0.014462 0.044735 0.0097634 0.049299 0.062218 0.03357 0 0.040397 0 0.00053768 0.0015314 0.00043469 -0.00080883 0.95852 -0.0015203 -0.045895 -0.043687 -0.02822 -0.029017 -0.0016793 -0.01342 -0.0011145 -0.014494 -0.11109 -0.1273 -0.056137 -0.079301 -0.12536 -0.13353 0.033174 -0.048702 -0.060267 -0.06723 0.0076607 -0.024895 0.067406
1.3008 -0.031237 -0.026222 -0.02768 -0.043299 0 -0.045174 -0.017417 -0.016527 -0.0092077 -0.019239 0.02332 3.8985 9.5652e-05 -0.0010342 0.0012453 0.015102 0.047013 0.010267 0.042933 0.052212 0.032988 0 0.020758 0 0.00034654 0.00091779 0.0010645 -0.00025592 0.67555 0.004507 -0.040918 -0.045527 -0.02007 -0.018601 0.0076706 -0.016551 0.012679 0.0042945 -0.11121 -0.12937 -0.056267 -0.0819 -0.15311 -0.12525 0.016638 -0.07631 -0.043931 -0.097577 -0.03872 -0.038331 0.044429
1.3047 -0.028414 -0.024356 -0.024391 -0.025233 0 -0.027914 -0.012773 -0.011089 -0.0063446 -0.013383 0.015417 3.7783 -0.00218 0.00020697 0.0030081 0.016651 0.047943 0.010434 0.037713 0.047774 0.034206 0 0.012217 0 0.00049892 0.00059821 0.0015162 0.00070734 0.47199 0.0014139 -0.024838 -0.033201 -0.013947 -0.0094958 0.0071024 -0.01892 0.015715 0.020666 -0.10396 -0.13836 -0.067484 -0.087649 -0.18666 -0.12032 -0.00087218 -0.10376 -0.03261 -0.12755 -0.084745 -0.050032 0.021374
1.3086 -0.024614 -0.023091 -0.022518 -0.0042411 0 -0.0086555 -0.010949 -0.007249 -0.0072181 -0.01071 0.0031793 3.6574 -0.0028192 0.001091 0.0048058 0.016934 0.045896 0.0097789 0.036055 0.04594 0.035465 0 0.008878 0 0.00054223 0.00071255 0.0014242 0.0014242 0.35019 -0.0048689 -0.0056109 -0.013966 -0.011156 -0.0049612 0.00060347 -0.018216 0.012291 0.029825 -0.089122 -0.15168 -0.083025 -0.095787 -0.22016 -0.11829 -0.017597 -0.12665 -0.028008 -0.15487 -0.12589 -0.060133 0.0023693
1.3125 -0.019264 -0.020372 -0.021368 0.0069659 0 0.0016117 -0.010512 -0.005526 -0.0084873 -0.010198 -0.0013463 3.5406 -0.0019908 0.00089291 0.0034482 0.014672 0.041131 0.0074323 0.037111 0.042845 0.035349 0 0.0050263 0 0.00012441 0.00096023 0.00084842 0.0014446 0.28112 -0.0077933 0.0058952 -0.00039142 -0.010012 -0.004856 -0.0067523 -0.016044 0.0082779 0.030978 -0.067201 -0.16734 -0.098508 -0.10567 -0.24949 -0.11853 -0.03317 -0.14243 -0.030973 -0.1784 -0.15936 -0.069182 -0.0087493
1.3164 -0.01286 -0.015427 -0.019455 0.0028291 0 -0.0012573 -0.0090899 -0.0053059 -0.00749 -0.0090137 0.0052496 3.4249 -0.00085379 -7.2211e-05 -0.00096137 0.011061 0.035829 0.0033688 0.038007 0.037897 0.034506 0 0.00029117 0 -0.00051973 0.0011029 0.00025153 0.00087011 0.22626 -0.0048635 0.0033382 -0.0005716 -0.0074184 -0.0056503 -0.010465 -0.015207 0.0067872 0.027277 -0.03955 -0.18296 -0.10937 -0.11644 -0.27043 -0.12005 -0.047738 -0.14909 -0.04175 -0.19737 -0.18283 -0.078095 -0.010824
1.3203 -0.007216 -0.0094988 -0.015832 -0.011272 0 -0.012046 -0.0053822 -0.0052031 -0.0041172 -0.0054224 0.015784 3.3023 -0.00027097 -0.00040537 -0.0047964 0.0089526 0.032527 -0.00064104 0.03657 0.034105 0.034801 0 -0.001079 0 -0.00078904 0.001229 5.3237e-05 0.0002275 0.16673 0.0010057 -0.010262 -0.011604 -0.002527 -0.0039969 -0.007874 -0.015429 0.0069615 0.02147 -0.0117 -0.19435 -0.10854 -0.12601 -0.27426 -0.11998 -0.064405 -0.14473 -0.060249 -0.21135 -0.19247 -0.090344 -0.0053125
1.3242 -0.0041397 -0.0046787 -0.010802 -0.02362 0 -0.020256 -0.00045227 -0.0043166 -0.00056871 -0.00030315 0.018934 3.1686 -0.00026614 0.00098763 -0.0044277 0.010397 0.032203 -0.0018396 0.033056 0.034511 0.036914 0 0.0044312 0 -0.00040028 0.0014965 0.00022205 -2.296e-05 0.11644 0.0041248 -0.024066 -0.021956 0.0017958 -0.00024076 3.1585e-05 -0.012722 0.0056851 0.012471 0.010062 -0.20253 -0.10136 -0.1331 -0.2668 -0.11674 -0.085509 -0.13751 -0.080729 -0.22403 -0.19592 -0.10716 0.0054197
1.3281 -0.0038382 -0.002204 -0.0056167 -0.024911 0 -0.017845 0.0030197 -0.0031003 0.00068781 0.0038998 0.0084815 3.0286 -0.00065392 0.0033759 6.3239e-06 0.014833 0.033503 0.0011824 0.029527 0.038616 0.039166 0 0.015459 0 0.00024265 0.0017613 0.00033028 9.7696e-05 0.10827 0.00045432 -0.026881 -0.021043 0.0017437 0.0018727 0.0078024 -0.0038523 0.00024247 -0.0024213 0.023624 -0.20912 -0.091737 -0.13679 -0.2513 -0.10997 -0.11157 -0.13113 -0.10127 -0.23657 -0.19646 -0.12869 0.019136
1.332 -0.0047827 -0.0018685 -0.0016295 -0.014334 0 -0.0052089 0.0028924 -0.0029564 -0.0011998 0.0051609 -0.01187 2.8928 -0.0017561 0.0043571 0.0044033 0.019501 0.033786 0.0067742 0.027761 0.042553 0.039082 0 0.026878 0 0.00042993 0.0016318 3.7445e-06 0.00014262 0.16488 -0.0093594 -0.015455 -0.0080484 -0.0033258 -0.00093172 0.0083279 0.008643 -0.0096165 -0.021577 0.027923 -0.21595 -0.083646 -0.1362 -0.23129 -0.099713 -0.14233 -0.12873 -0.12033 -0.24976 -0.1971 -0.15455 0.033172
1.3359 -0.0051694 -0.0027461 0.00041307 0.00086911 0 0.0089478 -0.00082967 -0.0049408 -0.0053145 0.0027358 -0.031235 2.7677 -0.0040045 0.0019862 0.0043837 0.02168 0.031323 0.011153 0.027818 0.042877 0.036127 0 0.034432 0 -0.00011332 0.00094051 -0.00069764 -0.00026896 0.27755 -0.020288 0.0027705 0.0074358 -0.010124 -0.0079937 -0.0013811 0.016869 -0.020903 -0.036627 0.022575 -0.22635 -0.083388 -0.12933 -0.21202 -0.086493 -0.17625 -0.13424 -0.13635 -0.26384 -0.20173 -0.18337 0.043804
1.3398 -0.0043983 -0.004062 0.00063426 0.011051 0 0.014045 -0.0062192 -0.0087545 -0.010195 -0.003144 -0.039171 2.6481 -0.0067677 -0.0029983 -0.00063056 0.020798 0.027053 0.011523 0.028531 0.040142 0.03264 0 0.037794 0 -0.00091353 7.314e-05 -0.0013239 -0.00098927 0.40803 -0.026231 0.015104 0.013402 -0.01491 -0.015162 -0.016398 0.014046 -0.028459 -0.038088 0.013477 -0.24331 -0.094764 -0.11476 -0.19909 -0.07349 -0.20717 -0.14721 -0.14967 -0.27666 -0.21223 -0.2103 0.047508
1.3438 -0.0031206 -0.0052552 -0.00011471 0.0106 0 0.005847 -0.010909 -0.012781 -0.014799 -0.011317 -0.032497 2.5212 -0.0080795 -0.0072391 -0.006804 0.018723 0.024276 0.0085434 0.029142 0.038556 0.031762 0 0.03931 0 -0.0011979 -0.00028416 -0.0014169 -0.0013901 0.50866 -0.024112 0.013381 0.0052692 -0.017116 -0.018519 -0.026731 0.0010962 -0.028018 -0.02469 0.0062476 -0.26532 -0.11359 -0.094179 -0.19193 -0.063433 -0.23148 -0.16313 -0.16194 -0.28623 -0.22635 -0.23242 0.043733
1.3477 -0.0021265 -0.0055748 -0.00069329 0.0011702 0 -0.0097712 -0.013283 -0.014964 -0.01829 -0.019078 -0.016947 2.3781 -0.0062095 -0.0074816 -0.0092777 0.018073 0.02613 0.0056274 0.030163 0.041821 0.034289 0 0.040576 0 -0.00064662 0.00022644 -0.00085927 -0.00093646 0.54366 -0.016015 0.00034277 -0.010475 -0.018798 -0.017492 -0.025374 -0.013266 -0.019738 -0.0067938 0.0032865 -0.2911 -0.13685 -0.068705 -0.18953 -0.058098 -0.24743 -0.17962 -0.17388 -0.29129 -0.24269 -0.24838 0.036352
1.3516 -0.0015406 -0.0042009 -0.00027871 -0.0097749 0 -0.020738 -0.012627 -0.013834 -0.019408 -0.022422 -0.0030602 2.2237 -0.0017505 -0.0035762 -0.0063718 0.019928 0.0326 0.0056037 0.032437 0.049014 0.03761 0 0.040818 0 0.00030533 0.0012721 6.8215e-05 0.00023616 0.49908 -0.0077675 -0.012691 -0.021415 -0.020589 -0.014442 -0.014281 -0.019353 -0.0091898 0.00097595 0.0062934 -0.31888 -0.16096 -0.039882 -0.19026 -0.059074 -0.254 -0.19443 -0.18614 -0.2908 -0.25965 -0.25739 0.03149
1.3555 -0.0011125 -0.0010668 0.0011639 -0.013952 0 -0.017735 -0.0088409 -0.0092221 -0.016795 -0.01837 0.00078385 2.0748 0.0022575 0.0012126 -0.00079311 0.022819 0.039751 0.0079819 0.035548 0.054515 0.037902 0 0.038277 0 0.0008891 0.002113 0.00088149 0.0013298 0.38173 -0.0047403 -0.015004 -0.01862 -0.019336 -0.011716 -0.0022768 -0.013967 -0.0038404 -0.0079397 0.015801 -0.34463 -0.17933 -0.011892 -0.19068 -0.06978 -0.25043 -0.20531 -0.19878 -0.283 -0.27479 -0.25942 0.032815
1.3594 -0.00086555 0.0026201 0.0029361 -0.0077838 0 -0.0013298 -0.0025889 -0.0024927 -0.010304 -0.0079558 -0.0061894 1.9464 0.0029054 0.0031042 0.0030431 0.023872 0.042407 0.0095274 0.037573 0.052341 0.033561 0 0.032237 0 0.00069758 0.0022456 0.0011577 0.0015452 0.21441 -0.0077684 -0.0048816 -0.0030051 -0.010993 -0.0095638 0.0031976 -0.0019866 -0.0070035 -0.026001 0.026096 -0.36538 -0.19116 0.010596 -0.18843 -0.086679 -0.24337 -0.21482 -0.2103 -0.27149 -0.2877 -0.26042 0.038231
1.3633 -0.0010033 0.0050886 0.0042274 0.0050164 0 0.018321 0.0043302 0.0038656 -0.0018483 0.0034203 -0.016657 1.839 0.00035794 0.0012026 0.002906 0.021274 0.038398 0.0075173 0.036771 0.041211 0.026648 0 0.023093 0 -1.198e-05 0.0017713 0.0007471 0.00081184 0.030117 -0.012379 0.0096364 0.015684 0.0038852 -0.0068383 0.0023329 0.0084612 -0.01438 -0.03752 0.034639 -0.38009 -0.19814 0.026033 -0.18343 -0.10689 -0.23533 -0.22455 -0.21927 -0.25825 -0.2984 -0.26311 0.040988
1.3672 -0.0011978 0.0054961 0.0047769 0.015835 0 0.028971 0.0093907 0.0074386 0.0055045 0.009667 -0.020125 1.7367 -0.002082 -0.0019289 0.00029113 0.015995 0.030611 0.0023605 0.033472 0.025883 0.021025 0 0.010944 0 -0.00063248 0.0011714 -0.00011771 -0.00011723 -0.13727 -0.012197 0.017837 0.025858 0.018417 -0.003084 0.0012167 0.012117 -0.016899 -0.031116 0.040057 -0.38779 -0.20198 0.03374 -0.17575 -0.12765 -0.22749 -0.23519 -0.22434 -0.24473 -0.30666 -0.26907 0.034431
1.3711 -0.00046649 0.0046844 0.0049268 0.017325 0 0.025045 0.010843 0.0074422 0.0096496 0.0088961 -0.010237 1.6205 -0.0012804 -0.0030616 -0.0015355 0.011182 0.024642 -0.0029424 0.029916 0.013565 0.019019 0 -0.004755 0 -0.00076472 0.00077774 -0.00089359 -0.00034141 -0.26687 -0.0040466 0.014909 0.021822 0.024339 0.00070595 0.0046066 0.0089743 -0.0080729 -0.0077543 0.041665 -0.38686 -0.20523 0.033555 -0.16559 -0.14475 -0.21995 -0.24656 -0.22324 -0.23248 -0.31152 -0.27928 0.01648
1.375 0.0017823 0.004311 0.0050355 0.0090014 0 0.010996 0.0091557 0.0054977 0.010846 0.0048987 0.010509 1.483 0.0023067 -0.0015575 -0.0008416 0.0095731 0.023879 -0.0056757 0.027944 0.008495 0.019733 0 -0.023407 0 -0.00048482 0.00049558 -0.0010374 0.00035457 -0.36104 0.0093473 0.0049588 0.0071917 0.019344 0.0034105 0.011217 0.0025703 0.010363 0.021487 0.043349 -0.3751 -0.21021 0.030286 -0.15256 -0.15121 -0.20823 -0.25285 -0.21298 -0.22231 -0.30937 -0.28922 -0.0093469
1.3789 0.0046203 0.005193 0.0049636 -0.0022409 0 -0.0027847 0.0068451 0.0046607 0.011125 0.0035551 0.032139 1.3331 0.0048739 0.00028585 0.001144 0.011181 0.026557 -0.0055284 0.026972 0.0093054 0.020419 0 -0.041475 0 -0.00014795 2.5638e-05 -0.00042076 0.0013033 -0.44104 0.021358 -0.0032641 -0.0078404 0.0094464 0.0052943 0.016193 -0.0027188 0.029545 0.044123 0.049566 -0.35432 -0.21502 0.03041 -0.13598 -0.14689 -0.1891 -0.24869 -0.19505 -0.21302 -0.29863 -0.29208 -0.036334
1.3828 0.0059723 0.0065825 0.0043159 -0.0074629 0 -0.007716 0.0065529 0.0071093 0.012416 0.0075344 0.043882 1.1856 0.0032336 6.5799e-05 0.0018817 0.013451 0.027691 -0.0040221 0.024673 0.011182 0.019373 0 -0.053523 0 -6.2081e-06 -0.00069461 0.00049622 0.0015922 -0.527 0.026544 -0.0035922 -0.01335 0.0036858 0.0076749 0.017253 -0.003231 0.040283 0.053319 0.062338 -0.32456 -0.21728 0.037275 -0.1147 -0.13191 -0.16099 -0.23047 -0.16979 -0.20393 -0.27754 -0.28312 -0.057842
1.3867 0.0044983 0.0070787 0.0032138 -0.0027503 0 -0.0024376 0.0090062 0.012302 0.015202 0.014305 0.041339 1.0488 -0.0015941 -0.0018894 0.0003883 0.013801 0.024021 -0.0024067 0.019823 0.01056 0.017448 0 -0.055955 0 -2.2921e-05 -0.0013111 0.00098097 0.00092943 -0.61616 0.024603 0.0033725 -0.0061791 0.0061713 0.011069 0.017175 0.002935 0.039561 0.04911 0.082936 -0.28611 -0.21433 0.053628 -0.087688 -0.1072 -0.12311 -0.19544 -0.13779 -0.1943 -0.24475 -0.25805 -0.069378
1.3906 0.0010718 0.0061054 0.0026111 0.0077721 0 0.0074684 0.012643 0.017267 0.018642 0.018984 0.028881 0.91939 -0.0051842 -0.002869 -0.0016578 0.012093 0.017059 -0.00064368 0.014166 0.0079955 0.016816 0 -0.050043 0 1.389e-06 -0.0013321 0.0006452 -8.829e-05 -0.67782 0.020006 0.011631 0.0081476 0.013024 0.014077 0.019944 0.014352 0.031452 0.035918 0.11153 -0.23872 -0.20013 0.083392 -0.052837 -0.075221 -0.075879 -0.13944 -0.099567 -0.18305 -0.19711 -0.20849 -0.069359
1.3945 -0.0019074 0.0043343 0.003531 0.015429 0 0.014226 0.015012 0.018834 0.021472 0.018726 0.015786 0.78994 -0.0043149 -0.00098198 -0.0016875 0.010515 0.011225 0.0015803 0.010957 0.0068081 0.018358 0 -0.040987 0 0.00018442 -0.00060183 -0.00019209 -0.00054951 -0.67092 0.01793 0.014626 0.019406 0.016706 0.014443 0.025291 0.025485 0.022594 0.020181 0.14029 -0.18808 -0.17555 0.12046 -0.01425 -0.044439 -0.028242 -0.074117 -0.059624 -0.17011 -0.14093 -0.14197 -0.059404
1.3984 -0.002824 0.0027142 0.0058467 0.013945 0 0.013156 0.014419 0.015869 0.022485 0.01431 0.0093869 0.65818 -0.00051789 0.0023778 0.00095621 0.011008 0.009205 0.0035078 0.011555 0.0091537 0.020424 0 -0.033622 0 0.00045044 0.00048421 -0.00078617 -7.6506e-05 -0.57123 0.020089 0.0095978 0.019863 0.012989 0.011176 0.028089 0.029118 0.016925 0.0087239 0.16393 -0.13844 -0.14438 0.15885 0.023591 -0.019414 0.014171 -0.0094086 -0.021026 -0.1556 -0.081844 -0.067786 -0.044058
1.4023 -0.0023498 0.001354 0.0079511 0.0040984 0 0.0051467 0.010458 0.0096468 0.020485 0.00814 0.010422 0.52815 0.0014151 0.0037429 0.004125 0.01303 0.0094945 0.0036932 0.013861 0.013517 0.020252 0 -0.028657 0 0.00062166 0.0012426 -0.00066531 0.00085983 -0.3875 0.023794 -0.0010369 0.0095168 0.0038767 0.0054102 0.023354 0.021604 0.013947 0.006117 0.17894 -0.093011 -0.10982 0.19402 0.056982 -0.0032088 0.047712 0.047493 0.013823 -0.13941 -0.024096 0.0066962 -0.029027
1.4063 -0.002508 -0.00040826 0.0079107 -0.0073786 0 -0.0046168 0.00359 0.0024429 0.014554 0.001648 0.013536 0.40304 -0.0014149 0.0013702 0.0049057 0.014182 0.0086493 0.0018492 0.014595 0.016053 0.016686 0 -0.022742 0 0.00058637 0.0012307 -6.5923e-05 0.001422 -0.15593 0.024473 -0.011368 -0.0044287 -0.0054322 -0.00081247 0.011335 0.0066091 0.010787 0.011229 0.18162 -0.055645 -0.076247 0.22044 0.081166 0.00099925 0.068703 0.088238 0.041978 -0.12125 0.027213 0.07206 -0.018052
1.4102 -0.0043565 -0.002891 0.0051412 -0.013197 0 -0.01036 -0.0051294 -0.0040142 0.0050222 -0.0050059 0.011816 0.27889 -0.0066937 -0.0025055 0.0025775 0.013074 0.0055325 -0.00022053 0.012995 0.014372 0.01147 0 -0.011871 0 0.00038275 0.00058681 0.00034198 0.0011824 0.07993 0.019131 -0.015456 -0.013307 -0.011514 -0.006289 -0.002679 -0.0069753 0.0051389 0.016501 0.16963 -0.032086 -0.051423 0.22962 0.088717 -0.0094096 0.075251 0.10287 0.058295 -0.10007 0.063872 0.11206 -0.010467
1.4141 -0.0068748 -0.0053144 0.00096785 -0.010679 0 -0.0095018 -0.013802 -0.0088787 -0.0058149 -0.011386 0.0016966 0.1473 -0.0091164 -0.0036744 -0.00058084 0.011165 0.0027013 -0.00015745 0.01167 0.0099911 0.0078113 0 0.0052 0 0.00014762 -0.00011342 0.00016059 0.00045725 0.28778 0.0080795 -0.010925 -0.013286 -0.014591 -0.010938 -0.013141 -0.012035 -0.0034107 0.012627 0.15128 -0.018358 -0.035137 0.22551 0.084621 -0.026816 0.075981 0.10184 0.065375 -0.076804 0.088289 0.13011 -0.0018079
1.418 -0.0082281 -0.0064042 -0.0025352 -0.0030835 0 -0.0042485 -0.019816 -0.011665 -0.014509 -0.016049 -0.01488 0.00428 -0.0059372 -0.00037942 -0.0015774 0.011262 0.003362 0.0023566 0.013359 0.0070471 0.0076015 0 0.02621 0 7.8131e-07 -0.00035931 -0.00033258 -6.3011e-05 0.45335 -0.0057601 -0.00082389 -0.007355 -0.016409 -0.014594 -0.018271 -0.0090043 -0.013736 -0.0040383 0.13018 -0.012603 -0.026443 0.20982 0.071823 -0.047447 0.074491 0.090772 0.064334 -0.052313 0.10146 0.12894 0.012525
1.4219 -0.0078671 -0.0057578 -0.00432 0.0031944 0 0.0001188 -0.021151 -0.012125 -0.018675 -0.017827 -0.031884 -0.14478 5.5927e-05 0.0044773 0.00019236 0.014084 0.0074155 0.0049362 0.017212 0.0085427 0.010004 0 0.047122 0 -3.0718e-05 -0.00011801 -0.00050038 2.9157e-05 0.57663 -0.018749 0.0077966 -0.0019555 -0.017459 -0.016182 -0.019664 -0.0049232 -0.0239 -0.027878 0.10954 -0.012675 -0.023824 0.1847 0.053777 -0.06744 0.073869 0.075518 0.056704 -0.027751 0.10484 0.11266 0.033389
1.4258 -0.0070427 -0.0044571 -0.0050682 0.0030738 0 -0.00073879 -0.018102 -0.010881 -0.01876 -0.017349 -0.042831 -0.29016 0.0033832 0.0058945 0.0022902 0.016843 0.011222 0.0048537 0.019157 0.013762 0.012684 0 0.064225 0 5.2717e-07 0.00021158 -3.2253e-05 0.00054074 0.66474 -0.028133 0.0084384 -0.0016056 -0.01677 -0.014659 -0.019237 -0.0067095 -0.031646 -0.047998 0.092887 -0.015701 -0.024547 0.15253 0.036261 -0.080345 0.076995 0.064655 0.044844 -0.0060416 0.099798 0.08876 0.056916
1.4297 -0.0072378 -0.004207 -0.0062821 -0.0040444 0 -0.0068036 -0.013562 -0.0097481 -0.017599 -0.016559 -0.044396 -0.4278 0.0015551 0.0016931 0.0018433 0.015839 0.011497 0.0020837 0.016495 0.019235 0.01427 0 0.075173 0 3.208e-05 0.00024661 0.00073388 0.00093645 0.72643 -0.032808 -5.5461e-06 -0.0060381 -0.013991 -0.010783 -0.017699 -0.015177 -0.035091 -0.056349 0.078789 -0.018476 -0.02466 0.1176 0.024757 -0.081983 0.081047 0.062237 0.033635 0.0092724 0.090451 0.06994 0.076869
1.4336 -0.0084348 -0.0058593 -0.008815 -0.014128 0 -0.013764 -0.011027 -0.010671 -0.018004 -0.01658 -0.037992 -0.56327 -0.00244 -0.0051711 -0.0012294 0.010618 0.008948 -0.00033444 0.011722 0.022085 0.015423 0 0.079108 0 4.4204e-05 2.0305e-05 0.0011798 0.00085733 0.768 -0.033401 -0.012127 -0.011587 -0.010862 -0.0074348 -0.015777 -0.025228 -0.033749 -0.052537 0.063621 -0.021141 -0.023665 0.081331 0.018666 -0.073415 0.081748 0.064511 0.025105 0.017653 0.078736 0.059795 0.088006
1.4375 -0.0092227 -0.008771 -0.012254 -0.021319 0 -0.016755 -0.011862 -0.013926 -0.02055 -0.016593 -0.028427 -0.705 -0.0034568 -0.009283 -0.0038464 0.0050679 0.0074423 0.00076435 0.010791 0.022388 0.017476 0 0.076606 0 4.8422e-05 -7.8747e-05 0.0010428 0.00040534 0.79003 -0.031755 -0.02012 -0.014798 -0.010173 -0.0075386 -0.015378 -0.031213 -0.028989 -0.041615 0.044847 -0.024719 -0.021924 0.043943 0.016576 -0.055361 0.076188 0.067939 0.020081 0.01889 0.065173 0.059013 0.087982
1.4414 -0.0085045 -0.011479 -0.015466 -0.021945 0 -0.014601 -0.014358 -0.017502 -0.02348 -0.015226 -0.020527 -0.85377 0.00024497 -0.0077497 -0.002862 0.0038025 0.0095116 0.0054134 0.016949 0.022352 0.020261 0 0.069448 0 3.7766e-05 0.00022424 0.00062989 -9.4027e-06 0.78625 -0.029777 -0.020047 -0.014894 -0.013234 -0.011346 -0.018095 -0.031581 -0.023134 -0.028442 0.019928 -0.030794 -0.020283 0.0053322 0.016127 -0.02918 0.061621 0.068064 0.018904 0.013295 0.049974 0.066719 0.0775
1.4453 -0.0067234 -0.012834 -0.017422 -0.017021 0 -0.010631 -0.015501 -0.018689 -0.024519 -0.012657 -0.016115 -0.99978 0.0050758 -0.0025684 0.0014631 0.0073486 0.013283 0.010368 0.026573 0.023472 0.021687 0 0.059868 0 -2.6928e-05 0.00070933 0.00041468 -4.9769e-05 0.74637 -0.028103 -0.014737 -0.013434 -0.018423 -0.015828 -0.022511 -0.028623 -0.017814 -0.01502 -0.014599 -0.044778 -0.021002 -0.035092 0.010468 0.0026676 0.034794 0.055503 0.020849 0.001905 0.03221 0.076798 0.059952
1.4492 -0.0052311 -0.012493 -0.017465 -0.011182 0 -0.0091724 -0.013657 -0.016522 -0.022687 -0.010544 -0.013715 -1.1315 0.0057782 0.0017155 0.0053492 0.011373 0.014422 0.01222 0.0319 0.024804 0.019752 0 0.049534 0 -0.00015568 0.00081292 0.00050111 0.00029424 0.66229 -0.025635 -0.01053 -0.012199 -0.022111 -0.017029 -0.024185 -0.024696 -0.013249 -0.0027352 -0.052489 -0.066125 -0.023453 -0.075446 -0.002501 0.034333 0.0046407 0.033365 0.022305 -0.010678 0.012539 0.080847 0.040976
1.4531 -0.0046997 -0.01065 -0.015153 -0.0085866 0 -0.011056 -0.0095948 -0.012587 -0.018536 -0.0095797 -0.011085 -1.2479 0.00078696 0.0023755 0.0051282 0.01117 0.011022 0.010492 0.028408 0.024178 0.014966 0 0.039177 0 -0.00025222 0.00020984 0.00055812 0.00075278 0.53432 -0.020642 -0.010881 -0.011418 -0.021093 -0.013351 -0.019473 -0.01967 -0.0091924 0.0048042 -0.089876 -0.094061 -0.026587 -0.11382 -0.022545 0.063752 -0.023721 0.0049072 0.021672 -0.023662 -0.0088953 0.076065 0.026892
1.457 -0.0045317 -0.0076896 -0.010386 -0.0091765 0 -0.012635 -0.005161 -0.0092668 -0.013097 -0.0078436 -0.0080591 -1.3629 -0.0061685 0.00049084 0.0010358 0.0068997 0.0059545 0.0075971 0.01939 0.021003 0.010526 0 0.029175 0 -0.00013442 -0.00076367 0.00027134 0.0010255 0.3742 -0.012682 -0.013042 -0.0096916 -0.01466 -0.0068233 -0.0095165 -0.012039 -0.0062359 0.0032376 -0.123 -0.12721 -0.02932 -0.14812 -0.048604 0.089186 -0.045534 -0.026068 0.017589 -0.036854 -0.031967 0.060782 0.021444
1.4609 -0.0038529 -0.0042593 -0.0039213 -0.0088737 0 -0.0094237 -0.0014207 -0.0072791 -0.0070152 -0.0026168 -0.0066444 -1.4953 -0.0096069 -0.00099138 -0.0028123 0.0038756 0.0039276 0.0060126 0.01285 0.017552 0.0098114 0 0.020176 0 0.00031137 -0.0013283 -0.00022672 0.0010094 0.20356 -0.0035551 -0.011155 -0.005419 -0.0051232 -0.0013356 0.00015999 -0.0017021 -0.0055795 -0.0074907 -0.14579 -0.16283 -0.029879 -0.17412 -0.077944 0.10822 -0.053551 -0.052883 0.0080833 -0.051588 -0.056825 0.033701 0.022782
1.4648 -0.002682 -0.0013639 0.0025143 -0.003924 0 -0.00081395 0.001684 -0.0051303 -0.00072551 0.0058517 -0.0080721 -1.6539 -0.0072195 -0.00056269 -0.0024488 0.0071749 0.0064545 0.0058997 0.013817 0.017166 0.013505 0 0.012653 0 0.00096181 -0.00096152 -0.00044946 0.00084743 0.047373 0.0038999 -0.0027222 0.0014126 0.0033374 0.00044638 0.0045121 0.009033 -0.007169 -0.020322 -0.15498 -0.1951 -0.028396 -0.18803 -0.10409 0.11991 -0.04586 -0.068698 -0.0072023 -0.071794 -0.083938 -0.00025098 0.023972
1.4688 -0.0017501 0.00014032 0.0071449 0.0046609 0 0.0088429 0.0041792 -0.001054 0.0049076 0.013126 -0.0099315 -1.8294 -0.0014618 0.00070848 0.001898 0.015938 0.010304 0.0055922 0.019907 0.020981 0.019072 0 0.0058038 0 0.0014603 0.00010211 -7.7818e-05 0.00079031 -0.076859 0.0082361 0.0080937 0.0084295 0.0069643 -0.0011567 0.0034207 0.017076 -0.0083666 -0.024793 -0.15477 -0.22193 -0.027852 -0.19189 -0.12456 0.12568 -0.029901 -0.07535 -0.026441 -0.098553 -0.11343 -0.035573 0.017875
1.4727 -0.0012677 0.00045334 0.0095251 0.011269 0 0.013952 0.0052771 0.0047553 0.0086305 0.014153 -0.0070105 -2.0005 0.0031761 0.00095163 0.0058951 0.023407 0.011146 0.0040213 0.024443 0.02644 0.022981 0 -0.0024877 0 0.0014485 0.0010841 0.00066063 0.0009816 -0.1702 0.010723 0.013853 0.011949 0.0048425 -0.0035533 0.0012408 0.02065 -0.0052666 -0.014839 -0.14788 -0.24289 -0.030911 -0.18707 -0.13872 0.12553 -0.011005 -0.074892 -0.048848 -0.13204 -0.14552 -0.070151 0.0028213
1.4766 -0.00034479 0.001114 0.010947 0.010921 0 0.01263 0.0042419 0.010109 0.0097538 0.0084454 0.0040467 -2.1498 0.0040855 -0.00023962 0.0053479 0.023053 0.0083115 0.0020987 0.02346 0.029206 0.023441 0 -0.013735 0 0.00085218 0.0013856 0.0011659 0.0013252 -0.25493 0.014061 0.010816 0.0096866 -4.8026e-05 -0.004035 0.0022562 0.019856 0.0039076 0.0062075 -0.13757 -0.25828 -0.040454 -0.17564 -0.14679 0.11941 0.004749 -0.070292 -0.07356 -0.17173 -0.18026 -0.10244 -0.016042
1.4805 0.0020601 0.0039638 0.013199 0.0047214 0 0.008257 0.001926 0.013034 0.0090753 0.0013328 0.020398 -2.2766 0.0020491 -0.0015811 0.00035427 0.014839 0.005383 0.0015447 0.019116 0.026799 0.021226 0 -0.026547 0 -3.727e-05 0.0011031 0.0010096 0.0015458 -0.36184 0.01952 0.0028323 0.0033271 -0.0023549 -0.0014647 0.0070142 0.016061 0.016414 0.027819 -0.1299 -0.27109 -0.063183 -0.16273 -0.15129 0.10437 0.0036843 -0.068216 -0.099573 -0.21443 -0.21729 -0.13239 -0.031205
1.4844 0.0058094 0.0094721 0.016749 -0.00014078 0 0.0064113 0.00089316 0.013795 0.0087132 -0.00049642 0.033605 -2.3965 -0.00030948 -0.0017848 -0.00481 0.0054153 0.0060862 0.0027092 0.016367 0.020578 0.018337 0 -0.03671 0 -0.00077608 0.00084495 0.00029624 0.0014168 -0.50688 0.025239 -0.0016076 -0.0015262 0.0020151 0.0035415 0.01301 0.011548 0.026244 0.039461 -0.12797 -0.28776 -0.095852 -0.15551 -0.15843 0.080882 -0.016605 -0.072605 -0.12531 -0.25331 -0.25355 -0.16311 -0.038877
1.4883 0.0096327 0.016021 0.020231 0.0035095 0 0.010275 0.003512 0.014572 0.010809 0.0051325 0.035581 -2.5276 -0.0010069 -0.0009172 -0.005915 0.0020402 0.010164 0.0040333 0.017146 0.014251 0.016293 0 -0.040426 0 -0.0010897 0.0010797 -0.00048253 0.00097387 -0.67456 0.027548 0.0035212 0.0010147 0.012672 0.0095767 0.018107 0.0094314 0.028421 0.036816 -0.13144 -0.31102 -0.1347 -0.15681 -0.17073 0.048641 -0.054715 -0.083353 -0.15006 -0.28567 -0.28697 -0.19576 -0.040995
1.4922 0.012649 0.021049 0.021891 0.016104 0 0.018515 0.0097916 0.017208 0.01608 0.014452 0.02519 -2.6752 9.6818e-05 7.3462e-05 -0.002804 0.0062054 0.013823 0.0037896 0.018622 0.010385 0.015637 0 -0.03804 0 -0.0010173 0.0016993 -0.00089775 0.00051049 -0.8256 0.024337 0.016854 0.012113 0.024704 0.015504 0.022425 0.012395 0.022892 0.023165 -0.13944 -0.34248 -0.17606 -0.1684 -0.1897 0.0074107 -0.10862 -0.099821 -0.17318 -0.31004 -0.31578 -0.23065 -0.041769
1.4961 0.015543 0.023173 0.021584 0.030384 0 0.026876 0.017222 0.021473 0.023271 0.021892 0.009818 -2.8273 0.0017537 0.00076246 0.00077555 0.012976 0.014088 0.0020915 0.0171 0.0082194 0.016426 0 -0.03452 0 -0.00077885 0.0021964 -0.00087689 0.00032371 -0.92692 0.017428 0.030899 0.026157 0.032199 0.02087 0.026934 0.020167 0.014785 0.0066768 -0.14993 -0.38343 -0.21426 -0.19203 -0.21665 -0.043442 -0.17484 -0.12046 -0.19373 -0.32536 -0.33736 -0.26723 -0.043147
1.5 0.019841 0.023368 0.021241 0.03732 0 0.031485 0.022853 0.025514 0.029832 0.025142 0.00037626 -2.966 0.0024652 0.0016533 0.0011668 0.016219 0.012045 0.00090663 0.012684 0.0047466 0.018369 0 -0.03583 0 -0.00053744 0.0021929 -0.00062305 0.00042871 -0.98017 0.011661 0.037917 0.034335 0.032531 0.025623 0.031167 0.028261 0.010824 -0.0035869 -0.15734 -0.42937 -0.24109 -0.22372 -0.24866 -0.10122 -0.24269 -0.14179 -0.21061 -0.33568 -0.34979 -0.30098 -0.044278
1.5039 0.026004 0.024095 0.023203 0.03358 0 0.031189 0.025555 0.02778 0.033364 0.026029 0.0036614 -3.0845 0.0014457 0.0031126 -0.0015986 0.014242 0.011344 0.0020942 0.0092809 -0.0022015 0.020194 0 -0.044385 0 -0.00030477 0.0017405 -0.00034619 0.00053209 -1.0225 0.011303 0.035374 0.031684 0.027888 0.029596 0.033224 0.03063 0.014682 -0.0013594 -0.15859 -0.47194 -0.25728 -0.25408 -0.27955 -0.15924 -0.30337 -0.16238 -0.22472 -0.34724 -0.35634 -0.32862 -0.045066
1.5078 0.032567 0.027174 0.028048 0.024017 0 0.027905 0.026424 0.028355 0.033017 0.027221 0.017927 -3.1945 -0.00086101 0.0043628 -0.0042025 0.010512 0.013762 0.0055905 0.010062 -0.011929 0.019421 0 -0.057715 0 -4.6366e-05 0.0011464 -0.00011816 0.00032552 -1.0973 0.016794 0.027132 0.021772 0.023015 0.032312 0.032018 0.025076 0.024638 0.013782 -0.15204 -0.50598 -0.26395 -0.27718 -0.30569 -0.21334 -0.35261 -0.18242 -0.2366 -0.36251 -0.35865 -0.34852 -0.048773
1.5117 0.037433 0.032348 0.034058 0.017453 0 0.025473 0.027349 0.028608 0.030114 0.029243 0.034609 -3.3147 -0.0029261 0.0040398 -0.0037651 0.0094002 0.016876 0.0095003 0.013666 -0.021795 0.013693 0 -0.071241 0 0.00018345 0.00061969 6.0235e-05 -0.00017002 -1.2219 0.024628 0.020369 0.014486 0.021553 0.03341 0.028872 0.016432 0.034977 0.035178 -0.13658 -0.52665 -0.26299 -0.28723 -0.32368 -0.25939 -0.387 -0.20243 -0.24696 -0.38323 -0.35858 -0.35972 -0.05962
1.5156 0.039928 0.037754 0.038817 0.019924 0 0.027659 0.029527 0.029983 0.027572 0.031156 0.044415 -3.451 -0.003185 0.0018148 -0.00084998 0.011657 0.016424 0.011697 0.015378 -0.029925 0.0029923 0 -0.082128 0 0.00025517 0.00016351 0.00014516 -0.00057136 -1.3807 0.030441 0.020993 0.018253 0.024199 0.033364 0.026524 0.013554 0.04001 0.051785 -0.11012 -0.52448 -0.2581 -0.27237 -0.32703 -0.28878 -0.40049 -0.22415 -0.25744 -0.40977 -0.35904 -0.36149 -0.077444
1.5195 0.041309 0.041688 0.041335 0.030931 0 0.035749 0.033219 0.033235 0.028319 0.033244 0.043316 -3.587 -0.0015109 -0.00089885 0.0013193 0.014005 0.010687 0.011163 0.0118 -0.036813 -0.0094864 0 -0.090669 0 0.00010415 -0.00023934 5.3516e-05 -0.00048881 -1.5489 0.032687 0.030335 0.033106 0.029678 0.033745 0.026929 0.022019 0.037988 0.054855 -0.077492 -0.50374 -0.25445 -0.23543 -0.31815 -0.30232 -0.39965 -0.24793 -0.27017 -0.43563 -0.36227 -0.36038 -0.095742
1.5234 0.043226 0.043961 0.042686 0.044793 0 0.046931 0.038286 0.038408 0.033588 0.037541 0.034719 -3.6972 0.00030205 -0.0021815 0.00039155 0.012707 0.0021278 0.0080377 0.003798 -0.04417 -0.019192 0 -0.098689 0 -0.00018213 -0.00047085 -0.00024172 5.4038e-05 -1.7185 0.033812 0.044523 0.050535 0.03669 0.036448 0.030449 0.039123 0.032361 0.044422 -0.042725 -0.4711 -0.25266 -0.18387 -0.30144 -0.30437 -0.39083 -0.27281 -0.28588 -0.45668 -0.36842 -0.36057 -0.10652
1.5273 0.045993 0.045688 0.044743 0.054946 0 0.055291 0.044302 0.044888 0.042237 0.045079 0.026924 -3.771 3.5506e-05 -0.0015037 -0.0026655 0.007215 -0.0052621 0.0029736 -0.0051291 -0.052328 -0.023525 0 -0.10747 0 -0.00043777 -0.00039485 -0.0006615 0.0005656 -1.8993 0.038012 0.056655 0.060248 0.044608 0.042217 0.036829 0.056035 0.029458 0.029944 -0.0088676 -0.43168 -0.2524 -0.12417 -0.28048 -0.29873 -0.3786 -0.2979 -0.305 -0.47044 -0.37747 -0.36468 -0.10788
1.5313 0.048607 0.047927 0.048364 0.057769 0 0.055931 0.050112 0.051272 0.051571 0.053409 0.027726 -3.8258 -0.0025292 -0.00013313 -0.0046876 0.00046635 -0.0098348 -0.0031907 -0.012627 -0.059164 -0.023661 0 -0.11741 0 -0.00056022 -8.9827e-05 -0.0010663 0.00049444 -2.0962 0.047485 0.060927 0.058095 0.052655 0.049716 0.045851 0.065167 0.034033 0.023601 0.020346 -0.39201 -0.25241 -0.065319 -0.26009 -0.29066 -0.36846 -0.32193 -0.3278 -0.47471 -0.38919 -0.37525 -0.10665
1.5352 0.050263 0.050582 0.052704 0.054131 0 0.049508 0.053895 0.05572 0.058976 0.058145 0.039491 -3.8927 -0.0048535 0.00042017 -0.0036328 -0.0040012 -0.013327 -0.0093649 -0.018955 -0.061955 -0.023197 0 -0.12892 0 -0.00055368 0.0001447 -0.0013182 -0.00025785 -2.2913 0.060307 0.056629 0.048767 0.05916 0.056185 0.05635 0.065847 0.04582 0.031434 0.038656 -0.36338 -0.24948 -0.026191 -0.24968 -0.29118 -0.36898 -0.34344 -0.35351 -0.47089 -0.40288 -0.39321 -0.11276
1.5391 0.051346 0.052632 0.056024 0.048589 0 0.042778 0.054404 0.057207 0.063116 0.057481 0.05782 -3.9886 -0.0039241 9.8683e-05 -0.00053104 -0.0050756 -0.018448 -0.014491 -0.025016 -0.060474 -0.024945 0 -0.14254 0 -0.00044856 7.3512e-05 -0.0012938 -0.001203 -2.4547 0.071672 0.049143 0.041582 0.062164 0.059406 0.065239 0.063414 0.059814 0.049786 0.047717 -0.34677 -0.24399 -0.0099864 -0.25049 -0.30316 -0.3791 -0.3638 -0.37925 -0.46719 -0.41712 -0.41316 -0.13064
1.543 0.052707 0.053339 0.057072 0.046718 0 0.043408 0.052416 0.056743 0.064074 0.054524 0.074784 -4.0993 0.00034747 0.0001429 0.0018244 -0.0046007 -0.026027 -0.018336 -0.030093 -0.058046 -0.028852 0 -0.15775 0 -0.00023896 -0.00022064 -0.00089742 -0.0016528 -2.5738 0.077443 0.046321 0.043257 0.060934 0.05937 0.069056 0.063399 0.070218 0.069614 0.0486 -0.34154 -0.23734 -0.016675 -0.26226 -0.32646 -0.39705 -0.38391 -0.40343 -0.46733 -0.43129 -0.43229 -0.1558
1.5469 0.054357 0.053236 0.055931 0.051471 0 0.052907 0.05065 0.056975 0.062879 0.054302 0.084472 -4.1922 0.0043099 0.0012993 0.0018073 -0.0053969 -0.034633 -0.021876 -0.032504 -0.059123 -0.032726 0 -0.17222 0 5.4464e-05 -0.00043571 -0.00014925 -0.0012856 -2.6666 0.077111 0.052227 0.053343 0.056857 0.058167 0.067463 0.066767 0.074843 0.08394 0.042931 -0.34607 -0.23136 -0.044108 -0.28366 -0.3596 -0.4202 -0.40458 -0.42448 -0.47427 -0.44474 -0.44797 -0.17948
1.5508 0.055481 0.053849 0.053943 0.060613 0 0.064429 0.051849 0.059961 0.06116 0.058452 0.086541 -4.2466 0.003793 0.0025877 0.00032881 -0.0088281 -0.042404 -0.026425 -0.032366 -0.065421 -0.034634 0 -0.18305 0 0.0002896 -0.00040517 0.00071221 -0.00039192 -2.7616 0.073774 0.063251 0.065221 0.05291 0.058252 0.064744 0.070179 0.076122 0.091446 0.033691 -0.3569 -0.23037 -0.086179 -0.31102 -0.39778 -0.44267 -0.42638 -0.43943 -0.49083 -0.45599 -0.45616 -0.19608
1.5547 0.055874 0.056347 0.052987 0.067766 0 0.06846 0.056684 0.06511 0.060905 0.063632 0.08483 -4.2714 -0.0015556 0.0022075 -0.00058991 -0.013876 -0.048536 -0.032144 -0.032619 -0.074308 -0.034471 0 -0.18928 0 0.00026488 -0.00028979 0.0012839 0.00039657 -2.8635 0.071288 0.070633 0.071295 0.052196 0.060721 0.066486 0.069949 0.077877 0.093977 0.026461 -0.36657 -0.23697 -0.12419 -0.3345 -0.42928 -0.45651 -0.44665 -0.44721 -0.51084 -0.4632 -0.45695 -0.20566
1.5586 0.056804 0.060267 0.054458 0.067441 0 0.061834 0.06345 0.06956 0.063664 0.065707 0.082564 -4.2943 -0.0074229 -0.00038763 -0.00017397 -0.018115 -0.052948 -0.037567 -0.036419 -0.0811 -0.033476 0 -0.19254 0 -4.9706e-05 -0.00036945 0.0012649 0.00062798 -2.9422 0.07108 0.068109 0.068458 0.056468 0.065031 0.073905 0.065404 0.081009 0.092143 0.023094 -0.37242 -0.24902 -0.14846 -0.34909 -0.44862 -0.46033 -0.46204 -0.44883 -0.52736 -0.46565 -0.45295 -0.21018
1.5625 0.059703 0.063512 0.058248 0.060367 0 0.051446 0.069615 0.070853 0.069152 0.064923 0.079113 -4.3336 -0.008757 -0.0036943 0.00052804 -0.019569 -0.055234 -0.04089 -0.043507 -0.083152 -0.032693 0 -0.19501 0 -0.00036368 -0.00068289 0.00073527 0.00034338 -2.9609 0.071368 0.058154 0.060203 0.065083 0.069965 0.081785 0.059118 0.082466 0.084467 0.024073 -0.37364 -0.2642 -0.154 -0.35197 -0.45272 -0.45407 -0.46972 -0.44476 -0.53589 -0.46264 -0.4456 -0.20908
1.5664 0.06385 0.063737 0.062293 0.053785 0 0.048369 0.073413 0.069172 0.074487 0.065761 0.07195 -4.3816 -0.0046544 -0.0056998 0.00034064 -0.018091 -0.054768 -0.041766 -0.049871 -0.081869 -0.032176 0 -0.19657 0 -0.00025097 -0.00096133 0.000146 -5.1445e-05 -2.9124 0.069337 0.050573 0.053987 0.074589 0.074438 0.082956 0.054798 0.078685 0.070795 0.029187 -0.37021 -0.27933 -0.13748 -0.34114 -0.43959 -0.43884 -0.46676 -0.43567 -0.5322 -0.45361 -0.4365 -0.19998
1.5703 0.065925 0.060089 0.063362 0.055092 0 0.057151 0.074046 0.066667 0.075512 0.071063 0.061835 -4.416 0.0008831 -0.006084 -0.00023737 -0.015409 -0.051982 -0.041605 -0.05151 -0.080907 -0.031522 0 -0.19469 0 0.00042167 -0.00095464 -3.8603e-05 -0.00018984 -2.8243 0.064243 0.053696 0.055376 0.07958 0.077231 0.07527 0.054895 0.070124 0.055632 0.035555 -0.36439 -0.28603 -0.097447 -0.31462 -0.40747 -0.4194 -0.44678 -0.42228 -0.51069 -0.43728 -0.42702 -0.1838
1.5742 0.062656 0.053911 0.059105 0.063942 0 0.070336 0.070986 0.064581 0.069813 0.077002 0.055057 -4.4243 0.0031607 -0.0065316 0.00059697 -0.01387 -0.048963 -0.041992 -0.048404 -0.082569 -0.030762 0 -0.18727 0 0.0012487 -0.00076237 0.00025899 -4.6884e-05 -2.7243 0.058505 0.065673 0.062935 0.075335 0.076404 0.063836 0.059046 0.06211 0.047022 0.038584 -0.36036 -0.28358 -0.052349 -0.28311 -0.36965 -0.40317 -0.41732 -0.40781 -0.48238 -0.41786 -0.41713 -0.16734
1.5781 0.054276 0.047856 0.05015 0.07072 0 0.073984 0.063997 0.061477 0.05897 0.075295 0.058754 -4.4165 0.0014803 -0.0086809 0.0036813 -0.014759 -0.048125 -0.043039 -0.044321 -0.086018 -0.030442 0 -0.17521 0 0.0015564 -0.00075053 0.00068213 0.00010426 -2.6042 0.055624 0.074328 0.068159 0.061309 0.069822 0.055934 0.06369 0.060603 0.051154 0.036365 -0.35954 -0.27335 -0.010155 -0.25117 -0.33169 -0.39199 -0.38239 -0.39323 -0.45314 -0.39717 -0.4064 -0.15891
1.582 0.045149 0.044165 0.040451 0.064343 0 0.059988 0.054232 0.054857 0.047633 0.061409 0.072634 -4.412 -0.00069203 -0.011972 0.0073094 -0.017405 -0.050074 -0.04357 -0.042655 -0.088763 -0.030885 0 -0.16147 0 0.0010154 -0.0011181 0.00080969 4.7497e-06 -2.4261 0.056655 0.066983 0.061779 0.042822 0.057036 0.05379 0.06359 0.066391 0.06696 0.027574 -0.36294 -0.25775 0.022208 -0.22294 -0.29868 -0.38663 -0.34615 -0.37938 -0.42845 -0.37694 -0.39455 -0.16032
1.5859 0.040565 0.043485 0.035184 0.043317 0 0.034474 0.044847 0.044641 0.039905 0.040572 0.085496 -4.4181 -8.3839e-05 -0.013906 0.0083759 -0.019814 -0.052971 -0.042906 -0.042874 -0.089372 -0.031615 0 -0.14727 0 1.0753e-05 -0.0016107 0.00057849 -0.00031221 -2.1706 0.05839 0.042504 0.042518 0.0287 0.040899 0.05279 0.055583 0.073011 0.084876 0.010666 -0.37168 -0.24224 0.035499 -0.20403 -0.27761 -0.38635 -0.31515 -0.36717 -0.4162 -0.35965 -0.38156 -0.1635
1.5898 0.042616 0.045044 0.037474 0.019706 0 0.014639 0.039568 0.034662 0.036276 0.024872 0.081757 -4.4227 0.0025056 -0.012623 0.0053579 -0.020346 -0.054138 -0.042004 -0.041481 -0.088333 -0.031669 0 -0.13013 0 -0.00065542 -0.0017353 0.00032613 -0.00053629 -1.8781 0.055176 0.014861 0.020936 0.025715 0.026944 0.046914 0.042472 0.07064 0.0908 -0.011796 -0.38495 -0.23649 0.028315 -0.19685 -0.27181 -0.3852 -0.29545 -0.35677 -0.4188 -0.34718 -0.36976 -0.15612
1.5938 0.049013 0.047744 0.04641 0.011127 0 0.016158 0.03996 0.030165 0.034096 0.023526 0.05396 -4.4071 0.0032165 -0.0090596 0.00010396 -0.019006 -0.05229 -0.042422 -0.036376 -0.086423 -0.030527 0 -0.10668 0 -0.00050066 -0.0012651 0.00040838 -0.00038017 -1.6386 0.043343 0.0040137 0.013484 0.033889 0.020398 0.035504 0.032918 0.053223 0.073341 -0.035552 -0.40118 -0.24246 0.0089378 -0.19808 -0.27721 -0.37986 -0.28562 -0.34766 -0.42951 -0.33897 -0.36162 -0.13179
1.5977 0.055628 0.05099 0.057805 0.026638 0 0.041034 0.044035 0.033476 0.031043 0.035286 0.010793 -4.3651 -0.0001369 -0.0062909 -0.0035827 -0.017249 -0.048261 -0.044217 -0.029762 -0.082999 -0.028734 0 -0.078147 0 0.00016756 -0.00048397 0.00079129 0.00010673 -1.5302 0.024892 0.020627 0.029706 0.046625 0.022925 0.024248 0.035362 0.0236 0.03122 -0.058214 -0.41994 -0.26022 -0.018292 -0.20628 -0.29179 -0.36968 -0.28461 -0.33975 -0.44397 -0.3351 -0.35895 -0.095724
1.6016 0.05986 0.054558 0.066894 0.058445 0 0.075243 0.047859 0.041995 0.027892 0.049844 -0.02691 -4.306 -0.0050642 -0.0065845 -0.0033596 -0.016582 -0.043935 -0.04537 -0.026363 -0.076739 -0.027649 0 -0.052694 0 0.00054343 9.1035e-05 0.0010506 0.00052005 -1.5632 0.0074421 0.056804 0.062608 0.055675 0.031656 0.019703 0.049959 -0.0069461 -0.022809 -0.077473 -0.44091 -0.28851 -0.048776 -0.21986 -0.31312 -0.35499 -0.29069 -0.33303 -0.45736 -0.33559 -0.36335 -0.061397
1.6055 0.061539 0.05786 0.070778 0.086774 0 0.097749 0.048778 0.050352 0.027628 0.056504 -0.039577 -4.2434 -0.0067119 -0.0091594 -0.00045535 -0.017428 -0.040854 -0.04374 -0.028798 -0.068274 -0.028482 0 -0.041335 0 0.00012511 0.00019385 0.00079009 0.00044194 -1.6789 3.5171e-05 0.090654 0.091282 0.056796 0.041207 0.023409 0.066264 -0.024396 -0.065063 -0.088994 -0.46406 -0.32205 -0.076484 -0.23816 -0.3379 -0.34079 -0.30146 -0.32857 -0.46157 -0.3425 -0.37792 -0.041811
1.6094 0.061178 0.059609 0.069034 0.094115 0 0.094294 0.047116 0.054474 0.031877 0.051995 -0.021339 -4.1828 -0.0031007 -0.010939 0.0016042 -0.019257 -0.039751 -0.03956 -0.034871 -0.06146 -0.03131 0 -0.050372 0 -0.00075761 -1.8019e-05 5.4867e-05 -0.00013772 -1.8014 0.0074456 0.10153 0.095442 0.051544 0.04703 0.03147 0.070612 -0.01953 -0.072058 -0.093888 -0.48738 -0.35075 -0.10033 -0.25954 -0.3615 -0.33438 -0.31306 -0.327 -0.45777 -0.35539 -0.39783 -0.043131
1.6133 0.058238 0.058359 0.06275 0.077385 0 0.066514 0.044879 0.053826 0.038621 0.041233 0.017498 -4.1217 0.002478 -0.0095409 0.0004024 -0.02153 -0.040692 -0.035664 -0.039428 -0.06099 -0.034741 0 -0.076914 0 -0.0012341 -0.00023843 -0.00067891 -0.00073102 -1.8917 0.026859 0.084314 0.070998 0.044432 0.047705 0.039162 0.057891 0.006874 -0.034991 -0.093297 -0.50916 -0.37115 -0.12143 -0.28367 -0.38212 -0.33815 -0.32477 -0.32882 -0.4491 -0.3743 -0.41979 -0.064288
1.6172 0.051603 0.053453 0.053407 0.048794 0 0.030648 0.043234 0.050409 0.04387 0.031986 0.058418 -4.0583 0.0046424 -0.0055397 -0.0031406 -0.024132 -0.042971 -0.034989 -0.038793 -0.068033 -0.03661 0 -0.11117 0 -0.0007416 -0.00037166 -0.00092614 -0.00074777 -1.9574 0.049334 0.051987 0.033829 0.038827 0.044927 0.045027 0.036958 0.044027 0.032118 -0.088364 -0.52774 -0.38133 -0.14075 -0.31002 -0.39822 -0.35289 -0.33616 -0.33439 -0.43852 -0.39904 -0.44094 -0.099887
1.6211 0.041529 0.045473 0.042492 0.025765 0 0.0069596 0.041672 0.046402 0.04565 0.029205 0.086042 -3.9942 0.0013517 -0.0018845 -0.0057911 -0.02676 -0.044923 -0.03791 -0.033588 -0.078299 -0.035487 0 -0.14299 0 0.00039677 -0.0005706 -0.00060839 -6.792e-05 -2.0194 0.065276 0.025104 0.0080536 0.03537 0.041774 0.050463 0.023818 0.076609 0.09854 -0.080717 -0.54042 -0.38004 -0.15959 -0.33754 -0.40752 -0.37807 -0.34691 -0.34417 -0.43048 -0.42921 -0.45736 -0.14205
1.625 0.030495 0.035905 0.0316 0.018489 0 0.0067621 0.039529 0.042962 0.046015 0.033249 0.095197 -3.928 -0.0041327 -0.0012054 -0.0051301 -0.028251 -0.044708 -0.042152 -0.02781 -0.085038 -0.03203 0 -0.16688 0 0.0012437 -0.00097011 -7.4585e-05 0.00075809 -2.0766 0.07032 0.016739 0.0079008 0.033475 0.040688 0.056449 0.028091 0.093019 0.13526 -0.074297 -0.5444 -0.37187 -0.17797 -0.36172 -0.40717 -0.4044 -0.35548 -0.35672 -0.42929 -0.46049 -0.46475 -0.18061
1.6289 0.021704 0.02647 0.022239 0.024317 0 0.025409 0.037627 0.040623 0.048777 0.041453 0.090907 -3.8494 -0.006672 -0.0036556 -0.0016962 -0.027133 -0.042081 -0.045173 -0.025576 -0.084655 -0.028895 0 -0.182 0 0.0011203 -0.0014825 0.00025196 0.00094765 -2.1047 0.067537 0.024426 0.027633 0.033234 0.042291 0.061858 0.044985 0.091552 0.13305 -0.07174 -0.5423 -0.36383 -0.19415 -0.37901 -0.39861 -0.42231 -0.36007 -0.36865 -0.43212 -0.4872 -0.4648 -0.20468
1.6328 0.016725 0.018691 0.015296 0.031894 0 0.045945 0.037676 0.03973 0.055128 0.050023 0.083273 -3.7461 -0.0042889 -0.007144 0.0017767 -0.023247 -0.03933 -0.046279 -0.02846 -0.079625 -0.028784 0 -0.18895 0 0.00024005 -0.0018953 0.00022643 0.00022123 -2.0793 0.064296 0.034396 0.04722 0.035252 0.045376 0.064976 0.059875 0.080237 0.10637 -0.074386 -0.53559 -0.35847 -0.2064 -0.38697 -0.3819 -0.42692 -0.35887 -0.37765 -0.43624 -0.50543 -0.45814 -0.20726
1.6367 0.014664 0.013711 0.010761 0.030736 0 0.05116 0.039902 0.039881 0.061591 0.054882 0.080718 -3.6185 0.00032888 -0.0093994 0.0030146 -0.018691 -0.039628 -0.046321 -0.034928 -0.075751 -0.03196 0 -0.18709 0 -0.00050569 -0.0021084 1.3342e-05 -0.00086224 -1.9921 0.065918 0.033718 0.048579 0.038788 0.047794 0.065462 0.060722 0.070104 0.079935 -0.083126 -0.52603 -0.35751 -0.21298 -0.38358 -0.3573 -0.4144 -0.35007 -0.38134 -0.43846 -0.51143 -0.44561 -0.18964
1.6406 0.013493 0.011978 0.008182 0.018924 0 0.035755 0.041732 0.039268 0.062375 0.052511 0.08451 -3.4848 0.0029207 -0.0097737 0.002044 -0.016632 -0.043702 -0.045811 -0.041438 -0.076219 -0.035532 0 -0.17462 0 -0.00039823 -0.0021921 -0.00016409 -0.0013551 -1.8396 0.07085 0.02037 0.029111 0.040807 0.047629 0.063693 0.046795 0.066612 0.069286 -0.098762 -0.51607 -0.36086 -0.20984 -0.36476 -0.32367 -0.37878 -0.3291 -0.37417 -0.43191 -0.49665 -0.42696 -0.16073
1.6445 0.011912 0.012787 0.0073893 0.0039136 0 0.0097736 0.039413 0.035411 0.053821 0.041694 0.087195 -3.3679 0.0016543 -0.0093035 0.00060725 -0.018685 -0.048168 -0.044061 -0.044133 -0.078115 -0.03565 0 -0.15 0 0.00043601 -0.0022121 -0.00024442 -0.00079367 -1.6041 0.07122 0.0038 0.0023885 0.037604 0.043943 0.058398 0.026831 0.065829 0.071105 -0.11565 -0.50634 -0.36211 -0.19804 -0.33572 -0.28326 -0.32864 -0.29759 -0.35556 -0.4146 -0.46346 -0.40269 -0.13038
1.6484 0.0099597 0.014289 0.0085964 -0.0034925 0 -0.0093331 0.031154 0.027113 0.03688 0.024931 0.076813 -3.2745 -0.0019634 -0.0093768 7.7665e-05 -0.023274 -0.047849 -0.040437 -0.040542 -0.074723 -0.030938 0 -0.11321 0 0.0011597 -0.0020936 -0.00029653 0.00033047 -1.2583 0.058691 -0.0035069 -0.013383 0.027788 0.036708 0.046361 0.010315 0.058349 0.069711 -0.12888 -0.49482 -0.3571 -0.17931 -0.30074 -0.23685 -0.27004 -0.25761 -0.32663 -0.38787 -0.41605 -0.37197 -0.10214
1.6523 0.0082522 0.014466 0.01168 0.0024613 0 -0.0099481 0.01864 0.01571 0.015889 0.0075279 0.045674 -3.19 -0.0053858 -0.010481 0.00013952 -0.026697 -0.040293 -0.035964 -0.030837 -0.061452 -0.023898 0 -0.066285 0 0.0010176 -0.001735 -0.00033105 0.00098983 -0.79757 0.031312 0.0037838 -0.0092466 0.013836 0.026277 0.025786 0.00090275 0.037608 0.05214 -0.13448 -0.47913 -0.34298 -0.15468 -0.2625 -0.18442 -0.20623 -0.21025 -0.28802 -0.35254 -0.35738 -0.33365 -0.072003
1.6563 0.0071222 0.012518 0.015435 0.017626 0 0.00544 0.0055154 0.0041652 -0.0044415 -0.0056428 -0.0019694 -3.0941 -0.0073615 -0.01209 -0.00055823 -0.026027 -0.02802 -0.032869 -0.017843 -0.039869 -0.018664 0 -0.013878 0 3.1326e-05 -0.0012276 -0.00022662 0.00056482 -0.26906 -0.003929 0.019734 0.0087818 0.00065183 0.013191 8.1754e-05 -0.0032365 0.0056588 0.018065 -0.12738 -0.45556 -0.31677 -0.1252 -0.22378 -0.12543 -0.13992 -0.15643 -0.24042 -0.30969 -0.29104 -0.28591 -0.033943
1.6602 0.0064843 0.009391 0.017791 0.030231 0 0.02308 -0.0053652 -0.0051696 -0.020875 -0.013075 -0.050156 -2.9813 -0.0079492 -0.013484 -0.0026916 -0.02122 -0.016026 -0.03219 -0.0053423 -0.016403 -0.017114 0 0.036689 0 -0.0010352 -0.00085191 0.00011015 -0.00058967 0.23909 -0.035011 0.031617 0.025378 -0.0076885 -0.0013217 -0.02268 -0.0051628 -0.028107 -0.022323 -0.10132 -0.41748 -0.27736 -0.092736 -0.1871 -0.059179 -0.07143 -0.096598 -0.18543 -0.25984 -0.22357 -0.22684 0.012965
1.6641 0.0060195 0.0067065 0.016982 0.029027 0 0.028971 -0.01314 -0.011878 -0.031569 -0.016682 -0.080876 -2.8635 -0.0071687 -0.014509 -0.0053546 -0.014675 -0.007082 -0.032205 0.0043554 0.0026853 -0.01725 0 0.077215 0 -0.0013703 -0.00078853 0.00053366 -0.0015023 0.64565 -0.052399 0.029083 0.027548 -0.010452 -0.01488 -0.035186 -0.0066233 -0.053603 -0.057711 -0.064793 -0.36916 -0.23307 -0.060785 -0.1521 0.0095386 -0.0010214 -0.033889 -0.12798 -0.2052 -0.15981 -0.1629 0.062555
1.668 0.0050498 0.0049933 0.012665 0.011589 0 0.018853 -0.018007 -0.016818 -0.035661 -0.019205 -0.086335 -2.7525 -0.0047251 -0.015551 -0.0067895 -0.0090011 0.00017636 -0.029914 0.011543 0.01533 -0.015578 0 0.10237 0 -0.00080399 -0.00087131 0.00068035 -0.0015038 0.92224 -0.054614 0.011203 0.013315 -0.010312 -0.024681 -0.036412 -0.0087629 -0.066236 -0.082474 -0.02363 -0.31392 -0.18796 -0.031818 -0.1189 0.07702 0.069721 0.029523 -0.070197 -0.14612 -0.10159 -0.098191 0.10559
1.6719 0.0024205 0.003025 0.0059521 -0.013522 0 -0.00027068 -0.020059 -0.020667 -0.033855 -0.021735 -0.073685 -2.6446 -0.0012524 -0.016855 -0.0058851 -0.0052688 0.0084228 -0.024302 0.017878 0.023507 -0.011033 0 0.11268 0 0.00011421 -0.00071663 0.00027559 -0.00079362 1.0968 -0.047977 -0.013185 -0.0081945 -0.011274 -0.029426 -0.032002 -0.013067 -0.068055 -0.096076 0.015629 -0.25586 -0.14584 -0.0085222 -0.087884 0.13908 0.13815 0.090822 -0.014296 -0.083376 -0.050384 -0.037144 0.1352
1.6758 -0.0027946 -0.00087954 -0.0015462 -0.032659 0 -0.016921 -0.019599 -0.023435 -0.029204 -0.023578 -0.058074 -2.5247 0.0010487 -0.017971 -0.0029864 -0.0030652 0.01743 -0.017827 0.024072 0.029936 -0.0061966 0 0.11355 0 0.00065684 -0.00013085 -0.0005469 -0.00012391 1.2133 -0.041239 -0.03148 -0.024209 -0.01604 -0.030688 -0.029243 -0.020143 -0.06419 -0.098632 0.039819 -0.20347 -0.11249 0.0025724 -0.061684 0.18597 0.1951 0.14226 0.035352 -0.019321 -0.0091276 0.011266 0.14872
1.6797 -0.0099342 -0.0067961 -0.0086665 -0.036716 0 -0.023692 -0.018177 -0.025147 -0.026126 -0.023981 -0.050189 -2.3875 8.7656e-05 -0.017968 0.00052614 -0.0016616 0.023462 -0.014212 0.029001 0.035245 -0.0044252 0 0.11043 0 0.00053066 0.00065837 -0.0012549 1.6817e-05 1.2873 -0.039483 -0.03533 -0.027246 -0.024303 -0.031816 -0.031485 -0.028054 -0.058493 -0.088978 0.039862 -0.16503 -0.088898 -0.0024926 -0.044581 0.21076 0.22801 0.1738 0.074566 0.038055 0.021992 0.041394 0.14606
1.6836 -0.016236 -0.012541 -0.014784 -0.027076 0 -0.021018 -0.018222 -0.026233 -0.027432 -0.023403 -0.049266 -2.249 -0.0035048 -0.016351 0.0032255 -0.00072654 0.023182 -0.014693 0.031177 0.038051 -0.0060128 0 0.10444 0 1.8652e-05 0.0012245 -0.001308 -0.0001514 1.2959 -0.041653 -0.025445 -0.019266 -0.032745 -0.034646 -0.03672 -0.033318 -0.051806 -0.067243 0.01882 -0.14034 -0.072315 -0.021832 -0.038128 0.215 0.23377 0.18241 0.10217 0.082801 0.043906 0.055044 0.12813
1.6875 -0.018354 -0.015273 -0.019259 -0.013417 0 -0.014647 -0.020785 -0.026741 -0.031718 -0.022864 -0.046942 -2.1332 -0.0060576 -0.013876 0.0042953 -6.123e-05 0.01777 -0.016721 0.030813 0.037157 -0.0076817 0 0.092755 0 -0.00039138 0.0013711 -0.00060624 -5.8934e-05 1.205 -0.042755 -0.010396 -0.0088378 -0.036684 -0.036973 -0.040388 -0.034209 -0.043125 -0.038184 -0.020046 -0.12846 -0.061159 -0.053683 -0.043233 0.19999 0.21084 0.16592 0.11675 0.11025 0.056393 0.053538 0.097942
1.6914 -0.015012 -0.013892 -0.02115 -0.0055919 0 -0.010293 -0.02367 -0.025424 -0.033897 -0.022291 -0.036959 -2.0466 -0.0039784 -0.012351 0.0036404 0.00079479 0.01249 -0.016621 0.029949 0.033257 -0.0060935 0 0.073367 0 -0.00046239 0.0012769 0.00040992 0.00049409 1.0041 -0.038265 -0.00040598 -0.0041453 -0.032675 -0.033746 -0.038769 -0.032281 -0.031649 -0.010781 -0.071411 -0.12708 -0.053584 -0.095104 -0.060115 0.16842 0.1596 0.12341 0.11715 0.11594 0.059225 0.039253 0.062486
1.6953 -0.0083282 -0.0098726 -0.019719 -0.0063863 0 -0.009807 -0.022538 -0.020376 -0.028916 -0.019849 -0.020963 -1.9691 0.0024864 -0.013317 0.001803 0.0022386 0.011933 -0.013409 0.030326 0.02848 -0.0015567 0 0.04902 0 -0.00031691 0.0012094 0.0011048 0.0010698 0.71447 -0.027241 -0.00037332 -0.0072094 -0.020723 -0.021649 -0.030238 -0.029618 -0.017901 0.0063001 -0.12059 -0.12993 -0.048177 -0.13678 -0.086228 0.12728 0.086507 0.056219 0.099636 0.091202 0.049999 0.017247 0.031527
1.6992 -0.0022973 -0.0057716 -0.015269 -0.010752 0 -0.010852 -0.014614 -0.011116 -0.015677 -0.013196 -0.005649 -1.8727 0.0088775 -0.016558 -0.0001543 0.0039113 0.015894 -0.0097152 0.031378 0.024517 0.0022161 0 0.0258 0 -0.00018266 0.0011831 0.0011308 0.0010638 0.3728 -0.012293 -0.0069248 -0.013234 -0.0046885 -0.0030941 -0.015011 -0.02485 -0.0036162 0.0097886 -0.15572 -0.12954 -0.044468 -0.16865 -0.11042 0.089088 0.016158 -0.014012 0.073128 0.051723 0.034284 -0.003387 0.012554
1.7031 0.00033792 -0.0030016 -0.0093471 -0.011322 0 -0.0093755 -0.0016094 0.0001103 0.0020905 -0.0016927 0.0045161 -1.7492 0.010323 -0.019865 -0.0010577 0.0046997 0.020081 -0.0089046 0.030665 0.021309 0.002107 0 0.0076021 0 -0.00012728 0.00099391 0.00062916 0.0003792 0.012989 0.0028011 -0.011672 -0.014981 0.009624 0.014409 0.0045985 -0.013516 0.0090465 0.0036813 -0.17345 -0.1247 -0.043433 -0.18687 -0.12772 0.057348 -0.041479 -0.077608 0.041183 0.0051216 0.014087 -0.02003 0.0057252
1.707 -5.2091e-05 -0.0011105 -0.0039129 -0.0049987 0 -0.002985 0.011074 0.0095772 0.018472 0.012279 0.011135 -1.6175 0.00594 -0.020542 -0.0004188 0.0037159 0.020506 -0.01157 0.026389 0.017468 -0.001046 0 -0.0075147 0 -8.126e-05 0.00057616 1.3475e-05 -0.00044739 -0.33346 0.015598 -0.0082784 -0.0085381 0.017614 0.02343 0.023526 0.0062058 0.018557 -0.0029376 -0.17236 -0.11527 -0.046014 -0.18904 -0.13428 0.034041 -0.078732 -0.12627 0.0073321 -0.041062 -0.0085908 -0.030925 0.0035621
1.7109 -0.00093726 0.00095217 -9.2184e-05 0.0048206 0 0.0067414 0.018204 0.014897 0.028983 0.024004 0.019097 -1.5028 -0.00046117 -0.017599 0.00097713 0.0012422 0.016666 -0.01509 0.019279 0.011879 -0.0034364 0 -0.024813 0 -6.6624e-05 0.00020199 -0.00040547 -0.00080142 -0.62666 0.025848 0.0022117 0.0037461 0.018239 0.021963 0.035111 0.02839 0.024941 -0.00054623 -0.15235 -0.10313 -0.05414 -0.17281 -0.12554 0.019497 -0.086833 -0.1487 -0.023528 -0.075685 -0.031184 -0.03477 -0.0038271
1.7148 -0.00014458 0.003263 0.0024457 0.011649 0 0.014642 0.01812 0.016502 0.032364 0.028912 0.030976 -1.4097 -0.0039457 -0.012743 0.0015055 -0.0014898 0.010581 -0.016492 0.011942 0.0049448 -0.0024971 0 -0.046476 0 -0.00028525 0.00022253 -0.00058948 -0.00060523 -0.82104 0.034443 0.012291 0.015033 0.014103 0.014294 0.035009 0.041717 0.029882 0.015818 -0.12403 -0.093999 -0.067414 -0.14554 -0.10629 0.0057831 -0.073797 -0.14582 -0.047125 -0.091392 -0.051104 -0.034712 -0.022009
1.7188 0.0026008 0.0049091 0.0049802 0.011576 0 0.015441 0.012971 0.016358 0.029993 0.025457 0.044403 -1.3199 -0.0026621 -0.0091656 0.00010416 -0.0035083 0.0037679 -0.015331 0.00661 -0.0015562 0.00035525 0 -0.067983 0 -0.00088382 0.00063706 -0.00063207 -0.00031925 -0.89057 0.041643 0.014592 0.018922 0.0094802 0.0070073 0.025109 0.03874 0.035386 0.043082 -0.096299 -0.089537 -0.082653 -0.11607 -0.0859 -0.013514 -0.05568 -0.13079 -0.064441 -0.093617 -0.068226 -0.034469 -0.048895
1.7227 0.0062287 0.0054608 0.0085868 0.0064585 0 0.0083325 0.0064836 0.015648 0.024443 0.016595 0.054096 -1.2143 0.0012132 -0.0090524 -0.002589 -0.0049349 -0.0037242 -0.013599 0.0037665 -0.0057752 0.0014133 0 -0.081242 0 -0.0016292 0.0010346 -0.00053928 -0.00035689 -0.85643 0.046155 0.0085764 0.013997 0.007821 0.0041209 0.013313 0.023443 0.041638 0.070123 -0.072378 -0.089425 -0.097635 -0.088142 -0.069613 -0.041113 -0.040732 -0.11112 -0.076292 -0.086483 -0.082448 -0.035693 -0.076413
1.7266 0.0098146 0.0060713 0.013318 0.0023634 0 -0.001111 0.0018809 0.014302 0.018642 0.0084986 0.055598 -1.0943 0.0041078 -0.011945 -0.0046409 -0.0065036 -0.011339 -0.01317 0.0027344 -0.007184 -0.0011921 0 -0.081501 0 -0.0019183 0.0010268 -0.0002149 -0.00060053 -0.7858 0.045889 0.0013228 0.00493 0.010286 0.0055518 0.008243 0.009022 0.045958 0.082511 -0.054244 -0.092407 -0.10996 -0.064642 -0.062215 -0.078623 -0.036378 -0.094482 -0.08393 -0.075163 -0.09379 -0.039676 -0.094992
1.7305 0.013267 0.0087358 0.018331 0.0047619 0 -0.0042315 0.0013527 0.012727 0.015462 0.0067771 0.047416 -0.97818 0.0041738 -0.015303 -0.0045939 -0.0083806 -0.016415 -0.013888 0.0028926 -0.0069575 -0.0055271 0 -0.071233 0 -0.0012472 0.00067555 0.00034067 -0.00058001 -0.75358 0.039851 0.001479 -0.00057157 0.015822 0.0092632 0.012957 0.0071548 0.044358 0.070716 -0.040243 -0.092903 -0.11459 -0.045908 -0.069251 -0.12434 -0.049796 -0.091569 -0.089113 -0.069556 -0.101 -0.047014 -0.097791
1.7344 0.01687 0.014371 0.022728 0.014306 0 0.0040503 0.0060689 0.013016 0.016747 0.012561 0.03122 -0.87764 0.0020336 -0.016636 -0.0028931 -0.0097383 -0.016026 -0.01432 0.0038458 -0.0070449 -0.0080419 0 -0.057524 0 0.0002492 0.00038761 0.00088682 -0.00010395 -0.79377 0.029562 0.011678 0.003054 0.022232 0.013893 0.023062 0.018559 0.034923 0.037046 -0.022796 -0.086445 -0.11256 -0.024869 -0.081033 -0.16644 -0.067986 -0.097229 -0.093523 -0.072783 -0.10398 -0.054344 -0.083262
1.7383 0.020723 0.02178 0.026298 0.026335 0 0.020714 0.015411 0.017289 0.021818 0.021577 0.011503 -0.78145 -0.00072453 -0.015296 -0.0014213 -0.0096128 -0.010715 -0.013881 0.0047786 -0.008619 -0.007234 0 -0.046129 0 0.0017473 0.00038495 0.0010806 0.00040868 -0.88085 0.018613 0.026245 0.015362 0.027415 0.019049 0.030729 0.033345 0.020179 -0.004031 0.0010903 -0.072962 -0.10577 0.0022976 -0.090213 -0.19846 -0.081693 -0.10499 -0.096508 -0.083082 -0.10214 -0.059609 -0.056062
1.7422 0.024833 0.028639 0.029509 0.034417 0 0.036648 0.026116 0.02455 0.027032 0.027427 -0.0051609 -0.66641 -0.0030599 -0.01257 -0.0015163 -0.0080127 -0.0053267 -0.013562 0.0046315 -0.011148 -0.004745 0 -0.038279 0 0.0023262 0.00040965 0.00079649 0.00033457 -0.95703 0.010474 0.036225 0.030112 0.030193 0.023821 0.030795 0.040058 0.0061341 -0.033558 0.032919 -0.053562 -0.096262 0.037977 -0.090724 -0.2156 -0.08376 -0.10913 -0.097109 -0.098135 -0.095097 -0.061239 -0.026078
1.7461 0.029399 0.033454 0.032789 0.035237 0 0.043856 0.033342 0.030119 0.027772 0.026735 -0.012577 -0.52339 -0.0045695 -0.010404 -0.0025481 -0.005939 -0.0049087 -0.014438 0.0035243 -0.012966 -0.0031096 0 -0.03268 0 0.0017186 7.3495e-05 0.00028605 -0.00041471 -0.98238 0.0062991 0.037073 0.039615 0.030524 0.026274 0.023786 0.034549 -0.0014932 -0.039091 0.073215 -0.031536 -0.087411 0.084225 -0.074369 -0.21192 -0.065321 -0.10146 -0.093182 -0.11362 -0.082263 -0.057278 -0.0050258
1.75 0.034505 0.036458 0.035812 0.031073 0 0.041574 0.034031 0.029502 0.022085 0.02184 -0.0088484 -0.36943 -0.0048782 -0.010045 -0.0026656 -0.0042978 -0.0094944 -0.015949 0.0035399 -0.01305 -0.003196 0 -0.02946 0 0.0005336 -0.00053762 -2.9988e-05 -0.0011545 -0.96712 0.0046929 0.032051 0.040213 0.029232 0.025175 0.014203 0.0214 -0.00079729 -0.021517 0.11559 -0.016667 -0.084917 0.13544 -0.038464 -0.18841 -0.026973 -0.077571 -0.082259 -0.12292 -0.066212 -0.047959 -0.001327
1.7539 0.039454 0.038689 0.037558 0.027895 0 0.035893 0.02987 0.023431 0.013083 0.018628 0.001541 -0.23149 -0.0036934 -0.011542 -0.0010099 -0.0030408 -0.013753 -0.016341 0.0069495 -0.012534 -0.0042881 0 -0.031305 0 -0.00027506 -0.00078278 4.2527e-05 -0.0010318 -0.9637 0.0037445 0.028648 0.034767 0.027551 0.022064 0.0068054 0.0087667 0.0057986 0.0067995 0.15269 -0.013328 -0.089469 0.18185 0.0046029 -0.15754 0.015015 -0.047569 -0.066769 -0.1265 -0.052245 -0.037458 -0.016069
1.7578 0.042849 0.040556 0.037229 0.030546 0 0.033679 0.026593 0.018545 0.0075907 0.021506 0.010757 -0.11856 -0.0014955 -0.013983 0.0010259 -0.0015803 -0.012608 -0.014929 0.012951 -0.014507 -0.0061497 0 -0.040847 0 -0.00021425 -0.00012739 0.00029014 9.6792e-05 -1.0311 0.0035117 0.031796 0.030111 0.026863 0.020887 0.0045071 0.0028549 0.0141 0.03062 0.18089 -0.023248 -0.10098 0.21778 0.046403 -0.12589 0.050516 -0.019046 -0.048848 -0.1261 -0.044101 -0.028694 -0.043021
1.7617 0.043756 0.041589 0.035279 0.038859 0 0.036801 0.029533 0.022047 0.011495 0.030109 0.01438 -0.011704 0.00041304 -0.015994 0.0010377 5.4267e-05 -0.0071316 -0.013518 0.016624 -0.021932 -0.0099165 0 -0.057799 0 0.00040237 0.0011453 0.00032369 0.0014303 -1.2015 0.006549 0.040165 0.031441 0.028603 0.02499 0.0086917 0.0061974 0.021403 0.04094 0.19731 -0.047044 -0.11876 0.23816 0.078058 -0.09988 0.069613 -0.0001396 -0.031178 -0.12425 -0.045495 -0.024776 -0.072875
1.7656 0.042748 0.041494 0.033505 0.047879 0 0.041803 0.039224 0.034981 0.025267 0.040455 0.015823 0.11791 0.0010456 -0.016374 -0.0017741 0.00080896 -0.0041187 -0.015042 0.012329 -0.035232 -0.016367 0 -0.079233 0 0.00084781 0.0020349 -7.9312e-06 0.0019183 -1.4698 0.015804 0.048258 0.038289 0.033925 0.03431 0.019951 0.018428 0.027974 0.038997 0.19772 -0.08486 -0.14097 0.23422 0.081888 -0.089776 0.054886 -0.0072257 -0.020617 -0.12734 -0.064746 -0.032893 -0.09851
1.7695 0.041464 0.040994 0.033898 0.051923 0 0.044365 0.051108 0.050755 0.043319 0.048829 0.023433 0.28225 0.00082237 -0.014915 -0.0053773 -0.00043444 -0.0092959 -0.020659 -0.00094781 -0.051574 -0.023837 0 -0.10246 0 0.00068935 0.0017442 -0.00045034 0.0012199 -1.8001 0.03168 0.051499 0.04545 0.042821 0.045546 0.03744 0.03653 0.036086 0.033802 0.18768 -0.12843 -0.1629 0.21279 0.057489 -0.09433 0.012717 -0.039661 -0.021928 -0.13943 -0.10036 -0.054706 -0.11751
1.7734 0.040931 0.041198 0.037049 0.049036 0 0.043421 0.059437 0.060591 0.057859 0.054293 0.042246 0.46814 0.0010625 -0.012946 -0.0065612 -0.0035755 -0.021215 -0.028372 -0.017683 -0.066546 -0.028936 0 -0.12691 0 0.00012727 0.00047714 -0.00059565 -2.2672e-05 -2.1367 0.050911 0.049406 0.047883 0.053185 0.054938 0.057535 0.054626 0.047741 0.035788 0.17052 -0.17435 -0.18299 0.18028 0.011792 -0.10893 -0.045887 -0.089752 -0.035807 -0.16015 -0.14844 -0.088975 -0.13113
1.7773 0.040553 0.042115 0.041475 0.042194 0 0.041095 0.06153 0.060737 0.064201 0.057762 0.068171 0.65375 0.0021816 -0.012735 -0.0039953 -0.0071901 -0.032458 -0.034684 -0.02993 -0.076931 -0.029921 0 -0.1527 0 -0.00030094 -0.00076198 -0.00028906 -0.00084619 -2.4148 0.068294 0.044742 0.045049 0.061036 0.060674 0.074094 0.065927 0.062712 0.050544 0.14751 -0.22132 -0.20067 0.14051 -0.049478 -0.13011 -0.11263 -0.151 -0.062557 -0.18882 -0.20588 -0.1346 -0.14202
1.7813 0.039046 0.042175 0.044549 0.036572 0 0.039542 0.058622 0.054682 0.063301 0.059533 0.090555 0.83011 0.0027461 -0.015643 0.00034005 -0.0097769 -0.03701 -0.037522 -0.033976 -0.082414 -0.029005 0 -0.17789 0 -0.00028191 -0.0011721 0.00022974 -0.00086979 -2.5762 0.079781 0.040606 0.040823 0.062505 0.062791 0.081305 0.067194 0.078048 0.075715 0.11895 -0.26913 -0.21598 0.097193 -0.11848 -0.15353 -0.17721 -0.21447 -0.1021 -0.22404 -0.26861 -0.18985 -0.15297
1.7852 0.036238 0.039618 0.044351 0.035467 0 0.038732 0.053383 0.048842 0.059787 0.058553 0.10089 1.0053 0.00086532 -0.020425 0.002832 -0.010994 -0.035966 -0.037427 -0.03311 -0.085016 -0.030516 0 -0.19761 0 2.1811e-05 -0.00088535 0.00058023 -0.00053541 -2.593 0.08443 0.038542 0.039356 0.056537 0.061561 0.077447 0.061713 0.089347 0.10231 0.081678 -0.32044 -0.23123 0.051681 -0.18173 -0.17325 -0.22618 -0.26534 -0.15134 -0.26222 -0.32838 -0.2487 -0.16659
1.7891 0.033443 0.034459 0.040924 0.038177 0 0.037266 0.047404 0.046609 0.057567 0.054156 0.099337 1.1897 -0.0033231 -0.023595 0.0014293 -0.011604 -0.035553 -0.036124 -0.033754 -0.086998 -0.036437 0 -0.20657 0 0.00022066 -0.00066064 0.00060595 -0.00050546 -2.4844 0.083971 0.038565 0.041016 0.046025 0.056906 0.066462 0.056654 0.093218 0.11954 0.037038 -0.37477 -0.2486 0.0028197 -0.23529 -0.18869 -0.26251 -0.30264 -0.2018 -0.29955 -0.3805 -0.30296 -0.18381
1.793 0.031748 0.028852 0.03597 0.041084 0 0.034463 0.041146 0.046539 0.056979 0.047801 0.092928 1.382 -0.0069649 -0.022148 -0.0026868 -0.012384 -0.03986 -0.034498 -0.038891 -0.08903 -0.044047 0 -0.20227 0 0.0001157 -0.00094539 0.00047303 -0.0009142 -2.3056 0.080808 0.03973 0.042234 0.036059 0.049622 0.055689 0.056284 0.089399 0.12055 -0.013309 -0.42984 -0.26844 -0.050238 -0.27921 -0.20016 -0.28885 -0.32775 -0.24935 -0.33434 -0.42255 -0.34799 -0.20122
1.7969 0.030244 0.025253 0.031377 0.04053 0 0.030893 0.03544 0.045432 0.055623 0.042275 0.087805 1.5715 -0.0068427 -0.016413 -0.0063801 -0.013398 -0.046378 -0.032395 -0.045386 -0.089944 -0.048341 0 -0.18583 0 -0.00015948 -0.0014013 0.00043418 -0.0012756 -2.1092 0.076243 0.040212 0.039118 0.030425 0.042335 0.051029 0.05772 0.080743 0.10548 -0.066665 -0.48234 -0.29052 -0.1076 -0.3144 -0.20813 -0.3081 -0.34294 -0.28999 -0.36489 -0.45248 -0.37952 -0.20998
1.8008 0.026657 0.02411 0.027906 0.035193 0 0.027104 0.03184 0.041995 0.051391 0.038967 0.083295 1.754 -0.0026342 -0.010197 -0.0073208 -0.014367 -0.04911 -0.030096 -0.047554 -0.087881 -0.046744 0 -0.16014 0 -0.00035802 -0.0014085 0.00054756 -0.0011032 -1.9054 0.069878 0.03759 0.031201 0.02925 0.038009 0.052856 0.054047 0.070639 0.080274 -0.11527 -0.52258 -0.31267 -0.16689 -0.34251 -0.21263 -0.3229 -0.35174 -0.31618 -0.38679 -0.46501 -0.38883 -0.19932
1.8047 0.020069 0.023422 0.024976 0.026651 0 0.022767 0.0309 0.03708 0.044308 0.036281 0.073293 1.9407 0.0023842 -0.0076873 -0.0055628 -0.015377 -0.045481 -0.029123 -0.042867 -0.081684 -0.041138 0 -0.12758 0 -0.00039498 -0.00090098 0.00065578 -0.00051974 -1.6556 0.060063 0.03042 0.021869 0.029622 0.036823 0.055618 0.041894 0.059853 0.052429 -0.14792 -0.54071 -0.32942 -0.21799 -0.36562 -0.21336 -0.33149 -0.35729 -0.32468 -0.3952 -0.45896 -0.37557 -0.16364
1.8086 0.01263 0.02065 0.021396 0.018202 0 0.017645 0.030485 0.031131 0.03545 0.03107 0.052852 2.149 0.0042097 -0.0098445 -0.002778 -0.016738 -0.039078 -0.030786 -0.033867 -0.071495 -0.03533 0 -0.089787 0 -0.00037337 -0.00050004 0.00061365 -0.00016058 -1.3071 0.044858 0.020143 0.015369 0.028253 0.034869 0.051552 0.025399 0.045889 0.027095 -0.16211 -0.53661 -0.33804 -0.25419 -0.38223 -0.21002 -0.32938 -0.35766 -0.31737 -0.38826 -0.43557 -0.34505 -0.10788
1.8125 0.0078799 0.015079 0.016212 0.012716 0 0.012866 0.026681 0.022733 0.02465 0.021598 0.023328 2.3842 0.0018337 -0.013732 -0.00039195 -0.018056 -0.035146 -0.0339 -0.024817 -0.05841 -0.031127 0 -0.048956 0 -0.00039102 -0.00076124 0.00047613 -0.00046197 -0.84242 0.023365 0.01088 0.013328 0.023528 0.026925 0.036121 0.012055 0.026021 0.0062046 -0.15748 -0.51106 -0.33692 -0.27106 -0.38985 -0.20265 -0.31272 -0.35001 -0.29529 -0.36425 -0.39456 -0.3006 -0.045973
1.8164 0.0070825 0.0083488 0.0091442 0.010573 0 0.010142 0.01703 0.010399 0.010172 0.0089127 -0.0082165 2.6307 -0.0019079 -0.015449 0.0013721 -0.017869 -0.034052 -0.034674 -0.017253 -0.043738 -0.027417 0 -0.0084302 0 -0.00040687 -0.0014281 0.00042785 -0.0011168 -0.30214 -0.002842 0.0061353 0.01365 0.015451 0.011342 0.011383 0.0047734 0.0014037 -0.0099846 -0.13554 -0.4667 -0.32499 -0.26499 -0.38535 -0.19165 -0.27764 -0.33078 -0.2602 -0.32199 -0.33589 -0.24649 0.0071685
1.8203 0.0075815 0.0027584 0.00071214 0.009006 0 0.0092518 0.0030367 -0.0045955 -0.0086595 -0.0044687 -0.033857 2.8633 -0.0031695 -0.01374 0.0029073 -0.014788 -0.030356 -0.02974 -0.0092647 -0.028498 -0.022806 0 0.028396 0 -0.00033013 -0.0016171 0.00054987 -0.0013208 0.23595 -0.029147 0.0050926 0.012251 0.004545 -0.0076001 -0.01514 -0.0011426 -0.022084 -0.021532 -0.10654 -0.41323 -0.30268 -0.23381 -0.362 -0.18166 -0.22067 -0.2932 -0.21713 -0.26188 -0.25924 -0.19207 0.044064
1.8242 0.0053012 -0.00083419 -0.0077241 0.0038723 0 0.006986 -0.010649 -0.018052 -0.028612 -0.016611 -0.049292 3.0685 -0.00071215 -0.010763 0.0041986 -0.009186 -0.018853 -0.019676 0.0012276 -0.013454 -0.018132 0 0.059622 0 -0.00019093 -0.00078038 0.00070665 -0.00059127 0.69946 -0.049377 0.0026549 0.0059626 -0.0083032 -0.02254 -0.035341 -0.012576 -0.037893 -0.029257 -0.088201 -0.36657 -0.27986 -0.19807 -0.33024 -0.17963 -0.16064 -0.24842 -0.17796 -0.20082 -0.17905 -0.14639 0.067033
1.8281 -0.0010638 -0.0035301 -0.014246 -0.0067504 0 -0.00022117 -0.019702 -0.026043 -0.043222 -0.026579 -0.055116 3.2547 0.0032299 -0.0095087 0.0046683 -0.0034805 -0.0010123 -0.0092694 0.013302 0.00056421 -0.015616 0 0.084989 0 -0.00014532 0.00063833 0.00068703 0.00068628 1.0515 -0.05917 -0.0057698 -0.0053678 -0.020859 -0.028749 -0.045489 -0.030314 -0.044399 -0.035813 -0.087641 -0.33186 -0.26153 -0.16818 -0.29706 -0.1898 -0.10888 -0.20427 -0.14869 -0.14814 -0.1034 -0.11319 0.083485
1.832 -0.0087221 -0.0070588 -0.017335 -0.019902 0 -0.012117 -0.023066 -0.028212 -0.047455 -0.033395 -0.055358 3.4436 0.0053836 -0.010794 0.0039278 -0.00030649 0.015379 -0.003692 0.023527 0.01248 -0.015816 0 0.10459 0 -0.00028577 0.0016237 0.00043431 0.0015729 1.2914 -0.059 -0.018941 -0.018541 -0.029412 -0.027606 -0.047613 -0.046738 -0.046524 -0.044987 -0.10957 -0.3122 -0.25212 -0.15335 -0.26966 -0.21533 -0.075837 -0.1687 -0.13447 -0.11236 -0.040261 -0.095212 0.09907
1.8359 -0.013886 -0.012129 -0.017166 -0.029017 0 -0.023658 -0.022998 -0.027704 -0.042359 -0.035767 -0.055009 3.6509 0.0044394 -0.012943 0.0023817 -0.00024916 0.023269 -0.0040061 0.029246 0.021279 -0.01646 0 0.11786 0 -0.00049278 0.0016326 0.00010241 0.001456 1.4382 -0.054053 -0.029651 -0.028543 -0.031068 -0.024855 -0.046597 -0.052159 -0.051236 -0.058718 -0.15828 -0.30936 -0.25834 -0.16681 -0.26032 -0.26079 -0.078136 -0.15535 -0.14348 -0.10718 -0.0035953 -0.096346 0.11444
1.8398 -0.015947 -0.018045 -0.016054 -0.02917 0 -0.02919 -0.022815 -0.027953 -0.034916 -0.033693 -0.057396 3.8744 0.0017111 -0.014128 0.00093069 -0.0014914 0.022719 -0.0063449 0.030848 0.026659 -0.014991 0 0.12423 0 -0.00053439 0.0010951 -0.00011594 0.000615 1.5174 -0.050428 -0.030964 -0.031489 -0.026984 -0.025606 -0.045881 -0.043663 -0.060733 -0.07427 -0.2196 -0.31302 -0.28033 -0.20783 -0.27552 -0.31939 -0.11763 -0.17035 -0.17473 -0.13481 -0.0018574 -0.11239 0.12701
1.8438 -0.018103 -0.023684 -0.017185 -0.022162 0 -0.028041 -0.024717 -0.029851 -0.032541 -0.030064 -0.061938 4.0974 -0.0006908 -0.014455 0.00015781 -0.0018074 0.020032 -0.0056662 0.03078 0.029422 -0.011901 0 0.12433 0 -0.00032243 0.00083122 -0.00018012 -8.7389e-05 1.5575 -0.050465 -0.023422 -0.027613 -0.022954 -0.030723 -0.045476 -0.028005 -0.069756 -0.084547 -0.27541 -0.31316 -0.31018 -0.26003 -0.30548 -0.3781 -0.17585 -0.20213 -0.21678 -0.18063 -0.026209 -0.13451 0.13428
1.8477 -0.02372 -0.028646 -0.022271 -0.016351 0 -0.025627 -0.029204 -0.032031 -0.037042 -0.029529 -0.063769 4.3036 -0.0018416 -0.015426 -7.1982e-05 -0.00079685 0.020902 -0.00049521 0.03092 0.031048 -0.010584 0 0.12021 0 -2.7276e-05 0.0010831 -0.00019051 -5.9956e-05 1.5866 -0.051229 -0.015974 -0.022103 -0.025496 -0.037344 -0.043506 -0.016231 -0.069786 -0.082093 -0.31485 -0.30526 -0.34247 -0.31194 -0.34188 -0.42792 -0.24011 -0.24162 -0.26176 -0.23471 -0.070521 -0.15766 0.13523
1.8516 -0.032515 -0.033438 -0.030162 -0.020266 0 -0.028441 -0.035583 -0.033352 -0.043689 -0.034747 -0.056743 4.4889 -0.0021645 -0.017648 -0.00026776 1.6589e-05 0.025027 0.0058757 0.031387 0.032603 -0.01336 0 0.11382 0 9.929e-05 0.0012908 -0.000202 0.00048267 1.6205 -0.04765 -0.018871 -0.022186 -0.036184 -0.042166 -0.039096 -0.015405 -0.05654 -0.064082 -0.3279 -0.28599 -0.37116 -0.35103 -0.37457 -0.45965 -0.29632 -0.27799 -0.30094 -0.28585 -0.12678 -0.17667 0.12929
1.8555 -0.04084 -0.03873 -0.037865 -0.035046 0 -0.037743 -0.042434 -0.034406 -0.046203 -0.043542 -0.038762 4.6619 -0.0021796 -0.019722 -0.00075924 -0.00077892 0.027603 0.0087178 0.031634 0.033947 -0.018078 0 0.1057 0 -5.4546e-07 0.00085441 -0.0001014 0.0008168 1.6536 -0.037585 -0.034521 -0.031705 -0.049504 -0.044037 -0.033576 -0.024559 -0.034159 -0.03484 -0.29701 -0.25436 -0.383 -0.35029 -0.37873 -0.45265 -0.3158 -0.28684 -0.31439 -0.31068 -0.17675 -0.18178 0.11594
1.8594 -0.045717 -0.044569 -0.043248 -0.052685 0 -0.048368 -0.047819 -0.036457 -0.042675 -0.050304 -0.015221 4.8346 -0.0017206 -0.019804 -0.0015412 -0.0026889 0.025415 0.0063083 0.031843 0.034187 -0.01946 0 0.095534 0 -0.00014 -3.6346e-05 0.00028199 0.00049132 1.6671 -0.024285 -0.054739 -0.04733 -0.056909 -0.043906 -0.029185 -0.037074 -0.012686 -0.0043896 -0.23921 -0.22233 -0.37697 -0.31203 -0.35008 -0.41357 -0.29964 -0.26544 -0.30026 -0.30684 -0.20643 -0.17384 0.096276
1.8633 -0.04806 -0.050327 -0.046908 -0.062312 0 -0.053893 -0.049952 -0.039476 -0.036726 -0.050816 0.0032832 5.0127 -0.0005351 -0.018026 -0.0024629 -0.0038099 0.020504 0.0012015 0.032678 0.033209 -0.014081 0 0.08437 0 -0.00013014 -0.00051278 0.00093806 -0.0002215 1.6549 -0.014106 -0.067208 -0.060274 -0.053966 -0.043158 -0.027137 -0.04615 -0.0013235 0.015975 -0.16617 -0.19626 -0.35504 -0.2423 -0.2923 -0.34893 -0.25485 -0.21866 -0.26132 -0.27846 -0.21268 -0.15505 0.075287
1.8672 -0.05148 -0.055293 -0.051334 -0.05934 0 -0.052879 -0.048451 -0.041914 -0.033264 -0.04603 0.0080171 5.1926 0.00077692 -0.016739 -0.0032979 -0.0029967 0.017606 -0.00258 0.034037 0.032865 -0.003585 0 0.075849 0 -3.0027e-05 6.246e-06 0.001582 -0.00064262 1.6456 -0.011685 -0.065613 -0.06309 -0.044258 -0.042491 -0.027195 -0.048794 -0.0030594 0.018809 -0.08809 -0.18078 -0.31979 -0.14769 -0.21088 -0.26524 -0.18908 -0.15271 -0.20151 -0.23069 -0.19453 -0.12784 0.061334
1.8711 -0.058091 -0.059326 -0.058183 -0.049418 0 -0.050042 -0.045136 -0.042668 -0.033787 -0.041213 -0.001767 5.3663 0.00098901 -0.017952 -0.0035942 -0.0011184 0.018772 -0.0032967 0.034935 0.036437 0.0075081 0 0.074889 0 -8.9531e-05 0.0010874 0.0018439 -0.00040457 1.6962 -0.016941 -0.054616 -0.056187 -0.036454 -0.042253 -0.028828 -0.046566 -0.014198 0.0041298 -0.018656 -0.18119 -0.27555 -0.038259 -0.11614 -0.17193 -0.11436 -0.078613 -0.12768 -0.17228 -0.15262 -0.095976 0.062135
1.875 -0.066098 -0.06297 -0.066405 -0.043674 0 -0.051579 -0.043302 -0.042948 -0.036226 -0.041457 -0.019016 5.5279 -0.00039904 -0.020685 -0.002744 0.00015052 0.021543 -0.0023842 0.035116 0.046475 0.016945 0 0.084664 0 -0.00042278 0.0016554 0.001585 0.00018129 1.8586 -0.026287 -0.045671 -0.048153 -0.037277 -0.043248 -0.03224 -0.043995 -0.027999 -0.020253 0.027796 -0.19619 -0.23249 0.066159 -0.032217 -0.086195 -0.050114 -0.017481 -0.057213 -0.12014 -0.098932 -0.066772 0.080046
1.8789 -0.071824 -0.066997 -0.073169 -0.04956 0 -0.059666 -0.045761 -0.045807 -0.039027 -0.047993 -0.035051 5.6771 -0.0023021 -0.021387 -0.00053484 0.00068928 0.022746 -0.001846 0.036397 0.0628 0.026953 0 0.10471 0 -0.00078952 0.0011036 0.0010397 0.00046368 2.1458 -0.0364 -0.047768 -0.049033 -0.046716 -0.046776 -0.038121 -0.046028 -0.039105 -0.042578 0.056031 -0.21572 -0.19595 0.15663 0.030343 -0.014662 8.9144e-05 0.02537 0.00019177 -0.079599 -0.047039 -0.042952 0.11066
1.8828 -0.073813 -0.07172 -0.076645 -0.065279 0 -0.071258 -0.053219 -0.053606 -0.044291 -0.058401 -0.046077 5.8164 -0.0029135 -0.017334 0.0023198 0.0026968 0.023333 -0.0011043 0.041638 0.082496 0.040935 0 0.13179 0 -0.00077802 -4.3735e-05 0.00063676 0.00012121 2.5247 -0.046853 -0.061038 -0.062014 -0.059408 -0.053778 -0.046748 -0.055346 -0.046087 -0.053931 0.070143 -0.23457 -0.16732 0.2304 0.06863 0.04061 0.037557 0.050373 0.041343 -0.050475 -0.0020243 -0.024734 0.14595
1.8867 -0.074375 -0.076644 -0.077763 -0.082072 0 -0.08141 -0.064197 -0.065878 -0.055908 -0.069596 -0.054637 5.946 -0.0015449 -0.0095935 0.0044817 0.0088024 0.028457 0.0033079 0.052025 0.10198 0.058405 0 0.16258 0 -0.00023894 -0.00061562 0.00065439 -0.00051408 2.9411 -0.059462 -0.077905 -0.080708 -0.070129 -0.063991 -0.05779 -0.070576 -0.051445 -0.054116 0.075554 -0.2478 -0.14682 0.28649 0.082461 0.079131 0.065481 0.060388 0.064997 -0.030657 0.032529 -0.011415 0.17932
1.8906 -0.07695 -0.080797 -0.079181 -0.091575 0 -0.087105 -0.076175 -0.07952 -0.074433 -0.080062 -0.065819 6.0621 0.00055429 -0.0023604 0.0051412 0.019399 0.042306 0.01481 0.065675 0.11936 0.074158 0 0.19536 0 0.00049407 0.00010625 0.0010174 -0.00076107 3.3513 -0.075528 -0.089703 -0.094356 -0.077845 -0.07589 -0.070879 -0.086824 -0.059638 -0.052037 0.082801 -0.24784 -0.13219 0.32481 0.076211 0.10134 0.092393 0.065347 0.072758 -0.011953 0.054991 0.00082463 0.20864
1.8945 -0.082385 -0.083597 -0.082603 -0.091711 0 -0.088341 -0.086815 -0.090945 -0.094587 -0.089513 -0.082502 6.1602 0.0013992 0.0008041 0.0049456 0.031988 0.063181 0.033413 0.079349 0.13501 0.082979 0 0.22974 0 0.00087125 0.0018061 0.0014108 -0.0001709 3.7356 -0.093846 -0.092808 -0.096452 -0.0849 -0.08736 -0.085758 -0.098765 -0.074118 -0.059362 0.10046 -0.23652 -0.1155 0.35591 0.069843 0.11789 0.12618 0.080295 0.079428 0.016468 0.075742 0.018967 0.23564
1.8984 -0.088252 -0.085539 -0.087277 -0.086976 0 -0.086951 -0.094596 -0.098239 -0.10881 -0.097487 -0.10348 6.2402 0.00031257 0.00012029 0.005594 0.043219 0.08421 0.055083 0.091519 0.15023 0.084916 0 0.26504 0 0.00063969 0.0035687 0.0016002 0.001177 4.0905 -0.11113 -0.089998 -0.089554 -0.093142 -0.096612 -0.10137 -0.1042 -0.094764 -0.081724 0.12883 -0.21701 -0.093323 0.38472 0.072082 0.13398 0.16588 0.10857 0.09262 0.056496 0.10131 0.045753 0.26308
1.9023 -0.091741 -0.087897 -0.091102 -0.084208 0 -0.085533 -0.099124 -0.10186 -0.1138 -0.10323 -0.12464 6.3075 -0.0013269 -0.00092595 0.0082926 0.051494 0.099091 0.074338 0.10329 0.16545 0.085261 0 0.29935 0 7.9685e-05 0.0047404 0.0016664 0.0028604 4.414 -0.12409 -0.087259 -0.082672 -0.10153 -0.10292 -0.11514 -0.10514 -0.1174 -0.11433 0.1671 -0.19132 -0.063924 0.41388 0.087537 0.15264 0.20911 0.15069 0.11681 0.10792 0.13569 0.082575 0.29246
1.9063 -0.092695 -0.091464 -0.092892 -0.087861 0 -0.087078 -0.10137 -0.10384 -0.11341 -0.107 -0.14118 6.3682 -0.0014251 0.00097411 0.012551 0.057617 0.10701 0.087674 0.11607 0.17969 0.089096 0 0.33002 0 -0.00028328 0.005297 0.0019352 0.0044841 4.6997 -0.13127 -0.089358 -0.08391 -0.10759 -0.10698 -0.12406 -0.10555 -0.1362 -0.14563 0.21295 -0.1615 -0.026222 0.4455 0.11945 0.17653 0.251 0.20478 0.15593 0.16847 0.18264 0.13024 0.32335
1.9102 -0.093438 -0.09542 -0.093252 -0.097728 0 -0.093728 -0.10336 -0.10641 -0.11469 -0.11056 -0.14947 6.4226 0.00076774 0.0061279 0.016561 0.063157 0.11198 0.095037 0.12877 0.19156 0.096173 0 0.35478 0 -0.00018882 0.0054966 0.0026481 0.0058432 4.9389 -0.13352 -0.097113 -0.094432 -0.11058 -0.11049 -0.12727 -0.10822 -0.14747 -0.16575 0.25892 -0.12965 0.016184 0.47959 0.16328 0.20648 0.28061 0.25972 0.20798 0.22716 0.24038 0.18423 0.35377
1.9141 -0.09592 -0.097688 -0.093271 -0.10938 0 -0.10416 -0.1069 -0.11062 -0.12094 -0.11562 -0.14906 6.4645 0.0039312 0.012191 0.018776 0.068563 0.1179 0.098629 0.138 0.20039 0.10156 0 0.37232 0 0.00015688 0.0054127 0.0036635 0.0068179 5.1222 -0.1332 -0.10725 -0.108 -0.11253 -0.11498 -0.12753 -0.11348 -0.15182 -0.17261 0.29882 -0.09799 0.055289 0.51306 0.20554 0.23811 0.29753 0.30512 0.26 0.27451 0.29665 0.23434 0.38053
1.918 -0.099599 -0.096861 -0.092905 -0.11641 0 -0.1123 -0.11202 -0.11561 -0.12855 -0.12149 -0.14402 6.4871 0.0059009 0.016791 0.019089 0.072964 0.12482 0.10064 0.14147 0.20663 0.10121 0 0.382 0 0.00037676 0.0049485 0.0044796 0.0072627 5.2361 -0.13293 -0.11426 -0.11575 -0.11566 -0.12038 -0.12923 -0.12007 -0.15272 -0.17095 0.32987 -0.068406 0.086636 0.54347 0.24 0.26866 0.30279 0.33695 0.30472 0.30598 0.34391 0.27456 0.39947
1.9219 -0.10239 -0.094029 -0.09126 -0.11379 0 -0.11056 -0.1167 -0.11906 -0.13083 -0.12493 -0.14139 6.4915 0.0055321 0.019438 0.018508 0.075474 0.13008 0.10196 0.14084 0.21118 0.096442 0 0.3834 0 0.00036301 0.0042185 0.0046143 0.0071001 5.2619 -0.13408 -0.1134 -0.11234 -0.1192 -0.12466 -0.13422 -0.12622 -0.1527 -0.16628 0.34991 -0.043184 0.10626 0.56815 0.26138 0.29526 0.29824 0.35241 0.33539 0.31812 0.37504 0.2994 0.40633
1.9258 -0.10327 -0.09244 -0.088604 -0.10148 0 -0.096774 -0.11857 -0.11874 -0.1245 -0.1229 -0.14577 6.4873 0.0034398 0.021005 0.017909 0.076239 0.13226 0.1025 0.14051 0.21458 0.0926 0 0.37601 0 0.00036549 0.0036857 0.0040426 0.006506 5.1846 -0.13549 -0.10388 -0.099652 -0.11932 -0.12507 -0.13935 -0.12966 -0.15067 -0.15994 0.3547 -0.028877 0.10712 0.58055 0.26209 0.31197 0.28711 0.34768 0.34009 0.30466 0.3768 0.29852 0.39833
1.9297 -0.1034 -0.094806 -0.087494 -0.086084 0 -0.078605 -0.1171 -0.11435 -0.11253 -0.11568 -0.15344 6.4851 0.0011598 0.021969 0.017354 0.076087 0.133 0.10211 0.1433 0.21676 0.093643 0 0.35935 0 0.00064263 0.0037729 0.0032814 0.0059049 5.0058 -0.13336 -0.090496 -0.085796 -0.11285 -0.12032 -0.1385 -0.12774 -0.14292 -0.14918 0.34596 -0.030912 0.091165 0.57615 0.2462 0.31532 0.2737 0.32861 0.31941 0.27074 0.34964 0.27358 0.37579
1.9336 -0.10445 -0.10053 -0.091007 -0.078064 0 -0.069826 -0.11402 -0.10797 -0.10073 -0.10697 -0.15266 6.4861 -0.00020813 0.021748 0.016592 0.075504 0.13461 0.10106 0.14744 0.21711 0.098448 0 0.33352 0 0.0010947 0.0043715 0.0029809 0.0056928 4.7503 -0.12329 -0.081816 -0.080269 -0.10113 -0.11175 -0.12764 -0.11933 -0.12664 -0.13124 0.3271 -0.048425 0.064112 0.55526 0.22078 0.30617 0.2575 0.30049 0.28133 0.22325 0.30252 0.23266 0.34255
1.9375 -0.10639 -0.10574 -0.099296 -0.084853 0 -0.079673 -0.11132 -0.10238 -0.092164 -0.10071 -0.13251 6.4791 -0.00059764 0.019837 0.015886 0.074391 0.13668 0.099705 0.14821 0.21491 0.10253 0 0.30021 0 0.001327 0.0048733 0.0033425 0.0059333 4.4568 -0.10392 -0.084914 -0.087817 -0.089859 -0.10237 -0.1086 -0.1072 -0.10301 -0.10673 0.29984 -0.079966 0.029389 0.51792 0.18996 0.28499 0.23685 0.26564 0.23108 0.16599 0.24151 0.18123 0.30497
1.9414 -0.1072 -0.10648 -0.10812 -0.10425 0 -0.10388 -0.10909 -0.098694 -0.085307 -0.097489 -0.094131 6.4483 -0.00055835 0.017123 0.015964 0.072858 0.13604 0.098162 0.14285 0.20988 0.1029 0 0.26371 0 0.0010994 0.0047641 0.0039089 0.0063388 4.1629 -0.079501 -0.099606 -0.10467 -0.084493 -0.094675 -0.088095 -0.097297 -0.077319 -0.07987 0.26616 -0.1226 -0.0091395 0.46496 0.15809 0.25286 0.20933 0.22614 0.17498 0.10306 0.174 0.12577 0.2698
1.9453 -0.10505 -0.10223 -0.11154 -0.12403 0 -0.126 -0.10555 -0.095668 -0.077368 -0.09413 -0.053592 6.385 -0.00054631 0.01558 0.01712 0.071838 0.13052 0.096337 0.13353 0.20282 0.1007 0 0.23078 0 0.00065223 0.0041496 0.0039838 0.0065582 3.8933 -0.05872 -0.1169 -0.11998 -0.085502 -0.089118 -0.073256 -0.093804 -0.056562 -0.056174 0.22935 -0.16493 -0.045515 0.39991 0.13147 0.2126 0.17017 0.18468 0.12486 0.042571 0.11458 0.079069 0.24219
1.9492 -0.10015 -0.096387 -0.10686 -0.12968 0 -0.12923 -0.099527 -0.091418 -0.068736 -0.086966 -0.031413 6.2926 -0.00063212 0.01649 0.018684 0.072417 0.12236 0.094267 0.12568 0.19581 0.099185 0 0.20824 0 0.00050029 0.0036294 0.0033374 0.0064791 3.6608 -0.049533 -0.12409 -0.12242 -0.088159 -0.084567 -0.06738 -0.094274 -0.046213 -0.0403 0.19403 -0.19451 -0.07774 0.33558 0.1105 0.17235 0.12633 0.146 0.085284 -0.0088704 0.069168 0.044876 0.22422
1.9531 -0.094395 -0.092779 -0.097047 -0.11517 0 -0.10949 -0.092343 -0.0858 -0.063447 -0.075841 -0.036511 6.1828 -0.00065298 0.019163 0.019696 0.074449 0.11692 0.092252 0.12309 0.19119 0.099744 0 0.19932 0 0.00087279 0.0036556 0.0025119 0.0062599 3.4714 -0.053632 -0.11385 -0.10798 -0.0873 -0.079956 -0.068884 -0.090862 -0.047847 -0.034852 0.16151 -0.20657 -0.10592 0.27723 0.094767 0.13485 0.082946 0.1132 0.056715 -0.047773 0.039011 0.023338 0.2147
1.957 -0.089223 -0.091781 -0.088103 -0.088205 0 -0.079017 -0.08678 -0.080728 -0.06508 -0.065126 -0.058752 6.0655 -0.00041734 0.021604 0.020038 0.076158 0.11754 0.090638 0.12488 0.18997 0.10051 0 0.20144 0 0.0014062 0.0040785 0.0023638 0.006112 3.3273 -0.065054 -0.090484 -0.083463 -0.082402 -0.075385 -0.073258 -0.078156 -0.058271 -0.039645 0.13252 -0.19842 -0.13052 0.229 0.083433 0.10197 0.045063 0.088982 0.03848 -0.071589 0.024061 0.013409 0.21023
1.9609 -0.084218 -0.089721 -0.083459 -0.065047 0 -0.057144 -0.083998 -0.078038 -0.072476 -0.060659 -0.077704 5.9423 0.00022637 0.022395 0.020556 0.075535 0.12194 0.089554 0.12693 0.19082 0.098937 0 0.20796 0 0.0014726 0.0043566 0.0032246 0.0061045 3.2252 -0.074542 -0.067755 -0.06248 -0.07777 -0.071778 -0.07595 -0.060272 -0.070742 -0.051307 0.10702 -0.16834 -0.15267 0.19565 0.074858 0.074981 0.021024 0.077827 0.028249 -0.076398 0.023373 0.012296 0.2074
1.9648 -0.077897 -0.082443 -0.080879 -0.05829 0 -0.05575 -0.08191 -0.077264 -0.079899 -0.064927 -0.080308 5.8082 0.0013159 0.021776 0.021836 0.072313 0.12432 0.088925 0.12606 0.19118 0.095211 0 0.21292 0 0.00084579 0.0041657 0.0044956 0.0061803 3.1547 -0.076441 -0.058884 -0.055974 -0.077509 -0.069768 -0.074556 -0.048869 -0.078534 -0.064444 0.080988 -0.12986 -0.17435 0.17229 0.064525 0.049205 0.012367 0.077297 0.017632 -0.06794 0.028501 0.01122 0.20494
1.9688 -0.069649 -0.069615 -0.074898 -0.067222 0 -0.070561 -0.077145 -0.075955 -0.081711 -0.074337 -0.071515 5.6572 0.002625 0.020889 0.023063 0.068469 0.12128 0.088671 0.12284 0.18963 0.092637 0 0.21499 0 3.1921e-06 0.003735 0.0051288 0.006298 3.1002 -0.072552 -0.066041 -0.064106 -0.080412 -0.069047 -0.069829 -0.052369 -0.079433 -0.074862 0.050933 -0.097077 -0.19575 0.1493 0.049341 0.019406 0.010018 0.078535 0.0015972 -0.057082 0.032577 0.0054547 0.20433
1.9727 -0.060655 -0.055571 -0.062575 -0.078563 0 -0.0848 -0.068767 -0.07225 -0.077018 -0.080975 -0.068204 5.4884 0.0036601 0.020233 0.02256 0.066636 0.11559 0.08877 0.12042 0.18716 0.094473 0 0.21693 0 -0.00030077 0.0035791 0.0045784 0.0064801 3.0432 -0.069779 -0.077999 -0.075721 -0.080339 -0.068604 -0.065221 -0.066581 -0.077667 -0.082621 0.01496 -0.077659 -0.2161 0.12088 0.027228 -0.017352 0.0071406 0.075011 -0.021984 -0.050707 0.032388 -0.0066686 0.20799
1.9766 -0.052925 -0.045833 -0.046984 -0.077166 0 -0.082074 -0.05967 -0.066818 -0.069858 -0.077992 -0.082125 5.3067 0.0039912 0.019174 0.019702 0.067894 0.11343 0.089115 0.12111 0.18557 0.10049 0 0.22095 0 0.00020727 0.0039592 0.0033055 0.0067061 2.9627 -0.073565 -0.078709 -0.07642 -0.072221 -0.0673 -0.064613 -0.077018 -0.080444 -0.091337 -0.028344 -0.078126 -0.23425 0.081533 -0.0035901 -0.063427 -0.0038137 0.0598 -0.054318 -0.055697 0.025369 -0.02585 0.21613
1.9805 -0.047667 -0.042597 -0.034983 -0.058258 0 -0.058805 -0.053916 -0.061917 -0.064928 -0.064843 -0.10761 5.12 0.0036542 0.016964 0.016078 0.071022 0.11764 0.089412 0.1239 0.18433 0.10667 0 0.22442 0 0.0010114 0.0046395 0.0023288 0.0068198 2.8362 -0.082599 -0.060598 -0.059694 -0.057782 -0.064275 -0.068968 -0.071944 -0.090632 -0.10307 -0.079652 -0.10706 -0.24548 0.023154 -0.046455 -0.12025 -0.037256 0.018553 -0.094588 -0.084677 0.0083013 -0.050513 0.22469
1.9844 -0.044614 -0.043315 -0.031321 -0.031547 0 -0.027238 -0.052633 -0.058673 -0.063094 -0.048225 -0.12504 4.9348 0.0031198 0.013986 0.014254 0.073735 0.12394 0.089341 0.12503 0.17917 0.10821 0 0.22023 0 0.0012954 0.005125 0.0022556 0.0066225 2.6464 -0.089132 -0.031818 -0.032798 -0.044852 -0.059271 -0.074451 -0.053789 -0.10186 -0.11316 -0.131 -0.14837 -0.24838 -0.044041 -0.094663 -0.17708 -0.086199 -0.041047 -0.13341 -0.12964 -0.01394 -0.073699 0.22645
1.9883 -0.042631 -0.043351 -0.03461 -0.013958 0 -0.0068675 -0.052778 -0.055747 -0.060916 -0.03736 -0.11669 4.752 0.0027497 0.01166 0.015154 0.074476 0.12405 0.088767 0.12076 0.16473 0.10291 0 0.202 0 0.00075166 0.005066 0.0027506 0.0060868 2.3903 -0.084648 -0.010876 -0.012399 -0.040343 -0.053027 -0.074438 -0.037293 -0.10169 -0.11096 -0.17692 -0.19222 -0.24241 -0.11174 -0.14337 -0.22635 -0.14161 -0.1104 -0.16543 -0.18286 -0.038779 -0.092552 0.21476
1.9922 -0.040619 -0.039904 -0.038773 -0.016618 0 -0.010218 -0.050002 -0.050926 -0.054309 -0.03676 -0.081148 4.5659 0.0023604 0.011115 0.016836 0.073108 0.11309 0.087638 0.1099 0.13946 0.092123 0 0.16948 0 -0.00011882 0.0044433 0.0029458 0.0054476 2.0834 -0.066444 -0.012156 -0.012412 -0.043525 -0.047229 -0.064671 -0.035669 -0.081699 -0.087834 -0.2125 -0.23054 -0.22736 -0.17235 -0.18811 -0.26149 -0.19452 -0.1808 -0.18638 -0.23689 -0.06424 -0.10532 0.18769
1.9961 -0.037839 -0.033628 -0.038323 -0.036057 0 -0.033057 -0.04258 -0.043682 -0.042593 -0.042248 -0.034724 4.3673 0.0015363 0.012129 0.016271 0.070247 0.094115 0.085559 0.094387 0.10832 0.078934 0 0.12944 0 -0.00053432 0.0034764 0.0023432 0.0050371 1.7499 -0.040168 -0.033763 -0.032647 -0.046386 -0.043343 -0.047272 -0.048054 -0.046154 -0.046294 -0.23015 -0.25291 -0.20292 -0.21441 -0.22202 -0.27265 -0.23045 -0.23817 -0.19052 -0.28023 -0.088179 -0.11059 0.14941
2 -0.033822 -0.027116 -0.032472 -0.056299 0 -0.056489 -0.032429 -0.035594 -0.02904 -0.044004 0.00025194 4.1493 0.00045263 0.013521 0.01253 0.066356 0.075358 0.081543 0.077954 0.080351 0.06589 0 0.091248 0 -0.00024534 0.0024631 0.0012872 0.0050119 1.4075 -0.016463 -0.057813 -0.057231 -0.040933 -0.040797 -0.029486 -0.060223 -0.010687 -0.0017436 -0.22343 -0.25373 -0.17223 -0.2276 -0.23843 -0.25388 -0.23443 -0.26491 -0.1772 -0.29988 -0.11006 -0.11205 0.108
2.0039 -0.028452 -0.022348 -0.02467 -0.060233 0 -0.060213 -0.022609 -0.02815 -0.017661 -0.034609 0.010406 3.9132 0.00014212 0.014463 0.0080404 0.061578 0.063132 0.074467 0.063981 0.06266 0.054098 0 0.06094 0 0.00021386 0.0016845 0.00057083 0.0052453 1.0597 -0.0040818 -0.063519 -0.065146 -0.02644 -0.036404 -0.017728 -0.057386 0.0089247 0.026429 -0.19935 -0.24333 -0.14094 -0.22048 -0.24246 -0.21728 -0.21648 -0.26665 -0.15669 -0.3011 -0.1321 -0.11583 0.07124
2.0078 -0.022259 -0.019601 -0.018807 -0.041873 0 -0.037745 -0.014444 -0.020748 -0.0095621 -0.015425 -0.00095205 3.6696 0.0015312 0.015165 0.0064245 0.056098 0.057129 0.064023 0.053861 0.055923 0.043905 0 0.038466 0 0.00010051 0.0013161 0.00064446 0.0054735 0.7044 -0.0041371 -0.042996 -0.045956 -0.0096925 -0.026464 -0.012313 -0.036578 0.0087683 0.028307 -0.16156 -0.22834 -0.11226 -0.19842 -0.23774 -0.17001 -0.18523 -0.24898 -0.13525 -0.28851 -0.15595 -0.12528 0.042977
2.0117 -0.016384 -0.018201 -0.016108 -0.010641 0 -0.0020743 -0.0073484 -0.011626 -0.0024782 0.0043332 -0.01727 3.4331 0.0040332 0.016167 0.0089849 0.050261 0.052254 0.051394 0.046646 0.054813 0.035782 0 0.019623 0 -0.0007362 0.0012973 0.0012547 0.0055157 0.35103 -0.00935 -0.0073671 -0.0088513 0.0015555 -0.010449 -0.0079133 -0.0077699 -0.00075612 0.01095 -0.11451 -0.21596 -0.089322 -0.16779 -0.22875 -0.12009 -0.15128 -0.21962 -0.11934 -0.26819 -0.18322 -0.14326 0.022216
2.0156 -0.012002 -0.017612 -0.015347 0.015187 0 0.023239 -0.0010289 -0.0009039 0.0061687 0.015052 -0.019803 3.2127 0.0054064 0.017239 0.013418 0.044256 0.044462 0.038943 0.040127 0.052617 0.030327 0 0.00033015 0 -0.0016686 0.0013056 0.0018164 0.005343 0.029145 -0.0089801 0.021463 0.022809 0.0050149 0.0070848 0.00074358 0.015405 -0.0039566 -0.0062434 -0.065931 -0.21914 -0.078782 -0.13948 -0.22432 -0.082263 -0.13728 -0.19554 -0.12095 -0.25249 -0.21652 -0.17383 0.0049511
2.0195 -0.0097712 -0.01761 -0.015192 0.020928 0 0.021326 0.0030288 0.00796 0.015806 0.014027 0.00075076 3.0061 0.0036091 0.017362 0.016069 0.038046 0.034492 0.029115 0.032651 0.04589 0.027573 0 -0.020167 0 -0.0019115 0.00099739 0.0020305 0.0049858 -0.21907 0.0035749 0.026688 0.028334 0.0039457 0.018872 0.013524 0.025358 0.0076833 -0.005002 -0.024095 -0.23906 -0.080705 -0.11984 -0.22895 -0.062371 -0.15172 -0.18941 -0.13907 -0.249 -0.25252 -0.21053 -0.012598
2.0234 -0.0098819 -0.017897 -0.015654 0.0050319 0 -0.0055156 0.0027773 0.01056 0.022359 0.0063188 0.038294 2.7996 -0.00081536 0.016011 0.015386 0.031971 0.026162 0.023347 0.024462 0.035831 0.026602 0 -0.038845 0 -0.0012991 0.00037507 0.0020665 0.0044633 -0.35493 0.025525 0.0079052 0.0052691 0.0017958 0.020205 0.024912 0.022805 0.029836 0.019346 0.0093687 -0.27041 -0.093005 -0.10644 -0.23997 -0.057372 -0.18758 -0.19921 -0.16698 -0.25522 -0.28658 -0.24688 -0.031179
2.0273 -0.012479 -0.018167 -0.017227 -0.020616 0 -0.03784 -0.0019059 0.0056743 0.021503 -0.00084399 0.074213 2.5762 -0.0043893 0.014236 0.013038 0.02733 0.021691 0.021677 0.017544 0.026375 0.026038 0 -0.050604 0 -0.00041446 -0.00012292 0.002191 0.0038494 -0.35538 0.045678 -0.020064 -0.028689 -0.0019648 0.012578 0.028872 0.012688 0.049845 0.054932 0.034154 -0.30792 -0.11377 -0.095688 -0.25347 -0.063659 -0.23635 -0.22032 -0.19806 -0.26726 -0.31401 -0.2773 -0.047486
2.0313 -0.017597 -0.018733 -0.019338 -0.039256 0 -0.053805 -0.0085117 -0.0032571 0.012543 -0.0042304 0.088005 2.326 -0.0033693 0.014037 0.011734 0.025849 0.019314 0.023012 0.01411 0.021366 0.02503 0 -0.050698 0 3.383e-05 -2.3711e-05 0.0023551 0.0033594 -0.21712 0.051555 -0.038758 -0.049269 -0.010031 0.0022335 0.023495 0.00011937 0.056172 0.081199 0.051061 -0.34359 -0.14015 -0.081119 -0.26248 -0.075142 -0.28355 -0.2434 -0.22238 -0.27789 -0.32775 -0.29419 -0.055359
2.0352 -0.024387 -0.020627 -0.020426 -0.040446 0 -0.044912 -0.013979 -0.011124 -0.00070027 -0.0057652 0.06998 2.0533 0.002641 0.016342 0.012255 0.028037 0.015565 0.025653 0.01498 0.022729 0.023834 0 -0.036854 0 -9.4692e-05 0.00062415 0.0022476 0.0032668 0.04217 0.037983 -0.038702 -0.043927 -0.021928 -0.0051745 0.011442 -0.010442 0.044978 0.081637 0.06595 -0.3605 -0.16415 -0.048244 -0.24981 -0.078308 -0.29705 -0.24367 -0.22018 -0.27037 -0.3134 -0.28476 -0.048677
2.0391 -0.030622 -0.024513 -0.019818 -0.026405 0 -0.020818 -0.01734 -0.015641 -0.01278 -0.0088302 0.027965 1.7759 0.0096376 0.019637 0.012879 0.032013 0.0094927 0.027873 0.019202 0.029926 0.023521 0 -0.010481 0 -0.00033377 0.0011636 0.0017267 0.0036643 0.38308 0.010904 -0.024318 -0.020363 -0.031968 -0.0088786 -0.0030255 -0.015273 0.020458 0.05317 0.08566 -0.35505 -0.17945 0.0037848 -0.21296 -0.068754 -0.27215 -0.21439 -0.19149 -0.24235 -0.27334 -0.25319 -0.024594
2.043 -0.033603 -0.029356 -0.019046 -0.0096812 0 -0.00060148 -0.020088 -0.018756 -0.020652 -0.014548 -0.017327 1.5157 0.012195 0.020899 0.011684 0.034451 0.0042429 0.028607 0.025053 0.040276 0.025126 0 0.023683 0 -0.00021593 0.00092341 0.0010856 0.0043223 0.75086 -0.016746 -0.0090169 0.00094869 -0.03379 -0.012395 -0.01668 -0.013692 -0.0089121 0.0070149 0.11309 -0.32541 -0.18258 0.074121 -0.15162 -0.04624 -0.21016 -0.15493 -0.13794 -0.19432 -0.20813 -0.20125 0.014535
2.0469 -0.032191 -0.032567 -0.020605 -0.0040908 0 0.001627 -0.024056 -0.023757 -0.02534 -0.021765 -0.045995 1.2845 0.0081018 0.018247 0.0090567 0.033275 0.0043747 0.028106 0.031351 0.050165 0.028942 0 0.059722 0 0.00018429 -4.6085e-05 0.00080813 0.0048485 1.0947 -0.034265 -0.0052174 0.0032371 -0.02712 -0.01907 -0.027647 -0.010657 -0.03459 -0.038635 0.15019 -0.27123 -0.1708 0.16023 -0.067507 -0.01199 -0.11598 -0.067734 -0.06338 -0.12853 -0.11982 -0.1318 0.061631
2.0508 -0.028129 -0.03203 -0.025085 -0.015052 0 -0.014261 -0.029322 -0.031437 -0.030175 -0.029516 -0.052184 1.0738 0.00041506 0.01283 0.0076157 0.029695 0.01176 0.027929 0.037868 0.057168 0.034413 0 0.093457 0 0.00037538 -0.00089028 0.0010801 0.0050269 1.3915 -0.040463 -0.016303 -0.014646 -0.019291 -0.028505 -0.034888 -0.014849 -0.051083 -0.069086 0.19855 -0.19149 -0.13911 0.25561 0.034225 0.029748 -0.0027245 0.038682 0.023024 -0.050508 -0.011823 -0.049306 0.10766
2.0547 -0.025063 -0.028234 -0.029835 -0.035738 0 -0.036212 -0.034414 -0.039438 -0.037667 -0.038089 -0.046899 0.85813 -0.0051065 0.0080532 0.0095696 0.027372 0.024073 0.02984 0.044747 0.061918 0.040467 0 0.12406 0 7.7507e-05 -0.00070453 0.001609 0.0049858 1.6527 -0.043326 -0.035135 -0.039367 -0.019154 -0.037351 -0.038875 -0.031504 -0.057997 -0.080381 0.24958 -0.099521 -0.093115 0.34397 0.13399 0.068619 0.10017 0.13925 0.10088 0.025844 0.099059 0.033397 0.14524
2.0586 -0.025768 -0.024285 -0.031083 -0.051815 0 -0.049592 -0.038284 -0.045094 -0.047793 -0.047334 -0.048167 0.61097 -0.0049043 0.0067417 0.014267 0.029164 0.036979 0.034185 0.051745 0.067758 0.045883 0 0.15286 0 -0.0003862 0.00058008 0.0019522 0.0050064 1.9036 -0.052464 -0.049295 -0.054566 -0.029042 -0.043177 -0.042687 -0.056185 -0.06027 -0.079219 0.29446 -0.006809 -0.040643 0.41626 0.21996 0.10066 0.1812 0.22204 0.16133 0.094535 0.20122 0.10884 0.17121
2.0625 -0.029955 -0.023467 -0.027803 -0.05184 0 -0.047015 -0.041519 -0.048219 -0.058563 -0.054969 -0.066258 0.32401 -0.00035492 0.0088781 0.01845 0.034391 0.047457 0.039185 0.058117 0.077653 0.049508 0 0.18007 0 -0.0004137 0.0020811 0.0019749 0.0051782 2.1494 -0.070599 -0.04959 -0.05254 -0.04269 -0.046957 -0.050775 -0.076629 -0.065145 -0.076357 0.32622 0.078527 0.012806 0.46592 0.28436 0.12422 0.23511 0.28075 0.19963 0.15233 0.28651 0.17197 0.18673
2.0664 -0.034625 -0.026552 -0.023351 -0.036162 0 -0.032304 -0.045343 -0.05067 -0.067417 -0.057905 -0.095507 0.013976 0.0040324 0.011941 0.018981 0.039292 0.055083 0.042096 0.063081 0.090723 0.050513 0 0.20241 0 0.00017192 0.002763 0.0019332 0.0052909 2.3578 -0.090944 -0.036598 -0.03793 -0.051053 -0.051413 -0.064817 -0.082395 -0.076543 -0.078545 0.33721 0.14774 0.060998 0.48659 0.31993 0.1387 0.25938 0.31098 0.21268 0.19685 0.34666 0.21789 0.1952
2.0703 -0.036623 -0.03133 -0.022806 -0.017478 0 -0.017143 -0.049604 -0.053472 -0.071925 -0.055541 -0.11872 -0.28996 0.0049537 0.013368 0.015444 0.040325 0.060705 0.041434 0.066257 0.10191 0.04886 0 0.2139 0 0.00083115 0.0023611 0.0021212 0.0050886 2.475 -0.10227 -0.020869 -0.022719 -0.050102 -0.057101 -0.080243 -0.07357 -0.090886 -0.084745 0.31045 0.18016 0.090174 0.46289 0.31209 0.14496 0.25441 0.30844 0.19811 0.22202 0.36288 0.23516 0.1993
2.0742 -0.035075 -0.034701 -0.028195 -0.011759 0 -0.013176 -0.052184 -0.055131 -0.069978 -0.050864 -0.12015 -0.56907 0.0029429 0.01269 0.010389 0.037251 0.064603 0.038258 0.067758 0.10573 0.045697 0 0.20968 0 0.00080251 0.0015289 0.0025108 0.0045923 2.46 -0.097228 -0.015859 -0.017735 -0.043207 -0.0607 -0.087874 -0.05994 -0.098742 -0.088713 0.25721 0.18 0.10045 0.40865 0.27574 0.14814 0.23802 0.2903 0.17241 0.23084 0.34592 0.23077 0.19903
2.0781 -0.031694 -0.035176 -0.036182 -0.025727 0 -0.024319 -0.050623 -0.053183 -0.060635 -0.047327 -0.096792 -0.82908 0.0010683 0.011456 0.0072556 0.033153 0.066258 0.035222 0.068065 0.10095 0.043069 0 0.18988 0 -9.601e-05 0.0011292 0.0027858 0.0041162 2.3077 -0.077342 -0.027759 -0.026286 -0.036671 -0.057705 -0.080631 -0.051286 -0.092085 -0.084997 0.18343 0.1479 0.091468 0.32829 0.21526 0.14816 0.21285 0.26036 0.14025 0.22051 0.29843 0.20579 0.19208
2.082 -0.029042 -0.03355 -0.040642 -0.050614 0 -0.043845 -0.04435 -0.047127 -0.045703 -0.044759 -0.059971 -1.0934 0.0014887 0.011334 0.0079318 0.031539 0.065576 0.034264 0.067888 0.0917 0.042762 0 0.16019 0 -0.001198 0.001444 0.0027013 0.0039494 2.0442 -0.051431 -0.049653 -0.042636 -0.033809 -0.047074 -0.059796 -0.048393 -0.071352 -0.073066 0.096355 0.086053 0.063826 0.22732 0.13552 0.14404 0.17987 0.22129 0.10513 0.18824 0.22402 0.16173 0.17591
2.0859 -0.028527 -0.031517 -0.037919 -0.067837 0 -0.058458 -0.035352 -0.039238 -0.030181 -0.039442 -0.027071 -1.3824 0.0035317 0.012516 0.011741 0.033385 0.063703 0.035177 0.067851 0.08378 0.045008 0 0.12867 0 -0.0015626 0.002071 0.0023392 0.0040707 1.71 -0.029512 -0.065379 -0.055322 -0.033402 -0.033151 -0.034919 -0.043599 -0.045855 -0.056606 0.0084175 -0.0031585 0.017592 0.11344 0.041662 0.13106 0.13419 0.17219 0.068383 0.12602 0.12591 0.098599 0.15019
2.0898 -0.029721 -0.03002 -0.029957 -0.062934 0 -0.057307 -0.026782 -0.032316 -0.019921 -0.028974 -0.010024 -1.6972 0.0049603 0.013914 0.016205 0.03676 0.06219 0.03634 0.067893 0.079747 0.048238 0 0.10103 0 -0.00084176 0.0024741 0.0019956 0.0042238 1.3494 -0.017036 -0.061368 -0.053914 -0.032886 -0.022679 -0.017033 -0.029991 -0.026728 -0.039564 -0.061306 -0.10412 -0.039961 0.0049176 -0.054378 0.10205 0.068194 0.11041 0.025988 0.035108 0.017006 0.022419 0.11766
2.0938 -0.031115 -0.028918 -0.022532 -0.036967 0 -0.040024 -0.02096 -0.027039 -0.017542 -0.016588 -0.0086233 -2.0227 0.0046281 0.014605 0.018704 0.038993 0.061339 0.036607 0.066811 0.077464 0.050314 0 0.078002 0 0.00040279 0.0024899 0.0018717 0.0042574 1.0107 -0.012968 -0.037639 -0.036211 -0.031635 -0.019434 -0.010976 -0.009775 -0.018404 -0.023027 -0.10763 -0.20305 -0.10119 -0.086828 -0.14371 0.056936 -0.014918 0.038353 -0.024727 -0.070975 -0.091373 -0.059379 0.082846
2.0977 -0.031288 -0.027845 -0.020375 -0.006122 0 -0.01758 -0.018348 -0.02198 -0.020135 -0.0093413 -0.012417 -2.3439 0.00352 0.014763 0.018008 0.039015 0.059631 0.036249 0.062747 0.073275 0.050265 0 0.056515 0 0.0012128 0.0022761 0.0019346 0.0043159 0.73878 -0.011881 -0.0087596 -0.011295 -0.030598 -0.021264 -0.0131 0.006563 -0.015957 -0.005599 -0.12817 -0.29223 -0.16197 -0.15441 -0.22025 -0.003932 -0.1107 -0.041128 -0.084724 -0.18251 -0.19252 -0.14252 0.049778
2.1016 -0.029591 -0.026855 -0.023642 0.010349 0 -0.0046047 -0.017821 -0.016103 -0.021347 -0.011178 -0.0090393 -2.6587 0.0032947 0.01509 0.014973 0.037736 0.055067 0.036069 0.054725 0.066212 0.048891 0 0.033624 0 0.001055 0.001916 0.0020575 0.0046424 0.55322 -0.0079076 0.0067671 0.005156 -0.029527 -0.02213 -0.015438 0.0094452 -0.01032 0.013602 -0.12248 -0.36468 -0.21831 -0.19156 -0.27813 -0.078879 -0.21237 -0.12382 -0.15394 -0.28833 -0.27997 -0.22255 0.020674
2.1055 -0.026229 -0.02609 -0.028531 0.0042551 0 -0.0085723 -0.017492 -0.010548 -0.016473 -0.018083 0.0068905 -2.9747 0.0042711 0.015605 0.012048 0.036573 0.047281 0.036046 0.044121 0.058918 0.047688 0 0.0099229 0 0.00019192 0.0012763 0.0021993 0.005221 0.43051 0.001714 0.00051496 0.0017565 -0.025963 -0.017289 -0.012001 -0.0010407 0.0034792 0.032374 -0.090342 -0.4058 -0.26109 -0.1839 -0.30177 -0.16121 -0.29708 -0.19515 -0.22682 -0.36161 -0.33798 -0.28845 -0.0033762
2.1094 -0.022039 -0.025132 -0.030843 -0.016373 0 -0.024248 -0.015533 -0.0073886 -0.0061433 -0.021083 0.03002 -3.297 0.0051926 0.015331 0.011657 0.035964 0.038427 0.035304 0.034475 0.054714 0.047228 0 -0.01013 0 -0.00065225 0.00031862 0.0023767 0.0056937 0.31818 0.014963 -0.019798 -0.01909 -0.017786 -0.0071664 -0.002202 -0.01481 0.022012 0.045539 -0.049306 -0.42137 -0.28839 -0.14815 -0.29749 -0.23529 -0.34917 -0.24483 -0.28952 -0.39796 -0.36829 -0.33608 -0.020696
2.1133 -0.018149 -0.023146 -0.028992 -0.034476 0 -0.037853 -0.010984 -0.0068415 0.004582 -0.014656 0.047903 -3.6215 0.0048467 0.01336 0.014334 0.035296 0.031947 0.033488 0.029341 0.054285 0.04674 0 -0.021199 0 -0.0009242 -0.00058208 0.0025011 0.0056789 0.1817 0.025899 -0.036963 -0.041432 -0.0065241 0.0031121 0.0099244 -0.019929 0.036116 0.047653 -0.0061625 -0.41376 -0.29845 -0.093322 -0.26945 -0.29241 -0.36404 -0.2692 -0.33377 -0.39924 -0.37143 -0.36246 -0.028437
2.1172 -0.015484 -0.019829 -0.024158 -0.037002 0 -0.037627 -0.0045127 -0.006507 0.010491 -0.002115 0.049534 -3.9407 0.003476 0.010096 0.018105 0.03391 0.030136 0.031726 0.029725 0.055479 0.045308 0 -0.020947 0 -0.00059887 -0.00082813 0.002363 0.0051482 0.045075 0.027981 -0.037836 -0.047101 0.0026402 0.007777 0.018701 -0.012082 0.037773 0.036541 0.03409 -0.38486 -0.28968 -0.02731 -0.22193 -0.32509 -0.34004 -0.26635 -0.3528 -0.36872 -0.3481 -0.36494 -0.024332
2.1211 -0.014279 -0.016033 -0.018417 -0.023539 0 -0.022464 0.0014943 -0.0040524 0.0096791 0.0075171 0.03305 -4.2547 0.002334 0.007219 0.019964 0.031842 0.032461 0.0317 0.033315 0.055996 0.043233 0 -0.011647 0 -6.402e-05 -0.00019507 0.0018617 0.0044397 -0.017776 0.018348 -0.02266 -0.029859 0.0047904 0.0045521 0.019644 0.0022882 0.025729 0.015594 0.066286 -0.33548 -0.25868 0.039897 -0.16074 -0.32169 -0.27699 -0.23427 -0.33655 -0.31195 -0.29795 -0.33818 -0.0095652
2.125 -0.013937 -0.013151 -0.013174 -0.0049235 0 -0.0022417 0.0040659 -0.00055027 0.003452 0.0078162 0.0072393 -4.5729 0.002055 0.0062963 0.018486 0.029618 0.035931 0.033665 0.036273 0.055691 0.041906 0 0.0017784 0 0.000231 0.00083596 0.001227 0.0039045 0.05827 0.00028144 -0.0033746 -0.00079985 -0.00056312 -0.0042482 0.011409 0.011111 0.0061296 -0.0067044 0.088017 -0.27043 -0.20619 0.095864 -0.098488 -0.27412 -0.19214 -0.18067 -0.28233 -0.24511 -0.22732 -0.28086 0.010182
2.1289 -0.013427 -0.011793 -0.0091407 0.0056668 0 0.0097513 0.0015648 -0.00037011 -0.0060276 -1.6701e-05 -0.014457 -4.9039 0.0018963 0.0074656 0.015203 0.027702 0.037269 0.035779 0.036095 0.056062 0.042255 0 0.01561 0 4.9277e-05 0.0014645 0.00091353 0.0036032 0.27025 -0.018426 0.0064215 0.019854 -0.0090803 -0.013961 -0.0032998 0.0057618 -0.011683 -0.020579 0.10244 -0.19936 -0.14272 0.1395 -0.042551 -0.19575 -0.107 -0.11923 -0.20673 -0.1799 -0.14908 -0.20503 0.027384
2.1328 -0.011935 -0.011162 -0.0069608 0.0018443 0 0.0062005 -0.0050199 -0.0069287 -0.01709 -0.0098278 -0.023371 -5.2449 0.00076938 0.0095183 0.013196 0.026388 0.035234 0.03584 0.033171 0.057906 0.043602 0 0.029717 0 -0.00054004 0.0013315 0.0012049 0.003394 0.54099 -0.030618 0.0011673 0.018085 -0.015192 -0.020836 -0.018586 -0.012662 -0.021111 -0.020843 0.1102 -0.12767 -0.074139 0.1708 0.0046874 -0.09324 -0.030262 -0.055138 -0.11852 -0.1194 -0.0697 -0.11697 0.037692
2.1367 -0.0092938 -0.009845 -0.0070687 -0.012538 0 -0.0095963 -0.012509 -0.018289 -0.027739 -0.016962 -0.021627 -5.5833 -0.0012376 0.011188 0.014025 0.026092 0.031338 0.033712 0.02994 0.060082 0.044408 0 0.046373 0 -0.001198 0.0008401 0.0019209 0.0032625 0.77128 -0.034664 -0.0141 -0.003676 -0.016221 -0.023669 -0.028469 -0.03404 -0.022152 -0.011432 0.11178 -0.061105 -0.0068371 0.19054 0.041989 0.025224 0.031214 0.0071507 -0.027192 -0.065181 0.0043282 -0.023803 0.043328
2.1406 -0.0059843 -0.0071974 -0.0087683 -0.026738 0 -0.026317 -0.017395 -0.027401 -0.034799 -0.021259 -0.02003 -5.91 -0.0027235 0.012195 0.016019 0.027219 0.028394 0.03169 0.028674 0.060743 0.04413 0 0.066637 0 -0.0014658 0.0006669 0.0025596 0.0034331 0.90227 -0.034988 -0.02847 -0.029044 -0.013562 -0.023073 -0.030681 -0.046125 -0.020781 -0.0044818 0.10522 -0.012937 0.045891 0.19829 0.068726 0.14308 0.070253 0.062476 0.04969 -0.017094 0.059876 0.059389 0.051502
2.1445 -0.0028589 -0.003875 -0.0099202 -0.030282 0 -0.032085 -0.017735 -0.027497 -0.035383 -0.024313 -0.029073 -6.2296 -0.0023831 0.013024 0.015875 0.029417 0.028097 0.032166 0.029873 0.05941 0.043943 0 0.087699 0 -0.0010415 0.00099034 0.0027477 0.004065 0.93537 -0.037592 -0.032403 -0.040065 -0.010596 -0.019859 -0.027988 -0.042697 -0.024192 -0.012779 0.091704 0.011311 0.077657 0.19701 0.090134 0.23859 0.096085 0.10949 0.10191 0.026289 0.092022 0.11931 0.068324
2.1484 -0.00079144 -0.0010535 -0.0081923 -0.01952 0 -0.021984 -0.013898 -0.017942 -0.029781 -0.025608 -0.049688 -6.5568 -0.00024418 0.01392 0.012174 0.031147 0.029764 0.035018 0.032397 0.057466 0.045205 0 0.10371 0 -5.5997e-05 0.0012997 0.0025438 0.0048853 0.90252 -0.044309 -0.022785 -0.029532 -0.0098048 -0.014485 -0.0254 -0.027298 -0.035034 -0.039721 0.073122 0.012096 0.088667 0.18656 0.10721 0.30158 0.11374 0.14619 0.12797 0.061333 0.10037 0.15131 0.092662
2.1523 -0.00024971 0.00074779 -0.0029895 2.8088e-05 0 -0.0011882 -0.0080339 -0.0050697 -0.022246 -0.022838 -0.071084 -6.9017 0.0027096 0.014447 0.0072205 0.030641 0.031398 0.037626 0.034788 0.056598 0.047274 0 0.10931 0 0.00092101 0.0010132 0.0023015 0.0052738 0.82561 -0.050807 -0.0040372 -0.0046757 -0.011434 -0.0079555 -0.025516 -0.010062 -0.048821 -0.074376 0.051441 -0.0096958 0.079552 0.16619 0.11918 0.32414 0.12496 0.16945 0.1267 0.082876 0.084278 0.15195 0.11494
2.1563 -0.00082829 0.0020316 0.0038808 0.017024 0 0.018209 -0.0028653 0.0029715 -0.017732 -0.01585 -0.077899 -7.2595 0.0058826 0.014137 0.0050799 0.027782 0.032009 0.037527 0.036384 0.057019 0.047327 0 0.10258 0 0.0012746 0.00021749 0.0022772 0.0048372 0.70397 -0.050091 0.014297 0.019002 -0.014033 -0.0026191 -0.026415 -0.00023622 -0.056701 -0.096688 0.029766 -0.052144 0.051822 0.1342 0.12326 0.29654 0.12951 0.17354 0.09688 0.081748 0.042764 0.11734 0.12233
2.1602 -0.0010991 0.00369 0.009669 0.021741 0 0.025047 -0.00029807 0.0028098 -0.017227 -0.0085547 -0.061706 -7.615 0.0094808 0.013325 0.0075705 0.024938 0.032663 0.034722 0.037336 0.05721 0.042835 0 0.085033 0 0.00086176 -0.00032555 0.0024138 0.0039052 0.53026 -0.038426 0.02254 0.028327 -0.015653 -0.0011821 -0.024111 -0.00016809 -0.051709 -0.090329 0.015358 -0.10619 0.012309 0.090572 0.11039 0.21164 0.11898 0.14638 0.040004 0.040224 -0.02248 0.048008 0.10671
2.1641 0.0007741 0.0062304 0.01297 0.013024 0 0.016838 -0.00025087 -0.0018272 -0.016486 -0.0053995 -0.028057 -7.9561 0.013331 0.01296 0.01225 0.025281 0.03481 0.030985 0.037718 0.055018 0.034261 0 0.059321 0 0.00015161 3.7042e-05 0.0024968 0.0033485 0.30487 -0.018572 0.016829 0.020415 -0.014642 -0.0041505 -0.016883 -0.0050018 -0.033738 -0.054174 0.0094238 -0.15859 -0.028036 0.044117 0.080935 0.097488 0.091431 0.094755 -0.029151 -0.03231 -0.097625 -0.035741 0.069798
2.168 0.0057849 0.0096463 0.014641 -0.00036955 0 0.001934 -0.0003229 -0.0037033 -0.0099341 -0.0058422 0.0068067 -8.2827 0.015719 0.013454 0.014589 0.029589 0.037416 0.027017 0.036664 0.048724 0.024994 0 0.027434 0 -0.00021169 0.0011064 0.0024479 0.0037877 0.029264 0.0022209 0.0027299 0.003748 -0.0099054 -0.0080851 -0.0068228 -0.0074054 -0.0094166 -0.0037346 0.011153 -0.20463 -0.06549 0.00029188 0.035188 -0.031757 0.046203 0.022762 -0.10432 -0.12904 -0.17663 -0.12456 0.021859
2.1719 0.013129 0.0138 0.016549 -0.0057349 0 -0.0060432 0.0030287 0.002016 0.0039865 -0.0035212 0.027578 -8.6026 0.014248 0.013916 0.012278 0.034567 0.036222 0.020923 0.032387 0.037393 0.018382 0 -0.0088311 0 -3.0796e-05 0.0019514 0.0023966 0.0049365 -0.30778 0.017492 -0.007047 -0.0075728 -0.0010236 -0.0069541 0.0029409 -0.0027496 0.012766 0.038657 0.018598 -0.24088 -0.097255 -0.035509 -0.025294 -0.16115 -0.015701 -0.063841 -0.17919 -0.24087 -0.25355 -0.20926 -0.024625
2.1758 0.020539 0.018643 0.019559 0.0042461 0 0.0020199 0.012063 0.014653 0.021388 0.0079083 0.030991 -8.9224 0.0084006 0.012907 0.0073355 0.034837 0.026817 0.010169 0.023223 0.021109 0.014867 0 -0.046478 0 0.00027913 0.0017984 0.0024637 0.0057609 -0.72435 0.025777 -0.0010693 -0.0028617 0.011559 0.0037623 0.012112 0.009171 0.028012 0.057797 0.025631 -0.26452 -0.12089 -0.053422 -0.09657 -0.26397 -0.089712 -0.15295 -0.24292 -0.34844 -0.31863 -0.27469 -0.06153
2.1797 0.025871 0.023995 0.022894 0.025944 0 0.023951 0.025745 0.029652 0.036772 0.027868 0.027593 -9.2419 0.00107 0.010069 0.0039074 0.027346 0.0091537 -0.004861 0.0090608 0.0015454 0.012218 0 -0.081507 0 0.00017753 0.00076953 0.0025392 0.0053543 -1.2166 0.03076 0.021648 0.018134 0.02636 0.023342 0.023714 0.02575 0.037366 0.053998 0.022275 -0.2822 -0.14012 -0.053394 -0.16559 -0.32213 -0.15902 -0.22638 -0.2874 -0.42841 -0.3667 -0.3142 -0.08778
2.1836 0.02871 0.029346 0.025416 0.047502 0 0.047807 0.040043 0.042534 0.047893 0.04825 0.032635 -9.5592 -0.0031508 0.0068392 0.0040493 0.014285 -0.011085 -0.01974 -0.0079206 -0.017955 0.0084573 0 -0.11128 0 -0.00037146 -0.00029016 0.0023375 0.0037171 -1.7352 0.037857 0.049443 0.044733 0.040939 0.045689 0.040437 0.043532 0.045551 0.041043 0.0059585 -0.29905 -0.15812 -0.042402 -0.22501 -0.33823 -0.21456 -0.27905 -0.31232 -0.47704 -0.39916 -0.33134 -0.10744
2.1875 0.030574 0.034108 0.027304 0.057682 0 0.06053 0.050658 0.051346 0.056532 0.060151 0.053366 -9.8762 -0.0018194 0.005197 0.0058229 0.0015784 -0.026401 -0.029025 -0.024012 -0.033869 0.0041999 0 -0.13656 0 -0.00082376 -0.00068995 0.0016841 0.0017203 -2.1967 0.050083 0.065913 0.062195 0.05253 0.063075 0.060596 0.058703 0.056801 0.036316 -0.023713 -0.31706 -0.17618 -0.025826 -0.27018 -0.31482 -0.25132 -0.30898 -0.31735 -0.4938 -0.41667 -0.32846 -0.12575
2.1914 0.033548 0.038097 0.030206 0.053755 0 0.057023 0.055974 0.056203 0.06482 0.061396 0.082992 -10.198 0.0030646 0.0055685 0.0055851 -0.0059246 -0.033557 -0.030729 -0.035938 -0.04494 0.0018362 0 -0.16048 0 -0.0006459 -0.00054237 0.0007317 0.00033118 -2.5265 0.065933 0.062449 0.061773 0.059254 0.070809 0.078 0.067309 0.07174 0.050125 -0.065518 -0.3373 -0.19505 -0.010344 -0.29688 -0.25726 -0.2655 -0.31624 -0.30303 -0.48127 -0.42049 -0.30905 -0.1461
2.1953 0.038536 0.041595 0.035586 0.042524 0 0.042997 0.057645 0.057652 0.071735 0.057577 0.10601 -10.524 0.0067907 0.0060922 0.0019643 -0.0082502 -0.036038 -0.027834 -0.04268 -0.053182 0.0026188 0 -0.18459 0 6.3801e-05 -0.00053358 -0.00011714 -0.00013903 -2.6991 0.080283 0.045099 0.046918 0.061311 0.069343 0.086114 0.067113 0.086857 0.080249 -0.1102 -0.35415 -0.21142 -0.008491 -0.29727 -0.17838 -0.25485 -0.3053 -0.27066 -0.44952 -0.41134 -0.27875 -0.16902
2.1992 0.044586 0.044802 0.042976 0.034446 0 0.030211 0.058441 0.056229 0.074008 0.05616 0.11021 -10.849 0.0061654 0.0042296 -0.0026604 -0.0096128 -0.040263 -0.025369 -0.045696 -0.061841 0.0050045 0 -0.20583 0 0.00062488 -0.0011179 -0.00049719 -0.00010119 -2.7432 0.087534 0.029674 0.030844 0.060933 0.062848 0.082869 0.060205 0.096446 0.11374 -0.14433 -0.36003 -0.22054 -0.018437 -0.28046 -0.10119 -0.23515 -0.29103 -0.23245 -0.41736 -0.39575 -0.2469 -0.19231
2.2031 0.049683 0.047326 0.049969 0.036085 0 0.028347 0.059626 0.053366 0.070418 0.059887 0.095516 -11.16 0.0021425 -0.00073527 -0.0046464 -0.014021 -0.049121 -0.026068 -0.047366 -0.071891 0.0060652 0 -0.21782 0 0.0004729 -0.0020213 -0.00031696 -0.00012252 -2.7133 0.085192 0.029062 0.026966 0.060482 0.056136 0.072129 0.053041 0.095976 0.1342 -0.16189 -0.35041 -0.21886 -0.036329 -0.24815 -0.032198 -0.21124 -0.27618 -0.19208 -0.38768 -0.3744 -0.21527 -0.21144
2.207 0.052145 0.048429 0.05399 0.046362 0 0.039183 0.060407 0.05166 0.064293 0.065589 0.073153 -11.453 -0.0015723 -0.0068081 -0.0028319 -0.021439 -0.059257 -0.028789 -0.049054 -0.080663 0.0042523 0 -0.21581 0 -0.00024162 -0.0025541 0.00021859 -0.00036202 -2.6533 0.075767 0.043408 0.039204 0.060029 0.052339 0.06099 0.052233 0.085271 0.13068 -0.15853 -0.3221 -0.20345 -0.057148 -0.20195 0.02415 -0.18663 -0.2617 -0.15252 -0.36094 -0.34757 -0.18482 -0.22057
2.2109 0.051518 0.047864 0.054153 0.058281 0 0.056074 0.059577 0.053125 0.060907 0.068323 0.056811 -11.731 -0.0022452 -0.010977 0.0003994 -0.028069 -0.064777 -0.030747 -0.050511 -0.084412 0.00041151 0 -0.20085 0 -0.00081091 -0.0023477 0.00075756 -0.00053247 -2.579 0.06551 0.061062 0.059271 0.05701 0.052169 0.055267 0.059069 0.069433 0.10391 -0.12875 -0.2707 -0.16894 -0.070493 -0.14143 0.064541 -0.1626 -0.24377 -0.11623 -0.33134 -0.31353 -0.15508 -0.21485
2.2148 0.048539 0.046338 0.051502 0.063873 0 0.068164 0.05714 0.056772 0.062169 0.065781 0.05335 -12.001 -0.00029786 -0.011874 0.0017501 -0.030203 -0.063397 -0.03068 -0.050926 -0.082463 -0.0038119 0 -0.17921 0 -0.00071567 -0.0017111 0.0009947 -0.00032061 -2.4811 0.060314 0.068623 0.072753 0.049165 0.054111 0.056226 0.068003 0.056138 0.066302 -0.080812 -0.20485 -0.11735 -0.064459 -0.069631 0.094906 -0.13353 -0.21174 -0.082103 -0.2856 -0.27128 -0.12363 -0.1936
2.2188 0.044535 0.04495 0.047687 0.059002 0 0.066795 0.054033 0.058446 0.064286 0.05893 0.059503 -12.267 0.0019451 -0.010828 0.0004628 -0.027689 -0.058585 -0.029623 -0.050246 -0.078515 -0.0079446 0 -0.15747 0 -0.00014451 -0.0012649 0.00082615 0.00023247 -2.339 0.061312 0.061068 0.069379 0.038281 0.055065 0.060161 0.071048 0.050433 0.035091 -0.02775 -0.13751 -0.056832 -0.040475 0.007482 0.12084 -0.095606 -0.16327 -0.048199 -0.22226 -0.2232 -0.090234 -0.16195
2.2227 0.04079 0.0441 0.043612 0.045718 0 0.051072 0.050552 0.054008 0.061108 0.049712 0.065412 -12.53 0.0030786 -0.010365 -0.0010435 -0.023757 -0.055549 -0.029023 -0.04919 -0.077402 -0.012587 0 -0.13779 0 0.00026872 -0.0012965 0.00041786 0.00076072 -2.1335 0.063607 0.044104 0.050198 0.030342 0.051811 0.060759 0.064208 0.050859 0.022097 0.023215 -0.076546 0.0074771 -0.0011602 0.08534 0.14306 -0.047564 -0.098854 -0.014161 -0.14358 -0.1713 -0.055698 -0.12894
2.2266 0.038135 0.043074 0.039404 0.031288 0 0.029485 0.045696 0.043327 0.049911 0.039352 0.061264 -12.789 0.0037596 -0.01173 6.8201e-05 -0.021702 -0.055576 -0.028856 -0.048026 -0.080421 -0.017614 0 -0.11767 0 0.00017111 -0.0015324 0.00012237 0.00091854 -1.8601 0.059664 0.028413 0.026919 0.030593 0.043242 0.053035 0.050092 0.050521 0.026604 0.065172 -0.029637 0.069937 0.04889 0.15865 0.16108 0.010583 -0.021125 0.019877 -0.054545 -0.11827 -0.021459 -0.1026
2.2305 0.036759 0.040827 0.03536 0.024084 0 0.015568 0.038484 0.031042 0.03393 0.028915 0.042889 -13.048 0.0052098 -0.013894 0.0038865 -0.021976 -0.054887 -0.027937 -0.045756 -0.08401 -0.021323 0 -0.09397 0 -0.00014231 -0.0015186 0.00022492 0.00066314 -1.5398 0.045227 0.021826 0.014019 0.037712 0.031836 0.036785 0.034922 0.042757 0.036524 0.086935 -0.011217 0.11794 0.096179 0.21183 0.1653 0.072102 0.056194 0.049296 0.024205 -0.072464 0.0063468 -0.085548
2.2344 0.036279 0.037231 0.032473 0.028132 0 0.018963 0.029756 0.022846 0.019438 0.020376 0.014252 -13.311 0.0072246 -0.014857 0.0075034 -0.022418 -0.049161 -0.025705 -0.041003 -0.083229 -0.022042 0 -0.067145 0 -0.00011552 -0.0011471 0.00066939 0.0002289 -1.2206 0.023199 0.025396 0.01888 0.043604 0.022448 0.017272 0.023599 0.026749 0.037379 0.094253 -0.013618 0.14829 0.12837 0.24047 0.15122 0.12222 0.11412 0.069118 0.07437 -0.039393 0.024195 -0.074526
2.2383 0.036054 0.033494 0.031693 0.039719 0 0.037587 0.022226 0.020656 0.010707 0.015974 -0.013773 -13.576 0.008192 -0.013787 0.0078974 -0.020968 -0.038693 -0.023095 -0.033858 -0.076549 -0.020435 0 -0.041918 0 0.00039561 -0.00076091 0.0010341 -0.00011626 -0.96131 0.0022443 0.034586 0.036534 0.040491 0.018658 0.0022209 0.017501 0.0081894 0.022711 0.091455 -0.031412 0.16014 0.14231 0.24352 0.11788 0.15347 0.14462 0.076511 0.090294 -0.021666 0.030695 -0.064233
2.2422 0.035552 0.031307 0.032738 0.049245 0 0.057657 0.01848 0.021449 0.0077692 0.016233 -0.028461 -13.827 0.007031 -0.011797 0.0049338 -0.017839 -0.028599 -0.02147 -0.026598 -0.067219 -0.019486 0 -0.02406 0 0.00094469 -0.00077787 0.00087141 -0.00027314 -0.80624 -0.0089756 0.042834 0.052859 0.029041 0.019786 -0.0030632 0.015713 -0.005328 -0.0017162 0.082516 -0.059549 0.15326 0.13697 0.22129 0.066127 0.16055 0.14263 0.069648 0.069788 -0.02109 0.025176 -0.051952
2.2461 0.034524 0.031545 0.033982 0.047997 0 0.063179 0.019034 0.021012 0.0083886 0.019116 -0.022781 -14.051 0.004618 -0.010742 0.0014504 -0.015063 -0.023972 -0.021115 -0.022172 -0.060147 -0.02162 0 -0.016477 0 0.0010066 -0.0012799 0.00015448 -0.00032323 -0.76569 -0.0075207 0.044776 0.054566 0.018877 0.021724 0.0012616 0.016729 -0.0097122 -0.022737 0.072735 -0.091371 0.12696 0.11294 0.17479 -0.0008207 0.13698 0.10279 0.04632 0.012763 -0.040423 0.0069413 -0.039129
2.25 0.03298 0.033671 0.033897 0.035114 0 0.048411 0.022409 0.018648 0.01116 0.021631 -0.0011966 -14.247 0.002926 -0.011373 0.00044151 -0.014304 -0.02533 -0.021267 -0.02179 -0.057686 -0.02598 0 -0.017846 0 0.000577 -0.0019859 -0.00061711 -0.0004056 -0.81641 0.0023525 0.038482 0.039166 0.019751 0.02119 0.010667 0.018557 -0.0059503 -0.029498 0.068538 -0.11821 0.086026 0.081669 0.11566 -0.066356 0.088226 0.035821 0.01163 -0.061614 -0.077033 -0.019701 -0.029175
2.2539 0.031205 0.036193 0.032707 0.018866 0 0.023043 0.026844 0.017721 0.016164 0.022349 0.021528 -14.43 0.0028717 -0.012752 0.0022492 -0.015426 -0.028981 -0.021571 -0.024028 -0.058358 -0.02909 0 -0.024389 0 0.0001646 -0.0025608 -0.00082937 -0.00059548 -0.91763 0.012653 0.026778 0.017312 0.031596 0.019157 0.020086 0.018651 0.0023576 -0.020492 0.07018 -0.13896 0.03946 0.054803 0.057288 -0.117 0.031623 -0.036733 -0.024057 -0.13177 -0.12152 -0.047786 -0.024396
2.2578 0.029905 0.037591 0.032381 0.010626 0 0.0051509 0.031426 0.021375 0.023049 0.022247 0.029822 -14.621 0.0034091 -0.013384 0.0045015 -0.017105 -0.031294 -0.022882 -0.02635 -0.059103 -0.028486 0 -0.032847 0 0.00019069 -0.0028738 -0.00032653 -0.00085764 -1.03 0.017135 0.016649 0.0050825 0.043861 0.019715 0.026762 0.015774 0.01192 -0.0030798 0.077047 -0.15432 -0.0087757 0.037068 0.0051286 -0.14627 -0.024497 -0.10492 -0.055408 -0.18916 -0.16944 -0.074088 -0.02529
2.2617 0.030121 0.037014 0.034663 0.01617 0 0.0072953 0.035484 0.028197 0.029593 0.023245 0.019143 -14.834 0.0029273 -0.012798 0.0046773 -0.018353 -0.03183 -0.026093 -0.027383 -0.058171 -0.025422 0 -0.042314 0 0.00050115 -0.0029526 0.00043247 -0.0010675 -1.1289 0.015013 0.015561 0.011729 0.045571 0.02534 0.0301 0.012552 0.020414 0.013105 0.087878 -0.16585 -0.055013 0.031778 -0.036649 -0.14959 -0.072581 -0.16005 -0.077661 -0.22762 -0.21639 -0.095781 -0.032337
2.2656 0.03252 0.034542 0.038924 0.031395 0 0.027172 0.037588 0.033001 0.033059 0.026224 0.00055666 -15.062 0.0013018 -0.01194 0.0026241 -0.019101 -0.032191 -0.03028 -0.027604 -0.055914 -0.023563 0 -0.054028 0 0.0005645 -0.002777 0.00082096 -0.0010755 -1.2132 0.010993 0.025947 0.032565 0.036244 0.03366 0.030198 0.014708 0.025988 0.023146 0.099107 -0.17804 -0.09395 0.040685 -0.064602 -0.12217 -0.10348 -0.19164 -0.084205 -0.24372 -0.25526 -0.10902 -0.04732
2.2695 0.036407 0.031187 0.042142 0.045722 0 0.050119 0.036178 0.032375 0.033172 0.030491 -0.0068576 -15.291 0.00019596 -0.01206 0.00059149 -0.019455 -0.032859 -0.032641 -0.028023 -0.053563 -0.024945 0 -0.06972 0 0.00013418 -0.0022245 0.0006507 -0.00079776 -1.3076 0.0122 0.042095 0.052772 0.026403 0.039495 0.027909 0.025788 0.028178 0.029108 0.10502 -0.19616 -0.12601 0.05191 -0.087836 -0.083216 -0.12504 -0.20984 -0.081897 -0.25483 -0.28451 -0.11677 -0.071763
2.2734 0.039524 0.028557 0.041332 0.049993 0 0.060568 0.031705 0.029025 0.033287 0.034784 0.0094743 -15.506 0.0012505 -0.013287 0.000916 -0.019014 -0.032399 -0.03085 -0.028691 -0.052108 -0.027671 0 -0.089762 0 -0.00039362 -0.0012549 0.00030602 -0.00029208 -1.4509 0.023884 0.053078 0.058834 0.026893 0.040232 0.026378 0.042117 0.029912 0.036786 0.10237 -0.22204 -0.15327 0.057456 -0.1125 -0.045375 -0.14593 -0.22414 -0.077858 -0.27131 -0.30557 -0.1223 -0.10361
2.2773 0.039331 0.028001 0.036325 0.042464 0 0.052706 0.027648 0.029648 0.037932 0.038358 0.045769 -15.705 0.0041932 -0.014424 0.0037205 -0.017397 -0.030091 -0.025562 -0.0289 -0.05238 -0.027977 0 -0.11214 0 -0.00036233 -0.00010361 0.00027074 0.00024606 -1.6661 0.045932 0.050641 0.048094 0.037964 0.038657 0.030796 0.054382 0.037035 0.050228 0.088395 -0.25681 -0.17741 0.051572 -0.14253 -0.017332 -0.17286 -0.24127 -0.077751 -0.29954 -0.31982 -0.12829 -0.13592
2.2813 0.035032 0.029538 0.030194 0.028952 0 0.032799 0.028311 0.037889 0.048573 0.041182 0.084557 -15.893 0.0069343 -0.014167 0.0067913 -0.015355 -0.028284 -0.020268 -0.028672 -0.055379 -0.02451 0 -0.13282 0 0.00042194 0.0007774 0.00057031 0.00059129 -1.9269 0.071878 0.035996 0.029211 0.04929 0.039859 0.044328 0.055928 0.053338 0.068246 0.059371 -0.30157 -0.20069 0.027608 -0.18186 -0.0086209 -0.21421 -0.26899 -0.088862 -0.34554 -0.32939 -0.13824 -0.1598
2.2852 0.028477 0.031497 0.026746 0.018238 0 0.013416 0.034742 0.049591 0.061417 0.043527 0.10715 -16.076 0.0074663 -0.012561 0.0075913 -0.014745 -0.030814 -0.018422 -0.029456 -0.06159 -0.020126 0 -0.14743 0 0.001421 0.0010082 0.00074325 0.00062838 -2.1511 0.091437 0.019519 0.014555 0.050578 0.045285 0.063218 0.04979 0.074803 0.084918 0.011641 -0.35479 -0.22605 -0.018631 -0.22977 -0.024981 -0.2771 -0.31219 -0.11928 -0.40786 -0.33938 -0.15725 -0.16963
2.2891 0.022863 0.03156 0.027289 0.016618 0 0.0053115 0.04274 0.055745 0.0694 0.045596 0.10559 -16.258 0.0055239 -0.011149 0.0054318 -0.016865 -0.038663 -0.020649 -0.0328 -0.0698 -0.019164 0 -0.1532 0 0.0018566 0.00053365 0.00036755 0.00040755 -2.2393 0.095897 0.013033 0.011762 0.041423 0.0504 0.076949 0.046256 0.089767 0.093201 -0.045961 -0.40891 -0.25276 -0.074718 -0.27659 -0.052281 -0.34995 -0.36051 -0.16129 -0.47191 -0.35304 -0.1835 -0.16594
2.293 0.020226 0.028643 0.02961 0.024642 0 0.01207 0.045488 0.050657 0.066976 0.047191 0.08558 -16.435 0.0024869 -0.011573 0.0018999 -0.020788 -0.047899 -0.024714 -0.038333 -0.077198 -0.023019 0 -0.15002 0 0.0014517 -0.00036871 -0.00044854 7.0762e-05 -2.1359 0.083519 0.020711 0.020438 0.030482 0.048777 0.075451 0.052217 0.087163 0.089108 -0.10794 -0.45915 -0.27919 -0.13333 -0.31612 -0.082907 -0.42468 -0.40674 -0.20947 -0.53021 -0.37111 -0.21553 -0.1537
2.2969 0.020063 0.023958 0.030066 0.03693 0 0.028911 0.03899 0.03723 0.054076 0.04727 0.060365 -16.607 4.4556e-05 -0.013926 -0.00060138 -0.023771 -0.052868 -0.027975 -0.043416 -0.08131 -0.028658 0 -0.13959 0 0.00065442 -0.0012808 -0.0011544 -0.00027028 -1.8672 0.061085 0.035909 0.034217 0.025817 0.038543 0.057803 0.062956 0.066439 0.074074 -0.16818 -0.50062 -0.3033 -0.18684 -0.34235 -0.10945 -0.49258 -0.44347 -0.25763 -0.57597 -0.39354 -0.25127 -0.13792
2.3008 0.02038 0.020153 0.026802 0.044804 0 0.045006 0.025603 0.024089 0.036343 0.043997 0.041761 -16.772 -0.00079005 -0.016509 -0.00071005 -0.023686 -0.051576 -0.029516 -0.045147 -0.081912 -0.03156 0 -0.12369 0 0.00014674 -0.0018416 -0.0013129 -0.00058208 -1.5232 0.039788 0.046277 0.044589 0.027355 0.024553 0.034001 0.065549 0.039455 0.054272 -0.21407 -0.52297 -0.32002 -0.22106 -0.34394 -0.12101 -0.53632 -0.45656 -0.29365 -0.59842 -0.41825 -0.28611 -0.12082
2.3047 0.01998 0.019191 0.021216 0.04111 0 0.048871 0.012544 0.017621 0.021547 0.036079 0.034395 -16.93 0.00034898 -0.017369 0.0012092 -0.021068 -0.047322 -0.02993 -0.042727 -0.0807 -0.029929 0 -0.10302 0 0.00018035 -0.0018489 -0.0010008 -0.00084912 -1.2001 0.027805 0.042911 0.044339 0.02903 0.014148 0.01725 0.051267 0.021374 0.037135 -0.23752 -0.52325 -0.32659 -0.23016 -0.32163 -0.11827 -0.54798 -0.44315 -0.30997 -0.59884 -0.43813 -0.31348 -0.10246
2.3086 0.019571 0.020967 0.016621 0.025352 0 0.035643 0.0067451 0.017061 0.014684 0.024826 0.034636 -17.082 0.0034446 -0.016189 0.0038274 -0.018486 -0.044576 -0.029579 -0.037773 -0.078845 -0.025934 0 -0.077702 0 0.00041302 -0.0013086 -0.00062955 -0.00099269 -0.94954 0.024884 0.026617 0.030987 0.026893 0.011005 0.01343 0.024649 0.018193 0.026767 -0.24109 -0.50602 -0.32454 -0.2188 -0.28282 -0.109 -0.53208 -0.40991 -0.3089 -0.58267 -0.44862 -0.33105 -0.082691
2.3125 0.020665 0.023913 0.015643 0.0056597 0 0.012169 0.010311 0.017082 0.015076 0.014656 0.03308 -17.232 0.0077826 -0.014632 0.0060514 -0.017792 -0.043674 -0.027779 -0.032391 -0.075161 -0.023049 0 -0.048761 0 0.00034779 -0.00046518 -0.00043943 -0.00087903 -0.76944 0.023169 0.0071929 0.0099435 0.023307 0.013123 0.01738 4.114e-05 0.022302 0.021009 -0.22782 -0.47507 -0.31528 -0.19098 -0.23274 -0.099184 -0.49199 -0.36187 -0.29292 -0.55234 -0.4465 -0.33737 -0.0618
2.3164 0.023686 0.026773 0.018733 -0.0052427 0 -0.0054253 0.019762 0.014295 0.017373 0.010451 0.019678 -17.38 0.011523 -0.014707 0.0075202 -0.018234 -0.040462 -0.023926 -0.027243 -0.067127 -0.022598 0 -0.019026 0 -0.00013345 0.00026706 -0.00027212 -0.00043069 -0.63219 0.013746 -0.0031096 -0.0060084 0.022839 0.016084 0.018883 -0.010759 0.019997 0.012605 -0.20288 -0.43576 -0.30107 -0.15263 -0.1778 -0.096041 -0.43285 -0.30573 -0.26615 -0.51024 -0.4287 -0.33146 -0.039338
2.3203 0.027505 0.029617 0.024666 0.001354 0 -0.0025202 0.028828 0.010361 0.015713 0.013415 -0.0094357 -17.532 0.012314 -0.016698 0.0082064 -0.01758 -0.031522 -0.01899 -0.021605 -0.053874 -0.023039 0 0.0074845 0 -0.00067609 0.00054417 0.00013424 0.0002559 -0.51578 -0.0060322 0.0027237 -0.0038932 0.025631 0.017278 0.011972 -0.0073561 0.0037533 -0.0053427 -0.1811 -0.4015 -0.28723 -0.11856 -0.13112 -0.11228 -0.36559 -0.25615 -0.23909 -0.45725 -0.39169 -0.3133 -0.014093
2.3242 0.030841 0.033123 0.031884 0.02303 0 0.021972 0.032289 0.0089276 0.0081187 0.0195 -0.046811 -17.684 0.0090418 -0.018804 0.0078908 -0.015068 -0.019089 -0.015219 -0.014978 -0.037931 -0.022298 0 0.026906 0 -0.00082594 0.00037025 0.00072126 0.00090177 -0.41686 -0.029934 0.022259 0.018774 0.026724 0.016719 -0.0011272 0.0017401 -0.021719 -0.032803 -0.1732 -0.38025 -0.27708 -0.099015 -0.097957 -0.14288 -0.30357 -0.22106 -0.22051 -0.40033 -0.34791 -0.2923 0.013205
2.3281 0.033727 0.037205 0.039138 0.046865 0 0.052909 0.028601 0.010799 -0.0020027 0.022749 -0.075398 -17.835 0.0031705 -0.01893 0.0063003 -0.01275 -0.0098159 -0.014086 -0.0081283 -0.023748 -0.020307 0 0.036318 0 -0.0004475 0.00012443 0.0011037 0.0011782 -0.35091 -0.046653 0.045027 0.049048 0.022307 0.014925 -0.013572 0.0086508 -0.043834 -0.060176 -0.18146 -0.3736 -0.27059 -0.09733 -0.079993 -0.18387 -0.25114 -0.20317 -0.2128 -0.3435 -0.30437 -0.27306 0.036677
2.332 0.037233 0.040774 0.045241 0.058291 0 0.06959 0.020569 0.013355 -0.008251 0.020926 -0.078643 -17.981 -0.0019364 -0.016817 0.0038185 -0.013426 -0.0083434 -0.014769 -0.0024128 -0.014512 -0.019031 0 0.033659 0 0.00019401 0.00021575 0.0010112 0.00090684 -0.35318 -0.046992 0.058632 0.066296 0.015255 0.011777 -0.019671 0.012121 -0.051506 -0.072748 -0.20587 -0.38131 -0.26685 -0.11503 -0.077796 -0.2306 -0.21149 -0.20385 -0.21705 -0.29128 -0.26807 -0.25986 0.045968
2.3359 0.041777 0.042983 0.048974 0.051622 0 0.061989 0.014072 0.014711 -0.0055753 0.017941 -0.052757 -18.119 -0.0034623 -0.014263 0.0018557 -0.017241 -0.012663 -0.015106 0.0014286 -0.010524 -0.020195 0 0.017658 0 0.00068243 0.00064024 0.00064453 0.00019616 -0.47686 -0.029342 0.056251 0.058455 0.013064 0.0082159 -0.017046 0.015215 -0.041244 -0.060224 -0.2427 -0.40029 -0.26267 -0.15285 -0.09204 -0.27514 -0.18863 -0.22468 -0.2333 -0.25301 -0.25107 -0.25949 0.032184
2.3398 0.04618 0.044453 0.049889 0.034024 0 0.038805 0.015116 0.017159 0.0067128 0.020332 -0.01072 -18.251 -0.0012382 -0.013163 0.0021118 -0.020854 -0.016582 -0.014261 0.00318 -0.010573 -0.023299 0 -0.011458 0 0.00075 0.00090353 0.00048325 -0.00059079 -0.77251 -0.00011474 0.041159 0.033098 0.020173 0.0080199 -0.0052042 0.019887 -0.016841 -0.024701 -0.27553 -0.41713 -0.25192 -0.19936 -0.11586 -0.30907 -0.18003 -0.25762 -0.25392 -0.23757 -0.26056 -0.27416 -0.0051756
2.3438 0.048774 0.046869 0.049238 0.020012 0 0.02025 0.026211 0.025199 0.025157 0.031097 0.026862 -18.376 0.0023481 -0.013547 0.0050716 -0.020582 -0.016836 -0.014296 0.001834 -0.01446 -0.026009 0 -0.051062 0 0.00040205 0.000465 0.00072377 -0.00105 -1.2487 0.030515 0.02515 0.012411 0.033337 0.015917 0.015237 0.025832 0.01424 0.019467 -0.29484 -0.42402 -0.23339 -0.24369 -0.14214 -0.3326 -0.18033 -0.29354 -0.2726 -0.24184 -0.29037 -0.29874 -0.056692
2.3477 0.049394 0.051197 0.049628 0.021163 0 0.0219 0.04424 0.040025 0.044779 0.046984 0.047291 -18.488 0.0043779 -0.013877 0.0090729 -0.01653 -0.017156 -0.018842 -0.0048731 -0.02379 -0.026449 0 -0.096448 0 -0.00013918 -0.00068974 0.00099266 -0.0010127 -1.8444 0.054439 0.021235 0.015368 0.045173 0.032747 0.040847 0.033874 0.043958 0.054704 -0.29653 -0.41767 -0.20721 -0.28004 -0.16722 -0.34637 -0.18737 -0.3275 -0.28624 -0.26258 -0.33617 -0.32961 -0.10899
2.3516 0.049877 0.056473 0.053129 0.038802 0 0.043457 0.061898 0.05695 0.061733 0.061759 0.05437 -18.585 0.00344 -0.013356 0.011085 -0.013225 -0.02471 -0.029948 -0.018645 -0.040314 -0.025125 0 -0.14275 0 -0.00057011 -0.0019411 0.00070678 -0.00068332 -2.447 0.069413 0.035019 0.042478 0.051718 0.052937 0.064532 0.047449 0.065892 0.071901 -0.27843 -0.39636 -0.17449 -0.30335 -0.18776 -0.35187 -0.19906 -0.35489 -0.29236 -0.29463 -0.39211 -0.36236 -0.15342
2.3555 0.05233 0.060581 0.059397 0.064154 0 0.070911 0.072384 0.06924 0.074408 0.071761 0.06265 -18.667 0.00014671 -0.013529 0.008889 -0.015652 -0.042498 -0.046014 -0.037965 -0.063774 -0.024713 0 -0.18698 0 -0.00065684 -0.0025593 -0.00027583 -0.00050331 -2.9545 0.078927 0.060687 0.076268 0.055616 0.068186 0.079221 0.068338 0.077924 0.075959 -0.24218 -0.36166 -0.14031 -0.30599 -0.19835 -0.3508 -0.21386 -0.36792 -0.28801 -0.32333 -0.44549 -0.38685 -0.19003
2.3594 0.05701 0.062315 0.065724 0.08457 0 0.088406 0.074053 0.074569 0.083188 0.078004 0.083146 -18.744 -0.0037246 -0.016986 0.0029241 -0.02444 -0.065607 -0.062615 -0.057737 -0.091431 -0.028006 0 -0.2283 0 -0.00036775 -0.0023738 -0.0014256 -0.00081027 -3.3329 0.088677 0.084704 0.096132 0.061959 0.074633 0.084005 0.091354 0.084297 0.080925 -0.20591 -0.32753 -0.1118 -0.29716 -0.20171 -0.34657 -0.22925 -0.37048 -0.27874 -0.33594 -0.48643 -0.39892 -0.22407
2.3633 0.062187 0.062569 0.069208 0.091104 0 0.088911 0.07125 0.077066 0.089796 0.08334 0.11379 -18.823 -0.0063412 -0.024233 -0.0039077 -0.035131 -0.085075 -0.075347 -0.072467 -0.1194 -0.035828 0 -0.26612 0 8.9175e-05 -0.0019224 -0.0020114 -0.0015672 -3.6207 0.10212 0.094841 0.093713 0.072201 0.076333 0.085942 0.10585 0.093649 0.098523 -0.17743 -0.29994 -0.091171 -0.28196 -0.19976 -0.33887 -0.24411 -0.36543 -0.26712 -0.33001 -0.51252 -0.39791 -0.25897
2.3672 0.066081 0.063423 0.069161 0.083238 0 0.076387 0.070591 0.082628 0.096449 0.08864 0.14243 -18.906 -0.0065369 -0.032222 -0.0084776 -0.042418 -0.095296 -0.082315 -0.080467 -0.14419 -0.046564 0 -0.29812 0 0.00039822 -0.0019255 -0.0017999 -0.0024102 -3.8765 0.11798 0.088205 0.076403 0.083032 0.081027 0.093915 0.10469 0.11216 0.12888 -0.16221 -0.28295 -0.079382 -0.26475 -0.1943 -0.32712 -0.25723 -0.35537 -0.25506 -0.30561 -0.5226 -0.38396 -0.29251
2.3711 0.068608 0.06613 0.067528 0.068831 0 0.060826 0.075833 0.092526 0.10445 0.092481 0.15783 -18.98 -0.0042964 -0.036645 -0.0098365 -0.045145 -0.097649 -0.084584 -0.085012 -0.16338 -0.057507 0 -0.32042 0 0.00037447 -0.0026183 -0.0012644 -0.0029868 -4.1182 0.1312 0.072721 0.058849 0.090618 0.092188 0.10957 0.09195 0.13678 0.16015 -0.16566 -0.28049 -0.076429 -0.25095 -0.18765 -0.30963 -0.26641 -0.34362 -0.24434 -0.26588 -0.51588 -0.35773 -0.31886
2.375 0.070923 0.070052 0.067007 0.059445 0 0.052034 0.085472 0.10208 0.11266 0.094025 0.15755 -19.031 -0.0010209 -0.036044 -0.0096658 -0.046976 -0.097562 -0.084832 -0.091092 -0.1758 -0.066783 0 -0.32993 0 0.00010339 -0.003602 -0.0011041 -0.0032636 -4.3066 0.13649 0.061278 0.052212 0.094397 0.10535 0.12467 0.080224 0.15565 0.17677 -0.18308 -0.28833 -0.075948 -0.24437 -0.18217 -0.28624 -0.26753 -0.33296 -0.23425 -0.22644 -0.49643 -0.32466 -0.33328
2.3789 0.073409 0.073392 0.068676 0.063032 0 0.055618 0.09449 0.10548 0.11731 0.094775 0.14681 -19.051 0.0010109 -0.033406 -0.010409 -0.052122 -0.098971 -0.085455 -0.1007 -0.18192 -0.074283 0 -0.32658 0 -0.0001645 -0.0043076 -0.0015795 -0.0034934 -4.3791 0.13185 0.0628 0.059462 0.095988 0.11237 0.1283 0.079439 0.15678 0.16991 -0.20243 -0.29698 -0.071539 -0.242 -0.17704 -0.26064 -0.25964 -0.32152 -0.222 -0.19751 -0.46993 -0.29047 -0.33461
2.3828 0.074609 0.07469 0.071222 0.077985 0 0.070715 0.098083 0.10121 0.11435 0.096465 0.13199 -19.051 0.00025713 -0.033204 -0.012874 -0.060614 -0.10191 -0.087261 -0.11106 -0.18391 -0.080928 0 -0.31325 0 -0.00026006 -0.0045316 -0.0023142 -0.0038723 -4.2956 0.11966 0.07627 0.076566 0.095452 0.10891 0.11712 0.08811 0.13822 0.14296 -0.21794 -0.30199 -0.06039 -0.24133 -0.17062 -0.23506 -0.2414 -0.30648 -0.20546 -0.1818 -0.43705 -0.25706 -0.32419
2.3867 0.07253 0.073519 0.072206 0.093106 0 0.089049 0.094218 0.092451 0.10283 0.097586 0.1165 -19.049 -0.0025016 -0.036722 -0.015557 -0.068023 -0.10459 -0.089174 -0.11711 -0.18439 -0.0871 0 -0.29328 0 -0.00021668 -0.0044849 -0.0026966 -0.004257 -4.0562 0.1049 0.091416 0.094895 0.090424 0.097669 0.098387 0.095736 0.11011 0.10906 -0.22459 -0.29958 -0.040502 -0.23945 -0.16089 -0.21173 -0.21181 -0.28456 -0.18256 -0.17975 -0.39781 -0.22575 -0.30363
2.3906 0.066907 0.070058 0.069991 0.094902 0 0.097606 0.083825 0.082805 0.086288 0.093381 0.10147 -19.06 -0.004402 -0.040623 -0.016223 -0.06986 -0.10622 -0.088993 -0.1157 -0.18401 -0.091828 0 -0.26789 0 -0.00014128 -0.0043875 -0.0024262 -0.0042691 -3.6863 0.091886 0.095506 0.10332 0.07954 0.084608 0.082733 0.093152 0.086684 0.082968 -0.21677 -0.28577 -0.010424 -0.23022 -0.14187 -0.19364 -0.16768 -0.24706 -0.14915 -0.18487 -0.34784 -0.19672 -0.27426
2.3945 0.059817 0.064531 0.064699 0.077832 0 0.086445 0.06962 0.072717 0.07034 0.080368 0.08757 -19.082 -0.0029247 -0.040519 -0.014114 -0.065988 -0.10712 -0.084876 -0.10739 -0.1802 -0.09367 0 -0.236 0 -1.3927e-05 -0.0041495 -0.0016949 -0.0037053 -3.2171 0.081825 0.081965 0.092686 0.065579 0.073099 0.074405 0.07987 0.075305 0.072422 -0.20159 -0.2667 0.022587 -0.212 -0.11219 -0.17786 -0.11471 -0.19484 -0.10854 -0.18056 -0.28754 -0.16745 -0.23808
2.3984 0.053824 0.057333 0.057776 0.0495 0 0.057614 0.054926 0.06056 0.058369 0.060847 0.074106 -19.106 0.0015843 -0.035919 -0.010625 -0.060488 -0.10649 -0.076758 -0.094918 -0.16878 -0.092424 0 -0.19639 0 0.00030813 -0.0035317 -0.00093787 -0.0028221 -2.683 0.072554 0.055353 0.063034 0.053681 0.062305 0.068625 0.062038 0.071998 0.073781 -0.18426 -0.2466 0.054024 -0.18581 -0.073123 -0.16075 -0.057439 -0.1324 -0.064642 -0.16072 -0.21958 -0.13692 -0.19786
2.4023 0.049605 0.049419 0.050923 0.025809 0 0.026772 0.042627 0.046318 0.049202 0.042116 0.057437 -19.12 0.0060008 -0.031187 -0.0079377 -0.057285 -0.10159 -0.066586 -0.080499 -0.14767 -0.089765 0 -0.15025 0 0.00085987 -0.0025613 -0.00048732 -0.0021683 -2.1281 0.060312 0.029124 0.027612 0.046184 0.050518 0.05786 0.045427 0.06641 0.074461 -0.16788 -0.22802 0.080828 -0.15276 -0.02622 -0.13947 0.00037066 -0.064322 -0.020931 -0.12288 -0.147 -0.10486 -0.15576
2.4063 0.045549 0.042024 0.045221 0.019197 0 0.013136 0.033997 0.032915 0.039058 0.030542 0.033082 -19.121 0.0073577 -0.031256 -0.007105 -0.056227 -0.090015 -0.057014 -0.064849 -0.1192 -0.087756 0 -0.10187 0 0.0014009 -0.0016441 -0.00043333 -0.0021133 -1.6017 0.042569 0.016972 0.0064973 0.040259 0.03854 0.039708 0.032062 0.050693 0.061049 -0.15517 -0.2132 0.099697 -0.11459 0.025873 -0.11043 0.053691 0.0021922 0.017645 -0.066816 -0.074873 -0.071559 -0.11234
2.4102 0.039619 0.035707 0.040702 0.029251 0 0.024043 0.027918 0.023426 0.025711 0.02625 0.0016229 -19.111 0.0057241 -0.036483 -0.0074486 -0.053672 -0.0728 -0.049565 -0.048274 -0.088921 -0.086499 0 -0.057003 0 0.0015705 -0.0011694 -0.00068575 -0.0025426 -1.1386 0.020379 0.023154 0.01161 0.031501 0.028795 0.018582 0.022603 0.024818 0.028717 -0.14425 -0.20106 0.1086 -0.076407 0.075401 -0.072392 0.093587 0.051806 0.042345 -0.0056203 -0.015516 -0.04041 -0.06806
2.4141 0.031406 0.02982 0.03629 0.043275 0 0.047353 0.02165 0.017653 0.010732 0.023677 -0.027893 -19.091 0.0039174 -0.04215 -0.0076109 -0.046766 -0.05464 -0.043957 -0.031939 -0.06186 -0.083436 0 -0.020385 0 0.0012478 -0.0010469 -0.0010594 -0.0030161 -0.74223 -0.0012807 0.038768 0.03531 0.019416 0.02165 0.00089458 0.01864 -0.0043543 -0.014154 -0.12988 -0.18776 0.11189 -0.043075 0.11685 -0.033589 0.11985 0.081583 0.053834 0.044102 0.027542 -0.01441 -0.025914
2.418 0.02234 0.023242 0.030263 0.046084 0 0.05979 0.013152 0.01237 -0.0021487 0.017152 -0.042856 -19.056 0.0042836 -0.043226 -0.0069468 -0.036753 -0.04067 -0.039234 -0.017702 -0.040143 -0.075418 0 0.0060004 0 0.00071337 -0.00076457 -0.0013161 -0.0031918 -0.39156 -0.015961 0.047462 0.054453 0.0082177 0.014061 -0.010082 0.020022 -0.027626 -0.050076 -0.10993 -0.17223 0.11087 -0.017707 0.14743 -0.00015035 0.13205 0.090809 0.052557 0.075283 0.052934 0.0044793 0.008182
2.4219 0.014167 0.0157 0.021366 0.030973 0 0.045388 0.0031149 0.0050752 -0.010498 0.0057683 -0.037716 -19.006 0.0061054 -0.039414 -0.0058605 -0.027885 -0.032911 -0.03543 -0.0069182 -0.023662 -0.061749 0 0.023044 0 0.00038877 1.2801e-05 -0.0012493 -0.0030623 -0.065043 -0.020048 0.037161 0.048505 0.0018567 0.0028501 -0.014918 0.020835 -0.038031 -0.063495 -0.083295 -0.15426 0.10657 -0.0031962 0.16506 0.021716 0.13045 0.080349 0.039771 0.083021 0.060581 0.014626 0.029
2.4258 0.0075095 0.0081233 0.010007 0.0037772 0 0.0086328 -0.0054629 -0.0031965 -0.014835 -0.0067918 -0.020407 -18.946 0.0066243 -0.035174 -0.0050589 -0.023281 -0.029726 -0.033812 0.00020628 -0.012179 -0.045151 0 0.033462 0 0.00040891 0.00094682 -0.00083914 -0.0028071 0.23949 -0.016001 0.0092909 0.016523 -0.00075885 -0.010944 -0.015582 0.01172 -0.034018 -0.051408 -0.051441 -0.13681 0.098327 -0.0062082 0.1658 0.019626 0.11469 0.052597 0.017647 0.062712 0.050798 0.012588 0.0367
2.4297 0.0017404 0.0014616 -0.0015922 -0.021867 0 -0.028916 -0.01002 -0.0093255 -0.01731 -0.016206 -0.0072047 -18.888 0.0045616 -0.034817 -0.0048209 -0.022192 -0.0282 -0.035255 0.0040907 -0.0058019 -0.029616 0 0.040389 0 0.00050466 0.0012489 -0.00032605 -0.0025119 0.50624 -0.011477 -0.021729 -0.022125 -0.0045095 -0.021976 -0.014053 -0.010705 -0.020849 -0.025597 -0.024698 -0.12761 0.084544 -0.02612 0.15411 -0.0060996 0.091339 0.020481 -0.0061402 0.029801 0.033453 0.00053594 0.037675
2.4336 -0.004266 -0.0047516 -0.010914 -0.033607 0 -0.04548 -0.010952 -0.012031 -0.019476 -0.020707 -0.009602 -18.841 0.0019991 -0.037983 -0.0050512 -0.021403 -0.02653 -0.038482 0.0050549 -0.0033673 -0.017408 0 0.046259 0 0.00034422 0.00048069 -4.7726e-05 -0.002124 0.71842 -0.01403 -0.038712 -0.043798 -0.012227 -0.025454 -0.012994 -0.036943 -0.0088721 -0.0044665 -0.0094557 -0.12993 0.064789 -0.058183 0.13498 -0.046653 0.065044 -0.0091309 -0.027703 -0.0036921 0.014048 -0.018392 0.039936
2.4375 -0.01162 -0.012321 -0.017371 -0.027783 0 -0.035294 -0.011412 -0.013584 -0.021653 -0.0211 -0.024863 -18.803 0.0021829 -0.040267 -0.0057119 -0.018969 -0.024268 -0.040372 0.0034644 -0.0014746 -0.008311 0 0.052269 0 -4.7812e-05 -0.00088765 -0.000134 -0.0016657 0.87431 -0.025041 -0.034127 -0.039092 -0.021387 -0.022014 -0.01557 -0.0501 -0.0076816 -0.00042907 -0.0093188 -0.14499 0.039107 -0.098582 0.11149 -0.094925 0.038504 -0.032776 -0.045034 -0.03137 -0.005065 -0.042354 0.046965
2.4414 -0.021306 -0.022678 -0.023225 -0.01166 0 -0.01185 -0.014685 -0.017379 -0.023928 -0.019298 -0.038775 -18.764 0.0055469 -0.038139 -0.0067844 -0.016091 -0.021217 -0.03846 0.0004544 0.0034227 -0.0015619 0 0.058442 0 -0.00028824 -0.0018012 -0.00036627 -0.0013677 0.99319 -0.037996 -0.015591 -0.018589 -0.027449 -0.01746 -0.022624 -0.041129 -0.018867 -0.012168 -0.027012 -0.17282 0.0080866 -0.14224 0.086955 -0.1418 0.014377 -0.047819 -0.056592 -0.047775 -0.022359 -0.069291 0.055837
2.4453 -0.033737 -0.035326 -0.032011 4.7292e-05 0 0.0026823 -0.021782 -0.024372 -0.026833 -0.017915 -0.037816 -18.72 0.0086089 -0.032731 -0.0077455 -0.015224 -0.01705 -0.033316 -0.0019918 0.011425 0.0023424 0 0.064218 0 -7.8319e-05 -0.001565 -0.00038512 -0.0014664 1.1138 -0.043239 -0.00075475 -0.0031505 -0.029802 -0.017721 -0.030268 -0.019235 -0.033519 -0.026999 -0.060632 -0.20647 -0.023776 -0.17572 0.067898 -0.16783 -0.0026325 -0.052337 -0.06125 -0.050818 -0.038176 -0.09501 0.061342
2.4492 -0.047797 -0.048161 -0.045499 -0.0069746 0 -0.0074355 -0.031395 -0.032629 -0.030711 -0.020583 -0.019993 -18.677 0.0074112 -0.0285 -0.0074807 -0.016628 -0.012031 -0.028272 -0.0020105 0.018453 0.0025705 0 0.069402 0 0.00040729 -0.00047555 -5.72e-05 -0.0018533 1.2871 -0.035851 -0.0056044 -0.0087688 -0.03293 -0.024289 -0.032351 -0.0057001 -0.038485 -0.030783 -0.093674 -0.23245 -0.049987 -0.19274 0.057044 -0.17176 -0.012519 -0.051331 -0.06264 -0.050844 -0.053296 -0.11572 0.06206
2.4531 -0.060495 -0.059264 -0.061697 -0.037463 0 -0.042244 -0.041665 -0.040261 -0.035063 -0.030607 0.0039145 -18.645 0.0019797 -0.028326 -0.0052088 -0.017238 -0.0070876 -0.026388 0.0012321 0.020453 0.0006489 0 0.075262 0 0.00065537 0.0005061 0.00038889 -0.0020229 1.5593 -0.020382 -0.034175 -0.037465 -0.041125 -0.034374 -0.027172 -0.015672 -0.027728 -0.017938 -0.11836 -0.24483 -0.067313 -0.19091 0.056325 -0.15502 -0.014453 -0.045337 -0.061503 -0.051228 -0.065939 -0.12871 0.062756
2.457 -0.068354 -0.068066 -0.075651 -0.081287 0 -0.086792 -0.051497 -0.047878 -0.039504 -0.047657 0.017913 -18.63 -0.0032041 -0.030257 -0.0016214 -0.013076 -0.0021712 -0.027267 0.0078949 0.0191 0.0011897 0 0.085267 0 0.00035895 0.0007115 0.00061895 -0.0014713 1.944 -0.0085298 -0.075789 -0.077807 -0.053091 -0.044694 -0.021628 -0.045042 -0.0091807 0.0046363 -0.12826 -0.23939 -0.073293 -0.16952 0.067264 -0.12079 -0.007761 -0.034371 -0.058195 -0.053918 -0.073505 -0.13138 0.071404
2.4609 -0.06988 -0.074601 -0.082437 -0.11709 0 -0.11957 -0.060289 -0.057394 -0.045529 -0.065971 0.010193 -18.622 -0.0035565 -0.029149 0.0012348 -0.0027133 0.0054256 -0.026626 0.018636 0.022856 0.0086649 0 0.10464 0 -0.00022569 0.00038882 0.00057451 -0.00017034 2.4023 -0.011578 -0.11086 -0.11143 -0.06315 -0.054322 -0.026973 -0.074783 -0.00026098 0.021066 -0.11498 -0.21149 -0.064316 -0.12869 0.093233 -0.075464 0.0098013 -0.015876 -0.051615 -0.057789 -0.068469 -0.11816 0.094147
2.4648 -0.066827 -0.077943 -0.080046 -0.12489 0 -0.12383 -0.067133 -0.068655 -0.056366 -0.0775 -0.021351 -18.611 0.00093876 -0.021318 0.0016614 0.011643 0.019972 -0.019171 0.034774 0.041059 0.022954 0 0.13802 0 -0.00052629 0.00038608 0.00056257 0.0013959 2.8513 -0.033301 -0.12171 -0.12143 -0.067812 -0.063991 -0.048719 -0.087829 -0.015048 0.014755 -0.083397 -0.17066 -0.043549 -0.080674 0.13225 -0.032961 0.037408 0.013035 -0.039044 -0.052972 -0.04235 -0.087407 0.1324
2.4688 -0.062778 -0.076128 -0.070256 -0.10017 0 -0.097053 -0.071057 -0.078254 -0.073785 -0.078486 -0.068589 -18.598 0.0057525 -0.0076227 5.213e-05 0.026169 0.043202 -0.0025764 0.056503 0.075679 0.038601 0 0.18574 0 -0.00025951 0.0012529 0.00094572 0.0026853 3.2086 -0.068019 -0.10285 -0.10088 -0.069718 -0.073675 -0.080222 -0.082112 -0.053691 -0.022591 -0.045349 -0.12906 -0.016784 -0.036068 0.17826 0.0013279 0.071362 0.050703 -0.01978 -0.033998 0.0030651 -0.044163 0.18309
2.4727 -0.060141 -0.068199 -0.057371 -0.0584 0 -0.053714 -0.072106 -0.082398 -0.094614 -0.073307 -0.11638 -18.592 0.0065037 0.0074489 -0.0012622 0.038151 0.070884 0.020438 0.080739 0.11831 0.049302 0 0.24101 0 0.00026175 0.0026839 0.0017551 0.0035472 3.439 -0.10419 -0.064987 -0.05882 -0.073841 -0.0818 -0.10683 -0.068984 -0.10243 -0.084983 -0.0075532 -0.093118 0.013343 -0.00033427 0.22729 0.025752 0.10933 0.095289 0.0064519 0.0012569 0.065377 0.0080785 0.23984
2.4766 -0.058457 -0.056316 -0.046075 -0.025306 0 -0.018445 -0.071616 -0.080775 -0.11113 -0.071036 -0.14887 -18.607 0.0032621 0.019125 -0.00017102 0.046814 0.094193 0.043375 0.1014 0.1555 0.053447 0 0.29095 0 0.00046116 0.0038342 0.0026297 0.0041871 3.5667 -0.13042 -0.029738 -0.018528 -0.080301 -0.086751 -0.11728 -0.061492 -0.14312 -0.15267 0.023424 -0.0685 0.044395 0.02205 0.27488 0.040082 0.14859 0.14397 0.039364 0.053176 0.14026 0.064876 0.29363
2.4805 -0.055571 -0.045288 -0.039614 -0.019023 0 -0.011408 -0.07087 -0.076946 -0.11619 -0.077187 -0.15741 -18.641 -4.8874e-05 0.02493 0.0031659 0.052161 0.1058 0.059667 0.11297 0.17799 0.055003 0 0.32215 0 0.00012026 0.0041407 0.0031381 0.0047422 3.6393 -0.14048 -0.016822 -0.0048102 -0.082816 -0.088319 -0.11181 -0.065088 -0.16375 -0.20058 0.038445 -0.061619 0.07434 0.025559 0.31017 0.045859 0.1824 0.18721 0.076127 0.11493 0.21281 0.11459 0.33376
2.4844 -0.050323 -0.039372 -0.038777 -0.037908 0 -0.034551 -0.069582 -0.074668 -0.10883 -0.088402 -0.14601 -18.682 -0.00020078 0.025119 0.0065362 0.053951 0.10565 0.066437 0.11461 0.18585 0.058777 0 0.32779 0 -0.00037579 0.0038125 0.0031486 0.0050312 3.6753 -0.13537 -0.031101 -0.026402 -0.075579 -0.087175 -0.10015 -0.07735 -0.16265 -0.21159 0.04387 -0.06226 0.10324 0.020441 0.33 0.049021 0.20683 0.21704 0.1086 0.16686 0.26587 0.14897 0.35095
2.4883 -0.043908 -0.039129 -0.041794 -0.063298 0 -0.069265 -0.066242 -0.074154 -0.09498 -0.095269 -0.12868 -18.716 0.0020159 0.021875 0.0079621 0.052278 0.10095 0.065989 0.11099 0.18583 0.065233 0 0.31097 0 -0.00042735 0.0035526 0.0028953 0.00482 3.6428 -0.12211 -0.058863 -0.067224 -0.061139 -0.083395 -0.092133 -0.092531 -0.14584 -0.18646 0.04392 -0.065244 0.13053 0.011371 0.3332 0.04956 0.21999 0.23015 0.13207 0.19961 0.29212 0.16472 0.34156
2.4922 -0.038673 -0.041347 -0.045303 -0.07443 0 -0.088895 -0.060219 -0.07231 -0.082407 -0.090566 -0.11861 -18.747 0.003202 0.018389 0.0076069 0.048795 0.10003 0.063996 0.10826 0.18413 0.07048 0 0.28117 0 0.00016738 0.003853 0.002718 0.0042788 3.4837 -0.10926 -0.07734 -0.096247 -0.049703 -0.076402 -0.090335 -0.10407 -0.12187 -0.1428 0.041921 -0.066885 0.15503 0.0017341 0.31924 0.046428 0.22043 0.22442 0.14258 0.20652 0.28665 0.15981 0.30943
2.4961 -0.035877 -0.0421 -0.046261 -0.063343 0 -0.077814 -0.05314 -0.066384 -0.074454 -0.075028 -0.11692 -18.792 0.001541 0.017689 0.0072643 0.046483 0.10516 0.065355 0.10855 0.18119 0.071239 0 0.24633 0 0.0010047 0.0045707 0.0027638 0.0039977 3.1586 -0.10128 -0.071462 -0.090482 -0.049379 -0.066538 -0.090139 -0.10467 -0.097907 -0.10236 0.041307 -0.064015 0.17344 -0.0055577 0.28691 0.035668 0.20566 0.1971 0.13418 0.17979 0.24339 0.13159 0.26313
2.5 -0.034816 -0.039964 -0.043835 -0.038779 0 -0.042592 -0.047493 -0.056737 -0.06825 -0.055652 -0.1111 -18.865 -0.0011585 0.020882 0.0081123 0.047433 0.11066 0.070397 0.10777 0.17224 0.068883 0 0.20738 0 0.0014618 0.0051312 0.0029172 0.0044124 2.6726 -0.094793 -0.045096 -0.052807 -0.057273 -0.055856 -0.085001 -0.088621 -0.077291 -0.07605 0.041087 -0.060592 0.17865 -0.012768 0.2398 0.011131 0.17637 0.15253 0.10544 0.12584 0.1697 0.08541 0.21041
2.5039 -0.033936 -0.036457 -0.039758 -0.017791 0 -0.0065366 -0.043614 -0.045828 -0.058276 -0.039084 -0.085952 -18.962 -0.0017485 0.025866 0.0093734 0.050673 0.10751 0.07438 0.099148 0.15196 0.067703 0 0.15982 0 0.0012681 0.0050718 0.0029601 0.0052338 2.0681 -0.080714 -0.017548 -0.0093797 -0.061198 -0.046363 -0.070865 -0.057426 -0.058455 -0.058321 0.037049 -0.063152 0.17005 -0.024405 0.18578 -0.02437 0.13873 0.10085 0.065576 0.063612 0.084465 0.032847 0.15475
2.5078 -0.032365 -0.033704 -0.036623 -0.012939 0 0.0078181 -0.038474 -0.035059 -0.041329 -0.026866 -0.038019 -19.061 0.00055035 0.028327 0.0094464 0.052483 0.090541 0.071084 0.079509 0.11897 0.069329 0 0.10085 0 0.00071377 0.0043839 0.0027665 0.005595 1.4023 -0.051633 -0.0079467 0.011237 -0.050796 -0.037411 -0.047066 -0.022445 -0.036171 -0.03534 0.026779 -0.074944 0.14788 -0.042805 0.12841 -0.067615 0.095624 0.046632 0.019957 0.0022238 -0.0035606 -0.020555 0.096709
2.5117 -0.030165 -0.031991 -0.035376 -0.024398 0 -0.0055169 -0.028176 -0.023494 -0.018518 -0.016357 0.019348 -19.147 0.0033944 0.02509 0.0081272 0.049298 0.062347 0.057991 0.052957 0.077217 0.069938 0 0.035209 0 0.00034491 0.0034048 0.0023732 0.0048869 0.73298 -0.0093906 -0.020266 -0.0004217 -0.027087 -0.025775 -0.01579 0.0014973 -0.0061431 0.00071437 0.0084956 -0.098145 0.11367 -0.069554 0.071268 -0.11404 0.050144 -0.0057998 -0.0255 -0.049994 -0.086193 -0.06954 0.037941
2.5156 -0.02741 -0.029645 -0.034273 -0.041008 0 -0.03326 -0.012081 -0.0098914 0.006185 -0.0049829 0.06489 -19.221 0.0042156 0.017071 0.0071447 0.040651 0.031484 0.038781 0.028517 0.034459 0.063976 0 -0.025978 0 0.00047428 0.0024713 0.001927 0.0034434 0.11632 0.033911 -0.040986 -0.029714 -0.001305 -0.0092645 0.017663 0.0079635 0.029558 0.043807 -0.017681 -0.13194 0.073906 -0.10403 0.020986 -0.15071 0.0079668 -0.049674 -0.058996 -0.082347 -0.15169 -0.1055 -0.016847
2.5195 -0.023606 -0.025026 -0.030384 -0.048023 0 -0.053504 0.0055291 0.0046158 0.02813 0.0070744 0.084434 -19.296 0.0031397 0.0087501 0.0081431 0.029487 0.0070091 0.020752 0.013658 -0.00080626 0.050639 0 -0.072204 0 0.0009376 0.0017008 0.0015888 0.0023048 -0.39682 0.063311 -0.050414 -0.051324 0.015045 0.009684 0.04499 0.0047503 0.061354 0.078884 -0.041021 -0.16172 0.043475 -0.13516 -0.018382 -0.16732 -0.026358 -0.083259 -0.075644 -0.10134 -0.20102 -0.12809 -0.06196
2.5234 -0.018311 -0.01832 -0.022396 -0.036338 0 -0.050638 0.018114 0.016581 0.042983 0.017695 0.07937 -19.382 0.002431 0.0042857 0.010361 0.019736 -0.0064755 0.0092294 0.0090257 -0.022651 0.035852 0 -0.099957 0 0.0012449 0.0010398 0.0014453 0.0022333 -0.77173 0.071272 -0.037628 -0.048256 0.018706 0.024722 0.057992 0.0065867 0.077916 0.094057 -0.054271 -0.17828 0.029515 -0.15552 -0.045163 -0.16207 -0.051263 -0.10623 -0.076035 -0.11324 -0.23666 -0.13847 -0.094263
2.5273 -0.012127 -0.011385 -0.012141 -0.0083496 0 -0.024439 0.021533 0.023082 0.047351 0.024938 0.063009 -19.477 0.003295 0.0039888 0.010913 0.013549 -0.0104 0.0039181 0.0086623 -0.030303 0.02716 0 -0.11288 0 0.00095688 0.00043506 0.0014481 0.0029738 -0.99827 0.062431 -0.0074164 -0.021804 0.014463 0.030583 0.053939 0.020893 0.074865 0.089058 -0.052258 -0.17528 0.036612 -0.15966 -0.057845 -0.13466 -0.065568 -0.11786 -0.061095 -0.122 -0.25961 -0.13704 -0.11416
2.5313 -0.0066502 -0.0060392 -0.0034232 0.022599 0 0.010882 0.016641 0.0241 0.040516 0.02772 0.049892 -19.569 0.0041166 0.0047233 0.0077779 0.010542 -0.010216 0.00047591 0.0053607 -0.028544 0.026766 0 -0.11644 0 1.2999e-05 -8.239e-05 0.0014229 0.0035334 -1.0852 0.049038 0.024368 0.012136 0.008589 0.02748 0.038495 0.040572 0.058664 0.073596 -0.029062 -0.14587 0.069307 -0.14109 -0.054228 -0.086143 -0.067817 -0.11658 -0.032579 -0.1314 -0.2699 -0.1236 -0.12313
2.5352 -0.0032055 -0.0026609 0.0008415 0.039589 0 0.035514 0.008059 0.021886 0.026317 0.02523 0.047132 -19.656 0.0024656 0.003673 0.0023703 0.0091536 -0.011502 -0.0044293 -0.0033737 -0.024893 0.030063 0 -0.11273 0 -0.0011806 -0.00044568 0.0011854 0.0031893 -1.0456 0.041317 0.041571 0.034588 0.0038251 0.020412 0.022469 0.050902 0.041713 0.058704 0.015727 -0.091642 0.12419 -0.097575 -0.033552 -0.025833 -0.057871 -0.10026 0.0035897 -0.14034 -0.26385 -0.096993 -0.12103
2.5391 -0.0016755 -0.00028463 0.00075552 0.03287 0 0.035588 0.00089626 0.018414 0.012307 0.017206 0.052272 -19.746 -0.0014742 0.0013209 -0.0013372 0.0083027 -0.016516 -0.0097023 -0.013558 -0.024732 0.031029 0 -0.10011 0 -0.0019607 -0.0006271 0.0007103 0.0021807 -0.89134 0.040778 0.036641 0.034422 0.00012406 0.01422 0.014324 0.043295 0.032693 0.049103 0.066946 -0.032859 0.18325 -0.043892 -0.0045649 0.033013 -0.041715 -0.074431 0.040141 -0.1435 -0.24351 -0.061319 -0.10626
2.543 -0.00064193 0.0022433 -0.00079964 0.0072716 0 0.01184 -0.0017482 0.01401 0.0051774 0.0055962 0.056074 -19.848 -0.0043553 0.00045435 -0.00057442 0.0077913 -0.023063 -0.011411 -0.018342 -0.027805 0.028442 0 -0.076669 0 -0.0018312 -0.0006409 0.00019987 0.0014004 -0.64386 0.041004 0.013659 0.013875 -0.0019404 0.0096823 0.014707 0.022424 0.030543 0.041715 0.11683 0.019732 0.23764 0.012642 0.028704 0.085694 -0.021458 -0.041473 0.075066 -0.13737 -0.20887 -0.017947 -0.078671
2.5469 0.0013761 0.0053463 -0.00036917 -0.019724 0 -0.019419 0.00056198 0.0084649 0.0057078 -0.0047449 0.047335 -19.963 -0.0030829 0.0025196 0.0033966 0.0076231 -0.026353 -0.0075317 -0.01378 -0.029091 0.026233 0 -0.043449 0 -0.00085487 -0.00049261 -4.2399e-05 0.0014653 -0.34709 0.033766 -0.014028 -0.012639 -0.00043879 0.0044929 0.017389 0.001071 0.026777 0.029434 0.1582 0.056295 0.27937 0.065061 0.062249 0.12879 0.00099275 -0.0040017 0.10711 -0.11922 -0.16076 0.031369 -0.041822
2.5508 0.0048787 0.0087319 0.0036899 -0.029237 0 -0.035251 0.0059536 0.0027056 0.0080293 -0.0086041 0.018934 -20.074 0.0014693 0.0055871 0.0064267 0.0074704 -0.022732 -0.00070364 -0.0020083 -0.02355 0.028073 0 -0.0045025 0 0.00031282 -0.00016345 0.00015994 0.0021599 -0.061149 0.014983 -0.029957 -0.026204 0.0051081 -0.0026059 0.015017 -0.010532 0.013318 0.0064209 0.1808 0.062022 0.29666 0.10352 0.090033 0.15945 0.024096 0.033911 0.13638 -0.085753 -0.10116 0.083329 -0.0020462
2.5547 0.0094005 0.012001 0.010268 -0.014095 0 -0.0213 0.010917 -0.0014353 0.0045449 -0.0048532 -0.025897 -20.169 0.0048025 0.0062407 0.005525 0.0069259 -0.012648 0.0040168 0.010582 -0.010674 0.032633 0 0.034908 0 0.00087418 0.00032882 0.00073954 0.0027723 0.16366 -0.013003 -0.023051 -0.015156 0.011483 -0.0095399 0.0043872 -0.010665 -0.01098 -0.027664 0.18831 0.043457 0.29376 0.12904 0.11014 0.18371 0.047775 0.068025 0.16618 -0.045733 -0.041649 0.13093 0.034415
2.5586 0.014243 0.015145 0.016471 0.016031 0 0.016553 0.011777 -0.0031164 -0.0075279 0.0016198 -0.071401 -20.248 0.003192 0.0031844 0.0016626 0.0060016 -0.00050851 0.0040662 0.018374 0.0050464 0.034906 0 0.069197 0 0.00053205 0.00085231 0.0014806 0.0028678 0.30865 -0.04261 0.0047475 0.015658 0.013639 -0.012885 -0.012281 -0.0043768 -0.03941 -0.06554 0.18915 0.013929 0.2799 0.14779 0.12474 0.20578 0.072437 0.097626 0.19771 -0.0074565 0.010186 0.17044 0.063209
2.5625 0.019068 0.018614 0.019816 0.041646 0 0.054166 0.0072247 -0.003439 -0.023632 0.0033995 -0.096195 -20.323 -0.0024165 -0.0014806 -0.0014725 0.0051199 0.0085874 0.0017602 0.020503 0.017838 0.031933 0 0.092187 0 -0.00023665 0.0011723 0.0021961 0.0026451 0.38045 -0.064086 0.037397 0.046123 0.0092907 -0.011417 -0.029335 0.0012387 -0.061368 -0.0937 0.18884 -0.017468 0.26094 0.16377 0.13538 0.22716 0.097865 0.12222 0.23077 0.023541 0.049277 0.19921 0.081395
2.5664 0.024013 0.023066 0.020283 0.047479 0 0.065834 0.00032285 -0.0038451 -0.035223 -0.0028038 -0.08762 -20.405 -0.0071808 -0.0045206 -0.0013013 0.0046713 0.012584 0.0016222 0.020626 0.024809 0.026296 0 0.098001 0 -0.00058806 0.0010949 0.0027823 0.0025786 0.38025 -0.069636 0.053961 0.054544 0.0015991 -0.0069487 -0.040393 0.00030827 -0.067896 -0.098656 0.1935 -0.040515 0.24333 0.18141 0.14406 0.24843 0.12339 0.14149 0.26424 0.041509 0.070641 0.2147 0.086475
2.5703 0.02956 0.029001 0.020796 0.033114 0 0.044309 -0.0024231 -0.0035975 -0.03566 -0.012204 -0.052946 -20.496 -0.0070274 -0.004567 0.0012939 0.0047837 0.013474 0.0054287 0.022964 0.026853 0.023398 0 0.084242 0 -7.9418e-05 0.00065856 0.0031287 0.0028494 0.27848 -0.057678 0.043954 0.034935 -0.0027385 -0.0017186 -0.040594 -0.0092997 -0.056223 -0.076108 0.20926 -0.042125 0.23386 0.20343 0.15177 0.26462 0.14286 0.15204 0.29039 0.037808 0.066511 0.21255 0.077066
2.5742 0.036314 0.036412 0.025441 0.012732 0 0.0079921 0.0047083 0.00056363 -0.023819 -0.014679 -0.016028 -20.588 -0.0023734 -0.0025676 0.0033429 0.0054632 0.014681 0.010067 0.028069 0.02602 0.025436 0 0.054689 0 0.00092308 0.00019491 0.003069 0.003211 0.021774 -0.034627 0.017166 0.0037044 0.0018301 0.0042425 -0.02863 -0.022658 -0.031715 -0.036495 0.22883 -0.032354 0.22768 0.22341 0.15565 0.27149 0.15052 0.15231 0.30358 0.019646 0.046498 0.19997 0.054599
2.5781 0.044538 0.044647 0.036324 0.004767 0 -0.011888 0.022175 0.01172 -0.0035124 -0.0023607 0.00066014 -20.677 0.0027387 0.00017811 0.0030629 0.0064981 0.017139 0.010259 0.031735 0.022346 0.028493 0 0.017452 0 0.0016101 0.00013164 0.0025166 0.0033379 -0.43016 -0.011361 -0.001887 -0.011399 0.016194 0.012627 -0.0079118 -0.026975 -0.0056908 -0.00043735 0.24695 -0.019015 0.22045 0.23592 0.15167 0.26663 0.14182 0.13858 0.29998 -0.010977 0.013243 0.17899 0.023249
2.582 0.053571 0.052683 0.051433 0.01921 0 0.0051035 0.0444 0.029585 0.019575 0.024062 -0.0054762 -20.765 0.004821 0.0033492 0.0013821 0.0067543 0.017486 0.0031933 0.027759 0.013051 0.025623 0 -0.021476 0 0.001514 0.00061715 0.0016564 0.0031469 -1.0669 0.0046813 0.0074535 0.0075697 0.036454 0.024193 0.01487 -0.0085858 0.011275 0.015139 0.25871 -0.01017 0.20795 0.236 0.13579 0.24853 0.11312 0.10736 0.27685 -0.052163 -0.03082 0.15151 -0.013227
2.5859 0.061813 0.059713 0.065613 0.051119 0 0.052835 0.063621 0.05009 0.040804 0.055398 -0.014561 -20.852 0.003957 0.0064445 0.00030228 0.0036647 0.0099484 -0.0095603 0.012235 -0.0056168 0.012579 0 -0.063712 0 0.00091834 0.0012646 0.00091885 0.0027059 -1.8192 0.015735 0.044988 0.054364 0.056532 0.03758 0.034053 0.034288 0.017299 0.010417 0.25652 -0.019432 0.18335 0.21526 0.099606 0.21533 0.057866 0.050535 0.22943 -0.10353 -0.084838 0.11851 -0.055223
2.5898 0.067791 0.065605 0.074304 0.084213 0 0.10317 0.075148 0.0682 0.058209 0.080191 -0.00069869 -20.928 0.0028942 0.006999 0.00027767 -0.0058073 -0.0096054 -0.024286 -0.013803 -0.035851 -0.0092681 0 -0.11689 0 0.0004859 0.0013136 0.00066118 0.0019392 -2.5879 0.031963 0.089032 0.10256 0.071533 0.051159 0.049103 0.084822 0.022003 0.0041671 0.24086 -0.052508 0.14669 0.17599 0.042373 0.17335 -0.017509 -0.03045 0.16474 -0.16294 -0.14709 0.080919 -0.10741
2.5938 0.071603 0.070833 0.077034 0.10183 0 0.12677 0.079784 0.081347 0.072837 0.09222 0.046504 -20.977 0.0037603 0.0013962 -0.00032652 -0.022747 -0.040474 -0.03861 -0.045016 -0.076769 -0.034724 0 -0.18616 0 0.00052389 0.00019415 0.00084348 0.00061034 -3.2929 0.062039 0.11333 0.12462 0.080142 0.065367 0.064558 0.11728 0.040131 0.020615 0.21943 -0.10062 0.10507 0.12907 -0.02645 0.1297 -0.099472 -0.12402 0.094312 -0.22636 -0.21481 0.039616 -0.174
2.5977 0.075181 0.07608 0.077487 0.098052 0 0.11361 0.082105 0.090576 0.087652 0.093868 0.11364 -20.992 0.0060481 -0.01155 -0.0032533 -0.044405 -0.076892 -0.052522 -0.074845 -0.12419 -0.058554 0 -0.26624 0 0.00068376 -0.0019311 0.0010564 -0.0013234 -3.9104 0.10409 0.10745 0.11118 0.084934 0.082137 0.085429 0.11815 0.079605 0.071121 0.19709 -0.15715 0.063445 0.081671 -0.099681 0.08814 -0.17907 -0.22169 0.02523 -0.29016 -0.28572 -0.0048246 -0.25276
2.6016 0.080761 0.082013 0.080075 0.081615 0 0.078371 0.086898 0.098985 0.10499 0.093422 0.17426 -20.988 0.0075474 -0.028004 -0.0083299 -0.065098 -0.11067 -0.066415 -0.098813 -0.17132 -0.077731 0 -0.34195 0 0.00040459 -0.0041625 0.00090891 -0.0034345 -4.4748 0.1456 0.08368 0.076627 0.090179 0.10171 0.11225 0.099495 0.13362 0.14457 0.17887 -0.21415 0.027175 0.041371 -0.16892 0.052082 -0.24693 -0.31373 -0.035326 -0.34994 -0.35691 -0.051535 -0.33316
2.6055 0.088932 0.089388 0.086361 0.069808 0 0.048799 0.096702 0.10924 0.12396 0.098848 0.20786 -20.985 0.0066217 -0.041062 -0.013756 -0.079809 -0.135 -0.079031 -0.11609 -0.21049 -0.091467 0 -0.39764 0 -0.00040964 -0.0055021 0.00038094 -0.005058 -5.038 0.17268 0.065881 0.048638 0.098415 0.12073 0.1403 0.089615 0.18393 0.21337 0.17173 -0.25551 0.0061339 0.02164 -0.21444 0.026945 -0.28377 -0.3769 -0.073238 -0.3914 -0.41805 -0.096537 -0.40071
2.6094 0.09838 0.09897 0.094785 0.076327 0 0.047419 0.11132 0.12196 0.14041 0.11263 0.21109 -20.997 0.0033405 -0.04613 -0.0182 -0.08759 -0.14743 -0.087987 -0.12874 -0.23608 -0.10062 0 -0.42739 0 -0.0012319 -0.0056348 -0.00022632 -0.0058583 -5.6108 0.18015 0.070828 0.049895 0.10865 0.13451 0.16311 0.10765 0.21278 0.25011 0.17019 -0.27965 -0.003511 0.016708 -0.23528 0.0099965 -0.29546 -0.40968 -0.092195 -0.41153 -0.46326 -0.13475 -0.44435
2.6133 0.10772 0.11087 0.10357 0.10182 0 0.079067 0.12827 0.13554 0.15013 0.13097 0.19473 -21.014 -0.0011153 -0.04461 -0.02208 -0.091651 -0.15063 -0.092281 -0.13947 -0.24741 -0.10737 0 -0.4374 0 -0.0014359 -0.005143 -0.00065882 -0.006106 -6.1318 0.17357 0.097578 0.084311 0.11819 0.1414 0.1763 0.146 0.2136 0.24305 0.16984 -0.28849 -0.0050097 0.020977 -0.23452 0.00054557 -0.2877 -0.41471 -0.095225 -0.41104 -0.49034 -0.16311 -0.46154
2.6172 0.11732 0.12379 0.11314 0.13417 0 0.13011 0.1436 0.147 0.15291 0.14726 0.17302 -21.014 -0.005417 -0.042166 -0.026462 -0.095978 -0.15037 -0.093725 -0.14952 -0.24927 -0.11435 0 -0.43915 0 -0.00091484 -0.0049255 -0.00095053 -0.0063242 -6.4968 0.16262 0.1314 0.13542 0.12637 0.14444 0.1787 0.17783 0.19269 0.20154 0.16705 -0.28435 -0.0012218 0.028985 -0.21652 -0.0017613 -0.26658 -0.39609 -0.085475 -0.3924 -0.49861 -0.17922 -0.45814
2.6211 0.12874 0.13527 0.12514 0.15812 0 0.17719 0.15352 0.15368 0.15295 0.15666 0.15581 -20.984 -0.0083393 -0.043381 -0.031015 -0.10167 -0.15185 -0.095429 -0.15804 -0.24876 -0.12281 0 -0.44031 0 -0.00013441 -0.0053508 -0.0012629 -0.0066922 -6.6383 0.15346 0.15628 0.17704 0.13587 0.14818 0.17157 0.18214 0.16299 0.14978 0.15725 -0.27044 0.0045707 0.03268 -0.18919 0.0038426 -0.24115 -0.36109 -0.066966 -0.36128 -0.48809 -0.17939 -0.44429
2.625 0.14216 0.14335 0.13905 0.16605 0 0.19965 0.15675 0.15523 0.15483 0.15854 0.14708 -20.929 -0.0087777 -0.04819 -0.033652 -0.10645 -0.15649 -0.098822 -0.16332 -0.25051 -0.1313 0 -0.44134 0 0.00038049 -0.0059595 -0.0015595 -0.0069042 -6.5925 0.14704 0.16497 0.1896 0.14914 0.15408 0.15856 0.1616 0.13695 0.11362 0.14134 -0.2509 0.011962 0.025044 -0.16788 0.01759 -0.22333 -0.32635 -0.04604 -0.33451 -0.46897 -0.16462 -0.42977
2.6289 0.15483 0.14818 0.15095 0.16162 0 0.19007 0.15597 0.15437 0.15887 0.15544 0.14657 -20.86 -0.0064162 -0.053283 -0.032618 -0.10751 -0.16156 -0.10242 -0.16465 -0.25407 -0.13692 0 -0.43918 0 0.0005172 -0.0060017 -0.0015792 -0.0066541 -6.4884 0.14269 0.1607 0.17207 0.16358 0.15948 0.1461 0.13689 0.12317 0.10756 0.12626 -0.22678 0.024141 0.0099526 -0.15698 0.035715 -0.21295 -0.29948 -0.025451 -0.32041 -0.45254 -0.14289 -0.42095
2.6328 0.16264 0.15183 0.15651 0.15434 0 0.15847 0.15605 0.15509 0.161 0.15056 0.15055 -20.778 -0.0026118 -0.056264 -0.028759 -0.10472 -0.16311 -0.10368 -0.16327 -0.256 -0.13877 0 -0.43276 0 0.0005127 -0.0052617 -0.0012027 -0.006162 -6.4587 0.14082 0.15246 0.14194 0.17156 0.16107 0.14126 0.12586 0.12538 0.12802 0.11593 -0.1973 0.043723 -0.009437 -0.15591 0.054931 -0.20723 -0.28164 -0.0058576 -0.32047 -0.44365 -0.11868 -0.41983
2.6367 0.16366 0.15604 0.15548 0.15143 0 0.12716 0.1599 0.15916 0.15749 0.14617 0.15283 -20.668 -4.3864e-05 -0.057856 -0.025311 -0.10088 -0.15998 -0.10192 -0.16144 -0.25456 -0.13981 0 -0.42476 0 0.00052896 -0.0043229 -0.00076794 -0.006063 -6.542 0.14138 0.14881 0.12269 0.16719 0.15885 0.14655 0.12975 0.14083 0.15659 0.11375 -0.16177 0.072888 -0.02951 -0.16226 0.071179 -0.20209 -0.27222 0.012294 -0.33378 -0.446 -0.09673 -0.42458
2.6406 0.16 0.16011 0.15263 0.15406 0 0.11749 0.16552 0.16384 0.14957 0.14375 0.1484 -20.512 -0.00076193 -0.060226 -0.025111 -0.099128 -0.15522 -0.099265 -0.16054 -0.25226 -0.14475 0 -0.41898 0 0.00043987 -0.0040052 -0.00086202 -0.0067139 -6.6646 0.14157 0.15368 0.12753 0.15348 0.15597 0.15625 0.13845 0.15947 0.17241 0.1216 -0.12083 0.11271 -0.045317 -0.16713 0.072345 -0.18785 -0.26636 0.026564 -0.35123 -0.46272 -0.086708 -0.43124
2.6445 0.15581 0.16138 0.15329 0.15942 0 0.13564 0.16769 0.16384 0.14267 0.14446 0.1385 -20.31 -0.0043724 -0.064073 -0.028024 -0.10028 -0.15351 -0.098668 -0.16017 -0.25367 -0.15543 0 -0.41727 0 8.2493e-05 -0.0045609 -0.0017111 -0.0076973 -6.7192 0.13769 0.16457 0.15115 0.14152 0.15499 0.15992 0.14498 0.16831 0.16619 0.12704 -0.085381 0.1496 -0.06002 -0.1628 0.051518 -0.16417 -0.25842 0.031818 -0.35712 -0.48504 -0.092324 -0.43609
2.6484 0.15365 0.15821 0.15799 0.16414 0 0.1677 0.16317 0.15641 0.14124 0.14837 0.13136 -20.08 -0.0084606 -0.068016 -0.031227 -0.10276 -0.15672 -0.10123 -0.15929 -0.26062 -0.16859 0 -0.41921 0 -0.00039178 -0.0054562 -0.0028354 -0.0081557 -6.6676 0.13049 0.17371 0.1754 0.14112 0.15495 0.15201 0.15135 0.16084 0.1462 0.11998 -0.064939 0.17181 -0.079335 -0.15109 0.0077912 -0.1381 -0.25094 0.022671 -0.3486 -0.50846 -0.11424 -0.43764
2.6523 0.15305 0.15243 0.16201 0.16522 0 0.18932 0.15442 0.14504 0.14479 0.15339 0.13567 -19.844 -0.011049 -0.070595 -0.0321 -0.10466 -0.16201 -0.10557 -0.158 -0.26993 -0.1786 0 -0.42374 0 -0.00057172 -0.0059401 -0.003439 -0.0076755 -6.5713 0.12712 0.1725 0.18362 0.15159 0.15286 0.13838 0.16103 0.14376 0.13093 0.092643 -0.067676 0.16935 -0.10824 -0.13615 -0.058529 -0.11773 -0.24856 -0.0059991 -0.32705 -0.53094 -0.15317 -0.43689
2.6563 0.15253 0.14856 0.16077 0.15984 0 0.18407 0.14801 0.1376 0.14959 0.15592 0.15172 -19.606 -0.012453 -0.071998 -0.030773 -0.10559 -0.16448 -0.10966 -0.15797 -0.27611 -0.18262 0 -0.43012 0 -0.00023697 -0.0057842 -0.0032022 -0.0067808 -6.5301 0.1354 0.15798 0.17201 0.16263 0.14764 0.13215 0.17022 0.1328 0.13393 0.035279 -0.10499 0.12843 -0.15377 -0.12676 -0.14579 -0.11677 -0.26075 -0.061978 -0.29899 -0.55178 -0.21038 -0.43585
2.6602 0.15224 0.15008 0.15541 0.14744 0 0.15649 0.14904 0.14014 0.15354 0.15402 0.16906 -19.354 -0.014364 -0.073399 -0.029854 -0.10634 -0.16208 -0.11293 -0.16071 -0.27648 -0.18276 0 -0.43717 0 0.00033601 -0.005432 -0.0026271 -0.0064583 -6.5947 0.15508 0.13687 0.15025 0.16481 0.14217 0.14136 0.17049 0.13915 0.15313 -0.055025 -0.18617 0.036953 -0.22014 -0.1448 -0.24156 -0.15996 -0.30772 -0.15226 -0.29189 -0.57759 -0.28495 -0.43588
2.6641 0.15413 0.15652 0.15243 0.13353 0 0.12894 0.15697 0.15174 0.15806 0.15005 0.1744 -19.07 -0.017197 -0.075103 -0.031751 -0.10739 -0.15791 -0.1163 -0.16542 -0.27351 -0.18318 0 -0.44283 0 0.00062722 -0.0054518 -0.0025103 -0.0071652 -6.7401 0.17552 0.12287 0.1332 0.15877 0.14104 0.16053 0.15985 0.15856 0.17341 -0.15524 -0.28947 -0.081119 -0.29315 -0.19256 -0.32909 -0.24042 -0.38549 -0.26011 -0.32004 -0.61371 -0.36638 -0.43737
2.668 0.15932 0.16415 0.15742 0.1295 0 0.12429 0.16655 0.1653 0.16478 0.14951 0.16336 -18.744 -0.01897 -0.07621 -0.036329 -0.10822 -0.15736 -0.12033 -0.16909 -0.27191 -0.18555 0 -0.44563 0 0.0004357 -0.0059194 -0.0030694 -0.0083436 -6.9109 0.18389 0.12779 0.13161 0.15359 0.14644 0.17535 0.14784 0.17455 0.17966 -0.25107 -0.40134 -0.21051 -0.36257 -0.26816 -0.40009 -0.35093 -0.48861 -0.37449 -0.38771 -0.66185 -0.44853 -0.44073
2.6719 0.16633 0.16963 0.16924 0.14476 0 0.14833 0.17244 0.17339 0.17146 0.15593 0.14496 -18.384 -0.017433 -0.076286 -0.041096 -0.10829 -0.16269 -0.12379 -0.16927 -0.2737 -0.18794 0 -0.44686 0 9.7681e-05 -0.0063783 -0.0036824 -0.0089526 -7.0777 0.17653 0.15273 0.14746 0.15645 0.15658 0.17612 0.14681 0.17358 0.16844 -0.32819 -0.50706 -0.33444 -0.41768 -0.36644 -0.44759 -0.48074 -0.60845 -0.48316 -0.49457 -0.72201 -0.52477 -0.44694
2.6758 0.17251 0.17282 0.18089 0.17656 0 0.18585 0.1731 0.17393 0.17298 0.16676 0.13429 -18.001 -0.013282 -0.076622 -0.04352 -0.10818 -0.17052 -0.12464 -0.16687 -0.2764 -0.18782 0 -0.45052 0 7.7801e-05 -0.0063698 -0.0035648 -0.0084776 -7.2452 0.16217 0.18639 0.17421 0.1653 0.16758 0.16644 0.15866 0.15778 0.14909 -0.36027 -0.57788 -0.41961 -0.43703 -0.47137 -0.46016 -0.60358 -0.72253 -0.56042 -0.63004 -0.7892 -0.58045 -0.45678
2.6797 0.17703 0.17609 0.18607 0.20812 0 0.21285 0.17087 0.17093 0.16735 0.17503 0.14003 -17.602 -0.010543 -0.079007 -0.043178 -0.10936 -0.17504 -0.1225 -0.16596 -0.27644 -0.1854 0 -0.46018 0 0.00038991 -0.0059289 -0.00267 -0.0074058 -7.4196 0.15366 0.21199 0.19966 0.17234 0.1765 0.15878 0.17272 0.14287 0.13522 -0.34628 -0.60014 -0.44873 -0.41795 -0.55248 -0.44631 -0.68553 -0.8007 -0.59203 -0.75094 -0.8457 -0.60637 -0.46944
2.6836 0.18184 0.18144 0.18477 0.22012 0 0.21433 0.16972 0.17048 0.15989 0.17607 0.15807 -17.187 -0.012996 -0.083258 -0.041856 -0.11276 -0.17411 -0.11998 -0.17031 -0.27416 -0.18332 0 -0.47589 0 0.00053491 -0.0055391 -0.001814 -0.0067372 -7.5928 0.15672 0.21795 0.21103 0.17371 0.18255 0.16226 0.17752 0.14374 0.13542 -0.30131 -0.58082 -0.42915 -0.37225 -0.59833 -0.41753 -0.71844 -0.83588 -0.58323 -0.83361 -0.88181 -0.60385 -0.48265
2.6875 0.18921 0.18868 0.18243 0.20677 0 0.19406 0.17304 0.17604 0.1598 0.1727 0.17643 -16.753 -0.020038 -0.086748 -0.041819 -0.11782 -0.17227 -0.12096 -0.18002 -0.27509 -0.18341 0 -0.49435 0 6.268e-05 -0.00565 -0.0018483 -0.0070721 -7.7699 0.16677 0.20451 0.20245 0.17392 0.18649 0.17553 0.17336 0.16205 0.15011 -0.23701 -0.52631 -0.3681 -0.30982 -0.60351 -0.38124 -0.69963 -0.82625 -0.53971 -0.86483 -0.89205 -0.57459 -0.49471
2.6914 0.19875 0.19638 0.18445 0.18161 0 0.17024 0.18264 0.18679 0.17176 0.17329 0.18612 -16.302 -0.026523 -0.087021 -0.043994 -0.12327 -0.17715 -0.12721 -0.19164 -0.28557 -0.18497 0 -0.51268 0 -0.00087168 -0.0062899 -0.0027569 -0.0081703 -7.9966 0.17583 0.18268 0.18102 0.18019 0.18966 0.19099 0.17135 0.18675 0.17378 -0.16839 -0.44664 -0.27733 -0.24394 -0.5657 -0.34564 -0.63065 -0.77418 -0.47103 -0.83437 -0.87238 -0.52231 -0.50672
2.6953 0.2076 0.20381 0.19191 0.16661 0 0.16229 0.19806 0.19915 0.19121 0.18389 0.18771 -15.832 -0.027332 -0.084731 -0.047639 -0.12882 -0.19237 -0.13663 -0.20171 -0.30694 -0.18669 0 -0.5316 0 -0.0016136 -0.0071253 -0.0036642 -0.009313 -8.3329 0.18117 0.16723 0.16496 0.19387 0.19371 0.20337 0.18054 0.20509 0.19815 -0.12339 -0.36595 -0.18676 -0.20285 -0.49547 -0.32362 -0.53057 -0.70019 -0.40439 -0.74631 -0.82719 -0.46147 -0.52247
2.6992 0.21365 0.21136 0.20238 0.17435 0 0.17867 0.2158 0.20954 0.20854 0.20232 0.18881 -15.335 -0.022415 -0.083383 -0.051558 -0.13554 -0.21377 -0.14503 -0.21023 -0.33413 -0.1899 0 -0.55464 0 -0.0016922 -0.0078064 -0.0037619 -0.0099965 -8.7848 0.18655 0.16854 0.17146 0.20911 0.20009 0.21259 0.19837 0.21206 0.21446 -0.10468 -0.30369 -0.12047 -0.19157 -0.42877 -0.31518 -0.44089 -0.64084 -0.36257 -0.65386 -0.7842 -0.41335 -0.5456
2.7031 0.2179 0.2191 0.2135 0.19968 0 0.21288 0.23037 0.21623 0.21798 0.22016 0.19619 -14.8 -0.017261 -0.085994 -0.055593 -0.14458 -0.23267 -0.15006 -0.22055 -0.3602 -0.19858 0 -0.58413 0 -0.0013274 -0.0082063 -0.0031619 -0.010272 -9.2715 0.19649 0.18782 0.20248 0.21987 0.20877 0.21953 0.21475 0.21079 0.21695 -0.10899 -0.26562 -0.085511 -0.20883 -0.38098 -0.31967 -0.37849 -0.61024 -0.35313 -0.5818 -0.75726 -0.38758 -0.57662
2.707 0.22326 0.22595 0.22458 0.22725 0 0.24835 0.23764 0.22007 0.22199 0.23058 0.21046 -14.217 -0.018168 -0.092454 -0.060914 -0.15552 -0.24365 -0.15345 -0.23594 -0.38268 -0.21555 0 -0.61851 0 -0.0011881 -0.0083925 -0.0027631 -0.010522 -9.6842 0.21098 0.21721 0.24148 0.22639 0.21766 0.22238 0.22403 0.20729 0.20804 -0.13082 -0.25483 -0.085359 -0.2507 -0.36449 -0.33575 -0.3564 -0.61836 -0.38002 -0.55107 -0.75818 -0.39156 -0.6124
2.7109 0.23114 0.23101 0.23534 0.2457 0 0.26826 0.23843 0.22387 0.22705 0.23393 0.22715 -13.584 -0.026771 -0.10056 -0.068743 -0.16648 -0.24944 -0.15916 -0.25633 -0.40533 -0.2389 0 -0.65379 0 -0.0016608 -0.0084984 -0.0032844 -0.011026 -9.9888 0.22638 0.24452 0.26587 0.23336 0.22438 0.21987 0.2301 0.20705 0.20022 -0.15863 -0.27368 -0.12138 -0.30793 -0.39497 -0.3618 -0.3906 -0.67519 -0.44546 -0.58945 -0.80392 -0.43565 -0.64878
2.7148 0.24032 0.23562 0.24454 0.25408 0 0.26523 0.23834 0.23077 0.23622 0.23596 0.24169 -12.911 -0.038915 -0.1092 -0.078576 -0.17598 -0.25818 -0.16925 -0.27839 -0.43353 -0.26306 0 -0.68739 0 -0.0024294 -0.0086881 -0.0045088 -0.011757 -10.266 0.23996 0.26001 0.26517 0.24298 0.22928 0.21686 0.23944 0.21516 0.20917 -0.17526 -0.30918 -0.17342 -0.35952 -0.46117 -0.39235 -0.46517 -0.75903 -0.52734 -0.68363 -0.88717 -0.50935 -0.68361
2.7188 0.24913 0.24301 0.25139 0.25698 0 0.24593 0.24324 0.2421 0.24685 0.24138 0.25278 -12.213 -0.048564 -0.11952 -0.087717 -0.18444 -0.2757 -0.18164 -0.29834 -0.46777 -0.28364 0 -0.71993 0 -0.0028102 -0.0091628 -0.0055258 -0.012502 -10.634 0.25178 0.26169 0.24848 0.25233 0.23634 0.2232 0.25192 0.2353 0.24067 -0.17845 -0.34934 -0.22451 -0.3972 -0.54004 -0.42354 -0.55304 -0.84367 -0.60557 -0.79739 -0.98561 -0.59379 -0.71749
2.7227 0.25792 0.25519 0.25753 0.25732 0 0.22757 0.25442 0.2563 0.2553 0.25022 0.26193 -11.494 -0.052755 -0.13258 -0.093035 -0.19375 -0.29993 -0.19227 -0.31471 -0.50191 -0.30105 0 -0.75327 0 -0.0024517 -0.010049 -0.0056752 -0.013082 -11.135 0.26247 0.25577 0.23486 0.2584 0.24979 0.24429 0.26151 0.26517 0.28264 -0.16952 -0.38859 -0.26647 -0.41834 -0.618 -0.4532 -0.63868 -0.91453 -0.6696 -0.9084 -1.0851 -0.67772 -0.75192
2.7266 0.26805 0.27013 0.26615 0.25614 0 0.22718 0.26836 0.27023 0.26229 0.26021 0.27076 -10.754 -0.053143 -0.14649 -0.093816 -0.20517 -0.32291 -0.19972 -0.32856 -0.52812 -0.31899 0 -0.78725 0 -0.0016395 -0.01121 -0.005172 -0.013482 -11.689 0.27118 0.25218 0.23707 0.26383 0.26932 0.27362 0.26571 0.29376 0.31207 -0.15203 -0.4222 -0.29271 -0.4226 -0.68156 -0.4793 -0.7069 -0.95849 -0.71047 -0.994 -1.171 -0.74986 -0.78686
2.7305 0.27863 0.28273 0.27777 0.25737 0 0.25008 0.28101 0.28154 0.27225 0.27103 0.27979 -9.9773 -0.053437 -0.15728 -0.093072 -0.21796 -0.33833 -0.2074 -0.34169 -0.54393 -0.33965 0 -0.81962 0 -0.00093831 -0.012231 -0.0047906 -0.013861 -12.184 0.27739 0.258 0.25422 0.27457 0.28888 0.29704 0.27087 0.30732 0.31342 -0.13735 -0.44422 -0.29568 -0.41405 -0.70887 -0.49677 -0.73332 -0.95734 -0.71596 -1.0171 -1.2164 -0.79046 -0.82039
2.7344 0.28564 0.28916 0.28793 0.26779 0 0.28585 0.29143 0.29 0.28735 0.28438 0.28948 -9.1492 -0.055843 -0.16282 -0.0955 -0.23006 -0.34719 -0.22055 -0.3551 -0.55452 -0.36081 0 -0.84897 0 -0.0006417 -0.012734 -0.0050177 -0.014479 -12.571 0.28372 0.27357 0.27759 0.29149 0.30124 0.30577 0.28531 0.30169 0.29272 -0.13293 -0.45807 -0.28741 -0.40624 -0.71101 -0.50607 -0.73084 -0.93335 -0.70357 -0.99882 -1.2305 -0.80729 -0.85078
2.7383 0.28587 0.29016 0.29084 0.28914 0 0.31551 0.3007 0.29635 0.30349 0.29977 0.30129 -8.2578 -0.059801 -0.16527 -0.10328 -0.24004 -0.35629 -0.2405 -0.36877 -0.56795 -0.37775 0 -0.87701 0 -0.00064375 -0.01276 -0.0056005 -0.015542 -12.888 0.29451 0.29321 0.29982 0.30667 0.30414 0.30415 0.30745 0.28868 0.27362 -0.1386 -0.46504 -0.27326 -0.40327 -0.6965 -0.50771 -0.70883 -0.89931 -0.68208 -0.9559 -1.2215 -0.80685 -0.87858
2.7422 0.28176 0.28979 0.28618 0.31155 0 0.32494 0.30819 0.30071 0.31336 0.31185 0.31646 -7.3039 -0.063462 -0.16856 -0.11348 -0.24797 -0.37114 -0.26203 -0.38215 -0.58769 -0.38755 0 -0.90657 0 -0.00077475 -0.012797 -0.0059128 -0.016975 -13.173 0.31004 0.30921 0.31659 0.31093 0.30192 0.30334 0.32407 0.28745 0.27814 -0.15274 -0.46626 -0.25765 -0.40765 -0.67362 -0.5027 -0.67637 -0.86649 -0.65904 -0.90416 -1.1981 -0.79574 -0.9066
2.7461 0.28064 0.29118 0.28133 0.31958 0 0.31386 0.31092 0.30292 0.31356 0.31424 0.33314 -6.3023 -0.065786 -0.17359 -0.12007 -0.25468 -0.39033 -0.27688 -0.39437 -0.60972 -0.39118 0 -0.93696 0 -0.0010867 -0.013349 -0.0056614 -0.018327 -13.394 0.32373 0.31594 0.32259 0.30487 0.30113 0.30828 0.32246 0.30689 0.30881 -0.17068 -0.4626 -0.2454 -0.4209 -0.65422 -0.49295 -0.64627 -0.84966 -0.64373 -0.86616 -1.1726 -0.78352 -0.937
2.75 0.28776 0.29405 0.28482 0.30781 0 0.29398 0.30795 0.30449 0.30835 0.30668 0.34549 -5.2737 -0.067248 -0.17704 -0.11925 -0.26032 -0.40682 -0.28086 -0.40425 -0.62658 -0.39182 0 -0.96226 0 -0.001697 -0.014451 -0.0051526 -0.019 -13.49 0.32753 0.31239 0.31223 0.2999 0.3048 0.31343 0.3042 0.33632 0.34781 -0.18279 -0.45668 -0.23959 -0.43928 -0.65075 -0.48463 -0.6327 -0.85796 -0.6423 -0.86058 -1.1599 -0.78156 -0.96813
2.7539 0.30012 0.29646 0.29697 0.28938 0 0.27929 0.30417 0.30876 0.30608 0.29755 0.34706 -4.2298 -0.069093 -0.17569 -0.11337 -0.26423 -0.41453 -0.27762 -0.41098 -0.63429 -0.39206 0 -0.97553 0 -0.0024209 -0.015629 -0.0048982 -0.01873 -13.474 0.3211 0.30277 0.28849 0.30614 0.31102 0.31223 0.28539 0.35491 0.37224 -0.18748 -0.45171 -0.23885 -0.45831 -0.66109 -0.48164 -0.63452 -0.88208 -0.65038 -0.8768 -1.1593 -0.7892 -0.99397
2.7578 0.30856 0.29833 0.30829 0.28517 0 0.27764 0.30727 0.31743 0.31188 0.29759 0.33677 -3.1635 -0.072315 -0.17131 -0.10922 -0.26611 -0.41362 -0.27545 -0.41517 -0.63536 -0.39287 0 -0.97556 0 -0.0027483 -0.016356 -0.0050704 -0.017917 -13.472 0.31379 0.29507 0.26847 0.32041 0.31624 0.30796 0.28255 0.35135 0.37106 -0.18595 -0.44968 -0.24296 -0.4765 -0.68275 -0.48556 -0.6499 -0.91614 -0.66531 -0.90607 -1.1684 -0.80427 -1.0074
2.7617 0.30721 0.30177 0.3087 0.30237 0 0.28905 0.31927 0.32685 0.32364 0.31009 0.32173 -2.0518 -0.077149 -0.16989 -0.11192 -0.26698 -0.40959 -0.27988 -0.41893 -0.63551 -0.39466 0 -0.96907 0 -0.0023197 -0.016508 -0.0053988 -0.017375 -13.607 0.31542 0.29678 0.27321 0.32873 0.31876 0.31141 0.29882 0.33373 0.34976 -0.18066 -0.45241 -0.25162 -0.4928 -0.71206 -0.49717 -0.67577 -0.95349 -0.68399 -0.93801 -1.1833 -0.82339 -1.0057
2.7656 0.30043 0.3077 0.29877 0.32539 0 0.30848 0.33231 0.32964 0.33409 0.32729 0.31287 -0.8727 -0.082956 -0.17501 -0.12007 -0.26849 -0.40774 -0.28912 -0.42413 -0.63789 -0.39794 0 -0.96533 0 -0.0014042 -0.016354 -0.0055457 -0.017659 -13.853 0.325 0.30913 0.30623 0.32211 0.3189 0.32646 0.32337 0.31974 0.32243 -0.17892 -0.46307 -0.266 -0.50649 -0.74166 -0.51585 -0.70644 -0.98341 -0.70166 -0.95419 -1.1961 -0.83854 -0.99304
2.7695 0.29925 0.3128 0.29017 0.33132 0 0.32773 0.33523 0.32215 0.33637 0.3366 0.3159 0.37802 -0.088244 -0.183 -0.12704 -0.27123 -0.409 -0.29647 -0.43033 -0.64074 -0.40247 0 -0.96785 0 -0.00077578 -0.016166 -0.0054684 -0.018556 -14.02 0.33111 0.32417 0.34335 0.30774 0.31722 0.34137 0.3421 0.31796 0.30142 -0.18484 -0.47782 -0.28404 -0.51759 -0.76485 -0.53413 -0.73447 -1.003 -0.71504 -0.95282 -1.2024 -0.84483 -0.97879
2.7734 0.31018 0.31159 0.29385 0.31523 0 0.33587 0.32563 0.31025 0.32855 0.33095 0.32567 1.684 -0.091136 -0.18603 -0.12741 -0.274 -0.41086 -0.29711 -0.43478 -0.64054 -0.40635 0 -0.97139 0 -0.0010222 -0.015939 -0.0053755 -0.019294 -13.917 0.325 0.32936 0.35034 0.30214 0.31453 0.33857 0.34695 0.32017 0.29284 -0.19625 -0.49251 -0.30346 -0.52459 -0.78032 -0.54801 -0.7579 -1.0139 -0.72302 -0.94077 -1.2033 -0.84269 -0.97097
2.7773 0.32813 0.30233 0.30784 0.29767 0 0.32333 0.31412 0.30552 0.31476 0.31399 0.33042 3.0227 -0.09053 -0.1806 -0.12215 -0.27488 -0.41136 -0.29244 -0.43507 -0.63656 -0.40714 0 -0.96752 0 -0.0019757 -0.015544 -0.0054007 -0.019296 -13.559 0.3122 0.31825 0.31623 0.31275 0.3135 0.31448 0.33646 0.31245 0.29749 -0.20987 -0.50344 -0.32184 -0.52561 -0.78745 -0.55489 -0.77561 -1.0176 -0.72445 -0.92435 -1.2005 -0.83321 -0.97081
2.7813 0.34104 0.29044 0.31859 0.30392 0 0.29091 0.31432 0.31341 0.30314 0.29645 0.32326 4.3847 -0.087274 -0.1721 -0.11752 -0.27316 -0.41134 -0.2881 -0.43187 -0.63202 -0.40423 0 -0.95349 0 -0.0028768 -0.015064 -0.0054293 -0.018733 -13.182 0.30791 0.2984 0.26924 0.32905 0.3178 0.28678 0.31245 0.29238 0.31169 -0.21951 -0.50536 -0.33534 -0.51722 -0.78593 -0.55215 -0.78668 -1.0164 -0.71742 -0.91276 -1.1964 -0.81869 -0.97256
2.7852 0.34165 0.28497 0.31528 0.33528 0 0.25624 0.32825 0.32537 0.30121 0.28824 0.31032 5.7805 -0.084049 -0.16983 -0.11876 -0.27001 -0.41259 -0.28836 -0.42874 -0.63087 -0.39994 0 -0.93567 0 -0.0031112 -0.014824 -0.0052804 -0.018317 -13.048 0.31939 0.28756 0.25456 0.33364 0.32713 0.27875 0.28051 0.27327 0.32687 -0.21295 -0.49219 -0.33694 -0.49493 -0.77727 -0.54088 -0.79111 -1.0126 -0.69897 -0.91579 -1.1941 -0.80469 -0.96908
2.7891 0.33384 0.29075 0.30195 0.36401 0 0.24629 0.34315 0.3254 0.31046 0.29268 0.30632 7.2301 -0.083568 -0.1773 -0.12508 -0.2674 -0.41488 -0.29256 -0.42879 -0.63405 -0.39769 0 -0.92425 0 -0.002757 -0.015017 -0.0049967 -0.018563 -13.215 0.3348 0.29891 0.29145 0.32144 0.33317 0.29596 0.25283 0.27115 0.33177 -0.19149 -0.46967 -0.32822 -0.46428 -0.76626 -0.52835 -0.7921 -1.0077 -0.67302 -0.92687 -1.1924 -0.79416 -0.95835
2.793 0.32716 0.30374 0.29356 0.35965 0 0.27627 0.34453 0.30667 0.32377 0.30572 0.32047 8.7452 -0.086387 -0.18851 -0.131 -0.26657 -0.41585 -0.29684 -0.43166 -0.63912 -0.39916 0 -0.92445 0 -0.0024011 -0.015397 -0.0048754 -0.019287 -13.488 0.33332 0.32783 0.35153 0.30482 0.32395 0.32041 0.24457 0.28861 0.31971 -0.15828 -0.44221 -0.31115 -0.42949 -0.7554 -0.51817 -0.79126 -1.0024 -0.64245 -0.94046 -1.1897 -0.7878 -0.94527
2.7969 0.3261 0.3141 0.29918 0.32063 0 0.33153 0.33177 0.28134 0.32944 0.31836 0.34581 10.32 -0.090349 -0.1945 -0.13217 -0.26749 -0.41395 -0.29839 -0.43401 -0.64324 -0.40326 0 -0.9329 0 -0.0024766 -0.015465 -0.005183 -0.019867 -13.6 0.30787 0.35323 0.38221 0.29887 0.29614 0.32928 0.26138 0.3125 0.29577 -0.11813 -0.41492 -0.28872 -0.39548 -0.74725 -0.51351 -0.79031 -0.9974 -0.61091 -0.95079 -1.1843 -0.78588 -0.9373
2.8008 0.32576 0.31405 0.31042 0.27766 0 0.37269 0.31866 0.27112 0.32081 0.3206 0.36368 11.938 -0.092308 -0.19285 -0.12949 -0.26952 -0.4107 -0.29748 -0.43315 -0.64574 -0.4078 0 -0.94187 0 -0.002856 -0.015012 -0.0058656 -0.019925 -13.439 0.27607 0.35424 0.35456 0.30389 0.2636 0.31793 0.28986 0.32681 0.27569 -0.083329 -0.39859 -0.26854 -0.37288 -0.74715 -0.51849 -0.79273 -0.99537 -0.5872 -0.94867 -1.1739 -0.78854 -0.93825
2.8047 0.31846 0.30292 0.30892 0.26408 0 0.36519 0.31736 0.28584 0.3036 0.30672 0.36061 13.588 -0.090655 -0.18955 -0.12743 -0.27212 -0.40915 -0.29588 -0.42986 -0.64763 -0.41135 0 -0.94659 0 -0.0030885 -0.014396 -0.0065586 -0.019676 -13.103 0.26539 0.32768 0.28943 0.30571 0.25007 0.30211 0.30448 0.32653 0.2749 -0.067007 -0.39946 -0.25992 -0.36757 -0.75714 -0.52916 -0.80065 -0.99909 -0.57899 -0.93688 -1.1614 -0.79407 -0.94579
2.8086 0.30306 0.28582 0.28623 0.28322 0 0.30968 0.32353 0.31163 0.2925 0.28035 0.3416 15.269 -0.086442 -0.19121 -0.12876 -0.27461 -0.41023 -0.2942 -0.42738 -0.64947 -0.41352 0 -0.94784 0 -0.0029455 -0.014186 -0.0068786 -0.019589 -12.766 0.28598 0.29034 0.23654 0.29367 0.26858 0.298 0.28902 0.31878 0.29628 -0.070078 -0.41503 -0.26434 -0.37667 -0.77494 -0.54014 -0.81274 -1.008 -0.58575 -0.92351 -1.1502 -0.80145 -0.95429
2.8125 0.28647 0.26882 0.25519 0.30634 0 0.2444 0.32043 0.32244 0.29798 0.25483 0.32597 16.993 -0.082326 -0.19693 -0.13166 -0.27583 -0.41168 -0.29175 -0.42774 -0.65045 -0.4139 0 -0.94794 0 -0.0026401 -0.014539 -0.0067111 -0.019785 -12.517 0.31943 0.26414 0.22835 0.27468 0.30588 0.30345 0.25289 0.3123 0.32774 -0.091314 -0.44232 -0.28155 -0.39683 -0.79783 -0.54745 -0.82687 -1.0205 -0.60549 -0.9143 -1.1421 -0.80985 -0.95911
2.8164 0.27601 0.25574 0.23951 0.30285 0 0.2143 0.29866 0.30498 0.31517 0.24539 0.32855 18.77 -0.08054 -0.19959 -0.13222 -0.27461 -0.41118 -0.28853 -0.4295 -0.64967 -0.41226 0 -0.9452 0 -0.0025225 -0.015011 -0.0062567 -0.019892 -12.326 0.33589 0.25853 0.25455 0.26606 0.32939 0.30201 0.22485 0.30813 0.35146 -0.12703 -0.47642 -0.30959 -0.42264 -0.82157 -0.54649 -0.8396 -1.0332 -0.63411 -0.91568 -1.139 -0.81819 -0.95782
2.8203 0.2716 0.24839 0.2507 0.27093 0 0.23345 0.26961 0.2721 0.32695 0.25706 0.34417 20.597 -0.081655 -0.19505 -0.12919 -0.2711 -0.4098 -0.28616 -0.4292 -0.64708 -0.40976 0 -0.93354 0 -0.0026622 -0.015052 -0.0058506 -0.019514 -12.135 0.32242 0.26594 0.27941 0.27463 0.31411 0.28431 0.22813 0.30067 0.35593 -0.16338 -0.50365 -0.33853 -0.43979 -0.83291 -0.53009 -0.8394 -1.0329 -0.65615 -0.93145 -1.1376 -0.82148 -0.94794
2.8242 0.26642 0.24715 0.27559 0.23707 0 0.27517 0.25567 0.25049 0.31961 0.27862 0.35128 22.464 -0.08475 -0.18821 -0.12554 -0.26731 -0.41068 -0.28607 -0.42455 -0.64194 -0.40902 0 -0.90765 0 -0.0028112 -0.014605 -0.0057322 -0.018768 -11.927 0.2934 0.2725 0.2799 0.28657 0.26571 0.26087 0.26017 0.28578 0.34065 -0.1878 -0.51637 -0.35714 -0.44205 -0.82652 -0.50362 -0.82276 -1.0129 -0.66028 -0.94679 -1.1293 -0.81569 -0.92561
2.8281 0.25476 0.24974 0.28761 0.22699 0 0.2981 0.26598 0.25472 0.29587 0.29012 0.33199 24.358 -0.088258 -0.1879 -0.12511 -0.26581 -0.41367 -0.28696 -0.41594 -0.63067 -0.41113 0 -0.86856 0 -0.0027495 -0.014116 -0.0059085 -0.01825 -11.701 0.27325 0.27111 0.26349 0.28071 0.21733 0.25055 0.29568 0.2657 0.31218 -0.19691 -0.51225 -0.36083 -0.42845 -0.80045 -0.47004 -0.78864 -0.97024 -0.64257 -0.95146 -1.1082 -0.79759 -0.88813
2.832 0.2378 0.25017 0.27105 0.23947 0 0.28239 0.28365 0.27354 0.27116 0.27855 0.28933 26.274 -0.090649 -0.19584 -0.12823 -0.26718 -0.41238 -0.28509 -0.40485 -0.60793 -0.41236 0 -0.82327 0 -0.0025594 -0.013923 -0.006157 -0.01842 -11.388 0.27091 0.26406 0.25067 0.25143 0.20129 0.25776 0.30818 0.24613 0.27827 -0.18952 -0.49066 -0.3466 -0.3998 -0.7546 -0.43262 -0.73771 -0.90414 -0.6015 -0.93616 -1.0699 -0.76468 -0.83838
2.8359 0.2213 0.24159 0.2347 0.24993 0 0.24178 0.27999 0.28195 0.2567 0.24771 0.24491 28.219 -0.090896 -0.20301 -0.13124 -0.26882 -0.39888 -0.27767 -0.39158 -0.57182 -0.40505 0 -0.77897 0 -0.0024973 -0.01378 -0.0061595 -0.01909 -10.862 0.27308 0.25521 0.24645 0.21532 0.22139 0.26556 0.28895 0.23042 0.24612 -0.16739 -0.45227 -0.31123 -0.3597 -0.69056 -0.39634 -0.67315 -0.81508 -0.53787 -0.88595 -1.0079 -0.71239 -0.78537
2.8398 0.20878 0.22198 0.20225 0.23735 0 0.20353 0.24225 0.26556 0.24745 0.21276 0.21923 30.204 -0.08899 -0.19861 -0.13032 -0.26636 -0.37264 -0.26583 -0.37519 -0.52832 -0.38364 0 -0.7374 0 -0.0026442 -0.0131 -0.0057307 -0.019563 -10.056 0.26121 0.24306 0.23489 0.19414 0.25107 0.25365 0.24826 0.21795 0.22279 -0.14499 -0.40897 -0.26419 -0.32081 -0.62286 -0.36557 -0.61028 -0.71997 -0.46969 -0.80586 -0.93039 -0.64603 -0.73828
2.8438 0.19808 0.19704 0.18984 0.20477 0 0.18067 0.18661 0.23238 0.22875 0.18561 0.21357 32.234 -0.08622 -0.18257 -0.12542 -0.25695 -0.34379 -0.25345 -0.35531 -0.48888 -0.3508 0 -0.69471 0 -0.0027905 -0.011697 -0.0050152 -0.019286 -9.0628 0.23196 0.22323 0.20176 0.19282 0.25845 0.22125 0.20361 0.20691 0.2125 -0.13159 -0.37003 -0.21605 -0.28948 -0.5617 -0.33941 -0.55883 -0.63218 -0.41054 -0.71511 -0.85064 -0.57507 -0.69873
2.8477 0.18417 0.1753 0.19277 0.17292 0 0.16559 0.14268 0.20192 0.19469 0.16633 0.21059 34.304 -0.084515 -0.16704 -0.12001 -0.24139 -0.32521 -0.24294 -0.33318 -0.46137 -0.31666 0 -0.64646 0 -0.0027092 -0.010134 -0.0044664 -0.018342 -8.0921 0.19892 0.19628 0.15701 0.19607 0.23342 0.18871 0.16929 0.19646 0.21118 -0.13134 -0.34049 -0.1726 -0.26786 -0.51163 -0.31655 -0.52342 -0.55832 -0.36697 -0.62641 -0.77649 -0.50531 -0.65908
2.8516 0.16335 0.15878 0.19187 0.15666 0 0.14715 0.12576 0.1847 0.15733 0.14844 0.19221 36.403 -0.084836 -0.16399 -0.1173 -0.22337 -0.31963 -0.23266 -0.3103 -0.44249 -0.29097 0 -0.59218 0 -0.002479 -0.0092012 -0.0045304 -0.0173 -7.2874 0.17641 0.16974 0.12864 0.18561 0.19237 0.17542 0.15346 0.18537 0.20558 -0.14677 -0.32445 -0.13912 -0.25657 -0.47559 -0.29498 -0.50694 -0.5033 -0.34364 -0.55307 -0.71525 -0.44255 -0.60926
2.8555 0.1334 0.13849 0.17037 0.15023 0 0.12648 0.12463 0.17367 0.13524 0.12977 0.15769 38.52 -0.085926 -0.17188 -0.11684 -0.20629 -0.31509 -0.21892 -0.28607 -0.41999 -0.27503 0 -0.53501 0 -0.002429 -0.0090645 -0.0052324 -0.016604 -6.5739 0.16558 0.15017 0.13214 0.15708 0.15862 0.1789 0.15678 0.17089 0.18266 -0.17661 -0.32744 -0.12296 -0.25093 -0.45167 -0.26895 -0.50757 -0.46833 -0.34099 -0.51626 -0.67416 -0.39556 -0.54623
2.8594 0.091239 0.10064 0.12397 0.1343 0 0.11049 0.11503 0.15349 0.13242 0.11394 0.12545 40.646 -0.084851 -0.17638 -0.11492 -0.19035 -0.29506 -0.20006 -0.25741 -0.38364 -0.26117 0 -0.477 0 -0.0027281 -0.009019 -0.006032 -0.016143 -5.6839 0.15778 0.13293 0.14828 0.11873 0.13975 0.17795 0.16817 0.15171 0.14358 -0.20469 -0.33807 -0.11576 -0.23868 -0.42285 -0.23525 -0.50397 -0.43218 -0.33695 -0.49849 -0.63501 -0.35606 -0.47635
2.8633 0.033647 0.039107 0.057569 0.093334 0 0.09144 0.082084 0.11485 0.13081 0.09981 0.11761 42.781 -0.079137 -0.16516 -0.10758 -0.17179 -0.25406 -0.17739 -0.22067 -0.33424 -0.2396 0 -0.41464 0 -0.0030876 -0.0081702 -0.0061328 -0.015331 -4.3399 0.14779 0.10151 0.13438 0.076678 0.12292 0.15551 0.16376 0.13259 0.10827 -0.22276 -0.34933 -0.11236 -0.21365 -0.3796 -0.1922 -0.48373 -0.38228 -0.31928 -0.48366 -0.58312 -0.31617 -0.40762
2.8672 -0.037349 -0.037528 -0.022495 0.024283 0 0.042008 0.028514 0.059048 0.10554 0.072895 0.14029 44.921 -0.068525 -0.1407 -0.092821 -0.14479 -0.20237 -0.1513 -0.17358 -0.28017 -0.20494 0 -0.33801 0 -0.0029614 -0.0062891 -0.0050271 -0.013543 -2.4319 0.13789 0.038996 0.060147 0.027087 0.089178 0.11426 0.11866 0.12263 0.10198 -0.22397 -0.35434 -0.10786 -0.17086 -0.31396 -0.13835 -0.4361 -0.30767 -0.27764 -0.45554 -0.50436 -0.26766 -0.33802
2.8711 -0.11069 -0.11123 -0.10957 -0.067178 0 -0.06003 -0.035478 -0.007943 0.047675 0.01356 0.17404 47.055 -0.054484 -0.11631 -0.070388 -0.10453 -0.15332 -0.11708 -0.11478 -0.22322 -0.15605 0 -0.23332 0 -0.0020754 -0.0038877 -0.0028216 -0.010445 -0.048816 0.12683 -0.05748 -0.065607 -0.035241 0.030038 0.067961 0.027374 0.12443 0.13182 -0.19871 -0.34185 -0.09507 -0.10297 -0.21429 -0.070751 -0.34463 -0.19178 -0.19715 -0.38685 -0.37471 -0.19594 -0.25056
2.875 -0.17107 -0.16736 -0.19167 -0.17071 0 -0.19891 -0.1041 -0.080948 -0.028998 -0.081669 0.18042 49.172 -0.037971 -0.098912 -0.040609 -0.049752 -0.10489 -0.066477 -0.042101 -0.14771 -0.091261 0 -0.086568 0 -0.00072448 -0.0014461 -8.9855e-05 -0.0060688 2.6239 0.098671 -0.17079 -0.20023 -0.10427 -0.048722 0.020188 -0.086376 0.12271 0.17246 -0.14453 -0.29946 -0.067121 -0.0085068 -0.07805 0.012368 -0.20267 -0.027009 -0.073453 -0.25271 -0.17575 -0.085086 -0.11985
2.8789 -0.21017 -0.20372 -0.25111 -0.26775 0 -0.31754 -0.17496 -0.15396 -0.10344 -0.18786 0.12062 51.261 -0.017948 -0.077317 -0.0044399 0.016549 -0.035484 0.0051338 0.04742 -0.026143 -0.0066444 0 0.11239 0 0.00050044 0.0012812 0.0025644 -0.00076017 5.4197 0.029351 -0.27029 -0.29653 -0.16453 -0.13511 -0.04309 -0.18426 0.085978 0.17496 -0.072815 -0.23064 -0.026459 0.10319 0.080389 0.10756 -0.028376 0.17042 0.076586 -0.068657 0.07426 0.059007 0.074387
2.8828 -0.23388 -0.22901 -0.27555 -0.32963 0 -0.35636 -0.24012 -0.21728 -0.16737 -0.26595 -0.022273 53.318 0.0075425 -0.030539 0.035497 0.088752 0.078816 0.092714 0.15453 0.15983 0.099135 0 0.36459 0 0.0012886 0.0050208 0.0048323 0.0048324 8.2283 -0.091179 -0.32614 -0.32939 -0.20727 -0.2188 -0.13703 -0.24293 -0.014439 0.094328 0.010721 -0.13723 0.025489 0.22815 0.25434 0.21377 0.16881 0.39283 0.24467 0.15474 0.36523 0.23275 0.33576
2.8867 -0.25732 -0.2542 -0.27203 -0.33199 0 -0.3038 -0.28623 -0.26214 -0.22871 -0.29502 -0.22788 55.346 0.038789 0.050482 0.075155 0.1617 0.23962 0.18369 0.27469 0.39975 0.21907 0 0.65641 0 0.0018948 0.010015 0.0067056 0.0098307 10.973 -0.2432 -0.32467 -0.30314 -0.24163 -0.29157 -0.25586 -0.27137 -0.18045 -0.082977 0.099867 -0.022699 0.086552 0.36209 0.4368 0.32955 0.37829 0.63162 0.42193 0.4037 0.68453 0.43048 0.6477
2.8906 -0.29184 -0.28577 -0.26799 -0.28123 0 -0.21217 -0.30847 -0.29066 -0.29685 -0.29268 -0.44015 57.343 0.073287 0.14949 0.11155 0.23339 0.41758 0.26727 0.39876 0.65359 0.33946 0 0.95847 0 0.0028502 0.015431 0.0083025 0.013437 13.595 -0.38576 -0.27937 -0.24459 -0.28546 -0.34547 -0.37086 -0.29927 -0.3778 -0.32833 0.1845 0.10542 0.15276 0.49912 0.61867 0.45264 0.58237 0.87512 0.59572 0.65141 1.01 0.64095 0.97807
2.8945 -0.33634 -0.32462 -0.29334 -0.22647 0 -0.16224 -0.32245 -0.3187 -0.36874 -0.30207 -0.59129 59.299 0.10765 0.2347 0.14533 0.30511 0.56999 0.34232 0.51754 0.87314 0.44932 0 1.2343 0 0.0044155 0.019883 0.0097478 0.015382 16.065 -0.48352 -0.23179 -0.19431 -0.34491 -0.37677 -0.45203 -0.34859 -0.5509 -0.58103 0.25814 0.22818 0.21627 0.63156 0.79406 0.57472 0.76847 1.1118 0.75861 0.87407 1.3173 0.84365 1.2888
2.8984 -0.38066 -0.36784 -0.35605 -0.23444 0 -0.20624 -0.35561 -0.36466 -0.43228 -0.35515 -0.63967 61.204 0.14066 0.28419 0.18028 0.37867 0.67108 0.41609 0.62637 1.0306 0.54822 0 1.4572 0 0.0063438 0.022607 0.011153 0.016135 18.388 -0.52841 -0.2358 -0.19742 -0.40653 -0.39448 -0.49197 -0.41681 -0.653 -0.77138 0.31928 0.33613 0.27322 0.75548 0.96106 0.69062 0.93369 1.3374 0.90885 1.0671 1.5985 1.0299 1.5474
2.9023 -0.41578 -0.40936 -0.43314 -0.33841 0 -0.33572 -0.42179 -0.43372 -0.48226 -0.44589 -0.59935 63.048 0.17395 0.30367 0.21945 0.45292 0.72995 0.49482 0.72547 1.1339 0.64348 0 1.6254 0 0.0081683 0.024082 0.012567 0.01658 20.562 -0.53982 -0.32608 -0.28566 -0.45231 -0.42182 -0.5092 -0.48587 -0.67146 -0.84705 0.36675 0.42224 0.32047 0.86728 1.1172 0.79586 1.0757 1.5476 1.0443 1.2281 1.8477 1.1931 1.7377
2.9063 -0.43948 -0.44029 -0.48656 -0.50341 0 -0.4945 -0.50487 -0.51353 -0.52876 -0.53769 -0.53711 64.829 0.20921 0.32084 0.26145 0.52287 0.78156 0.5758 0.81634 1.2184 0.73915 0 1.7626 0 0.0096731 0.025466 0.013871 0.017397 22.534 -0.54872 -0.48707 -0.45179 -0.48073 -0.48234 -0.53093 -0.54286 -0.63294 -0.7964 0.39895 0.47781 0.35384 0.96146 1.2576 0.8841 1.1912 1.7355 1.1607 1.3557 2.0573 1.3252 1.8655
2.9102 -0.45333 -0.45295 -0.49226 -0.64308 0 -0.61722 -0.57118 -0.58532 -0.58683 -0.59642 -0.53267 66.548 0.24457 0.36175 0.30048 0.58245 0.85889 0.64828 0.89806 1.3214 0.82872 0 1.8997 0 0.011043 0.027467 0.014793 0.018658 24.215 -0.58158 -0.64861 -0.63621 -0.50878 -0.57802 -0.57407 -0.58836 -0.58738 -0.66114 0.41505 0.49689 0.36903 1.0291 1.3693 0.94626 1.2752 1.8845 1.2475 1.45 2.2146 1.417 1.9542
2.9141 -0.45792 -0.44816 -0.45872 -0.67972 0 -0.661 -0.6001 -0.6371 -0.65801 -0.6165 -0.62579 68.199 0.27438 0.43005 0.33026 0.62839 0.96834 0.70207 0.96671 1.4556 0.89986 0 2.0489 0 0.012556 0.029788 0.015152 0.019993 25.532 -0.65168 -0.72226 -0.74858 -0.55107 -0.67865 -0.63924 -0.62625 -0.5819 -0.52793 0.42133 0.49466 0.37246 1.0745 1.4506 0.98715 1.3343 1.9938 1.3057 1.5198 2.3271 1.4783 2.0315
2.918 -0.45425 -0.43875 -0.42019 -0.6001 0 -0.61673 -0.60105 -0.66449 -0.72381 -0.61703 -0.78721 69.775 0.29325 0.50504 0.34815 0.66126 1.0848 0.73469 1.0173 1.5983 0.94626 0 2.1898 0 0.014188 0.031613 0.01515 0.021067 26.46 -0.75266 -0.66097 -0.72225 -0.59937 -0.73575 -0.71406 -0.65134 -0.63773 -0.49152 0.42003 0.47785 0.3675 1.098 1.4979 1.0076 1.3684 2.0588 1.3336 1.5633 2.3917 1.5107 2.1128
2.9219 -0.44949 -0.44258 -0.41103 -0.46266 0 -0.50875 -0.5985 -0.66229 -0.7579 -0.61591 -0.93518 71.272 0.3007 0.55696 0.35589 0.68247 1.167 0.75041 1.0454 1.7012 0.9729 0 2.2782 0 0.01555 0.032478 0.015304 0.021857 26.962 -0.85225 -0.49912 -0.56602 -0.62649 -0.71444 -0.77535 -0.65201 -0.73935 -0.60013 0.41345 0.45339 0.35807 1.1007 1.5091 1.0089 1.3775 2.0763 1.3308 1.5784 2.4056 1.5161 2.1916
2.9258 -0.45708 -0.46862 -0.44213 -0.35411 0 -0.39076 -0.60188 -0.6237 -0.74414 -0.61104 -0.98612 72.699 0.30181 0.56551 0.3571 0.69074 1.1812 0.75334 1.0474 1.7175 0.98837 0 2.274 0 0.016239 0.032568 0.015949 0.022466 26.922 -0.89699 -0.33787 -0.37049 -0.61209 -0.62063 -0.79062 -0.62381 -0.83957 -0.81437 0.40443 0.43074 0.35129 1.0816 1.4777 0.99053 1.3573 2.0355 1.2951 1.5537 2.3552 1.4924 2.2442
2.9297 -0.48612 -0.50831 -0.49669 -0.33434 0 -0.33017 -0.59495 -0.55422 -0.68398 -0.58688 -0.9041 74.069 0.30288 0.5294 0.3545 0.68259 1.1196 0.7428 1.0225 1.6309 0.99289 0 2.168 0 0.016235 0.03226 0.01676 0.022789 26.192 -0.83956 -0.28104 -0.25637 -0.5634 -0.50242 -0.73065 -0.57644 -0.87977 -1.0142 0.3963 0.41529 0.35311 1.0494 1.4205 0.95997 1.317 1.9554 1.2437 1.4968 2.2566 1.4493 2.2435
2.9336 -0.5294 -0.54174 -0.54633 -0.40953 0 -0.37295 -0.55827 -0.48408 -0.59194 -0.53714 -0.71803 75.39 0.30635 0.46479 0.34941 0.65731 1.0059 0.7162 0.97495 1.4698 0.97671 0 1.9891 0 0.015934 0.031582 0.016895 0.02249 24.778 -0.67809 -0.36669 -0.29727 -0.51033 -0.42318 -0.59538 -0.52577 -0.81869 -1.0626 0.38934 0.40502 0.36269 1.0101 1.3514 0.92249 1.2652 1.854 1.1883 1.4199 2.1285 1.3946 2.1734
2.9375 -0.56466 -0.55437 -0.57307 -0.54174 0 -0.50516 -0.49989 -0.45636 -0.49035 -0.4782 -0.50053 76.65 0.30956 0.39704 0.34288 0.62128 0.88559 0.67596 0.91552 1.2957 0.93216 0 1.7879 0 0.015795 0.030286 0.015778 0.02138 23.016 -0.47407 -0.54426 -0.47105 -0.48171 -0.42368 -0.43276 -0.48316 -0.6573 -0.89117 0.38304 0.39746 0.37798 0.96696 1.2785 0.88129 1.207 1.7427 1.1357 1.332 1.9832 1.3324 2.0363
2.9414 -0.57209 -0.54931 -0.58021 -0.67423 0 -0.64813 -0.45792 -0.49173 -0.40892 -0.43933 -0.32741 77.829 0.30842 0.35015 0.33634 0.58617 0.80344 0.63238 0.85787 1.1686 0.86709 0 1.6113 0 0.015956 0.028361 0.013812 0.019776 21.522 -0.3227 -0.71156 -0.67432 -0.48739 -0.4974 -0.32377 -0.45655 -0.44499 -0.55185 0.37616 0.38876 0.3951 0.92352 1.2099 0.83977 1.1481 1.6338 1.0917 1.244 1.835 1.2673 1.8527
2.9453 -0.55306 -0.54354 -0.58559 -0.75226 0 -0.7074 -0.46741 -0.56211 -0.3803 -0.4399 -0.24279 78.91 0.30185 0.336 0.33091 0.56122 0.77898 0.59845 0.81097 1.1122 0.80385 0 1.4844 0 0.016178 0.026295 0.012205 0.018399 20.855 -0.28945 -0.78133 -0.78928 -0.51947 -0.59448 -0.33182 -0.45806 -0.25959 -0.19312 0.36455 0.37131 0.40158 0.88597 1.1544 0.80474 1.0969 1.5468 1.0588 1.1753 1.7092 1.2058 1.657
2.9492 -0.53103 -0.55243 -0.6043 -0.73894 0 -0.64594 -0.52352 -0.60591 -0.42165 -0.475 -0.24562 79.893 0.29252 0.3479 0.32662 0.54655 0.79477 0.58103 0.77464 1.104 0.76302 0 1.41 0 0.016144 0.024691 0.011959 0.017846 21.12 -0.36273 -0.7303 -0.75712 -0.56286 -0.65161 -0.45202 -0.49928 -0.16879 0.026571 0.34785 0.34678 0.39287 0.85698 1.1084 0.7788 1.0551 1.4834 1.0288 1.1272 1.6118 1.1509 1.4904
2.9531 -0.53169 -0.57713 -0.63519 -0.63351 0 -0.51935 -0.58005 -0.57888 -0.51185 -0.52034 -0.29909 80.788 0.28371 0.36429 0.32273 0.53448 0.8096 0.57659 0.74368 1.0983 0.74754 0 1.38 0 0.015806 0.023679 0.012944 0.018119 21.862 -0.46458 -0.6033 -0.6106 -0.59983 -0.63038 -0.60504 -0.56969 -0.1938 0.031016 0.32704 0.31849 0.36876 0.83903 1.0717 0.76384 1.0242 1.4454 0.99959 1.0993 1.5458 1.1049 1.3913
2.957 -0.56032 -0.6059 -0.66114 -0.48487 0 -0.43496 -0.58749 -0.49539 -0.59104 -0.54882 -0.35514 81.606 0.27619 0.36386 0.31899 0.51867 0.7912 0.5756 0.71762 1.0669 0.74373 0 1.3872 0 0.015418 0.02286 0.014026 0.018667 22.379 -0.51223 -0.47952 -0.44828 -0.60896 -0.54109 -0.68768 -0.62345 -0.29812 -0.13853 0.30406 0.29083 0.33126 0.83441 1.0445 0.76125 1.006 1.4345 0.97067 1.0903 1.5135 1.0706 1.3838
2.9609 -0.59755 -0.6255 -0.66233 -0.37834 0 -0.46459 -0.53519 -0.41832 -0.59687 -0.5448 -0.38187 82.348 0.26868 0.3431 0.31594 0.5024 0.74443 0.57148 0.70615 1.0249 0.73799 0 1.429 0 0.015258 0.021912 0.014154 0.018867 22.25 -0.47883 -0.42729 -0.37026 -0.57277 -0.43713 -0.64431 -0.60358 -0.41096 -0.36473 0.28448 0.27427 0.28784 0.84879 1.0327 0.77422 1.0066 1.4582 0.94749 1.1004 1.5233 1.0562 1.4676
2.9648 -0.61676 -0.63013 -0.63116 -0.38702 0 -0.58581 -0.45876 -0.40487 -0.51614 -0.50951 -0.38018 83.006 0.26119 0.32113 0.31408 0.49783 0.71025 0.5664 0.72304 1.0181 0.73222 0 1.5045 0 0.015331 0.021172 0.013356 0.018518 21.672 -0.40498 -0.47129 -0.41749 -0.4972 -0.38234 -0.50525 -0.49547 -0.4725 -0.53645 0.27843 0.28103 0.25935 0.88244 1.0473 0.80002 1.0315 1.5177 0.94735 1.1285 1.576 1.0702 1.6162
2.9688 -0.60566 -0.62037 -0.57729 -0.51486 0 -0.70342 -0.40925 -0.45956 -0.40623 -0.46051 -0.38008 83.574 0.25691 0.32527 0.31332 0.51593 0.73299 0.5695 0.77304 1.0843 0.74212 0 1.6112 0 0.015371 0.021491 0.01265 0.01793 21.322 -0.35953 -0.58285 -0.55092 -0.42294 -0.41117 -0.36502 -0.35984 -0.47229 -0.61082 0.2897 0.3118 0.25664 0.9299 1.0912 0.83317 1.0798 1.6061 0.97921 1.1747 1.6658 1.1131 1.7868
2.9727 -0.57238 -0.59693 -0.51952 -0.6806 0 -0.72937 -0.41563 -0.53864 -0.35956 -0.42711 -0.41875 84.056 0.2599 0.3678 0.31391 0.55636 0.82225 0.58986 0.84454 1.2202 0.78087 0 1.7441 0 0.015179 0.02344 0.012999 0.017647 21.861 -0.39015 -0.69451 -0.68028 -0.40577 -0.50738 -0.32031 -0.30083 -0.45395 -0.61726 0.3206 0.36639 0.2857 0.98768 1.1665 0.8704 1.1513 1.7189 1.0481 1.2408 1.7905 1.1859 1.9372
2.9766 -0.53356 -0.55915 -0.47239 -0.76723 0 -0.64845 -0.47238 -0.59713 -0.43415 -0.43918 -0.51528 84.455 0.27072 0.434 0.31783 0.60663 0.94318 0.62987 0.91633 1.3832 0.84529 0 1.8962 0 0.014959 0.026674 0.014387 0.018088 23.45 -0.50239 -0.734 -0.72169 -0.47226 -0.61562 -0.41242 -0.38413 -0.48142 -0.61393 0.37217 0.4427 0.35013 1.0514 1.2726 0.90816 1.244 1.8502 1.1562 1.3283 1.9464 1.2878 2.042
2.9805 -0.49933 -0.51029 -0.43924 -0.70613 0 -0.51652 -0.55368 -0.62707 -0.60676 -0.50838 -0.65921 84.773 0.28465 0.49327 0.32819 0.65101 1.0444 0.68314 0.97246 1.5231 0.91764 0 2.0563 0 0.015273 0.030113 0.015924 0.019363 25.616 -0.66983 -0.66456 -0.64734 -0.58956 -0.6779 -0.60778 -0.57574 -0.5891 -0.6399 0.44373 0.53249 0.45013 1.11 1.3996 0.93834 1.3494 1.979 1.2966 1.4363 2.1208 1.4124 2.1006
2.9844 -0.47001 -0.46213 -0.41636 -0.52969 0 -0.40515 -0.63145 -0.64912 -0.78798 -0.61283 -0.81792 85.01 0.29517 0.52366 0.34594 0.68076 1.0983 0.73686 1.011 1.616 0.97938 0 2.205 0 0.016577 0.032738 0.016768 0.021252 27.53 -0.85008 -0.51 -0.49832 -0.6831 -0.66936 -0.8193 -0.76168 -0.75189 -0.69827 0.51607 0.61396 0.55211 1.1537 1.5111 0.9572 1.4418 2.0782 1.4254 1.5396 2.2762 1.5286 2.1337
2.9883 -0.44402 -0.43065 -0.40216 -0.34785 0 -0.35159 -0.68037 -0.67294 -0.88502 -0.70168 -0.95196 85.169 0.29937 0.52728 0.36688 0.69663 1.1163 0.77643 1.0386 1.6683 1.0215 0 2.3128 0 0.018695 0.034205 0.016827 0.023263 28.458 -0.99101 -0.34555 -0.35668 -0.6924 -0.60933 -0.95028 -0.83521 -0.89767 -0.77116 0.57822 0.67564 0.6377 1.1772 1.5861 0.96206 1.506 2.1321 1.5175 1.6202 2.3892 1.6176 2.1683
2.9922 -0.4248 -0.42461 -0.40097 -0.26729 0 -0.35419 -0.67722 -0.67622 -0.85977 -0.72441 -1.0249 85.262 0.29987 0.52248 0.38262 0.70258 1.1252 0.79014 1.0569 1.6921 1.0424 0 2.3465 0 0.020734 0.034735 0.016569 0.024745 28.079 -1.0374 -0.25537 -0.29733 -0.61633 -0.54206 -0.93901 -0.77392 -0.95351 -0.84015 0.62012 0.70747 0.69072 1.1756 1.6065 0.95054 1.5282 2.128 1.5517 1.6614 2.4388 1.6624 2.2182
2.9961 -0.41791 -0.43796 -0.41753 -0.31875 0 -0.39871 -0.60973 -0.6288 -0.73999 -0.66643 -1.0066 85.307 0.30113 0.52107 0.38572 0.69845 1.1308 0.77282 1.0559 1.6786 1.0387 0 2.2821 0 0.021608 0.03456 0.016291 0.025122 26.539 -0.95424 -0.28209 -0.34817 -0.50752 -0.50384 -0.78751 -0.64047 -0.89145 -0.88997 0.62557 0.6934 0.68696 1.1403 1.5446 0.91764 1.4858 2.0461 1.4959 1.6351 2.3896 1.6354 2.2682
3 -0.42314 -0.45413 -0.44873 -0.44688 0 -0.47345 -0.49355 -0.53447 -0.58659 -0.56148 -0.88041 85.309 0.30367 0.51387 0.37487 0.67894 1.1055 0.72758 1.0215 1.5997 1.0026 0 2.119 0 0.020788 0.033564 0.015751 0.024188 24.279 -0.75819 -0.40165 -0.47769 -0.42495 -0.50089 -0.56255 -0.51656 -0.7416 -0.89886 0.58373 0.626 0.61659 1.0683 1.3955 0.8612 1.3696 1.8883 1.3456 1.525 2.2265 1.5233 2.2747
3.0039 -0.43212 -0.45861 -0.48163 -0.5609 0 -0.55676 -0.3759 -0.43974 -0.45299 -0.46714 -0.66005 85.26 0.30225 0.47956 0.35498 0.63947 1.0163 0.66435 0.94902 1.4373 0.92967 0 1.8836 0 0.018699 0.031472 0.01459 0.022266 21.813 -0.5239 -0.53929 -0.6122 -0.39209 -0.51182 -0.36443 -0.44026 -0.56682 -0.83673 0.50801 0.52276 0.50585 0.97137 1.1981 0.78818 1.2064 1.6899 1.1453 1.3594 1.9903 1.356 2.1871
3.0078 -0.43497 -0.44819 -0.50038 -0.59713 0 -0.60422 -0.31059 -0.39422 -0.36651 -0.42148 -0.40213 85.142 0.29005 0.40898 0.33226 0.58202 0.86441 0.59544 0.84888 1.2128 0.82846 0 1.6197 0 0.016401 0.028274 0.012957 0.020056 19.544 -0.34549 -0.614 -0.67254 -0.39594 -0.5089 -0.27437 -0.40129 -0.42225 -0.68358 0.40644 0.39343 0.37084 0.85526 0.97511 0.70208 1.0113 1.469 0.92164 1.1555 1.7041 1.1516 1.9798
3.0117 -0.42821 -0.42941 -0.49505 -0.54654 0 -0.56841 -0.31911 -0.40196 -0.3314 -0.41708 -0.19187 84.942 0.26505 0.32056 0.30902 0.51515 0.69784 0.5302 0.7401 0.98525 0.71934 0 1.3705 0 0.014817 0.024389 0.011545 0.018254 17.662 -0.27533 -0.58217 -0.6145 -0.41557 -0.47936 -0.30892 -0.37998 -0.32964 -0.45527 0.28905 0.24962 0.22985 0.72689 0.75131 0.60714 0.80211 1.245 0.70314 0.93361 1.3948 0.93085 1.6758
3.0156 -0.41495 -0.41003 -0.46472 -0.44069 0 -0.44336 -0.37243 -0.41633 -0.3355 -0.41373 -0.09809 84.661 0.23252 0.25011 0.28334 0.44866 0.57869 0.47208 0.63795 0.81578 0.62283 0 1.162 0 0.014127 0.020436 0.01093 0.01721 16.125 -0.29066 -0.4572 -0.45518 -0.44071 -0.43073 -0.4108 -0.37351 -0.27863 -0.21037 0.17707 0.1151 0.11931 0.6002 0.57376 0.51241 0.61382 1.051 0.54329 0.73416 1.1134 0.73539 1.3422
3.0195 -0.39861 -0.39289 -0.41469 -0.32362 0 -0.28727 -0.41343 -0.38637 -0.35214 -0.37708 -0.12585 84.312 0.20134 0.22228 0.25352 0.38854 0.53308 0.41982 0.5483 0.72534 0.54767 0 0.99717 0 0.013782 0.016918 0.010937 0.016833 14.724 -0.31844 -0.29921 -0.26914 -0.46175 -0.37874 -0.48451 -0.3803 -0.24451 -0.024721 0.09072 0.010552 0.054993 0.49121 0.45684 0.42933 0.46921 0.89703 0.45204 0.58199 0.89145 0.59061 1.0585
3.0234 -0.3789 -0.37727 -0.35396 -0.23505 0 -0.18934 -0.4018 -0.30765 -0.34621 -0.30793 -0.20776 83.906 0.17771 0.22918 0.22211 0.33658 0.52906 0.37133 0.47148 0.68225 0.48971 0 0.86292 0 0.013059 0.01409 0.01079 0.016747 13.224 -0.29634 -0.18373 -0.1501 -0.45359 -0.3306 -0.45463 -0.37358 -0.20479 0.051001 0.036261 -0.0577 0.03505 0.40699 0.39584 0.36324 0.37258 0.78134 0.41929 0.47971 0.73268 0.49905 0.87698
3.0273 -0.35565 -0.36367 -0.29664 -0.20484 0 -0.2017 -0.34171 -0.22563 -0.29277 -0.23778 -0.24892 83.448 0.16191 0.23614 0.19513 0.29326 0.5042 0.3267 0.40852 0.63033 0.44085 0 0.74397 0 0.011651 0.011997 0.0099059 0.016513 11.546 -0.21631 -0.16358 -0.15525 -0.38606 -0.27964 -0.30967 -0.31187 -0.14736 0.019695 0.017452 -0.08578 0.055699 0.35309 0.38521 0.31835 0.32602 0.70244 0.43468 0.42759 0.6381 0.46041 0.80254
3.0313 -0.33494 -0.35522 -0.26221 -0.24439 0 -0.29778 -0.27029 -0.18984 -0.19838 -0.19855 -0.19457 82.941 0.15022 0.21098 0.1771 0.25968 0.4198 0.28835 0.36184 0.53559 0.3979 0 0.63538 0 0.0098356 0.010504 0.0085046 0.015821 9.8696 -0.11737 -0.24021 -0.26721 -0.25956 -0.21691 -0.10661 -0.18676 -0.074216 -0.067962 0.037851 -0.069851 0.10932 0.33682 0.41604 0.3003 0.331 0.65906 0.48226 0.42412 0.60705 0.47173 0.80083
3.0352 -0.32797 -0.35424 -0.26768 -0.33357 0 -0.39691 -0.22295 -0.20735 -0.10335 -0.19683 -0.067257 82.389 0.13937 0.1519 0.16727 0.23672 0.2953 0.2591 0.33156 0.41424 0.36339 0 0.54709 0 0.0081746 0.0093246 0.0073886 0.014652 8.5891 -0.044459 -0.3606 -0.40381 -0.12616 -0.14909 0.062295 -0.053871 -0.0037855 -0.14666 0.091258 -0.016687 0.17239 0.36199 0.4676 0.31289 0.37876 0.65101 0.53211 0.45866 0.62861 0.51555 0.82474
3.0391 -0.34102 -0.35883 -0.3134 -0.42095 0 -0.43237 -0.2104 -0.2426 -0.057117 -0.21507 0.055278 81.793 0.12921 0.090128 0.16107 0.22373 0.19425 0.24085 0.31461 0.32118 0.34076 0 0.49957 0 0.0070987 0.0082159 0.0071669 0.013377 8.1288 -0.017241 -0.44716 -0.47369 -0.062908 -0.10462 0.11814 -0.00056301 0.033523 -0.17214 0.15603 0.049457 0.22517 0.41105 0.52263 0.34429 0.44529 0.6709 0.57125 0.51211 0.67897 0.56786 0.83893
3.043 -0.36659 -0.36384 -0.37577 -0.45136 0 -0.39999 -0.22406 -0.25925 -0.084726 -0.23419 0.10011 81.151 0.12186 0.065305 0.15519 0.21973 0.17514 0.23528 0.30981 0.30973 0.33151 0 0.51358 0 0.0067066 0.0073246 0.0077497 0.012648 8.7127 -0.032915 -0.44734 -0.43905 -0.11256 -0.11782 0.033983 -0.071113 0.011567 -0.13848 0.22304 0.11834 0.26147 0.4768 0.57899 0.38996 0.52286 0.72107 0.60054 0.58115 0.75496 0.62266 0.8309
3.0469 -0.3864 -0.36501 -0.41848 -0.40654 0 -0.34702 -0.25493 -0.25721 -0.17235 -0.25224 0.046387 80.449 0.1193 0.094318 0.15114 0.22626 0.2487 0.24507 0.32323 0.39443 0.33764 0 0.59971 0 0.0068408 0.0073198 0.008587 0.013007 10.232 -0.086742 -0.37021 -0.33846 -0.24585 -0.20037 -0.15323 -0.22268 -0.070958 -0.074016 0.28403 0.18064 0.27774 0.55178 0.63673 0.44518 0.60487 0.80377 0.62385 0.66361 0.85495 0.6762 0.81119
3.0508 -0.38528 -0.36144 -0.41749 -0.3232 0 -0.32058 -0.3003 -0.26671 -0.28174 -0.28102 -0.074363 79.68 0.12219 0.15912 0.15363 0.24785 0.37433 0.27318 0.3653 0.54384 0.36409 0 0.75233 0 0.007253 0.0089763 0.0092921 0.014407 12.285 -0.17923 -0.27974 -0.25241 -0.38284 -0.32398 -0.36194 -0.35997 -0.18435 -0.025503 0.3276 0.22375 0.27311 0.62573 0.70334 0.50408 0.68553 0.92869 0.6558 0.7623 0.98705 0.73063 0.80944
3.0547 -0.36325 -0.35416 -0.37922 -0.26633 0 -0.32926 -0.3532 -0.30983 -0.37694 -0.32658 -0.2148 78.846 0.13023 0.22223 0.16566 0.28781 0.49398 0.31954 0.44002 0.70542 0.41543 0 0.95062 0 0.0076946 0.012411 0.0099363 0.016096 14.362 -0.30256 -0.24586 -0.24065 -0.45459 -0.43256 -0.50786 -0.41674 -0.28706 -0.040302 0.3542 0.24868 0.26249 0.69008 0.78381 0.55994 0.76229 1.081 0.70867 0.87075 1.1451 0.79287 0.86612
3.0586 -0.33448 -0.3438 -0.33444 -0.27611 0 -0.34921 -0.39339 -0.37318 -0.43958 -0.37624 -0.34706 77.96 0.14279 0.25572 0.18515 0.34241 0.57299 0.37782 0.53631 0.84072 0.48833 0 1.1658 0 0.0079442 0.016697 0.010762 0.017121 16.068 -0.42879 -0.29041 -0.30083 -0.44873 -0.47845 -0.54772 -0.40395 -0.35749 -0.14953 0.36882 0.26165 0.2543 0.7434 0.8741 0.61059 0.83426 1.2425 0.77916 0.97917 1.3165 0.86346 1.015
3.0625 -0.31497 -0.33102 -0.31201 -0.33489 0 -0.35685 -0.39807 -0.42014 -0.46679 -0.40683 -0.46847 77.038 0.15837 0.26002 0.20625 0.39969 0.61692 0.4362 0.63153 0.94422 0.56836 0 1.3701 0 0.0078747 0.020379 0.011746 0.017108 17.251 -0.52211 -0.37247 -0.37831 -0.40235 -0.45525 -0.49941 -0.38071 -0.40955 -0.35305 0.37459 0.26671 0.25261 0.78453 0.96874 0.65447 0.8998 1.3989 0.86166 1.0786 1.4898 0.9405 1.2593
3.0664 -0.31104 -0.31888 -0.31636 -0.38516 0 -0.34912 -0.36513 -0.42725 -0.46427 -0.40639 -0.58246 76.08 0.17394 0.25862 0.22352 0.44543 0.65601 0.48276 0.7055 1.0343 0.63662 0 1.5436 0 0.0075592 0.022571 0.01256 0.016632 18.004 -0.56694 -0.4252 -0.4134 -0.35928 -0.40019 -0.42478 -0.3856 -0.47509 -0.61137 0.37501 0.26854 0.26022 0.81251 1.059 0.68994 0.95636 1.532 0.94639 1.1574 1.6494 1.0196 1.5568
3.0703 -0.31846 -0.31283 -0.32932 -0.38253 0 -0.33544 -0.32318 -0.40582 -0.44609 -0.38755 -0.68017 75.072 0.18566 0.27546 0.23522 0.47207 0.71462 0.5121 0.75234 1.1269 0.68168 0 1.6739 0 0.0072865 0.023604 0.012941 0.016721 18.536 -0.58107 -0.41166 -0.38586 -0.33847 -0.36411 -0.38665 -0.40393 -0.56732 -0.8522 0.37317 0.27191 0.27403 0.82318 1.1206 0.71243 0.99478 1.6059 1.006 1.1913 1.7589 1.0827 1.8307
3.0742 -0.32978 -0.31646 -0.33283 -0.33513 0 -0.32133 -0.31266 -0.38873 -0.43579 -0.37861 -0.7409 74.001 0.19117 0.31461 0.243 0.48294 0.79035 0.52762 0.77961 1.2157 0.70574 0 1.7535 0 0.0073906 0.024556 0.01299 0.017878 19.025 -0.59627 -0.35198 -0.32468 -0.33809 -0.37423 -0.41115 -0.40145 -0.65984 -0.9944 0.36936 0.2756 0.284 0.82024 1.149 0.72369 1.0155 1.6275 1.0329 1.1895 1.8172 1.1205 2.0051
3.0781 -0.34044 -0.32685 -0.32807 -0.29387 0 -0.30773 -0.35245 -0.39904 -0.45605 -0.3998 -0.74729 72.871 0.19145 0.35795 0.24936 0.48796 0.85669 0.53723 0.79667 1.2732 0.71936 0 1.777 0 0.0079923 0.026068 0.013039 0.019524 19.509 -0.62438 -0.30137 -0.28207 -0.35683 -0.41993 -0.48096 -0.37875 -0.70289 -0.98197 0.36189 0.27704 0.28555 0.80327 1.1427 0.72293 1.0171 1.5999 1.0253 1.1575 1.824 1.1287 2.0427
3.082 -0.34809 -0.33552 -0.33131 -0.30413 0 -0.30311 -0.4226 -0.43197 -0.50804 -0.44551 -0.69874 71.698 0.19011 0.38108 0.25547 0.49457 0.8838 0.54566 0.80445 1.2731 0.72974 0 1.7427 0 0.008881 0.027602 0.013249 0.020456 19.866 -0.64444 -0.30224 -0.29515 -0.39909 -0.4691 -0.55771 -0.37913 -0.66399 -0.81292 0.34906 0.27351 0.2752 0.77221 1.1026 0.70955 0.99891 1.5289 0.98458 1.1023 1.7815 1.1045 1.9587
3.0859 -0.34952 -0.33535 -0.35186 -0.3642 0 -0.324 -0.47947 -0.46321 -0.56067 -0.48753 -0.61281 70.497 0.19064 0.37301 0.26065 0.50157 0.86055 0.54963 0.79585 1.2123 0.73394 0 1.6569 0 0.0096624 0.027928 0.013439 0.01994 19.87 -0.62494 -0.3523 -0.3613 -0.45799 -0.49557 -0.60863 -0.43753 -0.55665 -0.54826 0.32706 0.25961 0.24892 0.72536 1.0306 0.68084 0.95819 1.4221 0.91427 1.0349 1.692 1.044 1.8041
3.0898 -0.3418 -0.32724 -0.37747 -0.42715 0 -0.37397 -0.4888 -0.46944 -0.56762 -0.49505 -0.51632 69.261 0.19371 0.34364 0.26312 0.50049 0.80139 0.54003 0.76455 1.1156 0.72238 0 1.535 0 0.010051 0.02635 0.013324 0.018409 19.289 -0.55749 -0.41122 -0.43935 -0.50242 -0.49223 -0.61557 -0.52707 -0.43211 -0.29286 0.29603 0.2343 0.21295 0.66823 0.94431 0.63919 0.90022 1.3019 0.83333 0.96967 1.575 0.96025 1.6341
3.0938 -0.32759 -0.31971 -0.38431 -0.4416 0 -0.42378 -0.44699 -0.44127 -0.50355 -0.45458 -0.43345 67.971 0.19698 0.3138 0.26068 0.48252 0.73367 0.50932 0.71193 1.0169 0.68825 0 1.3958 0 0.010042 0.023436 0.012839 0.017079 17.998 -0.46625 -0.43391 -0.47397 -0.49258 -0.46328 -0.56887 -0.5665 -0.34241 -0.1511 0.25982 0.20171 0.17546 0.60769 0.85575 0.58936 0.83194 1.1803 0.75273 0.90736 1.443 0.86614 1.4869
3.0977 -0.3172 -0.32133 -0.36225 -0.39365 0 -0.42454 -0.37597 -0.38323 -0.38748 -0.37603 -0.3751 66.609 0.19703 0.29697 0.25133 0.44491 0.67541 0.458 0.64558 0.93317 0.63337 0 1.2521 0 0.0098138 0.020514 0.012169 0.016832 16.067 -0.3838 -0.40129 -0.43069 -0.41413 -0.41161 -0.46494 -0.48873 -0.30617 -0.1735 0.221 0.16461 0.14114 0.54779 0.77011 0.53392 0.75674 1.062 0.67661 0.84529 1.2998 0.76791 1.3789
3.1016 -0.32197 -0.33334 -0.32821 -0.31545 0 -0.3528 -0.30249 -0.30946 -0.26948 -0.2848 -0.33269 65.178 0.19169 0.28814 0.23429 0.39284 0.62128 0.39548 0.57311 0.85297 0.56677 0 1.1055 0 0.0094931 0.018447 0.011471 0.017441 13.795 -0.3203 -0.32949 -0.32268 -0.29677 -0.33864 -0.31713 -0.30671 -0.30244 -0.32197 0.18252 0.12624 0.11436 0.49251 0.69123 0.47571 0.67806 0.95017 0.60744 0.77885 1.1477 0.67105 1.308
3.1055 -0.3435 -0.34918 -0.31188 -0.25819 0 -0.24543 -0.24382 -0.24093 -0.19154 -0.20925 -0.28164 63.696 0.18106 0.26898 0.21134 0.33667 0.54968 0.33514 0.49911 0.75063 0.49928 0 0.95146 0 0.0090298 0.016929 0.01069 0.017864 11.645 -0.25909 -0.25804 -0.21038 -0.19618 -0.25548 -0.16563 -0.11337 -0.29137 -0.48033 0.15005 0.092271 0.10164 0.44863 0.6227 0.42031 0.6018 0.84882 0.54639 0.69594 0.9869 0.5832 1.2541
3.1094 -0.36962 -0.36046 -0.32674 -0.25513 0 -0.18181 -0.20852 -0.20024 -0.15961 -0.17119 -0.19829 62.179 0.16721 0.22553 0.1873 0.28756 0.44691 0.28794 0.42801 0.61552 0.43988 0 0.79243 0 0.0083161 0.014999 0.0097363 0.01729 10.087 -0.18248 -0.22794 -0.1669 -0.15534 -0.18809 -0.065674 -0.015122 -0.24229 -0.51521 0.12372 0.063366 0.097015 0.41312 0.56108 0.37179 0.53251 0.75837 0.49091 0.60302 0.82906 0.50599 1.1811
3.1133 -0.38273 -0.36322 -0.3558 -0.30219 0 -0.21909 -0.20261 -0.19999 -0.15193 -0.17995 -0.082852 60.624 0.15323 0.16391 0.16827 0.25361 0.32883 0.25885 0.3678 0.47166 0.3953 0 0.64715 0 0.0074074 0.012182 0.0087801 0.015902 9.398 -0.099242 -0.25879 -0.22698 -0.18006 -0.16442 -0.053959 -0.056541 -0.151 -0.35822 0.1031 0.039145 0.097537 0.38461 0.50765 0.33283 0.47321 0.68392 0.44389 0.51001 0.68654 0.44306 1.0529
3.1172 -0.37412 -0.35928 -0.36747 -0.36489 0 -0.33702 -0.22859 -0.23192 -0.15115 -0.22795 0.029893 59.017 0.14213 0.11031 0.15844 0.23735 0.23894 0.24702 0.32838 0.3688 0.36967 0 0.54704 0 0.0065844 0.0090995 0.0082476 0.01463 9.5424 -0.043827 -0.33382 -0.35587 -0.24543 -0.1924 -0.12064 -0.19555 -0.041578 -0.057207 0.087688 0.019312 0.10072 0.36219 0.46476 0.30608 0.42682 0.63148 0.40925 0.42837 0.57273 0.39877 0.86235
3.1211 -0.3513 -0.35313 -0.34674 -0.40119 0 -0.447 -0.27769 -0.26998 -0.16368 -0.29042 0.086758 57.346 0.13556 0.093419 0.15741 0.2351 0.2195 0.24805 0.3154 0.34924 0.36254 0 0.51965 0 0.0061497 0.0069492 0.0084121 0.014193 10.206 -0.047539 -0.40367 -0.46721 -0.31867 -0.25072 -0.21476 -0.34 0.043318 0.24285 0.077291 0.0041568 0.10406 0.34624 0.43978 0.29706 0.39927 0.61509 0.39702 0.38066 0.51439 0.38386 0.65405
3.125 -0.33183 -0.34887 -0.31122 -0.38555 0 -0.46309 -0.32767 -0.28928 -0.20539 -0.3345 0.052209 55.619 0.13271 0.1219 0.16049 0.23931 0.27687 0.25665 0.32622 0.41555 0.36794 0 0.57129 0 0.0061376 0.0064583 0.0090166 0.014423 10.995 -0.11023 -0.41508 -0.48293 -0.37384 -0.30286 -0.28145 -0.40971 0.060404 0.38283 0.072671 -0.0034658 0.10797 0.34124 0.44421 0.31091 0.39581 0.64959 0.41898 0.3929 0.53926 0.41105 0.51248
3.1289 -0.32914 -0.34924 -0.29614 -0.32397 0 -0.37408 -0.35381 -0.2852 -0.27152 -0.3374 -0.063152 53.853 0.13077 0.17515 0.16215 0.24388 0.37124 0.26915 0.35311 0.52612 0.37799 0 0.68288 0 0.0062437 0.0073695 0.0094104 0.014521 11.67 -0.19914 -0.35158 -0.39136 -0.3927 -0.32312 -0.29863 -0.38045 -0.011766 0.28369 0.074907 -0.00082012 0.11544 0.35079 0.47701 0.3441 0.41287 0.72659 0.46953 0.45644 0.63318 0.4749 0.51558
3.1328 -0.34319 -0.3554 -0.3224 -0.25373 0 -0.25269 -0.34586 -0.27448 -0.32792 -0.30244 -0.20688 52.057 0.12753 0.21669 0.16019 0.2493 0.44368 0.28563 0.39055 0.62449 0.38988 0 0.82259 0 0.0060965 0.0089071 0.0091549 0.013972 12.26 -0.27413 -0.255 -0.25749 -0.36554 -0.31195 -0.28278 -0.28936 -0.15572 -0.010065 0.086045 0.015345 0.12899 0.37883 0.53831 0.3956 0.45009 0.84181 0.54485 0.56449 0.78778 0.5728 0.68363
3.1367 -0.36265 -0.36566 -0.37718 -0.22516 0 -0.19504 -0.3159 -0.27775 -0.33879 -0.25873 -0.32039 50.217 0.12429 0.22177 0.15772 0.26336 0.462 0.31023 0.43914 0.68079 0.40952 0 0.96539 0 0.0056572 0.010631 0.0085067 0.013159 12.99 -0.31514 -0.20251 -0.17594 -0.30136 -0.29057 -0.26494 -0.20747 -0.31794 -0.36278 0.10818 0.048129 0.15107 0.42885 0.62662 0.46352 0.50659 0.98859 0.63914 0.70648 0.99045 0.70003 0.96331
3.1406 -0.37525 -0.37465 -0.42394 -0.27033 0 -0.24417 -0.28984 -0.30212 -0.30535 -0.24182 -0.37779 48.309 0.1262 0.19783 0.16112 0.29524 0.44795 0.34816 0.50189 0.71286 0.44696 0 1.1044 0 0.0053623 0.012758 0.0082596 0.013061 14.073 -0.33028 -0.24861 -0.20346 -0.23565 -0.28394 -0.26531 -0.19691 -0.43709 -0.62869 0.14728 0.10536 0.18635 0.50892 0.7389 0.54464 0.58412 1.1535 0.73934 0.85852 1.2156 0.84599 1.2601
3.1445 -0.37631 -0.3759 -0.4313 -0.37611 0 -0.36165 -0.2904 -0.34054 -0.27432 -0.26954 -0.39737 46.317 0.13852 0.1804 0.17528 0.3471 0.46098 0.40039 0.57701 0.76934 0.50602 0 1.2465 0 0.0058126 0.015683 0.0090527 0.01431 15.544 -0.34391 -0.37685 -0.32199 -0.21692 -0.30777 -0.28994 -0.27435 -0.48232 -0.72681 0.19782 0.17748 0.22874 0.60473 0.85454 0.62537 0.6721 1.3095 0.8276 0.9891 1.4224 0.98467 1.4933
3.1484 -0.3695 -0.36721 -0.39549 -0.48422 0 -0.46453 -0.32541 -0.38466 -0.30246 -0.33272 -0.42008 44.253 0.1614 0.20555 0.19969 0.40986 0.5492 0.46031 0.65488 0.88729 0.57784 0 1.3972 0 0.0072256 0.01928 0.01079 0.01652 17.236 -0.37924 -0.50503 -0.45612 -0.27332 -0.36477 -0.34315 -0.40177 -0.47311 -0.66872 0.25432 0.25583 0.2724 0.70462 0.9623 0.6979 0.76394 1.4445 0.89823 1.0887 1.5969 1.1038 1.6318
3.1523 -0.36147 -0.35385 -0.33994 -0.52561 0 -0.48986 -0.38732 -0.43292 -0.40678 -0.40688 -0.47604 42.146 0.18791 0.27984 0.22829 0.46755 0.70675 0.51594 0.7225 1.0575 0.64485 0 1.5492 0 0.0091337 0.022775 0.012699 0.018532 18.892 -0.44751 -0.54493 -0.52616 -0.38639 -0.44427 -0.43165 -0.51353 -0.46286 -0.53544 0.31159 0.33245 0.31195 0.79837 1.0531 0.75578 0.85361 1.5495 0.94781 1.1521 1.7298 1.1944 1.6906
3.1563 -0.35634 -0.34511 -0.29644 -0.46954 0 -0.43363 -0.4592 -0.48376 -0.54557 -0.47157 -0.56543 40.02 0.20801 0.37214 0.25327 0.50701 0.87277 0.5569 0.77129 1.2256 0.69268 0 1.682 0 0.010649 0.025298 0.013925 0.01935 20.283 -0.54376 -0.46958 -0.49702 -0.4992 -0.52176 -0.54967 -0.56316 -0.49682 -0.42691 0.36182 0.39556 0.33928 0.87139 1.115 0.79011 0.93224 1.613 0.97325 1.1748 1.812 1.245 1.7027
3.1602 -0.35419 -0.34614 -0.28497 -0.35025 0 -0.34228 -0.51998 -0.52474 -0.64764 -0.51832 -0.66269 37.87 0.21558 0.43486 0.27002 0.52547 0.97368 0.58014 0.80094 1.3283 0.71911 0 1.7728 0 0.011127 0.026541 0.014115 0.018923 21.237 -0.64549 -0.33314 -0.39447 -0.55534 -0.56462 -0.66258 -0.55321 -0.57702 -0.41273 0.39139 0.42615 0.34194 0.9036 1.1331 0.79064 0.98251 1.6243 0.97574 1.1617 1.8412 1.2474 1.6955
3.1641 -0.35276 -0.35266 -0.3052 -0.24703 0 -0.27452 -0.54827 -0.53548 -0.66349 -0.54252 -0.73355 35.672 0.21274 0.43851 0.27903 0.52971 0.97513 0.58923 0.81647 1.3367 0.73239 0 1.8076 0 0.010681 0.026865 0.013527 0.018092 21.599 -0.71602 -0.22884 -0.28608 -0.53603 -0.5497 -0.71545 -0.52193 -0.66122 -0.50289 0.40016 0.42603 0.3228 0.90186 1.1158 0.76591 1.0019 1.5979 0.96457 1.1301 1.8353 1.2178 1.6871
3.168 -0.34974 -0.35427 -0.34043 -0.22886 0 -0.26611 -0.52914 -0.50582 -0.59537 -0.53393 -0.75074 33.399 0.20759 0.39231 0.28371 0.52843 0.90286 0.58813 0.8216 1.2733 0.7408 0 1.7846 0 0.010078 0.026842 0.012706 0.01779 21.221 -0.7187 -0.22116 -0.24153 -0.46484 -0.48383 -0.66897 -0.50016 -0.69534 -0.64727 0.38826 0.39611 0.28325 0.87004 1.0654 0.71915 0.98743 1.537 0.94103 1.0836 1.796 1.1613 1.6914
3.1719 -0.34373 -0.34362 -0.36783 -0.3046 0 -0.31514 -0.46397 -0.4498 -0.48586 -0.48176 -0.70344 31.047 0.20719 0.33489 0.28611 0.5245 0.81788 0.57575 0.81444 1.19 0.7436 0 1.7106 0 0.010101 0.026722 0.0121 0.018259 20.058 -0.63962 -0.30522 -0.2914 -0.38185 -0.40583 -0.5344 -0.48227 -0.65302 -0.76395 0.35722 0.33914 0.226 0.81382 0.98518 0.65442 0.93773 1.4453 0.90574 1.0246 1.7237 1.0834 1.7138
3.1758 -0.33433 -0.32291 -0.36945 -0.41627 0 -0.38672 -0.3755 -0.39668 -0.38238 -0.39202 -0.60208 28.631 0.21204 0.30336 0.28476 0.51332 0.76769 0.54721 0.7885 1.1259 0.73155 0 1.5948 0 0.010904 0.026324 0.011873 0.018949 18.272 -0.50328 -0.41783 -0.40381 -0.31546 -0.36024 -0.37472 -0.44129 -0.55262 -0.78447 0.31024 0.25963 0.15598 0.74237 0.87724 0.57668 0.84864 1.3225 0.85429 0.9495 1.6063 0.98768 1.7378
3.1797 -0.32202 -0.30161 -0.34117 -0.48032 0 -0.43005 -0.29951 -0.3651 -0.31037 -0.29628 -0.47707 26.175 0.21611 0.30592 0.27635 0.48774 0.75256 0.50033 0.73762 1.0791 0.69578 0 1.4454 0 0.011935 0.025291 0.011923 0.019131 16.241 -0.3641 -0.4832 -0.49603 -0.27534 -0.36095 -0.26634 -0.37013 -0.44175 -0.69091 0.2613 0.17589 0.087252 0.67241 0.7583 0.49712 0.73946 1.1814 0.78765 0.85996 1.448 0.8837 1.7201
3.1836 -0.30796 -0.28814 -0.29584 -0.4455 0 -0.40442 -0.2645 -0.34672 -0.27162 -0.2354 -0.36621 23.689 0.21219 0.31899 0.25943 0.44443 0.73136 0.44042 0.66107 1.0131 0.63629 0 1.2704 0 0.012449 0.023378 0.011997 0.018578 14.369 -0.27373 -0.45737 -0.48443 -0.26257 -0.37884 -0.24992 -0.30013 -0.36267 -0.52016 0.21804 0.097572 0.027191 0.60905 0.63875 0.42064 0.62533 1.0309 0.70953 0.76089 1.2593 0.77637 1.611
3.1875 -0.29341 -0.28346 -0.2567 -0.3259 0 -0.30688 -0.27309 -0.31768 -0.25716 -0.22769 -0.29192 21.172 0.19734 0.30921 0.23632 0.38686 0.65943 0.37803 0.56574 0.8926 0.56264 0 1.0784 0 0.012114 0.020504 0.011807 0.01768 12.846 -0.24621 -0.34783 -0.34782 -0.27629 -0.36862 -0.30592 -0.27183 -0.32357 -0.33251 0.18513 0.030582 -0.01937 0.55403 0.52535 0.35011 0.51629 0.87711 0.62302 0.65689 1.0492 0.66891 1.3907
3.1914 -0.27888 -0.28181 -0.24219 -0.18868 0 -0.1842 -0.2999 -0.2664 -0.25555 -0.25126 -0.24395 18.61 0.17461 0.26106 0.21144 0.32342 0.52721 0.32174 0.46445 0.71715 0.48751 0 0.87968 0 0.011161 0.016731 0.011186 0.016903 11.53 -0.24916 -0.2062 -0.1566 -0.30674 -0.31177 -0.36963 -0.2878 -0.29479 -0.17048 0.16695 -0.019501 -0.047638 0.50742 0.42519 0.28806 0.42319 0.72688 0.53234 0.55446 0.83017 0.56478 1.0929
3.1953 -0.2637 -0.27621 -0.25183 -0.10823 0 -0.11097 -0.30877 -0.2076 -0.25147 -0.26074 -0.18634 15.999 0.15037 0.18843 0.18803 0.26348 0.37013 0.27354 0.37148 0.52681 0.41957 0 0.68565 0 0.010021 0.012366 0.010174 0.016216 10.096 -0.23003 -0.10206 -0.033762 -0.32748 -0.23328 -0.37193 -0.30192 -0.23257 -0.042092 0.16698 -0.04657 -0.051898 0.46431 0.34848 0.23788 0.36042 0.59333 0.44688 0.46756 0.63244 0.47093 0.79271
3.1992 -0.24644 -0.26291 -0.26544 -0.11908 0 -0.13827 -0.27696 -0.16703 -0.2256 -0.22601 -0.089829 13.342 0.13027 0.1227 0.16653 0.21409 0.24383 0.23097 0.29733 0.37576 0.36148 0 0.50923 0 0.0088736 0.0080865 0.0089582 0.015094 8.3296 -0.15817 -0.087288 -0.064823 -0.30505 -0.17465 -0.27946 -0.26277 -0.11536 0.060888 0.17455 -0.060852 -0.043182 0.41837 0.28811 0.19582 0.31716 0.47785 0.37024 0.3958 0.46892 0.38744 0.56421
3.2031 -0.22581 -0.24183 -0.25847 -0.19665 0 -0.2477 -0.20888 -0.15338 -0.16563 -0.15719 0.034876 10.651 0.11662 0.088489 0.14606 0.17853 0.18467 0.19306 0.2454 0.29528 0.3127 0 0.36472 0 0.0075963 0.004808 0.00767 0.013157 6.3416 -0.049605 -0.1637 -0.22445 -0.2249 -0.15058 -0.11393 -0.16777 0.03223 0.13344 0.18417 -0.066747 -0.026446 0.36821 0.24103 0.16129 0.2872 0.38184 0.30299 0.33639 0.34388 0.31471 0.44081
3.207 -0.20144 -0.21479 -0.22196 -0.27544 0 -0.35287 -0.13088 -0.14855 -0.081244 -0.092246 0.13506 7.9328 0.1082 0.086598 0.1268 0.15597 0.18559 0.16287 0.21234 0.27495 0.27268 0 0.265 0 0.006111 0.0031548 0.0062765 0.010793 4.5199 0.044783 -0.27418 -0.38522 -0.11027 -0.13527 0.057434 -0.069321 0.14789 0.15118 0.19038 -0.06874 -0.0067761 0.31345 0.20393 0.13371 0.2639 0.306 0.24496 0.28522 0.25855 0.25277 0.40573
3.2109 -0.17412 -0.18463 -0.1698 -0.29171 0 -0.35808 -0.073059 -0.12759 -0.0056796 -0.060179 0.15364 5.1876 0.10178 0.096091 0.11066 0.14224 0.20468 0.14397 0.19149 0.27507 0.24141 0 0.21587 0 0.0046907 0.0029422 0.0047439 0.009052 3.2653 0.077886 -0.3323 -0.4109 -0.012651 -0.09414 0.1564 -0.023769 0.17186 0.096464 0.18426 -0.073165 0.0082079 0.25598 0.17317 0.11391 0.23735 0.25356 0.19567 0.23373 0.21386 0.20279 0.41533
3.2148 -0.14525 -0.15452 -0.12618 -0.22411 0 -0.23379 -0.051821 -0.086962 0.024183 -0.056959 0.078301 2.4106 0.094326 0.092467 0.099616 0.13214 0.1991 0.13542 0.1771 0.25882 0.21827 0 0.21111 0 0.0038344 0.0032234 0.0033267 0.0087798 2.7272 0.040921 -0.2797 -0.26279 0.02257 -0.027898 0.138 -0.036795 0.092371 -0.0103 0.16183 -0.085097 0.012714 0.20314 0.14537 0.10111 0.20145 0.22104 0.15266 0.17343 0.19207 0.1631 0.43133
3.2188 -0.11554 -0.12575 -0.10393 -0.10649 0 -0.046551 -0.063334 -0.050076 -0.0044007 -0.056934 -0.041172 -0.39776 0.085007 0.06708 0.093968 0.12271 0.158 0.13179 0.16665 0.21855 0.20185 0 0.2337 0 0.0038054 0.0030045 0.0025945 0.0097821 2.7304 -0.032556 -0.13194 -0.031139 -0.011872 0.01983 0.01978 -0.063575 -0.039676 -0.11037 0.12751 -0.10365 0.0081818 0.15919 0.12118 0.093401 0.16035 0.2031 0.11589 0.10763 0.18063 0.13208 0.43667
3.2227 -0.083447 -0.094446 -0.092444 -0.0038037 0 0.087473 -0.088748 -0.042999 -0.068413 -0.044649 -0.12698 -3.2274 0.07591 0.033009 0.092421 0.11514 0.10874 0.12864 0.1603 0.17689 0.19137 0 0.26434 0 0.00432 0.0020446 0.0030009 0.010885 2.9097 -0.094363 0.027075 0.13576 -0.080898 0.0039329 -0.1262 -0.062213 -0.14324 -0.1448 0.084842 -0.12761 -0.00384 0.12677 0.10213 0.089514 0.11827 0.19729 0.086794 0.041537 0.17512 0.10964 0.42984
3.2266 -0.044702 -0.051639 -0.065894 0.034259 0 0.09304 -0.1047 -0.06495 -0.12462 -0.030746 -0.13394 -6.0608 0.070537 0.013319 0.093334 0.1131 0.091805 0.12692 0.15878 0.16388 0.18719 0 0.29141 0 0.0047446 0.00098472 0.0043251 0.010961 2.9065 -0.11727 0.10495 0.14661 -0.13198 -0.071389 -0.2183 -0.039678 -0.16545 -0.10051 0.038484 -0.15503 -0.020912 0.10784 0.090055 0.087822 0.080546 0.20081 0.067165 -0.017703 0.17257 0.095627 0.41275
3.2305 0.0057719 0.010525 -0.0042769 0.0096741 0 -0.002344 -0.092538 -0.084081 -0.13922 -0.034123 -0.085971 -8.8832 0.070553 0.021186 0.095101 0.11778 0.12444 0.13031 0.16129 0.18937 0.18835 0 0.31361 0 0.0046337 0.00066081 0.0055937 0.01 2.4799 -0.10985 0.071134 0.032784 -0.12804 -0.14523 -0.21711 -0.037761 -0.11971 -0.024312 -0.00068117 -0.18129 -0.037708 0.10517 0.087738 0.082619 0.057482 0.20545 0.060891 -0.050615 0.17151 0.088415 0.38755
3.2344 0.069821 0.090203 0.090131 -0.024803 0 -0.087815 -0.043831 -0.063408 -0.10667 -0.050919 -0.055496 -11.691 0.073234 0.047796 0.095 0.12385 0.18278 0.13737 0.16397 0.23189 0.18868 0 0.33153 0 0.0040845 0.0012655 0.0057171 0.0091116 1.5069 -0.10063 -0.018787 -0.083707 -0.065107 -0.14748 -0.14465 -0.074347 -0.070974 0.0080507 -0.028866 -0.20437 -0.051202 0.107 0.085569 0.06803 0.041687 0.1964 0.056982 -0.06285 0.16401 0.075952 0.36156
3.2383 0.14253 0.17311 0.19349 -0.0050575 0 -0.055895 0.037085 0.0077939 -0.044765 -0.047273 -0.10019 -14.489 0.072267 0.068084 0.088482 0.1204 0.21749 0.13718 0.15926 0.25122 0.17594 0 0.3347 0 0.0035664 0.0021666 0.0043472 0.0093369 -0.049746 -0.10768 -0.065197 -0.086683 0.032625 -0.058154 -0.056362 -0.10756 -0.078887 -0.055279 -0.047007 -0.22576 -0.062419 0.10578 0.074611 0.03952 0.023495 0.16203 0.045596 -0.064869 0.1383 0.047846 0.34641
3.2422 0.21269 0.24013 0.27617 0.095294 0 0.11319 0.13334 0.10559 0.024816 0.011749 -0.20857 -17.283 0.061912 0.06005 0.070957 0.096983 0.19003 0.11441 0.13635 0.21349 0.1362 0 0.29614 0 0.0034124 0.0024877 0.0021503 0.01031 -2.1376 -0.12044 0.00058974 0.052793 0.13138 0.077043 0.0080882 -0.067859 -0.14553 -0.20449 -0.05764 -0.248 -0.073377 0.093597 0.045344 -0.0071377 -0.0081399 0.090947 0.016293 -0.07009 0.080636 -0.0065942 0.34277
3.2461 0.26821 0.28027 0.32085 0.24378 0 0.33684 0.22026 0.19121 0.09073 0.12455 -0.30025 -20.067 0.041152 0.02171 0.041207 0.05013 0.099214 0.060394 0.083866 0.10915 0.061285 0 0.18185 0 0.0034766 0.0017475 0.00019287 0.010114 -4.6001 -0.10862 0.16711 0.26659 0.20597 0.18817 0.051357 0.070793 -0.21052 -0.36641 -0.067356 -0.2776 -0.089432 0.055888 -0.020678 -0.080178 -0.075217 -0.038893 -0.050805 -0.10644 -0.038848 -0.10803 0.32142
3.25 0.30332 0.29796 0.33057 0.37212 0 0.49383 0.27567 0.23955 0.15106 0.2465 -0.28216 -22.818 0.013909 -0.028982 0.0028859 -0.015402 -0.023699 -0.020174 -0.0057191 -0.048253 -0.046567 0 -0.029692 0 0.0032654 -0.00015039 -0.0010029 0.0066411 -7.2202 -0.048037 0.35375 0.44543 0.24901 0.23923 0.1025 0.25469 -0.19562 -0.43615 -0.091625 -0.32629 -0.12021 -0.024672 -0.14207 -0.18418 -0.20334 -0.24369 -0.17466 -0.21504 -0.25434 -0.27393 0.22288
3.2539 0.32207 0.30831 0.32368 0.42467 0 0.51249 0.29235 0.2534 0.20525 0.32454 -0.11671 -25.512 -0.015133 -0.071492 -0.038105 -0.09168 -0.14549 -0.11322 -0.13231 -0.23833 -0.17633 0 -0.33249 0 0.0023723 -0.0034616 -0.0018505 -0.00066089 -9.8313 0.060712 0.4681 0.51033 0.26976 0.25005 0.18035 0.3898 -0.060828 -0.32616 -0.13626 -0.39545 -0.16677 -0.14493 -0.30986 -0.31067 -0.38514 -0.50527 -0.34389 -0.39564 -0.55215 -0.48918 -0.013285
3.2578 0.33487 0.3246 0.32098 0.39482 0 0.41441 0.28477 0.25697 0.25253 0.34155 0.15177 -28.134 -0.045177 -0.1019 -0.078292 -0.17426 -0.25896 -0.20632 -0.28753 -0.44931 -0.31453 0 -0.69401 0 0.0007909 -0.0088325 -0.0032146 -0.010199 -12.414 0.19634 0.46459 0.45238 0.28571 0.26743 0.27565 0.4211 0.17121 -0.014519 -0.20354 -0.48496 -0.2289 -0.30325 -0.51853 -0.45512 -0.61488 -0.81302 -0.55031 -0.64579 -0.92227 -0.74335 -0.40462
3.2617 0.35037 0.34876 0.33374 0.32363 0 0.28701 0.28309 0.27889 0.2989 0.32908 0.43065 -30.69 -0.079722 -0.13621 -0.11868 -0.26421 -0.3836 -0.29645 -0.45768 -0.67955 -0.45123 0 -1.0713 0 -0.0011381 -0.016647 -0.0055918 -0.019346 -15.072 0.33691 0.36688 0.32713 0.31206 0.31921 0.36712 0.3768 0.43465 0.42825 -0.29363 -0.59274 -0.30487 -0.49534 -0.7595 -0.61182 -0.88273 -1.1528 -0.78233 -0.95723 -1.3485 -1.0223 -0.90039
3.2656 0.36885 0.37213 0.35881 0.26697 0 0.21636 0.3155 0.33702 0.36129 0.3382 0.64281 -33.195 -0.12206 -0.19419 -0.162 -0.36365 -0.54011 -0.38812 -0.6279 -0.92577 -0.58162 0 -1.4291 0 -0.0030119 -0.026007 -0.0087662 -0.026252 -17.887 0.47469 0.24716 0.21885 0.35471 0.39538 0.44864 0.3388 0.6607 0.8552 -0.40166 -0.70935 -0.38768 -0.7091 -1.0128 -0.7683 -1.1633 -1.4925 -1.0117 -1.3049 -1.7878 -1.2911 -1.3985
3.2695 0.38255 0.38396 0.38278 0.25957 0 0.23582 0.38935 0.43012 0.45744 0.39741 0.76882 -35.663 -0.17019 -0.27872 -0.20799 -0.46932 -0.72403 -0.48499 -0.785 -1.1711 -0.70359 0 -1.7478 0 -0.0045869 -0.034562 -0.012167 -0.030798 -20.748 0.61162 0.18221 0.19677 0.4097 0.46778 0.53382 0.37215 0.80672 1.1088 -0.50419 -0.81239 -0.4615 -0.91043 -1.2449 -0.90886 -1.4149 -1.7915 -1.2063 -1.6296 -2.1749 -1.513 -1.797
3.2734 0.38278 0.37956 0.39208 0.3012 0 0.32182 0.48456 0.53673 0.58607 0.49474 0.8384 -38.093 -0.21629 -0.37009 -0.25188 -0.57055 -0.903 -0.58326 -0.91854 -1.3862 -0.81439 0 -2.0171 0 -0.0057938 -0.03981 -0.0154 -0.034012 -23.316 0.74263 0.21313 0.28097 0.4671 0.52106 0.63208 0.47865 0.86163 1.1096 -0.58786 -0.88978 -0.51834 -1.0805 -1.4399 -1.0257 -1.6186 -2.0317 -1.3538 -1.9032 -2.4808 -1.6741 -2.0456
3.2773 0.36836 0.36262 0.3829 0.36808 0 0.42453 0.56458 0.62266 0.71586 0.59322 0.88721 -40.474 -0.25171 -0.44103 -0.28757 -0.65394 -1.0392 -0.67197 -1.0218 -1.5435 -0.9089 0 -2.2266 0 -0.0066451 -0.04096 -0.018331 -0.036726 -25.143 0.84632 0.32744 0.43107 0.51442 0.56186 0.72468 0.60755 0.83754 0.91092 -0.64238 -0.93234 -0.5523 -1.2043 -1.5856 -1.1125 -1.76 -2.1983 -1.4455 -2.1047 -2.6847 -1.7647 -2.1617
3.2813 0.34863 0.34239 0.36418 0.43363 0 0.4998 0.59785 0.65742 0.7976 0.65766 0.92198 -42.798 -0.27305 -0.47803 -0.31206 -0.71063 -1.1147 -0.73813 -1.0925 -1.6323 -0.97976 0 -2.3623 0 -0.007186 -0.039665 -0.020716 -0.03883 -25.891 0.89504 0.46962 0.5663 0.53808 0.60121 0.77091 0.70014 0.76167 0.6729 -0.65458 -0.92831 -0.55598 -1.2616 -1.6652 -1.1596 -1.8204 -2.2713 -1.4707 -2.2076 -2.7603 -1.7733 -2.203
3.2852 0.33841 0.32946 0.35145 0.48164 0 0.5222 0.57514 0.63286 0.79418 0.66826 0.92314 -45.065 -0.28371 -0.48889 -0.32626 -0.73969 -1.1368 -0.7715 -1.1326 -1.6604 -1.0187 0 -2.4124 0 -0.007503 -0.038692 -0.021963 -0.039709 -25.503 0.87542 0.57409 0.61156 0.52652 0.6343 0.74241 0.72367 0.67067 0.56136 -0.61776 -0.87426 -0.52737 -1.2384 -1.6652 -1.1585 -1.7891 -2.2367 -1.4282 -2.1952 -2.6996 -1.7028 -2.2211
3.2891 0.34854 0.33236 0.35628 0.50771 0 0.48539 0.51244 0.56994 0.7062 0.61927 0.87458 -47.282 -0.28976 -0.49021 -0.33193 -0.74503 -1.122 -0.7669 -1.1443 -1.6411 -1.0185 0 -2.3748 0 -0.0077041 -0.039533 -0.02148 -0.039177 -24.227 0.79937 0.60283 0.54422 0.47813 0.64158 0.65148 0.67555 0.59997 0.63899 -0.55516 -0.79598 -0.48258 -1.1667 -1.6117 -1.1243 -1.7012 -2.1324 -1.3472 -2.1102 -2.5607 -1.5923 -2.2306
3.293 0.37854 0.35431 0.37917 0.51492 0 0.40375 0.44004 0.5054 0.57295 0.51871 0.785 -49.453 -0.29421 -0.48865 -0.32888 -0.72976 -1.0768 -0.72547 -1.126 -1.579 -0.977 0 -2.2582 0 -0.0078391 -0.041061 -0.01933 -0.03783 -22.505 0.69503 0.5651 0.4095 0.40939 0.60955 0.54455 0.573 0.56666 0.82679 -0.47894 -0.70647 -0.42934 -1.0618 -1.5144 -1.0629 -1.5706 -1.9723 -1.2381 -1.969 -2.3653 -1.4565 -2.2097
3.2969 0.41695 0.39069 0.41125 0.51041 0 0.31546 0.38712 0.46624 0.44856 0.39545 0.67801 -51.574 -0.29472 -0.47554 -0.31618 -0.694 -0.99703 -0.65637 -1.073 -1.4692 -0.90059 0 -2.0773 0 -0.0078464 -0.040497 -0.01646 -0.036461 -20.787 0.58673 0.50596 0.29108 0.35273 0.54807 0.46635 0.44757 0.55706 0.96308 -0.4018 -0.61894 -0.37549 -0.94039 -1.384 -0.98068 -1.4118 -1.7715 -1.1111 -1.7886 -2.1348 -1.3091 -2.1255
3.3008 0.44883 0.42977 0.44206 0.5027 0 0.27275 0.3703 0.45273 0.37146 0.29918 0.56485 -53.637 -0.28681 -0.44 -0.29593 -0.63842 -0.88324 -0.57642 -0.98353 -1.3118 -0.80561 0 -1.8483 0 -0.0076081 -0.035877 -0.014136 -0.035269 -19.352 0.48298 0.4715 0.25709 0.33903 0.48484 0.42913 0.34256 0.53303 0.91388 -0.34508 -0.55491 -0.33346 -0.8283 -1.2339 -0.88637 -1.2443 -1.5486 -0.97851 -1.5901 -1.8928 -1.1659 -1.9588
3.3047 0.46509 0.45841 0.46602 0.49755 0 0.31264 0.38911 0.44421 0.348 0.27703 0.43385 -55.633 -0.26896 -0.38592 -0.27452 -0.56942 -0.75408 -0.50496 -0.86718 -1.1268 -0.71385 0 -1.5906 0 -0.0070749 -0.027824 -0.013012 -0.033755 -18.218 0.38177 0.4767 0.32005 0.37511 0.44225 0.4128 0.29849 0.45774 0.65501 -0.31702 -0.52048 -0.30812 -0.74315 -1.0887 -0.79559 -1.0918 -1.3339 -0.85502 -1.4014 -1.6621 -1.0359 -1.7151
3.3086 0.4672 0.46999 0.48255 0.49344 0 0.42562 0.42717 0.42119 0.35699 0.33618 0.2727 -57.56 -0.24507 -0.33394 -0.2587 -0.49978 -0.64106 -0.45469 -0.74533 -0.95166 -0.64351 0 -1.3313 0 -0.0063311 -0.019118 -0.012702 -0.031401 -17.196 0.2844 0.49975 0.43685 0.43546 0.41901 0.38994 0.32671 0.32382 0.27631 -0.31234 -0.50913 -0.29712 -0.68349 -0.95978 -0.71519 -0.9634 -1.1419 -0.74773 -1.2339 -1.4513 -0.92047 -1.4218
3.3125 0.46431 0.46826 0.49177 0.48147 0 0.55198 0.4588 0.38289 0.36748 0.42751 0.10105 -59.417 -0.22216 -0.30506 -0.24995 -0.44261 -0.56722 -0.42525 -0.64169 -0.8217 -0.60098 0 -1.1044 0 -0.0055423 -0.012563 -0.012237 -0.028376 -16.059 0.20198 0.5045 0.54239 0.47813 0.39402 0.34801 0.39377 0.16344 -0.079038 -0.32601 -0.51537 -0.29843 -0.6467 -0.85542 -0.64964 -0.86553 -0.98361 -0.6627 -1.0959 -1.2685 -0.82248 -1.1228
3.3164 0.46558 0.46358 0.49203 0.45241 0 0.61745 0.46106 0.34479 0.35639 0.47523 -0.025955 -61.205 -0.20564 -0.30168 -0.24337 -0.40368 -0.53028 -0.40539 -0.56942 -0.74753 -0.57944 0 -0.9409 0 -0.0048566 -0.0091415 -0.010957 -0.025494 -14.752 0.14849 0.47025 0.58816 0.47387 0.34849 0.29125 0.43861 0.032247 -0.28909 -0.35046 -0.5314 -0.30903 -0.62749 -0.78432 -0.60332 -0.80511 -0.87152 -0.60728 -0.99672 -1.1241 -0.74591 -0.8714
3.3203 0.47367 0.46447 0.48224 0.40622 0 0.58502 0.42754 0.32143 0.31839 0.43586 -0.055636 -62.923 -0.19622 -0.30551 -0.23288 -0.3791 -0.50735 -0.38305 -0.52646 -0.71204 -0.56574 0 -0.85691 0 -0.0043597 -0.0079352 -0.0090189 -0.02351 -13.496 0.12914 0.40537 0.56161 0.42505 0.28588 0.23021 0.41556 -0.021538 -0.29934 -0.36993 -0.54313 -0.32309 -0.61498 -0.76108 -0.58205 -0.79428 -0.83111 -0.59645 -0.95472 -1.049 -0.70645 -0.71959
3.3242 0.48385 0.47178 0.46569 0.35608 0 0.48172 0.37474 0.31343 0.26676 0.33594 0.014833 -64.573 -0.19066 -0.29492 -0.21777 -0.36123 -0.478 -0.35566 -0.50349 -0.69039 -0.55089 0 -0.84844 0 -0.0040861 -0.0075556 -0.0071425 -0.022533 -12.71 0.13701 0.33811 0.48317 0.36064 0.23253 0.17673 0.32976 0.017198 -0.13194 -0.37774 -0.546 -0.33552 -0.60193 -0.77041 -0.57618 -0.81535 -0.84533 -0.61719 -0.95411 -1.037 -0.70159 -0.69929
3.3281 0.48861 0.47963 0.44989 0.32244 0 0.37779 0.33358 0.31142 0.22673 0.25186 0.12964 -66.158 -0.18527 -0.26566 -0.2039 -0.34774 -0.44492 -0.33247 -0.4969 -0.67595 -0.53687 0 -0.89947 0 -0.0040152 -0.0075208 -0.0059565 -0.022161 -12.78 0.16096 0.29704 0.39203 0.3146 0.21914 0.14813 0.2354 0.12444 0.12992 -0.37389 -0.54124 -0.34538 -0.59001 -0.80733 -0.58281 -0.86227 -0.90995 -0.6645 -0.99035 -1.0901 -0.73297 -0.80531
3.332 0.48327 0.48095 0.44112 0.32126 0 0.33555 0.32914 0.31075 0.22349 0.24702 0.21846 -67.68 -0.1794 -0.23529 -0.19836 -0.34556 -0.4335 -0.32768 -0.51392 -0.68842 -0.53514 0 -0.99585 0 -0.0040395 -0.0083779 -0.0056215 -0.022127 -13.817 0.19612 0.29739 0.33032 0.30735 0.25851 0.16727 0.19839 0.25199 0.37374 -0.36012 -0.53142 -0.35237 -0.58235 -0.86628 -0.59922 -0.92842 -1.0189 -0.73239 -1.0578 -1.2067 -0.80055 -0.99431
3.3359 0.46858 0.47199 0.43883 0.35488 0 0.36903 0.36327 0.32006 0.26883 0.32222 0.25563 -69.134 -0.17608 -0.22783 -0.20332 -0.36574 -0.47099 -0.35029 -0.56485 -0.75598 -0.55834 0 -1.133 0 -0.0039923 -0.010778 -0.0059869 -0.022686 -15.584 0.24644 0.3385 0.32712 0.34131 0.33705 0.24796 0.25279 0.35355 0.50334 -0.34231 -0.52358 -0.35727 -0.5893 -0.94152 -0.62391 -1.0057 -1.1663 -0.8128 -1.1511 -1.3876 -0.9059 -1.2064
3.3398 0.44896 0.45309 0.43598 0.41117 0 0.44299 0.41461 0.35363 0.35355 0.42229 0.27898 -70.515 -0.17969 -0.25328 -0.21527 -0.4133 -0.5631 -0.39836 -0.65025 -0.88704 -0.61083 0 -1.3112 0 -0.0037887 -0.014662 -0.0069593 -0.024324 -17.627 0.31808 0.40715 0.38377 0.40555 0.42486 0.37596 0.38101 0.40818 0.48757 -0.33195 -0.52652 -0.36312 -0.6196 -1.0224 -0.6555 -1.0823 -1.3278 -0.89271 -1.2553 -1.6006 -1.0312 -1.3976
3.3438 0.42904 0.42744 0.42544 0.46984 0 0.50492 0.45623 0.41514 0.45114 0.48844 0.34977 -71.825 -0.19231 -0.30031 -0.22962 -0.48088 -0.68745 -0.46054 -0.75596 -1.0568 -0.68431 0 -1.5247 0 -0.0035675 -0.019342 -0.0086053 -0.027115 -19.517 0.41072 0.48117 0.46884 0.47935 0.49524 0.50803 0.5261 0.4293 0.38386 -0.33221 -0.54025 -0.37137 -0.6696 -1.1041 -0.69378 -1.1546 -1.4863 -0.96822 -1.3626 -1.8174 -1.1598 -1.5594
3.3477 0.41154 0.40063 0.40684 0.51077 0 0.52 0.47542 0.48912 0.53178 0.50443 0.49173 -73.07 -0.21155 -0.34662 -0.24507 -0.55176 -0.80779 -0.52231 -0.86081 -1.2209 -0.76104 0 -1.7538 0 -0.0036384 -0.02416 -0.010888 -0.030437 -21.019 0.51445 0.53475 0.53189 0.53449 0.5381 0.59687 0.62399 0.45416 0.31061 -0.34362 -0.5634 -0.38265 -0.73526 -1.185 -0.73912 -1.2217 -1.632 -1.0384 -1.47 -2.0215 -1.2823 -1.7123
[truncated: 3,159,865 more chars]
