# Supplementary material for: Dataset from dynamic shake-table testing of five full-scale single leaf and cavity URM walls subjected to out-of-plane two-way bending
Source: Data Brief. 2019 Mar 20;24:103854. doi: 10.1016/j.dib.2019.103854 (PMC6480314; doi:10.1016/j.dib.2019.103854)
Supplement: Multimedia component 2 [file mmc2.zip › DATA/CAV-000-RF/Test16.txt]

0 0.0096764 0.0090678 -0.01559 0.04624 0 0.024906 -0.019988 -0.002632 -0.016692 0.00017661 0.11263 -8.6588 0 0 0 0 0 0 0 0 0 0 0 0 0 0 0 0 0 0.039744 -0.012408 0.031356 -0.012926 -0.0020643 0.049986 0.11977 0 0 0 0 0 0 0 0 0 0 0 0 0 0 0
0.003906 0.029463 0.030163 -0.0092929 0.01199 0 -0.021878 -0.01759 0.014054 -0.0033637 -0.011414 0.21905 -9.2872 0 0 0 0 0 0 0 0 0 0 0 0 0 0 0 0 0 0.096208 0.0082827 0.036561 0.009399 -0.005113 0.083187 0.16817 0 0 0 0 0 0 0 0 0 0 0 0 0 0 0
0.007812 0.049523 0.051379 0.02225 -0.025472 0 -0.062013 0.018529 0.047205 0.041686 0.0015411 0.25144 -9.5097 0 0 0 0 0 0 0 0 0 0 0 0 0 0 0 0 0 0.13653 0.056357 0.050638 0.066924 0.011423 0.10809 0.15192 0 0 0 0 0 0 0 0 0 0 0 0 0 0 0
0.011719 0.059603 0.060784 0.067165 -0.019466 0 -0.042711 0.08001 0.085695 0.10354 0.048488 0.16512 -9.3715 0 0 0 0 0 0 0 0 0 0 0 0 0 0 0 0 0 0.13225 0.11221 0.078568 0.13549 0.055052 0.11029 0.068842 0 0 0 0 0 0 0 0 0 0 0 0 0 0 0
0.015625 0.053586 0.052419 0.094516 0.044949 0 0.047641 0.13278 0.10893 0.14737 0.11132 0.0051316 -9.1236 0 0 0 0 0 0 0 0 0 0 0 0 0 0 0 0 0 0.083861 0.142 0.10914 0.17211 0.1141 0.085193 -0.035313 0 0 0 0 0 0 0 0 0 0 0 0 0 0 0
0.019531 0.03384 0.03068 0.077885 0.12636 0 0.15377 0.13934 0.10043 0.14281 0.15084 -0.11438 -8.9943 0 0 0 0 0 0 0 0 0 0 0 0 0 0 0 0 0 0.025904 0.12195 0.12003 0.14788 0.15672 0.046431 -0.091493 0 0 0 0 0 0 0 0 0 0 0 0 0 0 0
0.023437 0.010149 0.0070974 0.020751 0.15338 0 0.18756 0.088099 0.061806 0.088622 0.13273 -0.095918 -9.019 0 0 0 0 0 0 0 0 0 0 0 0 0 0 0 0 0 0.0034137 0.057895 0.095384 0.073835 0.14831 0.021942 -0.051634 0 0 0 0 0 0 0 0 0 0 0 0 0 0 0
0.027344 -0.0059652 -0.0072879 -0.040872 0.084836 0 0.10069 0.0051576 0.013809 0.015667 0.055182 0.058762 -9.0706 0 0 0 0 0 0 0 0 0 0 0 0 0 0 0 0 0 0.035594 -0.016832 0.040489 -0.0049555 0.078147 0.035208 0.076545 0 0 0 0 0 0 0 0 0 0 0 0 0 0 0
0.03125 -0.0075582 -0.007645 -0.064316 -0.048031 0 -0.065326 -0.06204 -0.01845 -0.035739 -0.043481 0.24025 -9.0272 0 0 0 0 0 0 0 0 0 0 0 0 0 0 0 0 0 0.096019 -0.063749 -0.019639 -0.04376 -0.025216 0.082834 0.22694 0 0 0 0 0 0 0 0 0 0 0 0 0 0 0
0.035156 0.0046922 0.0042129 -0.033754 -0.15692 0 -0.19915 -0.0768 -0.023719 -0.044863 -0.10603 0.30831 -8.8948 0 0 0 0 0 0 0 0 0 0 0 0 0 0 0 0 0 0.12822 -0.063735 -0.056236 -0.031762 -0.10582 0.12801 0.30732 0 0 0 0 0 0 0 0 0 0 0 0 0 0 0
0.039062 0.023929 0.022787 0.027898 -0.1605 0 -0.1991 -0.03629 -0.0098625 -0.021664 -0.093769 0.1943 -8.774 0 0 0 0 0 0 0 0 0 0 0 0 0 0 0 0 0 0.087838 -0.02547 -0.05395 0.0039718 -0.11524 0.12118 0.24963 0 0 0 0 0 0 0 0 0 0 0 0 0 0 0
0.042969 0.041342 0.041461 0.078724 -0.046435 0 -0.050709 0.030083 0.0075773 0.0071294 -0.014411 -0.049232 -8.7324 0 0 0 0 0 0 0 0 0 0 0 0 0 0 0 0 0 -0.020106 0.025298 -0.017503 0.025554 -0.046807 0.037664 0.052161 0 0 0 0 0 0 0 0 0 0 0 0 0 0 0
0.046875 0.050321 0.053552 0.090724 0.11743 0 0.15818 0.082494 0.020272 0.021402 0.080621 -0.28515 -8.732 0 0 0 0 0 0 0 0 0 0 0 0 0 0 0 0 0 -0.13889 0.063743 0.033034 0.016425 0.056662 -0.095724 -0.20947 0 0 0 0 0 0 0 0 0 0 0 0 0 0 0
0.050781 0.048575 0.053694 0.067083 0.22931 0 0.29548 0.094683 0.029654 0.019069 0.12916 -0.38173 -8.6825 0 0 0 0 0 0 0 0 0 0 0 0 0 0 0 0 0 -0.1968 0.07709 0.071981 -0.009474 0.12922 -0.2093 -0.41237 0 0 0 0 0 0 0 0 0 0 0 0 0 0 0
0.054687 0.037863 0.040645 0.031818 0.22092 0 0.27251 0.064886 0.036531 0.009002 0.099356 -0.29112 -8.5473 0 0 0 0 0 0 0 0 0 0 0 0 0 0 0 0 0 -0.15693 0.064662 0.078133 -0.026127 0.12411 -0.23331 -0.4475 0 0 0 0 0 0 0 0 0 0 0 0 0 0 0
0.058594 0.022243 0.019264 0.0058606 0.098558 0 0.10026 0.011391 0.033084 -0.0022253 0.010316 -0.070397 -8.3816 0 0 0 0 0 0 0 0 0 0 0 0 0 0 0 0 0 -0.043669 0.032723 0.044467 -0.021094 0.042837 -0.14612 -0.28237 0 0 0 0 0 0 0 0 0 0 0 0 0 0 0
0.0625 0.0060824 -0.0015595 -0.0069067 -0.065146 0 -0.11961 -0.039689 0.010106 -0.014353 -0.081845 0.15736 -8.2664 0 0 0 0 0 0 0 0 0 0 0 0 0 0 0 0 0 0.073645 -0.008825 -0.014979 -0.0045514 -0.067766 0.0074821 0.011673 0 0 0 0 0 0 0 0 0 0 0 0 0 0 0
0.066406 -0.0071823 -0.014556 -0.014148 -0.17766 0 -0.25855 -0.066323 -0.027059 -0.026481 -0.12177 0.27283 -8.2202 0 0 0 0 0 0 0 0 0 0 0 0 0 0 0 0 0 0.1276 -0.046971 -0.068174 0.0037612 -0.14548 0.14277 0.29024 0 0 0 0 0 0 0 0 0 0 0 0 0 0 0
0.070312 -0.015256 -0.018378 -0.021001 -0.18033 0 -0.23856 -0.058663 -0.054195 -0.031051 -0.089641 0.22409 -8.1871 0 0 0 0 0 0 0 0 0 0 0 0 0 0 0 0 0 0.096505 -0.067336 -0.082487 -0.0052333 -0.14822 0.18837 0.41365 0 0 0 0 0 0 0 0 0 0 0 0 0 0 0
0.074219 -0.016622 -0.016251 -0.023883 -0.080067 0 -0.07813 -0.022451 -0.046013 -0.018611 -0.0099265 0.054532 -8.1064 0 0 0 0 0 0 0 0 0 0 0 0 0 0 0 0 0 0.015044 -0.059559 -0.047942 -0.021328 -0.074213 0.12993 0.32747 0 0 0 0 0 0 0 0 0 0 0 0 0 0 0
0.078125 -0.010483 -0.010578 -0.016436 0.056676 0 0.11976 0.02369 -0.0014199 0.011051 0.068753 -0.12112 -7.9798 0 0 0 0 0 0 0 0 0 0 0 0 0 0 0 0 0 -0.053246 -0.023601 0.012755 -0.023921 0.040541 0.015467 0.094284 0 0 0 0 0 0 0 0 0 0 0 0 0 0 0
0.082031 0.0025023 8.1171e-05 0.0019172 0.14448 0 0.23213 0.057798 0.050578 0.044904 0.10599 -0.18565 -7.8621 0 0 0 0 0 0 0 0 0 0 0 0 0 0 0 0 0 -0.060335 0.028141 0.05984 0.00077323 0.14164 -0.07891 -0.14608 0 0 0 0 0 0 0 0 0 0 0 0 0 0 0
0.085937 0.019215 0.017609 0.024818 0.13285 0 0.19527 0.066955 0.074119 0.06602 0.091767 -0.09667 -7.7929 0 0 0 0 0 0 0 0 0 0 0 0 0 0 0 0 0 -0.0039943 0.075352 0.067714 0.047862 0.18205 -0.098074 -0.26296 0 0 0 0 0 0 0 0 0 0 0 0 0 0 0
0.089844 0.034088 0.038184 0.044446 0.040415 0 0.04708 0.054261 0.05822 0.067265 0.046577 0.080595 -7.7496 0 0 0 0 0 0 0 0 0 0 0 0 0 0 0 0 0 0.074616 0.09867 0.044725 0.094734 0.14457 -0.039582 -0.2108 0 0 0 0 0 0 0 0 0 0 0 0 0 0 0
0.09375 0.040973 0.051309 0.055607 -0.056835 0 -0.10021 0.03446 0.025488 0.055087 0.0035349 0.21663 -7.6739 0 0 0 0 0 0 0 0 0 0 0 0 0 0 0 0 0 0.12156 0.088287 0.022508 0.1135 0.052127 0.050645 -0.04552 0 0 0 0 0 0 0 0 0 0 0 0 0 0 0
0.097656 0.036194 0.047099 0.054777 -0.080272 0 -0.14164 0.021275 0.0086599 0.040241 -0.013391 0.21283 -7.5364 0 0 0 0 0 0 0 0 0 0 0 0 0 0 0 0 0 0.10678 0.048553 0.024365 0.088082 -0.041985 0.11304 0.12423 0 0 0 0 0 0 0 0 0 0 0 0 0 0 0
0.10156 0.020811 0.025547 0.038927 -0.0093669 0 -0.056543 0.017126 0.018804 0.026965 -0.0018344 0.07747 -7.3662 0 0 0 0 0 0 0 0 0 0 0 0 0 0 0 0 0 0.042804 -0.0032351 0.043215 0.026945 -0.083681 0.1148 0.21147 0 0 0 0 0 0 0 0 0 0 0 0 0 0 0
0.10547 0.00037343 -0.0019568 0.0091724 0.099207 0 0.078705 0.013991 0.037333 0.012992 0.021265 -0.080363 -7.2171 0 0 0 0 0 0 0 0 0 0 0 0 0 0 0 0 0 -0.025131 -0.043888 0.050777 -0.037235 -0.05299 0.068944 0.19777 0 0 0 0 0 0 0 0 0 0 0 0 0 0 0
0.10938 -0.017793 -0.021308 -0.024356 0.15299 0 0.15295 0.0037838 0.038309 -0.0011373 0.033362 -0.13705 -7.1124 0 0 0 0 0 0 0 0 0 0 0 0 0 0 0 0 0 -0.049967 -0.055256 0.028282 -0.064614 0.020548 0.019852 0.12602 0 0 0 0 0 0 0 0 0 0 0 0 0 0 0
0.11328 -0.027911 -0.026386 -0.045227 0.095983 0 0.10731 -0.012231 0.015823 -0.0070907 0.022362 -0.051383 -7.0297 0 0 0 0 0 0 0 0 0 0 0 0 0 0 0 0 0 -0.014472 -0.034192 -0.012893 -0.034692 0.077894 0.00708 0.055 0 0 0 0 0 0 0 0 0 0 0 0 0 0 0
0.11719 -0.027593 -0.021282 -0.042572 -0.045145 0 -0.022677 -0.023955 -0.012214 0.0031689 -0.0050023 0.10612 -6.9359 0 0 0 0 0 0 0 0 0 0 0 0 0 0 0 0 0 0.056428 0.0047527 -0.041851 0.035354 0.074997 0.034445 0.015848 0 0 0 0 0 0 0 0 0 0 0 0 0 0 0
0.12109 -0.017597 -0.012633 -0.02119 -0.17831 0 -0.13982 -0.021833 -0.025125 0.024376 -0.028198 0.21136 -6.8257 0 0 0 0 0 0 0 0 0 0 0 0 0 0 0 0 0 0.11061 0.037296 -0.038829 0.097141 0.017427 0.067795 0.00087106 0 0 0 0 0 0 0 0 0 0 0 0 0 0 0
0.125 -0.00054512 -0.001397 0.0024763 -0.21255 0 -0.16085 -0.0056117 -0.019917 0.036851 -0.028463 0.17998 -6.7201 0 0 0 0 0 0 0 0 0 0 0 0 0 0 0 0 0 0.10201 0.044397 -0.014177 0.10238 -0.045098 0.062946 -0.015946 0 0 0 0 0 0 0 0 0 0 0 0 0 0 0
0.12891 0.019915 0.016282 0.016578 -0.12155 0 -0.072649 0.015418 -0.0092063 0.022689 -0.0039045 0.021782 -6.6329 0 0 0 0 0 0 0 0 0 0 0 0 0 0 0 0 0 0.021535 0.024474 0.003498 0.0381 -0.061566 0.0018469 -0.050874 0 0 0 0 0 0 0 0 0 0 0 0 0 0 0
0.13281 0.039164 0.040244 0.025264 0.042296 0 0.068323 0.029741 -0.0027013 -0.015422 0.027819 -0.17572 -6.5489 0 0 0 0 0 0 0 0 0 0 0 0 0 0 0 0 0 -0.094282 -0.0061823 -0.0029829 -0.061518 -0.023362 -0.091296 -0.098137 0 0 0 0 0 0 0 0 0 0 0 0 0 0 0
0.13672 0.051805 0.060486 0.041176 0.18737 0 0.18072 0.030971 0.0031538 -0.053059 0.04239 -0.30832 -6.4409 0 0 0 0 0 0 0 0 0 0 0 0 0 0 0 0 0 -0.18305 -0.02557 -0.022684 -0.13746 0.030001 -0.16586 -0.1376 0 0 0 0 0 0 0 0 0 0 0 0 0 0 0
0.14063 0.052983 0.062776 0.065608 0.24094 0 0.2068 0.019677 0.015119 -0.063965 0.027726 -0.3113 -6.3028 0 0 0 0 0 0 0 0 0 0 0 0 0 0 0 0 0 -0.19319 -0.021801 -0.0292 -0.14602 0.048 -0.17925 -0.14991 0 0 0 0 0 0 0 0 0 0 0 0 0 0 0
0.14453 0.04063 0.041444 0.079124 0.18543 0 0.1359 0.0008917 0.027668 -0.042193 -0.0063542 -0.18323 -6.1586 0 0 0 0 0 0 0 0 0 0 0 0 0 0 0 0 0 -0.115 -0.00069087 -0.0084638 -0.08637 0.014714 -0.12342 -0.12575 0 0 0 0 0 0 0 0 0 0 0 0 0 0 0
0.14844 0.017199 0.0062399 0.057028 0.057216 0 0.0020602 -0.018207 0.024979 -0.0048563 -0.035659 0.019122 -6.0356 0 0 0 0 0 0 0 0 0 0 0 0 0 0 0 0 0 0.013 0.020212 0.026869 0.0037035 -0.03851 -0.025966 -0.066842 0 0 0 0 0 0 0 0 0 0 0 0 0 0 0
0.15234 -0.010554 -0.024598 -0.0028204 -0.080298 0 -0.13237 -0.029258 0.0011148 0.025865 -0.039967 0.20392 -5.9341 0 0 0 0 0 0 0 0 0 0 0 0 0 0 0 0 0 0.12634 0.025705 0.049601 0.076881 -0.062997 0.070403 0.01564 0 0 0 0 0 0 0 0 0 0 0 0 0 0 0
0.15625 -0.033964 -0.038719 -0.069067 -0.16834 0 -0.20135 -0.025302 -0.026442 0.041353 -0.017135 0.28268 -5.8282 0 0 0 0 0 0 0 0 0 0 0 0 0 0 0 0 0 0.17168 0.013639 0.04272 0.10552 -0.035559 0.13199 0.10162 0 0 0 0 0 0 0 0 0 0 0 0 0 0 0
0.16016 -0.045827 -0.037405 -0.098225 -0.17618 0 -0.16693 -0.006358 -0.030642 0.046903 0.017454 0.21866 -5.6969 0 0 0 0 0 0 0 0 0 0 0 0 0 0 0 0 0 0.13646 -0.0056124 0.012275 0.090992 0.024683 0.14631 0.1652 0 0 0 0 0 0 0 0 0 0 0 0 0 0 0
0.16406 -0.04302 -0.029851 -0.071217 -0.11162 0 -0.04596 0.016781 -0.004778 0.047031 0.043563 0.058747 -5.5497 0 0 0 0 0 0 0 0 0 0 0 0 0 0 0 0 0 0.053507 -0.018939 -0.021059 0.052824 0.076567 0.12023 0.18426 0 0 0 0 0 0 0 0 0 0 0 0 0 0 0
0.16797 -0.027291 -0.021471 -0.010458 -0.015569 0 0.091262 0.027496 0.025816 0.036439 0.049354 -0.085997 -5.4176 0 0 0 0 0 0 0 0 0 0 0 0 0 0 0 0 0 -0.021575 -0.020181 -0.039489 0.012241 0.090791 0.071702 0.15284 0 0 0 0 0 0 0 0 0 0 0 0 0 0 0
0.17188 -0.0042904 -0.0094937 0.039799 0.060243 0 0.16184 0.01673 0.028166 0.0094793 0.036015 -0.11481 -5.3195 0 0 0 0 0 0 0 0 0 0 0 0 0 0 0 0 0 -0.04587 -0.011775 -0.037111 -0.016559 0.066482 0.021485 0.086019 0 0 0 0 0 0 0 0 0 0 0 0 0 0 0
0.17578 0.018373 0.0098119 0.051358 0.083786 0 0.12787 -0.0062111 -0.00084247 -0.023434 0.013648 -0.017009 -5.2411 0 0 0 0 0 0 0 0 0 0 0 0 0 0 0 0 0 -0.015124 0.0011473 -0.016437 -0.026408 0.022294 -0.013694 0.010946 0 0 0 0 0 0 0 0 0 0 0 0 0 0 0
0.17969 0.033252 0.031445 0.032171 0.061981 0 0.025101 -0.018131 -0.026159 -0.035942 -0.005611 0.11331 -5.1464 0 0 0 0 0 0 0 0 0 0 0 0 0 0 0 0 0 0.036477 0.016467 0.017302 -0.015785 -0.021113 -0.027136 -0.049701 0 0 0 0 0 0 0 0 0 0 0 0 0 0 0
0.18359 0.035017 0.04173 0.011264 0.031801 0 -0.065366 -0.0018577 -0.0097325 -0.0091881 -0.012816 0.15174 -5.0113 0 0 0 0 0 0 0 0 0 0 0 0 0 0 0 0 0 0.062512 0.033939 0.055201 0.0094606 -0.04906 -0.024434 -0.087692 0 0 0 0 0 0 0 0 0 0 0 0 0 0 0
0.1875 0.022137 0.0296 0.0065628 0.027002 0 -0.081944 0.034635 0.044753 0.043129 -0.0058114 0.050699 -4.8435 0 0 0 0 0 0 0 0 0 0 0 0 0 0 0 0 0 0.038507 0.048883 0.081058 0.034826 -0.051761 -0.018262 -0.10455 0 0 0 0 0 0 0 0 0 0 0 0 0 0 0
0.19141 -0.0020735 -0.0020444 0.0090413 0.046898 0 -0.029579 0.059292 0.086655 0.077449 0.0083096 -0.11454 -4.6741 0 0 0 0 0 0 0 0 0 0 0 0 0 0 0 0 0 -0.020352 0.049398 0.075663 0.042264 -0.026693 -0.017578 -0.0993 0 0 0 0 0 0 0 0 0 0 0 0 0 0 0
0.19531 -0.029837 -0.036793 -0.0026668 0.055334 0 0.030692 0.04049 0.063645 0.054965 0.014644 -0.20662 -4.5316 0 0 0 0 0 0 0 0 0 0 0 0 0 0 0 0 0 -0.071353 0.023506 0.030702 0.021219 0.012674 -0.020114 -0.064216 0 0 0 0 0 0 0 0 0 0 0 0 0 0 0
0.19922 -0.051418 -0.05707 -0.035357 0.013518 0 0.037818 -0.024028 -0.025008 -0.021511 -0.0009393 -0.14408 -4.4241 0 0 0 0 0 0 0 0 0 0 0 0 0 0 0 0 0 -0.077669 -0.027842 -0.039883 -0.022604 0.035958 -0.016201 0.0038255 0 0 0 0 0 0 0 0 0 0 0 0 0 0 0
0.20313 -0.059271 -0.056777 -0.071313 -0.080148 0 -0.018302 -0.099671 -0.12133 -0.1045 -0.039137 0.026617 -4.3398 0 0 0 0 0 0 0 0 0 0 0 0 0 0 0 0 0 -0.037613 -0.084366 -0.10457 -0.069015 0.015342 -0.0015594 0.08648 0 0 0 0 0 0 0 0 0 0 0 0 0 0 0
0.20703 -0.051833 -0.043124 -0.08469 -0.17854 0 -0.092901 -0.13803 -0.15735 -0.13856 -0.080998 0.16766 -4.2609 0 0 0 0 0 0 0 0 0 0 0 0 0 0 0 0 0 0.013263 -0.11582 -0.1339 -0.095618 -0.045641 0.01331 0.14101 0 0 0 0 0 0 0 0 0 0 0 0 0 0 0
0.21094 -0.034357 -0.027704 -0.065665 -0.21536 0 -0.12684 -0.11305 -0.11349 -0.105 -0.097427 0.1622 -4.1747 0 0 0 0 0 0 0 0 0 0 0 0 0 0 0 0 0 0.029377 -0.10263 -0.11904 -0.091786 -0.10426 0.0080327 0.12126 0 0 0 0 0 0 0 0 0 0 0 0 0 0 0
0.21484 -0.01572 -0.016673 -0.027683 -0.15409 0 -0.092791 -0.040887 -0.031603 -0.034973 -0.071096 0.0054483 -4.0781 0 0 0 0 0 0 0 0 0 0 0 0 0 0 0 0 0 -0.0095222 -0.051616 -0.073949 -0.064365 -0.10889 -0.030635 0.011337 0 0 0 0 0 0 0 0 0 0 0 0 0 0 0
0.21875 -0.0030699 -0.0087622 0.0070134 -0.018285 0 -0.011192 0.032259 0.026641 0.018788 -0.014003 -0.19728 -3.975 0 0 0 0 0 0 0 0 0 0 0 0 0 0 0 0 0 -0.08251 0.0071161 -0.021943 -0.032033 -0.046572 -0.094112 -0.15359 0 0 0 0 0 0 0 0 0 0 0 0 0 0 0
0.22266 0.0018791 -0.00072004 0.025942 0.12046 0 0.068856 0.063486 0.032558 0.02411 0.036301 -0.31493 -3.8735 0 0 0 0 0 0 0 0 0 0 0 0 0 0 0 0 0 -0.14301 0.040622 0.019062 -0.013371 0.037237 -0.15321 -0.29816 0 0 0 0 0 0 0 0 0 0 0 0 0 0 0
0.22656 0.0021333 0.0070739 0.030406 0.18786 0 0.10235 0.040869 0.0049656 -0.011112 0.042587 -0.28286 -3.7805 0 0 0 0 0 0 0 0 0 0 0 0 0 0 0 0 0 -0.15264 0.034808 0.040684 -0.016741 0.071853 -0.17539 -0.34641 0 0 0 0 0 0 0 0 0 0 0 0 0 0 0
0.23047 0.0011967 0.010404 0.025247 0.15291 0 0.072093 -0.013756 -0.01997 -0.053774 -0.00293 -0.13489 -3.6983 0 0 0 0 0 0 0 0 0 0 0 0 0 0 0 0 0 -0.10696 0.00075506 0.039775 -0.036978 0.022621 -0.14505 -0.26594 0 0 0 0 0 0 0 0 0 0 0 0 0 0 0
0.23438 -0.00063694 0.005413 0.010212 0.043558 0 -0.0049664 -0.064306 -0.026111 -0.075054 -0.070031 0.034626 -3.623 0 0 0 0 0 0 0 0 0 0 0 0 0 0 0 0 0 -0.03499 -0.036982 0.016257 -0.05907 -0.075067 -0.072137 -0.088549 0 0 0 0 0 0 0 0 0 0 0 0 0 0 0
0.23828 -0.0059274 -0.0076209 -0.015998 -0.075255 0 -0.086663 -0.084037 -0.024147 -0.067145 -0.11082 0.13752 -3.5481 0 0 0 0 0 0 0 0 0 0 0 0 0 0 0 0 0 0.024131 -0.058065 -0.022472 -0.065986 -0.14252 0.014815 0.10572 0 0 0 0 0 0 0 0 0 0 0 0 0 0 0
0.24219 -0.016082 -0.023949 -0.045756 -0.14342 0 -0.12601 -0.067085 -0.028226 -0.038594 -0.094004 0.13937 -3.4696 0 0 0 0 0 0 0 0 0 0 0 0 0 0 0 0 0 0.047686 -0.05588 -0.058187 -0.047246 -0.123 0.084367 0.23157 0 0 0 0 0 0 0 0 0 0 0 0 0 0 0
0.24609 -0.027896 -0.036723 -0.062098 -0.13862 0 -0.097469 -0.025455 -0.034655 -0.0011649 -0.026889 0.067188 -3.3876 0 0 0 0 0 0 0 0 0 0 0 0 0 0 0 0 0 0.040261 -0.035148 -0.069153 -0.004936 -0.027398 0.11602 0.24312 0 0 0 0 0 0 0 0 0 0 0 0 0 0 0
0.25 -0.034586 -0.040061 -0.052269 -0.081593 0 -0.015886 0.020728 -0.02731 0.036136 0.05085 -0.015139 -3.3033 0 0 0 0 0 0 0 0 0 0 0 0 0 0 0 0 0 0.024566 -0.0048734 -0.045906 0.045875 0.078534 0.10661 0.15499 0 0 0 0 0 0 0 0 0 0 0 0 0 0 0
0.25391 -0.03096 -0.031812 -0.021849 -0.014722 0 0.068231 0.052258 -0.00038915 0.064437 0.095439 -0.046037 -3.2166 0 0 0 0 0 0 0 0 0 0 0 0 0 0 0 0 0 0.022291 0.025401 -0.0010949 0.083746 0.12991 0.069157 0.029241 0 0 0 0 0 0 0 0 0 0 0 0 0 0 0
0.25781 -0.018082 -0.015339 0.0072634 0.027901 0 0.10036 0.057484 0.030634 0.073802 0.087223 -0.0021358 -3.128 0 0 0 0 0 0 0 0 0 0 0 0 0 0 0 0 0 0.039348 0.045758 0.038347 0.092144 0.10961 0.026223 -0.062404 0 0 0 0 0 0 0 0 0 0 0 0 0 0 0
0.26172 -0.0029267 0.001273 0.015561 0.038423 0 0.060597 0.037085 0.043541 0.059356 0.039377 0.086349 -3.0418 0 0 0 0 0 0 0 0 0 0 0 0 0 0 0 0 0 0.063753 0.04772 0.05187 0.069111 0.048881 -0.0002955 -0.077678 0 0 0 0 0 0 0 0 0 0 0 0 0 0 0
0.26563 0.0069128 0.0097161 0.0035646 0.031741 0 -0.021127 0.0047596 0.032555 0.028288 -0.015706 0.1532 -2.9648 0 0 0 0 0 0 0 0 0 0 0 0 0 0 0 0 0 0.075127 0.029638 0.040445 0.028598 -0.0089533 0.00017206 -0.022215 0 0 0 0 0 0 0 0 0 0 0 0 0 0 0
0.26953 0.0087428 0.0074597 -0.0096259 0.027392 0 -0.08723 -0.019613 0.013565 -0.0025141 -0.049163 0.14135 -2.8997 0 0 0 0 0 0 0 0 0 0 0 0 0 0 0 0 0 0.058766 0.00051115 0.022271 -0.0083239 -0.041992 0.021121 0.060583 0 0 0 0 0 0 0 0 0 0 0 0 0 0 0
0.27344 0.0057208 5.0907e-05 -0.005889 0.032703 0 -0.094584 -0.022642 0.0057414 -0.018656 -0.050835 0.046548 -2.8408 0 0 0 0 0 0 0 0 0 0 0 0 0 0 0 0 0 0.016043 -0.023952 0.013785 -0.026728 -0.052649 0.042732 0.11825 0 0 0 0 0 0 0 0 0 0 0 0 0 0 0
0.27734 0.002905 -0.0034969 0.013681 0.039267 0 -0.042786 -0.0070376 0.010664 -0.018923 -0.029307 -0.075431 -2.7781 0 0 0 0 0 0 0 0 0 0 0 0 0 0 0 0 0 -0.034797 -0.031701 0.014727 -0.025988 -0.048381 0.044282 0.11748 0 0 0 0 0 0 0 0 0 0 0 0 0 0 0
0.28125 0.0025875 0.0010609 0.030061 0.032775 0 0.031326 0.010822 0.012178 -0.013691 -0.0014277 -0.14798 -2.7072 0 0 0 0 0 0 0 0 0 0 0 0 0 0 0 0 0 -0.068541 -0.022307 0.011226 -0.016852 -0.028633 0.017754 0.05729 0 0 0 0 0 0 0 0 0 0 0 0 0 0 0
0.28516 0.0032418 0.009115 0.025628 0.0063589 0 0.083258 0.014708 -0.0035159 -0.012964 0.018669 -0.13051 -2.6332 0 0 0 0 0 0 0 0 0 0 0 0 0 0 0 0 0 -0.068477 -0.0052663 -0.0074425 -0.010473 0.0075947 -0.026517 -0.035398 0 0 0 0 0 0 0 0 0 0 0 0 0 0 0
0.28906 0.0023831 0.01176 0.0021305 -0.032831 0 0.088381 0.002186 -0.030335 -0.016669 0.024493 -0.047085 -2.563 0 0 0 0 0 0 0 0 0 0 0 0 0 0 0 0 0 -0.037765 0.0089546 -0.035848 -0.0093235 0.047084 -0.066171 -0.12073 0 0 0 0 0 0 0 0 0 0 0 0 0 0 0
0.29297 -0.00021071 0.0048766 -0.020425 -0.067056 0 0.050093 -0.014215 -0.04668 -0.016914 0.016496 0.035664 -2.4962 0 0 0 0 0 0 0 0 0 0 0 0 0 0 0 0 0 0.0016946 0.015793 -0.055886 -0.0081165 0.06334 -0.080912 -0.16323 0 0 0 0 0 0 0 0 0 0 0 0 0 0 0
0.29688 -0.0023139 -0.0063922 -0.022673 -0.077549 0 -0.0086606 -0.019348 -0.036903 -0.0088539 -0.00032241 0.061044 -2.4239 0 0 0 0 0 0 0 0 0 0 0 0 0 0 0 0 0 0.023255 0.015595 -0.052727 -0.0031467 0.037292 -0.065135 -0.14609 0 0 0 0 0 0 0 0 0 0 0 0 0 0 0
0.30078 -0.0019325 -0.012498 -0.0040959 -0.054375 0 -0.058481 -0.0096066 -0.0072137 0.0021084 -0.018218 0.021311 -2.3399 0 0 0 0 0 0 0 0 0 0 0 0 0 0 0 0 0 0.013212 0.0086149 -0.027632 0.00031217 -0.022113 -0.031053 -0.078986 0 0 0 0 0 0 0 0 0 0 0 0 0 0 0
0.30469 0.00026426 -0.0088591 0.016727 -0.0026782 0 -0.075017 0.0043245 0.019869 0.0047177 -0.028929 -0.044774 -2.2499 0 0 0 0 0 0 0 0 0 0 0 0 0 0 0 0 0 -0.020279 -0.0059292 0.0037042 -0.0081644 -0.079842 -0.00033898 0.005056 0 0 0 0 0 0 0 0 0 0 0 0 0 0 0
0.30859 0.0012565 -0.00034916 0.019506 0.056932 0 -0.049777 0.0081621 0.025887 -0.0065544 -0.027549 -0.086746 -2.1675 0 0 0 0 0 0 0 0 0 0 0 0 0 0 0 0 0 -0.05321 -0.02497 0.024284 -0.03113 -0.10004 0.010553 0.06555 0 0 0 0 0 0 0 0 0 0 0 0 0 0 0
0.3125 -0.001838 0.0033224 0.00045293 0.095413 0 0.0019784 -0.0026136 0.011141 -0.024504 -0.01624 -0.077467 -2.0989 0 0 0 0 0 0 0 0 0 0 0 0 0 0 0 0 0 -0.061882 -0.038157 0.027677 -0.054205 -0.072717 0.0018216 0.077252 0 0 0 0 0 0 0 0 0 0 0 0 0 0 0
0.31641 -0.0096587 -0.0037002 -0.025513 0.088998 0 0.045279 -0.019352 -0.0090783 -0.033971 -0.0037715 -0.024224 -2.0354 0 0 0 0 0 0 0 0 0 0 0 0 0 0 0 0 0 -0.037726 -0.033354 0.019124 -0.053127 -0.018959 -0.0099296 0.045577 0 0 0 0 0 0 0 0 0 0 0 0 0 0 0
0.32031 -0.020496 -0.019084 -0.039709 0.033656 0 0.046322 -0.029112 -0.020441 -0.024457 0.00058126 0.043575 -1.9629 0 0 0 0 0 0 0 0 0 0 0 0 0 0 0 0 0 0.0083865 -0.0084557 0.0075357 -0.014619 0.027809 -0.0047645 0.0023323 0 0 0 0 0 0 0 0 0 0 0 0 0 0 0
0.32422 -0.031515 -0.035375 -0.036915 -0.049233 0 -0.0013106 -0.026464 -0.021134 0.00032731 -0.0053737 0.093861 -1.8788 0 0 0 0 0 0 0 0 0 0 0 0 0 0 0 0 0 0.053375 0.022313 -0.0025068 0.046477 0.046339 0.023363 -0.017102 0 0 0 0 0 0 0 0 0 0 0 0 0 0 0
0.32813 -0.039764 -0.045975 -0.028475 -0.12208 0 -0.067634 -0.017086 -0.019482 0.024005 -0.014709 0.10547 -1.7972 0 0 0 0 0 0 0 0 0 0 0 0 0 0 0 0 0 0.074778 0.036362 -0.012005 0.09173 0.037692 0.058887 0.001067 0 0 0 0 0 0 0 0 0 0 0 0 0 0 0
0.33203 -0.042592 -0.048083 -0.028868 -0.1511 0 -0.10634 -0.01098 -0.02279 0.029035 -0.017772 0.073933 -1.7349 0 0 0 0 0 0 0 0 0 0 0 0 0 0 0 0 0 0.06181 0.020148 -0.023132 0.085773 0.016572 0.074271 0.040458 0 0 0 0 0 0 0 0 0 0 0 0 0 0 0
0.33594 -0.038254 -0.041613 -0.03934 -0.12439 0 -0.090037 -0.012998 -0.029706 0.0094297 -0.01174 0.012213 -1.6938 0 0 0 0 0 0 0 0 0 0 0 0 0 0 0 0 0 0.019938 -0.019007 -0.035032 0.024795 -0.0041356 0.050961 0.06816 0 0 0 0 0 0 0 0 0 0 0 0 0 0 0
0.33984 -0.027003 -0.02764 -0.045157 -0.056579 0 -0.031101 -0.019663 -0.032698 -0.024709 -0.0040797 -0.053873 -1.6595 0 0 0 0 0 0 0 0 0 0 0 0 0 0 0 0 0 -0.032252 -0.057515 -0.043794 -0.057635 -0.021055 -0.0050881 0.058634 0 0 0 0 0 0 0 0 0 0 0 0 0 0 0
0.34375 -0.011533 -0.0087877 -0.029862 0.021377 0 0.029777 -0.023858 -0.026544 -0.054087 -0.0057185 -0.097302 -1.6188 0 0 0 0 0 0 0 0 0 0 0 0 0 0 0 0 0 -0.072458 -0.072619 -0.045469 -0.11392 -0.036381 -0.066767 0.0094462 0 0 0 0 0 0 0 0 0 0 0 0 0 0 0
0.34766 0.0044164 0.010287 0.0069645 0.07875 0 0.056351 -0.021361 -0.013706 -0.06348 -0.01982 -0.10474 -1.5743 0 0 0 0 0 0 0 0 0 0 0 0 0 0 0 0 0 -0.086301 -0.057392 -0.038543 -0.11649 -0.049857 -0.1057 -0.060484 0 0 0 0 0 0 0 0 0 0 0 0 0 0 0
0.35156 0.018475 0.025009 0.046289 0.097916 0 0.042476 -0.012795 -0.001719 -0.051488 -0.036999 -0.084792 -1.5388 0 0 0 0 0 0 0 0 0 0 0 0 0 0 0 0 0 -0.075004 -0.022404 -0.024122 -0.074941 -0.056027 -0.11177 -0.12476 0 0 0 0 0 0 0 0 0 0 0 0 0 0 0
0.35547 0.030601 0.034285 0.065127 0.079333 0 0.011504 -0.00065161 0.0042061 -0.029446 -0.042153 -0.06196 -1.5149 0 0 0 0 0 0 0 0 0 0 0 0 0 0 0 0 0 -0.053678 0.014476 -0.0050397 -0.023681 -0.048778 -0.096108 -0.16329 0 0 0 0 0 0 0 0 0 0 0 0 0 0 0
0.35938 0.041164 0.040699 0.056808 0.039591 0 -0.0053218 0.013702 0.0058826 -0.010823 -0.026976 -0.058942 -1.4843 0 0 0 0 0 0 0 0 0 0 0 0 0 0 0 0 0 -0.04012 0.039658 0.01444 0.0070553 -0.027427 -0.07679 -0.16808 0 0 0 0 0 0 0 0 0 0 0 0 0 0 0
0.36328 0.048024 0.045939 0.036148 0.0037514 0 0.0086645 0.029169 0.0095419 -0.0004283 0.0031938 -0.079139 -1.4223 0 0 0 0 0 0 0 0 0 0 0 0 0 0 0 0 0 -0.041108 0.048474 0.028677 0.011534 0.0020423 -0.061799 -0.14143 0 0 0 0 0 0 0 0 0 0 0 0 0 0 0
0.36719 0.046311 0.046333 0.023829 -0.0074711 0 0.046921 0.041852 0.018467 0.0071819 0.033839 -0.10123 -1.3234 0 0 0 0 0 0 0 0 0 0 0 0 0 0 0 0 0 -0.046257 0.043034 0.032352 0.0056571 0.031171 -0.044338 -0.090693 0 0 0 0 0 0 0 0 0 0 0 0 0 0 0
0.37109 0.032378 0.034981 0.025194 0.0086193 0 0.085169 0.044876 0.028396 0.019506 0.051954 -0.090018 -1.2101 0 0 0 0 0 0 0 0 0 0 0 0 0 0 0 0 0 -0.034808 0.028609 0.024185 0.0082015 0.053625 -0.012323 -0.023105 0 0 0 0 0 0 0 0 0 0 0 0 0 0 0
0.375 0.0087963 0.010136 0.025324 0.032205 0 0.09421 0.033484 0.031182 0.037155 0.053247 -0.018595 -1.1142 0 0 0 0 0 0 0 0 0 0 0 0 0 0 0 0 0 0.0086833 0.011808 0.010011 0.025367 0.065786 0.03899 0.056948 0 0 0 0 0 0 0 0 0 0 0 0 0 0 0
0.37891 -0.014869 -0.018775 0.0064506 0.033892 0 0.055577 0.011538 0.024122 0.053637 0.041559 0.10921 -1.0482 0 0 0 0 0 0 0 0 0 0 0 0 0 0 0 0 0 0.080624 -0.00048952 0.0013314 0.050425 0.064681 0.10228 0.14563 0 0 0 0 0 0 0 0 0 0 0 0 0 0 0
0.38281 -0.027549 -0.035744 -0.029617 -0.0001066 0 -0.023579 -0.0075932 0.015489 0.063542 0.024504 0.2499 -0.99711 0 0 0 0 0 0 0 0 0 0 0 0 0 0 0 0 0 0.15643 -0.0032757 0.0084815 0.073744 0.048644 0.16217 0.23209 0 0 0 0 0 0 0 0 0 0 0 0 0 0 0
0.38672 -0.024544 -0.031146 -0.058165 -0.05059 0 -0.10548 -0.0089451 0.018725 0.069007 0.01089 0.33563 -0.93726 0 0 0 0 0 0 0 0 0 0 0 0 0 0 0 0 0 0.20236 0.0042223 0.032548 0.090337 0.022707 0.2013 0.29208 0 0 0 0 0 0 0 0 0 0 0 0 0 0 0
0.39063 -0.011037 -0.01095 -0.053212 -0.07498 0 -0.13767 0.012135 0.038677 0.075913 0.0096702 0.31207 -0.86144 0 0 0 0 0 0 0 0 0 0 0 0 0 0 0 0 0 0.19432 0.018263 0.062622 0.098656 0.0025861 0.20447 0.29311 0 0 0 0 0 0 0 0 0 0 0 0 0 0 0
0.39453 0.0021312 0.0077925 -0.013896 -0.041785 0 -0.088095 0.04383 0.063022 0.083447 0.025874 0.17862 -0.78326 0 0 0 0 0 0 0 0 0 0 0 0 0 0 0 0 0 0.13284 0.032765 0.081703 0.095903 0.0081329 0.16352 0.21523 0 0 0 0 0 0 0 0 0 0 0 0 0 0 0
0.39844 0.0070728 0.011961 0.031387 0.037258 0 0.023893 0.063982 0.069646 0.079956 0.053307 0.00016042 -0.71877 0 0 0 0 0 0 0 0 0 0 0 0 0 0 0 0 0 0.044842 0.041829 0.077699 0.078118 0.045852 0.085032 0.074804 0 0 0 0 0 0 0 0 0 0 0 0 0 0 0
0.40234 0.0046408 0.0037527 0.049199 0.10814 0 0.13032 0.055524 0.045862 0.052716 0.072112 -0.12728 -0.66775 0 0 0 0 0 0 0 0 0 0 0 0 0 0 0 0 0 -0.029883 0.041022 0.051251 0.04568 0.094528 -0.0050413 -0.071278 0 0 0 0 0 0 0 0 0 0 0 0 0 0 0
0.40625 0.0027337 -0.0024922 0.031234 0.11373 0 0.15862 0.019967 0.0019769 0.0035336 0.059528 -0.14036 -0.61513 0 0 0 0 0 0 0 0 0 0 0 0 0 0 0 0 0 -0.06146 0.028354 0.014332 0.006787 0.11223 -0.070109 -0.15404 0 0 0 0 0 0 0 0 0 0 0 0 0 0 0
0.41016 0.0088878 0.0053217 0.0012293 0.041722 0 0.087388 -0.021985 -0.035188 -0.046791 0.0099139 -0.055923 -0.54859 0 0 0 0 0 0 0 0 0 0 0 0 0 0 0 0 0 -0.048608 0.0062129 -0.018799 -0.026859 0.067214 -0.085566 -0.13903 0 0 0 0 0 0 0 0 0 0 0 0 0 0 0
0.41406 0.023481 0.02551 -0.0082196 -0.059532 0 -0.032015 -0.04429 -0.044507 -0.072714 -0.053353 0.038513 -0.47056 0 0 0 0 0 0 0 0 0 0 0 0 0 0 0 0 0 -0.019986 -0.01728 -0.040294 -0.048699 -0.029594 -0.059425 -0.05577 0 0 0 0 0 0 0 0 0 0 0 0 0 0 0
0.41797 0.038883 0.044399 0.013711 -0.11392 0 -0.11031 -0.034104 -0.027938 -0.065107 -0.089646 0.049606 -0.39123 0 0 0 0 0 0 0 0 0 0 0 0 0 0 0 0 0 -0.014418 -0.031004 -0.05005 -0.061042 -0.12232 -0.030199 0.017979 0 0 0 0 0 0 0 0 0 0 0 0 0 0 0
0.42188 0.044826 0.048452 0.047218 -0.075425 0 -0.087518 -0.0010752 -0.0063772 -0.038833 -0.072071 -0.049206 -0.31291 0 0 0 0 0 0 0 0 0 0 0 0 0 0 0 0 0 -0.051365 -0.028041 -0.050315 -0.069606 -0.14817 -0.037899 0.011109 0 0 0 0 0 0 0 0 0 0 0 0 0 0 0
0.42578 0.035634 0.034646 0.061674 0.034507 0 0.020059 0.029697 0.0013432 -0.01872 -0.012543 -0.19447 -0.22597 0 0 0 0 0 0 0 0 0 0 0 0 0 0 0 0 0 -0.11297 -0.012002 -0.040922 -0.074873 -0.088884 -0.089332 -0.086175 0 0 0 0 0 0 0 0 0 0 0 0 0 0 0
0.42969 0.014157 0.010659 0.04316 0.13968 0 0.13053 0.035694 -0.0052522 -0.017461 0.043408 -0.27815 -0.12186 0 0 0 0 0 0 0 0 0 0 0 0 0 0 0 0 0 -0.15356 0.0043223 -0.021226 -0.070188 0.0095241 -0.14801 -0.21038 0 0 0 0 0 0 0 0 0 0 0 0 0 0 0
0.43359 -0.0099621 -0.012625 0.0037145 0.1626 0 0.1565 0.012479 -0.012575 -0.02686 0.05147 -0.22712 -0.0073529 0 0 0 0 0 0 0 0 0 0 0 0 0 0 0 0 0 -0.13272 0.0084573 0.0035019 -0.049292 0.070577 -0.16025 -0.26659 0 0 0 0 0 0 0 0 0 0 0 0 0 0 0
0.4375 -0.026156 -0.027846 -0.032961 0.078992 0 0.068923 -0.024308 -0.011183 -0.029667 0.0049 -0.056947 0.097955 0 0 0 0 0 0 0 0 0 0 0 0 0 0 0 0 0 -0.048309 -0.0019067 0.020084 -0.015447 0.049338 -0.097817 -0.1948 0 0 0 0 0 0 0 0 0 0 0 0 0 0 0
0.44141 -0.029018 -0.032408 -0.05147 -0.06481 0 -0.081234 -0.050751 -0.0064708 -0.018188 -0.059091 0.13774 0.17974 0 0 0 0 0 0 0 0 0 0 0 0 0 0 0 0 0 0.056864 -0.017674 0.015536 0.017895 -0.03051 0.017333 -0.013963 0 0 0 0 0 0 0 0 0 0 0 0 0 0 0
0.44531 -0.020814 -0.026726 -0.050977 -0.1819 0 -0.19684 -0.050723 -0.0098562 -0.00031044 -0.088948 0.24597 0.24317 0 0 0 0 0 0 0 0 0 0 0 0 0 0 0 0 0 0.12215 -0.0266 -0.0099674 0.036405 -0.097422 0.1261 0.18619 0 0 0 0 0 0 0 0 0 0 0 0 0 0 0
0.44922 -0.0090214 -0.013682 -0.036911 -0.20019 0 -0.19885 -0.025022 -0.021514 0.011413 -0.059243 0.21122 0.30766 0 0 0 0 0 0 0 0 0 0 0 0 0 0 0 0 0 0.11123 -0.02286 -0.038159 0.035555 -0.09219 0.17187 0.29895 0 0 0 0 0 0 0 0 0 0 0 0 0 0 0
0.45313 -0.00076138 0.00086287 -0.012934 -0.10716 0 -0.078586 0.011178 -0.026156 0.013762 0.011493 0.065065 0.38778 0 0 0 0 0 0 0 0 0 0 0 0 0 0 0 0 0 0.03826 -0.0093139 -0.043733 0.023011 -0.014731 0.13634 0.26495 0 0 0 0 0 0 0 0 0 0 0 0 0 0 0
0.45703 0.0018039 0.0098832 0.016572 0.042972 0 0.094482 0.038941 -0.0086906 0.014525 0.077916 -0.094097 0.48056 0 0 0 0 0 0 0 0 0 0 0 0 0 0 0 0 0 -0.041494 0.0077642 -0.014665 0.011586 0.080836 0.047901 0.10768 0 0 0 0 0 0 0 0 0 0 0 0 0 0 0
0.46094 0.001707 0.0099414 0.040156 0.16268 0 0.21426 0.046635 0.026901 0.021839 0.10257 -0.16191 0.57124 0 0 0 0 0 0 0 0 0 0 0 0 0 0 0 0 0 -0.069679 0.024177 0.035476 0.010186 0.13314 -0.038816 -0.080011 0 0 0 0 0 0 0 0 0 0 0 0 0 0 0
0.46484 0.0030416 0.0042632 0.042671 0.1845 0 0.20453 0.035255 0.057424 0.034778 0.079258 -0.092744 0.6493 0 0 0 0 0 0 0 0 0 0 0 0 0 0 0 0 0 -0.024339 0.037678 0.075576 0.020084 0.11828 -0.075244 -0.19005 0 0 0 0 0 0 0 0 0 0 0 0 0 0 0
0.46875 0.006166 -0.00040076 0.019402 0.10203 0 0.069556 0.016006 0.06113 0.045488 0.030378 0.069892 0.71735 0 0 0 0 0 0 0 0 0 0 0 0 0 0 0 0 0 0.066037 0.044409 0.080211 0.036841 0.05729 -0.043955 -0.16246 0 0 0 0 0 0 0 0 0 0 0 0 0 0 0
0.47266 0.0066532 -0.0010949 -0.014668 -0.02744 0 -0.10553 0.0020659 0.037918 0.048266 -0.013584 0.2183 0.78535 0 0 0 0 0 0 0 0 0 0 0 0 0 0 0 0 0 0.14211 0.038549 0.048814 0.053039 -0.0097908 0.034097 -0.020214 0 0 0 0 0 0 0 0 0 0 0 0 0 0 0
0.47656 -0.0008345 -0.0024335 -0.034886 -0.12121 0 -0.20888 -0.00069212 0.0076106 0.04331 -0.033434 0.2501 0.85939 0 0 0 0 0 0 0 0 0 0 0 0 0 0 0 0 0 0.15264 0.017389 0.0044415 0.059294 -0.05312 0.11153 0.14631 0 0 0 0 0 0 0 0 0 0 0 0 0 0 0
0.48047 -0.017068 -0.011817 -0.029939 -0.12642 0 -0.17728 0.0019017 -0.011423 0.031385 -0.028062 0.13943 0.93799 0 0 0 0 0 0 0 0 0 0 0 0 0 0 0 0 0 0.087232 -0.013598 -0.026244 0.046349 -0.062768 0.14037 0.2367 0 0 0 0 0 0 0 0 0 0 0 0 0 0 0
0.48438 -0.036089 -0.030228 -0.014261 -0.054775 0 -0.04043 -0.0031688 -0.0196 0.0088187 -0.010137 -0.041454 1.0175 0 0 0 0 0 0 0 0 0 0 0 0 0 0 0 0 0 -0.017619 -0.042289 -0.033795 0.011285 -0.042877 0.10013 0.20303 0 0 0 0 0 0 0 0 0 0 0 0 0 0 0
0.48828 -0.048449 -0.048342 -0.014037 0.028233 0 0.09998 -0.0245 -0.030778 -0.02743 0.0024476 -0.1717 1.097 0 0 0 0 0 0 0 0 0 0 0 0 0 0 0 0 0 -0.10244 -0.057654 -0.0298 -0.035666 -0.0065254 0.011743 0.075561 0 0 0 0 0 0 0 0 0 0 0 0 0 0 0
0.49219 -0.047268 -0.052942 -0.038524 0.052859 0 0.14341 -0.056057 -0.051487 -0.068995 -0.0043553 -0.17097 1.1761 0 0 0 0 0 0 0 0 0 0 0 0 0 0 0 0 0 -0.12361 -0.056405 -0.032161 -0.072385 0.024238 -0.074847 -0.065075 0 0 0 0 0 0 0 0 0 0 0 0 0 0 0
0.49609 -0.032388 -0.038127 -0.06637 -0.0022391 0 0.062917 -0.078052 -0.069532 -0.094853 -0.032292 -0.060946 1.2492 0 0 0 0 0 0 0 0 0 0 0 0 0 0 0 0 0 -0.08213 -0.042794 -0.046814 -0.078406 0.024082 -0.11487 -0.14746 0 0 0 0 0 0 0 0 0 0 0 0 0 0 0
0.5 -0.0099282 -0.010649 -0.063702 -0.093139 0 -0.076852 -0.070889 -0.065976 -0.086954 -0.066756 0.051127 1.3069 0 0 0 0 0 0 0 0 0 0 0 0 0 0 0 0 0 -0.022573 -0.023645 -0.062764 -0.052595 -0.017839 -0.10136 -0.15592 0 0 0 0 0 0 0 0 0 0 0 0 0 0 0
0.50391 0.011617 0.015491 -0.018278 -0.14266 0 -0.16875 -0.03241 -0.037522 -0.049971 -0.083245 0.056718 1.3457 0 0 0 0 0 0 0 0 0 0 0 0 0 0 0 0 0 -0.0014276 -0.0051245 -0.06373 -0.019011 -0.081689 -0.069726 -0.13086 0 0 0 0 0 0 0 0 0 0 0 0 0 0 0
0.50781 0.02551 0.029665 0.044349 -0.098192 0 -0.14162 0.016546 -0.0036752 -0.013198 -0.064504 -0.067705 1.3767 0 0 0 0 0 0 0 0 0 0 0 0 0 0 0 0 0 -0.045444 0.0064747 -0.044404 -0.011758 -0.12418 -0.06773 -0.12667 0 0 0 0 0 0 0 0 0 0 0 0 0 0 0
0.51172 0.028963 0.030685 0.080506 0.026728 0 -0.010374 0.04516 0.010631 -0.0077918 -0.01706 -0.24076 1.4207 0 0 0 0 0 0 0 0 0 0 0 0 0 0 0 0 0 -0.12978 0.0045903 -0.016181 -0.047587 -0.11146 -0.11348 -0.16322 0 0 0 0 0 0 0 0 0 0 0 0 0 0 0
0.51563 0.023286 0.024216 0.066406 0.1575 0 0.1364 0.035416 -0.00086028 -0.038268 0.028736 -0.33713 1.4928 0 0 0 0 0 0 0 0 0 0 0 0 0 0 0 0 0 -0.19332 -0.012678 0.0021606 -0.10808 -0.050406 -0.17621 -0.20902 0 0 0 0 0 0 0 0 0 0 0 0 0 0 0
0.51953 0.012774 0.016039 0.018413 0.20734 0 0.19914 -0.0036899 -0.020457 -0.07592 0.039842 -0.27969 1.5886 0 0 0 0 0 0 0 0 0 0 0 0 0 0 0 0 0 -0.18156 -0.036225 -8.0602e-05 -0.14828 0.013757 -0.19741 -0.20724 0 0 0 0 0 0 0 0 0 0 0 0 0 0 0
0.52344 0.0026516 0.008248 -0.023201 0.13657 0 0.13494 -0.042572 -0.025351 -0.082303 0.008148 -0.092376 1.6874 0 0 0 0 0 0 0 0 0 0 0 0 0 0 0 0 0 -0.086382 -0.047494 -0.017089 -0.12796 0.036009 -0.13654 -0.12251 0 0 0 0 0 0 0 0 0 0 0 0 0 0 0
0.52734 -0.00364 0.00050213 -0.030493 -0.018077 0 -0.014924 -0.053049 -0.010087 -0.04194 -0.039271 0.12129 1.7682 0 0 0 0 0 0 0 0 0 0 0 0 0 0 0 0 0 0.047007 -0.031337 -0.031184 -0.042517 0.011894 -0.0052321 0.027414 0 0 0 0 0 0 0 0 0 0 0 0 0 0 0
0.53125 -0.0064912 -0.007228 -0.0096132 -0.16452 0 -0.15311 -0.028114 0.010825 0.025488 -0.058868 0.25087 1.8257 0 0 0 0 0 0 0 0 0 0 0 0 0 0 0 0 0 0.15068 0.0092984 -0.025879 0.070647 -0.018914 0.13697 0.17795 0 0 0 0 0 0 0 0 0 0 0 0 0 0 0
0.53516 -0.0095855 -0.014167 0.010167 -0.21385 0 -0.19017 0.015391 0.021216 0.083077 -0.025201 0.24778 1.8724 0 0 0 0 0 0 0 0 0 0 0 0 0 0 0 0 0 0.17938 0.051743 0.0026526 0.15566 -0.010192 0.22171 0.2576 0 0 0 0 0 0 0 0 0 0 0 0 0 0 0
0.53906 -0.016429 -0.020083 0.0062386 -0.13812 0 -0.10335 0.051005 0.021016 0.10611 0.046713 0.14689 1.9255 0 0 0 0 0 0 0 0 0 0 0 0 0 0 0 0 0 0.13784 0.069489 0.042974 0.17461 0.047246 0.21651 0.23469 0 0 0 0 0 0 0 0 0 0 0 0 0 0 0
0.54297 -0.026515 -0.025546 -0.018348 0.011073 0 0.047458 0.06067 0.02386 0.096276 0.11046 0.035427 1.9922 0 0 0 0 0 0 0 0 0 0 0 0 0 0 0 0 0 0.072421 0.052951 0.075205 0.13046 0.11612 0.14361 0.13966 0 0 0 0 0 0 0 0 0 0 0 0 0 0 0
0.54688 -0.034809 -0.030271 -0.042152 0.13651 0 0.15792 0.043349 0.03827 0.071952 0.12216 -0.0046963 2.0655 0 0 0 0 0 0 0 0 0 0 0 0 0 0 0 0 0 0.0359 0.016485 0.082519 0.061234 0.14433 0.061985 0.046783 0 0 0 0 0 0 0 0 0 0 0 0 0 0 0
0.55078 -0.035609 -0.032066 -0.04765 0.15978 0 0.14913 0.011391 0.054497 0.049015 0.072708 0.053592 2.1323 0 0 0 0 0 0 0 0 0 0 0 0 0 0 0 0 0 0.051561 -0.01462 0.060816 0.011662 0.10713 0.026675 0.024614 0 0 0 0 0 0 0 0 0 0 0 0 0 0 0
0.55469 -0.027589 -0.028577 -0.035424 0.072628 0 0.022967 -0.018837 0.052576 0.031432 -0.0064138 0.16662 2.1858 0 0 0 0 0 0 0 0 0 0 0 0 0 0 0 0 0 0.099945 -0.024777 0.021348 0.0033914 0.023881 0.052751 0.086777 0 0 0 0 0 0 0 0 0 0 0 0 0 0 0
0.55859 -0.01524 -0.020255 -0.019055 -0.060106 0 -0.13632 -0.034727 0.023515 0.01603 -0.066655 0.24544 2.2299 0 0 0 0 0 0 0 0 0 0 0 0 0 0 0 0 0 0.13413 -0.017712 -0.015609 0.02404 -0.059907 0.10652 0.17799 0 0 0 0 0 0 0 0 0 0 0 0 0 0 0
0.5625 -0.0051531 -0.010764 -0.0097956 -0.14739 0 -0.21871 -0.031553 -0.019038 0.0005085 -0.076385 0.21068 2.2745 0 0 0 0 0 0 0 0 0 0 0 0 0 0 0 0 0 0.11154 -0.0083794 -0.033151 0.040393 -0.10438 0.12896 0.20918 0 0 0 0 0 0 0 0 0 0 0 0 0 0 0
0.56641 -0.00056639 -0.0037286 -0.0075676 -0.13493 0 -0.16494 -0.014088 -0.049456 -0.015601 -0.040408 0.046853 2.3256 0 0 0 0 0 0 0 0 0 0 0 0 0 0 0 0 0 0.022133 -0.0075551 -0.028847 0.024392 -0.095734 0.076578 0.12068 0 0 0 0 0 0 0 0 0 0 0 0 0 0 0
0.57031 0.00060993 0.00066411 -0.0049237 -0.03936 0 -0.008245 0.0046047 -0.052842 -0.034772 0.0069428 -0.17922 2.3802 0 0 0 0 0 0 0 0 0 0 0 0 0 0 0 0 0 -0.10317 -0.01436 -0.016557 -0.026837 -0.047001 -0.046475 -0.070797 0 0 0 0 0 0 0 0 0 0 0 0 0 0 0
0.57422 0.0025754 0.0050405 0.0032151 0.068424 0 0.14915 0.009271 -0.037537 -0.060883 0.027583 -0.35387 2.4309 0 0 0 0 0 0 0 0 0 0 0 0 0 0 0 0 0 -0.20869 -0.02148 -0.016296 -0.089946 0.012088 -0.18715 -0.27734 0 0 0 0 0 0 0 0 0 0 0 0 0 0 0
0.57813 0.0066662 0.010556 0.014577 0.11581 0 0.20729 -0.0075983 -0.025945 -0.092009 0.005118 -0.38768 2.4741 0 0 0 0 0 0 0 0 0 0 0 0 0 0 0 0 0 -0.24593 -0.024744 -0.038389 -0.13261 0.047407 -0.27581 -0.39559 0 0 0 0 0 0 0 0 0 0 0 0 0 0 0
0.58203 0.009692 0.013973 0.022232 0.077277 0 0.13511 -0.038703 -0.033374 -0.11569 -0.046504 -0.27479 2.515 0 0 0 0 0 0 0 0 0 0 0 0 0 0 0 0 0 -0.20261 -0.026538 -0.073797 -0.13602 0.033959 -0.27121 -0.37324 0 0 0 0 0 0 0 0 0 0 0 0 0 0 0
0.58594 0.0071214 0.010086 0.020117 -0.013624 0 -0.014145 -0.065138 -0.054887 -0.11572 -0.094735 -0.096336 2.5622 0 0 0 0 0 0 0 0 0 0 0 0 0 0 0 0 0 -0.11029 -0.031386 -0.099194 -0.10666 -0.029476 -0.18677 -0.23866 0 0 0 0 0 0 0 0 0 0 0 0 0 0 0
0.58984 -0.0022485 -0.0024797 0.0064207 -0.092905 0 -0.14484 -0.069584 -0.070931 -0.086732 -0.11078 0.036333 2.6188 0 0 0 0 0 0 0 0 0 0 0 0 0 0 0 0 0 -0.024172 -0.040292 -0.094277 -0.069597 -0.11311 -0.079005 -0.075201 0 0 0 0 0 0 0 0 0 0 0 0 0 0 0
0.59375 -0.014778 -0.018356 -0.01556 -0.11128 0 -0.18377 -0.04955 -0.064922 -0.042087 -0.087164 0.0573 2.6772 0 0 0 0 0 0 0 0 0 0 0 0 0 0 0 0 0 0.012591 -0.049753 -0.05836 -0.048775 -0.16791 -0.0070962 0.036425 0 0 0 0 0 0 0 0 0 0 0 0 0 0 0
0.59766 -0.024861 -0.029053 -0.037619 -0.064067 0 -0.12202 -0.019204 -0.036807 -0.0052579 -0.039866 -0.014533 2.7254 0 0 0 0 0 0 0 0 0 0 0 0 0 0 0 0 0 -0.004317 -0.054595 -0.01254 -0.049275 -0.15543 0.0059522 0.064355 0 0 0 0 0 0 0 0 0 0 0 0 0 0 0
0.60156 -0.029121 -0.029928 -0.048816 0.010949 0 -0.010579 0.0021087 -0.0023897 0.0085696 0.0047433 -0.098341 2.7583 0 0 0 0 0 0 0 0 0 0 0 0 0 0 0 0 0 -0.041237 -0.05046 0.015504 -0.054698 -0.076004 -0.01738 0.032107 0 0 0 0 0 0 0 0 0 0 0 0 0 0 0
0.60547 -0.028013 -0.023669 -0.041469 0.061782 0 0.079399 0.0047813 0.019115 0.003708 0.027683 -0.11451 2.783 0 0 0 0 0 0 0 0 0 0 0 0 0 0 0 0 0 -0.053754 -0.034648 0.012815 -0.041457 0.028405 -0.033045 -0.0097572 0 0 0 0 0 0 0 0 0 0 0 0 0 0 0
0.60938 -0.023994 -0.017003 -0.018497 0.056059 0 0.10094 -0.0052697 0.018775 -0.0020946 0.027512 -0.039049 2.813 0 0 0 0 0 0 0 0 0 0 0 0 0 0 0 0 0 -0.019315 -0.0075902 -0.0085391 0.0012364 0.10178 -0.01078 -0.019682 0 0 0 0 0 0 0 0 0 0 0 0 0 0 0
0.61328 -0.01881 -0.014266 0.0051833 -0.00016945 0 0.053668 -0.013624 0.0034441 0.0058194 0.017133 0.086926 2.8554 0 0 0 0 0 0 0 0 0 0 0 0 0 0 0 0 0 0.048652 0.024453 -0.02121 0.061213 0.11174 0.046487 0.015011 0 0 0 0 0 0 0 0 0 0 0 0 0 0 0
0.61719 -0.012783 -0.014296 0.012023 -0.068004 0 -0.023621 -0.009566 -0.0095855 0.027847 0.011735 0.19171 2.9049 0 0 0 0 0 0 0 0 0 0 0 0 0 0 0 0 0 0.11331 0.049346 -0.0051803 0.11083 0.068499 0.11011 0.079575 0 0 0 0 0 0 0 0 0 0 0 0 0 0 0
0.62109 -0.006282 -0.013184 -0.0034798 -0.10078 0 -0.080402 0.0070176 -0.0047572 0.052822 0.017945 0.22122 2.9494 0 0 0 0 0 0 0 0 0 0 0 0 0 0 0 0 0 0.14135 0.055253 0.035018 0.12618 0.012484 0.14899 0.14511 0 0 0 0 0 0 0 0 0 0 0 0 0 0 0
0.625 -0.0011458 -0.0093198 -0.028039 -0.07341 0 -0.084241 0.027673 0.020438 0.068788 0.031394 0.1686 2.9809 0 0 0 0 0 0 0 0 0 0 0 0 0 0 0 0 0 0.12354 0.039845 0.072994 0.1032 -0.01677 0.14878 0.18312 0 0 0 0 0 0 0 0 0 0 0 0 0 0 0
0.62891 -8.0502e-05 -0.0052958 -0.039314 0.0014211 0 -0.037531 0.041793 0.052361 0.070209 0.042173 0.072073 3.0003 0 0 0 0 0 0 0 0 0 0 0 0 0 0 0 0 0 0.076406 0.013688 0.081354 0.058957 -0.006091 0.11555 0.17687 0 0 0 0 0 0 0 0 0 0 0 0 0 0 0
0.63281 -0.0044434 -0.0051215 -0.025512 0.080095 0 0.026238 0.041532 0.069206 0.057151 0.04214 -0.011044 3.0122 0 0 0 0 0 0 0 0 0 0 0 0 0 0 0 0 0 0.028144 -0.0072885 0.053612 0.01814 0.027421 0.066951 0.12854 0 0 0 0 0 0 0 0 0 0 0 0 0 0 0
0.63672 -0.012576 -0.010049 0.0027227 0.11429 0 0.063699 0.024026 0.055711 0.031805 0.028821 -0.037314 3.0193 0 0 0 0 0 0 0 0 0 0 0 0 0 0 0 0 0 0.00099989 -0.01449 0.0088294 -0.0037932 0.052231 0.020993 0.058834 0 0 0 0 0 0 0 0 0 0 0 0 0 0 0
0.64063 -0.020319 -0.017197 0.020412 0.080665 0 0.048388 -0.0069102 0.014623 -0.0013625 0.0053187 -0.0011826 3.0225 0 0 0 0 0 0 0 0 0 0 0 0 0 0 0 0 0 0.00037642 -0.012466 -0.024748 -0.0082878 0.04462 -0.010896 -0.0033027 0 0 0 0 0 0 0 0 0 0 0 0 0 0 0
0.64453 -0.023349 -0.021811 0.010451 -0.0044949 0 -0.012293 -0.039713 -0.033953 -0.033246 -0.021363 0.060723 3.0271 0 0 0 0 0 0 0 0 0 0 0 0 0 0 0 0 0 0.013965 -0.012125 -0.032775 -0.0080847 0.0037244 -0.026298 -0.037664 0 0 0 0 0 0 0 0 0 0 0 0 0 0 0
0.64844 -0.01952 -0.020542 -0.019897 -0.094599 0 -0.080414 -0.058326 -0.065687 -0.052189 -0.042227 0.089228 3.0427 0 0 0 0 0 0 0 0 0 0 0 0 0 0 0 0 0 0.0192 -0.01862 -0.02465 -0.015033 -0.048085 -0.031666 -0.045521 0 0 0 0 0 0 0 0 0 0 0 0 0 0 0
0.65234 -0.0096986 -0.012929 -0.043744 -0.13999 0 -0.11007 -0.051587 -0.068278 -0.052473 -0.049375 0.039336 3.0747 0 0 0 0 0 0 0 0 0 0 0 0 0 0 0 0 0 -0.0040791 -0.026674 -0.022109 -0.031871 -0.079445 -0.039504 -0.047881 0 0 0 0 0 0 0 0 0 0 0 0 0 0 0
0.65625 0.0031538 -0.00070087 -0.03697 -0.11612 0 -0.076222 -0.023246 -0.048686 -0.041634 -0.040656 -0.085895 3.1149 0 0 0 0 0 0 0 0 0 0 0 0 0 0 0 0 0 -0.060356 -0.027804 -0.03755 -0.053207 -0.071371 -0.061742 -0.069175 0 0 0 0 0 0 0 0 0 0 0 0 0 0 0
0.66016 0.015733 0.013557 0.0013106 -0.036333 0 0.0079128 0.0073826 -0.026105 -0.036897 -0.022949 -0.22888 3.1451 0 0 0 0 0 0 0 0 0 0 0 0 0 0 0 0 0 -0.13176 -0.020703 -0.061896 -0.072175 -0.032284 -0.10119 -0.11791 0 0 0 0 0 0 0 0 0 0 0 0 0 0 0
0.66406 0.025798 0.027081 0.047866 0.057362 0 0.096622 0.018265 -0.016543 -0.050556 -0.0096196 -0.3092 3.154 0 0 0 0 0 0 0 0 0 0 0 0 0 0 0 0 0 -0.1846 -0.012755 -0.072668 -0.085156 0.0057252 -0.14662 -0.17855 0 0 0 0 0 0 0 0 0 0 0 0 0 0 0
0.66797 0.032437 0.037017 0.074002 0.11877 0 0.13869 0.0025472 -0.021051 -0.076418 -0.011436 -0.27659 3.1513 0 0 0 0 0 0 0 0 0 0 0 0 0 0 0 0 0 -0.18844 -0.010995 -0.05436 -0.090595 0.010021 -0.17647 -0.22018 0 0 0 0 0 0 0 0 0 0 0 0 0 0 0
0.67188 0.035238 0.040631 0.067017 0.12291 0 0.10972 -0.024041 -0.026285 -0.090972 -0.026946 -0.14798 3.1618 0 0 0 0 0 0 0 0 0 0 0 0 0 0 0 0 0 -0.13625 -0.013088 -0.0125 -0.084996 -0.025771 -0.17021 -0.21532 0 0 0 0 0 0 0 0 0 0 0 0 0 0 0
0.67578 0.033191 0.035928 0.036843 0.077802 0 0.028748 -0.034641 -0.016474 -0.070809 -0.041033 0.0019988 3.203 0 0 0 0 0 0 0 0 0 0 0 0 0 0 0 0 0 -0.050527 -0.0091941 0.030641 -0.06237 -0.073341 -0.12051 -0.15589 0 0 0 0 0 0 0 0 0 0 0 0 0 0 0
0.67969 0.02458 0.022435 0.0044984 0.016171 0 -0.053223 -0.013532 0.012588 -0.012822 -0.035071 0.093719 3.2677 0 0 0 0 0 0 0 0 0 0 0 0 0 0 0 0 0 0.030881 0.0065959 0.053746 -0.019609 -0.08918 -0.038221 -0.056757 0 0 0 0 0 0 0 0 0 0 0 0 0 0 0
0.68359 0.0084192 0.0018587 -0.015549 -0.027395 0 -0.086932 0.029428 0.048202 0.059871 -0.0021263 0.099935 3.3303 0 0 0 0 0 0 0 0 0 0 0 0 0 0 0 0 0 0.079877 0.027615 0.05139 0.036682 -0.048451 0.053079 0.053759 0 0 0 0 0 0 0 0 0 0 0 0 0 0 0
0.6875 -0.013446 -0.021655 -0.023921 -0.038757 0 -0.058358 0.065039 0.068541 0.11203 0.044963 0.062766 3.3699 0 0 0 0 0 0 0 0 0 0 0 0 0 0 0 0 0 0.094934 0.038743 0.034371 0.089397 0.033799 0.12902 0.14901 0 0 0 0 0 0 0 0 0 0 0 0 0 0 0
0.69141 -0.035581 -0.04218 -0.030672 -0.030668 0 0.002144 0.067081 0.058515 0.11987 0.08029 0.055784 3.3875 0 0 0 0 0 0 0 0 0 0 0 0 0 0 0 0 0 0.096971 0.029943 0.017828 0.11926 0.11177 0.17526 0.21508 0 0 0 0 0 0 0 0 0 0 0 0 0 0 0
0.69531 -0.05087 -0.05401 -0.042942 -0.028664 0 0.042657 0.032587 0.022313 0.08646 0.082447 0.12087 3.3991 0 0 0 0 0 0 0 0 0 0 0 0 0 0 0 0 0 0.10842 0.0060062 0.0096064 0.1171 0.14145 0.191 0.25155 0 0 0 0 0 0 0 0 0 0 0 0 0 0 0
0.69922 -0.054265 -0.054341 -0.057515 -0.047279 0 0.02839 -0.015907 -0.017382 0.037973 0.049977 0.23042 3.4151 0 0 0 0 0 0 0 0 0 0 0 0 0 0 0 0 0 0.13295 -0.016856 0.0083933 0.090435 0.11107 0.18413 0.26284 0 0 0 0 0 0 0 0 0 0 0 0 0 0 0
0.70313 -0.045656 -0.044757 -0.063646 -0.075723 0 -0.032416 -0.046982 -0.034361 0.0047776 0.002951 0.30533 3.4294 0 0 0 0 0 0 0 0 0 0 0 0 0 0 0 0 0 0.15176 -0.02401 0.010125 0.058138 0.04674 0.1625 0.24808 0 0 0 0 0 0 0 0 0 0 0 0 0 0 0
0.70703 -0.029563 -0.029978 -0.05226 -0.085366 0 -0.09464 -0.042244 -0.017875 0.0013247 -0.030666 0.27453 3.4315 0 0 0 0 0 0 0 0 0 0 0 0 0 0 0 0 0 0.13855 -0.012987 0.013752 0.036745 -0.0088574 0.12774 0.19872 0 0 0 0 0 0 0 0 0 0 0 0 0 0 0
0.71094 -0.011899 -0.014544 -0.023451 -0.053771 0 -0.10951 -0.0075899 0.018753 0.018451 -0.033914 0.12935 3.4242 0 0 0 0 0 0 0 0 0 0 0 0 0 0 0 0 0 0.080658 0.0065864 0.020308 0.028622 -0.027071 0.076254 0.10737 0 0 0 0 0 0 0 0 0 0 0 0 0 0 0
0.71484 0.0035312 -0.00021004 0.012896 0.014091 0 -0.059913 0.032441 0.047229 0.031931 -0.011658 -0.067788 3.4255 0 0 0 0 0 0 0 0 0 0 0 0 0 0 0 0 0 -0.0093903 0.021442 0.027724 0.021348 -0.010799 0.0063075 -0.018473 0 0 0 0 0 0 0 0 0 0 0 0 0 0 0
0.71875 0.016127 0.013671 0.042765 0.085153 0 0.02761 0.051336 0.044769 0.020242 0.013735 -0.22464 3.4493 0 0 0 0 0 0 0 0 0 0 0 0 0 0 0 0 0 -0.099639 0.023135 0.028577 -0.0011445 0.011726 -0.074599 -0.1503 0 0 0 0 0 0 0 0 0 0 0 0 0 0 0
0.72266 0.026815 0.027418 0.05567 0.11945 0 0.10138 0.036706 0.010365 -0.020587 0.018325 -0.27784 3.4877 0 0 0 0 0 0 0 0 0 0 0 0 0 0 0 0 0 -0.15707 0.01099 0.014443 -0.044278 0.010307 -0.14865 -0.24799 0 0 0 0 0 0 0 0 0 0 0 0 0 0 0
0.72656 0.035603 0.038956 0.049949 0.097342 0 0.11929 -0.0032114 -0.035408 -0.074167 -0.0067874 -0.22802 3.5158 0 0 0 0 0 0 0 0 0 0 0 0 0 0 0 0 0 -0.16633 -0.0095745 -0.01648 -0.096335 -0.024081 -0.19501 -0.28097 0 0 0 0 0 0 0 0 0 0 0 0 0 0 0
0.73047 0.040671 0.044613 0.033172 0.032808 0 0.075733 -0.045082 -0.065996 -0.11389 -0.048918 -0.13142 3.5181 0 0 0 0 0 0 0 0 0 0 0 0 0 0 0 0 0 -0.13714 -0.029929 -0.055261 -0.13465 -0.072426 -0.20098 -0.24671 0 0 0 0 0 0 0 0 0 0 0 0 0 0 0
0.73438 0.039568 0.041899 0.017414 -0.035909 0 0.0039476 -0.064297 -0.067011 -0.11902 -0.081394 -0.058731 3.5066 0 0 0 0 0 0 0 0 0 0 0 0 0 0 0 0 0 -0.096293 -0.041071 -0.085386 -0.1399 -0.10162 -0.16946 -0.17271 0 0 0 0 0 0 0 0 0 0 0 0 0 0 0
0.73828 0.031204 0.031415 0.011543 -0.070656 0 -0.046797 -0.049604 -0.043516 -0.086645 -0.080686 -0.049966 3.5114 0 0 0 0 0 0 0 0 0 0 0 0 0 0 0 0 0 -0.069003 -0.037276 -0.091325 -0.10831 -0.089075 -0.11709 -0.099374 0 0 0 0 0 0 0 0 0 0 0 0 0 0 0
0.74219 0.01701 0.016264 0.015008 -0.056115 0 -0.044328 -0.010271 -0.013039 -0.032698 -0.04246 -0.092067 3.551 0 0 0 0 0 0 0 0 0 0 0 0 0 0 0 0 0 -0.061772 -0.01981 -0.067255 -0.053588 -0.03979 -0.064118 -0.055013 0 0 0 0 0 0 0 0 0 0 0 0 0 0 0
0.74609 0.00059634 0.00012187 0.017944 -0.0073864 0 0.0041523 0.029263 0.0081041 0.01808 0.013944 -0.13018 3.614 0 0 0 0 0 0 0 0 0 0 0 0 0 0 0 0 0 -0.058494 0.0025426 -0.021092 0.0019493 0.017156 -0.022697 -0.039477 0 0 0 0 0 0 0 0 0 0 0 0 0 0 0
0.75 -0.01367 -0.013948 0.0089051 0.040781 0 0.056148 0.045059 0.014523 0.046605 0.056605 -0.10538 3.6709 0 0 0 0 0 0 0 0 0 0 0 0 0 0 0 0 0 -0.033795 0.018354 0.028509 0.040617 0.050184 0.0088396 -0.026969 0 0 0 0 0 0 0 0 0 0 0 0 0 0 0
0.75391 -0.022373 -0.023455 -0.014616 0.055914 0 0.063771 0.029892 0.012148 0.049567 0.061711 0.0028762 3.7032 0 0 0 0 0 0 0 0 0 0 0 0 0 0 0 0 0 0.024976 0.021159 0.061311 0.058047 0.047705 0.041878 0.013898 0 0 0 0 0 0 0 0 0 0 0 0 0 0 0
0.75781 -0.024348 -0.026592 -0.041563 0.028114 0 0.010485 -0.0016726 0.011361 0.039183 0.030392 0.15636 3.7195 0 0 0 0 0 0 0 0 0 0 0 0 0 0 0 0 0 0.10354 0.013747 0.066593 0.062388 0.023952 0.086125 0.095456 0 0 0 0 0 0 0 0 0 0 0 0 0 0 0
0.76172 -0.020977 -0.023298 -0.053962 -0.0234 0 -0.072432 -0.023863 0.018713 0.033081 -0.010758 0.27663 3.7424 0 0 0 0 0 0 0 0 0 0 0 0 0 0 0 0 0 0.16663 0.0053654 0.049544 0.065632 0.0050958 0.1385 0.1975 0 0 0 0 0 0 0 0 0 0 0 0 0 0 0
0.76563 -0.015101 -0.015983 -0.040978 -0.062507 0 -0.12516 -0.01865 0.032381 0.041235 -0.027529 0.29525 3.7817 0 0 0 0 0 0 0 0 0 0 0 0 0 0 0 0 0 0.18153 0.0043122 0.027699 0.073727 0.0089683 0.18063 0.27477 0 0 0 0 0 0 0 0 0 0 0 0 0 0 0
0.76953 -0.0090296 -0.0081744 -0.0089252 -0.060677 0 -0.10319 0.011308 0.043813 0.059111 -0.0027897 0.20292 3.8241 0 0 0 0 0 0 0 0 0 0 0 0 0 0 0 0 0 0.14198 0.012224 0.018505 0.082532 0.034917 0.18855 0.28278 0 0 0 0 0 0 0 0 0 0 0 0 0 0 0
0.77344 -0.0030815 -0.0016919 0.022287 -0.01756 0 -0.01306 0.045647 0.044488 0.072123 0.049953 0.059589 3.8477 0 0 0 0 0 0 0 0 0 0 0 0 0 0 0 0 0 0.073671 0.024273 0.02662 0.082214 0.068575 0.14958 0.20721 0 0 0 0 0 0 0 0 0 0 0 0 0 0 0
0.77734 0.003964 0.0046242 0.034532 0.038 0 0.089361 0.062349 0.033296 0.067981 0.095129 -0.046393 3.8455 0 0 0 0 0 0 0 0 0 0 0 0 0 0 0 0 0 0.016343 0.03388 0.041143 0.0664 0.092933 0.074664 0.077026 0 0 0 0 0 0 0 0 0 0 0 0 0 0 0
0.78125 0.01269 0.012671 0.025852 0.068907 0 0.13867 0.053544 0.018377 0.046866 0.10037 -0.061496 3.8334 0 0 0 0 0 0 0 0 0 0 0 0 0 0 0 0 0 -0.0038991 0.037154 0.045513 0.038635 0.095489 -0.0045114 -0.049613 0 0 0 0 0 0 0 0 0 0 0 0 0 0 0
0.78516 0.021167 0.02141 0.010935 0.057591 0 0.10712 0.028746 0.010588 0.020624 0.059776 -0.0035157 3.8357 0 0 0 0 0 0 0 0 0 0 0 0 0 0 0 0 0 0.0089706 0.033737 0.03181 0.010536 0.070266 -0.054131 -0.11947 0 0 0 0 0 0 0 0 0 0 0 0 0 0 0
0.78906 0.025526 0.02622 0.0068974 0.018596 0 0.022368 0.0044835 0.013133 0.0015549 -0.0025755 0.057853 3.8637 0 0 0 0 0 0 0 0 0 0 0 0 0 0 0 0 0 0.027243 0.02476 0.0069799 -0.0073516 0.020011 -0.060352 -0.11575 0 0 0 0 0 0 0 0 0 0 0 0 0 0 0
0.79297 0.022945 0.022951 0.017266 -0.014537 0 -0.05634 -0.0093494 0.017148 -0.0088313 -0.051074 0.059149 3.909 0 0 0 0 0 0 0 0 0 0 0 0 0 0 0 0 0 0.022021 0.010929 -0.014215 -0.01445 -0.040406 -0.038077 -0.064905 0 0 0 0 0 0 0 0 0 0 0 0 0 0 0
0.79688 0.014506 0.012903 0.029159 -0.017212 0 -0.082183 -0.014655 0.0091743 -0.019955 -0.064132 -0.0089858 3.9528 0 0 0 0 0 0 0 0 0 0 0 0 0 0 0 0 0 -0.015979 -0.0070943 -0.022437 -0.020575 -0.086323 -0.018739 -0.014633 0 0 0 0 0 0 0 0 0 0 0 0 0 0 0
0.80078 0.0050992 0.0030301 0.026474 0.0070008 0 -0.049865 -0.018987 -0.014941 -0.040446 -0.046862 -0.10163 3.9821 0 0 0 0 0 0 0 0 0 0 0 0 0 0 0 0 0 -0.071657 -0.026584 -0.020762 -0.036394 -0.096472 -0.026021 -0.00063018 0 0 0 0 0 0 0 0 0 0 0 0 0 0 0
0.80469 9.3508e-05 0.0001824 0.0065256 0.031584 0 0.0088076 -0.025722 -0.043243 -0.066004 -0.022389 -0.1612 3.9968 0 0 0 0 0 0 0 0 0 0 0 0 0 0 0 0 0 -0.1174 -0.04138 -0.01962 -0.061548 -0.069458 -0.05854 -0.026774 0 0 0 0 0 0 0 0 0 0 0 0 0 0 0
0.80859 0.0014681 0.0047625 -0.016048 0.031054 0 0.053084 -0.030476 -0.056351 -0.079924 -0.011038 -0.1608 4.0074 0 0 0 0 0 0 0 0 0 0 0 0 0 0 0 0 0 -0.13085 -0.043636 -0.025644 -0.08153 -0.027302 -0.092893 -0.070591 0 0 0 0 0 0 0 0 0 0 0 0 0 0 0
0.8125 0.0066437 0.010434 -0.022319 0.0023747 0 0.060271 -0.026471 -0.044823 -0.067509 -0.015423 -0.1145 4.0276 0 0 0 0 0 0 0 0 0 0 0 0 0 0 0 0 0 -0.10667 -0.028853 -0.035482 -0.077942 0.0011448 -0.10354 -0.10465 0 0 0 0 0 0 0 0 0 0 0 0 0 0 0
0.81641 0.010815 0.010499 -0.0069007 -0.033705 0 0.034316 -0.012544 -0.01836 -0.031173 -0.022546 -0.054919 4.0668 0 0 0 0 0 0 0 0 0 0 0 0 0 0 0 0 0 -0.057164 -0.0011579 -0.039628 -0.044882 0.00373 -0.082437 -0.11415 0 0 0 0 0 0 0 0 0 0 0 0 0 0 0
0.82031 0.010609 0.0044908 0.016426 -0.0505 0 -0.0033854 0.0045953 0.0031352 0.0090351 -0.018485 -0.0060483 4.1246 0 0 0 0 0 0 0 0 0 0 0 0 0 0 0 0 0 -0.0042194 0.026041 -0.031331 0.0026761 -0.00711 -0.042891 -0.0988 0 0 0 0 0 0 0 0 0 0 0 0 0 0 0
0.82422 0.0061019 -0.0018154 0.026815 -0.035926 0 -0.029645 0.015913 0.0083924 0.031273 -0.0013424 0.024941 4.1895 0 0 0 0 0 0 0 0 0 0 0 0 0 0 0 0 0 0.032057 0.036904 -0.011942 0.037439 -0.010231 -0.006354 -0.063789 0 0 0 0 0 0 0 0 0 0 0 0 0 0 0
0.82813 8.6033e-05 -0.0027984 0.014998 0.00042072 0 -0.031889 0.017608 0.0044325 0.029722 0.018326 0.039335 4.244 0 0 0 0 0 0 0 0 0 0 0 0 0 0 0 0 0 0.042952 0.024421 0.010927 0.040097 0.0012679 0.01498 -0.012814 0 0 0 0 0 0 0 0 0 0 0 0 0 0 0
0.83203 -0.0041906 0.0012277 -0.0086971 0.03642 0 -0.013466 0.013338 0.0070292 0.017633 0.028033 0.040046 4.2771 0 0 0 0 0 0 0 0 0 0 0 0 0 0 0 0 0 0.034994 -0.002465 0.028965 0.015192 0.014592 0.025225 0.049623 0 0 0 0 0 0 0 0 0 0 0 0 0 0 0
0.83594 -0.0048437 0.005001 -0.02385 0.052931 0 0.0093477 0.009644 0.022169 0.013254 0.024144 0.034808 4.2934 0 0 0 0 0 0 0 0 0 0 0 0 0 0 0 0 0 0.02549 -0.02329 0.037314 -0.01128 0.014727 0.037329 0.11187 0 0 0 0 0 0 0 0 0 0 0 0 0 0 0
0.83984 -0.0018495 0.0046604 -0.017678 0.04403 0 0.018527 0.0099124 0.038672 0.022961 0.013841 0.038901 4.31 0 0 0 0 0 0 0 0 0 0 0 0 0 0 0 0 0 0.03089 -0.020657 0.035828 -0.011659 0.0044723 0.05921 0.15475 0 0 0 0 0 0 0 0 0 0 0 0 0 0 0
0.84375 0.0033736 0.0021572 0.0050136 0.017665 0 0.0086053 0.01295 0.040378 0.037899 0.0082418 0.064831 4.343 0 0 0 0 0 0 0 0 0 0 0 0 0 0 0 0 0 0.0546 0.0061339 0.028882 0.021752 0.0033818 0.085625 0.1607 0 0 0 0 0 0 0 0 0 0 0 0 0 0 0
0.84766 0.0086363 0.0027385 0.027362 -0.010321 0 -0.0069388 0.016599 0.024906 0.045847 0.013884 0.10508 4.3939 0 0 0 0 0 0 0 0 0 0 0 0 0 0 0 0 0 0.08336 0.040241 0.024019 0.07061 0.025778 0.1018 0.12584 0 0 0 0 0 0 0 0 0 0 0 0 0 0 0
0.85156 0.011744 0.0083836 0.034839 -0.02436 0 -0.0058481 0.02121 0.0080982 0.04447 0.029179 0.12948 4.4514 0 0 0 0 0 0 0 0 0 0 0 0 0 0 0 0 0 0.096482 0.060505 0.027883 0.10457 0.062325 0.095246 0.065063 0 0 0 0 0 0 0 0 0 0 0 0 0 0 0
0.85547 0.011421 0.01471 0.025334 -0.016823 0 0.021405 0.028346 0.0082329 0.041789 0.04653 0.10847 4.5047 0 0 0 0 0 0 0 0 0 0 0 0 0 0 0 0 0 0.082065 0.057357 0.040094 0.10365 0.086456 0.066395 0.0059841 0 0 0 0 0 0 0 0 0 0 0 0 0 0 0
0.85938 0.0080801 0.01511 0.0077891 0.0071557 0 0.057771 0.0362 0.026159 0.044422 0.056565 0.044463 4.5533 0 0 0 0 0 0 0 0 0 0 0 0 0 0 0 0 0 0.047272 0.037676 0.050467 0.071004 0.079301 0.030155 -0.024661 0 0 0 0 0 0 0 0 0 0 0 0 0 0 0
0.86328 0.0038096 0.0079202 -0.006632 0.031189 0 0.06973 0.037837 0.042799 0.047611 0.051699 -0.021452 4.6036 0 0 0 0 0 0 0 0 0 0 0 0 0 0 0 0 0 0.013321 0.015638 0.045085 0.027506 0.046088 0.0066383 -0.014398 0 0 0 0 0 0 0 0 0 0 0 0 0 0 0
0.86719 0.0013772 -0.0010001 -0.011808 0.037315 0 0.036595 0.026104 0.037639 0.038855 0.029189 -0.040859 4.6566 0 0 0 0 0 0 0 0 0 0 0 0 0 0 0 0 0 -0.0015801 -0.00012673 0.018925 -0.0055716 0.0073081 0.0068642 0.027848 0 0 0 0 0 0 0 0 0 0 0 0 0 0 0
0.87109 0.0028245 -0.0031741 -0.0075906 0.019428 0 -0.026347 0.0016675 0.0096066 0.011791 -0.0057801 -0.0025617 4.7047 0 0 0 0 0 0 0 0 0 0 0 0 0 0 0 0 0 0.0027404 -0.010447 -0.016121 -0.020632 -0.022946 0.023369 0.074042 0 0 0 0 0 0 0 0 0 0 0 0 0 0 0
0.875 0.0085194 0.0049299 0.0031568 -0.0097151 0 -0.074423 -0.023929 -0.021073 -0.024441 -0.039253 0.05199 4.7419 0 0 0 0 0 0 0 0 0 0 0 0 0 0 0 0 0 0.0085342 -0.018641 -0.037807 -0.024487 -0.04525 0.033619 0.08915 0 0 0 0 0 0 0 0 0 0 0 0 0 0 0
0.87891 0.017072 0.01899 0.016705 -0.025831 0 -0.067802 -0.034772 -0.031885 -0.050635 -0.053494 0.060828 4.7766 0 0 0 0 0 0 0 0 0 0 0 0 0 0 0 0 0 -0.0041765 -0.022514 -0.031655 -0.027834 -0.061678 0.015789 0.049693 0 0 0 0 0 0 0 0 0 0 0 0 0 0 0
0.88281 0.025917 0.030937 0.028682 -0.01167 0 -0.0049901 -0.022379 -0.018455 -0.052836 -0.03772 -0.0047565 4.8275 0 0 0 0 0 0 0 0 0 0 0 0 0 0 0 0 0 -0.039384 -0.015377 -0.0046981 -0.034267 -0.061345 -0.03338 -0.039847 0 0 0 0 0 0 0 0 0 0 0 0 0 0 0
0.88672 0.032242 0.035603 0.034843 0.027333 0 0.073876 0.0070557 0.003628 -0.032939 0.0021465 -0.11228 4.9058 0 0 0 0 0 0 0 0 0 0 0 0 0 0 0 0 0 -0.079722 0.0049748 0.019366 -0.038085 -0.028048 -0.092493 -0.14383 0 0 0 0 0 0 0 0 0 0 0 0 0 0 0
0.89063 0.034095 0.03371 0.033715 0.064443 0 0.11728 0.036381 0.015762 -0.0054676 0.043772 -0.19099 5.0014 0 0 0 0 0 0 0 0 0 0 0 0 0 0 0 0 0 -0.098509 0.030044 0.020851 -0.031337 0.03435 -0.12763 -0.21117 0 0 0 0 0 0 0 0 0 0 0 0 0 0 0
0.89453 0.031381 0.029405 0.028514 0.071168 0 0.10049 0.049289 0.013491 0.014771 0.061634 -0.18568 5.0902 0 0 0 0 0 0 0 0 0 0 0 0 0 0 0 0 0 -0.079459 0.045223 0.0017269 -0.012767 0.089865 -0.11518 -0.20347 0 0 0 0 0 0 0 0 0 0 0 0 0 0 0
0.89844 0.026063 0.025859 0.02492 0.040342 0 0.040794 0.040779 0.0070678 0.022104 0.0451 -0.096198 5.1585 0 0 0 0 0 0 0 0 0 0 0 0 0 0 0 0 0 -0.028581 0.041438 -0.016786 0.0093703 0.09393 -0.058554 -0.11834 0 0 0 0 0 0 0 0 0 0 0 0 0 0 0
0.90234 0.021041 0.023323 0.025617 -0.0063273 0 -0.019723 0.01886 0.0075566 0.019906 0.0073815 0.026741 5.2161 0 0 0 0 0 0 0 0 0 0 0 0 0 0 0 0 0 0.030214 0.022472 -0.014531 0.022992 0.035993 0.014168 0.0077844 0 0 0 0 0 0 0 0 0 0 0 0 0 0 0
0.90625 0.018163 0.020541 0.027152 -0.033626 0 -0.046055 -0.0021403 0.015316 0.014863 -0.022953 0.12046 5.2851 0 0 0 0 0 0 0 0 0 0 0 0 0 0 0 0 0 0.07139 0.0013427 0.0091176 0.021909 -0.041985 0.069679 0.1202 0 0 0 0 0 0 0 0 0 0 0 0 0 0 0
0.91016 0.016919 0.016946 0.023383 -0.019861 0 -0.031142 -0.01036 0.022885 0.013098 -0.022513 0.15015 5.3746 0 0 0 0 0 0 0 0 0 0 0 0 0 0 0 0 0 0.083472 -0.0096473 0.036346 0.012051 -0.075643 0.090989 0.1764 0 0 0 0 0 0 0 0 0 0 0 0 0 0 0
0.91406 0.015045 0.013097 0.012797 0.025737 0 0.0064171 -0.0015531 0.026716 0.020003 0.010002 0.12267 5.4694 0 0 0 0 0 0 0 0 0 0 0 0 0 0 0 0 0 0.073788 -0.0055491 0.049408 0.0089446 -0.033275 0.085276 0.16718 0 0 0 0 0 0 0 0 0 0 0 0 0 0 0
0.91797 0.010614 0.0094463 0.0017042 0.069225 0 0.039944 0.020397 0.03226 0.039376 0.053723 0.072947 5.5459 0 0 0 0 0 0 0 0 0 0 0 0 0 0 0 0 0 0.06084 0.011769 0.047182 0.02705 0.055573 0.074134 0.11668 0 0 0 0 0 0 0 0 0 0 0 0 0 0 0
0.92188 0.0036616 0.0053539 -0.0014765 0.077108 0 0.051544 0.045503 0.04559 0.069003 0.08193 0.039525 5.5989 0 0 0 0 0 0 0 0 0 0 0 0 0 0 0 0 0 0.060973 0.036773 0.043288 0.067566 0.12571 0.075721 0.064204 0 0 0 0 0 0 0 0 0 0 0 0 0 0 0
0.92578 -0.0042005 -0.00043933 0.0039191 0.040893 0 0.038533 0.060956 0.061567 0.096887 0.081105 0.04519 5.6487 0 0 0 0 0 0 0 0 0 0 0 0 0 0 0 0 0 0.078152 0.060761 0.04892 0.11364 0.1317 0.092618 0.041142 0 0 0 0 0 0 0 0 0 0 0 0 0 0 0
0.92969 -0.011649 -0.0085518 0.0074283 -0.017576 0 0.01015 0.056149 0.064013 0.1052 0.05761 0.087979 5.7218 0 0 0 0 0 0 0 0 0 0 0 0 0 0 0 0 0 0.1021 0.071312 0.059111 0.13816 0.081128 0.11254 0.056254 0 0 0 0 0 0 0 0 0 0 0 0 0 0 0
0.93359 -0.018911 -0.018337 -0.0039429 -0.06318 0 -0.01991 0.028783 0.04058 0.082358 0.028266 0.1421 5.8244 0 0 0 0 0 0 0 0 0 0 0 0 0 0 0 0 0 0.11473 0.05658 0.056881 0.12087 0.018301 0.11873 0.095276 0 0 0 0 0 0 0 0 0 0 0 0 0 0 0
0.9375 -0.027029 -0.028367 -0.031994 -0.072932 0 -0.040802 -0.011814 -0.0022545 0.033759 0.0049205 0.16899 5.9363 0 0 0 0 0 0 0 0 0 0 0 0 0 0 0 0 0 0.10059 0.014965 0.030748 0.063285 -0.01999 0.10132 0.13162 0 0 0 0 0 0 0 0 0 0 0 0 0 0 0
0.94141 -0.035985 -0.037271 -0.062246 -0.050402 0 -0.049328 -0.048557 -0.041099 -0.019746 -0.012973 0.13763 6.0308 0 0 0 0 0 0 0 0 0 0 0 0 0 0 0 0 0 0.055827 -0.038567 -0.012491 -0.010145 -0.031679 0.062266 0.14028 0 0 0 0 0 0 0 0 0 0 0 0 0 0 0
0.94531 -0.04377 -0.044014 -0.074444 -0.019788 0 -0.050328 -0.067054 -0.055202 -0.056483 -0.032603 0.045489 6.0975 0 0 0 0 0 0 0 0 0 0 0 0 0 0 0 0 0 -0.0092035 -0.078963 -0.052461 -0.067432 -0.03822 0.012074 0.1078 0 0 0 0 0 0 0 0 0 0 0 0 0 0 0
0.94922 -0.047452 -0.047517 -0.060347 -0.0063374 0 -0.051794 -0.0654 -0.045702 -0.069884 -0.056536 -0.074894 6.1475 0 0 0 0 0 0 0 0 0 0 0 0 0 0 0 0 0 -0.075104 -0.088416 -0.072396 -0.090503 -0.054608 -0.038301 0.035159 0 0 0 0 0 0 0 0 0 0 0 0 0 0 0
0.95313 -0.045119 -0.046303 -0.031948 -0.018914 0 -0.057435 -0.054828 -0.035123 -0.071696 -0.078039 -0.17334 6.1973 0 0 0 0 0 0 0 0 0 0 0 0 0 0 0 0 0 -0.12385 -0.070204 -0.072165 -0.086525 -0.075035 -0.084437 -0.064912 0 0 0 0 0 0 0 0 0 0 0 0 0 0 0
0.95703 -0.036837 -0.038892 -0.011105 -0.046465 0 -0.062441 -0.049794 -0.04612 -0.079586 -0.087442 -0.21477 6.2531 0 0 0 0 0 0 0 0 0 0 0 0 0 0 0 0 0 -0.14834 -0.045583 -0.06586 -0.080029 -0.085441 -0.12915 -0.17267 0 0 0 0 0 0 0 0 0 0 0 0 0 0 0
0.96094 -0.024166 -0.025057 -0.0094436 -0.068165 0 -0.056635 -0.055614 -0.078989 -0.1004 -0.082304 -0.20353 6.3095 0 0 0 0 0 0 0 0 0 0 0 0 0 0 0 0 0 -0.15503 -0.035586 -0.067956 -0.092152 -0.083091 -0.17612 -0.2659 0 0 0 0 0 0 0 0 0 0 0 0 0 0 0
0.96484 -0.0093676 -0.0072341 -0.017793 -0.067757 0 -0.033171 -0.064589 -0.10971 -0.12407 -0.070337 -0.17857 6.3608 0 0 0 0 0 0 0 0 0 0 0 0 0 0 0 0 0 -0.15757 -0.044177 -0.081514 -0.1239 -0.078962 -0.22154 -0.32439 0 0 0 0 0 0 0 0 0 0 0 0 0 0 0
0.96875 0.0046304 0.0092555 -0.016139 -0.042429 0 0.0040402 -0.064155 -0.11122 -0.13309 -0.061869 -0.1807 6.4088 0 0 0 0 0 0 0 0 0 0 0 0 0 0 0 0 0 -0.16545 -0.057921 -0.097603 -0.15667 -0.082249 -0.25146 -0.33519 0 0 0 0 0 0 0 0 0 0 0 0 0 0 0
0.97266 0.014154 0.018183 0.0049605 -0.0028951 0 0.040194 -0.04941 -0.078423 -0.11829 -0.059731 -0.21691 6.4578 0 0 0 0 0 0 0 0 0 0 0 0 0 0 0 0 0 -0.17555 -0.060967 -0.10366 -0.16814 -0.087843 -0.24901 -0.29754 0 0 0 0 0 0 0 0 0 0 0 0 0 0 0
0.97656 0.015921 0.016065 0.03264 0.032811 0 0.057222 -0.028193 -0.033344 -0.086235 -0.057202 -0.25102 6.5077 0 0 0 0 0 0 0 0 0 0 0 0 0 0 0 0 0 -0.17291 -0.049645 -0.092061 -0.14903 -0.082453 -0.20661 -0.22362 0 0 0 0 0 0 0 0 0 0 0 0 0 0 0
0.98047 0.0093087 0.0049848 0.042253 0.047922 0 0.044379 -0.013829 -0.0052847 -0.052267 -0.046025 -0.23026 6.553 0 0 0 0 0 0 0 0 0 0 0 0 0 0 0 0 0 -0.14095 -0.032843 -0.063049 -0.10677 -0.06128 -0.13279 -0.13294 0 0 0 0 0 0 0 0 0 0 0 0 0 0 0
0.98438 -0.0023965 -0.0082563 0.020946 0.035053 0 0.00559 -0.012429 -0.0045366 -0.026145 -0.025645 -0.12858 6.5906 0 0 0 0 0 0 0 0 0 0 0 0 0 0 0 0 0 -0.074386 -0.019898 -0.023061 -0.055264 -0.034233 -0.047172 -0.042635 0 0 0 0 0 0 0 0 0 0 0 0 0 0 0
0.98828 -0.013706 -0.016865 -0.018544 0.00098733 0 -0.040661 -0.016867 -0.014322 -0.0042233 -0.0035234 0.027796 6.6251 0 0 0 0 0 0 0 0 0 0 0 0 0 0 0 0 0 0.014303 -0.010224 0.018173 -0.0026971 -0.013555 0.032395 0.039395 0 0 0 0 0 0 0 0 0 0 0 0 0 0 0
0.99219 -0.020638 -0.019061 -0.047961 -0.035457 0 -0.069859 -0.013321 -0.0084435 0.024664 0.013717 0.17418 6.6635 0 0 0 0 0 0 0 0 0 0 0 0 0 0 0 0 0 0.10004 0.0043645 0.050448 0.050719 0.0022867 0.098879 0.11325 0 0 0 0 0 0 0 0 0 0 0 0 0 0 0
0.99609 -0.022975 -0.018617 -0.04842 -0.053719 0 -0.065237 0.0056054 0.022422 0.065301 0.028038 0.25172 6.7078 0 0 0 0 0 0 0 0 0 0 0 0 0 0 0 0 0 0.15897 0.028107 0.066766 0.10436 0.028009 0.1538 0.17973 0 0 0 0 0 0 0 0 0 0 0 0 0 0 0
1 -0.022655 -0.019855 -0.026248 -0.044901 0 -0.029286 0.033399 0.061137 0.10764 0.047088 0.24807 6.7528 0 0 0 0 0 0 0 0 0 0 0 0 0 0 0 0 0 0.18157 0.053773 0.067226 0.14897 0.0726 0.19753 0.23428 0 0 0 0 0 0 0 0 0 0 0 0 0 0 0
1.0039 -0.019999 -0.021732 -0.0045996 -0.018142 0 0.015944 0.054823 0.080467 0.13256 0.073 0.20186 6.7927 0 0 0 0 0 0 0 0 0 0 0 0 0 0 0 0 0 0.17577 0.067693 0.059726 0.16902 0.12251 0.22346 0.26795 0 0 0 0 0 0 0 0 0 0 0 0 0 0 0
1.0078 -0.012179 -0.017414 0.00043463 0.0069911 0 0.042986 0.059134 0.069498 0.12757 0.095604 0.16723 6.8272 0 0 0 0 0 0 0 0 0 0 0 0 0 0 0 0 0 0.15813 0.062474 0.055084 0.15485 0.14753 0.2222 0.27325 0 0 0 0 0 0 0 0 0 0 0 0 0 0 0
1.0117 0.0036583 -0.0009165 -0.0047966 0.01752 0 0.039325 0.049336 0.044326 0.098429 0.099448 0.16786 6.8601 0 0 0 0 0 0 0 0 0 0 0 0 0 0 0 0 0 0.14038 0.04465 0.059194 0.11316 0.12688 0.19109 0.24815 0 0 0 0 0 0 0 0 0 0 0 0 0 0 0
1.0156 0.025347 0.025045 9.233e-05 0.018875 0 0.01782 0.039143 0.032458 0.065606 0.079315 0.17928 6.893 0 0 0 0 0 0 0 0 0 0 0 0 0 0 0 0 0 0.12178 0.029765 0.068642 0.064924 0.07116 0.13826 0.19463 0 0 0 0 0 0 0 0 0 0 0 0 0 0 0
1.0195 0.044295 0.048151 0.026145 0.029318 0 0.0063065 0.040326 0.045995 0.047901 0.048164 0.15486 6.9248 0 0 0 0 0 0 0 0 0 0 0 0 0 0 0 0 0 0.09342 0.029419 0.07397 0.031511 0.017465 0.077411 0.11618 0 0 0 0 0 0 0 0 0 0 0 0 0 0 0
1.0234 0.050345 0.054719 0.060618 0.059945 0 0.022726 0.051673 0.069619 0.047228 0.027192 0.072478 6.9576 0 0 0 0 0 0 0 0 0 0 0 0 0 0 0 0 0 0.050031 0.04176 0.067838 0.020367 -8.3393e-05 0.019684 0.020255 0 0 0 0 0 0 0 0 0 0 0 0 0 0 0
1.0273 0.03935 0.040368 0.076381 0.098083 0 0.056708 0.059198 0.074841 0.048105 0.025745 -0.039537 6.9999 0 0 0 0 0 0 0 0 0 0 0 0 0 0 0 0 0 -0.0013388 0.053024 0.050613 0.022016 0.020862 -0.028618 -0.07519 0 0 0 0 0 0 0 0 0 0 0 0 0 0 0
1.0313 0.016748 0.013538 0.056251 0.11145 0 0.07535 0.04748 0.046421 0.032175 0.030766 -0.12129 7.0602 0 0 0 0 0 0 0 0 0 0 0 0 0 0 0 0 0 -0.044072 0.047984 0.028343 0.01964 0.048367 -0.06213 -0.14087 0 0 0 0 0 0 0 0 0 0 0 0 0 0 0
1.0352 -0.0062603 -0.011315 0.008876 0.073031 0 0.050513 0.012629 -0.0044104 -0.0054077 0.018005 -0.12964 7.1343 0 0 0 0 0 0 0 0 0 0 0 0 0 0 0 0 0 -0.064461 0.020784 0.0055766 0.0021936 0.042798 -0.07448 -0.14925 0 0 0 0 0 0 0 0 0 0 0 0 0 0 0
1.0391 -0.020679 -0.024506 -0.038366 -0.012886 0 -0.01497 -0.033622 -0.051394 -0.052123 -0.023896 -0.074512 7.2047 0 0 0 0 0 0 0 0 0 0 0 0 0 0 0 0 0 -0.06348 -0.021272 -0.019288 -0.029326 -0.0094949 -0.064092 -0.096412 0 0 0 0 0 0 0 0 0 0 0 0 0 0 0
1.043 -0.024985 -0.026395 -0.061544 -0.10665 0 -0.085219 -0.071552 -0.076389 -0.089092 -0.079166 -0.012086 7.2543 0 0 0 0 0 0 0 0 0 0 0 0 0 0 0 0 0 -0.057401 -0.062339 -0.050718 -0.065209 -0.083286 -0.042326 -0.014534 0 0 0 0 0 0 0 0 0 0 0 0 0 0 0
1.0469 -0.023787 -0.023635 -0.056436 -0.15712 0 -0.11623 -0.086334 -0.081151 -0.10569 -0.11531 -0.0012268 7.2846 0 0 0 0 0 0 0 0 0 0 0 0 0 0 0 0 0 -0.06582 -0.08706 -0.087451 -0.094596 -0.13306 -0.032108 0.040541 0 0 0 0 0 0 0 0 0 0 0 0 0 0 0
1.0508 -0.022145 -0.021526 -0.03609 -0.13649 0 -0.08796 -0.076372 -0.078333 -0.10449 -0.10996 -0.059338 7.3145 0 0 0 0 0 0 0 0 0 0 0 0 0 0 0 0 0 -0.096035 -0.08828 -0.11735 -0.11058 -0.12836 -0.052956 0.023145 0 0 0 0 0 0 0 0 0 0 0 0 0 0 0
1.0547 -0.021211 -0.020211 -0.016054 -0.059582 0 -0.018635 -0.051957 -0.074327 -0.094171 -0.070022 -0.15183 7.3617 0 0 0 0 0 0 0 0 0 0 0 0 0 0 0 0 0 -0.13595 -0.069528 -0.12273 -0.11103 -0.07764 -0.10342 -0.069945 0 0 0 0 0 0 0 0 0 0 0 0 0 0 0
1.0586 -0.018682 -0.017117 -0.0034261 0.026538 0 0.048272 -0.026949 -0.06362 -0.07978 -0.025888 -0.21964 7.4235 0 0 0 0 0 0 0 0 0 0 0 0 0 0 0 0 0 -0.16125 -0.041745 -0.093989 -0.097671 -0.021649 -0.15783 -0.19352 0 0 0 0 0 0 0 0 0 0 0 0 0 0 0
1.0625 -0.012499 -0.011383 0.0021515 0.074169 0 0.07287 -0.010548 -0.039733 -0.060824 -0.0062566 -0.22026 7.4797 0 0 0 0 0 0 0 0 0 0 0 0 0 0 0 0 0 -0.15185 -0.016922 -0.04087 -0.075672 -0.0013316 -0.18272 -0.27999 0 0 0 0 0 0 0 0 0 0 0 0 0 0 0
1.0664 -0.0036499 -0.0050038 0.0018979 0.064513 0 0.042963 -0.0043188 -0.0084995 -0.037406 -0.016313 -0.1524 7.5155 0 0 0 0 0 0 0 0 0 0 0 0 0 0 0 0 0 -0.10604 -0.0026045 0.0099222 -0.052657 -0.026166 -0.16026 -0.27961 0 0 0 0 0 0 0 0 0 0 0 0 0 0 0
1.0703 0.0044475 -0.00018038 -0.003799 0.015703 0 -0.020395 -0.0044712 0.013173 -0.015319 -0.037318 -0.051933 7.5392 0 0 0 0 0 0 0 0 0 0 0 0 0 0 0 0 0 -0.042621 0.00011353 0.031648 -0.035363 -0.068319 -0.099289 -0.18792 0 0 0 0 0 0 0 0 0 0 0 0 0 0 0
1.0742 0.0088134 0.0031751 -0.011067 -0.033314 0 -0.076321 -0.0058475 0.013195 -0.0027508 -0.045244 0.032785 7.5745 0 0 0 0 0 0 0 0 0 0 0 0 0 0 0 0 0 0.010584 -0.0047092 0.017276 -0.025166 -0.086631 -0.026401 -0.044907 0 0 0 0 0 0 0 0 0 0 0 0 0 0 0
1.0781 0.0091058 0.0067469 -0.010955 -0.049555 0 -0.087521 -0.0044886 -0.0021872 -0.0016062 -0.029974 0.068676 7.6341 0 0 0 0 0 0 0 0 0 0 0 0 0 0 0 0 0 0.034316 -0.01038 -0.014179 -0.016672 -0.059466 0.033132 0.089753 0 0 0 0 0 0 0 0 0 0 0 0 0 0 0
1.082 0.0074451 0.011216 0.0034004 -0.025442 0 -0.04186 0.0017296 -0.012629 -0.0033354 0.00088538 0.05495 7.7048 0 0 0 0 0 0 0 0 0 0 0 0 0 0 0 0 0 0.030259 -0.0098329 -0.031439 -0.0017597 0.0011101 0.068246 0.16797 0 0 0 0 0 0 0 0 0 0 0 0 0 0 0
1.0859 0.0064965 0.015228 0.027112 0.019849 0 0.038779 0.013192 -0.0022571 0.0052069 0.033017 0.022185 7.7601 0 0 0 0 0 0 0 0 0 0 0 0 0 0 0 0 0 0.019921 0.0020927 -0.01489 0.023811 0.063437 0.082063 0.17436 0 0 0 0 0 0 0 0 0 0 0 0 0 0 0
1.0898 0.0075505 0.017016 0.043885 0.055593 0 0.10883 0.028534 0.026221 0.031019 0.057786 0.013323 7.788 0 0 0 0 0 0 0 0 0 0 0 0 0 0 0 0 0 0.029996 0.025844 0.028832 0.057152 0.10277 0.084818 0.12935 0 0 0 0 0 0 0 0 0 0 0 0 0 0 0
1.0938 0.0097954 0.016243 0.039605 0.06031 0 0.12573 0.044758 0.055758 0.069362 0.074636 0.055068 7.8045 0 0 0 0 0 0 0 0 0 0 0 0 0 0 0 0 0 0.073197 0.05515 0.073772 0.091005 0.11538 0.088178 0.075369 0 0 0 0 0 0 0 0 0 0 0 0 0 0 0
1.0977 0.010954 0.013619 0.016835 0.034927 0 0.077971 0.057846 0.071905 0.10747 0.084631 0.13706 7.8375 0 0 0 0 0 0 0 0 0 0 0 0 0 0 0 0 0 0.13746 0.078478 0.096539 0.11882 0.11082 0.1021 0.053376 0 0 0 0 0 0 0 0 0 0 0 0 0 0 0
1.1016 0.0088614 0.0092371 -0.0058437 0.0004107 0 -0.005325 0.063692 0.074107 0.1324 0.085048 0.2158 7.8992 0 0 0 0 0 0 0 0 0 0 0 0 0 0 0 0 0 0.19179 0.084713 0.093389 0.13636 0.095853 0.13019 0.080956 0 0 0 0 0 0 0 0 0 0 0 0 0 0 0
1.1055 0.0032376 0.0025698 -0.011034 -0.018033 0 -0.072902 0.059037 0.070659 0.13563 0.071677 0.24441 7.9748 0 0 0 0 0 0 0 0 0 0 0 0 0 0 0 0 0 0.20579 0.069795 0.077914 0.13901 0.069421 0.16364 0.14339 0 0 0 0 0 0 0 0 0 0 0 0 0 0 0
1.1094 -0.0034706 -0.0051983 0.00048829 -0.0091096 0 -0.086322 0.042687 0.065336 0.11344 0.045571 0.20687 8.0386 0 0 0 0 0 0 0 0 0 0 0 0 0 0 0 0 0 0.16949 0.039349 0.063782 0.12028 0.032323 0.18141 0.20335 0 0 0 0 0 0 0 0 0 0 0 0 0 0 0
1.1133 -0.007176 -0.0097598 0.011161 0.017031 0 -0.04531 0.017254 0.052395 0.067762 0.015767 0.12814 8.0778 0 0 0 0 0 0 0 0 0 0 0 0 0 0 0 0 0 0.09915 0.005324 0.051135 0.076805 -0.0035328 0.16213 0.22336 0 0 0 0 0 0 0 0 0 0 0 0 0 0 0
1.1172 -0.0049752 -0.0064918 0.0058228 0.037392 0 0.015868 -0.0097476 0.025809 0.0094281 -0.0059142 0.050657 8.101 0 0 0 0 0 0 0 0 0 0 0 0 0 0 0 0 0 0.025113 -0.020326 0.03035 0.016933 -0.020892 0.10141 0.18611 0 0 0 0 0 0 0 0 0 0 0 0 0 0 0
1.1211 0.0022041 0.0040926 -0.011369 0.034155 0 0.05654 -0.027823 -0.0087928 -0.041508 -0.013362 -0.0017034 8.1249 0 0 0 0 0 0 0 0 0 0 0 0 0 0 0 0 0 -0.028593 -0.030254 -0.0022309 -0.037338 -0.013632 0.018934 0.099709 0 0 0 0 0 0 0 0 0 0 0 0 0 0 0
1.125 0.0095506 0.014226 -0.021014 0.0080103 0 0.058045 -0.029322 -0.034969 -0.064814 -0.010114 -0.038359 8.1584 0 0 0 0 0 0 0 0 0 0 0 0 0 0 0 0 0 -0.057032 -0.023121 -0.03511 -0.061885 0.0049942 -0.05392 -0.012121 0 0 0 0 0 0 0 0 0 0 0 0 0 0 0
1.1289 0.01156 0.0141 -0.01015 -0.023563 0 0.030347 -0.015984 -0.040258 -0.05522 -0.0057937 -0.082346 8.2002 0 0 0 0 0 0 0 0 0 0 0 0 0 0 0 0 0 -0.071024 -0.0037962 -0.050538 -0.0494 0.013402 -0.096768 -0.12353 0 0 0 0 0 0 0 0 0 0 0 0 0 0 0
1.1328 0.0062922 0.0009495 0.011654 -0.040976 0 -0.0039337 -0.00018105 -0.029525 -0.030189 -0.0090354 -0.13781 8.2483 0 0 0 0 0 0 0 0 0 0 0 0 0 0 0 0 0 -0.083159 0.016407 -0.043011 -0.019297 0.0010045 -0.11301 -0.21243 0 0 0 0 0 0 0 0 0 0 0 0 0 0 0
1.1367 -0.0027439 -0.016627 0.02038 -0.037432 0 -0.029502 0.0024662 -0.021557 -0.019438 -0.02287 -0.17993 8.3055 0 0 0 0 0 0 0 0 0 0 0 0 0 0 0 0 0 -0.096849 0.022085 -0.027322 -0.006673 -0.025154 -0.12116 -0.25944 0 0 0 0 0 0 0 0 0 0 0 0 0 0 0
1.1406 -0.0088306 -0.024429 0.0031137 -0.021707 0 -0.044159 -0.014948 -0.030959 -0.041494 -0.044567 -0.17953 8.3732 0 0 0 0 0 0 0 0 0 0 0 0 0 0 0 0 0 -0.10723 0.0017181 -0.026038 -0.035974 -0.052557 -0.13416 -0.24998 0 0 0 0 0 0 0 0 0 0 0 0 0 0 0
1.1445 -0.0068174 -0.014356 -0.025449 -0.0075599 0 -0.049647 -0.043658 -0.053325 -0.086975 -0.067532 -0.13743 8.4427 0 0 0 0 0 0 0 0 0 0 0 0 0 0 0 0 0 -0.11028 -0.041623 -0.047758 -0.10001 -0.077558 -0.14773 -0.18506 0 0 0 0 0 0 0 0 0 0 0 0 0 0 0
1.1484 0.0031503 0.0082476 -0.034473 -0.00042967 0 -0.04219 -0.064251 -0.068952 -0.12456 -0.082818 -0.091052 8.4996 0 0 0 0 0 0 0 0 0 0 0 0 0 0 0 0 0 -0.10867 -0.086419 -0.077709 -0.16243 -0.10276 -0.14825 -0.092053 0 0 0 0 0 0 0 0 0 0 0 0 0 0 0
1.1523 0.015619 0.028402 -0.0070815 0.0059608 0 -0.015294 -0.060796 -0.061487 -0.12551 -0.080965 -0.082284 8.538 0 0 0 0 0 0 0 0 0 0 0 0 0 0 0 0 0 -0.10755 -0.10324 -0.090188 -0.18264 -0.12069 -0.12974 -0.019022 0 0 0 0 0 0 0 0 0 0 0 0 0 0 0
1.1563 0.023334 0.033155 0.04039 0.020117 0 0.028155 -0.032809 -0.032886 -0.085338 -0.056253 -0.11554 8.5699 0 0 0 0 0 0 0 0 0 0 0 0 0 0 0 0 0 -0.10479 -0.075225 -0.070631 -0.14349 -0.108 -0.10031 -0.0072312 0 0 0 0 0 0 0 0 0 0 0 0 0 0 0
1.1602 0.021704 0.020974 0.070159 0.039964 0 0.069233 0.0048958 -0.00035684 -0.024191 -0.012362 -0.14744 8.615 0 0 0 0 0 0 0 0 0 0 0 0 0 0 0 0 0 -0.087599 -0.012686 -0.02638 -0.060494 -0.045636 -0.070909 -0.058122 0 0 0 0 0 0 0 0 0 0 0 0 0 0 0
1.1641 0.011375 0.0013797 0.055923 0.050135 0 0.082019 0.033911 0.020409 0.031805 0.035638 -0.12102 8.6819 0 0 0 0 0 0 0 0 0 0 0 0 0 0 0 0 0 -0.041503 0.051882 0.021979 0.031822 0.051489 -0.040061 -0.1229 0 0 0 0 0 0 0 0 0 0 0 0 0 0 0
1.168 -0.0024487 -0.013633 0.0062811 0.034059 0 0.053003 0.045022 0.028124 0.069109 0.067493 -0.015562 8.7586 0 0 0 0 0 0 0 0 0 0 0 0 0 0 0 0 0 0.03437 0.086077 0.057414 0.10264 0.1311 0.0068194 -0.12966 0 0 0 0 0 0 0 0 0 0 0 0 0 0 0
1.1719 -0.013292 -0.018298 -0.042865 -0.0085353 0 -0.0055476 0.041588 0.032788 0.089147 0.070231 0.13197 8.8244 0 0 0 0 0 0 0 0 0 0 0 0 0 0 0 0 0 0.1197 0.079322 0.074632 0.1386 0.14074 0.080036 -0.03332 0 0 0 0 0 0 0 0 0 0 0 0 0 0 0
1.1758 -0.017253 -0.015199 -0.059067 -0.054866 0 -0.06061 0.032601 0.041813 0.097017 0.048034 0.2522 8.8712 0 0 0 0 0 0 0 0 0 0 0 0 0 0 0 0 0 0.18181 0.04658 0.075573 0.14222 0.076044 0.16732 0.14723 0 0 0 0 0 0 0 0 0 0 0 0 0 0 0
1.1797 -0.015016 -0.010829 -0.038645 -0.071982 0 -0.079344 0.023922 0.051318 0.09242 0.020619 0.29274 8.9098 0 0 0 0 0 0 0 0 0 0 0 0 0 0 0 0 0 0.19601 0.013036 0.062626 0.12287 -0.0083695 0.23478 0.33399 0 0 0 0 0 0 0 0 0 0 0 0 0 0 0
1.1836 -0.010745 -0.0097417 -0.0052766 -0.041735 0 -0.050995 0.016209 0.051694 0.073335 0.0096373 0.25125 8.9569 0 0 0 0 0 0 0 0 0 0 0 0 0 0 0 0 0 0.16246 -0.0048493 0.039595 0.091069 -0.042564 0.24919 0.4354 0 0 0 0 0 0 0 0 0 0 0 0 0 0 0
1.1875 -0.0086706 -0.012053 0.013415 0.02165 0 0.0055988 0.0095741 0.040397 0.046077 0.022844 0.16908 9.0169 0 0 0 0 0 0 0 0 0 0 0 0 0 0 0 0 0 0.10632 -0.0059194 0.017054 0.058495 -0.002248 0.20306 0.40149 0 0 0 0 0 0 0 0 0 0 0 0 0 0 0
1.1914 -0.010067 -0.015059 0.0078829 0.07738 0 0.053852 0.0075343 0.0269 0.026782 0.048584 0.096592 9.078 0 0 0 0 0 0 0 0 0 0 0 0 0 0 0 0 0 0.060629 0.0030209 0.010273 0.037667 0.070657 0.12071 0.25186 0 0 0 0 0 0 0 0 0 0 0 0 0 0 0
1.1953 -0.013218 -0.016494 -0.010964 0.085608 0 0.06266 0.014243 0.023285 0.028792 0.065184 0.059798 9.1276 0 0 0 0 0 0 0 0 0 0 0 0 0 0 0 0 0 0.04406 0.016534 0.026154 0.036286 0.10831 0.040716 0.05992 0 0 0 0 0 0 0 0 0 0 0 0 0 0 0
1.1992 -0.016353 -0.016744 -0.026636 0.03679 0 0.026034 0.027404 0.029753 0.047372 0.057442 0.050624 9.1671 0 0 0 0 0 0 0 0 0 0 0 0 0 0 0 0 0 0.049368 0.031118 0.051404 0.049578 0.07899 -0.0099214 -0.092502 0 0 0 0 0 0 0 0 0 0 0 0 0 0 0
1.2031 -0.020556 -0.018826 -0.032264 -0.040208 0 -0.033539 0.035215 0.030759 0.058554 0.026529 0.041183 9.2103 0 0 0 0 0 0 0 0 0 0 0 0 0 0 0 0 0 0.050218 0.039147 0.057689 0.059206 0.01089 -0.029695 -0.15913 0 0 0 0 0 0 0 0 0 0 0 0 0 0 0
1.207 -0.029266 -0.026338 -0.033063 -0.098739 0 -0.08063 0.022562 0.0075356 0.036161 -0.014266 0.0069577 9.2674 0 0 0 0 0 0 0 0 0 0 0 0 0 0 0 0 0 0.021077 0.027371 0.023768 0.042866 -0.042813 -0.036963 -0.1459 0 0 0 0 0 0 0 0 0 0 0 0 0 0 0
1.2109 -0.044181 -0.040421 -0.037677 -0.10849 0 -0.091457 -0.017372 -0.043681 -0.026805 -0.052698 -0.057028 9.3315 0 0 0 0 0 0 0 0 0 0 0 0 0 0 0 0 0 -0.04407 -0.014024 -0.044499 -0.01099 -0.058902 -0.053048 -0.095633 0 0 0 0 0 0 0 0 0 0 0 0 0 0 0
1.2148 -0.061411 -0.057531 -0.049266 -0.076624 0 -0.07039 -0.075689 -0.10495 -0.11098 -0.086567 -0.13461 9.3834 0 0 0 0 0 0 0 0 0 0 0 0 0 0 0 0 0 -0.12711 -0.079022 -0.11619 -0.09392 -0.062489 -0.08805 -0.056465 0 0 0 0 0 0 0 0 0 0 0 0 0 0 0
1.2188 -0.07228 -0.070046 -0.063743 -0.039506 0 -0.045403 -0.13095 -0.14852 -0.18335 -0.12016 -0.20008 9.4086 0 0 0 0 0 0 0 0 0 0 0 0 0 0 0 0 0 -0.19798 -0.14344 -0.15897 -0.18024 -0.092694 -0.13733 -0.05638 0 0 0 0 0 0 0 0 0 0 0 0 0 0 0
1.2227 -0.069176 -0.070319 -0.073579 -0.032149 0 -0.044413 -0.16076 -0.15744 -0.21834 -0.15264 -0.23546 9.4094 0 0 0 0 0 0 0 0 0 0 0 0 0 0 0 0 0 -0.23445 -0.17774 -0.16266 -0.23949 -0.15457 -0.18733 -0.097358 0 0 0 0 0 0 0 0 0 0 0 0 0 0 0
1.2266 -0.051794 -0.05596 -0.07186 -0.060068 0 -0.070296 -0.15362 -0.13677 -0.21054 -0.17159 -0.24236 9.4006 0 0 0 0 0 0 0 0 0 0 0 0 0 0 0 0 0 -0.23493 -0.16593 -0.14181 -0.25095 -0.20862 -0.22476 -0.16628 0 0 0 0 0 0 0 0 0 0 0 0 0 0 0
1.2305 -0.028068 -0.032288 -0.054773 -0.095772 0 -0.095724 -0.11403 -0.10649 -0.17238 -0.1605 -0.23927 9.3959 0 0 0 0 0 0 0 0 0 0 0 0 0 0 0 0 0 -0.21569 -0.11557 -0.11745 -0.21324 -0.20824 -0.2436 -0.24825 0 0 0 0 0 0 0 0 0 0 0 0 0 0 0
1.2344 -0.0085493 -0.009412 -0.02417 -0.10185 0 -0.084616 -0.05943 -0.083577 -0.12287 -0.11499 -0.24432 9.3981 0 0 0 0 0 0 0 0 0 0 0 0 0 0 0 0 0 -0.1954 -0.052109 -0.098236 -0.14544 -0.14584 -0.24636 -0.32941 0 0 0 0 0 0 0 0 0 0 0 0 0 0 0
1.2383 0.0011121 0.0043421 0.010125 -0.061577 0 -0.024675 -0.011792 -0.069857 -0.078046 -0.052341 -0.25592 9.4022 0 0 0 0 0 0 0 0 0 0 0 0 0 0 0 0 0 -0.18009 -0.0031719 -0.079009 -0.079021 -0.061458 -0.23863 -0.38924 0 0 0 0 0 0 0 0 0 0 0 0 0 0 0
1.2422 0.0032496 0.0076335 0.032532 0.0071083 0 0.056215 0.012266 -0.05543 -0.047076 -0.0031724 -0.24912 9.4045 0 0 0 0 0 0 0 0 0 0 0 0 0 0 0 0 0 -0.16021 0.015461 -0.054187 -0.042214 -0.0071992 -0.2203 -0.39513 0 0 0 0 0 0 0 0 0 0 0 0 0 0 0
1.2461 0.0045898 0.0058492 0.031076 0.064451 0 0.10622 0.0092724 -0.032039 -0.031505 0.010303 -0.19408 9.4063 0 0 0 0 0 0 0 0 0 0 0 0 0 0 0 0 0 -0.12127 0.0051725 -0.028111 -0.043196 -0.0038743 -0.1808 -0.31311 0 0 0 0 0 0 0 0 0 0 0 0 0 0 0
1.25 0.0096705 0.005834 0.0084079 0.078045 0 0.088623 -0.0089518 -0.0021547 -0.024677 -0.0081014 -0.083865 9.4116 0 0 0 0 0 0 0 0 0 0 0 0 0 0 0 0 0 -0.058075 -0.01861 -0.0099586 -0.06253 -0.029444 -0.10549 -0.13413 0 0 0 0 0 0 0 0 0 0 0 0 0 0 0
1.2539 0.017124 0.010172 -0.016555 0.046123 0 0.013377 -0.021374 0.024628 -0.01316 -0.030329 0.052916 9.4207 0 0 0 0 0 0 0 0 0 0 0 0 0 0 0 0 0 0.019624 -0.034335 -0.00014217 -0.063115 -0.043927 0.0089204 0.10333 0 0 0 0 0 0 0 0 0 0 0 0 0 0 0
1.2578 0.021521 0.015628 -0.021693 -0.0018666 0 -0.065788 -0.010423 0.042605 0.016665 -0.0247 0.16836 9.4294 0 0 0 0 0 0 0 0 0 0 0 0 0 0 0 0 0 0.094282 -0.024307 0.014396 -0.014764 -0.022037 0.14184 0.31848 0 0 0 0 0 0 0 0 0 0 0 0 0 0 0
1.2617 0.018417 0.016576 -0.00074064 -0.027263 0 -0.089418 0.02611 0.055843 0.068712 0.02071 0.22946 9.4328 0 0 0 0 0 0 0 0 0 0 0 0 0 0 0 0 0 0.15326 0.015891 0.048356 0.082426 0.034872 0.25336 0.42808 0 0 0 0 0 0 0 0 0 0 0 0 0 0 0
1.2656 0.0080634 0.010145 0.028968 -0.010606 0 -0.037598 0.072853 0.072643 0.13158 0.08975 0.24185 9.4291 0 0 0 0 0 0 0 0 0 0 0 0 0 0 0 0 0 0.19578 0.073152 0.10091 0.19419 0.10901 0.30717 0.39914 0 0 0 0 0 0 0 0 0 0 0 0 0 0 0
1.2695 -0.0048283 -0.0011579 0.039615 0.034036 0 0.052996 0.1071 0.094907 0.18357 0.14988 0.242 9.4207 0 0 0 0 0 0 0 0 0 0 0 0 0 0 0 0 0 0.22866 0.12234 0.15129 0.27268 0.17942 0.29611 0.27577 0 0 0 0 0 0 0 0 0 0 0 0 0 0 0
1.2734 -0.014299 -0.011182 0.017448 0.069458 0 0.11497 0.11425 0.11412 0.20586 0.17347 0.26343 9.4115 0 0 0 0 0 0 0 0 0 0 0 0 0 0 0 0 0 0.2557 0.14037 0.17286 0.28711 0.2254 0.24864 0.15515 0 0 0 0 0 0 0 0 0 0 0 0 0 0 0
1.2773 -0.01658 -0.014555 -0.023078 0.063582 0 0.1005 0.096444 0.11829 0.19373 0.15303 0.30539 9.4049 0 0 0 0 0 0 0 0 0 0 0 0 0 0 0 0 0 0.2704 0.12006 0.15327 0.24112 0.22636 0.20798 0.12386 0 0 0 0 0 0 0 0 0 0 0 0 0 0 0
1.2813 -0.011712 -0.010335 -0.049826 0.01522 0 0.017873 0.067758 0.10237 0.15662 0.10203 0.33083 9.4026 0 0 0 0 0 0 0 0 0 0 0 0 0 0 0 0 0 0.25853 0.073443 0.1029 0.16477 0.17062 0.19834 0.19777 0 0 0 0 0 0 0 0 0 0 0 0 0 0 0
1.2852 -0.0029551 -0.0022489 -0.040284 -0.042576 0 -0.073991 0.041362 0.071646 0.10821 0.044077 0.29562 9.4042 0 0 0 0 0 0 0 0 0 0 0 0 0 0 0 0 0 0.20828 0.022333 0.045805 0.089822 0.070617 0.20538 0.30951 0 0 0 0 0 0 0 0 0 0 0 0 0 0 0
1.2891 0.0053274 0.0045017 -0.0015304 -0.06592 0 -0.1092 0.020408 0.0357 0.056434 -0.00046542 0.18513 9.4072 0 0 0 0 0 0 0 0 0 0 0 0 0 0 0 0 0 0.12051 -0.015744 0.0027705 0.030046 -0.033616 0.18747 0.3541 0 0 0 0 0 0 0 0 0 0 0 0 0 0 0
1.293 0.010226 0.0073434 0.035619 -0.033965 0 -0.063581 0.00022847 0.00096829 0.0024099 -0.023158 0.028275 9.4089 0 0 0 0 0 0 0 0 0 0 0 0 0 0 0 0 0 0.011745 -0.03497 -0.019341 -0.018836 -0.095036 0.1099 0.26068 0 0 0 0 0 0 0 0 0 0 0 0 0 0 0
1.2969 0.011927 0.0080878 0.0435 0.032884 0 0.028465 -0.022086 -0.030063 -0.052096 -0.028827 -0.12132 9.4079 0 0 0 0 0 0 0 0 0 0 0 0 0 0 0 0 0 -0.092122 -0.038415 -0.026561 -0.063988 -0.092645 -0.024786 0.040094 0 0 0 0 0 0 0 0 0 0 0 0 0 0 0
1.3008 0.013188 0.010824 0.021361 0.086133 0 0.10099 -0.041583 -0.054308 -0.098424 -0.03041 -0.22095 9.4052 0 0 0 0 0 0 0 0 0 0 0 0 0 0 0 0 0 -0.16772 -0.031237 -0.03004 -0.10259 -0.048507 -0.17397 -0.22297 0 0 0 0 0 0 0 0 0 0 0 0 0 0 0
1.3047 0.01667 0.017604 -0.0054146 0.085153 0 0.10563 -0.049518 -0.066637 -0.12435 -0.040028 -0.26308 9.4024 0 0 0 0 0 0 0 0 0 0 0 0 0 0 0 0 0 -0.20515 -0.018105 -0.038979 -0.12419 -0.011243 -0.28175 -0.42376 0 0 0 0 0 0 0 0 0 0 0 0 0 0 0
1.3086 0.022057 0.025699 -0.0095324 0.028302 0 0.045266 -0.043389 -0.0656 -0.12507 -0.060744 -0.27108 9.3989 0 0 0 0 0 0 0 0 0 0 0 0 0 0 0 0 0 -0.21161 -0.0058961 -0.057173 -0.12455 -0.018279 -0.3149 -0.49733 0 0 0 0 0 0 0 0 0 0 0 0 0 0 0
1.3125 0.025638 0.029177 0.013063 -0.045611 0 -0.032104 -0.032113 -0.059322 -0.11051 -0.084323 -0.27321 9.3926 0 0 0 0 0 0 0 0 0 0 0 0 0 0 0 0 0 -0.2048 -0.0051051 -0.082013 -0.11513 -0.068601 -0.28166 -0.44591 0 0 0 0 0 0 0 0 0 0 0 0 0 0 0
1.3164 0.0232 0.023792 0.040002 -0.086814 0 -0.071862 -0.029893 -0.061294 -0.099554 -0.097375 -0.27781 9.3832 0 0 0 0 0 0 0 0 0 0 0 0 0 0 0 0 0 -0.19957 -0.024374 -0.10528 -0.11643 -0.12777 -0.22122 -0.32287 0 0 0 0 0 0 0 0 0 0 0 0 0 0 0
1.3203 0.013917 0.010962 0.043612 -0.07144 0 -0.052674 -0.043387 -0.076366 -0.10383 -0.091908 -0.26908 9.3743 0 0 0 0 0 0 0 0 0 0 0 0 0 0 0 0 0 -0.19626 -0.061131 -0.11661 -0.13923 -0.15772 -0.17334 -0.1924 0 0 0 0 0 0 0 0 0 0 0 0 0 0 0
1.3242 0.0016445 -0.0028802 0.016492 -0.016923 0 0.0017247 -0.06386 -0.091002 -0.11516 -0.07154 -0.22446 9.3709 0 0 0 0 0 0 0 0 0 0 0 0 0 0 0 0 0 -0.18 -0.097841 -0.10897 -0.17021 -0.1438 -0.15121 -0.095012 0 0 0 0 0 0 0 0 0 0 0 0 0 0 0
1.3281 -0.0078206 -0.011158 -0.021699 0.034458 0 0.044704 -0.072161 -0.081465 -0.10963 -0.047481 -0.13696 9.3738 0 0 0 0 0 0 0 0 0 0 0 0 0 0 0 0 0 -0.13286 -0.11012 -0.082419 -0.17646 -0.098094 -0.13621 -0.036961 0 0 0 0 0 0 0 0 0 0 0 0 0 0 0
1.332 -0.011107 -0.011907 -0.041652 0.048575 0 0.043151 -0.053221 -0.036168 -0.067306 -0.027591 -0.024032 9.3779 0 0 0 0 0 0 0 0 0 0 0 0 0 0 0 0 0 -0.05073 -0.082541 -0.042674 -0.12805 -0.042217 -0.096817 -0.0015726 0 0 0 0 0 0 0 0 0 0 0 0 0 0 0
1.3359 -0.0092848 -0.0082543 -0.029551 0.022485 0 0.00038242 -0.0084197 0.02883 0.0086062 -0.009076 0.082728 9.377 0 0 0 0 0 0 0 0 0 0 0 0 0 0 0 0 0 0.048625 -0.020289 0.003733 -0.022392 0.010468 -0.016127 0.032059 0 0 0 0 0 0 0 0 0 0 0 0 0 0 0
1.3398 -0.0059152 -0.0046315 0.0024397 -0.018005 0 -0.049181 0.044159 0.079079 0.090088 0.017429 0.1572 9.372 0 0 0 0 0 0 0 0 0 0 0 0 0 0 0 0 0 0.13402 0.052364 0.052247 0.10812 0.057806 0.092563 0.076239 0 0 0 0 0 0 0 0 0 0 0 0 0 0 0
1.3438 -0.0034004 -0.0026981 0.028317 -0.040387 0 -0.066679 0.081607 0.090204 0.14308 0.05571 0.19238 9.3719 0 0 0 0 0 0 0 0 0 0 0 0 0 0 0 0 0 0.18057 0.10589 0.097854 0.21249 0.099471 0.19329 0.13188 0 0 0 0 0 0 0 0 0 0 0 0 0 0 0
1.3477 -0.0013398 -0.00082633 0.030598 -0.028161 0 -0.036312 0.090897 0.069364 0.15157 0.095854 0.20014 9.3848 0 0 0 0 0 0 0 0 0 0 0 0 0 0 0 0 0 0.18572 0.12182 0.13128 0.25104 0.12936 0.2517 0.19232 0 0 0 0 0 0 0 0 0 0 0 0 0 0 0
1.3516 0.0018383 0.002942 0.012909 0.011007 0 0.024722 0.075695 0.048154 0.12733 0.11929 0.20042 9.4088 0 0 0 0 0 0 0 0 0 0 0 0 0 0 0 0 0 0.16898 0.10126 0.14075 0.21886 0.13875 0.25759 0.24826 0 0 0 0 0 0 0 0 0 0 0 0 0 0 0
1.3555 0.0062017 0.0080075 -0.0064444 0.053398 0 0.078715 0.051556 0.05273 0.098034 0.1137 0.20854 9.4316 0 0 0 0 0 0 0 0 0 0 0 0 0 0 0 0 0 0.15591 0.061756 0.12069 0.14711 0.12557 0.22897 0.29069 0 0 0 0 0 0 0 0 0 0 0 0 0 0 0
1.3594 0.0096957 0.011453 -0.011723 0.074845 0 0.092568 0.034479 0.079726 0.085192 0.084344 0.22706 9.4418 0 0 0 0 0 0 0 0 0 0 0 0 0 0 0 0 0 0.15915 0.026103 0.080034 0.081716 0.098153 0.19564 0.3111 0 0 0 0 0 0 0 0 0 0 0 0 0 0 0
1.3633 0.010169 0.010895 -0.0016665 0.06389 0 0.058858 0.031524 0.10105 0.090372 0.051135 0.24391 9.4411 0 0 0 0 0 0 0 0 0 0 0 0 0 0 0 0 0 0.17069 0.010273 0.040188 0.054258 0.06875 0.17572 0.30088 0 0 0 0 0 0 0 0 0 0 0 0 0 0 0
1.3672 0.0076952 0.006793 0.012677 0.02705 0 -0.00028061 0.038883 0.091939 0.098894 0.033211 0.23708 9.4432 0 0 0 0 0 0 0 0 0 0 0 0 0 0 0 0 0 0.16967 0.016448 0.02159 0.064318 0.043643 0.16338 0.25233 0 0 0 0 0 0 0 0 0 0 0 0 0 0 0
1.3711 0.0046371 0.0019475 0.019354 -0.014917 0 -0.048324 0.046548 0.054044 0.094116 0.034199 0.18591 9.4607 0 0 0 0 0 0 0 0 0 0 0 0 0 0 0 0 0 0.13818 0.033767 0.02855 0.083946 0.02062 0.13632 0.16308 0 0 0 0 0 0 0 0 0 0 0 0 0 0 0
1.375 0.0034305 -0.00098691 0.014657 -0.03826 0 -0.058229 0.044832 0.011602 0.06847 0.040272 0.08569 9.4928 0 0 0 0 0 0 0 0 0 0 0 0 0 0 0 0 0 0.073029 0.045638 0.045316 0.07952 -0.003958 0.076063 0.042252 0 0 0 0 0 0 0 0 0 0 0 0 0 0 0
1.3789 0.0043959 -0.0014322 0.0033653 -0.03044 0 -0.029064 0.028725 -0.013408 0.024225 0.031902 -0.043255 9.5259 0 0 0 0 0 0 0 0 0 0 0 0 0 0 0 0 0 -0.012957 0.03948 0.047353 0.035094 -0.027222 -0.015076 -0.086677 0 0 0 0 0 0 0 0 0 0 0 0 0 0 0
1.3828 0.0056245 -0.00078983 -0.0072412 0.00068768 0 0.015363 -0.0007753 -0.021078 -0.031578 -0.00079918 -0.16146 9.5482 0 0 0 0 0 0 0 0 0 0 0 0 0 0 0 0 0 -0.098527 0.013483 0.019314 -0.038205 -0.041144 -0.11277 -0.1915 0 0 0 0 0 0 0 0 0 0 0 0 0 0 0
1.3867 0.0047357 -0.0010495 -0.012761 0.030258 0 0.043881 -0.037248 -0.029589 -0.090086 -0.050861 -0.23153 9.5606 0 0 0 0 0 0 0 0 0 0 0 0 0 0 0 0 0 -0.16409 -0.023343 -0.033897 -0.11137 -0.042926 -0.18515 -0.24528 0 0 0 0 0 0 0 0 0 0 0 0 0 0 0
1.3906 0.00065753 -0.003594 -0.01295 0.032503 0 0.038264 -0.070664 -0.053978 -0.13994 -0.0994 -0.24117 9.5746 0 0 0 0 0 0 0 0 0 0 0 0 0 0 0 0 0 -0.19897 -0.05747 -0.090559 -0.15716 -0.042749 -0.21204 -0.24121 0 0 0 0 0 0 0 0 0 0 0 0 0 0 0
1.3945 -0.0059435 -0.0087203 -0.010443 -0.00053498 0 0.0025551 -0.090769 -0.090243 -0.16823 -0.12768 -0.21 9.5988 0 0 0 0 0 0 0 0 0 0 0 0 0 0 0 0 0 -0.20375 -0.078914 -0.12654 -0.16619 -0.057716 -0.19627 -0.19787 0 0 0 0 0 0 0 0 0 0 0 0 0 0 0
1.3984 -0.013371 -0.01547 -0.0093852 -0.051802 0 -0.042861 -0.091673 -0.11921 -0.16679 -0.12763 -0.17349 9.63 0 0 0 0 0 0 0 0 0 0 0 0 0 0 0 0 0 -0.18788 -0.08561 -0.13008 -0.14941 -0.094462 -0.16059 -0.14984 0 0 0 0 0 0 0 0 0 0 0 0 0 0 0
1.4023 -0.019745 -0.02169 -0.01376 -0.090097 0 -0.075364 -0.075276 -0.1235 -0.13922 -0.10487 -0.15657 9.6573 0 0 0 0 0 0 0 0 0 0 0 0 0 0 0 0 0 -0.16386 -0.081795 -0.10749 -0.12715 -0.13674 -0.13296 -0.12843 0 0 0 0 0 0 0 0 0 0 0 0 0 0 0
1.4063 -0.023509 -0.024893 -0.024285 -0.091586 0 -0.081609 -0.050529 -0.10018 -0.10042 -0.073794 -0.1582 9.6744 0 0 0 0 0 0 0 0 0 0 0 0 0 0 0 0 0 -0.14045 -0.07279 -0.077061 -0.11356 -0.1531 -0.12945 -0.14419 0 0 0 0 0 0 0 0 0 0 0 0 0 0 0
1.4102 -0.023807 -0.023903 -0.035615 -0.05603 0 -0.061125 -0.028106 -0.059752 -0.066657 -0.048356 -0.15776 9.6862 0 0 0 0 0 0 0 0 0 0 0 0 0 0 0 0 0 -0.11863 -0.060944 -0.055863 -0.10759 -0.12199 -0.14433 -0.18123 0 0 0 0 0 0 0 0 0 0 0 0 0 0 0
1.4141 -0.020805 -0.019935 -0.038107 -0.0060136 0 -0.023989 -0.014036 -0.017357 -0.044532 -0.034224 -0.13475 9.7007 0 0 0 0 0 0 0 0 0 0 0 0 0 0 0 0 0 -0.093126 -0.045723 -0.048503 -0.09629 -0.053567 -0.15345 -0.2058 0 0 0 0 0 0 0 0 0 0 0 0 0 0 0
1.418 -0.015533 -0.015564 -0.02545 0.029231 0 0.013539 -0.0071308 0.014098 -0.029029 -0.027001 -0.083563 9.7181 0 0 0 0 0 0 0 0 0 0 0 0 0 0 0 0 0 -0.058437 -0.026879 -0.045363 -0.06724 0.01358 -0.12964 -0.18398 0 0 0 0 0 0 0 0 0 0 0 0 0 0 0
1.4219 -0.0091003 -0.012131 -0.0024252 0.032978 0 0.034684 -0.0019126 0.026546 -0.011861 -0.017531 -0.013516 9.7282 0 0 0 0 0 0 0 0 0 0 0 0 0 0 0 0 0 -0.014836 -0.0069217 -0.031743 -0.020026 0.041244 -0.061293 -0.099974 0 0 0 0 0 0 0 0 0 0 0 0 0 0 0
1.4258 -0.0019797 -0.0082342 0.015981 0.010191 0 0.030021 0.0061479 0.019657 0.0093998 -0.00023667 0.060147 9.721 0 0 0 0 0 0 0 0 0 0 0 0 0 0 0 0 0 0.030591 0.0099463 -0.001074 0.032395 0.023068 0.037623 0.032831 0 0 0 0 0 0 0 0 0 0 0 0 0 0 0
1.4297 0.0056657 -0.0014137 0.016271 -0.017696 0 0.004851 0.017875 0.0045845 0.03089 0.022264 0.12302 9.6985 0 0 0 0 0 0 0 0 0 0 0 0 0 0 0 0 0 0.06859 0.021586 0.038524 0.073712 -0.0092084 0.13392 0.17387 0 0 0 0 0 0 0 0 0 0 0 0 0 0 0
1.4336 0.012825 0.0083144 -0.00030236 -0.027301 0 -0.020853 0.031687 0.0014663 0.049566 0.042264 0.16311 9.6748 0 0 0 0 0 0 0 0 0 0 0 0 0 0 0 0 0 0.094029 0.030518 0.070337 0.097129 -0.011705 0.19459 0.2721 0 0 0 0 0 0 0 0 0 0 0 0 0 0 0
1.4375 0.017183 0.016953 -0.016383 -0.0077383 0 -0.024174 0.046071 0.025819 0.067889 0.05476 0.17328 9.6631 0 0 0 0 0 0 0 0 0 0 0 0 0 0 0 0 0 0.10866 0.04202 0.082939 0.10952 0.034624 0.2063 0.29202 0 0 0 0 0 0 0 0 0 0 0 0 0 0 0
1.4414 0.016562 0.019388 -0.013003 0.032755 0 0.0032143 0.059725 0.072286 0.089486 0.062078 0.15815 9.6643 0 0 0 0 0 0 0 0 0 0 0 0 0 0 0 0 0 0.11856 0.058456 0.079457 0.12254 0.10725 0.18116 0.2353 0 0 0 0 0 0 0 0 0 0 0 0 0 0 0
1.4453 0.011313 0.014317 0.011935 0.071221 0 0.04574 0.069667 0.11301 0.11099 0.070201 0.13755 9.6677 0 0 0 0 0 0 0 0 0 0 0 0 0 0 0 0 0 0.12885 0.074777 0.073346 0.1387 0.15937 0.14546 0.14287 0 0 0 0 0 0 0 0 0 0 0 0 0 0 0
1.4492 0.0050667 0.0061946 0.03913 0.083367 0 0.072924 0.071038 0.11781 0.12115 0.080254 0.13603 9.6643 0 0 0 0 0 0 0 0 0 0 0 0 0 0 0 0 0 0.13969 0.080259 0.074409 0.14604 0.15606 0.12053 0.071977 0 0 0 0 0 0 0 0 0 0 0 0 0 0 0
1.4531 0.0023609 0.0017017 0.04376 0.059027 0 0.061959 0.060749 0.081054 0.11055 0.084414 0.16083 9.6567 0 0 0 0 0 0 0 0 0 0 0 0 0 0 0 0 0 0.14574 0.066616 0.078523 0.12812 0.099426 0.11061 0.060546 0 0 0 0 0 0 0 0 0 0 0 0 0 0 0
1.457 0.0047958 0.0038174 0.018609 0.010248 0 0.01636 0.041829 0.029212 0.082066 0.071907 0.18802 9.6563 0 0 0 0 0 0 0 0 0 0 0 0 0 0 0 0 0 0.13856 0.036264 0.071489 0.081183 0.024291 0.10502 0.1026 0 0 0 0 0 0 0 0 0 0 0 0 0 0 0
1.4609 0.0093468 0.0092679 -0.017289 -0.034628 0 -0.034962 0.022779 -0.0013541 0.049559 0.040338 0.17545 9.6705 0 0 0 0 0 0 0 0 0 0 0 0 0 0 0 0 0 0.11055 0.0029925 0.043769 0.022021 -0.028838 0.089809 0.15275 0 0 0 0 0 0 0 0 0 0 0 0 0 0 0
1.4648 0.010777 0.011853 -0.034032 -0.048875 0 -0.058156 0.010649 0.0026158 0.024541 0.00098783 0.097684 9.6947 0 0 0 0 0 0 0 0 0 0 0 0 0 0 0 0 0 0.059437 -0.017081 0.0019687 -0.022687 -0.040545 0.057983 0.15723 0 0 0 0 0 0 0 0 0 0 0 0 0 0 0
1.4688 0.0061747 0.0082325 -0.017383 -0.025818 0 -0.038643 0.0039409 0.01929 0.0047246 -0.028562 -0.026456 9.7165 0 0 0 0 0 0 0 0 0 0 0 0 0 0 0 0 0 -0.0082455 -0.017631 -0.034405 -0.037489 -0.02052 0.011293 0.089716 0 0 0 0 0 0 0 0 0 0 0 0 0 0 0
1.4727 -0.0025466 0.00044622 0.017716 0.015729 0 0.0089183 -0.0065643 0.013677 -0.022122 -0.038828 -0.14146 9.7278 0 0 0 0 0 0 0 0 0 0 0 0 0 0 0 0 0 -0.077008 -0.007007 -0.048496 -0.03083 0.0042751 -0.043734 -0.032699 0 0 0 0 0 0 0 0 0 0 0 0 0 0 0
1.4766 -0.01046 -0.0068735 0.039531 0.044021 0 0.051013 -0.028129 -0.027084 -0.0618 -0.036494 -0.19545 9.7319 0 0 0 0 0 0 0 0 0 0 0 0 0 0 0 0 0 -0.12782 -0.0012107 -0.040052 -0.02714 0.008884 -0.098928 -0.16167 0 0 0 0 0 0 0 0 0 0 0 0 0 0 0
1.4805 -0.013883 -0.011133 0.027028 0.036383 0 0.057273 -0.056393 -0.079694 -0.10233 -0.037982 -0.17953 9.7386 0 0 0 0 0 0 0 0 0 0 0 0 0 0 0 0 0 -0.14778 -0.010728 -0.025561 -0.045095 -0.015966 -0.1443 -0.24682 0 0 0 0 0 0 0 0 0 0 0 0 0 0 0
1.4844 -0.013074 -0.013345 -0.012152 -0.0052836 0 0.019286 -0.076288 -0.10604 -0.12147 -0.053897 -0.13167 9.753 0 0 0 0 0 0 0 0 0 0 0 0 0 0 0 0 0 -0.13827 -0.032619 -0.024871 -0.081682 -0.061131 -0.16859 -0.26195 0 0 0 0 0 0 0 0 0 0 0 0 0 0 0
1.4883 -0.011184 -0.015622 -0.048833 -0.056468 0 -0.044218 -0.074532 -0.08909 -0.1076 -0.078609 -0.10241 9.7712 0 0 0 0 0 0 0 0 0 0 0 0 0 0 0 0 0 -0.1149 -0.054386 -0.045851 -0.11613 -0.10563 -0.16467 -0.21475 0 0 0 0 0 0 0 0 0 0 0 0 0 0 0
1.4922 -0.011022 -0.018092 -0.057323 -0.087146 0 -0.097474 -0.052628 -0.048325 -0.072963 -0.094625 -0.11351 9.7848 0 0 0 0 0 0 0 0 0 0 0 0 0 0 0 0 0 -0.0975 -0.06526 -0.078936 -0.12902 -0.12827 -0.1372 -0.13882 0 0 0 0 0 0 0 0 0 0 0 0 0 0 0
1.4961 -0.012881 -0.018904 -0.03575 -0.0811 0 -0.1077 -0.027396 -0.020427 -0.044991 -0.087754 -0.14504 9.7887 0 0 0 0 0 0 0 0 0 0 0 0 0 0 0 0 0 -0.096307 -0.064074 -0.10435 -0.11808 -0.11927 -0.10375 -0.075087 0 0 0 0 0 0 0 0 0 0 0 0 0 0 0
1.5 -0.015033 -0.016925 -0.0049242 -0.044532 0 -0.065291 -0.017248 -0.024947 -0.04239 -0.059366 -0.15808 9.7832 0 0 0 0 0 0 0 0 0 0 0 0 0 0 0 0 0 -0.10466 -0.057071 -0.10544 -0.096698 -0.085702 -0.084321 -0.051345 0 0 0 0 0 0 0 0 0 0 0 0 0 0 0
1.5039 -0.015645 -0.013528 0.01108 -3.9413e-05 0 0.0072094 -0.026225 -0.04815 -0.058656 -0.025204 -0.12902 9.7706 0 0 0 0 0 0 0 0 0 0 0 0 0 0 0 0 0 -0.10419 -0.049248 -0.078713 -0.078318 -0.046311 -0.08507 -0.067977 0 0 0 0 0 0 0 0 0 0 0 0 0 0 0
1.5078 -0.014 -0.011154 0.004283 0.028122 0 0.06558 -0.040491 -0.058727 -0.068424 -0.0025306 -0.065572 9.7523 0 0 0 0 0 0 0 0 0 0 0 0 0 0 0 0 0 -0.079219 -0.038817 -0.035159 -0.06292 -0.018032 -0.090488 -0.097258 0 0 0 0 0 0 0 0 0 0 0 0 0 0 0
1.5117 -0.010356 -0.010403 -0.013713 0.027766 0 0.071349 -0.04054 -0.037985 -0.050347 0.0028 0.0041163 9.7314 0 0 0 0 0 0 0 0 0 0 0 0 0 0 0 0 0 -0.029405 -0.020347 0.007058 -0.038627 -0.0041217 -0.073394 -0.099462 0 0 0 0 0 0 0 0 0 0 0 0 0 0 0
1.5156 -0.0054736 -0.0092985 -0.02437 0.0044371 0 0.019932 -0.017996 0.0046683 -0.0052375 -0.0010709 0.05413 9.7166 0 0 0 0 0 0 0 0 0 0 0 0 0 0 0 0 0 0.028916 0.0071963 0.033727 0.0040005 0.0058037 -0.017251 -0.049126 0 0 0 0 0 0 0 0 0 0 0 0 0 0 0
1.5195 -0.00066957 -0.0057811 -0.018027 -0.022787 0 -0.052094 0.017683 0.043016 0.04576 -0.00045507 0.075463 9.7191 0 0 0 0 0 0 0 0 0 0 0 0 0 0 0 0 0 0.073817 0.036214 0.042727 0.059144 0.023495 0.066933 0.045197 0 0 0 0 0 0 0 0 0 0 0 0 0 0 0
1.5234 0.0020872 -0.00061511 8.6695e-05 -0.032732 0 -0.09026 0.047332 0.057964 0.078953 0.012532 0.07619 9.7428 0 0 0 0 0 0 0 0 0 0 0 0 0 0 0 0 0 0.09279 0.054632 0.043519 0.10649 0.049046 0.14432 0.1437 0 0 0 0 0 0 0 0 0 0 0 0 0 0 0
1.5273 0.0010239 0.0027312 0.016114 -0.015198 0 -0.062187 0.056707 0.050793 0.084882 0.034645 0.073457 9.7772 0 0 0 0 0 0 0 0 0 0 0 0 0 0 0 0 0 0.09053 0.054725 0.047733 0.12499 0.069989 0.17948 0.20147 0 0 0 0 0 0 0 0 0 0 0 0 0 0 0
1.5313 -0.0039029 0.0012638 0.018695 0.021372 0 0.01576 0.045258 0.036556 0.071373 0.054912 0.084328 9.8028 0 0 0 0 0 0 0 0 0 0 0 0 0 0 0 0 0 0.084049 0.038803 0.057928 0.10827 0.073579 0.16164 0.19959 0 0 0 0 0 0 0 0 0 0 0 0 0 0 0
1.5352 -0.010384 -0.004698 0.0061088 0.053265 0 0.087878 0.023863 0.028317 0.05421 0.062696 0.11679 9.8072 0 0 0 0 0 0 0 0 0 0 0 0 0 0 0 0 0 0.089092 0.017391 0.064567 0.069837 0.059733 0.11226 0.15698 0 0 0 0 0 0 0 0 0 0 0 0 0 0 0
1.5391 -0.01516 -0.011944 -0.014044 0.055871 0 0.099789 0.0059728 0.028377 0.045706 0.054277 0.16178 9.7963 0 0 0 0 0 0 0 0 0 0 0 0 0 0 0 0 0 0.10783 0.0021644 0.055207 0.034598 0.041054 0.068981 0.11322 0 0 0 0 0 0 0 0 0 0 0 0 0 0 0
1.543 -0.01648 -0.017307 -0.030378 0.021116 0 0.039756 -0.00022801 0.031455 0.04883 0.034288 0.19252 9.7871 0 0 0 0 0 0 0 0 0 0 0 0 0 0 0 0 0 0.12641 -0.00087591 0.028352 0.022838 0.029782 0.057976 0.09645 0 0 0 0 0 0 0 0 0 0 0 0 0 0 0
1.5469 -0.015327 -0.019821 -0.034447 -0.034179 0 -0.05163 0.0051058 0.031889 0.057162 0.012193 0.17798 9.7905 0 0 0 0 0 0 0 0 0 0 0 0 0 0 0 0 0 0.1239 0.0059031 -0.0017616 0.036762 0.025493 0.075521 0.10239 0 0 0 0 0 0 0 0 0 0 0 0 0 0 0
1.5508 -0.014198 -0.020185 -0.025471 -0.076796 0 -0.11114 0.014407 0.026196 0.057995 -0.0036517 0.10568 9.799 0 0 0 0 0 0 0 0 0 0 0 0 0 0 0 0 0 0.086453 0.013625 -0.016094 0.05817 0.016819 0.091648 0.1006 0 0 0 0 0 0 0 0 0 0 0 0 0 0 0
1.5547 -0.014654 -0.018935 -0.010928 -0.078703 0 -0.099142 0.016249 0.011387 0.038082 -0.011101 -0.0036119 9.795 0 0 0 0 0 0 0 0 0 0 0 0 0 0 0 0 0 0.017416 0.011927 -0.0088422 0.059558 -0.0045005 0.072685 0.061339 0 0 0 0 0 0 0 0 0 0 0 0 0 0 0
1.5586 -0.016053 -0.015963 -0.001994 -0.037396 0 -0.027494 0.001357 -0.014542 -0.0078323 -0.015586 -0.10534 9.7705 0 0 0 0 0 0 0 0 0 0 0 0 0 0 0 0 0 -0.062953 -0.0048048 0.0047484 0.023004 -0.032633 0.0064213 -0.019282 0 0 0 0 0 0 0 0 0 0 0 0 0 0 0
1.5625 -0.016515 -0.011784 -0.0056238 0.020127 0 0.050445 -0.030379 -0.047986 -0.069706 -0.026329 -0.1609 9.7367 0 0 0 0 0 0 0 0 0 0 0 0 0 0 0 0 0 -0.12806 -0.032861 0.00014138 -0.045108 -0.052358 -0.087457 -0.11493 0 0 0 0 0 0 0 0 0 0 0 0 0 0 0
1.5664 -0.01486 -0.0083848 -0.01853 0.054158 0 0.078823 -0.066722 -0.077207 -0.12365 -0.048906 -0.16435 9.7131 0 0 0 0 0 0 0 0 0 0 0 0 0 0 0 0 0 -0.15936 -0.059906 -0.03418 -0.11509 -0.055271 -0.16872 -0.18698 0 0 0 0 0 0 0 0 0 0 0 0 0 0 0
1.5703 -0.011571 -0.0078822 -0.028731 0.039313 0 0.038368 -0.088619 -0.088407 -0.1452 -0.078845 -0.1431 9.7058 0 0 0 0 0 0 0 0 0 0 0 0 0 0 0 0 0 -0.15594 -0.072294 -0.084055 -0.15261 -0.050028 -0.20239 -0.21039 0 0 0 0 0 0 0 0 0 0 0 0 0 0 0
1.5742 -0.0081289 -0.010164 -0.025057 -0.016891 0 -0.041324 -0.083033 -0.077325 -0.12658 -0.1017 -0.13253 9.7003 0 0 0 0 0 0 0 0 0 0 0 0 0 0 0 0 0 -0.13324 -0.065024 -0.11912 -0.14298 -0.054319 -0.18183 -0.18934 0 0 0 0 0 0 0 0 0 0 0 0 0 0 0
1.5781 -0.0058322 -0.012442 -0.0074812 -0.077613 0 -0.10331 -0.053739 -0.054812 -0.083676 -0.10148 -0.14684 9.6755 0 0 0 0 0 0 0 0 0 0 0 0 0 0 0 0 0 -0.11199 -0.04634 -0.117 -0.10247 -0.075241 -0.13317 -0.15303 0 0 0 0 0 0 0 0 0 0 0 0 0 0 0
1.582 -0.0052854 -0.01174 0.01129 -0.10107 0 -0.1029 -0.020049 -0.038627 -0.045077 -0.072712 -0.17068 9.6271 0 0 0 0 0 0 0 0 0 0 0 0 0 0 0 0 0 -0.10411 -0.03184 -0.081207 -0.065898 -0.098211 -0.096646 -0.13454 0 0 0 0 0 0 0 0 0 0 0 0 0 0 0
1.5859 -0.0065568 -0.0078681 0.015895 -0.069499 0 -0.038549 -0.0027717 -0.037493 -0.030758 -0.02731 -0.17527 9.5727 0 0 0 0 0 0 0 0 0 0 0 0 0 0 0 0 0 -0.10525 -0.031725 -0.037702 -0.058975 -0.09762 -0.0967 -0.14629 0 0 0 0 0 0 0 0 0 0 0 0 0 0 0
1.5898 -0.0092167 -0.0036241 0.0021393 -0.0024056 0 0.046658 -0.0083322 -0.042794 -0.037945 0.010783 -0.14239 9.5347 0 0 0 0 0 0 0 0 0 0 0 0 0 0 0 0 0 -0.098993 -0.041899 -0.013547 -0.077479 -0.061078 -0.12223 -0.16846 0 0 0 0 0 0 0 0 0 0 0 0 0 0 0
1.5938 -0.012108 -0.0019739 -0.01814 0.056126 0 0.094306 -0.024542 -0.037148 -0.045697 0.021297 -0.076145 9.5178 0 0 0 0 0 0 0 0 0 0 0 0 0 0 0 0 0 -0.070065 -0.04723 -0.016145 -0.090821 -0.0043092 -0.13318 -0.16037 0 0 0 0 0 0 0 0 0 0 0 0 0 0 0
1.5977 -0.013642 -0.0033912 -0.026782 0.068084 0 0.071461 -0.031663 -0.012412 -0.033584 0.0030229 0.0028755 9.5057 0 0 0 0 0 0 0 0 0 0 0 0 0 0 0 0 0 -0.017076 -0.034683 -0.029416 -0.067667 0.039073 -0.091018 -0.090451 0 0 0 0 0 0 0 0 0 0 0 0 0 0 0
1.6016 -0.013055 -0.0062738 -0.015825 0.028612 0 -0.0053588 -0.019035 0.020625 0.0018359 -0.023579 0.071619 9.48 0 0 0 0 0 0 0 0 0 0 0 0 0 0 0 0 0 0.044846 -0.0049329 -0.028363 -0.0025664 0.045465 0.0088423 0.035093 0 0 0 0 0 0 0 0 0 0 0 0 0 0 0
1.6055 -0.011565 -0.0095901 0.0042122 -0.030621 0 -0.081213 0.0069355 0.041243 0.045733 -0.030509 0.11556 9.4392 0 0 0 0 0 0 0 0 0 0 0 0 0 0 0 0 0 0.09385 0.027726 0.00061741 0.0782 0.022098 0.12832 0.16834 0 0 0 0 0 0 0 0 0 0 0 0 0 0 0
1.6094 -0.011749 -0.01412 0.012865 -0.065123 0 -0.10237 0.0294 0.038379 0.077917 -0.0037957 0.13281 9.3971 0 0 0 0 0 0 0 0 0 0 0 0 0 0 0 0 0 0.11634 0.04673 0.048961 0.13576 0.0013262 0.2108 0.24832 0 0 0 0 0 0 0 0 0 0 0 0 0 0 0
1.6133 -0.014972 -0.020348 -0.0015716 -0.051079 0 -0.055996 0.035409 0.021686 0.087691 0.044204 0.13304 9.3626 0 0 0 0 0 0 0 0 0 0 0 0 0 0 0 0 0 0.11557 0.045686 0.091452 0.14659 0.012488 0.22094 0.24391 0 0 0 0 0 0 0 0 0 0 0 0 0 0 0
1.6172 -0.019084 -0.025464 -0.029833 -0.0028992 0 0.020566 0.02549 0.012739 0.079044 0.082736 0.13195 9.3266 0 0 0 0 0 0 0 0 0 0 0 0 0 0 0 0 0 0.10707 0.031648 0.1033 0.1171 0.0557 0.16939 0.17735 0 0 0 0 0 0 0 0 0 0 0 0 0 0 0
1.6211 -0.019045 -0.023745 -0.047724 0.039345 0 0.069206 0.011521 0.024449 0.064362 0.085973 0.14067 9.2718 0 0 0 0 0 0 0 0 0 0 0 0 0 0 0 0 0 0.10467 0.017864 0.077212 0.075087 0.10052 0.10225 0.10703 0 0 0 0 0 0 0 0 0 0 0 0 0 0 0
1.625 -0.010706 -0.011265 -0.036116 0.042996 0 0.056837 0.0063692 0.048458 0.053863 0.05357 0.15472 9.1958 0 0 0 0 0 0 0 0 0 0 0 0 0 0 0 0 0 0.10849 0.013371 0.029216 0.046912 0.11078 0.0638 0.080804 0 0 0 0 0 0 0 0 0 0 0 0 0 0 0
1.6289 0.0052653 0.009263 0.0021814 0.0097594 0 0.0012254 0.014442 0.062712 0.049211 0.011318 0.15237 9.1192 0 0 0 0 0 0 0 0 0 0 0 0 0 0 0 0 0 0.10488 0.017901 -0.010942 0.03917 0.074434 0.062801 0.097804 0 0 0 0 0 0 0 0 0 0 0 0 0 0 0
1.6328 0.022823 0.028745 0.043538 -0.025818 0 -0.044302 0.029688 0.051975 0.044608 -0.00949 0.10911 9.0684 0 0 0 0 0 0 0 0 0 0 0 0 0 0 0 0 0 0.078265 0.024521 -0.019534 0.038046 0.013448 0.069653 0.1113 0 0 0 0 0 0 0 0 0 0 0 0 0 0 0
1.6367 0.034074 0.037685 0.06192 -0.025623 0 -0.035278 0.040793 0.02175 0.032809 0.0025959 0.020485 9.0482 0 0 0 0 0 0 0 0 0 0 0 0 0 0 0 0 0 0.025604 0.026031 0.0044505 0.024695 -0.033642 0.045888 0.070951 0 0 0 0 0 0 0 0 0 0 0 0 0 0 0
1.6406 0.034058 0.032758 0.048898 0.018823 0 0.026376 0.038655 -0.0072907 0.011167 0.030136 -0.085814 9.0366 0 0 0 0 0 0 0 0 0 0 0 0 0 0 0 0 0 -0.038212 0.019709 0.038128 -0.006897 -0.041378 -0.019636 -0.03092 0 0 0 0 0 0 0 0 0 0 0 0 0 0 0
1.6445 0.023116 0.018163 0.018388 0.076691 0 0.092295 0.021219 -0.018565 -0.016167 0.041598 -0.16262 9.0065 0 0 0 0 0 0 0 0 0 0 0 0 0 0 0 0 0 -0.08831 0.0078215 0.051145 -0.043933 -0.015217 -0.098462 -0.14822 0 0 0 0 0 0 0 0 0 0 0 0 0 0 0
1.6484 0.005633 0.001107 -0.0070788 0.10014 0 0.10531 -0.0062852 -0.014142 -0.040941 0.0175 -0.17416 8.9542 0 0 0 0 0 0 0 0 0 0 0 0 0 0 0 0 0 -0.1054 -0.005195 0.028045 -0.065226 0.015144 -0.14413 -0.21409 0 0 0 0 0 0 0 0 0 0 0 0 0 0 0
1.6523 -0.012993 -0.013709 -0.015708 0.061064 0 0.044635 -0.034777 -0.011393 -0.056409 -0.033848 -0.12162 8.9013 0 0 0 0 0 0 0 0 0 0 0 0 0 0 0 0 0 -0.088005 -0.016458 -0.020711 -0.059514 0.019511 -0.12929 -0.1907 0 0 0 0 0 0 0 0 0 0 0 0 0 0 0
1.6563 -0.028579 -0.025513 -0.014305 -0.026341 0 -0.05681 -0.055986 -0.025648 -0.061756 -0.083269 -0.042974 8.8704 0 0 0 0 0 0 0 0 0 0 0 0 0 0 0 0 0 -0.053227 -0.026754 -0.067723 -0.036537 -0.011293 -0.067786 -0.096328 0 0 0 0 0 0 0 0 0 0 0 0 0 0 0
1.6602 -0.038712 -0.034659 -0.018618 -0.11426 0 -0.13588 -0.065735 -0.055275 -0.061711 -0.10329 0.012274 8.8592 0 0 0 0 0 0 0 0 0 0 0 0 0 0 0 0 0 -0.026114 -0.039303 -0.089854 -0.020806 -0.061027 -0.00462 0.0088033 0 0 0 0 0 0 0 0 0 0 0 0 0 0 0
1.6641 -0.042595 -0.039992 -0.036106 -0.15362 0 -0.14441 -0.064409 -0.082432 -0.06145 -0.087273 0.013826 8.8423 0 0 0 0 0 0 0 0 0 0 0 0 0 0 0 0 0 -0.024502 -0.055439 -0.083963 -0.031821 -0.10102 0.017111 0.063549 0 0 0 0 0 0 0 0 0 0 0 0 0 0 0
1.668 -0.041121 -0.039839 -0.057598 -0.126 0 -0.082067 -0.05518 -0.088028 -0.061329 -0.051042 -0.034171 8.7972 0 0 0 0 0 0 0 0 0 0 0 0 0 0 0 0 0 -0.048551 -0.07051 -0.065138 -0.066547 -0.10915 -0.013976 0.042331 0 0 0 0 0 0 0 0 0 0 0 0 0 0 0
1.6719 -0.036855 -0.035239 -0.065597 -0.053416 0 0.0058209 -0.04207 -0.067377 -0.056785 -0.018631 -0.099618 8.725 0 0 0 0 0 0 0 0 0 0 0 0 0 0 0 0 0 -0.080946 -0.074715 -0.051078 -0.099678 -0.082413 -0.072607 -0.035422 0 0 0 0 0 0 0 0 0 0 0 0 0 0 0
1.6758 -0.032986 -0.030805 -0.051363 0.018236 0 0.0612 -0.029393 -0.033705 -0.0441 -0.0058067 -0.14215 8.6454 0 0 0 0 0 0 0 0 0 0 0 0 0 0 0 0 0 -0.09773 -0.060414 -0.047522 -0.10315 -0.03737 -0.11764 -0.12267 0 0 0 0 0 0 0 0 0 0 0 0 0 0 0
1.6797 -0.031372 -0.031073 -0.024568 0.048557 0 0.051588 -0.02181 -0.007886 -0.026535 -0.013415 -0.13389 8.5719 0 0 0 0 0 0 0 0 0 0 0 0 0 0 0 0 0 -0.083679 -0.030862 -0.046709 -0.06952 -0.00056122 -0.12076 -0.1727 0 0 0 0 0 0 0 0 0 0 0 0 0 0 0
1.6836 -0.031176 -0.035495 -0.0059971 0.025568 0 -0.01201 -0.022927 -0.0035683 -0.014021 -0.031871 -0.073576 8.4986 0 0 0 0 0 0 0 0 0 0 0 0 0 0 0 0 0 -0.043036 -0.0017224 -0.037996 -0.019433 0.0060124 -0.08234 -0.1608 0 0 0 0 0 0 0 0 0 0 0 0 0 0 0
1.6875 -0.029455 -0.037592 -0.0092891 -0.030055 0 -0.086213 -0.03205 -0.018866 -0.015357 -0.049387 0.010156 8.4114 0 0 0 0 0 0 0 0 0 0 0 0 0 0 0 0 0 0.0016964 0.008761 -0.019525 0.013997 -0.021949 -0.026414 -0.092508 0 0 0 0 0 0 0 0 0 0 0 0 0 0 0
1.6914 -0.023488 -0.030134 -0.028082 -0.07934 0 -0.12413 -0.04211 -0.039274 -0.029577 -0.056991 0.070258 8.3098 0 0 0 0 0 0 0 0 0 0 0 0 0 0 0 0 0 0.023377 -0.0054253 -0.00060904 0.011014 -0.065874 0.017667 0.0011708 0 0 0 0 0 0 0 0 0 0 0 0 0 0 0
1.6953 -0.013046 -0.012165 -0.040609 -0.088361 0 -0.10209 -0.042538 -0.048177 -0.044849 -0.049681 0.067128 8.2115 0 0 0 0 0 0 0 0 0 0 0 0 0 0 0 0 0 0.0084006 -0.031101 0.0063059 -0.020105 -0.09243 0.032308 0.077601 0 0 0 0 0 0 0 0 0 0 0 0 0 0 0
1.6992 -0.00095591 0.0086318 -0.028541 -0.047783 0 -0.029924 -0.026902 -0.037339 -0.046795 -0.027034 -0.0027538 8.1342 0 0 0 0 0 0 0 0 0 0 0 0 0 0 0 0 0 -0.032551 -0.044587 -0.0032352 -0.05095 -0.073754 0.017969 0.10148 0 0 0 0 0 0 0 0 0 0 0 0 0 0 0
1.7031 0.0082629 0.020829 0.0059527 0.021453 0 0.056796 0.00047941 -0.011178 -0.029341 0.0053052 -0.096228 8.0753 0 0 0 0 0 0 0 0 0 0 0 0 0 0 0 0 0 -0.069242 -0.030324 -0.020456 -0.055388 -0.0087342 -0.011077 0.062539 0 0 0 0 0 0 0 0 0 0 0 0 0 0 0
1.707 0.010657 0.017553 0.039878 0.079563 0 0.11534 0.025652 0.016922 0.0011148 0.035842 -0.14509 8.0145 0 0 0 0 0 0 0 0 0 0 0 0 0 0 0 0 0 -0.070117 0.0059859 -0.028223 -0.027438 0.070836 -0.035404 -0.016468 0 0 0 0 0 0 0 0 0 0 0 0 0 0 0
1.7109 0.0047627 0.0014226 0.046843 0.090919 0 0.11555 0.034582 0.033431 0.031223 0.051823 -0.10106 7.9353 0 0 0 0 0 0 0 0 0 0 0 0 0 0 0 0 0 -0.022732 0.041219 -0.013366 0.018002 0.11784 -0.038379 -0.087946 0 0 0 0 0 0 0 0 0 0 0 0 0 0 0
1.7148 -0.0075158 -0.017649 0.018251 0.046012 0 0.053952 0.023845 0.032981 0.050276 0.046603 0.026632 7.8419 0 0 0 0 0 0 0 0 0 0 0 0 0 0 0 0 0 0.056749 0.052592 0.021559 0.058389 0.10192 -0.012111 -0.10288 0 0 0 0 0 0 0 0 0 0 0 0 0 0 0
1.7188 -0.021421 -0.029596 -0.028985 -0.031125 0 -0.042598 0.0031415 0.020798 0.055533 0.024303 0.17113 7.7517 0 0 0 0 0 0 0 0 0 0 0 0 0 0 0 0 0 0.13116 0.034404 0.056296 0.077623 0.032854 0.038362 -0.038887 0 0 0 0 0 0 0 0 0 0 0 0 0 0 0
1.7227 -0.031307 -0.030558 -0.064448 -0.095894 0 -0.12652 -0.012893 0.007653 0.050069 -0.0023819 0.24886 7.673 0 0 0 0 0 0 0 0 0 0 0 0 0 0 0 0 0 0.16262 0.00043287 0.064857 0.071509 -0.044285 0.094385 0.082676 0 0 0 0 0 0 0 0 0 0 0 0 0 0 0
1.7266 -0.033385 -0.024006 -0.066407 -0.10985 0 -0.15182 -0.016505 0.001175 0.037202 -0.02 0.21394 7.5954 0 0 0 0 0 0 0 0 0 0 0 0 0 0 0 0 0 0.13365 -0.028291 0.03534 0.045276 -0.080603 0.12966 0.20284 0 0 0 0 0 0 0 0 0 0 0 0 0 0 0
1.7305 -0.027679 -0.016628 -0.036909 -0.064925 0 -0.10054 -0.01189 0.0004387 0.017842 -0.022163 0.087775 7.503 0 0 0 0 0 0 0 0 0 0 0 0 0 0 0 0 0 0.057316 -0.038652 -0.01731 0.0093761 -0.058042 0.123 0.2545 0 0 0 0 0 0 0 0 0 0 0 0 0 0 0
1.7344 -0.017587 -0.012674 0.0013414 0.010634 0 0.0019865 -0.0094119 -0.0016835 -0.0070508 -0.012265 -0.056126 7.3963 0 0 0 0 0 0 0 0 0 0 0 0 0 0 0 0 0 -0.0294 -0.031428 -0.058542 -0.023306 -0.00052938 0.071752 0.20092 0 0 0 0 0 0 0 0 0 0 0 0 0 0 0
1.7383 -0.0071817 -0.011053 0.023003 0.069349 0 0.097007 -0.014762 -0.010519 -0.032469 -0.00010701 -0.14021 7.2937 0 0 0 0 0 0 0 0 0 0 0 0 0 0 0 0 0 -0.085789 -0.015844 -0.0594 -0.040756 0.046357 -0.0038554 0.060196 0 0 0 0 0 0 0 0 0 0 0 0 0 0 0
1.7422 0.0015337 -0.0070625 0.018609 0.074709 0 0.12667 -0.023157 -0.023254 -0.049093 0.0047024 -0.13116 7.2115 0 0 0 0 0 0 0 0 0 0 0 0 0 0 0 0 0 -0.090384 -0.00032548 -0.020607 -0.037376 0.050072 -0.070854 -0.10223 0 0 0 0 0 0 0 0 0 0 0 0 0 0 0
1.7461 0.0089345 0.0027546 -0.00029222 0.025428 0 0.073223 -0.023733 -0.030403 -0.048481 -0.0014318 -0.057754 7.1439 0 0 0 0 0 0 0 0 0 0 0 0 0 0 0 0 0 -0.053433 0.011828 0.026006 -0.018736 0.012754 -0.10322 -0.21129 0 0 0 0 0 0 0 0 0 0 0 0 0 0 0
1.75 0.015499 0.016478 -0.012306 -0.042553 0 -0.025254 -0.010064 -0.024277 -0.030196 -0.014073 0.011529 7.0678 0 0 0 0 0 0 0 0 0 0 0 0 0 0 0 0 0 -0.010172 0.019987 0.042465 -0.00014504 -0.035104 -0.097677 -0.22719 0 0 0 0 0 0 0 0 0 0 0 0 0 0 0
1.7539 0.019632 0.026975 -0.0041261 -0.079167 0 -0.098206 0.012432 -0.0070529 -0.0049664 -0.02379 0.016388 6.9672 0 0 0 0 0 0 0 0 0 0 0 0 0 0 0 0 0 0.002618 0.022007 0.01589 0.0020999 -0.060816 -0.073567 -0.16629 0 0 0 0 0 0 0 0 0 0 0 0 0 0 0
1.7578 0.018447 0.02694 0.018957 -0.054656 0 -0.092303 0.028703 0.009145 0.009944 -0.023022 -0.052338 6.8508 0 0 0 0 0 0 0 0 0 0 0 0 0 0 0 0 0 -0.027562 0.01402 -0.031293 -0.018717 -0.053311 -0.056521 -0.083005 0 0 0 0 0 0 0 0 0 0 0 0 0 0 0
1.7617 0.011251 0.015364 0.037927 0.017661 0 -0.011974 0.024676 0.011166 0.0016935 -0.012533 -0.14363 6.7431 0 0 0 0 0 0 0 0 0 0 0 0 0 0 0 0 0 -0.078901 -0.0051459 -0.061368 -0.054824 -0.02729 -0.058178 -0.026922 0 0 0 0 0 0 0 0 0 0 0 0 0 0 0
1.7656 0.0020961 -3.3138e-05 0.036127 0.087798 0 0.081776 -0.0012814 -0.0040344 -0.027469 -0.0018672 -0.18064 6.6591 0 0 0 0 0 0 0 0 0 0 0 0 0 0 0 0 0 -0.10986 -0.029376 -0.053256 -0.087615 -0.0075988 -0.067897 -0.0094951 0 0 0 0 0 0 0 0 0 0 0 0 0 0 0
1.7695 -0.0020636 -0.007458 0.01362 0.10323 0 0.11662 -0.034479 -0.025205 -0.058004 -0.0015045 -0.11829 6.5903 0 0 0 0 0 0 0 0 0 0 0 0 0 0 0 0 0 -0.089455 -0.045592 -0.017601 -0.096769 -0.008085 -0.062926 -0.0060201 0 0 0 0 0 0 0 0 0 0 0 0 0 0 0
1.7734 0.0030004 -0.00015044 -0.011913 0.048389 0 0.065284 -0.051322 -0.033693 -0.063382 -0.011762 0.017123 6.5159 0 0 0 0 0 0 0 0 0 0 0 0 0 0 0 0 0 -0.021255 -0.040317 0.017083 -0.069826 -0.020979 -0.028743 0.011874 0 0 0 0 0 0 0 0 0 0 0 0 0 0 0
1.7773 0.014221 0.017234 -0.018996 -0.040102 0 -0.03138 -0.034514 -0.017089 -0.028266 -0.018715 0.14039 6.4257 0 0 0 0 0 0 0 0 0 0 0 0 0 0 0 0 0 0.057757 -0.0089397 0.03178 -0.0089547 -0.023512 0.027055 0.044911 0 0 0 0 0 0 0 0 0 0 0 0 0 0 0
1.7813 0.022416 0.030959 -0.00027814 -0.096984 0 -0.094888 0.013317 0.020305 0.037624 -0.0038244 0.16927 6.3286 0 0 0 0 0 0 0 0 0 0 0 0 0 0 0 0 0 0.10372 0.03851 0.031261 0.067093 0.0036216 0.078812 0.065937 0 0 0 0 0 0 0 0 0 0 0 0 0 0 0
1.7852 0.019098 0.028418 0.030012 -0.076579 0 -0.071158 0.067596 0.058558 0.10179 0.037992 0.091108 6.24 0 0 0 0 0 0 0 0 0 0 0 0 0 0 0 0 0 0.098082 0.079977 0.033567 0.12832 0.058789 0.102 0.051086 0 0 0 0 0 0 0 0 0 0 0 0 0 0 0
1.7891 0.0035306 0.0083603 0.045944 0.010006 0 0.024554 0.095135 0.075077 0.12867 0.087398 -0.021009 6.1654 0 0 0 0 0 0 0 0 0 0 0 0 0 0 0 0 0 0.060622 0.092621 0.047886 0.14709 0.11538 0.092407 0.01195 0 0 0 0 0 0 0 0 0 0 0 0 0 0 0
1.793 -0.015969 -0.017456 0.030184 0.099303 0 0.11665 0.075949 0.060725 0.1042 0.10975 -0.061769 6.0971 0 0 0 0 0 0 0 0 0 0 0 0 0 0 0 0 0 0.032992 0.06693 0.063886 0.11478 0.13606 0.069926 -0.0047212 0 0 0 0 0 0 0 0 0 0 0 0 0 0 0
1.7969 -0.027851 -0.032985 -0.011185 0.12152 0 0.12692 0.018801 0.026928 0.046677 0.081112 0.021356 6.0257 0 0 0 0 0 0 0 0 0 0 0 0 0 0 0 0 0 0.045395 0.014556 0.062208 0.050177 0.098171 0.063041 0.045241 0 0 0 0 0 0 0 0 0 0 0 0 0 0 0
1.8008 -0.025739 -0.030041 -0.051703 0.054576 0 0.036812 -0.042107 -0.0025316 -0.0056627 0.011151 0.17988 5.9493 0 0 0 0 0 0 0 0 0 0 0 0 0 0 0 0 0 0.092065 -0.036716 0.034527 -0.0096759 0.013873 0.085286 0.15829 0 0 0 0 0 0 0 0 0 0 0 0 0 0 0
1.8047 -0.012843 -0.01397 -0.063854 -0.056323 0 -0.094684 -0.069156 -0.0095885 -0.021879 -0.058034 0.29515 5.8695 0 0 0 0 0 0 0 0 0 0 0 0 0 0 0 0 0 0.13437 -0.059248 -0.006518 -0.03294 -0.071576 0.12159 0.27089 0 0 0 0 0 0 0 0 0 0 0 0 0 0 0
1.8086 0.00084374 0.0015078 -0.039909 -0.13078 0 -0.17259 -0.047312 0.0043045 5.7775e-05 -0.080306 0.26712 5.7832 0 0 0 0 0 0 0 0 0 0 0 0 0 0 0 0 0 0.12934 -0.042877 -0.036181 -0.014466 -0.10636 0.13608 0.29585 0 0 0 0 0 0 0 0 0 0 0 0 0 0 0
1.8125 0.00615 0.0055545 0.0021745 -0.11374 0 -0.1363 0.0050676 0.020236 0.033738 -0.040785 0.091957 5.6844 0 0 0 0 0 0 0 0 0 0 0 0 0 0 0 0 0 0.062461 -0.0012106 -0.036693 0.02169 -0.067777 0.097543 0.18424 0 0 0 0 0 0 0 0 0 0 0 0 0 0 0
1.8164 0.0012974 -0.001852 0.03258 -0.017949 0 -0.0060249 0.049232 0.018387 0.045628 0.030228 -0.13225 5.575 0 0 0 0 0 0 0 0 0 0 0 0 0 0 0 0 0 -0.03949 0.037811 -0.010756 0.041109 0.018714 0.0048856 -0.032407 0 0 0 0 0 0 0 0 0 0 0 0 0 0 0
1.8203 -0.0072708 -0.0113 0.032347 0.085003 0 0.12959 0.053478 -0.0050683 0.019906 0.077559 -0.27532 5.47 0 0 0 0 0 0 0 0 0 0 0 0 0 0 0 0 0 -0.1251 0.050315 0.019918 0.024103 0.093443 -0.10629 -0.25251 0 0 0 0 0 0 0 0 0 0 0 0 0 0 0
1.8242 -0.010151 -0.012567 0.0071419 0.11848 0 0.17599 0.014758 -0.035472 -0.03191 0.061461 -0.26616 5.3859 0 0 0 0 0 0 0 0 0 0 0 0 0 0 0 0 0 -0.15297 0.030688 0.028869 -0.02252 0.10204 -0.18317 -0.3637 0 0 0 0 0 0 0 0 0 0 0 0 0 0 0
1.8281 -0.002382 -0.0029062 -0.018456 0.058513 0 0.10019 -0.04092 -0.0534 -0.081819 -0.012664 -0.13786 5.3223 0 0 0 0 0 0 0 0 0 0 0 0 0 0 0 0 0 -0.11982 -0.0077226 0.0025012 -0.074209 0.032902 -0.18962 -0.31308 0 0 0 0 0 0 0 0 0 0 0 0 0 0 0
1.832 0.012385 0.01132 -0.021213 -0.048424 0 -0.045153 -0.078216 -0.051409 -0.10592 -0.097744 0.0025105 5.2588 0 0 0 0 0 0 0 0 0 0 0 0 0 0 0 0 0 -0.061852 -0.043978 -0.049258 -0.10794 -0.074489 -0.13129 -0.1421 0 0 0 0 0 0 0 0 0 0 0 0 0 0 0
1.8359 0.024029 0.020023 0.0021392 -0.12053 0 -0.15838 -0.076667 -0.03821 -0.098488 -0.13879 0.052585 5.1745 0 0 0 0 0 0 0 0 0 0 0 0 0 0 0 0 0 -0.02789 -0.06311 -0.096285 -0.1155 -0.15624 -0.053087 0.03808 0 0 0 0 0 0 0 0 0 0 0 0 0 0 0
1.8398 0.023074 0.016829 0.032421 -0.10194 0 -0.16038 -0.04214 -0.027423 -0.071059 -0.11135 -0.015583 5.0695 0 0 0 0 0 0 0 0 0 0 0 0 0 0 0 0 0 -0.04307 -0.062303 -0.10603 -0.10266 -0.166 -0.0087864 0.11651 0 0 0 0 0 0 0 0 0 0 0 0 0 0 0
1.8438 0.007653 0.0029604 0.043248 -0.0046436 0 -0.050897 0.00061601 -0.023361 -0.040526 -0.036847 -0.14093 4.9659 0 0 0 0 0 0 0 0 0 0 0 0 0 0 0 0 0 -0.089695 -0.047671 -0.066666 -0.07923 -0.10278 -0.023215 0.053472 0 0 0 0 0 0 0 0 0 0 0 0 0 0 0
1.8477 -0.014919 -0.01458 0.021808 0.099527 0 0.090353 0.026484 -0.018719 -0.017238 0.034882 -0.21946 4.8837 0 0 0 0 0 0 0 0 0 0 0 0 0 0 0 0 0 -0.12012 -0.027143 0.000658 -0.05071 -0.0076682 -0.074078 -0.094049 0 0 0 0 0 0 0 0 0 0 0 0 0 0 0
1.8516 -0.03335 -0.02837 -0.02104 0.13054 0 0.15942 0.025429 -0.0059058 -0.0013783 0.06117 -0.17721 4.8194 0 0 0 0 0 0 0 0 0 0 0 0 0 0 0 0 0 -0.093234 -0.0062643 0.053159 -0.017604 0.065218 -0.10773 -0.21069 0 0 0 0 0 0 0 0 0 0 0 0 0 0 0
1.8555 -0.040371 -0.035238 -0.059033 0.058047 0 0.10218 0.0053318 0.011059 0.011958 0.034174 -0.021212 4.7479 0 0 0 0 0 0 0 0 0 0 0 0 0 0 0 0 0 -0.0077956 0.011034 0.056813 0.019522 0.081857 -0.078667 -0.20042 0 0 0 0 0 0 0 0 0 0 0 0 0 0 0
1.8594 -0.037159 -0.037048 -0.07039 -0.075746 0 -0.04597 -0.017089 0.018023 0.024927 -0.017836 0.16427 4.6484 0 0 0 0 0 0 0 0 0 0 0 0 0 0 0 0 0 0.093091 0.020087 0.013335 0.055045 0.045008 0.015333 -0.051492 0 0 0 0 0 0 0 0 0 0 0 0 0 0 0
1.8633 -0.030732 -0.037475 -0.05359 -0.18432 0 -0.18389 -0.028725 0.0051893 0.033269 -0.053951 0.27307 4.5243 0 0 0 0 0 0 0 0 0 0 0 0 0 0 0 0 0 0.15067 0.016064 -0.039901 0.077757 -0.012881 0.12841 0.15601 0 0 0 0 0 0 0 0 0 0 0 0 0 0 0
1.8672 -0.026948 -0.037652 -0.026665 -0.19594 0 -0.21613 -0.026828 -0.020219 0.029778 -0.050149 0.24689 4.397 0 0 0 0 0 0 0 0 0 0 0 0 0 0 0 0 0 0.13168 -0.0017982 -0.059476 0.075917 -0.052731 0.19622 0.30446 0 0 0 0 0 0 0 0 0 0 0 0 0 0 0
1.8711 -0.025571 -0.034624 -0.011022 -0.10199 0 -0.12051 -0.016885 -0.037214 0.012125 -0.013693 0.11203 4.2836 0 0 0 0 0 0 0 0 0 0 0 0 0 0 0 0 0 0.051503 -0.02619 -0.031075 0.045897 -0.052396 0.17915 0.31538 0 0 0 0 0 0 0 0 0 0 0 0 0 0 0
1.875 -0.021819 -0.024384 -0.013578 0.038575 0 0.03725 -0.0055779 -0.0287 -0.011709 0.026176 -0.041687 4.1823 0 0 0 0 0 0 0 0 0 0 0 0 0 0 0 0 0 -0.03746 -0.042963 0.020224 -0.00078082 -0.0173 0.088525 0.19478 0 0 0 0 0 0 0 0 0 0 0 0 0 0 0
1.8789 -0.012527 -0.0072024 -0.022418 0.14051 0 0.152 0.0042833 0.0025926 -0.026298 0.04199 -0.12393 4.0813 0 0 0 0 0 0 0 0 0 0 0 0 0 0 0 0 0 -0.082553 -0.038924 0.053219 -0.039011 0.026433 -0.022315 0.019022 0 0 0 0 0 0 0 0 0 0 0 0 0 0 0
1.8828 -0.00063955 0.0098447 -0.019624 0.14859 0 0.15372 0.012969 0.034927 -0.019726 0.027321 -0.10256 3.9758 0 0 0 0 0 0 0 0 0 0 0 0 0 0 0 0 0 -0.065338 -0.011792 0.04583 -0.043823 0.050396 -0.094427 -0.12162 0 0 0 0 0 0 0 0 0 0 0 0 0 0 0
1.8867 0.006609 0.016645 0.0003222 0.069905 0 0.053069 0.019447 0.044594 0.0051412 -0.0022298 -0.017219 3.8723 0 0 0 0 0 0 0 0 0 0 0 0 0 0 0 0 0 -0.009978 0.025162 0.01066 -0.0098816 0.041407 -0.10075 -0.17712 0 0 0 0 0 0 0 0 0 0 0 0 0 0 0
1.8906 0.0041762 0.0080628 0.023623 -0.037792 0 -0.07327 0.019168 0.024142 0.029319 -0.024776 0.057551 3.7756 0 0 0 0 0 0 0 0 0 0 0 0 0 0 0 0 0 0.037449 0.048819 -0.021148 0.038599 0.0071228 -0.059001 -0.15385 0 0 0 0 0 0 0 0 0 0 0 0 0 0 0
1.8945 -0.0059624 -0.010649 0.028818 -0.10875 0 -0.14147 0.0073624 -0.013289 0.029994 -0.030066 0.066952 3.6773 0 0 0 0 0 0 0 0 0 0 0 0 0 0 0 0 0 0.041195 0.040211 -0.029993 0.06015 -0.032324 -0.013459 -0.092068 0 0 0 0 0 0 0 0 0 0 0 0 0 0 0
1.8984 -0.016368 -0.026757 0.0069824 -0.1106 0 -0.11708 -0.014993 -0.045541 -0.0015593 -0.02484 0.0076587 3.5626 0 0 0 0 0 0 0 0 0 0 0 0 0 0 0 0 0 -0.0030256 -0.0019135 -0.023025 0.026258 -0.058728 -0.0014862 -0.031561 0 0 0 0 0 0 0 0 0 0 0 0 0 0 0
1.9023 -0.020577 -0.02987 -0.028214 -0.057647 0 -0.029888 -0.039025 -0.057849 -0.051048 -0.023001 -0.080312 3.4278 0 0 0 0 0 0 0 0 0 0 0 0 0 0 0 0 0 -0.069433 -0.057824 -0.02242 -0.05281 -0.065184 -0.029388 0.0068436 0 0 0 0 0 0 0 0 0 0 0 0 0 0 0
1.9063 -0.018283 -0.020415 -0.050736 0.0069948 0 0.056143 -0.053102 -0.051083 -0.089942 -0.031283 -0.14624 3.2864 0 0 0 0 0 0 0 0 0 0 0 0 0 0 0 0 0 -0.12104 -0.097431 -0.040838 -0.12992 -0.055498 -0.07299 0.018508 0 0 0 0 0 0 0 0 0 0 0 0 0 0 0
1.9102 -0.01458 -0.0088997 -0.044257 0.042449 0 0.088848 -0.051432 -0.037425 -0.095983 -0.043865 -0.15823 3.1546 0 0 0 0 0 0 0 0 0 0 0 0 0 0 0 0 0 -0.1317 -0.098683 -0.068295 -0.15322 -0.037855 -0.09914 0.004865 0 0 0 0 0 0 0 0 0 0 0 0 0 0 0
1.9141 -0.014527 -0.0063439 -0.016269 0.032586 0 0.056325 -0.038241 -0.029082 -0.068838 -0.049636 -0.11428 3.0326 0 0 0 0 0 0 0 0 0 0 0 0 0 0 0 0 0 -0.098723 -0.061586 -0.081267 -0.10487 -0.020214 -0.090298 -0.029655 0 0 0 0 0 0 0 0 0 0 0 0 0 0 0
1.918 -0.018637 -0.014694 0.0085999 -0.010118 0 -0.014854 -0.023499 -0.02928 -0.028233 -0.043552 -0.03808 2.905 0 0 0 0 0 0 0 0 0 0 0 0 0 0 0 0 0 -0.041872 -0.0082575 -0.063717 -0.015236 -0.0097038 -0.054767 -0.073507 0 0 0 0 0 0 0 0 0 0 0 0 0 0 0
1.9219 -0.023459 -0.026227 0.0097859 -0.056029 0 -0.081499 -0.014435 -0.031506 0.0026479 -0.030628 0.03223 2.7611 0 0 0 0 0 0 0 0 0 0 0 0 0 0 0 0 0 0.0087009 0.030998 -0.021037 0.059087 -0.01189 -0.017489 -0.10709 0 0 0 0 0 0 0 0 0 0 0 0 0 0 0
1.9258 -0.026015 -0.032116 -0.012841 -0.076055 0 -0.10819 -0.011288 -0.026628 0.013227 -0.019725 0.059904 2.611 0 0 0 0 0 0 0 0 0 0 0 0 0 0 0 0 0 0.028704 0.035995 0.023192 0.075714 -0.026457 -0.00040692 -0.11117 0 0 0 0 0 0 0 0 0 0 0 0 0 0 0
1.9297 -0.027063 -0.031193 -0.041429 -0.057757 0 -0.083451 -0.010961 -0.012313 0.0079495 -0.014996 0.029974 2.476 0 0 0 0 0 0 0 0 0 0 0 0 0 0 0 0 0 0.01268 0.0073565 0.042952 0.033552 -0.043235 -0.0072291 -0.078722 0 0 0 0 0 0 0 0 0 0 0 0 0 0 0
1.9336 -0.02975 -0.029894 -0.057248 -0.013634 0 -0.024726 -0.013434 0.0027927 -0.0037519 -0.014277 -0.035319 2.3622 0 0 0 0 0 0 0 0 0 0 0 0 0 0 0 0 0 -0.022995 -0.036304 0.025975 -0.031914 -0.046443 -0.022607 -0.019348 0 0 0 0 0 0 0 0 0 0 0 0 0 0 0
1.9375 -0.035246 -0.03376 -0.055355 0.024082 0 0.029644 -0.022535 0.0046493 -0.017241 -0.0149 -0.083362 2.248 0 0 0 0 0 0 0 0 0 0 0 0 0 0 0 0 0 -0.049912 -0.071085 -0.018971 -0.077242 -0.028067 -0.025078 0.047218 0 0 0 0 0 0 0 0 0 0 0 0 0 0 0
1.9414 -0.040218 -0.039981 -0.044211 0.023296 0 0.04166 -0.039213 -0.013716 -0.032162 -0.01848 -0.066393 2.1029 0 0 0 0 0 0 0 0 0 0 0 0 0 0 0 0 0 -0.046031 -0.081078 -0.066515 -0.079426 0.0010888 -0.0042224 0.10081 0 0 0 0 0 0 0 0 0 0 0 0 0 0 0
1.9453 -0.039212 -0.039597 -0.033766 -0.022968 0 0.00015819 -0.054994 -0.042979 -0.044778 -0.027657 0.016055 1.9189 0 0 0 0 0 0 0 0 0 0 0 0 0 0 0 0 0 -0.011568 -0.064506 -0.088363 -0.045154 0.016837 0.029851 0.12505 0 0 0 0 0 0 0 0 0 0 0 0 0 0 0
1.9492 -0.030026 -0.027615 -0.026145 -0.08518 0 -0.065946 -0.055077 -0.061374 -0.045146 -0.03832 0.10537 1.7213 0 0 0 0 0 0 0 0 0 0 0 0 0 0 0 0 0 0.029473 -0.031335 -0.069899 2.7547e-05 0.003518 0.051643 0.10684 0 0 0 0 0 0 0 0 0 0 0 0 0 0 0
1.9531 -0.016899 -0.010296 -0.01783 -0.11362 0 -0.10365 -0.031189 -0.051282 -0.025493 -0.038298 0.12266 1.5445 0 0 0 0 0 0 0 0 0 0 0 0 0 0 0 0 0 0.045413 0.0035756 -0.020422 0.030262 -0.026969 0.037744 0.039737 0 0 0 0 0 0 0 0 0 0 0 0 0 0 0
1.957 -0.0080359 -0.00097616 -0.0082092 -0.075864 0 -0.075889 0.0071069 -0.01561 0.0078719 -0.018019 0.034253 1.398 0 0 0 0 0 0 0 0 0 0 0 0 0 0 0 0 0 0.020701 0.026837 0.030931 0.032758 -0.041165 -0.014312 -0.064671 0 0 0 0 0 0 0 0 0 0 0 0 0 0 0
1.9609 -0.0090224 -0.0074568 -0.0026461 0.012374 0 0.0042308 0.035165 0.021468 0.033428 0.015501 -0.11079 1.259 0 0 0 0 0 0 0 0 0 0 0 0 0 0 0 0 0 -0.030384 0.030292 0.053194 0.010864 -0.015466 -0.079482 -0.16771 0 0 0 0 0 0 0 0 0 0 0 0 0 0 0
1.9648 -0.017636 -0.023245 -0.0058152 0.091567 0 0.077025 0.030771 0.03239 0.029273 0.037463 -0.20956 1.0979 0 0 0 0 0 0 0 0 0 0 0 0 0 0 0 0 0 -0.072298 0.01288 0.03399 -0.021303 0.034687 -0.11821 -0.21346 0 0 0 0 0 0 0 0 0 0 0 0 0 0 0
1.9688 -0.024753 -0.032 -0.013718 0.10064 0 0.081429 -0.0071469 0.0085364 -0.007503 0.023398 -0.18421 0.90908 0 0 0 0 0 0 0 0 0 0 0 0 0 0 0 0 0 -0.074587 -0.018514 -0.012746 -0.048144 0.060083 -0.10287 -0.16188 0 0 0 0 0 0 0 0 0 0 0 0 0 0 0
1.9727 -0.021174 -0.021848 -0.015306 0.026787 0 0.007743 -0.054926 -0.032388 -0.054977 -0.026485 -0.04797 0.7134 0 0 0 0 0 0 0 0 0 0 0 0 0 0 0 0 0 -0.036357 -0.050135 -0.057597 -0.060819 0.020485 -0.039908 -0.025596 0 0 0 0 0 0 0 0 0 0 0 0 0 0 0
1.9766 -0.0051437 0.0035785 -0.0036878 -0.078526 0 -0.087889 -0.079919 -0.060421 -0.081128 -0.079864 0.098844 0.53247 0 0 0 0 0 0 0 0 0 0 0 0 0 0 0 0 0 0.01139 -0.06597 -0.075933 -0.05993 -0.070756 0.030273 0.12218 0 0 0 0 0 0 0 0 0 0 0 0 0 0 0
1.9805 0.015567 0.027754 0.015152 -0.13451 0 -0.12422 -0.063583 -0.056302 -0.067524 -0.093102 0.14399 0.365 0 0 0 0 0 0 0 0 0 0 0 0 0 0 0 0 0 0.029374 -0.055402 -0.061654 -0.051093 -0.14514 0.059264 0.18553 0 0 0 0 0 0 0 0 0 0 0 0 0 0 0
1.9844 0.02914 0.035172 0.026886 -0.092645 0 -0.060728 -0.014076 -0.023799 -0.022162 -0.046295 0.051201 0.19144 0 0 0 0 0 0 0 0 0 0 0 0 0 0 0 0 0 0.0021538 -0.019929 -0.025958 -0.037387 -0.13074 0.025933 0.11109 0 0 0 0 0 0 0 0 0 0 0 0 0 0 0
1.9883 0.028806 0.024045 0.023248 0.023321 0 0.065496 0.040438 0.016833 0.028364 0.036836 -0.10938 -0.00037613 0 0 0 0 0 0 0 0 0 0 0 0 0 0 0 0 0 -0.047263 0.026113 0.013789 -0.016287 -0.016983 -0.045181 -0.06565 0 0 0 0 0 0 0 0 0 0 0 0 0 0 0
1.9922 0.018419 0.0069886 0.011248 0.13239 0 0.16431 0.07132 0.045385 0.059022 0.10332 -0.21259 -0.19908 0 0 0 0 0 0 0 0 0 0 0 0 0 0 0 0 0 -0.073576 0.062661 0.04392 0.01494 0.12593 -0.09848 -0.23268 0 0 0 0 0 0 0 0 0 0 0 0 0 0 0
1.9961 0.009767 0.00011018 0.0066336 0.15657 0 0.1609 0.067059 0.053316 0.061621 0.11016 -0.17161 -0.38147 0 0 0 0 0 0 0 0 0 0 0 0 0 0 0 0 0 -0.044746 0.075043 0.057593 0.050523 0.1963 -0.086492 -0.27148 0 0 0 0 0 0 0 0 0 0 0 0 0 0 0
2 0.013364 0.010564 0.017725 0.080509 0 0.054551 0.037928 0.044215 0.045134 0.057299 -0.0021218 -0.53758 0 0 0 0 0 0 0 0 0 0 0 0 0 0 0 0 0 0.031093 0.061961 0.054269 0.074736 0.14199 -0.005276 -0.13899 0 0 0 0 0 0 0 0 0 0 0 0 0 0 0
2.0039 0.02987 0.032425 0.036637 -0.035503 0 -0.078283 0.0072186 0.028273 0.025362 -0.012267 0.18907 -0.68008 0 0 0 0 0 0 0 0 0 0 0 0 0 0 0 0 0 0.10949 0.03528 0.03991 0.072648 0.0053938 0.10101 0.097692 0 0 0 0 0 0 0 0 0 0 0 0 0 0 0
2.0078 0.049081 0.052423 0.047516 -0.099856 0 -0.13897 -0.0034232 0.017612 0.015118 -0.044841 0.2804 -0.82792 0 0 0 0 0 0 0 0 0 0 0 0 0 0 0 0 0 0.14227 0.012392 0.026617 0.045278 -0.10729 0.17071 0.30189 0 0 0 0 0 0 0 0 0 0 0 0 0 0 0
2.0117 0.057434 0.059315 0.043126 -0.058217 0 -0.078447 0.014175 0.022712 0.020976 -0.014948 0.22041 -0.98394 0 0 0 0 0 0 0 0 0 0 0 0 0 0 0 0 0 0.11381 0.0066794 0.027352 0.014312 -0.10817 0.16795 0.35719 0 0 0 0 0 0 0 0 0 0 0 0 0 0 0
2.0156 0.048052 0.049793 0.03168 0.064519 0 0.066595 0.050929 0.046589 0.043767 0.058434 0.062127 -1.1324 0 0 0 0 0 0 0 0 0 0 0 0 0 0 0 0 0 0.053105 0.021528 0.046502 0.008897 0.0055668 0.10683 0.24409 0 0 0 0 0 0 0 0 0 0 0 0 0 0 0
2.0195 0.025382 0.028446 0.026193 0.18005 0 0.19786 0.085712 0.078831 0.077918 0.12784 -0.074804 -1.2583 0 0 0 0 0 0 0 0 0 0 0 0 0 0 0 0 0 0.01252 0.049735 0.07435 0.043125 0.15279 0.039291 0.050192 0 0 0 0 0 0 0 0 0 0 0 0 0 0 0
2.0234 0.0011293 0.0039664 0.028051 0.19917 0 0.22211 0.097039 0.09775 0.11027 0.15055 -0.086725 -1.3666 0 0 0 0 0 0 0 0 0 0 0 0 0 0 0 0 0 0.029394 0.07687 0.092526 0.1025 0.23225 0.016925 -0.091754 0 0 0 0 0 0 0 0 0 0 0 0 0 0 0
2.0273 -0.014587 -0.015269 0.0238 0.09625 0 0.11434 0.075593 0.084634 0.12352 0.11455 0.042416 -1.4782 0 0 0 0 0 0 0 0 0 0 0 0 0 0 0 0 0 0.098535 0.086841 0.087406 0.15134 0.19544 0.05504 -0.092952 0 0 0 0 0 0 0 0 0 0 0 0 0 0 0
2.0313 -0.019461 -0.024479 0.00042502 -0.070232 0 -0.064243 0.0304 0.040593 0.10585 0.041787 0.2279 -1.6102 0 0 0 0 0 0 0 0 0 0 0 0 0 0 0 0 0 0.17431 0.068854 0.059718 0.15604 0.073533 0.12384 0.036697 0 0 0 0 0 0 0 0 0 0 0 0 0 0 0
2.0352 -0.018224 -0.023945 -0.03639 -0.19601 0 -0.20503 -0.016174 -0.010649 0.060168 -0.028907 0.33859 -1.7595 0 0 0 0 0 0 0 0 0 0 0 0 0 0 0 0 0 0.19986 0.02414 0.021936 0.10696 -0.054276 0.17058 0.20209 0 0 0 0 0 0 0 0 0 0 0 0 0 0 0
2.0391 -0.016806 -0.018097 -0.06188 -0.20167 0 -0.222 -0.042513 -0.040233 0.0038881 -0.065802 0.28382 -1.9097 0 0 0 0 0 0 0 0 0 0 0 0 0 0 0 0 0 0.14362 -0.031554 -0.012756 0.023716 -0.119 0.15505 0.28962 0 0 0 0 0 0 0 0 0 0 0 0 0 0 0
2.043 -0.017232 -0.012349 -0.053303 -0.086542 0 -0.10746 -0.041676 -0.038 -0.042312 -0.060766 0.075483 -2.049 0 0 0 0 0 0 0 0 0 0 0 0 0 0 0 0 0 0.020257 -0.07391 -0.038406 -0.057937 -0.10228 0.073925 0.23822 0 0 0 0 0 0 0 0 0 0 0 0 0 0 0
2.0469 -0.017332 -0.0095585 -0.013339 0.071355 0 0.062899 -0.024959 -0.020324 -0.06771 -0.030888 -0.17692 -2.181 0 0 0 0 0 0 0 0 0 0 0 0 0 0 0 0 0 -0.11622 -0.083523 -0.054744 -0.10708 -0.037072 -0.040168 0.069433 0 0 0 0 0 0 0 0 0 0 0 0 0 0 0
2.0508 -0.014404 -0.0088765 0.028109 0.16855 0 0.1794 -0.012201 -0.013799 -0.075504 -0.0059357 -0.33664 -2.3168 0 0 0 0 0 0 0 0 0 0 0 0 0 0 0 0 0 -0.20309 -0.058861 -0.061312 -0.11304 0.021877 -0.14078 -0.13591 0 0 0 0 0 0 0 0 0 0 0 0 0 0 0
2.0547 -0.0087188 -0.0080062 0.037885 0.1451 0 0.16967 -0.016386 -0.030337 -0.075313 -0.0090598 -0.32872 -2.4615 0 0 0 0 0 0 0 0 0 0 0 0 0 0 0 0 0 -0.20572 -0.018499 -0.056546 -0.087693 0.032801 -0.19444 -0.2906 0 0 0 0 0 0 0 0 0 0 0 0 0 0 0
2.0586 -0.0036859 -0.0065671 0.0083968 0.021867 0 0.044532 -0.034705 -0.057826 -0.073143 -0.041902 -0.18718 -2.6104 0 0 0 0 0 0 0 0 0 0 0 0 0 0 0 0 0 -0.13867 0.010547 -0.043249 -0.055937 -0.012358 -0.19548 -0.34655 0 0 0 0 0 0 0 0 0 0 0 0 0 0 0
2.0625 -0.0030339 -0.006931 -0.035455 -0.11754 0 -0.11189 -0.052836 -0.074383 -0.069083 -0.083844 -0.027697 -2.7577 0 0 0 0 0 0 0 0 0 0 0 0 0 0 0 0 0 -0.05691 0.010376 -0.032121 -0.041083 -0.087546 -0.16296 -0.30868 0 0 0 0 0 0 0 0 0 0 0 0 0 0 0
2.0664 -0.0077671 -0.011377 -0.057989 -0.18517 0 -0.19969 -0.058073 -0.070373 -0.063358 -0.10688 0.034805 -2.9045 0 0 0 0 0 0 0 0 0 0 0 0 0 0 0 0 0 -0.020361 -0.017508 -0.03588 -0.053292 -0.14915 -0.12495 -0.21792 0 0 0 0 0 0 0 0 0 0 0 0 0 0 0
2.0703 -0.015193 -0.01843 -0.043334 -0.14569 0 -0.16842 -0.049741 -0.055655 -0.061409 -0.096189 -0.03473 -3.0561 0 0 0 0 0 0 0 0 0 0 0 0 0 0 0 0 0 -0.053572 -0.056004 -0.057566 -0.086334 -0.16124 -0.10188 -0.12178 0 0 0 0 0 0 0 0 0 0 0 0 0 0 0
2.0742 -0.020289 -0.02249 -0.0072444 -0.034559 0 -0.046309 -0.038129 -0.046359 -0.069746 -0.060859 -0.17116 -3.2142 0 0 0 0 0 0 0 0 0 0 0 0 0 0 0 0 0 -0.12817 -0.085166 -0.084887 -0.12272 -0.11718 -0.097673 -0.051589 0 0 0 0 0 0 0 0 0 0 0 0 0 0 0
2.0781 -0.018253 -0.017751 0.019537 0.071514 0 0.083639 -0.03341 -0.046842 -0.085526 -0.025651 -0.26035 -3.3733 0 0 0 0 0 0 0 0 0 0 0 0 0 0 0 0 0 -0.18219 -0.092501 -0.09758 -0.14259 -0.044064 -0.10109 -0.015765 0 0 0 0 0 0 0 0 0 0 0 0 0 0 0
2.082 -0.0070055 -0.003098 0.019851 0.10815 0 0.14137 -0.03475 -0.045876 -0.091998 -0.0101 -0.22327 -3.5283 0 0 0 0 0 0 0 0 0 0 0 0 0 0 0 0 0 -0.16408 -0.074476 -0.081764 -0.13098 0.015708 -0.094294 -0.0060001 0 0 0 0 0 0 0 0 0 0 0 0 0 0 0
2.0859 0.011294 0.016503 0.0041769 0.064081 0 0.10126 -0.029647 -0.029385 -0.068153 -0.012355 -0.071578 -3.6823 0 0 0 0 0 0 0 0 0 0 0 0 0 0 0 0 0 -0.069768 -0.032978 -0.03855 -0.08165 0.035272 -0.063448 -0.0081597 0 0 0 0 0 0 0 0 0 0 0 0 0 0 0
2.0898 0.030552 0.033297 -0.0015959 -0.01608 0 0.0046017 -0.0047421 0.0050815 -0.006936 -0.011726 0.10399 -3.843 0 0 0 0 0 0 0 0 0 0 0 0 0 0 0 0 0 0.054623 0.025696 0.019154 0.00021855 0.023354 -0.0068721 -0.010267 0 0 0 0 0 0 0 0 0 0 0 0 0 0 0
2.0938 0.043315 0.041712 0.018019 -0.065932 0 -0.07234 0.040653 0.046598 0.073953 0.012112 0.20173 -4.0114 0 0 0 0 0 0 0 0 0 0 0 0 0 0 0 0 0 0.14614 0.087883 0.075844 0.09565 0.015848 0.062805 -0.0043918 0 0 0 0 0 0 0 0 0 0 0 0 0 0 0
2.0977 0.044682 0.040888 0.052827 -0.043659 0 -0.071304 0.089892 0.08102 0.14023 0.059853 0.18212 -4.1751 0 0 0 0 0 0 0 0 0 0 0 0 0 0 0 0 0 0.16878 0.13233 0.11923 0.17371 0.04379 0.12457 0.01601 0 0 0 0 0 0 0 0 0 0 0 0 0 0 0
2.1016 0.03513 0.033423 0.075421 0.039902 0 0.0088332 0.11811 0.10068 0.16363 0.10978 0.093115 -4.3174 0 0 0 0 0 0 0 0 0 0 0 0 0 0 0 0 0 0.13542 0.13901 0.14046 0.20325 0.10407 0.16138 0.058545 0 0 0 0 0 0 0 0 0 0 0 0 0 0 0
2.1055 0.019989 0.022417 0.064762 0.12906 0 0.11171 0.10912 0.10505 0.14154 0.13367 0.031306 -4.4335 0 0 0 0 0 0 0 0 0 0 0 0 0 0 0 0 0 0.09389 0.10341 0.13433 0.17246 0.1589 0.17197 0.12942 0 0 0 0 0 0 0 0 0 0 0 0 0 0 0
2.1094 0.0057926 0.009798 0.023721 0.16093 0 0.1617 0.067744 0.096027 0.097986 0.11804 0.069294 -4.5381 0 0 0 0 0 0 0 0 0 0 0 0 0 0 0 0 0 0.090294 0.043873 0.10326 0.10268 0.16607 0.17259 0.22541 0 0 0 0 0 0 0 0 0 0 0 0 0 0 0
2.1133 -0.0035843 -0.0030883 -0.023689 0.10783 0 0.1159 0.018014 0.076238 0.065605 0.073754 0.20223 -4.6543 0 0 0 0 0 0 0 0 0 0 0 0 0 0 0 0 0 0.13711 -0.0070537 0.060756 0.040582 0.11477 0.1844 0.32573 0 0 0 0 0 0 0 0 0 0 0 0 0 0 0
2.1172 -0.0079012 -0.014034 -0.051226 -0.0036399 0 -0.0046982 -0.01177 0.051781 0.062787 0.027762 0.34998 -4.7952 0 0 0 0 0 0 0 0 0 0 0 0 0 0 0 0 0 0.20621 -0.023195 0.026883 0.028006 0.036472 0.21334 0.39242 0 0 0 0 0 0 0 0 0 0 0 0 0 0 0
2.1211 -0.0083842 -0.019628 -0.048494 -0.10912 0 -0.12632 -0.0069566 0.03261 0.082639 0.0046951 0.41067 -4.9532 0 0 0 0 0 0 0 0 0 0 0 0 0 0 0 0 0 0.24792 -0.0015927 0.015985 0.069671 -0.018583 0.23868 0.38428 0 0 0 0 0 0 0 0 0 0 0 0 0 0 0
2.125 -0.0052284 -0.016709 -0.024305 -0.14712 0 -0.16988 0.024744 0.02602 0.10009 0.011965 0.32679 -5.1083 0 0 0 0 0 0 0 0 0 0 0 0 0 0 0 0 0 0.22156 0.037296 0.026383 0.12626 -0.019376 0.22281 0.27969 0 0 0 0 0 0 0 0 0 0 0 0 0 0 0
2.1289 0.0023494 -0.0046669 0.0042887 -0.09684 0 -0.10369 0.058976 0.028712 0.090064 0.037098 0.12062 -5.2454 0 0 0 0 0 0 0 0 0 0 0 0 0 0 0 0 0 0.11962 0.065204 0.041886 0.14215 0.024211 0.13901 0.094887 0 0 0 0 0 0 0 0 0 0 0 0 0 0 0
2.1328 0.013711 0.01306 0.02532 0.010827 0 0.034298 0.070262 0.02738 0.043469 0.056558 -0.12056 -5.3648 0 0 0 0 0 0 0 0 0 0 0 0 0 0 0 0 0 -0.026415 0.06439 0.044028 0.087663 0.071475 -0.0027438 -0.11568 0 0 0 0 0 0 0 0 0 0 0 0 0 0 0
2.1367 0.025137 0.029653 0.036442 0.11389 0 0.15994 0.047 0.0097381 -0.028084 0.049319 -0.29563 -5.4787 0 0 0 0 0 0 0 0 0 0 0 0 0 0 0 0 0 -0.16106 0.035636 0.024239 -0.018151 0.081587 -0.15364 -0.28101 0 0 0 0 0 0 0 0 0 0 0 0 0 0 0
2.1406 0.031422 0.037953 0.039979 0.15629 0 0.19643 -0.0027298 -0.023907 -0.099624 0.0082538 -0.34441 -5.5991 0 0 0 0 0 0 0 0 0 0 0 0 0 0 0 0 0 -0.23358 -0.0067332 -0.013148 -0.12255 0.039703 -0.25278 -0.34704 0 0 0 0 0 0 0 0 0 0 0 0 0 0 0
2.1445 0.029697 0.0345 0.036691 0.11832 0 0.12243 -0.056618 -0.060007 -0.14611 -0.055154 -0.27537 -5.7286 0 0 0 0 0 0 0 0 0 0 0 0 0 0 0 0 0 -0.22581 -0.04564 -0.056092 -0.17816 -0.038365 -0.2652 -0.30402 0 0 0 0 0 0 0 0 0 0 0 0 0 0 0
2.1484 0.021781 0.021954 0.025575 0.024467 0 -0.015886 -0.090523 -0.082539 -0.15412 -0.11479 -0.15427 -5.8608 0 0 0 0 0 0 0 0 0 0 0 0 0 0 0 0 0 -0.16213 -0.06946 -0.091084 -0.17362 -0.1201 -0.20376 -0.19182 0 0 0 0 0 0 0 0 0 0 0 0 0 0 0
2.1523 0.012588 0.0077278 0.0086847 -0.072399 0 -0.13499 -0.09082 -0.08442 -0.12677 -0.14199 -0.062787 -5.9883 0 0 0 0 0 0 0 0 0 0 0 0 0 0 0 0 0 -0.093071 -0.074648 -0.10679 -0.13348 -0.17401 -0.11926 -0.079593 0 0 0 0 0 0 0 0 0 0 0 0 0 0 0
2.1563 0.0060917 -0.00075447 -0.0063145 -0.1205 0 -0.16568 -0.06073 -0.069578 -0.080518 -0.12119 -0.050677 -6.1086 0 0 0 0 0 0 0 0 0 0 0 0 0 0 0 0 0 -0.061547 -0.06453 -0.097511 -0.092872 -0.18019 -0.066159 -0.029172 0 0 0 0 0 0 0 0 0 0 0 0 0 0 0
2.1602 0.0028044 -0.00081398 -0.010478 -0.097081 0 -0.094046 -0.017865 -0.046497 -0.035976 -0.060511 -0.10812 -6.2251 0 0 0 0 0 0 0 0 0 0 0 0 0 0 0 0 0 -0.074585 -0.046296 -0.067826 -0.071139 -0.13407 -0.068446 -0.061387 0 0 0 0 0 0 0 0 0 0 0 0 0 0 0
2.1641 0.00096987 0.0045055 -0.001264 -0.02102 0 0.032357 0.015829 -0.021878 -0.0075679 0.010555 -0.17471 -6.3427 0 0 0 0 0 0 0 0 0 0 0 0 0 0 0 0 0 -0.10148 -0.026914 -0.033319 -0.063851 -0.048735 -0.10742 -0.14358 0 0 0 0 0 0 0 0 0 0 0 0 0 0 0
2.168 -0.00035971 0.0098384 0.014496 0.058055 0 0.13543 0.026619 0.00023912 0.0029588 0.057443 -0.18086 -6.4623 0 0 0 0 0 0 0 0 0 0 0 0 0 0 0 0 0 -0.099668 -0.0093292 -0.01123 -0.05347 0.044949 -0.13694 -0.20705 0 0 0 0 0 0 0 0 0 0 0 0 0 0 0
2.1719 -0.00018921 0.011829 0.025849 0.090466 0 0.15524 0.016711 0.016818 0.0057979 0.061685 -0.09603 -6.5789 0 0 0 0 0 0 0 0 0 0 0 0 0 0 0 0 0 -0.047921 0.0081411 -0.0053174 -0.02522 0.10713 -0.11389 -0.18707 0 0 0 0 0 0 0 0 0 0 0 0 0 0 0
2.1758 0.0021357 0.010216 0.026037 0.059769 0 0.086389 0.0017503 0.026669 0.015612 0.032746 0.049413 -6.686 0 0 0 0 0 0 0 0 0 0 0 0 0 0 0 0 0 0.039048 0.027727 0.00016781 0.023594 0.10977 -0.025 -0.063435 0 0 0 0 0 0 0 0 0 0 0 0 0 0 0
2.1797 0.0039112 0.005214 0.015585 -0.0050111 0 -0.021113 -0.0010326 0.032882 0.04148 0.0011593 0.18542 -6.7821 0 0 0 0 0 0 0 0 0 0 0 0 0 0 0 0 0 0.12408 0.046751 0.026894 0.083075 0.058411 0.10489 0.12382 0 0 0 0 0 0 0 0 0 0 0 0 0 0 0
2.1836 -0.00058215 -0.0049079 -0.0019163 -0.050706 0 -0.097675 0.013944 0.041321 0.080092 -0.0034943 0.25236 -6.874 0 0 0 0 0 0 0 0 0 0 0 0 0 0 0 0 0 0.17582 0.056912 0.078317 0.13567 -0.0048596 0.22632 0.296 0 0 0 0 0 0 0 0 0 0 0 0 0 0 0
2.1875 -0.015416 -0.022138 -0.024829 -0.042265 0 -0.10266 0.036036 0.053972 0.11651 0.025462 0.24226 -6.9725 0 0 0 0 0 0 0 0 0 0 0 0 0 0 0 0 0 0.18809 0.050663 0.12885 0.164 -0.02728 0.29281 0.38294 0 0 0 0 0 0 0 0 0 0 0 0 0 0 0
2.1914 -0.037769 -0.043935 -0.052023 0.006931 0 -0.051045 0.04659 0.064082 0.13254 0.066426 0.1987 -7.0843 0 0 0 0 0 0 0 0 0 0 0 0 0 0 0 0 0 0.17706 0.029333 0.14111 0.1597 0.014371 0.28645 0.36461 0 0 0 0 0 0 0 0 0 0 0 0 0 0 0
2.1953 -0.057307 -0.060966 -0.076432 0.044326 0 0.0021582 0.034046 0.060494 0.11799 0.085811 0.17559 -7.2072 0 0 0 0 0 0 0 0 0 0 0 0 0 0 0 0 0 0.16221 0.0044225 0.098719 0.12863 0.091265 0.22554 0.27779 0 0 0 0 0 0 0 0 0 0 0 0 0 0 0
2.1992 -0.061931 -0.061724 -0.08331 0.023237 0 0.0084911 0.0039656 0.038698 0.077511 0.064595 0.18871 -7.3341 0 0 0 0 0 0 0 0 0 0 0 0 0 0 0 0 0 0.14868 -0.0106 0.023734 0.086904 0.14079 0.14831 0.18258 0 0 0 0 0 0 0 0 0 0 0 0 0 0 0
2.2031 -0.046123 -0.041606 -0.059858 -0.052739 0 -0.033197 -0.024403 0.0071512 0.027998 0.014574 0.20041 -7.4629 0 0 0 0 0 0 0 0 0 0 0 0 0 0 0 0 0 0.12442 -0.010989 -0.039472 0.048389 0.11575 0.083643 0.11478 0 0 0 0 0 0 0 0 0 0 0 0 0 0 0
2.207 -0.015586 -0.0085181 -0.0098504 -0.12596 0 -0.075702 -0.032686 -0.018899 -0.012159 -0.029704 0.15123 -7.6 0 0 0 0 0 0 0 0 0 0 0 0 0 0 0 0 0 0.072395 -0.0037655 -0.060208 0.01405 0.025189 0.031395 0.062016 0 0 0 0 0 0 0 0 0 0 0 0 0 0 0
2.2109 0.015564 0.021023 0.042197 -0.12908 0 -0.064516 -0.017681 -0.03045 -0.034573 -0.038591 0.013225 -7.7533 0 0 0 0 0 0 0 0 0 0 0 0 0 0 0 0 0 -0.012496 -0.00031452 -0.043887 -0.025535 -0.069852 -0.030631 -0.016866 0 0 0 0 0 0 0 0 0 0 0 0 0 0 0
2.2148 0.033299 0.033059 0.065878 -0.042797 0 0.012106 0.0058284 -0.031272 -0.044653 -0.012966 -0.17789 -7.9192 0 0 0 0 0 0 0 0 0 0 0 0 0 0 0 0 0 -0.11388 -0.0061374 -0.02135 -0.07548 -0.10575 -0.11799 -0.14504 0 0 0 0 0 0 0 0 0 0 0 0 0 0 0
2.2188 0.032044 0.025668 0.048873 0.082054 0 0.10646 0.015801 -0.031897 -0.055111 0.01423 -0.33833 -8.0808 0 0 0 0 0 0 0 0 0 0 0 0 0 0 0 0 0 -0.19865 -0.01774 -0.01826 -0.12472 -0.070337 -0.2147 -0.29387 0 0 0 0 0 0 0 0 0 0 0 0 0 0 0
2.2227 0.017388 0.0091347 0.0085322 0.15913 0 0.1445 -0.0011005 -0.038929 -0.07476 0.0041359 -0.38975 -8.2195 0 0 0 0 0 0 0 0 0 0 0 0 0 0 0 0 0 -0.23457 -0.028612 -0.035367 -0.15152 -0.013985 -0.27717 -0.39335 0 0 0 0 0 0 0 0 0 0 0 0 0 0 0
2.2266 0.0016869 -0.0026809 -0.021434 0.13181 0 0.084487 -0.039974 -0.051372 -0.10164 -0.054068 -0.3126 -8.3325 0 0 0 0 0 0 0 0 0 0 0 0 0 0 0 0 0 -0.21121 -0.036629 -0.055771 -0.14363 -0.0058123 -0.26769 -0.38221 0 0 0 0 0 0 0 0 0 0 0 0 0 0 0
2.2305 -0.0041945 -0.0021621 -0.018781 0.017237 0 -0.044855 -0.080684 -0.065381 -0.1251 -0.1297 -0.16192 -8.4368 0 0 0 0 0 0 0 0 0 0 0 0 0 0 0 0 0 -0.14992 -0.044469 -0.06624 -0.11292 -0.071297 -0.18978 -0.25922 0 0 0 0 0 0 0 0 0 0 0 0 0 0 0
2.2344 0.0025248 0.0084636 0.009819 -0.10532 0 -0.15819 -0.10032 -0.078058 -0.13334 -0.17052 -0.033665 -8.5534 0 0 0 0 0 0 0 0 0 0 0 0 0 0 0 0 0 -0.092706 -0.053122 -0.067807 -0.087415 -0.16569 -0.092541 -0.09329 0 0 0 0 0 0 0 0 0 0 0 0 0 0 0
2.2383 0.015768 0.020923 0.037376 -0.15211 0 -0.17168 -0.086306 -0.084115 -0.11943 -0.14149 -0.0027201 -8.6878 0 0 0 0 0 0 0 0 0 0 0 0 0 0 0 0 0 -0.073506 -0.056691 -0.066984 -0.085396 -0.20767 -0.036262 0.019362 0 0 0 0 0 0 0 0 0 0 0 0 0 0 0
2.2422 0.025783 0.027519 0.042197 -0.094001 0 -0.064094 -0.04246 -0.072119 -0.082141 -0.051503 -0.07216 -8.8248 0 0 0 0 0 0 0 0 0 0 0 0 0 0 0 0 0 -0.09104 -0.045353 -0.062078 -0.096103 -0.14578 -0.045323 0.021719 0 0 0 0 0 0 0 0 0 0 0 0 0 0 0
2.2461 0.026431 0.025483 0.025816 0.025615 0 0.10324 0.014211 -0.031352 -0.024585 0.052969 -0.16779 -8.9457 0 0 0 0 0 0 0 0 0 0 0 0 0 0 0 0 0 -0.10603 -0.0144 -0.042845 -0.087084 -0.0022699 -0.087551 -0.06228 0 0 0 0 0 0 0 0 0 0 0 0 0 0 0
2.25 0.01935 0.017431 0.0074326 0.1242 0 0.22359 0.062798 0.032809 0.045204 0.12123 -0.18511 -9.0486 0 0 0 0 0 0 0 0 0 0 0 0 0 0 0 0 0 -0.069468 0.029472 -0.0035672 -0.033202 0.14144 -0.098087 -0.14211 0 0 0 0 0 0 0 0 0 0 0 0 0 0 0
2.2539 0.012088 0.009244 0.0030126 0.13823 0 0.21549 0.08846 0.092888 0.1124 0.13141 -0.061919 -9.1517 0 0 0 0 0 0 0 0 0 0 0 0 0 0 0 0 0 0.036867 0.070922 0.047146 0.058881 0.2046 -0.029491 -0.12237 0 0 0 0 0 0 0 0 0 0 0 0 0 0 0
2.2578 0.011792 0.0068999 0.011382 0.065556 0 0.079735 0.088452 0.11654 0.15773 0.09898 0.17101 -9.2746 0 0 0 0 0 0 0 0 0 0 0 0 0 0 0 0 0 0.17958 0.095493 0.092193 0.15292 0.16397 0.11093 0.030297 0 0 0 0 0 0 0 0 0 0 0 0 0 0 0
2.2617 0.019431 0.01306 0.020091 -0.035001 0 -0.09684 0.071949 0.096088 0.16702 0.058791 0.39955 -9.4161 0 0 0 0 0 0 0 0 0 0 0 0 0 0 0 0 0 0.29156 0.097987 0.12063 0.20938 0.065832 0.26413 0.26073 0 0 0 0 0 0 0 0 0 0 0 0 0 0 0
2.2656 0.029081 0.024703 0.021863 -0.084875 0 -0.19644 0.0541 0.06032 0.14211 0.039239 0.49668 -9.553 0 0 0 0 0 0 0 0 0 0 0 0 0 0 0 0 0 0.31719 0.083994 0.13406 0.21239 -0.011012 0.3584 0.45696 0 0 0 0 0 0 0 0 0 0 0 0 0 0 0
2.2695 0.032742 0.033983 0.022013 -0.040425 0 -0.14946 0.047343 0.051062 0.10287 0.04836 0.40933 -9.661 0 0 0 0 0 0 0 0 0 0 0 0 0 0 0 0 0 0.25115 0.065174 0.13858 0.1762 -0.0099816 0.35473 0.51936 0 0 0 0 0 0 0 0 0 0 0 0 0 0 0
2.2734 0.026692 0.033184 0.029015 0.074435 0 0.015727 0.054628 0.082799 0.075233 0.076674 0.19968 -9.7374 0 0 0 0 0 0 0 0 0 0 0 0 0 0 0 0 0 0.1419 0.05267 0.1339 0.13028 0.068833 0.2681 0.42209 0 0 0 0 0 0 0 0 0 0 0 0 0 0 0
2.2773 0.014261 0.020888 0.040374 0.18039 0 0.18906 0.068518 0.12561 0.073386 0.10734 0.0067264 -9.8038 0 0 0 0 0 0 0 0 0 0 0 0 0 0 0 0 0 0.058218 0.051997 0.1141 0.098762 0.17281 0.15375 0.22736 0 0 0 0 0 0 0 0 0 0 0 0 0 0 0
2.2813 0.0030487 0.0041048 0.041716 0.19473 0 0.25263 0.07677 0.13189 0.090388 0.12355 -0.04907 -9.8855 0 0 0 0 0 0 0 0 0 0 0 0 0 0 0 0 0 0.043994 0.060478 0.078904 0.08925 0.23164 0.071002 0.044042 0 0 0 0 0 0 0 0 0 0 0 0 0 0 0
2.2852 -0.00085511 -0.0063918 0.021978 0.090689 0 0.16212 0.070649 0.08307 0.10487 0.11245 0.049429 -9.9887 0 0 0 0 0 0 0 0 0 0 0 0 0 0 0 0 0 0.091854 0.067894 0.039829 0.093481 0.19998 0.048192 -0.04177 0 0 0 0 0 0 0 0 0 0 0 0 0 0 0
2.2891 0.0031699 -0.0042117 -0.011353 -0.077208 0 -0.022279 0.050162 0.0093525 0.097181 0.070044 0.20402 -10.097 0 0 0 0 0 0 0 0 0 0 0 0 0 0 0 0 0 0.1503 0.061358 0.011191 0.093527 0.084725 0.06854 -0.018438 0 0 0 0 0 0 0 0 0 0 0 0 0 0 0
2.293 0.010962 0.0080349 -0.034598 -0.2036 0 -0.17782 0.022732 -0.038456 0.061045 0.0068752 0.27158 -10.191 0 0 0 0 0 0 0 0 0 0 0 0 0 0 0 0 0 0.15668 0.033463 -0.0049003 0.06947 -0.057837 0.083734 0.050543 0 0 0 0 0 0 0 0 0 0 0 0 0 0 0
2.2969 0.017709 0.021734 -0.027562 -0.20187 0 -0.20402 -0.0030433 -0.037399 0.0030616 -0.053082 0.16571 -10.266 0 0 0 0 0 0 0 0 0 0 0 0 0 0 0 0 0 0.075375 -0.011009 -0.020862 0.0092425 -0.15493 0.046761 0.075365 0 0 0 0 0 0 0 0 0 0 0 0 0 0 0
2.3008 0.021672 0.029851 0.008056 -0.065567 0 -0.089418 -0.022976 -0.011926 -0.064652 -0.085343 -0.083154 -10.336 0 0 0 0 0 0 0 0 0 0 0 0 0 0 0 0 0 -0.079289 -0.055621 -0.048097 -0.080567 -0.16292 -0.055427 0.0031074 0 0 0 0 0 0 0 0 0 0 0 0 0 0 0
2.3047 0.024537 0.031864 0.049346 0.12318 0 0.085449 -0.037683 -0.0055495 -0.12882 -0.082487 -0.34929 -10.419 0 0 0 0 0 0 0 0 0 0 0 0 0 0 0 0 0 -0.24707 -0.081213 -0.08011 -0.17089 -0.096426 -0.18998 -0.14823 0 0 0 0 0 0 0 0 0 0 0 0 0 0 0
2.3086 0.028569 0.031841 0.07087 0.24656 0 0.20684 -0.048273 -0.035192 -0.17388 -0.060577 -0.49545 -10.516 0 0 0 0 0 0 0 0 0 0 0 0 0 0 0 0 0 -0.35209 -0.077473 -0.094878 -0.22172 -0.017808 -0.29608 -0.30579 0 0 0 0 0 0 0 0 0 0 0 0 0 0 0
2.3125 0.033413 0.032466 0.063389 0.22913 0 0.20344 -0.052396 -0.075554 -0.18262 -0.04581 -0.45816 -10.608 0 0 0 0 0 0 0 0 0 0 0 0 0 0 0 0 0 -0.34507 -0.048839 -0.076823 -0.20626 0.0093047 -0.32259 -0.39255 0 0 0 0 0 0 0 0 0 0 0 0 0 0 0
2.3164 0.035363 0.031568 0.036584 0.086099 0 0.087305 -0.045322 -0.087671 -0.14512 -0.051211 -0.27905 -10.675 0 0 0 0 0 0 0 0 0 0 0 0 0 0 0 0 0 -0.2335 -0.011046 -0.035974 -0.13112 -0.031102 -0.26021 -0.37434 0 0 0 0 0 0 0 0 0 0 0 0 0 0 0
2.3203 0.029738 0.024535 0.006835 -0.09054 0 -0.062319 -0.025566 -0.059349 -0.070841 -0.064679 -0.068341 -10.713 0 0 0 0 0 0 0 0 0 0 0 0 0 0 0 0 0 -0.078793 0.018051 -0.002654 -0.035538 -0.095839 -0.14597 -0.27215 0 0 0 0 0 0 0 0 0 0 0 0 0 0 0
2.3242 0.014501 0.0096095 -0.015598 -0.19564 0 -0.15443 0.00045147 -0.015147 0.0096864 -0.060744 0.068618 -10.741 0 0 0 0 0 0 0 0 0 0 0 0 0 0 0 0 0 0.041269 0.026741 -0.0009414 0.032743 -0.11961 -0.036745 -0.13745 0 0 0 0 0 0 0 0 0 0 0 0 0 0 0
2.3281 -0.0075351 -0.0095836 -0.028936 -0.17818 0 -0.14217 0.020139 0.011516 0.060852 -0.026119 0.092183 -10.788 0 0 0 0 0 0 0 0 0 0 0 0 0 0 0 0 0 0.081531 0.013148 -0.0266 0.047698 -0.070759 0.028161 -0.014926 0 0 0 0 0 0 0 0 0 0 0 0 0 0 0
2.332 -0.029496 -0.026547 -0.034268 -0.067508 0 -0.046302 0.022741 0.011483 0.065845 0.024922 0.041861 -10.869 0 0 0 0 0 0 0 0 0 0 0 0 0 0 0 0 0 0.055487 -0.014968 -0.051064 0.019589 0.021836 0.048578 0.079074 0 0 0 0 0 0 0 0 0 0 0 0 0 0 0
2.3359 -0.043763 -0.036448 -0.031891 0.054316 0 0.063029 0.0076052 0.0035385 0.038558 0.060626 -8.8711e-05 -10.976 0 0 0 0 0 0 0 0 0 0 0 0 0 0 0 0 0 0.019383 -0.042751 -0.046925 -0.015344 0.093879 0.055323 0.15157 0 0 0 0 0 0 0 0 0 0 0 0 0 0 0
2.3398 -0.045816 -0.038245 -0.023673 0.11025 0 0.11197 -0.014113 0.0089469 0.012314 0.05886 0.031861 -11.085 0 0 0 0 0 0 0 0 0 0 0 0 0 0 0 0 0 0.027031 -0.053357 -0.010047 -0.020413 0.10022 0.081526 0.21257 0 0 0 0 0 0 0 0 0 0 0 0 0 0 0
2.3438 -0.036394 -0.033354 -0.015591 0.075892 0 0.068937 -0.026001 0.028234 0.014424 0.026762 0.14162 -11.176 0 0 0 0 0 0 0 0 0 0 0 0 0 0 0 0 0 0.090108 -0.035841 0.040783 0.019239 0.051034 0.13619 0.25896 0 0 0 0 0 0 0 0 0 0 0 0 0 0 0
2.3477 -0.020895 -0.023625 -0.013949 -0.011551 0 -0.035623 -0.01664 0.045069 0.047616 -0.0047179 0.2683 -11.246 0 0 0 0 0 0 0 0 0 0 0 0 0 0 0 0 0 0.17265 0.0073875 0.082238 0.090195 -0.00039248 0.19812 0.27446 0 0 0 0 0 0 0 0 0 0 0 0 0 0 0
2.3516 -0.0065791 -0.011315 -0.018085 -0.084018 0 -0.12819 0.013196 0.048639 0.091793 -0.0063423 0.32654 -11.312 0 0 0 0 0 0 0 0 0 0 0 0 0 0 0 0 0 0.22041 0.059325 0.10281 0.16026 -0.0047088 0.23167 0.24282 0 0 0 0 0 0 0 0 0 0 0 0 0 0 0
2.3555 0.00072879 -0.00037909 -0.019376 -0.089889 0 -0.14041 0.050268 0.045536 0.12091 0.025928 0.2651 -11.391 0 0 0 0 0 0 0 0 0 0 0 0 0 0 0 0 0 0.19987 0.096235 0.10377 0.19562 0.043643 0.21125 0.16333 0 0 0 0 0 0 0 0 0 0 0 0 0 0 0
2.3594 -0.0012859 0.0037636 -0.010626 -0.027093 0 -0.056999 0.074844 0.04726 0.11886 0.068253 0.1055 -11.487 0 0 0 0 0 0 0 0 0 0 0 0 0 0 0 0 0 0.11887 0.10029 0.089511 0.17662 0.10543 0.13816 0.057879 0 0 0 0 0 0 0 0 0 0 0 0 0 0 0
2.3633 -0.011277 -0.0028125 0.0029799 0.05748 0 0.069654 0.069777 0.050337 0.084103 0.087138 -0.066849 -11.586 0 0 0 0 0 0 0 0 0 0 0 0 0 0 0 0 0 0.018041 0.068403 0.060967 0.10634 0.13006 0.040639 -0.035043 0 0 0 0 0 0 0 0 0 0 0 0 0 0 0
2.3672 -0.025511 -0.019187 0.0048315 0.10018 0 0.15146 0.029287 0.0355 0.025673 0.062614 -0.15637 -11.676 0 0 0 0 0 0 0 0 0 0 0 0 0 0 0 0 0 -0.056204 0.011928 0.018245 0.0091766 0.092315 -0.041693 -0.077993 0 0 0 0 0 0 0 0 0 0 0 0 0 0 0
2.3711 -0.039483 -0.039218 -0.017868 0.063057 0 0.12403 -0.035939 -0.010408 -0.041149 -0.00026587 -0.12183 -11.759 0 0 0 0 0 0 0 0 0 0 0 0 0 0 0 0 0 -0.078558 -0.050578 -0.033505 -0.080449 0.0049926 -0.080061 -0.056526 0 0 0 0 0 0 0 0 0 0 0 0 0 0 0
2.375 -0.049124 -0.054817 -0.058387 -0.040431 0 -0.0070435 -0.10091 -0.074213 -0.097614 -0.076459 -0.0071571 -11.851 0 0 0 0 0 0 0 0 0 0 0 0 0 0 0 0 0 -0.05752 -0.10109 -0.083329 -0.13477 -0.094895 -0.073347 0.0066117 0 0 0 0 0 0 0 0 0 0 0 0 0 0 0
2.3789 -0.051471 -0.060099 -0.091262 -0.1527 0 -0.16654 -0.13735 -0.1224 -0.12727 -0.13564 0.08519 -11.964 0 0 0 0 0 0 0 0 0 0 0 0 0 0 0 0 0 -0.029399 -0.12676 -0.11953 -0.14626 -0.16941 -0.049634 0.056898 0 0 0 0 0 0 0 0 0 0 0 0 0 0 0
2.3828 -0.045105 -0.053246 -0.091501 -0.20737 0 -0.2571 -0.12952 -0.12965 -0.12599 -0.15673 0.062693 -12.095 0 0 0 0 0 0 0 0 0 0 0 0 0 0 0 0 0 -0.036813 -0.12253 -0.13481 -0.1299 -0.19574 -0.049978 0.035691 0 0 0 0 0 0 0 0 0 0 0 0 0 0 0
2.3867 -0.030507 -0.035688 -0.055415 -0.17003 0 -0.22156 -0.085154 -0.10122 -0.108 -0.13623 -0.092996 -12.221 0 0 0 0 0 0 0 0 0 0 0 0 0 0 0 0 0 -0.10147 -0.0934 -0.12792 -0.11228 -0.17125 -0.10233 -0.082715 0 0 0 0 0 0 0 0 0 0 0 0 0 0 0
2.3906 -0.010195 -0.010802 -0.0035863 -0.058903 0 -0.078131 -0.03208 -0.06659 -0.09796 -0.088898 -0.31064 -12.329 0 0 0 0 0 0 0 0 0 0 0 0 0 0 0 0 0 -0.20626 -0.054166 -0.10349 -0.11408 -0.11185 -0.20112 -0.26812 0 0 0 0 0 0 0 0 0 0 0 0 0 0 0
2.3945 0.011605 0.016227 0.036632 0.066885 0 0.093159 -0.00056106 -0.051419 -0.11095 -0.040522 -0.47388 -12.422 0 0 0 0 0 0 0 0 0 0 0 0 0 0 0 0 0 -0.3004 -0.02308 -0.07189 -0.13683 -0.046293 -0.30625 -0.44373 0 0 0 0 0 0 0 0 0 0 0 0 0 0 0
2.3984 0.029853 0.038274 0.052187 0.14302 0 0.20084 -0.0029921 -0.056368 -0.13698 -0.014773 -0.49474 -12.521 0 0 0 0 0 0 0 0 0 0 0 0 0 0 0 0 0 -0.32862 -0.011059 -0.046947 -0.16247 -0.0047842 -0.36378 -0.52551 0 0 0 0 0 0 0 0 0 0 0 0 0 0 0
2.4023 0.040038 0.04803 0.049694 0.13697 0 0.19541 -0.026432 -0.061603 -0.14635 -0.019491 -0.36564 -12.642 0 0 0 0 0 0 0 0 0 0 0 0 0 0 0 0 0 -0.2669 -0.014561 -0.038239 -0.16541 -0.0034199 -0.33608 -0.46795 0 0 0 0 0 0 0 0 0 0 0 0 0 0 0
2.4063 0.039707 0.041896 0.042603 0.064083 0 0.093557 -0.043939 -0.048863 -0.114 -0.041172 -0.15629 -12.781 0 0 0 0 0 0 0 0 0 0 0 0 0 0 0 0 0 -0.13875 -0.019473 -0.04211 -0.12954 -0.033367 -0.223 -0.28751 0 0 0 0 0 0 0 0 0 0 0 0 0 0 0
2.4102 0.029726 0.023287 0.035732 -0.02538 0 -0.037681 -0.035477 -0.017304 -0.041901 -0.053213 0.037712 -12.915 0 0 0 0 0 0 0 0 0 0 0 0 0 0 0 0 0 0.0011036 -0.013624 -0.041237 -0.059115 -0.064813 -0.061378 -0.050619 0 0 0 0 0 0 0 0 0 0 0 0 0 0 0
2.4141 0.014595 0.0020622 0.023617 -0.078392 0 -0.12344 -0.0014901 0.020199 0.041259 -0.034056 0.15499 -13.028 0 0 0 0 0 0 0 0 0 0 0 0 0 0 0 0 0 0.10362 0.003591 -0.017451 0.023672 -0.065705 0.09541 0.16342 0 0 0 0 0 0 0 0 0 0 0 0 0 0 0
2.418 0.0012076 -0.01047 0.0028019 -0.069874 0 -0.12309 0.040712 0.05184 0.10293 0.017368 0.19574 -13.12 0 0 0 0 0 0 0 0 0 0 0 0 0 0 0 0 0 0.15398 0.023735 0.031375 0.093013 -0.022602 0.2046 0.3 0 0 0 0 0 0 0 0 0 0 0 0 0 0 0
2.4219 -0.0039268 -0.0078607 -0.017439 -0.013477 0 -0.048109 0.072572 0.075546 0.13105 0.080844 0.2032 -13.211 0 0 0 0 0 0 0 0 0 0 0 0 0 0 0 0 0 0.17144 0.040743 0.086887 0.13583 0.051709 0.25208 0.3469 0 0 0 0 0 0 0 0 0 0 0 0 0 0 0
2.4258 0.0021081 0.0080509 -0.019746 0.052337 0 0.051664 0.087493 0.094983 0.13844 0.12961 0.22098 -13.312 0 0 0 0 0 0 0 0 0 0 0 0 0 0 0 0 0 0.18502 0.058187 0.1247 0.15813 0.12846 0.25294 0.32791 0 0 0 0 0 0 0 0 0 0 0 0 0 0 0
2.4297 0.016829 0.028623 0.0044528 0.091622 0 0.12173 0.09158 0.11132 0.14589 0.14897 0.26113 -13.42 0 0 0 0 0 0 0 0 0 0 0 0 0 0 0 0 0 0.2087 0.083713 0.13513 0.1763 0.18152 0.23693 0.28213 0 0 0 0 0 0 0 0 0 0 0 0 0 0 0
2.4336 0.033313 0.043502 0.043032 0.092409 0 0.13405 0.094247 0.12135 0.16216 0.144 0.3036 -13.522 0 0 0 0 0 0 0 0 0 0 0 0 0 0 0 0 0 0.23559 0.1164 0.12993 0.20038 0.2001 0.22896 0.24333 0 0 0 0 0 0 0 0 0 0 0 0 0 0 0
2.4375 0.043689 0.046063 0.069736 0.068701 0 0.097183 0.098988 0.12239 0.1792 0.13105 0.31973 -13.61 0 0 0 0 0 0 0 0 0 0 0 0 0 0 0 0 0 0.25031 0.14163 0.12819 0.22356 0.18853 0.23605 0.22786 0 0 0 0 0 0 0 0 0 0 0 0 0 0 0
2.4414 0.043208 0.036317 0.064846 0.044428 0 0.04277 0.10181 0.11583 0.18309 0.12144 0.29619 -13.688 0 0 0 0 0 0 0 0 0 0 0 0 0 0 0 0 0 0.24348 0.14095 0.13577 0.22709 0.1576 0.24682 0.23314 0 0 0 0 0 0 0 0 0 0 0 0 0 0 0
2.4453 0.032514 0.020136 0.031544 0.03383 0 0.0014031 0.096067 0.10441 0.16647 0.11199 0.24123 -13.769 0 0 0 0 0 0 0 0 0 0 0 0 0 0 0 0 0 0.21521 0.10833 0.13906 0.19635 0.1166 0.24185 0.24342 0 0 0 0 0 0 0 0 0 0 0 0 0 0 0
2.4492 0.016886 0.0055595 -0.0068285 0.033572 0 -0.014393 0.077602 0.087273 0.13065 0.090139 0.17345 -13.855 0 0 0 0 0 0 0 0 0 0 0 0 0 0 0 0 0 0.16916 0.056801 0.11897 0.13375 0.071341 0.20687 0.23859 0 0 0 0 0 0 0 0 0 0 0 0 0 0 0
2.4531 0.0031913 -0.0016201 -0.025862 0.030566 0 -0.01098 0.046477 0.059887 0.079463 0.048165 0.10656 -13.939 0 0 0 0 0 0 0 0 0 0 0 0 0 0 0 0 0 0.1076 0.0085681 0.070175 0.057165 0.026528 0.14038 0.20213 0 0 0 0 0 0 0 0 0 0 0 0 0 0 0
2.457 -0.0034178 -0.00042374 -0.018352 0.016184 0 -0.0024598 0.0068109 0.020062 0.016088 -0.0067352 0.042319 -14.016 0 0 0 0 0 0 0 0 0 0 0 0 0 0 0 0 0 0.033335 -0.021523 0.0068514 -0.013443 -0.012421 0.052229 0.12619 0 0 0 0 0 0 0 0 0 0 0 0 0 0 0
2.4609 -0.0012541 0.0060956 0.003484 -0.0061998 0 0.0013489 -0.033133 -0.026479 -0.052718 -0.055756 -0.02617 -14.089 0 0 0 0 0 0 0 0 0 0 0 0 0 0 0 0 0 -0.046327 -0.033632 -0.049027 -0.068165 -0.040654 -0.043343 0.013535 0 0 0 0 0 0 0 0 0 0 0 0 0 0 0
2.4648 0.0081792 0.014127 0.021734 -0.025322 0 -0.00011467 -0.06171 -0.067132 -0.11224 -0.082048 -0.10642 -14.167 0 0 0 0 0 0 0 0 0 0 0 0 0 0 0 0 0 -0.12041 -0.03636 -0.083349 -0.10794 -0.056895 -0.13383 -0.12249 0 0 0 0 0 0 0 0 0 0 0 0 0 0 0
2.4688 0.021649 0.022073 0.028516 -0.031701 0 -0.00052733 -0.068385 -0.089583 -0.14481 -0.082588 -0.19896 -14.249 0 0 0 0 0 0 0 0 0 0 0 0 0 0 0 0 0 -0.18006 -0.035471 -0.095255 -0.13636 -0.06475 -0.2101 -0.25951 0 0 0 0 0 0 0 0 0 0 0 0 0 0 0
2.4727 0.035621 0.03071 0.029838 -0.023248 0 0.0076725 -0.051122 -0.08915 -0.14285 -0.068465 -0.29241 -14.326 0 0 0 0 0 0 0 0 0 0 0 0 0 0 0 0 0 -0.22209 -0.030476 -0.091339 -0.15321 -0.070342 -0.26494 -0.37014 0 0 0 0 0 0 0 0 0 0 0 0 0 0 0
2.4766 0.047006 0.040671 0.036099 -0.0034759 0 0.027804 -0.020578 -0.071095 -0.11707 -0.054426 -0.36299 -14.384 0 0 0 0 0 0 0 0 0 0 0 0 0 0 0 0 0 -0.24581 -0.020718 -0.078583 -0.15655 -0.077607 -0.29229 -0.42927 0 0 0 0 0 0 0 0 0 0 0 0 0 0 0
2.4805 0.053413 0.050005 0.0499 0.0229 0 0.055297 0.0047681 -0.047168 -0.089582 -0.047687 -0.38153 -14.425 0 0 0 0 0 0 0 0 0 0 0 0 0 0 0 0 0 -0.24722 -0.01114 -0.062859 -0.14831 -0.08502 -0.28847 -0.42257 0 0 0 0 0 0 0 0 0 0 0 0 0 0 0
2.4844 0.053339 0.054471 0.062839 0.051001 0 0.07772 0.010979 -0.028806 -0.076076 -0.045275 -0.32848 -14.461 0 0 0 0 0 0 0 0 0 0 0 0 0 0 0 0 0 -0.21904 -0.0090491 -0.049666 -0.13443 -0.086743 -0.25357 -0.3518 0 0 0 0 0 0 0 0 0 0 0 0 0 0 0
2.4883 0.046469 0.050433 0.063286 0.073497 0 0.080409 -0.0009308 -0.02029 -0.073012 -0.04018 -0.20949 -14.508 0 0 0 0 0 0 0 0 0 0 0 0 0 0 0 0 0 -0.15816 -0.01503 -0.04113 -0.11743 -0.077473 -0.19073 -0.23321 0 0 0 0 0 0 0 0 0 0 0 0 0 0 0
2.4922 0.033772 0.037519 0.046752 0.080413 0 0.056316 -0.015726 -0.015663 -0.061737 -0.028476 -0.058801 -14.565 0 0 0 0 0 0 0 0 0 0 0 0 0 0 0 0 0 -0.073106 -0.019306 -0.031257 -0.090186 -0.056461 -0.10433 -0.090388 0 0 0 0 0 0 0 0 0 0 0 0 0 0 0
2.4961 0.017143 0.018558 0.019147 0.064379 0 0.013366 -0.015872 -0.0028092 -0.02566 -0.010452 0.076949 -14.617 0 0 0 0 0 0 0 0 0 0 0 0 0 0 0 0 0 0.017877 -0.0094598 -0.0080349 -0.040229 -0.026601 4.0103e-05 0.053674 0 0 0 0 0 0 0 0 0 0 0 0 0 0 0
2.5 -0.0011622 -0.0026582 -0.0089663 0.027549 0 -0.028252 0.0049712 0.025969 0.03493 0.013294 0.16621 -14.65 0 0 0 0 0 0 0 0 0 0 0 0 0 0 0 0 0 0.097704 0.017427 0.034877 0.03696 0.010268 0.11278 0.18077 0 0 0 0 0 0 0 0 0 0 0 0 0 0 0
2.5039 -0.018773 -0.023003 -0.030382 -0.01719 0 -0.049188 0.037695 0.064384 0.1024 0.043862 0.21112 -14.668 0 0 0 0 0 0 0 0 0 0 0 0 0 0 0 0 0 0.16036 0.050697 0.087046 0.12812 0.055583 0.21819 0.27834 0 0 0 0 0 0 0 0 0 0 0 0 0 0 0
2.5078 -0.032906 -0.03937 -0.043721 -0.053213 0 -0.044642 0.065356 0.093605 0.15414 0.080137 0.24095 -14.688 0 0 0 0 0 0 0 0 0 0 0 0 0 0 0 0 0 0.21009 0.074471 0.12446 0.20636 0.10906 0.29718 0.33989 0 0 0 0 0 0 0 0 0 0 0 0 0 0 0
2.5117 -0.040176 -0.047346 -0.049367 -0.069568 0 -0.02646 0.07562 0.09674 0.17614 0.11343 0.28376 -14.728 0 0 0 0 0 0 0 0 0 0 0 0 0 0 0 0 0 0.25085 0.080057 0.12771 0.24678 0.16034 0.33482 0.36592 0 0 0 0 0 0 0 0 0 0 0 0 0 0 0
2.5156 -0.037498 -0.042248 -0.045086 -0.06447 0 -0.011029 0.068249 0.074924 0.16822 0.12906 0.33826 -14.786 0 0 0 0 0 0 0 0 0 0 0 0 0 0 0 0 0 0.27668 0.0706 0.099142 0.24039 0.18799 0.32705 0.3625 0 0 0 0 0 0 0 0 0 0 0 0 0 0 0
2.5195 -0.024194 -0.023108 -0.0275 -0.041184 0 -0.0039561 0.053096 0.048803 0.14007 0.11685 0.36962 -14.846 0 0 0 0 0 0 0 0 0 0 0 0 0 0 0 0 0 0.27278 0.055175 0.061714 0.1959 0.17227 0.28092 0.33556 0 0 0 0 0 0 0 0 0 0 0 0 0 0 0
2.5234 -0.0038576 0.0039173 0.0015456 -0.0030064 0 0.0034939 0.041682 0.041094 0.10394 0.081846 0.33412 -14.893 0 0 0 0 0 0 0 0 0 0 0 0 0 0 0 0 0 0.22701 0.040207 0.039609 0.13091 0.11359 0.20874 0.28434 0 0 0 0 0 0 0 0 0 0 0 0 0 0 0
2.5273 0.016137 0.027156 0.031282 0.045403 0 0.02218 0.039043 0.055084 0.068874 0.043213 0.21507 -14.924 0 0 0 0 0 0 0 0 0 0 0 0 0 0 0 0 0 0.14205 0.026978 0.038881 0.062491 0.038817 0.12208 0.20191 0 0 0 0 0 0 0 0 0 0 0 0 0 0 0
2.5313 0.028224 0.036457 0.04711 0.091766 0 0.049046 0.040927 0.070179 0.038015 0.019457 0.042238 -14.951 0 0 0 0 0 0 0 0 0 0 0 0 0 0 0 0 0 0.038009 0.015391 0.045751 0.003618 -0.015328 0.030932 0.085528 0 0 0 0 0 0 0 0 0 0 0 0 0 0 0
2.5352 0.02932 0.030551 0.041772 0.11476 0 0.064435 0.037345 0.060313 0.0086197 0.0122 -0.121 -14.988 0 0 0 0 0 0 0 0 0 0 0 0 0 0 0 0 0 -0.056602 0.0069959 0.041876 -0.037079 -0.030848 -0.053518 -0.050697 0 0 0 0 0 0 0 0 0 0 0 0 0 0 0
2.5391 0.022935 0.018179 0.022506 0.094757 0 0.048152 0.019913 0.018276 -0.024899 0.0045922 -0.21544 -15.038 0 0 0 0 0 0 0 0 0 0 0 0 0 0 0 0 0 -0.11986 0.0027799 0.019854 -0.057481 -0.023356 -0.11902 -0.17486 0 0 0 0 0 0 0 0 0 0 0 0 0 0 0
2.543 0.016493 0.011248 0.0062719 0.031459 0 0.00115 -0.011455 -0.037514 -0.065384 -0.02208 -0.22331 -15.097 0 0 0 0 0 0 0 0 0 0 0 0 0 0 0 0 0 -0.14768 -0.00071739 -0.014905 -0.065345 -0.02696 -0.15828 -0.25352 0 0 0 0 0 0 0 0 0 0 0 0 0 0 0
2.5469 0.015466 0.015217 0.00586 -0.047397 0 -0.047897 -0.046882 -0.079767 -0.1081 -0.067874 -0.17893 -15.152 0 0 0 0 0 0 0 0 0 0 0 0 0 0 0 0 0 -0.1544 -0.01033 -0.053271 -0.076189 -0.060742 -0.17556 -0.27443 0 0 0 0 0 0 0 0 0 0 0 0 0 0 0
2.5508 0.018961 0.024742 0.01888 -0.098458 0 -0.060641 -0.071703 -0.095116 -0.14116 -0.10964 -0.14389 -15.192 0 0 0 0 0 0 0 0 0 0 0 0 0 0 0 0 0 -0.16153 -0.029496 -0.089201 -0.10244 -0.10826 -0.18515 -0.25559 0 0 0 0 0 0 0 0 0 0 0 0 0 0 0
2.5547 0.020669 0.02839 0.02989 -0.091388 0 -0.019932 -0.075701 -0.090688 -0.15208 -0.11873 -0.16188 -15.211 0 0 0 0 0 0 0 0 0 0 0 0 0 0 0 0 0 -0.18082 -0.052768 -0.11745 -0.14098 -0.13141 -0.19914 -0.23016 0 0 0 0 0 0 0 0 0 0 0 0 0 0 0
2.5586 0.014663 0.018544 0.024202 -0.032841 0 0.051257 -0.059937 -0.080578 -0.13603 -0.08635 -0.22431 -15.211 0 0 0 0 0 0 0 0 0 0 0 0 0 0 0 0 0 -0.20284 -0.068411 -0.12901 -0.17139 -0.10725 -0.21411 -0.21809 0 0 0 0 0 0 0 0 0 0 0 0 0 0 0
2.5625 0.0012572 -0.0017083 0.0010932 0.034916 0 0.10072 -0.035723 -0.069412 -0.098924 -0.033642 -0.27317 -15.202 0 0 0 0 0 0 0 0 0 0 0 0 0 0 0 0 0 -0.20124 -0.067469 -0.11435 -0.16925 -0.05264 -0.21004 -0.20909 0 0 0 0 0 0 0 0 0 0 0 0 0 0 0
2.5664 -0.012266 -0.020376 -0.025259 0.062932 0 0.083291 -0.016169 -0.051 -0.053485 0.0038676 -0.24301 -15.203 0 0 0 0 0 0 0 0 0 0 0 0 0 0 0 0 0 -0.15263 -0.050569 -0.073496 -0.12503 -0.011271 -0.16566 -0.17341 0 0 0 0 0 0 0 0 0 0 0 0 0 0 0
2.5703 -0.016978 -0.025504 -0.037465 0.031986 0 -0.0026945 -0.0069348 -0.021154 -0.011954 0.0049311 -0.11424 -15.226 0 0 0 0 0 0 0 0 0 0 0 0 0 0 0 0 0 -0.058991 -0.026027 -0.020937 -0.052565 -0.013593 -0.079149 -0.09192 0 0 0 0 0 0 0 0 0 0 0 0 0 0 0
2.5742 -0.0094092 -0.014056 -0.028385 -0.031393 0 -0.10698 -0.0035309 0.012523 0.018743 -0.019954 0.063071 -15.269 0 0 0 0 0 0 0 0 0 0 0 0 0 0 0 0 0 0.046285 -0.0020176 0.023016 0.020118 -0.04685 0.023863 0.020752 0 0 0 0 0 0 0 0 0 0 0 0 0 0 0
2.5781 0.0054549 0.0060936 -0.0049703 -0.073155 0 -0.15699 0.0032101 0.036388 0.037568 -0.037201 0.19766 -15.32 0 0 0 0 0 0 0 0 0 0 0 0 0 0 0 0 0 0.11739 0.018784 0.047684 0.069679 -0.064176 0.10428 0.12168 0 0 0 0 0 0 0 0 0 0 0 0 0 0 0
2.582 0.017794 0.022186 0.019048 -0.052279 0 -0.10798 0.018763 0.04524 0.047866 -0.017683 0.22149 -15.363 0 0 0 0 0 0 0 0 0 0 0 0 0 0 0 0 0 0.12847 0.037445 0.058673 0.090885 -0.0255 0.13626 0.17088 0 0 0 0 0 0 0 0 0 0 0 0 0 0 0
2.5859 0.0202 0.025597 0.033339 0.026089 0 0.021012 0.040678 0.04795 0.055981 0.039423 0.1427 -15.391 0 0 0 0 0 0 0 0 0 0 0 0 0 0 0 0 0 0.094414 0.053658 0.068694 0.095592 0.066082 0.12596 0.16307 0 0 0 0 0 0 0 0 0 0 0 0 0 0 0
2.5898 0.012771 0.017042 0.035165 0.11061 0 0.15353 0.061062 0.05699 0.069206 0.1052 0.043742 -15.413 0 0 0 0 0 0 0 0 0 0 0 0 0 0 0 0 0 0.061706 0.064125 0.082496 0.1008 0.16395 0.10712 0.1332 0 0 0 0 0 0 0 0 0 0 0 0 0 0 0
2.5938 0.0022828 0.0046592 0.026667 0.13893 0 0.20393 0.072533 0.073658 0.09159 0.14217 0.021907 -15.439 0 0 0 0 0 0 0 0 0 0 0 0 0 0 0 0 0 0.074297 0.066162 0.092195 0.11616 0.2126 0.11562 0.13038 0 0 0 0 0 0 0 0 0 0 0 0 0 0 0
2.5977 -0.0034262 -0.0027279 0.011197 0.083823 0 0.1363 0.072556 0.086141 0.11932 0.13096 0.11491 -15.473 0 0 0 0 0 0 0 0 0 0 0 0 0 0 0 0 0 0.13985 0.061421 0.087527 0.13867 0.18725 0.162 0.17924 0 0 0 0 0 0 0 0 0 0 0 0 0 0 0
2.6016 -0.0011677 -0.0016415 -0.0065796 -0.023392 0 -0.0079411 0.063722 0.082751 0.14036 0.082855 0.26864 -15.506 0 0 0 0 0 0 0 0 0 0 0 0 0 0 0 0 0 0.22201 0.054535 0.069059 0.15545 0.108 0.22184 0.25811 0 0 0 0 0 0 0 0 0 0 0 0 0 0 0
2.6055 0.0060191 0.0049203 -0.01893 -0.11101 0 -0.13538 0.051102 0.065172 0.14078 0.030133 0.37308 -15.529 0 0 0 0 0 0 0 0 0 0 0 0 0 0 0 0 0 0.26426 0.04793 0.049349 0.15148 0.022097 0.25116 0.3106 0 0 0 0 0 0 0 0 0 0 0 0 0 0 0
2.6094 0.012056 0.011162 -0.017218 -0.11586 0 -0.16327 0.038953 0.046511 0.11399 0.002697 0.34051 -15.54 0 0 0 0 0 0 0 0 0 0 0 0 0 0 0 0 0 0.22771 0.039146 0.040589 0.11839 -0.027976 0.21599 0.28327 0 0 0 0 0 0 0 0 0 0 0 0 0 0 0
2.6133 0.01281 0.013326 0.0010195 -0.0291 0 -0.075829 0.028362 0.036475 0.065444 0.0080471 0.16825 -15.543 0 0 0 0 0 0 0 0 0 0 0 0 0 0 0 0 0 0.11654 0.024361 0.042023 0.06085 -0.027378 0.11608 0.16361 0 0 0 0 0 0 0 0 0 0 0 0 0 0 0
2.6172 0.0089839 0.011875 0.026636 0.094313 0 0.065586 0.016841 0.030654 0.0090931 0.028078 -0.058987 -15.545 0 0 0 0 0 0 0 0 0 0 0 0 0 0 0 0 0 -0.024333 0.004428 0.040369 -0.0035415 0.0078333 -0.012783 -0.0075789 0 0 0 0 0 0 0 0 0 0 0 0 0 0 0
2.6211 0.0050662 0.0099974 0.042694 0.17093 0 0.16538 0.00064681 0.016083 -0.040732 0.033969 -0.22669 -15.546 0 0 0 0 0 0 0 0 0 0 0 0 0 0 0 0 0 -0.1359 -0.013705 0.02256 -0.052732 0.043706 -0.11927 -0.15869 0 0 0 0 0 0 0 0 0 0 0 0 0 0 0
2.625 0.0054815 0.010441 0.03699 0.14543 0 0.15902 -0.020876 -0.013254 -0.075208 0.0081299 -0.26536 -15.545 0 0 0 0 0 0 0 0 0 0 0 0 0 0 0 0 0 -0.17856 -0.022593 -0.012097 -0.07329 0.048237 -0.16644 -0.23059 0 0 0 0 0 0 0 0 0 0 0 0 0 0 0
2.6289 0.010948 0.013429 0.013071 0.029455 0 0.05518 -0.042189 -0.048223 -0.091595 -0.042315 -0.19085 -15.546 0 0 0 0 0 0 0 0 0 0 0 0 0 0 0 0 0 -0.15304 -0.021535 -0.051367 -0.069144 0.0092701 -0.15249 -0.21251 0 0 0 0 0 0 0 0 0 0 0 0 0 0 0
2.6328 0.017619 0.016826 -0.011118 -0.10473 0 -0.072908 -0.053689 -0.072326 -0.091395 -0.089976 -0.086017 -15.556 0 0 0 0 0 0 0 0 0 0 0 0 0 0 0 0 0 -0.097412 -0.017918 -0.079995 -0.058539 -0.057229 -0.10966 -0.14654 0 0 0 0 0 0 0 0 0 0 0 0 0 0 0
2.6367 0.019557 0.017749 -0.017406 -0.17185 0 -0.13901 -0.049176 -0.076528 -0.079818 -0.10648 -0.040142 -15.579 0 0 0 0 0 0 0 0 0 0 0 0 0 0 0 0 0 -0.061723 -0.020978 -0.089984 -0.060593 -0.11456 -0.082053 -0.097254 0 0 0 0 0 0 0 0 0 0 0 0 0 0 0
2.6406 0.012827 0.014203 -0.0026528 -0.13027 0 -0.10215 -0.032827 -0.065463 -0.065737 -0.082845 -0.088396 -15.608 0 0 0 0 0 0 0 0 0 0 0 0 0 0 0 0 0 -0.074802 -0.033829 -0.083441 -0.081456 -0.12755 -0.096594 -0.1068 0 0 0 0 0 0 0 0 0 0 0 0 0 0 0
2.6445 -0.0015193 0.0060298 0.018476 -0.0096478 0 0.0070336 -0.018216 -0.050146 -0.058302 -0.036177 -0.1906 -15.629 0 0 0 0 0 0 0 0 0 0 0 0 0 0 0 0 0 -0.12406 -0.050938 -0.068484 -0.11041 -0.087525 -0.14523 -0.16614 0 0 0 0 0 0 0 0 0 0 0 0 0 0 0
2.6484 -0.017609 -0.0047913 0.026081 0.10894 0 0.10826 -0.018103 -0.037045 -0.059958 0.0022813 -0.26133 -15.635 0 0 0 0 0 0 0 0 0 0 0 0 0 0 0 0 0 -0.16346 -0.06257 -0.053399 -0.12779 -0.021288 -0.18981 -0.22213 0 0 0 0 0 0 0 0 0 0 0 0 0 0 0
2.6523 -0.028053 -0.014567 0.012051 0.14667 0 0.12676 -0.032921 -0.02544 -0.062045 0.0093278 -0.23039 -15.633 0 0 0 0 0 0 0 0 0 0 0 0 0 0 0 0 0 -0.14674 -0.061467 -0.042558 -0.11764 0.025898 -0.18684 -0.21552 0 0 0 0 0 0 0 0 0 0 0 0 0 0 0
2.6563 -0.028345 -0.019336 -0.013288 0.079027 0 0.045267 -0.048767 -0.013487 -0.04976 -0.013779 -0.093328 -15.64 0 0 0 0 0 0 0 0 0 0 0 0 0 0 0 0 0 -0.063315 -0.046327 -0.034563 -0.076341 0.023711 -0.11679 -0.12333 0 0 0 0 0 0 0 0 0 0 0 0 0 0 0
2.6602 -0.019537 -0.017088 -0.030354 -0.048122 0 -0.082184 -0.048031 -0.0032321 -0.014921 -0.042445 0.082442 -15.664 0 0 0 0 0 0 0 0 0 0 0 0 0 0 0 0 0 0.050415 -0.020951 -0.023093 -0.013606 -0.018605 0.00084974 0.023351 0 0 0 0 0 0 0 0 0 0 0 0 0 0 0
2.6641 -0.0074064 -0.0093485 -0.026816 -0.14904 0 -0.16539 -0.024126 0.0022747 0.034276 -0.046612 0.20155 -15.699 0 0 0 0 0 0 0 0 0 0 0 0 0 0 0 0 0 0.13514 0.0082248 -0.0015637 0.052122 -0.057222 0.11704 0.1579 0 0 0 0 0 0 0 0 0 0 0 0 0 0 0
2.668 0.0013362 -0.00051238 -0.0070353 -0.15529 0 -0.14035 0.012514 0.0052454 0.076795 -0.012725 0.20568 -15.723 0 0 0 0 0 0 0 0 0 0 0 0 0 0 0 0 0 0.15105 0.033972 0.02995 0.10081 -0.046722 0.18201 0.22023 0 0 0 0 0 0 0 0 0 0 0 0 0 0 0
2.6719 0.0033334 0.0051005 0.013012 -0.061661 0 -0.016308 0.042379 0.013198 0.094233 0.045657 0.1142 -15.725 0 0 0 0 0 0 0 0 0 0 0 0 0 0 0 0 0 0.10607 0.049902 0.061409 0.11896 0.02333 0.17572 0.19438 0 0 0 0 0 0 0 0 0 0 0 0 0 0 0
2.6758 0.00048081 0.0062916 0.019856 0.070347 0 0.12704 0.051579 0.030817 0.085114 0.096203 0.010199 -15.711 0 0 0 0 0 0 0 0 0 0 0 0 0 0 0 0 0 0.048173 0.053007 0.078361 0.1066 0.1168 0.11983 0.11725 0 0 0 0 0 0 0 0 0 0 0 0 0 0 0
2.6797 -0.0018162 0.0054888 0.012999 0.15447 0 0.19325 0.04088 0.052574 0.065216 0.10966 -0.019632 -15.701 0 0 0 0 0 0 0 0 0 0 0 0 0 0 0 0 0 0.028147 0.045964 0.073636 0.078532 0.17455 0.062764 0.05307 0 0 0 0 0 0 0 0 0 0 0 0 0 0 0
2.6836 0.0012218 0.0062252 0.0033437 0.13884 0 0.13706 0.022795 0.065625 0.053797 0.08027 0.051951 -15.711 0 0 0 0 0 0 0 0 0 0 0 0 0 0 0 0 0 0.062487 0.036276 0.054734 0.056221 0.15669 0.046738 0.050063 0 0 0 0 0 0 0 0 0 0 0 0 0 0 0
2.6875 0.010186 0.0099579 0.0022867 0.041133 0 -0.0026169 0.011135 0.061415 0.058217 0.03025 0.1731 -15.735 0 0 0 0 0 0 0 0 0 0 0 0 0 0 0 0 0 0.12385 0.031352 0.038488 0.053249 0.072532 0.078957 0.10782 0 0 0 0 0 0 0 0 0 0 0 0 0 0 0
2.6914 0.021085 0.015199 0.011875 -0.065266 0 -0.12949 0.012271 0.044274 0.069962 -0.0054771 0.25116 -15.756 0 0 0 0 0 0 0 0 0 0 0 0 0 0 0 0 0 0.16374 0.03291 0.036568 0.064894 -0.024207 0.12719 0.17742 0 0 0 0 0 0 0 0 0 0 0 0 0 0 0
2.6953 0.028385 0.019527 0.024358 -0.10426 0 -0.15743 0.023392 0.027779 0.073773 -0.0040689 0.22001 -15.759 0 0 0 0 0 0 0 0 0 0 0 0 0 0 0 0 0 0.14774 0.035829 0.045246 0.071604 -0.072249 0.14347 0.19527 0 0 0 0 0 0 0 0 0 0 0 0 0 0 0
2.6992 0.029123 0.0221 0.030361 -0.050844 0 -0.069561 0.036179 0.022223 0.060294 0.028848 0.086817 -15.749 0 0 0 0 0 0 0 0 0 0 0 0 0 0 0 0 0 0.077597 0.033035 0.049533 0.055337 -0.045462 0.099544 0.12857 0 0 0 0 0 0 0 0 0 0 0 0 0 0 0
2.7031 0.024842 0.023904 0.027394 0.053048 0 0.072831 0.041634 0.025533 0.031677 0.063689 -0.074645 -15.739 0 0 0 0 0 0 0 0 0 0 0 0 0 0 0 0 0 -0.012718 0.022303 0.037698 0.01576 0.029555 0.0084061 0.00045403 0 0 0 0 0 0 0 0 0 0 0 0 0 0 0
2.707 0.019846 0.025653 0.020977 0.1311 0 0.17547 0.033938 0.026067 -0.002047 0.069344 -0.17639 -15.74 0 0 0 0 0 0 0 0 0 0 0 0 0 0 0 0 0 -0.080345 0.0086283 0.011998 -0.027914 0.093811 -0.083708 -0.12372 0 0 0 0 0 0 0 0 0 0 0 0 0 0 0
2.7109 0.017333 0.025958 0.018167 0.12813 0 0.17533 0.013379 0.013924 -0.030172 0.03646 -0.17462 -15.747 0 0 0 0 0 0 0 0 0 0 0 0 0 0 0 0 0 -0.099151 -0.00020909 -0.014176 -0.051712 0.098904 -0.12918 -0.18026 0 0 0 0 0 0 0 0 0 0 0 0 0 0 0
2.7148 0.016798 0.022201 0.020324 0.047705 0 0.078944 -0.012528 -0.010029 -0.046001 -0.016351 -0.09364 -15.747 0 0 0 0 0 0 0 0 0 0 0 0 0 0 0 0 0 -0.072591 -0.00090239 -0.028587 -0.045979 0.04042 -0.11132 -0.14965 0 0 0 0 0 0 0 0 0 0 0 0 0 0 0
2.7188 0.015021 0.013526 0.022169 -0.053873 0 -0.047941 -0.031959 -0.0347 -0.047873 -0.057603 -0.0026852 -15.732 0 0 0 0 0 0 0 0 0 0 0 0 0 0 0 0 0 -0.028513 0.002114 -0.029187 -0.022741 -0.042491 -0.053996 -0.067151 0 0 0 0 0 0 0 0 0 0 0 0 0 0 0
2.7227 0.0096831 0.0028166 0.01771 -0.10956 0 -0.12714 -0.035822 -0.047068 -0.038717 -0.066346 0.033943 -15.709 0 0 0 0 0 0 0 0 0 0 0 0 0 0 0 0 0 -0.00055643 0.00060953 -0.022501 -0.0056251 -0.098754 -0.0028645 0.0050584 0 0 0 0 0 0 0 0 0 0 0 0 0 0 0
2.7266 0.0022154 -0.0046958 0.0069368 -0.087416 0 -0.11733 -0.024361 -0.040951 -0.025062 -0.045102 -0.0021801 -15.695 0 0 0 0 0 0 0 0 0 0 0 0 0 0 0 0 0 -0.0071348 -0.009624 -0.015744 -0.011212 -0.10171 0.007057 0.022101 0 0 0 0 0 0 0 0 0 0 0 0 0 0 0
2.7305 -0.0029436 -0.0052603 -0.0034065 -0.0086297 0 -0.035284 -0.0072327 -0.020523 -0.014332 -0.013671 -0.07669 -15.7 0 0 0 0 0 0 0 0 0 0 0 0 0 0 0 0 0 -0.040235 -0.024014 -0.01191 -0.036745 -0.062498 -0.026074 -0.015924 0 0 0 0 0 0 0 0 0 0 0 0 0 0 0
2.7344 -0.0021913 0.00048955 -0.0057527 0.071157 0 0.060384 0.0040791 0.0025227 -0.01031 0.008324 -0.13007 -15.716 0 0 0 0 0 0 0 0 0 0 0 0 0 0 0 0 0 -0.071344 -0.031903 -0.010966 -0.062694 -0.014154 -0.072713 -0.070471 0 0 0 0 0 0 0 0 0 0 0 0 0 0 0
2.7383 0.0037182 0.0079934 0.0012822 0.10083 0 0.10915 0.0052919 0.015947 -0.010025 0.014467 -0.11891 -15.726 0 0 0 0 0 0 0 0 0 0 0 0 0 0 0 0 0 -0.071486 -0.024765 -0.012275 -0.066863 0.015717 -0.094436 -0.096213 0 0 0 0 0 0 0 0 0 0 0 0 0 0 0
2.7422 0.0097356 0.011915 0.011327 0.065691 0 0.086002 0.0016435 0.014487 -0.0058545 0.011151 -0.0436 -15.716 0 0 0 0 0 0 0 0 0 0 0 0 0 0 0 0 0 -0.03217 -0.003358 -0.013664 -0.039379 0.020629 -0.070067 -0.071992 0 0 0 0 0 0 0 0 0 0 0 0 0 0 0
2.7461 0.010243 0.0092512 0.015347 -0.0068013 0 0.013822 0.0015931 0.0035616 0.0076885 0.0079189 0.053982 -15.687 0 0 0 0 0 0 0 0 0 0 0 0 0 0 0 0 0 0.027969 0.021926 -0.0096291 0.010889 0.011064 -0.0080299 -0.01007 0 0 0 0 0 0 0 0 0 0 0 0 0 0 0
2.75 0.0032903 0.00038952 0.0086125 -0.068166 0 -0.055739 0.0082763 -0.0043036 0.028075 0.0092588 0.11991 -15.656 0 0 0 0 0 0 0 0 0 0 0 0 0 0 0 0 0 0.076321 0.037811 0.0055233 0.061462 0.00083926 0.061331 0.058181 0 0 0 0 0 0 0 0 0 0 0 0 0 0 0
2.7539 -0.0081373 -0.011694 -0.0063184 -0.08134 0 -0.079096 0.016899 0.00073893 0.045424 0.013805 0.12452 -15.636 0 0 0 0 0 0 0 0 0 0 0 0 0 0 0 0 0 0.089587 0.036802 0.030017 0.089196 -0.001739 0.10624 0.10546 0 0 0 0 0 0 0 0 0 0 0 0 0 0 0
2.7578 -0.018576 -0.022826 -0.02223 -0.043641 0 -0.049751 0.019891 0.017007 0.049626 0.018162 0.080937 -15.631 0 0 0 0 0 0 0 0 0 0 0 0 0 0 0 0 0 0.069367 0.021372 0.051101 0.08353 0.0056227 0.11244 0.12321 0 0 0 0 0 0 0 0 0 0 0 0 0 0 0
2.7617 -0.023902 -0.028987 -0.032271 0.013675 0 0.00078503 0.014057 0.031683 0.037983 0.019569 0.032938 -15.632 0 0 0 0 0 0 0 0 0 0 0 0 0 0 0 0 0 0.038346 0.0011496 0.052916 0.052302 0.020603 0.088722 0.12025 0 0 0 0 0 0 0 0 0 0 0 0 0 0 0
2.7656 -0.02344 -0.02786 -0.033274 0.048341 0 0.029839 0.002884 0.03153 0.017071 0.015961 0.020795 -15.625 0 0 0 0 0 0 0 0 0 0 0 0 0 0 0 0 0 0.021078 -0.013997 0.030947 0.016237 0.035264 0.057043 0.10985 0 0 0 0 0 0 0 0 0 0 0 0 0 0 0
2.7695 -0.019244 -0.02032 -0.026113 0.036905 0 0.016828 -0.0070713 0.014864 -0.002172 0.006437 0.050279 -15.608 0 0 0 0 0 0 0 0 0 0 0 0 0 0 0 0 0 0.025262 -0.019473 -0.0012608 -0.0049413 0.037161 0.035217 0.096826 0 0 0 0 0 0 0 0 0 0 0 0 0 0 0
2.7734 -0.013911 -0.010528 -0.014546 -0.0092555 0 -0.023017 -0.011193 -0.0066665 -0.011769 -0.0063818 0.088488 -15.587 0 0 0 0 0 0 0 0 0 0 0 0 0 0 0 0 0 0.037872 -0.016674 -0.022051 -0.0054842 0.018051 0.025022 0.074121 0 0 0 0 0 0 0 0 0 0 0 0 0 0 0
2.7773 -0.0090167 -0.0036255 -0.0037643 -0.053447 0 -0.053939 -0.0087823 -0.01867 -0.011106 -0.015515 0.090117 -15.572 0 0 0 0 0 0 0 0 0 0 0 0 0 0 0 0 0 0.037595 -0.0099463 -0.020594 0.0038283 -0.014918 0.014041 0.031076 0 0 0 0 0 0 0 0 0 0 0 0 0 0 0
2.7813 -0.0050371 -0.0021916 0.0016555 -0.061912 0 -0.049599 -0.00204 -0.016851 -0.0062726 -0.014209 0.033944 -15.569 0 0 0 0 0 0 0 0 0 0 0 0 0 0 0 0 0 0.012311 -0.0034216 -0.0066071 0.005589 -0.039403 -0.010938 -0.033132 0 0 0 0 0 0 0 0 0 0 0 0 0 0 0
2.7852 -0.0020755 -0.0044151 0.00050402 -0.029402 0 -0.012661 0.005155 -0.0096499 -0.0058049 -0.0036123 -0.059054 -15.576 0 0 0 0 0 0 0 0 0 0 0 0 0 0 0 0 0 -0.032038 -7.9166e-05 -0.00066988 -0.0098692 -0.035573 -0.050231 -0.10215 0 0 0 0 0 0 0 0 0 0 0 0 0 0 0
2.7891 -0.00031976 -0.0059586 -0.0036003 0.017802 0 0.030115 0.0076582 -0.0087861 -0.015629 0.0047242 -0.14 -15.585 0 0 0 0 0 0 0 0 0 0 0 0 0 0 0 0 0 -0.076544 -0.0022036 -0.014161 -0.037385 -0.0076844 -0.088876 -0.1489 0 0 0 0 0 0 0 0 0 0 0 0 0 0 0
2.793 9.6043e-05 -0.0040634 -0.0046323 0.043548 0 0.050014 0.00054895 -0.018015 -0.035561 -0.0031063 -0.16711 -15.59 0 0 0 0 0 0 0 0 0 0 0 0 0 0 0 0 0 -0.10274 -0.010984 -0.038494 -0.062467 0.013845 -0.10779 -0.15302 0 0 0 0 0 0 0 0 0 0 0 0 0 0 0
2.7969 -0.00061718 -5.9032e-05 0.00020046 0.030328 0 0.036216 -0.01708 -0.031202 -0.058853 -0.03005 -0.13395 -15.588 0 0 0 0 0 0 0 0 0 0 0 0 0 0 0 0 0 -0.10377 -0.02476 -0.053938 -0.073584 -0.0022461 -0.099052 -0.1163 0 0 0 0 0 0 0 0 0 0 0 0 0 0 0
2.8008 -0.0019373 0.0021538 0.0066324 -0.0083876 0 -0.00037326 -0.038721 -0.039874 -0.075196 -0.062121 -0.070631 -15.58 0 0 0 0 0 0 0 0 0 0 0 0 0 0 0 0 0 -0.086227 -0.03804 -0.048605 -0.070003 -0.05599 -0.072257 -0.063184 0 0 0 0 0 0 0 0 0 0 0 0 0 0 0
2.8047 -0.0034007 3.8043e-05 0.0062456 -0.041001 0 -0.037636 -0.052053 -0.040577 -0.07589 -0.077262 -0.01966 -15.57 0 0 0 0 0 0 0 0 0 0 0 0 0 0 0 0 0 -0.063191 -0.043587 -0.028652 -0.059005 -0.1095 -0.046346 -0.024436 0 0 0 0 0 0 0 0 0 0 0 0 0 0 0
2.8086 -0.0049907 -0.0053091 -0.0052096 -0.043824 0 -0.055988 -0.04657 -0.034578 -0.058343 -0.062629 -0.0067865 -15.561 0 0 0 0 0 0 0 0 0 0 0 0 0 0 0 0 0 -0.044676 -0.03695 -0.010617 -0.04681 -0.11648 -0.034217 -0.016422 0 0 0 0 0 0 0 0 0 0 0 0 0 0 0
2.8125 -0.0072404 -0.010786 -0.021981 -0.018574 0 -0.046945 -0.022094 -0.023042 -0.027326 -0.02517 -0.027171 -15.558 0 0 0 0 0 0 0 0 0 0 0 0 0 0 0 0 0 -0.032068 -0.019978 -0.0050992 -0.032968 -0.063337 -0.033322 -0.031903 0 0 0 0 0 0 0 0 0 0 0 0 0 0 0
2.8164 -0.010883 -0.014771 -0.031989 0.011502 0 -0.015703 0.009165 -0.0061393 0.0072639 0.013853 -0.052896 -15.563 0 0 0 0 0 0 0 0 0 0 0 0 0 0 0 0 0 -0.019401 -0.00023898 -0.0085369 -0.013547 0.016632 -0.029829 -0.048098 0 0 0 0 0 0 0 0 0 0 0 0 0 0 0
2.8203 -0.016061 -0.018389 -0.0279 0.021305 0 0.02044 0.029682 0.012175 0.034252 0.034976 -0.052866 -15.571 0 0 0 0 0 0 0 0 0 0 0 0 0 0 0 0 0 0.00038602 0.013359 -0.0098951 0.011036 0.070143 -0.011781 -0.043514 0 0 0 0 0 0 0 0 0 0 0 0 0 0 0
2.8242 -0.021481 -0.023009 -0.014921 0.0024805 0 0.038664 0.028092 0.021795 0.044914 0.032899 -0.011844 -15.574 0 0 0 0 0 0 0 0 0 0 0 0 0 0 0 0 0 0.028748 0.015477 -0.0034287 0.032467 0.067611 0.020556 -0.01014 0 0 0 0 0 0 0 0 0 0 0 0 0 0 0
2.8281 -0.024339 -0.02691 -0.0064289 -0.032212 0 0.023357 0.006842 0.013804 0.036269 0.01602 0.059962 -15.567 0 0 0 0 0 0 0 0 0 0 0 0 0 0 0 0 0 0.058673 0.0066873 0.0062355 0.039875 0.024046 0.055239 0.044897 0 0 0 0 0 0 0 0 0 0 0 0 0 0 0
2.832 -0.021702 -0.025367 -0.010491 -0.059031 0 -0.020372 -0.019165 -0.0075923 0.013646 -0.0030488 0.12968 -15.552 0 0 0 0 0 0 0 0 0 0 0 0 0 0 0 0 0 0.077453 -0.0072868 0.010816 0.029617 -0.019066 0.077873 0.10399 0 0 0 0 0 0 0 0 0 0 0 0 0 0 0
2.8359 -0.012873 -0.014968 -0.020602 -0.058476 0 -0.06422 -0.031767 -0.023054 -0.0096977 -0.01539 0.15696 -15.538 0 0 0 0 0 0 0 0 0 0 0 0 0 0 0 0 0 0.073793 -0.018142 0.0083373 0.010296 -0.030236 0.08066 0.14424 0 0 0 0 0 0 0 0 0 0 0 0 0 0 0
2.8398 -0.00092175 0.0018631 -0.021107 -0.026041 0 -0.072846 -0.020784 -0.01311 -0.018547 -0.016773 0.11766 -15.535 0 0 0 0 0 0 0 0 0 0 0 0 0 0 0 0 0 0.04557 -0.018359 0.0053893 -0.0023546 -0.0086351 0.064733 0.14353 0 0 0 0 0 0 0 0 0 0 0 0 0 0 0
2.8438 0.0084645 0.017076 -0.0032772 0.025466 0 -0.030757 0.0092283 0.021507 -0.0058227 -0.0057014 0.024345 -15.545 0 0 0 0 0 0 0 0 0 0 0 0 0 0 0 0 0 0.003673 -0.005037 0.0097928 0.0027628 0.024726 0.036799 0.091278 0 0 0 0 0 0 0 0 0 0 0 0 0 0 0
2.8477 0.010652 0.022561 0.023782 0.07141 0 0.041114 0.04083 0.055496 0.020455 0.015479 -0.072982 -15.559 0 0 0 0 0 0 0 0 0 0 0 0 0 0 0 0 0 -0.031485 0.017053 0.021754 0.023108 0.049206 0.0054236 0.00086397 0 0 0 0 0 0 0 0 0 0 0 0 0 0 0
2.8516 0.0055706 0.016448 0.039364 0.086613 0 0.09597 0.053848 0.058857 0.041059 0.03733 -0.11418 -15.565 0 0 0 0 0 0 0 0 0 0 0 0 0 0 0 0 0 -0.040618 0.035988 0.032388 0.043619 0.056317 -0.0202 -0.088191 0 0 0 0 0 0 0 0 0 0 0 0 0 0 0
2.8555 -0.0020581 0.0044905 0.029845 0.059068 0 0.094344 0.038506 0.024569 0.039717 0.044977 -0.071193 -15.56 0 0 0 0 0 0 0 0 0 0 0 0 0 0 0 0 0 -0.018277 0.038719 0.030686 0.047293 0.04543 -0.031291 -0.12814 0 0 0 0 0 0 0 0 0 0 0 0 0 0 0
2.8594 -0.0063532 -0.0046288 0.0021306 -0.00042489 0 0.034953 0.0029214 -0.022847 0.016482 0.028095 0.026055 -15.551 0 0 0 0 0 0 0 0 0 0 0 0 0 0 0 0 0 0.020883 0.020093 0.012363 0.027278 0.017225 -0.023407 -0.094296 0 0 0 0 0 0 0 0 0 0 0 0 0 0 0
2.8633 -0.0048331 -0.0058545 -0.021529 -0.060519 0 -0.042136 -0.03144 -0.047998 -0.012097 -0.0078965 0.10523 -15.547 0 0 0 0 0 0 0 0 0 0 0 0 0 0 0 0 0 0.048744 -0.011796 -0.016538 -0.0083757 -0.023161 -0.0016823 -0.0067287 0 0 0 0 0 0 0 0 0 0 0 0 0 0 0
2.8672 3.2061e-05 -0.00061998 -0.02287 -0.085945 0 -0.083789 -0.044515 -0.035978 -0.027149 -0.041461 0.10298 -15.555 0 0 0 0 0 0 0 0 0 0 0 0 0 0 0 0 0 0.041607 -0.039377 -0.043092 -0.042265 -0.059334 0.01866 0.078288 0 0 0 0 0 0 0 0 0 0 0 0 0 0 0
2.8711 0.0035452 0.0057307 -0.002983 -0.060169 0 -0.062067 -0.031982 -0.0044975 -0.023215 -0.049424 0.014111 -15.568 0 0 0 0 0 0 0 0 0 0 0 0 0 0 0 0 0 -0.0019154 -0.046953 -0.054635 -0.058791 -0.06847 0.020453 0.10467 0 0 0 0 0 0 0 0 0 0 0 0 0 0 0
2.875 0.0031356 0.0088648 0.020257 0.0016521 0 0.0064958 -0.0075601 0.014632 -0.010734 -0.025785 -0.10195 -15.579 0 0 0 0 0 0 0 0 0 0 0 0 0 0 0 0 0 -0.056926 -0.031186 -0.045209 -0.05278 -0.040063 -0.0026966 0.054605 0 0 0 0 0 0 0 0 0 0 0 0 0 0 0
2.8789 0.0003376 0.0082687 0.029105 0.060675 0 0.073866 0.0089184 0.0060528 -0.0035161 0.011811 -0.16507 -15.582 0 0 0 0 0 0 0 0 0 0 0 0 0 0 0 0 0 -0.087555 -0.0025248 -0.018598 -0.030429 0.0092553 -0.039311 -0.04039 0 0 0 0 0 0 0 0 0 0 0 0 0 0 0
2.8828 -0.0011254 0.0062893 0.020612 0.07969 0 0.094481 0.0075191 -0.016426 -0.0046681 0.035049 -0.1343 -15.582 0 0 0 0 0 0 0 0 0 0 0 0 0 0 0 0 0 -0.072081 0.023045 0.012997 -0.0037544 0.044217 -0.066016 -0.12243 0 0 0 0 0 0 0 0 0 0 0 0 0 0 0
2.8867 0.0010742 0.0053807 0.0062652 0.048312 0 0.05535 -0.0054362 -0.026105 -0.0055276 0.027343 -0.036035 -15.585 0 0 0 0 0 0 0 0 0 0 0 0 0 0 0 0 0 -0.019252 0.034577 0.034515 0.016217 0.039651 -0.063605 -0.14517 0 0 0 0 0 0 0 0 0 0 0 0 0 0 0
2.8906 0.0061132 0.0064497 -0.000543 -0.010182 0 -0.017028 -0.015259 -0.010827 0.0021884 -0.003028 0.059983 -15.594 0 0 0 0 0 0 0 0 0 0 0 0 0 0 0 0 0 0.03734 0.030954 0.035997 0.023297 0.0033649 -0.031185 -0.099388 0 0 0 0 0 0 0 0 0 0 0 0 0 0 0
2.8945 0.011367 0.0091897 0.0043434 -0.055194 0 -0.074908 -0.012503 0.016161 0.015336 -0.029886 0.094305 -15.602 0 0 0 0 0 0 0 0 0 0 0 0 0 0 0 0 0 0.063215 0.018151 0.018845 0.016814 -0.030063 0.012813 -0.012678 0 0 0 0 0 0 0 0 0 0 0 0 0 0 0
2.8984 0.014983 0.013058 0.015631 -0.05629 0 -0.079436 0.00049422 0.031325 0.02228 -0.02998 0.057368 -15.602 0 0 0 0 0 0 0 0 0 0 0 0 0 0 0 0 0 0.047201 0.0038341 -0.0041752 0.0012821 -0.029961 0.043715 0.070473 0 0 0 0 0 0 0 0 0 0 0 0 0 0 0
2.9023 0.016968 0.017418 0.026181 -0.012622 0 -0.02446 0.01464 0.024935 0.016777 -0.00046473 -0.011722 -15.591 0 0 0 0 0 0 0 0 0 0 0 0 0 0 0 0 0 0.0079308 -0.005604 -0.016403 -0.014179 0.0042425 0.047729 0.11268 0 0 0 0 0 0 0 0 0 0 0 0 0 0 0
2.9063 0.018109 0.020963 0.032507 0.047937 0 0.059017 0.023565 0.0095041 0.0069957 0.040227 -0.058728 -15.579 0 0 0 0 0 0 0 0 0 0 0 0 0 0 0 0 0 -0.021003 -0.0053321 -0.0079462 -0.018303 0.045424 0.030465 0.1003 0 0 0 0 0 0 0 0 0 0 0 0 0 0 0
2.9102 0.018398 0.021681 0.033526 0.087718 0 0.12026 0.0276 0.005502 0.0087085 0.067261 -0.050304 -15.577 0 0 0 0 0 0 0 0 0 0 0 0 0 0 0 0 0 -0.014817 0.0070313 0.017822 -0.0032184 0.065203 0.011561 0.048493 0 0 0 0 0 0 0 0 0 0 0 0 0 0 0
2.9141 0.016858 0.017986 0.027339 0.082878 0 0.11908 0.029951 0.020389 0.028992 0.067276 0.010667 -15.59 0 0 0 0 0 0 0 0 0 0 0 0 0 0 0 0 0 0.026997 0.028682 0.046757 0.02944 0.057361 0.010523 -0.0062483 0 0 0 0 0 0 0 0 0 0 0 0 0 0 0
2.918 0.012798 0.010191 0.012623 0.037127 0 0.0519 0.031429 0.042155 0.057509 0.045912 0.092532 -15.609 0 0 0 0 0 0 0 0 0 0 0 0 0 0 0 0 0 0.082279 0.05025 0.063657 0.067049 0.037304 0.034088 -0.025192 0 0 0 0 0 0 0 0 0 0 0 0 0 0 0
2.9219 0.0069471 0.000881 -0.0063356 -0.021662 0 -0.043316 0.030094 0.05218 0.074664 0.020987 0.15375 -15.62 0 0 0 0 0 0 0 0 0 0 0 0 0 0 0 0 0 0.12093 0.059573 0.061948 0.091964 0.022625 0.072606 0.0091254 0 0 0 0 0 0 0 0 0 0 0 0 0 0 0
2.9258 0.0012386 -0.0062928 -0.018781 -0.058916 0 -0.10878 0.024926 0.042825 0.068332 0.0082403 0.16279 -15.615 0 0 0 0 0 0 0 0 0 0 0 0 0 0 0 0 0 0.12197 0.049531 0.046338 0.091634 0.01729 0.10605 0.079307 0 0 0 0 0 0 0 0 0 0 0 0 0 0 0
2.9297 -0.0023856 -0.0085491 -0.015211 -0.054243 0 -0.10354 0.017705 0.022397 0.042699 0.010866 0.11373 -15.599 0 0 0 0 0 0 0 0 0 0 0 0 0 0 0 0 0 0.08391 0.023773 0.027174 0.065707 0.014049 0.11502 0.14183 0 0 0 0 0 0 0 0 0 0 0 0 0 0 0
2.9336 -0.0029573 -0.0053758 0.0025126 -0.013474 0 -0.031051 0.010549 0.0047977 0.012209 0.019795 0.031775 -15.583 0 0 0 0 0 0 0 0 0 0 0 0 0 0 0 0 0 0.024769 -0.0050155 0.011856 0.025385 0.0079368 0.090918 0.15534 0 0 0 0 0 0 0 0 0 0 0 0 0 0 0
2.9375 -0.00064587 0.0012736 0.020058 0.035432 0 0.062091 0.0031278 -0.0035178 -0.010829 0.022926 -0.038276 -15.579 0 0 0 0 0 0 0 0 0 0 0 0 0 0 0 0 0 -0.027357 -0.023215 0.00066755 -0.013285 0.0030777 0.040805 0.10863 0 0 0 0 0 0 0 0 0 0 0 0 0 0 0
2.9414 0.0034958 0.0078865 0.022195 0.060389 0 0.11661 -0.0056857 -0.0062091 -0.022125 0.01509 -0.059788 -15.585 0 0 0 0 0 0 0 0 0 0 0 0 0 0 0 0 0 -0.049285 -0.024231 -0.0099242 -0.036777 0.0055919 -0.015338 0.026514 0 0 0 0 0 0 0 0 0 0 0 0 0 0 0
2.9453 0.0077512 0.011012 0.0070913 0.045913 0 0.099649 -0.013435 -0.0091282 -0.022159 0.00090367 -0.031369 -15.59 0 0 0 0 0 0 0 0 0 0 0 0 0 0 0 0 0 -0.036313 -0.010813 -0.020527 -0.03858 0.012889 -0.054626 -0.050408 0 0 0 0 0 0 0 0 0 0 0 0 0 0 0
2.9492 0.010163 0.0090957 -0.011083 0.0029883 0 0.025328 -0.013803 -0.012627 -0.012252 -0.010819 0.0099468 -15.582 0 0 0 0 0 0 0 0 0 0 0 0 0 0 0 0 0 -0.005859 0.0081372 -0.026067 -0.021247 0.013593 -0.064255 -0.094521 0 0 0 0 0 0 0 0 0 0 0 0 0 0 0
2.9531 0.0095475 0.0036885 -0.014952 -0.038714 0 -0.056605 -0.003314 -0.012766 0.0032499 -0.015295 0.017004 -15.562 0 0 0 0 0 0 0 0 0 0 0 0 0 0 0 0 0 0.013271 0.022262 -0.020689 0.0030759 -0.00079292 -0.049778 -0.10481 0 0 0 0 0 0 0 0 0 0 0 0 0 0 0
2.957 0.0066018 -0.0010377 -0.00021042 -0.051058 0 -0.094809 0.011589 -0.0086401 0.013168 -0.015097 -0.028302 -15.538 0 0 0 0 0 0 0 0 0 0 0 0 0 0 0 0 0 0.0007002 0.023283 -0.0059622 0.015789 -0.025469 -0.031861 -0.09755 0 0 0 0 0 0 0 0 0 0 0 0 0 0 0
2.9609 0.0038723 -0.000775 0.020645 -0.026158 0 -0.068834 0.016845 -0.0058591 0.0038919 -0.016104 -0.098732 -15.521 0 0 0 0 0 0 0 0 0 0 0 0 0 0 0 0 0 -0.040262 0.0079881 0.0066325 0.0013548 -0.045082 -0.031685 -0.086907 0 0 0 0 0 0 0 0 0 0 0 0 0 0 0
2.9648 0.0040369 0.0057626 0.030785 0.019105 0 0.00088527 0.0033225 -0.011028 -0.027382 -0.02066 -0.14387 -15.512 0 0 0 0 0 0 0 0 0 0 0 0 0 0 0 0 0 -0.084057 -0.018683 0.0036919 -0.039867 -0.047157 -0.054348 -0.074591 0 0 0 0 0 0 0 0 0 0 0 0 0 0 0
2.9688 0.00772 0.015451 0.02506 0.05523 0 0.069482 -0.021872 -0.023021 -0.063524 -0.024874 -0.13152 -15.507 0 0 0 0 0 0 0 0 0 0 0 0 0 0 0 0 0 -0.10077 -0.043107 -0.017168 -0.085797 -0.032517 -0.083193 -0.055262 0 0 0 0 0 0 0 0 0 0 0 0 0 0 0
2.9727 0.012856 0.022629 0.01351 0.059869 0 0.097269 -0.038232 -0.031294 -0.075809 -0.022413 -0.071697 -15.495 0 0 0 0 0 0 0 0 0 0 0 0 0 0 0 0 0 -0.077052 -0.048727 -0.041549 -0.10304 -0.012804 -0.091065 -0.028114 0 0 0 0 0 0 0 0 0 0 0 0 0 0 0
2.9766 0.016302 0.023073 0.009457 0.031791 0 0.072896 -0.028618 -0.024431 -0.046613 -0.010583 -0.0034496 -15.474 0 0 0 0 0 0 0 0 0 0 0 0 0 0 0 0 0 -0.024218 -0.027059 -0.047123 -0.070166 0.0011141 -0.061227 -0.001066 0 0 0 0 0 0 0 0 0 0 0 0 0 0 0
2.9805 0.01616 0.016881 0.015098 -0.0095037 0 0.017033 0.00494 -0.0011272 0.013291 0.0073717 0.039731 -15.449 0 0 0 0 0 0 0 0 0 0 0 0 0 0 0 0 0 0.031442 0.013907 -0.021514 0.0033129 0.0077625 -0.0017092 0.015948 0 0 0 0 0 0 0 0 0 0 0 0 0 0 0
2.9844 0.01264 0.0078585 0.019675 -0.03719 0 -0.033441 0.041697 0.02733 0.070397 0.025283 0.053118 -15.421 0 0 0 0 0 0 0 0 0 0 0 0 0 0 0 0 0 0.067055 0.052419 0.025829 0.07975 0.013347 0.059052 0.020684 0 0 0 0 0 0 0 0 0 0 0 0 0 0 0
2.9883 0.0069975 0.00012716 0.011723 -0.034423 0 -0.04959 0.05888 0.045784 0.09369 0.038344 0.054851 -15.389 0 0 0 0 0 0 0 0 0 0 0 0 0 0 0 0 0 0.075955 0.066943 0.06882 0.11866 0.023402 0.092687 0.02175 0 0 0 0 0 0 0 0 0 0 0 0 0 0 0
2.9922 0.0002367 -0.0047979 -0.0077891 -0.0048304 0 -0.027891 0.049162 0.04697 0.077296 0.044265 0.063263 -15.348 0 0 0 0 0 0 0 0 0 0 0 0 0 0 0 0 0 0.067419 0.051152 0.083438 0.10528 0.036795 0.091427 0.033089 0 0 0 0 0 0 0 0 0 0 0 0 0 0 0
2.9961 -0.0067451 -0.0078793 -0.025259 0.030023 0 0.0094902 0.023688 0.035592 0.041166 0.041656 0.082216 -15.3 0 0 0 0 0 0 0 0 0 0 0 0 0 0 0 0 0 0.056808 0.017763 0.064608 0.05925 0.046812 0.072173 0.064562 0 0 0 0 0 0 0 0 0 0 0 0 0 0 0
3 -0.012053 -0.010027 -0.027314 0.044746 0 0.031544 0.00029401 0.022111 0.011741 0.029781 0.10452 -15.255 0 0 0 0 0 0 0 0 0 0 0 0 0 0 0 0 0 0.054856 -0.011657 0.028012 0.016892 0.046727 0.060957 0.11423 0 0 0 0 0 0 0 0 0 0 0 0 0 0 0
3.0039 -0.012891 -0.010319 -0.013521 0.027365 0 0.021188 -0.010013 0.013509 0.0021754 0.011545 0.1219 -15.226 0 0 0 0 0 0 0 0 0 0 0 0 0 0 0 0 0 0.062269 -0.021915 -0.0029045 0.003204 0.034733 0.070704 0.16539 0 0 0 0 0 0 0 0 0 0 0 0 0 0 0
3.0078 -0.0078328 -0.0071863 0.003588 -0.011479 0 -0.012042 -0.006716 0.0099356 0.0085589 -0.0041835 0.12712 -15.216 0 0 0 0 0 0 0 0 0 0 0 0 0 0 0 0 0 0.070617 -0.01225 -0.012695 0.016785 0.015608 0.090445 0.19039 0 0 0 0 0 0 0 0 0 0 0 0 0 0 0
3.0117 0.00070454 -0.0012764 0.010471 -0.044589 0 -0.039383 0.0054488 0.008602 0.020258 -0.0064075 0.10981 -15.212 0 0 0 0 0 0 0 0 0 0 0 0 0 0 0 0 0 0.06776 0.0071283 -0.00085668 0.037294 -0.00091784 0.094486 0.16284 0 0 0 0 0 0 0 0 0 0 0 0 0 0 0
3.0156 0.0070168 0.0035629 0.0042265 -0.046996 0 -0.035868 0.021187 0.0084795 0.029754 0.0084092 0.05984 -15.197 0 0 0 0 0 0 0 0 0 0 0 0 0 0 0 0 0 0.045543 0.024142 0.021679 0.044765 -0.00489 0.063771 0.075475 0 0 0 0 0 0 0 0 0 0 0 0 0 0 0
3.0195 0.0064029 0.0031531 -0.0067428 -0.015092 0 -0.0016673 0.033779 0.009798 0.032656 0.029417 -0.017999 -15.161 0 0 0 0 0 0 0 0 0 0 0 0 0 0 0 0 0 0.0063307 0.031031 0.040066 0.032613 0.0067445 0.0023145 -0.046992 0 0 0 0 0 0 0 0 0 0 0 0 0 0 0
3.0234 -0.00020309 -0.0024996 -0.011854 0.028643 0 0.036077 0.033676 0.0099201 0.023103 0.036012 -0.093982 -15.111 0 0 0 0 0 0 0 0 0 0 0 0 0 0 0 0 0 -0.036423 0.024942 0.041535 0.0062423 0.024602 -0.063973 -0.15323 0 0 0 0 0 0 0 0 0 0 0 0 0 0 0
3.0273 -0.0059072 -0.0076805 -0.0070121 0.050973 0 0.044362 0.013578 0.0025945 -0.0046844 0.013396 -0.12766 -15.065 0 0 0 0 0 0 0 0 0 0 0 0 0 0 0 0 0 -0.066136 0.0066847 0.01992 -0.025874 0.02941 -0.10486 -0.19246 0 0 0 0 0 0 0 0 0 0 0 0 0 0 0
3.0313 -0.0030132 -0.0048681 0.0047866 0.0336 0 0.01277 -0.022113 -0.015999 -0.047492 -0.032885 -0.10193 -15.034 0 0 0 0 0 0 0 0 0 0 0 0 0 0 0 0 0 -0.075287 -0.018717 -0.019857 -0.057454 0.005135 -0.10646 -0.14869 0 0 0 0 0 0 0 0 0 0 0 0 0 0 0
3.0352 0.010361 0.0086307 0.018736 -0.010397 0 -0.03441 -0.054434 -0.039909 -0.08779 -0.076888 -0.045747 -15.019 0 0 0 0 0 0 0 0 0 0 0 0 0 0 0 0 0 -0.071655 -0.041212 -0.060322 -0.082845 -0.044941 -0.080018 -0.056645 0 0 0 0 0 0 0 0 0 0 0 0 0 0 0
3.0391 0.028009 0.02716 0.031779 -0.044056 0 -0.05467 -0.060845 -0.054023 -0.102 -0.089056 -0.016692 -15.008 0 0 0 0 0 0 0 0 0 0 0 0 0 0 0 0 0 -0.071283 -0.048826 -0.078513 -0.094679 -0.093624 -0.052808 0.016834 0 0 0 0 0 0 0 0 0 0 0 0 0 0 0
3.043 0.039884 0.039953 0.041106 -0.03461 0 -0.021528 -0.033152 -0.044951 -0.078096 -0.057785 -0.051103 -14.99 0 0 0 0 0 0 0 0 0 0 0 0 0 0 0 0 0 -0.082377 -0.034963 -0.060959 -0.086408 -0.10517 -0.047725 0.01702 0 0 0 0 0 0 0 0 0 0 0 0 0 0 0
3.0469 0.039299 0.038899 0.041902 0.018703 0 0.050504 0.013817 -0.013388 -0.02671 0.0010298 -0.12529 -14.961 0 0 0 0 0 0 0 0 0 0 0 0 0 0 0 0 0 -0.094463 -0.0043061 -0.01581 -0.057758 -0.062369 -0.065796 -0.058754 0 0 0 0 0 0 0 0 0 0 0 0 0 0 0
3.0508 0.02711 0.024433 0.029819 0.080055 0 0.11206 0.052142 0.024153 0.025688 0.054093 -0.16767 -14.926 0 0 0 0 0 0 0 0 0 0 0 0 0 0 0 0 0 -0.084564 0.028731 0.030372 -0.0165 0.015834 -0.084044 -0.15507 0 0 0 0 0 0 0 0 0 0 0 0 0 0 0
3.0547 0.0098306 0.004602 0.0067935 0.10173 0 0.11397 0.061508 0.047158 0.055946 0.072894 -0.11703 -14.887 0 0 0 0 0 0 0 0 0 0 0 0 0 0 0 0 0 -0.037335 0.048705 0.051664 0.025919 0.083169 -0.071072 -0.19279 0 0 0 0 0 0 0 0 0 0 0 0 0 0 0
3.0586 -0.0059706 -0.011696 -0.017265 0.060653 0 0.045302 0.042707 0.04641 0.058861 0.0518 0.022246 -14.843 0 0 0 0 0 0 0 0 0 0 0 0 0 0 0 0 0 0.037862 0.048064 0.042489 0.060187 0.097667 -0.010618 -0.12174 0 0 0 0 0 0 0 0 0 0 0 0 0 0 0
3.0625 -0.017928 -0.021337 -0.031368 -0.021721 0 -0.055717 0.013188 0.029183 0.045705 0.0098451 0.17765 -14.792 0 0 0 0 0 0 0 0 0 0 0 0 0 0 0 0 0 0.10905 0.029624 0.020141 0.08078 0.05281 0.083192 0.043497 0 0 0 0 0 0 0 0 0 0 0 0 0 0 0
3.0664 -0.027687 -0.027891 -0.033495 -0.093236 0 -0.12747 -0.0091136 0.010576 0.031014 -0.023727 0.26231 -14.733 0 0 0 0 0 0 0 0 0 0 0 0 0 0 0 0 0 0.14286 0.00243 0.0074889 0.084089 -0.016568 0.17083 0.22895 0 0 0 0 0 0 0 0 0 0 0 0 0 0 0
3.0703 -0.037445 -0.036602 -0.032989 -0.10925 0 -0.12882 -0.018009 0.00033356 0.02159 -0.029255 0.23935 -14.673 0 0 0 0 0 0 0 0 0 0 0 0 0 0 0 0 0 0.12812 -0.023667 0.012158 0.068618 -0.059312 0.21098 0.3447 0 0 0 0 0 0 0 0 0 0 0 0 0 0 0
3.0742 -0.046917 -0.048384 -0.041073 -0.066105 0 -0.067842 -0.01811 -0.0024652 0.016338 -0.0084221 0.14372 -14.623 0 0 0 0 0 0 0 0 0 0 0 0 0 0 0 0 0 0.082597 -0.040538 0.021859 0.039328 -0.045348 0.18704 0.33813 0 0 0 0 0 0 0 0 0 0 0 0 0 0 0
3.0781 -0.053267 -0.05834 -0.058058 -0.0033357 0 0.00576 -0.015587 -0.0039508 0.01286 0.018992 0.047512 -14.593 0 0 0 0 0 0 0 0 0 0 0 0 0 0 0 0 0 0.038138 -0.042466 0.019253 0.010183 0.012724 0.11731 0.2226 0 0 0 0 0 0 0 0 0 0 0 0 0 0 0
3.082 -0.053533 -0.059892 -0.070826 0.027357 0 0.038274 -0.012159 -0.0075165 0.010916 0.030067 0.0025724 -14.583 0 0 0 0 0 0 0 0 0 0 0 0 0 0 0 0 0 0.016725 -0.028374 0.00028041 -0.0025879 0.069639 0.040494 0.063572 0 0 0 0 0 0 0 0 0 0 0 0 0 0 0
3.0859 -0.047095 -0.050557 -0.064758 0.0022236 0 0.010556 -0.0075543 -0.012466 0.0091309 0.014515 0.0077321 -14.588 0 0 0 0 0 0 0 0 0 0 0 0 0 0 0 0 0 0.015973 -0.0053241 -0.022782 0.0053256 0.08078 -0.012684 -0.066529 0 0 0 0 0 0 0 0 0 0 0 0 0 0 0
3.0898 -0.036169 -0.034203 -0.039017 -0.05688 0 -0.050707 -0.0049688 -0.018916 0.00090378 -0.019708 0.020777 -14.599 0 0 0 0 0 0 0 0 0 0 0 0 0 0 0 0 0 0.013491 0.011658 -0.035643 0.017585 0.033534 -0.039778 -0.1321 0 0 0 0 0 0 0 0 0 0 0 0 0 0 0
3.0938 -0.024268 -0.018056 -0.0093198 -0.10069 0 -0.095652 -0.011116 -0.030647 -0.022914 -0.0543 -0.0028193 -14.608 0 0 0 0 0 0 0 0 0 0 0 0 0 0 0 0 0 -0.015095 0.0071809 -0.037663 0.005953 -0.045911 -0.062943 -0.1468 0 0 0 0 0 0 0 0 0 0 0 0 0 0 0
3.0977 -0.014053 -0.0073603 0.0058485 -0.091435 0 -0.088968 -0.02963 -0.050584 -0.065017 -0.075069 -0.077773 -14.613 0 0 0 0 0 0 0 0 0 0 0 0 0 0 0 0 0 -0.077961 -0.023026 -0.042055 -0.046626 -0.11362 -0.10505 -0.14972 0 0 0 0 0 0 0 0 0 0 0 0 0 0 0
3.1016 -0.0061299 -0.0022746 0.0024748 -0.031615 0 -0.034266 -0.054983 -0.073877 -0.11497 -0.081002 -0.18273 -14.618 0 0 0 0 0 0 0 0 0 0 0 0 0 0 0 0 0 -0.16001 -0.066183 -0.060634 -0.12735 -0.13933 -0.16634 -0.16842 0 0 0 0 0 0 0 0 0 0 0 0 0 0 0
3.1055 0.00055853 0.00080481 -0.0058137 0.039069 0 0.031383 -0.07425 -0.088217 -0.15263 -0.080943 -0.27583 -14.628 0 0 0 0 0 0 0 0 0 0 0 0 0 0 0 0 0 -0.22995 -0.09876 -0.08935 -0.19746 -0.12428 -0.22177 -0.20001 0 0 0 0 0 0 0 0 0 0 0 0 0 0 0
3.1094 0.0072148 0.0052609 -0.0024171 0.074405 0 0.066201 -0.076069 -0.083658 -0.16026 -0.081956 -0.31697 -14.64 0 0 0 0 0 0 0 0 0 0 0 0 0 0 0 0 0 -0.25666 -0.1016 -0.10967 -0.21815 -0.093468 -0.24082 -0.22241 0 0 0 0 0 0 0 0 0 0 0 0 0 0 0
3.1133 0.013713 0.011278 0.014448 0.055065 0 0.053183 -0.058843 -0.062515 -0.13375 -0.080963 -0.28591 -14.644 0 0 0 0 0 0 0 0 0 0 0 0 0 0 0 0 0 -0.22606 -0.072472 -0.10436 -0.17824 -0.071373 -0.21216 -0.21989 0 0 0 0 0 0 0 0 0 0 0 0 0 0 0
3.1172 0.018298 0.016114 0.029371 -0.00012023 0 0.0094046 -0.031044 -0.038027 -0.084266 -0.067841 -0.19167 -14.629 0 0 0 0 0 0 0 0 0 0 0 0 0 0 0 0 0 -0.14933 -0.026469 -0.072094 -0.10073 -0.06239 -0.15144 -0.19607 0 0 0 0 0 0 0 0 0 0 0 0 0 0 0
3.1211 0.018817 0.016836 0.025814 -0.05076 0 -0.029417 -0.0040746 -0.021767 -0.029937 -0.036864 -0.070509 -14.595 0 0 0 0 0 0 0 0 0 0 0 0 0 0 0 0 0 -0.057229 0.015221 -0.027758 -0.024031 -0.051706 -0.086548 -0.16313 0 0 0 0 0 0 0 0 0 0 0 0 0 0 0
3.125 0.014679 0.012922 0.0043467 -0.064154 0 -0.035758 0.015394 -0.012523 0.014932 0.0050155 0.030686 -14.56 0 0 0 0 0 0 0 0 0 0 0 0 0 0 0 0 0 0.01714 0.038628 0.010215 0.025367 -0.02357 -0.034415 -0.12187 0 0 0 0 0 0 0 0 0 0 0 0 0 0 0
3.1289 0.0079693 0.0067235 -0.016111 -0.035203 0 -0.0085353 0.0274 0.0011622 0.04522 0.041583 0.080778 -14.545 0 0 0 0 0 0 0 0 0 0 0 0 0 0 0 0 0 0.057145 0.042786 0.032671 0.046335 0.021126 0.0093772 -0.056749 0 0 0 0 0 0 0 0 0 0 0 0 0 0 0
3.1328 0.0025886 0.0018317 -0.016149 0.0148 0 0.02925 0.034949 0.026959 0.063093 0.059678 0.084935 -14.564 0 0 0 0 0 0 0 0 0 0 0 0 0 0 0 0 0 0.070532 0.035984 0.042532 0.055063 0.064244 0.060233 0.046362 0 0 0 0 0 0 0 0 0 0 0 0 0 0 0
3.1367 0.0017772 0.00084066 0.0048983 0.055754 0 0.049815 0.039704 0.058307 0.073112 0.059164 0.081435 -14.603 0 0 0 0 0 0 0 0 0 0 0 0 0 0 0 0 0 0.080753 0.02811 0.048523 0.067036 0.086555 0.12469 0.17672 0 0 0 0 0 0 0 0 0 0 0 0 0 0 0
3.1406 0.0058132 0.004028 0.027943 0.068306 0 0.041388 0.041627 0.079502 0.079469 0.051923 0.11227 -14.633 0 0 0 0 0 0 0 0 0 0 0 0 0 0 0 0 0 0.10802 0.025694 0.057886 0.086411 0.084867 0.19039 0.29462 0 0 0 0 0 0 0 0 0 0 0 0 0 0 0
3.1445 0.011764 0.0095019 0.03268 0.053051 0 0.015215 0.042039 0.081629 0.086337 0.051703 0.18779 -14.631 0 0 0 0 0 0 0 0 0 0 0 0 0 0 0 0 0 0.15411 0.031485 0.073395 0.10908 0.074235 0.23461 0.35401 0 0 0 0 0 0 0 0 0 0 0 0 0 0 0
3.1484 0.015627 0.014452 0.017133 0.026221 0 -0.0052827 0.045451 0.072351 0.098121 0.064149 0.27427 -14.595 0 0 0 0 0 0 0 0 0 0 0 0 0 0 0 0 0 0.20172 0.045659 0.09331 0.13113 0.07395 0.24252 0.33399 0 0 0 0 0 0 0 0 0 0 0 0 0 0 0
3.1523 0.01526 0.016728 -0.0012616 0.0071325 0 -0.0036224 0.056555 0.068334 0.11655 0.084405 0.31705 -14.551 0 0 0 0 0 0 0 0 0 0 0 0 0 0 0 0 0 0.22733 0.065568 0.11129 0.15107 0.090787 0.21777 0.25304 0 0 0 0 0 0 0 0 0 0 0 0 0 0 0
3.1563 0.011801 0.015924 -0.0036309 0.0059777 0 0.017625 0.074045 0.077394 0.136 0.10171 0.28206 -14.524 0 0 0 0 0 0 0 0 0 0 0 0 0 0 0 0 0 0.21666 0.084441 0.11717 0.16435 0.11404 0.17699 0.15536 0 0 0 0 0 0 0 0 0 0 0 0 0 0 0
3.1602 0.0084502 0.013336 0.011807 0.01886 0 0.040608 0.087408 0.088851 0.14254 0.10546 0.18224 -14.52 0 0 0 0 0 0 0 0 0 0 0 0 0 0 0 0 0 0.1716 0.092086 0.10167 0.1594 0.12476 0.13512 0.081889 0 0 0 0 0 0 0 0 0 0 0 0 0 0 0
3.1641 0.0076533 0.010752 0.029011 0.032233 0 0.047547 0.081696 0.082621 0.12066 0.089058 0.067329 -14.524 0 0 0 0 0 0 0 0 0 0 0 0 0 0 0 0 0 0.10607 0.079422 0.064221 0.12371 0.10945 0.095851 0.048244 0 0 0 0 0 0 0 0 0 0 0 0 0 0 0
3.168 0.0090075 0.0088972 0.030808 0.033309 0 0.034222 0.048609 0.048507 0.065126 0.052024 -0.013408 -14.513 0 0 0 0 0 0 0 0 0 0 0 0 0 0 0 0 0 0.036599 0.044808 0.016808 0.056698 0.067167 0.054534 0.042309 0 0 0 0 0 0 0 0 0 0 0 0 0 0 0
3.1719 0.0096669 0.0068844 0.015237 0.019146 0 0.010767 -0.0044667 -0.0031655 -0.011114 0.0015325 -0.044609 -14.482 0 0 0 0 0 0 0 0 0 0 0 0 0 0 0 0 0 -0.024649 -0.0026026 -0.022145 -0.023374 0.0079892 0.0078095 0.037771 0 0 0 0 0 0 0 0 0 0 0 0 0 0 0
3.1758 0.0069306 0.0033246 -0.0044908 -0.0021585 0 -0.0092752 -0.056008 -0.049516 -0.081271 -0.048338 -0.048664 -14.447 0 0 0 0 0 0 0 0 0 0 0 0 0 0 0 0 0 -0.071807 -0.046017 -0.04096 -0.087903 -0.052347 -0.04092 0.011426 0 0 0 0 0 0 0 0 0 0 0 0 0 0 0
3.1797 0.00083296 -0.0017798 -0.014566 -0.018795 0 -0.020329 -0.083222 -0.073265 -0.12031 -0.082138 -0.061133 -14.426 0 0 0 0 0 0 0 0 0 0 0 0 0 0 0 0 0 -0.10432 -0.069722 -0.043549 -0.11684 -0.097265 -0.08492 -0.04537 0 0 0 0 0 0 0 0 0 0 0 0 0 0 0
3.1836 -0.0055581 -0.0063097 -0.013285 -0.024737 0 -0.026039 -0.07725 -0.07396 -0.12089 -0.091664 -0.10133 -14.422 0 0 0 0 0 0 0 0 0 0 0 0 0 0 0 0 0 -0.12558 -0.068089 -0.044941 -0.11232 -0.11434 -0.12094 -0.12409 0 0 0 0 0 0 0 0 0 0 0 0 0 0 0
3.1875 -0.0085609 -0.0075953 -0.0093099 -0.023182 0 -0.030727 -0.048905 -0.063826 -0.097149 -0.081123 -0.16132 -14.417 0 0 0 0 0 0 0 0 0 0 0 0 0 0 0 0 0 -0.1411 -0.048779 -0.056821 -0.095115 -0.10165 -0.15098 -0.20418 0 0 0 0 0 0 0 0 0 0 0 0 0 0 0
3.1914 -0.0070513 -0.0051315 -0.0096209 -0.021405 0 -0.031624 -0.020377 -0.055232 -0.073172 -0.063572 -0.2168 -14.392 0 0 0 0 0 0 0 0 0 0 0 0 0 0 0 0 0 -0.15502 -0.027748 -0.076605 -0.087274 -0.071633 -0.17728 -0.26306 0 0 0 0 0 0 0 0 0 0 0 0 0 0 0
3.1953 -0.0035791 -0.001748 -0.011956 -0.022776 0 -0.021473 -0.009736 -0.052676 -0.065732 -0.051004 -0.24518 -14.348 0 0 0 0 0 0 0 0 0 0 0 0 0 0 0 0 0 -0.16611 -0.01924 -0.090593 -0.096165 -0.045997 -0.19636 -0.2859 0 0 0 0 0 0 0 0 0 0 0 0 0 0 0
3.1992 -0.0022475 -0.0015792 -0.0098492 -0.024197 0 0.00050258 -0.020225 -0.05423 -0.074666 -0.046708 -0.23553 -14.306 0 0 0 0 0 0 0 0 0 0 0 0 0 0 0 0 0 -0.16673 -0.027401 -0.0879 -0.11256 -0.041591 -0.19917 -0.26952 0 0 0 0 0 0 0 0 0 0 0 0 0 0 0
3.2031 -0.0050378 -0.0062158 -0.0028921 -0.021215 0 0.021732 -0.04116 -0.056558 -0.086789 -0.046162 -0.18814 -14.289 0 0 0 0 0 0 0 0 0 0 0 0 0 0 0 0 0 -0.14742 -0.044778 -0.070999 -0.12144 -0.057301 -0.17734 -0.21883 0 0 0 0 0 0 0 0 0 0 0 0 0 0 0
3.207 -0.009821 -0.012575 0.0012542 -0.014463 0 0.023589 -0.057105 -0.056235 -0.087396 -0.043817 -0.11204 -14.299 0 0 0 0 0 0 0 0 0 0 0 0 0 0 0 0 0 -0.10469 -0.057933 -0.0522 -0.11347 -0.074385 -0.12969 -0.14107 0 0 0 0 0 0 0 0 0 0 0 0 0 0 0
3.2109 -0.01197 -0.014879 -0.0036673 -0.0094803 0 -0.0012139 -0.056805 -0.047928 -0.068981 -0.037578 -0.025361 -14.318 0 0 0 0 0 0 0 0 0 0 0 0 0 0 0 0 0 -0.045933 -0.055644 -0.039883 -0.087401 -0.071581 -0.063592 -0.045356 0 0 0 0 0 0 0 0 0 0 0 0 0 0 0
3.2148 -0.0082712 -0.009406 -0.012814 -0.0094742 0 -0.037381 -0.036777 -0.025688 -0.032489 -0.026787 0.046747 -14.32 0 0 0 0 0 0 0 0 0 0 0 0 0 0 0 0 0 0.013335 -0.034416 -0.029021 -0.04536 -0.042022 0.0083864 0.052158 0 0 0 0 0 0 0 0 0 0 0 0 0 0 0
3.2188 0.00033266 0.0021494 -0.013059 -0.0093292 0 -0.055113 -0.00091165 0.010596 0.01555 -0.0082918 0.083414 -14.298 0 0 0 0 0 0 0 0 0 0 0 0 0 0 0 0 0 0.05872 0.00096453 -0.0063781 0.01003 0.003277 0.072846 0.12671 0 0 0 0 0 0 0 0 0 0 0 0 0 0 0
3.2227 0.0096139 0.013839 0.0029677 0.00096712 0 -0.03352 0.040669 0.050343 0.065063 0.022019 0.084244 -14.265 0 0 0 0 0 0 0 0 0 0 0 0 0 0 0 0 0 0.085711 0.040445 0.034274 0.072239 0.047281 0.11883 0.15582 0 0 0 0 0 0 0 0 0 0 0 0 0 0 0
3.2266 0.015662 0.020218 0.026783 0.025213 0 0.02016 0.07379 0.077141 0.1038 0.061893 0.074569 -14.24 0 0 0 0 0 0 0 0 0 0 0 0 0 0 0 0 0 0.1012 0.072783 0.08221 0.12707 0.080842 0.14109 0.13805 0 0 0 0 0 0 0 0 0 0 0 0 0 0 0
3.2305 0.017823 0.020426 0.040306 0.053448 0 0.073375 0.086022 0.081752 0.12156 0.098231 0.088837 -14.227 0 0 0 0 0 0 0 0 0 0 0 0 0 0 0 0 0 0.11657 0.089351 0.11575 0.15718 0.10459 0.14362 0.10211 0 0 0 0 0 0 0 0 0 0 0 0 0 0 0
3.2344 0.018364 0.018007 0.033438 0.067441 0 0.09234 0.07497 0.071101 0.11705 0.11349 0.14152 -14.212 0 0 0 0 0 0 0 0 0 0 0 0 0 0 0 0 0 0.13791 0.087282 0.11947 0.15435 0.11935 0.13984 0.091693 0 0 0 0 0 0 0 0 0 0 0 0 0 0 0
3.2383 0.019489 0.016947 0.014663 0.056138 0 0.067755 0.052134 0.062719 0.10088 0.099929 0.21086 -14.178 0 0 0 0 0 0 0 0 0 0 0 0 0 0 0 0 0 0.16083 0.070944 0.096873 0.12806 0.1191 0.14534 0.13288 0 0 0 0 0 0 0 0 0 0 0 0 0 0 0
3.2422 0.020826 0.017841 0.0026603 0.026958 0 0.020802 0.036041 0.068119 0.088807 0.068447 0.25302 -14.124 0 0 0 0 0 0 0 0 0 0 0 0 0 0 0 0 0 0.1737 0.050015 0.067047 0.099742 0.096867 0.16529 0.21 0 0 0 0 0 0 0 0 0 0 0 0 0 0 0
3.2461 0.019856 0.017722 0.0069347 0.0012449 0 -0.014864 0.037767 0.080959 0.08855 0.041737 0.23709 -14.068 0 0 0 0 0 0 0 0 0 0 0 0 0 0 0 0 0 0.16626 0.034054 0.048702 0.085501 0.05751 0.18677 0.2727 0 0 0 0 0 0 0 0 0 0 0 0 0 0 0
3.25 0.014688 0.01343 0.017872 -0.0033638 0 -0.019269 0.05109 0.082482 0.092303 0.035784 0.17023 -14.027 0 0 0 0 0 0 0 0 0 0 0 0 0 0 0 0 0 0.13681 0.026787 0.046217 0.0832 0.020679 0.18541 0.2713 0 0 0 0 0 0 0 0 0 0 0 0 0 0 0
3.2539 0.006396 0.0050949 0.017283 0.011899 0 0.00094068 0.05746 0.05989 0.083368 0.045991 0.090005 -14.008 0 0 0 0 0 0 0 0 0 0 0 0 0 0 0 0 0 0.09281 0.024654 0.049202 0.076548 0.0064491 0.14401 0.19273 0 0 0 0 0 0 0 0 0 0 0 0 0 0 0
3.2578 -0.0013156 -0.0034836 -0.0011949 0.028159 0 0.021436 0.042508 0.019793 0.051902 0.051039 0.031235 -13.997 0 0 0 0 0 0 0 0 0 0 0 0 0 0 0 0 0 0.045083 0.021053 0.043902 0.052356 0.016057 0.068354 0.068441 0 0 0 0 0 0 0 0 0 0 0 0 0 0 0
3.2617 -0.0046926 -0.0076971 -0.023471 0.025688 0 0.0214 0.0091189 -0.016915 0.0047159 0.031675 -0.0015321 -13.978 0 0 0 0 0 0 0 0 0 0 0 0 0 0 0 0 0 0.00061617 0.012408 0.024669 0.013494 0.028377 -0.014695 -0.049993 0 0 0 0 0 0 0 0 0 0 0 0 0 0 0
3.2656 -0.0024617 -0.0055139 -0.027977 0.0013691 0 -0.0007005 -0.025247 -0.034057 -0.040618 -0.01202 -0.031402 -13.94 0 0 0 0 0 0 0 0 0 0 0 0 0 0 0 0 0 -0.040408 0.00033827 -0.0040208 -0.025345 0.018421 -0.076856 -0.1258 0 0 0 0 0 0 0 0 0 0 0 0 0 0 0
3.2695 0.003546 0.0013467 -0.0074503 -0.028378 0 -0.027578 -0.04409 -0.034372 -0.071155 -0.059838 -0.081547 -13.89 0 0 0 0 0 0 0 0 0 0 0 0 0 0 0 0 0 -0.081489 -0.011736 -0.033928 -0.053686 -0.018941 -0.10904 -0.15538 0 0 0 0 0 0 0 0 0 0 0 0 0 0 0
3.2734 0.0096856 0.0088957 0.022732 -0.04129 0 -0.037186 -0.044986 -0.034935 -0.087594 -0.08725 -0.15065 -13.84 0 0 0 0 0 0 0 0 0 0 0 0 0 0 0 0 0 -0.12352 -0.02318 -0.059312 -0.075137 -0.063645 -0.1247 -0.16047 0 0 0 0 0 0 0 0 0 0 0 0 0 0 0
3.2773 0.012433 0.013329 0.038303 -0.027483 0 -0.019107 -0.038355 -0.048604 -0.098337 -0.083962 -0.21342 -13.801 0 0 0 0 0 0 0 0 0 0 0 0 0 0 0 0 0 -0.16051 -0.036233 -0.077409 -0.10009 -0.089191 -0.1433 -0.16584 0 0 0 0 0 0 0 0 0 0 0 0 0 0 0
3.2813 0.0098615 0.012611 0.028099 0.002768 0 0.017409 -0.035057 -0.070206 -0.10645 -0.06021 -0.24198 -13.774 0 0 0 0 0 0 0 0 0 0 0 0 0 0 0 0 0 -0.18092 -0.051241 -0.085592 -0.1295 -0.086748 -0.16985 -0.18146 0 0 0 0 0 0 0 0 0 0 0 0 0 0 0
3.2852 0.0022918 0.0066749 0.0025909 0.027035 0 0.048099 -0.036611 -0.081275 -0.10483 -0.037136 -0.22554 -13.754 0 0 0 0 0 0 0 0 0 0 0 0 0 0 0 0 0 -0.17402 -0.062906 -0.081225 -0.14849 -0.070654 -0.18957 -0.19914 0 0 0 0 0 0 0 0 0 0 0 0 0 0 0
3.2891 -0.0079242 -0.0031067 -0.018321 0.027147 0 0.048367 -0.037218 -0.068504 -0.085206 -0.030296 -0.17252 -13.734 0 0 0 0 0 0 0 0 0 0 0 0 0 0 0 0 0 -0.13738 -0.063152 -0.065414 -0.13838 -0.061012 -0.18162 -0.20105 0 0 0 0 0 0 0 0 0 0 0 0 0 0 0
3.293 -0.017532 -0.014492 -0.024511 0.0013265 0 0.010093 -0.03297 -0.037547 -0.050437 -0.039298 -0.09979 -13.709 0 0 0 0 0 0 0 0 0 0 0 0 0 0 0 0 0 -0.080447 -0.048979 -0.045273 -0.095847 -0.0627 -0.13819 -0.17195 0 0 0 0 0 0 0 0 0 0 0 0 0 0 0
3.2969 -0.024033 -0.024836 -0.022311 -0.035757 0 -0.049826 -0.026576 -0.0086488 -0.015638 -0.050233 -0.023963 -13.674 0 0 0 0 0 0 0 0 0 0 0 0 0 0 0 0 0 -0.021549 -0.02725 -0.029719 -0.039013 -0.062604 -0.07135 -0.10854 0 0 0 0 0 0 0 0 0 0 0 0 0 0 0
3.3008 -0.026791 -0.031593 -0.023687 -0.063414 0 -0.096777 -0.022656 0.0014855 0.0042086 -0.047542 0.039229 -13.632 0 0 0 0 0 0 0 0 0 0 0 0 0 0 0 0 0 0.020883 -0.01029 -0.021629 0.0062929 -0.046375 -0.0032671 -0.022489 0 0 0 0 0 0 0 0 0 0 0 0 0 0 0
3.3047 -0.026587 -0.032871 -0.031294 -0.06765 0 -0.099802 -0.02051 -0.0059528 0.0073917 -0.025883 0.075383 -13.585 0 0 0 0 0 0 0 0 0 0 0 0 0 0 0 0 0 0.038047 -0.0054135 -0.014937 0.027155 -0.015199 0.049308 0.064056 0 0 0 0 0 0 0 0 0 0 0 0 0 0 0
3.3086 -0.024035 -0.027956 -0.035771 -0.048043 0 -0.053752 -0.013976 -0.014445 0.0057783 0.0064189 0.079168 -13.544 0 0 0 0 0 0 0 0 0 0 0 0 0 0 0 0 0 0.035514 -0.0083312 -0.001234 0.031242 0.015636 0.082193 0.12875 0 0 0 0 0 0 0 0 0 0 0 0 0 0 0
3.3125 -0.018629 -0.017783 -0.027211 -0.015702 0 0.014804 0.0010968 -0.0081537 0.012519 0.034143 0.063152 -13.513 0 0 0 0 0 0 0 0 0 0 0 0 0 0 0 0 0 0.029335 -0.0072395 0.020212 0.035633 0.033545 0.09933 0.1594 0 0 0 0 0 0 0 0 0 0 0 0 0 0 0
3.3164 -0.0097632 -0.0051666 -0.0073458 0.014813 0 0.06469 0.020808 0.014358 0.030318 0.046604 0.053686 -13.493 0 0 0 0 0 0 0 0 0 0 0 0 0 0 0 0 0 0.035312 0.0060279 0.040176 0.049611 0.041058 0.10487 0.15758 0 0 0 0 0 0 0 0 0 0 0 0 0 0 0
3.3203 0.0012476 0.0057562 0.010983 0.033545 0 0.068744 0.036196 0.040786 0.051416 0.044807 0.070997 -13.479 0 0 0 0 0 0 0 0 0 0 0 0 0 0 0 0 0 0.058277 0.028383 0.048636 0.068368 0.049863 0.10068 0.13404 0 0 0 0 0 0 0 0 0 0 0 0 0 0 0
3.3242 0.010786 0.011395 0.016281 0.038383 0 0.031924 0.042081 0.05752 0.066861 0.038814 0.10998 -13.467 0 0 0 0 0 0 0 0 0 0 0 0 0 0 0 0 0 0.088818 0.048312 0.046057 0.081129 0.06396 0.089544 0.10125 0 0 0 0 0 0 0 0 0 0 0 0 0 0 0
3.3281 0.015495 0.011263 0.0094671 0.03299 0 -0.015099 0.041574 0.060642 0.073464 0.037883 0.14206 -13.455 0 0 0 0 0 0 0 0 0 0 0 0 0 0 0 0 0 0.10976 0.055745 0.043697 0.082297 0.072157 0.07711 0.069716 0 0 0 0 0 0 0 0 0 0 0 0 0 0 0
3.332 0.015718 0.0091808 0.0024408 0.022901 0 -0.040247 0.0412 0.055668 0.07187 0.042291 0.13913 -13.444 0 0 0 0 0 0 0 0 0 0 0 0 0 0 0 0 0 0.10758 0.049355 0.050939 0.073626 0.059737 0.06833 0.048306 0 0 0 0 0 0 0 0 0 0 0 0 0 0 0
3.3359 0.015922 0.011175 0.0064541 0.013492 0 -0.03124 0.042678 0.048724 0.061107 0.044336 0.097375 -13.429 0 0 0 0 0 0 0 0 0 0 0 0 0 0 0 0 0 0.08043 0.035496 0.062714 0.058027 0.027171 0.061904 0.04277 0 0 0 0 0 0 0 0 0 0 0 0 0 0 0
3.3398 0.020704 0.020635 0.022269 0.010103 0 0.0021006 0.041236 0.040024 0.038858 0.037329 0.038257 -13.404 0 0 0 0 0 0 0 0 0 0 0 0 0 0 0 0 0 0.037913 0.021747 0.062036 0.03535 -0.0052284 0.050038 0.049886 0 0 0 0 0 0 0 0 0 0 0 0 0 0 0
3.3438 0.029691 0.034363 0.040714 0.0172 0 0.041364 0.032327 0.026355 0.0081072 0.023416 -0.012449 -13.365 0 0 0 0 0 0 0 0 0 0 0 0 0 0 0 0 0 -0.0055049 0.012256 0.037492 0.0063808 -0.013695 0.025643 0.0537 0 0 0 0 0 0 0 0 0 0 0 0 0 0 0
3.3477 0.036682 0.043585 0.051047 0.034504 0 0.072558 0.018429 0.0084279 -0.019158 0.011953 -0.044247 -13.317 0 0 0 0 0 0 0 0 0 0 0 0 0 0 0 0 0 -0.037329 0.0080667 -0.0015823 -0.020836 0.0068929 -0.0091418 0.033522 0 0 0 0 0 0 0 0 0 0 0 0 0 0 0
3.3516 0.034839 0.040391 0.048185 0.05295 0 0.087508 0.0074945 -0.0065017 -0.028742 0.0097697 -0.060723 -13.271 0 0 0 0 0 0 0 0 0 0 0 0 0 0 0 0 0 -0.050191 0.0092859 -0.029548 -0.032761 0.03706 -0.04141 -0.017316 0 0 0 0 0 0 0 0 0 0 0 0 0 0 0
3.3555 0.023685 0.024981 0.033786 0.056742 0 0.078722 0.0046866 -0.01056 -0.016838 0.013479 -0.063805 -13.232 0 0 0 0 0 0 0 0 0 0 0 0 0 0 0 0 0 -0.042354 0.01499 -0.026763 -0.021604 0.048999 -0.055278 -0.077954 0 0 0 0 0 0 0 0 0 0 0 0 0 0 0
3.3594 0.011158 0.0073893 0.0138 0.034184 0 0.040872 0.0072928 -0.0033774 0.0047154 0.012491 -0.04685 -13.198 0 0 0 0 0 0 0 0 0 0 0 0 0 0 0 0 0 -0.018562 0.021462 0.0013156 0.0048347 0.029707 -0.043257 -0.10912 0 0 0 0 0 0 0 0 0 0 0 0 0 0 0
3.3633 0.0080983 0.0012499 -0.0030726 -0.0091148 0 -0.017846 0.0089784 0.0070016 0.017572 0.00052644 -0.007874 -13.155 0 0 0 0 0 0 0 0 0 0 0 0 0 0 0 0 0 0.0089358 0.022994 0.027934 0.026377 -0.0096128 -0.012692 -0.083551 0 0 0 0 0 0 0 0 0 0 0 0 0 0 0
3.3672 0.019545 0.0138 -0.0064105 -0.046958 0 -0.067775 0.0082981 0.012174 0.012612 -0.015869 0.033502 -13.093 0 0 0 0 0 0 0 0 0 0 0 0 0 0 0 0 0 0.02324 0.016771 0.029499 0.025832 -0.043903 0.017251 -0.013658 0 0 0 0 0 0 0 0 0 0 0 0 0 0 0
3.3711 0.040388 0.039891 0.01152 -0.046562 0 -0.069442 0.010995 0.01211 -0.0027362 -0.021093 0.041735 -13.018 0 0 0 0 0 0 0 0 0 0 0 0 0 0 0 0 0 0.012063 0.0073709 0.0076145 0.0030985 -0.05256 0.02637 0.050913 0 0 0 0 0 0 0 0 0 0 0 0 0 0 0
3.375 0.059016 0.064895 0.04798 0.0068607 0 -0.0034317 0.02283 0.014999 -0.012152 -0.0039126 -0.0028717 -12.941 0 0 0 0 0 0 0 0 0 0 0 0 0 0 0 0 0 -0.021052 0.0049122 -0.012589 -0.024531 -0.030235 0.0062034 0.059229 0 0 0 0 0 0 0 0 0 0 0 0 0 0 0
3.3789 0.065538 0.074391 0.085742 0.093118 0 0.10481 0.041158 0.027944 -0.0046409 0.031678 -0.075289 -12.87 0 0 0 0 0 0 0 0 0 0 0 0 0 0 0 0 0 -0.053424 0.016785 -0.0060999 -0.035292 0.014306 -0.03198 0.0016396 0 0 0 0 0 0 0 0 0 0 0 0 0 0 0
3.3828 0.057676 0.063298 0.10047 0.16348 0 0.19116 0.055562 0.048211 0.018455 0.068133 -0.11367 -12.802 0 0 0 0 0 0 0 0 0 0 0 0 0 0 0 0 0 -0.054318 0.040196 0.0291 -0.017311 0.064678 -0.059569 -0.076765 0 0 0 0 0 0 0 0 0 0 0 0 0 0 0
3.3867 0.040301 0.038022 0.077498 0.16993 0 0.19285 0.057644 0.064474 0.048235 0.086891 -0.065474 -12.726 0 0 0 0 0 0 0 0 0 0 0 0 0 0 0 0 0 -0.0056559 0.062976 0.070949 0.026166 0.10229 -0.044995 -0.10519 0 0 0 0 0 0 0 0 0 0 0 0 0 0 0
3.3906 0.020581 0.010982 0.025112 0.098464 0 0.095085 0.049305 0.06707 0.076769 0.080858 0.065751 -12.634 0 0 0 0 0 0 0 0 0 0 0 0 0 0 0 0 0 0.082075 0.072407 0.093206 0.080963 0.11153 0.025433 -0.037864 0 0 0 0 0 0 0 0 0 0 0 0 0 0 0
3.3945 0.0036634 -0.0075449 -0.028485 -0.017546 0 -0.05234 0.040065 0.056651 0.099394 0.057351 0.21546 -12.53 0 0 0 0 0 0 0 0 0 0 0 0 0 0 0 0 0 0.17177 0.064083 0.086354 0.12884 0.087718 0.13289 0.11108 0 0 0 0 0 0 0 0 0 0 0 0 0 0 0
3.3984 -0.0081163 -0.014229 -0.054182 -0.11492 0 -0.16396 0.036285 0.042456 0.11055 0.031235 0.30197 -12.426 0 0 0 0 0 0 0 0 0 0 0 0 0 0 0 0 0 0.22007 0.043362 0.061275 0.15257 0.044076 0.23021 0.27308 0 0 0 0 0 0 0 0 0 0 0 0 0 0 0
3.4023 -0.013659 -0.011784 -0.042063 -0.13902 0 -0.17403 0.034487 0.032559 0.10197 0.015268 0.28308 -12.326 0 0 0 0 0 0 0 0 0 0 0 0 0 0 0 0 0 0.20308 0.019732 0.036033 0.14083 0.0082474 0.26672 0.36556 0 0 0 0 0 0 0 0 0 0 0 0 0 0 0
3.4063 -0.012061 -0.0046511 -0.0062353 -0.077932 0 -0.079273 0.026588 0.026971 0.069181 0.014283 0.18018 -12.228 0 0 0 0 0 0 0 0 0 0 0 0 0 0 0 0 0 0.13024 0.00084582 0.02119 0.094644 0.0047921 0.21955 0.33947 0 0 0 0 0 0 0 0 0 0 0 0 0 0 0
3.4102 -0.0034022 0.0044462 0.028575 0.029979 0 0.060403 0.011362 0.020786 0.021061 0.024683 0.055099 -12.126 0 0 0 0 0 0 0 0 0 0 0 0 0 0 0 0 0 0.037836 -0.0087428 0.016519 0.031478 0.035018 0.10975 0.20512 0 0 0 0 0 0 0 0 0 0 0 0 0 0 0
3.4141 0.0098713 0.014539 0.045785 0.12026 0 0.16181 -0.0011025 0.012882 -0.019722 0.037324 -0.03554 -12.026 0 0 0 0 0 0 0 0 0 0 0 0 0 0 0 0 0 -0.032652 -0.005952 0.017596 -0.020153 0.0727 -0.0096697 0.023507 0 0 0 0 0 0 0 0 0 0 0 0 0 0 0
3.418 0.022816 0.024003 0.045059 0.14256 0 0.17068 0.0018323 0.0090376 -0.030306 0.042074 -0.071267 -11.935 0 0 0 0 0 0 0 0 0 0 0 0 0 0 0 0 0 -0.057418 0.010062 0.021557 -0.036634 0.08304 -0.086458 -0.12888 0 0 0 0 0 0 0 0 0 0 0 0 0 0 0
3.4219 0.02957 0.028845 0.035305 0.090733 0 0.091845 0.021334 0.014602 -0.0061683 0.032944 -0.06668 -11.861 0 0 0 0 0 0 0 0 0 0 0 0 0 0 0 0 0 -0.041042 0.033702 0.02596 -0.015811 0.050715 -0.09956 -0.20014 0 0 0 0 0 0 0 0 0 0 0 0 0 0 0
3.4258 0.025691 0.024062 0.022431 0.003463 0 -0.019668 0.042051 0.02452 0.031606 0.011498 -0.049448 -11.793 0 0 0 0 0 0 0 0 0 0 0 0 0 0 0 0 0 -0.010277 0.050806 0.025152 0.019519 -0.0076012 -0.066731 -0.18527 0 0 0 0 0 0 0 0 0 0 0 0 0 0 0
3.4297 0.010106 0.0074697 0.0048146 -0.06445 0 -0.097792 0.042109 0.02326 0.048645 -0.014552 -0.039579 -11.715 0 0 0 0 0 0 0 0 0 0 0 0 0 0 0 0 0 0.0040417 0.044442 0.011691 0.036021 -0.058019 -0.026529 -0.11939 0 0 0 0 0 0 0 0 0 0 0 0 0 0 0
3.4336 -0.013984 -0.017271 -0.020468 -0.079743 0 -0.10755 0.010092 -0.0023088 0.021416 -0.037555 -0.04245 -11.617 0 0 0 0 0 0 0 0 0 0 0 0 0 0 0 0 0 -0.014226 0.0069208 -0.016936 0.01247 -0.078172 -0.010376 -0.049042 0 0 0 0 0 0 0 0 0 0 0 0 0 0 0
3.4375 -0.03972 -0.041625 -0.049348 -0.050859 0 -0.063133 -0.045157 -0.048443 -0.044763 -0.055694 -0.053292 -11.503 0 0 0 0 0 0 0 0 0 0 0 0 0 0 0 0 0 -0.058033 -0.051473 -0.053743 -0.045835 -0.073503 -0.025076 -0.0035121 0 0 0 0 0 0 0 0 0 0 0 0 0 0 0
3.4414 -0.05912 -0.057242 -0.070703 -0.016985 0 -0.011941 -0.099447 -0.093586 -0.11751 -0.072213 -0.064967 -11.391 0 0 0 0 0 0 0 0 0 0 0 0 0 0 0 0 0 -0.10354 -0.10577 -0.085794 -0.11075 -0.066951 -0.055294 0.013782 0 0 0 0 0 0 0 0 0 0 0 0 0 0 0
3.4453 -0.066884 -0.06141 -0.075308 -0.015488 0 0.0022106 -0.12826 -0.11401 -0.15806 -0.088272 -0.07369 -11.296 0 0 0 0 0 0 0 0 0 0 0 0 0 0 0 0 0 -0.12676 -0.13087 -0.10294 -0.14937 -0.073693 -0.07993 0.011409 0 0 0 0 0 0 0 0 0 0 0 0 0 0 0
3.4492 -0.06326 -0.058258 -0.06458 -0.053295 0 -0.030168 -0.12082 -0.10273 -0.14635 -0.097457 -0.080912 -11.22 0 0 0 0 0 0 0 0 0 0 0 0 0 0 0 0 0 -0.11903 -0.11696 -0.10332 -0.14366 -0.086426 -0.088172 -0.008636 0 0 0 0 0 0 0 0 0 0 0 0 0 0 0
3.4531 -0.053506 -0.054369 -0.049713 -0.10363 0 -0.081004 -0.084861 -0.074283 -0.093554 -0.089801 -0.090802 -11.154 0 0 0 0 0 0 0 0 0 0 0 0 0 0 0 0 0 -0.091072 -0.074915 -0.091453 -0.10011 -0.085259 -0.08456 -0.053525 0 0 0 0 0 0 0 0 0 0 0 0 0 0 0
3.457 -0.043775 -0.052454 -0.041523 -0.1287 0 -0.10923 -0.040924 -0.051162 -0.033882 -0.063293 -0.10466 -11.09 0 0 0 0 0 0 0 0 0 0 0 0 0 0 0 0 0 -0.063656 -0.028585 -0.072899 -0.045147 -0.061234 -0.08211 -0.12356 0 0 0 0 0 0 0 0 0 0 0 0 0 0 0
3.4609 -0.036583 -0.048918 -0.040728 -0.10849 0 -0.092565 -0.010725 -0.044752 -0.0018366 -0.030983 -0.11711 -11.026 0 0 0 0 0 0 0 0 0 0 0 0 0 0 0 0 0 -0.052888 -0.00055672 -0.052221 -0.010227 -0.028985 -0.090563 -0.19645 0 0 0 0 0 0 0 0 0 0 0 0 0 0 0
3.4648 -0.02983 -0.037919 -0.038108 -0.053041 0 -0.041835 -0.0058305 -0.048309 -0.010634 -0.013807 -0.11928 -10.966 0 0 0 0 0 0 0 0 0 0 0 0 0 0 0 0 0 -0.061069 -0.00072834 -0.034779 -0.01446 -0.015046 -0.10845 -0.23308 0 0 0 0 0 0 0 0 0 0 0 0 0 0 0
3.4688 -0.020363 -0.018441 -0.024453 0.0086096 0 0.011007 -0.022319 -0.04704 -0.046152 -0.023104 -0.10741 -10.912 0 0 0 0 0 0 0 0 0 0 0 0 0 0 0 0 0 -0.078309 -0.023187 -0.027031 -0.053464 -0.032618 -0.12376 -0.20498 0 0 0 0 0 0 0 0 0 0 0 0 0 0 0
3.4727 -0.0086171 0.0023598 -0.00085901 0.050143 0 0.038376 -0.044317 -0.033912 -0.079246 -0.048796 -0.087872 -10.863 0 0 0 0 0 0 0 0 0 0 0 0 0 0 0 0 0 -0.090887 -0.051073 -0.031707 -0.10088 -0.067154 -0.12191 -0.11983 0 0 0 0 0 0 0 0 0 0 0 0 0 0 0
3.4766 0.00034529 0.013298 0.020316 0.061652 0 0.03426 -0.054579 -0.015503 -0.086063 -0.065864 -0.070924 -10.82 0 0 0 0 0 0 0 0 0 0 0 0 0 0 0 0 0 -0.088458 -0.065781 -0.04216 -0.12285 -0.087022 -0.095103 -0.019815 0 0 0 0 0 0 0 0 0 0 0 0 0 0 0
3.4805 0.00074079 0.0076997 0.024807 0.047656 0 0.011713 -0.04536 -0.0035376 -0.061277 -0.054851 -0.057702 -10.789 0 0 0 0 0 0 0 0 0 0 0 0 0 0 0 0 0 -0.066154 -0.05628 -0.043996 -0.098005 -0.069918 -0.046945 0.04833 0 0 0 0 0 0 0 0 0 0 0 0 0 0 0
3.4844 -0.0086596 -0.011015 0.0078336 0.017108 0 -0.012464 -0.02206 -0.0022361 -0.016558 -0.018149 -0.034858 -10.773 0 0 0 0 0 0 0 0 0 0 0 0 0 0 0 0 0 -0.023973 -0.024688 -0.025883 -0.03064 -0.021321 0.010299 0.066619 0 0 0 0 0 0 0 0 0 0 0 0 0 0 0
3.4883 -0.022878 -0.031626 -0.022069 -0.022294 0 -0.029909 0.0025131 -0.0047387 0.030738 0.022652 0.013761 -10.768 0 0 0 0 0 0 0 0 0 0 0 0 0 0 0 0 0 0.032484 0.014766 0.0090003 0.051505 0.030833 0.062777 0.054572 0 0 0 0 0 0 0 0 0 0 0 0 0 0 0
3.4922 -0.034251 -0.043284 -0.049328 -0.061726 0 -0.040737 0.017821 -0.0014052 0.06731 0.045242 0.086948 -10.757 0 0 0 0 0 0 0 0 0 0 0 0 0 0 0 0 0 0.090258 0.043485 0.0424 0.11339 0.059256 0.10098 0.04825 0 0 0 0 0 0 0 0 0 0 0 0 0 0 0
3.4961 -0.037834 -0.042555 -0.06173 -0.087973 0 -0.046091 0.021086 0.0095268 0.085743 0.043387 0.15796 -10.725 0 0 0 0 0 0 0 0 0 0 0 0 0 0 0 0 0 0.13079 0.048931 0.053854 0.13189 0.057103 0.12106 0.069951 0 0 0 0 0 0 0 0 0 0 0 0 0 0 0
3.5 -0.033911 -0.033884 -0.056646 -0.087436 0 -0.043849 0.015465 0.020103 0.082041 0.027677 0.19 -10.672 0 0 0 0 0 0 0 0 0 0 0 0 0 0 0 0 0 0.13794 0.031303 0.036877 0.10607 0.038262 0.12277 0.11364 0 0 0 0 0 0 0 0 0 0 0 0 0 0 0
3.5039 -0.025996 -0.024114 -0.039631 -0.056305 0 -0.031913 0.0051053 0.02101 0.055996 0.012397 0.16417 -10.612 0 0 0 0 0 0 0 0 0 0 0 0 0 0 0 0 0 0.10814 0.0022873 0.0046068 0.054028 0.020853 0.10763 0.15371 0 0 0 0 0 0 0 0 0 0 0 0 0 0 0
3.5078 -0.016944 -0.016591 -0.018679 -0.0069822 0 -0.013656 -0.0068224 0.011105 0.015342 0.0032192 0.094961 -10.566 0 0 0 0 0 0 0 0 0 0 0 0 0 0 0 0 0 0.054425 -0.022655 -0.019998 0.00082988 0.011197 0.079096 0.16453 0 0 0 0 0 0 0 0 0 0 0 0 0 0 0
3.5117 -0.0070425 -0.0097378 0.00034091 0.037397 0 0.0023174 -0.016186 -0.0014032 -0.023198 -0.0030614 0.018884 -10.544 0 0 0 0 0 0 0 0 0 0 0 0 0 0 0 0 0 -0.00037458 -0.03266 -0.02114 -0.034031 0.0027964 0.043004 0.1341 0 0 0 0 0 0 0 0 0 0 0 0 0 0 0
3.5156 0.0046132 -0.00028112 0.014572 0.057661 0 0.0090307 -0.016848 -0.0067002 -0.041848 -0.0096375 -0.033359 -10.541 0 0 0 0 0 0 0 0 0 0 0 0 0 0 0 0 0 -0.037181 -0.025393 -0.00075272 -0.043559 -0.011173 0.0058303 0.065859 0 0 0 0 0 0 0 0 0 0 0 0 0 0 0
3.5195 0.017525 0.012644 0.02311 0.050835 0 0.0077404 -0.0044221 -0.0019731 -0.034561 -0.013565 -0.056284 -10.54 0 0 0 0 0 0 0 0 0 0 0 0 0 0 0 0 0 -0.050956 -0.0058625 0.024615 -0.033204 -0.026513 -0.028362 -0.025534 0 0 0 0 0 0 0 0 0 0 0 0 0 0 0
3.5234 0.028853 0.026149 0.026529 0.030063 0 0.0071999 0.017851 0.0070343 -0.012854 -0.0093679 -0.065494 -10.529 0 0 0 0 0 0 0 0 0 0 0 0 0 0 0 0 0 -0.050569 0.017057 0.036638 -0.015726 -0.030327 -0.058826 -0.11826 0 0 0 0 0 0 0 0 0 0 0 0 0 0 0
3.5273 0.034995 0.035548 0.02707 0.012992 0 0.015719 0.038125 0.011864 0.0025348 0.002687 -0.077597 -10.5 0 0 0 0 0 0 0 0 0 0 0 0 0 0 0 0 0 -0.049524 0.033809 0.027387 -0.0040239 -0.014961 -0.085021 -0.1872 0 0 0 0 0 0 0 0 0 0 0 0 0 0 0
3.5313 0.034096 0.037452 0.027591 0.0087228 0 0.033047 0.043134 0.0082644 -0.0019423 0.014039 -0.094392 -10.455 0 0 0 0 0 0 0 0 0 0 0 0 0 0 0 0 0 -0.055353 0.036874 0.002807 -0.0051999 0.010911 -0.1025 -0.21074 0 0 0 0 0 0 0 0 0 0 0 0 0 0 0
3.5352 0.027358 0.031673 0.028861 0.013446 0 0.049182 0.028411 -0.0016412 -0.022565 0.01471 -0.10374 -10.399 0 0 0 0 0 0 0 0 0 0 0 0 0 0 0 0 0 -0.06507 0.023773 -0.023104 -0.018323 0.0264 -0.10311 -0.17997 0 0 0 0 0 0 0 0 0 0 0 0 0 0 0
3.5391 0.018309 0.021133 0.027865 0.016655 0 0.051236 0.0024873 -0.012134 -0.043014 0.0027406 -0.092286 -10.34 0 0 0 0 0 0 0 0 0 0 0 0 0 0 0 0 0 -0.068508 -0.00055106 -0.037807 -0.036233 0.015574 -0.080948 -0.10429 0 0 0 0 0 0 0 0 0 0 0 0 0 0 0
3.543 0.010793 0.0103 0.020161 0.011416 0 0.033217 -0.018877 -0.017629 -0.048148 -0.013396 -0.056633 -10.286 0 0 0 0 0 0 0 0 0 0 0 0 0 0 0 0 0 -0.056015 -0.024497 -0.036661 -0.049257 -0.017431 -0.039087 -0.0090393 0 0 0 0 0 0 0 0 0 0 0 0 0 0 0
3.5469 0.0070491 0.0030664 0.0053536 0.000202 0 0.0017869 -0.023452 -0.014453 -0.033858 -0.021561 -0.0051412 -10.246 0 0 0 0 0 0 0 0 0 0 0 0 0 0 0 0 0 -0.025305 -0.034972 -0.022873 -0.048363 -0.049413 0.0098565 0.074456 0 0 0 0 0 0 0 0 0 0 0 0 0 0 0
3.5508 0.0068908 0.00098253 -0.0096726 -0.0075437 0 -0.026161 -0.0095135 -0.0013179 -0.0060914 -0.015086 0.047353 -10.219 0 0 0 0 0 0 0 0 0 0 0 0 0 0 0 0 0 0.016227 -0.024643 -0.0026489 -0.027526 -0.055121 0.05077 0.1209 0 0 0 0 0 0 0 0 0 0 0 0 0 0 0
3.5547 0.0083008 0.0027902 -0.014526 -0.0033647 0 -0.033305 0.015211 0.019673 0.026154 0.0037286 0.086208 -10.194 0 0 0 0 0 0 0 0 0 0 0 0 0 0 0 0 0 0.054821 0.0034421 0.019567 0.013182 -0.026201 0.074869 0.12071 0 0 0 0 0 0 0 0 0 0 0 0 0 0 0
3.5586 0.0090628 0.005678 -0.0042836 0.013006 0 -0.013562 0.039662 0.042077 0.055114 0.027106 0.10249 -10.153 0 0 0 0 0 0 0 0 0 0 0 0 0 0 0 0 0 0.077653 0.037119 0.04172 0.064121 0.023191 0.082927 0.084468 0 0 0 0 0 0 0 0 0 0 0 0 0 0 0
3.5625 0.0083822 0.0074771 0.014403 0.032474 0 0.022117 0.055045 0.056842 0.073739 0.047232 0.097018 -10.089 0 0 0 0 0 0 0 0 0 0 0 0 0 0 0 0 0 0.08012 0.061546 0.061008 0.10639 0.067451 0.081371 0.039694 0 0 0 0 0 0 0 0 0 0 0 0 0 0 0
3.5664 0.0072815 0.0080062 0.027107 0.042401 0 0.051214 0.057291 0.05751 0.07574 0.05883 0.080818 -10.01 0 0 0 0 0 0 0 0 0 0 0 0 0 0 0 0 0 0.068326 0.066815 0.071532 0.12002 0.087064 0.07636 0.018324 0 0 0 0 0 0 0 0 0 0 0 0 0 0 0
3.5703 0.007376 0.0083888 0.023473 0.035554 0 0.054434 0.047467 0.045331 0.059995 0.059042 0.068967 -9.9381 0 0 0 0 0 0 0 0 0 0 0 0 0 0 0 0 0 0.05453 0.052534 0.066869 0.097413 0.079002 0.071346 0.038304 0 0 0 0 0 0 0 0 0 0 0 0 0 0 0
3.5742 0.0090861 0.0091887 0.0068136 0.01579 0 0.029918 0.031285 0.029094 0.034909 0.04767 0.06994 -9.8918 0 0 0 0 0 0 0 0 0 0 0 0 0 0 0 0 0 0.048395 0.027361 0.046377 0.051656 0.054429 0.068165 0.090175 0 0 0 0 0 0 0 0 0 0 0 0 0 0 0
3.5781 0.011065 0.0095785 -0.0080198 -0.0040811 0 -0.0045486 0.016985 0.018601 0.015113 0.028681 0.078823 -9.8711 0 0 0 0 0 0 0 0 0 0 0 0 0 0 0 0 0 0.050533 0.0041163 0.018901 0.010081 0.028624 0.067472 0.14035 0 0 0 0 0 0 0 0 0 0 0 0 0 0 0
3.582 0.01159 0.0086815 -0.0074293 -0.011212 0 -0.024428 0.011032 0.016997 0.010455 0.010183 0.081524 -9.8561 0 0 0 0 0 0 0 0 0 0 0 0 0 0 0 0 0 0.053243 -0.0070016 -0.001386 -0.0048979 0.011906 0.066558 0.15214 0 0 0 0 0 0 0 0 0 0 0 0 0 0 0
3.5859 0.010603 0.0075703 0.0089308 -0.0018805 0 -0.016908 0.013943 0.01907 0.017268 0.00045824 0.066984 -9.8227 0 0 0 0 0 0 0 0 0 0 0 0 0 0 0 0 0 0.047355 -0.003591 -0.004989 0.0072959 0.0063909 0.057995 0.11042 0 0 0 0 0 0 0 0 0 0 0 0 0 0 0
3.5898 0.010124 0.0091584 0.028143 0.016356 0 0.010079 0.020132 0.017298 0.021769 0.0021352 0.035817 -9.7605 0 0 0 0 0 0 0 0 0 0 0 0 0 0 0 0 0 0.029102 0.0083762 0.0056152 0.025939 0.0078032 0.033642 0.031131 0 0 0 0 0 0 0 0 0 0 0 0 0 0 0
3.5938 0.012173 0.015188 0.035909 0.031219 0 0.035659 0.022608 0.0097498 0.01339 0.0098048 -0.0025878 -9.6804 0 0 0 0 0 0 0 0 0 0 0 0 0 0 0 0 0 0.0017696 0.019078 0.018343 0.027453 0.0094575 -0.0071907 -0.051408 0 0 0 0 0 0 0 0 0 0 0 0 0 0 0
3.5977 0.015968 0.022952 0.028784 0.035204 0 0.043304 0.018424 0.0017711 -0.0051491 0.014037 -0.039724 -9.6034 0 0 0 0 0 0 0 0 0 0 0 0 0 0 0 0 0 -0.027641 0.02141 0.021582 0.0056046 0.0064137 -0.052923 -0.10768 0 0 0 0 0 0 0 0 0 0 0 0 0 0 0
3.6016 0.017294 0.025538 0.015111 0.029637 0 0.032154 0.0096563 -0.00048332 -0.021391 0.0086835 -0.072223 -9.5432 0 0 0 0 0 0 0 0 0 0 0 0 0 0 0 0 0 -0.052262 0.014724 0.012674 -0.024579 -0.0016495 -0.084563 -0.12736 0 0 0 0 0 0 0 0 0 0 0 0 0 0 0
3.6055 0.011269 0.016516 0.0045318 0.020063 0 0.013307 -0.00060397 0.0019477 -0.02631 -0.0050065 -0.095981 -9.496 0 0 0 0 0 0 0 0 0 0 0 0 0 0 0 0 0 -0.066502 0.0030869 -0.0025402 -0.041898 -0.010798 -0.087884 -0.11613 0 0 0 0 0 0 0 0 0 0 0 0 0 0 0
3.6094 -0.0034559 -0.0043606 -0.0024697 0.0081713 0 -0.0034253 -0.012245 9.5925e-05 -0.022998 -0.020835 -0.099521 -9.4457 0 0 0 0 0 0 0 0 0 0 0 0 0 0 0 0 0 -0.065857 -0.009707 -0.017237 -0.038092 -0.017162 -0.063107 -0.083263 0 0 0 0 0 0 0 0 0 0 0 0 0 0 0
3.6133 -0.022511 -0.029377 -0.01378 -0.010785 0 -0.018254 -0.027163 -0.014526 -0.022021 -0.033627 -0.069455 -9.3787 0 0 0 0 0 0 0 0 0 0 0 0 0 0 0 0 0 -0.04879 -0.023118 -0.0296 -0.023334 -0.021979 -0.02425 -0.034952 0 0 0 0 0 0 0 0 0 0 0 0 0 0 0
3.6172 -0.037681 -0.046945 -0.034363 -0.041288 0 -0.037242 -0.044286 -0.039992 -0.029323 -0.042525 -0.0074685 -9.2961 0 0 0 0 0 0 0 0 0 0 0 0 0 0 0 0 0 -0.020758 -0.037842 -0.04149 -0.014709 -0.031475 0.010237 0.021104 0 0 0 0 0 0 0 0 0 0 0 0 0 0 0
3.6211 -0.041695 -0.048713 -0.056629 -0.077391 0 -0.060438 -0.056701 -0.062572 -0.040119 -0.048679 0.058186 -9.2135 0 0 0 0 0 0 0 0 0 0 0 0 0 0 0 0 0 0.0042855 -0.051331 -0.052665 -0.020416 -0.049418 0.02691 0.068248 0 0 0 0 0 0 0 0 0 0 0 0 0 0 0
3.625 -0.03271 -0.034631 -0.06375 -0.099962 0 -0.075576 -0.055351 -0.066468 -0.044728 -0.050661 0.083699 -9.1488 0 0 0 0 0 0 0 0 0 0 0 0 0 0 0 0 0 0.00958 -0.056557 -0.058112 -0.034517 -0.068571 0.020464 0.082593 0 0 0 0 0 0 0 0 0 0 0 0 0 0 0
3.6289 -0.015623 -0.012789 -0.044428 -0.087223 0 -0.06539 -0.03686 -0.046729 -0.03885 -0.043546 0.040521 -9.1085 0 0 0 0 0 0 0 0 0 0 0 0 0 0 0 0 0 -0.013073 -0.046706 -0.051901 -0.044856 -0.071559 -0.0077739 0.046502 0 0 0 0 0 0 0 0 0 0 0 0 0 0 0
3.6328 0.00046213 0.0052663 -0.0056783 -0.032881 0 -0.023635 -0.0082459 -0.014082 -0.026873 -0.02392 -0.057646 -9.0836 0 0 0 0 0 0 0 0 0 0 0 0 0 0 0 0 0 -0.05447 -0.022211 -0.033317 -0.044163 -0.044666 -0.050402 -0.035678 0 0 0 0 0 0 0 0 0 0 0 0 0 0 0
3.6367 0.0071367 0.010575 0.0291 0.042328 0 0.033822 0.016236 0.012573 -0.015836 0.0035081 -0.15612 -9.0563 0 0 0 0 0 0 0 0 0 0 0 0 0 0 0 0 0 -0.090083 0.0066942 -0.0087376 -0.033885 0.0056618 -0.092285 -0.13231 0 0 0 0 0 0 0 0 0 0 0 0 0 0 0
3.6406 0.0012907 0.0010813 0.036556 0.097363 0 0.073648 0.023874 0.019513 -0.0084317 0.024868 -0.19166 -9.0129 0 0 0 0 0 0 0 0 0 0 0 0 0 0 0 0 0 -0.093924 0.02519 0.012148 -0.019942 0.050435 -0.11208 -0.19536 0 0 0 0 0 0 0 0 0 0 0 0 0 0 0
3.6445 -0.013099 -0.017483 0.011117 0.09495 0 0.06479 0.011186 0.0064846 -0.0031283 0.024917 -0.13407 -8.953 0 0 0 0 0 0 0 0 0 0 0 0 0 0 0 0 0 -0.055846 0.023279 0.021453 -0.0074765 0.056732 -0.091898 -0.1834 0 0 0 0 0 0 0 0 0 0 0 0 0 0 0
3.6484 -0.027248 -0.034495 -0.030406 0.0282 0 0.0014123 -0.014491 -0.015569 0.00032431 -0.00092197 -0.0080362 -8.8886 0 0 0 0 0 0 0 0 0 0 0 0 0 0 0 0 0 0.0094626 0.0021931 0.015483 0.00024121 0.014645 -0.031351 -0.086029 0 0 0 0 0 0 0 0 0 0 0 0 0 0 0
3.6523 -0.032908 -0.040135 -0.060665 -0.069384 0 -0.086682 -0.039409 -0.033587 -0.0014495 -0.03982 0.11919 -8.8347 0 0 0 0 0 0 0 0 0 0 0 0 0 0 0 0 0 0.068623 -0.026592 -0.0048799 0.00060669 -0.050597 0.045561 0.062911 0 0 0 0 0 0 0 0 0 0 0 0 0 0 0
3.6563 -0.027568 -0.031228 -0.060532 -0.14039 0 -0.14605 -0.050435 -0.04007 -0.010698 -0.067028 0.1761 -8.7996 0 0 0 0 0 0 0 0 0 0 0 0 0 0 0 0 0 0.088183 -0.04818 -0.033038 -0.0073322 -0.094102 0.099991 0.19397 0 0 0 0 0 0 0 0 0 0 0 0 0 0 0
3.6602 -0.015845 -0.013506 -0.031023 -0.13857 0 -0.13095 -0.04134 -0.034614 -0.022653 -0.061664 0.12879 -8.7805 0 0 0 0 0 0 0 0 0 0 0 0 0 0 0 0 0 0.055219 -0.051828 -0.055777 -0.019732 -0.083706 0.1009 0.23462 0 0 0 0 0 0 0 0 0 0 0 0 0 0 0
3.6641 -0.0057979 0.0019599 0.0087892 -0.060409 0 -0.036725 -0.016139 -0.020965 -0.026977 -0.022247 0.0030376 -8.7671 0 0 0 0 0 0 0 0 0 0 0 0 0 0 0 0 0 -0.012486 -0.035346 -0.057416 -0.027545 -0.023646 0.045978 0.15252 0 0 0 0 0 0 0 0 0 0 0 0 0 0 0
3.668 -0.0028263 0.0063538 0.034807 0.048969 0 0.088177 0.012293 -0.0040552 -0.016691 0.029813 -0.12665 -8.7491 0 0 0 0 0 0 0 0 0 0 0 0 0 0 0 0 0 -0.074193 -0.0054513 -0.030444 -0.021914 0.048867 -0.034342 -0.016686 0 0 0 0 0 0 0 0 0 0 0 0 0 0 0
3.6719 -0.0059846 -0.00073362 0.032686 0.12223 0 0.16592 0.028904 0.01097 0.0045587 0.062815 -0.17854 -8.7222 0 0 0 0 0 0 0 0 0 0 0 0 0 0 0 0 0 -0.089558 0.025039 0.014735 -0.0016728 0.089948 -0.093594 -0.18109 0 0 0 0 0 0 0 0 0 0 0 0 0 0 0
3.6758 -0.0097178 -0.011598 0.0057263 0.1131 0 0.13932 0.025631 0.01922 0.024801 0.055703 -0.11502 -8.6886 0 0 0 0 0 0 0 0 0 0 0 0 0 0 0 0 0 -0.044928 0.042369 0.052121 0.024123 0.077026 -0.096541 -0.2441 0 0 0 0 0 0 0 0 0 0 0 0 0 0 0
3.6797 -0.0093666 -0.0171 -0.027927 0.027988 0 0.015864 0.0067637 0.017681 0.033168 0.012774 0.028011 -8.6538 0 0 0 0 0 0 0 0 0 0 0 0 0 0 0 0 0 0.034541 0.038085 0.057011 0.041422 0.019554 -0.040389 -0.16589 0 0 0 0 0 0 0 0 0 0 0 0 0 0 0
3.6836 -0.0054679 -0.014166 -0.046858 -0.076621 0 -0.1291 -0.014523 0.0070938 0.026695 -0.038737 0.1583 -8.6234 0 0 0 0 0 0 0 0 0 0 0 0 0 0 0 0 0 0.097622 0.013636 0.025432 0.039706 -0.05042 0.04258 0.0078178 0 0 0 0 0 0 0 0 0 0 0 0 0 0 0
3.6875 -0.0030145 -0.0077363 -0.040193 -0.13108 0 -0.19926 -0.026581 -0.0082127 0.0088754 -0.066981 0.18649 -8.6014 0 0 0 0 0 0 0 0 0 0 0 0 0 0 0 0 0 0.099458 -0.019883 -0.021278 0.017292 -0.097227 0.10286 0.17265 0 0 0 0 0 0 0 0 0 0 0 0 0 0 0
3.6914 -0.0064821 -0.0056842 -0.015041 -0.099927 0 -0.145 -0.027927 -0.022904 -0.015561 -0.056916 0.089617 -8.5889 0 0 0 0 0 0 0 0 0 0 0 0 0 0 0 0 0 0.03318 -0.047446 -0.052504 -0.018704 -0.098371 0.10263 0.23162 0 0 0 0 0 0 0 0 0 0 0 0 0 0 0
3.6953 -0.015269 -0.01145 0.0082523 -0.0069837 0 -0.0022217 -0.026165 -0.033244 -0.04181 -0.019654 -0.068794 -8.5833 0 0 0 0 0 0 0 0 0 0 0 0 0 0 0 0 0 -0.062279 -0.057813 -0.051985 -0.055115 -0.053889 0.039521 0.15557 0 0 0 0 0 0 0 0 0 0 0 0 0 0 0
3.6992 -0.023719 -0.020979 0.01105 0.08017 0 0.12978 -0.028271 -0.03742 -0.061555 0.016616 -0.18158 -8.5786 0 0 0 0 0 0 0 0 0 0 0 0 0 0 0 0 0 -0.12623 -0.048241 -0.028566 -0.076121 0.012961 -0.050024 -0.0026892 0 0 0 0 0 0 0 0 0 0 0 0 0 0 0
3.7031 -0.025692 -0.026464 -0.008868 0.097055 0 0.15832 -0.032143 -0.034361 -0.062695 0.027133 -0.17499 -8.5668 0 0 0 0 0 0 0 0 0 0 0 0 0 0 0 0 0 -0.11723 -0.024063 -0.0054565 -0.068747 0.06525 -0.11233 -0.14718 0 0 0 0 0 0 0 0 0 0 0 0 0 0 0
3.707 -0.019656 -0.023275 -0.034874 0.028512 0 0.064404 -0.028531 -0.023914 -0.037802 0.0074779 -0.062091 -8.5432 0 0 0 0 0 0 0 0 0 0 0 0 0 0 0 0 0 -0.042348 0.0047081 0.00083237 -0.031396 0.071739 -0.11135 -0.20149 0 0 0 0 0 0 0 0 0 0 0 0 0 0 0
3.7109 -0.0099919 -0.013882 -0.044657 -0.078611 0 -0.083581 -0.012057 -0.0091597 0.0046018 -0.02503 0.068761 -8.5105 0 0 0 0 0 0 0 0 0 0 0 0 0 0 0 0 0 0.046685 0.026542 -0.0077452 0.01941 0.027453 -0.053799 -0.15276 0 0 0 0 0 0 0 0 0 0 0 0 0 0 0
3.7148 -0.0035249 -0.0055111 -0.028979 -0.1468 0 -0.17999 0.0098301 0.0023039 0.039135 -0.045754 0.12111 -8.4792 0 0 0 0 0 0 0 0 0 0 0 0 0 0 0 0 0 0.088605 0.030866 -0.017359 0.052957 -0.039874 0.014854 -0.050882 0 0 0 0 0 0 0 0 0 0 0 0 0 0 0
3.7188 -0.004153 -0.0038006 6.7612e-05 -0.12273 0 -0.1584 0.020154 0.0019489 0.038968 -0.041716 0.060995 -8.4615 0 0 0 0 0 0 0 0 0 0 0 0 0 0 0 0 0 0.054428 0.011939 -0.018271 0.042034 -0.086812 0.042883 0.032135 0 0 0 0 0 0 0 0 0 0 0 0 0 0 0
3.7227 -0.009749 -0.0079334 0.019331 -0.01704 0 -0.037806 0.0066352 -0.012271 -0.0025539 -0.02071 -0.062124 -8.4622 0 0 0 0 0 0 0 0 0 0 0 0 0 0 0 0 0 -0.033226 -0.025735 -0.013626 -0.015471 -0.085388 0.010498 0.051909 0 0 0 0 0 0 0 0 0 0 0 0 0 0 0
3.7266 -0.013608 -0.011254 0.015097 0.10056 0 0.094202 -0.02547 -0.03135 -0.062631 -0.0036552 -0.15667 -8.4751 0 0 0 0 0 0 0 0 0 0 0 0 0 0 0 0 0 -0.11627 -0.064926 -0.013576 -0.08871 -0.043955 -0.05538 0.016555 0 0 0 0 0 0 0 0 0 0 0 0 0 0 0
3.7305 -0.0093607 -0.0067924 -0.0044517 0.1496 0 0.14698 -0.054064 -0.039672 -0.10193 -0.0061222 -0.15763 -8.4874 0 0 0 0 0 0 0 0 0 0 0 0 0 0 0 0 0 -0.14077 -0.08169 -0.022314 -0.12992 0.0011098 -0.1019 -0.028629 0 0 0 0 0 0 0 0 0 0 0 0 0 0 0
3.7344 0.0041296 0.0067681 -0.016557 0.0968 0 0.091895 -0.055207 -0.026796 -0.091137 -0.023809 -0.070513 -8.4895 0 0 0 0 0 0 0 0 0 0 0 0 0 0 0 0 0 -0.092375 -0.05953 -0.031681 -0.10594 0.017119 -0.090914 -0.042525 0 0 0 0 0 0 0 0 0 0 0 0 0 0 0
3.7383 0.021412 0.023443 -0.0048509 -0.018521 0 -0.019998 -0.021024 0.0030941 -0.031231 -0.034446 0.038813 -8.4812 0 0 0 0 0 0 0 0 0 0 0 0 0 0 0 0 0 -0.0036229 -0.0027248 -0.027442 -0.022772 0.0026665 -0.027648 -0.021842 0 0 0 0 0 0 0 0 0 0 0 0 0 0 0
3.7422 0.033796 0.034047 0.025082 -0.11189 0 -0.098665 0.033335 0.033273 0.046944 -0.016052 0.096367 -8.4698 0 0 0 0 0 0 0 0 0 0 0 0 0 0 0 0 0 0.070624 0.062537 -0.0021904 0.07575 -0.013727 0.044681 0.00091354 0 0 0 0 0 0 0 0 0 0 0 0 0 0 0
3.7461 0.035259 0.033015 0.050086 -0.11478 0 -0.08284 0.07888 0.047432 0.10256 0.032346 0.07367 -8.4619 0 0 0 0 0 0 0 0 0 0 0 0 0 0 0 0 0 0.091379 0.10268 0.036589 0.13537 -0.0024333 0.079435 -0.0065082 0 0 0 0 0 0 0 0 0 0 0 0 0 0 0
3.75 0.026683 0.022626 0.05 -0.02448 0 0.015263 0.091354 0.042557 0.1098 0.085191 0.0048437 -8.4567 0 0 0 0 0 0 0 0 0 0 0 0 0 0 0 0 0 0.060488 0.097886 0.069884 0.12611 0.037885 0.062428 -0.038426 0 0 0 0 0 0 0 0 0 0 0 0 0 0 0
3.7539 0.01506 0.011127 0.02564 0.094724 0 0.12054 0.06633 0.030244 0.072189 0.10695 -0.042272 -8.4468 0 0 0 0 0 0 0 0 0 0 0 0 0 0 0 0 0 0.015582 0.054793 0.079451 0.06075 0.077576 0.021302 -0.04877 0 0 0 0 0 0 0 0 0 0 0 0 0 0 0
3.7578 0.0080081 0.0060215 -0.0023081 0.15954 0 0.15213 0.021241 0.025375 0.018807 0.079647 -0.01777 -8.4254 0 0 0 0 0 0 0 0 0 0 0 0 0 0 0 0 0 0.00015101 0.0015447 0.060462 -0.014512 0.082324 0.0021858 0.0090383 0 0 0 0 0 0 0 0 0 0 0 0 0 0 0
3.7617 0.0078117 0.0078778 -0.012296 0.12811 0 0.083997 -0.016219 0.032686 -0.014428 0.019518 0.073679 -8.3922 0 0 0 0 0 0 0 0 0 0 0 0 0 0 0 0 0 0.031483 -0.030786 0.026028 -0.050178 0.044386 0.032756 0.13271 0 0 0 0 0 0 0 0 0 0 0 0 0 0 0
3.7656 0.0098566 0.0099206 -0.0012762 0.027356 0 -0.036403 -0.025355 0.043462 -0.0070176 -0.032111 0.17673 -8.3535 0 0 0 0 0 0 0 0 0 0 0 0 0 0 0 0 0 0.089781 -0.02708 -1.8477e-05 -0.024369 -0.009079 0.10027 0.25842 0 0 0 0 0 0 0 0 0 0 0 0 0 0 0
3.7695 0.0068806 0.0040132 0.013212 -0.071347 0 -0.12492 -0.0044803 0.044804 0.033676 -0.038764 0.22553 -8.3169 0 0 0 0 0 0 0 0 0 0 0 0 0 0 0 0 0 0.13495 0.0047994 0.0013182 0.044805 -0.03725 0.16058 0.3021 0 0 0 0 0 0 0 0 0 0 0 0 0 0 0
3.7734 -0.0044537 -0.011839 0.0097479 -0.10682 0 -0.12413 0.029437 0.032078 0.077852 0.0030467 0.19003 -8.2868 0 0 0 0 0 0 0 0 0 0 0 0 0 0 0 0 0 0.13655 0.041504 0.029789 0.11244 -0.017864 0.17054 0.22432 0 0 0 0 0 0 0 0 0 0 0 0 0 0 0
3.7773 -0.020189 -0.030845 -0.016901 -0.07016 0 -0.044715 0.052498 0.012629 0.093316 0.059843 0.094636 -8.264 0 0 0 0 0 0 0 0 0 0 0 0 0 0 0 0 0 0.093621 0.059387 0.063338 0.13614 0.035616 0.11898 0.064881 0 0 0 0 0 0 0 0 0 0 0 0 0 0 0
3.7813 -0.031701 -0.042047 -0.050276 -0.0042851 0 0.046101 0.048817 -0.0022765 0.066349 0.085255 -0.0027859 -8.2475 0 0 0 0 0 0 0 0 0 0 0 0 0 0 0 0 0 0.030793 0.047338 0.071538 0.10162 0.083675 0.033703 -0.08297 0 0 0 0 0 0 0 0 0 0 0 0 0 0 0
3.7852 -0.032057 -0.038483 -0.06566 0.034382 0 0.07832 0.019028 -0.0088429 0.0085707 0.054031 -0.054004 -8.236 0 0 0 0 0 0 0 0 0 0 0 0 0 0 0 0 0 -0.023216 0.010747 0.037461 0.02811 0.08796 -0.039921 -0.1393 0 0 0 0 0 0 0 0 0 0 0 0 0 0 0
3.7891 -0.020944 -0.02233 -0.050265 0.019698 0 0.032237 -0.022068 -0.014036 -0.05398 -0.019699 -0.052854 -8.2267 0 0 0 0 0 0 0 0 0 0 0 0 0 0 0 0 0 -0.056056 -0.033662 -0.027831 -0.048493 0.036122 -0.071933 -0.092819 0 0 0 0 0 0 0 0 0 0 0 0 0 0 0
3.793 -0.0045966 -0.0031871 -0.013176 -0.028003 0 -0.049728 -0.055454 -0.027437 -0.09904 -0.093017 -0.034349 -8.2163 0 0 0 0 0 0 0 0 0 0 0 0 0 0 0 0 0 -0.075662 -0.067692 -0.090411 -0.10019 -0.050835 -0.067427 -0.0042112 0 0 0 0 0 0 0 0 0 0 0 0 0 0 0
3.7969 0.0085971 0.008694 0.022089 -0.062375 0 -0.099303 -0.068013 -0.049609 -0.11861 -0.1247 -0.043799 -8.2034 0 0 0 0 0 0 0 0 0 0 0 0 0 0 0 0 0 -0.097387 -0.080361 -0.11604 -0.12055 -0.13103 -0.058612 0.041017 0 0 0 0 0 0 0 0 0 0 0 0 0 0 0
3.8008 0.013122 0.0087994 0.034936 -0.049556 0 -0.076444 -0.057353 -0.06865 -0.11612 -0.10264 -0.10039 -8.1918 0 0 0 0 0 0 0 0 0 0 0 0 0 0 0 0 0 -0.1272 -0.07136 -0.093884 -0.11962 -0.16548 -0.076444 -0.0076803 0 0 0 0 0 0 0 0 0 0 0 0 0 0 0
3.8047 0.0086881 3.2022e-05 0.020924 0.0051652 0 0.00084836 -0.030919 -0.069272 -0.097929 -0.049339 -0.18137 -8.1884 0 0 0 0 0 0 0 0 0 0 0 0 0 0 0 0 0 -0.15506 -0.04879 -0.043625 -0.10874 -0.13994 -0.12446 -0.13431 0 0 0 0 0 0 0 0 0 0 0 0 0 0 0
3.8086 -0.00083282 -0.010578 -0.0077444 0.06129 0 0.072166 -0.0019843 -0.047027 -0.069845 -0.0036914 -0.23689 -8.1964 0 0 0 0 0 0 0 0 0 0 0 0 0 0 0 0 0 -0.16266 -0.023872 -0.00095754 -0.091037 -0.073026 -0.17507 -0.26906 0 0 0 0 0 0 0 0 0 0 0 0 0 0 0
3.8125 -0.010377 -0.017017 -0.032418 0.073459 0 0.081762 0.015537 -0.014879 -0.040204 0.0062671 -0.22438 -8.2099 0 0 0 0 0 0 0 0 0 0 0 0 0 0 0 0 0 -0.13847 -0.0062385 0.007212 -0.065179 -0.0053118 -0.19053 -0.33195 0 0 0 0 0 0 0 0 0 0 0 0 0 0 0
3.8164 -0.016537 -0.017698 -0.040167 0.025713 0 0.020631 0.012943 0.0047818 -0.021209 -0.019531 -0.13934 -8.217 0 0 0 0 0 0 0 0 0 0 0 0 0 0 0 0 0 -0.088148 -0.0016005 -0.020219 -0.03503 0.025418 -0.15165 -0.27965 0 0 0 0 0 0 0 0 0 0 0 0 0 0 0
3.8203 -0.018919 -0.015431 -0.030287 -0.055005 0 -0.067257 -0.0081998 -0.0026846 -0.022082 -0.056376 -0.021567 -8.2093 0 0 0 0 0 0 0 0 0 0 0 0 0 0 0 0 0 -0.032782 -0.010957 -0.060195 -0.012318 0.0080665 -0.072173 -0.12986 0 0 0 0 0 0 0 0 0 0 0 0 0 0 0
3.8242 -0.01953 -0.01452 -0.012789 -0.11612 0 -0.11798 -0.03528 -0.031465 -0.038981 -0.07401 0.068693 -8.1902 0 0 0 0 0 0 0 0 0 0 0 0 0 0 0 0 0 0.0041436 -0.029958 -0.08272 -0.0077953 -0.034994 0.010889 0.048604 0 0 0 0 0 0 0 0 0 0 0 0 0 0 0
3.8281 -0.020674 -0.017154 -0.0011269 -0.11591 0 -0.094835 -0.050769 -0.057845 -0.053603 -0.057536 0.09049 -8.1723 0 0 0 0 0 0 0 0 0 0 0 0 0 0 0 0 0 0.012523 -0.048826 -0.070676 -0.019556 -0.064014 0.062541 0.17492 0 0 0 0 0 0 0 0 0 0 0 0 0 0 0
3.832 -0.022773 -0.021562 -0.0034494 -0.053363 0 -0.015042 -0.042843 -0.056981 -0.045369 -0.015929 0.050668 -8.1654 0 0 0 0 0 0 0 0 0 0 0 0 0 0 0 0 0 0.003222 -0.05502 -0.029317 -0.030995 -0.050202 0.071537 0.20236 0 0 0 0 0 0 0 0 0 0 0 0 0 0 0
3.8359 -0.023897 -0.0234 -0.017093 0.030533 0 0.063511 -0.013276 -0.021553 -0.0079119 0.026474 -0.00096445 -8.1678 0 0 0 0 0 0 0 0 0 0 0 0 0 0 0 0 0 0.0010296 -0.03949 0.019453 -0.021899 0.0040032 0.054126 0.14299 0 0 0 0 0 0 0 0 0 0 0 0 0 0 0
3.8398 -0.021647 -0.019502 -0.03004 0.081784 0 0.085323 0.023594 0.031809 0.044901 0.048124 -0.0088829 -8.1677 0 0 0 0 0 0 0 0 0 0 0 0 0 0 0 0 0 0.026173 -0.0035933 0.05284 0.01604 0.067363 0.03927 0.054301 0 0 0 0 0 0 0 0 0 0 0 0 0 0 0
3.8438 -0.015837 -0.010978 -0.029572 0.071685 0 0.038074 0.050082 0.073287 0.088601 0.044321 0.0453 -8.1547 0 0 0 0 0 0 0 0 0 0 0 0 0 0 0 0 0 0.076938 0.038853 0.061595 0.0715 0.10256 0.047117 -0.0023736 0 0 0 0 0 0 0 0 0 0 0 0 0 0 0
3.8477 -0.0093287 -0.0027234 -0.012802 0.015795 0 -0.03946 0.05538 0.080011 0.10423 0.027362 0.12802 -8.1293 0 0 0 0 0 0 0 0 0 0 0 0 0 0 0 0 0 0.12729 0.06762 0.053039 0.11879 0.091884 0.075571 -0.00083025 0 0 0 0 0 0 0 0 0 0 0 0 0 0 0
3.8516 -0.0058649 0.00057878 0.0094107 -0.040291 0 -0.08789 0.039801 0.051075 0.087757 0.014088 0.17955 -8.1022 0 0 0 0 0 0 0 0 0 0 0 0 0 0 0 0 0 0.14355 0.067544 0.041178 0.13196 0.047546 0.10317 0.041493 0 0 0 0 0 0 0 0 0 0 0 0 0 0 0
3.8555 -0.006806 -0.0016395 0.019982 -0.056516 0 -0.072125 0.012083 0.0070959 0.048528 0.011952 0.15983 -8.0861 0 0 0 0 0 0 0 0 0 0 0 0 0 0 0 0 0 0.10911 0.038047 0.032816 0.099375 0.00070646 0.10553 0.086713 0 0 0 0 0 0 0 0 0 0 0 0 0 0 0
3.8594 -0.01009 -0.005904 0.0097123 -0.027243 0 -0.006035 -0.016098 -0.024724 0.0025191 0.015032 0.077218 -8.0878 0 0 0 0 0 0 0 0 0 0 0 0 0 0 0 0 0 0.038308 -0.0058902 0.022399 0.031966 -0.021108 0.073887 0.10707 0 0 0 0 0 0 0 0 0 0 0 0 0 0 0
3.8633 -0.012634 -0.0087841 -0.014059 0.017922 0 0.060732 -0.034608 -0.029108 -0.033341 0.012105 -0.020899 -8.108 0 0 0 0 0 0 0 0 0 0 0 0 0 0 0 0 0 -0.032079 -0.042199 0.00072539 -0.039492 -0.011784 0.02236 0.097205 0 0 0 0 0 0 0 0 0 0 0 0 0 0 0
3.8672 -0.013735 -0.010689 -0.033074 0.039565 0 0.081028 -0.038102 -0.012001 -0.046143 -0.001736 -0.084342 -8.1439 0 0 0 0 0 0 0 0 0 0 0 0 0 0 0 0 0 -0.0679 -0.054385 -0.030995 -0.07912 0.011717 -0.02191 0.064683 0 0 0 0 0 0 0 0 0 0 0 0 0 0 0
3.8711 -0.015773 -0.015097 -0.034193 0.018484 0 0.042607 -0.028761 0.0052463 -0.033715 -0.020877 -0.092077 -8.19 0 0 0 0 0 0 0 0 0 0 0 0 0 0 0 0 0 -0.060071 -0.040759 -0.056994 -0.06772 0.02326 -0.039326 0.016239 0 0 0 0 0 0 0 0 0 0 0 0 0 0 0
3.875 -0.021315 -0.023839 -0.021416 -0.032262 0 -0.028191 -0.016682 0.002243 -0.0094808 -0.035521 -0.058507 -8.2369 0 0 0 0 0 0 0 0 0 0 0 0 0 0 0 0 0 -0.028129 -0.014993 -0.059437 -0.018541 0.0064731 -0.033348 -0.043791 0 0 0 0 0 0 0 0 0 0 0 0 0 0 0
3.8789 -0.029699 -0.033717 -0.011986 -0.079448 0 -0.089248 -0.014857 -0.025201 0.0027632 -0.041505 -0.017713 -8.2736 0 0 0 0 0 0 0 0 0 0 0 0 0 0 0 0 0 -0.004221 0.0022543 -0.037139 0.027266 -0.034124 -0.027763 -0.10533 0 0 0 0 0 0 0 0 0 0 0 0 0 0 0
3.8828 -0.036912 -0.038734 -0.01949 -0.093916 0 -0.11083 -0.029895 -0.061928 -0.014546 -0.043722 -0.0032481 -8.2945 0 0 0 0 0 0 0 0 0 0 0 0 0 0 0 0 0 -0.011311 -0.0040809 -0.011442 0.027492 -0.076861 -0.046596 -0.15011 0 0 0 0 0 0 0 0 0 0 0 0 0 0 0
3.8867 -0.039075 -0.03607 -0.039913 -0.06901 0 -0.089436 -0.055712 -0.084992 -0.057096 -0.050189 -0.034504 -8.3067 0 0 0 0 0 0 0 0 0 0 0 0 0 0 0 0 0 -0.050886 -0.034035 -0.010602 -0.029299 -0.098521 -0.09269 -0.16248 0 0 0 0 0 0 0 0 0 0 0 0 0 0 0
3.8906 -0.035832 -0.029268 -0.054554 -0.022847 0 -0.043491 -0.077262 -0.081669 -0.10008 -0.063197 -0.10841 -8.326 0 0 0 0 0 0 0 0 0 0 0 0 0 0 0 0 0 -0.10535 -0.072399 -0.044943 -0.11272 -0.090689 -0.14336 -0.14326 0 0 0 0 0 0 0 0 0 0 0 0 0 0 0
3.8945 -0.030001 -0.02457 -0.047527 0.014182 0 0.00020304 -0.082569 -0.059886 -0.11824 -0.076402 -0.19526 -8.3645 0 0 0 0 0 0 0 0 0 0 0 0 0 0 0 0 0 -0.14959 -0.098307 -0.095608 -0.17178 -0.065048 -0.16768 -0.11071 0 0 0 0 0 0 0 0 0 0 0 0 0 0 0
3.8984 -0.023982 -0.023804 -0.020989 0.018068 0 0.01986 -0.0722 -0.041718 -0.10659 -0.080299 -0.24673 -8.4201 0 0 0 0 0 0 0 0 0 0 0 0 0 0 0 0 0 -0.16328 -0.098352 -0.12825 -0.1726 -0.043561 -0.15124 -0.086443 0 0 0 0 0 0 0 0 0 0 0 0 0 0 0
3.9023 -0.017058 -0.021621 0.0068444 -0.013751 0 0.0085199 -0.056585 -0.043877 -0.081435 -0.070202 -0.22315 -8.479 0 0 0 0 0 0 0 0 0 0 0 0 0 0 0 0 0 -0.13951 -0.073935 -0.11994 -0.12164 -0.040856 -0.10751 -0.080527 0 0 0 0 0 0 0 0 0 0 0 0 0 0 0
3.9063 -0.0067965 -0.010828 0.018961 -0.058696 0 -0.021228 -0.043753 -0.061172 -0.060888 -0.049101 -0.12739 -8.5306 0 0 0 0 0 0 0 0 0 0 0 0 0 0 0 0 0 -0.087884 -0.037781 -0.075678 -0.055765 -0.052387 -0.066388 -0.089544 0 0 0 0 0 0 0 0 0 0 0 0 0 0 0
3.9102 0.0069181 0.0090988 0.014962 -0.080458 0 -0.041859 -0.03066 -0.068567 -0.045887 -0.023629 -0.014388 -8.5774 0 0 0 0 0 0 0 0 0 0 0 0 0 0 0 0 0 -0.030812 -0.0034816 -0.021245 -0.010241 -0.057932 -0.050177 -0.10525 0 0 0 0 0 0 0 0 0 0 0 0 0 0 0
3.9141 0.019788 0.029227 0.0095357 -0.051867 0 -0.027619 -0.008197 -0.042599 -0.022416 0.0016438 0.043612 -8.6301 0 0 0 0 0 0 0 0 0 0 0 0 0 0 0 0 0 0.008218 0.022527 0.018538 0.0062514 -0.038124 -0.056696 -0.11971 0 0 0 0 0 0 0 0 0 0 0 0 0 0 0
3.918 0.025663 0.037659 0.016021 0.023496 0 0.02419 0.024912 0.015158 0.018055 0.025519 0.016503 -8.6929 0 0 0 0 0 0 0 0 0 0 0 0 0 0 0 0 0 0.019771 0.040336 0.03602 0.0099766 0.0086435 -0.061958 -0.12035 0 0 0 0 0 0 0 0 0 0 0 0 0 0 0
3.9219 0.02156 0.029478 0.031935 0.10717 0 0.084557 0.05489 0.074353 0.063612 0.046644 -0.05076 -8.7565 0 0 0 0 0 0 0 0 0 0 0 0 0 0 0 0 0 0.016612 0.050298 0.039755 0.020879 0.062273 -0.038346 -0.085485 0 0 0 0 0 0 0 0 0 0 0 0 0 0 0
3.9258 0.010312 0.010738 0.040952 0.14662 0 0.1091 0.062274 0.098071 0.090622 0.060396 -0.068441 -8.8067 0 0 0 0 0 0 0 0 0 0 0 0 0 0 0 0 0 0.025913 0.04972 0.042049 0.04473 0.093717 0.02617 0.0051351 0 0 0 0 0 0 0 0 0 0 0 0 0 0 0
3.9297 -0.001618 -0.0069569 0.029096 0.11037 0 0.07142 0.040393 0.073604 0.08781 0.061093 0.022789 -8.8406 0 0 0 0 0 0 0 0 0 0 0 0 0 0 0 0 0 0.068191 0.037003 0.048707 0.073393 0.08579 0.11981 0.14716 0 0 0 0 0 0 0 0 0 0 0 0 0 0 0
3.9336 -0.0089194 -0.015647 -0.00099446 0.013206 0 -0.012458 0.0047252 0.024694 0.069367 0.048471 0.19513 -8.87 0 0 0 0 0 0 0 0 0 0 0 0 0 0 0 0 0 0.13829 0.018176 0.05795 0.097162 0.047183 0.21225 0.29786 0 0 0 0 0 0 0 0 0 0 0 0 0 0 0
3.9375 -0.01048 -0.015472 -0.031262 -0.089098 0 -0.091052 -0.017462 -0.0070857 0.061828 0.03181 0.34746 -8.9086 0 0 0 0 0 0 0 0 0 0 0 0 0 0 0 0 0 0.20466 0.0066125 0.064876 0.11304 0.009011 0.2685 0.39169 0 0 0 0 0 0 0 0 0 0 0 0 0 0 0
3.9414 -0.0086292 -0.011572 -0.04301 -0.13468 0 -0.1129 -0.0088391 0.0033326 0.077656 0.025912 0.381 -8.9566 0 0 0 0 0 0 0 0 0 0 0 0 0 0 0 0 0 0.22947 0.013338 0.065186 0.12183 0.0046926 0.265 0.37973 0 0 0 0 0 0 0 0 0 0 0 0 0 0 0
3.9453 -0.0062159 -0.0081191 -0.03111 -0.096839 0 -0.063458 0.024157 0.044264 0.10282 0.039987 0.2736 -9.0017 0 0 0 0 0 0 0 0 0 0 0 0 0 0 0 0 0 0.19491 0.036177 0.056828 0.12145 0.045525 0.20167 0.2637 0 0 0 0 0 0 0 0 0 0 0 0 0 0 0
3.9492 -0.0044885 -0.005672 -0.0058322 -0.002171 0 0.025059 0.057001 0.078566 0.11047 0.067718 0.092694 -9.0353 0 0 0 0 0 0 0 0 0 0 0 0 0 0 0 0 0 0.11569 0.058976 0.041557 0.10681 0.10868 0.10395 0.097162 0 0 0 0 0 0 0 0 0 0 0 0 0 0 0
3.9531 -0.0029924 -0.0030219 0.016874 0.08746 0 0.096637 0.066035 0.075552 0.085696 0.087692 -0.0587 -9.0664 0 0 0 0 0 0 0 0 0 0 0 0 0 0 0 0 0 0.028633 0.063165 0.025537 0.075948 0.14804 0.011099 -0.046939 0 0 0 0 0 0 0 0 0 0 0 0 0 0 0
3.957 -0.00059495 0.00020348 0.026446 0.11649 0 0.10819 0.044216 0.034874 0.036453 0.07644 -0.11453 -9.1143 0 0 0 0 0 0 0 0 0 0 0 0 0 0 0 0 0 -0.031802 0.041884 0.015533 0.033751 0.1238 -0.045284 -0.11775 0 0 0 0 0 0 0 0 0 0 0 0 0 0 0
3.9609 0.0035135 0.0034109 0.021876 0.07179 0 0.054345 0.0028308 -0.017114 -0.017078 0.026248 -0.081726 -9.1872 0 0 0 0 0 0 0 0 0 0 0 0 0 0 0 0 0 -0.054355 0.0043084 0.011449 -0.011937 0.032164 -0.059614 -0.10999 0 0 0 0 0 0 0 0 0 0 0 0 0 0 0
3.9648 0.0090089 0.0064155 0.0091196 -0.010886 0 -0.032325 -0.038347 -0.051938 -0.060019 -0.045507 -0.022388 -9.2697 0 0 0 0 0 0 0 0 0 0 0 0 0 0 0 0 0 -0.054556 -0.032555 0.0032511 -0.056157 -0.086483 -0.053825 -0.059846 0 0 0 0 0 0 0 0 0 0 0 0 0 0 0
3.9688 0.013794 0.0094062 -0.003361 -0.073338 0 -0.10109 -0.062669 -0.060469 -0.088877 -0.10431 -0.0057047 -9.3356 0 0 0 0 0 0 0 0 0 0 0 0 0 0 0 0 0 -0.060657 -0.055903 -0.020761 -0.096405 -0.17013 -0.059515 -0.021653 0 0 0 0 0 0 0 0 0 0 0 0 0 0 0
3.9727 0.014379 0.011246 -0.0082037 -0.075408 0 -0.11062 -0.063366 -0.053833 -0.10461 -0.12031 -0.06474 -9.3723 0 0 0 0 0 0 0 0 0 0 0 0 0 0 0 0 0 -0.092214 -0.06258 -0.05946 -0.12681 -0.17543 -0.093722 -0.038982 0 0 0 0 0 0 0 0 0 0 0 0 0 0 0
3.9766 0.0081515 0.009108 -0.0026398 -0.02194 0 -0.052221 -0.045028 -0.047824 -0.106 -0.089117 -0.17867 -9.3935 0 0 0 0 0 0 0 0 0 0 0 0 0 0 0 0 0 -0.14492 -0.056093 -0.09378 -0.13672 -0.10764 -0.14684 -0.12077 0 0 0 0 0 0 0 0 0 0 0 0 0 0 0
3.9805 -0.0035389 0.0013468 0.0085258 0.041834 0 0.041526 -0.021127 -0.048686 -0.092677 -0.035722 -0.28396 -9.4236 0 0 0 0 0 0 0 0 0 0 0 0 0 0 0 0 0 -0.19123 -0.041672 -0.10053 -0.11936 -0.017399 -0.19093 -0.2321 0 0 0 0 0 0 0 0 0 0 0 0 0 0 0
3.9844 -0.014576 -0.0090413 0.014265 0.063227 0 0.11133 -0.0072954 -0.052199 -0.071391 0.0027043 -0.30939 -9.4732 0 0 0 0 0 0 0 0 0 0 0 0 0 0 0 0 0 -0.19744 -0.024983 -0.074801 -0.082516 0.034523 -0.20006 -0.30853 0 0 0 0 0 0 0 0 0 0 0 0 0 0 0
3.9883 -0.017669 -0.015164 0.0054754 0.02084 0 0.10699 -0.011428 -0.052019 -0.053663 0.0032306 -0.22179 -9.5301 0 0 0 0 0 0 0 0 0 0 0 0 0 0 0 0 0 -0.14789 -0.012869 -0.03785 -0.047249 0.019162 -0.1662 -0.29317 0 0 0 0 0 0 0 0 0 0 0 0 0 0 0
3.9922 -0.010358 -0.012029 -0.015104 -0.058141 0 0.02515 -0.026718 -0.045467 -0.044554 -0.027015 -0.056572 -9.5758 0 0 0 0 0 0 0 0 0 0 0 0 0 0 0 0 0 -0.059908 -0.011061 -0.019036 -0.031686 -0.042738 -0.1011 -0.1768 0 0 0 0 0 0 0 0 0 0 0 0 0 0 0
3.9961 0.0018367 -0.0021211 -0.031625 -0.11539 0 -0.080671 -0.035342 -0.032085 -0.036136 -0.057607 0.095213 -9.6071 0 0 0 0 0 0 0 0 0 0 0 0 0 0 0 0 0 0.023607 -0.01874 -0.027106 -0.034495 -0.098762 -0.027036 -0.010843 0 0 0 0 0 0 0 0 0 0 0 0 0 0 0
4 0.0087985 0.0055264 -0.027409 -0.10277 0 -0.13339 -0.022846 -0.010937 -0.015915 -0.058612 0.14668 -9.6383 0 0 0 0 0 0 0 0 0 0 0 0 0 0 0 0 0 0.062345 -0.026479 -0.040083 -0.03569 -0.10358 0.034504 0.12287 0 0 0 0 0 0 0 0 0 0 0 0 0 0 0
4.0039 0.0036082 0.0028942 -0.0019031 -0.018814 0 -0.090205 0.00802 0.016809 0.017495 -0.022745 0.083081 -9.6834 0 0 0 0 0 0 0 0 0 0 0 0 0 0 0 0 0 0.048508 -0.02265 -0.026381 -0.01563 -0.049137 0.070706 0.16754 0 0 0 0 0 0 0 0 0 0 0 0 0 0 0
4.0078 -0.011803 -0.0097972 0.024444 0.086332 0 0.019841 0.037598 0.043042 0.049812 0.030549 -0.019719 -9.7392 0 0 0 0 0 0 0 0 0 0 0 0 0 0 0 0 0 0.014353 -0.0040293 0.022229 0.026245 0.03376 0.081728 0.13009 0 0 0 0 0 0 0 0 0 0 0 0 0 0 0
4.0117 -0.028157 -0.02429 0.025413 0.14265 0 0.11313 0.04548 0.054602 0.064792 0.070585 -0.0512 -9.791 0 0 0 0 0 0 0 0 0 0 0 0 0 0 0 0 0 0.0082981 0.020061 0.078949 0.071684 0.09982 0.081117 0.071766 0 0 0 0 0 0 0 0 0 0 0 0 0 0 0
4.0156 -0.036109 -0.031673 -0.0069588 0.1077 0 0.11463 0.028558 0.04417 0.061787 0.077222 0.042829 -9.8337 0 0 0 0 0 0 0 0 0 0 0 0 0 0 0 0 0 0.056009 0.035455 0.10446 0.10153 0.11935 0.089173 0.058473 0 0 0 0 0 0 0 0 0 0 0 0 0 0 0
4.0195 -0.032894 -0.029617 -0.05187 -0.002955 0 0.017734 0.0038478 0.019871 0.056578 0.052835 0.21042 -9.8818 0 0 0 0 0 0 0 0 0 0 0 0 0 0 0 0 0 0.13721 0.035613 0.082105 0.11147 0.093545 0.11846 0.11078 0 0 0 0 0 0 0 0 0 0 0 0 0 0 0
4.0234 -0.023015 -0.022754 -0.074731 -0.12348 0 -0.10834 -0.0070578 0.0011637 0.062894 0.017825 0.33046 -9.9557 0 0 0 0 0 0 0 0 0 0 0 0 0 0 0 0 0 0.19797 0.026085 0.031779 0.10941 0.048094 0.15968 0.19172 0 0 0 0 0 0 0 0 0 0 0 0 0 0 0
4.0273 -0.013395 -0.016875 -0.056104 -0.17913 0 -0.17036 0.0026455 0.0018458 0.07465 -0.0046598 0.30769 -10.055 0 0 0 0 0 0 0 0 0 0 0 0 0 0 0 0 0 0.19001 0.016556 -0.0096138 0.099727 0.013199 0.18161 0.23729 0 0 0 0 0 0 0 0 0 0 0 0 0 0 0
4.0313 -0.00798 -0.013545 -0.0088794 -0.13398 0 -0.12083 0.019887 0.016242 0.069807 -0.0035292 0.14621 -10.153 0 0 0 0 0 0 0 0 0 0 0 0 0 0 0 0 0 0.10655 0.0097067 -0.020224 0.074804 0.0044736 0.15107 0.20247 0 0 0 0 0 0 0 0 0 0 0 0 0 0 0
4.0352 -0.0061536 -0.010285 0.032241 -0.014181 0 0.0079894 0.024873 0.023871 0.033578 0.014361 -0.057124 -10.219 0 0 0 0 0 0 0 0 0 0 0 0 0 0 0 0 0 -0.012382 -0.00026839 -0.007259 0.025416 0.015622 0.060858 0.08935 0 0 0 0 0 0 0 0 0 0 0 0 0 0 0
4.0391 -0.0050177 -0.0048795 0.039704 0.10804 0 0.12905 0.0091485 0.00963 -0.023151 0.029282 -0.18862 -10.247 0 0 0 0 0 0 0 0 0 0 0 0 0 0 0 0 0 -0.10773 -0.017792 0.0064528 -0.041148 0.025363 -0.0575 -0.056909 0 0 0 0 0 0 0 0 0 0 0 0 0 0 0
4.043 -0.0024366 0.0015908 0.01469 0.15959 0 0.16207 -0.018098 -0.020463 -0.070324 0.021383 -0.19701 -10.265 0 0 0 0 0 0 0 0 0 0 0 0 0 0 0 0 0 -0.14021 -0.036577 0.0052932 -0.097414 0.013132 -0.15023 -0.17577 0 0 0 0 0 0 0 0 0 0 0 0 0 0 0
4.0469 0.0017221 0.0060111 -0.01694 0.11223 0 0.086506 -0.039579 -0.044645 -0.08447 -0.015472 -0.11713 -10.31 0 0 0 0 0 0 0 0 0 0 0 0 0 0 0 0 0 -0.11256 -0.043029 -0.0098299 -0.11477 -0.026205 -0.17729 -0.22406 0 0 0 0 0 0 0 0 0 0 0 0 0 0 0
4.0508 0.0061406 0.0065852 -0.028737 -0.00011749 0 -0.047782 -0.044628 -0.047056 -0.068357 -0.066941 -0.031441 -10.395 0 0 0 0 0 0 0 0 0 0 0 0 0 0 0 0 0 -0.062718 -0.030452 -0.029666 -0.089007 -0.077713 -0.14042 -0.1976 0 0 0 0 0 0 0 0 0 0 0 0 0 0 0
4.0547 0.009015 0.0042403 -0.015142 -0.1042 0 -0.15448 -0.035821 -0.03349 -0.046243 -0.10465 -0.0090244 -10.498 0 0 0 0 0 0 0 0 0 0 0 0 0 0 0 0 0 -0.036058 -0.008944 -0.047754 -0.047205 -0.11509 -0.080925 -0.13187 0 0 0 0 0 0 0 0 0 0 0 0 0 0 0
4.0586 0.0087598 0.0010433 0.0075544 -0.13576 0 -0.16534 -0.023938 -0.024729 -0.041222 -0.10437 -0.066009 -10.59 0 0 0 0 0 0 0 0 0 0 0 0 0 0 0 0 0 -0.056093 0.0011294 -0.061811 -0.027477 -0.11746 -0.048814 -0.079943 0 0 0 0 0 0 0 0 0 0 0 0 0 0 0
4.0625 0.0047552 -0.0018741 0.018509 -0.081588 0 -0.072617 -0.018318 -0.034285 -0.05693 -0.064495 -0.16396 -10.654 0 0 0 0 0 0 0 0 0 0 0 0 0 0 0 0 0 -0.11077 -0.012512 -0.068602 -0.048273 -0.083206 -0.067064 -0.077584 0 0 0 0 0 0 0 0 0 0 0 0 0 0 0
4.0664 -0.0018882 -0.0045086 0.010242 0.013598 0 0.065006 -0.021096 -0.053744 -0.078148 -0.0099395 -0.23656 -10.7 0 0 0 0 0 0 0 0 0 0 0 0 0 0 0 0 0 -0.1606 -0.041453 -0.063554 -0.093416 -0.03125 -0.11681 -0.11733 0 0 0 0 0 0 0 0 0 0 0 0 0 0 0
4.0703 -0.0084346 -0.0068372 -0.0079518 0.080162 0 0.15764 -0.027727 -0.060975 -0.085216 0.024335 -0.22714 -10.747 0 0 0 0 0 0 0 0 0 0 0 0 0 0 0 0 0 -0.1634 -0.062402 -0.047227 -0.12455 0.01107 -0.15226 -0.1525 0 0 0 0 0 0 0 0 0 0 0 0 0 0 0
4.0742 -0.012033 -0.0083795 -0.020928 0.073038 0 0.1418 -0.030781 -0.042508 -0.067341 0.019326 -0.12153 -10.805 0 0 0 0 0 0 0 0 0 0 0 0 0 0 0 0 0 -0.10161 -0.056431 -0.028365 -0.1097 0.025026 -0.13301 -0.1324 0 0 0 0 0 0 0 0 0 0 0 0 0 0 0
4.0781 -0.011586 -0.0088894 -0.020649 0.0022977 0 0.024665 -0.023928 -0.0069212 -0.026603 -0.013213 0.038664 -10.873 0 0 0 0 0 0 0 0 0 0 0 0 0 0 0 0 0 0.0038564 -0.024086 -0.015792 -0.045693 0.011019 -0.05158 -0.043591 0 0 0 0 0 0 0 0 0 0 0 0 0 0 0
4.082 -0.0081535 -0.00856 -0.010109 -0.076393 0 -0.11687 -0.0053187 0.024016 0.024626 -0.040186 0.17471 -10.946 0 0 0 0 0 0 0 0 0 0 0 0 0 0 0 0 0 0.1038 0.016291 -0.006894 0.040053 -0.013479 0.060402 0.076339 0 0 0 0 0 0 0 0 0 0 0 0 0 0 0
4.0859 -0.0034293 -0.0068936 0.0023836 -0.10285 0 -0.18627 0.020338 0.036346 0.068206 -0.033636 0.21758 -11.025 0 0 0 0 0 0 0 0 0 0 0 0 0 0 0 0 0 0.15049 0.043718 0.011555 0.10704 -0.025805 0.15041 0.16518 0 0 0 0 0 0 0 0 0 0 0 0 0 0 0
4.0898 0.002001 -0.0019502 0.010992 -0.054297 0 -0.13388 0.043092 0.035165 0.087071 0.0075975 0.15501 -11.111 0 0 0 0 0 0 0 0 0 0 0 0 0 0 0 0 0 0.12863 0.049054 0.047022 0.12596 -0.01156 0.17669 0.18164 0 0 0 0 0 0 0 0 0 0 0 0 0 0 0
4.0938 0.0086074 0.0079176 0.015323 0.040933 0 0.0079193 0.053493 0.035676 0.075293 0.058582 0.042524 -11.2 0 0 0 0 0 0 0 0 0 0 0 0 0 0 0 0 0 0.065577 0.038127 0.086301 0.095714 0.027826 0.1348 0.13339 0 0 0 0 0 0 0 0 0 0 0 0 0 0 0
4.0977 0.016189 0.020884 0.018061 0.12441 0 0.14776 0.049452 0.045266 0.045369 0.08919 -0.034564 -11.28 0 0 0 0 0 0 0 0 0 0 0 0 0 0 0 0 0 0.01261 0.024437 0.10183 0.044039 0.076258 0.061734 0.067056 0 0 0 0 0 0 0 0 0 0 0 0 0 0 0
4.1016 0.022703 0.030967 0.021219 0.14619 0 0.19941 0.038159 0.056261 0.022998 0.086405 -0.021575 -11.347 0 0 0 0 0 0 0 0 0 0 0 0 0 0 0 0 0 0.0097965 0.019612 0.077493 0.010593 0.11127 0.012697 0.032038 0 0 0 0 0 0 0 0 0 0 0 0 0 0 0
4.1055 0.025323 0.032036 0.024358 0.094869 0 0.13922 0.030439 0.056175 0.02867 0.06036 0.068964 -11.402 0 0 0 0 0 0 0 0 0 0 0 0 0 0 0 0 0 0.059539 0.027786 0.028603 0.021137 0.11541 0.023841 0.048077 0 0 0 0 0 0 0 0 0 0 0 0 0 0 0
4.1094 0.022701 0.023303 0.025088 0.0024805 0 0.016335 0.031935 0.042932 0.060099 0.032401 0.17127 -11.456 0 0 0 0 0 0 0 0 0 0 0 0 0 0 0 0 0 0.12693 0.044509 -0.0070825 0.068954 0.085663 0.086347 0.09787 0 0 0 0 0 0 0 0 0 0 0 0 0 0 0
4.1133 0.015832 0.010366 0.020527 -0.075807 0 -0.086891 0.03885 0.027776 0.092545 0.018129 0.21596 -11.515 0 0 0 0 0 0 0 0 0 0 0 0 0 0 0 0 0 0.16498 0.058751 -0.0020774 0.11797 0.036181 0.15201 0.1435 0 0 0 0 0 0 0 0 0 0 0 0 0 0 0
4.1172 0.006543 -5.2641e-05 0.0089779 -0.094437 0 -0.11172 0.04159 0.022749 0.098539 0.018982 0.17544 -11.575 0 0 0 0 0 0 0 0 0 0 0 0 0 0 0 0 0 0.14571 0.057932 0.035164 0.12796 -0.0084717 0.16801 0.15096 0 0 0 0 0 0 0 0 0 0 0 0 0 0 0
4.1211 -0.0044028 -0.006517 -0.0084578 -0.044984 0 -0.057306 0.032259 0.026658 0.069455 0.025235 0.075023 -11.628 0 0 0 0 0 0 0 0 0 0 0 0 0 0 0 0 0 0.076161 0.035522 0.06703 0.08428 -0.027387 0.11545 0.10857 0 0 0 0 0 0 0 0 0 0 0 0 0 0 0
4.125 -0.016945 -0.013277 -0.027133 0.03685 0 0.025744 0.0094125 0.025004 0.019454 0.024039 -0.029807 -11.678 0 0 0 0 0 0 0 0 0 0 0 0 0 0 0 0 0 -0.0088946 -0.002919 0.059852 0.0089215 -0.017024 0.022364 0.032788 0 0 0 0 0 0 0 0 0 0 0 0 0 0 0
4.1289 -0.029294 -0.023766 -0.040246 0.091176 0 0.072611 -0.022233 0.0043402 -0.029559 0.0062003 -0.088907 -11.731 0 0 0 0 0 0 0 0 0 0 0 0 0 0 0 0 0 -0.070333 -0.04121 0.011998 -0.056603 0.00504 -0.058641 -0.040209 0 0 0 0 0 0 0 0 0 0 0 0 0 0 0
4.1328 -0.03662 -0.034293 -0.042317 0.072395 0 0.04664 -0.054309 -0.033559 -0.06497 -0.0293 -0.084858 -11.795 0 0 0 0 0 0 0 0 0 0 0 0 0 0 0 0 0 -0.088516 -0.062638 -0.047831 -0.082764 0.011043 -0.089805 -0.075985 0 0 0 0 0 0 0 0 0 0 0 0 0 0 0
4.1367 -0.0335 -0.035599 -0.032556 -0.016785 0 -0.037294 -0.076691 -0.071756 -0.086468 -0.072344 -0.041835 -11.866 0 0 0 0 0 0 0 0 0 0 0 0 0 0 0 0 0 -0.073617 -0.061503 -0.087005 -0.072215 -0.016596 -0.074286 -0.067039 0 0 0 0 0 0 0 0 0 0 0 0 0 0 0
4.1406 -0.018695 -0.021733 -0.015337 -0.1212 0 -0.12096 -0.079848 -0.091788 -0.09678 -0.10302 -0.012826 -11.932 0 0 0 0 0 0 0 0 0 0 0 0 0 0 0 0 0 -0.056976 -0.046164 -0.093356 -0.053318 -0.069308 -0.050303 -0.043742 0 0 0 0 0 0 0 0 0 0 0 0 0 0 0
4.1445 0.0022907 0.0026014 0.0027742 -0.16721 0 -0.13926 -0.059901 -0.087338 -0.094809 -0.10125 -0.047408 -11.985 0 0 0 0 0 0 0 0 0 0 0 0 0 0 0 0 0 -0.068582 -0.030794 -0.07755 -0.054523 -0.11427 -0.060085 -0.056421 0 0 0 0 0 0 0 0 0 0 0 0 0 0 0
4.1484 0.019941 0.024243 0.016995 -0.11465 0 -0.065378 -0.024205 -0.066076 -0.079671 -0.06213 -0.15367 -12.03 0 0 0 0 0 0 0 0 0 0 0 0 0 0 0 0 0 -0.11438 -0.023592 -0.057446 -0.081881 -0.11631 -0.11768 -0.13507 0 0 0 0 0 0 0 0 0 0 0 0 0 0 0
4.1523 0.026895 0.031757 0.025978 0.010741 0 0.064497 0.0090694 -0.040662 -0.058018 -0.0050736 -0.28044 -12.078 0 0 0 0 0 0 0 0 0 0 0 0 0 0 0 0 0 -0.16887 -0.022289 -0.043152 -0.11663 -0.066178 -0.19761 -0.25638 0 0 0 0 0 0 0 0 0 0 0 0 0 0 0
4.1563 0.022403 0.024005 0.030137 0.13125 0 0.1684 0.020931 -0.019567 -0.041968 0.034722 -0.34149 -12.139 0 0 0 0 0 0 0 0 0 0 0 0 0 0 0 0 0 -0.19019 -0.01998 -0.034648 -0.13164 0.0068479 -0.25011 -0.34864 0 0 0 0 0 0 0 0 0 0 0 0 0 0 0
4.1602 0.01162 0.0094275 0.028889 0.16984 0 0.17215 0.0053949 -0.0055004 -0.037377 0.030648 -0.27424 -12.208 0 0 0 0 0 0 0 0 0 0 0 0 0 0 0 0 0 -0.14944 -0.013925 -0.027894 -0.1114 0.051666 -0.23183 -0.33726 0 0 0 0 0 0 0 0 0 0 0 0 0 0 0
4.1641 0.0010617 -0.0021561 0.020152 0.10366 0 0.064117 -0.02458 0.00089832 -0.036166 -0.01313 -0.091635 -12.277 0 0 0 0 0 0 0 0 0 0 0 0 0 0 0 0 0 -0.053713 -0.0078586 -0.019422 -0.061094 0.033195 -0.13332 -0.19882 0 0 0 0 0 0 0 0 0 0 0 0 0 0 0
4.168 -0.0054781 -0.0067177 0.003201 -0.020925 0 -0.090749 -0.045583 -0.00037863 -0.023506 -0.0615 0.11704 -12.339 0 0 0 0 0 0 0 0 0 0 0 0 0 0 0 0 0 0.055234 -0.0061682 -0.0065643 -0.00078417 -0.036312 0.012461 0.017594 0 0 0 0 0 0 0 0 0 0 0 0 0 0 0
4.1719 -0.0076792 -0.0062357 -0.017639 -0.12196 0 -0.19212 -0.040593 -0.0055876 0.006556 -0.073156 0.24382 -12.401 0 0 0 0 0 0 0 0 0 0 0 0 0 0 0 0 0 0.12758 -0.0071434 0.012072 0.048366 -0.099847 0.14632 0.21825 0 0 0 0 0 0 0 0 0 0 0 0 0 0 0
4.1758 -0.0068589 -0.0040159 -0.032697 -0.13806 0 -0.17301 -0.010446 -0.0053384 0.044254 -0.031563 0.23643 -12.467 0 0 0 0 0 0 0 0 0 0 0 0 0 0 0 0 0 0.1385 -0.0030229 0.03373 0.076143 -0.095339 0.21555 0.32072 0 0 0 0 0 0 0 0 0 0 0 0 0 0 0
4.1797 -0.0041261 -0.0012617 -0.032074 -0.066719 0 -0.045711 0.02871 0.010007 0.073823 0.042762 0.13203 -12.54 0 0 0 0 0 0 0 0 0 0 0 0 0 0 0 0 0 0.10337 0.013014 0.050981 0.086815 -0.0047516 0.20446 0.2989 0 0 0 0 0 0 0 0 0 0 0 0 0 0 0
4.1836 6.2422e-05 0.002311 -0.013419 0.039431 0 0.10802 0.05818 0.040396 0.088619 0.10808 0.025771 -12.613 0 0 0 0 0 0 0 0 0 0 0 0 0 0 0 0 0 0.064374 0.039816 0.057699 0.092978 0.12655 0.14258 0.19096 0 0 0 0 0 0 0 0 0 0 0 0 0 0 0
4.1875 0.0055127 0.0064961 0.014026 0.11161 0 0.19359 0.068379 0.072089 0.094589 0.13155 0.0011316 -12.678 0 0 0 0 0 0 0 0 0 0 0 0 0 0 0 0 0 0.059512 0.067644 0.056617 0.10416 0.21867 0.083431 0.071657 0 0 0 0 0 0 0 0 0 0 0 0 0 0 0
4.1914 0.01198 0.010638 0.033988 0.11028 0 0.16494 0.061645 0.086516 0.099386 0.10962 0.074863 -12.734 0 0 0 0 0 0 0 0 0 0 0 0 0 0 0 0 0 0.096742 0.084088 0.058389 0.11824 0.21427 0.067766 0.0095206 0 0 0 0 0 0 0 0 0 0 0 0 0 0 0
4.1953 0.018863 0.01503 0.034621 0.047657 0 0.049599 0.047409 0.076017 0.10147 0.064989 0.19185 -12.788 0 0 0 0 0 0 0 0 0 0 0 0 0 0 0 0 0 0.15039 0.081461 0.070099 0.12273 0.12009 0.097203 0.031885 0 0 0 0 0 0 0 0 0 0 0 0 0 0 0
4.1992 0.024583 0.020473 0.018256 -0.024322 0 -0.074547 0.035542 0.051556 0.092602 0.026649 0.26614 -12.849 0 0 0 0 0 0 0 0 0 0 0 0 0 0 0 0 0 0.17984 0.060737 0.084599 0.1056 0.00040336 0.13739 0.11279 0 0 0 0 0 0 0 0 0 0 0 0 0 0 0
4.2031 0.026349 0.025578 0.0004062 -0.05086 0 -0.13088 0.031502 0.033312 0.069765 0.010453 0.23672 -12.916 0 0 0 0 0 0 0 0 0 0 0 0 0 0 0 0 0 0.15638 0.030651 0.084144 0.066907 -0.071308 0.14658 0.18913 0 0 0 0 0 0 0 0 0 0 0 0 0 0 0
4.207 0.021551 0.025689 -0.0028964 -0.012163 0 -0.090356 0.033593 0.031519 0.040387 0.013261 0.10512 -12.984 0 0 0 0 0 0 0 0 0 0 0 0 0 0 0 0 0 0.081329 0.0031942 0.057323 0.020573 -0.063547 0.10635 0.1986 0 0 0 0 0 0 0 0 0 0 0 0 0 0 0
4.2109 0.010462 0.0166 0.010505 0.061984 0 0.013498 0.033031 0.03586 0.013795 0.020335 -0.06421 -13.04 0 0 0 0 0 0 0 0 0 0 0 0 0 0 0 0 0 -0.014404 -0.012376 0.012499 -0.015942 -0.0026614 0.03143 0.11962 0 0 0 0 0 0 0 0 0 0 0 0 0 0 0
4.2148 -0.0023192 0.00028835 0.025949 0.11164 0 0.10759 0.019086 0.025042 -0.009838 0.017166 -0.18088 -13.08 0 0 0 0 0 0 0 0 0 0 0 0 0 0 0 0 0 -0.08817 -0.014417 -0.027417 -0.034661 0.05411 -0.044935 -0.013315 0 0 0 0 0 0 0 0 0 0 0 0 0 0 0
4.2188 -0.010093 -0.014159 0.024642 0.08921 0 0.12646 -0.01135 -0.011182 -0.037384 -0.0022299 -0.18528 -13.108 0 0 0 0 0 0 0 0 0 0 0 0 0 0 0 0 0 -0.11089 -0.0095427 -0.044959 -0.040795 0.062564 -0.09503 -0.13264 0 0 0 0 0 0 0 0 0 0 0 0 0 0 0
4.2227 -0.0089801 -0.017258 0.0016511 -0.0035122 0 0.055688 -0.046897 -0.058521 -0.068704 -0.032979 -0.091738 -13.133 0 0 0 0 0 0 0 0 0 0 0 0 0 0 0 0 0 -0.085194 -0.0076106 -0.04288 -0.044618 0.018384 -0.11111 -0.18492 0 0 0 0 0 0 0 0 0 0 0 0 0 0 0
4.2266 -0.0012536 -0.0077806 -0.027439 -0.11163 0 -0.056759 -0.066328 -0.087504 -0.089237 -0.062105 0.015556 -13.169 0 0 0 0 0 0 0 0 0 0 0 0 0 0 0 0 0 -0.044178 -0.014009 -0.038829 -0.051057 -0.047981 -0.10378 -0.16667 0 0 0 0 0 0 0 0 0 0 0 0 0 0 0
4.2305 0.0064654 0.0056686 -0.038635 -0.16281 0 -0.13193 -0.054676 -0.07858 -0.082505 -0.075218 0.040131 -13.22 0 0 0 0 0 0 0 0 0 0 0 0 0 0 0 0 0 -0.029462 -0.025609 -0.046089 -0.05797 -0.097509 -0.091018 -0.12034 0 0 0 0 0 0 0 0 0 0 0 0 0 0 0
4.2344 0.008896 0.01249 -0.020511 -0.11849 0 -0.11539 -0.018162 -0.040063 -0.05136 -0.065221 -0.052023 -13.28 0 0 0 0 0 0 0 0 0 0 0 0 0 0 0 0 0 -0.061381 -0.034356 -0.060696 -0.063167 -0.10782 -0.087679 -0.095387 0 0 0 0 0 0 0 0 0 0 0 0 0 0 0
4.2383 0.0063636 0.0096674 0.014864 -0.0029866 0 -0.017495 0.017236 -0.0017909 -0.022264 -0.038321 -0.19988 -13.337 0 0 0 0 0 0 0 0 0 0 0 0 0 0 0 0 0 -0.12246 -0.035261 -0.067271 -0.069665 -0.082746 -0.099157 -0.10856 0 0 0 0 0 0 0 0 0 0 0 0 0 0 0
4.2422 0.0035262 0.0032721 0.041355 0.11206 0 0.092971 0.025425 0.010223 -0.022473 -0.011748 -0.28954 -13.387 0 0 0 0 0 0 0 0 0 0 0 0 0 0 0 0 0 -0.16793 -0.030672 -0.055638 -0.080958 -0.045191 -0.11849 -0.13606 0 0 0 0 0 0 0 0 0 0 0 0 0 0 0
4.2461 0.0039574 0.00067987 0.040142 0.15671 0 0.13877 0.002122 -0.0049272 -0.050925 -0.002321 -0.24233 -13.432 0 0 0 0 0 0 0 0 0 0 0 0 0 0 0 0 0 -0.1575 -0.026289 -0.030187 -0.091194 -0.0207 -0.12767 -0.13942 0 0 0 0 0 0 0 0 0 0 0 0 0 0 0
4.25 0.0061389 0.0022533 0.013954 0.10889 0 0.090053 -0.030912 -0.024874 -0.074658 -0.013187 -0.077391 -13.482 0 0 0 0 0 0 0 0 0 0 0 0 0 0 0 0 0 -0.0851 -0.023393 -0.003927 -0.083604 -0.020727 -0.10613 -0.098341 0 0 0 0 0 0 0 0 0 0 0 0 0 0 0
4.2539 0.0048516 0.0015069 -0.017637 0.0049681 0 -0.016474 -0.044018 -0.02605 -0.058218 -0.029837 0.10381 -13.538 0 0 0 0 0 0 0 0 0 0 0 0 0 0 0 0 0 0.016002 -0.016494 0.013837 -0.043325 -0.034385 -0.04504 -0.022674 0 0 0 0 0 0 0 0 0 0 0 0 0 0 0
4.2578 -0.0036148 -0.0069276 -0.03578 -0.089459 0 -0.10774 -0.024313 -0.0046952 0.0015725 -0.030449 0.19726 -13.595 0 0 0 0 0 0 0 0 0 0 0 0 0 0 0 0 0 0.096642 -7.7856e-06 0.022589 0.025547 -0.035193 0.041788 0.060346 0 0 0 0 0 0 0 0 0 0 0 0 0 0 0
4.2617 -0.017682 -0.020805 -0.036025 -0.12406 0 -0.12756 0.014608 0.022091 0.070465 -0.0037212 0.17234 -13.644 0 0 0 0 0 0 0 0 0 0 0 0 0 0 0 0 0 0.12534 0.022823 0.025711 0.096146 -0.001645 0.12178 0.1261 0 0 0 0 0 0 0 0 0 0 0 0 0 0 0
4.2656 -0.031539 -0.032378 -0.027401 -0.091894 0 -0.072259 0.045052 0.03408 0.10656 0.040052 0.083863 -13.682 0 0 0 0 0 0 0 0 0 0 0 0 0 0 0 0 0 0.10679 0.03915 0.02456 0.13486 0.06153 0.16292 0.16266 0 0 0 0 0 0 0 0 0 0 0 0 0 0 0
4.2695 -0.039462 -0.036183 -0.021051 -0.025863 0 0.013527 0.04716 0.026054 0.095269 0.074458 0.018715 -13.721 0 0 0 0 0 0 0 0 0 0 0 0 0 0 0 0 0 0.073192 0.03642 0.019142 0.12492 0.12003 0.15501 0.16964 0 0 0 0 0 0 0 0 0 0 0 0 0 0 0
4.2734 -0.039156 -0.033422 -0.020864 0.028125 0 0.071275 0.021701 0.0097519 0.056345 0.075713 0.028088 -13.773 0 0 0 0 0 0 0 0 0 0 0 0 0 0 0 0 0 0.057608 0.014072 0.012362 0.077636 0.13217 0.11553 0.15419 0 0 0 0 0 0 0 0 0 0 0 0 0 0 0
4.2773 -0.031795 -0.028476 -0.023288 0.040729 0 0.065864 -0.013877 0.00039685 0.020604 0.040544 0.097926 -13.84 0 0 0 0 0 0 0 0 0 0 0 0 0 0 0 0 0 0.070166 -0.014415 0.0097245 0.022645 0.08223 0.074634 0.12831 0 0 0 0 0 0 0 0 0 0 0 0 0 0 0
4.2813 -0.020132 -0.022678 -0.022943 0.013978 0 0.0038667 -0.038885 0.0029135 0.0034574 -0.01044 0.16909 -13.915 0 0 0 0 0 0 0 0 0 0 0 0 0 0 0 0 0 0.093163 -0.031415 0.013304 -0.01315 -0.0030773 0.051864 0.10312 0 0 0 0 0 0 0 0 0 0 0 0 0 0 0
4.2852 -0.0072203 -0.013376 -0.016706 -0.024233 0 -0.072852 -0.040755 0.010557 0.00032444 -0.046531 0.18071 -13.985 0 0 0 0 0 0 0 0 0 0 0 0 0 0 0 0 0 0.095905 -0.028006 0.017962 -0.02076 -0.071597 0.043451 0.079228 0 0 0 0 0 0 0 0 0 0 0 0 0 0 0
4.2891 0.0037477 0.00063796 -0.0040677 -0.040392 0 -0.11174 -0.019425 0.014196 0.0011232 -0.047848 0.10523 -14.048 0 0 0 0 0 0 0 0 0 0 0 0 0 0 0 0 0 0.057452 -0.0089351 0.016127 -0.0095142 -0.084425 0.029483 0.042445 0 0 0 0 0 0 0 0 0 0 0 0 0 0 0
4.293 0.0099534 0.014582 0.012881 -0.018291 0 -0.080627 0.013286 0.010431 0.001781 -0.018619 -0.037782 -14.113 0 0 0 0 0 0 0 0 0 0 0 0 0 0 0 0 0 -0.017688 0.012691 0.0063203 0.0028561 -0.044406 -0.0068593 -0.024518 0 0 0 0 0 0 0 0 0 0 0 0 0 0 0
4.2969 0.010536 0.020577 0.028047 0.028875 0 0.0095027 0.03768 0.00087566 0.00054839 0.016107 -0.18858 -14.183 0 0 0 0 0 0 0 0 0 0 0 0 0 0 0 0 0 -0.1002 0.024464 -0.0054237 0.0010003 0.0090873 -0.064107 -0.11922 0 0 0 0 0 0 0 0 0 0 0 0 0 0 0
4.3008 0.0077044 0.015531 0.03213 0.065934 0 0.10563 0.035033 -0.013305 -0.0099092 0.027743 -0.27353 -14.256 0 0 0 0 0 0 0 0 0 0 0 0 0 0 0 0 0 -0.15252 0.020276 -0.013977 -0.021329 0.032994 -0.122 -0.20736 0 0 0 0 0 0 0 0 0 0 0 0 0 0 0
4.3047 0.0054216 0.0050353 0.019183 0.060054 0 0.14331 0.00022476 -0.032592 -0.03789 0.0037011 -0.24638 -14.325 0 0 0 0 0 0 0 0 0 0 0 0 0 0 0 0 0 -0.15182 0.0012542 -0.022927 -0.058413 0.012037 -0.15418 -0.23962 0 0 0 0 0 0 0 0 0 0 0 0 0 0 0
4.3086 0.0061912 -0.0016981 -0.005157 0.006526 0 0.091674 -0.050212 -0.054057 -0.07761 -0.043752 -0.12437 -14.387 0 0 0 0 0 0 0 0 0 0 0 0 0 0 0 0 0 -0.10512 -0.025103 -0.04026 -0.093835 -0.035621 -0.14457 -0.18959 0 0 0 0 0 0 0 0 0 0 0 0 0 0 0
4.3125 0.0090224 -0.00061933 -0.023744 -0.063535 0 -0.019452 -0.084811 -0.067696 -0.1043 -0.085124 0.012609 -14.452 0 0 0 0 0 0 0 0 0 0 0 0 0 0 0 0 0 -0.045598 -0.046625 -0.064827 -0.10807 -0.077767 -0.097777 -0.081097 0 0 0 0 0 0 0 0 0 0 0 0 0 0 0
4.3164 0.010842 0.0042585 -0.020499 -0.10211 0 -0.11566 -0.078258 -0.061603 -0.092193 -0.092818 0.072462 -14.527 0 0 0 0 0 0 0 0 0 0 0 0 0 0 0 0 0 -0.010555 -0.051087 -0.07995 -0.091016 -0.091637 -0.038001 0.022269 0 0 0 0 0 0 0 0 0 0 0 0 0 0 0
4.3203 0.010014 0.006757 0.0041447 -0.078187 0 -0.13028 -0.031571 -0.032995 -0.04078 -0.059126 0.020593 -14.605 0 0 0 0 0 0 0 0 0 0 0 0 0 0 0 0 0 -0.015354 -0.033751 -0.065403 -0.050854 -0.073183 0.0035969 0.0609 0 0 0 0 0 0 0 0 0 0 0 0 0 0 0
4.3242 0.0082214 0.0060806 0.031049 -0.0016999 0 -0.054032 0.026847 0.0063374 0.019583 -0.0010881 -0.088871 -14.668 0 0 0 0 0 0 0 0 0 0 0 0 0 0 0 0 0 -0.042498 -0.0022814 -0.018553 -0.0094513 -0.03165 0.0078829 0.021975 0 0 0 0 0 0 0 0 0 0 0 0 0 0 0
4.3281 0.0086514 0.0071831 0.038563 0.081417 0 0.058174 0.062356 0.037412 0.052639 0.050946 -0.15331 -14.704 0 0 0 0 0 0 0 0 0 0 0 0 0 0 0 0 0 -0.055265 0.027336 0.03761 0.014706 0.018727 -0.017799 -0.052523 0 0 0 0 0 0 0 0 0 0 0 0 0 0 0
4.332 0.01249 0.013772 0.023025 0.12036 0 0.12936 0.060258 0.04849 0.048645 0.073043 -0.10437 -14.721 0 0 0 0 0 0 0 0 0 0 0 0 0 0 0 0 0 -0.02635 0.04256 0.070907 0.021842 0.062316 -0.041324 -0.09708 0 0 0 0 0 0 0 0 0 0 0 0 0 0 0
4.3359 0.017515 0.022545 0.002724 0.094006 0 0.11736 0.034598 0.04307 0.031075 0.062104 0.036994 -14.746 0 0 0 0 0 0 0 0 0 0 0 0 0 0 0 0 0 0.040526 0.043563 0.067125 0.029218 0.084464 -0.026597 -0.067378 0 0 0 0 0 0 0 0 0 0 0 0 0 0 0
4.3398 0.020159 0.025822 -0.00025028 0.023998 0 0.041623 0.013073 0.034325 0.030723 0.035544 0.18055 -14.8 0 0 0 0 0 0 0 0 0 0 0 0 0 0 0 0 0 0.11297 0.040713 0.04171 0.05264 0.078259 0.038679 0.033427 0 0 0 0 0 0 0 0 0 0 0 0 0 0 0
4.3438 0.01857 0.019735 0.017155 -0.041715 0 -0.037551 0.013124 0.032517 0.054671 0.017572 0.24192 -14.875 0 0 0 0 0 0 0 0 0 0 0 0 0 0 0 0 0 0.15397 0.04254 0.024426 0.088707 0.05222 0.12955 0.1603 0 0 0 0 0 0 0 0 0 0 0 0 0 0 0
4.3477 0.013371 0.0084464 0.035026 -0.061743 0 -0.066121 0.030606 0.037969 0.08224 0.02249 0.20529 -14.945 0 0 0 0 0 0 0 0 0 0 0 0 0 0 0 0 0 0.14823 0.046819 0.032175 0.11605 0.02847 0.19807 0.25449 0 0 0 0 0 0 0 0 0 0 0 0 0 0 0
4.3516 0.005809 -0.00063878 0.030337 -0.027449 0 -0.032036 0.048335 0.044755 0.089937 0.046364 0.12334 -14.991 0 0 0 0 0 0 0 0 0 0 0 0 0 0 0 0 0 0.11089 0.044393 0.056085 0.11541 0.027547 0.207 0.27525 0 0 0 0 0 0 0 0 0 0 0 0 0 0 0
4.3555 -0.0038785 -0.0051488 0.00061945 0.033593 0 0.032736 0.052864 0.048369 0.076306 0.071364 0.064562 -15.016 0 0 0 0 0 0 0 0 0 0 0 0 0 0 0 0 0 0.073667 0.031268 0.073181 0.088922 0.050726 0.15715 0.21959 0 0 0 0 0 0 0 0 0 0 0 0 0 0 0
4.3594 -0.015566 -0.0097749 -0.033023 0.076875 0 0.0782 0.042893 0.047947 0.059738 0.07818 0.061032 -15.043 0 0 0 0 0 0 0 0 0 0 0 0 0 0 0 0 0 0.061007 0.014895 0.068304 0.058818 0.076581 0.08593 0.12247 0 0 0 0 0 0 0 0 0 0 0 0 0 0 0
4.3633 -0.026948 -0.019507 -0.046631 0.069469 0 0.068718 0.024608 0.042151 0.053971 0.057767 0.096971 -15.088 0 0 0 0 0 0 0 0 0 0 0 0 0 0 0 0 0 0.073875 0.0066269 0.044362 0.046051 0.077008 0.0377 0.036759 0 0 0 0 0 0 0 0 0 0 0 0 0 0 0
4.3672 -0.033197 -0.031854 -0.036119 0.010563 0 0.0033378 0.0031385 0.026581 0.050709 0.015842 0.13291 -15.148 0 0 0 0 0 0 0 0 0 0 0 0 0 0 0 0 0 0.090817 0.0082253 0.01425 0.04939 0.039779 0.029917 0.0014415 0 0 0 0 0 0 0 0 0 0 0 0 0 0 0
4.3711 -0.03004 -0.037362 -0.018569 -0.067453 0 -0.083276 -0.01944 -0.0015995 0.029308 -0.031046 0.13303 -15.208 0 0 0 0 0 0 0 0 0 0 0 0 0 0 0 0 0 0.082797 0.0080062 -0.01291 0.045631 -0.021626 0.041904 0.015805 0 0 0 0 0 0 0 0 0 0 0 0 0 0 0
4.375 -0.017714 -0.02861 -0.011916 -0.11786 0 -0.13849 -0.039705 -0.036455 -0.018077 -0.064611 0.076424 -15.26 0 0 0 0 0 0 0 0 0 0 0 0 0 0 0 0 0 0.031291 -0.0075228 -0.03606 0.011207 -0.078205 0.033843 0.038718 0 0 0 0 0 0 0 0 0 0 0 0 0 0 0
4.3789 -0.0018083 -0.0083554 -0.015782 -0.10794 0 -0.12156 -0.050736 -0.063621 -0.074639 -0.074197 -0.039775 -15.312 0 0 0 0 0 0 0 0 0 0 0 0 0 0 0 0 0 -0.059877 -0.03791 -0.055968 -0.054694 -0.10549 -0.020711 0.017409 0 0 0 0 0 0 0 0 0 0 0 0 0 0 0
4.3828 0.010188 0.011757 -0.014217 -0.040269 0 -0.031984 -0.047351 -0.071046 -0.11336 -0.061992 -0.19237 -15.377 0 0 0 0 0 0 0 0 0 0 0 0 0 0 0 0 0 -0.16372 -0.06592 -0.069619 -0.1263 -0.097259 -0.11423 -0.072555 0 0 0 0 0 0 0 0 0 0 0 0 0 0 0
4.3867 0.013645 0.020544 0.0034382 0.046757 0 0.082762 -0.033382 -0.060419 -0.12133 -0.041458 -0.32712 -15.453 0 0 0 0 0 0 0 0 0 0 0 0 0 0 0 0 0 -0.24074 -0.071939 -0.073065 -0.1695 -0.065558 -0.21003 -0.20577 0 0 0 0 0 0 0 0 0 0 0 0 0 0 0
4.3906 0.0088459 0.015319 0.027273 0.10094 0 0.15152 -0.021359 -0.046669 -0.10794 -0.029356 -0.37718 -15.522 0 0 0 0 0 0 0 0 0 0 0 0 0 0 0 0 0 -0.25762 -0.05208 -0.067852 -0.16598 -0.031708 -0.26599 -0.32093 0 0 0 0 0 0 0 0 0 0 0 0 0 0 0
4.3945 -0.00073554 0.0015926 0.034585 0.088352 0 0.12532 -0.022612 -0.044359 -0.09062 -0.035429 -0.30655 -15.572 0 0 0 0 0 0 0 0 0 0 0 0 0 0 0 0 0 -0.20594 -0.022433 -0.061156 -0.12427 -0.01604 -0.25897 -0.35968 0 0 0 0 0 0 0 0 0 0 0 0 0 0 0
4.3984 -0.011413 -0.013346 0.012948 0.015041 0 0.013681 -0.036805 -0.053949 -0.076545 -0.056027 -0.14614 -15.61 0 0 0 0 0 0 0 0 0 0 0 0 0 0 0 0 0 -0.10999 -0.005604 -0.058282 -0.071468 -0.029426 -0.19527 -0.30149 0 0 0 0 0 0 0 0 0 0 0 0 0 0 0
4.4023 -0.020612 -0.025297 -0.025704 -0.076054 0 -0.11779 -0.051633 -0.061914 -0.06055 -0.076213 0.015928 -15.658 0 0 0 0 0 0 0 0 0 0 0 0 0 0 0 0 0 -0.016037 -0.012595 -0.056818 -0.034496 -0.066648 -0.10421 -0.17192 0 0 0 0 0 0 0 0 0 0 0 0 0 0 0
4.4063 -0.02626 -0.032499 -0.054606 -0.1316 0 -0.1897 -0.053511 -0.054703 -0.03838 -0.079441 0.0926 -15.732 0 0 0 0 0 0 0 0 0 0 0 0 0 0 0 0 0 0.03353 -0.035917 -0.050297 -0.024995 -0.10495 -0.021411 -0.023974 0 0 0 0 0 0 0 0 0 0 0 0 0 0 0
4.4102 -0.026282 -0.032775 -0.055231 -0.12061 0 -0.16086 -0.038993 -0.032166 -0.016438 -0.058336 0.060605 -15.826 0 0 0 0 0 0 0 0 0 0 0 0 0 0 0 0 0 0.025877 -0.057528 -0.03719 -0.035499 -0.11354 0.028283 0.090293 0 0 0 0 0 0 0 0 0 0 0 0 0 0 0
4.4141 -0.019609 -0.023841 -0.031002 -0.052294 0 -0.052397 -0.016214 -0.0068558 -0.0050261 -0.01913 -0.025152 -15.914 0 0 0 0 0 0 0 0 0 0 0 0 0 0 0 0 0 -0.014558 -0.061855 -0.023539 -0.046157 -0.073288 0.040819 0.14074 0 0 0 0 0 0 0 0 0 0 0 0 0 0 0
4.418 -0.0076916 -0.0069378 -0.00024098 0.031781 0 0.070821 0.0040463 0.0093537 -0.0035211 0.022984 -0.077669 -15.977 0 0 0 0 0 0 0 0 0 0 0 0 0 0 0 0 0 -0.043006 -0.043017 -0.014814 -0.036535 0.0061358 0.032086 0.12697 0 0 0 0 0 0 0 0 0 0 0 0 0 0 0
4.4219 0.0055376 0.011303 0.021281 0.085045 0 0.14366 0.018042 0.016819 0.0032785 0.053663 -0.044581 -16.02 0 0 0 0 0 0 0 0 0 0 0 0 0 0 0 0 0 -0.025023 -0.0044213 -0.0064203 0.003145 0.087793 0.027062 0.075121 0 0 0 0 0 0 0 0 0 0 0 0 0 0 0
4.4258 0.015755 0.022451 0.02979 0.084439 0 0.13716 0.030111 0.025996 0.030898 0.067137 0.058643 -16.065 0 0 0 0 0 0 0 0 0 0 0 0 0 0 0 0 0 0.040478 0.043906 0.014225 0.06591 0.13096 0.044614 0.026025 0 0 0 0 0 0 0 0 0 0 0 0 0 0 0
4.4297 0.020602 0.022602 0.028813 0.042051 0 0.067549 0.045243 0.044729 0.077274 0.067074 0.16969 -16.129 0 0 0 0 0 0 0 0 0 0 0 0 0 0 0 0 0 0.12168 0.087005 0.05355 0.13019 0.11987 0.086457 0.016381 0 0 0 0 0 0 0 0 0 0 0 0 0 0 0
4.4336 0.020311 0.015087 0.020682 -0.0062071 0 -0.020016 0.061625 0.068785 0.12057 0.061396 0.22923 -16.212 0 0 0 0 0 0 0 0 0 0 0 0 0 0 0 0 0 0.1764 0.10834 0.099931 0.17012 0.074085 0.13686 0.059263 0 0 0 0 0 0 0 0 0 0 0 0 0 0 0
4.4375 0.016563 0.0069071 0.006127 -0.026016 0 -0.077951 0.070793 0.085096 0.13581 0.055896 0.21779 -16.298 0 0 0 0 0 0 0 0 0 0 0 0 0 0 0 0 0 0.17969 0.097572 0.12824 0.16918 0.031449 0.1729 0.13592 0 0 0 0 0 0 0 0 0 0 0 0 0 0 0
4.4414 0.011272 0.0028824 -0.0094344 -0.0068073 0 -0.078963 0.064903 0.083396 0.11442 0.051259 0.15804 -16.372 0 0 0 0 0 0 0 0 0 0 0 0 0 0 0 0 0 0.13749 0.058899 0.11898 0.12907 0.018304 0.17818 0.20679 0 0 0 0 0 0 0 0 0 0 0 0 0 0 0
4.4453 0.0064637 0.0033814 -0.014577 0.033471 0 -0.027592 0.044074 0.064244 0.068968 0.0447 0.09163 -16.433 0 0 0 0 0 0 0 0 0 0 0 0 0 0 0 0 0 0.078766 0.011452 0.074818 0.068463 0.032247 0.15096 0.23563 0 0 0 0 0 0 0 0 0 0 0 0 0 0 0
4.4492 0.0045038 0.0067675 -0.0012723 0.062984 0 0.043147 0.017482 0.036896 0.021841 0.034031 0.052029 -16.489 0 0 0 0 0 0 0 0 0 0 0 0 0 0 0 0 0 0.034172 -0.02136 0.01939 0.012524 0.050087 0.10258 0.20923 0 0 0 0 0 0 0 0 0 0 0 0 0 0 0
4.4531 0.0072082 0.012267 0.024223 0.059065 0 0.090398 -0.002086 0.011587 -0.0094946 0.020748 0.047637 -16.55 0 0 0 0 0 0 0 0 0 0 0 0 0 0 0 0 0 0.017277 -0.026388 -0.019988 -0.019824 0.050989 0.048997 0.13896 0 0 0 0 0 0 0 0 0 0 0 0 0 0 0
4.457 0.013953 0.019376 0.04315 0.023634 0 0.087764 -0.0057237 -0.0053348 -0.018661 0.0097933 0.059118 -16.616 0 0 0 0 0 0 0 0 0 0 0 0 0 0 0 0 0 0.019766 -0.0075657 -0.030132 -0.023633 0.033117 0.0021446 0.046831 0 0 0 0 0 0 0 0 0 0 0 0 0 0 0
4.4609 0.020839 0.025276 0.040207 -0.019159 0 0.042759 0.0066942 -0.011159 -0.0085061 0.0059183 0.051399 -16.681 0 0 0 0 0 0 0 0 0 0 0 0 0 0 0 0 0 0.02122 0.019508 -0.016625 -0.0077309 0.010976 -0.033648 -0.048245 0 0 0 0 0 0 0 0 0 0 0 0 0 0 0
4.4648 0.022702 0.025026 0.01849 -0.040622 0 -0.0092962 0.026082 -0.0060446 0.011391 0.0089705 -0.0019836 -16.739 0 0 0 0 0 0 0 0 0 0 0 0 0 0 0 0 0 0.0047382 0.038792 0.0045099 0.011269 -0.00084945 -0.05967 -0.13219 0 0 0 0 0 0 0 0 0 0 0 0 0 0 0
4.4688 0.017042 0.016076 -0.0027475 -0.027659 0 -0.03277 0.037942 0.0049022 0.025486 0.011819 -0.09419 -16.785 0 0 0 0 0 0 0 0 0 0 0 0 0 0 0 0 0 -0.032123 0.041045 0.017906 0.016782 -0.0013527 -0.078421 -0.18937 0 0 0 0 0 0 0 0 0 0 0 0 0 0 0
4.4727 0.0065279 0.0025653 -0.0064115 0.0086742 0 -0.019174 0.029396 0.010458 0.016594 0.003752 -0.18062 -16.821 0 0 0 0 0 0 0 0 0 0 0 0 0 0 0 0 0 -0.076808 0.024131 0.014754 -0.00094889 -0.003024 -0.090494 -0.2017 0 0 0 0 0 0 0 0 0 0 0 0 0 0 0
4.4766 -0.0025718 -0.0063981 0.0063632 0.041666 0 0.0089504 -0.0027511 -0.0010195 -0.022886 -0.021427 -0.20641 -16.851 0 0 0 0 0 0 0 0 0 0 0 0 0 0 0 0 0 -0.11039 -0.0087315 -0.0060415 -0.040412 -0.019883 -0.094522 -0.16003 0 0 0 0 0 0 0 0 0 0 0 0 0 0 0
4.4805 -0.0051586 -0.0043769 0.018713 0.04796 0 0.020959 -0.047256 -0.030536 -0.080099 -0.057847 -0.15058 -16.88 0 0 0 0 0 0 0 0 0 0 0 0 0 0 0 0 0 -0.11925 -0.04825 -0.037632 -0.087985 -0.054164 -0.089442 -0.078681 0 0 0 0 0 0 0 0 0 0 0 0 0 0 0
4.4844 -0.0013222 0.0058893 0.016018 0.023425 0 0.0064238 -0.081761 -0.062682 -0.12387 -0.087351 -0.049972 -16.916 0 0 0 0 0 0 0 0 0 0 0 0 0 0 0 0 0 -0.10263 -0.078361 -0.066063 -0.1222 -0.091485 -0.076735 0.0036159 0 0 0 0 0 0 0 0 0 0 0 0 0 0 0
4.4883 0.0039509 0.01415 0.00030784 -0.015151 0 -0.017473 -0.084874 -0.074179 -0.12354 -0.08929 0.023739 -16.965 0 0 0 0 0 0 0 0 0 0 0 0 0 0 0 0 0 -0.071695 -0.081609 -0.075703 -0.12316 -0.10781 -0.060499 0.043214 0 0 0 0 0 0 0 0 0 0 0 0 0 0 0
4.4922 0.0052218 0.011783 -0.013322 -0.043151 0 -0.025156 -0.050588 -0.052458 -0.071916 -0.055125 0.020642 -17.026 0 0 0 0 0 0 0 0 0 0 0 0 0 0 0 0 0 -0.04099 -0.050729 -0.058974 -0.083757 -0.084596 -0.044967 0.019866 0 0 0 0 0 0 0 0 0 0 0 0 0 0 0
4.4961 0.0013557 -7.2253e-06 -0.013132 -0.045818 0 -0.0083447 0.005424 -0.0079681 0.0068451 0.0028124 -0.04423 -17.088 0 0 0 0 0 0 0 0 0 0 0 0 0 0 0 0 0 -0.018389 0.0025819 -0.023096 -0.016242 -0.023486 -0.031391 -0.04725 0 0 0 0 0 0 0 0 0 0 0 0 0 0 0
4.5 -0.003596 -0.010942 -0.001899 -0.027123 0 0.01719 0.053958 0.032566 0.072318 0.056486 -0.10137 -17.141 0 0 0 0 0 0 0 0 0 0 0 0 0 0 0 0 0 -0.0010852 0.051698 0.013757 0.051434 0.0495 -0.017094 -0.10908 0 0 0 0 0 0 0 0 0 0 0 0 0 0 0
4.5039 -0.0042161 -0.010975 0.0081313 -0.0034998 0 0.029047 0.070613 0.04738 0.094736 0.079328 -0.084984 -17.176 0 0 0 0 0 0 0 0 0 0 0 0 0 0 0 0 0 0.019136 0.071593 0.035456 0.089766 0.096438 0.002104 -0.11652 0 0 0 0 0 0 0 0 0 0 0 0 0 0 0
4.5078 0.0010722 0.00039308 0.0091798 0.011403 0 0.020584 0.051445 0.036457 0.073026 0.063658 0.010649 -17.199 0 0 0 0 0 0 0 0 0 0 0 0 0 0 0 0 0 0.045836 0.055572 0.039153 0.084931 0.091749 0.027925 -0.050913 0 0 0 0 0 0 0 0 0 0 0 0 0 0 0
4.5117 0.008062 0.013353 0.0046867 0.017241 0 0.005226 0.014298 0.01869 0.031604 0.025366 0.12616 -17.222 0 0 0 0 0 0 0 0 0 0 0 0 0 0 0 0 0 0.072366 0.018763 0.034723 0.047951 0.042113 0.057569 0.064428 0 0 0 0 0 0 0 0 0 0 0 0 0 0 0
4.5156 0.010037 0.016218 0.0024938 0.023298 0 -0.00037879 -0.014921 0.01304 0.00092923 -0.0078293 0.18722 -17.26 0 0 0 0 0 0 0 0 0 0 0 0 0 0 0 0 0 0.086741 -0.013882 0.033662 0.0083997 -0.015046 0.085335 0.17825 0 0 0 0 0 0 0 0 0 0 0 0 0 0 0
4.5195 0.0036779 0.0054989 0.004057 0.034587 0 0.0048119 -0.020089 0.022241 -0.0021472 -0.015682 0.1649 -17.315 0 0 0 0 0 0 0 0 0 0 0 0 0 0 0 0 0 0.083114 -0.024596 0.038649 -0.0044747 -0.037113 0.10609 0.24122 0 0 0 0 0 0 0 0 0 0 0 0 0 0 0
4.5234 -0.0074874 -0.011077 0.0031024 0.042313 0 0.0060258 -0.0034208 0.033824 0.018792 0.0022302 0.094112 -17.38 0 0 0 0 0 0 0 0 0 0 0 0 0 0 0 0 0 0.068765 -0.011821 0.043374 0.019158 -0.0080691 0.117 0.23225 0 0 0 0 0 0 0 0 0 0 0 0 0 0 0
4.5273 -0.015346 -0.020855 -0.0049581 0.030258 0 -0.0086606 0.020138 0.03516 0.046923 0.029506 0.03726 -17.44 0 0 0 0 0 0 0 0 0 0 0 0 0 0 0 0 0 0.058535 0.013067 0.041031 0.063715 0.04922 0.11612 0.16547 0 0 0 0 0 0 0 0 0 0 0 0 0 0 0
4.5313 -0.013585 -0.016301 -0.01484 -0.0068857 0 -0.031112 0.035806 0.02579 0.06495 0.047219 0.029111 -17.483 0 0 0 0 0 0 0 0 0 0 0 0 0 0 0 0 0 0.060553 0.035466 0.031465 0.099375 0.09147 0.10026 0.075738 0 0 0 0 0 0 0 0 0 0 0 0 0 0 0
4.5352 -0.002848 -0.00054691 -0.015228 -0.051105 0 -0.037045 0.037826 0.015048 0.063964 0.047139 0.052201 -17.512 0 0 0 0 0 0 0 0 0 0 0 0 0 0 0 0 0 0.066693 0.045247 0.019821 0.10188 0.089327 0.066292 -0.0044161 0 0 0 0 0 0 0 0 0 0 0 0 0 0 0
4.5391 0.0098306 0.01566 -0.0012022 -0.069854 0 -0.0093812 0.028809 0.0096112 0.044639 0.033974 0.060577 -17.539 0 0 0 0 0 0 0 0 0 0 0 0 0 0 0 0 0 0.058243 0.039061 0.0096678 0.06675 0.048493 0.01623 -0.059127 0 0 0 0 0 0 0 0 0 0 0 0 0 0 0
4.543 0.016918 0.022629 0.018853 -0.042267 0 0.041202 0.013628 0.0060262 0.013446 0.017112 0.02538 -17.576 0 0 0 0 0 0 0 0 0 0 0 0 0 0 0 0 0 0.023162 0.019393 -0.00065159 0.0093271 0.00027833 -0.038515 -0.087125 0 0 0 0 0 0 0 0 0 0 0 0 0 0 0
4.5469 0.016385 0.018834 0.030399 0.019536 0 0.079834 -0.0043633 -0.0035218 -0.021256 0.0012057 -0.040534 -17.625 0 0 0 0 0 0 0 0 0 0 0 0 0 0 0 0 0 -0.030651 -0.0068471 -0.014188 -0.046718 -0.028042 -0.07967 -0.091188 0 0 0 0 0 0 0 0 0 0 0 0 0 0 0
4.5508 0.012506 0.010896 0.026824 0.075332 0 0.074563 -0.021883 -0.019545 -0.050783 -0.015465 -0.098052 -17.678 0 0 0 0 0 0 0 0 0 0 0 0 0 0 0 0 0 -0.079118 -0.030086 -0.028955 -0.082386 -0.034905 -0.09233 -0.073385 0 0 0 0 0 0 0 0 0 0 0 0 0 0 0
4.5547 0.010952 0.0069352 0.015283 0.086929 0 0.024175 -0.033322 -0.031985 -0.066766 -0.034448 -0.11818 -17.721 0 0 0 0 0 0 0 0 0 0 0 0 0 0 0 0 0 -0.10022 -0.041384 -0.037053 -0.090044 -0.038929 -0.076071 -0.041166 0 0 0 0 0 0 0 0 0 0 0 0 0 0 0
4.5586 0.013015 0.0092352 0.0080281 0.048752 0 -0.03796 -0.032776 -0.030146 -0.063585 -0.05043 -0.10384 -17.754 0 0 0 0 0 0 0 0 0 0 0 0 0 0 0 0 0 -0.090399 -0.036665 -0.031449 -0.073081 -0.053882 -0.047278 -0.013993 0 0 0 0 0 0 0 0 0 0 0 0 0 0 0
4.5625 0.014542 0.012666 0.008973 -0.0082256 0 -0.06845 -0.019853 -0.015291 -0.042592 -0.05265 -0.079683 -17.786 0 0 0 0 0 0 0 0 0 0 0 0 0 0 0 0 0 -0.064688 -0.019157 -0.013929 -0.042253 -0.070613 -0.028716 -0.016308 0 0 0 0 0 0 0 0 0 0 0 0 0 0 0
4.5664 0.01052 0.010177 0.010442 -0.043196 0 -0.047142 -0.0026325 -0.0014026 -0.014118 -0.03449 -0.064495 -17.827 0 0 0 0 0 0 0 0 0 0 0 0 0 0 0 0 0 -0.04161 0.0020744 0.0041523 -0.011379 -0.064956 -0.032811 -0.056694 0 0 0 0 0 0 0 0 0 0 0 0 0 0 0
4.5703 0.00074359 0.0002796 0.003551 -0.03919 0 0.0078265 0.0072723 -0.0018507 0.0069864 -0.0023677 -0.055218 -17.877 0 0 0 0 0 0 0 0 0 0 0 0 0 0 0 0 0 -0.028052 0.016801 0.0099381 0.0076519 -0.024297 -0.051554 -0.11171 0 0 0 0 0 0 0 0 0 0 0 0 0 0 0
4.5742 -0.0090429 -0.010549 -0.0097147 -0.013798 0 0.054801 0.0044044 -0.015281 0.011184 0.025737 -0.036394 -17.925 0 0 0 0 0 0 0 0 0 0 0 0 0 0 0 0 0 -0.017718 0.018718 -0.00073262 0.010159 0.033907 -0.061988 -0.13489 0 0 0 0 0 0 0 0 0 0 0 0 0 0 0
4.5781 -0.011697 -0.013081 -0.016786 0.0014698 0 0.060766 -0.0053024 -0.025832 0.0018977 0.033018 -0.0019519 -17.957 0 0 0 0 0 0 0 0 0 0 0 0 0 0 0 0 0 -0.0022634 0.008404 -0.019651 0.0010789 0.07184 -0.044253 -0.090514 0 0 0 0 0 0 0 0 0 0 0 0 0 0 0
4.582 -0.0046832 -0.0035823 -0.0075341 -0.0073331 0 0.025428 -0.0095458 -0.01834 -0.006729 0.017903 0.035004 -17.973 0 0 0 0 0 0 0 0 0 0 0 0 0 0 0 0 0 0.01808 -0.0069145 -0.03188 -0.0085053 0.062769 0.0015679 0.013463 0 0 0 0 0 0 0 0 0 0 0 0 0 0 0
4.5859 0.0079239 0.012504 0.013962 -0.023936 0 -0.020586 -0.00072101 0.0066075 -0.0014862 -0.0032331 0.054406 -17.985 0 0 0 0 0 0 0 0 0 0 0 0 0 0 0 0 0 0.03532 -0.016643 -0.02588 -0.0090146 0.016165 0.053605 0.12351 0 0 0 0 0 0 0 0 0 0 0 0 0 0 0
4.5898 0.01892 0.024931 0.032073 -0.019034 0 -0.040444 0.017495 0.033169 0.018772 -0.0084621 0.049839 -18.008 0 0 0 0 0 0 0 0 0 0 0 0 0 0 0 0 0 0.043586 -0.01215 -0.00053133 0.0020775 -0.027403 0.083846 0.17573 0 0 0 0 0 0 0 0 0 0 0 0 0 0 0
4.5938 0.023489 0.027083 0.034522 0.019719 0 -0.018841 0.034237 0.045795 0.042915 0.011652 0.035762 -18.043 0 0 0 0 0 0 0 0 0 0 0 0 0 0 0 0 0 0.046201 0.0081365 0.035026 0.021324 -0.028877 0.079485 0.14232 0 0 0 0 0 0 0 0 0 0 0 0 0 0 0
4.5977 0.022007 0.020887 0.02406 0.0731 0 0.027913 0.041705 0.043741 0.058353 0.045647 0.034062 -18.08 0 0 0 0 0 0 0 0 0 0 0 0 0 0 0 0 0 0.05201 0.036993 0.067147 0.044484 0.0168 0.052966 0.052693 0 0 0 0 0 0 0 0 0 0 0 0 0 0 0
4.6016 0.01845 0.014131 0.014723 0.10423 0 0.065633 0.04113 0.039658 0.061928 0.070113 0.053793 -18.109 0 0 0 0 0 0 0 0 0 0 0 0 0 0 0 0 0 0.065309 0.061888 0.084419 0.06891 0.076476 0.032226 -0.027504 0 0 0 0 0 0 0 0 0 0 0 0 0 0 0
4.6055 0.016614 0.013235 0.016743 0.088397 0 0.068277 0.039058 0.044221 0.060021 0.068821 0.083769 -18.125 0 0 0 0 0 0 0 0 0 0 0 0 0 0 0 0 0 0.080443 0.071967 0.081866 0.090369 0.10645 0.03861 -0.0426 0 0 0 0 0 0 0 0 0 0 0 0 0 0 0
4.6094 0.017534 0.018218 0.026122 0.033099 0 0.036674 0.038943 0.05356 0.058821 0.045764 0.1036 -18.135 0 0 0 0 0 0 0 0 0 0 0 0 0 0 0 0 0 0.086635 0.063927 0.061876 0.099777 0.087985 0.070084 0.016236 0 0 0 0 0 0 0 0 0 0 0 0 0 0 0
4.6133 0.019598 0.023797 0.029729 -0.027297 0 -0.003213 0.037599 0.053262 0.056464 0.02096 0.10081 -18.145 0 0 0 0 0 0 0 0 0 0 0 0 0 0 0 0 0 0.077718 0.042968 0.032831 0.087228 0.040444 0.10312 0.10837 0 0 0 0 0 0 0 0 0 0 0 0 0 0 0
4.6172 0.020425 0.024636 0.020211 -0.056478 0 -0.020384 0.030098 0.034989 0.046347 0.012961 0.078144 -18.152 0 0 0 0 0 0 0 0 0 0 0 0 0 0 0 0 0 0.057063 0.019026 0.006173 0.052353 0.0022897 0.11133 0.17346 0 0 0 0 0 0 0 0 0 0 0 0 0 0 0
4.6211 0.018754 0.01966 0.0046478 -0.04049 0 -0.0021729 0.017089 0.0078946 0.027649 0.023564 0.047655 -18.154 0 0 0 0 0 0 0 0 0 0 0 0 0 0 0 0 0 0.034027 0.0016711 -0.0078763 0.010293 -0.0019457 0.085418 0.17049 0 0 0 0 0 0 0 0 0 0 0 0 0 0 0
4.625 0.015253 0.012235 -0.0023297 0.0055396 0 0.03627 0.0059079 -0.0080416 0.0099826 0.037821 0.020792 -18.15 0 0 0 0 0 0 0 0 0 0 0 0 0 0 0 0 0 0.016731 -0.0033717 -0.0050319 -0.01614 0.02034 0.038726 0.10074 0 0 0 0 0 0 0 0 0 0 0 0 0 0 0
4.6289 0.011983 0.007059 0.0062089 0.050381 0 0.063409 0.0038675 -0.00091423 0.0052035 0.038446 0.0037503 -18.15 0 0 0 0 0 0 0 0 0 0 0 0 0 0 0 0 0 0.007915 0.0041723 0.010339 -0.014133 0.040604 -0.0046107 0.0027188 0 0 0 0 0 0 0 0 0 0 0 0 0 0 0
4.6328 0.010758 0.0067382 0.021826 0.068033 0 0.055373 0.010753 0.020869 0.014301 0.021042 -0.002175 -18.16 0 0 0 0 0 0 0 0 0 0 0 0 0 0 0 0 0 0.0054463 0.018636 0.027062 0.007547 0.036372 -0.027811 -0.074372 0 0 0 0 0 0 0 0 0 0 0 0 0 0 0
4.6367 0.011298 0.010182 0.028624 0.052636 0 0.014598 0.018397 0.035509 0.024099 -0.0033091 -0.00077513 -18.178 0 0 0 0 0 0 0 0 0 0 0 0 0 0 0 0 0 0.004362 0.029738 0.033498 0.025291 0.0094628 -0.031013 -0.10058 0 0 0 0 0 0 0 0 0 0 0 0 0 0 0
4.6406 0.01077 0.013275 0.01863 0.018602 0 -0.031581 0.017643 0.02722 0.01869 -0.019297 -0.0020055 -18.191 0 0 0 0 0 0 0 0 0 0 0 0 0 0 0 0 0 -0.0016205 0.027287 0.024489 0.020596 -0.019419 -0.026445 -0.079728 0 0 0 0 0 0 0 0 0 0 0 0 0 0 0
4.6445 0.0058537 0.0114 -0.0008085 -0.012112 0 -0.051872 0.0056667 -0.00068495 -0.0054799 -0.021151 -0.017885 -18.19 0 0 0 0 0 0 0 0 0 0 0 0 0 0 0 0 0 -0.017581 0.0080955 0.0037814 -0.0052564 -0.031602 -0.025903 -0.040646 0 0 0 0 0 0 0 0 0 0 0 0 0 0 0
4.6484 -0.0037236 0.0028689 -0.01457 -0.025745 0 -0.035266 -0.012825 -0.03067 -0.036203 -0.01623 -0.05119 -18.174 0 0 0 0 0 0 0 0 0 0 0 0 0 0 0 0 0 -0.04272 -0.020042 -0.019829 -0.035099 -0.025986 -0.032166 -0.013312 0 0 0 0 0 0 0 0 0 0 0 0 0 0 0
4.6523 -0.01341 -0.0087406 -0.013973 -0.0243 0 0.0011784 -0.030046 -0.047188 -0.05676 -0.016076 -0.086759 -18.156 0 0 0 0 0 0 0 0 0 0 0 0 0 0 0 0 0 -0.067187 -0.042204 -0.038914 -0.052878 -0.016121 -0.040184 -0.0088995 0 0 0 0 0 0 0 0 0 0 0 0 0 0 0
4.6563 -0.016447 -0.01586 -0.0034185 -0.01995 0 0.027621 -0.039767 -0.047529 -0.059524 -0.0243 -0.098737 -18.148 0 0 0 0 0 0 0 0 0 0 0 0 0 0 0 0 0 -0.076163 -0.046573 -0.050489 -0.055816 -0.014616 -0.044328 -0.018736 0 0 0 0 0 0 0 0 0 0 0 0 0 0 0
4.6602 -0.009604 -0.012269 0.0060743 -0.021529 0 0.026798 -0.038565 -0.038428 -0.048481 -0.032862 -0.073032 -18.152 0 0 0 0 0 0 0 0 0 0 0 0 0 0 0 0 0 -0.061089 -0.03289 -0.053724 -0.050784 -0.021445 -0.043705 -0.030044 0 0 0 0 0 0 0 0 0 0 0 0 0 0 0
4.6641 0.0029484 0.0010582 0.0084202 -0.025187 0 0.0072652 -0.025442 -0.025472 -0.030743 -0.029837 -0.024926 -18.159 0 0 0 0 0 0 0 0 0 0 0 0 0 0 0 0 0 -0.028903 -0.011552 -0.046435 -0.042035 -0.026402 -0.041283 -0.040834 0 0 0 0 0 0 0 0 0 0 0 0 0 0 0
4.668 0.011927 0.015126 0.0068149 -0.018283 0 -0.0071098 -0.0030356 -0.0087166 -0.0091425 -0.011101 0.0093258 -18.164 0 0 0 0 0 0 0 0 0 0 0 0 0 0 0 0 0 0.0010651 0.0056118 -0.02611 -0.026248 -0.020954 -0.039152 -0.057872 0 0 0 0 0 0 0 0 0 0 0 0 0 0 0
4.6719 0.010247 0.019226 0.007445 0.0062676 0 -0.0012869 0.020424 0.011578 0.01535 0.014641 0.0044229 -18.166 0 0 0 0 0 0 0 0 0 0 0 0 0 0 0 0 0 0.012313 0.01389 0.0043729 -0.0006739 -0.0067327 -0.03528 -0.080337 0 0 0 0 0 0 0 0 0 0 0 0 0 0 0
4.6758 -0.00092666 0.0097633 0.010785 0.03864 0 0.016224 0.032858 0.028331 0.036492 0.031727 -0.027585 -18.17 0 0 0 0 0 0 0 0 0 0 0 0 0 0 0 0 0 0.0054456 0.015823 0.033155 0.026687 0.0066062 -0.024685 -0.089024 0 0 0 0 0 0 0 0 0 0 0 0 0 0 0
4.6797 -0.013108 -0.0064152 0.010662 0.05606 0 0.022391 0.025688 0.030735 0.043001 0.029245 -0.044924 -18.174 0 0 0 0 0 0 0 0 0 0 0 0 0 0 0 0 0 -0.0025493 0.014585 0.04471 0.039506 0.010319 -0.0036716 -0.057545 0 0 0 0 0 0 0 0 0 0 0 0 0 0 0
4.6836 -0.017822 -0.017826 0.0019434 0.04082 0 0.0038158 0.0017565 0.015398 0.029184 0.0093412 -0.014579 -18.176 0 0 0 0 0 0 0 0 0 0 0 0 0 0 0 0 0 0.0056143 0.0094498 0.031978 0.02837 0.003449 0.026329 0.020872 0 0 0 0 0 0 0 0 0 0 0 0 0 0 0
4.6875 -0.013671 -0.018285 -0.012206 -0.0029079 0 -0.027792 -0.024248 -0.0072092 0.0046008 -0.013821 0.053975 -18.172 0 0 0 0 0 0 0 0 0 0 0 0 0 0 0 0 0 0.030998 -0.001112 0.0044027 0.0029734 -0.0070235 0.057899 0.11688 0 0 0 0 0 0 0 0 0 0 0 0 0 0 0
4.6914 -0.00678 -0.011686 -0.022137 -0.049398 0 -0.044824 -0.035295 -0.02012 -0.010351 -0.023354 0.11384 -18.16 0 0 0 0 0 0 0 0 0 0 0 0 0 0 0 0 0 0.057369 -0.013127 -0.017544 -0.013464 -0.010855 0.080299 0.17899 0 0 0 0 0 0 0 0 0 0 0 0 0 0 0
4.6953 -0.0046184 -0.0072168 -0.021135 -0.070135 0 -0.029725 -0.024451 -0.015032 -0.0015495 -0.010857 0.12172 -18.146 0 0 0 0 0 0 0 0 0 0 0 0 0 0 0 0 0 0.066393 -0.016879 -0.018447 -0.0042041 -0.00028703 0.084558 0.1704 0 0 0 0 0 0 0 0 0 0 0 0 0 0 0
4.6992 -0.0093557 -0.01004 -0.012375 -0.055524 0 0.0069924 0.00022455 0.00033242 0.025322 0.017506 0.07626 -18.132 0 0 0 0 0 0 0 0 0 0 0 0 0 0 0 0 0 0.054015 -0.0054865 -0.00056629 0.025559 0.024872 0.068604 0.09788 0 0 0 0 0 0 0 0 0 0 0 0 0 0 0
4.7031 -0.016745 -0.016789 -0.0058062 -0.020951 0 0.034335 0.022268 0.010685 0.048944 0.043918 0.017235 -18.123 0 0 0 0 0 0 0 0 0 0 0 0 0 0 0 0 0 0.03234 0.015912 0.01895 0.052811 0.054083 0.039245 0.0071613 0 0 0 0 0 0 0 0 0 0 0 0 0 0 0
4.707 -0.020748 -0.019965 -0.0080702 0.0074696 0 0.027564 0.028715 0.0085209 0.050565 0.049536 -0.012422 -18.118 0 0 0 0 0 0 0 0 0 0 0 0 0 0 0 0 0 0.016364 0.03121 0.023725 0.056026 0.068282 0.0088459 -0.051375 0 0 0 0 0 0 0 0 0 0 0 0 0 0 0
4.7109 -0.018803 -0.016067 -0.016031 0.01424 0 -0.010286 0.017415 -0.00010213 0.028459 0.026786 -0.0040339 -18.124 0 0 0 0 0 0 0 0 0 0 0 0 0 0 0 0 0 0.0096785 0.025734 0.011654 0.031242 0.050339 -0.012106 -0.057395 0 0 0 0 0 0 0 0 0 0 0 0 0 0 0
4.7148 -0.012947 -0.0088198 -0.020538 0.0043009 0 -0.051088 -0.0045104 -0.0050715 -0.00429 -0.014627 0.014551 -18.144 0 0 0 0 0 0 0 0 0 0 0 0 0 0 0 0 0 0.0030058 -0.0009514 -0.0061734 -0.0083678 -0.00042032 -0.021497 -0.028459 0 0 0 0 0 0 0 0 0 0 0 0 0 0 0
4.7188 -0.0067771 -0.0045299 -0.016117 -0.0056621 0 -0.064998 -0.027093 -0.0054571 -0.033682 -0.05289 0.0098877 -18.176 0 0 0 0 0 0 0 0 0 0 0 0 0 0 0 0 0 -0.014473 -0.03399 -0.01847 -0.045357 -0.061626 -0.025883 0.00053538 0 0 0 0 0 0 0 0 0 0 0 0 0 0 0
4.7227 -0.0021095 -0.0050282 -0.0061852 -0.0045053 0 -0.043255 -0.042341 -0.010633 -0.054509 -0.067961 -0.02615 -18.21 0 0 0 0 0 0 0 0 0 0 0 0 0 0 0 0 0 -0.043446 -0.054863 -0.024254 -0.069021 -0.099024 -0.034044 0.0045724 0 0 0 0 0 0 0 0 0 0 0 0 0 0 0
4.7266 0.0015593 -0.0058557 0.0014276 0.0039985 0 -0.0019598 -0.045377 -0.027414 -0.067467 -0.05475 -0.073921 -18.233 0 0 0 0 0 0 0 0 0 0 0 0 0 0 0 0 0 -0.073571 -0.054692 -0.030374 -0.076352 -0.090686 -0.049205 -0.019581 0 0 0 0 0 0 0 0 0 0 0 0 0 0 0
4.7305 0.0052761 -0.001328 0.0032792 0.0072873 0 0.033225 -0.034614 -0.048081 -0.070966 -0.02572 -0.10848 -18.244 0 0 0 0 0 0 0 0 0 0 0 0 0 0 0 0 0 -0.092498 -0.037832 -0.04034 -0.06764 -0.045057 -0.066737 -0.060128 0 0 0 0 0 0 0 0 0 0 0 0 0 0 0
4.7344 0.0091418 0.009175 0.0036411 -0.0016396 0 0.04615 -0.013186 -0.054424 -0.060141 -0.00069338 -0.12011 -18.254 0 0 0 0 0 0 0 0 0 0 0 0 0 0 0 0 0 -0.09477 -0.015032 -0.04806 -0.045398 0.0044668 -0.078876 -0.10256 0 0 0 0 0 0 0 0 0 0 0 0 0 0 0
4.7383 0.012453 0.020205 0.0088991 -0.015852 0 0.038121 0.010274 -0.035514 -0.034849 0.0080682 -0.11404 -18.272 0 0 0 0 0 0 0 0 0 0 0 0 0 0 0 0 0 -0.082894 0.005009 -0.043809 -0.017349 0.025936 -0.081238 -0.13503 0 0 0 0 0 0 0 0 0 0 0 0 0 0 0
4.7422 0.014485 0.025118 0.019498 -0.019879 0 0.022097 0.024931 -0.00076569 -0.0055829 0.0034706 -0.096204 -18.299 0 0 0 0 0 0 0 0 0 0 0 0 0 0 0 0 0 -0.062158 0.018035 -0.025521 0.0038913 0.01369 -0.07446 -0.14669 0 0 0 0 0 0 0 0 0 0 0 0 0 0 0
4.7461 0.014547 0.021533 0.028445 -0.0038019 0 0.011214 0.024606 0.026638 0.012582 -0.0018099 -0.065431 -18.322 0 0 0 0 0 0 0 0 0 0 0 0 0 0 0 0 0 -0.036191 0.021712 -0.0023808 0.008755 -0.010484 -0.059977 -0.1272 0 0 0 0 0 0 0 0 0 0 0 0 0 0 0
4.75 0.011595 0.012295 0.028004 0.026511 0 0.010588 0.012629 0.030607 0.013674 0.0019398 -0.020077 -18.325 0 0 0 0 0 0 0 0 0 0 0 0 0 0 0 0 0 -0.0069774 0.014618 0.0135 -2.7783e-05 -0.019941 -0.035709 -0.071979 0 0 0 0 0 0 0 0 0 0 0 0 0 0 0
4.7539 0.0047032 0.0020376 0.017243 0.051956 0 0.015837 -0.00044274 0.016483 0.0074067 0.013184 0.032355 -18.312 0 0 0 0 0 0 0 0 0 0 0 0 0 0 0 0 0 0.023114 -0.00080109 0.018181 -0.0076737 -0.0071294 0.0022433 0.011129 0 0 0 0 0 0 0 0 0 0 0 0 0 0 0
4.7578 -0.0054978 -0.0064133 0.0024866 0.053663 0 0.017101 -0.0050656 0.004353 0.010248 0.02233 0.077148 -18.296 0 0 0 0 0 0 0 0 0 0 0 0 0 0 0 0 0 0.051176 -0.016012 0.017808 0.00074978 0.013718 0.052534 0.1012 0 0 0 0 0 0 0 0 0 0 0 0 0 0 0
4.7617 -0.016089 -0.012584 -0.0091928 0.026881 0 0.0062125 0.00021225 0.0084533 0.0292 0.022385 0.10454 -18.296 0 0 0 0 0 0 0 0 0 0 0 0 0 0 0 0 0 0.07536 -0.020316 0.020033 0.027292 0.025446 0.10363 0.17177 0 0 0 0 0 0 0 0 0 0 0 0 0 0 0
4.7656 -0.023269 -0.016547 -0.015812 -0.015211 0 -0.016146 0.008972 0.023823 0.054705 0.01626 0.11701 -18.313 0 0 0 0 0 0 0 0 0 0 0 0 0 0 0 0 0 0.094911 -0.0091426 0.025246 0.059557 0.026998 0.13757 0.2018 0 0 0 0 0 0 0 0 0 0 0 0 0 0 0
4.7695 -0.024906 -0.017589 -0.019407 -0.050262 0 -0.0381 0.013601 0.033171 0.069708 0.013677 0.12219 -18.335 0 0 0 0 0 0 0 0 0 0 0 0 0 0 0 0 0 0.10758 0.011333 0.027357 0.081634 0.032372 0.14099 0.18407 0 0 0 0 0 0 0 0 0 0 0 0 0 0 0
4.7734 -0.021614 -0.014669 -0.020313 -0.061188 0 -0.04296 0.011735 0.025676 0.065158 0.020967 0.12003 -18.347 0 0 0 0 0 0 0 0 0 0 0 0 0 0 0 0 0 0.10788 0.028679 0.022314 0.085996 0.051629 0.11418 0.12776 0 0 0 0 0 0 0 0 0 0 0 0 0 0 0
4.7773 -0.015152 -0.0074883 -0.014562 -0.04568 0 -0.021894 0.0068266 0.0077798 0.046479 0.033959 0.10057 -18.345 0 0 0 0 0 0 0 0 0 0 0 0 0 0 0 0 0 0.089953 0.03402 0.013694 0.075129 0.075465 0.07049 0.055014 0 0 0 0 0 0 0 0 0 0 0 0 0 0 0
4.7813 -0.0061028 0.0032474 0.0016147 -0.014673 0 0.016883 0.0035175 -0.0043265 0.026121 0.040986 0.056452 -18.341 0 0 0 0 0 0 0 0 0 0 0 0 0 0 0 0 0 0.053868 0.027897 0.0087347 0.053956 0.081013 0.026549 -0.0081718 0 0 0 0 0 0 0 0 0 0 0 0 0 0 0
4.7852 0.0061752 0.01615 0.025089 0.017485 0 0.051878 0.0031805 -0.0013784 0.011758 0.033287 -0.0040161 -18.347 0 0 0 0 0 0 0 0 0 0 0 0 0 0 0 0 0 0.0089726 0.017333 0.009829 0.023993 0.053842 -0.0079725 -0.044292 0 0 0 0 0 0 0 0 0 0 0 0 0 0 0
4.7891 0.020958 0.029031 0.045314 0.042291 0 0.063904 0.003738 0.010773 0.0024063 0.013106 -0.058969 -18.367 0 0 0 0 0 0 0 0 0 0 0 0 0 0 0 0 0 -0.030087 0.0084383 0.011887 -0.013456 0.0039237 -0.032928 -0.053571 0 0 0 0 0 0 0 0 0 0 0 0 0 0 0
4.793 0.034047 0.038535 0.052069 0.058594 0 0.050629 0.0027835 0.018649 -0.0057675 -0.0078346 -0.089533 -18.393 0 0 0 0 0 0 0 0 0 0 0 0 0 0 0 0 0 -0.052151 0.0025938 0.0087747 -0.050158 -0.040689 -0.052104 -0.052524 0 0 0 0 0 0 0 0 0 0 0 0 0 0 0
4.7969 0.039386 0.040961 0.044186 0.066936 0 0.026841 1.4536e-06 0.014815 -0.012751 -0.017875 -0.093552 -18.414 0 0 0 0 0 0 0 0 0 0 0 0 0 0 0 0 0 -0.055569 -0.001095 0.0010079 -0.071017 -0.056405 -0.066213 -0.060321 0 0 0 0 0 0 0 0 0 0 0 0 0 0 0
4.8008 0.033759 0.034698 0.03016 0.064128 0 0.010283 -0.0033967 0.0032964 -0.015033 -0.014249 -0.082716 -18.425 0 0 0 0 0 0 0 0 0 0 0 0 0 0 0 0 0 -0.04663 -0.0019203 -0.0047486 -0.064698 -0.041482 -0.071253 -0.082106 0 0 0 0 0 0 0 0 0 0 0 0 0 0 0
4.8047 0.020142 0.022232 0.019689 0.044771 0 0.0067528 -0.0067089 -0.007065 -0.011201 -0.0037595 -0.067972 -18.429 0 0 0 0 0 0 0 0 0 0 0 0 0 0 0 0 0 -0.032936 0.0020588 -0.0040222 -0.035179 -0.013422 -0.06287 -0.10329 0 0 0 0 0 0 0 0 0 0 0 0 0 0 0
4.8086 0.0059947 0.0091603 0.014838 0.0088454 0 0.0084633 -0.010375 -0.012085 -0.0047649 0.0044155 -0.050319 -18.427 0 0 0 0 0 0 0 0 0 0 0 0 0 0 0 0 0 -0.018438 0.0099802 -0.00070373 -0.0014895 0.008444 -0.041581 -0.10095 0 0 0 0 0 0 0 0 0 0 0 0 0 0 0
4.8125 -0.0023236 0.00035293 0.009916 -0.032628 0 0.0056591 -0.014514 -0.014069 -0.00045874 0.0066235 -0.026067 -18.418 0 0 0 0 0 0 0 0 0 0 0 0 0 0 0 0 0 -0.0038143 0.016365 -0.0030954 0.016144 0.017378 -0.013673 -0.06344 0 0 0 0 0 0 0 0 0 0 0 0 0 0 0
4.8164 -0.0038573 -0.0032686 -9.3001e-05 -0.061148 0 -0.0019667 -0.017432 -0.015791 0.00124 0.0063847 0.0022979 -18.4 0 0 0 0 0 0 0 0 0 0 0 0 0 0 0 0 0 0.010339 0.015149 -0.013587 0.011773 0.018954 0.012658 -0.0015659 0 0 0 0 0 0 0 0 0 0 0 0 0 0 0
4.8203 -0.0021454 -0.0040466 -0.011892 -0.062328 0 -0.0061766 -0.016229 -0.015328 0.0044188 0.0092329 0.024724 -18.376 0 0 0 0 0 0 0 0 0 0 0 0 0 0 0 0 0 0.022261 0.0060396 -0.023619 -0.0030834 0.020418 0.032013 0.058362 0 0 0 0 0 0 0 0 0 0 0 0 0 0 0
4.8242 -0.00044971 -0.0037519 -0.015535 -0.036177 0 -0.0011936 -0.0091503 -0.0081452 0.012474 0.016519 0.03405 -18.355 0 0 0 0 0 0 0 0 0 0 0 0 0 0 0 0 0 0.03091 -0.0037556 -0.020411 -0.01075 0.022698 0.043404 0.092833 0 0 0 0 0 0 0 0 0 0 0 0 0 0 0
4.8281 0.0017278 -0.00095729 -0.0040043 0.0030056 0 0.0086838 0.0027381 0.0066915 0.023756 0.024346 0.034931 -18.347 0 0 0 0 0 0 0 0 0 0 0 0 0 0 0 0 0 0.037667 -0.0049039 0.00080657 -0.0021714 0.022285 0.048317 0.095059 0 0 0 0 0 0 0 0 0 0 0 0 0 0 0
4.832 0.0073035 0.0071154 0.019028 0.037216 0 0.014022 0.016208 0.024177 0.033376 0.028304 0.038709 -18.351 0 0 0 0 0 0 0 0 0 0 0 0 0 0 0 0 0 0.044791 0.0064587 0.031442 0.017705 0.01837 0.047973 0.074405 0 0 0 0 0 0 0 0 0 0 0 0 0 0 0
4.8359 0.017148 0.020001 0.041113 0.056602 0 0.012011 0.028053 0.037732 0.038824 0.028776 0.048837 -18.359 0 0 0 0 0 0 0 0 0 0 0 0 0 0 0 0 0 0.052039 0.025898 0.056381 0.036717 0.015956 0.042679 0.045379 0 0 0 0 0 0 0 0 0 0 0 0 0 0 0
4.8398 0.02751 0.031893 0.050657 0.062649 0 0.010817 0.036498 0.044824 0.042401 0.030967 0.054575 -18.357 0 0 0 0 0 0 0 0 0 0 0 0 0 0 0 0 0 0.05586 0.044477 0.06587 0.046292 0.021474 0.03362 0.018351 0 0 0 0 0 0 0 0 0 0 0 0 0 0 0
4.8438 0.032349 0.035199 0.045045 0.06126 0 0.020259 0.0407 0.047199 0.04736 0.039144 0.04289 -18.343 0 0 0 0 0 0 0 0 0 0 0 0 0 0 0 0 0 0.053076 0.054777 0.060994 0.046466 0.035854 0.024901 -0.00070079 0 0 0 0 0 0 0 0 0 0 0 0 0 0 0
4.8477 0.028488 0.027054 0.030491 0.053837 0 0.038365 0.039545 0.046174 0.052427 0.050688 0.017195 -18.322 0 0 0 0 0 0 0 0 0 0 0 0 0 0 0 0 0 0.045501 0.05398 0.048979 0.042677 0.052123 0.023042 -0.0054161 0 0 0 0 0 0 0 0 0 0 0 0 0 0 0
4.8516 0.018594 0.012578 0.015421 0.035968 0 0.049466 0.03186 0.039747 0.051675 0.056492 0.00089045 -18.302 0 0 0 0 0 0 0 0 0 0 0 0 0 0 0 0 0 0.039958 0.043219 0.035126 0.039453 0.059667 0.033121 0.01145 0 0 0 0 0 0 0 0 0 0 0 0 0 0 0
4.8555 0.0090879 0.0012891 0.0046602 0.0052633 0 0.038202 0.018466 0.025919 0.040736 0.048511 0.017509 -18.284 0 0 0 0 0 0 0 0 0 0 0 0 0 0 0 0 0 0.042382 0.026074 0.02018 0.037179 0.051493 0.05373 0.05072 0 0 0 0 0 0 0 0 0 0 0 0 0 0 0
4.8594 0.0048988 -0.00052164 -0.0011039 -0.029871 0 0.0064917 0.0039404 0.0083714 0.02286 0.028069 0.06467 -18.263 0 0 0 0 0 0 0 0 0 0 0 0 0 0 0 0 0 0.051146 0.0080642 0.0044012 0.033478 0.029283 0.07486 0.098515 0 0 0 0 0 0 0 0 0 0 0 0 0 0 0
4.8633 0.0058101 0.0052472 -0.002642 -0.050882 0 -0.024315 -0.0047001 -0.0033816 0.0077941 0.0067584 0.10885 -18.23 0 0 0 0 0 0 0 0 0 0 0 0 0 0 0 0 0 0.056505 -0.0042539 -0.008225 0.026467 0.0032228 0.081851 0.12777 0 0 0 0 0 0 0 0 0 0 0 0 0 0 0
4.8672 0.0074675 0.010575 -0.00084636 -0.041458 0 -0.030464 -0.0026517 -0.0015875 0.0037119 -0.0021987 0.11009 -18.186 0 0 0 0 0 0 0 0 0 0 0 0 0 0 0 0 0 0.047823 -0.0063114 -0.011622 0.01663 -0.013489 0.064423 0.11318 0 0 0 0 0 0 0 0 0 0 0 0 0 0 0
4.8711 0.0058061 0.0085309 0.0022479 -0.0025761 0 -0.0073526 0.0080748 0.011463 0.0096806 0.0046566 0.056682 -18.143 0 0 0 0 0 0 0 0 0 0 0 0 0 0 0 0 0 0.022865 0.00082553 -0.0037049 0.006367 -0.01305 0.025125 0.050703 0 0 0 0 0 0 0 0 0 0 0 0 0 0 0
4.875 0.00078756 -0.00068412 0.0032445 0.043348 0 0.024634 0.018642 0.023613 0.015934 0.017108 -0.021979 -18.107 0 0 0 0 0 0 0 0 0 0 0 0 0 0 0 0 0 -0.0091293 0.010121 0.0098897 -0.0018391 0.00041094 -0.019799 -0.03393 0 0 0 0 0 0 0 0 0 0 0 0 0 0 0
4.8789 -0.0037721 -0.0099987 0.00016315 0.065462 0 0.036619 0.019282 0.022538 0.01193 0.019237 -0.077445 -18.08 0 0 0 0 0 0 0 0 0 0 0 0 0 0 0 0 0 -0.03382 0.013163 0.018846 -0.0072718 0.011855 -0.049684 -0.097661 0 0 0 0 0 0 0 0 0 0 0 0 0 0 0
4.8828 -0.0039349 -0.011687 -0.0044809 0.046806 0 0.016308 0.0070354 0.0061191 -0.0049109 0.0031635 -0.081166 -18.052 0 0 0 0 0 0 0 0 0 0 0 0 0 0 0 0 0 -0.042616 0.0062615 0.015444 -0.011748 0.0058295 -0.053482 -0.10801 0 0 0 0 0 0 0 0 0 0 0 0 0 0 0
4.8867 0.00047925 -0.0042067 -0.0050344 -0.0012501 0 -0.020422 -0.011326 -0.016303 -0.02722 -0.023324 -0.046541 -18.014 0 0 0 0 0 0 0 0 0 0 0 0 0 0 0 0 0 -0.03895 -0.0073129 -0.00030147 -0.018556 -0.019775 -0.03811 -0.067061 0 0 0 0 0 0 0 0 0 0 0 0 0 0 0
4.8906 0.0053689 0.0061846 0.0012566 -0.045534 0 -0.042196 -0.024397 -0.032563 -0.043686 -0.042432 -0.015215 -17.969 0 0 0 0 0 0 0 0 0 0 0 0 0 0 0 0 0 -0.034544 -0.02066 -0.021416 -0.029715 -0.04862 -0.023565 -0.011847 0 0 0 0 0 0 0 0 0 0 0 0 0 0 0
4.8945 0.0058305 0.01061 0.0097044 -0.055604 0 -0.028904 -0.02532 -0.037355 -0.047568 -0.040981 -0.020056 -17.928 0 0 0 0 0 0 0 0 0 0 0 0 0 0 0 0 0 -0.038702 -0.02847 -0.038918 -0.043273 -0.056879 -0.027345 0.01224 0 0 0 0 0 0 0 0 0 0 0 0 0 0 0
4.8984 0.00079315 0.0054244 0.011459 -0.027639 0 0.010118 -0.016853 -0.033957 -0.04063 -0.021492 -0.05725 -17.899 0 0 0 0 0 0 0 0 0 0 0 0 0 0 0 0 0 -0.04975 -0.029274 -0.046592 -0.053107 -0.033788 -0.049966 -0.013586 0 0 0 0 0 0 0 0 0 0 0 0 0 0 0
4.9023 -0.0053199 -0.0039855 0.0029966 0.012515 0 0.042619 -0.0075787 -0.027811 -0.02984 5.7323e-05 -0.091254 -17.879 0 0 0 0 0 0 0 0 0 0 0 0 0 0 0 0 0 -0.056222 -0.023871 -0.042803 -0.052254 0.0059532 -0.07374 -0.066358 0 0 0 0 0 0 0 0 0 0 0 0 0 0 0
4.9063 -0.0058256 -0.0072848 -0.0078498 0.031286 0 0.04034 -0.0029585 -0.019969 -0.020425 0.0080383 -0.087369 -17.852 0 0 0 0 0 0 0 0 0 0 0 0 0 0 0 0 0 -0.047155 -0.013253 -0.029654 -0.037853 0.031537 -0.076706 -0.10024 0 0 0 0 0 0 0 0 0 0 0 0 0 0 0
4.9102 0.0023677 0.0016436 -0.0074065 0.01678 0 0.0042572 -0.00032689 -0.0074881 -0.011847 0.00053444 -0.042704 -17.808 0 0 0 0 0 0 0 0 0 0 0 0 0 0 0 0 0 -0.022659 0.0010403 -0.011101 -0.013954 0.021944 -0.050847 -0.085155 0 0 0 0 0 0 0 0 0 0 0 0 0 0 0
4.9141 0.015292 0.018275 0.010093 -0.010206 0 -0.033973 0.0068924 0.010437 -0.0002612 -0.0095147 0.011836 -17.751 0 0 0 0 0 0 0 0 0 0 0 0 0 0 0 0 0 0.0049406 0.015295 0.008736 0.010284 -0.013828 -0.0092189 -0.031855 0 0 0 0 0 0 0 0 0 0 0 0 0 0 0
4.918 0.024362 0.030139 0.033891 -0.015031 0 -0.03766 0.020201 0.028323 0.015297 -0.0064703 0.040091 -17.697 0 0 0 0 0 0 0 0 0 0 0 0 0 0 0 0 0 0.021218 0.024203 0.026491 0.026097 -0.042082 0.024688 0.019547 0 0 0 0 0 0 0 0 0 0 0 0 0 0 0
4.9219 0.023268 0.027313 0.043701 0.017242 0 0.0023306 0.032355 0.03767 0.029749 0.013299 0.033764 -17.661 0 0 0 0 0 0 0 0 0 0 0 0 0 0 0 0 0 0.022533 0.024609 0.03957 0.03064 -0.033034 0.036914 0.038138 0 0 0 0 0 0 0 0 0 0 0 0 0 0 0
4.9258 0.013565 0.011781 0.027999 0.064067 0 0.056434 0.034001 0.034836 0.036035 0.037413 0.019575 -17.641 0 0 0 0 0 0 0 0 0 0 0 0 0 0 0 0 0 0.01979 0.018993 0.045791 0.028794 0.011953 0.035028 0.031783 0 0 0 0 0 0 0 0 0 0 0 0 0 0 0
4.9297 0.0037148 -0.0033647 -0.0033024 0.082091 0 0.078953 0.024362 0.025366 0.033016 0.048175 0.033017 -17.622 0 0 0 0 0 0 0 0 0 0 0 0 0 0 0 0 0 0.028647 0.014467 0.043827 0.02983 0.059984 0.040805 0.038294 0 0 0 0 0 0 0 0 0 0 0 0 0 0 0
4.9336 0.0019091 -0.0052052 -0.025402 0.046231 0 0.047554 0.014189 0.019766 0.028718 0.038821 0.082303 -17.587 0 0 0 0 0 0 0 0 0 0 0 0 0 0 0 0 0 0.054213 0.017242 0.034979 0.040722 0.075113 0.0689 0.084668 0 0 0 0 0 0 0 0 0 0 0 0 0 0 0
4.9375 0.0087702 0.007026 -0.020257 -0.023447 0 -0.014428 0.016289 0.024253 0.033807 0.020626 0.13662 -17.532 0 0 0 0 0 0 0 0 0 0 0 0 0 0 0 0 0 0.084255 0.027301 0.024604 0.060268 0.050713 0.11011 0.1533 0 0 0 0 0 0 0 0 0 0 0 0 0 0 0
4.9414 0.016643 0.020651 0.0062941 -0.073744 0 -0.055009 0.032123 0.035141 0.050205 0.013596 0.15169 -17.468 0 0 0 0 0 0 0 0 0 0 0 0 0 0 0 0 0 0.098176 0.038132 0.020394 0.078388 0.015736 0.13544 0.19045 0 0 0 0 0 0 0 0 0 0 0 0 0 0 0
4.9453 0.016524 0.021009 0.028918 -0.062155 0 -0.038202 0.048371 0.042261 0.066356 0.027885 0.11079 -17.406 0 0 0 0 0 0 0 0 0 0 0 0 0 0 0 0 0 0.084658 0.041761 0.026915 0.082179 0.0078836 0.11976 0.15354 0 0 0 0 0 0 0 0 0 0 0 0 0 0 0
4.9492 0.006677 0.0055886 0.025966 0.0047132 0 0.022129 0.048332 0.03823 0.065743 0.052348 0.04296 -17.352 0 0 0 0 0 0 0 0 0 0 0 0 0 0 0 0 0 0.052158 0.034662 0.040346 0.065316 0.037343 0.065497 0.054939 0 0 0 0 0 0 0 0 0 0 0 0 0 0 0
4.9531 -0.0049069 -0.012465 0.00033003 0.073435 0 0.07137 0.027953 0.024868 0.042126 0.061758 -0.00065356 -17.299 0 0 0 0 0 0 0 0 0 0 0 0 0 0 0 0 0 0.022039 0.019904 0.049115 0.033711 0.074823 0.0045499 -0.040408 0 0 0 0 0 0 0 0 0 0 0 0 0 0 0
4.957 -0.0068172 -0.01538 -0.02207 0.087604 0 0.061548 0.00074673 0.010902 0.0067993 0.038476 0.0071033 -17.24 0 0 0 0 0 0 0 0 0 0 0 0 0 0 0 0 0 0.0096941 0.0045912 0.041957 0.0020175 0.076675 -0.025865 -0.066356 0 0 0 0 0 0 0 0 0 0 0 0 0 0 0
4.9609 0.0058267 0.0032576 -0.015792 0.036655 0 -0.003457 -0.013759 0.0034866 -0.020299 -0.0094592 0.042718 -17.176 0 0 0 0 0 0 0 0 0 0 0 0 0 0 0 0 0 0.010573 -0.0047404 0.01772 -0.017179 0.026061 -0.014556 -0.013125 0 0 0 0 0 0 0 0 0 0 0 0 0 0 0
4.9648 0.026335 0.031951 0.019921 -0.033302 0 -0.066647 -0.007324 0.0019718 -0.027875 -0.050888 0.050991 -17.113 0 0 0 0 0 0 0 0 0 0 0 0 0 0 0 0 0 0.0044138 -0.0055092 -0.011846 -0.022531 -0.047049 0.012673 0.060153 0 0 0 0 0 0 0 0 0 0 0 0 0 0 0
4.9688 0.040852 0.050163 0.058744 -0.057948 0 -0.065335 0.010332 -3.2983e-05 -0.022099 -0.055225 -0.0049072 -17.057 0 0 0 0 0 0 0 0 0 0 0 0 0 0 0 0 0 -0.025008 0.00025127 -0.02989 -0.023009 -0.087263 0.014242 0.072005 0 0 0 0 0 0 0 0 0 0 0 0 0 0 0
4.9727 0.038874 0.044844 0.069372 -0.0109 0 0.011899 0.021304 -0.0066675 -0.018206 -0.018795 -0.10578 -17.007 0 0 0 0 0 0 0 0 0 0 0 0 0 0 0 0 0 -0.071671 0.0076076 -0.027177 -0.027481 -0.060413 -0.029842 -0.012439 0 0 0 0 0 0 0 0 0 0 0 0 0 0 0
4.9766 0.02146 0.020501 0.042348 0.070719 0 0.10908 0.015762 -0.014404 -0.023761 0.029271 -0.18532 -16.956 0 0 0 0 0 0 0 0 0 0 0 0 0 0 0 0 0 -0.10751 0.011655 -0.009285 -0.034939 0.014429 -0.096491 -0.14722 0 0 0 0 0 0 0 0 0 0 0 0 0 0 0
4.9805 0.00062322 -0.0050989 -0.002198 0.11476 0 0.14476 -0.00057047 -0.015259 -0.031166 0.048934 -0.18037 -16.898 0 0 0 0 0 0 0 0 0 0 0 0 0 0 0 0 0 -0.10287 0.010184 0.0077438 -0.03557 0.076859 -0.13446 -0.23581 0 0 0 0 0 0 0 0 0 0 0 0 0 0 0
4.9844 -0.0095947 -0.015047 -0.031987 0.074435 0 0.079594 -0.013326 -0.0057025 -0.027095 0.022397 -0.082237 -16.825 0 0 0 0 0 0 0 0 0 0 0 0 0 0 0 0 0 -0.051605 0.0045866 0.009795 -0.022164 0.073381 -0.10568 -0.20393 0 0 0 0 0 0 0 0 0 0 0 0 0 0 0
4.9883 -0.0033841 -0.0052908 -0.028843 -0.029221 0 -0.046624 -0.012587 0.0081615 -0.0083529 -0.029418 0.052239 -16.736 0 0 0 0 0 0 0 0 0 0 0 0 0 0 0 0 0 0.019712 -0.0016158 -0.0046611 -0.00013026 0.002481 -0.019112 -0.058498 0 0 0 0 0 0 0 0 0 0 0 0 0 0 0
4.9922 0.013115 0.014321 -0.00088505 -0.11937 0 -0.14086 0.00025585 0.01551 0.013248 -0.06242 0.13922 -16.631 0 0 0 0 0 0 0 0 0 0 0 0 0 0 0 0 0 0.067829 -0.0053296 -0.023483 0.01521 -0.081732 0.072136 0.11297 0 0 0 0 0 0 0 0 0 0 0 0 0 0 0
4.9961 0.027286 0.029222 0.027964 -0.12212 0 -0.12751 0.016329 0.011848 0.022508 -0.045249 0.12732 -16.521 0 0 0 0 0 0 0 0 0 0 0 0 0 0 0 0 0 0.063647 -0.005149 -0.029626 0.012884 -0.11155 0.11 0.20343 0 0 0 0 0 0 0 0 0 0 0 0 0 0 0
5 0.03012 0.031262 0.039312 -0.026037 0 -0.0085377 0.027822 0.0050044 0.016693 0.014416 0.034277 -16.419 0 0 0 0 0 0 0 0 0 0 0 0 0 0 0 0 0 0.015104 -0.00032579 -0.01322 -0.0015334 -0.059303 0.075894 0.1627 0 0 0 0 0 0 0 0 0 0 0 0 0 0 0
5.0039 0.02268 0.023294 0.032915 0.10554 0 0.13464 0.032851 0.0088123 0.0088955 0.075749 -0.065408 -16.34 0 0 0 0 0 0 0 0 0 0 0 0 0 0 0 0 0 -0.036207 0.010604 0.021257 -0.0085386 0.041165 0.0048064 0.032712 0 0 0 0 0 0 0 0 0 0 0 0 0 0 0
5.0078 0.013663 0.014607 0.021522 0.18029 0 0.20034 0.034061 0.029306 0.015467 0.098068 -0.093129 -16.284 0 0 0 0 0 0 0 0 0 0 0 0 0 0 0 0 0 -0.044108 0.028597 0.05738 0.0089814 0.12207 -0.04206 -0.084568 0 0 0 0 0 0 0 0 0 0 0 0 0 0 0
5.0117 0.010268 0.01162 0.015768 0.14588 0 0.14187 0.034529 0.056588 0.040368 0.07305 -0.02189 -16.235 0 0 0 0 0 0 0 0 0 0 0 0 0 0 0 0 0 0.0078656 0.0503 0.077246 0.050137 0.13451 -0.023639 -0.10199 0 0 0 0 0 0 0 0 0 0 0 0 0 0 0
5.0156 0.010611 0.01163 0.014335 0.028523 0 0.0014683 0.034967 0.071122 0.071362 0.028581 0.10476 -16.17 0 0 0 0 0 0 0 0 0 0 0 0 0 0 0 0 0 0.092794 0.065846 0.073039 0.095007 0.083233 0.051979 -0.0084902 0 0 0 0 0 0 0 0 0 0 0 0 0 0 0
5.0195 0.0050812 0.0051038 0.0072811 -0.089024 0 -0.12309 0.033048 0.059601 0.090021 0.0020321 0.20496 -16.073 0 0 0 0 0 0 0 0 0 0 0 0 0 0 0 0 0 0.15875 0.062715 0.051341 0.1186 0.01675 0.13668 0.12897 0 0 0 0 0 0 0 0 0 0 0 0 0 0 0
5.0234 -0.013703 -0.014674 -0.012386 -0.13181 0 -0.15307 0.024188 0.026158 0.084669 0.007439 0.21873 -15.955 0 0 0 0 0 0 0 0 0 0 0 0 0 0 0 0 0 0.16604 0.034832 0.02651 0.10746 -0.015588 0.17939 0.22137 0 0 0 0 0 0 0 0 0 0 0 0 0 0 0
5.0273 -0.041036 -0.042423 -0.040156 -0.088056 0 -0.086086 0.0043578 -0.011097 0.055602 0.025528 0.15014 -15.841 0 0 0 0 0 0 0 0 0 0 0 0 0 0 0 0 0 0.11461 -0.010129 0.0082957 0.06617 -0.0023202 0.1606 0.22426 0 0 0 0 0 0 0 0 0 0 0 0 0 0 0
5.0313 -0.060231 -0.061126 -0.061388 -0.011794 0 0.0084814 -0.024892 -0.034445 0.012182 0.024396 0.057359 -15.754 0 0 0 0 0 0 0 0 0 0 0 0 0 0 0 0 0 0.040211 -0.0525 -0.0052925 0.011693 0.026554 0.098989 0.16081 0 0 0 0 0 0 0 0 0 0 0 0 0 0 0
5.0352 -0.054469 -0.053792 -0.060773 0.027482 0 0.051162 -0.052662 -0.038547 -0.031856 -0.0088283 -0.0013367 -15.695 0 0 0 0 0 0 0 0 0 0 0 0 0 0 0 0 0 -0.01683 -0.071778 -0.02257 -0.037162 0.030663 0.029506 0.085784 0 0 0 0 0 0 0 0 0 0 0 0 0 0 0
5.0391 -0.021269 -0.018377 -0.032744 0.0045909 0 0.019251 -0.062197 -0.030506 -0.061866 -0.054259 -0.018743 -15.649 0 0 0 0 0 0 0 0 0 0 0 0 0 0 0 0 0 -0.043057 -0.05939 -0.04498 -0.067275 -0.0038533 -0.025689 0.027797 0 0 0 0 0 0 0 0 0 0 0 0 0 0 0
5.043 0.023154 0.027334 0.013613 -0.042772 0 -0.037629 -0.042868 -0.020638 -0.067311 -0.07579 -0.03996 -15.592 0 0 0 0 0 0 0 0 0 0 0 0 0 0 0 0 0 -0.056925 -0.023698 -0.060244 -0.074202 -0.052979 -0.069137 -0.034317 0 0 0 0 0 0 0 0 0 0 0 0 0 0 0
5.0469 0.054582 0.057159 0.057896 -0.051686 0 -0.04637 -0.002179 -0.014305 -0.049333 -0.053241 -0.11061 -15.514 0 0 0 0 0 0 0 0 0 0 0 0 0 0 0 0 0 -0.084325 0.015803 -0.051634 -0.062769 -0.077006 -0.11538 -0.138 0 0 0 0 0 0 0 0 0 0 0 0 0 0 0
5.0508 0.058504 0.056348 0.078792 0.0058504 0 0.019411 0.034846 -0.011406 -0.024117 -0.0018774 -0.22018 -15.416 0 0 0 0 0 0 0 0 0 0 0 0 0 0 0 0 0 -0.12845 0.040019 -0.016843 -0.045579 -0.056139 -0.16762 -0.2792 0 0 0 0 0 0 0 0 0 0 0 0 0 0 0
5.0547 0.040288 0.033121 0.066773 0.093729 0 0.11094 0.042599 -0.010666 -0.013955 0.037961 -0.29761 -15.311 0 0 0 0 0 0 0 0 0 0 0 0 0 0 0 0 0 -0.16286 0.039623 0.022724 -0.037299 -0.0091222 -0.20621 -0.38985 0 0 0 0 0 0 0 0 0 0 0 0 0 0 0
5.0586 0.019436 0.011233 0.03151 0.14017 0 0.14506 0.015937 -0.011789 -0.029045 0.033021 -0.26971 -15.21 0 0 0 0 0 0 0 0 0 0 0 0 0 0 0 0 0 -0.15477 0.017875 0.035425 -0.045277 0.021046 -0.2005 -0.38067 0 0 0 0 0 0 0 0 0 0 0 0 0 0 0
5.0625 0.013137 0.0095228 -0.0026471 0.099996 0 0.079933 -0.023635 -0.013465 -0.055915 -0.015051 -0.13171 -15.117 0 0 0 0 0 0 0 0 0 0 0 0 0 0 0 0 0 -0.0969 -0.012403 0.0071428 -0.062736 0.00341 -0.13544 -0.21816 0 0 0 0 0 0 0 0 0 0 0 0 0 0 0
5.0664 0.023096 0.026384 -0.012656 -0.003188 0 -0.041981 -0.044133 -0.011672 -0.066233 -0.068723 0.037597 -15.032 0 0 0 0 0 0 0 0 0 0 0 0 0 0 0 0 0 -0.017541 -0.034885 -0.041811 -0.071649 -0.051707 -0.030074 0.031603 0 0 0 0 0 0 0 0 0 0 0 0 0 0 0
5.0703 0.036059 0.0427 0.0060142 -0.092491 0 -0.1242 -0.028658 -0.0023292 -0.040849 -0.081617 0.13544 -14.95 0 0 0 0 0 0 0 0 0 0 0 0 0 0 0 0 0 0.041518 -0.036668 -0.069108 -0.055067 -0.095434 0.069425 0.23647 0 0 0 0 0 0 0 0 0 0 0 0 0 0 0
5.0742 0.036258 0.039799 0.034916 -0.099135 0 -0.096355 0.012051 0.014115 0.012936 -0.033157 0.11934 -14.863 0 0 0 0 0 0 0 0 0 0 0 0 0 0 0 0 0 0.059827 -0.01422 -0.044239 -0.0095656 -0.075992 0.12002 0.289 0 0 0 0 0 0 0 0 0 0 0 0 0 0 0
5.0781 0.018455 0.015639 0.046412 -0.01892 0 0.024147 0.050647 0.03222 0.068107 0.054947 0.041213 -14.765 0 0 0 0 0 0 0 0 0 0 0 0 0 0 0 0 0 0.054588 0.024301 0.025225 0.052379 0.01824 0.1131 0.18452 0 0 0 0 0 0 0 0 0 0 0 0 0 0 0
5.082 -0.0087821 -0.014788 0.025946 0.083157 0 0.1424 0.066464 0.046657 0.10206 0.13238 0.0010323 -14.654 0 0 0 0 0 0 0 0 0 0 0 0 0 0 0 0 0 0.063816 0.062603 0.098517 0.11126 0.14232 0.08163 0.024942 0 0 0 0 0 0 0 0 0 0 0 0 0 0 0
5.0859 -0.030606 -0.033322 -0.015585 0.12401 0 0.16058 0.059369 0.056848 0.11352 0.15411 0.06154 -14.533 0 0 0 0 0 0 0 0 0 0 0 0 0 0 0 0 0 0.11117 0.08458 0.13344 0.15182 0.22128 0.075366 -0.055142 0 0 0 0 0 0 0 0 0 0 0 0 0 0 0
5.0898 -0.036647 -0.032714 -0.05019 0.067922 0 0.055738 0.043552 0.064858 0.11563 0.11046 0.19745 -14.415 0 0 0 0 0 0 0 0 0 0 0 0 0 0 0 0 0 0.18266 0.082344 0.11708 0.16738 0.20298 0.12138 0.015713 0 0 0 0 0 0 0 0 0 0 0 0 0 0 0
5.0938 -0.026547 -0.018899 -0.054805 -0.045308 0 -0.10135 0.030831 0.068737 0.11482 0.032618 0.31797 -14.309 0 0 0 0 0 0 0 0 0 0 0 0 0 0 0 0 0 0.2344 0.058901 0.070384 0.15654 0.098021 0.19983 0.19748 0 0 0 0 0 0 0 0 0 0 0 0 0 0 0
5.0977 -0.0076977 -0.002236 -0.028047 -0.13039 0 -0.19871 0.021652 0.060758 0.10087 -0.029549 0.33706 -14.219 0 0 0 0 0 0 0 0 0 0 0 0 0 0 0 0 0 0.22432 0.024853 0.026432 0.11967 -0.025522 0.25463 0.36866 0 0 0 0 0 0 0 0 0 0 0 0 0 0 0
5.1016 0.011078 0.011628 0.011681 -0.12021 0 -0.16416 0.011103 0.035675 0.060713 -0.041195 0.23171 -14.138 0 0 0 0 0 0 0 0 0 0 0 0 0 0 0 0 0 0.14291 -0.0069231 0.0048442 0.061257 -0.090286 0.23248 0.40859 0 0 0 0 0 0 0 0 0 0 0 0 0 0 0
5.1055 0.024443 0.022883 0.042681 -0.01479 0 -0.014552 0.00015167 0.001485 0.00088396 -0.0042363 0.049227 -14.057 0 0 0 0 0 0 0 0 0 0 0 0 0 0 0 0 0 0.021023 -0.024972 0.0034834 -0.0049448 -0.064422 0.12219 0.27387 0 0 0 0 0 0 0 0 0 0 0 0 0 0 0
5.1094 0.031388 0.032211 0.054882 0.11896 0 0.1583 -0.0025214 -0.021269 -0.048511 0.047197 -0.12894 -13.967 0 0 0 0 0 0 0 0 0 0 0 0 0 0 0 0 0 -0.08852 -0.021677 0.0090549 -0.05657 0.01898 -0.034215 0.021309 0 0 0 0 0 0 0 0 0 0 0 0 0 0 0
5.1133 0.032961 0.036734 0.051216 0.19409 0 0.24953 0.0092066 -0.015819 -0.056879 0.072735 -0.23282 -13.862 0 0 0 0 0 0 0 0 0 0 0 0 0 0 0 0 0 -0.14142 0.0031283 0.011389 -0.073249 0.091012 -0.16631 -0.23087 0 0 0 0 0 0 0 0 0 0 0 0 0 0 0
5.1172 0.029595 0.031855 0.038315 0.16193 0 0.20652 0.028282 0.012376 -0.022417 0.053448 -0.23269 -13.74 0 0 0 0 0 0 0 0 0 0 0 0 0 0 0 0 0 -0.1254 0.038124 0.0078352 -0.051007 0.098892 -0.21814 -0.37286 0 0 0 0 0 0 0 0 0 0 0 0 0 0 0
5.1211 0.020263 0.016188 0.018859 0.042007 0 0.05732 0.036409 0.034791 0.022062 0.001651 -0.14631 -13.604 0 0 0 0 0 0 0 0 0 0 0 0 0 0 0 0 0 -0.064581 0.061473 -0.0016083 -0.0086366 0.039329 -0.18006 -0.35988 0 0 0 0 0 0 0 0 0 0 0 0 0 0 0
5.125 0.0040949 -0.0061096 -0.0068394 -0.094123 0 -0.11091 0.018351 0.021744 0.034356 -0.05219 -0.029358 -13.459 0 0 0 0 0 0 0 0 0 0 0 0 0 0 0 0 0 -0.0042797 0.051084 -0.018422 0.020891 -0.048633 -0.090145 -0.22538 0 0 0 0 0 0 0 0 0 0 0 0 0 0 0
5.1289 -0.016778 -0.027554 -0.034435 -0.17103 0 -0.20663 -0.024432 -0.030601 -0.0032991 -0.083038 0.049223 -13.319 0 0 0 0 0 0 0 0 0 0 0 0 0 0 0 0 0 0.014741 0.00023588 -0.043203 0.0097784 -0.11814 -0.0073843 -0.05084 0 0 0 0 0 0 0 0 0 0 0 0 0 0 0
5.1328 -0.035784 -0.041224 -0.054024 -0.15574 0 -0.18752 -0.073193 -0.093308 -0.071599 -0.086401 0.042956 -13.194 0 0 0 0 0 0 0 0 0 0 0 0 0 0 0 0 0 -0.021052 -0.073159 -0.071054 -0.046472 -0.14453 0.023877 0.082649 0 0 0 0 0 0 0 0 0 0 0 0 0 0 0
5.1367 -0.044184 -0.043114 -0.05657 -0.072794 0 -0.081301 -0.10422 -0.12596 -0.13115 -0.074859 -0.042501 -13.089 0 0 0 0 0 0 0 0 0 0 0 0 0 0 0 0 0 -0.090745 -0.13332 -0.091832 -0.12351 -0.13026 -0.0039949 0.1302 0 0 0 0 0 0 0 0 0 0 0 0 0 0 0
5.1406 -0.03665 -0.032844 -0.041465 0.018414 0 0.037616 -0.10316 -0.10829 -0.15085 -0.062106 -0.14968 -12.995 0 0 0 0 0 0 0 0 0 0 0 0 0 0 0 0 0 -0.15176 -0.14716 -0.095887 -0.17915 -0.090543 -0.06398 0.090709 0 0 0 0 0 0 0 0 0 0 0 0 0 0 0
5.1445 -0.016185 -0.014196 -0.016989 0.065061 0 0.099161 -0.07108 -0.054568 -0.12388 -0.050263 -0.20664 -12.9 0 0 0 0 0 0 0 0 0 0 0 0 0 0 0 0 0 -0.16558 -0.10474 -0.079363 -0.17603 -0.039535 -0.11547 -0.0073478 0 0 0 0 0 0 0 0 0 0 0 0 0 0 0
5.1484 0.0063884 0.005094 0.0064451 0.052066 0 0.081202 -0.02113 0.00041805 -0.064127 -0.03149 -0.17684 -12.796 0 0 0 0 0 0 0 0 0 0 0 0 0 0 0 0 0 -0.12072 -0.025271 -0.044792 -0.1046 0.011336 -0.12908 -0.12381 0 0 0 0 0 0 0 0 0 0 0 0 0 0 0
5.1523 0.019363 0.016432 0.022719 0.0042916 0 0.016355 0.028609 0.029565 0.0057659 -0.00075129 -0.082178 -12.685 0 0 0 0 0 0 0 0 0 0 0 0 0 0 0 0 0 -0.038576 0.054611 0.00083845 0.0070274 0.049111 -0.1004 -0.21652 0 0 0 0 0 0 0 0 0 0 0 0 0 0 0
5.1563 0.018546 0.016061 0.030302 -0.036856 0 -0.039601 0.061459 0.030754 0.062953 0.033962 0.018883 -12.576 0 0 0 0 0 0 0 0 0 0 0 0 0 0 0 0 0 0.041099 0.10097 0.04647 0.10485 0.061115 -0.046663 -0.2462 0 0 0 0 0 0 0 0 0 0 0 0 0 0 0
5.1602 0.0099154 0.0085985 0.028818 -0.042469 0 -0.050376 0.067364 0.021242 0.088949 0.055005 0.077586 -12.472 0 0 0 0 0 0 0 0 0 0 0 0 0 0 0 0 0 0.084633 0.098365 0.076989 0.1391 0.044486 0.0083291 -0.18681 0 0 0 0 0 0 0 0 0 0 0 0 0 0 0
5.1641 0.0037524 0.0036028 0.018318 -0.011033 0 -0.019614 0.047353 0.018664 0.076264 0.049899 0.085587 -12.371 0 0 0 0 0 0 0 0 0 0 0 0 0 0 0 0 0 0.082889 0.054355 0.078311 0.096048 0.012557 0.049625 -0.042691 0 0 0 0 0 0 0 0 0 0 0 0 0 0 0
5.168 0.0052237 0.0066979 0.0025387 0.036554 0 0.022214 0.014546 0.027377 0.036087 0.024031 0.069128 -12.267 0 0 0 0 0 0 0 0 0 0 0 0 0 0 0 0 0 0.053409 -0.0060601 0.04833 0.0095256 -0.011717 0.076893 0.14134 0 0 0 0 0 0 0 0 0 0 0 0 0 0 0
5.1719 0.010066 0.013532 -0.0098247 0.072919 0 0.046798 -0.011767 0.039614 -0.0029753 -0.0012281 0.060584 -12.16 0 0 0 0 0 0 0 0 0 0 0 0 0 0 0 0 0 0.0273 -0.051857 0.0046484 -0.058502 -0.011608 0.098743 0.293 0 0 0 0 0 0 0 0 0 0 0 0 0 0 0
5.1758 0.0095016 0.01356 -0.010888 0.078454 0 0.045711 -0.01726 0.045852 -0.011074 -0.0045491 0.076407 -12.055 0 0 0 0 0 0 0 0 0 0 0 0 0 0 0 0 0 0.030262 -0.059384 -0.022183 -0.057892 0.012286 0.12189 0.34887 0 0 0 0 0 0 0 0 0 0 0 0 0 0 0
5.1797 -0.00029134 0.0011292 -0.0021436 0.048033 0 0.02634 -0.0011522 0.042957 0.02127 0.018523 0.11462 -11.959 0 0 0 0 0 0 0 0 0 0 0 0 0 0 0 0 0 0.0682 -0.023813 -0.00964 0.016244 0.045145 0.14403 0.29189 0 0 0 0 0 0 0 0 0 0 0 0 0 0 0
5.1836 -0.013373 -0.017022 0.0046717 -0.0079228 0 -0.001435 0.024912 0.034759 0.074829 0.052321 0.16159 -11.869 0 0 0 0 0 0 0 0 0 0 0 0 0 0 0 0 0 0.12371 0.036976 0.037414 0.12035 0.070688 0.15502 0.16212 0 0 0 0 0 0 0 0 0 0 0 0 0 0 0
5.1875 -0.018803 -0.026288 -0.0014376 -0.065533 0 -0.030065 0.046494 0.027771 0.11549 0.073869 0.19489 -11.774 0 0 0 0 0 0 0 0 0 0 0 0 0 0 0 0 0 0.16448 0.090576 0.087208 0.1916 0.080966 0.14418 0.030624 0 0 0 0 0 0 0 0 0 0 0 0 0 0 0
5.1914 -0.010652 -0.017424 -0.0175 -0.094528 0 -0.048704 0.055529 0.026649 0.11874 0.070331 0.18554 -11.665 0 0 0 0 0 0 0 0 0 0 0 0 0 0 0 0 0 0.16015 0.10787 0.10368 0.18806 0.07612 0.10778 -0.045098 0 0 0 0 0 0 0 0 0 0 0 0 0 0 0
5.1953 0.0061741 0.0041907 -0.026182 -0.07267 0 -0.041358 0.051454 0.031029 0.083736 0.04632 0.11231 -11.542 0 0 0 0 0 0 0 0 0 0 0 0 0 0 0 0 0 0.10011 0.079902 0.07337 0.11215 0.058466 0.051904 -0.052059 0 0 0 0 0 0 0 0 0 0 0 0 0 0 0
5.1992 0.01982 0.022659 -0.011835 -0.0026774 0 0.00064619 0.035881 0.034151 0.027445 0.016356 -0.014119 -11.42 0 0 0 0 0 0 0 0 0 0 0 0 0 0 0 0 0 0.002476 0.02218 0.014309 0.003794 0.029467 -0.0097654 -0.019323 0 0 0 0 0 0 0 0 0 0 0 0 0 0 0
5.2031 0.021501 0.025485 0.021478 0.081381 0 0.06147 0.0092491 0.025424 -0.03093 -0.0087283 -0.14113 -11.313 0 0 0 0 0 0 0 0 0 0 0 0 0 0 0 0 0 -0.092811 -0.036436 -0.039651 -0.087649 -0.0079822 -0.061398 0.010836 0 0 0 0 0 0 0 0 0 0 0 0 0 0 0
5.207 0.012567 0.014122 0.049391 0.12909 0 0.10099 -0.025527 -0.0015828 -0.078587 -0.02822 -0.20072 -11.222 0 0 0 0 0 0 0 0 0 0 0 0 0 0 0 0 0 -0.14524 -0.071329 -0.064162 -0.13112 -0.046889 -0.091253 0.01253 0 0 0 0 0 0 0 0 0 0 0 0 0 0 0
5.2109 0.0025257 0.0014159 0.047747 0.10567 0 0.081762 -0.057318 -0.040112 -0.10619 -0.045999 -0.1613 -11.135 0 0 0 0 0 0 0 0 0 0 0 0 0 0 0 0 0 -0.13757 -0.073585 -0.0583 -0.12456 -0.07764 -0.096811 -0.014677 0 0 0 0 0 0 0 0 0 0 0 0 0 0 0
5.2148 0.00031628 -0.00091148 0.015989 0.019693 0 0.0040732 -0.068671 -0.069683 -0.10417 -0.060697 -0.061019 -11.037 0 0 0 0 0 0 0 0 0 0 0 0 0 0 0 0 0 -0.086602 -0.049661 -0.038611 -0.087094 -0.092027 -0.086488 -0.057826 0 0 0 0 0 0 0 0 0 0 0 0 0 0 0
5.2188 0.0068659 0.0075683 -0.019835 -0.077014 0 -0.084093 -0.048093 -0.069158 -0.0688 -0.063266 0.01425 -10.922 0 0 0 0 0 0 0 0 0 0 0 0 0 0 0 0 0 -0.032452 -0.013753 -0.022688 -0.043183 -0.085444 -0.075645 -0.10672 0 0 0 0 0 0 0 0 0 0 0 0 0 0 0
5.2227 0.015176 0.017262 -0.029153 -0.12191 0 -0.11757 -0.0031368 -0.035354 -0.013318 -0.04561 -0.0020904 -10.797 0 0 0 0 0 0 0 0 0 0 0 0 0 0 0 0 0 -0.012331 0.019185 -0.017696 -0.010804 -0.057079 -0.077238 -0.15726 0 0 0 0 0 0 0 0 0 0 0 0 0 0 0
5.2266 0.017154 0.018755 -0.0041504 -0.085727 0 -0.064636 0.039558 0.0098959 0.031814 -0.011857 -0.1001 -10.672 0 0 0 0 0 0 0 0 0 0 0 0 0 0 0 0 0 -0.036019 0.036779 -0.020605 0.0020066 -0.011998 -0.091999 -0.20093 0 0 0 0 0 0 0 0 0 0 0 0 0 0 0
5.2305 0.010733 0.011398 0.033315 0.0051902 0 0.043694 0.051264 0.034252 0.037486 0.019984 -0.19725 -10.552 0 0 0 0 0 0 0 0 0 0 0 0 0 0 0 0 0 -0.079798 0.031752 -0.024985 -0.0046243 0.034579 -0.10556 -0.21522 0 0 0 0 0 0 0 0 0 0 0 0 0 0 0
5.2344 0.0011718 0.0025595 0.051496 0.086857 0 0.13253 0.023331 0.02133 0.00074535 0.029854 -0.20332 -10.432 0 0 0 0 0 0 0 0 0 0 0 0 0 0 0 0 0 -0.10315 0.0059545 -0.025976 -0.024192 0.058355 -0.096504 -0.17079 0 0 0 0 0 0 0 0 0 0 0 0 0 0 0
5.2383 -0.0040791 -0.00054105 0.036299 0.10396 0 0.13751 -0.024056 -0.01397 -0.047623 0.011942 -0.092514 -10.304 0 0 0 0 0 0 0 0 0 0 0 0 0 0 0 0 0 -0.076917 -0.027161 -0.020732 -0.044136 0.039618 -0.051347 -0.055757 0 0 0 0 0 0 0 0 0 0 0 0 0 0 0
5.2422 -0.002139 0.0021334 0.0013173 0.049782 0 0.052743 -0.055275 -0.036672 -0.063612 -0.018689 0.076414 -10.17 0 0 0 0 0 0 0 0 0 0 0 0 0 0 0 0 0 -0.0037699 -0.047096 -0.0075804 -0.047795 -0.016424 0.023859 0.102 0 0 0 0 0 0 0 0 0 0 0 0 0 0 0
5.2461 0.0028199 0.0039542 -0.026963 -0.030852 0 -0.064781 -0.045376 -0.021281 -0.024158 -0.035842 0.20621 -10.039 0 0 0 0 0 0 0 0 0 0 0 0 0 0 0 0 0 0.083057 -0.038192 0.013152 -0.021357 -0.072216 0.10423 0.23787 0 0 0 0 0 0 0 0 0 0 0 0 0 0 0
5.25 0.0034049 -0.0014969 -0.032671 -0.077472 0 -0.13693 0.0013923 0.026026 0.053272 -0.021417 0.23298 -9.9186 0 0 0 0 0 0 0 0 0 0 0 0 0 0 0 0 0 0.14165 -0.0011355 0.037694 0.035764 -0.078515 0.15942 0.28541 0 0 0 0 0 0 0 0 0 0 0 0 0 0 0
5.2539 -0.0041762 -0.013897 -0.020731 -0.060299 0 -0.11974 0.054922 0.072264 0.12243 0.02062 0.16678 -9.8103 0 0 0 0 0 0 0 0 0 0 0 0 0 0 0 0 0 0.14863 0.0456 0.059407 0.10465 -0.013675 0.17081 0.22223 0 0 0 0 0 0 0 0 0 0 0 0 0 0 0
5.2578 -0.016202 -0.025764 -0.007161 -0.00075051 0 -0.031629 0.081334 0.084997 0.14189 0.066208 0.074283 -9.7057 0 0 0 0 0 0 0 0 0 0 0 0 0 0 0 0 0 0.11262 0.076756 0.071477 0.15266 0.090912 0.14113 0.091593 0 0 0 0 0 0 0 0 0 0 0 0 0 0 0
5.2617 -0.024024 -0.028364 -0.0024203 0.048874 0 0.06376 0.06647 0.057884 0.10361 0.087508 0.023837 -9.5966 0 0 0 0 0 0 0 0 0 0 0 0 0 0 0 0 0 0.064991 0.076053 0.06934 0.15157 0.16677 0.090986 -0.022013 0 0 0 0 0 0 0 0 0 0 0 0 0 0 0
5.2656 -0.021292 -0.019035 -0.0047113 0.04867 0 0.1044 0.023617 0.013087 0.035507 0.071526 0.037522 -9.482 0 0 0 0 0 0 0 0 0 0 0 0 0 0 0 0 0 0.035491 0.045386 0.051553 0.097273 0.15893 0.045552 -0.049912 0 0 0 0 0 0 0 0 0 0 0 0 0 0 0
5.2695 -0.0097599 -0.0040003 -0.0069449 0.0018211 0 0.071135 -0.018551 -0.019209 -0.021311 0.028009 0.082932 -9.3684 0 0 0 0 0 0 0 0 0 0 0 0 0 0 0 0 0 0.031651 0.0018997 0.020471 0.015773 0.070664 0.020531 0.012531 0 0 0 0 0 0 0 0 0 0 0 0 0 0 0
5.2734 0.0016214 0.0058322 -0.0066089 -0.05118 0 -0.0046814 -0.036998 -0.024584 -0.041237 -0.018235 0.10448 -9.2617 0 0 0 0 0 0 0 0 0 0 0 0 0 0 0 0 0 0.036978 -0.033465 -0.016243 -0.05169 -0.037719 0.015378 0.10407 0 0 0 0 0 0 0 0 0 0 0 0 0 0 0
5.2773 0.004049 0.0032979 -0.0070678 -0.067806 0 -0.068667 -0.028393 -0.011794 -0.028049 -0.044401 0.067138 -9.1602 0 0 0 0 0 0 0 0 0 0 0 0 0 0 0 0 0 0.027736 -0.047499 -0.045634 -0.075502 -0.097111 0.016365 0.14407 0 0 0 0 0 0 0 0 0 0 0 0 0 0 0
5.2813 -0.003445 -0.0088092 -0.010596 -0.037582 0 -0.082933 -0.0075496 -0.00081246 -0.0068928 -0.043956 -0.019215 -9.0561 0 0 0 0 0 0 0 0 0 0 0 0 0 0 0 0 0 -0.0066675 -0.039937 -0.054659 -0.056934 -0.083928 0.0063071 0.090856 0 0 0 0 0 0 0 0 0 0 0 0 0 0 0
5.2852 -0.012828 -0.019151 -0.013206 0.012765 0 -0.04845 0.006043 -0.0048988 -0.0034656 -0.028583 -0.10993 -8.943 0 0 0 0 0 0 0 0 0 0 0 0 0 0 0 0 0 -0.056298 -0.021173 -0.039658 -0.024967 -0.033544 -0.024995 -0.032792 0 0 0 0 0 0 0 0 0 0 0 0 0 0 0
5.2891 -0.01381 -0.016607 -0.0083627 0.044742 0 0.0030346 0.0021728 -0.022084 -0.026422 -0.017341 -0.1602 -8.8222 0 0 0 0 0 0 0 0 0 0 0 0 0 0 0 0 0 -0.10058 -0.0051841 -0.012506 -0.013286 -0.0030765 -0.074864 -0.16284 0 0 0 0 0 0 0 0 0 0 0 0 0 0 0
5.293 -0.0027941 0.00032527 0.0046399 0.039992 0 0.036993 -0.015159 -0.040296 -0.063948 -0.021721 -0.15723 -8.7017 0 0 0 0 0 0 0 0 0 0 0 0 0 0 0 0 0 -0.12485 -0.0015874 0.0046173 -0.035516 -0.019456 -0.1287 -0.24187 0 0 0 0 0 0 0 0 0 0 0 0 0 0 0
5.2969 0.013872 0.021556 0.017932 0.011404 0 0.040303 -0.033065 -0.04849 -0.094196 -0.037807 -0.12562 -8.5884 0 0 0 0 0 0 0 0 0 0 0 0 0 0 0 0 0 -0.12873 -0.010603 -0.0049678 -0.077235 -0.060015 -0.16672 -0.25175 0 0 0 0 0 0 0 0 0 0 0 0 0 0 0
5.3008 0.025159 0.033102 0.022023 -0.013158 0 0.024533 -0.039407 -0.043685 -0.10026 -0.050864 -0.1028 -8.4821 0 0 0 0 0 0 0 0 0 0 0 0 0 0 0 0 0 -0.12083 -0.023646 -0.037858 -0.10896 -0.08016 -0.17293 -0.21058 0 0 0 0 0 0 0 0 0 0 0 0 0 0 0
5.3047 0.024288 0.028074 0.015224 -0.016657 0 0.010224 -0.029691 -0.030234 -0.079198 -0.047811 -0.10554 -8.3756 0 0 0 0 0 0 0 0 0 0 0 0 0 0 0 0 0 -0.10724 -0.029564 -0.070563 -0.10809 -0.058288 -0.1424 -0.14668 0 0 0 0 0 0 0 0 0 0 0 0 0 0 0
5.3086 0.013325 0.011342 0.0049437 -0.0044401 0 0.0084491 -0.0082094 -0.014758 -0.040795 -0.027225 -0.11581 -8.2607 0 0 0 0 0 0 0 0 0 0 0 0 0 0 0 0 0 -0.085733 -0.022697 -0.076239 -0.07307 -0.014377 -0.083603 -0.077857 0 0 0 0 0 0 0 0 0 0 0 0 0 0 0
5.3125 -0.00013931 -0.006015 -0.0010391 0.006069 0 0.014536 0.015164 -0.0019251 0.00038789 0.00059486 -0.09759 -8.1338 0 0 0 0 0 0 0 0 0 0 0 0 0 0 0 0 0 -0.050207 -0.0069177 -0.045552 -0.02144 0.01311 -0.014869 -0.010503 0 0 0 0 0 0 0 0 0 0 0 0 0 0 0
5.3164 -0.010314 -0.016742 -0.0037721 0.0040299 0 0.015632 0.029821 0.0067494 0.032608 0.02212 -0.02972 -7.9985 0 0 0 0 0 0 0 0 0 0 0 0 0 0 0 0 0 0.00021301 0.0076617 0.0055284 0.023854 0.0064568 0.043937 0.050266 0 0 0 0 0 0 0 0 0 0 0 0 0 0 0
5.3203 -0.017275 -0.022186 -0.011987 -0.0068373 0 0.0024593 0.029223 0.012066 0.050034 0.029623 0.073698 -7.8634 0 0 0 0 0 0 0 0 0 0 0 0 0 0 0 0 0 0.056677 0.012746 0.047669 0.048821 -0.015272 0.080777 0.096721 0 0 0 0 0 0 0 0 0 0 0 0 0 0 0
5.3242 -0.0244 -0.027836 -0.030754 -0.016427 0 -0.024439 0.014521 0.015806 0.052347 0.024005 0.17125 -7.7379 0 0 0 0 0 0 0 0 0 0 0 0 0 0 0 0 0 0.10418 0.0080636 0.060034 0.054619 -0.017744 0.096722 0.12524 0 0 0 0 0 0 0 0 0 0 0 0 0 0 0
5.3281 -0.032615 -0.035204 -0.051934 -0.020821 0 -0.055682 -0.0049527 0.019394 0.043743 0.011533 0.22186 -7.6287 0 0 0 0 0 0 0 0 0 0 0 0 0 0 0 0 0 0.12926 0.0007295 0.044267 0.053237 0.012755 0.10301 0.14192 0 0 0 0 0 0 0 0 0 0 0 0 0 0 0
5.332 -0.037845 -0.039043 -0.058126 -0.024579 0 -0.077236 -0.016199 0.022703 0.031839 -0.00046245 0.20885 -7.5354 0 0 0 0 0 0 0 0 0 0 0 0 0 0 0 0 0 0.12587 -0.0011997 0.020101 0.056517 0.05523 0.11048 0.15593 0 0 0 0 0 0 0 0 0 0 0 0 0 0 0
5.3359 -0.034456 -0.032857 -0.038527 -0.031246 0 -0.075217 -0.010857 0.023751 0.024586 -0.0055158 0.14487 -7.4502 0 0 0 0 0 0 0 0 0 0 0 0 0 0 0 0 0 0.096878 0.00479 0.0077121 0.065928 0.074902 0.11855 0.16539 0 0 0 0 0 0 0 0 0 0 0 0 0 0 0
5.3398 -0.02131 -0.016708 -0.0018935 -0.034636 0 -0.042369 0.0081197 0.020139 0.025146 0.0008408 0.059878 -7.3613 0 0 0 0 0 0 0 0 0 0 0 0 0 0 0 0 0 0.052728 0.014301 0.012177 0.070589 0.057387 0.11327 0.15275 0 0 0 0 0 0 0 0 0 0 0 0 0 0 0
5.3438 -0.0045318 0.00091452 0.027283 -0.02295 0 0.014111 0.02737 0.011602 0.028819 0.017909 -0.014681 -7.2613 0 0 0 0 0 0 0 0 0 0 0 0 0 0 0 0 0 0.0083371 0.020041 0.022166 0.056315 0.021897 0.078727 0.099191 0 0 0 0 0 0 0 0 0 0 0 0 0 0 0
5.3477 0.0057627 0.0090284 0.027926 0.0067767 0 0.069459 0.03216 0.0012931 0.026395 0.036236 -0.056816 -7.1531 0 0 0 0 0 0 0 0 0 0 0 0 0 0 0 0 0 -0.021933 0.017189 0.022072 0.019783 0.00071638 0.014279 0.0071602 0 0 0 0 0 0 0 0 0 0 0 0 0 0 0
5.3516 0.0021493 0.0020526 9.0182e-06 0.039104 0 0.09032 0.016769 -0.0063221 0.012361 0.03946 -0.05975 -7.0479 0 0 0 0 0 0 0 0 0 0 0 0 0 0 0 0 0 -0.030968 0.0058338 0.0058232 -0.024508 0.0057681 -0.057402 -0.091004 0 0 0 0 0 0 0 0 0 0 0 0 0 0 0
5.3555 -0.015198 -0.017202 -0.035885 0.047662 0 0.05485 -0.012382 -0.010096 -0.00993 0.014459 -0.034116 -6.9558 0 0 0 0 0 0 0 0 0 0 0 0 0 0 0 0 0 -0.023716 -0.010665 -0.019444 -0.053304 0.01567 -0.10187 -0.15 0 0 0 0 0 0 0 0 0 0 0 0 0 0 0
5.3594 -0.038603 -0.040571 -0.057017 0.015646 0 -0.028955 -0.043172 -0.015184 -0.032254 -0.036373 -0.0043178 -6.8763 0 0 0 0 0 0 0 0 0 0 0 0 0 0 0 0 0 -0.015495 -0.02919 -0.041666 -0.054646 -0.0034278 -0.09822 -0.14261 0 0 0 0 0 0 0 0 0 0 0 0 0 0 0
5.3633 -0.057325 -0.059336 -0.057587 -0.048012 0 -0.12241 -0.067224 -0.030222 -0.051057 -0.092288 0.0031288 -6.7993 0 0 0 0 0 0 0 0 0 0 0 0 0 0 0 0 0 -0.023151 -0.048957 -0.055258 -0.04127 -0.062879 -0.058218 -0.080392 0 0 0 0 0 0 0 0 0 0 0 0 0 0 0
5.3672 -0.06326 -0.067059 -0.050388 -0.11137 0 -0.17678 -0.083386 -0.059196 -0.071496 -0.12627 -0.025823 -6.7161 0 0 0 0 0 0 0 0 0 0 0 0 0 0 0 0 0 -0.054545 -0.070305 -0.064767 -0.042261 -0.13595 -0.021499 -0.0081963 0 0 0 0 0 0 0 0 0 0 0 0 0 0 0
5.3711 -0.054846 -0.060838 -0.050214 -0.13981 0 -0.16248 -0.093099 -0.094425 -0.099704 -0.12394 -0.085717 -6.6308 0 0 0 0 0 0 0 0 0 0 0 0 0 0 0 0 0 -0.10373 -0.091105 -0.077926 -0.076849 -0.17697 -0.027516 0.022677 0 0 0 0 0 0 0 0 0 0 0 0 0 0 0
5.375 -0.037524 -0.042932 -0.056651 -0.1185 0 -0.086847 -0.094425 -0.11834 -0.13066 -0.093597 -0.15716 -6.5583 0 0 0 0 0 0 0 0 0 0 0 0 0 0 0 0 0 -0.15459 -0.10425 -0.095538 -0.13313 -0.15846 -0.085467 -0.016295 0 0 0 0 0 0 0 0 0 0 0 0 0 0 0
5.3789 -0.020622 -0.021774 -0.054651 -0.061156 0 0.010654 -0.082728 -0.11532 -0.14639 -0.058417 -0.21822 -6.5106 0 0 0 0 0 0 0 0 0 0 0 0 0 0 0 0 0 -0.18907 -0.099972 -0.10852 -0.17338 -0.093393 -0.16638 -0.11604 0 0 0 0 0 0 0 0 0 0 0 0 0 0 0
5.3828 -0.012112 -0.0088979 -0.032874 -0.0005354 0 0.080872 -0.057964 -0.085182 -0.13026 -0.038155 -0.25081 -6.4837 0 0 0 0 0 0 0 0 0 0 0 0 0 0 0 0 0 -0.19422 -0.073419 -0.10537 -0.16449 -0.024466 -0.22377 -0.23438 0 0 0 0 0 0 0 0 0 0 0 0 0 0 0
5.3867 -0.014128 -0.01139 -0.00039375 0.031309 0 0.090375 -0.02987 -0.045926 -0.084996 -0.036425 -0.24073 -6.4591 0 0 0 0 0 0 0 0 0 0 0 0 0 0 0 0 0 -0.16582 -0.032323 -0.082996 -0.10755 0.0084032 -0.2259 -0.31508 0 0 0 0 0 0 0 0 0 0 0 0 0 0 0
5.3906 -0.022265 -0.025535 0.017478 0.020718 0 0.036884 -0.013305 -0.021106 -0.035214 -0.043411 -0.18037 -6.4193 0 0 0 0 0 0 0 0 0 0 0 0 0 0 0 0 0 -0.10993 0.0030801 -0.050554 -0.039123 -0.0057844 -0.17426 -0.31309 0 0 0 0 0 0 0 0 0 0 0 0 0 0 0
5.3945 -0.029403 -0.038742 0.0026497 -0.020838 0 -0.050464 -0.016291 -0.021021 -0.0087672 -0.048342 -0.07948 -6.3638 0 0 0 0 0 0 0 0 0 0 0 0 0 0 0 0 0 -0.042968 0.011487 -0.022809 -0.0018597 -0.047755 -0.096595 -0.217 0 0 0 0 0 0 0 0 0 0 0 0 0 0 0
5.3984 -0.031187 -0.039839 -0.035626 -0.063649 0 -0.125 -0.032162 -0.034375 -0.013154 -0.048007 0.026854 -6.3084 0 0 0 0 0 0 0 0 0 0 0 0 0 0 0 0 0 0.012463 -0.013086 -0.0093185 -0.010164 -0.086398 -0.024303 -0.05819 0 0 0 0 0 0 0 0 0 0 0 0 0 0 0
5.4023 -0.02867 -0.028811 -0.065541 -0.07715 0 -0.14562 -0.044432 -0.039007 -0.029879 -0.044207 0.090737 -6.2705 0 0 0 0 0 0 0 0 0 0 0 0 0 0 0 0 0 0.03795 -0.053345 -0.0090927 -0.040891 -0.098186 0.025704 0.10122 0 0 0 0 0 0 0 0 0 0 0 0 0 0 0
5.4063 -0.025943 -0.016316 -0.06032 -0.049372 0 -0.099678 -0.040595 -0.022644 -0.032594 -0.03624 0.085014 -6.2527 0 0 0 0 0 0 0 0 0 0 0 0 0 0 0 0 0 0.031624 -0.078263 -0.013969 -0.055511 -0.074942 0.053199 0.19919 0 0 0 0 0 0 0 0 0 0 0 0 0 0 0
5.4102 -0.025277 -0.012956 -0.023142 0.0033519 0 -0.012492 -0.021873 0.0058034 -0.010977 -0.019274 0.031299 -6.2416 0 0 0 0 0 0 0 0 0 0 0 0 0 0 0 0 0 0.012297 -0.06507 -0.015501 -0.031976 -0.022238 0.065642 0.20692 0 0 0 0 0 0 0 0 0 0 0 0 0 0 0
5.4141 -0.024666 -0.018869 0.015028 0.045172 0 0.065808 0.00011182 0.025653 0.023025 0.0088257 -0.0094059 -6.2226 0 0 0 0 0 0 0 0 0 0 0 0 0 0 0 0 0 0.008471 -0.016626 -0.0086463 0.021431 0.043449 0.07015 0.14298 0 0 0 0 0 0 0 0 0 0 0 0 0 0 0
5.418 -0.020223 -0.024131 0.023498 0.045269 0 0.091353 0.015469 0.025511 0.050764 0.040776 0.015225 -6.1938 0 0 0 0 0 0 0 0 0 0 0 0 0 0 0 0 0 0.03744 0.040508 0.0084761 0.07817 0.097605 0.072311 0.05869 0 0 0 0 0 0 0 0 0 0 0 0 0 0 0
5.4219 -0.010797 -0.019346 -0.000521 0.0019552 0 0.055374 0.024086 0.014705 0.065542 0.062574 0.10101 -6.1664 0 0 0 0 0 0 0 0 0 0 0 0 0 0 0 0 0 0.090192 0.075951 0.034295 0.11544 0.11625 0.077532 0.0053505 0 0 0 0 0 0 0 0 0 0 0 0 0 0 0
5.4258 0.00019489 -0.0052106 -0.030639 -0.052992 0 -0.010841 0.031793 0.013045 0.073974 0.064385 0.18557 -6.1515 0 0 0 0 0 0 0 0 0 0 0 0 0 0 0 0 0 0.13549 0.076594 0.061066 0.12539 0.090845 0.088638 0.0061442 0 0 0 0 0 0 0 0 0 0 0 0 0 0 0
5.4297 0.007838 0.0088095 -0.036574 -0.075864 0 -0.059396 0.040151 0.029142 0.080748 0.048725 0.19912 -6.1473 0 0 0 0 0 0 0 0 0 0 0 0 0 0 0 0 0 0.14154 0.051919 0.074604 0.11046 0.038054 0.10079 0.04943 0 0 0 0 0 0 0 0 0 0 0 0 0 0 0
5.4336 0.010592 0.014717 -0.011101 -0.043567 0 -0.059531 0.042261 0.050041 0.077156 0.027464 0.12409 -6.1394 0 0 0 0 0 0 0 0 0 0 0 0 0 0 0 0 0 0.098992 0.021727 0.0622 0.074844 -0.0088175 0.10113 0.10238 0 0 0 0 0 0 0 0 0 0 0 0 0 0 0
5.4375 0.011857 0.013898 0.026183 0.028133 0 -0.015896 0.030124 0.053728 0.049397 0.011099 0.00944 -6.1147 0 0 0 0 0 0 0 0 0 0 0 0 0 0 0 0 0 0.027602 -0.00013692 0.025417 0.023986 -0.024569 0.077341 0.13121 0 0 0 0 0 0 0 0 0 0 0 0 0 0 0
5.4414 0.016501 0.014547 0.049202 0.095472 0 0.040224 0.0058459 0.03214 -0.0011592 0.0016907 -0.072272 -6.0726 0 0 0 0 0 0 0 0 0 0 0 0 0 0 0 0 0 -0.037515 -0.011377 -0.015006 -0.029567 -0.011975 0.029292 0.11554 0 0 0 0 0 0 0 0 0 0 0 0 0 0 0
5.4453 0.025799 0.02211 0.048123 0.11803 0 0.075842 -0.016044 0.00073066 -0.049669 -0.0040168 -0.08414 -6.0256 0 0 0 0 0 0 0 0 0 0 0 0 0 0 0 0 0 -0.068664 -0.01453 -0.031669 -0.065598 0.003618 -0.02716 0.054049 0 0 0 0 0 0 0 0 0 0 0 0 0 0 0
5.4492 0.035796 0.033393 0.033534 0.085916 0 0.076448 -0.019163 -0.015816 -0.064537 -0.0066269 -0.047258 -5.9871 0 0 0 0 0 0 0 0 0 0 0 0 0 0 0 0 0 -0.060663 -0.0089759 -0.013379 -0.067 0.0017004 -0.069199 -0.035628 0 0 0 0 0 0 0 0 0 0 0 0 0 0 0
5.4531 0.040497 0.040145 0.02193 0.0232 0 0.049487 0.00059913 -0.0072729 -0.035253 -0.0017794 -0.011998 -5.9592 0 0 0 0 0 0 0 0 0 0 0 0 0 0 0 0 0 -0.029776 0.0080795 0.022443 -0.03376 -0.011245 -0.082071 -0.12196 0 0 0 0 0 0 0 0 0 0 0 0 0 0 0
5.457 0.036488 0.037212 0.020009 -0.031816 0 0.014841 0.030577 0.013242 0.016176 0.013266 -0.011505 -5.9317 0 0 0 0 0 0 0 0 0 0 0 0 0 0 0 0 0 -0.00037192 0.033417 0.04257 0.013876 -0.0092266 -0.067711 -0.17119 0 0 0 0 0 0 0 0 0 0 0 0 0 0 0
5.4609 0.024643 0.026053 0.022415 -0.051993 0 -0.0074587 0.050395 0.023578 0.052414 0.032063 -0.040261 -5.8916 0 0 0 0 0 0 0 0 0 0 0 0 0 0 0 0 0 0.010287 0.053504 0.0272 0.047783 0.021905 -0.040599 -0.16347 0 0 0 0 0 0 0 0 0 0 0 0 0 0 0
5.4648 0.0081334 0.010869 0.020714 -0.034764 0 -0.0067948 0.046083 0.014232 0.050626 0.040396 -0.068558 -5.8346 0 0 0 0 0 0 0 0 0 0 0 0 0 0 0 0 0 0.00061657 0.051489 -0.011342 0.050099 0.062138 -0.015659 -0.10393 0 0 0 0 0 0 0 0 0 0 0 0 0 0 0
5.4688 -0.010206 -0.0065318 0.010887 0.001242 0 0.011601 0.017692 -0.005063 0.017502 0.027102 -0.069389 -5.7696 0 0 0 0 0 0 0 0 0 0 0 0 0 0 0 0 0 -0.016235 0.02064 -0.03976 0.022847 0.070596 0.0013267 -0.018856 0 0 0 0 0 0 0 0 0 0 0 0 0 0 0
5.4727 -0.028109 -0.026224 -0.0071743 0.02925 0 0.026031 -0.023227 -0.018722 -0.021564 -0.0056933 -0.032532 -5.7123 0 0 0 0 0 0 0 0 0 0 0 0 0 0 0 0 0 -0.021403 -0.02802 -0.035491 -0.016318 0.024889 0.014294 0.061484 0 0 0 0 0 0 0 0 0 0 0 0 0 0 0
5.4766 -0.042182 -0.04504 -0.032325 0.028164 0 0.0095912 -0.060804 -0.021896 -0.044809 -0.042772 0.035592 -5.6746 0 0 0 0 0 0 0 0 0 0 0 0 0 0 0 0 0 -0.0031871 -0.071115 -0.0082199 -0.04596 -0.052231 0.030097 0.11907 0 0 0 0 0 0 0 0 0 0 0 0 0 0 0
5.4805 -0.047503 -0.054526 -0.059552 -0.0071169 0 -0.047285 -0.080386 -0.021803 -0.046163 -0.065984 0.11276 -5.6569 0 0 0 0 0 0 0 0 0 0 0 0 0 0 0 0 0 0.032786 -0.087028 0.010599 -0.05112 -0.10775 0.050521 0.14946 0 0 0 0 0 0 0 0 0 0 0 0 0 0 0
5.4844 -0.040369 -0.04666 -0.075469 -0.060778 0 -0.11859 -0.072109 -0.024519 -0.030785 -0.065017 0.16032 -5.6489 0 0 0 0 0 0 0 0 0 0 0 0 0 0 0 0 0 0.06353 -0.06802 0.00015383 -0.028596 -0.10288 0.068222 0.1494 0 0 0 0 0 0 0 0 0 0 0 0 0 0 0
5.4883 -0.022173 -0.02251 -0.062909 -0.10042 0 -0.15032 -0.035581 -0.025182 -0.0060845 -0.040907 0.13556 -5.637 0 0 0 0 0 0 0 0 0 0 0 0 0 0 0 0 0 0.061888 -0.023221 -0.028184 0.011302 -0.045136 0.068688 0.10774 0 0 0 0 0 0 0 0 0 0 0 0 0 0 0
5.4922 -0.00030486 0.0057813 -0.017012 -0.09371 0 -0.098402 0.015415 -0.014634 0.019586 -0.0029942 0.023965 -5.6126 0 0 0 0 0 0 0 0 0 0 0 0 0 0 0 0 0 0.016571 0.026803 -0.042506 0.046707 0.02159 0.038195 0.014679 0 0 0 0 0 0 0 0 0 0 0 0 0 0 0
5.4961 0.015656 0.023169 0.041731 -0.031693 0 0.028427 0.055078 0.0055574 0.033493 0.034866 -0.13169 -5.5772 0 0 0 0 0 0 0 0 0 0 0 0 0 0 0 0 0 -0.055173 0.059389 -0.023724 0.053159 0.056668 -0.024586 -0.11576 0 0 0 0 0 0 0 0 0 0 0 0 0 0 0
5.5 0.019784 0.022947 0.075709 0.057372 0 0.15987 0.059081 0.019516 0.022356 0.056643 -0.24218 -5.5396 0 0 0 0 0 0 0 0 0 0 0 0 0 0 0 0 0 -0.11422 0.059482 0.013396 0.019225 0.05195 -0.099921 -0.23379 0 0 0 0 0 0 0 0 0 0 0 0 0 0 0
5.5039 0.012964 0.01048 0.0591 0.11938 0 0.20627 0.022643 0.0122 -0.014321 0.04859 -0.23056 -5.5089 0 0 0 0 0 0 0 0 0 0 0 0 0 0 0 0 0 -0.12403 0.027308 0.033402 -0.041009 0.02547 -0.15045 -0.27295 0 0 0 0 0 0 0 0 0 0 0 0 0 0 0
5.5078 0.0010493 -0.0034978 0.0027952 0.1094 0 0.12502 -0.032218 -0.012514 -0.055751 0.008183 -0.096624 -5.4894 0 0 0 0 0 0 0 0 0 0 0 0 0 0 0 0 0 -0.076556 -0.019895 0.014742 -0.091895 -0.006023 -0.1408 -0.1943 0 0 0 0 0 0 0 0 0 0 0 0 0 0 0
5.5117 -0.0099678 -0.012588 -0.051012 0.026913 0 -0.041257 -0.069977 -0.032665 -0.071181 -0.048221 0.072794 -5.4789 0 0 0 0 0 0 0 0 0 0 0 0 0 0 0 0 0 0.00023198 -0.055987 -0.028598 -0.099258 -0.041144 -0.06426 -0.02333 0 0 0 0 0 0 0 0 0 0 0 0 0 0 0
5.5156 -0.017574 -0.017927 -0.063839 -0.077821 0 -0.18914 -0.067563 -0.029881 -0.045995 -0.089349 0.16573 -5.472 0 0 0 0 0 0 0 0 0 0 0 0 0 0 0 0 0 0.06018 -0.061831 -0.059608 -0.057009 -0.08032 0.043747 0.15381 0 0 0 0 0 0 0 0 0 0 0 0 0 0 0
5.5195 -0.022674 -0.023238 -0.034357 -0.13613 0 -0.22569 -0.03189 -0.0093586 0.0019188 -0.087562 0.13075 -5.4639 0 0 0 0 0 0 0 0 0 0 0 0 0 0 0 0 0 0.069961 -0.03855 -0.052198 0.0056327 -0.10634 0.12139 0.23912 0 0 0 0 0 0 0 0 0 0 0 0 0 0 0
5.5234 -0.026851 -0.028649 0.0021675 -0.11053 0 -0.13286 0.0067028 0.0047856 0.034834 -0.040352 0.012843 -5.4507 0 0 0 0 0 0 0 0 0 0 0 0 0 0 0 0 0 0.030832 -0.0064197 -0.013843 0.045399 -0.089852 0.12024 0.18555 0 0 0 0 0 0 0 0 0 0 0 0 0 0 0
5.5273 -0.029881 -0.030333 0.0087865 -0.023572 0 0.022806 0.019922 -0.0045075 0.028134 0.023745 -0.090085 -5.4303 0 0 0 0 0 0 0 0 0 0 0 0 0 0 0 0 0 -0.024288 0.011577 0.023116 0.038852 -0.020877 0.041668 0.029338 0 0 0 0 0 0 0 0 0 0 0 0 0 0 0
5.5313 -0.02958 -0.025487 -0.017715 0.058155 0 0.13943 0.0037539 -0.027736 -0.0073804 0.063089 -0.10849 -5.4033 0 0 0 0 0 0 0 0 0 0 0 0 0 0 0 0 0 -0.055358 0.0081749 0.030784 0.0001588 0.067282 -0.060144 -0.13214 0 0 0 0 0 0 0 0 0 0 0 0 0 0 0
5.5352 -0.02376 -0.016164 -0.045668 0.07402 0 0.14884 -0.021418 -0.038143 -0.036233 0.052928 -0.048394 -5.3754 0 0 0 0 0 0 0 0 0 0 0 0 0 0 0 0 0 -0.042962 -0.0043461 0.0074972 -0.032993 0.11429 -0.115 -0.2025 0 0 0 0 0 0 0 0 0 0 0 0 0 0 0
5.5391 -0.012528 -0.0074637 -0.042057 0.015273 0 0.05677 -0.031196 -0.020986 -0.03212 0.003855 0.0292 -5.3564 0 0 0 0 0 0 0 0 0 0 0 0 0 0 0 0 0 0.00013478 -0.0084187 -0.0252 -0.032952 0.081564 -0.087504 -0.14674 0 0 0 0 0 0 0 0 0 0 0 0 0 0 0
5.543 0.00084078 -0.0025542 -0.0063366 -0.068555 0 -0.068058 -0.018322 0.0090283 -0.0018545 -0.04659 0.066731 -5.3541 0 0 0 0 0 0 0 0 0 0 0 0 0 0 0 0 0 0.040236 0.00055658 -0.042907 -0.0052377 -0.011018 -0.0027569 -0.010278 0 0 0 0 0 0 0 0 0 0 0 0 0 0 0
5.5469 0.011168 -0.00039066 0.029459 -0.10768 0 -0.14254 0.0039406 0.022327 0.023398 -0.062708 0.049857 -5.3666 0 0 0 0 0 0 0 0 0 0 0 0 0 0 0 0 0 0.047282 0.010251 -0.035608 0.018903 -0.097784 0.073726 0.11414 0 0 0 0 0 0 0 0 0 0 0 0 0 0 0
5.5508 0.014263 0.0017264 0.033429 -0.065352 0 -0.12135 0.016707 0.0064238 0.01943 -0.036864 0.0021226 -5.3802 0 0 0 0 0 0 0 0 0 0 0 0 0 0 0 0 0 0.015255 0.0056723 -0.0098204 0.012757 -0.12031 0.086185 0.14825 0 0 0 0 0 0 0 0 0 0 0 0 0 0 0
5.5547 0.0098093 0.0044556 0.0053907 0.033873 0 -0.022418 0.012692 -0.019502 -0.0088128 0.0070874 -0.044875 -5.3791 0 0 0 0 0 0 0 0 0 0 0 0 0 0 0 0 0 -0.034744 -0.013166 0.019921 -0.020816 -0.072762 0.029596 0.077627 0 0 0 0 0 0 0 0 0 0 0 0 0 0 0
5.5586 0.0021751 0.0061598 -0.024199 0.12145 0 0.086856 8.6758e-05 -0.024402 -0.034595 0.034527 -0.070996 -5.3586 0 0 0 0 0 0 0 0 0 0 0 0 0 0 0 0 0 -0.069535 -0.028837 0.039554 -0.051873 0.00019325 -0.049638 -0.042838 0 0 0 0 0 0 0 0 0 0 0 0 0 0 0
5.5625 -0.0020275 0.0059014 -0.025351 0.1345 0 0.1335 -0.0077298 0.00080977 -0.036125 0.027448 -0.066966 -5.3308 0 0 0 0 0 0 0 0 0 0 0 0 0 0 0 0 0 -0.066162 -0.022626 0.039902 -0.050215 0.046539 -0.091592 -0.12946 0 0 0 0 0 0 0 0 0 0 0 0 0 0 0
5.5664 0.0014186 0.0053115 0.0027036 0.061182 0 0.087528 -0.0044171 0.03204 -0.014808 -0.0029528 -0.030781 -5.3149 0 0 0 0 0 0 0 0 0 0 0 0 0 0 0 0 0 -0.026636 0.006481 0.020055 -0.011931 0.04815 -0.067977 -0.12763 0 0 0 0 0 0 0 0 0 0 0 0 0 0 0
5.5703 0.010787 0.0065779 0.033006 -0.050507 0 -0.015915 0.006516 0.036669 0.010848 -0.027081 0.02578 -5.3199 0 0 0 0 0 0 0 0 0 0 0 0 0 0 0 0 0 0.024171 0.038842 -0.0094543 0.03731 0.025021 1.671e-05 -0.046898 0 0 0 0 0 0 0 0 0 0 0 0 0 0 0
5.5742 0.019152 0.0090773 0.038557 -0.12612 0 -0.099018 0.018027 0.0086947 0.025296 -0.021452 0.072042 -5.3357 0 0 0 0 0 0 0 0 0 0 0 0 0 0 0 0 0 0.055669 0.050441 -0.029206 0.06372 0.007104 0.062055 0.050771 0 0 0 0 0 0 0 0 0 0 0 0 0 0 0
5.5781 0.019564 0.0093709 0.017035 -0.1161 0 -0.097266 0.026013 -0.023206 0.027725 0.012597 0.074186 -5.3407 0 0 0 0 0 0 0 0 0 0 0 0 0 0 0 0 0 0.052146 0.033176 -0.023135 0.052037 0.0068467 0.078281 0.099678 0 0 0 0 0 0 0 0 0 0 0 0 0 0 0
5.582 0.010901 0.0053704 -0.010419 -0.029073 0 -0.0098859 0.029621 -0.024224 0.026085 0.050117 0.027289 -5.3205 0 0 0 0 0 0 0 0 0 0 0 0 0 0 0 0 0 0.022846 0.00081181 0.0068099 0.015421 0.01655 0.046968 0.078906 0 0 0 0 0 0 0 0 0 0 0 0 0 0 0
5.5859 -0.00052047 3.9071e-05 -0.021276 0.075615 0 0.096063 0.028018 0.010673 0.024489 0.062215 -0.029114 -5.2802 0 0 0 0 0 0 0 0 0 0 0 0 0 0 0 0 0 -0.0054652 -0.02337 0.038494 -0.017236 0.024171 0.0011938 0.023752 0 0 0 0 0 0 0 0 0 0 0 0 0 0 0
5.5898 -0.0053526 -0.000245 -0.010378 0.12989 0 0.13598 0.020132 0.050889 0.020084 0.038741 -0.038014 -5.2388 0 0 0 0 0 0 0 0 0 0 0 0 0 0 0 0 0 -0.0085022 -0.024717 0.046512 -0.023734 0.025094 -0.019661 -0.00773 0 0 0 0 0 0 0 0 0 0 0 0 0 0 0
5.5938 0.0016272 0.0082008 0.011037 0.10374 0 0.075606 0.0085605 0.060662 0.011324 -0.0035058 0.021843 -5.2125 0 0 0 0 0 0 0 0 0 0 0 0 0 0 0 0 0 0.017155 -0.0055328 0.025532 -0.0024876 0.0198 -0.00015664 0.014907 0 0 0 0 0 0 0 0 0 0 0 0 0 0 0
5.5977 0.017358 0.021977 0.029842 0.024038 0 -0.03872 0.0016493 0.034473 0.0048447 -0.033214 0.10707 -5.2021 0 0 0 0 0 0 0 0 0 0 0 0 0 0 0 0 0 0.050957 0.020709 -0.0025244 0.030327 0.0080666 0.041433 0.068818 0 0 0 0 0 0 0 0 0 0 0 0 0 0 0
5.6016 0.032671 0.032814 0.041102 -0.046931 0 -0.11469 0.0083356 0.0014401 0.010278 -0.027894 0.1402 -5.195 0 0 0 0 0 0 0 0 0 0 0 0 0 0 0 0 0 0.063686 0.040921 -0.0072959 0.054572 -0.0077916 0.069212 0.098043 0 0 0 0 0 0 0 0 0 0 0 0 0 0 0
5.6055 0.038887 0.034451 0.045383 -0.057382 0 -0.087407 0.028869 -0.0048601 0.028174 0.0098303 0.078691 -5.1783 0 0 0 0 0 0 0 0 0 0 0 0 0 0 0 0 0 0.040542 0.049211 0.02076 0.058943 -0.015559 0.058184 0.062752 0 0 0 0 0 0 0 0 0 0 0 0 0 0 0
5.6094 0.033521 0.027443 0.041556 -0.0031135 0 0.027935 0.051125 0.020373 0.045983 0.054855 -0.040181 -5.1484 0 0 0 0 0 0 0 0 0 0 0 0 0 0 0 0 0 -0.0053396 0.046114 0.058698 0.045205 0.0021614 0.013883 -0.023371 0 0 0 0 0 0 0 0 0 0 0 0 0 0 0
5.6133 0.020981 0.017467 0.026929 0.070616 0 0.1468 0.058357 0.04999 0.048741 0.07801 -0.12354 -5.1105 0 0 0 0 0 0 0 0 0 0 0 0 0 0 0 0 0 -0.040309 0.034907 0.070132 0.024311 0.047891 -0.030845 -0.098998 0 0 0 0 0 0 0 0 0 0 0 0 0 0 0
5.6172 0.0085894 0.0095992 0.0045033 0.10341 0 0.18009 0.042896 0.053132 0.034006 0.065536 -0.098672 -5.0696 0 0 0 0 0 0 0 0 0 0 0 0 0 0 0 0 0 -0.034542 0.019736 0.038786 0.0090249 0.094238 -0.039437 -0.10059 0 0 0 0 0 0 0 0 0 0 0 0 0 0 0
5.6211 0.0017244 0.0047816 -0.014009 0.065085 0 0.10059 0.013363 0.025145 0.014672 0.025955 0.025249 -5.0262 0 0 0 0 0 0 0 0 0 0 0 0 0 0 0 0 0 0.014145 0.0054513 -0.014676 0.0070117 0.097576 0.0010959 -0.012257 0 0 0 0 0 0 0 0 0 0 0 0 0 0 0
5.625 0.0016866 0.0015716 -0.016462 -0.02102 0 -0.039362 -0.011656 -0.0098265 0.0059262 -0.01806 0.1625 -4.978 0 0 0 0 0 0 0 0 0 0 0 0 0 0 0 0 0 0.075441 -0.0034611 -0.048926 0.016648 0.03682 0.068524 0.11814 0 0 0 0 0 0 0 0 0 0 0 0 0 0 0
5.6289 0.0068311 0.00011943 -0.0023102 -0.093901 0 -0.1481 -0.017885 -0.023281 0.010039 -0.044304 0.21655 -4.926 0 0 0 0 0 0 0 0 0 0 0 0 0 0 0 0 0 0.10579 -0.0050675 -0.036962 0.027566 -0.057597 0.11819 0.20863 0 0 0 0 0 0 0 0 0 0 0 0 0 0 0
5.6328 0.014839 0.003156 0.015851 -0.098524 0 -0.1583 -0.0048259 -0.0076827 0.015259 -0.041814 0.14998 -4.876 0 0 0 0 0 0 0 0 0 0 0 0 0 0 0 0 0 0.078874 -0.00064963 0.011668 0.02719 -0.11819 0.11238 0.19686 0 0 0 0 0 0 0 0 0 0 0 0 0 0 0
5.6367 0.023902 0.012712 0.024794 -0.025811 0 -0.067616 0.016877 0.020806 0.0098426 -0.013672 0.0051701 -4.8335 0 0 0 0 0 0 0 0 0 0 0 0 0 0 0 0 0 0.0054411 0.0075373 0.060396 0.010725 -0.093224 0.046652 0.080727 0 0 0 0 0 0 0 0 0 0 0 0 0 0 0
5.6406 0.03247 0.026526 0.02433 0.079828 0 0.066449 0.035646 0.040617 -0.0042317 0.026091 -0.13157 -4.7976 0 0 0 0 0 0 0 0 0 0 0 0 0 0 0 0 0 -0.07223 0.018789 0.076587 -0.012687 0.0068473 -0.044991 -0.080113 0 0 0 0 0 0 0 0 0 0 0 0 0 0 0
5.6445 0.038795 0.038616 0.026443 0.15071 0 0.16671 0.046258 0.043076 -0.012865 0.05847 -0.18721 -4.7609 0 0 0 0 0 0 0 0 0 0 0 0 0 0 0 0 0 -0.10766 0.033107 0.055814 -0.024627 0.11309 -0.11045 -0.20034 0 0 0 0 0 0 0 0 0 0 0 0 0 0 0
5.6484 0.041278 0.043796 0.039789 0.1422 0 0.18174 0.049013 0.034294 -0.0050212 0.067474 -0.13985 -4.7135 0 0 0 0 0 0 0 0 0 0 0 0 0 0 0 0 0 -0.080291 0.04748 0.020211 -0.011799 0.15157 -0.11225 -0.2183 0 0 0 0 0 0 0 0 0 0 0 0 0 0 0
5.6523 0.039329 0.041509 0.056583 0.062443 0 0.11122 0.045048 0.024024 0.014983 0.048796 -0.021726 -4.6494 0 0 0 0 0 0 0 0 0 0 0 0 0 0 0 0 0 -0.0078529 0.05443 -0.0034891 0.020919 0.10099 -0.050966 -0.1289 0 0 0 0 0 0 0 0 0 0 0 0 0 0 0
5.6563 0.033641 0.035059 0.057874 -0.034435 0 0.0015917 0.035005 0.016681 0.031351 0.014371 0.10317 -4.5681 0 0 0 0 0 0 0 0 0 0 0 0 0 0 0 0 0 0.066347 0.046692 -0.0043692 0.051439 0.0053776 0.036289 0.017324 0 0 0 0 0 0 0 0 0 0 0 0 0 0 0
5.6602 0.025424 0.02734 0.033529 -0.085813 0 -0.082367 0.022012 0.012751 0.032698 -0.01296 0.17125 -4.4742 0 0 0 0 0 0 0 0 0 0 0 0 0 0 0 0 0 0.10165 0.024984 0.009938 0.057287 -0.065402 0.10082 0.14524 0 0 0 0 0 0 0 0 0 0 0 0 0 0 0
5.6641 0.015336 0.01786 -0.0040598 -0.06208 0 -0.094842 0.013043 0.014206 0.023067 -0.014272 0.15051 -4.3763 0 0 0 0 0 0 0 0 0 0 0 0 0 0 0 0 0 0.084782 0.00073763 0.02556 0.035221 -0.069891 0.11355 0.19721 0 0 0 0 0 0 0 0 0 0 0 0 0 0 0
5.668 0.0033381 0.0042899 -0.028859 0.015364 0 -0.036056 0.013995 0.023715 0.016646 0.010853 0.060511 -4.2851 0 0 0 0 0 0 0 0 0 0 0 0 0 0 0 0 0 0.035957 -0.011017 0.034758 0.0058761 -0.018921 0.081276 0.16235 0 0 0 0 0 0 0 0 0 0 0 0 0 0 0
5.6719 -0.010214 -0.013208 -0.025767 0.089865 0 0.04725 0.022342 0.037738 0.022184 0.042401 -0.033153 -4.2103 0 0 0 0 0 0 0 0 0 0 0 0 0 0 0 0 0 -0.0060144 -0.0037725 0.037672 -0.0024615 0.043279 0.038032 0.077954 0 0 0 0 0 0 0 0 0 0 0 0 0 0 0
5.6758 -0.023251 -0.0297 -0.0062502 0.10691 0 0.091307 0.026497 0.044003 0.033725 0.054213 -0.056808 -4.1548 0 0 0 0 0 0 0 0 0 0 0 0 0 0 0 0 0 -0.009599 0.01422 0.035948 0.021806 0.076133 0.019045 0.0039452 0 0 0 0 0 0 0 0 0 0 0 0 0 0 0
5.6797 -0.032 -0.038064 0.0021459 0.048813 0 0.058756 0.015531 0.030469 0.037129 0.034106 0.017675 -4.1118 0 0 0 0 0 0 0 0 0 0 0 0 0 0 0 0 0 0.028519 0.026109 0.028166 0.062198 0.065676 0.036219 -0.014082 0 0 0 0 0 0 0 0 0 0 0 0 0 0 0
5.6836 -0.03291 -0.03446 -0.016519 -0.053951 0 -0.032943 -0.0087859 -0.0012474 0.02495 -0.006475 0.14236 -4.0675 0 0 0 0 0 0 0 0 0 0 0 0 0 0 0 0 0 0.080071 0.020122 0.012237 0.086076 0.022968 0.071507 0.028099 0 0 0 0 0 0 0 0 0 0 0 0 0 0 0
5.6875 -0.025372 -0.021788 -0.049014 -0.14062 0 -0.12052 -0.030553 -0.033057 0.0036634 -0.04134 0.21762 -4.0106 0 0 0 0 0 0 0 0 0 0 0 0 0 0 0 0 0 0.10213 -0.0012868 -0.0094422 0.069943 -0.029377 0.090956 0.091662 0 0 0 0 0 0 0 0 0 0 0 0 0 0 0
5.6914 -0.01306 -0.0080271 -0.063984 -0.1565 0 -0.13839 -0.032955 -0.044266 -0.014121 -0.049639 0.16314 -3.9409 0 0 0 0 0 0 0 0 0 0 0 0 0 0 0 0 0 0.065095 -0.024707 -0.02939 0.016902 -0.067857 0.068167 0.11931 0 0 0 0 0 0 0 0 0 0 0 0 0 0 0
5.6953 -0.0023698 -0.00071449 -0.042057 -0.087175 0 -0.066947 -0.015067 -0.030557 -0.023623 -0.031083 -0.015365 -3.8688 0 0 0 0 0 0 0 0 0 0 0 0 0 0 0 0 0 -0.025299 -0.037745 -0.040461 -0.047182 -0.074743 0.0012989 0.07195 0 0 0 0 0 0 0 0 0 0 0 0 0 0 0
5.6992 0.0014616 -0.0019213 0.003956 0.029609 0 0.049885 0.0044917 -0.0092211 -0.032539 -0.0050921 -0.21944 -3.807 0 0 0 0 0 0 0 0 0 0 0 0 0 0 0 0 0 -0.12747 -0.038362 -0.041537 -0.09345 -0.046687 -0.085926 -0.044343 0 0 0 0 0 0 0 0 0 0 0 0 0 0 0
5.7031 -0.0020927 -0.0074389 0.038873 0.12373 0 0.13274 0.0027998 -0.0040087 -0.050898 0.0041639 -0.32354 -3.7597 0 0 0 0 0 0 0 0 0 0 0 0 0 0 0 0 0 -0.1878 -0.033718 -0.03749 -0.10823 -0.0026831 -0.15779 -0.17829 0 0 0 0 0 0 0 0 0 0 0 0 0 0 0
5.707 -0.0084683 -0.010503 0.036342 0.13533 0 0.12192 -0.0258 -0.023128 -0.076725 -0.014878 -0.26635 -3.7208 0 0 0 0 0 0 0 0 0 0 0 0 0 0 0 0 0 -0.17501 -0.031223 -0.033913 -0.096666 0.021351 -0.18565 -0.26235 0 0 0 0 0 0 0 0 0 0 0 0 0 0 0
5.7109 -0.011503 -0.0071236 0.0022256 0.055127 0 0.02061 -0.061981 -0.051407 -0.093467 -0.053105 -0.097497 -3.6797 0 0 0 0 0 0 0 0 0 0 0 0 0 0 0 0 0 -0.10201 -0.031516 -0.032617 -0.073307 -0.0027676 -0.16227 -0.25441 0 0 0 0 0 0 0 0 0 0 0 0 0 0 0
5.7148 -0.0084072 0.00083555 -0.031542 -0.065438 0 -0.10486 -0.076241 -0.064328 -0.083769 -0.086193 0.058257 -3.6302 0 0 0 0 0 0 0 0 0 0 0 0 0 0 0 0 0 -0.018442 -0.02994 -0.032279 -0.05109 -0.067331 -0.10505 -0.16557 0 0 0 0 0 0 0 0 0 0 0 0 0 0 0
5.7188 -0.0022796 0.0069466 -0.036394 -0.14563 0 -0.16891 -0.054285 -0.050554 -0.047303 -0.089772 0.092895 -3.5733 0 0 0 0 0 0 0 0 0 0 0 0 0 0 0 0 0 0.022643 -0.023771 -0.0322 -0.036906 -0.12517 -0.046451 -0.053804 0 0 0 0 0 0 0 0 0 0 0 0 0 0 0
5.7227 0.00017295 0.0049627 -0.012229 -0.13063 0 -0.1253 -0.010554 -0.021618 -0.0048846 -0.055601 -0.0063448 -3.514 0 0 0 0 0 0 0 0 0 0 0 0 0 0 0 0 0 0.0015612 -0.016642 -0.033664 -0.03262 -0.12252 -0.015625 0.014955 0 0 0 0 0 0 0 0 0 0 0 0 0 0 0
5.7266 -0.0057642 -0.0062935 0.014395 -0.032352 0 -0.0005005 0.022592 -0.00029068 0.01692 0.00078521 -0.15002 -3.4565 0 0 0 0 0 0 0 0 0 0 0 0 0 0 0 0 0 -0.054322 -0.015079 -0.03687 -0.035759 -0.045933 -0.020324 0.012805 0 0 0 0 0 0 0 0 0 0 0 0 0 0 0
5.7305 -0.018346 -0.021434 0.015894 0.076393 0 0.12163 0.021202 0.00041184 0.0080605 0.047273 -0.21426 -3.4026 0 0 0 0 0 0 0 0 0 0 0 0 0 0 0 0 0 -0.090472 -0.020677 -0.037579 -0.038381 0.058616 -0.040643 -0.030654 0 0 0 0 0 0 0 0 0 0 0 0 0 0 0
5.7344 -0.029952 -0.031727 -0.011372 0.11374 0 0.15512 -0.010787 -0.01236 -0.015766 0.055367 -0.13162 -3.3534 0 0 0 0 0 0 0 0 0 0 0 0 0 0 0 0 0 -0.06498 -0.026424 -0.028899 -0.028607 0.11674 -0.041541 -0.051958 0 0 0 0 0 0 0 0 0 0 0 0 0 0 0
5.7383 -0.032695 -0.03103 -0.04501 0.050167 0 0.071404 -0.045045 -0.019972 -0.025871 0.021403 0.060328 -3.3103 0 0 0 0 0 0 0 0 0 0 0 0 0 0 0 0 0 0.020061 -0.021811 -0.007896 0.0017914 0.08543 0.0011533 -0.004908 0 0 0 0 0 0 0 0 0 0 0 0 0 0 0
5.7422 -0.024743 -0.020279 -0.057494 -0.067236 0 -0.077583 -0.051742 -0.010182 -0.0048345 -0.027549 0.24514 -3.2733 0 0 0 0 0 0 0 0 0 0 0 0 0 0 0 0 0 0.11813 -0.002648 0.019573 0.048059 -0.0087155 0.078796 0.099481 0 0 0 0 0 0 0 0 0 0 0 0 0 0 0
5.7461 -0.012128 -0.0071443 -0.039882 -0.1482 0 -0.19103 -0.022718 0.012961 0.038416 -0.051057 0.30736 -3.2389 0 0 0 0 0 0 0 0 0 0 0 0 0 0 0 0 0 0.16947 0.023437 0.041762 0.090828 -0.08799 0.15054 0.19686 0 0 0 0 0 0 0 0 0 0 0 0 0 0 0
5.75 -0.0042296 -0.00076208 -0.0076951 -0.12684 0 -0.1874 0.023055 0.034657 0.075337 -0.025912 0.21037 -3.2008 0 0 0 0 0 0 0 0 0 0 0 0 0 0 0 0 0 0.14232 0.041341 0.049795 0.1068 -0.085713 0.17006 0.21691 0 0 0 0 0 0 0 0 0 0 0 0 0 0 0
5.7539 -0.0062882 -0.0050961 0.014048 -0.012794 0 -0.06364 0.054432 0.042592 0.080187 0.033499 0.020643 -3.1546 0 0 0 0 0 0 0 0 0 0 0 0 0 0 0 0 0 0.055542 0.039487 0.043832 0.085113 -0.00073821 0.12057 0.13886 0 0 0 0 0 0 0 0 0 0 0 0 0 0 0
5.7578 -0.014921 -0.015688 0.011691 0.11348 0 0.098006 0.050735 0.034766 0.049337 0.083423 -0.13681 -3.1026 0 0 0 0 0 0 0 0 0 0 0 0 0 0 0 0 0 -0.033506 0.018512 0.030519 0.036235 0.10126 0.030683 0.011262 0 0 0 0 0 0 0 0 0 0 0 0 0 0 0
5.7617 -0.020453 -0.022409 -0.0079409 0.15867 0 0.18473 0.015406 0.016993 0.0025769 0.083688 -0.16209 -3.0528 0 0 0 0 0 0 0 0 0 0 0 0 0 0 0 0 0 -0.068235 -0.0091394 0.014999 -0.014394 0.14042 -0.043904 -0.081406 0 0 0 0 0 0 0 0 0 0 0 0 0 0 0
5.7656 -0.014502 -0.016637 -0.02535 0.08571 0 0.13415 -0.027534 -0.0037795 -0.032734 0.029997 -0.048577 -3.0137 0 0 0 0 0 0 0 0 0 0 0 0 0 0 0 0 0 -0.032507 -0.027888 -0.0030818 -0.043197 0.085375 -0.061 -0.081853 0 0 0 0 0 0 0 0 0 0 0 0 0 0 0
5.7695 0.0030449 0.0020468 -0.024099 -0.056834 0 -0.016951 -0.050036 -0.022162 -0.04073 -0.041048 0.1105 -2.9881 0 0 0 0 0 0 0 0 0 0 0 0 0 0 0 0 0 0.037317 -0.028907 -0.024662 -0.042838 -0.024062 -0.023636 -0.0047218 0 0 0 0 0 0 0 0 0 0 0 0 0 0 0
5.7734 0.023298 0.02468 -0.0016248 -0.16694 0 -0.15527 -0.03802 -0.032587 -0.025221 -0.079236 0.18461 -2.9721 0 0 0 0 0 0 0 0 0 0 0 0 0 0 0 0 0 0.07791 -0.014334 -0.043488 -0.024277 -0.10985 0.022656 0.072327 0 0 0 0 0 0 0 0 0 0 0 0 0 0 0
5.7773 0.034738 0.038691 0.030821 -0.16078 0 -0.17277 7.8839e-05 -0.02934 -0.0035828 -0.058921 0.098746 -2.9569 0 0 0 0 0 0 0 0 0 0 0 0 0 0 0 0 0 0.045541 0.0057849 -0.04652 -0.0070001 -0.11514 0.025776 0.066774 0 0 0 0 0 0 0 0 0 0 0 0 0 0 0
5.7813 0.031956 0.036953 0.056233 -0.033482 0 -0.048969 0.038824 -0.011714 0.0064306 0.0020426 -0.10719 -2.9336 0 0 0 0 0 0 0 0 0 0 0 0 0 0 0 0 0 -0.049428 0.020293 -0.02554 -0.0058337 -0.043709 -0.031464 -0.043455 0 0 0 0 0 0 0 0 0 0 0 0 0 0 0
5.7852 0.019915 0.023412 0.061644 0.13424 0 0.12974 0.052067 0.011109 -0.0026553 0.056752 -0.29849 -2.8957 0 0 0 0 0 0 0 0 0 0 0 0 0 0 0 0 0 -0.14657 0.022759 0.010589 -0.022696 0.047538 -0.1163 -0.1967 0 0 0 0 0 0 0 0 0 0 0 0 0 0 0
5.7891 0.01015 0.01044 0.045027 0.2299 0 0.23174 0.030457 0.023819 -0.024783 0.064847 -0.33769 -2.8418 0 0 0 0 0 0 0 0 0 0 0 0 0 0 0 0 0 -0.17723 0.013945 0.037741 -0.046406 0.092597 -0.16873 -0.2863 0 0 0 0 0 0 0 0 0 0 0 0 0 0 0
5.793 0.011582 0.0091985 0.016879 0.18735 0 0.17906 -0.011083 0.017432 -0.044114 0.021817 -0.18581 -2.7761 0 0 0 0 0 0 0 0 0 0 0 0 0 0 0 0 0 -0.11462 0.00087936 0.034984 -0.059112 0.06256 -0.14465 -0.23611 0 0 0 0 0 0 0 0 0 0 0 0 0 0 0
5.7969 0.023037 0.02025 -0.00503 0.034738 0 0.0082141 -0.042198 -0.00073768 -0.043459 -0.038706 0.063381 -2.7077 0 0 0 0 0 0 0 0 0 0 0 0 0 0 0 0 0 0.005322 -0.006739 0.004551 -0.046241 -0.017149 -0.047745 -0.05909 0 0 0 0 0 0 0 0 0 0 0 0 0 0 0
5.8008 0.033591 0.032343 -0.0068262 -0.12321 0 -0.15525 -0.037966 -0.01133 -0.014571 -0.069585 0.24733 -2.6459 0 0 0 0 0 0 0 0 0 0 0 0 0 0 0 0 0 0.10909 -0.0018802 -0.026563 -0.0059927 -0.086513 0.071996 0.1456 0 0 0 0 0 0 0 0 0 0 0 0 0 0 0
5.8047 0.030857 0.031108 0.010348 -0.17859 0 -0.19096 0.0022203 -3.4058e-05 0.034457 -0.043368 0.25349 -2.5931 0 0 0 0 0 0 0 0 0 0 0 0 0 0 0 0 0 0.1387 0.014864 -0.027926 0.046949 -0.091833 0.1513 0.25845 0 0 0 0 0 0 0 0 0 0 0 0 0 0 0
5.8086 0.010979 0.011056 0.028587 -0.097977 0 -0.075165 0.052419 0.028043 0.080826 0.028393 0.10317 -2.5421 0 0 0 0 0 0 0 0 0 0 0 0 0 0 0 0 0 0.092758 0.034244 0.0075598 0.08797 -0.021416 0.155 0.22318 0 0 0 0 0 0 0 0 0 0 0 0 0 0 0
5.8125 -0.017549 -0.019069 0.025539 0.052778 0 0.10093 0.077916 0.051584 0.099938 0.10176 -0.066104 -2.4824 0 0 0 0 0 0 0 0 0 0 0 0 0 0 0 0 0 0.024342 0.043524 0.0559 0.09781 0.085355 0.098148 0.087093 0 0 0 0 0 0 0 0 0 0 0 0 0 0 0
5.8164 -0.03942 -0.04234 -0.0063989 0.15676 0 0.20013 0.060666 0.052056 0.082609 0.12855 -0.10819 -2.4104 0 0 0 0 0 0 0 0 0 0 0 0 0 0 0 0 0 -0.0018825 0.035512 0.081376 0.076657 0.16137 0.034214 -0.033575 0 0 0 0 0 0 0 0 0 0 0 0 0 0 0
5.8203 -0.043274 -0.046242 -0.05008 0.1331 0 0.14273 0.012818 0.030434 0.042973 0.088326 0.017776 -2.3352 0 0 0 0 0 0 0 0 0 0 0 0 0 0 0 0 0 0.039943 0.014671 0.066272 0.04485 0.15464 0.017028 -0.039792 0 0 0 0 0 0 0 0 0 0 0 0 0 0 0
5.8242 -0.029428 -0.031445 -0.074087 -0.002125 0 -0.034005 -0.03262 0.0051812 0.0084091 0.0035846 0.21618 -2.2724 0 0 0 0 0 0 0 0 0 0 0 0 0 0 0 0 0 0.11724 -0.0055913 0.024581 0.026945 0.064397 0.061383 0.075772 0 0 0 0 0 0 0 0 0 0 0 0 0 0 0
5.8281 -0.008874 -0.0099422 -0.057738 -0.14771 0 -0.2037 -0.046732 -0.0062444 -0.002166 -0.073148 0.32924 -2.2298 0 0 0 0 0 0 0 0 0 0 0 0 0 0 0 0 0 0.16391 -0.01334 -0.011731 0.030711 -0.054636 0.12985 0.22189 0 0 0 0 0 0 0 0 0 0 0 0 0 0 0
5.832 0.0051945 0.004952 -0.0099465 -0.19336 0 -0.2435 -0.025432 -0.0033974 0.0066405 -0.093869 0.2566 -2.1987 0 0 0 0 0 0 0 0 0 0 0 0 0 0 0 0 0 0.12989 -0.0077213 -0.020319 0.039515 -0.12655 0.15727 0.27521 0 0 0 0 0 0 0 0 0 0 0 0 0 0 0
5.8359 0.0063954 0.0077848 0.035759 -0.10225 0 -0.12207 0.0098012 -0.00040594 0.012322 -0.048762 0.027844 -2.1615 0 0 0 0 0 0 0 0 0 0 0 0 0 0 0 0 0 0.018635 0.00094351 -0.0051178 0.02682 -0.10639 0.09834 0.17063 0 0 0 0 0 0 0 0 0 0 0 0 0 0 0
5.8398 -0.0019393 0.0023098 0.047531 0.061821 0 0.079605 0.030115 -0.0089432 -0.0037113 0.025417 -0.22253 -2.1093 0 0 0 0 0 0 0 0 0 0 0 0 0 0 0 0 0 -0.11375 0.00098206 0.010708 -0.018227 -0.013384 -0.034891 -0.050747 0 0 0 0 0 0 0 0 0 0 0 0 0 0 0
5.8438 -0.011201 -0.004297 0.020663 0.1818 0 0.226 0.020506 -0.025753 -0.03831 0.070368 -0.35137 -2.0518 0 0 0 0 0 0 0 0 0 0 0 0 0 0 0 0 0 -0.19566 -0.0099506 0.0062521 -0.077039 0.081145 -0.17509 -0.26938 0 0 0 0 0 0 0 0 0 0 0 0 0 0 0
5.8477 -0.014763 -0.0078685 -0.019982 0.17214 0 0.21999 -0.012181 -0.038085 -0.06967 0.048177 -0.30019 -2.0086 0 0 0 0 0 0 0 0 0 0 0 0 0 0 0 0 0 -0.18689 -0.02356 -0.021226 -0.11398 0.10453 -0.24333 -0.36777 0 0 0 0 0 0 0 0 0 0 0 0 0 0 0
5.8516 -0.012149 -0.0089211 -0.042374 0.03828 0 0.066516 -0.04788 -0.039901 -0.078178 -0.030537 -0.12353 -1.9885 0 0 0 0 0 0 0 0 0 0 0 0 0 0 0 0 0 -0.10398 -0.030173 -0.057386 -0.10614 0.035097 -0.20457 -0.30523 0 0 0 0 0 0 0 0 0 0 0 0 0 0 0
5.8555 -0.007665 -0.0097756 -0.034059 -0.12984 0 -0.13346 -0.06864 -0.039347 -0.064557 -0.11393 0.056016 -1.9781 0 0 0 0 0 0 0 0 0 0 0 0 0 0 0 0 0 -0.0083214 -0.029113 -0.083709 -0.064722 -0.083245 -0.093486 -0.1375 0 0 0 0 0 0 0 0 0 0 0 0 0 0 0
5.8594 -0.0057058 -0.011244 -0.0096686 -0.22172 0 -0.25117 -0.068169 -0.047966 -0.047778 -0.14671 0.12743 -1.9529 0 0 0 0 0 0 0 0 0 0 0 0 0 0 0 0 0 0.034458 -0.029248 -0.089232 -0.027897 -0.17435 0.0098778 0.025984 0 0 0 0 0 0 0 0 0 0 0 0 0 0 0
5.8633 -0.0070028 -0.011952 0.0058616 -0.18048 0 -0.21398 -0.051184 -0.063674 -0.045495 -0.10977 0.054775 -1.9014 0 0 0 0 0 0 0 0 0 0 0 0 0 0 0 0 0 -0.0027319 -0.038525 -0.073815 -0.029425 -0.18389 0.037413 0.093379 0 0 0 0 0 0 0 0 0 0 0 0 0 0 0
5.8672 -0.0084243 -0.0098379 0.0012139 -0.037202 0 -0.050552 -0.027127 -0.068232 -0.056816 -0.031786 -0.10719 -1.8379 0 0 0 0 0 0 0 0 0 0 0 0 0 0 0 0 0 -0.090855 -0.052894 -0.045176 -0.06909 -0.11325 -0.019597 0.042905 0 0 0 0 0 0 0 0 0 0 0 0 0 0 0
5.8711 -0.005853 -0.0036952 -0.012499 0.11394 0 0.13063 -0.00473 -0.044883 -0.063906 0.034752 -0.24828 -1.7891 0 0 0 0 0 0 0 0 0 0 0 0 0 0 0 0 0 -0.16399 -0.056589 -0.014636 -0.11051 -0.011177 -0.10764 -0.072587 0 0 0 0 0 0 0 0 0 0 0 0 0 0 0
5.875 0.002293 0.006045 -0.014661 0.17987 0 0.21464 0.010494 0.0013499 -0.049522 0.053261 -0.26893 -1.7672 0 0 0 0 0 0 0 0 0 0 0 0 0 0 0 0 0 -0.16331 -0.035178 0.0073276 -0.10904 0.064619 -0.15273 -0.16584 0 0 0 0 0 0 0 0 0 0 0 0 0 0 0
5.8789 0.01325 0.016712 0.0038571 0.12845 0 0.15638 0.017381 0.043566 -0.0125 0.027523 -0.14214 -1.7558 0 0 0 0 0 0 0 0 0 0 0 0 0 0 0 0 0 -0.076771 0.0098445 0.01662 -0.047465 0.08432 -0.11362 -0.17142 0 0 0 0 0 0 0 0 0 0 0 0 0 0 0
5.8828 0.020888 0.023155 0.031313 0.0058174 0 0.0082503 0.019468 0.056023 0.032697 -0.0063327 0.066101 -1.7245 0 0 0 0 0 0 0 0 0 0 0 0 0 0 0 0 0 0.052587 0.058513 0.019373 0.049197 0.057396 -0.0072995 -0.082586 0 0 0 0 0 0 0 0 0 0 0 0 0 0 0
5.8867 0.019098 0.019518 0.044871 -0.098743 0 -0.12052 0.022799 0.038298 0.06906 -0.011542 0.23657 -1.6584 0 0 0 0 0 0 0 0 0 0 0 0 0 0 0 0 0 0.15596 0.085086 0.028151 0.13065 0.017646 0.10838 0.051996 0 0 0 0 0 0 0 0 0 0 0 0 0 0 0
5.8906 0.0059172 0.003616 0.029789 -0.11579 0 -0.14392 0.030664 0.015694 0.088187 0.020171 0.27715 -1.5743 0 0 0 0 0 0 0 0 0 0 0 0 0 0 0 0 0 0.18539 0.075889 0.049839 0.15625 -0.0019204 0.17767 0.16663 0 0 0 0 0 0 0 0 0 0 0 0 0 0 0
5.8945 -0.014094 -0.019039 -0.0083945 -0.043263 0 -0.060181 0.039193 0.014486 0.090438 0.064249 0.18863 -1.506 0 0 0 0 0 0 0 0 0 0 0 0 0 0 0 0 0 0.14426 0.038254 0.075019 0.1213 0.012265 0.18224 0.22311 0 0 0 0 0 0 0 0 0 0 0 0 0 0 0
5.8984 -0.03128 -0.036311 -0.047358 0.055114 0 0.052105 0.039321 0.036401 0.078744 0.085145 0.063018 -1.4742 0 0 0 0 0 0 0 0 0 0 0 0 0 0 0 0 0 0.080017 -0.0053204 0.081797 0.057133 0.04942 0.14562 0.22878 0 0 0 0 0 0 0 0 0 0 0 0 0 0 0
5.9023 -0.036012 -0.036885 -0.062946 0.099658 0 0.099387 0.025462 0.05783 0.056158 0.0655 0.010024 -1.4699 0 0 0 0 0 0 0 0 0 0 0 0 0 0 0 0 0 0.045625 -0.031785 0.05516 0.0073165 0.082534 0.10818 0.21617 0 0 0 0 0 0 0 0 0 0 0 0 0 0 0
5.9063 -0.024497 -0.018849 -0.044288 0.056144 0 0.048106 0.0034609 0.05423 0.02929 0.019521 0.067593 -1.4656 0 0 0 0 0 0 0 0 0 0 0 0 0 0 0 0 0 0.059638 -0.029841 0.0055605 -0.0013493 0.0854 0.094161 0.20409 0 0 0 0 0 0 0 0 0 0 0 0 0 0 0
5.9102 -0.0011888 0.0083315 0.00011879 -0.037926 0 -0.050535 -0.011006 0.024939 0.0097658 -0.018835 0.17068 -1.4427 0 0 0 0 0 0 0 0 0 0 0 0 0 0 0 0 0 0.095079 -0.0032928 -0.033429 0.02613 0.051054 0.095182 0.17639 0 0 0 0 0 0 0 0 0 0 0 0 0 0 0
5.9141 0.024117 0.031009 0.04782 -0.10283 0 -0.10494 -0.0043275 -0.0060324 0.0073287 -0.022341 0.20632 -1.4048 0 0 0 0 0 0 0 0 0 0 0 0 0 0 0 0 0 0.10405 0.033488 -0.031059 0.059861 -2.0262e-05 0.080673 0.099683 0 0 0 0 0 0 0 0 0 0 0 0 0 0 0
5.918 0.042287 0.041548 0.075563 -0.079156 0 -0.059125 0.022555 -0.013003 0.019714 0.0092942 0.10967 -1.3664 0 0 0 0 0 0 0 0 0 0 0 0 0 0 0 0 0 0.057399 0.063126 0.012323 0.067291 -0.031539 0.026321 -0.035022 0 0 0 0 0 0 0 0 0 0 0 0 0 0 0
5.9219 0.049334 0.04218 0.072771 0.02561 0 0.061784 0.052642 0.0077713 0.03139 0.050149 -0.079932 -1.3319 0 0 0 0 0 0 0 0 0 0 0 0 0 0 0 0 0 -0.031563 0.072254 0.061757 0.035552 -0.019137 -0.061154 -0.18622 0 0 0 0 0 0 0 0 0 0 0 0 0 0 0
5.9258 0.046376 0.039373 0.04718 0.14212 0 0.1718 0.064481 0.035772 0.025601 0.067627 -0.24828 -1.2888 0 0 0 0 0 0 0 0 0 0 0 0 0 0 0 0 0 -0.11622 0.056583 0.075023 -0.020342 0.026138 -0.14234 -0.27976 0 0 0 0 0 0 0 0 0 0 0 0 0 0 0
5.9297 0.036301 0.03521 0.018206 0.19042 0 0.19044 0.047241 0.044977 -0.00064045 0.045189 -0.29313 -1.2233 0 0 0 0 0 0 0 0 0 0 0 0 0 0 0 0 0 -0.14986 0.022698 0.037922 -0.068432 0.061203 -0.16996 -0.26025 0 0 0 0 0 0 0 0 0 0 0 0 0 0 0
5.9336 0.021038 0.025209 0.0018126 0.13658 0 0.10103 0.0071201 0.02461 -0.033655 -0.0077502 -0.19594 -1.1387 0 0 0 0 0 0 0 0 0 0 0 0 0 0 0 0 0 -0.11724 -0.015156 -0.024126 -0.08242 0.043964 -0.12352 -0.13439 0 0 0 0 0 0 0 0 0 0 0 0 0 0 0
5.9375 0.0019618 0.0049342 -0.0016649 0.012908 0 -0.042031 -0.038331 -0.015368 -0.055427 -0.063573 -0.025914 -1.057 0 0 0 0 0 0 0 0 0 0 0 0 0 0 0 0 0 -0.042757 -0.042755 -0.068476 -0.06005 -0.028835 -0.027906 0.029753 0 0 0 0 0 0 0 0 0 0 0 0 0 0 0
5.9414 -0.017893 -0.022004 -0.0058271 -0.10861 0 -0.15566 -0.07106 -0.054308 -0.058387 -0.094062 0.11568 -0.99863 0 0 0 0 0 0 0 0 0 0 0 0 0 0 0 0 0 0.027969 -0.053483 -0.070787 -0.023509 -0.11251 0.060197 0.14669 0 0 0 0 0 0 0 0 0 0 0 0 0 0 0
5.9453 -0.033238 -0.043809 -0.023007 -0.1654 0 -0.18311 -0.079832 -0.074271 -0.047932 -0.085576 0.16025 -0.96329 0 0 0 0 0 0 0 0 0 0 0 0 0 0 0 0 0 0.057634 -0.050083 -0.041822 -0.0011026 -0.14573 0.089983 0.16578 0 0 0 0 0 0 0 0 0 0 0 0 0 0 0
5.9492 -0.039072 -0.049306 -0.049122 -0.13984 0 -0.12268 -0.062037 -0.067262 -0.032342 -0.044178 0.10204 -0.93075 0 0 0 0 0 0 0 0 0 0 0 0 0 0 0 0 0 0.038018 -0.039438 -0.012725 -0.0046015 -0.098518 0.050912 0.094578 0 0 0 0 0 0 0 0 0 0 0 0 0 0 0
5.9531 -0.034197 -0.037238 -0.064036 -0.061429 0 -0.0184 -0.023794 -0.036668 -0.013796 0.0092025 -0.012751 -0.88186 0 0 0 0 0 0 0 0 0 0 0 0 0 0 0 0 0 -0.0093728 -0.025827 -0.0054427 -0.021126 0.00257 -0.022292 -0.016427 0 0 0 0 0 0 0 0 0 0 0 0 0 0 0
5.957 -0.022176 -0.016892 -0.049262 0.018503 0 0.071636 0.01974 0.0034055 0.0085316 0.049248 -0.11688 -0.81706 0 0 0 0 0 0 0 0 0 0 0 0 0 0 0 0 0 -0.050034 -0.0095302 -0.01631 -0.026777 0.093178 -0.077324 -0.10842 0 0 0 0 0 0 0 0 0 0 0 0 0 0 0
5.9609 -0.0087324 0.00020228 -0.007404 0.059127 0 0.10603 0.047666 0.032075 0.028617 0.057838 -0.15378 -0.75404 0 0 0 0 0 0 0 0 0 0 0 0 0 0 0 0 0 -0.058432 0.0083087 -0.025103 -0.010056 0.11779 -0.082281 -0.14283 0 0 0 0 0 0 0 0 0 0 0 0 0 0 0
5.9648 0.0017982 0.0088682 0.035932 0.050599 0 0.076402 0.043872 0.032419 0.03234 0.032826 -0.10318 -0.70827 0 0 0 0 0 0 0 0 0 0 0 0 0 0 0 0 0 -0.032218 0.021159 -0.016932 0.016425 0.066963 -0.044534 -0.11247 0 0 0 0 0 0 0 0 0 0 0 0 0 0 0
5.9688 0.0076444 0.011081 0.051536 0.014463 0 0.007163 0.0099392 0.005188 0.010742 -0.010081 0.005062 -0.67765 0 0 0 0 0 0 0 0 0 0 0 0 0 0 0 0 0 0.0085284 0.019911 0.0050348 0.02743 -0.021186 0.0017035 -0.03862 0 0 0 0 0 0 0 0 0 0 0 0 0 0 0
5.9727 0.008054 0.0097741 0.030525 -0.013839 0 -0.058673 -0.031723 -0.027351 -0.025387 -0.045163 0.10173 -0.64665 0 0 0 0 0 0 0 0 0 0 0 0 0 0 0 0 0 0.035662 0.0019427 0.025428 0.0097689 -0.090838 0.025488 0.040172 0 0 0 0 0 0 0 0 0 0 0 0 0 0 0
5.9766 0.0018532 0.003839 -0.009092 -0.010373 0 -0.083144 -0.051831 -0.036438 -0.048507 -0.05183 0.11993 -0.60392 0 0 0 0 0 0 0 0 0 0 0 0 0 0 0 0 0 0.032127 -0.022878 0.031645 -0.022973 -0.10418 0.021158 0.085886 0 0 0 0 0 0 0 0 0 0 0 0 0 0 0
5.9805 -0.011357 -0.0096572 -0.039048 0.019018 0 -0.056342 -0.036948 -0.011968 -0.037017 -0.028108 0.046699 -0.55373 0 0 0 0 0 0 0 0 0 0 0 0 0 0 0 0 0 0.0038483 -0.037378 0.02247 -0.040454 -0.059802 0.0066714 0.08146 0 0 0 0 0 0 0 0 0 0 0 0 0 0 0
5.9844 -0.028371 -0.028881 -0.044585 0.041229 0 -0.003728 -0.0015491 0.025147 0.0028498 0.0077921 -0.058103 -0.5097 0 0 0 0 0 0 0 0 0 0 0 0 0 0 0 0 0 -0.024106 -0.030866 0.0048709 -0.022377 0.011858 0.0039551 0.042091 0 0 0 0 0 0 0 0 0 0 0 0 0 0 0
5.9883 -0.041624 -0.044595 -0.033369 0.021081 0 0.031262 0.023272 0.038633 0.039248 0.030427 -0.10242 -0.47928 0 0 0 0 0 0 0 0 0 0 0 0 0 0 0 0 0 -0.025842 -0.0092069 -0.013948 0.021887 0.067712 0.019862 0.0051238 0 0 0 0 0 0 0 0 0 0 0 0 0 0 0
5.9922 -0.042791 -0.045753 -0.023051 -0.04685 0 0.020322 0.016394 0.0097439 0.041792 0.025669 -0.038347 -0.45655 0 0 0 0 0 0 0 0 0 0 0 0 0 0 0 0 0 0.0045529 0.0092282 -0.030164 0.058895 0.075225 0.042024 0.0011633 0 0 0 0 0 0 0 0 0 0 0 0 0 0 0
5.9961 -0.028596 -0.028617 -0.021787 -0.12535 0 -0.025844 -0.014711 -0.042629 0.0087212 0.00054686 0.089393 -0.4304 0 0 0 0 0 0 0 0 0 0 0 0 0 0 0 0 0 0.045384 0.0092883 -0.041349 0.05757 0.030661 0.049569 0.027928 0 0 0 0 0 0 0 0 0 0 0 0 0 0 0
6 -0.0038821 -0.00053823 -0.021422 -0.15546 0 -0.064104 -0.04046 -0.075419 -0.031962 -0.023293 0.17118 -0.39793 0 0 0 0 0 0 0 0 0 0 0 0 0 0 0 0 0 0.060662 -0.0074728 -0.044249 0.014014 -0.036475 0.028288 0.050441 0 0 0 0 0 0 0 0 0 0 0 0 0 0 0
6.0039 0.020999 0.025269 -0.0086129 -0.099458 0 -0.053253 -0.035199 -0.058218 -0.048317 -0.026895 0.12055 -0.36753 0 0 0 0 0 0 0 0 0 0 0 0 0 0 0 0 0 0.026762 -0.024042 -0.036098 -0.045497 -0.079479 -0.019999 0.03008 0 0 0 0 0 0 0 0 0 0 0 0 0 0 0
6.0078 0.036535 0.038935 0.019031 0.026169 0 0.010936 0.00055147 -0.00028564 -0.032079 -0.0080167 -0.049654 -0.34834 0 0 0 0 0 0 0 0 0 0 0 0 0 0 0 0 0 -0.046699 -0.022973 -0.01741 -0.08432 -0.066141 -0.077569 -0.041064 0 0 0 0 0 0 0 0 0 0 0 0 0 0 0
6.0117 0.039128 0.03896 0.048353 0.15535 0 0.089104 0.040935 0.056923 -0.0024393 0.018575 -0.22939 -0.33792 0 0 0 0 0 0 0 0 0 0 0 0 0 0 0 0 0 -0.11862 -0.0016552 0.0075537 -0.080925 -0.0052631 -0.11869 -0.12968 0 0 0 0 0 0 0 0 0 0 0 0 0 0 0
6.0156 0.031462 0.030003 0.061166 0.21376 0 0.12623 0.056639 0.074402 0.014951 0.033293 -0.29227 -0.32192 0 0 0 0 0 0 0 0 0 0 0 0 0 0 0 0 0 -0.14186 0.025551 0.032693 -0.040944 0.056001 -0.12162 -0.18306 0 0 0 0 0 0 0 0 0 0 0 0 0 0 0
6.0195 0.019084 0.017523 0.048738 0.16724 0 0.092087 0.037795 0.045834 0.0112 0.025988 -0.1896 -0.28632 0 0 0 0 0 0 0 0 0 0 0 0 0 0 0 0 0 -0.095393 0.039438 0.051267 0.010233 0.067795 -0.080036 -0.16451 0 0 0 0 0 0 0 0 0 0 0 0 0 0 0
6.0234 0.0068371 0.0050419 0.01738 0.042888 0 0.0033025 -0.00061333 -0.0017777 -0.0019865 0.0021729 0.016271 -0.22969 0 0 0 0 0 0 0 0 0 0 0 0 0 0 0 0 0 -0.00031501 0.031086 0.055711 0.045648 0.019918 -0.0082138 -0.075367 0 0 0 0 0 0 0 0 0 0 0 0 0 0 0
6.0273 -0.0023574 -0.0047817 -0.017179 -0.090152 0 -0.087642 -0.032246 -0.03363 -0.0075708 -0.021422 0.20021 -0.16346 0 0 0 0 0 0 0 0 0 0 0 0 0 0 0 0 0 0.092385 0.0075308 0.039625 0.052221 -0.046394 0.064654 0.048506 0 0 0 0 0 0 0 0 0 0 0 0 0 0 0
6.0313 -0.0068176 -0.0088017 -0.039195 -0.16369 0 -0.12618 -0.03811 -0.033377 0.0008292 -0.027421 0.26108 -0.10086 0 0 0 0 0 0 0 0 0 0 0 0 0 0 0 0 0 0.13415 -0.014976 0.0042138 0.035349 -0.071067 0.10952 0.15731 0 0 0 0 0 0 0 0 0 0 0 0 0 0 0
6.0352 -0.0055499 -0.0047503 -0.039002 -0.14758 0 -0.08826 -0.016294 -0.0090114 0.017245 -0.007868 0.18223 -0.046182 0 0 0 0 0 0 0 0 0 0 0 0 0 0 0 0 0 0.10922 -0.022693 -0.03566 0.012777 -0.02623 0.11303 0.20927 0 0 0 0 0 0 0 0 0 0 0 0 0 0 0
6.0391 0.00128 0.0060782 -0.015512 -0.060215 0 0.0069601 0.020609 0.020621 0.03319 0.030876 0.030737 0.0055594 0 0 0 0 0 0 0 0 0 0 0 0 0 0 0 0 0 0.042957 -0.011709 -0.054992 0.002865 0.05893 0.083203 0.18582 0 0 0 0 0 0 0 0 0 0 0 0 0 0 0
6.043 0.011768 0.018623 0.022356 0.048093 0 0.1085 0.054443 0.04179 0.04534 0.070453 -0.092734 0.060043 0 0 0 0 0 0 0 0 0 0 0 0 0 0 0 0 0 -0.016503 0.012497 -0.034344 0.013687 0.12194 0.041731 0.099194 0 0 0 0 0 0 0 0 0 0 0 0 0 0 0
6.0469 0.022729 0.027469 0.056726 0.12468 0 0.16088 0.070275 0.051148 0.053844 0.089676 -0.11541 0.11611 0 0 0 0 0 0 0 0 0 0 0 0 0 0 0 0 0 -0.02983 0.039913 0.022766 0.038722 0.11841 0.010021 -0.0092043 0 0 0 0 0 0 0 0 0 0 0 0 0 0 0
6.0508 0.030992 0.030605 0.068478 0.14041 0 0.13415 0.062583 0.051545 0.057159 0.076893 -0.030924 0.16702 0 0 0 0 0 0 0 0 0 0 0 0 0 0 0 0 0 0.0093082 0.060667 0.087129 0.061986 0.055979 -0.00070019 -0.084484 0 0 0 0 0 0 0 0 0 0 0 0 0 0 0
6.0547 0.034373 0.029634 0.05039 0.10073 0 0.042056 0.038005 0.047194 0.052407 0.038499 0.10094 0.20846 0 0 0 0 0 0 0 0 0 0 0 0 0 0 0 0 0 0.072202 0.067892 0.12183 0.069657 -0.0165 0.0096659 -0.086542 0 0 0 0 0 0 0 0 0 0 0 0 0 0 0
6.0586 0.031819 0.026543 0.01531 0.038239 0 -0.062555 0.012305 0.042173 0.0407 -0.0032838 0.19122 0.24441 0 0 0 0 0 0 0 0 0 0 0 0 0 0 0 0 0 0.11509 0.059547 0.10834 0.059731 -0.050985 0.034231 -0.015797 0 0 0 0 0 0 0 0 0 0 0 0 0 0 0
6.0625 0.023401 0.021115 -0.011278 -0.008788 0 -0.11695 0.00056875 0.039098 0.02864 -0.023968 0.17732 0.2851 0 0 0 0 0 0 0 0 0 0 0 0 0 0 0 0 0 0.10778 0.039269 0.059134 0.041694 -0.034825 0.062265 0.084223 0 0 0 0 0 0 0 0 0 0 0 0 0 0 0
6.0664 0.010873 0.01214 -0.011737 -0.020235 0 -0.087884 0.0058473 0.035915 0.02171 -0.013306 0.066044 0.33874 0 0 0 0 0 0 0 0 0 0 0 0 0 0 0 0 0 0.052845 0.014986 0.0062012 0.026517 0.0085026 0.080456 0.15385 0 0 0 0 0 0 0 0 0 0 0 0 0 0 0
6.0703 -0.0018366 0.00085525 0.0077042 -0.0053372 0 0.0042432 0.01617 0.025215 0.017065 0.017494 -0.067112 0.40495 0 0 0 0 0 0 0 0 0 0 0 0 0 0 0 0 0 -0.016326 -0.0049309 -0.02424 0.016627 0.045584 0.076411 0.15585 0 0 0 0 0 0 0 0 0 0 0 0 0 0 0
6.0742 -0.0096399 -0.0079113 0.022173 0.007344 0 0.096359 0.014949 0.0010653 0.0062806 0.043963 -0.12923 0.47528 0 0 0 0 0 0 0 0 0 0 0 0 0 0 0 0 0 -0.057511 -0.015595 -0.028715 0.0060241 0.05836 0.046181 0.096433 0 0 0 0 0 0 0 0 0 0 0 0 0 0 0
6.0781 -0.0090136 -0.0089911 0.012237 -0.0051133 0 0.12492 -0.0027824 -0.030733 -0.012782 0.046163 -0.079674 0.53997 0 0 0 0 0 0 0 0 0 0 0 0 0 0 0 0 0 -0.047735 -0.016593 -0.022224 -0.0096974 0.049021 0.00023198 0.013842 0 0 0 0 0 0 0 0 0 0 0 0 0 0 0
6.082 -0.00051255 -0.0014442 -0.015402 -0.039062 0 0.070716 -0.023633 -0.051037 -0.028835 0.022548 0.035684 0.59527 0 0 0 0 0 0 0 0 0 0 0 0 0 0 0 0 0 0.00085885 -0.0099295 -0.019713 -0.024859 0.028507 -0.040338 -0.052972 0 0 0 0 0 0 0 0 0 0 0 0 0 0 0
6.0859 0.011367 0.010446 -0.03198 -0.064896 0 -0.027075 -0.026914 -0.040942 -0.026001 -0.010308 0.11748 0.64591 0 0 0 0 0 0 0 0 0 0 0 0 0 0 0 0 0 0.048609 0.001974 -0.02204 -0.027641 0.0054625 -0.057972 -0.088393 0 0 0 0 0 0 0 0 0 0 0 0 0 0 0
6.0898 0.021223 0.020894 -0.01372 -0.05011 0 -0.098736 -0.0046447 -0.00083259 -0.0020826 -0.030911 0.090826 0.7017 0 0 0 0 0 0 0 0 0 0 0 0 0 0 0 0 0 0.055351 0.015715 -0.018469 -0.01401 -0.014981 -0.052491 -0.10029 0 0 0 0 0 0 0 0 0 0 0 0 0 0 0
6.0938 0.026084 0.027025 0.033298 0.012869 0 -0.093497 0.028504 0.044364 0.023696 -0.028182 -0.034361 0.77128 0 0 0 0 0 0 0 0 0 0 0 0 0 0 0 0 0 0.0089698 0.025335 -0.00084288 0.0034168 -0.027661 -0.041175 -0.10275 0 0 0 0 0 0 0 0 0 0 0 0 0 0 0
6.0977 0.026083 0.029294 0.075061 0.096229 0 -0.014452 0.046092 0.062531 0.025416 -0.0078163 -0.17073 0.85744 0 0 0 0 0 0 0 0 0 0 0 0 0 0 0 0 0 -0.064501 0.023805 0.025569 0.0038986 -0.027943 -0.042761 -0.10067 0 0 0 0 0 0 0 0 0 0 0 0 0 0 0
6.1016 0.022223 0.02795 0.077785 0.15225 0 0.084937 0.03258 0.04092 -0.0039638 0.01351 -0.22152 0.95606 0 0 0 0 0 0 0 0 0 0 0 0 0 0 0 0 0 -0.11707 0.0086206 0.044605 -0.020627 -0.016549 -0.058419 -0.0881 0 0 0 0 0 0 0 0 0 0 0 0 0 0 0
6.1055 0.014074 0.020331 0.036478 0.14333 0 0.13778 -0.0030415 -0.002665 -0.041844 0.020459 -0.15189 1.0587 0 0 0 0 0 0 0 0 0 0 0 0 0 0 0 0 0 -0.11059 -0.013331 0.041921 -0.052481 -0.0010817 -0.067465 -0.057061 0 0 0 0 0 0 0 0 0 0 0 0 0 0 0
6.1094 0.0002711 0.0030779 -0.022077 0.065408 0 0.10706 -0.035194 -0.035495 -0.053445 0.0090024 -0.0073645 1.1564 0 0 0 0 0 0 0 0 0 0 0 0 0 0 0 0 0 -0.042372 -0.028193 0.016341 -0.058729 0.0097996 -0.043649 -0.0059193 0 0 0 0 0 0 0 0 0 0 0 0 0 0 0
6.1133 -0.018472 -0.022373 -0.063154 -0.049517 0 0.0073952 -0.043414 -0.03812 -0.023112 -0.011839 0.128 1.2432 0 0 0 0 0 0 0 0 0 0 0 0 0 0 0 0 0 0.052857 -0.025383 -0.018938 -0.019483 0.013767 0.020415 0.057966 0 0 0 0 0 0 0 0 0 0 0 0 0 0 0
6.1172 -0.037185 -0.047072 -0.071224 -0.15083 0 -0.10535 -0.027753 -0.018775 0.029925 -0.026617 0.19173 1.3176 0 0 0 0 0 0 0 0 0 0 0 0 0 0 0 0 0 0.12494 -0.007559 -0.044986 0.050335 0.015148 0.10124 0.11941 0 0 0 0 0 0 0 0 0 0 0 0 0 0 0
6.1211 -0.048271 -0.058798 -0.056295 -0.19437 0 -0.1676 -0.0052072 -0.0015388 0.066774 -0.023947 0.17331 1.3825 0 0 0 0 0 0 0 0 0 0 0 0 0 0 0 0 0 0.13859 0.0096935 -0.048702 0.10697 0.017782 0.15599 0.1581 0 0 0 0 0 0 0 0 0 0 0 0 0 0 0
6.125 -0.046315 -0.050739 -0.037663 -0.16202 0 -0.14439 0.0070029 -0.0016553 0.061258 -0.0044482 0.1019 1.4437 0 0 0 0 0 0 0 0 0 0 0 0 0 0 0 0 0 0.092071 0.010117 -0.030039 0.10926 0.019265 0.1499 0.15463 0 0 0 0 0 0 0 0 0 0 0 0 0 0 0
6.1289 -0.032174 -0.027289 -0.024624 -0.068768 0 -0.049233 0.0045247 -0.012849 0.020042 0.018965 0.015884 1.5067 0 0 0 0 0 0 0 0 0 0 0 0 0 0 0 0 0 0.014391 -0.0088847 -0.0014137 0.050584 0.013905 0.079994 0.1014 0 0 0 0 0 0 0 0 0 0 0 0 0 0 0
6.1328 -0.01279 -0.0016583 -0.013066 0.044 0 0.062975 -0.0050846 -0.017583 -0.026025 0.029211 -0.056089 1.5741 0 0 0 0 0 0 0 0 0 0 0 0 0 0 0 0 0 -0.0542 -0.0329 0.019939 -0.034847 0.00077956 -0.021535 0.012493 0 0 0 0 0 0 0 0 0 0 0 0 0 0 0
6.1367 0.0032654 0.013161 0.0025048 0.12616 0 0.12701 -0.012811 -0.0075066 -0.048775 0.016755 -0.096401 1.6452 0 0 0 0 0 0 0 0 0 0 0 0 0 0 0 0 0 -0.084664 -0.042028 0.022502 -0.096248 -0.013588 -0.10581 -0.077829 0 0 0 0 0 0 0 0 0 0 0 0 0 0 0
6.1406 0.011076 0.013028 0.018122 0.1415 0 0.1061 -0.01585 0.0076687 -0.042728 -0.013161 -0.096475 1.7172 0 0 0 0 0 0 0 0 0 0 0 0 0 0 0 0 0 -0.072172 -0.027638 0.0076454 -0.10174 -0.022205 -0.13544 -0.13201 0 0 0 0 0 0 0 0 0 0 0 0 0 0 0
6.1445 0.01172 0.0045553 0.023714 0.085995 0 0.015645 -0.01618 0.010888 -0.023323 -0.04336 -0.062291 1.7875 0 0 0 0 0 0 0 0 0 0 0 0 0 0 0 0 0 -0.035064 0.00032373 -0.011879 -0.058259 -0.026035 -0.10522 -0.13185 0 0 0 0 0 0 0 0 0 0 0 0 0 0 0
6.1484 0.010484 -0.00052436 0.016075 -0.0084543 0 -0.08453 -0.014758 -0.0043731 -0.0099109 -0.055911 -0.019658 1.8554 0 0 0 0 0 0 0 0 0 0 0 0 0 0 0 0 0 -0.0026972 0.021773 -0.022007 -0.0031362 -0.03238 -0.043766 -0.09008 0 0 0 0 0 0 0 0 0 0 0 0 0 0 0
6.1523 0.012703 0.0060424 0.0055959 -0.089163 0 -0.12672 -0.009601 -0.027503 -0.011 -0.043494 -0.0042772 1.9204 0 0 0 0 0 0 0 0 0 0 0 0 0 0 0 0 0 0.001103 0.023047 -0.018685 0.023862 -0.043075 0.0045198 -0.041391 0 0 0 0 0 0 0 0 0 0 0 0 0 0 0
6.1563 0.020068 0.023356 0.0078088 -0.11067 0 -0.078409 0.00047014 -0.040718 -0.022037 -0.012794 -0.036345 1.9812 0 0 0 0 0 0 0 0 0 0 0 0 0 0 0 0 0 -0.028407 0.0072636 -0.010631 0.0070759 -0.046177 0.0068221 -0.019467 0 0 0 0 0 0 0 0 0 0 0 0 0 0 0
6.1602 0.029397 0.041829 0.027613 -0.060506 0 0.036237 0.012202 -0.034236 -0.032172 0.021454 -0.099553 2.0372 0 0 0 0 0 0 0 0 0 0 0 0 0 0 0 0 0 -0.072735 -0.0095793 -0.010121 -0.0368 -0.024063 -0.036888 -0.036143 0 0 0 0 0 0 0 0 0 0 0 0 0 0 0
6.1641 0.034364 0.049058 0.052266 0.032677 0 0.15052 0.019803 -0.012157 -0.03114 0.045893 -0.14591 2.0916 0 0 0 0 0 0 0 0 0 0 0 0 0 0 0 0 0 -0.098758 -0.012227 -0.019391 -0.07169 0.026224 -0.09221 -0.074986 0 0 0 0 0 0 0 0 0 0 0 0 0 0 0
6.168 0.029281 0.037546 0.060572 0.11437 0 0.19534 0.020529 0.013935 -0.012761 0.054218 -0.12694 2.1529 0 0 0 0 0 0 0 0 0 0 0 0 0 0 0 0 0 -0.077423 0.0023683 -0.02573 -0.066231 0.080707 -0.11075 -0.10061 0 0 0 0 0 0 0 0 0 0 0 0 0 0 0
6.1719 0.013034 0.0098325 0.039991 0.13519 0 0.1397 0.017296 0.034638 0.022494 0.046906 -0.028645 2.2303 0 0 0 0 0 0 0 0 0 0 0 0 0 0 0 0 0 -0.0030448 0.024183 -0.011658 -0.01383 0.1009 -0.061295 -0.077274 0 0 0 0 0 0 0 0 0 0 0 0 0 0 0
6.1758 -0.0092512 -0.022181 -0.0033294 0.080101 0 0.0078151 0.015038 0.046311 0.064837 0.028418 0.1159 2.3252 0 0 0 0 0 0 0 0 0 0 0 0 0 0 0 0 0 0.09908 0.038687 0.02742 0.062868 0.06487 0.047826 0.01105 0 0 0 0 0 0 0 0 0 0 0 0 0 0 0
6.1797 -0.028402 -0.043838 -0.048911 -0.021335 0 -0.13444 0.014977 0.048353 0.096418 0.0057928 0.2441 2.4264 0 0 0 0 0 0 0 0 0 0 0 0 0 0 0 0 0 0.18352 0.037015 0.074094 0.12534 -0.009482 0.17048 0.14654 0 0 0 0 0 0 0 0 0 0 0 0 0 0 0
6.1836 -0.036408 -0.046458 -0.075276 -0.11099 0 -0.21421 0.013558 0.040638 0.10007 -0.011608 0.29788 2.5154 0 0 0 0 0 0 0 0 0 0 0 0 0 0 0 0 0 0.20928 0.0207 0.09846 0.14227 -0.071955 0.24831 0.27777 0 0 0 0 0 0 0 0 0 0 0 0 0 0 0
6.1875 -0.031248 -0.032361 -0.071517 -0.13648 0 -0.18917 0.0073639 0.024859 0.071428 -0.01454 0.25294 2.5804 0 0 0 0 0 0 0 0 0 0 0 0 0 0 0 0 0 0.16359 -0.00051671 0.080389 0.10806 -0.075788 0.24415 0.34029 0 0 0 0 0 0 0 0 0 0 0 0 0 0 0
6.1914 -0.017653 -0.012369 -0.041017 -0.083827 0 -0.070148 -0.0016957 0.0066388 0.024151 0.00041022 0.12972 2.6254 0 0 0 0 0 0 0 0 0 0 0 0 0 0 0 0 0 0.069787 -0.014831 0.026778 0.045125 -0.013691 0.16218 0.29191 0 0 0 0 0 0 0 0 0 0 0 0 0 0 0
6.1953 -0.0031118 0.0024974 0.0016865 0.01255 0 0.082075 -0.0070677 -0.0063817 -0.017927 0.025962 -0.016358 2.6683 0 0 0 0 0 0 0 0 0 0 0 0 0 0 0 0 0 -0.025988 -0.014612 -0.031048 -0.011433 0.075055 0.043221 0.14272 0 0 0 0 0 0 0 0 0 0 0 0 0 0 0
6.1992 0.0075614 0.0086199 0.037533 0.091008 0 0.18677 -0.0036599 -0.0098634 -0.0364 0.046118 -0.12066 2.7264 0 0 0 0 0 0 0 0 0 0 0 0 0 0 0 0 0 -0.080948 -0.00019608 -0.058792 -0.036114 0.13206 -0.060001 -0.043754 0 0 0 0 0 0 0 0 0 0 0 0 0 0 0
6.2031 0.014408 0.010568 0.051207 0.10319 0 0.18759 0.0071219 -0.0058414 -0.029046 0.045985 -0.14207 2.8035 0 0 0 0 0 0 0 0 0 0 0 0 0 0 0 0 0 -0.078924 0.020092 -0.043352 -0.027283 0.12 -0.11146 -0.1848 0 0 0 0 0 0 0 0 0 0 0 0 0 0 0
6.207 0.019544 0.01465 0.03906 0.047153 0 0.087319 0.018488 -2.015e-05 -0.0080455 0.022773 -0.087409 2.8888 0 0 0 0 0 0 0 0 0 0 0 0 0 0 0 0 0 -0.037221 0.033958 -0.0013851 -0.0047044 0.045574 -0.10767 -0.22774 0 0 0 0 0 0 0 0 0 0 0 0 0 0 0
6.2109 0.02245 0.021194 0.012044 -0.030991 0 -0.050696 0.023665 0.0034285 0.010428 -0.011391 -0.010174 2.9688 0 0 0 0 0 0 0 0 0 0 0 0 0 0 0 0 0 0.0060323 0.031616 0.033725 0.0061128 -0.048856 -0.073741 -0.17937 0 0 0 0 0 0 0 0 0 0 0 0 0 0 0
6.2148 0.018409 0.022736 -0.010997 -0.070197 0 -0.14069 0.019429 0.0034244 0.0151 -0.038288 0.022777 3.0393 0 0 0 0 0 0 0 0 0 0 0 0 0 0 0 0 0 0.015942 0.011137 0.035995 -0.0091414 -0.11508 -0.044292 -0.094442 0 0 0 0 0 0 0 0 0 0 0 0 0 0 0
6.2188 0.0022676 0.010122 -0.017562 -0.040282 0 -0.13094 0.0048672 -0.0012994 0.0016508 -0.047568 -0.020529 3.1068 0 0 0 0 0 0 0 0 0 0 0 0 0 0 0 0 0 -0.017832 -0.020866 0.0038411 -0.046123 -0.12773 -0.041405 -0.032943 0 0 0 0 0 0 0 0 0 0 0 0 0 0 0
6.2227 -0.025555 -0.018569 -0.012519 0.032944 0 -0.040136 -0.020917 -0.01476 -0.028671 -0.044394 -0.10915 3.1792 0 0 0 0 0 0 0 0 0 0 0 0 0 0 0 0 0 -0.0749 -0.053525 -0.041841 -0.086526 -0.094687 -0.062222 -0.0196 0 0 0 0 0 0 0 0 0 0 0 0 0 0 0
6.2266 -0.056528 -0.054077 -0.014677 0.08351 0 0.054675 -0.056904 -0.040237 -0.068491 -0.044036 -0.16831 3.2553 0 0 0 0 0 0 0 0 0 0 0 0 0 0 0 0 0 -0.11718 -0.077418 -0.075345 -0.10972 -0.046911 -0.083174 -0.034633 0 0 0 0 0 0 0 0 0 0 0 0 0 0 0
6.2305 -0.07802 -0.080768 -0.039195 0.05318 0 0.073443 -0.094823 -0.073158 -0.10275 -0.057595 -0.13748 3.3251 0 0 0 0 0 0 0 0 0 0 0 0 0 0 0 0 0 -0.11412 -0.087504 -0.084781 -0.10374 -0.017374 -0.078229 -0.039034 0 0 0 0 0 0 0 0 0 0 0 0 0 0 0
6.2344 -0.08132 -0.086795 -0.080384 -0.061961 0 -0.0069153 -0.11783 -0.099125 -0.11266 -0.080748 -0.024116 3.3776 0 0 0 0 0 0 0 0 0 0 0 0 0 0 0 0 0 -0.064603 -0.0825 -0.077338 -0.070735 -0.021755 -0.039716 -0.011557 0 0 0 0 0 0 0 0 0 0 0 0 0 0 0
6.2383 -0.067486 -0.071948 -0.11185 -0.20089 0 -0.13269 -0.10918 -0.1023 -0.08769 -0.095467 0.093209 3.4105 0 0 0 0 0 0 0 0 0 0 0 0 0 0 0 0 0 -0.00055264 -0.063725 -0.068667 -0.025728 -0.050594 0.012593 0.031585 0 0 0 0 0 0 0 0 0 0 0 0 0 0 0
6.2422 -0.046474 -0.047414 -0.10678 -0.27371 0 -0.21042 -0.066842 -0.078597 -0.037664 -0.084326 0.12079 3.431 0 0 0 0 0 0 0 0 0 0 0 0 0 0 0 0 0 0.032672 -0.036142 -0.067113 0.0099158 -0.076739 0.042007 0.048222 0 0 0 0 0 0 0 0 0 0 0 0 0 0 0
6.2461 -0.030252 -0.027904 -0.062107 -0.22222 0 -0.17539 -0.011138 -0.041284 0.0079957 -0.046519 0.024326 3.4497 0 0 0 0 0 0 0 0 0 0 0 0 0 0 0 0 0 0.0076631 -0.010104 -0.067187 0.01793 -0.07476 0.019824 0.0039179 0 0 0 0 0 0 0 0 0 0 0 0 0 0 0
6.25 -0.025141 -0.02205 -0.0048139 -0.063666 0 -0.04181 0.024711 -0.012436 0.018101 -0.0024235 -0.13787 3.4722 0 0 0 0 0 0 0 0 0 0 0 0 0 0 0 0 0 -0.063404 0.00076798 -0.057611 -0.0079062 -0.041149 -0.051841 -0.096267 0 0 0 0 0 0 0 0 0 0 0 0 0 0 0
6.2539 -0.028782 -0.027789 0.027191 0.11411 0 0.10291 0.017222 -0.0065164 -0.016838 0.018398 -0.253 3.4972 0 0 0 0 0 0 0 0 0 0 0 0 0 0 0 0 0 -0.13413 -0.012473 -0.035462 -0.057319 -0.00060108 -0.13629 -0.20143 0 0 0 0 0 0 0 0 0 0 0 0 0 0 0
6.2578 -0.033302 -0.035442 0.014635 0.20617 0 0.15764 -0.028457 -0.020282 -0.074735 -0.0016642 -0.23672 3.5182 0 0 0 0 0 0 0 0 0 0 0 0 0 0 0 0 0 -0.15498 -0.045234 -0.012089 -0.10666 0.0098363 -0.18254 -0.24217 0 0 0 0 0 0 0 0 0 0 0 0 0 0 0
6.2617 -0.031726 -0.035624 -0.027841 0.15857 0 0.079639 -0.079733 -0.037486 -0.11569 -0.053176 -0.097625 3.5286 0 0 0 0 0 0 0 0 0 0 0 0 0 0 0 0 0 -0.10894 -0.078265 -0.0042188 -0.12951 -0.029247 -0.15788 -0.17763 0 0 0 0 0 0 0 0 0 0 0 0 0 0 0
6.2656 -0.022832 -0.025987 -0.063742 0.0051794 0 -0.081833 -0.098871 -0.043352 -0.11017 -0.10267 0.067223 3.5257 0 0 0 0 0 0 0 0 0 0 0 0 0 0 0 0 0 -0.025124 -0.088355 -0.01808 -0.11048 -0.09788 -0.071197 -0.031228 0 0 0 0 0 0 0 0 0 0 0 0 0 0 0
6.2695 -0.011298 -0.012072 -0.063966 -0.15345 0 -0.21543 -0.070104 -0.035553 -0.060159 -0.11336 0.1432 3.5123 0 0 0 0 0 0 0 0 0 0 0 0 0 0 0 0 0 0.041198 -0.064632 -0.041756 -0.055049 -0.14403 0.029672 0.11393 0 0 0 0 0 0 0 0 0 0 0 0 0 0 0
6.2734 -0.0035868 -0.0021341 -0.028943 -0.21632 0 -0.2227 -0.010767 -0.022888 0.0031458 -0.070345 0.08201 3.4968 0 0 0 0 0 0 0 0 0 0 0 0 0 0 0 0 0 0.048605 -0.017747 -0.053824 0.011249 -0.12001 0.0866 0.16502 0 0 0 0 0 0 0 0 0 0 0 0 0 0 0
6.2773 -0.0028834 -0.00033738 0.013884 -0.1487 0 -0.087381 0.041901 -0.014796 0.042654 0.0074543 -0.063856 3.4893 0 0 0 0 0 0 0 0 0 0 0 0 0 0 0 0 0 -3.7435e-05 0.0265 -0.041137 0.055844 -0.022414 0.068521 0.084997 0 0 0 0 0 0 0 0 0 0 0 0 0 0 0
6.2813 -0.0067833 -0.0037769 0.03374 -0.0030196 0 0.10935 0.0577 -0.01248 0.041563 0.077648 -0.18054 3.4952 0 0 0 0 0 0 0 0 0 0 0 0 0 0 0 0 0 -0.059766 0.045152 -0.0098455 0.05853 0.097297 -0.006804 -0.073816 0 0 0 0 0 0 0 0 0 0 0 0 0 0 0
6.2852 -0.0093188 -0.0055611 0.02091 0.12046 0 0.24056 0.033673 -0.0093215 0.013079 0.10123 -0.17544 3.5116 0 0 0 0 0 0 0 0 0 0 0 0 0 0 0 0 0 -0.076953 0.033885 0.0202 0.025274 0.16471 -0.082166 -0.19829 0 0 0 0 0 0 0 0 0 0 0 0 0 0 0
6.2891 -0.005749 -0.0011582 -0.0076973 0.14477 0 0.21885 -0.0065364 0.0013216 -0.012032 0.068083 -0.042421 3.5289 0 0 0 0 0 0 0 0 0 0 0 0 0 0 0 0 0 -0.02902 0.0084061 0.032375 -0.014329 0.13557 -0.097367 -0.19072 0 0 0 0 0 0 0 0 0 0 0 0 0 0 0
6.293 0.0035037 0.0074861 -0.024728 0.068039 0 0.057276 -0.031748 0.019151 -0.0091757 0.0038283 0.13596 3.5377 0 0 0 0 0 0 0 0 0 0 0 0 0 0 0 0 0 0.058985 -0.0089204 0.02646 -0.02677 0.029763 -0.030132 -0.039467 0 0 0 0 0 0 0 0 0 0 0 0 0 0 0
6.2969 0.01284 0.013598 -0.015538 -0.040368 0 -0.13739 -0.025288 0.036936 0.022931 -0.047087 0.24785 3.5352 0 0 0 0 0 0 0 0 0 0 0 0 0 0 0 0 0 0.13263 -0.0058398 0.01711 0.0010072 -0.081322 0.086191 0.169 0 0 0 0 0 0 0 0 0 0 0 0 0 0 0
6.3008 0.015577 0.011536 0.010807 -0.094489 0 -0.2362 0.0056576 0.046476 0.06316 -0.050789 0.22898 3.5248 0 0 0 0 0 0 0 0 0 0 0 0 0 0 0 0 0 0.14698 0.012711 0.02006 0.051036 -0.12515 0.18223 0.30753 0 0 0 0 0 0 0 0 0 0 0 0 0 0 0
6.3047 0.0091617 0.0018863 0.030628 -0.055574 0 -0.17571 0.038028 0.044539 0.084562 -0.0061274 0.10344 3.512 0 0 0 0 0 0 0 0 0 0 0 0 0 0 0 0 0 0.097509 0.031308 0.038383 0.087356 -0.077744 0.19846 0.29445 0 0 0 0 0 0 0 0 0 0 0 0 0 0 0
6.3086 -0.0024896 -0.0086389 0.026107 0.041607 0 -0.00078126 0.050319 0.033989 0.07359 0.055389 -0.037257 3.5007 0 0 0 0 0 0 0 0 0 0 0 0 0 0 0 0 0 0.021453 0.037351 0.059692 0.083932 0.023871 0.12638 0.1467 0 0 0 0 0 0 0 0 0 0 0 0 0 0 0
6.3125 -0.011418 -0.012332 3.1891e-05 0.11738 0 0.16775 0.036518 0.020323 0.038365 0.091686 -0.099425 3.494 0 0 0 0 0 0 0 0 0 0 0 0 0 0 0 0 0 -0.030009 0.029765 0.065394 0.045275 0.11248 0.015234 -0.035974 0 0 0 0 0 0 0 0 0 0 0 0 0 0 0
6.3164 -0.01112 -0.0062785 -0.026667 0.10773 0 0.21768 0.0081002 0.007616 0.0012883 0.078927 -0.050668 3.4956 0 0 0 0 0 0 0 0 0 0 0 0 0 0 0 0 0 -0.027861 0.017287 0.044418 0.0021783 0.13799 -0.062425 -0.14153 0 0 0 0 0 0 0 0 0 0 0 0 0 0 0
6.3203 -0.0010953 0.0057541 -0.031798 0.012022 0 0.1224 -0.015331 -0.0026472 -0.017376 0.027155 0.0607 3.5082 0 0 0 0 0 0 0 0 0 0 0 0 0 0 0 0 0 0.01582 0.0096092 0.002057 -0.014513 0.09579 -0.062397 -0.1194 0 0 0 0 0 0 0 0 0 0 0 0 0 0 0
6.3242 0.012765 0.016345 -0.0093433 -0.10554 0 -0.04367 -0.019346 -0.009829 -0.012706 -0.027926 0.14163 3.5279 0 0 0 0 0 0 0 0 0 0 0 0 0 0 0 0 0 0.058523 0.0094961 -0.041382 3.7137e-05 0.020423 5.6996e-05 -0.0083093 0 0 0 0 0 0 0 0 0 0 0 0 0 0 0
6.3281 0.022058 0.019503 0.025943 -0.1606 0 -0.16082 -0.0034625 -0.012324 0.0036224 -0.050876 0.12021 3.5438 0 0 0 0 0 0 0 0 0 0 0 0 0 0 0 0 0 0.059047 0.011711 -0.061651 0.021317 -0.043592 0.063184 0.096485 0 0 0 0 0 0 0 0 0 0 0 0 0 0 0
6.332 0.021156 0.013971 0.049585 -0.10768 0 -0.14991 0.019271 -0.0082878 0.013488 -0.031538 -0.0031096 3.5446 0 0 0 0 0 0 0 0 0 0 0 0 0 0 0 0 0 0.0076665 0.0084071 -0.045843 0.017844 -0.06917 0.066333 0.11086 0 0 0 0 0 0 0 0 0 0 0 0 0 0 0
6.3359 0.010442 0.0030698 0.045016 0.026582 0 -0.026861 0.030977 0.001396 0.0055496 0.0087308 -0.15362 3.5298 0 0 0 0 0 0 0 0 0 0 0 0 0 0 0 0 0 -0.066311 -0.0039796 -0.0029615 -0.020221 -0.05623 -0.003657 0.018311 0 0 0 0 0 0 0 0 0 0 0 0 0 0 0
6.3398 -0.0042807 -0.0078572 0.014738 0.15825 0 0.11184 0.02057 0.011089 -0.017758 0.033794 -0.23202 3.5124 0 0 0 0 0 0 0 0 0 0 0 0 0 0 0 0 0 -0.11485 -0.021479 0.038672 -0.071006 -0.024311 -0.1022 -0.12057 0 0 0 0 0 0 0 0 0 0 0 0 0 0 0
6.3438 -0.015398 -0.014275 -0.022242 0.19968 0 0.16061 -0.008634 0.012434 -0.043181 0.019974 -0.18307 3.5085 0 0 0 0 0 0 0 0 0 0 0 0 0 0 0 0 0 -0.10525 -0.034947 0.048619 -0.09792 0.0016508 -0.16015 -0.21047 0 0 0 0 0 0 0 0 0 0 0 0 0 0 0
6.3477 -0.017791 -0.014254 -0.043743 0.11743 0 0.081268 -0.040224 0.00020657 -0.056194 -0.026175 -0.036528 3.5232 0 0 0 0 0 0 0 0 0 0 0 0 0 0 0 0 0 -0.044136 -0.036201 0.016273 -0.079142 0.0042152 -0.13502 -0.18719 0 0 0 0 0 0 0 0 0 0 0 0 0 0 0
6.3516 -0.011459 -0.0089744 -0.038779 -0.043152 0 -0.069772 -0.054737 -0.022276 -0.050211 -0.072344 0.10972 3.5459 0 0 0 0 0 0 0 0 0 0 0 0 0 0 0 0 0 0.025992 -0.023888 -0.039071 -0.025296 -0.017969 -0.042211 -0.063181 0 0 0 0 0 0 0 0 0 0 0 0 0 0 0
6.3555 -0.0011939 -0.0020225 -0.01369 -0.18433 0 -0.18217 -0.042478 -0.043306 -0.029952 -0.083701 0.15542 3.5609 0 0 0 0 0 0 0 0 0 0 0 0 0 0 0 0 0 0.055954 -0.0051267 -0.080252 0.028263 -0.048199 0.056044 0.079019 0 0 0 0 0 0 0 0 0 0 0 0 0 0 0
6.3594 0.00642 0.0024439 0.013094 -0.21811 0 -0.17083 -0.010536 -0.049687 -0.007645 -0.048066 0.068575 3.5618 0 0 0 0 0 0 0 0 0 0 0 0 0 0 0 0 0 0.024944 0.0086396 -0.079314 0.047439 -0.059963 0.094957 0.14295 0 0 0 0 0 0 0 0 0 0 0 0 0 0 0
6.3633 0.0070202 0.0020692 0.023694 -0.12421 0 -0.037461 0.021459 -0.035802 0.0051313 0.014798 -0.089325 3.5563 0 0 0 0 0 0 0 0 0 0 0 0 0 0 0 0 0 -0.04349 0.0093704 -0.038499 0.02346 -0.034921 0.052517 0.086505 0 0 0 0 0 0 0 0 0 0 0 0 0 0 0
6.3672 0.0011161 -0.0021925 0.012658 0.035586 0 0.12894 0.03454 -0.007859 0.0049721 0.066044 -0.20356 3.5554 0 0 0 0 0 0 0 0 0 0 0 0 0 0 0 0 0 -0.096607 -0.0014776 0.012567 -0.021956 0.019638 -0.035708 -0.046275 0 0 0 0 0 0 0 0 0 0 0 0 0 0 0
6.3711 -0.0064038 -0.0067506 -0.0096413 0.1583 0 0.21308 0.023392 0.020204 -0.0012768 0.073738 -0.18558 3.5616 0 0 0 0 0 0 0 0 0 0 0 0 0 0 0 0 0 -0.089019 -0.013461 0.041384 -0.052576 0.069498 -0.1017 -0.15439 0 0 0 0 0 0 0 0 0 0 0 0 0 0 0
6.375 -0.0097478 -0.0080278 -0.024695 0.1692 0 0.15358 -0.00046094 0.035927 -0.001763 0.034317 -0.035961 3.5675 0 0 0 0 0 0 0 0 0 0 0 0 0 0 0 0 0 -0.015367 -0.014803 0.037725 -0.042832 0.075165 -0.092186 -0.15124 0 0 0 0 0 0 0 0 0 0 0 0 0 0 0
6.3789 -0.0063451 -0.0051083 -0.01986 0.071736 0 -0.013372 -0.017714 0.035547 0.010794 -0.024769 0.15427 3.5666 0 0 0 0 0 0 0 0 0 0 0 0 0 0 0 0 0 0.083971 -0.0018614 0.018184 0.0046258 0.023753 -0.0057569 -0.027239 0 0 0 0 0 0 0 0 0 0 0 0 0 0 0
6.3828 0.0013887 -0.00020947 0.0014645 -0.057592 0 -0.17729 -0.015628 0.024424 0.032143 -0.063003 0.26499 3.5621 0 0 0 0 0 0 0 0 0 0 0 0 0 0 0 0 0 0.14867 0.017304 0.0078837 0.060249 -0.054554 0.10516 0.14181 0 0 0 0 0 0 0 0 0 0 0 0 0 0 0
6.3867 0.0079759 0.0033454 0.022072 -0.12575 0 -0.22785 0.0033176 0.01177 0.048373 -0.053579 0.22787 3.5634 0 0 0 0 0 0 0 0 0 0 0 0 0 0 0 0 0 0.13845 0.02893 0.017375 0.087249 -0.10284 0.16909 0.24695 0 0 0 0 0 0 0 0 0 0 0 0 0 0 0
6.3906 0.0089405 0.0037578 0.024985 -0.089724 0 -0.12937 0.024669 0.0046016 0.046454 -0.0013581 0.070698 3.5748 0 0 0 0 0 0 0 0 0 0 0 0 0 0 0 0 0 0.060191 0.024853 0.035367 0.067317 -0.078208 0.1441 0.2212 0 0 0 0 0 0 0 0 0 0 0 0 0 0 0
6.3945 0.0037874 0.0016727 0.0082183 0.015244 0 0.055053 0.033694 0.0047765 0.025538 0.060163 -0.10354 3.59 0 0 0 0 0 0 0 0 0 0 0 0 0 0 0 0 0 -0.036102 0.0096932 0.041654 0.01492 0.013333 0.047072 0.084216 0 0 0 0 0 0 0 0 0 0 0 0 0 0 0
6.3984 -0.004275 -0.0011431 -0.013009 0.1051 0 0.20581 0.025804 0.0093143 -0.0007987 0.091186 -0.18555 3.5984 0 0 0 0 0 0 0 0 0 0 0 0 0 0 0 0 0 -0.089702 -0.0027482 0.026214 -0.0314 0.11646 -0.057126 -0.073763 0 0 0 0 0 0 0 0 0 0 0 0 0 0 0
6.4023 -0.011208 -0.0037364 -0.019868 0.11037 0 0.22599 0.0080092 0.012439 -0.014422 0.072232 -0.12903 3.5973 0 0 0 0 0 0 0 0 0 0 0 0 0 0 0 0 0 -0.068357 -0.0014887 -0.0029397 -0.036792 0.16302 -0.10021 -0.15468 0 0 0 0 0 0 0 0 0 0 0 0 0 0 0
6.4063 -0.014905 -0.0065145 -0.0077991 0.026053 0 0.10416 -0.008217 0.0086025 -0.0071144 0.016577 0.023547 3.5935 0 0 0 0 0 0 0 0 0 0 0 0 0 0 0 0 0 0.011236 0.011359 -0.027888 0.0024427 0.11927 -0.058014 -0.11699 0 0 0 0 0 0 0 0 0 0 0 0 0 0 0
6.4102 -0.015689 -0.010049 0.0083305 -0.08723 0 -0.080426 -0.015631 -0.0036675 0.012475 -0.040172 0.17122 3.5939 0 0 0 0 0 0 0 0 0 0 0 0 0 0 0 0 0 0.094533 0.021361 -0.03523 0.053532 0.0090403 0.033073 0.0016954 0 0 0 0 0 0 0 0 0 0 0 0 0 0 0
6.4141 -0.014768 -0.013642 0.008109 -0.14862 0 -0.21161 -0.014646 -0.019032 0.025518 -0.065504 0.21816 3.5959 0 0 0 0 0 0 0 0 0 0 0 0 0 0 0 0 0 0.12412 0.013726 -0.024281 0.070644 -0.10301 0.10279 0.11514 0 0 0 0 0 0 0 0 0 0 0 0 0 0 0
6.418 -0.01268 -0.015327 -0.01356 -0.1142 0 -0.21189 -0.010481 -0.027372 0.017706 -0.051616 0.13091 3.5898 0 0 0 0 0 0 0 0 0 0 0 0 0 0 0 0 0 0.075902 -0.013297 -0.0050153 0.030617 -0.15484 0.097521 0.14741 0 0 0 0 0 0 0 0 0 0 0 0 0 0 0
6.4219 -0.0092733 -0.013421 -0.038997 -0.0057174 0 -0.089564 -0.0082774 -0.02162 -0.010309 -0.017777 -0.04336 3.5713 0 0 0 0 0 0 0 0 0 0 0 0 0 0 0 0 0 -0.026292 -0.045104 0.0093662 -0.047065 -0.12569 0.017378 0.07923 0 0 0 0 0 0 0 0 0 0 0 0 0 0 0
6.4258 -0.0048679 -0.0081925 -0.042686 0.10608 0 0.071473 -0.010527 -0.0060196 -0.04458 0.0067374 -0.20613 3.5484 0 0 0 0 0 0 0 0 0 0 0 0 0 0 0 0 0 -0.12619 -0.060906 0.0092039 -0.11304 -0.044863 -0.086495 -0.046565 0 0 0 0 0 0 0 0 0 0 0 0 0 0 0
6.4297 -0.00097034 -0.0021347 -0.016011 0.14903 0 0.16958 -0.017258 0.0040702 -0.068608 0.0046997 -0.26655 3.5351 0 0 0 0 0 0 0 0 0 0 0 0 0 0 0 0 0 -0.17007 -0.049498 -0.0075181 -0.12449 0.031997 -0.15056 -0.15854 0 0 0 0 0 0 0 0 0 0 0 0 0 0 0
6.4336 0.00040343 0.0013424 0.02178 0.09522 0 0.15065 -0.026545 -0.0059741 -0.073312 -0.018818 -0.19603 3.5379 0 0 0 0 0 0 0 0 0 0 0 0 0 0 0 0 0 -0.13894 -0.018071 -0.033554 -0.076641 0.060197 -0.14292 -0.20265 0 0 0 0 0 0 0 0 0 0 0 0 0 0 0
6.4375 -0.0018894 -0.0002063 0.038352 -0.023291 0 0.038193 -0.034184 -0.035064 -0.059391 -0.043778 -0.045502 3.5502 0 0 0 0 0 0 0 0 0 0 0 0 0 0 0 0 0 -0.058036 0.01279 -0.054679 -0.0049504 0.03178 -0.080658 -0.16998 0 0 0 0 0 0 0 0 0 0 0 0 0 0 0
6.4414 -0.0074152 -0.0069666 0.016672 -0.13589 0 -0.088501 -0.034396 -0.062977 -0.033595 -0.051845 0.086968 3.5609 0 0 0 0 0 0 0 0 0 0 0 0 0 0 0 0 0 0.021241 0.023676 -0.057495 0.042482 -0.0248 -0.011026 -0.092354 0 0 0 0 0 0 0 0 0 0 0 0 0 0 0
6.4453 -0.014631 -0.016649 -0.028795 -0.177 0 -0.15004 -0.023634 -0.065041 -0.0048931 -0.038701 0.11987 3.5664 0 0 0 0 0 0 0 0 0 0 0 0 0 0 0 0 0 0.054361 0.0091556 -0.039579 0.039357 -0.067592 0.024992 -0.014966 0 0 0 0 0 0 0 0 0 0 0 0 0 0 0
6.4492 -0.021751 -0.025315 -0.063344 -0.12514 0 -0.11736 -0.0055724 -0.034267 0.016752 -0.014408 0.042464 3.5713 0 0 0 0 0 0 0 0 0 0 0 0 0 0 0 0 0 0.030477 -0.020188 -0.013441 -0.0037844 -0.069735 0.018185 0.031903 0 0 0 0 0 0 0 0 0 0 0 0 0 0 0
6.4531 -0.027152 -0.02909 -0.060968 -0.014609 0 -0.024683 0.0082042 0.0093901 0.022021 0.0055181 -0.078518 3.5783 0 0 0 0 0 0 0 0 0 0 0 0 0 0 0 0 0 -0.023557 -0.046472 0.0018506 -0.052347 -0.035138 -0.01038 0.044395 0 0 0 0 0 0 0 0 0 0 0 0 0 0 0
6.457 -0.029478 -0.026373 -0.02542 0.086794 0 0.059968 0.0053271 0.033536 0.0074835 0.010295 -0.14686 3.5801 0 0 0 0 0 0 0 0 0 0 0 0 0 0 0 0 0 -0.063306 -0.05623 -0.0033693 -0.074574 0.0075775 -0.031112 0.037182 0 0 0 0 0 0 0 0 0 0 0 0 0 0 0
6.4609 -0.02821 -0.01941 0.014282 0.12021 0 0.082648 -0.016387 0.020661 -0.018486 -0.00074522 -0.10675 3.565 0 0 0 0 0 0 0 0 0 0 0 0 0 0 0 0 0 -0.057013 -0.046809 -0.019808 -0.06077 0.027331 -0.027912 0.026925 0 0 0 0 0 0 0 0 0 0 0 0 0 0 0
6.4648 -0.024669 -0.013701 0.028286 0.07153 0 0.036306 -0.043873 -0.016186 -0.036879 -0.018791 0.01638 3.5301 0 0 0 0 0 0 0 0 0 0 0 0 0 0 0 0 0 -0.0060236 -0.024875 -0.026609 -0.023384 0.0132 -0.0050011 0.020677 0 0 0 0 0 0 0 0 0 0 0 0 0 0 0
6.4688 -0.022078 -0.014668 0.0083842 -0.022595 0 -0.041215 -0.056435 -0.044612 -0.029956 -0.030694 0.13529 3.4869 0 0 0 0 0 0 0 0 0 0 0 0 0 0 0 0 0 0.057494 -0.00061979 -0.010907 0.016657 -0.018363 0.021869 0.015768 0 0 0 0 0 0 0 0 0 0 0 0 0 0 0
6.4727 -0.02357 -0.023347 -0.028922 -0.102 0 -0.097832 -0.041993 -0.04158 0.0033414 -0.026567 0.16642 3.4496 0 0 0 0 0 0 0 0 0 0 0 0 0 0 0 0 0 0.093094 0.017153 0.018089 0.043491 -0.036891 0.03884 0.0078776 0 0 0 0 0 0 0 0 0 0 0 0 0 0 0
6.4766 -0.029081 -0.034483 -0.057709 -0.12384 0 -0.10199 -0.0086837 -0.013416 0.042313 -0.0068019 0.091337 3.4204 0 0 0 0 0 0 0 0 0 0 0 0 0 0 0 0 0 0.079033 0.022923 0.034808 0.050699 -0.022417 0.041137 -0.0014513 0 0 0 0 0 0 0 0 0 0 0 0 0 0 0
6.4805 -0.034072 -0.039382 -0.061167 -0.087725 0 -0.058262 0.019322 0.011152 0.057226 0.016145 -0.03271 3.3878 0 0 0 0 0 0 0 0 0 0 0 0 0 0 0 0 0 0.025388 0.014791 0.019329 0.038165 0.017074 0.031395 -0.0048379 0 0 0 0 0 0 0 0 0 0 0 0 0 0 0
6.4844 -0.032174 -0.032133 -0.039758 -0.028505 0 0.0025254 0.020056 0.0079679 0.031941 0.024626 -0.11936 3.3415 0 0 0 0 0 0 0 0 0 0 0 0 0 0 0 0 0 -0.034858 -0.0048457 -0.023525 0.0087366 0.049472 0.014033 0.0031575 0 0 0 0 0 0 0 0 0 0 0 0 0 0 0
6.4883 -0.020317 -0.014489 -0.0070261 0.014644 0 0.046526 -0.008402 -0.020876 -0.021838 0.0086968 -0.11839 3.2876 0 0 0 0 0 0 0 0 0 0 0 0 0 0 0 0 0 -0.06932 -0.028635 -0.065582 -0.031155 0.042555 -0.0082314 0.017336 0 0 0 0 0 0 0 0 0 0 0 0 0 0 0
6.4922 -0.0019545 0.0049528 0.020146 0.026409 0 0.055737 -0.045425 -0.049995 -0.071463 -0.024312 -0.04869 3.2455 0 0 0 0 0 0 0 0 0 0 0 0 0 0 0 0 0 -0.067009 -0.04579 -0.07675 -0.06951 -0.009074 -0.033619 0.021149 0 0 0 0 0 0 0 0 0 0 0 0 0 0 0
6.4961 0.015056 0.017197 0.030259 0.019488 0 0.032785 -0.062982 -0.053904 -0.086651 -0.052682 0.023419 3.2276 0 0 0 0 0 0 0 0 0 0 0 0 0 0 0 0 0 -0.042169 -0.046699 -0.048358 -0.090774 -0.075701 -0.058545 -0.0025483 0 0 0 0 0 0 0 0 0 0 0 0 0 0 0
[truncated: 7,965,212 more chars]
