# Supplementary material for: Dataset from dynamic shake-table testing of five full-scale single leaf and cavity URM walls subjected to out-of-plane two-way bending
Source: Data Brief. 2019 Mar 20;24:103854. doi: 10.1016/j.dib.2019.103854 (PMC6480314; doi:10.1016/j.dib.2019.103854)
Supplement: Multimedia component 2 [file mmc2.zip › DATA/CAV-000-RF/Test17.txt]

0 0.00076332 -0.0013491 0.00050452 0.001045 0 -0.0013191 -0.0025717 0.00059278 0.00079709 -0.00075451 0.0011474 -0.24353 0.0018943 0.0053626 -0.0033796 0.0011449 -0.0016949 0.0018047 0.0020391 -0.0033619 0.0097986 0 0.0052615 0 -0.0011571 -0.00034289 0.00073333 0.00065153 0.020556 -0.00040076 -0.001321 0.00017109 0.0013944 -0.0015136 0.00094771 -0.00056839 -0.00012765 -0.00035822 0.025923 0.030136 0.037125 0.034757 0.050826 0.02456 -0.020602 0.013703 0.058534 -0.0069189 0.031969 0.092037 -0.0037798
0.003907 0.0010916 -0.0013859 -0.0011368 4.2994e-05 0 -0.0016825 -0.0027855 0.0006869 0.0017228 -0.00045074 0.0022975 -0.25492 0.0022441 0.002454 -0.004101 0.00039447 0.0021455 -0.00056604 -0.0016455 -0.0050061 0.007541 0 0.0033553 0 -0.0016152 4.3158e-06 0.00082016 0.000942 0.015959 -0.0011545 -0.0027936 -0.00033188 0.0014661 0.0023234 0.00082256 -0.0035135 0.00078482 0.0007233 0.018956 0.016766 0.022508 0.0101 0.026449 0.019675 -0.024429 0.0075353 0.051127 -0.029401 0.020703 0.077577 -0.003202
0.007813 0.00014865 -0.00048545 -0.0027612 -0.00065258 0 -0.00081346 -0.0012994 0.0012151 0.0010742 0.0016696 0.0027617 -0.28048 0.0037069 0.00077997 -0.0033636 0.00048673 0.0057158 -0.0019873 -0.00063917 -0.0045293 0.0023092 0 0.0032555 0 -0.0013161 5.5788e-05 0.00070642 0.0010258 -0.010428 -0.0022743 -0.0030685 -0.00018389 0.00093317 0.0054008 0.00047806 -0.0048 0.0020734 0.0023514 0.013969 0.0070444 0.015968 -0.0039232 0.0096847 0.019021 -0.020758 0.0057758 0.045677 -0.041374 0.011502 0.064751 -0.0043583
0.011719 -0.0013038 0.00028028 -0.0044541 -0.00088669 0 -0.00021828 0.00086423 0.0010809 -0.0013489 0.0033078 0.0014464 -0.29933 0.0041218 0.0028895 -0.0015576 0.001648 0.0069444 -0.00064339 0.002946 -0.0010238 -0.001081 0 0.0042718 0 -0.00077766 -0.00016775 0.00049529 0.0010951 -0.018764 -0.0040938 -0.0024875 -0.00049413 -6.5577e-06 0.0057749 -0.00017468 -0.0047862 0.0026641 0.0034411 0.01058 0.0017651 0.016957 -0.0071872 0.0023573 0.022593 -0.012036 0.0075315 0.042866 -0.043957 0.0053271 0.055397 -0.0068063
0.015625 -0.0019201 -4.0503e-05 -0.0057994 -0.00082547 0 -0.00062028 0.0020999 -0.00030417 -0.003863 0.0022866 -0.00092483 -0.29529 0.0019838 0.0070513 0.00013641 0.0025033 0.0045319 0.0027664 0.004575 0.0040569 -0.00036668 0 0.0042526 0 -0.00056215 -0.00033678 0.00019108 0.0011362 0.015557 -0.0061495 -0.0020164 -0.001794 -0.00092817 0.0037397 -0.0010958 -0.0048605 0.001722 0.0030711 0.007976 0.00085092 0.023983 -0.00077541 0.0044798 0.029516 -0.00062522 0.011643 0.042515 -0.039001 0.0023306 0.050064 -0.0079433
0.019532 -0.0011204 -0.0011434 -0.0060759 -0.0008087 0 -0.0011647 0.0018931 -0.0022276 -0.0045388 -0.00090976 -0.0023589 -0.27326 -0.0016218 0.0091632 0.00073569 0.0020355 -0.00036652 0.005309 0.0022138 0.0075715 0.0024772 0 0.0026182 0 -0.00062959 -0.00020316 -0.00015892 0.00090563 0.071168 -0.007355 -0.0019981 -0.0031566 -0.0014274 0.0013341 -0.0021821 -0.0058857 -0.00051507 0.0015202 0.0046022 0.003419 0.033973 0.012564 0.014467 0.037751 0.0099831 0.016135 0.043638 -0.02997 0.0020476 0.048482 -0.0059738
0.023438 0.00030416 -0.0018436 -0.0049796 -0.0011431 0 -0.00081665 0.0011394 -0.0033836 -0.0031688 -0.0036925 -0.0016123 -0.25273 -0.0039977 0.0070037 0.00012366 0.00087997 -0.0043968 0.004384 -0.0017844 0.0070827 0.0036779 0 0.0014415 0 -0.00045386 8.2741e-05 -0.00037685 0.00026781 0.10344 -0.0068612 -0.0019298 -0.0032492 -0.0014376 0.00022307 -0.0032862 -0.0073264 -0.0028339 7.3569e-05 -0.0031186 0.0054018 0.038484 0.024768 0.024972 0.040767 0.012821 0.016155 0.042135 -0.025344 0.0017435 0.047426 -0.0018378
0.027344 0.0010038 -0.0014961 -0.0030435 -0.0018987 0 1.3914e-05 0.00083527 -0.0032578 -0.0014306 -0.0042487 0.00040629 -0.2468 -0.003741 0.0023909 -0.0010405 0.00041341 -0.0045518 0.00023561 -0.0035014 0.0029251 0.0016321 0 0.0031375 0 0.00026475 9.936e-05 -0.0002832 -0.0005234 0.094081 -0.0048308 -0.0013707 -0.0020223 -0.0012789 0.0002244 -0.0041355 -0.0078163 -0.0039957 -0.00037004 -0.014853 0.003558 0.034555 0.03116 0.030034 0.036134 0.0077536 0.010605 0.03601 -0.028121 -0.00076465 0.043953 0.0019372
0.03125 0.00042792 -0.0007452 -0.0012232 -0.0027936 0 -0.00013903 0.00078935 -0.0026059 -0.0010861 -0.0033057 0.0014169 -0.25078 -0.0023816 -0.00074417 -0.0019377 0.00089264 -0.00085411 -0.0041442 -0.0017018 -0.0020173 -0.0015891 0 0.0073342 0 0.0011499 -0.00039003 9.0371e-05 -0.00098286 0.069869 -0.0023713 -0.00066744 -0.00088976 -0.0013578 -0.00010084 -0.0043591 -0.0064377 -0.0036645 -0.00041378 -0.029533 -0.0031258 0.022279 0.031314 0.028409 0.023594 -0.0041934 -0.00036063 0.024983 -0.038027 -0.0058554 0.037559 0.0038685
0.035157 -0.00072074 -0.00070512 -5.6315e-05 -0.0032997 0 -0.0017933 -5.9744e-05 -0.0025297 -0.0021978 -0.0028621 2.1587e-05 -0.25226 -0.0028426 -0.00014336 -0.0021561 0.0010629 0.003489 -0.0057027 0.00098064 -0.0046955 -0.0025642 0 0.010663 0 0.0015055 -0.0011406 0.00047248 -0.00085991 0.069493 -0.0006565 -0.00052462 -0.0010808 -0.0018083 -0.0016788 -0.0037752 -0.0034614 -0.0025308 -0.0016188 -0.045592 -0.015064 0.002853 0.025836 0.019964 0.0038386 -0.021182 -0.015954 0.0094233 -0.053734 -0.013431 0.028356 0.0045685
0.039063 -0.0013471 -0.0015641 0.00070135 -0.0029932 0 -0.0034966 -0.0021108 -0.0032572 -0.0032624 -0.0036593 -0.0028712 -0.24935 -0.0062374 0.0029579 -0.0017897 -0.00017933 0.0048433 -0.0038932 0.0009223 -0.0042437 -0.0001395 0 0.010073 0 0.001075 -0.0016176 0.00058034 -0.00039287 0.098263 -3.8489e-05 -0.0010062 -0.0021174 -0.0024198 -0.0039833 -0.0027004 -5.7911e-05 -0.0016458 -0.0046555 -0.059146 -0.031951 -0.019629 0.01788 0.0068105 -0.020282 -0.038666 -0.033731 -0.0087625 -0.070873 -0.022188 0.0181 0.0053289
0.042969 -0.0011045 -0.0022936 0.0015968 -0.0019166 0 -0.0032891 -0.0042649 -0.0039979 -0.002985 -0.0045123 -0.0049081 -0.25464 -0.010372 0.0054574 -0.0010948 -0.0020724 0.0023361 -0.0006295 -0.0027513 -0.0021892 0.003392 0 0.0062351 0 0.00033199 -0.0014883 0.00037867 -4.8467e-05 0.12305 5.3518e-05 -0.0013129 -0.0022952 -0.0028623 -0.0057702 -0.0018403 0.0025115 -0.0016332 -0.0080777 -0.065873 -0.04944 -0.036908 0.013666 -0.0040384 -0.040906 -0.049384 -0.048192 -0.024407 -0.081695 -0.028733 0.011102 0.0063108
0.046875 -0.000562 -0.0018255 0.0027317 -0.00059539 0 -0.0010375 -0.0049181 -0.0039155 -0.0016393 -0.0041113 -0.0045177 -0.27935 -0.011618 0.0054515 -0.00010837 -0.0024504 -0.001492 0.0019507 -0.0073624 -0.0005966 0.0046474 0 0.0032225 0 -2.9844e-05 -0.00091883 9.366e-05 -2.7788e-05 0.11125 0.00040495 -0.00068292 -0.00067055 -0.0029091 -0.0063897 -0.0016849 0.003518 -0.0023911 -0.0092378 -0.065783 -0.064571 -0.046534 0.014362 -0.0098396 -0.054508 -0.051345 -0.057079 -0.035394 -0.084147 -0.031864 0.0087869 0.0065654
0.050782 -0.00034471 -0.00031211 0.0035831 0.00038706 0 0.0012232 -0.0037107 -0.002979 -0.00055697 -0.002802 -0.0022301 -0.31587 -0.0083612 0.0036752 0.0013582 -0.00012264 -0.0031171 0.0032441 -0.0093277 -0.00017906 0.0025182 0 0.0044941 0 0.00018128 -0.0003948 -3.0298e-05 -9.5413e-05 0.066611 0.0012249 0.00068702 0.0017704 -0.0024428 -0.0061273 -0.0019494 0.0029855 -0.003349 -0.0066946 -0.059506 -0.075627 -0.047984 0.019486 -0.0098445 -0.059511 -0.043912 -0.059353 -0.040949 -0.077756 -0.031295 0.011458 0.0055336
0.054688 -0.00036197 0.0010107 0.0035461 0.00089214 0 0.0015178 -0.0019683 -0.0017263 -0.00048904 -0.0020224 0.00012118 -0.34015 -0.002601 0.0022957 0.0033162 0.0034332 -0.0011817 0.003742 -0.0073503 -0.00016885 -0.0008632 0 0.0092561 0 0.00053485 -0.00027649 3.3557e-05 7.9104e-05 0.020993 0.0020148 0.0018558 0.0031442 -0.0013697 -0.0053976 -0.0017153 0.0016265 -0.0039102 -0.0017679 -0.048476 -0.08118 -0.04188 0.027475 -0.0042705 -0.055223 -0.027393 -0.054588 -0.040961 -0.063102 -0.027265 0.018742 0.0037863
0.058594 -3.0028e-05 0.001192 0.0025447 0.0012879 0 0.00016872 -0.0012199 -0.00039748 -0.00081118 -0.0021897 0.001299 -0.33414 0.0018484 0.0026865 0.0052135 0.0051333 0.0025101 0.0035298 -0.0031336 0.00029818 -0.0023528 0 0.013029 0 0.00055811 -0.00053032 0.00011042 0.00047042 -0.0047618 0.0021526 0.0022196 0.0027081 0.00030065 -0.0040245 -0.00027556 0.00049259 -0.0037237 0.0024457 -0.037428 -0.079075 -0.032682 0.031688 0.0031679 -0.043112 -0.0050416 -0.043658 -0.037462 -0.043893 -0.02237 0.027322 0.0019661
0.0625 0.00086606 0.00057496 0.0010486 0.0019638 0 -0.00064235 -0.0014341 0.0013297 -0.00043624 -0.0019013 0.0016592 -0.30516 0.0027239 0.0044016 0.0060599 0.0032335 0.0048198 0.0020224 0.00055541 0.0010605 -0.00080193 0 0.011905 0 0.00030155 -0.00085205 4.8047e-05 0.0006697 -0.022382 0.00157 0.0021019 0.0015472 0.0022306 -0.0015983 0.0020947 0.00028628 -0.0027098 0.0037882 -0.030596 -0.073084 -0.027031 0.028566 0.0071067 -0.031297 0.014746 -0.03249 -0.035469 -0.027064 -0.020536 0.032246 -0.00046787
0.066407 0.0017925 0.00031501 -0.00041925 0.0027915 0 0.00048706 -0.0010215 0.0036096 0.00076342 0.00033565 0.0024057 -0.28085 0.00098202 0.0059521 0.0051032 -0.00083439 0.0039871 -0.0007025 0.002136 0.0012853 0.0021134 0 0.0061435 0 0.00021546 -0.00099275 -0.00011882 0.00032468 -0.055569 0.00085427 0.0021304 0.0011863 0.0037308 0.0015814 0.0042445 0.00070306 -0.00097398 0.0028915 -0.028739 -0.064612 -0.026545 0.017935 0.006151 -0.022875 0.028425 -0.023337 -0.036525 -0.014661 -0.023296 0.031698 -0.0045854
0.070313 0.0020602 0.0010229 -0.0016433 0.0031473 0 0.0024876 0.0013218 0.005705 0.0017796 0.0039264 0.0041377 -0.28341 -0.00066444 0.0062175 0.0025058 -0.0036898 0.00080179 -0.0030698 0.0017304 0.00067618 0.0037566 0 -0.00048299 0 0.00050222 -0.0009486 -0.00024317 -0.00044924 -0.10514 0.00069841 0.0022495 0.0018392 0.0041642 0.004286 0.0050885 0.0005474 0.0012583 0.0023738 -0.031788 -0.055003 -0.031821 0.00071173 -0.0002395 -0.020177 0.033208 -0.01793 -0.041474 -0.007905 -0.031594 0.024579 -0.0098348
0.074219 0.0016602 0.0021165 -0.0025652 0.0025446 0 0.0031297 0.004971 0.0064079 0.0017319 0.0064094 0.0062631 -0.30882 -0.00064631 0.0051244 -0.0006235 -0.0031237 -0.0024378 -0.003363 0.00015571 -3.5037e-05 0.0029564 0 -0.0046422 0 0.00075596 -0.00087912 -0.00027113 -0.0011527 -0.1442 0.0012447 0.0017281 0.0023493 0.0034916 0.0053255 0.0044989 -0.0011235 0.0036542 0.0042131 -0.038253 -0.045894 -0.041971 -0.019903 -0.0115 -0.025628 0.02542 -0.018089 -0.050366 -0.00738 -0.046212 0.010056 -0.013235
0.078125 0.0012971 0.0025577 -0.0029529 0.0012398 0 0.0017763 0.0077889 0.0053492 0.00099846 0.006064 0.007689 -0.33198 8.7608e-05 0.0033396 -0.0029326 -4.0322e-05 -0.0038474 -0.0019687 -0.0019333 7.5147e-05 0.00067563 0 -0.0063901 0 0.00038084 -0.00090364 -0.00031832 -0.0013838 -0.14943 0.0019571 0.0002595 0.0017797 0.0023732 0.0046972 0.0033135 -0.003744 0.0057855 0.0078845 -0.042746 -0.038866 -0.051077 -0.035645 -0.022889 -0.03667 0.0069774 -0.022122 -0.059237 -0.0095246 -0.063859 -0.008202 -0.011715
0.082032 0.0015485 0.0020245 -0.0024512 0.00013939 0 0.00021936 0.0081782 0.0036683 0.00079621 0.003879 0.0078293 -0.33211 -0.00053738 0.0016581 -0.0036687 0.00259 -0.0030557 -0.0014655 -0.0038391 0.00097265 -0.0012976 0 -0.0081316 0 -0.00065073 -0.00099575 -0.00051432 -0.0011797 -0.12921 0.0021557 -0.0012369 0.00063817 0.0016034 0.0036116 0.0025233 -0.0052983 0.0072069 0.010962 -0.042856 -0.034143 -0.05571 -0.043441 -0.031536 -0.048668 -0.016053 -0.026713 -0.064962 -0.011205 -0.080578 -0.026193 -0.0056653
0.085938 0.002149 0.0011473 -0.0010407 3.0354e-05 0 0.00051064 0.0065477 0.0030357 0.0016866 0.002457 0.0068833 -0.3124 -0.0031558 0.00066695 -0.0029724 0.0025669 -0.000966 -0.0037084 -0.0043484 0.0016007 -0.0019464 0 -0.011085 0 -0.0015946 -0.0010395 -0.00079515 -0.00086228 -0.11349 0.001723 -0.0013026 0.00023597 0.0013722 0.0033147 0.0024766 -0.0040293 0.007623 0.011377 -0.03817 -0.032021 -0.054794 -0.042627 -0.036601 -0.059197 -0.040221 -0.03008 -0.066161 -0.011372 -0.094157 -0.042136 0.00031249
0.089844 0.0022664 0.00064608 0.00068547 0.0008759 0 0.0023572 0.0046719 0.0038921 0.0028158 0.0030372 0.00537 -0.2947 -0.0059188 0.00064729 -0.0015189 0.00026864 0.0011128 -0.0069747 -0.0022287 0.0010289 -0.0014042 0 -0.013399 0 -0.001603 -0.00094771 -0.00090458 -0.00061586 -0.11689 0.0013045 0.0004662 0.00099927 0.0011146 0.0039289 0.0028056 -0.00030907 0.0070668 0.0090261 -0.029111 -0.032719 -0.048081 -0.033667 -0.037881 -0.066059 -0.062003 -0.030604 -0.061976 -0.0094638 -0.10261 -0.054655 0.001029
0.09375 0.0014617 0.0005049 0.001899 0.0018664 0 0.0032885 0.0037578 0.0048488 0.0028517 0.0041123 0.0036838 -0.29637 -0.0060743 0.0014572 -1.1804e-05 -0.0020998 0.002135 -0.0069706 0.0023991 -0.00044893 -0.00025479 0 -0.012074 0 -0.00059759 -0.00073083 -0.00064343 -0.00031129 -0.12018 0.0017517 0.002734 0.0018404 0.00014645 0.0044534 0.0029644 0.0033356 0.005916 0.0053632 -0.019627 -0.037243 -0.037872 -0.0205 -0.037054 -0.066387 -0.074985 -0.02629 -0.052584 -0.0065852 -0.10256 -0.062924 -0.0044399
0.097657 0.00021718 0.00017477 0.0022737 0.0021543 0 0.0015475 0.0033595 0.004078 0.0015405 0.0032712 0.0021155 -0.31382 -0.0026578 0.0024537 0.00099151 -0.002735 0.001612 -0.0014643 0.0073252 -0.0014695 0.0010644 0 -0.0065219 0 0.00059623 -0.00049162 -0.00012007 0.00022975 -0.093146 0.003249 0.0035931 0.0014064 -0.0015483 0.0037801 0.0027041 0.0043745 0.0046411 0.0018099 -0.015688 -0.044121 -0.030233 -0.011157 -0.037767 -0.063079 -0.079504 -0.019799 -0.04303 -0.0055224 -0.096915 -0.070221 -0.011548
0.10156 -0.00056847 -0.00054128 0.0022831 0.00154 0 -0.001651 0.0021832 0.0013328 2.0921e-05 9.8633e-05 0.0009979 -0.32844 0.0023041 0.0027349 0.0010119 -0.0016326 -0.00024286 0.0062631 0.0093751 -0.00083476 0.0021618 0 0.00026205 0 0.0010272 -0.00037817 0.00027929 0.000883 -0.032243 0.0049181 0.0024462 -0.00025905 -0.0031979 0.001623 0.0020521 0.0026214 0.0034221 -0.0011847 -0.019188 -0.052301 -0.027216 -0.0081663 -0.040709 -0.058032 -0.076833 -0.013048 -0.035512 -0.0070053 -0.0874 -0.077985 -0.014179
0.10547 -0.00050798 -0.001105 0.0026701 0.00050418 0 -0.0032377 -0.00030559 -0.0015811 -0.00051285 -0.0032562 0.00050685 -0.32671 0.0052791 0.0017086 -0.00022937 -6.4548e-05 -0.0025115 0.0095145 0.0067813 0.0014403 0.0024591 0 0.0043101 0 0.00050453 -0.00051323 0.0002125 0.0012463 0.031686 0.005353 0.00059379 -0.0016269 -0.0039126 -0.0014122 0.001024 0.00037599 0.0019896 -0.0037002 -0.03081 -0.060758 -0.029765 -0.012681 -0.045785 -0.052683 -0.068275 -0.0075799 -0.031332 -0.011086 -0.075348 -0.086947 -0.0099684
0.10938 -1.3261e-05 -0.00087853 0.0036072 -0.00030999 0 -0.0016208 -0.0032903 -0.0024909 -0.00022413 -0.0044363 0.00030728 -0.31245 0.0041405 -0.00042383 -0.002411 0.00088483 -0.0039638 0.0044864 0.00076966 0.0042023 0.0015483 0 0.0043604 0 -0.00031822 -0.00091067 -0.0002948 0.0010519 0.064777 0.0037295 -0.0001088 -0.0013043 -0.0034376 -0.0043669 -0.00043509 0.00010364 -6.06e-05 -0.0055018 -0.050218 -0.067894 -0.038003 -0.024843 -0.051776 -0.048631 -0.055694 -0.0053619 -0.031391 -0.016952 -0.062161 -0.097271 -0.0019707
0.11328 0.00031388 1.1195e-05 0.0044359 -0.00057007 0 0.0015394 -0.0055064 -0.00099216 -0.00040242 -0.0033336 -0.00031743 -0.30013 -2.5488e-05 -0.0026871 -0.0044453 0.001048 -0.0038246 -0.005477 -0.005144 0.0060811 -0.00012849 0 0.0027641 0 -0.00069637 -0.0014249 -0.00083892 0.00049704 0.064028 0.00056105 0.0009233 0.0004786 -0.0022368 -0.0063809 -0.0021733 0.0019605 -0.0026835 -0.0060782 -0.070769 -0.071252 -0.047481 -0.039329 -0.054411 -0.04643 -0.042941 -0.0072077 -0.032908 -0.020411 -0.048944 -0.10589 0.0045972
0.11719 0.00038438 0.00068696 0.0042691 -0.00030711 0 0.0031265 -0.0064174 0.0011829 -0.0017987 -0.0018484 -0.0017149 -0.29885 -0.0037564 -0.0038516 -0.0050537 0.00067636 -0.0023517 -0.012397 -0.0076456 0.006304 -0.0012679 0 0.0028151 0 -0.00053612 -0.001797 -0.000971 8.8231e-05 0.055274 -0.0026082 0.0025851 0.0021544 -0.00091976 -0.0068317 -0.0036274 0.0036911 -0.0050969 -0.0054832 -0.085822 -0.070961 -0.053765 -0.050695 -0.05226 -0.044666 -0.03232 -0.010676 -0.031825 -0.018857 -0.035615 -0.10985 0.0069509
0.12109 0.00057848 0.0004583 0.0028277 0.00027898 0 0.0018621 -0.0063403 0.0019231 -0.0034871 -0.0014771 -0.0032596 -0.30517 -0.0039784 -0.0030974 -0.0038014 -0.00028541 -0.00062197 -0.010813 -0.0058705 0.0048737 -0.00073296 0 0.0054441 0 -0.00034456 -0.0017989 -0.00057914 0.00013932 0.059969 -0.0043727 0.0033306 0.0024337 0.00028047 -0.0054768 -0.0040819 0.0029885 -0.0061861 -0.0046866 -0.092386 -0.067228 -0.055185 -0.056918 -0.045358 -0.042474 -0.02468 -0.01417 -0.026087 -0.011239 -0.021951 -0.10741 0.006238
0.125 0.0010993 -0.00040873 0.00067079 0.00090181 0 -0.00060646 -0.0056271 0.0007652 -0.0036865 -0.0017575 -0.0037442 -0.31078 -0.00041312 -0.00048692 -0.0016033 -0.0020612 0.00037771 -0.0025508 -0.0016882 0.0023549 0.0013124 0 0.00866 0 -0.00052056 -0.0013808 2.556e-05 0.00046447 0.071249 -0.0045087 0.0025965 0.0013831 0.0014298 -0.0027431 -0.0032482 -0.0001358 -0.00535 -0.0046488 -0.088379 -0.060516 -0.050758 -0.056747 -0.034409 -0.039028 -0.020546 -0.016032 -0.014102 0.0028783 -0.0077461 -0.097291 0.0051679
0.12891 0.0016203 -0.0010014 -0.001333 0.0011421 0 -0.0018631 -0.0041174 -0.00086097 -0.0017275 -0.0013255 -0.0025669 -0.31371 0.0042803 0.0029171 -3.4291e-05 -0.0042223 0.00052741 0.0054965 0.0019735 -0.00033987 0.0034435 0 0.0099723 0 -0.0008414 -0.0007079 0.00039468 0.00060265 0.066218 -0.0039861 0.00097493 -7.2383e-05 0.0024435 0.00023813 -0.001602 -0.0033745 -0.0030427 -0.0050207 -0.072095 -0.051739 -0.040632 -0.049954 -0.022412 -0.033162 -0.02049 -0.013238 0.0058338 0.02297 0.0069932 -0.07783 0.0049102
0.13281 0.0017118 -0.00078804 -0.0026715 0.00058356 0 -0.001423 -0.0015773 -0.0012687 0.0010379 5.8257e-06 -0.00048543 -0.3193 0.0066488 0.0054225 3.2058e-05 -0.0053962 0.00047443 0.0080035 0.0032607 -0.0022004 0.0042836 0 0.0089083 0 -0.00073587 -6.5794e-05 0.00033734 0.00032683 0.036898 -0.0039826 -0.00069217 -0.0013213 0.0029351 0.0022416 -0.00010534 -0.0044023 -0.00048138 -0.0041291 -0.051788 -0.042816 -0.030207 -0.041725 -0.014104 -0.025693 -0.022286 -0.0060497 0.028765 0.043125 0.020941 -0.054524 0.0044963
0.13672 0.0014898 -0.00016581 -0.0033378 -0.00076385 0 -0.00084618 0.0015355 -0.00020744 0.0024667 0.00093255 0.0010027 -0.33059 0.0050929 0.0056333 -0.00086337 -0.0042297 0.00079588 0.0054478 0.0023874 -0.0026015 0.0037466 0 0.0069881 0 -1.1657e-05 0.00028765 6.6096e-05 -0.00011453 0.0011251 -0.0048332 -0.0020017 -0.0023802 0.0026185 0.0028503 0.00047256 -0.0029954 0.0012413 -0.00063646 -0.032864 -0.034173 -0.022264 -0.034389 -0.010409 -0.017525 -0.024287 0.0039537 0.050838 0.05986 0.032852 -0.031624 0.0026965
0.14063 0.0015854 7.8998e-05 -0.0034763 -0.0021677 0 -0.0013919 0.0041044 0.0010902 0.0017173 0.00051627 0.0011321 -0.34132 0.00093391 0.0035577 -0.0014327 -0.00083224 0.0013185 0.0022021 0.0010049 -0.0017782 0.0028957 0 0.00558 0 0.00082357 0.00023108 -3.1248e-05 -0.00027372 -0.01903 -0.0058532 -0.0027762 -0.0031503 0.0017622 0.0027458 6.3872e-05 -0.0009207 0.0018533 0.0047283 -0.018663 -0.025846 -0.018275 -0.028834 -0.011183 -0.0092619 -0.025236 0.015403 0.069324 0.070835 0.041614 -0.012198 -0.00026033
0.14453 0.0023632 -0.00027346 -0.0030675 -0.0025237 0 -0.0022799 0.0053087 0.0013473 -1.3335e-05 -0.00027036 0.00064722 -0.34101 -0.0028252 0.00096358 -0.00097911 0.0028609 0.0013161 0.0013834 0.00069213 -0.00069735 0.0026313 0 0.0043478 0 0.0010509 -0.00017705 0.00022699 1.4133e-05 -0.023703 -0.0060721 -0.0026242 -0.0029054 0.0010589 0.0029705 -0.00072369 4.0598e-05 0.0018548 0.0093326 -0.012416 -0.017564 -0.019306 -0.025186 -0.015265 -0.001559 -0.023596 0.026396 0.081125 0.073578 0.045728 0.00018514 -0.0030204
0.14844 0.0033131 -0.00062917 -0.0020213 -0.0012627 0 -0.0017446 0.0054186 0.00052433 -0.00080389 0.00050773 0.00098093 -0.32708 -0.0039083 0.00023298 3.0168e-05 0.0044482 0.00038227 0.0022543 0.0017706 -0.00020224 0.0027318 0 0.0020459 0 0.000522 -0.0007096 0.00064407 0.00045816 -0.033945 -0.0050551 -0.0012162 -0.00099584 0.00095793 0.0038548 -0.0010532 -0.00025742 0.0019246 0.010785 -0.014511 -0.008498 -0.023914 -0.02022 -0.017401 0.0049668 -0.016969 0.033487 0.083094 0.066288 0.042826 0.0014465 -0.0046862
0.15234 0.0034425 -0.00029094 -0.00046734 0.0010014 0 0.00047014 0.0054614 -0.00031298 0.00013301 0.0032879 0.0026413 -0.30956 -0.0023405 0.002243 0.00072898 0.0030339 -0.00093733 0.0023621 0.003218 -0.00022453 0.0023293 0 -0.0014536 0 -0.00013319 -0.0010459 0.00084607 0.00060983 -0.064791 -0.0030352 0.00093165 0.0019729 0.0012012 0.004728 -0.00035429 -0.0005805 0.0024306 0.0089936 -0.017967 0.0010186 -0.0281 -0.011463 -0.014277 0.010618 -0.0065314 0.03656 0.079212 0.05389 0.034964 -0.0042487 -0.0055563
0.15625 0.0023373 0.00073515 0.0011995 0.0028362 0 0.002374 0.00608 -0.00017782 0.0019751 0.0060826 0.0045276 -0.30226 -1.3059e-06 0.0051469 0.00099065 -3.7025e-05 -0.0014572 0.0010954 0.0036066 -1.7584e-05 0.0011888 0 -0.0044385 0 -0.00012771 -0.00092593 0.00066333 0.00029858 -0.10567 -0.00042217 0.0023683 0.0041264 0.0011396 0.0046909 0.0013893 0.00010101 0.0034089 0.0060617 -0.019281 0.010211 -0.030507 0.0014424 -0.0052413 0.015366 0.0069046 0.035861 0.071253 0.038481 0.023056 -0.014733 -0.0063203
0.16016 0.00070714 0.001748 0.0026039 0.0031808 0 0.0018429 0.006837 0.00094701 0.0034277 0.0064178 0.0049544 -0.30973 0.0012628 0.0056434 0.0015311 -0.0024082 -0.00040346 0.0002393 0.0022992 0.000707 0.0001813 0 -0.0048931 0 0.00067509 -0.00032298 0.00031631 -0.00023562 -0.13112 0.0025732 0.0018823 0.003903 0.00050897 0.0035532 0.0036075 0.0015464 0.0047686 0.0041675 -0.015431 0.018118 -0.030285 0.018113 0.0095252 0.019137 0.022244 0.031954 0.061011 0.022103 0.008234 -0.027638 -0.0070064
0.16406 -0.00025965 0.0020901 0.0036412 0.0022787 0 -0.00082942 0.006683 0.0022988 0.0039673 0.0039926 0.0033515 -0.32421 0.0011867 0.0020979 0.0027994 -0.0027353 0.0017309 0.0012126 -1.1201e-05 0.0010517 0.00029654 0 -0.00261 0 0.0016155 0.00050443 0.00020759 -0.00060265 -0.12784 0.0057115 -0.00011993 0.0016926 -0.00022503 0.0019065 0.0053582 0.0027224 0.0063005 0.0036635 -0.0026081 0.022296 -0.027482 0.035961 0.028013 0.021385 0.037162 0.026054 0.050671 0.0074477 -0.0075868 -0.039214 -0.0070846
0.16797 -7.0915e-05 0.0017318 0.0043792 0.001418 0 -0.003013 0.005008 0.0031519 0.0038617 0.00094955 0.00088756 -0.33519 0.00093999 -0.0033388 0.0040143 -0.0015896 0.0033626 0.0027604 -0.0018328 -0.00029952 0.0013492 0 0.00047652 0 0.0018955 0.0011677 0.00050692 -0.00061189 -0.10579 0.0082622 -0.0016792 -0.00033576 -0.00038946 0.00036671 0.0057885 0.0030712 0.0074969 0.0032655 0.01593 0.021406 -0.025376 0.049055 0.044163 0.021986 0.048423 0.020948 0.041652 -0.004063 -0.021152 -0.04618 -0.0064417
0.17188 0.00064164 0.0011165 0.0047569 0.0016789 0 -0.0025106 0.0021494 0.003323 0.0033108 -0.00055523 -0.00060484 -0.3398 0.0015792 -0.0060981 0.0036934 -0.0004938 0.0030203 0.0021405 -0.0020595 -0.0033971 0.0020329 0 0.0021124 0 0.0013438 0.001411 0.00093879 -0.00037728 -0.082649 0.009088 -0.0010462 -0.00022626 8.362e-05 -0.0010137 0.0046974 0.0030782 0.0076142 0.00187 0.035113 0.016567 -0.025808 0.055476 0.055572 0.021577 0.055212 0.017928 0.033886 -0.012792 -0.030939 -0.048348 -0.0057667
0.17578 0.0008852 0.00060587 0.0045044 0.0028793 0 7.6499e-05 -0.001004 0.0030238 0.0020718 -0.00059212 -0.00028823 -0.34228 0.0027347 -0.0033452 0.0013232 -0.00021427 0.00067254 -0.0015496 -0.00083358 -0.0063 0.00145 0 0.0017692 0 0.00050753 0.0012561 0.0010083 -0.00014298 -0.063368 0.0074731 0.001533 0.0019288 0.00051372 -0.0024604 0.0028148 0.0035814 0.0062039 -0.00015481 0.051622 0.0088982 -0.029455 0.054785 0.061472 0.020849 0.057232 0.017702 0.027409 -0.018884 -0.035873 -0.045659 -0.0057112
0.17969 0.00037113 0.00024592 0.0034302 0.0037325 0 0.0020372 -0.0036555 0.0024929 0.00010073 -0.00090894 0.0010465 -0.34475 0.0029079 0.0028936 -0.0016881 -9.1365e-05 -0.0019512 -0.0059117 0.00064435 -0.0064382 0.00038318 0 0.00087082 0 2.9363e-05 0.0009056 0.00047596 -5.9133e-05 -0.039946 0.0039324 0.0038995 0.0041513 0.00022476 -0.0037866 0.0014232 0.0046612 0.0036806 -0.0015701 0.062072 5.0954e-06 -0.036502 0.047467 0.061896 0.020739 0.054601 0.020768 0.022245 -0.022585 -0.035036 -0.038365 -0.0058608
0.18359 -0.00029808 1.773e-05 0.0017353 0.0030562 0 0.0014717 -0.0052834 0.0018715 -0.0017752 -0.0024192 0.0018206 -0.34236 0.0011208 0.0070321 -0.0030841 0.00099727 -0.0025093 -0.0074696 0.001176 -0.0029763 0.00063135 0 0.0011986 0 1.0938e-05 0.00052857 -0.00037317 -0.00011242 -0.0083778 4.653e-05 0.0039479 0.0044719 -0.00062291 -0.0043148 0.0014245 0.0053161 0.0012149 -0.001863 0.061597 -0.0059296 -0.044801 0.03761 0.059459 0.023985 0.048544 0.027538 0.019546 -0.023598 -0.026517 -0.026676 -0.0049009
0.1875 -0.00044308 5.9324e-05 -5.1305e-05 0.00088388 0 -0.00082746 -0.0054862 0.0012738 -0.0023267 -0.0039101 0.00098045 -0.33031 -0.0017646 0.004989 -0.0019665 0.0031814 5.1594e-05 -0.0051159 0.00053684 0.0021982 0.0028581 0 0.0032873 0 3.0422e-05 0.00016873 -0.00094379 -0.0002048 0.022268 -0.0027187 0.0015389 0.0025855 -0.00109 -0.0036443 0.0025347 0.0042527 -0.00017588 -0.0018584 0.055332 -0.0076435 -0.050546 0.031071 0.058555 0.030511 0.042713 0.035246 0.019242 -0.023012 -0.014221 -0.013527 -0.0019421
0.19141 -0.00010043 0.0004504 -0.0014823 -0.00153 0 -0.0024702 -0.0040963 0.00074419 -0.0012494 -0.0035672 -0.0014307 -0.31436 -0.0035031 -0.0016116 0.00021136 0.0052522 0.0043628 -0.0010215 -0.00049427 0.0059992 0.0053067 0 0.0063277 0 -0.00025815 -0.00014939 -0.00084231 -0.00024688 0.041646 -0.0041428 -0.0014852 -0.00021555 -0.00041912 -0.0023355 0.0033649 0.0010497 -0.00054734 -0.0026414 0.045837 -0.0054883 -0.052466 0.028941 0.059678 0.039579 0.03815 0.042361 0.021185 -0.021167 -5.0284e-05 -0.00012598 0.0024288
0.19531 0.00013029 0.00086082 -0.0024951 -0.002755 0 -0.0020797 -0.001642 0.00010678 0.00021871 -0.0013706 -0.0046303 -0.30968 -0.0024153 -0.0064048 0.0011187 0.0057793 0.0074079 0.0017507 -0.00097191 0.0067337 0.0051234 0 0.0092866 0 -0.00064425 -0.00029846 -0.00020437 -0.00019123 0.054211 -0.0052106 -0.003037 -0.0024021 0.0010983 -0.0015465 0.002478 -0.0033148 -0.0009782 -0.004143 0.035456 -0.00039254 -0.049933 0.031167 0.062443 0.049975 0.035423 0.047347 0.024883 -0.018473 0.014003 0.012292 0.0065009
0.19922 -7.3918e-05 0.000676 -0.0032816 -0.002317 0 -0.00046734 0.00055225 -0.00095811 0.00034522 0.00067554 -0.0076493 -0.32589 0.0009866 -0.0039744 8.9494e-05 0.004475 0.0068391 0.0020841 -0.00059874 0.005188 0.0012946 0 0.011786 0 -0.00055197 -0.0001238 0.00046443 -3.8007e-05 0.075548 -0.0069141 -0.0024679 -0.0033137 0.0022811 -0.0018781 -0.0003797 -0.0069899 -0.0024612 -0.0051219 0.0269 0.0051735 -0.043018 0.035221 0.064097 0.058784 0.03438 0.047495 0.028945 -0.015594 0.024662 0.021595 0.0087687
0.20313 -0.00032039 -0.00036348 -0.0039146 -0.00099219 0 0.00063432 0.0011794 -0.0025018 -0.0013428 0.00080858 -0.0095292 -0.35346 0.0042934 0.0048819 -0.001012 0.0023815 0.0029901 0.0011756 0.00024637 0.0032719 -0.003784 0 0.0139 0 0.00028727 0.00032922 0.00075618 0.00015086 0.11063 -0.0090962 -0.00073556 -0.0031727 0.0020997 -0.0027149 -0.0039266 -0.0084456 -0.0047688 -0.0045765 0.020006 0.0063657 -0.03562 0.032867 0.058069 0.060977 0.03206 0.040854 0.029789 -0.013595 0.028706 0.025522 0.0089074
0.20703 -3.5043e-05 -0.0017282 -0.0041915 -0.00013706 0 0.00047045 0.00011941 -0.0039896 -0.0035228 -0.00053695 -0.0094268 -0.36868 0.0051942 0.013383 0.00027188 0.00076653 -0.0012665 0.00063658 0.0011235 0.0019089 -0.0060165 0 0.015426 0 0.0014079 0.00072322 0.00066607 0.00026178 0.14174 -0.010498 0.00068935 -0.0025283 0.00055476 -0.0028812 -0.0062393 -0.0074961 -0.0064726 -0.0029098 0.012049 0.002012 -0.030582 0.020803 0.042659 0.055555 0.026384 0.028901 0.025894 -0.012606 0.026771 0.024413 0.0077075
0.21094 0.00067963 -0.0024994 -0.0038669 -0.00066928 0 -0.00038952 -0.0013012 -0.0045805 -0.0044297 -0.0015145 -0.0071013 -0.35524 0.0033279 0.014525 0.0041445 -3.4415e-05 -0.0028795 0.00090034 0.0019693 0.00054206 -0.0032489 0 0.015705 0 0.0019234 0.00066143 0.00046112 0.00020266 0.14493 -0.0099523 0.00087229 -0.0019559 -0.0014238 -0.0019416 -0.0061861 -0.0054044 -0.0062079 -0.0014879 0.0011755 -0.0079186 -0.028906 -0.0016805 0.01773 0.042347 0.016442 0.01278 0.016648 -0.012478 0.019441 0.018576 0.0064407
0.21484 0.00095952 -0.0022832 -0.0029599 -0.0024432 0 -0.0012312 -0.0014787 -0.0038792 -0.0036582 -0.0013651 -0.0035241 -0.32143 0.0003179 0.0071776 0.0078589 -0.00065072 -0.0011619 0.0015096 0.0028402 -0.0013795 0.0026232 0 0.014216 0 0.0013184 6.4968e-05 0.00030956 -8.3616e-06 0.1185 -0.0075059 -0.00033902 -0.002019 -0.002834 -0.00070456 -0.0042205 -0.0039014 -0.0040169 -0.0011666 -0.014359 -0.022749 -0.031019 -0.033923 -0.015754 0.021914 0.0017938 -0.00592 0.0019496 -0.012889 0.0077615 0.0087011 0.0063373
0.21875 7.5461e-05 -0.0016364 -0.001752 -0.004367 0 -0.0020525 -0.00010808 -0.0024016 -0.0024434 -0.0013978 -0.00069729 -0.29414 -0.0018934 -0.0029953 0.0081314 -0.0017131 0.001835 0.002218 0.0033637 -0.0029564 0.0072175 0 0.011222 0 -3.7133e-05 -0.00070143 0.00010741 -0.00023964 0.088844 -0.0043903 -0.0025128 -0.0029572 -0.0033077 -0.00037444 -0.0019105 -0.0037791 -0.0014641 -0.0015519 -0.036386 -0.039202 -0.035256 -0.069473 -0.052468 -0.0029379 -0.016332 -0.022991 -0.016915 -0.012734 -0.0057692 -0.003122 0.0081772
0.22266 -0.0016655 -0.0014759 -0.00050186 -0.0051219 0 -0.0030196 0.0014464 -0.0011871 -0.0021622 -0.0031038 -0.00029116 -0.29422 -0.0027014 -0.0084863 0.0043426 -0.0030626 0.0034553 0.0030823 0.0027447 -0.0024253 0.0074794 0 0.0077365 0 -0.0011572 -0.0011283 -0.00030984 -0.00035319 0.083458 -0.0019293 -0.004722 -0.0041525 -0.0030944 -0.0013177 -0.0006616 -0.0042253 -0.00036853 -0.001782 -0.05943 -0.051923 -0.036878 -0.095858 -0.082622 -0.025139 -0.032162 -0.034744 -0.034581 -0.011423 -0.017391 -0.012933 0.011708
0.22656 -0.0030681 -0.0020858 0.00073345 -0.0040358 0 -0.0035737 0.0014324 -0.00088279 -0.0027977 -0.0057672 -0.0020873 -0.31767 -0.0029351 -0.0061223 -0.00075562 -0.0039528 0.0029379 0.0035955 0.00055933 0.00069279 0.0041335 0 0.0048924 0 -0.0012546 -0.0010104 -0.00083828 -0.00031938 0.10035 -0.00050972 -0.0056953 -0.0042305 -0.0025952 -0.0027881 -0.00072778 -0.0036317 -0.0013017 -0.0017113 -0.079397 -0.058984 -0.033989 -0.10777 -0.10226 -0.041661 -0.042574 -0.040073 -0.048622 -0.0092534 -0.025929 -0.019227 0.015252
0.23047 -0.0031516 -0.0028248 0.0019392 -0.0015804 0 -0.0027894 -0.00062312 -0.0012184 -0.0030947 -0.0067859 -0.0038484 -0.34132 -0.0035131 0.00094386 -0.0036185 -0.0038544 0.0017616 0.0026006 -0.0024465 0.0044057 0.00055327 0 0.0033375 0 -0.0003652 -0.00059983 -0.0010794 -0.00022168 0.10974 0.00044538 -0.004525 -0.0022522 -0.0020654 -0.0037914 -0.0012625 -0.0012914 -0.0031821 -0.001919 -0.092797 -0.059259 -0.025562 -0.10194 -0.10888 -0.050421 -0.045322 -0.038524 -0.057382 -0.0067562 -0.030722 -0.021121 0.01638
0.23438 -0.0020497 -0.0028466 0.002882 0.0008804 0 -0.000789 -0.0035088 -0.0013901 -0.0021404 -0.0046514 -0.003122 -0.34627 -0.0042042 0.0066735 -0.003177 -0.0028699 0.0015956 -0.00026654 -0.0045771 0.0057101 -0.00062769 0 0.0030235 0 0.00075061 -0.00032591 -0.00070397 -0.00016078 0.087491 0.0016255 -0.00165 0.00098548 -0.0016765 -0.0039863 -0.0012165 0.001638 -0.0042455 -0.0025513 -0.094622 -0.051821 -0.011015 -0.075375 -0.099996 -0.049138 -0.037754 -0.03002 -0.059129 -0.0051321 -0.031308 -0.017936 0.013696
0.23828 -0.0007757 -0.0019984 0.0031544 0.0020187 0 0.00073254 -0.0054714 -0.00090352 -0.00046989 -0.0010584 0.00046871 -0.33472 -0.0038075 0.0073839 -0.0014986 -0.0014047 0.0022131 -0.0033028 -0.0044942 0.0034625 0.000241 0 0.003288 0 0.001286 -0.00039865 0.00016154 -0.00017914 0.042029 0.0030319 0.0010336 0.0031657 -0.0015908 -0.0036324 -0.00021739 0.0030624 -0.0034508 -0.0026331 -0.082294 -0.038942 0.0061447 -0.035377 -0.079198 -0.039063 -0.021815 -0.018301 -0.055107 -0.0067281 -0.029101 -0.011895 0.0082945
0.24219 -0.00016359 -0.00088968 0.0025591 0.0015302 0 2.5703e-05 -0.0056262 9.2698e-06 0.00058858 0.00066307 0.0046366 -0.32394 -0.0015192 0.0041067 -0.0012863 0.00027909 0.0017964 -0.0037698 -0.002482 -0.0003309 0.00074445 0 0.003088 0 0.0010114 -0.0006947 0.00095871 -0.00028047 0.0037859 0.0039507 0.0015734 0.0024679 -0.0017717 -0.0028763 0.0012757 0.0020633 -0.0011385 -0.0010356 -0.062214 -0.024664 0.021437 0.0041652 -0.054847 -0.025556 -0.0048433 -0.0081327 -0.049387 -0.011532 -0.026364 -0.0066155 0.0032089
0.24609 -0.00013486 -0.00012733 0.0013975 0.00037979 0 -0.0025872 -0.0042848 0.00074717 0.0005059 -0.0007264 0.0062802 -0.32631 0.0019578 0.0006221 -0.0029483 0.0019712 -0.00063012 -0.00074881 -0.00038198 -0.0023069 -0.00077388 0 0.0014996 0 0.00033057 -0.00097416 0.0011518 -0.00047815 -0.010112 0.0035916 -0.00017442 -0.00044969 -0.0017754 -0.0014668 0.0025033 6.0391e-05 0.0014324 0.001858 -0.038049 -0.010384 0.032978 0.036392 -0.030244 -0.010876 0.008941 -0.0017564 -0.043625 -0.019102 -0.023892 -0.0038259 0.0010119
0.25 9.7021e-06 0.00032177 0.00027787 8.5829e-06 0 -0.0045573 -0.0022038 0.00097672 0.0001629 -0.002803 0.0041779 -0.33779 0.0046973 -0.00029097 -0.0043206 0.0031405 -0.0034584 0.003326 -9.1825e-05 -0.00091824 -0.0034846 0 -0.0015474 0 -0.00018388 -0.0011175 0.00067898 -0.00076926 -0.013828 0.0017366 -0.0021802 -0.0027217 -0.00096973 0.00067889 0.0030115 -0.00040193 0.0030771 0.0039272 -0.013682 0.0028614 0.039432 0.055372 -0.0081117 0.0029781 0.015551 -0.0009658 -0.039158 -0.028613 -0.022253 -0.0049295 0.0017711
0.25391 0.00073242 0.00089308 -0.00040173 0.0011026 0 -0.0035073 0.00013126 0.00086296 0.00074531 -0.0021 5.7481e-05 -0.34577 0.0049695 0.0011625 -0.0032232 0.0031069 -0.0037282 0.004686 -0.0019098 0.0021964 -0.0050372 0 -0.0048763 0 -0.00028474 -0.0011252 -3.6555e-05 -0.0010582 -0.032567 -0.0010755 -0.0020758 -0.0018686 0.00085206 0.0028845 0.0028097 0.0017604 0.0033656 0.0032422 0.0045832 0.014836 0.040107 0.053019 0.00942 0.014069 0.0084642 -0.0079007 -0.036613 -0.037489 -0.021501 -0.011459 0.0034021
0.25781 0.001821 0.001675 -0.00073787 0.0029857 0 0.00023555 0.0024274 0.00078301 0.0022386 0.001914 -0.0029151 -0.34471 0.0025151 0.0028107 -1.7372e-05 0.0018899 -0.00034154 0.0020989 -0.0042288 0.0039651 -0.0039588 0 -0.0067056 0 -0.00014205 -0.00097603 -0.00049985 -0.0011716 -0.069273 -0.0038105 0.00046742 0.001758 0.0030861 0.0040878 0.0021238 0.0048567 0.0026547 0.00026789 0.015942 0.027108 0.039595 0.037879 0.025106 0.02366 -0.0082345 -0.018429 -0.033541 -0.042576 -0.020292 -0.020229 0.00395
0.26172 0.0027435 0.0021457 -0.0010692 0.0042026 0 0.0038049 0.0041568 0.00097163 0.0033253 0.0060673 -0.0027724 -0.34084 -0.0013381 0.0028753 0.0025921 0.00070654 0.0041908 -0.0015965 -0.0048826 0.0028981 -0.00095412 0 -0.0061146 0 -4.2998e-05 -0.0006206 -0.00054897 -0.0010208 -0.099246 -0.0053779 0.0032997 0.005214 0.0046815 0.003944 0.0011739 0.005918 0.0017189 -0.0021967 0.022826 0.040111 0.040534 0.018113 0.040553 0.032951 -0.02884 -0.02914 -0.028346 -0.043068 -0.017864 -0.028674 0.0032651
0.26563 0.0032335 0.0017739 -0.0014982 0.0037802 0 0.0046082 0.0046817 0.0014579 0.0028508 0.0069008 -0.00011919 -0.34171 -0.0046267 0.001292 0.0022612 0.0011057 0.0056882 -0.0022887 -0.0029636 0.00036888 0.0019941 0 -0.0040088 0 -7.1506e-05 -0.00014775 -0.00037245 -0.00074956 -0.099713 -0.0050728 0.0038945 0.0057299 0.0049876 0.0033391 0.00023654 0.0036301 0.0013572 -0.0015914 0.027374 0.053625 0.044329 -0.00046011 0.05619 0.042503 -0.048698 -0.037581 -0.020198 -0.038688 -0.013784 -0.035013 0.0023569
0.26953 0.0033894 0.00075041 -0.0017508 0.0020332 0 0.0027901 0.0039745 0.0021663 0.001189 0.0044191 0.0027835 -0.34505 -0.0059025 -0.00080424 -0.00067736 0.0032667 0.0022824 0.0010317 0.00045314 -0.00088813 0.0034829 0 -0.0023851 0 -9.0175e-05 0.00015213 -0.00020276 -0.00064409 -0.078502 -0.0029282 0.0018868 0.0032337 0.0042392 0.0035021 -0.00022371 -0.00030498 0.0021004 0.0018926 0.032598 0.066754 0.052007 -0.011076 0.071643 0.05261 -0.061694 -0.040904 -0.0085407 -0.029543 -0.0076961 -0.037258 0.0015225
0.27344 0.0032809 -0.00010042 -0.0015208 0.0002215 0 0.00073586 0.0029707 0.0028932 -5.7114e-05 0.0019152 0.0040849 -0.34178 -0.0048478 -0.0023767 -0.0036738 0.0053534 -0.0035598 0.005045 0.0032345 0.00068078 0.0035339 0 -0.002357 0 1.4613e-05 3.8275e-05 -7.4466e-05 -0.00082034 -0.066164 0.00022174 -0.00060621 0.00014429 0.003184 0.0045557 0.00026762 -0.0028298 0.0039683 0.0055291 0.042397 0.075494 0.06156 -0.0069838 0.082242 0.061302 -0.059319 -0.036414 0.0044344 -0.017704 -8.8583e-05 -0.034073 -0.00020254
0.27734 0.0026911 -0.00020615 -0.00085619 -0.00055764 0 0.00033058 0.0028343 0.0032178 0.00030376 0.0021343 0.0035951 -0.32971 -0.0022302 -0.0031607 -0.0045784 0.0050845 -0.0071633 0.0054916 0.0039029 0.0043276 0.0028857 0 -0.0029374 0 0.00014149 -0.00033669 9.834e-05 -0.001017 -0.079606 0.0031616 -0.0012109 -0.0011582 0.0022914 0.005165 0.0017063 -0.0024785 0.0063322 0.006781 0.054929 0.078183 0.068654 0.0055681 0.085239 0.066367 -0.046087 -0.027707 0.014721 -0.00638 0.0074173 -0.02857 -0.0034539
0.28125 0.0014037 0.00010038 -0.00010733 -0.00021454 0 0.0011092 0.003728 0.0026786 0.0018673 0.0042234 0.0023647 -0.32075 0.00055531 -0.0033634 -0.0035896 0.0022379 -0.005905 0.0016247 0.0027087 0.0079742 0.0019348 0 -0.0020659 0 7.0062e-05 -0.00045303 0.00028048 -0.00079558 -0.10023 0.0050497 0.00030779 -0.00046298 0.0014241 0.0038301 0.0033164 -0.0005181 0.0080865 0.0055967 0.067953 0.074167 0.071145 0.022597 0.079445 0.06654 -0.025652 -0.016865 0.020296 0.0033958 0.014059 -0.022372 -0.0068472
0.28516 -0.00031201 -2.7311e-05 0.00049268 0.00042538 0 0.0012297 0.0044631 0.0012443 0.0031223 0.0049051 0.0014092 -0.33066 0.0021454 -0.0030842 -0.0025976 -0.00065897 -0.0014276 -0.0030248 0.001273 0.0098882 0.00063289 0 0.00098146 0 -0.00025892 6.6933e-05 0.00025962 -2.8948e-05 -0.093407 0.0059176 0.0019883 0.00058958 0.00028333 0.00050281 0.0039378 0.00079489 0.0082019 0.003883 0.078896 0.063398 0.067376 0.039844 0.064518 0.060971 -0.002411 -0.0060504 0.019627 0.010948 0.019182 -0.017014 -0.0076306
0.28906 -0.00169 -0.00092262 0.0010784 0.00042343 0 -0.00011729 0.003585 -0.00043177 0.0029534 0.0023682 0.00093099 -0.36119 0.0019109 -0.0021841 -0.0028654 -0.00064921 0.0022158 -0.0043416 0.0011972 0.0094816 -0.00078246 0 0.0044043 0 -0.00060259 0.00096621 -0.00011486 0.00083112 -0.047393 0.0063975 0.0018824 0.00057127 -0.00098345 -0.0032365 0.0029252 0.0007551 0.0063674 0.0029585 0.082269 0.046584 0.055323 0.050094 0.041157 0.048734 0.014983 0.0012286 0.010868 0.016018 0.02182 -0.014543 -0.0043833
0.29297 -0.002069 -0.0019418 0.001896 -0.0005247 0 -0.0017666 0.00085771 -0.0014493 0.0015114 -0.0016864 0.00052031 -0.39433 0.00037293 -0.00063272 -0.0036698 0.0024315 0.0023923 -0.001784 0.0027679 0.0070721 -0.0014555 0 0.0054826 0 -0.00060315 0.0014949 -0.00067252 0.0010861 0.013208 0.0068638 6.8138e-05 -0.0003301 -0.001801 -0.0056463 0.00076143 0.00068386 0.0032217 0.0020103 0.075723 0.029111 0.038601 0.049649 0.016821 0.03371 0.019734 0.0036698 -0.0020609 0.020416 0.0223 -0.01444 0.001216
0.29688 -0.0014982 -0.002144 0.0028358 -0.0019322 0 -0.0020706 -0.0024105 -0.0015051 -0.00028569 -0.0040828 -0.00024015 -0.40655 -0.0010723 0.0011676 -0.0032987 0.0053554 -0.00012945 0.0013265 0.0047218 0.0035017 -0.00066819 0 0.0035466 0 -0.00014077 0.0011617 -0.00098203 0.0004874 0.054608 0.0068522 -0.0016263 -0.00090648 -0.0018158 -0.0063301 -0.0012792 0.0019408 -6.9792e-05 -0.00069038 0.061581 0.014254 0.020948 0.040292 -0.0039842 0.019291 0.013396 0.0027762 -0.015145 0.025157 0.021287 -0.014931 0.0057561
0.30078 -0.0006772 -0.0013653 0.0033418 -0.0029151 0 -0.00087276 -0.0045445 -0.0012347 -0.0017862 -0.0037193 -0.0014752 -0.3893 -0.0011259 0.0024744 -0.0011446 0.0045937 -0.0025965 0.0014404 0.0052213 6.5316e-05 0.0011135 0 0.0011188 0 0.00050588 0.00032232 -0.00072697 -0.00040465 0.06926 0.0054452 -0.0016797 -0.00050982 -0.0013763 -0.0062025 -0.0021965 0.0039282 -0.0025878 -0.0053137 0.041835 0.0037171 0.0045282 0.023391 -0.019104 0.0074189 -0.0017852 -0.00015463 -0.025957 0.030502 0.019068 -0.014801 0.0072648
0.30469 -0.00027003 -0.00044552 0.0028692 -0.0027729 0 0.00040465 -0.0049272 -0.0015387 -0.0029469 -0.0024718 -0.0030769 -0.35569 0.00040992 0.0026577 0.0014899 0.00011766 -0.0030935 -0.0016671 0.0033434 -0.0017641 0.002273 0 0.0016812 0 0.00087528 -0.00011206 -2.4962e-05 -0.00065824 0.07863 0.0023273 -0.00036903 0.00029569 -0.0012057 -0.0061442 -0.0020758 0.0045043 -0.0041598 -0.0097039 0.019251 -0.0012176 -0.0086076 0.00096392 -0.027103 -0.00016141 -0.022061 -0.0034027 -0.032163 0.036406 0.015917 -0.012749 0.0066979
0.30859 -0.00030916 -0.0003183 0.0014204 -0.0014461 0 0.00050033 -0.0042284 -0.0025192 -0.0038421 -0.00263 -0.0047503 -0.32779 0.0024654 0.0016559 0.002733 -0.0042421 -0.0017933 -0.0049914 -7.7055e-06 -0.0012559 0.001426 0 0.0060891 0 0.00072271 0.00035662 0.00065225 0.00013445 0.10215 -0.0015851 0.00078846 0.00055793 -0.0015904 -0.0060264 -0.0018634 0.0023601 -0.0051987 -0.011292 0.00011775 3.0093e-05 -0.016022 -0.022926 -0.028755 -0.0020667 -0.036693 -0.003236 -0.030885 0.041126 0.011856 -0.0073678 0.0061675
0.3125 -0.00027585 -0.00097702 -0.00041447 0.00034155 0 -0.00035304 -0.0033868 -0.0032276 -0.0042508 -0.0041495 -0.0059587 -0.31881 0.0035809 9.9531e-05 0.0021051 -0.0046311 9.3931e-05 -0.0055221 -0.0025322 0.00069902 -0.001141 0 0.011354 0 0.00022219 0.0011922 0.00089229 0.0013807 0.13123 -0.0047109 0.00074988 2.2832e-05 -0.0020316 -0.0051993 -0.0023453 -0.0014163 -0.0060879 -0.00957 -0.012858 0.0030691 -0.020154 -0.043684 -0.030238 -0.0023302 -0.040035 0.00087013 -0.025784 0.043271 0.007312 -0.0010988 0.0061742
0.31641 0.0002948 -0.0014835 -0.0019338 0.0014115 0 -0.0010371 -0.0026288 -0.0026353 -0.0039606 -0.0049843 -0.0061051 -0.32692 0.0030614 -0.0010251 0.0009546 -0.0013493 0.0018408 -0.0030219 -0.0021811 0.0019765 -0.0035025 0 0.013304 0 -0.00021613 0.0013075 0.00068055 0.001967 0.13975 -0.0061266 -0.00017884 -0.00079993 -0.0018142 -0.0036695 -0.0033674 -0.0044247 -0.006726 -0.0064147 -0.019058 0.0064499 -0.021685 -0.058931 -0.033206 -0.002769 -0.031003 0.0087074 -0.018366 0.042331 0.0024593 0.0043466 0.0052811
0.32031 0.0013473 -0.0010106 -0.0027963 0.00092046 0 -0.0010912 -0.0015798 -0.0008552 -0.0033045 -0.0038512 -0.005087 -0.34311 0.0013628 -0.0010367 0.00093667 0.0011946 0.0033767 0.00020812 0.0010972 0.00097904 -0.0036996 0 0.010612 0 -0.00031967 0.00023531 0.00034376 0.0012915 0.11734 -0.0063503 -0.0010531 -0.001409 -0.00087492 -0.0023358 -0.0040584 -0.0054266 -0.0066592 -0.0040512 -0.018369 0.0091308 -0.021066 -0.066417 -0.038346 -0.0048248 -0.009946 0.01972 -0.0099288 0.038119 -0.0025147 0.0073246 0.0026357
0.32422 0.0024007 0.00024451 -0.0030479 -0.00083674 0 -0.0010819 -0.00011485 0.00076292 -0.0030233 -0.0018564 -0.0036888 -0.36078 -0.00055939 -0.00014959 0.0021973 -0.00099671 0.0044307 0.0017447 0.0049366 -0.0018233 -0.0014532 0 0.0061251 0 -0.00015077 -0.0012507 0.00019191 -0.00015074 0.083734 -0.0067477 -0.001432 -0.0017431 3.4816e-05 -0.0018723 -0.0037541 -0.0053361 -0.0056295 -0.0030773 -0.010761 0.010596 -0.017909 -0.061652 -0.044271 -0.0098562 0.020735 0.032675 -0.0016208 0.030681 -0.0073038 0.0051203 8.3959e-05
0.32813 0.0029966 0.0012743 -0.0028269 -0.0023772 0 -0.0013908 0.0012518 0.00088866 -0.0034175 -0.00099653 -0.0031142 -0.37676 -0.0021663 0.00050167 0.0031623 -0.0071674 0.004304 0.00093226 0.006065 -0.0042998 0.0015666 0 0.0040295 0 3.565e-05 -0.0018076 0.00024012 -0.0012214 0.065749 -0.0080805 -0.0015438 -0.0017823 0.00012272 -0.0016489 -0.0026074 -0.0056476 -0.0039379 -0.0026306 0.0013284 0.012595 -0.010991 -0.042511 -0.044169 -0.015764 0.050352 0.044346 0.0068203 0.021923 -0.011762 -0.0029849 0.00084295
0.33203 0.0030014 0.0013312 -0.0021902 -0.0020917 0 -0.0012504 0.0019529 -0.00044574 -0.0037952 -0.0015315 -0.0037908 -0.38673 -0.0035516 -0.00038603 0.0020982 -0.01235 0.0028324 -0.0012088 0.0028176 -0.0048001 0.0030735 0 0.0056566 0 8.2878e-05 -0.00085978 0.00026673 -0.0011991 0.064187 -0.0095934 -0.0015447 -0.0011338 -0.00057529 -0.00021529 -0.0012805 -0.006291 -0.0022028 -0.0020639 0.015674 0.016502 -0.00060341 -0.012998 -0.034713 -0.019346 0.071837 0.052734 0.015929 0.013176 -0.016276 -0.014587 0.0057932
0.33594 0.002555 0.00067117 -0.0012243 0.00027199 0 0.00037402 0.0021349 -0.0018338 -0.0030315 -0.0016272 -0.0046069 -0.38513 -0.004841 -0.0031655 -0.0011564 -0.012367 0.0011728 -0.0032054 -0.0033251 -0.0038184 0.001855 0 0.0081384 0 5.3746e-05 0.00079238 9.5924e-05 -0.00040448 0.05117 -0.0095292 -0.00113 0.00051275 -0.0012041 0.0029538 -0.00015027 -0.0055996 -0.00073498 -0.0017591 0.031411 0.022778 0.012598 0.023783 -0.014815 -0.018539 0.081498 0.056426 0.025509 0.0047606 -0.021283 -0.028108 0.011632
0.33984 0.0018769 0.00021241 -0.00015166 0.003097 0 0.002987 0.0025373 -0.0018329 -0.00075885 0.00022271 -0.0036399 -0.37198 -0.0056024 -0.0066413 -0.0049103 -0.0079918 0.00097517 -0.0039858 -0.0086199 -0.0033037 -0.0015074 0 0.0072768 0 8.5125e-05 0.0017665 -0.00021187 0.00020685 0.0026434 -0.0066107 -0.00012022 0.0025111 -0.00097694 0.0064191 0.0010317 -0.0025232 0.00079182 -0.0020576 0.047766 0.031524 0.027474 0.063761 0.015411 -0.011481 0.076601 0.054151 0.03501 -0.003265 -0.027298 -0.041752 0.013421
0.34375 0.0011844 0.00055884 0.00084555 0.0041237 0 0.0043618 0.0035259 -0.00025621 0.0021196 0.0030415 -4.2928e-07 -0.35732 -0.0050615 -0.0086566 -0.0068983 -0.0037864 0.0025548 -0.0030367 -0.0098845 -0.004282 -0.0051914 0 0.0017499 0 0.00018467 0.0014877 -0.00043172 3.8301e-05 -0.071261 -0.0011664 0.00088059 0.0033374 2.7374e-05 0.0078454 0.0026639 0.0015846 0.0029404 -0.0019602 0.063161 0.041224 0.039454 0.095206 0.050752 0.0044647 0.053236 0.042425 0.040407 -0.011908 -0.035622 -0.052142 0.0091762
0.34766 0.00070251 0.0014548 0.0018861 0.0025386 0 0.0027686 0.0044381 0.0018508 0.0042025 0.0042944 0.0049479 -0.35454 -0.0029565 -0.007612 -0.0058684 -0.0029164 0.0042452 -0.00050659 -0.007014 -0.005444 -0.0072912 0 -0.0055061 0 0.00022487 0.00071813 -0.00038824 -0.00058408 -0.13348 0.0050086 0.00095443 0.0020518 0.0010023 0.00627 0.004609 0.0039514 0.0057059 0.00022989 0.075608 0.048653 0.044784 0.11 0.078315 0.023847 0.021608 0.024005 0.038315 -0.021826 -0.045536 -0.058821 0.0016525
0.35156 0.00058675 0.0021523 0.0032759 -3.5381e-05 0 -0.00067968 0.0041231 0.0033491 0.0048214 0.0029163 0.0084166 -0.36701 -6.8918e-05 -0.0037949 -0.002258 -0.0037012 0.0040026 0.0025693 -0.0030026 -0.0044373 -0.0067948 0 -0.010028 0 0.0001333 0.00067726 -8.3609e-05 -0.00081962 -0.1569 0.0098205 0.00016722 -0.00030472 0.0012819 0.0031924 0.0061421 0.0032877 0.0081611 0.0046202 0.083468 0.052685 0.04272 0.10563 0.092094 0.043011 -0.012945 0.00084491 0.027471 -0.032571 -0.05598 -0.062174 -0.0045771
0.35547 0.00077323 0.0021663 0.0049722 -0.00082469 0 -0.0025695 0.0021751 0.003942 0.0044318 0.00077978 0.0085529 -0.3827 0.002246 0.00060024 0.0022241 -0.0017954 0.001645 0.0045903 -0.0013376 -0.00061388 -0.0040119 0 -0.009923 0 2.691e-05 0.0017006 0.00034212 -0.00022741 -0.14923 0.012089 -7.2237e-06 -0.0012407 0.00097125 0.0012264 0.0066278 0.0013676 0.0090698 0.0085882 0.085235 0.05285 0.033549 0.081201 0.088121 0.058807 -0.045961 -0.02494 0.0075815 -0.043322 -0.065755 -0.062598 -0.0075296
0.35938 0.00098355 0.0016054 0.006227 0.0015066 0 -0.00059237 -0.00049309 0.0040235 0.0038997 0.00070765 0.0061602 -0.38456 0.0031326 0.0029095 0.00552 0.004391 -0.00087747 0.004555 -0.0029677 0.0037929 -0.00039317 0 -0.0074018 0 9.4672e-05 0.0028642 0.00071533 0.00076767 -0.13945 0.012009 0.0018672 0.00078682 0.00072198 0.001625 0.0061716 0.0013298 0.0080251 0.0087781 0.078327 0.049231 0.018994 0.036722 0.062282 0.066807 -0.071636 -0.049862 -0.020788 -0.052141 -0.072648 -0.060572 -0.0089885
0.36328 0.00099531 0.00088922 0.0060165 0.0053786 0 0.0037056 -0.0023828 0.0039004 0.0036609 0.0032781 0.004037 -0.36737 0.0028466 0.0018817 0.0061103 0.011169 -0.0016451 0.0030792 -0.0055209 0.0055524 0.002235 0 -0.0064508 0 0.0003411 0.0029522 0.00088647 0.001307 -0.14421 0.010754 0.0051746 0.0044553 0.0010222 0.0032039 0.0055233 0.0043613 0.0060098 0.0046486 0.06137 0.045141 0.0072873 -0.017168 0.021217 0.063999 -0.084478 -0.066945 -0.050011 -0.055105 -0.07326 -0.056559 -0.011505
0.36719 0.00092628 0.00034539 0.0040367 0.0074887 0 0.0060895 -0.0026586 0.0034712 0.0036814 0.00617 0.0044494 -0.34366 0.0023142 -0.0013832 0.0036923 0.013006 -0.00094053 0.0019499 -0.0055037 0.0035836 0.0027569 0 -0.0090294 0 0.00050265 0.001722 0.00075415 0.00094369 -0.1536 0.0096284 0.0071199 0.0064129 0.0018274 0.0037216 0.0053574 0.008306 0.0046854 -0.00028537 0.038337 0.043432 0.0041661 -0.067291 -0.020376 0.054449 -0.086965 -0.074018 -0.072219 -0.051986 -0.068031 -0.050748 -0.014947
0.37109 0.0011647 0.00013409 0.0012576 0.0057396 0 0.0038722 -0.0016262 0.0026784 0.0039665 0.0068051 0.00709 -0.33199 0.0021426 -0.0041464 -0.00051652 0.0083625 -0.0008589 0.002369 -0.0015439 9.9614e-05 0.0014915 0 -0.013334 0 0.0002844 0.00013935 0.00032187 3.3158e-05 -0.14974 0.0092325 0.0052308 0.0044173 0.0028255 0.0022191 0.0057066 0.0097295 0.0049151 -0.0013878 0.011431 0.044886 0.011991 -0.10746 -0.054979 0.04055 -0.080256 -0.069959 -0.083266 -0.043071 -0.057401 -0.042819 -0.016556
0.375 0.0019382 0.00038775 -0.000708 0.0012291 0 -0.0011425 -0.00011683 0.0019662 0.0046482 0.0051526 0.0094264 -0.33946 0.0021115 -0.003923 -0.0042197 0.0015625 -0.0027388 0.0036858 0.0042159 -0.0014892 -0.00013218 0 -0.015511 0 -0.00030266 -0.00061583 -0.00024186 -0.00067984 -0.13174 0.0090344 0.00022043 -0.00024314 0.0038407 -7.423e-05 0.0060654 0.0072745 0.0058744 0.0025725 -0.016895 0.049642 0.031921 -0.13264 -0.07595 0.024963 -0.065976 -0.054453 -0.079922 -0.029228 -0.042251 -0.032478 -0.014205
0.37891 0.0029695 0.0011766 -0.00096887 -0.0025885 0 -0.0042456 0.0013403 0.001966 0.0053979 0.0034416 0.0090277 -0.35617 0.0015998 -0.00027645 -0.0053411 -0.001501 -0.0054454 0.0040913 0.0078112 0.00021178 -0.00084696 0 -0.013035 0 -0.00087931 -0.00029481 -0.00065949 -0.0007946 -0.11526 0.0076622 -0.0039534 -0.0036178 0.0048081 -0.0010535 0.0058959 0.0028237 0.005684 0.0079293 -0.042133 0.055378 0.062851 -0.13633 -0.074255 0.012003 -0.046323 -0.027739 -0.057975 -0.013162 -0.024698 -0.019123 -0.0089169
0.38281 0.0036434 0.0022632 -0.00012562 -0.0028461 0 -0.0024393 0.0026348 0.0026962 0.0051004 0.0032873 0.0056286 -0.3661 0.0003958 0.0047094 -0.0034894 0.00070477 -0.0066368 0.0025687 0.0067129 0.0034846 -0.00067014 0 -0.0067564 0 -0.0010241 0.00028647 -0.00074752 -0.00055647 -0.10873 0.0039298 -0.0034237 -0.0026261 0.005437 0.00021956 0.0049257 -0.00056725 0.0031109 0.0094267 -0.061721 0.056297 0.092398 -0.12809 -0.05958 0.0030941 -0.026352 0.0013073 -0.027723 0.00017859 -0.0087571 -0.0048057 -0.003793
0.38672 0.003567 0.0030489 0.00038252 0.00033821 0 0.0026326 0.0036215 0.0033211 0.0026907 0.0038037 0.0011182 -0.36189 -0.00099768 0.0076701 -0.00038468 0.0041147 -0.0056052 -8.3454e-05 0.0018007 0.0054635 -0.00075437 0 -6.8047e-05 0 -0.00067996 0.0001725 -0.00059825 -0.00048935 -0.098542 -0.0019707 0.001842 0.0020655 0.0051772 0.0027807 0.0030827 -0.0016059 -0.0011737 0.0051793 -0.075659 0.04972 0.11307 -0.1151 -0.041283 -0.0028853 -0.0082494 0.02731 0.0030206 0.0092609 0.0041834 0.0086498 -0.00084785
0.39063 0.0029383 0.0029829 -0.00025904 0.0040906 0 0.0063612 0.003966 0.0029279 -0.0014173 0.0029608 -0.0022517 -0.3487 -0.0018297 0.0062019 0.0013378 0.0037535 -0.0042642 -0.0022607 -0.0035314 0.0049695 -0.0020551 0 0.0038028 0 -0.00021604 -0.00077026 -0.00051762 -0.00081644 -0.064474 -0.0080955 0.0076221 0.006552 0.0037406 0.0048198 0.00045553 -0.0015266 -0.0049543 -0.0016142 -0.084039 0.034205 0.11973 -0.10187 -0.026157 -0.0070343 0.0065133 0.046528 0.028706 0.01351 0.013426 0.019792 0.00049293
0.39453 0.0023154 0.0021025 -0.001447 0.0052886 0 0.0055825 0.0036293 0.0015207 -0.0050095 0.00041243 -0.003572 -0.33558 -0.0017654 0.0006509 0.00013368 -0.0008244 -0.0049033 -0.003288 -0.0061373 0.0033557 -0.0041798 0 0.0040696 0 -5.8344e-05 -0.0017997 -0.00071757 -0.0012731 -0.0079785 -0.01178 0.0089915 0.0070707 0.0016235 0.005223 -0.0024584 -0.0022074 -0.00618 -0.0058024 -0.087135 0.0087515 0.10683 -0.092924 -0.022214 -0.011025 0.016374 0.054792 0.042971 0.012956 0.018563 0.026767 0.0017599
0.39844 0.002028 0.0010835 -0.0018326 0.0030524 0 0.0012419 0.00327 6.4626e-05 -0.0057036 -0.0017915 -0.0034583 -0.32627 -0.0010447 -0.0058704 -0.0032843 -0.005199 -0.0072071 -0.0037587 -0.0052738 0.0028038 -0.0056558 0 0.0025804 0 -0.00026086 -0.0020795 -0.0010524 -0.00143 0.042092 -0.011498 0.0046084 0.0031313 -0.00010569 0.0041117 -0.0045926 -0.003959 -0.0045426 -0.0050052 -0.085553 -0.022791 0.072736 -0.08942 -0.035918 -0.017004 0.019889 0.04914 0.040653 0.01037 0.020591 0.027706 0.0030562
0.40234 0.0018746 0.00064361 -0.00072661 -0.00081719 0 -0.0029982 0.0037408 -0.00053716 -0.0032085 -0.0015782 -0.0029872 -0.31927 -7.3529e-05 -0.0094497 -0.0065874 -0.0050173 -0.0081565 -0.0041752 -0.0025194 0.0040991 -0.0053376 0 0.00207 0 -0.0004677 -0.0014221 -0.0011064 -0.0011129 0.056513 -0.0080455 -0.0022184 -0.0022638 -0.00072225 0.0022115 -0.0047989 -0.0053367 -0.0016065 -0.0013317 -0.081146 -0.051642 0.031346 -0.085439 -0.05732 -0.024006 0.019679 0.03677 0.030108 0.0091055 0.02198 0.025409 0.0029851
0.40625 0.0014215 0.00087523 0.001232 -0.003529 0 -0.0042738 0.0049862 -0.00038256 0.00014731 0.00055084 -0.0027282 -0.31464 0.0009851 -0.0080637 -0.0076502 -0.00065973 -0.0052755 -0.0038003 9.8111e-06 0.0060881 -0.003418 0 0.0039913 0 -0.00031741 -0.00031565 -0.00060407 -0.00048585 0.036274 -0.0039429 -0.0065189 -0.0051873 -0.00055091 6.241e-05 -0.0028364 -0.0048809 0.00051687 0.0011822 -0.073996 -0.073228 -0.01001 -0.07751 -0.079817 -0.030671 0.017021 0.021478 0.016095 0.0099482 0.023432 0.021605 0.00081899
0.41016 0.00055037 0.0012139 0.0027744 -0.0034685 0 -0.0025409 0.0056495 -0.00034217 0.0014278 0.0019191 -0.0026914 -0.31692 0.0021342 -0.002993 -0.0059512 0.0033686 0.00025877 -0.0014067 0.0012831 0.006963 -0.00099028 0 0.0075501 0 0.00013147 0.00061667 0.00025223 0.00019561 0.011697 -0.0014527 -0.0057867 -0.0037493 -0.00064135 -0.0020927 0.00011599 -0.0026854 0.00075099 0.00044363 -0.064114 -0.083629 -0.044259 -0.062685 -0.096663 -0.03546 0.013301 0.0070997 0.0034132 0.013128 0.025412 0.018141 -0.0020456
0.41406 -0.00037066 0.0010734 0.0032374 -0.0011288 0 0.00028989 0.0041659 -0.00093831 -0.00020373 0.00069888 -0.0027817 -0.32954 0.0031467 0.0022188 -0.0025415 0.0033722 0.0042635 0.0028455 0.0015377 0.0057575 0.0011864 0 0.010521 0 0.00041362 0.0010775 0.00089362 0.0008066 0.010323 -0.0009226 -0.0015722 0.00080897 -0.0016635 -0.003929 0.0022045 -0.00020398 -0.00036536 -0.0023053 -0.050753 -0.076665 -0.059954 -0.03737 -0.096177 -0.035045 0.010849 -0.00024416 -0.00051131 0.017431 0.027888 0.018315 -0.0033414
0.41797 -0.00086878 0.00045411 0.0030146 0.0016109 0 0.002374 0.0004493 -0.0016652 -0.0027774 -0.0019976 -0.0029416 -0.3479 0.0034433 0.0045162 0.0010275 0.00014347 0.0035489 0.0068243 0.0013643 0.0027545 0.003152 0 0.011067 0 0.00012084 0.0011032 0.0008915 0.0013087 0.029185 -0.00088376 0.0024298 0.0052935 -0.0031549 -0.0049044 0.0024218 0.001202 -0.001377 -0.0043522 -0.034861 -0.056306 -0.056161 -0.0070074 -0.077056 -0.028633 0.011568 0.0013609 0.00544 0.019441 0.030016 0.023577 -0.0023809
0.42188 -0.00085324 -0.00011276 0.0028596 0.0029877 0 0.0028705 -0.0036243 -0.0015626 -0.0035085 -0.0034413 -0.0028803 -0.36072 0.0025432 0.0035559 0.0036471 -0.0024649 -0.00087821 0.0081803 0.00095629 -0.00096196 0.0049119 0 0.0090896 0 -0.00064845 0.00082049 0.00037998 0.0015799 0.041426 0.00028796 0.0035991 0.0067833 -0.0039316 -0.0046319 0.0014395 0.0013004 -0.0011551 -0.0041918 -0.017954 -0.029125 -0.039269 0.021915 -0.046457 -0.018151 0.015341 0.0093942 0.017107 0.018309 0.031735 0.032744 -0.00064471
0.42578 -0.00065827 -0.00016608 0.0029476 0.0024696 0 0.0016078 -0.0056651 -0.00036334 -0.0014274 -0.0024431 -0.0020373 -0.35964 0.00068803 0.0015427 0.0048165 -0.002058 -0.0047851 0.0066293 0.00021615 -0.0039286 0.0055432 0 0.0060995 0 -0.0013236 0.00033303 -4.5039e-05 0.0014165 0.027794 0.0027542 0.0020539 0.0044014 -0.0032543 -0.0032889 0.00083009 0.00076832 0.00028909 -0.0023856 -0.0011829 0.00070287 -0.013745 0.045105 -0.0099432 -0.0052114 0.021861 0.021858 0.031297 0.014285 0.033398 0.044767 0.00018108
0.42969 -0.00061962 0.0002399 0.0027712 0.00088441 0 -0.0011224 -0.0048507 0.0011501 0.0019512 -0.00060154 -0.00015027 -0.34712 -0.0010755 0.00089024 0.0043781 -4.5283e-05 -0.0048022 0.0041142 -0.00074523 -0.0046144 0.0037477 0 0.003845 0 -0.0013693 -0.00019609 0.00011264 0.00076189 -0.00341 0.0050881 -0.00014759 -0.00022765 -0.0015512 -0.0015354 0.0014101 0.00037709 0.0018882 -0.00040666 0.014108 0.028646 0.014948 0.058214 0.025555 0.0080672 0.030494 0.03612 0.044099 0.0083834 0.035678 0.058165 0.00016086
0.43359 -0.00068721 0.00070029 0.0018931 -0.00031174 0 -0.0040724 -0.0025735 0.0019927 0.0043358 -0.00021779 0.0021458 -0.33372 -0.0016131 0.0018864 0.0024787 0.00059136 -0.0013721 0.0025771 -0.0015526 -0.0022532 -0.0004313 0 0.0029641 0 -0.00077976 -0.00051503 0.00075928 -0.00011781 -0.028696 0.0055966 -0.00095476 -0.0039677 1.6991e-05 -1.741e-05 0.0024243 0.00058693 0.0023174 0.00076937 0.025086 0.047727 0.037518 0.055941 0.046957 0.017242 0.039233 0.047052 0.04899 0.0058503 0.041186 0.069571 0.00056095
0.4375 -0.00050828 0.0009542 0.00058277 -8.8242e-05 0 -0.0050274 -0.0010074 0.0020045 0.0047262 -0.0014459 0.0035869 -0.32787 -0.00066592 0.0025409 -0.00020338 -0.00089197 0.0022409 0.0019072 -0.0020576 0.0019368 -0.0047923 0 0.0028109 0 -8.0134e-05 -0.00045411 0.0012769 -0.00077147 -0.036765 0.0037604 0.00032747 -0.0041488 0.0006498 0.0010157 0.0024378 0.0016343 0.0009654 0.00099354 0.032331 0.059513 0.052531 0.046891 0.055305 0.021984 0.046064 0.053307 0.047859 0.0098193 0.050082 0.077551 0.0016442
0.44141 0.00013659 0.0010889 -0.00044782 0.0014129 0 -0.0023683 -0.0010659 0.0018377 0.0037805 -0.002119 0.0034224 -0.32874 0.00084155 0.0007318 -0.002527 -0.0022457 0.0034046 0.0004635 -0.002651 0.0046247 -0.0065449 0 0.0024399 0 0.00015813 -0.00011514 0.0010925 -0.00092398 -0.038261 0.00056375 0.0029159 -0.00046744 0.00054045 0.0016754 0.00096952 0.0034784 -0.0015027 0.00054247 0.03618 0.065144 0.060789 0.035482 0.05309 0.022901 0.050193 0.05483 0.042656 0.020755 0.061788 0.081637 0.0019527
0.44531 0.0010465 0.0012553 -0.00088119 0.0029207 0 0.0028729 -0.0017711 0.0019748 0.002561 -0.00043805 0.0023008 -0.32916 0.0015473 -0.0034309 -0.0035697 -0.001292 0.0022698 -0.0025107 -0.0038145 0.0025362 -0.0050851 0 0.0016375 0 -0.00018115 0.0001862 0.00020583 -0.00068782 -0.048746 -0.0023306 0.0051998 0.0045493 0.0005065 0.0021916 -0.00090054 0.0054263 -0.0033975 -3.7267e-05 0.037124 0.065934 0.06363 0.025787 0.043677 0.020993 0.051073 0.051882 0.035536 0.038062 0.075212 0.081591 0.00033904
0.44922 0.0017629 0.0013227 -0.0011784 0.0029288 0 0.0069707 -0.0014978 0.0020449 0.0014546 0.0027272 0.001811 -0.32455 0.00088523 -0.0073431 -0.0033958 0.0010855 0.00079016 -0.0055781 -0.0053093 -0.0042768 -0.0029974 0 0.00094636 0 -0.00070376 0.00020321 -0.00082413 -0.00039668 -0.067923 -0.0036535 0.0056077 0.0071715 0.001128 0.0027948 -0.0015791 0.0061139 -0.0030662 0.00020615 0.035805 0.063387 0.0635 0.023191 0.033233 0.018371 0.047961 0.044864 0.029915 0.058882 0.087519 0.076902 -0.0018259
0.45313 0.0019695 0.00095722 -0.0020069 0.00088252 0 0.0063746 0.00035566 0.0013428 0.00044824 0.004686 0.0029554 -0.31812 -0.00030122 -0.0080751 -0.0030302 0.0018288 0.00033062 -0.0065844 -0.0060046 -0.011306 -0.0037375 0 0.00078196 0 -0.0009101 -3.9544e-05 -0.0013951 -0.00024598 -0.080589 -0.0030468 0.0034671 0.005229 0.002283 0.003713 -0.00049519 0.0044018 -0.0001542 0.0022643 0.033673 0.059139 0.063638 0.027973 0.029441 0.018306 0.041868 0.035354 0.027873 0.074322 0.093516 0.068362 -0.0015854
0.45703 0.0016954 4.7779e-05 -0.0033403 -0.0022553 0 0.0011039 0.00294 -6.4355e-05 -1.7161e-05 0.0039151 0.0050816 -0.31774 -0.00044085 -0.0049935 -0.0034489 -0.00044179 0.00065855 -0.0051825 -0.004774 -0.012635 -0.0079563 0 0.00074229 0 -0.00064521 -0.00033635 -0.0013573 -0.00013419 -0.076463 -0.00096807 -0.00041151 -0.00014958 0.0033877 0.005031 0.0014911 0.00058969 0.0039039 0.0061291 0.031522 0.053505 0.064057 0.03516 0.032286 0.021253 0.034501 0.024454 0.027651 0.080095 0.091859 0.057291 0.0019757
0.46094 0.0011647 -0.0010633 -0.0042794 -0.0046187 0 -0.0048579 0.0049222 -0.0010735 0.00085872 0.0016638 0.0064447 -0.32853 0.0012445 -0.00042052 -0.0044815 -0.0032616 0.00092823 -0.0032892 -0.0016862 -0.0061692 -0.012252 0 -1.5467e-05 0 -0.00017877 -0.00054238 -0.0010212 0.00014064 -0.06286 0.0016361 -0.003967 -0.0053751 0.0038924 0.0064133 0.0030823 -0.0033909 0.0067461 0.010167 0.029669 0.04641 0.063894 0.041425 0.040453 0.026959 0.026825 0.012661 0.027758 0.074501 0.082145 0.044341 0.0057089
0.46484 0.00053838 -0.001869 -0.0038671 -0.0048404 0 -0.00697 0.0055661 -0.00062844 0.0030485 0.00035184 0.0058981 -0.34805 0.0037147 0.0022578 -0.0047834 -0.0027415 0.0008748 -0.0028113 0.0017511 0.0038223 -0.012001 0 -0.0016918 0 0.00010887 -0.00066627 -0.00072985 0.00058391 -0.05398 0.003686 -0.0051671 -0.0072018 0.0034982 0.0070719 0.0036895 -0.0053363 0.0067999 0.012004 0.028351 0.037773 0.061882 0.043308 0.051613 0.034713 0.019822 0.00049043 0.026471 0.057045 0.064725 0.030252 0.0051193
0.46875 -0.00015238 -0.002197 -0.0020642 -0.0031152 0 -0.0042158 0.0048515 0.00098828 0.0049821 0.00073789 0.0039745 -0.36724 0.0046701 0.0013165 -0.0030763 0.0018693 0.00068952 -0.0033545 0.0036563 0.0098252 -0.0057648 0 -0.0032826 0 8.8962e-05 -0.00073995 -0.00049416 0.00096405 -0.050352 0.0044182 -0.0035811 -0.005127 0.00209 0.0062512 0.0035186 -0.0045747 0.0044767 0.010419 0.027948 0.028141 0.054525 0.035413 0.059335 0.041911 0.015516 -0.010071 0.021261 0.030581 0.042137 0.017082 -0.0005116
0.47266 -0.0008855 -0.0023385 0.00013511 -0.0010191 0 0.00012428 0.0029144 0.0021788 0.0046117 0.001199 0.0022241 -0.37516 0.0024568 -0.0021182 0.00042426 0.0066849 0.00019639 -0.0027782 0.0031905 0.0074976 0.0030342 0 -0.0032808 0 -4.9083e-05 -0.00069792 -8.7943e-05 0.0010676 -0.034677 0.0038319 -0.00087141 -0.0014142 -0.00025401 0.0039058 0.0028044 -0.0024848 0.0017565 0.0063828 0.028135 0.019835 0.042762 0.021937 0.060333 0.045977 0.014095 -0.016645 0.014628 0.0069629 0.02183 0.0072492 -0.0063802
0.47656 -0.0015713 -0.0026543 0.0015656 -0.00023895 0 0.0017044 -0.00015112 0.0014982 0.0014643 -0.00014679 0.0015056 -0.36496 -0.0022525 -0.005275 0.0037878 0.0068045 -0.00109 -5.6507e-05 0.0010221 -0.00054353 0.0089211 0 -0.001033 0 -4.4118e-05 -0.00046926 0.00052805 0.00093316 0.0093464 0.0027105 0.00045507 0.0010324 -0.0030633 0.00087155 0.0014022 -0.0011989 0.00046015 0.0020696 0.028518 0.014093 0.028053 0.0063413 0.054747 0.046054 0.015449 -0.017609 0.0090883 -0.0086164 0.0070478 0.0021985 -0.0064201
0.48047 -0.0021372 -0.0031231 0.0018408 -0.0012914 0 -0.00092311 -0.0038042 -0.00093197 -0.0025593 -0.0030985 0.0010361 -0.33892 -0.0066172 -0.0060773 0.0047221 0.0014493 -0.0029285 0.0030196 -0.0014636 -0.0072677 0.00901 0 0.0026053 0 0.00015963 -0.00015812 0.00097625 0.00078011 0.076538 0.0019511 -0.00090886 0.00089298 -0.0054332 -0.0017536 -0.00069536 -0.0017554 0.00073213 -0.0011637 0.028596 0.01169 0.011945 -0.0083535 0.043323 0.041633 0.019314 -0.01175 0.0068539 -0.012681 7.5887e-05 0.0030408 0.00052693
0.48438 -0.0026186 -0.0033612 0.0014734 -0.0032572 0 -0.0053847 -0.0067249 -0.0035548 -0.0047693 -0.0055682 -0.00079782 -0.31011 -0.0077474 -0.0045566 0.0024472 -0.0048495 -0.0039916 0.0035712 -0.0032742 -0.0077066 0.0051024 0 0.0060021 0 0.00037683 -1.2639e-05 0.00076491 0.00072952 0.14199 0.0016489 -0.0040262 -0.001044 -0.0064586 -0.0034679 -0.0027422 -0.0034378 0.0010849 -0.0037007 0.027356 0.013306 -0.0030249 -0.018021 0.02788 0.032166 0.025184 0.0026499 0.011179 -0.0018294 0.0034688 0.011402 0.0093612
0.48828 -0.0030694 -0.0030747 0.0011581 -0.0046233 0 -0.0080768 -0.0074987 -0.0048903 -0.0042033 -0.0059676 -0.0047028 -0.29691 -0.0050597 -0.0023558 -0.0014936 -0.0063899 -0.0032091 0.00099556 -0.0041624 -0.0031054 0.0015148 0 0.0081638 0 0.00039031 -0.00013446 -0.00013176 0.00067539 0.18345 0.00085359 -0.0065893 -0.0030424 -0.0058945 -0.0046034 -0.0036368 -0.0047573 -0.00012261 -0.0066066 0.023042 0.01667 -0.013549 -0.020387 0.012756 0.018662 0.030983 0.023734 0.022785 0.019076 0.015499 0.02637 0.013996
0.49219 -0.0033684 -0.002397 0.0010406 -0.0044251 0 -0.0073461 -0.0059168 -0.0048143 -0.0024853 -0.0049029 -0.0095823 -0.31071 -0.00074077 -0.0010896 -0.0042286 -0.0015817 -0.001411 -0.001983 -0.0041646 0.0010818 0.0010605 0 0.0094792 0 0.00017366 -0.00026796 -0.0010478 0.00047967 0.19949 -0.0015776 -0.0068444 -0.003847 -0.0043924 -0.0057073 -0.0031437 -0.0049422 -0.0032156 -0.0099536 0.015925 0.018368 -0.020027 -0.018991 -0.00025411 0.0034016 0.034914 0.045628 0.036683 0.039665 0.030138 0.043463 0.013723
0.49609 -0.003204 -0.0017153 0.00069564 -0.0027988 0 -0.0043002 -0.0034765 -0.0043409 -0.002122 -0.0042654 -0.013342 -0.34497 0.0022056 -0.0011337 -0.0036354 0.0058702 -0.00090094 -0.0020545 -0.0031919 0.00095381 0.0030433 0 0.011154 0 -8.7782e-05 -3.8435e-06 -0.0011044 0.00024349 0.20488 -0.0057285 -0.0048206 -0.0032226 -0.0029916 -0.0067458 -0.0024603 -0.0045108 -0.0070422 -0.012509 0.0066656 0.016716 -0.022973 -0.01594 -0.010952 -0.012638 0.036 0.0647 0.049475 0.054585 0.044372 0.060069 0.013683
0.5 -0.0023519 -0.0012158 -0.0002763 -0.00069149 0 -0.0011509 -0.0022623 -0.0043238 -0.0040251 -0.0049502 -0.01455 -0.37659 0.0025815 -0.0017315 0.00010527 0.010707 -0.0028363 0.0010247 -0.0013044 -0.0022989 0.004696 0 0.013972 0 -0.00017589 0.0007407 -3.188e-05 0.00027341 0.21064 -0.010227 -0.0019619 -0.0016629 -0.0023057 -0.0069963 -0.003148 -0.0045953 -0.010039 -0.013059 -0.0036423 0.010437 -0.02319 -0.013364 -0.019553 -0.028512 0.033473 0.07737 0.057655 0.059148 0.055388 0.073559 0.018814
0.50391 -0.00098322 -0.00071066 -0.0017341 0.00085831 0 0.00068627 -0.0030907 -0.0045822 -0.0067745 -0.0059185 -0.01338 -0.38207 0.0018233 -0.0020095 0.0046748 0.010686 -0.0053013 0.0039549 0.00076375 -0.0043686 0.0040824 0 0.017542 0 -3.2993e-05 0.0015039 0.001453 0.00071376 0.21209 -0.013204 0.00018261 2.7306e-05 -0.0021709 -0.0057458 -0.0053613 -0.0058398 -0.011323 -0.011698 -0.011118 -0.0011877 -0.021978 -0.013703 -0.027008 -0.042588 0.026232 0.076791 0.054775 0.047082 0.059105 0.079048 0.027851
0.50781 0.00036975 4.3865e-05 -0.0030768 0.0013095 0 0.0010216 -0.0047264 -0.0043158 -0.0081783 -0.0055359 -0.011121 -0.35638 0.0022594 -0.0018162 0.0073566 0.0076012 -0.0047905 0.0032371 0.0017717 -0.0027144 0.0015684 0 0.020556 0 0.00020448 0.001656 0.0021582 0.0012594 0.19639 -0.013747 0.00091644 0.00098824 -0.0020221 -0.0030611 -0.0073827 -0.0078226 -0.010868 -0.0095481 -0.011583 -0.012999 -0.020639 -0.014956 -0.034201 -0.053874 0.016872 0.0651 0.042867 0.025871 0.057188 0.077039 0.03398
0.51172 0.0012278 0.00094406 -0.0037562 0.00079899 0 0.00025352 -0.0050059 -0.0031632 -0.0072951 -0.0034137 -0.0089499 -0.31736 0.0045693 -0.0016882 0.0069842 0.0045556 -5.9122e-05 -0.0012273 0.0010207 0.0010173 -0.0010222 0 0.021631 0 0.00034118 0.0010453 0.0014257 0.0013488 0.15751 -0.012435 0.0004251 0.00066909 -0.0014981 0.00015187 -0.0072247 -0.0092817 -0.0089788 -0.0073624 -0.0038227 -0.021331 -0.019004 -0.014637 -0.040463 -0.061901 0.0074737 0.046043 0.02589 0.0021542 0.051799 0.069474 0.031511
0.51563 0.0015616 0.0015746 -0.0036559 -5.2231e-05 0 -0.00099646 -0.0028042 -0.001628 -0.0048825 -0.0006182 -0.0071435 -0.29072 0.0070491 -0.0021496 0.0045919 0.0029892 0.0058719 -0.006068 -0.00071987 0.0033027 -0.0021249 0 0.019948 0 0.00029043 0.0002202 -0.0002733 0.00071989 0.10094 -0.010492 -0.00067373 -0.00064384 -0.00062458 0.002818 -0.0047104 -0.0088445 -0.0059543 -0.0048106 0.012492 -0.023636 -0.016759 -0.010981 -0.044909 -0.066223 -0.00037557 0.022665 0.0071072 -0.019276 0.04443 0.057909 0.021439
0.51953 0.0017584 0.0016801 -0.0030057 -0.00054445 0 -0.0017085 0.0010244 -0.00046157 -0.0022033 0.0017132 -0.0052197 -0.289 0.0074554 -0.0030825 0.0023302 0.0023924 0.008264 -0.0077902 -0.0015724 0.0027606 -0.0013249 0 0.015396 0 0.00013174 -6.9341e-05 -0.0017253 -0.00024551 0.035216 -0.0084711 -0.0016338 -0.001713 0.0004856 0.0044089 -0.0017152 -0.0058711 -0.002283 -0.0013106 0.036984 -0.017092 -0.01329 -0.001973 -0.045983 -0.066194 -0.00472 -0.0010097 -0.0091267 -0.032817 0.036751 0.044384 0.010199
0.52344 0.0021944 0.0015186 -0.0020176 -0.00030865 0 -0.00070063 0.004511 0.00018663 0.0001669 0.0034518 -0.0025517 -0.30407 0.0054868 -0.0037278 0.0016463 0.0020621 0.0054613 -0.0058567 -0.00012696 0.001266 0.00081883 0 0.0084197 0 2.4678e-05 0.00038855 -0.0019986 -0.00080887 -0.036164 -0.0058541 -0.0017102 -0.0011701 0.0018828 0.005093 -0.00016482 -0.0010536 0.0011776 0.0027623 0.063679 -0.0016836 -0.0083477 0.011852 -0.041584 -0.061512 -0.0036979 -0.019221 -0.017633 -0.034053 0.029896 0.031769 0.0033464
0.52734 0.002873 0.0016415 -0.00066907 0.00051959 0 0.00228 0.0062416 0.00086859 0.0022957 0.005042 0.0011779 -0.31892 0.0032211 -0.0032819 0.0023131 0.0021506 0.00073875 -0.0025096 0.0031845 0.0011725 0.0032076 0 -0.00013882 0 6.1692e-05 0.0010631 -0.0011662 -0.00056249 -0.1121 -0.0018863 -0.00045838 0.00121 0.0035822 0.0053505 7.0067e-05 0.0036727 0.0036555 0.0061775 0.084373 0.015012 -0.0036807 0.024949 -0.03406 -0.054727 0.00017763 -0.032506 -0.021368 -0.029235 0.022956 0.02044 0.0010378
0.53125 0.0034968 0.0023015 0.0011664 0.0015096 0 0.0057315 0.0062286 0.0021603 0.0041329 0.0064434 0.0058432 -0.32466 0.0029357 -0.0015999 0.0030664 0.0027983 -0.0011115 -0.00011536 0.0062766 0.0021873 0.0044927 0 -0.0091994 0 0.00018058 0.0012341 -9.5985e-05 0.00016662 -0.18612 0.003329 0.0018407 0.004064 0.0051898 0.0055457 0.0010011 0.0061882 0.0052368 0.0082548 0.09476 0.028528 -0.00075433 0.034108 -0.025138 -0.047113 0.0052455 -0.042196 -0.023064 -0.021927 0.015201 0.0099385 -0.0004637
0.53516 0.0038485 0.0031456 0.0034225 0.0023811 0 0.0072597 0.0054172 0.0040403 0.0053446 0.0070615 0.010841 -0.32521 0.004573 0.00054374 0.0030833 0.0029902 0.001058 0.00078094 0.0070291 0.0016949 0.0036075 0 -0.017716 0 0.00020833 0.00071596 0.00041454 0.00061885 -0.24642 0.0086579 0.0041739 0.005525 0.0059705 0.0057964 0.0041638 0.0057521 0.006952 0.0097617 0.091413 0.034658 -0.0010358 0.036551 -0.016705 -0.039929 0.0097233 -0.05004 -0.025749 -0.015608 0.0060257 -0.00032884 -0.0038795
0.53906 0.0040217 0.0035638 0.0056997 0.0032659 0 0.0057777 0.004648 0.0059678 0.0059958 0.0067577 0.015114 -0.32692 0.0056232 0.001877 0.0027514 0.0012099 0.0035553 0.00095378 0.0048378 -0.0018505 0.00066877 0 -0.024947 0 1.2349e-05 -7.9524e-06 0.00028818 0.00031426 -0.28562 0.01281 0.0055113 0.004952 0.0054999 0.0060591 0.0086583 0.0038115 0.0097456 0.011948 0.06932 0.02645 -0.007431 0.028465 -0.012232 -0.035121 0.010364 -0.059471 -0.03498 -0.014965 -0.0050502 -0.011412 -0.0084363
0.54297 0.0042537 0.0033412 0.00743 0.0044822 0 0.0028281 0.0041734 0.0074345 0.0069449 0.0064104 0.017473 -0.3279 0.0037277 0.0015276 0.0029687 -0.0025073 0.0021195 0.00091548 0.0007856 -0.0065313 -0.0026137 0 -0.030465 0 -0.00035103 -0.00034473 2.6519e-05 -0.00052987 -0.30808 0.015271 0.0056847 0.0035668 0.0042666 0.0061947 0.011831 0.0030541 0.013235 0.014687 0.036153 0.0063108 -0.019164 0.014447 -0.012446 -0.032792 0.0061764 -0.072092 -0.051377 -0.018694 -0.015749 -0.022661 -0.012
0.54688 0.0046017 0.002913 0.008221 0.0060152 0 0.001345 0.0039297 0.0083096 0.0090348 0.007022 0.017296 -0.32067 -0.00062917 -0.00018554 0.0038323 -0.0056909 -0.0029841 0.0005118 -0.0034092 -0.0085576 -0.0039482 0 -0.03388 0 -0.00062126 -0.00019979 4.7558e-05 -0.0012508 -0.3243 0.016362 0.0054812 0.0032581 0.0034739 0.0059886 0.011954 0.0051969 0.015668 0.016063 0.0010538 -0.018978 -0.033247 0.00058894 -0.015016 -0.031479 -0.0010985 -0.085691 -0.070673 -0.022497 -0.023675 -0.032145 -0.014381
0.55078 0.0048823 0.0029452 0.0081044 0.0072862 0 0.0028539 0.0039149 0.0087114 0.011803 0.0083863 0.015117 -0.30471 -0.0042205 -0.0017162 0.004309 -0.0052886 -0.0068129 -0.00011272 -0.0064323 -0.0062298 -0.0023929 0 -0.034637 0 -0.00050193 2.3777e-05 0.0002669 -0.0013464 -0.3382 0.016517 0.0057505 0.0047159 0.0040654 0.0052722 0.010005 0.0094082 0.015388 0.014248 -0.029577 -0.044121 -0.047119 -0.0088652 -0.01774 -0.029847 -0.0097433 -0.097656 -0.088885 -0.023101 -0.026975 -0.038013 -0.017439
0.55469 0.0049529 0.0036845 0.0074896 0.0075658 0 0.0059783 0.0041491 0.0087474 0.013379 0.0091343 0.012451 -0.29223 -0.0040413 -0.0012608 0.003434 -0.00067298 -0.0049347 -1.5072e-05 -0.0075633 -0.0018434 0.000653 0 -0.03228 0 8.6396e-05 -2.5538e-05 0.00033559 -0.00082119 -0.34251 0.015686 0.0064535 0.0068056 0.0058617 0.0041431 0.0086034 0.012926 0.012441 0.0097781 -0.048726 -0.062743 -0.057551 -0.0093452 -0.017704 -0.026183 -0.017389 -0.10433 -0.10084 -0.016771 -0.023646 -0.037983 -0.022067
0.55859 0.0049682 0.0047477 0.0068383 0.0066983 0 0.0078831 0.0044352 0.0084938 0.012087 0.0083341 0.010766 -0.29769 -0.00022913 0.0017719 0.0017663 0.0053639 0.0016413 0.0014723 -0.0064056 0.00064916 0.0026346 0 -0.027058 0 0.00087452 -0.00022253 0.00017631 -2.7832e-05 -0.32843 0.013514 0.0067434 0.0077948 0.0076724 0.0030448 0.0092339 0.013416 0.0086614 0.0055312 -0.044554 -0.062142 -0.057125 0.005525 -0.0085909 -0.016795 -0.017977 -0.096236 -0.095221 0.0017215 -0.010463 -0.027414 -0.026138
0.5625 0.0052413 0.0055321 0.0062999 0.0053844 0 0.0071508 0.0044415 0.0081105 0.008217 0.0067323 0.010369 -0.32111 0.0039852 0.0058871 0.0012799 0.0088338 0.0072512 0.003414 -0.003022 -0.000345 0.0021661 0 -0.020298 0 0.0013817 -0.00015655 0.00013627 0.00068281 -0.2976 0.009986 0.0060387 0.0070969 0.0083089 0.0025168 0.010759 0.01087 0.006052 0.0041133 -0.024802 -0.045694 -0.046864 0.028424 0.0079481 -0.0029013 -0.010767 -0.075115 -0.075339 0.026029 0.0078196 -0.010353 -0.026297
0.56641 0.0058208 0.0057737 0.0056162 0.0046495 0 0.0050397 0.00413 0.0077582 0.0040029 0.0059593 0.01021 -0.34459 0.0052244 0.0081437 0.0034135 0.0078308 0.0073232 0.0037569 0.001499 -0.0027876 8.549e-05 0 -0.013996 0 0.0012531 0.00031018 0.00055101 0.0010863 -0.26165 0.0057399 0.0048582 0.0057063 0.007545 0.00279 0.010753 0.0072717 0.005074 0.0053019 0.0058221 -0.016277 -0.027873 0.055205 0.030004 0.014241 0.0042018 -0.042733 -0.044281 0.052023 0.028605 0.010471 -0.02158
0.57031 0.0062865 0.0056785 0.0044203 0.004961 0 0.0038855 0.0039676 0.0073438 0.0016514 0.0065036 0.0088063 -0.34789 0.0028609 0.0061485 0.0071501 0.0036977 0.0029048 0.0015285 0.0050248 -0.0037443 -0.0018543 0 -0.0098099 0 0.00052886 0.00080007 0.0012328 0.00097889 -0.22966 0.0017225 0.0043776 0.0049775 0.0061633 0.0036207 0.008144 0.0045253 0.0045646 0.0063444 0.042009 0.02222 -0.0020033 0.081759 0.055055 0.032981 0.026249 -0.0018787 -0.0061443 0.075534 0.04919 0.03197 -0.014551
0.57422 0.0060782 0.0055578 0.0027011 0.0058543 0 0.0045396 0.0045174 0.0065123 0.0014569 0.0069515 0.0055213 -0.32782 -0.00088437 2.5931e-05 0.0093463 -0.00071306 -0.00082276 -0.0017649 0.005605 -0.0028488 -0.0030752 0 -0.0081529 0 -0.00039713 0.00080489 0.0015285 0.00018328 -0.19928 -0.0013963 0.0051078 0.0051715 0.0051555 0.0045306 0.0043083 0.0028359 0.0032759 0.0048796 0.075054 0.062661 0.02702 0.10202 0.078035 0.049942 0.053773 0.041785 0.031209 0.089712 0.065132 0.048521 -0.0085876
0.57813 0.0050748 0.0054307 0.00099902 0.0064156 0 0.0056713 0.0057614 0.0050761 0.0019431 0.0056083 0.0011135 -0.30065 -0.0034159 -0.0072845 0.0074049 -0.0035114 -0.00024595 -0.0034641 0.0031611 -0.0024785 -0.0045343 0 -0.0081 0 -0.0011034 0.00027117 0.00096239 -0.0011769 -0.16284 -0.003431 0.0061717 0.0053264 0.0049085 0.0051803 0.0015956 0.0011081 0.0013141 0.0013904 0.096022 0.094108 0.051502 0.11342 0.092447 0.060674 0.08105 0.077646 0.056765 0.091393 0.073027 0.054802 -0.0045684
0.58203 0.0038025 0.0050354 8.2995e-05 0.006096 0 0.0055208 0.0069222 0.0034269 0.0017323 0.0026792 -0.002819 -0.28468 -0.0040591 -0.011885 0.0018502 -0.0045057 0.0030232 -0.0025419 -9.9753e-05 -0.0045115 -0.0069109 0 -0.0081331 0 -0.0014522 -0.00028983 -0.00020596 -0.0024611 -0.12061 -0.0044336 0.0060782 0.0044649 0.0050769 0.0054797 0.0010136 -0.0013345 -5.9427e-05 -0.0013941 0.10566 0.114 0.068215 0.11952 0.098027 0.064875 0.10435 0.10199 0.068887 0.084803 0.074249 0.052092 -0.00083185
0.58594 0.0029949 0.0041946 0.00034789 0.0050385 0 0.0039334 0.0070634 0.002305 0.0009618 0.00029628 -0.0049523 -0.28149 -0.0039261 -0.011637 -0.003832 -0.0041134 0.0043148 -0.0006383 -0.0013575 -0.0075612 -0.0088997 0 -0.0071579 0 -0.0015906 -0.00031749 -0.0011398 -0.0027991 -0.08389 -0.004434 0.0042395 0.0027203 0.0050689 0.0053851 0.001529 -0.003742 4.0636e-05 -0.0014093 0.10544 0.12169 0.07562 0.12275 0.095345 0.06281 0.12158 0.11324 0.067513 0.072991 0.069927 0.041833 0.0038068
0.58984 0.002916 0.003092 0.0014903 0.0037048 0 0.0023711 0.005896 0.0019978 0.00072627 0.00015134 -0.0050188 -0.27586 -0.0039133 -0.0075954 -0.0061289 -0.0023862 0.0012264 -1.9529e-05 0.00035807 -0.0081046 -0.0079805 0 -0.0050984 0 -0.0016603 0.00021046 -0.0011778 -0.001812 -0.062705 -0.0035043 0.0016215 0.0011888 0.0045384 0.0047259 0.0014781 -0.0047119 0.0010222 0.00069715 0.097995 0.1178 0.072966 0.12592 0.085894 0.055391 0.13103 0.11099 0.053926 0.05964 0.061719 0.026333 0.007907
0.59375 0.0031387 0.0021502 0.0028009 0.0023619 0 0.0020893 0.0039879 0.001854 0.0014038 0.0014668 -0.0037867 -0.25419 -0.0033618 -0.0029874 -0.0044394 0.00053425 -0.0037776 -0.0008017 0.003263 -0.0044292 -0.0031602 0 -0.0027548 0 -0.0015501 0.00075869 -0.00041805 -9.4301e-05 -0.05304 -0.0019569 -0.00016136 0.00080033 0.0034769 0.0033461 0.00032158 -0.0037352 0.0013855 0.002457 0.089665 0.10517 0.05991 0.13299 0.074225 0.045672 0.12951 0.096071 0.032118 0.051656 0.053246 0.011428 0.0088978
0.59766 0.0030191 0.0016597 0.0038065 0.0010519 0 0.0027626 0.0022251 0.00084164 0.0020178 0.0018415 -0.0024241 -0.22109 -0.00096917 -0.00062098 -0.0011978 0.0034495 -0.0060621 -0.00079759 0.0044951 0.001043 0.0033648 0 -0.0011218 0 -0.00099724 0.00080493 0.00044795 0.0011438 -0.04085 -0.00027281 -0.00031424 0.001502 0.0020438 0.0014104 -0.0010994 -0.0017034 0.00032791 0.0022146 0.086117 0.092768 0.044179 0.14214 0.066361 0.038552 0.12179 0.078845 0.011297 0.049876 0.047775 0.0019833 0.0064069
0.60156 0.0023807 0.0015675 0.0046195 -2.1372e-05 0 0.0031337 0.0011368 -0.0012581 0.001468 0.0001498 -0.0017547 -0.19629 0.0031448 -0.00091152 0.00077866 0.004413 -0.0035599 0.0017042 0.0028651 0.0038589 0.007779 0 -0.00066386 0 3.5919e-05 0.00038833 0.00083213 0.0010782 -0.020257 0.0012673 0.00064365 0.0025279 0.00049155 -0.0005371 -0.0017464 0.00012402 -0.0013785 0.00056604 0.087916 0.083583 0.029202 0.15087 0.063828 0.035495 0.11025 0.063423 -0.0058582 0.052661 0.045908 -0.0012734 0.0032331
0.60547 0.0016998 0.0016216 0.0056338 -0.00033727 0 0.0027243 0.0007114 -0.003299 0.00012586 -0.0019169 -0.0018237 -0.19503 0.0067187 -0.0020814 0.0008823 0.0024765 0.0015394 0.0055174 2.3252e-05 0.001978 0.008049 0 -0.001039 0 0.00113 6.0949e-05 0.00072387 -2.1117e-06 -0.0046995 0.0028111 0.0017294 0.0032541 -0.00075616 -0.0019155 -0.0014122 0.0014059 -0.0021641 -0.00073192 0.094682 0.079509 0.017625 0.15686 0.067191 0.037171 0.097006 0.052786 -0.017758 0.05798 0.047712 0.0015185 0.0025267
0.60938 0.0016102 0.0016674 0.0068913 0.00049033 0 0.0023971 0.00068972 -0.0036278 -0.00025601 -0.0016659 -0.0019491 -0.21234 0.0070605 -0.0020956 0.0006436 -0.0010312 0.005476 0.0075362 -0.0011145 -0.0021933 0.0055784 0 -0.0014674 0 0.0016483 0.00030976 0.00049452 -0.00097333 -0.015569 0.0046648 0.0025721 0.0036191 -0.0011519 -0.002513 -0.00052122 0.0027662 -0.0012205 -0.00081802 0.10446 0.081976 0.012517 0.1566 0.076075 0.043582 0.084774 0.04999 -0.023445 0.062082 0.052603 0.0090324 0.0043404
0.61328 0.002249 0.0017567 0.0078075 0.0020977 0 0.0030693 0.000837 -0.0016384 0.0015749 0.0013573 -0.0012167 -0.2269 0.0036209 -0.00044575 0.0013545 -0.0034239 0.0065656 0.0061658 0.00084242 -0.0043704 0.0033546 0 -0.0014845 0 0.0012885 0.0010539 0.00035666 -0.00091839 -0.058328 0.0067504 0.0034884 0.0037977 -0.00037234 -0.0025134 0.00069429 0.0046518 0.00080372 -0.00033293 0.11135 0.08825 0.014036 0.14881 0.085627 0.050722 0.076608 0.053992 -0.025266 0.05941 0.057278 0.015885 0.0056099
0.61719 0.0031198 0.0019876 0.0075826 0.0033988 0 0.0042414 0.00093442 0.0015407 0.0047717 0.0044967 0.00083472 -0.21973 -0.0011764 0.0017012 0.002219 -0.0031074 0.0059167 0.0031988 0.0044539 -0.0027953 0.0026997 0 -0.0014635 0 0.00040377 0.0017074 0.00014893 7.4271e-05 -0.11216 0.0084007 0.0046479 0.0037536 0.0012923 -0.0021359 0.0023656 0.00645 0.0025826 -0.0001364 0.11275 0.093798 0.017897 0.13791 0.091634 0.054593 0.072155 0.059664 -0.026133 0.049977 0.059117 0.018789 0.0036894
0.62109 0.0035869 0.0023121 0.0059088 0.003445 0 0.0043163 0.00075143 0.0039843 0.006971 0.0046996 0.0037682 -0.18926 -0.0037886 0.0027712 0.0011682 -0.0010471 0.0051302 0.0017845 0.0068274 0.00019626 0.0022443 0 -0.0023902 0 -0.00028537 0.0017052 -0.00033096 0.0011044 -0.14632 0.0087922 0.0055316 0.0033191 0.0029718 -0.0013472 0.0042932 0.0069571 0.0033951 2.6347e-05 0.10797 0.096281 0.021441 0.12684 0.092246 0.053248 0.070892 0.064199 -0.0267 0.034336 0.056826 0.016712 -0.00056061
0.625 0.003466 0.0025624 0.003279 0.002339 0 0.0025119 0.0003014 0.0046357 0.0065629 0.0018999 0.0064206 -0.15007 -0.0024353 0.0020294 -0.0025705 0.00032084 0.004211 0.0027319 0.0062638 0.00095618 0.00013171 0 -0.0049758 0 -0.00036022 0.00096588 -0.00091017 0.0013833 -0.14774 0.0076419 0.0054532 0.0026385 0.0037945 -1.7626e-05 0.0055012 0.0056674 0.0035553 0.0011854 0.097034 0.093651 0.021944 0.11862 0.08621 0.045254 0.071952 0.064939 -0.0272 0.01364 0.04947 0.0093085 -0.0036392
0.62891 0.0031157 0.0026622 0.00062486 0.0012243 0 0.00012028 0.0001513 0.0040655 0.0042523 -0.00075794 0.0076657 -0.11953 0.0015695 -0.00023912 -0.0070719 -0.00042767 0.0021009 0.0035121 0.0036293 -0.0014957 -0.003287 0 -0.0088499 0 -9.5068e-05 -9.9411e-05 -0.0011099 0.00092478 -0.13202 0.0054999 0.0045019 0.0022738 0.0035727 0.0016705 0.0049593 0.0034062 0.0037377 0.0036221 0.081611 0.082772 0.014391 0.11838 0.072727 0.029314 0.073216 0.057794 -0.026006 -0.0094245 0.035936 -0.0023028 -0.003218
0.63281 0.0029941 0.0027514 -0.0013149 0.0012488 0 -0.00054762 0.0012127 0.0036574 0.002263 -0.0002037 0.0072351 -0.10607 0.0050741 -0.0033154 -0.0091719 -0.0024299 -0.0012491 0.0013148 0.001289 -0.0045319 -0.0055277 0 -0.012626 0 -0.00014638 -0.00095288 -0.00066818 0.00036757 -0.12711 0.0033799 0.0036377 0.0026939 0.002973 0.003123 0.0028619 0.0016125 0.0041621 0.0061739 0.067396 0.066541 -0.00031811 0.12446 0.057551 0.011205 0.072163 0.045164 -0.021319 -0.030526 0.020079 -0.012989 -0.00064049
0.63672 0.0031965 0.0030462 -0.0023018 0.0024759 0 0.0014378 0.0039029 0.0041638 0.0020864 0.0033473 0.0059376 -0.10737 0.0056536 -0.0064277 -0.0073798 -0.0036509 -0.0041442 -0.0032796 0.0008052 -0.004792 -0.0047599 0 -0.014884 0 -0.00082799 -0.0012936 9.7382e-05 0.0002327 -0.14713 0.0020994 0.0036559 0.0036959 0.002974 0.0037889 0.00090211 0.0010873 0.0045674 0.0073656 0.056944 0.047586 -0.019658 0.13384 0.044535 -0.004919 0.068235 0.030177 -0.012938 -0.048069 0.0047808 -0.020426 0.00053219
0.64063 0.0034516 0.0035699 -0.0024229 0.0038197 0 0.0044902 0.0074162 0.0051067 0.0031648 0.0067367 0.0050645 -0.11552 0.0032855 -0.0086158 -0.0032683 -0.0029821 -0.0047543 -0.0063927 0.0016349 -0.0016111 -0.0019876 0 -0.015238 0 -0.0017176 -0.0011548 0.00055689 0.00044846 -0.1819 0.0018756 0.0041845 0.0044795 0.004044 0.0037396 0.00091473 0.0015086 0.0048132 0.0070805 0.051847 0.027943 -0.041318 0.14414 0.036582 -0.015907 0.061351 0.015515 -0.0011137 -0.060917 -0.007675 -0.023262 -0.0018542
0.64453 0.003505 0.0040525 -0.0017998 0.0040762 0 0.0059589 0.010011 0.0054803 0.0037556 0.0072554 0.0054315 -0.12193 3.6846e-06 -0.008751 3.0381e-05 -0.0010738 -0.0031038 -0.0049047 0.0019146 0.0025359 3.0566e-05 0 -0.014512 0 -0.0020311 -0.00076808 0.00041008 0.00057608 -0.20937 0.0023691 0.0039955 0.0043699 0.0057145 0.0036915 0.0031118 0.0020275 0.0051875 0.0067272 0.053605 0.010166 -0.061933 0.15227 0.037244 -0.017881 0.051857 0.0048767 0.013314 -0.067771 -0.014348 -0.02037 -0.0066571
0.64844 0.0033967 0.0041246 -0.00055667 0.0030457 0 0.0046807 0.010297 0.0048496 0.0028455 0.0052794 0.0067911 -0.11946 -0.0018495 -0.006288 0.00061828 0.00069199 -0.0010452 -5.7684e-05 0.00040225 0.0046673 -7.6885e-05 0 -0.013878 0 -0.0014075 -0.0003789 -9.1057e-06 0.00036964 -0.21478 0.0029648 0.0024337 0.0034308 0.0068889 0.004323 0.0057557 0.0020978 0.0059596 0.0075733 0.061887 -0.0022728 -0.075677 0.15545 0.049796 -0.007608 0.042257 0.0036439 0.026814 -0.067109 -0.011849 -0.012858 -0.010897
0.65234 0.0033111 0.0036122 0.0010119 0.0016829 0 0.0019708 0.0083847 0.0036803 0.0010319 0.0033973 0.0080238 -0.10402 -0.0012798 -0.002158 -0.00082921 0.0016356 -0.00028395 0.0035123 -0.0022909 0.0039573 -0.00079248 0 -0.013766 0 -0.00029429 -0.00012872 -0.00011615 1.194e-05 -0.19729 0.0030691 0.00037607 0.0023277 0.00663 0.005517 0.0066986 0.0016765 0.0067567 0.0090997 0.07231 -0.010103 -0.082481 0.15631 0.069312 0.0091716 0.035064 0.0099452 0.036746 -0.061239 -0.0033394 -0.004774 -0.012511
0.65625 0.0032104 0.0026367 0.0024292 0.0011871 0 0.000118 0.0057281 0.0027114 -0.00035181 0.0033081 0.0079225 -0.076861 0.00086643 0.0014866 -0.0022002 0.0020517 -0.00076119 0.0024476 -0.004222 0.0018444 0.00031118 0 -0.013526 0 0.00048196 -7.5554e-06 0.00027954 -0.00016411 -0.16259 0.0023994 -0.00049193 0.0016378 0.004821 0.0063214 0.0052788 0.00089042 0.0066583 0.0092981 0.082828 -0.013814 -0.082888 0.15674 0.09302 0.029074 0.031401 0.022219 0.042065 -0.05107 0.0092282 0.0021176 -0.011505
0.66016 0.0027463 0.0014522 0.0033197 0.0019225 0 9.7451e-05 0.0037626 0.0021898 -0.00065539 0.0040924 0.0060132 -0.044684 0.0026628 0.0029837 -0.002058 0.0023926 -0.0011129 -0.001936 -0.0038163 8.6093e-05 0.0033889 0 -0.012047 0 0.00052209 0.00012701 0.00079213 -5.4879e-05 -0.11488 0.0012492 0.0005468 0.001368 0.0022277 0.0057389 0.0027244 -0.0001337 0.0050737 0.0066946 0.091529 -0.014132 -0.077998 0.15861 0.11786 0.04849 0.032045 0.03835 0.042186 -0.037753 0.023586 0.0063353 -0.0090162
0.66406 0.0016269 0.00023933 0.003686 0.0031184 0 0.00087871 0.0026692 0.0017685 -0.00031533 0.003604 0.0029041 -0.015225 0.0024767 0.0028154 -0.00059949 0.0026486 -0.00043761 -0.0051392 -0.0012479 -0.00074866 0.0057376 0 -0.0086759 0 0.00019366 0.00043963 0.00092765 0.00018145 -0.058125 0.00047876 0.0023041 0.0011202 -5.3835e-05 0.0036157 0.00080697 -0.0010455 0.0024876 0.0019691 0.095513 -0.012078 -0.070203 0.16456 0.13822 0.060975 0.037879 0.053926 0.036731 -0.023473 0.035497 0.0061058 -0.0061187
0.66797 6.0483e-05 -0.00090655 0.0038097 0.0035068 0 0.00082134 0.0014947 0.0010284 -7.6819e-05 0.0010888 -4.1698e-05 0.0086899 9.4606e-05 0.0032233 0.0010507 0.0026011 0.00072163 -0.0041863 0.0015962 -0.00096849 0.0046611 0 -0.0036702 0 0.00014711 0.00094667 0.00064593 0.00038807 -0.0016465 0.0009722 0.002693 0.00059213 -0.0013393 0.00078285 0.00023953 -0.0012034 0.00019743 -0.002526 0.094729 -0.0094822 -0.063778 0.17305 0.15009 0.063758 0.046326 0.063871 0.029329 -0.011974 0.041732 0.0030334 -0.0036988
0.67188 -0.0012554 -0.0018268 0.0038405 0.0022832 0 -0.00054546 -0.0005778 -4.2579e-05 -0.00018486 -0.0020314 -0.001562 0.030579 -0.0030938 0.0056971 0.001963 0.0022602 0.0010731 -0.00053902 0.0024892 -0.0006878 0.00058282 0 0.0019652 0 0.00053912 0.0014239 0.00036733 0.00055789 0.041715 0.0027747 0.0007374 -0.00017953 -0.0017378 -0.0016587 0.00037412 -0.00022716 -0.00079072 -0.0048177 0.090806 -0.0067576 -0.059861 0.1812 0.1539 0.058977 0.05531 0.067594 0.022752 -0.0045155 0.042869 -0.00078373 -0.0026841
0.67578 -0.0016861 -0.0022537 0.0035422 -0.00032883 0 -0.002209 -0.0032106 -0.0010804 -0.0004569 -0.0038734 -0.0014045 0.055323 -0.0050271 0.008767 0.0017275 0.001632 -0.00013633 0.0016577 0.00051415 0.00028119 -0.0032 0 0.0069255 0 0.00082166 0.0015265 0.00043998 0.00067891 0.065985 0.00466 -0.0024375 -0.00098615 -0.0019032 -0.0031897 0.00023161 0.0012886 -0.00064338 -0.0048825 0.085004 -0.003878 -0.058679 0.18702 0.15035 0.048663 0.063709 0.065398 0.01881 -0.0014555 0.039869 -0.0039019 -0.0033557
0.67969 -0.0012461 -0.0020237 0.002525 -0.0031859 0 -0.00288 -0.0052254 -0.0017275 -0.00088362 -0.0040765 -0.00064007 0.083045 -0.0044406 0.0087616 0.00016281 0.00019795 -0.0026546 -0.00013055 -0.0032159 0.0015426 -0.0039277 0 0.010069 0 0.00035428 0.0010743 0.00071794 0.00056339 0.079409 0.0047542 -0.0046057 -0.0016665 -0.0023863 -0.0040614 -0.00044765 0.001888 -0.00052201 -0.0043666 0.07893 -0.00057842 -0.059927 0.18841 0.14086 0.035782 0.070536 0.058446 0.01934 -0.0025976 0.034443 -0.0047335 -0.0042306
0.68359 -0.000628 -0.001359 0.00071718 -0.0048452 0 -0.002232 -0.0058379 -0.001925 -0.0017885 -0.0038003 -0.00096318 0.10851 -0.0017713 0.0033731 -0.0026234 -0.0027217 -0.0056248 -0.0044974 -0.0062967 0.0018327 -0.0021231 0 0.010926 0 -0.00080414 0.00026151 0.00075833 1.433e-05 0.098344 0.0019376 -0.0043922 -0.0020863 -0.0031548 -0.0047424 -0.0012158 0.00042958 -0.0015634 -0.0050046 0.075916 0.0039429 -0.061839 0.1841 0.12963 0.027217 0.075303 0.051535 0.027196 -0.0047016 0.031326 -0.00062661 -0.0024282
0.6875 -0.00061457 -0.00085671 -0.0014797 -0.0043827 0 -0.00098796 -0.0054115 -0.0019161 -0.0033007 -0.0040605 -0.0032945 0.12638 0.0012778 -0.0053335 -0.0056636 -0.0066079 -0.0079132 -0.0077482 -0.006735 0.00024135 -0.00060757 0 0.010167 0 -0.0017971 -0.00043048 0.0003953 -0.00078979 0.13211 -0.0031113 -0.002302 -0.0020608 -0.0037162 -0.0052934 -0.0017407 -0.0027338 -0.0039759 -0.0073009 0.076425 0.0090233 -0.062963 0.17916 0.12135 0.025335 0.079426 0.049078 0.039563 -0.0031378 0.032604 0.0071202 0.0038671
0.69141 -0.0014215 -0.0010729 -0.0035607 -0.0020576 0 -0.00013051 -0.0049135 -0.0020798 -0.0049044 -0.0046004 -0.0067585 0.13615 0.0031704 -0.011851 -0.0070755 -0.0090309 -0.0080957 -0.0073782 -0.0044066 -0.0023376 -0.0010433 0 0.009544 0 -0.0017289 -0.00058531 -1.574e-05 -0.0012188 0.17397 -0.0082143 -5.9306e-05 -0.0015565 -0.0037121 -0.005348 -0.002335 -0.0058873 -0.0069499 -0.010363 0.080102 0.013704 -0.063593 0.17646 0.11737 0.030075 0.083147 0.052108 0.054888 0.0037032 0.038073 0.01775 0.013037
0.69531 -0.0025687 -0.0020425 -0.0053844 0.00058625 0 -0.00027968 -0.0047494 -0.0027365 -0.0057814 -0.0045423 -0.0090874 0.14154 0.0036543 -0.0118 -0.0053129 -0.0072033 -0.0049248 -0.003876 -0.0011732 -0.0035721 -0.0021104 0 0.010855 0 -0.00053758 -0.00018572 -8.3195e-06 -0.00070016 0.20737 -0.011172 0.00082895 -0.00106 -0.0033735 -0.0046738 -0.0035709 -0.0074396 -0.0092585 -0.01256 0.086164 0.016837 -0.064403 0.17835 0.11831 0.040562 0.086379 0.060724 0.071362 0.016509 0.046774 0.030288 0.020625
0.69922 -0.0033468 -0.0032172 -0.0071572 0.0014743 0 -0.0016489 -0.0043457 -0.0039362 -0.0056316 -0.0037124 -0.008403 0.14637 0.0035082 -0.0059654 -0.00087618 -0.00098523 0.0013049 0.00029123 0.00048119 -0.0019966 -0.0014578 0 0.014363 0 0.00090402 0.00035883 0.00039523 0.00061765 0.2204 -0.011201 -9.6174e-05 -0.0015397 -0.0033245 -0.0036375 -0.0054796 -0.00731 -0.0099558 -0.012311 0.092585 0.015789 -0.067619 0.18763 0.12401 0.054128 0.087796 0.073281 0.085649 0.034571 0.05557 0.042952 0.022943
0.70313 -0.0033938 -0.0039349 -0.0089129 -0.00062082 0 -0.0040871 -0.0029787 -0.0052961 -0.0049963 -0.0028265 -0.0049764 0.15259 0.0032576 0.00025266 0.0034313 0.0057495 0.0077511 0.0027908 -0.00070649 0.0011284 0.00095884 0 0.018071 0 0.0015645 0.00052508 0.00062141 0.0018035 0.2139 -0.0091896 -0.0024015 -0.0036838 -0.0038946 -0.0029911 -0.0072837 -0.0067766 -0.0087782 -0.0088166 0.095365 0.0083576 -0.07591 0.20055 0.13001 0.064336 0.084205 0.082602 0.093361 0.050258 0.058156 0.052619 0.020299
0.70703 -0.0028745 -0.003991 -0.010103 -0.004978 0 -0.0068201 -0.00088976 -0.0061063 -0.004676 -0.0023928 -0.0013162 0.16241 0.002338 0.0017309 0.0045191 0.0075946 0.01021 0.0025961 -0.0038567 0.0027303 0.0023026 0 0.018918 0 0.0011391 8.4651e-05 0.00015146 0.0019023 0.19706 -0.00675 -0.0052276 -0.0069594 -0.0046663 -0.0031354 -0.0079863 -0.0069485 -0.0062467 -0.002765 0.093263 -0.0042858 -0.088532 0.21107 0.13296 0.068588 0.074525 0.084589 0.093683 0.057861 0.052775 0.057941 0.016524
0.71094 -0.0022189 -0.0037566 -0.0098752 -0.0091012 0 -0.008373 0.00064525 -0.0058146 -0.0049196 -0.0019537 -0.00027517 0.17982 -0.00022347 -0.0017539 0.0017425 0.0023577 0.0063805 -2.5459e-05 -0.0066256 0.0010233 3.902e-05 0 0.015319 0 0.00020405 -0.00070702 -0.00085501 0.00083377 0.17789 -0.0050531 -0.007475 -0.009523 -0.0048208 -0.0036304 -0.0072261 -0.0075121 -0.0035285 0.0034044 0.086023 -0.020915 -0.10422 0.21536 0.13126 0.065991 0.058402 0.077414 0.086262 0.054273 0.039184 0.058041 0.015231
0.71484 -0.0017807 -0.0037368 -0.0078635 -0.010321 0 -0.0073719 0.00048655 -0.0045661 -0.0053008 -0.00081758 -0.0026991 0.20728 -0.0042237 -0.0056054 -0.0022888 -0.0063607 -0.0015694 -0.0037617 -0.006893 -0.0024127 -0.004655 0 0.0088836 0 -0.00042519 -0.0012823 -0.0016306 -0.00049091 0.15957 -0.0043596 -0.0079634 -0.009407 -0.0040053 -0.0035455 -0.0055833 -0.0071078 -0.0019705 0.0064311 0.074005 -0.039725 -0.12103 0.20989 0.1238 0.056451 0.036095 0.060198 0.07133 0.037293 0.018135 0.052336 0.016657
0.71875 -0.0017223 -0.0040349 -0.0047005 -0.0077462 0 -0.0039117 -0.0011676 -0.0032292 -0.0053203 0.000635 -0.0066841 0.24016 -0.0075929 -0.0050293 -0.0038484 -0.011707 -0.0080458 -0.0064705 -0.0041492 -0.0039829 -0.0073913 0 0.0035437 0 -0.00042491 -0.0011703 -0.0015308 -0.0010091 0.14388 -0.0043093 -0.0060713 -0.0061584 -0.0028172 -0.0024062 -0.0040918 -0.0049358 -0.0023249 0.0043179 0.060304 -0.055112 -0.13234 0.19054 0.11061 0.042073 0.010766 0.034952 0.050598 0.0064475 -0.0053287 0.040059 0.018174
0.72266 -0.0020796 -0.0042762 -0.0016613 -0.0030127 0 -8.565e-05 -0.0028593 -0.0027321 -0.0049101 0.00091728 -0.0091242 0.26708 -0.0076945 0.00040021 -0.0013587 -0.0093621 -0.0083581 -0.0060515 0.00034017 -0.0016822 -0.004901 0 0.0025369 0 -8.312e-05 -0.00035092 -0.0006675 -0.00048519 0.13426 -0.0043684 -0.0025663 -0.0014815 -0.0023084 -0.00083386 -0.0034296 -0.0018575 -0.0041223 -0.0018595 0.050943 -0.063123 -0.13457 0.16771 0.097819 0.029636 -0.0099033 0.012586 0.031265 -0.024489 -0.022204 0.02615 0.017524
0.72656 -0.002772 -0.0040426 0.0002716 0.00086431 0 0.001315 -0.0032183 -0.0032687 -0.004262 -0.00098579 -0.0081846 0.2788 -0.0036737 0.0065938 0.0032291 -0.0013215 -0.0025829 -0.0020656 0.0044853 0.0027557 0.0012853 0 0.0058382 0 0.00018252 0.00070415 0.00020472 0.0003458 0.13292 -0.0040212 0.0004286 0.0018319 -0.0029355 -0.0001771 -0.0034562 0.00020597 -0.0058363 -0.0082015 0.048727 -0.062554 -0.12708 0.14843 0.088692 0.022003 -0.022069 -0.0014418 0.016973 -0.047873 -0.02855 0.013526 0.015096
0.73047 -0.0035171 -0.0033283 0.0010467 0.0016783 0 -0.00087984 -0.0022417 -0.0041674 -0.00338 -0.0042078 -0.004577 0.27789 0.0023734 0.0090311 0.0062067 0.0059126 0.0046691 0.003348 0.006612 0.0054774 0.0058969 0 0.010347 0 0.00030065 0.0013554 0.00040658 0.00057962 0.13593 -0.0028637 0.00085752 0.0019309 -0.00404 -0.0013661 -0.0034235 -1.5771e-06 -0.0059542 -0.010576 0.055555 -0.05304 -0.11018 0.13881 0.085788 0.021184 -0.022963 -0.0030685 0.010641 -0.057563 -0.021749 0.0047868 0.012996
0.73438 -0.0038631 -0.0025295 0.0013189 -0.00045081 0 -0.005002 -0.0012409 -0.0045731 -0.0021389 -0.006562 -0.00072716 0.27822 0.0067214 0.0067847 0.0053527 0.0070344 0.0083525 0.0067826 0.006239 0.0042888 0.0048799 0 0.012628 0 0.00052263 0.0012616 -9.1077e-05 3.1307e-05 0.13437 -0.00088735 -0.001456 -0.00071923 -0.0044648 -0.0040049 -0.002661 -0.0019287 -0.0041945 -0.0076718 0.073519 -0.034804 -0.08543 0.14769 0.092366 0.029346 -0.0092331 0.012601 0.016243 -0.045443 0.0010055 0.0038151 0.012448
0.73828 -0.0034869 -0.0020125 0.0016661 -0.0033569 0 -0.0077466 -0.0015478 -0.0042232 -0.00086162 -0.0066302 0.0011779 0.29254 0.006831 0.0026726 0.0016997 0.002229 0.0070504 0.0064526 0.0041473 0.00074096 -0.00072942 0 0.011653 0 0.0010207 0.00063073 -0.00075728 -0.00068218 0.12252 0.0012167 -0.0044034 -0.0036954 -0.003722 -0.0065629 -0.0012021 -0.0037148 -0.0017944 -0.0019946 0.098784 -0.013518 -0.060765 0.17769 0.10748 0.044336 0.015537 0.042023 0.033625 -0.012526 0.034501 0.012663 0.012646
0.74219 -0.0025371 -0.0017571 0.0020483 -0.0045591 0 -0.0068394 -0.0032594 -0.0035084 -0.00052289 -0.0050849 0.00053117 0.3198 0.0032207 -3.8013e-05 -0.0016067 -0.0036778 0.0033755 0.0038937 0.0018642 -0.0015236 -0.0059006 0 0.0091132 0 0.0016178 3.3418e-05 -0.0010525 -0.00086562 0.10416 0.0022496 -0.0052769 -0.0043965 -0.0024926 -0.0075399 0.00016402 -0.0037634 -0.00052779 0.0020746 0.12354 0.0047423 -0.042461 0.21734 0.12496 0.060702 0.041933 0.073613 0.056006 0.027187 0.068398 0.02699 0.012149
0.74609 -0.0016159 -0.0014552 0.001966 -0.0030358 0 -0.002791 -0.0051569 -0.0028433 -0.001939 -0.0037657 -0.001784 0.34549 -0.0011757 -0.00060355 -0.0021157 -0.0059441 0.00086352 0.0024643 0.00078508 -0.00034232 -0.0064522 0 0.0073304 0 0.0019342 -8.5646e-05 -0.00083553 -0.0004476 0.08908 0.0013321 -0.0031557 -0.0018923 -0.0018961 -0.0065822 0.00053515 -0.0019171 -0.0012529 0.0015738 0.14321 0.016914 -0.033513 0.25906 0.14112 0.075608 0.064715 0.1006 0.079329 0.065144 0.096972 0.043715 0.010801
0.75 -0.0012944 -0.00090681 0.0010308 0.00021306 0 0.001731 -0.0057304 -0.0021601 -0.004605 -0.0035955 -0.0043362 0.35584 -0.0034494 -0.00057414 -1.5351e-05 -0.0038416 0.00075647 0.0039201 0.0012925 0.0031036 -0.0027449 0 0.0070155 0 0.0017339 0.00022424 -0.00031203 5.6749e-05 0.082208 -0.0012647 0.00025436 0.0024446 -0.0022733 -0.0045816 -0.00023639 0.00066056 -0.0032298 -0.0029732 0.15346 0.0205 -0.036056 0.29474 0.15229 0.086447 0.078975 0.11649 0.099386 0.092724 0.11491 0.059333 0.0097949
0.75391 -0.0015822 -0.00024176 -0.00066882 0.0030185 0 0.0041186 -0.0042917 -0.001139 -0.0065956 -0.0037106 -0.0059247 0.35212 -0.0027594 -0.0012542 0.0022781 -0.00043783 0.0016065 0.0065991 0.002439 0.0057548 0.0012094 0 0.0069978 0 0.0010787 0.00051825 0.00024804 0.00018313 0.076931 -0.004146 0.0021643 0.0058675 -0.0027804 -0.0027468 -0.0012518 0.0025205 -0.0047381 -0.0081093 0.14673 0.012033 -0.052458 0.30902 0.15205 0.089487 0.07715 0.11051 0.10847 0.094846 0.11339 0.066492 0.0099341
0.75781 -0.0019108 0.00025423 -0.0026758 0.0035463 0 0.0035516 -0.0013088 0.00016367 -0.0060369 -0.002699 -0.0058332 0.35062 -0.00041615 -0.0020743 0.0022589 0.00086282 0.0014149 0.0072226 0.0026187 0.0056353 0.0018874 0 0.0058488 0 0.00019328 0.00043565 0.00065229 -3.2444e-06 0.060743 -0.0057992 0.0011637 0.0060635 -0.0022608 -0.0015678 -0.0012743 0.0028637 -0.0043878 -0.0099226 0.1281 -0.0026254 -0.074313 0.30281 0.14294 0.08763 0.065057 0.089395 0.10718 0.076699 0.098233 0.063954 0.010323
0.76172 -0.0017045 0.00044248 -0.0044916 0.0014408 0 0.0010018 0.0020323 0.0011637 -0.0029064 -0.00039588 -0.0039007 0.36792 0.0016275 -0.0016156 -0.00067915 -0.00065932 -0.00031241 0.0044399 0.00091059 0.0032666 -0.00066367 0 0.0034662 0 -0.00070759 8.5689e-05 0.00074454 -8.1964e-05 0.028459 -0.0057145 -0.0016958 0.0026797 -0.00050803 -0.00060729 6.9337e-05 0.001763 -0.0020414 -0.0065883 0.10329 -0.019029 -0.096181 0.28249 0.12886 0.083938 0.048927 0.061299 0.098787 0.047187 0.075722 0.054277 0.0090901
0.76563 -0.000982 0.00037514 -0.0057502 -0.0020013 0 -0.0019282 0.0044705 0.0013546 0.00068606 0.0018493 -0.00066724 0.40534 0.0022647 0.00024741 -0.0048719 -0.0030398 -0.0024957 0.00029276 -0.0020005 0.00051857 -0.0035069 0 0.0010093 0 -0.0014157 -6.686e-05 0.00041925 0.00017337 -0.010011 -0.0045958 -0.0040426 -0.0023856 0.0013981 0.00080232 0.0017424 -0.00017047 0.0012324 0.0005544 0.077066 -0.033816 -0.1141 0.25394 0.11318 0.080852 0.03369 0.032999 0.08636 0.013957 0.050922 0.040355 0.0052834
0.76953 -0.00035939 7.0036e-05 -0.0061987 -0.0046457 0 -0.0039905 0.0051162 0.00094743 0.0021962 0.0026211 0.0026765 0.44726 0.0015378 0.0018418 -0.0077028 -0.0039842 -0.0038973 -0.0019901 -0.0042875 -0.0013836 -0.0039703 0 -0.00048742 0 -0.0016621 0.00028144 -0.00021714 0.00052934 -0.035341 -0.0035311 -0.0042586 -0.0061464 0.0020404 0.0027264 0.0020939 -0.0022033 0.0039051 0.0078149 0.055872 -0.042873 -0.12344 0.22572 0.10051 0.081534 0.025663 0.013625 0.074409 -0.012409 0.030435 0.027028 -0.00011966
0.77344 -0.0004367 -0.00061333 -0.0057071 -0.0048604 0 -0.0045286 0.0037345 0.00067181 0.00078699 0.0018258 0.0048571 0.47401 -1.9028e-05 0.0014921 -0.0075067 -0.0029599 -0.0042353 -0.0014433 -0.0045554 -0.0024963 -0.0018952 0 -0.0011253 0 -0.0012354 0.00089059 -0.00077925 0.00057905 -0.033013 -0.0029953 -0.0025494 -0.0064778 0.00093957 0.0044531 0.00039082 -0.0037413 0.0048083 0.011297 0.048519 -0.042154 -0.12032 0.21093 0.096956 0.089117 0.030488 0.014008 0.070137 -0.018582 0.022352 0.023857 -0.0049564
0.77734 -0.0012037 -0.0017526 -0.0044045 -0.0026246 0 -0.0034504 0.00094124 0.0008533 -0.0020785 0.00050292 0.0053114 0.47709 -0.0019847 -0.00051532 -0.0046831 -0.0012807 -0.0040543 -0.00029446 -0.0030497 -0.0031825 0.00084804 0 -0.0016748 0 -0.00026734 0.001157 -0.00086375 0.0002065 -0.0035608 -0.0026222 -0.00037129 -0.003584 -0.0010923 0.0050468 -0.0023765 -0.004479 0.0036301 0.0092359 0.052279 -0.035319 -0.10993 0.20841 0.10017 0.10048 0.041533 0.027512 0.072906 -0.010804 0.023236 0.031252 -0.0073541
0.78125 -0.0020789 -0.0030496 -0.0027405 0.00034097 0 -0.0014093 -0.001908 0.00085629 -0.0040303 -0.00047197 0.0044476 0.464 -0.0040279 -0.0021432 -0.001274 -0.00063236 -0.0039044 -0.0014023 -0.0012509 -0.0031435 0.0024302 0 -0.0022749 0 0.00066809 0.00070126 -0.00045583 -0.00029663 0.039105 -0.0017982 0.00081972 9.8799e-05 -0.002767 0.0040352 -0.004273 -0.0044716 0.0010201 0.0031628 0.064621 -0.024722 -0.095173 0.21505 0.10773 0.11309 0.053715 0.048475 0.080773 0.0045847 0.029745 0.047425 -0.0065978
0.78516 -0.0025087 -0.0038974 -0.0012592 0.0016779 0 0.00016504 -0.0033922 -0.00031034 -0.0037191 -0.0011246 0.0030565 0.45036 -0.0056052 -0.0017897 0.00064481 -0.0016528 -0.0037975 -0.0050325 -0.00024725 -0.0017712 0.0024083 0 -0.0018806 0 0.00090946 -0.00023746 -5.0772e-06 -0.00053861 0.07823 -0.00032598 0.00029773 0.001628 -0.0033956 0.001659 -0.0040829 -0.0040409 -0.0017004 -0.0030402 0.082183 -0.01302 -0.079219 0.22647 0.11656 0.12402 0.061583 0.070198 0.090913 0.019959 0.037749 0.069205 -0.0031944
0.78906 -0.0024608 -0.0038947 -0.00022118 0.00011467 0 -0.00016491 -0.0030126 -0.0027606 -0.0015672 -0.0018363 0.0014925 0.44795 -0.0060329 2.9953e-05 0.00051344 -0.0036173 -0.0032417 -0.0084329 0.00034892 0.00071525 0.0014123 0 0.00080018 0 0.00028466 -0.0010183 1.4666e-05 -0.00037172 0.10409 0.0014802 -0.0018947 -0.00026438 -0.0032057 -0.0013551 -0.0022579 -0.003502 -0.0032358 -0.0058375 0.098082 -0.005078 -0.067599 0.23287 0.12016 0.12703 0.054816 0.078942 0.096164 0.019213 0.038454 0.087473 0.0013227
0.79297 -0.0023002 -0.0032777 0.00053049 -0.0034409 0 -0.0025394 -0.0017043 -0.0052548 0.00095318 -0.0025042 -0.00045425 0.45818 -0.005025 0.001369 -0.00047541 -0.0051185 -0.0016069 -0.0085746 0.0016831 0.0029379 0.00012696 0 0.0057809 0 -0.00067007 -0.0012056 -0.00036541 6.9932e-05 0.11662 0.0031368 -0.0049971 -0.0041745 -0.0028109 -0.0041542 -0.00031612 -0.0029232 -0.0031711 -0.0046415 0.10547 -0.0039838 -0.063975 0.22656 0.11416 0.1191 0.032294 0.06709 0.08977 -0.0056745 0.0259 0.090638 0.0048241
0.79688 -0.0022522 -0.00272 0.001272 -0.0064104 0 -0.0052522 -0.0012485 -0.0061519 0.0024424 -0.0026523 -0.0028851 0.47425 -0.0031234 0.0010479 -0.00065889 -0.0050647 0.0013447 -0.0051092 0.0038971 0.0034521 -0.0011627 0 0.011278 0 -0.0011508 -0.00093626 -0.00060892 0.0005648 0.12163 0.004203 -0.0074784 -0.007043 -0.0025911 -0.0060161 0.00053573 -0.0021718 -0.0023721 -0.00218 0.10402 -0.0090949 -0.068067 0.20922 0.099988 0.10197 0.00050691 0.038457 0.071742 -0.048977 0.0017625 0.076709 0.0057069
0.80078 -0.0021114 -0.0026205 0.0019694 -0.0064271 0 -0.0059146 -0.0028763 -0.0049107 0.0021105 -0.0022955 -0.005214 0.48801 -0.0014608 -0.0001464 0.00046489 -0.0034196 0.0048726 -0.0005724 0.005404 0.0021388 -0.0023055 0 0.014851 0 -0.00081069 -0.00068431 -0.00027378 0.00092915 0.12559 0.0041702 -0.0074697 -0.0064644 -0.0026054 -0.0065474 0.00011559 -0.001224 -0.00241 -0.0021293 0.094382 -0.019631 -0.079494 0.18361 0.079559 0.077545 -0.034727 -0.002602 0.043147 -0.10434 -0.031543 0.045964 0.0043295
0.80469 -0.0015364 -0.0026427 0.0022162 -0.0031704 0 -0.0035917 -0.0061649 -0.002601 -0.00018691 -0.0022204 -0.0065316 0.49578 -0.00096426 -0.00052209 0.0018302 -0.0013002 0.0071449 0.002114 0.004283 0.00035265 -0.0030329 0 0.015257 0 -5.0244e-05 -0.00071472 0.00043092 0.00098238 0.13231 0.0024484 -0.0040566 -0.002528 -0.0028616 -0.0058694 -0.001165 -0.00040134 -0.0042558 -0.0059104 0.078381 -0.034205 -0.097356 0.15443 0.05608 0.04882 -0.065598 -0.04923 0.0065041 -0.16209 -0.069871 0.00078466 0.0031643
0.80859 -0.00055494 -0.0020721 0.0016531 0.0013486 0 0.00010922 -0.0091812 -0.00089061 -0.0038168 -0.0030635 -0.0066147 0.49975 -0.0016848 0.00053824 0.0020517 -0.00024136 0.0062572 0.0021451 0.00047436 -0.00035655 -0.0031501 0 0.013389 0 0.00042848 -0.0008324 0.00079667 0.00056087 0.14137 -0.0011616 0.001442 0.0022271 -0.0033589 -0.0045995 -0.0029773 -0.00022893 -0.0072926 -0.011432 0.062237 -0.049102 -0.11882 0.13426 0.03854 0.024445 -0.075517 -0.083674 -0.02857 -0.19766 -0.10061 -0.045623 0.0046844
0.8125 0.00035777 -0.00066438 0.00042995 0.0043204 0 0.002278 -0.0097987 -0.00055513 -0.0071691 -0.0042547 -0.006365 0.50479 -0.002832 0.0019537 0.0010495 -0.00094515 0.0020548 0.0010292 -0.0036789 0.0003904 -0.0028025 0 0.011466 0 0.00033946 -0.0006724 0.00037253 -0.00027618 0.14737 -0.0058382 0.0057608 0.0046973 -0.0037792 -0.0034301 -0.0049973 -0.0009818 -0.0096167 -0.014884 0.051484 -0.060936 -0.13876 0.12727 0.030953 0.0098835 -0.065823 -0.099073 -0.05319 -0.20499 -0.1166 -0.077617 0.0085445
0.81641 0.00076628 0.00094624 -0.00082631 0.0042425 0 0.0013016 -0.0071548 -0.00097295 -0.0081271 -0.0043013 -0.0069616 0.5137 -0.0034435 0.0022541 0.00027995 -0.0024986 -0.0029396 0.00073038 -0.005412 0.001679 -0.002337 0 0.011178 0 5.0534e-05 -0.00016086 -0.00049361 -0.0010678 0.14067 -0.0097741 0.0059573 0.0034942 -0.0033685 -0.0025296 -0.0063301 -0.002328 -0.0095103 -0.013912 0.047808 -0.068451 -0.15478 0.13363 0.034238 0.0072548 -0.039368 -0.094338 -0.063662 -0.18412 -0.11523 -0.088538 0.011205
0.82031 0.00077884 0.0017863 -0.001551 0.001898 0 -0.0016147 -0.0021826 -0.0009523 -0.0054829 -0.0023338 -0.0084718 0.52457 -0.003077 0.001177 0.0012093 -0.0029922 -0.0050207 0.0018547 -0.0041564 0.0023402 -0.0018992 0 0.012335 0 0.00011059 0.00039235 -0.00096336 -0.0011547 0.11166 -0.011206 0.0019674 -8.6486e-05 -0.001476 -0.00137 -0.0056308 -0.0034292 -0.0068361 -0.0092942 0.052039 -0.070804 -0.16484 0.15209 0.048202 0.017581 -0.00061165 -0.070447 -0.057659 -0.13791 -0.095527 -0.074022 0.0091514
0.82422 0.00095882 0.0014973 -0.0017323 -0.00048878 0 -0.0035169 0.003038 0.00010926 -0.00026626 0.00079812 -0.0094349 0.53285 -0.0019635 -0.00024996 0.0036031 -0.0012829 -0.0024643 0.0034484 -0.002025 0.0019402 -0.00131 0 0.013119 0 0.00060331 0.00065435 -0.00056743 -0.00024573 0.057682 -0.0096932 -0.0030207 -0.0030834 0.0016151 0.00068184 -0.0023554 -0.0034796 -0.0030934 -0.003825 0.064399 -0.06691 -0.16564 0.17896 0.071252 0.041592 0.041176 -0.031408 -0.032593 -0.074512 -0.057454 -0.029567 0.002791
0.82813 0.0016952 0.00068422 -0.0018173 -0.0010838 0 -0.0023866 0.0065192 0.0018609 0.00453 0.0032311 -0.0080252 0.53654 -0.00059832 -0.001019 0.0055453 0.001707 0.0026109 0.0041545 -0.0015296 0.00082479 -0.00038855 0 0.011686 0 0.0010411 0.00063291 0.00031479 0.0011773 -0.012018 -0.0064382 -0.0050698 -0.0030789 0.004512 0.0034867 0.0020959 -0.002295 -8.7882e-05 0.00026443 0.07977 -0.058799 -0.1579 0.20408 0.095085 0.071387 0.071017 0.0073654 0.002827 -0.017151 -0.013475 0.029748 -0.0033709
0.83203 0.0027195 0.0002809 -0.0021145 0.0002875 0 0.001088 0.0073781 0.0035267 0.0060715 0.0038924 -0.003742 0.53918 0.00075186 -0.0011171 0.0053113 0.003641 0.005939 0.0034086 -0.002873 -0.00049242 0.00072449 0 0.0077153 0 0.00090686 0.00060547 0.00087996 0.0021234 -0.078885 -0.0032409 -0.0027924 3.8841e-05 0.005647 0.0059133 0.0050038 -0.00050071 0.0015511 0.0028479 0.093881 -0.049228 -0.14559 0.22288 0.11436 0.099302 0.085391 0.037098 0.038549 0.022584 0.025228 0.086614 -0.005096
0.83594 0.0033297 0.00063403 -0.0023264 0.0023379 0 0.0042503 0.0061471 0.0045476 0.003977 0.0034115 0.0020259 0.54674 0.0021243 -0.0010562 0.0031571 0.0029878 0.0050842 0.0017614 -0.0037122 -0.0017189 0.0016697 0 0.0025809 0 0.0002362 0.00071257 0.00074648 0.0018974 -0.12568 -0.0010186 0.001587 0.0040445 0.0046034 0.0066762 0.0046572 0.00086555 0.0026666 0.005264 0.10451 -0.039788 -0.13138 0.2336 0.12648 0.12087 0.08371 0.053805 0.068585 0.039489 0.051947 0.13063 -0.0029528
0.83984 0.0031122 0.0012942 -0.0017312 0.0035954 0 0.0049011 0.0043494 0.0047549 0.00066569 0.0031976 0.0070777 0.56088 0.0034772 -0.00079492 0.0010657 0.00063406 0.0017172 0.0003544 -0.0017147 -0.0026249 0.0022215 0 -0.0019802 0 -0.00040245 0.00073265 0.0002799 0.00071098 -0.14834 0.00072779 0.0044056 0.0060901 0.0025581 0.0055107 0.0021909 0.0011157 0.0045028 0.0085261 0.10983 -0.032054 -0.11824 0.23555 0.12961 0.13206 0.067265 0.05501 0.087267 0.030751 0.060665 0.15211 -0.0018622
0.84375 0.0024006 0.0016774 0.00013413 0.0035872 0 0.0031104 0.0035781 0.0042571 -0.00066016 0.0038687 0.01001 0.57595 0.0043241 0.00033504 0.00067021 -0.00090435 -0.00033342 5.9066e-05 0.00277 -0.0028383 0.002387 0 -0.0054471 0 -0.00050286 0.00034847 7.3375e-05 -0.00050523 -0.15917 0.0030576 0.0038977 0.0048921 0.0013257 0.0034892 0.00079428 0.00051711 0.0073475 0.012228 0.10732 -0.028899 -0.11236 0.22913 0.12215 0.12619 0.042071 0.039406 0.084358 -0.0041333 0.040506 0.13466 -0.0056741
0.84766 0.0019807 0.001774 0.0029499 0.0030353 0 0.00090773 0.004508 0.0034583 0.0013989 0.0048593 0.010877 0.58414 0.0039273 0.0024663 0.0016038 -1.6904e-05 0.00070986 0.00080317 0.0067691 -0.002095 0.0021606 0 -0.0087751 0 -0.00013753 -0.00038377 0.00023527 -0.00091356 -0.17692 0.0062901 0.0015723 0.0017366 0.0018538 0.0020849 0.0027309 0.00024017 0.010143 0.014917 0.10091 -0.029363 -0.11346 0.22055 0.11128 0.11089 0.020365 0.019173 0.067364 -0.044811 0.0039388 0.094957 -0.012558
0.85156 0.0023528 0.002079 0.0057537 0.0030815 0 0.00041383 0.0064127 0.0031103 0.0055506 0.005468 0.010572 0.58428 0.0020653 0.0043587 0.0021032 0.0023402 0.0027057 0.0015493 0.007446 -0.00070714 0.001393 0 -0.012994 0 0.00015744 -0.00093434 0.00033362 -0.00041349 -0.21076 0.0095908 0.00050148 -0.00049962 0.0035555 0.0018887 0.0070618 0.0015556 0.011345 0.01524 0.092502 -0.032606 -0.11996 0.21152 0.10004 0.090718 0.0056056 -0.00097514 0.041087 -0.083171 -0.041739 0.043217 -0.016589
0.85547 0.0033067 0.0028787 0.0076043 0.004274 0 0.0022143 0.0076237 0.0039415 0.0091776 0.0058341 0.0098906 0.58453 -0.00032061 0.0042914 0.0011857 0.0036708 0.0022202 0.0011548 0.0046978 0.00042579 9.163e-05 0 -0.017522 0 -1.5309e-05 -0.00075615 3.7828e-05 0.00045655 -0.2514 0.011789 0.0023516 0.00040252 0.0050136 0.002263 0.01048 0.0047849 0.0102 0.012804 0.083743 -0.03772 -0.12988 0.20311 0.090738 0.069892 -0.00042039 -0.017582 0.010313 -0.11308 -0.089469 -0.010865 -0.0142
0.85938 0.0041966 0.0038076 0.0081686 0.0060976 0 0.0052018 0.0067674 0.0058999 0.010461 0.0065559 0.0092311 0.5949 -0.0014419 0.0019812 -9.7721e-05 0.0025933 -0.0012829 -0.00038695 0.00097216 0.00045973 -0.0012424 0 -0.020109 0 -0.00048679 0.00014701 -0.00035771 0.0011412 -0.278 0.012481 0.0059849 0.0042375 0.0052607 0.0022126 0.010512 0.0088304 0.007361 0.0083792 0.07669 -0.043326 -0.13949 0.19582 0.085745 0.054419 0.002591 -0.027393 -0.017914 -0.12804 -0.12883 -0.053362 -0.008461
0.86328 0.0045685 0.0042441 0.0077686 0.007335 0 0.007626 0.0039059 0.0078178 0.0093812 0.007539 0.0088612 0.61689 -3.488e-05 -0.00071468 0.00014068 0.00024222 -0.0045674 -0.0015505 -0.0013312 -0.00071742 -0.0018828 0 -0.018837 0 -0.00071723 0.001145 -0.00021833 0.0015026 -0.27557 0.012246 0.0087042 0.0085023 0.0044143 0.0014636 0.0078231 0.011775 0.0044392 0.0036706 0.07276 -0.047601 -0.14303 0.18874 0.084123 0.049354 0.007638 -0.031968 -0.035151 -0.1291 -0.14852 -0.071358 -0.006125
0.86719 0.0044894 0.0040736 0.0069611 0.0069739 0 0.0082621 0.00061086 0.008194 0.0071309 0.0077463 0.0089896 0.64182 0.0032482 -0.0014715 0.0022307 -0.0011229 -0.0042768 -0.00055805 -0.0020378 -0.002488 -0.0016657 0 -0.014404 0 -0.00038243 0.001503 0.00062639 0.0016769 -0.2475 0.011813 0.0086845 0.010329 0.0032665 0.00059754 0.0052902 0.012195 0.0029213 0.00073442 0.07089 -0.050632 -0.14047 0.18135 0.082203 0.05161 0.0083366 -0.036043 -0.04206 -0.12466 -0.15118 -0.07034 -0.010338
0.87109 0.0043294 0.003864 0.0060938 0.0050282 0 0.0069531 -0.0011855 0.0066002 0.0049723 0.0063759 0.0093712 0.66036 0.0058566 5.3438e-06 0.004088 -0.00072397 -0.0010031 0.0025371 -0.0027645 -0.004125 -0.0013475 0 -0.010171 0 0.00028138 0.00099392 0.001525 0.0016689 -0.2121 0.011141 0.0063216 0.0086671 0.0024975 0.00023744 0.0049204 0.010166 0.0032405 0.00094178 0.070267 -0.052959 -0.13305 0.17366 0.077749 0.05861 0.0020378 -0.041942 -0.039936 -0.1187 -0.13925 -0.054734 -0.016986
0.875 0.0043384 0.0041933 0.00519 0.0026809 0 0.0045372 -0.000625 0.0042881 0.0036549 0.004058 0.0090906 0.67278 0.0051824 0.0014404 0.0030785 -0.00010851 0.0011149 0.0051861 -0.0045944 -0.0052763 -0.0018484 0 -0.0093992 0 0.00071996 3.1293e-05 0.0016013 0.0012627 -0.18669 0.0094345 0.0035938 0.0049772 0.0023597 0.00036611 0.005924 0.0071398 0.00454 0.0038559 0.069912 -0.055381 -0.12288 0.16582 0.068668 0.067141 -0.012989 -0.051653 -0.031038 -0.11489 -0.11655 -0.030397 -0.018929
0.87891 0.004487 0.0049157 0.0041436 0.0015566 0 0.0024324 0.0015765 0.0031671 0.0034847 0.002451 0.0071909 0.68797 0.00091 0.0002865 -0.0011979 -0.0012234 -0.00084056 0.0043795 -0.0065424 -0.0058095 -0.0030328 0 -0.012023 0 0.00061284 -0.00073351 0.0007058 0.00036456 -0.17482 0.0061011 0.0023908 0.0019727 0.0029152 0.00061077 0.0059036 0.0047901 0.0052341 0.007061 0.067753 -0.060204 -0.11651 0.15829 0.051639 0.070407 -0.037232 -0.067077 -0.020781 -0.11704 -0.09159 -0.0089006 -0.013678
0.88281 0.0046509 0.0052803 0.0029615 0.0025377 0 0.0019626 0.0039176 0.0040269 0.0044161 0.0025303 0.0037736 0.71195 -0.0042647 -0.0033952 -0.0061457 -0.0038917 -0.0047692 -0.00017909 -0.0064756 -0.0053941 -0.0035214 0 -0.014273 0 0.0001666 -0.00090465 -0.00034973 -0.00069232 -0.1682 0.0016376 0.0033075 0.0015168 0.0042342 0.0010643 0.0036995 0.0038052 0.0040728 0.0076615 0.062894 -0.068291 -0.11923 0.1505 0.029891 0.065752 -0.062794 -0.084433 -0.015497 -0.12213 -0.074652 0.0017218 -0.0060974
0.88672 0.004821 0.0048215 0.0018457 0.0049849 0 0.0035166 0.0053512 0.0058142 0.0058946 0.0035566 0.00036593 0.73905 -0.0065331 -0.0066107 -0.0083699 -0.0056465 -0.0053719 -0.005096 -0.0034338 -0.0035722 -0.0021036 0 -0.012013 0 -0.00011313 -0.0005042 -0.00060076 -0.0013348 -0.15952 -0.0024657 0.0055491 0.0033731 0.0061621 0.0024748 0.00073097 0.0035927 0.0011213 0.0046435 0.055534 -0.079096 -0.13143 0.14138 0.0065255 0.054489 -0.085278 -0.10099 -0.01639 -0.12732 -0.068358 0.0015974 -0.0031458
0.89063 0.0050741 0.0039868 0.0011084 0.0070692 0 0.0060478 0.0058304 0.0067482 0.0068857 0.0040038 -0.0011065 0.75688 -0.0041365 -0.006258 -0.0067072 -0.0042816 -3.0163e-05 -0.0061086 0.0011463 -0.00041351 0.00059752 0 -0.0049495 0 9.2568e-05 0.0001948 5.8134e-05 -0.0012808 -0.15152 -0.004743 0.0075921 0.0056539 0.0080074 0.005366 -0.00053771 0.0030339 -0.0020322 3.7294e-05 0.046034 -0.091845 -0.15244 0.12999 -0.015906 0.0384 -0.10167 -0.11476 -0.023575 -0.13066 -0.073773 -0.0081026 -0.0064231
0.89453 0.0053934 0.0037171 0.0010287 0.0071236 0 0.0075808 0.0058614 0.0060973 0.006499 0.0033745 5.9724e-05 0.76016 0.0009582 -0.0023252 -0.0031123 -0.00037879 0.0076658 -0.0023189 0.0045548 0.0030473 0.0022233 0 0.002434 0 0.00064043 0.00087549 0.00075839 -0.00080996 -0.15277 -0.0047483 0.0080372 0.0064181 0.0087704 0.0090232 0.0007982 0.0015643 -0.0031909 -0.002505 0.035123 -0.10509 -0.18007 0.11494 -0.033999 0.020751 -0.10871 -0.12348 -0.036088 -0.12996 -0.090959 -0.024482 -0.010732
0.89844 0.0056165 0.0044073 0.0017388 0.005021 0 0.00671 0.0057885 0.00473 0.0048181 0.0027146 0.0026997 0.7577 0.0045388 0.0018652 -0.00062788 0.0030298 0.010959 0.0025321 0.0051031 0.0053491 0.00087981 0 0.0045116 0 0.0010694 0.0012589 0.00058039 -0.00043849 -0.16622 -0.0031653 0.0063745 0.0051023 0.0079256 0.011633 0.0032506 -0.0003003 -0.0011466 -0.00075619 0.025046 -0.11552 -0.20601 0.095925 -0.043841 0.0086388 -0.10542 -0.12603 -0.048686 -0.12512 -0.11468 -0.04035 -0.010091
0.90234 0.0056019 0.0054341 0.0031661 0.0024047 0 0.0039743 0.0056383 0.0039412 0.0030413 0.0032012 0.0047922 0.76403 0.0036627 0.0027233 -0.0005728 0.0034034 0.00665 0.0034819 0.003378 0.0057931 -0.0026451 0 -0.00043641 0 0.00098201 0.0011599 -0.00047513 -0.00035625 -0.18469 -0.0010468 0.0034339 0.0028085 0.0060058 0.011682 0.0046225 -0.0013076 0.0031992 0.004112 0.017305 -0.12242 -0.22445 0.076681 -0.047836 0.0038221 -0.097463 -0.12568 -0.057061 -0.11985 -0.13733 -0.052418 -0.0043743
0.90625 0.0054098 0.0058233 0.0050463 0.0014601 0 0.0017224 0.0055001 0.0039865 0.0025935 0.0045606 0.0051712 0.78516 -0.00085093 -0.00026005 -0.0016736 0.0011291 -0.0015715 -0.00071527 0.0014526 0.0050521 -0.0051429 0 -0.008557 0 0.00033327 0.00062008 -0.0015044 -0.00027922 -0.19889 0.0010452 0.0011054 0.0014135 0.0042827 0.0092862 0.004225 -0.00034251 0.0072339 0.0085056 0.012578 -0.12597 -0.23346 0.060026 -0.047536 0.0062291 -0.087406 -0.12396 -0.059758 -0.11616 -0.15604 -0.060744 0.00073129
0.91016 0.005278 0.0053206 0.0070217 0.0031656 0 0.0022535 0.0057262 0.0040169 0.0039445 0.0053189 0.0043245 0.81467 -0.0051866 -0.0041751 -0.0017209 -0.0010969 -0.006784 -0.0062021 0.0010153 0.0044123 -0.0038423 0 -0.013877 0 -0.0005519 -1.8868e-05 -0.0016652 0.00010868 -0.20846 0.0032562 0.0011524 0.0022141 0.0037536 0.0061049 0.0032886 0.0027763 0.0084762 0.0094688 0.011289 -0.12681 -0.23222 0.048826 -0.044768 0.014985 -0.077671 -0.1223 -0.056054 -0.1158 -0.16865 -0.06619 0.0001738
0.91406 0.0054194 0.0046553 0.0087863 0.0064883 0 0.0057151 0.006529 0.0034047 0.0062436 0.0046297 0.0036555 0.84394 -0.005866 -0.0055747 0.00014985 -0.0011555 -0.005623 -0.0077769 0.0021324 0.004319 0.00083293 0 -0.013682 0 -0.0011908 -0.00031951 -0.0010366 0.00065788 -0.22236 0.0059502 0.003793 0.0049957 0.0044031 0.0039278 0.0034106 0.0070412 0.0064906 0.007015 0.013917 -0.12696 -0.22129 0.048851 -0.042571 0.027315 -0.071356 -0.12233 -0.046204 -0.121 -0.17307 -0.072134 -0.0049992
0.91797 0.0058626 0.0047013 0.010174 0.0092299 0 0.0097225 0.0074614 0.0027818 0.0080926 0.003406 0.0041057 0.87296 -0.0026479 -0.0036178 0.0027833 0.00051311 -0.0010928 -0.0039913 0.0034912 0.0037958 0.0054606 0 -0.010691 0 -0.001232 -0.00015072 -0.00047072 0.00082867 -0.24745 0.0090778 0.0073139 0.008101 0.0054319 0.0033565 0.0049485 0.01071 0.0032708 0.0037279 0.018244 -0.12963 -0.20879 0.059207 -0.043064 0.037524 -0.068502 -0.12352 -0.035669 -0.12935 -0.17312 -0.082252 -0.0091332
0.92188 0.0064646 0.0055071 0.011112 0.0098051 0 0.011241 0.0075925 0.0034524 0.0086851 0.0032766 0.0054885 0.90723 0.0015338 -0.00048308 0.0042926 0.0018333 0.0012746 0.0016916 0.0036401 0.0015257 0.0067349 0 -0.010005 0 -0.00066645 0.00012958 -0.00064299 0.00030812 -0.27845 0.012004 0.009341 0.0095091 0.0061172 0.0037658 0.0069938 0.012301 0.001686 0.0023051 0.022473 -0.13548 -0.19906 0.075416 -0.045729 0.043891 -0.067692 -0.12469 -0.027691 -0.13803 -0.17188 -0.096095 -0.0084234
0.92578 0.0070124 0.0062916 0.01148 0.0084231 0 0.0091618 0.006428 0.0057953 0.0082878 0.0045777 0.0069627 0.9447 0.0033462 0.0010158 0.0037746 0.0016225 -0.00055717 0.0047448 0.0021535 -0.002387 0.0044668 0 -0.01392 0 0.00015966 9.8825e-06 -0.0013431 -0.00052992 -0.30184 0.013911 0.00883 0.0082979 0.0063478 0.0042931 0.0085593 0.011577 0.0032488 0.0034972 0.025401 -0.14448 -0.19421 0.093746 -0.049899 0.045916 -0.067992 -0.12511 -0.024091 -0.14518 -0.17097 -0.11247 -0.0049486
0.92969 0.0072881 0.0063718 0.011038 0.0067047 0 0.0052595 0.0046257 0.0085459 0.0077907 0.0058812 0.0079264 0.97109 0.0018885 -2.5713e-06 0.0018484 0.00075073 -0.0034187 0.0041363 -3.4952e-05 -0.005858 0.0015265 0 -0.019724 0 0.00076483 -0.00058687 -0.0017369 -0.00089943 -0.31014 0.014387 0.006942 0.0054608 0.0063512 0.0046332 0.0093888 0.0097859 0.0070587 0.0061273 0.025749 -0.15604 -0.19564 0.10933 -0.054483 0.043795 -0.068338 -0.12405 -0.026396 -0.14891 -0.17182 -0.12914 -0.004001
0.93359 0.0071134 0.0059115 0.0095562 0.0061625 0 0.0026569 0.0035865 0.0099016 0.0079102 0.0057428 0.0084224 0.97422 -0.00091055 -0.002146 -0.00013708 0.00072873 -0.0029837 0.0026925 -0.0012751 -0.0063116 0.00089861 0 -0.022552 0 0.00086155 -0.001111 -0.0012682 -0.00038098 -0.31033 0.013693 0.0058798 0.0033104 0.0061216 0.0049209 0.0096269 0.0087742 0.010729 0.0086445 0.021639 -0.16749 -0.20182 0.11251 -0.057762 0.039831 -0.0679 -0.12173 -0.03517 -0.14774 -0.17491 -0.1401 -0.0080947
0.9375 0.0064625 0.0056349 0.0070623 0.0069316 0 0.0031808 0.0041749 0.0093019 0.0087417 0.0045781 0.0088734 0.96324 -0.0023991 -0.0035125 -0.0011659 0.001583 0.0012372 0.0031743 -0.00043534 -0.0030125 0.0028907 0 -0.020311 0 0.00054137 -0.00090465 -0.00023429 0.00061966 -0.31585 0.012488 0.0067427 0.0037084 0.0053807 0.0051858 0.0091718 0.0095 0.012374 0.010394 0.014556 -0.17679 -0.20732 0.10425 -0.060529 0.036737 -0.067671 -0.12055 -0.046216 -0.14524 -0.17843 -0.14465 -0.014442
0.94141 0.0055837 0.0058867 0.0040185 0.0078134 0 0.0059527 0.0058656 0.0079217 0.0098337 0.0042861 0.0096225 0.96802 -0.0016312 -0.003447 -0.00097195 0.0016712 0.0054198 0.0047895 0.002061 0.001961 0.0051922 0 -0.015742 0 0.0001405 4.087e-05 0.00052362 0.0012474 -0.33045 0.011283 0.0084922 0.006453 0.0041688 0.0052566 0.0078033 0.011161 0.011899 0.011563 0.005158 -0.18385 -0.21037 0.086184 -0.064186 0.03466 -0.068719 -0.12222 -0.058147 -0.14358 -0.18183 -0.14378 -0.018312
0.94531 0.0049239 0.0061816 0.0011997 0.0074613 0 0.008329 0.0072629 0.0073344 0.010512 0.0059366 0.010693 1.013 9.9562e-05 -0.0026449 0.00015979 -0.00026128 0.0056343 0.004243 0.0042837 0.0051678 0.0054225 0 -0.013657 0 -9.8161e-05 0.00092745 0.00043336 0.0010285 -0.34183 0.010071 0.0090395 0.0092655 0.0032659 0.0052022 0.0059079 0.011815 0.010631 0.012366 -0.0058368 -0.18911 -0.20992 0.06075 -0.070292 0.033255 -0.072146 -0.12824 -0.069927 -0.14476 -0.18484 -0.13921 -0.018005
0.94922 0.0047801 0.0057711 -0.0006976 0.0055775 0 0.0081694 0.0074841 0.0078335 0.010208 0.0082953 0.011763 1.0897 0.00084741 -0.0019849 0.0016643 -0.0032136 0.0018723 7.7996e-05 0.0041938 0.0045086 0.0033637 0 -0.016203 0 -0.00022344 0.00087221 -0.00031916 0.00028339 -0.33274 0.0084529 0.0073345 0.0095791 0.0037023 0.0055409 0.0045981 0.010068 0.0098576 0.012621 -0.017473 -0.19456 -0.206 0.03274 -0.082161 0.030587 -0.080233 -0.14126 -0.081113 -0.15182 -0.18793 -0.13522 -0.015888
0.95313 0.0049578 0.0045344 -0.0014541 0.0031081 0 0.0053973 0.0069367 0.0082317 0.0087499 0.0090913 0.012227 1.1594 -9.9209e-06 -0.0016579 0.0028174 -0.0045941 -0.0023276 -0.004878 0.0014584 0.00081585 0.0007311 0 -0.020798 0 -0.00041686 -0.00017096 -0.0010315 -0.00029099 -0.2977 0.0061516 0.004359 0.0066968 0.0056668 0.0067059 0.0046941 0.0063224 0.0097202 0.012055 -0.028518 -0.20393 -0.20266 0.0095581 -0.10089 0.023931 -0.093927 -0.16056 -0.093144 -0.16421 -0.19301 -0.13781 -0.014969
0.95703 0.004842 0.0031299 -0.0014137 0.0013924 0 0.0017176 0.0066674 0.00726 0.0065162 0.0076388 0.011412 1.1876 -0.0012751 -0.0014045 0.002943 -0.0029071 -0.0037801 -0.0061004 -0.0019772 -0.0030305 -0.00087279 0 -0.022606 0 -0.0006598 -0.0012742 -0.0011212 -0.00038569 -0.24733 0.0034584 0.0021086 0.0024122 0.007968 0.0083001 0.0056144 0.0024077 0.0093332 0.01071 -0.03855 -0.21777 -0.20214 -0.0072097 -0.12356 0.013911 -0.11185 -0.18277 -0.10681 -0.17837 -0.20068 -0.14733 -0.015539
0.96094 0.0039302 0.0022517 -0.0011506 0.0010927 0 -0.00090951 0.0070379 0.0049397 0.0042644 0.0056578 0.0090461 1.1789 -0.0012135 -0.0011832 0.0018389 0.00044539 -0.0026059 -0.0023366 -0.0033932 -0.0045885 -0.0014082 0 -0.018934 0 -0.0006493 -0.0014032 -0.00053866 -0.00035573 -0.1965 0.0011839 0.0016901 -0.00050455 0.0088036 0.0091259 0.0056432 -3.1045e-05 0.0077932 0.0088806 -0.047263 -0.23562 -0.20487 -0.017403 -0.14752 0.001929 -0.13298 -0.20547 -0.12206 -0.19162 -0.21085 -0.16283 -0.015644
0.96484 0.0023522 0.0018977 -0.00095703 0.0017741 0 -0.0015718 0.0072257 0.0024534 0.0025916 0.0051783 0.0056864 1.1736 0.00073029 -0.0012232 8.7598e-05 0.0023392 -0.0013773 0.0026378 -0.0017304 -0.0036867 -0.0018571 0 -0.011332 0 -0.00013685 -0.00044094 0.00031777 -0.00073864 -0.15007 0.00010079 0.0024409 -0.00061087 0.007261 0.0081535 0.0035896 -0.00080017 0.0050153 0.0067792 -0.054405 -0.25628 -0.21051 -0.021727 -0.16952 -0.0098694 -0.15596 -0.22597 -0.13842 -0.20094 -0.22295 -0.18237 -0.014065
0.96875 0.00081846 0.0014999 -0.000584 0.0023536 0 -0.00061135 0.0061036 0.00081063 0.0014454 0.00594 0.0025425 1.2093 0.0033668 -0.0014407 -0.0011869 0.00099758 -0.0020107 0.0036984 0.0013773 -0.0020876 -0.0026902 0 -0.0036973 0 0.00065384 0.00069343 0.00096767 -0.0015842 -0.1019 0.00032566 0.0027902 0.0011777 0.0041246 0.0054489 0.0001509 -0.00090196 0.0017154 0.0044633 -0.058916 -0.27437 -0.21467 -0.022507 -0.18085 -0.013976 -0.17718 -0.23796 -0.15223 -0.19952 -0.23362 -0.19897 -0.011632
0.97266 -1.1228e-05 0.00069365 0.00049421 0.0019433 0 0.00098286 0.0034923 -0.000103 0.00021981 0.0054733 0.00060838 1.2833 0.0047672 -0.0011744 -0.0010548 -0.0022024 -0.0040224 -0.00030815 0.0031779 -0.0015373 -0.0033062 0 0.0013845 0 0.0010661 0.00096914 0.0011423 -0.0023453 -0.046109 0.0011726 0.0018087 0.0026567 0.0011759 0.0020495 -0.0025801 -0.0012033 -0.0012401 0.0020602 -0.061222 -0.28537 -0.21261 -0.023398 -0.18092 -0.0080933 -0.19375 -0.24173 -0.16024 -0.18924 -0.23937 -0.20761 -0.0093263
0.97656 -0.0001262 -0.00025523 0.0024628 0.00043576 0 0.0022098 0.00038201 -0.0010983 -0.0015576 0.0019691 -0.00020258 1.356 0.0038806 0.000175 0.00058412 -0.0040605 -0.0056012 -0.0053298 0.0025719 -0.002178 -0.0029973 0 0.0044622 0 0.00060571 0.0002596 0.00086106 -0.0024355 0.013986 0.0016216 -0.00010608 0.0023585 -0.0003551 -0.0010389 -0.0030697 -0.0015605 -0.0034077 -0.00020644 -0.061381 -0.28793 -0.2032 -0.024449 -0.17072 0.0074723 -0.20437 -0.23802 -0.16124 -0.17198 -0.23886 -0.20745 -0.0061163
0.98047 -0.00011867 -0.00087143 0.0047355 -0.0015045 0 0.0023482 -0.0020837 -0.0025334 -0.0036378 -0.0033305 -0.0010056 1.3893 0.001392 0.0022599 0.0029855 -0.002664 -0.0056543 -0.0063197 0.0012499 -0.0027766 -0.0020579 0 0.007797 0 -0.00046287 -0.00059389 0.00035913 -0.0018233 0.069642 0.0010138 -0.0018649 0.00062064 -0.00070357 -0.0035638 -0.0017646 -0.0013068 -0.0048293 -0.0023935 -0.059517 -0.2817 -0.18655 -0.025148 -0.15207 0.03132 -0.2081 -0.22804 -0.15486 -0.15007 -0.2315 -0.19874 7.3348e-05
0.98438 -0.00055455 -0.0011463 0.0061696 -0.0029346 0 0.001101 -0.0036598 -0.0038489 -0.0052428 -0.0071064 -0.0028934 1.3826 -0.00081996 0.0038323 0.0050928 0.00082881 -0.0044203 -0.0023819 0.001886 -0.0023565 -0.0015264 0 0.01258 0 -0.0012077 -0.00070138 -4.7617e-05 -0.0010256 0.117 -0.00058931 -0.0027544 -0.0011116 -0.0010527 -0.005729 -0.00055203 -0.00041072 -0.0057406 -0.005072 -0.055729 -0.26722 -0.16462 -0.023438 -0.1286 0.059862 -0.20359 -0.21385 -0.14143 -0.12754 -0.21714 -0.18339 0.0091049
0.98828 -0.0014369 -0.001553 0.0058499 -0.0032443 0 -0.0012072 -0.0049095 -0.0042693 -0.0058807 -0.0073544 -0.0058617 1.3696 -0.0011314 0.0039145 0.0061086 0.0033776 -0.00252 0.0025861 0.0051401 -0.0014473 -0.0018234 0 0.0177 0 -0.00085393 -3.2595e-05 -0.00013336 -0.00054371 0.15982 -0.0026156 -0.0028514 -0.001809 -0.0022242 -0.007446 -0.00092432 0.00013615 -0.0063289 -0.008784 -0.05082 -0.25085 -0.14661 -0.016024 -0.10878 0.083069 -0.19228 -0.20045 -0.12671 -0.11128 -0.20038 -0.16931 0.01737
0.99219 -0.002309 -0.0023515 0.0038011 -0.0025159 0 -0.0035901 -0.0061822 -0.003764 -0.005876 -0.0054008 -0.0087655 1.3836 0.00061629 0.0028986 0.0057247 0.0028781 -0.00019543 0.0042376 0.0086089 -0.0016108 -0.0020269 0 0.021045 0 0.00041241 0.00062503 9.1876e-05 -0.00038476 0.20089 -0.0044859 -0.0026225 -0.0016494 -0.0039216 -0.008235 -0.0027726 -0.00078629 -0.0067162 -0.013026 -0.045585 -0.23809 -0.13819 -0.0037384 -0.096198 0.096185 -0.17796 -0.1905 -0.11588 -0.10296 -0.1861 -0.16132 0.02085
0.99609 -0.0028216 -0.0031064 0.00096523 -0.0014385 0 -0.0048501 -0.0069837 -0.0031336 -0.0059842 -0.0042696 -0.010305 1.4281 0.0030373 0.0022686 0.0040565 -0.0001421 0.0022627 0.0022703 0.0089393 -0.003691 -0.00086791 0 0.021666 0 0.0015013 0.0005546 0.00038435 -0.00017303 0.23348 -0.0059449 -0.0023836 -0.0015002 -0.0051791 -0.0079466 -0.0048591 -0.0032401 -0.007013 -0.015943 -0.040235 -0.2313 -0.14166 0.012129 -0.091906 0.097549 -0.16245 -0.18498 -0.11127 -0.10298 -0.17667 -0.16111 0.019477
1 -0.0030972 -0.0031499 -0.0015975 -0.00085068 0 -0.0043965 -0.0065624 -0.0031755 -0.0065271 -0.0052969 -0.010004 1.4813 0.0042685 0.0030771 0.0015207 -0.0033116 0.0038915 0.00031265 0.0050293 -0.0065844 0.0015573 0 0.020508 0 0.0013726 -0.00014039 0.0004618 0.00032883 0.24556 -0.0070126 -0.0022064 -0.0019038 -0.0054056 -0.0072578 -0.0061497 -0.0060841 -0.0072618 -0.015469 -0.034882 -0.23208 -0.158 0.029651 -0.095966 0.086758 -0.14747 -0.18438 -0.11445 -0.11099 -0.17397 -0.16938 0.017601
1.0039 -0.0035099 -0.002523 -0.0035814 -0.0012257 0 -0.0027818 -0.0050186 -0.0039093 -0.0070776 -0.0068521 -0.0082931 1.5235 0.0033499 0.0047451 -0.0012597 -0.0045773 0.003595 0.0016179 -0.00089974 -0.0078853 0.0034134 0 0.019152 0 7.9479e-06 -0.0006994 0.00023893 0.00090768 0.2335 -0.0077469 -0.002172 -0.0026993 -0.0049115 -0.0070433 -0.0064875 -0.0080215 -0.0073172 -0.01113 -0.029231 -0.24127 -0.18557 0.043188 -0.1066 0.065913 -0.13541 -0.18881 -0.12592 -0.12528 -0.18002 -0.1846 0.019445
1.0078 -0.0041998 -0.0022023 -0.005548 -0.0024646 0 -0.0014021 -0.0035188 -0.0046675 -0.0070849 -0.0065123 -0.0058876 1.5556 0.00087028 0.0055267 -0.0036032 -0.003624 0.0014732 0.0054331 -0.0053345 -0.0059406 0.0028098 0 0.018129 0 -0.0015433 -0.00054036 -0.00012616 0.0011422 0.2093 -0.0081278 -0.0025079 -0.00351 -0.0044784 -0.0071884 -0.0061642 -0.0086833 -0.0068651 -0.004761 -0.023033 -0.25265 -0.21211 0.048502 -0.11705 0.045751 -0.12611 -0.19487 -0.13828 -0.13956 -0.18956 -0.1987 0.024313
1.0117 -0.0049188 -0.0031458 -0.0081327 -0.0041162 0 -0.0015179 -0.0031882 -0.004831 -0.0066582 -0.0040216 -0.0033582 1.5896 -0.0015845 0.0042429 -0.0049794 -0.0015779 -0.00082422 0.0078892 -0.0064128 -0.0014241 -8.5781e-05 0 0.016633 0 -0.002101 0.00016052 -0.0004184 0.00089884 0.19126 -0.0081435 -0.0034295 -0.004333 -0.0045487 -0.0063822 -0.0052971 -0.0086508 -0.0056615 0.00073306 -0.01653 -0.26327 -0.23182 0.04478 -0.12513 0.030825 -0.11915 -0.20131 -0.14755 -0.15136 -0.19942 -0.20818 0.027028
1.0156 -0.0053575 -0.005123 -0.011096 -0.0057716 0 -0.0033667 -0.0038477 -0.0043731 -0.0064814 -0.0015585 -0.001281 1.6284 -0.0026948 0.001499 -0.0051551 0.00022223 -0.0014924 0.0061869 -0.0048897 0.0030592 -0.0028382 0 0.01382 0 -0.0013727 0.0007229 -0.00056926 0.00050073 0.18719 -0.0078923 -0.0049173 -0.0054779 -0.0048853 -0.0034997 -0.0039175 -0.0085804 -0.0038249 0.0034889 -0.010189 -0.2715 -0.24126 0.031818 -0.13002 0.023655 -0.11448 -0.20762 -0.15131 -0.15937 -0.2075 -0.21113 0.023504
1.0195 -0.005501 -0.0067112 -0.013181 -0.0072307 0 -0.0060305 -0.0040847 -0.0037645 -0.0068905 -0.0011187 -0.00042359 1.6601 -0.0023478 -0.0008953 -0.0042077 0.0010547 -0.00027107 0.0014335 -0.0026128 0.0050006 -0.0029109 0 0.010158 0 -0.00010395 0.00069759 -0.00064859 0.00037634 0.18858 -0.007523 -0.0066607 -0.0069604 -0.0049345 0.00075247 -0.0024968 -0.0085398 -0.0019238 0.0037151 -0.005002 -0.27635 -0.23762 0.0098564 -0.13198 0.025973 -0.11251 -0.21384 -0.14739 -0.16276 -0.21172 -0.20623 0.015497
1.0234 -0.0055516 -0.0066289 -0.013019 -0.0083162 0 -0.0080568 -0.0027394 -0.0035316 -0.0072696 -0.0022283 -0.0013214 1.6742 -0.0015275 -0.0016908 -0.0024984 0.00078284 0.001536 -0.0027307 -0.00061519 0.0038186 -0.00014576 0 0.0072995 0 0.00070972 0.00026342 -0.00068436 0.00058587 0.18237 -0.0070706 -0.0081251 -0.008126 -0.0043938 0.0038931 -0.0019376 -0.0082259 -0.00075156 0.0028034 -0.003686 -0.28088 -0.22576 -0.017702 -0.13576 0.033263 -0.11582 -0.22231 -0.13884 -0.16406 -0.2127 -0.19743 0.0092872
1.0273 -0.0055437 -0.0050448 -0.010287 -0.008649 0 -0.0083118 -0.00028266 -0.0039433 -0.0066632 -0.0027177 -0.0035351 1.6781 -0.0013389 -0.001298 -0.00066435 -0.00049069 0.0027116 -0.003899 0.0010977 0.00095777 0.0029819 0 0.0065589 0 0.00071541 -7.8421e-05 -0.00057206 0.00075958 0.16684 -0.0064007 -0.0086338 -0.0080236 -0.0034203 0.0037232 -0.0027672 -0.0075804 -0.00090394 0.0016734 -0.0069403 -0.28933 -0.21669 -0.045736 -0.14502 0.037447 -0.12552 -0.23456 -0.1332 -0.16761 -0.21465 -0.19176 0.009531
1.0313 -0.0051996 -0.0034273 -0.0060792 -0.0077984 0 -0.0065679 0.0014143 -0.0049245 -0.0050305 -0.001549 -0.0056051 1.6922 -0.0020513 -0.0011065 0.0005353 -0.0024672 0.003365 -0.0029184 0.0023762 -0.0015917 0.0036833 0 0.0075825 0 0.0003546 -8.4979e-05 -0.00021896 0.00052009 0.15361 -0.005358 -0.0075749 -0.0062371 -0.0024202 0.00042302 -0.0044428 -0.0069125 -0.0023962 0.00014428 -0.01521 -0.30367 -0.21576 -0.07232 -0.16109 0.034878 -0.14274 -0.25127 -0.13453 -0.17561 -0.2201 -0.19274 0.01474
1.0352 -0.0042862 -0.0030498 -0.0021325 -0.0057927 0 -0.0036554 0.00076155 -0.0060354 -0.0036212 -0.00022357 -0.0061285 1.7289 -0.0029392 -0.00183 0.00068546 -0.0044606 0.0042248 -0.0023161 0.002381 -0.0028267 0.0014819 0 0.0086024 0 0.00024183 3.6096e-05 0.00025646 -7.1807e-05 0.15394 -0.003969 -0.0048695 -0.0034014 -0.0017639 -0.0035297 -0.005725 -0.0064087 -0.0045427 -0.0022035 -0.028608 -0.3252 -0.22725 -0.095895 -0.18448 0.022814 -0.16819 -0.27264 -0.14627 -0.18978 -0.23128 -0.20325 0.019022
1.0391 -0.0030576 -0.0037414 0.00037587 -0.00344 0 -0.0011602 -0.0020858 -0.0065609 -0.0038048 -0.0010286 -0.0050345 1.7789 -0.0029504 -0.002692 0.00023262 -0.0054781 0.0050297 -0.0032942 0.00065027 -0.0030335 -0.0014491 0 0.0081005 0 0.00049622 -3.1331e-05 0.00056298 -0.00052986 0.16562 -0.0024824 -0.0014235 -0.00091618 -0.0016721 -0.0056309 -0.0058383 -0.0057943 -0.0062265 -0.0049453 -0.047184 -0.35451 -0.25596 -0.11454 -0.21423 -0.0012097 -0.20287 -0.29808 -0.17299 -0.21231 -0.25157 -0.22713 0.018032
1.043 -0.0021756 -0.0041971 0.0014215 -0.0019283 0 -0.00064824 -0.0053889 -0.0059195 -0.005498 -0.0041992 -0.0036809 1.8212 -0.0015719 -0.0023153 0.00039824 -0.0047781 0.0043751 -0.0046867 -0.0016213 -0.0029815 -0.0025178 0 0.0062982 0 0.00069669 -0.00030175 0.00052883 -0.00040241 0.17544 -0.0012143 0.0010729 -4.9589e-05 -0.0021859 -0.0055095 -0.0051328 -0.0047086 -0.0065157 -0.006933 -0.067485 -0.38496 -0.29235 -0.12926 -0.24321 -0.029344 -0.24063 -0.32274 -0.20764 -0.23893 -0.27752 -0.25866 0.012862
1.0469 -0.0020797 -0.0034462 0.0017254 -0.001862 0 -0.0025992 -0.0073353 -0.0042558 -0.0069892 -0.0073908 -0.003555 1.8445 0.00075827 -0.00032226 0.002177 -0.0024959 0.0015595 -0.0047037 -0.0021242 -0.0031243 -0.0012214 0 0.0050451 0 0.0004122 -0.00049138 0.00031646 0.00029425 0.17358 -0.00037997 0.0012417 -0.0010615 -0.0030803 -0.0048206 -0.0044934 -0.0033367 -0.0053211 -0.0075132 -0.087166 -0.41172 -0.32735 -0.1412 -0.26731 -0.055166 -0.27619 -0.34354 -0.2428 -0.26537 -0.30478 -0.29205 0.0082716
1.0508 -0.002482 -0.0018452 0.0018971 -0.0026063 0 -0.0057159 -0.0073574 -0.0025791 -0.0065319 -0.0081178 -0.0049021 1.8561 0.0028773 0.0020923 0.0051179 0.00026395 -0.0018318 -0.0031302 0.00027866 -0.0035508 0.0005657 0 0.006176 0 -0.00031627 -0.00038239 0.00026719 0.0010935 0.16267 -7.453e-05 -0.00074058 -0.002931 -0.0038316 -0.0051751 -0.004225 -0.0023662 -0.0036009 -0.0073484 -0.10469 -0.43168 -0.35485 -0.15093 -0.28415 -0.074575 -0.30574 -0.35848 -0.2733 -0.28861 -0.33016 -0.32341 0.0076934
1.0547 -0.0026022 -0.00056618 0.0019772 -0.0027069 0 -0.0074307 -0.0061292 -0.0020122 -0.0040822 -0.0063184 -0.0066838 1.8705 0.0035256 0.0032196 0.0071824 0.0020599 -0.0029988 -0.0014306 0.0039801 -0.0043375 0.00070158 0 0.0097883 0 -0.0010269 -7.9144e-05 0.00051039 0.0014966 0.15093 -0.00034895 -0.0030119 -0.003912 -0.0038609 -0.0064353 -0.0037669 -0.0021472 -0.002776 -0.0077373 -0.11847 -0.44179 -0.36826 -0.15901 -0.2917 -0.083447 -0.32506 -0.36564 -0.29343 -0.30527 -0.34996 -0.34845 0.010376
1.0586 -0.0019485 -0.00026083 0.0016762 -0.0011833 0 -0.0056885 -0.0045683 -0.0026758 -0.0012919 -0.004105 -0.0077449 1.8919 0.0020582 0.0024039 0.0062114 0.0020747 -0.00094425 -0.00087103 0.0058487 -0.0055397 -0.00095441 0 0.013923 0 -0.0012957 0.00014116 0.0007882 0.0013626 0.13856 -0.0011989 -0.0034407 -0.0026814 -0.0029863 -0.0071032 -0.0025546 -0.0020609 -0.0036006 -0.0090589 -0.12621 -0.43955 -0.36035 -0.16603 -0.28955 -0.078575 -0.32866 -0.3639 -0.29631 -0.31067 -0.35887 -0.36164 0.012987
1.0625 -0.00079994 -0.00042807 0.00087863 0.0014489 0 -0.00080434 -0.0030289 -0.0033916 0.00024391 -0.0031247 -0.0077295 1.9122 -0.0010295 0.00052557 0.001902 0.00072878 0.0019891 -0.0010374 0.0042967 -0.0067579 -0.0024212 0 0.015878 0 -0.0010894 0.000175 0.00073523 0.00092787 0.11451 -0.0024188 -0.0014812 0.00058455 -0.0016425 -0.0060997 -0.00090822 -0.0010564 -0.0053368 -0.010037 -0.12973 -0.432 -0.34152 -0.17308 -0.28455 -0.068292 -0.32372 -0.35919 -0.28983 -0.30925 -0.36073 -0.36731 0.01314
1.0664 0.00014946 -0.00011398 -0.00017071 0.0034719 0 0.0043279 -0.0013552 -0.0027334 0.00054454 -0.0027231 -0.0067717 1.9244 -0.0040759 -0.00097391 -0.0036034 -0.00055378 0.0022648 -0.00048792 0.00097233 -0.0070359 -0.0016695 0 0.014063 0 -0.00070137 0.00020596 0.00031785 0.00051795 0.068143 -0.003519 0.0012929 0.0040423 -0.00052337 -0.0038067 0.00023362 0.0010355 -0.0060644 -0.0087246 -0.12956 -0.42212 -0.31703 -0.18059 -0.27938 -0.05658 -0.31418 -0.35434 -0.27836 -0.30349 -0.35787 -0.36774 0.01095
1.0703 0.00058058 0.00096627 -0.0010993 0.0034472 0 0.0062738 0.00060244 -0.00048688 0.00090753 -0.001025 -0.0046697 1.9339 -0.0050122 -0.0013965 -0.0072792 -0.00039667 -0.00098466 0.0013105 -0.00089527 -0.0056113 0.0012809 0 0.0089664 0 -0.00043686 0.00045837 -8.7801e-05 0.0002853 0.0026441 -0.0039238 0.0026133 0.0053283 0.00010085 -0.0013229 0.00047631 0.0029117 -0.0041111 -0.0043143 -0.1263 -0.41261 -0.29203 -0.18893 -0.27628 -0.047032 -0.30407 -0.3519 -0.26628 -0.29598 -0.35281 -0.36528 0.0077502
1.0742 0.00087254 0.0021879 -0.0016796 0.0015893 0 0.0038958 0.002747 0.0020479 0.0021715 0.002504 -0.00097243 1.9518 -0.0027397 -0.0011225 -0.0075922 0.0013124 -0.0046699 0.0030767 0.00013037 -0.0029118 0.0043436 0 0.0026365 0 -0.00041811 0.00089928 -0.00010961 0.00019401 -0.065714 -0.0033781 0.0016247 0.0034161 0.00069409 0.00093988 0.00058303 0.0028442 0.00046887 0.001978 -0.12037 -0.40661 -0.27365 -0.19849 -0.27746 -0.044153 -0.29959 -0.35531 -0.25991 -0.29074 -0.3495 -0.36304 0.0043084
1.0781 0.0015974 0.0028412 -0.0018196 -0.00025932 0 -0.00048958 0.0049161 0.0033487 0.0036813 0.0061734 0.0038755 1.9811 0.0017652 -0.00088172 -0.0054747 0.0030345 -0.0047975 0.0029132 0.0021995 -0.0005771 0.0053642 0 -0.0028076 0 -0.00063895 0.0012432 0.00017044 0.00016911 -0.1219 -0.0021791 -0.00033299 -0.00027222 0.0019828 0.0035383 0.0016755 0.00049151 0.005679 0.0077427 -0.11334 -0.40404 -0.26434 -0.20849 -0.2814 -0.047014 -0.30344 -0.36389 -0.26116 -0.29031 -0.35055 -0.36284 0.00074544
1.082 0.0027869 0.0029601 -0.0013875 -0.00011074 0 -0.002871 0.0070268 0.0032297 0.0041953 0.0079131 0.007909 2.0121 0.005713 -0.00099282 -0.0030783 0.002622 -0.00079462 0.00029987 0.0021993 -0.00014447 0.0040729 0 -0.0065329 0 -0.0010768 0.0012425 0.00027022 0.00018729 -0.16432 -0.00092056 -0.0010071 -0.0026751 0.0041122 0.0068928 0.0038713 -0.0024055 0.0089752 0.011083 -0.10662 -0.40297 -0.26064 -0.2178 -0.28568 -0.051367 -0.3121 -0.3741 -0.26608 -0.29317 -0.35442 -0.36348 -0.0023978
1.0859 0.0038376 0.0031758 -0.00021336 0.002493 0 -0.0008657 0.0088892 0.0029585 0.0036188 0.0075767 0.0089218 2.0352 0.0063373 -0.0013979 -0.0017446 -0.00074959 0.0036135 -0.0032489 -0.00087356 -0.0015728 0.0021062 0 -0.00933 0 -0.0016579 0.00091869 -0.00015098 0.00022774 -0.20192 0.00010664 0.00068611 -0.0014659 0.0063048 0.010275 0.0059913 -0.0033203 0.0091965 0.011707 -0.10127 -0.40255 -0.26035 -0.22564 -0.28918 -0.054506 -0.32247 -0.38342 -0.27158 -0.29771 -0.35938 -0.36371 -0.0039838
1.0898 0.0041724 0.0038406 0.00166 0.0060494 0 0.0042734 0.010005 0.0037839 0.0033867 0.0069196 0.0067817 2.0544 0.0030496 -0.0021697 -0.0012964 -0.0053594 0.0040778 -0.0054794 -0.0048025 -0.0032076 0.0012422 0 -0.01278 0 -0.0021449 0.00048868 -0.00085822 0.00020629 -0.24064 0.0012934 0.0037486 0.0029038 0.0074424 0.012223 0.0067929 -0.0010864 0.0074001 0.010705 -0.098395 -0.40204 -0.26094 -0.23125 -0.29105 -0.05371 -0.33079 -0.38914 -0.2741 -0.3018 -0.36314 -0.36198 -0.0035529
1.0938 0.0038898 0.0045349 0.0038027 0.0082512 0 0.0087482 0.0098053 0.005525 0.0048673 0.0073307 0.0042016 2.0836 -0.0019493 -0.0035529 -0.0011084 -0.0078396 -1.4807e-05 -0.0052445 -0.0064251 -0.003406 0.001728 0 -0.017843 0 -0.0021861 0.00011254 -0.0012267 2.6236e-05 -0.27472 0.0034165 0.0060851 0.0073822 0.0070383 0.011938 0.006377 0.00313 0.0058799 0.0095265 -0.10077 -0.40258 -0.25982 -0.23341 -0.29183 -0.045505 -0.32872 -0.38601 -0.26713 -0.30008 -0.35962 -0.35474 -0.0023552
1.0977 0.0036427 0.0045623 0.0056149 0.007738 0 0.0094142 0.0082095 0.006808 0.0075723 0.0081252 0.004565 2.1289 -0.0053369 -0.0053087 -0.0013604 -0.0058785 -0.0051131 -0.0031469 -0.0047735 -0.0022167 0.0023035 0 -0.023845 0 -0.0015981 -0.00022126 -0.00087941 -0.00029676 -0.29186 0.0068253 0.0063054 0.0087641 0.0056416 0.010018 0.006123 0.0068772 0.0062381 0.0090571 -0.10679 -0.40629 -0.25852 -0.23413 -0.29419 -0.034444 -0.31771 -0.37666 -0.25389 -0.29212 -0.34856 -0.34327 -0.0024954
1.1016 0.0038829 0.0038228 0.0067823 0.0050532 0 0.0062535 0.0058608 0.0066377 0.0093573 0.0074969 0.0086001 2.1779 -0.0053037 -0.0062609 -0.0027838 -0.00051265 -0.0072853 -0.00067923 -0.0017863 -0.0012958 0.0016966 0 -0.028628 0 -0.00062405 -0.0005632 -9.1287e-05 -0.00060131 -0.28548 0.010836 0.0046989 0.0063718 0.0042903 0.0077163 0.0071478 0.0084003 0.0081829 0.0092587 -0.11495 -0.41407 -0.25861 -0.23454 -0.29915 -0.023461 -0.30022 -0.36301 -0.23744 -0.27855 -0.33074 -0.32876 -0.0048895
1.1055 0.0043445 0.003001 0.0074659 0.0021681 0 0.0020742 0.0036651 0.0054507 0.0086035 0.0049676 0.013346 2.21 -0.0028465 -0.0049926 -0.0052071 0.0042952 -0.0059594 0.00097791 -8.5745e-05 -0.0020493 -5.159e-05 0 -0.029888 0 0.00015096 -0.00083356 0.00048038 -0.00070838 -0.26079 0.013979 0.0027682 0.0026016 0.0035996 0.0056675 0.0089957 0.0077725 0.0099967 0.0093041 -0.12342 -0.42614 -0.26124 -0.2356 -0.30709 -0.015121 -0.27921 -0.3471 -0.22088 -0.26052 -0.30757 -0.31256 -0.0083466
1.1094 0.0043542 0.0028312 0.0079554 0.001054 0 -4.1791e-05 0.0020711 0.0044422 0.0060374 0.0023121 0.01479 2.2186 -0.00058121 -0.00134 -0.0068853 0.0048376 -0.0036889 0.001382 -0.00043285 -0.0039428 -0.0017038 0 -0.026787 0 0.00023849 -0.00086212 0.00044484 -0.00058249 -0.22965 0.015 0.0020279 0.0008374 0.0034007 0.0035985 0.01005 0.0064286 0.010099 0.0080767 -0.1287 -0.44176 -0.26756 -0.23854 -0.31757 -0.012881 -0.25988 -0.33194 -0.20913 -0.24024 -0.28188 -0.29691 -0.010872
1.1133 0.0036018 0.0032904 0.0081371 0.0023606 0 0.00084415 0.00087231 0.0040458 0.0040985 0.0017291 0.011717 2.2194 -0.00026407 0.0028794 -0.0058559 0.00093571 -0.0026681 0.00053497 -0.0015035 -0.0048558 -0.0020745 0 -0.020616 0 -0.00033434 -0.00059814 1.1255e-05 -0.00034572 -0.20111 0.013794 0.0030964 0.0025797 0.0031955 0.0012085 0.0092346 0.0058367 0.0082562 0.0049512 -0.12598 -0.45512 -0.27464 -0.2432 -0.32629 -0.016918 -0.24869 -0.32062 -0.20583 -0.22252 -0.2603 -0.28491 -0.011687
1.1172 0.0024877 0.0036313 0.0074138 0.0050205 0 0.0031891 -0.00028974 0.0034708 0.0044339 0.0033271 0.0068208 2.235 -0.0013939 0.0050166 -0.0021143 -0.0037826 -0.002282 -0.0013236 -0.0017998 -0.0032203 -0.0010514 0 -0.013902 0 -0.0010253 -0.00021568 -0.00031053 -0.00013351 -0.1767 0.01141 0.0054622 0.0062783 0.002819 -0.0010317 0.0071273 0.0064912 0.0055021 0.00052094 -0.11582 -0.4617 -0.27825 -0.24782 -0.33012 -0.022978 -0.24459 -0.31257 -0.20794 -0.20934 -0.24604 -0.27694 -0.011665
1.1211 0.001676 0.0031871 0.0052786 0.0069363 0 0.0046007 -0.001368 0.0018903 0.0062019 0.0048695 0.0039254 2.2716 -0.0021071 0.0038365 0.0018874 -0.005067 -0.00044551 -0.0035002 -0.0012365 0.00025618 0.00050675 0 -0.008637 0 -0.0012193 4.789e-05 -0.00025766 2.781e-05 -0.15203 0.0090853 0.0077358 0.0087462 0.0025546 -0.0022277 0.0052938 0.0077548 0.0031073 -0.0033898 -0.099287 -0.45915 -0.27605 -0.25127 -0.32766 -0.028457 -0.24584 -0.30715 -0.21313 -0.20151 -0.24081 -0.27316 -0.011834
1.125 0.0013972 0.0020245 0.0020013 0.0063093 0 0.0037575 -0.0019775 -0.00021199 0.0070078 0.0041348 0.0041788 2.3146 -0.001265 0.00071555 0.0033339 -0.0018483 0.0031468 -0.00476 -0.00071238 0.0031227 0.0016374 0 -0.0051156 0 -0.00071961 0.00015175 -2.1928e-07 0.00016885 -0.12078 0.0071597 0.0082396 0.0077742 0.0026396 -0.0020814 0.0046134 0.0083381 0.0016598 -0.0048044 -0.078281 -0.44588 -0.26617 -0.25245 -0.31818 -0.030771 -0.24986 -0.30349 -0.21865 -0.1994 -0.2457 -0.27351 -0.011925
1.1289 0.0012907 0.00078041 -0.0013278 0.0028499 0 0.0011163 -0.0019478 -0.0013323 0.0054157 0.0012605 0.0051678 2.3457 0.00045242 -0.0015573 0.0017689 0.0028969 0.0059827 -0.0039686 -0.0006013 0.0034699 0.0019194 0 -0.0022989 0 0.00014132 0.00029691 0.0001726 0.0002249 -0.077984 0.0048779 0.005949 0.003727 0.002817 -0.0012206 0.0044335 0.0070613 0.00095419 -0.0031619 -0.058578 -0.42095 -0.24729 -0.24984 -0.30242 -0.026224 -0.25051 -0.30056 -0.21975 -0.20346 -0.26257 -0.2783 -0.010736
1.1328 0.00091017 -2.1931e-05 -0.00355 -0.0018787 0 -0.0017486 -0.0015852 -0.00070862 0.0023037 -0.0014944 0.0036995 2.3633 0.0014298 -0.0013738 -0.00044659 0.0050183 0.0053119 -0.0011412 -0.00029697 0.0016459 0.0014382 0 0.00077981 0 0.00083392 0.00067453 0.00022317 1.3114e-05 -0.023809 0.0012864 0.0014373 -0.00097094 0.0025059 -0.00038571 0.0033846 0.0036537 0.00048326 -3.1919e-05 -0.046418 -0.39379 -0.22735 -0.24564 -0.28747 -0.017959 -0.24495 -0.29839 -0.21674 -0.21021 -0.28478 -0.28557 -0.0078137
1.1367 0.00024624 -0.00036771 -0.0043104 -0.0053279 0 -0.003304 -0.0012525 0.00052171 -0.00029585 -0.0021741 -0.00085196 2.3818 0.00083527 0.00021225 -0.00058443 0.0030089 0.0013806 0.0021768 0.00062652 -0.00029633 0.00045241 0 0.0040364 0 0.0010685 0.0011837 0.00034032 -0.00056091 0.03327 -0.003597 -0.0030469 -0.0037371 0.0014258 0.00044891 0.00086721 -0.00080446 -0.00011714 0.0018864 -0.043348 -0.36992 -0.21147 -0.24173 -0.27695 -0.0091914 -0.23467 -0.2981 -0.21196 -0.21808 -0.30828 -0.29443 -0.0042645
1.1406 -0.00033956 -0.00052601 -0.0042127 -0.0056362 0 -0.0028874 -0.00081621 0.00032346 -0.0014175 -0.00099086 -0.0061008 2.4143 -0.0007132 0.00062771 0.0015649 -0.00085868 -0.0025059 0.0038351 0.0013271 -0.00074702 -0.00071954 0 0.0067122 0 0.00094634 0.001449 0.00059764 -0.0012636 0.078373 -0.0084519 -0.0049346 -0.0035358 -3.237e-05 0.0018047 -0.0023697 -0.004336 -0.00099342 0.00084738 -0.049743 -0.35327 -0.20334 -0.23957 -0.27319 -0.0025407 -0.22184 -0.30072 -0.20765 -0.226 -0.3298 -0.3042 -0.0016435
1.1445 -0.00063135 -0.00064931 -0.0041237 -0.0030068 0 -0.0009804 0.00020845 -0.0020221 -0.0019307 0.0002536 -0.0092291 2.4568 -0.0020942 -0.001534 0.0034112 -0.0029797 -0.0032921 0.002684 0.00039761 -2.8397e-05 -0.0016386 0 0.008524 0 0.00074963 0.0011622 0.00077489 -0.0015753 0.10005 -0.011505 -0.003383 -0.0013227 -0.001123 0.0035651 -0.0050014 -0.0054448 -0.0021631 -0.0025161 -0.06497 -0.3483 -0.20719 -0.241 -0.27845 -0.0014688 -0.21066 -0.30795 -0.20717 -0.2329 -0.34508 -0.31398 -0.00022243
1.1484 -0.0008543 -0.00074616 -0.0043331 0.00031068 0 0.00099836 0.0018294 -0.0049968 -0.0031479 0.00022073 -0.009529 2.4949 -0.0029736 -0.0049293 0.0022495 -0.0018432 -0.0011983 -0.00053173 -0.0022252 0.00021353 -0.0019043 0 0.010148 0 0.0006374 0.0004249 0.00060336 -0.0010813 0.10149 -0.011814 -0.00022148 0.00076233 -0.0014347 0.0045167 -0.0062536 -0.0044233 -0.0034876 -0.0057017 -0.082665 -0.35563 -0.22264 -0.24659 -0.29083 -0.0083045 -0.20921 -0.32059 -0.21378 -0.23778 -0.34903 -0.32175 0.001245
1.1523 -0.0013896 -0.00096469 -0.0043923 0.0015888 0 0.0013633 0.003055 -0.0063966 -0.0050674 -0.00086245 -0.008311 2.5213 -0.0038993 -0.0065566 -0.0018343 0.00091068 0.00082174 -0.0037829 -0.0045157 -0.001082 -0.0015404 0 0.01238 0 0.00055851 -0.00025533 0.00014179 0.00010797 0.10119 -0.0098508 0.0013636 0.0007724 -0.0012535 0.0034021 -0.0062473 -0.0032512 -0.0046066 -0.0063693 -0.096168 -0.36717 -0.24043 -0.25332 -0.30369 -0.018873 -0.21739 -0.33516 -0.22407 -0.24094 -0.34403 -0.32639 0.00393
1.1563 -0.0022881 -0.0016595 -0.0037261 -0.00035439 0 -0.00080704 0.0025067 -0.0057136 -0.0063601 -0.0020288 -0.0068526 2.5437 -0.0051738 -0.0044736 -0.0058013 0.0025446 0.00041262 -0.0052976 -0.0040551 -0.0032211 -0.0010586 0 0.014935 0 0.00042187 -0.00033779 -0.00020495 0.0013394 0.1189 -0.0069537 -0.0004966 -0.0018587 -0.0012764 0.00040883 -0.0055143 -0.0038687 -0.0051117 -0.0041727 -0.10293 -0.3787 -0.25546 -0.25934 -0.31395 -0.030542 -0.23369 -0.34923 -0.23526 -0.24235 -0.3314 -0.32704 0.0073521
1.1602 -0.0032076 -0.0030189 -0.002336 -0.0042655 0 -0.0048313 -0.00027055 -0.0046633 -0.006054 -0.0029524 -0.005175 2.5742 -0.0059643 0.0004412 -0.0063667 0.0020088 -0.0018547 -0.0046867 -0.00057875 -0.0044291 -0.00085878 0 0.016415 0 0.00028558 0.00032193 -9.4132e-05 0.0018927 0.15854 -0.0042702 -0.0047069 -0.0059025 -0.0020173 -0.0027456 -0.0045003 -0.0063076 -0.0049537 -0.00093281 -0.10136 -0.38621 -0.263 -0.26289 -0.31907 -0.04061 -0.25553 -0.36027 -0.2443 -0.24204 -0.31292 -0.32303 0.0096606
1.1641 -0.0038614 -0.0046889 -0.0008804 -0.0074429 0 -0.0085761 -0.0041691 -0.0052054 -0.0048376 -0.0041056 -0.0030102 2.6129 -0.0048548 0.0052497 -0.0028582 0.00062543 -0.0035505 -0.0028221 0.0034883 -0.0035275 -0.00051752 0 0.015782 0 0.0003263 0.0013412 0.00037834 0.0015602 0.20493 -0.0021981 -0.008188 -0.009005 -0.0034761 -0.0044673 -0.0035754 -0.0085629 -0.0046526 0.00082349 -0.090869 -0.38399 -0.25605 -0.26132 -0.31637 -0.044639 -0.27592 -0.3632 -0.24514 -0.2396 -0.29163 -0.31278 0.0094941
1.168 -0.0044122 -0.0059491 -0.0001126 -0.0078261 0 -0.0098195 -0.0073402 -0.0072666 -0.0043671 -0.0057071 -0.0013217 2.6474 -0.0013457 0.0073823 0.0024263 0.00028592 -0.0032644 -0.00083411 0.0053425 -0.00090687 0.0010363 0 0.013852 0 0.00061522 0.0020737 0.00078179 0.00080249 0.23832 -0.00067982 -0.0086112 -0.009214 -0.0052676 -0.0049207 -0.0031983 -0.0084704 -0.0049375 -0.00033263 -0.078574 -0.37401 -0.23894 -0.25626 -0.31019 -0.04284 -0.28641 -0.35737 -0.23688 -0.2354 -0.27208 -0.2982 0.007418
1.1719 -0.0052961 -0.0063567 -0.00030805 -0.0055172 0 -0.0079492 -0.0087251 -0.008767 -0.0053507 -0.0070544 -0.001952 2.6669 0.0033472 0.0064776 0.0063528 0.0013376 -0.0018535 0.00073374 0.004606 0.0019682 0.0042936 0 0.013033 0 0.00096584 0.0020584 0.00082866 0.00032981 0.25205 0.00022045 -0.0063348 -0.0064494 -0.0069358 -0.0057406 -0.0036863 -0.0057903 -0.0060249 -0.0038968 -0.068846 -0.36019 -0.21817 -0.25029 -0.30437 -0.037681 -0.28532 -0.3449 -0.22225 -0.22973 -0.2554 -0.28122 0.0055208
1.1758 -0.0066566 -0.0061692 -0.0012428 -0.0025868 0 -0.0045794 -0.0087674 -0.0079629 -0.0066684 -0.007236 -0.0054068 2.6748 0.0071268 0.0041924 0.0072755 0.0023779 -0.00086744 0.0019589 0.003554 0.0037679 0.008083 0 0.015241 0 0.0010648 0.0013278 0.00067535 0.00049116 0.25552 0.00022769 -0.003826 -0.0027588 -0.0081347 -0.0080495 -0.0047388 -0.002437 -0.0072344 -0.0079311 -0.063995 -0.34516 -0.19833 -0.24518 -0.30106 -0.030969 -0.27229 -0.32736 -0.20346 -0.22265 -0.24183 -0.26316 0.0057681
1.1797 -0.0080681 -0.0060598 -0.0026373 -0.0014446 0 -0.0024342 -0.0086726 -0.0054843 -0.0066284 -0.0063401 -0.0094393 2.6847 0.0086368 0.0025083 0.0055739 0.0019292 -0.00042676 0.0030014 0.0044278 0.0040098 0.010063 0 0.019921 0 0.00079057 0.00037098 0.0006952 0.0010248 0.26127 -0.00068149 -0.0033274 -0.00094909 -0.0086645 -0.010994 -0.0054389 -0.00071235 -0.0074281 -0.010341 -0.065814 -0.33181 -0.1847 -0.24292 -0.30214 -0.024903 -0.24805 -0.30682 -0.18348 -0.21413 -0.23107 -0.24546 0.0087806
1.1836 -0.0089151 -0.0064487 -0.0045026 -0.0031327 0 -0.0033282 -0.0091373 -0.0037695 -0.0049958 -0.0055643 -0.010577 2.7043 0.0080268 0.0021906 0.0025911 3.5786e-05 0.00068431 0.0036953 0.0067349 0.0029022 0.0087108 0 0.024236 0 0.00038626 -0.00022112 0.00099104 0.0013639 0.27246 -0.001965 -0.0050859 -0.0025244 -0.0085347 -0.012499 -0.0050342 -0.001418 -0.0059843 -0.010096 -0.072737 -0.3223 -0.18291 -0.24466 -0.30628 -0.021729 -0.21743 -0.28646 -0.16668 -0.20379 -0.22083 -0.23033 0.013855
1.1875 -0.0090327 -0.0072063 -0.0070098 -0.0067804 0 -0.0068925 -0.0099235 -0.0045238 -0.0034945 -0.0059929 -0.0074236 2.7285 0.0062612 0.0025376 -0.00042679 -0.0018301 0.0028836 0.0036678 0.0075599 0.00090919 0.0049365 0 0.025402 0 0.00026129 -0.00017958 0.0012249 0.001171 0.28511 -0.0029387 -0.0076195 -0.0065905 -0.0080591 -0.011455 -0.0038031 -0.0036535 -0.0034675 -0.0077836 -0.078212 -0.3136 -0.18683 -0.24656 -0.30746 -0.019554 -0.18827 -0.26717 -0.15257 -0.19233 -0.20897 -0.21766 0.019634
1.1914 -0.0088969 -0.0080063 -0.010086 -0.010427 0 -0.011034 -0.010534 -0.0070262 -0.0041588 -0.0074758 -0.0022787 2.7491 0.0040038 0.0022552 -0.0024619 -0.00222 0.0044881 0.0027624 0.0046788 -0.0013648 0.0015096 0 0.023047 0 0.0005744 0.00025904 0.00097818 0.00060017 0.30029 -0.0036101 -0.0093639 -0.010663 -0.0077739 -0.0089153 -0.0030227 -0.0061405 -0.0013916 -0.0052296 -0.079429 -0.30378 -0.19257 -0.24596 -0.30243 -0.016795 -0.16306 -0.24846 -0.13976 -0.1802 -0.19519 -0.20734 0.024612
1.1953 -0.0091539 -0.0088135 -0.013238 -0.012433 0 -0.013614 -0.010954 -0.0091013 -0.0072806 -0.0089204 0.00079992 2.7681 0.0014251 0.00054671 -0.0025483 -0.00091208 0.0032181 0.0012777 -0.00082543 -0.0030943 0.00059944 0 0.019446 0 0.001019 0.00057187 0.00023935 9.5034e-05 0.32875 -0.0049338 -0.0099141 -0.012677 -0.0080875 -0.0070512 -0.0039263 -0.0083769 -0.00126 -0.0043329 -0.074371 -0.29126 -0.19635 -0.24045 -0.28872 -0.011984 -0.14357 -0.22967 -0.12674 -0.16802 -0.17969 -0.1992 0.02751
1.1992 -0.010005 -0.0098645 -0.015807 -0.012482 0 -0.013909 -0.011482 -0.0095687 -0.011113 -0.0095655 -0.00038268 2.7956 -0.0010442 -0.00231 -0.00025756 0.0011458 -0.00098959 -0.00020478 -0.0053084 -0.0034703 0.001827 0 0.017605 0 0.0010762 0.00041901 -0.00053418 -2.1534e-05 0.38001 -0.007963 -0.0099102 -0.012466 -0.0089402 -0.0070785 -0.0066319 -0.010482 -0.003629 -0.0057619 -0.061468 -0.27449 -0.19282 -0.22624 -0.26356 -0.0030422 -0.13136 -0.20942 -0.11087 -0.15728 -0.16398 -0.19322 0.028007
1.2031 -0.011089 -0.011198 -0.017368 -0.011601 0 -0.012785 -0.011996 -0.0094122 -0.013562 -0.0096688 -0.0045412 2.8354 -0.002297 -0.0050878 0.0033856 0.0027052 -0.0052299 -0.001206 -0.0059904 -0.0023091 0.0028575 0 0.019084 0 0.00053169 -3.4185e-05 -0.00085426 0.00022697 0.44824 -0.012581 -0.010161 -0.011529 -0.0098694 -0.0084247 -0.010077 -0.012363 -0.0078303 -0.0084741 -0.04628 -0.25717 -0.18289 -0.20536 -0.23341 0.008306 -0.1241 -0.18797 -0.092477 -0.15011 -0.15159 -0.18895 0.027484
1.207 -0.011919 -0.01241 -0.017869 -0.011336 0 -0.01173 -0.011811 -0.010474 -0.014023 -0.0098866 -0.0087429 2.8745 -0.0013948 -0.0063 0.0058812 0.0028968 -0.0062121 -0.0015939 -0.0035325 -0.00040622 0.0019513 0 0.023393 0 -0.00025491 -0.00025924 -0.00065765 0.00057294 0.5135 -0.01714 -0.011086 -0.011503 -0.010499 -0.0098064 -0.012944 -0.013532 -0.012429 -0.010605 -0.034213 -0.24378 -0.17214 -0.18323 -0.20614 0.018508 -0.11987 -0.16744 -0.07485 -0.14693 -0.14377 -0.18604 0.028658
1.2109 -0.012357 -0.013055 -0.017442 -0.012634 0 -0.011713 -0.010583 -0.013296 -0.013569 -0.010324 -0.011445 2.8937 0.0010813 -0.0051433 0.00485 0.0014189 -0.0036375 -0.0015232 -0.0011183 0.00095506 -0.00022442 0 0.028986 0 -0.00063928 0.00012052 -0.00029813 0.00075164 0.55995 -0.019592 -0.012742 -0.012805 -0.010972 -0.010726 -0.014616 -0.013788 -0.01604 -0.011164 -0.028307 -0.23732 -0.1646 -0.16385 -0.18686 0.024976 -0.11845 -0.14985 -0.060828 -0.14783 -0.1409 -0.18437 0.033677
1.2148 -0.012642 -0.01323 -0.016223 -0.015138 0 -0.012702 -0.0092237 -0.016556 -0.013585 -0.010578 -0.013453 2.8891 0.0029055 -0.002148 0.00017461 -0.0013272 -0.00067569 -0.0011919 -0.0010561 0.001086 -0.0014567 0 0.034481 0 -0.00029233 0.00092108 -0.00012446 0.00064464 0.59152 -0.019178 -0.014899 -0.014577 -0.011844 -0.011665 -0.015343 -0.013669 -0.018033 -0.011068 -0.03108 -0.24052 -0.16452 -0.15147 -0.18042 0.02509 -0.11997 -0.13745 -0.053544 -0.15255 -0.14281 -0.18382 0.041996
1.2188 -0.013056 -0.01356 -0.014405 -0.017393 0 -0.013991 -0.0095127 -0.018599 -0.014504 -0.010687 -0.016128 2.8787 0.0019545 0.0010594 -0.0053542 -0.0040059 -0.00079225 -0.00065108 -0.002466 0.00058139 -0.00053492 0 0.039073 0 0.00047992 0.0015235 -0.00013446 0.000266 0.62693 -0.017107 -0.016902 -0.0157 -0.01349 -0.013042 -0.015743 -0.013868 -0.018794 -0.012416 -0.044668 -0.25697 -0.17878 -0.15476 -0.19472 0.014307 -0.12755 -0.13599 -0.059625 -0.15929 -0.14754 -0.18407 0.050213
1.2227 -0.013644 -0.014464 -0.012398 -0.017886 0 -0.01487 -0.01243 -0.019155 -0.015831 -0.011558 -0.019319 2.8859 -0.0016451 0.0029186 -0.007819 -0.0046278 -0.0040976 0.00018526 -0.0024247 0.00086406 0.0013672 0 0.042371 0 0.0010319 0.0014541 -6.3152e-05 -0.00028654 0.67821 -0.015521 -0.017735 -0.015802 -0.015641 -0.01452 -0.016318 -0.01435 -0.019381 -0.016477 -0.060763 -0.27763 -0.19965 -0.16855 -0.219 -0.0016699 -0.14024 -0.14228 -0.073572 -0.16406 -0.15057 -0.18407 0.054462
1.2266 -0.014238 -0.0155 -0.010728 -0.016197 0 -0.015083 -0.016869 -0.019297 -0.017028 -0.014057 -0.021512 2.9137 -0.0052284 0.0031474 -0.0051135 -0.0018224 -0.0070057 0.001365 0.00068477 0.0028749 0.0020284 0 0.04441 0 0.00099987 0.00085588 0.00024893 -0.00083269 0.73595 -0.015738 -0.016743 -0.015379 -0.017514 -0.015557 -0.017311 -0.014528 -0.020704 -0.022194 -0.075467 -0.29755 -0.22172 -0.18925 -0.24726 -0.019248 -0.15695 -0.1542 -0.091468 -0.16525 -0.15046 -0.18349 0.053455
1.2305 -0.014628 -0.015648 -0.0096734 -0.013329 0 -0.014837 -0.020242 -0.019846 -0.017966 -0.017692 -0.021862 2.9406 -0.0057693 0.0028373 0.0013648 0.0036609 -0.0056409 0.0027257 0.0051353 0.0060419 0.00072508 0 0.045834 0 0.00061308 0.00035468 0.00065053 -0.0011311 0.77687 -0.017377 -0.01446 -0.015121 -0.018379 -0.016344 -0.018663 -0.014459 -0.022733 -0.026758 -0.085674 -0.31237 -0.23983 -0.21305 -0.27389 -0.034978 -0.17607 -0.1694 -0.10929 -0.16188 -0.14647 -0.18216 0.049441
1.2344 -0.014616 -0.014346 -0.0090093 -0.010886 0 -0.014428 -0.020585 -0.020234 -0.018521 -0.020584 -0.021444 2.9422 -0.0026246 0.0032182 0.0076454 0.008866 0.00034426 0.0039054 0.0072872 0.008483 -0.00091167 0 0.047529 0 0.00038121 0.00043035 0.00084787 -0.0010103 0.78447 -0.019051 -0.012461 -0.01517 -0.017983 -0.017657 -0.019841 -0.015392 -0.024395 -0.02788 -0.08788 -0.31601 -0.24603 -0.23402 -0.29086 -0.043681 -0.19433 -0.18418 -0.12062 -0.15325 -0.13862 -0.18017 0.046232
1.2383 -0.014014 -0.012189 -0.0082834 -0.0097764 0 -0.013848 -0.018181 -0.019169 -0.018134 -0.021001 -0.022049 2.9171 0.0017919 0.0042901 0.0099497 0.010654 0.0072154 0.0045781 0.0051174 0.0083616 -0.00072843 0 0.049521 0 0.00050767 0.00092845 0.00071856 -0.00054 0.76022 -0.019725 -0.011992 -0.014968 -0.01648 -0.019616 -0.019853 -0.018451 -0.024383 -0.025732 -0.083951 -0.30755 -0.23677 -0.24639 -0.29396 -0.042648 -0.20605 -0.19432 -0.12049 -0.14313 -0.13108 -0.17898 0.046164
1.2422 -0.012764 -0.010486 -0.0074375 -0.0096116 0 -0.012773 -0.015123 -0.016253 -0.016195 -0.018878 -0.023842 2.8883 0.0041139 0.0048251 0.0071383 0.008354 0.010271 0.0047321 0.00036123 0.0053289 0.0014867 0 0.050206 0 0.00067516 0.0012258 0.0004117 -4.3775e-05 0.71522 -0.019332 -0.012661 -0.013776 -0.014135 -0.020964 -0.017845 -0.022623 -0.022264 -0.022701 -0.079395 -0.29385 -0.21927 -0.252 -0.28898 -0.03609 -0.21047 -0.2004 -0.11277 -0.13621 -0.12761 -0.17986 0.048634
1.2461 -0.011167 -0.010089 -0.007117 -0.0093841 0 -0.011033 -0.013338 -0.012614 -0.012935 -0.01567 -0.02465 2.88 0.0029257 0.0038436 0.0011572 0.0044778 0.0076258 0.0046977 -0.0028755 0.00088255 0.0037044 0 0.047177 0 0.00043919 0.00088278 0.00015971 0.00013133 0.65566 -0.018245 -0.012758 -0.011427 -0.011255 -0.020024 -0.014001 -0.024677 -0.018826 -0.021084 -0.077035 -0.27927 -0.19869 -0.25276 -0.27998 -0.027044 -0.20783 -0.20353 -0.10076 -0.13531 -0.13018 -0.18366 0.05106
1.25 -0.0098993 -0.010718 -0.0081983 -0.0087126 0 -0.0091675 -0.013064 -0.0098074 -0.0096362 -0.012802 -0.021852 2.8945 -0.00023449 0.0019567 -0.0045638 0.0025203 0.0014004 0.0048084 -0.0017768 -0.002689 0.0038669 0 0.039374 0 -0.00021245 0.00010042 5.1886e-05 -8.709e-05 0.58042 -0.016484 -0.011164 -0.0087492 -0.0083959 -0.016479 -0.0097803 -0.021866 -0.015244 -0.020845 -0.079307 -0.26836 -0.1808 -0.25124 -0.27158 -0.018962 -0.19913 -0.20533 -0.088487 -0.14291 -0.14028 -0.19103 0.050901
1.2539 -0.0096013 -0.011442 -0.010875 -0.0083463 0 -0.0083815 -0.013111 -0.0083111 -0.0076609 -0.010531 -0.014947 2.913 -0.0025334 0.00093083 -0.0074043 0.003733 -0.0042744 0.0049703 0.0026443 -0.0039871 0.0021134 0 0.028571 0 -0.0007711 -0.00049137 1.346e-05 -0.00042532 0.492 -0.013731 -0.0088766 -0.0072722 -0.0063887 -0.011898 -0.0069442 -0.014928 -0.011844 -0.019523 -0.08785 -0.26874 -0.17649 -0.25249 -0.2719 -0.018338 -0.18787 -0.20962 -0.084448 -0.16278 -0.15956 -0.20293 0.046898
1.2578 -0.010334 -0.011712 -0.014212 -0.0093414 0 -0.0096575 -0.012327 -0.0073418 -0.0072151 -0.008415 -0.006166 2.9182 -0.0023691 0.0017488 -0.0069415 0.006 -0.0062882 0.0046327 0.0064418 -0.003482 0.00051889 0 0.018474 0 -0.00071013 -0.00047087 -4.4623e-05 -0.00051385 0.40442 -0.010076 -0.0082965 -0.0082367 -0.0059053 -0.0083096 -0.0060935 -0.0079373 -0.0078431 -0.014446 -0.096517 -0.27765 -0.18465 -0.25785 -0.28046 -0.024816 -0.17988 -0.21783 -0.090037 -0.1884 -0.18214 -0.21655 0.039118
1.2617 -0.011472 -0.011816 -0.01673 -0.011741 0 -0.012665 -0.010629 -0.006117 -0.0072483 -0.0065074 0.0013494 2.9108 -0.00035858 0.0032795 -0.0046685 0.0059941 -0.0041828 0.0033417 0.0061979 -0.0029696 0.00070684 0 0.012001 0 -3.8413e-05 -4.6463e-06 -0.00012292 -0.00022976 0.33609 -0.0064698 -0.010728 -0.011512 -0.0068971 -0.0063666 -0.0062083 -0.0046387 -0.0025216 -0.0053307 -0.10122 -0.29101 -0.2007 -0.26563 -0.29381 -0.035707 -0.17693 -0.22906 -0.10281 -0.21487 -0.20458 -0.22991 0.028647
1.2656 -0.012242 -0.012344 -0.01756 -0.014198 0 -0.015606 -0.0087564 -0.0050035 -0.0066794 -0.0055862 0.0057711 2.9044 0.001828 0.0032304 -0.0024967 0.0025192 0.00027221 0.0014066 0.0019079 -0.0039204 0.0021035 0 0.0093295 0 0.00070021 0.00040243 -0.00018523 0.00020113 0.29575 -0.004139 -0.014665 -0.015319 -0.0085653 -0.0051879 -0.005796 -0.0049202 0.0033026 0.0049602 -0.099201 -0.30528 -0.22019 -0.27395 -0.30861 -0.048326 -0.1799 -0.24216 -0.12003 -0.23815 -0.22435 -0.24142 0.017568
1.2695 -0.012409 -0.013404 -0.017076 -0.015075 0 -0.016486 -0.0073944 -0.0051691 -0.0056372 -0.0060862 0.007148 2.9073 0.0032294 0.00058751 -0.0012867 -0.0022785 0.0045111 -0.0001047 -0.0032065 -0.0061231 0.0027995 0 0.0086207 0 0.00097388 0.00046029 -0.00025181 0.00043427 0.27947 -0.0034964 -0.016887 -0.017252 -0.010025 -0.0039446 -0.0045515 -0.0052899 0.0072136 0.012124 -0.087543 -0.31551 -0.23625 -0.27955 -0.3197 -0.058447 -0.18914 -0.25505 -0.13712 -0.25289 -0.23855 -0.24894 0.0088257
1.2734 -0.012405 -0.014508 -0.016387 -0.013997 0 -0.014865 -0.0067835 -0.007154 -0.0053389 -0.0072398 0.0063209 2.9129 0.0040779 -0.0030689 -0.00052609 -0.0049919 0.0064023 -0.00027226 -0.0056007 -0.0078589 0.0019213 0 0.0085519 0 0.00074982 0.00032275 -0.00038372 0.00033085 0.28272 -0.0037913 -0.01551 -0.016082 -0.011034 -0.0031519 -0.0037674 -0.0030242 0.0069602 0.013177 -0.069147 -0.31721 -0.24002 -0.27844 -0.32084 -0.06041 -0.20214 -0.26438 -0.14697 -0.25459 -0.24585 -0.25065 0.0052973
1.2773 -0.012787 -0.015171 -0.016201 -0.012305 0 -0.012462 -0.0070254 -0.010054 -0.0067504 -0.0077907 0.0038467 2.9102 0.0047962 -0.0049583 0.00072734 -0.004173 0.0049594 0.000652 -0.0042983 -0.0074995 0.00068068 0 0.0098819 0 0.00040826 0.00028407 -0.00057862 6.5463e-05 0.31168 -0.0039909 -0.011938 -0.012891 -0.012006 -0.0040355 -0.0049914 0.00051158 0.0024986 0.0081559 -0.053072 -0.31436 -0.2344 -0.27304 -0.31489 -0.055981 -0.21538 -0.27072 -0.15029 -0.24865 -0.24965 -0.24878 0.0083111
1.2813 -0.013614 -0.015421 -0.016201 -0.011879 0 -0.011797 -0.0083434 -0.012311 -0.0095396 -0.007603 2.451e-05 2.8981 0.0049764 -0.0038572 0.0026274 -0.0014849 0.00075024 0.0012819 -0.0012542 -0.0050526 0.00087675 0 0.014405 0 0.0002403 0.00036369 -0.00072883 -5.5174e-05 0.37761 -0.0039912 -0.0096388 -0.010417 -0.01334 -0.0067987 -0.0083329 0.0011262 -0.0037657 -0.00030262 -0.044523 -0.31021 -0.22279 -0.26571 -0.30458 -0.047142 -0.22774 -0.27516 -0.14901 -0.23859 -0.25144 -0.24467 0.016789
1.2852 -0.014435 -0.015597 -0.015558 -0.013456 0 -0.013952 -0.010774 -0.013263 -0.012485 -0.0081304 -0.0045798 2.8859 0.003697 -0.0012657 0.0042703 0.00018615 -0.0040856 0.00045663 0.00085681 -0.0021336 0.0026643 0 0.022593 0 0.00015166 0.00030093 -0.00070925 0.00014269 0.47934 -0.004809 -0.010869 -0.010919 -0.014853 -0.010096 -0.012259 -0.0036462 -0.0089609 -0.008898 -0.048062 -0.30833 -0.20949 -0.25917 -0.29323 -0.036441 -0.23847 -0.27915 -0.14582 -0.22828 -0.25257 -0.23982 0.027846
1.2891 -0.014829 -0.01576 -0.01397 -0.016003 0 -0.017487 -0.013725 -0.01376 -0.014826 -0.010899 -0.0092595 2.8796 0.0008649 0.00032466 0.0046365 -0.00044027 -0.0066778 -0.0013111 0.001125 -0.00035016 0.0042808 0 0.032691 0 -8.7443e-05 -4.7838e-05 -0.00048889 0.0005876 0.59575 -0.007495 -0.014573 -0.014277 -0.016021 -0.01256 -0.015123 -0.011737 -0.012132 -0.015558 -0.070278 -0.31537 -0.20379 -0.25897 -0.28742 -0.029255 -0.24732 -0.28593 -0.14685 -0.22453 -0.25385 -0.23686 0.03843
1.293 -0.01484 -0.015529 -0.012098 -0.017676 0 -0.019592 -0.016194 -0.015153 -0.016983 -0.015609 -0.013903 2.8715 -0.0020259 0.00016067 0.0037163 -0.0020945 -0.0051298 -0.0019786 0.00083034 0.00026738 0.0040841 0 0.042319 0 -0.00039589 -0.00043226 -0.00013424 0.0010447 0.69972 -0.011931 -0.017496 -0.018013 -0.016712 -0.014546 -0.016771 -0.018591 -0.014721 -0.020096 -0.10283 -0.33126 -0.21034 -0.2659 -0.28966 -0.028552 -0.2553 -0.29649 -0.15531 -0.22895 -0.25369 -0.23703 0.046747
1.2969 -0.014795 -0.014594 -0.01094 -0.017365 0 -0.018467 -0.017615 -0.017742 -0.019813 -0.020136 -0.019149 2.8475 -0.0028031 -0.00011738 0.002548 -0.0025453 -7.1684e-05 2.8457e-05 0.0016602 0.0011117 0.0024731 0 0.050712 0 -0.00035108 -0.00044215 0.00027403 0.001264 0.77931 -0.016828 -0.017273 -0.019286 -0.017427 -0.017725 -0.018463 -0.021729 -0.018715 -0.023545 -0.13633 -0.35186 -0.22658 -0.27678 -0.29742 -0.032823 -0.26231 -0.30897 -0.169 -0.23843 -0.25046 -0.2397 0.052647
1.3008 -0.014776 -0.013267 -0.010831 -0.015401 0 -0.014774 -0.018381 -0.020307 -0.02328 -0.022587 -0.025333 2.8046 -0.0005019 0.0013302 0.0020741 -0.00080669 0.005365 0.0037796 0.0037658 0.0032091 0.0013613 0 0.058907 0 0.0003156 -1.0372e-05 0.00067608 0.0010902 0.84117 -0.020912 -0.014424 -0.017144 -0.018607 -0.022673 -0.021202 -0.022669 -0.024393 -0.026943 -0.16383 -0.37352 -0.24953 -0.2885 -0.30808 -0.040183 -0.26775 -0.32136 -0.18522 -0.24992 -0.24311 -0.24415 0.057074
1.3047 -0.014454 -0.012313 -0.011183 -0.013012 0 -0.010951 -0.019298 -0.021195 -0.026097 -0.023077 -0.031287 2.7561 0.0035884 0.0039998 0.0021083 0.0022288 0.0075798 0.0060706 0.0057124 0.0057067 0.0017926 0 0.067556 0 0.0012695 0.00043181 0.00097337 0.00053757 0.89211 -0.023969 -0.011504 -0.013145 -0.019773 -0.027274 -0.024308 -0.024246 -0.029893 -0.030496 -0.17711 -0.3913 -0.27437 -0.29666 -0.31763 -0.047546 -0.27044 -0.33065 -0.19972 -0.25899 -0.23057 -0.24929 0.061183
1.3086 -0.013526 -0.012176 -0.011239 -0.011276 0 -0.0091671 -0.020461 -0.019841 -0.026778 -0.023113 -0.034641 2.7188 0.0068136 0.0051842 0.0016866 0.0049327 0.0052218 0.0042043 0.0062581 0.0064044 0.0025796 0 0.074852 0 0.0017667 0.00039677 0.00099506 -0.00015629 0.92103 -0.026583 -0.010606 -0.0099452 -0.019644 -0.028183 -0.025837 -0.026721 -0.032907 -0.033518 -0.16584 -0.3967 -0.29031 -0.2932 -0.31805 -0.047878 -0.26733 -0.33082 -0.20338 -0.25728 -0.21381 -0.25271 0.065481
1.3125 -0.012226 -0.01248 -0.010988 -0.010573 0 -0.0098299 -0.020848 -0.017253 -0.024965 -0.023336 -0.033711 2.6948 0.0072377 0.0028757 0.00049818 0.0062558 0.00037436 -0.0011524 0.0058995 0.0039729 0.001722 0 0.077164 0 0.0013687 -8.1454e-05 0.00060976 -0.00058216 0.90522 -0.02894 -0.011781 -0.0092212 -0.017371 -0.024171 -0.024422 -0.027412 -0.032637 -0.034937 -0.14051 -0.3923 -0.29532 -0.28059 -0.30988 -0.040487 -0.25992 -0.32371 -0.1971 -0.24639 -0.19832 -0.25396 0.069226
1.3164 -0.01124 -0.01242 -0.011195 -0.010739 0 -0.01173 -0.019206 -0.015063 -0.02161 -0.02243 -0.029142 2.6699 0.0050648 -0.0016803 -0.00030891 0.0059136 -0.0029991 -0.0060416 0.0063868 -0.00040873 -0.00094625 0 0.072076 0 0.00041174 -0.00041397 -9.7371e-05 -0.0003964 0.8355 -0.030118 -0.01363 -0.010662 -0.013655 -0.01775 -0.020633 -0.024245 -0.030056 -0.033887 -0.10772 -0.38069 -0.29014 -0.26162 -0.29481 -0.026187 -0.24985 -0.31152 -0.18331 -0.22884 -0.18744 -0.2533 0.070446
1.3203 -0.011028 -0.011634 -0.012457 -0.011411 0 -0.013282 -0.015399 -0.014116 -0.017926 -0.018753 -0.023444 2.6291 0.0022058 -0.0047073 0.00085194 0.0038469 -0.0022713 -0.0065837 0.0086709 -0.0038173 -0.0030477 0 0.060813 0 -0.00032166 -7.5309e-05 -0.00080089 0.00036523 0.73109 -0.028777 -0.014947 -0.012599 -0.010406 -0.013045 -0.016447 -0.018796 -0.026504 -0.030041 -0.074596 -0.36513 -0.27662 -0.23983 -0.27535 -0.0065906 -0.23923 -0.29715 -0.16549 -0.20811 -0.18424 -0.25132 0.066944
1.3242 -0.011311 -0.010576 -0.01432 -0.01212 0 -0.013563 -0.010784 -0.013889 -0.014364 -0.012854 -0.018726 2.5724 0.00052447 -0.0033501 0.0040396 0.00020554 0.0016426 -0.0025928 0.01156 -0.0041078 -0.001964 0 0.04753 0 -0.00039999 0.00077011 -0.0011488 0.0011966 0.62444 -0.024532 -0.015529 -0.013424 -0.0090911 -0.011958 -0.013446 -0.014909 -0.02234 -0.023655 -0.053324 -0.35188 -0.25942 -0.2225 -0.25705 0.014302 -0.233 -0.28692 -0.15165 -0.1919 -0.19404 -0.24957 0.057861
1.3281 -0.011337 -0.0099851 -0.015447 -0.012291 0 -0.012487 -0.0072056 -0.013162 -0.010722 -0.0077209 -0.014961 2.5126 0.00041528 0.0016706 0.0070985 -0.0039334 0.0050838 0.0021874 0.0127 -0.0016657 0.0022623 0 0.036116 0 -0.00013275 0.0013439 -0.0010195 0.0014484 0.53149 -0.018471 -0.015621 -0.012567 -0.0094174 -0.012591 -0.011587 -0.014288 -0.017092 -0.015486 -0.051121 -0.34713 -0.24679 -0.21632 -0.24682 0.029652 -0.23621 -0.28748 -0.15093 -0.18891 -0.21588 -0.25053 0.044594
1.332 -0.01066 -0.010066 -0.01474 -0.011513 0 -0.010504 -0.0056189 -0.01122 -0.0070324 -0.0060218 -0.010562 2.4604 0.00089973 0.0068982 0.0073624 -0.0063468 0.0048698 0.0036567 0.010991 0.0013429 0.0066897 0 0.027598 0 -0.00012297 0.0010107 -0.0005557 0.00087657 0.44079 -0.012232 -0.0151 -0.010545 -0.0097502 -0.011533 -0.009641 -0.014326 -0.010671 -0.0067064 -0.063801 -0.35038 -0.24085 -0.21993 -0.24529 0.037413 -0.24845 -0.2984 -0.16322 -0.19935 -0.24462 -0.25487 0.030114
1.3359 -0.0095777 -0.010299 -0.012301 -0.0099656 0 -0.0083861 -0.0056176 -0.0084807 -0.0039866 -0.0072317 -0.0045921 2.414 0.00093879 0.0094654 0.004256 -0.0049909 0.0011021 0.0012758 0.0078819 0.0032962 0.0082916 0 0.020443 0 -0.00051094 -5.0105e-05 4.3328e-05 -8.0673e-05 0.33453 -0.0066217 -0.013556 -0.008407 -0.0088677 -0.0074746 -0.0066746 -0.011022 -0.0040506 0.0012548 -0.087721 -0.36054 -0.24192 -0.2313 -0.25208 0.036753 -0.2687 -0.31844 -0.1871 -0.22235 -0.27681 -0.26282 0.017176
1.3398 -0.0087422 -0.010039 -0.0092643 -0.0084663 0 -0.007057 -0.0060995 -0.0060415 -0.0022407 -0.0080026 0.0018237 2.3657 0.00058845 0.0093739 7.0651e-05 -4.2301e-05 -0.0030199 -0.0016297 0.0060957 0.0044604 0.006819 0 0.01301 0 -0.00080442 -0.00096322 0.00069981 -0.00061501 0.21701 -0.0013155 -0.011073 -0.0070945 -0.0071759 -0.0023392 -0.0029692 -0.0038243 0.0014179 0.0070287 -0.11781 -0.37555 -0.24927 -0.24716 -0.26583 0.027631 -0.29493 -0.34514 -0.21954 -0.25564 -0.30852 -0.27432 0.007073
1.3438 -0.0084213 -0.0091606 -0.0067477 -0.0078187 0 -0.0071084 -0.006192 -0.0046288 -0.0014651 -0.0056622 0.0063473 2.3154 0.00089245 0.0085721 -0.0021067 0.0055241 -0.0042412 -0.0014865 0.0070306 0.0059996 0.0046557 0 0.0054603 0 -0.00051203 -0.00095989 0.0013854 -0.00022478 0.11697 0.0040918 -0.0085341 -0.0069581 -0.0060961 0.0009505 0.0003857 0.0032522 0.0051825 0.00974 -0.14293 -0.39004 -0.25935 -0.25822 -0.28216 0.010921 -0.3204 -0.37048 -0.25077 -0.2916 -0.33163 -0.28851 -5.2121e-05
1.3477 -0.0082491 -0.0080243 -0.0050033 -0.0079813 0 -0.0081395 -0.0056115 -0.003957 -0.00044505 -0.0011367 0.0075626 2.2727 0.0026603 0.0082543 -0.0013347 0.0079389 -0.0022897 0.0017696 0.009504 0.0079811 0.0039712 0 -0.00056904 0 0.00016385 -6.7549e-05 0.0019189 0.00085145 0.060124 0.0089449 -0.0068642 -0.0075131 -0.0063553 0.0013395 0.0025644 0.0057567 0.0077066 0.0093483 -0.158 -0.39994 -0.26708 -0.25977 -0.2951 -0.0069145 -0.33853 -0.3873 -0.27224 -0.32047 -0.34544 -0.30211 -0.0041066
1.3516 -0.0077187 -0.0069254 -0.0035828 -0.0079443 0 -0.008709 -0.0045085 -0.0031095 0.0016171 0.0019494 0.0061276 2.2436 0.0053352 0.0075737 0.00039513 0.0057134 1.3451e-05 0.00475 0.011078 0.008836 0.0044406 0 -0.0036741 0 0.00043445 0.0009642 0.0019689 0.0018505 0.043577 0.011701 -0.0060133 -0.0076436 -0.007132 6.4832e-05 0.0035397 0.0035758 0.0094765 0.0066812 -0.16242 -0.40437 -0.27127 -0.25106 -0.30268 -0.023423 -0.34694 -0.39323 -0.28167 -0.33881 -0.35003 -0.31353 -0.0047989
1.3555 -0.0067943 -0.0057838 -0.0021785 -0.0066142 0 -0.0073745 -0.0033438 -0.0015924 0.0039579 0.0010886 0.0039087 2.2192 0.007095 0.0050821 0.00036612 0.00089725 -0.00033724 0.0043873 0.010467 0.007029 0.0040335 0 -0.0037664 0 -0.00021499 0.0013627 0.0013726 0.0021421 0.042234 0.011338 -0.0049293 -0.0063638 -0.0070162 -0.0013294 0.0036808 0.00083002 0.01006 0.0031214 -0.15646 -0.40292 -0.27132 -0.23233 -0.30348 -0.036436 -0.34419 -0.38699 -0.27816 -0.34437 -0.34596 -0.32137 -0.002642
1.3594 -0.0059141 -0.0044726 -0.0011379 -0.003957 0 -0.0041133 -0.0029042 -2.1487e-05 0.004676 -0.0025201 0.0022386 2.1814 0.0062343 0.00099882 -0.0019769 -0.0027821 -0.0034955 0.0013243 0.008482 0.0030807 0.0018063 0 -0.0016549 0 -0.0013669 0.0009438 0.0004494 0.0017126 0.039826 0.0084808 -0.0027181 -0.0037367 -0.0056545 -0.0026691 0.0030955 0.00093305 0.0084541 9.1637e-05 -0.1411 -0.39534 -0.26719 -0.20487 -0.29569 -0.042851 -0.32871 -0.36752 -0.26184 -0.33471 -0.33382 -0.32338 0.00030441
1.3633 -0.0054155 -0.0033031 -0.001115 -0.0012766 0 -0.00070568 -0.0040067 0.00031793 0.0025211 -0.0053895 0.0011342 2.1215 0.0027096 -0.00244 -0.0044987 -0.0031485 -0.0066265 -0.00078477 0.0067246 -0.00044193 -0.00062996 0 0.0019071 0 -0.0020096 0.00011572 -0.00011666 0.0010602 0.047847 0.0049659 0.0001801 -0.0011227 -0.0041487 -0.0045898 0.0015625 0.0025282 0.0044256 -0.0014728 -0.12075 -0.38318 -0.26087 -0.174 -0.27971 -0.040299 -0.30423 -0.33973 -0.23968 -0.31396 -0.31676 -0.31852 0.0015482
1.3672 -0.0051071 -0.0029238 -0.0023254 -0.00026817 0 0.00055812 -0.0067264 -0.0012837 -0.0017097 -0.005502 -3.2195e-05 2.0506 -0.0015201 -0.0029853 -0.0047124 -0.0010894 -0.0067507 0.00066974 0.0057254 -0.0011632 -0.00070517 0 0.0064202 0 -0.0015697 -0.00058269 0.00017075 0.00068097 0.089203 0.0022184 0.0020959 -0.00028782 -0.0037224 -0.0068356 -0.00091159 0.0011352 -0.00071398 -0.0015084 -0.098543 -0.36805 -0.25356 -0.14272 -0.25777 -0.029759 -0.27612 -0.30946 -0.21743 -0.28882 -0.29772 -0.30867 0.00053394
1.3711 -0.0045102 -0.0036059 -0.004264 -0.0016401 0 -0.0011767 -0.0098362 -0.0041125 -0.0056573 -0.0042083 -0.0015447 1.9887 -0.0037969 -0.0004745 -0.0024388 0.00092372 -0.0036217 0.004263 0.0047104 0.00091685 0.0022553 0 0.011101 0 -0.00052877 -0.00088155 0.0011415 0.00067712 0.16487 0.00010776 0.0015412 -0.0019394 -0.0042124 -0.0079239 -0.0036575 -0.0052321 -0.0049185 -0.00091128 -0.075376 -0.35021 -0.24518 -0.11134 -0.2303 -0.011203 -0.2465 -0.27899 -0.1968 -0.26213 -0.27791 -0.29471 -0.00031184
1.375 -0.0034607 -0.0047241 -0.0061383 -0.0044971 0 -0.0045313 -0.011342 -0.0064979 -0.0073696 -0.0042668 -0.0032375 1.9439 -0.0027765 0.0032162 4.7175e-05 0.0015341 0.00026214 0.005929 0.0031147 0.0035606 0.0061508 0 0.014722 0 7.1227e-05 -0.0008066 0.0020658 0.0008167 0.24278 -0.0025757 -0.0013763 -0.0049613 -0.0042002 -0.0067972 -0.0056576 -0.012946 -0.0070839 -0.0011598 -0.051884 -0.32989 -0.23534 -0.07957 -0.19773 0.01513 -0.21719 -0.25013 -0.17866 -0.2364 -0.25839 -0.27771 0.0024617
1.3789 -0.0023214 -0.0051412 -0.0074467 -0.0069711 0 -0.0070112 -0.0099762 -0.0072218 -0.0068328 -0.006398 -0.0051255 1.9046 0.000477 0.0060933 0.00045442 0.0015727 0.0023489 0.0033009 0.0018543 0.0045477 0.008168 0 0.016433 0 -0.00028027 -0.00048498 0.0022848 0.00087335 0.28367 -0.0065918 -0.0048573 -0.0071348 -0.0027036 -0.0043607 -0.0063925 -0.015951 -0.0078786 -0.0034713 -0.029055 -0.30711 -0.22205 -0.044739 -0.15983 0.049406 -0.18979 -0.22405 -0.16101 -0.21404 -0.24112 -0.25941 0.0098968
1.3828 -0.001543 -0.0042253 -0.0080585 -0.0075202 0 -0.0069894 -0.0063238 -0.0064925 -0.005619 -0.0083228 -0.0076593 1.8529 0.0032838 0.0075802 -0.0011883 0.0025995 0.0024612 -0.0016591 0.0026316 0.0036624 0.0074672 0 0.016723 0 -0.0010435 -3.5951e-05 0.0017565 0.00083787 0.27648 -0.011288 -0.0067308 -0.0068088 -0.00047384 -0.0027607 -0.006364 -0.011967 -0.0088818 -0.0078708 -0.0088687 -0.28445 -0.20578 -0.0068057 -0.12056 0.08563 -0.16411 -0.19921 -0.14002 -0.19393 -0.22714 -0.24219 0.019202
1.3867 -0.0011314 -0.0024708 -0.0078672 -0.0058818 0 -0.004775 -0.0023857 -0.0055094 -0.0051577 -0.0073361 -0.01105 1.7845 0.0034625 0.0081678 -0.0027751 0.0047455 0.0024517 -0.0045694 0.0059017 0.00248 0.0056054 0 0.017199 0 -0.0012257 0.00038896 0.0009937 0.00081965 0.24517 -0.015111 -0.0060483 -0.004106 0.00068649 -0.0030366 -0.0066808 -0.004907 -0.010932 -0.012843 0.0069106 -0.26386 -0.18781 0.032142 -0.082943 0.11979 -0.14045 -0.17531 -0.11502 -0.17542 -0.21704 -0.22686 0.026015
1.3906 -0.00070066 -0.0010634 -0.0066446 -0.0031036 0 -0.0020319 7.372e-05 -0.0051253 -0.0054805 -0.0034546 -0.014421 1.7128 0.0010439 0.0080694 -0.0025614 0.0062969 0.003716 -0.0030426 0.0098191 0.0024676 0.0044821 0 0.01905 0 -0.00042907 0.00059615 0.00050514 0.00083131 0.22082 -0.016898 -0.0036764 -0.000709 -0.00010559 -0.003936 -0.0079871 -0.00087473 -0.013312 -0.016024 0.016831 -0.24696 -0.16955 0.069528 -0.049804 0.14832 -0.11944 -0.15265 -0.086319 -0.15827 -0.21122 -0.21396 0.028152
1.3945 -6.4534e-05 -0.00083067 -0.0044223 -0.00080944 0 -0.00039276 0.00077916 -0.0050723 -0.0056224 0.00040994 -0.015959 1.6525 -0.0018639 0.0068182 -0.0010726 0.0054255 0.0055035 0.0010427 0.011544 0.0035708 0.0043338 0 0.021598 0 0.0007706 0.00047744 0.00034551 0.00074034 0.21113 -0.016541 -0.0015278 0.0014473 -0.0018188 -0.0034409 -0.0096944 -0.002118 -0.014441 -0.015635 0.018795 -0.23601 -0.15336 0.10052 -0.025551 0.16591 -0.10266 -0.13255 -0.055722 -0.1428 -0.2103 -0.20402 0.026977
1.3984 0.00038306 -0.0016353 -0.0019196 -0.00024547 0 -0.00056905 0.00063959 -0.0045508 -0.0050011 0.0014069 -0.014212 1.6034 -0.0029432 0.0042968 -0.00042784 0.0021497 0.0059012 0.0036485 0.0097362 0.0046363 0.003996 0 0.022533 0 0.0014614 0.00013534 0.00020544 0.00042579 0.19972 -0.014504 -0.0011281 0.001416 -0.0027126 -0.0012827 -0.010294 -0.0053704 -0.013223 -0.011678 0.01317 -0.2318 -0.14291 0.11703 -0.015568 0.16646 -0.093035 -0.11896 -0.030185 -0.13115 -0.21341 -0.19682 0.025114
1.4023 3.0288e-05 -0.0027353 -0.00029359 -0.0015942 0 -0.0023587 0.00045445 -0.0033924 -0.004108 -0.00045425 -0.0094089 1.5515 -0.0016362 0.0016577 -0.0018697 -0.0015273 0.0042225 0.0026296 0.0057367 0.0048768 0.0028314 0 0.019819 0 0.0013004 -0.00018198 -0.00014045 -7.083e-05 0.17167 -0.011025 -0.0025944 -0.00042164 -0.0024058 0.00059638 -0.0085946 -0.0059586 -0.0097973 -0.0059654 0.0056323 -0.23011 -0.13745 0.12074 -0.016354 0.15435 -0.089371 -0.11248 -0.013297 -0.12411 -0.21748 -0.1908 0.023236
1.4063 -0.0012177 -0.0035962 -0.00020868 -0.0038486 0 -0.0049768 0.00019442 -0.0023416 -0.0037581 -0.0026234 -0.0035497 1.4856 0.00050585 0.00059352 -0.0042056 -0.0033372 0.001939 -0.00053411 0.0023146 0.0046118 0.001789 0 0.013632 0 0.00072831 -0.00029266 -0.00056732 -0.0005737 0.1327 -0.0060883 -0.0046816 -0.0028335 -0.0023543 0.00031104 -0.0048593 -0.0027892 -0.0052511 -0.00092666 -0.00049805 -0.22825 -0.13619 0.11349 -0.025671 0.13218 -0.090728 -0.11323 -0.0064132 -0.12224 -0.22087 -0.18524 0.019638
1.4102 -0.0027114 -0.004259 -0.001141 -0.0053524 0 -0.0072239 -0.0004509 -0.0020841 -0.0038745 -0.0028718 0.00089244 1.4103 0.0013452 0.0015018 -0.00486 -0.0025249 0.0010509 -0.0027956 0.0013072 0.004631 0.0022478 0 0.0065545 0 0.00037697 -0.00019943 -0.00078384 -0.00091891 0.10029 -0.00017898 -0.0057689 -0.0044503 -0.004029 -0.0016176 -0.00078546 0.0011524 -0.00085939 0.0018931 -0.0020324 -0.22342 -0.13795 0.098165 -0.040586 0.10336 -0.095684 -0.12072 -0.0099302 -0.1258 -0.22196 -0.17945 0.012993
1.4141 -0.0036757 -0.004987 -0.0017923 -0.0048332 0 -0.0077583 -0.0012098 -0.0022435 -0.00335 -0.0014519 0.0026344 1.3396 0.00011188 0.0027046 -0.0024838 -9.8003e-05 0.0018218 -0.0027757 0.0024288 0.0051729 0.0041 0 0.0017853 0 0.00042357 7.3867e-06 -0.00069311 -0.0010383 0.080599 0.0052846 -0.0050434 -0.0043582 -0.0068233 -0.002728 0.0017677 0.0027132 0.0024624 0.002541 0.0060995 -0.21046 -0.14033 0.081659 -0.055002 0.074645 -0.10082 -0.13299 -0.022876 -0.13501 -0.21792 -0.17234 0.0049332
1.418 -0.0040193 -0.0057517 -0.0013786 -0.0023518 0 -0.005896 -0.001373 -0.001708 -0.0012985 -0.00037409 0.0023837 1.2814 -0.0019979 0.0019381 0.001527 0.0023038 0.0025475 -0.001665 0.0040752 0.0057538 0.0055474 0 0.00081091 0 0.00058135 0.00029482 -0.00048374 -0.00092323 0.061797 0.008643 -0.0030429 -0.0025531 -0.0082616 -0.0015231 0.0022583 0.0019746 0.0043689 0.0022168 0.0212 -0.18965 -0.14091 0.072964 -0.061877 0.054019 -0.10172 -0.14341 -0.036548 -0.14605 -0.2088 -0.16344 -0.00078109
1.4219 -0.0044017 -0.0062044 -0.00052758 0.00056147 0 -0.0025185 -0.0008791 -4.8277e-05 0.0016346 -0.00095017 0.0022721 1.2301 -0.0030378 -0.001235 0.0041519 0.0035681 0.0016302 -0.0012557 0.0049341 0.0058377 0.0050718 0 0.0024028 0 0.00059194 0.00065092 -0.00036491 -0.00057957 0.032726 0.0092892 -0.0011963 -0.00014952 -0.0066046 0.00055786 0.0018068 0.001365 0.0051434 0.0022503 0.038695 -0.16384 -0.13966 0.074055 -0.059367 0.043588 -0.097398 -0.14846 -0.046089 -0.15639 -0.19561 -0.15272 -0.0017957
1.4258 -0.0054363 -0.0061146 -0.00077542 0.0018733 0 3.8955e-05 -0.00086016 0.0016805 0.0034423 -0.0024908 0.0043043 1.1755 -0.0020949 -0.0046616 0.0034717 0.0034013 -0.00048847 -0.0017474 0.0047743 0.0053365 0.0033616 0 0.003728 0 0.00053087 0.00091512 -0.00029429 -6.896e-05 0.00333 0.0081528 -0.00074992 0.0010254 -0.0030971 0.00055768 0.0020325 0.0020527 0.0055543 0.0033363 0.055066 -0.13533 -0.13688 0.085368 -0.046548 0.044363 -0.087597 -0.14581 -0.048542 -0.16429 -0.17889 -0.14002 0.00051236
1.4297 -0.0068983 -0.0056866 -0.0030507 0.00052492 0 -0.00040027 -0.0026089 0.0019008 0.0024336 -0.003423 0.0087363 1.116 4.223e-05 -0.0054562 0.00047902 0.0020489 -0.0018111 -0.0018305 0.0040663 0.0043677 0.0028232 0 0.0027324 0 0.000581 0.00077728 -3.9237e-05 0.00043712 5.0577e-06 0.0066793 -0.0019268 -0.00042979 -0.0011733 -0.0026263 0.0034178 0.0022557 0.0062854 0.0053647 0.065965 -0.10724 -0.13331 0.10616 -0.023002 0.056737 -0.072604 -0.13317 -0.041147 -0.16789 -0.15923 -0.12506 0.0026186
1.4336 -0.0078419 -0.0053648 -0.0066312 -0.0027152 0 -0.0038862 -0.0058724 0.0002873 -0.0011754 -0.003239 0.013414 1.059 0.0018145 -0.0027107 -0.0016735 0.00012398 -0.0011051 -0.00060243 0.0033324 0.0028451 0.0049637 0 -2.3313e-05 0 0.00066512 8.8407e-05 0.0005037 0.00072382 0.039159 0.0052306 -0.0039303 -0.0042849 -0.0030971 -0.006731 0.0047533 -0.00051228 0.0071406 0.0075857 0.066321 -0.08455 -0.13031 0.13125 0.0096311 0.078351 -0.054638 -0.10889 -0.022776 -0.16476 -0.13688 -0.10683 0.0027026
1.4375 -0.0075371 -0.0053926 -0.0096598 -0.0057725 0 -0.0079524 -0.0085033 -0.0017603 -0.0053425 -0.0029285 0.014741 1.0089 0.0023326 0.0016076 -0.00034475 -0.0014456 0.00067762 0.0012061 0.002987 0.00071722 0.0084312 0 -0.0015668 0 0.00050262 -0.00081677 0.0011153 0.00070091 0.1093 0.0025985 -0.0056544 -0.0085195 -0.0074399 -0.0083098 0.0042143 -0.0061121 0.0068051 0.008789 0.061258 -0.066666 -0.12753 0.15417 0.044704 0.1015 -0.036757 -0.079118 -0.00020234 -0.15697 -0.11278 -0.085901 0.0026155
1.4414 -0.0062385 -0.005675 -0.010761 -0.0068218 0 -0.0095077 -0.0082491 -0.0027028 -0.0079095 -0.0035478 0.010026 0.95817 0.0018859 0.0043676 0.0042604 -0.0018413 0.0015353 0.0021175 0.0034432 -0.0013562 0.0099668 0 0.0012192 0 5.5739e-05 -0.0012484 0.0014161 0.00048374 0.18293 -0.0027075 -0.0064173 -0.010656 -0.010189 -0.0062952 0.0010273 -0.011464 0.0037279 0.0075679 0.054501 -0.05252 -0.12397 0.17327 0.079688 0.12306 -0.019404 -0.046433 0.023682 -0.14518 -0.087035 -0.062239 0.0059183
1.4453 -0.0049803 -0.0060746 -0.010199 -0.0056788 0 -0.0074909 -0.005056 -0.0027924 -0.0083284 -0.0048167 -0.00026877 0.89413 0.0012209 0.0038385 0.0090343 -0.0011092 0.00072152 0.0016471 0.004906 -0.0019706 0.0074677 0 0.0089214 0 -0.00025306 -0.00077525 0.001203 0.00026539 0.24506 -0.010566 -0.0061916 -0.0096662 -0.0085917 -0.0030565 -0.0038909 -0.013668 -0.0024055 0.0029468 0.049914 -0.040746 -0.11849 0.18781 0.11235 0.14035 -0.0025987 -0.013309 0.046273 -0.13007 -0.059836 -0.035912 0.014199
1.4492 -0.0046474 -0.0067036 -0.0094941 -0.0039638 0 -0.0038664 -0.0014448 -0.0040027 -0.0078678 -0.0054922 -0.012227 0.81392 0.000619 0.00075899 0.010273 -0.00036174 -0.00051937 0.00072445 0.0069415 -9.0299e-05 0.002091 0 0.018758 0 5.2039e-05 0.00025143 0.0006017 0.00011267 0.30564 -0.018651 -0.0054286 -0.0068375 -0.0039385 -0.0018739 -0.0088562 -0.012929 -0.0099824 -0.0047333 0.054091 -0.028937 -0.10853 0.19855 0.13962 0.14963 0.01496 0.016933 0.064359 -0.11206 -0.031518 -0.006789 0.025506
1.4531 -0.0052986 -0.0077807 -0.0099359 -0.0039363 0 -0.00201 -0.00038516 -0.0077947 -0.0082909 -0.0050622 -0.020816 0.73004 -0.00012176 -0.0027161 0.0065515 -0.00078272 -0.00060514 0.00042825 0.0085225 0.003668 -0.0027282 0 0.026548 0 0.0008765 0.00089345 -8.5615e-05 -6.1675e-05 0.38265 -0.023881 -0.0048768 -0.0047898 -0.0004721 -0.0037028 -0.01282 -0.012007 -0.016399 -0.013367 0.068108 -0.015413 -0.093519 0.21001 0.16071 0.15142 0.035272 0.042812 0.078099 -0.092263 -0.0035792 0.023788 0.036161
1.457 -0.0063592 -0.0091955 -0.011445 -0.0068656 0 -0.0039576 -0.0027172 -0.013174 -0.010365 -0.0046933 -0.023325 0.65868 -0.00090444 -0.0048336 -0.00011424 -0.0021829 0.0004143 0.00076635 0.0087928 0.0070899 -0.0043467 0 0.030039 0 0.0015008 0.00047831 -0.00062586 -0.00030313 0.47623 -0.024702 -0.0054684 -0.0054661 -0.0015395 -0.0067262 -0.015774 -0.013034 -0.019918 -0.0198 0.086869 -0.0012338 -0.0755 0.22382 0.17657 0.14857 0.05799 0.065298 0.089622 -0.071442 0.022991 0.054429 0.043619
1.4609 -0.0073225 -0.01035 -0.012767 -0.01204 0 -0.0089152 -0.0066549 -0.017391 -0.013469 -0.006204 -0.021152 0.60304 -0.00090732 -0.0051822 -0.0057698 -0.0027719 0.00099441 0.00099645 0.0078128 0.0080034 -0.0030648 0 0.030691 0 0.0012849 -0.00070081 -0.00094071 -0.00045115 0.56396 -0.022186 -0.0079188 -0.008763 -0.0067914 -0.0088802 -0.017948 -0.015393 -0.020763 -0.021629 0.10613 0.012345 -0.056169 0.2399 0.18743 0.14289 0.082139 0.085008 0.10021 -0.050018 0.047618 0.084105 0.047528
1.4648 -0.0081253 -0.010579 -0.012628 -0.01702 0 -0.014061 -0.0097085 -0.01868 -0.016339 -0.010086 -0.018386 0.55027 0.0006956 -0.0043825 -0.0075037 -0.00081008 0.00015233 0.0008584 0.0064089 0.0060161 -0.0014318 0 0.032116 0 0.00039748 -0.0015946 -0.0010296 -0.00026684 0.62147 -0.019041 -0.011932 -0.012766 -0.012965 -0.010207 -0.019023 -0.016795 -0.020535 -0.018957 0.12084 0.023701 -0.037614 0.25731 0.19357 0.13643 0.10616 0.10276 0.11122 -0.028431 0.069863 0.11172 0.048725
1.4688 -0.0088634 -0.0097627 -0.010669 -0.018971 0 -0.016582 -0.010897 -0.017967 -0.017982 -0.014685 -0.018408 0.48498 0.0035191 -0.0033051 -0.005441 0.0033304 -0.0011555 0.00091365 0.0052897 0.0026663 -0.0016265 0 0.036454 0 -0.00029653 -0.0013787 -0.0009126 0.00024024 0.64305 -0.017448 -0.015683 -0.015118 -0.017024 -0.012319 -0.018491 -0.015868 -0.020656 -0.014702 0.11997 0.029079 -0.02459 0.26989 0.19392 0.13299 0.12429 0.1193 0.12405 -0.0078893 0.089164 0.13403 0.048158
1.4727 -0.0093222 -0.0084777 -0.0074636 -0.016344 0 -0.015199 -0.011061 -0.017496 -0.017997 -0.017455 -0.021446 0.40403 0.0057521 -0.0025606 -0.0021032 0.0070072 -0.0011524 0.0014993 0.0045216 -6.0226e-05 -0.0035197 0 0.042087 0 -0.00014897 -0.00024586 -0.00067593 0.00068227 0.63881 -0.017585 -0.016525 -0.014349 -0.018255 -0.015789 -0.016704 -0.013142 -0.021382 -0.012914 0.10688 0.030355 -0.016685 0.27371 0.1907 0.13328 0.13485 0.13502 0.1373 0.010914 0.10707 0.15096 0.046974
1.4766 -0.0089719 -0.0074665 -0.0039028 -0.00994 0 -0.010464 -0.011319 -0.017888 -0.016367 -0.017045 -0.024996 0.3171 0.0055654 -0.002335 0.00015567 0.0076115 0.00042353 0.0018393 0.0039886 -0.0012654 -0.0050663 0 0.044975 0 0.00054711 0.0007933 -0.00049615 0.00059944 0.61429 -0.017864 -0.012916 -0.010449 -0.017529 -0.018749 -0.015057 -0.0097615 -0.022086 -0.016037 0.084876 0.029075 -0.012964 0.26731 0.18436 0.13704 0.13761 0.14921 0.14965 0.027468 0.12366 0.16184 0.046721
1.4805 -0.0074656 -0.0069406 -0.00071971 -0.0026719 0 -0.0043206 -0.011672 -0.017136 -0.01331 -0.014273 -0.02625 0.23444 0.0029549 -0.0023818 0.0011362 0.0051797 0.0017085 0.00082304 0.0041001 -0.0013015 -0.00436 0 0.042391 0 0.00086577 0.00089657 -0.00051931 -5.8631e-05 0.55971 -0.016407 -0.0060854 -0.004797 -0.015261 -0.018479 -0.014598 -0.0061102 -0.022039 -0.022959 0.057977 0.02691 -0.012134 0.25022 0.17541 0.14361 0.13303 0.161 0.15976 0.041317 0.13867 0.16612 0.048191
1.4844 -0.0050658 -0.006404 0.0015472 0.0020487 0 0.00054457 -0.011252 -0.012965 -0.0093749 -0.0112 -0.024052 0.15746 7.1512e-05 -0.0022309 0.0023149 0.0025157 0.00082964 -0.0012835 0.0055495 -0.00079357 -0.0013582 0 0.035321 0 0.00029376 0.00015241 -0.00069389 -0.00080635 0.46321 -0.012439 0.00031893 0.00027573 -0.01087 -0.014273 -0.014445 -0.0022796 -0.020672 -0.029339 0.033205 0.026528 -0.011837 0.22259 0.16421 0.15137 0.12249 0.16822 0.16515 0.051477 0.15053 0.16218 0.04967
1.4883 -0.002512 -0.0051543 0.0024999 0.0024226 0 0.0017236 -0.0096307 -0.0059806 -0.0054575 -0.0093417 -0.018891 0.082027 -0.00058842 -0.0016896 0.0045697 0.0024561 -0.0015989 -0.0024981 0.0081546 0.00010378 0.0020755 0 0.027151 0 -0.00064739 -0.00062668 -0.00078518 -0.00105 0.3318 -0.0066794 0.0028019 0.0024109 -0.0043991 -0.0083128 -0.012095 0.00058106 -0.01729 -0.030178 0.018754 0.029577 -0.0088446 0.19083 0.15178 0.15651 0.11108 0.16838 0.16385 0.057283 0.1556 0.14991 0.047136
1.4922 -0.00047226 -0.0029465 0.0020968 -0.00051261 0 -0.0013812 -0.0074088 0.00017407 -0.0023969 -0.008617 -0.011734 0.007483 0.0014457 -0.00124 0.0067187 0.004988 -0.002688 -0.0010778 0.010272 0.0014419 0.0035696 0 0.020081 0 -0.0009346 -0.00079092 -0.00061713 -0.00065815 0.1927 -0.0007706 0.00080402 0.00064836 0.0019854 -0.0035691 -0.0058859 0.00050474 -0.011162 -0.02302 0.013482 0.033979 -0.0031823 0.16073 0.13896 0.1573 0.10163 0.16197 0.15704 0.059169 0.15254 0.13165 0.037396
1.4961 0.00086637 -0.00020044 0.0009457 -0.0035245 0 -0.0064283 -0.0053726 0.002274 -0.00039538 -0.0077126 -0.0033994 -0.06216 0.0040428 -0.0017085 0.0066255 0.0072592 -0.00031081 0.0022331 0.0099597 0.0028552 0.0018706 0 0.013081 0 -0.00017879 -0.00044818 -0.00029023 -6.6221e-05 0.070166 0.00364 -0.0027906 -0.0034043 0.005043 -0.0010187 0.0027245 -0.0029989 -0.0024324 -0.0096388 0.015283 0.037682 0.0044594 0.13485 0.1261 0.15294 0.09477 0.14915 0.14525 0.056869 0.1402 0.1083 0.021545
1.5 0.001764 0.0023795 0.0001565 -0.0033908 0 -0.0089469 -0.003363 0.00097256 0.001139 -0.0052779 0.00505 -0.12691 0.0044132 -0.0032708 0.0037376 0.0065576 0.0042787 0.0044758 0.0070063 0.0036298 -0.0023531 0 0.0034983 0 0.00089204 -0.0001816 -0.0001013 0.00020899 -0.037466 0.0056721 -0.0040079 -0.0059856 0.0035859 0.00086011 0.0097404 -0.0072112 0.0070545 0.0050011 0.02091 0.038275 0.012935 0.11508 0.11345 0.14311 0.090504 0.13043 0.12928 0.050129 0.11782 0.0809 0.004839
1.5039 0.0026612 0.0043536 0.00063953 0.00086183 0 -0.0053673 -0.00035861 0.00035248 0.0030911 -0.00088053 0.012051 -0.1966 0.001782 -0.0048299 0.00014392 0.003166 0.0072923 0.0033941 0.0035604 0.0034591 -0.0068581 0 -0.0095061 0 0.0011618 -0.00029329 -0.00021965 0.00011304 -0.15409 0.0056292 -0.00097805 -0.0036248 0.00041704 0.0040132 0.012024 -0.007706 0.014352 0.015819 0.021944 0.029958 0.018851 0.10286 0.10123 0.12819 0.086577 0.10682 0.11025 0.03725 0.083923 0.050679 -0.0075791
1.5078 0.0040232 0.0057869 0.0024313 0.0073221 0 0.0038106 0.004258 0.0037941 0.0059327 0.0048614 0.016389 -0.28285 -0.0018146 -0.0047391 -0.0012783 8.3076e-05 0.0060384 -0.00011225 0.0022992 0.0028393 -0.0090606 0 -0.023466 0 0.00029364 -0.00046267 -0.00048036 5.1071e-05 -0.29816 0.0049356 0.0047932 0.0039092 0.00052973 0.0086275 0.010322 -0.0022505 0.01744 0.020622 0.013517 0.013497 0.020328 0.093108 0.088991 0.11307 0.079791 0.082899 0.091029 0.020166 0.045478 0.020401 -0.015071
1.5117 0.0062952 0.0070728 0.0047494 0.012621 0 0.013717 0.0097793 0.010503 0.0094703 0.010818 0.018405 -0.38419 -0.0034161 -0.0024403 0.00023298 -7.5676e-05 0.0015523 -0.0029104 0.0038201 0.0024527 -0.0075436 0 -0.03461 0 -0.00092245 -0.00018317 -0.00055046 0.00034954 -0.46008 0.0054642 0.010002 0.01279 0.006746 0.013165 0.0087415 0.0068181 0.016951 0.020958 -0.0041613 -0.0090538 0.017178 0.08326 0.076166 0.10029 0.069626 0.060656 0.072595 0.00020886 0.0063701 -0.0087426 -0.021363
1.5156 0.0097043 0.0085929 0.0067878 0.014334 0 0.018599 0.014731 0.016423 0.013178 0.016014 0.019876 -0.48239 -0.0018642 0.00067402 0.0026164 0.0022991 -0.0025303 -0.0030862 0.0060565 0.0022383 -0.0030037 0 -0.041108 0 -0.0013999 0.00056231 -0.00029951 0.0008134 -0.6083 0.0084066 0.01234 0.017736 0.016845 0.016267 0.010938 0.014494 0.015787 0.020365 -0.029987 -0.035544 0.0094513 0.071577 0.062158 0.091714 0.056277 0.041432 0.055573 -0.021326 -0.030317 -0.035752 -0.029883
1.5195 0.013875 0.0105 0.0084788 0.012616 0 0.016476 0.01826 0.018491 0.016622 0.019962 0.022195 -0.55797 0.0012762 0.0023183 0.0034022 0.0043872 -0.0035681 -0.0020089 0.0064711 0.0013758 0.0020808 0 -0.044142 0 -0.00084428 0.0011854 4.4815e-05 0.000913 -0.71642 0.013351 0.012054 0.016283 0.025096 0.018153 0.016683 0.017593 0.016702 0.021494 -0.061246 -0.062556 -0.0026102 0.056349 0.045885 0.089485 0.040945 0.026552 0.040486 -0.042485 -0.060684 -0.05921 -0.039577
1.5234 0.01769 0.012696 0.010457 0.0099871 0 0.010883 0.020706 0.017568 0.019499 0.022536 0.024694 -0.61032 0.0033886 0.0014099 0.0025754 0.0039598 -0.0021316 -0.002498 0.0047015 -0.00068133 0.0050398 0 -0.045986 0 5.4862e-05 0.0010826 0.00014152 0.00041037 -0.78278 0.018383 0.011287 0.011085 0.026941 0.019978 0.022208 0.017338 0.02003 0.024327 -0.09056 -0.084398 -0.017642 0.03771 0.025743 0.093532 0.027871 0.014971 0.026856 -0.059579 -0.081583 -0.077133 -0.045871
1.5273 0.01982 0.01493 0.013286 0.0095453 0 0.0079636 0.02274 0.016987 0.021404 0.023669 0.02523 -0.65978 0.0032667 -0.00095991 0.0025083 0.0015488 -0.00071128 -0.0051001 0.0027658 -0.0033746 0.0048173 0 -0.047617 0 0.00045824 0.00027783 -9.1987e-05 -0.00029388 -0.82461 0.021379 0.012214 0.0079542 0.022576 0.022084 0.023896 0.01753 0.023633 0.026728 -0.11418 -0.10038 -0.033881 0.01787 0.0024393 0.099675 0.018725 0.0030407 0.013353 -0.071732 -0.096144 -0.089976 -0.04586
1.5313 0.01972 0.016909 0.016787 0.012877 0 0.011374 0.024204 0.018589 0.021852 0.023278 0.02276 -0.72728 0.0019103 -0.0027526 0.0048526 -0.00043088 -0.00068907 -0.0069044 0.0026741 -0.0055274 0.0025747 0 -0.048539 0 0.00025905 -0.00058746 -0.00040056 -0.00052314 -0.85712 0.021609 0.015612 0.011057 0.016328 0.023309 0.021568 0.020457 0.025015 0.02659 -0.13099 -0.11077 -0.050774 -0.0024704 -0.023441 0.10562 0.01336 -0.01143 -0.00060054 -0.078615 -0.10607 -0.097547 -0.042014
1.5352 0.018236 0.018432 0.020168 0.019002 0 0.019429 0.024189 0.020885 0.020746 0.021595 0.01915 -0.81217 0.0010654 -0.0030783 0.0079719 -0.00039902 -0.0010426 -0.0045911 0.004245 -0.0066581 0.00054772 0 -0.048554 0 6.3456e-05 -0.00089784 -0.00048345 -3.0248e-05 -0.88184 0.020326 0.020598 0.019368 0.012769 0.022218 0.018229 0.024849 0.023513 0.023681 -0.14062 -0.1164 -0.067809 -0.022868 -0.051031 0.10912 0.010905 -0.030487 -0.015457 -0.080319 -0.11331 -0.099847 -0.040156
1.5391 0.017135 0.019486 0.022779 0.024988 0 0.026855 0.022318 0.021309 0.018837 0.019533 0.017852 -0.89235 0.001265 -0.0028386 0.0082082 0.00091142 -6.0021e-06 0.0015395 0.0056365 -0.0075046 0.00013305 0 -0.048804 0 0.00038528 -0.00064252 -0.00031214 0.00072465 -0.89441 0.019739 0.025231 0.027506 0.013355 0.018885 0.016945 0.027714 0.020608 0.019735 -0.14315 -0.11923 -0.084017 -0.044108 -0.078076 0.10657 0.0074789 -0.057611 -0.031439 -0.077461 -0.12102 -0.096475 -0.043677
1.543 0.017807 0.02027 0.024658 0.027867 0 0.029321 0.019707 0.019732 0.017505 0.018483 0.020473 -0.94742 0.0014867 -0.0032557 0.003994 0.0016719 0.0025129 0.007243 0.0058485 -0.0090143 0.0009073 0 -0.050497 0 0.0010272 -0.00033876 -0.00011665 0.0010375 -0.89891 0.021168 0.02749 0.030241 0.016359 0.015304 0.0183 0.027693 0.01838 0.016927 -0.14245 -0.12271 -0.097975 -0.068163 -0.10181 0.098684 -0.0021724 -0.090397 -0.047194 -0.074151 -0.13182 -0.090885 -0.050161
1.5469 0.02024 0.021098 0.026267 0.026675 0 0.026698 0.018302 0.018962 0.017882 0.019396 0.02481 -0.98029 0.00064885 -0.004092 -0.0017438 0.0012132 0.0046469 0.0084105 0.0060772 -0.010969 0.0014084 0 -0.05294 0 0.0013315 -0.00043408 -8.4706e-05 0.00067051 -0.91039 0.023956 0.026434 0.026747 0.019391 0.013968 0.020799 0.026282 0.01782 0.016175 -0.13999 -0.12772 -0.10879 -0.095818 -0.1216 0.087399 -0.019017 -0.1254 -0.061626 -0.072665 -0.14613 -0.085847 -0.054049
1.5508 0.023156 0.022229 0.027748 0.023222 0 0.022546 0.019188 0.021512 0.020035 0.021893 0.026767 -1.014 -0.00085048 -0.0037499 -0.0039822 0.00062967 0.0046649 0.0052374 0.008185 -0.01201 0.00081282 0 -0.053743 0 0.00095137 -0.00084781 -0.000145 5.8046e-05 -0.94271 0.026069 0.023143 0.021015 0.021566 0.015994 0.023132 0.025935 0.018469 0.016694 -0.13639 -0.13457 -0.11581 -0.12731 -0.13733 0.074096 -0.042806 -0.15977 -0.073942 -0.074384 -0.16414 -0.083506 -0.052529
1.5547 0.025153 0.02374 0.028559 0.020913 0 0.020837 0.021664 0.026407 0.02298 0.024399 0.024494 -1.0672 -0.0013285 -0.0012132 -0.00066808 0.0011516 0.0029415 0.0018863 0.012096 -0.011237 -0.00020746 0 -0.05158 0 0.00023565 -0.0010996 -7.8061e-05 -0.00017277 -0.99599 0.025862 0.020538 0.018309 0.02341 0.020433 0.025385 0.027426 0.019325 0.017049 -0.13187 -0.1433 -0.1184 -0.1625 -0.14932 0.060451 -0.072085 -0.1898 -0.083242 -0.080601 -0.18586 -0.086498 -0.048457
1.5586 0.025802 0.025478 0.027967 0.022248 0 0.023014 0.024056 0.029852 0.025486 0.025447 0.020497 -1.1351 0.0004258 0.0024688 0.0049212 0.0023768 0.0015477 0.0019701 0.015359 -0.0095695 -0.00029505 0 -0.048538 0 -0.00017894 -0.00082268 0.00020517 0.00018282 -1.0569 0.023445 0.021535 0.020901 0.025317 0.025154 0.027996 0.029231 0.019856 0.016719 -0.12687 -0.15373 -0.11734 -0.19838 -0.16012 0.048456 -0.099247 -0.2091 -0.08883 -0.091142 -0.21036 -0.098297 -0.047421
1.5625 0.025748 0.027107 0.025937 0.026845 0 0.027518 0.025352 0.02923 0.026902 0.02502 0.019365 -1.1953 0.0037101 0.0050245 0.0072858 0.00257 0.0019997 0.0048062 0.01561 -0.009147 0.00098883 0 -0.048969 0 -4.7012e-05 -0.00010278 0.00055757 0.00079455 -1.1103 0.020531 0.02653 0.02664 0.026735 0.028332 0.030222 0.029212 0.020286 0.016822 -0.12325 -0.16565 -0.11676 -0.23076 -0.17265 0.037888 -0.11767 -0.21925 -0.092534 -0.10175 -0.23449 -0.11514 -0.052268
1.5664 0.025895 0.028219 0.023488 0.03161 0 0.031462 0.025914 0.025979 0.027347 0.024543 0.023281 -1.2322 0.0063183 0.0052966 0.0041779 0.00073715 0.0037288 0.0064756 0.013108 -0.01123 0.0024706 0 -0.055506 0 0.00031179 0.00065053 0.00076285 0.0012178 -1.1495 0.019 0.032449 0.031163 0.026998 0.029418 0.030444 0.026587 0.021269 0.019357 -0.12287 -0.17962 -0.11897 -0.2574 -0.18757 0.028618 -0.12447 -0.2211 -0.094874 -0.10971 -0.25589 -0.13413 -0.060781
1.5703 0.026565 0.028529 0.02206 0.033117 0 0.032667 0.026695 0.024101 0.027305 0.025437 0.029849 -1.252 0.0064096 0.0044126 -0.0013176 -0.0019647 0.0048775 0.004333 0.01032 -0.014855 0.0023774 0 -0.066244 0 0.00047669 0.0010798 0.00074082 0.0013127 -1.1768 0.019503 0.034795 0.031493 0.026548 0.029132 0.028191 0.022395 0.02344 0.02546 -0.12755 -0.19618 -0.12595 -0.27647 -0.20491 0.020646 -0.11782 -0.21588 -0.096157 -0.11237 -0.27206 -0.15194 -0.068456
1.5742 0.027404 0.028072 0.022427 0.030332 0 0.030696 0.028079 0.025911 0.027226 0.027672 0.034428 -1.2735 0.0040235 0.0043971 -0.0042484 -0.0032058 0.0043735 -0.0001337 0.0089828 -0.017746 0.00011775 0 -0.076196 0 0.00041897 0.0010972 0.00054873 0.0012271 -1.198 0.021245 0.031412 0.028017 0.026859 0.028762 0.025358 0.018592 0.027026 0.033975 -0.14115 -0.21658 -0.14054 -0.28495 -0.22297 0.01499 -0.095823 -0.20513 -0.095673 -0.10468 -0.27701 -0.16144 -0.072957
1.5781 0.027973 0.027283 0.024145 0.02543 0 0.026802 0.02969 0.029722 0.027461 0.029881 0.034468 -1.3069 0.00091159 0.0057845 -0.002976 -0.0018523 0.0029398 -0.0031311 0.0081992 -0.018495 -0.0029368 0 -0.081674 0 0.00044485 0.00080622 0.00023404 0.0010846 -1.2186 0.022944 0.02464 0.023658 0.028957 0.029267 0.024739 0.016982 0.031454 0.04158 -0.16289 -0.2395 -0.1598 -0.28516 -0.23643 0.014144 -0.066335 -0.19212 -0.091117 -0.085946 -0.26707 -0.15709 -0.07551
1.582 0.028277 0.026803 0.026039 0.022042 0 0.023275 0.031179 0.03194 0.028333 0.030912 0.031461 -1.3429 -0.00096307 0.0069769 -0.00049481 0.00085452 0.0020533 -0.0027601 0.0059291 -0.017687 -0.0045232 0 -0.083169 0 0.00071328 0.00032552 -0.00021525 0.00083912 -1.2432 0.023964 0.019639 0.02147 0.032171 0.030678 0.027177 0.018646 0.035233 0.044646 -0.18845 -0.26225 -0.17866 -0.28081 -0.24254 0.019591 -0.03639 -0.17793 -0.081046 -0.059555 -0.24394 -0.1402 -0.078353
1.5859 0.028647 0.027075 0.027247 0.022466 0 0.022429 0.032788 0.031119 0.029963 0.031073 0.028808 -1.3648 -0.00082476 0.0060845 -0.00070925 0.0025601 0.0021474 -0.00078308 0.0020758 -0.01695 -0.0034858 0 -0.084021 0 0.00095897 -0.00026189 -0.00074744 0.00046181 -1.2755 0.024662 0.020171 0.022748 0.034548 0.032146 0.030517 0.023556 0.036608 0.041716 -0.21435 -0.28262 -0.1933 -0.27396 -0.23985 0.032381 -0.0099337 -0.16269 -0.064445 -0.028074 -0.20911 -0.11239 -0.081633
1.5898 0.029168 0.028011 0.027826 0.026185 0 0.025332 0.034833 0.029367 0.031954 0.031585 0.028272 -1.3667 0.00062312 0.0031102 -0.0040364 0.0020872 0.0020458 -0.00021054 -0.0007822 -0.017253 -0.00085282 0 -0.086675 0 0.00077169 -0.00084188 -0.0011608 0.00013954 -1.314 0.025835 0.025612 0.02672 0.034539 0.032647 0.031751 0.030247 0.034891 0.034785 -0.23646 -0.29809 -0.1996 -0.26667 -0.22751 0.053236 0.009488 -0.14628 -0.04059 0.005265 -0.1651 -0.076468 -0.083294
1.5938 0.02931 0.028976 0.028382 0.030676 0 0.0308 0.036731 0.029638 0.033414 0.032816 0.028882 -1.3583 0.0018796 -3.3231e-05 -0.0071986 0.00035729 0.00018397 -0.0017875 -0.00025757 -0.018363 0.0010463 0 -0.090613 0 9.3923e-05 -0.0012456 -0.0012477 0.0001352 -1.3485 0.027953 0.031835 0.031389 0.032197 0.031787 0.030212 0.036095 0.031396 0.028219 -0.2452 -0.30265 -0.18931 -0.26147 -0.20649 0.081646 0.017464 -0.12821 -0.0097185 0.032705 -0.11994 -0.041174 -0.081773
1.5977 0.028233 0.029138 0.029135 0.033416 0 0.035592 0.036887 0.032059 0.033544 0.033364 0.029109 -1.3534 0.0015925 -0.0016247 -0.0071287 -0.0007943 -0.0036397 -0.0034681 0.0026602 -0.019702 0.00065806 0 -0.093673 0 -0.00065931 -0.0013327 -0.0010339 0.00043178 -1.3606 0.030867 0.034851 0.034526 0.028742 0.029989 0.028287 0.038631 0.028808 0.025933 -0.24229 -0.29899 -0.16863 -0.25773 -0.18583 0.10936 0.019927 -0.11026 0.020845 0.051463 -0.083255 -0.014788 -0.078221
1.6016 0.025523 0.027916 0.029397 0.033242 0 0.036149 0.033841 0.0335 0.032308 0.031265 0.029362 -1.3558 -0.00068483 -0.0018604 -0.0043031 -0.00039945 -0.0076446 -0.0032188 0.0041807 -0.021101 -0.0014016 0 -0.094572 0 -0.00099758 -0.0010771 -0.00077902 0.00063964 -1.3323 0.034058 0.033611 0.03436 0.025204 0.027829 0.028753 0.037132 0.029139 0.028864 -0.22959 -0.28872 -0.14158 -0.25458 -0.16963 0.13185 0.019589 -0.094067 0.047075 0.060968 -0.058879 -1.7196e-05 -0.075691
1.6055 0.021666 0.025252 0.028027 0.030279 0 0.030972 0.027636 0.030894 0.030456 0.026214 0.031592 -1.3599 -0.004066 -0.0022438 -0.0017754 0.0011085 -0.0091368 -0.0016054 0.0018778 -0.0224 -0.0029088 0 -0.093473 0 -0.00080964 -0.00055705 -0.00066521 0.00038238 -1.2558 0.036962 0.02966 0.03016 0.021743 0.025268 0.031549 0.033014 0.031998 0.034587 -0.20976 -0.27381 -0.11262 -0.25107 -0.16115 0.14518 0.018923 -0.081239 0.065395 0.061498 -0.049271 0.0018302 -0.07613
1.6094 0.017825 0.021628 0.024524 0.025239 0 0.021887 0.020013 0.024648 0.028772 0.020398 0.036306 -1.3614 -0.0065018 -0.0035205 -0.0013723 0.0027527 -0.0064701 -0.0011085 -0.0022231 -0.022718 -0.0020476 0 -0.090354 0 -0.00038532 0.00010779 -0.00053312 -0.00022944 -1.1375 0.038973 0.024779 0.022806 0.018274 0.021718 0.033509 0.028559 0.034802 0.039169 -0.18756 -0.25739 -0.089176 -0.24563 -0.16445 0.14336 0.020911 -0.074776 0.070309 0.054194 -0.056921 -0.0096676 -0.078223
1.6133 0.015097 0.017892 0.019737 0.019144 0 0.013086 0.013269 0.018409 0.027292 0.016827 0.040509 -1.3644 -0.0058777 -0.0047437 -0.0017532 0.0039073 -0.0005209 -0.0031462 -0.0035217 -0.020922 0.00094127 0 -0.083869 0 -4.6561e-05 0.000767 -5.5351e-05 -0.00061971 -0.99682 0.039236 0.019555 0.014876 0.015384 0.016979 0.031419 0.025205 0.034805 0.039559 -0.17077 -0.24393 -0.078623 -0.2373 -0.17682 0.12688 0.026301 -0.075789 0.061668 0.045159 -0.074396 -0.026058 -0.07809
1.6172 0.013888 0.014999 0.015478 0.013536 0 0.0085376 0.0088719 0.015501 0.025307 0.016706 0.039389 -1.374 -0.0016894 -0.0045912 -0.0005791 0.0042673 0.0054122 -0.0064199 2.3384e-05 -0.01723 0.0039612 0 -0.072668 0 0.00014256 0.0012157 0.00077577 -0.00032357 -0.85714 0.036707 0.014203 0.0096502 0.014176 0.012015 0.025209 0.023039 0.031033 0.034725 -0.16106 -0.23412 -0.078981 -0.22724 -0.19112 0.10378 0.032875 -0.081245 0.046179 0.038787 -0.09176 -0.039159 -0.072066
1.6211 0.013869 0.013652 0.013307 0.010271 0 0.0095642 0.0069837 0.015869 0.022171 0.01844 0.030534 -1.3864 0.0040365 -0.0032425 0.00205 0.003433 0.0075124 -0.0084175 0.0052516 -0.013929 0.0049074 0 -0.057721 0 0.00028618 0.0012618 0.0014352 0.00048618 -0.7363 0.030714 0.01001 0.009247 0.015048 0.0085202 0.01799 0.021618 0.024445 0.025291 -0.1585 -0.22775 -0.088111 -0.21646 -0.20316 0.079248 0.039058 -0.089034 0.028028 0.036918 -0.10375 -0.044956 -0.05924
1.625 0.014425 0.013945 0.013452 0.010439 0 0.014236 0.0069522 0.016618 0.018031 0.019195 0.016558 -1.3885 0.0078354 -0.0024012 0.0032923 0.0011443 0.0041803 -0.008098 0.0069314 -0.013702 0.0034653 0 -0.042518 0 0.0003913 0.00090726 0.0012998 0.0011327 -0.63878 0.021676 0.0090261 0.01309 0.016835 0.0075634 0.013049 0.020701 0.016584 0.012853 -0.16225 -0.22413 -0.10282 -0.20622 -0.20889 0.058787 0.043165 -0.096725 0.011719 0.040752 -0.10573 -0.040283 -0.042114
1.6289 0.015131 0.015214 0.014744 0.013263 0 0.018801 0.0079732 0.01529 0.013709 0.017358 0.0033914 -1.3711 0.0074802 -0.0033179 0.00094793 -0.0019429 -0.0023577 -0.0065865 0.0034219 -0.016857 0.0012372 0 -0.030339 0 0.00032261 0.00044943 0.00034902 0.0011179 -0.55567 0.01131 0.011935 0.018064 0.017523 0.0086884 0.011005 0.019862 0.0084719 -7.264e-05 -0.16941 -0.2212 -0.11563 -0.19978 -0.20225 0.052721 0.042011 -0.099574 0.0052053 0.050475 -0.091628 -0.022187 -0.025309
1.6328 0.01583 0.016338 0.015561 0.016281 0 0.020044 0.0093326 0.012233 0.009893 0.013518 -0.0042772 -1.34 0.0039562 -0.0051707 -0.003541 -0.0041978 -0.0072553 -0.0053811 -0.0015058 -0.020539 0.0001342 0 -0.021475 0 3.435e-05 0.00029633 -0.00067465 0.00060857 -0.47362 0.0019568 0.016576 0.020499 0.016001 0.010435 0.0099203 0.017772 0.0008392 -0.010002 -0.17504 -0.21676 -0.12124 -0.19804 -0.18859 0.059013 0.036629 -0.097431 0.0072369 0.060628 -0.069999 -0.00012336 -0.013275
1.6367 0.016386 0.016392 0.014939 0.017036 0 0.017067 0.010403 0.0097102 0.0065935 0.0093713 -0.0061544 -1.3119 0.00062793 -0.0058158 -0.0062998 -0.0043253 -0.006715 -0.0046009 -0.0029164 -0.021272 0.00057133 0 -0.013701 0 -0.00026718 0.00058322 -0.00094457 0.00018361 -0.38749 -0.00461 0.019214 0.018602 0.013064 0.011678 0.0078246 0.012777 -0.0050628 -0.013574 -0.17802 -0.21054 -0.11949 -0.20077 -0.17248 0.073625 0.028256 -0.091881 0.014634 0.068417 -0.046872 0.02021 -0.008107
1.6406 0.016462 0.01519 0.013016 0.014913 0 0.011556 0.010813 0.0090879 0.003486 0.0060913 -0.005427 -1.298 5.5965e-05 -0.0041049 -0.0052927 -0.0028616 -0.0013051 -0.0034505 -0.00031564 -0.018477 0.0011534 0 -0.0056144 0 -0.00030725 0.00097579 -0.00040935 0.00014209 -0.30617 -0.0080126 0.017674 0.013489 0.010572 0.012289 0.0047443 0.0048192 -0.0076293 -0.0097835 -0.17794 -0.20262 -0.1112 -0.20736 -0.15781 0.092505 0.01811 -0.084653 0.024228 0.071853 -0.027173 0.034396 -0.0085341
1.6445 0.015643 0.013261 0.010621 0.011444 0 0.0065557 0.010709 0.00932 0.00073177 0.003901 -0.0051654 -1.2928 0.0014912 -0.0010905 -0.0026905 -0.0019638 0.0042497 -0.0019878 0.0018662 -0.015169 0.00013752 0 0.0010333 0 -8.5816e-05 0.00094104 0.00013471 0.00018245 -0.2458 -0.0090708 0.013206 0.0081112 0.0096043 0.012528 0.0022648 -0.0033461 -0.0062917 -0.0014419 -0.17503 -0.19351 -0.098765 -0.21654 -0.14986 0.10934 0.0080314 -0.078663 0.031058 0.068733 -0.017303 0.036962 -0.010841
1.6484 0.013774 0.01129 0.0085459 0.0088204 0 0.0045747 0.010662 0.0082952 -0.00072966 0.0028472 -0.0057445 -1.2809 0.0017376 0.0012194 -0.0023817 -0.0032658 0.0051202 -0.00153 -0.00032746 -0.014884 -0.0026906 0 0.0029237 0 6.3333e-05 0.00028755 -7.5057e-05 -0.00016256 -0.2164 -0.0087428 0.009097 0.005057 0.0095423 0.012159 0.0015573 -0.0076063 -0.0025458 0.0061651 -0.17142 -0.18478 -0.088986 -0.22396 -0.15221 0.11564 0.0013553 -0.077684 0.029318 0.059611 -0.0209 0.02636 -0.011433
1.6523 0.011152 0.0095537 0.0071269 0.0080328 0 0.0061029 0.011062 0.0053801 0.00011841 0.0033418 -0.0054139 -1.2531 -0.0012528 0.0019609 -0.0053447 -0.0059265 0.0007956 -0.0029175 -0.0052153 -0.01802 -0.0054619 0 -0.00097208 0 -0.00016795 -0.00057129 -0.00085588 -0.00084485 -0.21503 -0.0071241 0.0074337 0.0050001 0.0089923 0.01061 0.0022977 -0.0058151 0.00095111 0.0090288 -0.16853 -0.17709 -0.084895 -0.22657 -0.15969 0.11285 -0.00078606 -0.080384 0.02148 0.048806 -0.031154 0.010424 -0.0093433
1.6563 0.0083354 0.0078558 0.0062969 0.0082803 0 0.0093991 0.011585 0.0023062 0.0033047 0.0055778 -0.0027221 -1.2157 -0.0057243 0.0018432 -0.0082868 -0.0071785 -0.0044027 -0.0049125 -0.0067331 -0.021539 -0.0055477 0 -0.0077784 0 -0.00067018 -0.00095608 -0.0011864 -0.0012052 -0.23166 -0.0034081 0.007325 0.0067606 0.0074514 0.0080645 0.0035009 0.00015912 0.0027127 0.0074998 -0.16664 -0.17058 -0.087057 -0.22274 -0.16863 0.10323 0.002382 -0.084985 0.010278 0.038516 -0.043694 -0.0061538 -0.0066564
1.6602 0.0057471 0.005957 0.0058179 0.0079612 0 0.011647 0.011339 0.0014721 0.0075244 0.0086134 0.0020483 -1.1819 -0.0074337 0.0015902 -0.0073437 -0.0051319 -0.0054569 -0.0051684 -0.0011723 -0.022353 -0.0017006 0 -0.013437 0 -0.00096457 -0.00056929 -0.00030695 -0.00064587 -0.25938 0.0030977 0.0062742 0.0084978 0.0058472 0.0059281 0.0049239 0.0058913 0.0038436 0.0057277 -0.16578 -0.16526 -0.095194 -0.21137 -0.1751 0.089991 0.011343 -0.089221 -0.00088226 0.030756 -0.05391 -0.018608 -0.0064202
1.6641 0.003473 0.0039771 0.0054273 0.0061214 0 0.010743 0.0096409 0.0035023 0.010923 0.010556 0.0076022 -1.1582 -0.0039526 0.0006513 -0.0027491 -0.00096477 -0.0015149 -0.0030027 0.0079618 -0.020577 0.0047082 0 -0.016792 0 -0.00067744 0.00020036 0.0013448 0.00064284 -0.29568 0.011767 0.0030444 0.0088443 0.0053746 0.0056671 0.0071676 0.0080804 0.0068699 0.0077397 -0.16572 -0.16113 -0.10698 -0.19105 -0.17189 0.080352 0.027104 -0.087715 -0.0044492 0.028187 -0.053906 -0.018787 -0.0099305
1.668 0.0014516 0.00234 0.0049221 0.0031196 0 0.006569 0.0066351 0.0065856 0.012333 0.010015 0.013037 -1.1391 0.0023727 -0.0019103 0.00095379 0.0019864 0.0033567 -0.00059796 0.012685 -0.019074 0.010335 0 -0.020271 0 7.1775e-05 0.00064718 0.0024262 0.0017331 -0.33307 0.020359 -0.0010284 0.0073122 0.0059776 0.0070313 0.010392 0.00688 0.012932 0.013715 -0.16637 -0.1579 -0.11661 -0.16738 -0.1594 0.078993 0.045775 -0.078627 0.0020444 0.028884 -0.044081 -0.0077253 -0.015866
1.6719 -0.00018716 0.0013638 0.0043123 0.00026257 0 0.0010061 0.0031706 0.0081866 0.011891 0.007367 0.01795 -1.1158 0.0061132 -0.0053783 -0.00034119 0.0015013 0.004279 -0.00076919 0.0084 -0.019904 0.011958 0 -0.026167 0 0.00079493 0.00042943 0.0019794 0.0017964 -0.35275 0.026003 -0.0034274 0.0042246 0.006232 0.0078145 0.013362 0.0048219 0.020101 0.019871 -0.16837 -0.15563 -0.12189 -0.14476 -0.14166 0.084521 0.063892 -0.063886 0.015833 0.030504 -0.028685 0.010044 -0.021801
1.6758 -0.0010631 0.00098113 0.0039337 -0.00099635 0 -0.0032137 0.00015901 0.0073375 0.010607 0.0043995 0.021293 -1.0866 0.0037892 -0.0070528 -0.0057474 -0.0012473 0.00031587 -0.0035737 -0.0013072 -0.021803 0.0086064 0 -0.032747 0 0.0011189 -0.00012248 0.00039525 0.00088206 -0.3338 0.026783 -0.002808 0.00064717 0.0048249 0.0058632 0.014198 0.003902 0.024527 0.021849 -0.17232 -0.15432 -0.12168 -0.12643 -0.12215 0.094757 0.078557 -0.045682 0.033848 0.031377 -0.011402 0.030661 -0.026175
1.6797 -0.00089951 0.00087768 0.0042245 0.00022947 0 -0.0040474 -0.0018978 0.0052864 0.0093934 0.0026528 0.020945 -1.057 -0.0026261 -0.0046832 -0.01009 -0.0028485 -0.0049068 -0.0057992 -0.0080213 -0.021594 0.0023009 0 -0.034921 0 0.0010859 -0.00035938 -0.00095394 -0.00015297 -0.27231 0.022725 0.00013418 -0.0017758 0.0020355 0.0014465 0.012159 0.0040627 0.023377 0.018176 -0.17907 -0.15397 -0.1153 -0.11625 -0.10574 0.10572 0.085971 -0.027555 0.051178 0.029571 0.0026932 0.048847 -0.028586
1.6836 6.1085e-05 0.00083404 0.0051513 0.0036998 0 -0.0012496 -0.0028892 0.0040233 0.0084346 0.0021882 0.015307 -1.0314 -0.0073041 0.00078244 -0.009159 -0.0010886 -0.0070568 -0.0043061 -0.0065332 -0.017872 -0.0031235 0 -0.029182 0 0.00097597 6.4585e-05 -0.0010225 -0.0004608 -0.18925 0.015572 0.0037425 -0.0015653 -0.00041183 -0.0026444 0.0084834 0.0042829 0.016866 0.010713 -0.18838 -0.15339 -0.10377 -0.11821 -0.099584 0.10809 0.08011 -0.017063 0.057583 0.023635 0.0059391 0.055913 -0.028559
1.6875 0.001067 0.00084479 0.0058062 0.007725 0 0.0034089 -0.002909 0.0042569 0.0073005 0.0019738 0.0056232 -1.0072 -0.005863 0.0054882 -0.0038238 0.0028645 -0.0051405 0.00035214 0.00067989 -0.012779 -0.0044753 0 -0.01757 0 0.00092489 0.00092776 9.5874e-06 7.4878e-05 -0.11462 0.0076574 0.0067493 0.0013435 -0.0010006 -0.0036554 0.0053015 0.0043435 0.0078349 0.0023681 -0.19648 -0.15066 -0.090693 -0.12637 -0.10064 0.1005 0.064765 -0.014707 0.05263 0.016253 0.00095478 0.053136 -0.024858
1.6914 0.0013826 0.00091251 0.004802 0.0095753 0 0.0069097 -0.0022774 0.0047948 0.0055268 0.0012329 -0.003786 -0.97985 0.00067972 0.0061941 0.0013154 0.0056953 -0.0016266 0.0042342 0.0067163 -0.0099125 -0.0013773 0 -0.0061742 0 0.00081391 0.0017283 0.0010963 0.00087434 -0.061029 0.00080977 0.0083833 0.0049047 0.00014229 -0.0015563 0.003698 0.0048318 -0.00031695 -0.0050333 -0.2004 -0.1444 -0.077012 -0.13691 -0.10568 0.084006 0.042632 -0.019308 0.037825 0.0091533 -0.0095557 0.04229 -0.016719
1.6953 0.00087337 0.0008466 0.0014101 0.0069854 0 0.0065586 -0.0016212 0.0038027 0.0030688 0.00013062 -0.0084313 -0.94957 0.0069937 0.0034446 0.0029629 0.0051702 0.00088139 0.0041284 0.007284 -0.010787 0.003433 0 0.00047865 0 0.00052167 0.0021338 0.0014356 0.0012917 -0.014041 -0.0041224 0.0077023 0.0059524 0.0014731 0.00097068 0.0029049 0.0055248 -0.0054172 -0.010699 -0.19727 -0.13348 -0.063359 -0.14574 -0.11084 0.060811 0.017068 -0.028783 0.015838 0.0040103 -0.02229 0.025899 -0.00564
1.6992 8.3821e-05 0.00039506 -0.0035042 7.1106e-05 0 0.001751 -0.0015969 0.00062851 0.00028788 -0.00083636 -0.0074081 -0.92153 0.0083244 0.00088972 0.0021972 0.0020405 0.0022672 0.00096133 0.0041296 -0.0137 0.0061033 0 0.0032826 0 0.00015977 0.0021162 0.0011166 0.001137 0.049199 -0.0071662 0.0037712 0.0026356 0.0015675 0.0012493 0.0013149 0.0046184 -0.0070357 -0.013659 -0.18143 -0.11596 -0.049664 -0.14533 -0.10832 0.036837 -0.0051097 -0.037848 -0.0068009 0.00348 -0.030798 0.0090562 0.0047772
1.7031 -0.00028523 -0.00040307 -0.0077649 -0.0079876 0 -0.0051585 -0.0023097 -0.0035568 -0.002415 -0.0017408 -0.0043094 -0.89676 0.0044539 0.0014136 0.0024351 -0.001047 0.0039656 -0.001346 0.0020342 -0.015901 0.0046279 0 0.0066936 0 -4.34e-05 0.0017445 0.00074049 0.00065667 0.13199 -0.0089411 -0.0029026 -0.0036182 0.00030441 -0.00084354 -0.001873 0.0003532 -0.0062069 -0.012792 -0.15424 -0.094261 -0.035232 -0.13253 -0.093593 0.021002 -0.016929 -0.039487 -0.020885 0.0070408 -0.030489 -0.0020505 0.011489
1.707 -4.4415e-06 -0.0010892 -0.0093671 -0.012618 0 -0.0098825 -0.0030896 -0.0068177 -0.0049154 -0.0031354 -0.0040777 -0.86665 -0.00073433 0.0042821 0.0049928 -0.0021235 0.0061327 -0.00029405 0.0034741 -0.016264 0.00042132 0 0.013342 0 -5.7743e-05 0.0010153 0.00062299 0.00018036 0.21071 -0.010348 -0.0093593 -0.0086354 -0.0014072 -0.0031304 -0.0060192 -0.0065396 -0.0050157 -0.0085491 -0.12177 -0.07211 -0.020419 -0.11114 -0.070008 0.01478 -0.018545 -0.033199 -0.025116 0.012177 -0.023267 -0.0068217 0.014628
1.7109 0.00054557 -0.0011179 -0.0079191 -0.011021 0 -0.0089677 -0.0030825 -0.0080913 -0.0072979 -0.005075 -0.0085717 -0.82016 -0.0031407 0.0063571 0.0074386 -0.0012492 0.0068403 0.0025041 0.0067726 -0.015576 -0.0029424 0 0.020961 0 -0.00011942 -1.6897e-05 0.00053869 -0.00010224 0.25607 -0.012095 -0.011502 -0.0085702 -0.0027786 -0.003698 -0.0097829 -0.012599 -0.0058708 -0.0040819 -0.088956 -0.052302 -0.0060694 -0.084824 -0.041171 0.017738 -0.011169 -0.019997 -0.020051 0.016974 -0.011425 -0.0057035 0.017134
1.7148 0.00082775 -0.00035831 -0.0047215 -0.0043572 0 -0.0025336 -0.0021611 -0.0078048 -0.0094254 -0.0066038 -0.01504 -0.75804 -0.0018239 0.0057842 0.0064874 0.00029296 0.004542 0.0033608 0.008895 -0.014744 -0.0028705 0 0.02474 0 -0.00041177 -0.0010122 0.00019315 -0.0001063 0.25953 -0.014088 -0.0073208 -0.0031473 -0.0037328 -0.0028162 -0.012171 -0.014404 -0.010072 -0.0035009 -0.061656 -0.037906 0.0065418 -0.058537 -0.012165 0.027961 0.0026573 -0.0022448 -0.0077468 0.019236 0.0016358 -6.5627e-05 0.021535
1.7188 0.00071806 0.00075736 -0.0014351 0.0030125 0 0.0053261 -0.0011156 -0.006987 -0.010571 -0.0065581 -0.018889 -0.69729 0.00099887 0.0037994 0.0019671 0.0015045 0.0007519 0.00085995 0.0088837 -0.013637 4.4915e-06 0 0.022289 0 -0.00075552 -0.0014278 -0.00028103 0.00019267 0.23652 -0.015171 0.00083881 0.003794 -0.0043719 -0.0021747 -0.012818 -0.011664 -0.01634 -0.0082004 -0.053124 -0.035245 0.012545 -0.045145 0.003371 0.037024 0.01426 0.010847 0.0034711 0.014661 0.007054 0.0053244 0.027211
1.7227 0.00063408 0.0016134 0.0013194 0.006727 0 0.0092702 -0.00078304 -0.0059625 -0.0096344 -0.0048503 -0.017901 -0.6579 0.0026177 0.0026611 -0.0026661 0.002133 -0.00074499 -0.0025052 0.0080327 -0.012013 0.0025799 0 0.015852 0 -0.00076284 -0.00096857 -0.00045888 0.00064489 0.20458 -0.013747 0.0075141 0.0071693 -0.0042292 -0.0025709 -0.011585 -0.0073145 -0.020928 -0.014943 -0.060452 -0.040805 0.011373 -0.046581 0.0030697 0.037243 0.017004 0.013273 0.0063732 0.0050659 0.0029854 0.0063538 0.031045
1.7266 0.0011356 0.0019478 0.0040567 0.0054637 0 0.0067316 -0.0010427 -0.0041249 -0.0060285 -0.0026495 -0.013724 -0.64334 0.0022138 0.0024156 -0.0037579 0.0020866 0.0022003 -0.0032368 0.0073953 -0.010857 0.0023338 0 0.0096852 0 -0.00034842 4.0696e-05 -0.00018902 0.00086148 0.16272 -0.0090824 0.0082973 0.0046916 -0.0024967 -0.0029128 -0.0083581 -0.0044246 -0.020018 -0.018173 -0.080302 -0.052256 0.0029923 -0.0617 -0.012251 0.02663 0.0094903 0.0036157 -0.00070598 -0.0081377 -0.0098943 0.0020701 0.030621
1.7305 0.0024259 0.0020421 0.0072647 0.0014528 0 1.3132e-05 -0.00089551 -0.001039 -0.00056975 -0.001096 -0.0094508 -0.63511 0.00096691 0.00066371 -0.0009928 0.0011406 0.0073926 -0.00088662 0.0063051 -0.011758 -0.00030592 0 0.0057856 0 2.688e-05 0.00083185 0.00016884 0.00048077 0.09541 -0.0022471 0.0034339 -0.0012404 0.00084882 -0.0017217 -0.0034775 -0.0031964 -0.012833 -0.014756 -0.10804 -0.066821 -0.011963 -0.087669 -0.04012 0.0047668 -0.0081776 -0.01799 -0.017981 -0.023245 -0.029861 -0.0077365 0.026321
1.7344 0.0042307 0.0024481 0.010393 -0.0016074 0 -0.0053876 0.00036073 0.0024818 0.0046012 6.7912e-06 -0.0061673 -0.60874 0.00044904 -0.0041399 0.0026405 -0.00045485 0.010149 0.0013816 0.0037746 -0.014672 -0.0026032 0 0.0024726 0 -0.00021616 0.00084318 0.00016997 -0.00037567 -0.0053147 0.0043321 -0.0023666 -0.0053441 0.0043997 0.00074549 0.0018279 -0.0011992 -0.0026043 -0.0065833 -0.13456 -0.079658 -0.031857 -0.11748 -0.074476 -0.026607 -0.033462 -0.049144 -0.043561 -0.037232 -0.052685 -0.02231 0.020059
1.7383 0.0061112 0.0035789 0.012212 -0.0012291 0 -0.0049339 0.0022261 0.0048238 0.0073944 0.001926 -0.0022312 -0.55614 0.0012201 -0.0098078 0.0040293 -0.0014861 0.008027 0.00030263 0.00061176 -0.017018 -0.0024212 0 -0.0031622 0 -0.0010624 0.00022422 -0.00015091 -0.00099702 -0.12713 0.0085545 -0.003776 -0.0034435 0.0062239 0.0024618 0.0058667 0.0035659 0.0058063 0.0015254 -0.14569 -0.084462 -0.050643 -0.13527 -0.10064 -0.056338 -0.055256 -0.077997 -0.067523 -0.046072 -0.069179 -0.036734 0.012435
1.7422 0.0078494 0.0055181 0.012173 0.002647 0 0.0016884 0.0035613 0.0053622 0.0074988 0.0053685 0.0041387 -0.4923 0.0027244 -0.011815 0.0026344 -0.00060902 0.0033237 -0.0039108 -0.0008957 -0.015937 -0.00031005 0 -0.012083 0 -0.0017348 -0.00032786 -0.00030778 -0.00063507 -0.24941 0.010182 0.00099455 0.0044972 0.0057026 0.0019668 0.0077135 0.010193 0.0096986 0.0064108 -0.13907 -0.080691 -0.064311 -0.13467 -0.11207 -0.076528 -0.066877 -0.096595 -0.083511 -0.04916 -0.075797 -0.047423 0.0019646
1.7461 0.0095341 0.0080753 0.011219 0.0083002 0 0.010709 0.0041243 0.0056478 0.006879 0.0093956 0.012089 -0.44011 0.0040515 -0.0079715 0.00013582 0.0020194 0.00055503 -0.0078346 0.00033278 -0.011598 0.0013908 0 -0.022755 0 -0.0013925 -0.00025683 9.4794e-06 0.00070915 -0.36491 0.010836 0.0091726 0.014464 0.0044476 0.00047949 0.0081408 0.015599 0.010334 0.008984 -0.11465 -0.068458 -0.070676 -0.11308 -0.10602 -0.083144 -0.065379 -0.10096 -0.088609 -0.046184 -0.071077 -0.052447 -0.012453
1.75 0.011335 0.01089 0.010985 0.013654 0 0.01736 0.0052845 0.008318 0.0083266 0.012283 0.018457 -0.40913 0.0045972 -0.0012827 -0.0019149 0.0042745 0.0016331 -0.0084348 0.0024526 -0.00759 0.0013344 0 -0.03317 0 -3.9802e-05 0.00032327 0.000473 0.0020928 -0.48438 0.012444 0.01606 0.021266 0.005171 0.0012266 0.0092213 0.017505 0.011222 0.012283 -0.074264 -0.048641 -0.068095 -0.069842 -0.081386 -0.073326 -0.049186 -0.088386 -0.081008 -0.037238 -0.054597 -0.050303 -0.028784
1.7539 0.013257 0.013497 0.012169 0.017317 0 0.019185 0.0088494 0.014427 0.013136 0.013474 0.020934 -0.38882 0.004251 0.0025251 -0.0034987 0.0038025 0.0040141 -0.0059371 0.0023884 -0.0073757 0.00066484 0 -0.042646 0 0.0013446 0.00077796 0.00043394 0.0023699 -0.61844 0.015595 0.018763 0.021949 0.0093919 0.0064193 0.012751 0.016467 0.014749 0.017669 -0.025095 -0.023867 -0.05412 -0.0083582 -0.039602 -0.044412 -0.019475 -0.056865 -0.06001 -0.022419 -0.027343 -0.038653 -0.042438
1.7578 0.015142 0.015479 0.013824 0.018947 0 0.017137 0.015051 0.021887 0.019956 0.014374 0.020559 -0.36091 0.0033238 0.00056717 -0.0053076 0.0004653 0.0037432 -0.0031013 -0.00072264 -0.010471 0.0015237 0 -0.051486 0 0.0016847 0.00060712 -0.00029511 0.0012345 -0.75891 0.019292 0.017921 0.017487 0.016084 0.014932 0.018752 0.015061 0.02039 0.023401 0.017869 -0.00072026 -0.035265 0.051186 0.0032275 -0.0099734 0.0094706 -0.020903 -0.036248 -0.0061174 0.00081653 -0.022489 -0.050115
1.7617 0.016872 0.016736 0.014428 0.019196 0 0.014233 0.021847 0.026948 0.025871 0.016912 0.020703 -0.31578 0.0023506 -0.0043412 -0.0071994 -0.0031766 -9.9813e-05 -0.0022116 -0.0043234 -0.012821 0.0042773 0 -0.05948 0 0.00083187 -6.1554e-05 -0.0011057 -0.00045348 -0.8826 0.022145 0.016441 0.011904 0.022482 0.023066 0.02528 0.015438 0.025844 0.026892 0.048806 0.017811 -0.015461 0.098798 0.039162 0.022372 0.030307 0.011368 -0.014956 0.009099 0.024909 -0.0048563 -0.05291
1.7656 0.018506 0.017658 0.013652 0.01934 0 0.013339 0.026446 0.027529 0.028698 0.021346 0.023574 -0.25698 0.0016857 -0.0065947 -0.0080012 -0.0041648 -0.0044528 -0.0032704 -0.0050379 -0.01135 0.0067143 0 -0.065535 0 -0.0003247 -0.00060743 -0.0011491 -0.0014183 -0.97337 0.02366 0.016807 0.0096319 0.026207 0.02759 0.029671 0.017841 0.029424 0.027807 0.06389 0.029334 0.001831 0.12701 0.062133 0.046436 0.03755 0.033376 -7.7581e-05 0.020796 0.040908 0.011503 -0.055158
1.7695 0.020187 0.018885 0.012894 0.020482 0 0.015704 0.027612 0.025079 0.028374 0.025751 0.02804 -0.19248 0.0010735 -0.0034396 -0.0067968 -0.0020145 -0.0056632 -0.004896 -0.002266 -0.0077676 0.0062976 0 -0.068961 0 -0.00077849 -0.00050567 -0.00020877 -0.0010843 -1.0356 0.024358 0.019322 0.012794 0.026766 0.028051 0.030271 0.021134 0.031149 0.028429 0.059238 0.030564 0.011643 0.12673 0.064622 0.054073 0.024572 0.036463 0.0037286 0.025083 0.043384 0.022596 -0.060062
1.7734 0.021873 0.020745 0.013954 0.022635 0 0.020681 0.026483 0.022972 0.026364 0.027867 0.031072 -0.12574 -0.00024136 0.0024896 -0.0040384 0.00085842 -0.0032802 -0.0061377 0.0012495 -0.0071645 0.0030491 0 -0.070622 0 -0.00038684 0.00021124 0.001061 8.3347e-06 -1.0836 0.024862 0.022386 0.019995 0.025334 0.026385 0.027463 0.024139 0.031835 0.030973 0.038406 0.019312 0.0082453 0.098263 0.044683 0.040066 -0.0083198 0.015809 -0.0050136 0.01656 0.028484 0.023163 -0.066709
1.7773 0.023215 0.022858 0.017213 0.024526 0 0.02623 0.025234 0.02308 0.024105 0.027347 0.03109 -0.05658 -0.0026441 0.0061158 -0.0012449 0.0016647 -0.00014871 -0.0068601 0.0024699 -0.012599 -0.0002159 0 -0.07227 0 0.00010182 0.0010086 0.0017743 0.00082204 -1.12 0.025189 0.02413 0.027316 0.02347 0.024759 0.023408 0.026188 0.031749 0.034972 0.012383 -0.00051244 -0.0063374 0.058639 0.013469 0.01251 -0.049002 -0.018781 -0.020639 -0.0033433 0.0016867 0.013986 -0.071555
1.7813 0.023755 0.024378 0.021249 0.024635 0 0.029879 0.025109 0.024228 0.022264 0.025975 0.029423 0.012072 -0.0052969 0.0049471 0.00019156 8.2403e-05 0.00092398 -0.0067688 0.001241 -0.021482 -0.00071319 0 -0.074676 0 -5.4905e-05 0.001295 0.001613 0.00078565 -1.1328 0.025086 0.023875 0.030906 0.02218 0.024056 0.020761 0.026839 0.030516 0.037601 -0.013812 -0.027123 -0.031109 0.01722 -0.022974 -0.024071 -0.090969 -0.061709 -0.040513 -0.033854 -0.034322 -0.0046652 -0.07255
1.7852 0.023355 0.0247 0.024274 0.022782 0 0.030003 0.025785 0.024157 0.021298 0.025634 0.028364 0.072796 -0.0064674 0.00098338 -0.00020098 -0.0015498 -6.5228e-05 -0.0050765 0.00010564 -0.027798 0.0014527 0 -0.076748 0 -0.00077984 0.00083757 0.00095326 0.0001615 -1.1144 0.024869 0.022455 0.029486 0.021927 0.024141 0.021149 0.025825 0.028147 0.036447 -0.035621 -0.0584 -0.064452 -0.016653 -0.058356 -0.064577 -0.12781 -0.1068 -0.061969 -0.073425 -0.076364 -0.03194 -0.071237
1.7891 0.022483 0.023981 0.025806 0.020691 0 0.026937 0.026343 0.02266 0.022064 0.026293 0.028237 0.12147 -0.0051128 -0.0019268 -0.0019845 -0.00077789 -0.0010536 -0.0016981 0.0011864 -0.027885 0.0035283 0 -0.076705 0 -0.0013072 -0.00013418 0.00030955 -0.00041226 -1.0793 0.02552 0.021447 0.025032 0.022955 0.024825 0.024232 0.023637 0.0256 0.031667 -0.046953 -0.09057 -0.10342 -0.027342 -0.081864 -0.099877 -0.14919 -0.1428 -0.081386 -0.11821 -0.11878 -0.066137 -0.07064
1.793 0.022014 0.022966 0.026785 0.020694 0 0.023003 0.026366 0.022097 0.025158 0.026221 0.027057 0.16496 -0.0021934 -0.0018934 -0.0040332 0.002466 -0.00083589 0.0016604 0.0038123 -0.023647 0.003157 0 -0.073944 0 -0.0010494 -0.0011026 -0.00016288 -0.00059264 -1.0554 0.027667 0.022068 0.021122 0.025146 0.025986 0.027919 0.021801 0.024035 0.025536 -0.05013 -0.11861 -0.14083 -0.016351 -0.090932 -0.12378 -0.15626 -0.164 -0.096977 -0.15891 -0.15483 -0.10003 -0.07159
1.7969 0.022579 0.02231 0.028076 0.023525 0 0.020979 0.025917 0.02446 0.029506 0.024095 0.023246 0.21793 -6.0801e-05 2.9334e-05 -0.0046857 0.0059497 -0.00049673 0.0025117 0.0054591 -0.020003 0.00082935 0 -0.069507 0 -0.00020953 -0.0015346 -0.00055723 -0.00052056 -1.0548 0.030515 0.024411 0.020232 0.027572 0.02687 0.029666 0.021878 0.023642 0.020376 -0.048605 -0.14062 -0.17308 0.008721 -0.088247 -0.13545 -0.15363 -0.17104 -0.10829 -0.19083 -0.182 -0.1292 -0.071829
1.8008 0.023932 0.02208 0.029145 0.027297 0 0.02192 0.024787 0.028328 0.032174 0.020586 0.018227 0.29012 -0.00018238 0.0019456 -0.0024022 0.0074348 -0.0017757 0.00011635 0.0046455 -0.019681 -0.00094273 0 -0.064805 0 0.00049947 -0.0011394 -0.00078489 -0.00047896 -1.0567 0.032077 0.027342 0.022095 0.028615 0.026005 0.028133 0.023873 0.023546 0.017307 -0.044827 -0.15535 -0.19755 0.041475 -0.076301 -0.13432 -0.14482 -0.16478 -0.11455 -0.21073 -0.1985 -0.15019 -0.068927
1.8047 0.024933 0.021867 0.028449 0.028811 0 0.024215 0.022378 0.029549 0.030407 0.017646 0.015631 0.3776 -0.0015187 0.0032149 0.0028148 0.0065513 -0.0045722 -0.0033369 0.0023565 -0.021076 -0.00066943 0 -0.060345 0 0.00063907 -5.5292e-05 -0.00052284 -0.00053827 -1.0261 0.030751 0.029022 0.024326 0.027024 0.022462 0.024101 0.02581 0.02295 0.01664 -0.04167 -0.16162 -0.21122 0.073177 -0.058815 -0.11996 -0.13429 -0.14697 -0.11443 -0.21515 -0.20245 -0.15881 -0.063568
1.8086 0.024316 0.02127 0.025158 0.026178 0 0.024907 0.018629 0.02544 0.024324 0.016392 0.017688 0.46806 -0.0015396 0.0041852 0.0084475 0.0044605 -0.006712 -0.0046265 0.00058999 -0.021077 0.00040317 0 -0.055967 0 0.00041963 0.0011368 0.00030068 -0.00058555 -0.95004 0.026777 0.027833 0.02461 0.02308 0.017288 0.019931 0.025341 0.022088 0.018497 -0.042026 -0.1595 -0.21066 0.090088 -0.04309 -0.092445 -0.12758 -0.12276 -0.10426 -0.20256 -0.19297 -0.14975 -0.059283
1.8125 0.02172 0.020183 0.020278 0.020436 0 0.02227 0.01483 0.018076 0.017443 0.016068 0.022676 0.55524 0.00088176 0.0045958 0.010648 0.0021934 -0.0062587 -0.0026742 5.7808e-05 -0.019121 -0.00012997 0 -0.052033 0 0.00029374 0.0016911 0.0011192 -0.00058123 -0.85292 0.02209 0.023359 0.022478 0.018633 0.013218 0.017884 0.021997 0.021767 0.022299 -0.044309 -0.15408 -0.2012 0.09358 -0.032279 -0.057778 -0.12402 -0.099128 -0.086 -0.18279 -0.1774 -0.12979 -0.058703
1.8164 0.01811 0.018663 0.015861 0.014736 0 0.017328 0.01301 0.012805 0.014011 0.015261 0.026304 0.64664 0.0037612 0.003317 0.0073938 -0.00013649 -0.0036319 0.00048318 -0.00019063 -0.017705 -0.0028251 0 -0.049676 0 0.00032704 0.0011865 0.0010878 -0.00062959 -0.77417 0.018667 0.016905 0.019283 0.015794 0.012467 0.018503 0.017791 0.022018 0.025851 -0.046997 -0.14753 -0.18515 0.086682 -0.026619 -0.01795 -0.12205 -0.078872 -0.060978 -0.16068 -0.15944 -0.10293 -0.060443
1.8203 0.015113 0.016706 0.013127 0.011884 0 0.012921 0.014202 0.013142 0.0154 0.0139 0.025633 0.75532 0.0036342 4.5506e-05 0.00081175 -0.0024929 -0.0011414 0.0020231 -0.0010626 -0.019078 -0.0054639 0 -0.049436 0 0.00013323 -0.00011826 -3.7079e-05 -0.00076887 -0.7309 0.016955 0.011068 0.016711 0.015398 0.014669 0.020304 0.015431 0.021602 0.025971 -0.048449 -0.14192 -0.16508 0.07356 -0.025682 0.024923 -0.11996 -0.064456 -0.031341 -0.14104 -0.14297 -0.073859 -0.060101
1.8242 0.013746 0.014294 0.011484 0.012393 0 0.011233 0.017326 0.017298 0.018983 0.013544 0.021403 0.88373 -0.00081853 -0.0033461 -0.0041164 -0.0039234 -0.0006337 0.0012961 -0.0020292 -0.022296 -0.0053233 0 -0.049841 0 -0.00055329 -0.0014168 -0.0014579 -0.0008163 -0.70489 0.01582 0.0083464 0.015357 0.016608 0.017196 0.020985 0.015841 0.019182 0.021039 -0.045629 -0.14024 -0.14514 0.062767 -0.027779 0.0674 -0.115 -0.06035 -0.0028134 -0.13184 -0.13541 -0.052212 -0.054485
1.8281 0.013588 0.01163 0.0094805 0.014492 0 0.012056 0.01994 0.02005 0.020584 0.015419 0.016566 1.0167 -0.0068793 -0.0040412 -0.003879 -0.0030866 -0.0019655 7.2883e-05 -0.0018414 -0.024181 -0.0020971 0 -0.047933 0 -0.0013851 -0.0019484 -0.0019487 -0.00055396 -0.66462 0.013872 0.0094758 0.014522 0.017831 0.017678 0.019179 0.017358 0.015001 0.01314 -0.038148 -0.14369 -0.1305 0.061495 -0.0299 0.10376 -0.10838 -0.068265 0.014092 -0.13653 -0.14249 -0.048072 -0.044718
1.832 0.01316 0.0091408 0.0065649 0.015726 0 0.013188 0.020126 0.017971 0.018033 0.018334 0.013069 1.1322 -0.0098595 -0.0011919 0.0002778 8.402e-05 -0.0037305 1.9803e-05 -0.00033236 -0.022948 0.0017911 0 -0.041662 0 -0.0016385 -0.0015736 -0.0010019 -6.5733e-05 -0.5951 0.010732 0.012698 0.01308 0.017861 0.016182 0.01534 0.017281 0.011106 0.0071609 -0.028381 -0.15199 -0.12294 0.067236 -0.032365 0.13062 -0.10421 -0.087748 0.014515 -0.15299 -0.16424 -0.06305 -0.035178
1.8359 0.011177 0.0070884 0.003679 0.014588 0 0.012285 0.017662 0.012507 0.012442 0.018998 0.010615 1.2195 -0.0073099 0.0027572 0.0036054 0.0036706 -0.0049338 0.00063876 0.001126 -0.020161 0.003749 0 -0.031815 0 -0.00097448 -0.00081733 0.00065859 0.00023965 -0.50364 0.007133 0.014719 0.010386 0.016199 0.014723 0.011142 0.014161 0.0096382 0.0070231 -0.018573 -0.16545 -0.12378 0.076089 -0.036712 0.14502 -0.10626 -0.1192 -0.0047558 -0.17982 -0.20054 -0.097749 -0.029509
1.8398 0.0075715 0.0051971 0.002073 0.011063 0 0.0084047 0.013546 0.0078041 0.0063933 0.014836 0.0083964 1.2881 -0.0012391 0.0041458 0.0026332 0.0052298 -0.005516 0.00020835 0.0011969 -0.018836 0.0035131 0 -0.021412 0 0.00012742 -0.0003395 0.0017528 5.0799e-05 -0.40065 0.00406 0.012916 0.0065366 0.012655 0.014628 0.0080195 0.00876 0.010807 0.012358 -0.011613 -0.18448 -0.13405 0.08213 -0.045415 0.14396 -0.11897 -0.16288 -0.046105 -0.21492 -0.25043 -0.15142 -0.027694
1.8438 0.0033917 0.0028144 0.0017458 0.0061159 0 0.0022375 0.0087882 0.0059826 0.001388 0.0066162 0.0070202 1.3595 0.0038408 0.001615 -0.0013616 0.004092 -0.0054971 -0.001571 0.00022687 -0.020063 0.002889 0 -0.013095 0 0.00078963 -0.00033962 0.0016279 -0.00042518 -0.28322 0.0019776 0.0072123 0.00213 0.0071593 0.014647 0.0061165 0.0031489 0.012559 0.018723 -0.015135 -0.21211 -0.1561 0.068317 -0.067155 0.12036 -0.15178 -0.21945 -0.11085 -0.25374 -0.30894 -0.21832 -0.026634
1.8477 -0.00022708 -0.00043466 0.0013293 0.00093347 0 -0.0045439 0.0039417 0.0051681 -0.0027284 -0.0018104 0.0077096 1.4488 0.005016 -0.0026111 -0.0038237 0.0019884 -0.0043761 -0.0027512 -0.00016533 -0.022065 0.0033155 0 -0.0070782 0 0.00059913 -0.00046028 0.00075509 -0.00058566 -0.14226 0.00074501 9.6898e-05 -0.002002 0.00027009 0.011954 0.0044613 -0.0009328 0.012238 0.021042 -0.028916 -0.24616 -0.18384 0.033704 -0.10123 0.083886 -0.19697 -0.27897 -0.18048 -0.28895 -0.36244 -0.28078 -0.023011
1.8516 -0.0029788 -0.0041671 -0.00042637 -0.0035474 0 -0.009971 -0.00045909 0.0022131 -0.006319 -0.0065946 0.0095863 1.555 0.0031636 -0.0049796 -0.0017785 0.0012058 -0.0018616 -0.0014294 0.00086193 -0.022491 0.0042426 0 -0.0014919 0 -2.4504e-06 -0.00024761 0.00010483 -6.2562e-05 0.018159 -0.00010913 -0.0053061 -0.0049825 -0.0063627 0.0051466 0.0020326 -0.0030285 0.0085986 0.016991 -0.052253 -0.28553 -0.2144 -0.019539 -0.14623 0.039419 -0.24899 -0.33557 -0.2453 -0.31644 -0.40295 -0.32978 -0.015401
1.8555 -0.0053649 -0.0075084 -0.003261 -0.0068312 0 -0.01237 -0.0036657 -0.0033171 -0.0088132 -0.0069788 0.0088424 1.6656 0.0013722 -0.0039264 0.0030599 0.0022136 0.0011028 0.0015637 0.0022014 -0.020947 0.0041135 0 0.0055991 0 -0.00021575 0.00032842 0.00014466 0.00080193 0.17706 -0.0012682 -0.0075729 -0.0062719 -0.010603 -0.0038947 -0.0013579 -0.0038458 0.0023762 0.0075957 -0.083551 -0.32852 -0.24472 -0.087123 -0.19951 -0.007642 -0.30144 -0.38321 -0.2961 -0.33224 -0.4231 -0.35735 -0.0041827
1.8594 -0.0079151 -0.0098969 -0.0057354 -0.0089588 0 -0.011215 -0.005444 -0.0085936 -0.0095311 -0.0056211 0.001883 1.7696 0.0016277 -0.00086513 0.0061406 0.0033338 0.0027448 0.0030968 0.002028 -0.018833 0.0025258 0 0.014735 0 0.00026678 0.00083048 0.00050947 0.0012105 0.31638 -0.0035868 -0.007794 -0.0062319 -0.011439 -0.01136 -0.005149 -0.0046201 -0.0047249 -0.0045045 -0.1193 -0.37145 -0.2696 -0.15917 -0.25503 -0.04815 -0.34229 -0.41066 -0.31783 -0.32856 -0.40964 -0.35056 0.0096642
1.8633 -0.010585 -0.011605 -0.0069829 -0.010472 0 -0.008005 -0.0069314 -0.010943 -0.0093645 -0.0060845 -0.010335 1.8663 0.0032497 0.0017426 0.0047517 0.0027697 0.0022232 0.0011665 4.1818e-05 -0.017097 0.00080108 0 0.025302 0 0.00095334 0.00081543 0.00057476 0.0007011 0.44178 -0.0076805 -0.0083008 -0.0063007 -0.010176 -0.014859 -0.0088461 -0.0065449 -0.011335 -0.016658 -0.15052 -0.40655 -0.28339 -0.216 -0.30004 -0.071625 -0.35833 -0.40965 -0.3039 -0.30096 -0.35898 -0.30874 0.025094
1.8672 -0.012976 -0.013435 -0.0079404 -0.012115 0 -0.0060548 -0.010172 -0.011114 -0.010826 -0.0099715 -0.021811 1.9629 0.0042712 0.0027098 0.00050942 0.00069273 0.00066733 -0.0026048 -0.0019347 -0.015035 0.00028084 0 0.036539 0 0.0010829 0.00030916 0.00018726 -0.00034657 0.57776 -0.01323 -0.010593 -0.0082521 -0.0098015 -0.015474 -0.012604 -0.010392 -0.01683 -0.026361 -0.17253 -0.43051 -0.28645 -0.25134 -0.32972 -0.078264 -0.3511 -0.38555 -0.26524 -0.25491 -0.28406 -0.24653 0.040654
1.8711 -0.01505 -0.01594 -0.010618 -0.014398 0 -0.0085461 -0.016262 -0.012531 -0.015815 -0.016161 -0.026369 2.0656 0.003756 0.0023946 -0.0027274 -0.00092288 1.0659e-05 -0.0045464 -0.0017308 -0.011625 0.00055343 0 0.04784 0 0.00040661 -0.00019715 -0.00025132 -0.0010553 0.74035 -0.018827 -0.014351 -0.012872 -0.012781 -0.016512 -0.016908 -0.016239 -0.02096 -0.031136 -0.18287 -0.4414 -0.27921 -0.26338 -0.342 -0.068939 -0.32256 -0.34217 -0.20916 -0.19414 -0.19366 -0.17346 0.054481
1.875 -0.01745 -0.018992 -0.016089 -0.017382 0 -0.015967 -0.023909 -0.017413 -0.023366 -0.022334 -0.023515 2.1743 0.0024477 0.0012995 -0.002891 -0.00047329 0.00081898 -0.0030269 0.001095 -0.0074093 -5.3676e-05 0 0.058249 0 -0.00058554 -0.00021988 -0.00032991 -0.00091768 0.9175 -0.022941 -0.018245 -0.019189 -0.019108 -0.020244 -0.021706 -0.023386 -0.023576 -0.029699 -0.17998 -0.43816 -0.26288 -0.25276 -0.33628 -0.045963 -0.2766 -0.28499 -0.14464 -0.12372 -0.098391 -0.10036 0.065299
1.8789 -0.020948 -0.022107 -0.023285 -0.020871 0 -0.025282 -0.030158 -0.024285 -0.030089 -0.026929 -0.019216 2.283 0.0014454 -0.00069952 -0.0012678 0.0015565 0.0017553 -0.00035663 0.0052003 -0.0041484 -0.0021909 0 0.066454 0 -0.0011715 0.00025722 -8.9124e-05 -0.00028411 1.08 -0.025359 -0.021469 -0.025115 -0.026348 -0.025865 -0.026056 -0.030584 -0.024889 -0.023823 -0.16203 -0.4197 -0.24065 -0.22589 -0.31421 -0.015869 -0.2235 -0.22697 -0.090876 -0.056902 -0.022937 -0.050445 0.073501
1.8828 -0.025542 -0.025057 -0.02984 -0.024754 0 -0.032042 -0.032859 -0.029707 -0.033162 -0.029777 -0.020415 2.3851 0.0008611 -0.0034428 -0.00032157 0.003199 0.0014694 -0.00014227 0.0092409 -0.0024411 -0.0042184 0 0.07197 0 -0.0010618 0.00078849 0.00011985 4.3265e-05 1.2105 -0.027555 -0.02443 -0.029054 -0.031569 -0.030575 -0.028865 -0.036481 -0.025752 -0.01841 -0.13874 -0.39638 -0.2199 -0.20223 -0.29037 0.009363 -0.17865 -0.18195 -0.057935 -0.0064716 0.021523 -0.029324 0.080875
1.8867 -0.030162 -0.02802 -0.0341 -0.029051 0 -0.033886 -0.032467 -0.032081 -0.032849 -0.031381 -0.028592 2.4773 6.8505e-05 -0.0054563 -0.00072003 0.0031708 0.00062298 -0.0030043 0.013151 -0.00042323 -0.0037022 0 0.076359 0 -0.00055734 0.00091145 0.00012776 -0.00032393 1.3178 -0.031328 -0.028015 -0.031039 -0.033428 -0.032456 -0.030102 -0.040038 -0.027376 -0.01856 -0.11471 -0.37271 -0.20309 -0.18843 -0.27079 0.025665 -0.14674 -0.15376 -0.046286 0.023345 0.034238 -0.034938 0.088963
1.8906 -0.033414 -0.031143 -0.036245 -0.03358 0 -0.032293 -0.031365 -0.033089 -0.031908 -0.032109 -0.038781 2.5593 -0.0010513 -0.0047973 -0.00098614 0.0021662 0.0013384 -0.0056202 0.017428 0.0043536 -0.00014229 0 0.082657 0 -0.00013193 0.00058011 0.00014485 -0.00095511 1.4219 -0.036864 -0.03241 -0.032366 -0.032739 -0.03219 -0.031154 -0.040829 -0.030576 -0.025702 -0.093419 -0.35181 -0.19158 -0.18822 -0.25956 0.030675 -0.1302 -0.14401 -0.054347 0.030525 0.017053 -0.06343 0.09764
1.8945 -0.034725 -0.034105 -0.037579 -0.037652 0 -0.030958 -0.03151 -0.035225 -0.032653 -0.032227 -0.044823 2.6322 -0.001682 -0.00131 0.00024143 0.0019459 0.0044304 -0.0043427 0.021626 0.011758 0.0042127 0 0.092824 0 4.2113e-05 0.00017382 0.00042745 -0.0010789 1.5282 -0.042269 -0.03673 -0.03415 -0.031447 -0.03202 -0.033697 -0.039293 -0.035255 -0.036446 -0.078684 -0.33661 -0.18606 -0.20348 -0.26043 0.022721 -0.13013 -0.15279 -0.077441 0.014037 -0.024677 -0.10708 0.10541
1.8984 -0.034856 -0.036298 -0.038978 -0.040291 0 -0.032405 -0.032938 -0.038583 -0.034961 -0.032405 -0.045222 2.6972 -0.0010786 0.0024532 0.0023893 0.0033703 0.0077822 0.00064696 0.024342 0.018537 0.0065556 0 0.10544 0 0.00013961 0.00010232 0.00084886 -0.00042545 1.6224 -0.04523 -0.039761 -0.036305 -0.03125 -0.033315 -0.038041 -0.036822 -0.040546 -0.045424 -0.071097 -0.32527 -0.1827 -0.22436 -0.27008 0.0072806 -0.13822 -0.16935 -0.099159 -0.014601 -0.068774 -0.14515 0.11109
1.9023 -0.035281 -0.037468 -0.040214 -0.040944 0 -0.036149 -0.034517 -0.040852 -0.037248 -0.033719 -0.043675 2.7558 0.00033126 0.0033419 0.0037394 0.0055841 0.0082891 0.0054025 0.024996 0.021557 0.0063943 0 0.11617 0 0.00034319 0.00040951 0.00092882 0.00046359 1.691 -0.045239 -0.040964 -0.037952 -0.032958 -0.035407 -0.042624 -0.035303 -0.045322 -0.049457 -0.066063 -0.31258 -0.17706 -0.23922 -0.27991 -0.0073002 -0.14409 -0.18172 -0.10887 -0.040069 -0.098373 -0.16652 0.11502
1.9063 -0.036995 -0.038075 -0.040681 -0.040061 0 -0.039942 -0.035793 -0.0405 -0.038924 -0.036895 -0.044302 2.8099 0.0012673 0.00092586 0.0035783 0.007117 0.0056088 0.0064703 0.025145 0.021441 0.0059677 0 0.12103 0 0.00056647 0.00075094 0.00032518 0.00077976 1.7409 -0.044051 -0.040804 -0.038723 -0.036567 -0.036831 -0.045375 -0.036029 -0.04858 -0.049182 -0.061154 -0.29601 -0.16747 -0.24337 -0.28581 -0.017433 -0.1437 -0.1851 -0.10303 -0.055677 -0.10723 -0.16782 0.11865
1.9102 -0.039775 -0.038908 -0.040416 -0.038949 0 -0.042404 -0.0376 -0.039159 -0.041159 -0.041533 -0.047177 2.8608 0.0010334 -0.0016804 0.0028501 0.0075215 0.0033633 0.0045479 0.027287 0.022367 0.0077924 0 0.11984 0 0.00055178 0.00074331 -0.00075434 0.00026932 1.7941 -0.043856 -0.040277 -0.039423 -0.04137 -0.03738 -0.045712 -0.03869 -0.049635 -0.047141 -0.054108 -0.27361 -0.15307 -0.23374 -0.28429 -0.020358 -0.13427 -0.17622 -0.080199 -0.056335 -0.091884 -0.14823 0.12293
1.9141 -0.042495 -0.040338 -0.040141 -0.038884 0 -0.044066 -0.040819 -0.040087 -0.045006 -0.046209 -0.048986 2.9075 0.00028069 -0.00085449 0.0025585 0.0077226 0.0058388 0.0034768 0.0321 0.027858 0.012065 0 0.1165 0 0.00019694 0.00033723 -0.0016746 -0.00051752 1.862 -0.045091 -0.040231 -0.041228 -0.045969 -0.038552 -0.045132 -0.04152 -0.048422 -0.045032 -0.042479 -0.24472 -0.13535 -0.21025 -0.27183 -0.014164 -0.11524 -0.15408 -0.043204 -0.038382 -0.053501 -0.11227 0.12728
1.918 -0.04416 -0.042017 -0.040376 -0.040174 0 -0.045912 -0.044924 -0.04429 -0.049284 -0.049429 -0.047571 2.9469 8.6219e-05 0.0035305 0.0021859 0.0088308 0.013292 0.00585 0.037252 0.03703 0.016643 0 0.11592 0 -0.00028168 -0.00013639 -0.0018987 -0.0007875 1.9316 -0.046202 -0.040989 -0.044191 -0.048686 -0.041823 -0.045663 -0.042778 -0.045862 -0.043206 -0.029385 -0.21733 -0.12191 -0.1874 -0.25518 -0.0062178 -0.096921 -0.13151 -0.0092728 -0.016872 -0.015468 -0.080524 0.13021
1.9219 -0.044704 -0.043339 -0.040873 -0.042003 0 -0.047517 -0.048231 -0.048898 -0.05116 -0.050562 -0.04483 2.9765 0.00047146 0.0074595 0.00042814 0.010849 0.020972 0.010281 0.039453 0.045371 0.019364 0 0.12008 0 -0.00053686 -0.00027785 -0.0013856 -0.00028276 1.9787 -0.04555 -0.04234 -0.046742 -0.048635 -0.046673 -0.047674 -0.042315 -0.043721 -0.042274 -0.018106 -0.1973 -0.11729 -0.17348 -0.23965 -0.0016894 -0.085679 -0.11657 0.012512 -0.0026722 0.0089819 -0.063009 0.13073
1.9258 -0.044883 -0.044125 -0.041142 -0.043254 0 -0.047299 -0.04964 -0.049978 -0.049172 -0.049995 -0.044546 2.9976 0.00028141 0.006516 -0.0025235 0.012651 0.023312 0.013282 0.037789 0.049228 0.019983 0 0.12666 0 -0.00042638 9.5439e-06 -0.00052536 0.00050539 1.9958 -0.043338 -0.04375 -0.046992 -0.046669 -0.050693 -0.049359 -0.041667 -0.043592 -0.043933 -0.011098 -0.18887 -0.12444 -0.17346 -0.22877 -0.0039937 -0.085606 -0.1145 0.016515 -0.0032217 0.011543 -0.065606 0.12935
1.9297 -0.045399 -0.044752 -0.04139 -0.043662 0 -0.044773 -0.049748 -0.046833 -0.045291 -0.048596 -0.047732 3.0152 -0.0012877 0.00038207 -0.0042189 0.013102 0.019197 0.0133 0.034744 0.049115 0.019817 0 0.13121 0 -0.00014879 0.00043181 0.00022384 0.00086304 2.0013 -0.041448 -0.044764 -0.044756 -0.044976 -0.051855 -0.048616 -0.042523 -0.045593 -0.049183 -0.011321 -0.19683 -0.14636 -0.19176 -0.22629 -0.016688 -0.10077 -0.13056 -0.0025759 -0.026618 -0.015789 -0.093331 0.12764
1.9336 -0.046065 -0.045585 -0.042508 -0.044192 0 -0.042031 -0.049956 -0.042945 -0.043377 -0.047158 -0.05105 3.0344 -0.003352 -0.0065174 -0.0022024 0.012068 0.012919 0.012141 0.033729 0.048454 0.019969 0 0.13091 0 -5.2734e-05 0.00058068 0.00060874 0.00055313 2.0188 -0.041474 -0.045474 -0.042234 -0.045237 -0.05058 -0.04548 -0.045185 -0.048065 -0.055834 -0.020374 -0.22257 -0.1812 -0.22495 -0.23323 -0.039804 -0.13013 -0.16407 -0.042643 -0.074654 -0.070871 -0.14124 0.12703
1.9375 -0.045837 -0.046352 -0.044866 -0.046083 0 -0.042185 -0.050565 -0.042344 -0.045349 -0.046197 -0.050383 3.0547 -0.0039806 -0.0089901 0.0029662 0.010393 0.0099214 0.012292 0.035781 0.049513 0.020395 0 0.12672 0 -0.00031526 0.00032173 0.00059841 -7.8761e-06 2.0498 -0.043226 -0.046565 -0.042297 -0.046894 -0.049302 -0.042566 -0.048599 -0.048869 -0.058913 -0.032474 -0.25372 -0.21686 -0.25793 -0.24268 -0.064438 -0.16155 -0.20042 -0.086075 -0.12842 -0.12991 -0.18906 0.12787
1.9414 -0.04373 -0.046189 -0.047272 -0.04919 0 -0.045922 -0.050205 -0.045314 -0.049165 -0.045892 -0.04572 3.0696 -0.0022793 -0.0057613 0.0075527 0.0091371 0.011833 0.013604 0.038892 0.05123 0.020657 0 0.12239 0 -0.00078451 -6.4363e-05 0.00029034 -0.00022369 2.0684 -0.04531 -0.04849 -0.045619 -0.047411 -0.049838 -0.042835 -0.051672 -0.047324 -0.054808 -0.04437 -0.28356 -0.24675 -0.28384 -0.25141 -0.085734 -0.18889 -0.23214 -0.12423 -0.17726 -0.18089 -0.22681 0.12947
1.9453 -0.039852 -0.044374 -0.047563 -0.051178 0 -0.049855 -0.047381 -0.048099 -0.050887 -0.045905 -0.041799 3.0725 0.00047191 -0.00032579 0.0080185 0.0089508 0.015773 0.013485 0.040439 0.051128 0.020907 0 0.12124 0 -0.001104 -0.00012969 -0.00012971 7.852e-05 2.0436 -0.046954 -0.050221 -0.049313 -0.0446 -0.051266 -0.046754 -0.054052 -0.044962 -0.045472 -0.053005 -0.30576 -0.26483 -0.2972 -0.25669 -0.099291 -0.20679 -0.25264 -0.14946 -0.21124 -0.21317 -0.24594 0.13075
1.9492 -0.035585 -0.041045 -0.044594 -0.048787 0 -0.048999 -0.04242 -0.046883 -0.048677 -0.045285 -0.043431 3.065 0.0020711 0.0026316 0.0045133 0.0099587 0.018115 0.010401 0.03983 0.048708 0.021588 0 0.12347 0 -0.00098935 0.00031668 -0.00041073 0.00052113 1.9654 -0.048742 -0.049092 -0.048769 -0.03891 -0.050627 -0.051582 -0.055348 -0.044215 -0.037916 -0.053959 -0.31046 -0.2614 -0.29243 -0.25611 -0.09857 -0.20788 -0.25284 -0.15111 -0.21482 -0.21181 -0.23454 0.13101
1.9531 -0.03264 -0.037252 -0.039638 -0.040682 0 -0.041497 -0.037482 -0.04165 -0.04439 -0.04294 -0.050208 3.0585 0.0017259 0.0015231 0.00067064 0.01188 0.018253 0.0064065 0.038544 0.046223 0.022295 0 0.12587 0 -0.00043403 0.00099744 -0.00035965 0.00061353 1.8494 -0.051268 -0.042743 -0.041626 -0.03332 -0.045839 -0.053496 -0.054073 -0.046089 -0.038476 -0.048986 -0.29949 -0.24005 -0.27978 -0.25428 -0.086865 -0.19714 -0.23882 -0.13506 -0.19276 -0.18577 -0.20189 0.13014
1.957 -0.031782 -0.034326 -0.035546 -0.02961 0 -0.031101 -0.034499 -0.035895 -0.041136 -0.038644 -0.056094 3.0653 0.00081442 -0.0012273 -0.00017559 0.014061 0.018444 0.0053981 0.038003 0.046088 0.02166 0 0.12423 0 0.00029039 0.0013823 -1.2824e-05 0.00027649 1.7207 -0.053288 -0.032068 -0.030615 -0.030754 -0.037921 -0.05055 -0.048377 -0.048907 -0.046745 -0.042562 -0.28088 -0.21009 -0.26976 -0.25597 -0.070915 -0.18294 -0.22106 -0.1125 -0.1593 -0.15137 -0.16258 0.12824
1.9609 -0.032375 -0.033133 -0.034288 -0.021571 0 -0.024671 -0.03329 -0.032836 -0.039674 -0.033685 -0.054433 3.0855 0.0011824 -0.0020901 0.0017034 0.015575 0.020489 0.0088063 0.038054 0.048133 0.018898 0 0.11634 0 0.00081422 0.0011553 0.00035423 -8.1873e-05 1.5967 -0.051813 -0.022247 -0.022429 -0.031476 -0.030311 -0.043859 -0.038536 -0.049308 -0.055023 -0.03789 -0.26045 -0.17822 -0.26847 -0.26391 -0.055249 -0.17076 -0.20657 -0.090985 -0.12461 -0.11971 -0.12648 0.12506
1.9648 -0.03317 -0.033726 -0.035296 -0.021859 0 -0.02664 -0.032002 -0.032483 -0.037754 -0.03024 -0.043571 3.1029 0.0029469 5.5158e-05 0.0031258 0.015631 0.023406 0.013597 0.037744 0.049965 0.015313 0 0.10356 0 0.00089925 0.00050953 0.00046373 -8.575e-07 1.4852 -0.044573 -0.019797 -0.022942 -0.033083 -0.026019 -0.036301 -0.028379 -0.04474 -0.054263 -0.038526 -0.24499 -0.15214 -0.28145 -0.28047 -0.044807 -0.16643 -0.20284 -0.078732 -0.1003 -0.10282 -0.10428 0.11971
1.9688 -0.033566 -0.035493 -0.036302 -0.030801 0 -0.035307 -0.029415 -0.032546 -0.033124 -0.029685 -0.02795 3.0957 0.0043796 0.0031551 0.0017877 0.014118 0.024644 0.015068 0.037005 0.049845 0.013638 0 0.089656 0 0.00057404 -1.5847e-05 0.00030737 0.00053679 1.3924 -0.032603 -0.027275 -0.032322 -0.033129 -0.02544 -0.030357 -0.023105 -0.035459 -0.041454 -0.049276 -0.24566 -0.14562 -0.31034 -0.30476 -0.046101 -0.1769 -0.21928 -0.087458 -0.10484 -0.11799 -0.11238 0.11113
1.9727 -0.034033 -0.03752 -0.035765 -0.042836 0 -0.044188 -0.026545 -0.031624 -0.026711 -0.031302 -0.014257 3.0546 0.0040048 0.0042815 -0.001108 0.011741 0.023105 0.011623 0.03683 0.048603 0.015478 0 0.078219 0 9.6769e-05 -1.8906e-05 0.00015274 0.0010494 1.3255 -0.020263 -0.040177 -0.044196 -0.031674 -0.026755 -0.02705 -0.024675 -0.024571 -0.022092 -0.06457 -0.25768 -0.15424 -0.3384 -0.3263 -0.053061 -0.19339 -0.24445 -0.10791 -0.12779 -0.15089 -0.13896 0.099228
1.9766 -0.035253 -0.038923 -0.034304 -0.050189 0 -0.047092 -0.025729 -0.030727 -0.022229 -0.032744 -0.0067078 2.9921 0.0024066 0.0024307 -0.0022185 0.0095468 0.020272 0.0064669 0.037673 0.048401 0.019568 0 0.07069 0 -0.00022349 0.00041206 0.00025698 0.0010024 1.286 -0.012406 -0.049537 -0.049983 -0.031069 -0.02806 -0.026323 -0.029369 -0.016221 -0.0059075 -0.080596 -0.27702 -0.17396 -0.35618 -0.33928 -0.061225 -0.21004 -0.27069 -0.1336 -0.16061 -0.19167 -0.17621 0.085782
1.9805 -0.0369 -0.039092 -0.033647 -0.0485 0 -0.042525 -0.028133 -0.031471 -0.022514 -0.032048 -0.0054751 2.9319 0.0015402 -0.00077665 0.00021397 0.0082971 0.018325 0.0044748 0.038338 0.049977 0.022919 0 0.066483 0 -0.00022206 0.00081252 0.00059265 0.00032413 1.2646 -0.011156 -0.048714 -0.045284 -0.033131 -0.028833 -0.027667 -0.030749 -0.013227 0.00012161 -0.093608 -0.29924 -0.19991 -0.35562 -0.3389 -0.066123 -0.22117 -0.29043 -0.15785 -0.19407 -0.23013 -0.21577 0.07418
1.9844 -0.037468 -0.037813 -0.034329 -0.039817 0 -0.034049 -0.032314 -0.033394 -0.026548 -0.029372 -0.008534 2.8881 0.0022989 -0.0027813 0.0043859 0.0082603 0.017731 0.0075448 0.037189 0.051655 0.023749 0 0.064664 0 4.3458e-05 0.00080968 0.00088211 -0.00050889 1.247 -0.014999 -0.038673 -0.033253 -0.036645 -0.029456 -0.030091 -0.025901 -0.015652 -0.0043119 -0.097634 -0.31702 -0.2234 -0.32534 -0.31861 -0.060446 -0.21794 -0.29165 -0.16993 -0.21244 -0.24975 -0.24416 0.067858
1.9883 -0.035501 -0.03525 -0.034787 -0.030451 0 -0.026961 -0.035266 -0.033837 -0.030448 -0.026762 -0.014047 2.8536 0.0032504 -0.0023133 0.0067111 0.0093815 0.017246 0.013091 0.034478 0.051194 0.022989 0 0.06527 0 0.00037272 0.00048063 0.00088638 -0.00090175 1.2261 -0.020624 -0.026916 -0.022137 -0.03791 -0.029868 -0.03191 -0.018858 -0.021029 -0.014358 -0.091122 -0.32518 -0.23456 -0.27106 -0.28359 -0.041691 -0.19894 -0.27101 -0.1646 -0.2052 -0.24148 -0.25161 0.068439
1.9922 -0.031054 -0.031764 -0.032922 -0.025599 0 -0.024406 -0.034825 -0.030723 -0.031318 -0.026122 -0.020962 2.8085 0.0022043 -0.00022032 0.0052716 0.01133 0.01611 0.016796 0.032828 0.048225 0.022738 0 0.068942 0 0.00057642 0.00024468 0.00061706 -0.00067503 1.2058 -0.025535 -0.020911 -0.018865 -0.034014 -0.029232 -0.031419 -0.017289 -0.02605 -0.024539 -0.079314 -0.32699 -0.23391 -0.21041 -0.24575 -0.015834 -0.17297 -0.23898 -0.14901 -0.18062 -0.21517 -0.24377 0.074925
1.9961 -0.025821 -0.027724 -0.02847 -0.025387 0 -0.02577 -0.03108 -0.025059 -0.029829 -0.027358 -0.028196 2.7397 -0.0010294 0.0015214 0.0013519 0.013266 0.015473 0.01644 0.034761 0.044592 0.023552 0 0.075424 0 0.00058012 0.00040784 0.00026075 -0.00019458 1.1916 -0.029225 -0.021974 -0.023797 -0.025738 -0.027006 -0.02834 -0.025168 -0.028668 -0.032119 -0.065991 -0.3255 -0.22305 -0.15471 -0.21249 0.012591 -0.14656 -0.20335 -0.12895 -0.146 -0.17862 -0.22571 0.084408
2 -0.021705 -0.023478 -0.023523 -0.02558 0 -0.027825 -0.02577 -0.020233 -0.028931 -0.028518 -0.034275 2.6531 -0.0038678 0.0015262 -0.0021264 0.013905 0.017127 0.013107 0.039776 0.042529 0.023825 0 0.08277 0 0.00042696 0.00083912 -4.1169e-05 1.5065e-05 1.1785 -0.032481 -0.025049 -0.030776 -0.017244 -0.023981 -0.024578 -0.03847 -0.029241 -0.037204 -0.055387 -0.32449 -0.20497 -0.11554 -0.19117 0.038344 -0.12703 -0.173 -0.11134 -0.1106 -0.14135 -0.2041 0.093511
2.0039 -0.019235 -0.019467 -0.020552 -0.021989 0 -0.027188 -0.020725 -0.018778 -0.030353 -0.027729 -0.038092 2.5646 -0.0032523 2.7279e-05 -0.0032016 0.012377 0.021026 0.009327 0.044351 0.042915 0.021993 0 0.088255 0 0.00022566 0.001125 -0.00026884 -0.00021445 1.1529 -0.035991 -0.024206 -0.032283 -0.01283 -0.021867 -0.023011 -0.048227 -0.029827 -0.04072 -0.055209 -0.33143 -0.18752 -0.11328 -0.19396 0.050654 -0.12929 -0.16601 -0.1107 -0.094818 -0.12311 -0.19363 0.099429
2.0078 -0.017444 -0.016252 -0.020019 -0.014473 0 -0.022434 -0.016962 -0.020059 -0.032791 -0.024929 -0.039625 2.4835 0.0013031 -0.0014547 -0.0019026 0.0093801 0.024788 0.0067481 0.045177 0.045232 0.018863 0 0.0901 0 0.00010615 0.0010425 -0.00039803 -0.00055542 1.1053 -0.039502 -0.018361 -0.025391 -0.013704 -0.021757 -0.025032 -0.048075 -0.032038 -0.042662 -0.062782 -0.34502 -0.17747 -0.13575 -0.2113 0.050568 -0.14953 -0.17985 -0.12624 -0.10106 -0.12584 -0.19829 0.10025
2.0117 -0.015226 -0.014291 -0.020138 -0.0071314 0 -0.014953 -0.014817 -0.021249 -0.033505 -0.021677 -0.039409 2.4047 0.0071109 -0.0014214 0.00063679 0.0072275 0.026067 0.0056243 0.042279 0.048508 0.017147 0 0.088159 0 0.00018305 0.00083606 -0.00030401 -0.00054057 1.0391 -0.041807 -0.011943 -0.013862 -0.017531 -0.023116 -0.029087 -0.039127 -0.035172 -0.04199 -0.074336 -0.36185 -0.17596 -0.17206 -0.23555 0.041191 -0.1821 -0.20871 -0.15348 -0.12477 -0.14532 -0.2159 0.095157
2.0156 -0.012658 -0.013604 -0.018999 -0.0048161 0 -0.0083069 -0.014257 -0.020274 -0.03122 -0.019345 -0.037288 2.3184 0.010721 0.00035795 0.0033318 0.0081831 0.025178 0.005785 0.038698 0.051613 0.018535 0 0.082945 0 0.00049173 0.00097158 0.00011105 -4.3458e-05 0.96446 -0.041234 -0.01036 -0.0049981 -0.02073 -0.024288 -0.031728 -0.027928 -0.036372 -0.037747 -0.08617 -0.37833 -0.18309 -0.21191 -0.25972 0.025866 -0.22104 -0.2463 -0.18735 -0.16018 -0.1764 -0.24314 0.084811
2.0195 -0.010817 -0.013705 -0.016665 -0.0091536 0 -0.0062136 -0.014691 -0.017472 -0.026998 -0.017666 -0.032152 2.2249 0.010744 0.0026308 0.005356 0.012298 0.024827 0.0072032 0.037192 0.052851 0.021732 0 0.07432 0 0.0009166 0.0015946 0.00069869 0.00059781 0.88275 -0.03641 -0.014936 -0.0040108 -0.021117 -0.023768 -0.030293 -0.020108 -0.032924 -0.030206 -0.092492 -0.38848 -0.19777 -0.24005 -0.27387 0.0099272 -0.25671 -0.28234 -0.21907 -0.1968 -0.21008 -0.27335 0.071591
2.0234 -0.010423 -0.013928 -0.014938 -0.017223 0 -0.0099922 -0.014744 -0.014445 -0.022421 -0.015152 -0.023337 2.1354 0.00831 0.0036491 0.0059277 0.016924 0.026983 0.0094075 0.037665 0.050276 0.023823 0 0.061628 0 0.0012026 0.0022709 0.0010688 0.00091607 0.78037 -0.02725 -0.021894 -0.010292 -0.018729 -0.020882 -0.024735 -0.016106 -0.024743 -0.021175 -0.088302 -0.38641 -0.21435 -0.24108 -0.26977 0.00023562 -0.27604 -0.30278 -0.23587 -0.21792 -0.2325 -0.29375 0.05865
2.0273 -0.010947 -0.013886 -0.015096 -0.023578 0 -0.017101 -0.012853 -0.011865 -0.017566 -0.010871 -0.012253 2.059 0.0051686 0.0025492 0.0046939 0.018734 0.030304 0.010921 0.03798 0.043375 0.023496 0 0.045304 0 0.001105 0.0023332 0.0009063 0.00074713 0.64092 -0.015613 -0.025703 -0.018153 -0.0148 -0.015599 -0.017082 -0.012464 -0.014735 -0.013236 -0.07797 -0.37612 -0.22845 -0.22179 -0.2538 -0.0040412 -0.27997 -0.30855 -0.23822 -0.22278 -0.24292 -0.30137 0.048029
2.0313 -0.011304 -0.013643 -0.016232 -0.023815 0 -0.022305 -0.0085963 -0.0089446 -0.011342 -0.0056777 -0.0021817 1.9887 0.0019661 -6.2754e-05 0.0024432 0.016525 0.031095 0.010058 0.036805 0.034438 0.022341 0 0.028037 0 0.00059 0.001536 0.00029759 0.00032605 0.46553 -0.0047649 -0.023271 -0.021138 -0.010562 -0.0084154 -0.0094428 -0.0063587 -0.0065395 -0.0082472 -0.065218 -0.36094 -0.23844 -0.18789 -0.23055 -0.0047282 -0.27035 -0.30208 -0.22806 -0.21363 -0.24318 -0.29604 0.039247
2.0352 -0.011313 -0.013491 -0.01613 -0.01726 0 -0.021262 -0.0035107 -0.005088 -0.0037478 -0.0016642 0.004061 1.9065 -0.0014254 -0.0027921 0.00086402 0.012148 0.027018 0.0066025 0.034958 0.027506 0.02266 0 0.013728 0 -9.7576e-05 0.00036168 -0.00030134 -3.9744e-06 0.2823 0.002517 -0.015604 -0.01665 -0.0070388 -0.00089621 -0.0027497 0.0015424 -0.0016615 -0.0059412 -0.054331 -0.34478 -0.2432 -0.14658 -0.20528 -0.0042974 -0.2503 -0.28717 -0.20871 -0.19455 -0.23648 -0.27893 0.029873
2.0391 -0.012142 -0.013656 -0.013808 -0.0073644 0 -0.014065 -0.00034071 -0.0014929 0.0028748 -0.00048469 0.006506 1.8006 -0.0043976 -0.0046626 0.0010372 0.0086382 0.019709 0.0024962 0.033797 0.025209 0.02435 0 0.0048193 0 -0.00059275 -0.0003684 -0.00045517 -0.00011947 0.13604 0.0058848 -0.0065237 -0.0077114 -0.0053989 0.0040821 0.00275 0.0080831 0.0013653 -0.0036907 -0.05375 -0.33489 -0.2415 -0.1112 -0.18668 -0.0078107 -0.22564 -0.27152 -0.18759 -0.17549 -0.23019 -0.25374 0.017907
2.043 -0.015022 -0.014254 -0.010885 0.00017749 0 -0.005717 -0.0011373 -0.00051256 0.0054562 -0.0022727 0.0080197 1.6787 -0.0052961 -0.0056123 0.0022102 0.0074978 0.013574 0.00047142 0.032997 0.026547 0.024646 0 0.00058719 0 -0.00067654 -0.00023849 -0.00010769 -0.00013677 0.066367 0.0075189 -0.00037422 -0.0008534 -0.0066767 0.0036676 0.0063357 0.010455 0.0050749 0.0018869 -0.063058 -0.33175 -0.23578 -0.087393 -0.17521 -0.015423 -0.20216 -0.25998 -0.17164 -0.16447 -0.22889 -0.22878 0.0040561
2.0469 -0.019554 -0.015434 -0.01019 0.00060657 0 -0.0026871 -0.0057803 -0.0032408 0.0031986 -0.0060069 0.011618 1.5606 -0.0031284 -0.0058827 0.0025307 0.0078434 0.011969 0.0017566 0.030814 0.028076 0.021274 0 -0.0017105 0 -0.00041849 0.00038281 0.00043707 -0.00016344 0.089532 0.0099439 -0.00028804 -0.0016299 -0.010708 -0.0025026 0.0067361 0.0077484 0.010299 0.012149 -0.077218 -0.33111 -0.22701 -0.071199 -0.16611 -0.023449 -0.17883 -0.24978 -0.16004 -0.15964 -0.22996 -0.20602 -0.0080534
2.0508 -0.023559 -0.017348 -0.013009 -0.0070191 0 -0.0079828 -0.012129 -0.0079911 -0.0013577 -0.010561 0.017396 1.4592 0.0006281 -0.0052139 0.0012218 0.0080321 0.014506 0.0050339 0.026725 0.027356 0.015475 0 -0.0037399 0 -8.1545e-05 0.0007103 0.00083555 -0.0001253 0.19335 0.013379 -0.0070502 -0.010738 -0.015499 -0.011141 0.0033842 0.00055766 0.015118 0.024414 -0.091243 -0.32859 -0.21555 -0.05796 -0.15474 -0.028018 -0.15356 -0.2371 -0.1506 -0.1576 -0.22984 -0.18578 -0.013847
2.0547 -0.024822 -0.019816 -0.017837 -0.018939 0 -0.018673 -0.017525 -0.011545 -0.0046241 -0.015157 0.021833 1.3694 0.0025809 -0.0030084 -0.00031226 0.007704 0.017913 0.0076166 0.023062 0.02502 0.011295 0 -0.0040314 0 9.4659e-05 0.00030455 0.00095485 0.00010911 0.34482 0.015152 -0.018297 -0.02331 -0.01821 -0.017341 -0.0025077 -0.009669 0.016331 0.032592 -0.097535 -0.31738 -0.20139 -0.039846 -0.13415 -0.023041 -0.12213 -0.21513 -0.1386 -0.15158 -0.22212 -0.16702 -0.010276
2.0586 -0.023035 -0.022047 -0.021881 -0.028711 0 -0.027933 -0.020347 -0.012099 -0.0054286 -0.019004 0.020154 1.2767 0.00034946 0.00058604 -3.1474e-05 0.0079133 0.019203 0.0076876 0.02311 0.023374 0.011658 0 0.0010131 0 2.2055e-05 -0.00051639 0.00083683 0.00047627 0.50548 0.011845 -0.028818 -0.031966 -0.017312 -0.018555 -0.0085216 -0.020465 0.011896 0.030541 -0.083641 -0.28667 -0.18428 -0.0036412 -0.094783 0.00082719 -0.077569 -0.17197 -0.11327 -0.12771 -0.19518 -0.14496 0.0029733
2.0625 -0.019986 -0.022928 -0.023627 -0.031227 0 -0.030035 -0.020572 -0.010957 -0.0061071 -0.02112 0.0098717 1.1735 -0.0049049 0.0040356 0.0020799 0.0094088 0.017966 0.0055881 0.027375 0.023495 0.015446 0 0.013987 0 -0.00027149 -0.0010097 0.0005367 0.00069054 0.64885 0.002203 -0.032997 -0.031695 -0.014014 -0.016802 -0.012891 -0.02843 0.0021865 0.01607 -0.053542 -0.24133 -0.16593 0.047123 -0.042847 0.037887 -0.024621 -0.11286 -0.074839 -0.087849 -0.15294 -0.11802 0.023823
2.0664 -0.01789 -0.021874 -0.023787 -0.026087 0 -0.0244 -0.01937 -0.01125 -0.010062 -0.021104 -0.0072692 1.0647 -0.0090578 0.0053229 0.0034397 0.011343 0.015956 0.0032289 0.032337 0.024369 0.018774 0 0.034116 0 -0.00072479 -0.00073571 0.00010533 0.00053338 0.77262 -0.011863 -0.028619 -0.023308 -0.011506 -0.016676 -0.015799 -0.030965 -0.010588 -0.0072065 -0.011274 -0.18561 -0.14747 0.10775 0.016701 0.083254 0.03198 -0.042873 -0.025398 -0.036036 -0.099495 -0.086587 0.048767
2.0703 -0.017634 -0.019536 -0.023888 -0.017774 0 -0.015761 -0.018329 -0.014945 -0.01826 -0.020195 -0.026267 0.95699 -0.0084441 0.003755 0.0014823 0.012119 0.015016 0.0024003 0.033605 0.024938 0.019056 0 0.057611 0 -0.0012371 4.9956e-05 -0.00028934 0.00014606 0.89713 -0.026831 -0.019128 -0.012979 -0.012536 -0.020846 -0.018837 -0.028771 -0.023769 -0.031535 0.037766 -0.12493 -0.13005 0.17207 0.078047 0.13091 0.086561 0.031511 0.031507 0.021948 -0.040264 -0.051778 0.073679
2.0742 -0.018582 -0.017613 -0.02438 -0.012373 0 -0.010634 -0.018776 -0.021103 -0.028161 -0.021068 -0.041839 0.84643 -0.0030436 0.0007662 -0.0031932 0.011414 0.01563 0.0034836 0.03044 0.026145 0.01741 0 0.080042 0 -0.0016041 0.00070708 -0.00036611 -4.4603e-05 1.0481 -0.039846 -0.011743 -0.0081395 -0.017404 -0.027515 -0.023308 -0.026271 -0.035168 -0.049129 0.0819 -0.070509 -0.11589 0.22619 0.12974 0.16789 0.12647 0.096182 0.086682 0.072202 0.013036 -0.017389 0.094599
2.0781 -0.01975 -0.01775 -0.024431 -0.013351 0 -0.012904 -0.021277 -0.02696 -0.036044 -0.025878 -0.051202 0.72257 0.0034447 -0.0013457 -0.0068206 0.010815 0.017168 0.0054466 0.026708 0.029988 0.016917 0 0.098457 0 -0.0015554 0.00086569 1.6192e-05 0.00025443 1.2333 -0.049577 -0.012255 -0.012556 -0.024031 -0.032397 -0.029173 -0.028449 -0.043336 -0.056152 0.10919 -0.032209 -0.10525 0.2581 0.16423 0.1838 0.14424 0.13915 0.12766 0.10125 0.049609 0.010901 0.1089
2.082 -0.020789 -0.020334 -0.023463 -0.019622 0 -0.02157 -0.02536 -0.03059 -0.040226 -0.034028 -0.054937 0.58353 0.006608 -0.0015863 -0.0060508 0.012028 0.018939 0.0068915 0.026964 0.036457 0.018898 0 0.11182 0 -0.00095578 0.00073414 0.00061673 0.00086714 1.4308 -0.055466 -0.020618 -0.024 -0.0298 -0.03312 -0.035493 -0.03636 -0.047784 -0.054283 0.11879 -0.0095476 -0.096802 0.26814 0.18325 0.17981 0.14316 0.16137 0.15149 0.10961 0.069916 0.031703 0.11635
2.0859 -0.021778 -0.024178 -0.022322 -0.027109 0 -0.031745 -0.029665 -0.032405 -0.04199 -0.041927 -0.055734 0.44353 0.004706 -0.0010453 -0.001474 0.014584 0.020667 0.0072165 0.031679 0.042317 0.021436 0 0.12025 0 -4.3806e-06 0.00076617 0.00094421 0.0012721 1.5981 -0.05704 -0.031171 -0.035931 -0.033407 -0.031439 -0.041446 -0.045552 -0.049325 -0.0492 0.11114 -0.001245 -0.08958 0.25721 0.18831 0.15786 0.12649 0.16466 0.157 0.099512 0.075512 0.044475 0.11915
2.0898 -0.022494 -0.027304 -0.022502 -0.032055 0 -0.037859 -0.032595 -0.034118 -0.043506 -0.045378 -0.056188 0.31985 -0.00029712 -0.0014163 0.0027995 0.01581 0.022135 0.0069803 0.036694 0.04391 0.021657 0 0.12426 0 0.00081234 0.0010874 0.00072845 0.0010794 1.695 -0.054457 -0.0373 -0.041779 -0.03521 -0.031059 -0.046508 -0.049295 -0.049867 -0.047039 0.088275 -0.0044701 -0.0824 0.22788 0.18198 0.12185 0.09933 0.15286 0.14438 0.075719 0.069771 0.049306 0.12033
2.0938 -0.022391 -0.028214 -0.024202 -0.033242 0 -0.036914 -0.033143 -0.036407 -0.045138 -0.042721 -0.057146 0.21176 -0.0045461 -0.0028895 0.0032453 0.0135 0.022792 0.0071857 0.037531 0.041248 0.019012 0 0.12455 0 0.0010469 0.0013304 0.00023981 0.00037832 1.7027 -0.049442 -0.036417 -0.038812 -0.036188 -0.033564 -0.049677 -0.043972 -0.051166 -0.050795 0.055902 -0.012885 -0.074206 0.185 0.16689 0.082336 0.072811 0.13466 0.11664 0.051711 0.060958 0.047122 0.12169
2.0977 -0.021454 -0.026712 -0.025615 -0.031733 0 -0.030003 -0.031361 -0.03782 -0.044969 -0.036028 -0.057504 0.096001 -0.0052221 -0.0038334 0.00041503 0.0085137 0.022037 0.0080882 0.033978 0.038546 0.015852 0 0.12177 0 0.00063336 0.0010674 4.3076e-05 -0.00038361 1.6276 -0.044799 -0.031103 -0.029306 -0.036764 -0.036847 -0.049155 -0.031935 -0.053235 -0.058622 0.022909 -0.020705 -0.066717 0.13782 0.14615 0.049458 0.052945 0.11792 0.085726 0.036976 0.055267 0.042188 0.12279
2.1016 -0.020686 -0.023855 -0.024534 -0.029137 0 -0.021429 -0.028229 -0.036117 -0.040957 -0.029328 -0.05529 -0.052572 -0.0023667 -0.0027184 -0.0018934 0.0043794 0.019899 0.0086844 0.030157 0.039948 0.014817 0 0.11585 0 -7.3556e-05 0.00035754 0.00038561 -0.00082602 1.4926 -0.042246 -0.025983 -0.018753 -0.036537 -0.037529 -0.043518 -0.019538 -0.05392 -0.064983 -0.0095434 -0.028574 -0.061884 0.087024 0.11781 0.025391 0.039066 0.10204 0.055117 0.031845 0.052013 0.034894 0.12154
2.1055 -0.021285 -0.021212 -0.020751 -0.026308 0 -0.016021 -0.025135 -0.030721 -0.03339 -0.02556 -0.049142 -0.23501 0.0014644 -0.00015073 -0.00082698 0.0040351 0.017332 0.0076028 0.030149 0.044826 0.016148 0 0.1057 0 -0.0006075 -0.00022112 0.00088529 -0.00091046 1.3268 -0.040584 -0.023654 -0.012554 -0.03489 -0.034479 -0.033583 -0.012438 -0.050377 -0.064046 -0.041217 -0.038085 -0.061626 0.03265 0.079749 0.01092 0.029236 0.085217 0.0275 0.0347 0.049292 0.025233 0.11567
2.1094 -0.023196 -0.019992 -0.016604 -0.023359 0 -0.016204 -0.023312 -0.023724 -0.02508 -0.024864 -0.039194 -0.42515 0.0032463 0.0013865 0.0025358 0.0070317 0.015762 0.0047498 0.033935 0.04799 0.017853 0 0.090056 0 -0.00075996 -0.00013628 0.00091205 -0.00082821 1.1572 -0.036462 -0.023264 -0.013139 -0.031662 -0.029606 -0.022828 -0.012214 -0.041338 -0.053283 -0.074229 -0.054688 -0.069591 -0.02777 0.026566 0.0050733 0.017637 0.060925 0.0051776 0.038899 0.040777 0.011601 0.10376
2.1133 -0.024742 -0.02045 -0.014915 -0.020342 0 -0.020601 -0.023291 -0.018283 -0.019063 -0.025316 -0.026939 -0.59419 0.0017702 1.5383e-05 0.0045542 0.010132 0.016257 0.0019928 0.037797 0.045008 0.018215 0 0.069248 0 -0.00067526 0.00051929 0.00028917 -0.00071407 1.0009 -0.027483 -0.022334 -0.018888 -0.027282 -0.025332 -0.015317 -0.016448 -0.028227 -0.034978 -0.11141 -0.083736 -0.085829 -0.094334 -0.040478 0.0015001 -0.0030767 0.022643 -0.01262 0.031988 0.018645 -0.0074265 0.085623
2.1172 -0.024046 -0.021815 -0.016328 -0.017573 0 -0.02511 -0.024468 -0.015852 -0.016066 -0.024891 -0.014339 -0.73809 -0.0014061 -0.0034217 0.0030985 0.010676 0.018946 0.001777 0.038415 0.037066 0.017541 0 0.04624 0 -0.0006205 0.001068 -0.00045948 -0.00054682 0.8571 -0.014789 -0.019452 -0.025298 -0.022441 -0.021885 -0.012616 -0.021176 -0.014179 -0.014681 -0.15056 -0.1222 -0.10575 -0.16195 -0.11239 -0.0025153 -0.031039 -0.025771 -0.027261 0.012422 -0.015435 -0.030267 0.062689
2.1211 -0.020886 -0.022751 -0.018772 -0.01541 0 -0.025767 -0.025095 -0.014953 -0.014163 -0.02269 -0.0028905 -0.87891 -0.0031394 -0.0059494 -0.00017461 0.0091687 0.022966 0.0046908 0.036057 0.030039 0.017261 0 0.025586 0 -0.00069325 0.00090462 -0.00062601 -0.0003044 0.70742 -0.0025492 -0.015315 -0.027758 -0.017692 -0.017503 -0.012532 -0.02327 -0.0019991 0.0021588 -0.18832 -0.16658 -0.12581 -0.22577 -0.18216 -0.0067318 -0.062771 -0.079623 -0.038733 -0.018197 -0.058737 -0.0553 0.03826
2.125 -0.016995 -0.022153 -0.019537 -0.013983 0 -0.02143 -0.02312 -0.012773 -0.010852 -0.018762 0.0067299 -1.0398 -0.0013294 -0.0052658 -0.0017067 0.0083995 0.026836 0.0084831 0.03365 0.028671 0.017751 0 0.01081 0 -0.00075404 0.00010773 -6.2916e-05 -0.0001009 0.53287 0.0052474 -0.011718 -0.024359 -0.013255 -0.011112 -0.011078 -0.021469 0.0071003 0.012908 -0.22025 -0.212 -0.14201 -0.28014 -0.24199 -0.0098975 -0.093241 -0.13251 -0.046795 -0.056164 -0.10697 -0.080371 0.016982
2.1289 -0.014409 -0.019834 -0.017785 -0.013265 0 -0.014364 -0.017649 -0.0080768 -0.0054604 -0.013425 0.014306 -1.2209 0.003031 -0.0019422 0.00014014 0.010169 0.029084 0.0099451 0.033131 0.03207 0.017748 0 0.0023517 0 -0.00061066 -0.00062676 0.00065688 -7.4795e-05 0.33759 0.0076241 -0.0099798 -0.016941 -0.009054 -0.0042413 -0.0060208 -0.016313 0.013133 0.018056 -0.23219 -0.24475 -0.14525 -0.31029 -0.27378 -0.0051083 -0.10757 -0.16626 -0.049218 -0.087864 -0.1474 -0.099393 0.0028421
2.1328 -0.013604 -0.016613 -0.015008 -0.013227 0 -0.0084241 -0.0099571 -0.0025749 0.00035356 -0.0072091 0.0194 -1.4021 0.0063211 0.0011675 0.0034836 0.013186 0.028938 0.0080729 0.033337 0.035243 0.016085 0 -0.002118 0 -0.00023068 -0.00066632 0.00084834 -0.00015763 0.15843 0.0065513 -0.010252 -0.0095661 -0.004924 8.7782e-05 0.0011778 -0.0096306 0.016232 0.019483 -0.22333 -0.26042 -0.13714 -0.31956 -0.28141 0.0093078 -0.10334 -0.17683 -0.048072 -0.1037 -0.17282 -0.11061 -0.0032069
2.1367 -0.013349 -0.013717 -0.01321 -0.013717 0 -0.0062915 -0.0029491 0.00063074 0.0042374 -0.001318 0.021063 -1.5676 0.0052479 0.0016237 0.0050691 0.014369 0.02679 0.0052134 0.031628 0.03472 0.013583 0 -0.0053104 0 0.00023099 -3.7221e-05 0.00043251 -5.7096e-05 0.045748 0.0044951 -0.011786 -0.0055409 -0.00094859 0.00024238 0.0067062 -0.0036904 0.01618 0.018579 -0.19591 -0.26013 -0.12082 -0.31239 -0.27027 0.031859 -0.083635 -0.16645 -0.045462 -0.10297 -0.18268 -0.11458 -0.0038064
2.1406 -0.012304 -0.011934 -0.012916 -0.014207 0 -0.0078595 0.00076083 -1.8871e-05 0.0051112 0.0024265 0.018379 -1.7235 -0.00012102 -0.00049235 0.0036365 0.012129 0.024048 0.0047012 0.027258 0.031954 0.012646 0 -0.0079899 0 0.00058166 0.00066007 -8.4573e-06 0.00045013 0.027632 0.0023301 -0.013435 -0.005301 0.0022576 -0.0025086 0.0076431 -5.6563e-05 0.01297 0.015753 -0.15342 -0.24651 -0.10005 -0.29375 -0.24636 0.059946 -0.053154 -0.13918 -0.043632 -0.08727 -0.17807 -0.11255 -0.0029289
2.1445 -0.010458 -0.011189 -0.013015 -0.013901 0 -0.010753 0.00061155 -0.0031685 0.0035628 0.0026345 0.011563 -1.8901 -0.0060894 -0.0029285 0.00095416 0.0081426 0.022307 0.0072797 0.022643 0.030956 0.014836 0 -0.0086173 0 0.00073945 0.00088822 0.00012365 0.0012244 0.088538 -0.0004761 -0.013997 -0.006814 0.0036472 -0.0053393 0.0040629 0.001177 0.0074943 0.011222 -0.10263 -0.22561 -0.08165 -0.27171 -0.2194 0.087847 -0.021535 -0.10343 -0.046476 -0.0621 -0.16255 -0.10737 -0.0025453
2.1484 -0.0088588 -0.010829 -0.012252 -0.0123 0 -0.012291 -0.001846 -0.0060533 0.00062084 -0.00045855 0.0026158 -2.0778 -0.0083156 -0.0034037 -0.00024386 0.0058115 0.022358 0.010213 0.021148 0.033172 0.019146 0 -0.0050195 0 0.00074606 0.00067181 0.00081453 0.0018332 0.18251 -0.004215 -0.012605 -0.0078807 0.0023471 -0.0064474 -0.0016651 0.0010188 0.001377 0.0057098 -0.05946 -0.2125 -0.07711 -0.25855 -0.20401 0.10358 -0.0075542 -0.077935 -0.058288 -0.044518 -0.14829 -0.10635 -0.0013386
2.1523 -0.0081539 -0.010241 -0.010506 -0.0096854 0 -0.011292 -0.0045319 -0.0072163 -0.0034264 -0.0049789 -0.0054086 -2.2755 -0.0054241 -0.0013779 0.0010386 0.0070302 0.023767 0.010292 0.023748 0.035562 0.02292 0 0.0035436 0 0.00067606 0.00045634 0.0014825 0.0019486 0.26902 -0.0080781 -0.0093173 -0.0080366 -0.0015938 -0.006225 -0.0072434 0.0003204 -0.0040168 0.00011436 -0.030637 -0.21342 -0.087893 -0.25505 -0.20118 0.1045 -0.014808 -0.069039 -0.076696 -0.0427 -0.14251 -0.11297 0.0032991
2.1563 -0.0077866 -0.0091983 -0.0085231 -0.0069404 0 -0.0085233 -0.0064305 -0.007575 -0.0087377 -0.0088057 -0.010392 -2.464 8.483e-05 0.0018954 0.0034088 0.01049 0.025312 0.0075744 0.028001 0.034001 0.024378 0 0.01559 0 0.00056366 0.00054132 0.001589 0.0016407 0.33819 -0.011043 -0.0054088 -0.0083164 -0.0069676 -0.0062587 -0.01195 -0.0010585 -0.0084206 -0.0053957 -0.018029 -0.22987 -0.11397 -0.25903 -0.20875 0.090418 -0.042817 -0.077545 -0.099583 -0.059009 -0.14761 -0.1287 0.012146
2.1602 -0.0067985 -0.007732 -0.0067296 -0.0048678 0 -0.0057989 -0.0077303 -0.0088397 -0.014606 -0.01109 -0.012876 -2.6359 0.0043578 0.0045504 0.0046617 0.013021 0.025857 0.0055806 0.030249 0.028057 0.023984 0 0.028265 0 0.00040583 0.00074929 0.0011208 0.0012361 0.40418 -0.013184 -0.0027814 -0.0094317 -0.011972 -0.0076863 -0.016046 -0.0037008 -0.012546 -0.011649 -0.021661 -0.26146 -0.15395 -0.26686 -0.22283 0.062689 -0.088706 -0.10203 -0.12427 -0.093696 -0.16466 -0.15425 0.023265
2.1641 -0.0051496 -0.0058708 -0.004716 -0.0037141 0 -0.0045505 -0.0087567 -0.01119 -0.018955 -0.012437 -0.015767 -2.8011 0.0055104 0.0052322 0.0036239 0.012467 0.02495 0.0074094 0.028757 0.021784 0.023346 0 0.038882 0 0.00019962 0.00069203 0.00047597 0.00091963 0.47759 -0.015569 -0.0026698 -0.010516 -0.015144 -0.010584 -0.019243 -0.007351 -0.017166 -0.019562 -0.038188 -0.30334 -0.20361 -0.26842 -0.23284 0.02634 -0.14268 -0.13561 -0.14532 -0.14301 -0.19297 -0.19026 0.034181
2.168 -0.0038371 -0.0036525 -0.0020031 -0.0033221 0 -0.0048387 -0.0092286 -0.012869 -0.019704 -0.013679 -0.021766 -2.9707 0.0045126 0.0035417 0.00066727 0.0093496 0.022859 0.011935 0.024878 0.019753 0.023191 0 0.045995 0 -4.3323e-05 0.00030005 -9.8965e-06 0.00057106 0.54678 -0.018742 -0.0046634 -0.0098405 -0.015906 -0.014379 -0.020314 -0.010544 -0.022265 -0.028827 -0.054531 -0.34128 -0.2513 -0.25788 -0.23112 -0.0073686 -0.18828 -0.16506 -0.16132 -0.19212 -0.22395 -0.23049 0.04437
2.1719 -0.0035872 -0.001358 0.00099399 -0.0035184 0 -0.005325 -0.0087529 -0.012111 -0.016842 -0.014647 -0.030488 -3.1434 0.003162 6.2643e-05 -0.0028841 0.0060778 0.020285 0.014506 0.021536 0.022707 0.022843 0 0.049467 0 -0.00030121 -2.0928e-05 -0.00031364 4.7912e-05 0.58506 -0.021605 -0.0069396 -0.0066571 -0.014416 -0.01819 -0.018398 -0.011821 -0.026897 -0.03748 -0.066033 -0.36965 -0.29211 -0.23753 -0.21919 -0.035506 -0.22169 -0.18802 -0.17494 -0.23603 -0.25434 -0.27163 0.054845
2.1758 -0.0037 0.00048509 0.0031431 -0.0040925 0 -0.0041731 -0.0077388 -0.0091412 -0.012886 -0.014274 -0.03795 -3.3098 0.0017759 -0.0037843 -0.0054046 0.0047929 0.018104 0.01178 0.020787 0.027313 0.021599 0 0.0498 0 -0.00053293 0.00018431 -0.00053806 -0.00044103 0.57209 -0.02219 -0.0075445 -0.0021083 -0.011155 -0.02068 -0.014476 -0.011268 -0.029698 -0.042769 -0.070792 -0.38549 -0.32297 -0.21089 -0.20017 -0.05756 -0.24234 -0.20502 -0.18928 -0.27277 -0.28263 -0.31144 0.065005
2.1797 -0.0025283 0.0015558 0.0038368 -0.004383 0 -0.00035847 -0.0072456 -0.0058588 -0.010787 -0.011849 -0.03926 -3.4704 -0.00071298 -0.0062903 -0.0054082 0.0058719 0.017116 0.005563 0.02263 0.029748 0.020084 0 0.047303 0 -0.00066613 0.00087576 -0.00064081 -0.00039243 0.50521 -0.019588 -0.0056425 0.0017861 -0.0067986 -0.020223 -0.011038 -0.010527 -0.029545 -0.042556 -0.068605 -0.38688 -0.34098 -0.18473 -0.18053 -0.07514 -0.2526 -0.21974 -0.2095 -0.30243 -0.30828 -0.34754 0.070507
2.1836 0.00084507 0.0022595 0.0038453 -0.0031956 0 0.0054416 -0.0075878 -0.0035476 -0.011033 -0.0079483 -0.032384 -3.6411 -0.0045638 -0.0065015 -0.0022866 0.0080755 0.017633 0.0013195 0.025617 0.028919 0.01975 0 0.041595 0 -0.00063028 0.0014775 -0.00048607 0.0004648 0.39084 -0.01488 -0.0017791 0.0039192 -0.0023483 -0.01593 -0.0099014 -0.011014 -0.025952 -0.036201 -0.066736 -0.37847 -0.34586 -0.17409 -0.17593 -0.097549 -0.26515 -0.24505 -0.24391 -0.33224 -0.33343 -0.37683 0.065376
2.1875 0.0056131 0.0036634 0.0046798 0.00046588 0 0.011094 -0.0072912 -0.0012639 -0.010847 -0.0039128 -0.019682 -3.8372 -0.007819 -0.005038 0.0027595 0.0097928 0.019052 0.0026626 0.028193 0.026217 0.021051 0 0.031711 0 -0.00043484 0.0014244 -0.00013896 0.0017322 0.2296 -0.0099406 0.0028546 0.0048041 0.0010622 -0.0086467 -0.01021 -0.012116 -0.019119 -0.024586 -0.07224 -0.37018 -0.34454 -0.18032 -0.18912 -0.1298 -0.28797 -0.28402 -0.28846 -0.36728 -0.35943 -0.39973 0.047101
2.1914 0.010058 0.006698 0.0070692 0.0063996 0 0.01442 -0.0039561 0.0031159 -0.006537 -0.00037595 -0.0058452 -4.052 -0.0077262 -0.0036812 0.006794 0.010221 0.019909 0.0076405 0.029471 0.022939 0.022548 0 0.016745 0 -0.00020863 0.0007351 5.2671e-05 0.0025494 0.014368 -0.0053927 0.0073735 0.0057043 0.0029665 -0.00053686 -0.0087686 -0.01132 -0.0097856 -0.009735 -0.087422 -0.36536 -0.33934 -0.20122 -0.2188 -0.17221 -0.32151 -0.33467 -0.33845 -0.40708 -0.38532 -0.41534 0.019785
2.1953 0.01322 0.011265 0.010223 0.013024 0 0.014834 0.0034519 0.01028 0.003078 0.0035529 0.0057595 -4.2569 -0.0036869 -0.0037542 0.0070262 0.0097624 0.018687 0.010801 0.029115 0.018813 0.022183 0 -0.0033107 0 -0.00011962 1.2336e-05 -0.00019871 0.0023349 -0.25595 4.0392e-05 0.011605 0.0074415 0.0043536 0.0067491 -0.0026577 -0.0062379 0.00099286 0.0055614 -0.11318 -0.36617 -0.33224 -0.23255 -0.26153 -0.22325 -0.3639 -0.39267 -0.38793 -0.44942 -0.40946 -0.42276 -0.0082311
2.1992 0.015555 0.016103 0.012725 0.01838 0 0.013909 0.013171 0.018269 0.015431 0.0094773 0.014958 -4.4275 0.0015929 -0.0047457 0.0032812 0.0095959 0.014916 0.0088036 0.026898 0.013061 0.019396 0 -0.02706 0 -0.00021659 -0.0001274 -0.00071457 0.0013327 -0.56228 0.0080466 0.015785 0.010191 0.007414 0.013426 0.0081833 0.0033728 0.012062 0.018374 -0.14762 -0.37233 -0.32426 -0.26232 -0.30675 -0.27486 -0.40484 -0.44361 -0.42243 -0.48397 -0.42595 -0.41831 -0.030477
2.2031 0.017971 0.019621 0.014096 0.021423 0 0.01422 0.021733 0.024147 0.026306 0.017983 0.023451 -4.5691 0.004345 -0.0047082 -0.0014669 0.010772 0.0096256 0.0035347 0.022545 0.0060668 0.015725 0 -0.051914 0 -0.00034616 0.00039014 -0.00091632 0.00038645 -0.86689 0.018718 0.019941 0.014048 0.013988 0.020808 0.020747 0.015369 0.022363 0.026865 -0.17895 -0.37511 -0.31418 -0.27407 -0.3366 -0.31022 -0.42603 -0.46812 -0.43051 -0.49638 -0.42951 -0.40232 -0.04664
2.207 0.020564 0.020993 0.015304 0.022408 0 0.017287 0.026699 0.026767 0.033184 0.027675 0.032197 -4.7125 0.0032772 -0.0022723 -0.0035685 0.013314 0.0046191 -0.00047384 0.015987 -0.00081315 0.013164 0 -0.074988 0 -0.00025639 0.0010873 -0.00039866 0.00014503 -1.1305 0.030174 0.023489 0.019114 0.023798 0.029126 0.031242 0.026668 0.031168 0.031651 -0.20023 -0.36864 -0.30053 -0.26458 -0.34553 -0.32193 -0.42188 -0.46226 -0.41316 -0.48329 -0.42028 -0.37692 -0.061227
2.2109 0.022602 0.020629 0.017681 0.022204 0 0.022293 0.028404 0.027638 0.036667 0.035931 0.040452 -4.8828 0.00073669 0.0016594 -0.0021076 0.015937 0.0010903 -0.0012613 0.0077377 -0.007033 0.012122 0 -0.094221 0 0.00018082 0.0014118 0.0005703 0.0004922 -1.3303 0.040142 0.025432 0.024678 0.034023 0.036462 0.03771 0.034901 0.03836 0.035959 -0.20735 -0.34931 -0.28209 -0.23366 -0.33132 -0.30558 -0.39039 -0.42533 -0.37216 -0.44371 -0.39882 -0.34327 -0.078328
2.2148 0.02365 0.019718 0.021407 0.02151 0 0.026698 0.029136 0.02902 0.038943 0.040669 0.047206 -5.0737 0.00021268 0.0043406 0.00020761 0.016765 -0.001249 -0.0014407 -0.00096864 -0.013702 0.011198 0 -0.10907 0 0.00082664 0.0011764 0.0011966 0.00074948 -1.4667 0.047736 0.025128 0.028743 0.040821 0.040245 0.040762 0.039141 0.044581 0.043632 -0.19692 -0.31398 -0.25759 -0.18365 -0.29381 -0.258 -0.33206 -0.35958 -0.31149 -0.37874 -0.3666 -0.30279 -0.097686
2.2188 0.024265 0.019365 0.025194 0.020876 0 0.028287 0.030754 0.03153 0.04127 0.041556 0.052846 -5.2545 0.0027211 0.0034737 -0.00018203 0.014711 -0.0037769 -0.0048927 -0.0084745 -0.022077 0.0089779 0 -0.12034 0 0.0013478 0.00057021 0.00086405 0.00039833 -1.5551 0.053553 0.023142 0.029209 0.041733 0.039861 0.042187 0.039794 0.050827 0.055894 -0.16717 -0.26138 -0.22519 -0.12705 -0.23961 -0.17915 -0.25742 -0.27872 -0.24274 -0.29775 -0.3281 -0.25739 -0.11542
2.2227 0.025258 0.020037 0.02745 0.02116 0 0.026913 0.0332 0.033912 0.043087 0.039775 0.058659 -5.402 0.0057853 -0.00076663 -0.0039234 0.010452 -0.0076462 -0.012009 -0.013401 -0.031383 0.0057653 0 -0.12911 0 0.0014452 -0.00014014 -0.00029565 -0.00042939 -1.6128 0.058168 0.021392 0.02612 0.037218 0.037451 0.043156 0.038276 0.057418 0.069401 -0.13117 -0.20474 -0.18895 -0.080349 -0.18659 -0.091354 -0.18852 -0.20565 -0.17988 -0.22057 -0.28997 -0.21049 -0.12772
2.2266 0.026393 0.021555 0.027644 0.023363 0 0.024456 0.035098 0.034963 0.043278 0.036845 0.064521 -5.5236 0.0060014 -0.0058447 -0.0078845 0.0060669 -0.012673 -0.018845 -0.015405 -0.038786 0.003356 0 -0.13533 0 0.0010523 -0.0008171 -0.0015178 -0.0011387 -1.647 0.060848 0.022077 0.022481 0.030299 0.035876 0.043701 0.036506 0.062981 0.077663 -0.094252 -0.15061 -0.15073 -0.048813 -0.1409 -0.0033346 -0.13287 -0.14731 -0.12619 -0.15376 -0.25323 -0.16269 -0.1333
2.2305 0.026277 0.023366 0.026511 0.027526 0 0.023096 0.035342 0.035042 0.04169 0.033698 0.06764 -5.6477 0.0025007 -0.0089049 -0.0081603 0.0035398 -0.01736 -0.021065 -0.015461 -0.041938 0.0031338 0 -0.13718 0 0.00036496 -0.0013874 -0.0020536 -0.0012624 -1.6489 0.059955 0.025893 0.022096 0.024738 0.035944 0.043471 0.035924 0.064614 0.075324 -0.06102 -0.10494 -0.11249 -0.035433 -0.10694 0.077452 -0.095388 -0.10768 -0.083125 -0.10175 -0.21809 -0.11441 -0.13255
2.2344 0.023858 0.024758 0.02504 0.031863 0 0.023431 0.033833 0.035223 0.03906 0.030609 0.064374 -5.7942 -0.0021761 -0.008836 -0.0038966 0.0034283 -0.020028 -0.018279 -0.015311 -0.041403 0.0046029 0 -0.13183 0 -0.00028135 -0.0017124 -0.0017042 -0.00083196 -1.5972 0.054597 0.030955 0.025922 0.023009 0.035837 0.042418 0.036347 0.059706 0.062138 -0.036969 -0.076826 -0.077267 -0.041345 -0.088346 0.1421 -0.079108 -0.087458 -0.049482 -0.067581 -0.18265 -0.065933 -0.12543
2.2383 0.019938 0.025038 0.023478 0.033482 0 0.024088 0.030902 0.035238 0.035693 0.027588 0.053721 -5.9566 -0.0045087 -0.0066983 0.0019588 0.0048505 -0.020159 -0.014126 -0.016351 -0.0402 0.005895 0 -0.11751 0 -0.00058843 -0.0016555 -0.00080531 -0.00023494 -1.4707 0.045726 0.033651 0.030577 0.025133 0.03323 0.040528 0.035785 0.04828 0.043382 -0.021784 -0.068114 -0.047951 -0.05367 -0.077648 0.19125 -0.070483 -0.070411 -0.016154 -0.041281 -0.14319 -0.018913 -0.11114
2.2422 0.016872 0.02382 0.021405 0.030545 0 0.023116 0.02662 0.033021 0.030786 0.024541 0.038846 -6.1146 -0.0031631 -0.0045191 0.0056036 0.0065845 -0.018858 -0.012297 -0.018711 -0.040846 0.0056264 0 -0.095418 0 -0.00044178 -0.0012899 0.000165 0.00017786 -1.2652 0.035497 0.031152 0.030999 0.028789 0.027734 0.037157 0.031896 0.033742 0.02624 -0.01134 -0.072301 -0.024706 -0.061977 -0.066575 0.23171 -0.057324 -0.044936 0.020977 -0.013863 -0.10017 0.024086 -0.090114
2.2461 0.016534 0.021378 0.018638 0.023991 0 0.019921 0.021094 0.026875 0.023475 0.021147 0.024736 -6.2576 0.000147 -0.0037256 0.0058361 0.0079931 -0.018025 -0.013009 -0.021223 -0.043068 0.0041406 0 -0.069774 0 1.5088e-05 -0.00093722 0.00088565 0.00030683 -1.0045 0.025576 0.023704 0.025162 0.030548 0.021127 0.031177 0.024112 0.020873 0.015035 -0.003864 -0.085694 -0.0080459 -0.061809 -0.051294 0.26636 -0.034289 -0.0067809 0.061956 0.018008 -0.055477 0.060304 -0.06565
2.25 0.018595 0.018705 0.015852 0.017079 0 0.016054 0.015281 0.017971 0.0144 0.016925 0.014129 -6.3943 0.0026005 -0.0043706 0.0045252 0.0088757 -0.018817 -0.013579 -0.022268 -0.044527 0.0029779 0 -0.045656 0 0.00042636 -0.0009001 0.0011944 0.00022649 -0.734 0.016105 0.014748 0.016368 0.02776 0.015484 0.022185 0.014485 0.012436 0.0090729 0.002205 -0.10409 0.0016865 -0.050225 -0.028848 0.29772 0.0022566 0.04598 0.10521 0.056244 -0.01202 0.086704 -0.04259
2.2539 0.020895 0.017036 0.014164 0.013006 0 0.014115 0.010975 0.010111 0.0058288 0.011812 0.0058154 -6.5373 0.0028091 -0.0053887 0.0039716 0.0087636 -0.020622 -0.011974 -0.020798 -0.043558 0.0033051 0 -0.02618 0 0.00042816 -0.0011486 0.0010004 3.8495e-05 -0.50099 0.0062891 0.0086431 0.010681 0.020212 0.011493 0.011545 0.0063079 0.0073197 0.004472 0.0054615 -0.12156 0.0018238 -0.028834 0.0010478 0.32343 0.050412 0.10542 0.13939 0.096135 0.01923 0.094005 -0.024124
2.2578 0.021463 0.017058 0.014127 0.012727 0 0.01559 0.0095453 0.0065735 -2.9168e-05 0.0067374 -0.0030104 -6.685 0.0015492 -0.0054769 0.0042775 0.0069038 -0.021504 -0.0091494 -0.016874 -0.040822 0.0049462 0 -0.011405 0 -6.1325e-05 -0.0013401 0.00034509 -0.00015487 -0.33341 -0.0040804 0.0077629 0.011712 0.010496 0.0086084 0.0019718 0.0017231 0.0020611 -0.0020219 0.0026743 -0.1361 -0.0050857 -0.011291 0.028905 0.33883 0.093745 0.15127 0.156 0.12664 0.034174 0.086051 -0.0099778
2.2617 0.020105 0.018407 0.01521 0.014773 0 0.019393 0.010674 0.0072126 -0.0026884 0.0033652 -0.012927 -6.823 0.00039105 -0.0040754 0.0035304 0.0032645 -0.01988 -0.0077811 -0.011509 -0.038288 0.0068102 0 0.00015859 0 -0.00068687 -0.0011917 -0.00047341 -0.00022558 -0.23257 -0.013709 0.011207 0.017561 0.0025729 0.0063312 -0.0041936 0.00050036 -0.0055528 -0.010596 -0.0085745 -0.14877 -0.018526 -0.0042587 0.049344 0.34004 0.12443 0.17431 0.15245 0.14288 0.032117 0.065747 0.0020456
2.2656 0.018117 0.01989 0.016278 0.016882 0 0.022398 0.012559 0.0088889 -0.0032176 0.0028883 -0.021111 -6.9421 -5.5517e-05 -0.0019098 0.00033318 -0.00061103 -0.016057 -0.0091912 -0.0061484 -0.037011 0.0080466 0 0.0090792 0 -0.00084409 -0.00079665 -0.00098726 -9.3803e-05 -0.18209 -0.020322 0.015863 0.022627 -0.00067006 0.0048065 -0.0064396 0.00089867 -0.014175 -0.018908 -0.029891 -0.16092 -0.037999 -0.012497 0.058158 0.32431 0.13705 0.1685 0.12826 0.14198 0.013658 0.036444 0.01281
2.2695 0.016774 0.020289 0.01659 0.017682 0 0.021757 0.013488 0.0087734 -0.0025594 0.0048648 -0.024033 -7.0507 -0.00054668 -0.00057665 -0.0042759 -0.0022817 -0.012153 -0.012041 -0.0021068 -0.036315 0.0087168 0 0.014115 0 -0.00015357 -0.0005033 -0.00089606 0.00015125 -0.1635 -0.022108 0.018663 0.022434 0.00091611 0.0042013 -0.0059509 0.0014495 -0.020046 -0.024335 -0.063187 -0.17525 -0.063311 -0.041305 0.049849 0.28787 0.12604 0.12787 0.084781 0.12167 -0.019274 0.0034966 0.020364
2.2734 0.016357 0.019147 0.016339 0.017088 0 0.017276 0.013171 0.0069965 -0.00045789 0.0073471 -0.02107 -7.1662 -0.0021434 -0.001173 -0.0075808 -0.0004143 -0.010306 -0.013953 -0.00010579 -0.035055 0.0094757 0 0.013734 0 0.0011497 -0.00047819 -0.00033267 0.00029488 -0.16736 -0.018856 0.018296 0.017038 0.0051357 0.004115 -0.0042242 0.0018981 -0.020401 -0.025524 -0.10359 -0.19462 -0.092261 -0.085409 0.025642 0.23645 0.09881 0.065281 0.036254 0.091213 -0.056501 -0.023307 0.02167
2.2773 0.016482 0.017 0.016331 0.015696 0 0.011905 0.012545 0.0059826 0.0036858 0.008454 -0.015085 -7.2945 -0.0049415 -0.0029895 -0.007685 0.0037816 -0.010732 -0.013877 1.4001e-05 -0.03317 0.010747 0 0.0081546 0 0.0023003 -0.00047002 0.00025904 0.00024401 -0.19656 -0.01193 0.015523 0.010375 0.0094268 0.0041027 -0.0019486 0.0028319 -0.015737 -0.022209 -0.14214 -0.21742 -0.12143 -0.13142 -0.004632 0.18304 0.070428 0.0031213 -0.0043232 0.062937 -0.089743 -0.04119 0.015506
2.2813 0.016902 0.014972 0.017185 0.014255 0 0.009715 0.012501 0.0075375 0.0091892 0.0080665 -0.0093207 -7.4227 -0.007789 -0.0037306 -0.0050935 0.0073459 -0.01156 -0.012618 -0.0007891 -0.031601 0.012188 0 -0.00064841 0 0.0025663 -9.3375e-05 0.00053406 0.00019882 -0.26366 -0.0032686 0.012435 0.0067914 0.01256 0.0046189 0.00090514 0.0049435 -0.0088525 -0.014352 -0.17339 -0.24193 -0.14874 -0.17209 -0.035571 0.13457 0.047978 -0.047465 -0.031436 0.042107 -0.11602 -0.049971 0.0034457
2.2852 0.017604 0.01407 0.018815 0.013638 0 0.012776 0.013122 0.011065 0.013985 0.0080077 -0.0039223 -7.5335 -0.0090974 -0.0015778 -0.0019592 0.0080676 -0.01074 -0.01144 -0.0013297 -0.030875 0.012834 0 -0.011181 0 0.0018378 0.0006547 0.0005091 0.00046438 -0.38414 0.0057865 0.011307 0.0080965 0.014672 0.0068276 0.0043781 0.008778 -0.0018784 -0.0021446 -0.19226 -0.26598 -0.17207 -0.20073 -0.061843 0.097369 0.037357 -0.076892 -0.041315 0.032626 -0.13353 -0.050662 -0.011816
2.2891 0.018243 0.014646 0.020543 0.014691 0 0.019393 0.014141 0.014691 0.016603 0.010389 0.0041601 -7.6251 -0.0079589 0.00263 -8.6292e-05 0.0063215 -0.0082343 -0.010863 -0.00097644 -0.030291 0.011769 0 -0.024336 0 0.00071322 0.0012493 0.00041572 0.0010325 -0.56508 0.014994 0.013421 0.013156 0.016099 0.011128 0.0083857 0.014681 0.005529 0.013091 -0.18932 -0.28427 -0.18682 -0.20717 -0.074974 0.080439 0.043606 -0.073416 -0.032036 0.036098 -0.14251 -0.047875 -0.028624
2.293 0.017969 0.016266 0.021616 0.017535 0 0.025251 0.015723 0.017609 0.018133 0.015576 0.017649 -7.7149 -0.0047328 0.0055247 0.0002381 0.0044305 -0.0062336 -0.010955 -4.3447e-05 -0.028864 0.0088938 0 -0.042371 0 -5.9104e-06 0.0010957 0.00036424 0.0014282 -0.79299 0.024785 0.018174 0.019354 0.016698 0.016159 0.013295 0.022299 0.015106 0.028522 -0.1705 -0.29495 -0.19346 -0.19908 -0.07752 0.075152 0.054018 -0.053978 -0.018963 0.040037 -0.1512 -0.050199 -0.046644
2.2969 0.016201 0.017993 0.021637 0.020961 0 0.026635 0.01831 0.020716 0.02163 0.021676 0.035286 -7.8225 -0.00080774 0.0041169 -0.0001937 0.0042427 -0.0070448 -0.01213 0.0005643 -0.026929 0.0053058 0 -0.065519 0 4.413e-05 0.00014454 0.00024669 0.0011149 -1.0301 0.035257 0.023088 0.024087 0.01649 0.019819 0.020098 0.029955 0.027383 0.041002 -0.14216 -0.29895 -0.1937 -0.18425 -0.074229 0.072921 0.059308 -0.032219 -0.011179 0.03687 -0.16352 -0.060536 -0.065318
2.3008 0.013519 0.018879 0.020634 0.022959 0 0.023142 0.02158 0.02489 0.029068 0.026052 0.051711 -7.9512 0.002212 -0.0010563 -0.00057063 0.0054326 -0.010694 -0.01482 0.00013831 -0.026372 0.0029013 0 -0.089732 0 0.00058245 -0.00099836 -2.1403e-05 0.00011606 -1.2265 0.045363 0.025225 0.025476 0.0166 0.021424 0.029317 0.035062 0.040387 0.049011 -0.10945 -0.2975 -0.18915 -0.16878 -0.069253 0.066955 0.052938 -0.018175 -0.014777 0.021687 -0.18168 -0.080219 -0.082694
2.3047 0.011468 0.018409 0.018862 0.022324 0 0.017659 0.023961 0.029202 0.038764 0.027433 0.061134 -8.0869 0.0033815 -0.0058498 -0.00051045 0.006208 -0.014685 -0.018185 -0.0013346 -0.028947 0.0032316 0 -0.10837 0 0.0010488 -0.0016152 -0.00027456 -0.00084441 -1.3432 0.052979 0.023373 0.02278 0.018812 0.022463 0.03949 0.035889 0.050855 0.05338 -0.079108 -0.29276 -0.18226 -0.16036 -0.068433 0.048537 0.027548 -0.023736 -0.036183 -0.010421 -0.20729 -0.10972 -0.096106
2.3086 0.011229 0.016688 0.016571 0.019815 0 0.013771 0.023641 0.031382 0.046054 0.026639 0.061535 -8.2126 0.0028468 -0.0060117 0.00018579 0.0055112 -0.016228 -0.019883 -0.0033519 -0.034328 0.0062886 0 -0.11663 0 0.001135 -0.0015217 -0.00023789 -0.000953 -1.369 0.055925 0.01921 0.016944 0.023657 0.024825 0.047113 0.033141 0.056522 0.055913 -0.060478 -0.28994 -0.17822 -0.16704 -0.079967 0.0096926 -0.018317 -0.056861 -0.076182 -0.057261 -0.23725 -0.14404 -0.10386
2.3125 0.012515 0.014315 0.013936 0.017472 0 0.012933 0.020282 0.030104 0.046824 0.025362 0.055805 -8.3207 0.001596 -0.0010447 0.0016768 0.0042542 -0.014726 -0.017971 -0.0054331 -0.039934 0.010231 0 -0.11457 0 0.0009692 -0.0011543 9.5126e-05 -0.00011465 -1.3185 0.05329 0.016065 0.010662 0.028992 0.028359 0.048788 0.029453 0.057192 0.057247 -0.052258 -0.2912 -0.17892 -0.18315 -0.10133 -0.04 -0.070071 -0.10255 -0.12175 -0.10528 -0.26477 -0.17536 -0.10589
2.3164 0.013889 0.01207 0.011153 0.016563 0 0.013766 0.015621 0.026403 0.040667 0.024338 0.049082 -8.4122 0.00072667 0.0054104 0.003751 0.0042607 -0.012108 -0.013275 -0.0073983 -0.042788 0.012516 0 -0.10573 0 0.00084211 -0.0010449 0.00033934 0.00089628 -1.2151 0.046031 0.015964 0.0071317 0.031062 0.030659 0.04389 0.026886 0.053912 0.056146 -0.052706 -0.29657 -0.18445 -0.2043 -0.1298 -0.093724 -0.11986 -0.15176 -0.16612 -0.14756 -0.28634 -0.20007 -0.10275
2.3203 0.014165 0.010595 0.0085414 0.016245 0 0.013802 0.012198 0.022527 0.03084 0.022809 0.044644 -8.4895 0.00077363 0.0090408 0.0055843 0.006134 -0.010831 -0.0093684 -0.0091768 -0.041728 0.011698 0 -0.093113 0 0.0008377 -0.0012726 9.0587e-05 0.0011636 -1.0758 0.036338 0.017609 0.0079439 0.027596 0.029451 0.035153 0.024923 0.047598 0.050913 -0.059299 -0.30535 -0.19417 -0.22553 -0.16174 -0.14403 -0.16031 -0.19536 -0.20293 -0.178 -0.29898 -0.21527 -0.094349
2.3242 0.01339 0.010218 0.0065462 0.014467 0 0.011811 0.011392 0.019554 0.021398 0.019706 0.041592 -8.5544 0.0015495 0.0085641 0.0062016 0.00843 -0.011691 -0.0095018 -0.010504 -0.038055 0.0084506 0 -0.076811 0 0.00077464 -0.0014663 -0.00057511 0.0005206 -0.9084 0.02623 0.017425 0.011809 0.020092 0.024912 0.026363 0.021263 0.038603 0.041306 -0.067035 -0.31455 -0.20534 -0.23735 -0.18893 -0.17664 -0.18046 -0.21832 -0.22251 -0.18802 -0.29802 -0.21684 -0.080177
2.3281 0.012509 0.01091 0.0056147 0.010291 0 0.008628 0.012621 0.016499 0.014359 0.01517 0.035834 -8.6151 0.0024792 0.0059412 0.0053333 0.0090613 -0.013523 -0.013336 -0.010927 -0.034293 0.0049382 0 -0.055578 0 0.00047999 -0.0012922 -0.0010784 -0.00031823 -0.7189 0.016475 0.012994 0.015473 0.012885 0.019245 0.019289 0.014739 0.027274 0.028816 -0.070173 -0.31894 -0.21225 -0.23546 -0.20352 -0.18664 -0.18377 -0.21968 -0.22662 -0.18358 -0.28677 -0.20916 -0.060694
2.332 0.012306 0.012321 0.0060642 0.005257 0 0.0061099 0.014205 0.011892 0.0091997 0.010706 0.023389 -8.6873 0.0030123 0.0033302 0.0037062 0.0074331 -0.014682 -0.016939 -0.010106 -0.032302 0.0031508 0 -0.030267 0 4.5898e-05 -0.00083753 -0.00090361 -0.00051937 -0.51667 0.00665 0.0057177 0.016238 0.0096196 0.014128 0.012791 0.0071301 0.014377 0.015106 -0.068183 -0.31707 -0.21284 -0.22293 -0.20507 -0.17951 -0.17868 -0.20775 -0.22152 -0.17328 -0.26966 -0.19712 -0.038048
2.3359 0.01291 0.013926 0.0080256 0.00234 0 0.0055978 0.014767 0.0059483 0.0044184 0.0077601 0.0036591 -8.7837 0.0027905 0.00061602 0.0023626 0.0050398 -0.014466 -0.016358 -0.0080678 -0.03223 0.0036798 0 -0.0048875 0 -0.00023503 -0.00046776 -0.00017708 2.7778e-05 -0.313 -0.0038146 0.00010627 0.013962 0.010379 0.0092378 0.0048631 0.0016576 0.00080811 0.00052043 -0.061508 -0.3086 -0.20631 -0.2028 -0.19421 -0.16019 -0.17095 -0.18901 -0.21147 -0.16273 -0.24953 -0.18372 -0.015012
2.3398 0.014194 0.015271 0.011422 0.003506 0 0.0073047 0.013825 0.00085007 -0.00083624 0.0062689 -0.019455 -8.9007 0.0016511 -0.0035335 0.0017258 0.0039249 -0.013116 -0.011342 -0.005234 -0.032805 0.0058019 0 0.016026 0 -0.00017938 -0.00036803 0.00040609 0.0006712 -0.12031 -0.014537 0.00020824 0.010912 0.012093 0.003683 -0.0046534 -0.00034206 -0.012733 -0.015421 -0.051508 -0.29397 -0.19255 -0.17957 -0.17292 -0.13572 -0.16711 -0.17171 -0.20143 -0.15801 -0.22945 -0.17215 0.0067059
2.3438 0.016233 0.016248 0.01587 0.0082233 0 0.010713 0.011509 -0.00116 -0.0063571 0.0047921 -0.039238 -9.0186 -0.00028945 -0.0085463 0.0014195 0.0046404 -0.010941 -0.005534 -0.002356 -0.032466 0.0083752 0 0.03067 0 8.4612e-05 -0.00033319 0.00028391 0.00075327 0.042469 -0.023888 0.0064158 0.0097631 0.011637 -0.001555 -0.013471 -0.00079588 -0.025276 -0.031942 -0.04277 -0.27733 -0.17497 -0.16359 -0.14916 -0.12155 -0.17554 -0.17027 -0.19853 -0.16643 -0.21464 -0.16683 0.026648
2.3477 0.019023 0.017158 0.020533 0.014141 0 0.015019 0.008335 0.00023397 -0.011298 0.0021729 -0.049586 -9.1183 -0.0025075 -0.010975 0.00093213 0.0057804 -0.0080054 -0.0030341 -0.00042045 -0.030428 0.010443 0 0.04001 0 0.00024619 -5.3468e-05 -0.00037796 0.00030166 0.14454 -0.029637 0.015384 0.011596 0.0085206 -0.0036107 -0.018789 -0.0025339 -0.034744 -0.045709 -0.038259 -0.26458 -0.1604 -0.15791 -0.13233 -0.12228 -0.19158 -0.18341 -0.20179 -0.18241 -0.20606 -0.16659 0.043839
2.3516 0.021888 0.01846 0.024196 0.018963 0 0.019077 0.0054262 0.0033865 -0.014445 -0.00097759 -0.048041 -9.197 -0.0042146 -0.0075762 0.00023069 0.0054459 -0.0047472 -0.0048099 -0.00030904 -0.02704 0.01119 0 0.044529 0 0.00012796 0.00045747 -0.00085991 -9.0161e-05 0.1503 -0.030003 0.022775 0.015397 0.0048442 -0.00072271 -0.019497 -0.0056271 -0.038111 -0.052096 -0.038602 -0.25791 -0.15168 -0.16242 -0.12601 -0.13767 -0.21184 -0.20862 -0.20982 -0.20261 -0.20457 -0.17083 0.055087
2.3555 0.023626 0.020355 0.025809 0.021675 0 0.021437 0.0045311 0.0064292 -0.014258 -0.0025236 -0.036627 -9.2658 -0.0048615 0.00061573 -0.00039262 0.0030686 -0.0023995 -0.0083356 -0.0021091 -0.023336 0.0099186 0 0.041729 0 -0.00014976 0.00081628 -0.00066982 -1.908e-06 0.039933 -0.024471 0.026106 0.019139 0.0031087 0.0051458 -0.016361 -0.0065835 -0.033148 -0.048195 -0.043856 -0.25875 -0.15084 -0.17592 -0.13258 -0.16582 -0.23292 -0.24248 -0.22094 -0.22379 -0.2108 -0.17883 0.055717
2.3594 0.023601 0.022586 0.02527 0.022425 0 0.021228 0.0070974 0.0088674 -0.009375 -0.0005462 -0.020137 -9.3321 -0.0045676 0.0080474 -0.00089524 -0.0001473 -0.0022272 -0.010397 -0.004609 -0.02026 0.0066594 0 0.027803 0 -0.00031343 0.00067899 -9.5831e-05 0.00032911 -0.17349 -0.014015 0.025515 0.021342 0.0043671 0.0095529 -0.010398 -0.0016257 -0.020458 -0.034898 -0.053371 -0.26812 -0.15994 -0.19505 -0.15452 -0.20144 -0.24991 -0.27884 -0.23254 -0.24157 -0.2266 -0.18992 0.042639
2.3633 0.022646 0.024641 0.023771 0.02189 0 0.019445 0.012934 0.01162 0.00031698 0.0051588 -0.0032622 -9.3888 -0.0039397 0.0092803 -0.0015729 -0.0023513 -0.0042335 -0.010009 -0.0058499 -0.018306 0.0028517 0 0.0021336 0 -0.00021335 0.00013884 8.0856e-05 0.00032334 -0.449 -0.00070042 0.022659 0.022001 0.0082732 0.00994 -0.0016504 0.0092333 -0.0037124 -0.01625 -0.06384 -0.28119 -0.17446 -0.2118 -0.18536 -0.23207 -0.26149 -0.30962 -0.24211 -0.25504 -0.25071 -0.20263 0.016992
2.3672 0.022567 0.026179 0.023146 0.021095 0 0.019083 0.01993 0.015877 0.013026 0.013221 0.011512 -9.4258 -0.0033845 0.0040879 -0.0024588 -0.002456 -0.0069998 -0.0087735 -0.0048047 -0.017978 0.00088774 0 -0.030433 0 5.9576e-05 -0.00035066 -0.00057155 -0.0002198 -0.74378 0.013162 0.019568 0.022466 0.014234 0.0085325 0.010123 0.021683 0.012524 0.0032045 -0.073602 -0.29346 -0.18909 -0.22313 -0.21786 -0.25271 -0.27079 -0.33366 -0.24977 -0.26704 -0.27973 -0.21599 -0.016221
2.3711 0.024537 0.027268 0.02451 0.021492 0 0.023154 0.025534 0.022097 0.025846 0.022099 0.024233 -9.4492 -0.0026893 -0.0023121 -0.0028863 -0.00061272 -0.0091779 -0.0089194 -0.0028264 -0.020515 0.0022537 0 -0.062608 0 0.00030623 -0.00044937 -0.0016218 -0.00084994 -1.0377 0.02597 0.018349 0.024443 0.021911 0.010434 0.023855 0.030878 0.025679 0.020739 -0.08228 -0.30289 -0.20114 -0.22829 -0.24833 -0.26161 -0.27983 -0.35101 -0.25574 -0.27961 -0.31155 -0.22951 -0.051259
2.375 0.028031 0.028243 0.027326 0.024477 0 0.031837 0.02882 0.029831 0.036561 0.031114 0.036441 -9.4838 -0.0014288 -0.0043071 -0.0020327 0.0022487 -0.011088 -0.011359 -0.0031199 -0.027732 0.0057799 0 -0.090381 0 0.0004202 -0.00027068 -0.0021372 -0.00096462 -1.3345 0.037378 0.020969 0.028672 0.030613 0.018726 0.036937 0.035688 0.036355 0.035919 -0.089904 -0.30795 -0.20833 -0.22755 -0.27356 -0.25844 -0.2907 -0.36257 -0.26044 -0.29487 -0.34383 -0.24272 -0.084653
2.3789 0.031449 0.029398 0.029861 0.03026 0 0.041429 0.031182 0.038068 0.044835 0.040114 0.049778 -9.5507 0.00025426 -0.0011043 -2.9154e-05 0.0049929 -0.014469 -0.015475 -0.0081112 -0.040524 0.0079891 0 -0.11556 0 0.00043938 -0.00021293 -0.0015631 -0.00050214 -1.6417 0.048027 0.028118 0.034087 0.03878 0.031646 0.047046 0.039151 0.046975 0.049632 -0.097924 -0.30858 -0.20914 -0.22409 -0.29007 -0.24579 -0.30502 -0.37016 -0.264 -0.31585 -0.37176 -0.25466 -0.11562
2.3828 0.033706 0.030829 0.030787 0.037232 0 0.046633 0.034926 0.045594 0.051678 0.048406 0.064823 -9.6418 0.0015427 0.0031276 0.0017089 0.0064844 -0.020443 -0.020208 -0.016916 -0.05717 0.0057591 0 -0.14228 0 0.00043513 -0.00048539 -0.00025459 -2.5667e-05 -1.9495 0.058531 0.037836 0.038243 0.044674 0.04454 0.054144 0.044861 0.059283 0.062991 -0.10734 -0.30978 -0.2091 -0.22328 -0.30263 -0.23386 -0.3186 -0.37685 -0.26644 -0.33963 -0.39437 -0.26535 -0.14411
2.3867 0.034998 0.032508 0.03044 0.04283 0 0.04471 0.041109 0.051355 0.057862 0.054494 0.08026 -9.722 0.0018435 0.0039802 0.001618 0.0057458 -0.027925 -0.024919 -0.02558 -0.073399 -0.00091802 0 -0.17099 0 0.00041172 -0.00087194 0.00083102 -9.4545e-05 -2.2284 0.068445 0.045829 0.039061 0.047723 0.054021 0.060245 0.053117 0.072763 0.076651 -0.1176 -0.31357 -0.21101 -0.22614 -0.31338 -0.22613 -0.32835 -0.38275 -0.26747 -0.36421 -0.41207 -0.27498 -0.16896
2.3906 0.035987 0.034319 0.030476 0.045384 0 0.037921 0.048581 0.054862 0.062981 0.057148 0.092723 -9.7612 0.0016868 0.0011545 -0.0004021 0.0024584 -0.034424 -0.029327 -0.030353 -0.084837 -0.0087503 0 -0.19605 0 0.00034287 -0.00099481 0.00094122 -0.00063349 -2.4408 0.076084 0.048194 0.036697 0.048915 0.059724 0.066896 0.060641 0.084811 0.090186 -0.12768 -0.32102 -0.21681 -0.23259 -0.32369 -0.2248 -0.33181 -0.38764 -0.26688 -0.38788 -0.42556 -0.28374 -0.18782
2.3945 0.036552 0.035919 0.032155 0.045167 0 0.031939 0.054845 0.056285 0.065941 0.056667 0.09798 -9.7645 0.0023427 -0.0020019 -0.0026358 -0.0025159 -0.038469 -0.033108 -0.031103 -0.090053 -0.0139 0 -0.20954 0 0.0002747 -0.00077157 8.0973e-05 -0.0010135 -2.5536 0.079447 0.044556 0.033777 0.049611 0.062367 0.072921 0.063793 0.09203 0.10146 -0.13497 -0.33231 -0.22825 -0.24078 -0.33412 -0.23131 -0.32572 -0.39049 -0.26443 -0.40845 -0.43606 -0.2919 -0.19849
2.3984 0.035776 0.03663 0.03495 0.043582 0 0.031345 0.057636 0.05589 0.066018 0.054784 0.093498 -9.7673 0.0042631 -0.0027129 -0.003012 -0.0073647 -0.040945 -0.035923 -0.031429 -0.091334 -0.015161 0 -0.20748 0 0.00032784 -0.00054441 -0.0011082 -0.00075646 -2.5435 0.077575 0.038529 0.033378 0.050029 0.061364 0.074929 0.061768 0.091709 0.10682 -0.13473 -0.34189 -0.24163 -0.24375 -0.34086 -0.24106 -0.31182 -0.38995 -0.26067 -0.42504 -0.44537 -0.29927 -0.19988
2.4023 0.033242 0.035729 0.036904 0.041389 0 0.035972 0.055898 0.053319 0.063214 0.053038 0.08074 -9.7988 0.0060584 -0.0017429 -0.0010096 -0.010455 -0.043741 -0.03775 -0.03507 -0.092245 -0.014562 0 -0.19241 0 0.00055896 -0.0007325 -0.0019095 -8.1664e-05 -2.4023 0.071261 0.034604 0.036211 0.049078 0.055439 0.070289 0.056714 0.083035 0.10292 -0.12689 -0.34458 -0.25106 -0.23839 -0.3403 -0.24808 -0.29664 -0.38656 -0.25631 -0.43896 -0.45306 -0.30485 -0.19168
2.4063 0.030017 0.033082 0.036445 0.037971 0 0.04117 0.049883 0.047775 0.057754 0.051179 0.064925 -9.8528 0.0054918 -0.0019393 0.0018743 -0.011433 -0.047213 -0.03885 -0.041952 -0.094224 -0.014957 0 -0.17027 0 0.00083572 -0.0013853 -0.0019961 0.00030413 -2.1454 0.062527 0.034177 0.039608 0.045677 0.04544 0.059668 0.051175 0.067827 0.089225 -0.11208 -0.33763 -0.2531 -0.22387 -0.33019 -0.24932 -0.28375 -0.38046 -0.25123 -0.45025 -0.45737 -0.30727 -0.17383
2.4102 0.027876 0.029531 0.033824 0.032501 0 0.04163 0.040987 0.03932 0.049746 0.047321 0.051577 -9.8946 0.0018158 -0.0044042 0.0034961 -0.011184 -0.049392 -0.039263 -0.047797 -0.095507 -0.017104 0 -0.14531 0 0.00089896 -0.0021137 -0.0015004 -6.0518e-05 -1.8169 0.053278 0.034581 0.03954 0.039977 0.035276 0.046682 0.045791 0.050191 0.069044 -0.091784 -0.31912 -0.24484 -0.20042 -0.30893 -0.24233 -0.27638 -0.37181 -0.24508 -0.45865 -0.45607 -0.30499 -0.14689
2.4141 0.027398 0.02644 0.030725 0.025691 0 0.035508 0.031507 0.029882 0.03962 0.039828 0.042344 -9.8976 -0.0030056 -0.0069182 0.002818 -0.010672 -0.047951 -0.038469 -0.047782 -0.093395 -0.019167 0 -0.11819 0 0.00058858 -0.002459 -0.00079152 -0.00092129 -1.4741 0.044152 0.032142 0.0341 0.033102 0.028915 0.035074 0.039464 0.03462 0.047685 -0.071022 -0.28799 -0.22277 -0.17187 -0.27523 -0.22416 -0.27818 -0.35982 -0.23557 -0.46064 -0.44206 -0.29342 -0.11315
2.418 0.02705 0.024616 0.028467 0.020012 0 0.025567 0.023842 0.022302 0.028665 0.029119 0.033852 -9.8699 -0.0058087 -0.0064099 0.0003832 -0.0099333 -0.042716 -0.035816 -0.040781 -0.087337 -0.018952 0 -0.088231 0 1.2906e-05 -0.0023029 -0.00022732 -0.0015743 -1.157 0.034398 0.026208 0.025326 0.025893 0.02636 0.026156 0.031308 0.023328 0.028979 -0.057104 -0.25516 -0.1959 -0.14853 -0.23905 -0.20136 -0.28299 -0.3446 -0.22141 -0.45377 -0.41542 -0.27334 -0.076819
2.4219 0.024471 0.023533 0.026679 0.017815 0 0.016744 0.01903 0.0178 0.018568 0.017617 0.021086 -9.843 -0.0052218 -0.00254 -0.0026084 -0.0083927 -0.035878 -0.031315 -0.030177 -0.079506 -0.016398 0 -0.056622 0 -0.00052704 -0.0019121 -1.4301e-05 -0.0015565 -0.86558 0.022812 0.019974 0.017585 0.018332 0.023399 0.018699 0.022039 0.014913 0.013267 -0.052449 -0.2277 -0.17112 -0.13496 -0.20691 -0.17872 -0.28542 -0.32626 -0.20275 -0.43731 -0.37883 -0.24678 -0.042644
2.4258 0.01881 0.021683 0.023787 0.019012 0 0.01237 0.015717 0.01444 0.010091 0.0078774 0.0025568 -9.8378 -0.0030539 0.0017031 -0.0053086 -0.0060989 -0.029692 -0.025904 -0.020737 -0.072328 -0.013739 0 -0.026651 0 -0.00080293 -0.0016197 -0.00016151 -0.0010461 -0.57079 0.0090512 0.017154 0.013912 0.010372 0.015972 0.010884 0.013365 0.0058911 -0.0013491 -0.058084 -0.21075 -0.15377 -0.13379 -0.18355 -0.15997 -0.28132 -0.30507 -0.18019 -0.41121 -0.33524 -0.2159 -0.013652
2.4297 0.011734 0.017846 0.018716 0.020596 0 0.012012 0.010972 0.0087806 0.0024039 0.00075013 -0.017487 -9.8453 -0.0024562 0.0029807 -0.0072655 -0.0042927 -0.024398 -0.020836 -0.014793 -0.065805 -0.013291 0 -0.0011696 0 -0.00085567 -0.0015048 -0.00050264 -0.00061912 -0.25132 -0.0055979 0.017844 0.013544 0.0029911 0.00462 0.0021461 0.0062335 -0.0058368 -0.015898 -0.074188 -0.21033 -0.15056 -0.14704 -0.17454 -0.1498 -0.26549 -0.2817 -0.15523 -0.37609 -0.28951 -0.18407 0.009809
2.4336 0.0060582 0.012156 0.012 0.018647 0 0.012291 0.002831 -0.00043452 -0.0058481 -0.0046945 -0.032008 -9.8429 -0.0046382 0.00077443 -0.007903 -0.0043248 -0.018788 -0.01683 -0.011277 -0.057665 -0.015245 0 0.019452 0 -0.00092202 -0.0013826 -0.00080297 -0.00067473 0.076787 -0.018574 0.017906 0.0128 -0.0021736 -0.0058995 -0.0066317 -7.7477e-05 -0.018656 -0.028812 -0.094608 -0.22843 -0.16612 -0.16965 -0.18194 -0.15261 -0.2355 -0.25959 -0.13344 -0.33824 -0.25255 -0.15876 0.028999
2.4375 0.0033523 0.0059876 0.0052049 0.011251 0 0.0097233 -0.0075501 -0.01034 -0.014626 -0.0095808 -0.036725 -9.824 -0.0075869 -0.0025637 -0.0065671 -0.0059156 -0.012622 -0.013865 -0.0079097 -0.046242 -0.017683 0 0.036481 0 -0.0011593 -0.0010643 -0.00091832 -0.0011042 0.36672 -0.027378 0.012724 0.0083843 -0.0045102 -0.011474 -0.014173 -0.0070154 -0.028364 -0.037292 -0.11062 -0.2535 -0.19092 -0.1902 -0.19566 -0.16352 -0.20038 -0.24195 -0.11851 -0.3054 -0.22787 -0.14229 0.044829
2.4414 0.0028012 0.00081478 -0.00055145 8.4244e-06 0 0.0033642 -0.016339 -0.016225 -0.021853 -0.013731 -0.033291 -9.8074 -0.008199 -0.0045024 -0.0033842 -0.0068515 -0.0078087 -0.011635 -0.0037956 -0.032899 -0.018581 0 0.050322 0 -0.0014452 -0.0005867 -0.00088105 -0.0014482 0.57571 -0.031063 0.0017799 0.00017711 -0.0054753 -0.012587 -0.019705 -0.014841 -0.031851 -0.040164 -0.11819 -0.27919 -0.21936 -0.20326 -0.21023 -0.17975 -0.16571 -0.23055 -0.11217 -0.28107 -0.21626 -0.13527 0.056935
2.4453 0.0021962 -0.0028667 -0.0053133 -0.010922 0 -0.0045897 -0.019943 -0.016076 -0.025019 -0.015813 -0.027478 -9.815 -0.0055856 -0.0045358 0.00016198 -0.0049572 -0.0066685 -0.0099755 0.00017689 -0.021333 -0.017586 0 0.059502 0 -0.0014672 -0.00019494 -0.00081837 -0.0013079 0.69329 -0.030789 -0.010398 -0.0087031 -0.0074592 -0.013088 -0.02299 -0.021636 -0.029843 -0.039103 -0.11423 -0.29935 -0.24564 -0.20438 -0.22043 -0.19815 -0.13712 -0.22669 -0.11543 -0.26779 -0.21721 -0.13745 0.064378
2.4492 -0.00014734 -0.0056229 -0.0095632 -0.01743 0 -0.010529 -0.017816 -0.012695 -0.023542 -0.014925 -0.024366 -9.8445 -0.0020324 -0.0037655 0.0020032 -0.00064463 -0.0091479 -0.0087771 0.0029361 -0.01446 -0.015904 0 0.062325 0 -0.0010341 -0.00012932 -0.00078085 -0.00063335 0.73837 -0.028921 -0.017883 -0.014357 -0.011367 -0.015456 -0.024 -0.024377 -0.026097 -0.036956 -0.09523 -0.30437 -0.26013 -0.1881 -0.21866 -0.21329 -0.1245 -0.23218 -0.12913 -0.26821 -0.22822 -0.14739 0.066875
2.4531 -0.0043312 -0.0082833 -0.013092 -0.017892 0 -0.012194 -0.012662 -0.011011 -0.019447 -0.011946 -0.024911 -9.8695 -0.00062449 -0.0030333 0.001156 0.002726 -0.012348 -0.0077614 0.0045622 -0.012094 -0.014738 0 0.059143 0 -0.00031666 -0.00042716 -0.00067806 0.00026877 0.73571 -0.027237 -0.018179 -0.014936 -0.01549 -0.018141 -0.022936 -0.021412 -0.023968 -0.034991 -0.069192 -0.29566 -0.26136 -0.16256 -0.20729 -0.22148 -0.12775 -0.24234 -0.14662 -0.27448 -0.23927 -0.15793 0.065208
2.457 -0.0092615 -0.01117 -0.014946 -0.014 0 -0.010455 -0.0081205 -0.01329 -0.015654 -0.0092132 -0.026368 -9.8667 -0.0021189 -0.0021832 -0.0013919 0.0015689 -0.013183 -0.0066986 0.0058943 -0.011596 -0.014177 0 0.052485 0 0.00023005 -0.00088849 -0.00041044 0.00092274 0.701 -0.025673 -0.013865 -0.011791 -0.01709 -0.017933 -0.020522 -0.014298 -0.023733 -0.031972 -0.043509 -0.27968 -0.25396 -0.13622 -0.19257 -0.22311 -0.14112 -0.25291 -0.16299 -0.28021 -0.24564 -0.1653 0.060655
2.4609 -0.013676 -0.014045 -0.014644 -0.009613 0 -0.0087319 -0.0063578 -0.017268 -0.013692 -0.0087768 -0.025333 -9.8417 -0.0043446 -0.0010941 -0.0035999 -0.0044136 -0.011346 -0.0059248 0.0072633 -0.010417 -0.013575 0 0.044915 0 0.00022401 -0.0011988 -5.1271e-05 0.00093865 0.64706 -0.022689 -0.009909 -0.00843 -0.015204 -0.014301 -0.01789 -0.0072333 -0.023102 -0.025859 -0.023045 -0.2612 -0.24158 -0.11454 -0.17907 -0.2187 -0.16011 -0.2611 -0.17517 -0.2816 -0.24497 -0.16749 0.054396
2.4648 -0.01683 -0.01662 -0.013257 -0.0083948 0 -0.010407 -0.0075465 -0.019044 -0.01311 -0.010819 -0.020309 -9.8226 -0.0045624 -0.0006152 -0.0041902 -0.011407 -0.0092363 -0.0063136 0.0081496 -0.007816 -0.012627 0 0.037178 0 -0.00030787 -0.0011177 0.00015126 0.00025167 0.59473 -0.017026 -0.0095067 -0.008231 -0.011789 -0.010437 -0.015882 -0.004195 -0.019926 -0.016243 -0.012895 -0.24602 -0.22897 -0.10329 -0.17216 -0.2093 -0.17897 -0.26393 -0.18012 -0.27505 -0.23571 -0.16287 0.047501
2.4688 -0.01864 -0.018929 -0.012974 -0.011651 0 -0.01615 -0.010912 -0.017408 -0.012827 -0.013646 -0.012113 -9.8304 -0.0020827 -0.0017584 -0.0034665 -0.014512 -0.0089258 -0.0083235 0.008156 -0.0044622 -0.011693 0 0.028775 0 -0.00091861 -0.00064097 -6.8687e-06 -0.00076394 0.56721 -0.0092721 -0.012255 -0.012402 -0.010027 -0.0097625 -0.014444 -0.0060273 -0.014204 -0.0050779 -0.018698 -0.24227 -0.22348 -0.10771 -0.17812 -0.19702 -0.18724 -0.25759 -0.17443 -0.25883 -0.21882 -0.15101 0.041083
2.4727 -0.019634 -0.021196 -0.015322 -0.017716 0 -0.023316 -0.015536 -0.01483 -0.012537 -0.015196 -0.0028361 -9.857 0.0015459 -0.0040648 -0.002398 -0.012032 -0.0096593 -0.011005 0.0078798 -0.0011696 -0.011033 0 0.020174 0 -0.0010862 -4.7891e-05 -0.00046298 -0.0014544 0.57167 -0.0017898 -0.015777 -0.019308 -0.011534 -0.012137 -0.012854 -0.01007 -0.0076617 0.0046517 -0.03232 -0.24586 -0.22354 -0.118 -0.18957 -0.18424 -0.18468 -0.24568 -0.16287 -0.24067 -0.20077 -0.13673 0.035963
2.4766 -0.02079 -0.023465 -0.019759 -0.023331 0 -0.027964 -0.020133 -0.014342 -0.012588 -0.014721 0.0051481 -9.8756 0.0045293 -0.0055159 -0.0012389 -0.0069734 -0.0088336 -0.012322 0.0083803 0.0014502 -0.010101 0 0.013916 0 -0.00063559 0.0002364 -0.0009063 -0.0013215 0.59322 0.0029646 -0.018565 -0.025517 -0.015299 -0.014346 -0.010624 -0.012829 -0.002037 0.010696 -0.04941 -0.25319 -0.22663 -0.12845 -0.20106 -0.17102 -0.17229 -0.22986 -0.14731 -0.22451 -0.18374 -0.12174 0.032153
2.4805 -0.023035 -0.025485 -0.024087 -0.026034 0 -0.02792 -0.022885 -0.016182 -0.0129 -0.013298 0.0096637 -9.8691 0.0064246 -0.0045999 0.00055836 -0.0042339 -0.0053724 -0.010924 0.0098083 0.0024662 -0.0080185 0 0.013174 0 0.00011998 -5.8973e-05 -0.001036 -0.00044037 0.61475 0.0041558 -0.02108 -0.027997 -0.019128 -0.014332 -0.0081785 -0.013295 0.0017818 0.012129 -0.065729 -0.26043 -0.22986 -0.13369 -0.20713 -0.1571 -0.15177 -0.21175 -0.12948 -0.2137 -0.16928 -0.10737 0.029175
2.4844 -0.026486 -0.026954 -0.026353 -0.025789 0 -0.024407 -0.022579 -0.018099 -0.01275 -0.012944 0.0092335 -9.8479 0.0076345 -0.0022572 0.0030447 -0.0060812 -0.0015253 -0.007735 0.010997 0.00080663 -0.0048298 0 0.019295 0 0.00064419 -0.00078057 -0.00080845 0.00054164 0.64383 0.0027158 -0.02445 -0.026156 -0.02182 -0.014092 -0.006636 -0.013711 0.0031509 0.0088861 -0.07516 -0.26124 -0.22788 -0.12573 -0.19855 -0.14108 -0.12617 -0.19314 -0.11104 -0.21239 -0.15831 -0.094649 0.027455
2.4883 -0.030101 -0.027801 -0.026456 -0.024639 0 -0.021008 -0.020317 -0.018692 -0.012029 -0.015179 0.0037589 -9.8376 0.0079045 -0.0011619 0.0048614 -0.010166 -0.00076363 -0.0054628 0.010786 -0.0032095 -0.0020067 0 0.030983 0 0.00062828 -0.0013695 -0.00044409 0.00091512 0.71458 -0.0001284 -0.028626 -0.022316 -0.023802 -0.017645 -0.0070412 -0.017025 0.0010356 0.0014643 -0.076053 -0.25335 -0.21814 -0.10478 -0.1738 -0.12164 -0.10101 -0.17479 -0.092367 -0.2174 -0.14815 -0.082452 0.029381
2.4922 -0.032269 -0.028184 -0.025985 -0.024815 0 -0.020944 -0.019577 -0.019483 -0.012371 -0.020123 -0.0053574 -9.8539 0.0061576 -0.0028054 0.0042286 -0.011865 -0.0038681 -0.006089 0.0097182 -0.0066062 -0.0013378 0 0.045858 0 0.00024076 -0.0012438 -0.00021508 0.00051292 0.85775 -0.0044067 -0.03214 -0.020156 -0.025959 -0.026228 -0.0098826 -0.023691 -0.0053258 -0.0088048 -0.072329 -0.24125 -0.20402 -0.078395 -0.14093 -0.099624 -0.078203 -0.15602 -0.072973 -0.22239 -0.13657 -0.069547 0.038273
2.4961 -0.031978 -0.028266 -0.02656 -0.026968 0 -0.024878 -0.02363 -0.023074 -0.016291 -0.026577 -0.016204 -9.8909 0.0021611 -0.0056515 0.0010835 -0.0085694 -0.0075045 -0.0086251 0.010071 -0.004923 -0.0031454 0 0.062485 0 -4.003e-05 -0.00028415 -0.0002335 -0.00016038 1.0676 -0.011462 -0.03355 -0.022134 -0.028352 -0.036155 -0.015214 -0.031244 -0.015106 -0.019763 -0.066787 -0.22857 -0.18848 -0.0518 -0.10614 -0.076053 -0.058417 -0.13631 -0.052688 -0.22318 -0.12263 -0.055476 0.055447
2.5 -0.029478 -0.028045 -0.028312 -0.029887 0 -0.030719 -0.032256 -0.029565 -0.024708 -0.03277 -0.027728 -9.9328 -0.0020959 -0.0066824 -0.0020753 -0.0017977 -0.0070329 -0.0095507 0.013924 0.0043452 -0.00568 0 0.080659 0 0.0001365 0.0010022 -0.00041072 -0.0004167 1.2993 -0.022456 -0.03279 -0.027724 -0.030268 -0.041887 -0.02288 -0.037048 -0.025804 -0.029538 -0.062607 -0.21955 -0.17507 -0.030675 -0.076608 -0.052355 -0.041886 -0.11514 -0.031496 -0.2157 -0.10579 -0.040025 0.077967
2.5039 -0.025854 -0.027328 -0.029831 -0.031588 0 -0.035152 -0.041073 -0.035676 -0.035372 -0.037169 -0.040012 -9.9726 -0.0034956 -0.0047997 -0.0020483 0.004643 -0.00078204 -0.0058849 0.021122 0.019035 -0.0064449 0 0.099948 0 0.00067082 0.0018316 -0.00056425 -2.2341e-05 1.4985 -0.036777 -0.030919 -0.03374 -0.031216 -0.041087 -0.032267 -0.040963 -0.03503 -0.038019 -0.064989 -0.2223 -0.17099 -0.024914 -0.067389 -0.033037 -0.029268 -0.09245 -0.011205 -0.19322 -0.086851 -0.024392 0.09973
2.5078 -0.022051 -0.025779 -0.029444 -0.030609 0 -0.035502 -0.044599 -0.037884 -0.044113 -0.038971 -0.05305 -10.015 -0.00075093 -0.0022317 0.001986 0.0082957 0.0084935 0.0018333 0.029204 0.033255 -0.0042457 0 0.11846 0 0.0010916 0.0017456 -0.00054114 0.00063302 1.6303 -0.051798 -0.028706 -0.036401 -0.031414 -0.036419 -0.041821 -0.044709 -0.042435 -0.046959 -0.071762 -0.23288 -0.17395 -0.029202 -0.075087 -0.019711 -0.019508 -0.070584 0.0055237 -0.16282 -0.069045 -0.010856 0.11554
2.5117 -0.018441 -0.023002 -0.026513 -0.026628 0 -0.030881 -0.040487 -0.036035 -0.047926 -0.038206 -0.065336 -10.066 0.0038332 -0.0022004 0.0072801 0.0097833 0.016222 0.009529 0.035335 0.041606 -5.5918e-05 0 0.1333 0 0.00096681 0.00094698 -0.00028433 0.00097013 1.684 -0.064091 -0.02582 -0.033611 -0.031175 -0.032553 -0.049131 -0.048566 -0.04955 -0.057997 -0.080598 -0.24709 -0.18082 -0.038878 -0.095015 -0.01256 -0.012892 -0.051192 0.017183 -0.1291 -0.053734 -0.00039717 0.12461
2.5156 -0.01519 -0.018803 -0.0217 -0.020476 0 -0.022439 -0.031147 -0.033228 -0.04687 -0.035528 -0.073993 -10.116 0.0059838 -0.0053504 0.0096928 0.011183 0.019815 0.012736 0.038306 0.043054 0.0039535 0 0.14195 0 0.00028751 7.8129e-05 0.00014231 0.0007833 1.6571 -0.070957 -0.02162 -0.026007 -0.030169 -0.031846 -0.051993 -0.049571 -0.057413 -0.070172 -0.089291 -0.26063 -0.1883 -0.049409 -0.12182 -0.011206 -0.0097245 -0.03577 0.02273 -0.096497 -0.041928 0.0063899 0.12998
2.5195 -0.012691 -0.013655 -0.016252 -0.013974 0 -0.012936 -0.021492 -0.032052 -0.043085 -0.031823 -0.0765 -10.156 0.0032096 -0.0089372 0.0073409 0.013155 0.019994 0.010169 0.038848 0.04105 0.0060765 0 0.14288 0 -0.00050406 -0.00034048 0.00056278 0.00037263 1.5481 -0.07115 -0.016586 -0.016432 -0.027688 -0.032968 -0.049759 -0.04403 -0.064426 -0.079395 -0.094624 -0.26643 -0.19084 -0.054077 -0.14651 -0.014513 -0.01093 -0.026792 0.020819 -0.071695 -0.034868 0.0089855 0.13426
2.5234 -0.01132 -0.008952 -0.011227 -0.0094908 0 -0.0057255 -0.01517 -0.031573 -0.038267 -0.027762 -0.072251 -10.181 -0.0028905 -0.0097111 0.0022427 0.014089 0.019031 0.0046285 0.038379 0.039995 0.0058865 0 0.13492 0 -0.0008577 -0.00029525 0.00077321 0.00017959 1.3669 -0.064705 -0.012566 -0.0084389 -0.023698 -0.033031 -0.043762 -0.032064 -0.066805 -0.080695 -0.095567 -0.25911 -0.18383 -0.049027 -0.15805 -0.017859 -0.016637 -0.025887 0.013285 -0.060598 -0.032924 0.0089011 0.13563
2.5273 -0.010814 -0.006491 -0.0073085 -0.0088362 0 -0.0032119 -0.012702 -0.02857 -0.032421 -0.02353 -0.062333 -10.204 -0.0079587 -0.0072932 -0.0016137 0.012148 0.018409 0.00060226 0.037721 0.041393 0.0038762 0 0.11686 0 -0.00053263 -0.00016172 0.00069809 0.0003655 1.1433 -0.052523 -0.011264 -0.0046611 -0.019308 -0.030251 -0.03631 -0.018923 -0.061347 -0.071449 -0.095657 -0.24387 -0.17112 -0.040046 -0.15829 -0.018085 -0.025539 -0.031464 0.0038556 -0.060688 -0.035662 0.0079142 0.12832
2.5313 -0.010254 -0.0072206 -0.0050102 -0.011817 0 -0.0054731 -0.012477 -0.02151 -0.024907 -0.018914 -0.04792 -10.242 -0.0085023 -0.0043599 -0.0018374 0.0078593 0.018313 0.00079904 0.036857 0.042946 0.00085307 0 0.088649 0 0.00024501 -0.00025123 0.0004901 0.00075012 0.91076 -0.036183 -0.012439 -0.0056837 -0.015902 -0.024558 -0.029006 -0.010764 -0.04785 -0.052894 -0.097581 -0.22512 -0.15629 -0.032078 -0.15049 -0.013968 -0.037572 -0.043395 -0.0059771 -0.070805 -0.04415 0.0062073 0.10734
2.5352 -0.0089444 -0.010187 -0.004655 -0.015751 0 -0.0101 -0.012738 -0.012575 -0.016069 -0.013697 -0.029308 -10.299 -0.0044507 -0.003635 0.00058798 0.0042386 0.018616 0.004472 0.035363 0.04091 -0.002137 0 0.053187 0 0.00097615 -0.00049352 0.00042411 0.0010702 0.67766 -0.017822 -0.013795 -0.0097966 -0.013804 -0.016618 -0.02176 -0.0088348 -0.028995 -0.028967 -0.10412 -0.20814 -0.14369 -0.030656 -0.13935 -0.004848 -0.052831 -0.061523 -0.01502 -0.089355 -0.059718 0.0035825 0.073322
2.5391 -0.0072441 -0.012806 -0.0059128 -0.016958 0 -0.013662 -0.012344 -0.0053607 -0.0072516 -0.0080114 -0.0068592 -10.361 0.0013169 -0.0052124 0.0027753 0.004041 0.019339 0.0085034 0.032637 0.033254 -0.0037325 0 0.016305 0 0.0012427 -0.0005589 0.00062337 0.0011936 0.4186 0.00026785 -0.012878 -0.013835 -0.011956 -0.0072768 -0.013244 -0.0083114 -0.0082573 -0.0039325 -0.12011 -0.20422 -0.14302 -0.047311 -0.13667 0.0088953 -0.073734 -0.087584 -0.023114 -0.11548 -0.08787 -0.0028273 0.033014
2.543 -0.0062553 -0.012581 -0.0074616 -0.013426 0 -0.013831 -0.010262 -0.0010068 0.00076699 -0.0023182 0.0172 -10.413 0.0054595 -0.0070736 0.0028463 0.0068871 0.019811 0.0098677 0.027843 0.021064 -0.0028709 0 -0.016015 0 0.00094602 -0.00026766 0.00087987 0.0010817 0.10554 0.016234 -0.0091684 -0.014826 -0.0089506 0.0020231 -0.0023127 -0.0033707 0.01181 0.019073 -0.14174 -0.21446 -0.15495 -0.079252 -0.14809 0.022427 -0.10082 -0.1192 -0.03252 -0.14574 -0.12698 -0.015282 -0.0048066
2.5469 -0.0065433 -0.0089797 -0.0074908 -0.0063772 0 -0.010523 -0.0054407 0.0026794 0.0086945 0.002982 0.03841 -10.453 0.006261 -0.0077774 0.0013152 0.0093411 0.018087 0.0074021 0.020294 0.0075654 5.0562e-05 0 -0.041136 0 0.00029896 0.00015175 0.00080467 0.00067518 -0.24876 0.029005 -0.0042883 -0.011544 -0.0042657 0.0092704 0.010746 0.0067323 0.029481 0.037919 -0.16448 -0.23491 -0.1758 -0.11999 -0.17158 0.033343 -0.13355 -0.15409 -0.044281 -0.17884 -0.17375 -0.034029 -0.03428
2.5508 -0.0073083 -0.0038226 -0.0049956 0.00081242 0 -0.0053245 0.0021178 0.0081574 0.017505 0.0078597 0.05215 -10.496 0.0040335 -0.0078915 -0.00010002 0.0081321 0.012312 0.0019797 0.010474 -0.0039725 0.002825 0 -0.060528 0 -0.00035628 0.00023801 0.00022392 -3.8103e-05 -0.5809 0.038115 -0.00021901 -0.0050034 0.001538 0.013224 0.024001 0.017057 0.042925 0.050926 -0.18438 -0.26131 -0.20164 -0.16318 -0.20385 0.040211 -0.17078 -0.18973 -0.058596 -0.21343 -0.22441 -0.058506 -0.054351
2.5547 -0.0070216 0.0002144 -0.00082496 0.005364 0 -6.7529e-05 0.010303 0.014832 0.026308 0.012473 0.056588 -10.553 0.00038943 -0.0085935 -0.00053533 0.0034864 0.0031821 -0.0043595 0.00071004 -0.011845 0.0029103 0 -0.076788 0 -0.00074598 -0.00024759 -0.00056153 -0.00082298 -0.81527 0.043347 0.002487 0.0023477 0.0075417 0.014723 0.034719 0.022289 0.050261 0.057062 -0.19582 -0.2867 -0.22592 -0.19905 -0.23839 0.041838 -0.20996 -0.22187 -0.074845 -0.24737 -0.2725 -0.086974 -0.066933
2.5586 -0.0048693 0.0017172 0.0026724 0.0069033 0 0.0040089 0.015666 0.019409 0.032008 0.016592 0.053844 -10.625 -0.002608 -0.0095556 -0.00059236 -0.00074991 -0.0053494 -0.0093921 -0.0057248 -0.016228 -0.0001987 0 -0.089714 0 -0.00077017 -0.0010283 -0.00095698 -0.0011947 -0.91505 0.044618 0.004618 0.008007 0.012997 0.015983 0.040606 0.021866 0.050888 0.056735 -0.19284 -0.29869 -0.23683 -0.21187 -0.25964 0.040647 -0.24152 -0.2403 -0.087107 -0.27346 -0.30294 -0.1112 -0.073992
2.5625 -0.0013969 0.0014408 0.0034523 0.006814 0 0.0061509 0.015945 0.019493 0.031688 0.019271 0.048174 -10.7 -0.0032114 -0.0091303 -0.0011121 -0.0005161 -0.0087252 -0.011481 -0.0068161 -0.018326 -0.0040578 0 -0.095444 0 -0.00049979 -0.0014903 -0.00057664 -0.00077854 -0.89775 0.042146 0.006649 0.010418 0.017106 0.018175 0.040703 0.01927 0.046405 0.051947 -0.18064 -0.2968 -0.23379 -0.20344 -0.26266 0.042106 -0.25902 -0.24231 -0.09004 -0.28729 -0.31144 -0.12458 -0.076212
2.5664 0.0022978 0.001367 0.0016308 0.0063245 0 0.0059604 0.012117 0.016227 0.025489 0.019341 0.042647 -10.766 -0.00090147 -0.0068036 -0.0018439 0.0046225 -0.005759 -0.01024 -0.0034609 -0.019085 -0.0051553 0 -0.089741 0 -0.00010042 -0.0012046 0.00039303 0.00026548 -0.80682 0.036481 0.0076988 0.0093329 0.018761 0.019996 0.035551 0.016893 0.039635 0.045121 -0.16275 -0.28233 -0.21788 -0.17594 -0.24609 0.049549 -0.25851 -0.22622 -0.080294 -0.28565 -0.2959 -0.12339 -0.073512
2.5703 0.0057375 0.0029616 -0.00034218 0.0056971 0 0.0039919 0.0078222 0.013006 0.016896 0.016487 0.037067 -10.824 0.0029716 -0.0046888 -0.0016908 0.01081 6.6202e-06 -0.0069087 0.0011277 -0.018427 -0.0021344 0 -0.072333 0 0.00027002 -0.00032986 0.0013205 0.00124 -0.67602 0.028236 0.0066015 0.0058908 0.017138 0.01916 0.026754 0.013128 0.032387 0.037427 -0.14311 -0.25786 -0.19144 -0.13304 -0.21023 0.065947 -0.23721 -0.19163 -0.055382 -0.26624 -0.25595 -0.10492 -0.065793
2.5742 0.0091617 0.0062346 0.00041669 0.0052031 0 0.0023502 0.0065109 0.011886 0.0099289 0.011915 0.028755 -10.882 0.005772 -0.0056364 -0.00020594 0.013133 0.0032428 -0.0038658 0.0038941 -0.015735 0.0027698 0 -0.048098 0 0.00053437 0.0004853 0.001634 0.0014351 -0.52315 0.017861 0.0040157 0.0025289 0.012801 0.015305 0.016343 0.0054978 0.024234 0.028138 -0.12859 -0.22942 -0.16007 -0.082169 -0.15734 0.096409 -0.19083 -0.13865 -0.011705 -0.22506 -0.19226 -0.065319 -0.052927
2.5781 0.012568 0.010201 0.0047996 0.0060975 0 0.0038285 0.0088507 0.011806 0.0059558 0.0077779 0.015405 -10.944 0.0054761 -0.0096744 0.0015347 0.0098833 0.0014415 -0.0031591 0.0040665 -0.011294 0.0056969 0 -0.023994 0 0.00069256 0.00064039 0.001244 0.00071821 -0.36812 0.0058911 0.002901 0.0021989 0.0079383 0.010835 0.0062784 -0.0041271 0.013635 0.015685 -0.12169 -0.20596 -0.13318 -0.035832 -0.10137 0.13652 -0.13252 -0.081043 0.04013 -0.17325 -0.12254 -0.015904 -0.034662
2.582 0.015164 0.013942 0.010975 0.009714 0 0.009519 0.012626 0.010384 0.0032872 0.0056306 -0.0023628 -11.003 0.0023812 -0.013018 0.0018613 0.0040257 -0.0032318 -0.0049809 0.0030638 -0.0072322 0.0047688 0 -0.0046836 0 0.00074784 9.5034e-05 0.00053596 -0.00038465 -0.24022 -0.0064602 0.0061526 0.006591 0.0050525 0.0084784 -0.0018438 -0.0093565 0.000238 -0.00040256 -0.11964 -0.18939 -0.1134 0.0019619 -0.050291 0.17978 -0.074289 -0.028733 0.089727 -0.12148 -0.05883 0.032668 -0.011539
2.5859 0.016206 0.017134 0.016095 0.015376 0 0.017045 0.014921 0.0069107 -0.00027464 0.0052621 -0.020746 -11.051 -0.001141 -0.011436 0.0003104 0.00059265 -0.0064997 -0.0075006 0.0025527 -0.0065301 0.0018053 0 0.009233 0 0.00064704 -0.00060811 6.8686e-06 -0.0011864 -0.15889 -0.017148 0.013398 0.014387 0.0051808 0.0082824 -0.0070761 -0.005562 -0.013987 -0.018239 -0.11984 -0.18018 -0.1017 0.029188 -0.0092275 0.22089 -0.024827 0.011339 0.1291 -0.077677 -0.009292 0.072461 0.01364
2.5898 0.016281 0.019753 0.018861 0.019903 0 0.021813 0.014421 0.0030779 -0.0047447 0.0050957 -0.034925 -11.086 -0.0027922 -0.0047739 -0.0017203 0.0023748 -0.006159 -0.008446 0.0027868 -0.01038 0.00044973 0 0.019312 0 0.00032657 -0.00083688 -9.1975e-05 -0.0014031 -0.11382 -0.024034 0.020444 0.021454 0.0074083 0.007673 -0.0094079 0.0042045 -0.025823 -0.033975 -0.11861 -0.17776 -0.098102 0.0446 0.01667 0.25317 0.0059547 0.031649 0.1488 -0.051047 0.017451 0.094257 0.035594
2.5938 0.017251 0.021674 0.020463 0.020183 0 0.020942 0.012007 0.001021 -0.0078606 0.0039094 -0.041855 -11.12 -0.0022654 0.002341 -0.0022799 0.0077424 -0.0036337 -0.0071098 0.0028431 -0.016276 0.0026415 0 0.026149 0 -0.00015263 -0.00042901 0.00016629 -0.0012445 -0.079264 -0.026007 0.022617 0.023703 0.010098 0.0047122 -0.009742 0.011168 -0.032762 -0.043531 -0.11015 -0.17963 -0.10063 0.046772 0.019066 0.26314 0.0021552 0.02096 0.13258 -0.056936 0.0090421 0.082475 0.048556
2.5977 0.020489 0.02282 0.02302 0.016633 0 0.016409 0.0096463 0.0013629 -0.0073814 0.0022804 -0.041464 -11.163 -0.00096785 0.0047796 -0.00080362 0.012407 -0.0016319 -0.0048539 0.0022165 -0.019226 0.0069996 0 0.028133 0 -0.00053193 0.00020043 0.0005498 -0.0010316 -0.056871 -0.023415 0.019218 0.020682 0.012396 0.00081819 -0.0092106 0.0096477 -0.033879 -0.044521 -0.097411 -0.18288 -0.10505 0.040346 0.0042865 0.25358 -0.026008 -0.0097831 0.090963 -0.086088 -0.0218 0.046558 0.049156
2.6016 0.025301 0.02368 0.027209 0.013684 0 0.013975 0.0090045 0.0035235 -0.0031153 0.0023064 -0.035435 -11.22 -2.9762e-05 0.0018927 0.001355 0.01333 -0.00081415 -0.0035798 0.0017826 -0.015831 0.010567 0 0.022756 0 -0.00048754 0.00049118 0.00086566 -0.0008319 -0.098995 -0.017336 0.014738 0.016515 0.014466 -0.00030735 -0.0080707 0.0034219 -0.029222 -0.037189 -0.084051 -0.18812 -0.1111 0.025397 -0.026144 0.22628 -0.073265 -0.055828 0.02987 -0.13347 -0.069644 -0.0084074 0.037687
2.6055 0.02949 0.025394 0.031621 0.016112 0 0.018311 0.010877 0.0074281 0.0034157 0.0058154 -0.024948 -11.284 0.00094964 -0.0020708 0.0023207 0.011135 0.00071546 -0.0037575 0.0028787 -0.0079199 0.011804 0 0.0085766 0 8.0944e-05 0.00027242 0.0010451 -0.00050617 -0.27653 -0.0084666 0.015229 0.016783 0.016632 0.003599 -0.0051086 0.0022005 -0.019064 -0.023898 -0.074237 -0.19642 -0.11902 0.0019859 -0.070181 0.18425 -0.13343 -0.11197 -0.043527 -0.19307 -0.12859 -0.07623 0.016804
2.6094 0.031717 0.029017 0.034531 0.024577 0 0.028719 0.01542 0.014044 0.011016 0.012811 -0.0097778 -11.339 0.0028783 -0.0026002 0.0014995 0.0089059 0.0045127 -0.0041685 0.0053443 -0.0022521 0.011543 0 -0.014151 0 0.00086462 -0.00013332 0.0011227 -3.4896e-05 -0.61475 0.0031881 0.023001 0.023771 0.018965 0.011272 0.0016314 0.01149 -0.0041762 -0.007591 -0.076574 -0.21136 -0.13108 -0.031414 -0.12573 0.13301 -0.19686 -0.17096 -0.11671 -0.25508 -0.19049 -0.14655 -0.010759
2.6133 0.033069 0.034515 0.036041 0.034998 0 0.039637 0.022475 0.023937 0.020107 0.021689 0.010188 -11.373 0.0051849 0.00031834 -7.8009e-05 0.0087411 0.0087385 -0.0037232 0.0066161 -0.0060302 0.011058 0 -0.044191 0 0.0013008 -0.00032256 0.0011678 0.00033074 -1.0614 0.017546 0.034631 0.034504 0.022034 0.019806 0.01314 0.026784 0.013439 0.0096542 -0.09585 -0.23464 -0.14919 -0.071175 -0.18379 0.08535 -0.25105 -0.22396 -0.17312 -0.30674 -0.24555 -0.20494 -0.043153
2.6172 0.035939 0.040502 0.038059 0.042579 0 0.045606 0.031547 0.035792 0.031826 0.030926 0.032722 -11.387 0.005583 0.0023958 -0.0010669 0.0095169 0.0085276 -0.0033394 0.0031157 -0.021745 0.0096952 0 -0.079922 0 0.0010149 -0.00028101 0.0011965 0.0003072 -1.523 0.033572 0.044222 0.043528 0.027553 0.02814 0.028255 0.03861 0.030878 0.027023 -0.12744 -0.26321 -0.17183 -0.11133 -0.23708 0.047526 -0.29307 -0.26874 -0.20926 -0.3455 -0.29162 -0.24774 -0.078618
2.6211 0.041309 0.04509 0.041943 0.046316 0 0.045928 0.041615 0.047006 0.045993 0.040376 0.05327 -11.388 0.0023672 -8.205e-05 -0.0011947 0.0080509 -0.00013666 -0.0055819 -0.0069556 -0.045522 0.0049823 0 -0.119 0 0.00018037 -0.00038812 0.0011024 -7.6333e-05 -1.9344 0.049423 0.04872 0.047789 0.037268 0.037881 0.044274 0.042972 0.046095 0.044263 -0.16733 -0.2943 -0.19738 -0.14745 -0.28081 0.022797 -0.32174 -0.30408 -0.22389 -0.37064 -0.32777 -0.27344 -0.11471
2.625 0.04745 0.047226 0.046423 0.04921 0 0.04459 0.051165 0.055805 0.060218 0.050725 0.068158 -11.386 -0.0031682 -0.0059799 -0.0012287 0.0024524 -0.016638 -0.012117 -0.021734 -0.070041 -0.0046997 0 -0.1579 0 -0.00056625 -0.00094036 0.00069365 -0.00045641 -2.2932 0.063547 0.050073 0.048831 0.050555 0.050484 0.058925 0.045533 0.059467 0.060888 -0.21018 -0.32435 -0.22356 -0.17486 -0.31053 0.013299 -0.33699 -0.32942 -0.21766 -0.38282 -0.35394 -0.28201 -0.14908
2.6289 0.051566 0.0474 0.048406 0.054061 0 0.045805 0.058632 0.062369 0.071216 0.061697 0.078203 -11.39 -0.0072175 -0.010233 -0.0017734 -0.005769 -0.035717 -0.021609 -0.036484 -0.089344 -0.017776 0 -0.19271 0 -0.00064534 -0.0017266 -0.00012342 -0.00049692 -2.6288 0.075544 0.05226 0.050295 0.063381 0.064275 0.071762 0.054735 0.073248 0.076326 -0.24317 -0.34438 -0.24402 -0.18338 -0.31735 0.021822 -0.33792 -0.34191 -0.19339 -0.38384 -0.36923 -0.27383 -0.18095
2.6328 0.052612 0.047208 0.046216 0.059637 0 0.049857 0.063138 0.067709 0.0771 0.071135 0.088505 -11.4 -0.0068809 -0.008994 -0.0025042 -0.013037 -0.051348 -0.030531 -0.046718 -0.10176 -0.030146 0 -0.22077 0 -5.3609e-05 -0.0021674 -0.001149 -0.00024635 -2.9449 0.08581 0.056455 0.053596 0.070626 0.075068 0.083466 0.07141 0.088965 0.090816 -0.26256 -0.35387 -0.257 -0.17896 -0.31117 0.037141 -0.33215 -0.34626 -0.16648 -0.38205 -0.37896 -0.26015 -0.21104
2.6367 0.052232 0.048169 0.041928 0.061679 0 0.053378 0.065105 0.071869 0.078547 0.076278 0.10341 -11.41 -0.0030952 -0.0036057 -0.0028279 -0.017173 -0.060967 -0.036325 -0.051349 -0.10939 -0.038356 0 -0.24169 0 0.00060355 -0.0019212 -0.0019228 -9.9566e-05 -3.2013 0.094346 0.059534 0.05651 0.070253 0.07989 0.093752 0.086534 0.10507 0.10555 -0.26898 -0.35413 -0.26267 -0.16601 -0.29763 0.05451 -0.32164 -0.34367 -0.14212 -0.37929 -0.384 -0.24417 -0.23916
2.6406 0.052908 0.050781 0.04009 0.057889 0 0.053469 0.06622 0.073842 0.077905 0.076241 0.12084 -11.41 0.00018928 0.00063877 -0.0031188 -0.019431 -0.06635 -0.039629 -0.05332 -0.11538 -0.042095 0 -0.25624 0 0.00063743 -0.0013121 -0.0020549 -0.00040655 -3.3496 0.10004 0.057658 0.056161 0.065355 0.079612 0.10026 0.089884 0.11712 0.12094 -0.26425 -0.34715 -0.26184 -0.14924 -0.28221 0.06983 -0.30809 -0.33539 -0.12422 -0.37666 -0.38481 -0.22821 -0.26172
2.6445 0.055543 0.05445 0.0438 0.051467 0 0.051154 0.068469 0.073264 0.077198 0.07319 0.13196 -11.395 -2.4714e-05 -0.00042235 -0.0047962 -0.022922 -0.07074 -0.043053 -0.057034 -0.12149 -0.043655 0 -0.26412 0 -9.0995e-05 -0.0010724 -0.0015849 -0.0011408 -3.3793 0.10123 0.051292 0.053092 0.061718 0.077602 0.10003 0.080419 0.1205 0.13411 -0.25249 -0.33674 -0.25627 -0.13602 -0.27282 0.07796 -0.29309 -0.32279 -0.11655 -0.37406 -0.38059 -0.21379 -0.27248
2.6484 0.059125 0.058197 0.052032 0.04909 0 0.050651 0.072647 0.071547 0.076824 0.070796 0.12758 -11.368 -0.0027542 -0.006042 -0.0087539 -0.028996 -0.075329 -0.047697 -0.064481 -0.12723 -0.045184 0 -0.26303 0 -0.0010111 -0.0016161 -0.00098214 -0.0019438 -3.3245 0.096914 0.046251 0.05178 0.062969 0.07615 0.092319 0.067378 0.11329 0.13845 -0.24293 -0.32954 -0.25035 -0.13376 -0.27549 0.07657 -0.27928 -0.30967 -0.11717 -0.36916 -0.36992 -0.20004 -0.26671
2.6523 0.062526 0.061512 0.060923 0.055011 0 0.055348 0.077526 0.07075 0.075834 0.071214 0.10608 -11.337 -0.0041828 -0.0116 -0.013709 -0.035393 -0.078524 -0.051352 -0.073308 -0.13084 -0.046759 0 -0.2504 0 -0.0013257 -0.0025942 -0.00071786 -0.0024484 -3.2276 0.087571 0.049138 0.056663 0.067891 0.074799 0.080072 0.061203 0.097224 0.12716 -0.23869 -0.32683 -0.2458 -0.1397 -0.28567 0.06953 -0.2683 -0.29877 -0.12029 -0.3612 -0.35394 -0.18589 -0.24546
2.6563 0.065996 0.064685 0.067609 0.067095 0 0.064619 0.080631 0.071418 0.073245 0.073375 0.075671 -11.307 -0.0018069 -0.013047 -0.01653 -0.038282 -0.078411 -0.050724 -0.078651 -0.13102 -0.047059 0 -0.22663 0 -0.0007202 -0.0032197 -0.00081367 -0.0025304 -3.1078 0.074911 0.061208 0.067528 0.072347 0.072136 0.06815 0.064081 0.076393 0.098995 -0.23969 -0.32797 -0.24249 -0.15074 -0.29927 0.05932 -0.26113 -0.29135 -0.12308 -0.35031 -0.33355 -0.17156 -0.21574
2.6602 0.070539 0.06845 0.072568 0.078639 0 0.074415 0.080237 0.072062 0.069061 0.074212 0.04851 -11.271 0.0028185 -0.010317 -0.014726 -0.036225 -0.075632 -0.045579 -0.07736 -0.1284 -0.04546 0 -0.19664 0 0.00034375 -0.0030386 -0.00085706 -0.0022889 -2.9674 0.061238 0.076533 0.078929 0.073512 0.068378 0.059958 0.069533 0.055459 0.061447 -0.24464 -0.33152 -0.2397 -0.16285 -0.31138 0.048723 -0.25851 -0.28825 -0.12306 -0.33707 -0.31023 -0.15771 -0.18627
2.6641 0.076138 0.07326 0.078138 0.084076 0 0.080693 0.076877 0.071032 0.064207 0.071602 0.032322 -11.218 0.0056552 -0.0067676 -0.0088979 -0.031941 -0.073478 -0.040121 -0.070915 -0.12552 -0.042966 0 -0.168 0 0.0010237 -0.002339 -0.00050179 -0.0018761 -2.822 0.049004 0.086514 0.084443 0.072067 0.065427 0.055546 0.070312 0.038546 0.027781 -0.24777 -0.33283 -0.23416 -0.1671 -0.31177 0.042685 -0.26153 -0.29013 -0.11774 -0.32467 -0.2891 -0.14865 -0.16268
2.668 0.081261 0.078792 0.085134 0.083124 0 0.082287 0.072884 0.068546 0.059692 0.066291 0.026758 -11.139 0.0043771 -0.0057865 -0.0026432 -0.029841 -0.074948 -0.039523 -0.064234 -0.12496 -0.041046 0 -0.14705 0 0.00083381 -0.0017841 8.4677e-05 -0.0013989 -2.7117 0.040494 0.086828 0.081958 0.07055 0.064568 0.052842 0.065488 0.028729 0.0092896 -0.24374 -0.32905 -0.22407 -0.16177 -0.30049 0.041591 -0.26677 -0.29369 -0.11089 -0.3177 -0.27703 -0.14827 -0.14643
2.6719 0.084432 0.084047 0.091481 0.079975 0 0.081039 0.070372 0.066474 0.055999 0.061179 0.026855 -11.04 0.00072226 -0.0079798 0.00026829 -0.031676 -0.07965 -0.044758 -0.061335 -0.12685 -0.040043 0 -0.13609 0 6.1993e-05 -0.001702 0.00035564 -0.00094763 -2.6789 0.037192 0.080674 0.075333 0.070347 0.065065 0.050521 0.059866 0.027366 0.008623 -0.23231 -0.32101 -0.21003 -0.1501 -0.28234 0.04319 -0.27231 -0.2976 -0.10597 -0.31848 -0.2777 -0.15813 -0.13747
2.6758 0.085934 0.087993 0.094413 0.079113 0 0.079852 0.069732 0.066296 0.053373 0.058952 0.028937 -10.933 -0.0014309 -0.011242 -0.0010603 -0.034741 -0.083815 -0.051238 -0.061923 -0.12842 -0.039255 0 -0.13412 0 -0.00050359 -0.0018234 2.145e-06 -0.00062554 -2.7374 0.03899 0.075599 0.071272 0.070872 0.06557 0.049511 0.058008 0.033331 0.019442 -0.21436 -0.31018 -0.19315 -0.13576 -0.26244 0.044746 -0.27701 -0.30146 -0.10596 -0.32871 -0.29387 -0.17905 -0.13697
2.6797 0.087495 0.09025 0.093663 0.081999 0 0.080812 0.070175 0.067926 0.052643 0.060438 0.032937 -10.83 -0.00014203 -0.013059 -0.004207 -0.034599 -0.083718 -0.05315 -0.062294 -0.12664 -0.038677 0 -0.13977 0 -0.00028697 -0.0017305 -0.00062496 -0.00050086 -2.871 0.044203 0.077064 0.074288 0.071488 0.066439 0.051874 0.060313 0.043257 0.032391 -0.19257 -0.29971 -0.17585 -0.12518 -0.24931 0.041328 -0.28001 -0.30576 -0.11513 -0.3506 -0.32909 -0.21174 -0.14673
2.6836 0.090282 0.091343 0.091969 0.087083 0 0.084537 0.071562 0.070788 0.055502 0.064947 0.040205 -10.725 0.002676 -0.01271 -0.0059251 -0.02971 -0.079441 -0.049419 -0.05976 -0.12227 -0.040209 0 -0.15371 0 0.00056866 -0.0014498 -0.0008102 -0.00056189 -3.0611 0.050914 0.084487 0.083766 0.073343 0.069639 0.058573 0.064748 0.053418 0.042135 -0.17511 -0.29632 -0.16418 -0.12875 -0.25659 0.022615 -0.28367 -0.31527 -0.13813 -0.38416 -0.38227 -0.25236 -0.16625
2.6875 0.093709 0.092378 0.092288 0.092011 0 0.090364 0.07524 0.075473 0.063574 0.071733 0.050851 -10.6 0.0034168 -0.011665 -0.0051315 -0.023378 -0.075342 -0.045185 -0.056143 -0.12096 -0.046549 0 -0.17799 0 0.001346 -0.0014573 -0.00023031 -0.00077384 -3.3085 0.058728 0.092833 0.094919 0.078566 0.076113 0.0686 0.070558 0.062181 0.049844 -0.16551 -0.30088 -0.16015 -0.14483 -0.28164 -0.012548 -0.29182 -0.33326 -0.1709 -0.42285 -0.44133 -0.29313 -0.19156
2.6914 0.096573 0.094429 0.094911 0.095496 0 0.096743 0.082729 0.08341 0.076856 0.080744 0.064107 -10.441 0.00062817 -0.012203 -0.0036033 -0.021157 -0.076628 -0.047089 -0.05667 -0.12938 -0.058577 0 -0.21316 0 0.0014007 -0.0020669 0.00063724 -0.0011768 -3.6265 0.069086 0.097648 0.10239 0.087673 0.084088 0.080141 0.078744 0.070991 0.060053 -0.16419 -0.31285 -0.16439 -0.17085 -0.32093 -0.064495 -0.3069 -0.36174 -0.21124 -0.46313 -0.49959 -0.33045 -0.21801
2.6953 0.099059 0.098062 0.097746 0.097705 0 0.10191 0.093707 0.094697 0.093037 0.091996 0.080329 -10.25 -0.003482 -0.015576 -0.0039868 -0.026306 -0.085097 -0.056997 -0.065178 -0.14913 -0.073913 0 -0.25608 0 0.00071471 -0.0029357 0.00093874 -0.001865 -4.0147 0.0835 0.098722 0.10387 0.098396 0.09098 0.092186 0.089232 0.082818 0.075695 -0.17044 -0.33088 -0.1768 -0.20313 -0.36926 -0.13214 -0.33078 -0.40183 -0.25643 -0.50132 -0.55044 -0.36122 -0.24455
2.6992 0.10294 0.10319 0.099348 0.099844 0 0.10504 0.10574 0.10698 0.10862 0.10458 0.10078 -10.044 -0.0053391 -0.021025 -0.0073223 -0.037607 -0.097907 -0.070444 -0.080437 -0.17431 -0.088328 0 -0.30055 0 -0.00013265 -0.0033424 0.00029236 -0.0028264 -4.4489 0.10126 0.099532 0.10152 0.10756 0.096946 0.1048 0.099403 0.099304 0.095833 -0.18035 -0.35096 -0.19619 -0.23353 -0.41415 -0.21134 -0.36566 -0.45418 -0.30138 -0.53003 -0.58206 -0.3811 -0.27463
2.7031 0.10948 0.10923 0.10109 0.10371 0 0.10719 0.1163 0.11731 0.1211 0.11667 0.12452 -9.8395 -0.0036378 -0.026291 -0.012501 -0.051174 -0.11036 -0.081163 -0.097319 -0.19587 -0.098867 0 -0.3406 0 -0.0005143 -0.0030085 -0.00083449 -0.003841 -4.8965 0.11908 0.10371 0.10056 0.11403 0.10542 0.11805 0.10678 0.11902 0.1172 -0.18524 -0.36608 -0.21551 -0.25486 -0.44191 -0.28527 -0.40338 -0.5082 -0.33942 -0.54519 -0.59415 -0.39304 -0.3121
2.707 0.11757 0.11545 0.10585 0.11096 0 0.11079 0.12486 0.12499 0.13025 0.12672 0.14656 -9.6369 -0.00064653 -0.029276 -0.017854 -0.063861 -0.11992 -0.086829 -0.11156 -0.20899 -0.10581 0 -0.37362 0 -0.00029504 -0.0025341 -0.0016259 -0.0046218 -5.3365 0.13332 0.11215 0.10571 0.11949 0.11914 0.13106 0.11277 0.13823 0.13701 -0.18194 -0.37347 -0.23017 -0.2676 -0.45018 -0.34251 -0.43586 -0.55518 -0.36761 -0.5467 -0.59257 -0.40036 -0.35573
2.7109 0.12454 0.12135 0.11464 0.12188 0 0.11766 0.13269 0.13205 0.13741 0.13452 0.16076 -9.4189 9.2617e-06 -0.02969 -0.022869 -0.074825 -0.12774 -0.090223 -0.12318 -0.21667 -0.11178 0 -0.40078 0 0.00012893 -0.0028642 -0.0017554 -0.0050966 -5.7587 0.14279 0.12294 0.11787 0.1262 0.13588 0.14249 0.12212 0.15336 0.15413 -0.1691 -0.37127 -0.23676 -0.27315 -0.43845 -0.37413 -0.45664 -0.58845 -0.38339 -0.53424 -0.5819 -0.40477 -0.39814
2.7148 0.12906 0.12694 0.12514 0.13432 0 0.12723 0.14071 0.14028 0.14374 0.141 0.16552 -9.1672 -0.0031999 -0.029382 -0.028151 -0.084315 -0.13653 -0.095133 -0.13513 -0.22576 -0.11899 0 -0.4246 0 0.00028442 -0.0042619 -0.0016561 -0.0055018 -6.1477 0.14929 0.1334 0.13319 0.1344 0.14924 0.15159 0.1378 0.16298 0.16819 -0.14632 -0.35768 -0.23141 -0.27428 -0.40788 -0.36984 -0.45792 -0.60024 -0.38383 -0.50769 -0.56823 -0.40771 -0.4307
2.7188 0.13255 0.13269 0.13388 0.14458 0 0.13689 0.14801 0.14865 0.14922 0.14707 0.16584 -8.8794 -0.0083237 -0.030909 -0.033888 -0.09189 -0.14729 -0.10189 -0.14889 -0.2397 -0.12723 0 -0.44594 0 9.7316e-05 -0.0058863 -0.0019507 -0.006128 -6.4762 0.15543 0.14183 0.14568 0.14229 0.15456 0.15876 0.15666 0.16802 0.17838 -0.11749 -0.32992 -0.20779 -0.27656 -0.36534 -0.3139 -0.42782 -0.579 -0.36318 -0.46779 -0.56201 -0.40782 -0.45
2.7227 0.1375 0.13898 0.1397 0.14987 0 0.14429 0.15303 0.15436 0.15358 0.15277 0.16848 -8.5704 -0.011774 -0.035395 -0.038813 -0.096455 -0.15807 -0.1074 -0.16202 -0.25525 -0.13419 0 -0.46311 0 -7.3353e-05 -0.0065086 -0.0026994 -0.0069606 -6.7229 0.16205 0.14771 0.15155 0.14819 0.15382 0.16489 0.17115 0.17041 0.18359 -0.090894 -0.29341 -0.17227 -0.28041 -0.32338 -0.22748 -0.37882 -0.53763 -0.3291 -0.42339 -0.56414 -0.40285 -0.45977
2.7266 0.14435 0.14547 0.14464 0.15056 0 0.14921 0.1559 0.15666 0.15743 0.15754 0.17507 -8.2575 -0.011558 -0.041549 -0.041121 -0.097932 -0.16594 -0.10915 -0.17032 -0.26638 -0.13768 0 -0.47375 0 0.00015021 -0.0057038 -0.0033144 -0.0076399 -6.8929 0.16796 0.15109 0.15171 0.15233 0.15385 0.17033 0.1759 0.17171 0.18354 -0.070009 -0.2503 -0.12855 -0.28315 -0.28627 -0.12225 -0.31885 -0.48331 -0.28546 -0.37887 -0.57288 -0.39131 -0.46669
2.7305 0.15088 0.15109 0.15126 0.14993 0 0.15314 0.15881 0.1585 0.16214 0.16105 0.18075 -7.9431 -0.0089788 -0.046789 -0.040521 -0.098255 -0.16973 -0.1085 -0.17228 -0.27092 -0.13763 0 -0.47764 0 0.00073934 -0.0043137 -0.0032314 -0.0078345 -7.0144 0.1719 0.15244 0.15049 0.15614 0.15934 0.17458 0.17231 0.17251 0.17954 -0.057622 -0.20322 -0.081205 -0.28161 -0.2574 -0.011461 -0.25695 -0.42419 -0.23705 -0.33872 -0.58571 -0.37252 -0.47447
2.7344 0.1549 0.15495 0.15942 0.15139 0 0.15711 0.16352 0.16332 0.16794 0.16362 0.18028 -7.6114 -0.0074719 -0.049499 -0.039175 -0.10016 -0.17096 -0.10932 -0.17091 -0.27271 -0.13654 0 -0.4776 0 0.0012547 -0.003686 -0.0025755 -0.0076384 -7.1132 0.17426 0.15302 0.15174 0.16022 0.16802 0.1767 0.16659 0.17273 0.17396 -0.057507 -0.15745 -0.039655 -0.2685 -0.24121 0.080199 -0.21042 -0.3749 -0.19353 -0.31164 -0.59728 -0.34686 -0.48176
2.7383 0.15714 0.15737 0.16634 0.15587 0 0.16059 0.16884 0.17056 0.17278 0.16565 0.17462 -7.2423 -0.0097073 -0.050311 -0.040235 -0.10486 -0.17233 -0.11372 -0.17095 -0.27742 -0.13809 0 -0.47765 0 0.0012594 -0.0044416 -0.0020649 -0.0075211 -7.1931 0.17625 0.15485 0.15602 0.16364 0.17327 0.176 0.16387 0.17215 0.16911 -0.067421 -0.12326 -0.017107 -0.24257 -0.238 0.12679 -0.19592 -0.35073 -0.16922 -0.30515 -0.60329 -0.32364 -0.48536
2.7422 0.16074 0.16007 0.16963 0.16183 0 0.16266 0.17141 0.17546 0.17367 0.16704 0.17009 -6.8286 -0.015438 -0.051276 -0.0451 -0.11101 -0.17527 -0.11962 -0.17443 -0.28671 -0.14492 0 -0.47986 0 0.00072882 -0.005974 -0.0022521 -0.0078413 -7.2464 0.17766 0.15959 0.16141 0.16536 0.17134 0.17253 0.16453 0.17071 0.16627 -0.083275 -0.10637 -0.017327 -0.21186 -0.24654 0.12672 -0.21282 -0.35291 -0.16888 -0.31915 -0.60642 -0.31116 -0.48473
2.7461 0.16763 0.16479 0.16997 0.16744 0 0.16412 0.16954 0.1742 0.16976 0.16739 0.1706 -6.3805 -0.021743 -0.053877 -0.05194 -0.116 -0.17913 -0.12288 -0.17925 -0.29724 -0.15686 0 -0.48297 0 5.7222e-05 -0.00711 -0.0029388 -0.0084506 -7.278 0.17611 0.16712 0.16635 0.16588 0.16531 0.16747 0.16595 0.16863 0.16527 -0.10311 -0.11116 -0.042526 -0.18403 -0.2676 0.080207 -0.25972 -0.38175 -0.1955 -0.35392 -0.61013 -0.31521 -0.48291
2.75 0.17593 0.17159 0.17035 0.17234 0 0.1674 0.16579 0.1689 0.16393 0.16695 0.17227 -5.9149 -0.025331 -0.057881 -0.056971 -0.11808 -0.18211 -0.12146 -0.18191 -0.30476 -0.17079 0 -0.48402 0 -0.00032374 -0.0071925 -0.0034061 -0.0088518 -7.3107 0.16937 0.17529 0.17114 0.16694 0.16189 0.16324 0.16645 0.16634 0.16462 -0.12502 -0.14121 -0.09327 -0.16825 -0.30208 -0.0088211 -0.33265 -0.43562 -0.25038 -0.40862 -0.61895 -0.34098 -0.48337
2.7539 0.18151 0.17831 0.17274 0.17716 0 0.17393 0.16512 0.16615 0.16084 0.16697 0.16752 -5.4411 -0.024977 -0.061944 -0.057428 -0.1174 -0.18281 -0.1173 -0.18135 -0.30857 -0.18239 0 -0.48169 0 -0.00031973 -0.0065186 -0.0031963 -0.0087652 -7.364 0.15865 0.18139 0.17652 0.16964 0.16461 0.16272 0.16673 0.16443 0.16242 -0.1467 -0.20336 -0.16769 -0.18839 -0.35463 -0.12737 -0.41995 -0.50996 -0.33328 -0.48045 -0.64469 -0.39709 -0.48658
2.7578 0.18215 0.18217 0.17618 0.18169 0 0.18177 0.17004 0.17013 0.16304 0.16885 0.15488 -4.9565 -0.022221 -0.065002 -0.053706 -0.11536 -0.1813 -0.11422 -0.17975 -0.31129 -0.18893 0 -0.47825 0 -0.00018866 -0.0058334 -0.0025921 -0.0084754 -7.4323 0.1491 0.18399 0.18138 0.17327 0.17098 0.16725 0.16791 0.16341 0.15787 -0.16632 -0.27701 -0.24318 -0.23799 -0.41514 -0.23886 -0.4985 -0.58463 -0.41934 -0.55171 -0.68335 -0.46457 -0.49009
2.7617 0.17973 0.18215 0.17812 0.1843 0 0.18651 0.17794 0.17793 0.16899 0.1727 0.14307 -4.4534 -0.019908 -0.066902 -0.048923 -0.1136 -0.17906 -0.11447 -0.17995 -0.31521 -0.19109 0 -0.47817 0 -0.00023029 -0.0055541 -0.0022905 -0.0085428 -7.4942 0.14639 0.18347 0.18299 0.17629 0.17587 0.17496 0.16966 0.16363 0.15282 -0.1824 -0.35073 -0.30878 -0.30905 -0.47692 -0.32824 -0.55883 -0.65091 -0.49586 -0.61325 -0.72942 -0.53208 -0.4918
2.7656 0.178 0.17991 0.17759 0.18344 0 0.18535 0.18375 0.18267 0.17499 0.17701 0.1436 -3.9273 -0.019937 -0.067923 -0.046505 -0.11347 -0.17842 -0.11758 -0.18264 -0.32009 -0.19232 0 -0.48472 0 -0.00049881 -0.0055434 -0.0026525 -0.009173 -7.5439 0.15228 0.18119 0.17993 0.17812 0.17679 0.18135 0.17103 0.16532 0.15153 -0.19335 -0.41355 -0.35509 -0.39115 -0.53289 -0.38367 -0.59356 -0.70126 -0.55147 -0.65687 -0.77622 -0.58872 -0.49273
2.7695 0.17866 0.17839 0.17642 0.1797 0 0.18019 0.18507 0.18117 0.17889 0.17999 0.15879 -3.3772 -0.022076 -0.068191 -0.047899 -0.11592 -0.18143 -0.12196 -0.18644 -0.3248 -0.19601 0 -0.49752 0 -0.0008111 -0.0055273 -0.0033426 -0.0099401 -7.6069 0.16337 0.17839 0.17458 0.1794 0.1754 0.1826 0.17246 0.16866 0.15788 -0.19574 -0.44825 -0.36859 -0.46419 -0.57051 -0.38981 -0.59284 -0.72469 -0.569 -0.66979 -0.81079 -0.61721 -0.49625
2.7734 0.18012 0.17931 0.17726 0.17606 0 0.17642 0.18424 0.17747 0.18153 0.18145 0.17856 -2.7986 -0.024674 -0.067839 -0.052116 -0.12091 -0.18842 -0.12692 -0.19024 -0.32997 -0.20267 0 -0.51322 0 -0.0009783 -0.0055406 -0.0037068 -0.010194 -7.7164 0.1743 0.17617 0.17189 0.18075 0.17453 0.17898 0.17586 0.1736 0.1719 -0.18638 -0.44356 -0.3473 -0.49761 -0.57756 -0.35098 -0.55973 -0.71735 -0.54221 -0.6476 -0.81751 -0.60687 -0.50482
2.7773 0.18016 0.18196 0.18079 0.17569 0 0.17819 0.18507 0.17811 0.18474 0.18319 0.19004 -2.1821 -0.026341 -0.067468 -0.057039 -0.12681 -0.19711 -0.13259 -0.19472 -0.33754 -0.20964 0 -0.5285 0 -0.00097084 -0.0058633 -0.0034386 -0.009731 -7.8771 0.18209 0.17591 0.17517 0.18184 0.17536 0.17499 0.18214 0.17957 0.18845 -0.1679 -0.41212 -0.30763 -0.4897 -0.56021 -0.29173 -0.51101 -0.69046 -0.48891 -0.60459 -0.80067 -0.57143 -0.51784
2.7813 0.17895 0.18436 0.18518 0.17953 0 0.18476 0.18834 0.1846 0.18868 0.18724 0.18999 -1.5205 -0.026964 -0.067901 -0.061057 -0.13093 -0.20366 -0.13866 -0.20127 -0.34726 -0.21358 0 -0.54244 0 -0.00085853 -0.0065901 -0.0028265 -0.0090123 -8.057 0.18764 0.1791 0.18307 0.18245 0.17782 0.17562 0.18961 0.18553 0.2003 -0.1423 -0.3631 -0.25963 -0.4432 -0.52367 -0.22572 -0.4561 -0.65094 -0.42066 -0.55029 -0.76583 -0.52119 -0.53263
2.7852 0.17891 0.18534 0.18831 0.18572 0 0.19145 0.19114 0.1919 0.19173 0.19364 0.18688 -0.81823 -0.02729 -0.069225 -0.06372 -0.13164 -0.20555 -0.14385 -0.20971 -0.35505 -0.21339 0 -0.55625 0 -0.00066121 -0.0074095 -0.0023907 -0.0087073 -8.2195 0.19327 0.18587 0.19086 0.18395 0.1826 0.18219 0.19547 0.19054 0.20332 -0.1124 -0.30772 -0.2142 -0.36523 -0.47531 -0.16696 -0.40484 -0.60689 -0.35069 -0.4957 -0.72131 -0.46857 -0.54711
2.7891 0.18162 0.18535 0.18996 0.19128 0 0.19402 0.19098 0.19468 0.19307 0.19996 0.19047 -0.090649 -0.027824 -0.070416 -0.065282 -0.13018 -0.2043 -0.14711 -0.21774 -0.35644 -0.21083 0 -0.57094 0 -0.00033924 -0.0078799 -0.0023736 -0.0090606 -8.3555 0.19954 0.19387 0.19468 0.18872 0.191 0.19166 0.19874 0.19455 0.19954 -0.08593 -0.27035 -0.19178 -0.27887 -0.43327 -0.13989 -0.37585 -0.57579 -0.30642 -0.4647 -0.69023 -0.44109 -0.56108
2.793 0.18577 0.18548 0.19157 0.1942 0 0.19216 0.18942 0.19371 0.19439 0.20325 0.20097 0.64941 -0.02836 -0.070438 -0.065978 -0.12993 -0.205 -0.14889 -0.22297 -0.35197 -0.20855 0 -0.58565 0 5.7745e-05 -0.0078696 -0.0026224 -0.0097432 -8.4785 0.2047 0.1993 0.1944 0.19716 0.202 0.20001 0.20084 0.19854 0.19532 -0.070426 -0.2621 -0.19424 -0.21782 -0.4129 -0.14377 -0.3719 -0.56739 -0.29662 -0.46495 -0.6889 -0.44792 -0.57489
2.7969 0.18859 0.18589 0.19418 0.19442 0 0.18889 0.19071 0.19468 0.19822 0.2026 0.20968 1.4045 -0.028505 -0.06982 -0.065854 -0.13332 -0.21214 -0.15066 -0.22527 -0.34817 -0.20766 0 -0.59818 0 0.00030938 -0.0076386 -0.0028867 -0.010284 -8.5899 0.20706 0.19974 0.19259 0.20562 0.21084 0.20579 0.20285 0.2036 0.1961 -0.068435 -0.2811 -0.21643 -0.19247 -0.41685 -0.17161 -0.38983 -0.58237 -0.31774 -0.49313 -0.71791 -0.48441 -0.58745
2.8008 0.18902 0.18581 0.19703 0.19315 0 0.18734 0.19652 0.20065 0.20456 0.19973 0.20997 2.1901 -0.028339 -0.070655 -0.065162 -0.13913 -0.225 -0.15319 -0.22676 -0.35173 -0.2073 0 -0.60694 0 0.00019056 -0.0074792 -0.0030991 -0.010553 -8.6615 0.20722 0.19622 0.19138 0.20839 0.21219 0.2101 0.20322 0.20973 0.20256 -0.081313 -0.32334 -0.25284 -0.20732 -0.4451 -0.21651 -0.42579 -0.61947 -0.36437 -0.5439 -0.77414 -0.54351 -0.59643
2.8047 0.18837 0.18495 0.19826 0.19172 0 0.1882 0.20304 0.20756 0.21002 0.19715 0.20543 3.0175 -0.028301 -0.074463 -0.06467 -0.14326 -0.2373 -0.15567 -0.2295 -0.36256 -0.20636 0 -0.61193 0 -0.00024524 -0.0073661 -0.0033098 -0.010768 -8.6632 0.20745 0.1923 0.19078 0.20265 0.20549 0.21354 0.19923 0.21546 0.21107 -0.11009 -0.3804 -0.29457 -0.26319 -0.49483 -0.26798 -0.47323 -0.67476 -0.42616 -0.60685 -0.84855 -0.61151 -0.60054
2.8086 0.18794 0.18435 0.19677 0.19063 0 0.19005 0.20401 0.20851 0.21096 0.19575 0.20556 3.8797 -0.028496 -0.080009 -0.065332 -0.14248 -0.2421 -0.15667 -0.23341 -0.37329 -0.20513 0 -0.61378 0 -0.00060353 -0.007039 -0.003437 -0.011091 -8.6021 0.20896 0.19058 0.18982 0.19139 0.19627 0.21438 0.19095 0.2188 0.21747 -0.14928 -0.42929 -0.3254 -0.33605 -0.54909 -0.30696 -0.51527 -0.7301 -0.47626 -0.65412 -0.90915 -0.65506 -0.60143
2.8125 0.1865 0.18546 0.1928 0.18929 0 0.1912 0.19698 0.20212 0.20734 0.19447 0.21405 4.7572 -0.02847 -0.083811 -0.067487 -0.13761 -0.23797 -0.15575 -0.23664 -0.37653 -0.20498 0 -0.61205 0 -0.00046489 -0.0064119 -0.0032358 -0.011347 -8.5204 0.21033 0.19015 0.18832 0.18106 0.19127 0.21042 0.18242 0.21869 0.22001 -0.188 -0.45787 -0.34146 -0.395 -0.5917 -0.32786 -0.54156 -0.76889 -0.50064 -0.67186 -0.93616 -0.66159 -0.6023
2.8164 0.18145 0.18794 0.18702 0.18655 0 0.19071 0.18589 0.19483 0.20282 0.19207 0.22344 5.6389 -0.027915 -0.083401 -0.070363 -0.1328 -0.23055 -0.15369 -0.23784 -0.3723 -0.20665 0 -0.60504 0 0.00017903 -0.0058035 -0.0025992 -0.011218 -8.4456 0.2088 0.18775 0.18693 0.17591 0.19185 0.20248 0.17795 0.21544 0.21901 -0.22056 -0.4623 -0.34267 -0.42637 -0.61575 -0.32941 -0.54759 -0.78286 -0.49425 -0.65494 -0.92182 -0.62771 -0.60425
2.8203 0.17242 0.189 0.17968 0.18181 0 0.18819 0.17719 0.19373 0.20063 0.18906 0.2225 6.5368 -0.027434 -0.080143 -0.072486 -0.1319 -0.22774 -0.15137 -0.23765 -0.36777 -0.20917 0 -0.59157 0 0.00082324 -0.0056842 -0.0018399 -0.010671 -8.3487 0.20315 0.18145 0.18558 0.17496 0.1929 0.19473 0.17739 0.20983 0.21461 -0.24175 -0.44135 -0.33048 -0.4199 -0.61628 -0.31208 -0.53055 -0.76575 -0.45504 -0.60162 -0.8625 -0.55413 -0.60368
2.8242 0.16308 0.18528 0.17113 0.17589 0 0.18334 0.17366 0.19788 0.19976 0.18714 0.2082 7.4769 -0.028171 -0.078314 -0.072799 -0.13536 -0.23271 -0.14895 -0.23788 -0.36935 -0.21076 0 -0.57254 0 0.00084948 -0.006201 -0.0015514 -0.010103 -8.165 0.19496 0.17316 0.18288 0.17457 0.18843 0.19058 0.17639 0.20199 0.20588 -0.24241 -0.39664 -0.30904 -0.36473 -0.58752 -0.27804 -0.48721 -0.70852 -0.38337 -0.51379 -0.75894 -0.449 -0.59418
2.8281 0.15826 0.17609 0.16286 0.17077 0 0.17639 0.17248 0.19851 0.19577 0.18674 0.18863 8.4732 -0.030445 -0.080965 -0.071538 -0.14069 -0.24124 -0.14661 -0.23929 -0.37585 -0.21068 0 -0.55057 0 8.9051e-05 -0.0070056 -0.0020899 -0.009988 -7.8648 0.18683 0.16699 0.17741 0.17325 0.17788 0.18856 0.17172 0.19139 0.19251 -0.2255 -0.34685 -0.28774 -0.28804 -0.54383 -0.23981 -0.43235 -0.62999 -0.30322 -0.42057 -0.64751 -0.34771 -0.57161
2.832 0.15902 0.16462 0.15723 0.16771 0 0.16853 0.16914 0.18828 0.18559 0.18519 0.17397 9.5114 -0.032968 -0.086717 -0.070002 -0.14522 -0.24584 -0.14549 -0.24036 -0.37985 -0.20989 0 -0.52764 0 -0.00099136 -0.0075803 -0.0031779 -0.010421 -7.4946 0.17963 0.16496 0.16947 0.17271 0.16642 0.18334 0.16556 0.17823 0.17694 -0.19707 -0.30182 -0.26942 -0.21192 -0.49621 -0.20379 -0.37711 -0.54711 -0.22924 -0.33962 -0.55077 -0.26869 -0.53825
2.8359 0.161 0.15569 0.15537 0.1655 0 0.16127 0.16233 0.16946 0.17088 0.17818 0.16594 10.561 -0.033864 -0.091037 -0.069325 -0.14797 -0.24244 -0.14694 -0.23827 -0.37565 -0.20994 0 -0.50348 0 -0.0016781 -0.0077121 -0.0040666 -0.011045 -7.1373 0.17172 0.16463 0.16081 0.17374 0.1592 0.17154 0.16286 0.16447 0.16373 -0.16169 -0.26703 -0.25516 -0.1509 -0.45167 -0.17385 -0.3291 -0.47192 -0.1706 -0.28213 -0.4827 -0.22284 -0.50191
2.8398 0.15821 0.15175 0.15561 0.16091 0 0.15516 0.15449 0.15183 0.15644 0.16373 0.15761 11.603 -0.032676 -0.090875 -0.069393 -0.1491 -0.23338 -0.15036 -0.23116 -0.3647 -0.21143 0 -0.47655 0 -0.0016147 -0.0076178 -0.0041537 -0.011426 -6.8306 0.16101 0.16121 0.15282 0.17232 0.15615 0.15605 0.16452 0.15305 0.15598 -0.12521 -0.24713 -0.24517 -0.12033 -0.41751 -0.15365 -0.29667 -0.41821 -0.13639 -0.2591 -0.45675 -0.21982 -0.47053
2.8438 0.14861 0.15075 0.15444 0.15185 0 0.14953 0.14799 0.14277 0.14559 0.14514 0.1428 12.65 -0.031119 -0.08781 -0.069016 -0.14855 -0.22415 -0.15237 -0.21969 -0.3528 -0.21367 0 -0.44677 0 -0.001055 -0.0076237 -0.0034904 -0.011463 -6.5313 0.14752 0.15246 0.14563 0.1619 0.15281 0.14349 0.16477 0.14543 0.15204 -0.098775 -0.24371 -0.23863 -0.13429 -0.40186 -0.14766 -0.29077 -0.40499 -0.13485 -0.27867 -0.48022 -0.26122 -0.44673
2.8477 0.136 0.14788 0.14964 0.14031 0 0.14374 0.14218 0.1405 0.13779 0.12959 0.1237 13.733 -0.031454 -0.086279 -0.067319 -0.146 -0.21769 -0.14922 -0.20669 -0.3427 -0.21565 0 -0.41699 0 -0.00055337 -0.0077749 -0.0027081 -0.011383 -6.1722 0.13381 0.14135 0.13932 0.14106 0.14562 0.13711 0.15692 0.13978 0.14616 -0.084605 -0.24676 -0.2345 -0.16942 -0.39797 -0.1512 -0.30209 -0.41871 -0.15023 -0.31693 -0.52161 -0.31564 -0.42695
2.8516 0.12661 0.13973 0.14233 0.13152 0 0.13834 0.13477 0.13749 0.1307 0.12309 0.10799 14.868 -0.033994 -0.088713 -0.06497 -0.14208 -0.21202 -0.14075 -0.19537 -0.33096 -0.21675 0 -0.39139 0 -0.00042863 -0.0077897 -0.0024428 -0.011393 -5.7491 0.12288 0.13356 0.1352 0.11846 0.13527 0.13292 0.14177 0.13195 0.13323 -0.082763 -0.25264 -0.23371 -0.21316 -0.40261 -0.16262 -0.32569 -0.45113 -0.17549 -0.36267 -0.56591 -0.36883 -0.40565
2.8555 0.12404 0.12722 0.13569 0.12911 0 0.13414 0.12563 0.12917 0.12361 0.12553 0.099981 16.042 -0.0365 -0.09287 -0.063877 -0.13861 -0.20334 -0.13141 -0.18745 -0.31285 -0.21636 0 -0.37212 0 -0.00053274 -0.0073752 -0.0027989 -0.011403 -5.3426 0.11571 0.13213 0.13451 0.10808 0.12505 0.12413 0.12828 0.11912 0.11354 -0.092157 -0.25823 -0.23725 -0.25308 -0.41233 -0.17993 -0.35597 -0.49284 -0.20366 -0.40519 -0.59925 -0.40799 -0.38078
2.8594 0.12686 0.11488 0.13135 0.1307 0 0.13007 0.11795 0.11779 0.11786 0.13025 0.09662 17.223 -0.036328 -0.094306 -0.0654 -0.13671 -0.19104 -0.12666 -0.18227 -0.28957 -0.21328 0 -0.35754 0 -0.00051311 -0.0065458 -0.0033254 -0.01114 -5.0431 0.11096 0.13415 0.13534 0.11705 0.11699 0.10934 0.12439 0.10309 0.093475 -0.1097 -0.2605 -0.24748 -0.27036 -0.4223 -0.20004 -0.38375 -0.52765 -0.22496 -0.42918 -0.60234 -0.41555 -0.35552
2.8633 0.12987 0.10685 0.12725 0.12887 0 0.12296 0.11481 0.10813 0.11413 0.12863 0.092892 18.394 -0.033203 -0.091325 -0.068759 -0.13511 -0.17934 -0.12793 -0.17747 -0.26901 -0.20624 0 -0.3441 0 -0.00025242 -0.0056258 -0.0034862 -0.01051 -4.8563 0.10671 0.13286 0.13202 0.137 0.1107 0.095531 0.12742 0.09007 0.081174 -0.12534 -0.25929 -0.26181 -0.25901 -0.42739 -0.21604 -0.39908 -0.54001 -0.23322 -0.42993 -0.57481 -0.3932 -0.33514
2.8672 0.12668 0.10291 0.11884 0.1177 0 0.11048 0.11494 0.10132 0.11063 0.11632 0.08895 19.564 -0.029641 -0.086923 -0.07136 -0.13114 -0.17359 -0.13144 -0.17089 -0.25863 -0.19542 0 -0.32965 0 -1.6998e-05 -0.0049715 -0.0031667 -0.0097894 -4.6839 0.1024 0.12319 0.11937 0.14809 0.10537 0.091574 0.12562 0.086429 0.080798 -0.1335 -0.25535 -0.27466 -0.22853 -0.42614 -0.22355 -0.40034 -0.52996 -0.2298 -0.41429 -0.53014 -0.35492 -0.32222
2.8711 0.11161 0.097321 0.10232 0.098616 0 0.094353 0.11244 0.094345 0.10489 0.096231 0.089789 20.757 -0.028531 -0.085489 -0.07094 -0.12412 -0.17498 -0.13218 -0.16231 -0.25775 -0.18328 0 -0.31501 0 -0.00017317 -0.0047074 -0.0027537 -0.0094448 -4.3968 0.099103 0.1058 0.098162 0.13374 0.1009 0.09879 0.11044 0.093691 0.09007 -0.1312 -0.24847 -0.28142 -0.18553 -0.41716 -0.21921 -0.38651 -0.49837 -0.21532 -0.38638 -0.47669 -0.3095 -0.31452
2.875 0.081229 0.081591 0.07628 0.078942 0 0.078748 0.10082 0.084174 0.096798 0.075893 0.098234 21.985 -0.030447 -0.087866 -0.067536 -0.11695 -0.17854 -0.12876 -0.1534 -0.25751 -0.1729 0 -0.30183 0 -0.00078144 -0.0046959 -0.002734 -0.0097234 -3.9165 0.098251 0.085651 0.074927 0.093751 0.095877 0.10864 0.086576 0.10691 0.10285 -0.1164 -0.23818 -0.27705 -0.13797 -0.39924 -0.19998 -0.35748 -0.448 -0.19101 -0.35109 -0.42348 -0.26645 -0.30706
2.8789 0.03641 0.049491 0.040719 0.063161 0 0.063855 0.076977 0.069663 0.088083 0.060957 0.11085 23.233 -0.033452 -0.090214 -0.063237 -0.11303 -0.17644 -0.12357 -0.14539 -0.24862 -0.16477 0 -0.28888 0 -0.0014909 -0.0046968 -0.0031821 -0.010396 -3.225 0.10024 0.066016 0.054404 0.044348 0.085354 0.11024 0.067589 0.11811 0.11432 -0.087501 -0.22095 -0.25033 -0.098502 -0.36647 -0.1583 -0.31093 -0.38269 -0.15634 -0.31287 -0.38105 -0.23982 -0.29548
2.8828 -0.016493 0.0013899 -0.004472 0.044878 0 0.040901 0.041659 0.048403 0.077972 0.049553 0.12231 24.476 -0.035289 -0.087976 -0.059773 -0.11092 -0.1636 -0.11795 -0.13608 -0.2283 -0.15483 0 -0.26981 0 -0.0018401 -0.0045189 -0.0036038 -0.010828 -2.3091 0.10371 0.042947 0.031551 0.0048958 0.063071 0.099731 0.060149 0.1219 0.12424 -0.055327 -0.1981 -0.20972 -0.066836 -0.32152 -0.10403 -0.25506 -0.3118 -0.11555 -0.27162 -0.34166 -0.22345 -0.2765
2.8867 -0.067708 -0.054813 -0.058715 0.0086524 0 -0.0038519 -0.0026686 0.014505 0.060426 0.032044 0.13149 25.701 -0.035207 -0.080415 -0.056196 -0.10277 -0.14033 -0.10778 -0.11899 -0.19905 -0.13589 0 -0.23402 0 -0.0016632 -0.0040425 -0.0032926 -0.010285 -1.1219 0.10517 0.0056514 -0.0070784 -0.017341 0.027291 0.081208 0.053389 0.11825 0.13536 -0.024783 -0.17085 -0.16117 -0.039057 -0.26404 -0.041793 -0.19159 -0.23462 -0.068899 -0.22376 -0.29656 -0.21037 -0.24469
2.8906 -0.10917 -0.10708 -0.11774 -0.057268 0 -0.076454 -0.052721 -0.036387 0.027864 -0.0027322 0.13877 26.912 -0.033364 -0.070374 -0.048964 -0.079437 -0.1095 -0.084996 -0.086327 -0.16049 -0.10153 0 -0.16929 0 -0.0012049 -0.0031455 -0.0019121 -0.0082826 0.38604 0.098325 -0.055592 -0.070941 -0.031804 -0.0164 0.058434 0.026287 0.10935 0.14761 -3.2317e-05 -0.14087 -0.11112 -0.010644 -0.19396 0.023754 -0.12196 -0.14925 -0.016495 -0.16554 -0.23681 -0.19292 -0.18879
2.8945 -0.13877 -0.14537 -0.17194 -0.14674 0 -0.16417 -0.10319 -0.098491 -0.021152 -0.058341 0.13482 28.122 -0.028833 -0.059165 -0.034473 -0.038155 -0.070635 -0.044017 -0.033646 -0.10315 -0.049328 0 -0.064447 0 -0.00084097 -0.0016377 0.00019771 -0.0048156 2.1981 0.074022 -0.13828 -0.15225 -0.055422 -0.060085 0.026949 -0.032273 0.092834 0.15219 0.01362 -0.11139 -0.070272 0.026852 -0.10972 0.086013 -0.046627 -0.048482 0.042765 -0.089308 -0.14617 -0.15717 -0.092522
2.8984 -0.15989 -0.16691 -0.20938 -0.23281 0 -0.23757 -0.14661 -0.15516 -0.078758 -0.12545 0.095613 29.329 -0.019089 -0.04228 -0.011777 0.014825 -0.016688 0.013246 0.037587 -0.011785 0.018656 0 0.087857 0 -0.00068066 0.00072594 0.0022744 -0.00040677 4.2112 0.02259 -0.2219 -0.22511 -0.09797 -0.1019 -0.0237 -0.11022 0.057631 0.13024 0.01689 -0.08679 -0.048281 0.080761 -0.01259 0.13957 0.034029 0.076999 0.10984 0.0095383 -0.013371 -0.088984 0.058578
2.9023 -0.17688 -0.17723 -0.22279 -0.28127 0 -0.26737 -0.17723 -0.19113 -0.13407 -0.18559 -0.0039271 30.512 -0.0020829 -0.011542 0.016872 0.069749 0.062342 0.078768 0.12168 0.12351 0.09777 0 0.2871 0 -0.00043505 0.0041263 0.0037521 0.0040747 6.2927 -0.060896 -0.27478 -0.26039 -0.15425 -0.14778 -0.098867 -0.18 -0.012054 0.059092 0.017153 -0.066218 -0.040008 0.14677 0.09318 0.18754 0.11926 0.22422 0.18403 0.12501 0.15103 0.007624 0.26772
2.9063 -0.19152 -0.18611 -0.21544 -0.27315 0 -0.24468 -0.19642 -0.20733 -0.1834 -0.22308 -0.16418 31.652 0.021242 0.037132 0.047841 0.12152 0.17033 0.14457 0.21254 0.2968 0.18277 0 0.52052 0 0.00031711 0.0084818 0.0047049 0.0077935 8.355 -0.17078 -0.27323 -0.24584 -0.20893 -0.20264 -0.19008 -0.22127 -0.12519 -0.074996 0.019294 -0.047672 -0.040298 0.22136 0.20599 0.23335 0.20934 0.39073 0.26593 0.25406 0.3409 0.13027 0.52104
2.9102 -0.20398 -0.20108 -0.20105 -0.22054 0 -0.18938 -0.21357 -0.22167 -0.23321 -0.23715 -0.34705 32.746 0.046994 0.097413 0.07835 0.17217 0.29716 0.2073 0.30556 0.48472 0.26844 0 0.76232 0 0.0017027 0.013277 0.0057005 0.010337 10.369 -0.28902 -0.22169 -0.19632 -0.24915 -0.25999 -0.27811 -0.23799 -0.27217 -0.26342 0.028352 -0.028268 -0.042406 0.3 0.32412 0.28133 0.30453 0.57237 0.35606 0.39292 0.54836 0.27483 0.78943
2.9141 -0.21598 -0.22305 -0.19652 -0.1635 0 -0.14037 -0.23961 -0.2524 -0.29136 -0.24413 -0.49226 33.81 0.071187 0.15434 0.10715 0.22531 0.41945 0.2672 0.39607 0.65534 0.34945 0 0.98043 0 0.0033565 0.017602 0.0071793 0.011839 12.305 -0.3906 -0.15793 -0.14732 -0.27425 -0.30334 -0.34548 -0.25394 -0.42243 -0.46952 0.053634 0.00083851 -0.030259 0.37369 0.44483 0.34232 0.40602 0.75778 0.45694 0.53579 0.75923 0.43401 1.0375
2.918 -0.23097 -0.24674 -0.21209 -0.14766 0 -0.13433 -0.27796 -0.30006 -0.35531 -0.26623 -0.5556 34.855 0.092408 0.19381 0.1336 0.27907 0.51195 0.32372 0.47715 0.78242 0.4206 0 1.1495 0 0.0046489 0.020519 0.0089422 0.012722 14.078 -0.455 -0.13438 -0.13691 -0.29477 -0.32157 -0.38696 -0.29146 -0.53592 -0.63742 0.090675 0.042452 0.0010848 0.43872 0.56234 0.4175 0.50945 0.92975 0.56278 0.6745 0.95763 0.59092 1.2353
2.9219 -0.24995 -0.26526 -0.24508 -0.19578 0 -0.18627 -0.32126 -0.34745 -0.41044 -0.31412 -0.53934 35.877 0.11148 0.21234 0.1568 0.32571 0.56283 0.37339 0.54106 0.85751 0.47822 0 1.2624 0 0.0051636 0.021609 0.010267 0.013292 15.561 -0.4774 -0.18395 -0.18659 -0.32208 -0.32385 -0.4095 -0.35232 -0.58341 -0.71547 0.13344 0.094592 0.048212 0.49601 0.67247 0.50307 0.61009 1.0802 0.66784 0.80441 1.1368 0.73756 1.3674
2.9258 -0.26805 -0.27488 -0.2816 -0.29126 0 -0.28136 -0.35738 -0.37805 -0.44213 -0.37718 -0.48954 36.858 0.12875 0.21903 0.17576 0.3585 0.58176 0.41203 0.5841 0.89335 0.52151 0 1.3318 0 0.0050245 0.021315 0.010584 0.013563 16.655 -0.4722 -0.29369 -0.28887 -0.35777 -0.33586 -0.42397 -0.41697 -0.56356 -0.68401 0.17595 0.15397 0.10623 0.54657 0.77098 0.59401 0.70262 1.2026 0.76592 0.92041 1.2905 0.867 1.4364
2.9297 -0.27747 -0.2768 -0.30529 -0.38579 0 -0.38026 -0.3788 -0.39252 -0.44983 -0.42997 -0.46258 37.779 0.14246 0.22831 0.19038 0.37833 0.59325 0.43839 0.61001 0.91594 0.55272 0 1.3785 0 0.0047807 0.020711 0.010077 0.013459 17.336 -0.46514 -0.40773 -0.40559 -0.39167 -0.37636 -0.43772 -0.46044 -0.50504 -0.57115 0.20875 0.21382 0.16567 0.59197 0.85064 0.6808 0.77738 1.2874 0.84625 1.0134 1.4081 0.96894 1.4588
2.9336 -0.27533 -0.27528 -0.30757 -0.42791 0 -0.43589 -0.38659 -0.4042 -0.44798 -0.45036 -0.48735 38.643 0.1503 0.24902 0.20163 0.3924 0.61839 0.45452 0.62703 0.94764 0.57563 0 1.4146 0 0.0049366 0.020798 0.0095818 0.013131 17.63 -0.47725 -0.46154 -0.48056 -0.40988 -0.43466 -0.45302 -0.46956 -0.45099 -0.44329 0.21744 0.25672 0.20625 0.6317 0.89956 0.74196 0.81552 1.3248 0.88888 1.0645 1.4714 1.0278 1.4562
2.9375 -0.26814 -0.2745 -0.29266 -0.39532 0 -0.41662 -0.38587 -0.4187 -0.45107 -0.43431 -0.54957 39.465 0.15244 0.27799 0.21037 0.40584 0.65785 0.46247 0.63981 0.99044 0.59288 0 1.434 0 0.0055243 0.021799 0.0098253 0.012992 17.538 -0.50992 -0.4249 -0.46704 -0.40537 -0.47286 -0.46839 -0.44794 -0.43416 -0.37096 0.20404 0.27587 0.22313 0.66188 0.91985 0.77129 0.81646 1.325 0.89394 1.0727 1.4835 1.0472 1.4433
2.9414 -0.26675 -0.2766 -0.27416 -0.30972 0 -0.32714 -0.3785 -0.4221 -0.45717 -0.39555 -0.60464 40.261 0.15224 0.302 0.21609 0.41523 0.68941 0.46107 0.64361 1.0211 0.60342 0 1.416 0 0.006097 0.023031 0.010702 0.013364 17.018 -0.54117 -0.32283 -0.36019 -0.38178 -0.45557 -0.47751 -0.40791 -0.45747 -0.38791 0.17047 0.26797 0.21576 0.67662 0.90992 0.76524 0.77843 1.2882 0.86052 1.0342 1.4409 1.0255 1.4208
2.9453 -0.27593 -0.28165 -0.26537 -0.22378 0 -0.2134 -0.36116 -0.39401 -0.4468 -0.35192 -0.60536 41.032 0.15331 0.30618 0.21692 0.41109 0.68314 0.44672 0.62725 1.0044 0.60171 0 1.341 0 0.0061566 0.023425 0.011305 0.014114 16.036 -0.53711 -0.21904 -0.2122 -0.34807 -0.38227 -0.4673 -0.36015 -0.49219 -0.46897 0.12026 0.23165 0.18594 0.66963 0.86899 0.72252 0.7018 1.2155 0.78999 0.9473 1.3416 0.96219 1.3756
2.9492 -0.28953 -0.28857 -0.2708 -0.18822 0 -0.14203 -0.33071 -0.33303 -0.39987 -0.31209 -0.52678 41.765 0.15581 0.28329 0.21123 0.38721 0.62385 0.41739 0.58325 0.91892 0.58025 0 1.2055 0 0.0056327 0.022275 0.010731 0.014689 14.655 -0.47302 -0.1742 -0.11038 -0.31056 -0.29221 -0.422 -0.31055 -0.49504 -0.54327 0.061218 0.16598 0.14016 0.62409 0.7908 0.64129 0.58698 1.1003 0.68488 0.80664 1.1766 0.85184 1.2899
2.9531 -0.2971 -0.29582 -0.28492 -0.22075 0 -0.16 -0.29076 -0.26556 -0.31596 -0.27456 -0.37835 42.45 0.15621 0.23847 0.19937 0.34748 0.52421 0.37599 0.51634 0.7759 0.53529 0 1.0277 0 0.0049746 0.019651 0.0089466 0.01457 13.067 -0.35164 -0.20866 -0.12259 -0.27143 -0.23495 -0.33608 -0.26452 -0.4348 -0.53675 0.0087178 0.090526 0.097029 0.54369 0.68781 0.54502 0.46083 0.95724 0.57139 0.64252 0.97633 0.71576 1.154
2.957 -0.29533 -0.30174 -0.29859 -0.29705 0 -0.25993 -0.25257 -0.22514 -0.2195 -0.23765 -0.20119 43.087 0.15094 0.18726 0.18398 0.30376 0.41861 0.33005 0.44254 0.61743 0.4725 0 0.83959 0 0.0047647 0.016263 0.0069038 0.013721 11.529 -0.2063 -0.29391 -0.24564 -0.23472 -0.23153 -0.22706 -0.23079 -0.31275 -0.41783 -0.030873 0.018328 0.064179 0.44028 0.5712 0.44974 0.34147 0.80016 0.46557 0.47899 0.76677 0.57113 0.97525
2.9609 -0.29181 -0.30496 -0.30681 -0.36807 0 -0.37919 -0.229 -0.22184 -0.14553 -0.20775 -0.051432 43.681 0.14043 0.14783 0.16875 0.26745 0.34191 0.28848 0.37913 0.49169 0.40764 0 0.67372 0 0.0052083 0.013004 0.0058133 0.012597 10.267 -0.085414 -0.37443 -0.39936 -0.2114 -0.2602 -0.13361 -0.21811 -0.1647 -0.21699 -0.053697 -0.041623 0.04551 0.32464 0.44986 0.3666 0.24169 0.6407 0.37827 0.33407 0.56777 0.43081 0.77783
2.9648 -0.29632 -0.30512 -0.31074 -0.39073 0 -0.43968 -0.22672 -0.23433 -0.11788 -0.19585 0.025855 44.238 0.1293 0.13131 0.15678 0.24275 0.30847 0.25799 0.33446 0.42379 0.35934 0 0.55211 0 0.005971 0.010545 0.0061976 0.011736 9.4006 -0.026944 -0.40228 -0.479 -0.21446 -0.27864 -0.094128 -0.2267 -0.042947 -0.0086941 -0.056372 -0.079457 0.04363 0.21199 0.33518 0.30803 0.17584 0.49422 0.32105 0.2292 0.40362 0.3103 0.59535
2.9688 -0.30909 -0.30337 -0.31294 -0.35206 0 -0.4024 -0.24264 -0.23364 -0.13654 -0.20556 0.020225 44.75 0.12245 0.13573 0.14964 0.22715 0.30646 0.24104 0.30594 0.4041 0.33774 0 0.48264 0 0.006505 0.0091662 0.0075351 0.011354 8.9388 -0.03825 -0.36254 -0.4304 -0.24544 -0.26173 -0.1191 -0.24318 0.011937 0.13105 -0.037997 -0.082435 0.056246 0.13735 0.25352 0.29131 0.16234 0.39561 0.30705 0.19773 0.31675 0.23749 0.46043
2.9727 -0.31923 -0.30162 -0.31194 -0.27429 0 -0.29567 -0.26597 -0.21389 -0.18083 -0.22628 -0.039234 45.209 0.12112 0.14792 0.14733 0.21647 0.31064 0.23551 0.28667 0.40237 0.33758 0 0.46194 0 0.0065445 0.0087685 0.0087298 0.011307 8.8189 -0.094015 -0.27834 -0.29005 -0.28588 -0.22075 -0.17992 -0.24651 -0.0072292 0.16309 -0.011613 -0.062589 0.07208 0.10801 0.21114 0.30398 0.18185 0.34905 0.31869 0.22007 0.29519 0.20743 0.39636
2.9766 -0.31589 -0.30105 -0.30314 -0.20089 0 -0.194 -0.28347 -0.19691 -0.2229 -0.24019 -0.10426 45.61 0.12246 0.15293 0.14847 0.20884 0.30316 0.23585 0.27381 0.39508 0.34261 0 0.48081 0 0.006304 0.0089949 0.0089396 0.011367 8.9474 -0.15328 -0.19664 -0.15686 -0.30583 -0.18882 -0.22649 -0.22312 -0.072398 0.097529 0.01672 -0.025666 0.087192 0.12574 0.21239 0.34023 0.22496 0.35731 0.34807 0.28603 0.33333 0.21851 0.41174
2.9805 -0.3003 -0.30081 -0.2855 -0.17294 0 -0.16348 -0.28522 -0.20631 -0.24167 -0.23739 -0.14037 45.959 0.12271 0.1448 0.15063 0.20465 0.2864 0.23626 0.27106 0.38321 0.33919 0 0.52879 0 0.0062205 0.0094343 0.008089 0.01146 9.2363 -0.18445 -0.16346 -0.11814 -0.28628 -0.18896 -0.22281 -0.17996 -0.13979 -0.022136 0.041067 0.021803 0.098421 0.18846 0.25891 0.39317 0.28147 0.41973 0.38697 0.38309 0.42239 0.26707 0.49785
2.9844 -0.28529 -0.2983 -0.26641 -0.20717 0 -0.21595 -0.26934 -0.24001 -0.23157 -0.22447 -0.14773 46.27 0.12039 0.13065 0.15119 0.20496 0.27854 0.23486 0.28437 0.38734 0.32789 0 0.59723 0 0.006526 0.0098725 0.006763 0.01164 9.6362 -0.18262 -0.19907 -0.18833 -0.23712 -0.21532 -0.17387 -0.14378 -0.1785 -0.14763 0.051631 0.069371 0.10264 0.28945 0.35367 0.45231 0.33629 0.53515 0.42421 0.49117 0.54956 0.34894 0.62963
2.9883 -0.28197 -0.29097 -0.25734 -0.28547 0 -0.30568 -0.24417 -0.27166 -0.20497 -0.21779 -0.15416 46.55 0.11679 0.12428 0.14889 0.21098 0.29668 0.23591 0.31568 0.42653 0.32288 0 0.68094 0 0.0070656 0.010434 0.0057147 0.011917 10.159 -0.1693 -0.28448 -0.30636 -0.1928 -0.24344 -0.12301 -0.1443 -0.18929 -0.24805 0.043478 0.10431 0.10113 0.39477 0.47136 0.5027 0.37648 0.67202 0.45166 0.58282 0.68248 0.44387 0.77289
2.9922 -0.28776 -0.27833 -0.26287 -0.36195 0 -0.36689 -0.22564 -0.27944 -0.18752 -0.22859 -0.18853 46.797 0.11402 0.13437 0.14505 0.22443 0.34193 0.24721 0.36052 0.50076 0.33886 0 0.7782 0 0.0074966 0.011448 0.0054214 0.012187 10.867 -0.17638 -0.36861 -0.38741 -0.18707 -0.25661 -0.12155 -0.19266 -0.20093 -0.31603 0.019795 0.12375 0.095702 0.48303 0.58846 0.53982 0.40357 0.80602 0.47114 0.65186 0.80529 0.5386 0.89733
2.9961 -0.28865 -0.26266 -0.27388 -0.38744 0 -0.36019 -0.22893 -0.27 -0.20562 -0.25459 -0.25849 47 0.11335 0.15725 0.14317 0.24642 0.39902 0.27344 0.41032 0.59112 0.37722 0 0.88837 0 0.0076172 0.013103 0.0059401 0.012346 11.806 -0.22544 -0.39667 -0.38364 -0.2274 -0.26136 -0.19293 -0.27179 -0.24638 -0.36062 -0.016847 0.12659 0.08674 0.54273 0.69061 0.56167 0.42029 0.9235 0.48489 0.69705 0.91054 0.62596 0.98952
3 -0.2736 -0.24768 -0.27349 -0.34017 0 -0.29406 -0.25827 -0.27082 -0.26958 -0.28511 -0.34913 47.157 0.11496 0.18084 0.14666 0.2747 0.44991 0.31094 0.45681 0.67555 0.42388 0 1.0075 0 0.0074907 0.015188 0.0070124 0.012411 12.929 -0.31472 -0.34542 -0.30872 -0.29059 -0.27762 -0.31662 -0.34711 -0.33571 -0.39559 -0.062642 0.11318 0.074374 0.56506 0.76425 0.56772 0.43122 1.0125 0.49626 0.7202 0.99327 0.6998 1.057
3.0039 -0.24626 -0.23631 -0.25234 -0.24322 0 -0.21198 -0.30215 -0.29887 -0.36248 -0.31229 -0.43796 47.272 0.11854 0.19597 0.15617 0.30275 0.48848 0.34909 0.49491 0.7441 0.46067 0 1.124 0 0.0072911 0.017189 0.0082447 0.012501 14.053 -0.41982 -0.24154 -0.21664 -0.34204 -0.3146 -0.44066 -0.38954 -0.44538 -0.43004 -0.10699 0.086782 0.057112 0.5407 0.78624 0.55835 0.44682 1.0546 0.51181 0.72916 1.0468 0.74853 1.1188
3.0078 -0.22183 -0.22906 -0.21899 -0.15345 0 -0.161 -0.33866 -0.33982 -0.44528 -0.33515 -0.5082 47.358 0.12335 0.20427 0.16872 0.32321 0.52212 0.37744 0.52287 0.79987 0.47943 0 1.2188 0 0.0070985 0.018666 0.0092601 0.012708 14.9 -0.50607 -0.14705 -0.16067 -0.36045 -0.35741 -0.51216 -0.39297 -0.53134 -0.46413 -0.13952 0.06164 0.037824 0.50102 0.77863 0.54514 0.46958 1.07 0.53139 0.73938 1.0845 0.77875 1.1878
3.0117 -0.21287 -0.22447 -0.19461 -0.12501 0 -0.16515 -0.34843 -0.36055 -0.47827 -0.35307 -0.54987 47.42 0.12775 0.21443 0.1794 0.33321 0.55841 0.39194 0.54083 0.84621 0.48571 0 1.2703 0 0.0068786 0.019521 0.009811 0.013037 15.211 -0.54471 -0.11852 -0.16421 -0.34714 -0.37779 -0.50513 -0.37267 -0.55677 -0.49038 -0.15581 0.043886 0.019048 0.45979 0.75273 0.532 0.4965 1.0666 0.55213 0.75313 1.108 0.79151 1.2572
3.0156 -0.21875 -0.22085 -0.19541 -0.17186 0 -0.21623 -0.32622 -0.34183 -0.44577 -0.35843 -0.55455 47.458 0.12984 0.23043 0.1843 0.33593 0.59032 0.39457 0.54859 0.87407 0.48944 0 1.2636 0 0.0066302 0.019916 0.0098536 0.013458 14.86 -0.52514 -0.16857 -0.21612 -0.31623 -0.35878 -0.43058 -0.3482 -0.51454 -0.49896 -0.153 0.038494 0.0035757 0.42904 0.71965 0.522 0.52311 1.0512 0.57041 0.7705 1.1178 0.78792 1.3013
3.0195 -0.22843 -0.21785 -0.21845 -0.2578 0 -0.2811 -0.2833 -0.297 -0.36621 -0.33971 -0.51581 47.465 0.12902 0.24392 0.18253 0.33605 0.59607 0.38751 0.54414 0.86354 0.49258 0 1.1968 0 0.0064813 0.019937 0.0095494 0.013947 13.915 -0.45794 -0.25812 -0.28283 -0.27975 -0.31 -0.32668 -0.32708 -0.42947 -0.48385 -0.12766 0.051892 -0.0032173 0.42375 0.69427 0.51804 0.53875 1.0294 0.57837 0.78635 1.1095 0.76709 1.2897
3.0234 -0.23208 -0.21638 -0.24387 -0.32268 0 -0.31925 -0.23961 -0.25774 -0.2795 -0.29401 -0.43702 47.443 0.12698 0.23977 0.17595 0.33337 0.55692 0.36919 0.52363 0.79983 0.48607 0 1.082 0 0.0065881 0.019424 0.0091698 0.014409 12.599 -0.36829 -0.32504 -0.32541 -0.24302 -0.25973 -0.23778 -0.3031 -0.34038 -0.44545 -0.08805 0.080591 0.0025362 0.44319 0.68337 0.51755 0.52811 0.99896 0.56659 0.78528 1.0741 0.73003 1.2054
3.0273 -0.22865 -0.21702 -0.25138 -0.32496 0 -0.30386 -0.21166 -0.24296 -0.221 -0.23544 -0.33591 47.398 0.12629 0.21101 0.16737 0.32169 0.47735 0.33682 0.48377 0.69005 0.45886 0 0.93858 0 0.0069419 0.018136 0.0089375 0.014591 11.188 -0.28295 -0.32707 -0.31629 -0.21076 -0.23184 -0.19379 -0.2687 -0.27589 -0.38741 -0.047214 0.11247 0.016376 0.4688 0.67486 0.51474 0.49092 0.95266 0.53637 0.76068 1.0116 0.68029 1.0542
3.0313 -0.22287 -0.21862 -0.23596 -0.26794 0 -0.23828 -0.20385 -0.24269 -0.20062 -0.18786 -0.23679 47.334 0.12738 0.16864 0.15875 0.29491 0.38738 0.29252 0.42558 0.56424 0.40972 0 0.78494 0 0.0073074 0.016057 0.008892 0.014176 9.8882 -0.21762 -0.26728 -0.25381 -0.1918 -0.22869 -0.19853 -0.2271 -0.24006 -0.31125 -0.012631 0.13927 0.034293 0.48727 0.65714 0.50539 0.42776 0.88336 0.48881 0.70878 0.92038 0.61826 0.86299
3.0352 -0.2175 -0.21869 -0.20945 -0.19142 0 -0.15745 -0.20748 -0.23147 -0.20101 -0.16653 -0.15549 47.24 0.12725 0.13506 0.15041 0.25441 0.32152 0.24543 0.35643 0.45728 0.35039 0 0.63342 0 0.0073829 0.013474 0.0088568 0.01305 8.762 -0.17126 -0.18603 -0.16734 -0.19306 -0.2335 -0.23012 -0.19169 -0.21553 -0.21544 0.0086311 0.1524 0.05129 0.4845 0.61704 0.48527 0.34132 0.78414 0.42628 0.62761 0.80008 0.54436 0.6677
3.0391 -0.21078 -0.21549 -0.18866 -0.13938 0 -0.10873 -0.20712 -0.19535 -0.19391 -0.16576 -0.091358 47.096 0.12167 0.12523 0.14154 0.21004 0.29133 0.20623 0.28797 0.38559 0.2974 0 0.4914 0 0.0070353 0.01075 0.0085395 0.011487 7.738 -0.13103 -0.12961 -0.10436 -0.20878 -0.22679 -0.25252 -0.17325 -0.17892 -0.10219 0.0046823 0.13387 0.055044 0.43114 0.52381 0.44511 0.23908 0.64041 0.35417 0.5153 0.64919 0.4565 0.50065
3.043 -0.20122 -0.20979 -0.18235 -0.13126 0 -0.12088 -0.19066 -0.14492 -0.16162 -0.16514 -0.034431 46.893 0.10956 0.13255 0.13126 0.17338 0.27671 0.17923 0.23067 0.33794 0.26063 0 0.36553 0 0.0063968 0.0080868 0.007725 0.0099946 6.705 -0.084682 -0.12066 -0.10145 -0.21882 -0.20031 -0.23357 -0.16804 -0.11745 0.013637 -0.01551 0.089502 0.043034 0.33668 0.3879 0.39038 0.14092 0.4737 0.28483 0.39392 0.48888 0.36155 0.38161
3.0469 -0.19271 -0.20461 -0.18812 -0.15663 0 -0.18276 -0.15788 -0.10416 -0.10895 -0.14899 0.020167 46.644 0.094934 0.13384 0.11965 0.14964 0.2453 0.16021 0.18895 0.28907 0.23859 0 0.26419 0 0.0057582 0.0055538 0.0064592 0.0089292 5.6323 -0.031891 -0.14957 -0.15764 -0.20224 -0.15831 -0.16223 -0.1592 -0.037007 0.10419 -0.043677 0.027677 0.018326 0.21511 0.22635 0.32683 0.055679 0.3023 0.22353 0.27588 0.332 0.26455 0.31472
3.0508 -0.19244 -0.20295 -0.19902 -0.19065 0 -0.25002 -0.1219 -0.089166 -0.058788 -0.12065 0.065221 46.377 0.084237 0.11047 0.10817 0.13591 0.18356 0.14246 0.16102 0.22476 0.22329 0 0.19591 0 0.0053799 0.0033213 0.0050907 0.0082425 4.6385 0.013889 -0.18774 -0.23261 -0.1558 -0.11031 -0.056633 -0.13104 0.040957 0.14179 -0.072312 -0.043001 -0.014832 0.080898 0.057349 0.26039 -0.0098457 0.1437 0.17435 0.17157 0.19008 0.17079 0.29084
3.0547 -0.20332 -0.20563 -0.21071 -0.2131 0 -0.2772 -0.10146 -0.097702 -0.035999 -0.098573 0.087712 46.112 0.081051 0.066859 0.099035 0.12633 0.11165 0.12459 0.14329 0.1571 0.2086 0 0.16594 0 0.0053676 0.001749 0.0040997 0.0076432 3.9621 0.034526 -0.20924 -0.2747 -0.09999 -0.066432 0.042571 -0.084317 0.090573 0.11819 -0.090488 -0.10874 -0.048293 -0.042515 -0.088612 0.20061 -0.0469 0.025187 0.14263 0.095279 0.080438 0.089238 0.29392
3.0586 -0.21942 -0.21083 -0.22203 -0.21708 0 -0.25072 -0.10813 -0.11619 -0.051074 -0.099066 0.080127 45.839 0.08312 0.028803 0.093936 0.11843 0.068172 0.1123 0.13518 0.11665 0.19483 0 0.17495 0 0.0056528 0.0011707 0.0038025 0.0069986 3.8454 0.020285 -0.20579 -0.25864 -0.066073 -0.039143 0.091871 -0.039168 0.094635 0.053947 -0.084855 -0.14568 -0.064662 -0.11391 -0.15936 0.16508 -0.048723 -0.014399 0.13315 0.063229 0.027703 0.037698 0.30926
3.0625 -0.23005 -0.21555 -0.23115 -0.20695 0 -0.19654 -0.13781 -0.13354 -0.094534 -0.12281 0.045029 45.525 0.084528 0.022175 0.092951 0.1147 0.078773 0.11279 0.14008 0.12845 0.18717 0 0.22104 0 0.0060293 0.0016113 0.0041515 0.0065418 4.4035 -0.023502 -0.18808 -0.20296 -0.074579 -0.043874 0.067553 -0.023065 0.053038 -0.012477 -0.05994 -0.15112 -0.059797 -0.12806 -0.15347 0.15682 -0.024614 0.016434 0.14113 0.067857 0.027174 0.019541 0.33046
3.0664 -0.22857 -0.21711 -0.23374 -0.19283 0 -0.15718 -0.17389 -0.14829 -0.14517 -0.15666 -0.0096512 45.14 0.081015 0.050825 0.094684 0.11919 0.13631 0.12819 0.16212 0.19257 0.19135 0 0.30248 0 0.0062237 0.0027978 0.0048084 0.0066534 5.5563 -0.081212 -0.1756 -0.15324 -0.1226 -0.090717 -0.021765 -0.052673 -0.018072 -0.050372 -0.019522 -0.12499 -0.03311 -0.083608 -0.072876 0.17789 0.023265 0.11346 0.16617 0.10726 0.079253 0.038566 0.36233
3.0703 -0.21715 -0.2138 -0.2264 -0.18585 0 -0.15806 -0.19982 -0.16547 -0.18526 -0.18633 -0.07721 44.688 0.073627 0.093606 0.097665 0.13385 0.20913 0.15475 0.2019 0.28517 0.21071 0 0.41721 0 0.006015 0.0044718 0.0054339 0.0074589 7.0565 -0.13861 -0.1824 -0.14562 -0.18821 -0.1713 -0.14062 -0.12252 -0.09659 -0.05901 0.031204 -0.069804 0.013878 0.016375 0.074577 0.22865 0.092371 0.26835 0.20767 0.17826 0.18211 0.096849 0.41848
3.0742 -0.20348 -0.20504 -0.21086 -0.19293 0 -0.19055 -0.21065 -0.18927 -0.211 -0.20647 -0.15372 44.202 0.067637 0.12295 0.10174 0.15768 0.26793 0.18711 0.25505 0.3778 0.24501 0 0.55905 0 0.0053836 0.0066164 0.0059297 0.0086762 8.5937 -0.19133 -0.20721 -0.18031 -0.24534 -0.25535 -0.24675 -0.20765 -0.1682 -0.069477 0.081499 0.0077957 0.07524 0.16354 0.26944 0.31012 0.18261 0.46637 0.2682 0.27922 0.33668 0.20026 0.51473
3.0781 -0.1937 -0.19207 -0.19356 -0.21086 0 -0.223 -0.21329 -0.21849 -0.2304 -0.2198 -0.23552 43.713 0.068098 0.12787 0.10793 0.18791 0.30651 0.222 0.31391 0.45712 0.28999 0 0.7145 0 0.0045803 0.0092783 0.0064112 0.0098649 9.9142 -0.24352 -0.23363 -0.22497 -0.27677 -0.30608 -0.31266 -0.27763 -0.23383 -0.12382 0.12013 0.085321 0.13319 0.3162 0.45683 0.40342 0.28274 0.66406 0.34076 0.3924 0.51295 0.32626 0.66013
3.082 -0.18912 -0.17888 -0.18051 -0.22533 0 -0.2275 -0.21696 -0.24659 -0.25211 -0.23006 -0.3177 43.225 0.07604 0.12096 0.11689 0.22064 0.33991 0.25743 0.37045 0.5286 0.33727 0 0.86437 0 0.0040151 0.012178 0.006971 0.010789 10.902 -0.29901 -0.24105 -0.24271 -0.27837 -0.3058 -0.3355 -0.31246 -0.30412 -0.24506 0.14511 0.15216 0.17976 0.45192 0.61175 0.49571 0.38424 0.84012 0.41902 0.50675 0.69039 0.45718 0.8482
3.0859 -0.18852 -0.17146 -0.17337 -0.22014 0 -0.2002 -0.22428 -0.26536 -0.27644 -0.23859 -0.39472 42.715 0.088154 0.12437 0.1274 0.25067 0.38518 0.28982 0.41837 0.60329 0.37665 0 0.98985 0 0.0040159 0.014632 0.007518 0.011512 11.584 -0.35392 -0.21988 -0.22106 -0.25697 -0.26982 -0.33104 -0.31102 -0.38429 -0.41709 0.15593 0.20178 0.21023 0.55602 0.7191 0.57762 0.48001 0.98037 0.49768 0.61409 0.85375 0.57977 1.052
3.0898 -0.19157 -0.17451 -0.17076 -0.19259 0 -0.16187 -0.23221 -0.27053 -0.29676 -0.24725 -0.4597 42.156 0.099452 0.14892 0.13683 0.27296 0.44395 0.3142 0.4541 0.6814 0.4009 0 1.0783 0 0.0046339 0.016011 0.0078811 0.01218 12.073 -0.39734 -0.18064 -0.18035 -0.22672 -0.23488 -0.31915 -0.28843 -0.46164 -0.58672 0.15319 0.22807 0.22054 0.61343 0.76518 0.63819 0.56083 1.0701 0.56964 0.70465 0.98483 0.67811 1.2283
3.0938 -0.19883 -0.18747 -0.1727 -0.16115 0 -0.14189 -0.23991 -0.26629 -0.3087 -0.26131 -0.50174 41.543 0.10631 0.18515 0.14318 0.28573 0.50079 0.32794 0.47699 0.74757 0.41031 0 1.1245 0 0.0056413 0.016309 0.0080458 0.012789 12.46 -0.41893 -0.14937 -0.15703 -0.20484 -0.23037 -0.31216 -0.2656 -0.50793 -0.68703 0.14106 0.22656 0.20943 0.61032 0.74385 0.66047 0.6082 1.0925 0.61926 0.76063 1.0534 0.72676 1.3323
3.0977 -0.20875 -0.20384 -0.18158 -0.1548 0 -0.15892 -0.25234 -0.26399 -0.31573 -0.28551 -0.50684 40.898 0.10785 0.21282 0.14665 0.29224 0.53558 0.3333 0.48853 0.78091 0.41212 0 1.1282 0 0.0066822 0.016174 0.008216 0.013215 12.746 -0.41597 -0.15106 -0.17601 -0.20528 -0.25699 -0.31238 -0.25812 -0.49766 -0.67063 0.12698 0.21 0.18832 0.57422 0.69148 0.65335 0.6254 1.0726 0.64503 0.78584 1.0708 0.73543 1.3387
3.1016 -0.21656 -0.21515 -0.19798 -0.18944 0 -0.20934 -0.27347 -0.27299 -0.32406 -0.31565 -0.4673 40.243 0.10544 0.21838 0.14902 0.29772 0.53733 0.33469 0.49025 0.77021 0.41424 0 1.0909 0 0.0074259 0.016293 0.0085909 0.013417 12.831 -0.39386 -0.192 -0.23159 -0.23102 -0.2906 -0.31627 -0.26973 -0.42874 -0.53642 0.11279 0.18278 0.16082 0.51733 0.62166 0.62059 0.61388 1.0192 0.64576 0.78066 1.0412 0.70884 1.2558
3.1055 -0.21746 -0.21706 -0.21606 -0.25096 0 -0.26821 -0.29633 -0.28985 -0.33201 -0.33573 -0.3932 39.581 0.1015 0.20453 0.15147 0.30334 0.50941 0.33287 0.48147 0.72185 0.41794 0 1.0173 0 0.0076425 0.016715 0.0090978 0.013515 12.576 -0.36059 -0.25336 -0.29 -0.27052 -0.30539 -0.31858 -0.29178 -0.3287 -0.3356 0.099717 0.149 0.12997 0.45196 0.5467 0.56719 0.57682 0.9417 0.62172 0.74679 0.97106 0.65342 1.1235
3.1094 -0.21128 -0.21205 -0.2256 -0.30136 0 -0.30179 -0.3031 -0.29711 -0.32665 -0.32677 -0.31201 38.896 0.098374 0.18517 0.15319 0.30339 0.4652 0.32287 0.4591 0.65503 0.41623 0 0.91692 0 0.0072584 0.016854 0.0094135 0.013618 11.892 -0.3208 -0.30098 -0.31129 -0.30265 -0.29411 -0.3131 -0.30684 -0.23951 -0.15061 0.088065 0.11266 0.097905 0.39544 0.47994 0.50045 0.51956 0.8506 0.57299 0.6848 0.86842 0.57849 0.99135
3.1133 -0.20344 -0.20644 -0.22041 -0.30541 0 -0.28674 -0.27911 -0.27662 -0.29368 -0.28172 -0.25036 38.17 0.097463 0.17265 0.15215 0.28971 0.41916 0.29879 0.42088 0.58914 0.39982 0 0.80297 0 0.0064427 0.016131 0.0092815 0.0136 10.8 -0.27442 -0.30566 -0.27654 -0.30818 -0.2681 -0.2925 -0.29549 -0.19135 -0.054574 0.076779 0.077189 0.065268 0.35847 0.42469 0.43518 0.45929 0.76025 0.51301 0.60812 0.75678 0.50236 0.8936
3.1172 -0.20052 -0.20463 -0.20521 -0.25713 0 -0.22659 -0.22815 -0.22698 -0.23229 -0.21349 -0.2116 37.394 0.098679 0.16902 0.14725 0.26011 0.37884 0.26111 0.36949 0.53238 0.36578 0 0.68743 0 0.0056269 0.014571 0.008772 0.013146 9.4304 -0.21982 -0.2615 -0.20206 -0.28027 -0.24094 -0.251 -0.24641 -0.18455 -0.071845 0.065865 0.043543 0.032513 0.33703 0.37634 0.37779 0.40471 0.67538 0.45189 0.52688 0.64843 0.43183 0.83471
3.1211 -0.20466 -0.20612 -0.19313 -0.18488 0 -0.15405 -0.17299 -0.16806 -0.15972 -0.14829 -0.17276 36.578 0.10042 0.16694 0.13939 0.22224 0.34132 0.21847 0.31369 0.4791 0.32148 0 0.57606 0 0.0053004 0.012686 0.0081707 0.012056 7.9815 -0.15779 -0.19106 -0.13051 -0.22733 -0.21475 -0.18975 -0.16693 -0.19248 -0.16352 0.055837 0.012472 0.00050327 0.327 0.33218 0.33127 0.35954 0.59797 0.39504 0.4466 0.54919 0.36916 0.79499
3.125 -0.21178 -0.20765 -0.19487 -0.13151 0 -0.11329 -0.13832 -0.12597 -0.10006 -0.10923 -0.1083 35.733 0.10045 0.15717 0.1305 0.18858 0.29653 0.1819 0.26424 0.41733 0.28027 0 0.46952 0 0.0056274 0.010858 0.0076227 0.010527 6.6747 -0.093634 -0.13324 -0.10387 -0.16792 -0.18238 -0.1201 -0.086062 -0.18191 -0.24926 0.047504 -0.015307 -0.029534 0.32232 0.28927 0.29735 0.32585 0.52895 0.34714 0.37237 0.46325 0.31488 0.74815
3.1289 -0.21538 -0.20757 -0.20949 -0.12517 0 -0.13082 -0.13192 -0.11213 -0.067573 -0.1032 -0.020684 34.867 0.097266 0.13562 0.12198 0.16695 0.23743 0.15723 0.2279 0.34175 0.25299 0 0.3707 0 0.0062149 0.0089908 0.0069789 0.0091066 5.708 -0.036858 -0.11995 -0.13633 -0.12215 -0.14112 -0.060442 -0.042342 -0.13539 -0.25465 0.043328 -0.036965 -0.052922 0.30916 0.24631 0.27687 0.30216 0.46975 0.31421 0.31343 0.39585 0.26672 0.67689
3.1328 -0.21218 -0.20734 -0.22551 -0.1621 0 -0.19513 -0.14205 -0.11715 -0.060363 -0.12026 0.053544 33.98 0.091341 0.10615 0.11422 0.1558 0.17096 0.14303 0.20463 0.26296 0.24195 0 0.29089 0 0.0063507 0.0068811 0.0060791 0.0083363 5.2075 0.0006606 -0.15516 -0.20548 -0.10427 -0.10167 -0.027684 -0.058942 -0.061066 -0.15541 0.042088 -0.053471 -0.069845 0.28356 0.20603 0.26065 0.27847 0.41656 0.28956 0.26817 0.33999 0.21986 0.57888
3.1367 -0.205 -0.20896 -0.23133 -0.21185 0 -0.26244 -0.15264 -0.12493 -0.06902 -0.14371 0.071942 33.067 0.085023 0.078706 0.10769 0.14845 0.11946 0.1353 0.1903 0.20506 0.24158 0 0.24747 0 0.0056124 0.0048333 0.005154 0.0083995 5.1846 0.0083368 -0.21088 -0.26765 -0.11801 -0.082314 -0.028904 -0.12306 0.013734 0.0085739 0.042821 -0.064797 -0.080883 0.24709 0.17118 0.24609 0.25227 0.37028 0.27109 0.23768 0.29616 0.17559 0.46569
3.1406 -0.20058 -0.21191 -0.2249 -0.23925 0 -0.28684 -0.15968 -0.13094 -0.088797 -0.16143 0.024134 32.119 0.081182 0.064464 0.10341 0.14108 0.10714 0.1328 0.18226 0.19068 0.24392 0 0.25311 0 0.004312 0.0036871 0.0048034 0.0090262 5.5305 -0.017494 -0.24521 -0.28599 -0.15484 -0.094102 -0.058587 -0.18949 0.058146 0.15731 0.044565 -0.070935 -0.087035 0.20309 0.14444 0.23156 0.22264 0.33263 0.2573 0.22305 0.26594 0.13655 0.36091
3.1445 -0.20436 -0.21358 -0.21399 -0.2277 0 -0.25295 -0.17153 -0.1439 -0.12111 -0.17062 -0.057058 31.13 0.081276 0.0694 0.10213 0.13618 0.13975 0.13726 0.18215 0.22344 0.24426 0 0.30575 0 0.0032976 0.0040677 0.0054417 0.0096825 6.0771 -0.06856 -0.23256 -0.25219 -0.19659 -0.1313 -0.10229 -0.21147 0.05257 0.21639 0.046071 -0.07103 -0.090071 0.16017 0.13082 0.21717 0.1921 0.30985 0.2485 0.22869 0.25698 0.11118 0.29741
3.1484 -0.21618 -0.21284 -0.20803 -0.18944 0 -0.18627 -0.1942 -0.17019 -0.16356 -0.17514 -0.12319 30.098 0.084235 0.089485 0.10289 0.13862 0.19572 0.14958 0.19395 0.28265 0.24323 0 0.38901 0 0.0032292 0.005648 0.0067605 0.0098842 6.6971 -0.12541 -0.18428 -0.18902 -0.22322 -0.17551 -0.14365 -0.17713 -0.0035602 0.15596 0.048142 -0.063652 -0.092231 0.13517 0.13392 0.20897 0.1732 0.31186 0.2497 0.25724 0.28065 0.11282 0.308
3.1523 -0.23003 -0.21231 -0.21004 -0.157 0 -0.13382 -0.21945 -0.20052 -0.20215 -0.18002 -0.15083 29.029 0.087131 0.11174 0.10355 0.14981 0.24048 0.16746 0.21987 0.3375 0.2453 0 0.4835 0 0.0040008 0.0073342 0.007857 0.009472 7.3712 -0.16684 -0.14215 -0.13515 -0.22358 -0.2088 -0.17129 -0.12049 -0.092508 0.0019345 0.053812 -0.048043 -0.092346 0.13327 0.15215 0.21192 0.17382 0.34002 0.26464 0.30439 0.3366 0.1424 0.40847
3.1563 -0.23817 -0.21587 -0.21598 -0.16101 0 -0.13076 -0.23044 -0.21698 -0.21849 -0.18796 -0.15738 27.938 0.087407 0.12275 0.10309 0.16678 0.25494 0.18778 0.2581 0.3713 0.25565 0 0.57935 0 0.0048827 0.008314 0.0080182 0.0087384 8.1673 -0.18358 -0.14692 -0.12327 -0.2025 -0.22463 -0.18346 -0.095166 -0.18649 -0.18307 0.066088 -0.022524 -0.087892 0.15675 0.18632 0.22959 0.19887 0.39631 0.2967 0.36845 0.42546 0.20043 0.58264
3.1602 -0.23678 -0.224 -0.22022 -0.20788 0 -0.17808 -0.22006 -0.214 -0.20766 -0.19926 -0.17933 26.832 0.085083 0.1196 0.10348 0.18627 0.25316 0.21047 0.30395 0.39529 0.27711 0 0.67897 0 0.0052476 0.0088895 0.007404 0.0083121 9.1508 -0.18602 -0.20528 -0.16323 -0.17863 -0.22919 -0.18938 -0.13203 -0.2608 -0.33452 0.088159 0.01453 -0.075725 0.20584 0.23703 0.26492 0.25174 0.4814 0.34866 0.44692 0.54601 0.28541 0.78402
3.1641 -0.22867 -0.23209 -0.22044 -0.27281 0 -0.24553 -0.20211 -0.20855 -0.1888 -0.21391 -0.23662 25.703 0.083049 0.11362 0.10828 0.20828 0.27113 0.23839 0.35199 0.43841 0.30819 0 0.78806 0 0.0051436 0.010143 0.0068977 0.0087712 10.304 -0.19809 -0.28219 -0.23679 -0.17349 -0.23466 -0.20549 -0.21672 -0.30608 -0.41622 0.12777 0.067639 -0.046488 0.27801 0.30902 0.32289 0.33635 0.59636 0.42578 0.53462 0.69412 0.39196 0.95759
3.168 -0.22067 -0.2343 -0.21741 -0.3147 0 -0.29392 -0.20194 -0.22485 -0.19452 -0.23334 -0.31712 24.536 0.084862 0.12181 0.11898 0.2344 0.33426 0.27273 0.39718 0.52003 0.3431 0 0.90406 0 0.0051384 0.012709 0.0072334 0.010175 11.514 -0.24001 -0.32605 -0.30552 -0.19853 -0.25047 -0.24621 -0.30519 -0.33202 -0.43117 0.17916 0.12854 -0.0034426 0.35221 0.39235 0.38983 0.42997 0.7181 0.51275 0.61813 0.8424 0.49675 1.0684
3.1719 -0.21768 -0.22914 -0.21203 -0.30472 0 -0.29926 -0.23398 -0.26791 -0.24515 -0.25977 -0.39196 23.321 0.091639 0.15171 0.13269 0.26329 0.43217 0.30925 0.43509 0.62936 0.37397 0 1.0128 0 0.0056286 0.015929 0.0082841 0.011901 12.625 -0.31244 -0.30738 -0.33031 -0.24837 -0.27755 -0.31293 -0.36023 -0.35802 -0.41069 0.23642 0.19027 0.047871 0.41827 0.47927 0.4564 0.51892 0.83244 0.59891 0.69024 0.97552 0.58804 1.1159
3.1758 -0.21863 -0.22079 -0.20447 -0.24815 0 -0.26418 -0.2873 -0.31472 -0.32953 -0.29283 -0.44149 22.069 0.10075 0.19306 0.1442 0.28937 0.52426 0.34004 0.46291 0.73019 0.39487 0 1.0958 0 0.006368 0.018327 0.0092405 0.013034 13.476 -0.39426 -0.2401 -0.29492 -0.30372 -0.30762 -0.38832 -0.37508 -0.39581 -0.3907 0.29361 0.24599 0.10121 0.46845 0.56189 0.51423 0.59181 0.92694 0.67454 0.74483 1.0806 0.65652 1.125
3.1797 -0.21841 -0.21461 -0.19661 -0.18246 0 -0.21324 -0.33275 -0.33486 -0.40927 -0.32569 -0.46543 20.801 0.10769 0.22497 0.15052 0.30691 0.57144 0.3592 0.48076 0.78761 0.40492 0 1.1404 0 0.0067169 0.018953 0.0094625 0.013095 13.928 -0.45543 -0.16989 -0.2201 -0.3413 -0.32756 -0.44214 -0.36622 -0.43706 -0.39045 0.34105 0.2846 0.14559 0.49323 0.62719 0.55097 0.633 0.98333 0.72508 0.77284 1.1391 0.68968 1.1238
3.1836 -0.21377 -0.21191 -0.19338 -0.15139 0 -0.17769 -0.34463 -0.31966 -0.44368 -0.34515 -0.47162 19.525 0.10966 0.23296 0.15319 0.31481 0.56545 0.36631 0.4912 0.79281 0.4082 0 1.1442 0 0.0063249 0.018203 0.0090823 0.012443 13.876 -0.4746 -0.14069 -0.15473 -0.34483 -0.32688 -0.44734 -0.34958 -0.45732 -0.40562 0.36389 0.29074 0.16216 0.48822 0.65424 0.55282 0.62972 0.98245 0.7332 0.76596 1.1344 0.67903 1.1263
3.1875 -0.20679 -0.20948 -0.19925 -0.17415 0 -0.17795 -0.31773 -0.28885 -0.41577 -0.33794 -0.46114 18.225 0.10769 0.22055 0.15583 0.31637 0.53035 0.36397 0.49567 0.76459 0.40978 0 1.1106 0 0.0055078 0.017295 0.0087394 0.011934 13.29 -0.4488 -0.16629 -0.1444 -0.3123 -0.30443 -0.39701 -0.32715 -0.43517 -0.41783 0.3632 0.2687 0.15102 0.46517 0.64447 0.527 0.59602 0.93756 0.70641 0.73297 1.0832 0.63856 1.131
3.1914 -0.20196 -0.20421 -0.21214 -0.23252 0 -0.21145 -0.2672 -0.26761 -0.34056 -0.30054 -0.42726 16.873 0.10526 0.20446 0.15945 0.31404 0.49691 0.35288 0.4909 0.72806 0.41102 0 1.0431 0 0.0049291 0.016979 0.008805 0.012091 12.27 -0.39061 -0.22571 -0.19658 -0.25668 -0.26932 -0.31072 -0.29472 -0.37165 -0.41115 0.33997 0.22116 0.11378 0.42894 0.59869 0.47733 0.53904 0.85485 0.64817 0.67674 0.99216 0.5737 1.1282
3.1953 -0.19988 -0.197 -0.22198 -0.28444 0 -0.25255 -0.21502 -0.25933 -0.25268 -0.2442 -0.36708 15.458 0.10497 0.19817 0.16094 0.30544 0.47553 0.3306 0.46971 0.69165 0.40782 0 0.94381 0 0.0049546 0.016853 0.0089911 0.012605 11.022 -0.31818 -0.28034 -0.27039 -0.19965 -0.23461 -0.22508 -0.25578 -0.29302 -0.38227 0.29676 0.1526 0.054487 0.38439 0.52007 0.40903 0.46696 0.74233 0.56364 0.60086 0.86944 0.4905 1.106
3.1992 -0.19518 -0.19126 -0.21742 -0.29275 0 -0.26675 -0.17659 -0.24419 -0.18451 -0.18947 -0.28956 13.995 0.10633 0.19957 0.15639 0.28557 0.45144 0.29554 0.42704 0.64318 0.39365 0 0.81766 0 0.0053599 0.015921 0.008757 0.012675 9.7526 -0.24674 -0.29681 -0.30363 -0.16111 -0.20872 -0.17344 -0.22191 -0.23288 -0.33758 0.23867 0.07203 -0.016211 0.33596 0.41497 0.33078 0.39176 0.61185 0.46024 0.50824 0.72473 0.39536 1.0502
3.2031 -0.18211 -0.18773 -0.19597 -0.24787 0 -0.23355 -0.15612 -0.2047 -0.14994 -0.15257 -0.20997 12.515 0.10674 0.19439 0.14565 0.25306 0.40372 0.25127 0.36619 0.56654 0.36501 0 0.6756 0 0.0056393 0.013714 0.0079906 0.011844 8.5494 -0.18517 -0.26217 -0.25969 -0.14962 -0.19149 -0.16711 -0.19933 -0.20687 -0.28232 0.18033 -0.002988 -0.077502 0.28579 0.30703 0.25678 0.32347 0.48346 0.35532 0.40941 0.5771 0.29845 0.94771
3.207 -0.16217 -0.18205 -0.16739 -0.17097 0 -0.16329 -0.14932 -0.14903 -0.14108 -0.13475 -0.13752 11.032 0.10427 0.17148 0.13282 0.21331 0.3277 0.20577 0.29876 0.46129 0.32485 0 0.53201 0 0.0055067 0.010741 0.0071383 0.01045 7.3561 -0.13587 -0.18774 -0.15808 -0.15912 -0.17751 -0.18913 -0.18003 -0.20033 -0.21369 0.12806 -0.065752 -0.12195 0.23293 0.20709 0.19183 0.26213 0.36353 0.2558 0.30936 0.43372 0.20338 0.79545
3.2109 -0.14469 -0.16869 -0.14596 -0.098908 0 -0.093807 -0.14749 -0.10512 -0.13698 -0.12391 -0.071236 9.5371 0.099301 0.13463 0.12209 0.17496 0.24039 0.16605 0.23753 0.34678 0.28137 0 0.3984 0 0.0050498 0.0078872 0.0066349 0.0092032 6.078 -0.095514 -0.10422 -0.062094 -0.17365 -0.16195 -0.20465 -0.1508 -0.17954 -0.12532 0.085651 -0.11246 -0.14591 0.17661 0.12147 0.13865 0.20668 0.25537 0.16587 0.21144 0.299 0.11259 0.61081
3.2148 -0.13813 -0.14737 -0.13782 -0.062814 0 -0.065511 -0.14097 -0.091549 -0.11794 -0.1071 -0.0082715 8.0119 0.093541 0.099808 0.11358 0.14345 0.16677 0.13401 0.1886 0.24876 0.24321 0 0.27974 0 0.0044703 0.0055417 0.0063287 0.0084057 4.7156 -0.057351 -0.048838 -0.031651 -0.17608 -0.14232 -0.18193 -0.11043 -0.11823 -0.019393 0.056508 -0.14007 -0.14736 0.11589 0.055717 0.099436 0.15451 0.16117 0.089362 0.11928 0.17711 0.028737 0.4296
3.2188 -0.14043 -0.1246 -0.13539 -0.071953 0 -0.091269 -0.12307 -0.097393 -0.07776 -0.082176 0.045857 6.4536 0.087985 0.081006 0.10404 0.1187 0.12167 0.10786 0.1501 0.18191 0.21465 0 0.17717 0 0.0038245 0.0034386 0.0056262 0.007686 3.3959 -0.016554 -0.046089 -0.077943 -0.1557 -0.11598 -0.11203 -0.073607 -0.019464 0.085474 0.042432 -0.149 -0.13218 0.053059 0.011843 0.075337 0.10131 0.082213 0.030667 0.039328 0.074576 -0.042269 0.2885
3.2227 -0.13939 -0.10783 -0.12472 -0.10966 0 -0.14417 -0.094447 -0.093737 -0.027415 -0.057696 0.077786 4.8771 0.082213 0.078612 0.091526 0.098655 0.10256 0.086694 0.118 0.1433 0.19416 0 0.093856 0 0.0030935 0.0013001 0.0042295 0.0065626 2.2777 0.023896 -0.090155 -0.15558 -0.11169 -0.079289 -0.015488 -0.05443 0.08347 0.15921 0.035825 -0.15043 -0.11569 -0.0056201 -0.021399 0.060089 0.048241 0.014264 -0.014955 -0.028611 -0.011085 -0.10023 0.20436
3.2266 -0.12369 -0.098001 -0.099104 -0.14272 0 -0.17467 -0.063803 -0.064729 0.012671 -0.042174 0.077842 3.2973 0.07562 0.080654 0.078552 0.083684 0.096179 0.072418 0.092084 0.11953 0.17684 0 0.036966 0 0.0024189 -0.00058028 0.0026144 0.0051513 1.4363 0.052653 -0.14342 -0.19735 -0.053705 -0.032741 0.068902 -0.048075 0.14747 0.17644 0.033588 -0.14843 -0.10328 -0.055981 -0.047047 0.052497 -0.0010633 -0.041 -0.047567 -0.083272 -0.078045 -0.14324 0.16789
3.2305 -0.093768 -0.088197 -0.065717 -0.14056 0 -0.14612 -0.042149 -0.024487 0.026992 -0.034606 0.050533 1.7109 0.068729 0.074455 0.069775 0.076099 0.089885 0.066746 0.075706 0.098539 0.15847 0 0.012597 0 0.0020984 -0.0015498 0.0016559 0.0041483 0.84645 0.057837 -0.15863 -0.16342 -3.1964e-05 0.012743 0.10674 -0.033656 0.14686 0.13292 0.032623 -0.14661 -0.098965 -0.094328 -0.067326 0.051582 -0.042278 -0.08133 -0.067191 -0.1237 -0.12453 -0.1697 0.15647
3.2344 -0.060937 -0.070002 -0.038758 -0.094914 0 -0.062376 -0.034323 -0.0018114 0.015817 -0.026495 0.013258 0.10326 0.062853 0.057092 0.066817 0.075761 0.078581 0.067437 0.070207 0.076343 0.13837 0 0.018544 0 0.0022592 -0.0013534 0.0017684 0.0040583 0.46088 0.038077 -0.11294 -0.067713 0.028445 0.037984 0.088056 0.0018302 0.089069 0.050968 0.028258 -0.14918 -0.10591 -0.11413 -0.081253 0.058001 -0.064612 -0.097775 -0.070758 -0.14622 -0.1432 -0.17457 0.15292
3.2383 -0.03539 -0.041053 -0.025368 -0.026699 0 0.033715 -0.035343 -0.0095732 -0.0058984 -0.01282 -0.015436 -1.5304 0.05861 0.035851 0.066346 0.077858 0.064639 0.069067 0.071213 0.055945 0.11934 0 0.042695 0 0.0026091 -0.00052478 0.0024954 0.0045629 0.26929 0.0064787 -0.027434 0.035449 0.019728 0.028955 0.031623 0.044304 0.0092205 -0.030264 0.016402 -0.15766 -0.11814 -0.11901 -0.085765 0.069921 -0.063664 -0.088627 -0.06082 -0.154 -0.13643 -0.16142 0.15329
3.2422 -0.01566 -0.0060906 -0.017844 0.027521 0 0.090366 -0.035053 -0.031321 -0.020282 0.00087998 -0.027536 -3.1731 0.055323 0.020201 0.063896 0.076635 0.054052 0.068038 0.071766 0.04251 0.10514 0 0.069825 0 0.0026574 7.7044e-05 0.0029895 0.0048309 0.25484 -0.017862 0.046857 0.091009 -0.017826 -0.0088619 -0.028999 0.0616 -0.051977 -0.07487 -0.0035585 -0.17156 -0.13077 -0.11647 -0.080826 0.084263 -0.04527 -0.060891 -0.042434 -0.1523 -0.1121 -0.13661 0.15976
3.2461 0.0093323 0.02898 0.00042838 0.042828 0 0.083847 -0.026059 -0.037964 -0.018613 0.0044418 -0.028741 -4.8009 0.052139 0.013922 0.059033 0.071259 0.052012 0.065966 0.069035 0.039278 0.097186 0 0.090953 0 0.0022433 7.8783e-05 0.0028325 0.0044885 0.29953 -0.024565 0.0686 0.07947 -0.054939 -0.049893 -0.06688 0.034478 -0.072428 -0.070098 -0.032038 -0.19101 -0.14184 -0.11142 -0.067488 0.098346 -0.01485 -0.020742 -0.019261 -0.14444 -0.075923 -0.10421 0.17054
3.25 0.048172 0.063173 0.040837 0.026847 0 0.035882 -0.0069316 -0.015227 -0.0037812 -0.0031876 -0.032932 -6.4068 0.049279 0.01391 0.055465 0.066533 0.059243 0.066829 0.066608 0.045412 0.092619 0 0.10617 0 0.0017701 -0.00015359 0.0022956 0.004125 0.16896 -0.019641 0.039778 0.026989 -0.057562 -0.065075 -0.074967 -0.021063 -0.059758 -0.035076 -0.068998 -0.21618 -0.15024 -0.10921 -0.048069 0.10889 0.020076 0.02348 0.0042941 -0.13431 -0.034987 -0.06889 0.17891
3.2539 0.097909 0.10006 0.10001 0.016082 0 -0.00060934 0.021259 0.026753 0.016905 -0.0073717 -0.052762 -8.0057 0.047448 0.014769 0.055411 0.066484 0.070211 0.070443 0.068834 0.05521 0.08479 0 0.11757 0 0.0018007 -7.6095e-05 0.0018232 0.0046352 -0.3727 -0.018423 0.0050185 -0.013467 -0.01079 -0.042248 -0.062727 -0.062932 -0.042537 -0.011414 -0.11332 -0.24898 -0.1592 -0.11909 -0.034431 0.10619 0.038194 0.046869 0.016821 -0.13127 -0.0089955 -0.041818 0.18006
3.2578 0.14722 0.14181 0.16269 0.048252 0 0.022731 0.058954 0.068601 0.039627 0.012587 -0.090526 -9.6122 0.04581 0.013477 0.054613 0.067305 0.074872 0.069453 0.072657 0.058696 0.065957 0 0.1186 0 0.0023972 0.00031886 0.0014232 0.0060026 -1.4169 -0.029624 0.016664 0.0046379 0.069075 0.0077745 -0.041614 -0.054582 -0.047342 -0.037444 -0.15772 -0.28627 -0.1737 -0.13918 -0.037943 0.089174 0.029885 0.03725 0.01417 -0.14071 -0.0099155 -0.029672 0.17323
3.2617 0.18714 0.18455 0.2132 0.13189 0 0.11681 0.10642 0.10192 0.064947 0.064977 -0.13232 -11.217 0.041165 0.009994 0.044422 0.057821 0.063639 0.053695 0.065774 0.043959 0.03049 0 0.089964 0 0.0029449 0.00042714 0.00070964 0.0068624 -2.8782 -0.044923 0.094196 0.093653 0.14682 0.064173 -0.013127 0.010523 -0.076715 -0.11862 -0.19882 -0.32675 -0.19558 -0.16836 -0.064821 0.056919 -0.0088208 -0.011701 -0.0062746 -0.16641 -0.045718 -0.037426 0.15262
[truncated: 3,255,346 more chars]
