# Supplementary material for: Dataset from dynamic shake-table testing of five full-scale single leaf and cavity URM walls subjected to out-of-plane two-way bending
Source: Data Brief. 2019 Mar 20;24:103854. doi: 10.1016/j.dib.2019.103854 (PMC6480314; doi:10.1016/j.dib.2019.103854)
Supplement: Multimedia component 2 [file mmc2.zip › DATA/CAV-000-RF/Test18.txt]

0 -0.0024718 -0.0036806 0.00022504 -0.0064015 0 -0.0033343 -0.0055523 -0.0011498 -0.004547 0.00049714 0.00054406 -1.0498 0.0028946 -0.00042481 0.00074259 -0.0029085 -0.0012444 0.0082108 0.0057548 0.012097 0.00046375 0 0.008948 0 0.0011497 0.00028033 -7.371e-05 0.0017504 0.094284 0.0010101 -0.0053739 -0.0058184 -0.0016853 -0.0041542 -0.00030152 -0.0052647 0.0022922 0.0057826 0.023569 0.0027742 -0.034225 0.0013205 -0.013759 -0.068898 -0.025837 -0.017157 -0.044058 -0.0681 -0.030557 -0.087717 -0.001659
0.003907 -0.0036876 -0.0038942 -0.00028402 -0.0072209 0 -0.0045074 -0.0080455 -0.0018308 -0.006592 -0.0007541 0.0013716 -1.0531 0.0033829 -0.002415 0.0027313 0.0007219 -0.00085587 0.0085947 0.001783 0.0097265 0.0016271 0 0.0099102 0 0.00084557 6.0156e-05 -0.00014037 0.0013459 0.11236 0.0022239 -0.0051402 -0.0054559 -0.0034491 -0.0038587 -0.001034 -0.0042303 0.0023145 0.0043985 0.0090437 0.0081741 -0.021553 -0.0046447 -0.0049595 -0.05453 -0.0089782 0.0004345 -0.037154 -0.055077 -0.027377 -0.091455 -0.0036838
0.007813 -0.0044321 -0.0039943 -0.0014102 -0.0064412 0 -0.0042547 -0.0075049 -0.0028197 -0.0062237 -0.0025998 0.0019001 -1.0655 0.0045777 -0.0035232 0.0033703 0.0055972 0.0018934 0.0067157 0.00023242 0.0076153 0.0024508 0 0.0097579 0 0.00015126 0.00015469 7.6746e-05 0.00074828 0.11209 0.0031861 -0.0036091 -0.003818 -0.0044759 -0.0031785 -0.0015635 -0.0014133 0.0014431 0.0014464 0.010482 0.034537 0.012711 0.016542 0.02224 -0.018038 0.027351 0.036533 -0.012014 -0.035879 -0.01235 -0.078934 -0.0033232
0.011719 -0.0047929 -0.0041309 -0.0020022 -0.0046095 0 -0.0037982 -0.0050885 -0.0041103 -0.0036106 -0.0043951 0.0011545 -1.0846 0.00578 -0.0018372 0.0022626 0.0082878 0.0052722 0.0032629 0.0022396 0.0071164 0.0034623 0 0.0093369 0 -0.00015794 0.00049426 0.00047289 0.00035225 0.11693 0.0028392 -0.0019651 -0.0019319 -0.0048246 -0.0042031 -0.0012687 0.0017422 -0.00080262 -0.0029963 0.02373 0.068662 0.052392 0.055171 0.058254 0.027597 0.070753 0.078816 0.020574 -0.018372 0.0093132 -0.057639 0.00034698
0.015625 -0.0050364 -0.0044277 -0.0019547 -0.0027746 0 -0.0045214 -0.00264 -0.0054945 -0.00045752 -0.0054871 -0.0013544 -1.1051 0.0058968 0.0025769 0.00066851 0.0068243 0.0071474 -0.00020169 0.0055461 0.0081435 0.0055105 0 0.010747 0 0.00046797 0.00071564 0.00072356 0.00020908 0.1468 0.00097335 -0.0016454 -0.0010359 -0.0050508 -0.0074308 -0.00097498 0.003031 -0.0039379 -0.0073447 0.040037 0.096941 0.08326 0.094165 0.090663 0.067742 0.10782 0.1149 0.049983 -0.0064329 0.031741 -0.035937 0.0056115
0.019532 -0.0050979 -0.0048903 -0.0022872 -0.0022172 0 -0.0063054 -0.0021581 -0.0067531 0.00083416 -0.0059309 -0.0049021 -1.122 0.0046868 0.0070217 0.00037001 0.0027125 0.0066639 -0.0018487 0.0073291 0.0095831 0.0080217 0 0.015556 0 0.0017712 0.00059853 0.00061968 8.4255e-05 0.20484 -0.0018933 -0.0032152 -0.0020124 -0.0052806 -0.010989 -0.0024244 0.0010016 -0.0070877 -0.0095899 0.054474 0.11245 0.098359 0.12341 0.11248 0.094402 0.13115 0.13809 0.070972 -0.0013639 0.051917 -0.017744 0.0096619
0.023438 -0.0046342 -0.0052766 -0.0038095 -0.0035948 0 -0.0076397 -0.0048168 -0.0076448 -0.0012106 -0.0064256 -0.0080328 -1.1325 0.0029123 0.0082172 0.002056 -0.00049683 0.0046572 -0.00067016 0.0070544 0.010483 0.0088918 0 0.022985 0 0.0028502 0.00030199 0.0003012 -0.00017968 0.27605 -0.0052206 -0.0057657 -0.0047211 -0.0051235 -0.012265 -0.0063078 -0.0039292 -0.0097093 -0.0091935 0.062322 0.10964 0.092457 0.13332 0.11757 0.10074 0.13445 0.1428 0.079332 -0.0035252 0.06715 -0.0062637 0.011489
0.027344 -0.0035173 -0.0051252 -0.0059485 -0.0061079 0 -0.0073054 -0.0097395 -0.0078128 -0.0059227 -0.0074584 -0.0099043 -1.1364 0.0013616 0.0052273 0.0046852 -0.00062827 0.0027414 0.0026944 0.0063161 0.01081 0.006515 0 0.029885 0 0.0029395 0.0001666 0.00014012 -0.00043842 0.33658 -0.0088176 -0.0075328 -0.0077287 -0.0044789 -0.010425 -0.011056 -0.0096676 -0.011762 -0.007819 0.056543 0.083265 0.061477 0.10864 0.09766 0.077789 0.10959 0.12184 0.070855 -0.010607 0.073579 -0.0042355 0.013027
0.03125 -0.0020825 -0.0040405 -0.0071341 -0.0077212 0 -0.0055688 -0.013814 -0.0069329 -0.010763 -0.0085964 -0.01102 -1.1358 0.00017067 0.00044435 0.0063046 0.0013166 0.0021535 0.0062602 0.006352 0.011074 0.0017947 0 0.032945 0 0.0020556 0.00034712 0.00037974 -0.00041531 0.36514 -0.012526 -0.0072781 -0.0089622 -0.0039788 -0.0071377 -0.013885 -0.013757 -0.013342 -0.0079779 0.042618 0.049981 0.024138 0.063992 0.066666 0.042135 0.073266 0.090043 0.056464 -0.014895 0.074851 -0.0051093 0.017123
0.035157 -0.0007951 -0.0020418 -0.0063275 -0.0066105 0 -0.0035227 -0.01349 -0.0050931 -0.012967 -0.0087565 -0.012459 -1.1352 -0.00065506 -0.002373 0.005529 0.002693 0.0032328 0.0080619 0.0064623 0.011336 -0.0022927 0 0.031358 0 0.00089997 0.00068718 0.00088015 -5.8406e-05 0.34947 -0.015735 -0.0051635 -0.0070864 -0.0042306 -0.0046936 -0.013119 -0.014743 -0.014331 -0.01078 0.02525 0.019448 -0.0094406 0.0108 0.033646 0.0041901 0.03601 0.056336 0.042181 -0.013132 0.07342 -0.0052712 0.02425
0.039063 0.00023082 0.0003441 -0.0039766 -0.0026737 0 -0.0015715 -0.0075512 -0.0029399 -0.01128 -0.007207 -0.014436 -1.1392 -0.00045712 -0.0012629 0.0024599 0.0021036 0.005486 0.0074309 0.0051241 0.010777 -0.0033975 0 0.027367 0 0.00017113 0.00091961 0.0012194 0.00033697 0.28755 -0.017406 -0.0023616 -0.0025767 -0.0047138 -0.0035792 -0.009452 -0.012638 -0.014421 -0.014882 0.0085957 -0.00093315 -0.031721 -0.040867 0.0059381 -0.027637 0.0063229 0.027784 0.032385 -0.0034207 0.071177 -0.0022333 0.031356
0.042969 0.0012315 0.0023608 -0.0014111 0.0022953 0 0.00088361 0.0015456 -0.0012492 -0.0065153 -0.0042553 -0.015822 -1.1493 0.0015816 0.0023499 -0.001531 0.00042244 0.0077909 0.005074 0.0021923 0.0084794 -0.0019839 0 0.024001 0 4.9153e-06 0.00090955 0.0010635 0.00039985 0.18811 -0.016637 5.1806e-05 0.0024773 -0.0039249 -0.0022553 -0.0050349 -0.0084813 -0.013374 -0.017505 -0.0014951 -0.0022858 -0.034037 -0.076872 -0.0070832 -0.042652 -0.0049471 0.013057 0.031774 0.015581 0.070224 0.0064072 0.034154
0.046875 0.0023133 0.0034376 0.00049994 0.0059345 0 0.0040873 0.0092148 -0.00024883 -0.00081838 -0.00095272 -0.015147 -1.1616 0.0048368 0.0049203 -0.0047628 -0.00079812 0.0087125 0.0020808 -0.00063883 0.0047465 -0.0006514 0 0.022088 0 5.4665e-05 0.00068027 0.00047346 6.6778e-05 0.071337 -0.013213 0.0017307 0.0057398 -0.00099408 0.00065669 -0.0015779 -0.0036571 -0.011148 -0.01643 -6.1995e-05 0.016365 -0.016555 -0.084108 -0.0010468 -0.035514 0.0067352 0.015178 0.039028 0.038094 0.070393 0.018317 0.030635
0.050782 0.0031368 0.0034148 0.0018816 0.0069039 0 0.0067037 0.01197 0.00056775 0.0035797 0.0017677 -0.011888 -1.1695 0.0066821 0.00373 -0.0061368 -0.0012152 0.0072164 -0.00094192 -0.0016656 0.0015384 -0.001293 0 0.019507 0 1.0287e-05 0.000287 -0.00012541 -0.00033867 -0.034554 -0.0076885 0.0027415 0.0060424 0.0029448 0.0043869 0.00057551 0.0004997 -0.0077991 -0.011239 0.0084575 0.041573 0.0067871 -0.071595 0.013578 -0.01761 0.0282 0.023573 0.04585 0.055245 0.068368 0.027628 0.022417
0.054688 0.0032295 0.0025003 0.0031643 0.0054349 0 0.0065937 0.0095884 0.0018512 0.0053119 0.0035911 -0.0066045 -1.1689 0.0045096 -0.00090964 -0.0054739 -0.0015358 0.0035917 -0.0037357 -0.0010118 0.0012475 -0.003123 0 0.013451 0 -6.9574e-05 -0.00021697 -0.00028184 -0.000425 -0.10554 -0.0010727 0.0029817 0.0038011 0.0054034 0.0066508 0.0019032 0.0029537 -0.0033661 -0.0031236 0.020563 0.065419 0.028211 -0.046052 0.030053 0.0039149 0.050878 0.031429 0.047345 0.06183 0.061398 0.030845 0.012792
0.058594 0.0025891 0.0011408 0.0042576 0.0027395 0 0.0030979 0.0046391 0.0036398 0.0043694 0.0046143 -1.2339e-05 -1.1628 -0.0011704 -0.0058427 -0.0033815 -0.0018277 -0.00030373 -0.0057003 -0.00025482 0.0046593 -0.0036345 0 0.0034174 0 6.1108e-05 -0.00066839 0.00012248 -0.00012239 -0.13794 0.0055297 0.0022257 0.00043722 0.0048224 0.0062479 0.0028535 0.0033944 0.0020592 0.0060322 0.032151 0.080083 0.040262 -0.015569 0.041344 0.021568 0.065834 0.031803 0.039052 0.053343 0.046789 0.024896 0.0037133
0.0625 0.001823 -4.6794e-05 0.0046927 0.00019354 0 -0.0016882 0.00032017 0.0053173 0.0022036 0.0049744 0.0075619 -1.1605 -0.0060755 -0.0073857 -0.00094711 -0.00086451 -0.0021204 -0.005821 -0.00040644 0.009944 -0.0013874 0 -0.0080604 0 0.00044003 -0.00076104 0.00078873 0.00025778 -0.15487 0.011185 0.0007451 -0.0024017 0.0021505 0.004574 0.0037876 0.0026757 0.0081244 0.014335 0.034544 0.072657 0.031651 0.003911 0.035207 0.022653 0.057061 0.012806 0.014569 0.022586 0.019289 0.0052022 -0.0052041
0.066407 0.0015793 -0.00039286 0.0044531 -0.0010412 0 -0.0043094 -0.0012846 0.006375 0.0012194 0.0049044 0.015515 -1.1707 -0.0055416 -0.0040351 0.00063164 0.002305 -0.00080339 -0.0036016 -0.00081713 0.013796 0.002362 0 -0.017534 0 0.00080288 -0.00027285 0.0012453 0.00034541 -0.19249 0.015372 -0.00041741 -0.0032784 -1.1701e-05 0.0041599 0.005372 0.0026281 0.014065 0.020174 0.024496 0.04697 0.007899 0.0041639 0.013015 0.0079833 0.026519 -0.021891 -0.018599 -0.020713 -0.016658 -0.02197 -0.01492
0.070313 0.0018749 0.00049087 0.0042487 -0.00020088 0 -0.0028304 0.00040834 0.0070786 0.003433 0.0050249 0.022063 -1.1947 0.00082661 0.0023473 0.00055101 0.0064467 0.0024919 2.7295e-06 -0.00034403 0.013889 0.0048354 0 -0.023272 0 0.00089599 0.00062116 0.0012051 7.5372e-05 -0.27151 0.018148 -0.00010721 -0.0012983 0.00016589 0.0058089 0.0083315 0.0049381 0.018748 0.022525 0.0038965 0.010818 -0.022713 -0.012258 -0.018517 -0.015845 -0.016744 -0.06381 -0.052368 -0.066758 -0.05501 -0.050575 -0.024672
0.074219 0.0020909 0.0023001 0.0046994 0.0026153 0 0.0016149 0.0047163 0.0081551 0.0088481 0.0061456 0.024765 -1.2236 0.0080723 0.0077107 -0.0010615 0.0086047 0.005328 0.0029565 0.00078105 0.010532 0.0043735 0 -0.025804 0 0.00078408 0.0013413 0.00074499 -0.00027397 -0.3755 0.019966 0.0019069 0.0032834 0.0022826 0.0076209 0.012444 0.0097432 0.020954 0.021399 -0.025052 -0.029639 -0.053796 -0.04184 -0.05353 -0.043078 -0.064708 -0.10556 -0.080398 -0.10779 -0.090476 -0.076032 -0.03176
0.078125 0.0016623 0.0039991 0.0053829 0.0059923 0 0.0059898 0.0097108 0.009748 0.014902 0.0084016 0.022549 -1.2438 0.010077 0.0085957 -0.002998 0.0069563 0.0059824 0.0038134 0.00089264 0.0060908 0.0018219 0 -0.02627 0 0.0007504 0.0013351 0.00018375 -0.00038206 -0.45588 0.021097 0.0046182 0.008546 0.0045676 0.0071061 0.016003 0.015133 0.01991 0.017961 -0.058648 -0.066454 -0.077327 -0.07828 -0.083881 -0.065714 -0.1061 -0.13692 -0.094698 -0.13394 -0.11577 -0.092723 -0.033664
0.082032 0.00071173 0.004431 0.0050368 0.0076482 0 0.0078446 0.012461 0.010862 0.017905 0.010583 0.017208 -1.2457 0.0052768 0.0046017 -0.0035946 0.0029788 0.004668 0.0031297 -0.0010883 0.0028876 -0.00055328 0 -0.024775 0 0.00090205 0.00058595 -0.00020521 -0.00019889 -0.46331 0.0211 0.0065463 0.011428 0.005828 0.0040443 0.016788 0.018155 0.015891 0.013955 -0.087435 -0.088483 -0.083462 -0.10601 -0.096231 -0.071295 -0.12189 -0.14149 -0.08556 -0.1316 -0.11869 -0.093788 -0.030243
0.085938 -4.9431e-05 0.0032283 0.002886 0.0060046 0 0.00672 0.010443 0.010118 0.01568 0.010685 0.012345 -1.2308 -0.0018053 -0.0012954 -0.0019249 0.0002325 0.002939 0.0030513 -0.0039866 0.0016223 -0.001269 0 -0.020623 0 0.00097969 -0.00032836 -0.0003878 4.1926e-05 -0.38237 0.018987 0.0068019 0.0095833 0.0062357 0.00086122 0.013867 0.016665 0.010447 0.010759 -0.10635 -0.098316 -0.07784 -0.11821 -0.092597 -0.062733 -0.11484 -0.12433 -0.061675 -0.10924 -0.10366 -0.084441 -0.02379
0.089844 -5.4228e-06 0.0012275 -0.00034597 0.0017124 0 0.0036653 0.0037076 0.007171 0.0092623 0.0075582 0.010279 -1.2113 -0.0048952 -0.0049513 0.001325 0.00077822 0.00207 0.0052176 -0.0052747 0.0016559 -0.00069207 0 -0.013807 0 0.0006453 -0.00073688 -0.00051551 8.7955e-05 -0.24262 0.014103 0.0054818 0.0033891 0.0063423 9.1969e-05 0.008436 0.010679 0.0057482 0.0087762 -0.11338 -0.09825 -0.064358 -0.11307 -0.07525 -0.04314 -0.088519 -0.089668 -0.028388 -0.072498 -0.073976 -0.067603 -0.016981
0.09375 0.00083893 -8.8247e-05 -0.0029214 -0.002457 0 0.00011997 -0.0042477 0.0032881 0.0021063 0.0021886 0.0098395 -1.2014 -0.0018624 -0.0042065 0.0041778 0.0030842 0.0020864 0.0088886 -0.0037462 0.0024169 -0.00016021 0 -0.0056876 0 -6.1551e-05 -0.00046721 -0.00070531 -8.7014e-05 -0.09832 0.0069513 0.0033028 -0.0037528 0.005897 0.0017728 0.0027795 0.0023513 0.0031688 0.0074755 -0.10743 -0.091149 -0.047353 -0.090423 -0.047487 -0.016577 -0.048138 -0.043174 0.0083517 -0.028101 -0.03413 -0.046524 -0.010793
0.097657 0.0019753 0.00027616 -0.0035909 -0.0036055 0 -0.0025079 -0.0084621 0.00034418 -0.0025294 -0.0027404 0.0074029 -1.2075 0.0037542 -0.00049193 0.0048495 0.0038001 0.0022006 0.011181 -0.00090495 0.0040966 -0.00035611 0 0.0020837 0 -0.0006519 5.7343e-05 -0.00088296 -0.00029585 0.0060188 -0.00088068 0.0011477 -0.0074841 0.0041344 0.0035951 -0.0015302 -0.0052013 0.0021264 0.0057596 -0.087115 -0.081262 -0.033732 -0.051691 -0.015284 0.0092907 -0.004055 0.004271 0.038279 0.011604 0.0069787 -0.026169 -0.0042414
0.10156 0.0028967 0.0020805 -0.0025144 -0.00098442 0 -0.0028114 -0.0062297 -0.00079497 -0.0037198 -0.0048235 0.000399 -1.2225 0.0068879 0.0024939 0.0032415 0.001489 0.0018405 0.0094039 0.00067733 0.0068489 -0.0006444 0 0.0090051 0 -0.00064037 0.00029713 -0.00084742 -0.00035085 0.057823 -0.0076689 -6.6414e-05 -0.0055164 0.0011703 0.0034837 -0.0043644 -0.0093837 0.00038923 0.0023312 -0.059018 -0.072299 -0.027063 -0.0086731 0.013031 0.027058 0.03008 0.039499 0.054337 0.035172 0.037405 -0.010436 0.0041246
0.10547 0.0034069 0.0041115 -0.00074254 0.0034354 0 4.2248e-06 0.00064185 -0.00084714 -0.0028496 -0.0037208 -0.010002 -1.2321 0.006115 0.0019942 0.0010816 -0.0018207 0.0010357 0.0035071 0.00028995 0.0096718 0.00013113 0 0.01564 0 -5.569e-05 0.00014381 -0.00049177 -0.00022579 0.073734 -0.012443 0.00043148 0.00076016 -0.0014244 0.0016279 -0.0062211 -0.0092062 -0.004008 -0.0037653 -0.02872 -0.063678 -0.024899 0.031369 0.035701 0.037167 0.05216 0.060649 0.058368 0.042965 0.054667 0.001058 0.014571
0.10938 0.0035275 0.0051524 0.00094775 0.006534 0 0.0049089 0.0072032 -0.0010995 -0.0019134 -0.0012024 -0.019522 -1.227 0.0043793 -0.0014436 0.00044407 -0.0029616 -3.4919e-05 -0.0035588 -6.5126e-05 0.010692 0.0023434 0 0.02201 0 0.00055601 -2.166e-05 4.4039e-05 -1.8301e-05 0.08023 -0.015044 0.00263 0.0073031 -0.0019049 -0.00014332 -0.0071724 -0.0056838 -0.010709 -0.012204 0.00056126 -0.054401 -0.024952 0.064534 0.052333 0.040964 0.062439 0.067806 0.052317 0.036534 0.058255 0.0088521 0.025657
0.11328 0.0033017 0.0047795 0.0024831 0.0062989 0 0.0088139 0.0091959 -0.0019799 -0.0020127 0.00044342 -0.024009 -1.2124 0.0048795 -0.0045193 0.0018822 -0.0011473 -0.0014474 -0.0079514 0.0019738 0.00893 0.0050303 0 0.026479 0 0.00065673 0.00021295 0.00045395 0.00019138 0.095413 -0.015559 0.0051344 0.01014 -0.00022785 -0.00060912 -0.0069269 -0.0014146 -0.016779 -0.020596 0.025751 -0.043013 -0.024183 0.087626 0.063361 0.040966 0.062974 0.062738 0.039334 0.019227 0.049143 0.013923 0.034845
0.11719 0.0028007 0.0034122 0.0039098 0.0029589 0 0.0084814 0.0059564 -0.0027776 -0.003207 9.3331e-05 -0.022261 -1.2048 0.0070461 -0.0041606 0.0038899 0.0013008 -0.0032254 -0.0077637 0.00609 0.005651 0.0065197 0 0.026756 0 0.00021642 0.00082453 0.00051877 0.00039387 0.12223 -0.013993 0.0056733 0.0077162 0.0016453 -0.00030613 -0.0057205 0.00072234 -0.018763 -0.025053 0.042195 -0.027486 -0.017251 0.096851 0.069796 0.043202 0.060741 0.05135 0.025997 9.0566e-05 0.032224 0.017382 0.039479
0.12109 0.0022309 0.0018128 0.0048328 -0.0015171 0 0.0033945 0.00016226 -0.0027051 -0.0051565 -0.0017924 -0.016203 -1.2176 0.0072236 -0.00026812 0.004267 0.001747 -0.0048082 -0.004225 0.0090038 0.0035196 0.0056592 0 0.022127 0 -0.00032781 0.0013631 0.00029391 0.00056987 0.15074 -0.010589 0.0029075 0.001495 0.0015252 -0.00045467 -0.0045765 -0.00066336 -0.015387 -0.022504 0.052654 -0.010925 -0.0060386 0.099137 0.073925 0.049658 0.062387 0.042069 0.016566 -0.012942 0.017047 0.0198 0.03767
0.125 0.001847 0.00062636 0.0047802 -0.0047093 0 -0.0031978 -0.0046888 -0.0019423 -0.0073548 -0.0039583 -0.0089124 -1.2478 0.0031803 0.004201 0.0021771 0.00023271 -0.0052603 -0.00038418 0.007471 0.0040854 0.0027064 0 0.014463 0 -0.00056538 0.0013958 4.6376e-05 0.0006151 0.16287 -0.0062304 -0.0019115 -0.0050944 -0.00094285 -0.0012663 -0.0043073 -0.0043376 -0.0085523 -0.013318 0.058478 0.0043456 0.0072103 0.096984 0.075296 0.059314 0.068347 0.036527 0.0113 -0.018588 0.0062084 0.020618 0.029133
0.12891 0.0016827 0.00024984 0.0040283 -0.0048519 0 -0.0065184 -0.0064599 -0.0013727 -0.0087801 -0.0052767 -0.0026225 -1.2766 -0.0028368 0.0058071 -0.001026 -0.00081485 -0.0042713 0.0014397 0.0015552 0.0061628 -0.00075534 0 0.006763 0 -0.00049376 0.00090425 -6.2856e-06 0.00040469 0.1384 -0.0021068 -0.0053312 -0.0084331 -0.0040207 -0.0017851 -0.0043933 -0.0070513 -0.001754 -0.0018043 0.061139 0.016181 0.020062 0.092668 0.073333 0.070489 0.077938 0.03536 0.0098344 -0.01676 0.0012522 0.019334 0.015828
0.13281 0.0014659 0.00083013 0.0036406 -0.0015221 0 -0.0040704 -0.004784 -0.0013226 -0.0079441 -0.0050625 0.0018724 -1.2845 -0.006132 0.0034924 -0.0029968 0.00026831 -0.0027831 0.0012 -0.0051535 0.0069771 -0.0028569 0 0.00071516 0 -0.0003955 0.00024645 9.355e-05 -5.4689e-05 0.064597 0.0012065 -0.0043223 -0.0064414 -0.0055174 -0.0012933 -0.0032693 -0.0058116 0.0025519 0.0064432 0.062605 0.021287 0.028308 0.088569 0.066264 0.079107 0.087661 0.037552 0.0106 -0.0092769 0.0026202 0.015022 0.0016868
0.13672 0.00093725 0.0021505 0.0043739 0.0039794 0 0.0023635 -0.00045791 -0.00087162 -0.0039589 -0.0030223 0.0047809 -1.2674 -0.0045029 -0.00074463 -0.0024842 0.002191 -0.002238 0.00047253 -0.0085414 0.0050726 -0.0027607 0 -0.0041612 0 -0.00041601 -0.00022516 9.1152e-05 -0.00056847 -0.052396 0.0042331 0.0010076 0.00023978 -0.0045026 -0.00031168 6.7674e-05 -0.00018965 0.0043102 0.0085364 0.065013 0.020035 0.029644 0.085813 0.054415 0.080184 0.090695 0.038547 0.010497 -0.0022936 0.0057667 0.0088317 -0.0090394
0.14063 0.00025724 0.0035472 0.0056204 0.0088589 0 0.0082608 0.004884 0.0012876 0.0022417 0.00059727 0.006858 -1.2406 -0.00057392 -0.0037377 -0.00033005 0.0021807 -0.0030045 0.00049995 -0.0072086 0.0019825 -0.0012671 0 -0.0090481 0 -0.00037109 -0.00046013 -0.00021511 -0.00088505 -0.18379 0.0078941 0.0071953 0.0082131 -0.0015369 0.00015911 0.0048869 0.0072629 0.0050795 0.0062654 0.068268 0.016461 0.026978 0.083556 0.040973 0.074532 0.086216 0.036572 0.0090201 0.001968 0.0072988 0.0031241 -0.014106
0.14453 -3.0947e-05 0.0041888 0.0057524 0.010164 0 0.0099108 0.0088638 0.0052633 0.0080479 0.0047332 0.0091522 -1.2255 0.0011068 -0.0037163 0.0014907 -0.0005213 -0.0037261 0.00096351 -0.0030392 0.00083205 -0.00012205 0 -0.01391 0 -9.8132e-06 -0.00063964 -0.00074662 -0.00089512 -0.28991 0.012217 0.010096 0.012947 0.0022734 0.00014343 0.0093439 0.012896 0.0062901 0.0043075 0.071733 0.013016 0.022629 0.081077 0.02827 0.06348 0.074999 0.031489 0.006525 0.0036016 0.0060977 -0.00061111 -0.014539
0.14844 0.00045208 0.0036856 0.0037108 0.0068426 0 0.0069049 0.0092547 0.0094157 0.010968 0.0077574 0.012447 -1.2314 -0.0010262 -0.0013241 0.001732 -0.003308 -0.002571 0.00066325 0.00090701 0.0032433 -0.00047401 0 -0.017375 0 0.000595 -0.00087786 -0.0011825 -0.00069883 -0.34249 0.01587 0.0081378 0.011586 0.0059837 0.00087608 0.012163 0.014528 0.0082945 0.0062636 0.074461 0.012146 0.019324 0.077558 0.018818 0.049142 0.058915 0.023807 0.0037443 0.0035692 0.0016675 -0.00098045 -0.01363
0.15234 0.0014412 0.0024779 0.00018396 0.00096274 0 0.0018817 0.0057253 0.011571 0.010501 0.0084897 0.016379 -1.2496 -0.0040713 0.0014563 0.00078399 -0.0028281 0.00072586 -0.00074007 0.0027787 0.0077047 -0.0017945 0 -0.018436 0 0.0010117 -0.0010581 -0.0012357 -0.00048353 -0.34105 0.017154 0.0033462 0.0051356 0.0086942 0.0032491 0.01342 0.012546 0.010684 0.011982 0.073435 0.016759 0.022187 0.071395 0.017456 0.036924 0.044463 0.016347 0.002683 0.006364 -0.0045208 0.0036851 -0.014324
0.15625 0.0021945 0.0014979 -0.0029372 -0.0033736 0 -0.001662 0.00076169 0.010834 0.0082556 0.0071799 0.019166 -1.2626 -0.0041219 0.003115 -0.00011758 0.0011962 0.004223 -0.0019365 0.0025565 0.011017 -0.0023245 0 -0.017801 0 0.00084341 -0.00097887 -0.00090566 -0.00035388 -0.30932 0.015527 -0.00054899 -0.0019499 0.0094139 0.0063946 0.013634 0.0089154 0.01293 0.018232 0.068047 0.022977 0.029885 0.063121 0.021578 0.029928 0.037105 0.011608 0.0031928 0.013945 -0.0090136 0.0095885 -0.017128
0.16016 0.002182 0.0013171 -0.0042738 -0.0030272 0 -0.0015946 -0.0018092 0.008202 0.0062538 0.0053652 0.018733 -1.2592 -0.00067007 0.0034628 -0.00033182 0.005303 0.0054195 -0.0011931 0.0010977 0.011213 -0.00073786 0 -0.017149 0 0.00013431 -0.00062524 -0.00046575 -0.00028465 -0.27447 0.012076 -0.0010278 -0.004916 0.0077054 0.008288 0.012552 0.0053944 0.014457 0.021646 0.058665 0.02742 0.039661 0.053227 0.028077 0.02769 0.03722 0.0093322 0.0040033 0.024789 -0.011147 0.013776 -0.020163
0.16406 0.0015572 0.0016055 -0.0040347 0.0016081 0 0.0017656 7.1635e-05 0.0054445 0.0052217 0.0045136 0.014572 -1.2419 0.0029651 0.0030783 -0.00029875 0.0057349 0.0036445 0.0015433 -0.0008347 0.0089625 0.0025085 0 -0.017029 0 -0.0006407 -0.00024754 -0.00019812 -0.0002094 -0.24691 0.0085046 0.0016812 -0.002296 0.0045322 0.007849 0.0093944 0.0026646 0.014425 0.021069 0.045947 0.027242 0.048637 0.042133 0.033879 0.029037 0.043965 0.0086239 0.0037 0.036499 -0.011041 0.013672 -0.021012
0.16797 0.00090617 0.0014978 -0.0034156 0.0067427 0 0.0058466 0.0047948 0.0035158 0.0045079 0.0046855 0.0085156 -1.2216 0.003474 0.0023201 -0.00067704 0.0023464 0.00073621 0.0039675 -0.002652 0.0063064 0.0054296 0 -0.015841 0 -0.00098189 -0.00014672 -0.00013756 -0.00011462 -0.21664 0.0057361 0.0052196 0.0030393 0.0019596 0.0061043 0.0044124 0.0007342 0.012061 0.017568 0.031213 0.018452 0.051951 0.030321 0.03407 0.031146 0.054402 0.0070997 -0.0002893 0.043859 -0.010028 0.0054976 -0.018487
0.17188 0.00059639 0.00052231 -0.0031587 0.0080575 0 0.0071706 0.0083985 0.0020573 0.0033474 0.0045638 0.0033757 -1.2072 0.0011536 0.0010426 -0.0013072 -0.001308 -0.00073275 0.0032207 -0.0036458 0.0044603 0.0061092 0 -0.011219 0 -0.00074883 -0.000382 -7.3373e-05 -4.1593e-05 -0.16625 0.0035087 0.0068545 0.0063081 0.001481 0.0049651 -0.00034392 -0.00043611 0.0075344 0.012783 0.017926 0.00016895 0.043865 0.018197 0.023378 0.027941 0.05956 -0.00024211 -0.010841 0.037611 -0.012713 -0.01275 -0.012896
0.17578 0.00048304 -0.00087659 -0.0029109 0.0039605 0 0.0035981 0.0079567 0.00024271 0.0017685 0.0028511 0.00052077 -1.2018 -0.00077179 -0.0008518 -0.0013225 -0.0018365 0.00012879 -0.0013162 -0.0031666 0.0031616 0.0041109 0 -0.002481 0 -0.00018318 -0.00069927 0.00019962 -3.4418e-05 -0.086526 0.0011187 0.0050186 0.0046611 0.0025392 0.0049667 -0.0024956 -0.00099647 0.0022697 0.0075317 0.0078038 -0.021328 0.027021 0.0058117 0.004982 0.018247 0.055486 -0.013677 -0.025937 0.018556 -0.020539 -0.03618 -0.0050975
0.17969 0.00025227 -0.001789 -0.0019363 -0.0033307 0 -0.0036198 0.0037954 -0.00218 0.00014493 -0.00037842 -0.0013212 -1.2045 -8.9271e-05 -0.0028379 -0.00031091 0.00038885 0.0019421 -0.006974 -0.0012197 0.0019765 0.0005135 0 0.0083566 0 0.00036409 -0.00075597 0.00064059 -0.00012163 0.018057 -0.0017626 7.3563e-05 -0.00076713 0.0029598 0.004594 -0.001804 -0.0015979 -0.0020944 0.0017487 0.0014074 -0.041933 0.0037723 -0.0068209 -0.018262 0.0024628 0.041247 -0.032325 -0.043769 -0.011101 -0.033239 -0.0615 0.0042343
0.18359 -0.00011249 -0.0017832 -0.00016569 -0.0094806 0 -0.0098657 -0.0014073 -0.0047527 -0.0017512 -0.0037328 -0.00477 -1.2143 0.0019397 -0.0039227 0.00089692 0.0018211 0.0027989 -0.0097255 0.0013197 0.0016207 -0.0031252 0 0.018042 0 0.00067994 -0.00042744 0.00097887 -0.0003279 0.13423 -0.0050534 -0.0057177 -0.0060901 0.0010493 0.0020014 -0.00084574 -0.0031233 -0.0052758 -0.0047533 -0.0011038 -0.057436 -0.022762 -0.019615 -0.042754 -0.018156 0.017158 -0.05449 -0.062064 -0.047657 -0.049701 -0.085081 0.014359
0.1875 -0.00037441 -0.0013293 0.0016609 -0.010957 0 -0.010196 -0.0053302 -0.006956 -0.0046811 -0.0058487 -0.011128 -1.2304 0.0024345 -0.00342 0.00090256 -0.00017193 0.0023718 -0.0074674 0.0032686 0.0034294 -0.005662 0 0.024518 0 0.00072306 9.1713e-05 0.00096927 -0.00063588 0.24623 -0.0086502 -0.0091459 -0.0078318 -0.0027863 -0.0028349 -0.0027485 -0.0056861 -0.0086157 -0.011676 -0.00014013 -0.060149 -0.045483 -0.031793 -0.060234 -0.039172 -0.013224 -0.074743 -0.075426 -0.08032 -0.06509 -0.099526 0.023896
0.19141 -0.00052389 -0.0012563 0.0027665 -0.0071114 0 -0.0035917 -0.0076019 -0.0086698 -0.008712 -0.0066091 -0.018777 -1.249 0.0007111 -0.0015805 -0.00071516 -0.0042458 0.0021238 -0.0016809 0.0039456 0.0074572 -0.0064902 0 0.028034 0 0.00053986 0.00047368 0.00062479 -0.0008979 0.33768 -0.012348 -0.0079562 -0.0053371 -0.0065823 -0.0079626 -0.0080486 -0.0080903 -0.013371 -0.018142 0.0012999 -0.051769 -0.05893 -0.041707 -0.066161 -0.054145 -0.039611 -0.086955 -0.080759 -0.097626 -0.072796 -0.10298 0.031084
0.19531 -0.00099236 -0.0018515 0.0029716 -0.00040101 0 0.005344 -0.0090042 -0.009919 -0.012362 -0.0070338 -0.024078 -1.2635 -0.00065912 0.00051046 -0.0026906 -0.0064258 0.0034725 0.0039469 0.0034797 0.011506 -0.0054028 0 0.030148 0 0.00023079 0.00054187 0.00019439 -0.00083775 0.39253 -0.015262 -0.0027619 -0.00083159 -0.0088094 -0.011375 -0.013879 -0.0087543 -0.018658 -0.022867 0.001923 -0.036766 -0.062854 -0.04822 -0.061505 -0.06111 -0.057492 -0.089825 -0.07838 -0.097654 -0.071171 -0.097236 0.034942
0.19922 -0.002185 -0.0025852 0.0024935 0.0050502 0 0.0094648 -0.009808 -0.010415 -0.013472 -0.0080661 -0.024033 -1.2687 0.0010221 0.0016524 -0.0031163 -0.0043982 0.0059816 0.0065017 0.0025245 0.01255 -0.0028507 0 0.031929 0 -3.624e-05 0.00038459 -7.6842e-05 -0.00025456 0.40062 -0.015805 0.0027631 0.0024019 -0.0095539 -0.012744 -0.016383 -0.0073991 -0.021473 -0.024501 0.0010908 -0.018933 -0.057783 -0.050473 -0.047882 -0.059211 -0.064336 -0.083146 -0.068967 -0.08063 -0.059981 -0.084111 0.036136
0.20313 -0.0038199 -0.002739 0.0013854 0.0057433 0 0.0048956 -0.0094442 -0.0096695 -0.01118 -0.0095495 -0.018527 -1.2652 0.0049358 0.0012807 -0.0012731 -8.2773e-05 0.007584 0.0057043 0.0018518 0.0094183 -0.0002483 0 0.033103 0 -9.2504e-05 0.00020914 -0.00014529 0.00070066 0.36606 -0.012915 0.0042846 0.0021522 -0.009712 -0.013093 -0.013971 -0.0055896 -0.019279 -0.022347 -0.0015722 -0.0034624 -0.045306 -0.04746 -0.028418 -0.048229 -0.058174 -0.067677 -0.053941 -0.048973 -0.040216 -0.06642 0.036364
0.20703 -0.0049446 -0.0022224 -0.00050162 0.00095988 0 -0.0054602 -0.0077073 -0.0076462 -0.0069467 -0.010354 -0.010528 -1.2586 0.0071149 -0.00023257 0.0016323 0.0022882 0.0066162 0.0033443 0.002093 0.0041255 0.00062036 0 0.032667 0 7.6383e-05 0.00010696 -0.0001288 0.0014912 0.30878 -0.007605 0.00030708 -0.001519 -0.0094373 -0.013096 -0.008338 -0.0052103 -0.012789 -0.017235 -0.0053073 0.0014925 -0.031464 -0.039497 -0.011887 -0.031671 -0.041723 -0.049156 -0.03781 -0.015491 -0.01946 -0.050561 0.036631
0.21094 -0.0047888 -0.001682 -0.0029812 -0.0064327 0 -0.014061 -0.0056433 -0.0051183 -0.003408 -0.0093945 -0.0041871 -1.2551 0.0047844 -0.001824 0.0035837 0.00049852 0.0035109 0.0013795 0.0034338 0.00045371 -0.0008769 0 0.030025 0 0.00026952 -1.5994e-05 -0.00011044 0.0015573 0.25345 -0.0029481 -0.0062774 -0.0063775 -0.0079044 -0.012219 -0.0026682 -0.006316 -0.00599 -0.011619 -0.0088323 -0.0028841 -0.021923 -0.03095 -0.0033784 -0.016081 -0.024558 -0.034513 -0.024572 0.0074826 -0.0057104 -0.040029 0.036111
0.21484 -0.0035876 -0.0018007 -0.0052593 -0.01147 0 -0.014786 -0.0047024 -0.0031459 -0.0021412 -0.0065324 -0.0021985 -1.2574 -0.00016353 -0.0023594 0.0035615 -0.0035157 0.00038888 0.00066847 0.0052166 0.0010042 -0.0032512 0 0.025528 0 0.00024616 -0.00027037 -4.2014e-05 0.00081171 0.21262 -0.0018673 -0.010342 -0.0092656 -0.0047088 -0.0097073 0.00083068 -0.0068131 -0.002973 -0.0081453 -0.011973 -0.015092 -0.018719 -0.024411 -0.00427 -0.0041117 -0.010892 -0.026386 -0.015572 0.015699 -0.0020704 -0.035891 0.032856
0.21875 -0.0024072 -0.0025569 -0.006475 -0.010443 0 -0.0076171 -0.0050345 -0.0021423 -0.0025583 -0.0026631 -0.0041088 -1.2646 -0.0027544 -0.0013591 0.0022283 -0.0058747 -0.00097545 0.0010863 0.0059892 0.0052854 -0.0039385 0 0.02011 0 -2.2701e-07 -0.00057021 0.00013064 -0.0002232 0.1786 -0.0044868 -0.0087752 -0.0080319 -0.0010555 -0.0060039 0.0018071 -0.0046421 -0.0044014 -0.0074318 -0.01481 -0.032982 -0.023112 -0.02232 -0.014843 0.0021755 -0.0042393 -0.026532 -0.011634 0.0068971 -0.010385 -0.038584 0.025775
0.22266 -0.0020634 -0.0032173 -0.0064823 -0.0038427 0 0.0019061 -0.0050492 -0.0015441 -0.0028656 0.00086071 -0.0066541 -1.2747 -0.00016493 0.00054729 0.00096585 -0.0048072 -0.00068552 0.0021947 0.0044972 0.010305 -0.0017887 0 0.014529 0 -0.00018498 -0.00064284 0.00029118 -0.00083622 0.13218 -0.0076949 -0.0030481 -0.0031581 0.00099123 -0.0026471 0.0010176 -0.00028509 -0.006944 -0.0071246 -0.018395 -0.052443 -0.036003 -0.028777 -0.033791 0.00045061 -0.0089572 -0.036313 -0.013378 -0.018896 -0.031438 -0.04827 0.015991
0.22656 -0.0022694 -0.0030285 -0.0058656 0.0036931 0 0.0074555 -0.0029774 -0.00046603 -0.001856 0.002943 -0.0060302 -1.2851 0.0051 0.0018625 0.00046204 -0.0022263 -0.00024896 0.0034816 0.0010451 0.01292 0.0015021 0 0.0088925 0 -1.3237e-05 -0.00030501 0.00019596 -0.00073752 0.06051 -0.0076538 0.0022449 0.0022123 0.00059925 -0.00064688 -0.00049324 0.0032511 -0.006248 -0.0036408 -0.024374 -0.06815 -0.052102 -0.042318 -0.05297 -0.0060317 -0.021289 -0.049843 -0.017771 -0.047223 -0.055482 -0.060888 0.0062372
0.23047 -0.0019597 -0.0018699 -0.0050917 0.0069003 0 0.0064848 0.001198 0.0013661 0.00032914 0.0032496 -0.00071985 -1.2916 0.0077585 0.0012568 0.00032099 -0.0013396 -0.0007437 0.004256 -0.0022482 0.011972 0.0028334 0 0.002792 0 0.00047197 0.00026459 -0.00023857 -0.00025472 -0.031394 -0.0030739 0.0034965 0.004369 -0.00076978 0.00066302 -0.0014436 0.0032988 -0.00071163 0.0044637 -0.03278 -0.078996 -0.067013 -0.058429 -0.06767 -0.01365 -0.035913 -0.062276 -0.022516 -0.068389 -0.075188 -0.07346 -0.0010856
0.23438 -0.00046516 -0.00025811 -0.0038544 0.004145 0 0.0011678 0.0055677 0.0033794 0.0028921 0.0024136 0.0071294 -1.2892 0.0054042 -0.0012182 -0.00014589 -0.0030713 -0.0016407 0.0038991 -0.0030477 0.0087537 0.00083442 0 -0.0039991 0 0.00087326 0.00058494 -0.0007147 8.1964e-05 -0.12434 0.0037809 0.0010365 0.0019936 -0.00069838 0.0027754 -0.0003991 0.00039614 0.0072583 0.014485 -0.043155 -0.084592 -0.077984 -0.073505 -0.075449 -0.020221 -0.049442 -0.070816 -0.026398 -0.077181 -0.086309 -0.084154 -0.0053491
0.23828 0.0017265 0.0011822 -0.0015165 -0.0012962 0 -0.0040405 0.0080338 0.0047667 0.0053001 0.0018055 0.013029 -1.277 0.0010694 -0.0038265 -0.0010715 -0.0051837 -0.0015067 0.002507 -0.0010159 0.00578 -0.002572 0 -0.010729 0 0.00082119 0.00028711 -0.00072274 0.00011259 -0.19801 0.0091996 -0.0016042 -0.0024924 0.0017612 0.0060543 0.0032131 -0.0019592 0.013317 0.021072 -0.05456 -0.085046 -0.082367 -0.083265 -0.074511 -0.02359 -0.058371 -0.072947 -0.028368 -0.06948 -0.085149 -0.091182 -0.0074299
0.24219 0.0034375 0.0021814 0.0018233 -0.0041706 0 -0.0055249 0.0080395 0.0051887 0.007297 0.0027371 0.013438 -1.2616 -0.00021749 -0.0043405 -0.0020579 -0.0048988 0.00023298 0.0010541 0.0016672 0.0048936 -0.0040257 0 -0.015526 0 0.00037191 -0.00048762 -3.2017e-05 0.00014935 -0.24106 0.011102 -0.001096 -0.0046972 0.0051592 0.0089759 0.0079219 -0.00065601 0.014474 0.020275 -0.063071 -0.080632 -0.076298 -0.079066 -0.064657 -0.021127 -0.05786 -0.066254 -0.027516 -0.043909 -0.068577 -0.091027 -0.0083253
0.24609 0.0039602 0.0028342 0.0050091 -0.001779 0 -0.0022211 0.0065706 0.0048531 0.0083428 0.0054034 0.0085181 -1.2544 0.0028333 -0.0019691 -0.0027712 -0.002029 0.0024184 0.00053481 0.0023367 0.0059966 -0.0021856 0 -0.016431 0 -1.6806e-05 -0.0011318 0.00097312 0.00050564 -0.25224 0.010241 0.0028934 -0.001934 0.00717 0.0095361 0.010659 0.0038995 0.010893 0.012762 -0.066465 -0.074123 -0.064655 -0.064665 -0.053605 -0.015747 -0.051951 -0.056232 -0.025474 -0.015012 -0.046811 -0.085182 -0.0082272
0.25 0.0036522 0.003316 0.0068141 0.003964 0 0.0042633 0.0047992 0.0040958 0.0076685 0.0084205 0.0020655 -1.2626 0.0061069 0.0016996 -0.0031609 0.0008059 0.0031826 0.0008725 0.00054901 0.0072613 0.0009166 0 -0.013121 0 6.669e-05 -0.0010839 0.0015291 0.0010123 -0.23697 0.0088137 0.0077748 0.0043813 0.0068546 0.0072888 0.0092083 0.0080864 0.005256 0.0034456 -0.064051 -0.066182 -0.049976 -0.04338 -0.044819 -0.0090834 -0.043001 -0.045495 -0.022906 0.01097 -0.02434 -0.074046 -0.006893
0.25391 0.0033808 0.0036927 0.0071598 0.0085798 0 0.010488 0.003142 0.0031215 0.0052437 0.009648 -0.0013783 -1.2827 0.0044846 0.0038475 -0.0030642 0.0010363 0.0018873 0.00096082 -0.0014103 0.0067641 0.0021276 0 -0.0077919 0 0.00057372 -0.0003482 0.0011688 0.0011181 -0.20575 0.0083011 0.010412 0.009855 0.0052741 0.0037728 0.0045331 0.0085525 0.00079612 -0.0020896 -0.055764 -0.057446 -0.034862 -0.019234 -0.041181 -0.002715 -0.033374 -0.036395 -0.020355 0.028955 -0.005023 -0.058255 -0.0046266
0.25781 0.0035013 0.0039475 0.0070656 0.0089794 0 0.012791 0.0016376 0.0021757 0.002486 0.0078995 0.00017307 -1.303 -0.0023592 0.0028714 -0.0019634 -0.0010771 -3.9371e-05 3.4237e-06 -0.00093252 0.0043779 0.00054825 0 -0.0039451 0 0.0010444 0.00049561 0.0002066 0.00050585 -0.17395 0.0086631 0.0094526 0.010824 0.0040319 0.00096771 0.00035075 0.0054084 -0.00042338 -0.0013582 -0.04222 -0.048701 -0.023313 0.00021271 -0.046289 0.0011082 -0.026466 -0.03201 -0.018278 0.033206 0.0066073 -0.038603 -0.0025802
0.26172 0.0035064 0.0040354 0.0072754 0.0056448 0 0.0094876 0.00070763 0.0017101 0.0014988 0.004095 0.0051188 -1.3138 -0.0090931 -8.9159e-05 0.00046288 -0.0027308 -0.00034295 -0.0013573 0.0020614 0.0022528 -0.001722 0 -0.003666 0 0.0010622 0.00083109 -0.00048836 -0.00046861 -0.15698 0.0091634 0.005897 0.0072942 0.0035733 -0.00039914 -5.1371e-05 0.0020301 0.0017274 0.0038849 -0.027915 -0.041392 -0.018297 0.0066143 -0.058285 0.0016105 -0.024007 -0.032589 -0.016156 0.027352 0.011573 -0.018087 -0.0019618
0.26563 0.0026719 0.0038241 0.007161 0.0014804 0 0.0024114 0.00094775 0.0020638 0.0032353 0.00065216 0.010027 -1.3141 -0.0099072 -0.0021055 0.0035486 -0.0015747 0.0018407 -0.0016149 0.0049421 0.0031188 -0.002238 0 -0.0057776 0 0.00063962 0.00057628 -0.0002751 -0.0010579 -0.15968 0.0093643 0.0020111 0.0025293 0.0030871 -0.00093079 0.0032166 0.0018209 0.0055672 0.0095048 -0.015938 -0.036151 -0.018265 0.0012983 -0.07166 0.00042396 -0.024119 -0.035421 -0.013177 0.019536 0.014638 0.00090128 -0.0030092
0.26953 0.00093151 0.0030642 0.0053202 -0.00098881 0 -0.0039289 0.0020834 0.0029115 0.006398 -0.00051808 0.012282 -1.3095 -0.0043763 -0.0011419 0.0057971 0.0018091 0.0049632 -0.00019955 0.0051691 0.0076267 -0.0011214 0 -0.0068751 0 0.00016014 0.00021992 0.00065543 -0.00086906 -0.16829 0.0091177 -0.00026098 -0.00010562 0.0018336 -0.0013207 0.006858 0.0051646 0.0084408 0.011963 -0.0075376 -0.033229 -0.021841 -0.013563 -0.082801 -0.0012597 -0.025351 -0.038827 -0.0088504 0.014073 0.018329 0.016909 -0.0048172
0.27344 -0.00096281 0.0015906 0.0013305 -0.0013118 0 -0.0056592 0.0026176 0.0032449 0.008332 0.00037745 0.011351 -1.3044 0.0020968 0.0020405 0.0061894 0.0045344 0.0063614 0.0016184 0.0030567 0.013215 -0.00079572 0 -0.0045582 0 -2.0278e-05 0.00028962 0.001453 -0.00026549 -0.15586 0.0079605 -0.00038163 2.2945e-05 0.00015588 -0.0015407 0.0075159 0.0092996 0.0081303 0.010235 -0.0034387 -0.032651 -0.027172 -0.034436 -0.088034 -0.0021037 -0.026019 -0.041054 -0.002779 0.014843 0.024944 0.028626 -0.0061201
0.27734 -0.0021039 -0.0003513 -0.0033385 -0.00064308 0 -0.0027351 0.0010685 0.0021785 0.0071646 0.0013316 0.0081513 -1.2977 0.0036487 0.004601 0.0052832 0.0043919 0.0047644 0.0019917 0.0014335 0.015924 -0.0028422 0 0.00022731 0 0.0001185 0.00079885 0.0014007 3.2841e-05 -0.10124 0.005107 0.00059463 0.0008017 -0.00096169 -0.001357 0.0046136 0.010821 0.0042484 0.0058166 -0.0031787 -0.03353 -0.030171 -0.05151 -0.080553 0.00023278 -0.023266 -0.0396 0.0050772 0.02509 0.035582 0.033127 -0.006122
0.28125 -0.0021819 -0.0020507 -0.0064257 -0.00027318 0 0.0011037 -0.0023035 -0.00013643 0.0031934 0.00050104 0.0037926 -1.2881 -0.00047132 0.0042724 0.0046427 0.0020006 0.0016224 0.00061987 0.0024996 0.013764 -0.0057465 0 0.0042024 0 0.00031871 0.0012386 0.00055671 -0.00027774 -0.0075382 0.00031728 0.00079419 -0.00016399 -0.0010902 -0.0011759 0.00024846 0.0082516 -0.0014203 0.0013344 -0.0026629 -0.033234 -0.029265 -0.057943 -0.064373 0.004762 -0.018162 -0.036087 0.012298 0.036799 0.044692 0.032264 -0.0045734
0.28516 -0.0016227 -0.0027647 -0.00691 -0.00075208 0 0.0018915 -0.0052852 -0.0025106 -0.0016319 -0.0020643 -0.00094405 -1.2799 -0.0056913 0.0013854 0.0049745 -3.5924e-05 -0.00013151 -0.00080489 0.0053321 0.0084868 -0.0063786 0 0.0052381 0 0.0003348 0.0011118 -0.00036488 -0.00079259 0.096269 -0.0053925 -0.0010239 -0.0031481 -0.00082224 -0.0017897 -0.0032529 0.0026552 -0.0061591 -0.0012087 -0.00039753 -0.030751 -0.025107 -0.053186 -0.043202 0.010113 -0.012379 -0.032184 0.017073 0.044726 0.048374 0.026915 -0.0013004
0.28906 -0.0011209 -0.0023293 -0.0058084 -0.0019539 0 -0.00084901 -0.0055485 -0.0037628 -0.0053754 -0.0045648 -0.0053704 -1.2804 -0.0070666 -0.0016057 0.0050872 9.8414e-05 0.0011616 -0.00053399 0.0068424 0.0039263 -0.0036695 0 0.0047445 0 0.00012383 0.00045075 -0.00071021 -0.00090164 0.17384 -0.010214 -0.0042401 -0.0061277 -0.0010639 -0.0031829 -0.0052501 -0.0035684 -0.0083094 -0.0016277 0.0043906 -0.025603 -0.018774 -0.038081 -0.020602 0.014958 -0.0075201 -0.029365 0.017816 0.044853 0.043621 0.017833 0.0039518
0.29297 -0.0011107 -0.0013457 -0.0049274 -0.0033937 0 -0.0039707 -0.0028141 -0.0037974 -0.0072935 -0.0052578 -0.0087769 -1.2915 -0.0040044 -0.0024513 0.0031705 0.0017453 0.0042238 0.0011181 0.0051861 0.0025013 -0.0001888 0 0.0063916 0 -0.00020891 -0.00021231 -0.00045423 -0.00049954 0.206 -0.012849 -0.0065625 -0.0067336 -0.002121 -0.0040674 -0.0064303 -0.0081947 -0.0083307 -0.0015481 0.01189 -0.017755 -0.012575 -0.015629 -0.0019352 0.017207 -0.0061055 -0.029737 0.012092 0.032288 0.026554 0.005749 0.01098
0.29688 -0.0015847 -0.00069173 -0.0049901 -0.0043722 0 -0.004246 0.00083949 -0.0036018 -0.0077604 -0.0041331 -0.010838 -1.3044 -0.0001085 -0.00091732 -0.00075909 0.0028316 0.005963 0.0021008 0.0018796 0.0033582 0.00045371 0 0.012366 0 -0.00056174 -0.000372 -8.0897e-05 -8.434e-05 0.20209 -0.013334 -0.0059114 -0.0044039 -0.0036058 -0.0031348 -0.0072739 -0.010011 -0.0080098 -0.0030702 0.019242 -0.010081 -0.010645 0.0045631 0.0070813 0.015338 -0.0097437 -0.034061 -0.00092669 0.0087766 -0.0010664 -0.0077027 0.018535
0.30078 -0.0022166 -0.0007813 -0.0051382 -0.0042494 0 -0.0018073 0.0027954 -0.0041779 -0.0075411 -0.0028801 -0.011957 -1.3067 0.0010685 0.0014957 -0.0040946 0.0022852 0.0044147 0.0011848 0.00025257 0.0038979 -0.0023416 0 0.020966 0 -0.00088845 -2.6069e-05 1.8318e-05 -0.00014238 0.19025 -0.012614 -0.0025522 -0.00091386 -0.0050231 -0.0008251 -0.007533 -0.0090777 -0.0086526 -0.0069038 0.023934 -0.0053104 -0.012976 0.01773 0.0091565 0.011648 -0.015432 -0.039358 -0.017098 -0.015689 -0.030248 -0.020715 0.024635
0.30469 -0.0025606 -0.001271 -0.0041464 -0.0030262 0 0.00017619 0.0019855 -0.0055301 -0.0073062 -0.0032716 -0.012914 -1.2951 -0.00049754 0.0032189 -0.0038885 0.0010373 0.00068243 -0.00032525 0.001877 0.0028139 -0.005256 0 0.027925 0 -0.0011478 0.00036366 -5.9656e-05 -0.00055607 0.19562 -0.011539 0.00070444 0.0010034 -0.0061275 0.00057408 -0.0071643 -0.0067093 -0.010021 -0.011492 0.025108 -0.0045975 -0.018531 0.02307 0.0070571 0.0082172 -0.020589 -0.043242 -0.033393 -0.035005 -0.055554 -0.032061 0.027826
0.30859 -0.0022507 -0.0014767 -0.001812 -0.0016224 0 -0.00084876 -0.00066588 -0.0067105 -0.0075157 -0.0055312 -0.014106 -1.2801 -0.0020413 0.003723 -4.9991e-05 0.00058207 -0.0020737 -5.4638e-05 0.0048273 0.0012504 -0.0045056 0 0.030009 0 -0.0012924 0.00034321 5.5236e-05 -0.00074856 0.223 -0.010423 0.00089024 -0.00022207 -0.0066923 -0.00098449 -0.0070433 -0.0049095 -0.010901 -0.01414 0.022427 -0.0086067 -0.025611 0.021057 0.0042861 0.0074243 -0.022316 -0.043141 -0.046448 -0.043324 -0.071725 -0.040466 0.02829
0.3125 -0.0012319 -0.0010494 0.00097614 -0.0011515 0 -0.0038701 -0.0034648 -0.0067546 -0.008251 -0.0081155 -0.015221 -1.2747 -0.0015387 0.0031666 0.0040444 0.00091881 -0.0016766 0.0022721 0.0056245 0.00097637 2.3599e-05 0 0.027246 0 -0.0013428 -0.00012318 0.00047615 -0.00040507 0.25474 -0.0093935 -0.0021443 -0.0036899 -0.0063018 -0.0050646 -0.0080821 -0.0050425 -0.010472 -0.01342 0.017017 -0.016975 -0.029081 0.015896 0.008766 0.01476 -0.014116 -0.03349 -0.04865 -0.03089 -0.069745 -0.042542 0.027621
0.31641 9.8527e-05 -0.00022836 0.0032744 -0.001643 0 -0.0052777 -0.005275 -0.0054624 -0.0089421 -0.008962 -0.015638 -1.2804 0.00017791 0.0015702 0.0045983 0.00042914 0.00099025 0.0038424 0.0027558 0.0019543 0.004507 0 0.021943 0 -0.0014187 -0.00067537 0.00084915 9.6063e-05 0.26262 -0.00867 -0.0051701 -0.0064652 -0.0047406 -0.0088133 -0.0096766 -0.0065163 -0.0089791 -0.010636 0.01323 -0.024824 -0.025033 0.015137 0.023315 0.030457 0.0039564 -0.015108 -0.038618 -0.0041562 -0.054404 -0.037854 0.027292
0.32031 0.001075 0.00053122 0.0048059 -0.0016996 0 -0.0026833 -0.0057504 -0.0033141 -0.0084987 -0.0070433 -0.014857 -1.2843 0.00085925 -0.0010794 0.0011765 -0.0020069 0.0029609 0.0016436 -0.00193 0.0023293 0.0051058 0 0.016099 0 -0.0016167 -0.00091692 0.00071458 9.8081e-05 0.22434 -0.0081483 -0.0043673 -0.0055827 -0.0025538 -0.0094488 -0.0096521 -0.0069134 -0.0071754 -0.0086971 0.012684 -0.029689 -0.013802 0.019927 0.045125 0.051779 0.028532 0.0087395 -0.018801 0.028531 -0.032551 -0.027411 0.027164
0.32422 0.0012676 0.0010966 0.0056267 0.00012424 0 0.0024885 -0.0048113 -0.00085492 -0.0060845 -0.003024 -0.012363 -1.2747 -0.00022456 -0.0039027 -0.0027968 -0.0050811 0.0022446 -0.003703 -0.0052466 0.00089032 0.0018196 0 0.01009 0 -0.001841 -0.0007262 3.6184e-05 -0.00051803 0.13538 -0.0068529 0.00096044 -0.00037825 -0.00083623 -0.0066979 -0.0062735 -0.0039909 -0.0053609 -0.0091729 0.015841 -0.030346 0.0033806 0.029466 0.070614 0.0758 0.056125 0.03485 0.0081091 0.060315 -0.0098311 -0.012387 0.025439
0.32813 0.00089039 0.0017572 0.0055044 0.0034506 0 0.0062949 -0.0024383 0.0016333 -0.0018952 0.0012985 -0.0073694 -1.2556 -0.0014024 -0.0049505 -0.003525 -0.0058031 -0.00016308 -0.0077363 -0.0057795 -0.0010374 -0.0018272 0 0.00353 0 -0.0018239 -0.00027341 -0.00069969 -0.0010832 0.011528 -0.0033688 0.0073471 0.0065735 -0.00016111 -0.0027725 -0.00026905 0.0020291 -0.0031355 -0.010333 0.022314 -0.026094 0.023768 0.040723 0.093581 0.097862 0.081293 0.058379 0.037727 0.082103 0.0062348 0.0052396 0.020177
0.33203 0.00066468 0.0027915 0.0040977 0.005923 0 0.0060044 0.00092829 0.0039077 0.0029334 0.0042087 0.00060013 -1.2456 -0.00069843 -0.0027394 -0.00072288 -0.0025451 -0.0014041 -0.0064367 -0.0048229 -0.00078024 -0.002704 0 -0.003424 0 -0.0013903 0.000167 -0.0009401 -0.00082082 -0.11842 0.0026988 0.010007 0.01096 0.00019734 -8.5878e-05 0.0055199 0.0082035 7.4951e-06 -0.0083342 0.027122 -0.020298 0.03865 0.042412 0.099702 0.10792 0.092668 0.06957 0.059474 0.081268 0.0050041 0.019489 0.011081
0.33594 0.0011986 0.004003 0.001773 0.005398 0 0.0024929 0.0041579 0.0055198 0.0072386 0.0051011 0.010381 -1.2596 0.001672 0.0017466 0.0022307 0.0027385 0.00014155 -0.00065515 -0.004463 0.0025647 -0.00118 0 -0.010133 0 -0.0007139 0.00037844 -0.0005986 0.00025439 -0.22593 0.0096666 0.007046 0.0099214 0.0016551 0.00085071 0.0086875 0.011227 0.0040229 -0.00076774 0.025844 -0.018196 0.043854 0.030278 0.087273 0.10502 0.089443 0.06796 0.069501 0.063503 -0.0095981 0.026679 1.6844e-05
0.33984 0.0024744 0.0047786 -0.00019436 0.0024142 0 -0.00078918 0.0060236 0.0060899 0.010516 0.0047405 0.018705 -1.2916 0.0033595 0.0050164 0.0020254 0.005753 0.0030358 0.0043091 -0.0051762 0.0067237 -0.0001668 0 -0.016463 0 -0.00025218 0.00025011 -0.0001132 0.0012411 -0.29579 0.014554 0.0011784 0.0045286 0.0047633 0.0013915 0.0093074 0.010311 0.0082443 0.010652 0.016822 -0.021941 0.038502 0.0040737 0.057113 0.08975 0.072453 0.054227 0.067052 0.033203 -0.034245 0.025189 -0.010096
0.34375 0.0039475 0.0046737 -0.00064383 0.00014518 0 -0.00089558 0.0061766 0.0058622 0.012631 0.0046466 0.021973 -1.3185 0.0024372 0.0037997 -0.0010204 0.0037384 0.0042029 0.003921 -0.005552 0.008426 -0.0015115 0 -0.022876 0 -0.0003613 -0.00020662 8.1297e-06 0.0012302 -0.33175 0.015356 -0.0025521 -0.00073725 0.0083869 0.0030406 0.0093223 0.0077743 0.011789 0.020904 -0.00061805 -0.032783 0.023031 -0.03454 0.011933 0.063979 0.04393 0.030195 0.052702 -0.0041246 -0.064712 0.014171 -0.017079
0.34766 0.0051134 0.003961 0.00026926 0.0014769 0 0.0024466 0.0054628 0.0057758 0.013159 0.005982 0.019334 -1.3214 -0.00042358 -0.0016741 -0.0034139 -0.0017324 0.0021487 -0.00099286 -0.0041772 0.0068896 -0.003939 0 -0.029103 0 -0.0009538 -0.00081681 -0.00033284 0.00024107 -0.3515 0.012751 -0.00093019 -0.0014377 0.010644 0.0060692 0.01016 0.0066976 0.013955 0.025414 -0.025468 -0.050463 0.00087826 -0.078363 -0.040343 0.032906 0.0098801 0.00055321 0.029558 -0.03774 -0.092801 -0.0069597 -0.020594
0.35156 0.005916 0.0035586 0.0012432 0.0060177 0 0.0070854 0.0052311 0.006727 0.011593 0.0086798 0.014066 -1.3036 -0.0025582 -0.0071823 -0.0023685 -0.0059162 -0.0013997 -0.0052056 -0.0013753 0.0046446 -0.0046851 0 -0.0332 0 -0.0015534 -0.0012583 -0.00078903 -0.00078977 -0.37388 0.009542 0.0050101 0.0031836 0.010696 0.0096518 0.011389 0.0079977 0.014453 0.023491 -0.048732 -0.066321 -0.016638 -0.11055 -0.082501 0.0079062 -0.017187 -0.02432 0.0086615 -0.056886 -0.1105 -0.031547 -0.021912
0.35547 0.0066127 0.004322 0.0013991 0.01022 0 0.010269 0.0063624 0.0086605 0.0084909 0.011484 0.011267 -1.2859 -0.0019963 -0.0077864 0.0012091 -0.0050657 -0.0031943 -0.0045835 0.001119 0.0046401 -0.0027009 0 -0.032807 0 -0.0017041 -0.0012299 -0.00095263 -0.0009545 -0.40685 0.0082634 0.011094 0.0095809 0.0094829 0.012831 0.011795 0.0097996 0.013606 0.018487 -0.064507 -0.073928 -0.023847 -0.12416 -0.10751 -0.0064549 -0.032522 -0.040224 -0.0044865 -0.060817 -0.11749 -0.05438 -0.022749
0.35938 0.0073543 0.0062875 0.0014758 0.01071 0 0.010393 0.0088823 0.01045 0.0060434 0.012945 0.013399 -1.2865 0.00063417 -0.0021489 0.0038413 0.00033094 -0.001777 -0.00018169 0.0020319 0.0068561 0.00023871 0 -0.027763 0 -0.0013309 -0.0006899 -0.00072863 -0.00024141 -0.44307 0.0091999 0.013366 0.012972 0.0086592 0.014985 0.01125 0.009616 0.012384 0.014763 -0.069288 -0.069195 -0.017855 -0.11607 -0.11204 -0.0081171 -0.034147 -0.045279 -0.0072476 -0.050038 -0.11432 -0.07226 -0.024088
0.36328 0.0080128 0.0085349 0.0030919 0.007546 0 0.007803 0.01217 0.010789 0.0066596 0.012567 0.017817 -1.3038 0.0028377 0.0061119 0.0032945 0.0062279 0.001032 0.0033261 0.0017903 0.0083081 0.001531 0 -0.021059 0 -0.00072095 5.609e-05 -0.000351 0.00056329 -0.46509 0.010528 0.010888 0.011407 0.0089469 0.015573 0.010884 0.0069801 0.011856 0.014219 -0.060132 -0.048436 0.0031719 -0.085052 -0.094464 0.0037948 -0.021482 -0.038668 0.0019679 -0.026573 -0.10261 -0.08216 -0.025686
0.36719 0.0083973 0.009825 0.0067252 0.004123 0 0.0046198 0.015175 0.0092914 0.010438 0.011086 0.018967 -1.3211 0.0026222 0.011388 0.0007525 0.008748 0.0019986 0.0028209 0.0018085 0.0064995 0.00035795 0 -0.016486 0 -0.00020543 0.00053748 -0.00010834 0.000749 -0.45567 0.010219 0.0060702 0.0072128 0.009665 0.014036 0.011327 0.0038701 0.012151 0.015278 -0.035326 -0.0087389 0.037445 -0.037152 -0.058366 0.026303 0.0010523 -0.022982 0.021096 0.0025381 -0.08667 -0.080191 -0.026407
0.37109 0.0084843 0.0095053 0.010714 0.0038293 0 0.003589 0.016478 0.0067915 0.01423 0.0096127 0.013491 -1.3242 3.3618e-05 0.010689 -0.00094256 0.0072678 -0.00025344 -0.00035154 0.0027283 0.0023952 -0.0018996 0 -0.015119 0 9.3543e-05 0.00043443 -0.00010311 0.00033709 -0.40764 0.0078073 0.0026719 0.0046105 0.0097273 0.010406 0.011424 0.0026763 0.011911 0.014778 -0.0064169 0.036271 0.071664 0.0072439 -0.022052 0.0478 0.020686 -0.0082011 0.039188 0.026958 -0.071931 -0.072129 -0.025059
0.375 0.0083241 0.0079523 0.0126 0.0068311 0 0.0061495 0.014719 0.0046428 0.013939 0.0084931 0.00354 -1.3138 -0.0033619 0.0057554 -0.0007229 0.0041594 -0.0039021 -0.002663 0.0036073 -0.00050667 -0.0034313 0 -0.014493 0 0.0002231 -0.00023416 -0.00023946 -0.00013002 -0.32882 0.0045777 0.0030634 0.0058261 0.0087748 0.0058953 0.0093652 0.0039339 0.0093106 0.010862 0.02137 0.079745 0.099961 0.039794 0.0071584 0.063669 0.032343 0.001838 0.051607 0.042867 -0.059403 -0.060443 -0.021242
0.37891 0.0077901 0.0062049 0.011498 0.010082 0 0.010802 0.0096654 0.0037169 0.0083414 0.0070718 -0.0048418 -1.3015 -0.0060125 0.001052 -0.00033101 0.0019954 -0.0057717 -0.0027191 0.0029273 3.5716e-05 -0.0035947 0 -0.011628 0 0.000207 -0.0011657 -0.00035204 -0.00029369 -0.23988 0.0023942 0.0065631 0.0092442 0.0072027 0.0024063 0.0051554 0.0060397 0.0041575 0.0044618 0.043499 0.11542 0.11753 0.054159 0.023489 0.070373 0.032308 0.0043281 0.054776 0.047441 -0.049528 -0.04742 -0.015723
0.38281 0.0066063 0.0051183 0.008899 0.010316 0 0.01351 0.0030752 0.0039348 0.00064849 0.0046176 -0.0067289 -1.2959 -0.0072055 -0.00018326 -0.0018351 0.0013158 -0.0043529 -0.002349 0.00031679 0.0026731 -0.0027522 0 -0.0066491 0 -1.2046e-05 -0.0019606 -0.00030071 -0.00030538 -0.16521 0.0023949 0.0099126 0.011086 0.0053738 0.0010654 0.0013691 0.0069545 -0.0010136 -0.0015392 0.054116 0.13408 0.11825 0.04325 0.02032 0.064024 0.01679 -0.0033472 0.04471 0.037139 -0.041872 -0.035683 -0.01009
0.38672 0.0047248 0.0047519 0.0070077 0.0069498 0 0.010665 -0.0019195 0.0045299 -0.0040686 0.0014124 -0.0021574 -1.296 -0.0067745 0.001819 -0.0046872 0.00095194 -0.00096246 -0.0034238 -0.0028404 0.004204 -0.0012457 0 -0.0027877 0 -0.00042969 -0.0022783 -7.5129e-07 -0.00045631 -0.12008 0.0044276 0.0096677 0.0088478 0.0032596 0.0012159 0.00087097 0.0059768 -0.0025608 -0.004497 0.053988 0.13406 0.10512 0.015414 0.0026829 0.048826 -0.0075946 -0.016107 0.026122 0.015399 -0.03447 -0.025946 -0.005872
0.39063 0.0025912 0.0044794 0.006462 0.0022697 0 0.0025458 -0.0029602 0.0046332 -0.0033512 -0.0012282 0.0043597 -1.2952 -0.0046962 0.004425 -0.005927 -4.3856e-05 0.0018588 -0.0047045 -0.0045505 0.0033047 0.00075832 0 -0.0025184 0 -0.00086078 -0.0019372 0.00052763 -0.00067275 -0.10132 0.0072089 0.0049429 0.0033924 0.00096544 0.0010187 0.0037236 0.0039582 0.00085589 -0.0038256 0.049037 0.12277 0.086482 -0.015762 -0.019297 0.031797 -0.031542 -0.027215 0.0068804 -0.011113 -0.026889 -0.016789 -0.0036885
0.39453 0.00088348 0.003671 0.0059371 -0.00083794 0 -0.0060423 -0.00042352 0.0037308 0.00060793 -0.0021145 0.0076863 -1.2907 -0.0013756 0.0053857 -0.003428 -0.0012773 0.0027724 -0.0030087 -0.0039937 0.0019224 0.0025221 0 -0.0041648 0 -0.0010521 -0.0010167 0.0010939 -0.00056743 -0.089108 0.0088654 -0.0016121 -0.0018915 -0.0007789 -0.00084263 0.0067319 0.0021556 0.0063146 -0.0012554 0.042521 0.10452 0.066877 -0.042977 -0.040201 0.016671 -0.0498 -0.032845 -0.0084837 -0.038516 -0.019524 -0.0073629 -0.0030125
0.39844 -5.181e-05 0.0023125 0.0039625 -0.0011912 0 -0.0092291 0.0027617 0.0018598 0.0032867 -0.0013393 0.0056788 -1.2852 0.0019191 0.0045592 0.0015158 -0.0017585 0.0024025 0.0024345 -0.0022306 0.0027877 0.0027395 0 -0.0031409 0 -0.00093143 7.9717e-05 0.0013918 1.123e-05 -0.060864 0.0077465 -0.0056642 -0.0038285 -0.0011368 -0.0040179 0.0063563 0.0011473 0.0085399 0.00048495 0.037649 0.084003 0.050733 -0.059546 -0.05496 0.0068469 -0.057595 -0.029608 -0.015741 -0.062835 -0.013094 0.0031443 -0.0026844
0.40234 -0.00040827 0.0010174 0.00076763 0.00026429 0 -0.0049625 0.0034943 -0.00040599 0.0020524 -0.00019713 -6.3205e-05 -1.2818 0.0035446 0.0033295 0.0052559 -0.0012688 0.0020143 0.0078404 -0.0011719 0.0060265 0.0010367 0 0.0030943 0 -0.00069282 0.00076145 0.0012353 0.00066302 -0.0085274 0.0033981 -0.004637 -0.0017507 -0.00024811 -0.0069111 0.0020593 0.00074388 0.0044289 -0.00040799 0.037694 0.067767 0.04377 -0.057054 -0.057305 0.0063681 -0.048296 -0.013186 -0.0087864 -0.075954 -0.010046 0.014901 -0.0017252
0.40625 -0.000513 0.00046724 -0.0019442 0.0017225 0 0.0031102 0.00097785 -0.0021939 -0.0019039 7.1935e-05 -0.0060309 -1.2801 0.0028569 0.0028137 0.0053457 -0.00057946 0.0019309 0.0081269 -0.0017662 0.0088398 -0.00073105 0 0.011706 0 -0.00058588 0.00063165 0.00078437 0.00082337 0.054075 -0.0028686 0.00014192 0.0022353 0.00057706 -0.0080203 -0.00332 0.00053484 -0.0039525 -0.0035875 0.039081 0.055739 0.042014 -0.045048 -0.053136 0.010247 -0.030652 0.0085519 0.0056747 -0.077604 -0.0098406 0.025668 0.00016955
0.41016 -0.00032728 0.0008297 -0.0029081 0.0019658 0 0.0086467 -0.002891 -0.0027961 -0.005432 -0.00058316 -0.0092024 -1.2784 0.0010488 0.0027659 0.002662 -0.00039862 0.0014972 0.0024058 -0.0030764 0.0086043 0.00036168 0 0.016711 0 -0.00063263 -0.0001523 0.00047399 0.00043295 0.10019 -0.0085218 0.0045999 0.0048792 0.00013097 -0.0068119 -0.0063502 0.00022102 -0.01093 -0.0068767 0.038936 0.046092 0.042293 -0.029376 -0.046153 0.015523 -0.010232 0.030697 0.023218 -0.068295 -0.011011 0.034157 0.0026963
0.41406 0.00046142 0.0016819 -0.0025723 0.00093204 0 0.0078335 -0.0053145 -0.0021269 -0.0066166 -0.001148 -0.0084895 -1.2784 0.00024339 0.0020013 -5.8857e-05 -0.00054912 0.00039622 -0.0044895 -0.0031337 0.0058032 0.0051246 0 0.014749 0 -0.00060546 -0.00092262 0.00062066 5.3264e-05 0.10862 -0.011384 0.0054504 0.0040303 -0.0012333 -0.0036064 -0.0059041 -0.00046471 -0.012042 -0.0079263 0.035038 0.037212 0.041988 -0.014627 -0.039139 0.019983 0.0082853 0.049155 0.040096 -0.04885 -0.01182 0.039605 0.0052785
0.41797 0.0018256 0.0024484 -0.0022752 -0.00052849 0 0.0021627 -0.0046807 -0.00078404 -0.0058986 -0.00069782 -0.0050055 -1.2831 0.0014707 -0.00034315 -0.0012908 -0.0004663 -0.00045838 -0.0065421 -0.00086559 0.0034869 0.010434 0 0.0084206 0 -0.00031139 -0.0010205 0.0010675 0.00021362 0.077078 -0.011042 0.0028858 8.6286e-05 -0.001734 0.00085527 -0.0034023 -0.0017478 -0.0076319 -0.0059876 0.024703 0.026948 0.037837 -0.005982 -0.034915 0.021338 0.018829 0.058534 0.051456 -0.020397 -0.008977 0.041484 0.0072689
0.42188 0.0030931 0.0028821 -0.0024229 -0.0011989 0 -0.0033917 -0.0012227 0.00040759 -0.004521 0.0006933 -0.0013899 -1.2908 0.0035684 -0.0039119 -0.0017917 -0.00027081 0.00034156 -0.0024946 0.0026459 0.0039995 0.011459 0 0.0036556 0 0.00013569 -0.00036583 0.0012738 0.00072779 0.020823 -0.0088234 7.8946e-07 -0.0041861 2.7373e-05 0.0054626 -0.00080471 -0.0034317 -0.0019676 -0.0024161 0.0094948 0.015477 0.029215 -0.0037351 -0.032283 0.020625 0.018383 0.056588 0.054611 0.01218 0.0022034 0.042736 0.0079823
0.42578 0.0035123 0.0031345 -0.0019297 -0.00014386 0 -0.0046485 0.003678 0.00099598 -0.0027479 0.0021868 -0.00027326 -1.2918 0.0042868 -0.007223 -0.0027389 -0.00081009 0.0030832 0.0031548 0.0048598 0.0066954 0.0063312 0 0.0039118 0 0.00038196 0.0004754 0.00082719 0.0008346 -0.039825 -0.0063586 -0.00029377 -0.0054303 0.0034794 0.0086756 0.0010349 -0.0046219 0.00092521 0.00050513 -0.0048146 0.0059456 0.019892 -0.0019786 -0.027132 0.021508 0.012531 0.049103 0.053483 0.04371 0.020624 0.047104 0.0068739
0.42969 0.0031421 0.0034249 0.00038118 0.0026037 0 -0.001038 0.0082919 0.0011126 -9.1858e-05 0.0031501 -0.0023586 -1.2756 0.0025975 -0.0085683 -0.0036022 -0.0023711 0.0062504 0.0050589 0.0040045 0.008957 -0.001544 0 0.0072149 0 0.00019404 0.00082014 -0.00011195 8.4937e-05 -0.091364 -0.0041661 0.0022322 -0.0020818 0.0065083 0.009105 0.0021218 -0.0041844 0.00054972 0.0014425 -0.014774 0.00056598 0.012278 0.002577 -0.017227 0.026004 0.0048274 0.039575 0.050508 0.071591 0.044906 0.056503 0.0040031
0.43359 0.0029329 0.0037114 0.0041039 0.0057406 0 0.0048616 0.010837 0.0011771 0.0031042 0.003715 -0.0054703 -1.2429 -0.00014428 -0.0071143 -0.0026245 -0.0036728 0.0076198 0.002382 0.00088591 0.0089556 -0.0063784 0 0.0087995 0 -0.00026831 0.00048458 -0.00090808 -0.0010248 -0.12999 -0.0016139 0.0054366 0.0042662 0.0074676 0.0066564 0.0023061 -0.0017626 -0.00050269 0.0010155 -0.017252 0.0013264 0.0086828 0.01281 -0.00086484 0.035726 -0.001011 0.031625 0.04822 0.093498 0.072921 0.072325 0.00037747
0.4375 0.0036672 0.0037009 0.0073172 0.0073229 0 0.0096843 0.0098792 0.0015001 0.0052208 0.0043707 -0.0058311 -1.207 -0.0014272 -0.0035377 0.00062039 -0.0027674 0.0061246 -0.0010513 -0.0015411 0.0069392 -0.005483 0 0.006092 0 -0.0005666 -0.00011795 -0.0010182 -0.0014673 -0.15723 0.00192 0.0071139 0.0097143 0.0065727 0.0030617 0.0013795 0.0016479 0.00039154 0.0011392 -0.0078414 0.010813 0.012438 0.031147 0.022489 0.051629 0.00080691 0.030856 0.050087 0.10485 0.098821 0.09521 -0.002446
0.44141 0.0048321 0.003132 0.0083429 0.0061546 0 0.011155 0.0053745 0.0021863 0.0050386 0.0051919 -0.0010396 -1.1837 -1.2603e-05 0.00028195 0.0039111 0.00070158 0.0027225 -0.001467 -0.00071195 0.0040924 -0.0017031 0 0.00065809 0 -0.00037715 -0.00045876 -0.00046757 -0.00076922 -0.1756 0.0061265 0.0066828 0.010746 0.0052475 0.00083344 0.00020774 0.0043207 0.0036025 0.0033678 0.0074773 0.023519 0.020286 0.050346 0.044868 0.067313 0.0085193 0.035884 0.054517 0.10678 0.11631 0.11811 -0.0035498
0.44531 0.0048066 0.0019938 0.0071798 0.0028225 0 0.0086143 -0.00050234 0.0032491 0.0035959 0.0056531 0.0077179 -1.1767 0.0028226 0.0024721 0.0043014 0.0043635 -0.00044795 0.00089589 0.0031159 0.0010627 -0.00019059 0 -0.0044346 0 0.00022488 -0.00041406 0.00023299 0.00042554 -0.18772 0.010084 0.0048216 0.006765 0.004368 0.0012606 0.00092015 0.0051787 0.007639 0.0076783 0.023166 0.034994 0.028975 0.064648 0.06086 0.077933 0.018228 0.04327 0.058726 0.1007 0.12365 0.13594 -0.0037192
0.44922 0.0024048 0.00047741 0.0050601 -0.00068424 0 0.0029074 -0.0042132 0.0045556 0.0036575 0.0052025 0.016402 -1.1746 0.004375 0.0024852 0.0013369 0.0048077 -0.0017316 0.0028046 0.0069049 -0.0017873 -0.00294 0 -0.0082158 0 0.00084218 -0.00028311 0.00060145 0.00098784 -0.19589 0.013242 0.0021442 0.00041338 0.0035116 0.0032768 0.0050478 0.0046395 0.011013 0.012586 0.0351 0.042195 0.036199 0.069983 0.066806 0.07993 0.026639 0.050151 0.06046 0.087516 0.12003 0.14494 -0.0051715
0.45313 -0.0017761 -0.0012134 0.0028261 -0.0025615 0 -0.0037961 -0.0034561 0.0055594 0.0068756 0.0038504 0.021267 -1.1635 0.0027957 0.001394 -0.002183 0.0008359 -0.00097747 0.0022425 0.0075034 -0.0031892 -0.0069325 0 -0.012079 0 0.0010732 -0.0003525 0.0005718 0.00048527 -0.1985 0.015693 -0.0011838 -0.0045897 0.0019313 0.0043705 0.011276 0.0040898 0.013207 0.016259 0.038302 0.04181 0.039318 0.061746 0.058806 0.06911 0.029278 0.052681 0.056774 0.068149 0.10519 0.14066 -0.0096894
0.45703 -0.0057148 -0.0029468 0.00014001 -0.0025751 0 -0.0087014 0.00061473 0.0053067 0.011589 0.0020611 0.021462 -1.1405 -0.0015374 0.00075365 -0.0030011 -0.004949 0.00073475 0.00054012 0.0045049 -0.0012946 -0.0077675 0 -0.016693 0 0.00076176 -0.0005527 0.00038766 -0.00037329 -0.18555 0.017341 -0.0046509 -0.0062118 -0.00018808 0.0027407 0.015616 0.0044769 0.01406 0.017579 0.029171 0.033891 0.037308 0.039148 0.037754 0.043875 0.021316 0.047035 0.045434 0.045076 0.082945 0.1209 -0.016447
0.46094 -0.0077726 -0.0045964 -0.0036137 -0.0020327 0 -0.009964 0.0039259 0.0030826 0.013829 0.00013765 0.01869 -1.1167 -0.0065208 0.0010003 -0.00074863 -0.0080903 0.0021479 0.00011238 0.00055167 0.0040181 -0.0046392 0 -0.019598 0 2.1105e-05 -0.00059667 0.00021563 -0.00052945 -0.14002 0.017082 -0.0069903 -0.0051879 -0.0018949 -0.001286 0.014512 0.0053417 0.012991 0.016409 0.014781 0.025956 0.034345 0.012893 0.01516 0.013792 0.0075055 0.037422 0.030972 0.022504 0.061134 0.095191 -0.021516
0.46484 -0.0080849 -0.0059963 -0.0080041 -0.0025335 0 -0.0081612 0.0027201 -0.00074708 0.010734 -0.0020975 0.014678 -1.1047 -0.0098658 0.0010173 0.001895 -0.006148 0.0027072 0.0010028 -0.001214 0.0096105 -0.0011276 0 -0.016656 0 -0.00087297 -0.00038798 -1.8958e-05 0.00025649 -0.047885 0.013312 -0.0072452 -0.0038188 -0.002828 -0.0057425 0.0080287 0.0051542 0.0094072 0.013159 -0.0005487 0.022251 0.032834 -0.011333 -0.0028114 -0.015728 -0.008651 0.027043 0.016272 0.0027366 0.043303 0.06889 -0.019947
0.46875 -0.0080951 -0.0070331 -0.01157 -0.0047461 0 -0.006027 -0.0033043 -0.0046913 0.0030061 -0.0049168 0.009396 -1.107 -0.010269 -0.00052596 0.0023579 -0.00085775 0.0027235 0.00077468 -1.0852e-05 0.011064 -0.0010354 0 -0.0059707 0 -0.0015745 -0.00016536 -0.00039345 0.0011384 0.089774 0.0055264 -0.0062143 -0.0039331 -0.0039057 -0.0087169 -0.0001682 0.0025908 0.0037422 0.0082345 -0.012529 0.026453 0.034893 -0.028325 -0.01064 -0.039443 -0.023371 0.019264 0.0042132 -0.01204 0.032476 0.047304 -0.0091772
0.47266 -0.0088063 -0.0077449 -0.013228 -0.0081437 0 -0.0062145 -0.010799 -0.0072672 -0.0059159 -0.0081021 0.0018591 -1.1153 -0.0076778 -0.0033513 0.00099227 0.0034546 0.0029094 -0.0020489 0.0022265 0.0069745 -0.0040464 0 0.010072 0 -0.001751 -0.00019393 -0.00069864 0.0011028 0.25298 -0.0046785 -0.0061972 -0.0058466 -0.0062576 -0.0096377 -0.006168 -0.0023845 -0.002482 0.0018012 -0.014328 0.043303 0.043069 -0.030664 -0.00034969 -0.048821 -0.029805 0.020078 -0.00048583 -0.017555 0.033112 0.039227 0.0088785
0.47656 -0.0097024 -0.0082237 -0.013349 -0.011507 0 -0.008992 -0.015561 -0.0083724 -0.012838 -0.010943 -0.0077837 -1.1205 -0.003091 -0.0052876 0.00034884 0.0036384 0.0037118 -0.0053915 0.0031822 0.00097414 -0.0060882 0 0.026892 0 -0.001241 -0.00039487 -0.0005414 6.4002e-05 0.41174 -0.014465 -0.0087226 -0.0087544 -0.0095984 -0.0092754 -0.0091287 -0.008462 -0.0080135 -0.0060754 -0.0064373 0.066554 0.053817 -0.021792 0.022774 -0.04462 -0.026376 0.029561 0.0016727 -0.014006 0.042766 0.045083 0.028865
0.48047 -0.0094661 -0.0083674 -0.013121 -0.013494 0 -0.012103 -0.015629 -0.0094189 -0.016872 -0.01289 -0.01763 -1.1214 0.0016811 -0.0041124 0.0018776 0.00014818 0.004894 -0.0054315 0.0025761 -0.0013727 -0.0039266 0 0.0416 0 -0.00023415 -0.00040455 0.00019818 -0.0010418 0.54087 -0.0218 -0.012538 -0.011555 -0.012141 -0.0089074 -0.01132 -0.013852 -0.013138 -0.015124 0.0062125 0.088154 0.062548 -0.0086921 0.049592 -0.033136 -0.016967 0.043123 0.0069818 -0.004535 0.05705 0.059352 0.045463
0.48438 -0.0075705 -0.0078008 -0.012915 -0.013031 0 -0.012894 -0.0121 -0.01185 -0.018951 -0.014095 -0.025694 -1.1222 0.004545 0.00017875 0.0040237 -0.0038536 0.005664 -0.0010268 0.0020995 0.0018624 0.001212 0 0.054472 0 0.00074026 -3.0919e-05 0.0010795 -0.0012267 0.62947 -0.026679 -0.014312 -0.013168 -0.012396 -0.0095289 -0.015183 -0.017306 -0.019215 -0.024595 0.019966 0.10252 0.06599 0.004045 0.073703 -0.019178 -0.0049798 0.056869 0.012562 0.0082987 0.072898 0.077704 0.056552
0.48828 -0.0048883 -0.006187 -0.011633 -0.0098171 0 -0.010527 -0.0076148 -0.01541 -0.020077 -0.015139 -0.031763 -1.1241 0.0042044 0.0050266 0.0040082 -0.005472 0.0053076 0.0044266 0.0031011 0.0068289 0.0049991 0 0.066648 0 0.0011299 0.00044332 0.0013965 -0.00041974 0.6792 -0.030377 -0.011705 -0.012551 -0.010856 -0.011455 -0.020685 -0.018582 -0.026797 -0.033213 0.030495 0.10376 0.060661 0.011472 0.088003 -0.0085919 0.0051246 0.065895 0.014942 0.021181 0.086783 0.094717 0.063546
0.49219 -0.0026898 -0.0037018 -0.0079442 -0.00487 0 -0.0062441 -0.0044627 -0.018024 -0.020472 -0.016197 -0.037002 -1.1211 0.0012291 0.0073912 0.0012127 -0.0042299 0.0038479 0.006146 0.0047348 0.007814 0.0047066 0 0.076938 0 0.0007755 0.00052178 0.00083621 0.00056205 0.69562 -0.033599 -0.0057296 -0.0091745 -0.0095043 -0.014154 -0.025548 -0.01819 -0.034388 -0.039465 0.031298 0.084737 0.042139 0.0082511 0.082081 -0.011902 0.0043488 0.060524 0.0081057 0.026526 0.091767 0.09984 0.068885
0.49609 -0.0012881 -0.0011495 -0.0021084 -0.00042373 0 -0.0018844 -0.0038153 -0.017579 -0.020127 -0.016598 -0.041576 -1.1071 -0.002042 0.0062814 -0.0018331 -0.0017647 0.0020899 0.0028064 0.004717 0.0033061 0.001952 0 0.081445 0 3.8454e-05 6.4058e-05 -0.0001715 0.0009062 0.68052 -0.035466 8.3178e-05 -0.0038919 -0.0095846 -0.016307 -0.027588 -0.016772 -0.039242 -0.042138 0.026067 0.05739 0.01795 0.0010397 0.0645 -0.026274 -0.0059088 0.043983 -0.0052785 0.02337 0.087972 0.093557 0.073073
0.5 6.8582e-05 0.00053862 0.0037087 0.00135 0 0.0014226 -0.0057705 -0.013914 -0.019342 -0.015353 -0.043174 -1.0836 -0.0031574 0.003284 -0.0020869 4.4283e-05 0.00089917 -0.002261 0.0018938 -0.0023031 0.00055072 0 0.076549 0 -0.00051817 -0.00049952 -0.00081706 0.00054925 0.62995 -0.034242 0.0028527 0.00091945 -0.010154 -0.016393 -0.026372 -0.014649 -0.03934 -0.040747 0.017715 0.028724 -0.0075905 -0.0057304 0.040865 -0.048574 -0.023345 0.019324 -0.023004 0.012453 0.075575 0.077299 0.073927
0.50391 0.0020166 0.0010554 0.0071031 5.7469e-05 0 0.0032448 -0.0092219 -0.0089644 -0.018157 -0.012136 -0.038543 -1.0618 -0.0015565 0.00073727 0.00072013 0.0005049 0.00037329 -0.004748 -0.0022086 -0.0033501 0.0021029 0 0.062119 0 -0.00060716 -0.00060149 -0.00065576 4.8098e-05 0.53626 -0.028873 0.0025634 0.0027605 -0.0091131 -0.013715 -0.022665 -0.01181 -0.034473 -0.035504 0.0092069 0.0054121 -0.030296 -0.0079387 0.016964 -0.074918 -0.044906 -0.009693 -0.042552 -0.004567 0.055256 0.05324 0.068496
0.50781 0.0041186 0.0010213 0.0074387 -0.0023654 0 0.0033248 -0.011653 -0.004876 -0.015497 -0.0076508 -0.02671 -1.0538 0.00096164 -0.00042045 0.0038484 8.9402e-05 -0.00016993 -0.0037079 -0.0045741 0.0010477 0.0043698 0 0.041779 0 -0.0003906 -0.00016218 1.0197e-05 -0.00012075 0.39145 -0.019776 0.0012905 0.0011229 -0.0055456 -0.0090658 -0.016919 -0.008214 -0.025603 -0.026904 0.005011 -0.0025496 -0.043745 0.00043928 0.0019258 -0.098041 -0.064583 -0.036163 -0.059595 -0.02363 0.027997 0.025313 0.055641
0.51172 0.0053306 0.0015067 0.0062158 -0.0030633 0 0.0018583 -0.0099862 -0.00202 -0.0096193 -0.002951 -0.0105 -1.0614 0.0019199 -0.00096976 0.0045321 -0.00043017 -0.0012489 -0.0018192 -0.0033938 0.006028 0.0041523 0 0.020145 0 -0.00020294 0.00030653 0.00049156 2.0028e-05 0.19137 -0.0084047 0.00077428 -0.0016752 -0.00067842 -0.0042318 -0.0089104 -0.0039998 -0.013738 -0.015423 0.0058981 0.0059879 -0.046052 0.018504 0.00050459 -0.10998 -0.075194 -0.052555 -0.070306 -0.036624 -0.0017078 1.7349e-05 0.036837
0.51563 0.0053336 0.0031709 0.0055748 -0.00051605 0 0.00031641 -0.0027455 0.0010687 5.0747e-05 0.0015631 0.0054145 -1.0752 0.00049983 -0.0018938 0.002738 -0.00058896 -0.0023069 -0.0017012 0.00047849 0.0060825 0.0012189 0 -0.00012882 0 -0.00015757 0.00026187 0.00042792 0.00019171 -0.058325 0.0036215 0.0012461 -0.0020391 0.0035693 -0.00055016 0.0011596 0.00067011 0.00012176 -0.0017407 0.0075003 0.021387 -0.042134 0.039033 0.0073982 -0.1115 -0.077057 -0.059683 -0.075718 -0.041041 -0.030331 -0.020735 0.014705
0.51953 0.0050927 0.0057761 0.0065163 0.004424 0 0.0011804 0.0081197 0.005858 0.011615 0.0063897 0.018007 -1.0823 -0.0017064 -0.0029788 0.00072861 -0.00024743 -0.0019843 -0.0028515 0.0045866 0.00063077 -0.0012921 0 -0.019011 0 -7.7797e-05 -0.00026126 0.00011733 0.0003123 -0.3371 0.014945 0.0024776 0.0020831 0.0066665 0.0021508 0.011776 0.0058958 0.014183 0.0128 0.006244 0.036609 -0.035494 0.056959 0.018269 -0.10412 -0.071416 -0.059117 -0.076853 -0.036315 -0.055802 -0.036277 -0.0089225
0.52344 0.0059204 0.0084683 0.0084402 0.0095832 0 0.0059279 0.017915 0.012103 0.021615 0.012114 0.027482 -1.0759 -0.0022593 -0.0031048 0.00028469 0.00053773 0.00047552 -0.0027103 0.0070581 -0.0058548 -0.00048251 0 -0.037498 0 0.00019637 -0.00068159 0.00013651 0.00053339 -0.61084 0.024471 0.0051202 0.0095318 0.009733 0.0051836 0.020808 0.011951 0.025835 0.026207 -0.0017797 0.043902 -0.030135 0.066956 0.02788 -0.090524 -0.06057 -0.053496 -0.075212 -0.022974 -0.07621 -0.046474 -0.033315
0.52734 0.0081104 0.010513 0.010084 0.013376 0 0.013034 0.022438 0.018046 0.027552 0.018387 0.035661 -1.0588 -0.0002066 -0.0017031 0.0010076 0.0014567 0.0041002 -0.00028299 0.0076394 -0.0089654 0.0027846 0 -0.055767 0 0.00051697 -0.0005131 0.00066762 0.00086399 -0.84282 0.031507 0.010146 0.016822 0.013803 0.0096043 0.0271 0.01865 0.033197 0.03668 -0.024152 0.028521 -0.033419 0.059311 0.025687 -0.07778 -0.050807 -0.049169 -0.07339 -0.0048797 -0.086888 -0.050336 -0.057401
0.53125 0.010721 0.011826 0.010694 0.01566 0 0.018507 0.02118 0.022189 0.02956 0.023791 0.043284 -1.0393 0.0030613 0.00045049 0.0014969 0.0019373 0.0066786 0.0022177 0.0069337 -0.0088535 0.0044976 0 -0.072641 0 0.00052543 0.00010339 0.0012384 0.00096917 -1.0097 0.036091 0.016889 0.020705 0.018312 0.015239 0.031101 0.024787 0.036794 0.043641 -0.055111 -0.0031206 -0.04392 0.040193 0.012714 -0.071528 -0.046821 -0.049674 -0.072433 0.0098337 -0.08902 -0.049286 -0.078458
0.53516 0.012719 0.012912 0.010449 0.017054 0 0.019138 0.017617 0.024634 0.029686 0.02684 0.049105 -1.024 0.0051359 0.0020048 0.0015489 0.001504 0.0065619 0.0017341 0.0052213 -0.0093003 0.0017243 0 -0.08626 0 4.9089e-05 0.00057016 0.0011494 0.00051692 -1.1113 0.038908 0.022404 0.020237 0.02168 0.021024 0.033843 0.028509 0.039181 0.047881 -0.089186 -0.043557 -0.058691 0.01497 -0.0074458 -0.072407 -0.048787 -0.053984 -0.071484 0.018579 -0.082762 -0.042636 -0.092768
0.53906 0.014086 0.014399 0.010139 0.017961 0 0.015568 0.016331 0.026556 0.029777 0.027208 0.051321 -1.0135 0.004669 0.0023537 0.0023706 0.00029365 0.0040065 -0.0020667 0.0023543 -0.012835 -0.0040384 0 -0.094916 0 -0.00066133 0.00049578 0.00017303 -0.00030002 -1.1669 0.040484 0.023666 0.017007 0.023224 0.02604 0.035585 0.02873 0.04237 0.050453 -0.12094 -0.085136 -0.074556 -0.011233 -0.030784 -0.08003 -0.055925 -0.060177 -0.069494 0.020077 -0.068299 -0.029624 -0.097973
0.54297 0.015617 0.016571 0.010678 0.018568 0 0.012 0.019536 0.028538 0.030222 0.026091 0.049331 -1.0039 0.0022517 0.0019419 0.0045087 -0.00086256 0.00070205 -0.0061901 -0.0014258 -0.01768 -0.0079784 0 -0.097498 0 -0.0011466 9.3678e-05 -0.0011462 -0.00076642 -1.1986 0.040383 0.020677 0.013853 0.023982 0.029959 0.035729 0.026383 0.045543 0.051313 -0.14153 -0.1154 -0.086107 -0.030749 -0.050387 -0.092446 -0.065648 -0.063695 -0.064343 0.014099 -0.045312 -0.00838 -0.094905
0.54688 0.017731 0.019198 0.012708 0.019461 0 0.012621 0.025849 0.029713 0.03047 0.025318 0.043943 -0.99005 -0.00043025 0.0013666 0.0063115 -0.0010171 -0.0019238 -0.0073267 -0.0050934 -0.019889 -0.0064688 0 -0.09371 0 -0.0011806 -0.0001162 -0.0018753 -0.00031305 -1.2154 0.037502 0.01703 0.013295 0.025361 0.032541 0.033916 0.024038 0.045582 0.049115 -0.14177 -0.12037 -0.08669 -0.036281 -0.05732 -0.10298 -0.071039 -0.056563 -0.053979 0.0064728 -0.01574 0.020848 -0.087055
0.55078 0.019813 0.021654 0.016244 0.021508 0 0.018061 0.031782 0.028726 0.030106 0.025944 0.036348 -0.97026 -0.002007 0.00059075 0.0053023 0.00014458 -0.0037169 -0.0050258 -0.0075357 -0.018002 -0.00047452 0 -0.084293 0 -0.00094277 7.4619e-05 -0.0014252 0.00082442 -1.2074 0.031476 0.016839 0.016415 0.027244 0.033125 0.030738 0.023783 0.040138 0.042592 -0.1263 -0.10517 -0.077869 -0.03154 -0.053104 -0.10799 -0.069502 -0.038895 -0.040147 0.0028085 0.016026 0.053184 -0.078091
0.55469 0.020901 0.023185 0.020428 0.024667 0 0.025084 0.03419 0.025423 0.028968 0.027423 0.027563 -0.94702 -0.002048 -0.000681 0.0012211 0.0020665 -0.0051021 -0.0016567 -0.0084914 -0.014816 0.0053533 0 -0.071074 0 -0.00073194 0.00035374 -2.0945e-05 0.0017241 -1.1561 0.023784 0.020912 0.022285 0.02791 0.03105 0.027124 0.025171 0.030217 0.032317 -0.098614 -0.074491 -0.061205 -0.019371 -0.039702 -0.10635 -0.060545 -0.012013 -0.024223 0.0053336 0.047436 0.085437 -0.069707
0.55859 0.020814 0.023252 0.023782 0.027143 0 0.029417 0.031776 0.021359 0.026501 0.027987 0.018908 -0.92455 -0.00075296 -0.0020682 -0.0029048 0.0037387 -0.005764 0.00035667 -0.0085402 -0.014338 0.0067965 0 -0.056587 0 -0.00057118 0.00031304 0.001453 0.0016361 -1.0507 0.017164 0.025971 0.028039 0.025949 0.026633 0.023274 0.025377 0.019703 0.021108 -0.06329 -0.034676 -0.039006 -0.0032913 -0.020047 -0.097724 -0.044583 0.021597 -0.0078557 0.015408 0.075855 0.11422 -0.061566
0.5625 0.020297 0.021815 0.025055 0.026443 0 0.028791 0.025269 0.018477 0.02181 0.02592 0.012323 -0.90392 0.0014351 -0.0024961 -0.0033725 0.0042982 -0.0046094 0.00065784 -0.008208 -0.017476 0.0034454 0 -0.043339 0 -0.00019182 -1.8821e-05 0.0020823 0.00071636 -0.89979 0.013603 0.027681 0.030042 0.021935 0.021418 0.018705 0.021781 0.012353 0.012497 -0.02938 0.00085012 -0.016093 0.01069 -0.00025561 -0.083361 -0.02447 0.054726 0.0056085 0.032751 0.095584 0.13257 -0.052901
0.56641 0.019948 0.019389 0.024076 0.021794 0 0.023788 0.016909 0.0173 0.014935 0.020835 0.0093092 -0.87997 0.0037547 -0.0014233 0.00041337 0.0033506 -0.0013507 0.00036233 -0.0074214 -0.021194 -0.0014789 0 -0.033099 0 0.00055615 -0.00018292 0.0015454 -0.00013024 -0.73049 0.012801 0.024408 0.026078 0.017862 0.017118 0.013461 0.014706 0.0092407 0.0084269 -0.0039415 0.02257 0.0026371 0.020374 0.014734 -0.069606 -0.0072556 0.078916 0.015064 0.049888 0.10571 0.14021 -0.04387
0.57031 0.019316 0.016757 0.021774 0.015429 0 0.016706 0.0096254 0.016502 0.007861 0.014058 0.0093186 -0.84433 0.0050476 0.00014016 0.0050858 0.0010153 0.0021692 0.00013914 -0.0060591 -0.021822 -0.0041741 0 -0.026415 0 0.0013491 0.00016177 0.000289 -0.00013758 -0.57497 0.012664 0.018152 0.017289 0.015023 0.014221 0.0088678 0.0075894 0.0088014 0.0080684 0.013086 0.031163 0.016425 0.027763 0.025353 -0.059503 0.0042551 0.092232 0.021218 0.063025 0.10749 0.1393 -0.035367
0.57422 0.017374 0.01451 0.019325 0.011014 0 0.010197 0.0057675 0.014277 0.0035411 0.0078723 0.0096667 -0.79344 0.0043442 0.0003592 0.0064608 -0.0020721 0.0029194 -0.00038149 -0.0048065 -0.018719 -0.0032204 0 -0.022406 0 0.0015611 0.00079129 -0.00084074 0.00061618 -0.45482 0.011368 0.012282 0.0080377 0.012851 0.011775 0.0065258 0.0042315 0.0087961 0.0086547 0.022767 0.028702 0.025117 0.035064 0.032763 -0.054977 0.0085129 0.094147 0.024777 0.070026 0.1023 0.1317 -0.027948
0.57813 0.013939 0.012796 0.017244 0.010432 0 0.0065448 0.005719 0.010143 0.0033526 0.0041505 0.0077113 -0.73423 0.0018422 -0.001419 0.0034304 -0.0048385 -0.00052927 -0.0014336 -0.0049632 -0.014577 -0.00018152 0 -0.019076 0 0.00085987 0.0011054 -0.0012216 0.0013666 -0.37275 0.0088996 0.0087762 0.0032156 0.010043 0.0085608 0.0064392 0.005614 0.0079149 0.0075772 0.027744 0.019772 0.029078 0.045889 0.039481 -0.057899 0.0043764 0.085248 0.026836 0.06923 0.092334 0.12001 -0.021348
0.58203 0.010348 0.011491 0.015319 0.012104 0 0.0069713 0.0075355 0.0054526 0.0055759 0.0033109 0.0033379 -0.68061 -0.00086945 -0.003622 -0.0013806 -0.0062007 -0.0061615 -0.0022208 -0.0071181 -0.012604 0.0020873 0 -0.014426 0 -0.00038793 0.00075604 -0.0008654 0.0014459 -0.3169 0.0066521 0.0075306 0.004782 0.0065371 0.0043957 0.0065517 0.0092732 0.0058346 0.0040851 0.034751 0.015628 0.029863 0.065376 0.050503 -0.068281 -0.0060072 0.071398 0.028834 0.063321 0.08351 0.10839 -0.015144
0.58594 0.0084466 0.01058 0.013258 0.012661 0 0.010638 0.0083986 0.0022814 0.0068175 0.0043194 -0.00093774 -0.64181 -0.0019757 -0.0038566 -0.0045691 -0.0057877 -0.0098735 -0.0018088 -0.010183 -0.013911 0.0017047 0 -0.0080135 0 -0.0013681 1.6924e-05 -0.00030848 0.0008577 -0.27371 0.0056854 0.0076083 0.010361 0.0039109 0.00025527 0.0046297 0.011698 0.0026201 -0.00054201 0.046428 0.020281 0.029194 0.090792 0.065626 -0.081459 -0.016723 0.059754 0.030641 0.058614 0.079765 0.098187 -0.0095907
0.58984 0.0088917 0.010284 0.011171 0.010307 0 0.014486 0.0069599 0.0018302 0.0052215 0.0056552 -0.0025475 -0.61324 -0.0010876 -0.0015131 -0.0050958 -0.0043247 -0.0090562 -0.00060063 -0.012104 -0.01738 -0.0010485 0 -0.001719 0 -0.0015222 -0.00051011 -8.8012e-05 0.00013009 -0.23944 0.0056079 0.0084 0.01516 0.0037081 -0.0026336 0.00073635 0.011319 -0.0012437 -0.0042071 0.062478 0.033332 0.026916 0.11962 0.083325 -0.09537 -0.02516 0.052598 0.031484 0.057479 0.082372 0.089 -0.0054826
0.59375 0.010576 0.010753 0.0093325 0.0064997 0 0.015136 0.0044383 0.0037535 0.0022227 0.0064309 -0.0014538 -0.57981 0.00032422 0.0013072 -0.0044071 -0.0030853 -0.0049291 -0.00010763 -0.011692 -0.021174 -0.0041643 0 0.001386 0 -0.0010112 -0.0005133 -0.00026627 -0.00026801 -0.22203 0.0051724 0.0095467 0.015647 0.0057096 -0.0035144 -0.0024158 0.0092998 -0.0043719 -0.0055166 0.081751 0.05301 0.022638 0.14889 0.1015 -0.10811 -0.029123 0.05132 0.030491 0.061428 0.091838 0.080104 -0.0032486
0.59766 0.011769 0.011673 0.0076855 0.0043803 0 0.011859 0.0033283 0.0067322 0.001007 0.0067988 6.0424e-05 -0.52981 0.00035355 0.0018377 -0.0040119 -0.0027082 -0.0012189 -0.00093154 -0.0096396 -0.023707 -0.0054481 0 -0.00047406 0 -0.00048426 -0.00023793 -0.00043532 -0.00028952 -0.23301 0.0037749 0.010447 0.011943 0.0081726 -0.0020028 -0.0018647 0.0077674 -0.0048297 -0.0045024 0.10017 0.073197 0.01449 0.17259 0.11503 -0.11708 -0.025764 0.056134 0.025718 0.070275 0.10762 0.069621 -0.0025155
0.60156 0.011673 0.012314 0.0058989 0.0057422 0 0.0076513 0.0049941 0.0095157 0.0033085 0.0074461 0.00016174 -0.4665 -0.0013862 -0.0003166 -0.0037109 -0.0025213 -0.00049942 -0.0015544 -0.0076274 -0.02362 -0.0040989 0 -0.0061436 0 -0.000412 -0.00014839 -0.0001931 -0.00016687 -0.27716 0.0021922 0.010571 0.0071917 0.0096749 0.0021449 0.0027548 0.0076584 -0.0016389 -0.0021489 0.11222 0.084773 0.0018803 0.18743 0.12062 -0.12223 -0.01737 0.061899 0.017637 0.076913 0.12353 0.057085 -0.0028207
0.60547 0.010775 0.0121 0.0040122 0.0095834 0 0.006651 0.0085855 0.011522 0.0078627 0.0087769 -0.00027976 -0.40531 -0.0033084 -0.0024808 -0.002433 -0.0012107 -0.0019384 7.0393e-05 -0.0065744 -0.020064 -0.001258 0 -0.012535 0 -0.00067393 -0.00040285 0.00038929 -7.2316e-05 -0.34822 0.0018839 0.010274 0.0047801 0.010338 0.0085361 0.0087766 0.008328 0.0040391 0.00077315 0.11692 0.085811 -0.014317 0.19504 0.11974 -0.12482 -0.0072278 0.065627 0.0081884 0.076692 0.1355 0.043986 -0.004591
0.60938 0.0098514 0.011145 0.0028041 0.013322 0 0.0099698 0.012206 0.012769 0.011915 0.010551 0.0015196 -0.35892 -0.0034558 -0.0015762 -0.00024285 0.0016742 -0.0026758 0.0036673 -0.0059881 -0.013882 0.00092291 0 -0.017473 0 -0.00078642 -0.00071833 0.00080683 -8.5128e-06 -0.43254 0.0037355 0.010706 0.0059024 0.011109 0.015359 0.012885 0.0088588 0.0096674 0.0045347 0.11416 0.075947 -0.033446 0.197 0.11412 -0.12561 0.0023212 0.065951 -0.0010306 0.067045 0.14098 0.031763 -0.0089823
0.61328 0.0090148 0.01016 0.0032259 0.014983 0 0.014229 0.014764 0.013516 0.013886 0.012195 0.0072259 -0.32495 -0.0015406 0.0024677 0.0012463 0.004891 -0.0011918 0.0061449 -0.0049788 -0.0081509 0.0010454 0 -0.021505 0 -0.00047224 -0.0007221 0.00065573 3.8094e-05 -0.51526 0.007503 0.012389 0.0091709 0.012218 0.019738 0.013905 0.0091988 0.013584 0.010125 0.1046 0.056026 -0.054593 0.19567 0.10646 -0.12549 0.0086248 0.062028 -0.0080439 0.046022 0.13764 0.022306 -0.016477
0.61719 0.0079077 0.0097229 0.0053921 0.014155 0 0.014701 0.016376 0.014009 0.014335 0.013325 0.015336 -0.28829 0.00071699 0.0061868 0.00062725 0.0063162 0.0010264 0.0046656 -0.0035203 -0.006378 -0.00040882 0 -0.026667 0 5.8749e-05 -0.00035396 0.00011012 -7.5661e-06 -0.5832 0.012234 0.01403 0.012061 0.012871 0.019678 0.01338 0.0098391 0.016364 0.017903 0.091241 0.030455 -0.076005 0.1959 0.10325 -0.12528 0.0067669 0.055102 -0.0091494 0.015104 0.12305 0.019075 -0.025762
0.62109 0.0066022 0.0096465 0.0082847 0.011406 0 0.010097 0.017153 0.014371 0.014585 0.01394 0.022225 -0.2355 0.0013182 0.0057139 -0.0016259 0.0047307 0.0012324 8.2696e-05 -0.0023883 -0.0093484 -0.0016533 0 -0.033512 0 0.00038846 0.00010675 -0.00020078 -0.00018439 -0.62439 0.016928 0.013325 0.012716 0.012494 0.015985 0.013686 0.010739 0.019654 0.026385 0.079102 0.0064739 -0.09629 0.19967 0.10627 -0.12477 -0.0016884 0.049196 -0.0058558 -0.01485 0.10358 0.019715 -0.034304
0.625 0.0058533 0.0091199 0.010586 0.007558 0 0.0040214 0.016303 0.014536 0.015019 0.014189 0.025136 -0.16625 -4.1174e-05 0.00053734 -0.0037134 0.00088431 -0.0014665 -0.003447 -0.0020045 -0.013966 -0.001395 0 -0.039738 0 0.0003738 0.00034682 0.00015744 -0.00033939 -0.62932 0.020764 0.0093409 0.010888 0.011773 0.011935 0.015757 0.011114 0.02369 0.032487 0.069864 -0.013779 -0.11482 0.20706 0.11523 -0.12319 -0.01568 0.045778 0.00065408 -0.038767 0.082104 0.02239 -0.040132
0.62891 0.0062512 0.007555 0.011753 0.0037565 0 0.001462 0.013013 0.014233 0.015035 0.014104 0.024093 -0.091245 -0.0018228 -0.0058683 -0.0046175 -0.0031493 -0.0051048 -0.00275 -0.001858 -0.015977 -9.9077e-05 0 -0.042079 0 0.00027802 0.00027452 0.00091272 -0.00022863 -0.59595 0.023023 0.0039573 0.007763 0.011922 0.010501 0.018472 0.010457 0.02636 0.033408 0.064812 -0.0288 -0.13095 0.2178 0.12923 -0.11966 -0.033699 0.045837 0.0090064 -0.052565 0.061326 0.025139 -0.042881
0.63281 0.0073171 0.0053151 0.012164 0.0016563 0 0.0039224 0.0081189 0.013142 0.014338 0.013577 0.021139 -0.020501 -0.0024113 -0.0091589 -0.0051079 -0.0056234 -0.007005 0.00080838 -0.0013876 -0.014225 0.00059669 0 -0.039438 0 0.00041711 -8.6253e-06 0.0012893 0.00017938 -0.53419 0.023196 0.00056056 0.0050968 0.012938 0.011687 0.019841 0.0094465 0.025084 0.028756 0.065592 -0.037107 -0.14302 0.23133 0.14612 -0.11211 -0.052866 0.050082 0.016946 -0.05118 0.04501 0.024689 -0.042993
0.63672 0.0077741 0.0035653 0.012281 0.0025982 0 0.0082282 0.0042109 0.011181 0.013574 0.012507 0.018079 0.04476 -0.0018341 -0.0078899 -0.0063782 -0.006182 -0.006612 0.0027102 -0.0011722 -0.01189 -0.00025381 0 -0.03369 0 0.00074395 -0.00037285 0.00077167 0.0005775 -0.46227 0.021313 0.0010773 0.004194 0.013112 0.012689 0.018575 0.0093556 0.019597 0.020987 0.071899 -0.039703 -0.14885 0.24672 0.16205 -0.098679 -0.067661 0.056295 0.022604 -0.038991 0.03492 0.0197 -0.040245
0.64063 0.0068064 0.0033018 0.011936 0.006162 0 0.010017 0.0034439 0.0086498 0.013355 0.010828 0.015125 0.10896 -0.0015761 -0.0043474 -0.0080775 -0.005528 -0.005865 0.00033096 -0.002637 -0.013064 -0.0017382 0 -0.027243 0 0.00086246 -0.00070371 -0.00034204 0.00060062 -0.39424 0.017966 0.0043555 0.0051737 0.010673 0.010816 0.014779 0.01045 0.012536 0.01357 0.082381 -0.037824 -0.14792 0.26404 0.17645 -0.079765 -0.075627 0.062503 0.026822 -0.024165 0.029579 0.01281 -0.033704
0.64453 0.004847 0.0044013 0.010567 0.0098286 0 0.0079725 0.0051743 0.0060242 0.012978 0.008429 0.011426 0.17361 -0.0027556 -0.001927 -0.0083665 -0.0043777 -0.0067838 -0.0040094 -0.0062437 -0.018147 -0.0019222 0 -0.020296 0 0.00047672 -0.00082337 -0.0011882 0.00024951 -0.32798 0.013812 0.0074785 0.006908 0.0058649 0.0061568 0.0096794 0.011266 0.0070683 0.0083954 0.0966 -0.031381 -0.13961 0.28371 0.18974 -0.055471 -0.075266 0.068013 0.030637 -0.011198 0.028315 0.0063935 -0.023445
0.64844 0.0029294 0.0055381 0.0079781 0.010669 0 0.0043888 0.006161 0.0035462 0.010733 0.0052096 0.006441 0.23459 -0.004723 -0.0019067 -0.0061516 -0.0029427 -0.0090532 -0.0056114 -0.010222 -0.023142 0.00012351 0 -0.011168 0 -0.00021712 -0.00052017 -0.0011595 -4.1062e-05 -0.24536 0.0090473 0.0084455 0.0077306 0.00096469 0.0012619 0.0048976 0.0098436 0.004046 0.0047254 0.11405 -0.020151 -0.12361 0.30616 0.20287 -0.026181 -0.065582 0.072442 0.035397 -0.0042713 0.030319 0.0032455 -0.011855
0.65234 0.0013749 0.0050768 0.0045136 0.0076839 0 0.0019599 0.0034733 0.0010289 0.0057263 0.0013568 0.00063564 0.28831 -0.0056602 -0.0027307 -0.0028168 -0.0013236 -0.010328 -0.0028025 -0.011638 -0.023813 0.0032186 0 0.00057719 0 -0.00064602 0.00022298 -0.00046655 0.00016677 -0.1268 0.0035615 0.0073294 0.0064694 -0.0019281 -0.001695 0.0016398 0.0057508 0.0016628 0.00058036 0.13375 -0.0026535 -0.099789 0.33145 0.21831 0.0073529 -0.044931 0.076547 0.044234 -0.0079478 0.035631 0.0095682 -0.0023423
0.65625 -0.00056772 0.002256 0.00042476 0.0024071 0 0.00075917 -0.0027335 -0.0018777 -0.00081644 -0.0024775 -0.0049133 0.33863 -0.0045363 -0.0021358 -0.0011441 -5.524e-05 -0.0088819 0.001018 -0.0090227 -0.0202 0.0050519 0 0.01215 0 -0.00039335 0.0010513 0.00012503 0.00081769 0.030503 -0.0023494 0.0050056 0.0030403 -0.0029313 -0.0031141 -2.2359e-05 0.0006387 -0.0021846 -0.004893 0.15218 0.017048 -0.075032 0.35543 0.23511 0.040937 -0.020344 0.081607 0.056319 -0.015344 0.043271 0.023015 0.0038361
0.66016 -0.0036345 -0.0022204 -0.0045589 -0.002847 0 -0.001279 -0.0093544 -0.0051818 -0.0064155 -0.0054719 -0.0092609 0.39508 -0.0022727 0.00033536 -0.0023928 6.2392e-05 -0.0056072 0.0011992 -0.003854 -0.016488 0.0042416 0 0.019627 0 0.00039206 0.0014226 8.6447e-05 0.001358 0.20584 -0.0076258 0.0014244 -0.0017682 -0.0039642 -0.0052078 -0.0013509 -0.0033905 -0.0075345 -0.01042 0.16698 0.035693 -0.05328 0.37476 0.25071 0.07222 0.0043859 0.087417 0.06999 -0.022132 0.052928 0.040416 0.0092172
0.66406 -0.0073174 -0.0065986 -0.010566 -0.0071249 0 -0.0053391 -0.013117 -0.0083256 -0.0095312 -0.0072606 -0.01203 0.46342 -0.00082856 0.0029392 -0.0048279 -0.001253 -0.0031264 -0.0027368 0.00074042 -0.016294 0.0014369 0 0.022266 0 0.0011335 0.0010843 -0.00038513 0.0012658 0.36531 -0.011127 -0.0042152 -0.006906 -0.0064079 -0.0092758 -0.0041273 -0.0058896 -0.012511 -0.013874 0.17603 0.05002 -0.037969 0.38629 0.26211 0.098983 0.025841 0.093246 0.083301 -0.02494 0.064 0.058251 0.017831
0.66797 -0.010076 -0.0092005 -0.01646 -0.010984 0 -0.0099288 -0.013118 -0.010549 -0.010737 -0.0082388 -0.013529 0.53901 -0.0011854 0.0035663 -0.0054892 -0.0032871 -0.0030121 -0.0063395 0.0027231 -0.018615 -0.0014521 0 0.024083 0 0.0013683 0.00037421 -0.00065917 0.0005692 0.48135 -0.012814 -0.011537 -0.011369 -0.0095645 -0.014086 -0.0091167 -0.0083069 -0.015572 -0.014452 0.1759 0.054451 -0.034176 0.38473 0.26334 0.11754 0.039019 0.096921 0.092579 -0.019871 0.075089 0.070288 0.030733
0.67188 -0.010906 -0.0095073 -0.019896 -0.014694 0 -0.012357 -0.010875 -0.011577 -0.011713 -0.0091256 -0.014716 0.61066 -0.0024098 0.0017517 -0.0033284 -0.0047839 -0.0041788 -0.0051827 0.0024974 -0.018959 -0.0028921 0 0.03026 0 0.0011385 -3.6157e-05 -0.00038349 -0.00019818 0.5472 -0.01411 -0.017828 -0.014108 -0.011637 -0.01705 -0.015106 -0.012045 -0.017187 -0.01357 0.16468 0.043495 -0.044555 0.36647 0.24687 0.12396 0.03952 0.093404 0.092522 -0.0088821 0.081597 0.068264 0.043992
0.67578 -0.010507 -0.0084791 -0.019109 -0.016938 0 -0.011631 -0.0085058 -0.011981 -0.013379 -0.010203 -0.016806 0.67127 -0.0027941 -0.001069 -0.00026287 -0.0049404 -0.0041757 2.0855e-05 0.0017323 -0.014415 -0.0026176 0 0.041717 0 0.00084722 0.00023013 0.00016269 -0.00054996 0.57757 -0.016765 -0.019558 -0.01417 -0.011969 -0.016785 -0.019665 -0.016476 -0.019126 -0.013679 0.14631 0.02079 -0.063647 0.33679 0.21548 0.12011 0.030248 0.08162 0.083604 0.00060988 0.080762 0.053616 0.051761
0.67969 -0.010636 -0.0078767 -0.014868 -0.015927 0 -0.0094865 -0.0073464 -0.01279 -0.01529 -0.011133 -0.020355 0.72394 -0.0018134 -0.0030414 0.00095217 -0.0039672 -0.0019172 0.0040288 0.0013539 -0.0070179 -0.0012869 0 0.053637 0 0.00076014 0.00087124 0.00041754 -0.00051031 0.59757 -0.021128 -0.015497 -0.01153 -0.011854 -0.014316 -0.021178 -0.019199 -0.022316 -0.016217 0.12292 -0.011288 -0.088191 0.29866 0.17142 0.10679 0.012838 0.061302 0.066415 0.0040192 0.070809 0.028021 0.051768
0.68359 -0.012265 -0.0090165 -0.010355 -0.011898 0 -0.0086286 -0.0080563 -0.014594 -0.016683 -0.011659 -0.024397 0.77758 -0.00073349 -0.0034704 -0.00040082 -0.0027198 0.0011402 0.0028449 0.0010585 -0.001686 0.00026106 0 0.059818 0 0.00070409 0.0011809 0.00015866 -0.00050637 0.62806 -0.025475 -0.0083928 -0.0079538 -0.01296 -0.011933 -0.020231 -0.018432 -0.025696 -0.020517 0.096875 -0.049633 -0.11449 0.25553 0.11809 0.085356 -0.010554 0.032962 0.042246 -0.0028649 0.050536 -0.0057562 0.047655
0.6875 -0.014562 -0.011837 -0.0086674 -0.0079743 0 -0.010394 -0.011094 -0.016927 -0.017581 -0.012376 -0.026666 0.83734 -0.0011567 -0.0030457 -0.0024871 -0.0018468 0.002611 -0.0018004 0.00056275 -0.0010766 0.0013049 0 0.058513 0 0.00029332 0.00073118 -0.00028923 -0.00084034 0.67521 -0.027151 -0.003365 -0.0066005 -0.015282 -0.011213 -0.018909 -0.015099 -0.027174 -0.024356 0.071912 -0.088189 -0.13552 0.21357 0.063864 0.058628 -0.036021 -0.00068289 0.014465 -0.026116 0.018473 -0.04096 0.045494
0.69141 -0.015806 -0.014984 -0.010227 -0.0079233 0 -0.014179 -0.016231 -0.018575 -0.018495 -0.014462 -0.025214 0.89996 -0.0030457 -0.0027745 -0.0030576 -0.0012761 0.0017996 -0.0043278 0.00060543 -0.0030055 0.0012513 0 0.053754 0 -0.0005532 -0.00020927 -0.00044644 -0.0013343 0.72819 -0.024632 -0.0042742 -0.0099344 -0.017043 -0.012249 -0.01868 -0.012345 -0.025491 -0.025414 0.049986 -0.12111 -0.14774 0.17791 0.019736 0.034159 -0.058261 -0.031143 -0.010008 -0.057224 -0.017179 -0.069039 0.047847
0.69531 -0.015226 -0.016859 -0.012667 -0.012714 0 -0.018519 -0.021657 -0.018618 -0.019286 -0.018294 -0.020201 0.95791 -0.0044093 -0.0028668 -0.0016425 -0.00040886 0.00051997 -0.0014538 0.0021741 -0.0030972 -2.5572e-05 0 0.051029 0 -0.001371 -0.00092954 -0.00019219 -0.0015199 0.76543 -0.018782 -0.011056 -0.017341 -0.016685 -0.014346 -0.019076 -0.012821 -0.021129 -0.022604 0.030854 -0.14724 -0.15123 0.14983 -0.010318 0.016013 -0.075249 -0.053931 -0.027939 -0.088241 -0.050638 -0.087588 0.051491
0.69922 -0.01374 -0.016794 -0.013274 -0.019321 0 -0.021987 -0.02446 -0.017304 -0.018948 -0.022368 -0.014145 1.0068 -0.0031569 -0.002654 0.00048947 0.0012871 0.0012792 0.0042696 0.0048934 0.00046823 -0.0016497 0 0.052078 0 -0.0014922 -0.00093394 0.00016545 -0.0011407 0.76716 -0.01236 -0.019916 -0.024698 -0.014649 -0.016868 -0.018546 -0.016258 -0.015791 -0.016755 0.014312 -0.16597 -0.14624 0.13034 -0.023767 0.0072521 -0.085459 -0.065829 -0.036996 -0.11282 -0.077445 -0.095458 0.051248
0.70313 -0.012901 -0.015382 -0.011466 -0.023088 0 -0.023085 -0.022866 -0.015839 -0.01685 -0.023931 -0.010183 1.0484 0.00065205 -0.001487 0.002061 0.0037973 0.0047296 0.0074041 0.0068006 0.0053063 -0.0019623 0 0.054159 0 -0.00068073 -0.00035728 0.00028797 -0.00042016 0.728 -0.0082747 -0.025853 -0.026844 -0.012938 -0.019253 -0.016419 -0.019606 -0.011424 -0.010551 9.0237e-05 -0.17699 -0.13336 0.12079 -0.018112 0.01163 -0.087017 -0.06311 -0.034455 -0.1227 -0.092014 -0.092132 0.045933
0.70703 -0.013304 -0.013784 -0.0089346 -0.021473 0 -0.02035 -0.018156 -0.015215 -0.013925 -0.021197 -0.0097987 1.0871 0.0044722 0.0003644 0.0028638 0.0064399 0.0089275 0.0056352 0.0061391 0.0077405 8.5909e-05 0 0.053831 0 0.00055864 0.00022643 0.00017488 0.00015432 0.66161 -0.0078979 -0.02557 -0.021358 -0.013014 -0.020688 -0.013746 -0.019583 -0.0096234 -0.0074819 -0.010631 -0.18032 -0.11483 0.12355 0.0055857 0.031564 -0.077753 -0.044252 -0.018899 -0.10994 -0.089321 -0.080891 0.040085
0.71094 -0.014204 -0.012728 -0.0076831 -0.015801 0 -0.013744 -0.013868 -0.01517 -0.012082 -0.015187 -0.011956 1.1266 0.0053481 0.0017307 0.003104 0.0080794 0.01099 0.0020871 0.0032468 0.0067002 0.003502 0 0.050509 0 0.0013369 0.00035722 8.5397e-05 0.0002619 0.59294 -0.010435 -0.019195 -0.010738 -0.014348 -0.020422 -0.012085 -0.015417 -0.011184 -0.0097552 -0.016377 -0.17821 -0.094583 0.13601 0.036937 0.059119 -0.061065 -0.018006 0.0030521 -0.084154 -0.076932 -0.068625 0.039515
0.71484 -0.014525 -0.01215 -0.0082941 -0.0098041 0 -0.0061474 -0.012662 -0.014404 -0.012209 -0.0093131 -0.0142 1.1685 0.0025463 0.0015055 0.0023766 0.0076064 0.0094195 0.0014873 0.00032085 0.0043413 0.0055339 0 0.045971 0 0.0011118 5.435e-05 0.00014829 -5.2418e-05 0.54279 -0.013557 -0.010236 -0.0011482 -0.015084 -0.01855 -0.011717 -0.0095324 -0.015376 -0.016192 -0.015201 -0.17056 -0.074238 0.15788 0.071618 0.08977 -0.03839 0.011051 0.02778 -0.051441 -0.059431 -0.058204 0.045211
0.71875 -0.013952 -0.01166 -0.010061 -0.0067046 0 -0.0024411 -0.013958 -0.011993 -0.013076 -0.0068377 -0.014526 1.214 -0.0017076 -0.00030264 2.3121e-05 0.0045871 0.0049881 0.004648 -0.00072607 0.0032005 0.0039519 0 0.041272 0 0.00013605 -0.00030196 0.0001578 -0.00053286 0.51605 -0.014861 -0.0037819 0.001493 -0.013923 -0.016125 -0.011399 -0.005777 -0.019545 -0.022048 -0.0053152 -0.15738 -0.055375 0.18845 0.10549 0.11871 -0.011567 0.038187 0.051373 -0.018485 -0.041833 -0.052147 0.051923
0.72266 -0.012884 -0.011155 -0.012224 -0.0073447 0 -0.0057689 -0.01486 -0.008628 -0.012601 -0.008383 -0.012534 1.2639 -0.0040919 -0.0024125 -0.003465 -0.00022959 -0.00025931 0.0074707 0.00011009 0.0035428 -0.0006486 0 0.035519 0 -0.00078344 -0.00038011 -0.00018271 -0.00096118 0.50215 -0.013391 -0.0035253 -0.0046183 -0.011215 -0.014127 -0.0099517 -0.006626 -0.020234 -0.021889 0.01724 -0.13803 -0.041185 0.22661 0.13236 0.13695 0.015533 0.054789 0.066039 0.002594 -0.033444 -0.05438 0.052947
0.72656 -0.011588 -0.010827 -0.014474 -0.010281 0 -0.014073 -0.013339 -0.0063042 -0.010255 -0.011658 -0.0093596 1.316 -0.0029674 -0.0032363 -0.0060651 -0.0050219 -0.004585 0.005475 0.0015305 0.0038571 -0.0049624 0 0.028213 0 -0.00098616 -0.00018218 -0.00084791 -0.0012216 0.4857 -0.010341 -0.0091022 -0.015842 -0.0084441 -0.012383 -0.007837 -0.011347 -0.015756 -0.01397 0.048871 -0.11665 -0.03424 0.26468 0.1493 0.14043 0.03587 0.056214 0.066378 0.0057349 -0.039475 -0.065086 0.0463
0.73047 -0.0098352 -0.010628 -0.016249 -0.012982 0 -0.020744 -0.01017 -0.0065403 -0.0078527 -0.013492 -0.0069213 1.3644 0.00040237 -0.0021817 -0.0058671 -0.0077958 -0.0072774 -0.0012457 0.0027251 0.0034209 -0.0057335 0 0.021841 0 -0.00047951 1.8723e-05 -0.0013993 -0.0012141 0.45698 -0.0083136 -0.015819 -0.025081 -0.0069759 -0.0098816 -0.0068342 -0.016331 -0.0081236 -0.0024953 0.084121 -0.097563 -0.035026 0.29676 0.15682 0.1318 0.045565 0.043344 0.052602 -0.0064257 -0.058253 -0.083011 0.036288
0.73438 -0.0075096 -0.0099771 -0.016276 -0.013114 0 -0.019663 -0.0075834 -0.0087909 -0.007684 -0.012211 -0.0069324 1.4023 0.0031674 -0.00012403 -0.0030897 -0.0075782 -0.0083021 -0.0079863 0.0039748 0.0034741 -0.00264 0 0.020577 0 0.00016441 -3.2104e-05 -0.0013539 -0.00085121 0.41438 -0.0093505 -0.017713 -0.025918 -0.0073068 -0.0063042 -0.0081015 -0.017391 -0.0020874 0.0048341 0.11897 -0.083982 -0.043815 0.31848 0.15509 0.11369 0.041624 0.016729 0.025132 -0.031689 -0.088155 -0.10761 0.029294
0.73828 -0.0053097 -0.008265 -0.01355 -0.0096981 0 -0.010413 -0.0064107 -0.010715 -0.0099142 -0.0084028 -0.0098136 1.4277 0.003418 0.0014251 -6.6637e-06 -0.0050095 -0.0077437 -0.010094 0.0054471 0.0055187 0.0015116 0 0.025656 0 0.00038758 -0.00033586 -0.00064077 -0.00021258 0.36029 -0.013075 -0.012184 -0.016636 -0.0090424 -0.0029316 -0.01072 -0.012653 -0.001475 0.0026591 0.1487 -0.079526 -0.06051 0.32515 0.14449 0.090096 0.021015 -0.022451 -0.014743 -0.066703 -0.12649 -0.13824 0.028246
0.74219 -0.004414 -0.0057111 -0.0088925 -0.0040214 0 0.0010906 -0.0051762 -0.010209 -0.01213 -0.0038523 -0.013895 1.4437 0.0016162 0.0017024 0.0013633 -0.0018396 -0.0057653 -0.007181 0.0061063 0.0089679 0.003462 0 0.032609 0 0.00013156 -0.00063787 0.00032206 0.00036128 0.29839 -0.01654 -0.0024709 -0.0017609 -0.011076 -0.0015988 -0.012294 -0.0041132 -0.005898 -0.0074952 0.16534 -0.089242 -0.082413 0.30933 0.12571 0.071055 -0.020674 -0.071156 -0.061896 -0.1055 -0.16687 -0.17332 0.030937
0.74609 -0.0052916 -0.0035712 -0.0049362 0.00052458 0 0.0072137 -0.0022037 -0.0073019 -0.011589 -0.00010782 -0.015861 1.4565 -0.00020829 0.0012949 0.0012061 0.00026823 -0.0029415 -0.0027085 0.0046053 0.011231 0.0023676 0 0.034316 0 -0.0001991 -0.00063065 0.00099425 0.00046608 0.23576 -0.016225 0.0044823 0.010159 -0.01184 -0.0026975 -0.010974 0.0033836 -0.010941 -0.017975 0.17261 -0.10565 -0.10193 0.28084 0.10437 0.061633 -0.072259 -0.12068 -0.10626 -0.14283 -0.20314 -0.20781 0.032922
0.75 -0.0070346 -0.0032501 -0.0039492 0.00043702 0 0.0043736 0.0018042 -0.0040713 -0.0078347 0.0020454 -0.012896 1.4706 -0.00051752 0.0013489 0.0012001 0.00067605 -0.00033006 -2.8362e-05 0.0012717 0.010355 0.00011255 0 0.027486 0 -0.00019592 -0.00019972 0.0011415 1.7047e-05 0.18501 -0.010741 0.0034401 0.011755 -0.010047 -0.0045669 -0.0069195 0.0053313 -0.011818 -0.020664 0.17342 -0.12405 -0.11517 0.24468 0.082697 0.062471 -0.12821 -0.1674 -0.14364 -0.17764 -0.23334 -0.23888 0.031363
0.75391 -0.0081373 -0.0050621 -0.0055839 -0.0049431 0 -0.0047608 0.0038627 -0.0026584 -0.0030495 0.0022747 -0.0052456 1.4888 0.00045768 0.0021956 0.0020369 -0.00016754 0.0010012 0.00053904 -0.001555 0.0072008 -0.000939 0 0.015995 0 0.0001569 0.00046481 0.00092671 -0.00058099 0.15958 -0.0020329 -0.0048624 0.0019435 -0.0058933 -0.0051745 -0.0020128 0.00074559 -0.0072209 -0.012974 0.17115 -0.13968 -0.11888 0.20607 0.062695 0.072824 -0.18291 -0.20813 -0.17074 -0.20915 -0.25608 -0.26385 0.026194
0.75781 -0.0079911 -0.0078564 -0.0071672 -0.012089 0 -0.013841 0.0015377 -0.0033786 -3.0175e-05 0.00050896 0.0032703 1.5131 0.0013447 0.0028763 0.0023239 -0.0013596 0.000636 0.00087839 -0.0018341 0.0046287 -0.00019775 0 0.0074219 0 0.00051751 0.00098252 0.00064718 -0.00073358 0.16388 0.005976 -0.014205 -0.01282 -0.001577 -0.0042984 0.0015546 -0.0071289 -5.1606e-05 0.00055747 0.17162 -0.14463 -0.10831 0.173 0.047014 0.089155 -0.22733 -0.23803 -0.18329 -0.23622 -0.26952 -0.2779 0.018665
0.76172 -0.0074548 -0.0099206 -0.0065075 -0.015473 0 -0.017457 -0.0045523 -0.0047441 -1.1464e-05 -0.0027227 0.0079203 1.5457 0.0013462 0.0021639 0.00041157 -0.0022079 -0.00089943 0.0022294 -0.000273 0.0046055 0.0011395 0 0.0062237 0 0.00056363 0.0010615 0.00044298 -0.00020258 0.18785 0.010124 -0.017701 -0.022657 -6.776e-05 -0.0036977 0.0024527 -0.013261 0.0052594 0.011946 0.17982 -0.13597 -0.086635 0.15117 0.035588 0.10039 -0.25542 -0.25637 -0.18508 -0.25701 -0.27509 -0.28008 0.0099845
0.76563 -0.0078364 -0.010311 -0.0042565 -0.012067 0 -0.01427 -0.011203 -0.0052156 -0.0022784 -0.0060684 0.0068994 1.5846 0.0011787 5.9372e-05 -0.0030159 -0.0024819 -0.0024392 0.0038644 0.000336 0.0064826 0.0019264 0 0.010461 0 0.00030037 0.00073321 0.00025563 0.00063257 0.2137 0.0098628 -0.012964 -0.021237 -0.0026956 -0.0050167 0.00056942 -0.014516 0.0061045 0.015364 0.19384 -0.11958 -0.06167 0.13773 0.025571 0.10074 -0.27038 -0.26689 -0.18329 -0.27025 -0.27523 -0.27451 0.0017161
0.76953 -0.0093924 -0.0093827 -0.003149 -0.0043029 0 -0.0071821 -0.015353 -0.0047637 -0.0052839 -0.0079927 0.002703 1.623 0.0022077 -0.0018923 -0.0050166 -0.0023063 -0.002864 0.004425 -0.0013752 0.0081619 0.002408 0 0.014961 0 6.635e-06 0.00032871 3.5608e-06 0.0010915 0.23058 0.0068988 -0.0036561 -0.010388 -0.0077404 -0.0078342 -0.0030664 -0.011593 0.0029475 0.010387 0.21131 -0.10029 -0.038581 0.1298 0.014663 0.087288 -0.27472 -0.27179 -0.1822 -0.27454 -0.27074 -0.26397 -0.0033595
0.77344 -0.010987 -0.0081624 -0.0048706 0.0014907 0 -0.0012295 -0.016118 -0.0046731 -0.0076635 -0.0079587 -0.00055234 1.6527 0.0046588 -0.0019832 -0.0035335 -0.0019737 -0.0017772 0.0037669 -0.0030982 0.0084846 0.0035525 0 0.016919 0 -7.5849e-05 0.00018016 -0.00027181 0.00081211 0.24362 0.0033198 0.0033756 0.0014029 -0.011626 -0.010147 -0.0065274 -0.0077939 -0.0019057 0.0011214 0.22899 -0.083879 -0.022747 0.12348 0.00026342 0.058331 -0.27198 -0.27362 -0.18604 -0.2687 -0.26242 -0.25176 -0.002102
0.77734 -0.011244 -0.0073507 -0.0080468 0.00018752 0 -0.00054523 -0.014404 -0.0059856 -0.0084222 -0.0069353 -0.0013546 1.672 0.0068448 -0.00012036 -0.0001011 -0.0018037 0.00019713 0.0029248 -0.0011191 0.0079889 0.0053484 0 0.017861 0 3.6865e-05 0.0003054 -0.00044585 8.0558e-05 0.26827 2.9801e-05 0.0029208 0.005555 -0.011826 -0.010708 -0.0077682 -0.0060075 -0.0063022 -0.0072938 0.23841 -0.083173 -0.024484 0.10921 -0.023929 0.013003 -0.2695 -0.27672 -0.20168 -0.25107 -0.25088 -0.24464 0.0064865
0.78125 -0.0098766 -0.0069265 -0.0096722 -0.0078316 0 -0.0056862 -0.011354 -0.0083537 -0.0070616 -0.0065188 -0.0022642 1.6886 0.0064371 0.0018518 0.0013716 -0.0020065 0.0017415 0.0024913 0.0048678 0.0074707 0.006265 0 0.020532 0 0.0001485 0.00039113 -0.00045976 -0.00044308 0.31481 -0.0033761 -0.0051655 -0.00019312 -0.0087858 -0.010411 -0.0060915 -0.0066777 -0.0093599 -0.011973 0.23813 -0.096958 -0.038807 0.084189 -0.056653 -0.036108 -0.27272 -0.28306 -0.22502 -0.23097 -0.23937 -0.24449 0.019699
0.78516 -0.0077882 -0.0065091 -0.0084215 -0.016857 0 -0.012784 -0.0077765 -0.010443 -0.004301 -0.0074216 -0.0070073 1.7126 0.0027468 0.0017509 -0.0011325 -0.0025597 0.0017526 0.0017125 0.010074 0.0065771 0.0046928 0 0.025075 0 0.00012962 0.00012317 -0.00040157 -0.00033206 0.3771 -0.007648 -0.015843 -0.010543 -0.0051415 -0.010996 -0.00327 -0.0082895 -0.01147 -0.013446 0.22949 -0.12142 -0.061199 0.049133 -0.096176 -0.083335 -0.28209 -0.29233 -0.2527 -0.21403 -0.22988 -0.25077 0.032584
0.78906 -0.0059754 -0.0058305 -0.0060982 -0.020243 0 -0.015736 -0.0047995 -0.011244 -0.002522 -0.0088595 -0.016138 1.7457 -0.0022139 -0.00090417 -0.0051008 -0.0032103 0.00029906 -0.000456 0.0089314 0.0044765 0.00083438 0 0.02908 0 4.7664e-05 -0.0004524 -0.00044501 0.00024822 0.43483 -0.012938 -0.021922 -0.017209 -0.0032489 -0.012581 -0.0027799 -0.0093677 -0.01375 -0.014474 0.21457 -0.15192 -0.086958 0.0057063 -0.1403 -0.12415 -0.29718 -0.30387 -0.28145 -0.20517 -0.22432 -0.26248 0.041358
0.79297 -0.0045696 -0.0047772 -0.0055415 -0.01525 0 -0.010757 -0.0039854 -0.010782 -0.0044953 -0.009479 -0.02578 1.7782 -0.0051311 -0.0043835 -0.0057791 -0.0036262 -0.0011952 -0.0036865 0.0014277 0.0017574 -0.0030919 0 0.030928 0 6.0333e-05 -0.00091944 -0.00071925 0.00074107 0.4656 -0.018545 -0.018545 -0.015295 -0.0035309 -0.013008 -0.0070231 -0.0097816 -0.017208 -0.017523 0.19757 -0.18007 -0.1086 -0.042364 -0.18509 -0.15301 -0.31606 -0.31609 -0.30629 -0.21148 -0.2258 -0.27752 0.045531
0.79688 -0.0030381 -0.0031887 -0.0073154 -0.0046237 0 -2.9852e-05 -0.0058775 -0.0096414 -0.010692 -0.0088146 -0.030768 1.7972 -0.0041607 -0.0062409 -0.0012873 -0.0035505 -0.0009573 -0.0061781 -0.0056882 0.00080163 -0.0046972 0 0.03181 0 0.00022605 -0.00087144 -0.0012153 0.00072254 0.45552 -0.023199 -0.0065964 -0.0064573 -0.0048882 -0.0099834 -0.014694 -0.010257 -0.021661 -0.022517 0.18643 -0.19347 -0.11719 -0.085661 -0.22278 -0.16849 -0.33298 -0.32598 -0.3223 -0.2352 -0.23652 -0.29159 0.046842
0.80078 -0.0011358 -0.00094272 -0.0089022 0.0057395 0 0.0091678 -0.0085154 -0.0081396 -0.017723 -0.0076861 -0.028975 1.8 -0.00054435 -0.0053694 0.0049539 -0.0028284 0.0015613 -0.0063737 -0.0051138 0.0035079 -0.0035194 0 0.033644 0 0.00045311 -0.00030542 -0.0017723 0.00023779 0.40188 -0.025489 0.0073139 0.003034 -0.0060785 -0.0037085 -0.020991 -0.011012 -0.025035 -0.02642 0.18273 -0.19239 -0.11449 -0.11951 -0.25066 -0.17614 -0.34531 -0.3331 -0.33133 -0.26727 -0.25342 -0.30327 0.046477
0.80469 0.00061948 0.0016303 -0.0073281 0.010776 0 0.010048 -0.0083129 -0.0062252 -0.020179 -0.0071011 -0.022581 1.7979 0.0025066 -0.0027426 0.0073702 -0.0014049 0.0049154 -0.0045548 0.0032893 0.0086212 -0.001344 0 0.035521 0 0.00061878 0.00037467 -0.002139 -0.00032246 0.31041 -0.024319 0.014888 0.0071859 -0.0063303 0.0029071 -0.021054 -0.01116 -0.024186 -0.025289 0.18599 -0.17896 -0.10277 -0.14171 -0.26723 -0.17834 -0.35232 -0.33772 -0.33486 -0.30172 -0.27444 -0.31257 0.04369
0.80859 0.0015012 0.0035957 -0.0023423 0.0090368 0 0.0021772 -0.0032789 -0.0040421 -0.014949 -0.0068937 -0.015422 1.8058 0.0026848 -0.0003511 0.0038383 0.00054172 0.0065887 -0.0025328 0.011582 0.01194 -0.00055504 0 0.033434 0 0.00068742 0.00074254 -0.0021028 -0.00061411 0.1931 -0.019391 0.01191 0.0042744 -0.0049991 0.0067237 -0.013878 -0.0094682 -0.017325 -0.01758 0.19466 -0.15695 -0.085457 -0.15094 -0.27172 -0.17744 -0.35393 -0.34048 -0.33486 -0.33209 -0.29711 -0.31999 0.037095
0.8125 0.001443 0.0039887 0.0032748 0.0029255 0 -0.0077701 0.0045055 -0.0021533 -0.0041799 -0.0056606 -0.0095182 1.8292 0.00054577 0.00048957 -0.0021528 0.0024372 0.0049913 -0.00187 0.011252 0.0098128 -0.0021674 0 0.024226 0 0.00068322 0.00071255 -0.0016455 -0.00059641 0.067154 -0.011511 0.0014545 -0.0025247 -0.001539 0.0068813 -0.0032084 -0.0055194 -0.0062069 -0.0059857 0.20311 -0.13697 -0.070839 -0.14527 -0.2626 -0.17505 -0.35124 -0.34341 -0.33482 -0.34596 -0.316 -0.32737 0.026814
0.81641 0.0011824 0.0027255 0.0064775 -0.0031827 0 -0.011439 0.010095 -0.00092306 0.0061503 -0.002187 -0.0041838 1.8595 -0.0012665 -6.1516e-05 -0.0050821 0.0034921 0.00078888 -0.0026025 0.0017432 0.0026259 -0.0052353 0 0.0094542 0 0.00058043 0.00051673 -0.0010147 -0.00045588 -0.049046 -0.002324 -0.0083518 -0.0076893 0.003569 0.0048847 0.0054041 -0.00012013 0.0043986 0.004197 0.20428 -0.12981 -0.065903 -0.13287 -0.24728 -0.17118 -0.34841 -0.34854 -0.33705 -0.34339 -0.32772 -0.33613 0.014849
0.82031 0.001548 0.00090645 0.006729 -0.0056347 0 -0.0057102 0.0098711 0.00017349 0.010998 0.0030646 0.0021145 1.8839 -0.0007223 -0.00089942 -0.0029359 0.0033401 -0.0036801 -0.0036198 -0.0088365 -0.0053016 -0.0078217 0 -0.0054688 0 0.00029242 0.000374 -0.00059332 -0.00035805 -0.14446 0.0064939 -0.010592 -0.0070996 0.0081397 0.0026642 0.0087641 0.0052649 0.010219 0.0092677 0.19632 -0.13742 -0.071446 -0.11869 -0.23036 -0.16525 -0.34682 -0.35599 -0.34112 -0.32911 -0.33204 -0.3457 0.003323
0.82422 0.0027399 7.5352e-05 0.0059724 -0.0035134 0 0.0050265 0.0047554 0.0022206 0.010052 0.0079754 0.0097484 1.8967 0.0016074 -0.0010614 0.0010448 0.0025911 -0.0063624 -0.003909 -0.011682 -0.0094447 -0.0084039 0 -0.016187 0 -0.00018599 0.00026173 -0.00060335 -0.00031574 -0.22247 0.013969 -0.0047026 -0.00066718 0.0094399 0.0010876 0.0078876 0.0093265 0.011085 0.010258 0.17861 -0.15995 -0.0872 -0.10654 -0.21546 -0.15714 -0.34712 -0.36555 -0.34632 -0.30767 -0.32914 -0.35517 -0.0072663
0.82813 0.0043568 0.0010777 0.006227 0.0011976 0 0.013005 -0.00064091 0.005629 0.0072464 0.010401 0.017785 1.9036 0.0031773 -0.00039313 0.0020006 0.002529 -0.0069749 -0.003194 -0.0057378 -0.0087527 -0.006633 0 -0.022996 0 -0.00065222 4.3891e-05 -0.00088216 -0.00027177 -0.29873 0.019861 0.0038763 0.0076973 0.0067385 0.00035528 0.00641 0.011363 0.011044 0.011846 0.15148 -0.19583 -0.11168 -0.10114 -0.20721 -0.14707 -0.34948 -0.37648 -0.35123 -0.28587 -0.31979 -0.36275 -0.017721
0.83203 0.0059778 0.0035995 0.0076542 0.005487 0 0.013534 -0.0019491 0.0094105 0.0068696 0.0099431 0.025025 1.9135 0.0020137 0.00052692 -0.0015581 0.0039367 -0.0066981 -0.0016425 0.0019425 -0.0058179 -0.0032733 0 -0.02919 0 -0.00078858 -0.0002404 -0.00098294 -0.00023735 -0.389 0.024061 0.0090202 0.012865 0.0026724 0.0011171 0.0074635 0.01143 0.01448 0.017673 0.12064 -0.23564 -0.13844 -0.10874 -0.21224 -0.13869 -0.35258 -0.38649 -0.35344 -0.27485 -0.30762 -0.36522 -0.02823
0.83594 0.0075232 0.0067282 0.008985 0.007892 0 0.0081364 0.0018132 0.012009 0.010154 0.0082759 0.030373 1.9309 -0.0013605 0.00089046 -0.0065263 0.0061267 -0.0066078 0.00046993 0.0038333 -0.0037966 0.00027355 0 -0.036276 0 -0.0004478 -0.00032703 -0.00057703 -0.00029369 -0.49595 0.026125 0.0091941 0.012329 0.0014917 0.0043266 0.011741 0.010453 0.021727 0.026318 0.093595 -0.26973 -0.16153 -0.12692 -0.22861 -0.1355 -0.35508 -0.39434 -0.35324 -0.27464 -0.29695 -0.36363 -0.037227
0.83984 0.0090459 0.0097998 0.0093336 0.0095764 0 0.002412 0.0084446 0.012941 0.015168 0.0077851 0.032313 1.9541 -0.004465 0.00018234 -0.0085956 0.0073606 -0.0065981 0.0025359 -0.00073675 -0.0035255 0.002584 0 -0.041722 0 0.00014223 -2.1983e-05 0.0001888 -0.00046237 -0.60516 0.025531 0.0079573 0.0082825 0.0054214 0.0097599 0.017721 0.010084 0.028429 0.031926 0.073936 -0.29439 -0.17885 -0.15423 -0.25521 -0.1392 -0.35671 -0.39958 -0.35106 -0.28337 -0.28964 -0.3592 -0.042488
0.84375 0.010397 0.01261 0.0090882 0.012761 0 0.0014058 0.015015 0.013351 0.019242 0.0097445 0.029126 1.9805 -0.0052367 -0.0014983 -0.0064131 0.0065155 -0.0058698 0.0034235 -0.0059605 -0.0036168 0.0029007 0 -0.041896 0 0.0004983 0.00049594 0.00075012 -0.00062812 -0.69273 0.022379 0.0097318 0.0059888 0.012629 0.015228 0.023018 0.011854 0.029382 0.029256 0.064627 -0.30701 -0.189 -0.18852 -0.29015 -0.15082 -0.3574 -0.40191 -0.34748 -0.29804 -0.28718 -0.35354 -0.043292
0.84766 0.011316 0.014944 0.0090726 0.017859 0 0.0064612 0.019682 0.014671 0.021025 0.013482 0.020763 2.0103 -0.0038592 -0.0034604 -0.0024148 0.0043691 -0.0042587 0.0021369 -0.0064056 -0.0028556 0.0016215 0 -0.036711 0 0.00026278 0.00075735 0.00060307 -0.00064093 -0.73785 0.017745 0.015263 0.0093102 0.018878 0.017987 0.025521 0.015834 0.023262 0.018662 0.070427 -0.30471 -0.19071 -0.22522 -0.32942 -0.17073 -0.35743 -0.40059 -0.34318 -0.31172 -0.29188 -0.35009 -0.041221
0.85156 0.011826 0.016255 0.0093771 0.022235 0 0.015125 0.021633 0.016775 0.020523 0.017015 0.010594 2.0435 -0.0023394 -0.0048635 -0.00010463 0.002988 -0.0027555 -0.001046 -0.0024938 -0.0018906 8.1228e-05 0 -0.030431 0 -0.00049015 0.00043905 -0.00021347 -0.00049974 -0.73233 0.013241 0.021013 0.017044 0.021207 0.017191 0.024035 0.019934 0.01389 0.0064811 0.087345 -0.29386 -0.18801 -0.25609 -0.36423 -0.19177 -0.35708 -0.39566 -0.33787 -0.31726 -0.30201 -0.35096 -0.038692
0.85547 0.012327 0.016068 0.0094497 0.022201 0 0.022988 0.020493 0.017813 0.018083 0.018462 0.0042822 2.0769 -0.002413 -0.0053416 -0.00096903 0.0036158 -0.0025432 -0.0043504 0.00092708 -0.0023651 -0.00046632 0 -0.027561 0 -0.001303 -0.00029565 -0.0010936 -0.00039327 -0.68383 0.01018 0.02257 0.023508 0.01998 0.014732 0.018811 0.020951 0.0070902 0.00042814 0.11007 -0.27952 -0.18384 -0.27759 -0.39023 -0.20871 -0.35564 -0.38688 -0.33038 -0.31467 -0.3152 -0.35478 -0.036826
0.85938 0.013122 0.014713 0.0091991 0.016625 0 0.025943 0.016712 0.016148 0.014122 0.01719 0.0056271 2.1051 -0.0039184 -0.005227 -0.0038159 0.005211 -0.0036186 -0.0058256 0.00043641 -0.0046895 0.00010318 0 -0.028429 0 -0.001687 -0.00092819 -0.0013507 -0.00051011 -0.6139 0.0090676 0.018507 0.023295 0.017585 0.013391 0.011855 0.017005 0.0062472 0.0039684 0.13477 -0.26457 -0.17986 -0.28765 -0.40469 -0.21833 -0.35213 -0.3737 -0.31963 -0.30513 -0.32974 -0.35984 -0.034909
0.86328 0.013916 0.013373 0.0094822 0.0086559 0 0.022252 0.012352 0.012377 0.0098019 0.014047 0.012956 2.1257 -0.0051345 -0.0050038 -0.0063364 0.0053422 -0.0046064 -0.0050042 -0.0026289 -0.0071161 0.0007465 0 -0.029457 0 -0.0014577 -0.001061 -0.00078789 -0.00079577 -0.55154 0.009646 0.011343 0.016147 0.015689 0.014205 0.0062969 0.0094859 0.010367 0.014148 0.15688 -0.25179 -0.17766 -0.28468 -0.40522 -0.21763 -0.34511 -0.35537 -0.30427 -0.29117 -0.34357 -0.36346 -0.031897
0.86719 0.014011 0.013167 0.011186 0.0036241 0 0.013949 0.010445 0.0091148 0.0072035 0.010781 0.01992 2.1432 -0.0045506 -0.0044585 -0.0068002 0.0027141 -0.0040736 -0.0030805 -0.0046459 -0.007223 0.00037003 0 -0.027655 0 -0.00079099 -0.00074679 0.00015118 -0.00093356 -0.52174 0.011165 0.0054183 0.0074867 0.014173 0.015821 0.0046536 0.002657 0.01566 0.024099 0.16642 -0.24498 -0.17942 -0.26905 -0.39027 -0.20529 -0.33125 -0.33099 -0.28261 -0.28015 -0.35198 -0.35916 -0.028149
0.87109 0.01311 0.01412 0.014021 0.0048541 0 0.0063009 0.01263 0.0085919 0.0080223 0.0090451 0.020566 2.1657 -0.0022375 -0.0025749 -0.004623 -0.0012671 -0.001973 -0.0013797 -0.004319 -0.004269 -0.00099607 0 -0.024074 0 -2.363e-05 -0.00035568 0.00076919 -0.0006205 -0.53239 0.012615 0.0039878 0.0039297 0.012501 0.016315 0.0071095 0.00086581 0.018569 0.027735 0.16192 -0.24373 -0.1847 -0.25093 -0.36995 -0.1905 -0.31272 -0.30501 -0.2586 -0.27564 -0.354 -0.34733 -0.02546
0.875 0.011886 0.015153 0.016635 0.011118 0 0.004612 0.017282 0.010546 0.011855 0.0095267 0.014179 2.1978 0.00038826 0.0013694 -0.00027026 -0.003644 0.0003281 8.2505e-05 -0.0037371 -3.603e-05 -0.0022156 0 -0.022271 0 0.00056998 -0.00016822 0.00067741 0.00010839 -0.56797 0.013052 0.0075962 0.007729 0.011321 0.015261 0.011392 0.0053896 0.017679 0.023176 0.1422 -0.24861 -0.19378 -0.235 -0.34882 -0.17795 -0.2913 -0.28036 -0.23473 -0.27784 -0.34925 -0.32953 -0.025379
0.87891 0.011557 0.015189 0.018042 0.017864 0 0.010072 0.020463 0.012659 0.016047 0.011573 0.0054893 2.2385 0.0019334 0.0064567 0.0047733 -0.002714 0.0014336 0.0022017 -0.0049758 0.0025874 -0.0022402 0 -0.023764 0 0.00085475 -0.00014496 5.5708e-05 0.00084593 -0.59788 0.012185 0.014122 0.015092 0.01202 0.013808 0.014523 0.013366 0.01379 0.013214 0.107 -0.26008 -0.20686 -0.2254 -0.33105 -0.1718 -0.26913 -0.25997 -0.21345 -0.28609 -0.33795 -0.30819 -0.027625
0.88281 0.012806 0.014247 0.018653 0.020855 0 0.018323 0.019205 0.013032 0.017629 0.013568 0.00032052 2.2842 0.0020868 0.010146 0.0082926 0.00035314 0.0011848 0.0050337 -0.0068562 0.0018505 -0.0011432 0 -0.025967 0 0.00080165 -7.2763e-05 -0.0005588 0.0011449 -0.59675 0.010822 0.019912 0.019713 0.014734 0.013009 0.01497 0.01968 0.0090103 0.0033158 0.055573 -0.27993 -0.22489 -0.22788 -0.32241 -0.17776 -0.25055 -0.24927 -0.1989 -0.29805 -0.32115 -0.28896 -0.030223
0.88672 0.015112 0.013395 0.019616 0.019001 0 0.022784 0.014037 0.012012 0.015672 0.01394 0.0010461 2.3335 0.0015118 0.010126 0.0085334 0.0027147 0.00047261 0.0069529 -0.0061 -0.0017559 0.00016433 0 -0.025165 0 0.00047109 0.00014591 -0.00071662 0.00091781 -0.56281 0.010493 0.02162 0.018172 0.017421 0.012612 0.013361 0.020466 0.0057283 -0.0014065 -0.0042046 -0.30682 -0.24703 -0.24126 -0.32321 -0.19397 -0.23984 -0.25005 -0.19216 -0.30885 -0.30535 -0.28023 -0.031162
0.89063 0.017154 0.01364 0.021164 0.014446 0 0.020317 0.0083286 0.011484 0.011883 0.012248 0.0057987 2.3872 0.00099488 0.0064583 0.0057057 0.0025609 -5.9418e-05 0.0060379 -0.0015572 -0.0061965 0.001139 0 -0.021107 0 3.7349e-05 0.00040806 -0.0003585 0.00050819 -0.52 0.012218 0.018299 0.012497 0.017482 0.011685 0.011421 0.015742 0.0055464 0.0010914 -0.06387 -0.33699 -0.27121 -0.25917 -0.32858 -0.2136 -0.23615 -0.25823 -0.19011 -0.31796 -0.29599 -0.28341 -0.029961
0.89453 0.017895 0.014981 0.022001 0.010597 0 0.014 0.0053726 0.012603 0.0090892 0.0096244 0.011229 2.4434 0.00084697 0.0017948 0.0021344 0.00054773 -0.00081786 0.0022976 0.0037139 -0.0094774 0.0022078 0 -0.017842 0 -0.00024682 0.00057856 0.00021081 0.00034122 -0.50216 0.015434 0.012488 0.0080474 0.01437 0.01007 0.010443 0.0094076 0.0083052 0.0086086 -0.11809 -0.36767 -0.29607 -0.27729 -0.33523 -0.23224 -0.23831 -0.27072 -0.19053 -0.32667 -0.29692 -0.29865 -0.027823
0.89844 0.017298 0.016579 0.020576 0.0099959 0 0.010184 0.0061988 0.014593 0.0091873 0.0081522 0.01536 2.4972 0.00099113 -0.00083606 0.00037092 -0.0012989 -0.0025737 -0.0018991 0.005283 -0.010787 0.0039474 0 -0.019619 0 -0.00020431 0.00064913 0.00058363 0.00048972 -0.53173 0.018296 0.0088517 0.0090186 0.010361 0.0087314 0.010761 0.0066219 0.011986 0.01596 -0.16165 -0.39573 -0.32009 -0.29096 -0.3395 -0.24531 -0.24435 -0.28377 -0.1909 -0.33721 -0.31171 -0.32491 -0.026526
0.90234 0.016138 0.017711 0.016905 0.013195 0 0.012555 0.0098311 0.01589 0.012283 0.0094884 0.017979 2.5461 0.0013207 -0.00065905 0.00089371 -0.001726 -0.005078 -0.0039542 0.0020382 -0.010576 0.0058208 0 -0.026386 0 0.0001035 0.0006801 0.00052354 0.00059736 -0.60782 0.019283 0.010649 0.015397 0.0085805 0.0086451 0.012281 0.010292 0.014131 0.01837 -0.18352 -0.41348 -0.34006 -0.29123 -0.33504 -0.24543 -0.24923 -0.28986 -0.18699 -0.35862 -0.34811 -0.35783 -0.027169
0.90625 0.01528 0.018385 0.012874 0.018629 0 0.018955 0.014799 0.0161 0.017183 0.013657 0.019315 2.5954 0.0017636 0.00042987 0.0018519 -0.0010799 -0.0066927 -0.0035391 -0.0025796 -0.0098479 0.0061989 0 -0.033869 0 0.00039066 0.00063739 9.2303e-05 0.00025834 -0.70887 0.018599 0.016815 0.023352 0.010351 0.0097713 0.01498 0.018996 0.013947 0.014886 -0.18906 -0.42084 -0.35608 -0.28105 -0.32422 -0.23791 -0.24993 -0.28944 -0.18027 -0.39309 -0.39676 -0.38751 -0.029697
0.91016 0.015148 0.018964 0.010624 0.023301 0 0.023861 0.019789 0.016423 0.022203 0.0189 0.019351 2.6545 0.0020669 0.00010817 0.001275 -0.00024141 -0.0057151 -0.0026919 -0.0041797 -0.0093242 0.0040177 0 -0.038124 0 0.00037564 0.00039248 -0.0004051 -0.00051424 -0.8041 0.017889 0.022615 0.028128 0.014429 0.011459 0.018633 0.027789 0.013115 0.0091328 -0.18148 -0.41856 -0.36852 -0.26348 -0.3096 -0.22703 -0.24717 -0.28579 -0.17336 -0.44014 -0.45174 -0.4101 -0.033261
0.91406 0.01569 0.019391 0.01067 0.024352 0 0.02367 0.023215 0.018052 0.025623 0.022783 0.018542 2.7257 0.001781 -0.0017977 -0.00061954 0.00068189 -0.0021697 -0.00337 -0.001791 -0.0090233 0.00037005 0 -0.039463 0 3.4155e-05 -6.8113e-05 -0.00060761 -0.0012134 -0.86625 0.018517 0.023752 0.027057 0.018516 0.013618 0.022264 0.03149 0.014213 0.0065399 -0.16413 -0.40779 -0.37782 -0.24184 -0.29375 -0.21683 -0.24268 -0.283 -0.16913 -0.49794 -0.50702 -0.42276 -0.036922
0.91797 0.016554 0.019059 0.011682 0.021062 0 0.019473 0.023351 0.020534 0.026098 0.023792 0.018364 2.7981 0.0006657 -0.0031331 -0.0016373 0.0022101 0.0018254 -0.0051995 0.001724 -0.0084735 -0.0019668 0 -0.04153 0 -0.00036945 -0.00049203 -0.00032324 -0.0012646 -0.8822 0.020195 0.020208 0.020933 0.021093 0.016912 0.024345 0.028192 0.018127 0.010248 -0.14153 -0.39032 -0.3844 -0.22155 -0.28054 -0.21329 -0.24104 -0.2893 -0.17277 -0.56197 -0.5528 -0.42209 -0.040244
0.92188 0.017214 0.017543 0.011981 0.015789 0 0.015074 0.019908 0.0221 0.023471 0.022288 0.0203 2.8558 -0.00088184 -0.0018374 -0.00015211 0.0042219 0.0036641 -0.005969 0.0032439 -0.0073539 -0.00099338 0 -0.046746 0 -0.00051449 -0.00052477 0.00032976 -0.00055972 -0.86006 0.021461 0.015998 0.013336 0.021855 0.021507 0.023931 0.020467 0.023123 0.019087 -0.12047 -0.37036 -0.38847 -0.20983 -0.27275 -0.22021 -0.25182 -0.31585 -0.18917 -0.6181 -0.57654 -0.40903 -0.043496
0.92578 0.017101 0.015336 0.011142 0.012478 0 0.013064 0.015401 0.021634 0.01941 0.020095 0.024139 2.8955 -0.0019532 0.0016097 0.0028971 0.005415 0.0023889 -0.0042919 0.0025816 -0.0059892 0.0024294 0 -0.053335 0 -0.00030439 -7.8208e-05 0.00097016 0.00041478 -0.82783 0.021436 0.015015 0.0085042 0.021016 0.025992 0.021663 0.013332 0.026642 0.029059 -0.1027 -0.35015 -0.38958 -0.20689 -0.26762 -0.23284 -0.27702 -0.36028 -0.21467 -0.65737 -0.57893 -0.38899 -0.047328
0.92969 0.015925 0.013602 0.010171 0.013423 0 0.013155 0.01392 0.019938 0.016777 0.019057 0.027773 2.9344 -0.0018251 0.0043467 0.0048617 0.0044673 -0.00062185 -0.0013621 0.0018259 -0.005172 0.0051496 0 -0.057142 0 6.5137e-05 0.00049705 0.0011883 0.00098511 -0.81813 0.020911 0.01718 0.0088208 0.018914 0.028135 0.01952 0.010576 0.027905 0.036493 -0.088018 -0.32986 -0.38656 -0.2124 -0.26273 -0.24751 -0.31704 -0.41943 -0.24613 -0.67424 -0.5604 -0.36397 -0.051988
0.93359 0.013997 0.013098 0.010371 0.017067 0 0.013739 0.017562 0.018765 0.017601 0.019686 0.029059 2.9974 -0.00058372 0.0037714 0.0041444 0.0016555 -0.0029743 0.00025722 0.0021585 -0.0054033 0.0045976 0 -0.056043 0 0.00030039 0.00067784 0.00082183 0.00084847 -0.84338 0.021478 0.018821 0.01331 0.016396 0.02692 0.019329 0.012374 0.028387 0.039825 -0.075565 -0.30922 -0.37816 -0.22536 -0.25538 -0.26004 -0.37093 -0.48821 -0.27953 -0.66428 -0.52271 -0.33576 -0.056589
0.9375 0.012123 0.013339 0.012143 0.019199 0 0.014027 0.02383 0.018708 0.021206 0.020943 0.02777 3.0937 0.000951 -3.024e-05 0.0017639 -0.0010888 -0.0032559 -0.0005146 0.0023161 -0.006318 0.0011867 0 -0.051934 0 0.00027135 0.00024976 7.0928e-05 0.00027183 -0.87893 0.02365 0.01672 0.018245 0.014904 0.023568 0.021288 0.015894 0.029556 0.038999 -0.062424 -0.28655 -0.36059 -0.24441 -0.24057 -0.26231 -0.43385 -0.55198 -0.30506 -0.61806 -0.46862 -0.30535 -0.059116
0.94141 0.010988 0.012961 0.014691 0.016735 0 0.014117 0.027077 0.018425 0.024333 0.021192 0.025383 3.2055 0.0019199 -0.0044447 6.33e-05 -0.0019982 -0.0019097 -0.0020082 0.00052349 -0.0069862 -0.0021393 0 -0.048193 0 0.00010591 -0.000476 -0.00063702 -0.00021246 -0.87232 0.025967 0.011455 0.019697 0.015424 0.02021 0.023719 0.017981 0.030457 0.034201 -0.046502 -0.26192 -0.33575 -0.26599 -0.2206 -0.25471 -0.49133 -0.59501 -0.31684 -0.5494 -0.41071 -0.2737 -0.057476
0.94531 0.010543 0.010958 0.016573 0.010544 0 0.013573 0.023141 0.016175 0.023472 0.019425 0.02298 3.3024 0.0020354 -0.0067112 0.00019052 -0.0012404 -0.00044486 -0.0015963 -0.0027058 -0.006855 -0.0026994 0 -0.045541 0 5.9233e-05 -0.00093751 -0.00092801 -0.00028093 -0.77808 0.026078 0.0065975 0.016263 0.017129 0.017652 0.024211 0.017315 0.028114 0.025925 -0.028446 -0.23678 -0.30599 -0.28973 -0.19973 -0.24089 -0.53573 -0.61228 -0.31445 -0.46795 -0.35412 -0.24132 -0.050911
0.94922 0.010049 0.0076164 0.016486 0.0045396 0 0.011044 0.012925 0.011933 0.017509 0.015729 0.019878 3.3696 0.0015478 -0.0060198 0.0012333 -0.00065112 -3.8086e-06 0.0013944 -0.0045869 -0.0062951 -0.00037683 0 -0.040942 0 0.0002974 -0.00081962 -0.00069645 -1.8028e-05 -0.59325 0.022651 0.0049135 0.0098132 0.017494 0.014788 0.021209 0.014389 0.020688 0.016093 -0.0094645 -0.21273 -0.27345 -0.31586 -0.18203 -0.22438 -0.56127 -0.60102 -0.2983 -0.38132 -0.3021 -0.20891 -0.040608
0.95313 0.0087829 0.0042683 0.013932 0.0020138 0 0.0059089 0.0015857 0.0076204 0.0084865 0.010824 0.014711 3.4208 0.00073079 -0.0034779 0.0017435 -0.0016938 -0.00063163 0.0048346 -0.0030857 -0.0060802 0.0027326 0 -0.030754 0 0.00077335 -0.00029581 -0.00011979 0.00027908 -0.36379 0.016261 0.0057743 0.0037288 0.014304 0.0103 0.014971 0.010026 0.010076 0.0080415 0.0079426 -0.19241 -0.24119 -0.3454 -0.17366 -0.21059 -0.56081 -0.55913 -0.26979 -0.29908 -0.25772 -0.17774 -0.02892
0.95703 0.0066744 0.0021511 0.0095804 0.0029187 0 -9.6382e-05 -0.0056678 0.005075 -1.848e-05 0.0053907 0.0076516 3.4844 -0.00046267 -0.0005438 0.0015419 -0.0039008 -0.0016274 0.0059146 0.00060921 -0.0063785 0.0046245 0 -0.014813 0 0.001263 0.00018356 0.00049147 0.00041756 -0.15462 0.008631 0.0063494 0.00028696 0.0077576 0.0045082 0.007368 0.0044861 0.00090951 0.0042745 0.017836 -0.17975 -0.21467 -0.37969 -0.18266 -0.20758 -0.52956 -0.49361 -0.23548 -0.23546 -0.22217 -0.15119 -0.017772
0.96094 0.0042222 0.0014544 0.0050476 0.0046115 0 -0.0036908 -0.0071095 0.0039894 -0.0053441 -3.7551e-05 0.00086431 3.5748 -0.0021976 0.0020748 0.0015893 -0.0054601 -0.0023021 0.0039413 0.0031673 -0.0065152 0.005044 0 0.0027726 0 0.0015082 0.00030824 0.00087012 0.0004187 -0.0065141 0.0013028 0.0048524 -0.00048972 0.00050659 -0.00091023 0.00076709 -0.0018848 -0.0033999 0.0038763 0.019104 -0.17263 -0.19474 -0.41612 -0.20375 -0.21366 -0.48036 -0.4222 -0.20286 -0.19066 -0.19152 -0.12987 -0.0075866
0.96484 0.0018581 0.0013194 0.0018691 0.0047963 0 -0.0029654 -0.0045819 0.0021688 -0.0071024 -0.0047114 -0.0036279 3.6785 -0.0043037 0.0040916 0.002321 -0.005162 -0.0023709 0.00089594 0.0025934 -0.0059114 0.0049307 0 0.01682 0 0.0013703 0.00013282 0.00089248 0.00037716 0.085888 -0.0049498 0.0020936 0.00010511 -0.0044903 -0.004967 -0.0033424 -0.0076427 -0.0037298 0.0026364 0.011229 -0.16916 -0.18166 -0.45236 -0.2328 -0.22662 -0.41892 -0.35183 -0.17464 -0.16448 -0.16449 -0.11397 0.0024772
0.96875 -0.00045302 0.00063182 0.00021154 0.0032899 0 0.00059231 -0.0011263 -0.0020587 -0.0068047 -0.0076171 -0.0062921 3.7683 -0.0061662 0.0048729 0.0027959 -0.0034823 -0.0018832 -0.00067432 0.00015854 -0.0050937 0.0047142 0 0.025056 0 0.00091392 -4.1411e-05 0.00059402 0.00030088 0.16019 -0.0098462 -0.00011142 0.00097118 -0.0061908 -0.008529 -0.0051677 -0.010656 -0.0042984 -0.0034434 -0.0057198 -0.16699 -0.17526 -0.48572 -0.26475 -0.24344 -0.35119 -0.28832 -0.15275 -0.15544 -0.13991 -0.10317 0.013327
0.97266 -0.0029082 -0.0011528 -0.0014477 0.0010286 0 0.0032024 0.00096033 -0.0078293 -0.0065516 -0.0081931 -0.0097272 3.8311 -0.0071467 0.0036635 0.001872 -0.0017533 -0.0010853 -9.8426e-05 -0.0013083 -0.0053831 0.0037089 0 0.029212 0 0.00036774 4.7897e-05 0.00013501 0.00013086 0.25203 -0.01333 -0.0014382 0.0015252 -0.0057602 -0.012958 -0.0063206 -0.010022 -0.0085686 -0.014272 -0.031676 -0.16121 -0.17564 -0.50954 -0.28918 -0.25778 -0.28602 -0.23808 -0.13913 -0.16108 -0.11727 -0.09633 0.024877
0.97656 -0.00529 -0.0037436 -0.0049662 -0.0018585 0 0.0019705 0.00038509 -0.012311 -0.007867 -0.0071843 -0.015722 3.8816 -0.0070946 0.00073224 -0.0001186 -0.000644 -0.00042618 0.0010801 -0.00064797 -0.0073675 0.0013209 0 0.032649 0 -3.6321e-05 0.00042923 -0.00027216 -0.0001179 0.36958 -0.015775 -0.0034058 0.0009149 -0.0050908 -0.017762 -0.0085263 -0.0074979 -0.015971 -0.025266 -0.06154 -0.14869 -0.18014 -0.51966 -0.29865 -0.26452 -0.23042 -0.19712 -0.13024 -0.17003 -0.096139 -0.089075 0.035895
0.98047 -0.0069317 -0.0063367 -0.010481 -0.0061495 0 -0.002951 -0.0033443 -0.013331 -0.01111 -0.0064976 -0.022952 3.9475 -0.0063957 -0.0021088 -0.001486 0.00020333 -0.00048969 0.0009208 0.00061623 -0.0098915 -0.0015761 0 0.037125 0 -0.00024636 0.000895 -0.00047346 -0.00030679 0.49308 -0.018107 -0.007272 -0.0021923 -0.0053642 -0.020278 -0.012258 -0.0065065 -0.022506 -0.031043 -0.092128 -0.13065 -0.18742 -0.51605 -0.29444 -0.26449 -0.18492 -0.16053 -0.12337 -0.17599 -0.076168 -0.079289 0.044677
0.98438 -0.0074036 -0.0081824 -0.015719 -0.01161 0 -0.0089511 -0.0093248 -0.011422 -0.015394 -0.0077734 -0.027976 4.0433 -0.0055216 -0.002669 -0.0011228 0.001186 -0.0016441 -0.0010134 0.00047239 -0.010963 -0.0030631 0 0.041631 0 -0.00042892 0.0011346 -0.00047446 -0.00029949 0.59232 -0.021136 -0.012055 -0.0082646 -0.0068625 -0.018194 -0.016419 -0.0091977 -0.02443 -0.029825 -0.12153 -0.10861 -0.19695 -0.49834 -0.2785 -0.25911 -0.14956 -0.12566 -0.11709 -0.17523 -0.056953 -0.065908 0.049956
0.98828 -0.0071803 -0.0090456 -0.017709 -0.015735 0 -0.013168 -0.014715 -0.009284 -0.018965 -0.010863 -0.028522 4.1559 -0.0046023 -0.00032678 0.00014655 0.001955 -0.0036412 -0.0034779 -0.00092717 -0.0097977 -0.0022252 0 0.043913 0 -0.00077722 0.00091812 -0.00044233 -0.00011256 0.64469 -0.024492 -0.015033 -0.015309 -0.009478 -0.012335 -0.019361 -0.014272 -0.021423 -0.024478 -0.14789 -0.085082 -0.2083 -0.4664 -0.25436 -0.25093 -0.12369 -0.090093 -0.11009 -0.16429 -0.037866 -0.048217 0.051481
0.99219 -0.0074445 -0.0093468 -0.015513 -0.015411 0 -0.014134 -0.01606 -0.0092995 -0.020101 -0.013819 -0.025464 4.2573 -0.0035043 0.0032457 0.00062553 0.0019933 -0.0056371 -0.0048982 -0.0012824 -0.0076766 -0.00051607 0 0.042863 0 -0.0012303 0.00026415 -0.00056689 0.0001021 0.6436 -0.026381 -0.014226 -0.019364 -0.01279 -0.0065239 -0.020268 -0.017846 -0.016448 -0.01951 -0.16845 -0.066191 -0.22025 -0.41962 -0.23097 -0.2459 -0.10497 -0.053789 -0.10142 -0.13948 -0.01682 -0.02695 0.050083
0.99609 -0.0090883 -0.0098961 -0.011288 -0.010313 0 -0.012107 -0.012284 -0.011543 -0.018187 -0.014664 -0.021389 4.3285 -0.0022892 0.0054456 -1.8145e-05 0.0017346 -0.0067433 -0.004666 0.0012608 -0.0064465 -0.00060042 0 0.039539 0 -0.0014032 -0.0005063 -0.00087062 0.00022884 0.59896 -0.024781 -0.010325 -0.017562 -0.015708 -0.0044525 -0.019565 -0.016784 -0.012846 -0.017142 -0.18467 -0.053586 -0.23019 -0.36558 -0.21361 -0.24526 -0.087255 -0.019929 -0.091635 -0.1075 0.0068324 -0.0057717 0.047248
1 -0.01187 -0.011315 -0.0085065 -0.0043845 0 -0.0088332 -0.0064795 -0.014067 -0.014222 -0.013348 -0.017603 4.3749 -0.0014486 0.0048975 -0.00024154 0.0024469 -0.0066254 -0.0032833 0.0059514 -0.0062493 -0.0035609 0 0.036126 0 -0.00089366 -0.00093623 -0.0011413 0.00030213 0.53452 -0.019161 -0.006321 -0.011245 -0.016736 -0.0067268 -0.018052 -0.011509 -0.011599 -0.016053 -0.19725 -0.047219 -0.23609 -0.30698 -0.20234 -0.24763 -0.068366 0.0095437 -0.080731 -0.071393 0.032988 0.013757 0.044367
1.0039 -0.014572 -0.013505 -0.0089601 -0.0032525 0 -0.0071706 -0.0039755 -0.014934 -0.010251 -0.011898 -0.013134 4.4183 -0.0015167 0.0023439 0.0012821 0.0046068 -0.005581 -0.0016631 0.010055 -0.0052416 -0.0073572 0 0.033977 0 0.00025 -0.00077346 -0.0010824 0.00041592 0.48143 -0.011106 -0.0054478 -0.0057916 -0.015192 -0.010992 -0.015865 -0.0057533 -0.011117 -0.013465 -0.20714 -0.046496 -0.23605 -0.24657 -0.19602 -0.25084 -0.046564 0.033145 -0.06861 -0.034237 0.061144 0.030379 0.04205
1.0078 -0.015987 -0.015603 -0.011428 -0.009493 0 -0.0098259 -0.0078449 -0.013946 -0.0080703 -0.012501 -0.0068898 4.4787 -0.0023817 -0.00037099 0.0034888 0.0066653 -0.0040849 -0.00053119 0.0114 -0.0019375 -0.0083657 0 0.032592 0 0.0013693 -0.00021544 -0.0005795 0.00054312 0.46541 -0.0033271 -0.0092073 -0.0065691 -0.012185 -0.014611 -0.01258 -0.0035506 -0.0093366 -0.0081456 -0.21608 -0.05003 -0.22632 -0.18856 -0.19015 -0.24931 -0.019928 0.049004 -0.054553 -0.00065136 0.089605 0.042553 0.040021
1.0117 -0.015769 -0.016556 -0.01316 -0.020009 0 -0.016987 -0.016046 -0.012561 -0.0082433 -0.015331 -0.0003294 4.5596 -0.0030782 -0.0019176 0.0036333 0.0061053 -0.0023636 -0.00030672 0.010075 0.0024073 -0.0047109 0 0.03047 0 0.0016169 0.00022505 0.00015279 0.00051406 0.49178 0.0018864 -0.016512 -0.014189 -0.0099085 -0.016788 -0.0083845 -0.0061635 -0.0059877 -0.0016702 -0.22745 -0.054725 -0.20724 -0.13822 -0.17656 -0.23669 0.0098048 0.059903 -0.038069 0.025445 0.11439 0.051314 0.037755
1.0156 -0.014437 -0.015884 -0.012494 -0.027955 0 -0.024705 -0.023109 -0.012328 -0.010071 -0.01828 0.0027423 4.6493 -0.0024817 -0.0020755 0.00044553 0.0021227 -0.00046729 -0.0011099 0.0078023 0.0044285 0.001799 0 0.027112 0 0.00068074 0.0001858 0.00069932 0.00022359 0.5397 0.0034507 -0.023915 -0.023336 -0.0096316 -0.018147 -0.0048408 -0.01144 -0.0030576 0.0026533 -0.24251 -0.059894 -0.18312 -0.096968 -0.15365 -0.21361 0.039106 0.069194 -0.019816 0.04403 0.13356 0.05857 0.035375
1.0195 -0.012734 -0.013977 -0.010058 -0.027615 0 -0.026635 -0.02476 -0.013395 -0.012281 -0.018885 -0.00048707 4.7317 -0.00041724 -0.0011383 -0.0039623 -0.0029561 0.0013349 -0.0026024 0.00614 0.0021321 0.0069872 0 0.024215 0 -0.00084435 -0.00017919 0.00076099 -0.00016264 0.57351 0.0013224 -0.02686 -0.026525 -0.010505 -0.018931 -0.0039955 -0.01577 -0.0032011 0.0018765 -0.26153 -0.065909 -0.15712 -0.065772 -0.12158 -0.18144 0.065188 0.078204 -0.00048282 0.054775 0.14585 0.065254 0.033916
1.0234 -0.011097 -0.011682 -0.0077245 -0.018357 0 -0.019067 -0.021009 -0.014408 -0.013704 -0.016545 -0.0086964 4.7965 0.0018772 0.0006952 -0.0060461 -0.0054501 0.0024313 -0.0039279 0.0055051 -0.0024658 0.0075897 0 0.024589 0 -0.0018535 -0.00034597 0.0003884 -0.00028486 0.56574 -0.0037346 -0.022102 -0.019936 -0.010607 -0.018413 -0.0064481 -0.016757 -0.0074602 -0.0048652 -0.28423 -0.073524 -0.13283 -0.045003 -0.081734 -0.14271 0.085057 0.087885 0.018993 0.057658 0.15033 0.072219 0.034571
1.0273 -0.0096441 -0.0096251 -0.0068284 -0.0049748 0 -0.0051952 -0.015115 -0.013772 -0.013605 -0.012946 -0.016842 4.8428 0.0025669 0.0031025 -0.0046991 -0.0037986 0.002297 -0.0041316 0.005514 -0.0048093 0.0035207 0 0.029367 0 -0.0016182 1.2878e-05 -8.0942e-05 6.6563e-05 0.51509 -0.010001 -0.010507 -0.0066593 -0.0091262 -0.016157 -0.010379 -0.014586 -0.014074 -0.015546 -0.30687 -0.085025 -0.11846 -0.034851 -0.039991 -0.10533 0.091095 0.09677 0.035602 0.050834 0.14495 0.079899 0.037534
1.0313 -0.0084194 -0.0079202 -0.0074445 0.0053449 0 0.0060153 -0.010162 -0.011124 -0.011887 -0.010418 -0.01998 4.8781 0.00080098 0.0051534 -0.0024734 -0.00013968 0.0010662 -0.0028604 0.0056173 -0.0023112 -0.0025734 0 0.036082 0 -0.00038257 0.0006229 -0.00033052 0.00068682 0.44627 -0.01498 0.0020667 0.0051796 -0.0071734 -0.013199 -0.012807 -0.011461 -0.019332 -0.025598 -0.32293 -0.098549 -0.11394 -0.026963 -0.0038054 -0.076531 0.085935 0.10188 0.047989 0.038321 0.13462 0.087063 0.041526
1.0352 -0.0074528 -0.0064527 -0.0089384 0.0072361 0 0.0065314 -0.0070411 -0.0077674 -0.0093123 -0.0099652 -0.017051 4.9142 -0.0023103 0.0056631 -0.0023852 0.0018122 -0.000409 -0.00065106 0.0052396 0.0028057 -0.0075129 0 0.039966 0 0.00088341 0.00084283 -0.00033349 0.00109 0.39208 -0.01667 0.0078087 0.0080401 -0.0062719 -0.011267 -0.012089 -0.0098729 -0.02001 -0.029793 -0.32852 -0.11192 -0.11798 -0.017613 0.024812 -0.058458 0.071582 0.10179 0.055602 0.021646 0.12118 0.092647 0.044507
1.0391 -0.0065971 -0.0052743 -0.010613 0.00025017 0 -0.0038877 -0.0052624 -0.0056721 -0.007383 -0.010706 -0.011382 4.9617 -0.0043487 0.004376 -0.0038496 0.00047808 -0.0011662 0.0015529 0.0038501 0.0056541 -0.0093695 0 0.03791 0 0.0013445 0.00035319 -0.0003265 0.00095248 0.37114 -0.015267 0.0027142 0.00027548 -0.0063807 -0.010746 -0.0092769 -0.010893 -0.015712 -0.0254 -0.32056 -0.12289 -0.12873 -0.0038624 0.044946 -0.052122 0.050499 0.095738 0.058161 0.0023887 0.10615 0.095649 0.044962
1.043 -0.0055016 -0.0045665 -0.011689 -0.010665 0 -0.016934 -0.0046163 -0.0058204 -0.0074852 -0.01092 -0.007759 5.0244 -0.0035293 0.0026079 -0.0027941 -0.0021544 -0.00086035 0.0031891 0.0015292 0.0038411 -0.0077916 0 0.031556 0 0.00097116 -0.00042668 -0.00051268 0.00042586 0.37548 -0.013386 -0.0094792 -0.012522 -0.0059283 -0.0099556 -0.0070004 -0.013403 -0.0093278 -0.014715 -0.29453 -0.12745 -0.1428 0.017687 0.056541 -0.057981 0.026756 0.083351 0.055225 -0.017155 0.091149 0.094334 0.04265
1.0469 -0.0038954 -0.0042167 -0.011151 -0.017827 0 -0.022122 -0.0052008 -0.0072683 -0.0096594 -0.0094049 -0.0087612 5.0961 -0.00033059 0.0022368 0.0035618 -0.0028253 5.4731e-05 0.0043554 -0.00055974 0.00016145 -0.003551 0 0.026098 0 0.00041576 -0.00069503 -0.00079248 -1.8485e-05 0.37455 -0.013894 -0.019307 -0.021071 -0.0039013 -0.0068982 -0.0069716 -0.014702 -0.0050044 -0.0043949 -0.2528 -0.12279 -0.1538 0.045522 0.064139 -0.070445 0.0078902 0.068739 0.048018 -0.033067 0.077369 0.08756 0.038335
1.0508 -0.0018896 -0.003595 -0.0082875 -0.015645 0 -0.014914 -0.0060509 -0.007791 -0.012124 -0.0060348 -0.013111 5.1646 0.0027019 0.0037735 0.012462 -0.00049147 0.00079629 0.005344 -0.00092094 -0.00027424 0.0017158 0 0.025276 0 0.00027751 -8.8807e-05 -0.00081586 -6.7328e-05 0.3324 -0.016962 -0.018756 -0.018615 -0.0014051 -0.001666 -0.0084966 -0.012299 -0.0049961 -0.0010053 -0.20555 -0.11258 -0.15976 0.073316 0.071408 -0.083149 -0.0036936 0.056326 0.038737 -0.044288 0.064762 0.076863 0.032972
1.0547 9.8555e-05 -0.001952 -0.0035608 -0.0047832 0 0.00014799 -0.0048129 -0.0056796 -0.01229 -0.0015237 -0.016808 5.2216 0.0029941 0.0055713 0.017154 0.0026961 0.00087606 0.0060221 0.0005262 0.0043764 0.0056916 0 0.0272 0 0.0005186 0.00088255 -0.00034163 0.00012924 0.22909 -0.019302 -0.0077649 -0.0057172 -0.000574 0.0033017 -0.0092432 -0.0059298 -0.0078567 -0.0057578 -0.15871 -0.099705 -0.16042 0.096861 0.078903 -0.09337 -0.0073942 0.048084 0.028304 -0.050563 0.053469 0.063158 0.027129
1.0586 0.0017573 0.00085754 0.0014042 0.007772 0 0.013415 0.00030854 -0.0011808 -0.0086465 0.0029435 -0.015861 5.27 0.00014989 0.0052912 0.013271 0.0037828 0.0003536 0.005786 0.0016856 0.010356 0.0062725 0 0.025481 0 0.00059706 0.0012889 0.00043794 0.0001476 0.074491 -0.016789 0.0057684 0.0097865 -0.0018908 0.0055676 -0.0072951 0.0017569 -0.0095359 -0.013029 -0.11826 -0.087475 -0.1562 0.112 0.086451 -0.098917 -0.0034489 0.045436 0.017608 -0.052136 0.043668 0.047611 0.020894
1.0625 0.0031625 0.0040787 0.0051208 0.013682 0 0.017356 0.0082066 0.0037198 -0.0019478 0.006015 -0.0088474 5.3212 -0.0036414 0.0023261 0.0034602 0.001998 -0.000334 0.0041516 1.4805e-05 0.011889 0.0030828 0 0.015171 0 0.00012549 0.00069485 0.00096292 -0.00023053 -0.09478 -0.0082809 0.012649 0.018107 -0.0031043 0.0051482 -0.0025237 0.0067517 -0.0065879 -0.014571 -0.094682 -0.082467 -0.14887 0.11105 0.090385 -0.097276 0.0063267 0.049068 0.0081802 -0.050463 0.036725 0.032969 0.014008
1.0664 0.0046012 0.0065689 0.0075519 0.0099234 0 0.011344 0.015024 0.0070032 0.0053051 0.0067684 0.002077 5.3849 -0.0054416 -0.0013498 -0.0049097 -0.00083539 -0.00065701 0.0013726 -0.0045512 0.0070346 -0.0017867 0 -0.0020498 0 -0.00066202 -0.00039503 0.00076319 -0.00076976 -0.23631 0.0030021 0.0098966 0.014637 -0.0013072 0.0044164 0.003662 0.0066883 0.0011157 -0.0062849 -0.08487 -0.08449 -0.14168 0.099044 0.087841 -0.091319 0.015722 0.053782 0.0012288 -0.049812 0.033119 0.022269 0.0060186
1.0703 0.0061652 0.0076891 0.0098365 0.0015205 0 0.0012114 0.017147 0.008236 0.010561 0.0055811 0.012317 5.4589 -0.0040568 -0.0029575 -0.0067356 -0.0025744 -0.00018599 -0.0015089 -0.0087514 -0.00029794 -0.0050213 0 -0.018772 0 -0.0011211 -0.0010282 -9.2007e-05 -0.0010331 -0.32841 0.011969 0.0026464 0.0035766 0.0039215 0.0056293 0.0094789 0.0029538 0.010335 0.0082158 -0.083296 -0.090062 -0.13473 0.081777 0.079017 -0.082632 0.02238 0.056828 -0.0025004 -0.051728 0.032814 0.016804 -0.0034157
1.0742 0.0076177 0.0077578 0.01258 -0.0025173 0 -0.005098 0.014191 0.0086135 0.012662 0.004395 0.017724 5.5312 -0.00094865 -0.0016079 -0.0035507 -0.0029031 0.0012236 -0.0032057 -0.0087957 -0.0042654 -0.0046075 0 -0.028319 0 -0.00085124 -0.00073516 -0.00099526 -0.00085622 -0.38279 0.015743 -0.00077588 -0.0051389 0.0098154 0.0087652 0.013652 -7.1177e-05 0.016961 0.020473 -0.084972 -0.095584 -0.12737 0.064357 0.064953 -0.072113 0.024982 0.056555 -0.0023385 -0.056902 0.035513 0.017447 -0.013984
1.0781 0.0086812 0.0076965 0.014707 0.0030834 0 -0.0025446 0.0090801 0.0095171 0.012134 0.0055614 0.017537 5.5904 0.0012347 0.00085135 -0.00081977 -0.003014 0.0031737 -0.0028962 -0.0043377 -0.0027874 -0.0013605 0 -0.030578 0 -0.00010551 4.6479e-05 -0.0012957 -0.00051906 -0.43244 0.015624 0.0040741 -0.0035913 0.013063 0.011804 0.015663 0.001667 0.018913 0.024056 -0.082706 -0.095242 -0.11771 0.054028 0.048177 -0.060366 0.022581 0.051578 0.0027344 -0.065483 0.040493 0.025166 -0.02442
1.082 0.0093548 0.0082675 0.014435 0.015218 0 0.0080174 0.0053886 0.011158 0.010623 0.0098514 0.015126 5.6364 0.0010712 0.0017332 -0.0015041 -0.0035715 0.0046208 -0.00068528 0.00068412 0.00082097 0.0020642 0 -0.031455 0 0.00045932 0.00046037 -0.00085064 -0.0004224 -0.5039 0.015425 0.014496 0.007814 0.012976 0.012843 0.015826 0.0086411 0.017285 0.019568 -0.066773 -0.080803 -0.1012 0.060343 0.036499 -0.047056 0.016462 0.043626 0.01317 -0.074617 0.044261 0.038699 -0.033017
1.0859 0.0098356 0.0095904 0.011477 0.025014 0 0.020271 0.0048236 0.012678 0.010138 0.015492 0.015551 5.6798 -0.00058283 0.00017134 -0.0031803 -0.0036687 0.0042892 0.0023678 0.0016994 0.0016404 0.0036822 0 -0.036587 0 0.00042002 9.6842e-05 -0.00011813 -0.00063116 -0.59712 0.018077 0.023251 0.020771 0.011819 0.011717 0.015405 0.017292 0.015231 0.013686 -0.040139 -0.05618 -0.078106 0.079619 0.033469 -0.032158 0.0095786 0.036738 0.026153 -0.081207 0.043709 0.05303 -0.038786
1.0898 0.010146 0.01122 0.0078971 0.025303 0 0.026296 0.0069737 0.0134 0.012317 0.019483 0.021508 5.7324 -0.0018112 -0.0022174 -0.0016909 -0.0020914 0.0015645 0.0046875 -0.0018836 -0.0019402 0.0036507 0 -0.045744 0 -3.9585e-05 -0.00064818 0.00029665 -0.00080333 -0.68898 0.02359 0.02424 0.025946 0.012119 0.0097809 0.016274 0.022774 0.015751 0.013404 -0.0062948 -0.025471 -0.049329 0.10873 0.039988 -0.015673 0.0027762 0.032609 0.040153 -0.084198 0.037099 0.065333 -0.042167
1.0938 0.0099894 0.012509 0.0063598 0.016299 0 0.022011 0.01064 0.013671 0.017492 0.020178 0.030926 5.7974 -0.0017478 -0.0032665 0.0032661 0.00074569 -0.0027701 0.0049891 -0.0060217 -0.0072535 0.0033392 0 -0.053405 0 -0.00036977 -0.0010312 0.0001983 -0.00059905 -0.75344 0.029583 0.016761 0.020469 0.014076 0.0085887 0.019693 0.022593 0.019835 0.020442 0.030223 0.0061537 -0.01645 0.14364 0.055906 0.0022762 -0.0034131 0.032431 0.053607 -0.083112 0.023141 0.072924 -0.044369
1.0977 0.0091017 0.01288 0.0074555 0.0048374 0 0.01055 0.014649 0.014288 0.023903 0.018611 0.038308 5.8691 -0.0013509 -0.0026068 0.0073421 0.0027374 -0.006713 0.0030728 -0.0062309 -0.010767 0.0033232 0 -0.054541 0 -0.00022662 -0.0007058 -7.8615e-05 -0.00011822 -0.77688 0.033145 0.0057333 0.0097471 0.015779 0.0089612 0.024874 0.01817 0.025802 0.030171 0.059283 0.026868 0.016196 0.1762 0.079067 0.02132 -0.0093067 0.036667 0.063908 -0.078805 -1.9511e-05 0.07109 -0.045875
1.1016 0.0077164 0.01195 0.0090471 -0.0014602 0 0.00040164 0.017519 0.015246 0.028069 0.017111 0.038777 5.9408 -0.002088 -0.0018636 0.0065509 0.0022089 -0.0082349 -5.2101e-06 -0.0022935 -0.01169 0.0027421 0 -0.049334 0 0.0002154 3.5315e-06 -8.2537e-05 0.00014216 -0.75579 0.032291 -0.0016852 0.0023899 0.015607 0.010841 0.028802 0.013283 0.030017 0.035415 0.073685 0.029204 0.042532 0.19915 0.10118 0.04067 -0.016113 0.041173 0.070801 -0.076153 -0.027548 0.061138 -0.045739
1.1055 0.0065253 0.009702 0.0084849 0.00029968 0 -0.0010991 0.017402 0.015408 0.026829 0.016624 0.031483 6.0118 -0.0040456 -0.0025557 0.0021805 -0.00018767 -0.0066769 -0.0026904 0.0015205 -0.01192 0.00073209 0 -0.042149 0 0.00049171 0.00049393 0.00025038 -0.00019805 -0.68638 0.026503 -0.00078048 0.0029975 0.013839 0.013383 0.028043 0.010905 0.02886 0.031833 0.07478 0.015518 0.06097 0.21249 0.11847 0.060531 -0.023714 0.043361 0.075833 -0.077567 -0.054764 0.046868 -0.042637
1.1094 0.0060558 0.0066893 0.0053939 0.0071984 0 0.0061102 0.013388 0.01362 0.019864 0.015614 0.019809 6.0868 -0.0056128 -0.0041177 -0.00035821 -0.0021156 -0.0032561 -0.004103 0.00093609 -0.012981 -0.0019331 0 -0.036395 0 0.00033497 0.00046011 0.0005217 -0.0009602 -0.56475 0.016955 0.0074849 0.0089671 0.011784 0.015058 0.021436 0.011084 0.02121 0.020892 0.064682 -0.011057 0.070941 0.21714 0.12914 0.081458 -0.031422 0.042015 0.080408 -0.08403 -0.078203 0.031374 -0.036589
1.1133 0.0060957 0.003967 0.0020651 0.013537 0 0.014642 0.007012 0.010039 0.010428 0.011856 0.0086874 6.1689 -0.0051638 -0.0043605 0.0022781 -0.0021536 -0.00022998 -0.0045625 -0.0039394 -0.013902 -0.0032069 0 -0.031123 0 -8.9179e-05 7.6059e-05 0.00029093 -0.001535 -0.40094 0.0064884 0.016762 0.013487 0.0098626 0.014301 0.011404 0.011321 0.0098586 0.0085983 0.047259 -0.045139 0.07258 0.21526 0.13212 0.10442 -0.037903 0.036402 0.086427 -0.095859 -0.09386 0.018634 -0.029241
1.1172 0.005834 0.0025396 0.0010878 0.014762 0 0.016018 0.0017519 0.0060757 0.003172 0.0052457 0.0014755 6.2543 -0.0029101 -0.0019834 0.007154 -0.0014126 0.00067909 -0.0049069 -0.0088875 -0.012482 -0.0019692 0 -0.022852 0 -0.00040382 -0.00029167 -0.00045575 -0.001477 -0.22801 -0.0013284 0.019422 0.011497 0.0072013 0.01079 0.0025366 0.008882 0.00026609 0.0011401 0.032887 -0.072443 0.068653 0.21287 0.12888 0.13199 -0.038597 0.028979 0.097433 -0.10909 -0.095239 0.016173 -0.022059
1.1211 0.0046328 0.0026153 0.0028089 0.0097012 0 0.0080382 0.00026378 0.0029561 0.00061237 -0.0014644 -0.0015082 6.3341 -0.00081223 0.0016089 0.0078718 -0.0022018 -0.00057611 -0.0052969 -0.0099538 -0.0082126 0.00047081 0 -0.010173 0 -0.00042467 -0.00043849 -0.001266 -0.00094723 -0.087401 -0.0042759 0.012142 0.0034974 0.0031757 0.0061524 -0.0016394 0.0031113 -0.0032274 0.0005124 0.027444 -0.086145 0.065067 0.21424 0.12493 0.16313 -0.032927 0.024704 0.11234 -0.11717 -0.08681 0.022662 -0.014342
1.125 0.0026379 0.0033261 0.0052289 0.0007005 0 -0.0035348 0.0019257 0.00053714 0.001334 -0.0049765 -0.0024642 6.4018 -0.00052425 0.0033383 0.0015997 -0.0050993 -0.0024851 -0.0048642 -0.007103 -0.0032437 0.0015419 0 0.0041748 0 -0.00031695 -0.00038761 -0.0016274 -0.00052635 0.0026506 -0.0032855 -0.0011671 -0.0053713 -0.0011796 0.0028111 -0.0011857 -0.0039509 -0.0010786 0.003176 0.031861 -0.085323 0.063704 0.21994 0.12175 0.19667 -0.021225 0.025641 0.12986 -0.11695 -0.071055 0.036445 -0.003624
1.1289 0.0005867 0.0032843 0.0061533 -0.0076849 0 -0.010345 0.0033827 -0.0022345 0.0015568 -0.0045392 -0.0044652 6.4592 -0.0015833 0.0014844 -0.0073837 -0.0077379 -0.0032206 -0.0027584 -0.0034991 -0.0002574 0.00019581 0 0.015855 0 -0.00037093 -0.00022068 -0.0013869 -0.00058721 0.064751 -0.0020091 -0.011925 -0.0094821 -0.0038651 0.0015815 0.00043045 -0.0090082 0.0013113 0.0028309 0.04582 -0.070764 0.065866 0.22985 0.12024 0.23102 -0.0045081 0.033062 0.14836 -0.10619 -0.050845 0.055188 0.011339
1.1328 -0.00097118 0.0015968 0.0050822 -0.011062 0 -0.0086489 0.0016901 -0.0057627 -0.0014189 -0.0026637 -0.0095252 6.5157 -0.0019165 -0.0023808 -0.011663 -0.0069127 -0.002049 0.0004485 -0.0017463 0.00019884 -0.0017952 0 0.022949 0 -0.00066293 3.0689e-05 -0.00078883 -0.00089451 0.14365 -0.0039349 -0.013481 -0.0067063 -0.0040646 0.00055983 -0.0008976 -0.0099533 -0.0021373 -0.0045074 0.066895 -0.046226 0.072432 0.24262 0.12004 0.26246 0.014428 0.047537 0.1645 -0.082324 -0.030843 0.074242 0.028013
1.1367 -0.0022054 -0.0015025 0.0029788 -0.0080291 0 -0.001853 -0.0031736 -0.0090245 -0.0070776 -0.0027734 -0.017033 6.5811 -0.00024899 -0.0046783 -0.0080429 -0.0020225 0.00014193 0.0026627 -0.0014869 -0.00014161 -0.0016847 0 0.02691 0 -0.0009614 0.0003112 -0.00017572 -0.00086531 0.26439 -0.0093724 -0.00647 0.0002779 -0.0032592 -0.0030094 -0.0066864 -0.0075618 -0.012683 -0.016923 0.087161 -0.023118 0.081054 0.25517 0.11836 0.28623 0.029539 0.063088 0.1749 -0.051366 -0.016104 0.087451 0.041074
1.1406 -0.0037505 -0.0049232 0.00066352 -0.0017141 0 0.0032007 -0.0088792 -0.01057 -0.012609 -0.0061921 -0.023518 6.6593 0.0021881 -0.0032033 -0.00053957 0.0037547 0.0015838 0.0019218 -0.00069939 0.00039137 0.001114 0 0.029824 0 -0.00096122 0.00046638 0.00027266 -0.0002187 0.40684 -0.015149 0.0018004 0.005734 -0.0039561 -0.0094507 -0.014608 -0.0051127 -0.024929 -0.027562 0.10324 -0.0060956 0.089808 0.2672 0.11452 0.30166 0.038845 0.07456 0.18 -0.020295 -0.0066901 0.094355 0.046615
1.1445 -0.0059823 -0.0076029 -0.0020339 0.0019099 0 0.0019874 -0.013359 -0.010172 -0.015611 -0.011343 -0.024618 6.7456 0.0026526 0.00071501 0.0039079 0.005987 0.0010533 -0.0016625 0.0013691 0.0014821 0.004088 0 0.031638 0 -0.00059643 0.00035661 0.00051624 0.00067978 0.5222 -0.017447 0.0035259 0.0044781 -0.0073614 -0.015592 -0.020163 -0.0060215 -0.030766 -0.029767 0.11423 0.0037126 0.098027 0.27947 0.10903 0.30844 0.041954 0.079079 0.18042 0.0069664 -0.0019934 0.095669 0.045596
1.1484 -0.0086039 -0.0092127 -0.0055248 -0.0014408 0 -0.0050188 -0.016321 -0.0091657 -0.01586 -0.015562 -0.018582 6.8304 -0.0002788 0.0034264 0.002193 0.0029319 -0.0011556 -0.0056782 0.0032701 0.0015276 0.004102 0 0.030802 0 -0.00012339 6.2605e-05 0.00049355 0.0011529 0.57586 -0.015192 -0.0032335 -0.0045982 -0.012385 -0.017575 -0.020077 -0.011124 -0.026038 -0.02241 0.12019 0.0066102 0.10537 0.29321 0.10304 0.30689 0.039345 0.074337 0.17732 0.026881 -0.00072136 0.093053 0.042941
1.1523 -0.010927 -0.010157 -0.0094121 -0.010496 0 -0.013918 -0.018245 -0.0090201 -0.014793 -0.017358 -0.0085958 6.9049 -0.0049854 0.0023581 -0.002748 -0.0028456 -0.0035261 -0.0073402 0.0032831 -0.00011489 0.00073944 0 0.027374 0 9.4623e-05 -0.00010808 0.00012494 0.00087754 0.57493 -0.010899 -0.013494 -0.01722 -0.016736 -0.014905 -0.014894 -0.017753 -0.014203 -0.010988 0.1241 0.0072787 0.11284 0.31222 0.10195 0.29745 0.034671 0.05805 0.17331 0.034931 0.00058997 0.092116 0.04297
1.1563 -0.012486 -0.011041 -0.012702 -0.019069 0 -0.020523 -0.018721 -0.0097859 -0.013793 -0.016995 -0.001276 6.9655 -0.0080783 -0.0016928 -0.0058853 -0.0066894 -0.0046401 -0.0058475 0.0015829 -0.0021976 -0.0031246 0 0.024473 0 -0.00010487 8.9538e-05 -0.00048312 0.00018666 0.55629 -0.0083849 -0.020091 -0.025986 -0.018699 -0.01133 -0.0087301 -0.021555 -0.0037133 -0.0035054 0.13049 0.011675 0.12172 0.33483 0.10761 0.28517 0.033503 0.03824 0.17052 0.037525 0.0044388 0.096811 0.045754
1.1602 -0.013355 -0.012217 -0.015035 -0.021241 0 -0.022328 -0.016695 -0.010261 -0.013229 -0.015449 -0.0017718 7.0148 -0.0074408 -0.005452 -0.005256 -0.0058004 -0.0043563 -0.0029415 -1.5844e-05 -0.0030497 -0.0042202 0 0.025805 0 -0.00054753 0.00053094 -0.00093527 -0.00029163 0.55206 -0.0096457 -0.019612 -0.025369 -0.017941 -0.011272 -0.0062229 -0.019804 -0.001368 -0.0045713 0.14011 0.020074 0.13195 0.35815 0.11921 0.27096 0.037071 0.018501 0.16864 0.037719 0.01069 0.10738 0.04801
1.1641 -0.013962 -0.013768 -0.017238 -0.016603 0 -0.019097 -0.012499 -0.0096997 -0.012881 -0.013431 -0.009454 7.0592 -0.0039504 -0.006148 -0.0028424 -0.0013516 -0.0037458 -0.0011562 -0.00023563 -0.0024958 -0.0021763 0 0.031728 0 -0.00085063 0.00076802 -0.00080069 -0.00025231 0.56936 -0.013629 -0.014448 -0.016142 -0.015239 -0.015384 -0.0089833 -0.013627 -0.0073098 -0.012497 0.15292 0.031454 0.14305 0.37874 0.13484 0.25515 0.045501 0.0016535 0.16692 0.037919 0.018671 0.12308 0.047325
1.168 -0.014742 -0.015776 -0.020324 -0.010627 0 -0.013067 -0.0088634 -0.0090175 -0.01275 -0.011517 -0.018257 7.1048 -0.00024454 -0.0036208 -0.0011471 0.002891 -0.0038414 -0.0014751 0.00036189 -0.0017912 0.00030739 0 0.038425 0 -0.00069522 0.00044588 -4.7776e-05 6.3803e-05 0.60041 -0.017522 -0.010018 -0.0055073 -0.01207 -0.019985 -0.014434 -0.0072901 -0.01564 -0.021295 0.1674 0.041706 0.15339 0.38964 0.14959 0.23679 0.057111 -0.0092857 0.16331 0.040421 0.026354 0.14124 0.044962
1.1719 -0.01602 -0.018425 -0.024097 -0.0097732 0 -0.0086095 -0.0090176 -0.0099911 -0.013164 -0.010678 -0.021638 7.1552 0.0019442 0.0001767 -0.00021632 0.0038923 -0.0044609 -0.0026065 0.00043913 -0.0017589 0.00052661 0 0.041516 0 -3.9771e-05 -0.00031813 0.00082032 0.00023527 0.64387 -0.018986 -0.010405 -0.0021447 -0.010412 -0.020995 -0.01811 -0.0051394 -0.019625 -0.025252 0.17888 0.041901 0.15934 0.38223 0.15304 0.21342 0.064432 -0.015419 0.15477 0.043724 0.02988 0.15443 0.044195
1.1758 -0.018105 -0.021772 -0.027169 -0.015972 0 -0.010192 -0.013564 -0.013292 -0.014291 -0.011972 -0.017713 7.2113 0.0029687 0.0032559 0.001409 0.0015858 -0.0043772 -0.0024317 -0.00027229 -0.0016871 -0.0013084 0 0.040552 0 0.0008543 -0.0010076 0.0011696 0.00016 0.70908 -0.017499 -0.01606 -0.0097506 -0.012088 -0.018172 -0.017557 -0.0086542 -0.016831 -0.022198 0.18589 0.031068 0.16024 0.35886 0.14286 0.18535 0.063398 -0.020762 0.14208 0.044461 0.029052 0.15968 0.046272
1.1797 -0.021254 -0.025472 -0.028493 -0.025528 0 -0.019031 -0.019676 -0.01765 -0.015979 -0.015525 -0.01008 7.2718 0.0039279 0.0049044 0.0036114 -0.0016559 -0.0027524 -0.0001025 -0.00080035 -0.00056809 -0.002443 0 0.039678 0 0.001582 -0.0011892 0.00083574 0.0001231 0.80087 -0.01434 -0.024477 -0.024306 -0.017448 -0.015208 -0.014444 -0.01586 -0.010272 -0.013748 0.18854 0.010505 0.15634 0.32183 0.11912 0.15335 0.052564 -0.027075 0.12657 0.040842 0.024677 0.15621 0.048894
1.1836 -0.025406 -0.028868 -0.028594 -0.032933 0 -0.031288 -0.023814 -0.021192 -0.018206 -0.020131 -0.0042095 7.334 0.0047251 0.0052413 0.0039571 -0.0034116 -0.00032694 0.0032045 -0.00052415 0.00095756 -0.00072784 0 0.043755 0 0.0018329 -0.00091889 0.00029951 0.00039026 0.90895 -0.011825 -0.032177 -0.03737 -0.024556 -0.015843 -0.013049 -0.023211 -0.0054558 -0.0037255 0.18768 -0.016946 0.14845 0.27477 0.083521 0.11879 0.031603 -0.035712 0.11013 0.031535 0.018259 0.14426 0.049293
1.1875 -0.02997 -0.03148 -0.02896 -0.035467 0 -0.040347 -0.02518 -0.023503 -0.021422 -0.024294 -0.0034425 7.3927 0.0040563 0.004221 0.00065925 -0.003151 0.0010808 0.0054243 -0.00014906 0.00091839 0.0029396 0 0.053997 0 0.0015652 -0.00065321 0.00020863 0.00083738 1.0201 -0.012309 -0.036397 -0.042535 -0.030294 -0.020364 -0.016492 -0.028099 -0.0063711 0.0033097 0.18702 -0.04115 0.13995 0.22714 0.043785 0.086365 0.0032336 -0.046123 0.098478 0.016532 0.015071 0.12692 0.04859
1.1914 -0.034014 -0.033462 -0.030307 -0.034453 0 -0.041945 -0.026193 -0.026057 -0.026095 -0.027671 -0.0081626 7.4404 0.0014193 0.0017233 -0.0043486 -0.0021915 0.00052439 0.005393 -0.00042211 -0.001046 0.0054677 0 0.06749 0 0.001006 -0.00075523 0.00070693 0.001075 1.1395 -0.01706 -0.036163 -0.039647 -0.032883 -0.02605 -0.024144 -0.030057 -0.013442 0.0031465 0.19077 -0.051861 0.13569 0.19001 0.013713 0.06105 -0.022006 -0.053227 0.0951 0.0027333 0.019754 0.11276 0.05225
1.1953 -0.03684 -0.035484 -0.031878 -0.032959 0 -0.03759 -0.029581 -0.030496 -0.031903 -0.031224 -0.017542 7.4719 -0.0014163 -0.0013782 -0.006454 -0.0020667 -0.00057883 0.0036187 -8.1455e-05 -0.0014444 0.0046696 0 0.080683 0 0.0004757 -0.0011096 0.0012722 0.00093114 1.2917 -0.025312 -0.032911 -0.03375 -0.033429 -0.030516 -0.032433 -0.03025 -0.024182 -0.006472 0.19929 -0.047477 0.13689 0.16635 -0.0017862 0.044254 -0.039433 -0.054117 0.10001 -0.0059558 0.033184 0.10528 0.065432
1.1992 -0.038423 -0.038019 -0.032687 -0.033126 0 -0.032956 -0.035446 -0.036668 -0.037679 -0.035833 -0.030569 7.4889 -0.0016602 -0.0029294 -0.0030428 -0.0029656 0.00085773 0.0015262 0.0039689 0.0051622 0.0012862 0 0.092877 0 0.00015823 -0.0012428 0.0012562 0.00071009 1.4922 -0.034379 -0.030153 -0.030505 -0.0347 -0.033943 -0.038023 -0.030326 -0.035211 -0.023893 0.21193 -0.028566 0.14368 0.15734 -0.00036561 0.036467 -0.046385 -0.047106 0.11244 -0.0071561 0.055253 0.10644 0.087669
1.2031 -0.039309 -0.040598 -0.033135 -0.035542 0 -0.032832 -0.041432 -0.042575 -0.04241 -0.041004 -0.044959 7.502 0.0015015 -0.001097 0.0032395 -0.0035731 0.0070232 0.00013571 0.013641 0.020968 -0.0019598 0 0.10617 0 -3.8015e-06 -0.0008172 0.00057926 0.00087775 1.7191 -0.041295 -0.031548 -0.032352 -0.038278 -0.038033 -0.040336 -0.031736 -0.044002 -0.043246 0.22655 0.0016385 0.15515 0.16299 0.018936 0.037523 -0.040865 -0.030836 0.1304 0.0012084 0.084774 0.11768 0.11242
1.207 -0.040018 -0.04182 -0.034773 -0.040031 0 -0.037463 -0.04542 -0.046251 -0.046216 -0.045304 -0.05636 7.5231 0.0055058 0.0034474 0.0066158 -0.0022663 0.017029 -0.0004779 0.026838 0.041523 -0.002899 0 0.12239 0 -0.00020041 1.3422e-05 -0.00014779 0.0014922 1.919 -0.045059 -0.038169 -0.03799 -0.043101 -0.043502 -0.041368 -0.035587 -0.049724 -0.057436 0.23598 0.028704 0.16503 0.17618 0.04645 0.042486 -0.028392 -0.010163 0.14661 0.014664 0.11447 0.1351 0.13218
1.2109 -0.040528 -0.040324 -0.038172 -0.045748 0 -0.04326 -0.047346 -0.047458 -0.050041 -0.047979 -0.060775 7.5543 0.0065791 0.0073542 0.0038733 0.0014936 0.027202 -0.0005321 0.038283 0.058291 -0.0012822 0 0.14066 0 -0.00052874 0.00074539 -0.00021335 0.0020363 2.048 -0.04752 -0.047112 -0.044243 -0.046856 -0.049253 -0.043517 -0.042372 -0.053283 -0.063013 0.23704 0.042395 0.16806 0.18747 0.068227 0.045039 -0.019444 0.0059483 0.15593 0.023828 0.13717 0.15094 0.14423
1.2148 -0.040302 -0.03606 -0.041408 -0.050292 0 -0.046185 -0.048215 -0.047456 -0.054229 -0.049672 -0.05894 7.5828 0.0035641 0.0072992 -0.0022748 0.0067262 0.033724 0.00045262 0.043743 0.065577 0.0019961 0 0.15799 0 -0.00086342 0.0010077 0.00049406 0.0019022 2.1054 -0.051806 -0.053003 -0.047914 -0.048414 -0.053785 -0.047714 -0.051291 -0.05671 -0.062871 0.22886 0.039242 0.16189 0.19338 0.078134 0.042686 -0.019094 0.012581 0.15627 0.023677 0.14916 0.16135 0.15148
1.2188 -0.038853 -0.03077 -0.041343 -0.049852 0 -0.044122 -0.048014 -0.047344 -0.057583 -0.051162 -0.057568 7.5896 -0.000622 0.0032428 -0.0057693 0.01167 0.035348 0.0037271 0.043545 0.065416 0.006255 0 0.17157 0 -0.00095627 0.00089185 0.0013844 0.0010494 2.1257 -0.059411 -0.051519 -0.046627 -0.048401 -0.056499 -0.053186 -0.059819 -0.061891 -0.063828 0.21153 0.017797 0.14504 0.19153 0.071586 0.033711 -0.031379 0.0056247 0.14643 0.010107 0.14745 0.16308 0.15818
1.2227 -0.03636 -0.027132 -0.036863 -0.04184 0 -0.036981 -0.045587 -0.046973 -0.05811 -0.051664 -0.064183 7.5668 -0.0016993 -0.0011681 -0.0031024 0.014954 0.033958 0.010096 0.04182 0.065492 0.011143 0 0.17996 0 -0.00067994 0.00081191 0.0017447 0.00012054 2.1341 -0.06841 -0.042245 -0.039566 -0.047508 -0.057181 -0.05826 -0.064456 -0.06898 -0.070641 0.18693 -0.020327 0.11647 0.18059 0.04415 0.017187 -0.060884 -0.020864 0.12562 -0.02206 0.12704 0.15134 0.16518
1.2266 -0.033827 -0.027094 -0.03075 -0.028325 0 -0.026396 -0.040808 -0.045544 -0.054835 -0.049127 -0.079037 7.5284 0.0016908 -0.0018719 0.0034874 0.016283 0.032723 0.018421 0.042366 0.071769 0.015738 0 0.18197 0 -0.00018054 0.0010597 0.0013884 -0.00015244 2.118 -0.074317 -0.028977 -0.028721 -0.045112 -0.054858 -0.060991 -0.062667 -0.075466 -0.081461 0.16301 -0.059312 0.084433 0.16756 0.0083468 -0.00061077 -0.097985 -0.058474 0.10107 -0.062976 0.093947 0.13019 0.16926
1.2305 -0.032656 -0.030684 -0.02796 -0.016553 0 -0.016444 -0.036168 -0.042958 -0.048797 -0.042775 -0.092104 7.5014 0.0065475 0.0016874 0.0085373 0.01629 0.033629 0.025476 0.045474 0.082758 0.018422 0 0.1755 0 0.00021821 0.0015153 0.00073296 0.0003411 2.0443 -0.072841 -0.017783 -0.0194 -0.04042 -0.048431 -0.059481 -0.054784 -0.07692 -0.088633 0.14345 -0.090674 0.054915 0.15731 -0.025669 -0.014978 -0.13369 -0.098218 0.077773 -0.10313 0.05419 0.10434 0.16658
1.2344 -0.033934 -0.036238 -0.031623 -0.014857 0 -0.013588 -0.035211 -0.040202 -0.042205 -0.035155 -0.089602 7.5038 0.0084612 0.0059654 0.0086412 0.015897 0.036378 0.027827 0.048718 0.09084 0.018284 0 0.1585 0 0.00027902 0.0017916 0.00029141 0.0010005 1.9055 -0.062419 -0.0144 -0.018158 -0.034844 -0.038971 -0.05267 -0.044281 -0.069442 -0.084068 0.13007 -0.10998 0.031822 0.15284 -0.051457 -0.022778 -0.16179 -0.1337 0.058877 -0.13608 0.011756 0.076865 0.15593
1.2383 -0.037861 -0.041774 -0.040487 -0.026593 0 -0.023273 -0.039069 -0.038424 -0.036733 -0.030871 -0.065476 7.5279 0.0059023 0.0067998 0.0050551 0.015735 0.039151 0.024556 0.050197 0.08931 0.016544 0 0.13193 0 3.8611e-05 0.0016473 0.00016084 0.0011347 1.7432 -0.045049 -0.021918 -0.028405 -0.032193 -0.030659 -0.041657 -0.035889 -0.052492 -0.064718 0.12403 -0.11396 0.019138 0.15705 -0.06252 -0.020772 -0.17551 -0.15762 0.047579 -0.15486 -0.028915 0.051173 0.13883
1.2422 -0.043652 -0.046312 -0.050049 -0.047057 0 -0.044384 -0.044938 -0.037951 -0.032755 -0.032605 -0.027774 7.5463 0.0014403 0.0035192 0.0015185 0.0159 0.040255 0.01843 0.050308 0.078485 0.015928 0 0.10156 0 -0.00024918 0.0012465 3.6333e-05 0.00064216 1.6194 -0.025437 -0.038969 -0.046906 -0.035456 -0.028158 -0.030198 -0.032611 -0.03016 -0.034381 0.12392 -0.10464 0.020855 0.1722 -0.05353 -0.0056729 -0.16695 -0.15972 0.04752 -0.15267 -0.060497 0.032083 0.11764
1.2461 -0.049855 -0.050042 -0.056118 -0.066152 0 -0.067153 -0.048504 -0.038416 -0.030112 -0.038334 0.0061793 7.5351 -0.001168 -0.00049324 0.00028874 0.016025 0.039326 0.014115 0.05037 0.065395 0.018126 0 0.076006 0 -0.00034641 0.0010155 -0.00032537 5.2651e-05 1.5669 -0.0092811 -0.059122 -0.064637 -0.043345 -0.032396 -0.023034 -0.033753 -0.0097185 -0.0016475 0.12437 -0.094127 0.029892 0.19267 -0.035703 0.016177 -0.14614 -0.14728 0.05415 -0.14104 -0.082482 0.018914 0.094649
1.25 -0.054899 -0.053393 -0.057481 -0.074856 0 -0.078625 -0.047943 -0.039619 -0.029191 -0.042903 0.021868 7.4937 -0.00070288 -0.0013241 0.00069458 0.015583 0.037454 0.014539 0.05032 0.057736 0.021936 0 0.062248 0 -0.00021478 0.0012525 -0.00074718 -7.399e-05 1.5691 -0.0012513 -0.073054 -0.072242 -0.050747 -0.039311 -0.022786 -0.035524 0.0019085 0.023599 0.12391 -0.086415 0.043148 0.21659 -0.014001 0.042268 -0.118 -0.12403 0.065697 -0.12605 -0.093975 0.0117 0.073423
1.2539 -0.057564 -0.056044 -0.055695 -0.070664 0 -0.07255 -0.045288 -0.041766 -0.030834 -0.042781 0.016648 7.4426 0.0009411 0.0015318 0.0011016 0.014381 0.036373 0.018525 0.04868 0.057828 0.024322 0 0.062089 0 2.7222e-06 0.0018693 -0.00078879 0.00027501 1.5904 -0.0030943 -0.073726 -0.066298 -0.053239 -0.043428 -0.028025 -0.033996 0.00161 0.033253 0.12175 -0.084049 0.057731 0.24239 0.0072409 0.070336 -0.087392 -0.094015 0.080384 -0.11339 -0.094359 0.010436 0.059838
1.2578 -0.05728 -0.0569 -0.05296 -0.058355 0 -0.054909 -0.043858 -0.044642 -0.035177 -0.039335 -0.0011342 7.4002 0.0015816 0.0048466 0.0013105 0.012964 0.037213 0.021981 0.04485 0.061756 0.02353 0 0.072446 0 0.00014484 0.0024899 -0.00024987 0.00061526 1.6203 -0.012748 -0.061576 -0.051609 -0.051049 -0.042849 -0.034491 -0.028392 -0.0087308 0.023519 0.11872 -0.086987 0.070312 0.26927 0.023676 0.098262 -0.060665 -0.062613 0.096188 -0.11057 -0.081079 0.016428 0.060073
1.2617 -0.054259 -0.055022 -0.0504 -0.046093 0 -0.039228 -0.044762 -0.046908 -0.040918 -0.037323 -0.020674 7.3644 0.0014263 0.005124 0.0024175 0.012482 0.039517 0.021771 0.040692 0.063839 0.020984 0 0.088705 0 0.00015923 0.0027748 0.00053028 0.0005412 1.6826 -0.025501 -0.045023 -0.037794 -0.04816 -0.040447 -0.038516 -0.022203 -0.024022 -0.0030611 0.11913 -0.085871 0.080572 0.29808 0.037969 0.12627 -0.039916 -0.034238 0.11086 -0.11631 -0.055972 0.029721 0.076434
1.2656 -0.04949 -0.050595 -0.047978 -0.039969 0 -0.035377 -0.046281 -0.046861 -0.046123 -0.040165 -0.036512 7.3153 0.0024259 0.0021165 0.0046179 0.013791 0.041319 0.018698 0.039111 0.062024 0.019832 0 0.10789 0 9.0723e-05 0.0026504 0.00091514 0.00016832 1.8017 -0.036998 -0.034573 -0.032764 -0.047616 -0.040161 -0.039588 -0.021008 -0.039302 -0.037548 0.12489 -0.074666 0.090572 0.32909 0.055095 0.15564 -0.022041 -0.0084835 0.12333 -0.12333 -0.023592 0.048646 0.10494
1.2695 -0.044523 -0.045006 -0.045373 -0.040563 0 -0.042058 -0.046452 -0.044279 -0.049858 -0.046789 -0.049578 7.2363 0.0051955 -0.0011794 0.0060274 0.016438 0.040618 0.016664 0.041079 0.05962 0.021648 0 0.12917 0 -5.7676e-06 0.0022652 0.00053579 -3.4148e-05 1.967 -0.046005 -0.034731 -0.037766 -0.048421 -0.042733 -0.039956 -0.028407 -0.052177 -0.068146 0.13645 -0.050815 0.10156 0.36181 0.077889 0.18685 -0.0049528 0.015147 0.13248 -0.12665 0.012808 0.071838 0.13742
1.2734 -0.040939 -0.040014 -0.042596 -0.043453 0 -0.049591 -0.045587 -0.041343 -0.052903 -0.053075 -0.062633 7.1316 0.0074073 -0.0017501 0.0043223 0.018616 0.037416 0.018724 0.044666 0.062332 0.024868 0 0.15205 0 -0.00010242 0.0017903 -0.00036451 0.00019612 2.1351 -0.054477 -0.040835 -0.047184 -0.047539 -0.045695 -0.04217 -0.043079 -0.062806 -0.086324 0.15346 -0.013239 0.11472 0.39524 0.10871 0.22008 0.013605 0.037418 0.13707 -0.12125 0.049373 0.097414 0.16641
1.2773 -0.039585 -0.03676 -0.03998 -0.043118 0 -0.049571 -0.045805 -0.041253 -0.056705 -0.056037 -0.075797 7.0211 0.0059584 0.00058009 -0.0004804 0.018563 0.034477 0.02391 0.047354 0.073396 0.026688 0 0.17451 0 -0.00015786 0.0013104 -0.0011276 0.00060268 2.2668 -0.064647 -0.044013 -0.052852 -0.044402 -0.04723 -0.047204 -0.059327 -0.071973 -0.09124 0.17132 0.032546 0.12962 0.42304 0.14711 0.25176 0.034778 0.057283 0.13209 -0.10089 0.075222 0.11863 0.18837
1.2813 -0.040046 -0.03537 -0.037957 -0.037528 0 -0.041821 -0.048321 -0.045487 -0.061582 -0.056237 -0.086146 6.92 0.00072212 0.0035172 -0.0053406 0.016328 0.035561 0.028022 0.048916 0.090691 0.026309 0 0.19296 0 -9.1049e-05 0.00089529 -0.0012244 0.00069299 2.3541 -0.07577 -0.039817 -0.049776 -0.042238 -0.048899 -0.054485 -0.070769 -0.079286 -0.088561 0.18251 0.069722 0.14116 0.44011 0.1819 0.27569 0.05333 0.072124 0.11835 -0.076646 0.086144 0.13007 0.20277
1.2852 -0.040823 -0.03525 -0.036936 -0.030098 0 -0.032837 -0.051746 -0.052264 -0.065945 -0.05616 -0.090521 6.8246 -0.0045112 0.0050487 -0.0066636 0.014052 0.042167 0.027642 0.05131 0.10785 0.025897 0 0.20364 0 0.000151 0.0006962 -0.00065092 0.00029457 2.4082 -0.08375 -0.03234 -0.039527 -0.044269 -0.053586 -0.062771 -0.074293 -0.083109 -0.084511 0.18359 0.090209 0.14535 0.44346 0.20653 0.28748 0.064897 0.079251 0.096206 -0.056309 0.080574 0.129 0.20923
1.2891 -0.040306 -0.035609 -0.037043 -0.027199 0 -0.02877 -0.053284 -0.057725 -0.067207 -0.056719 -0.088078 6.72 -0.0054704 0.0053282 -0.0035535 0.014083 0.05166 0.02335 0.055608 0.11833 0.028106 0 0.20423 0 0.00048597 0.00087852 0.00014536 -0.00023411 2.4252 -0.084203 -0.029903 -0.029088 -0.049184 -0.060933 -0.070228 -0.071224 -0.082025 -0.080637 0.17223 0.088117 0.13864 0.43104 0.21571 0.28352 0.065676 0.076462 0.06659 -0.046978 0.058259 0.11373 0.20656
1.293 -0.037901 -0.035786 -0.037676 -0.032737 0 -0.030467 -0.051315 -0.058702 -0.063477 -0.055889 -0.080488 6.5996 -0.0018681 0.0058248 0.0013786 0.016536 0.058932 0.018933 0.059727 0.11947 0.032853 0 0.19437 0 0.00068945 0.0014165 0.00068471 -0.00037231 2.3729 -0.076134 -0.036609 -0.025801 -0.051529 -0.065881 -0.073912 -0.065096 -0.076162 -0.07422 0.14576 0.056431 0.11497 0.3999 0.2022 0.25794 0.049661 0.060155 0.031315 -0.0594 0.019598 0.082052 0.19476
1.2969 -0.034448 -0.035337 -0.037413 -0.044088 0 -0.03437 -0.046517 -0.054588 -0.054657 -0.050852 -0.070443 6.4738 0.0019531 0.0071693 0.0043493 0.018869 0.060508 0.01755 0.06008 0.11357 0.036906 0 0.17544 0 0.00054675 0.0019955 0.00081714 9.6819e-06 2.2163 -0.06277 -0.047972 -0.031768 -0.047131 -0.062634 -0.070426 -0.058292 -0.067086 -0.06341 0.1091 0.0034829 0.073071 0.3547 0.16914 0.21219 0.01742 0.032164 -0.0034131 -0.095785 -0.025868 0.039272 0.17688
1.3008 -0.031516 -0.034074 -0.034829 -0.053138 0 -0.036558 -0.040678 -0.046961 -0.04241 -0.041195 -0.060073 6.3577 0.0012213 0.0084469 0.0034992 0.018286 0.057378 0.018877 0.055662 0.10544 0.036888 0 0.14984 0 4.6751e-05 0.0022056 0.00073078 0.00050207 1.9542 -0.04891 -0.054573 -0.041851 -0.037618 -0.050152 -0.058401 -0.050584 -0.056537 -0.051056 0.070856 -0.052902 0.020775 0.30481 0.12959 0.15682 -0.021514 -0.00016037 -0.033613 -0.14308 -0.068449 -0.0057494 0.15756
1.3047 -0.030134 -0.032083 -0.029782 -0.052132 0 -0.035291 -0.035005 -0.037934 -0.029386 -0.029767 -0.050035 6.2513 -0.0043711 0.0086676 -5.7225e-05 0.014761 0.053702 0.020041 0.049833 0.098336 0.032651 0 0.12057 0 -0.00056929 0.0018973 0.00066545 0.00056939 1.6261 -0.037389 -0.049949 -0.047198 -0.028812 -0.033385 -0.040765 -0.040536 -0.045407 -0.04247 0.035428 -0.103 -0.037212 0.25483 0.090702 0.097657 -0.061375 -0.032841 -0.057778 -0.19272 -0.10358 -0.048546 0.13899
1.3086 -0.029994 -0.02964 -0.023897 -0.039739 0 -0.030827 -0.029809 -0.029043 -0.018236 -0.020502 -0.039293 6.1352 -0.010151 0.0083757 -0.0037142 0.011445 0.052504 0.019034 0.047267 0.091623 0.027565 0 0.090623 0 -0.00096774 0.0013468 0.00064624 0.00010122 1.2842 -0.027801 -0.035452 -0.042001 -0.024704 -0.019082 -0.023881 -0.028031 -0.033812 -0.039138 0.0067754 -0.13777 -0.095704 0.20897 0.059303 0.040691 -0.096249 -0.06204 -0.075192 -0.23559 -0.12766 -0.08509 0.11872
1.3125 -0.029756 -0.027012 -0.019481 -0.022265 0 -0.02467 -0.025347 -0.021334 -0.010617 -0.015558 -0.025858 5.9891 -0.010946 0.0092112 -0.0055374 0.011683 0.052573 0.016758 0.048987 0.082015 0.025475 0 0.062462 0 -0.00095842 0.0010223 0.000492 -0.00045644 0.96175 -0.018091 -0.018479 -0.028256 -0.023762 -0.010728 -0.01335 -0.0153 -0.021794 -0.035409 -0.0098062 -0.14383 -0.14492 0.1725 0.04435 -0.0043718 -0.11634 -0.082685 -0.087141 -0.25537 -0.13694 -0.11005 0.092316
1.3164 -0.028149 -0.024311 -0.017671 -0.0089737 0 -0.019509 -0.022167 -0.01569 -0.0064437 -0.01434 -0.0087089 5.8146 -0.0060428 0.011821 -0.0051876 0.015503 0.049761 0.015577 0.050906 0.067275 0.027382 0 0.037694 0 -0.00060662 0.0011448 6.163e-05 -0.0005174 0.67049 -0.0070482 -0.006748 -0.014396 -0.021596 -0.0074881 -0.0099195 -0.0055117 -0.0096649 -0.022808 -0.019611 -0.13228 -0.18232 0.14133 0.03774 -0.038765 -0.12528 -0.09867 -0.10105 -0.25588 -0.14056 -0.1285 0.058848
1.3203 -0.024896 -0.021568 -0.017577 -0.0055028 0 -0.01843 -0.020331 -0.012456 -0.0039389 -0.01463 0.010095 5.6373 0.00033125 0.014674 -0.0034226 0.019297 0.041441 0.016262 0.047782 0.04895 0.030974 0 0.017146 0 -0.00014764 0.0014795 -0.00053479 8.4506e-05 0.42091 0.004577 -0.0037922 -0.0086407 -0.016567 -0.0070202 -0.0093698 -0.00036194 0.0021991 0.0012966 -0.026899 -0.11307 -0.20923 0.11136 0.031408 -0.066469 -0.12864 -0.11398 -0.12063 -0.24496 -0.14416 -0.14467 0.02369
1.3242 -0.020761 -0.018926 -0.017237 -0.010579 0 -0.022176 -0.018771 -0.010745 -0.00087361 -0.014178 0.025328 5.4835 0.0032791 0.015398 -0.0012795 0.019302 0.029652 0.016925 0.038639 0.031687 0.033119 0 0.0012726 0 0.00019102 0.0015847 -0.00099054 0.00091457 0.23181 0.014756 -0.008228 -0.012476 -0.011562 -0.0079523 -0.0066169 0.0010694 0.013376 0.029053 -0.034883 -0.094142 -0.22716 0.079303 0.01884 -0.091134 -0.13128 -0.13168 -0.1482 -0.2297 -0.15163 -0.16174 -0.0044674
1.3281 -0.016833 -0.016646 -0.015451 -0.018006 0 -0.026772 -0.016077 -0.0086628 0.0036823 -0.011467 0.03167 5.3547 0.0017741 0.013289 0.00031158 0.015405 0.019734 0.015219 0.027955 0.01986 0.032656 0 -0.0095322 0 0.00030508 0.001279 -0.0010758 0.001291 0.1139 0.021541 -0.0156 -0.019768 -0.009902 -0.0093472 -0.00014959 0.0012943 0.022791 0.04675 -0.047367 -0.085671 -0.23849 0.040814 -0.0085209 -0.11808 -0.14004 -0.15559 -0.18585 -0.22026 -0.16706 -0.18343 -0.019776
1.332 -0.01373 -0.014837 -0.012699 -0.021493 0 -0.025425 -0.012068 -0.0048013 0.0085526 -0.0059914 0.028 5.2254 -0.00096538 0.010148 0.0007489 0.01129 0.01578 0.01128 0.021366 0.014692 0.030917 0 -0.014979 0 0.0002144 0.00084598 -0.00084765 0.00085272 0.049849 0.02399 -0.020703 -0.02214 -0.010509 -0.009154 0.0072453 0.0022686 0.028275 0.045205 -0.065831 -0.096025 -0.24758 -0.0069865 -0.055183 -0.15323 -0.16141 -0.18627 -0.22967 -0.22759 -0.18956 -0.2106 -0.022835
1.3359 -0.011342 -0.013209 -0.010423 -0.018371 0 -0.014729 -0.008188 0.00027664 0.011458 0.0012545 0.018946 5.0678 -0.001194 0.0084245 0.00019449 0.010692 0.017339 0.0080263 0.020432 0.014318 0.029933 0 -0.015186 0 1.1628e-05 0.00075824 -0.00056723 -0.00014192 0.0030085 0.022458 -0.019746 -0.015874 -0.0085625 -0.0051164 0.011638 0.0039413 0.027504 0.026888 -0.085131 -0.11653 -0.25621 -0.058783 -0.10889 -0.19312 -0.18934 -0.21694 -0.27021 -0.24491 -0.21084 -0.23731 -0.018775
1.3398 -0.0091449 -0.011198 -0.0095606 -0.010245 0 0.00055669 -0.0060121 0.004187 0.010988 0.0075098 0.011568 4.879 0.0016474 0.0086919 -0.00020654 0.013655 0.020343 0.0083129 0.021836 0.016184 0.030387 0 -0.010938 0 -0.00017639 0.0011992 -0.00039963 -0.0010176 -0.04609 0.018402 -0.01238 -0.004526 -0.0012866 0.0021054 0.011427 0.004487 0.020134 0.0037897 -0.10137 -0.14089 -0.26343 -0.11066 -0.16135 -0.23384 -0.21856 -0.24287 -0.30167 -0.26559 -0.2256 -0.25904 -0.012389
1.3438 -0.006716 -0.0084769 -0.009772 -0.0012752 0 0.010116 -0.0055073 0.0046265 0.007658 0.0093642 0.0095896 4.684 0.0048224 0.009279 0.00093174 0.01673 0.020972 0.011966 0.021496 0.019003 0.031204 0 -0.0036577 0 -0.00022512 0.0018709 -0.00022547 -0.001208 -0.074822 0.013598 -0.0025082 0.004501 0.007876 0.0078089 0.0078363 0.0018461 0.0091474 -0.011555 -0.11054 -0.16223 -0.26777 -0.15838 -0.20409 -0.27073 -0.24313 -0.25949 -0.31873 -0.28196 -0.22888 -0.2712 -0.0052685
1.3477 -0.0040592 -0.0053846 -0.009864 0.0042761 0 0.0069661 -0.0052044 0.0013393 0.0030947 0.0052152 0.010339 4.512 0.0053554 0.0084176 0.0037806 0.016796 0.018567 0.015837 0.018878 0.022492 0.030828 0 0.0049671 0 -8.1025e-05 0.0022724 0.00019936 -0.00067947 -0.038046 0.0088776 0.0038209 0.0059731 0.01203 0.0068819 0.0027581 -0.0045591 -0.00053752 -0.014059 -0.10446 -0.16795 -0.26412 -0.19321 -0.22176 -0.29297 -0.25073 -0.25862 -0.31159 -0.2783 -0.21205 -0.26459 0.0029682
1.3516 -0.0015778 -0.0028167 -0.0087639 0.0042079 0 -0.0057014 -0.0041752 -0.0036667 -0.0016376 -0.0029399 0.0073936 4.37 0.0027838 0.0064285 0.0065914 0.014337 0.015199 0.016824 0.016928 0.025885 0.028792 0 0.013572 0 0.00017343 0.0021482 0.0008751 7.9069e-05 0.082536 0.0033435 0.0029248 0.00033044 0.0079541 -0.00080971 -0.0030983 -0.012975 -0.0056396 -0.0073745 -0.083565 -0.15603 -0.25046 -0.21295 -0.21619 -0.29683 -0.23917 -0.24423 -0.28528 -0.25191 -0.18022 -0.24141 0.011927
1.3555 0.00022163 -0.0016123 -0.0061907 -0.00038677 0 -0.016973 -0.0034033 -0.007771 -0.0066662 -0.010485 -0.0032969 4.2383 -0.00094612 0.0054498 0.0068952 0.012695 0.013101 0.014697 0.018122 0.027557 0.026212 0 0.021598 0 0.00035197 0.0016582 0.0013963 0.00048917 0.24981 -0.0047361 -0.0032069 -0.0075477 -0.0002279 -0.0093492 -0.0097715 -0.019871 -0.007157 0.00061966 -0.052222 -0.1322 -0.2285 -0.22027 -0.19725 -0.28575 -0.2142 -0.22361 -0.24806 -0.21089 -0.14149 -0.20831 0.019856
1.3594 0.0011088 -0.0019238 -0.0027499 -0.0056523 0 -0.018006 -0.0046759 -0.0096338 -0.012262 -0.013575 -0.019306 4.0908 -0.0036704 0.007024 0.003839 0.014286 0.012878 0.011976 0.021336 0.026477 0.024996 0 0.02927 0 0.00031764 0.0011486 0.0012543 0.00038288 0.39484 -0.015576 -0.0083867 -0.012397 -0.0050471 -0.012028 -0.016445 -0.021765 -0.0092965 0.0031547 -0.013833 -0.10141 -0.19999 -0.21721 -0.17286 -0.26297 -0.18115 -0.20226 -0.20606 -0.16282 -0.10205 -0.17074 0.025729
1.3633 0.0013527 -0.0030578 0.0003888 -0.0075904 0 -0.0095972 -0.0080608 -0.0096793 -0.017474 -0.011976 -0.033206 3.9185 -0.0046502 0.010286 -0.00062532 0.01806 0.013837 0.011241 0.023026 0.023721 0.026433 0 0.036874 0 0.00013167 0.00082442 0.00037629 0.00014045 0.46911 -0.026245 -0.0077769 -0.011868 -0.0030999 -0.0078379 -0.021095 -0.017412 -0.015283 -0.0027772 0.027148 -0.070529 -0.16773 -0.20668 -0.15323 -0.2334 -0.14757 -0.18698 -0.16678 -0.11844 -0.069492 -0.13584 0.03098
1.3672 0.001587 -0.003871 0.0021137 -0.0052495 0 -0.00029463 -0.010917 -0.0090534 -0.020215 -0.0086907 -0.03815 3.7337 -0.0042954 0.012795 -0.0031607 0.020901 0.015257 0.012762 0.021222 0.021965 0.030154 0 0.043763 0 2.7577e-05 0.00067154 -0.00064492 0.00032448 0.47243 -0.03194 -0.0023892 -0.0070901 0.0020753 -0.0022206 -0.022001 -0.0088924 -0.023853 -0.016124 0.062533 -0.05213 -0.13868 -0.19382 -0.15426 -0.20753 -0.12898 -0.18752 -0.14279 -0.098843 -0.056159 -0.11725 0.038178
1.3711 0.0023343 -0.0034306 0.0021642 -0.0016067 0 0.0023882 -0.009885 -0.0083528 -0.018942 -0.0068057 -0.032712 3.5556 -0.0030171 0.013086 -0.0019412 0.021205 0.016815 0.014639 0.017722 0.023177 0.034152 0 0.048009 0 0.00019505 0.00063729 -0.00094812 0.0011167 0.43265 -0.029683 0.0020449 -0.0011084 0.0044226 -0.0011277 -0.01929 -0.00053204 -0.029866 -0.032117 0.090423 -0.046342 -0.11623 -0.18216 -0.17055 -0.18938 -0.12689 -0.19879 -0.13289 -0.1027 -0.058302 -0.11483 0.04764
1.375 0.0035254 -0.0015769 0.0015572 -0.00072523 0 -0.0015984 -0.004042 -0.0073476 -0.014208 -0.0067747 -0.021314 3.3923 -0.00090106 0.012152 0.0017696 0.020484 0.018065 0.014879 0.016083 0.026893 0.035975 0 0.047334 0 0.00057287 0.000776 -0.0001411 0.0020795 0.36727 -0.021122 0.00089239 0.003148 0.0018408 -0.0048321 -0.014661 0.0038772 -0.028631 -0.043329 0.11088 -0.05143 -0.10092 -0.1717 -0.19597 -0.17829 -0.13994 -0.21675 -0.13526 -0.12628 -0.073246 -0.12723 0.055666
1.3789 0.0044618 0.00087225 0.0019496 -0.0034506 0 -0.0065899 0.0039229 -0.0056839 -0.0084345 -0.0067131 -0.01052 3.2374 0.0016448 0.012298 0.004937 0.021263 0.018252 0.013093 0.017738 0.030899 0.03441 0 0.040803 0 0.00087761 0.0011517 0.0012935 0.0025019 0.27309 -0.011459 -0.0046683 0.0042216 -0.0023403 -0.0081984 -0.0097276 0.0035066 -0.019956 -0.042779 0.12456 -0.064682 -0.092498 -0.16191 -0.22322 -0.17231 -0.16528 -0.23686 -0.14722 -0.16401 -0.097597 -0.15191 0.056649
1.3828 0.0043487 0.0024459 0.0040505 -0.0060296 0 -0.0079098 0.009634 -0.0035695 -0.0041089 -0.0050342 -0.0044889 3.08 0.0035727 0.014664 0.0056072 0.023816 0.017136 0.010359 0.020566 0.033401 0.03042 0 0.029819 0 0.00086616 0.001638 0.0023343 0.0020425 0.15159 -0.0051539 -0.0087726 0.0025526 -0.0038359 -0.0068164 -0.0050127 0.00054402 -0.0082371 -0.028515 0.13273 -0.080717 -0.089287 -0.15041 -0.23802 -0.16548 -0.19656 -0.25129 -0.16403 -0.20452 -0.12605 -0.18383 0.04736
1.3867 0.0029891 0.0018688 0.0064565 -0.0036311 0 -0.005838 0.010168 -0.001642 -0.0021409 -0.0023837 -0.0027293 2.9158 0.004006 0.018044 0.0043828 0.025552 0.015778 0.0078858 0.021369 0.03416 0.026451 0 0.017331 0 0.00057356 0.0019165 0.00223 0.0010629 0.031358 -0.0024134 -0.0066177 -3.2558e-05 -0.0021654 -0.0018384 -0.00056546 -0.0021419 0.0013304 -0.0060544 0.13829 -0.092343 -0.085535 -0.13449 -0.23031 -0.14895 -0.22254 -0.25525 -0.17845 -0.23269 -0.15189 -0.21294 0.029515
1.3906 0.0010085 -0.0009562 0.0064079 0.0043303 0 -0.0035246 0.0057513 -0.00021663 -0.0017215 -0.00083636 -0.00113 2.7485 0.003283 0.020092 0.0031684 0.023776 0.015879 0.0060852 0.019389 0.033531 0.024525 0 0.0058042 0 0.00027203 0.0017441 0.0010756 0.00031346 -0.048837 0.00016694 0.0009349 -0.0016452 -0.00036436 0.0019162 0.0030975 -0.0034762 0.0067616 0.014563 0.14158 -0.098912 -0.078655 -0.11459 -0.2053 -0.12194 -0.24022 -0.2517 -0.18893 -0.24694 -0.1741 -0.23556 0.0085744
1.3945 -0.00063356 -0.0045888 0.0022638 0.012588 0 -0.0026924 -0.00078845 0.0012029 -0.0013746 -0.0014178 0.0048196 2.5826 0.0027849 0.01955 0.0028086 0.018698 0.018 0.0047474 0.017003 0.03103 0.024784 0 -0.0041804 0 0.00018694 0.0012085 -0.00031771 0.00026112 -0.082172 0.0056145 0.0082124 -0.0017642 -0.00068339 0.0020758 0.0053959 -0.0043801 0.010013 0.025705 0.14161 -0.10113 -0.067891 -0.091454 -0.16831 -0.085544 -0.24896 -0.24322 -0.19537 -0.24819 -0.19261 -0.25027 -0.0097364
1.3984 -0.0014347 -0.0068658 -0.0045327 0.014323 0 -0.0024851 -0.0057004 0.0035269 4.2548e-05 -0.0027579 0.016604 2.4179 0.0035023 0.017253 0.002364 0.013364 0.020597 0.0037121 0.016997 0.025682 0.025824 0 -0.013338 0 0.00027484 0.00067126 -0.0010799 0.00071809 -0.10995 0.013337 0.009779 -0.0015697 -0.0018819 0.0016342 0.0070416 -0.0056482 0.014248 0.027216 0.13696 -0.10066 -0.053223 -0.066347 -0.12675 -0.042399 -0.24941 -0.23321 -0.19845 -0.23932 -0.20796 -0.25659 -0.022108
1.4023 -0.0017468 -0.0065181 -0.010204 0.007515 0 -0.0018445 -0.0059207 0.0070547 0.0029996 -0.0023119 0.031011 2.2512 0.0049333 0.015185 0.00078178 0.010736 0.021251 0.0031372 0.01954 0.018018 0.026453 0 -0.021753 0 0.00031073 0.00044 -0.00086709 0.0011228 -0.18308 0.019708 0.0047069 -0.0026116 -0.0012942 0.0050955 0.010144 -0.0060175 0.020527 0.024958 0.12253 -0.10202 -0.037463 -0.042199 -0.097974 -0.0026963 -0.244 -0.22692 -0.19959 -0.22765 -0.21963 -0.25409 -0.028028
1.4063 -0.0024506 -0.0043148 -0.011787 -0.0029267 0 -0.0013321 -0.0004659 0.010755 0.0071869 0.0011554 0.041475 2.0816 0.0056457 0.014732 -0.0011381 0.011165 0.019023 0.0032259 0.022076 0.011133 0.026905 0 -0.027755 0 0.00018888 0.00052566 4.9498e-05 0.0011526 -0.3016 0.02148 -0.0033936 -0.004902 0.0012303 0.012329 0.015983 -0.002926 0.026805 0.024365 0.10158 -0.10632 -0.025119 -0.019572 -0.084925 0.02547 -0.23676 -0.22213 -0.19902 -0.21815 -0.22615 -0.2468 -0.028741
1.4102 -0.0042108 -0.0026025 -0.009799 -0.0095218 0 -0.0018664 0.0084646 0.012634 0.011242 0.006259 0.042087 1.9119 0.0048902 0.015766 -0.0010376 0.012795 0.015444 0.0039028 0.022062 0.0087958 0.028142 0 -0.028973 0 8.8126e-05 0.00073404 0.0011119 0.0010093 -0.39597 0.018341 -0.0096949 -0.0064887 0.0026431 0.01746 0.022441 0.0043884 0.029619 0.025567 0.077362 -0.11175 -0.017649 0.0031557 -0.08395 0.040131 -0.22631 -0.21453 -0.19432 -0.20859 -0.2242 -0.23403 -0.026238
1.4141 -0.006915 -0.0034482 -0.0077159 -0.0089173 0 -0.0027345 0.015727 0.011092 0.012814 0.0098874 0.031848 1.7456 0.00336 0.017052 0.0024396 0.013928 0.012956 0.0047944 0.01945 0.011976 0.03002 0 -0.024541 0 0.00028633 0.00094298 0.0018447 0.0010939 -0.37618 0.012369 -0.011482 -0.0054028 0.0002404 0.014456 0.024361 0.012613 0.026608 0.024801 0.053861 -0.11575 -0.015696 0.02821 -0.08942 0.041038 -0.21036 -0.19947 -0.18266 -0.19558 -0.21044 -0.21449 -0.022496
1.418 -0.0096718 -0.0069414 -0.0086657 -0.0045213 0 -0.0024591 0.015879 0.0062489 0.0097018 0.0092479 0.015856 1.5829 0.0022013 0.01732 0.0075731 0.014432 0.012412 0.0054291 0.016396 0.017425 0.030631 0 -0.016003 0 0.00080411 0.0012048 0.0020231 0.0014662 -0.206 0.0056279 -0.0092802 -0.0023216 -0.004889 0.0034502 0.017506 0.015762 0.017894 0.019945 0.038978 -0.11236 -0.019057 0.06077 -0.088942 0.029961 -0.18258 -0.16793 -0.15768 -0.1706 -0.17795 -0.18374 -0.018446
1.4219 -0.011325 -0.011164 -0.012502 -0.0028245 0 -0.0018209 0.0072011 3.9397e-05 0.0016389 0.0034145 0.0019317 1.4212 0.0015266 0.016089 0.01051 0.014884 0.012302 0.0054883 0.01485 0.020252 0.027994 0 -0.0056641 0 0.0012791 0.0015544 0.0016814 0.001722 0.066563 -0.001265 -0.0059539 -0.0010086 -0.0088127 -0.0090233 0.0028117 0.0096767 0.0058064 0.013506 0.043425 -0.093282 -0.02246 0.10757 -0.063366 0.018115 -0.13549 -0.11331 -0.11385 -0.12429 -0.12337 -0.13681 -0.012952
1.4258 -0.011185 -0.013818 -0.016056 -0.0072488 0 -0.0044231 -0.0062163 -0.005175 -0.0089195 -0.0062898 -0.0051193 1.2584 0.00034303 0.013888 0.0086375 0.015095 0.010558 0.0050921 0.014848 0.018323 0.022559 0 0.0060242 0 0.0012534 0.001802 0.0010783 0.001441 0.34819 -0.0085702 -0.0048665 -0.0053247 -0.009146 -0.015992 -0.013358 -0.0041586 -0.006413 0.009367 0.066294 -0.059274 -0.021219 0.16679 -0.012242 0.013434 -0.072813 -0.042779 -0.056273 -0.061681 -0.054396 -0.076987 -0.0030769
1.4297 -0.0096148 -0.013981 -0.016178 -0.015286 0 -0.012577 -0.016872 -0.0084201 -0.018185 -0.016795 -0.0070297 1.0951 -0.0019098 0.011904 0.0030756 0.01422 0.0070113 0.0049988 0.015212 0.014243 0.017683 0 0.021137 0 0.00061176 0.0016405 0.00059876 0.00070119 0.56804 -0.016291 -0.0077973 -0.015073 -0.0078119 -0.01585 -0.023687 -0.019031 -0.01615 0.0069402 0.10588 -0.011525 -0.012851 0.23599 0.06196 0.018952 0.0017363 0.038159 0.010841 0.012017 0.023901 -0.0070822 0.013767
1.4336 -0.0081211 -0.012509 -0.012552 -0.021051 0 -0.022731 -0.019421 -0.010738 -0.023669 -0.024425 -0.010263 0.93229 -0.004094 0.011211 -0.0022748 0.012273 0.0039488 0.006319 0.015532 0.012968 0.017052 0 0.041821 0 -0.00027575 0.0010079 0.00052332 6.7367e-05 0.71376 -0.024081 -0.013389 -0.02472 -0.0089784 -0.012464 -0.025307 -0.027537 -0.022681 -9.66e-05 0.15873 0.047465 0.0045377 0.31125 0.1539 0.036279 0.08279 0.12262 0.08193 0.089743 0.10548 0.068865 0.037257
1.4375 -0.0086639 -0.011031 -0.0078149 -0.020375 0 -0.026854 -0.014755 -0.013988 -0.02569 -0.026677 -0.020206 0.76929 -0.0041387 0.011978 -0.0042507 0.010757 0.0042071 0.0095624 0.016915 0.017376 0.021297 0 0.066843 0 -0.00086812 0.00027758 0.00077915 4.099e-05 0.81552 -0.031819 -0.017575 -0.027013 -0.014534 -0.01063 -0.021435 -0.026621 -0.027524 -0.017871 0.21386 0.11012 0.032979 0.37939 0.24641 0.063714 0.15499 0.19453 0.1424 0.15305 0.17702 0.13941 0.063606
1.4414 -0.012351 -0.010771 -0.0053074 -0.014043 0 -0.020152 -0.0089482 -0.018909 -0.026425 -0.024052 -0.036187 0.60379 -0.0012518 0.013281 -0.0030302 0.011123 0.0087 0.01369 0.0206 0.025971 0.027181 0 0.090683 0 -0.00091434 -1.9214e-05 0.00094826 0.00056633 0.90881 -0.039383 -0.016782 -0.019109 -0.022144 -0.012402 -0.018147 -0.019259 -0.033251 -0.044553 0.25491 0.16365 0.064775 0.42628 0.31769 0.088834 0.2053 0.24522 0.18231 0.19178 0.23102 0.19368 0.087672
1.4453 -0.018323 -0.012161 -0.0067585 -0.0071638 0 -0.0074783 -0.0081581 -0.024341 -0.027657 -0.020412 -0.051489 0.43406 0.0028594 0.013924 -0.0013818 0.012747 0.015625 0.01636 0.026033 0.034497 0.030343 0 0.10659 0 -0.00060724 0.00029638 0.00064166 0.0011216 1.0142 -0.045499 -0.011934 -0.0060889 -0.027803 -0.017466 -0.019571 -0.011974 -0.041077 -0.068923 0.27528 0.20223 0.094681 0.4455 0.36014 0.10541 0.22993 0.27371 0.19969 0.20567 0.26607 0.228 0.10576
1.4492 -0.023859 -0.015059 -0.011604 -0.0057962 0 -0.0005986 -0.014135 -0.028357 -0.029583 -0.020703 -0.058269 0.25965 0.005298 0.013696 -0.0015931 0.013175 0.021823 0.015682 0.030708 0.039451 0.029039 0 0.11125 0 -0.0003073 0.00085548 -6.3895e-05 0.0012724 1.1383 -0.047518 -0.0091688 0.0017434 -0.029773 -0.025321 -0.025546 -0.010558 -0.048997 -0.077789 0.27083 0.22164 0.11836 0.43255 0.36931 0.10927 0.2271 0.28001 0.19416 0.19609 0.28149 0.24026 0.11656
1.4531 -0.025998 -0.018735 -0.017731 -0.01307 0 -0.0075607 -0.023875 -0.030093 -0.031589 -0.027102 -0.053382 0.079303 0.0046058 0.013745 -0.0033198 0.010909 0.024932 0.012116 0.032149 0.040214 0.025324 0 0.10705 0 -0.00016084 0.0011082 -0.00060438 0.0010683 1.2731 -0.043488 -0.015051 -0.0035767 -0.02963 -0.035376 -0.0329 -0.01701 -0.052523 -0.066214 0.2375 0.21663 0.12993 0.38184 0.34112 0.096116 0.19584 0.26485 0.1666 0.16666 0.27652 0.22857 0.11998
1.457 -0.023641 -0.021578 -0.022533 -0.026606 0 -0.024322 -0.032633 -0.030226 -0.033496 -0.036658 -0.040661 -0.11105 0.0019907 0.015413 -0.0043381 0.0076776 0.024697 0.0084921 0.030094 0.038508 0.022752 0 0.099902 0 -1.8398e-05 0.00088347 -0.00043785 0.0008773 1.3842 -0.034972 -0.029534 -0.020833 -0.029747 -0.044916 -0.038201 -0.028974 -0.048214 -0.041771 0.18184 0.187 0.12398 0.29749 0.28305 0.068605 0.14589 0.23453 0.12753 0.13009 0.2538 0.19855 0.11615
1.4609 -0.018385 -0.021407 -0.023849 -0.038643 0 -0.037371 -0.036823 -0.02959 -0.035407 -0.042888 -0.028294 -0.31609 -7.0964e-05 0.018463 -0.0030436 0.0072034 0.02282 0.0077003 0.026689 0.036513 0.023082 0 0.094653 0 0.00029698 0.00053899 0.00038193 0.00090765 1.4094 -0.027236 -0.043479 -0.039125 -0.030414 -0.048707 -0.039483 -0.041063 -0.03735 -0.019409 0.12255 0.14586 0.10658 0.20141 0.21542 0.038731 0.094506 0.19873 0.090459 0.096475 0.22133 0.16348 0.10627
1.4648 -0.01325 -0.016905 -0.020955 -0.039799 0 -0.035299 -0.034751 -0.027596 -0.036354 -0.040509 -0.023454 -0.53526 -0.00028118 0.020671 3.6944e-05 0.011247 0.0217 0.010043 0.024522 0.035507 0.025157 0 0.091718 0 0.00070675 0.00053652 0.0011818 0.00099297 1.2905 -0.025493 -0.044534 -0.044842 -0.029587 -0.042541 -0.036342 -0.047106 -0.026197 -0.011513 0.068896 0.099705 0.081292 0.10462 0.1466 0.012791 0.049239 0.16036 0.060666 0.067848 0.18121 0.12867 0.093964
1.4688 -0.010273 -0.0092044 -0.015314 -0.025456 0 -0.018425 -0.02624 -0.022556 -0.033905 -0.029482 -0.027801 -0.75891 0.00054795 0.019563 0.003002 0.017096 0.022791 0.012868 0.024438 0.035588 0.026573 0 0.087501 0 0.00090704 0.00091058 0.0012797 0.00085854 1.0229 -0.030116 -0.027463 -0.031513 -0.024975 -0.027765 -0.029458 -0.042849 -0.021742 -0.020673 0.029326 0.055091 0.052262 0.017796 0.083968 -0.0034101 0.016515 0.12174 0.042062 0.044669 0.13525 0.098579 0.084296
1.4727 -0.0090503 -0.0017647 -0.010011 -0.00073089 0 0.002093 -0.012943 -0.013923 -0.026035 -0.014961 -0.036444 -0.97201 0.00078656 0.014838 0.0043515 0.019576 0.025469 0.012987 0.025188 0.035922 0.02602 0 0.077613 0 0.00067053 0.0012167 0.00063345 0.00049937 0.67645 -0.035523 8.2598e-05 -0.0053452 -0.015952 -0.011491 -0.020297 -0.02848 -0.025841 -0.039148 0.016762 0.022891 0.027153 -0.041093 0.037081 -0.00081039 0.0049468 0.084804 0.037961 0.023211 0.084353 0.077693 0.079745
1.4766 -0.0074429 0.0019945 -0.0075207 0.020866 0 0.013824 0.0010402 -0.0040071 -0.013724 -0.0033133 -0.040778 -1.1642 -0.00022776 0.009011 0.0038139 0.015931 0.027371 0.0095325 0.025012 0.035291 0.023964 0 0.060016 0 7.8992e-05 0.0010102 -0.00014572 0.0001926 0.35488 -0.034311 0.022108 0.018164 -0.0038747 -0.0012079 -0.010724 -0.0094801 -0.032726 -0.053666 0.025294 0.005855 0.011425 -0.071465 0.0045811 0.016498 0.007956 0.05071 0.039386 -0.0035344 0.032174 0.061701 0.076607
1.4805 -0.0036895 0.0015009 -0.0074096 0.026014 0 0.01204 0.010339 0.0031123 -0.0012173 0.002316 -0.03364 -1.3384 -0.0018929 0.0054751 0.0018364 0.0086973 0.026419 0.0044831 0.0234 0.033038 0.02163 0 0.035995 0 -0.00055463 0.00032494 -0.00042887 0.00014801 0.12292 -0.023171 0.025953 0.024756 0.0084888 0.0013072 -0.002203 0.0057828 -0.032557 -0.052072 0.044912 9.9912e-05 0.0043887 -0.081228 -0.017379 0.04143 0.017428 0.02051 0.039352 -0.036542 -0.018214 0.045915 0.066308
1.4844 0.0020939 -0.00040099 -0.0064157 0.011823 0 0.0012743 0.011765 0.0049664 0.0069887 0.0034239 -0.013937 -1.5105 -0.0034902 0.0057759 -0.00099334 0.0035641 0.023108 0.00051916 0.021269 0.029958 0.01991 0 0.0089964 0 -0.00095684 -0.00036065 -0.00017668 0.00025954 -0.036687 -0.0053632 0.011629 0.011802 0.017501 0.00073724 0.0048431 0.011219 -0.018838 -0.029282 0.068158 0.00175 0.0044795 -0.076698 -0.031075 0.068556 0.027415 -0.0046946 0.033351 -0.075121 -0.064199 0.027166 0.041938
1.4883 0.0082715 0.00013706 -0.0013943 -0.010746 0 -0.0094094 0.0072731 0.0031751 0.009875 0.0040823 0.012107 -1.6985 -0.0050196 0.0087028 -0.0036751 0.0043187 0.020628 -0.0013941 0.019579 0.027839 0.019323 0 -0.017225 0 -0.0010495 -0.00060307 0.00011847 0.00028414 -0.19716 0.012157 -0.0085218 -0.0092665 0.019728 0.0030579 0.010731 0.0076242 0.0059912 0.0091495 0.085899 0.0049808 0.0086181 -0.066332 -0.038949 0.091105 0.030799 -0.023416 0.016753 -0.11694 -0.10245 0.0019964 0.0048053
1.4922 0.013283 0.0047537 0.0074765 -0.024143 0 -0.012012 0.003074 0.0024035 0.010641 0.0077081 0.034349 -1.9098 -0.006619 0.011837 -0.0044403 0.0098062 0.021837 -0.0022958 0.017972 0.027279 0.020326 0 -0.039947 0 -0.00086834 -0.00038293 5.1971e-05 0.00021372 -0.41955 0.023968 -0.018949 -0.020782 0.014291 0.0099441 0.015585 0.0027116 0.031433 0.04814 0.084349 -0.0040664 0.0069548 -0.065735 -0.044239 0.097392 0.016064 -0.034439 -0.014071 -0.15379 -0.12725 -0.032647 -0.035135
1.4961 0.016803 0.011882 0.016598 -0.017029 0 -0.0028369 0.0049815 0.0065664 0.013687 0.015188 0.04498 -2.1344 -0.0075292 0.013675 -0.001653 0.015535 0.025418 -0.003524 0.014965 0.025708 0.022878 0 -0.058062 0 -0.00042964 -2.1603e-05 -0.00023016 0.00033185 -0.7064 0.029293 -0.011339 -0.011556 0.0051208 0.018263 0.019111 0.0056076 0.046003 0.070343 0.067626 -0.029273 -0.0062921 -0.078527 -0.050674 0.088588 -0.013953 -0.043486 -0.051082 -0.1824 -0.14292 -0.07156 -0.065888
1.5 0.019543 0.018717 0.022378 0.0075636 0 0.016093 0.014059 0.015767 0.020877 0.024999 0.04343 -2.3512 -0.0063346 0.014175 0.0042876 0.017816 0.025478 -0.0052377 0.0095133 0.018422 0.025515 0 -0.072065 0 0.0002291 0.00020207 -0.00024174 0.00083009 -1.013 0.031204 0.010866 0.014924 9.3026e-05 0.024379 0.021649 0.019594 0.045329 0.06689 0.039799 -0.071041 -0.033327 -0.10358 -0.06022 0.065536 -0.057156 -0.054414 -0.090234 -0.2029 -0.15208 -0.11187 -0.081567
1.5039 0.022285 0.023908 0.024797 0.035163 0 0.036981 0.026472 0.026642 0.030648 0.034416 0.036221 -2.5413 -0.0026048 0.013666 0.010164 0.016231 0.016239 -0.0067172 0.0023567 0.0028831 0.025535 0 -0.083486 0 0.00088628 0.0002683 0.00022725 0.0014434 -1.2926 0.033705 0.035786 0.043074 0.0060562 0.028051 0.025171 0.03899 0.035115 0.044251 0.0060197 -0.128 -0.075015 -0.13812 -0.07471 0.029874 -0.11044 -0.071044 -0.12766 -0.21653 -0.15781 -0.15073 -0.08531
1.5078 0.025368 0.028207 0.027327 0.050993 0 0.049324 0.037205 0.035381 0.040252 0.040853 0.031768 -2.7014 0.0019527 0.011967 0.011887 0.012668 -0.0017446 -0.007631 -0.0043056 -0.017564 0.020932 0 -0.093861 0 0.0011358 0.00027431 0.00082156 0.0016098 -1.5259 0.039301 0.050974 0.056667 0.023147 0.031895 0.03227 0.053151 0.026659 0.020646 -0.023638 -0.19524 -0.13122 -0.17447 -0.097697 -0.016142 -0.16779 -0.10025 -0.15778 -0.22724 -0.16552 -0.18372 -0.085296
1.5117 0.029 0.032776 0.033116 0.050117 0 0.046739 0.043619 0.040343 0.04814 0.043093 0.034232 -2.8458 0.0045137 0.0089595 0.0079475 0.008873 -0.020145 -0.0083941 -0.0085968 -0.03509 0.012479 0 -0.10375 0 0.00069017 0.00020389 0.0010055 0.0010556 -1.7115 0.047979 0.05084 0.050443 0.04372 0.037734 0.043278 0.054681 0.02836 0.013269 -0.038288 -0.25677 -0.19068 -0.19941 -0.12871 -0.065242 -0.21789 -0.14233 -0.1794 -0.24198 -0.18009 -0.20912 -0.088315
1.5156 0.033646 0.03745 0.04141 0.039235 0 0.033213 0.045805 0.042241 0.053879 0.042071 0.041332 -2.9965 0.0036081 0.0056304 0.0010398 0.0054132 -0.02879 -0.0092081 -0.01055 -0.043854 0.003477 0 -0.11263 0 -0.00026482 -5.176e-05 0.00067781 0.00015427 -1.8468 0.057182 0.039727 0.033207 0.057609 0.044376 0.054351 0.045214 0.039799 0.026084 -0.037396 -0.30341 -0.24395 -0.20905 -0.1634 -0.11303 -0.25572 -0.1909 -0.19549 -0.26147 -0.20058 -0.22845 -0.096478
1.5195 0.03971 0.041089 0.04807 0.030264 0 0.021949 0.044756 0.042671 0.056524 0.040543 0.047553 -3.168 0.00049201 0.0037261 -0.0040805 0.0025038 -0.024336 -0.0093189 -0.011978 -0.045738 -0.0031517 0 -0.11975 0 -0.0010852 -0.00046194 0.00029701 -0.00039869 -1.9288 0.062733 0.02903 0.020597 0.059498 0.049093 0.059362 0.034021 0.052921 0.048341 -0.021497 -0.32976 -0.28493 -0.20202 -0.19799 -0.15703 -0.27834 -0.2408 -0.20781 -0.28458 -0.22548 -0.24227 -0.10842
1.5234 0.046771 0.043486 0.049754 0.03173 0 0.025404 0.041509 0.043064 0.054485 0.041309 0.049496 -3.3572 -0.0020952 0.003884 -0.0047029 0.00079667 -0.013545 -0.0078271 -0.014734 -0.049153 -0.0077279 0 -0.12516 0 -0.001155 -0.00077173 0.00035638 -0.00028682 -1.9775 0.061182 0.029608 0.023582 0.052113 0.050662 0.054974 0.030673 0.059133 0.064715 0.0073783 -0.33182 -0.30806 -0.17856 -0.22794 -0.1951 -0.28381 -0.28598 -0.21839 -0.30895 -0.25235 -0.2513 -0.12192
1.5273 0.053372 0.046316 0.047469 0.044041 0 0.044358 0.038262 0.044765 0.047936 0.045153 0.048502 -3.5468 -0.0024724 0.0043954 -0.0022486 0.00071058 -0.0075674 -0.0052071 -0.019009 -0.061115 -0.013524 0 -0.12984 0 -0.00043111 -0.00075066 0.00080479 0.00011392 -2.0433 0.052834 0.043932 0.041418 0.043057 0.050423 0.044526 0.037924 0.056315 0.067606 0.043604 -0.30359 -0.30238 -0.14216 -0.24075 -0.22242 -0.26936 -0.31238 -0.22924 -0.32626 -0.27445 -0.25447 -0.13476
1.5313 0.057908 0.051644 0.045788 0.060542 0 0.066595 0.038964 0.049046 0.041015 0.050449 0.048611 -3.7182 -0.0011712 0.0025463 -0.00034123 0.0012853 -0.01225 -0.0034214 -0.023273 -0.080031 -0.023256 0 -0.13487 0 0.00049694 -0.00050444 0.0010817 0.00016296 -2.1781 0.0429 0.063779 0.063529 0.038979 0.050653 0.036647 0.050494 0.049962 0.060886 0.076827 -0.26356 -0.28015 -0.10609 -0.23709 -0.24176 -0.24844 -0.32235 -0.23971 -0.33467 -0.28945 -0.25334 -0.14428
1.5352 0.059921 0.059447 0.048557 0.072392 0 0.077365 0.046991 0.056092 0.040219 0.055067 0.05232 -3.8629 0.00029042 -0.0024019 -0.0010202 0.0005262 -0.023568 -0.0040546 -0.025889 -0.096627 -0.035799 0 -0.14067 0 0.00093453 -0.0004324 0.00073962 -0.00035401 -2.3901 0.038658 0.07621 0.077785 0.042309 0.052616 0.039016 0.060202 0.047804 0.053375 0.10347 -0.21957 -0.24708 -0.074838 -0.21836 -0.25396 -0.22728 -0.3189 -0.24848 -0.33562 -0.29751 -0.24824 -0.14801
1.5391 0.060546 0.066974 0.055402 0.074022 0 0.072102 0.061383 0.063995 0.04919 0.058742 0.058364 -3.9848 0.0012664 -0.0078221 -0.0030971 -0.0026095 -0.032345 -0.0065168 -0.026844 -0.10259 -0.046636 0 -0.14738 0 0.00070159 -0.00080624 -4.2166e-05 -0.0010375 -2.6299 0.044032 0.073915 0.078546 0.051973 0.056375 0.052334 0.062624 0.052956 0.050138 0.12077 -0.17867 -0.20899 -0.051665 -0.18714 -0.26011 -0.21155 -0.30605 -0.25429 -0.33167 -0.29953 -0.23992 -0.14616
1.543 0.061632 0.07093 0.062343 0.066455 0 0.059367 0.075973 0.069606 0.064627 0.063249 0.063363 -4.0925 0.0022091 -0.0098694 -0.0041432 -0.0067751 -0.033304 -0.008677 -0.027928 -0.098507 -0.051814 0 -0.15579 0 0.00024423 -0.001428 -0.00062913 -0.001364 -2.8272 0.056191 0.061431 0.069175 0.06531 0.061758 0.069681 0.059756 0.061736 0.050333 0.12511 -0.14993 -0.17391 -0.03961 -0.14845 -0.2615 -0.20936 -0.29086 -0.25499 -0.32876 -0.29772 -0.23011 -0.14322
1.5469 0.06429 0.070389 0.065615 0.056742 0 0.051866 0.083501 0.0712 0.077926 0.069911 0.065314 -4.1923 0.0032702 -0.0072976 -0.0035588 -0.0093161 -0.029516 -0.0095123 -0.031206 -0.093152 -0.051522 0 -0.16731 0 0.00014653 -0.0017911 -0.00059266 -0.0012486 -2.946 0.067722 0.051404 0.058467 0.078584 0.068516 0.081769 0.057159 0.067842 0.051982 0.11646 -0.13715 -0.14951 -0.035426 -0.11366 -0.26142 -0.22419 -0.28359 -0.25053 -0.33631 -0.29719 -0.22414 -0.14602
1.5508 0.068108 0.067503 0.064839 0.053363 0 0.055112 0.081501 0.070328 0.081837 0.077103 0.065477 -4.2871 0.0034728 -0.0029421 -0.0031306 -0.0090527 -0.028392 -0.010691 -0.037204 -0.094853 -0.049725 0 -0.18246 0 0.00055446 -0.0016082 -0.00012816 -0.0010284 -3.0068 0.072796 0.05376 0.054341 0.086922 0.075399 0.083584 0.058884 0.068637 0.056473 0.098915 -0.13409 -0.13413 -0.033534 -0.087687 -0.26178 -0.24914 -0.28494 -0.24378 -0.35426 -0.29964 -0.22515 -0.15882
1.5547 0.07158 0.065403 0.062836 0.060101 0 0.064601 0.074264 0.070447 0.076288 0.080869 0.067119 -4.3805 0.0019173 -0.0010774 -0.004558 -0.0077964 -0.034031 -0.014923 -0.044435 -0.10376 -0.050277 0 -0.19921 0 0.0010873 -0.0011285 0.00021097 -0.00094567 -3.0581 0.071767 0.067347 0.0591 0.086137 0.079924 0.07714 0.064757 0.067498 0.067002 0.074078 -0.13699 -0.12595 -0.03178 -0.072075 -0.26292 -0.2794 -0.29337 -0.23656 -0.38043 -0.30503 -0.23474 -0.17996
1.5586 0.073281 0.065594 0.062861 0.072855 0 0.072481 0.068879 0.073275 0.067976 0.0786 0.072665 -4.4761 -0.00037348 -0.0032427 -0.0070326 -0.0087719 -0.043871 -0.022703 -0.050593 -0.11266 -0.053483 0 -0.21329 0 0.001281 -0.0008751 0.00013186 -0.00082583 -3.1301 0.070032 0.08149 0.068766 0.076261 0.080064 0.068873 0.071724 0.07019 0.083191 0.043704 -0.14174 -0.12236 -0.028547 -0.067141 -0.2648 -0.30941 -0.30602 -0.23077 -0.41109 -0.31263 -0.2538 -0.2031
1.5625 0.072869 0.06745 0.06614 0.082524 0 0.075191 0.069247 0.076777 0.064312 0.072185 0.08184 -4.5724 -0.00070303 -0.0068923 -0.0078984 -0.013433 -0.052351 -0.031323 -0.054276 -0.115 -0.056446 0 -0.22098 0 0.0010569 -0.0010897 -0.00012666 -0.00038749 -3.2176 0.072599 0.085677 0.076411 0.063174 0.076405 0.064639 0.077145 0.078971 0.098947 0.010471 -0.14248 -0.11821 -0.024379 -0.071314 -0.26542 -0.32755 -0.3145 -0.22963 -0.43429 -0.31925 -0.282 -0.22179
1.5664 0.071349 0.06987 0.07162 0.082321 0 0.074513 0.073839 0.077367 0.067584 0.067091 0.091871 -4.6582 0.0024587 -0.0082863 -0.0057643 -0.019965 -0.056811 -0.037663 -0.055789 -0.11148 -0.056513 0 -0.2222 0 0.00072422 -0.0015019 -0.00014015 0.00020724 -3.3007 0.079746 0.078297 0.077238 0.055374 0.072158 0.066469 0.080732 0.090117 0.10671 -0.020207 -0.13936 -0.11063 -0.023205 -0.076793 -0.26248 -0.33116 -0.31373 -0.23227 -0.44155 -0.3221 -0.31006 -0.23302
1.5703 0.070486 0.072814 0.077367 0.073588 0 0.073324 0.078645 0.074296 0.074499 0.06787 0.098878 -4.7189 0.0069942 -0.0065164 -0.0024529 -0.025018 -0.059186 -0.041745 -0.056608 -0.10871 -0.054066 0 -0.22067 0 0.0005605 -0.0016693 0.00017452 0.00032439 -3.3739 0.087529 0.066975 0.072143 0.057848 0.070525 0.07275 0.083815 0.096944 0.10353 -0.045174 -0.13487 -0.10063 -0.026869 -0.081372 -0.25538 -0.32214 -0.30448 -0.23725 -0.43209 -0.32103 -0.33257 -0.23697
1.5742 0.071692 0.076831 0.081888 0.06492 0 0.072804 0.081444 0.071347 0.080567 0.074317 0.099294 -4.7496 0.0083407 -0.0043875 -0.00138 -0.026856 -0.062419 -0.046742 -0.058174 -0.11178 -0.051854 0 -0.22064 0 0.00047109 -0.0014813 0.00046313 -0.00047836 -3.4467 0.091742 0.061443 0.067197 0.068539 0.072023 0.080377 0.08737 0.095187 0.092439 -0.061783 -0.13138 -0.08979 -0.036209 -0.084248 -0.24411 -0.30289 -0.28858 -0.24332 -0.40683 -0.31644 -0.34542 -0.23464
1.5781 0.074929 0.081329 0.084434 0.065086 0 0.073907 0.082789 0.073395 0.084215 0.081954 0.091257 -4.7635 0.0039255 -0.0053196 -0.0040367 -0.02673 -0.066439 -0.054953 -0.061007 -0.11902 -0.051886 0 -0.22313 0 0.00011744 -0.0012486 0.00035494 -0.0018159 -3.5177 0.09106 0.066131 0.068947 0.080726 0.07456 0.086547 0.090876 0.085869 0.078242 -0.066219 -0.13249 -0.081284 -0.051404 -0.085979 -0.22931 -0.27762 -0.27017 -0.24872 -0.36895 -0.30957 -0.34353 -0.22705
1.582 0.078389 0.083956 0.084628 0.075775 0 0.078901 0.083517 0.08101 0.086659 0.086082 0.076331 -4.7822 -0.003595 -0.0096944 -0.0084731 -0.027271 -0.068462 -0.064196 -0.064534 -0.12401 -0.053375 0 -0.22548 0 -0.00063749 -0.0013091 -0.00010573 -0.0026808 -3.5569 0.086974 0.078255 0.078696 0.088724 0.075978 0.089318 0.092662 0.073891 0.063848 -0.056219 -0.14142 -0.08046 -0.067324 -0.090957 -0.21533 -0.25538 -0.25835 -0.25156 -0.33079 -0.30372 -0.3259 -0.21677
1.5859 0.079475 0.082272 0.082212 0.090197 0 0.088526 0.082575 0.08886 0.088724 0.085211 0.060674 -4.815 -0.0081565 -0.014523 -0.011451 -0.029763 -0.066892 -0.069109 -0.06746 -0.12225 -0.05391 0 -0.22473 0 -0.0014782 -0.0016481 -0.00050833 -0.0023997 -3.5239 0.081942 0.090977 0.090326 0.091234 0.076047 0.087684 0.090879 0.064648 0.051652 -0.03845 -0.15479 -0.086453 -0.078138 -0.10093 -0.20595 -0.23983 -0.25486 -0.25262 -0.3012 -0.29997 -0.30199 -0.20887
1.5898 0.07667 0.076211 0.077175 0.098276 0 0.09745 0.078109 0.090116 0.088947 0.080819 0.053507 -4.8482 -0.0059315 -0.016609 -0.011785 -0.033011 -0.063881 -0.066572 -0.068416 -0.11535 -0.052442 0 -0.22141 0 -0.0018825 -0.0019828 -0.00052764 -0.0013531 -3.4079 0.078231 0.097437 0.094096 0.089811 0.075786 0.081995 0.084292 0.061832 0.047247 -0.016885 -0.17019 -0.097991 -0.081179 -0.11575 -0.203 -0.23153 -0.25865 -0.25261 -0.28311 -0.29793 -0.27715 -0.20862
1.5938 0.070922 0.068725 0.070075 0.093767 0 0.095484 0.070393 0.082802 0.085314 0.074669 0.061818 -4.8567 0.00078031 -0.0157 -0.011119 -0.034652 -0.063354 -0.059501 -0.066731 -0.10911 -0.050796 0 -0.21943 0 -0.001625 -0.0021695 -0.00025307 -0.00063711 -3.248 0.077727 0.093213 0.084159 0.085467 0.07537 0.074403 0.073006 0.067002 0.058212 0.0041576 -0.185 -0.1132 -0.074664 -0.13447 -0.20774 -0.23016 -0.2675 -0.25235 -0.27799 -0.29676 -0.25667 -0.21704
1.5977 0.065234 0.063764 0.062331 0.07799 0 0.076735 0.062827 0.071787 0.078385 0.06738 0.083979 -4.829 0.0056008 -0.014377 -0.011444 -0.033367 -0.06678 -0.054615 -0.063063 -0.10823 -0.052035 0 -0.22172 0 -0.0010143 -0.0023909 -4.2687e-05 -0.00097135 -3.1113 0.081097 0.077975 0.06401 0.077977 0.073566 0.068276 0.059383 0.079207 0.086048 0.016507 -0.19463 -0.12799 -0.05772 -0.15284 -0.22138 -0.23372 -0.27454 -0.25327 -0.28577 -0.29364 -0.24937 -0.22883
1.6016 0.062567 0.06338 0.056232 0.058493 0 0.048566 0.059491 0.064398 0.071793 0.059844 0.10772 -4.7808 0.0042105 -0.015125 -0.012474 -0.029932 -0.07154 -0.056184 -0.0593 -0.11318 -0.057313 0 -0.22593 0 -0.0006146 -0.0028639 -0.00010316 -0.0019964 -3.043 0.086054 0.057036 0.045187 0.068406 0.069568 0.06629 0.048303 0.093863 0.11897 0.017404 -0.19869 -0.13881 -0.039292 -0.1645 -0.2382 -0.23726 -0.27269 -0.25545 -0.29733 -0.28649 -0.25448 -0.23535
1.6055 0.063745 0.066548 0.0543 0.044709 0 0.029469 0.061772 0.064036 0.069128 0.055086 0.11614 -4.7404 -0.0016292 -0.017884 -0.012072 -0.026517 -0.073724 -0.062219 -0.057464 -0.12124 -0.064385 0 -0.22504 0 -0.00072855 -0.0034399 -0.0002836 -0.0026977 -3.0351 0.087098 0.040734 0.039656 0.060901 0.064922 0.068446 0.045363 0.10283 0.13558 0.0095783 -0.19933 -0.14618 -0.02562 -0.16782 -0.254 -0.23965 -0.26207 -0.25803 -0.30827 -0.27608 -0.26706 -0.23048
1.6094 0.067143 0.070462 0.057892 0.043384 0 0.034969 0.067543 0.067946 0.070435 0.05713 0.099255 -4.7196 -0.0062441 -0.020497 -0.0092301 -0.025184 -0.072176 -0.066999 -0.058211 -0.12926 -0.069257 0 -0.21315 0 -0.001149 -0.0036491 -0.00029075 -0.002478 -3.0389 0.078934 0.039272 0.051421 0.060371 0.062862 0.071841 0.053121 0.098042 0.11984 -0.0040128 -0.19824 -0.1512 -0.02068 -0.16239 -0.266 -0.24086 -0.24426 -0.26019 -0.31648 -0.26365 -0.28311 -0.21421
1.6133 0.070237 0.072772 0.065776 0.055346 0 0.063556 0.073344 0.070809 0.072173 0.066942 0.062689 -4.7008 -0.0060128 -0.021174 -0.0059106 -0.02677 -0.069397 -0.066943 -0.060265 -0.13499 -0.069407 0 -0.19152 0 -0.0014012 -0.0032123 -4.9333e-05 -0.001719 -3.0087 0.061765 0.055001 0.073582 0.06772 0.065398 0.072826 0.068022 0.077635 0.075426 -0.018737 -0.19765 -0.15596 -0.028417 -0.14878 -0.27127 -0.24165 -0.22275 -0.26076 -0.32052 -0.25134 -0.29734 -0.1915
1.6172 0.071384 0.072701 0.074019 0.074496 0 0.096253 0.07688 0.06994 0.070772 0.079548 0.025983 -4.6534 -0.0028084 -0.02012 -0.0053202 -0.03059 -0.068671 -0.063416 -0.061595 -0.13694 -0.065657 0 -0.16897 0 -0.0012091 -0.0024314 0.00020009 -0.0012719 -2.9347 0.043314 0.078689 0.092804 0.07775 0.071202 0.069995 0.081327 0.049602 0.025819 -0.023683 -0.19995 -0.16511 -0.049652 -0.1318 -0.26727 -0.2447 -0.20822 -0.25767 -0.32067 -0.24457 -0.30155 -0.16865
1.6211 0.070167 0.07051 0.077877 0.09006 0 0.1109 0.07741 0.06684 0.066064 0.086242 0.010286 -4.566 -0.001435 -0.018848 -0.0083466 -0.034835 -0.070823 -0.059892 -0.061472 -0.13465 -0.061179 0 -0.15582 0 -0.00072905 -0.0019418 0.00014619 -0.0015028 -2.8398 0.034349 0.09467 0.097676 0.082495 0.076503 0.065385 0.084449 0.028496 -0.0013073 -0.016305 -0.20336 -0.17835 -0.073426 -0.11767 -0.25882 -0.24967 -0.20472 -0.25167 -0.31864 -0.24396 -0.29771 -0.15108
1.625 0.066461 0.066391 0.074576 0.092163 0 0.098444 0.074603 0.064205 0.061074 0.080926 0.024049 -4.4593 -0.0040787 -0.018357 -0.012227 -0.037472 -0.073961 -0.057418 -0.061403 -0.12977 -0.058812 0 -0.15642 0 -0.00035243 -0.0020408 -0.0002955 -0.0019552 -2.7465 0.040555 0.091982 0.085118 0.077179 0.077917 0.062526 0.07495 0.02622 0.0071715 0.0031854 -0.20626 -0.194 -0.093968 -0.10821 -0.24822 -0.25501 -0.21214 -0.2432 -0.31358 -0.24884 -0.28841 -0.14331
1.6289 0.059763 0.060085 0.064852 0.078009 0 0.067484 0.068054 0.062309 0.058589 0.065142 0.057437 -4.3666 -0.0078923 -0.01836 -0.013133 -0.037397 -0.075846 -0.053972 -0.063712 -0.12602 -0.05913 0 -0.1663 0 -0.00030575 -0.0023483 -0.00092702 -0.0019424 -2.6485 0.057778 0.072259 0.061139 0.063378 0.074314 0.062856 0.058181 0.04361 0.043014 0.033197 -0.20713 -0.20978 -0.10613 -0.10442 -0.2376 -0.25869 -0.22884 -0.23287 -0.30425 -0.25788 -0.27684 -0.1482
1.6328 0.049872 0.051395 0.05203 0.054055 0 0.035181 0.058223 0.058745 0.058227 0.047089 0.089533 -4.2997 -0.0082513 -0.018114 -0.0099594 -0.035193 -0.075786 -0.048242 -0.068808 -0.12632 -0.060724 0 -0.17603 0 -0.00044163 -0.0022309 -0.0014479 -0.0013367 -2.5114 0.074992 0.047418 0.036497 0.047005 0.066409 0.063864 0.043027 0.069621 0.085202 0.068818 -0.2038 -0.22027 -0.1026 -0.10603 -0.2295 -0.25562 -0.24909 -0.22166 -0.28652 -0.26768 -0.26938 -0.16399
1.6367 0.038083 0.040836 0.039627 0.031671 0 0.014664 0.047127 0.051415 0.056932 0.03534 0.1025 -4.2362 -0.0039752 -0.017552 -0.0052269 -0.032782 -0.074205 -0.042723 -0.073798 -0.12942 -0.062012 0 -0.17758 0 -0.00040483 -0.0015478 -0.001645 -0.00067235 -2.3002 0.082336 0.029481 0.020628 0.033765 0.055479 0.061086 0.035418 0.088834 0.1143 0.097878 -0.19832 -0.22102 -0.086918 -0.10805 -0.22318 -0.24224 -0.26101 -0.21119 -0.25934 -0.27297 -0.27111 -0.1816
1.6406 0.027151 0.029726 0.029589 0.019163 0 0.0092419 0.037226 0.041145 0.052093 0.032727 0.092018 -4.1406 0.0012562 -0.017306 -0.0022425 -0.031995 -0.071167 -0.041683 -0.074146 -0.12996 -0.062684 0 -0.16801 0 1.5426e-06 -0.00086959 -0.0014488 -0.00052309 -2.0078 0.07721 0.021913 0.017263 0.026225 0.043033 0.052428 0.035046 0.091289 0.12081 0.11461 -0.1946 -0.21385 -0.067836 -0.10765 -0.21584 -0.22063 -0.26075 -0.20221 -0.22703 -0.27282 -0.28017 -0.18708
1.6445 0.019555 0.019737 0.022219 0.016562 0 0.014675 0.029405 0.031078 0.043876 0.035357 0.067208 -3.9983 0.0027977 -0.017837 -0.0017897 -0.033149 -0.066217 -0.045896 -0.067233 -0.12297 -0.063484 0 -0.14852 0 0.00059533 -0.00087769 -0.00091765 -0.00092265 -1.6606 0.06393 0.019596 0.023351 0.023928 0.031206 0.040683 0.037404 0.077317 0.10455 0.11591 -0.19548 -0.20101 -0.051409 -0.10384 -0.20512 -0.19294 -0.24713 -0.19526 -0.19377 -0.26738 -0.29415 -0.16987
1.6484 0.015654 0.012289 0.017004 0.017364 0 0.023723 0.02251 0.023771 0.034602 0.036733 0.042098 -3.8289 -4.9887e-05 -0.018897 -0.0019658 -0.034865 -0.059679 -0.0505 -0.054648 -0.10862 -0.064718 0 -0.12158 0 0.00094349 -0.0015887 -0.00024431 -0.001458 -1.3003 0.048708 0.015825 0.031224 0.024738 0.022236 0.031349 0.03819 0.054855 0.071033 0.099861 -0.20384 -0.18584 -0.044007 -0.096289 -0.1885 -0.16231 -0.22054 -0.19077 -0.16482 -0.25754 -0.30953 -0.13083
1.6523 0.01369 0.0080745 0.013119 0.015119 0 0.028819 0.015265 0.019177 0.026245 0.03274 0.026044 -3.6678 -0.0033994 -0.019948 -0.0010221 -0.035255 -0.053227 -0.049288 -0.04097 -0.092096 -0.065067 0 -0.089402 0 0.00073414 -0.0022791 0.00026338 -0.0018149 -0.95765 0.035172 0.0086519 0.032862 0.025644 0.016727 0.027364 0.035595 0.032801 0.029885 0.065009 -0.2239 -0.17774 -0.056695 -0.086935 -0.16018 -0.13702 -0.18543 -0.19 -0.15422 -0.24625 -0.31584 -0.082486
1.6563 0.011726 0.0068263 0.0095235 0.0087008 0 0.024178 0.0083556 0.015336 0.018806 0.023475 0.019508 -3.5354 -0.0029551 -0.020796 0.00035513 -0.03329 -0.048301 -0.041248 -0.030035 -0.078017 -0.062002 0 -0.054394 0 7.573e-05 -0.0022256 0.00033344 -0.0020554 -0.64042 0.023516 0.001164 0.024389 0.02341 0.012687 0.02579 0.029195 0.015947 -0.0059687 0.025525 -0.24758 -0.17936 -0.080812 -0.079515 -0.12407 -0.12 -0.15242 -0.19124 -0.15983 -0.23618 -0.3095 -0.040284
1.6602 0.0094448 0.007409 0.0055083 0.0020254 0 0.0093706 0.0040132 0.010543 0.010889 0.011609 0.016082 -3.4244 0.0015908 -0.021503 4.5585e-05 -0.029145 -0.043869 -0.032052 -0.022063 -0.065222 -0.053647 0 -0.019523 0 -0.00054353 -0.0014599 -4.1987e-05 -0.002326 -0.34018 0.01209 -0.0027093 0.0085091 0.016155 0.0071437 0.02005 0.01826 0.0041419 -0.025064 -0.012373 -0.26944 -0.18977 -0.11024 -0.074848 -0.082449 -0.11082 -0.12423 -0.19329 -0.17758 -0.22663 -0.28964 -0.011796
1.6641 0.0079315 0.0083261 0.0016663 -0.00034586 0 -0.0082517 0.003254 0.0045625 0.0013451 -9.5529e-05 0.00759 -3.3144 0.0065433 -0.021738 -0.0025147 -0.023547 -0.036467 -0.028342 -0.014266 -0.047704 -0.040622 0 0.012881 0 -0.0006283 -0.00070702 -0.00053927 -0.0024565 -0.047204 -0.0011243 -0.0015689 -0.0068499 0.0051392 -0.00080184 0.0060105 0.0025049 -0.0055725 -0.02528 -0.043107 -0.28415 -0.20672 -0.1386 -0.073099 -0.037956 -0.10801 -0.10229 -0.19469 -0.20174 -0.21622 -0.25649 0.0068307
1.668 0.0078271 0.0084032 -8.468e-05 0.0029386 0 -0.017105 0.0039376 -0.0019159 -0.0098478 -0.0098743 -0.010986 -3.1931 0.0082527 -0.020606 -0.0050654 -0.01714 -0.023182 -0.030728 -0.0042256 -0.021373 -0.026252 0 0.042536 0 -8.412e-05 -0.0005777 -0.00074605 -0.0020548 0.24014 -0.017705 0.0035372 -0.013424 -0.005497 -0.008828 -0.013805 -0.015428 -0.016414 -0.017396 -0.058854 -0.28287 -0.2246 -0.1555 -0.073309 0.0050507 -0.10773 -0.086288 -0.19253 -0.22039 -0.20093 -0.21103 0.024929
1.6719 0.0080748 0.0071521 0.00159 0.0095415 0 -0.010574 0.0021798 -0.0083109 -0.02181 -0.016715 -0.038339 -3.064 0.0066303 -0.017459 -0.0046861 -0.010566 -0.0048713 -0.033177 0.0072439 0.010176 -0.014799 0 0.070419 0 0.00069714 -0.00091323 -0.00053307 -0.0010393 0.51529 -0.037452 0.010616 -0.0082237 -0.01175 -0.013758 -0.031996 -0.02949 -0.030108 -0.018222 -0.056866 -0.26159 -0.23235 -0.15331 -0.071797 0.040486 -0.10216 -0.070182 -0.18272 -0.21565 -0.17518 -0.16082 0.048193
1.6758 0.00674 0.004561 0.0050609 0.01524 0 0.005976 -0.004007 -0.014277 -0.033039 -0.02015 -0.066293 -2.9342 0.0044782 -0.012857 -0.001047 -0.0048102 0.013767 -0.029644 0.016496 0.037089 -0.0089217 0 0.09577 0 0.0011788 -0.0010003 -0.00017767 6.5906e-05 0.76543 -0.056632 0.016837 0.0039706 -0.012999 -0.015013 -0.042273 -0.033887 -0.045726 -0.036997 -0.043847 -0.22831 -0.22753 -0.13802 -0.067407 0.067156 -0.089506 -0.050653 -0.16531 -0.18687 -0.14034 -0.11249 0.074697
1.6797 0.0029455 0.00067744 0.0058805 0.015643 0 0.018258 -0.01256 -0.019123 -0.04117 -0.020592 -0.082984 -2.8029 0.0038082 -0.0084424 0.0029656 -0.00096523 0.02749 -0.020804 0.020304 0.050899 -0.0082256 0 0.11407 0 0.0011645 -0.00039953 -7.7802e-05 0.00053256 0.96917 -0.068183 0.017789 0.013324 -0.012114 -0.015203 -0.043797 -0.028165 -0.05924 -0.066719 -0.024072 -0.18881 -0.21029 -0.11456 -0.060536 0.084164 -0.07022 -0.027542 -0.14065 -0.13639 -0.098658 -0.069466 0.098186
1.6836 -0.0022987 -0.0043988 0.00047388 0.0074232 0 0.014774 -0.018965 -0.021754 -0.043186 -0.019416 -0.079496 -2.6637 0.0035472 -0.0056601 0.0040506 0.00058715 0.034054 -0.013499 0.018894 0.051146 -0.009909 0 0.1191 0 0.00097172 0.0005415 -0.00033185 0.00014859 1.0949 -0.065635 0.0088292 0.01139 -0.012234 -0.017066 -0.040031 -0.018442 -0.064793 -0.088831 -0.002485 -0.1498 -0.18238 -0.089132 -0.052284 0.091087 -0.045899 -0.0018439 -0.1098 -0.069288 -0.053599 -0.03472 0.11358
1.6875 -0.0072351 -0.010047 -0.0097032 -0.0097237 0 -0.003378 -0.020024 -0.021595 -0.037145 -0.018121 -0.056439 -2.5159 0.001192 -0.0045927 0.001705 0.00061307 0.034847 -0.013478 0.015937 0.044845 -0.010915 0 0.10807 0 0.00109 0.0010503 -0.00063047 -0.0005571 1.1106 -0.048554 -0.010766 -0.0030127 -0.01374 -0.020302 -0.034206 -0.012734 -0.05806 -0.087624 0.010762 -0.12529 -0.1514 -0.074934 -0.047675 0.085695 -0.022979 0.019149 -0.076569 -0.0026481 -0.016368 -0.014199 0.11887
1.6914 -0.011003 -0.014867 -0.018166 -0.030795 0 -0.023807 -0.016241 -0.019436 -0.024612 -0.017229 -0.025053 -2.3694 -0.003637 -0.0041267 -0.0015529 0.00041331 0.032701 -0.019304 0.015565 0.039859 -0.0099246 0 0.085204 0 0.0016202 0.0007511 -0.00058867 -0.00087649 1.0059 -0.024493 -0.034444 -0.022569 -0.014719 -0.022098 -0.026856 -0.014264 -0.039931 -0.061886 0.011592 -0.11728 -0.12883 -0.075209 -0.050341 0.07263 -0.0079531 0.028281 -0.048081 0.043317 0.0045792 -0.0051764 0.11321
1.6953 -0.013838 -0.017271 -0.018598 -0.045833 0 -0.033581 -0.010967 -0.016975 -0.011166 -0.016153 -0.00050413 -2.2352 -0.0079528 -0.0032322 -0.0029731 0.00073553 0.029565 -0.024 0.019067 0.038818 -0.0078053 0 0.059732 0 0.0020607 4.7531e-05 -0.00016894 -0.00065817 0.81016 -0.0046599 -0.05033 -0.035897 -0.014056 -0.020765 -0.017876 -0.019111 -0.017371 -0.024505 0.0004546 -0.12218 -0.11786 -0.086803 -0.060277 0.053935 -0.0018313 0.023914 -0.027422 0.062901 0.0074424 -0.0061008 0.095495
1.6992 -0.015766 -0.016597 -0.010731 -0.045125 0 -0.028925 -0.0076714 -0.015287 -0.0033466 -0.014247 0.0083426 -2.1131 -0.008064 -0.0019673 -0.0021989 0.001408 0.026162 -0.022512 0.02409 0.038844 -0.0064383 0 0.03962 0 0.0017257 -0.00031617 0.00026065 -0.0003886 0.5859 0.0036595 -0.048531 -0.034801 -0.013116 -0.017986 -0.0097396 -0.020481 0.00010337 0.007862 -0.02129 -0.13557 -0.11949 -0.10557 -0.076424 0.031233 -0.004287 0.0061261 -0.016563 0.053961 -0.0078084 -0.015681 0.066547
1.7031 -0.015721 -0.013643 -0.00093833 -0.026687 0 -0.015725 -0.0078146 -0.013742 -0.0037995 -0.011781 0.0044181 -1.9916 -0.0033664 -0.0012165 -0.0010411 0.002004 0.023021 -0.016841 0.026779 0.036134 -0.0070086 0 0.026606 0 0.0004535 -2.4239e-06 0.00029839 -0.00054076 0.39375 0.0015517 -0.028457 -0.019652 -0.013736 -0.016657 -0.0068229 -0.015356 0.0063719 0.025105 -0.050598 -0.1496 -0.13269 -0.12378 -0.095845 0.0063859 -0.013251 -0.023064 -0.017467 0.01697 -0.039435 -0.032534 0.032259
1.707 -0.0125 -0.0099677 0.0034541 0.00040975 0 -0.0026431 -0.010439 -0.01058 -0.0088442 -0.009608 -0.0015183 -1.8616 0.0027963 -0.0015959 -0.0010763 0.0025339 0.020948 -0.013487 0.024873 0.030162 -0.0090754 0 0.016947 0 -0.0010891 0.00065891 -8.6176e-05 -0.00096458 0.25488 -0.0037883 -7.8875e-05 0.00063227 -0.014941 -0.016669 -0.010454 -0.0070167 0.0026877 0.026509 -0.077146 -0.14921 -0.14614 -0.12642 -0.10904 -0.016891 -0.020164 -0.051434 -0.027054 -0.030594 -0.074517 -0.052075 0.0027822
1.7109 -0.0066233 -0.006619 0.00072105 0.021106 0 0.005103 -0.012874 -0.0046881 -0.011123 -0.0078754 -0.00061413 -1.7275 0.0061436 -0.002769 -0.0019879 0.0031623 0.020284 -0.016301 0.019221 0.023765 -0.010994 0 0.0066321 0 -0.00188 0.0011 -0.00053673 -0.0010471 0.14257 -0.0054168 0.022113 0.0141 -0.012814 -0.01395 -0.015265 -0.0012423 -0.003475 0.017203 -0.093334 -0.13172 -0.14937 -0.11115 -0.11111 -0.036222 -0.019701 -0.068592 -0.037306 -0.068647 -0.099912 -0.068844 -0.013335
1.7148 -0.00072594 -0.00359 -0.0043309 0.024774 0 0.0065445 -0.0119 0.0030775 -0.0055099 -0.0053914 0.0074719 -1.6016 0.0052374 -0.0038046 -0.00231 0.0033595 0.020215 -0.0226 0.01279 0.020137 -0.011247 0 -0.0044397 0 -0.0014113 0.0010956 -0.00067734 -0.0004661 0.012191 -0.0012731 0.027987 0.013399 -0.0044605 -0.0046748 -0.012286 -0.00042969 -0.0039455 0.0040131 -0.095225 -0.097297 -0.13777 -0.078174 -0.10009 -0.050152 -0.010404 -0.069964 -0.044157 -0.088646 -0.10938 -0.079621 -0.015195
1.7188 0.0024334 -0.00047331 -0.0057364 0.012607 0 0.0028505 -0.0054051 0.010168 0.0067223 -0.00068278 0.016557 -1.4882 0.0022693 -0.0040413 -0.0013022 0.0018977 0.019387 -0.026474 0.0083535 0.020271 -0.0096593 0 -0.013294 0 -0.00014374 0.00087871 -0.00045554 0.00034842 -0.15569 0.0061021 0.017342 0.00066197 0.0080061 0.0095345 0.0026801 -0.0016338 0.0043631 -0.006168 -0.079925 -0.047813 -0.10828 -0.02937 -0.075181 -0.057497 0.0079589 -0.052578 -0.043984 -0.084374 -0.098173 -0.081467 -0.0099011
1.7227 0.0025143 0.0026425 -0.0022375 -0.0041429 0 -0.0032808 0.0057882 0.01397 0.019056 0.006172 0.021332 -1.3751 0.00035306 -0.0035329 0.00037131 -0.0018097 0.017229 -0.02525 0.0068125 0.022869 -0.0075787 0 -0.018132 0 0.00090698 0.00076643 -0.00011462 0.00061192 -0.33692 0.012902 -0.00092231 -0.013705 0.018175 0.02142 0.023376 -0.00014913 0.017587 -0.0073453 -0.042826 0.011024 -0.058601 0.029855 -0.036529 -0.055725 0.032703 -0.014132 -0.031607 -0.050196 -0.060138 -0.06857 -0.006636
1.7266 0.0019698 0.0052456 0.0023819 -0.013194 0 -0.0068922 0.01743 0.013501 0.025006 0.012907 0.022082 -1.2453 0.00037505 -0.0028032 0.0016624 -0.0064195 0.014388 -0.022005 0.0072328 0.025759 -0.0068414 0 -0.02085 0 0.0010669 0.00079866 0.00012401 2.2348e-05 -0.48468 0.016601 -0.014723 -0.017849 0.020607 0.023885 0.036657 0.0054738 0.028026 0.0028714 0.0061079 0.066124 -0.0028496 0.086509 0.0059023 -0.047618 0.054166 0.031075 -0.011405 -0.004822 -0.0085823 -0.044138 -0.0099667
1.7305 0.0037446 0.0073813 0.0043102 -0.0096746 0 -0.0025071 0.024084 0.010088 0.022814 0.016571 0.02242 -1.0962 0.00062823 -0.0023792 0.0022132 -0.0092679 0.011803 -0.021731 0.0081347 0.027043 -0.0082152 0 -0.024942 0 0.00052585 0.0007805 0.00028494 -0.00089961 -0.5686 0.016231 -0.015857 -0.0065971 0.015571 0.016351 0.03315 0.012165 0.029686 0.020423 0.058467 0.11244 0.049078 0.13563 0.046634 -0.036018 0.06777 0.073207 0.011211 0.037766 0.045338 -0.013118 -0.018164
1.7344 0.0086466 0.010186 0.0042003 0.0024423 0 0.010895 0.023143 0.0066995 0.015895 0.015984 0.023676 -0.94477 -0.00069502 -0.0025749 0.0020714 -0.0087693 0.0097542 -0.02574 0.0087234 0.025558 -0.010564 0 -0.031281 0 1.0119e-05 0.00059076 0.00052932 -0.0013526 -0.59755 0.011945 -0.0042175 0.014723 0.0086244 0.0054817 0.015539 0.015719 0.022219 0.035853 0.10822 0.14721 0.090466 0.1746 0.082465 -0.023048 0.070875 0.10571 0.0321 0.068103 0.093646 0.020454 -0.02688
1.7383 0.015058 0.014996 0.0062839 0.015501 0 0.026796 0.017313 0.0063916 0.0095192 0.012981 0.02293 -0.81142 -0.0030494 -0.0034909 0.00076174 -0.0062047 0.0081806 -0.030406 0.0091152 0.021297 -0.011591 0 -0.0368 0 -1.1871e-05 0.00033857 0.00087272 -0.0010782 -0.61096 0.005369 0.013068 0.033774 0.0057837 -0.00021517 -0.0032039 0.014955 0.010736 0.040205 0.14835 0.1684 0.11407 0.2016 0.11051 -0.011321 0.061296 0.12163 0.046158 0.07594 0.12712 0.051258 -0.033467
1.7422 0.021045 0.021791 0.01351 0.024361 0 0.035201 0.012933 0.010687 0.0072569 0.011297 0.016949 -0.69793 -0.0037947 -0.0049705 -0.0025042 -0.0047124 0.0076508 -0.031199 0.0096523 0.01573 -0.0097823 0 -0.037861 0 0.00024177 0.00020851 0.0010859 -0.00056661 -0.65329 -8.5756e-05 0.027008 0.039891 0.0092617 0.0034958 -0.010013 0.012492 0.0020203 0.031289 0.16916 0.17583 0.11257 0.21685 0.129 -0.0055753 0.039425 0.11424 0.046051 0.051032 0.13304 0.069124 -0.037814
1.7461 0.026361 0.028799 0.024371 0.028786 0 0.031658 0.015241 0.018779 0.0099237 0.01402 0.0071784 -0.58322 -0.00088541 -0.0065437 -0.0072537 -0.0061782 0.0091777 -0.027312 0.010154 0.010961 -0.0060196 0 -0.034871 0 0.00021213 0.00024393 0.00091611 -0.00045508 -0.75522 -0.0006785 0.033087 0.031836 0.017378 0.014995 -0.0011792 0.011945 0.0001123 0.014745 0.17613 0.17619 0.096651 0.22644 0.14191 -0.0061001 0.013094 0.093516 0.035551 0.0076191 0.1187 0.073684 -0.040379
1.75 0.032159 0.033998 0.034721 0.031678 0 0.022312 0.024649 0.028083 0.016622 0.021553 -0.00027715 -0.44251 0.0047782 -0.0076241 -0.01083 -0.0092072 0.012496 -0.022062 0.0098489 0.0075465 -0.0033144 0 -0.033101 0 -0.00030416 0.00035442 0.00039508 -0.00082368 -0.92931 0.0048533 0.033868 0.018784 0.02739 0.029716 0.016658 0.014939 0.0043721 -0.00075679 0.17242 0.1705 0.070809 0.23133 0.14942 -0.013029 -0.015284 0.063409 0.016705 -0.047637 0.087185 0.064952 -0.041185
1.7539 0.038987 0.037102 0.042028 0.035977 0 0.018913 0.037091 0.035814 0.025743 0.031488 9.767e-05 -0.2711 0.0096941 -0.0079438 -0.0099864 -0.010475 0.014847 -0.019261 0.0079694 0.002855 -0.0046756 0 -0.038687 0 -0.00088858 0.00049239 -0.0001127 -0.0011666 -1.1706 0.013968 0.035694 0.013592 0.037398 0.043374 0.033354 0.020819 0.011114 -0.0091942 0.16172 0.1592 0.039492 0.23196 0.15113 -0.026112 -0.043908 0.027662 -0.0081531 -0.10799 0.042063 0.043673 -0.041512
1.7578 0.045549 0.039875 0.047063 0.042656 0 0.027994 0.047536 0.040496 0.034986 0.040257 0.0085617 -0.088606 0.010478 -0.0077839 -0.0040428 -0.0082135 0.012469 -0.019897 0.0043508 -0.0076755 -0.010859 0 -0.053808 0 -0.00095547 0.00070797 -0.00020459 -0.0010266 -1.4539 0.022465 0.042275 0.023293 0.045739 0.052686 0.042802 0.02846 0.017182 -0.008701 0.14972 0.13969 0.0078305 0.22632 0.14289 -0.045057 -0.072287 -0.010286 -0.036052 -0.16418 -0.012847 0.010494 -0.04575
1.7617 0.049758 0.044252 0.051556 0.050273 0 0.045003 0.053143 0.042371 0.041543 0.045382 0.021029 0.080596 0.0064673 -0.0076614 0.0036245 -0.0042061 0.0040323 -0.022431 -0.00062005 -0.026617 -0.02002 0 -0.075759 0 -0.00042366 0.00097956 0.00019082 -0.00054871 -1.7366 0.028412 0.051047 0.044003 0.050072 0.054953 0.045166 0.037419 0.022508 0.00087148 0.14178 0.10985 -0.021353 0.21267 0.12045 -0.066343 -0.10283 -0.049662 -0.064495 -0.21051 -0.071498 -0.029523 -0.05989
1.7656 0.050876 0.050169 0.055299 0.055738 0 0.05916 0.053863 0.042757 0.043705 0.046918 0.034005 0.23112 2.1665e-05 -0.0077648 0.0078094 -0.0022004 -0.007522 -0.02558 -0.0066436 -0.051372 -0.029563 0 -0.10034 0 0.0001391 0.0010688 0.00072028 -0.00034179 -1.9762 0.03386 0.055838 0.06405 0.048695 0.049264 0.044067 0.047077 0.029693 0.019778 0.13715 0.070792 -0.048961 0.19199 0.084318 -0.087201 -0.13678 -0.091936 -0.094218 -0.24842 -0.13186 -0.073737 -0.086842
1.7695 0.05033 0.055391 0.056449 0.056209 0 0.063651 0.051384 0.043267 0.042952 0.047325 0.04753 0.38127 -0.0054634 -0.0077942 0.0057044 -0.0044295 -0.017284 -0.029913 -0.014014 -0.075197 -0.038335 0 -0.12559 0 7.7068e-05 0.00067183 0.0008834 -0.00083183 -2.16 0.042479 0.053279 0.072724 0.04324 0.038981 0.043188 0.055399 0.041221 0.046615 0.13411 0.0235 -0.075648 0.16507 0.035242 -0.10586 -0.17438 -0.13826 -0.12645 -0.27901 -0.19331 -0.12158 -0.12289
1.7734 0.050326 0.057575 0.054479 0.051604 0 0.06065 0.048383 0.045551 0.043958 0.049829 0.062924 0.55521 -0.0079207 -0.0074216 -0.0008486 -0.0098638 -0.023039 -0.036569 -0.023324 -0.092077 -0.047 0 -0.15193 0 -0.0006644 -0.00023978 0.00044261 -0.0018232 -2.3183 0.055563 0.046556 0.067782 0.03918 0.031902 0.045286 0.059694 0.056826 0.075377 0.12998 -0.030311 -0.1022 0.1332 -0.024911 -0.12063 -0.21531 -0.1897 -0.16278 -0.30401 -0.25554 -0.17293 -0.15921
1.7773 0.051824 0.056458 0.051682 0.045855 0 0.057028 0.04824 0.051107 0.051375 0.056254 0.07872 0.76082 -0.0074757 -0.0068174 -0.0072343 -0.015772 -0.027535 -0.045017 -0.034505 -0.10119 -0.056306 0 -0.17927 0 -0.0014392 -0.0012957 -0.00038086 -0.0027013 -2.504 0.070587 0.042756 0.05614 0.042318 0.035847 0.052508 0.059333 0.07326 0.096264 0.11707 -0.08576 -0.12796 0.098841 -0.089175 -0.12782 -0.25601 -0.2463 -0.20645 -0.32497 -0.31699 -0.22931 -0.18754
1.7813 0.053964 0.054007 0.050959 0.044925 0 0.056722 0.053722 0.060358 0.065625 0.065728 0.090452 0.98417 -0.005521 -0.0065881 -0.010129 -0.020555 -0.035649 -0.052803 -0.046162 -0.10683 -0.065276 0 -0.20482 0 -0.0014978 -0.0020329 -0.0010794 -0.0029993 -2.7472 0.083588 0.046532 0.047815 0.053859 0.052417 0.065596 0.057484 0.086521 0.10161 0.095433 -0.13695 -0.15063 0.064471 -0.14674 -0.1296 -0.29195 -0.30183 -0.25295 -0.34407 -0.37429 -0.28741 -0.20509
1.7852 0.055252 0.052512 0.05245 0.052142 0 0.058214 0.064473 0.071322 0.081627 0.075147 0.09511 1.2038 -0.0032224 -0.0071883 -0.0098068 -0.024681 -0.049051 -0.057631 -0.056067 -0.11385 -0.071441 0 -0.22426 0 -0.00068624 -0.0023319 -0.0012491 -0.0027292 -3.0209 0.092478 0.056317 0.048363 0.068775 0.074634 0.082082 0.059285 0.094528 0.092323 0.066645 -0.18176 -0.16833 0.029574 -0.19354 -0.12711 -0.32127 -0.3525 -0.29846 -0.36106 -0.42402 -0.34405 -0.21461
1.7891 0.054958 0.052645 0.053283 0.064585 0 0.058483 0.075721 0.079551 0.09206 0.081057 0.094922 1.4095 -0.00085271 -0.0085255 -0.0088259 -0.029032 -0.063846 -0.05936 -0.062615 -0.12316 -0.073065 0 -0.23494 0 0.00042554 -0.0024839 -0.00088089 -0.0022291 -3.2486 0.097702 0.066248 0.055631 0.079272 0.09122 0.096077 0.067293 0.098023 0.078572 0.033213 -0.21858 -0.17954 -0.0067163 -0.22687 -0.12173 -0.34275 -0.39479 -0.33877 -0.37551 -0.46276 -0.39544 -0.22043
1.793 0.053284 0.053262 0.051051 0.074275 0 0.057297 0.080703 0.080504 0.092589 0.081535 0.095332 1.6085 0.0017212 -0.01019 -0.0089713 -0.032969 -0.073822 -0.059686 -0.065968 -0.13114 -0.071038 0 -0.23735 0 0.0010668 -0.0027861 -0.00033084 -0.0018149 -3.347 0.10004 0.071041 0.062645 0.080352 0.094227 0.10125 0.078251 0.099193 0.073123 0.00057721 -0.24512 -0.1818 -0.046867 -0.24397 -0.11583 -0.35496 -0.42281 -0.36578 -0.38592 -0.48346 -0.43359 -0.22462
1.7969 0.050592 0.052758 0.046917 0.073892 0 0.056521 0.075677 0.073013 0.084521 0.076784 0.098758 1.8157 0.0042134 -0.011901 -0.0097411 -0.034597 -0.076164 -0.060011 -0.067716 -0.13344 -0.068301 0 -0.23343 0 0.00090641 -0.0031259 -1.4806e-05 -0.0016229 -3.2701 0.09866 0.068856 0.063486 0.07274 0.083755 0.095007 0.084615 0.099402 0.082199 -0.021867 -0.261 -0.1762 -0.092309 -0.25049 -0.1135 -0.35978 -0.4338 -0.37172 -0.39028 -0.48124 -0.4489 -0.2263
1.8008 0.046988 0.050374 0.044408 0.062368 0 0.056259 0.063045 0.060702 0.072849 0.068429 0.10112 2.0401 0.0057773 -0.013502 -0.0095218 -0.032903 -0.073905 -0.060007 -0.069167 -0.12909 -0.067249 0 -0.22379 0 0.00023677 -0.0030617 -9.2544e-05 -0.0016838 -3.0272 0.091886 0.060584 0.057293 0.061285 0.066532 0.080241 0.080175 0.097922 0.10084 -0.032125 -0.26758 -0.16677 -0.13955 -0.25407 -0.11612 -0.35955 -0.4316 -0.35936 -0.38802 -0.4604 -0.44235 -0.22335
1.8047 0.042786 0.046367 0.045081 0.045549 0 0.053747 0.049365 0.049489 0.061947 0.058531 0.095529 2.2798 0.0057455 -0.014562 -0.0076539 -0.029223 -0.072743 -0.058327 -0.06986 -0.12128 -0.067675 0 -0.20707 0 -0.00037392 -0.002347 -0.00040214 -0.0019781 -2.6702 0.079763 0.048228 0.047843 0.051036 0.050569 0.063056 0.065287 0.092514 0.11598 -0.029795 -0.26393 -0.15553 -0.18481 -0.25758 -0.12438 -0.35385 -0.41725 -0.33037 -0.37775 -0.42261 -0.41418 -0.21397
1.8086 0.038915 0.041371 0.046194 0.03159 0 0.046898 0.04003 0.043049 0.053026 0.049097 0.079509 2.5271 0.0044717 -0.014382 -0.0050481 -0.026317 -0.075496 -0.05443 -0.06783 -0.11445 -0.067324 0 -0.18213 0 -0.000559 -0.0013067 -0.00067191 -0.0023519 -2.2682 0.065089 0.034895 0.039945 0.044454 0.040592 0.048768 0.047207 0.081229 0.11454 -0.015664 -0.24894 -0.14448 -0.22345 -0.26314 -0.13854 -0.3417 -0.39197 -0.28754 -0.35806 -0.37029 -0.36587 -0.19651
1.8125 0.036278 0.035955 0.043444 0.025314 0 0.037828 0.035786 0.040343 0.04508 0.04179 0.057952 2.777 0.0033082 -0.012811 -0.0030604 -0.026102 -0.079589 -0.049315 -0.061597 -0.11042 -0.06442 0 -0.15023 0 -0.00034509 -0.00060439 -0.00078376 -0.0024812 -1.8825 0.051512 0.025229 0.035931 0.041135 0.036834 0.039506 0.034934 0.064072 0.091139 0.0067927 -0.21688 -0.13633 -0.24203 -0.26915 -0.15876 -0.31618 -0.35407 -0.23643 -0.32348 -0.30608 -0.29987 -0.16935
1.8164 0.034512 0.030612 0.035847 0.025978 0 0.031225 0.033912 0.037432 0.037316 0.037134 0.038524 3.03 0.0035616 -0.011035 -0.0022632 -0.02843 -0.079613 -0.044422 -0.052037 -0.10705 -0.059545 0 -0.11481 0 -6.7805e-07 -0.00062203 -0.00082965 -0.0020863 -1.5462 0.040638 0.023364 0.034606 0.038995 0.036352 0.034519 0.032499 0.043475 0.050999 0.027507 -0.17297 -0.13113 -0.239 -0.26892 -0.18051 -0.27698 -0.30729 -0.18807 -0.27796 -0.23931 -0.23046 -0.13213
1.8203 0.031695 0.025715 0.027094 0.029201 0 0.028855 0.031712 0.03148 0.029943 0.033497 0.024636 3.289 0.0053186 -0.011113 -0.0024388 -0.031806 -0.072074 -0.040051 -0.042174 -0.10014 -0.055067 0 -0.079242 0 0.00021818 -0.0011205 -0.00093354 -0.0012606 -1.2476 0.03119 0.028779 0.032669 0.035451 0.034987 0.0316 0.035906 0.023323 0.0072331 0.042565 -0.12178 -0.12874 -0.21618 -0.25836 -0.20114 -0.22564 -0.2532 -0.14666 -0.22507 -0.17382 -0.16388 -0.087732
1.8242 0.025792 0.02113 0.021537 0.030275 0 0.026806 0.027953 0.022779 0.022731 0.027289 0.013597 3.5544 0.0072817 -0.01423 -0.0033347 -0.034658 -0.057921 -0.035094 -0.034789 -0.086961 -0.052883 0 -0.045126 0 0.00020416 -0.0015413 -0.0010668 -0.00052308 -0.93444 0.020853 0.034606 0.027059 0.028302 0.029157 0.027869 0.036099 0.0070813 -0.025615 0.049492 -0.067932 -0.1292 -0.17605 -0.23457 -0.21826 -0.16464 -0.19344 -0.11516 -0.16859 -0.11271 -0.10481 -0.042551
1.8281 0.016653 0.016031 0.0192 0.0262 0 0.019285 0.021363 0.013144 0.013692 0.01527 0.0014291 3.8236 0.0078754 -0.019341 -0.0048806 -0.035624 -0.041267 -0.028355 -0.029937 -0.068599 -0.052825 0 -0.012824 0 -2.7113e-06 -0.0015878 -0.0010825 -0.00042116 -0.54596 0.0085854 0.031964 0.016729 0.016634 0.017509 0.02015 0.025678 -0.0039235 -0.038527 0.04606 -0.018839 -0.13297 -0.12285 -0.19403 -0.22824 -0.098863 -0.13053 -0.096915 -0.11471 -0.060041 -0.058773 -0.0037651
1.832 0.0065055 0.0094866 0.015539 0.016204 0 0.0051077 0.0096596 0.0032323 0.00032439 -0.0022865 -0.011776 4.0933 0.0066611 -0.023829 -0.0066005 -0.033182 -0.026321 -0.020053 -0.024802 -0.049481 -0.053097 0 0.017094 0 -0.00026466 -0.0014306 -0.0009217 -0.001015 -0.063447 -0.0048588 0.017561 0.0032199 0.0015595 0.0018121 0.0062499 0.0043622 -0.010997 -0.032177 0.034774 0.013128 -0.14056 -0.067857 -0.13919 -0.22559 -0.042257 -0.072049 -0.092213 -0.075184 -0.020893 -0.029377 0.024684
1.8359 -0.0017454 0.00146 0.0063932 0.0018723 0 -0.010372 -0.0080362 -0.0076677 -0.017284 -0.020526 -0.022347 4.3616 0.004733 -0.025786 -0.0072974 -0.026171 -0.015336 -0.012047 -0.016252 -0.034202 -0.051956 0 0.043573 0 -0.00040772 -0.0013464 -0.00071581 -0.0017732 0.4605 -0.018073 -0.0028329 -0.0099606 -0.013929 -0.013977 -0.012885 -0.020723 -0.016946 -0.016258 0.02242 0.027681 -0.14998 -0.017983 -0.080574 -0.21066 -0.0020731 -0.023101 -0.094554 -0.05201 0.0060709 -0.011201 0.044072
1.8398 -0.006913 -0.0068772 -0.0072661 -0.012989 0 -0.02012 -0.027663 -0.019216 -0.034769 -0.032736 -0.028401 4.6286 0.0036881 -0.025559 -0.0058655 -0.015438 -0.0084146 -0.0066626 -0.0039038 -0.023981 -0.048871 0 0.066192 0 -0.00031704 -0.001279 -0.00062078 -0.0020308 0.92375 -0.029952 -0.019179 -0.018972 -0.026212 -0.026275 -0.032239 -0.039866 -0.02405 -0.0042508 0.012402 0.025608 -0.15922 0.025445 -0.023636 -0.18258 0.018498 0.013321 -0.10078 -0.045596 0.020611 -0.002037 0.059253
1.8438 -0.010394 -0.014049 -0.020033 -0.0238 0 -0.021757 -0.040831 -0.028496 -0.045674 -0.035197 -0.03305 4.8945 0.0041279 -0.024856 -0.0025439 -0.004653 -0.004213 -0.0051525 0.0091842 -0.015558 -0.044428 0 0.085712 0 -3.4026e-05 -0.00088483 -0.00057275 -0.0015827 1.2386 -0.039506 -0.025954 -0.021766 -0.032665 -0.033975 -0.044905 -0.047017 -0.032612 -0.0064284 0.0078331 0.0091405 -0.16576 0.062479 0.026455 -0.14092 0.017955 0.035011 -0.10756 -0.054937 0.022922 0.00057984 0.074941
1.8477 -0.014803 -0.019562 -0.027419 -0.028061 0 -0.018926 -0.041108 -0.032166 -0.046203 -0.030121 -0.040963 5.1591 0.0051064 -0.02438 0.00090761 0.0016145 -0.00072079 -0.0069227 0.018903 -0.0039146 -0.039664 0 0.1027 0 0.00024938 -2.0538e-05 -0.0003163 -0.00083356 1.3897 -0.04549 -0.026197 -0.019623 -0.032774 -0.038172 -0.046539 -0.043073 -0.041107 -0.024787 0.013738 -0.016092 -0.16237 0.096994 0.061242 -0.083404 -0.004064 0.0382 -0.10885 -0.076455 0.012053 -0.00023863 0.092873
1.8516 -0.02178 -0.024249 -0.03006 -0.027493 0 -0.017224 -0.030615 -0.030463 -0.038502 -0.024037 -0.052035 5.4219 0.0050292 -0.022779 0.0025575 0.0015377 0.0037349 -0.0098968 0.023453 0.012953 -0.035634 0 0.11569 0 0.00034206 0.00094065 0.00023529 -0.00038074 1.4414 -0.047073 -0.027067 -0.0169 -0.028508 -0.040142 -0.038732 -0.034434 -0.047585 -0.052327 0.028514 -0.038075 -0.14505 0.13642 0.082141 -0.017532 -0.031767 0.031346 -0.10082 -0.096929 -0.0049947 0.00014161 0.11149
1.8555 -0.030935 -0.029412 -0.032485 -0.02704 0 -0.019939 -0.019697 -0.028244 -0.029467 -0.022971 -0.059987 5.6824 0.003124 -0.018336 0.001884 -0.002126 0.0092474 -0.011689 0.024589 0.031321 -0.033099 0 0.12168 0 0.00022698 0.001401 0.00070899 -0.00046935 1.4909 -0.045043 -0.032144 -0.01868 -0.024042 -0.040154 -0.028396 -0.028559 -0.050966 -0.076634 0.049553 -0.052837 -0.11466 0.18204 0.092723 0.050021 -0.05569 0.021077 -0.08303 -0.10995 -0.022974 0.0035551 0.12747
1.8594 -0.040594 -0.035814 -0.038227 -0.03103 0 -0.027616 -0.018904 -0.030998 -0.025999 -0.02863 -0.058423 5.9395 0.00011321 -0.01159 2.6551e-07 -0.0043247 0.013944 -0.010927 0.025704 0.044135 -0.031783 0 0.11945 0 6.8777e-05 0.0011555 0.00050231 -0.00084579 1.6096 -0.041851 -0.038889 -0.027655 -0.024503 -0.038571 -0.023449 -0.02993 -0.05119 -0.085857 0.075056 -0.058838 -0.072803 0.23311 0.095216 0.11364 -0.069959 0.011876 -0.055379 -0.11168 -0.037849 0.011201 0.13748
1.8633 -0.049307 -0.043554 -0.046731 -0.039884 0 -0.039969 -0.030587 -0.039531 -0.030624 -0.03852 -0.048068 6.1914 -0.0024406 -0.0057046 -0.0015372 -0.0022706 0.015577 -0.0080169 0.028685 0.047207 -0.029605 0 0.11261 0 2.5617e-05 0.00063002 -0.00055311 -0.0010903 1.8146 -0.039941 -0.043328 -0.042436 -0.033471 -0.037521 -0.027969 -0.038664 -0.048575 -0.074545 0.1029 -0.055879 -0.022698 0.28681 0.092036 0.16591 -0.06887 0.0086946 -0.018159 -0.098679 -0.044649 0.024274 0.13955
1.8672 -0.056719 -0.052559 -0.054975 -0.050501 0 -0.056152 -0.048139 -0.049218 -0.040773 -0.049094 -0.036963 6.4351 -0.0033974 -0.0037103 -0.0019005 0.0022555 0.014284 -0.0048163 0.032572 0.043904 -0.023162 0 0.10858 0 6.0946e-05 0.00044473 -0.0017755 -0.001035 2.0801 -0.039983 -0.045822 -0.058601 -0.050223 -0.040352 -0.040149 -0.051609 -0.043579 -0.046887 0.12953 -0.049241 0.023969 0.33091 0.085333 0.19231 -0.050271 0.016733 0.025176 -0.070571 -0.035057 0.043469 0.13423
1.8711 -0.06331 -0.062625 -0.061242 -0.059776 0 -0.073015 -0.063036 -0.055062 -0.051672 -0.058444 -0.033004 6.6676 -0.0027689 -0.005376 -0.001019 0.0052793 0.013746 -0.0032877 0.035211 0.043608 -0.0099594 0 0.11383 0 -2.4435e-05 0.0007766 -0.0020561 -0.0008547 2.3657 -0.041025 -0.050939 -0.071673 -0.069086 -0.048651 -0.054092 -0.064336 -0.03748 -0.015492 0.15296 -0.045956 0.057959 0.35853 0.076795 0.19538 -0.026047 0.031451 0.067114 -0.037352 -0.012089 0.06504 0.12553
1.875 -0.069616 -0.072745 -0.066567 -0.067489 0 -0.085015 -0.071992 -0.057292 -0.059986 -0.066306 -0.036905 6.8873 -0.0014523 -0.007201 0.0010611 0.0052084 0.018806 -0.0039858 0.03609 0.0546 0.0091587 0 0.12955 0 -0.00035184 0.0012366 -0.00088188 -0.00080283 2.6368 -0.042436 -0.061805 -0.079652 -0.082474 -0.060037 -0.063818 -0.072886 -0.033097 0.0044335 0.17206 -0.047993 0.075424 0.36655 0.066707 0.17641 -0.0020229 0.050163 0.10387 -0.0033521 0.022683 0.086838 0.1207
1.8789 -0.075731 -0.080868 -0.07262 -0.075616 0 -0.087998 -0.077316 -0.061159 -0.065365 -0.072424 -0.043323 7.0955 -0.00043613 -0.005829 0.0042468 0.0047294 0.031077 -0.0054869 0.037492 0.077388 0.029905 0 0.15188 0 -0.00077014 0.0013821 0.0010257 -0.00091567 2.8744 -0.045349 -0.075861 -0.08326 -0.086007 -0.069708 -0.066793 -0.075162 -0.034206 0.0027722 0.18585 -0.056196 0.074114 0.35346 0.055515 0.13814 0.016502 0.070071 0.13212 0.027519 0.066975 0.10667 0.12791
1.8828 -0.081409 -0.085146 -0.079147 -0.085125 0 -0.08353 -0.081729 -0.07087 -0.069443 -0.075956 -0.048639 7.2945 -0.00020392 -0.0013652 0.0077244 0.0080032 0.046734 -0.0051497 0.042805 0.1045 0.047482 0 0.1763 0 -0.00093535 0.0012497 0.0022147 -0.00097177 3.0834 -0.051835 -0.087108 -0.084202 -0.081653 -0.074727 -0.065033 -0.071988 -0.043511 -0.020599 0.19201 -0.069134 0.052067 0.31785 0.04465 0.085636 0.022319 0.087005 0.14639 0.050058 0.11689 0.1205 0.15227
1.8867 -0.08646 -0.085894 -0.084251 -0.094028 0 -0.078417 -0.084843 -0.084306 -0.073923 -0.076888 -0.056137 7.4868 -0.00061073 0.0030034 0.0098048 0.016226 0.059287 -0.00048018 0.05371 0.12695 0.060205 0 0.20152 0 -0.00061243 0.0012795 0.0018052 -0.00069688 3.2961 -0.062694 -0.092111 -0.083534 -0.076073 -0.076734 -0.063467 -0.067202 -0.060667 -0.056903 0.19103 -0.078952 0.021059 0.27175 0.037887 0.033907 0.017303 0.099478 0.14849 0.064283 0.16468 0.1268 0.19267
1.8906 -0.091018 -0.086045 -0.087057 -0.099022 0 -0.078958 -0.085455 -0.094732 -0.079629 -0.077597 -0.072098 7.6725 -0.0010636 0.0047609 0.0092563 0.026378 0.065394 0.0099745 0.068909 0.14145 0.070442 0 0.22911 0 8.6746e-05 0.0017398 0.00036321 1.5664e-05 3.5618 -0.076368 -0.092829 -0.081884 -0.075629 -0.08019 -0.066852 -0.066037 -0.082102 -0.094307 0.18526 -0.081382 -0.0091698 0.22455 0.037401 -0.0091369 0.0079507 0.10958 0.14379 0.073349 0.20717 0.12748 0.24147
1.8945 -0.095407 -0.088989 -0.089318 -0.099019 0 -0.085842 -0.085905 -0.098048 -0.086879 -0.0821 -0.096904 7.8492 -0.00084591 0.0051478 0.0071215 0.034489 0.068444 0.026503 0.085424 0.15207 0.081897 0 0.26008 0 0.00075735 0.0023717 -0.00056062 0.0010527 3.9157 -0.090188 -0.093491 -0.081015 -0.082502 -0.088065 -0.07729 -0.072314 -0.10286 -0.12371 0.17642 -0.074346 -0.033418 0.18108 0.044614 -0.039389 -0.0012854 0.11913 0.1358 0.079261 0.24296 0.12416 0.28789
1.8984 -0.099718 -0.095521 -0.093825 -0.096786 0 -0.095109 -0.091774 -0.09767 -0.096161 -0.093001 -0.12157 8.0125 0.00041059 0.0081532 0.0067786 0.039814 0.076174 0.048256 0.10095 0.16532 0.095895 0 0.29273 0 0.00099878 0.0027214 0.00016157 0.0021904 4.3477 -0.10251 -0.095915 -0.084373 -0.094786 -0.099472 -0.093708 -0.086345 -0.11906 -0.1407 0.16672 -0.056661 -0.047277 0.14539 0.060575 -0.053947 -0.0055645 0.13036 0.12842 0.084286 0.27131 0.11897 0.32314
1.9023 -0.10353 -0.103 -0.10137 -0.096842 0 -0.10347 -0.106 -0.10134 -0.10797 -0.10883 -0.13483 8.1571 0.0022603 0.016352 0.011399 0.045416 0.094004 0.072927 0.11499 0.18393 0.11025 0 0.32412 0 0.00070136 0.0027828 0.0022224 0.0032399 4.7983 -0.1135 -0.098893 -0.094899 -0.10919 -0.11129 -0.11309 -0.10514 -0.12928 -0.14447 0.16203 -0.02932 -0.047412 0.12141 0.085923 -0.05064 0.0033474 0.14772 0.12818 0.0925 0.29237 0.11667 0.34451
1.9063 -0.10619 -0.10784 -0.10973 -0.10155 0 -0.11112 -0.12402 -0.11288 -0.12175 -0.12443 -0.13424 8.279 0.0034663 0.027921 0.020829 0.054577 0.11983 0.096617 0.12794 0.20469 0.12156 0 0.3528 0 0.00011331 0.0031436 0.0042197 0.0041241 5.1911 -0.12409 -0.10155 -0.11137 -0.12286 -0.12131 -0.13192 -0.12444 -0.1345 -0.13735 0.16475 -0.0016537 -0.044197 0.10278 0.11314 -0.042009 0.021181 0.16952 0.1336 0.10507 0.3116 0.11864 0.35612
1.9102 -0.1077 -0.10902 -0.11592 -0.10913 0 -0.11878 -0.13637 -0.12775 -0.13512 -0.13441 -0.12956 8.3778 0.0028356 0.037933 0.031063 0.066941 0.14493 0.11489 0.1397 0.22182 0.12823 0 0.37911 0 -0.00032504 0.0043554 0.0049597 0.0048577 5.4756 -0.13462 -0.10541 -0.12699 -0.13311 -0.12919 -0.14669 -0.14052 -0.13718 -0.12615 0.17569 0.022695 -0.042608 0.087526 0.13869 -0.033151 0.045017 0.19401 0.14242 0.12257 0.33049 0.12441 0.36591
1.9141 -0.10933 -0.10898 -0.11913 -0.11546 0 -0.12377 -0.13714 -0.13727 -0.1444 -0.13661 -0.13407 8.4575 0.0003802 0.042585 0.037227 0.078437 0.16028 0.12503 0.14932 0.23162 0.13116 0 0.4024 0 -0.00025149 0.0061838 0.0044255 0.0054622 5.6487 -0.14454 -0.11203 -0.13305 -0.13708 -0.13481 -0.154 -0.15045 -0.14019 -0.1218 0.19489 0.040887 -0.046836 0.07429 0.15946 -0.028427 0.071672 0.21918 0.15192 0.14527 0.34998 0.13292 0.38068
1.918 -0.11296 -0.11117 -0.12134 -0.11798 0 -0.1218 -0.12956 -0.13737 -0.14672 -0.13307 -0.15164 8.5249 -0.0023324 0.042133 0.0375 0.084932 0.16299 0.12778 0.15601 0.23438 0.13185 0 0.41908 0 0.00038675 0.0076253 0.0035478 0.0058896 5.7424 -0.15285 -0.11974 -0.12597 -0.13355 -0.13708 -0.15173 -0.15181 -0.14543 -0.1335 0.22179 0.049785 -0.062015 0.063065 0.1711 -0.033075 0.096182 0.24126 0.157 0.1737 0.36993 0.14154 0.40201
1.9219 -0.11932 -0.11676 -0.12506 -0.1184 0 -0.11372 -0.12283 -0.1324 -0.14217 -0.12812 -0.17225 8.5855 -0.0032793 0.03993 0.034311 0.085796 0.1577 0.12691 0.16001 0.23285 0.13057 0 0.42478 0 0.0012542 0.0077911 0.0031777 0.0060386 5.7965 -0.15812 -0.12481 -0.11199 -0.12538 -0.13532 -0.14125 -0.14393 -0.15235 -0.15989 0.25038 0.051181 -0.086444 0.056953 0.17303 -0.046936 0.11367 0.25609 0.15238 0.20545 0.38685 0.14554 0.42534
1.9258 -0.12662 -0.12395 -0.13071 -0.12157 0 -0.10851 -0.12336 -0.13037 -0.13444 -0.12549 -0.18044 8.639 -0.0017287 0.039042 0.031792 0.083979 0.15226 0.12654 0.16234 0.22985 0.127 0 0.41916 0 0.0017847 0.0067821 0.0033782 0.0058842 5.839 -0.15836 -0.12663 -0.10423 -0.11904 -0.13135 -0.12853 -0.13018 -0.15754 -0.18581 0.27518 0.049232 -0.11331 0.057326 0.16949 -0.064679 0.12479 0.26418 0.13978 0.23648 0.39808 0.14408 0.44287
1.9297 -0.13129 -0.13008 -0.1362 -0.13122 0 -0.1162 -0.1297 -0.13469 -0.12892 -0.12664 -0.1686 8.6785 0.0010751 0.040004 0.0321 0.083013 0.15163 0.12836 0.16365 0.22735 0.12217 0 0.40788 0 0.0015561 0.0056173 0.0036493 0.0056054 5.8812 -0.15211 -0.13007 -0.1128 -0.12012 -0.12899 -0.12153 -0.11842 -0.1566 -0.19105 0.29297 0.045496 -0.13861 0.064616 0.16283 -0.083144 0.13016 0.26603 0.12121 0.26376 0.40195 0.1374 0.4482
1.9336 -0.13086 -0.13398 -0.1389 -0.14564 0 -0.13647 -0.13565 -0.14129 -0.1294 -0.13076 -0.14324 8.6959 0.0031535 0.041502 0.034135 0.084207 0.15504 0.13121 0.16383 0.2267 0.11904 0 0.39871 0 0.000663 0.005255 0.0036381 0.0055311 5.9181 -0.14072 -0.14014 -0.13555 -0.12855 -0.13052 -0.12477 -0.11678 -0.14778 -0.16657 0.30093 0.041194 -0.15848 0.078577 0.15554 -0.099106 0.13087 0.26268 0.099629 0.28409 0.39725 0.12638 0.4399
1.9375 -0.12645 -0.13596 -0.13778 -0.15711 0 -0.15564 -0.13727 -0.14364 -0.13561 -0.13569 -0.11912 8.6897 0.0038371 0.042493 0.035503 0.086472 0.15816 0.1329 0.16287 0.22862 0.12031 0 0.39497 0 -0.00025638 0.0057076 0.0034691 0.00587 5.9291 -0.12947 -0.15386 -0.15785 -0.1387 -0.13401 -0.1354 -0.12697 -0.13464 -0.12428 0.29368 0.03557 -0.16702 0.09639 0.15114 -0.10735 0.12834 0.25612 0.083219 0.28963 0.38269 0.11478 0.42201
1.9414 -0.1223 -0.13613 -0.13404 -0.1566 0 -0.15785 -0.13577 -0.13974 -0.14335 -0.13896 -0.10778 8.6668 0.0044584 0.043155 0.03526 0.08815 0.15779 0.13241 0.16181 0.23235 0.12559 0 0.39311 0 -0.00048644 0.0061568 0.0034259 0.0064486 5.8852 -0.12495 -0.15961 -0.16316 -0.14448 -0.13514 -0.14487 -0.14103 -0.12456 -0.090088 0.27698 0.026775 -0.16785 0.11122 0.14935 -0.10922 0.12504 0.24997 0.07758 0.28297 0.36562 0.10791 0.40179
1.9453 -0.12212 -0.13363 -0.12985 -0.14107 0 -0.14049 -0.13407 -0.13346 -0.14719 -0.13886 -0.11054 8.6374 0.0067811 0.044006 0.034548 0.088521 0.15465 0.13038 0.16233 0.2356 0.13128 0 0.38723 0 0.00011943 0.0059091 0.0035161 0.0067692 5.7699 -0.12974 -0.14745 -0.14652 -0.14424 -0.13181 -0.14547 -0.14628 -0.12348 -0.084298 0.25469 0.014248 -0.16327 0.12101 0.14882 -0.10592 0.12159 0.24524 0.084045 0.26749 0.35056 0.1079 0.38639
1.9492 -0.12562 -0.1281 -0.12663 -0.11765 0 -0.11794 -0.13213 -0.12935 -0.14379 -0.13525 -0.12053 8.6039 0.010689 0.044779 0.034792 0.087747 0.15215 0.12792 0.16491 0.23603 0.13369 0 0.37588 0 0.00091469 0.0051538 0.0035051 0.0064285 5.5982 -0.13904 -0.12116 -0.11948 -0.14052 -0.12647 -0.13612 -0.1357 -0.1308 -0.10612 0.23023 -0.0018622 -0.15458 0.12522 0.14829 -0.098151 0.11853 0.2425 0.10306 0.24683 0.34117 0.11619 0.38029
1.9531 -0.12845 -0.1212 -0.12418 -0.10025 0 -0.10853 -0.12726 -0.12742 -0.13372 -0.12969 -0.12966 8.5563 0.013678 0.044674 0.03581 0.086107 0.15262 0.12559 0.16763 0.23349 0.1323 0 0.36393 0 0.00097662 0.0047316 0.0033255 0.0055325 5.414 -0.14364 -0.098329 -0.10141 -0.13546 -0.12307 -0.12242 -0.1148 -0.13923 -0.13575 0.20838 -0.020405 -0.14228 0.12505 0.14587 -0.08603 0.11668 0.24217 0.13463 0.22693 0.34238 0.13447 0.38379
1.957 -0.12599 -0.1159 -0.12103 -0.099581 0 -0.11724 -0.11854 -0.12387 -0.12079 -0.12445 -0.13362 8.4785 0.012992 0.043611 0.036042 0.083875 0.155 0.12355 0.16745 0.23053 0.12976 0 0.35732 0 -2.2712e-05 0.0052045 0.0032573 0.0046623 5.2589 -0.13741 -0.095829 -0.10379 -0.12806 -0.12227 -0.1114 -0.098014 -0.14052 -0.15165 0.19568 -0.035686 -0.12319 0.12989 0.14017 -0.067232 0.11827 0.24389 0.17372 0.21803 0.35658 0.16177 0.39271
1.9609 -0.11734 -0.11349 -0.11582 -0.11411 0 -0.13135 -0.10955 -0.11658 -0.10988 -0.12079 -0.13213 8.3619 0.0084449 0.0428 0.034557 0.08182 0.15619 0.1223 0.16309 0.23046 0.12875 0 0.35632 0 -0.0014176 0.0062434 0.0035813 0.0043582 5.138 -0.12289 -0.11369 -0.12072 -0.11667 -0.12058 -0.10645 -0.096773 -0.13221 -0.147 0.19201 -0.043965 -0.09549 0.14703 0.13314 -0.040658 0.12425 0.24668 0.21324 0.22085 0.37697 0.19309 0.39945
1.9648 -0.10572 -0.11176 -0.10862 -0.13 0 -0.13311 -0.10523 -0.1085 -0.10436 -0.11803 -0.12674 8.2126 0.0030054 0.043727 0.032479 0.081199 0.15464 0.12254 0.15682 0.23447 0.12925 0 0.35452 0 -0.002083 0.0069706 0.0041239 0.0046116 5.0142 -0.10938 -0.13368 -0.13382 -0.1035 -0.1149 -0.10679 -0.10961 -0.11964 -0.13132 0.19699 -0.043618 -0.058266 0.18024 0.12648 -0.0051387 0.1351 0.25025 0.24989 0.23406 0.39881 0.22602 0.39609
1.9688 -0.095217 -0.10662 -0.10098 -0.13118 0 -0.11604 -0.10626 -0.1045 -0.10454 -0.11408 -0.11956 8.0458 0.00032166 0.04663 0.032134 0.082738 0.15225 0.12405 0.15285 0.2403 0.1292 0 0.34475 0 -0.0014566 0.0068516 0.0043221 0.0049012 4.8366 -0.105 -0.13495 -0.12746 -0.094577 -0.10697 -0.11027 -0.12345 -0.11112 -0.11816 0.20951 -0.033867 -0.011547 0.23189 0.12209 0.039936 0.15089 0.25425 0.28074 0.25485 0.41682 0.25799 0.37864
1.9727 -0.087285 -0.096108 -0.094471 -0.11188 0 -0.089213 -0.10747 -0.10507 -0.10736 -0.10719 -0.11309 7.8721 0.0014741 0.050126 0.034704 0.08561 0.15227 0.12508 0.15334 0.24352 0.12767 0 0.32563 0 -6.586e-05 0.0061762 0.0038259 0.004766 4.5749 -0.10977 -0.11216 -0.1013 -0.093846 -0.10193 -0.11508 -0.12485 -0.11046 -0.11257 0.2267 -0.015134 0.041316 0.3034 0.12414 0.094505 0.17026 0.25784 0.3004 0.27424 0.41941 0.2837 0.34983
1.9766 -0.080436 -0.082556 -0.088835 -0.081099 0 -0.067052 -0.10237 -0.10425 -0.10781 -0.097355 -0.10929 7.691 0.0041203 0.052336 0.03878 0.087741 0.155 0.12342 0.15576 0.23997 0.12653 0 0.30192 0 0.00097957 0.0056607 0.0029583 0.0043183 4.2297 -0.11586 -0.079003 -0.069913 -0.097562 -0.10196 -0.11821 -0.11101 -0.11347 -0.10959 0.24103 0.004082 0.08689 0.37815 0.13267 0.1488 0.18637 0.25905 0.30866 0.27996 0.40233 0.29896 0.31759
1.9805 -0.072934 -0.070616 -0.08194 -0.05515 0 -0.057056 -0.08918 -0.094901 -0.10163 -0.086182 -0.10735 7.4953 0.0048703 0.052283 0.041319 0.087415 0.15603 0.11832 0.15427 0.22757 0.12832 0 0.27854 0 0.0010344 0.0056537 0.0024505 0.0041298 3.8176 -0.11421 -0.054883 -0.050604 -0.096195 -0.10214 -0.11427 -0.09052 -0.11146 -0.10274 0.24811 0.018657 0.11658 0.44338 0.14531 0.1951 0.19421 0.25606 0.30585 0.26803 0.36724 0.30156 0.28953
1.9844 -0.065101 -0.063193 -0.072101 -0.045055 0 -0.056978 -0.072114 -0.076186 -0.087952 -0.075518 -0.10266 7.283 0.0025404 0.050247 0.040159 0.08463 0.14945 0.11119 0.14444 0.20672 0.13241 0 0.255 0 0.00045313 0.0058036 0.0026957 0.0045854 3.3577 -0.10105 -0.048516 -0.050287 -0.08311 -0.094206 -0.098215 -0.07434 -0.098565 -0.091479 0.24449 0.025223 0.12409 0.48904 0.15951 0.22709 0.18977 0.24704 0.29147 0.23646 0.31587 0.28923 0.26729
1.9883 -0.058733 -0.059443 -0.060708 -0.049409 0 -0.060981 -0.057173 -0.055458 -0.070067 -0.066119 -0.089513 7.0604 -0.00085429 0.047111 0.035824 0.080853 0.13357 0.10419 0.12696 0.17992 0.13396 0 0.22634 0 9.6738e-05 0.0054955 0.0033542 0.005396 2.8744 -0.079447 -0.053625 -0.061931 -0.061422 -0.074928 -0.071076 -0.066077 -0.076408 -0.080203 0.22596 0.020318 0.10225 0.50265 0.17129 0.23675 0.16807 0.22939 0.26436 0.18427 0.25116 0.25886 0.24559
1.9922 -0.054614 -0.05655 -0.051971 -0.057878 0 -0.065136 -0.047248 -0.04206 -0.053339 -0.057409 -0.066314 6.8343 -0.0021688 0.043726 0.031104 0.077511 0.11326 0.098139 0.10722 0.15098 0.12744 0 0.18938 0 0.00037324 0.0045383 0.0037666 0.0058221 2.406 -0.05579 -0.058238 -0.071874 -0.04163 -0.050384 -0.042052 -0.060655 -0.052463 -0.071381 0.18704 0.0023968 0.046767 0.46703 0.17099 0.21307 0.12397 0.19896 0.22214 0.11751 0.18211 0.20696 0.21706
1.9961 -0.051286 -0.052824 -0.049124 -0.060678 0 -0.066717 -0.041302 -0.039042 -0.041609 -0.048345 -0.038526 6.6024 -6.4152e-05 0.040853 0.028865 0.074802 0.096373 0.092165 0.09098 0.12396 0.11178 0 0.14749 0 0.00084942 0.0033687 0.0037028 0.0054082 1.9937 -0.035597 -0.056085 -0.070464 -0.032208 -0.031266 -0.022972 -0.051285 -0.03391 -0.061615 0.13582 -0.020462 -0.022705 0.39841 0.15683 0.16758 0.068662 0.16038 0.17117 0.051652 0.11883 0.1443 0.17885
2 -0.04658 -0.048582 -0.050553 -0.055135 0 -0.06167 -0.037146 -0.040861 -0.034947 -0.038562 -0.015628 6.3551 0.0039983 0.039259 0.029946 0.071903 0.087022 0.085457 0.080205 0.10171 0.091791 0 0.10866 0 0.00082341 0.0026037 0.0035707 0.0044635 1.6525 -0.021649 -0.049176 -0.05738 -0.032752 -0.023786 -0.018839 -0.036791 -0.022565 -0.045005 0.07685 -0.044193 -0.095941 0.30504 0.12825 0.10611 0.0089007 0.11659 0.11472 -0.0059686 0.065766 0.077016 0.13514
2.0039 -0.040069 -0.04434 -0.050288 -0.044888 0 -0.046963 -0.033766 -0.039079 -0.030591 -0.028899 -0.0037723 6.0889 0.007346 0.039332 0.032722 0.068083 0.082438 0.078968 0.072457 0.084841 0.074546 0 0.079057 0 0.00018398 0.0024501 0.0038397 0.0037775 1.3559 -0.014109 -0.041952 -0.03922 -0.036185 -0.025197 -0.023525 -0.022144 -0.014854 -0.01978 0.015445 -0.064861 -0.16279 0.19658 0.085937 0.035252 -0.047958 0.071083 0.056496 -0.048922 0.026481 0.011792 0.093776
2.0078 -0.033546 -0.039172 -0.04328 -0.03475 0 -0.02633 -0.030886 -0.030159 -0.025923 -0.02093 -0.00062043 5.8145 0.0083946 0.04048 0.03451 0.063439 0.076429 0.074802 0.064081 0.072241 0.063891 0 0.058552 0 -0.00042592 0.0025645 0.004366 0.0038549 1.0593 -0.010914 -0.035727 -0.02348 -0.036578 -0.027708 -0.025394 -0.012801 -0.0061701 0.0087799 -0.037728 -0.076224 -0.20646 0.089676 0.032429 -0.034058 -0.087624 0.031125 0.0037404 -0.06695 0.006781 -0.03846 0.060312
2.0117 -0.029008 -0.031694 -0.030532 -0.027015 0 -0.010826 -0.02747 -0.017838 -0.020408 -0.015772 0.0023775 5.5493 0.0074716 0.041238 0.033648 0.058674 0.065945 0.073717 0.053876 0.062646 0.058415 0 0.042559 0 -0.0003329 0.0024446 0.0044497 0.0044521 0.74604 -0.0083002 -0.02918 -0.014268 -0.033629 -0.025771 -0.017669 -0.0095155 0.0046632 0.031481 -0.071292 -0.076668 -0.22118 0.0041753 -0.019979 -0.090298 -0.10073 0.0038661 -0.036227 -0.062242 0.0029062 -0.065041 0.035356
2.0156 -0.026547 -0.022575 -0.018622 -0.021509 0 -0.010068 -0.021995 -0.0084581 -0.014771 -0.012978 0.011724 5.299 0.0058397 0.040373 0.03066 0.05447 0.054029 0.073609 0.043984 0.055867 0.054316 0 0.027534 0 0.0003743 0.0019114 0.0036175 0.0048619 0.45029 -0.0026478 -0.022056 -0.011669 -0.029768 -0.019233 -0.0035097 -0.008667 0.014566 0.040807 -0.083403 -0.069017 -0.21369 -0.05567 -0.063343 -0.13186 -0.090465 -0.010667 -0.062731 -0.042999 0.0083351 -0.070838 0.016952
2.0195 -0.024609 -0.015215 -0.013684 -0.017249 0 -0.021881 -0.014426 -0.0046497 -0.0089412 -0.010535 0.025152 5.0484 0.0043911 0.038025 0.027702 0.051239 0.046279 0.0711 0.037545 0.052361 0.049776 0 0.014295 0 0.00089707 0.0012286 0.0022602 0.0046198 0.23055 0.0066526 -0.016046 -0.013235 -0.024928 -0.010694 0.0086087 -0.0067073 0.019249 0.034507 -0.073208 -0.05534 -0.18868 -0.088148 -0.092923 -0.15817 -0.060191 -0.013347 -0.075723 -0.014516 0.019035 -0.058941 0.0047383
2.0234 -0.022195 -0.013198 -0.015929 -0.013227 0 -0.032433 -0.0072058 -0.0038123 -0.0017815 -0.006405 0.033195 4.7748 0.0033611 0.035657 0.026752 0.049258 0.044804 0.064962 0.035651 0.051779 0.046287 0 0.006231 0 0.00059964 0.00082095 0.0013723 0.0039111 0.12145 0.015924 -0.011993 -0.015744 -0.016375 -0.0020167 0.013488 -0.0034141 0.017114 0.016199 -0.041314 -0.038334 -0.15236 -0.093721 -0.10477 -0.1698 -0.015449 -0.0063801 -0.07619 0.01709 0.03057 -0.034451 0.00089729
2.0273 -0.020367 -0.016985 -0.020411 -0.0086665 0 -0.028936 -0.00371 -0.0023238 0.0066173 -0.00074185 0.02823 4.4714 0.0028881 0.0347 0.027992 0.048653 0.046196 0.057843 0.036401 0.052355 0.045978 0 0.0051377 0 -0.00025215 0.00090757 0.0016235 0.0033254 0.11529 0.019703 -0.008325 -0.016847 -0.0040176 0.0054994 0.01257 -0.0011041 0.010708 -0.0056119 0.0081709 -0.024545 -0.11594 -0.076578 -0.09503 -0.16687 0.027369 0.0019993 -0.067637 0.039573 0.034659 -0.011643 0.0067697
2.0313 -0.02126 -0.023498 -0.023033 -0.0042622 0 -0.012775 -0.0057723 -0.00045795 0.012821 0.0031576 0.012702 4.1577 0.0032976 0.03521 0.029741 0.049037 0.045494 0.054189 0.036667 0.052101 0.048305 0 0.0094828 0 -0.00071859 0.0013555 0.0027323 0.0032824 0.19066 0.01546 -0.0039927 -0.016567 0.0059241 0.0087977 0.0095895 -0.0019173 0.004806 -0.019832 0.057534 -0.018495 -0.086749 -0.056648 -0.078778 -0.1566 0.053309 0.0022954 -0.059337 0.048909 0.030235 -0.0021279 0.019142
2.0352 -0.025774 -0.029115 -0.02495 -0.0036034 0 0.00085287 -0.012907 -0.002622 0.011447 0.00064916 -0.0017607 3.8621 0.0046451 0.03587 0.030024 0.04937 0.041589 0.056159 0.034762 0.050588 0.049958 0 0.016683 0 -0.00016142 0.0018053 0.0037815 0.0037135 0.35011 0.0060161 -0.0024303 -0.01764 0.0048076 0.0035514 0.0048857 -0.0067088 0.0028814 -0.017543 0.099392 -0.022492 -0.066173 -0.040457 -0.063097 -0.13944 0.057319 -0.0083062 -0.053875 0.044142 0.018101 -0.0085175 0.031068
2.0391 -0.032515 -0.032812 -0.030356 -0.011841 0 -0.0028342 -0.023448 -0.012696 -0.00020711 -0.010512 -0.0045021 3.5947 0.0062675 0.035292 0.02843 0.048548 0.038084 0.061494 0.031694 0.049306 0.048142 0 0.026517 0 0.001075 0.0019234 0.0041087 0.00423 0.61744 -0.0031283 -0.010282 -0.023481 -0.010003 -0.011454 -0.0044798 -0.015894 0.0046455 0.0016804 0.12769 -0.038065 -0.054687 -0.032598 -0.054043 -0.11535 0.037043 -0.030772 -0.05272 0.025627 0.0001013 -0.031031 0.037574
2.043 -0.039001 -0.036138 -0.040292 -0.030784 0 -0.02421 -0.035486 -0.029349 -0.018642 -0.027463 0.003575 3.337 0.0072097 0.033288 0.026532 0.046378 0.038888 0.065465 0.030195 0.050216 0.043674 0 0.041894 0 0.0020037 0.0016197 0.0038346 0.0045038 0.99339 -0.0092079 -0.030303 -0.034624 -0.031189 -0.031044 -0.019413 -0.029527 0.0060939 0.026562 0.1346 -0.06741 -0.052216 -0.036065 -0.058967 -0.081905 -0.0078863 -0.063503 -0.055756 -0.0049065 -0.01914 -0.066226 0.041191
2.0469 -0.043595 -0.040437 -0.049891 -0.054506 0 -0.049175 -0.046454 -0.04614 -0.035817 -0.043316 0.0090357 3.0589 0.0072262 0.030927 0.026388 0.043907 0.043696 0.065009 0.032601 0.054179 0.040522 0 0.066269 0 0.001981 0.0011277 0.0035567 0.0044677 1.4221 -0.014933 -0.055585 -0.046817 -0.04687 -0.046537 -0.035559 -0.045301 0.0017079 0.038644 0.1233 -0.10467 -0.054713 -0.040121 -0.07346 -0.038118 -0.058503 -0.091835 -0.056006 -0.036013 -0.02843 -0.096255 0.05159
2.0508 -0.046111 -0.044809 -0.052702 -0.071056 0 -0.062112 -0.052962 -0.056352 -0.045166 -0.051769 -0.0036522 2.7478 0.0071326 0.029511 0.028479 0.042602 0.048486 0.06112 0.039304 0.061001 0.042137 0 0.10028 0 0.001289 0.00088636 0.0036422 0.004241 1.8147 -0.025671 -0.072455 -0.053353 -0.05032 -0.05294 -0.046901 -0.057223 -0.012584 0.023303 0.10571 -0.13969 -0.05814 -0.031456 -0.083916 0.012083 -0.095812 -0.10349 -0.047517 -0.05752 -0.021867 -0.10878 0.078582
2.0547 -0.046958 -0.047181 -0.04756 -0.070808 0 -0.058422 -0.052828 -0.058031 -0.046576 -0.051675 -0.038791 2.4171 0.0078964 0.029566 0.031066 0.043056 0.050334 0.057458 0.048717 0.070647 0.048244 0 0.14043 0 0.00073694 0.0012382 0.0038981 0.0039765 2.1142 -0.043797 -0.070907 -0.050455 -0.044582 -0.05292 -0.052272 -0.058674 -0.037026 -0.02033 0.089286 -0.16472 -0.060087 -0.00092366 -0.079888 0.06555 -0.10826 -0.090569 -0.026482 -0.062772 0.0045337 -0.097004 0.12386
2.0586 -0.046382 -0.047001 -0.040249 -0.054777 0 -0.045569 -0.048051 -0.054801 -0.045755 -0.047734 -0.084596 2.0897 0.0094066 0.030665 0.031706 0.044468 0.050901 0.056827 0.058487 0.083584 0.055229 0 0.18041 0 0.00077205 0.00212 0.0038796 0.0037993 2.3359 -0.06571 -0.053242 -0.041145 -0.038291 -0.053023 -0.056779 -0.048891 -0.067141 -0.07814 0.081699 -0.17161 -0.058121 0.059857 -0.050608 0.11843 -0.085636 -0.046392 0.010249 -0.045756 0.053752 -0.05588 0.17825
2.0625 -0.044832 -0.046116 -0.037884 -0.034973 0 -0.034561 -0.04486 -0.052283 -0.048847 -0.046706 -0.12089 1.7731 0.010437 0.031962 0.029574 0.045407 0.054522 0.058959 0.066899 0.099342 0.059575 0 0.21352 0 0.0010779 0.0030203 0.0033972 0.003799 2.5397 -0.08417 -0.032744 -0.033813 -0.038017 -0.056352 -0.065877 -0.036523 -0.094886 -0.12911 0.096861 -0.14005 -0.045655 0.16565 0.026566 0.16089 -0.010233 0.040761 0.067918 0.0058417 0.13151 0.021121 0.22667
2.0664 -0.0436 -0.04671 -0.04215 -0.025662 0 -0.032114 -0.049153 -0.053797 -0.057629 -0.052396 -0.13285 1.4549 0.010046 0.032755 0.026374 0.045096 0.06304 0.061357 0.073563 0.11498 0.060875 0 0.23499 0 0.0010383 0.003331 0.002676 0.0039735 2.7627 -0.09349 -0.023638 -0.036202 -0.044723 -0.060162 -0.078715 -0.034753 -0.11189 -0.15626 0.12887 -0.076736 -0.021914 0.29223 0.13505 0.19005 0.092879 0.1481 0.13477 0.077961 0.2214 0.11139 0.25689
2.0703 -0.044307 -0.048813 -0.04872 -0.032902 0 -0.039523 -0.060943 -0.058961 -0.069354 -0.063438 -0.12002 1.1191 0.0088628 0.032707 0.024897 0.044001 0.073247 0.061923 0.079029 0.12592 0.061584 0 0.24361 0 0.00047931 0.0028552 0.002108 0.0041701 2.98 -0.092978 -0.031249 -0.049591 -0.055876 -0.061039 -0.088681 -0.050329 -0.11364 -0.15352 0.17029 0.0097762 0.012308 0.42012 0.25817 0.20674 0.20576 0.26034 0.20299 0.1601 0.31296 0.20175 0.26556
2.0742 -0.047369 -0.050442 -0.053036 -0.05117 0 -0.054973 -0.07361 -0.065413 -0.080206 -0.075098 -0.094697 0.76507 0.0086066 0.031842 0.026486 0.043283 0.079873 0.060706 0.083772 0.12931 0.064028 0 0.24213 0 -0.00015365 0.0020099 0.0019572 0.0041625 3.1309 -0.08642 -0.050012 -0.067664 -0.068503 -0.060983 -0.09076 -0.076164 -0.10231 -0.12631 0.21356 0.10977 0.055222 0.53081 0.37912 0.21258 0.31211 0.36382 0.2655 0.24234 0.39665 0.28112 0.25803
2.0781 -0.051225 -0.050246 -0.055397 -0.068988 0 -0.073764 -0.079368 -0.071062 -0.087982 -0.082788 -0.072826 0.4065 0.010066 0.030489 0.02974 0.043758 0.080838 0.059404 0.087368 0.12665 0.067792 0 0.23597 0 -0.00033793 0.0014834 0.0022801 0.0038617 3.1765 -0.079071 -0.069132 -0.080609 -0.079251 -0.06615 -0.087125 -0.095402 -0.085908 -0.088468 0.24641 0.20659 0.10287 0.59506 0.47055 0.21081 0.388 0.43861 0.3118 0.30962 0.45822 0.33438 0.24358
2.082 -0.053547 -0.049398 -0.059427 -0.077587 0 -0.087224 -0.075812 -0.074623 -0.091671 -0.084227 -0.064751 0.053441 0.011754 0.029133 0.031679 0.045338 0.07903 0.059505 0.088601 0.12291 0.070047 0 0.22986 0 -7.1126e-05 0.0016266 0.0029673 0.0034444 3.1258 -0.074771 -0.079862 -0.081176 -0.083282 -0.078693 -0.084191 -0.094651 -0.07355 -0.057229 0.25159 0.26752 0.14154 0.57838 0.49431 0.20941 0.40643 0.46305 0.32935 0.34163 0.48028 0.34798 0.2301
2.0859 -0.053355 -0.050312 -0.066166 -0.075349 0 -0.085765 -0.06709 -0.07483 -0.089858 -0.079334 -0.071062 -0.30038 0.011026 0.028115 0.030387 0.047303 0.078864 0.060976 0.086561 0.12244 0.068373 0 0.22462 0 0.00015862 0.0021574 0.0037279 0.0032125 3.0096 -0.074395 -0.079278 -0.06879 -0.076246 -0.091185 -0.084341 -0.074972 -0.069875 -0.046459 0.23177 0.2845 0.1621 0.49747 0.45796 0.2113 0.37895 0.44756 0.32223 0.34144 0.46838 0.33205 0.22146
2.0898 -0.051767 -0.053561 -0.071338 -0.066213 0 -0.066944 -0.058995 -0.070342 -0.081167 -0.069296 -0.083733 -0.67031 0.0069069 0.027428 0.026831 0.049001 0.081607 0.062505 0.081844 0.12557 0.063316 0 0.21662 0 -3.8389e-05 0.0024789 0.0040933 0.003293 2.8409 -0.075525 -0.069969 -0.049809 -0.059126 -0.091466 -0.082201 -0.050722 -0.072465 -0.059126 0.19026 0.25474 0.15928 0.36437 0.36899 0.2152 0.31361 0.39841 0.29205 0.31137 0.42507 0.29143 0.21726
2.0938 -0.050575 -0.056641 -0.069599 -0.055638 0 -0.04087 -0.053631 -0.061082 -0.066709 -0.056327 -0.090547 -1.0627 0.0017072 0.026888 0.024238 0.050277 0.084494 0.062806 0.076712 0.12902 0.058277 0 0.20108 0 -0.00050754 0.002292 0.0036524 0.0035078 2.6117 -0.073457 -0.057702 -0.034218 -0.040307 -0.074352 -0.070426 -0.037472 -0.074312 -0.08375 0.13253 0.17934 0.1294 0.1958 0.23973 0.2184 0.22149 0.3241 0.24158 0.25585 0.35464 0.23207 0.21373
2.0977 -0.050344 -0.056207 -0.060938 -0.047883 0 -0.024795 -0.049171 -0.049459 -0.051133 -0.043821 -0.081308 -1.4677 -0.00058835 0.026559 0.025492 0.051344 0.084209 0.061749 0.07374 0.12951 0.056838 0 0.17665 0 -0.00075399 0.0018768 0.0024507 0.0035736 2.3257 -0.063979 -0.048416 -0.030287 -0.030567 -0.04817 -0.049016 -0.040131 -0.069284 -0.099813 0.071996 0.065203 0.0674 0.029176 0.099452 0.20981 0.12456 0.2398 0.17425 0.18297 0.26375 0.16219 0.20506
2.1016 -0.050146 -0.051455 -0.05144 -0.04497 0 -0.029212 -0.043922 -0.039449 -0.039888 -0.035513 -0.054291 -1.8713 0.001998 0.0269 0.030604 0.052271 0.080508 0.060442 0.073852 0.12648 0.05987 0 0.1474 0 -0.00053735 0.001757 0.0011228 0.0034157 2.0225 -0.046915 -0.045065 -0.039541 -0.034337 -0.028531 -0.027621 -0.051439 -0.056282 -0.090841 0.027025 -0.049822 -0.0075248 -0.091532 -0.0093424 0.18079 0.048292 0.16582 0.103 0.11077 0.17154 0.094188 0.18593
2.1055 -0.049005 -0.045001 -0.046991 -0.045954 0 -0.048137 -0.039114 -0.033813 -0.034859 -0.033382 -0.019371 -2.2714 0.0072314 0.028299 0.036348 0.052566 0.076139 0.060329 0.075405 0.12163 0.064824 0 0.12019 0 -0.00015711 0.002118 0.00045651 0.0032281 1.7588 -0.027614 -0.045706 -0.05502 -0.045702 -0.024913 -0.017692 -0.06052 -0.039193 -0.056069 0.0031062 -0.14531 -0.080793 -0.15448 -0.073595 0.13173 -0.0018413 0.10761 0.034497 0.045705 0.087055 0.032487 0.15491
2.1094 -0.047028 -0.040376 -0.046934 -0.046809 0 -0.063796 -0.037028 -0.032108 -0.033068 -0.035946 0.0062006 -2.6786 0.010336 0.030431 0.038473 0.051326 0.073671 0.062022 0.075367 0.11641 0.067711 0 0.099913 0 -0.00010331 0.0026066 0.00069838 0.0032119 1.5657 -0.014073 -0.044934 -0.064944 -0.053578 -0.033231 -0.0223 -0.062072 -0.023537 -0.011085 0.0028211 -0.20775 -0.14164 -0.15446 -0.087187 0.065316 -0.024041 0.067853 -0.026362 -0.0086565 0.016533 -0.01977 0.11688
2.1133 -0.0448 -0.038912 -0.045114 -0.042766 0 -0.062027 -0.037311 -0.031681 -0.030134 -0.038866 0.0089819 -3.1006 0.0082278 0.032223 0.034944 0.048065 0.073175 0.064752 0.071841 0.11082 0.066153 0 0.086742 0 -0.00048228 0.0027236 0.001318 0.0033184 1.4294 -0.011153 -0.038595 -0.060518 -0.05116 -0.041212 -0.033877 -0.05781 -0.013084 0.023317 0.027247 -0.22315 -0.17726 -0.090112 -0.047522 -0.012262 -0.019111 0.047945 -0.073782 -0.049545 -0.03322 -0.059065 0.081797
2.1172 -0.042033 -0.039128 -0.03733 -0.032764 0 -0.043902 -0.036634 -0.030611 -0.024857 -0.037854 -0.0099424 -3.5299 0.0023605 0.032649 0.027714 0.043676 0.073084 0.066874 0.065861 0.10469 0.06115 0 0.077512 0 -0.00087632 0.0023771 0.001559 0.0033328 1.314 -0.016644 -0.028068 -0.042659 -0.040524 -0.040259 -0.041481 -0.050939 -0.0088152 0.034702 0.069256 -0.18338 -0.17298 0.018081 0.029628 -0.07639 0.0032615 0.046365 -0.097595 -0.07498 -0.053267 -0.078349 0.059448
2.1211 -0.037582 -0.03874 -0.026698 -0.022043 0 -0.023128 -0.032453 -0.029326 -0.01989 -0.03167 -0.034245 -3.9509 -0.0025607 0.03162 0.021513 0.040513 0.072558 0.067086 0.060769 0.099218 0.056297 0 0.069339 0 -0.00079443 0.0019926 0.0012488 0.003208 1.1982 -0.023004 -0.019751 -0.021965 -0.028728 -0.031649 -0.039567 -0.04142 -0.0097426 0.024407 0.11221 -0.11831 -0.14369 0.12608 0.10849 -0.10952 0.028052 0.054606 -0.10077 -0.089054 -0.051844 -0.080159 0.053727
2.125 -0.031174 -0.036712 -0.020569 -0.018923 0 -0.013129 -0.026192 -0.029042 -0.017918 -0.022844 -0.044057 -4.3592 -0.0028019 0.030035 0.020359 0.040984 0.072126 0.065361 0.05948 0.096308 0.055082 0 0.061976 0 -0.00020694 0.0020623 0.00098329 0.0032132 1.0851 -0.023518 -0.019634 -0.011092 -0.02069 -0.02223 -0.030065 -0.027526 -0.013763 0.0027166 0.14957 -0.041957 -0.097479 0.21617 0.17564 -0.10357 0.052016 0.07162 -0.083317 -0.090594 -0.031399 -0.064067 0.060743
2.1289 -0.024716 -0.033345 -0.022332 -0.027247 0 -0.016835 -0.021654 -0.029024 -0.018072 -0.015775 -0.031351 -4.7702 0.0012333 0.028914 0.024441 0.045391 0.072041 0.062819 0.061917 0.096026 0.058255 0 0.057165 0 0.00042185 0.0026223 0.0014402 0.0036417 0.98218 -0.01749 -0.027782 -0.015236 -0.016473 -0.016245 -0.017952 -0.010989 -0.017936 -0.019329 0.17606 0.031963 -0.043161 0.27404 0.22062 -0.054103 0.073492 0.096793 -0.046147 -0.078179 0.0049748 -0.030432 0.072281
2.1328 -0.021123 -0.029099 -0.027387 -0.041336 0 -0.027409 -0.020465 -0.026431 -0.017067 -0.013869 -0.0059498 -5.2058 0.0057769 0.028528 0.02994 0.05092 0.070937 0.060674 0.064924 0.095518 0.063228 0 0.056387 0 0.00061909 0.0032115 0.002553 0.0043668 0.88786 -0.010092 -0.037899 -0.028555 -0.01442 -0.012761 -0.0070271 0.0014168 -0.019302 -0.034212 0.18536 0.083156 0.0051111 0.28212 0.23271 0.04175 0.094688 0.13213 0.01024 -0.045705 0.053562 0.020924 0.081492
2.1367 -0.021465 -0.024154 -0.028014 -0.049159 0 -0.036203 -0.0203 -0.019654 -0.013843 -0.017714 0.013107 -5.6714 0.007414 0.028402 0.032061 0.053231 0.067046 0.059333 0.064889 0.091316 0.065989 0 0.05948 0 0.00036373 0.0033343 0.0034816 0.0047948 0.80506 -0.0075902 -0.042169 -0.039402 -0.014813 -0.010178 -0.00014971 0.0028506 -0.016916 -0.037859 0.1818 0.1044 0.03647 0.25453 0.2241 0.1505 0.12042 0.17397 0.073227 0.0034831 0.10268 0.078409 0.086011
2.1406 -0.023526 -0.019171 -0.021806 -0.041887 0 -0.038748 -0.018304 -0.011548 -0.011961 -0.025075 0.01302 -6.1492 0.0060103 0.028045 0.02885 0.049869 0.060753 0.058513 0.060881 0.083018 0.064179 0 0.065064 0 3.9602e-05 0.0029215 0.0034554 0.0043825 0.76162 -0.012574 -0.03679 -0.039594 -0.019137 -0.010576 -0.0010321 -0.0069686 -0.013478 -0.029671 0.17113 0.10228 0.051871 0.21067 0.20753 0.2434 0.14911 0.21508 0.13193 0.059646 0.14439 0.1317 0.086683
2.1445 -0.023625 -0.015715 -0.014288 -0.02152 0 -0.034777 -0.015425 -0.0080945 -0.016241 -0.032212 -0.0040029 -6.6153 0.0041629 0.027513 0.022577 0.04266 0.055179 0.058089 0.055516 0.07425 0.058994 0 0.071758 0 -2.3864e-05 0.0023239 0.002579 0.0032371 0.79781 -0.02288 -0.023801 -0.029832 -0.026412 -0.017508 -0.012469 -0.020823 -0.014021 -0.014486 0.15595 0.081025 0.052453 0.16147 0.18886 0.30163 0.17697 0.24876 0.17855 0.11422 0.17306 0.17357 0.084571
2.1484 -0.019951 -0.015057 -0.012827 0.00025568 0 -0.025905 -0.015772 -0.012685 -0.02689 -0.035679 -0.025149 -7.0622 0.0041025 0.027219 0.017598 0.036642 0.053555 0.058465 0.052762 0.069466 0.054369 0 0.078763 0 0.00010269 0.0019077 0.0017054 0.0021448 0.91932 -0.033916 -0.0090475 -0.017457 -0.032046 -0.029673 -0.031513 -0.030217 -0.021605 -0.0026979 0.13845 0.046144 0.040609 0.1177 0.17279 0.30697 0.19809 0.26683 0.20494 0.15662 0.18314 0.1966 0.080177
2.1523 -0.013926 -0.01643 -0.01858 0.010873 0 -0.015257 -0.021078 -0.021628 -0.037763 -0.033846 -0.038641 -7.504 0.0054186 0.027385 0.016695 0.036076 0.056055 0.05981 0.054645 0.069773 0.053916 0 0.085538 0 7.6347e-05 0.001735 0.0015157 0.0019251 1.0639 -0.041514 0.0009652 -0.0097391 -0.031385 -0.038801 -0.048015 -0.032499 -0.033633 -0.0046819 0.11762 0.0045792 0.019149 0.091112 0.15738 0.23252 0.192 0.24839 0.194 0.15998 0.16341 0.18662 0.07541
2.1563 -0.0082983 -0.017036 -0.025159 0.0057264 0 -0.0078717 -0.026833 -0.026302 -0.04129 -0.027489 -0.041385 -7.9593 0.0058635 0.027912 0.019208 0.040953 0.059687 0.061006 0.059776 0.072243 0.057994 0 0.091229 0 -0.00029281 0.0016559 0.0018319 0.0027139 1.128 -0.043437 0.0015776 -0.0088942 -0.024063 -0.035802 -0.050781 -0.031638 -0.042904 -0.022398 0.091992 -0.037126 -0.0063111 0.074239 0.1352 0.12069 0.1582 0.20114 0.15761 0.12823 0.126 0.156 0.074759
2.1602 -0.0042818 -0.014361 -0.025106 -0.009604 0 -0.0080755 -0.025463 -0.020878 -0.035246 -0.019042 -0.037386 -8.4331 0.004152 0.028781 0.022403 0.047202 0.061497 0.059842 0.064878 0.073422 0.063278 0 0.094366 0 -0.00079704 0.0016286 0.0019215 0.0038784 1.0409 -0.039788 -0.0077975 -0.012015 -0.014103 -0.019616 -0.037019 -0.032274 -0.043333 -0.046295 0.060805 -0.077774 -0.035191 0.063011 0.1038 -0.0048642 0.099389 0.13127 0.10226 0.066468 0.077338 0.11145 0.08235
2.1641 -0.0009062 -0.0085209 -0.016917 -0.02403 0 -0.014473 -0.013907 -0.0081953 -0.024354 -0.010922 -0.031415 -8.9152 0.0016426 0.030297 0.024394 0.050402 0.061506 0.054759 0.067591 0.07302 0.065278 0 0.092897 0 -0.0010161 0.0018251 0.001422 0.0046306 0.81778 -0.032985 -0.021877 -0.014189 -0.0058373 0.00058651 -0.015695 -0.033838 -0.035246 -0.06191 0.024167 -0.11617 -0.066802 0.053941 0.062741 -0.12024 0.021246 0.04717 0.035676 -0.017241 0.024518 0.060306 0.096432
2.168 0.0031348 -0.0019937 -0.0054027 -0.027852 0 -0.018595 0.0026286 0.0025639 -0.015213 -0.0041924 -0.025385 -9.3941 0.0010981 0.032658 0.025638 0.049467 0.062009 0.046564 0.067738 0.073503 0.061768 0 0.084569 0 -0.0007183 0.0023643 0.00081242 0.0047124 0.53924 -0.026799 -0.030547 -0.011401 -0.00050041 0.012697 -0.00062225 -0.031184 -0.024972 -0.060768 -0.016256 -0.14997 -0.10018 0.043951 0.015529 -0.18711 -0.062721 -0.034873 -0.029168 -0.10623 -0.020783 0.01436 0.10707
2.1719 0.0077914 0.0031149 0.0041061 -0.017416 0 -0.011181 0.015183 0.0046588 -0.010142 0.0013214 -0.019505 -9.8684 0.0038624 0.035244 0.027718 0.046879 0.064045 0.038104 0.065971 0.075913 0.054342 0 0.067866 0 -6.7983e-05 0.0029996 0.00089018 0.0044972 0.27662 -0.023867 -0.024582 -0.0019143 0.0030907 0.011635 0.00064847 -0.020823 -0.018801 -0.045361 -0.052309 -0.17396 -0.12956 0.035504 -0.021024 -0.18086 -0.12398 -0.090026 -0.074621 -0.17002 -0.046569 -0.013941 0.10113
2.1758 0.01227 0.0073108 0.010793 0.003818 0 0.0086071 0.019246 0.00040656 -0.0062409 0.0058922 -0.014168 -10.343 0.008422 0.036554 0.031012 0.045532 0.065102 0.031819 0.061597 0.076719 0.046829 0 0.043207 0 0.00053205 0.0031896 0.001848 0.0044856 0.034206 -0.023029 -0.0030963 0.013003 0.0058453 0.002756 -0.0080694 -0.0056214 -0.017131 -0.024085 -0.078524 -0.18564 -0.14945 0.032252 -0.037264 -0.12222 -0.15279 -0.11473 -0.098506 -0.2002 -0.055206 -0.026002 0.071639
2.1797 0.016875 0.012984 0.017578 0.027231 0 0.030729 0.018156 -0.0011168 0.00019433 0.0093485 -0.0090322 -10.818 0.011796 0.035117 0.033796 0.045527 0.060774 0.027429 0.05233 0.069629 0.042012 0 0.013256 0 0.00077446 0.0025679 0.0029932 0.0047677 -0.24095 -0.019361 0.02412 0.028792 0.0080056 -0.0036222 -0.016298 0.0074662 -0.01448 -0.002616 -0.09181 -0.18314 -0.15579 0.035757 -0.029013 -0.027943 -0.14633 -0.11008 -0.10131 -0.19516 -0.050181 -0.024332 0.023765
2.1836 0.023248 0.021586 0.026511 0.043397 0 0.042479 0.018793 0.0070338 0.0095625 0.012072 -0.0011214 -11.285 0.012246 0.03058 0.033632 0.044038 0.048649 0.022116 0.036591 0.050982 0.039448 0 -0.018608 0 0.00064729 0.0013475 0.0034126 0.0049764 -0.60155 -0.0079369 0.043291 0.039185 0.011431 -0.0004299 -0.015573 0.014411 -0.0050853 0.018737 -0.089988 -0.16539 -0.14499 0.046724 0.0054403 0.080478 -0.1056 -0.080788 -0.085793 -0.15738 -0.037016 -0.013208 -0.028472
2.1875 0.032245 0.031891 0.036229 0.047573 0 0.040033 0.025075 0.023292 0.019745 0.016299 0.013785 -11.737 0.01053 0.023925 0.029457 0.038051 0.030323 0.013137 0.016028 0.023278 0.036084 0 -0.050858 0 0.00037502 0.00020465 0.002832 0.0046915 -1.0564 0.011558 0.047653 0.040341 0.020311 0.01257 -0.003792 0.018421 0.011802 0.040049 -0.070818 -0.13253 -0.11113 0.060812 0.060435 0.15364 -0.042816 -0.045402 -0.06163 -0.10181 -0.031998 -0.0042229 -0.072048
2.1914 0.042003 0.041197 0.044051 0.043114 0 0.031892 0.03621 0.039998 0.030033 0.025448 0.036352 -12.178 0.0086311 0.016662 0.022284 0.026988 0.0096651 0.00032543 -0.0047483 -0.0068371 0.028871 0 -0.084937 0 0.00021352 -0.00029795 0.0017514 0.0038206 -1.5746 0.033902 0.04271 0.034887 0.037429 0.031239 0.016758 0.026887 0.032053 0.05697 -0.046406 -0.099245 -0.068568 0.066245 0.10783 0.17039 0.0079592 -0.030935 -0.045846 -0.061099 -0.047601 -0.0075796 -0.10297
2.1953 0.049025 0.047951 0.049501 0.039364 0 0.030757 0.050067 0.051502 0.04264 0.04107 0.060866 -12.616 0.0075658 0.0098559 0.01414 0.012768 -0.010396 -0.013887 -0.021508 -0.034113 0.016992 0 -0.12322 0 0.00027919 -0.00020847 0.00080483 0.0026012 -2.1156 0.052453 0.040402 0.031448 0.059341 0.051109 0.042834 0.043977 0.051277 0.063587 -0.023033 -0.074151 -0.027222 0.057277 0.13347 0.13263 0.032372 -0.046458 -0.044181 -0.047899 -0.086727 -0.025404 -0.12624
2.1992 0.051604 0.052826 0.054667 0.044365 0 0.042039 0.065882 0.05905 0.059467 0.060097 0.078962 -13.052 0.0067046 0.0038195 0.0066439 -0.002162 -0.029056 -0.02666 -0.033735 -0.058244 0.0019699 0 -0.16525 0 0.0004989 -0.00012004 0.00014975 0.0013256 -2.6427 0.064543 0.047675 0.038388 0.076911 0.06881 0.070604 0.066222 0.068413 0.060598 -0.0055614 -0.064308 0.0041441 0.030383 0.12704 0.047136 0.020903 -0.096552 -0.059852 -0.070096 -0.14985 -0.058096 -0.14938
2.2031 0.051846 0.057307 0.061072 0.058024 0 0.060003 0.082428 0.067529 0.077981 0.075792 0.087293 -13.48 0.0051628 -0.0015421 0.00059873 -0.016375 -0.046112 -0.036678 -0.044525 -0.082167 -0.013939 0 -0.20605 0 0.00066694 -0.00060374 -0.0004429 0.00013358 -3.1114 0.072921 0.060651 0.056362 0.08251 0.08125 0.094261 0.085179 0.084609 0.058691 0.00014782 -0.079413 0.012754 -0.017554 0.076379 -0.0702 -0.036017 -0.18335 -0.09497 -0.1347 -0.2352 -0.10438 -0.17649
2.207 0.053734 0.061712 0.067082 0.072109 0 0.074071 0.094879 0.07841 0.091701 0.082554 0.09112 -13.895 0.0034278 -0.0063985 -0.0036047 -0.029175 -0.060342 -0.044053 -0.056931 -0.10739 -0.029298 0 -0.23883 0 0.00056571 -0.0016804 -0.0010325 -0.00095589 -3.4645 0.082052 0.069746 0.076603 0.077168 0.085712 0.10731 0.094211 0.099582 0.071131 -0.0079391 -0.12331 -0.011465 -0.076766 -0.013329 -0.17461 -0.12738 -0.28654 -0.14096 -0.22802 -0.32644 -0.15452 -0.20754
2.2109 0.059121 0.06497 0.069111 0.07761 0 0.077896 0.096417 0.087301 0.095642 0.080541 0.09926 -14.301 0.0031448 -0.010951 -0.0058517 -0.039535 -0.07023 -0.048926 -0.070395 -0.13143 -0.043689 0 -0.26002 0 0.00010295 -0.002814 -0.0012784 -0.001915 -3.6587 0.093308 0.069767 0.087336 0.06977 0.082027 0.10724 0.09295 0.1105 0.10136 -0.023459 -0.18277 -0.05703 -0.13084 -0.11455 -0.24241 -0.22482 -0.37953 -0.18523 -0.32302 -0.40684 -0.19961 -0.24086
2.2148 0.065943 0.066125 0.065306 0.072765 0 0.072757 0.084928 0.088967 0.091176 0.075617 0.11497 -14.712 0.0051472 -0.015343 -0.0067674 -0.046146 -0.076151 -0.050907 -0.081028 -0.14984 -0.056852 0 -0.27174 0 -0.00060465 -0.003399 -0.00087672 -0.0026819 -3.7024 0.1039 0.064469 0.08317 0.068496 0.07432 0.098711 0.08613 0.11506 0.13787 -0.04363 -0.25046 -0.11668 -0.17115 -0.21241 -0.26638 -0.31434 -0.44919 -0.22224 -0.40655 -0.46795 -0.2361 -0.274
2.2188 0.070496 0.065503 0.057564 0.064204 0 0.064172 0.067679 0.083936 0.084986 0.074353 0.13209 -15.132 0.0079779 -0.019273 -0.0078312 -0.048778 -0.080962 -0.050122 -0.085621 -0.16047 -0.068066 0 -0.27886 0 -0.0012702 -0.0032691 -0.00011984 -0.0032402 -3.661 0.11007 0.061654 0.069244 0.073318 0.069421 0.090732 0.079141 0.11482 0.16192 -0.065867 -0.3186 -0.182 -0.19039 -0.29255 -0.24466 -0.3833 -0.48469 -0.24759 -0.46701 -0.50286 -0.26152 -0.3018
2.2227 0.071043 0.064178 0.04984 0.060411 0 0.057058 0.057323 0.078729 0.083045 0.078667 0.14058 -15.545 0.0088194 -0.021757 -0.010313 -0.049137 -0.087599 -0.048273 -0.085246 -0.1653 -0.076439 0 -0.2834 0 -0.0015916 -0.0027784 0.00019549 -0.0036437 -3.6119 0.11058 0.065019 0.056616 0.077387 0.072299 0.089554 0.074847 0.11421 0.16133 -0.088789 -0.37398 -0.23737 -0.17865 -0.33114 -0.18485 -0.4134 -0.47087 -0.25676 -0.48753 -0.5003 -0.27372 -0.31552
2.2266 0.068758 0.062661 0.044854 0.064125 0 0.053851 0.061511 0.07894 0.085664 0.084944 0.13552 -15.928 0.0061835 -0.021745 -0.013783 -0.049751 -0.095905 -0.047838 -0.084496 -0.16832 -0.081633 0 -0.28188 0 -0.0014174 -0.0024358 -0.00046283 -0.0039229 -3.5831 0.10684 0.071389 0.053288 0.075296 0.082211 0.094101 0.073527 0.1154 0.13817 -0.1147 -0.41258 -0.27448 -0.15066 -0.33311 -0.12682 -0.4147 -0.42834 -0.25833 -0.47918 -0.47302 -0.28001 -0.30716
2.2305 0.065456 0.060604 0.042688 0.070726 0 0.054938 0.07593 0.082647 0.088121 0.087917 0.12057 -16.278 0.0016461 -0.019353 -0.01599 -0.05177 -0.10221 -0.049759 -0.086818 -0.17155 -0.08408 0 -0.26831 0 -0.00080914 -0.0024627 -0.0017311 -0.0040037 -3.5303 0.10031 0.074951 0.058699 0.068654 0.092782 0.098127 0.074199 0.11491 0.10498 -0.14577 -0.43624 -0.29442 -0.11899 -0.30884 -0.088602 -0.39784 -0.3737 -0.25776 -0.45231 -0.43103 -0.28396 -0.27655
2.2344 0.061395 0.057738 0.042146 0.073107 0 0.058752 0.087798 0.081678 0.08533 0.084973 0.10295 -16.618 -0.0013228 -0.016444 -0.014787 -0.054104 -0.10242 -0.052172 -0.090613 -0.17326 -0.084496 0 -0.24015 0 1.5627e-05 -0.002665 -0.002603 -0.0037842 -3.3701 0.090516 0.0726 0.065636 0.06292 0.095973 0.096147 0.075091 0.10621 0.075154 -0.1831 -0.44608 -0.29851 -0.092384 -0.26562 -0.0798 -0.36923 -0.31797 -0.25768 -0.41303 -0.38063 -0.28677 -0.23385
2.2383 0.055986 0.054513 0.042688 0.067521 0 0.061573 0.086495 0.069836 0.075399 0.076893 0.086204 -16.978 -0.00046288 -0.015528 -0.010464 -0.054997 -0.095553 -0.051956 -0.090262 -0.16939 -0.083396 0 -0.20124 0 0.00077904 -0.0026823 -0.0023707 -0.0033097 -3.0413 0.076075 0.064852 0.066777 0.059883 0.086986 0.086747 0.073456 0.086426 0.056191 -0.22732 -0.44327 -0.28908 -0.080674 -0.21191 -0.10715 -0.33506 -0.27303 -0.25957 -0.36696 -0.32821 -0.28826 -0.19343
2.2422 0.050176 0.051411 0.04463 0.055361 0 0.059296 0.071261 0.049603 0.059403 0.065444 0.068528 -17.362 0.003255 -0.017642 -0.0060194 -0.05435 -0.084394 -0.047821 -0.081385 -0.1568 -0.081169 0 -0.15921 0 0.001217 -0.0023488 -0.0012918 -0.0028285 -2.5481 0.057093 0.053345 0.059904 0.055268 0.067069 0.070975 0.066467 0.060201 0.048904 -0.27203 -0.42646 -0.26894 -0.090309 -0.15665 -0.1582 -0.29596 -0.24672 -0.25621 -0.31476 -0.27827 -0.28055 -0.16348
2.2461 0.046823 0.047997 0.047863 0.041072 0 0.051064 0.049821 0.030343 0.039455 0.051555 0.047489 -17.743 0.0066856 -0.021253 -0.0047348 -0.054051 -0.072787 -0.041769 -0.06536 -0.13545 -0.078459 0 -0.12027 0 0.0011545 -0.0018376 -0.0003034 -0.0026206 -1.9649 0.036047 0.039748 0.048327 0.044591 0.042978 0.049696 0.053502 0.036318 0.049335 -0.30634 -0.39694 -0.24073 -0.10742 -0.10135 -0.20139 -0.24794 -0.22657 -0.23841 -0.25418 -0.22819 -0.25767 -0.141
2.25 0.047847 0.04347 0.05103 0.029621 0 0.040954 0.031235 0.020009 0.018293 0.036294 0.024833 -18.085 0.0075405 -0.023465 -0.0072815 -0.05574 -0.062755 -0.03728 -0.048703 -0.1086 -0.076083 0 -0.086497 0 0.00061251 -0.001487 -0.00010491 -0.0027525 -1.4091 0.016358 0.027489 0.037651 0.030205 0.023634 0.024312 0.037641 0.020371 0.05006 -0.32277 -0.35289 -0.20249 -0.12318 -0.044654 -0.2219 -0.18775 -0.20436 -0.20004 -0.18322 -0.17547 -0.21539 -0.11686
2.2539 0.051387 0.0385 0.052303 0.02524 0 0.034764 0.020654 0.018888 0.00027411 0.022681 0.0056882 -18.382 0.0063244 -0.022608 -0.011199 -0.058457 -0.054218 -0.036105 -0.037916 -0.081461 -0.074368 0 -0.057461 0 -0.00012191 -0.0014914 -0.00055864 -0.003012 -0.99845 0.00058726 0.022331 0.032141 0.020599 0.01557 -0.00029765 0.024234 0.010787 0.042069 -0.31457 -0.29297 -0.15217 -0.12889 0.014725 -0.20778 -0.11336 -0.1722 -0.13635 -0.10099 -0.11786 -0.15071 -0.085883
2.2578 0.052872 0.035886 0.050892 0.030151 0 0.034558 0.019295 0.021261 -0.0092075 0.014955 -0.0064594 -18.664 0.0053033 -0.019741 -0.013278 -0.059008 -0.046955 -0.036983 -0.034621 -0.059264 -0.072692 0 -0.033421 0 -0.00059912 -0.0017401 -0.00095461 -0.003093 -0.8044 -0.0099519 0.028423 0.032837 0.021935 0.019424 -0.015896 0.017229 0.002018 0.019593 -0.26869 -0.21415 -0.084401 -0.11 0.07778 -0.14374 -0.024257 -0.11801 -0.040062 -0.0089316 -0.052534 -0.058794 -0.051934
2.2617 0.049556 0.038347 0.047769 0.042472 0 0.037067 0.026362 0.022259 -0.0071861 0.015075 -0.012828 -18.967 0.0057284 -0.01765 -0.012451 -0.055053 -0.041993 -0.037477 -0.035218 -0.04507 -0.070025 0 -0.016178 0 -0.00049465 -0.0019428 -0.00076643 -0.0028425 -0.8167 -0.01463 0.0429 0.037627 0.031156 0.029662 -0.016347 0.016567 -0.0088243 -0.014155 -0.19152 -0.12714 -0.0056899 -0.06715 0.13745 -0.049037 0.06325 -0.046762 0.07373 0.077902 0.01488 0.046961 -0.023679
2.2656 0.043643 0.045158 0.045075 0.055587 0 0.03812 0.039044 0.022199 0.003558 0.020211 -0.016962 -19.298 0.0063129 -0.018337 -0.01039 -0.047778 -0.040625 -0.036698 -0.034783 -0.038233 -0.066137 0 -0.0072809 0 0.00012618 -0.0019126 -9.7552e-05 -0.0023465 -0.94562 -0.013521 0.055936 0.042725 0.038684 0.038131 -0.0036992 0.019038 -0.018843 -0.046281 -0.09703 -0.044246 0.072575 -0.011124 0.186 0.052636 0.13517 0.027872 0.18705 0.14778 0.076553 0.15154 -0.0066596
2.2695 0.040263 0.051546 0.044815 0.061682 0 0.038008 0.051553 0.024305 0.01552 0.024666 -0.019983 -19.629 0.0045808 -0.021423 -0.0094825 -0.041216 -0.042344 -0.035916 -0.031208 -0.034834 -0.062148 0 -0.0065515 0 0.00083125 -0.001737 0.00053792 -0.0018276 -1.0758 -0.0081068 0.058302 0.044952 0.038141 0.039326 0.012076 0.021519 -0.022493 -0.061462 0.0049347 0.025034 0.14087 0.049921 0.21723 0.14593 0.18162 0.094823 0.28672 0.19228 0.12582 0.24368 -0.00046533
2.2734 0.042216 0.052395 0.047585 0.057803 0 0.041063 0.057045 0.029403 0.021961 0.024924 -0.019047 -19.927 -0.00032283 -0.024775 -0.010502 -0.038691 -0.044426 -0.036658 -0.026095 -0.030826 -0.059641 0 -0.013173 0 0.0011578 -0.0016668 0.00073453 -0.0015045 -1.1451 -0.0010199 0.049705 0.043771 0.032624 0.03362 0.020724 0.02333 -0.017008 -0.052186 0.10291 0.070181 0.18804 0.10618 0.22459 0.21494 0.19289 0.14112 0.35828 0.20316 0.15506 0.31095 -0.0032183
2.2773 0.047218 0.047099 0.05182 0.048658 0 0.049536 0.052735 0.034163 0.022053 0.022814 -0.010464 -20.185 -0.0063016 -0.026454 -0.012293 -0.039901 -0.044127 -0.038805 -0.022539 -0.02614 -0.0591 0 -0.027919 0 0.00097032 -0.0018285 0.00045203 -0.0015274 -1.1892 0.0059236 0.039031 0.041542 0.030943 0.026177 0.019919 0.02578 -0.004284 -0.023211 0.17299 0.068991 0.18928 0.13845 0.19616 0.23489 0.15352 0.13913 0.37206 0.16612 0.14634 0.32563 -0.016838
2.2813 0.050557 0.040492 0.054179 0.042432 0 0.059204 0.043201 0.034959 0.020877 0.023474 0.0063788 -20.428 -0.0098659 -0.026059 -0.013417 -0.041574 -0.041412 -0.040957 -0.022621 -0.026068 -0.05938 0 -0.053159 0 0.00050633 -0.0020557 -0.00012641 -0.0019509 -1.3084 0.013626 0.03569 0.041412 0.038205 0.022834 0.016374 0.030189 0.012091 0.013278 0.21371 0.035045 0.15625 0.14889 0.14834 0.22317 0.088147 0.099872 0.3428 0.10304 0.10924 0.29863 -0.045816
2.2852 0.049977 0.038466 0.05155 0.043183 0 0.062752 0.037314 0.03275 0.0246 0.030301 0.028551 -20.688 -0.0090711 -0.024558 -0.013672 -0.040923 -0.039306 -0.042448 -0.026714 -0.037624 -0.058885 0 -0.089716 0 8.99e-05 -0.0020376 -0.00082196 -0.0026728 -1.5821 0.025004 0.040886 0.044423 0.050911 0.0265 0.019332 0.036883 0.030571 0.04651 0.2249 -0.024446 0.096527 0.14002 0.089069 0.18877 0.007948 0.030374 0.27784 0.02301 0.048035 0.23492 -0.090245
2.2891 0.047194 0.042397 0.043819 0.047618 0 0.057684 0.040844 0.033168 0.035708 0.042083 0.05231 -20.97 -0.0050153 -0.023278 -0.013885 -0.038321 -0.041292 -0.044312 -0.034205 -0.062984 -0.057278 0 -0.13365 0 -0.00016906 -0.0016654 -0.0014965 -0.0033983 -1.9996 0.041802 0.047792 0.048516 0.061178 0.036425 0.033149 0.045847 0.051788 0.071845 0.20801 -0.10089 0.019511 0.11547 0.026393 0.14104 -0.076238 -0.060289 0.18623 -0.06498 -0.031733 0.14149 -0.14129
2.293 0.044728 0.047956 0.034982 0.049631 0 0.049474 0.0519 0.041246 0.052254 0.054764 0.075296 -21.256 -0.00062669 -0.023113 -0.014524 -0.036536 -0.048142 -0.047816 -0.04401 -0.095695 -0.055824 0 -0.17682 0 -0.00038301 -0.0012202 -0.0019775 -0.0037658 -2.4646 0.062152 0.049755 0.05046 0.064673 0.049637 0.055279 0.057256 0.07536 0.089099 0.16458 -0.18048 -0.058573 0.08096 -0.027904 0.09261 -0.14979 -0.15657 0.081613 -0.1492 -0.12153 0.029196 -0.18532
2.2969 0.042371 0.049393 0.030684 0.047338 0 0.045634 0.063502 0.056032 0.070276 0.065103 0.095925 -21.525 0.0018632 -0.024273 -0.014977 -0.037555 -0.057186 -0.052297 -0.054399 -0.12386 -0.05596 0 -0.21126 0 -0.0006479 -0.0011621 -0.0021044 -0.0036258 -2.8573 0.081582 0.047012 0.048724 0.063617 0.062377 0.079492 0.070385 0.097543 0.099174 0.10677 -0.24381 -0.11556 0.046768 -0.064599 0.054209 -0.20384 -0.23382 -0.013507 -0.21979 -0.20455 -0.077788 -0.21354
2.3008 0.037871 0.044798 0.033467 0.044426 0 0.047138 0.069922 0.070518 0.085799 0.071903 0.11175 -21.769 0.0023109 -0.026236 -0.014334 -0.040435 -0.064678 -0.055149 -0.063136 -0.13852 -0.057675 0 -0.23333 0 -0.00088025 -0.0016797 -0.0018988 -0.0032299 -3.0927 0.096323 0.044722 0.044344 0.062539 0.070756 0.099438 0.081974 0.11273 0.1037 0.045205 -0.2867 -0.14871 0.017008 -0.0864 0.023807 -0.24343 -0.28491 -0.091138 -0.2773 -0.27235 -0.1665 -0.22744
2.3047 0.030946 0.037159 0.040025 0.044451 0 0.047265 0.069916 0.076963 0.094866 0.0742 0.11974 -21.999 0.0019269 -0.027842 -0.012666 -0.042391 -0.068964 -0.054369 -0.068635 -0.1402 -0.059584 0 -0.24367 0 -0.00092843 -0.0024453 -0.0016077 -0.0030807 -3.1332 0.10511 0.045504 0.039194 0.062472 0.071662 0.10968 0.086726 0.11736 0.10646 -0.014913 -0.3079 -0.15876 -0.0065957 -0.095002 -0.0011847 -0.27138 -0.30686 -0.14778 -0.32135 -0.31962 -0.22982 -0.23459
2.3086 0.025251 0.030774 0.043637 0.04529 0 0.039641 0.064638 0.072633 0.09364 0.069904 0.1185 -22.226 0.0016413 -0.027903 -0.011204 -0.041797 -0.071486 -0.050909 -0.071118 -0.13743 -0.060652 0 -0.24345 0 -0.00078871 -0.0028693 -0.0014855 -0.0035028 -2.9721 0.10767 0.045832 0.034045 0.060063 0.064538 0.10612 0.080811 0.11215 0.11183 -0.068917 -0.30807 -0.14909 -0.022973 -0.092927 -0.024337 -0.29105 -0.29909 -0.18178 -0.35195 -0.34202 -0.26236 -0.23917
2.3125 0.025178 0.027409 0.040106 0.041043 0 0.026347 0.054628 0.061059 0.08058 0.057735 0.10956 -22.455 0.0014227 -0.026234 -0.011182 -0.039848 -0.074717 -0.047954 -0.072144 -0.13829 -0.06153 0 -0.23135 0 -0.00061318 -0.002656 -0.0015307 -0.0043165 -2.6309 0.10252 0.040541 0.028828 0.051828 0.052531 0.088276 0.065639 0.10066 0.11974 -0.10794 -0.28896 -0.12942 -0.0287 -0.081799 -0.05157 -0.30243 -0.26139 -0.18892 -0.3624 -0.32754 -0.25259 -0.23705
2.3164 0.030785 0.026158 0.03163 0.029677 0 0.016551 0.040559 0.048447 0.059107 0.040529 0.095672 -22.681 0.00099445 -0.024166 -0.012644 -0.039177 -0.078995 -0.047575 -0.072474 -0.14231 -0.063765 0 -0.20458 0 -0.00047589 -0.00212 -0.0015074 -0.0049541 -2.1763 0.087671 0.029808 0.024469 0.038325 0.040969 0.06204 0.047979 0.086025 0.12248 -0.13277 -0.26375 -0.11415 -0.025243 -0.065161 -0.081683 -0.30305 -0.21333 -0.18016 -0.35334 -0.28667 -0.21715 -0.22001
2.3203 0.036989 0.026289 0.024775 0.017275 0 0.017033 0.026283 0.039018 0.037001 0.025253 0.077899 -22.903 0.0007199 -0.023634 -0.014484 -0.040986 -0.081287 -0.04829 -0.070496 -0.14038 -0.067564 0 -0.16287 0 -0.0002213 -0.0019081 -0.0012601 -0.0049373 -1.7185 0.063996 0.020068 0.023452 0.024077 0.033617 0.038098 0.035422 0.069086 0.10907 -0.14413 -0.23649 -0.10543 -0.012607 -0.042807 -0.11103 -0.28853 -0.16244 -0.15814 -0.3234 -0.2241 -0.16364 -0.18406
2.3242 0.038563 0.028974 0.0246 0.013157 0 0.025423 0.018508 0.033128 0.021533 0.018179 0.054872 -23.122 0.0013691 -0.025361 -0.015548 -0.043734 -0.077261 -0.046314 -0.063318 -0.12303 -0.070649 0 -0.11115 0 0.00033185 -0.0023552 -0.00094678 -0.0042727 -1.3618 0.036988 0.017749 0.027686 0.014178 0.030044 0.025146 0.030758 0.049067 0.074471 -0.14307 -0.20985 -0.10308 0.0087878 -0.014673 -0.13592 -0.2555 -0.11437 -0.12452 -0.27204 -0.14432 -0.098541 -0.13328
2.3281 0.035676 0.03561 0.030753 0.020731 0 0.033764 0.021241 0.02882 0.014343 0.019491 0.025192 -23.336 0.0029973 -0.027929 -0.015537 -0.044666 -0.065103 -0.03934 -0.049939 -0.089515 -0.069825 0 -0.057927 0 0.0010176 -0.003097 -0.00087905 -0.0033981 -1.1341 0.013606 0.023176 0.0359 0.011308 0.026888 0.023156 0.030207 0.025396 0.025023 -0.13113 -0.18587 -0.10338 0.038148 0.019484 -0.15008 -0.19896 -0.075122 -0.07943 -0.19833 -0.052972 -0.029546 -0.076386
2.332 0.033673 0.044904 0.038956 0.034276 0 0.03781 0.030558 0.024543 0.011158 0.023094 -0.0095449 -23.541 0.004401 -0.02892 -0.014857 -0.042447 -0.047787 -0.028951 -0.033358 -0.049528 -0.064001 0 -0.01109 0 0.001282 -0.0033527 -0.0011233 -0.0027646 -0.96958 -0.0031695 0.031448 0.043899 0.015078 0.021815 0.023601 0.027155 -0.0011092 -0.025614 -0.11575 -0.16533 -0.09512 0.068029 0.054483 -0.14799 -0.12515 -0.048478 -0.025516 -0.11257 0.035509 0.031747 -0.020931
2.3359 0.037214 0.052716 0.045459 0.045191 0 0.04088 0.036634 0.020473 0.0067443 0.022404 -0.044031 -23.733 0.0040857 -0.027152 -0.013881 -0.03815 -0.031583 -0.01922 -0.019082 -0.016072 -0.0556 0 0.024896 0 0.00068067 -0.0026435 -0.0013432 -0.0024854 -0.77527 -0.015986 0.038492 0.047972 0.022768 0.015962 0.017212 0.018064 -0.02789 -0.065742 -0.10461 -0.14797 -0.075493 0.089956 0.082734 -0.13505 -0.05236 -0.031489 0.029786 -0.031138 0.10971 0.080585 0.028197
2.3398 0.045295 0.055446 0.049475 0.050349 0 0.047939 0.032487 0.017829 6.8334e-05 0.016496 -0.071054 -23.919 0.0019292 -0.023705 -0.01262 -0.033738 -0.021719 -0.013105 -0.011032 0.0037923 -0.048734 0 0.048397 0 -0.0005361 -0.001271 -0.0011204 -0.0023646 -0.53157 -0.028513 0.044551 0.047939 0.030303 0.012323 0.0021822 0.0054266 -0.050587 -0.090672 -0.10157 -0.13466 -0.045468 0.098633 0.098875 -0.11488 0.0078106 -0.023785 0.08104 0.036379 0.1621 0.11374 0.06578
2.3438 0.052668 0.053565 0.051844 0.053086 0 0.057681 0.020874 0.017438 -0.0052995 0.010571 -0.083925 -24.109 -0.00026806 -0.020682 -0.011092 -0.029901 -0.018766 -0.010474 -0.008649 0.012022 -0.045731 0 0.058183 0 -0.001452 -8.6691e-05 -0.00043044 -0.0022017 -0.33267 -0.039371 0.051238 0.046552 0.033862 0.01219 -0.014723 -0.0044724 -0.063527 -0.099684 -0.10967 -0.12639 -0.0078268 0.089462 0.097909 -0.091779 0.044104 -0.025073 0.12241 0.081146 0.18588 0.12856 0.084124
2.3477 0.055865 0.051414 0.052908 0.056569 0 0.06292 0.012021 0.019182 -0.0051283 0.01067 -0.078355 -24.305 -0.00017738 -0.01911 -0.0097099 -0.025712 -0.018949 -0.0095805 -0.0080677 0.014397 -0.045355 0 0.052188 0 -0.0012687 0.0002441 0.0002671 -0.0020048 -0.32581 -0.041701 0.056847 0.046199 0.032404 0.014032 -0.024325 -0.0064963 -0.061688 -0.090924 -0.13275 -0.12675 0.026845 0.054214 0.069566 -0.073954 0.035282 -0.038579 0.1398 0.086728 0.16501 0.11734 0.076032
2.3516 0.056814 0.053371 0.052838 0.058692 0 0.059443 0.01446 0.022786 0.002043 0.018477 -0.054295 -24.497 0.0028953 -0.018337 -0.0090339 -0.020501 -0.018271 -0.010007 -0.0063652 0.012861 -0.044441 0 0.028607 0 -0.0001339 -0.00019934 0.00046428 -0.0019089 -0.60396 -0.029555 0.056984 0.047046 0.029279 0.016165 -0.021668 0.00028805 -0.043766 -0.062305 -0.1622 -0.1344 0.045879 0.0031476 0.021393 -0.065783 -0.0087478 -0.063835 0.13172 0.062349 0.10858 0.085674 0.04055
2.3555 0.060051 0.060237 0.053532 0.055505 0 0.052722 0.028419 0.02896 0.015328 0.031289 -0.017518 -24.671 0.0071797 -0.017437 -0.0091533 -0.015863 -0.016849 -0.013695 -0.0049029 0.0030238 -0.04142 0 -0.012289 0 0.00088449 -0.000723 0.00011743 -0.0019565 -1.1472 -0.0044524 0.050663 0.0488 0.030477 0.019853 -0.0072047 0.013718 -0.01394 -0.017995 -0.19087 -0.14679 0.046494 -0.054303 -0.03839 -0.066594 -0.073591 -0.10039 0.10229 0.018814 0.026666 0.038693 -0.01477
2.3594 0.067039 0.069168 0.058355 0.048921 0 0.053694 0.047718 0.039414 0.033946 0.04613 0.021317 -24.822 0.0098387 -0.016723 -0.009534 -0.015423 -0.019439 -0.023032 -0.0086717 -0.021102 -0.038475 0 -0.067607 0 0.00077069 -0.00070202 -0.00031453 -0.0020412 -1.8543 0.02529 0.044311 0.053333 0.040041 0.028742 0.016443 0.031894 0.019963 0.028611 -0.21332 -0.16161 0.028236 -0.11094 -0.10339 -0.075359 -0.14755 -0.14799 0.055511 -0.035776 -0.072875 -0.019764 -0.078099
2.3633 0.074365 0.076628 0.068679 0.048066 0 0.067404 0.066522 0.055279 0.057662 0.062585 0.051994 -24.957 0.0093205 -0.017418 -0.0096783 -0.022248 -0.031507 -0.038268 -0.022267 -0.060293 -0.040427 0 -0.13281 0 -0.00043673 -0.00018463 -0.00035297 -0.0020936 -2.6178 0.052054 0.047526 0.063771 0.056783 0.044882 0.046791 0.054832 0.051182 0.062261 -0.22287 -0.17554 -0.0073071 -0.15781 -0.16547 -0.09012 -0.21515 -0.20635 -0.0025229 -0.091451 -0.18 -0.084896 -0.14046
2.3672 0.077829 0.081009 0.081059 0.060612 0 0.08695 0.082853 0.075164 0.084491 0.081201 0.071847 -25.086 0.006456 -0.019928 -0.0099287 -0.036174 -0.054269 -0.056998 -0.046049 -0.10799 -0.051331 0 -0.20291 0 -0.0016452 0.00012187 1.2016e-06 -0.0022827 -3.3683 0.075284 0.063866 0.079931 0.075678 0.065874 0.080331 0.082513 0.077845 0.0785 -0.21278 -0.18264 -0.048421 -0.18369 -0.21236 -0.10594 -0.25325 -0.27166 -0.056972 -0.13455 -0.27585 -0.14672 -0.19949
2.3711 0.077441 0.082751 0.089379 0.08314 0 0.099626 0.096228 0.094914 0.10934 0.10008 0.088201 -25.209 0.003348 -0.023032 -0.01146 -0.053553 -0.083107 -0.075967 -0.075577 -0.15458 -0.071449 0 -0.27285 0 -0.0017594 -0.0005427 0.00025785 -0.0029633 -4.0637 0.099984 0.086372 0.095413 0.092365 0.086625 0.11108 0.11148 0.10259 0.088689 -0.19138 -0.18311 -0.081731 -0.19414 -0.24458 -0.11894 -0.26524 -0.33545 -0.098765 -0.16549 -0.35302 -0.19927 -0.25734
2.375 0.077395 0.082887 0.090711 0.10229 0 0.098764 0.10462 0.10989 0.12667 0.11455 0.11224 -25.318 0.001267 -0.025256 -0.015316 -0.069662 -0.11067 -0.092937 -0.10441 -0.19357 -0.096633 0 -0.33756 0 -0.00074105 -0.0023216 -9.7233e-05 -0.0043661 -4.663 0.12931 0.1031 0.10122 0.10566 0.1038 0.13279 0.1343 0.12855 0.11054 -0.16355 -0.17799 -0.10229 -0.1925 -0.26279 -0.12765 -0.25536 -0.39274 -0.12487 -0.1861 -0.40879 -0.23993 -0.316
2.3789 0.081084 0.08223 0.088523 0.10702 0 0.088949 0.10603 0.11809 0.13503 0.12093 0.14844 -25.404 -0.00033231 -0.026853 -0.02134 -0.081644 -0.13174 -0.1068 -0.12779 -0.224 -0.12029 0 -0.39242 0 0.00039386 -0.00456 -0.0011358 -0.0063074 -5.128 0.15959 0.10736 0.093938 0.11562 0.11784 0.1437 0.14385 0.1556 0.1518 -0.13445 -0.16896 -0.10687 -0.18268 -0.26838 -0.13094 -0.22962 -0.43875 -0.1338 -0.199 -0.442 -0.26696 -0.37427
2.3828 0.087026 0.081727 0.088945 0.09927 0 0.080123 0.10275 0.12134 0.1383 0.12025 0.18912 -25.475 -0.0027982 -0.029785 -0.028005 -0.08958 -0.14573 -0.11659 -0.14459 -0.24789 -0.13669 0 -0.434 0 0.00062065 -0.0062426 -0.002432 -0.0082004 -5.4489 0.18302 0.10251 0.080397 0.1204 0.1303 0.14815 0.13948 0.17998 0.20216 -0.11259 -0.16005 -0.09305 -0.17011 -0.26254 -0.12676 -0.19903 -0.4638 -0.1246 -0.20848 -0.45048 -0.27742 -0.42773
2.3867 0.090387 0.082574 0.093708 0.091294 0 0.078071 0.10141 0.12302 0.14153 0.11755 0.21963 -25.545 -0.0064716 -0.035409 -0.033299 -0.095213 -0.15527 -0.12125 -0.15658 -0.26654 -0.14381 0 -0.4602 0 -9.722e-05 -0.0066975 -0.0033929 -0.0093872 -5.6472 0.19444 0.097108 0.073087 0.11712 0.13991 0.15226 0.12906 0.19698 0.24075 -0.10156 -0.15648 -0.07165 -0.15905 -0.25014 -0.11597 -0.17605 -0.46633 -0.10695 -0.21799 -0.4435 -0.27643 -0.46973
2.3906 0.088199 0.085082 0.097762 0.092335 0 0.081223 0.10672 0.12465 0.1456 0.11711 0.22936 -25.619 -0.01006 -0.042511 -0.035943 -0.099926 -0.16294 -0.12096 -0.16603 -0.27934 -0.14433 0 -0.46951 0 -0.00086601 -0.006035 -0.0036385 -0.0095465 -5.7384 0.19472 0.096305 0.079499 0.10639 0.14256 0.15763 0.12368 0.20345 0.25162 -0.098181 -0.15909 -0.05086 -0.14848 -0.23327 -0.1002 -0.16092 -0.45058 -0.086998 -0.22569 -0.42722 -0.26849 -0.49219
2.3945 0.082288 0.087496 0.094775 0.099155 0 0.085075 0.11537 0.12447 0.14659 0.11879 0.21831 -25.685 -0.011884 -0.048231 -0.036032 -0.10383 -0.16926 -0.11799 -0.17331 -0.2853 -0.14372 0 -0.46043 0 -0.000849 -0.0050124 -0.0031698 -0.0088819 -5.6916 0.18759 0.098108 0.095254 0.094767 0.13551 0.15981 0.12826 0.19829 0.23342 -0.09965 -0.16781 -0.035057 -0.13686 -0.21253 -0.080375 -0.15161 -0.41898 -0.067339 -0.2288 -0.40371 -0.25543 -0.48732
2.3984 0.076917 0.086702 0.084572 0.10046 0 0.087139 0.118 0.11962 0.14046 0.11881 0.19394 -25.728 -0.011684 -0.051031 -0.034766 -0.10634 -0.173 -0.1154 -0.17608 -0.28411 -0.14629 0 -0.43203 0 -0.00010648 -0.0044424 -0.0023159 -0.0079696 -5.4378 0.17474 0.097009 0.1076 0.090202 0.12113 0.15324 0.13642 0.18175 0.19654 -0.10217 -0.18177 -0.027955 -0.12196 -0.18817 -0.057654 -0.14403 -0.37467 -0.049684 -0.22334 -0.37415 -0.23865 -0.4517
2.4023 0.074261 0.080837 0.073816 0.089739 0 0.086797 0.1083 0.10935 0.12736 0.11365 0.16319 -25.742 -0.011034 -0.052197 -0.033582 -0.107 -0.17236 -0.11407 -0.17052 -0.27508 -0.1516 0 -0.38545 0 0.00056041 -0.0045926 -0.0015701 -0.0073825 -4.932 0.15504 0.089877 0.10602 0.09412 0.10537 0.13721 0.13514 0.15537 0.15355 -0.09874 -0.19704 -0.031811 -0.099886 -0.15989 -0.034723 -0.12679 -0.32249 -0.031906 -0.19884 -0.33468 -0.21648 -0.39023
2.4063 0.07287 0.07129 0.068735 0.072181 0 0.082523 0.089463 0.095825 0.11048 0.10254 0.12861 -25.74 -0.01182 -0.05387 -0.033264 -0.1056 -0.16552 -0.11109 -0.15422 -0.25568 -0.15421 0 -0.32469 0 0.00050235 -0.0050327 -0.0013629 -0.0073386 -4.2117 0.12801 0.078206 0.090159 0.098565 0.092406 0.1161 0.11608 0.12278 0.11251 -0.089818 -0.20862 -0.038883 -0.074135 -0.13018 -0.014266 -0.09823 -0.26985 -0.0097616 -0.15911 -0.28583 -0.18837 -0.31575
2.4102 0.070153 0.061788 0.068029 0.058669 0 0.072297 0.070805 0.081537 0.091285 0.086639 0.09133 -25.74 -0.014279 -0.055801 -0.033579 -0.10167 -0.15079 -0.10173 -0.12859 -0.22288 -0.14771 0 -0.25544 0 -0.0001599 -0.0050466 -0.0018107 -0.0075999 -3.3914 0.096345 0.066041 0.068626 0.092764 0.081184 0.094292 0.083745 0.089225 0.076759 -0.077457 -0.21448 -0.045905 -0.047358 -0.10004 0.0027961 -0.060168 -0.21842 0.018622 -0.10658 -0.22759 -0.15333 -0.24266
2.4141 0.065178 0.055187 0.064299 0.054547 0 0.057542 0.058085 0.066644 0.067562 0.067152 0.054847 -25.746 -0.016629 -0.054937 -0.033611 -0.094358 -0.12749 -0.083655 -0.098881 -0.17702 -0.13008 0 -0.18312 0 -0.00081079 -0.0042742 -0.0025878 -0.0076796 -2.5924 0.063944 0.056969 0.051123 0.073167 0.067674 0.071995 0.05229 0.059164 0.047149 -0.064235 -0.21315 -0.050184 -0.022227 -0.070353 0.015975 -0.015667 -0.1693 0.054287 -0.044594 -0.16076 -0.11088 -0.1787
2.418 0.058444 0.051049 0.052617 0.055536 0 0.044479 0.048599 0.049351 0.037511 0.045207 0.023575 -25.748 -0.01677 -0.048861 -0.03257 -0.083184 -0.097414 -0.059598 -0.071336 -0.12438 -0.1059 0 -0.11179 0 -0.001096 -0.0030392 -0.003104 -0.0072037 -1.8698 0.03232 0.052511 0.041701 0.046726 0.049927 0.046885 0.033358 0.033532 0.022629 -0.055336 -0.20266 -0.048866 -0.003065 -0.042069 0.025075 0.028208 -0.12297 0.097667 0.020967 -0.08747 -0.060555 -0.12181
2.4219 0.049734 0.046319 0.036449 0.053757 0 0.038816 0.036203 0.029064 0.0050624 0.02329 -0.0020527 -25.733 -0.014448 -0.03939 -0.030411 -0.068843 -0.065378 -0.035799 -0.049267 -0.074909 -0.083146 0 -0.044805 0 -0.0012526 -0.0020643 -0.0029413 -0.0061553 -1.201 0.00064023 0.051344 0.037963 0.024105 0.030164 0.019234 0.026135 0.0097764 -1.1565e-05 -0.055542 -0.18531 -0.043482 0.0086602 -0.015189 0.032742 0.06079 -0.078561 0.14269 0.079754 -0.016147 -0.0073897 -0.065008
2.4258 0.037739 0.038222 0.023972 0.045365 0 0.038584 0.019697 0.0084969 -0.020718 0.0052128 -0.026476 -25.704 -0.011686 -0.031857 -0.02773 -0.053079 -0.037348 -0.017549 -0.031477 -0.036364 -0.067082 0 0.014198 0 -0.0016681 -0.0018182 -0.002197 -0.0048184 -0.53743 -0.030061 0.048777 0.034633 0.010181 0.011887 -0.0061747 0.019288 -0.014849 -0.024031 -0.063206 -0.16529 -0.0375 0.016039 0.010487 0.041181 0.080642 -0.036075 0.18345 0.12788 0.047478 0.043005 -0.0047659
2.4297 0.022411 0.026465 0.018935 0.031356 0 0.034141 0.0043066 -0.0080558 -0.032963 -0.0065625 -0.052902 -25.677 -0.010979 -0.030155 -0.025027 -0.037586 -0.017189 -0.0059144 -0.014435 -0.0099648 -0.056697 0 0.061648 0 -0.0022505 -0.0020909 -0.0013842 -0.0035032 0.13205 -0.05412 0.03819 0.027121 0.0015952 -0.004003 -0.023996 0.0029816 -0.039752 -0.048916 -0.076688 -0.14511 -0.032772 0.020921 0.034348 0.051237 0.087928 0.0033846 0.21638 0.1632 0.1 0.086986 0.05463
2.4336 0.0067841 0.012934 0.016632 0.013175 0 0.017369 -0.0052187 -0.018597 -0.033565 -0.013503 -0.076804 -25.666 -0.012965 -0.032619 -0.022156 -0.023152 -0.004724 0.0015802 0.003626 0.0084076 -0.046818 0 0.095877 0 -0.0023995 -0.0022045 -0.00095135 -0.0023282 0.76109 -0.064706 0.015797 0.013219 -0.007263 -0.019175 -0.033627 -0.020944 -0.060792 -0.069495 -0.093622 -0.12738 -0.030956 0.025292 0.055472 0.063401 0.084133 0.038296 0.23836 0.18445 0.13868 0.12111 0.10416
2.4375 -0.005004 -0.00020906 0.0096204 -0.0088914 0 -0.0088573 -0.010856 -0.025101 -0.031436 -0.019923 -0.088008 -25.669 -0.015848 -0.033361 -0.018654 -0.0099949 0.0031527 0.0074342 0.020485 0.023128 -0.033791 0 0.11837 0 -0.0016542 -0.0016646 -0.00089151 -0.0012641 1.2775 -0.060858 -0.014219 -0.0059912 -0.017722 -0.034179 -0.039559 -0.040796 -0.073663 -0.08039 -0.10902 -0.11762 -0.033623 0.030581 0.068967 0.07683 0.073447 0.062491 0.24385 0.18831 0.15818 0.13829 0.13708
2.4414 -0.011983 -0.011896 -0.0036167 -0.03193 0 -0.031623 -0.018815 -0.031064 -0.033851 -0.028676 -0.081043 -25.67 -0.017148 -0.027976 -0.014676 0.001139 0.0094974 0.011558 0.031751 0.035159 -0.019228 0 0.13265 0 -0.00028394 -0.0006245 -0.00084136 -0.0003467 1.6329 -0.050193 -0.040117 -0.025617 -0.027047 -0.046119 -0.046323 -0.04688 -0.077454 -0.081524 -0.12044 -0.11564 -0.037569 0.034154 0.073689 0.088773 0.063847 0.076242 0.24012 0.18263 0.1667 0.14398 0.1532
2.4453 -0.017894 -0.022109 -0.017273 -0.047941 0 -0.039523 -0.031347 -0.037803 -0.04013 -0.038222 -0.062769 -25.652 -0.016073 -0.017781 -0.011363 0.0086205 0.015287 0.012081 0.035018 0.043097 -0.0083673 0 0.1415 0 0.00086711 0.00029026 -0.00054269 0.00023028 1.831 -0.043221 -0.050618 -0.03866 -0.033752 -0.05114 -0.053826 -0.041174 -0.074901 -0.078027 -0.12836 -0.12051 -0.040734 0.033369 0.069943 0.098274 0.057314 0.080668 0.23132 0.1707 0.16786 0.14151 0.15737
2.4492 -0.027558 -0.03123 -0.025637 -0.049329 0 -0.033543 -0.043413 -0.043775 -0.044357 -0.044629 -0.047578 -25.611 -0.014181 -0.0082961 -0.0099228 0.011077 0.019833 0.0084366 0.032362 0.046765 -0.0048713 0 0.145 0 0.0011459 0.0006057 -0.00013914 0.0002995 1.9214 -0.044384 -0.044489 -0.040979 -0.040252 -0.04911 -0.058208 -0.035057 -0.069412 -0.073817 -0.13358 -0.13092 -0.04138 0.026177 0.058929 0.10497 0.05495 0.077475 0.22108 0.15538 0.16452 0.13387 0.1547
2.4531 -0.041634 -0.039786 -0.030337 -0.038367 0 -0.026424 -0.048892 -0.047441 -0.043579 -0.046552 -0.043845 -25.56 -0.013736 -0.0038165 -0.0102 0.0090193 0.022493 0.0032601 0.028801 0.048589 -0.0071688 0 0.14161 0 0.00065872 0.00043452 2.3722e-05 -1.5222e-05 1.9712 -0.048999 -0.032412 -0.03618 -0.049224 -0.044799 -0.056705 -0.037908 -0.062177 -0.066195 -0.13782 -0.1445 -0.037094 0.0098748 0.043598 0.10912 0.057276 0.069856 0.21421 0.1402 0.15952 0.12488 0.14752
2.457 -0.055663 -0.04845 -0.038602 -0.028939 0 -0.031456 -0.048825 -0.049828 -0.041733 -0.047461 -0.04599 -25.522 -0.015418 -0.0038796 -0.010417 0.0051177 0.023575 0.0008773 0.028264 0.051099 -0.0096289 0 0.13125 0 6.8352e-05 0.00029487 -0.00015585 -0.0003014 2.0342 -0.049207 -0.028463 -0.034758 -0.058791 -0.043683 -0.050614 -0.048668 -0.052283 -0.048767 -0.14332 -0.15511 -0.026385 -0.012809 0.033694 0.11398 0.063293 0.065893 0.21537 0.13046 0.15513 0.11903 0.13634
2.4609 -0.06467 -0.057625 -0.054468 -0.035489 0 -0.051704 -0.051004 -0.053406 -0.044778 -0.052256 -0.041515 -25.511 -0.017633 -0.0048725 -0.0087742 0.0025343 0.023868 0.0036593 0.030953 0.053954 -0.0070992 0 0.1178 0 -0.00010907 0.00053981 -0.00038665 -0.00021135 2.1344 -0.04255 -0.038798 -0.046083 -0.063654 -0.046892 -0.043401 -0.058703 -0.039409 -0.020873 -0.14924 -0.1595 -0.011398 -0.033695 0.034693 0.12194 0.072089 0.069446 0.22302 0.12754 0.15153 0.11644 0.12303
2.4648 -0.068261 -0.066748 -0.073366 -0.058924 0 -0.078797 -0.060617 -0.05871 -0.053107 -0.061736 -0.02607 -25.526 -0.018036 -0.0042311 -0.0054819 0.0027853 0.024043 0.0097386 0.034413 0.05476 0.0015385 0 0.10846 0 6.1879e-05 0.0010227 -0.00032104 0.00017372 2.2697 -0.034375 -0.058018 -0.069456 -0.061703 -0.050974 -0.037157 -0.061884 -0.02613 0.0066851 -0.1541 -0.15636 0.0067025 -0.047381 0.048757 0.13372 0.084263 0.081744 0.23599 0.13221 0.14897 0.1166 0.11266
2.4688 -0.070527 -0.074326 -0.086617 -0.084687 0 -0.1002 -0.07313 -0.063298 -0.060628 -0.07117 -0.010139 -25.553 -0.0157 -0.0022842 -0.0029096 0.0052163 0.024975 0.014452 0.036902 0.053378 0.013607 0 0.11043 0 0.00017171 0.0013404 2.4419e-05 0.00039521 2.4311 -0.032337 -0.075701 -0.093082 -0.05802 -0.052692 -0.03227 -0.060526 -0.01756 0.017303 -0.15606 -0.14514 0.026543 -0.048679 0.076703 0.14946 0.10062 0.10304 0.25273 0.14472 0.14785 0.11869 0.11224
2.4727 -0.075014 -0.079078 -0.090631 -0.09629 0 -0.10717 -0.078731 -0.064885 -0.062044 -0.074828 -0.00949 -25.57 -0.011865 -0.00024825 -0.0032713 0.0085186 0.028293 0.014462 0.039524 0.054688 0.025652 0 0.12714 0 6.5593e-06 0.0013466 0.00028478 9.9068e-05 2.6213 -0.039521 -0.085585 -0.10318 -0.060483 -0.053249 -0.030286 -0.061358 -0.018677 0.0016906 -0.15034 -0.1263 0.0454 -0.027983 0.11684 0.16751 0.12407 0.13186 0.27069 0.16552 0.15079 0.12147 0.12711
2.4766 -0.080648 -0.081083 -0.090059 -0.090786 0 -0.098304 -0.073809 -0.064969 -0.059805 -0.071866 -0.029263 -25.568 -0.0087351 0.0023247 -0.0059798 0.012555 0.035709 0.011017 0.045153 0.065698 0.036079 0 0.1566 0 -0.00025244 0.0013388 0.0002071 -0.00052843 2.8544 -0.053067 -0.088526 -0.095518 -0.071261 -0.057115 -0.035208 -0.067298 -0.031475 -0.033774 -0.13662 -0.1068 0.060464 0.008497 0.15629 0.1832 0.15294 0.16067 0.28761 0.18953 0.16054 0.12481 0.15743
2.4805 -0.083201 -0.081521 -0.091352 -0.08009 0 -0.0793 -0.065904 -0.067966 -0.062204 -0.067403 -0.058716 -25.555 -0.0076587 0.0070265 -0.0075631 0.018474 0.047246 0.0094568 0.055438 0.089002 0.045454 0 0.19266 0 -0.00034232 0.0017067 1.5983e-05 -0.00085427 3.1356 -0.068317 -0.088354 -0.078722 -0.084011 -0.066927 -0.05017 -0.075028 -0.053702 -0.071616 -0.11633 -0.090249 0.070653 0.053456 0.18864 0.19502 0.18472 0.18642 0.30371 0.21391 0.17846 0.13004 0.19718
2.4844 -0.080325 -0.081157 -0.094614 -0.077385 0 -0.061045 -0.065713 -0.076086 -0.074258 -0.067837 -0.082146 -25.556 -0.0083722 0.013702 -0.0046417 0.027031 0.060376 0.015273 0.069007 0.11918 0.055048 0 0.22832 0 -0.00029338 0.002459 0.00022545 -0.00036933 3.4414 -0.082834 -0.087107 -0.066544 -0.090417 -0.080323 -0.072725 -0.080655 -0.079677 -0.096615 -0.090562 -0.078682 0.075283 0.10124 0.2103 0.20273 0.21727 0.2077 0.31961 0.23685 0.20544 0.1386 0.23674
2.4883 -0.074137 -0.079339 -0.093557 -0.083764 0 -0.05518 -0.075121 -0.085817 -0.091668 -0.075282 -0.094071 -25.596 -0.009652 0.019284 0.0027703 0.037087 0.071709 0.029937 0.082496 0.14637 0.065432 0 0.25908 0 -0.0003799 0.0031901 0.0010743 0.00083417 3.7243 -0.096426 -0.084774 -0.066439 -0.088779 -0.092025 -0.094838 -0.085636 -0.10273 -0.10599 -0.060655 -0.073738 0.073713 0.14473 0.21846 0.20718 0.24761 0.22394 0.33669 0.25655 0.24229 0.15276 0.26818
2.4922 -0.068508 -0.07483 -0.08356 -0.08907 0 -0.066512 -0.085272 -0.090817 -0.10488 -0.08635 -0.10264 -25.681 -0.010347 0.02052 0.010977 0.046055 0.080027 0.049828 0.093225 0.16409 0.076075 0 0.28434 0 -0.00071671 0.0035427 0.0022151 0.0021674 3.9393 -0.10891 -0.081675 -0.074832 -0.084847 -0.098376 -0.10885 -0.094798 -0.11835 -0.1085 -0.027597 -0.072748 0.067541 0.17582 0.21793 0.21468 0.27163 0.23879 0.35775 0.27216 0.28635 0.17526 0.28972
2.4961 -0.064569 -0.06756 -0.068061 -0.084351 0 -0.086947 -0.086954 -0.088591 -0.10875 -0.095495 -0.1186 -25.795 -0.0097723 0.017765 0.015759 0.051938 0.087473 0.068972 0.10094 0.17376 0.08571 0 0.30588 0 -0.0010258 0.003638 0.0030163 0.0031086 4.0651 -0.11946 -0.078578 -0.08207 -0.084258 -0.09919 -0.11354 -0.10836 -0.12648 -0.11529 0.0086325 -0.069016 0.06207 0.19886 0.22072 0.22985 0.29077 0.25669 0.38204 0.28588 0.3296 0.20214 0.30584
2.5 -0.059885 -0.059142 -0.055469 -0.07099 0 -0.098587 -0.080811 -0.083297 -0.10679 -0.098853 -0.1426 -25.917 -0.0075644 0.015172 0.015942 0.054836 0.097184 0.083126 0.10725 0.18163 0.092955 0 0.32436 0 -0.00089962 0.0039575 0.0031503 0.0036255 4.0958 -0.12783 -0.074176 -0.080961 -0.085765 -0.095662 -0.1137 -0.1181 -0.13096 -0.13106 0.049298 -0.059208 0.060456 0.21738 0.23217 0.25409 0.30609 0.27868 0.40812 0.29832 0.3674 0.23026 0.32206
2.5039 -0.052065 -0.051403 -0.050097 -0.05706 0 -0.0871 -0.075157 -0.080838 -0.1054 -0.095354 -0.16395 -26.032 -0.0037596 0.016489 0.013967 0.05643 0.10944 0.091855 0.11352 0.19135 0.097068 0 0.33623 0 -0.0002812 0.0047745 0.0028329 0.0040422 4.0129 -0.13435 -0.064723 -0.070955 -0.083218 -0.087963 -0.11366 -0.11384 -0.13581 -0.15179 0.095614 -0.040786 0.065614 0.23524 0.25621 0.28751 0.31869 0.30474 0.43396 0.30974 0.39531 0.25599 0.33814
2.5078 -0.042238 -0.044667 -0.047801 -0.047208 0 -0.05494 -0.074335 -0.081422 -0.10506 -0.085729 -0.17074 -26.145 0.00072481 0.020948 0.013146 0.058171 0.12027 0.097198 0.11929 0.19966 0.098514 0 0.33408 0 0.0004045 0.0057621 0.002501 0.004565 3.7762 -0.1373 -0.048534 -0.056037 -0.073481 -0.075957 -0.11196 -0.094256 -0.14069 -0.16787 0.15016 -0.011316 0.082614 0.25861 0.29566 0.32705 0.32937 0.3313 0.45371 0.31867 0.40464 0.27111 0.34561
2.5117 -0.034155 -0.037965 -0.041465 -0.039083 0 -0.021044 -0.072337 -0.078395 -0.099033 -0.071788 -0.15892 -26.261 0.0040324 0.02401 0.014564 0.06014 0.12425 0.10055 0.12216 0.19904 0.098649 0 0.31056 0 0.00065153 0.0062355 0.0023523 0.0050359 3.3529 -0.13126 -0.030695 -0.04062 -0.060395 -0.061719 -0.10314 -0.069622 -0.13963 -0.16901 0.20937 0.021175 0.10897 0.28764 0.33767 0.36031 0.33636 0.34833 0.46068 0.3213 0.39453 0.27013 0.33243
2.5156 -0.030148 -0.03097 -0.029871 -0.029694 0 -0.0053732 -0.060121 -0.065448 -0.081289 -0.056448 -0.13177 -26.381 0.0044464 0.022377 0.016636 0.061503 0.11868 0.1008 0.11896 0.18415 0.09815 0 0.2634 0 0.00038051 0.0057953 0.0022739 0.005174 2.7608 -0.11031 -0.020875 -0.027793 -0.050058 -0.049626 -0.08434 -0.05247 -0.12498 -0.14849 0.2677 0.048597 0.1388 0.31713 0.37073 0.38001 0.33637 0.35028 0.45303 0.31519 0.36867 0.25401 0.2914
2.5195 -0.028847 -0.025157 -0.019581 -0.021973 0 -0.012197 -0.038003 -0.044461 -0.054429 -0.0429 -0.093378 -26.494 0.0019748 0.017756 0.017295 0.061554 0.10515 0.095301 0.10729 0.15561 0.095357 0 0.19764 0 -6.2727e-07 0.004691 0.0021615 0.004965 2.076 -0.074485 -0.024296 -0.019774 -0.043582 -0.042714 -0.059165 -0.045408 -0.093849 -0.1064 0.32048 0.065194 0.1673 0.34239 0.3872 0.38168 0.32614 0.33351 0.42952 0.29843 0.32903 0.22372 0.22526
2.5234 -0.027189 -0.022409 -0.017674 -0.021848 0 -0.028164 -0.017536 -0.024723 -0.028274 -0.032354 -0.046034 -26.596 -0.0012153 0.015114 0.016159 0.059838 0.087088 0.082601 0.086702 0.11817 0.086558 0 0.12329 0 -3.6963e-05 0.003527 0.0021437 0.0046947 1.3901 -0.032468 -0.035079 -0.017697 -0.036424 -0.039105 -0.034487 -0.039406 -0.051273 -0.05058 0.36211 0.064921 0.18865 0.35759 0.37952 0.36159 0.30177 0.29495 0.38951 0.26921 0.27802 0.18128 0.14464
2.5273 -0.023885 -0.022464 -0.023737 -0.02903 0 -0.036302 -0.009431 -0.013643 -0.0104 -0.022663 0.0055215 -26.698 -0.0023846 0.01726 0.014485 0.055421 0.066254 0.064227 0.05928 0.076438 0.06894 0 0.050355 0 0.00032618 0.00265 0.0023829 0.0045691 0.75305 0.0036235 -0.040352 -0.020061 -0.024892 -0.033052 -0.014053 -0.024602 -0.0072398 0.006314 0.38013 0.038963 0.19043 0.35157 0.33912 0.31774 0.25559 0.23263 0.3338 0.22566 0.21877 0.13233 0.061563
2.5313 -0.020061 -0.022378 -0.030088 -0.033862 0 -0.03095 -0.011266 -0.0089787 0.00082435 -0.010238 0.050602 -26.82 -0.00062856 0.021712 0.013425 0.046806 0.0422 0.04395 0.029411 0.033172 0.044024 0 -0.014711 0 0.00076094 0.0018862 0.0027147 0.0043988 0.15855 0.027317 -0.03209 -0.022336 -0.011223 -0.020104 0.0039406 -0.0017598 0.029929 0.053055 0.37951 -2.0388e-05 0.17593 0.33157 0.28529 0.26705 0.19734 0.16329 0.27463 0.17732 0.15823 0.085984 -0.015373
2.5352 -0.016733 -0.019089 -0.02958 -0.025916 0 -0.018994 -0.0098336 -0.0014999 0.012994 0.0059003 0.077578 -26.967 0.0022365 0.023199 0.012815 0.0334 0.01504 0.025367 0.0023941 -0.0087817 0.018095 0 -0.069272 0 0.00096618 0.00088615 0.0026565 0.0037742 -0.4167 0.041657 -0.014402 -0.019736 -0.00054981 -0.0010799 0.023091 0.018387 0.057757 0.084971 0.36262 -0.045226 0.14786 0.30278 0.22778 0.21672 0.13274 0.094824 0.21734 0.12896 0.099203 0.04541 -0.080912
2.5391 -0.01292 -0.012496 -0.022037 -0.0054334 0 -0.0088349 0.0038657 0.014436 0.030108 0.022252 0.084106 -27.124 0.0033632 0.018978 0.011714 0.017252 -0.011866 0.010062 -0.017809 -0.044367 -0.0015875 0 -0.11244 0 0.00096836 -0.00035755 0.0018884 0.0025767 -0.96166 0.053985 0.001597 -0.011173 0.0062096 0.019117 0.043641 0.027135 0.078066 0.1037 0.3326 -0.089828 0.10995 0.27101 0.17582 0.17288 0.067956 0.03452 0.16675 0.085179 0.044492 0.012937 -0.13074
2.543 -0.0071421 -0.0055301 -0.012775 0.015748 0 -0.0014817 0.024136 0.033936 0.047492 0.033649 0.080931 -27.27 0.0015983 0.011277 0.009689 0.0027563 -0.03284 -0.0022369 -0.030456 -0.067776 -0.011864 0 -0.14345 0 0.00098638 -0.0014289 0.00068639 0.0012293 -1.4205 0.067492 0.0093876 -0.00027113 0.013839 0.035937 0.061684 0.027519 0.092249 0.11246 0.29392 -0.12338 0.068966 0.24641 0.14274 0.14276 0.013629 -0.0066816 0.12984 0.053239 -0.00065038 -0.0087205 -0.16122
2.5469 -0.00024121 -0.00096683 -0.0060619 0.025391 0 0.006519 0.036841 0.046043 0.056644 0.038005 0.082863 -27.399 -0.0014614 0.0046672 0.0071804 -0.0061754 -0.044058 -0.012127 -0.038015 -0.076779 -0.015436 0 -0.1616 0 0.0010746 -0.0019364 -0.00024145 0.00034998 -1.7281 0.078546 0.011973 0.0078973 0.025933 0.047586 0.07283 0.030553 0.098774 0.11245 0.25494 -0.14008 0.035622 0.23817 0.13258 0.12359 -0.021001 -0.024947 0.10798 0.036503 -0.030664 -0.021703 -0.17193
2.5508 0.0047076 0.0015142 -0.0014042 0.021894 0 0.01442 0.035126 0.044833 0.05419 0.037757 0.094521 -27.527 -0.0031386 0.0017169 0.0047566 -0.0091034 -0.046859 -0.019392 -0.043879 -0.075331 -0.017599 0 -0.16672 0 0.0010171 -0.0019645 -0.00040365 0.00014955 -1.8506 0.0818 0.015223 0.011085 0.038183 0.053362 0.07546 0.042049 0.095236 0.10399 0.21908 -0.14503 0.012413 0.24394 0.13642 0.10668 -0.038354 -0.026827 0.096023 0.03101 -0.045154 -0.029523 -0.16739
2.5547 0.0060169 0.0046982 0.0040231 0.013521 0 0.015978 0.026329 0.035095 0.044938 0.036401 0.1052 -27.677 -0.0023144 0.0015891 0.0025656 -0.0091629 -0.046662 -0.023288 -0.049329 -0.071041 -0.021133 0 -0.1589 0 0.00062401 -0.0019924 3.6012e-05 0.00023759 -1.7928 0.076183 0.018841 0.010958 0.041271 0.051438 0.070207 0.054904 0.081995 0.089974 0.18752 -0.14192 -0.00021709 0.26131 0.14869 0.086891 -0.040358 -0.015844 0.091151 0.034406 -0.043056 -0.03314 -0.15449
2.5586 0.006197 0.010414 0.011094 0.0083185 0 0.0083121 0.022389 0.026738 0.036173 0.034345 0.098588 -27.847 -0.00029931 0.0023017 0.00081472 -0.0099437 -0.04817 -0.023672 -0.052273 -0.069161 -0.024325 0 -0.13787 0 6.4533e-05 -0.0023535 0.00051756 6.401e-05 -1.5787 0.064695 0.016945 0.010607 0.031316 0.040227 0.057604 0.055958 0.062783 0.075407 0.16076 -0.13526 -0.0030347 0.28659 0.16314 0.059304 -0.030187 0.0038339 0.090247 0.043752 -0.023942 -0.033168 -0.13727
2.5625 0.0099249 0.017372 0.018153 0.00744 0 -0.00076965 0.025672 0.024552 0.030169 0.029163 0.068056 -28.016 0.0008425 0.0032241 0.00040228 -0.012216 -0.051256 -0.021657 -0.049089 -0.068548 -0.023846 0 -0.10384 0 -0.00020684 -0.0028432 0.00072967 -0.00048644 -1.243 0.049328 0.0079279 0.011859 0.015657 0.022275 0.03799 0.040296 0.04151 0.062127 0.13918 -0.13228 0.0011023 0.31193 0.17106 0.01846 -0.013409 0.026857 0.089629 0.054406 0.014169 -0.026999 -0.11442
2.5664 0.01889 0.02283 0.023974 0.008626 0 0.0016285 0.027251 0.024644 0.023272 0.019923 0.023035 -28.163 0.00053759 0.0047991 0.002306 -0.013877 -0.051339 -0.019141 -0.038277 -0.063425 -0.019219 0 -0.059764 0 8.5509e-05 -0.0029243 0.00087626 -0.0010048 -0.84374 0.028716 0.00063262 0.015126 0.0062673 0.0052467 0.014076 0.017482 0.019161 0.044839 0.12012 -0.13317 0.0055307 0.3314 0.17386 -0.026053 0.0023007 0.048378 0.0884 0.0625 0.059178 -0.01439 -0.082231
2.5703 0.0295 0.026089 0.029523 0.012874 0 0.019306 0.019367 0.020759 0.01185 0.010033 -0.018682 -28.291 1.1468e-05 0.0064837 0.0059708 -0.013093 -0.043923 -0.01769 -0.022741 -0.049394 -0.01402 0 -0.012777 0 0.000683 -0.0023165 0.0012561 -0.0010597 -0.47089 0.0023165 0.0071176 0.020653 0.0076739 -0.002871 -0.007805 0.0028207 -0.0053124 0.015178 0.10263 -0.13504 0.0090397 0.34404 0.17498 -0.067276 0.015467 0.067155 0.087587 0.067204 0.10448 0.0043118 -0.040225
2.5742 0.036586 0.029586 0.036086 0.023716 0 0.04069 0.0065631 0.012546 -0.0022136 0.0046081 -0.044264 -28.419 0.00044429 0.0062462 0.0087345 -0.011073 -0.029189 -0.017705 -0.0084043 -0.02825 -0.012573 0 0.027659 0 0.00097614 -0.0013184 0.0016959 -0.00070644 -0.22019 -0.024298 0.028602 0.028405 0.013379 -0.00024541 -0.020773 0.0029035 -0.030893 -0.028164 0.085683 -0.13492 0.011277 0.34935 0.17739 -0.099304 0.02524 0.081878 0.08807 0.067864 0.14394 0.027948 0.0061572
2.5781 0.039168 0.036154 0.042881 0.039706 0 0.049498 0.0016715 0.0062324 -0.012649 0.0051539 -0.052746 -28.56 0.0012624 0.0027897 0.0077164 -0.011163 -0.01255 -0.018348 -1.415e-05 -0.0073692 -0.015658 0 0.054173 0 0.00058763 -0.00051074 0.0015964 -0.00041389 -0.14404 -0.041122 0.051168 0.036528 0.015055 0.0076199 -0.022422 0.010597 -0.052056 -0.073454 0.067543 -0.12785 0.013153 0.34673 0.18508 -0.1139 0.031128 0.090012 0.091098 0.063417 0.16811 0.053587 0.047854
2.582 0.041613 0.04565 0.048046 0.051624 0 0.041877 0.011261 0.0075496 -0.014744 0.008122 -0.051537 -28.701 0.00070258 -0.002148 0.0027897 -0.015009 -0.00073004 -0.018166 0.0022589 0.0055251 -0.019794 0 0.064624 0 -0.00023301 -0.00017515 0.00063596 -0.00049687 -0.22884 -0.042326 0.058288 0.041451 0.013403 0.013672 -0.016383 0.014143 -0.06148 -0.10188 0.043638 -0.11182 0.017083 0.3347 0.19662 -0.10928 0.031963 0.085489 0.094672 0.051659 0.16579 0.071342 0.076303
2.5859 0.048653 0.054989 0.051878 0.051203 0 0.030984 0.028026 0.015618 -0.0091985 0.0095831 -0.048227 -28.814 -0.0018986 -0.004622 -0.0025629 -0.020029 0.0031635 -0.016156 0.0021863 0.0073743 -0.020911 0 0.060813 0 -0.0008216 -7.8535e-05 -0.00067427 -0.00071656 -0.42782 -0.032411 0.047958 0.041367 0.017268 0.016045 -0.0084583 0.010077 -0.055845 -0.10139 0.011607 -0.094051 0.022291 0.31235 0.20381 -0.09686 0.026084 0.065987 0.093922 0.031821 0.13926 0.075023 0.085297
2.5898 0.060018 0.06168 0.057435 0.042516 0 0.033469 0.039321 0.024832 -4.1313e-05 0.010748 -0.045197 -28.891 -0.0047954 -0.0021076 -0.0040477 -0.021469 0.0012493 -0.01292 0.0031212 0.00029324 -0.018783 0 0.044014 0 -0.00071963 0.00014583 -0.0013253 -0.000537 -0.72002 -0.021848 0.035638 0.039928 0.031922 0.018708 -0.001328 0.0063661 -0.038917 -0.075533 -0.030036 -0.080676 0.026867 0.27729 0.20022 -0.083747 0.010903 0.028819 0.084838 0.002304 0.088611 0.06074 0.070446
2.5938 0.071025 0.066765 0.066798 0.040897 0 0.052653 0.041759 0.032042 0.010335 0.017537 -0.039321 -28.953 -0.0052846 0.0037947 -0.00075394 -0.017567 -0.0022728 -0.011215 0.0038347 -0.012401 -0.017928 0 0.012047 0 -9.2224e-05 0.00046671 -0.0008102 0.00021479 -1.1354 -0.015761 0.038954 0.044953 0.051125 0.026065 0.0067795 0.01336 -0.018456 -0.038959 -0.082067 -0.078355 0.028293 0.22727 0.17947 -0.077242 -0.016202 -0.028063 0.063478 -0.038316 0.014952 0.025657 0.02948
2.5977 0.078448 0.073717 0.077667 0.057551 0 0.076799 0.04471 0.040361 0.023409 0.034214 -0.024645 -29.029 -0.0025998 0.008463 0.003382 -0.012724 -0.0062681 -0.015042 -0.001383 -0.030565 -0.0243 0 -0.038798 0 0.00045113 0.00039827 0.00025513 0.0010077 -1.722 -0.0078714 0.060228 0.061563 0.063641 0.038325 0.018907 0.033021 0.00048467 -0.0044252 -0.14411 -0.10166 0.019138 0.15669 0.12854 -0.089713 -0.061911 -0.10957 0.021425 -0.093957 -0.082218 -0.034967 -0.035196
2.6016 0.08464 0.084569 0.085568 0.086187 0 0.093258 0.059024 0.055352 0.042299 0.05835 0.0040804 -29.128 0.00088065 0.0079588 0.0025818 -0.015073 -0.015081 -0.027232 -0.01813 -0.057795 -0.040962 0 -0.10887 0 0.00042768 -0.00048539 0.00062196 0.00098083 -2.4927 0.013106 0.085455 0.086038 0.067155 0.052958 0.036152 0.057724 0.019623 0.025846 -0.20531 -0.14724 -0.0020906 0.075174 0.055701 -0.11765 -0.12006 -0.20379 -0.035012 -0.1584 -0.18974 -0.10734 -0.11486
2.6055 0.094869 0.097775 0.089949 0.10826 0 0.10138 0.084741 0.078436 0.068267 0.08315 0.047617 -29.226 0.0016064 0.0015533 -0.005949 -0.030144 -0.035599 -0.047034 -0.046949 -0.097657 -0.066416 0 -0.19252 0 -0.00012035 -0.0020236 -0.0004206 -0.00032922 -3.408 0.051104 0.10013 0.10758 0.072561 0.06964 0.058078 0.078967 0.045145 0.057306 -0.25813 -0.20647 -0.03272 -0.0082645 -0.029243 -0.15381 -0.18382 -0.30189 -0.098182 -0.22613 -0.29992 -0.18161 -0.19778
2.6094 0.11092 0.11024 0.096461 0.11286 0 0.10982 0.112 0.10519 0.099533 0.10455 0.099826 -29.288 -0.0019014 -0.0089586 -0.019862 -0.056237 -0.071059 -0.069896 -0.082707 -0.14916 -0.096323 0 -0.28076 0 -0.00074429 -0.0035389 -0.0023756 -0.0026329 -4.407 0.097636 0.10404 0.11761 0.092225 0.091634 0.085165 0.096015 0.081279 0.093988 -0.29682 -0.27134 -0.069603 -0.086103 -0.11829 -0.19209 -0.24747 -0.39714 -0.16145 -0.29259 -0.40687 -0.25039 -0.2763
2.6133 0.12859 0.12097 0.11128 0.10927 0 0.12338 0.13288 0.12994 0.13245 0.12464 0.14957 -29.303 -0.0078842 -0.021532 -0.034015 -0.085648 -0.11694 -0.090278 -0.11889 -0.20586 -0.12642 0 -0.36664 0 -0.001042 -0.0044798 -0.0040478 -0.0052176 -5.4414 0.13932 0.1093 0.118 0.12515 0.12114 0.11887 0.1156 0.12568 0.13376 -0.31426 -0.32999 -0.1074 -0.1482 -0.20088 -0.2243 -0.30328 -0.48123 -0.21556 -0.35169 -0.50331 -0.30477 -0.35131
2.6172 0.14206 0.13193 0.1332 0.11704 0 0.13688 0.14914 0.15077 0.16285 0.14745 0.18741 -29.294 -0.013437 -0.034938 -0.044824 -0.11051 -0.16297 -0.10557 -0.15254 -0.25953 -0.15416 0 -0.44795 0 -0.00097978 -0.004976 -0.0046858 -0.0075722 -6.474 0.1695 0.12541 0.11964 0.15665 0.15426 0.1583 0.14379 0.17052 0.1718 -0.30567 -0.36246 -0.13412 -0.1814 -0.26241 -0.24095 -0.34143 -0.54451 -0.24667 -0.39484 -0.57821 -0.33592 -0.42868
2.6211 0.15011 0.14509 0.15336 0.1439 0 0.14365 0.16688 0.16934 0.18683 0.17224 0.21212 -29.292 -0.017575 -0.048144 -0.052488 -0.12797 -0.19999 -0.11772 -0.18501 -0.30535 -0.17852 0 -0.52488 0 -0.00081777 -0.0056986 -0.0045787 -0.0096682 -7.4513 0.19175 0.14906 0.13241 0.1736 0.18239 0.19758 0.17874 0.20793 0.20623 -0.28443 -0.37094 -0.14723 -0.194 -0.30616 -0.24799 -0.36777 -0.59293 -0.25923 -0.42549 -0.63423 -0.35306 -0.51066
2.625 0.15672 0.15932 0.16404 0.17649 0 0.14698 0.18621 0.18676 0.202 0.19294 0.23041 -29.304 -0.021996 -0.059929 -0.059489 -0.14055 -0.2258 -0.13092 -0.21803 -0.34384 -0.19914 0 -0.5956 0 -0.0007944 -0.0071298 -0.0045614 -0.01169 -8.2969 0.21272 0.16951 0.15623 0.17802 0.19965 0.22825 0.2114 0.23473 0.23849 -0.25722 -0.35928 -0.147 -0.19107 -0.33457 -0.25041 -0.38726 -0.62951 -0.25718 -0.44608 -0.67213 -0.36169 -0.59071
2.6289 0.16575 0.1709 0.16712 0.19484 0 0.15825 0.19999 0.20136 0.20957 0.20473 0.24948 -29.307 -0.028819 -0.069976 -0.067482 -0.15214 -0.24495 -0.14721 -0.24954 -0.37821 -0.21593 0 -0.65505 0 -0.00091837 -0.0089819 -0.0050463 -0.0136 -8.9457 0.23387 0.18135 0.18165 0.18313 0.20808 0.24515 0.23252 0.25283 0.26868 -0.23049 -0.33328 -0.13514 -0.17852 -0.35077 -0.25365 -0.40566 -0.65758 -0.24573 -0.45971 -0.69345 -0.36774 -0.65747
2.6328 0.17603 0.17714 0.1716 0.19399 0 0.18234 0.20339 0.211 0.21479 0.20983 0.26963 -29.274 -0.037826 -0.079988 -0.075785 -0.16397 -0.26299 -0.16417 -0.2743 -0.40993 -0.22917 0 -0.69826 0 -0.00104 -0.010383 -0.00564 -0.015038 -9.3844 0.25131 0.18896 0.19854 0.19689 0.21457 0.24993 0.23902 0.26574 0.29259 -0.21245 -0.30551 -0.11673 -0.16565 -0.3582 -0.26705 -0.43384 -0.68035 -0.2351 -0.47166 -0.69918 -0.38053 -0.70381
2.6367 0.1829 0.17903 0.18261 0.18785 0 0.20798 0.20158 0.21638 0.22353 0.21496 0.28496 -29.193 -0.046234 -0.092528 -0.082474 -0.1742 -0.2809 -0.17688 -0.28869 -0.43698 -0.23949 0 -0.72439 0 -0.0010639 -0.010684 -0.0056842 -0.015646 -9.6488 0.26228 0.19834 0.20384 0.2126 0.22284 0.24849 0.23475 0.27496 0.30488 -0.20045 -0.29051 -0.10228 -0.1588 -0.35969 -0.29058 -0.47524 -0.69813 -0.2349 -0.48672 -0.69618 -0.40254 -0.73152
2.6406 0.18416 0.17985 0.19449 0.19132 0 0.21681 0.20454 0.22062 0.23692 0.22292 0.29077 -29.072 -0.051179 -0.10797 -0.086409 -0.18069 -0.29512 -0.18235 -0.29479 -0.45611 -0.24758 0 -0.73678 0 -0.0010551 -0.010093 -0.0050472 -0.015447 -9.7776 0.26896 0.20767 0.20136 0.21764 0.22962 0.24535 0.22617 0.27937 0.30436 -0.18615 -0.28848 -0.094613 -0.15539 -0.35338 -0.31619 -0.52274 -0.70705 -0.24365 -0.50328 -0.68708 -0.42794 -0.74667
2.6445 0.18295 0.18166 0.19712 0.20242 0 0.2027 0.21471 0.22528 0.24935 0.22865 0.2886 -28.923 -0.052263 -0.12291 -0.088069 -0.18357 -0.3024 -0.18212 -0.29878 -0.46643 -0.25378 0 -0.73865 0 -0.0011479 -0.0095116 -0.0042851 -0.014878 -9.7747 0.27438 0.20915 0.19589 0.20955 0.22923 0.24098 0.21769 0.27744 0.29494 -0.16294 -0.29667 -0.093892 -0.15228 -0.33677 -0.33642 -0.56862 -0.70266 -0.25795 -0.5184 -0.67185 -0.45081 -0.75128
2.6484 0.18421 0.18399 0.18847 0.206 0 0.17961 0.22297 0.22801 0.25259 0.22491 0.28265 -28.747 -0.051568 -0.13242 -0.088796 -0.18507 -0.3039 -0.18059 -0.30487 -0.47028 -0.25798 0 -0.72913 0 -0.0013834 -0.0097031 -0.0040533 -0.014472 -9.6229 0.27606 0.19975 0.18929 0.19955 0.22088 0.23414 0.21017 0.26931 0.28087 -0.12315 -0.30931 -0.098612 -0.14489 -0.30653 -0.34178 -0.60216 -0.67927 -0.27186 -0.52735 -0.64932 -0.46315 -0.74071
2.6523 0.18914 0.1858 0.17854 0.19424 0 0.16831 0.21899 0.22489 0.24267 0.21155 0.27231 -28.537 -0.051379 -0.13461 -0.089653 -0.18704 -0.30377 -0.18095 -0.31088 -0.47047 -0.25989 0 -0.70422 0 -0.0016531 -0.010599 -0.0044605 -0.01449 -9.3316 0.26643 0.18699 0.18225 0.19912 0.20987 0.22506 0.20275 0.25642 0.26238 -0.057462 -0.30837 -0.10041 -0.12642 -0.25899 -0.31359 -0.59679 -0.62544 -0.26826 -0.51628 -0.61288 -0.44709 -0.70971
2.6563 0.19443 0.18808 0.17907 0.17849 0 0.17634 0.20383 0.21482 0.22269 0.19721 0.25108 -28.294 -0.052156 -0.1326 -0.090901 -0.18899 -0.30408 -0.18253 -0.31026 -0.46727 -0.25943 0 -0.66195 0 -0.0017944 -0.011389 -0.0050445 -0.014815 -8.9579 0.24063 0.182 0.17796 0.2061 0.20151 0.21517 0.19526 0.23931 0.23704 0.016402 -0.2886 -0.093644 -0.1049 -0.20794 -0.26278 -0.55651 -0.55466 -0.24488 -0.48606 -0.56561 -0.40856 -0.66059
2.6602 0.19711 0.19314 0.19042 0.1772 0 0.19322 0.18938 0.20073 0.1993 0.19058 0.21496 -28.026 -0.052746 -0.13158 -0.09208 -0.18871 -0.30193 -0.18231 -0.29882 -0.45855 -0.25729 0 -0.6068 0 -0.0017315 -0.011297 -0.0053044 -0.015119 -8.5737 0.20312 0.18792 0.18147 0.20756 0.19556 0.20411 0.18903 0.21663 0.20496 0.085122 -0.25196 -0.078041 -0.088867 -0.16314 -0.19867 -0.48678 -0.47611 -0.20423 -0.43898 -0.51075 -0.35367 -0.60421
2.6641 0.19874 0.2015 0.20128 0.19389 0 0.20473 0.18496 0.18677 0.17724 0.19113 0.17065 -27.745 -0.052203 -0.13382 -0.092276 -0.18486 -0.29259 -0.17848 -0.27934 -0.44311 -0.25521 0 -0.54882 0 -0.001533 -0.010279 -0.0051552 -0.015128 -8.2181 0.16519 0.19745 0.19432 0.19643 0.18808 0.18932 0.18525 0.18724 0.17082 0.13505 -0.20321 -0.055046 -0.087455 -0.13446 -0.13242 -0.39617 -0.40015 -0.15139 -0.37936 -0.45303 -0.29059 -0.55267
2.668 0.20346 0.21041 0.2022 0.21219 0 0.20828 0.18772 0.17542 0.15819 0.19029 0.13269 -27.449 -0.051007 -0.1368 -0.090628 -0.17873 -0.2754 -0.17264 -0.25964 -0.42335 -0.25534 0 -0.49848 0 -0.0013488 -0.0090198 -0.0048596 -0.014793 -7.8961 0.13612 0.20228 0.21081 0.18147 0.17815 0.17003 0.18314 0.15388 0.14018 0.14096 -0.15584 -0.030774 -0.11908 -0.14021 -0.086048 -0.3033 -0.34678 -0.09965 -0.31758 -0.40386 -0.23654 -0.51137
2.6719 0.2126 0.21633 0.1972 0.21488 0 0.21157 0.18865 0.16812 0.14425 0.18205 0.11093 -27.124 -0.050481 -0.13646 -0.087253 -0.1734 -0.25578 -0.1683 -0.24606 -0.4042 -0.25865 0 -0.46189 0 -0.0012958 -0.008285 -0.0046394 -0.014296 -7.627 0.11777 0.2026 0.22116 0.17797 0.17079 0.15126 0.18017 0.12415 0.11477 0.09197 -0.13454 -0.019693 -0.19228 -0.18827 -0.082422 -0.24097 -0.33559 -0.073754 -0.27523 -0.38174 -0.21524 -0.47867
2.6758 0.22282 0.21909 0.19948 0.20457 0 0.21877 0.18642 0.16733 0.13999 0.17097 0.10224 -26.758 -0.051344 -0.13188 -0.083925 -0.17115 -0.24094 -0.16761 -0.23898 -0.3894 -0.26346 0 -0.4405 0 -0.0013806 -0.0082823 -0.0044738 -0.013917 -7.4828 0.10777 0.20522 0.21992 0.19002 0.17173 0.14174 0.17525 0.10656 0.093255 0.0064434 -0.14538 -0.027178 -0.29301 -0.26617 -0.11863 -0.21935 -0.36388 -0.081296 -0.2615 -0.39184 -0.22999 -0.45263
2.6797 0.23048 0.22255 0.21591 0.20074 0 0.22382 0.19049 0.17579 0.14907 0.16801 0.096715 -26.352 -0.053123 -0.12628 -0.083304 -0.17146 -0.2337 -0.16966 -0.23463 -0.37924 -0.26591 0 -0.43439 0 -0.0015054 -0.0085988 -0.0042642 -0.013844 -7.5592 0.10578 0.21361 0.2114 0.20585 0.1804 0.14648 0.17171 0.10463 0.0767 -0.10122 -0.18941 -0.055261 -0.40958 -0.36506 -0.19064 -0.2428 -0.42912 -0.12535 -0.28169 -0.43735 -0.28126 -0.43703
2.6836 0.23666 0.23066 0.23853 0.21611 0 0.22064 0.20841 0.19266 0.1687 0.17892 0.091869 -25.911 -0.054844 -0.12338 -0.086641 -0.17171 -0.23132 -0.17197 -0.23058 -0.37257 -0.26298 0 -0.44542 0 -0.00154 -0.0086829 -0.0040592 -0.01404 -7.9014 0.11461 0.22313 0.20667 0.21215 0.19023 0.16162 0.17611 0.11457 0.071473 -0.21312 -0.26403 -0.10398 -0.52731 -0.4739 -0.29076 -0.3119 -0.52585 -0.20582 -0.33885 -0.51928 -0.36632 -0.44042
2.6875 0.24601 0.24307 0.25361 0.2407 0 0.21609 0.23311 0.21183 0.18971 0.19861 0.097967 -25.438 -0.055931 -0.12336 -0.091924 -0.17011 -0.23059 -0.17364 -0.22904 -0.37062 -0.25601 0 -0.47695 0 -0.0014069 -0.0083447 -0.0040089 -0.014281 -8.4639 0.13531 0.22777 0.21447 0.2102 0.19648 0.17787 0.19238 0.12959 0.084989 -0.28708 -0.35444 -0.16812 -0.60942 -0.56911 -0.39843 -0.4227 -0.64155 -0.31668 -0.43711 -0.63825 -0.47536 -0.46973
2.6914 0.26025 0.2554 0.25755 0.25339 0 0.22618 0.24824 0.22638 0.20432 0.21756 0.12691 -24.928 -0.056324 -0.12302 -0.094946 -0.16824 -0.23344 -0.17698 -0.23504 -0.37842 -0.25139 0 -0.53103 0 -0.001131 -0.0078376 -0.0041314 -0.014369 -9.1535 0.16371 0.22922 0.23428 0.21406 0.20232 0.18982 0.21662 0.14699 0.11848 -0.31178 -0.43002 -0.22835 -0.6461 -0.64018 -0.48844 -0.53996 -0.75191 -0.42724 -0.54929 -0.76753 -0.58069 -0.52541
2.6953 0.27472 0.26415 0.26062 0.24778 0 0.25649 0.24758 0.23554 0.21419 0.23259 0.17681 -24.372 -0.056155 -0.12013 -0.093244 -0.17089 -0.2465 -0.18611 -0.25223 -0.40174 -0.25708 0 -0.60595 0 -0.00083095 -0.0075757 -0.0042559 -0.014365 -9.914 0.1939 0.2356 0.25729 0.23319 0.21534 0.20136 0.23926 0.17075 0.16528 -0.29047 -0.47891 -0.27647 -0.63949 -0.68701 -0.55387 -0.64972 -0.84956 -0.52501 -0.66306 -0.89601 -0.67238 -0.60239
2.6992 0.28325 0.27072 0.2738 0.24073 0 0.29059 0.24523 0.24592 0.22937 0.24893 0.23071 -23.769 -0.05591 -0.11698 -0.089514 -0.18301 -0.27472 -0.2039 -0.28071 -0.44259 -0.27729 0 -0.69618 0 -0.0006643 -0.0078636 -0.0042767 -0.014591 -10.764 0.22443 0.25053 0.27405 0.26104 0.23834 0.2214 0.25444 0.20648 0.21663 -0.23036 -0.49347 -0.30663 -0.5953 -0.71159 -0.5914 -0.74161 -0.93009 -0.60094 -0.76837 -1.0151 -0.74383 -0.69415
2.7031 0.28623 0.27999 0.29492 0.25258 0 0.30448 0.26182 0.26454 0.25793 0.27202 0.27215 -23.125 -0.057059 -0.1192 -0.090667 -0.20616 -0.31597 -0.22971 -0.31856 -0.49754 -0.30968 0 -0.79448 0 -0.00076564 -0.0088668 -0.0044013 -0.015385 -11.747 0.25864 0.26691 0.282 0.28393 0.26559 0.25444 0.26733 0.25356 0.26803 -0.14695 -0.46661 -0.31239 -0.52594 -0.71898 -0.60025 -0.80438 -0.99066 -0.6453 -0.85299 -1.1155 -0.78907 -0.79503
2.707 0.29168 0.2949 0.31136 0.28234 0 0.29435 0.3004 0.29091 0.29673 0.29979 0.30045 -22.447 -0.061928 -0.13081 -0.10244 -0.23716 -0.36236 -0.25977 -0.36388 -0.56025 -0.34766 0 -0.89427 0 -0.0012079 -0.010678 -0.0050131 -0.01681 -12.855 0.29807 0.27513 0.28709 0.29884 0.28943 0.29592 0.29001 0.30311 0.31825 -0.078727 -0.41265 -0.29799 -0.46514 -0.72404 -0.59562 -0.83893 -1.0399 -0.66281 -0.91199 -1.196 -0.81571 -0.89932
2.7109 0.30656 0.31308 0.31635 0.30876 0 0.28506 0.34043 0.31743 0.33363 0.32522 0.32794 -21.734 -0.072153 -0.15067 -0.12412 -0.27025 -0.40688 -0.28947 -0.41476 -0.62512 -0.38535 0 -0.99116 0 -0.0019887 -0.013235 -0.0062264 -0.01861 -13.993 0.33732 0.2772 0.29864 0.31683 0.30921 0.3367 0.32772 0.34446 0.36328 -0.042869 -0.35702 -0.27686 -0.43026 -0.73469 -0.59331 -0.86018 -1.0891 -0.67135 -0.95667 -1.2673 -0.83879 -1.0004
2.7148 0.32784 0.32937 0.31845 0.31697 0 0.30501 0.35921 0.33816 0.3593 0.3456 0.36278 -20.984 -0.086912 -0.17368 -0.14846 -0.30084 -0.44821 -0.31574 -0.46777 -0.68896 -0.42085 0 -1.0831 0 -0.0030239 -0.016132 -0.0076412 -0.020464 -15.04 0.36814 0.28845 0.32149 0.34669 0.33113 0.37057 0.36938 0.37381 0.39465 -0.044041 -0.31211 -0.25518 -0.42665 -0.75208 -0.59868 -0.87468 -1.1421 -0.67936 -0.9933 -1.3337 -0.86465 -1.0927
2.7188 0.34473 0.34113 0.33094 0.31833 0 0.35213 0.35747 0.35536 0.37605 0.36561 0.39851 -20.189 -0.10304 -0.1952 -0.16732 -0.32789 -0.48906 -0.33789 -0.51816 -0.75016 -0.45518 0 -1.1695 0 -0.0041438 -0.018651 -0.00865 -0.022246 -15.914 0.38862 0.32143 0.35098 0.37929 0.35874 0.39661 0.39498 0.3958 0.40712 -0.082352 -0.28863 -0.23851 -0.45574 -0.77555 -0.61495 -0.88842 -1.2014 -0.69446 -1.0284 -1.3995 -0.89837 -1.1743
2.7227 0.35088 0.35055 0.35316 0.33764 0 0.3901 0.3589 0.37549 0.39378 0.3891 0.4239 -19.345 -0.11744 -0.21427 -0.17804 -0.35317 -0.53049 -0.35676 -0.56259 -0.80766 -0.48893 0 -1.2499 0 -0.0051164 -0.020188 -0.0090282 -0.024018 -16.613 0.40561 0.36875 0.3747 0.39462 0.38627 0.41527 0.39521 0.41631 0.40809 -0.14822 -0.30013 -0.23281 -0.51163 -0.79814 -0.6397 -0.90654 -1.2647 -0.72498 -1.0711 -1.466 -0.94279 -1.2474
2.7266 0.35291 0.36155 0.36762 0.38087 0 0.38382 0.3823 0.39898 0.41739 0.41015 0.44104 -18.443 -0.12963 -0.23259 -0.18459 -0.37824 -0.56898 -0.37324 -0.60126 -0.8611 -0.52046 0 -1.3221 0 -0.0057183 -0.020759 -0.009169 -0.025789 -17.178 0.42573 0.40575 0.38088 0.38594 0.40463 0.4251 0.38349 0.43479 0.41572 -0.20815 -0.33064 -0.23275 -0.56603 -0.81074 -0.65823 -0.92555 -1.3199 -0.76313 -1.1207 -1.5269 -0.98723 -1.3145
2.7305 0.36386 0.37516 0.35962 0.42264 0 0.33891 0.41809 0.417 0.43943 0.4167 0.46689 -17.474 -0.14145 -0.25104 -0.19263 -0.40204 -0.59915 -0.38722 -0.63633 -0.91073 -0.54742 0 -1.3818 0 -0.0058333 -0.021038 -0.0096677 -0.027329 -17.659 0.44528 0.41305 0.36813 0.37209 0.41359 0.4257 0.38564 0.44513 0.4437 -0.24847 -0.36689 -0.23367 -0.60713 -0.81168 -0.66355 -0.94136 -1.3604 -0.80164 -1.1723 -1.5767 -1.0244 -1.3744
2.7344 0.38719 0.38861 0.33801 0.4316 0 0.30154 0.4376 0.42074 0.44673 0.40541 0.51217 -16.436 -0.15415 -0.26765 -0.20348 -0.42121 -0.6187 -0.398 -0.6676 -0.95579 -0.56936 0 -1.4247 0 -0.0055138 -0.021747 -0.01068 -0.028318 -18.094 0.4527 0.39622 0.34905 0.37999 0.42437 0.42299 0.41475 0.44462 0.48626 -0.26175 -0.39924 -0.23252 -0.62864 -0.80115 -0.65186 -0.951 -1.3814 -0.83543 -1.221 -1.6114 -1.0494 -1.4235
2.7383 0.40944 0.3989 0.33107 0.4066 0 0.31533 0.42613 0.41323 0.43473 0.39065 0.56059 -15.338 -0.16585 -0.27901 -0.21288 -0.43287 -0.62989 -0.40534 -0.69068 -0.99273 -0.58824 0 -1.4492 0 -0.0049588 -0.02295 -0.011746 -0.02866 -18.498 0.4431 0.38095 0.34313 0.41436 0.44611 0.42815 0.45653 0.44028 0.51967 -0.24282 -0.41645 -0.22626 -0.62634 -0.78138 -0.62049 -0.95099 -1.3776 -0.8588 -1.2601 -1.6263 -1.0571 -1.4584
2.7422 0.41185 0.40622 0.35824 0.38088 0 0.37825 0.40174 0.4085 0.41432 0.39368 0.57667 -14.196 -0.17261 -0.28356 -0.21562 -0.43729 -0.63644 -0.4103 -0.70057 -1.0164 -0.6062 0 -1.4582 0 -0.0044208 -0.023968 -0.012278 -0.028628 -18.858 0.42814 0.38833 0.36267 0.44981 0.4705 0.44779 0.48166 0.44407 0.52138 -0.20194 -0.41051 -0.21606 -0.60903 -0.76296 -0.57777 -0.94038 -1.3497 -0.87037 -1.28 -1.6219 -1.0482 -1.479
2.7461 0.39055 0.41316 0.40745 0.38651 0 0.44443 0.39642 0.41672 0.40378 0.42084 0.54022 -13.019 -0.17244 -0.28341 -0.21134 -0.43797 -0.64017 -0.41473 -0.69777 -1.0243 -0.62304 0 -1.4574 0 -0.0041057 -0.024103 -0.012177 -0.028647 -19.106 0.42684 0.41586 0.40217 0.45689 0.47446 0.4745 0.47391 0.46061 0.48978 -0.1626 -0.3936 -0.20833 -0.59452 -0.75391 -0.54039 -0.92578 -1.3135 -0.87948 -1.2858 -1.6116 -1.0361 -1.4866
2.75 0.36349 0.42098 0.44466 0.41802 0 0.46864 0.41959 0.43158 0.41294 0.45401 0.47253 -11.794 -0.16812 -0.28293 -0.20544 -0.43911 -0.64103 -0.41983 -0.69003 -1.0211 -0.63638 0 -1.4515 0 -0.0041161 -0.023438 -0.011911 -0.028943 -19.156 0.44473 0.4429 0.44069 0.43439 0.44288 0.4891 0.44534 0.48047 0.44585 -0.13438 -0.37301 -0.20669 -0.58934 -0.75673 -0.51616 -0.91014 -1.276 -0.89095 -1.2801 -1.6013 -1.0267 -1.482
2.7539 0.35445 0.42757 0.44795 0.43794 0 0.44745 0.44607 0.43559 0.43468 0.46649 0.42214 -10.499 -0.16543 -0.28539 -0.20447 -0.44269 -0.63974 -0.42508 -0.6868 -1.0156 -0.64405 0 -1.4415 0 -0.0044336 -0.02286 -0.011987 -0.029411 -18.961 0.46453 0.45216 0.45657 0.41085 0.3892 0.47564 0.42249 0.48737 0.41548 -0.12465 -0.35598 -0.21409 -0.59788 -0.77234 -0.51126 -0.89607 -1.2436 -0.90888 -1.2665 -1.5958 -1.0256 -1.4648
2.7578 0.36928 0.42968 0.43021 0.41983 0 0.41606 0.44392 0.41975 0.45127 0.44956 0.41944 -9.1242 -0.16804 -0.29046 -0.21022 -0.44761 -0.63876 -0.42875 -0.69146 -1.0145 -0.64629 0 -1.426 0 -0.004915 -0.023205 -0.012424 -0.029834 -18.583 0.46216 0.44316 0.44339 0.41237 0.34958 0.43628 0.4189 0.47264 0.40926 -0.14016 -0.35337 -0.23413 -0.62127 -0.79911 -0.53289 -0.88644 -1.2248 -0.93725 -1.2502 -1.5994 -1.0388 -1.4379
2.7617 0.38909 0.42684 0.42581 0.38021 0 0.40811 0.41188 0.39597 0.44922 0.4216 0.44543 -7.6794 -0.17423 -0.29471 -0.2183 -0.45135 -0.64001 -0.42961 -0.69884 -1.0163 -0.64546 0 -1.4043 0 -0.005314 -0.024365 -0.012801 -0.03014 -18.17 0.43344 0.42592 0.41453 0.43335 0.35223 0.39168 0.42377 0.44235 0.4179 -0.16682 -0.3642 -0.26001 -0.64455 -0.82528 -0.56809 -0.88013 -1.2174 -0.96798 -1.2357 -1.6047 -1.0592 -1.408
2.7656 0.38914 0.42241 0.45483 0.36149 0 0.42351 0.3831 0.38668 0.4296 0.40919 0.4496 -6.1857 -0.17876 -0.29467 -0.22237 -0.45244 -0.64227 -0.42838 -0.70091 -1.0132 -0.64408 0 -1.3787 0 -0.0053691 -0.025335 -0.012779 -0.030411 -17.872 0.4024 0.40698 0.39306 0.44446 0.39082 0.36551 0.41887 0.41031 0.42472 -0.19247 -0.38107 -0.2849 -0.65832 -0.84447 -0.60405 -0.87597 -1.2157 -0.99245 -1.2229 -1.6043 -1.0785 -1.383
2.7695 0.36535 0.4209 0.50273 0.38352 0 0.4364 0.38912 0.4014 0.40613 0.41981 0.40138 -4.6512 -0.17811 -0.2901 -0.21986 -0.45145 -0.64218 -0.42718 -0.69467 -0.99974 -0.64357 0 -1.3544 0 -0.0049587 -0.025184 -0.012498 -0.030667 -17.756 0.39904 0.3868 0.39548 0.42915 0.42906 0.36672 0.40331 0.38559 0.42125 -0.21024 -0.39863 -0.30448 -0.6581 -0.85361 -0.63282 -0.87426 -1.2168 -1.0048 -1.2116 -1.5944 -1.0913 -1.3659
2.7734 0.34135 0.42495 0.53594 0.41912 0 0.42949 0.4234 0.42581 0.39398 0.43541 0.32305 -3.0629 -0.17388 -0.28464 -0.21399 -0.44984 -0.6382 -0.42774 -0.6845 -0.97918 -0.64443 0 -1.3359 0 -0.0042273 -0.023977 -0.012375 -0.030735 -17.793 0.42777 0.36943 0.42142 0.40574 0.4335 0.38504 0.39682 0.36822 0.41166 -0.21392 -0.41061 -0.31448 -0.64109 -0.85076 -0.64645 -0.87609 -1.2175 -0.99909 -1.201 -1.5717 -1.0925 -1.353
2.7773 0.34789 0.4348 0.53483 0.42352 0 0.41344 0.4459 0.43644 0.39892 0.43372 0.26894 -1.3997 -0.1709 -0.28309 -0.21045 -0.44828 -0.63284 -0.43007 -0.67716 -0.96099 -0.64685 0 -1.3258 0 -0.0035505 -0.022686 -0.012592 -0.030426 -17.921 0.46021 0.36753 0.45535 0.40758 0.40282 0.40252 0.4166 0.35651 0.40472 -0.20129 -0.40967 -0.31218 -0.61463 -0.83992 -0.63845 -0.88929 -1.2189 -0.97082 -1.1935 -1.5414 -1.0796 -1.3397
2.7813 0.39369 0.44976 0.50859 0.38651 0 0.41095 0.42494 0.42584 0.41404 0.41344 0.27177 0.34629 -0.17223 -0.28726 -0.21229 -0.44626 -0.63023 -0.433 -0.67556 -0.95212 -0.65035 0 -1.3252 0 -0.0033104 -0.022208 -0.012871 -0.02981 -18.103 0.46229 0.39116 0.47723 0.44289 0.36653 0.40954 0.45403 0.35455 0.40409 -0.18653 -0.40375 -0.30767 -0.5981 -0.83429 -0.62412 -0.91657 -1.2276 -0.93706 -1.1936 -1.5223 -1.0663 -1.3278
2.7852 0.45574 0.46811 0.4791 0.34837 0 0.42694 0.3714 0.41035 0.42571 0.39562 0.31216 2.1643 -0.17641 -0.2939 -0.21757 -0.44349 -0.63148 -0.43592 -0.67789 -0.95166 -0.65295 0 -1.336 0 -0.0036287 -0.022534 -0.012821 -0.029239 -18.323 0.42929 0.43158 0.47428 0.48135 0.35674 0.41063 0.47958 0.36882 0.40642 -0.17657 -0.39918 -0.30695 -0.60073 -0.84088 -0.61257 -0.95952 -1.2491 -0.90766 -1.2058 -1.5252 -1.0606 -1.3269
2.7891 0.49773 0.48535 0.45592 0.35921 0 0.4412 0.32827 0.41151 0.42421 0.40018 0.34334 4.0395 -0.17951 -0.2972 -0.22172 -0.44143 -0.63377 -0.43965 -0.68215 -0.95442 -0.65205 0 -1.3618 0 -0.0042827 -0.022932 -0.012423 -0.029034 -18.562 0.39304 0.46209 0.44772 0.48543 0.3823 0.41694 0.47272 0.39707 0.40762 -0.17717 -0.40227 -0.31552 -0.62927 -0.8655 -0.61228 -1.0183 -1.288 -0.89174 -1.2343 -1.5593 -1.07 -1.3478
2.793 0.49918 0.49407 0.43172 0.42451 0 0.43238 0.32771 0.43146 0.41178 0.42436 0.34404 5.9705 -0.17949 -0.29401 -0.222 -0.44294 -0.63468 -0.44546 -0.68978 -0.95935 -0.64708 0 -1.4041 0 -0.004894 -0.022887 -0.0121 -0.029177 -18.802 0.39305 0.46078 0.41209 0.45231 0.42777 0.43412 0.44436 0.42481 0.40975 -0.19528 -0.42376 -0.34174 -0.69122 -0.91692 -0.63631 -1.0917 -1.352 -0.90345 -1.286 -1.6375 -1.1057 -1.3939
2.7969 0.46901 0.48833 0.40072 0.49587 0 0.40478 0.36186 0.45031 0.40199 0.44665 0.34229 7.969 -0.17801 -0.28736 -0.21989 -0.45009 -0.63699 -0.45343 -0.7038 -0.97264 -0.64145 0 -1.4599 0 -0.0052401 -0.022699 -0.012248 -0.029382 -19.072 0.44043 0.4328 0.38738 0.41856 0.47214 0.4574 0.42598 0.43762 0.42144 -0.22533 -0.46515 -0.38412 -0.77038 -0.98987 -0.68446 -1.1665 -1.4345 -0.94237 -1.3556 -1.746 -1.1641 -1.4577
2.8008 0.43386 0.46961 0.37428 0.51795 0 0.38623 0.39688 0.44871 0.40962 0.45114 0.38316 10.044 -0.17808 -0.28458 -0.2194 -0.46179 -0.64766 -0.46218 -0.72383 -1.0011 -0.64095 0 -1.5198 0 -0.0054119 -0.023083 -0.012785 -0.029473 -19.442 0.50953 0.40668 0.38733 0.42058 0.50438 0.47733 0.4361 0.43822 0.45111 -0.25641 -0.51594 -0.43259 -0.84508 -1.0704 -0.74327 -1.2315 -1.5202 -0.99362 -1.429 -1.858 -1.2301 -1.526
2.8047 0.41477 0.44759 0.37217 0.48183 0 0.3984 0.41099 0.43071 0.43808 0.44394 0.47415 12.189 -0.18039 -0.29111 -0.22316 -0.47397 -0.67082 -0.47026 -0.74445 -1.0428 -0.64891 0 -1.5725 0 -0.0056733 -0.024259 -0.013236 -0.029623 -19.943 0.5632 0.406 0.41032 0.45484 0.52262 0.48883 0.46064 0.44752 0.49749 -0.2816 -0.56785 -0.47976 -0.9014 -1.1489 -0.80287 -1.2798 -1.5981 -1.0464 -1.4959 -1.9554 -1.2932 -1.5861
2.8086 0.41334 0.43282 0.39842 0.42967 0 0.43217 0.41349 0.42042 0.47519 0.44392 0.56738 14.389 -0.18267 -0.30544 -0.23 -0.48233 -0.70175 -0.4777 -0.75957 -1.0853 -0.66264 0 -1.6088 0 -0.0061558 -0.0256 -0.013254 -0.030142 -20.46 0.58401 0.42561 0.44017 0.48243 0.52543 0.49442 0.46901 0.48376 0.5451 -0.29413 -0.61134 -0.5175 -0.92597 -1.215 -0.85231 -1.3055 -1.6562 -1.0888 -1.5449 -2.0197 -1.3417 -1.629
2.8125 0.41669 0.4273 0.43114 0.40853 0 0.45562 0.42614 0.4354 0.50202 0.45924 0.6002 16.634 -0.18258 -0.32 -0.2361 -0.48567 -0.72869 -0.48539 -0.76787 -1.1144 -0.67513 0 -1.6252 0 -0.0066841 -0.026261 -0.012993 -0.031035 -20.736 0.58129 0.43831 0.45773 0.47273 0.51048 0.4988 0.44831 0.53868 0.57022 -0.28257 -0.62433 -0.52773 -0.89358 -1.2444 -0.86791 -1.2973 -1.6664 -1.0953 -1.5493 -2.0127 -1.351 -1.6486
2.8164 0.41231 0.4226 0.44095 0.42441 0 0.44622 0.45172 0.4655 0.50759 0.47706 0.55505 18.933 -0.18071 -0.32753 -0.23842 -0.48652 -0.74157 -0.49295 -0.77294 -1.125 -0.68098 0 -1.6223 0 -0.0069102 -0.026072 -0.012891 -0.031865 -20.535 0.5718 0.42443 0.45488 0.43641 0.48157 0.50117 0.41779 0.57726 0.55666 -0.25648 -0.609 -0.51381 -0.82514 -1.2392 -0.85357 -1.2691 -1.6351 -1.0698 -1.5158 -1.9535 -1.3273 -1.6417
2.8203 0.39811 0.40871 0.41991 0.443 0 0.41308 0.46727 0.48072 0.49538 0.47739 0.4778 21.298 -0.18009 -0.32719 -0.23713 -0.48851 -0.73953 -0.49724 -0.77755 -1.1231 -0.68101 0 -1.6017 0 -0.0066383 -0.02566 -0.013133 -0.032145 -19.834 0.55856 0.39219 0.43862 0.41085 0.45071 0.49411 0.40744 0.56583 0.51113 -0.22238 -0.56996 -0.47969 -0.73355 -1.2022 -0.81457 -1.2275 -1.5676 -1.0181 -1.4503 -1.8555 -1.2762 -1.61
2.8242 0.38069 0.38524 0.38967 0.43097 0 0.38641 0.44936 0.46041 0.47547 0.45433 0.43506 23.734 -0.18294 -0.32464 -0.23499 -0.49233 -0.72981 -0.49375 -0.77843 -1.1172 -0.68059 0 -1.5635 0 -0.0060334 -0.025638 -0.0134 -0.031842 -18.851 0.53049 0.36697 0.42125 0.41557 0.42798 0.47107 0.42411 0.50361 0.46358 -0.18652 -0.51308 -0.43002 -0.63115 -1.1367 -0.757 -1.1776 -1.4701 -0.94665 -1.3599 -1.7323 -1.2037 -1.5613
2.8281 0.36715 0.36331 0.37948 0.39026 0 0.38613 0.40175 0.41345 0.45125 0.42048 0.45222 26.232 -0.18811 -0.32573 -0.23435 -0.49416 -0.71914 -0.47983 -0.768 -1.1075 -0.68294 0 -1.5071 0 -0.0055088 -0.025809 -0.013204 -0.031412 -17.879 0.47983 0.36319 0.40679 0.4296 0.40976 0.43532 0.44242 0.42602 0.44653 -0.15811 -0.44827 -0.37213 -0.53522 -1.0479 -0.69025 -1.1248 -1.3509 -0.86559 -1.255 -1.6025 -1.1181 -1.5049
2.832 0.35904 0.35502 0.39685 0.35122 0 0.40248 0.35435 0.36908 0.41682 0.39136 0.49237 28.782 -0.19214 -0.32973 -0.2349 -0.48807 -0.70604 -0.45676 -0.74143 -1.0846 -0.68395 0 -1.4325 0 -0.0053886 -0.025313 -0.012416 -0.031264 -17.055 0.41546 0.37063 0.38824 0.4166 0.38239 0.40013 0.43035 0.3748 0.46648 -0.14703 -0.3939 -0.31958 -0.46438 -0.94972 -0.62913 -1.0719 -1.228 -0.79092 -1.1539 -1.4882 -1.0316 -1.4444
2.8359 0.35278 0.36069 0.42053 0.33788 0 0.40722 0.33489 0.34894 0.36879 0.36977 0.4951 31.381 -0.19261 -0.3285 -0.23405 -0.47046 -0.68168 -0.42888 -0.70155 -1.0373 -0.67423 0 -1.3425 0 -0.0056515 -0.023583 -0.01138 -0.031249 -16.307 0.35726 0.36932 0.35898 0.36838 0.34074 0.37814 0.38213 0.3627 0.49293 -0.15116 -0.35561 -0.27741 -0.41542 -0.85298 -0.57662 -1.0168 -1.1115 -0.72612 -1.0626 -1.3887 -0.9481 -1.3749
2.8398 0.34384 0.36709 0.4213 0.34555 0 0.38229 0.34367 0.34885 0.31864 0.3482 0.43529 34.037 -0.19 -0.31316 -0.22944 -0.44297 -0.63864 -0.40064 -0.65616 -0.96369 -0.64702 0 -1.2423 0 -0.0059847 -0.021024 -0.010491 -0.030772 -15.486 0.31886 0.3538 0.3252 0.31629 0.30061 0.36889 0.32424 0.36622 0.47972 -0.16886 -0.33451 -0.24698 -0.38456 -0.7613 -0.53153 -0.95737 -1.0049 -0.67059 -0.98175 -1.2998 -0.86725 -1.2881
2.8438 0.33018 0.35893 0.38796 0.35129 0 0.33643 0.35636 0.3466 0.28772 0.32369 0.34476 36.752 -0.18633 -0.28269 -0.22093 -0.4113 -0.57988 -0.37453 -0.61094 -0.87414 -0.60468 0 -1.1388 0 -0.0060818 -0.018631 -0.009748 -0.029448 -14.553 0.29774 0.33748 0.30343 0.29741 0.28644 0.35775 0.28961 0.35186 0.40436 -0.19745 -0.32973 -0.22837 -0.36618 -0.67708 -0.49115 -0.89145 -0.91024 -0.62216 -0.90989 -1.2155 -0.78793 -1.1822
2.8477 0.31287 0.33271 0.33405 0.33949 0 0.29474 0.34884 0.32473 0.28605 0.30425 0.27868 39.516 -0.18238 -0.24697 -0.21034 -0.38113 -0.51953 -0.35113 -0.56576 -0.78591 -0.55747 0 -1.0383 0 -0.0058996 -0.016962 -0.0088093 -0.02759 -13.587 0.28133 0.33273 0.3032 0.31396 0.30389 0.32945 0.2876 0.3084 0.29084 -0.23151 -0.33681 -0.21998 -0.34883 -0.60162 -0.44713 -0.8158 -0.82988 -0.5748 -0.8415 -1.123 -0.70752 -1.0661
2.8516 0.29435 0.29885 0.28265 0.31274 0 0.27373 0.31756 0.28497 0.29708 0.29702 0.26273 42.317 -0.17694 -0.22082 -0.19936 -0.35473 -0.47402 -0.33028 -0.51813 -0.71303 -0.51548 0 -0.94548 0 -0.0056432 -0.015636 -0.0074948 -0.025925 -12.655 0.26018 0.33152 0.31315 0.33109 0.32762 0.28405 0.2985 0.25406 0.19293 -0.26123 -0.34287 -0.21333 -0.32234 -0.52973 -0.39426 -0.73571 -0.75836 -0.52384 -0.76993 -1.0206 -0.62793 -0.95476
2.8555 0.27591 0.27022 0.24739 0.28111 0 0.26713 0.27783 0.24332 0.28884 0.29371 0.27266 45.148 -0.16862 -0.21297 -0.18825 -0.33078 -0.45002 -0.31155 -0.46921 -0.65917 -0.48129 0 -0.8624 0 -0.005526 -0.01392 -0.0061302 -0.024829 -11.685 0.23396 0.31127 0.30828 0.31411 0.32188 0.23883 0.29422 0.21472 0.15115 -0.28202 -0.34322 -0.20499 -0.28616 -0.45945 -0.33438 -0.65549 -0.69362 -0.47083 -0.69555 -0.91412 -0.55356 -0.85907
2.8594 0.25521 0.2483 0.2257 0.24867 0 0.25503 0.24648 0.2145 0.24481 0.2742 0.26321 48.013 -0.15809 -0.21877 -0.17631 -0.30706 -0.43853 -0.29393 -0.42478 -0.61696 -0.44973 0 -0.78811 0 -0.005558 -0.011715 -0.0052918 -0.023937 -10.526 0.20722 0.26084 0.27381 0.26222 0.27548 0.21216 0.26201 0.19836 0.16275 -0.29028 -0.33528 -0.19293 -0.24115 -0.38998 -0.27041 -0.57812 -0.63435 -0.41816 -0.61991 -0.80959 -0.48847 -0.78109
2.8633 0.22534 0.22046 0.20439 0.21378 0 0.22475 0.2274 0.20107 0.18309 0.22812 0.21505 50.92 -0.14775 -0.22299 -0.1635 -0.28298 -0.42089 -0.27582 -0.38972 -0.57366 -0.41447 0 -0.72007 0 -0.0055657 -0.0097866 -0.0051976 -0.022605 -9.1165 0.18352 0.19673 0.221 0.20293 0.21374 0.20482 0.21058 0.1918 0.19127 -0.28139 -0.31713 -0.17548 -0.19013 -0.3213 -0.20815 -0.50696 -0.57928 -0.37038 -0.54666 -0.71592 -0.43866 -0.71678
2.8672 0.17697 0.17052 0.16791 0.17709 0 0.18097 0.21004 0.19325 0.14069 0.16953 0.15414 53.865 -0.13912 -0.21178 -0.1508 -0.25949 -0.38332 -0.2561 -0.36191 -0.52033 -0.3743 0 -0.65603 0 -0.0053924 -0.0089303 -0.0054176 -0.020733 -7.5519 0.16539 0.14883 0.1754 0.15767 0.17226 0.19877 0.15872 0.17987 0.20409 -0.25086 -0.29002 -0.15267 -0.14061 -0.25475 -0.15928 -0.44159 -0.52226 -0.33352 -0.48128 -0.63957 -0.40735 -0.66166
2.8711 0.1038 0.092357 0.10411 0.14037 0 0.13449 0.17748 0.17499 0.13538 0.124 0.12728 56.836 -0.13076 -0.18439 -0.13869 -0.2366 -0.32888 -0.23447 -0.33237 -0.45855 -0.33263 0 -0.5943 0 -0.0050414 -0.0089891 -0.0052419 -0.018933 -5.9491 0.15727 0.12807 0.14637 0.12043 0.1589 0.17605 0.12031 0.16358 0.19977 -0.20664 -0.25866 -0.12728 -0.095271 -0.18871 -0.12303 -0.37426 -0.45402 -0.30159 -0.41875 -0.56509 -0.38043 -0.61188
2.875 0.0088571 -0.0049365 0.009825 0.094954 0 0.081968 0.11624 0.1313 0.14427 0.098519 0.15904 59.824 -0.11907 -0.15437 -0.12509 -0.21117 -0.27556 -0.2098 -0.29139 -0.39844 -0.29077 0 -0.53033 0 -0.0046041 -0.0088255 -0.0043163 -0.017712 -4.2474 0.16316 0.10929 0.10963 0.071707 0.14471 0.13796 0.096362 0.15737 0.20064 -0.15245 -0.22355 -0.099808 -0.052868 -0.11992 -0.09585 -0.29908 -0.36587 -0.26752 -0.35208 -0.47784 -0.34657 -0.55927
2.8789 -0.093337 -0.10308 -0.10342 0.018285 0 0.00096033 0.024471 0.056102 0.12354 0.067792 0.2283 62.819 -0.10109 -0.13722 -0.10554 -0.17705 -0.23888 -0.17743 -0.23378 -0.3457 -0.24192 0 -0.45088 0 -0.0040657 -0.0072829 -0.002861 -0.016488 -2.1879 0.17786 0.048734 0.025175 0.0064396 0.094039 0.10198 0.07448 0.16895 0.22262 -0.092412 -0.1845 -0.07036 -0.010846 -0.044119 -0.0723 -0.21011 -0.24886 -0.22285 -0.27282 -0.36197 -0.29356 -0.48634
2.8828 -0.18206 -0.18508 -0.20994 -0.10702 0 -0.1281 -0.083599 -0.041247 0.050804 -0.0032289 0.28073 65.81 -0.0764 -0.13365 -0.075849 -0.12798 -0.21163 -0.12925 -0.15808 -0.28614 -0.17272 0 -0.33129 0 -0.003229 -0.0040926 -0.0012696 -0.013647 0.4678 0.1807 -0.077559 -0.12159 -0.060115 0.001237 0.077452 0.034215 0.18348 0.2544 -0.033006 -0.13752 -0.03685 0.040083 0.051813 -0.037077 -0.094442 -0.080237 -0.14596 -0.15871 -0.18118 -0.19383 -0.36721
2.8867 -0.24203 -0.24263 -0.28225 -0.26496 0 -0.28944 -0.18188 -0.13726 -0.053956 -0.12002 0.26131 68.773 -0.046519 -0.12337 -0.035278 -0.060803 -0.15977 -0.058095 -0.061977 -0.18314 -0.072098 0 -0.14177 0 -0.0018766 0.00019859 0.00040879 -0.0078978 3.6925 0.14185 -0.24731 -0.29379 -0.11481 -0.10563 0.046211 -0.040891 0.16781 0.26284 0.020627 -0.07878 0.0040349 0.11112 0.17821 0.02627 0.04939 0.14263 -0.024636 0.001722 0.071818 -0.03894 -0.17562
2.8906 -0.27422 -0.27827 -0.30921 -0.40058 0 -0.42323 -0.24789 -0.20821 -0.15127 -0.244 0.1414 71.684 -0.012807 -0.07767 0.01261 0.02319 -0.043093 0.036045 0.059048 0.00268 0.059735 0 0.13701 0 -1.7693e-05 0.0050492 0.0024848 0.00023818 7.1899 0.040022 -0.39959 -0.42019 -0.16676 -0.19634 -0.026836 -0.1481 0.090322 0.2121 0.069694 -0.0078056 0.054192 0.20593 0.33573 0.12061 0.21647 0.4098 0.13791 0.20372 0.38078 0.16162 0.10425
2.8945 -0.29732 -0.30417 -0.30517 -0.45292 0 -0.46097 -0.28056 -0.24885 -0.22385 -0.32289 -0.071303 74.531 0.024713 0.016991 0.062386 0.11934 0.15185 0.14439 0.2069 0.28125 0.21006 0 0.49752 0 0.0020559 0.01043 0.0051253 0.0083383 10.653 -0.12093 -0.47154 -0.44535 -0.23742 -0.26816 -0.15912 -0.26054 -0.060132 0.076654 0.11644 0.075711 0.11535 0.3272 0.52446 0.24685 0.40399 0.71429 0.33871 0.44274 0.73283 0.40023 0.46865
2.8984 -0.33602 -0.33756 -0.30147 -0.40488 0 -0.38481 -0.30366 -0.27884 -0.29083 -0.33998 -0.3347 77.325 0.066736 0.14385 0.11047 0.22215 0.3938 0.255 0.37495 0.61454 0.36169 0 0.90105 0 0.004006 0.016413 0.0079478 0.013718 14.016 -0.30943 -0.44023 -0.37259 -0.33128 -0.34014 -0.32596 -0.34448 -0.26781 -0.15313 0.16468 0.17156 0.18937 0.47703 0.74293 0.40383 0.6084 1.0466 0.57216 0.71105 1.1102 0.66577 0.89039
2.9023 -0.40269 -0.39209 -0.32733 -0.30751 0 -0.25988 -0.34753 -0.32803 -0.37926 -0.33418 -0.58112 80.085 0.11348 0.26411 0.15722 0.3275 0.62248 0.36168 0.54855 0.93242 0.50392 0 1.2928 0 0.0057691 0.022429 0.01024 0.015469 17.432 -0.48014 -0.34418 -0.26575 -0.42424 -0.42183 -0.47416 -0.38989 -0.49494 -0.45971 0.22494 0.27757 0.27881 0.65606 0.98199 0.5826 0.82381 1.3849 0.82196 0.98714 1.4761 0.93252 1.3232
2.9063 -0.48598 -0.46741 -0.39438 -0.25421 0 -0.20089 -0.4235 -0.41225 -0.48677 -0.36872 -0.73862 82.812 0.1644 0.34464 0.2059 0.43368 0.78963 0.46798 0.71342 1.177 0.63784 0 1.63 0 0.0076405 0.027266 0.011611 0.015092 20.992 -0.59623 -0.26997 -0.21031 -0.48744 -0.49731 -0.56409 -0.42495 -0.69255 -0.78166 0.29779 0.38508 0.37473 0.8443 1.218 0.76034 1.0389 1.7073 1.0635 1.2476 1.8123 1.1795 1.7163
2.9102 -0.55749 -0.54564 -0.49253 -0.32002 0 -0.28913 -0.51553 -0.52269 -0.58115 -0.47569 -0.76828 85.483 0.21877 0.38362 0.25976 0.54094 0.89364 0.58213 0.86458 1.3424 0.77223 0 1.9045 0 0.010014 0.030047 0.01236 0.015168 24.516 -0.64754 -0.3054 -0.2642 -0.52088 -0.54731 -0.60084 -0.49327 -0.81607 -1.018 0.38129 0.4904 0.4721 1.0319 1.4403 0.92805 1.2482 2.0044 1.2868 1.484 2.1158 1.3999 2.0351
2.9141 -0.59356 -0.60155 -0.59419 -0.50858 0 -0.5059 -0.59785 -0.63808 -0.6408 -0.62746 -0.70037 88.064 0.27575 0.41258 0.31928 0.64997 0.97911 0.70697 1.0071 1.4776 0.91399 0 2.144 0 0.013005 0.03123 0.013136 0.017291 27.658 -0.65626 -0.48096 -0.42993 -0.55663 -0.58312 -0.6254 -0.61 -0.84581 -1.0771 0.47188 0.59009 0.56554 1.2088 1.6394 1.0782 1.4456 2.269 1.4841 1.6902 2.3866 1.5893 2.2778
2.918 -0.59554 -0.62201 -0.6636 -0.74326 0 -0.74261 -0.6603 -0.74424 -0.68909 -0.7607 -0.63375 90.538 0.3334 0.4721 0.38125 0.75968 1.1007 0.8342 1.1475 1.646 1.0607 0 2.3875 0 0.016307 0.032449 0.014251 0.021095 30.243 -0.66762 -0.73677 -0.65757 -0.62512 -0.6459 -0.67675 -0.74123 -0.80362 -0.94894 0.56032 0.67841 0.64485 1.3577 1.8003 1.2002 1.6191 2.4881 1.6427 1.858 2.6269 1.7418 2.4723
2.9219 -0.5903 -0.61866 -0.67344 -0.90964 0 -0.88318 -0.71482 -0.83789 -0.77666 -0.82939 -0.67908 92.917 0.38783 0.58007 0.43981 0.86512 1.2798 0.94814 1.2843 1.875 1.2004 0 2.6531 0 0.019402 0.035184 0.015432 0.025054 32.452 -0.72833 -0.94742 -0.86831 -0.72119 -0.7616 -0.76281 -0.83308 -0.75002 -0.73832 0.63057 0.75158 0.70106 1.4662 1.9215 1.294 1.7571 2.6613 1.7632 1.9943 2.8476 1.8649 2.6551
2.9258 -0.60858 -0.62007 -0.62703 -0.92505 0 -0.88817 -0.77702 -0.91182 -0.92187 -0.83841 -0.87452 95.219 0.43384 0.71682 0.48873 0.95729 1.4879 1.0357 1.4054 2.1326 1.3178 0 2.9209 0 0.021905 0.039476 0.016272 0.028065 34.615 -0.8613 -1.0004 -0.98569 -0.80849 -0.89729 -0.86398 -0.86451 -0.7536 -0.6111 0.67808 0.81012 0.73549 1.5383 2.0127 1.3666 1.8596 2.7962 1.8539 2.1087 3.0494 1.9668 2.8451
2.9297 -0.65893 -0.64748 -0.56969 -0.79419 0 -0.80842 -0.84444 -0.94372 -1.072 -0.82965 -1.1414 97.444 0.46726 0.83744 0.52384 1.026 1.6661 1.0937 1.4963 2.3494 1.4022 0 3.1434 0 0.023752 0.043928 0.016853 0.030217 36.777 -1.0488 -0.87741 -0.96718 -0.85713 -0.97454 -0.95605 -0.86715 -0.84717 -0.67981 0.70106 0.85306 0.74884 1.576 2.0772 1.4192 1.9253 2.8929 1.917 2.2031 3.225 2.0482 3.0325
2.9336 -0.72055 -0.6954 -0.56866 -0.6133 0 -0.72415 -0.89576 -0.90978 -1.1348 -0.83803 -1.3287 99.571 0.48697 0.90057 0.54474 1.065 1.764 1.1278 1.5498 2.4663 1.4512 0 3.2767 0 0.025098 0.046932 0.017749 0.032193 38.491 -1.2354 -0.67375 -0.82871 -0.87149 -0.93944 -1.0227 -0.88658 -1.0014 -0.91938 0.69981 0.87967 0.74312 1.583 2.1184 1.4533 1.9542 2.9512 1.9543 2.2782 3.3644 2.1085 3.192
2.9375 -0.76223 -0.73662 -0.66352 -0.51276 0 -0.67589 -0.9106 -0.8148 -1.0594 -0.85999 -1.3243 101.57 0.49516 0.89297 0.55458 1.0767 1.7686 1.1462 1.5708 2.4716 1.4715 0 3.3072 0 0.026098 0.047937 0.019344 0.03418 39.105 -1.3519 -0.53345 -0.64762 -0.87663 -0.82366 -1.0495 -0.92476 -1.1385 -1.1875 0.67886 0.8848 0.72214 1.5643 2.1335 1.4619 1.943 2.9564 1.9599 2.3232 3.427 2.1344 3.3033
2.9414 -0.77012 -0.74865 -0.82525 -0.56939 0 -0.65466 -0.88749 -0.70548 -0.88959 -0.86279 -1.1428 103.45 0.4958 0.83523 0.55809 1.0717 1.7071 1.1537 1.572 2.403 1.4742 0 3.2567 0 0.026805 0.047618 0.021188 0.035555 38.355 -1.3508 -0.54768 -0.53094 -0.88114 -0.72941 -1.02 -0.93103 -1.1798 -1.3337 0.65844 0.87749 0.69963 1.541 2.1312 1.4518 1.9158 2.9248 1.9452 2.3426 3.4227 2.1323 3.3597
2.9453 -0.75875 -0.73678 -0.96749 -0.75013 0 -0.64892 -0.84191 -0.645 -0.7344 -0.82351 -0.91325 105.22 0.49285 0.76825 0.55887 1.0639 1.6281 1.1514 1.5652 2.3192 1.471 0 3.164 0 0.027222 0.046992 0.022198 0.035635 36.711 -1.2319 -0.6974 -0.5562 -0.86327 -0.74272 -0.93353 -0.86055 -1.093 -1.3016 0.64625 0.86195 0.68017 1.5205 2.1134 1.4257 1.8814 2.8624 1.914 2.338 3.3601 2.1055 3.3601
2.9492 -0.75549 -0.73049 -1.0118 -0.93524 0 -0.68156 -0.79127 -0.66598 -0.68016 -0.75923 -0.77193 106.9 0.4894 0.73003 0.5581 1.0623 1.5745 1.1408 1.5548 2.2633 1.4695 0 3.0604 0 0.027384 0.046508 0.02161 0.034581 35.13 -1.0452 -0.88288 -0.71911 -0.80056 -0.85429 -0.82784 -0.74137 -0.91005 -1.1408 0.64766 0.84223 0.66687 1.5081 2.0824 1.3871 1.8467 2.776 1.8703 2.3123 3.2505 2.0588 3.298
2.9531 -0.77456 -0.75518 -0.95245 -1.0096 0 -0.78433 -0.74692 -0.74499 -0.72717 -0.71878 -0.75447 108.5 0.48762 0.73536 0.55542 1.0661 1.5629 1.1252 1.5381 2.2418 1.4711 0 2.9586 0 0.027339 0.045919 0.019777 0.033397 34.386 -0.86599 -1.0063 -0.92803 -0.7103 -0.96581 -0.7711 -0.67094 -0.70553 -0.93647 0.6677 0.82399 0.66228 1.5093 2.0412 1.3419 1.8186 2.6743 1.8188 2.2693 3.1132 1.9994 3.1683
2.957 -0.80599 -0.80624 -0.85729 -0.94957 0 -0.93587 -0.71936 -0.82353 -0.80661 -0.74091 -0.78426 109.98 0.48859 0.7686 0.55108 1.0671 1.578 1.1087 1.5107 2.2302 1.4717 0 2.8607 0 0.02711 0.044841 0.017964 0.032997 34.537 -0.75606 -1.0321 -1.0573 -0.65054 -0.97863 -0.81085 -0.73048 -0.55649 -0.73867 0.69995 0.81376 0.66285 1.5226 2.0002 1.3041 1.7975 2.5768 1.7688 2.2223 2.9904 1.945 2.9881
2.9609 -0.82883 -0.85152 -0.8008 -0.83033 0 -1.0436 -0.72177 -0.85576 -0.85296 -0.81551 -0.7636 111.33 0.49203 0.79467 0.5469 1.0577 1.5844 1.0935 1.4721 2.1967 1.4659 0 2.7719 0 0.026721 0.04326 0.017285 0.03335 34.959 -0.73334 -0.9818 -1.0276 -0.67145 -0.88102 -0.92138 -0.89658 -0.50796 -0.55984 0.73154 0.81031 0.66236 1.5402 1.9672 1.2803 1.7772 2.4945 1.7243 2.1803 2.9004 1.9044 2.8084
2.9648 -0.83292 -0.8608 -0.79436 -0.74956 0 -1.0107 -0.75859 -0.83835 -0.85513 -0.88407 -0.67632 112.54 0.49648 0.7838 0.54492 1.0371 1.5527 1.0786 1.4288 2.1288 1.4512 0 2.7054 0 0.02631 0.041531 0.017791 0.033599 34.913 -0.76723 -0.88918 -0.85806 -0.76258 -0.75174 -1.0077 -1.0437 -0.55935 -0.42344 0.75528 0.81137 0.65774 1.5583 1.946 1.2728 1.7549 2.4329 1.6869 2.1463 2.8485 1.8803 2.6954
2.9688 -0.82631 -0.8336 -0.78656 -0.74083 0 -0.83439 -0.80938 -0.79903 -0.84077 -0.88364 -0.60061 113.64 0.50011 0.7347 0.54506 1.0121 1.4835 1.0613 1.3913 2.0451 1.4302 0 2.6722 0 0.026145 0.040037 0.018546 0.033011 34.123 -0.80353 -0.77438 -0.65256 -0.8517 -0.68034 -0.97701 -1.0463 -0.67106 -0.38749 0.76457 0.8137 0.64647 1.5732 1.9389 1.2817 1.7284 2.3959 1.6574 2.1219 2.8357 1.8736 2.6897
2.9727 -0.82207 -0.79833 -0.73331 -0.76067 0 -0.6312 -0.83308 -0.76299 -0.8241 -0.79973 -0.62171 114.62 0.50157 0.67732 0.54444 0.99111 1.4098 1.0398 1.3675 1.9818 1.4086 0 2.6684 0 0.026426 0.038985 0.018556 0.031716 32.926 -0.8025 -0.65917 -0.53162 -0.86174 -0.68533 -0.81972 -0.88984 -0.78455 -0.49994 0.74824 0.8079 0.62622 1.5805 1.9478 1.3027 1.6993 2.3906 1.6365 2.1064 2.8551 1.8814 2.7758
2.9766 -0.82067 -0.7834 -0.6603 -0.75606 0 -0.54869 -0.80003 -0.73494 -0.78472 -0.68279 -0.73593 115.5 0.50014 0.64944 0.53963 0.97725 1.3711 1.0147 1.3575 1.9641 1.3909 0 2.6743 0 0.027032 0.038443 0.017642 0.030498 31.918 -0.76354 -0.58893 -0.55716 -0.77528 -0.70912 -0.62306 -0.6843 -0.84818 -0.72849 0.7134 0.78815 0.60359 1.5837 1.9605 1.3187 1.6788 2.4043 1.6209 2.0924 2.8764 1.8889 2.89
2.9805 -0.80819 -0.78941 -0.64414 -0.73342 0 -0.63758 -0.72405 -0.71095 -0.70351 -0.61093 -0.84587 116.25 0.49556 0.66398 0.52991 0.96745 1.3793 0.98886 1.3544 1.9835 1.3781 0 2.6684 0 0.027488 0.038403 0.016463 0.029939 31.478 -0.71899 -0.61478 -0.7005 -0.64853 -0.68914 -0.50232 -0.57016 -0.84044 -0.94881 0.66652 0.75439 0.58337 1.5865 1.9701 1.3211 1.6745 2.4296 1.61 2.0775 2.8878 1.8892 2.9619
2.9844 -0.77202 -0.78975 -0.72574 -0.74851 0 -0.8061 -0.65878 -0.69815 -0.61009 -0.62841 -0.85387 116.87 0.4885 0.69671 0.51861 0.95751 1.4064 0.9669 1.3505 2.0034 1.3694 0 2.6458 0 0.0273 0.038716 0.015826 0.029883 31.558 -0.70395 -0.73959 -0.86871 -0.56489 -0.62862 -0.51256 -0.6049 -0.77947 -1.0229 0.61254 0.70775 0.5691 1.5915 1.9715 1.3041 1.6916 2.4606 1.6042 2.0609 2.8833 1.8781 2.9554
2.9883 -0.71674 -0.75877 -0.84938 -0.82566 0 -0.90292 -0.65445 -0.71326 -0.57771 -0.71196 -0.75954 117.37 0.48139 0.70866 0.51091 0.94782 1.412 0.95419 1.3448 1.9922 1.365 0 2.6227 0 0.026408 0.039035 0.016002 0.029772 31.855 -0.72836 -0.88594 -0.96457 -0.57164 -0.59448 -0.62064 -0.73237 -0.7117 -0.90562 0.55748 0.65125 0.56504 1.6022 1.9599 1.2621 1.7356 2.4904 1.6043 2.0428 2.8591 1.8516 2.8811
2.9922 -0.66269 -0.6991 -0.90151 -0.90052 0 -0.84959 -0.71365 -0.75939 -0.65779 -0.79391 -0.66244 117.75 0.47799 0.68509 0.50997 0.94315 1.385 0.9541 1.3427 1.9541 1.3656 0 2.6216 0 0.025326 0.039012 0.016649 0.029382 32.105 -0.7744 -0.93575 -0.93875 -0.65159 -0.64585 -0.75269 -0.84923 -0.68371 -0.68362 0.50956 0.59662 0.57271 1.62 1.9344 1.1974 1.8004 2.5071 1.6107 2.0264 2.8214 1.81 2.7782
2.9961 -0.62907 -0.64099 -0.81936 -0.86408 0 -0.69718 -0.78845 -0.80922 -0.81722 -0.81963 -0.66662 118.05 0.4805 0.65248 0.51447 0.9461 1.3589 0.96455 1.3485 1.9279 1.3693 0 2.6486 0 0.024767 0.038598 0.017242 0.029079 32.195 -0.81667 -0.82231 -0.80662 -0.74428 -0.76621 -0.85774 -0.89219 -0.71429 -0.50962 0.47024 0.55327 0.58424 1.6388 1.9042 1.1272 1.8616 2.5056 1.6177 2.0114 2.7811 1.7619 2.6875
3 -0.6191 -0.61494 -0.65948 -0.67738 0 -0.56214 -0.82059 -0.81891 -0.94785 -0.78649 -0.78101 118.27 0.48602 0.65282 0.51939 0.95097 1.3764 0.97645 1.357 1.9472 1.3675 0 2.6829 0 0.025045 0.038098 0.01748 0.029286 32.037 -0.84117 -0.59485 -0.63036 -0.78998 -0.86768 -0.92244 -0.86514 -0.784 -0.49059 0.44041 0.52533 0.59477 1.6536 1.8732 1.0599 1.9044 2.4816 1.62 1.9952 2.7395 1.7101 2.6372
3.0039 -0.62097 -0.62424 -0.55012 -0.43849 0 -0.51679 -0.78499 -0.76353 -0.94808 -0.73113 -0.91063 118.42 0.4864 0.69617 0.51911 0.9453 1.4363 0.97693 1.3534 1.9966 1.3477 0 2.6859 0 0.025774 0.037813 0.017338 0.0298 31.425 -0.84346 -0.39201 -0.48532 -0.76167 -0.8647 -0.93721 -0.80027 -0.84794 -0.6218 0.42058 0.5155 0.59932 1.6591 1.8444 1.003 1.9145 2.431 1.6118 1.9739 2.6957 1.6571 2.6377
3.0078 -0.62066 -0.64339 -0.56976 -0.31835 0 -0.54439 -0.69816 -0.66075 -0.80445 -0.68408 -0.9416 118.5 0.47349 0.73934 0.51025 0.91934 1.475 0.95631 1.3238 2.0099 1.3014 0 2.6259 0 0.026141 0.03762 0.016883 0.029791 30.109 -0.81394 -0.34009 -0.42959 -0.67117 -0.74841 -0.87315 -0.71407 -0.8616 -0.80824 0.41298 0.52654 0.58871 1.6428 1.8189 0.96688 1.8659 2.3429 1.579 1.9363 2.6397 1.6035 2.678
3.0117 -0.61156 -0.64184 -0.67205 -0.41229 0 -0.58826 -0.59384 -0.55972 -0.59966 -0.64158 -0.83443 118.51 0.44634 0.71816 0.49279 0.87499 1.4149 0.91436 1.2667 1.9206 1.2315 0 2.4977 0 0.025546 0.03699 0.016161 0.028538 28.06 -0.73632 -0.46015 -0.48367 -0.55727 -0.59474 -0.71147 -0.60829 -0.80415 -0.93774 0.414 0.54596 0.56197 1.5998 1.7879 0.94606 1.7668 2.224 1.5165 1.8746 2.559 1.5471 2.7202
3.0156 -0.59297 -0.60934 -0.73253 -0.64631 0 -0.62205 -0.49917 -0.50538 -0.44414 -0.58286 -0.64348 118.43 0.41361 0.60915 0.46971 0.82537 1.2393 0.86068 1.1953 1.7252 1.1522 0 2.3252 0 0.024056 0.035498 0.015265 0.026172 25.677 -0.6106 -0.65822 -0.62029 -0.46754 -0.50121 -0.49518 -0.50135 -0.68823 -0.94189 0.41905 0.56334 0.52326 1.532 1.7434 0.93059 1.637 2.0842 1.4291 1.7903 2.4516 1.4861 2.7074
3.0195 -0.56397 -0.5602 -0.66907 -0.83212 0 -0.65738 -0.43292 -0.50931 -0.39719 -0.50893 -0.46063 118.25 0.38759 0.46252 0.44571 0.78421 1.0252 0.8089 1.1271 1.5012 1.0801 0 2.1462 0 0.022339 0.033288 0.014392 0.02361 23.638 -0.47735 -0.7986 -0.76761 -0.4384 -0.50988 -0.33167 -0.43696 -0.55423 -0.81412 0.4241 0.57144 0.47566 1.44 1.6792 0.91313 1.4908 1.9307 1.3209 1.6849 2.3176 1.4192 2.592
3.0234 -0.5234 -0.51624 -0.51528 -0.8229 0 -0.69085 -0.41248 -0.54755 -0.44301 -0.45419 -0.34945 117.98 0.37411 0.36915 0.42543 0.75435 0.89156 0.76848 1.0696 1.3542 1.0236 0 1.9926 0 0.02114 0.030984 0.013756 0.021778 22.448 -0.40691 -0.79435 -0.83373 -0.47711 -0.58052 -0.31954 -0.44826 -0.45167 -0.59849 0.42387 0.56234 0.42319 1.3252 1.5882 0.88497 1.3451 1.7717 1.1979 1.5619 2.159 1.3451 2.3699
3.0273 -0.47644 -0.48788 -0.37927 -0.6268 0 -0.67064 -0.44559 -0.58074 -0.52585 -0.45221 -0.32515 117.61 0.36735 0.38477 0.41109 0.72592 0.90194 0.73982 1.0162 1.3341 0.97866 0 1.8761 0 0.020733 0.02909 0.013407 0.020882 22.024 -0.44692 -0.64871 -0.75239 -0.55501 -0.63042 -0.45915 -0.51492 -0.41427 -0.37111 0.40519 0.52376 0.37317 1.1908 1.4612 0.83257 1.2267 1.6225 1.0763 1.432 1.9873 1.2624 2.0916
3.0313 -0.43757 -0.47069 -0.33819 -0.38144 0 -0.54072 -0.50944 -0.57726 -0.59557 -0.49187 -0.37292 117.16 0.35481 0.47783 0.40062 0.68594 1.0046 0.71514 0.95487 1.3915 0.9349 0 1.7871 0 0.020714 0.027535 0.01318 0.020423 21.713 -0.57021 -0.43381 -0.53034 -0.62044 -0.60136 -0.63667 -0.56673 -0.43931 -0.21559 0.36816 0.46594 0.32881 1.0519 1.3168 0.76357 1.1321 1.4878 0.96871 1.3078 1.8213 1.1755 1.8359
3.0352 -0.42243 -0.45695 -0.37803 -0.22887 0 -0.32306 -0.54895 -0.52658 -0.62208 -0.51615 -0.46127 116.63 0.32855 0.55052 0.38806 0.63071 1.0688 0.68375 0.88147 1.4134 0.88433 0 1.7024 0 0.020264 0.025824 0.012826 0.019794 20.762 -0.67747 -0.24185 -0.26144 -0.62713 -0.49898 -0.70705 -0.5388 -0.485 -0.18593 0.31425 0.39446 0.29088 0.91562 1.1651 0.68365 1.0554 1.3687 0.87925 1.1933 1.6679 1.0862 1.6639
3.0391 -0.43477 -0.44689 -0.43033 -0.21544 0 -0.13908 -0.51288 -0.44163 -0.58483 -0.47316 -0.53542 116.04 0.29246 0.51819 0.36721 0.5695 0.98992 0.63863 0.80441 1.3126 0.8267 0 1.5982 0 0.018687 0.023624 0.012193 0.018797 18.91 -0.6649 -0.14639 -0.08485 -0.56011 -0.37923 -0.60556 -0.42711 -0.49292 -0.27117 0.24685 0.31587 0.25977 0.78938 1.0167 0.59955 0.98897 1.2652 0.81052 1.0915 1.5324 0.99693 1.5884
3.043 -0.46235 -0.44797 -0.45266 -0.29629 0 -0.12503 -0.40191 -0.35272 -0.47232 -0.37053 -0.522 115.38 0.25893 0.37971 0.33656 0.51689 0.77579 0.58085 0.7376 1.0967 0.76763 0 1.4635 0 0.015897 0.021139 0.011305 0.017607 16.615 -0.5047 -0.18314 -0.10238 -0.44243 -0.30131 -0.38957 -0.29092 -0.42548 -0.39404 0.17466 0.24175 0.23646 0.68707 0.88999 0.52404 0.92036 1.1788 0.76557 1.0068 1.4227 0.91245 1.5807
3.0469 -0.48706 -0.46472 -0.46218 -0.40897 0 -0.31019 -0.27816 -0.29362 -0.30363 -0.2752 -0.37386 114.67 0.23838 0.21877 0.30169 0.48147 0.5408 0.52025 0.68933 0.86245 0.71371 0 1.3104 0 0.012556 0.018926 0.010324 0.016431 14.739 -0.26892 -0.3396 -0.30795 -0.32131 -0.28808 -0.18184 -0.20275 -0.29342 -0.45812 0.11731 0.18706 0.22086 0.62035 0.80071 0.47159 0.84274 1.1102 0.73769 0.94029 1.3405 0.84189 1.5987
3.0508 -0.49927 -0.49108 -0.49459 -0.52282 0 -0.57677 -0.21861 -0.28331 -0.14371 -0.25443 -0.12826 113.9 0.23138 0.13659 0.27254 0.46152 0.41583 0.47148 0.65847 0.72229 0.66978 0 1.1732 0 0.009736 0.017418 0.0095018 0.015351 13.972 -0.076446 -0.55186 -0.58284 -0.2459 -0.32123 -0.077373 -0.19562 -0.15197 -0.41289 0.083647 0.15541 0.21285 0.58832 0.74818 0.44415 0.76595 1.0625 0.72123 0.89338 1.2856 0.79168 1.6096
3.0547 -0.50205 -0.51308 -0.54691 -0.6217 0 -0.74791 -0.25285 -0.31506 -0.077863 -0.31522 0.087753 113.06 0.23024 0.17415 0.25713 0.45061 0.4508 0.44699 0.64045 0.72504 0.6399 0 1.0956 0 0.0082705 0.016699 0.0091379 0.014495 14.435 -0.011164 -0.72181 -0.7672 -0.24848 -0.36709 -0.097231 -0.25252 -0.066902 -0.28423 0.078372 0.14918 0.21343 0.5919 0.73374 0.44328 0.7014 1.0423 0.71601 0.87135 1.2637 0.76864 1.5942
3.0586 -0.50243 -0.51841 -0.57444 -0.66737 0 -0.72679 -0.34498 -0.36354 -0.15304 -0.40202 0.13488 112.13 0.22741 0.28719 0.25646 0.44618 0.58836 0.45078 0.63573 0.8323 0.62886 0 1.1103 0 0.0082216 0.016686 0.0094684 0.014175 15.736 -0.079462 -0.76231 -0.76083 -0.33248 -0.40576 -0.21022 -0.3347 -0.075227 -0.14727 0.10405 0.16925 0.22366 0.63059 0.75736 0.46912 0.66299 1.0573 0.72299 0.88038 1.2811 0.77966 1.5443
3.0625 -0.50109 -0.50409 -0.54357 -0.61112 0 -0.56183 -0.4344 -0.40577 -0.33534 -0.45269 -0.031554 111.1 0.22206 0.38912 0.26481 0.45239 0.72196 0.47698 0.65128 0.96152 0.64102 0 1.2208 0 0.0088615 0.017387 0.010477 0.014682 17.323 -0.23051 -0.65002 -0.58259 -0.46712 -0.43893 -0.37418 -0.41144 -0.16834 -0.071441 0.16204 0.21812 0.24755 0.70707 0.82734 0.52497 0.68945 1.1354 0.75447 0.9446 1.3669 0.84669 1.4697
3.0664 -0.49251 -0.47726 -0.47523 -0.45334 0 -0.38776 -0.48936 -0.43645 -0.52682 -0.45375 -0.32154 110 0.21912 0.42087 0.27492 0.47475 0.78253 0.51449 0.69372 1.0539 0.67702 0 1.4 0 0.0092258 0.018858 0.011791 0.015898 18.81 -0.40355 -0.44718 -0.34909 -0.5939 -0.47407 -0.54676 -0.46604 -0.30527 -0.087814 0.22773 0.27757 0.27886 0.79842 0.92399 0.59508 0.76948 1.2602 0.80927 1.0497 1.5041 0.95223 1.4103
3.0703 -0.47449 -0.45062 -0.4268 -0.27872 0 -0.30934 -0.51815 -0.46321 -0.63207 -0.44055 -0.57892 108.83 0.22303 0.39026 0.2834 0.51283 0.78212 0.55394 0.76102 1.111 0.73153 0 1.604 0 0.008818 0.020951 0.012853 0.017241 20.035 -0.55411 -0.26924 -0.19386 -0.65061 -0.505 -0.67239 -0.48787 -0.44015 -0.19631 0.29075 0.33971 0.31414 0.89531 1.04 0.67375 0.89142 1.4212 0.88618 1.1855 1.6818 1.0863 1.4294
3.0742 -0.45451 -0.43667 -0.43267 -0.20913 0 -0.33638 -0.53541 -0.48925 -0.61978 -0.44907 -0.69938 107.62 0.23334 0.35457 0.2919 0.5586 0.78689 0.59142 0.84082 1.1769 0.79435 0 1.7933 0 0.0078947 0.023236 0.013291 0.018099 20.956 -0.65053 -0.21497 -0.18807 -0.60682 -0.51138 -0.69044 -0.47329 -0.54239 -0.38504 0.34284 0.39758 0.35 0.98951 1.1676 0.75571 1.0408 1.6055 0.98216 1.3398 1.8866 1.2375 1.5765
3.0781 -0.44466 -0.44218 -0.47151 -0.30409 0 -0.41277 -0.53298 -0.50596 -0.53213 -0.47652 -0.69257 106.35 0.24602 0.36751 0.30354 0.60161 0.85157 0.62667 0.91647 1.2873 0.85413 0 1.946 0 0.0071257 0.025275 0.013182 0.018346 21.585 -0.67026 -0.30648 -0.31346 -0.48806 -0.48027 -0.58194 -0.43744 -0.60151 -0.62853 0.37449 0.44179 0.38129 1.0702 1.2956 0.83405 1.1923 1.7913 1.0909 1.4912 2.095 1.3879 1.8434
3.082 -0.45014 -0.46421 -0.49545 -0.50339 0 -0.48719 -0.49491 -0.50596 -0.44415 -0.49288 -0.64175 105.02 0.25802 0.43612 0.31876 0.63583 0.9728 0.65904 0.97552 1.4324 0.90201 0 2.0578 0 0.0069934 0.026951 0.01294 0.018366 22.05 -0.61691 -0.47965 -0.49188 -0.36646 -0.42913 -0.41127 -0.41595 -0.6235 -0.86949 0.38607 0.46582 0.40277 1.1279 1.4027 0.8992 1.3033 1.9395 1.1922 1.6024 2.2634 1.5069 2.1531
3.0859 -0.4643 -0.49007 -0.48526 -0.67212 0 -0.54738 -0.4371 -0.50025 -0.41439 -0.48542 -0.61415 103.59 0.26959 0.51924 0.33458 0.66182 1.0956 0.68637 1.0142 1.562 0.93372 0 2.1333 0 0.0075057 0.028441 0.01294 0.018573 22.63 -0.53813 -0.62946 -0.63815 -0.31866 -0.40385 -0.30406 -0.44336 -0.62666 -1.0215 0.38918 0.47526 0.41602 1.166 1.4803 0.94867 1.3659 2.0393 1.2732 1.6654 2.3785 1.587 2.3996
3.0898 -0.47548 -0.50406 -0.46742 -0.70928 0 -0.59725 -0.4149 -0.51415 -0.46207 -0.48105 -0.61428 102.09 0.28234 0.56436 0.34784 0.68338 1.1615 0.70779 1.0361 1.6271 0.95021 0 2.1798 0 0.0084226 0.029852 0.013252 0.018966 23.609 -0.50772 -0.67673 -0.69926 -0.37853 -0.44638 -0.35976 -0.52399 -0.6351 -1.0133 0.38963 0.47358 0.42229 1.1852 1.5227 0.97999 1.3792 2.0863 1.3269 1.6784 2.4347 1.6249 2.5118
3.0938 -0.47797 -0.49842 -0.47599 -0.62057 0 -0.62324 -0.47599 -0.5607 -0.57129 -0.51823 -0.61436 100.52 0.29597 0.55077 0.35849 0.70292 1.1556 0.72613 1.0484 1.6204 0.95686 0 2.2049 0 0.0096354 0.030974 0.013713 0.019227 24.994 -0.57047 -0.61228 -0.66685 -0.51818 -0.55611 -0.56878 -0.625 -0.66536 -0.84534 0.39292 0.46498 0.42334 1.1869 1.5266 0.99131 1.3473 2.0805 1.3483 1.6437 2.4313 1.6202 2.4913
3.0977 -0.47573 -0.48005 -0.50694 -0.4953 0 -0.59892 -0.6032 -0.61981 -0.70209 -0.59909 -0.60977 98.888 0.30776 0.50513 0.36917 0.71971 1.1159 0.74529 1.057 1.5824 0.96089 0 2.2161 0 0.011203 0.031472 0.014178 0.019191 26.354 -0.69731 -0.49316 -0.57082 -0.66798 -0.67994 -0.81052 -0.70035 -0.71113 -0.60451 0.40469 0.45683 0.42211 1.1692 1.4848 0.97619 1.2836 2.0246 1.3286 1.5705 2.3693 1.5731 2.3977
3.1016 -0.47613 -0.46574 -0.52048 -0.42129 0 -0.52204 -0.71364 -0.65094 -0.79913 -0.67612 -0.62832 97.185 0.31516 0.47789 0.38132 0.73132 1.0985 0.76411 1.0639 1.5668 0.9669 0 2.2165 0 0.013006 0.03131 0.014605 0.019088 27.009 -0.80054 -0.39901 -0.46409 -0.75771 -0.74441 -0.93864 -0.72223 -0.74156 -0.414 0.41941 0.45424 0.42134 1.1386 1.4215 0.94329 1.2219 1.9539 1.2869 1.4949 2.2866 1.5103 2.2991
3.1055 -0.48211 -0.46827 -0.48958 -0.42228 0 -0.43469 -0.72555 -0.63094 -0.80815 -0.69067 -0.68466 95.41 0.3183 0.49933 0.39186 0.73524 1.1275 0.77338 1.0659 1.5931 0.97322 0 2.1981 0 0.014488 0.030864 0.014896 0.01922 26.469 -0.80281 -0.38065 -0.4007 -0.7504 -0.70737 -0.88198 -0.69124 -0.72205 -0.35608 0.43175 0.45658 0.4205 1.0976 1.3505 0.89801 1.1721 1.8826 1.2341 1.4302 2.1982 1.4433 2.2322
3.1094 -0.49069 -0.48568 -0.43778 -0.46544 0 -0.3958 -0.63034 -0.57731 -0.70589 -0.62506 -0.74038 93.568 0.3193 0.55093 0.39457 0.72906 1.1704 0.76118 1.0562 1.6255 0.97227 0 2.1436 0 0.014937 0.030515 0.014783 0.019489 24.794 -0.69765 -0.43436 -0.40961 -0.6535 -0.58812 -0.68133 -0.62245 -0.64464 -0.42867 0.43775 0.46233 0.41852 1.0479 1.2814 0.84444 1.1382 1.8186 1.1777 1.3832 2.1122 1.3789 2.1975
3.1133 -0.49753 -0.5037 -0.42004 -0.51098 0 -0.4298 -0.49796 -0.52968 -0.52526 -0.51662 -0.72621 91.665 0.31933 0.57712 0.38523 0.71021 1.1609 0.72335 1.0281 1.5991 0.956 0 2.0382 0 0.014131 0.030165 0.014029 0.019409 22.576 -0.54609 -0.51477 -0.47688 -0.51001 -0.45247 -0.445 -0.53063 -0.5406 -0.5631 0.43272 0.46804 0.41307 0.99135 1.2246 0.78742 1.1197 1.7671 1.1258 1.3576 2.0333 1.3228 2.1787
3.1172 -0.50067 -0.50936 -0.46501 -0.54376 0 -0.50392 -0.41138 -0.50782 -0.34651 -0.42346 -0.61036 89.697 0.31692 0.53124 0.36604 0.67745 1.0548 0.66956 0.98011 1.4748 0.92264 0 1.8862 0 0.012688 0.029253 0.012789 0.018693 20.565 -0.41819 -0.5714 -0.55206 -0.37931 -0.36603 -0.27379 -0.43261 -0.45957 -0.67569 0.41647 0.46576 0.39978 0.93344 1.1866 0.73484 1.1009 1.7204 1.0847 1.3416 1.9549 1.2747 2.1576
3.1211 -0.50009 -0.50216 -0.54109 -0.56288 0 -0.55691 -0.39802 -0.49322 -0.24972 -0.37983 -0.44065 87.649 0.30935 0.41944 0.34478 0.63377 0.87501 0.6186 0.91887 1.2799 0.87946 0 1.7168 0 0.01167 0.02736 0.011673 0.017748 19.254 -0.34155 -0.57949 -0.58081 -0.3137 -0.35356 -0.21516 -0.35744 -0.43047 -0.70736 0.3983 0.45416 0.37975 0.87986 1.1573 0.6899 1.0697 1.6666 1.0507 1.3187 1.87 1.2285 2.1149
3.125 -0.4959 -0.49248 -0.58427 -0.5587 0 -0.55076 -0.42391 -0.45641 -0.2625 -0.3823 -0.31059 85.512 0.29598 0.30401 0.32926 0.58768 0.70704 0.58631 0.8565 1.0976 0.83894 0 1.5713 0 0.011733 0.024765 0.01131 0.017414 18.704 -0.30315 -0.54508 -0.54248 -0.33547 -0.39298 -0.26287 -0.34029 -0.43873 -0.6337 0.38339 0.43379 0.35405 0.83361 1.131 0.65422 1.0239 1.6014 1.0221 1.2838 1.7786 1.1829 2.0271
3.1289 -0.4895 -0.48981 -0.55931 -0.51525 0 -0.49721 -0.44563 -0.39927 -0.34672 -0.40973 -0.2791 83.29 0.27994 0.25856 0.32195 0.55027 0.64037 0.57615 0.80488 1.0102 0.81147 0 1.4793 0 0.012629 0.022352 0.011776 0.018101 18.672 -0.2883 -0.48901 -0.46368 -0.42427 -0.44138 -0.37713 -0.39567 -0.44105 -0.46249 0.37638 0.40626 0.32428 0.79717 1.1026 0.62896 0.96474 1.5232 0.99715 1.2346 1.6833 1.1372 1.8799
3.1328 -0.48567 -0.49389 -0.49186 -0.437 0 -0.44064 -0.45566 -0.36136 -0.43449 -0.44618 -0.32206 81.003 0.26653 0.3086 0.31972 0.52926 0.69926 0.57987 0.77018 1.0371 0.80014 0 1.4414 0 0.013524 0.020909 0.0125 0.019241 18.834 -0.30213 -0.43054 -0.39715 -0.52613 -0.46686 -0.50065 -0.49486 -0.40444 -0.23663 0.38362 0.37686 0.29411 0.77484 1.0664 0.61718 0.90314 1.437 0.97577 1.176 1.5985 1.0959 1.6884
3.1367 -0.49065 -0.49735 -0.44098 -0.36351 0 -0.42028 -0.47362 -0.37814 -0.47889 -0.48292 -0.3619 78.664 0.25982 0.40732 0.31815 0.52425 0.81891 0.58593 0.75153 1.1192 0.80072 0 1.4344 0 0.013788 0.020507 0.012804 0.019701 18.933 -0.3489 -0.38543 -0.38338 -0.58378 -0.46229 -0.57243 -0.57636 -0.33383 -0.033731 0.39957 0.35515 0.2687 0.76324 1.029 0.61642 0.86222 1.3647 0.96049 1.13 1.5463 1.068 1.5034
3.1406 -0.50561 -0.49558 -0.44366 -0.34635 0 -0.4461 -0.5033 -0.43609 -0.4754 -0.50758 -0.34318 76.264 0.26012 0.46995 0.31587 0.52744 0.89157 0.58747 0.74403 1.1648 0.80557 0 1.4332 0 0.013462 0.020562 0.012543 0.018833 18.822 -0.40221 -0.37166 -0.42566 -0.57009 -0.43846 -0.55112 -0.58745 -0.26521 0.058965 0.41709 0.34492 0.24994 0.75917 0.99992 0.62451 0.85056 1.3198 0.95411 1.108 1.5339 1.0576 1.3891
3.1445 -0.52297 -0.49196 -0.4866 -0.40564 0 -0.50068 -0.51493 -0.47841 -0.44428 -0.50428 -0.2804 73.781 0.26399 0.44133 0.31467 0.52958 0.85051 0.58416 0.74354 1.1225 0.80801 0 1.4318 0 0.013018 0.020479 0.012179 0.017094 18.497 -0.41445 -0.40574 -0.49444 -0.50082 -0.41028 -0.44212 -0.52241 -0.23471 -0.0070245 0.43149 0.34843 0.23924 0.76164 0.98702 0.64079 0.87208 1.3115 0.9591 1.1166 1.5651 1.0677 1.3847
3.1484 -0.53139 -0.49285 -0.52745 -0.50873 0 -0.55438 -0.47796 -0.46169 -0.40313 -0.46955 -0.23766 71.204 0.26678 0.34145 0.31596 0.52707 0.72541 0.57939 0.75003 1.0243 0.80522 0 1.4474 0 0.012771 0.020222 0.01222 0.015627 18.143 -0.36582 -0.4849 -0.55177 -0.41867 -0.38946 -0.30345 -0.42453 -0.25422 -0.20487 0.4378 0.36742 0.23803 0.77035 0.99989 0.66496 0.92821 1.349 0.97837 1.1607 1.6417 1.1008 1.4831
3.1523 -0.52634 -0.49908 -0.53668 -0.59258 0 -0.57884 -0.40582 -0.40473 -0.3614 -0.42399 -0.26757 68.544 0.2657 0.25063 0.31833 0.52475 0.6224 0.5778 0.76772 0.96234 0.7995 0 1.5039 0 0.012635 0.020286 0.012669 0.015234 18.12 -0.29881 -0.57355 -0.5734 -0.36413 -0.38464 -0.21556 -0.35271 -0.31268 -0.44349 0.43288 0.40245 0.24972 0.79069 1.0529 0.69886 1.0092 1.4402 1.0161 1.2373 1.756 1.1574 1.6402
3.1563 -0.51464 -0.50425 -0.51785 -0.60965 0 -0.55692 -0.35631 -0.37436 -0.33525 -0.40088 -0.36962 65.826 0.26193 0.24581 0.31922 0.53233 0.64196 0.58485 0.80178 1.0169 0.79772 0 1.6106 0 0.012419 0.021193 0.013083 0.0158 18.778 -0.29107 -0.61682 -0.55519 -0.3562 -0.40209 -0.23289 -0.34386 -0.39392 -0.62325 0.42612 0.44407 0.27092 0.824 1.1293 0.74011 1.0884 1.5551 1.0636 1.3195 1.8769 1.2229 1.805
3.1602 -0.50712 -0.50175 -0.49385 -0.55792 0 -0.49261 -0.38076 -0.41888 -0.35357 -0.42006 -0.4991 63.058 0.26004 0.34014 0.31898 0.55682 0.79959 0.60571 0.85331 1.1918 0.80819 0 1.7533 0 0.012223 0.023019 0.013152 0.016654 20.21 -0.38498 -0.57967 -0.50751 -0.39297 -0.44317 -0.35332 -0.399 -0.48764 -0.69327 0.42325 0.48898 0.30114 0.87184 1.2196 0.7886 1.1562 1.6809 1.1175 1.3965 1.9934 1.2919 1.9423
3.1641 -0.50662 -0.49217 -0.48204 -0.47529 0 -0.41566 -0.47391 -0.5176 -0.43707 -0.47364 -0.60658 60.221 0.26477 0.47421 0.32211 0.59646 1.0126 0.64157 0.91548 1.4085 0.83516 0 1.9019 0 0.012396 0.025322 0.013093 0.017351 22.11 -0.54391 -0.48034 -0.44872 -0.46196 -0.50126 -0.52564 -0.4938 -0.58368 -0.66812 0.42936 0.53423 0.33952 0.93453 1.3137 0.84392 1.2051 1.8055 1.174 1.4598 2.0966 1.3595 2.0369
3.168 -0.50484 -0.48229 -0.4841 -0.41073 0 -0.37001 -0.57731 -0.60012 -0.5686 -0.53666 -0.6679 57.293 0.27694 0.56426 0.33334 0.64088 1.1637 0.68606 0.97466 1.5632 0.8744 0 2.0281 0 0.013112 0.027417 0.013371 0.017986 23.911 -0.6815 -0.38442 -0.40226 -0.54559 -0.56274 -0.6827 -0.59453 -0.66262 -0.60076 0.4517 0.5764 0.38507 1.0112 1.3953 0.90575 1.2285 1.9118 1.2281 1.4993 2.1773 1.4199 2.0862
3.1719 -0.49212 -0.47703 -0.49261 -0.39735 0 -0.38613 -0.63166 -0.61551 -0.69057 -0.58766 -0.68627 54.272 0.29192 0.56638 0.35194 0.67743 1.1887 0.72679 1.0172 1.6028 0.91427 0 2.1183 0 0.014086 0.028715 0.014091 0.018799 25.1 -0.7358 -0.35856 -0.39227 -0.61999 -0.6122 -0.77282 -0.66721 -0.70043 -0.54369 0.48588 0.61332 0.43093 1.088 1.4509 0.96855 1.2364 1.9909 1.2751 1.5203 2.2385 1.4705 2.0992
3.1758 -0.46933 -0.47404 -0.49891 -0.44007 0 -0.45669 -0.62329 -0.57872 -0.74146 -0.61621 -0.67864 51.183 0.3027 0.50568 0.37059 0.69914 1.1196 0.75281 1.0379 1.5586 0.94288 0 2.1741 0 0.014814 0.028979 0.014778 0.019668 25.475 -0.71455 -0.42037 -0.43257 -0.65715 -0.63759 -0.77441 -0.68478 -0.68734 -0.52862 0.52122 0.64436 0.47054 1.1524 1.4828 1.0261 1.2398 2.046 1.3141 1.5319 2.2848 1.5113 2.0998
3.1797 -0.44783 -0.46676 -0.49375 -0.51565 0 -0.53805 -0.5814 -0.54709 -0.70202 -0.61546 -0.66466 48.055 0.3056 0.44984 0.3807 0.70793 1.049 0.76171 1.0434 1.5136 0.9561 0 2.2032 0 0.015091 0.02845 0.014873 0.020167 25.151 -0.6714 -0.52603 -0.51325 -0.63771 -0.63288 -0.69831 -0.63957 -0.64151 -0.56633 0.55026 0.66785 0.49879 1.1957 1.492 1.0728 1.2426 2.0766 1.3431 1.5365 2.3143 1.5398 2.1217
3.1836 -0.43699 -0.45215 -0.46806 -0.58114 0 -0.57924 -0.53877 -0.55504 -0.60879 -0.57868 -0.66109 44.889 0.30355 0.45183 0.37973 0.7105 1.0495 0.75932 1.0452 1.5302 0.95884 0 2.2092 0 0.015205 0.027793 0.014379 0.020101 24.378 -0.64636 -0.60421 -0.59644 -0.56636 -0.59896 -0.58428 -0.55409 -0.59999 -0.64956 0.56529 0.68182 0.51056 1.2099 1.4809 1.1027 1.247 2.0825 1.3603 1.5355 2.3232 1.5531 2.1871
3.1875 -0.43324 -0.43364 -0.42149 -0.59192 0 -0.5553 -0.50339 -0.57824 -0.52282 -0.51091 -0.67464 41.654 0.30328 0.50833 0.3731 0.71053 1.1149 0.75184 1.0483 1.5979 0.95825 0 2.1872 0 0.015563 0.027733 0.013914 0.019821 23.353 -0.63553 -0.60559 -0.63045 -0.47425 -0.54418 -0.48847 -0.47344 -0.59183 -0.75084 0.55195 0.67651 0.49283 1.1773 1.4476 1.0974 1.244 2.0486 1.3552 1.5163 2.2834 1.5341 2.2815
3.1914 -0.42367 -0.4166 -0.3708 -0.52721 0 -0.47881 -0.46719 -0.56418 -0.48289 -0.44027 -0.69341 38.321 0.30831 0.56549 0.36856 0.70412 1.1691 0.73831 1.0445 1.643 0.95468 0 2.1269 0 0.016189 0.028495 0.01405 0.019867 22.177 -0.61416 -0.52929 -0.57888 -0.40221 -0.48359 -0.45666 -0.43664 -0.61622 -0.82536 0.52111 0.65276 0.45476 1.116 1.3973 1.0613 1.2211 1.9771 1.3278 1.4698 2.1915 1.4827 2.3506
3.1953 -0.40065 -0.40213 -0.34263 -0.40846 0 -0.38534 -0.43071 -0.49285 -0.48364 -0.40474 -0.68863 34.887 0.31444 0.56445 0.36824 0.68292 1.1341 0.71117 1.0172 1.5914 0.93957 0 2.0195 0 0.016641 0.029438 0.014663 0.020282 20.911 -0.5751 -0.4133 -0.44828 -0.37576 -0.43393 -0.49424 -0.44769 -0.64366 -0.82879 0.47994 0.61004 0.40171 1.0343 1.3273 0.99588 1.1707 1.864 1.2758 1.3897 2.0447 1.3969 2.3285
3.1992 -0.37085 -0.38701 -0.35051 -0.29231 0 -0.31025 -0.40761 -0.40095 -0.49111 -0.41765 -0.63264 31.387 0.3128 0.48926 0.36622 0.64217 0.99702 0.66463 0.95586 1.4308 0.9026 0 1.864 0 0.016449 0.029343 0.014994 0.020426 19.586 -0.53332 -0.30653 -0.29421 -0.39079 -0.40531 -0.55742 -0.47329 -0.63671 -0.74161 0.43541 0.54869 0.33958 0.93992 1.2347 0.90401 1.088 1.7073 1.1971 1.2725 1.8434 1.2761 2.1801
3.2031 -0.34816 -0.36883 -0.37738 -0.23642 0 -0.27522 -0.40361 -0.34447 -0.47371 -0.44703 -0.52125 27.858 0.29795 0.37904 0.35401 0.58616 0.8207 0.602 0.86592 1.2208 0.84151 0 1.6708 0 0.01554 0.02727 0.014379 0.019565 18.155 -0.4955 -0.24647 -0.19524 -0.41881 -0.39508 -0.57962 -0.47139 -0.57169 -0.57933 0.39739 0.46895 0.27757 0.84226 1.1122 0.78956 0.96644 1.5016 1.087 1.1134 1.5897 1.1193 1.9251
3.207 -0.33796 -0.34917 -0.38564 -0.26068 0 -0.28582 -0.4 -0.34163 -0.42016 -0.43834 -0.37995 24.309 0.27316 0.29579 0.32838 0.5256 0.69071 0.53458 0.76614 1.0439 0.76541 0 1.4589 0 0.014202 0.023318 0.012857 0.017681 16.464 -0.44009 -0.24932 -0.20487 -0.42567 -0.3891 -0.51713 -0.42503 -0.44815 -0.38122 0.37263 0.37948 0.22891 0.74919 0.96115 0.66797 0.81761 1.2607 0.94942 0.92851 1.3136 0.9405 1.6268
3.2109 -0.33031 -0.33033 -0.34974 -0.33379 0 -0.33037 -0.36747 -0.3563 -0.33748 -0.36549 -0.2472 20.72 0.24728 0.27443 0.29417 0.46936 0.64428 0.47307 0.67446 0.93897 0.68819 0 1.2502 0 0.012683 0.018615 0.01104 0.015629 14.365 -0.3403 -0.30582 -0.31062 -0.39018 -0.37047 -0.37868 -0.35093 -0.28747 -0.19105 0.35493 0.29088 0.19497 0.65896 0.79764 0.55278 0.66384 1.0122 0.79856 0.74196 1.0462 0.75973 1.3556
3.2148 -0.30967 -0.31022 -0.28076 -0.3953 0 -0.37778 -0.29759 -0.33646 -0.24188 -0.2587 -0.15007 17.06 0.22605 0.29555 0.25949 0.41828 0.64188 0.42018 0.59555 0.87477 0.61849 0 1.0604 0 0.010967 0.01448 0.0094841 0.014443 11.905 -0.20624 -0.37954 -0.43231 -0.31357 -0.32916 -0.21652 -0.27803 -0.12782 -0.047043 0.33899 0.20888 0.17494 0.5693 0.63271 0.45104 0.51734 0.77239 0.64255 0.5665 0.80316 0.58791 1.1548
3.2188 -0.27044 -0.2828 -0.2172 -0.39542 0 -0.38496 -0.21544 -0.2648 -0.15408 -0.1767 -0.092967 13.325 0.20682 0.30321 0.22891 0.36685 0.60463 0.37128 0.52097 0.78452 0.55502 0 0.89505 0 0.0090197 0.01152 0.0082738 0.014413 9.3964 -0.092314 -0.41662 -0.46922 -0.21814 -0.26662 -0.089653 -0.21991 -0.015012 0.020203 0.31873 0.13873 0.16639 0.47758 0.47836 0.36878 0.38966 0.55791 0.49 0.4137 0.59781 0.4354 1.0283
3.2227 -0.22155 -0.24469 -0.18935 -0.323 0 -0.32115 -0.15686 -0.17096 -0.095428 -0.14904 -0.064867 9.5385 0.18243 0.25337 0.20124 0.31109 0.48507 0.32168 0.4411 0.62998 0.49096 0 0.74953 0 0.0071426 0.009423 0.0072262 0.01483 7.2528 -0.051793 -0.37299 -0.36937 -0.13682 -0.19376 -0.029868 -0.1684 0.016536 -0.0028711 0.28242 0.090019 0.16164 0.38113 0.36126 0.31713 0.30081 0.40288 0.35922 0.30225 0.45163 0.32237 0.95066
3.2266 -0.17587 -0.19948 -0.19139 -0.20592 0 -0.19558 -0.13412 -0.09899 -0.077562 -0.14882 -0.052088 5.7335 0.15025 0.15249 0.17363 0.25454 0.31011 0.27273 0.3571 0.43815 0.4224 0 0.61667 0 0.0059131 0.0075519 0.0063388 0.01459 5.6902 -0.082758 -0.24648 -0.17106 -0.096566 -0.12564 -0.032363 -0.11129 -0.031636 -0.093368 0.23285 0.057346 0.14924 0.2868 0.2843 0.28685 0.24272 0.30341 0.2564 0.22089 0.34566 0.24385 0.88556
3.2305 -0.13658 -0.15327 -0.18747 -0.089942 0 -0.061322 -0.12676 -0.06802 -0.090703 -0.1258 -0.043807 1.9307 0.1169 0.053416 0.14681 0.20658 0.16006 0.23124 0.28156 0.27963 0.35323 0 0.49425 0 0.0056418 0.0056435 0.0058659 0.013128 4.5593 -0.12549 -0.086472 0.019128 -0.10191 -0.075773 -0.068074 -0.052442 -0.11205 -0.18531 0.17673 0.035307 0.12579 0.20197 0.24173 0.2708 0.20642 0.24953 0.18134 0.1604 0.26755 0.19355 0.80273
3.2344 -0.094894 -0.10558 -0.1442 -0.01262 0 0.018057 -0.10522 -0.062976 -0.10557 -0.063849 -0.031414 -1.8733 0.093103 0.011618 0.12544 0.17443 0.10207 0.20325 0.22758 0.20861 0.29233 0 0.38743 0 0.0059376 0.0039322 0.005927 0.010861 3.467 -0.11859 0.034281 0.10093 -0.12911 -0.050609 -0.10208 -0.012073 -0.15475 -0.20031 0.12032 0.019137 0.089841 0.13296 0.22709 0.26301 0.18428 0.23163 0.13289 0.1139 0.20856 0.16599 0.68792
3.2383 -0.040006 -0.047112 -0.057618 0.014707 0 0.018062 -0.059029 -0.055388 -0.093571 0.0012686 -0.011079 -5.6955 0.083564 0.038533 0.11314 0.15641 0.13509 0.18825 0.19672 0.2175 0.24604 0 0.30325 0 0.0059345 0.0026898 0.0061656 0.0088417 2.0752 -0.057133 0.06937 0.053298 -0.13806 -0.044957 -0.10779 -0.0066677 -0.11617 -0.10542 0.073023 0.0021786 0.041181 0.088725 0.22982 0.25564 0.16607 0.23551 0.10864 0.073561 0.15952 0.1539 0.54652
3.2422 0.030453 0.030551 0.048425 0.011557 0 -0.02269 0.00059766 -0.026465 -0.048612 0.024746 0.0095535 -9.5474 0.081891 0.092125 0.10716 0.14224 0.19212 0.178 0.17637 0.24377 0.21142 0 0.24091 0 0.0050421 0.0017924 0.0059353 0.0079089 0.30391 0.0078333 0.032311 -0.050585 -0.096841 -0.041561 -0.075736 -0.028316 -0.01556 0.0497 0.045684 -0.027018 -0.013157 0.072953 0.22386 0.23463 0.13379 0.22758 0.094576 0.028575 0.10735 0.13973 0.39937
3.2461 0.10953 0.12274 0.14562 0.017854 0 -0.028426 0.061308 0.027254 0.011924 0.0092527 0.012003 -13.422 0.075776 0.11245 0.098425 0.11967 0.19555 0.16004 0.14803 0.22018 0.17538 0 0.18554 0 0.0034645 0.00080763 0.0048414 0.0079544 -1.7302 0.026654 -0.013128 -0.098201 -0.0017435 -0.018178 -0.01605 -0.043046 0.076952 0.15901 0.030816 -0.070425 -0.064007 0.06666 0.19345 0.19523 0.080413 0.1863 0.072086 -0.026929 0.042239 0.10903 0.2705
3.25 0.18772 0.21107 0.22129 0.070351 0 0.055779 0.12509 0.099949 0.068765 0.010873 -0.016824 -17.291 0.057184 0.07103 0.077283 0.081507 0.11685 0.12291 0.09862 0.12329 0.12011 0 0.11103 0 0.0019434 -0.00056206 0.0030269 0.0078 -3.9324 0.0040581 0.0015501 -0.019276 0.12261 0.039628 0.050138 -0.010609 0.097827 0.13902 0.021419 -0.12856 -0.10768 0.056583 0.13102 0.13398 0.0010809 0.099994 0.030815 -0.098473 -0.044894 0.052668 0.17152
3.2539 0.2584 0.27739 0.27917 0.17685 0 0.22072 0.20016 0.17969 0.12131 0.084458 -0.063378 -21.12 0.027734 -0.0087552 0.039988 0.027595 -0.0091027 0.060758 0.025352 -0.019571 0.032131 0 -0.0092706 0 0.00099225 -0.0022744 0.00089898 0.005815 -6.3525 -0.0066555 0.10285 0.16798 0.24217 0.1284 0.10874 0.088731 0.046462 -0.0015891 0.0092129 -0.20079 -0.14154 0.028721 0.031085 0.048305 -0.10811 -0.040407 -0.038597 -0.19202 -0.16387 -0.037625 0.091092
3.2578 0.31789 0.31891 0.32695 0.30667 0 0.39927 0.28213 0.24826 0.18383 0.22516 -0.084112 -24.883 -0.0051923 -0.07663 -0.0092585 -0.038287 -0.1234 -0.024093 -0.068103 -0.1658 -0.090107 0 -0.19112 0 0.00042038 -0.0042791 -0.0013359 0.0009547 -9.0816 0.041619 0.2599 0.37667 0.3347 0.22808 0.16589 0.23863 -0.0096464 -0.16085 -0.023939 -0.28524 -0.16368 -0.045833 -0.11739 -0.069003 -0.25821 -0.25361 -0.15448 -0.32641 -0.34355 -0.18115 -0.0040175
3.2617 0.36397 0.3487 0.36734 0.40926 0 0.51513 0.35074 0.28887 0.26209 0.36849 -0.030599 -28.575 -0.036641 -0.10205 -0.061876 -0.11301 -0.19849 -0.12224 -0.17902 -0.30028 -0.23501 0 -0.43485 0 -0.00039562 -0.0070049 -0.0037544 -0.006435 -12.055 0.14607 0.40724 0.51516 0.39653 0.31516 0.24058 0.39233 0.012605 -0.21209 -0.085903 -0.37158 -0.18247 -0.17177 -0.30109 -0.2097 -0.4415 -0.51922 -0.31051 -0.50784 -0.59196 -0.37206 -0.1574
3.2656 0.39735 0.38083 0.39949 0.45041 0 0.53366 0.38862 0.30298 0.33958 0.44939 0.11414 -32.211 -0.068097 -0.10068 -0.11069 -0.19625 -0.26109 -0.22232 -0.30915 -0.44759 -0.38458 0 -0.72921 0 -0.001848 -0.011339 -0.0063575 -0.014689 -15.002 0.26473 0.48657 0.54404 0.43357 0.37783 0.34031 0.49709 0.14698 -0.085929 -0.17137 -0.45411 -0.20458 -0.33668 -0.50789 -0.36503 -0.6476 -0.8151 -0.49371 -0.73137 -0.90009 -0.59718 -0.40636
3.2695 0.42324 0.41577 0.42411 0.43738 0 0.47753 0.40083 0.31785 0.39321 0.45941 0.31984 -35.809 -0.10419 -0.11857 -0.1536 -0.28939 -0.36515 -0.31785 -0.46152 -0.64564 -0.52497 0 -1.0584 0 -0.0037651 -0.01791 -0.0088028 -0.021868 -17.629 0.36432 0.48039 0.48901 0.45038 0.42116 0.44508 0.52483 0.35574 0.19441 -0.27481 -0.5295 -0.23456 -0.52996 -0.73026 -0.52885 -0.86894 -1.1257 -0.69449 -0.99199 -1.2593 -0.84647 -0.76537
3.2734 0.44781 0.44156 0.44361 0.41011 0 0.40211 0.41212 0.36844 0.42337 0.44592 0.529 -39.371 -0.14675 -0.18984 -0.19307 -0.39235 -0.54099 -0.41032 -0.63344 -0.90608 -0.65287 0 -1.4056 0 -0.005688 -0.02624 -0.010669 -0.027054 -19.855 0.45084 0.41927 0.41124 0.45018 0.45887 0.52094 0.49089 0.56469 0.53818 -0.38754 -0.59476 -0.27725 -0.7367 -0.95988 -0.69382 -1.096 -1.4328 -0.90076 -1.2813 -1.6557 -1.1068 -1.2135
3.2773 0.47088 0.44865 0.4582 0.40567 0 0.35647 0.44461 0.46418 0.46223 0.46064 0.69582 -42.879 -0.19262 -0.30601 -0.23282 -0.50091 -0.76517 -0.50512 -0.81237 -1.1963 -0.77264 0 -1.7512 0 -0.0073385 -0.034607 -0.012 -0.030848 -21.856 0.55267 0.36101 0.36478 0.44374 0.49967 0.55348 0.44696 0.71851 0.84008 -0.4886 -0.64835 -0.33804 -0.92436 -1.1802 -0.8444 -1.3073 -1.7014 -1.0874 -1.57 -2.0453 -1.3472 -1.6918
3.2813 0.48414 0.44174 0.46513 0.42852 0 0.35984 0.4999 0.57382 0.54432 0.51467 0.81034 -46.308 -0.2366 -0.42262 -0.27411 -0.60613 -0.97527 -0.60319 -0.97855 -1.4575 -0.8868 0 -2.0705 0 -0.0087225 -0.040907 -0.013437 -0.034565 -23.847 0.67948 0.35451 0.37087 0.45318 0.54045 0.56577 0.44863 0.80746 1.0227 -0.56876 -0.69738 -0.40782 -1.08 -1.3802 -0.97487 -1.4934 -1.926 -1.2449 -1.8279 -2.3875 -1.551 -2.1185
3.2852 0.48018 0.43596 0.46361 0.45391 0 0.40356 0.56242 0.64877 0.66537 0.58271 0.88965 -49.647 -0.27522 -0.49527 -0.31417 -0.69688 -1.1153 -0.69615 -1.1138 -1.6424 -0.98925 0 -2.3363 0 -0.0098391 -0.043937 -0.015649 -0.038832 -25.82 0.80377 0.41002 0.41882 0.50059 0.57154 0.59733 0.51729 0.85092 1.0571 -0.62572 -0.74427 -0.48136 -1.2002 -1.5519 -1.0812 -1.6497 -2.1034 -1.3683 -2.0407 -2.6627 -1.7095 -2.4213
3.2891 0.46416 0.44231 0.45905 0.45942 0 0.4668 0.6157 0.66572 0.77338 0.64069 0.94891 -52.909 -0.30732 -0.5129 -0.34769 -0.76495 -1.1734 -0.7704 -1.2105 -1.7439 -1.0681 0 -2.5281 0 -0.010475 -0.044107 -0.018583 -0.042899 -27.492 0.88265 0.49545 0.48367 0.58812 0.58831 0.6622 0.62414 0.8658 0.96843 -0.65914 -0.79058 -0.55305 -1.2845 -1.6882 -1.1604 -1.7733 -2.2325 -1.4544 -2.1975 -2.8559 -1.8165 -2.5726
3.293 0.45378 0.45864 0.46019 0.45153 0 0.52942 0.65143 0.64607 0.80692 0.6881 0.98166 -56.111 -0.33196 -0.50131 -0.37022 -0.80929 -1.1831 -0.8168 -1.2739 -1.7913 -1.1152 0 -2.6393 0 -0.010419 -0.043037 -0.02136 -0.045353 -28.514 0.89399 0.56277 0.54412 0.68792 0.59755 0.73008 0.71069 0.8551 0.82824 -0.66965 -0.83558 -0.61265 -1.3328 -1.7723 -1.2041 -1.8581 -2.308 -1.4949 -2.2808 -2.942 -1.8596 -2.6019
3.2969 0.46397 0.47513 0.47145 0.46039 0 0.57556 0.66485 0.631 0.74782 0.73185 0.96672 -59.256 -0.34774 -0.49716 -0.38129 -0.8359 -1.1901 -0.83663 -1.3155 -1.8214 -1.1331 0 -2.6782 0 -0.0098486 -0.042353 -0.022971 -0.045547 -28.735 0.84984 0.58571 0.58966 0.75464 0.61202 0.75331 0.7319 0.82108 0.72495 -0.66816 -0.87149 -0.65156 -1.3593 -1.8027 -1.2144 -1.912 -2.341 -1.496 -2.3064 -2.9406 -1.8502 -2.574
3.3008 0.49129 0.48639 0.48926 0.50859 0 0.59338 0.64969 0.63764 0.63876 0.7588 0.89266 -62.331 -0.35464 -0.5168 -0.38452 -0.85232 -1.2136 -0.83803 -1.3422 -1.8473 -1.1311 0 -2.6592 0 -0.0093421 -0.042616 -0.023097 -0.044312 -28.282 0.77915 0.57867 0.61583 0.75443 0.63755 0.71357 0.68835 0.77792 0.71442 -0.6611 -0.89165 -0.67034 -1.3725 -1.7913 -1.1991 -1.9436 -2.3428 -1.4684 -2.298 -2.885 -1.807 -2.5446
3.3047 0.51654 0.49602 0.50697 0.58628 0 0.57789 0.60485 0.64302 0.54866 0.73737 0.77547 -65.323 -0.35589 -0.54599 -0.38442 -0.86099 -1.2345 -0.82702 -1.3508 -1.8506 -1.1158 0 -2.5937 0 -0.009397 -0.043161 -0.022233 -0.043214 -27.399 0.70333 0.58011 0.61644 0.68873 0.66433 0.63988 0.62141 0.74251 0.78152 -0.65 -0.89086 -0.66901 -1.3734 -1.7441 -1.1612 -1.9545 -2.3153 -1.4162 -2.2658 -2.7896 -1.7384 -2.5269
3.3086 0.52528 0.50993 0.52249 0.65788 0 0.53645 0.54566 0.61316 0.51823 0.65192 0.65253 -68.234 -0.35638 -0.55636 -0.38267 -0.8576 -1.2165 -0.80308 -1.3314 -1.8023 -1.086 0 -2.4873 0 -0.0099381 -0.042861 -0.021075 -0.043102 -26.259 0.62947 0.6148 0.58407 0.59411 0.67199 0.57897 0.57638 0.71311 0.8481 -0.63526 -0.86448 -0.64868 -1.3614 -1.6683 -1.1042 -1.9457 -2.2598 -1.3437 -2.2195 -2.669 -1.6529 -2.4948
3.3125 0.52469 0.52834 0.53978 0.69273 0 0.49018 0.50184 0.5463 0.53453 0.53085 0.55783 -71.086 -0.35842 -0.53201 -0.37726 -0.83665 -1.142 -0.76382 -1.2797 -1.6932 -1.0388 0 -2.3454 0 -0.010387 -0.041116 -0.019884 -0.043405 -24.941 0.56046 0.6694 0.52209 0.51754 0.64612 0.55018 0.56591 0.66474 0.82954 -0.6124 -0.80413 -0.61017 -1.3257 -1.5745 -1.0331 -1.9086 -2.1673 -1.2562 -2.1617 -2.5339 -1.5606 -2.4155
3.3164 0.53661 0.54698 0.56276 0.6887 0 0.46632 0.49707 0.48285 0.55285 0.43339 0.49891 -73.891 -0.35953 -0.48325 -0.36576 -0.79931 -1.0316 -0.71324 -1.2042 -1.5495 -0.97902 0 -2.1802 0 -0.010251 -0.038239 -0.018478 -0.04285 -23.565 0.50299 0.70441 0.45716 0.4863 0.59301 0.53292 0.56562 0.5733 0.69664 -0.58287 -0.73118 -0.5665 -1.272 -1.4825 -0.9634 -1.8521 -2.0539 -1.1707 -2.0945 -2.3973 -1.4738 -2.2814
3.3203 0.57208 0.5649 0.58924 0.66667 0 0.48403 0.52848 0.46897 0.53987 0.40428 0.4544 -76.638 -0.35541 -0.4372 -0.34948 -0.75582 -0.93053 -0.66352 -1.1241 -1.418 -0.92171 0 -2.0125 0 -0.0096022 -0.035015 -0.016734 -0.040806 -22.384 0.46214 0.69113 0.4336 0.49546 0.53827 0.49787 0.54486 0.44633 0.49199 -0.5491 -0.65796 -0.52261 -1.2054 -1.3998 -0.90285 -1.7819 -1.9296 -1.0962 -2.0187 -2.2659 -1.3987 -2.1147
3.3242 0.61528 0.587 0.61197 0.64501 0 0.54235 0.56799 0.51025 0.49766 0.44077 0.3949 -79.292 -0.34525 -0.41529 -0.33408 -0.71937 -0.87515 -0.6274 -1.0576 -1.3339 -0.88297 0 -1.8657 0 -0.0089389 -0.031963 -0.014938 -0.037903 -21.682 0.43197 0.63798 0.48396 0.52047 0.5081 0.44494 0.50286 0.32669 0.29167 -0.51421 -0.5962 -0.4828 -1.132 -1.332 -0.85862 -1.7048 -1.8056 -1.0415 -1.9372 -2.1475 -1.341 -1.9464
3.3281 0.63693 0.61609 0.62484 0.62242 0 0.61898 0.58576 0.56318 0.45277 0.50202 0.3115 -81.828 -0.33373 -0.41752 -0.32548 -0.69692 -0.86724 -0.60868 -1.0119 -1.2988 -0.86779 0 -1.759 0 -0.0086163 -0.029075 -0.013578 -0.035406 -21.55 0.39815 0.58139 0.59564 0.54153 0.50813 0.40538 0.47433 0.26144 0.1529 -0.48453 -0.56414 -0.45269 -1.0638 -1.2878 -0.8422 -1.6345 -1.7026 -1.0209 -1.8585 -2.059 -1.3115 -1.7966
3.332 0.6253 0.64334 0.62643 0.58642 0 0.68124 0.5734 0.57452 0.42878 0.5469 0.22927 -84.248 -0.32704 -0.42602 -0.32474 -0.68579 -0.8782 -0.60093 -0.98399 -1.2876 -0.86795 0 -1.7041 0 -0.0085115 -0.026282 -0.012892 -0.03412 -21.786 0.35444 0.55133 0.70693 0.55713 0.51965 0.40726 0.49594 0.26539 0.094493 -0.46831 -0.57342 -0.43557 -1.019 -1.2714 -0.85952 -1.5947 -1.6498 -1.0424 -1.8077 -2.0267 -1.3181 -1.6767
3.3359 0.6017 0.65106 0.61758 0.53597 0 0.70334 0.54609 0.53068 0.43037 0.56101 0.19329 -86.576 -0.32688 -0.42337 -0.32731 -0.67909 -0.8785 -0.59549 -0.96979 -1.2781 -0.87248 0 -1.7068 0 -0.008274 -0.024102 -0.012732 -0.033944 -22.057 0.31699 0.54609 0.74636 0.57639 0.51854 0.44457 0.56295 0.3147 0.11564 -0.46397 -0.61032 -0.42809 -0.99872 -1.277 -0.89972 -1.5907 -1.6483 -1.0929 -1.7969 -2.0506 -1.3529 -1.6049
3.3398 0.60141 0.62815 0.59811 0.49162 0 0.67989 0.52612 0.47012 0.44889 0.55315 0.23626 -88.835 -0.3289 -0.40863 -0.32758 -0.67438 -0.86553 -0.59059 -0.9721 -1.2746 -0.87973 0 -1.7677 0 -0.0078151 -0.023664 -0.012882 -0.034344 -22.205 0.31999 0.54015 0.68885 0.60108 0.50017 0.48432 0.61982 0.37506 0.21659 -0.46931 -0.66539 -0.42882 -1.0024 -1.3034 -0.95637 -1.6246 -1.6979 -1.1646 -1.8334 -2.1305 -1.4116 -1.6119
3.3438 0.63757 0.58316 0.56885 0.48064 0 0.62809 0.52712 0.44814 0.47685 0.53694 0.35288 -91.02 -0.32755 -0.39718 -0.32446 -0.6768 -0.86485 -0.59231 -0.99854 -1.3037 -0.89843 0 -1.8805 0 -0.0074272 -0.025875 -0.013388 -0.035025 -22.409 0.3922 0.5154 0.57986 0.61848 0.48508 0.50218 0.60218 0.43309 0.39034 -0.48098 -0.72725 -0.43606 -1.0274 -1.3487 -1.0219 -1.6956 -1.7951 -1.248 -1.9209 -2.2621 -1.4882 -1.7217
3.3477 0.68517 0.53988 0.53668 0.51154 0 0.57747 0.55141 0.48851 0.51523 0.52295 0.50232 -93.116 -0.32228 -0.40548 -0.32248 -0.69387 -0.90425 -0.6076 -1.0522 -1.3859 -0.93681 0 -2.0296 0 -0.0074054 -0.030445 -0.014485 -0.036041 -23.024 0.53125 0.48357 0.50156 0.61398 0.49745 0.5062 0.49981 0.49892 0.59715 -0.49094 -0.7737 -0.44881 -1.0674 -1.414 -1.0819 -1.7992 -1.9306 -1.3257 -2.0619 -2.4324 -1.5722 -1.9233
3.3516 0.70279 0.51831 0.51401 0.56437 0 0.5533 0.59443 0.56546 0.56872 0.52452 0.6366 -95.115 -0.31882 -0.43526 -0.32743 -0.72779 -0.98538 -0.63753 -1.1252 -1.5102 -0.99179 0 -2.1932 0 -0.0076637 -0.035765 -0.01625 -0.037421 -24.231 0.69507 0.47795 0.50738 0.5898 0.53663 0.52406 0.38264 0.58129 0.76303 -0.49385 -0.79716 -0.46503 -1.1095 -1.4892 -1.128 -1.9066 -2.069 -1.3869 -2.2154 -2.5977 -1.6494 -2.1645
3.3555 0.67067 0.51965 0.50911 0.60693 0 0.56322 0.645 0.62873 0.63665 0.55823 0.7302 -97.026 -0.32402 -0.47175 -0.34085 -0.77282 -1.0798 -0.67732 -1.202 -1.6382 -1.0497 0 -2.3509 0 -0.0078477 -0.03992 -0.018417 -0.038926 -25.818 0.8194 0.52286 0.58231 0.56708 0.57235 0.57128 0.35621 0.66687 0.8215 -0.49097 -0.8023 -0.48485 -1.1516 -1.569 -1.1604 -2.0045 -2.1957 -1.4325 -2.3584 -2.7393 -1.7163 -2.3781
3.3594 0.60774 0.52979 0.51634 0.62102 0 0.59482 0.68313 0.64548 0.70765 0.62821 0.78603 -98.862 -0.3396 -0.49725 -0.35883 -0.81963 -1.1531 -0.72121 -1.2701 -1.7332 -1.0972 0 -2.4904 0 -0.0078193 -0.042007 -0.020581 -0.040294 -27.28 0.85348 0.60911 0.66269 0.56566 0.57285 0.63627 0.47399 0.7289 0.76777 -0.48464 -0.79516 -0.5085 -1.1938 -1.6484 -1.1807 -2.0837 -2.3006 -1.4647 -2.4736 -2.845 -1.7717 -2.5223
3.3633 0.55214 0.53602 0.51899 0.61316 0 0.62517 0.68684 0.6218 0.7614 0.7103 0.81727 -100.62 -0.36066 -0.50679 -0.37557 -0.86123 -1.1932 -0.76508 -1.326 -1.7879 -1.1309 0 -2.6067 0 -0.0078983 -0.042607 -0.022463 -0.04157 -28.165 0.7936 0.69644 0.69352 0.58139 0.54023 0.69479 0.68068 0.75553 0.67217 -0.47983 -0.78668 -0.53656 -1.2388 -1.7208 -1.1926 -2.134 -2.3736 -1.4883 -2.5402 -2.903 -1.8153 -2.6006
3.3672 0.52723 0.53836 0.50566 0.60117 0 0.63565 0.64975 0.58964 0.77707 0.76037 0.82819 -102.29 -0.37995 -0.51123 -0.38768 -0.8947 -1.2164 -0.80424 -1.3726 -1.8233 -1.1554 0 -2.6945 0 -0.0085078 -0.043 -0.023889 -0.042998 -28.362 0.6905 0.73916 0.66808 0.58769 0.51511 0.73231 0.84356 0.76456 0.63234 -0.48542 -0.7957 -0.56692 -1.2905 -1.7728 -1.2036 -2.1496 -2.4094 -1.5125 -2.5443 -2.9149 -1.8502 -2.6449
3.3711 0.52675 0.54454 0.48477 0.59276 0 0.62237 0.59245 0.57592 0.74628 0.74725 0.81506 -103.86 -0.39316 -0.52471 -0.39503 -0.91852 -1.2448 -0.83106 -1.41 -1.8611 -1.1738 0 -2.7437 0 -0.0095971 -0.043923 -0.024556 -0.044543 -28.118 0.61966 0.71487 0.61771 0.56377 0.54044 0.74834 0.85537 0.78574 0.70001 -0.49933 -0.82078 -0.59409 -1.3421 -1.8007 -1.215 -2.1419 -2.419 -1.5366 -2.5097 -2.9038 -1.8781 -2.6803
3.375 0.5294 0.55675 0.48004 0.57926 0 0.59569 0.55007 0.58239 0.68343 0.6804 0.78251 -105.32 -0.40051 -0.54879 -0.39863 -0.93021 -1.279 -0.83822 -1.431 -1.8964 -1.1815 0 -2.7419 0 -0.010537 -0.045018 -0.024068 -0.04569 -27.776 0.62908 0.63688 0.57241 0.52118 0.61638 0.74399 0.72355 0.82763 0.84178 -0.51719 -0.85549 -0.6137 -1.3847 -1.7999 -1.2229 -2.1124 -2.4023 -1.5547 -2.4459 -2.8749 -1.8948 -2.7032
3.3789 0.52251 0.5669 0.50795 0.5502 0 0.57044 0.54255 0.5909 0.62299 0.60357 0.74965 -106.71 -0.40432 -0.56885 -0.39864 -0.92744 -1.2934 -0.82557 -1.4259 -1.8991 -1.1709 0 -2.6841 0 -0.010683 -0.045376 -0.022353 -0.045874 -27.495 0.7022 0.54548 0.53793 0.49759 0.69168 0.71543 0.5653 0.86383 0.96328 -0.53312 -0.89064 -0.62138 -1.4079 -1.7666 -1.222 -2.0621 -2.358 -1.559 -2.362 -2.8305 -1.8946 -2.6893
3.3828 0.50941 0.5655 0.55789 0.51135 0 0.55489 0.55658 0.5847 0.59882 0.55856 0.73194 -108.06 -0.40593 -0.56688 -0.39507 -0.9109 -1.2608 -0.80261 -1.3908 -1.8425 -1.1398 0 -2.5786 0 -0.010023 -0.044479 -0.020018 -0.045089 -27.145 0.769 0.48481 0.50888 0.51928 0.70434 0.66421 0.50814 0.8535 0.9737 -0.53126 -0.90136 -0.60725 -1.3838 -1.6889 -1.1958 -1.9834 -2.2721 -1.5266 -2.2641 -2.7583 -1.858 -2.62
[truncated: 3,111,477 more chars]
