# Supplementary material for: Dataset from dynamic shake-table testing of five full-scale single leaf and cavity URM walls subjected to out-of-plane two-way bending
Source: Data Brief. 2019 Mar 20;24:103854. doi: 10.1016/j.dib.2019.103854 (PMC6480314; doi:10.1016/j.dib.2019.103854)
Supplement: Multimedia component 2 [file mmc2.zip › DATA/CAV-000-RF/Test19.txt]

0 -0.0029937 -0.0033616 -0.00937 -0.0029278 0 -0.0044925 -0.0064771 0.00027191 -0.0021774 -0.0011656 0.0034251 -1.1816 -0.0017164 -0.0045776 0.0034793 -0.00038898 0.00024063 -0.0060092 -0.0074806 -0.0011531 0.00091438 0 3.4638e-05 0 -0.0018827 -0.00073351 -0.00050461 0.00030316 0.052967 -0.0010453 -0.0027878 -0.004557 -4.8444e-05 0.00039649 -0.00032793 0.0028644 -0.00056345 0.0033514 -0.00086398 0.041815 0.049615 0.082181 0.09294 0.075346 0.054651 0.10928 0.10667 0.092848 0.12078 0.11392 0.012386
0.003907 -0.0033455 -0.0046246 -0.008974 -0.0033941 0 -0.0058722 -0.002715 -0.0023784 -0.00016679 -0.00016809 0.0027005 -1.1993 -0.0027992 0.00087919 0.0025899 0.0027864 0.00022964 -0.0020376 -0.0060659 0.00066161 3.3735e-05 0 0.0036424 0 -0.0010999 -0.0014518 -0.00071849 -0.00029733 0.07253 -0.0031345 -0.0044067 -0.0050513 -0.001045 0.0021473 -0.00081132 0.00096843 0.0011001 0.00207 -0.0045397 0.027655 0.028005 0.078987 0.074234 0.060303 0.045271 0.09179 0.099549 0.082996 0.11106 0.1103 0.012565
0.007813 -0.0041987 -0.0051622 -0.0075721 -0.0042637 0 -0.0050346 0.0012848 -0.005037 0.0015669 0.00074121 0.0023604 -1.2361 -7.247e-05 0.006815 0.0020836 0.0054971 0.0016688 0.0015162 -0.0022887 0.0065811 -0.00039369 0 0.0080806 0 0.00045077 -0.0016325 -0.00074772 -0.00043739 0.085229 -0.003753 -0.005287 -0.0039764 -0.0018082 0.003032 -0.0015677 -0.0056975 0.0036773 0.0022961 -0.0064254 0.016773 0.0026417 0.075194 0.054434 0.033962 0.03307 0.06617 0.0787 0.066957 0.087741 0.097141 0.013415
0.011719 -0.0052656 -0.0047238 -0.0061201 -0.0055401 0 -0.0037354 0.0038249 -0.006234 0.00088704 0.0005848 0.00058589 -1.2737 0.0029762 0.0086057 0.0010216 0.0042198 0.0034466 0.0036521 0.0016718 0.012265 -0.0014176 0 0.010399 0 0.0014703 -0.0011637 -0.00048641 -0.00014106 0.096063 -0.0034469 -0.0049625 -0.0027156 -0.0027582 0.0015064 -0.0018475 -0.0097328 0.004914 0.0022043 -0.0047058 0.011957 -0.019326 0.070472 0.038218 0.0039726 0.022834 0.040326 0.050727 0.051444 0.057733 0.076868 0.015453
0.015625 -0.0057847 -0.0042686 -0.0050636 -0.0071567 0 -0.0043041 0.0034684 -0.0061512 -0.0026235 -0.0011999 -0.0034684 -1.2876 0.002712 0.0049228 -0.0010776 -0.00088943 0.0038356 0.0042046 0.0031701 0.013326 -0.0032583 0 0.010496 0 0.0011428 -0.0003416 -0.00012094 0.00013483 0.13216 -0.0038097 -0.0044371 -0.0032228 -0.0043337 -0.0022821 -0.0019777 -0.0071138 0.0027631 1.3549e-05 -0.00036147 0.01074 -0.034814 0.064179 0.025554 -0.022671 0.015442 0.019643 0.023608 0.040095 0.029624 0.05487 0.018601
0.019532 -0.0052514 -0.0047405 -0.0042261 -0.0088507 0 -0.0066902 -6.2863e-05 -0.0062386 -0.0072948 -0.0039716 -0.0082394 -1.2703 -0.00033427 -0.0010595 -0.00297 -0.0058323 0.0022598 0.0036706 0.0013953 0.0094224 -0.0046444 0 0.011287 0 -8.0616e-05 0.00035859 0.00011644 0.00011566 0.21292 -0.0060784 -0.0050909 -0.0058725 -0.0062569 -0.0063437 -0.0032282 -0.0024665 -0.0026024 -0.004013 0.0056432 0.011218 -0.042708 0.055845 0.015837 -0.042599 0.010336 0.0062766 0.001209 0.033724 0.0077499 0.034163 0.022126
0.023438 -0.0040435 -0.0057724 -0.0032795 -0.0099323 0 -0.0083713 -0.005144 -0.0074578 -0.010837 -0.006271 -0.011208 -1.2422 -0.0019292 -0.0045908 -0.0024908 -0.0064877 0.00010172 0.0029847 -0.0017331 0.0041935 -0.003824 0 0.015965 0 -0.0009513 0.00062544 0.00019862 0.00010032 0.3172 -0.0098257 -0.0069333 -0.0088057 -0.0077139 -0.0085 -0.0063177 -0.0033257 -0.008666 -0.0080456 0.012032 0.011194 -0.042678 0.045099 0.0080545 -0.053152 0.0063297 0.0014497 -0.013235 0.032215 -0.0042482 0.01764 0.025108
0.027344 -0.0031468 -0.0059311 -0.0021582 -0.0094774 0 -0.0072796 -0.0088015 -0.0091987 -0.012119 -0.007137 -0.011713 -1.2345 0.0011167 -0.0035269 0.0011751 -0.0024514 -0.00035098 0.0029607 -0.0030644 0.0014491 -0.00045042 0 0.024852 0 -0.00068161 0.00046425 0.00028718 0.00060378 0.39058 -0.013164 -0.0082883 -0.0095694 -0.008228 -0.0082782 -0.010243 -0.010399 -0.012602 -0.01095 0.015422 0.0066465 -0.035506 0.031367 0.00014736 -0.050972 -0.0006824 0.0047371 -0.015792 0.03218 -0.0018387 0.009971 0.027096
0.03125 -0.0031558 -0.0042564 -0.001019 -0.0070534 0 -0.0042227 -0.0087427 -0.010036 -0.011601 -0.0069696 -0.011766 -1.2605 0.0071525 0.00016961 0.0061659 0.0028549 0.0020091 0.0036246 -0.00092473 0.0019272 0.0036325 0 0.034691 0 0.00030872 6.3408e-05 0.00049902 0.0016111 0.39225 -0.014379 -0.0074133 -0.0073135 -0.0081215 -0.0071925 -0.012874 -0.015997 -0.013543 -0.013513 0.013785 -0.0022433 -0.027621 0.016163 -0.0091583 -0.042777 -0.01315 0.0079215 -0.01261 0.027485 0.0071694 0.0083111 0.028385
0.035157 -0.0035988 -0.0013098 3.3428e-05 -0.0033343 0 -0.0018554 -0.0052978 -0.0093042 -0.01034 -0.0069349 -0.013688 -1.3025 0.011005 0.0027357 0.0091431 0.0056799 0.0058513 0.0042018 0.0033424 0.0037283 0.0057534 0 0.04092 0 0.00091739 -0.00042659 0.00073624 0.0023413 0.3326 -0.013349 -0.0043077 -0.0032917 -0.00796 -0.0071417 -0.012809 -0.012919 -0.01294 -0.017089 0.0067424 -0.013972 -0.021995 0.0002393 -0.019687 -0.032861 -0.030664 0.0067457 -0.0078893 0.01632 0.017255 0.0094877 0.029696
0.039063 -0.0033637 0.0014403 0.0010256 0.00016836 0 -0.0014219 -0.0012993 -0.0076157 -0.0089008 -0.0075133 -0.017184 -1.3294 0.009028 0.0021934 0.0080221 0.0052506 0.0082248 0.0040188 0.0064118 0.0051146 0.0047797 0 0.040845 0 0.00055522 -0.00094281 0.00076407 0.0019246 0.25916 -0.011314 -0.00070239 0.0005996 -0.0076502 -0.0085 -0.010571 -0.0032356 -0.012802 -0.021254 -0.0057533 -0.027146 -0.020603 -0.015881 -0.031135 -0.024449 -0.052158 -0.0016247 -0.0047425 -0.0018212 0.024171 0.010754 0.031418
0.042969 -0.0018292 0.0030812 0.0019273 0.0022169 0 -0.001225 0.00028934 -0.005835 -0.0072822 -0.0078184 -0.019297 -1.326 0.0026076 -0.00021165 0.0036727 0.0036581 0.0069239 0.0034103 0.0057289 0.0060354 0.0021711 0 0.035067 0 -0.00027818 -0.001378 0.00044127 0.00035941 0.20592 -0.0093605 0.0017244 0.0034218 -0.0063518 -0.0097425 -0.0078907 0.0037035 -0.013676 -0.023426 -0.023493 -0.039723 -0.025441 -0.031656 -0.042874 -0.021365 -0.075214 -0.020086 -0.0067884 -0.026276 0.022683 0.0082786 0.032934
0.046875 0.00046781 0.0038412 0.0025054 0.0028092 0 0.0012473 -0.0011185 -0.0039448 -0.0055484 -0.0065087 -0.017409 -1.3056 -0.0033558 -0.0017237 -0.00093295 0.0029908 0.0024397 0.0034397 0.0016082 0.0069457 0.00058056 0 0.026322 0 -0.00061477 -0.0015115 -0.00013875 -0.0013066 0.16235 -0.0073707 0.0028759 0.005293 -0.0034345 -0.008897 -0.0058915 0.0018888 -0.014241 -0.021162 -0.04379 -0.049243 -0.036187 -0.0462 -0.053769 -0.026185 -0.093058 -0.046998 -0.015794 -0.050341 0.0093917 -0.0019434 0.032557
0.050782 0.0023074 0.0042865 0.0024509 0.0030222 0 0.0059928 -0.0034616 -0.0012713 -0.0040645 -0.0033095 -0.011869 -1.2931 -0.0051781 -0.00091449 -0.003192 0.0031606 -0.0022563 0.0045354 -0.0030964 0.0071157 0.0012777 0 0.017162 0 -0.00010007 -0.0011789 -0.00071825 -0.0018709 0.094715 -0.004542 0.0038518 0.0063464 0.00056252 -0.0053658 -0.0041006 -0.0046046 -0.012636 -0.014692 -0.062755 -0.056329 -0.048532 -0.058777 -0.063425 -0.035053 -0.10275 -0.074465 -0.027506 -0.067827 -0.0097533 -0.016909 0.028358
0.054688 0.0028846 0.0043661 0.0016454 0.003843 0 0.0099386 -0.0041396 0.0022491 -0.0029348 0.00057484 -0.0052063 -1.2985 -0.0034732 0.0011187 -0.002674 0.0026047 -0.0040444 0.0056347 -0.0053876 0.0050966 0.0028939 0 0.0085206 0 0.00065998 -0.00052369 -0.0010591 -0.0010954 -0.0090924 -0.00067377 0.0052476 0.0061869 0.0041104 -0.00041014 -0.0012334 -0.0065925 -0.0080004 -0.0067908 -0.078243 -0.061485 -0.060113 -0.068348 -0.071434 -0.04546 -0.10317 -0.09805 -0.039253 -0.075988 -0.03097 -0.033938 0.019529
0.058594 0.0024175 0.0036185 0.00029036 0.0051378 0 0.0099539 -0.0022681 0.0054716 -0.0014615 0.003645 0.0010133 -1.3104 -0.0018137 0.0020599 -0.00086832 0.00057598 -0.0021364 0.0051325 -0.0044719 0.00092389 0.0027776 0 -2.2586e-05 0 0.00082347 1.1343e-05 -0.0010641 0.00010153 -0.12498 0.003437 0.006217 0.0045834 0.0059255 0.0040066 0.0032238 -0.00042107 -0.00086583 -1.1802e-05 -0.088284 -0.065265 -0.068631 -0.073795 -0.077344 -0.054713 -0.093991 -0.11362 -0.048333 -0.073002 -0.050256 -0.049878 0.0073405
0.0625 0.0017614 0.0022087 -0.0011548 0.0057937 0 0.0061205 0.0010853 0.0070444 0.0014288 0.0055564 0.0077731 -1.3135 -0.0028196 0.00066018 0.00050936 -0.0018487 0.0014974 0.0028594 -0.0020812 -0.0029344 -0.00026519 0 -0.0090496 0 0.00025523 5.0878e-05 -0.00077039 0.00058829 -0.22286 0.0069619 0.0054182 0.0023588 0.0060157 0.0067711 0.0083257 0.0082624 0.0074689 0.0056643 -0.088964 -0.067898 -0.070008 -0.071895 -0.079435 -0.057838 -0.075478 -0.11424 -0.050111 -0.057195 -0.060413 -0.05785 -0.0052574
0.066407 0.0015674 0.0012474 -0.0020775 0.0048917 0 0.001685 0.0044979 0.0069229 0.0060019 0.0072028 0.016516 -1.3102 -0.0057597 -0.0021721 0.00094238 -0.0030245 0.0041185 0.00078653 -0.00064401 -0.0035733 -0.0044622 0 -0.018419 0 -0.00036369 -0.00032705 -0.00028792 0.00011822 -0.30048 0.010059 0.0027457 0.0010992 0.0055077 0.0081332 0.012466 0.011647 0.015573 0.01212 -0.081112 -0.068502 -0.064249 -0.062803 -0.076846 -0.053506 -0.054252 -0.10266 -0.044835 -0.036204 -0.060035 -0.055015 -0.01539
0.070313 0.0018637 0.0016997 -0.0018221 0.0027443 0 -0.00010088 0.007517 0.0065468 0.011041 0.0093963 0.025857 -1.3188 -0.0077065 -0.004291 0.0011537 -0.0024888 0.004702 0.0012534 -0.001052 -0.00063587 -0.0063538 0 -0.027198 0 -0.00034034 -0.00063082 0.00023278 -0.00055189 -0.37689 0.013505 -0.00014388 0.0017952 0.0055265 0.0089507 0.01468 0.0088635 0.021983 0.020117 -0.066884 -0.065924 -0.053219 -0.048523 -0.069709 -0.043321 -0.033954 -0.083917 -0.034879 -0.015224 -0.051848 -0.043425 -0.022111
0.074219 0.0023137 0.0030876 3.2123e-05 0.00077842 0 0.0012674 0.010272 0.0073205 0.014554 0.011726 0.031404 -1.3499 -0.0066014 -0.0042236 0.0020257 -0.0011327 0.0044917 0.0043225 -0.0020449 0.0031306 -0.003865 0 -0.034072 0 0.00024814 -0.00044649 0.00061093 -0.00059676 -0.45446 0.017262 -0.0011349 0.003913 0.0063054 0.0096745 0.015139 0.0062448 0.025269 0.027442 -0.047823 -0.059274 -0.038378 -0.030871 -0.058235 -0.028668 -0.016516 -0.061551 -0.021972 0.00278 -0.038098 -0.025256 -0.026715
0.078125 0.0026625 0.0037098 0.003209 0.0003749 0 0.0038542 0.01224 0.0090441 0.015299 0.012921 0.029635 -1.3889 -0.0030774 -0.0023595 0.0035059 6.5499e-05 0.0051594 0.0072309 -0.0017025 0.0045356 0.0015467 0 -0.037783 0 0.00066871 0.00011019 0.00068196 -5.9007e-05 -0.50038 0.019818 0.00054889 0.0059189 0.0072782 0.010108 0.014584 0.0089432 0.024665 0.030431 -0.025892 -0.047579 -0.021666 -0.012435 -0.042921 -0.011524 -0.0034703 -0.039743 -0.0082484 0.015132 -0.02187 -0.0039294 -0.031035
0.082032 0.0028455 0.0024044 0.0065025 0.0017182 0 0.0056322 0.012102 0.010068 0.013661 0.012219 0.021911 -1.4061 0.00039759 -0.00050792 0.0044272 0.00089225 0.0066142 0.0069406 0.00042025 0.0029594 0.005713 0 -0.037508 0 0.00038792 0.00048403 0.00038579 0.00023603 -0.47617 0.019421 0.0037646 0.0065864 0.0077736 0.0099427 0.013521 0.014442 0.020891 0.02741 -0.0053297 -0.031147 -0.0071829 0.00072811 -0.026219 0.004175 0.0054413 -0.02402 0.0033927 0.021161 -0.0084733 0.012479 -0.035184
0.085938 0.0027996 -4.4943e-05 0.0082803 0.0036324 0 0.0059131 0.0091869 0.0089966 0.011105 0.010075 0.013985 -1.3871 0.0018179 -0.00032013 0.0033827 0.0013778 0.0069372 0.0033735 0.0026032 0.00051358 0.0050697 0 -0.033237 0 -0.00030482 0.00025216 -0.00017434 -0.00032977 -0.38325 0.016027 0.00641 0.005643 0.0074425 0.0092162 0.01198 0.01573 0.01611 0.020477 0.011054 -0.014852 0.0031837 0.0071018 -0.011523 0.016793 0.013994 -0.01274 0.013172 0.026048 0.0012119 0.021209 -0.036891
0.089844 0.0023928 -0.0015444 0.0076191 0.0044817 0 0.0047375 0.0047727 0.0060483 0.0088531 0.0074009 0.01094 -1.3514 0.0011439 -0.0019322 1.9889e-05 0.0010491 0.004647 -0.00015642 0.0024892 -0.00053396 -0.00024814 0 -0.025926 0 -0.0005953 -0.00042299 -0.00076903 -0.001385 -0.26844 0.011705 0.0068466 0.0033733 0.0061416 0.0081017 0.0098083 0.0099318 0.012539 0.013717 0.021991 -0.0014903 0.008839 0.006796 -0.00016148 0.026173 0.023625 -0.0039924 0.021762 0.032078 0.0080018 0.022425 -0.033261
0.09375 0.0016364 -0.00078254 0.0051621 0.0033937 0 0.001977 0.0013983 0.0026516 0.0070861 0.0044294 0.012491 -1.3368 -6.2661e-05 -0.0039123 -0.0042612 -0.0005621 0.00083595 -5.3163e-05 -0.00051581 4.9063e-05 -0.0062396 0 -0.017063 0 -2.4099e-05 -0.00095478 -0.0011575 -0.0018751 -0.17903 0.0087251 0.0047182 0.00018437 0.0037796 0.0063894 0.0069477 0.0017817 0.010725 0.0096245 0.026616 0.006448 0.0096234 0.00068154 0.0070007 0.032521 0.035344 0.0043747 0.029935 0.041044 0.013172 0.017306 -0.023429
0.097657 0.00087294 0.0014902 0.0027702 0.00093207 0 -0.0020298 0.00056089 -7.5864e-05 0.0052271 0.0007606 0.013374 -1.364 -0.0002187 -0.0045007 -0.0069659 -0.0026447 -0.0013815 0.0039614 -0.0042987 0.00096945 -0.0081554 0 -0.007755 0 0.0010103 -0.00093863 -0.0011987 -0.0011476 -0.11735 0.0072256 0.0010285 -0.0030448 0.00058423 0.003503 0.0034525 -0.002039 0.0090433 0.0072112 0.023533 0.0051522 0.0056778 -0.0085987 0.0093494 0.036624 0.049617 0.016166 0.038965 0.054495 0.019719 0.0096531 -0.0096487
0.10156 0.00060096 0.0033644 0.0020656 -0.0012048 0 -0.0052031 0.0012177 -0.0021564 0.0027492 -0.0033995 0.0084107 -1.4161 0.00090839 -0.0030725 -0.0063193 -0.0031228 0.00012866 0.0084982 -0.0056882 0.0015289 -0.0044347 0 0.0018666 0 0.0016451 -0.00054205 -0.00089704 0.00033649 -0.047657 0.0050304 -0.0022074 -0.0045199 -0.0025227 -0.0007254 -0.00052771 -0.00048096 0.0050608 0.0033961 0.015299 -0.003401 0.00042073 -0.014721 0.010128 0.040693 0.063638 0.032902 0.049065 0.069266 0.030613 0.007319 0.004208
0.10547 0.0010517 0.0037617 0.0030953 -0.0012819 0 -0.0043658 0.00083791 -0.0041008 -0.00035624 -0.0065185 -0.0027593 -1.4541 0.0020355 -0.000577 -0.0028994 -0.0007338 0.0041115 0.0098171 -0.0033967 0.0024765 0.0018789 0 0.01218 0 0.0013968 -0.00025934 -0.00038549 0.0014181 0.053203 1.6798e-05 -0.0027767 -0.0023635 -0.00416 -0.0053085 -0.0045871 0.0015036 -0.0023471 -0.003916 0.0053213 -0.014085 -0.0033463 -0.015146 0.012293 0.045634 0.075096 0.05205 0.059128 0.081876 0.045162 0.01276 0.015293
0.10938 0.0019711 0.0032758 0.0043522 0.0012048 0 0.0016832 -0.001984 -0.0058303 -0.0036577 -0.0068532 -0.015564 -1.4531 0.0014616 0.0013942 0.00050271 0.0029302 0.0068172 0.0073787 0.00048666 0.0046128 0.0055885 0 0.022785 0 0.0005761 -0.00032683 0.0001294 0.0013411 0.16158 -0.0073458 0.00032372 0.0033487 -0.0034575 -0.0083692 -0.0079569 -0.00031146 -0.011843 -0.013935 -0.0042137 -0.023317 -0.0038936 -0.0089213 0.017483 0.051713 0.082771 0.071229 0.068168 0.090293 0.06219 0.026483 0.023121
0.11328 0.0028469 0.0030905 0.0041439 0.0049127 0 0.0096965 -0.0060565 -0.0066275 -0.0065119 -0.004452 -0.024434 -1.4238 -0.0013709 0.0020349 0.0010838 0.004241 0.0055578 0.0039986 0.0021076 0.0071877 0.0037013 0 0.031677 0 -9.7007e-05 -0.00047166 0.00044861 0.00040675 0.22949 -0.013949 0.0055968 0.0094282 -0.00093147 -0.0084456 -0.0097956 -0.0043621 -0.020271 -0.023533 -0.011055 -0.027299 0.00033217 0.0041233 0.027056 0.058958 0.085789 0.087526 0.07507 0.092793 0.079895 0.047863 0.028648
0.11719 0.0033182 0.0034699 0.0020393 0.0072868 0 0.013557 -0.0087176 -0.0061225 -0.0081736 -0.0016528 -0.02663 -1.3998 -0.0050595 0.0019263 -0.0014194 0.0011012 0.0014033 0.0026384 -0.0006253 0.0084109 -0.0020459 0 0.036013 0 -0.00020666 -0.00027312 0.00047736 -0.00043546 0.23577 -0.016607 0.0093475 0.011258 0.0017013 -0.0057192 -0.0097525 -0.0060507 -0.024456 -0.0292 -0.010481 -0.018962 0.012079 0.022163 0.042123 0.066753 0.084171 0.093787 0.07724 0.087735 0.09251 0.07176 0.03241
0.12109 0.003343 0.003659 -0.00088109 0.0062816 0 0.0094027 -0.0082428 -0.0049393 -0.0079916 -0.0010492 -0.02293 -1.4045 -0.0070188 0.0022941 -0.004279 -0.0043665 -0.0017737 0.0034027 -0.0057866 0.0076046 -0.0067394 0 0.034127 0 5.6502e-05 0.00029706 0.0002853 -0.00056216 0.20413 -0.014699 0.0081873 0.0065657 0.0027754 -0.0019743 -0.0082425 -0.0042833 -0.022848 -0.028718 -0.00392 -0.0029487 0.027593 0.038997 0.058145 0.07392 0.082608 0.091326 0.07587 0.080542 0.097719 0.089618 0.033721
0.125 0.0030443 0.0031459 -0.0030202 0.0020631 0 -0.00041752 -0.0050512 -0.0040603 -0.0058772 -0.002794 -0.015856 -1.4324 -0.0055102 0.0037099 -0.0041968 -0.0073553 -0.00099788 0.0039077 -0.0087463 0.0062545 -0.0065831 0 0.027085 0 0.00023185 0.00079702 6.304e-05 -0.0001965 0.16796 -0.010416 0.0021014 -0.0020626 0.0019254 0.00075723 -0.0060933 -0.0029784 -0.016189 -0.021882 0.0074418 0.017098 0.044631 0.05232 0.072554 0.079927 0.083083 0.081624 0.071476 0.07351 0.094748 0.097924 0.031517
0.12891 0.0025353 0.0025175 -0.0034357 -0.0027295 0 -0.0087593 -0.00081253 -0.0036508 -0.0026794 -0.0041976 -0.0080348 -1.4595 -0.0013142 0.0055422 -0.00054985 -0.0050959 0.0030512 0.0023651 -0.0061382 0.0064287 -0.0021106 0 0.0182 0 0.00012166 0.00080049 -2.2152e-05 -1.7861e-05 0.12743 -0.0066261 -0.0048256 -0.0086429 0.00024379 0.0016775 -0.0039132 -0.005404 -0.0071225 -0.010614 0.022042 0.03728 0.060856 0.060469 0.083001 0.084286 0.08695 0.066596 0.064568 0.068332 0.083417 0.094301 0.025602
0.13281 0.0019578 0.0027211 -0.0021955 -0.0046913 0 -0.0095424 0.0031416 -0.0028448 0.00015948 -0.0023362 -0.0017382 -1.4689 0.0025943 0.0066547 0.0037114 8.6836e-05 0.0068637 -0.00023464 0.0010113 0.0083089 0.0025392 0 0.010726 0 -5.0424e-05 0.00038361 3.7257e-05 -0.00037567 0.053567 -0.0046107 -0.0073014 -0.0083647 -0.00070263 0.00157 -0.0018116 -0.0087549 0.00098697 0.0014302 0.037066 0.051065 0.072363 0.061702 0.08587 0.086114 0.095244 0.049422 0.055522 0.066384 0.063657 0.076138 0.016906
0.13672 0.0015876 0.0036703 5.9189e-05 -0.0022329 0 -0.002671 0.0063338 -0.00082139 0.0016757 0.0029075 0.0014568 -1.4652 0.0033765 0.006554 0.004647 0.0028996 0.0074523 -0.001319 0.0078866 0.0098239 0.0034996 0 0.005619 0 4.1441e-05 3.9634e-05 8.7181e-05 -0.00095926 -0.065494 -0.0036041 -0.0031925 -0.0013707 -4.648e-05 0.0018612 0.00036487 -0.0065548 0.0056398 0.010154 0.047416 0.052189 0.075 0.057475 0.079367 0.084434 0.10437 0.034825 0.044618 0.064884 0.039125 0.048145 0.0067601
0.14063 0.0017173 0.0040836 0.0026116 0.003017 0 0.0063825 0.0085276 0.0021388 0.0022727 0.0085902 0.0017531 -1.4642 0.00069216 0.0057818 0.001076 0.00046346 0.0048076 0.00010477 0.0097535 0.0089375 0.00053842 0 0.0012627 0 0.00042648 0.00011022 -4.5829e-05 -0.0011996 -0.19511 -0.0020231 0.0045318 0.0074924 0.0019611 0.0033805 0.0027301 0.0032861 0.0065871 0.013185 0.051447 0.043213 0.069778 0.050734 0.066294 0.079354 0.1096 0.023395 0.032197 0.060008 0.014042 0.018422 -0.0036977
0.14453 0.0023448 0.0029557 0.0047792 0.0072908 0 0.011469 0.0093443 0.0049412 0.0034428 0.011553 0.0017683 -1.474 -0.0031158 0.0052166 -0.004175 -0.0046511 0.0013251 0.0020105 0.0056536 0.0059378 -0.0031489 0 -0.0046846 0 0.00078475 0.00038955 -0.00039819 -0.000892 -0.28236 0.0011773 0.010184 0.012516 0.0043895 0.0058725 0.0053793 0.014546 0.0060707 0.011563 0.048383 0.026408 0.057508 0.042428 0.048125 0.070693 0.10792 0.014657 0.018499 0.049623 -0.0093914 -0.0087048 -0.013373
0.14844 0.0030437 0.00093739 0.0059088 0.007543 0 0.010322 0.008832 0.0069446 0.0063984 0.011348 0.0049778 -1.4867 -0.0052135 0.0051261 -0.00685 -0.0070265 -0.00065887 0.0014345 -0.0012402 0.0030541 -0.0042659 0 -0.013011 0 0.00076701 0.00036816 -0.00083775 -0.00037045 -0.31163 0.0060813 0.0099926 0.011145 0.0063196 0.0084215 0.0085001 0.018384 0.007359 0.0092345 0.037974 0.0049111 0.039592 0.033243 0.026612 0.058411 0.096696 0.0076329 0.0039334 0.03207 -0.029115 -0.029204 -0.020973
0.15234 0.0032636 -0.00017269 0.0056634 0.0038433 0 0.0051402 0.0080221 0.008564 0.010827 0.010178 0.012513 -1.4898 -0.0046954 0.0049881 -0.0052014 -0.0039588 -0.00049481 -0.00209 -0.0065751 0.0019514 -0.0024783 0 -0.022127 0 0.00034379 -0.00015213 -0.0011641 -0.00011639 -0.32043 0.012041 0.0049032 0.0051491 0.0072291 0.010131 0.012083 0.012711 0.012262 0.01016 0.020103 -0.014434 0.019421 0.022502 0.0047513 0.042494 0.071793 -0.00012239 -0.0094758 0.0064305 -0.04085 -0.036461 -0.025542
0.15625 0.0027996 0.00058892 0.004414 -0.00064628 0 -0.00016144 0.008203 0.010376 0.014942 0.01011 0.021393 -1.4797 -0.0028956 0.0041753 -0.0014425 0.0018526 0.0012025 -0.0055639 -0.0080945 0.0021822 -0.00031058 0 -0.029151 0 -0.00015313 -0.00077602 -0.0012273 -0.00027693 -0.3533 0.017849 -0.00066951 -0.0012362 0.0070147 0.010455 0.015335 0.0045343 0.019447 0.015163 -5.7067e-05 -0.027007 0.0024441 0.0096104 -0.014213 0.026214 0.0406 -0.0093157 -0.018844 -0.019404 -0.044796 -0.033856 -0.027416
0.16016 0.0019285 0.0021654 0.0031153 -0.0021196 0 -0.0027694 0.0093144 0.011851 0.016757 0.010773 0.026538 -1.4653 -0.0015167 0.0026579 0.00061756 0.0051949 0.003757 -0.0053041 -0.0064114 0.0023816 -0.00027133 0 -0.031764 0 -0.00032019 -0.00089966 -0.00097602 -0.00058305 -0.40549 0.021871 -0.002596 -0.0041611 0.0058926 0.0091884 0.016625 0.002421 0.025083 0.021219 -0.019932 -0.032806 -0.0092583 -0.0050637 -0.028819 0.011851 0.0088524 -0.018456 -0.022639 -0.040044 -0.041293 -0.024413 -0.028224
0.16406 0.0010657 0.0025575 0.0024923 0.00090526 0 -0.0018992 0.0094076 0.011486 0.015439 0.010053 0.025085 -1.4567 -0.0007818 0.00098189 -0.00071625 0.0036023 0.0066768 -0.00073613 -0.0032803 0.0024831 -0.0023022 0 -0.029346 0 -3.2169e-05 -0.00034498 -0.00045742 -0.00067134 -0.42274 0.022663 6.7336e-05 -0.0021235 0.0042965 0.0064865 0.014537 0.0075431 0.025546 0.023904 -0.037604 -0.032535 -0.014362 -0.020671 -0.037796 0.001367 -0.018563 -0.025707 -0.019867 -0.051236 -0.030641 -0.010567 -0.029297
0.16797 0.00036119 0.001011 0.0022737 0.0063535 0 0.0015301 0.0063003 0.0084593 0.011648 0.0068151 0.018818 -1.4555 0.00038682 -0.00031357 -0.0036211 -0.0005069 0.0089914 0.0047549 0.00023439 0.0039251 -0.0040692 0 -0.022846 0 0.00044997 0.00045299 0.00016925 -0.00041481 -0.3592 0.019991 0.0049655 0.0034596 0.0027141 0.0029974 0.0093487 0.013199 0.020098 0.020882 -0.050812 -0.02806 -0.011553 -0.035257 -0.039211 -0.0024146 -0.034838 -0.027636 -0.0094623 -0.047411 -0.013066 0.0046852 -0.029861
0.17188 -0.00028815 -0.0011773 0.0013972 0.0099872 0 0.0052527 2.8028e-05 0.0039398 0.0068956 0.0024087 0.012196 -1.4552 0.0025772 -0.0010838 -0.0047859 -0.0026811 0.0092278 0.006922 0.0037852 0.0074265 -0.0035395 0 -0.013913 0 0.00070425 0.00089968 0.0006384 4.7583e-05 -0.22764 0.01522 0.0084138 0.0088741 0.0014754 -0.00022057 0.003386 0.012747 0.011378 0.013437 -0.057644 -0.024195 -0.0020783 -0.043462 -0.031219 0.0030371 -0.032974 -0.019097 0.0062812 -0.026274 0.0089297 0.017625 -0.027135
0.17578 -0.0008808 -0.002147 -0.00083298 0.0084092 0 0.0062967 -0.0065804 0.00031529 0.002664 -0.00072728 0.0080073 -1.4514 0.0047456 -0.0014013 -0.0025747 -0.00087038 0.0067398 0.0046679 0.006578 0.011223 -0.0010063 0 -0.0040536 0 0.00052502 0.00082579 0.00070223 0.00051332 -0.08576 0.010307 0.0076215 0.0099147 0.00065551 -0.0021983 -0.00049757 0.0064824 0.0033434 0.0049514 -0.059832 -0.022934 0.0093854 -0.043741 -0.017024 0.014228 -0.018603 -0.0024447 0.021573 0.0026592 0.030787 0.027879 -0.018751
0.17969 -0.0011384 -0.0015122 -0.0037802 0.00159 0 0.0027848 -0.010122 -0.001068 -0.00012123 -0.0016556 0.0051194 -1.447 0.0051486 -0.0012207 0.001762 0.0031457 0.0029954 0.00098034 0.0071234 0.012389 0.001467 0 0.0058328 0 0.00013837 0.0005799 0.000362 0.00087309 0.022987 0.0060836 0.0021254 0.0045881 0.00017416 -0.002657 -0.0012272 2.2688e-05 -0.0015956 -0.0019912 -0.057877 -0.024067 0.020691 -0.035598 0.0015868 0.028971 0.0046393 0.020128 0.033246 0.033809 0.050003 0.035662 -0.0053508
0.18359 -0.00082528 -0.00061253 -0.0058099 -0.0068269 0 -0.0039107 -0.009541 -0.0012149 -0.0013301 -0.0017022 0.00045546 -1.4487 0.0032737 -0.00044406 0.0055635 0.006177 0.00089482 -0.00010978 0.0047109 0.01011 0.0023635 0 0.015539 0 4.7844e-05 0.00057867 -9.6246e-06 0.0010917 0.10476 0.0015751 -0.0057269 -0.0048125 -8.0681e-05 -0.0021408 -0.00047033 -0.002822 -0.0039901 -0.0072164 -0.052332 -0.026763 0.029888 -0.019297 0.02246 0.044748 0.032395 0.045673 0.038452 0.061414 0.064237 0.041428 0.0093153
0.1875 -0.00019199 -0.00079854 -0.0057272 -0.011759 0 -0.0091884 -0.0068088 -0.0023121 -0.0017426 -0.0026459 -0.007208 -1.458 0.00048711 0.00068924 0.0070032 0.0066682 0.0022357 0.0025163 0.0009068 0.0070142 0.0021963 0 0.025263 0 0.00059634 0.00085196 0.00011398 0.0011316 0.18995 -0.0047513 -0.011529 -0.012427 -0.00031305 -0.001538 -0.001226 -0.0037201 -0.0063919 -0.012112 -0.043194 -0.027797 0.034298 0.0034618 0.041035 0.056568 0.056329 0.067182 0.032711 0.075264 0.069146 0.045947 0.021075
0.19141 8.7409e-05 -0.001877 -0.0039069 -0.010125 0 -0.0086479 -0.0047767 -0.0052922 -0.0028125 -0.0046444 -0.015714 -1.4687 -0.0013757 0.0015068 0.0059734 0.0052077 0.0058024 0.0060959 -0.0011851 0.0065991 0.0026531 0 0.034958 0 0.0016014 0.0010712 0.00092888 0.00096976 0.28424 -0.012932 -0.011217 -0.012822 -0.0009552 -0.0014742 -0.0052248 -0.0062162 -0.010977 -0.017501 -0.031797 -0.024119 0.034889 0.025349 0.052811 0.061272 0.069929 0.078271 0.019477 0.074125 0.065962 0.050231 0.028267
0.19531 -0.0004438 -0.0025547 -0.001945 -0.0031952 0 -0.0024142 -0.0045844 -0.0087957 -0.0057778 -0.0063853 -0.021587 -1.4734 -0.0018319 0.0014137 0.0034421 0.0028228 0.0082884 0.006859 0.00019936 0.009319 0.0044956 0 0.043675 0 0.0024158 0.00096998 0.0019793 0.00067514 0.35832 -0.020751 -0.0042913 -0.0055738 -0.00252 -0.0021308 -0.011442 -0.010324 -0.017618 -0.022364 -0.019224 -0.01612 0.033408 0.042532 0.056918 0.059214 0.073078 0.078296 0.0033469 0.062333 0.057559 0.054279 0.03217
0.19922 -0.0014854 -0.0022311 -0.0011678 0.0039631 0 0.0040982 -0.0052456 -0.01064 -0.010495 -0.0070977 -0.023128 -1.4705 -0.0018875 0.00051398 0.00062927 -0.00020895 0.0073639 0.0038038 0.0033283 0.011803 0.0065654 0 0.049568 0 0.0024231 0.00064545 0.002407 0.00039635 0.3867 -0.025181 0.0047078 0.0036767 -0.005071 -0.0034646 -0.016927 -0.012533 -0.023733 -0.024471 -0.0064686 -0.0048822 0.030999 0.052689 0.053058 0.050956 0.066302 0.067423 -0.012293 0.043565 0.046107 0.057846 0.034859
0.20313 -0.0022254 -0.0018496 -0.0015046 0.0059122 0 0.0045745 -0.005416 -0.01011 -0.015077 -0.0077108 -0.021301 -1.4648 -0.0024377 -0.00040126 -0.0011954 -0.0036439 0.0038288 -0.00036266 0.004219 0.010352 0.0069341 0 0.050881 0 0.0015642 0.00041863 0.0016753 0.00022465 0.38252 -0.024698 0.0087328 0.0073103 -0.0077908 -0.0053266 -0.01902 -0.010935 -0.025941 -0.022257 0.0050927 0.0074501 0.028935 0.053716 0.041433 0.037636 0.051103 0.046762 -0.023389 0.022894 0.034357 0.060416 0.03701
0.20703 -0.0022002 -0.0027161 -0.0018147 0.00086881 0 -0.002346 -0.0049882 -0.0085448 -0.017023 -0.0095137 -0.018065 -1.4611 -0.0029629 -0.00055959 -0.00090286 -0.0061924 0.00068748 -0.0019561 0.00058104 0.0050215 0.0049204 0 0.047272 0 0.00041033 0.00046159 0.00014066 9.0817e-05 0.38097 -0.020345 0.0037186 0.0019307 -0.0092807 -0.0072408 -0.01701 -0.0083279 -0.022401 -0.016313 0.011592 0.014338 0.027969 0.044615 0.024348 0.022244 0.032095 0.021117 -0.024697 0.0095324 0.02666 0.060338 0.037848
0.21094 -0.001842 -0.0047363 -0.0012205 -0.0077358 0 -0.011456 -0.0047347 -0.0076929 -0.015122 -0.011917 -0.014525 -1.4594 -0.0021619 0.00014699 0.0016159 -0.006173 0.00022789 6.2923e-05 -0.0053809 -0.00019874 0.0018758 0 0.040249 0 -0.00031176 0.00063147 -0.0011251 -0.00014426 0.39049 -0.014698 -0.0074741 -0.00865 -0.0085837 -0.0082684 -0.012168 -0.0087865 -0.014296 -0.0093668 0.012046 0.013399 0.026529 0.031046 0.0067669 0.0077477 0.014546 -0.0029136 -0.020052 0.0044636 0.022608 0.057304 0.036752
0.21484 -0.0020464 -0.006286 -5.9988e-06 -0.013631 0 -0.015451 -0.0048169 -0.0078188 -0.010434 -0.012324 -0.010845 -1.4573 0.00023421 0.0012496 0.004614 -0.0034902 0.0021873 0.00315 -0.0084624 -0.001308 2.1031e-05 0 0.032139 0 -0.00031911 0.00066333 -0.0011944 -0.00047059 0.37496 -0.0098914 -0.016727 -0.016393 -0.0060662 -0.0075071 -0.0066391 -0.011902 -0.0053403 -0.0047206 0.0058946 0.0042283 0.023225 0.01492 -0.009842 -0.0052439 -0.00013933 -0.023311 -0.012282 0.0065137 0.020934 0.050859 0.034224
0.21875 -0.0031616 -0.0059569 0.00078902 -0.012406 0 -0.01134 -0.0043309 -0.0076459 -0.0053531 -0.0087649 -0.0072459 -1.4555 0.0027394 0.002306 0.0052417 -0.00034816 0.0046662 0.0037721 -0.0052338 0.0019378 0.00056376 0 0.024437 0 5.6872e-05 0.00045579 -7.8205e-05 -0.00063641 0.29429 -0.0064309 -0.017167 -0.015476 -0.0032368 -0.005017 -0.0022907 -0.012383 0.00057049 -0.0041315 -0.0069089 -0.012698 0.016738 -0.0021665 -0.024478 -0.016449 -0.011096 -0.03874 -0.0044742 0.013662 0.019962 0.040681 0.030981
0.22266 -0.0044801 -0.0041135 0.00051465 -0.0048816 0 -0.0027446 -0.0025721 -0.0059963 -0.0016269 -0.0025175 -0.0041769 -1.4596 0.0035057 0.0032164 0.0020007 0.00069091 0.0063507 0.00092231 0.0024209 0.0063147 0.002831 0 0.017096 0 0.00026448 0.00013022 0.0012887 -0.00034175 0.1575 -0.0034843 -0.0089072 -0.0067016 -0.0015448 -0.0021722 -7.1571e-05 -0.0062669 0.0020289 -0.0064693 -0.026036 -0.035296 0.0047195 -0.019095 -0.036729 -0.026034 -0.017871 -0.048254 -0.0020547 0.021231 0.015973 0.025918 0.02653
0.22656 -0.0048176 -0.0023929 -0.00048205 0.0036058 0 0.003744 -0.0003333 -0.0031038 0.00075355 0.0025018 -0.0013674 -1.4734 0.0023051 0.0039108 -0.0033254 -0.00061961 0.0073845 -0.002888 0.0085814 0.0087091 0.0049538 0 0.0094373 0 7.4755e-05 -0.00013659 0.0018647 0.00042832 0.022964 3.7165e-05 0.0012598 0.00361 -0.0012388 -0.00073443 0.00024959 0.0035427 0.0010496 -0.0081789 -0.046357 -0.056238 -0.011805 -0.036248 -0.048299 -0.034773 -0.022262 -0.054405 -0.0077243 0.022877 0.0057663 0.0079716 0.019357
0.23047 -0.0036068 -0.0017525 -0.0013594 0.0074358 0 0.0042901 0.00063919 -0.00017875 0.0028072 0.003333 0.0024984 -1.4926 0.00077406 0.0039848 -0.0067096 -0.0019727 0.0081666 -0.0040538 0.0083713 0.0087765 0.0052369 0 0.0016708 0 -0.00025988 -0.00025377 0.0013585 0.001267 -0.058607 0.0045491 0.0059403 0.0088359 -0.0013388 -0.0012575 3.6263e-07 0.0095317 0.0013048 -0.0055877 -0.063671 -0.071537 -0.029579 -0.053853 -0.059902 -0.042306 -0.025249 -0.058927 -0.018833 0.017868 -0.0096574 -0.010951 0.0088908
0.23438 -0.0013884 -0.0014343 -0.0017122 0.0049868 0 0.0002847 -0.00037898 0.0020175 0.0049549 0.00088551 0.0082353 -1.5054 0.00056947 0.0029799 -0.0054957 -0.0012155 0.0079817 -0.0012891 0.0021382 0.0080555 0.0030952 0 -0.0046828 0 -0.00033715 -0.00018908 0.00034857 0.0015911 -0.093409 0.0094036 0.0033158 0.0068158 -0.00066539 -0.00238 0.00090941 0.0075918 0.0049128 0.0022204 -0.075262 -0.079132 -0.046023 -0.071471 -0.071227 -0.047711 -0.026851 -0.062125 -0.032966 0.0065765 -0.028952 -0.029186 -0.0029858
0.23828 0.00075675 -8.0907e-05 -0.0018558 -0.00045072 0 -0.0038997 -0.0020189 0.0037741 0.0064044 -0.0009806 0.014167 -1.5027 0.0015404 0.0011044 -0.0011232 0.0010543 0.0055187 0.0032569 -0.0050484 0.007322 -0.00079614 0 -0.0080256 0 -3.0985e-05 9.351e-05 -0.00036681 0.0010945 -0.1287 0.013019 -0.0021041 0.00067856 0.0011462 -0.0019143 0.0038528 0.0016512 0.01047 0.01205 -0.07866 -0.077668 -0.058261 -0.088296 -0.081516 -0.049763 -0.026816 -0.063926 -0.047001 -0.0097095 -0.050058 -0.044904 -0.012872
0.24219 0.0021848 0.0024028 -0.0022087 -0.0036288 0 -0.0048086 -0.0020735 0.0056145 0.0061839 0.00071459 0.016487 -1.4875 0.0020382 -0.00059908 0.0021196 0.0021504 0.00085816 0.0061124 -0.0078603 0.0057826 -0.0048577 0 -0.0083192 0 0.00042705 0.00055852 -0.00049503 1.984e-05 -0.19178 0.013596 -0.0042434 -0.0041203 0.0035713 0.0011357 0.0079332 -0.0005652 0.014151 0.018193 -0.069107 -0.06603 -0.059488 -0.099705 -0.086262 -0.044186 -0.023159 -0.061898 -0.053709 -0.02664 -0.066902 -0.05342 -0.018501
0.24609 0.003078 0.0045764 -0.0025609 -0.0015211 0 -0.001797 0.00024369 0.0073001 0.0045771 0.0053402 0.01256 -1.4734 0.00099931 -0.0011486 0.0014057 0.00059859 -0.0035669 0.0056168 -0.0048763 0.0029467 -0.0072355 0 -0.0073622 0 0.00072871 0.00096625 -0.00036356 -0.0010001 -0.25756 0.01038 -0.0007836 -0.0037212 0.0058997 0.0055553 0.010952 0.0041157 0.01304 0.016351 -0.052525 -0.051516 -0.052129 -0.10398 -0.084317 -0.032652 -0.016659 -0.056255 -0.052974 -0.039915 -0.076963 -0.05565 -0.020365
0.25 0.0039699 0.0051591 -0.0021167 0.0046187 0 0.0036951 0.0036068 0.0080194 0.0032444 0.0097155 0.0041903 -1.4738 -0.00066565 -0.00074632 -0.0016445 -0.0018211 -0.0046198 0.0030561 0.0010434 0.00035052 -0.0066978 0 -0.0073259 0 0.00076784 0.00094095 -0.00042269 -0.0014099 -0.28324 0.0047417 0.0056766 0.0019666 0.0077995 0.0089354 0.011198 0.011281 0.0077805 0.0071558 -0.031907 -0.037094 -0.038111 -0.10068 -0.075709 -0.016663 -0.008199 -0.047787 -0.046124 -0.048641 -0.080025 -0.052397 -0.020628
0.25391 0.0050418 0.0046044 -0.0003094 0.010598 0 0.0095032 0.0061912 0.0074926 0.003778 0.011488 -0.0029037 -1.4903 -0.0010632 -0.00074728 -0.0026222 -0.0019348 -0.001357 0.00096035 0.0057897 0.00042968 -0.0035221 0 -0.008972 0 0.00062937 0.00030218 -0.00073837 -0.0011255 -0.26575 -0.00012116 0.010728 0.0096756 0.0091859 0.0097451 0.0090007 0.014269 0.0021877 -0.0036098 -0.010338 -0.025314 -0.019878 -0.090208 -0.06128 0.0017684 0.0010388 -0.037754 -0.035111 -0.052577 -0.076658 -0.044905 -0.020716
0.25781 0.0059448 0.0045346 0.0024745 0.01255 0 0.013319 0.0075966 0.006479 0.0061734 0.011053 -0.0035879 -1.5118 0.00040737 -0.0022173 0.00089466 0.00098095 0.003806 0.00055962 0.0071793 0.0036091 0.00037837 0 -0.011265 0 0.0003933 -0.00065159 -0.00098899 -0.00054354 -0.24911 -0.0011897 0.011804 0.014975 0.0097908 0.0084552 0.0064838 0.011308 0.00020118 -0.0087101 0.0074655 -0.019355 -0.0017203 -0.074272 -0.043435 0.018722 0.0086457 -0.02899 -0.023797 -0.052269 -0.068676 -0.035477 -0.020314
0.26172 0.0062028 0.0056171 0.0050291 0.0094991 0 0.013139 0.00877 0.0059371 0.0087893 0.010252 0.0022443 -1.5251 0.002152 -0.0045102 0.0064878 0.0038775 0.0070081 0.0010074 0.0056893 0.0072801 0.0026027 0 -0.012606 0 6.4144e-05 -0.0012806 -0.00087456 -0.00017641 -0.26959 0.0020218 0.0092165 0.01487 0.0091673 0.0067418 0.0056058 0.0063721 0.0028889 -0.0045586 0.016617 -0.019882 0.0099654 -0.06019 -0.029352 0.028027 0.011083 -0.026137 -0.018106 -0.05109 -0.061837 -0.028771 -0.018705
0.26563 0.0056425 0.0064669 0.0062045 0.0036258 0 0.0085117 0.010141 0.005862 0.0097852 0.0098242 0.0096357 -1.5256 0.0020095 -0.0055362 0.0091612 0.003017 0.0061677 0.00089908 0.0030467 0.0083175 0.0020778 0 -0.012296 0 -0.00028618 -0.0011281 -0.00042761 -0.00022907 -0.30505 0.0069423 0.0048097 0.0095063 0.0072161 0.0057711 0.0063846 0.0036247 0.0079624 0.0061622 0.017848 -0.024111 0.014382 -0.052703 -0.022553 0.028941 0.0082494 -0.02937 -0.018555 -0.05106 -0.059065 -0.026417 -0.016499
0.26953 0.004413 0.0050635 0.0057026 -0.0015266 0 0.0016848 0.01046 0.0053085 0.008567 0.0087536 0.013045 -1.5202 -0.00030617 -0.0036907 0.0064717 -0.0017071 0.0025013 0.00016301 0.00071915 0.0064533 4.4828e-06 0 -0.010827 0 -0.00041268 -0.0003426 8.8931e-05 -0.00046574 -0.29309 0.0099886 0.0004814 0.0020053 0.0045463 0.0053574 0.0070577 0.0027434 0.011862 0.016466 0.011802 -0.030509 0.011791 -0.05386 -0.024307 0.021654 0.00043074 -0.037941 -0.024538 -0.052618 -0.061165 -0.028805 -0.015367
0.27344 0.0027414 0.0011897 0.0041325 -0.0034276 0 -0.0033407 0.0080201 0.0036329 0.0059558 0.006019 0.011022 -1.5186 -0.0026451 0.00045189 0.0010932 -0.0060795 -0.00084954 0.00017471 -0.00048206 0.0045237 -0.0011063 0 -0.0089772 0 -7.2079e-05 0.00044634 0.00049698 -0.00046468 -0.20137 0.0094381 -0.0022768 -0.003635 0.0020947 0.0046412 0.0059581 0.00056615 0.012348 0.020107 -0.00030363 -0.037439 0.0032409 -0.064779 -0.034924 0.0071948 -0.011591 -0.050315 -0.034667 -0.055753 -0.068183 -0.035753 -0.015942
0.27734 0.00083147 -0.00294 0.0024153 -0.0020213 0 -0.003939 0.0029608 0.0013983 0.0032295 0.0023026 0.0067196 -1.5238 -0.0024293 0.0044779 -0.0019701 -0.0055798 -0.0014835 0.0020372 -0.00024557 0.0051643 0.000376 0 -0.0068979 0 0.00065272 0.00069987 0.00082086 -2.7769e-05 -0.068951 0.0064587 -0.0025936 -0.0052658 0.00033295 0.0032513 0.0031463 -0.0037646 0.009559 0.015739 -0.015885 -0.042338 -0.0079912 -0.08467 -0.052294 -0.010854 -0.025476 -0.061165 -0.044676 -0.058804 -0.07774 -0.045526 -0.016451
0.28125 -0.0010123 -0.0047169 0.001157 0.00050054 0 -0.0013363 -0.0021835 -0.00024714 0.0011766 -0.00059588 0.0041547 -1.5293 0.00082365 0.0062279 -0.0005696 3.0188e-06 0.00074392 0.0050213 0.0010366 0.0077816 0.0037462 0 -0.004086 0 0.0012805 0.00042519 0.0011023 0.00062475 0.031523 0.0034359 -0.00093138 -0.0038534 -0.0010411 0.0015743 0.00019771 -0.0071244 0.0052007 0.0070658 -0.029927 -0.044626 -0.016718 -0.10377 -0.067626 -0.025677 -0.037249 -0.06496 -0.050152 -0.05942 -0.084014 -0.053669 -0.013967
0.28516 -0.002352 -0.0036654 0.00045449 0.0014068 0 0.00051043 -0.0046486 -0.00099084 -9.2993e-05 -0.001885 0.0041917 -1.5263 0.0049945 0.0055431 0.0025542 0.0062581 0.0042196 0.0069492 0.0019872 0.009384 0.0066088 0 1.6367e-05 0 0.0012958 7.9897e-05 0.0012139 0.0010567 0.068883 0.0014749 0.00059747 -0.0021684 -0.0025457 3.8656e-06 -0.0014567 -0.0063142 0.0010436 -0.00076685 -0.040352 -0.044552 -0.021608 -0.11684 -0.076942 -0.03483 -0.045474 -0.060267 -0.050223 -0.056927 -0.084488 -0.058392 -0.0071417
0.28906 -0.0028955 -0.0017133 8.0063e-05 -0.00048329 0 -0.0010253 -0.0040915 -0.0017647 -0.00085662 -0.0027072 0.0040889 -1.5124 0.0072381 0.0039898 0.0030174 0.0084869 0.0070147 0.0061652 0.00090613 0.0082462 0.0069992 0 0.0056179 0 0.00063269 7.2553e-05 0.00096558 0.0010318 0.08073 -0.00032448 -0.00037023 -0.0020615 -0.0041414 -0.001699 -0.001821 -0.0023561 -0.002086 -0.0052548 -0.045626 -0.042362 -0.02217 -0.12009 -0.077682 -0.036892 -0.049227 -0.046659 -0.044706 -0.051066 -0.077584 -0.058582 0.0025155
0.29297 -0.0028243 -0.0010139 -0.00029271 -0.0038323 0 -0.0044121 -0.0028167 -0.0035344 -0.001615 -0.0046218 0.00061892 -1.495 0.0062574 0.0030568 -0.00028589 0.0061246 0.0078854 0.0030581 -0.0026429 0.0059221 0.0049583 0 0.012609 0 -0.00023517 0.00039508 0.00039895 0.00073952 0.1239 -0.0032919 -0.0040135 -0.0029183 -0.0051829 -0.0040312 -0.0020621 0.00044442 -0.0044686 -0.0076967 -0.043852 -0.038377 -0.018605 -0.10908 -0.067383 -0.030741 -0.047578 -0.024507 -0.034043 -0.041867 -0.061811 -0.053216 0.012117
0.29688 -0.0027066 -0.0018199 -0.00099011 -0.0058381 0 -0.0056293 -0.0033309 -0.0059138 -0.0030655 -0.0074969 -0.0065781 -1.4852 0.0029125 0.0028111 -0.003968 0.0027535 0.006524 -0.0003448 -0.006936 0.0050966 0.002157 0 0.020541 0 -0.00072691 0.00071774 -0.00012558 0.00058897 0.20808 -0.0073094 -0.0075296 -0.0027953 -0.0051895 -0.0068102 -0.0032435 -0.00051293 -0.0070433 -0.010865 -0.034169 -0.03321 -0.01391 -0.083929 -0.0484 -0.018631 -0.040876 0.00082609 -0.021219 -0.030957 -0.03941 -0.043341 0.01985
0.30078 -0.002952 -0.0026671 -0.0022417 -0.0046586 0 -0.0027751 -0.0059119 -0.0073864 -0.005745 -0.0094796 -0.014519 -1.4897 -0.00095743 0.0022545 -0.003921 0.0020281 0.0035248 -0.0021609 -0.0093254 0.0059193 0.00013824 0 0.028299 0 -0.00067807 0.00075794 -0.0002299 0.00075428 0.28884 -0.010795 -0.0075637 -0.00099014 -0.0045164 -0.0089083 -0.0055029 -0.0034474 -0.010583 -0.015709 -0.019941 -0.027563 -0.010683 -0.05364 -0.02799 -0.0053757 -0.031528 0.023372 -0.0089322 -0.020169 -0.016311 -0.032093 0.025718
0.30469 -0.0033393 -0.0023589 -0.0039601 -0.001196 0 0.0014367 -0.0086974 -0.0070024 -0.0093177 -0.009172 -0.019369 -1.5053 -0.0039663 0.00066558 9.3794e-05 0.0040261 0.00022715 -0.002006 -0.0087895 0.0055382 -0.00097621 0 0.034018 0 -0.0004188 0.00050074 8.4304e-05 0.00094076 0.32265 -0.012438 -0.0038388 0.00077913 -0.0040656 -0.0091311 -0.0082788 -0.0051059 -0.014791 -0.020241 -0.0029228 -0.021712 -0.0095695 -0.022932 -0.0094688 0.0070961 -0.020338 0.040591 0.00214 -0.010041 0.0044657 -0.020702 0.03018
0.30859 -0.0031707 -0.0012792 -0.0055498 0.0015172 0 0.0023153 -0.0098361 -0.0055508 -0.012285 -0.0073466 -0.019406 -1.5218 -0.0055935 -0.0016774 0.0040582 0.0056979 -0.0018979 -0.00084009 -0.0071126 0.0017804 -0.002114 0 0.035962 0 -0.0003539 0.00011079 0.00040041 0.00066098 0.31374 -0.012561 3.989e-05 2.6266e-05 -0.0042881 -0.0073276 -0.010903 -0.0052274 -0.01799 -0.021503 0.014936 -0.015939 -0.010762 0.0036077 0.0043168 0.017194 -0.0080555 0.050567 0.011663 -0.00090911 0.020148 -0.01021 0.032854
0.3125 -0.0019706 -0.00061227 -0.0060689 0.0010428 0 -0.0016212 -0.0090613 -0.0047257 -0.012821 -0.0059924 -0.01605 -1.5298 -0.0057645 -0.0039783 0.0039091 0.0044687 -0.0022556 0.00013094 -0.0070502 -0.0033263 -0.0037924 0 0.033908 0 -0.00052507 -0.00024967 0.00029717 -0.00021056 0.29708 -0.012537 8.4033e-05 -0.0036116 -0.0046143 -0.0044982 -0.012723 -0.0065181 -0.018063 -0.01855 0.02979 -0.010926 -0.013286 0.01867 0.0099744 0.023217 0.0044964 0.050937 0.019886 0.0071534 0.026131 -0.0016835 0.033102
0.31641 -3.9404e-05 -0.00067597 -0.0048219 -0.0020374 0 -0.0065527 -0.0071241 -0.0051798 -0.010274 -0.0057569 -0.012449 -1.5278 -0.0045616 -0.0057052 -0.00022739 0.00087994 -0.0016328 0.00025906 -0.0091064 -0.0048183 -0.0051882 0 0.029553 0 -0.00062311 -0.00045915 -0.00021918 -0.001179 0.28383 -0.013013 -0.0036123 -0.0073276 -0.0040224 -0.0018082 -0.012908 -0.010077 -0.014292 -0.013529 0.038677 -0.0074024 -0.014609 0.022827 0.010563 0.026438 0.016072 0.045459 0.027604 0.014528 0.023695 0.0052417 0.031512
0.32031 0.0017196 -0.00054792 -0.0019901 -0.0044184 0 -0.0069052 -0.0043161 -0.0057417 -0.0058838 -0.0049564 -0.010992 -1.5235 -0.0024175 -0.0066531 -0.0042823 -0.0023335 -0.001412 -0.00049152 -0.010471 -6.5122e-05 -0.0046965 0 0.025079 0 -0.00039251 -0.00038607 -0.00073205 -0.0015041 0.24199 -0.013068 -0.0064161 -0.0073131 -0.0021674 0.00034669 -0.01069 -0.012505 -0.0084731 -0.0098386 0.041232 -0.0057262 -0.014209 0.019366 0.008887 0.027756 0.025685 0.03665 0.034311 0.020816 0.01526 0.010653 0.029789
0.32422 0.0025559 0.00060317 0.0012977 -0.003084 0 -0.0010536 -0.00028669 -0.0047401 -0.0018193 -0.0015801 -0.011523 -1.5274 -0.00022629 -0.0064817 -0.0045709 -0.0032556 -0.0020556 -0.0017336 -0.0077232 0.0077299 -0.001416 0 0.020995 0 5.6492e-05 3.7161e-05 -0.00086359 -0.00090469 0.13891 -0.011182 -0.0037621 -0.0022714 0.00018429 0.0022275 -0.006195 -0.0091836 -0.0038085 -0.0090729 0.037425 -0.0061971 -0.012282 0.010572 0.0064077 0.027408 0.032379 0.025705 0.039093 0.025292 0.0024388 0.014201 0.028528
0.32813 0.0024869 0.002275 0.0036691 0.0016744 0 0.0067467 0.0046174 -0.0018854 0.00068427 0.0039435 -0.011397 -1.5448 0.0011378 -0.0047251 -0.0014923 -0.0024238 -0.0025105 -0.0026693 -0.00080186 0.012102 0.0038278 0 0.015582 0 0.00036986 0.0006205 -0.00065805 0.00010945 -0.0076584 -0.0068012 0.0037122 0.0050488 0.0019168 0.0039204 -0.00088137 -0.00028478 -0.0020933 -0.0095433 0.02762 -0.0091585 -0.0096733 -0.00080697 0.0042988 0.025294 0.034846 0.013459 0.040352 0.026707 -0.012886 0.0151 0.025474
0.33203 0.002212 0.0031511 0.0045031 0.0061968 0 0.010281 0.0085475 0.0014771 0.0022508 0.0086046 -0.0074026 -1.5693 0.0015201 -0.0015441 0.0012287 -0.0016094 -0.0014225 -0.0022626 0.0060776 0.0096388 0.0087949 0 0.0068681 0 0.0003347 0.00090005 -0.00047717 0.00067012 -0.13765 -0.00072988 0.010103 0.0098446 0.0026845 0.0049817 0.0032914 0.0080805 -0.0017883 -0.0076329 0.014422 -0.014834 -0.0098329 -0.011405 0.0013215 0.019996 0.030849 -0.00054736 0.034489 0.022048 -0.027767 0.010707 0.017073
0.33594 0.0024524 0.0027855 0.0043716 0.0066552 0 0.0072117 0.0094746 0.0039464 0.0044125 0.0097743 0.0015872 -1.5871 0.0015703 0.0017745 0.0006896 -0.0015672 0.00099935 -3.8325e-06 0.008033 0.0033236 0.011179 0 -0.0046961 0 7.9942e-05 0.00049497 -0.00053987 0.00037244 -0.21125 0.0058202 0.009797 0.0090876 0.0031474 0.0050839 0.0054642 0.0097976 0.00078563 -0.00078876 0.0024473 -0.021622 -0.013967 -0.020685 -0.0046842 0.012128 0.022795 -0.016015 0.023296 0.012633 -0.04052 0.0017118 0.0025104
0.33984 0.0033488 0.0023066 0.0044857 0.0026765 0 0.0010732 0.0074595 0.0054915 0.0077999 0.0080641 0.013148 -1.5868 0.0020059 0.0035619 -0.0022138 -0.0014267 0.0026373 0.0032249 0.0043022 -0.00075064 0.0099802 0 -0.015838 0 -0.00010249 -0.00043698 -0.00064554 -0.00032921 -0.25193 0.012076 0.0032148 0.0039244 0.0040932 0.004818 0.0066371 0.0053494 0.007821 0.010282 -0.0063944 -0.028701 -0.021832 -0.028917 -0.014567 0.0025402 0.012223 -0.032193 0.0084231 -0.00032674 -0.050381 -0.011159 -0.01404
0.34375 0.0044219 0.0031421 0.0055855 -0.002003 0 -0.0022678 0.0051065 0.0070339 0.011408 0.0067831 0.02246 -1.5691 0.0028001 0.0032424 -0.0040209 -0.00015529 0.001355 0.0053386 -0.00077486 0.000221 0.0060415 0 -0.023144 0 -7.1986e-05 -0.0011861 -0.00041446 -0.00058084 -0.31587 0.01744 -0.0031678 -0.0012477 0.0054878 0.0054606 0.0086299 0.0013723 0.017365 0.02179 -0.010644 -0.035225 -0.032556 -0.036383 -0.028547 -0.0075282 0.00091557 -0.047945 -0.0079832 -0.015147 -0.056717 -0.026697 -0.026013
0.34766 0.0050572 0.0052431 0.007275 -0.0025969 0 9.0861e-05 0.0052419 0.0088773 0.013698 0.0084484 0.025637 -1.5478 0.003153 0.0018783 -0.002573 0.0018886 -0.0026738 0.0046147 -0.0019176 0.0031501 0.0014902 0 -0.026228 0 6.0841e-05 -0.0010903 0.00021251 -9.462e-06 -0.42172 0.020877 -0.002741 -0.0021138 0.0065676 0.0077132 0.012177 0.0034834 0.02447 0.029117 -0.0086351 -0.03967 -0.043153 -0.043101 -0.045401 -0.014801 -0.0076637 -0.059937 -0.021195 -0.027914 -0.058075 -0.041849 -0.029885
0.35156 0.0050569 0.0070092 0.008438 0.0026016 0 0.0060562 0.0081144 0.010145 0.014281 0.012153 0.022702 -1.5381 0.0022571 0.00097407 0.00069241 0.0031666 -0.0067184 0.0012905 0.0018078 0.0028969 -0.0015537 0 -0.027955 0 9.599e-05 -0.00021999 0.00078631 0.00086701 -0.52412 0.021332 0.0051235 0.0024722 0.006872 0.010763 0.016109 0.010519 0.02536 0.029554 -0.0030862 -0.041068 -0.048256 -0.047751 -0.059008 -0.015313 -0.010489 -0.064341 -0.026178 -0.033451 -0.054632 -0.05153 -0.027994
0.35547 0.0048183 0.0071258 0.0083577 0.010636 0 0.011087 0.011196 0.010047 0.014315 0.014662 0.017561 -1.5437 7.7626e-05 0.00077763 0.0022896 0.0025649 -0.0077803 -0.0025837 0.0060092 -0.0018448 -0.0022672 0 -0.031209 0 -7.7972e-05 0.00059723 0.00072603 0.0011371 -0.56386 0.019133 0.014597 0.0098088 0.0069907 0.01283 0.018475 0.016528 0.020693 0.023873 0.0026477 -0.039749 -0.046522 -0.04917 -0.065728 -0.008932 -0.0080868 -0.061251 -0.02307 -0.030821 -0.047718 -0.054278 -0.0257
0.35938 0.0050245 0.0061784 0.0074485 0.016197 0 0.012273 0.011855 0.0093082 0.015133 0.013946 0.014729 -1.5526 -0.0025172 9.2065e-05 0.00023962 0.00048247 -0.005176 -0.0051048 0.0054637 -0.0070643 -0.0015752 0 -0.035482 0 -0.00046849 0.00054763 -9.7906e-05 0.00041157 -0.53542 0.016514 0.018736 0.015341 0.0080691 0.012774 0.018381 0.017654 0.014779 0.015872 0.006476 -0.03597 -0.03783 -0.046612 -0.063691 0.0038114 -0.0012392 -0.051335 -0.012672 -0.019831 -0.038217 -0.049603 -0.025846
0.36328 0.0060927 0.0060766 0.0068505 0.015818 0 0.010187 0.0099711 0.0096623 0.016603 0.01123 0.015572 -1.5485 -0.0042339 -0.002055 -0.0040363 -0.0017136 -0.00084834 -0.0062325 -0.00040369 -0.0077366 -0.0013347 0 -0.03699 0 -0.001029 -0.00033439 -0.0011688 -0.000767 -0.49153 0.015956 0.015367 0.015837 0.010498 0.011096 0.016637 0.015611 0.011549 0.010088 0.0063841 -0.030177 -0.02294 -0.039554 -0.051785 0.02159 0.0086873 -0.036084 0.003292 -0.0010584 -0.027228 -0.037736 -0.026452
0.36719 0.007788 0.0078748 0.007264 0.01049 0 0.0076234 0.0076684 0.011707 0.016999 0.009448 0.017422 -1.527 -0.0039838 -0.0048299 -0.0071339 -0.0030533 0.0027251 -0.0072674 -0.0066888 -0.0029956 -0.0027251 0 -0.032441 0 -0.0016091 -0.0011527 -0.0017297 -0.0014321 -0.47935 0.017556 0.0083069 0.011632 0.013195 0.0093231 0.014638 0.014214 0.011277 0.0088933 -0.00068656 -0.023519 -0.0064184 -0.028508 -0.031138 0.039136 0.017803 -0.021004 0.019116 0.02256 -0.017369 -0.021064 -0.02401
0.37109 0.0093155 0.010487 0.0081962 0.0047153 0 0.007128 0.006739 0.013704 0.014624 0.010036 0.016316 -1.5022 -0.0014014 -0.006155 -0.0066931 -0.0035995 0.0046612 -0.008621 -0.0077677 0.0033298 -0.0051209 0 -0.02266 0 -0.0018781 -0.0010343 -0.0014123 -0.0010938 -0.48554 0.018345 0.0035411 0.0064052 0.014337 0.0085037 0.012889 0.01409 0.011101 0.01086 -0.011176 -0.017796 0.0052124 -0.018453 -0.011594 0.050905 0.023307 -0.011611 0.029372 0.043952 -0.010126 -0.0060361 -0.018438
0.375 0.0098683 0.011779 0.0084146 0.0029517 0 0.0094214 0.0068756 0.013135 0.0095755 0.011676 0.010742 -1.4954 0.0027869 -0.0050229 -0.0031508 -0.0039042 0.0056761 -0.0086247 -0.0028681 0.0069155 -0.0065323 0 -0.012315 0 -0.0014688 -3.6479e-05 -0.00051641 -0.00013049 -0.45646 0.014864 0.0043662 0.0044919 0.012938 0.0084539 0.010817 0.012504 0.0084753 0.011875 -0.023006 -0.013695 0.0097935 -0.011895 0.0024887 0.055145 0.02477 -0.0093313 0.032637 0.060314 -0.0056999 0.0050952 -0.013824
0.37891 0.0092233 0.010773 0.0071748 0.0062928 0 0.013201 0.0066749 0.0095716 0.0039414 0.012089 0.0029913 -1.5141 0.0067484 -0.0029237 0.00096293 -0.0042148 0.0063665 -0.0052083 0.0031565 0.0069411 -0.005392 0 -0.0060298 0 -0.00036731 0.00086829 0.00026921 0.00067339 -0.36876 0.006808 0.0094791 0.0074752 0.0097612 0.0084226 0.0079526 0.0080798 0.0038654 0.0086074 -0.034112 -0.011703 0.0062349 -0.010806 0.0077709 0.051115 0.022353 -0.014496 0.028445 0.069527 -0.0038988 0.010844 -0.013899
0.38281 0.0078709 0.0084582 0.0049805 0.011778 0 0.015788 0.0058937 0.0055293 0.00025971 0.010541 -0.0028319 -1.5428 0.0082669 -0.0025009 0.0030531 -0.0043776 0.0060984 0.0010969 0.0045637 0.0057583 -0.0021119 0 -0.0048227 0 0.00083962 0.00073903 0.00040376 0.00090548 -0.26381 -0.0019971 0.014647 0.012641 0.0066974 0.0081758 0.0049611 0.0036238 0.00013382 0.001741 -0.04133 -0.012362 -0.0056439 -0.01764 0.00047078 0.038974 0.017202 -0.025981 0.017364 0.069023 -0.0038435 0.010104 -0.017345
0.38672 0.0065305 0.0064294 0.0031104 0.014654 0 0.014406 0.0059347 0.0040182 -0.00034253 0.0082073 -0.0040295 -1.5547 0.0061194 -0.0046798 0.0020413 -0.0042808 0.0039342 0.0064044 0.00014212 0.0053433 0.0011154 0 -0.0062295 0 0.0012734 -0.0004068 -0.00017209 0.00080996 -0.20272 -0.0065902 0.015801 0.014839 0.0052057 0.0081182 0.0032592 0.0027878 -0.00038762 -0.0040612 -0.042561 -0.014753 -0.019402 -0.03001 -0.015291 0.02501 0.013374 -0.036384 0.0052354 0.060762 -0.0025847 0.006492 -0.018527
0.39063 0.0054939 0.0051023 0.0024274 0.011835 0 0.0080514 0.0078213 0.0052968 0.0012138 0.006382 -0.00093704 -1.5352 0.0011523 -0.0074625 -0.001252 -0.004019 0.00043577 0.0065307 -0.0060128 0.0050487 0.002187 0 -0.0074055 0 0.00050694 -0.0016129 -0.0010978 0.00085651 -0.19532 -0.005131 0.011336 0.010643 0.0052443 0.0083718 0.0035771 0.004797 0.0020024 -0.0039982 -0.039495 -0.017267 -0.029194 -0.042492 -0.031259 0.01462 0.012967 -0.040613 -0.0035139 0.04953 0.0013495 0.0042429 -0.013271
0.39453 0.0044588 0.0036252 0.0027148 0.0041315 0 -0.00097591 0.010198 0.0065218 0.0028466 0.0049954 0.0038934 -1.4962 -0.0040739 -0.0079186 -0.0046539 -0.0035418 -0.0020309 0.0011784 -0.0088256 0.0030895 0.00087794 0 -0.0075366 0 -0.00095028 -0.0018988 -0.0018875 0.0011455 -0.18884 -0.00033642 0.0028447 0.0015303 0.0055489 0.0081085 0.0050352 0.0046582 0.0049473 0.0022793 -0.033262 -0.018948 -0.03226 -0.051747 -0.042687 0.010244 0.016694 -0.036447 -0.0069959 0.037789 0.0084011 0.0053721 -0.0034866
0.39844 0.0030444 0.0014191 0.0031604 -0.0042429 0 -0.0076672 0.010099 0.0048894 0.0028007 0.0032005 0.0075976 -1.4654 -0.0070787 -0.0053254 -0.0057448 -0.0024518 -0.0012386 -0.0052015 -0.0070506 -0.00047499 -0.0011721 0 -0.0072216 0 -0.0020015 -0.0011337 -0.0021926 0.0013198 -0.13128 0.0031699 -0.0056341 -0.0068311 0.0048487 0.0061876 0.005723 -0.00049622 0.0062176 0.0096381 -0.025251 -0.018878 -0.02661 -0.05456 -0.045168 0.013578 0.024741 -0.022583 -0.0039967 0.027894 0.018591 0.011438 0.0045314
0.40234 0.0014311 -0.0007179 0.0033421 -0.0085109 0 -0.007603 0.0059957 0.0008674 0.00064417 0.00098424 0.0083453 -1.4622 -0.0072384 -0.0019902 -0.0032993 -0.00051926 0.0025862 -0.0072425 -0.0038232 -0.0031481 -0.0021927 0 -0.0062963 0 -0.001913 -4.4534e-05 -0.0019157 0.0010347 -0.03419 0.0028629 -0.0096862 -0.0088983 0.0028775 0.0025356 0.0042196 -0.0067244 0.0051678 0.011411 -0.017796 -0.015423 -0.011192 -0.04565 -0.032294 0.025245 0.035915 0.00063804 0.0057119 0.023149 0.03049 0.02333 0.006446
0.40625 0.00037031 -0.0013967 0.0035575 -0.0065435 0 -0.00078512 -0.00022354 -0.0021557 -0.0026521 -0.000504 0.0057587 -1.4806 -0.0059154 -0.00078934 0.0015771 0.0015626 0.0065918 -0.0036296 -0.0028647 -0.0025926 -0.0019229 0 -0.0033127 0 -0.00095615 0.00054215 -0.0012114 0.00040402 0.039636 -8.8403e-05 -0.0072836 -0.0036987 0.00041905 -0.0013325 0.0006709 -0.0069716 0.002485 0.0050649 -0.01199 -0.0096429 0.0057874 -0.029885 -0.011361 0.037897 0.045732 0.024094 0.016275 0.022039 0.040335 0.035922 0.0040617
0.41016 0.00045967 -0.0003432 0.0041701 -0.00020633 0 0.0075979 -0.004714 -0.0015425 -0.0053319 -0.00042249 0.00092846 -1.4968 -0.0048632 -0.0021459 0.0057189 0.0022708 0.0076719 0.001807 -0.0046189 0.00067611 -0.0015229 0 0.0024439 0 -8.2284e-05 0.000401 -0.00041403 -9.6885e-05 0.048333 -0.0026503 -0.00050115 0.0044039 -0.0014222 -0.0034254 -0.0033609 0.00033426 -0.00077783 -0.005563 -0.0076079 -0.0025388 0.019815 -0.011568 0.011838 0.047633 0.052018 0.043159 0.024814 0.022889 0.046387 0.046199 0.0029193
0.41406 0.0014434 0.0011525 0.0048399 0.0060829 0 0.010902 -0.0051485 0.0016403 -0.0057839 0.00044203 -0.0038557 -1.4918 -0.004549 -0.0038185 0.0060012 0.00049959 0.0051849 0.0040247 -0.0062445 0.0036875 -0.002016 0 0.0090136 0 4.7279e-05 -7.6316e-05 0.00011359 -0.00014589 0.016218 -0.0028493 0.005625 0.0092862 -0.0019773 -0.0029894 -0.0059321 0.0081898 -0.0036212 -0.013576 -0.0043698 0.0049704 0.027664 0.0055018 0.032432 0.05171 0.053182 0.05455 0.02935 0.024203 0.047488 0.051952 0.0061186
0.41797 0.0023631 0.0017041 0.0046742 0.0084964 0 0.0064785 -0.0025873 0.0037113 -0.003447 0.00039375 -0.0061241 -1.4679 -0.0040525 -0.0036731 0.0019403 -0.0031198 0.0014794 0.0016907 -0.0050487 0.0040667 -0.0030708 0 0.012813 0 -0.00032794 -0.00039281 0.00018599 9.9624e-05 -0.00093216 -0.00096748 0.0068558 0.0078895 -0.0012577 -0.0010779 -0.0058182 0.0081483 -0.0050328 -0.014758 -0.0017851 0.011547 0.025749 0.015909 0.04381 0.047157 0.047289 0.054611 0.027828 0.023858 0.042411 0.050593 0.011212
0.42188 0.0024944 0.0014752 0.0032418 0.0063144 0 -0.0019785 2.4333e-05 0.0023545 0.00071344 -0.0010929 -0.0048981 -1.4431 -0.0024478 -0.002184 -0.0035499 -0.0062738 -0.0001656 -0.0019044 -0.0014342 0.0023344 -0.0034427 0 0.01211 0 -0.00043238 -0.00035516 -7.2158e-05 0.00023389 0.013719 0.0014629 0.0032018 0.0022588 0.00026474 0.00056219 -0.0031617 9.8653e-05 -0.0043501 -0.010469 0.00035347 0.015387 0.014677 0.014053 0.040304 0.034736 0.033907 0.043617 0.020738 0.019226 0.032208 0.04206 0.013387
0.42578 0.0020957 0.0019538 0.0012907 0.0020521 0 -0.0074798 0.00081263 -0.00087289 0.0045769 -0.0024709 -0.0016891 -1.4318 -1.1838e-05 -0.0017363 -0.0063065 -0.0066212 0.0017714 -0.0026455 0.0016729 0.0010736 -0.0024695 0 0.0091082 0 0.00013769 -3.475e-05 -0.00030084 0.00010337 0.018971 0.0031442 -0.0011412 -0.0026076 0.0019819 0.0010758 0.00051181 -0.0069206 -0.002124 -0.0053862 0.0014328 0.016739 0.0013646 0.0034733 0.027132 0.020336 0.016417 0.028283 0.011897 0.010814 0.020545 0.030813 0.011064
0.42969 0.0021158 0.0040282 0.00022145 -0.00069004 0 -0.0055443 0.00020592 -0.0022242 0.0061046 -0.0016673 0.00054115 -1.4312 0.0020482 -0.0035416 -0.0043175 -0.0036769 0.0060183 0.00010399 0.0019776 0.0021326 -0.00084457 0 0.0078823 0 0.00096523 0.00047557 -0.00016806 -2.1846e-05 -0.029146 0.0034941 -0.0015632 -0.0028945 0.003349 0.00098312 0.0030334 -0.0045477 -0.0002745 -0.0028673 0.00069504 0.015844 -0.010549 -0.013303 0.007516 0.0068553 -0.0037033 0.011674 0.0029974 -0.0010496 0.0090359 0.018972 0.0074664
0.43359 0.0031149 0.0066287 0.00073409 0.00013513 0 0.0023464 -0.00036848 0.00026736 0.004744 0.0015811 7.6497e-06 -1.4273 0.0028793 -0.0058248 0.00069214 0.00073453 0.0097173 0.0031794 1.7519e-05 0.0049435 0.00020573 0 0.0099326 0 0.0012911 0.0011036 0.00037641 0.00019028 -0.11694 0.0024032 0.0028643 0.0014123 0.0040095 0.0013199 0.0029941 0.0054176 -0.0006211 -0.00255 -0.002613 0.013116 -0.017714 -0.03319 -0.014895 -0.0031157 -0.024936 -0.0034076 -0.0044969 -0.015808 -0.0009109 0.0084691 0.0064751
0.4375 0.0045325 0.0076158 0.0020533 0.0038114 0 0.010409 -0.00021743 0.0048375 0.0019543 0.005297 -0.0020386 -1.4116 0.0027082 -0.0055559 0.0049518 0.0038295 0.010622 0.003295 -0.0017475 0.007409 0.00031506 0 0.012097 0 0.00085688 0.0016287 0.0010642 0.00067451 -0.18404 0.00032522 0.0087274 0.0071166 0.0039481 0.0025839 0.0010297 0.012973 -0.002792 -0.001915 -0.010042 0.0093453 -0.015529 -0.050249 -0.033997 -0.0064796 -0.044954 -0.013717 -0.0092068 -0.03252 -0.007742 0.0014191 0.0076697
0.44141 0.0050985 0.0059736 0.0025949 0.0076738 0 0.013385 0.0005514 0.0079747 0.00031873 0.0072507 -0.0022183 -1.3902 0.0022544 -0.0018973 0.0059423 0.0038307 0.0085681 0.00055126 -0.0016029 0.0079263 0.00024439 0 0.009407 0 0.00017082 0.0016685 0.0015113 0.00098002 -0.19453 -0.0012954 0.011461 0.010476 0.0035806 0.0045573 -0.00025392 0.011246 -0.0038017 0.00068637 -0.020062 0.0059854 -0.007326 -0.060314 -0.046693 -0.0061924 -0.06182 -0.020581 -0.01276 -0.048836 -0.012711 -0.0038199 0.0063624
0.44531 0.0039722 0.0028179 0.0014205 0.0090279 0 0.010129 0.0021359 0.0079322 0.0017773 0.0070815 0.0019369 -1.3764 0.0017237 0.0025476 0.0041757 0.0010046 0.0053585 -0.0018829 5.5978e-06 0.0063491 0.00069486 0 0.00023431 0 -7.2717e-05 0.0010187 0.0014864 0.00077867 -0.18091 -0.00037754 0.0091685 0.0095707 0.0035669 0.0068173 0.0018134 0.004033 -0.00034006 0.0049675 -0.030618 0.0036305 0.002681 -0.063511 -0.053684 -0.0053292 -0.074708 -0.025681 -0.016524 -0.063336 -0.016963 -0.0090178 -0.0012515
0.44922 0.0014392 0.00010111 -0.00099458 0.0067407 0 0.0033625 0.0051876 0.0059611 0.0062193 0.0061914 0.0096691 -1.3753 0.00070827 0.0042311 0.0020471 -0.0028029 0.0033324 -0.0012208 0.0015346 0.0034475 0.0011425 0 -0.01156 0 0.0002571 2.0512e-05 0.0010424 0.00029395 -0.20355 0.0041852 0.0036153 0.0049491 0.0043081 0.008987 0.0074976 0.00074258 0.0079959 0.010092 -0.039978 0.002709 0.011495 -0.060275 -0.055568 -0.0058292 -0.08278 -0.02973 -0.021169 -0.07478 -0.020996 -0.015132 -0.013512
0.45313 -0.0014718 -0.0014448 -0.0033767 0.0016603 0 -0.0032214 0.0093496 0.0043048 0.011415 0.0057437 0.017586 -1.378 -0.00093839 0.0022607 0.0013165 -0.0054997 0.0036011 0.002242 0.0022165 0.00016157 0.00025647 0 -0.019768 0 0.00063695 -0.00056162 0.00044653 0.00011989 -0.27039 0.010976 -0.0019518 -0.001205 0.005456 0.010402 0.013881 0.0048523 0.017648 0.016005 -0.045855 0.0036952 0.015647 -0.051623 -0.053261 -0.0096575 -0.084902 -0.033063 -0.02713 -0.081547 -0.02505 -0.022938 -0.024328
0.45703 -0.0039304 -0.0027778 -0.0048755 -0.0040732 0 -0.0074854 0.012158 0.0035993 0.014302 0.0052669 0.022402 -1.3704 -0.002505 -0.00079767 0.0018506 -0.0059051 0.0051157 0.0058099 0.0024504 -0.0024233 -0.0023762 0 -0.021073 0 0.00051745 -0.00019292 -3.0235e-06 0.00057244 -0.31332 0.016448 -0.0055274 -0.0064096 0.0059214 0.0099388 0.016823 0.0097213 0.02351 0.022678 -0.044417 0.0075427 0.012173 -0.039827 -0.047082 -0.016708 -0.079079 -0.032793 -0.032529 -0.080283 -0.027075 -0.03053 -0.028632
0.46094 -0.0057934 -0.0050278 -0.0055874 -0.00826 0 -0.0092622 0.010441 0.0026071 0.012747 0.0034552 0.023035 -1.3474 -0.0030231 -0.0017155 0.002503 -0.0041282 0.0053818 0.0072116 0.0025597 -0.0029897 -0.0051781 0 -0.017072 0 -6.185e-05 0.00085502 -0.00014267 0.0012735 -0.25421 0.01737 -0.0071505 -0.0090235 0.0045534 0.0067299 0.014167 0.0067641 0.022755 0.028372 -0.037203 0.013755 0.0057245 -0.027177 -0.037367 -0.022518 -0.068233 -0.026438 -0.03442 -0.072421 -0.024753 -0.034193 -0.02629
0.46484 -0.0072958 -0.0079235 -0.0060132 -0.0097843 0 -0.0093553 0.0034387 0.00018061 0.0067339 -1.3559e-05 0.020245 -1.3172 -0.0023983 0.00012722 0.0026409 -0.0012161 0.0025919 0.0063512 0.0018974 -0.00073479 -0.00563 0 -0.011291 0 -0.00053451 0.0016638 -7.1544e-06 0.0014638 -0.087853 0.013184 -0.0078305 -0.0089206 0.0010615 0.0012648 0.0073111 -0.0039122 0.016653 0.029644 -0.025073 0.022314 -0.00062916 -0.013676 -0.023279 -0.024357 -0.053794 -0.012451 -0.030952 -0.058499 -0.01638 -0.031584 -0.02052
0.46875 -0.0085278 -0.010042 -0.0063126 -0.0091393 0 -0.0086897 -0.0056746 -0.0032103 -0.0016754 -0.0039874 0.014833 -1.2935 -0.0015931 0.002494 0.0025024 0.0015478 -0.0023787 0.0045576 -0.0002341 0.0035004 -0.0026331 0 -0.0047229 0 -0.00041998 0.0015128 0.00022586 0.00076435 0.11234 0.0060373 -0.0083887 -0.0074748 -0.003591 -0.0044923 -0.0002562 -0.013327 0.0088716 0.02387 -0.0091332 0.033086 -0.0038618 0.00092694 -0.0041341 -0.019885 -0.037405 0.010057 -0.02067 -0.039422 -0.00062131 -0.020871 -0.01314
0.47266 -0.0093712 -0.010475 -0.0062995 -0.0080114 0 -0.008149 -0.012001 -0.0062158 -0.0095247 -0.0072297 0.0067326 -1.2836 -0.0014784 0.0030785 0.0023511 0.0032957 -0.0060454 0.0028974 -0.0029188 0.007286 0.0021977 0 0.0052323 0 0.00021657 0.00060201 0.00037477 -0.00040273 0.27163 -0.0014092 -0.0092997 -0.006677 -0.0077624 -0.0085408 -0.0059676 -0.014198 0.0021226 0.011761 0.0089768 0.045918 0.00097586 0.018003 0.021434 -0.0057198 -0.02194 0.041772 -0.0013475 -0.016813 0.024783 0.00055878 -0.0023651
0.47656 -0.0098172 -0.0097963 -0.0060521 -0.0080755 0 -0.0084759 -0.013067 -0.0084639 -0.014621 -0.0098329 -0.0040573 -1.2849 -0.0016842 0.0020312 0.0019109 0.0038905 -0.0049389 0.0017037 -0.0036268 0.0084158 0.0057638 0 0.021407 0 0.00090546 -0.00010895 0.00038894 -0.0011947 0.38508 -0.0080593 -0.010916 -0.0077371 -0.010296 -0.010631 -0.009838 -0.0095032 -0.0036866 -0.0030379 0.026798 0.059116 0.013788 0.037968 0.050249 0.014642 -0.010378 0.076159 0.02343 0.0048964 0.056164 0.027839 0.014396
0.48047 -0.010044 -0.0091632 -0.0061664 -0.0097595 0 -0.0097779 -0.010795 -0.011015 -0.016697 -0.012824 -0.016203 -1.2904 -0.0009449 0.0014591 0.00095904 0.0037959 0.0011758 0.001357 -0.0005521 0.0069022 0.0061411 0 0.042879 0 0.0012528 0.0001546 0.000371 -0.001155 0.50323 -0.014408 -0.013142 -0.010152 -0.011299 -0.012499 -0.013455 -0.0086178 -0.010431 -0.017001 0.043631 0.071231 0.030498 0.059486 0.078254 0.035619 -0.0027542 0.10745 0.04884 0.023304 0.088444 0.05478 0.03623
0.48438 -0.010021 -0.0087366 -0.0071302 -0.011919 0 -0.011137 -0.0093395 -0.014722 -0.01734 -0.016512 -0.027311 -1.2942 0.0013134 0.0026934 0.00015895 0.003633 0.0085004 0.0025671 0.0050145 0.0049722 0.0040954 0 0.064665 0 0.0011907 0.0011776 0.00044907 -0.00062039 0.65489 -0.020994 -0.014885 -0.012082 -0.011839 -0.016052 -0.017777 -0.015699 -0.019311 -0.029121 0.059178 0.081243 0.048045 0.081239 0.10257 0.053348 0.0012816 0.13201 0.071498 0.037029 0.11793 0.077128 0.058127
0.48828 -0.0092122 -0.0074683 -0.0085029 -0.012727 0 -0.01107 -0.011088 -0.018534 -0.01867 -0.019766 -0.035669 -1.2922 0.0039986 0.0045605 0.00067151 0.0037335 0.012002 0.0053019 0.0091999 0.0048589 0.0020498 0 0.081329 0 0.00082241 0.0019136 0.00060789 -0.00032166 0.80144 -0.027342 -0.014445 -0.011822 -0.012808 -0.021187 -0.022177 -0.024482 -0.029416 -0.040101 0.073295 0.088158 0.062894 0.10154 0.12023 0.063816 0.0025509 0.14654 0.087856 0.045017 0.14068 0.090534 0.074998
0.49219 -0.0069811 -0.0045974 -0.009013 -0.011064 0 -0.0087036 -0.014873 -0.020005 -0.02168 -0.021202 -0.041399 -1.2803 0.0052842 0.0045628 0.0026362 0.0039473 0.0096046 0.0077915 0.0089994 0.0066126 0.0016498 0 0.090627 0 0.00021037 0.0014836 0.00066441 -0.00061442 0.87545 -0.032504 -0.010997 -0.0091218 -0.01403 -0.025453 -0.025449 -0.0259 -0.038314 -0.04964 0.084916 0.089971 0.068103 0.11565 0.12541 0.059815 0.0033697 0.14578 0.090429 0.045613 0.14744 0.086731 0.085756
0.49609 -0.0034692 -0.0010017 -0.0077151 -0.0072678 0 -0.0045983 -0.017773 -0.017715 -0.025416 -0.020718 -0.045529 -1.2552 0.0045227 0.0015274 0.0043504 0.0037551 0.003937 0.0074976 0.0053077 0.0081954 0.0023535 0 0.093593 0 -0.00055848 4.5631e-05 0.00045317 -0.0011475 0.85341 -0.0361 -0.0057143 -0.0052524 -0.014429 -0.026011 -0.02716 -0.019228 -0.043657 -0.055359 0.09355 0.088805 0.065795 0.12345 0.12258 0.047094 0.0055595 0.13713 0.082887 0.042579 0.14105 0.072035 0.092796
0.5 9.6929e-05 0.0013904 -0.0050405 -0.002728 0 -0.0004169 -0.018027 -0.012934 -0.027601 -0.019315 -0.04792 -1.2205 0.0029621 -0.0032012 0.0035474 0.0025851 -0.00011573 0.0036372 0.0021808 0.0076404 0.0022623 0 0.091543 0 -0.0011837 -0.0013145 4.8815e-05 -0.0012899 0.77334 -0.038219 -0.0010738 -0.001891 -0.013087 -0.022014 -0.027583 -0.012946 -0.044222 -0.054851 0.098152 0.085689 0.057878 0.12495 0.1138 0.029064 0.0088726 0.12361 0.067223 0.036967 0.12268 0.049835 0.097432
0.50391 0.0022575 0.0016176 -0.0025174 0.0011128 0 0.0022366 -0.015885 -0.0085776 -0.026142 -0.017385 -0.046475 -1.1888 0.0023594 -0.0071 -0.000209 0.0002356 0.00015655 -0.0014655 0.0027853 0.0048872 0.0001267 0 0.083704 0 -0.0012507 -0.0015621 -0.00023941 -0.000829 0.67768 -0.0382 0.0011573 5.6126e-05 -0.010107 -0.015176 -0.026439 -0.013986 -0.039906 -0.048356 0.097803 0.081665 0.046612 0.12053 0.10115 0.0092852 0.012584 0.10789 0.045853 0.029577 0.094088 0.023745 0.09661
0.50781 0.0026417 0.00082235 -0.0013002 0.0034302 0 0.0027754 -0.012087 -0.006438 -0.020369 -0.013817 -0.038811 -1.1758 0.0030139 -0.0086285 -0.0045945 -0.0027384 0.0030592 -0.0041476 0.0061597 0.0014797 -0.0034956 0 0.068153 0 -0.00066364 -0.00061625 -0.00015768 -0.00018449 0.55456 -0.034125 0.0012022 0.00073345 -0.0064402 -0.0081422 -0.022347 -0.018494 -0.031312 -0.038568 0.090638 0.078172 0.03574 0.11067 0.087141 -0.0068297 0.014393 0.092757 0.022533 0.020607 0.057638 -0.00092406 0.084967
0.51172 0.0023928 0.001107 -0.00097663 0.0040411 0 0.0017716 -0.0064945 -0.0055708 -0.011194 -0.0073774 -0.02483 -1.1873 0.0034707 -0.0079796 -0.0063664 -0.0049966 0.0045095 -0.0028722 0.0083025 -0.0011884 -0.0068201 0 0.044847 0 8.5505e-05 0.00065839 0.00019115 7.2193e-05 0.35261 -0.02424 0.00056029 0.00080916 -0.0028999 -0.0023826 -0.014104 -0.015842 -0.019573 -0.027537 0.077319 0.07621 0.029438 0.097878 0.073499 -0.015058 0.010353 0.078227 0.0029951 0.0090126 0.019509 -0.019046 0.060411
0.51563 0.0031576 0.0033289 9.7967e-05 0.0032579 0 0.00053448 0.0012058 -0.0034304 -0.0004315 0.0011622 -0.0075139 -1.2133 0.0022657 -0.0061664 -0.0043327 -0.0050784 0.0021942 0.00020226 0.0065747 -0.0029619 -0.0082699 0 0.017162 0 0.00026955 0.0012937 0.00038572 -0.00014912 0.053488 -0.0091926 0.0003511 0.00094824 0.00056638 0.002457 -0.0025523 -0.0016675 -0.0063172 -0.014411 0.061383 0.075047 0.027241 0.084153 0.059497 -0.017728 0.00022054 0.06195 -0.011343 -0.0057308 -0.016233 -0.031588 0.027379
0.51953 0.0056139 0.0063023 0.003247 0.0020158 0 0.00061914 0.0098214 0.0015631 0.010011 0.0090315 0.008997 -1.234 -0.00026411 -0.0040121 -0.00044442 -0.0025865 -0.0022371 0.0013639 0.0027187 -0.0043962 -0.0073542 0 -0.009943 0 -0.00033881 0.001038 9.1319e-05 -0.00036447 -0.28663 0.0074422 0.00075679 0.0017651 0.0045834 0.0075292 0.0092369 0.01573 0.0066919 0.002892 0.045144 0.073938 0.028215 0.070247 0.044331 -0.017018 -0.015563 0.042274 -0.020226 -0.023859 -0.047544 -0.039764 -0.0058141
0.52344 0.0090057 0.0082769 0.008233 0.0019602 0 0.0032998 0.016615 0.0086677 0.018604 0.014081 0.022238 -1.2346 -0.0021689 -0.0021564 0.0021099 0.0010406 -0.0049422 -0.0009444 0.0010908 -0.0057544 -0.0045565 0 -0.033344 0 -0.0011432 0.00040332 -0.0005575 -5.9307e-05 -0.58119 0.021356 0.0020093 0.0039242 0.0094033 0.01346 0.018127 0.023963 0.01825 0.023665 0.031073 0.071986 0.030917 0.056742 0.027142 -0.01572 -0.035866 0.017692 -0.02402 -0.045308 -0.072754 -0.045353 -0.033028
0.52734 0.012063 0.008969 0.013483 0.0048007 0 0.008814 0.019562 0.015798 0.024515 0.017116 0.032546 -1.2149 -0.0018583 -0.0014205 0.0018126 0.0031845 -0.0036741 -0.0047352 0.0038073 -0.0070226 -0.00086676 0 -0.053288 0 -0.0012716 8.8403e-06 -0.0010257 0.00072338 -0.79536 0.030551 0.0051926 0.0078436 0.014386 0.019987 0.02344 0.020574 0.028144 0.042888 0.0241 0.067194 0.03194 0.044396 0.0071623 -0.020008 -0.056481 -0.013287 -0.024461 -0.068575 -0.088439 -0.051907 -0.053861
0.53125 0.014222 0.0098436 0.017428 0.010964 0 0.015709 0.019544 0.021485 0.027949 0.020927 0.041649 -1.1878 0.00034409 -0.0023479 -0.00021041 0.0020329 0.00015967 -0.0067953 0.0080025 -0.0087505 0.0024472 0 -0.071637 0 -0.00049974 -3.4995e-05 -0.00088543 0.0013835 -0.97103 0.036315 0.011253 0.013096 0.018509 0.026448 0.027276 0.015988 0.03684 0.05468 0.02341 0.060021 0.029684 0.033495 -0.012345 -0.031281 -0.071773 -0.045173 -0.025917 -0.089209 -0.097094 -0.060952 -0.071668
0.53516 0.015873 0.012404 0.019618 0.018694 0 0.021181 0.019799 0.025739 0.030229 0.02676 0.050339 -1.1671 0.0026969 -0.0041774 -0.0018675 -0.0016882 0.0029467 -0.0060923 0.0083669 -0.012156 0.0040303 0 -0.088838 0 0.00045106 -9.4065e-05 -0.00026444 0.0013526 -1.165 0.041272 0.019085 0.018256 0.021365 0.032154 0.032236 0.021465 0.044645 0.057531 0.027187 0.051494 0.02454 0.024494 -0.028582 -0.048352 -0.079797 -0.073963 -0.029991 -0.10468 -0.099955 -0.071641 -0.088642
0.53906 0.017577 0.016498 0.020709 0.024824 0 0.022798 0.022881 0.029255 0.033067 0.032283 0.057451 -1.1582 0.0038431 -0.0048591 -0.0023172 -0.0050325 0.0021422 -0.0045832 0.0025602 -0.017816 0.0030711 0 -0.10273 0 0.00063855 -0.00045742 0.00024647 0.0006525 -1.3714 0.046539 0.025305 0.021703 0.023538 0.036235 0.038796 0.035826 0.05105 0.055631 0.033581 0.042713 0.017173 0.017897 -0.039098 -0.069663 -0.079553 -0.096299 -0.037637 -0.11308 -0.097987 -0.082818 -0.10316
0.54297 0.019338 0.020513 0.021634 0.027016 0 0.020565 0.028223 0.032192 0.03715 0.033787 0.06082 -1.156 0.0038161 -0.0028445 -0.0023252 -0.0052817 -0.0017904 -0.0047275 -0.0061007 -0.024329 0.00012709 0 -0.11027 0 -7.9292e-05 -0.00093008 0.00016685 -0.00014585 -1.519 0.050779 0.026828 0.022888 0.025924 0.037586 0.04483 0.046454 0.054779 0.054523 0.039688 0.035534 0.0089486 0.014695 -0.040222 -0.092362 -0.070458 -0.10745 -0.049592 -0.11186 -0.09212 -0.092182 -0.11159
0.54688 0.020779 0.023087 0.022865 0.025654 0 0.017418 0.032765 0.033919 0.041171 0.030466 0.05903 -1.15 0.0033143 0.00095573 -0.0027467 -0.0024175 -0.0062428 -0.0066334 -0.011577 -0.028884 -0.0028349 0 -0.11015 0 -0.00084197 -0.0010293 -0.00039794 -0.00049095 -1.5451 0.051746 0.024011 0.022912 0.028686 0.03556 0.047546 0.043589 0.054449 0.055489 0.041457 0.032727 0.002391 0.016014 -0.029641 -0.11094 -0.056401 -0.10455 -0.064064 -0.1011 -0.084105 -0.096083 -0.11201
0.55078 0.021822 0.024299 0.024274 0.023555 0 0.017238 0.033859 0.033787 0.042456 0.025882 0.052387 -1.1309 0.0024507 0.0034805 -0.0032648 0.00080948 -0.0088574 -0.008004 -0.010745 -0.029626 -0.0037232 0 -0.10383 0 -0.00067629 -0.00054913 -0.00087499 -0.0003402 -1.4618 0.048482 0.020863 0.023736 0.030931 0.030951 0.04574 0.031413 0.049422 0.054633 0.039526 0.033889 -0.0021066 0.020873 -0.012195 -0.12404 -0.043097 -0.093376 -0.07761 -0.086163 -0.075469 -0.094931 -0.10574
0.55469 0.022847 0.025075 0.025362 0.023577 0 0.02172 0.031377 0.031891 0.039068 0.024546 0.042638 -1.095 0.00068002 0.002359 -0.0029454 0.0014496 -0.0091188 -0.0068088 -0.0060446 -0.027485 -0.0020674 0 -0.094075 0 0.0004433 0.00015633 -0.00081523 -9.1494e-05 -1.3403 0.042 0.021539 0.026513 0.031445 0.026041 0.040366 0.023149 0.040399 0.047604 0.035296 0.038567 -0.0047239 0.029118 0.0095152 -0.13146 -0.032933 -0.076914 -0.088209 -0.069682 -0.066432 -0.0892 -0.095642
0.55859 0.024039 0.025754 0.025497 0.026177 0 0.028721 0.027217 0.029023 0.031708 0.027117 0.032069 -1.0457 -0.0020606 -0.0014594 -0.0017466 -0.00085953 -0.0080765 -0.003621 -0.0026455 -0.02538 0.00044454 0 -0.082782 0 0.0015112 0.00050908 -0.00033607 -9.3075e-05 -1.2353 0.034236 0.026356 0.030404 0.029744 0.023167 0.033388 0.026011 0.029514 0.034788 0.030727 0.046015 -0.0058571 0.040589 0.032727 -0.13353 -0.027718 -0.058278 -0.093974 -0.054195 -0.056974 -0.079691 -0.083626
0.5625 0.024779 0.025627 0.024144 0.029098 0 0.033653 0.023279 0.026029 0.023593 0.029563 0.022729 -0.99264 -0.0046126 -0.004276 -0.00087226 -0.0036241 -0.0070114 -0.0010954 -0.0033505 -0.02548 0.0013807 0 -0.070262 0 0.0015018 0.00031256 4.3669e-05 -0.00029081 -1.1383 0.026694 0.031349 0.032884 0.026454 0.022903 0.026461 0.033454 0.019716 0.02145 0.031047 0.054751 -0.0062872 0.056118 0.053296 -0.13114 -0.028787 -0.041708 -0.091228 -0.043121 -0.045831 -0.067656 -0.070358
0.56641 0.024015 0.023958 0.021238 0.029399 0 0.032866 0.020304 0.023282 0.018185 0.027416 0.015946 -0.94593 -0.0054182 -0.0031993 -0.0013431 -0.0039738 -0.0064755 -0.001285 -0.0065514 -0.027333 -0.00024388 0 -0.056391 0 0.00041326 -3.8171e-05 -2.0884e-05 -0.0003673 -1.0089 0.020046 0.031902 0.031406 0.02278 0.023614 0.020611 0.033387 0.01355 0.012857 0.039644 0.06287 -0.0064183 0.075599 0.070213 -0.12729 -0.03136 -0.027935 -0.081198 -0.035468 -0.031398 -0.054898 -0.056814
0.57031 0.021371 0.02111 0.017504 0.025908 0 0.026293 0.018297 0.020651 0.016619 0.020575 0.011996 -0.91011 -0.0040599 0.00085834 -0.0025178 -0.0013544 -0.0063042 -0.0037089 -0.0089487 -0.028733 -0.0030816 0 -0.04213 0 -0.00075686 9.2637e-06 -0.00034842 -0.00015932 -0.83968 0.01451 0.026845 0.025293 0.019664 0.022943 0.016509 0.022385 0.01183 0.0097789 0.056175 0.070357 -0.0055354 0.099089 0.084978 -0.12266 -0.03185 -0.015093 -0.065875 -0.028917 -0.013022 -0.041344 -0.045194
0.57422 0.017764 0.018335 0.014278 0.019986 0 0.017315 0.017244 0.017779 0.017023 0.013387 0.010002 -0.88017 -0.001673 0.00395 -0.0025633 0.0022083 -0.006165 -0.0060165 -0.009547 -0.028211 -0.0047726 0 -0.029705 0 -0.0010584 0.00053946 -0.0004776 0.00014729 -0.67361 0.010099 0.019114 0.016511 0.017381 0.019896 0.014402 0.0093744 0.013082 0.0088862 0.079867 0.077655 -0.0027773 0.12674 0.098951 -0.11722 -0.027817 -0.001515 -0.046665 -0.021663 0.0096546 -0.026559 -0.037512
0.57813 0.014757 0.016472 0.012684 0.014191 0 0.01024 0.016864 0.014395 0.01628 0.010023 0.0083663 -0.8454 0.00030943 0.0029678 -0.00058063 0.0042964 -0.0059762 -0.0062554 -0.010349 -0.02641 -0.0041941 0 -0.021157 0 -0.00053206 0.0010354 -0.00022182 0.00025367 -0.55598 0.0064952 0.01274 0.008744 0.015699 0.015518 0.01358 0.0050273 0.014331 0.0069412 0.10909 0.085792 0.0032202 0.15879 0.11406 -0.11031 -0.016621 0.015117 -0.025261 -0.011444 0.036845 -0.0096287 -0.033316
0.58203 0.013278 0.015181 0.012846 0.010335 0 0.0075386 0.016022 0.010577 0.012605 0.010325 0.0057365 -0.79893 0.0015734 -0.001328 0.0020532 0.004282 -0.0059425 -0.0043551 -0.013205 -0.025062 -0.0024146 0 -0.016659 0 -7.0626e-05 0.00090629 9.4056e-05 0.00011057 -0.48178 0.0031252 0.0095499 0.0052283 0.014239 0.011631 0.012352 0.0097493 0.01285 0.003774 0.13874 0.097678 0.014634 0.19439 0.13261 -0.099785 0.0033247 0.037268 -0.004354 0.003753 0.066861 0.010902 -0.029415
0.58594 0.01307 0.013641 0.0139 0.0086384 0 0.0087929 0.013262 0.0069162 0.0067975 0.010638 0.0019139 -0.74432 0.0027794 -0.0051858 0.0028801 0.0033479 -0.006333 -0.001711 -0.016774 -0.025026 -0.001428 0 -0.014247 0 -0.00040289 0.00013064 -1.7779e-05 -3.714e-05 -0.40516 -0.00022359 0.0086851 0.0067189 0.012704 0.009027 0.009158 0.014142 0.0077561 0.0010958 0.16472 0.1135 0.029354 0.23 0.15284 -0.086109 0.026658 0.061698 0.014861 0.020575 0.095468 0.033165 -0.022516
0.58984 0.013341 0.011834 0.014876 0.0083438 0 0.011665 0.0085134 0.0043634 0.001368 0.0084075 -0.0020342 -0.69218 0.0040845 -0.0056009 0.00095925 0.002748 -0.0071791 0.00017388 -0.017391 -0.025631 -0.0019925 0 -0.011322 0 -0.0013216 -0.00067575 -0.00065814 1.7786e-05 -0.30038 -0.0028687 0.0086198 0.010997 0.011013 0.0070325 0.0040628 0.010677 0.00041655 -0.00063195 0.18587 0.13292 0.045797 0.26363 0.17309 -0.069926 0.05052 0.08582 0.032107 0.036379 0.12014 0.055479 -0.012454
0.59375 0.013719 0.010762 0.015545 0.0087877 0 0.013743 0.0040233 0.0036731 -0.0013895 0.0051065 -0.0045943 -0.64914 0.0043047 -0.0029995 -0.0020172 0.002519 -0.0080686 0.00050957 -0.0131 -0.02579 -0.0028026 0 -0.0067391 0 -0.0019524 -0.0008608 -0.0013946 0.00013932 -0.20066 -0.0036296 0.0089133 0.014431 0.0094383 0.0047639 -0.00090785 0.0023767 -0.0064515 -0.0030161 0.20167 0.1552 0.062133 0.29345 0.19159 -0.052196 0.072139 0.1069 0.047243 0.04841 0.13854 0.075925 -0.0027781
0.59766 0.014353 0.01126 0.016326 0.0098246 0 0.013912 0.0028956 0.0047943 -0.00072557 0.004251 -0.0048969 -0.61001 0.0020118 -0.00031437 -0.0034458 0.0019795 -0.0082661 -0.0007998 -0.0063275 -0.025238 -0.0018661 0 -0.0017894 0 -0.001713 -0.00038608 -0.0016781 -3.5881e-05 -0.16758 -0.0019815 0.009932 0.014602 0.0085925 0.002577 -0.0031507 -0.0014027 -0.010256 -0.0072261 0.21231 0.17824 0.074626 0.31631 0.20506 -0.0352 0.087144 0.11965 0.059899 0.051295 0.14622 0.090259 0.0020007
0.60156 0.015166 0.012818 0.017398 0.01146 0 0.01262 0.0061993 0.0068179 0.0025625 0.007002 -0.0031712 -0.56142 -0.0025316 0.00021246 -0.002538 0.0010429 -0.0072493 -0.0032936 -0.0019905 -0.024442 0.0012778 0 0.00073088 0 -0.0009047 0.00015332 -0.0013692 -0.00064815 -0.22517 0.0012648 0.011557 0.012032 0.0090407 0.0019916 -0.0014683 0.0036442 -0.0096798 -0.01148 0.22149 0.19793 0.080526 0.33265 0.21308 -0.021859 0.094837 0.12245 0.07001 0.043766 0.14337 0.095865 -1.9814e-05
0.60547 0.015396 0.013875 0.018057 0.01336 0 0.011176 0.011569 0.0086342 0.0069363 0.010586 -0.00024339 -0.49408 -0.0069208 -0.00097713 -0.0010329 0.00049927 -0.0053068 -0.0058595 -0.0028006 -0.0236 0.004739 0 -0.0013897 0 -0.00034489 0.00015419 -0.00081707 -0.0013353 -0.33334 0.0046408 0.012908 0.0095569 0.010671 0.004064 0.0031059 0.012005 -0.0050644 -0.01193 0.23114 0.21256 0.080567 0.34505 0.21803 -0.012587 0.097631 0.11802 0.077318 0.028981 0.13319 0.093877 -0.0069324
0.60938 0.014189 0.013351 0.017136 0.014823 0 0.010669 0.014987 0.0097159 0.010879 0.011343 0.003376 -0.4118 -0.0084341 -0.0017368 -0.0011143 0.0009275 -0.0035528 -0.0069646 -0.0066626 -0.022289 0.0057536 0 -0.0081747 0 -0.00049875 -0.00038624 -0.00043735 -0.001491 -0.42824 0.0074206 0.013382 0.0097462 0.012444 0.0079337 0.0082709 0.015325 0.0019491 -0.0062395 0.24175 0.2211 0.075544 0.35517 0.22174 -0.0073466 0.097146 0.10841 0.081266 0.0093404 0.11774 0.085258 -0.014972
0.61328 0.011632 0.011683 0.014114 0.015148 0 0.011172 0.014179 0.010277 0.01332 0.0088163 0.0078968 -0.3286 -0.006355 -0.00064115 -0.0029013 0.0017829 -0.0031262 -0.0056597 -0.0088816 -0.020279 0.0031423 0 -0.017532 0 -0.0010544 -0.00090517 -0.00028086 -0.00085492 -0.48126 0.010209 0.013352 0.012542 0.012986 0.011217 0.012193 0.012099 0.0092806 0.0041258 0.25331 0.22288 0.066804 0.36486 0.22644 -0.0056672 0.09532 0.096213 0.081204 -0.012111 0.099493 0.07156 -0.021521
0.61719 0.008916 0.010189 0.0097468 0.014009 0 0.011755 0.010342 0.010755 0.013942 0.0062217 0.013707 -0.25735 -0.0023968 0.001842 -0.0043507 0.0020006 -0.0042184 -0.0026337 -0.006825 -0.018277 -0.0015092 0 -0.0268 0 -0.0013302 -0.00088108 -6.4682e-05 0.00016372 -0.51222 0.014034 0.013357 0.015228 0.011712 0.012055 0.014496 0.008452 0.01542 0.015336 0.26308 0.21684 0.057736 0.3766 0.23611 -0.0056324 0.095101 0.086435 0.075246 -0.029165 0.083093 0.056554 -0.0265
0.62109 0.0072644 0.0095267 0.0055612 0.011589 0 0.011354 0.006714 0.011298 0.013401 0.0069057 0.020389 -0.20063 0.0010791 0.0042525 -0.003642 0.001416 -0.0059362 -2.8299e-06 -0.0022494 -0.017365 -0.0050413 0 -0.034394 0 -0.0010003 -0.0003479 0.00039877 0.00079897 -0.5506 0.018938 0.012832 0.014833 0.0094735 0.010871 0.015941 0.0098632 0.020054 0.024455 0.26876 0.20729 0.051242 0.38928 0.24928 -0.0042142 0.09657 0.080579 0.066164 -0.040568 0.070758 0.044424 -0.031402
0.625 0.0067497 0.0090268 0.0027407 0.0085344 0 0.0098275 0.0056902 0.011809 0.013117 0.010927 0.026338 -0.15125 0.003009 0.0055689 -0.0012891 0.0010634 -0.0072415 0.00037941 0.00082976 -0.017656 -0.0052408 0 -0.040259 0 -0.00035676 0.00020429 0.00089135 0.00060811 -0.597 0.023634 0.010365 0.010836 0.0080207 0.010029 0.017436 0.014571 0.023822 0.030802 0.26957 0.1955 0.047831 0.40119 0.26417 -0.00045442 0.098839 0.078295 0.05555 -0.046852 0.062935 0.036532 -0.037322
0.62891 0.0063533 0.0076605 0.0014953 0.0058024 0 0.0081957 0.0073464 0.012297 0.014364 0.015424 0.029594 -0.099443 0.0037755 0.0055329 0.00043733 0.0017325 -0.0080079 -0.001419 0.0001563 -0.01793 -0.0025193 0 -0.044941 0 9.0465e-05 0.00037146 0.00097604 -0.00013194 -0.6283 0.026544 0.005638 0.0057028 0.0085902 0.011611 0.019313 0.016613 0.027301 0.034401 0.26532 0.18252 0.047502 0.41042 0.27871 0.0062299 0.1008 0.078818 0.045117 -0.049057 0.059681 0.033769 -0.043791
0.63281 0.0052186 0.005455 0.0013796 0.004327 0 0.0077022 0.010261 0.012886 0.017157 0.017872 0.02932 -0.038863 0.0038713 0.004082 8.8591e-05 0.0025099 -0.0089848 -0.0035401 -0.0030388 -0.016952 0.00060333 0 -0.048328 0 0.00015922 0.00019638 0.00049454 -0.0006922 -0.63115 0.026998 0.00078201 0.0027696 0.010822 0.015359 0.02117 0.014011 0.030043 0.034286 0.25646 0.16906 0.049399 0.41322 0.28895 0.016201 0.10014 0.080368 0.037811 -0.049399 0.060827 0.037098 -0.049018
0.63672 0.0036549 0.0036644 0.0019872 0.0045178 0 0.0084911 0.013038 0.013391 0.019883 0.018185 0.026487 0.032471 0.0030437 0.0012525 -0.0013493 0.0013978 -0.010626 -0.0042354 -0.0059147 -0.015027 0.0016438 0 -0.049253 0 9.5563e-05 -7.9153e-06 -0.00017557 -0.00055774 -0.61492 0.025306 -0.00093039 0.0034321 0.012947 0.01874 0.02206 0.011313 0.030633 0.029367 0.2472 0.15483 0.050071 0.40679 0.29094 0.027539 0.094396 0.079899 0.036352 -0.051487 0.064187 0.044669 -0.050912
0.64063 0.0027304 0.0034368 0.0032006 0.0059182 0 0.0092529 0.014754 0.013113 0.020229 0.017529 0.022903 0.11354 0.00097923 -0.0021117 -0.0016384 -0.002293 -0.01211 -0.0035848 -0.0069661 -0.013809 5.7924e-05 0 -0.04623 0 0.00019995 -8.6689e-05 -0.00041577 0.00014052 -0.5874 0.02185 0.0018455 0.0061667 0.0131 0.019125 0.020822 0.013208 0.02782 0.020852 0.24057 0.13922 0.04747 0.39326 0.28569 0.038115 0.084072 0.07669 0.039672 -0.055733 0.067845 0.053616 -0.048085
0.64453 0.002936 0.0044535 0.0048593 0.0073992 0 0.0083536 0.014453 0.011392 0.016794 0.015888 0.019305 0.20025 -0.0015937 -0.0041501 0.00011913 -0.0064936 -0.01183 -0.0032212 -0.0068674 -0.01443 -0.0026108 0 -0.038593 0 0.00046001 -0.00018224 5.9079e-05 0.00080146 -0.52885 0.016489 0.0068967 0.0080866 0.010672 0.016041 0.016645 0.017508 0.021693 0.01265 0.23778 0.12173 0.040564 0.37408 0.27392 0.04668 0.069591 0.070552 0.046683 -0.061607 0.070895 0.0623 -0.040464
0.64844 0.003489 0.005064 0.0064179 0.0078469 0 0.0054136 0.011184 0.0083878 0.010127 0.011841 0.014493 0.28498 -0.0031274 -0.0033458 0.0024479 -0.0079149 -0.0090467 -0.0043788 -0.006863 -0.016092 -0.004263 0 -0.027037 0 0.00059031 -0.00044468 0.00092486 0.00091841 -0.40521 0.0091131 0.010219 0.0073798 0.0066347 0.011437 0.0097617 0.016879 0.01376 0.0082705 0.23943 0.10189 0.028673 0.35119 0.2569 0.052089 0.051718 0.061571 0.0558 -0.0681 0.072542 0.069073 -0.02938
0.65234 0.0030808 0.0038045 0.0070792 0.0067825 0 0.0016945 0.0050762 0.005053 0.0023632 0.004874 0.0067501 0.35962 -0.0027953 -0.00039399 0.0031721 -0.0052869 -0.0049622 -0.0063823 -0.0070608 -0.016909 -0.0039976 0 -0.013242 0 0.00037953 -0.00072711 0.0015505 0.00048745 -0.21071 0.0006369 0.0094834 0.0043767 0.0026975 0.0077403 0.001776 0.0077278 0.0058734 0.0072426 0.2442 0.078746 0.011 0.32826 0.23667 0.052011 0.032119 0.049662 0.062708 -0.072234 0.071171 0.070169 -0.016968
0.65625 0.001194 0.0007281 0.0062467 0.0043744 0 -0.0012016 -0.0018999 0.0020629 -0.0041824 -0.0028938 -0.0035602 0.42181 -0.0014654 0.0017921 0.0018463 -0.00080204 -0.0018883 -0.0071877 -0.0065864 -0.016089 -0.0025901 0 0.00099033 0 -7.2866e-05 -0.00069505 0.0015746 -6.9203e-05 0.011099 -0.0069025 0.0056219 0.00058907 9.7145e-06 0.0055834 -0.0049516 -0.0046138 -0.00089144 0.0053228 0.24633 0.05356 -0.0088739 0.30791 0.21636 0.047719 0.013558 0.035866 0.064093 -0.073369 0.066665 0.064909 -0.0049822
0.66016 -0.0014994 -0.0027469 0.0038052 0.00093552 0 -0.0029937 -0.0069474 -0.001108 -0.00831 -0.0081857 -0.013023 0.47859 -0.00073055 0.00069174 0.00018791 0.0020148 -0.0011851 -0.0053899 -0.0049871 -0.014841 -0.0014475 0 0.014439 0 -0.00046872 -0.00024225 0.0011868 -0.00031177 0.19856 -0.01155 0.0010465 -0.0029247 -0.0015953 0.0033125 -0.0087012 -0.011201 -0.0064043 -0.0011477 0.24264 0.02691 -0.029163 0.29002 0.19645 0.039874 -0.0030277 0.020135 0.059014 -0.072717 0.058655 0.052939 0.0062458
0.66406 -0.0040099 -0.0051818 6.5959e-05 -0.0034276 0 -0.0049003 -0.0086736 -0.005679 -0.010269 -0.0098601 -0.017487 0.54187 -0.0010245 -0.0029641 7.9587e-05 0.0018257 -0.0020629 -0.0016435 -0.0028635 -0.014851 -0.0011701 0 0.026673 0 -0.00060521 0.00031814 0.00085699 -0.00011566 0.32531 -0.01287 -0.0031873 -0.0061192 -0.0033012 -0.0012908 -0.0096008 -0.0094105 -0.010857 -0.011231 0.23078 -0.00079386 -0.048493 0.27403 0.17702 0.028976 -0.017061 0.0023466 0.047025 -0.071877 0.04673 0.034026 0.017747
0.66797 -0.0060392 -0.0062651 -0.0043647 -0.0085278 0 -0.0080176 -0.0082844 -0.011913 -0.011183 -0.010166 -0.016024 0.61873 -0.0011632 -0.0053736 0.0014521 0.00052258 -0.0025552 0.0018274 -0.0010102 -0.01606 -0.0011337 0 0.037808 0 -0.00052632 0.00057728 0.00081327 0.00031952 0.41837 -0.012264 -0.0079252 -0.0091403 -0.0062016 -0.008723 -0.009603 -0.0057845 -0.014369 -0.020182 0.20788 -0.029209 -0.065246 0.25845 0.15764 0.015431 -0.028027 -0.017916 0.027816 -0.07399 0.029964 0.0076235 0.030576
0.67188 -0.0079569 -0.0067997 -0.0086248 -0.01349 0 -0.01162 -0.0083609 -0.018158 -0.012249 -0.012268 -0.012659 0.70546 -3.3547e-05 -0.0033106 0.0024016 0.00064524 -0.0016937 0.0030098 0.00057983 -0.016447 -0.00045202 0 0.048007 0 -0.00041891 0.00051564 0.00080964 0.0006972 0.52213 -0.011936 -0.013683 -0.011398 -0.010222 -0.017006 -0.011104 -0.0083513 -0.017306 -0.024301 0.17504 -0.05801 -0.078529 0.24037 0.13743 1.5746e-05 -0.036787 -0.040176 0.0036466 -0.08422 0.0079829 -0.024764 0.04433
0.67578 -0.0099447 -0.0078208 -0.011788 -0.016683 0 -0.013413 -0.01043 -0.021934 -0.014226 -0.016726 -0.01349 0.79139 0.0015791 0.0022292 0.0013133 0.0021942 -0.00057346 0.0014986 0.0024066 -0.014154 0.00073302 0 0.056993 0 -0.00041995 0.00053997 0.00041512 0.00083929 0.64895 -0.013474 -0.018604 -0.011835 -0.013961 -0.023086 -0.015185 -0.017417 -0.020578 -0.024592 0.13941 -0.086805 -0.089837 0.21969 0.11671 -0.016161 -0.045395 -0.062483 -0.021728 -0.10185 -0.016932 -0.05899 0.05698
0.67969 -0.011552 -0.0098022 -0.013441 -0.016651 0 -0.011805 -0.013836 -0.02217 -0.017248 -0.020924 -0.021249 0.86822 0.0014799 0.0063722 -0.0014284 0.0026354 -0.0010978 -0.0014753 0.004335 -0.00944 0.0010807 0 0.063954 0 -0.0005347 0.00096315 -0.00047129 0.00074513 0.7692 -0.017074 -0.019505 -0.010216 -0.015739 -0.02505 -0.020776 -0.025555 -0.024988 -0.025221 0.10507 -0.1152 -0.10002 0.19713 0.096101 -0.032569 -0.055015 -0.083548 -0.046767 -0.12572 -0.043444 -0.092853 0.066274
0.68359 -0.012321 -0.012492 -0.014255 -0.013469 0 -0.0079994 -0.01688 -0.020228 -0.020782 -0.022115 -0.032268 0.93546 -0.0013489 0.0048327 -0.0039338 0.00020549 -0.0036481 -0.0040343 0.0053945 -0.0041612 -0.00061654 0 0.068065 0 -0.00068396 0.0015196 -0.0014041 0.00052812 0.84585 -0.021648 -0.015286 -0.0080128 -0.015128 -0.023263 -0.025362 -0.026486 -0.029899 -0.028598 0.076071 -0.14272 -0.10998 0.17387 0.07636 -0.048653 -0.066757 -0.1021 -0.070145 -0.15394 -0.070049 -0.12419 0.071372
0.6875 -0.012668 -0.015186 -0.015739 -0.009288 0 -0.0055863 -0.018656 -0.018528 -0.02374 -0.020577 -0.039068 0.99719 -0.0050296 -0.0017588 -0.0047538 -0.0033748 -0.0061614 -0.004751 0.0050406 0.00051091 -0.0038071 0 0.069366 0 -0.00076912 0.0015515 -0.001712 0.00032485 0.8706 -0.025414 -0.009002 -0.0077068 -0.013627 -0.019696 -0.026697 -0.022165 -0.032825 -0.032585 0.05968 -0.16781 -0.12116 0.15337 0.059437 -0.063113 -0.082683 -0.11579 -0.090144 -0.18165 -0.093586 -0.14906 0.073116
0.69141 -0.013751 -0.017077 -0.018944 -0.0073189 0 -0.0076666 -0.01946 -0.01823 -0.024933 -0.019262 -0.036588 1.0558 -0.0062895 -0.0080951 -0.0040465 -0.0042455 -0.0057711 -0.0033205 0.0042363 0.0052003 -0.0060031 0 0.069103 0 -0.00070207 0.00075181 -0.0010774 0.00021954 0.86344 -0.026733 -0.0059608 -0.010913 -0.01364 -0.016358 -0.024343 -0.019876 -0.031014 -0.032838 0.054793 -0.18961 -0.1338 0.13807 0.045675 -0.075015 -0.10212 -0.12574 -0.10734 -0.20332 -0.11225 -0.16752 0.072832
0.69531 -0.016238 -0.017591 -0.023109 -0.00974 0 -0.014036 -0.019649 -0.018528 -0.023808 -0.020388 -0.026519 1.1107 -0.0039141 -0.008954 -0.002894 -0.00066709 -0.0015934 -0.00070969 0.0045844 0.010782 -0.0045895 0 0.068933 0 -0.0004515 -0.00035993 0.00015298 0.00019121 0.84467 -0.025069 -0.0093418 -0.016913 -0.016389 -0.01428 -0.019971 -0.02325 -0.024037 -0.027571 0.057739 -0.20804 -0.14723 0.12764 0.034349 -0.084069 -0.12367 -0.13378 -0.12243 -0.21804 -0.12614 -0.18114 0.071146
0.69922 -0.019311 -0.016773 -0.025727 -0.015992 0 -0.021071 -0.018761 -0.018219 -0.020967 -0.022848 -0.015842 1.1626 -0.00036456 -0.0038729 -0.0019005 0.0045562 0.004008 0.0013172 0.0061886 0.016179 0.00078175 0 0.069426 0 -0.00012397 -0.00085168 0.0012191 0.00011609 0.81751 -0.02163 -0.017449 -0.022875 -0.020587 -0.01357 -0.016217 -0.028079 -0.014941 -0.019551 0.06551 -0.22309 -0.16079 0.12129 0.024779 -0.090064 -0.1461 -0.14139 -0.13581 -0.22587 -0.13552 -0.1912 0.068112
0.70313 -0.021164 -0.015455 -0.024395 -0.022807 0 -0.024493 -0.016245 -0.017501 -0.017923 -0.023342 -0.011072 1.2164 0.00052595 0.002754 -0.00082613 0.0065258 0.0070086 0.0013194 0.0069695 0.018637 0.0074202 0 0.069325 0 2.6444e-05 -0.00033011 0.0015419 -0.00013885 0.77887 -0.018904 -0.02511 -0.025624 -0.023293 -0.013951 -0.014907 -0.027568 -0.0085012 -0.013447 0.07406 -0.23487 -0.17342 0.11737 0.015952 -0.0928 -0.16767 -0.15048 -0.14782 -0.22778 -0.14101 -0.19948 0.06429
0.70703 -0.020599 -0.014835 -0.018979 -0.026154 0 -0.022597 -0.012836 -0.017685 -0.016127 -0.019895 -0.013425 1.2778 -0.0024377 0.0059945 0.00052973 0.0032466 0.0048819 -0.00062761 0.0048786 0.016757 0.011383 0 0.066577 0 -0.00023312 0.00059338 0.0011441 -0.0005754 0.73661 -0.018899 -0.027724 -0.023625 -0.022413 -0.014996 -0.015924 -0.020315 -0.0078398 -0.011742 0.076641 -0.24425 -0.18298 0.11098 0.0060071 -0.092744 -0.185 -0.16355 -0.1588 -0.22857 -0.14488 -0.20914 0.061096
0.71094 -0.018096 -0.015536 -0.012091 -0.023887 0 -0.017279 -0.010575 -0.0191 -0.015975 -0.013953 -0.018815 1.3455 -0.0064148 0.0046501 0.0016025 -0.0021928 -0.0013634 -0.0027685 0.00087636 0.01286 0.01045 0 0.060453 0 -0.00085693 0.00089371 0.00054437 -0.0010032 0.70553 -0.02128 -0.024313 -0.017882 -0.018623 -0.016016 -0.01757 -0.011534 -0.012288 -0.013423 0.072976 -0.25309 -0.18957 0.099701 -0.0053537 -0.092106 -0.19794 -0.1792 -0.16938 -0.23253 -0.14974 -0.22112 0.059614
0.71484 -0.015269 -0.016946 -0.0072484 -0.017314 0 -0.012333 -0.011 -0.019915 -0.016627 -0.0090358 -0.021855 1.4099 -0.0074074 0.0014454 0.0015927 -0.0047594 -0.0079488 -0.0030546 -0.0010528 0.011429 0.0057533 0 0.052672 0 -0.001444 0.00020601 0.00025398 -0.0011454 0.68658 -0.023247 -0.017426 -0.011367 -0.014815 -0.016173 -0.018051 -0.0067264 -0.018213 -0.016025 0.064202 -0.26177 -0.19332 0.083101 -0.017853 -0.091897 -0.20665 -0.19613 -0.1797 -0.24061 -0.1564 -0.23515 0.05908
0.71875 -0.013386 -0.017595 -0.0062422 -0.010453 0 -0.010736 -0.013431 -0.017756 -0.016777 -0.0076449 -0.019834 1.4616 -0.0044481 -0.00045773 0.00058055 -0.0026697 -0.011158 -0.0010664 0.0022845 0.014657 0.00064477 0 0.046179 0 -0.00151 -0.0007722 0.00034799 -0.00084234 0.66003 -0.021724 -0.010837 -0.0074667 -0.01348 -0.01505 -0.016801 -0.0060574 -0.021801 -0.017947 0.052169 -0.27047 -0.19455 0.061483 -0.03102 -0.092996 -0.21165 -0.2128 -0.18986 -0.25297 -0.16532 -0.25065 0.057029
0.72266 -0.012526 -0.016396 -0.0080083 -0.007327 0 -0.013026 -0.015436 -0.012622 -0.015721 -0.009613 -0.013712 1.4999 -0.00062797 -0.00059631 -0.00035411 0.00093193 -0.0098532 0.0014307 0.0093375 0.019781 -0.0020978 0 0.042549 0 -0.00092716 -0.0010219 0.00048667 -0.0001809 0.6069 -0.01617 -0.0073125 -0.0082206 -0.01449 -0.013132 -0.014536 -0.0060026 -0.021308 -0.018537 0.041461 -0.27851 -0.19385 0.036788 -0.043646 -0.096543 -0.21402 -0.22608 -0.19961 -0.26785 -0.17642 -0.26568 0.0515
0.72656 -0.012053 -0.013639 -0.0098486 -0.0090741 0 -0.017407 -0.015173 -0.0076774 -0.013844 -0.012981 -0.0065422 1.5338 0.00014563 -0.00084699 -0.00038719 0.0015894 -0.0057607 0.0021019 0.014348 0.021506 -0.0022064 0 0.040607 0 -0.00011488 -0.00031322 0.00032508 0.00055704 0.535 -0.0093946 -0.0076335 -0.013091 -0.015412 -0.01154 -0.012212 -0.0052346 -0.017365 -0.016957 0.037948 -0.28416 -0.19266 0.014875 -0.054365 -0.10161 -0.2165 -0.234 -0.20791 -0.27954 -0.18729 -0.27727 0.043277
0.73047 -0.011564 -0.010759 -0.0097708 -0.013043 0 -0.020899 -0.013107 -0.0065138 -0.012202 -0.015805 -0.0015624 1.5712 -0.0028036 -0.0024952 -0.00011351 -0.0015437 -0.0015855 0.00038688 0.012602 0.017377 -0.0013948 0 0.037808 0 0.00026515 0.00052542 -0.00011168 0.0010615 0.47568 -0.0054135 -0.010559 -0.018886 -0.013991 -0.011077 -0.010149 -0.0064926 -0.011994 -0.012452 0.042564 -0.28663 -0.19138 -0.0013402 -0.063049 -0.10644 -0.22005 -0.23739 -0.2137 -0.28557 -0.19618 -0.28446 0.035711
0.73438 -0.011128 -0.0090854 -0.0078984 -0.014741 0 -0.020685 -0.011261 -0.0094934 -0.011629 -0.016984 -0.0010671 1.6099 -0.0063204 -0.0043556 -0.0010184 -0.0048523 0.0012088 -0.0018555 0.0053105 0.010562 -0.0011778 0 0.033095 0 -0.00011115 0.00049675 -0.00045217 0.0011344 0.4513 -0.0061482 -0.013334 -0.021225 -0.010318 -0.011512 -0.0082575 -0.011873 -0.007623 -0.0062881 0.055322 -0.28547 -0.18992 -0.010291 -0.06969 -0.1096 -0.22485 -0.23697 -0.21601 -0.28492 -0.20198 -0.28667 0.032008
0.73828 -0.010729 -0.0087852 -0.0060036 -0.011369 0 -0.015447 -0.010948 -0.01313 -0.012099 -0.016027 -0.0055474 1.6399 -0.0067428 -0.0041041 -0.0036036 -0.0043501 0.0030596 -0.0022146 -0.0011525 0.0069362 -0.0013406 0 0.028236 0 -0.00089864 -0.00046535 -0.00035898 0.00074204 0.44988 -0.0098916 -0.013028 -0.017179 -0.0065974 -0.011849 -0.0068758 -0.018043 -0.0064021 -0.0024426 0.075374 -0.28049 -0.18796 -0.010947 -0.074445 -0.10947 -0.23074 -0.23389 -0.2138 -0.27731 -0.20376 -0.28361 0.032528
0.74219 -0.0099398 -0.008963 -0.0058995 -0.0042613 0 -0.0064726 -0.011539 -0.013399 -0.012731 -0.012919 -0.012768 1.6554 -0.0035035 -0.0012228 -0.0062914 -0.00016749 0.0050518 -0.0002436 -0.0012873 0.0093811 -0.0005157 0 0.026094 0 -0.0013357 -0.0013875 0.00012692 2.7385e-05 0.43671 -0.012782 -0.0086477 -0.0076346 -0.0049305 -0.01128 -0.0068242 -0.018482 -0.0091657 -0.0047973 0.09868 -0.27237 -0.1839 -0.0031735 -0.077636 -0.10262 -0.23607 -0.23057 -0.20494 -0.26521 -0.2004 -0.2751 0.034718
0.74609 -0.0084263 -0.0086831 -0.0081094 0.0018498 0 0.0022948 -0.011513 -0.0095987 -0.012327 -0.0084889 -0.017991 1.6644 0.00067983 0.0018771 -0.0066158 0.0034958 0.0071767 0.002055 0.0042433 0.015151 0.0019305 0 0.027481 0 -0.00089057 -0.001279 0.00061995 -0.00069238 0.38974 -0.011803 -0.0025836 0.002506 -0.0054516 -0.0097831 -0.0082003 -0.010962 -0.014185 -0.012788 0.11848 -0.2648 -0.17773 0.0062619 -0.080409 -0.091274 -0.23954 -0.22871 -0.193 -0.25517 -0.1951 -0.26502 0.035575
0.75 -0.0066973 -0.0078155 -0.011622 0.0023739 0 0.0061149 -0.010308 -0.00475 -0.010074 -0.0043716 -0.016584 1.6835 0.0028624 0.0019909 -0.0037025 0.002895 0.0079487 0.0023592 0.0095171 0.018912 0.0048398 0 0.029877 0 0.00026007 -0.00019638 0.00075444 -0.0010189 0.31859 -0.0067604 0.00052723 0.0070644 -0.0065897 -0.0077976 -0.0092716 -0.0012055 -0.017207 -0.02031 0.132 -0.25962 -0.16982 0.014453 -0.08308 -0.076995 -0.241 -0.22842 -0.1802 -0.24968 -0.18937 -0.25505 0.03401
0.75391 -0.0059634 -0.0069597 -0.014586 -0.0034624 0 0.0026383 -0.0087551 -0.0022602 -0.0061015 -0.0019619 -0.0078327 1.7233 0.0026615 -0.0015981 0.00056353 -0.0011787 0.005874 0.000526 0.009464 0.018091 0.006238 0 0.029473 0 0.0013423 0.00079149 0.0005063 -0.00071695 0.24871 -1.1767e-05 -0.002544 0.0028143 -0.0068972 -0.0055253 -0.0073222 0.0024516 -0.01399 -0.020124 0.13717 -0.25842 -0.16086 0.018889 -0.085924 -0.061641 -0.24061 -0.22956 -0.16888 -0.25037 -0.18459 -0.2468 0.030833
0.75781 -0.0070101 -0.0067439 -0.015384 -0.01176 0 -0.005935 -0.0077943 -0.002623 -0.0016422 -0.0012927 0.0035243 1.7784 0.0019536 -0.0060794 0.0030691 -0.0041523 0.0013502 -0.0012359 0.0047688 0.014984 0.0053528 0 0.024628 0 0.0015913 0.00070191 0.0001627 2.5624e-05 0.19472 0.0052333 -0.010337 -0.0078462 -0.0063935 -0.0028405 -0.0013937 -0.002152 -0.0040467 -0.010245 0.13123 -0.26352 -0.15248 0.016228 -0.089285 -0.048592 -0.23927 -0.23135 -0.16313 -0.25851 -0.18258 -0.24272 0.026931
0.76172 -0.0092667 -0.0073369 -0.013572 -0.016706 0 -0.013994 -0.0072996 -0.0036557 0.0013907 -0.0012839 0.010327 1.8322 0.0022874 -0.0074521 0.0022817 -0.002441 -0.0030512 -0.00072983 0.00059155 0.013768 0.0035211 0 0.017368 0 0.00084009 -0.0003635 4.0113e-06 0.00061094 0.15707 0.0065712 -0.017166 -0.018135 -0.006164 3.3271e-05 0.0056639 -0.0088248 0.0077787 0.0038298 0.11634 -0.27446 -0.14763 0.0064132 -0.093439 -0.041746 -0.23942 -0.23214 -0.16578 -0.26968 -0.18352 -0.2441 0.02218
0.76563 -0.011192 -0.0085521 -0.010254 -0.014885 0 -0.016645 -0.0065443 -0.0036443 0.001416 -0.001259 0.0086219 1.871 0.003169 -0.0040441 -0.00044784 0.0027924 -0.0045374 0.0018497 0.00082413 0.016003 0.0029284 0 0.011577 0 -0.00038144 -0.0013563 4.4072e-05 0.00044813 0.14151 0.0033327 -0.017586 -0.021537 -0.0069539 0.0020136 0.008535 -0.01005 0.014179 0.013478 0.097423 -0.28799 -0.14689 -0.0071571 -0.098236 -0.040673 -0.2417 -0.23144 -0.17426 -0.27876 -0.18543 -0.2493 0.016519
0.76953 -0.011654 -0.010153 -0.0074796 -0.0078713 0 -0.013565 -0.0055762 -0.0035153 -0.0017031 -0.0018779 0.00087417 1.895 0.0030115 0.0020367 -0.0023129 0.0067269 -0.0026286 0.004051 0.004224 0.01937 0.0043604 0 0.0098048 0 -0.0012782 -0.001372 8.0439e-05 -0.00050679 0.16823 -0.0031176 -0.011188 -0.016516 -0.0084108 0.0017176 0.0037953 -0.0051242 0.010954 0.013901 0.077143 -0.30193 -0.15023 -0.022378 -0.10345 -0.044556 -0.2459 -0.22913 -0.18624 -0.28289 -0.18673 -0.25696 0.011677
0.77344 -0.010836 -0.011847 -0.0067994 -0.0011378 0 -0.009106 -0.005491 -0.0054857 -0.0063019 -0.00415 -0.0064113 1.9157 0.0013381 0.0066959 -0.0016735 0.0055727 0.00022671 0.0036387 0.0063731 0.020571 0.0062337 0 0.011737 0 -0.001371 -0.00053519 -4.1572e-05 -0.0016076 0.25002 -0.0097565 -0.0032921 -0.0076013 -0.0096306 -0.0012595 -0.0065136 -0.00019498 0.00053358 0.0072133 0.05818 -0.31389 -0.15712 -0.036956 -0.10875 -0.051956 -0.25129 -0.2253 -0.19867 -0.27964 -0.18571 -0.26535 0.010928
0.77734 -0.0097534 -0.013036 -0.0079252 -0.00011219 0 -0.0083201 -0.0069998 -0.0099102 -0.0098635 -0.0076216 -0.008526 1.9448 -0.00046255 0.0071277 0.00070375 9.332e-05 0.00080337 0.00079356 0.0048708 0.018848 0.0059678 0 0.015428 0 -0.00077503 0.00020436 -0.00026073 -0.0020093 0.36308 -0.013312 -0.00068302 -0.0018595 -0.010126 -0.0057101 -0.015842 -0.00067991 -0.0099343 -0.00069238 0.045339 -0.31851 -0.16503 -0.046319 -0.11266 -0.058632 -0.25429 -0.22027 -0.20348 -0.26558 -0.17834 -0.26964 0.016408
0.78125 -0.0090426 -0.012862 -0.0087675 -0.0062126 0 -0.012358 -0.009047 -0.014221 -0.010798 -0.010155 -0.0063709 1.9846 -0.00063477 0.0037562 0.0027357 -0.0053033 -0.0018663 -0.0021718 0.0018173 0.016395 0.0024658 0 0.019564 0 -1.2686e-05 7.2313e-05 -0.00039747 -0.0014169 0.45219 -0.012406 -0.005999 -0.0034273 -0.010061 -0.0096707 -0.018331 -0.0053581 -0.014438 -0.0058245 0.038988 -0.31543 -0.16963 -0.049632 -0.11391 -0.060535 -0.25162 -0.21495 -0.1976 -0.24629 -0.16531 -0.26694 0.026636
0.78516 -0.0084215 -0.010792 -0.0071532 -0.015629 0 -0.017374 -0.0094776 -0.015393 -0.0096678 -0.009996 -0.004876 2.0275 0.0010405 -0.00048719 0.0030357 -0.0066186 -0.0055327 -0.0031223 0.0010208 0.015658 -0.0026465 0 0.024407 0 0.00042476 -0.00080368 -0.00037365 -0.00038655 0.47566 -0.0089027 -0.015542 -0.010364 -0.0097099 -0.012004 -0.013708 -0.0088516 -0.012748 -0.008753 0.038994 -0.30519 -0.16909 -0.046961 -0.11186 -0.05679 -0.24224 -0.20944 -0.18131 -0.22508 -0.14793 -0.25651 0.037153
0.78906 -0.0073172 -0.00724 -0.0028912 -0.021677 0 -0.017911 -0.0073576 -0.013185 -0.0086877 -0.0079059 -0.0080162 2.0631 0.0031279 -0.0025926 0.001838 -0.0034052 -0.0069107 -0.0019842 0.0034 0.016792 -0.006214 0 0.030806 0 0.00040583 -0.0016281 -0.00028629 0.00016203 0.44478 -0.0068467 -0.022148 -0.01626 -0.0090306 -0.013067 -0.0073384 -0.0087806 -0.0098411 -0.012461 0.045203 -0.28858 -0.16228 -0.038509 -0.10607 -0.047297 -0.22588 -0.20371 -0.15578 -0.2046 -0.12769 -0.23824 0.0441
0.79297 -0.0057195 -0.0034938 0.0017636 -0.019203 0 -0.011671 -0.0043356 -0.010391 -0.0097758 -0.0066733 -0.015412 2.0852 0.0042091 -0.001562 0.00029907 0.0015841 -0.0049348 -0.00044493 0.0058939 0.017901 -0.0061022 0 0.038702 0 0.00016037 -0.0017728 -0.00026042 -0.00020239 0.41153 -0.0092949 -0.020492 -0.015276 -0.0079141 -0.013772 -0.00533 -0.0084451 -0.010964 -0.018456 0.057697 -0.26683 -0.14808 -0.024487 -0.096073 -0.032815 -0.20283 -0.19755 -0.12374 -0.18814 -0.10718 -0.21258 0.047222
0.79688 -0.0041576 -0.0008543 0.0038807 -0.0081794 0 -0.0014893 -0.0032327 -0.0097369 -0.01279 -0.0081978 -0.023288 2.0953 0.0043125 0.0012244 -0.0006935 0.0051935 -0.0018106 -9.2074e-05 0.0049773 0.017369 -0.00283 0 0.046626 0 2.0219e-05 -0.0013019 -0.00027779 -0.0010203 0.41286 -0.015562 -0.010642 -0.0066707 -0.0066091 -0.014158 -0.0092596 -0.011884 -0.01698 -0.025159 0.075229 -0.24398 -0.12895 -0.0068862 -0.083214 -0.018251 -0.17823 -0.19077 -0.094019 -0.1778 -0.091557 -0.18491 0.049158
0.80078 -0.0029185 0.00029063 0.0023362 0.0059253 0 0.0069475 -0.0051411 -0.01089 -0.015562 -0.011297 -0.027941 2.1019 0.0044967 0.0033173 -0.0009728 0.0061484 -0.0007172 -0.0010328 0.00063513 0.015546 0.001041 0 0.052317 0 0.00014391 -0.00072793 -0.0002037 -0.0013877 0.4304 -0.021487 0.0023351 0.0045986 -0.0055533 -0.013147 -0.015232 -0.017862 -0.023914 -0.029475 0.094715 -0.22347 -0.10984 0.011125 -0.070343 -0.007717 -0.15768 -0.18394 -0.072236 -0.17137 -0.08255 -0.16135 0.051763
0.80469 -0.00164 0.00059572 -0.0013036 0.015426 0 0.0093945 -0.008154 -0.010935 -0.01571 -0.012781 -0.02794 2.115 0.0052245 0.0030844 -0.00075913 0.0051286 -0.0024316 -0.0021952 -0.0036606 0.014155 0.0030354 0 0.053548 0 0.00043102 -0.00039793 1.3123e-05 -0.00081791 0.40948 -0.02269 0.011793 0.011499 -0.0047254 -0.0098507 -0.017691 -0.020594 -0.026493 -0.029222 0.11442 -0.20706 -0.093406 0.027712 -0.059057 -0.0030444 -0.14409 -0.17774 -0.060789 -0.16789 -0.081062 -0.1453 0.053401
0.80859 9.1797e-05 0.0010003 -0.0043014 0.015376 0 0.0057619 -0.0091746 -0.0077207 -0.012566 -0.010669 -0.02359 2.1399 0.005552 0.00088638 -0.0003214 0.0034113 -0.0043478 -0.0026279 -0.0047053 0.014418 0.0024829 0 0.048668 0 0.00064684 -0.00021493 0.00021647 0.00031613 0.31658 -0.017966 0.013398 0.0099723 -0.0034538 -0.0049361 -0.014054 -0.016444 -0.022167 -0.024146 0.13253 -0.19618 -0.082034 0.041033 -0.050852 -0.0054741 -0.13984 -0.17296 -0.061122 -0.16641 -0.087523 -0.13966 0.050213
0.8125 0.0018958 0.0018427 -0.0051228 0.0068649 0 -0.00043632 -0.0068865 -0.0022796 -0.0074506 -0.0059708 -0.015508 2.1714 0.0041658 -0.0012268 -1.8562e-05 0.0018243 -0.0030075 -0.0022962 -0.0026456 0.0159 0.00053676 0 0.037196 0 0.00061881 8.9345e-05 0.00017109 0.0011569 0.17209 -0.0098407 0.0073583 0.0017329 -0.0011682 -0.00040808 -0.0061021 -0.0082113 -0.012447 -0.015468 0.145 -0.19345 -0.079593 0.04692 -0.048415 -0.016138 -0.14846 -0.17186 -0.074556 -0.16689 -0.10288 -0.14937 0.040084
0.81641 0.0027271 0.0026767 -0.0043656 -0.003756 0 -0.0048025 -0.0027251 0.0023356 -0.002231 -0.0011696 -0.004555 2.1971 0.001135 -0.0011254 -0.00031246 0.00070941 0.002305 -0.0017385 -0.00010483 0.01691 -0.0011495 0 0.020593 0 0.00034943 0.00055037 -0.00017388 0.0011398 0.025187 -0.0020757 -0.0019003 -0.0070239 0.0016883 0.0021334 0.0023278 -0.0016183 -0.0012381 -0.0052461 0.15037 -0.19634 -0.083633 0.044822 -0.050684 -0.029851 -0.16423 -0.1752 -0.093194 -0.17045 -0.12276 -0.16878 0.025103
0.82031 0.0020665 0.0028811 -0.0035263 -0.0093226 0 -0.0046831 0.0010084 0.0043469 0.0022731 0.002562 0.007185 2.2062 -0.0016222 0.0016075 -0.0013673 0.00024583 0.008477 -0.0012607 0.0011738 0.015702 -0.0016958 0 0.0024005 0 -7.1304e-06 0.00092334 -0.00058108 0.00041095 -0.097055 0.0032856 -0.0083387 -0.0099482 0.0038154 0.0029594 0.0084345 0.0016043 0.0078364 0.0040441 0.14926 -0.20238 -0.091223 0.035821 -0.056113 -0.043288 -0.18236 -0.18268 -0.11235 -0.17832 -0.14452 -0.19249 0.0098826
0.82422 0.00084037 0.0023981 -0.0031008 -0.0067867 0 -0.00029209 0.0035928 0.0049175 0.0064469 0.0060393 0.016542 2.2006 -0.001842 0.0051342 -0.0026315 0.00041116 0.011089 -0.00064757 0.0019835 0.011491 -0.0012233 0 -0.013161 0 -0.00024918 0.00098832 -0.00072183 -0.00044052 -0.20778 0.0067154 -0.0079419 -0.0048381 0.0043685 0.0038413 0.01157 0.0052729 0.013171 0.010387 0.14245 -0.20956 -0.10012 0.020994 -0.063551 -0.054285 -0.19934 -0.19392 -0.12907 -0.19142 -0.16635 -0.21641 -0.002492
0.82813 0.00085983 0.00189 -0.0020328 0.001068 0 0.0057521 0.0061657 0.0064619 0.010687 0.010045 0.021316 2.196 0.00097499 0.0066905 -0.0031297 0.00075003 0.0081271 0.00040225 0.0038179 0.0049755 -0.00021803 0 -0.023643 0 -0.00023015 0.00078843 -0.0004905 -0.00095391 -0.32968 0.009696 -0.0012577 0.0049866 0.0040478 0.0062394 0.012375 0.012908 0.015409 0.013657 0.13134 -0.21529 -0.1075 0.0020348 -0.071577 -0.060604 -0.21102 -0.20829 -0.1404 -0.21081 -0.18628 -0.23548 -0.012651
0.83203 0.0031978 0.0022263 0.0010688 0.0083492 0 0.0099866 0.0097793 0.0097444 0.014404 0.013497 0.022265 2.2097 0.0048629 0.0048463 -0.002418 0.00057632 0.0014567 0.0017234 0.0061427 -0.0016479 0.001067 0 -0.02982 0 8.2104e-05 0.00051673 -0.0001155 -0.0010695 -0.45733 0.012925 0.0071088 0.013132 0.0046164 0.0099628 0.011784 0.021923 0.016567 0.016125 0.12048 -0.21487 -0.10926 -0.016086 -0.078087 -0.060969 -0.21243 -0.22328 -0.14439 -0.23567 -0.20151 -0.24276 -0.023123
0.83594 0.0071886 0.0038304 0.0063761 0.010906 0 0.010195 0.01374 0.013158 0.016458 0.01446 0.022452 2.2471 0.0068154 0.00078301 -0.0011778 -0.00035751 -0.0050015 0.0026323 0.0064305 -0.0055343 0.0025836 0 -0.034567 0 0.0005926 0.00023447 5.1939e-05 -0.00093493 -0.55977 0.015968 0.012077 0.014718 0.0071924 0.013622 0.010974 0.025595 0.018573 0.020616 0.11356 -0.20816 -0.10602 -0.029466 -0.08277 -0.058753 -0.20672 -0.236 -0.14446 -0.26063 -0.21233 -0.24094 -0.034644
0.83984 0.011104 0.0064522 0.012554 0.0093469 0 0.0070919 0.016241 0.014874 0.01653 0.012918 0.024188 2.2971 0.0051558 -0.0026287 -0.00060723 -0.0014664 -0.0083401 0.0024261 0.0031357 -0.0050019 0.0040693 0 -0.039996 0 0.0011136 -0.00018769 -0.00013609 -0.00061233 -0.61878 0.018141 0.012153 0.0099185 0.011112 0.016198 0.011459 0.021012 0.021808 0.027353 0.11181 -0.1954 -0.098368 -0.036491 -0.08565 -0.055584 -0.19578 -0.24485 -0.14188 -0.28255 -0.21855 -0.2319 -0.04463
0.84375 0.013727 0.0094676 0.017834 0.0079288 0 0.0042736 0.016478 0.015173 0.015797 0.011635 0.02667 2.3428 0.00089828 -0.0032005 -0.0011219 -0.0018123 -0.0081621 0.00099835 -0.0019558 -0.0012121 0.0048893 0 -0.045551 0 0.0014462 -0.00080813 -0.00049721 -8.0943e-05 -0.65377 0.019237 0.010493 0.0038476 0.014613 0.017923 0.014283 0.013406 0.024598 0.032653 0.11583 -0.17733 -0.087201 -0.036174 -0.086884 -0.052992 -0.18182 -0.24843 -0.13775 -0.29847 -0.22009 -0.21803 -0.049397
0.84766 0.01513 0.012331 0.021195 0.010538 0 0.0058285 0.015667 0.016134 0.015987 0.013475 0.026993 2.3758 -0.0029826 -0.0010991 -0.0018208 -0.0010795 -0.0057335 -0.00091755 -0.0050151 0.0021251 0.0044466 0 -0.048902 0 0.0014763 -0.0013614 -0.00069498 0.00052545 -0.70043 0.019408 0.011805 0.0027297 0.01658 0.019558 0.018807 0.011109 0.024448 0.031588 0.12532 -0.15586 -0.074085 -0.027619 -0.086685 -0.05299 -0.16855 -0.24411 -0.13261 -0.30321 -0.21611 -0.20337 -0.047779
0.85156 0.015986 0.014764 0.022561 0.017265 0 0.012932 0.015733 0.019004 0.01773 0.017961 0.023554 2.4 -0.003792 0.0016805 -0.0014385 -7.4774e-06 -0.0023742 -0.0021201 -0.0038797 0.0015431 0.0028076 0 -0.048613 0 0.0012189 -0.0013777 -0.00053002 0.00084972 -0.76694 0.018829 0.017687 0.0090735 0.017395 0.02106 0.022705 0.016474 0.020442 0.022791 0.13497 -0.13626 -0.061939 -0.015784 -0.085883 -0.055587 -0.15963 -0.23305 -0.12593 -0.29738 -0.20803 -0.19225 -0.042472
0.85547 0.01647 0.016612 0.022208 0.024314 0 0.02225 0.017163 0.022329 0.01996 0.021228 0.018176 2.423 -0.0011439 0.0033747 0.00020964 0.0002711 0.0011122 -0.0017898 -8.6947e-05 -0.0030084 0.00089405 0 -0.045701 0 0.0007706 -0.00062555 -7.898e-05 0.00061507 -0.8198 0.017883 0.024702 0.019549 0.01804 0.021255 0.023722 0.023243 0.01476 0.010896 0.14111 -0.12138 -0.052093 -0.0049642 -0.08503 -0.05976 -0.15557 -0.21792 -0.11732 -0.2849 -0.1976 -0.1849 -0.037927
0.85938 0.016128 0.017636 0.020342 0.027035 0 0.028002 0.018457 0.023093 0.02102 0.019896 0.014627 2.4466 0.0027846 0.0038854 0.0019586 -0.00060144 0.0039073 -0.00025215 0.0029912 -0.0077812 -6.4736e-05 0 -0.042555 0 0.00022222 0.00056625 0.00040605 2.1653e-06 -0.81777 0.017516 0.027145 0.027363 0.018618 0.018988 0.02164 0.023544 0.011471 0.0037594 0.14164 -0.11295 -0.045448 0.0021488 -0.084558 -0.064996 -0.15659 -0.20057 -0.10679 -0.26842 -0.186 -0.18094 -0.036993
0.86328 0.014792 0.01758 0.017278 0.023487 0 0.026411 0.017744 0.019787 0.020262 0.014737 0.015057 2.467 0.0050116 0.0042013 0.0025819 -0.0017043 0.0048807 0.0010863 0.0037027 -0.008503 0.00052303 0 -0.040581 0 -0.00036752 0.0014771 0.00070134 -0.00038257 -0.75659 0.018798 0.022129 0.02742 0.018153 0.014545 0.018385 0.016578 0.013194 0.0064004 0.13479 -0.11239 -0.042818 0.0029566 -0.084957 -0.070798 -0.1626 -0.18322 -0.094578 -0.25111 -0.17453 -0.17942 -0.039349
0.86719 0.01323 0.016495 0.013753 0.015819 0 0.018842 0.014733 0.014171 0.018473 0.010017 0.018071 2.4846 0.0041629 0.0046685 0.0021711 -0.0015789 0.0033292 0.0008689 0.0033586 -0.004447 0.0020229 0 -0.039262 0 -0.0009032 0.0015466 0.00073376 -2.846e-05 -0.67571 0.021697 0.012426 0.020213 0.015952 0.0098566 0.016127 0.0092189 0.018535 0.016866 0.1196 -0.12124 -0.046218 -0.0061603 -0.087789 -0.0775 -0.17349 -0.17054 -0.083133 -0.23862 -0.16605 -0.17788 -0.042586
0.87109 0.0126 0.014999 0.01075 0.0087458 0 0.010789 0.010972 0.0099276 0.016815 0.0091703 0.020234 2.5086 0.0015468 0.0042538 0.001946 0.0003879 -5.1317e-05 -0.00082235 0.0040228 0.00071869 0.0029172 0 -0.037516 0 -0.0011901 0.00081928 0.00056408 0.00094857 -0.62208 0.024392 0.0045053 0.011324 0.012875 0.0072878 0.015473 0.0082477 0.022945 0.027622 0.10278 -0.13356 -0.053637 -0.0203 -0.093145 -0.085712 -0.18609 -0.16319 -0.075206 -0.23143 -0.16087 -0.17495 -0.044326
0.875 0.013259 0.014083 0.0089394 0.0064509 0 0.0075391 0.0084284 0.0095938 0.01564 0.011623 0.019235 2.5492 -0.00010055 0.0018032 0.0026476 0.0031778 -0.0033315 -0.0022258 0.0057386 0.0023015 0.0019714 0 -0.035522 0 -0.001014 -0.00011335 0.00030806 0.0018277 -0.6124 0.024296 0.0035385 0.0070082 0.010916 0.0081418 0.015598 0.013393 0.022526 0.03121 0.087718 -0.14661 -0.064305 -0.036939 -0.10108 -0.095878 -0.19906 -0.16104 -0.072068 -0.22896 -0.15888 -0.17086 -0.043472
0.87891 0.014391 0.014465 0.0084215 0.010054 0 0.010286 0.0080772 0.01273 0.01453 0.01415 0.015496 2.6056 0.0008301 -0.0020682 0.0034312 0.004732 -0.0047948 -0.0013939 0.0065346 -0.0010901 -0.00061205 0 -0.034668 0 -0.00035158 -0.00060278 8.3251e-05 0.0018927 -0.63128 0.020222 0.0096515 0.0095083 0.011413 0.012064 0.015876 0.018757 0.017377 0.025455 0.077432 -0.15786 -0.077279 -0.05359 -0.11143 -0.10822 -0.21097 -0.16353 -0.074499 -0.23027 -0.15966 -0.16612 -0.040199
0.88281 0.014948 0.016006 0.009048 0.017094 0 0.015881 0.0097778 0.01675 0.013327 0.014871 0.011126 2.6624 0.0032936 -0.004761 0.0027256 0.003557 -0.004264 0.0017743 0.0050385 -0.0065091 -0.0030653 0 -0.035661 0 0.0004927 -0.00042586 -8.0687e-06 0.0010701 -0.65801 0.013633 0.018296 0.015853 0.013836 0.01749 0.016766 0.020008 0.011399 0.014331 0.076253 -0.16366 -0.091061 -0.066624 -0.12372 -0.1228 -0.21931 -0.16933 -0.083261 -0.23357 -0.16236 -0.16215 -0.035542
0.88672 0.014828 0.017748 0.010812 0.023172 0 0.019946 0.012969 0.019192 0.012687 0.015067 0.0079013 2.7035 0.0045999 -0.0037941 0.00022744 0.00010353 -0.0029367 0.0050536 0.0023619 -0.0097716 -0.0032925 0 -0.037139 0 0.0010267 0.00012746 9.9019e-05 -6.8266e-06 -0.68515 0.0076336 0.023961 0.020796 0.016432 0.022468 0.018793 0.018419 0.0087958 0.0045343 0.084077 -0.16267 -0.10297 -0.074032 -0.13581 -0.13778 -0.22129 -0.17483 -0.095322 -0.23589 -0.16479 -0.16069 -0.031078
0.89063 0.014925 0.018652 0.013705 0.024715 0 0.020243 0.016976 0.019237 0.013317 0.016856 0.0064371 2.7287 0.0030649 0.00070924 -0.0023112 -0.0032598 -0.0019901 0.0057454 0.00089668 -0.0093817 -0.000648 0 -0.0367 0 0.00093743 0.00056981 0.00038729 -0.00055565 -0.71089 0.0045977 0.023974 0.021132 0.017927 0.025322 0.020992 0.017562 0.010605 0.00094098 0.096089 -0.15744 -0.11205 -0.077719 -0.14622 -0.15144 -0.21697 -0.17833 -0.10726 -0.23644 -0.16611 -0.16138 -0.028398
0.89453 0.016013 0.018464 0.017203 0.021193 0 0.017616 0.020716 0.017582 0.014785 0.01989 0.0067342 2.7564 -0.00029703 0.0057446 -0.0026714 -0.0038564 -0.0015551 0.0031757 0.0015045 -0.0074201 0.0032528 0 -0.033506 0 0.00036553 0.00061511 0.00072423 -0.00029903 -0.72488 0.0046791 0.01969 0.017805 0.01839 0.025173 0.021104 0.017829 0.014334 0.0041558 0.10909 -0.14972 -0.1179 -0.079109 -0.15417 -0.16292 -0.20639 -0.17944 -0.11739 -0.23515 -0.16622 -0.16368 -0.02814
0.89844 0.017811 0.017894 0.020209 0.015379 0 0.014508 0.02275 0.015496 0.015563 0.021387 0.0086984 2.8088 -0.0027815 0.0078487 -0.00059422 -0.00081432 -0.0011409 -0.00078138 0.0025682 -0.0069514 0.0056044 0 -0.029598 0 -0.00020239 0.00033413 0.00088944 0.00036157 -0.71464 0.0064289 0.014844 0.014463 0.018531 0.02238 0.017803 0.016148 0.016629 0.011118 0.11961 -0.14153 -0.12041 -0.079927 -0.15907 -0.17154 -0.19002 -0.17823 -0.12429 -0.23227 -0.16536 -0.16675 -0.029367
0.90234 0.019344 0.017923 0.021824 0.011399 0 0.013047 0.022279 0.014151 0.014616 0.019615 0.011799 2.8926 -0.0027165 0.0059793 0.0016619 0.0039748 -0.00080884 -0.0038121 0.0020824 -0.0089957 0.0046607 0 -0.028341 0 -0.00035948 3.78e-06 0.00067815 0.00074971 -0.68774 0.0085391 0.012802 0.014165 0.018608 0.018579 0.012638 0.011037 0.016168 0.017562 0.12081 -0.13675 -0.11978 -0.083257 -0.16013 -0.17663 -0.1693 -0.17646 -0.12654 -0.22859 -0.16501 -0.16858 -0.030292
0.90625 0.020092 0.018875 0.02224 0.011887 0 0.014207 0.020199 0.014408 0.012904 0.016511 0.014723 2.9937 -0.001087 0.0021421 0.0014787 0.0070009 -0.0014689 -0.0056076 0.00019902 -0.012029 0.0012145 0 -0.031424 0 -0.00012637 -0.00015256 4.3339e-05 0.00049055 -0.67808 0.010812 0.014659 0.017142 0.01844 0.015935 0.0092859 0.0059868 0.014251 0.020512 0.1135 -0.13584 -0.11829 -0.089076 -0.15933 -0.18051 -0.14918 -0.17691 -0.12698 -0.22513 -0.16656 -0.16841 -0.0301
0.91016 0.02052 0.020144 0.022634 0.016325 0 0.017844 0.018758 0.016545 0.012923 0.015958 0.016158 3.0891 -0.00035666 -0.00065728 -0.0013889 0.0057144 -0.0037371 -0.007783 -0.00095521 -0.013907 -0.0021546 0 -0.037434 0 0.00012046 -9.7939e-05 -0.00080767 -0.00022643 -0.71971 0.013661 0.019061 0.021113 0.018343 0.015867 0.010518 0.0062297 0.013121 0.019578 0.099489 -0.13784 -0.11647 -0.09614 -0.15733 -0.18414 -0.1317 -0.1802 -0.127 -0.22189 -0.17003 -0.16654 -0.030116
0.91406 0.02133 0.020816 0.0239 0.021784 0 0.02273 0.019694 0.019882 0.016406 0.019434 0.016267 3.1647 -0.0017512 -0.00095542 -0.0044315 0.00057053 -0.0066524 -0.011208 -1.5656e-05 -0.013739 -0.0034878 0 -0.043364 0 6.1145e-05 7.4756e-05 -0.0014586 -0.00085641 -0.81249 0.017177 0.023431 0.023394 0.019468 0.018209 0.015818 0.012582 0.014077 0.016703 0.080713 -0.1415 -0.11444 -0.10306 -0.15444 -0.18811 -0.11824 -0.18629 -0.12754 -0.2188 -0.17504 -0.16332 -0.032817
0.91797 0.022354 0.020532 0.025426 0.025312 0 0.026606 0.022556 0.02286 0.022382 0.0241 0.017061 3.2217 -0.0039315 0.0005139 -0.0048664 -0.0051813 -0.007997 -0.013894 0.0017461 -0.012013 -0.003207 0 -0.047425 0 -0.00024541 0.00026332 -0.001507 -0.00095346 -0.91802 0.020979 0.025661 0.022835 0.02261 0.021511 0.022014 0.020101 0.017024 0.014749 0.06024 -0.14451 -0.11163 -0.10739 -0.15053 -0.19277 -0.11007 -0.19419 -0.1294 -0.21549 -0.1803 -0.15944 -0.039342
0.92188 0.022484 0.019709 0.025315 0.025861 0 0.027051 0.02498 0.023963 0.027664 0.025705 0.020751 3.2719 -0.0044857 0.0022117 -0.0024273 -0.0078961 -0.0063025 -0.012359 0.0019102 -0.009619 -0.0033897 0 -0.0504 0 -0.0004626 0.00039191 -0.00085911 -0.00050716 -0.99238 0.024798 0.025227 0.020258 0.026676 0.024164 0.026137 0.023502 0.02122 0.015824 0.04315 -0.14276 -0.10589 -0.10613 -0.1442 -0.19713 -0.10548 -0.19917 -0.13167 -0.21148 -0.18191 -0.15549 -0.047948
0.92578 0.020792 0.01894 0.022068 0.024265 0 0.023225 0.024758 0.02285 0.029438 0.023088 0.027473 3.3274 -0.0025995 0.0033144 0.0004649 -0.0061852 -0.002603 -0.0055503 0.00012814 -0.0073562 -0.0051914 0 -0.054417 0 -0.00037456 0.00035857 0.00012867 6.4936e-05 -1.0206 0.028695 0.023085 0.017487 0.02885 0.025282 0.027561 0.022828 0.025949 0.02033 0.030644 -0.1357 -0.096689 -0.10057 -0.13507 -0.20031 -0.10057 -0.19815 -0.13281 -0.20694 -0.17808 -0.15075 -0.055168
0.92969 0.017612 0.018293 0.016207 0.02173 0 0.017039 0.021687 0.020645 0.027492 0.019212 0.034724 3.3955 1.5712e-05 0.003757 0.001291 -0.001657 8.4969e-05 0.0029184 -0.0009304 -0.0061666 -0.0071315 0 -0.060574 0 -0.00013316 3.0364e-05 0.00083974 0.00024529 -1.0171 0.032472 0.020557 0.015962 0.02683 0.024739 0.027551 0.022463 0.030458 0.027105 0.022859 -0.12328 -0.084198 -0.091903 -0.12305 -0.20221 -0.09334 -0.18964 -0.13217 -0.20196 -0.16789 -0.14418 -0.05871
0.93359 0.01438 0.017277 0.010223 0.018677 0 0.012201 0.017493 0.018993 0.024041 0.017662 0.039254 3.4777 0.00091895 0.0032861 -5.4721e-06 0.0027149 -0.00061097 0.0072382 0.0015361 -0.0069745 -0.0063228 0 -0.067606 0 -7.6162e-05 -0.00062075 0.00083801 -0.00016968 -0.99717 0.035081 0.018222 0.015912 0.021125 0.022772 0.027263 0.024892 0.033724 0.034185 0.019464 -0.10591 -0.069052 -0.081714 -0.10843 -0.20303 -0.082013 -0.17279 -0.12934 -0.1966 -0.15095 -0.13457 -0.05926
0.9375 0.012404 0.015481 0.0067744 0.015076 0 0.011461 0.014164 0.01872 0.021518 0.018809 0.039552 3.5696 -0.00053556 0.0012401 -0.0011803 0.004987 -0.0041162 0.0046505 0.0067949 -0.0096623 -0.0017036 0 -0.072485 0 -0.00032124 -0.0013495 0.00021645 -0.00087866 -0.95765 0.035081 0.015816 0.016461 0.014931 0.01989 0.026642 0.027267 0.03476 0.039397 0.019476 -0.084747 -0.05424 -0.073479 -0.092759 -0.20459 -0.064308 -0.14735 -0.12467 -0.1904 -0.12707 -0.1189 -0.059365
0.94141 0.011853 0.013124 0.0066898 0.011549 0 0.014357 0.012527 0.019294 0.020619 0.01994 0.036551 3.663 -0.0026649 -0.0023499 -0.00028869 0.00529 -0.0072785 -0.0017968 0.010508 -0.012451 0.0040563 0 -0.072186 0 -0.00059797 -0.0016765 -0.00047438 -0.0012905 -0.88809 0.031891 0.013159 0.01643 0.011503 0.017109 0.025161 0.025267 0.03329 0.040646 0.019931 -0.063598 -0.044951 -0.069268 -0.07977 -0.20972 -0.043481 -0.12029 -0.12087 -0.18219 -0.10124 -0.097936 -0.060486
0.94531 0.011872 0.010877 0.0084826 0.0095318 0 0.01757 0.012253 0.019422 0.020288 0.018832 0.032117 3.7498 -0.0033518 -0.0057792 0.002165 0.0048827 -0.0072371 -0.0060603 0.0088427 -0.013092 0.0063608 0 -0.065331 0 -0.00052044 -0.0012285 -0.00069197 -0.0010232 -0.79373 0.026464 0.010927 0.015186 0.011479 0.015762 0.022984 0.019324 0.029974 0.036454 0.019737 -0.044186 -0.043662 -0.068496 -0.071245 -0.21929 -0.022571 -0.095902 -0.11927 -0.17096 -0.076234 -0.073628 -0.061159
0.94922 0.011477 0.0091674 0.00969 0.0099494 0 0.017579 0.012721 0.01811 0.019183 0.016195 0.027173 3.8298 -0.0021617 -0.0065325 0.0038398 0.0044986 -0.0041083 -0.0048311 0.0025483 -0.011136 0.0028967 0 -0.052952 0 -1.0635e-05 -0.00013475 -0.00035029 -0.00028105 -0.69468 0.020502 0.010184 0.012912 0.012685 0.016481 0.020836 0.014878 0.02581 0.027035 0.018263 -0.027661 -0.052041 -0.070222 -0.068256 -0.2334 -0.0039095 -0.077084 -0.12046 -0.15583 -0.053795 -0.04775 -0.058045
0.95313 0.010237 0.0077661 0.008817 0.011754 0 0.013211 0.013423 0.015227 0.016821 0.014131 0.02136 3.9118 -0.00042331 -0.0036189 0.0031972 0.0037463 -0.00085975 -0.00037431 -0.0034698 -0.0087164 -0.0038059 0 -0.038093 0 0.00059254 0.00094177 0.00017152 0.00026792 -0.59877 0.015014 0.010967 0.010132 0.012397 0.018199 0.018762 0.015658 0.021338 0.015078 0.014983 -0.015229 -0.071813 -0.072668 -0.071738 -0.25149 0.0096108 -0.066914 -0.1247 -0.13567 -0.035609 -0.022874 -0.048844
0.95703 0.0082732 0.0061184 0.0063166 0.012232 0 0.0060626 0.013593 0.011331 0.013395 0.012836 0.014193 4.0062 0.00053176 0.0010709 0.0012576 0.0020138 -0.00042984 0.0023451 -0.0048271 -0.0084285 -0.0082639 0 -0.024222 0 0.0008636 0.0012967 0.00045883 7.7398e-05 -0.48384 0.0097877 0.011541 0.0070098 0.0096527 0.01845 0.015566 0.018161 0.016457 0.0048914 0.0093965 -0.0082188 -0.10236 -0.071677 -0.080252 -0.2688 0.01479 -0.066565 -0.12947 -0.11019 -0.021911 -0.0036509 -0.034357
0.96094 0.0059308 0.004014 0.0039784 0.0092369 0 -0.0010063 0.012009 0.0071559 0.0089636 0.009988 0.0060796 4.1128 0.00075579 0.0042204 0.00058142 -0.00031257 -0.0028591 0.0010548 -0.0017249 -0.010271 -0.0068766 0 -0.013036 0 0.00070554 0.00082426 0.00048149 -0.00073503 -0.31858 0.0042506 0.0095596 0.0032763 0.0055182 0.015164 0.0099696 0.014842 0.010924 -0.00023036 0.0020744 -0.0051615 -0.13636 -0.066451 -0.088669 -0.28034 0.014613 -0.069729 -0.13128 -0.083384 -0.0094041 0.0099747 -0.018004
0.96484 0.0035912 0.0018222 0.0033579 0.003332 0 -0.0055962 0.0077383 0.0032215 0.0033006 0.0038079 -0.0019172 4.2179 0.0011757 0.0041986 0.0025894 -0.0017831 -0.0052587 -0.0016698 0.0017756 -0.011176 -0.0011345 0 -0.003185 0 0.00040897 0.00017264 0.00056581 -0.0014306 -0.10402 -0.0014458 0.0043401 -0.0010132 0.0015397 0.0084596 0.002288 0.0031215 0.0048083 -0.00058296 -0.0069027 -0.0058932 -0.17048 -0.057386 -0.09438 -0.28362 0.010588 -0.073181 -0.12841 -0.057848 0.0033865 0.018488 -0.0034387
0.96875 0.0015763 4.3046e-05 0.0044758 -0.00242 0 -0.0065634 0.0012678 -0.00029531 -0.003375 -0.0040333 -0.0090081 4.3065 0.002082 0.0025898 0.0060609 -0.0011741 -0.0047133 -0.0016077 0.0022726 -0.0081579 0.0039213 0 0.008552 0 0.00031052 0.00015931 0.00096084 -0.0012973 0.11339 -0.0064687 -0.0020324 -0.0047419 -0.0016587 0.00062417 -0.0053853 -0.010373 -0.0016137 -0.00012748 -0.017362 -0.010227 -0.20163 -0.045402 -0.095066 -0.27686 0.0043091 -0.073905 -0.11965 -0.03627 0.017667 0.022789 0.0077044
0.97266 -8.4444e-05 -0.0012781 0.0057187 -0.0050792 0 -0.0042003 -0.0053764 -0.0035211 -0.009828 -0.0095649 -0.015037 4.3783 0.0026627 0.0023247 0.0083183 0.0011133 -0.0013228 0.0022343 0.00038159 -0.0019432 0.0044532 0 0.023993 0 0.00043873 0.00093346 0.001488 -0.00031483 0.27865 -0.01032 -0.0062507 -0.0061814 -0.0043183 -0.005803 -0.010902 -0.016085 -0.0082054 -0.0035081 -0.028903 -0.018621 -0.22535 -0.033111 -0.087089 -0.25781 -0.0021606 -0.067624 -0.10373 -0.024019 0.034413 0.024663 0.016402
0.97656 -0.0018364 -0.0025885 0.0049996 -0.0044807 0 -0.00039396 -0.0099635 -0.0066907 -0.014325 -0.010759 -0.019975 4.4504 0.0021725 0.0042745 0.0077759 0.0029865 0.0016502 0.0064072 -0.0004927 0.0030534 0.0011114 0 0.040914 0 0.00052881 0.0017265 0.0016793 0.00081271 0.37914 -0.013414 -0.0068127 -0.0046726 -0.0066215 -0.010015 -0.013852 -0.01185 -0.014897 -0.012285 -0.039536 -0.029744 -0.2415 -0.024122 -0.071753 -0.23239 -0.0076497 -0.055375 -0.084714 -0.022507 0.0512 0.027079 0.025157
0.98047 -0.0042695 -0.0042873 0.0013666 -0.0033521 0 0.001684 -0.011698 -0.0098343 -0.015889 -0.0099194 -0.023477 4.5415 0.0011453 0.0060771 0.0052404 0.0021876 0.00082461 0.0066368 0.0017295 0.0028421 -0.0022052 0 0.054017 0 0.00036576 0.0015424 0.0012706 0.0013006 0.45343 -0.01639 -0.0055815 -0.0019683 -0.0083142 -0.013053 -0.015465 -0.005532 -0.021166 -0.023609 -0.047552 -0.041947 -0.25214 -0.018537 -0.052005 -0.20606 -0.012552 -0.040768 -0.06618 -0.029207 0.065352 0.030573 0.036154
0.98438 -0.0073558 -0.006247 -0.0041543 -0.0047117 0 -0.00074961 -0.011604 -0.012581 -0.015071 -0.011194 -0.025264 4.6535 0.00092 0.0047255 0.0028246 -0.0017537 -0.0038752 0.0022331 0.0054822 -0.0020779 -0.0024854 0 0.059328 0 5.8342e-05 0.00019495 0.00051206 0.00097317 0.54616 -0.019082 -0.0060785 -0.0014319 -0.0092703 -0.016106 -0.016875 -0.0066491 -0.025826 -0.032483 -0.05154 -0.053943 -0.25821 -0.01547 -0.029577 -0.18189 -0.01713 -0.026397 -0.050174 -0.042144 0.074881 0.034981 0.049639
0.98828 -0.010126 -0.0079484 -0.0092438 -0.0089798 0 -0.0075919 -0.011407 -0.01436 -0.013498 -0.015881 -0.025792 4.7692 0.0018944 0.0002773 0.0018266 -0.0067531 -0.0087263 -0.0033432 0.0074206 -0.0070419 -0.00022115 0 0.058112 0 -5.9038e-05 -0.0013453 -5.5237e-05 0.00033414 0.65734 -0.020571 -0.009909 -0.0051889 -0.010038 -0.018938 -0.017832 -0.016178 -0.027705 -0.035592 -0.049974 -0.064205 -0.26064 -0.013127 -0.0063297 -0.16276 -0.021687 -0.015209 -0.038536 -0.058634 0.077714 0.039696 0.063249
0.99219 -0.011477 -0.0090759 -0.012109 -0.01352 0 -0.014911 -0.012147 -0.014921 -0.012736 -0.020908 -0.026073 4.869 0.0026917 -0.0034858 0.0017771 -0.0093706 -0.0092928 -0.0060304 0.0061488 -0.0076814 0.0019443 0 0.056102 0 0.00021943 -0.0017427 -0.00012564 4.7661e-07 0.74163 -0.020419 -0.014813 -0.011715 -0.011467 -0.020139 -0.017373 -0.025835 -0.026709 -0.033356 -0.039719 -0.069081 -0.25851 -0.0044203 0.015653 -0.15048 -0.025257 -0.011692 -0.032314 -0.072693 0.070597 0.042586 0.072768
0.99609 -0.011486 -0.0099141 -0.012982 -0.015054 0 -0.017459 -0.01382 -0.014662 -0.013448 -0.022276 -0.026461 4.9495 0.0015149 -0.0025595 0.0013861 -0.0072957 -0.0043821 -0.0048305 0.003617 -0.0038652 0.0025492 0 0.058097 0 0.00074499 -0.00055044 0.00010185 0.00012453 0.7578 -0.019443 -0.016537 -0.016562 -0.013784 -0.018853 -0.015505 -0.027342 -0.024081 -0.028711 -0.024233 -0.068968 -0.25188 0.013829 0.036624 -0.13924 -0.026039 -0.012712 -0.027035 -0.081267 0.058438 0.043355 0.07428
1 -0.011705 -0.011122 -0.0139 -0.012763 0 -0.013315 -0.015972 -0.014335 -0.015297 -0.019502 -0.0257 5.0239 -0.001688 0.0030579 0.00010554 -0.0013575 0.002722 -0.0019688 0.0028247 0.00086653 0.0026527 0 0.062898 0 0.0011436 0.0012854 0.00018605 0.00038244 0.71333 -0.018786 -0.013081 -0.01621 -0.016269 -0.015991 -0.0137 -0.021056 -0.021322 -0.024101 -0.0052408 -0.064279 -0.24004 0.042624 0.056979 -0.12577 -0.022652 -0.015945 -0.020484 -0.083846 0.043754 0.042454 0.066695
1.0039 -0.013705 -0.013123 -0.016789 -0.0093043 0 -0.0064667 -0.018184 -0.014405 -0.01725 -0.016006 -0.021625 5.1057 -0.0048288 0.0089272 -0.001383 0.0046128 0.0069097 -5.5951e-05 0.0045503 0.0033789 0.0038001 0 0.063906 0 0.0011492 0.002222 -6.9964e-05 0.00044956 0.65621 -0.01822 -0.0073502 -0.011704 -0.017938 -0.013609 -0.013444 -0.014594 -0.018731 -0.019606 0.015394 -0.055786 -0.22267 0.081888 0.077007 -0.10723 -0.014077 -0.018938 -0.010839 -0.080594 0.02906 0.040586 0.052927
1.0078 -0.017194 -0.01568 -0.02146 -0.0088268 0 -0.0041728 -0.019876 -0.014736 -0.017955 -0.015148 -0.013316 5.1943 -0.0057491 0.010242 -0.0020507 0.0063434 0.005437 0.00026521 0.006652 0.0038733 0.0053537 0 0.055434 0 0.00080795 0.0015149 -0.00043949 0.00036738 0.62604 -0.015958 -0.0053983 -0.0083607 -0.018394 -0.013096 -0.014471 -0.013826 -0.015157 -0.013763 0.034766 -0.045004 -0.19934 0.13029 0.096714 -0.079803 0.0010884 -0.017621 0.0040238 -0.07261 0.018121 0.039362 0.038614
1.0117 -0.019854 -0.017992 -0.025395 -0.013581 0 -0.010682 -0.020025 -0.014975 -0.016309 -0.016603 -0.0028481 5.2776 -0.0045418 0.006386 -0.001603 0.0024481 -2.2998e-06 -4.4768e-05 0.0064516 0.0046893 0.0047533 0 0.038965 0 0.00039611 -0.00010685 -0.00056219 0.00039641 0.61971 -0.010788 -0.011351 -0.01117 -0.017859 -0.014059 -0.014885 -0.016896 -0.0095135 -0.0060772 0.050004 -0.035414 -0.17386 0.17907 0.11459 -0.045343 0.019765 -0.0095367 0.022168 -0.064492 0.013149 0.04072 0.029024
1.0156 -0.019453 -0.019146 -0.02565 -0.021797 0 -0.022782 -0.017702 -0.015107 -0.012307 -0.017138 0.0051648 5.3475 -0.0034239 0.0013356 -0.00060837 -0.004154 -0.0049954 -0.0002919 0.0034547 0.0068675 0.00076364 0 0.023142 0 0.00018211 -0.0011309 -0.00034427 0.00059054 0.60653 -0.0044528 -0.023254 -0.019796 -0.016537 -0.014892 -0.013235 -0.017537 -0.0027532 0.0012311 0.06145 -0.028564 -0.15034 0.22169 0.12924 -0.0096198 0.037205 0.0030767 0.039775 -0.05896 0.012306 0.044305 0.026332
1.0195 -0.016183 -0.018601 -0.021258 -0.028486 0 -0.031614 -0.013218 -0.015454 -0.0076048 -0.014614 0.0062555 5.4089 -0.0041608 -0.00046863 0.00022563 -0.0082803 -0.0062187 -0.00081647 -0.00034675 0.0087435 -0.0040961 0 0.017039 0 0.00025581 -0.00066327 -2.775e-05 0.00065225 0.57005 -0.001264 -0.033591 -0.027922 -0.01433 -0.014292 -0.010342 -0.012832 0.0017785 0.0040065 0.069596 -0.02507 -0.13117 0.25463 0.13965 0.023572 0.050249 0.018351 0.054456 -0.057139 0.014157 0.049469 0.029155
1.0234 -0.012654 -0.016468 -0.01403 -0.028688 0 -0.029666 -0.008588 -0.016046 -0.0048618 -0.010412 -0.00078765 5.4731 -0.0059255 0.0015229 0.00062975 -0.0067307 -0.0039707 -0.0020118 -0.0025136 0.0081334 -0.0052983 0 0.02272 0 0.00051205 0.00078134 9.6123e-05 0.0002648 0.52696 -0.0045508 -0.034478 -0.028099 -0.011393 -0.012238 -0.0087468 -0.0061013 0.00042642 -0.00089343 0.075295 -0.025178 -0.11848 0.27517 0.14497 0.050385 0.055828 0.033953 0.063944 -0.059668 0.016906 0.055228 0.034319
1.0273 -0.011298 -0.013509 -0.0071696 -0.021001 0 -0.017091 -0.0063837 -0.016224 -0.0058991 -0.0077094 -0.012624 5.5442 -0.0061374 0.003824 0.00061646 -0.0012185 -0.0014494 -0.0033843 -0.0021801 0.0052774 -0.00098262 0 0.033846 0 0.00072841 0.0018079 -4.3698e-05 -0.00050047 0.50482 -0.013116 -0.023673 -0.018186 -0.0087127 -0.0097924 -0.010246 -0.0023975 -0.0076565 -0.012614 0.080393 -0.028705 -0.11513 0.27982 0.14383 0.063979 0.048308 0.04477 0.064798 -0.066423 0.016997 0.058899 0.039075
1.0313 -0.011863 -0.010779 -0.0030287 -0.008974 0 -0.0019548 -0.0077181 -0.015164 -0.010058 -0.0080201 -0.022937 5.6156 -0.0034734 0.002925 5.843e-05 0.0028761 -0.0017299 -0.0041881 -0.00022071 0.0028735 0.0054091 0 0.041407 0 0.00067592 0.0014401 -0.00033535 -0.001207 0.50929 -0.021438 -0.0067485 -0.0038201 -0.0076265 -0.0082924 -0.014008 -0.003026 -0.018974 -0.025695 0.086599 -0.032937 -0.11558 0.27822 0.14017 0.068994 0.033212 0.049847 0.061338 -0.073527 0.013739 0.059572 0.042061
1.0352 -0.011749 -0.0090081 -0.0019142 0.00079672 0 0.0057708 -0.011197 -0.012903 -0.014435 -0.010149 -0.026141 5.6809 0.00034699 -0.0008895 -0.0012193 0.0012433 -0.0051775 -0.0047383 0.0020298 0.0031314 0.007891 0 0.041146 0 0.00025673 -3.6733e-05 -0.00069792 -0.001492 0.5199 -0.023922 0.0063818 0.0054603 -0.0084784 -0.0086791 -0.0172 -0.0056948 -0.027348 -0.032822 0.094063 -0.036916 -0.11638 0.27552 0.13608 0.069186 0.014764 0.049861 0.05642 -0.079199 0.0078679 0.057574 0.042851
1.0391 -0.0089397 -0.0080849 -0.0026058 0.0028989 0 0.0015381 -0.013948 -0.010649 -0.016086 -0.012287 -0.021024 5.7429 0.0021805 -0.0038799 -0.0028639 -0.00524 -0.0093065 -0.0062945 0.0038565 0.0053806 0.0037889 0 0.036068 0 -0.00037485 -0.0014088 -0.0011338 -0.0014008 0.51529 -0.019439 0.0082039 0.0034789 -0.0099175 -0.011109 -0.017437 -0.0089057 -0.027911 -0.029546 0.10272 -0.040006 -0.11459 0.27592 0.13323 0.068008 -0.0030691 0.045769 0.05245 -0.082088 0.00035028 0.053469 0.041305
1.043 -0.004385 -0.0071464 -0.0036824 -0.0030559 0 -0.010694 -0.0139 -0.0097713 -0.014336 -0.014051 -0.011858 5.8109 0.00084834 -0.0028199 -0.0038259 -0.010971 -0.010869 -0.0091994 0.0051869 0.0070568 -0.003263 0 0.032425 0 -0.00084271 -0.0016413 -0.0015468 -0.0012273 0.49358 -0.011975 -0.0011984 -0.0076929 -0.0099073 -0.014665 -0.014646 -0.013769 -0.020593 -0.017802 0.11217 -0.041697 -0.10629 0.2847 0.13357 0.070352 -0.014351 0.039299 0.052563 -0.080585 -0.0069775 0.048418 0.037708
1.0469 -0.0011725 -0.0053497 -0.0043819 -0.011832 0 -0.021463 -0.01131 -0.010373 -0.011077 -0.015768 -0.0057028 5.8867 -0.0014758 0.0016552 -0.0031929 -0.010553 -0.0083024 -0.011535 0.0060897 0.0067946 -0.0065816 0 0.033505 0 -0.00081208 -0.00071641 -0.0016313 -0.0010883 0.46338 -0.0069178 -0.014215 -0.019035 -0.0076285 -0.017398 -0.010733 -0.020505 -0.010396 -0.0052899 0.12166 -0.042161 -0.089441 0.30441 0.13742 0.080638 -0.013268 0.03384 0.058241 -0.074428 -0.011104 0.044548 0.033352
1.0508 -0.0013095 -0.0026901 -0.0045966 -0.016049 0 -0.022282 -0.0082456 -0.010978 -0.0088211 -0.016363 -0.0072554 5.96 -0.0015767 0.0057059 -0.0013626 -0.0037542 -0.002748 -0.010439 0.006549 0.0058771 -0.002937 0 0.03693 0 -0.00032334 0.00048476 -0.0011019 -0.0007974 0.42076 -0.006548 -0.021053 -0.021051 -0.0042764 -0.017213 -0.0077348 -0.024873 -0.0040029 -0.0004858 0.13134 -0.041776 -0.067896 0.32995 0.14238 0.096367 -0.0031982 0.030604 0.066542 -0.06571 -0.011805 0.042176 0.03037
1.0547 -0.0035503 -3.444e-05 -0.0045033 -0.01155 0 -0.011136 -0.0066288 -0.0097881 -0.0084242 -0.013408 -0.014877 6.0188 0.0011892 0.0060643 -0.00014742 0.0041992 0.0028565 -0.0051587 0.006537 0.0063821 0.004252 0 0.037346 0 0.00014377 0.0010227 -8.1346e-05 -0.00022131 0.34529 -0.0087361 -0.016589 -0.010617 -0.0017939 -0.013362 -0.0063252 -0.020789 -0.0049828 -0.0064787 0.14176 -0.040256 -0.043929 0.35814 0.14706 0.11552 0.013127 0.029791 0.075656 -0.055396 -0.0093021 0.041059 0.030276
1.0586 -0.004593 0.0017506 -0.0043249 -0.00065093 0 0.0062537 -0.0065751 -0.0062874 -0.0085456 -0.006068 -0.021317 6.0644 0.0039609 0.002995 -0.001259 0.0073739 0.00575 0.0015185 0.0059683 0.0084272 0.008329 0 0.031347 0 4.171e-05 0.00065397 0.0008427 0.00035249 0.223 -0.0094764 -0.003859 0.0066513 -0.00081885 -0.0072831 -0.0057589 -0.0074931 -0.011093 -0.018294 0.15363 -0.037153 -0.019955 0.38557 0.15009 0.13571 0.032253 0.03128 0.083742 -0.044473 -0.0041599 0.040739 0.032152
1.0625 -0.0023352 0.0027033 -0.0041788 0.0094858 0 0.019971 -0.0063754 -0.0015499 -0.0070941 0.0026286 -0.019244 6.1119 0.0033073 -0.0003343 -0.0044025 0.0044041 0.0050386 0.0054235 0.00459 0.0099597 0.0059381 0 0.020076 0 -0.00071386 -0.00010764 0.0010841 0.00039545 0.067922 -0.0064309 0.0083953 0.020143 -3.7759e-05 -0.0015967 -0.0047514 0.007315 -0.015782 -0.026118 0.16893 -0.030483 0.00031709 0.4061 0.1496 0.15261 0.046882 0.034424 0.088265 -0.03443 0.0021235 0.040162 0.032218
1.0664 0.0022468 0.003703 -0.0038268 0.01241 0 0.022208 -0.0039719 0.0029742 -0.003048 0.0077838 -0.0073819 6.1741 -0.00099841 -0.001068 -0.0069945 -0.00070658 0.0020635 0.0047889 0.0022856 0.0093185 2.7555e-05 0 0.0076152 0 -0.0015801 -0.00054977 0.00062249 -0.00023325 -0.086873 -0.00034858 0.012373 0.021551 0.0023541 0.0021801 -0.0022581 0.013564 -0.012954 -0.022319 0.18746 -0.019917 0.016938 0.41864 0.14693 0.16523 0.052766 0.037522 0.090672 -0.026345 0.0070983 0.039111 0.025756
1.0703 0.00639 0.0054479 -0.0025561 0.0075832 0 0.012624 0.001341 0.0067845 0.0029558 0.0075627 0.0080751 6.2473 -0.0054295 0.00086198 -0.006199 -0.0028353 -0.00073865 0.0016967 -0.00026968 0.0072998 -0.0035759 0 -0.0028038 0 -0.0018273 -0.00037667 3.6845e-05 -0.00094968 -0.22076 0.0062153 0.0071483 0.010803 0.0066576 0.0050277 0.0021957 0.0086702 -0.0015324 -0.0070234 0.208 -0.0064239 0.031412 0.42463 0.14357 0.17488 0.050605 0.039872 0.093039 -0.020816 0.0098803 0.038367 0.010446
1.0742 0.0083655 0.0076015 0.00038734 0.00091457 0 -0.00096156 0.0082847 0.010345 0.0093627 0.0056378 0.018375 6.315 -0.0061117 0.0031244 -0.0016386 -0.00066769 -0.0016871 -0.0003664 -0.0015333 0.006054 -0.0022068 0 -0.011238 0 -0.0012134 0.00012781 -8.7377e-05 -0.00093022 -0.34313 0.011061 -0.0006644 -0.003566 0.011246 0.0092801 0.0082978 0.00048213 0.013624 0.012037 0.22925 0.0086959 0.044859 0.42527 0.14049 0.18265 0.041682 0.040911 0.096906 -0.018522 0.0098753 0.038699 -0.011217
1.0781 0.008779 0.0091235 0.0049627 -1.6075e-05 0 -0.007714 0.014433 0.013952 0.014712 0.007801 0.019372 6.3674 -0.0027293 0.0033845 0.0038594 0.0025435 -0.0010297 -0.00016529 -0.00026985 0.0061481 0.0013516 0 -0.02021 0 -0.00022912 0.00044598 0.0002388 -1.5426e-05 -0.47567 0.013508 -0.0021914 -0.01018 0.01409 0.015831 0.01476 -0.0004004 0.025185 0.025216 0.24919 0.023121 0.05863 0.42215 0.13871 0.19002 0.028545 0.039918 0.10412 -0.020563 0.0064608 0.041265 -0.032574
1.082 0.0092937 0.0094801 0.0099602 0.0076896 0 -0.0017189 0.017873 0.016956 0.018145 0.01585 0.014627 6.4135 0.0011158 0.0012646 0.0065066 0.0028427 -0.00044677 0.00037507 0.0028838 0.0055883 0.0024717 0 -0.031672 0 0.00036188 0.00031898 0.00047252 0.00097117 -0.61978 0.014269 0.0064327 -0.0030141 0.014595 0.022545 0.019658 0.0090019 0.028575 0.02778 0.26356 0.030401 0.072782 0.41734 0.13787 0.19744 0.017623 0.035185 0.11495 -0.028897 -0.00099816 0.04667 -0.04661
1.0859 0.0106 0.0093504 0.01374 0.019547 0 0.013211 0.018482 0.01834 0.019557 0.025301 0.011793 6.4713 0.0014954 -0.0016052 0.0049283 -0.00016992 -0.0012623 -0.0011759 0.005318 0.0022992 -3.1054e-05 0 -0.044583 0 0.00024965 -4.7055e-05 0.00021676 0.00097301 -0.74741 0.014825 0.020534 0.013874 0.013952 0.025788 0.021606 0.021816 0.024998 0.022797 0.27213 0.028356 0.084899 0.41155 0.13569 0.20243 0.011839 0.026658 0.12537 -0.041718 -0.011181 0.052034 -0.050542
1.0898 0.011962 0.009924 0.015553 0.026988 0 0.026145 0.017868 0.017981 0.019751 0.029635 0.015802 6.5478 -0.0019417 -0.0029878 0.001483 -0.0030733 -0.0030176 -0.0047047 0.0045145 -0.0028446 -0.002768 0 -0.055244 0 -0.0001632 -0.00021588 -0.0002627 -0.0001713 -0.82637 0.016782 0.030128 0.028949 0.013895 0.023807 0.021 0.028929 0.020073 0.018274 0.27509 0.015991 0.092904 0.40422 0.1306 0.20241 0.011429 0.014054 0.13257 -0.057902 -0.023678 0.054912 -0.047701
1.0938 0.012507 0.011487 0.016088 0.024134 0 0.027545 0.017962 0.017037 0.02026 0.026674 0.025093 6.632 -0.0056713 -0.0015645 8.5446e-05 -0.0023981 -0.00389 -0.0075831 0.00055098 -0.0063938 -0.0019169 0 -0.060168 0 -0.00023198 3.2941e-05 -0.00031002 -0.0014374 -0.85085 0.021071 0.027649 0.031672 0.015231 0.018611 0.020015 0.0276 0.01933 0.020934 0.27311 -0.0068625 0.094876 0.3946 0.12124 0.19481 0.015827 -0.0026474 0.13387 -0.075976 -0.037968 0.052807 -0.04493
1.0977 0.012371 0.012904 0.01654 0.012637 0 0.016895 0.019345 0.016892 0.02235 0.020363 0.033812 6.7096 -0.005824 0.0022814 0.0024327 0.0016992 -0.0026751 -0.0076395 -0.0036134 -0.0061507 0.0020982 0 -0.059022 0 0.00022597 0.00046217 0.00032769 -0.001575 -0.84265 0.027056 0.014178 0.020589 0.017393 0.014327 0.020907 0.02219 0.024095 0.031241 0.26784 -0.039691 0.087305 0.38083 0.10539 0.17423 0.02237 -0.023276 0.12458 -0.092596 -0.053114 0.040668 -0.047195
1.1016 0.012259 0.012695 0.017131 0.00068882 0 0.0029893 0.020702 0.017766 0.025614 0.016277 0.037157 6.7817 -0.0019684 0.0066096 0.00624 0.005688 -0.00031559 -0.0056138 -0.0047073 -0.0040823 0.0047083 0 -0.054929 0 0.00073542 0.00058176 0.0011008 -0.00038474 -0.82315 0.032354 -0.00088887 0.0045699 0.01901 0.013513 0.023906 0.017843 0.030773 0.043049 0.26348 -0.074582 0.072806 0.36328 0.085183 0.14249 0.02536 -0.044327 0.10665 -0.1035 -0.066759 0.019345 -0.053737
1.1055 0.012176 0.010613 0.016739 -0.003084 0 -0.0034189 0.019945 0.018498 0.027646 0.015977 0.034654 6.8635 0.0025515 0.0089608 0.0073339 0.0063905 0.00080039 -0.0043448 -0.0021553 -0.004507 0.0021482 0 -0.051578 0 0.00067906 0.00013474 0.0011747 0.0010377 -0.78954 0.034047 -0.0067462 -0.0040513 0.018737 0.015008 0.026673 0.01544 0.033781 0.047992 0.26174 -0.1061 0.055808 0.34362 0.063579 0.10477 0.022728 -0.063092 0.084821 -0.1077 -0.077341 -0.0062886 -0.059102
1.1094 0.01115 0.0079879 0.014167 0.0038672 0 0.0017143 0.016084 0.017697 0.025701 0.016208 0.029011 6.9641 0.0038989 0.0079907 0.0037353 0.0041233 -0.00072188 -0.005706 0.0015615 -0.0090696 -0.0040695 0 -0.049595 0 -2.3477e-05 -0.00059413 0.00035101 0.0013991 -0.72134 0.030693 0.00059166 0.00084084 0.015889 0.015335 0.026078 0.013071 0.029735 0.04152 0.26325 -0.13094 0.039395 0.32302 0.042484 0.064895 0.013555 -0.07779 0.062545 -0.1049 -0.083646 -0.032022 -0.058199
1.1133 0.0084665 0.0063973 0.0096912 0.016073 0 0.012991 0.01019 0.014958 0.019246 0.01323 0.022827 7.0702 0.0013164 0.0047219 -0.0021975 0.0020088 -0.0036155 -0.0087353 0.0035592 -0.014105 -0.0081196 0 -0.045651 0 -0.00078769 -0.0009806 -0.00063779 0.00052713 -0.60685 0.023483 0.015141 0.0144 0.010924 0.012125 0.020869 0.010375 0.019814 0.02636 0.26817 -0.14607 0.027006 0.3028 0.023915 0.027411 -0.0024906 -0.086691 0.043846 -0.095379 -0.084433 -0.052517 -0.050692
1.1172 0.0049041 0.0060916 0.0051187 0.024079 0 0.020603 0.0045822 0.010939 0.010905 0.0070351 0.016797 7.1559 -0.002425 0.0021081 -0.005768 0.0023837 -0.0049989 -0.010862 0.0033611 -0.013845 -0.0055227 0 -0.035543 0 -0.00091689 -0.00063057 -0.00084702 -0.00047829 -0.45753 0.015378 0.025384 0.024812 0.0055809 0.0062167 0.01291 0.0090741 0.0087899 0.010754 0.27457 -0.14815 0.023466 0.28443 0.010184 0.00032153 -0.02422 -0.087895 0.035482 -0.082122 -0.077567 -0.056024 -0.040496
1.1211 0.0022935 0.0058491 0.0021478 0.021352 0 0.018298 0.001003 0.0064873 0.0045029 0.00095318 0.010493 7.2108 -0.003913 0.0026928 -0.0042913 0.0042435 -0.003266 -0.01062 0.0028679 -0.0065551 0.0022456 0 -0.018658 0 -0.00026311 0.00021604 -0.00011759 -0.0004246 -0.29578 0.0088856 0.022872 0.022716 0.0021252 0.00062716 0.0058231 0.0091348 0.0015789 0.0024359 0.27867 -0.14449 0.024535 0.26646 -0.0014523 -0.018546 -0.046496 -0.086101 0.034424 -0.071349 -0.066715 -0.045101 -0.030969
1.125 0.0016963 0.004373 0.00077165 0.0089036 0 0.0076321 -0.00053589 0.0020239 0.0017928 -0.0022371 0.0037894 7.2547 -0.0023485 0.0061309 0.00037852 0.0044135 0.00017821 -0.0088308 0.003697 0.0029083 0.0089429 0 0.00055019 0 0.00065944 0.00086633 0.00073608 0.00071096 -0.1344 0.0043992 0.008381 0.0084681 0.0016913 -0.0022572 0.0021667 0.0067798 -0.00020312 0.0027033 0.27866 -0.13837 0.026995 0.24744 -0.01272 -0.031571 -0.067463 -0.08365 0.038195 -0.065727 -0.053634 -0.022756 -0.02093
1.1289 0.0022048 0.0016484 -0.00051457 -0.0056574 0 -0.0041977 -0.0013191 -0.0021956 0.0010285 -0.0028492 -0.002986 7.3214 -5.7574e-05 0.0090862 0.0036443 0.0011202 0.0022966 -0.0072904 0.0050618 0.007161 0.0093832 0 0.015875 0 0.0011769 0.00080179 0.0007802 0.001772 0.026307 0.00042173 -0.0089544 -0.0083815 0.0029529 -0.0024753 0.0015111 -0.0014218 0.00072761 0.0053628 0.27314 -0.13282 0.027492 0.22598 -0.025236 -0.041612 -0.08562 -0.082665 0.043996 -0.067244 -0.040086 0.0068 -0.0060661
1.1328 0.0017661 -0.001192 -0.0029019 -0.013758 0 -0.010188 -0.0025429 -0.0055978 -0.0011341 -0.0029496 -0.0097671 7.4257 2.9313e-05 0.0080944 0.0025866 -0.0038559 0.0015596 -0.0068178 0.0046941 0.0030995 0.0040955 0 0.024574 0 0.0010338 0.00015487 -5.1793e-05 0.0016586 0.18329 -0.0047462 -0.018593 -0.016634 0.0027441 -0.0019219 0.00096434 -0.012726 -0.00051998 0.0018486 0.26018 -0.13173 0.020249 0.19968 -0.041299 -0.053777 -0.099185 -0.085952 0.047083 -0.078226 -0.028675 0.03499 0.015328
1.1367 -0.00081336 -0.0032174 -0.0058383 -0.01193 0 -0.0081879 -0.0044161 -0.0075683 -0.0062554 -0.0035286 -0.016663 7.5486 -0.0026807 0.0029253 -0.0012933 -0.0067099 -0.00052038 -0.0068466 0.0017498 -0.0053577 -0.0016314 0 0.029397 0 0.00050187 -0.00043302 -0.00090703 0.0004794 0.32103 -0.011437 -0.01615 -0.011913 -0.0013307 -0.0024732 -0.0023557 -0.018827 -0.0071073 -0.011293 0.24161 -0.13567 0.0023747 0.16869 -0.060672 -0.072759 -0.10843 -0.093113 0.043587 -0.095115 -0.021073 0.049292 0.038404
1.1406 -0.0047967 -0.0046659 -0.0075627 -0.0039472 0 -0.0016131 -0.0064452 -0.0083452 -0.012618 -0.0039885 -0.02284 7.6562 -0.0059279 -0.0029381 -0.0036895 -0.0052665 -0.0011878 -0.0065574 -0.0017353 -0.011188 -0.0030534 0 0.035307 0 6.6449e-06 -0.00042856 -0.0009461 -0.00058819 0.42353 -0.018316 -0.0059935 0.0003217 -0.0084981 -0.0047204 -0.008941 -0.014186 -0.017661 -0.028791 0.22099 -0.14161 -0.022422 0.13613 -0.0807 -0.09702 -0.11486 -0.10093 0.0351 -0.11242 -0.016267 0.047936 0.054477
1.1445 -0.0083913 -0.0064918 -0.0070302 0.0023279 0 0.0032794 -0.0082859 -0.0093063 -0.017013 -0.004237 -0.026145 7.7321 -0.0069014 -0.0054301 -0.0018539 -0.0010941 0.00034724 -0.0057863 -0.0027018 -0.010683 -0.00022292 0 0.04411 0 -0.00027417 0.00011315 -0.0002403 -0.00054284 0.49437 -0.023278 0.0026126 0.0090976 -0.015142 -0.0080657 -0.016476 -0.0033272 -0.026861 -0.040296 0.20039 -0.14744 -0.051257 0.10436 -0.099453 -0.12467 -0.11905 -0.10715 0.023205 -0.12688 -0.013512 0.031194 0.058501
1.1484 -0.010464 -0.0091483 -0.0051608 0.00082994 0 0.0013399 -0.010109 -0.011888 -0.017845 -0.0060252 -0.024768 7.7896 -0.005047 -0.003629 0.0026332 0.0019659 0.0018706 -0.0046709 -0.00031995 -0.0060407 0.0027605 0 0.052526 0 -0.00045865 0.00065648 0.00033377 0.00043719 0.55761 -0.024701 0.002474 0.0060492 -0.0179 -0.011476 -0.021645 0.0021241 -0.02929 -0.038552 0.18189 -0.15092 -0.080606 0.076001 -0.11488 -0.15306 -0.12158 -0.10946 0.01004 -0.13538 -0.011866 0.0010505 0.053955
1.1523 -0.01129 -0.012071 -0.0041213 -0.0084472 0 -0.0083463 -0.012206 -0.01602 -0.01641 -0.011151 -0.01961 7.8532 -0.0026721 -0.00029268 0.0054315 0.0013443 0.00057112 -0.0029503 0.0029548 -0.0022009 0.002244 0 0.055791 0 -0.00070829 0.00072166 5.7652e-05 0.0012652 0.63357 -0.022378 -0.0067078 -0.0085997 -0.016651 -0.014008 -0.022698 -0.0050793 -0.023731 -0.025339 0.16899 -0.14842 -0.10323 0.056676 -0.12303 -0.17607 -0.1229 -0.10416 -0.00027527 -0.13309 -0.010238 -0.03542 0.04982
1.1563 -0.011856 -0.014384 -0.0054503 -0.019792 0 -0.021575 -0.014486 -0.019825 -0.015318 -0.018494 -0.014467 7.9321 -0.0028031 0.0012891 0.0037682 -0.0020403 -0.0036686 -0.00029642 0.0037634 -0.0018167 -0.0014816 0 0.053061 0 -0.0010153 0.00028734 -0.0008788 0.0011317 0.71506 -0.017783 -0.01879 -0.026255 -0.014397 -0.015044 -0.020723 -0.019776 -0.014454 -0.010214 0.16038 -0.14234 -0.11848 0.044439 -0.12608 -0.19306 -0.1242 -0.095235 -0.0077141 -0.12502 -0.0091529 -0.06653 0.052255
1.1602 -0.012825 -0.015869 -0.008923 -0.026203 0 -0.031145 -0.016533 -0.021193 -0.015969 -0.0239 -0.013116 8.0146 -0.0063437 0.00067929 -0.00078688 -0.0048421 -0.0077606 0.0026 0.0011607 -0.0034537 -0.0049193 0 0.048875 0 -0.0012329 -0.00029103 -0.0016363 0.00030205 0.77212 -0.013481 -0.026035 -0.035997 -0.014143 -0.014629 -0.018633 -0.028991 -0.0082196 -0.0032594 0.15493 -0.1349 -0.128 0.037034 -0.1257 -0.20581 -0.12614 -0.086069 -0.014115 -0.1148 -0.0099684 -0.089021 0.059237
1.1641 -0.014342 -0.017056 -0.013086 -0.024467 0 -0.031365 -0.018077 -0.019814 -0.017668 -0.02384 -0.015903 8.0867 -0.011175 0.0002526 -0.0038154 -0.0044217 -0.0083895 0.0039075 -0.0025834 -0.0040173 -0.0050817 0 0.048941 0 -0.0012374 -0.00065601 -0.001653 -0.00028523 0.78294 -0.011719 -0.024585 -0.032161 -0.016021 -0.013767 -0.018684 -0.024843 -0.0092309 -0.0079087 0.15163 -0.12808 -0.13376 0.0321 -0.12338 -0.2165 -0.1293 -0.079797 -0.021507 -0.10571 -0.014041 -0.10135 0.063568
1.168 -0.016535 -0.018464 -0.016652 -0.01722 0 -0.022331 -0.019246 -0.017599 -0.018863 -0.019103 -0.019362 8.1509 -0.013966 0.0019241 -0.0022774 -0.0010868 -0.0053663 0.0022939 -0.0043563 -0.0020886 -0.0022115 0 0.054463 0 -0.0010077 -0.00067746 -0.0011866 -0.00010258 0.75906 -0.012869 -0.016844 -0.018226 -0.017646 -0.014071 -0.02059 -0.012261 -0.016026 -0.019345 0.14919 -0.1247 -0.13924 0.025876 -0.12097 -0.22922 -0.1345 -0.081187 -0.033554 -0.10245 -0.023799 -0.10337 0.060971
1.1719 -0.019721 -0.020104 -0.019362 -0.010753 0 -0.010603 -0.020347 -0.016999 -0.018797 -0.014343 -0.019422 8.2217 -0.012957 0.004528 0.0027069 0.0024379 -0.0017877 -0.0012485 -0.0030782 0.0012339 0.00095312 0 0.060889 0 -0.00058791 -0.00037668 -0.00090496 0.00041229 0.73898 -0.014965 -0.0095213 -0.0043847 -0.01719 -0.016614 -0.021877 -0.0036338 -0.022788 -0.028887 0.1468 -0.12603 -0.14896 0.013885 -0.11945 -0.24908 -0.14153 -0.093115 -0.053444 -0.10819 -0.040368 -0.10174 0.054674
1.1758 -0.023932 -0.021878 -0.021847 -0.010476 0 -0.0050838 -0.021568 -0.018896 -0.017869 -0.013799 -0.015019 8.3043 -0.0092 0.005015 0.0071289 0.0035437 -0.00086417 -0.0037478 -0.00018861 0.0039882 0.0021088 0 0.06243 0 -6.9343e-05 0.00020862 -0.0010562 0.00040318 0.75821 -0.015111 -0.0089701 -0.0005738 -0.015719 -0.020912 -0.020239 -0.0065596 -0.023903 -0.030142 0.14531 -0.12887 -0.1619 -0.002521 -0.11736 -0.2741 -0.14838 -0.1104 -0.077655 -0.11878 -0.059911 -0.10222 0.051697
1.1797 -0.028462 -0.024237 -0.02505 -0.017415 0 -0.010803 -0.023072 -0.022135 -0.016849 -0.017747 -0.0086701 8.3836 -0.0053115 0.0022079 0.007946 0.0018526 -0.0028274 -0.002954 0.0022981 0.0050122 0.0013153 0 0.057857 0 0.00035166 0.0009603 -0.0012014 -0.0004082 0.82668 -0.011968 -0.017035 -0.0099204 -0.016214 -0.025158 -0.015893 -0.01771 -0.018083 -0.022382 0.1459 -0.13074 -0.17611 -0.021353 -0.11334 -0.30149 -0.15334 -0.12898 -0.10288 -0.13092 -0.079283 -0.1061 0.055108
1.1836 -0.032243 -0.027985 -0.029759 -0.028045 0 -0.025409 -0.025261 -0.025002 -0.016321 -0.023241 -0.0039655 8.4366 -0.0031227 -0.0012862 0.0056305 -0.00083593 -0.0050991 0.00024169 0.0037114 0.0040854 0.00024021 0 0.051934 0 0.0003732 0.001527 -0.0008101 -0.0013826 0.93295 -0.007309 -0.030022 -0.027181 -0.020382 -0.027704 -0.011847 -0.028193 -0.0090307 -0.0098389 0.14986 -0.12896 -0.18901 -0.039939 -0.10598 -0.32758 -0.15462 -0.14425 -0.12516 -0.14082 -0.094868 -0.11349 0.060948
1.1875 -0.034772 -0.033237 -0.036172 -0.037107 0 -0.041106 -0.028634 -0.026963 -0.016972 -0.027728 -0.0030177 8.4581 -0.0024484 -0.0015437 0.0030917 -0.002406 -0.0052466 0.0023926 0.0047176 0.0014752 3.4983e-06 0 0.051397 0 -0.00021887 0.001423 -4.8748e-06 -0.0016301 1.0639 -0.0051169 -0.041295 -0.042926 -0.026812 -0.028417 -0.011736 -0.033092 -0.0026089 0.0012094 0.16034 -0.1182 -0.19388 -0.051211 -0.092603 -0.34258 -0.14798 -0.14597 -0.13497 -0.14033 -0.097669 -0.11978 0.06341
1.1914 -0.036547 -0.038761 -0.043355 -0.041103 0 -0.050256 -0.033173 -0.028906 -0.0199 -0.031172 -0.0062661 8.4686 -0.0018944 0.0022603 0.0024133 -0.0022124 -0.0033087 0.00076461 0.0060404 -0.00169 0.00011119 0 0.059718 0 -0.0012775 0.00045021 0.0004391 -0.00094168 1.2155 -0.0088097 -0.045672 -0.050016 -0.032463 -0.028628 -0.016995 -0.034523 -0.0030501 0.0052581 0.17594 -0.10002 -0.18905 -0.051858 -0.075525 -0.34247 -0.13435 -0.13234 -0.13022 -0.12831 -0.085194 -0.1172 0.06263
1.1953 -0.038492 -0.042757 -0.049134 -0.040113 0 -0.050132 -0.037948 -0.031898 -0.025944 -0.034679 -0.013759 8.4971 -0.00060571 0.0064091 0.0029045 -0.0012203 -0.001037 -0.0039537 0.007886 -0.0026784 -0.00055158 0 0.075455 0 -0.0022515 -0.00096124 -0.00011025 6.1008e-06 1.3865 -0.018817 -0.042688 -0.04762 -0.035801 -0.029829 -0.025733 -0.036396 -0.010871 -0.0005526 0.19416 -0.077845 -0.17664 -0.042804 -0.057535 -0.32887 -0.11625 -0.10623 -0.11354 -0.10765 -0.058855 -0.10329 0.066238
1.1992 -0.041033 -0.044437 -0.051162 -0.037183 0 -0.0437 -0.041635 -0.036052 -0.034501 -0.038103 -0.025386 8.554 0.00086033 0.0061067 0.0023325 -0.00058616 0.00077015 -0.00823 0.010682 0.0021164 -0.002007 0 0.094877 0 -0.0025288 -0.0019518 -0.0014095 0.00035188 1.5704 -0.032389 -0.036656 -0.040528 -0.03812 -0.032576 -0.03423 -0.03881 -0.023334 -0.015391 0.21256 -0.054844 -0.15914 -0.025552 -0.040976 -0.3041 -0.096125 -0.070718 -0.087919 -0.081395 -0.020349 -0.077399 0.08232
1.2031 -0.043794 -0.04472 -0.048807 -0.036215 0 -0.03694 -0.043642 -0.040678 -0.043326 -0.040151 -0.039533 8.6228 0.001245 0.00042166 -0.00021598 -0.00019022 0.0035608 -0.0088721 0.015684 0.014535 -0.0027071 0 0.11536 0 -0.0019204 -0.0019002 -0.0024794 -0.00010838 1.7578 -0.04554 -0.03365 -0.035249 -0.041719 -0.036627 -0.039797 -0.039181 -0.036472 -0.034767 0.22749 -0.035614 -0.1407 -0.0030109 -0.029034 -0.27242 -0.077753 -0.030692 -0.058293 -0.054478 0.027408 -0.040224 0.1108
1.207 -0.046026 -0.045151 -0.044115 -0.039766 0 -0.035273 -0.04467 -0.045285 -0.050024 -0.040841 -0.052493 8.6767 -4.3492e-05 -0.0065168 -0.0030187 0.0014291 0.0093888 -0.0055631 0.024028 0.032356 -0.00076716 0 0.13627 0 -0.00083243 -0.00093784 -0.0024885 -0.00079285 1.9476 -0.055412 -0.037542 -0.036137 -0.047086 -0.041807 -0.042734 -0.037797 -0.047219 -0.052337 0.23232 -0.027325 -0.13009 0.016563 -0.025581 -0.24525 -0.068507 0.0029925 -0.035842 -0.037066 0.075585 -0.00097579 0.14229
1.2109 -0.047054 -0.046174 -0.040438 -0.047694 0 -0.040967 -0.045995 -0.049977 -0.053955 -0.042691 -0.060744 8.7023 -0.002313 -0.0094425 -0.003363 0.0056667 0.018233 -0.00047891 0.034973 0.050119 0.0044032 0 0.15738 0 6.735e-05 0.00022079 -0.0014757 -0.00098093 2.1454 -0.061473 -0.047576 -0.043586 -0.052223 -0.048261 -0.045941 -0.039569 -0.054734 -0.063268 0.22796 -0.028055 -0.12882 0.0284 -0.027792 -0.22865 -0.0688 0.026081 -0.024412 -0.030995 0.11669 0.029821 0.16602
1.2148 -0.046306 -0.046659 -0.039529 -0.056886 0 -0.051855 -0.048103 -0.054707 -0.056603 -0.048303 -0.064539 8.7068 -0.004184 -0.0069483 -0.00042024 0.012295 0.027395 0.0040895 0.045559 0.062998 0.011623 0 0.17757 0 0.00039096 0.00095821 -0.00021375 -0.00051633 2.3468 -0.065243 -0.058727 -0.054189 -0.054733 -0.055614 -0.052543 -0.048687 -0.060558 -0.067276 0.21567 -0.035749 -0.13633 0.031035 -0.033798 -0.22429 -0.078139 0.037492 -0.024419 -0.035895 0.14737 0.04756 0.17882
1.2188 -0.0434 -0.045246 -0.0399 -0.062256 0 -0.061632 -0.050112 -0.058407 -0.059939 -0.056697 -0.068631 8.7065 -0.0046672 -0.0024123 0.0036407 0.019232 0.033765 0.0074127 0.052668 0.070419 0.018866 0 0.19512 0 0.00027763 0.001234 0.00055997 0.0001309 2.5227 -0.069139 -0.064356 -0.062081 -0.054269 -0.062103 -0.063249 -0.062266 -0.067472 -0.068915 0.19758 -0.047614 -0.151 0.024006 -0.041483 -0.23247 -0.095178 0.037226 -0.034972 -0.050204 0.16512 0.04905 0.18649
1.2227 -0.038817 -0.042052 -0.038458 -0.059157 0 -0.062668 -0.050636 -0.059345 -0.064376 -0.062982 -0.078046 8.7109 -0.003754 -0.00010296 0.0054683 0.023903 0.036585 0.0099605 0.05565 0.076034 0.024534 0 0.20869 0 0.00014517 0.0013966 0.00071984 0.00042257 2.6266 -0.074948 -0.059741 -0.061408 -0.052703 -0.065058 -0.075188 -0.07123 -0.077302 -0.074351 0.17891 -0.057707 -0.16816 0.0080431 -0.047286 -0.25167 -0.11646 0.026265 -0.052385 -0.06933 0.16581 0.031113 0.19644
1.2266 -0.034592 -0.03889 -0.034169 -0.046619 0 -0.051239 -0.049238 -0.056686 -0.068281 -0.062611 -0.0921 8.7186 -0.0022466 -0.00078833 0.0035152 0.025042 0.037853 0.012156 0.056724 0.084073 0.028027 0 0.217 0 0.00023738 0.0016247 0.00062481 0.0003007 2.6248 -0.082305 -0.04502 -0.049936 -0.051998 -0.062752 -0.083059 -0.068598 -0.088758 -0.086436 0.16764 -0.060203 -0.17986 -0.0094561 -0.04945 -0.27215 -0.13456 0.011843 -0.066983 -0.083771 0.15401 0.0045238 0.20929
1.2305 -0.033765 -0.037836 -0.030118 -0.029504 0 -0.032084 -0.046979 -0.051702 -0.069316 -0.056094 -0.10261 8.7241 -0.0012051 -0.0014705 -0.00062749 0.023405 0.0401 0.014009 0.058561 0.095431 0.029513 0 0.21774 0 0.00042803 0.001697 0.00057961 0.00018805 2.5232 -0.087902 -0.026252 -0.032131 -0.052248 -0.056067 -0.08205 -0.056602 -0.096958 -0.10143 0.16605 -0.055352 -0.18403 -0.024243 -0.049381 -0.28876 -0.14659 -0.0024624 -0.07503 -0.090273 0.13448 -0.021979 0.2178
1.2344 -0.038305 -0.039726 -0.031513 -0.017272 0 -0.017583 -0.045567 -0.047162 -0.066161 -0.049048 -0.098994 8.7239 -0.0013923 0.00076816 -0.003684 0.020934 0.043953 0.015738 0.061507 0.1068 0.029542 0 0.20789 0 0.00043451 0.0013614 0.00054504 0.00051027 2.3669 -0.086598 -0.013536 -0.018571 -0.051946 -0.048353 -0.070896 -0.044954 -0.095568 -0.10983 0.17482 -0.044413 -0.18024 -0.034147 -0.048583 -0.29898 -0.15127 -0.015175 -0.075158 -0.087756 0.10977 -0.043458 0.2134
1.2383 -0.04716 -0.044031 -0.041134 -0.018834 0 -0.020013 -0.046028 -0.045294 -0.059176 -0.047191 -0.076681 8.7164 -0.0028217 0.0052168 -0.0034604 0.019213 0.047871 0.017978 0.063355 0.11316 0.028892 0 0.1862 0 0.00016611 0.00081465 0.00035277 0.0012593 2.2126 -0.074626 -0.016045 -0.020092 -0.050021 -0.043462 -0.053156 -0.042075 -0.08071 -0.10151 0.1936 -0.029916 -0.1692 -0.037542 -0.049188 -0.30106 -0.14805 -0.025477 -0.06713 -0.076315 0.082381 -0.055447 0.19365
1.2422 -0.056581 -0.049838 -0.056406 -0.036245 0 -0.041703 -0.048206 -0.046195 -0.050014 -0.051245 -0.04168 8.6985 -0.0045477 0.0081491 -0.00045244 0.018581 0.049983 0.020889 0.061868 0.11132 0.028415 0 0.15609 0 -0.00016794 0.00063669 5.2584e-05 0.0020016 2.0983 -0.053096 -0.035997 -0.039612 -0.047338 -0.04345 -0.035658 -0.048305 -0.0542 -0.07239 0.21724 -0.020194 -0.15596 -0.034527 -0.055737 -0.2954 -0.13868 -0.034376 -0.055054 -0.060948 0.055364 -0.05545 0.16393
1.2461 -0.062851 -0.056474 -0.070891 -0.062 0 -0.071384 -0.051338 -0.048196 -0.04104 -0.056737 -0.0075847 8.667 -0.0050645 0.0067975 0.0028612 0.018451 0.04992 0.023309 0.057312 0.10185 0.028562 0 0.12542 0 -0.00027233 0.0011692 -8.713e-05 0.0022615 2.0329 -0.028833 -0.065536 -0.068096 -0.046133 -0.047582 -0.024882 -0.057244 -0.023785 -0.028916 0.23611 -0.019869 -0.14707 -0.030619 -0.067233 -0.28842 -0.12947 -0.043927 -0.046387 -0.050221 0.030493 -0.052648 0.13304
1.25 -0.064966 -0.063061 -0.078841 -0.082875 0 -0.091076 -0.054833 -0.049692 -0.034908 -0.058479 0.012607 8.6223 -0.0034089 0.0023204 0.0040956 0.018246 0.048906 0.023504 0.052406 0.088821 0.028888 0 0.10268 0 -4.9933e-05 0.0020414 7.9765e-05 0.0018937 2.0066 -0.01109 -0.089958 -0.089212 -0.048012 -0.05305 -0.023583 -0.062459 9.1462e-05 0.013324 0.24595 -0.0302 -0.14455 -0.027862 -0.082213 -0.28221 -0.12274 -0.054252 -0.043615 -0.04742 0.0088307 -0.051295 0.1082
1.2539 -0.064658 -0.067915 -0.07874 -0.08839 0 -0.088983 -0.058347 -0.05051 -0.033741 -0.055006 0.013592 8.5686 -0.00023737 -0.0013322 0.0025707 0.017954 0.048371 0.021142 0.04991 0.07772 0.028233 0 0.092559 0 0.0003248 0.0024552 0.00034906 0.0011515 2.0073 -0.0060581 -0.096513 -0.090425 -0.052471 -0.05667 -0.029886 -0.062167 0.0092436 0.036995 0.2436 -0.051321 -0.14944 -0.027677 -0.098718 -0.27819 -0.12016 -0.064998 -0.048135 -0.054672 -0.0085225 -0.054788 0.093472
1.2578 -0.06386 -0.069078 -0.07308 -0.077801 0 -0.068162 -0.061269 -0.051491 -0.03776 -0.048969 -0.00074429 8.5079 0.0022992 -0.0012842 -0.00056875 0.017946 0.048643 0.018262 0.050467 0.072784 0.025819 0 0.094657 0 0.0005746 0.0019991 0.00037028 0.00047229 2.0288 -0.013296 -0.083105 -0.0722 -0.057124 -0.056534 -0.039196 -0.058341 0.0016321 0.032637 0.22516 -0.082115 -0.16167 -0.030741 -0.11257 -0.27685 -0.12316 -0.074227 -0.060131 -0.073613 -0.018837 -0.066455 0.091027
1.2617 -0.062489 -0.065831 -0.065372 -0.060131 0 -0.043847 -0.062448 -0.052958 -0.044495 -0.04414 -0.02134 8.4364 0.0022035 0.0017535 -0.0033666 0.01845 0.048877 0.017711 0.052712 0.074742 0.022412 0 0.1059 0 0.00053637 0.0011201 6.2229e-05 0.00019867 2.0695 -0.026861 -0.059963 -0.04774 -0.059271 -0.052934 -0.047199 -0.053339 -0.017958 0.0041909 0.19637 -0.11432 -0.17463 -0.032627 -0.11816 -0.27435 -0.12857 -0.078036 -0.072343 -0.096945 -0.019953 -0.081102 0.10168
1.2656 -0.05901 -0.059599 -0.057613 -0.047077 0 -0.031804 -0.060749 -0.053931 -0.049996 -0.042643 -0.039914 8.3483 -0.00048817 0.0046749 -0.0042085 0.019338 0.048035 0.02036 0.055033 0.080486 0.020322 0 0.12355 0 0.0002461 0.00070737 -0.00026217 0.00041528 2.1295 -0.040054 -0.042223 -0.033152 -0.057585 -0.048191 -0.051766 -0.048548 -0.040763 -0.033849 0.16629 -0.14191 -0.1828 -0.028587 -0.11452 -0.26731 -0.13233 -0.075232 -0.078509 -0.11671 -0.012788 -0.091101 0.1235
1.2695 -0.053014 -0.053071 -0.050197 -0.044455 0 -0.037252 -0.05607 -0.053159 -0.051765 -0.044611 -0.053134 8.245 -0.0034919 0.005265 -0.0024753 0.020319 0.046002 0.02408 0.056846 0.085487 0.021868 0 0.14573 0 -0.00012269 0.0012041 -0.00023802 0.00093893 2.2089 -0.049813 -0.038792 -0.035824 -0.052943 -0.045346 -0.053082 -0.045345 -0.058819 -0.06596 0.14065 -0.16164 -0.1829 -0.015061 -0.10098 -0.25356 -0.13178 -0.065116 -0.074866 -0.12798 0.0022886 -0.091392 0.15085
1.2734 -0.046666 -0.048255 -0.043399 -0.048968 0 -0.052657 -0.049937 -0.050905 -0.051004 -0.04925 -0.063035 8.1369 -0.0042171 0.004103 0.0013444 0.021214 0.044061 0.025773 0.058317 0.08768 0.027437 0 0.16976 0 -0.00037629 0.0021857 0.00012164 0.0014234 2.3071 -0.057482 -0.046394 -0.050071 -0.048104 -0.046279 -0.052873 -0.045335 -0.06893 -0.084717 0.1251 -0.17093 -0.17214 0.011334 -0.077447 -0.2312 -0.12435 -0.047454 -0.058235 -0.12625 0.024478 -0.077254 0.17642
1.2773 -0.043071 -0.0454 -0.038239 -0.052481 0 -0.06484 -0.045078 -0.049443 -0.051794 -0.055334 -0.0739 8.0345 -0.0021305 0.0034965 0.0059114 0.022002 0.044432 0.024456 0.059478 0.089444 0.034872 0 0.19124 0 -0.00040791 0.0028353 0.00041462 0.0015394 2.4202 -0.065991 -0.053656 -0.062827 -0.046315 -0.050487 -0.05373 -0.048672 -0.073439 -0.092688 0.13066 -0.16567 -0.14539 0.058387 -0.042926 -0.1964 -0.10458 -0.021822 -0.023343 -0.10334 0.052107 -0.040914 0.19524
1.2813 -0.043216 -0.043678 -0.035824 -0.049677 0 -0.064833 -0.044113 -0.051352 -0.057495 -0.061026 -0.08761 7.9359 0.00082149 0.0050406 0.0095848 0.022708 0.048939 0.022096 0.060129 0.095237 0.040884 0 0.20584 0 -0.00027115 0.0027793 0.00029763 0.0011727 2.5386 -0.076324 -0.051522 -0.064064 -0.049386 -0.055614 -0.058298 -0.053005 -0.077293 -0.096492 0.15139 -0.1527 -0.10966 0.11847 -0.0034388 -0.15411 -0.076033 0.0067771 0.020465 -0.068071 0.079443 0.006053 0.20695
1.2852 -0.044898 -0.042556 -0.036248 -0.042422 0 -0.05317 -0.047954 -0.056951 -0.067419 -0.064368 -0.10073 7.8264 0.0022252 0.0084062 0.011145 0.023337 0.057453 0.021359 0.060497 0.10649 0.043401 0 0.21198 0 -0.00017433 0.0023888 -9.9672e-05 0.00053535 2.6446 -0.086133 -0.040942 -0.053586 -0.056267 -0.059392 -0.067632 -0.055518 -0.083455 -0.099205 0.18283 -0.13511 -0.068572 0.18695 0.038579 -0.10636 -0.040803 0.036408 0.068071 -0.025897 0.10397 0.056308 0.21389
1.2891 -0.044954 -0.042149 -0.038445 -0.03747 0 -0.038057 -0.054801 -0.063326 -0.076743 -0.064685 -0.10608 7.693 0.0015959 0.012158 0.010339 0.023887 0.067283 0.022817 0.061354 0.11877 0.042931 0 0.21125 0 -0.00034208 0.0022872 -0.00027506 7.6194e-05 2.711 -0.091177 -0.031419 -0.039747 -0.063251 -0.061264 -0.079279 -0.056186 -0.090129 -0.098211 0.22039 -0.11546 -0.025534 0.25917 0.080921 -0.054869 -0.0010956 0.065456 0.11482 0.017966 0.12361 0.10316 0.21714
1.293 -0.042418 -0.042325 -0.041039 -0.040008 0 -0.029035 -0.060512 -0.066055 -0.079748 -0.063127 -0.098269 7.5394 0.00067537 0.015202 0.0078744 0.024258 0.074474 0.024687 0.063037 0.1249 0.041883 0 0.20586 0 -0.00079761 0.0026682 0.00011164 0.00019662 2.7028 -0.088113 -0.032146 -0.032252 -0.065981 -0.062034 -0.087181 -0.057835 -0.092081 -0.089773 0.2571 -0.096727 0.014707 0.32811 0.12054 -0.0014425 0.039816 0.091914 0.15413 0.055801 0.13549 0.13692 0.21473
1.2969 -0.039184 -0.042024 -0.043086 -0.048778 0 -0.030724 -0.060625 -0.062336 -0.073585 -0.061097 -0.079131 7.3846 0.001386 0.017259 0.004873 0.024104 0.076496 0.025224 0.064514 0.12154 0.042588 0 0.19583 0 -0.0012634 0.0031699 0.0008419 0.00093972 2.5851 -0.076648 -0.043745 -0.035049 -0.06197 -0.061935 -0.084857 -0.06201 -0.085078 -0.074841 0.28267 -0.081495 0.045694 0.38347 0.15295 0.051177 0.07554 0.11328 0.17911 0.078054 0.13783 0.14962 0.20384
1.3008 -0.037588 -0.040019 -0.044017 -0.056706 0 -0.040144 -0.053208 -0.052893 -0.05974 -0.058027 -0.057577 7.2455 0.0037098 0.01831 0.0022894 0.022908 0.074127 0.024846 0.063984 0.11276 0.045732 0 0.17916 0 -0.0013466 0.003356 0.0013237 0.0018899 2.3405 -0.059861 -0.057525 -0.04411 -0.051823 -0.059347 -0.07027 -0.065324 -0.069744 -0.059673 0.29555 -0.069372 0.066327 0.42376 0.17722 0.10081 0.10284 0.12891 0.19125 0.085087 0.13284 0.1469 0.18425
1.3047 -0.037693 -0.036375 -0.043295 -0.0562 0 -0.048811 -0.040618 -0.041193 -0.042728 -0.051501 -0.043111 7.1202 0.0057625 0.018164 0.00074009 0.02044 0.070579 0.02541 0.060722 0.10623 0.050284 0 0.15497 0 -0.00090846 0.0031866 0.0011839 0.0023982 1.9882 -0.042653 -0.062322 -0.050842 -0.038501 -0.051976 -0.048311 -0.061475 -0.051456 -0.050443 0.2952 -0.060161 0.075322 0.44794 0.19231 0.14524 0.11929 0.13754 0.19089 0.076907 0.12099 0.13215 0.15924
1.3086 -0.037295 -0.032717 -0.040595 -0.044788 0 -0.048481 -0.028468 -0.030872 -0.027631 -0.040337 -0.038056 6.9892 0.0058442 0.016764 0.00065177 0.017228 0.068318 0.027442 0.056085 0.10524 0.054543 0 0.12591 0 -0.00026851 0.0029528 0.00064977 0.0020146 1.5866 -0.029164 -0.052891 -0.048275 -0.025599 -0.039636 -0.028091 -0.047877 -0.036276 -0.047249 0.28203 -0.053514 0.071782 0.45579 0.19756 0.182 0.12282 0.13794 0.17887 0.054355 0.10282 0.10947 0.13287
1.3125 -0.034453 -0.030601 -0.036389 -0.02699 0 -0.03716 -0.022012 -0.023628 -0.018123 -0.027347 -0.03568 6.8337 0.0040976 0.014673 0.0022077 0.014449 0.066577 0.028658 0.052203 0.10467 0.057159 0 0.096827 0 1.8979e-05 0.0028385 0.00031411 0.00083589 1.21 -0.020616 -0.033367 -0.03595 -0.016106 -0.025709 -0.016693 -0.029827 -0.026397 -0.043499 0.25648 -0.049249 0.051981 0.44544 0.19085 0.20279 0.10792 0.12584 0.15479 0.017808 0.077703 0.085144 0.10679
1.3164 -0.029542 -0.029659 -0.031945 -0.011408 0 -0.02107 -0.022429 -0.019044 -0.015299 -0.018021 -0.02649 6.653 0.0020261 0.012863 0.0048822 0.013127 0.062191 0.025784 0.049509 0.095631 0.057444 0 0.070982 0 -0.00033591 0.0026909 0.00052213 -0.00049419 0.91031 -0.015062 -0.013942 -0.020395 -0.01188 -0.01523 -0.014492 -0.016874 -0.01903 -0.031348 0.22618 -0.045858 0.021039 0.42471 0.17741 0.20561 0.080123 0.10399 0.1241 -0.02429 0.048645 0.063974 0.079881
1.3203 -0.024623 -0.027776 -0.028324 -0.0052416 0 -0.010363 -0.025971 -0.015831 -0.017156 -0.015591 -0.0072847 6.4646 0.00068496 0.011946 0.0071145 0.013349 0.053112 0.018052 0.045943 0.074725 0.055277 0 0.04797 0 -0.0010632 0.0022684 0.0010148 -0.0011717 0.69134 -0.009369 -0.0039839 -0.010713 -0.013099 -0.010944 -0.015895 -0.014328 -0.0095696 -0.0083809 0.19459 -0.042297 -0.017354 0.39719 0.16052 0.19057 0.044386 0.075453 0.089526 -0.067372 0.017912 0.045807 0.051033
1.3242 -0.021094 -0.0234 -0.025299 -0.0098141 0 -0.011141 -0.026773 -0.012984 -0.019172 -0.017393 0.01534 6.2881 -0.00019134 0.011778 0.0069212 0.014301 0.041072 0.0086714 0.039152 0.04868 0.051155 0 0.025787 0 -0.0015668 0.0016181 0.0012002 -0.00077122 0.5163 -0.00205 -0.0064728 -0.011917 -0.017429 -0.010995 -0.014473 -0.018392 0.0038445 0.019871 0.16401 -0.037602 -0.060243 0.36491 0.14248 0.1579 0.0049451 0.042966 0.053072 -0.10785 -0.012341 0.030063 0.022017
1.3281 -0.018477 -0.017563 -0.021547 -0.019843 0 -0.020168 -0.021111 -0.0099976 -0.016578 -0.016769 0.030282 6.1293 -0.0012083 0.011927 0.003433 0.015101 0.030514 0.002548 0.029608 0.029437 0.046363 0 0.0047822 0 -0.0014831 0.0010921 0.00077582 0.00043748 0.34319 0.0054532 -0.016824 -0.020726 -0.020196 -0.010638 -0.007701 -0.01985 0.018286 0.042952 0.13671 -0.030358 -0.1038 0.32941 0.12579 0.108 -0.032349 0.010468 0.017094 -0.14117 -0.038877 0.015403 -0.0024392
1.332 -0.015588 -0.013221 -0.016188 -0.026924 0 -0.027245 -0.0098071 -0.0066064 -0.0075974 -0.0091747 0.031134 5.9774 -0.001985 0.012364 -0.0018661 0.015514 0.024832 0.0022971 0.021204 0.024173 0.042701 0 -0.011115 0 -0.0009994 0.00098435 6.9404e-05 0.0016455 0.15923 0.010216 -0.026182 -0.027486 -0.016835 -0.0065251 0.0023488 -0.012444 0.028056 0.051336 0.11494 -0.018296 -0.14069 0.29122 0.11238 0.046204 -0.056668 -0.014219 -0.014 -0.15961 -0.054731 0.00045214 -0.017416
1.3359 -0.012382 -0.012363 -0.010169 -0.02512 0 -0.023825 0.0027426 -0.002898 0.004764 0.003413 0.021032 5.8158 -0.0014379 0.01341 -0.0056423 0.015768 0.023735 0.006309 0.018211 0.029784 0.041517 0 -0.017676 0 -0.00059904 0.0012481 -0.00025208 0.0020565 -0.010841 0.010682 -0.027017 -0.023554 -0.0066401 0.00040529 0.011724 0.0022237 0.028868 0.041537 0.097349 -0.0026738 -0.16846 0.25098 0.10039 -0.016581 -0.066641 -0.029362 -0.038871 -0.16395 -0.059066 -0.013419 -0.020883
1.3398 -0.010065 -0.013897 -0.0058795 -0.014967 0 -0.010516 0.011613 0.0003068 0.014385 0.014064 0.0093689 5.635 0.00051642 0.014962 -0.0050683 0.015827 0.024327 0.01053 0.021368 0.036735 0.042754 0 -0.014853 0 -0.00050464 0.0016302 0.00018337 0.0014473 -0.12383 0.0081395 -0.017846 -0.008659 0.0055242 0.0059951 0.017286 0.017022 0.020881 0.01835 0.083455 0.015228 -0.18587 0.20885 0.088321 -0.075413 -0.062113 -0.034598 -0.056631 -0.15395 -0.051225 -0.024268 -0.014833
1.3438 -0.0093846 -0.014633 -0.0051456 -0.0029454 0 0.0032868 0.013987 0.0016637 0.016319 0.016696 0.0040659 5.4373 0.0021132 0.016107 -0.00028884 0.015242 0.024393 0.012073 0.027018 0.037931 0.045016 0 -0.0074801 0 -0.00043278 0.0020112 0.0010962 0.00031301 -0.14634 0.0053616 -0.0041467 0.0080326 0.012062 0.0066593 0.017319 0.025139 0.0085488 -0.0066064 0.072655 0.033667 -0.19228 0.16515 0.074612 -0.12593 -0.04412 -0.030409 -0.066791 -0.13016 -0.031343 -0.03004 -0.0041121
1.3477 -0.0093474 -0.012382 -0.0074521 0.0035086 0 0.0074914 0.010009 0.00044519 0.010266 0.010464 0.0062973 5.2325 0.0012728 0.015866 0.0052464 0.013969 0.024161 0.011302 0.030285 0.033885 0.04678 0 -0.0010082 0 5.0785e-05 0.0024803 0.0018123 -0.00052505 -0.073634 0.0038107 0.0054862 0.014767 0.0085161 0.0022624 0.011174 0.023603 -0.0021946 -0.020214 0.064266 0.048033 -0.18634 0.12089 0.056461 -0.16135 -0.015619 -0.018465 -0.068276 -0.093239 8.5115e-05 -0.026209 0.005927
1.3516 -0.0081529 -0.0079186 -0.010123 0.0017822 0 -5.9519e-05 0.0022101 -0.0023984 0.00031896 -0.00072088 0.011202 5.0305 -0.0018959 0.014427 0.0072162 0.013167 0.024852 0.010795 0.029229 0.030075 0.047651 0 0.0035162 0 0.00094487 0.0030372 0.0018626 -0.00054581 0.066284 0.0022977 0.0056713 0.0067605 -0.002536 -0.0042706 -0.00013062 0.01305 -0.0073225 -0.015503 0.056348 0.053249 -0.17341 0.078605 0.033986 -0.18352 0.01211 -0.0060888 -0.064891 -0.052628 0.034502 -0.013782 0.011836
1.3555 -0.005319 -0.003816 -0.010358 -0.0039846 0 -0.011913 -0.0056112 -0.0046485 -0.0085305 -0.011791 0.012511 4.8365 -0.0046301 0.013348 0.0038035 0.014559 0.026182 0.01253 0.025988 0.030391 0.048368 0 0.0099574 0 0.0016505 0.0033475 0.0013409 0.00010678 0.22092 -0.0015531 -0.0016053 -0.0094925 -0.013347 -0.0096488 -0.012753 -0.0033192 -0.006707 0.0027376 0.04795 0.048085 -0.15781 0.039711 0.0090642 -0.19698 0.032685 0.0026663 -0.059789 -0.015375 0.065749 0.0032331 0.013767
1.3594 -0.0023849 -0.0015696 -0.0073414 -0.0065827 0 -0.017355 -0.0098368 -0.0047045 -0.013736 -0.019169 0.0067133 4.6494 -0.0041193 0.014149 -0.0028086 0.018505 0.026118 0.015957 0.024036 0.033659 0.049543 0 0.022321 0 0.0014688 0.0029668 0.00070797 0.0007982 0.3319 -0.0085935 -0.0086097 -0.021026 -0.01719 -0.012405 -0.02083 -0.019679 -0.0038247 0.019514 0.038654 0.031825 -0.14223 0.0051837 -0.016882 -0.20451 0.042137 0.0053858 -0.05488 0.013526 0.089603 0.021555 0.015551
1.3633 -0.0011725 -0.00021823 -0.0026843 -0.0020318 0 -0.010898 -0.008756 -0.0031497 -0.01562 -0.020972 -0.0056045 4.4646 -0.00063345 0.016562 -0.008134 0.02274 0.023299 0.01845 0.024563 0.0359 0.050523 0 0.039455 0 0.00030065 0.001869 0.00029572 0.00094404 0.36158 -0.016947 -0.0083335 -0.018473 -0.013226 -0.012943 -0.020197 -0.028462 -0.0034666 0.01927 0.028228 0.0042477 -0.12945 -0.024058 -0.042106 -0.20922 0.03682 -8.086e-05 -0.052088 0.028702 0.10166 0.037018 0.022385
1.3672 -0.0015493 0.002111 0.00097231 0.0069192 0 0.0040738 -0.0037757 -0.0021798 -0.015349 -0.016676 -0.020618 4.2791 0.0023879 0.018363 -0.0088433 0.0237 0.019128 0.017536 0.025589 0.034775 0.049737 0 0.054675 0 -0.0011542 0.00065722 4.2447e-05 0.0004556 0.31535 -0.023363 -0.00050474 -0.0031583 -0.0057961 -0.012235 -0.012175 -0.02455 -0.0086384 -0.0024315 0.017691 -0.033243 -0.12388 -0.046728 -0.06391 -0.21476 0.012492 -0.016302 -0.053886 0.020569 0.094467 0.04097 0.036762
1.3711 -0.0013873 0.0056072 0.0019302 0.013162 0 0.018565 0.001217 -0.0032288 -0.013238 -0.0079196 -0.032972 4.0945 0.0017621 0.017262 -0.0050917 0.019778 0.016802 0.013005 0.024409 0.031357 0.046303 0 0.060846 0 -0.0019204 0.00012203 -0.00029148 -0.00025265 0.24062 -0.025579 0.0081672 0.014326 0.00049302 -0.010909 -0.0032261 -0.010386 -0.018366 -0.034517 0.0092286 -0.072586 -0.12412 -0.065741 -0.083236 -0.2211 -0.021251 -0.038379 -0.058736 -0.0034689 0.07442 0.034009 0.055343
1.375 0.0010548 0.0081363 0.00050043 0.01137 0 0.024515 0.0025305 -0.0052452 -0.0091525 0.00087305 -0.037905 3.9147 -0.0019852 0.013185 5.6009e-05 0.013449 0.018153 0.0072697 0.02056 0.028272 0.041183 0 0.05603 0 -0.0015225 0.0005422 -0.00070845 -0.00064077 0.19454 -0.023454 0.009897 0.0224 0.004489 -0.0093271 0.00017442 0.0038843 -0.027882 -0.057696 0.0044141 -0.1106 -0.12944 -0.081706 -0.10095 -0.22673 -0.060452 -0.064626 -0.065916 -0.039974 0.044119 0.016841 0.069723
1.3789 0.0049475 0.0073438 -0.0014279 0.0025287 0 0.019487 -0.0005089 -0.0056498 -0.0039736 0.0045469 -0.033542 3.7395 -0.0049693 0.0086993 0.0032805 0.0096981 0.021862 0.003665 0.016296 0.027194 0.036545 0 0.044352 0 -0.00031978 0.0014581 -0.00086142 -0.00045266 0.20003 -0.0183 0.0027247 0.016715 0.0074776 -0.0077869 -0.003024 0.0076874 -0.031372 -0.058141 0.0046446 -0.1446 -0.13878 -0.094996 -0.11798 -0.22988 -0.10132 -0.093432 -0.07472 -0.084956 0.0064585 -0.0092328 0.071416
1.3828 0.0074211 0.003241 -0.001849 -0.0069579 0 0.0071077 -0.0051201 -0.0031772 0.00017354 0.0013926 -0.022091 3.5598 -0.0039648 0.0070196 0.0033117 0.011658 0.025026 0.0038323 0.014312 0.02827 0.033832 0 0.03162 0 0.00084052 0.0021532 -0.00041624 0.00015489 0.22606 -0.011671 -0.0076781 0.0022799 0.0094639 -0.0061656 -0.0080129 -0.00090267 -0.02566 -0.03665 0.012484 -0.17125 -0.15046 -0.10484 -0.13561 -0.2266 -0.13895 -0.12309 -0.084515 -0.13232 -0.034738 -0.042258 0.057598
1.3867 0.0063427 -0.0015002 -9.6577e-05 -0.010519 0 -0.00577 -0.0075412 0.00043726 0.0015712 -0.0046798 -0.0084691 3.3643 8.8989e-05 0.0093553 0.0011597 0.017482 0.026138 0.0061862 0.015224 0.030905 0.032539 0 0.02033 0 0.0012752 0.0023099 0.0004799 0.00078714 0.21197 -0.0048716 -0.012791 -0.011083 0.0077962 -0.0035558 -0.009135 -0.013112 -0.012316 -0.0064182 0.027108 -0.19145 -0.16117 -0.10951 -0.15384 -0.21441 -0.17057 -0.1519 -0.095308 -0.1736 -0.074092 -0.07743 0.0331
1.3906 0.0023974 -0.0038649 0.0026922 -0.006388 0 -0.012936 -0.00611 0.0019758 0.00067281 -0.0071425 0.0030937 3.1523 0.0029018 0.013974 -0.0013564 0.021725 0.025987 0.006937 0.017243 0.03389 0.031024 0 0.0088852 0 0.00085804 0.0021462 0.0011639 0.0010815 0.11763 0.00099273 -0.008307 -0.015697 0.00024741 0.0010895 -0.0051591 -0.017119 0.0033197 0.017565 0.044762 -0.20873 -0.16951 -0.10855 -0.17112 -0.19552 -0.1977 -0.17931 -0.10764 -0.20673 -0.1099 -0.11241 0.0070821
1.3945 -0.0016634 -0.0030699 0.0044933 0.0015938 0 -0.011931 -0.0020809 8.6591e-05 -7.2994e-05 -0.0028316 0.011585 2.9403 0.0012348 0.017728 -0.0030724 0.020249 0.025673 0.0032563 0.018083 0.034819 0.028508 0 -0.0047775 0 -6.2972e-05 0.0019736 0.00098541 0.00087528 -0.042777 0.0053134 0.0025336 -0.010397 -0.010887 0.0074909 0.00051856 -0.0083717 0.015465 0.028077 0.062635 -0.22515 -0.17496 -0.10157 -0.18597 -0.17175 -0.22132 -0.20474 -0.12201 -0.23102 -0.14142 -0.1463 -0.012733
1.3984 -0.0036647 -0.00094953 0.0040876 0.0073699 0 -0.0051832 0.0022334 -0.0031003 0.0017107 0.0050724 0.018401 2.7513 -0.0036752 0.018553 -0.003753 0.014072 0.024581 -0.0038945 0.017029 0.0308 0.026116 0 -0.019403 0 -0.00099517 0.0017782 -6.6566e-05 0.00023824 -0.21033 0.008589 0.01175 -0.00017942 -0.018882 0.013362 0.0044588 0.00717 0.021125 0.02733 0.077548 -0.24278 -0.1774 -0.088549 -0.19677 -0.14563 -0.24266 -0.22767 -0.13886 -0.24658 -0.16827 -0.1785 -0.023655
1.4023 -0.0037304 -7.0344e-05 0.0021395 0.0070372 0 0.0016344 0.0056075 -0.0040209 0.0063898 0.010367 0.024183 2.593 -0.0072285 0.016757 -0.0034898 0.0083937 0.021147 -0.010005 0.015326 0.021195 0.025771 0 -0.030539 0 -0.0015499 0.0013426 -0.0012646 -0.00056029 -0.32228 0.012257 0.012765 0.0076582 -0.017794 0.015752 0.0070432 0.019284 0.021067 0.021878 0.081596 -0.2642 -0.17766 -0.070037 -0.19924 -0.12356 -0.26228 -0.24555 -0.15837 -0.25403 -0.18904 -0.2073 -0.027364
1.4063 -0.0035501 -0.0016232 0.00053865 0.00097089 0 0.0034792 0.007978 -0.001424 0.012185 0.010047 0.027049 2.4454 -0.0059349 0.014278 -0.0022971 0.0077197 0.015553 -0.01066 0.014861 0.009779 0.028064 0 -0.034271 0 -0.0015152 0.00070928 -0.0017199 -0.0011216 -0.34787 0.017214 0.0048933 0.008119 -0.0079708 0.013524 0.011147 0.022261 0.018293 0.016948 0.074896 -0.28679 -0.1787 -0.050884 -0.19482 -0.10889 -0.27895 -0.25811 -0.17722 -0.25866 -0.20506 -0.23133 -0.026807
1.4102 -0.0043911 -0.0049447 0.00037258 -0.0071334 0 -0.00043452 0.0088481 0.0021243 0.016532 0.0067528 0.024588 2.2739 -0.00068507 0.012926 -0.00035634 0.011827 0.01067 -0.005613 0.016577 0.0029424 0.031389 0 -0.030534 0 -0.00087265 0.0003337 -0.0011267 -0.0010647 -0.29425 0.022313 -0.0067936 0.0013023 0.0037735 0.0085495 0.017307 0.017772 0.01556 0.014609 0.058847 -0.30747 -0.18158 -0.032578 -0.18382 -0.10197 -0.28995 -0.26441 -0.19268 -0.26138 -0.21559 -0.24823 -0.023983
1.4141 -0.0061157 -0.0085888 0.00042945 -0.012924 0 -0.0063134 0.0065775 0.0026797 0.017404 0.0049379 0.017581 2.0593 0.0043058 0.013271 0.0016506 0.016436 0.0094117 0.00059037 0.019864 0.0043716 0.033291 0 -0.022634 0 0.0001602 0.00064632 1.2679e-05 -0.00024389 -0.18839 0.024745 -0.015391 -0.0080062 0.009732 0.0041332 0.021339 0.01063 0.013848 0.014991 0.035705 -0.32287 -0.18672 -0.015688 -0.16625 -0.10232 -0.29229 -0.26342 -0.20205 -0.26238 -0.21954 -0.25551 -0.019908
1.418 -0.0079351 -0.01149 -0.002003 -0.013888 0 -0.0093849 -1.8954e-05 -0.0011629 0.013797 0.0052602 0.010852 1.8165 0.0055206 0.01481 0.0028033 0.017682 0.011225 0.0024653 0.023071 0.01121 0.032641 0 -0.013704 0 0.0011469 0.0015042 0.00087314 0.0010942 -0.057291 0.022439 -0.01674 -0.013759 0.0072871 0.0020026 0.017768 0.003471 0.012496 0.017353 0.010046 -0.32647 -0.19389 0.00057704 -0.14096 -0.10812 -0.27991 -0.25253 -0.20044 -0.2602 -0.21384 -0.24801 -0.015377
1.4219 -0.0095814 -0.013205 -0.0083867 -0.010521 0 -0.0083358 -0.0094504 -0.006949 0.0058742 0.0036887 0.0093437 1.5827 0.003043 0.016746 0.0026442 0.01575 0.012109 -0.0014202 0.024518 0.016219 0.03039 0 -0.0038936 0 0.0016152 0.0022176 0.0010178 0.0023809 0.081136 0.016119 -0.011767 -0.013042 -0.0001857 0.0007888 0.0057867 -0.0040853 0.010342 0.019792 -0.0067866 -0.30954 -0.19882 0.022609 -0.10521 -0.11239 -0.24655 -0.22878 -0.18313 -0.25046 -0.19438 -0.2213 -0.010683
1.4258 -0.011404 -0.013589 -0.016776 -0.0058202 0 -0.0063524 -0.01767 -0.010978 -0.0047157 -0.0036109 0.012767 1.3843 -0.00014408 0.018413 0.0015153 0.014093 0.0088623 -0.0070616 0.023431 0.014599 0.028236 0 0.0089978 0 0.0013389 0.0022019 0.0006674 0.0030375 0.22041 0.0085831 -0.0054611 -0.0082861 -0.0075436 -0.0023999 -0.0088039 -0.012493 0.0066401 0.019134 -0.009196 -0.27326 -0.19736 0.055097 -0.059099 -0.11058 -0.19654 -0.19376 -0.15335 -0.23197 -0.16262 -0.18013 -0.0045014
1.4297 -0.01351 -0.01277 -0.022676 -0.0033494 0 -0.0076497 -0.021127 -0.012037 -0.0149 -0.015174 0.014381 1.2146 -0.0011849 0.019191 0.00012493 0.01534 0.0031737 -0.0087472 0.020477 0.0088704 0.026824 0 0.026494 0 0.0005001 0.0015629 0.00034268 0.0028288 0.36743 0.0016754 -0.0033088 -0.0052686 -0.012266 -0.0088173 -0.018237 -0.020343 0.0010744 0.012356 0.0058402 -0.2178 -0.18668 0.1008 -0.0021285 -0.10084 -0.13263 -0.14759 -0.11296 -0.20392 -0.11886 -0.12711 0.0062171
1.4336 -0.015283 -0.011559 -0.022619 -0.004889 0 -0.012949 -0.019912 -0.012346 -0.021535 -0.024796 0.0059054 1.0424 0.00044614 0.018527 -0.001099 0.018361 0.00071965 -0.0044181 0.017629 0.0066649 0.025485 0 0.047397 0 -0.00041132 0.00096127 0.00031587 0.0019941 0.53943 -0.0057806 -0.0074588 -0.008128 -0.014749 -0.016479 -0.01962 -0.025719 -0.0067688 -0.0014533 0.040079 -0.14445 -0.16435 0.16145 0.065572 -0.082231 -0.058767 -0.090874 -0.06456 -0.16613 -0.063999 -0.065653 0.024244
1.4375 -0.016 -0.011506 -0.017332 -0.009319 0 -0.018583 -0.017662 -0.014893 -0.023599 -0.027316 -0.01532 0.84232 0.0032133 0.016448 -0.002057 0.019582 0.0056801 0.0025216 0.017151 0.0134 0.023702 0 0.068627 0 -0.00088661 0.00091088 0.00043743 0.001059 0.74911 -0.016475 -0.015268 -0.015571 -0.015474 -0.021756 -0.017173 -0.028353 -0.017505 -0.020492 0.095051 -0.055993 -0.12601 0.2373 0.14213 -0.055499 0.015321 -0.024565 -0.013821 -0.11898 0.00021405 -0.0026537 0.049278
1.4414 -0.015766 -0.014053 -0.011474 -0.013867 0 -0.020277 -0.018181 -0.020165 -0.02326 -0.023485 -0.043076 0.61622 0.0052472 0.014042 -0.0024468 0.017053 0.01627 0.0066524 0.020066 0.027116 0.02238 0 0.087542 0 -0.00066735 0.001299 0.00044084 0.0004885 0.98487 -0.030757 -0.021549 -0.021926 -0.013557 -0.022667 -0.017784 -0.029409 -0.031029 -0.041204 0.15503 0.032534 -0.079622 0.31234 0.21529 -0.029633 0.076336 0.042219 0.030738 -0.070504 0.064373 0.052978 0.076902
1.4453 -0.015525 -0.019244 -0.009947 -0.016915 0 -0.017794 -0.022136 -0.025742 -0.024319 -0.01896 -0.065664 0.38664 0.0056045 0.013011 -0.0015674 0.012858 0.026098 0.0057413 0.025153 0.040505 0.023202 0 0.10296 0 0.00014618 0.0016387 0.00030846 0.00044037 1.2063 -0.044593 -0.023063 -0.022503 -0.0089619 -0.020755 -0.024521 -0.029536 -0.045142 -0.059198 0.20915 0.11202 -0.031941 0.37458 0.27635 -0.0098489 0.11859 0.10318 0.065511 -0.025569 0.12262 0.097799 0.10047
1.4492 -0.016098 -0.025206 -0.01398 -0.019751 0 -0.015641 -0.026986 -0.028964 -0.029039 -0.018866 -0.073198 0.17234 0.004351 0.014218 0.00093048 0.011226 0.030022 0.0025554 0.029522 0.0477 0.026557 0 0.11413 0 0.0011511 0.0016988 0.000265 0.00076274 1.3657 -0.052048 -0.021528 -0.018418 -0.0054107 -0.019841 -0.034403 -0.028423 -0.055351 -0.069433 0.24863 0.17503 0.01136 0.41401 0.31795 0.00021808 0.13818 0.15295 0.087946 0.012077 0.17004 0.12933 0.11463
1.4531 -0.017355 -0.029048 -0.020329 -0.025161 0 -0.018885 -0.029745 -0.029578 -0.036202 -0.023696 -0.063551 -0.02744 0.0021219 0.016502 0.0040412 0.014197 0.028463 0.0017058 0.030643 0.048824 0.030419 0 0.11957 0 0.0018163 0.0017316 0.00043599 0.0011703 1.4394 -0.050399 -0.022111 -0.015987 -0.00912 -0.02284 -0.041962 -0.026685 -0.057018 -0.06723 0.26179 0.21159 0.042523 0.41692 0.32996 -0.0034838 0.13079 0.18399 0.0951 0.037715 0.19995 0.14462 0.1179
1.457 -0.01843 -0.028639 -0.024014 -0.033684 0 -0.028002 -0.029408 -0.029511 -0.042223 -0.030053 -0.043464 -0.22642 -0.00019381 0.017215 0.0055595 0.019324 0.025975 0.0049562 0.028324 0.048187 0.031793 0 0.11806 0 0.0017435 0.0020362 0.00061171 0.0014311 1.4388 -0.042989 -0.02819 -0.020657 -0.022818 -0.029395 -0.044344 -0.026942 -0.049069 -0.051606 0.23595 0.21001 0.051485 0.36942 0.30229 -0.020905 0.098227 0.18694 0.086139 0.046723 0.20372 0.1419 0.11295
1.4609 -0.01859 -0.023981 -0.022042 -0.041153 0 -0.037547 -0.026794 -0.030205 -0.044146 -0.034259 -0.024843 -0.43422 -0.0017731 0.014489 0.0037994 0.021836 0.026103 0.0097332 0.024933 0.048955 0.029595 0 0.11083 0 0.0009328 0.002428 0.00043393 0.0014541 1.3898 -0.036796 -0.036981 -0.030879 -0.040582 -0.036095 -0.042885 -0.031257 -0.036272 -0.028911 0.18465 0.18183 0.043851 0.29089 0.25025 -0.041765 0.057212 0.17001 0.068971 0.044757 0.18815 0.12815 0.10488
1.4648 -0.017688 -0.017189 -0.015161 -0.040643 0 -0.03993 -0.022788 -0.030581 -0.04159 -0.034584 -0.018411 -0.64911 -0.0024032 0.0093103 -0.00057893 0.019203 0.028193 0.012027 0.023547 0.050325 0.026039 0 0.10201 0 -0.00013987 0.0023197 -0.00017733 0.0012837 1.302 -0.036713 -0.040523 -0.038013 -0.049897 -0.038805 -0.040421 -0.037199 -0.027232 -0.01203 0.11604 0.13265 0.023142 0.19237 0.18214 -0.060233 0.015987 0.13752 0.046886 0.034234 0.15613 0.10565 0.098612
1.4688 -0.015816 -0.011146 -0.0068366 -0.028084 0 -0.031127 -0.01755 -0.027881 -0.036093 -0.030746 -0.027525 -0.86616 -0.0027681 0.0052006 -0.0046613 0.013632 0.029098 0.010382 0.025542 0.049674 0.024808 0 0.095596 0 -0.00079817 0.0013887 -0.0008397 0.001057 1.1604 -0.041558 -0.031981 -0.033181 -0.041031 -0.035213 -0.03789 -0.037969 -0.028404 -0.01286 0.039618 0.069181 -0.0062216 0.086333 0.10723 -0.070721 -0.01761 0.094713 0.023077 0.01775 0.11134 0.076649 0.096581
1.4727 -0.012858 -0.0077241 -0.00084697 -0.0069538 0 -0.013884 -0.011436 -0.020507 -0.029124 -0.022948 -0.045202 -1.0868 -0.0038089 0.0053335 -0.0056211 0.01005 0.027148 0.0069085 0.029628 0.046407 0.027543 0 0.091052 0 -0.00068165 6.1207e-05 -0.0010046 0.00094631 0.94952 -0.045123 -0.012182 -0.015462 -0.016108 -0.026003 -0.033768 -0.028313 -0.03837 -0.032526 -0.026154 0.0025852 -0.036326 -0.0043121 0.04181 -0.063969 -0.03131 0.050608 0.0016317 -0.0017558 0.059126 0.043132 0.097135
1.4766 -0.0086677 -0.0067148 0.00073439 0.012527 0 0.0037428 -0.0058564 -0.0099404 -0.021142 -0.012496 -0.056966 -1.316 -0.0055114 0.0095499 -0.0032435 0.01156 0.023811 0.0046633 0.033056 0.042789 0.032036 0 0.082451 0 -8.1162e-05 -0.00079514 -0.00045283 0.0010771 0.68039 -0.041035 0.0094769 0.0059248 0.010786 -0.014289 -0.026246 -0.010809 -0.04751 -0.057842 -0.065437 -0.053808 -0.059058 -0.063255 -0.0026418 -0.042446 -0.026394 0.015076 -0.016183 -0.021977 0.0085259 0.0082094 0.094686
1.4805 -0.0036297 -0.0061393 -0.0016207 0.019931 0 0.013327 -0.0023445 0.00010159 -0.012365 -0.0026911 -0.049446 -1.5515 -0.006504 0.014207 -9.2136e-05 0.016673 0.02174 0.0045007 0.033827 0.041124 0.034106 0 0.063041 0 0.000281 -0.00068948 0.00050798 0.0014395 0.39021 -0.027266 0.021086 0.017971 0.023746 -0.0039256 -0.015363 0.0047697 -0.044396 -0.068745 -0.077707 -0.09755 -0.074185 -0.092505 -0.027805 -0.014081 -0.011481 -0.010949 -0.031908 -0.043698 -0.037661 -0.027013 0.082235
1.4844 0.0012792 -0.0037445 -0.0052146 0.012221 0 0.011347 -0.000685 0.0063853 -0.0037451 0.0026447 -0.020055 -1.7807 -0.0052961 0.015301 0.00099792 0.020849 0.022075 0.0046297 0.031914 0.040949 0.03152 0 0.031792 0 -8.6915e-05 4.2887e-05 0.0013229 0.001857 0.1129 -0.0071831 0.016785 0.013967 0.017339 0.0023934 -0.0030447 0.0096501 -0.024444 -0.052093 -0.064147 -0.12844 -0.08287 -0.095346 -0.036295 0.014575 0.0062725 -0.028269 -0.046981 -0.068233 -0.078459 -0.062067 0.055608
1.4883 0.0052154 0.0013534 -0.0064915 -0.0034885 0 0.0017014 0.001357 0.0083517 0.0034471 0.0027289 0.019558 -1.9927 -0.0020925 0.012058 -0.0003386 0.020682 0.023978 0.0029434 0.028593 0.039512 0.02623 0 -0.0043192 0 -0.00094487 0.00063394 0.001638 0.0020694 -0.14734 0.012812 0.0012626 -0.00082519 0.00057207 0.0043812 0.0083736 0.0041096 0.0060639 -0.011261 -0.028448 -0.14805 -0.0878 -0.07816 -0.032967 0.035199 0.017648 -0.039365 -0.063372 -0.097606 -0.11379 -0.096676 0.016903
1.4922 0.0082309 0.0081096 -0.0031219 -0.014364 0 -0.0062527 0.0058559 0.0082352 0.0089989 0.0016202 0.050306 -2.1925 0.00089148 0.0074847 -0.0017894 0.016771 0.025993 -0.000675 0.024737 0.034626 0.022681 0 -0.035087 0 -0.0015142 0.00065565 0.001482 0.0019014 -0.41112 0.026877 -0.013126 -0.012638 -0.01081 0.0041426 0.017355 -0.0027717 0.034013 0.035922 0.016241 -0.16406 -0.097382 -0.058114 -0.03022 0.031038 0.0041764 -0.053223 -0.084781 -0.13623 -0.1461 -0.13076 -0.025571
1.4961 0.011205 0.014535 0.0043509 -0.010429 0 -0.0035274 0.012385 0.0094594 0.01427 0.0053015 0.058731 -2.3988 0.0013168 0.0052745 -0.0008875 0.012762 0.026721 -0.0044328 0.019823 0.026325 0.023679 0 -0.054984 0 -0.0012381 0.000322 0.0010823 0.0013973 -0.69403 0.032483 -0.014476 -0.0092751 -0.0068836 0.0048701 0.023413 -0.0013851 0.048406 0.068873 0.053034 -0.18531 -0.11542 -0.049317 -0.036179 0.0052499 -0.031565 -0.075778 -0.11018 -0.18096 -0.17913 -0.16441 -0.061394
1.5 0.015063 0.0194 0.012851 0.0087361 0 0.012092 0.018435 0.014643 0.021013 0.016171 0.046394 -2.625 -0.00096145 0.0061268 0.0023663 0.01178 0.024153 -0.0066287 0.012637 0.015723 0.027662 0 -0.06697 0 -0.00036551 6.1859e-05 0.00060802 0.00080479 -0.98576 0.031413 0.00094698 0.010829 0.0097846 0.0090561 0.027075 0.010455 0.047234 0.07654 0.076695 -0.2138 -0.1421 -0.054222 -0.051615 -0.03918 -0.085909 -0.10809 -0.13831 -0.22928 -0.21318 -0.19723 -0.083617
1.5039 0.020204 0.023146 0.019364 0.033754 0 0.033702 0.022446 0.024245 0.029738 0.030536 0.02792 -2.8638 -0.0036312 0.0072512 0.0054845 0.013717 0.015815 -0.0071909 0.0029789 0.0031794 0.029927 0 -0.078698 0 0.00026794 -4.6433e-05 0.00013207 0.00039841 -1.2602 0.02876 0.026349 0.037316 0.028322 0.017409 0.030036 0.027207 0.0375 0.06219 0.084114 -0.25001 -0.1764 -0.072814 -0.075644 -0.097805 -0.15334 -0.14979 -0.16756 -0.27809 -0.24782 -0.22864 -0.092078
1.5078 0.026616 0.027222 0.023749 0.051753 0 0.049591 0.026027 0.036238 0.039413 0.042012 0.019407 -3.0927 -0.0041248 0.0055843 0.0059989 0.015746 0.0013041 -0.0072801 -0.0073461 -0.011447 0.026662 0 -0.094898 0 8.9245e-05 -0.00028386 -0.00022877 0.00027398 -1.5033 0.030091 0.048775 0.055212 0.039711 0.029022 0.034779 0.041764 0.029403 0.039288 0.073883 -0.29128 -0.21453 -0.1002 -0.10354 -0.1622 -0.22232 -0.19768 -0.1946 -0.32099 -0.2799 -0.25683 -0.092576
1.5117 0.034163 0.032573 0.028921 0.054917 0 0.051804 0.03249 0.046959 0.048559 0.047421 0.026899 -3.297 -0.0020235 0.001315 0.0037766 0.015202 -0.015114 -0.0078191 -0.015395 -0.026886 0.018044 0 -0.1133 0 -0.00059334 -0.00078292 -0.00028088 0.00028389 -1.7247 0.037911 0.057457 0.055494 0.043334 0.042184 0.042978 0.050836 0.029792 0.022904 0.057635 -0.32641 -0.24688 -0.12023 -0.12415 -0.21791 -0.27441 -0.24081 -0.21568 -0.35075 -0.30302 -0.27936 -0.093061
1.5156 0.042355 0.038838 0.037787 0.045555 0 0.042442 0.042951 0.052992 0.056179 0.049021 0.044003 -3.4841 0.00081082 -0.0021203 0.00076781 0.011873 -0.025985 -0.0087959 -0.019269 -0.040048 0.007649 0 -0.12775 0 -0.00087289 -0.0012051 4.6054e-05 0.00018183 -1.9412 0.049694 0.050943 0.041404 0.044737 0.054773 0.053542 0.054919 0.039178 0.022076 0.044913 -0.34893 -0.26918 -0.1255 -0.13375 -0.26057 -0.30492 -0.27347 -0.23087 -0.3671 -0.31511 -0.29572 -0.09966
1.5195 0.049891 0.044991 0.049743 0.03424 0 0.032234 0.054274 0.053274 0.061442 0.051009 0.059152 -3.6744 0.0023409 -0.0017224 -0.0013104 0.0076504 -0.026681 -0.0099001 -0.019786 -0.048738 -0.0010715 0 -0.13489 0 -0.00018218 -0.0010798 0.00049326 -0.00013331 -2.1502 0.059377 0.038176 0.026163 0.048207 0.064098 0.062403 0.0553 0.052903 0.036314 0.040064 -0.35538 -0.27933 -0.11312 -0.13143 -0.28877 -0.31243 -0.29297 -0.24061 -0.37011 -0.3152 -0.30543 -0.11448
1.5234 0.055031 0.050556 0.060489 0.032258 0 0.03214 0.061467 0.049968 0.063121 0.054587 0.065039 -3.8771 0.0022797 0.0015694 -0.0026414 0.0042648 -0.02055 -0.011311 -0.02007 -0.054815 -0.0078449 0 -0.13767 0 0.0010627 -0.00043593 0.00058257 -0.00048876 -2.3267 0.061794 0.032304 0.023737 0.052332 0.067253 0.065035 0.053072 0.064401 0.057043 0.046157 -0.34352 -0.27629 -0.082247 -0.1178 -0.30271 -0.29778 -0.29781 -0.24584 -0.36086 -0.30327 -0.30833 -0.13542
1.5273 0.057032 0.055922 0.065791 0.043622 0 0.044856 0.062331 0.047184 0.06041 0.057275 0.062401 -4.0788 0.0018657 0.0034077 -0.0044994 0.0016157 -0.017034 -0.013397 -0.023222 -0.063546 -0.015351 0 -0.14236 0 0.0017972 7.0186e-05 3.7604e-05 -0.00056293 -2.4489 0.056801 0.04108 0.039085 0.05284 0.062922 0.060098 0.050737 0.068537 0.073126 0.062885 -0.31166 -0.2592 -0.03687 -0.098086 -0.30504 -0.26631 -0.28803 -0.24919 -0.34221 -0.28168 -0.30415 -0.15734
1.5313 0.057346 0.061416 0.065633 0.062442 0 0.063267 0.059653 0.048267 0.054858 0.056945 0.05688 -4.2577 0.002122 0.00027629 -0.0070675 -0.0016268 -0.023232 -0.015687 -0.029941 -0.078651 -0.026141 0 -0.15253 0 0.0013162 -0.00021633 -0.00088081 -0.00018426 -2.5275 0.049676 0.060892 0.064699 0.049089 0.053634 0.051132 0.052339 0.064154 0.077726 0.077887 -0.27457 -0.23743 0.0060963 -0.082829 -0.30605 -0.2358 -0.27572 -0.2541 -0.32361 -0.26157 -0.29808 -0.1743
1.5352 0.058902 0.066388 0.064403 0.077642 0 0.076704 0.05874 0.053722 0.050956 0.055455 0.053745 -4.4082 0.0028373 -0.0068634 -0.0086239 -0.0060088 -0.036847 -0.016663 -0.038096 -0.097762 -0.039777 0 -0.16637 0 -4.2049e-05 -0.0012147 -0.0015145 0.00045522 -2.6065 0.04734 0.079436 0.085875 0.04669 0.045959 0.044665 0.059919 0.055101 0.072249 0.085184 -0.23866 -0.21428 0.040036 -0.075336 -0.30829 -0.21224 -0.26573 -0.26113 -0.30855 -0.248 -0.29239 -0.1825
1.5391 0.063645 0.06963 0.066653 0.081422 0 0.079236 0.062876 0.06135 0.053548 0.057276 0.055393 -4.547 0.0033008 -0.01331 -0.0072909 -0.010219 -0.048108 -0.015134 -0.044638 -0.11347 -0.052923 0 -0.17947 0 -0.0012067 -0.0021123 -0.0013608 0.00089305 -2.7339 0.053412 0.085401 0.091052 0.052826 0.04705 0.04609 0.070064 0.048613 0.064246 0.080407 -0.20889 -0.19219 0.060328 -0.07739 -0.31299 -0.19953 -0.26157 -0.27021 -0.29968 -0.2449 -0.28892 -0.18271
1.543 0.070588 0.070871 0.072618 0.074907 0 0.073152 0.071083 0.068304 0.06368 0.0645 0.06199 -4.6957 0.0034839 -0.015022 -0.0035239 -0.012267 -0.04944 -0.011987 -0.048187 -0.11974 -0.062158 0 -0.18969 0 -0.0013522 -0.0021613 -0.00053921 0.0007588 -2.9267 0.06598 0.077476 0.079842 0.068661 0.05933 0.056368 0.07601 0.050943 0.060788 0.058734 -0.1908 -0.17338 0.062393 -0.089645 -0.31955 -0.20069 -0.2666 -0.28019 -0.29999 -0.25718 -0.28982 -0.18029
1.5469 0.076487 0.071543 0.078113 0.066679 0 0.065837 0.079784 0.073178 0.076919 0.074046 0.072469 -4.8557 0.0039111 -0.012226 -0.00043136 -0.011744 -0.043261 -0.010308 -0.050026 -0.11762 -0.066709 0 -0.19891 0 -0.00058075 -0.0014316 0.00027876 0.00010441 -3.1603 0.079395 0.065134 0.063008 0.086681 0.07774 0.071673 0.074673 0.062794 0.063144 0.025098 -0.18321 -0.15765 0.051169 -0.10541 -0.32223 -0.2098 -0.27797 -0.2871 -0.30907 -0.28332 -0.29488 -0.18207
1.5508 0.078711 0.073622 0.078915 0.065678 0 0.063859 0.085947 0.076523 0.086398 0.080433 0.08432 -5.0054 0.00443 -0.0087201 -0.0011901 -0.010689 -0.039782 -0.013296 -0.052698 -0.11445 -0.068539 0 -0.21018 0 0.00030209 -0.0007149 0.00042788 -0.00061084 -3.3879 0.088217 0.060558 0.054504 0.096266 0.092644 0.085845 0.071008 0.078461 0.067688 -0.0088464 -0.17829 -0.14319 0.037007 -0.11792 -0.31784 -0.21821 -0.28904 -0.28904 -0.32271 -0.31473 -0.30092 -0.19213
1.5547 0.077515 0.077515 0.075107 0.074375 0 0.069164 0.088544 0.07972 0.088177 0.08117 0.093663 -5.1216 0.0038205 -0.0079246 -0.0059694 -0.011927 -0.046891 -0.021641 -0.057591 -0.11729 -0.069937 0 -0.22386 0 0.0006041 -0.0007012 -0.0002084 -0.00090279 -3.5692 0.090272 0.068698 0.061494 0.092651 0.096738 0.093878 0.073618 0.090179 0.071751 -0.036481 -0.17168 -0.12951 0.024658 -0.12432 -0.30518 -0.22215 -0.29632 -0.28526 -0.3389 -0.3466 -0.30585 -0.2095
1.5586 0.075529 0.081336 0.070931 0.087419 0 0.079065 0.087854 0.083457 0.084012 0.078856 0.097428 -5.2027 0.0012468 -0.0098668 -0.011502 -0.016379 -0.062448 -0.032824 -0.063756 -0.12681 -0.071236 0 -0.23697 0 0.00031428 -0.0013271 -0.0011395 -0.00068835 -3.6881 0.08724 0.083834 0.07965 0.080953 0.090397 0.094502 0.085148 0.094353 0.077742 -0.051654 -0.15927 -0.11637 0.018199 -0.12264 -0.28393 -0.21873 -0.29676 -0.27552 -0.35569 -0.37415 -0.30753 -0.22967
1.5625 0.075204 0.082659 0.070515 0.096148 0 0.088436 0.084592 0.087032 0.079091 0.077948 0.09635 -5.2707 -0.0020456 -0.011924 -0.013881 -0.022047 -0.076742 -0.043098 -0.068948 -0.13739 -0.070976 0 -0.24622 0 -6.2989e-05 -0.0019632 -0.0017001 -0.00036251 -3.7513 0.083139 0.094949 0.096835 0.071606 0.080826 0.090594 0.097931 0.094027 0.090457 -0.044535 -0.13555 -0.1051 0.021666 -0.11204 -0.25575 -0.20629 -0.28673 -0.26055 -0.37013 -0.38938 -0.30188 -0.24812
1.5664 0.077004 0.08116 0.074089 0.094917 0 0.092309 0.080281 0.088893 0.077352 0.08015 0.095133 -5.3492 -0.0032336 -0.011967 -0.011966 -0.025827 -0.082167 -0.050423 -0.071786 -0.14289 -0.068193 0 -0.25111 0 -0.00010934 -0.0021555 -0.001563 -0.00043797 -3.7774 0.081929 0.094623 0.10209 0.071671 0.075822 0.087134 0.10072 0.095091 0.11 -0.02269 -0.10572 -0.097108 0.029384 -0.099858 -0.22883 -0.19246 -0.27221 -0.24556 -0.38093 -0.3938 -0.29016 -0.26239
1.5703 0.080013 0.07933 0.078547 0.084664 0 0.088478 0.07777 0.087996 0.079068 0.083591 0.09822 -5.4416 -0.00069173 -0.010337 -0.0081813 -0.026438 -0.079939 -0.055757 -0.072925 -0.14193 -0.064257 0 -0.25384 0 0.00013802 -0.0020598 -0.0009175 -0.0010674 -3.7875 0.085272 0.084078 0.093242 0.080049 0.077812 0.08774 0.090334 0.099825 0.12816 0.0069047 -0.074922 -0.092628 0.037291 -0.089998 -0.20703 -0.18179 -0.25782 -0.23309 -0.38763 -0.3905 -0.27438 -0.27138
1.5742 0.083684 0.080296 0.081358 0.072066 0 0.079654 0.080129 0.085137 0.082449 0.086232 0.10458 -5.53 0.0038819 -0.0089096 -0.0060983 -0.025586 -0.077392 -0.061622 -0.074253 -0.13817 -0.062114 0 -0.25643 0 0.00035882 -0.0021318 -0.00024756 -0.0018904 -3.801 0.091385 0.071397 0.077977 0.090226 0.083333 0.092058 0.075986 0.10424 0.1331 0.038857 -0.047275 -0.091515 0.042638 -0.084924 -0.19286 -0.17724 -0.24706 -0.22474 -0.38966 -0.38197 -0.25627 -0.27357
1.5781 0.088314 0.084795 0.083267 0.065669 0 0.073248 0.088135 0.083171 0.086508 0.088903 0.10722 -5.5933 0.0067016 -0.0089508 -0.0072287 -0.026196 -0.079649 -0.069376 -0.077034 -0.13609 -0.063603 0 -0.25861 0 0.00036769 -0.0025157 3.3304e-05 -0.0023513 -3.8338 0.095896 0.065769 0.068258 0.096772 0.087749 0.096257 0.071266 0.10201 0.1189 0.066503 -0.028182 -0.093145 0.042552 -0.086935 -0.18878 -0.18175 -0.24415 -0.22201 -0.386 -0.37142 -0.23823 -0.26731
1.582 0.093636 0.090354 0.086844 0.071238 0 0.076978 0.098824 0.085386 0.091477 0.094031 0.099334 -5.6247 0.0055761 -0.01041 -0.010004 -0.029498 -0.084909 -0.077704 -0.080826 -0.13708 -0.067609 0 -0.25862 0 0.00028953 -0.0028826 -0.00019725 -0.0021954 -3.8943 0.094826 0.072302 0.072191 0.098865 0.089986 0.096608 0.081671 0.091315 0.091181 0.083091 -0.022758 -0.094768 0.03671 -0.094997 -0.19421 -0.1942 -0.25172 -0.22397 -0.37542 -0.36276 -0.22373 -0.25373
1.5859 0.097611 0.093499 0.092664 0.088129 0 0.092113 0.107 0.092585 0.096621 0.10149 0.082235 -5.6336 0.0021168 -0.013012 -0.011618 -0.033863 -0.087771 -0.083632 -0.08403 -0.13921 -0.071085 0 -0.25597 0 0.00035598 -0.0028813 -0.00078188 -0.0016873 -3.9757 0.087983 0.089596 0.088635 0.098282 0.092502 0.093193 0.10004 0.077759 0.063879 0.091838 -0.026121 -0.0946 0.029286 -0.10387 -0.20324 -0.20777 -0.26431 -0.22649 -0.36069 -0.35596 -0.21277 -0.23882
1.5898 0.097504 0.092759 0.097592 0.10829 0 0.11004 0.10863 0.10118 0.098843 0.10674 0.067134 -5.6334 -8.4282e-05 -0.017108 -0.010732 -0.03648 -0.085977 -0.085075 -0.085328 -0.14003 -0.071975 0 -0.25276 0 0.00061658 -0.0026128 -0.0014287 -0.0013597 -4.0501 0.079913 0.10989 0.1076 0.095489 0.097017 0.090061 0.11367 0.07056 0.050508 0.094589 -0.035841 -0.092633 0.021939 -0.11135 -0.21373 -0.21945 -0.27888 -0.2277 -0.34362 -0.35027 -0.20507 -0.23156
1.5938 0.092621 0.089544 0.0973 0.11948 0 0.1169 0.10326 0.10473 0.094746 0.10408 0.067542 -5.6316 0.00063203 -0.022777 -0.008481 -0.036057 -0.082785 -0.082638 -0.084592 -0.13901 -0.071059 0 -0.25207 0 0.00089321 -0.0025266 -0.0018642 -0.0015341 -4.0743 0.076902 0.12173 0.11614 0.088999 0.10107 0.091253 0.11503 0.075293 0.057157 0.09325 -0.049413 -0.089415 0.015887 -0.11572 -0.22396 -0.22682 -0.29243 -0.22613 -0.3264 -0.34477 -0.20015 -0.23802
1.5977 0.085703 0.086345 0.090532 0.11251 0 0.1043 0.093638 0.098784 0.08452 0.092226 0.087592 -5.6285 0.0024243 -0.028386 -0.0071081 -0.033828 -0.08282 -0.079145 -0.082655 -0.13779 -0.070797 0 -0.25495 0 0.00098272 -0.0028524 -0.0019357 -0.0020487 -4.0112 0.081875 0.11562 0.1065 0.078628 0.09958 0.096367 0.10575 0.089568 0.081028 0.088897 -0.064342 -0.0879 0.011017 -0.1159 -0.2332 -0.22802 -0.30055 -0.22064 -0.31424 -0.33805 -0.1976 -0.25619
1.6016 0.08106 0.08443 0.080743 0.088682 0 0.077633 0.083762 0.085442 0.073261 0.076611 0.11629 -5.6212 0.0025541 -0.031005 -0.0077527 -0.032015 -0.086754 -0.07743 -0.080508 -0.13871 -0.072442 0 -0.259 0 0.00084752 -0.0032637 -0.0016538 -0.0024181 -3.8592 0.091437 0.09114 0.081956 0.068276 0.090219 0.10034 0.092236 0.10478 0.11254 0.079742 -0.080666 -0.092479 0.0033997 -0.11586 -0.24403 -0.22833 -0.30384 -0.21501 -0.31172 -0.33111 -0.19715 -0.27608
1.6055 0.080983 0.083403 0.073485 0.061373 0 0.053918 0.077247 0.072949 0.067587 0.065892 0.13367 -5.6061 0.0010705 -0.02902 -0.0094992 -0.031588 -0.090879 -0.07834 -0.078818 -0.14324 -0.074561 0 -0.25964 0 0.00060648 -0.0032138 -0.0011644 -0.0022585 -3.6677 0.097942 0.060239 0.05636 0.064075 0.076952 0.098151 0.079941 0.11178 0.13793 0.063122 -0.10026 -0.10432 -0.0093593 -0.11883 -0.25836 -0.23232 -0.30533 -0.213 -0.31935 -0.32619 -0.19972 -0.28567
1.6094 0.083967 0.082619 0.072165 0.04843 0 0.049827 0.076566 0.069724 0.070376 0.065798 0.1251 -5.5776 0.0010251 -0.024235 -0.010434 -0.031715 -0.091572 -0.080568 -0.077984 -0.15108 -0.074659 0 -0.25324 0 0.0003957 -0.0025898 -0.0006553 -0.0016094 -3.5185 0.095267 0.041886 0.04642 0.069061 0.067866 0.090084 0.072114 0.10603 0.14287 0.037003 -0.12462 -0.12374 -0.028421 -0.12678 -0.27728 -0.2429 -0.30743 -0.21744 -0.33708 -0.32527 -0.20651 -0.27805
1.6133 0.086451 0.082358 0.076006 0.059521 0 0.069075 0.082203 0.077446 0.078611 0.075399 0.092776 -5.5305 0.004635 -0.020723 -0.0096193 -0.031314 -0.089115 -0.082212 -0.078247 -0.15982 -0.072217 0 -0.23957 0 0.00028066 -0.0019283 -0.00025686 -0.00090659 -3.4749 0.083658 0.049313 0.060609 0.079811 0.068798 0.082025 0.071497 0.089355 0.11926 -0.00073388 -0.15542 -0.15034 -0.054428 -0.14155 -0.30157 -0.26288 -0.31304 -0.23156 -0.36412 -0.33078 -0.21928 -0.25496
1.6172 0.086086 0.08316 0.08144 0.087999 0 0.099356 0.091484 0.089475 0.08623 0.088242 0.055185 -5.4641 0.0097913 -0.021121 -0.0081593 -0.03077 -0.086681 -0.082458 -0.079536 -0.1657 -0.069803 0 -0.22254 0 0.00027525 -0.001913 -1.0866e-05 -0.00066287 -3.5331 0.069724 0.079004 0.091942 0.088845 0.078553 0.080196 0.079421 0.068833 0.073006 -0.049125 -0.19252 -0.18011 -0.08392 -0.16329 -0.32954 -0.29299 -0.326 -0.2594 -0.39585 -0.34622 -0.24179 -0.2252
1.6211 0.083082 0.084154 0.084801 0.11461 0 0.12095 0.098673 0.096316 0.088956 0.09657 0.034609 -5.385 0.011373 -0.024161 -0.0083912 -0.031767 -0.086283 -0.081865 -0.081308 -0.16571 -0.070845 0 -0.20868 0 0.00037178 -0.0026764 7.4535e-05 -0.0011154 -3.6141 0.06173 0.11138 0.12067 0.090645 0.089882 0.085258 0.091888 0.053792 0.025732 -0.0959 -0.22855 -0.20645 -0.10899 -0.1855 -0.35537 -0.32431 -0.34263 -0.29368 -0.42415 -0.36647 -0.27067 -0.20014
1.625 0.078617 0.082645 0.083722 0.12101 0 0.11979 0.097772 0.093179 0.086546 0.095338 0.042042 -5.3002 0.0065126 -0.026222 -0.011807 -0.035381 -0.086771 -0.081236 -0.082849 -0.16018 -0.076156 0 -0.20412 0 0.00051364 -0.0036584 -3.7331e-05 -0.0020762 -3.6106 0.063999 0.12421 0.12652 0.085399 0.095025 0.091573 0.09872 0.051879 0.0045224 -0.1334 -0.25885 -0.22665 -0.12555 -0.20455 -0.37588 -0.35188 -0.35994 -0.32997 -0.44531 -0.38801 -0.30379 -0.1893
1.6289 0.072611 0.075926 0.076967 0.10248 0 0.095377 0.086675 0.08273 0.081111 0.084144 0.070641 -5.2075 -0.0018251 -0.025335 -0.017437 -0.040543 -0.085982 -0.080419 -0.083906 -0.15331 -0.082817 0 -0.21082 0 0.00057824 -0.0041623 -0.00039062 -0.0030567 -3.4551 0.074428 0.10859 0.10249 0.077114 0.090794 0.092302 0.090231 0.064955 0.024293 -0.15452 -0.27918 -0.23872 -0.13039 -0.21712 -0.38833 -0.37117 -0.3747 -0.36357 -0.45638 -0.40705 -0.33858 -0.1969
1.6328 0.063711 0.063792 0.064354 0.070025 0 0.059176 0.069086 0.07105 0.074251 0.06704 0.1018 -5.0954 -0.0072364 -0.023261 -0.022154 -0.044632 -0.083928 -0.078418 -0.084922 -0.15003 -0.08666 0 -0.2241 0 0.00046085 -0.0040054 -0.00093895 -0.0035713 -3.1594 0.08628 0.074339 0.060081 0.068718 0.079382 0.085301 0.066783 0.087015 0.075899 -0.14701 -0.28258 -0.24046 -0.119 -0.21777 -0.38838 -0.3751 -0.38072 -0.38598 -0.45301 -0.41649 -0.37 -0.21926
1.6367 0.051487 0.049209 0.047703 0.040729 0 0.026804 0.051962 0.061564 0.066211 0.050598 0.11817 -4.9548 -0.0061011 -0.023341 -0.022896 -0.045679 -0.082832 -0.0747 -0.086351 -0.1512 -0.085939 0 -0.23363 0 0.00020468 -0.0035941 -0.0014836 -0.0034323 -2.795 0.09235 0.040989 0.021633 0.059631 0.065443 0.074287 0.040974 0.10644 0.13066 -0.11167 -0.27107 -0.236 -0.096358 -0.20616 -0.37749 -0.36403 -0.37413 -0.39135 -0.43799 -0.41145 -0.39176 -0.24416
1.6406 0.038066 0.036339 0.031453 0.025275 0 0.0098478 0.040469 0.053135 0.05725 0.040622 0.11359 -4.7936 -0.0011399 -0.026563 -0.019143 -0.043926 -0.083984 -0.070243 -0.087542 -0.15169 -0.082514 0 -0.22841 0 9.7627e-06 -0.0034087 -0.0017508 -0.0028573 -2.4369 0.088655 0.022725 0.0050979 0.048084 0.052795 0.064696 0.028197 0.11229 0.15874 -0.061003 -0.2531 -0.23035 -0.070563 -0.18658 -0.36041 -0.34432 -0.35719 -0.38227 -0.41717 -0.3942 -0.40262 -0.2544
1.6445 0.026996 0.027666 0.021011 0.022541 0 0.011255 0.034919 0.043415 0.048696 0.038768 0.093628 -4.6349 0.0015569 -0.030318 -0.013548 -0.041244 -0.085429 -0.066997 -0.086326 -0.14387 -0.07942 0 -0.20329 0 5.7692e-05 -0.0035008 -0.0015786 -0.0023046 -2.1141 0.075834 0.020078 0.012706 0.034976 0.043116 0.058732 0.033505 0.10062 0.14722 -0.0036069 -0.2344 -0.22609 -0.046511 -0.16156 -0.33964 -0.31978 -0.33142 -0.36061 -0.39383 -0.36633 -0.40162 -0.23595
1.6484 0.020341 0.022755 0.019098 0.023967 0 0.024892 0.032078 0.03272 0.041953 0.041331 0.068478 -4.4984 -0.0010636 -0.031275 -0.0099912 -0.039131 -0.083445 -0.066005 -0.080001 -0.12421 -0.077365 0 -0.16217 0 0.00031466 -0.0035212 -0.0010611 -0.0021312 -1.8024 0.058077 0.023652 0.031415 0.024381 0.036279 0.054148 0.047402 0.076066 0.10453 0.050805 -0.22111 -0.2255 -0.029023 -0.13397 -0.31772 -0.29453 -0.29901 -0.32928 -0.37126 -0.3303 -0.38845 -0.18658
1.6523 0.017134 0.019458 0.023157 0.021971 0 0.038723 0.028752 0.023693 0.036645 0.041661 0.045303 -4.3819 -0.0059425 -0.029066 -0.010529 -0.03739 -0.076133 -0.065985 -0.067142 -0.096572 -0.073736 0 -0.11511 0 0.00054033 -0.0031705 -0.00051094 -0.0023206 -1.4544 0.040409 0.024131 0.04369 0.019763 0.030817 0.047039 0.054578 0.0477 0.050664 0.082399 -0.22441 -0.23054 -0.025907 -0.10836 -0.29709 -0.2744 -0.26347 -0.29394 -0.35406 -0.2905 -0.36127 -0.11836
1.6563 0.014844 0.016111 0.026764 0.014877 0 0.040926 0.023756 0.017519 0.030371 0.034771 0.025472 -4.2618 -0.0073068 -0.02654 -0.013798 -0.034685 -0.06491 -0.063919 -0.048853 -0.069015 -0.065066 0 -0.071167 0 0.00052127 -0.0025247 -0.00025098 -0.0025112 -1.0365 0.025788 0.018855 0.039582 0.019971 0.024273 0.035174 0.046652 0.022757 0.0034866 0.092018 -0.23918 -0.23658 -0.031716 -0.086271 -0.27637 -0.25797 -0.22849 -0.26131 -0.34052 -0.25223 -0.32729 -0.050993
1.6602 0.012148 0.012664 0.024578 0.0058435 0 0.026894 0.016976 0.01181 0.020675 0.020544 0.0067736 -4.1155 -0.0027771 -0.026307 -0.016276 -0.03012 -0.05228 -0.057415 -0.028471 -0.046786 -0.050482 0 -0.032835 0 0.00028972 -0.0019009 -0.00038921 -0.0023236 -0.5514 0.013602 0.010888 0.021471 0.019555 0.014341 0.01887 0.026775 0.0033487 -0.028333 0.083532 -0.26012 -0.24059 -0.042733 -0.067564 -0.25359 -0.24268 -0.19415 -0.23254 -0.32855 -0.21628 -0.28896 -0.00011586
1.6641 0.0099355 0.010047 0.016691 -0.00096503 0 0.0029686 0.0078967 0.0031764 0.0071837 0.0030633 -0.013122 -3.942 0.0042573 -0.027569 -0.015283 -0.024125 -0.03883 -0.046835 -0.0099587 -0.028352 -0.032822 0 0.0036851 0 8.9414e-05 -0.0014812 -0.00074975 -0.0017142 -0.03758 0.00062999 0.0043029 -0.00011341 0.013452 0.00086111 -0.00023392 0.0034855 -0.012307 -0.044293 0.062028 -0.28153 -0.23989 -0.055343 -0.051915 -0.2269 -0.22589 -0.16007 -0.20788 -0.31596 -0.18291 -0.24842 0.030929
1.668 0.0095141 0.0087926 0.0083321 -0.0029138 0 -0.016855 -0.003842 -0.0083821 -0.0082788 -0.012824 -0.034928 -3.7616 0.008185 -0.02694 -0.011026 -0.017882 -0.023168 -0.035283 0.0038819 -0.0082227 -0.016552 0 0.042821 0 0.00012582 -0.0011551 -0.0010091 -0.0010276 0.4442 -0.016007 0.0013595 -0.014511 0.0014862 -0.013143 -0.020222 -0.017606 -0.026643 -0.048552 0.03655 -0.29374 -0.23039 -0.064326 -0.038742 -0.19323 -0.20312 -0.12478 -0.18623 -0.29896 -0.15154 -0.20806 0.050006
1.6719 0.010248 0.0082938 0.0048915 0.00060547 0 -0.020424 -0.016565 -0.018736 -0.02334 -0.024325 -0.057505 -3.595 0.0065729 -0.022313 -0.0060106 -0.012189 -0.0048179 -0.026412 0.012346 0.01644 -0.0046592 0 0.083876 0 0.0003744 -0.00073106 -0.00093202 -0.00068593 0.83322 -0.035919 0.0027661 -0.016634 -0.011609 -0.023163 -0.038639 -0.035302 -0.040798 -0.048108 0.021847 -0.28656 -0.21033 -0.065347 -0.027043 -0.15186 -0.17115 -0.086467 -0.16316 -0.27372 -0.12054 -0.17067 0.067799
1.6758 0.00945 0.0071597 0.0066887 0.0079206 0 -0.0067034 -0.026408 -0.023858 -0.036293 -0.030853 -0.077627 -3.4431 0.0018548 -0.0153 -0.0026416 -0.0070519 0.013615 -0.02192 0.016638 0.042088 0.0027422 0 0.1201 0 0.00064417 -0.00021865 -0.00053176 -0.00079833 1.0929 -0.054762 0.0080286 -0.0081366 -0.020389 -0.02681 -0.052131 -0.048111 -0.054549 -0.051184 0.020298 -0.26377 -0.18376 -0.060804 -0.016563 -0.10718 -0.13353 -0.046564 -0.13678 -0.24184 -0.090157 -0.13692 0.089564
1.6797 0.0048176 0.004131 0.0083528 0.014436 0 0.012618 -0.030099 -0.024293 -0.045596 -0.032654 -0.089891 -3.2896 -0.0018041 -0.009444 -0.0014269 -0.0022388 0.027879 -0.0208 0.018953 0.061439 0.0073477 0 0.143 0 0.00079726 0.00017159 -4.4577e-05 -0.0010643 1.2255 -0.066428 0.014052 0.0043923 -0.022857 -0.025984 -0.057421 -0.051602 -0.066456 -0.062863 0.030896 -0.22896 -0.15307 -0.052776 -0.0077305 -0.062385 -0.093193 -0.0070884 -0.10702 -0.20472 -0.061775 -0.10741 0.11294
1.6836 -0.0031511 -0.0011686 0.0035993 0.013492 0 0.021155 -0.028003 -0.024494 -0.048979 -0.030294 -0.088578 -3.1204 -0.0025243 -0.0063564 -0.0012696 0.0020612 0.035664 -0.020727 0.021346 0.069592 0.010713 0 0.14785 0 0.00086098 0.00029642 0.00025021 -0.0010633 1.2642 -0.0666 0.014399 0.012281 -0.020988 -0.025153 -0.053233 -0.042618 -0.073357 -0.079817 0.050805 -0.1871 -0.12097 -0.043855 -0.0011194 -0.021027 -0.053662 0.02937 -0.074532 -0.16436 -0.037273 -0.082635 0.13151
1.6875 -0.011334 -0.0079561 -0.0088076 0.0003339 0 0.0097334 -0.02384 -0.027537 -0.044318 -0.025403 -0.071821 -2.9398 -0.0014666 -0.0043383 -0.001069 0.0052673 0.038354 -0.020098 0.024799 0.067606 0.013257 0 0.13608 0 0.00092233 0.0002726 0.00021644 -0.00064803 1.2455 -0.05533 0.0026357 0.0084118 -0.018013 -0.02712 -0.041342 -0.025426 -0.070763 -0.09016 0.070591 -0.14944 -0.092536 -0.039423 0.0011984 0.0087961 -0.023134 0.054843 -0.043307 -0.12578 -0.02307 -0.064475 0.13939
1.6914 -0.016557 -0.014491 -0.023325 -0.022835 0 -0.016821 -0.02109 -0.031332 -0.032222 -0.020802 -0.044955 -2.7655 -0.00041568 -0.0011112 -0.00070257 0.0069294 0.039154 -0.018911 0.028796 0.060709 0.014603 0 0.11342 0 0.00096687 0.00034903 -8.903e-05 -6.1856e-05 1.1814 -0.03719 -0.021237 -0.008497 -0.01578 -0.030425 -0.02583 -0.011133 -0.055747 -0.081344 0.079551 -0.12383 -0.070152 -0.041199 -0.00051611 0.026113 -0.0043887 0.066465 -0.018516 -0.093974 -0.020406 -0.051333 0.1333
1.6953 -0.017947 -0.018736 -0.031802 -0.04557 0 -0.042923 -0.019999 -0.030954 -0.017581 -0.018672 -0.018958 -2.6095 0.00032702 0.0026891 -0.00053503 0.0070155 0.039936 -0.018002 0.031671 0.053681 0.014351 0 0.086184 0 0.00087852 0.00060417 -0.00052071 0.00031157 1.0592 -0.019133 -0.047248 -0.03126 -0.014528 -0.031034 -0.011437 -0.0089422 -0.030865 -0.050788 0.075578 -0.11011 -0.053782 -0.048082 -0.0056357 0.03243 0.0032195 0.064522 -0.0019441 -0.070653 -0.028172 -0.042267 0.11259
1.6992 -0.016901 -0.019334 -0.029905 -0.05454 0 -0.052763 -0.018472 -0.024555 -0.0074353 -0.018297 -0.0036488 -2.4657 0.0013993 0.0036656 -0.00045487 0.0057251 0.040305 -0.017754 0.031673 0.048073 0.012483 0 0.058907 0 0.00059618 0.00082833 -0.00097919 0.0002965 0.86724 -0.0072488 -0.05996 -0.046681 -0.014223 -0.026478 -0.0022414 -0.017677 -0.0050104 -0.0097417 0.058513 -0.10679 -0.043148 -0.058618 -0.013518 0.0293 0.00066429 0.049867 0.0055257 -0.056898 -0.044855 -0.036617 0.079597
1.7031 -0.015116 -0.016425 -0.020216 -0.042633 0 -0.04048 -0.015454 -0.015906 -0.0060196 -0.016323 -0.00077998 -2.3176 0.0025598 -0.00032571 0.00014248 0.0033313 0.039349 -0.017692 0.028205 0.043082 0.0094806 0 0.034103 0 0.00021509 0.00074262 -0.001431 2.9729e-05 0.62055 -0.0038329 -0.049147 -0.043619 -0.015088 -0.018097 -0.00065558 -0.026729 0.011221 0.02383 0.03017 -0.1101 -0.037616 -0.070158 -0.023174 0.019077 -0.010293 0.024302 0.0034128 -0.05382 -0.067731 -0.033723 0.040599
1.707 -0.01299 -0.011639 -0.0095094 -0.014811 0 -0.013446 -0.012348 -0.010296 -0.011058 -0.010058 -0.0032894 -2.1562 0.0024682 -0.00681 0.0014083 0.00044561 0.037283 -0.017253 0.022418 0.037938 0.0064423 0 0.013149 0 -0.00010775 0.000325 -0.0018023 -0.00024035 0.35887 -0.0061137 -0.018362 -0.021736 -0.016543 -0.0092305 -0.0059967 -0.025864 0.012933 0.037611 0.0011936 -0.1093 -0.034614 -0.076461 -0.031792 0.007111 -0.024173 -0.0042907 -0.0047105 -0.05968 -0.088634 -0.032343 0.0049199
1.7109 -0.0099224 -0.0071097 -0.0030133 0.014339 0 0.012718 -0.010548 -0.0084123 -0.014924 -0.00066431 -0.0017943 -1.99 0.00054023 -0.010184 0.0024924 -0.0017243 0.034794 -0.016693 0.016654 0.03295 0.0049521 0 -0.0032048 0 -0.00032513 -0.000109 -0.0018985 -0.00040943 0.11807 -0.0076807 0.016116 0.0064557 -0.016227 -0.0017234 -0.013281 -0.014048 0.0048775 0.032252 -0.018909 -0.099073 -0.031044 -0.07491 -0.037096 -0.003056 -0.035866 -0.027668 -0.012621 -0.068099 -0.10184 -0.031075 -0.019059
1.7148 -0.0058043 -0.004162 -0.00088895 0.029904 0 0.0237 -0.0083977 -0.0055145 -0.01024 0.0074415 0.0073932 -1.8348 -0.0016707 -0.0070235 0.002324 -0.0018913 0.031303 -0.017 0.013058 0.028741 0.0062013 0 -0.014987 0 -0.0005199 -0.00016529 -0.001504 -0.00055947 -0.093031 -0.0024411 0.035736 0.023405 -0.011105 0.0051584 -0.014547 0.0011596 -0.0019528 0.018511 -0.0261 -0.078201 -0.0256 -0.063956 -0.037482 -0.010822 -0.043446 -0.042013 -0.017831 -0.075981 -0.10476 -0.029311 -0.028703
1.7188 -0.0017392 -0.0026815 0.00030842 0.025945 0 0.014938 -0.0021801 0.0026719 0.0043743 0.010767 0.01989 -1.6974 -0.001773 0.00022904 0.00091237 0.00010681 0.025078 -0.018785 0.012269 0.025421 0.0097067 0 -0.023147 0 -0.00073976 0.00028011 -0.00062695 -0.00078702 -0.28474 0.010992 0.031739 0.019175 -0.00029706 0.012311 -0.0038274 0.011899 0.0013099 0.0082 -0.017624 -0.04674 -0.017223 -0.042542 -0.031471 -0.016187 -0.045518 -0.044347 -0.018426 -0.080414 -0.095638 -0.026475 -0.028378
1.7227 0.00089879 -0.0015641 0.0032892 0.0083224 0 -0.0057196 0.0089829 0.013939 0.022887 0.010205 0.028149 -1.5688 0.00065187 0.0052454 -0.00048313 0.0026456 0.015761 -0.021353 0.013112 0.022896 0.012962 0 -0.029136 0 -0.00087015 0.00096436 0.00035726 -0.0010523 -0.45689 0.027674 0.010117 -0.00090889 0.013004 0.018054 0.017072 0.016716 0.014837 0.0070295 0.0096318 -0.0070296 -0.0044556 -0.0080905 -0.015444 -0.020731 -0.040394 -0.030264 -0.012702 -0.076672 -0.071931 -0.021362 -0.025575
1.7266 0.0020153 0.00030467 0.0073738 -0.010192 0 -0.022726 0.0199 0.020716 0.035781 0.00992 0.028375 -1.4338 0.0031068 0.0036496 -0.00071284 0.003303 0.0063021 -0.023069 0.013515 0.021489 0.013001 0 -0.034097 0 -0.00074516 0.0014357 0.00087974 -0.0012274 -0.5833 0.039247 -0.013359 -0.020031 0.022839 0.018787 0.037494 0.019362 0.030425 0.013671 0.046235 0.032025 0.011017 0.035286 0.0096541 -0.027458 -0.030987 -0.0058269 -0.0043564 -0.06521 -0.040061 -0.013483 -0.025282
1.7305 0.0032047 0.003439 0.0099154 -0.018241 0 -0.022532 0.022591 0.017765 0.036351 0.012703 0.022906 -1.2858 0.0025973 -0.0030564 -9.5796e-05 0.0009857 0.0013064 -0.022835 0.012039 0.021582 0.0089995 0 -0.038239 0 -0.00039149 0.0013747 0.0006005 -0.0012652 -0.63215 0.039684 -0.023637 -0.022363 0.024456 0.012817 0.044337 0.022612 0.037948 0.023141 0.084931 0.066406 0.02699 0.083621 0.041372 -0.036908 -0.019926 0.022826 0.0035991 -0.04898 -0.0053291 -0.0030236 -0.027644
1.7344 0.0064865 0.0078512 0.0098317 -0.011916 0 -0.0025573 0.01396 0.0082833 0.025016 0.016858 0.016714 -1.1311 -0.0010277 -0.0091792 -5.4651e-05 -0.0027915 0.0028478 -0.021211 0.008984 0.022589 0.0035758 0 -0.040817 0 -8.6986e-05 0.00079136 -0.00027297 -0.0012604 -0.60463 0.029558 -0.015084 -0.0045244 0.017913 0.0032478 0.032055 0.024877 0.032575 0.030281 0.12121 0.093999 0.041576 0.13409 0.07776 -0.048871 -0.0090141 0.051458 0.009371 -0.030471 0.028743 0.0097552 -0.030395
1.7383 0.01258 0.013429 0.0092501 0.0046264 0 0.026648 0.00020642 0.0015606 0.0090429 0.018188 0.012547 -0.98055 -0.0045695 -0.010099 -0.0012834 -0.0049612 0.0081941 -0.019913 0.0062616 0.022888 0.0011746 0 -0.040735 0 -9.3849e-05 1.8259e-06 -0.0010895 -0.0013143 -0.55166 0.015477 0.0065969 0.022638 0.0083886 -0.0035555 0.008009 0.023045 0.017642 0.031479 0.15049 0.11326 0.052351 0.18332 0.11621 -0.062482 -0.00028233 0.075264 0.011261 -0.013008 0.058303 0.024357 -0.032579
1.7422 0.020359 0.020032 0.011527 0.023104 0 0.048284 -0.0072283 0.0044238 -0.0018388 0.015094 0.0096433 -0.83824 -0.0045598 -0.0058256 -0.0025948 -0.0035451 0.012271 -0.020013 0.0060444 0.021321 0.0045496 0 -0.037536 0 -0.00032683 -0.00055414 -0.0012345 -0.0013621 -0.54876 0.0052674 0.029332 0.042691 0.0029464 -0.0027358 -0.012029 0.01744 0.0019674 0.02539 0.16737 0.12332 0.053798 0.22396 0.14982 -0.074073 0.0025719 0.086196 0.0082826 -0.0038894 0.076667 0.038163 -0.03527
1.7461 0.027917 0.027289 0.017877 0.036407 0 0.051023 -0.00093362 0.015353 -0.001078 0.011217 0.0063107 -0.69798 -0.00070638 9.3734e-05 -0.0020206 0.00058429 0.012501 -0.0207 0.0090528 0.018546 0.012297 0 -0.032278 0 -0.00036002 -0.0005446 -0.00058561 -0.0011924 -0.64956 0.0029321 0.042721 0.045572 0.0061883 0.005672 -0.01509 0.012756 -0.0058629 0.013434 0.17617 0.12798 0.04643 0.25412 0.1744 -0.081666 -0.00015335 0.085727 0.0033047 -0.0042301 0.0845 0.047848 -0.03906
1.75 0.034109 0.034513 0.026245 0.042089 0 0.037187 0.01662 0.02709 0.011128 0.012515 0.0025791 -0.54916 0.0039264 0.0043104 0.00085275 0.0045428 0.010789 -0.020151 0.013727 0.016132 0.019603 0 -0.027727 0 0.00015661 6.5027e-05 0.00044566 -0.00067699 -0.85699 0.0071455 0.044087 0.034015 0.017817 0.017792 9.8167e-05 0.013952 -0.002457 -0.00059213 0.17863 0.12691 0.030195 0.27224 0.18727 -0.085088 -0.0086914 0.074056 -0.0029499 -0.014501 0.081016 0.050876 -0.042182
1.7539 0.039125 0.040995 0.033528 0.042569 0 0.020993 0.035835 0.034294 0.028336 0.021534 7.3675e-05 -0.38401 0.0060307 0.0059393 0.0039749 0.0060277 0.010441 -0.017943 0.016976 0.013804 0.021505 0 -0.027533 0 0.0010709 0.00095206 0.001291 2.3361e-05 -1.1312 0.013678 0.039005 0.020534 0.033402 0.029688 0.023464 0.021813 0.0088769 -0.01219 0.17651 0.11928 0.0054945 0.27726 0.18626 -0.084809 -0.023125 0.05167 -0.010186 -0.034603 0.06559 0.044852 -0.042431
1.7578 0.043741 0.046372 0.038611 0.042498 0 0.017903 0.048058 0.037815 0.042041 0.034704 0.0002178 -0.20038 0.0050104 0.0057107 0.0046286 0.0050863 0.011503 -0.01654 0.016017 0.0079165 0.015869 0 -0.03477 0 0.0017625 0.0015815 0.001654 0.00051875 -1.4197 0.019063 0.036319 0.018023 0.047312 0.039666 0.041995 0.032773 0.020803 -0.017829 0.17143 0.10061 -0.027369 0.26633 0.16673 -0.082916 -0.044398 0.017832 -0.019725 -0.064668 0.035162 0.024623 -0.041299
1.7617 0.048226 0.050652 0.042998 0.045267 0 0.033101 0.051197 0.041689 0.046939 0.045398 0.0037025 -0.0006237 0.00282 0.0040575 0.002189 0.003418 0.0098876 -0.019864 0.0099205 -0.0063539 0.0038629 0 -0.050771 0 0.0016572 0.001529 0.001621 0.00049865 -1.684 0.022669 0.041295 0.030951 0.055639 0.047292 0.048712 0.04253 0.027301 -0.015041 0.16484 0.067098 -0.064049 0.24226 0.13057 -0.084493 -0.071752 -0.025415 -0.035294 -0.1008 -0.0094817 -0.01052 -0.045476
1.7656 0.05212 0.053898 0.04861 0.050917 0 0.057956 0.048873 0.047398 0.043979 0.049748 0.011749 0.20912 0.0013863 0.00082348 -0.0011392 0.0021657 0.0015006 -0.029723 -0.0003055 -0.03047 -0.011743 0 -0.074978 0 0.0007417 0.00079001 0.0014322 1.0835e-05 -1.9106 0.02643 0.051949 0.052893 0.057559 0.051535 0.045573 0.049288 0.02829 -0.001567 0.157 0.020429 -0.1008 0.20961 0.083173 -0.091228 -0.10389 -0.075582 -0.058377 -0.13996 -0.064617 -0.056554 -0.063054
1.7695 0.055021 0.056018 0.055401 0.056696 0 0.076941 0.045982 0.0525 0.039383 0.049641 0.026571 0.41937 0.00079826 -0.0033938 -0.00251 0.00061703 -0.013135 -0.043425 -0.012951 -0.060018 -0.02843 0 -0.10564 0 -0.00041377 -0.00017976 0.0012063 -0.00055778 -2.1133 0.033313 0.06125 0.071522 0.055005 0.051341 0.0399 0.053852 0.030019 0.023973 0.14793 -0.037939 -0.13527 0.17042 0.027284 -0.10333 -0.14045 -0.13157 -0.089547 -0.18098 -0.12811 -0.11096 -0.097232
1.7734 0.057336 0.057006 0.061421 0.059646 0 0.079346 0.045898 0.054854 0.040475 0.050456 0.049084 0.62075 6.6691e-05 -0.0066244 -0.0012776 -0.0029244 -0.028982 -0.055334 -0.026884 -0.08718 -0.044476 0 -0.14053 0 -0.001128 -0.00078444 0.00088971 -0.00079505 -2.3294 0.045588 0.063241 0.07727 0.051491 0.048378 0.038875 0.057738 0.040289 0.059056 0.13765 -0.10552 -0.16516 0.12675 -0.034047 -0.12015 -0.181 -0.19212 -0.12865 -0.22295 -0.19732 -0.17057 -0.14309
1.7773 0.05993 0.057316 0.064985 0.059152 0 0.066658 0.050676 0.056657 0.051159 0.056193 0.075819 0.81137 -0.0010211 -0.0071026 0.00048436 -0.0092376 -0.041388 -0.061492 -0.041661 -0.10639 -0.058538 0 -0.17712 0 -0.0011129 -0.00075893 0.0004132 -0.00060249 -2.6034 0.063333 0.058017 0.069671 0.050799 0.048086 0.046325 0.061983 0.061805 0.095005 0.12672 -0.17478 -0.1846 0.080608 -0.095927 -0.13699 -0.22498 -0.25405 -0.17186 -0.26523 -0.26572 -0.22812 -0.19029
1.7813 0.062908 0.057784 0.066269 0.057511 0 0.050435 0.061373 0.062755 0.069736 0.066583 0.099262 1.0018 -0.0015612 -0.0055291 0.00020755 -0.017358 -0.050543 -0.06312 -0.056591 -0.11808 -0.069524 0 -0.21255 0 -0.00058153 -0.00041181 -0.00016891 -0.00027393 -2.9537 0.083636 0.051582 0.057056 0.055626 0.056257 0.062265 0.067374 0.089066 0.11977 0.1166 -0.23604 -0.19438 0.034405 -0.15395 -0.14796 -0.26848 -0.31179 -0.20939 -0.30668 -0.32629 -0.2774 -0.22908
1.7852 0.064918 0.058933 0.066587 0.058123 0 0.043045 0.076399 0.07474 0.089982 0.078083 0.11279 1.2107 -0.0010837 -0.005167 -0.0027031 -0.025529 -0.060646 -0.065399 -0.070036 -0.12716 -0.077115 0 -0.24392 0 3.4622e-05 -0.00040761 -0.00070647 -0.00025965 -3.3416 0.10141 0.050982 0.049952 0.066173 0.073383 0.083337 0.074553 0.11174 0.12562 0.10764 -0.28533 -0.19445 -0.011216 -0.20645 -0.15137 -0.30873 -0.36203 -0.23619 -0.34588 -0.37544 -0.31547 -0.25485
1.7891 0.064106 0.060296 0.066461 0.062704 0 0.048787 0.09006 0.087756 0.10448 0.086817 0.11611 1.4511 -0.00073929 -0.009036 -0.0066928 -0.032615 -0.07466 -0.072336 -0.080005 -0.13785 -0.082075 0 -0.26891 0 0.00041461 -0.0012267 -0.0010745 -0.00081736 -3.6716 0.11206 0.058833 0.053203 0.079273 0.092465 0.10336 0.082998 0.12198 0.11575 0.099767 -0.31979 -0.18522 -0.055679 -0.25206 -0.1469 -0.34289 -0.40185 -0.24834 -0.38115 -0.41026 -0.33999 -0.2685
1.793 0.060077 0.060545 0.064987 0.069604 0 0.061791 0.094916 0.094162 0.10824 0.090478 0.11543 1.7192 -0.0022108 -0.01676 -0.0099664 -0.038361 -0.090293 -0.082564 -0.085599 -0.14988 -0.085572 0 -0.28599 0 0.0004637 -0.0027254 -0.0012297 -0.0018202 -3.8383 0.11441 0.071354 0.062851 0.089229 0.10339 0.1151 0.09009 0.1197 0.10298 0.091969 -0.33561 -0.16714 -0.098083 -0.28856 -0.13614 -0.36559 -0.42637 -0.24059 -0.40877 -0.42596 -0.34702 -0.27392
1.7969 0.05485 0.05853 0.061238 0.074495 0 0.07144 0.087486 0.090489 0.10101 0.088309 0.11764 1.9964 -0.005401 -0.024367 -0.012058 -0.042536 -0.10157 -0.090363 -0.087804 -0.15921 -0.088016 0 -0.29385 0 0.00025747 -0.0041682 -0.0011736 -0.0028489 -3.7893 0.11115 0.080871 0.070092 0.09071 0.10061 0.1138 0.092074 0.11152 0.10047 0.079948 -0.335 -0.14569 -0.13689 -0.31491 -0.12932 -0.37135 -0.43388 -0.21641 -0.42385 -0.42216 -0.33639 -0.27526
1.8008 0.051414 0.054368 0.0558 0.073076 0 0.070477 0.071993 0.080328 0.087058 0.080581 0.12355 2.2643 -0.007808 -0.027553 -0.013443 -0.044446 -0.10447 -0.091091 -0.088633 -0.16223 -0.08874 0 -0.29082 0 -2.0144e-05 -0.0047427 -0.00093133 -0.00348 -3.5564 0.10608 0.080644 0.068773 0.082258 0.087325 0.10057 0.086706 0.10491 0.11166 0.060942 -0.32514 -0.12726 -0.17114 -0.33285 -0.13382 -0.36249 -0.4296 -0.187 -0.42695 -0.40552 -0.31406 -0.27476
1.8047 0.050928 0.049531 0.050379 0.064107 0 0.059679 0.057616 0.070293 0.072632 0.068839 0.12698 2.52 -0.0067935 -0.025472 -0.014191 -0.043757 -0.1009 -0.085667 -0.089317 -0.15891 -0.087051 0 -0.27533 0 -0.00012696 -0.0041817 -0.00060784 -0.003555 -3.2291 0.10041 0.068909 0.060024 0.067667 0.072241 0.082286 0.075254 0.10264 0.1279 0.033279 -0.3086 -0.11582 -0.19912 -0.34192 -0.15312 -0.33983 -0.41547 -0.15856 -0.41781 -0.37858 -0.28241 -0.27131
1.8086 0.051312 0.045718 0.045882 0.050714 0 0.046268 0.051126 0.063666 0.062336 0.05631 0.12019 2.7784 -0.0025024 -0.021524 -0.013784 -0.041665 -0.097087 -0.07948 -0.089249 -0.15237 -0.083517 0 -0.24752 0 9.4072e-05 -0.0030057 -0.00042349 -0.0032489 -2.8907 0.091938 0.050103 0.05033 0.053659 0.06219 0.067105 0.061925 0.10152 0.13507 -0.0040995 -0.28762 -0.11501 -0.21884 -0.34145 -0.18919 -0.30486 -0.3935 -0.13703 -0.39666 -0.34394 -0.244 -0.25999
1.8125 0.048944 0.043376 0.041435 0.038819 0 0.038036 0.051815 0.058456 0.0567 0.046945 0.10055 3.0584 0.0018803 -0.020416 -0.012385 -0.04061 -0.097823 -0.076732 -0.086632 -0.14554 -0.079897 0 -0.21025 0 0.00051011 -0.0021683 -0.0005965 -0.0029064 -2.5689 0.077994 0.032676 0.045295 0.045297 0.057325 0.058935 0.051174 0.095574 0.12323 -0.05135 -0.26263 -0.13166 -0.22234 -0.32583 -0.24045 -0.25907 -0.36353 -0.13108 -0.36223 -0.30313 -0.20174 -0.23415
1.8164 0.042077 0.041143 0.035722 0.033375 0 0.037823 0.05337 0.051155 0.052657 0.042883 0.072274 3.3658 0.00309 -0.024168 -0.011589 -0.042214 -0.1019 -0.075998 -0.080067 -0.1383 -0.077511 0 -0.16821 0 0.0006823 -0.0023405 -0.0011255 -0.0027811 -2.2344 0.059123 0.024327 0.044965 0.042756 0.052813 0.055302 0.045059 0.080259 0.091825 -0.09811 -0.23391 -0.15882 -0.20766 -0.29523 -0.28753 -0.20949 -0.32612 -0.13429 -0.32015 -0.25857 -0.15979 -0.19023
1.8203 0.032594 0.036768 0.029027 0.034769 0 0.042022 0.050151 0.041198 0.046432 0.042322 0.042578 3.6884 0.00093129 -0.030474 -0.012991 -0.045389 -0.10271 -0.071692 -0.069502 -0.1274 -0.075652 0 -0.1253 0 0.00020961 -0.0033737 -0.0017072 -0.0028735 -1.8381 0.039366 0.026978 0.044547 0.042019 0.044482 0.050311 0.042199 0.055217 0.048484 -0.13669 -0.20139 -0.18956 -0.17345 -0.24951 -0.31778 -0.15839 -0.27983 -0.13928 -0.27256 -0.2102 -0.11943 -0.13198
1.8242 0.024175 0.028878 0.023217 0.038121 0 0.043502 0.041191 0.030973 0.0363 0.040095 0.016749 4.0057 -0.001721 -0.03464 -0.015808 -0.046825 -0.093202 -0.060021 -0.05588 -0.10928 -0.071833 0 -0.082785 0 -0.00080282 -0.0043792 -0.001942 -0.0029795 -1.3534 0.022688 0.034866 0.039067 0.03849 0.03257 0.039742 0.038479 0.024758 0.0046136 -0.16042 -0.16538 -0.21746 -0.1185 -0.18863 -0.32113 -0.10704 -0.22332 -0.13948 -0.2208 -0.15777 -0.081556 -0.070152
1.8281 0.018623 0.018234 0.019312 0.036374 0 0.036452 0.028665 0.022007 0.02291 0.031132 -0.0035235 4.3063 -0.0020138 -0.033299 -0.01662 -0.043761 -0.07132 -0.043294 -0.040278 -0.083205 -0.063913 0 -0.040126 0 -0.001664 -0.0043963 -0.0016769 -0.0028855 -0.79326 0.0093312 0.037928 0.027241 0.030013 0.020369 0.023735 0.029039 -0.0036429 -0.028665 -0.15968 -0.12673 -0.23294 -0.040649 -0.11235 -0.28424 -0.056288 -0.15436 -0.12542 -0.16595 -0.1006 -0.047128 -0.016667
1.832 0.014173 0.0074255 0.015549 0.025274 0 0.020019 0.014094 0.012495 0.0074837 0.014329 -0.018657 4.5958 7.1405e-05 -0.026905 -0.012441 -0.036451 -0.041889 -0.02809 -0.02368 -0.052726 -0.052187 0 0.0024516 0 -0.0016363 -0.0031377 -0.0011447 -0.0025299 -0.20029 -0.0039128 0.028921 0.01156 0.016912 0.0099842 0.0053405 0.011182 -0.022701 -0.043864 -0.12504 -0.090328 -0.22247 0.05684 -0.026219 -0.20039 -0.0069792 -0.075159 -0.086869 -0.11049 -0.040032 -0.017425 0.022288
1.8359 0.0076102 -0.00086359 0.0087497 0.0065888 0 -0.0011458 -0.0024904 -0.00052834 -0.0095226 -0.0063146 -0.029683 4.8906 0.0021166 -0.019222 -0.0043582 -0.027822 -0.014044 -0.0192 -0.0074019 -0.024214 -0.039512 0 0.042444 0 -0.00066757 -0.0012106 -0.00074038 -0.0020019 0.37189 -0.019753 0.00906 -0.004217 0.00025573 -2.8205e-05 -0.012699 -0.01286 -0.029649 -0.040554 -0.068763 -0.060626 -0.19107 0.15918 0.057867 -0.09426 0.039251 0.0034205 -0.032397 -0.05817 0.019134 0.0078616 0.048677
1.8398 -0.0020341 -0.0057681 -0.0019328 -0.012956 0 -0.019399 -0.019811 -0.016873 -0.027458 -0.024257 -0.038445 5.2031 0.0021853 -0.01438 0.0023937 -0.020681 0.004017 -0.01565 0.0068161 -0.0032812 -0.029342 0 0.076447 0 0.00043169 0.00037348 -0.0006552 -0.0014194 0.87453 -0.037035 -0.012737 -0.017026 -0.01868 -0.01276 -0.029347 -0.035548 -0.028855 -0.027311 0.0017138 -0.040481 -0.1431 0.25743 0.13239 0.019194 0.079733 0.073567 0.0315 -0.012319 0.073089 0.027934 0.068957
1.8438 -0.012241 -0.0088475 -0.013093 -0.026297 0 -0.028308 -0.033527 -0.031988 -0.043517 -0.034718 -0.047811 5.5306 0.00087538 -0.013805 0.0027634 -0.015378 0.0097518 -0.012767 0.017671 0.008749 -0.02346 0 0.10298 0 0.00064803 0.00098572 -0.00074891 -0.00084327 1.2737 -0.051491 -0.026798 -0.024714 -0.036933 -0.028967 -0.043885 -0.047819 -0.029688 -0.018754 0.077739 -0.032268 -0.084688 0.34238 0.18994 0.12398 0.11136 0.12729 0.097069 0.023519 0.11785 0.041914 0.088389
1.8477 -0.019643 -0.012861 -0.019787 -0.030741 0 -0.026478 -0.038977 -0.040651 -0.052939 -0.037463 -0.059748 5.8579 0.00030409 -0.015316 -0.0033386 -0.010282 0.0075863 -0.0077596 0.025312 0.015795 -0.021231 0 0.1235 0 -0.00030443 0.0007928 -0.00077742 -0.0003192 1.5575 -0.059538 -0.030088 -0.026131 -0.049061 -0.045137 -0.054164 -0.045503 -0.03975 -0.02709 0.14223 -0.040673 -0.03001 0.39459 0.21473 0.18874 0.1249 0.14713 0.1478 0.040135 0.14392 0.046384 0.10846
1.8516 -0.023721 -0.01967 -0.020686 -0.02934 0 -0.018844 -0.036186 -0.041816 -0.052504 -0.036211 -0.072359 6.1695 0.0013833 -0.015084 -0.010729 -0.0043501 0.0057544 -0.0026016 0.031162 0.024186 -0.020636 0 0.1404 0 -0.0016883 0.00046771 -0.00069765 3.3972e-05 1.7398 -0.060942 -0.027731 -0.022541 -0.05004 -0.05564 -0.057288 -0.03343 -0.05836 -0.053283 0.18257 -0.060651 0.0046676 0.40917 0.20688 0.20141 0.11778 0.13285 0.17297 0.036544 0.14994 0.041504 0.1284
1.8555 -0.027512 -0.029014 -0.020315 -0.028238 0 -0.014219 -0.031256 -0.039563 -0.044352 -0.035589 -0.079601 6.4619 0.0026078 -0.010959 -0.013676 0.0012271 0.010439 -0.0012037 0.036388 0.037692 -0.01978 0 0.15394 0 -0.0023975 0.00051123 -0.00069151 4.6249e-05 1.858 -0.057919 -0.027728 -0.018939 -0.04057 -0.057127 -0.052627 -0.022933 -0.076227 -0.085214 0.19935 -0.086509 0.015944 0.39159 0.17391 0.16905 0.093189 0.093586 0.17378 0.016885 0.13947 0.028968 0.14736
1.8594 -0.034577 -0.039142 -0.025588 -0.032294 0 -0.019968 -0.031724 -0.039359 -0.035793 -0.038262 -0.075582 6.745 0.0017486 -0.0044324 -0.011008 0.0042163 0.021308 -0.0042442 0.040585 0.054293 -0.017559 0 0.16196 0 -0.0019322 0.0008402 -0.00088854 -0.00033982 1.9617 -0.052556 -0.034143 -0.022351 -0.029368 -0.051458 -0.044009 -0.023842 -0.082474 -0.10525 0.19462 -0.1141 0.0028872 0.34618 0.12164 0.098038 0.054219 0.037108 0.15215 -0.015177 0.11545 0.010137 0.16403
1.8633 -0.045525 -0.048638 -0.039682 -0.042186 0 -0.037079 -0.040228 -0.043647 -0.03428 -0.044258 -0.060268 7.0317 -0.0014828 0.00056101 -0.0065095 0.0040727 0.03213 -0.0076817 0.042316 0.067775 -0.013322 0 0.16273 0 -0.00075088 0.0010067 -0.0011316 -0.00092617 2.0962 -0.046029 -0.044913 -0.0368 -0.028313 -0.044777 -0.038216 -0.037383 -0.073329 -0.1018 0.17286 -0.13844 -0.033412 0.27928 0.057882 -0.0016559 0.0057126 -0.025788 0.11204 -0.054301 0.082084 -0.013054 0.17497
1.8672 -0.057797 -0.057591 -0.059172 -0.054741 0 -0.059362 -0.052968 -0.050978 -0.041829 -0.052307 -0.041037 7.3249 -0.0047877 0.0011887 -0.004461 0.003085 0.036392 -0.0068349 0.041222 0.07335 -0.0063652 0 0.15821 0 0.00028531 0.00077349 -0.0010896 -0.0013252 2.2863 -0.040164 -0.055427 -0.058994 -0.043106 -0.043533 -0.040367 -0.056046 -0.054938 -0.076055 0.14832 -0.1503 -0.083252 0.20566 -0.00029862 -0.10585 -0.038515 -0.07068 0.064878 -0.086674 0.05024 -0.035059 0.17553
1.8711 -0.068648 -0.066979 -0.0771 -0.065776 0 -0.077828 -0.064276 -0.058754 -0.054159 -0.061357 -0.027886 7.6133 -0.0053737 -0.001457 -0.0052284 0.0044793 0.033369 -0.0016112 0.039473 0.072591 0.0039814 0 0.15385 0 0.00073931 0.00042282 -0.00061137 -0.0012212 2.5269 -0.038376 -0.063462 -0.079604 -0.067639 -0.050447 -0.050042 -0.070295 -0.038112 -0.039963 0.13378 -0.14986 -0.12926 0.13984 -0.0431 -0.1935 -0.068742 -0.088897 0.023449 -0.1043 0.028693 -0.051015 0.16435
1.875 -0.077723 -0.076964 -0.088697 -0.073255 0 -0.087095 -0.072064 -0.066039 -0.06522 -0.07077 -0.026319 7.8806 -0.0025739 -0.0030141 -0.0055143 0.0093577 0.029193 0.0030402 0.040687 0.073059 0.017787 0 0.15513 0 0.00085005 0.00047566 8.7891e-05 -0.0005949 2.7889 -0.043563 -0.07054 -0.090215 -0.08809 -0.063203 -0.061713 -0.075932 -0.030289 -0.0085674 0.1323 -0.13734 -0.16521 0.086015 -0.067481 -0.25762 -0.08155 -0.078346 -0.0082437 -0.10429 0.021244 -0.058416 0.14789
1.8789 -0.086379 -0.086093 -0.094239 -0.078566 0 -0.088671 -0.078387 -0.073589 -0.072385 -0.079501 -0.034366 8.1204 0.0016384 0.00029453 -0.0026294 0.015698 0.031656 0.0023327 0.047073 0.08252 0.034157 0 0.16414 0 0.0010477 0.0011265 0.00064428 0.00030255 3.0399 -0.054753 -0.079222 -0.090116 -0.093923 -0.076504 -0.069283 -0.075885 -0.031979 0.0067724 0.14484 -0.11375 -0.18661 0.046654 -0.072087 -0.29369 -0.075294 -0.039481 -0.027528 -0.085354 0.030579 -0.055306 0.1392
1.8828 -0.094951 -0.092501 -0.09702 -0.085077 0 -0.088489 -0.085355 -0.081809 -0.077237 -0.08585 -0.046169 8.3429 0.0045368 0.0080035 0.0022323 0.020506 0.043366 -0.0027636 0.057585 0.1027 0.051542 0 0.17984 0 0.0013642 0.0020079 0.00093688 0.0011877 3.2713 -0.066819 -0.089935 -0.086455 -0.086155 -0.085728 -0.070852 -0.075954 -0.039757 0.0010038 0.16868 -0.080778 -0.18934 0.023219 -0.055955 -0.29638 -0.049232 0.024791 -0.031783 -0.046671 0.060877 -0.038177 0.15068
1.8867 -0.10165 -0.09604 -0.099542 -0.094999 0 -0.091229 -0.091903 -0.089505 -0.082081 -0.088684 -0.058121 8.566 0.0048606 0.015474 0.005453 0.022922 0.059662 -0.0053832 0.069067 0.12815 0.06852 0 0.2011 0 0.0014115 0.0025536 0.0012059 0.0019411 3.5098 -0.074785 -0.10063 -0.087405 -0.075584 -0.089585 -0.069759 -0.079465 -0.051325 -0.024817 0.18965 -0.04563 -0.18184 0.0080622 -0.028695 -0.27603 -0.015122 0.095989 -0.025697 0.0010752 0.10648 -0.0094336 0.18601
1.8906 -0.10468 -0.098963 -0.10209 -0.10699 0 -0.096844 -0.095447 -0.094984 -0.087014 -0.089094 -0.071373 8.7982 0.003345 0.017918 0.0054908 0.025137 0.07334 0.0016681 0.079363 0.15121 0.084438 0 0.2289 0 0.00089627 0.0025925 0.0017488 0.0025817 3.8008 -0.078805 -0.10888 -0.094918 -0.073163 -0.09026 -0.071415 -0.085679 -0.067033 -0.064186 0.20008 -0.012996 -0.17269 -0.003933 0.0025204 -0.24304 0.018039 0.16274 -0.013387 0.049305 0.15985 0.026398 0.23789
1.8945 -0.10506 -0.10406 -0.10433 -0.11668 0 -0.10231 -0.096225 -0.09817 -0.091181 -0.090513 -0.088672 9.0284 0.0015623 0.014854 0.005239 0.03034 0.081687 0.020129 0.089277 0.16845 0.099439 0 0.26476 0 3.1707e-05 0.0025489 0.0025358 0.0031121 4.1729 -0.084354 -0.11377 -0.1041 -0.081861 -0.091552 -0.079179 -0.092353 -0.087167 -0.10631 0.1969 0.014664 -0.1659 -0.01375 0.035072 -0.20152 0.046241 0.22014 0.0041946 0.093918 0.21701 0.06702 0.29319
1.8984 -0.10635 -0.11184 -0.10689 -0.12019 0 -0.10617 -0.098633 -0.10131 -0.09618 -0.096581 -0.10953 9.2336 0.00063735 0.01088 0.0093757 0.039886 0.089034 0.04564 0.10145 0.18279 0.11387 0 0.30735 0 -0.00063698 0.0030218 0.0031993 0.003473 4.614 -0.096869 -0.11584 -0.10947 -0.096922 -0.096704 -0.092827 -0.098928 -0.10918 -0.13942 0.17882 0.035421 -0.16463 -0.021234 0.067276 -0.1548 0.066645 0.26505 0.026675 0.13168 0.27413 0.11008 0.34073
1.9023 -0.11115 -0.11963 -0.11067 -0.11781 0 -0.1107 -0.10737 -0.10743 -0.1064 -0.10839 -0.12928 9.3975 0.00098793 0.011942 0.019378 0.052426 0.10236 0.072077 0.11738 0.19983 0.12752 0 0.35127 0 -0.00077547 0.0041623 0.0034405 0.0036855 5.0789 -0.11619 -0.11625 -0.11123 -0.11253 -0.1072 -0.11016 -0.10724 -0.12856 -0.15599 0.1502 0.047026 -0.16901 -0.018366 0.10137 -0.10308 0.079969 0.29767 0.058016 0.16037 0.32576 0.15255 0.37628
1.9063 -0.11822 -0.12395 -0.11515 -0.11438 0 -0.11901 -0.12241 -0.11791 -0.12454 -0.12357 -0.1431 9.5247 0.0027591 0.02038 0.031526 0.065431 0.12426 0.095939 0.13569 0.22214 0.13933 0 0.39021 0 -0.00054393 0.0054853 0.0034071 0.003979 5.5214 -0.13661 -0.11641 -0.11482 -0.12689 -0.12244 -0.12915 -0.11958 -0.14242 -0.15667 0.1264 0.05536 -0.1711 -0.0018397 0.14027 -0.047895 0.095831 0.32967 0.0969 0.18681 0.3722 0.19311 0.40223
1.9102 -0.12374 -0.12396 -0.11847 -0.11546 0 -0.13054 -0.13837 -0.13119 -0.14695 -0.13802 -0.15092 9.6359 0.0059775 0.033063 0.040127 0.07719 0.15 0.11671 0.15325 0.24677 0.14791 0 0.42153 0 -0.00032664 0.0063157 0.0035983 0.0046659 5.9185 -0.15238 -0.11803 -0.12422 -0.14097 -0.13961 -0.1482 -0.13618 -0.15168 -0.14984 0.11337 0.063275 -0.16712 0.029195 0.18457 0.0096391 0.11854 0.36498 0.14205 0.21384 0.41378 0.23139 0.4244
1.9141 -0.12568 -0.12277 -0.12006 -0.12257 0 -0.14007 -0.14916 -0.14364 -0.16478 -0.14866 -0.15766 9.75 0.010202 0.044055 0.042701 0.08731 0.1713 0.13415 0.16787 0.26787 0.1527 0 0.44757 0 -0.0002646 0.0064287 0.0043586 0.005812 6.2652 -0.16265 -0.1224 -0.1365 -0.15379 -0.15407 -0.1647 -0.15397 -0.15956 -0.14653 0.11499 0.073237 -0.15446 0.073972 0.23384 0.067789 0.15106 0.40598 0.19142 0.24353 0.45081 0.26702 0.44834
1.918 -0.12644 -0.12492 -0.12239 -0.13214 0 -0.14227 -0.15303 -0.15186 -0.17111 -0.15464 -0.16826 9.8674 0.014366 0.049299 0.04193 0.095836 0.18297 0.1466 0.17958 0.28139 0.15474 0 0.47222 0 -0.00014724 0.0062495 0.0054849 0.0070507 6.5526 -0.17053 -0.12916 -0.14393 -0.16114 -0.16098 -0.1748 -0.16736 -0.16834 -0.15437 0.13436 0.08838 -0.13078 0.12941 0.28558 0.12258 0.1961 0.45332 0.24072 0.27763 0.48305 0.29908 0.47658
1.9219 -0.13064 -0.13234 -0.12923 -0.13939 0 -0.1375 -0.15298 -0.15491 -0.16714 -0.15677 -0.18218 9.971 0.01734 0.049338 0.042615 0.10252 0.18637 0.15251 0.1895 0.28769 0.15623 0 0.49596 0 0.00024303 0.0064253 0.006379 0.0078128 6.7611 -0.17783 -0.13632 -0.142 -0.15969 -0.15854 -0.17563 -0.1711 -0.1775 -0.17381 0.1619 0.10863 -0.10207 0.18186 0.33067 0.16662 0.24724 0.49873 0.28119 0.3133 0.50968 0.32606 0.50694
1.9258 -0.14017 -0.14256 -0.14136 -0.14343 0 -0.13262 -0.15298 -0.15489 -0.16075 -0.15628 -0.19287 10.041 0.018754 0.048198 0.046962 0.10719 0.18695 0.15314 0.19779 0.29024 0.15902 0 0.51453 0 0.00078637 0.0072025 0.0066034 0.0078162 6.8795 -0.18186 -0.14248 -0.1352 -0.15185 -0.15035 -0.1684 -0.16424 -0.18456 -0.19799 0.18537 0.12968 -0.076726 0.22205 0.36389 0.19835 0.29518 0.53462 0.31007 0.34638 0.53064 0.34786 0.53288
1.9297 -0.15196 -0.15091 -0.15458 -0.14804 0 -0.13547 -0.15448 -0.15537 -0.15863 -0.15473 -0.1931 10.07 0.019188 0.049857 0.052881 0.11046 0.18905 0.15242 0.20313 0.29231 0.16303 0 0.52237 0 0.0011138 0.0082141 0.0062787 0.0073401 6.9281 -0.17827 -0.14891 -0.13383 -0.145 -0.14421 -0.1587 -0.15251 -0.1868 -0.2156 0.19872 0.14831 -0.059242 0.2455 0.3823 0.21678 0.3347 0.55677 0.32608 0.3745 0.54522 0.36394 0.54684
1.9336 -0.16073 -0.1545 -0.16268 -0.15692 0 -0.1476 -0.15671 -0.15859 -0.16019 -0.15434 -0.18145 10.065 0.019502 0.055365 0.05658 0.11344 0.19296 0.15379 0.20426 0.2949 0.16632 0 0.5176 0 0.001017 0.0088583 0.0059223 0.0069755 6.9512 -0.16687 -0.15838 -0.14437 -0.1454 -0.14689 -0.153 -0.14629 -0.1824 -0.21591 0.19714 0.1611 -0.053413 0.24924 0.38397 0.22173 0.36118 0.56193 0.3289 0.39565 0.55275 0.37386 0.54501
1.9375 -0.16374 -0.1543 -0.16293 -0.1684 0 -0.16234 -0.15915 -0.16352 -0.15986 -0.15722 -0.16425 10.043 0.020058 0.062585 0.056399 0.11659 0.19627 0.1571 0.20174 0.29701 0.16688 0 0.50394 0 0.0006727 0.0088709 0.0059148 0.0070722 6.9805 -0.15364 -0.17082 -0.16246 -0.15273 -0.15847 -0.15424 -0.1535 -0.1713 -0.19486 0.17649 0.16076 -0.06378 0.23045 0.36603 0.21207 0.3675 0.54586 0.3184 0.40676 0.551 0.37586 0.5302
1.9414 -0.1625 -0.15353 -0.1584 -0.17547 0 -0.17004 -0.16263 -0.16675 -0.15477 -0.16331 -0.15113 10.014 0.020619 0.068226 0.054031 0.11901 0.19718 0.15917 0.19803 0.29754 0.16478 0 0.48808 0 0.00040469 0.0085329 0.0061473 0.0074289 7.0062 -0.14627 -0.18043 -0.17572 -0.16105 -0.17163 -0.16044 -0.17244 -0.15635 -0.15924 0.15076 0.14951 -0.080831 0.20345 0.33927 0.1946 0.3617 0.52049 0.30267 0.41189 0.54341 0.37251 0.51
1.9453 -0.15994 -0.15416 -0.15454 -0.17203 0 -0.16603 -0.16735 -0.16552 -0.14896 -0.16905 -0.14819 9.98 0.020819 0.07028 0.052361 0.11937 0.19614 0.15753 0.19572 0.29661 0.16244 0 0.4754 0 0.00028229 0.0083396 0.0061962 0.0075364 6.9878 -0.14756 -0.17892 -0.17439 -0.16468 -0.17712 -0.16739 -0.19119 -0.14363 -0.1251 0.1286 0.13071 -0.098443 0.17521 0.30889 0.17116 0.34868 0.49226 0.28449 0.41283 0.53184 0.3647 0.49195
1.9492 -0.15679 -0.15507 -0.15363 -0.15913 0 -0.15418 -0.17082 -0.16032 -0.14882 -0.16919 -0.15437 9.9406 0.020494 0.069122 0.05257 0.11748 0.19463 0.15315 0.19572 0.29552 0.1627 0 0.46761 0 6.545e-05 0.0084893 0.0058125 0.0071137 6.8952 -0.15341 -0.16325 -0.15994 -0.16258 -0.1711 -0.1721 -0.19577 -0.1397 -0.10934 0.11618 0.10747 -0.11219 0.15017 0.27819 0.14235 0.33157 0.46543 0.26517 0.41027 0.5175 0.35266 0.48011
1.9531 -0.15122 -0.15342 -0.15274 -0.14472 0 -0.14321 -0.16886 -0.15417 -0.15482 -0.16103 -0.16361 9.8907 0.019535 0.066759 0.053445 0.1148 0.19327 0.14941 0.19715 0.29567 0.16625 0 0.46337 0 -0.00041392 0.0087006 0.0052067 0.0063848 6.7356 -0.15727 -0.14065 -0.1438 -0.15707 -0.15773 -0.17347 -0.18113 -0.14655 -0.11913 0.1204 0.084314 -0.11708 0.13228 0.24999 0.10735 0.31305 0.44401 0.24486 0.40384 0.50142 0.33585 0.47539
1.957 -0.14185 -0.14745 -0.14722 -0.13662 0 -0.13934 -0.15917 -0.14946 -0.15926 -0.14722 -0.16982 9.8214 0.017735 0.065055 0.053187 0.11297 0.19149 0.14844 0.19856 0.29757 0.17086 0 0.46026 0 -0.00090304 0.0085274 0.0048452 0.0058307 6.5366 -0.15606 -0.12443 -0.13715 -0.14959 -0.14475 -0.17028 -0.15524 -0.1586 -0.14703 0.14153 0.067763 -0.11189 0.12006 0.22363 0.063633 0.29186 0.42684 0.22061 0.38972 0.48353 0.31212 0.4774
1.9609 -0.13014 -0.13793 -0.1358 -0.13564 0 -0.14135 -0.14393 -0.14545 -0.15365 -0.13417 -0.17032 9.7203 0.015165 0.064351 0.051538 0.1121 0.18897 0.14897 0.19911 0.30052 0.17331 0 0.4558 0 -0.00089129 0.0078522 0.0049819 0.00571 6.3076 -0.15173 -0.12311 -0.14102 -0.13927 -0.1366 -0.16039 -0.13222 -0.166 -0.17625 0.16758 0.057291 -0.10333 0.10766 0.19584 0.013837 0.26527 0.40729 0.19165 0.367 0.4631 0.28214 0.48413
1.9648 -0.1193 -0.12705 -0.12187 -0.13551 0 -0.14191 -0.12847 -0.13939 -0.13814 -0.12674 -0.16535 9.5763 0.012739 0.063558 0.050077 0.11076 0.18676 0.14798 0.19861 0.30296 0.17226 0 0.44757 0 -0.00017602 0.0070755 0.0054019 0.0058595 6.0263 -0.14772 -0.13257 -0.14549 -0.12595 -0.13172 -0.14337 -0.12062 -0.16248 -0.19182 0.19267 0.051372 -0.094614 0.093474 0.16539 -0.039516 0.23179 0.38158 0.15848 0.33524 0.43918 0.24623 0.48943
1.9688 -0.11101 -0.11626 -0.10993 -0.12943 0 -0.1335 -0.11723 -0.12994 -0.12254 -0.12429 -0.15596 9.3888 0.012016 0.061594 0.050616 0.1079 0.18636 0.14403 0.19688 0.3031 0.16947 0 0.43334 0 0.0007959 0.0068064 0.0056239 0.0059497 5.6683 -0.14482 -0.13894 -0.13858 -0.1133 -0.12617 -0.12385 -0.11772 -0.1506 -0.18881 0.21163 0.047814 -0.088451 0.077011 0.13176 -0.093049 0.19076 0.34654 0.12244 0.2948 0.41086 0.20523 0.48307
1.9727 -0.10404 -0.10555 -0.10142 -0.11619 0 -0.11444 -0.11069 -0.11899 -0.11682 -0.12174 -0.14311 9.1701 0.013961 0.058854 0.053427 0.10457 0.18768 0.13842 0.19339 0.29926 0.16816 0 0.4118 0 0.0012595 0.007327 0.0053529 0.0058708 5.2447 -0.14081 -0.13041 -0.11679 -0.107 -0.11882 -0.11058 -0.11455 -0.13866 -0.17177 0.21924 0.041562 -0.086525 0.063284 0.097008 -0.13727 0.14391 0.29832 0.088894 0.24796 0.37624 0.16185 0.45637
1.9766 -0.096246 -0.094527 -0.094364 -0.1002 0 -0.09052 -0.1058 -0.10952 -0.12061 -0.11447 -0.12864 8.9378 0.017738 0.057207 0.056888 0.10317 0.18813 0.13317 0.1875 0.28985 0.16997 0 0.38319 0 0.00086381 0.008306 0.004753 0.005814 4.8014 -0.13332 -0.10711 -0.088365 -0.10878 -0.11227 -0.10958 -0.10572 -0.13193 -0.14815 0.22307 0.0293 -0.082839 0.0643 0.068627 -0.1631 0.10181 0.24462 0.06591 0.20361 0.33724 0.12302 0.40991
1.9805 -0.087417 -0.083985 -0.086614 -0.086242 0 -0.071306 -0.098991 -0.10192 -0.12266 -0.1023 -0.11546 8.7024 0.020972 0.058258 0.058673 0.1048 0.18404 0.12826 0.1788 0.27333 0.17316 0 0.34882 0 5.7115e-05 0.0090208 0.0043002 0.0059856 4.3765 -0.12195 -0.080439 -0.066827 -0.11291 -0.10844 -0.11729 -0.093953 -0.12698 -0.12283 0.23078 0.012365 -0.072244 0.086316 0.051059 -0.16825 0.071075 0.19278 0.0564 0.16626 0.29599 0.092512 0.35525
1.9844 -0.079539 -0.07576 -0.078764 -0.075469 0 -0.063699 -0.088851 -0.09312 -0.11145 -0.088809 -0.10517 8.4624 0.021624 0.061426 0.057378 0.10735 0.1734 0.12153 0.167 0.24871 0.17347 0 0.30991 0 -0.00030505 0.0089021 0.0043668 0.0063096 3.9623 -0.10745 -0.063144 -0.060523 -0.10983 -0.10452 -0.12115 -0.085461 -0.11533 -0.098149 0.2472 -0.0073517 -0.051504 0.13305 0.047177 -0.15138 0.055857 0.14796 0.06184 0.13832 0.2539 0.072875 0.30687
1.9883 -0.074265 -0.071057 -0.073331 -0.066523 0 -0.067107 -0.076611 -0.080157 -0.086179 -0.077268 -0.095116 8.2098 0.01981 0.063846 0.053384 0.10666 0.15732 0.11127 0.15188 0.21666 0.16676 0 0.26707 0 0.00023363 0.0079451 0.0049099 0.0064639 3.5151 -0.089788 -0.059449 -0.0669 -0.094296 -0.094291 -0.10899 -0.08208 -0.092804 -0.076476 0.27714 -0.02665 -0.017561 0.20741 0.059652 -0.11184 0.059972 0.11597 0.082934 0.12152 0.21255 0.066607 0.2707
1.9922 -0.070829 -0.068922 -0.071445 -0.059182 0 -0.07373 -0.064834 -0.064196 -0.057457 -0.067685 -0.079158 7.9415 0.01771 0.062557 0.048493 0.09997 0.13898 0.098556 0.13383 0.18032 0.15155 0 0.22108 0 0.0013034 0.006658 0.0055131 0.0062035 3.0043 -0.068191 -0.063628 -0.075438 -0.070193 -0.074407 -0.079409 -0.078852 -0.064552 -0.060285 0.31938 -0.037951 0.026821 0.30293 0.087639 -0.053638 0.082081 0.10267 0.11496 0.11301 0.17378 0.074419 0.24009
1.9961 -0.066912 -0.066585 -0.070931 -0.055185 0 -0.074051 -0.055592 -0.050303 -0.037209 -0.057749 -0.05325 7.6642 0.017501 0.057133 0.044683 0.088448 0.12125 0.086459 0.11449 0.1447 0.12978 0 0.17402 0 0.0020702 0.0056209 0.0057152 0.0056057 2.4486 -0.043538 -0.066517 -0.075981 -0.047303 -0.048971 -0.043553 -0.069204 -0.040406 -0.048965 0.35798 -0.040744 0.066726 0.39445 0.11809 0.0067567 0.10561 0.098316 0.14469 0.10274 0.13686 0.086384 0.20362
2 -0.061228 -0.061506 -0.067929 -0.054981 0 -0.063676 -0.049263 -0.042638 -0.02851 -0.046105 -0.021279 7.3879 0.019304 0.050176 0.042808 0.07624 0.10508 0.077188 0.096593 0.11449 0.10563 0 0.12937 0 0.0020075 0.0050468 0.0053312 0.0049792 1.9039 -0.019882 -0.062882 -0.065472 -0.033209 -0.027478 -0.016246 -0.051761 -0.025405 -0.036975 0.38312 -0.036046 0.092991 0.46829 0.14451 0.061214 0.12226 0.097523 0.1656 0.086219 0.10156 0.097557 0.15707
2.0039 -0.05453 -0.053285 -0.060243 -0.054952 0 -0.046269 -0.044452 -0.040143 -0.025034 -0.034167 0.0055429 7.1164 0.021165 0.045038 0.042067 0.067052 0.089948 0.070259 0.082257 0.091823 0.083582 0 0.090502 0 0.0013234 0.0047011 0.0045169 0.0045645 1.4231 -0.0026073 -0.053576 -0.048475 -0.028154 -0.017544 -0.0047005 -0.03175 -0.015722 -0.017468 0.38606 -0.025689 0.097417 0.51219 0.16105 0.10204 0.12483 0.094973 0.17203 0.06 0.067805 0.10335 0.10763
2.0078 -0.047913 -0.04377 -0.048952 -0.049688 0 -0.030136 -0.039118 -0.037566 -0.019429 -0.024683 0.016983 6.8441 0.021073 0.042865 0.04069 0.061473 0.075483 0.063761 0.071275 0.075825 0.06659 0 0.059161 0 0.00067942 0.0042032 0.0035701 0.004363 1.0299 0.0055191 -0.042568 -0.032418 -0.026971 -0.019097 -0.0049588 -0.016273 -0.0042117 0.010744 0.3527 -0.013928 0.06629 0.50579 0.15884 0.11564 0.10338 0.082609 0.1552 0.020498 0.036567 0.096847 0.066522
2.0117 -0.040851 -0.035427 -0.037053 -0.037689 0 -0.02135 -0.032283 -0.030832 -0.010914 -0.018935 0.012906 6.5622 0.018948 0.041856 0.037423 0.057406 0.062539 0.057137 0.061251 0.06436 0.055303 0 0.035251 0 0.0005455 0.0034027 0.0026903 0.0042468 0.72808 0.006507 -0.033124 -0.022233 -0.024899 -0.024986 -0.0081287 -0.0088095 0.010768 0.039757 0.28947 -0.0069162 0.0052825 0.45288 0.13899 0.097484 0.063834 0.058698 0.1183 -0.025004 0.010568 0.078241 0.038532
2.0156 -0.031886 -0.029524 -0.026997 -0.023906 0 -0.019358 -0.024894 -0.020915 -0.0043983 -0.015633 0.0040792 6.2661 0.016701 0.03948 0.032727 0.052835 0.052794 0.052224 0.050088 0.05627 0.048584 0 0.018166 0 0.00083588 0.0025002 0.001917 0.0041744 0.51755 0.0052754 -0.026288 -0.01827 -0.021024 -0.026799 -0.0088824 -0.0078126 0.023018 0.056933 0.21364 -0.0052483 -0.0687 0.37251 0.10895 0.054181 0.018971 0.028547 0.070919 -0.067728 -0.0082889 0.053383 0.019756
2.0195 -0.021407 -0.025642 -0.019622 -0.015323 0 -0.018811 -0.01878 -0.012112 -0.0033111 -0.012386 0.0028566 5.9572 0.016451 0.035389 0.028682 0.047961 0.047469 0.051328 0.03865 0.051885 0.044946 0 0.0080738 0 0.0011144 0.001848 0.0012694 0.004242 0.39053 0.0056156 -0.021348 -0.017809 -0.016873 -0.020521 -0.0076714 -0.0091544 0.025078 0.05389 0.13667 -0.0082868 -0.14377 0.27659 0.073206 -0.0099171 -0.022866 -0.0037516 0.019394 -0.10202 -0.01832 0.026435 0.0051713
2.0234 -0.013 -0.022662 -0.01489 -0.013764 0 -0.015471 -0.014547 -0.0070467 -0.0049484 -0.0079171 0.012034 5.6377 0.018771 0.031984 0.027558 0.044722 0.046435 0.054498 0.030695 0.051492 0.043806 0 0.0057334 0 0.0010765 0.0016563 0.00088695 0.0045303 0.31764 0.0077644 -0.016718 -0.017808 -0.013328 -0.0081136 -0.0061537 -0.0088912 0.016349 0.032489 0.070805 -0.014476 -0.20692 0.17832 0.036669 -0.088871 -0.053135 -0.033412 -0.029318 -0.12254 -0.018076 0.0020907 -0.0035156
2.0273 -0.011102 -0.020155 -0.012884 -0.014075 0 -0.010349 -0.010851 -0.0043844 -0.0036606 -0.0029856 0.022684 5.3076 0.022517 0.031986 0.030116 0.044451 0.048295 0.059005 0.029584 0.053715 0.04544 0 0.011056 0 0.00080316 0.0018672 0.00097024 0.0049519 0.2606 0.0093327 -0.010971 -0.016673 -0.010056 0.0045886 -0.0029913 -0.0045218 0.0039699 0.0033107 0.038337 -0.019425 -0.23105 0.10076 0.0066145 -0.16771 -0.058032 -0.050978 -0.06091 -0.12059 -0.0046522 -0.010681 0.00052204
2.0313 -0.017025 -0.018966 -0.013832 -0.010441 0 -0.0082896 -0.0064692 -0.0018548 0.0019833 0.00025174 0.023233 4.9674 0.025992 0.035434 0.034958 0.04621 0.051096 0.061604 0.034627 0.055914 0.04959 0 0.022082 0 0.00058852 0.0022511 0.0015434 0.0052841 0.21825 0.0079505 -0.0045557 -0.014718 -0.0075748 0.011064 0.0041453 0.0040564 -0.0041038 -0.02102 0.02998 -0.02194 -0.22375 0.044594 -0.017613 -0.22993 -0.048849 -0.058974 -0.075864 -0.10762 0.013674 -0.0145 0.019695
2.0352 -0.027559 -0.020615 -0.017571 -0.0043204 0 -0.012966 -0.0032497 -0.00065894 0.0063718 -0.00069237 0.010811 4.6242 0.028043 0.039205 0.039359 0.047469 0.052997 0.061154 0.040845 0.056425 0.054206 0 0.035762 0 0.00058839 0.0025688 0.0022941 0.0053367 0.25808 0.0029274 -0.0012043 -0.013974 -0.0084598 0.0068029 0.012929 0.013013 -0.0060522 -0.03189 0.038735 -0.024054 -0.19199 0.0071808 -0.037039 -0.26785 -0.033158 -0.060246 -0.075573 -0.089801 0.03262 -0.012369 0.045782
2.0391 -0.037685 -0.026072 -0.023481 -0.0047746 0 -0.023571 -0.0061438 -0.0054817 0.0018056 -0.0077654 -0.0063778 4.2901 0.028208 0.039644 0.040906 0.046355 0.052726 0.058998 0.042891 0.056228 0.056088 0 0.050162 0 0.00067065 0.0026481 0.0027219 0.005061 0.48037 -0.0049709 -0.0066678 -0.017489 -0.015345 -0.0085545 0.014988 0.014597 -0.0061347 -0.027002 0.057149 -0.028469 -0.14441 -0.014974 -0.052461 -0.27575 -0.018394 -0.058025 -0.062415 -0.072958 0.048191 -0.0077417 0.065275
2.043 -0.044496 -0.034742 -0.030949 -0.019651 0 -0.036122 -0.018975 -0.019422 -0.013834 -0.021348 -0.017749 3.9728 0.026412 0.03583 0.038813 0.043304 0.050004 0.057082 0.039804 0.058103 0.053451 0 0.066157 0 0.00059051 0.0023877 0.0025287 0.0045186 0.9263 -0.014517 -0.024126 -0.027583 -0.02769 -0.030242 0.0023677 0.001373 -0.0089135 -0.010189 0.07433 -0.041299 -0.095758 -0.026851 -0.063904 -0.2454 -0.01557 -0.057611 -0.04045 -0.06531 0.054543 -0.0065732 0.071832
2.0469 -0.048363 -0.044317 -0.03944 -0.046185 0 -0.047089 -0.039528 -0.039337 -0.034594 -0.03907 -0.021017 3.665 0.023082 0.030338 0.034231 0.040634 0.045893 0.056093 0.036099 0.064049 0.048169 0 0.086931 0 0.0002791 0.0018009 0.0019011 0.0038176 1.5126 -0.024632 -0.049612 -0.043355 -0.041217 -0.050153 -0.023936 -0.026911 -0.015085 0.0092215 0.081513 -0.068124 -0.066609 -0.033278 -0.067545 -0.18416 -0.029963 -0.063582 -0.019019 -0.070919 0.049597 -0.014568 0.073137
2.0508 -0.050806 -0.051674 -0.047851 -0.071047 0 -0.055015 -0.059405 -0.057104 -0.051494 -0.055748 -0.024144 3.3466 0.019548 0.026829 0.029557 0.040556 0.042631 0.055475 0.037955 0.073675 0.045085 0 0.11537 0 -5.2891e-05 0.0011081 0.0013854 0.0031308 2.0665 -0.034681 -0.072352 -0.059427 -0.051069 -0.061588 -0.052661 -0.060083 -0.023306 0.018198 0.083584 -0.10346 -0.058124 -0.032158 -0.059505 -0.11171 -0.052123 -0.072694 -0.002563 -0.08339 0.039511 -0.028611 0.084799
2.0547 -0.052209 -0.054494 -0.054173 -0.080595 0 -0.059021 -0.069962 -0.065966 -0.059838 -0.065683 -0.037146 2.9981 0.017748 0.026794 0.027177 0.043406 0.042646 0.054815 0.047822 0.085118 0.048305 0 0.15129 0 -9.2193e-05 0.00072994 0.0014315 0.0027309 2.4444 -0.044871 -0.081221 -0.068126 -0.0555 -0.06379 -0.070698 -0.082818 -0.034563 0.0050176 0.085848 -0.14107 -0.067664 -0.018712 -0.035991 -0.039186 -0.074177 -0.080821 0.0078232 -0.097537 0.029334 -0.044785 0.11705
2.0586 -0.052114 -0.052765 -0.056511 -0.071819 0 -0.057445 -0.069261 -0.065694 -0.061843 -0.066456 -0.062376 2.6165 0.018876 0.028531 0.028209 0.047555 0.047258 0.05462 0.062347 0.09716 0.057538 0 0.19057 0 0.00029076 0.0010577 0.0020201 0.0028809 2.6307 -0.056312 -0.072689 -0.064724 -0.056383 -0.06198 -0.073636 -0.085691 -0.052442 -0.033413 0.094615 -0.17298 -0.089849 0.012641 0.006467 0.022294 -0.087125 -0.082768 0.012146 -0.10733 0.024892 -0.057969 0.16676
2.0625 -0.051123 -0.049119 -0.054912 -0.053866 0 -0.049711 -0.06334 -0.061731 -0.062947 -0.061132 -0.092446 2.2175 0.022089 0.029189 0.031879 0.050906 0.056017 0.055588 0.075365 0.1099 0.06804 0 0.22698 0 0.00090778 0.0021168 0.0027222 0.0035847 2.7306 -0.069907 -0.053607 -0.052018 -0.05653 -0.062289 -0.068409 -0.072787 -0.077968 -0.087069 0.12268 -0.17582 -0.10801 0.076971 0.075564 0.053875 -0.070894 -0.063619 0.01402 -0.098914 0.04037 -0.053626 0.22099
2.0664 -0.051292 -0.047444 -0.052018 -0.039661 0 -0.039874 -0.060491 -0.059947 -0.066421 -0.056518 -0.11647 1.8221 0.024888 0.027841 0.036015 0.052621 0.06719 0.057448 0.083071 0.12327 0.074517 0 0.25521 0 0.0013916 0.0034384 0.0031187 0.0044497 2.8679 -0.084545 -0.03649 -0.039854 -0.057206 -0.066314 -0.065988 -0.058741 -0.10496 -0.13615 0.16469 -0.14258 -0.10636 0.1646 0.15858 0.06219 -0.027053 -0.020768 0.021239 -0.07082 0.076835 -0.027451 0.26672
2.0703 -0.054041 -0.050402 -0.051409 -0.036376 0 -0.036673 -0.064241 -0.062608 -0.071571 -0.05842 -0.12754 1.4392 0.025236 0.02657 0.038514 0.0536 0.078796 0.058948 0.086573 0.13544 0.075505 0 0.27292 0 0.0014906 0.0043372 0.0031549 0.0049004 3.0865 -0.096595 -0.03135 -0.038838 -0.058438 -0.070831 -0.071826 -0.057358 -0.12236 -0.16151 0.21164 -0.076311 -0.08211 0.26362 0.24542 0.056792 0.037215 0.043229 0.036972 -0.026008 0.13067 0.018573 0.29694
2.0742 -0.058125 -0.057519 -0.054872 -0.043102 0 -0.047512 -0.071728 -0.068677 -0.076251 -0.06769 -0.12515 1.06 0.02346 0.028465 0.038765 0.055324 0.089204 0.059068 0.089808 0.14352 0.074088 0 0.28065 0 0.0012645 0.0044182 0.003098 0.0046428 3.3362 -0.10204 -0.04043 -0.052518 -0.060882 -0.072744 -0.083064 -0.071493 -0.1226 -0.15524 0.25473 0.017303 -0.035505 0.36188 0.32689 0.046371 0.11415 0.12448 0.06281 0.031768 0.19722 0.080866 0.30982
2.0781 -0.060561 -0.065404 -0.061117 -0.055411 0 -0.070684 -0.078114 -0.076282 -0.079886 -0.08007 -0.11296 0.66874 0.021883 0.034304 0.037843 0.058109 0.097019 0.057977 0.095156 0.14626 0.074377 0 0.28018 0 0.0010022 0.0038725 0.0031878 0.0039524 3.5345 -0.099886 -0.058661 -0.074206 -0.066085 -0.073396 -0.09357 -0.092276 -0.10833 -0.12427 0.28011 0.12652 0.02968 0.43973 0.38937 0.043503 0.19101 0.21555 0.099509 0.095863 0.26808 0.15209 0.3058
2.082 -0.059808 -0.070094 -0.067061 -0.069835 0 -0.093756 -0.081389 -0.083638 -0.083537 -0.089398 -0.0964 0.25798 0.02239 0.041027 0.037252 0.060437 0.10099 0.056592 0.1011 0.14564 0.077319 0 0.27323 0 0.00092251 0.0032838 0.0033797 0.0034606 3.6273 -0.093392 -0.07769 -0.091194 -0.074241 -0.076845 -0.099931 -0.10699 -0.09058 -0.085164 0.27072 0.2162 0.093252 0.46484 0.41379 0.061674 0.24327 0.29405 0.13895 0.14888 0.32221 0.21013 0.28786
2.0859 -0.057491 -0.069792 -0.070246 -0.083484 0 -0.10153 -0.082349 -0.088139 -0.087462 -0.091185 -0.081836 -0.16593 0.024456 0.043699 0.037446 0.060224 0.10063 0.055388 0.10393 0.14525 0.080028 0 0.26143 0 0.00093361 0.0031179 0.0034359 0.0035935 3.598 -0.087574 -0.089815 -0.093296 -0.082199 -0.083798 -0.10202 -0.10789 -0.080076 -0.055014 0.23569 0.26612 0.1379 0.43991 0.40463 0.092138 0.26506 0.34545 0.16908 0.18058 0.34968 0.24169 0.2638
2.0898 -0.056467 -0.065853 -0.070062 -0.091481 0 -0.087977 -0.080949 -0.08654 -0.089465 -0.08426 -0.074974 -0.59198 0.025858 0.039592 0.037633 0.057037 0.097179 0.054024 0.10162 0.14684 0.079132 0 0.24689 0 0.00070736 0.0033722 0.0032251 0.004194 3.442 -0.084871 -0.090399 -0.079382 -0.084761 -0.088523 -0.09924 -0.095292 -0.07947 -0.044045 0.18238 0.26723 0.15525 0.36844 0.36403 0.12549 0.25412 0.3613 0.18214 0.18467 0.34521 0.23979 0.24451
2.0938 -0.057442 -0.061338 -0.067147 -0.088038 0 -0.06184 -0.07465 -0.077637 -0.086203 -0.070592 -0.076866 -1.0178 0.025376 0.030956 0.037083 0.053155 0.093398 0.052288 0.095967 0.1487 0.074579 0 0.23181 0 4.6422e-05 0.0036907 0.002878 0.004701 3.1608 -0.083189 -0.079394 -0.057554 -0.07875 -0.083395 -0.088742 -0.074722 -0.083021 -0.052807 0.12005 0.21464 0.13923 0.25788 0.29596 0.15058 0.21061 0.33528 0.17117 0.15636 0.30571 0.19986 0.23685
2.0977 -0.058208 -0.05852 -0.062338 -0.071989 0 -0.040577 -0.061647 -0.064604 -0.076214 -0.054546 -0.080964 -1.4536 0.024448 0.023826 0.036403 0.052048 0.091864 0.051077 0.091048 0.14775 0.069965 0 0.21689 0 -0.00079395 0.0037803 0.0026494 0.0047054 2.7876 -0.07818 -0.061994 -0.039591 -0.065947 -0.067078 -0.068997 -0.052919 -0.082676 -0.073065 0.06787 0.10515 0.081557 0.12671 0.20682 0.14185 0.1355 0.25589 0.12299 0.085789 0.22661 0.11539 0.237
2.1016 -0.056427 -0.057489 -0.056591 -0.050695 0 -0.037296 -0.045198 -0.053277 -0.06168 -0.041762 -0.07647 -1.9122 0.025664 0.023484 0.037181 0.055308 0.092861 0.051914 0.089624 0.14302 0.069183 0 0.20031 0 -0.0011932 0.0036872 0.0026751 0.0043261 2.4033 -0.067483 -0.046819 -0.033976 -0.051929 -0.047465 -0.044653 -0.035986 -0.074313 -0.091144 0.039658 -0.021505 0.0030191 0.013874 0.11661 0.093068 0.050061 0.14629 0.048871 -0.010536 0.13024 0.011063 0.23213
2.1055 -0.052514 -0.056791 -0.051493 -0.036265 0 -0.051358 -0.033 -0.047093 -0.047346 -0.036922 -0.057476 -2.3955 0.029522 0.030224 0.040136 0.060836 0.094102 0.055293 0.090816 0.13676 0.072875 0 0.17907 0 -0.00067341 0.0036751 0.0028993 0.004042 2.1032 -0.052897 -0.041015 -0.041726 -0.042062 -0.035405 -0.025985 -0.028938 -0.059321 -0.09342 0.034106 -0.13793 -0.078848 -0.063484 0.0361 0.016043 -0.032227 0.028218 -0.036037 -0.11567 0.033981 -0.093079 0.21058
2.1094 -0.048933 -0.055104 -0.048902 -0.03588 0 -0.069807 -0.030885 -0.044047 -0.037693 -0.040715 -0.029799 -2.8902 0.033074 0.039122 0.043784 0.064324 0.092926 0.059748 0.091084 0.13202 0.078142 0 0.15248 0 0.00059974 0.0038888 0.0031989 0.0041869 1.931 -0.038788 -0.045055 -0.05658 -0.038494 -0.035094 -0.021665 -0.034117 -0.042005 -0.073062 0.048454 -0.22557 -0.15135 -0.09495 -0.026939 -0.076681 -0.10172 -0.081634 -0.11932 -0.21589 -0.04946 -0.18225 0.17179
2.1133 -0.046766 -0.052192 -0.049424 -0.045215 0 -0.077541 -0.037017 -0.039496 -0.034614 -0.048407 -0.0075728 -3.3782 0.032419 0.044186 0.045304 0.063016 0.089033 0.062951 0.087416 0.12938 0.081481 0 0.12452 0 0.0018268 0.0041876 0.0034982 0.0046392 1.8439 -0.028785 -0.051928 -0.068591 -0.040255 -0.040871 -0.031233 -0.048532 -0.026519 -0.034791 0.077108 -0.26448 -0.1997 -0.07139 -0.063781 -0.16585 -0.14746 -0.16276 -0.18487 -0.29359 -0.10526 -0.23908 0.12718
2.1172 -0.044 -0.048474 -0.051335 -0.052051 0 -0.067748 -0.043056 -0.032066 -0.036832 -0.052266 -0.001352 -3.851 0.026787 0.043297 0.043045 0.058259 0.084957 0.063845 0.079841 0.12672 0.081734 0 0.10219 0 0.002173 0.004314 0.003729 0.0050015 1.7474 -0.023866 -0.052509 -0.069239 -0.04489 -0.043535 -0.044771 -0.063267 -0.015661 0.0062959 0.10617 -0.23363 -0.20194 0.0077069 -0.060081 -0.20675 -0.15129 -0.17995 -0.20308 -0.31458 -0.11106 -0.23759 0.091454
2.1211 -0.038059 -0.044127 -0.051674 -0.047382 0 -0.045326 -0.041568 -0.025767 -0.04076 -0.046931 -0.0088867 -4.3155 0.019888 0.039489 0.038223 0.054276 0.083585 0.063482 0.071282 0.12198 0.080316 0 0.090325 0 0.001464 0.0041739 0.0037559 0.0050339 1.5722 -0.022814 -0.043201 -0.056003 -0.049057 -0.039261 -0.050498 -0.067563 -0.010909 0.032585 0.12748 -0.16494 -0.17077 0.10437 -0.027327 -0.1939 -0.12293 -0.14563 -0.18065 -0.28539 -0.081352 -0.19508 0.072724
2.125 -0.029747 -0.039011 -0.04886 -0.033649 0 -0.022387 -0.032306 -0.025378 -0.042094 -0.03357 -0.017916 -4.7873 0.016733 0.037456 0.034025 0.054186 0.085094 0.063536 0.065221 0.11564 0.079095 0 0.087496 0 0.0003457 0.0039048 0.0034624 0.0048621 1.3246 -0.02361 -0.029217 -0.03426 -0.04824 -0.031911 -0.043402 -0.055894 -0.012145 0.03404 0.14074 -0.074932 -0.11375 0.20084 0.029326 -0.13084 -0.067161 -0.068557 -0.12368 -0.21161 -0.024605 -0.12168 0.069505
2.1289 -0.023524 -0.033496 -0.044208 -0.022222 0 -0.010341 -0.021254 -0.030117 -0.037772 -0.019097 -0.018288 -5.2764 0.018862 0.038721 0.032934 0.057166 0.086491 0.064138 0.063303 0.10985 0.078559 0 0.087072 0 -0.00026464 0.0036789 0.0029527 0.0047662 1.074 -0.024277 -0.020353 -0.014864 -0.038207 -0.027171 -0.027568 -0.032743 -0.017121 0.013768 0.14719 0.019171 -0.040322 0.28046 0.10315 -0.026721 0.0092789 0.038911 -0.041398 -0.10283 0.048765 -0.02971 0.075132
2.1328 -0.023125 -0.028971 -0.040473 -0.022561 0 -0.013754 -0.014197 -0.033271 -0.027909 -0.011017 -0.011055 -5.7802 0.022873 0.040273 0.034842 0.059557 0.084397 0.063569 0.064674 0.10547 0.078043 0 0.08308 0 5.2508e-05 0.0035031 0.0025805 0.0048198 0.89894 -0.023401 -0.022762 -0.0079155 -0.019095 -0.025893 -0.011412 -0.010624 -0.021936 -0.014663 0.15192 0.089686 0.03208 0.3175 0.18167 0.093642 0.093321 0.15191 0.046839 0.019775 0.11955 0.058386 0.083654
2.1367 -0.027242 -0.027029 -0.038736 -0.03332 0 -0.028629 -0.011988 -0.02906 -0.016583 -0.012278 -0.0056378 -6.2889 0.023919 0.038077 0.037577 0.058714 0.078346 0.060353 0.067111 0.10066 0.077209 0 0.075476 0 0.00092333 0.0032605 0.0026429 0.0047944 0.84133 -0.02108 -0.033724 -0.016164 0.0014045 -0.024145 -0.0014181 -0.0019342 -0.023032 -0.035861 0.16176 0.11814 0.0796 0.30671 0.24228 0.1797 0.15914 0.23052 0.10899 0.11354 0.16299 0.11464 0.091949
2.1406 -0.030461 -0.02787 -0.036943 -0.043497 0 -0.04498 -0.011939 -0.01946 -0.010201 -0.020212 -0.008935 -6.7958 0.020659 0.031878 0.039015 0.055562 0.071279 0.055492 0.068668 0.093227 0.076723 0 0.069755 0 0.0015985 0.002929 0.0030047 0.0044269 0.89521 -0.019718 -0.043638 -0.032746 0.010775 -0.01917 0.00019817 -0.010343 -0.019469 -0.041155 0.17526 0.11005 0.095888 0.26283 0.27514 0.21307 0.19483 0.26207 0.13501 0.16062 0.174 0.13376 0.0983
2.1445 -0.028725 -0.029605 -0.031875 -0.042148 0 -0.052209 -0.012388 -0.012987 -0.013591 -0.029524 -0.018454 -7.3035 0.01656 0.026199 0.038568 0.053234 0.066765 0.052152 0.068584 0.084043 0.077357 0 0.071225 0 0.0016478 0.0026766 0.0031217 0.0037453 1.0178 -0.022951 -0.043284 -0.045463 0.00055795 -0.013593 -0.0061263 -0.028233 -0.013683 -0.031948 0.18902 0.070199 0.078081 0.19616 0.27459 0.18678 0.19353 0.24125 0.1209 0.15217 0.15126 0.11427 0.10104
2.1484 -0.02329 -0.02943 -0.022721 -0.027644 0 -0.044916 -0.014352 -0.016036 -0.026166 -0.03597 -0.026249 -7.82 0.016166 0.026175 0.036952 0.053448 0.065802 0.052768 0.067172 0.0773 0.078792 0 0.079604 0 0.0012649 0.0026807 0.0025712 0.0030984 1.1447 -0.032438 -0.030506 -0.044994 -0.025337 -0.012667 -0.018871 -0.042398 -0.010113 -0.017069 0.19802 0.006354 0.026115 0.11927 0.23727 0.10028 0.15096 0.16755 0.066565 0.084102 0.096686 0.058306 0.099266
2.1523 -0.018682 -0.025737 -0.012547 -0.0086249 0 -0.026188 -0.018453 -0.025851 -0.041276 -0.037769 -0.028191 -8.3491 0.020279 0.032213 0.035096 0.054706 0.066372 0.056417 0.065237 0.076779 0.079662 0 0.089252 0 0.00094221 0.0028663 0.0015964 0.0028615 1.2086 -0.04512 -0.011602 -0.03109 -0.051149 -0.017853 -0.034568 -0.043748 -0.012537 -0.006897 0.18648 -0.064677 -0.055221 0.058356 0.16157 -0.029231 0.064713 0.051024 -0.019368 -0.039348 0.021148 -0.02374 0.094197
2.1563 -0.017097 -0.019207 -0.0059508 0.0033288 0 -0.0059628 -0.021666 -0.032881 -0.049903 -0.034855 -0.02775 -8.8866 0.025124 0.038979 0.033606 0.054321 0.065948 0.059246 0.063594 0.081876 0.078797 0 0.094505 0 0.00091049 0.0029014 0.0010297 0.003124 1.1652 -0.054222 0.0030022 -0.012194 -0.059908 -0.02448 -0.046635 -0.033394 -0.021595 -0.008016 0.15611 -0.12356 -0.13598 0.022992 0.080159 -0.14539 -0.028439 -0.060791 -0.10105 -0.16406 -0.046245 -0.10027 0.089056
2.1602 -0.015845 -0.011918 -0.0050122 0.0025212 0 0.0052712 -0.018841 -0.030251 -0.046463 -0.027972 -0.030645 -9.4236 0.026338 0.040086 0.032968 0.051881 0.064166 0.057682 0.062798 0.087896 0.076193 0 0.094377 0 0.00093627 0.0025189 0.0015448 0.0036544 1.0186 -0.054099 0.0055641 0.0010757 -0.046037 -0.026364 -0.047555 -0.020268 -0.033839 -0.020734 0.11104 -0.16363 -0.20246 0.014393 0.0090176 -0.22594 -0.1105 -0.14769 -0.16366 -0.26558 -0.093576 -0.15856 0.087313
2.1641 -0.010789 -0.0054977 -0.0073408 -0.0074597 0 0.0035914 -0.0081059 -0.020397 -0.032487 -0.018648 -0.037419 -9.9544 0.023461 0.03414 0.033582 0.050055 0.062927 0.0513 0.062912 0.090474 0.07269 0 0.091821 0 0.00065767 0.0018431 0.0029401 0.0041355 0.81719 -0.044861 -0.0039402 0.0034786 -0.019091 -0.022093 -0.034388 -0.012549 -0.04315 -0.039837 0.057311 -0.17999 -0.24276 0.031341 -0.037564 -0.25447 -0.1654 -0.19339 -0.19527 -0.32334 -0.11174 -0.18848 0.090685
2.168 -0.0015771 -0.00016532 -0.0080325 -0.017315 0 -0.0055295 0.0059375 -0.01199 -0.015369 -0.0092115 -0.042743 -10.48 0.020141 0.026245 0.035165 0.05157 0.06403 0.042631 0.06326 0.089384 0.06893 0 0.088741 0 6.3213e-05 0.001337 0.0042184 0.0044085 0.61672 -0.032273 -0.017502 -0.0017591 0.0046238 -0.015805 -0.012842 -0.010747 -0.04426 -0.057431 0.0075652 -0.16601 -0.23944 0.069971 -0.038675 -0.213 -0.16977 -0.17707 -0.18068 -0.30966 -0.089632 -0.17693 0.097711
2.1719 0.0077344 0.0046875 -0.00368 -0.018732 0 -0.01112 0.015406 -0.010726 -0.0031262 -0.0018194 -0.041585 -11.007 0.01995 0.023375 0.036412 0.055619 0.066868 0.034368 0.062414 0.087503 0.064909 0 0.082499 0 -0.00042047 0.0013664 0.0044549 0.0045072 0.43441 -0.022702 -0.023835 -0.0061171 0.015019 -0.01183 0.0050446 -0.0088099 -0.036322 -0.066159 -0.018055 -0.12565 -0.19025 0.11365 0.0091577 -0.12246 -0.11985 -0.10754 -0.12534 -0.22907 -0.036731 -0.12856 0.10294
2.1758 0.013497 0.0094824 0.0051208 -0.0090761 0 -0.0047292 0.016038 -0.013759 0.00089859 0.002909 -0.034173 -11.538 0.022471 0.027925 0.035879 0.057863 0.068363 0.02697 0.058638 0.08613 0.06045 0 0.067875 0 -0.00034208 0.0017993 0.0036128 0.0045112 0.23651 -0.017702 -0.015557 -0.0023259 0.014422 -0.0096785 0.0092169 -0.0018075 -0.023517 -0.061438 -0.017463 -0.072291 -0.11577 0.15047 0.081706 -0.023154 -0.042481 -0.019505 -0.053081 -0.12085 0.023343 -0.064164 0.097516
2.1797 0.016951 0.014372 0.014726 0.0083479 0 0.013345 0.011 -0.01311 -0.00037441 0.0061749 -0.023787 -12.073 0.023943 0.035432 0.033505 0.054356 0.064904 0.018939 0.050672 0.082062 0.055656 0 0.042289 0 0.00028424 0.0020645 0.0024886 0.0044139 -0.031935 -0.013216 0.0058271 0.01064 0.012544 -0.0050962 -0.0003508 0.0080821 -0.011437 -0.042458 0.0079769 -0.014025 -0.029286 0.17497 0.16228 0.063077 0.044142 0.065761 0.022068 -0.0097265 0.076049 0.0040417 0.072794
2.1836 0.022854 0.020002 0.021723 0.027438 0 0.034329 0.0080279 -0.0037105 -0.00058873 0.0098448 -0.010893 -12.611 0.021713 0.03845 0.030894 0.045322 0.054435 0.0090354 0.038384 0.069983 0.050464 0 0.0084805 0 0.00092896 0.0016484 0.0018675 0.004133 -0.4054 -0.0038265 0.030911 0.027412 0.016337 0.004501 -0.012731 0.014124 -0.0019381 -0.012422 0.053963 0.040289 0.054276 0.18307 0.23224 0.11588 0.1198 0.12643 0.085644 0.078269 0.10677 0.063337 0.02646
2.1875 0.033744 0.027701 0.025644 0.04305 0 0.047563 0.013076 0.012491 0.0054216 0.015245 0.0080202 -13.144 0.017502 0.03283 0.029533 0.034713 0.037257 -0.0022119 0.02286 0.047799 0.043862 0 -0.028281 0 0.0010152 0.00056118 0.0017855 0.0036128 -0.88086 0.01223 0.049006 0.040571 0.02486 0.017027 -0.01347 0.013888 0.0085839 0.021708 0.10513 0.069677 0.10272 0.16872 0.25126 0.10465 0.14191 0.12078 0.11003 0.092622 0.086912 0.088883 -0.033224
2.1914 0.046643 0.038265 0.029038 0.053147 0 0.048466 0.026513 0.029671 0.018703 0.023202 0.034519 -13.667 0.015769 0.020809 0.028632 0.025938 0.015655 -0.01325 0.0057889 0.019074 0.034028 0 -0.065293 0 0.00046193 -0.00066822 0.0016479 0.0028837 -1.4301 0.031818 0.055497 0.046146 0.033167 0.028738 0.005251 0.014619 0.025168 0.050775 0.13841 0.066444 0.10723 0.1408 0.21538 0.052247 0.10699 0.057325 0.095787 0.039179 0.025001 0.079449 -0.090371
2.1953 0.056208 0.050393 0.035111 0.058702 0 0.041893 0.044406 0.043928 0.03655 0.03474 0.062491 -14.175 0.018828 0.0085688 0.025285 0.018368 -0.0069956 -0.023348 -0.01145 -0.010246 0.01974 0 -0.10415 0 -0.00022349 -0.0014532 0.0010038 0.0020205 -2.0161 0.049942 0.054152 0.04633 0.039695 0.03928 0.039486 0.027924 0.048105 0.067091 0.14544 0.029833 0.070179 0.10323 0.13289 -0.023045 0.024153 -0.049416 0.048276 -0.066182 -0.067971 0.038821 -0.13157
2.1992 0.060633 0.06077 0.044951 0.062097 0 0.038327 0.062173 0.055332 0.055011 0.050709 0.081029 -14.665 0.024009 0.00098401 0.017383 0.008365 -0.027431 -0.033225 -0.028434 -0.037413 0.00173 0 -0.14732 0 -0.00039907 -0.001619 7.6624e-05 0.0010706 -2.5941 0.063738 0.052793 0.047517 0.048525 0.052189 0.076841 0.057743 0.071191 0.069156 0.12136 -0.039025 -0.0040386 0.058568 0.013945 -0.10646 -0.095859 -0.1851 -0.026969 -0.20719 -0.18142 -0.028826 -0.15561
2.2031 0.063316 0.066331 0.056535 0.065329 0 0.045714 0.076693 0.065249 0.071157 0.070014 0.08477 -15.145 0.025996 -0.0017916 0.0064258 -0.0063196 -0.04401 -0.043704 -0.045565 -0.064774 -0.017543 0 -0.19347 0 0.00013624 -0.0014667 -0.00053087 4.1276e-05 -3.1098 0.073979 0.056502 0.055096 0.063992 0.069779 0.10496 0.093765 0.087042 0.064102 0.062196 -0.13689 -0.107 0.0088005 -0.12391 -0.1796 -0.23496 -0.32814 -0.1219 -0.3586 -0.2997 -0.11727 -0.17389
2.207 0.068377 0.066799 0.066238 0.069035 0 0.063131 0.086145 0.073435 0.083699 0.088452 0.080974 -15.63 0.021992 -0.0034843 -0.0030979 -0.023563 -0.05774 -0.054048 -0.063184 -0.095946 -0.035609 0 -0.23694 0 0.00097645 -0.001436 -0.00057604 -0.0010432 -3.5148 0.083593 0.064343 0.068899 0.083789 0.0885 0.11836 0.11819 0.094502 0.064718 -0.020832 -0.24247 -0.21081 -0.04372 -0.24038 -0.2265 -0.35362 -0.44047 -0.21717 -0.4744 -0.39548 -0.20948 -0.20046
2.2109 0.07552 0.064967 0.071639 0.072646 0 0.081252 0.089729 0.078692 0.092391 0.10033 0.084681 -16.128 0.014359 -0.008036 -0.0076678 -0.038496 -0.071502 -0.062043 -0.080528 -0.13038 -0.051453 0 -0.27195 0 0.001489 -0.0017354 -0.00047394 -0.0020921 -3.7945 0.095146 0.071791 0.082942 0.098712 0.10083 0.11925 0.12048 0.10016 0.081613 -0.1044 -0.33166 -0.29289 -0.095285 -0.31686 -0.25594 -0.43448 -0.51213 -0.29822 -0.54184 -0.46145 -0.29068 -0.24038
2.2148 0.080475 0.064259 0.073307 0.075299 0 0.089413 0.088522 0.081639 0.097449 0.10231 0.10536 -16.631 0.0081235 -0.016438 -0.0080875 -0.04789 -0.087324 -0.065908 -0.095455 -0.16218 -0.065306 0 -0.29686 0 0.0013703 -0.002267 -0.00078992 -0.002974 -3.9796 0.10913 0.075641 0.08989 0.10034 0.10246 0.11339 0.10607 0.11164 0.11547 -0.17632 -0.39128 -0.34229 -0.14237 -0.34612 -0.27349 -0.47109 -0.53992 -0.35709 -0.55709 -0.4949 -0.3529 -0.28647
2.2188 0.080328 0.065926 0.073982 0.07676 0 0.083814 0.085968 0.085361 0.099563 0.096185 0.13771 -17.12 0.006155 -0.026298 -0.0085336 -0.052614 -0.10383 -0.066034 -0.10543 -0.18452 -0.077299 0 -0.31401 0 0.00086404 -0.0028241 -0.001514 -0.0036037 -4.1185 0.12349 0.076451 0.086843 0.089334 0.097015 0.10581 0.090665 0.12909 0.15529 -0.2253 -0.41013 -0.35061 -0.1809 -0.32498 -0.28506 -0.46077 -0.52396 -0.38693 -0.52054 -0.49542 -0.38911 -0.32639
2.2227 0.077001 0.068569 0.075795 0.077711 0 0.070307 0.086064 0.092466 0.099927 0.087773 0.16543 -17.573 0.0070044 -0.033905 -0.012059 -0.055808 -0.11661 -0.064698 -0.10927 -0.1953 -0.086754 0 -0.32549 0 0.00047095 -0.0032905 -0.0019857 -0.0040129 -4.233 0.13426 0.07692 0.077681 0.075854 0.092979 0.099606 0.086035 0.14401 0.18423 -0.23087 -0.3687 -0.30392 -0.19897 -0.25136 -0.29597 -0.40122 -0.46483 -0.37236 -0.43456 -0.46169 -0.38397 -0.35158
2.2266 0.074439 0.070216 0.078085 0.079131 0 0.059532 0.090075 0.10179 0.099656 0.082749 0.17412 -17.989 0.0072973 -0.036943 -0.017297 -0.059185 -0.12182 -0.064097 -0.1083 -0.1985 -0.092972 0 -0.3297 0 0.00046098 -0.003646 -0.0016128 -0.0043321 -4.2986 0.13718 0.078769 0.069944 0.070898 0.095431 0.097181 0.091363 0.14687 0.18932 -0.19707 -0.28657 -0.22265 -0.19167 -0.15776 -0.30137 -0.32041 -0.38718 -0.32021 -0.33079 -0.41033 -0.34273 -0.35974
2.2305 0.07307 0.070456 0.077978 0.081088 0 0.058535 0.095014 0.10863 0.098831 0.082944 0.16145 -18.39 0.0056767 -0.03591 -0.020027 -0.061687 -0.11993 -0.064746 -0.10574 -0.20032 -0.096381 0 -0.32256 0 0.00065977 -0.0038535 -0.00060718 -0.0046882 -4.2658 0.13018 0.081384 0.068793 0.076669 0.10109 0.10039 0.097412 0.13599 0.16839 -0.13384 -0.18504 -0.12517 -0.16078 -0.063862 -0.29319 -0.2347 -0.30396 -0.24053 -0.22593 -0.35013 -0.27419 -0.35071
2.2344 0.068903 0.070282 0.073329 0.081916 0 0.065864 0.095828 0.10837 0.096198 0.085858 0.13629 -18.801 0.0039724 -0.033482 -0.018029 -0.061722 -0.11559 -0.065738 -0.10435 -0.20366 -0.098385 0 -0.30168 0 0.00068563 -0.0038263 0.00010929 -0.0050954 -4.0983 0.11523 0.082766 0.073123 0.085083 0.10144 0.10824 0.097247 0.11837 0.13046 -0.048572 -0.080057 -0.02468 -0.10845 0.01785 -0.26496 -0.15428 -0.22281 -0.14105 -0.13035 -0.28593 -0.1851 -0.32338
2.2383 0.059122 0.070039 0.065146 0.078812 0 0.0739 0.08945 0.09979 0.090061 0.087005 0.11007 -19.229 0.0046595 -0.032371 -0.013885 -0.05995 -0.11335 -0.066187 -0.10421 -0.20598 -0.099907 0 -0.26904 0 0.00036778 -0.0035393 -0.00020888 -0.0054294 -3.7904 0.097475 0.080929 0.076998 0.085788 0.09072 0.11474 0.091464 0.10205 0.090294 0.049239 0.0089008 0.063214 -0.038675 0.074734 -0.20888 -0.089382 -0.15099 -0.031945 -0.054316 -0.222 -0.084348 -0.27859
2.2422 0.047587 0.068216 0.056981 0.069995 0 0.075765 0.076978 0.085098 0.079653 0.082664 0.088817 -19.658 0.0077734 -0.033259 -0.012475 -0.059058 -0.11298 -0.066073 -0.10247 -0.2013 -0.10036 0 -0.22926 0 -7.9485e-05 -0.0031333 -0.0013593 -0.0055141 -3.3586 0.081781 0.074518 0.074873 0.075766 0.070919 0.11089 0.083768 0.088416 0.061037 0.13937 0.050824 0.113 0.034253 0.093979 -0.12193 -0.052625 -0.097552 0.062919 -0.011271 -0.16323 0.0068221 -0.22412
2.2461 0.042738 0.062907 0.051837 0.056976 0 0.070418 0.062334 0.067677 0.065727 0.071414 0.071639 -20.066 0.010772 -0.034415 -0.015704 -0.060616 -0.10928 -0.065669 -0.09553 -0.18444 -0.098433 0 -0.18617 0 -0.00028141 -0.0028444 -0.0023465 -0.0052534 -2.833 0.069131 0.063327 0.065984 0.061288 0.049849 0.091094 0.074288 0.072658 0.048327 0.20906 0.052558 0.12789 0.095199 0.09034 -0.028883 -0.037641 -0.05991 0.13038 0.006047 -0.11106 0.07469 -0.17367
2.25 0.04899 0.054586 0.049767 0.044706 0 0.061947 0.049309 0.050455 0.049939 0.054614 0.054039 -20.448 0.011286 -0.033383 -0.020185 -0.062734 -0.096967 -0.064602 -0.082125 -0.15437 -0.093909 0 -0.14147 0 -7.5448e-05 -0.0027941 -0.0023154 -0.0046989 -2.2662 0.056382 0.049466 0.054427 0.050836 0.034983 0.058841 0.059725 0.051199 0.048164 0.2521 0.019466 0.10986 0.13798 0.070353 0.054938 -0.042894 -0.038643 0.16426 -0.00090619 -0.067549 0.11271 -0.13796
2.2539 0.060966 0.046961 0.04869 0.03867 0 0.054822 0.039857 0.036001 0.033942 0.036268 0.031865 -20.817 0.0094963 -0.029408 -0.020552 -0.061551 -0.076207 -0.062011 -0.064718 -0.11551 -0.088247 0 -0.09687 0 0.00034567 -0.002858 -0.0013274 -0.0040042 -1.7386 0.039855 0.037895 0.045481 0.046678 0.028878 0.025869 0.039903 0.02712 0.049235 0.26401 -0.040707 0.062915 0.15835 0.040876 0.11464 -0.066224 -0.033997 0.16091 -0.029846 -0.03477 0.11659 -0.11611
2.2578 0.067781 0.044359 0.04739 0.040786 0 0.050252 0.034402 0.026778 0.019329 0.021781 0.0039059 -21.189 0.0074962 -0.024397 -0.015028 -0.055299 -0.053581 -0.057835 -0.048154 -0.076646 -0.083133 0 -0.056335 0 0.00063623 -0.002774 -0.00024404 -0.0033286 -1.3321 0.019521 0.034208 0.041766 0.043823 0.029141 0.0043228 0.021574 0.0073763 0.039236 0.23676 -0.11423 -0.0064096 0.1515 0.011258 0.12393 -0.10617 -0.048978 0.115 -0.07908 -0.018537 0.079742 -0.096742
2.2617 0.063669 0.047832 0.047194 0.047669 0 0.046744 0.032636 0.024099 0.0082837 0.015218 -0.026496 -21.565 0.0066057 -0.021453 -0.0073754 -0.046641 -0.037427 -0.053605 -0.036617 -0.047418 -0.078655 0 -0.025291 0 0.00060597 -0.0024018 9.5402e-05 -0.0027965 -1.0832 -0.00013818 0.040165 0.042268 0.037056 0.031376 -0.0016463 0.013307 -0.0047048 0.012548 0.18143 -0.17802 -0.077881 0.1293 -0.009793 0.08099 -0.15259 -0.078583 0.045323 -0.13536 -0.01959 0.018325 -0.068845
2.2656 0.053737 0.053838 0.050283 0.053188 0 0.04316 0.033621 0.026812 0.003527 0.016535 -0.051366 -21.926 0.0058562 -0.022218 -0.0032392 -0.04062 -0.031704 -0.051477 -0.031309 -0.033227 -0.073429 0 -0.0071601 0 0.00032411 -0.0018749 -0.00043957 -0.002539 -0.96281 -0.01334 0.050956 0.044222 0.02808 0.032115 0.0025949 0.016531 -0.012544 -0.025258 0.11262 -0.22445 -0.13977 0.1032 -0.021645 0.0049033 -0.19689 -0.11581 -0.029682 -0.1878 -0.034022 -0.050215 -0.032329
2.2695 0.048486 0.057106 0.05646 0.053372 0 0.040377 0.035735 0.031783 0.0066554 0.021505 -0.06129 -22.252 0.0033904 -0.02554 -0.0047944 -0.040141 -0.033638 -0.052181 -0.030426 -0.031603 -0.066745 0 -0.0012576 0 -3.077e-05 -0.0014866 -0.001313 -0.0027089 -0.91481 -0.017117 0.05794 0.045548 0.024623 0.030321 0.0085258 0.023424 -0.021119 -0.059654 0.038911 -0.25039 -0.18537 0.078862 -0.024682 -0.090775 -0.23341 -0.15637 -0.099335 -0.22943 -0.059643 -0.11559 0.001553
2.2734 0.052863 0.055195 0.062204 0.049288 0 0.039928 0.037479 0.036262 0.016003 0.025194 -0.051396 -22.55 -0.00092403 -0.028702 -0.0092111 -0.043519 -0.036787 -0.054045 -0.031063 -0.033728 -0.060191 0 -0.0046752 0 -0.00035017 -0.0014192 -0.0019075 -0.0033669 -0.92142 -0.012681 0.055564 0.045827 0.031981 0.027617 0.012195 0.02506 -0.029426 -0.075316 -0.030929 -0.25502 -0.2092 0.061046 -0.020348 -0.1899 -0.25657 -0.19571 -0.15356 -0.25368 -0.093673 -0.16782 0.019211
2.2773 0.06154 0.050517 0.063467 0.045329 0 0.041795 0.038666 0.039738 0.026505 0.026147 -0.025631 -22.845 -0.0047676 -0.029914 -0.012143 -0.046408 -0.036506 -0.054373 -0.031355 -0.03163 -0.056515 0 -0.016231 0 -0.00060209 -0.0015883 -0.0020072 -0.004303 -1.0253 -0.0034015 0.046313 0.045787 0.045916 0.027327 0.015946 0.02112 -0.029672 -0.064822 -0.083045 -0.23981 -0.20201 0.05093 -0.013995 -0.26035 -0.25598 -0.22633 -0.17744 -0.2498 -0.1326 -0.192 0.013677
2.2813 0.065136 0.047974 0.059457 0.044859 0 0.04429 0.040429 0.04335 0.032776 0.027187 0.0053818 -23.162 -0.0054728 -0.029582 -0.012134 -0.045989 -0.03328 -0.05208 -0.031452 -0.025902 -0.056708 0 -0.037982 0 -0.00072629 -0.0017574 -0.0017922 -0.005026 -1.2788 0.0080858 0.038634 0.046441 0.055058 0.032224 0.023556 0.020091 -0.01483 -0.031943 -0.1218 -0.2203 -0.17892 0.038125 -0.013587 -0.29916 -0.24236 -0.25045 -0.184 -0.23282 -0.17247 -0.20014 -0.013971
2.2852 0.060122 0.050415 0.053367 0.04762 0 0.046103 0.043722 0.047926 0.033441 0.031941 0.031954 -23.497 -0.0027062 -0.029255 -0.01129 -0.04324 -0.031745 -0.04902 -0.033073 -0.026528 -0.058649 0 -0.07232 0 -0.00063516 -0.0017992 -0.0015208 -0.005064 -1.673 0.021092 0.039413 0.048593 0.051335 0.0421 0.035122 0.029487 0.013417 0.011991 -0.15092 -0.20163 -0.14635 0.016925 -0.022945 -0.30926 -0.22241 -0.27072 -0.18008 -0.21165 -0.21346 -0.19959 -0.058864
2.2891 0.051594 0.056062 0.049177 0.051116 0 0.047778 0.048017 0.053263 0.032893 0.040829 0.05168 -23.826 0.0011709 -0.029663 -0.012038 -0.04139 -0.036698 -0.048577 -0.038259 -0.044468 -0.059203 0 -0.1176 0 -0.00037183 -0.0018303 -0.0013049 -0.0043897 -2.1232 0.03619 0.048093 0.052417 0.038364 0.053413 0.047537 0.047102 0.045129 0.054913 -0.17439 -0.18793 -0.11061 -0.01697 -0.044925 -0.29574 -0.20309 -0.28998 -0.17234 -0.19514 -0.25592 -0.19776 -0.11516
2.293 0.046627 0.059994 0.047888 0.053699 0 0.050526 0.051921 0.059259 0.038277 0.050855 0.068694 -24.124 0.0034255 -0.030027 -0.01409 -0.042582 -0.049252 -0.052714 -0.048015 -0.080566 -0.057697 0 -0.16704 0 -0.00020042 -0.0020718 -0.0011303 -0.0035503 -2.5315 0.054094 0.057851 0.056836 0.029111 0.062007 0.059253 0.063181 0.070659 0.08898 -0.19772 -0.18364 -0.080313 -0.068386 -0.083386 -0.26793 -0.19568 -0.31289 -0.16951 -0.19708 -0.30114 -0.20556 -0.17471
2.2969 0.046425 0.058118 0.047071 0.055477 0 0.053693 0.054931 0.066689 0.053667 0.059177 0.087395 -24.393 0.0034749 -0.029233 -0.015076 -0.046119 -0.065674 -0.060164 -0.061355 -0.12225 -0.056809 0 -0.21226 0 -0.00040553 -0.0025721 -0.00096249 -0.0032686 -2.8556 0.074967 0.062102 0.059286 0.03451 0.066672 0.072653 0.070764 0.0883 0.11163 -0.22261 -0.18815 -0.062387 -0.12873 -0.13288 -0.24186 -0.20787 -0.34127 -0.17518 -0.22419 -0.34721 -0.22889 -0.22611
2.3008 0.046146 0.050167 0.043891 0.056291 0 0.054139 0.057862 0.075754 0.076155 0.065981 0.10768 -24.658 0.0030451 -0.027288 -0.013825 -0.04957 -0.079578 -0.067367 -0.075275 -0.15233 -0.059568 0 -0.24787 0 -0.00092971 -0.0030833 -0.00077227 -0.0037949 -3.1107 0.097704 0.059579 0.056822 0.05359 0.069823 0.090241 0.072145 0.10323 0.12429 -0.24248 -0.19637 -0.053937 -0.18309 -0.18155 -0.22094 -0.23193 -0.36959 -0.18268 -0.26461 -0.38825 -0.25955 -0.25904
2.3047 0.04178 0.039537 0.038112 0.054055 0 0.048892 0.061038 0.083962 0.097221 0.073025 0.12615 -24.942 0.0040002 -0.025339 -0.012193 -0.051047 -0.086106 -0.071195 -0.086027 -0.16271 -0.065647 0 -0.27271 0 -0.0012768 -0.0032471 -0.00052993 -0.0046275 -3.3053 0.11897 0.053551 0.04842 0.074222 0.074223 0.10876 0.074212 0.11955 0.13069 -0.24996 -0.20499 -0.052156 -0.22122 -0.22062 -0.20335 -0.26053 -0.39208 -0.18604 -0.3083 -0.41809 -0.28998 -0.27124
2.3086 0.035368 0.030672 0.031974 0.046566 0 0.03865 0.062545 0.086747 0.10828 0.079644 0.14026 -25.249 0.0062402 -0.024377 -0.013181 -0.050377 -0.0853 -0.071015 -0.091244 -0.16032 -0.071241 0 -0.28692 0 -0.00092456 -0.0029442 -0.00028017 -0.0049392 -3.3947 0.13319 0.047312 0.036722 0.083346 0.079093 0.11891 0.078788 0.13434 0.13512 -0.23673 -0.21047 -0.053249 -0.23306 -0.24088 -0.18528 -0.28461 -0.402 -0.17852 -0.34336 -0.42983 -0.31121 -0.27015
2.3125 0.032354 0.026378 0.027603 0.035308 0 0.028363 0.05937 0.081381 0.10586 0.081468 0.14927 -25.558 0.007779 -0.024315 -0.017448 -0.048591 -0.081968 -0.068456 -0.091425 -0.15927 -0.073015 0 -0.28861 0 7.6146e-05 -0.0024737 -0.00022606 -0.0043633 -3.3106 0.13478 0.041499 0.027256 0.076957 0.079968 0.11266 0.07989 0.13995 0.13982 -0.18041 -0.20469 -0.048223 -0.19778 -0.22009 -0.15327 -0.28155 -0.38094 -0.14512 -0.3414 -0.40336 -0.30109 -0.26559
2.3164 0.034629 0.026891 0.0253 0.026289 0 0.023858 0.050862 0.070151 0.092641 0.074241 0.15082 -25.845 0.0067222 -0.024494 -0.022236 -0.046926 -0.081568 -0.065429 -0.089296 -0.16638 -0.071864 0 -0.27401 0 0.00096773 -0.0023533 -0.00062304 -0.0033747 -3.0371 0.12171 0.035626 0.025009 0.061321 0.072791 0.09126 0.071345 0.13125 0.14263 -0.088486 -0.18658 -0.032726 -0.12917 -0.16368 -0.10349 -0.24803 -0.33067 -0.090799 -0.30054 -0.34237 -0.25917 -0.25983
2.3203 0.037979 0.030708 0.024528 0.025474 0 0.027379 0.040535 0.058622 0.074251 0.058924 0.13876 -26.098 0.0030471 -0.024768 -0.023982 -0.046353 -0.085076 -0.062363 -0.087192 -0.17383 -0.072071 0 -0.24101 0 0.00089351 -0.002872 -0.0014737 -0.0028555 -2.6407 0.097413 0.030775 0.030705 0.046015 0.058061 0.065227 0.055421 0.10992 0.13731 0.028769 -0.15718 -0.0072949 -0.038899 -0.079445 -0.0389 -0.18915 -0.25652 -0.022714 -0.22778 -0.25314 -0.19092 -0.24523
2.3242 0.03725 0.035965 0.025859 0.032713 0 0.036005 0.033465 0.050143 0.055411 0.042118 0.10711 -26.323 -0.00144 -0.025597 -0.021802 -0.047436 -0.087432 -0.058147 -0.08464 -0.16621 -0.076374 0 -0.19226 0 -0.00025831 -0.0037749 -0.0023381 -0.0032492 -2.2161 0.068606 0.029373 0.039893 0.036551 0.040817 0.045488 0.041577 0.081781 0.11735 0.16037 -0.11825 0.026464 0.062374 0.024278 0.035947 -0.1118 -0.16473 0.05181 -0.13182 -0.14289 -0.10297 -0.21212
2.3281 0.033098 0.041278 0.030959 0.040984 0 0.044137 0.031559 0.042732 0.038394 0.030711 0.057507 -26.535 -0.004643 -0.026951 -0.018131 -0.049897 -0.081649 -0.051538 -0.078532 -0.13529 -0.082177 0 -0.13474 0 -0.0016349 -0.0043837 -0.0025811 -0.0041511 -1.806 0.040855 0.032244 0.045931 0.032929 0.026757 0.034382 0.036154 0.051253 0.080871 0.28829 -0.073184 0.064784 0.1595 0.13411 0.11198 -0.02884 -0.06586 0.12107 -0.028102 -0.023741 -0.0069061 -0.15878
2.332 0.032093 0.045833 0.040286 0.042866 0 0.047677 0.031931 0.032399 0.024073 0.026144 0.0017668 -26.744 -0.0056156 -0.027635 -0.015989 -0.052188 -0.065481 -0.042606 -0.066065 -0.088492 -0.083311 0 -0.076209 0 -0.002137 -0.0040927 -0.0019415 -0.0047453 -1.3896 0.015833 0.037029 0.044857 0.033178 0.018676 0.025478 0.035048 0.019308 0.032349 0.37909 -0.033258 0.096673 0.23072 0.2227 0.16854 0.031286 0.016497 0.1659 0.050365 0.076043 0.071445 -0.093404
2.3359 0.039621 0.049232 0.051358 0.038185 0 0.046434 0.030477 0.019482 0.013251 0.024279 -0.044584 -26.96 -0.0047752 -0.026279 -0.015929 -0.05208 -0.044458 -0.032943 -0.047843 -0.043381 -0.075925 0 -0.022374 0 -0.0014304 -0.0028454 -0.00087411 -0.0046186 -0.95369 -0.0072 0.040594 0.038395 0.036215 0.016274 0.011952 0.028498 -0.013383 -0.019867 0.42633 -0.0063972 0.11613 0.27533 0.2802 0.19867 0.059038 0.072198 0.18492 0.092359 0.14309 0.12115 -0.027577
2.3398 0.053484 0.051533 0.060096 0.034593 0 0.043399 0.026723 0.010254 0.006534 0.020677 -0.072193 -27.187 -0.0031223 -0.023128 -0.015843 -0.048403 -0.027865 -0.024637 -0.028186 -0.013755 -0.062577 0 0.022916 0 -0.00024514 -0.0011957 -0.00023272 -0.0040948 -0.56185 -0.027722 0.042796 0.032662 0.040906 0.018086 -0.0056339 0.013097 -0.042842 -0.067249 0.42814 0.003067 0.1203 0.29413 0.30262 0.19899 0.051514 0.096433 0.17809 0.09431 0.17068 0.1373 0.030481
2.3438 0.065456 0.053446 0.064204 0.039782 0 0.042128 0.024304 0.010894 0.0033442 0.015267 -0.081676 -27.425 -0.0014257 -0.02036 -0.01354 -0.042411 -0.020973 -0.01904 -0.012252 -0.00055271 -0.050253 0 0.055525 0 0.00035749 9.8245e-05 -0.00050884 -0.0037667 -0.33374 -0.042362 0.046755 0.033514 0.043998 0.022365 -0.020108 -0.0027506 -0.062484 -0.10241 0.38621 -0.0079542 0.1075 0.28981 0.28866 0.16808 0.0089949 0.086585 0.14716 0.056174 0.15479 0.11747 0.075408
2.3477 0.069218 0.05623 0.065009 0.053122 0 0.044514 0.026482 0.020023 0.00203 0.01159 -0.078522 -27.667 2.4939e-05 -0.020072 -0.0091974 -0.037095 -0.020858 -0.016426 -0.0027103 0.0047889 -0.04428 0 0.070059 0 1.4496e-05 0.00060299 -0.0013535 -0.0037851 -0.351 -0.047139 0.054654 0.042168 0.04136 0.026401 -0.025298 -0.0067526 -0.067508 -0.11824 0.30588 -0.043924 0.075674 0.26685 0.23745 0.10313 -0.064257 0.037924 0.095128 -0.018534 0.088548 0.058017 0.099775
2.3516 0.066123 0.060994 0.065754 0.06569 0 0.050215 0.032158 0.028842 0.0017125 0.012409 -0.065972 -27.894 0.001227 -0.021904 -0.0052381 -0.034696 -0.020107 -0.016738 0.00092464 0.0091517 -0.044232 0 0.061673 0 -0.00065832 0.00043019 -0.0018907 -0.0037196 -0.59206 -0.040829 0.063791 0.05455 0.032606 0.026945 -0.021593 0.0042921 -0.058119 -0.10858 0.21777 -0.09127 0.035708 0.23895 0.17132 0.020906 -0.14237 -0.031839 0.036308 -0.10166 -0.0040543 -0.020602 0.093569
2.3555 0.063028 0.067718 0.06829 0.069076 0 0.057606 0.037461 0.030032 0.0041652 0.017432 -0.043996 -28.09 0.002229 -0.023103 -0.0040728 -0.034824 -0.014993 -0.020558 -9.5924e-06 0.010102 -0.04567 0 0.029063 0 -0.00078947 6.2594e-06 -0.0015513 -0.0031404 -0.96981 -0.025535 0.068152 0.064801 0.024038 0.023316 -0.01364 0.020898 -0.038386 -0.072404 0.13676 -0.1393 -0.0050451 0.21082 0.10248 -0.068492 -0.21297 -0.11187 -0.02338 -0.17943 -0.10702 -0.10581 0.051508
2.3594 0.065206 0.074863 0.071778 0.063985 0 0.065265 0.041251 0.026348 0.01338 0.025643 -0.01402 -28.253 0.0030253 -0.021394 -0.0061598 -0.035356 -0.010147 -0.029243 -0.0058645 -0.0014994 -0.045544 0 -0.024289 0 -0.00017675 -0.00035394 -0.00061429 -0.0022377 -1.4301 -0.0039851 0.064779 0.069985 0.025412 0.020357 -0.0036265 0.031025 -0.012539 -0.018238 0.071503 -0.18047 -0.04169 0.18441 0.037942 -0.15862 -0.26918 -0.19575 -0.081028 -0.2441 -0.21018 -0.18974 -0.01915
2.3633 0.072128 0.080222 0.074541 0.059668 0 0.072926 0.047691 0.029089 0.032547 0.038449 0.018411 -28.394 0.0035329 -0.017781 -0.010074 -0.035397 -0.015044 -0.043872 -0.018675 -0.032374 -0.045647 0 -0.091788 0 0.00057028 -0.00067954 6.9915e-05 -0.0017395 -1.9995 0.023008 0.058309 0.072088 0.042268 0.026615 0.011649 0.033176 0.017181 0.037325 0.02953 -0.20624 -0.068968 0.16038 -0.016063 -0.24279 -0.30542 -0.27735 -0.13472 -0.28927 -0.30301 -0.26442 -0.10034
2.3672 0.079787 0.082619 0.076493 0.064804 0 0.081209 0.06205 0.047052 0.060879 0.05865 0.047934 -28.534 0.0036098 -0.01616 -0.014067 -0.037204 -0.035594 -0.063824 -0.039712 -0.080434 -0.051006 0 -0.16676 0 0.00077244 -0.0012207 -0.00012179 -0.002189 -2.7302 0.055733 0.058145 0.075759 0.070688 0.047558 0.036612 0.038346 0.049725 0.078541 0.013019 -0.20791 -0.081717 0.1361 -0.056934 -0.31152 -0.3225 -0.35087 -0.18485 -0.3147 -0.37475 -0.32144 -0.17509
2.3711 0.085688 0.083045 0.079193 0.079336 0 0.090307 0.084 0.077164 0.09318 0.085697 0.075772 -28.684 0.0031301 -0.019869 -0.017428 -0.044687 -0.068773 -0.08632 -0.067346 -0.13637 -0.065339 0 -0.24432 0 0.00044 -0.0021534 -0.0010644 -0.0033917 -3.6044 0.09249 0.070207 0.083907 0.099679 0.079783 0.070737 0.058602 0.083758 0.10085 0.006079 -0.19692 -0.086365 0.10921 -0.092928 -0.36562 -0.33457 -0.41795 -0.23372 -0.3345 -0.43262 -0.36606 -0.2389
2.375 0.090531 0.084007 0.083624 0.095359 0 0.098821 0.10626 0.10669 0.12265 0.11319 0.10921 -28.844 0.0020498 -0.028618 -0.020681 -0.059567 -0.10494 -0.10752 -0.097516 -0.19033 -0.088084 0 -0.32112 0 0.00019581 -0.0034161 -0.0021106 -0.004665 -4.5081 0.1283 0.091111 0.095039 0.11925 0.11257 0.10747 0.0941 0.11789 0.11374 0.0020631 -0.18025 -0.086461 0.079176 -0.12732 -0.40427 -0.34689 -0.47879 -0.28112 -0.35418 -0.4803 -0.40032 -0.2996
2.3789 0.095515 0.087358 0.088643 0.10534 0 0.10413 0.12079 0.12476 0.14451 0.1327 0.15274 -28.997 0.00035685 -0.038876 -0.02491 -0.078931 -0.1351 -0.1244 -0.12619 -0.23691 -0.11511 0 -0.39379 0 0.00047853 -0.0047883 -0.0027507 -0.0056094 -5.3006 0.1576 0.11058 0.10459 0.12699 0.13607 0.13918 0.13158 0.15181 0.13293 -0.0049837 -0.16514 -0.085695 0.045996 -0.16271 -0.4271 -0.36354 -0.53345 -0.32627 -0.37816 -0.52156 -0.42638 -0.36629
2.3828 0.099626 0.092492 0.092095 0.10857 0 0.1044 0.12603 0.13122 0.15758 0.14068 0.20014 -29.125 -0.0020451 -0.047129 -0.030914 -0.096815 -0.1562 -0.13592 -0.1512 -0.27499 -0.14144 0 -0.45803 0 0.00096582 -0.006061 -0.0030021 -0.0065086 -5.9039 0.17827 0.11981 0.10887 0.1278 0.14829 0.16237 0.15541 0.18567 0.16798 -0.02231 -0.16378 -0.089886 0.010647 -0.20052 -0.43135 -0.38738 -0.57965 -0.36534 -0.41013 -0.5606 -0.44577 -0.43865
2.3867 0.10063 0.096664 0.093167 0.10957 0 0.10046 0.1273 0.13412 0.16312 0.14114 0.23721 -29.218 -0.0052804 -0.052511 -0.038502 -0.10855 -0.17066 -0.14259 -0.17185 -0.30485 -0.16326 0 -0.50881 0 0.000905 -0.007098 -0.0031907 -0.0078796 -6.3179 0.19243 0.11797 0.10803 0.12798 0.15419 0.17761 0.16007 0.21733 0.21493 -0.049454 -0.18049 -0.10163 -0.02327 -0.23604 -0.4215 -0.41217 -0.61491 -0.39347 -0.44425 -0.59841 -0.46017 -0.50617
2.3906 0.098249 0.097327 0.093014 0.11142 0 0.095589 0.13002 0.13962 0.16281 0.14083 0.25354 -29.276 -0.0091756 -0.056358 -0.046111 -0.11393 -0.18206 -0.14526 -0.18739 -0.32627 -0.1784 0 -0.54146 0 -4.1126e-06 -0.0077764 -0.0034716 -0.0096896 -6.5615 0.20282 0.1112 0.10551 0.12976 0.15838 0.18578 0.15295 0.24068 0.259 -0.081619 -0.20888 -0.11825 -0.053381 -0.26452 -0.40308 -0.43163 -0.63818 -0.40946 -0.47345 -0.63152 -0.4693 -0.55592
2.3945 0.095118 0.094324 0.092905 0.1122 0 0.092865 0.13372 0.1457 0.15798 0.14238 0.25087 -29.311 -0.012968 -0.059817 -0.051235 -0.11641 -0.19178 -0.14445 -0.19655 -0.33901 -0.18656 0 -0.55261 0 -0.0011787 -0.0079687 -0.0036598 -0.011175 -6.6185 0.20871 0.10606 0.10468 0.13084 0.16 0.18583 0.14631 0.24803 0.28386 -0.11544 -0.24337 -0.13705 -0.077657 -0.28227 -0.37903 -0.4416 -0.64762 -0.41208 -0.49248 -0.6558 -0.47183 -0.57948
2.3984 0.093849 0.089852 0.092363 0.10813 0 0.092716 0.13363 0.1458 0.15024 0.14254 0.23899 -29.339 -0.015505 -0.062611 -0.051955 -0.11934 -0.19887 -0.14087 -0.19862 -0.34329 -0.1894 0 -0.54083 0 -0.0016939 -0.0076589 -0.0035248 -0.011542 -6.4508 0.20578 0.1041 0.10595 0.128 0.1549 0.17703 0.1468 0.2356 0.28008 -0.1471 -0.27676 -0.15446 -0.093988 -0.28571 -0.35236 -0.43817 -0.64137 -0.40052 -0.496 -0.66619 -0.46602 -0.57336
2.4023 0.09382 0.086262 0.089812 0.099058 0 0.09294 0.12739 0.13708 0.14156 0.13706 0.22397 -29.372 -0.015965 -0.064188 -0.048731 -0.12299 -0.20149 -0.13603 -0.19437 -0.33865 -0.18981 0 -0.50676 0 -0.0012305 -0.0070615 -0.0031416 -0.010799 -6.053 0.19041 0.10195 0.10657 0.12062 0.14198 0.16186 0.15106 0.20688 0.24816 -0.16807 -0.29236 -0.16094 -0.094738 -0.26659 -0.32665 -0.41418 -0.61145 -0.3714 -0.4719 -0.64708 -0.4449 -0.5361
2.4063 0.091645 0.083897 0.084965 0.08945 0 0.091171 0.1184 0.12328 0.13298 0.12578 0.20193 -29.409 -0.014499 -0.065263 -0.044702 -0.12474 -0.19766 -0.1315 -0.18516 -0.32264 -0.18934 0 -0.45291 0 -0.00039896 -0.0065308 -0.0028458 -0.0097792 -5.4727 0.16359 0.095809 0.10315 0.11072 0.12561 0.14494 0.14944 0.17054 0.19656 -0.17722 -0.28924 -0.1554 -0.081026 -0.23264 -0.30221 -0.3778 -0.56436 -0.33238 -0.42816 -0.6029 -0.41125 -0.4688
2.4102 0.084943 0.081042 0.079724 0.083701 0 0.08703 0.11139 0.10948 0.12279 0.11188 0.16557 -29.437 -0.012185 -0.067247 -0.043558 -0.12184 -0.18521 -0.12701 -0.171 -0.29178 -0.18592 0 -0.38321 0 -8.2589e-05 -0.0062523 -0.0028298 -0.0092693 -4.7715 0.13044 0.085376 0.094449 0.10042 0.11101 0.12831 0.13368 0.13418 0.13765 -0.17307 -0.26886 -0.13806 -0.051711 -0.186 -0.27817 -0.33156 -0.50117 -0.28546 -0.36751 -0.53479 -0.36558 -0.37927
2.4141 0.074918 0.075797 0.075948 0.081389 0 0.08164 0.10545 0.095852 0.10684 0.09679 0.11546 -29.444 -0.010343 -0.069899 -0.046339 -0.11358 -0.16258 -0.11934 -0.15021 -0.2452 -0.17457 0 -0.3025 0 -0.00050645 -0.0060026 -0.002862 -0.0091854 -3.976 0.096103 0.073916 0.082051 0.089756 0.098234 0.10894 0.103 0.09998 0.083329 -0.1547 -0.23401 -0.11014 -0.0063232 -0.12887 -0.25361 -0.27795 -0.42343 -0.23265 -0.29331 -0.44517 -0.30903 -0.28304
2.418 0.064751 0.067785 0.072512 0.07784 0 0.075332 0.09348 0.07809 0.081671 0.077726 0.062834 -29.432 -0.0098805 -0.070291 -0.050094 -0.10125 -0.13077 -0.10416 -0.12168 -0.18759 -0.15183 0 -0.2162 0 -0.0010261 -0.0052804 -0.0024903 -0.0086994 -3.0848 0.062495 0.065212 0.068938 0.07683 0.082084 0.082144 0.065159 0.06587 0.041313 -0.11966 -0.18999 -0.074305 0.056809 -0.062874 -0.22714 -0.21922 -0.33234 -0.17598 -0.20982 -0.33726 -0.24305 -0.19667
2.4219 0.055852 0.058045 0.065459 0.069031 0 0.066514 0.069727 0.053935 0.048105 0.051564 0.020367 -29.414 -0.01117 -0.065094 -0.05002 -0.086436 -0.094283 -0.079756 -0.087562 -0.12803 -0.12005 0 -0.13018 0 -0.00083783 -0.0037687 -0.001546 -0.0071901 -2.1219 0.029091 0.060302 0.05718 0.059781 0.058355 0.047921 0.031844 0.030369 0.0129 -0.071444 -0.14788 -0.039049 0.13171 0.0081456 -0.19948 -0.1591 -0.23577 -0.11968 -0.12714 -0.22411 -0.17461 -0.12759
2.4258 0.046557 0.047613 0.051796 0.055029 0 0.053348 0.037354 0.027526 0.012109 0.020657 -0.0087504 -29.406 -0.014175 -0.054296 -0.043513 -0.069989 -0.059403 -0.049798 -0.053336 -0.0753 -0.087052 0 -0.050224 0 0.00016381 -0.0017116 -0.00039833 -0.0049753 -1.1659 -0.0037837 0.056355 0.046569 0.038677 0.029335 0.012975 0.01095 -0.0040518 -0.0061778 -0.018129 -0.11195 -0.0094682 0.20896 0.080114 -0.17351 -0.10098 -0.14235 -0.067024 -0.052288 -0.11652 -0.10983 -0.070447
2.4297 0.0347 0.036612 0.033081 0.038552 0 0.036396 0.0072975 0.0061036 -0.01835 -0.0069239 -0.031361 -29.406 -0.018273 -0.042184 -0.032504 -0.052371 -0.030623 -0.021816 -0.02439 -0.03346 -0.060663 0 0.019104 0 0.0012715 0.00019281 0.00034608 -0.0030225 -0.31241 -0.033249 0.048193 0.035023 0.015976 0.002219 -0.014278 0.0010858 -0.032386 -0.02216 0.035141 -0.083323 0.012195 0.28275 0.15008 -0.1516 -0.047759 -0.057901 -0.020393 0.01009 -0.020765 -0.05241 -0.014255
2.4336 0.020727 0.024764 0.014699 0.021327 0 0.019068 -0.010941 -0.0071942 -0.037985 -0.023914 -0.054468 -29.4 -0.021858 -0.033897 -0.021917 -0.034619 -0.0086615 -0.0022957 -0.0023624 -0.0015098 -0.042965 0 0.075606 0 0.0016608 0.0013353 0.00041617 -0.0019611 0.39261 -0.055534 0.031621 0.020461 -0.004556 -0.017635 -0.030757 -0.0067269 -0.051457 -0.039485 0.08292 -0.062025 0.024553 0.34728 0.21483 -0.13617 -0.002628 0.011813 0.017917 0.055774 0.057533 -0.0057002 0.046367
2.4375 0.0074002 0.012377 0.0012703 0.0032312 0 0.0051283 -0.017059 -0.016012 -0.04665 -0.030246 -0.076665 -29.375 -0.022626 -0.030667 -0.015661 -0.018399 0.0082864 0.0076537 0.015096 0.023466 -0.029782 0 0.11967 0 0.0011404 0.0016805 0.00013698 -0.0014847 0.97005 -0.068831 0.0068483 0.0030059 -0.01977 -0.030892 -0.040398 -0.020488 -0.062628 -0.059416 0.11348 -0.046726 0.026928 0.39047 0.26468 -0.13219 0.024619 0.053073 0.042095 0.074457 0.10629 0.023307 0.10654
2.4414 -0.0035783 0.00027338 -0.007122 -0.015021 0 -0.0041744 -0.018564 -0.025912 -0.048029 -0.032212 -0.090346 -29.333 -0.019024 -0.028686 -0.013806 -0.0050393 0.021763 0.012194 0.030909 0.043264 -0.015815 0 0.153 0 0.00023295 0.0017348 0.00010397 -0.00077816 1.4573 -0.074125 -0.020275 -0.014096 -0.028864 -0.041544 -0.048983 -0.039077 -0.070259 -0.080904 0.12776 -0.033083 0.026955 0.4154 0.29771 -0.1352 0.034846 0.071238 0.055913 0.073927 0.133 0.039938 0.15648
2.4453 -0.013818 -0.011315 -0.014114 -0.029992 0 -0.010515 -0.022665 -0.037865 -0.046406 -0.035558 -0.091163 -29.293 -0.011971 -0.023001 -0.013284 0.0052376 0.031901 0.01645 0.045143 0.058375 -0.000116 0 0.17675 0 -0.00038141 0.0020375 0.00059571 0.00052807 1.853 -0.073592 -0.040977 -0.0261 -0.03387 -0.051292 -0.058099 -0.052933 -0.077547 -0.10124 0.12913 -0.020658 0.028395 0.42569 0.31406 -0.14127 0.030454 0.071321 0.062409 0.059855 0.14252 0.047734 0.18998
2.4492 -0.02647 -0.023394 -0.022951 -0.038099 0 -0.01663 -0.030654 -0.047731 -0.044586 -0.04058 -0.083119 -29.268 -0.0049751 -0.012623 -0.011058 0.012964 0.038691 0.022119 0.055191 0.069671 0.013568 0 0.19069 0 -0.00042198 0.0026782 0.0013106 0.0019354 2.1262 -0.06894 -0.049389 -0.030524 -0.038368 -0.058028 -0.064682 -0.053996 -0.083638 -0.11537 0.12132 -0.0096159 0.033965 0.4249 0.31466 -0.1468 0.014549 0.058324 0.064498 0.037604 0.13916 0.049742 0.20713
2.4531 -0.042376 -0.037266 -0.03378 -0.04044 0 -0.024808 -0.039919 -0.052063 -0.04407 -0.044542 -0.073675 -29.257 -0.0019058 -0.001638 -0.0066829 0.018428 0.043283 0.026966 0.059139 0.078962 0.021512 0 0.19419 0 -7.1231e-05 0.0032972 0.0016769 0.0026229 2.2813 -0.06158 -0.047467 -0.030433 -0.045061 -0.059901 -0.065958 -0.045364 -0.084472 -0.11603 0.1105 -0.0012093 0.04665 0.41805 0.30147 -0.14652 -0.0073819 0.039606 0.066457 0.014923 0.12834 0.049821 0.21035
2.457 -0.058659 -0.052867 -0.04495 -0.04381 0 -0.037111 -0.049442 -0.053026 -0.046015 -0.047649 -0.065638 -29.241 -0.0039702 0.004738 -0.0021747 0.021302 0.047076 0.028117 0.058417 0.0873 0.024404 0 0.18825 0 0.00034463 0.0035132 0.0014075 0.0023248 2.3943 -0.053707 -0.044494 -0.033867 -0.054009 -0.059243 -0.063581 -0.040059 -0.076534 -0.097524 0.10778 0.0031853 0.066226 0.41414 0.28442 -0.13503 -0.021843 0.028758 0.074965 0.004454 0.11964 0.053023 0.20064
2.4609 -0.071437 -0.068291 -0.055981 -0.055319 0 -0.055572 -0.061239 -0.056462 -0.051112 -0.054434 -0.056121 -29.212 -0.0086631 0.005065 0.0001456 0.021391 0.049616 0.025351 0.056725 0.093275 0.026739 0 0.17671 0 0.00061675 0.0033064 0.00074857 0.0015794 2.567 -0.048116 -0.050538 -0.04847 -0.063018 -0.060854 -0.062249 -0.048952 -0.060494 -0.061893 0.11513 0.0059701 0.087554 0.41647 0.27318 -0.1157 -0.022669 0.030273 0.090583 0.0083331 0.11776 0.059921 0.17968
2.4648 -0.07961 -0.081189 -0.068083 -0.075298 0 -0.080184 -0.076294 -0.06536 -0.058522 -0.068202 -0.043584 -29.18 -0.011881 0.0026558 -0.00034573 0.019586 0.048584 0.021016 0.056563 0.094234 0.032246 0 0.16554 0 0.00064874 0.0029747 0.00020503 0.001136 2.8392 -0.046455 -0.068591 -0.074683 -0.069844 -0.066435 -0.064754 -0.069663 -0.042054 -0.021831 0.13146 0.0093511 0.10762 0.42551 0.27205 -0.091165 -0.0080035 0.045053 0.11265 0.026623 0.1245 0.070141 0.15496
2.4688 -0.085499 -0.090523 -0.081505 -0.09591 0 -0.10598 -0.090983 -0.076458 -0.065732 -0.085231 -0.033513 -29.162 -0.011387 0.0020319 -0.0022092 0.017817 0.043001 0.0172 0.05746 0.090136 0.040612 0 0.16076 0 0.00037216 0.0027745 5.8315e-05 0.001232 3.1528 -0.04808 -0.09197 -0.1033 -0.074123 -0.072252 -0.069367 -0.088167 -0.029394 0.0043847 0.15426 0.015763 0.12346 0.44076 0.28417 -0.064635 0.022285 0.072553 0.13969 0.058049 0.14098 0.082903 0.14041
2.4727 -0.091817 -0.096729 -0.093333 -0.10751 0 -0.12346 -0.099431 -0.083906 -0.070317 -0.096531 -0.034684 -29.164 -0.0084037 0.0048438 -0.003 0.01796 0.036509 0.013821 0.057959 0.086191 0.049008 0 0.16638 0 -0.00019617 0.0026838 0.00017329 0.0015273 3.41 -0.051274 -0.10936 -0.12061 -0.077249 -0.073564 -0.072398 -0.091958 -0.028832 0.0037107 0.17513 0.030233 0.12983 0.45939 0.31277 -0.042382 0.0648 0.10954 0.16735 0.098757 0.169 0.096517 0.14911
2.4766 -0.098518 -0.10027 -0.09917 -0.10693 0 -0.1246 -0.099604 -0.085701 -0.072215 -0.096407 -0.049678 -29.175 -0.0059111 0.0092909 -0.00069191 0.020829 0.036317 0.010045 0.058928 0.090727 0.056265 0 0.18371 0 -0.0008367 0.0025449 0.0002595 0.0016774 3.5672 -0.055671 -0.11343 -0.11816 -0.080573 -0.07102 -0.072723 -0.081593 -0.041469 -0.02333 0.18372 0.051325 0.12774 0.47453 0.34764 -0.027365 0.10451 0.14526 0.18935 0.13801 0.20372 0.10927 0.18397
2.4805 -0.10286 -0.10053 -0.097435 -0.099724 0 -0.11002 -0.095836 -0.085546 -0.074055 -0.088699 -0.07098 -29.178 -0.0055035 0.012942 0.0052741 0.026185 0.047554 0.0073133 0.063989 0.10916 0.064594 0 0.21153 0 -0.0012038 0.0023788 0.00026867 0.0018028 3.6705 -0.062968 -0.10596 -0.099498 -0.084032 -0.071271 -0.073257 -0.069355 -0.062964 -0.063657 0.17748 0.074593 0.11966 0.48262 0.38082 -0.018219 0.13368 0.17486 0.20358 0.17115 0.24171 0.12112 0.23507
2.4844 -0.10224 -0.096683 -0.091462 -0.094651 0 -0.090284 -0.094493 -0.088355 -0.078912 -0.083535 -0.088089 -29.176 -0.0060036 0.015342 0.013572 0.033437 0.068075 0.0099787 0.076039 0.13911 0.076741 0 0.24671 0 -0.0011218 0.0024587 0.00047904 0.0022994 3.8044 -0.074885 -0.095562 -0.078177 -0.086696 -0.080349 -0.078212 -0.067414 -0.086508 -0.10092 0.15548 0.095794 0.10737 0.48094 0.40647 -0.013398 0.14747 0.19534 0.20882 0.19532 0.28039 0.13209 0.28638
2.4883 -0.096484 -0.089448 -0.086599 -0.09588 0 -0.078367 -0.097651 -0.094865 -0.087594 -0.087703 -0.098212 -29.194 -0.0050864 0.017647 0.021438 0.041966 0.089268 0.021923 0.093461 0.17134 0.0919 0 0.28485 0 -0.00078836 0.003021 0.0011641 0.0032525 4.014 -0.090679 -0.090517 -0.068051 -0.088375 -0.096781 -0.089521 -0.078217 -0.10682 -0.12534 0.11794 0.10878 0.093015 0.46625 0.41762 -0.010366 0.14132 0.20387 0.20415 0.2078 0.31652 0.14233 0.32576
2.4922 -0.087549 -0.081508 -0.085106 -0.10004 0 -0.079315 -0.10192 -0.10139 -0.098124 -0.098667 -0.10853 -29.257 -0.0020021 0.020316 0.026133 0.050689 0.10283 0.042143 0.11041 0.19611 0.10528 0 0.32104 0 -0.00060477 0.0039405 0.0021994 0.0041976 4.2742 -0.10723 -0.09262 -0.073445 -0.090148 -0.11202 -0.10579 -0.095724 -0.12235 -0.137 0.070556 0.10284 0.079129 0.43379 0.40535 -0.0047253 0.11478 0.19829 0.19004 0.20628 0.34279 0.1508 0.35012
2.4961 -0.077557 -0.075485 -0.084275 -0.09992 0 -0.086682 -0.10319 -0.10431 -0.10766 -0.10797 -0.12726 -29.364 0.0015342 0.022086 0.026806 0.057791 0.10742 0.064072 0.12136 0.20968 0.11223 0 0.35097 0 -0.0007635 0.0047732 0.0030504 0.0045532 4.5164 -0.12163 -0.096475 -0.086776 -0.09291 -0.11784 -0.12359 -0.11333 -0.13438 -0.14229 0.023437 0.08208 0.065757 0.38901 0.37683 0.0033733 0.081252 0.18382 0.17163 0.19564 0.3567 0.15559 0.36343
2.5 -0.067673 -0.071483 -0.079721 -0.090607 0 -0.089061 -0.10102 -0.1036 -0.11452 -0.1095 -0.1533 -29.489 0.0031185 0.021596 0.02528 0.061546 0.10897 0.080032 0.12558 0.21559 0.11268 0 0.37153 0 -0.001039 0.0051649 0.0032013 0.004248 4.6659 -0.13311 -0.094086 -0.094996 -0.095496 -0.11281 -0.13865 -0.128 -0.14431 -0.14795 -0.02008 0.049952 0.052108 0.33385 0.33501 0.012184 0.046459 0.16115 0.15021 0.17647 0.35555 0.15453 0.37108
2.5039 -0.058421 -0.066998 -0.070127 -0.073001 0 -0.080298 -0.097374 -0.10134 -0.11812 -0.10367 -0.17554 -29.605 0.0020873 0.019574 0.024695 0.061804 0.11445 0.086992 0.12687 0.21984 0.11119 0 0.38037 0 -0.0010276 0.0051884 0.0026289 0.0038226 4.6535 -0.14185 -0.080991 -0.089282 -0.094664 -0.10183 -0.14617 -0.13707 -0.15163 -0.15703 -0.057623 0.010936 0.037265 0.2706 0.28319 0.019421 0.015433 0.13068 0.12673 0.14915 0.33713 0.14541 0.37587
2.5078 -0.050247 -0.05959 -0.05831 -0.052852 0 -0.063697 -0.09196 -0.0977 -0.11739 -0.094219 -0.18222 -29.711 4.127e-05 0.018691 0.026787 0.060512 0.12513 0.088206 0.12917 0.22465 0.11238 0 0.37482 0 -0.00058082 0.0052217 0.0018515 0.0038748 4.42 -0.14613 -0.059777 -0.070561 -0.087437 -0.090175 -0.14182 -0.13457 -0.15385 -0.1675 -0.087514 -0.026126 0.019293 0.20261 0.22516 0.019388 -0.0059227 0.090122 0.10093 0.1117 0.29564 0.12308 0.37669
2.5117 -0.043327 -0.049638 -0.047872 -0.037194 0 -0.047235 -0.081223 -0.089822 -0.11007 -0.083024 -0.17002 -29.825 -0.0009158 0.020926 0.030207 0.060245 0.13533 0.089159 0.13224 0.22593 0.11648 0 0.35162 0 4.1697e-05 0.0054797 0.0014903 0.004452 3.9423 -0.14171 -0.038821 -0.047575 -0.073752 -0.079306 -0.12419 -0.11483 -0.1479 -0.17281 -0.11382 -0.052239 -0.0018708 0.13669 0.16619 0.008119 -0.020127 0.039381 0.071824 0.065112 0.23508 0.087573 0.36865
2.5156 -0.037281 -0.040258 -0.039664 -0.030633 0 -0.035952 -0.063098 -0.075204 -0.09451 -0.069303 -0.14409 -29.96 -0.00020734 0.025369 0.031661 0.061845 0.13731 0.091816 0.13176 0.21637 0.11903 0 0.30836 0 0.00044953 0.0057157 0.0017538 0.0050386 3.2707 -0.1249 -0.027047 -0.030167 -0.056991 -0.068038 -0.096853 -0.080507 -0.13162 -0.16424 -0.13952 -0.068027 -0.024558 0.07622 0.10796 -0.013045 -0.032909 -0.019167 0.039269 0.012439 0.16263 0.042658 0.34421
2.5195 -0.031725 -0.034438 -0.032099 -0.033022 0 -0.029429 -0.041806 -0.055579 -0.072136 -0.053063 -0.11081 -30.11 0.001001 0.029028 0.029037 0.063453 0.12709 0.092717 0.12322 0.19114 0.11482 0 0.24609 0 0.00049191 0.0054446 0.0023236 0.0051181 2.5246 -0.096428 -0.027961 -0.023272 -0.0419 -0.055984 -0.067015 -0.044745 -0.10468 -0.13564 -0.16564 -0.075559 -0.047394 0.023286 0.051301 -0.042854 -0.048166 -0.083554 0.0033438 -0.043937 0.08275 -0.009206 0.29622
2.5234 -0.027122 -0.032348 -0.024407 -0.039393 0 -0.025403 -0.025718 -0.036377 -0.04757 -0.037075 -0.072511 -30.255 0.0013567 0.029799 0.023548 0.062036 0.1064 0.086594 0.10538 0.1513 0.10183 0 0.17061 0 0.00031269 0.0044656 0.0027115 0.0046732 1.8256 -0.061742 -0.037047 -0.025247 -0.031685 -0.044291 -0.04104 -0.022107 -0.069089 -0.088079 -0.19265 -0.07862 -0.068717 -0.02043 -0.0031444 -0.079236 -0.070001 -0.15108 -0.035565 -0.101 0.00042997 -0.065005 0.2227
2.5273 -0.02444 -0.031423 -0.018364 -0.042663 0 -0.023531 -0.019294 -0.022017 -0.02565 -0.02422 -0.029256 -30.388 0.00076077 0.028225 0.018704 0.055966 0.079949 0.071681 0.080494 0.10297 0.082001 0 0.091128 0 8.9372e-05 0.003113 0.0026999 0.004108 1.2146 -0.027256 -0.044733 -0.030357 -0.026429 -0.033232 -0.020763 -0.016079 -0.029196 -0.030474 -0.21758 -0.088512 -0.084965 -0.051892 -0.052484 -0.11739 -0.10448 -0.21363 -0.075232 -0.15076 -0.074977 -0.11888 0.13036
2.5313 -0.023499 -0.028796 -0.016055 -0.038009 0 -0.024329 -0.017849 -0.01207 -0.007956 -0.013754 0.016009 -30.52 0.00018586 0.026087 0.017027 0.046125 0.051825 0.05153 0.051902 0.053572 0.059014 0 0.016599 0 -0.00017124 0.0019409 0.0024332 0.0037414 0.63575 0.0036814 -0.04306 -0.032647 -0.02352 -0.020775 -0.0038895 -0.016296 0.0094382 0.025398 -0.23703 -0.10974 -0.096934 -0.076553 -0.095309 -0.15227 -0.14533 -0.26599 -0.11207 -0.19056 -0.14071 -0.16745 0.033166
2.5352 -0.022099 -0.023455 -0.016447 -0.025899 0 -0.025392 -0.011736 -0.0023358 0.0076699 -0.0019587 0.056259 -30.675 0.00032247 0.023621 0.017738 0.034605 0.024176 0.031834 0.022376 0.0086364 0.036117 0 -0.047414 0 -0.00052533 0.001172 0.0021281 0.0034683 0.0096101 0.030986 -0.030896 -0.028677 -0.019308 -0.0048203 0.012518 -0.0089606 0.04218 0.071421 -0.24884 -0.14187 -0.10522 -0.095698 -0.12942 -0.18217 -0.1883 -0.30561 -0.14404 -0.21937 -0.19566 -0.2093 -0.053614
2.5391 -0.017684 -0.016318 -0.015386 -0.011017 0 -0.021197 0.0037908 0.010474 0.024054 0.012933 0.084701 -30.856 0.0007442 0.018926 0.017735 0.0227 -0.0015223 0.015759 -0.0055641 -0.028722 0.015709 0 -0.099294 0 -0.0008586 0.00051871 0.0017775 0.0029384 -0.67028 0.054706 -0.013523 -0.018294 -0.010925 0.013501 0.029438 0.010184 0.067065 0.10511 -0.25118 -0.18283 -0.11057 -0.11023 -0.15274 -0.20567 -0.22884 -0.33066 -0.16935 -0.23682 -0.23908 -0.24321 -0.11965
2.543 -0.010251 -0.0089307 -0.0097253 0.002038 0 -0.0084467 0.023421 0.02537 0.041138 0.027587 0.099468 -31.045 0.00053113 0.010621 0.014841 0.010498 -0.023132 0.0023699 -0.028866 -0.056621 -0.00010417 0 -0.13934 0 -0.00090133 -0.00041238 0.0011946 0.0019998 -1.3084 0.072773 0.0025935 -0.0040622 0.0023403 0.029951 0.046243 0.033403 0.084417 0.1259 -0.24061 -0.22666 -0.1139 -0.11955 -0.1606 -0.2203 -0.25895 -0.33794 -0.18465 -0.24217 -0.26856 -0.26638 -0.16173
2.5469 -0.003012 -0.0025154 -0.0011213 0.011972 0 0.008617 0.036848 0.038043 0.055438 0.036518 0.10369 -31.217 -0.00044844 0.00082112 0.010014 -0.001625 -0.038317 -0.010744 -0.044783 -0.073736 -0.0097362 0 -0.16731 0 -0.00054198 -0.001574 0.00033155 0.00089616 -1.7698 0.082496 0.014523 0.0098563 0.018463 0.040988 0.062004 0.050162 0.094645 0.13146 -0.21637 -0.26028 -0.11603 -0.12102 -0.15148 -0.22415 -0.27116 -0.32936 -0.18837 -0.23819 -0.28239 -0.27632 -0.18168
2.5508 0.00068189 0.0021256 0.0051774 0.019648 0 0.020015 0.038519 0.044563 0.062881 0.03795 0.10174 -31.365 -0.0011266 -0.0054311 0.0063153 -0.011729 -0.046316 -0.023839 -0.052908 -0.080235 -0.013283 0 -0.18171 0 -5.3835e-05 -0.0024177 -0.00052624 2.6798e-05 -1.9728 0.083786 0.022679 0.019143 0.0333 0.046639 0.075057 0.056734 0.096792 0.11982 -0.18124 -0.27917 -0.11643 -0.11348 -0.12964 -0.21747 -0.26703 -0.30995 -0.18249 -0.2278 -0.28102 -0.27355 -0.18359
2.5547 0.0011997 0.0047847 0.005749 0.024432 0 0.018725 0.031901 0.044023 0.062032 0.035526 0.096111 -31.503 -0.00022413 -0.0044645 0.0057304 -0.017204 -0.048964 -0.034258 -0.055784 -0.079044 -0.013052 0 -0.18087 0 0.00011893 -0.0024347 -0.00095887 -0.00042296 -1.9315 0.079723 0.027015 0.021146 0.042413 0.048903 0.081609 0.056209 0.089857 0.095475 -0.13578 -0.28171 -0.11405 -0.095656 -0.096879 -0.19925 -0.24721 -0.28113 -0.16736 -0.21114 -0.26269 -0.25726 -0.1726
2.5586 0.0027784 0.0065275 0.0029185 0.023281 0 0.0080264 0.024663 0.038323 0.054718 0.033714 0.087355 -31.651 0.0023665 0.0021318 0.0071178 -0.017206 -0.049583 -0.03913 -0.056685 -0.075164 -0.012313 0 -0.16467 0 -0.00014687 -0.0017405 -0.00081537 -0.00058078 -1.7261 0.073202 0.025203 0.016649 0.043237 0.047945 0.07683 0.051371 0.075488 0.070686 -0.080744 -0.26782 -0.10759 -0.06671 -0.055394 -0.16866 -0.2132 -0.24424 -0.1435 -0.18799 -0.2257 -0.227 -0.15438
2.5625 0.0092309 0.0097692 0.0027833 0.014851 0 -0.00029904 0.021105 0.030327 0.04398 0.03263 0.074908 -31.813 0.0052348 0.0083606 0.0073553 -0.013921 -0.05042 -0.038519 -0.056507 -0.072534 -0.01315 0 -0.13511 0 -0.00043949 -0.0010486 -0.00037523 -0.00066474 -1.4467 0.063434 0.016017 0.010352 0.036286 0.041473 0.059204 0.041021 0.058286 0.057151 -0.016037 -0.23951 -0.093103 -0.025071 -0.0076951 -0.12271 -0.16685 -0.19871 -0.11009 -0.15481 -0.16357 -0.18099 -0.13332
2.5664 0.019716 0.016648 0.0092782 0.004212 0 0.0041888 0.020052 0.022436 0.031863 0.028785 0.057089 -31.979 0.0065385 0.0090843 0.0045031 -0.01098 -0.050767 -0.035719 -0.0532 -0.070802 -0.015408 0 -0.095969 0 -0.00018757 -0.001006 -6.6444e-05 -0.00074121 -1.1576 0.046834 0.0042643 0.0088338 0.024813 0.028658 0.033906 0.024528 0.042187 0.054398 0.051174 -0.20871 -0.072038 0.020938 0.04061 -0.070199 -0.11783 -0.14922 -0.072282 -0.11464 -0.0879 -0.12985 -0.11002
2.5703 0.02947 0.026741 0.020535 0.0014667 0 0.021784 0.01904 0.016188 0.019194 0.020797 0.03148 -32.136 0.0055485 0.0046401 -0.00018427 -0.010461 -0.047588 -0.034466 -0.044633 -0.065326 -0.017577 0 -0.05215 0 0.00072016 -0.0015556 -3.1369e-05 -0.00072935 -0.89515 0.022007 0.00024706 0.016389 0.013491 0.013737 0.010402 0.0076361 0.026362 0.047837 0.11627 -0.17932 -0.045969 0.066781 0.087303 -0.017107 -0.070584 -0.099059 -0.032953 -0.070651 -0.006906 -0.080226 -0.080991
2.5742 0.034987 0.03681 0.031281 0.013492 0 0.042715 0.018449 0.012344 0.0069257 0.012596 -0.0021081 -32.285 0.0032919 8.5327e-05 -0.0033737 -0.011571 -0.038517 -0.035844 -0.031932 -0.051328 -0.01845 0 -0.0092669 0 0.0017338 -0.0019999 -1.6171e-05 -0.00059273 -0.67858 -0.0064675 0.011802 0.0314 0.0069597 0.0040686 -0.0044928 9.2756e-05 0.0059937 0.021366 0.17499 -0.15362 -0.016632 0.1088 0.13047 0.031065 -0.028909 -0.051667 0.005212 -0.02645 0.071495 -0.038053 -0.042661
2.5781 0.037925 0.043644 0.038491 0.036379 0 0.055351 0.020558 0.011076 -0.002985 0.0096121 -0.037956 -32.433 0.0017454 -0.00023994 -0.0027868 -0.012297 -0.024848 -0.037743 -0.019527 -0.029101 -0.017886 0 0.026895 0 0.0021083 -0.001729 0.0002896 -0.00045194 -0.52082 -0.029999 0.035786 0.046579 0.0084096 0.0039486 -0.011058 0.0060224 -0.021339 -0.025969 0.22063 -0.13281 0.013122 0.14227 0.16734 0.065942 0.0018431 -0.012949 0.03812 0.011514 0.13492 -0.012049 0.0032217
2.582 0.043217 0.047489 0.044165 0.057147 0 0.054917 0.025744 0.012434 -0.0083249 0.012477 -0.065143 -32.582 0.002254 0.0028019 0.00067044 -0.012024 -0.011617 -0.037121 -0.011619 -0.005571 -0.016343 0 0.051335 0 0.0015766 -0.00087317 0.00084195 -0.00047915 -0.44142 -0.042185 0.058502 0.054002 0.018065 0.011026 -0.013663 0.018286 -0.049797 -0.075813 0.24583 -0.11428 0.037505 0.16401 0.19369 0.077974 0.015319 0.0074527 0.059641 0.031505 0.16593 -0.010678 0.047368
2.5859 0.053468 0.052186 0.052512 0.064564 0 0.046078 0.031577 0.016808 -0.0080817 0.016478 -0.07445 -32.727 0.0044544 0.0043963 0.0037645 -0.012106 -0.0040405 -0.032839 -0.0087962 0.0097138 -0.014297 0 0.060722 0 0.00055339 -0.00019607 0.0012289 -0.00070577 -0.47819 -0.04305 0.066666 0.051585 0.032344 0.01951 -0.013922 0.024828 -0.06709 -0.1041 0.25489 -0.095628 0.054277 0.17774 0.20935 0.071438 0.013619 0.0097466 0.069814 0.032115 0.16655 -0.027686 0.076226
2.5898 0.066084 0.061318 0.064964 0.059139 0 0.038955 0.036252 0.024662 -0.0028895 0.01811 -0.06569 -32.864 0.006583 0.0014939 0.0038791 -0.013937 -0.0031932 -0.026767 -0.0085105 0.010937 -0.012533 0 0.053348 0 -0.00029048 -0.00032196 0.001082 -0.0009667 -0.68149 -0.037103 0.059437 0.045534 0.045273 0.02643 -0.0084768 0.021231 -0.06381 -0.099792 0.24991 -0.077298 0.061953 0.18472 0.2128 0.048517 -0.0031656 -0.0065077 0.068109 0.012302 0.13746 -0.059844 0.07818
2.5938 0.076508 0.074297 0.078579 0.052475 0 0.042658 0.041648 0.035598 0.0060679 0.020796 -0.047321 -32.995 0.006956 -0.003268 0.0012153 -0.017121 -0.0053708 -0.022708 -0.0090045 -0.00097473 -0.012888 0 0.028146 0 -0.0005959 -0.0010864 0.00045722 -0.0010483 -1.0856 -0.02757 0.049673 0.046036 0.052478 0.033715 0.0055646 0.015723 -0.041638 -0.071013 0.23363 -0.060559 0.059472 0.18612 0.20267 0.012251 -0.034451 -0.040842 0.054472 -0.027814 0.080926 -0.10317 0.048225
2.5977 0.083765 0.086889 0.089361 0.056606 0 0.060283 0.051619 0.048098 0.018563 0.032061 -0.027518 -33.124 0.005411 -0.0041473 -0.0018108 -0.020304 -0.0067101 -0.024365 -0.012424 -0.021435 -0.018273 0 -0.01599 0 -0.00046613 -0.0016882 -0.00024405 -0.0009063 -1.6824 -0.01303 0.052505 0.059321 0.055121 0.044257 0.02458 0.020855 -0.011707 -0.033884 0.20965 -0.052051 0.043905 0.18087 0.1734 -0.033378 -0.081383 -0.093876 0.027273 -0.088774 -0.0011074 -0.15211 -0.011036
2.6016 0.091734 0.095985 0.096662 0.073908 0 0.087236 0.067458 0.061018 0.035759 0.054697 -0.0057453 -33.244 0.0034045 0.00078349 -0.0033536 -0.023874 -0.0091519 -0.033706 -0.023623 -0.048228 -0.031479 0 -0.079436 0 -0.00017334 -0.0015081 -0.00072374 -0.00077555 -2.4318 0.01025 0.07191 0.082857 0.059851 0.05768 0.04071 0.041009 0.015888 0.002795 0.18405 -0.057101 0.019362 0.16771 0.12843 -0.081322 -0.1374 -0.15677 -0.0085694 -0.15923 -0.094257 -0.20061 -0.091173
2.6055 0.10454 0.10342 0.10389 0.096954 0 0.1136 0.086454 0.075571 0.059196 0.082547 0.025678 -33.336 0.0025119 0.0056931 -0.0044177 -0.0311 -0.021235 -0.050252 -0.045771 -0.084259 -0.053615 0 -0.16005 0 0.00013364 -0.00078103 -0.0010901 -0.0010926 -3.3021 0.043336 0.098172 0.10787 0.073701 0.071691 0.051576 0.069374 0.040952 0.041196 0.15816 -0.076131 -0.010882 0.14538 0.071341 -0.13023 -0.19883 -0.22558 -0.050391 -0.23329 -0.19278 -0.24851 -0.18095
2.6094 0.12147 0.11429 0.11506 0.11709 0 0.13025 0.1056 0.095052 0.08921 0.10672 0.071167 -33.385 0.0025765 0.0010012 -0.0083882 -0.045722 -0.051322 -0.071248 -0.077319 -0.13396 -0.083374 0 -0.25237 0 0.00039584 -0.00044772 -0.0016627 -0.002268 -4.294 0.082624 0.11823 0.12671 0.097991 0.087107 0.066002 0.096751 0.071246 0.084897 0.13255 -0.10859 -0.044367 0.11299 0.0048037 -0.1799 -0.26336 -0.29843 -0.096679 -0.30742 -0.29382 -0.29661 -0.27019
2.6133 0.13751 0.13135 0.13096 0.13202 0 0.13573 0.1256 0.1215 0.12398 0.12545 0.1241 -33.402 0.0013226 -0.017672 -0.018122 -0.06814 -0.098741 -0.092775 -0.11349 -0.19682 -0.11752 0 -0.34915 0 0.00045675 -0.0013286 -0.0025102 -0.004417 -5.4091 0.12273 0.12813 0.13827 0.12712 0.10908 0.096767 0.12105 0.112 0.12952 0.10742 -0.15265 -0.07804 0.069646 -0.067776 -0.23098 -0.32862 -0.37422 -0.14608 -0.37833 -0.39551 -0.34685 -0.35385
2.6172 0.14901 0.15153 0.14886 0.14538 0 0.1382 0.14951 0.15233 0.15985 0.14567 0.17087 -33.414 -0.0039056 -0.04429 -0.033239 -0.094439 -0.15187 -0.1117 -0.1506 -0.26488 -0.15212 0 -0.4444 0 0.0001009 -0.0034148 -0.0032822 -0.0072069 -6.5942 0.16061 0.1352 0.14708 0.15376 0.14128 0.14604 0.14658 0.15842 0.16559 0.08488 -0.19971 -0.10576 0.018495 -0.13838 -0.28393 -0.39109 -0.45317 -0.19653 -0.44299 -0.49665 -0.40223 -0.4339
2.6211 0.15777 0.16876 0.16541 0.16062 0 0.14935 0.17719 0.18114 0.19279 0.17357 0.203 -33.444 -0.013682 -0.066734 -0.050164 -0.11972 -0.19651 -0.12756 -0.18868 -0.32724 -0.18382 0 -0.53522 0 -0.00064875 -0.0059218 -0.0035792 -0.0099754 -7.733 0.19628 0.14886 0.15815 0.17537 0.17927 0.19939 0.17537 0.19956 0.19004 0.068288 -0.24092 -0.12561 -0.031151 -0.2011 -0.3352 -0.44941 -0.53359 -0.24561 -0.50277 -0.59514 -0.45976 -0.51642
2.625 0.16878 0.18007 0.17936 0.17731 0 0.174 0.20265 0.20264 0.22009 0.20523 0.22431 -33.48 -0.025659 -0.077388 -0.064953 -0.14242 -0.22761 -0.14288 -0.22963 -0.37792 -0.21097 0 -0.62091 0 -0.0013782 -0.0079902 -0.0034699 -0.012125 -8.7144 0.22991 0.17048 0.17317 0.19516 0.21181 0.23692 0.20255 0.22927 0.21184 0.06072 -0.27348 -0.13674 -0.074648 -0.25321 -0.38092 -0.50254 -0.61363 -0.29178 -0.55757 -0.68787 -0.51622 -0.60499
2.6289 0.18401 0.18811 0.19141 0.19314 0 0.20504 0.21878 0.21701 0.24129 0.22918 0.24555 -33.49 -0.036338 -0.080118 -0.076292 -0.16488 -0.2527 -0.16101 -0.27314 -0.41933 -0.23414 0 -0.70045 0 -0.0015945 -0.0093266 -0.0035381 -0.013534 -9.5127 0.25929 0.19298 0.19101 0.21646 0.23041 0.25135 0.22199 0.25191 0.2434 0.064723 -0.29599 -0.13901 -0.10819 -0.29281 -0.41699 -0.54959 -0.69097 -0.33361 -0.60724 -0.77135 -0.56799 -0.69579
2.6328 0.19963 0.19727 0.2021 0.20769 0 0.22915 0.22465 0.22874 0.25752 0.23889 0.27275 -33.443 -0.043857 -0.08671 -0.085836 -0.18942 -0.2832 -0.18302 -0.31468 -0.45824 -0.25553 0 -0.7711 0 -0.0012545 -0.010223 -0.0043246 -0.014617 -10.188 0.28123 0.20952 0.21026 0.23684 0.23705 0.254 0.23481 0.27633 0.28645 0.08434 -0.30901 -0.1328 -0.12704 -0.31722 -0.43398 -0.58808 -0.75941 -0.36806 -0.64986 -0.83623 -0.6072 -0.77917
2.6367 0.20975 0.20801 0.21045 0.22218 0 0.23842 0.22683 0.24111 0.26991 0.24087 0.30195 -33.339 -0.049108 -0.10576 -0.095642 -0.21423 -0.32161 -0.20612 -0.34805 -0.49815 -0.27719 0 -0.82951 0 -0.00090485 -0.011066 -0.0057106 -0.015888 -10.795 0.29513 0.22078 0.22939 0.24899 0.24139 0.26185 0.24893 0.30472 0.32816 0.11042 -0.32182 -0.12501 -0.13838 -0.33321 -0.43055 -0.61854 -0.81362 -0.3954 -0.68514 -0.87856 -0.63129 -0.8464
2.6406 0.21239 0.21593 0.21484 0.23567 0 0.23599 0.23248 0.25248 0.27836 0.24774 0.32507 -33.199 -0.05413 -0.13437 -0.10538 -0.23382 -0.35788 -0.22535 -0.36982 -0.53571 -0.29903 0 -0.87365 0 -0.0011748 -0.011916 -0.0069203 -0.017406 -11.295 0.30425 0.23249 0.24475 0.24807 0.25025 0.27958 0.26882 0.32894 0.35265 0.13051 -0.33984 -0.12086 -0.15125 -0.34766 -0.41322 -0.64268 -0.8537 -0.41802 -0.71417 -0.90204 -0.64439 -0.89459
2.6445 0.21086 0.21691 0.21501 0.24352 0 0.23025 0.24185 0.25865 0.28214 0.26331 0.33872 -33.045 -0.059604 -0.16052 -0.11232 -0.24385 -0.37891 -0.23736 -0.38158 -0.5643 -0.31842 0 -0.90292 0 -0.0021 -0.01256 -0.0072064 -0.018648 -11.575 0.31251 0.24633 0.25015 0.23775 0.2612 0.29606 0.28755 0.33856 0.35574 0.13464 -0.36535 -0.12368 -0.17164 -0.36473 -0.38725 -0.6611 -0.87962 -0.43757 -0.73735 -0.90933 -0.64977 -0.92485
2.6484 0.20951 0.21231 0.21292 0.24114 0 0.22462 0.24862 0.25844 0.28134 0.27677 0.3454 -32.874 -0.064201 -0.17367 -0.11422 -0.24526 -0.38173 -0.24282 -0.38782 -0.58064 -0.33201 0 -0.91618 0 -0.0030168 -0.01289 -0.006566 -0.019016 -11.562 0.31979 0.25522 0.24091 0.22788 0.26707 0.29853 0.29194 0.33166 0.34732 0.11176 -0.39947 -0.13654 -0.2056 -0.38845 -0.35947 -0.67444 -0.89209 -0.45603 -0.75522 -0.90433 -0.65177 -0.9364
2.6523 0.20941 0.20805 0.2116 0.22952 0 0.21537 0.24769 0.2554 0.27744 0.2738 0.34649 -32.668 -0.066436 -0.17363 -0.1122 -0.24315 -0.37647 -0.24526 -0.39173 -0.58736 -0.33856 0 -0.91017 0 -0.0032017 -0.013088 -0.0057652 -0.018513 -11.304 0.32095 0.24945 0.21957 0.22584 0.26512 0.28754 0.27637 0.31626 0.33908 0.040406 -0.43755 -0.16316 -0.25954 -0.42248 -0.34534 -0.68138 -0.89149 -0.47618 -0.76699 -0.89442 -0.65819 -0.92441
2.6563 0.20921 0.20874 0.2133 0.21572 0 0.20007 0.24112 0.25323 0.27158 0.2529 0.33688 -32.413 -0.066775 -0.16951 -0.1102 -0.24177 -0.37573 -0.24755 -0.39277 -0.58899 -0.34003 0 -0.88112 0 -0.0026149 -0.013406 -0.0056352 -0.017857 -10.927 0.30995 0.22814 0.19689 0.23036 0.25934 0.27488 0.24981 0.30077 0.33128 -0.058472 -0.46836 -0.19465 -0.31816 -0.45786 -0.34717 -0.68252 -0.88433 -0.49674 -0.7736 -0.88629 -0.66911 -0.8851
2.6602 0.20928 0.21355 0.21822 0.20732 0 0.1862 0.23513 0.25038 0.26242 0.22841 0.30898 -32.119 -0.067385 -0.17036 -0.11145 -0.24085 -0.38138 -0.24942 -0.38791 -0.58614 -0.34004 0 -0.82889 0 -0.0019537 -0.013798 -0.0063189 -0.01785 -10.518 0.28512 0.20356 0.18572 0.23412 0.25354 0.26757 0.22799 0.2844 0.31287 -0.17006 -0.48609 -0.22571 -0.37072 -0.48764 -0.36327 -0.67637 -0.87061 -0.51488 -0.7736 -0.87952 -0.68129 -0.82302
2.6641 0.21317 0.21856 0.22467 0.20687 0 0.1875 0.2323 0.24113 0.24661 0.21624 0.26198 -31.801 -0.06965 -0.17704 -0.1152 -0.23731 -0.38271 -0.24844 -0.37496 -0.57432 -0.34094 0 -0.7598 0 -0.0019418 -0.013846 -0.0071781 -0.018586 -10.067 0.25048 0.19255 0.1924 0.23181 0.24481 0.25772 0.21883 0.25876 0.2742 -0.27782 -0.48613 -0.25109 -0.40661 -0.50488 -0.39016 -0.6615 -0.8497 -0.52727 -0.76543 -0.8725 -0.69067 -0.75155
2.668 0.22365 0.22254 0.23037 0.21191 0 0.2099 0.2285 0.22296 0.22254 0.21783 0.20581 -31.465 -0.072373 -0.18277 -0.11754 -0.22984 -0.36789 -0.24326 -0.35488 -0.5491 -0.34231 0 -0.6851 0 -0.0025919 -0.013129 -0.0074083 -0.019339 -9.541 0.21237 0.20251 0.21315 0.22484 0.22708 0.23211 0.21726 0.21897 0.21852 -0.35125 -0.4619 -0.26188 -0.40709 -0.49682 -0.41971 -0.6343 -0.81766 -0.52638 -0.74505 -0.85949 -0.68824 -0.68487
2.6719 0.2382 0.22881 0.23405 0.21973 0 0.24225 0.21897 0.20188 0.19404 0.22022 0.15482 -31.1 -0.073009 -0.18089 -0.11549 -0.2211 -0.33697 -0.23548 -0.33138 -0.51223 -0.34213 0 -0.61616 0 -0.0032102 -0.011662 -0.0067412 -0.019277 -8.9924 0.17563 0.22513 0.23785 0.21833 0.20142 0.19104 0.21382 0.17206 0.16046 -0.36155 -0.41838 -0.25296 -0.36422 -0.45802 -0.43685 -0.59494 -0.77165 -0.50561 -0.71189 -0.83299 -0.66606 -0.62909
2.6758 0.25032 0.24071 0.23667 0.23012 0 0.2641 0.20607 0.18882 0.16976 0.21201 0.11801 -30.693 -0.070853 -0.17168 -0.11039 -0.21489 -0.30291 -0.22826 -0.30882 -0.47242 -0.33904 0 -0.56067 0 -0.0031216 -0.0099571 -0.0056061 -0.018286 -8.5714 0.14327 0.24434 0.25686 0.21521 0.17974 0.15369 0.20581 0.13296 0.11459 -0.31821 -0.36776 -0.22987 -0.2935 -0.39979 -0.43795 -0.54921 -0.71634 -0.46884 -0.67164 -0.79525 -0.62899 -0.58192
2.6797 0.25632 0.2563 0.24128 0.24313 0 0.2642 0.1992 0.18997 0.15777 0.19697 0.095871 -30.245 -0.068479 -0.16148 -0.10694 -0.21193 -0.28013 -0.22333 -0.29046 -0.43987 -0.33356 0 -0.52299 0 -0.0023503 -0.0086361 -0.0046947 -0.017054 -8.4139 0.11922 0.25068 0.26507 0.2146 0.17537 0.1413 0.1981 0.11223 0.086452 -0.23079 -0.31739 -0.19669 -0.20657 -0.33109 -0.42289 -0.50152 -0.65655 -0.41974 -0.62887 -0.75012 -0.58212 -0.5411
2.6836 0.25974 0.26941 0.25096 0.25583 0 0.25084 0.20622 0.20161 0.1603 0.19005 0.085639 -29.766 -0.069371 -0.15607 -0.10856 -0.20924 -0.27267 -0.21981 -0.27818 -0.42005 -0.3274 0 -0.507 0 -0.001572 -0.0079802 -0.0044125 -0.016335 -8.5371 0.10945 0.24854 0.26214 0.21593 0.18971 0.15584 0.19466 0.10872 0.073979 -0.11386 -0.27487 -0.15867 -0.11763 -0.26297 -0.39372 -0.4571 -0.59857 -0.36369 -0.58905 -0.70336 -0.53244 -0.51218
2.6875 0.26761 0.27649 0.26604 0.26357 0 0.24302 0.2258 0.21505 0.1737 0.20091 0.087485 -29.262 -0.073949 -0.15535 -0.11387 -0.20426 -0.2738 -0.2164 -0.27334 -0.41251 -0.32231 0 -0.51729 0 -0.0014359 -0.0078522 -0.0046939 -0.016225 -8.8677 0.1188 0.24979 0.25203 0.22204 0.21049 0.17853 0.19372 0.11457 0.075089 -0.005722 -0.25533 -0.12806 -0.060431 -0.22372 -0.36056 -0.42999 -0.56281 -0.31698 -0.56701 -0.67484 -0.49988 -0.5074
2.6914 0.28198 0.28147 0.28304 0.26516 0 0.25191 0.24897 0.22602 0.19332 0.22401 0.10452 -28.718 -0.078431 -0.15466 -0.11797 -0.19911 -0.27614 -0.21454 -0.27751 -0.41533 -0.3198 0 -0.55698 0 -0.001968 -0.0080255 -0.0052201 -0.016223 -9.3674 0.14607 0.2608 0.24316 0.23638 0.22451 0.19117 0.19394 0.12627 0.091464 0.060461 -0.25734 -0.11212 -0.046776 -0.22343 -0.33956 -0.42444 -0.5593 -0.2934 -0.56725 -0.6767 -0.49468 -0.53678
2.6953 0.29703 0.29191 0.29682 0.2652 0 0.27273 0.2678 0.23787 0.21743 0.24631 0.13797 -28.116 -0.078377 -0.15076 -0.11753 -0.19985 -0.28069 -0.2188 -0.29244 -0.42998 -0.32185 0 -0.62451 0 -0.0026139 -0.0085369 -0.0057237 -0.01598 -10.094 0.18303 0.27617 0.24613 0.25732 0.23101 0.19673 0.2026 0.14881 0.12511 0.077374 -0.27856 -0.11243 -0.076525 -0.2626 -0.3371 -0.44145 -0.5915 -0.29848 -0.59061 -0.71313 -0.51882 -0.60118
2.6992 0.30596 0.31 0.30501 0.26955 0 0.29413 0.28144 0.25527 0.24598 0.26265 0.18419 -27.448 -0.073714 -0.14584 -0.11447 -0.21152 -0.2955 -0.2336 -0.31938 -0.46155 -0.33108 0 -0.71365 0 -0.0027928 -0.0096824 -0.0061085 -0.015862 -11.106 0.22002 0.28487 0.2669 0.27781 0.24072 0.21545 0.23151 0.18851 0.17339 0.043435 -0.31652 -0.12945 -0.14686 -0.33925 -0.35724 -0.48116 -0.66085 -0.33561 -0.63703 -0.78614 -0.57232 -0.69378
2.7031 0.31052 0.32857 0.31059 0.27914 0 0.31249 0.29415 0.27709 0.27655 0.28063 0.23664 -26.729 -0.070071 -0.14582 -0.11487 -0.23398 -0.32695 -0.25928 -0.35833 -0.51418 -0.34977 0 -0.81728 0 -0.0023837 -0.011668 -0.0063994 -0.01664 -12.321 0.25369 0.28251 0.29987 0.29271 0.26234 0.25989 0.28119 0.24282 0.22932 -0.037628 -0.36797 -0.16305 -0.2514 -0.44854 -0.40417 -0.54379 -0.76871 -0.40878 -0.70637 -0.89768 -0.65375 -0.80652
2.707 0.3214 0.33758 0.31998 0.2902 0 0.33331 0.30981 0.29768 0.30433 0.30934 0.28906 -25.978 -0.074664 -0.15528 -0.12401 -0.26302 -0.37361 -0.29151 -0.40779 -0.58656 -0.37871 0 -0.93099 0 -0.0017401 -0.014302 -0.006684 -0.018644 -13.521 0.28941 0.27681 0.32977 0.30613 0.29284 0.31751 0.33131 0.29926 0.28645 -0.13333 -0.42434 -0.20675 -0.36558 -0.56815 -0.47179 -0.62258 -0.90201 -0.50928 -0.79175 -1.0359 -0.7495 -0.93352
2.7109 0.34727 0.33495 0.33761 0.30156 0 0.35942 0.3302 0.31521 0.32779 0.34611 0.33612 -25.198 -0.090412 -0.17423 -0.14241 -0.29508 -0.42874 -0.32486 -0.46514 -0.67164 -0.41694 0 -1.0528 0 -0.0013444 -0.017059 -0.0071075 -0.021321 -14.528 0.33529 0.28099 0.34436 0.32887 0.32274 0.36132 0.35384 0.34513 0.34208 -0.21366 -0.47799 -0.25191 -0.46935 -0.67834 -0.54542 -0.70686 -1.04 -0.61728 -0.88325 -1.1807 -0.84442 -1.0685
2.7148 0.38348 0.33001 0.36169 0.31937 0 0.38245 0.35716 0.33581 0.35341 0.37771 0.37321 -24.374 -0.11379 -0.19932 -0.16616 -0.3303 -0.4871 -0.35681 -0.52753 -0.76061 -0.4627 0 -1.1797 0 -0.0014756 -0.01948 -0.0078294 -0.02371 -15.389 0.3925 0.30182 0.34737 0.3667 0.34846 0.37787 0.34085 0.37789 0.39491 -0.26722 -0.52514 -0.29489 -0.55517 -0.77133 -0.61839 -0.79271 -1.1735 -0.72325 -0.97768 -1.3237 -0.93249 -1.202
2.7188 0.4136 0.33538 0.38513 0.35119 0 0.39085 0.39261 0.3666 0.39111 0.39517 0.39931 -23.487 -0.13823 -0.22717 -0.19032 -0.37068 -0.54752 -0.38848 -0.59263 -0.84739 -0.51392 0 -1.3053 0 -0.0021134 -0.021507 -0.0088868 -0.025329 -16.329 0.4509 0.33426 0.35723 0.4113 0.37507 0.3813 0.31895 0.40526 0.44093 -0.28662 -0.56254 -0.3326 -0.61804 -0.84172 -0.68466 -0.87683 -1.2947 -0.81833 -1.0726 -1.4576 -1.009 -1.3236
2.7227 0.42404 0.35545 0.40078 0.39418 0 0.38611 0.43342 0.4048 0.44195 0.40481 0.42111 -22.538 -0.15944 -0.25596 -0.21183 -0.41587 -0.60929 -0.42147 -0.6586 -0.9301 -0.56779 0 -1.4224 0 -0.0030229 -0.023449 -0.010081 -0.026528 -17.501 0.49449 0.36767 0.3893 0.44471 0.40551 0.39716 0.33083 0.43554 0.47396 -0.26928 -0.58376 -0.36066 -0.65433 -0.88515 -0.73583 -0.95631 -1.3931 -0.88879 -1.1669 -1.5727 -1.0686 -1.4297
2.7266 0.41719 0.38339 0.40654 0.43231 0 0.38623 0.4679 0.43677 0.49082 0.42196 0.451 -21.541 -0.17773 -0.28439 -0.22945 -0.46163 -0.66815 -0.45442 -0.72328 -1.0093 -0.62025 0 -1.5275 0 -0.0038893 -0.025592 -0.011055 -0.027949 -18.783 0.51254 0.3965 0.43782 0.45415 0.43115 0.4337 0.39657 0.46893 0.49143 -0.24467 -0.59174 -0.38078 -0.68035 -0.91787 -0.77443 -1.0329 -1.4745 -0.93816 -1.261 -1.6728 -1.1173 -1.5253
2.7305 0.40933 0.40901 0.40637 0.44933 0 0.40868 0.48197 0.45078 0.51519 0.45354 0.49582 -20.5 -0.19559 -0.31044 -0.24237 -0.50265 -0.71785 -0.48311 -0.7835 -1.0852 -0.66692 0 -1.6224 0 -0.0044598 -0.027848 -0.011551 -0.029725 -19.857 0.50712 0.42414 0.47725 0.44272 0.43877 0.47297 0.49076 0.49875 0.49908 -0.22913 -0.59027 -0.39468 -0.70522 -0.94917 -0.80377 -1.1077 -1.5443 -0.97277 -1.3545 -1.7615 -1.1585 -1.6189
2.7344 0.41454 0.42815 0.4071 0.44614 0 0.45006 0.47237 0.45031 0.50541 0.48884 0.54595 -19.399 -0.21384 -0.33199 -0.24996 -0.53636 -0.75567 -0.50378 -0.83554 -1.156 -0.70528 0 -1.7092 0 -0.0046819 -0.029744 -0.011622 -0.031297 -20.491 0.4913 0.45628 0.48462 0.42561 0.42847 0.49157 0.55936 0.52003 0.50835 -0.23226 -0.5824 -0.40327 -0.73411 -0.98412 -0.82573 -1.1809 -1.6053 -0.99711 -1.4455 -1.84 -1.1938 -1.7123
2.7383 0.43137 0.44335 0.41412 0.44263 0 0.48661 0.45324 0.45219 0.4772 0.50897 0.5786 -18.215 -0.23038 -0.3485 -0.25304 -0.56355 -0.78479 -0.51626 -0.87687 -1.2176 -0.73593 0 -1.7855 0 -0.004739 -0.030784 -0.011576 -0.03202 -20.749 0.48018 0.49178 0.46199 0.41678 0.42018 0.48746 0.56322 0.53484 0.52756 -0.26234 -0.57212 -0.4073 -0.77128 -1.0266 -0.8419 -1.252 -1.6592 -1.0165 -1.5312 -1.9086 -1.2235 -1.7981
2.7422 0.44586 0.45631 0.42875 0.45886 0 0.49722 0.44595 0.46921 0.46151 0.50484 0.57709 -16.94 -0.2423 -0.36115 -0.25452 -0.58568 -0.81007 -0.52368 -0.9077 -1.2657 -0.76127 0 -1.844 0 -0.0048865 -0.03086 -0.011697 -0.031863 -20.897 0.48246 0.5214 0.43538 0.42057 0.43665 0.4821 0.50955 0.54818 0.55461 -0.31494 -0.56696 -0.4074 -0.81442 -1.0722 -0.8521 -1.3155 -1.7021 -1.0368 -1.602 -1.9616 -1.2447 -1.8652
2.7461 0.44788 0.46277 0.44764 0.49341 0 0.48431 0.45968 0.4957 0.47843 0.48452 0.54865 -15.595 -0.24878 -0.37091 -0.25771 -0.60246 -0.83208 -0.52932 -0.93069 -1.2972 -0.78262 0 -1.8784 0 -0.0051852 -0.030382 -0.011993 -0.031454 -21.118 0.49805 0.53618 0.42985 0.43473 0.47854 0.49518 0.44414 0.55955 0.57792 -0.36704 -0.56878 -0.40554 -0.85372 -1.1101 -0.85714 -1.3679 -1.7314 -1.0582 -1.6559 -1.9985 -1.2585 -1.9079
2.75 0.44315 0.45713 0.46391 0.52278 0 0.46853 0.48243 0.51252 0.51889 0.46367 0.52107 -14.205 -0.25172 -0.37696 -0.26351 -0.61269 -0.84677 -0.53419 -0.94862 -1.313 -0.79887 0 -1.8894 0 -0.0054083 -0.030019 -0.012229 -0.03148 -21.347 0.52068 0.53589 0.44523 0.45756 0.51981 0.52091 0.41343 0.56082 0.58496 -0.40779 -0.57722 -0.40244 -0.88363 -1.1342 -0.85685 -1.4058 -1.7439 -1.0787 -1.6909 -2.0174 -1.2651 -1.9272
2.7539 0.44811 0.44201 0.47017 0.52441 0 0.46345 0.49315 0.5075 0.5524 0.45086 0.51801 -12.779 -0.25388 -0.37805 -0.2695 -0.61699 -0.85153 -0.53751 -0.96182 -1.3178 -0.80825 0 -1.8836 0 -0.0052808 -0.030244 -0.012187 -0.032105 -21.389 0.54137 0.52783 0.45814 0.4876 0.53176 0.53346 0.43091 0.54418 0.57115 -0.42826 -0.59092 -0.39885 -0.89933 -1.1397 -0.85139 -1.4266 -1.7372 -1.0959 -1.7061 -2.0169 -1.2657 -1.9264
2.7578 0.47267 0.43045 0.4635 0.50021 0 0.46055 0.48376 0.48931 0.55387 0.44395 0.53613 -11.295 -0.25665 -0.37549 -0.27226 -0.61861 -0.85015 -0.53908 -0.96794 -1.3177 -0.81134 0 -1.8672 0 -0.0048362 -0.031015 -0.011897 -0.032985 -21.17 0.55019 0.51747 0.4486 0.51639 0.51146 0.51621 0.47402 0.5122 0.54238 -0.4176 -0.60558 -0.39585 -0.89313 -1.1203 -0.8414 -1.4237 -1.7072 -1.1045 -1.6986 -1.9936 -1.2628 -1.9058
2.7617 0.50855 0.43591 0.44969 0.47513 0 0.44398 0.46823 0.47885 0.52393 0.43905 0.54781 -9.7293 -0.25958 -0.37398 -0.27073 -0.62094 -0.84976 -0.54038 -0.9646 -1.3154 -0.81178 0 -1.8399 0 -0.0044808 -0.031827 -0.011618 -0.033706 -20.836 0.53861 0.50251 0.42364 0.52708 0.48362 0.48222 0.5081 0.47874 0.50965 -0.38788 -0.61355 -0.39412 -0.87029 -1.0865 -0.83138 -1.402 -1.6637 -1.103 -1.6766 -1.9559 -1.2613 -1.8654
2.7656 0.53531 0.45915 0.44183 0.47182 0 0.41856 0.46916 0.48681 0.48447 0.4392 0.52762 -8.0749 -0.26145 -0.37795 -0.26721 -0.62442 -0.85246 -0.54312 -0.95262 -1.3075 -0.81369 0 -1.7985 0 -0.0046298 -0.032096 -0.011606 -0.034118 -20.598 0.50423 0.47868 0.41286 0.50709 0.47351 0.46205 0.51256 0.45813 0.4807 -0.35368 -0.61261 -0.39342 -0.83948 -1.0505 -0.82416 -1.3694 -1.6175 -1.0943 -1.6483 -1.9126 -1.2627 -1.8106
2.7695 0.53832 0.4859 0.45138 0.48865 0 0.41498 0.49564 0.50177 0.45674 0.45141 0.47642 -6.3512 -0.26144 -0.38649 -0.26497 -0.62654 -0.85142 -0.54698 -0.93659 -1.2877 -0.81815 0 -1.7447 0 -0.0052723 -0.031579 -0.011892 -0.034262 -20.513 0.45555 0.45159 0.43961 0.4648 0.48107 0.47128 0.4897 0.45252 0.45508 -0.32374 -0.6022 -0.39351 -0.80651 -1.02 -0.82133 -1.3315 -1.5759 -1.0808 -1.6184 -1.8695 -1.2668 -1.7536
2.7734 0.5212 0.49912 0.47738 0.50457 0 0.45994 0.53498 0.50234 0.44554 0.47572 0.41957 -4.5785 -0.25952 -0.39269 -0.26529 -0.62502 -0.8376 -0.54955 -0.92209 -1.2534 -0.82273 0 -1.6907 0 -0.0059571 -0.030543 -0.012257 -0.034141 -20.467 0.41074 0.43928 0.49708 0.43027 0.48505 0.49297 0.45616 0.45021 0.4267 -0.30655 -0.58289 -0.39408 -0.77781 -1.0029 -0.82418 -1.2946 -1.5464 -1.0654 -1.5921 -1.8324 -1.2728 -1.7073
2.7773 0.5017 0.49394 0.50416 0.5047 0 0.54072 0.56541 0.48081 0.4437 0.50001 0.38337 -2.7538 -0.25627 -0.38932 -0.26699 -0.6205 -0.81116 -0.54876 -0.91195 -1.2119 -0.82437 0 -1.6535 0 -0.00626 -0.029534 -0.012414 -0.033716 -20.349 0.38768 0.4582 0.55282 0.43281 0.47129 0.49456 0.42974 0.43756 0.39238 -0.31056 -0.56017 -0.39511 -0.76508 -1.0112 -0.83384 -1.2728 -1.5429 -1.0547 -1.5791 -1.8137 -1.2772 -1.6778
2.7813 0.49584 0.4807 0.51243 0.49689 0 0.60583 0.57456 0.45264 0.44694 0.5081 0.37529 -0.85047 -0.25278 -0.37621 -0.26844 -0.61594 -0.78518 -0.54536 -0.90531 -1.1779 -0.82272 0 -1.6439 0 -0.0062365 -0.028971 -0.012231 -0.033113 -20.211 0.39147 0.50405 0.57616 0.47385 0.45109 0.46204 0.42127 0.41397 0.35945 -0.32294 -0.543 -0.39751 -0.76648 -1.035 -0.84649 -1.2684 -1.5588 -1.0504 -1.5798 -1.8129 -1.2792 -1.6645
2.7852 0.50551 0.47348 0.496 0.50048 0 0.60783 0.56515 0.44183 0.45907 0.49344 0.38657 1.1566 -0.2504 -0.36166 -0.26953 -0.61357 -0.77598 -0.54281 -0.90027 -1.1646 -0.82031 0 -1.6597 0 -0.0063424 -0.028903 -0.011822 -0.032668 -20.2 0.41024 0.54842 0.56077 0.52234 0.4478 0.41579 0.4319 0.39551 0.34483 -0.33696 -0.53488 -0.40255 -0.78061 -1.0697 -0.86131 -1.2822 -1.5912 -1.0527 -1.5946 -1.8306 -1.2804 -1.6665
2.7891 0.51934 0.47661 0.46861 0.52036 0 0.54746 0.54583 0.45757 0.48146 0.46493 0.40922 3.2674 -0.25013 -0.35552 -0.27117 -0.61315 -0.78852 -0.54456 -0.89748 -1.1737 -0.81988 0 -1.6903 0 -0.0068854 -0.029123 -0.011459 -0.032663 -20.376 0.42486 0.55917 0.52297 0.54049 0.46769 0.39223 0.45322 0.40282 0.36403 -0.34669 -0.5381 -0.41148 -0.80531 -1.1103 -0.87784 -1.3137 -1.6368 -1.0613 -1.6231 -1.8667 -1.2831 -1.6868
2.793 0.52387 0.48269 0.4527 0.53759 0 0.47337 0.52176 0.48685 0.50233 0.43979 0.44481 5.4576 -0.25175 -0.36031 -0.27327 -0.61338 -0.81131 -0.5515 -0.90054 -1.195 -0.8218 0 -1.727 0 -0.0076195 -0.029483 -0.011375 -0.03303 -20.626 0.42529 0.52824 0.48254 0.51674 0.49076 0.4106 0.47099 0.44319 0.41754 -0.34462 -0.55464 -0.4269 -0.83714 -1.1507 -0.89684 -1.3613 -1.6912 -1.0752 -1.6651 -1.922 -1.2935 -1.7295
2.7969 0.51369 0.48271 0.45892 0.52899 0 0.43636 0.49603 0.50907 0.50342 0.43126 0.49544 7.7013 -0.25382 -0.36921 -0.27414 -0.61411 -0.82693 -0.56169 -0.91248 -1.2155 -0.82434 0 -1.7685 0 -0.0079608 -0.030055 -0.01159 -0.033419 -20.803 0.41933 0.48022 0.44881 0.47462 0.49382 0.45772 0.47384 0.50259 0.48668 -0.33175 -0.57741 -0.44914 -0.86802 -1.1863 -0.92031 -1.4135 -1.7467 -1.0911 -1.7123 -1.9883 -1.3179 -1.7906
2.8008 0.49316 0.47622 0.47598 0.49425 0 0.44491 0.47668 0.51566 0.48059 0.4419 0.551 9.9914 -0.25481 -0.37355 -0.27239 -0.61658 -0.82835 -0.57246 -0.93174 -1.2302 -0.82595 0 -1.8164 0 -0.0076169 -0.030961 -0.011901 -0.033615 -20.921 0.4254 0.45136 0.42355 0.4494 0.47894 0.50322 0.46238 0.55463 0.54414 -0.31562 -0.59821 -0.47484 -0.89334 -1.2181 -0.94786 -1.4604 -1.7982 -1.1066 -1.7559 -2.0551 -1.3539 -1.8561
2.8047 0.47085 0.47036 0.48161 0.45927 0 0.4668 0.47536 0.5139 0.45497 0.46548 0.59129 12.34 -0.2545 -0.37237 -0.26924 -0.62123 -0.82537 -0.58221 -0.9519 -1.2455 -0.82649 0 -1.8672 0 -0.0069365 -0.032065 -0.012056 -0.033793 -21.145 0.45536 0.45769 0.41089 0.45645 0.47243 0.52695 0.45005 0.57911 0.57187 -0.30063 -0.61249 -0.50126 -0.91042 -1.2465 -0.97831 -1.4962 -1.8426 -1.1203 -1.7901 -2.1156 -1.3982 -1.9089
2.8086 0.45328 0.46993 0.46446 0.45012 0 0.47099 0.49525 0.5135 0.45794 0.49215 0.60295 14.759 -0.25416 -0.37383 -0.26808 -0.6264 -0.83436 -0.59067 -0.96625 -1.2707 -0.82662 0 -1.9095 0 -0.0065825 -0.032933 -0.011983 -0.034286 -21.567 0.50322 0.4824 0.41794 0.48165 0.49384 0.53132 0.4523 0.57448 0.57126 -0.29106 -0.61623 -0.52519 -0.91714 -1.272 -1.0097 -1.516 -1.8765 -1.131 -1.8092 -2.1624 -1.4456 -1.9401
2.8125 0.44238 0.47043 0.43491 0.46571 0 0.46143 0.52233 0.51352 0.50073 0.51217 0.59167 17.251 -0.25535 -0.38635 -0.2713 -0.62972 -0.86107 -0.59784 -0.97287 -1.3065 -0.82656 0 -1.9312 0 -0.0068709 -0.033193 -0.011894 -0.035103 -22.02 0.54941 0.49442 0.44445 0.49988 0.53046 0.53034 0.4729 0.5548 0.55777 -0.29205 -0.60386 -0.53818 -0.90892 -1.2916 -1.0336 -1.5107 -1.8887 -1.135 -1.8008 -2.1784 -1.48 -1.9513
2.8164 0.43649 0.4624 0.41345 0.47952 0 0.46584 0.53349 0.50465 0.55891 0.51824 0.57499 19.81 -0.25836 -0.408 -0.2776 -0.63088 -0.89305 -0.60318 -0.97526 -1.3404 -0.82639 0 -1.9285 0 -0.0074869 -0.032952 -0.012126 -0.035807 -22.162 0.57581 0.47879 0.47601 0.49908 0.54825 0.53115 0.50042 0.53557 0.54652 -0.29778 -0.58377 -0.53894 -0.8917 -1.3011 -1.0435 -1.4901 -1.8783 -1.1316 -1.7723 -2.1668 -1.4916 -1.9486
2.8203 0.43226 0.44213 0.40896 0.46855 0 0.49502 0.51641 0.48247 0.58977 0.5084 0.56385 22.434 -0.26206 -0.42581 -0.28281 -0.63182 -0.90927 -0.60549 -0.97748 -1.3552 -0.82712 0 -1.9073 0 -0.0078597 -0.03279 -0.012828 -0.035952 -21.773 0.57712 0.44875 0.49222 0.48535 0.52782 0.52804 0.51846 0.52197 0.54277 -0.30465 -0.56113 -0.52804 -0.86886 -1.2969 -1.0364 -1.4602 -1.844 -1.1194 -1.7287 -2.1308 -1.4775 -1.9341
2.8242 0.42652 0.41694 0.41038 0.4374 0 0.52189 0.48072 0.45478 0.56772 0.48766 0.55418 25.129 -0.26501 -0.4269 -0.28376 -0.63383 -0.89826 -0.60324 -0.97847 -1.3427 -0.83014 0 -1.8749 0 -0.0077557 -0.033204 -0.013761 -0.035605 -20.961 0.55938 0.4285 0.483 0.46858 0.48474 0.51214 0.51878 0.50922 0.54411 -0.31011 -0.54029 -0.50661 -0.84352 -1.2758 -1.0105 -1.4259 -1.7851 -1.0975 -1.675 -2.0735 -1.4367 -1.9042
2.8281 0.41784 0.39883 0.40122 0.41121 0 0.50665 0.44787 0.43407 0.50455 0.46479 0.53645 27.901 -0.26668 -0.41105 -0.2811 -0.63467 -0.86778 -0.59451 -0.97135 -1.3103 -0.83441 0 -1.8317 0 -0.0074501 -0.034006 -0.014423 -0.035301 -20.039 0.5301 0.42658 0.45543 0.44947 0.45111 0.48347 0.5039 0.49213 0.54708 -0.31179 -0.52688 -0.47669 -0.82005 -1.2327 -0.96395 -1.3931 -1.6996 -1.0638 -1.6173 -1.9986 -1.3691 -1.8552
2.832 0.40738 0.39323 0.38069 0.40662 0 0.44106 0.4302 0.42477 0.43659 0.44492 0.50919 30.748 -0.26747 -0.39158 -0.27821 -0.62953 -0.83673 -0.57737 -0.9489 -1.2731 -0.83437 0 -1.7709 0 -0.0073504 -0.034299 -0.014431 -0.035426 -19.221 0.49177 0.42843 0.42384 0.42332 0.44057 0.45184 0.47813 0.47197 0.54782 -0.31204 -0.52421 -0.44479 -0.80393 -1.1685 -0.90317 -1.3661 -1.5934 -1.0184 -1.563 -1.9135 -1.286 -1.7877
2.8359 0.39785 0.39431 0.36645 0.41443 0 0.36212 0.42169 0.42032 0.39334 0.42522 0.47827 33.655 -0.2678 -0.3825 -0.27734 -0.61532 -0.81681 -0.55109 -0.9103 -1.2383 -0.82207 0 -1.6866 0 -0.0075588 -0.033174 -0.013823 -0.035709 -18.446 0.44487 0.4152 0.39538 0.39301 0.43752 0.42699 0.4401 0.45324 0.53672 -0.31535 -0.52738 -0.41559 -0.79427 -1.0945 -0.83983 -1.3408 -1.4803 -0.96682 -1.5113 -1.8232 -1.2013 -1.7052
2.8398 0.39079 0.39131 0.37377 0.41287 0 0.3187 0.40889 0.41257 0.37778 0.39918 0.44426 36.61 -0.26732 -0.38395 -0.27706 -0.59358 -0.80089 -0.51772 -0.86266 -1.198 -0.79302 0 -1.5824 0 -0.0078604 -0.030501 -0.013008 -0.035459 -17.524 0.39434 0.3871 0.36776 0.37149 0.42116 0.40953 0.38789 0.43465 0.4979 -0.32357 -0.53302 -0.39059 -0.78943 -1.0167 -0.77918 -1.313 -1.3669 -0.9116 -1.4595 -1.7276 -1.1204 -1.61
2.8438 0.38433 0.37887 0.39355 0.39445 0 0.32636 0.38753 0.40058 0.37315 0.36585 0.3973 39.61 -0.26486 -0.38108 -0.27366 -0.56857 -0.76983 -0.48214 -0.8155 -1.1362 -0.7505 0 -1.4704 0 -0.0080699 -0.027091 -0.012388 -0.034313 -16.403 0.34985 0.36479 0.33993 0.36785 0.39281 0.39157 0.33107 0.40649 0.42134 -0.33769 -0.53743 -0.37059 -0.7869 -0.94107 -0.72569 -1.2778 -1.2598 -0.85545 -1.4037 -1.6258 -1.0472 -1.5031
2.8477 0.37392 0.36108 0.39623 0.37375 0 0.35733 0.36482 0.38752 0.36303 0.33351 0.33069 42.657 -0.25909 -0.35873 -0.26484 -0.54268 -0.71201 -0.44976 -0.77335 -1.0471 -0.70367 0 -1.3633 0 -0.0082476 -0.024024 -0.012012 -0.032673 -15.255 0.31832 0.36624 0.31998 0.37344 0.37158 0.36517 0.29226 0.35973 0.31881 -0.35541 -0.53341 -0.35524 -0.7792 -0.87653 -0.68415 -1.2237 -1.1697 -0.80223 -1.3344 -1.5133 -0.98479 -1.3886
2.8516 0.35564 0.34587 0.3613 0.3671 0 0.37304 0.34637 0.37059 0.3428 0.31233 0.25806 45.753 -0.24904 -0.31816 -0.25175 -0.51437 -0.63756 -0.42337 -0.73325 -0.94548 -0.66058 0 -1.2664 0 -0.0085109 -0.021815 -0.011571 -0.031291 -14.285 0.29725 0.38391 0.31769 0.36679 0.3643 0.33008 0.2897 0.29888 0.22509 -0.36656 -0.5193 -0.34019 -0.7591 -0.82242 -0.64801 -1.1509 -1.0954 -0.75236 -1.2511 -1.3938 -0.92673 -1.2759
2.8555 0.3291 0.33611 0.30221 0.36905 0 0.36098 0.32603 0.33964 0.31556 0.30321 0.20929 48.894 -0.23473 -0.27853 -0.23766 -0.48113 -0.57297 -0.40199 -0.68943 -0.85809 -0.62255 0 -1.1783 0 -0.0087258 -0.020172 -0.01074 -0.030455 -13.49 0.27749 0.38791 0.32957 0.33482 0.34983 0.29383 0.31519 0.24382 0.17708 -0.36519 -0.49645 -0.32345 -0.72434 -0.77455 -0.61146 -1.0636 -1.033 -0.70389 -1.158 -1.2733 -0.86929 -1.1762
2.8594 0.29654 0.32566 0.25654 0.35566 0 0.33717 0.29312 0.28957 0.28447 0.29562 0.20294 52.077 -0.21776 -0.26028 -0.22497 -0.44414 -0.53918 -0.38276 -0.64026 -0.80266 -0.58529 0 -1.0962 0 -0.0085419 -0.018528 -0.0095298 -0.029715 -12.651 0.2535 0.35424 0.33598 0.28674 0.30208 0.26549 0.33304 0.21562 0.186 -0.34734 -0.46592 -0.30391 -0.67358 -0.72915 -0.57033 -0.96587 -0.97868 -0.65468 -1.0594 -1.1576 -0.8104 -1.095
2.8633 0.25901 0.30277 0.24705 0.31238 0 0.31732 0.24831 0.23281 0.2528 0.27791 0.22379 55.309 -0.20133 -0.26565 -0.21387 -0.40892 -0.53254 -0.36408 -0.5906 -0.77226 -0.54522 0 -1.0207 0 -0.0078004 -0.016723 -0.0083193 -0.028486 -11.56 0.23006 0.29008 0.31726 0.24392 0.22685 0.2487 0.3082 0.21817 0.22806 -0.30892 -0.42907 -0.28071 -0.60566 -0.68087 -0.51976 -0.86331 -0.92734 -0.60131 -0.96162 -1.0549 -0.74844 -1.0294
2.8672 0.21318 0.25682 0.25269 0.2533 0 0.29367 0.20645 0.1935 0.22799 0.24916 0.23484 58.594 -0.18878 -0.27597 -0.20342 -0.38055 -0.52711 -0.34662 -0.54715 -0.74126 -0.50375 0 -0.95482 0 -0.0068303 -0.015123 -0.0075477 -0.026851 -10.213 0.2177 0.22958 0.27198 0.21577 0.16573 0.23976 0.2406 0.23408 0.26359 -0.25131 -0.38741 -0.25402 -0.52259 -0.62009 -0.45642 -0.76484 -0.8668 -0.53635 -0.87409 -0.97461 -0.6831 -0.9727
2.8711 0.15274 0.18349 0.22268 0.2056 0 0.24342 0.17917 0.18353 0.21761 0.21842 0.21688 61.93 -0.18083 -0.26933 -0.19289 -0.3581 -0.49751 -0.33087 -0.511 -0.68848 -0.46489 0 -0.89818 0 -0.0062063 -0.014101 -0.007342 -0.025561 -8.7426 0.22147 0.2012 0.21514 0.18885 0.15505 0.23159 0.16973 0.24067 0.2683 -0.18856 -0.34207 -0.22526 -0.43323 -0.54544 -0.38696 -0.67031 -0.78955 -0.45894 -0.79218 -0.90366 -0.61419 -0.91975
2.875 0.073968 0.08678 0.12426 0.17302 0 0.15472 0.15632 0.18426 0.21716 0.1908 0.19393 65.29 -0.17376 -0.24183 -0.18116 -0.3338 -0.44162 -0.31359 -0.4743 -0.61556 -0.4282 0 -0.84211 0 -0.0061592 -0.013479 -0.0073883 -0.025099 -7.1757 0.23491 0.19592 0.1559 0.14203 0.18278 0.21983 0.13872 0.2315 0.2496 -0.12668 -0.29189 -0.1938 -0.33965 -0.45473 -0.31432 -0.57557 -0.689 -0.36752 -0.70825 -0.82859 -0.53839 -0.86502
2.8789 -0.018412 -0.021208 -0.022353 0.11993 0 0.037672 0.11062 0.15648 0.2048 0.15553 0.21164 68.642 -0.16067 -0.21045 -0.16489 -0.29766 -0.38026 -0.28673 -0.4236 -0.54118 -0.38448 0 -0.76891 0 -0.0062765 -0.012527 -0.0071165 -0.024757 -5.3013 0.24456 0.16649 0.080191 0.070687 0.19364 0.2046 0.14824 0.2213 0.23566 -0.070671 -0.23543 -0.15852 -0.24293 -0.34578 -0.24089 -0.47493 -0.55865 -0.26077 -0.61276 -0.73364 -0.4512 -0.79534
2.8828 -0.11065 -0.12283 -0.1578 0.00047878 0 -0.089512 0.025109 0.074551 0.15526 0.091267 0.2834 71.966 -0.1358 -0.19325 -0.13839 -0.24289 -0.3317 -0.24041 -0.34685 -0.47398 -0.31916 0 -0.6542 0 -0.0058505 -0.010475 -0.0060206 -0.022792 -2.8287 0.23824 0.062126 -0.037335 -0.0080825 0.141 0.18514 0.14725 0.22685 0.24875 -0.025378 -0.16806 -0.11463 -0.13979 -0.20996 -0.16735 -0.3523 -0.38038 -0.13348 -0.48065 -0.57992 -0.33761 -0.6857
2.8867 -0.18644 -0.20143 -0.23407 -0.19032 0 -0.21591 -0.085143 -0.046756 0.063237 -0.013145 0.35719 75.267 -0.098416 -0.18569 -0.096786 -0.16776 -0.28444 -0.16816 -0.23813 -0.3897 -0.2207 0 -0.47137 0 -0.0045249 -0.0069701 -0.0038822 -0.017712 0.33213 0.20658 -0.12678 -0.19886 -0.075431 0.030323 0.15171 0.07641 0.24079 0.28388 0.015943 -0.088677 -0.057684 -0.022188 -0.043912 -0.086642 -0.19475 -0.14969 0.013902 -0.29457 -0.34243 -0.18529 -0.50553
2.8906 -0.23737 -0.25063 -0.25275 -0.39373 0 -0.33177 -0.18266 -0.16107 -0.048895 -0.14173 0.34148 78.561 -0.052765 -0.15772 -0.040341 -0.073971 -0.19659 -0.070645 -0.097831 -0.23804 -0.087322 0 -0.19938 0 -0.0025494 -0.0020655 -0.00080799 -0.0095868 3.971 0.138 -0.34897 -0.36147 -0.13276 -0.092787 0.084721 -0.072452 0.22448 0.30447 0.061251 0.00077683 0.012664 0.11493 0.15128 0.0089702 -0.0028051 0.12762 0.17944 -0.057729 -0.026877 0.0062201 -0.23221
2.8945 -0.27027 -0.28036 -0.25583 -0.52046 0 -0.41175 -0.24171 -0.23011 -0.15073 -0.25673 0.17408 81.855 -0.0039525 -0.077732 0.024263 0.035299 -0.027623 0.044761 0.069895 0.020486 0.072877 0 0.16613 0 -0.00039745 0.0040718 0.0028597 -0.0002248 7.7682 0.018247 -0.5156 -0.45623 -0.19939 -0.19403 -0.032949 -0.23945 0.13061 0.25465 0.11592 0.09919 0.096497 0.2758 0.37607 0.12626 0.22271 0.44895 0.36322 0.22661 0.36166 0.23729 0.13768
2.8984 -0.30493 -0.3128 -0.28312 -0.51657 0 -0.42044 -0.27246 -0.25842 -0.2327 -0.32535 -0.12385 85.125 0.046357 0.056965 0.087776 0.15564 0.2229 0.16814 0.25865 0.3764 0.24708 0 0.60346 0 0.0017899 0.011237 0.0066622 0.0079436 11.566 -0.15701 -0.55504 -0.4387 -0.28779 -0.28083 -0.1975 -0.34512 -0.060538 0.083705 0.18538 0.20505 0.19313 0.46452 0.63037 0.27274 0.47888 0.81027 0.56541 0.55168 0.81305 0.50645 0.58585
2.9023 -0.36164 -0.36823 -0.34212 -0.40872 0 -0.34991 -0.31032 -0.28974 -0.31303 -0.3468 -0.45405 88.333 0.10041 0.21197 0.14486 0.28172 0.5053 0.29255 0.45974 0.76655 0.42392 0 1.0667 0 0.0042975 0.01891 0.010137 0.013326 15.426 -0.36533 -0.465 -0.32964 -0.38522 -0.37815 -0.37702 -0.36374 -0.32057 -0.22154 0.27622 0.3162 0.2985 0.68721 0.91252 0.46275 0.75654 1.2022 0.78838 0.89758 1.2991 0.8067 1.0768
2.9063 -0.44584 -0.44981 -0.41681 -0.29232 0 -0.25313 -0.38201 -0.36754 -0.41396 -0.35669 -0.70195 91.444 0.1609 0.3397 0.19798 0.40941 0.75144 0.41763 0.66281 1.1118 0.59727 0 1.5039 0 0.0073914 0.02607 0.012936 0.015905 19.434 -0.557 -0.32557 -0.21052 -0.46455 -0.48365 -0.52711 -0.35141 -0.58465 -0.6097 0.37659 0.42853 0.40175 0.92381 1.2004 0.6765 1.0336 1.595 1.0206 1.2327 1.7726 1.1102 1.5653
2.9102 -0.54154 -0.54007 -0.49578 -0.27172 0 -0.22609 -0.48359 -0.49594 -0.53316 -0.40322 -0.80513 94.453 0.22753 0.41631 0.25526 0.53854 0.92442 0.54887 0.85891 1.37 0.76716 0 1.8827 0 0.010887 0.03159 0.014936 0.016924 23.483 -0.68182 -0.25791 -0.17621 -0.51398 -0.56294 -0.62093 -0.39778 -0.78639 -0.96755 0.48067 0.54106 0.49799 1.1641 1.4839 0.90294 1.3021 1.9755 1.2566 1.5456 2.2171 1.406 2.0074
2.9141 -0.62041 -0.61312 -0.58064 -0.39486 0 -0.33817 -0.59068 -0.63704 -0.64375 -0.51237 -0.78445 97.378 0.29705 0.46031 0.32384 0.67225 1.0455 0.69228 1.0443 1.5629 0.93821 0 2.2074 0 0.014254 0.035084 0.0163 0.018026 27.302 -0.72697 -0.34859 -0.28027 -0.55244 -0.59598 -0.66892 -0.5433 -0.89089 -1.1693 0.58298 0.65295 0.58315 1.3976 1.7533 1.13 1.5556 2.3315 1.4907 1.8278 2.6205 1.6848 2.3744
2.918 -0.66168 -0.65402 -0.66572 -0.62382 0 -0.56956 -0.68538 -0.74613 -0.72515 -0.66788 -0.72517 100.24 0.36609 0.51704 0.40371 0.8121 1.1752 0.84744 1.2209 1.755 1.1154 0 2.5113 0 0.017145 0.037407 0.017414 0.020462 30.69 -0.73326 -0.58745 -0.50806 -0.61227 -0.61775 -0.70976 -0.74018 -0.90667 -1.1538 0.67592 0.76313 0.65116 1.607 1.9935 1.3368 1.7854 2.6439 1.7127 2.0684 2.968 1.9342 2.6661
2.9219 -0.66811 -0.66953 -0.72191 -0.85658 0 -0.81819 -0.76893 -0.8105 -0.7902 -0.82151 -0.72556 103.03 0.43304 0.62222 0.48658 0.95275 1.3643 1.0036 1.3914 2.0005 1.2981 0 2.8286 0 0.019734 0.040185 0.018704 0.024679 33.695 -0.76943 -0.86579 -0.78733 -0.70695 -0.69407 -0.77918 -0.89582 -0.87526 -0.97536 0.75628 0.86924 0.70275 1.7786 2.1975 1.502 1.9902 2.904 1.9107 2.272 3.2672 2.1518 2.9098
2.9258 -0.66452 -0.68122 -0.71789 -0.98639 0 -0.97536 -0.84911 -0.85567 -0.8744 -0.92632 -0.84137 105.75 0.4965 0.77395 0.56051 1.0819 1.6127 1.1431 1.5522 2.3003 1.4756 0 3.1644 0 0.022473 0.044586 0.020392 0.030255 36.511 -0.88043 -1.0434 -1.0223 -0.81808 -0.84743 -0.8833 -0.95707 -0.84999 -0.77941 0.82707 0.96861 0.74395 1.9163 2.3722 1.6269 2.1739 3.1207 2.0828 2.4496 3.5324 2.3445 3.1416
2.9297 -0.67916 -0.70645 -0.6653 -0.96596 0 -1.0022 -0.92186 -0.91419 -0.99396 -0.96832 -1.0521 108.36 0.55241 0.93334 0.61657 1.1861 1.8673 1.2499 1.6916 2.5993 1.6287 0 3.4869 0 0.025531 0.050352 0.022331 0.036133 39.186 -1.0507 -1.0415 -1.133 -0.91418 -1.0148 -0.99824 -0.95313 -0.87477 -0.71091 0.88883 1.0578 0.77739 2.0218 2.5192 1.7122 2.335 3.2955 2.2256 2.6021 3.7641 2.5126 3.3805
2.9336 -0.72277 -0.74383 -0.63355 -0.83843 0 -0.93987 -0.97141 -0.98807 -1.1165 -0.97179 -1.2687 110.87 0.59424 1.0505 0.65311 1.2583 2.0577 1.3189 1.7948 2.8246 1.7393 0 3.7451 0 0.028531 0.055945 0.02407 0.041124 41.445 -1.2135 -0.89532 -1.0891 -0.97827 -1.0955 -1.0919 -0.95588 -0.96713 -0.82219 0.94195 1.1331 0.80571 2.0979 2.6403 1.7608 2.4712 3.4303 2.3363 2.7291 3.9604 2.6556 3.6163
2.9375 -0.78272 -0.77597 -0.70082 -0.71127 0 -0.85477 -0.98814 -1.0418 -1.1801 -0.97377 -1.3858 113.26 0.6173 1.095 0.67487 1.2996 2.1405 1.3575 1.8538 2.9326 1.8007 0 3.9009 0 0.030853 0.0597 0.025127 0.044505 42.839 -1.2993 -0.72502 -0.92775 -1.0135 -1.05 -1.1451 -1.0003 -1.1077 -1.0523 0.97984 1.1808 0.82978 2.1444 2.727 1.7744 2.5647 3.5137 2.401 2.8117 4.0899 2.7575 3.8208
2.9414 -0.83614 -0.78754 -0.87614 -0.6835 0 -0.78409 -0.98046 -1.0343 -1.1467 -0.98908 -1.3513 115.53 0.62346 1.0711 0.6884 1.317 2.1234 1.3783 1.8748 2.9341 1.822 0 3.9493 0 0.032154 0.060985 0.025334 0.046289 43.101 -1.2826 -0.64989 -0.74411 -1.0242 -0.94608 -1.1549 -1.0486 -1.2424 -1.2871 1.0004 1.2034 0.84929 2.1752 2.7838 1.7735 2.6195 3.5579 2.4315 2.8512 4.1506 2.8198 3.9698
2.9453 -0.86944 -0.78244 -1.0715 -0.77549 0 -0.73434 -0.96461 -0.96077 -1.0393 -0.9975 -1.2039 117.67 0.6211 1.0122 0.69766 1.3189 2.0556 1.3902 1.8751 2.8806 1.8222 0 3.9162 0 0.03256 0.060461 0.024967 0.046974 42.404 -1.1915 -0.71147 -0.6467 -1.0009 -0.89738 -1.1269 -1.0362 -1.3039 -1.4392 1.0017 1.2028 0.86229 2.1921 2.8087 1.763 2.6367 3.5642 2.4314 2.8476 4.1408 2.8405 4.0526
2.9492 -0.88642 -0.7838 -1.1648 -0.91758 0 -0.71805 -0.94473 -0.86655 -0.9254 -0.96747 -1.0431 119.68 0.61942 0.96063 0.70283 1.3137 1.9952 1.3945 1.8723 2.8281 1.8187 0 3.8382 0 0.032443 0.059345 0.024519 0.046987 41.288 -1.0779 -0.86187 -0.69574 -0.93309 -0.95147 -1.0709 -0.95053 -1.2467 -1.4783 0.98299 1.1814 0.86692 2.1959 2.8 1.7455 2.6186 3.5338 2.404 2.8027 4.0621 2.8189 4.0643
2.9531 -0.89939 -0.81516 -1.104 -1.0113 0 -0.76761 -0.90998 -0.81675 -0.8633 -0.89627 -0.95081 121.56 0.62213 0.94491 0.70275 1.3092 1.9756 1.3886 1.8731 2.8026 1.819 0 3.7423 0 0.032095 0.058427 0.024286 0.046399 40.326 -0.97924 -1.0151 -0.86312 -0.83875 -1.044 -1.0054 -0.85798 -1.0789 -1.4043 0.94373 1.1427 0.85985 2.184 2.7535 1.7213 2.5682 3.4654 2.3518 2.7197 3.9182 2.7529 3.9957
2.957 -0.91404 -0.87826 -0.95494 -1.0131 0 -0.89685 -0.8557 -0.84656 -0.86278 -0.82651 -0.93144 123.31 0.62626 0.96559 0.69829 1.3104 1.9894 1.373 1.8709 2.791 1.8212 0 3.6401 0 0.031663 0.057664 0.024121 0.045161 39.811 -0.90444 -1.1097 -1.0471 -0.77212 -1.0681 -0.958 -0.84515 -0.86578 -1.2152 0.89551 1.1 0.84039 2.1539 2.6778 1.6877 2.5032 3.3694 2.2853 2.6213 3.7455 2.656 3.8427
2.9609 -0.92407 -0.94757 -0.84154 -0.96406 0 -1.0536 -0.80449 -0.93326 -0.89348 -0.81642 -0.92483 124.94 0.62692 0.99673 0.69316 1.3153 2 1.3533 1.8533 2.7598 1.8196 0 3.5362 0 0.031294 0.056527 0.023645 0.043556 39.673 -0.84952 -1.132 -1.1376 -0.78898 -0.98616 -0.95002 -0.93125 -0.69913 -0.92141 0.85338 1.0643 0.81463 2.1114 2.5946 1.6471 2.4418 3.2662 2.2177 2.5306 3.585 2.5519 3.6307
2.9648 -0.92015 -0.98798 -0.83543 -0.93815 0 -1.1326 -0.7976 -1.0136 -0.92426 -0.88508 -0.87858 126.45 0.62306 1.0044 0.69147 1.3151 1.9715 1.3352 1.8139 2.6865 1.8105 0 3.438 0 0.031164 0.054675 0.022733 0.042262 39.639 -0.81812 -1.096 -1.0869 -0.89454 -0.86703 -0.97485 -1.0415 -0.64688 -0.58971 0.82517 1.0405 0.7862 2.0603 2.5156 1.6016 2.392 3.1665 2.1552 2.4577 3.4558 2.4521 3.4242
2.9688 -0.90259 -0.9818 -0.90084 -0.96007 0 -1.0589 -0.8577 -1.0318 -0.94802 -0.98389 -0.80557 127.83 0.61844 0.97212 0.69417 1.3002 1.8997 1.3187 1.7592 2.5817 1.7932 0 3.3571 0 0.031298 0.052338 0.021787 0.041868 39.454 -0.82203 -1.016 -0.93623 -1.0248 -0.81026 -0.99493 -1.072 -0.71526 -0.34974 0.81742 1.032 0.75903 2.0048 2.4522 1.5545 2.3599 3.0807 2.1033 2.41 3.3736 2.367 3.3001
2.9727 -0.88332 -0.94212 -0.94681 -0.97971 0 -0.86746 -0.95778 -0.97831 -0.96969 -1.0276 -0.76659 129.06 0.61728 0.91475 0.69772 1.269 1.8171 1.2981 1.7049 2.4844 1.7682 0 3.3017 0 0.03142 0.050172 0.021442 0.042306 38.993 -0.86125 -0.9061 -0.78128 -1.0868 -0.84154 -0.96809 -0.98417 -0.84731 -0.32601 0.8389 1.0418 0.74085 1.9545 2.4222 1.515 2.3512 3.0274 2.0709 2.3947 3.3591 2.3124 3.2986
2.9766 -0.87461 -0.90076 -0.92806 -0.93297 0 -0.69297 -1.0306 -0.89011 -0.97952 -0.96399 -0.79698 130.16 0.6194 0.8675 0.6965 1.2304 1.7674 1.2681 1.6651 2.4324 1.7373 0 3.268 0 0.031117 0.048791 0.021914 0.042817 38.259 -0.90785 -0.79751 -0.7069 -1.0282 -0.89123 -0.88363 -0.83851 -0.95828 -0.5385 0.87474 1.057 0.73395 1.9163 2.4164 1.4897 2.3514 3.0035 2.052 2.3915 3.3818 2.282 3.3917
2.9805 -0.87611 -0.88118 -0.88736 -0.82577 0 -0.66306 -1.0163 -0.81627 -0.95057 -0.82168 -0.85843 131.12 0.61999 0.85606 0.68702 1.1974 1.7663 1.2306 1.6437 2.4312 1.7042 0 3.2422 0 0.030215 0.048347 0.022637 0.04253 37.323 -0.91676 -0.74047 -0.7389 -0.87867 -0.87653 -0.77441 -0.73781 -0.98466 -0.86503 0.91309 1.0685 0.73731 1.8903 2.4216 1.479 2.3498 3.0011 2.0403 2.3867 3.4189 2.2677 3.5017
2.9844 -0.87391 -0.88025 -0.89703 -0.7459 0 -0.78867 -0.90947 -0.7817 -0.86853 -0.69056 -0.87246 131.95 0.61444 0.8732 0.6707 1.1769 1.7859 1.1947 1.6347 2.448 1.6757 0 3.212 0 0.028984 0.048461 0.022646 0.041138 36.309 -0.86059 -0.77211 -0.83994 -0.72797 -0.79557 -0.69245 -0.73841 -0.91722 -1.1132 0.94538 1.0698 0.74989 1.8758 2.4265 1.4822 2.3388 3.0136 2.0306 2.371 3.4542 2.2638 3.5545
2.9883 -0.8532 -0.87454 -0.96643 -0.77794 0 -0.95372 -0.76654 -0.77815 -0.76138 -0.65089 -0.80426 132.65 0.60346 0.88536 0.65314 1.1666 1.7792 1.17 1.6297 2.4394 1.6587 0 3.1785 0 0.027942 0.048539 0.02147 0.039068 35.405 -0.75937 -0.87494 -0.94123 -0.66115 -0.73134 -0.67106 -0.81365 -0.80065 -1.1509 0.96159 1.0533 0.77005 1.8702 2.4161 1.4965 2.3098 3.0322 2.0161 2.3341 3.4697 2.2632 3.5224
2.9922 -0.81231 -0.84436 -1.0197 -0.90298 0 -1.0153 -0.66822 -0.78351 -0.69113 -0.71303 -0.70722 133.23 0.59334 0.86626 0.64093 1.1612 1.7273 1.1604 1.6262 2.3922 1.6557 0 3.1561 0 0.027462 0.048239 0.019685 0.037101 34.829 -0.67585 -0.97149 -0.98156 -0.70344 -0.76239 -0.70806 -0.89389 -0.70401 -0.99032 0.95426 1.0139 0.7933 1.8651 2.371 1.5117 2.2565 3.0406 1.9882 2.2714 3.4493 2.2572 3.4268
2.9961 -0.76501 -0.79302 -0.97232 -0.99329 0 -0.92148 -0.66722 -0.78495 -0.70774 -0.81876 -0.67659 133.68 0.59086 0.8263 0.63801 1.1593 1.6652 1.1625 1.6274 2.3387 1.662 0 3.1599 0 0.027585 0.047723 0.018537 0.035883 34.718 -0.67377 -0.97247 -0.93211 -0.81307 -0.87637 -0.77934 -0.93214 -0.68155 -0.76051 0.93559 0.96451 0.81466 1.8536 2.3021 1.518 2.1914 3.0336 1.9502 2.1987 3.4066 2.2446 3.3089
3 -0.72943 -0.74393 -0.82753 -0.92341 0 -0.74242 -0.75655 -0.7833 -0.80512 -0.89567 -0.75626 134.01 0.59697 0.80605 0.64364 1.1627 1.6532 1.1695 1.6342 2.3289 1.6672 0 3.1878 0 0.028147 0.047441 0.018874 0.035686 34.987 -0.76852 -0.84535 -0.80331 -0.91719 -0.97649 -0.86009 -0.92945 -0.74529 -0.60491 0.91233 0.91275 0.83161 1.8334 2.2185 1.5117 2.1212 3.0093 1.905 2.1243 3.3482 2.2245 3.2033
3.0039 -0.71438 -0.71934 -0.68675 -0.69766 0 -0.59727 -0.8751 -0.77973 -0.91989 -0.9102 -0.89307 134.24 0.60488 0.83488 0.65245 1.1682 1.7158 1.1742 1.639 2.378 1.6597 0 3.215 0 0.028943 0.047592 0.020349 0.036391 35.277 -0.9087 -0.64616 -0.64008 -0.95737 -0.97152 -0.92827 -0.90766 -0.86118 -0.59195 0.891 0.86626 0.84176 1.8033 2.1307 1.49 2.0527 2.9668 1.8562 2.0562 3.2805 2.1966 3.1335
3.0078 -0.71462 -0.7211 -0.65769 -0.46646 0 -0.55622 -0.94274 -0.76556 -0.97429 -0.87472 -0.98388 134.39 0.60433 0.89278 0.6563 1.1634 1.8026 1.1701 1.6272 2.4385 1.6315 0 3.2057 0 0.029683 0.047746 0.02165 0.03749 35.1 -1.0053 -0.48601 -0.50848 -0.91495 -0.85656 -0.95433 -0.87391 -0.9675 -0.69803 0.88005 0.83775 0.83961 1.7625 2.0591 1.4492 1.9965 2.9035 1.8099 2.0056 3.2093 2.1571 3.117
3.0117 -0.71711 -0.7305 -0.74946 -0.40511 0 -0.60587 -0.90554 -0.7301 -0.92733 -0.81574 -0.96517 134.46 0.58891 0.91684 0.64784 1.1348 1.8173 1.1511 1.5883 2.4273 1.581 0 3.1352 0 0.029887 0.047066 0.02158 0.038109 34.118 -0.98935 -0.45701 -0.47208 -0.8103 -0.70922 -0.90389 -0.81953 -1.005 -0.84825 0.87575 0.82764 0.82255 1.7158 2.0145 1.3961 1.9537 2.8238 1.7693 1.9701 3.1324 2.1031 3.1558
3.0156 -0.71042 -0.72535 -0.86033 -0.56205 0 -0.69076 -0.76872 -0.67825 -0.79638 -0.74615 -0.85604 134.42 0.56091 0.85403 0.62464 1.0814 1.6972 1.1145 1.5258 2.2951 1.5136 0 3.0054 0 0.029051 0.045046 0.020015 0.037326 32.378 -0.85823 -0.57274 -0.56046 -0.68645 -0.61581 -0.76654 -0.74656 -0.94484 -0.96283 0.8688 0.82679 0.79068 1.6654 1.9891 1.336 1.9177 2.7298 1.7311 1.9402 3.044 2.0336 3.218
3.0195 -0.68946 -0.69701 -0.87074 -0.81517 0 -0.76892 -0.59805 -0.63476 -0.64117 -0.6694 -0.72185 134.27 0.52971 0.71562 0.59143 1.0194 1.4773 1.0647 1.4564 2.0768 1.4401 0 2.8435 0 0.027132 0.042078 0.017915 0.034774 30.313 -0.67745 -0.76205 -0.74325 -0.58841 -0.60533 -0.58595 -0.68083 -0.80356 -0.98121 0.85177 0.82719 0.7434 1.6113 1.9742 1.2706 1.8826 2.6213 1.691 1.9089 2.9391 1.9474 3.2384
3.0234 -0.65479 -0.65293 -0.75011 -0.97317 0 -0.82234 -0.48279 -0.62478 -0.52934 -0.60015 -0.61053 134 0.50493 0.57978 0.55805 0.97086 1.2753 1.0138 1.3968 1.8759 1.3723 0 2.6842 0 0.024844 0.039245 0.016447 0.031109 28.455 -0.53858 -0.91278 -0.92974 -0.54462 -0.64592 -0.45113 -0.6503 -0.63666 -0.87586 0.816 0.81851 0.68022 1.5521 1.9568 1.2013 1.8409 2.497 1.6432 1.8674 2.8121 1.8434 3.1526
3.0273 -0.61075 -0.60568 -0.57649 -0.92558 0 -0.82927 -0.47721 -0.64697 -0.50543 -0.56604 -0.53189 133.62 0.48921 0.53246 0.53305 0.94346 1.2021 0.97382 1.3497 1.7868 1.3171 0 2.5494 0 0.023279 0.037406 0.016077 0.027739 27.091 -0.5026 -0.93226 -1.0056 -0.5555 -0.68753 -0.44 -0.65383 -0.51276 -0.67067 0.7479 0.77845 0.60068 1.4801 1.9045 1.1245 1.7753 2.35 1.5725 1.7988 2.6538 1.7206 2.9454
3.0313 -0.56524 -0.56246 -0.45857 -0.71053 0 -0.75306 -0.56058 -0.66747 -0.5719 -0.58115 -0.48799 133.16 0.47637 0.59373 0.51739 0.92289 1.27 0.94686 1.301 1.8171 1.2712 0 2.4387 0 0.022995 0.036396 0.016394 0.025856 26.093 -0.56591 -0.79159 -0.89525 -0.59507 -0.69762 -0.55654 -0.6594 -0.47793 -0.44789 0.6624 0.71106 0.51622 1.3956 1.8141 1.0399 1.6874 2.1879 1.4809 1.7079 2.4789 1.5913 2.6674
3.0352 -0.52887 -0.52497 -0.44257 -0.4584 0 -0.57771 -0.65011 -0.64519 -0.68382 -0.6208 -0.49783 132.63 0.45645 0.69473 0.5033 0.88524 1.377 0.92082 1.2331 1.8759 1.2226 0 2.3336 0 0.023416 0.035158 0.01665 0.025522 25.074 -0.66796 -0.53866 -0.61693 -0.62615 -0.6641 -0.71779 -0.63557 -0.52827 -0.31457 0.56901 0.62129 0.4327 1.2994 1.6889 0.94739 1.5792 2.0143 1.3707 1.5975 2.2932 1.4604 2.4013
3.0391 -0.51057 -0.49678 -0.49063 -0.28453 0 -0.35459 -0.66246 -0.56756 -0.76281 -0.63229 -0.57164 132.04 0.42383 0.72906 0.48022 0.81895 1.3845 0.87754 1.1406 1.8428 1.1586 0 2.2113 0 0.023203 0.032722 0.016377 0.025642 23.71 -0.73008 -0.27948 -0.28993 -0.62006 -0.58513 -0.80666 -0.57994 -0.60846 -0.33297 0.47779 0.51639 0.35588 1.194 1.5357 0.84827 1.4545 1.8336 1.2461 1.4717 2.1029 1.3325 2.2056
3.043 -0.51157 -0.48636 -0.53673 -0.23088 0 -0.19707 -0.57621 -0.46353 -0.73469 -0.57835 -0.66328 131.37 0.38195 0.63792 0.44348 0.73535 1.2256 0.80726 1.0367 1.6621 1.0751 0 2.0571 0 0.021364 0.029137 0.015529 0.024896 21.965 -0.6982 -0.13318 -0.07825 -0.56819 -0.47205 -0.74953 -0.51261 -0.64131 -0.46741 0.40583 0.41116 0.29578 1.0859 1.3709 0.74651 1.3212 1.6544 1.1164 1.3377 1.9159 1.214 2.0868
3.0469 -0.52356 -0.50021 -0.55176 -0.28416 0 -0.20675 -0.44319 -0.38109 -0.57736 -0.47245 -0.67216 130.62 0.34098 0.45804 0.39846 0.65855 0.95634 0.71778 0.94366 1.3855 0.98043 0 1.8713 0 0.018095 0.025437 0.014234 0.022774 20.073 -0.56579 -0.17423 -0.095039 -0.4814 -0.35978 -0.55875 -0.44715 -0.57348 -0.60105 0.36505 0.32929 0.25891 0.99116 1.2288 0.65408 1.1988 1.4927 1.0002 1.2114 1.7411 1.1097 2.0159
3.0508 -0.53442 -0.53281 -0.55416 -0.41645 0 -0.3886 -0.34115 -0.35004 -0.34618 -0.36982 -0.51984 129.79 0.31069 0.29287 0.35686 0.60553 0.71112 0.63057 0.87623 1.1302 0.89016 0 1.6714 0 0.01456 0.022723 0.012632 0.01985 18.354 -0.37125 -0.38736 -0.32686 -0.38399 -0.29753 -0.31583 -0.37922 -0.41003 -0.61844 0.34901 0.27685 0.2416 0.91827 1.1232 0.57837 1.0982 1.3568 0.90644 1.103 1.584 1.0202 1.9645
3.0547 -0.53719 -0.56545 -0.56977 -0.59184 0 -0.63368 -0.31283 -0.36352 -0.14944 -0.32219 -0.23709 128.87 0.29452 0.23217 0.32838 0.57574 0.60086 0.56723 0.83294 0.99093 0.81828 0 1.4887 0 0.011875 0.02126 0.011006 0.017173 17.071 -0.17873 -0.66555 -0.63353 -0.30884 -0.31427 -0.12043 -0.30897 -0.21456 -0.48723 0.35296 0.25623 0.24202 0.87307 1.061 0.52474 1.0273 1.2545 0.84078 1.0206 1.4523 0.94872 1.9187
3.0586 -0.5341 -0.5776 -0.59567 -0.74652 0 -0.79171 -0.34563 -0.39249 -0.082783 -0.33952 0.032489 127.86 0.28924 0.28666 0.31491 0.55813 0.63771 0.53736 0.80247 0.97754 0.77111 0 1.36 0 0.01031 0.020479 0.0099328 0.015472 16.416 -0.054396 -0.86218 -0.83199 -0.29089 -0.39065 -0.045674 -0.2656 -0.073675 -0.27231 0.37034 0.26717 0.2574 0.86012 1.0456 0.49772 0.99245 1.1931 0.80753 0.97212 1.3546 0.89906 1.8662
3.0625 -0.53169 -0.56183 -0.60692 -0.79574 0 -0.77554 -0.40195 -0.41508 -0.16804 -0.39202 0.13235 126.77 0.28918 0.3884 0.31161 0.54566 0.74164 0.53638 0.77763 1.0262 0.74812 0 1.3153 0 0.0094004 0.019759 0.010061 0.01488 16.536 -0.043926 -0.87275 -0.81172 -0.35153 -0.47122 -0.11726 -0.29261 -0.047851 -0.078156 0.38979 0.30725 0.28458 0.8906 1.0823 0.50908 1.011 1.1974 0.81881 0.98181 1.3277 0.89057 1.787
3.0664 -0.53249 -0.52911 -0.58985 -0.69008 0 -0.61373 -0.45942 -0.43134 -0.34295 -0.44322 0.012912 125.58 0.29033 0.45134 0.3126 0.54132 0.81538 0.55251 0.76358 1.0662 0.74667 0 1.3647 0 0.0086804 0.019137 0.011567 0.015179 17.453 -0.154 -0.69586 -0.60215 -0.47731 -0.50991 -0.30775 -0.39847 -0.13942 0.021888 0.4039 0.35477 0.31505 0.9459 1.1422 0.54517 1.0638 1.2521 0.8589 1.0375 1.3699 0.92119 1.6729
3.0703 -0.53197 -0.49996 -0.55841 -0.4737 0 -0.41658 -0.51704 -0.4521 -0.50786 -0.47703 -0.23681 124.31 0.29108 0.43901 0.31541 0.55145 0.82185 0.57558 0.77312 1.0812 0.76509 0 1.493 0 0.0081298 0.019216 0.013817 0.016088 18.931 -0.34404 -0.43289 -0.34541 -0.61233 -0.50414 -0.53935 -0.52686 -0.29586 0.010776 0.41383 0.40278 0.34699 1.018 1.2157 0.60066 1.1417 1.3505 0.92278 1.1331 1.48 0.9907 1.5579
3.0742 -0.52437 -0.48969 -0.53635 -0.27531 0 -0.29407 -0.56845 -0.47884 -0.59047 -0.49585 -0.47036 122.97 0.29066 0.3858 0.32082 0.57599 0.80277 0.60105 0.81431 1.1127 0.80172 0 1.6663 0 0.0079139 0.020448 0.015697 0.017274 20.468 -0.5379 -0.22648 -0.19746 -0.68198 -0.48447 -0.70614 -0.59114 -0.44338 -0.096047 0.42184 0.44673 0.37936 1.0998 1.2962 0.67109 1.2359 1.486 1.0064 1.2614 1.654 1.0972 1.5178
3.0781 -0.51101 -0.49955 -0.53103 -0.22135 0 -0.29351 -0.58446 -0.49877 -0.58063 -0.50261 -0.59676 121.59 0.28864 0.35989 0.32974 0.60753 0.83014 0.62885 0.88225 1.2106 0.85255 0 1.8465 0 0.0078768 0.022608 0.016419 0.018281 21.554 -0.65809 -0.17884 -0.23113 -0.64087 -0.47571 -0.72467 -0.55 -0.52839 -0.27955 0.43353 0.48351 0.41199 1.1831 1.3793 0.75235 1.3347 1.65 1.1066 1.4124 1.8846 1.2381 1.6214
3.082 -0.50182 -0.51916 -0.53137 -0.34095 0 -0.39268 -0.5361 -0.50079 -0.5185 -0.49392 -0.62412 120.16 0.28659 0.40313 0.3414 0.63941 0.93695 0.66043 0.96179 1.3776 0.91096 0 2.0068 0 0.0075491 0.024991 0.016091 0.018736 22.036 -0.66812 -0.30045 -0.40624 -0.51056 -0.47569 -0.59141 -0.45039 -0.54299 -0.51603 0.45684 0.51646 0.44524 1.2577 1.4648 0.83842 1.4204 1.8195 1.2168 1.5613 2.1329 1.3929 1.87
3.0859 -0.50734 -0.53575 -0.52921 -0.54708 0 -0.53278 -0.43792 -0.49328 -0.45852 -0.47228 -0.61258 118.65 0.28918 0.4977 0.35462 0.6726 1.0864 0.69706 1.0376 1.5588 0.97022 0 2.1387 0 0.0067635 0.027033 0.015553 0.018735 22.291 -0.59585 -0.51508 -0.6147 -0.37298 -0.47353 -0.39992 -0.38957 -0.52259 -0.75752 0.48977 0.55012 0.47796 1.3212 1.5525 0.92443 1.4883 1.9766 1.3282 1.6925 2.3617 1.5395 2.1848
3.0898 -0.52831 -0.54207 -0.53299 -0.70904 0 -0.65397 -0.35874 -0.50186 -0.44149 -0.45756 -0.60401 117.05 0.30175 0.58438 0.3699 0.71313 1.2038 0.73919 1.1022 1.6842 1.026 0 2.2489 0 0.0061535 0.028696 0.015621 0.018915 22.967 -0.51774 -0.7098 -0.75488 -0.31912 -0.47995 -0.28976 -0.42973 -0.51985 -0.93207 0.52951 0.5855 0.50849 1.3721 1.6404 1.0073 1.5372 2.1122 1.4353 1.799 2.5534 1.6667 2.4561
3.0938 -0.55308 -0.53853 -0.55427 -0.74905 0 -0.71398 -0.37503 -0.54609 -0.48612 -0.47743 -0.60257 115.35 0.32558 0.61448 0.38925 0.76315 1.2421 0.78582 1.1561 1.7273 1.0766 0 2.3511 0 0.0068211 0.030269 0.016478 0.019962 24.479 -0.5104 -0.79623 -0.78104 -0.38958 -0.52633 -0.35456 -0.5483 -0.57086 -0.97924 0.57217 0.62263 0.53484 1.4093 1.7254 1.0839 1.5674 2.2193 1.5324 1.8764 2.694 1.7651 2.6162
3.0977 -0.56603 -0.53088 -0.58416 -0.68186 0 -0.69568 -0.50347 -0.61747 -0.58917 -0.54208 -0.60817 113.56 0.35534 0.59143 0.41353 0.81591 1.2241 0.83385 1.2024 1.7283 1.1213 0 2.4562 0 0.0093484 0.031923 0.017693 0.021935 26.647 -0.60102 -0.7509 -0.70758 -0.55111 -0.62704 -0.57767 -0.66966 -0.67279 -0.89303 0.6081 0.65682 0.55119 1.4281 1.7949 1.1444 1.5802 2.2848 1.6052 1.9185 2.7639 1.8192 2.67
3.1016 -0.55975 -0.52623 -0.59314 -0.57827 0 -0.61322 -0.67775 -0.68182 -0.72337 -0.6297 -0.64347 111.71 0.38207 0.56738 0.44021 0.86019 1.2235 0.87841 1.242 1.7612 1.1597 0 2.565 0 0.013111 0.033537 0.018728 0.024134 28.77 -0.75137 -0.61894 -0.58498 -0.72261 -0.74705 -0.84505 -0.73912 -0.78572 -0.73153 0.63143 0.68117 0.55703 1.4331 1.8398 1.184 1.5866 2.3213 1.6503 1.9417 2.7928 1.8429 2.6675
3.1055 -0.54064 -0.52898 -0.5609 -0.50184 0 -0.51157 -0.79626 -0.70592 -0.83919 -0.69961 -0.73172 109.78 0.3996 0.59693 0.46415 0.88901 1.2996 0.91415 1.2734 1.87 1.1912 0 2.6645 0 0.016634 0.034921 0.019352 0.025694 30.066 -0.88537 -0.48414 -0.473 -0.82625 -0.81732 -1.0225 -0.76014 -0.85792 -0.58338 0.64226 0.69306 0.55409 1.4271 1.8578 1.2011 1.5896 2.3366 1.6681 1.9532 2.7985 1.8463 2.6536
3.1094 -0.52343 -0.53788 -0.50475 -0.47715 0 -0.44804 -0.79938 -0.68476 -0.88296 -0.72117 -0.85203 107.76 0.40832 0.68568 0.48066 0.90329 1.4379 0.93663 1.2951 2.0249 1.2156 0 2.7297 0 0.018694 0.036055 0.019608 0.026331 30.13 -0.9384 -0.42236 -0.42066 -0.82614 -0.79096 -1.0354 -0.76259 -0.85861 -0.51922 0.64118 0.69111 0.54406 1.4122 1.8478 1.1944 1.5896 2.3346 1.6591 1.9558 2.7906 1.8353 2.6447
3.1133 -0.51979 -0.546 -0.47118 -0.4999 0 -0.45822 -0.70723 -0.64401 -0.82844 -0.69164 -0.93391 105.65 0.413 0.7777 0.48795 0.9074 1.5517 0.94276 1.3061 2.1366 1.2316 0 2.7343 0 0.019156 0.037041 0.019524 0.026459 29.082 -0.89301 -0.4616 -0.4494 -0.73559 -0.68669 -0.8968 -0.74928 -0.7963 -0.56279 0.6296 0.67435 0.52953 1.3901 1.8092 1.1622 1.584 2.3179 1.6235 1.9488 2.7754 1.8148 2.6425
3.1172 -0.53062 -0.54535 -0.49388 -0.55636 0 -0.53001 -0.58962 -0.61557 -0.69831 -0.63029 -0.91143 103.45 0.41715 0.79637 0.48698 0.90262 1.5462 0.9311 1.3044 2.1206 1.2362 0 2.6653 0 0.018821 0.037837 0.019008 0.026589 27.401 -0.78016 -0.56964 -0.54068 -0.6007 -0.57586 -0.68198 -0.68928 -0.71004 -0.69063 0.6107 0.64616 0.51567 1.3627 1.7478 1.1077 1.5613 2.2822 1.5648 1.9196 2.7402 1.7824 2.6504
3.1211 -0.54718 -0.53392 -0.55946 -0.62509 0 -0.60934 -0.50453 -0.60892 -0.55357 -0.56116 -0.78647 101.19 0.41975 0.70844 0.47968 0.88586 1.3973 0.90313 1.2856 1.9632 1.2257 0 2.5339 0 0.01855 0.038134 0.018064 0.02671 25.642 -0.65267 -0.67582 -0.64024 -0.47763 -0.52391 -0.48195 -0.56749 -0.64105 -0.84589 0.58778 0.61468 0.50427 1.3309 1.6782 1.0448 1.5177 2.2267 1.4952 1.8633 2.6712 1.7347 2.6671
3.125 -0.55887 -0.51915 -0.61681 -0.6705 0 -0.63753 -0.46465 -0.60481 -0.45513 -0.50317 -0.63318 98.871 0.41714 0.55843 0.46774 0.85446 1.1795 0.86462 1.2446 1.7384 1.199 0 2.3726 0 0.018598 0.03754 0.016995 0.026352 24.222 -0.55418 -0.71391 -0.68613 -0.41294 -0.54108 -0.36872 -0.42929 -0.60655 -0.95454 0.56041 0.58215 0.49451 1.293 1.6044 0.97948 1.4516 2.1489 1.4185 1.7766 2.5594 1.6675 2.6673
3.1289 -0.56074 -0.51338 -0.62213 -0.65439 0 -0.593 -0.45392 -0.57669 -0.42733 -0.47106 -0.53414 96.476 0.40735 0.44076 0.45306 0.81117 1.0154 0.82484 1.1811 1.5587 1.1595 0 2.2179 0 0.018674 0.035876 0.01627 0.025225 23.333 -0.50253 -0.66002 -0.64764 -0.42711 -0.58437 -0.37569 -0.35978 -0.59425 -0.94756 0.5279 0.5501 0.48489 1.2468 1.5296 0.9169 1.3628 2.0473 1.3378 1.6591 2.399 1.5783 2.6045
3.1328 -0.55553 -0.5237 -0.57569 -0.56746 0 -0.50572 -0.4622 -0.5193 -0.45157 -0.47472 -0.50976 93.989 0.39222 0.42743 0.43822 0.76405 0.98455 0.79235 1.1029 1.4938 1.1144 0 2.09 0 0.018491 0.033307 0.016109 0.023669 22.916 -0.49013 -0.5433 -0.54691 -0.50416 -0.60206 -0.48525 -0.40883 -0.57781 -0.79312 0.48753 0.51824 0.47047 1.1857 1.4546 0.86379 1.2543 1.9199 1.2559 1.5135 2.1862 1.4641 2.4474
3.1367 -0.54994 -0.54505 -0.51698 -0.44989 0 -0.43473 -0.49489 -0.45743 -0.48992 -0.51009 -0.5095 91.405 0.37567 0.50916 0.42579 0.7219 1.0624 0.76991 1.0246 1.5204 1.0699 0 1.9844 0 0.018105 0.030256 0.016245 0.022365 22.685 -0.4933 -0.42608 -0.44531 -0.59637 -0.57546 -0.62848 -0.53756 -0.53719 -0.52382 0.44225 0.48475 0.44732 1.1106 1.3787 0.8203 1.1467 1.7856 1.1769 1.3683 1.9635 1.3435 2.2168
3.1406 -0.54913 -0.56353 -0.48713 -0.37188 0 -0.42712 -0.551 -0.42595 -0.51336 -0.55217 -0.46957 88.742 0.36084 0.60021 0.41663 0.68981 1.1412 0.75301 0.96038 1.5429 1.0288 0 1.8836 0 0.01776 0.027266 0.016158 0.021636 22.271 -0.48376 -0.36842 -0.40373 -0.64841 -0.52376 -0.71189 -0.64402 -0.46827 -0.2326 0.39762 0.45079 0.41676 1.0284 1.3045 0.784 1.0548 1.6614 1.1045 1.2443 1.7665 1.2339 1.9832
3.1445 -0.55345 -0.56778 -0.49716 -0.38345 0 -0.48809 -0.60313 -0.43903 -0.51129 -0.5656 -0.37649 86.013 0.34925 0.60665 0.4092 0.66823 1.116 0.73397 0.9174 1.472 0.99038 0 1.7775 0 0.01754 0.024883 0.015581 0.021124 21.438 -0.44128 -0.3981 -0.44553 -0.62958 -0.47786 -0.66964 -0.64643 -0.38026 -0.02895 0.35857 0.41897 0.38095 0.94621 1.2365 0.75425 0.98891 1.5602 1.0427 1.1553 1.6201 1.1484 1.8195
3.1484 -0.55924 -0.55837 -0.52822 -0.47598 0 -0.58 -0.61012 -0.47682 -0.48302 -0.53066 -0.27605 83.214 0.34157 0.50317 0.40082 0.65448 0.96933 0.70873 0.89347 1.2999 0.95382 0 1.6774 0 0.017282 0.023488 0.014746 0.02024 20.276 -0.36611 -0.49929 -0.54545 -0.55156 -0.4538 -0.50914 -0.54546 -0.29033 0.019056 0.3313 0.39353 0.34355 0.87365 1.1815 0.73086 0.95965 1.4966 0.99709 1.1157 1.55 1.1012 1.7525
3.1523 -0.56231 -0.54652 -0.5553 -0.5893 0 -0.64753 -0.55388 -0.50209 -0.43037 -0.46189 -0.227 80.329 0.33784 0.35503 0.38991 0.6448 0.78586 0.68061 0.88167 1.1128 0.92056 0 1.6115 0 0.016805 0.023074 0.014119 0.018867 19.182 -0.28397 -0.62132 -0.6465 -0.45829 -0.44764 -0.31143 -0.41216 -0.22213 -0.083769 0.32885 0.38932 0.3162 0.83727 1.1627 0.71984 0.98418 1.498 0.98404 1.146 1.5933 1.1167 1.7573
3.1563 -0.56099 -0.54365 -0.56662 -0.65619 0 -0.65096 -0.46208 -0.49237 -0.36328 -0.39974 -0.25129 77.347 0.3363 0.26611 0.37722 0.63637 0.68771 0.65816 0.87736 1.0272 0.89418 0 1.6059 0 0.016139 0.023189 0.013925 0.017555 18.637 -0.23591 -0.70207 -0.6908 -0.39619 -0.44786 -0.1805 -0.32362 -0.20349 -0.27344 0.34499 0.40746 0.30361 0.83885 1.1805 0.72367 1.0406 1.5448 0.99966 1.2148 1.6987 1.1721 1.7937
3.1602 -0.55626 -0.55169 -0.56406 -0.64553 0 -0.58831 -0.39124 -0.459 -0.30903 -0.38092 -0.32645 74.279 0.33332 0.29629 0.36537 0.62966 0.74119 0.64944 0.88212 1.1006 0.87893 0 1.6675 0 0.015491 0.023288 0.01399 0.016995 18.931 -0.25499 -0.69755 -0.64834 -0.38814 -0.44849 -0.17929 -0.31215 -0.25502 -0.46819 0.37576 0.44743 0.30716 0.87811 1.2349 0.74561 1.1193 1.6284 1.043 1.3085 1.8429 1.2569 1.8434
3.1641 -0.54934 -0.56261 -0.55334 -0.57345 0 -0.49511 -0.38476 -0.43637 -0.30624 -0.41428 -0.41586 71.145 0.32628 0.41622 0.35761 0.62971 0.90886 0.65773 0.90152 1.2872 0.87864 0 1.7805 0 0.015053 0.023281 0.014056 0.017383 20.042 -0.34453 -0.60625 -0.5333 -0.42784 -0.45273 -0.29952 -0.3657 -0.37243 -0.60487 0.4162 0.50659 0.32674 0.95162 1.3226 0.78793 1.2104 1.7389 1.1117 1.4134 2.0027 1.36 1.9111
3.168 -0.5395 -0.56635 -0.53908 -0.48396 0 -0.42322 -0.44384 -0.45178 -0.37946 -0.4818 -0.49761 67.952 0.31735 0.5354 0.35681 0.64368 1.0826 0.68135 0.939 1.4746 0.89621 0 1.9175 0 0.014926 0.023703 0.014173 0.018336 21.699 -0.4747 -0.47476 -0.40114 -0.49242 -0.46874 -0.47992 -0.45799 -0.51814 -0.65417 0.45786 0.57801 0.36078 1.0512 1.436 0.85482 1.3 1.8627 1.2019 1.5116 2.1469 1.4654 1.9987
3.1719 -0.52474 -0.55855 -0.52634 -0.4223 0 -0.41105 -0.5336 -0.503 -0.51427 -0.55767 -0.56609 64.678 0.31325 0.57732 0.36469 0.67494 1.1686 0.71596 0.99122 1.5714 0.93217 0 2.0549 0 0.015189 0.025177 0.014678 0.01937 23.512 -0.60044 -0.37635 -0.32326 -0.55784 -0.50271 -0.64737 -0.56526 -0.63582 -0.62127 0.49011 0.64165 0.39824 1.1482 1.547 0.93712 1.3735 1.9796 1.2976 1.5899 2.2582 1.5569 2.09
3.1758 -0.50517 -0.54155 -0.51945 -0.41708 0 -0.46253 -0.61172 -0.56241 -0.65768 -0.62289 -0.61753 61.295 0.31988 0.53821 0.38082 0.71827 1.1558 0.75646 1.0491 1.5743 0.98215 0 2.1808 0 0.015905 0.027613 0.015755 0.020323 25.07 -0.68684 -0.36947 -0.34737 -0.60627 -0.55211 -0.74778 -0.6592 -0.68308 -0.54268 0.51213 0.68717 0.43162 1.2256 1.6376 1.021 1.4298 2.0823 1.3871 1.651 2.3477 1.6333 2.1669
3.1797 -0.48514 -0.51994 -0.51528 -0.47152 0 -0.54676 -0.65157 -0.60157 -0.74871 -0.66457 -0.64609 57.8 0.33616 0.48275 0.4018 0.76172 1.1154 0.79724 1.1033 1.5612 1.0362 0 2.2933 0 0.016958 0.030019 0.017086 0.02127 26.019 -0.72367 -0.46 -0.46597 -0.62659 -0.60228 -0.75753 -0.70364 -0.65889 -0.47661 0.52476 0.70969 0.45759 1.2751 1.698 1.097 1.4682 2.1668 1.464 1.6968 2.4233 1.6943 2.236
3.1836 -0.4708 -0.49714 -0.50145 -0.55925 0 -0.61724 -0.64602 -0.6122 -0.75668 -0.6707 -0.65593 54.222 0.35399 0.48444 0.42204 0.79467 1.1336 0.83216 1.1496 1.6173 1.0824 0 2.3924 0 0.017927 0.031326 0.018039 0.022145 26.186 -0.72237 -0.59356 -0.61669 -0.61503 -0.6312 -0.68737 -0.67672 -0.60418 -0.47921 0.53016 0.70649 0.47392 1.2914 1.721 1.1555 1.4892 2.2301 1.5226 1.7298 2.4943 1.7407 2.3285
3.1875 -0.4642 -0.47616 -0.46789 -0.6302 0 -0.63747 -0.60131 -0.60551 -0.69776 -0.63565 -0.66839 50.6 0.36502 0.56272 0.43642 0.81452 1.2361 0.85571 1.1881 1.7584 1.113 0 2.4732 0 0.018306 0.031467 0.018262 0.022657 25.703 -0.70349 -0.68647 -0.71797 -0.57794 -0.6233 -0.58392 -0.59913 -0.57449 -0.57283 0.53384 0.67668 0.47948 1.2705 1.6943 1.174 1.4891 2.259 1.5503 1.7477 2.5667 1.7679 2.4666
3.1914 -0.4599 -0.46119 -0.42305 -0.63389 0 -0.59691 -0.53414 -0.59423 -0.61891 -0.5728 -0.70634 46.947 0.36778 0.66805 0.44308 0.82534 1.3637 0.86463 1.2178 1.914 1.1282 0 2.5241 0 0.017963 0.031518 0.01803 0.022634 24.988 -0.68623 -0.67666 -0.71616 -0.53209 -0.58278 -0.51557 -0.52862 -0.60457 -0.72913 0.5402 0.63994 0.48177 1.2387 1.6415 1.1584 1.4729 2.2553 1.5538 1.7491 2.6253 1.7746 2.6279
3.1953 -0.44885 -0.45522 -0.39398 -0.55277 0 -0.51128 -0.47105 -0.57814 -0.56446 -0.51469 -0.76714 43.238 0.36759 0.72353 0.44379 0.82991 1.4212 0.85825 1.2315 1.9832 1.1329 0 2.5297 0 0.017372 0.032564 0.017935 0.022361 24.457 -0.68293 -0.56135 -0.61183 -0.49801 -0.53287 -0.53348 -0.51337 -0.68806 -0.88357 0.54837 0.60309 0.4827 1.2067 1.571 1.1125 1.4392 2.2144 1.5332 1.728 2.6516 1.7542 2.748
3.1992 -0.42712 -0.45474 -0.4032 -0.42099 0 -0.41193 -0.43907 -0.54802 -0.55078 -0.49082 -0.81429 39.44 0.36936 0.68664 0.44133 0.82404 1.3557 0.83742 1.2183 1.9152 1.129 0 2.4761 0 0.017229 0.034363 0.018186 0.022354 24.17 -0.6943 -0.39739 -0.45231 -0.48884 -0.49865 -0.62812 -0.54643 -0.78142 -0.97147 0.55658 0.57028 0.48282 1.1819 1.4888 1.0403 1.3859 2.1319 1.4879 1.6785 2.6277 1.7002 2.761
3.2031 -0.40091 -0.44861 -0.44199 -0.30777 0 -0.33317 -0.44705 -0.50202 -0.56309 -0.50045 -0.80174 35.549 0.37126 0.58093 0.43624 0.79989 1.2008 0.80324 1.171 1.7466 1.112 0 2.3574 0 0.017737 0.035259 0.018271 0.022738 23.712 -0.70459 -0.26618 -0.30395 -0.50195 -0.48781 -0.72344 -0.571 -0.82591 -0.95712 0.56021 0.5433 0.48023 1.1704 1.3987 0.94643 1.3072 1.9971 1.413 1.5893 2.5222 1.599 2.6433
3.207 -0.38151 -0.42552 -0.46954 -0.27213 0 -0.30136 -0.4739 -0.4545 -0.57035 -0.51003 -0.71064 31.591 0.36621 0.47481 0.42632 0.75508 1.0485 0.75691 1.0941 1.5662 1.073 0 2.1804 0 0.018271 0.033611 0.017405 0.022919 22.502 -0.68422 -0.22729 -0.22497 -0.51866 -0.48722 -0.72742 -0.53628 -0.7757 -0.8385 0.5522 0.51267 0.46664 1.1633 1.2981 0.84236 1.2002 1.8095 1.3049 1.4559 2.3179 1.4446 2.4223
3.2109 -0.37374 -0.38486 -0.44486 -0.32193 0 -0.32468 -0.48017 -0.42496 -0.54483 -0.48281 -0.56428 27.596 0.34959 0.42659 0.40897 0.69685 0.97189 0.7004 1.002 1.4405 1.008 0 1.9636 0 0.017876 0.029368 0.015353 0.022052 20.287 -0.60672 -0.28822 -0.2459 -0.51283 -0.47727 -0.6049 -0.44836 -0.6219 -0.63691 0.53376 0.46954 0.43854 1.1451 1.1854 0.73684 1.0745 1.5919 1.1723 1.2946 2.051 1.2577 2.151
3.2148 -0.36919 -0.33986 -0.36402 -0.40884 0 -0.38497 -0.43791 -0.41647 -0.47584 -0.41372 -0.40874 23.568 0.32411 0.4401 0.38382 0.63587 0.96405 0.63631 0.90855 1.3627 0.92156 0 1.7305 0 0.016154 0.024181 0.012813 0.019927 17.394 -0.47215 -0.40396 -0.35355 -0.46466 -0.44768 -0.40901 -0.36291 -0.40319 -0.39166 0.50656 0.40989 0.39428 1.1061 1.0599 0.63293 0.93532 1.3566 1.0198 1.1137 1.7425 1.0501 1.8765
3.2188 -0.35231 -0.30719 -0.26675 -0.46219 0 -0.43927 -0.35314 -0.40611 -0.37397 -0.33352 -0.28019 19.483 0.29629 0.46458 0.35249 0.57564 0.94606 0.56667 0.81735 1.2668 0.82423 0 1.5001 0 0.013679 0.01989 0.010911 0.017325 14.474 -0.31617 -0.50218 -0.48307 -0.37378 -0.39905 -0.23951 -0.32634 -0.19363 -0.16173 0.47317 0.33145 0.33354 1.038 0.92178 0.53294 0.78858 1.1172 0.85298 0.9224 1.4164 0.83548 1.6269
3.2227 -0.31455 -0.29123 -0.20395 -0.43519 0 -0.43803 -0.25947 -0.36056 -0.26534 -0.27665 -0.18906 15.324 0.26869 0.43752 0.31639 0.50936 0.83715 0.49246 0.72027 1.092 0.72477 0 1.2798 0 0.011488 0.016924 0.010266 0.015411 11.97 -0.19089 -0.5191 -0.53766 -0.26394 -0.33326 -0.16293 -0.32683 -0.066555 -0.015499 0.43922 0.23606 0.25876 0.9262 0.7759 0.43991 0.64542 0.89755 0.68442 0.73559 1.1155 0.64061 1.4163
3.2266 -0.26239 -0.27797 -0.19546 -0.3308 0 -0.35482 -0.18891 -0.26592 -0.17758 -0.24526 -0.12908 11.101 0.23734 0.33588 0.27554 0.4289 0.62773 0.41506 0.60826 0.84066 0.62559 0 1.0679 0 0.010139 0.014237 0.01048 0.014677 9.8209 -0.12816 -0.42959 -0.4445 -0.1725 -0.24952 -0.1659 -0.30661 -0.051513 0.0033903 0.40886 0.14391 0.18552 0.78882 0.63719 0.35346 0.51454 0.70701 0.53046 0.56281 0.86055 0.47927 1.2473
3.2305 -0.21037 -0.24595 -0.21593 -0.19343 0 -0.20848 -0.14745 -0.14504 -0.12361 -0.20783 -0.092681 6.8509 0.19795 0.1955 0.23039 0.33705 0.3919 0.33827 0.48387 0.58096 0.52553 0 0.86089 0 0.0092935 0.010728 0.010524 0.014496 7.6546 -0.11606 -0.25906 -0.21714 -0.12685 -0.1535 -0.18029 -0.22256 -0.11369 -0.085997 0.38034 0.066311 0.12208 0.64004 0.51237 0.2737 0.39724 0.54237 0.39669 0.40504 0.64781 0.35043 1.1059
3.2344 -0.16521 -0.18467 -0.21896 -0.077013 0 -0.057581 -0.11691 -0.044373 -0.094176 -0.13459 -0.073377 2.601 0.15392 0.083349 0.1847 0.24976 0.22866 0.2683 0.36369 0.39356 0.42594 0 0.66117 0 0.0082022 0.0065557 0.0096187 0.013748 5.2523 -0.11099 -0.071277 0.032795 -0.1229 -0.066354 -0.15041 -0.092739 -0.17571 -0.19953 0.35082 0.010541 0.073906 0.49036 0.40503 0.20096 0.29367 0.39959 0.28608 0.26272 0.47179 0.25134 0.96188
3.2383 -0.11738 -0.10313 -0.17458 -0.012671 0 0.035018 -0.076941 0.0017051 -0.066097 -0.033099 -0.0579 -1.6511 0.11617 0.045081 0.1452 0.18454 0.18216 0.21053 0.26718 0.30833 0.33295 0 0.47673 0 0.0065296 0.002916 0.0077828 0.011882 2.7779 -0.075824 0.06391 0.16464 -0.12495 -0.015222 -0.076702 0.018533 -0.17006 -0.23729 0.31459 -0.016145 0.046692 0.35221 0.31758 0.13602 0.20286 0.27154 0.20065 0.13599 0.32214 0.17596 0.78382
3.2422 -0.049932 -0.020107 -0.086844 0.0055416 0 0.045443 -0.022741 -0.00012367 -0.021448 0.054267 -0.026733 -5.9279 0.093526 0.069916 0.11692 0.14534 0.20885 0.16542 0.2008 0.28355 0.25289 0 0.31439 0 0.0046527 0.00062691 0.0056333 0.0093615 0.54495 -0.0098599 0.10792 0.11733 -0.091624 -0.0077563 -0.00021928 0.060723 -0.083347 -0.15232 0.26003 -0.018823 0.039227 0.23645 0.24035 0.077645 0.11797 0.14191 0.13239 0.023431 0.17602 0.10477 0.56316
3.2461 0.0434 0.053739 0.018096 0.010734 0 0.0080312 0.037479 -0.0055673 0.038729 0.090667 0.029168 -10.24 0.083235 0.10133 0.098182 0.11827 0.21758 0.1273 0.15164 0.2421 0.18502 0 0.17218 0 0.0031803 -0.00082976 0.0037389 0.0070611 -1.4054 0.056554 0.074779 -0.033144 -0.0090547 -0.016472 0.04691 0.042759 0.041501 0.016975 0.18876 -0.021459 0.036115 0.13333 0.15557 0.019454 0.029636 0.0020231 0.063519 -0.082321 0.020013 0.020868 0.3227
3.25 0.14879 0.12353 0.11564 0.03769 0 -0.0062589 0.097429 0.03201 0.0989 0.083398 0.092585 -14.565 0.072164 0.08434 0.08021 0.082352 0.14545 0.0872 0.096266 0.13205 0.11877 0 0.037634 0 0.0022981 -0.0027209 0.0021879 0.0052182 -3.4303 0.095409 0.022081 -0.12678 0.098422 0.0050029 0.071674 0.022635 0.14422 0.17824 0.10331 -0.0371 0.029188 0.036358 0.054387 -0.043034 -0.067049 -0.15 -0.01436 -0.18539 -0.14895 -0.082578 0.09966
3.2539 0.24181 0.19987 0.19543 0.099346 0 0.060872 0.16005 0.12268 0.14737 0.082179 0.12914 -18.86 0.048086 0.009575 0.052875 0.025147 0.0035421 0.037152 0.017323 -0.039014 0.038585 0 -0.107 0 0.001668 -0.005632 0.00069597 0.0030087 -5.9497 0.10893 0.015127 -0.04687 0.19136 0.083601 0.10589 0.055984 0.19279 0.2532 0.0077267 -0.077502 0.010795 -0.061322 -0.070405 -0.11444 -0.17659 -0.31457 -0.10848 -0.29069 -0.33242 -0.21047 -0.082618
3.2578 0.30675 0.28204 0.25786 0.18159 0 0.21291 0.22937 0.23065 0.18958 0.13731 0.12118 -23.097 0.0098621 -0.082959 0.011729 -0.05035 -0.14361 -0.027343 -0.086255 -0.22133 -0.067095 0 -0.27715 0 0.00091524 -0.0088754 -0.00099325 -0.00082188 -8.9906 0.12585 0.08642 0.1863 0.25136 0.20223 0.17053 0.15419 0.1994 0.22727 -0.088009 -0.16094 -0.031336 -0.17067 -0.22857 -0.2049 -0.30824 -0.49089 -0.22956 -0.41109 -0.53301 -0.36979 -0.22938
3.2617 0.34711 0.35349 0.30592 0.25907 0 0.3943 0.29919 0.30424 0.24202 0.25583 0.095392 -27.274 -0.033544 -0.14253 -0.039541 -0.13234 -0.24175 -0.10715 -0.20351 -0.37266 -0.19904 0 -0.48145 0 5.6537e-05 -0.011457 -0.0028697 -0.0068281 -12.101 0.17273 0.21698 0.43746 0.29527 0.31424 0.25816 0.28545 0.20081 0.14863 -0.17037 -0.27647 -0.094661 -0.29307 -0.40689 -0.3164 -0.46247 -0.67361 -0.37145 -0.56076 -0.75085 -0.54968 -0.36703
3.2656 0.37775 0.39582 0.34296 0.31729 0 0.52738 0.35499 0.32107 0.31254 0.39451 0.11139 -31.41 -0.073374 -0.15393 -0.092869 -0.21239 -0.29523 -0.19986 -0.32477 -0.49586 -0.34683 0 -0.72157 0 -0.00065829 -0.013515 -0.0047491 -0.014238 -14.742 0.25074 0.35162 0.57212 0.35325 0.38391 0.34604 0.40709 0.22766 0.090225 -0.23647 -0.4054 -0.17079 -0.42267 -0.59147 -0.44441 -0.6356 -0.86227 -0.52463 -0.74399 -0.98833 -0.7398 -0.52671
3.2695 0.40828 0.40734 0.37452 0.36078 0 0.56388 0.38905 0.30916 0.3887 0.49384 0.21375 -35.514 -0.10937 -0.15017 -0.14179 -0.29176 -0.35918 -0.29956 -0.4511 -0.63323 -0.49453 0 -0.99377 0 -0.0012623 -0.016533 -0.0064826 -0.021366 -16.766 0.33956 0.43685 0.56015 0.43337 0.41394 0.41853 0.49335 0.28973 0.11013 -0.28577 -0.5341 -0.25381 -0.55478 -0.77356 -0.58512 -0.82531 -1.0583 -0.68281 -0.96324 -1.2485 -0.93357 -0.73532
3.2734 0.43531 0.40664 0.40658 0.4012 0 0.51369 0.41127 0.32359 0.44814 0.52254 0.38929 -39.573 -0.14779 -0.18117 -0.18444 -0.37775 -0.48661 -0.39766 -0.59119 -0.82547 -0.62864 0 -1.2893 0 -0.0022388 -0.021938 -0.0080261 -0.02673 -18.489 0.42 0.45474 0.47858 0.50966 0.43521 0.47389 0.53859 0.38171 0.2315 -0.31957 -0.64657 -0.33669 -0.68343 -0.94411 -0.73308 -1.0284 -1.2645 -0.83894 -1.2193 -1.5348 -1.1239 -1.0134
3.2773 0.45043 0.41649 0.43959 0.44037 0 0.43198 0.44146 0.39725 0.48168 0.49678 0.57192 -43.565 -0.19257 -0.26759 -0.22219 -0.47503 -0.67961 -0.48644 -0.7495 -1.0723 -0.74393 0 -1.5943 0 -0.0040256 -0.029471 -0.0093683 -0.029974 -20.307 0.48983 0.43038 0.42451 0.54648 0.47312 0.51517 0.54668 0.49341 0.43831 -0.34543 -0.71572 -0.40766 -0.79882 -1.0923 -0.87371 -1.2358 -1.4868 -0.9816 -1.5021 -1.8469 -1.2974 -1.3678
3.2813 0.45323 0.44366 0.46643 0.46868 0 0.37737 0.48943 0.50967 0.50459 0.46334 0.6951 -47.474 -0.24004 -0.38187 -0.25669 -0.58031 -0.88645 -0.56364 -0.91718 -1.3282 -0.84371 0 -1.8905 0 -0.0063667 -0.037041 -0.010509 -0.031955 -22.274 0.55807 0.41012 0.42988 0.5343 0.52606 0.54358 0.52699 0.61152 0.6785 -0.37436 -0.75089 -0.46643 -0.90348 -1.2265 -0.99707 -1.4338 -1.7152 -1.1108 -1.7771 -2.1571 -1.4525 -1.7755
3.2852 0.45404 0.47487 0.47959 0.48072 0 0.37475 0.54403 0.60368 0.54256 0.46451 0.74477 -51.304 -0.28281 -0.47275 -0.28861 -0.68359 -1.0436 -0.63347 -1.0747 -1.5364 -0.93456 0 -2.1597 0 -0.0083001 -0.042282 -0.011556 -0.033977 -24.084 0.62886 0.42852 0.45628 0.50026 0.57476 0.56388 0.49969 0.71686 0.8781 -0.40854 -0.75813 -0.51334 -0.99886 -1.3493 -1.0978 -1.6144 -1.9403 -1.2257 -2.0255 -2.4468 -1.587 -2.1767
3.2891 0.46349 0.4924 0.48142 0.48864 0 0.40999 0.58367 0.63665 0.60527 0.51201 0.76303 -55.071 -0.3174 -0.50956 -0.31814 -0.77379 -1.1243 -0.70164 -1.2041 -1.6693 -1.0189 0 -2.3876 0 -0.0089362 -0.044328 -0.012776 -0.036801 -25.439 0.69493 0.48803 0.45941 0.4839 0.60701 0.58993 0.49474 0.78886 0.97287 -0.44836 -0.74485 -0.54916 -1.0863 -1.4624 -1.172 -1.7698 -2.1511 -1.3258 -2.2304 -2.6976 -1.6994 -2.4952
3.293 0.48123 0.49268 0.48508 0.51385 0 0.45489 0.59793 0.61915 0.67487 0.58515 0.7992 -58.78 -0.34665 -0.50604 -0.34524 -0.84415 -1.1537 -0.76802 -1.2998 -1.7447 -1.0917 0 -2.5662 0 -0.0082893 -0.044202 -0.014419 -0.040131 -26.38 0.74632 0.56363 0.44539 0.5043 0.62913 0.63544 0.53373 0.81828 0.94543 -0.49006 -0.72202 -0.57382 -1.1656 -1.5632 -1.2115 -1.8852 -2.3232 -1.4069 -2.363 -2.8745 -1.7845 -2.6798
3.2969 0.49704 0.48885 0.50304 0.56357 0 0.49552 0.59721 0.60328 0.7216 0.64947 0.85651 -62.425 -0.37445 -0.50371 -0.36881 -0.89446 -1.1807 -0.82447 -1.3692 -1.8043 -1.1437 0 -2.693 0 -0.0072993 -0.043669 -0.016413 -0.042938 -27.192 0.78038 0.62546 0.46012 0.55095 0.65427 0.69535 0.60764 0.81485 0.83898 -0.52146 -0.70348 -0.58864 -1.2329 -1.6418 -1.2211 -1.9565 -2.4339 -1.4665 -2.4224 -2.9652 -1.8441 -2.7361
3.3008 0.50291 0.49583 0.53407 0.61928 0 0.53766 0.60013 0.6306 0.73077 0.68012 0.88805 -65.995 -0.39974 -0.53256 -0.38632 -0.92948 -1.2357 -0.86082 -1.4234 -1.8754 -1.1704 0 -2.7684 0 -0.006984 -0.043803 -0.018258 -0.044324 -28.015 0.7995 0.66015 0.53038 0.60226 0.68427 0.74059 0.67572 0.79853 0.73008 -0.53693 -0.6909 -0.59465 -1.2842 -1.6927 -1.2119 -1.9938 -2.4867 -1.5056 -2.4334 -2.9916 -1.8839 -2.719
3.3047 0.50235 0.5151 0.56325 0.65368 0 0.58792 0.61269 0.68978 0.7132 0.67485 0.84675 -69.484 -0.41712 -0.58589 -0.39557 -0.95489 -1.3073 -0.87402 -1.4661 -1.9492 -1.1769 0 -2.7949 0 -0.0075596 -0.04454 -0.019304 -0.044262 -28.611 0.801 0.67505 0.62588 0.64633 0.70616 0.73911 0.69417 0.78165 0.67827 -0.53373 -0.68314 -0.59144 -1.3152 -1.7108 -1.1894 -2.0018 -2.4835 -1.5233 -2.4097 -2.9659 -1.905 -2.6912
3.3086 0.50662 0.53585 0.57647 0.65966 0 0.63479 0.62234 0.72664 0.68956 0.65014 0.73941 -72.896 -0.42341 -0.62996 -0.39738 -0.97288 -1.3567 -0.87114 -1.4914 -1.991 -1.1752 0 -2.7777 0 -0.0083872 -0.04527 -0.019233 -0.043609 -28.595 0.77576 0.68508 0.68429 0.68106 0.70483 0.6863 0.65293 0.76061 0.69278 -0.51067 -0.67762 -0.5787 -1.3218 -1.6926 -1.1596 -1.9866 -2.4292 -1.519 -2.3669 -2.9035 -1.9085 -2.6824
3.3125 0.52305 0.55044 0.57534 0.65736 0 0.65331 0.61374 0.69831 0.66753 0.62586 0.62896 -76.234 -0.42225 -0.63639 -0.39612 -0.98082 -1.3513 -0.86297 -1.4908 -1.9721 -1.1741 0 -2.7251 0 -0.0087323 -0.045564 -0.018297 -0.043391 -27.898 0.72103 0.69605 0.67115 0.69966 0.67661 0.61341 0.5863 0.726 0.73999 -0.46875 -0.66738 -0.55507 -1.2944 -1.6322 -1.1316 -1.9553 -2.333 -1.4892 -2.3266 -2.8258 -1.8892 -2.6824
3.3164 0.54901 0.56558 0.57703 0.66841 0 0.63107 0.58904 0.61816 0.63797 0.6112 0.57964 -79.495 -0.42104 -0.60601 -0.39658 -0.97446 -1.2923 -0.85476 -1.4629 -1.8965 -1.1732 0 -2.6474 0 -0.0085086 -0.045326 -0.017105 -0.043956 -26.94 0.65245 0.69994 0.61133 0.68674 0.63096 0.56309 0.54531 0.67854 0.7761 -0.42426 -0.65168 -0.52791 -1.2498 -1.5585 -1.1108 -1.9225 -2.2308 -1.4479 -2.2968 -2.7523 -1.8548 -2.6656
3.3203 0.57795 0.59523 0.59787 0.68618 0 0.58785 0.56971 0.54598 0.59393 0.60295 0.59738 -82.67 -0.4237 -0.56468 -0.39985 -0.95386 -1.2124 -0.84355 -1.4172 -1.7999 -1.1662 0 -2.5554 0 -0.0082636 -0.044533 -0.01617 -0.044732 -26.298 0.59658 0.68533 0.56218 0.63583 0.58367 0.55489 0.55549 0.63108 0.77067 -0.38375 -0.633 -0.50091 -1.1974 -1.4859 -1.0981 -1.8917 -2.1353 -1.4017 -2.2749 -2.684 -1.8084 -2.6192
3.3242 0.60865 0.64164 0.63635 0.67991 0 0.56459 0.5768 0.53242 0.54887 0.59568 0.62423 -85.751 -0.42764 -0.53886 -0.40266 -0.92643 -1.1514 -0.82507 -1.3694 -1.7241 -1.1495 0 -2.4599 0 -0.0085096 -0.043126 -0.015638 -0.044809 -26.176 0.56746 0.65236 0.55996 0.5686 0.55105 0.57444 0.59863 0.5934 0.70768 -0.35206 -0.61445 -0.47722 -1.146 -1.4268 -1.0937 -1.8656 -2.0563 -1.3563 -2.2572 -2.621 -1.7541 -2.5493
3.3281 0.64497 0.68586 0.67184 0.6336 0 0.58827 0.60989 0.57304 0.52989 0.59186 0.59379 -88.739 -0.42813 -0.53545 -0.40112 -0.90345 -1.1284 -0.80212 -1.3318 -1.6895 -1.1291 0 -2.3726 0 -0.0091674 -0.041261 -0.015382 -0.043798 -26.243 0.55275 0.61689 0.59459 0.5282 0.54709 0.59422 0.63405 0.55877 0.58193 -0.33429 -0.60213 -0.46107 -1.1082 -1.3975 -1.0973 -1.8464 -2.0051 -1.3198 -2.237 -2.5608 -1.6986 -2.468
3.332 0.68606 0.70025 0.68153 0.57625 0 0.64627 0.64706 0.6177 0.54999 0.59963 0.49502 -91.641 -0.42471 -0.5422 -0.39531 -0.89215 -1.1339 -0.78473 -1.308 -1.6863 -1.1149 0 -2.3059 0 -0.0096918 -0.039491 -0.015276 -0.042206 -26.018 0.52917 0.59897 0.63213 0.54586 0.57717 0.60091 0.63708 0.51142 0.41126 -0.32852 -0.60378 -0.45432 -1.0956 -1.4048 -1.1059 -1.8348 -1.985 -1.3004 -2.2105 -2.5061 -1.6578 -2.383
3.3359 0.71999 0.67322 0.66082 0.5626 0 0.69714 0.66609 0.62381 0.58974 0.61941 0.38433 -94.459 -0.42191 -0.54396 -0.38964 -0.89064 -1.1432 -0.78119 -1.2949 -1.6899 -1.112 0 -2.271 0 -0.0096667 -0.038509 -0.015305 -0.040985 -25.426 0.49402 0.60567 0.65379 0.61206 0.62862 0.60008 0.61664 0.45041 0.2537 -0.32722 -0.61786 -0.45362 -1.1035 -1.4336 -1.1168 -1.8304 -1.9871 -1.2974 -2.1857 -2.4672 -1.6392 -2.3028
3.3398 0.73173 0.62258 0.62941 0.61687 0 0.70885 0.66455 0.5973 0.61195 0.63499 0.33601 -97.187 -0.42358 -0.53693 -0.38858 -0.89093 -1.1396 -0.78918 -1.2886 -1.6856 -1.1161 0 -2.274 0 -0.0091932 -0.038642 -0.015456 -0.040731 -24.92 0.477 0.62443 0.66845 0.68318 0.67004 0.59795 0.59699 0.4035 0.19541 -0.32733 -0.64315 -0.45772 -1.1292 -1.4758 -1.1299 -1.8348 -2.0096 -1.3114 -2.1709 -2.4549 -1.6477 -2.2471
3.3438 0.71892 0.58375 0.61704 0.69891 0 0.68718 0.65836 0.57954 0.59794 0.62344 0.38001 -99.808 -0.42769 -0.52881 -0.39211 -0.88766 -1.1265 -0.79732 -1.2903 -1.6799 -1.1203 0 -2.3139 0 -0.0086979 -0.039624 -0.015616 -0.041267 -25.061 0.51337 0.63431 0.69089 0.71836 0.66898 0.58707 0.58699 0.41102 0.29641 -0.32637 -0.67764 -0.46547 -1.1688 -1.5229 -1.1455 -1.85 -2.051 -1.3426 -2.1753 -2.4806 -1.6862 -2.2443
3.3477 0.6972 0.58284 0.63973 0.73581 0 0.66596 0.66194 0.59728 0.56854 0.57943 0.48394 -102.31 -0.42838 -0.52859 -0.39605 -0.8842 -1.1223 -0.79657 -1.3049 -1.6929 -1.1254 0 -2.3843 0 -0.0084562 -0.040884 -0.015664 -0.041962 -25.963 0.60196 0.62582 0.71601 0.71009 0.61859 0.557 0.57311 0.49043 0.53125 -0.32413 -0.71821 -0.47786 -1.218 -1.5646 -1.168 -1.8843 -2.1164 -1.3955 -2.2209 -2.5724 -1.7599 -2.3129
3.3516 0.68614 0.61825 0.68537 0.69334 0 0.67033 0.67267 0.63188 0.56594 0.53037 0.58977 -104.7 -0.42321 -0.5379 -0.39694 -0.89017 -1.1426 -0.7904 -1.3366 -1.7385 -1.1421 0 -2.4776 0 -0.0083884 -0.042035 -0.01569 -0.042378 -27.189 0.69425 0.6112 0.72043 0.68001 0.54834 0.51848 0.54483 0.6147 0.78421 -0.32564 -0.7595 -0.4964 -1.2697 -1.6025 -1.1994 -1.9364 -2.2013 -1.4635 -2.3013 -2.7132 -1.8483 -2.4445
3.3555 0.68856 0.66519 0.72097 0.61362 0 0.69177 0.67689 0.64198 0.6129 0.52222 0.66348 -106.99 -0.41743 -0.55182 -0.39657 -0.91299 -1.1885 -0.79327 -1.3846 -1.8126 -1.181 0 -2.5878 0 -0.0082998 -0.043076 -0.016037 -0.042611 -28.182 0.73282 0.6147 0.68911 0.64991 0.50488 0.50908 0.52209 0.72738 0.91985 -0.3341 -0.80014 -0.52224 -1.3222 -1.6426 -1.2393 -2.003 -2.3017 -1.5416 -2.4048 -2.8825 -1.9383 -2.6066
3.3594 0.68627 0.69644 0.71724 0.5757 0 0.70069 0.66946 0.61395 0.69052 0.58201 0.71019 -109.2 -0.41993 -0.56581 -0.40105 -0.95132 -1.2482 -0.81803 -1.4431 -1.8977 -1.2398 0 -2.7095 0 -0.0082063 -0.044221 -0.017041 -0.043049 -28.766 0.70572 0.65016 0.636 0.62321 0.51756 0.56522 0.54688 0.78307 0.87969 -0.35154 -0.83919 -0.55581 -1.374 -1.6897 -1.2869 -2.0809 -2.4136 -1.6256 -2.52 -3.0621 -2.02 -2.7625
3.3633 0.65953 0.7003 0.6726 0.61598 0 0.68134 0.66306 0.58282 0.75672 0.68853 0.74915 -111.32 -0.43459 -0.58067 -0.4152 -0.9963 -1.3092 -0.86403 -1.5039 -1.9778 -1.3024 0 -2.834 0 -0.0083314 -0.045657 -0.018677 -0.043912 -29.219 0.66143 0.70531 0.59527 0.59524 0.57945 0.68358 0.63882 0.77836 0.72536 -0.37984 -0.87566 -0.59713 -1.4238 -1.7505 -1.3395 -2.1643 -2.5306 -1.7088 -2.6302 -3.226 -2.0818 -2.8904
3.3672 0.61149 0.68325 0.61706 0.69087 0 0.65013 0.67444 0.5977 0.78545 0.78092 0.78395 -113.36 -0.45623 -0.60073 -0.43757 -1.038 -1.3669 -0.91665 -1.5596 -2.0483 -1.3499 0 -2.9475 0 -0.0087999 -0.047473 -0.020472 -0.04506 -29.865 0.6654 0.74769 0.59172 0.57391 0.65856 0.81167 0.75909 0.74809 0.59049 -0.4155 -0.90622 -0.64027 -1.4658 -1.8257 -1.3873 -2.2384 -2.6353 -1.7755 -2.7061 -3.3336 -2.1123 -2.9857
3.3711 0.57082 0.66023 0.59115 0.72165 0 0.63689 0.70153 0.66722 0.7852 0.80287 0.80169 -115.28 -0.47509 -0.628 -0.4608 -1.0709 -1.422 -0.95822 -1.6048 -2.1111 -1.3749 0 -3.0337 0 -0.0094271 -0.049651 -0.021796 -0.046189 -30.657 0.73797 0.74842 0.61989 0.57931 0.72386 0.88254 0.82848 0.73355 0.58129 -0.44942 -0.92873 -0.67684 -1.4964 -1.9003 -1.4224 -2.294 -2.7175 -1.8195 -2.7455 -3.3881 -2.1221 -3.05
3.375 0.5666 0.64384 0.61444 0.67525 0 0.65048 0.71791 0.74413 0.77954 0.74714 0.79622 -117.1 -0.48524 -0.65804 -0.47694 -1.0934 -1.4703 -0.98 -1.6354 -2.1627 -1.3847 0 -3.0803 0 -0.0098756 -0.051948 -0.02228 -0.047101 -31.191 0.83427 0.70497 0.65159 0.61838 0.75931 0.86547 0.79409 0.75169 0.70604 -0.47686 -0.94087 -0.70217 -1.5123 -1.9631 -1.4398 -2.3253 -2.7707 -1.8364 -2.7489 -3.3934 -2.1159 -3.0811
3.3789 0.5992 0.63925 0.66868 0.59619 0 0.6681 0.69451 0.768 0.77467 0.66164 0.78242 -118.81 -0.48845 -0.68114 -0.48269 -1.1055 -1.4981 -0.98531 -1.6493 -2.189 -1.3901 0 -3.084 0 -0.0099982 -0.053774 -0.022009 -0.047746 -31.107 0.88565 0.64394 0.66268 0.6657 0.75881 0.78781 0.6842 0.78817 0.88233 -0.49369 -0.94066 -0.71248 -1.511 -2.0028 -1.436 -2.328 -2.7897 -1.824 -2.719 -3.3564 -2.0987 -3.0755
3.3828 0.63701 0.64405 0.71023 0.55768 0 0.66133 0.62897 0.72338 0.75284 0.61067 0.78083 -120.45 -0.49038 -0.68814 -0.48045 -1.1072 -1.4911 -0.98299 -1.6466 -2.175 -1.3942 0 -3.0509 0 -0.009961 -0.054372 -0.02136 -0.048066 -30.443 0.86113 0.60181 0.65318 0.67952 0.71935 0.70953 0.59277 0.81334 1.0035 -0.49373 -0.92372 -0.70201 -1.4875 -1.9967 -1.4038 -2.2922 -2.763 -1.7769 -2.6602 -3.2874 -2.0749 -3.0364
3.3867 0.64405 0.64982 0.70325 0.5858 0 0.6304 0.55313 0.65354 0.69977 0.62368 0.79005 -122.03 -0.49417 -0.67698 -0.47508 -1.0997 -1.4505 -0.97875 -1.6307 -2.1221 -1.3894 0 -2.9913 0 -0.010008 -0.053329 -0.020678 -0.047955 -29.568 0.78906 0.59884 0.64355 0.64236 0.64821 0.67514 0.59914 0.80389 1.0058 -0.48182 -0.89565 -0.67891 -1.4498 -1.9464 -1.352 -2.227 -2.7003 -1.7099 -2.5892 -3.2076 -2.0455 -2.9756
3.3906 0.61237 0.64599 0.64717 0.63704 0 0.60677 0.50885 0.61676 0.63282 0.67453 0.78144 -123.53 -0.49798 -0.65545 -0.46991 -1.0859 -1.3981 -0.9718 -1.605 -2.0528 -1.3667 0 -2.9137 0 -0.010155 -0.050976 -0.020085 -0.047422 -28.792 0.72187 0.62637 0.65308 0.58288 0.57463 0.68517 0.69532 0.75505 0.89336 -0.46413 -0.86279 -0.65139 -1.4057 -1.8652 -1.2898 -2.1426 -2.6122 -1.6349 -2.5128 -3.1211 -2.0074 -2.9052
3.3945 0.56809 0.62708 0.57654 0.64938 0 0.61849 0.51413 0.63056 0.5929 0.70724 0.72682 -124.93 -0.49786 -0.63707 -0.46496 -1.0677 -1.362 -0.95784 -1.5704 -1.9957 -1.3254 0 -2.8212 0 -0.010182 -0.048202 -0.0195 -0.046735 -28.107 0.68441 0.65573 0.68038 0.55139 0.54156 0.70698 0.7911 0.68048 0.72031 -0.44451 -0.82928 -0.62441 -1.3596 -1.7629 -1.2231 -2.0454 -2.5047 -1.5588 -2.4331 -3.027 -1.9575 -2.8291
3.3984 0.54624 0.5992 0.53432 0.60801 0 0.65488 0.55068 0.65999 0.60302 0.68402 0.6315 -126.23 -0.49184 -0.63116 -0.45806 -1.0436 -1.3514 -0.93384 -1.5247 -1.9604 -1.2734 0 -2.7133 0 -0.0099266 -0.045769 -0.018778 -0.046237 -27.288 0.6586 0.66013 0.70229 0.57049 0.57273 0.70784 0.7948 0.60406 0.55644 -0.42701 -0.79968 -0.60293 -1.3156 -1.6517 -1.158 -1.9427 -2.384 -1.4885 -2.351 -2.9213 -1.8919 -2.7427
3.4023 0.55995 0.57842 0.54165 0.55521 0 0.67096 0.58314 0.65776 0.63737 0.61413 0.5358 -127.44 -0.48077 -0.63359 -0.44707 -1.0095 -1.3441 -0.90022 -1.4655 -1.9263 -1.2204 0 -2.5896 0 -0.0095217 -0.043799 -0.017833 -0.045961 -26.221 0.6142 0.63216 0.69115 0.6125 0.64426 0.6779 0.69356 0.54779 0.45597 -0.41567 -0.77932 -0.59004 -1.2751 -1.5525 -1.1031 -1.8474 -2.2599 -1.4307 -2.2661 -2.7942 -1.807 -2.6393
[truncated: 3,088,348 more chars]
