# Supplementary material for: Dataset from dynamic shake-table testing of five full-scale single leaf and cavity URM walls subjected to out-of-plane two-way bending
Source: Data Brief. 2019 Mar 20;24:103854. doi: 10.1016/j.dib.2019.103854 (PMC6480314; doi:10.1016/j.dib.2019.103854)
Supplement: Multimedia component 2 [file mmc2.zip › DATA/CAV-000-RF/Test2.txt]

0 0.0052298 -0.00022211 0.0011007 -0.0018564 0 0.0015746 -0.00029571 -5.0946e-05 -0.00068902 -0.0020843 0.0017203 0.012999 -0.00032972 -0.003281 0.0023663 0.0032892 0.00079647 -3.5631e-05 -0.0044389 0.001986 -0.0016921 0 0.0037303 0 -0.00031582 0.00076089 -0.00017886 -0.00050593 -0.059315 0.0026519 -0.0022187 0.0011468 0.0022622 -0.001905 -0.0034319 0.017132 0.00082187 0.004497 0.03352 0.02921 0.0085891 0.009214 0.018414 0.025764 -0.024885 0.0086788 -0.017273 -0.036495 0.00019781 0.023378 -0.0056731
0.003906 0.0036505 0.00012357 0.00017196 -0.00034302 0 0.0023086 -0.0026894 -0.00015016 0.00050983 -0.0024172 0.004218 0.018303 -0.00049145 -0.0027539 0.0015869 0.0020944 -0.00035368 0.0030445 -0.0019991 0.0060921 -0.0028872 0 -0.0011159 0 -0.00059195 0.00068029 -0.00062349 0.0005195 -0.057822 0.0090517 -0.0013343 0.0023545 -0.001539 -0.002393 -0.0024562 0.015899 0.00022028 0.00057626 0.03239 0.026735 0.010166 0.0098487 0.015842 0.026025 -0.022369 0.0086951 -0.015708 -0.036961 0.0046029 0.024866 -0.0062786
0.007812 0.0017628 0.00019017 -0.00044475 0.0012899 0 0.0025822 -0.0039109 -0.0011535 0.001998 -0.001858 0.0054248 0.010793 0.00024824 -0.0020502 0.0017118 0.0020138 -0.00079851 0.0062941 -0.00036543 0.0071509 -0.00098687 0 -0.0070471 0 -0.00019656 0.00051118 -0.00082105 0.0010746 -0.050146 0.014144 -0.00099028 0.0023979 -0.0045269 -0.0031652 -0.001162 0.014012 -1.041e-05 -0.0028812 0.031816 0.024746 0.01219 0.010923 0.01378 0.026634 -0.019298 0.0087948 -0.013596 -0.036941 0.0097127 0.026869 -0.0039063
0.011718 0.00010131 -5.6731e-05 -0.0009955 0.0020957 0 0.0023744 -0.0045244 -0.0024144 0.0028926 -0.00023515 0.0050655 -0.0053296 -0.0005161 -0.0012369 0.0025757 0.0033872 -0.00015374 0.0072298 -0.0015503 0.0044961 0.0025639 0 -0.0098104 0 0.0006725 0.00023495 -0.00086975 0.00059708 -0.040802 0.018262 -0.0010762 0.0012642 -0.0057248 -0.0037244 -0.00025356 0.010753 0.00093996 -0.0046708 0.0324 0.023924 0.014774 0.013041 0.012931 0.027852 -0.015652 0.0086916 -0.010991 -0.036397 0.015417 0.029609 -0.00023879
0.015625 -0.0012422 -0.00040526 -0.0017696 0.0016968 0 0.0018189 -0.0050567 -0.0028125 0.0028876 0.0016838 0.003503 -0.013833 -0.0026598 -0.00031412 0.002762 0.0051863 0.0012476 0.0049062 -0.0041984 0.0013366 0.0045734 0 -0.0080657 0 0.0014328 -0.00010403 -0.00099504 -0.00056658 -0.030065 0.020977 -0.0010685 -0.00032478 -0.0048481 -0.0037407 8.1337e-05 0.004952 0.0026896 -0.0045437 0.03561 0.025746 0.018624 0.017523 0.014833 0.03045 -0.010705 0.0081287 -0.0072693 -0.034669 0.022469 0.034022 0.0026489
0.019531 -0.0023502 -0.00065671 -0.0026845 0.00046318 0 0.0010957 -0.0055772 -0.0017393 0.0020858 0.003019 0.0015316 -0.0045894 -0.0040412 0.0005522 0.0013971 0.0056454 0.0024834 0.00083582 -0.0053791 0.00083229 0.0030989 0 -0.004176 0 0.001643 -0.00033245 -0.0011914 -0.0015073 -0.016338 0.020823 -0.00048228 -0.0015045 -0.0024015 -0.0031682 0.00010128 -0.0025456 0.0038473 -0.0031775 0.03882 0.027567 0.022474 0.022005 0.016734 0.033048 -0.0057578 0.0075657 -0.0035472 -0.032941 0.029522 0.038434 0.0038371
0.023437 -0.0032231 -0.00077883 -0.0032499 -0.00078522 0 0.000356 -0.0057252 0.00033252 0.00061424 0.0035748 -5.8678e-05 0.013537 -0.0034216 0.0010053 -0.00069845 0.003516 0.0027048 -0.0022831 -0.0038392 0.0023903 -0.00046175 0 -0.0015785 0 0.0013085 -0.00027345 -0.0011638 -0.0016205 0.00069698 0.016416 0.00085143 -0.0018273 0.00038821 -0.00206 0.0001743 -0.0088854 0.0033383 -0.001769 0.043282 0.03083 0.025593 0.027509 0.019705 0.035451 -0.0017132 0.005452 -0.00095056 -0.031837 0.034822 0.042202 0.0038058
0.027343 -0.003772 -0.00082239 -0.0029702 -0.0013241 0 -0.00032485 -0.0050222 0.0022181 -0.0013443 0.0036898 -0.00094817 0.021171 -0.0020869 0.0008061 -0.0019021 -0.0010205 0.0017276 -0.002871 -0.0010598 0.0024784 -0.0025699 0 -0.0016829 0 0.0007434 5.1061e-05 -0.00067033 -0.0010944 0.019523 0.0079676 0.0026933 -0.001435 0.0021169 -0.00048457 0.00056586 -0.01176 0.001473 -0.001364 0.04817 0.034583 0.028463 0.033362 0.023039 0.037789 0.0020236 0.0028094 0.0012622 -0.030947 0.039524 0.04575 0.003498
0.03125 -0.0039177 -0.00075236 -0.0017992 -0.00094931 0 -0.00097379 -0.0031945 0.0029744 -0.003193 0.0034651 -0.0014517 0.0094698 -0.002228 0.00014961 -0.0016503 -0.0062661 1.9876e-05 -0.0016691 0.00071486 -0.00094735 -0.0011053 0 -0.0031713 0 0.00024657 0.00037857 0.00012682 -0.00056734 0.038003 -0.0023634 0.0044067 -0.00084206 0.0021277 0.001305 0.0013899 -0.01153 -0.00040296 -0.0021791 0.052875 0.038171 0.030734 0.038884 0.025987 0.039625 0.0051035 -0.00030216 0.0028606 -0.030479 0.043284 0.04854 0.0032947
0.035156 -0.0035875 -0.00042573 -0.00020784 -3.0577e-05 0 -0.0016654 -0.00034364 0.0025522 -0.0039174 0.0024887 -0.0021948 -0.010429 -0.0041154 -0.00043085 -0.001013 -0.0096914 -0.0017883 -0.00080621 0.00088856 -0.0055167 0.0023039 0 -0.0037799 0 -5.0598e-05 0.00040824 0.00073861 -0.00040296 0.053558 -0.011725 0.0051597 -0.0005556 0.0010864 0.0027646 0.002495 -0.010444 -0.0012831 -0.0033602 0.056769 0.041025 0.030365 0.042947 0.027227 0.039254 0.0052906 -0.0054787 0.0017532 -0.031874 0.04289 0.047992 0.0028058
0.039062 -0.0026499 0.00023599 0.0011933 0.00078188 0 -0.0023563 0.003053 0.0016018 -0.0027979 0.0005115 -0.0035034 -0.020479 -0.0055417 -0.00054366 -0.0012847 -0.0092048 -0.0032686 -0.0017201 0.00063616 -0.0065544 0.0037464 0 -0.0023913 0 -0.00011438 6.9144e-05 0.00081265 -0.00039439 0.06203 -0.018306 0.0044017 -0.00076573 0.0005224 0.0033543 0.0032903 -0.0099029 -0.0013844 -0.0035014 0.060663 0.04388 0.029996 0.04701 0.028468 0.038883 0.0054776 -0.010655 0.0006458 -0.033269 0.042496 0.047444 0.001476
0.042968 -0.00098905 0.0010643 0.0020995 0.00096106 0 -0.0027503 0.0062634 0.0007473 -0.00026754 -0.0017743 -0.0049846 -0.015737 -0.0042991 -0.0002877 -0.0023285 -0.0046271 -0.0041078 -0.0039238 0.00098985 -0.0021181 0.00097878 0 0.00038546 0 6.2989e-05 -0.00040434 0.0004799 -0.00016074 0.058025 -0.021943 0.0023544 -0.0012507 0.0015505 0.0030509 0.0028921 -0.0089402 -0.0016125 -0.0017031 0.062706 0.044723 0.027386 0.048347 0.026962 0.036133 0.0030877 -0.016782 -0.0022585 -0.03581 0.039053 0.043551 -0.00067243
0.046875 0.0012547 0.0016722 0.0026089 0.00037169 0 -0.0024172 0.008499 0.0001155 0.0020807 -0.0030019 -0.0056691 -0.0076582 -0.00085819 -6.8843e-05 -0.0027449 0.0015481 -0.0039293 -0.0056792 0.0014849 0.0045305 -0.004132 0 0.0030504 0 0.00040166 -0.00066819 0.00019123 0.00029483 0.038389 -0.023197 1.4263e-05 -0.0015362 0.0038584 0.0024826 0.00081046 -0.0055741 -0.0022984 0.001605 0.063635 0.044356 0.023429 0.048043 0.023804 0.03195 -0.0008524 -0.023479 -0.0062436 -0.039039 0.033774 0.037648 -0.0028133
0.050781 0.0035357 0.0017201 0.002923 -0.00069657 0 -0.0011824 0.0091501 -0.00047815 0.0026361 -0.0023975 -0.0046504 -0.0073985 0.0018689 -0.00013103 -0.0017244 0.0052114 -0.0025574 -0.0057776 0.00098851 0.0078425 -0.0072416 0 0.0042435 0 0.00066738 -0.00056224 0.00022119 0.00053806 0.006164 -0.022083 -0.0015207 -0.0012288 0.0058978 0.002377 -0.0023086 0.00062784 -0.0026987 0.0048123 0.064345 0.04374 0.019349 0.047427 0.020388 0.027585 -0.0049729 -0.030145 -0.010274 -0.042265 0.028361 0.031504 -0.0037565
0.054687 0.0050941 0.0012058 0.0030035 -0.0016895 0 0.00054915 0.0080048 -0.0010575 0.0011595 -0.00070243 -0.001777 -0.010365 0.0014764 -0.00042924 -0.0003263 0.0034783 -0.0005852 -0.0046246 -0.00053095 0.005323 -0.0056571 0 0.0032673 0 0.00058512 -0.00024807 0.00039498 0.00020785 -0.029527 -0.017882 -0.0018919 -0.00031794 0.006116 0.0027773 -0.0047652 0.0077141 -0.0018391 0.0062375 0.061828 0.039467 0.013459 0.042209 0.013177 0.020549 -0.011741 -0.036344 -0.014969 -0.045439 0.02098 0.02183 -0.0027192
0.058593 0.0053998 0.00051275 0.0025566 -0.0020536 0 0.0019343 0.0053654 -0.0013752 -0.00090519 0.00040428 0.0020906 -0.0020794 -0.0015229 -0.0010155 -0.00049843 -0.0026479 0.00060607 -0.0036056 -0.0016861 -0.00022194 -0.00085056 0 0.00031381 0 8.5489e-05 -7.9001e-05 0.00033782 -0.00053407 -0.058674 -0.0102 -0.0016922 0.00078293 0.0041291 0.0028643 -0.0049787 0.013062 0.00027218 0.0053439 0.059311 0.035195 0.0075684 0.036992 0.0059652 0.013513 -0.018509 -0.042543 -0.019664 -0.048612 0.013598 0.012156 9.3539e-05
0.0625 0.0044743 0.000134 0.0013608 -0.0015165 0 0.0023017 0.0019718 -0.0012956 -0.0016115 -6.5617e-05 0.0054441 0.020785 -0.0043995 -0.0023139 -0.0028217 -0.0084091 -9.7578e-05 -0.0034594 -0.0012922 -0.0036877 0.0030537 0 -0.0033939 0 -0.00057625 -0.00030671 -5.1996e-05 -0.0011339 -0.076262 -5.7669e-05 -0.0018001 0.0015152 0.00088903 0.0016879 -0.0028403 0.015571 0.0024651 0.0030676 0.05556 0.029576 0.001976 0.03023 -0.0018788 0.0063062 -0.025465 -0.047549 -0.023528 -0.050738 0.0069431 0.0024544 0.0034886
0.066406 0.0028151 0.00027449 -0.00040474 -0.00027056 0 0.0017208 -0.0012929 -0.0011305 -0.00018203 -0.0014029 0.0069052 0.040237 -0.0050779 -0.004624 -0.0055789 -0.0088182 -0.0021683 -0.0033932 0.0001024 -0.0025868 0.003155 0 -0.0059465 0 -0.00098985 -0.0008469 -0.00045479 -0.0012005 -0.083491 0.010243 -0.0024688 0.001573 -0.0021076 -0.00082517 9.4162e-05 0.015974 0.0034898 0.0010013 0.050589 0.022628 -0.0033221 0.021944 -0.010347 -0.0010694 -0.032606 -0.051376 -0.026574 -0.05183 0.0010057 -0.0072738 0.0058964
0.070312 0.0010236 0.00066662 -0.0021725 0.0010699 0 0.00096336 -0.0038016 -0.0013936 0.0023351 -0.0019008 0.0059637 0.032597 -0.0039405 -0.0072038 -0.0063418 -0.0029059 -0.0033236 -0.0019292 0.00077676 0.0011312 0.00016535 0 -0.0059003 0 -0.00090323 -0.0012855 -0.00047015 -0.00085323 -0.083768 0.018364 -0.0030701 0.0011013 -0.0037579 -0.0035737 0.0019076 0.015241 0.0031804 0.00014502 0.045618 0.015679 -0.0086202 0.013659 -0.018816 -0.0084449 -0.039747 -0.055203 -0.029619 -0.052922 -0.0049318 -0.017002 0.0062225
0.074218 -0.00052603 0.00078528 -0.0033447 0.0017842 0 0.00082879 -0.0054426 -0.0021503 0.0039961 -0.00055144 0.0032487 -0.0053205 -0.0027581 -0.0081913 -0.0044173 0.0051866 -0.0013532 0.0013038 -6.6801e-05 0.0037368 -0.0027501 0 -0.0035374 0 -0.00038462 -0.0011495 -4.859e-05 -0.00050234 -0.078047 0.023056 -0.0027203 0.00053796 -0.0037758 -0.0050257 0.0019522 0.013203 0.0024546 0.0002538 0.039996 0.0085569 -0.011605 0.0056352 -0.025079 -0.013618 -0.044922 -0.056193 -0.030101 -0.051216 -0.0073742 -0.023072 0.0043927
0.078125 -0.0017515 0.0003096 -0.0036759 0.0014842 0 0.0014229 -0.0065239 -0.0027234 0.0035832 0.0020009 0.00016736 -0.048754 -0.0022882 -0.0060614 -0.001493 0.0095564 0.0034951 0.004688 -0.0011873 0.003545 -0.0031145 0 -0.00088105 0 0.00028364 -0.0002801 0.00047224 -0.00036651 -0.064141 0.024199 -0.0011265 0.00025373 -0.0025915 -0.0043495 0.0012347 0.0089381 0.0022123 0.00024149 0.034334 0.0014239 -0.014449 -0.0023722 -0.031207 -0.018656 -0.049976 -0.05701 -0.030427 -0.049339 -0.0096036 -0.02892 0.0012799
0.082031 -0.0027215 -0.00056091 -0.0033532 0.00037955 0 0.0020474 -0.0073487 -0.0022195 0.0014565 0.0041403 -0.0018824 -0.066169 -0.0014615 -0.0015122 0.00016261 0.0074423 0.008008 0.0057175 -0.00061156 0.0019055 -0.0010518 0 -3.5919e-05 0 0.00082019 0.00096649 0.00073953 -0.00030705 -0.039937 0.022044 0.0011645 0.00029675 -0.0010602 -0.0019554 0.0012319 0.0022432 0.0023777 -0.00080343 0.029016 -0.0048102 -0.016248 -0.009043 -0.035542 -0.022257 -0.053693 -0.05702 -0.029981 -0.046607 -0.010452 -0.032473 -0.0018179
0.085937 -0.0034988 -0.0012324 -0.0027438 -0.00084413 0 0.0017897 -0.0077828 -0.00043216 -0.00098778 0.0047557 -0.002253 -0.047733 0.00097132 0.0023649 -0.00010265 0.0012306 0.0083786 0.0032196 0.0020629 0.00094349 0.0015064 0 -0.0012245 0 0.0010574 0.0018908 0.0007155 -0.00013314 -0.0067642 0.016734 0.0032482 0.00042476 -0.00010879 0.00091193 0.0024042 -0.005661 0.0020927 -0.0028584 0.024253 -0.0095897 -0.016359 -0.013551 -0.036973 -0.023532 -0.055244 -0.055725 -0.028285 -0.042489 -0.0090657 -0.032315 -0.0037066
0.089843 -0.0040616 -0.0011987 -0.0020723 -0.001472 0 0.00028281 -0.0072121 0.0018226 -0.0025515 0.0039792 -0.0013039 -0.011998 0.0044192 0.0024594 -0.0010707 -0.0040997 0.0036255 -0.0013753 0.0050259 0.0011411 0.002929 0 -0.0025209 0 0.00093329 0.0019311 0.00060463 5.447e-05 0.029904 0.0086428 0.0044891 0.000343 -0.00024363 0.0030492 0.0039055 -0.012877 0.0007657 -0.0049937 0.01949 -0.014369 -0.016469 -0.018058 -0.038405 -0.024808 -0.056795 -0.054429 -0.026589 -0.03837 -0.0076793 -0.032157 -0.0035861
0.09375 -0.0042785 -0.00046114 -0.001309 -0.0012089 0 -0.0019842 -0.0050015 0.0033441 -0.0029678 0.0026362 -6.5306e-05 0.014209 0.0065601 -0.0013491 -0.001338 -0.0053969 -0.0031546 -0.0049941 0.0060444 0.0014477 0.0030073 0 -0.0017465 0 0.00049478 0.0011054 0.00052665 -4.7411e-05 0.061977 -0.0010513 0.004721 -7.1785e-05 -0.0010737 0.0039064 0.0046161 -0.01794 -0.0012124 -0.006025 0.016069 -0.016049 -0.015227 -0.018356 -0.036037 -0.02335 -0.055588 -0.052823 -0.02465 -0.033898 -0.004986 -0.027635 -0.0012347
0.097656 -0.0039319 0.00048898 -0.00032382 -0.0003189 0 -0.0039717 -0.0011302 0.0035414 -0.0026587 0.0012732 0.00040897 0.019742 0.0055819 -0.0056594 -0.00078522 -0.0034264 -0.0071397 -0.0053049 0.0046644 0.0012469 0.0023985 0 0.0012597 0 -4.3457e-05 2.8674e-05 0.00038203 -0.00050516 0.080853 -0.010472 0.0040531 -0.00070377 -0.0013575 0.0036339 0.0042287 -0.020031 -0.0028141 -0.0052241 0.01294 -0.017053 -0.013691 -0.017737 -0.032843 -0.021298 -0.05378 -0.051149 -0.022657 -0.029349 -0.0020083 -0.022164 0.002743
0.10156 -0.0028364 0.0010953 0.00088286 0.00060284 0 -0.004698 0.0035254 0.0027809 -0.0020769 -0.00012222 -0.00041287 0.012947 0.00209 -0.0065139 -0.00018956 -0.0011498 -0.0057679 -0.0023869 0.0023964 0.0013707 0.0016082 0 0.0043058 0 -0.00032315 -0.00055874 8.1952e-05 -0.00091482 0.08001 -0.0179 0.0027032 -0.0012739 0.00013074 0.0027685 0.0032316 -0.018492 -0.0033316 -0.0026375 0.010176 -0.017143 -0.012088 -0.015927 -0.02901 -0.018849 -0.051488 -0.049728 -0.020949 -0.025152 0.00074219 -0.016085 0.0068255
0.10547 -0.0010321 0.0011664 0.0020958 0.0010184 0 -0.0037414 0.0075356 0.0017986 -0.001431 -0.0016181 -0.0023295 0.0060733 -0.0013954 -0.0032482 0.00024366 -0.00055001 -0.00072043 0.0017089 0.000863 0.0028312 0.00082094 0 0.0048457 0 -6.3843e-05 -0.00037488 -0.00018346 -0.00073312 0.058565 -0.022506 0.0010427 -0.0014788 0.0034304 0.0018591 0.0020414 -0.012845 -0.0029142 0.0010332 0.0084501 -0.014638 -0.010297 -0.01074 -0.023365 -0.015279 -0.047824 -0.049027 -0.020047 -0.021954 0.0028488 -0.0082822 0.0091046
0.10938 0.0011153 0.00092793 0.0030048 0.00073329 0 -0.0014405 0.0096689 0.00089868 -0.00090654 -0.002899 -0.0045018 0.001399 -0.0027372 0.00069563 0.0013399 -0.0012827 0.0038534 0.0048527 0.00021274 0.0050004 0.00042226 0 0.0023335 0 0.00065673 0.00022083 -5.1455e-05 0.0001323 0.023866 -0.024216 -0.0004093 -0.0011421 0.0069897 0.0011596 0.00051662 -0.0036961 -0.002222 0.0047716 0.0067238 -0.012133 -0.0085063 -0.0055528 -0.01772 -0.011708 -0.044159 -0.048325 -0.019145 -0.018756 0.0049553 -0.00047953 0.008447
0.11328 0.0030621 0.00071017 0.0033993 -4.2088e-05 0 0.0012312 0.0095132 -0.00016115 -0.00080708 -0.0034927 -0.0057545 -0.0060876 -0.0017915 0.0011194 0.0036963 -0.0018904 0.0050276 0.0062834 -0.00038481 0.0057723 0.001107 0 -0.0013653 0 0.0013709 0.00061187 0.00058134 0.0011361 -0.010786 -0.022962 -0.0012869 -0.00034172 0.0086092 0.00046989 -0.0015264 0.006634 -0.0016918 0.0075971 0.0054309 -0.0083606 -0.0069814 0.0012391 -0.012294 -0.0084753 -0.040639 -0.048352 -0.01904 -0.017052 0.0054949 0.0064451 0.0054599
0.11719 0.004402 0.00062944 0.0032621 -0.00081943 0 0.0031016 0.0075608 -0.0015501 -0.0012019 -0.0032961 -0.0050586 -0.016953 0.00015286 -0.0026052 0.0063311 -0.0015571 0.0031895 0.0064585 -0.00099441 0.0038279 0.00316 0 -0.0037643 0 0.0015601 0.00050858 0.0013077 0.0015784 -0.034218 -0.018353 -0.0017275 0.00056574 0.007082 -0.00070156 -0.0035571 0.014962 -0.0012056 0.0088539 0.0043236 -0.0040457 -0.0055705 0.0087184 -0.0069631 -0.0053865 -0.037179 -0.04869 -0.019278 -0.015988 0.0053631 0.012993 0.0022154
0.12109 0.0050518 0.00057165 0.0027037 -0.0010682 0 0.0034424 0.0047768 -0.0028432 -0.0014666 -0.002642 -0.0021373 -0.023956 0.00206 -0.0066753 0.0072048 -0.00043263 0.00086681 0.0059417 -0.00031161 0.00042111 0.0057959 0 -0.0038289 0 0.0010943 0.00017117 0.0015121 0.0012882 -0.04545 -0.010272 -0.0022723 0.0011065 0.0031401 -0.0025975 -0.0045054 0.019169 -0.0003937 0.0084073 0.0032007 0.00020778 -0.0041561 0.016117 -0.0019119 -0.0025168 -0.03397 -0.04901 -0.019502 -0.015155 0.0049682 0.019035 0.000658
0.125 0.0051165 0.00041681 0.0018281 -0.00049317 0 0.0024765 0.0020079 -0.0033107 -0.00049325 -0.0018161 0.0021147 -0.02127 0.0038396 -0.0065162 0.0053583 0.0011615 -4.1387e-05 0.0047864 0.0028296 -0.0015724 0.007565 0 -0.0023687 0 0.00034406 7.3624e-05 0.00097744 0.00078405 -0.053428 0.00024426 -0.003245 0.00099327 -0.0011101 -0.0046724 -0.0038797 0.019336 0.00086761 0.0066715 0.0019814 0.0040824 -0.0027191 0.02302 0.0014109 -0.00099821 -0.032303 -0.049215 -0.019646 -0.015745 0.0029494 0.021951 0.00098365
0.12891 0.0046018 0.00019165 0.00067087 0.00074193 0 0.0012883 -0.00038353 -0.0027341 0.0022812 -0.00072231 0.0058529 -0.012849 0.0054519 -0.0013496 0.0022629 0.0030024 0.00032559 0.0029545 0.0075627 -0.00053423 0.0075635 0 -0.00073549 0 -0.00016401 0.00037457 0.00014603 0.00071965 -0.066676 0.010911 -0.0042263 0.0003579 -0.0037193 -0.0056857 -0.0025192 0.016942 0.0022781 0.0043898 0.00076213 0.007957 -0.0012822 0.029922 0.0047337 0.00052036 -0.030637 -0.049421 -0.019789 -0.016335 0.00093062 0.024867 0.0015634
0.13281 0.0033404 -2.4301e-05 -0.00072984 0.0019978 0 0.0010223 -0.0025047 -0.0017701 0.0059254 0.00078152 0.007279 -0.0075944 0.0059566 0.0049505 0.00058428 0.004287 0.00080514 0.00090052 0.011129 0.0021818 0.0061246 0 0.00050055 0 -0.00021821 0.00074856 -0.00028905 0.0011805 -0.081974 0.019217 -0.0042901 -0.00031159 -0.0040762 -0.0046131 -0.0018906 0.01307 0.0033333 0.0022279 -0.0006732 0.010564 0.00063431 0.03515 0.0069621 0.0012364 -0.030203 -0.048713 -0.019023 -0.017164 -0.0013099 0.025535 0.00061904
0.13672 0.0012612 -0.00027452 -0.0022114 0.0024578 0 0.0019073 -0.004624 -0.001332 0.0082689 0.0023032 0.0058433 -0.0070338 0.0041286 0.0075334 0.0014393 0.0034581 0.00096506 -0.00068687 0.01124 0.003624 0.0042065 0 0.0015604 0 -5.8793e-05 0.00074376 -6.4683e-05 0.0015668 -0.084108 0.023678 -0.0028946 -0.00053598 -0.0029178 -0.0016726 -0.0024975 0.0076529 0.0036541 0.00042017 -0.0022657 0.01225 0.0028997 0.03916 0.0083942 0.0013684 -0.030666 -0.047341 -0.017595 -0.018167 -0.0037118 0.024569 -0.0019117
0.14063 -0.0012996 -0.0007052 -0.0034534 0.0016374 0 0.0029624 -0.0067879 -0.0015937 0.0074591 0.0029779 0.0026877 -0.0021981 0.00017749 0.0049732 0.0031089 -0.00032044 0.0013881 -0.0017331 0.0082617 0.0022765 0.0022382 0 0.0025453 0 -7.5883e-05 0.00027734 0.00041607 0.0011942 -0.059012 0.024216 -0.00053558 -0.00023608 -0.0014883 0.0015962 -0.0031657 0.00047768 0.0031787 -0.0012636 -0.0038609 0.013885 0.0051836 0.043098 0.0098168 0.0014927 -0.031148 -0.045931 -0.01613 -0.019158 -0.006095 0.023559 -0.0041886
0.14453 -0.003653 -0.0013292 -0.0041021 -0.00022135 0 0.0027565 -0.0085947 -0.001724 0.0035675 0.0023198 -0.00017193 0.014729 -0.0036025 4.5522e-05 0.0027631 -0.0053233 0.0023636 -0.0029759 0.0048439 -0.00046685 -0.00015229 0 0.0029939 0 -0.0004095 -0.00025768 0.00054246 1.2605e-05 -0.0086286 0.021506 0.0015783 0.00018481 -0.00072095 0.0034829 -0.0021702 -0.0074373 0.0021809 -0.0031797 -0.0056007 0.012843 0.0084586 0.043117 0.01073 0.0011946 -0.032682 -0.04247 -0.012678 -0.019454 -0.0074737 0.020216 -0.0042088
0.14844 -0.0051884 -0.0018654 -0.0039709 -0.0021957 0 0.00064456 -0.0092886 -0.00072478 -0.0012507 0.00092596 -0.0013529 0.038018 -0.0045233 -0.0034946 -0.0005154 -0.00769 0.0029295 -0.0049528 0.0033658 -0.001884 -0.003182 0 0.0024811 0 -0.00085625 -0.00038401 0.00015127 -0.0012728 0.047271 0.016141 0.0025572 0.00015978 -0.00092121 0.0035049 0.00085269 -0.013927 0.001149 -0.0053468 -0.0073405 0.0118 0.011734 0.043137 0.011643 0.00089652 -0.034216 -0.039009 -0.0092258 -0.01975 -0.0088523 0.016872 -0.0017629
0.15234 -0.0057459 -0.0019069 -0.0031468 -0.0032066 0 -0.0025953 -0.0081743 0.0014643 -0.0043067 6.6213e-05 -0.0010444 0.051909 -0.0021271 -0.004414 -0.004636 -0.0047127 0.0017615 -0.0068582 0.0038365 -0.00077738 -0.0059589 0 0.0013508 0 -0.001126 -1.815e-05 -0.00032599 -0.0017906 0.085101 0.0085055 0.0025295 -0.00056877 -0.0017795 0.0026896 0.004243 -0.017277 0.00051721 -0.0072365 -0.0089628 0.0098513 0.015019 0.041417 0.012899 0.00077565 -0.035392 -0.035046 -0.0053772 -0.019574 -0.0096365 0.013353 0.0013294
0.15625 -0.0055316 -0.0012972 -0.001907 -0.0026925 0 -0.0052982 -0.0051249 0.003757 -0.0043483 0.00042527 -0.00057953 0.047645 0.0010705 -0.0042261 -0.0065471 0.0019842 -0.00098725 -0.0068698 0.0043076 0.0014269 -0.0068897 0 0.00043599 0 -0.0011289 0.0004534 -0.00036676 -0.001239 0.094543 -0.0007211 0.0023183 -0.0017009 -0.0024604 0.0024307 0.0056902 -0.017542 0.00033618 -0.0080214 -0.010446 0.0068274 0.018315 0.037636 0.014561 0.00086483 -0.036143 -0.030487 -0.0010585 -0.018836 -0.0097161 0.0096272 0.002889
0.16016 -0.0047094 -0.00031898 -0.00052361 -0.00097313 0 -0.0061443 -0.00082142 0.0048455 -0.0022908 0.0013512 -0.0010847 0.033938 0.0018305 -0.0045241 -0.0052652 0.0071204 -0.0032165 -0.0040105 0.0031115 0.0023419 -0.0052437 0 -4.855e-05 0 -0.00099764 0.00055928 5.0668e-05 -0.00010498 0.083136 -0.010197 0.0024956 -0.0025517 -0.0018912 0.0030822 0.0042709 -0.016093 0.00016615 -0.007119 -0.011929 0.0038036 0.021612 0.033855 0.016223 0.00095402 -0.036895 -0.025928 0.0032602 -0.018099 -0.0097957 0.0059012 0.002239
0.16406 -0.0031935 0.00052835 0.00085614 0.00094718 0 -0.0050292 0.0035017 0.004312 -0.00021954 0.0015272 -0.002481 0.027332 -0.00063341 -0.004919 -0.0026753 0.0064213 -0.0027065 0.0003628 0.00046399 0.0011222 -0.0021819 0 -0.0010149 0 -0.00088622 0.00018515 0.000409 0.00077692 0.065613 -0.018238 0.0028366 -0.0025134 0.00055191 0.0037347 0.0011082 -0.013947 -0.00056953 -0.0046198 -0.012985 0.00035661 0.023368 0.027698 0.01858 0.0014203 -0.035518 -0.022146 0.0063697 -0.016931 -0.0095943 0.00294 0.00049411
0.16797 -0.00092997 0.00094227 0.0021448 0.0020012 0 -0.0029244 0.006675 0.0028296 0.00031686 0.00040389 -0.0037017 0.032947 -0.0038216 -0.0039376 -0.0013317 0.00090743 0.00052276 0.0033386 -0.002042 -0.00080353 3.5306e-05 0 -0.0034772 0 -0.00082133 -0.00035391 0.00019435 0.00088747 0.050069 -0.023502 0.0026778 -0.0014718 0.0042878 0.0033468 -0.0018704 -0.010802 -0.0019623 -0.001277 -0.013992 -0.0031389 0.024948 0.021268 0.021017 0.00193 -0.033897 -0.018454 0.0093403 -0.015713 -0.0093606 6.6716e-05 -0.00075761
0.17188 0.0016728 0.00099455 0.0031621 0.0017046 0 -0.001013 0.0081463 0.0013537 -0.00073369 -0.0011919 -0.003774 0.038586 -0.0044697 -0.0014533 -0.0017228 -0.0037825 0.0039369 0.0030631 -0.0031546 -0.0013172 2.7654e-07 0 -0.0068989 0 -0.0007613 -0.00063487 -0.00057187 0.00034557 0.034449 -0.025353 0.0016706 0.00010735 0.0075055 0.0019321 -0.003613 -0.0058242 -0.0033235 0.0019192 -0.014875 -0.0062962 0.025502 0.014515 0.023271 0.0023478 -0.031358 -0.015595 0.011213 -0.014654 -0.0095066 -0.002513 -0.00085571
0.17578 0.0037654 0.00092116 0.0036059 0.00043282 0 9.5165e-05 0.0080865 0.00023733 -0.0022664 -0.0019738 -0.002643 0.029954 -0.0019538 0.00062363 -0.0019811 -0.0027962 0.0047878 0.00056647 -0.0029477 0.00031775 -0.0017237 0 -0.0088789 0 -0.0007336 -0.00049212 -0.0013631 -0.00030303 0.014291 -0.023674 6.9601e-05 0.0014683 0.0082561 0.00047522 -0.0043545 0.00085102 -0.0036298 0.0042423 -0.015513 -0.008786 0.024033 0.0071248 0.025162 0.0025844 -0.027008 -0.01438 0.01092 -0.013905 -0.010402 -0.0045137 -0.0002516
0.17969 0.0046558 0.0008096 0.003239 -0.00082825 0 0.00054402 0.0070437 -0.00083346 -0.0030368 -0.0016064 -0.0010238 0.0092566 0.0009199 0.00043429 -0.0002917 0.0030672 0.0026653 -0.0012542 -0.0023088 0.0029407 -0.0034753 0 -0.0069922 0 -0.00083364 -9.8663e-05 -0.0016745 -0.00057596 -0.0092047 -0.018573 -0.0016498 0.0020346 0.0059543 -0.00028008 -0.0046669 0.0076832 -0.0024012 0.0054637 -0.016151 -0.011276 0.022564 -0.00026558 0.027053 0.002821 -0.022659 -0.013166 0.010628 -0.013156 -0.011297 -0.0065143 0.00029979
0.18359 0.0044023 0.00055341 0.0021391 -0.0011062 0 0.00089832 0.0054838 -0.0021702 -0.00241 -0.00099105 0.00036733 -0.0053512 0.00063734 -0.0014743 0.0027114 0.0080322 -0.0003511 -0.00059112 -0.0018868 0.0047257 -0.0043698 0 -0.0012628 0 -0.001072 0.00023685 -0.0014788 -0.00041079 -0.03014 -0.010458 -0.0032432 0.0017449 0.0019567 -0.00072589 -0.0045556 0.012822 -0.00018042 0.0057511 -0.016713 -0.012376 0.018853 -0.0069726 0.027222 0.0022652 -0.017131 -0.013895 0.0075405 -0.013277 -0.013654 -0.0083715 0.00037393
0.1875 0.0037232 8.6272e-05 0.00073837 -7.1174e-05 0 0.0016909 0.0035749 -0.0035366 -0.00049233 -0.001098 0.0013178 0.00037381 -0.003488 -0.0025531 0.0042709 0.0070013 -0.002008 0.0014627 -0.0017275 0.0046647 -0.0050954 0 0.0052545 0 -0.0012768 0.00030905 -0.0011693 -0.00015362 -0.04521 -0.00036071 -0.004634 0.0010303 -0.0014182 -0.0018763 -0.0036888 0.015418 0.0018855 0.0054269 -0.017253 -0.013075 0.014495 -0.013482 0.026893 0.0014802 -0.011262 -0.015187 0.0036456 -0.013649 -0.016433 -0.010187 -0.00021595
0.19141 0.0032456 -0.00044642 -0.00044176 0.001724 0 0.0030921 0.001288 -0.0043386 0.0020659 -0.0017194 0.0019485 0.020611 -0.0085242 -0.0011972 0.0023308 0.00051616 -0.0020886 0.0022023 -0.0016642 0.0029677 -0.0067486 0 0.0086866 0 -0.0012105 0.00010032 -0.001113 -0.00024108 -0.0569 0.010035 -0.0055082 0.0004513 -0.0026285 -0.0039889 -0.0022466 0.015723 0.002963 0.0047973 -0.017797 -0.01342 0.0099097 -0.01945 0.025943 0.00046507 -0.0055449 -0.016632 -0.00068323 -0.014239 -0.019488 -0.012057 -0.0016295
0.19531 0.0028616 -0.00082983 -0.0011518 0.0031756 0 0.0047402 -0.0013798 -0.0042591 0.0042914 -0.0016398 0.0022905 0.035927 -0.010646 0.0011642 -0.0020677 -0.0059059 -0.0021873 0.00031452 -0.0016386 0.00046209 -0.0090338 0 0.0074949 0 -0.00080047 -0.00026531 -0.0013039 -0.00083036 -0.067716 0.01888 -0.0052486 0.00026404 -0.0018884 -0.005918 -0.0010673 0.0141 0.0030493 0.0040662 -0.01836 -0.012471 0.0044988 -0.023444 0.022732 -0.00139 -0.00038349 -0.018634 -0.0065949 -0.015626 -0.023544 -0.014124 -0.0036375
0.19922 0.0018919 -0.0010613 -0.0015354 0.003344 0 0.0057977 -0.0042578 -0.0035688 0.0051926 -8.6536e-05 0.0022202 0.034505 -0.0086073 0.0014739 -0.0053842 -0.007202 -0.0035093 -0.0026745 -0.0015517 -0.0020434 -0.0099482 0 0.0036455 0 -0.00023384 -0.00058484 -0.0014296 -0.0016421 -0.072498 0.024766 -0.0034832 0.00025989 -0.00063753 -0.0060369 -0.00073453 0.010339 0.00266 0.0032349 -0.018922 -0.011523 -0.00091205 -0.027438 0.01952 -0.0032451 0.004778 -0.020636 -0.012507 -0.017013 -0.0276 -0.01619 -0.0051047
0.20313 -0.00010118 -0.001377 -0.0018947 0.002077 0 0.0053597 -0.0069631 -0.0027814 0.0042668 0.0021977 0.0017747 0.023096 -0.0045359 -0.0014112 -0.0047217 -0.0033718 -0.0053128 -0.0040685 -0.0011381 -0.003917 -0.0075462 0 0.00069102 0 0.0001941 -0.00063513 -0.0012078 -0.0021332 -0.059505 0.026916 -0.00067987 1.1453e-05 -0.00018153 -0.003824 -0.00074595 0.0041357 0.0021646 0.0020076 -0.019353 -0.010047 -0.0053315 -0.029114 0.015137 -0.0052091 0.0081185 -0.021402 -0.017986 -0.01852 -0.031369 -0.018132 -0.0044366
0.20703 -0.0027128 -0.0019246 -0.0023325 9.2732e-05 0 0.0031171 -0.0089185 -0.0020986 0.0019389 0.0035437 0.0013037 0.015713 -0.0014561 -0.0050474 -0.00051332 0.0011673 -0.0057438 -0.0028929 -0.00033281 -0.0047228 -0.002117 0 0.00060723 0 0.0003201 -0.00028733 -0.00062129 -0.0018904 -0.021495 0.024968 0.0019791 -0.00068691 -0.00079958 -0.00043864 2.6627e-05 -0.003906 0.0015548 -8.9907e-05 -0.019714 -0.0082927 -0.0092277 -0.029567 0.010135 -0.0072305 0.010498 -0.021514 -0.023238 -0.020091 -0.034986 -0.020008 -0.0011694
0.21094 -0.0049414 -0.0024532 -0.0026333 -0.0015387 0 -0.00020955 -0.0094487 -0.0012927 -0.0005881 0.0030161 0.001116 0.015284 -0.00026254 -0.0057204 0.0038008 0.0023554 -0.0039927 -0.00079287 0.00032043 -0.0044782 0.0034966 0 0.0023644 0 0.00020697 0.00034897 0.00013046 -0.00095646 0.033932 0.018895 0.0034601 -0.0015821 -0.0019015 0.0023212 0.0019295 -0.012053 0.00080005 -0.0032477 -0.020013 -0.00656 -0.012816 -0.029683 0.0051886 -0.0091379 0.012544 -0.021288 -0.028214 -0.021576 -0.038393 -0.021762 0.0028026
0.21484 -0.0059983 -0.0024509 -0.0024898 -0.0021236 0 -0.0031718 -0.0080404 -0.00011368 -0.0021701 0.0013286 0.0009975 0.01149 0.00073118 -0.0024206 0.0047699 0.00027949 -0.0012153 -1.5932e-05 4.1517e-05 -0.0038426 0.0059755 0 0.0034103 0 3.6545e-05 0.00091085 0.00082157 0.00017548 0.086175 0.0093533 0.0036434 -0.002152 -0.0027115 0.0035739 0.0038177 -0.018338 0.00018052 -0.0068275 -0.019717 -0.0050341 -0.013433 -0.026557 0.00077829 -0.0099464 0.011371 -0.017799 -0.030534 -0.022241 -0.039764 -0.022338 0.0041195
0.21875 -0.0058221 -0.0016635 -0.0018267 -0.0017412 0 -0.0045533 -0.0047162 0.0012971 -0.0025897 1.9714e-05 0.00027151 -0.0030686 0.0033801 0.0018534 0.0018252 -0.0016286 0.00081383 -0.00086633 -0.0011622 -0.0036604 0.0042044 0 0.0023752 0 -4.4476e-05 0.0010056 0.0013065 0.00091706 0.11516 -0.0019543 0.0032127 -0.0020502 -0.0026843 0.0038431 0.0040513 -0.021593 4.1089e-05 -0.0093075 -0.01942 -0.0035082 -0.014049 -0.02343 -0.003632 -0.010755 0.010198 -0.01431 -0.032855 -0.022907 -0.041135 -0.022914 0.00075064
0.22266 -0.004829 -0.00044291 -0.00087513 -0.0010552 0 -0.0042252 -0.0002495 0.0024613 -0.0026088 -0.00017448 -0.0014947 -0.020033 0.0071598 0.0030127 -0.0024495 -0.0006059 0.0016685 -0.001556 -0.0020901 -0.0040103 0.0001492 0 0.00027057 0 2.5919e-05 0.00053459 0.0014945 0.0010051 0.11439 -0.012585 0.0028323 -0.0013885 -0.0015207 0.0041266 0.0022409 -0.021575 0.00023394 -0.0090583 -0.018604 -0.0024903 -0.013001 -0.018979 -0.0065263 -0.010413 0.0076622 -0.0091447 -0.033272 -0.02269 -0.040889 -0.022322 -0.005806
0.22656 -0.0033049 0.00050962 6.6612e-05 -0.00075257 0 -0.0031125 0.0040657 0.0029811 -0.0030997 3.5867e-05 -0.0038423 -0.023739 0.0092866 2.788e-05 -0.0046752 0.0026384 0.0025175 -0.00054738 -0.0014412 -0.0037817 -0.0028153 0 -0.00080879 0 0.00026011 -0.00018924 0.0013188 0.00063654 0.092289 -0.020391 0.0025217 -0.00060079 0.00076989 0.0046822 -0.00020086 -0.018356 5.2043e-05 -0.0055591 -0.017333 -0.0019168 -0.010496 -0.013369 -0.0080939 -0.009064 0.003933 -0.0025121 -0.032023 -0.021703 -0.039227 -0.020708 -0.011329
0.23047 -0.0011994 0.00078874 0.00090722 -0.0010596 0 -0.0022852 0.0070496 0.0028193 -0.0041032 -0.00054134 -0.0055898 -0.011608 0.007462 -0.0040047 -0.0034029 0.0049941 0.0044076 0.0014396 0.00052813 -0.0015488 -0.0025836 0 0.00011609 0 0.00062428 -0.00068509 0.00079136 0.00022261 0.062345 -0.02446 0.0018517 -4.1537e-05 0.0035697 0.004817 -0.0014067 -0.011991 -0.0010487 -8.1138e-05 -0.016061 -0.0013433 -0.0079905 -0.0077583 -0.0096616 -0.0077153 0.00020377 0.0041204 -0.030774 -0.020715 -0.037565 -0.019095 -0.012313
0.23438 0.0014696 0.00064105 0.0017582 -0.0016466 0 -0.0020288 0.0082432 0.0021754 -0.0047662 -0.0021744 -0.0057355 -0.00017195 0.00244 -0.0049106 9.2889e-05 0.0043418 0.0067227 0.0021944 0.0018016 0.0028353 0.00028855 0 0.002133 0 0.00099067 -0.00069965 7.3491e-05 1.608e-05 0.03287 -0.025096 0.00062403 0.00027789 0.0055909 0.0037428 -0.00087775 -0.0030244 -0.0026625 0.0048996 -0.01403 -0.0018347 -0.0044097 -0.0016009 -0.007815 -0.0044755 -0.0038439 0.011285 -0.02722 -0.018106 -0.033647 -0.01557 -0.0089136
0.23828 0.004169 0.00063623 0.0026575 -0.0019016 0 -0.0017544 0.0080083 0.0012022 -0.0041929 -0.0039239 -0.0042096 -0.0065499 -0.0022221 -0.0013832 0.0032949 0.0015863 0.0077753 0.00071624 0.00054751 0.0075014 0.0034443 0 0.0036726 0 0.0011529 -0.00037005 -0.00056515 -3.4289e-05 0.0050555 -0.022916 -0.00081392 0.00057158 0.0055541 0.0014423 0.00019192 0.0068611 -0.0035807 0.0072913 -0.011977 -0.002356 -0.00079863 0.0045719 -0.0058724 -0.0011826 -0.0079004 0.018465 -0.023602 -0.015452 -0.029665 -0.011992 -0.0045905
0.24219 0.0060019 0.0010033 0.0033448 -0.0013435 0 -0.00074429 0.0070512 -4.8762e-05 -0.0022985 -0.0046823 -0.0017589 -0.026155 -0.0030695 0.0040691 0.0045665 -0.00052504 0.0069015 -0.0013546 -0.0026577 0.0096529 0.0047918 0 0.0041425 0 0.00097505 -4.8653e-06 -0.000905 -0.00010696 -0.021743 -0.018085 -0.0019543 0.00093972 0.0032678 -0.0013267 0.00037526 0.015092 -0.002922 0.0067835 -0.0099204 -0.0031567 0.0021889 0.010151 -0.0030684 0.0023414 -0.011175 0.024507 -0.019892 -0.012401 -0.025458 -0.0082248 -0.0027976
0.24609 0.0063881 0.0013618 0.003376 5.4991e-05 0 0.0010803 0.0057955 -0.0014275 0.00018538 -0.0042633 0.00079651 -0.034951 0.00040048 0.0077414 0.0040375 -0.00025861 0.0054948 -0.0014185 -0.0049725 0.0077036 0.0039009 0 0.0041084 0 0.00055402 0.00025444 -0.00091594 -0.00024949 -0.045359 -0.010517 -0.0026834 0.0011887 4.2553e-05 -0.0036912 -0.00045433 0.019448 -0.0011188 0.0049142 -0.0078584 -0.0043561 0.0042868 0.014883 0.00096483 0.0061952 -0.013335 0.028927 -0.016051 -0.0087858 -0.020929 -0.0041889 -0.0039917
0.25 0.0055429 0.0011485 0.0025016 0.0017775 0 0.003108 0.0041386 -0.0025763 0.0024238 -0.0033468 0.0030613 -0.0169 0.0054683 0.0079592 0.0028073 0.0015294 0.0055073 0.0010488 -0.004104 0.0025984 0.0017719 0 0.0040385 0 0.00018895 0.00050264 -0.00074827 -0.00033664 -0.061689 -0.00076064 -0.0032891 0.0010128 -0.0022033 -0.0051575 -0.0012228 0.019274 0.00037731 0.0037383 -0.0057964 -0.0055555 0.0063846 0.019615 0.0049981 0.010049 -0.015495 0.033346 -0.01221 -0.0051705 -0.0164 -0.00015304 -0.0057491
0.25391 0.0042099 0.00027121 0.00093851 0.0029773 0 0.0046267 0.0017531 -0.0031364 0.0040313 -0.0025069 0.0048578 0.014125 0.0085127 0.0058752 0.0016155 0.0024372 0.0069534 0.0035842 -0.00096934 -0.0028336 -0.00041078 0 0.003374 0 0.00012876 0.00080478 -0.00058919 -0.0002673 -0.068563 0.0095203 -0.0039089 0.0003534 -0.0024886 -0.0055571 -0.0011228 0.015614 0.00049552 0.0041905 -0.0045803 -0.0067061 0.0058705 0.02209 0.0085244 0.01285 -0.015191 0.033697 -0.0096428 -0.0016298 -0.012914 0.0025663 -0.0055644
0.25781 0.0029181 -0.00073428 -0.00074042 0.0029632 0 0.0053498 -0.0013905 -0.0030559 0.0049163 -0.0015775 0.0057876 0.02532 0.0076979 0.0037251 0.00039168 0.0009195 0.0073838 0.0031817 0.00089522 -0.005863 -0.0022046 0 0.0012622 0 0.00033168 0.00094539 -0.00051642 -0.00013683 -0.067144 0.018154 -0.0041177 -0.0004404 -0.0015195 -0.0048385 -0.00058828 0.010264 -0.00037142 0.0054531 -0.0035117 -0.0078481 0.0049007 0.02417 0.011962 0.015467 -0.014458 0.033338 -0.0072973 0.0018979 -0.0096099 0.0050559 -0.0033223
0.26172 0.0015625 -0.001218 -0.0019989 0.0017214 0 0.005386 -0.0047547 -0.0026011 0.0048325 -8.1899e-05 0.0053271 -0.00055131 0.00387 0.0028368 -0.0010514 -0.0022526 0.0043242 -0.00043524 -0.0010473 -0.0054996 -0.0037928 0 -0.0018569 0 0.00050203 0.00056182 -0.00046354 -0.00015524 -0.059435 0.023608 -0.0032217 -0.00084135 -0.00090057 -0.0031672 -0.00058165 0.004647 -0.00077754 0.0057503 -0.0029167 -0.0087591 0.0031874 0.025508 0.014556 0.017391 -0.013089 0.031764 -0.0054832 0.0051464 -0.006892 0.0067416 -0.0010867
0.26563 -0.00025972 -0.0010447 -0.0026446 6.3841e-05 0 0.0048537 -0.0074223 -0.0020166 0.003436 0.0018923 0.0034849 -0.044782 -0.00057963 0.0032034 -0.0022061 -0.0046542 -0.0016921 -0.0042946 -0.0053929 -0.0026887 -0.0052582 0 -0.0039283 0 0.00039 -0.00041055 -0.00030415 -0.00039399 -0.045532 0.025543 -0.00099887 -0.00058325 -0.0015785 -0.0011558 -0.0011208 -0.00067063 0.00024767 0.0038274 -0.0034769 -0.0091067 -0.0003387 0.025034 0.015093 0.017625 -0.010171 0.027229 -0.0049649 0.0077139 -0.0056034 0.0064668 -0.00079717
0.26953 -0.002565 -0.00067363 -0.0028045 -0.00085692 0 0.0036938 -0.0085608 -0.0012397 0.00094397 0.0035129 0.0011858 -0.070011 -0.0034685 0.0042473 -0.002055 -0.0042754 -0.0068655 -0.0050827 -0.0078846 0.0006508 -0.0061801 0 -0.003097 0 4.6396e-05 -0.0014722 2.3542e-05 -0.00066751 -0.024254 0.024309 0.0019072 7.0336e-05 -0.0030256 0.00033271 -0.00097821 -0.0057625 0.002131 -6.1586e-05 -0.0040371 -0.0094543 -0.0038648 0.02456 0.015629 0.017858 -0.0072532 0.022693 -0.0044467 0.010281 -0.0043149 0.006192 -0.0024425
0.27344 -0.0047207 -0.00063993 -0.002669 -0.00043167 0 0.0018791 -0.0078255 -5.2826e-05 -0.0014558 0.0039758 -0.00030878 -0.056995 -0.0038031 0.0053647 -0.00019135 -0.00124 -0.0073158 -0.0024416 -0.0057194 0.0027532 -0.0059794 0 5.026e-05 0 -0.00024285 -0.0018569 0.00044429 -0.00071682 0.0036683 0.0201 0.0043668 0.00047258 -0.0038505 0.00086762 0.00087911 -0.010804 0.0032604 -0.0042947 -0.0056409 -0.0088875 -0.0076114 0.023118 0.013677 0.016491 -0.0041008 0.017307 -0.0045202 0.011919 -0.0041484 0.00425 -0.0043901
0.27734 -0.0058871 -0.0010201 -0.0023037 0.00081869 0 -0.00032038 -0.0054858 0.0014697 -0.0022419 0.0033257 -0.00053561 -0.021115 -0.001761 0.0058411 0.0023673 0.002196 -0.0027396 0.00080893 -0.00065835 0.0026959 -0.0045688 0 0.0024684 0 -0.00027334 -0.0011987 0.00078016 -0.00050856 0.033701 0.012831 0.0055301 6.7406e-05 -0.0030857 0.00091134 0.0037114 -0.015534 0.0025307 -0.0068881 -0.0076303 -0.007983 -0.011439 0.021319 0.010805 0.014532 -0.00086176 0.011606 -0.0048123 0.013213 -0.0043966 0.001692 -0.0051266
0.28125 -0.0056831 -0.0014248 -0.001685 0.0015488 0 -0.002401 -0.0022696 0.0027712 -0.00090009 0.0023744 -0.00030696 0.0076962 0.0017115 0.0049744 0.0037743 0.0034129 0.0031321 0.001689 0.0024758 0.00070813 -0.0025694 0 0.0014087 0 -0.00014288 7.2023e-05 0.00087922 -0.00030196 0.059031 0.002867 0.0052617 -0.0011492 -0.00087539 0.001393 0.0052604 -0.018938 0.00034247 -0.0066195 -0.0096871 -0.0068681 -0.014887 0.019557 0.0076201 0.012436 0.0021261 0.0063387 -0.0049996 0.014344 -0.0047012 -0.00090723 -0.0044516
0.28516 -0.0044018 -0.0014488 -0.0008421 0.00066338 0 -0.003952 0.00095615 0.0032048 0.001357 0.0018377 -0.00087535 0.016648 0.005243 0.0028626 0.0030159 0.0016304 0.0058386 6.3233e-05 0.00056323 -0.0018145 -0.00086863 0 -0.0026389 0 -0.00013448 0.0010456 0.0007453 -0.00037289 0.073886 -0.0082646 0.0039803 -0.002522 0.0018808 0.002691 0.003834 -0.019465 -0.0018938 -0.0036531 -0.012074 -0.0047232 -0.016473 0.017977 0.0029057 0.0096624 0.0038841 0.0031971 -0.0046734 0.01467 -0.005282 -0.0037088 -0.0031979
0.28906 -0.0026309 -0.0010407 0.00010823 -0.0017007 0 -0.004837 0.0035222 0.0026673 0.002419 0.0016841 -0.0025454 0.017346 0.007422 0.00091937 0.0010185 -0.0012859 0.0040789 -0.0014897 -0.0046379 -0.002871 1.2464e-06 0 -0.0060503 0 -0.0003962 0.0011145 0.00053934 -0.00067335 0.075756 -0.018145 0.0022586 -0.0030944 0.0042701 0.0041005 9.3145e-05 -0.015976 -0.0031112 0.00054083 -0.014461 -0.0025784 -0.018058 0.016398 -0.0018088 0.0068893 0.005642 5.5527e-05 -0.0043472 0.014997 -0.0058628 -0.0065103 -0.0022427
0.29297 -0.00075499 -0.00043241 0.0010666 -0.0041626 0 -0.0050432 0.0051651 0.0017903 0.0010704 0.0013572 -0.0042098 0.023637 0.0073606 0.00094652 -8.4563e-05 -0.0023153 0.00049181 -0.00063943 -0.0081813 -0.0011403 5.5281e-05 0 -0.005534 0 -0.00077699 0.00048379 0.00040955 -0.00081016 0.065564 -0.024598 0.00060842 -0.0022344 0.0056852 0.0044377 -0.0034037 -0.0089191 -0.003359 0.0038832 -0.01628 -1.8857e-05 -0.017558 0.015492 -0.0060698 0.0046257 0.0061132 -0.00015366 -0.0032236 0.015127 -0.0060578 -0.0080058 -0.0019557
0.29688 0.0011563 0.00018329 0.0020257 -0.0051272 0 -0.0044736 0.0059992 0.0014017 -0.0018927 0.00048507 -0.0043992 0.030394 0.0051568 0.0032423 0.00098744 -1.5883e-05 -0.0012059 0.002154 -0.0067362 0.0027108 -0.00045199 0 -0.001621 0 -0.00099872 -8.0937e-05 0.00029256 -0.00041081 0.046819 -0.026667 -0.00055439 -0.00012366 0.0057036 0.0031955 -0.0045042 -0.00058899 -0.0033188 0.0047384 -0.017736 0.0028069 -0.015717 0.015019 -0.01004 0.0026891 0.0057581 0.0015202 -0.0015879 0.015131 -0.0060051 -0.0086626 -0.0022539
0.30078 0.0030705 0.00078872 0.0029747 -0.0040077 0 -0.0030405 0.0062711 0.0017282 -0.0043017 -0.00077991 -0.0028174 0.020855 0.0018203 0.0058119 0.003273 0.0039276 0.00027762 0.0041652 -0.001601 0.0059848 -0.0013499 0 0.0015676 0 -0.0009647 -1.7628e-05 -7.4773e-05 0.00047039 0.024466 -0.024627 -0.001032 0.0022524 0.0041067 0.0010228 -0.0032864 0.0062002 -0.003288 0.0028622 -0.019106 0.0056153 -0.013758 0.014585 -0.01388 0.00083306 0.0053415 0.0033993 8.1604e-05 0.015143 -0.0059206 -0.0091588 -0.0026953
0.30469 0.0047392 0.0013574 0.0037256 -0.0016214 0 -0.00098139 0.0060772 0.0021172 -0.0044298 -0.0020545 -0.00074206 -0.0069423 -0.0013223 0.0059888 0.0043618 0.0060215 0.0030174 0.0033138 0.0029698 0.0057372 -0.0024722 0 0.00038156 0 -0.00085391 0.00050927 -0.00085778 0.0013239 0.0031306 -0.019247 -0.0010586 0.0036706 0.0012649 -0.00095634 -0.0016597 0.010138 -0.0028309 -0.00034183 -0.01879 0.0080818 -0.009458 0.014922 -0.015185 0.00056177 0.0037138 0.0093189 0.002417 0.015338 -0.0052108 -0.0064956 -0.002471
0.30859 0.0057706 0.0016613 0.0038959 0.00051648 0 0.0010612 0.0052752 0.0015812 -0.0023348 -0.0031039 0.00018571 -0.029651 -0.0032342 0.0031304 0.0027435 0.0041954 0.0041887 0.00035218 0.0041168 0.0012388 -0.0033533 0 -0.0044523 0 -0.00089528 0.00082745 -0.0017974 0.0015924 -0.014931 -0.01123 -0.0012458 0.0034442 -0.0016562 -0.0021818 -0.0013551 0.012199 -0.0014334 -0.0026118 -0.018474 0.010548 -0.0051583 0.015259 -0.016491 0.00029049 0.002086 0.015239 0.0047523 0.015533 -0.0045009 -0.0038323 -0.00083301
0.3125 0.0059017 0.001396 0.0031508 0.0013408 0 0.0024379 0.0036582 -0.00030584 0.00037595 -0.0037759 -0.00042937 -0.021022 -0.0033981 -0.00048202 -0.00058747 -9.1334e-05 0.0028487 -0.001873 0.0028377 -0.0050197 -0.0032637 0 -0.0082129 0 -0.001079 0.00047253 -0.0022539 0.0011424 -0.030291 -0.0013743 -0.0020577 0.0018694 -0.0032736 -0.0029108 -0.002445 0.014178 0.000665 -0.002327 -0.017388 0.012223 -0.00089768 0.01541 -0.016481 0.00056205 0.00063932 0.021718 0.0066928 0.015817 -0.0038987 -1.0526e-05 0.0019209
0.31641 0.0051395 0.00053261 0.0015189 0.00087972 0 0.003008 0.0012273 -0.0029521 0.0019535 -0.0037055 -0.0013776 0.0168 -0.0018246 -0.0017615 -0.0029551 -0.0030957 0.00044211 -0.0012233 0.0023018 -0.0089306 -0.0018029 0 -0.006752 0 -0.0011353 -0.00032574 -0.0017211 0.00036556 -0.04382 0.0089428 -0.0032189 8.2775e-06 -0.0030749 -0.003528 -0.0036788 0.016308 0.0024497 0.00028466 -0.015492 0.013066 0.0033218 0.015363 -0.015091 0.0014038 -0.00061723 0.028784 0.0082185 0.016195 -0.0034095 0.0050282 0.0039548
0.32031 0.003655 -0.00052661 -0.0005209 -6.6704e-07 0 0.0031717 -0.0016779 -0.0051031 0.0017558 -0.0024258 -0.0010863 0.051099 0.00082803 9.4121e-05 -0.0025311 -0.0023429 -0.0010821 0.0016957 0.0041924 -0.0078437 0.0004809 0 -0.00075794 0 -0.00081679 -0.0008606 -0.00039032 -0.00016851 -0.05312 0.01773 -0.0037517 -0.0010357 -0.0019502 -0.0038688 -0.0038913 0.016517 0.0029825 0.0032003 -0.013596 0.01391 0.0075412 0.015317 -0.013701 0.0022455 -0.0018738 0.03585 0.0097442 0.016573 -0.0029203 0.010067 0.0030789
0.32422 0.0016238 -0.0012257 -0.0022921 -0.00037394 0 0.0033189 -0.0044801 -0.0056907 0.00042005 1.7085e-05 0.00082198 0.051518 0.0031852 0.0028099 -6.7559e-05 0.0010343 -0.0012641 0.0041566 0.0070343 -0.002555 0.0022303 0 0.0046723 0 -0.0001852 -0.00063264 0.00084182 -0.00017295 -0.052236 0.023058 -0.0027998 -0.00082434 -0.0014628 -0.0034217 -0.0028496 0.012375 0.002244 0.0040046 -0.011313 0.012287 0.0093286 0.013832 -0.011496 0.0026686 -0.001597 0.040408 0.0092897 0.016548 -0.0035866 0.014831 -0.00091681
0.32813 -0.00077125 -0.0013158 -0.0033101 0.00012014 0 0.0032937 -0.0065692 -0.0045058 -0.00086417 0.0026694 0.0032002 0.022383 0.0036999 0.0034372 0.0019183 0.0035776 -0.0012017 0.0038479 0.0079829 0.0034521 0.0022979 0 0.0048743 0 0.00040684 0.00017897 0.0010661 0.00019341 -0.036432 0.023912 -0.00051934 0.00021312 -0.0024144 -0.0021131 -0.00093988 0.0038871 0.0011235 0.0016507 -0.0089988 0.010471 0.010925 0.012234 -0.0092264 0.0030588 -0.0011997 0.044768 0.0086795 0.016491 -0.0043437 0.019573 -0.005156
0.33203 -0.003216 -0.0010259 -0.0034935 0.001166 0 0.0025257 -0.0074569 -0.0022505 -0.0011955 0.0041882 0.0044939 -0.0028203 0.0018571 0.0013774 0.0016855 0.0030557 -0.0019537 0.0009322 0.0058314 0.0067558 0.00078768 0 9.2996e-05 0 0.00063098 0.00089637 0.00017604 0.00056062 -0.0080902 0.020521 0.0018949 0.0011604 -0.004065 -0.00060728 0.001457 -0.0058443 0.00060117 -0.0027386 -0.0070603 0.0075787 0.011198 0.010002 -0.0075067 0.0027399 -0.00017469 0.047251 0.0072417 0.015943 -0.0056435 0.023154 -0.0056097
0.33594 -0.0052339 -0.00078238 -0.0030695 0.0020787 0 0.00075184 -0.0068661 -2.2854e-05 -0.00039288 0.0039599 0.0040794 0.00050365 -0.00097314 -0.0012259 -5.1039e-05 0.00052161 -0.0032461 -0.0021104 0.0020516 0.0063314 -0.00094073 0 -0.0048489 0 0.00048191 0.00096365 -0.00099737 0.00071083 0.022697 0.01402 0.0031698 0.0012491 -0.004774 0.0003622 0.0039549 -0.012982 0.00091773 -0.0066137 -0.0057709 0.0028267 0.0091857 0.006674 -0.0067372 0.0011952 0.0019352 0.04649 0.0043733 0.014546 -0.0078815 0.024728 -0.0008533
0.33984 -0.0063471 -0.00079023 -0.0023215 0.0022328 0 -0.0014627 -0.0048381 0.0013554 0.00098929 0.002682 0.002536 0.020757 -0.0022544 -0.002048 -0.00098942 -0.0012405 -0.0038556 -0.0025549 -0.00085348 0.0036827 -0.0014491 0 -0.0052817 0 0.00026934 0.00040306 -0.0014313 0.00072331 0.044647 0.0058474 0.0030058 0.00032214 -0.0034374 0.00085671 0.0057448 -0.016006 0.0014442 -0.007691 -0.0044815 -0.0019254 0.0071732 0.0033463 -0.0059677 -0.00034956 0.0040451 0.045729 0.0015048 0.013149 -0.010119 0.026301 0.0059905
0.34375 -0.006294 -0.00090499 -0.0014192 0.0014046 0 -0.0030434 -0.0018441 0.0017281 0.0019303 0.0017019 0.00081165 0.025351 -0.00043225 -0.0011442 0.00028162 -0.00099397 -0.0030498 0.00036512 -0.00159 0.0010889 -0.00053223 0 -0.001056 0 0.0003214 -0.00028262 -0.00085118 0.00080508 0.053227 -0.0026569 0.0022034 -0.0011071 -0.00037618 0.0016741 0.0057444 -0.016325 0.0012716 -0.005362 -0.0046666 -0.0083461 0.0031779 -0.0004454 -0.0074249 -0.0036716 0.0066127 0.041117 -0.0021041 0.010201 -0.01274 0.024263 0.0095202
0.34766 -0.0051204 -0.00086479 -0.0004267 -7.6405e-05 0 -0.0033162 0.0012768 0.0015075 0.0014937 0.0017138 -0.00064653 0.0011614 0.0033595 -0.00063075 0.0027682 -0.00029017 -0.0013868 0.0048209 -0.0006635 -0.00021065 0.00059783 0 0.0036626 0 0.00068903 -0.00059735 5.866e-05 0.0010197 0.052259 -0.010388 0.0017847 -0.0021696 0.003023 0.0033031 0.0035649 -0.015921 -2.5289e-05 -0.00091311 -0.0052069 -0.015169 -0.001295 -0.0043488 -0.0094185 -0.0074218 0.0092905 0.035577 -0.0058913 0.0068799 -0.015453 0.021354 0.0067997
0.35156 -0.0031174 -0.00057211 0.00060851 -0.0014583 0 -0.0025927 0.0036737 0.0012195 -0.00045656 0.0021421 -0.0019099 -0.027141 0.0059499 -0.0019379 0.0040471 -0.0013119 -7.1418e-05 0.0077348 0.00072431 -0.00044117 0.00046706 0 0.0046465 0 0.0011175 -0.00043791 0.00038571 0.001198 0.047686 -0.016498 0.0020202 -0.002153 0.0053844 0.0050664 0.0002697 -0.014739 -0.0020125 0.0034304 -0.0060947 -0.022017 -0.0057479 -0.0079218 -0.011887 -0.011378 0.011746 0.029554 -0.0093884 0.0031644 -0.017832 0.017627 5.1868e-05
0.35547 -0.00072006 -0.00012893 0.0016094 -0.001994 0 -0.0018277 0.0049643 0.001064 -0.0028761 0.0018289 -0.0029626 -0.023654 0.0049055 -0.0038874 0.0026801 -0.0039435 0.00024338 0.0070921 0.0017837 -0.00043592 -0.001254 0 0.0014597 0 0.0012848 -6.7241e-05 -8.7083e-05 0.0011097 0.040305 -0.020394 0.0022837 -0.00096206 0.0061105 0.0055339 -0.0021844 -0.010777 -0.0036145 0.0058905 -0.0080519 -0.028944 -0.010139 -0.010477 -0.015817 -0.015968 0.013518 0.022045 -0.011992 -0.0017634 -0.019181 0.011384 -0.0054238
0.35938 0.0015801 0.00033003 0.0024829 -0.0014524 0 -0.0016919 0.0054271 0.00084405 -0.0040478 0.00026429 -0.0033967 0.016453 0.00088212 -0.0039089 -0.00039681 -0.0056382 -0.0001866 0.0035127 0.0021519 -0.00066629 -0.0034191 0 -0.0027172 0 0.0010706 0.00020128 -0.0007096 0.00071097 0.025334 -0.021647 0.0017527 0.00074625 0.0053942 0.0038829 -0.0025358 -0.002766 -0.0037751 0.0060775 -0.010009 -0.035871 -0.014531 -0.013033 -0.019747 -0.020557 0.01529 0.014536 -0.014597 -0.0066911 -0.02053 0.0051405 -0.0060533
0.36328 0.0033599 0.00073958 0.0031238 -0.00032016 0 -0.0019769 0.0056595 0.00030288 -0.0028496 -0.0019094 -0.0028494 0.057628 -0.0028622 -0.0010901 -0.0028215 -0.0043765 -0.0009334 -0.00016974 0.0014527 -0.0010179 -0.0044211 0 -0.0045684 0 0.00062508 0.00025457 -0.00069418 0.00021696 -0.00072933 -0.019901 0.00017326 0.0019283 0.0038347 0.00077164 -0.0012803 0.0075783 -0.0021965 0.0049955 -0.011922 -0.041173 -0.017235 -0.013612 -0.02327 -0.024088 0.015964 0.0081637 -0.015265 -0.011751 -0.019847 -0.0012818 -0.0027223
0.36719 0.004434 0.0010255 0.0033841 0.00053656 0 -0.0018644 0.0059325 -0.00048773 0.00021313 -0.0035249 -0.0016171 0.060196 -0.0034603 0.0024379 -0.003006 -0.0012804 -0.0021249 -0.0011454 -0.0004651 -0.001167 -0.0035477 0 -0.0035552 0 0.00020811 0.00016703 4.7866e-05 -7.4646e-05 -0.033443 -0.015002 -0.0019859 0.0018768 0.0021404 -0.0022198 -8.6747e-05 0.016339 0.00030113 0.0041855 -0.013815 -0.045728 -0.019161 -0.01328 -0.026606 -0.02713 0.016133 0.0023146 -0.015043 -0.016873 -0.018229 -0.0077864 0.0010407
0.37109 0.0049153 0.0010189 0.0030803 0.00052082 0 -0.00072815 0.00582 -0.0011227 0.003236 -0.0038612 -0.00058112 0.023206 -0.0010005 0.0035144 -0.0013732 0.00032814 -0.0041266 0.0010071 -0.0027793 -0.00091212 -0.0014384 0 -0.0015336 0 -2.7931e-05 3.4152e-05 0.0008428 -3.9436e-05 -0.06125 -0.007366 -0.0039377 0.00079201 0.00093901 -0.0039733 -0.00018697 0.020479 0.0021546 0.0045515 -0.015486 -0.049741 -0.020677 -0.012574 -0.029531 -0.029725 0.016181 -0.0030228 -0.014443 -0.021758 -0.016205 -0.013912 0.0030611
0.375 0.0050173 0.00056834 0.0021026 -0.0002809 0 0.0012966 0.0044936 -0.0012873 0.0043565 -0.0029854 -0.00036857 -0.013534 0.0018847 0.001303 0.00040149 -0.0014275 -0.0065401 0.0038813 -0.0037795 -0.00018053 0.00065014 0 -0.00013491 0 -0.00011864 -0.00012022 0.00099051 0.00018244 -0.073232 0.0017314 -0.0050203 -0.00032659 0.00046971 -0.0045777 -0.0014154 0.020022 0.0020902 0.005633 -0.015597 -0.049927 -0.019288 -0.0092226 -0.029561 -0.029158 0.015373 -0.0047454 -0.011178 -0.024978 -0.011318 -0.017362 0.0042108
0.37891 0.0047207 -0.00022483 0.00056514 -0.0012614 0 0.0033967 0.0014819 -0.0011495 0.0031723 -0.0013714 -0.00063261 -0.011155 0.0028443 -0.0016805 0.0011009 -0.0047264 -0.0079205 0.0043292 -0.0023589 0.0010331 0.0019483 0 0.00087643 0 -0.00018279 -0.00028872 0.0004762 0.00034206 -0.066367 0.010445 -0.0048775 -0.00048903 0.00027943 -0.0047618 -0.0027348 0.017189 0.00015223 0.0058797 -0.015708 -0.050113 -0.017898 -0.0058708 -0.029592 -0.028591 0.014565 -0.006468 -0.0079133 -0.028198 -0.0064319 -0.020812 0.0062195
0.38281 0.0036709 -0.00095 -0.0011545 -0.0018277 0 0.0046093 -0.0027431 -0.0012175 0.0008743 0.00051443 -0.0003343 0.027756 0.0019741 -0.0021054 0.0008162 -0.00585 -0.0069517 0.0013941 0.00048205 0.0025473 0.0026115 0 0.0026446 0 -0.00025727 -0.0004017 -9.2849e-05 0.00032611 -0.046055 0.017159 -0.0035125 0.0004269 -0.00058993 -0.0048202 -0.0033874 0.013687 -0.0021426 0.0038345 -0.014296 -0.04753 -0.015229 -0.0016572 -0.027093 -0.025734 0.014074 -0.0057811 -0.0036759 -0.029298 -0.0004822 -0.021567 0.008573
0.38672 0.0015252 -0.0011668 -0.0025756 -0.0017816 0 0.0043424 -0.0068575 -0.0017192 -0.00092913 0.0021934 0.0011256 0.062818 0.0011015 0.00067053 0.00030601 -0.0031189 -0.0040605 -0.0026145 0.0021175 0.0038797 0.0032283 0 0.0052054 0 -0.00024417 -0.0003584 -0.00019239 0.00024585 -0.020839 0.021121 -0.0013752 0.0015613 -0.002761 -0.0043002 -0.0032727 0.009215 -0.0028378 -0.00060491 -0.011706 -0.0428 -0.011568 0.0032243 -0.022634 -0.021103 0.013828 -0.0032269 0.0013151 -0.028754 0.0062916 -0.020234 0.0084643
0.39063 -0.001517 -0.000793 -0.0033759 -0.0012626 0 0.0026415 -0.0093916 -0.0021683 -0.0014914 0.0030438 0.0030506 0.058341 0.001243 0.0038383 -0.00010868 0.0014065 -0.0016035 -0.0041145 0.00082514 0.0044727 0.0040088 0 0.0070241 0 -2.8317e-05 -0.00013925 9.3053e-05 0.00028436 0.0028539 0.022311 0.00068208 0.0018543 -0.0056709 -0.0027168 -0.0023466 0.002633 -0.001063 -0.0058679 -0.0091089 -0.038061 -0.0079061 0.0081036 -0.018166 -0.016466 0.013587 -0.00066622 0.0063052 -0.028198 0.013064 -0.01889 0.0040924
0.39453 -0.0045643 -0.0002022 -0.0035453 -0.0004738 0 0.00020009 -0.0095149 -0.0016998 -0.0011618 0.0025955 0.003832 0.018587 0.0013166 0.0039866 -0.00076421 0.0042924 -0.0019831 -0.0016367 -0.0021144 0.0041798 0.0044476 0 0.0066481 0 0.00035126 0.00014455 0.00028592 0.00046448 0.022014 0.020716 0.0018282 0.0010078 -0.0076526 -0.00034454 -0.00018887 -0.0057536 0.0021814 -0.0096825 -0.0043046 -0.02974 -0.0041079 0.012172 -0.010382 -0.009364 0.015248 0.0042464 0.010987 -0.023252 0.019283 -0.013535 -0.002501
0.39844 -0.0065241 9.9357e-05 -0.0033056 0.00041299 0 -0.0018907 -0.007382 4.0076e-05 -0.00063394 0.0011154 0.0023498 -0.019795 -0.00034402 0.00066884 -0.0018468 0.0043647 -0.0052554 0.0025933 -0.0032837 0.0034818 0.0037302 0 0.0044427 0 0.00066356 0.00033497 0.00016056 0.00058897 0.035618 0.015964 0.0018744 -0.0002965 -0.0071235 0.0018764 0.0033652 -0.013522 0.0046956 -0.010608 0.0004996 -0.021419 -0.00030961 0.01624 -0.0025976 -0.0022622 0.016909 0.009159 0.01567 -0.018307 0.025502 -0.0081793 -0.0066207
0.40234 -0.0068421 -8.368e-05 -0.0028771 0.001119 0 -0.0026858 -0.0039135 0.0023535 -0.0002402 -0.0002994 -0.00087284 -0.026546 -0.0034809 -0.0029675 -0.0026788 0.0034673 -0.0086472 0.004535 -0.00054451 0.0030804 0.001506 0 0.0022939 0 0.0006556 0.00035407 2.9626e-05 0.00043234 0.043691 0.0078876 0.0014768 -0.0011119 -0.003912 0.0031787 0.007217 -0.017848 0.0047107 -0.0088861 0.0055333 -0.012733 0.0027362 0.019114 0.0053615 0.0046443 0.019466 0.01395 0.019534 -0.011904 0.030496 -0.0022493 -0.0052695
0.40625 -0.0058046 -0.00049393 -0.0022998 0.0012275 0 -0.0020236 -0.00026443 0.0039606 -2.0768e-05 -0.00053005 -0.0038738 -0.0052327 -0.0055201 -0.0031622 -0.0021135 0.0036936 -0.0087738 0.0020405 0.0043933 0.0032104 -0.0015967 0 0.0015808 0 0.00029357 0.00023663 0.00033506 -2.7553e-06 0.047446 -0.0024944 0.0015577 -0.0011186 0.00050162 0.0035648 0.0091763 -0.01777 0.0021699 -0.00596 0.010857 -0.0035876 0.0048328 0.020482 0.013541 0.011304 0.023154 0.018586 0.022366 -0.0036603 0.033943 0.0044059 -0.00015515
0.41016 -0.0041381 -0.00068804 -0.001452 0.00050882 0 -0.00075433 0.0026855 0.0041073 -0.00019358 0.00051515 -0.0047156 0.016412 -0.0040697 0.00080641 0.00023779 0.0046229 -0.0046911 -0.003079 0.0072078 0.0034073 -0.0041425 0 0.0017612 0 -0.00016398 5.3343e-05 0.0010387 -0.00043617 0.048508 -0.012795 0.0023953 -0.0007826 0.0040659 0.003556 0.0077082 -0.014678 -0.0013189 -0.0032082 0.01618 0.0055583 0.0069294 0.02185 0.021721 0.017965 0.026842 0.023223 0.025198 0.004583 0.03739 0.011061 0.0038902
0.41406 -0.0023589 -0.00041848 -0.00022593 -0.00066443 0 -0.00017453 0.0046099 0.0032069 -0.0011404 0.001741 -0.0029829 0.01755 0.00030479 0.0058547 0.0032386 0.0040062 0.0010957 -0.0066015 0.0051583 0.0030211 -0.0047361 0 0.0012021 0 -0.00036711 -0.00015891 0.0015498 -0.00054053 0.04648 -0.020376 0.0033017 -0.00068425 0.005562 0.0035204 0.0036495 -0.01073 -0.0037161 -0.0010654 0.020195 0.012759 0.0071038 0.020501 0.027534 0.021837 0.031154 0.026016 0.026225 0.013522 0.037695 0.016123 0.0035018
0.41797 -0.00054062 0.00022509 0.0013028 -0.0013707 0 -0.00095555 0.005719 0.0023335 -0.002736 0.0018819 -6.2444e-05 0.0016689 0.00419 0.0078852 0.0048352 0.0010698 0.0047304 -0.005612 6.938e-05 0.0019286 -0.0030535 0 -0.00072069 0 -0.00018786 -0.00036871 0.001309 -0.0002363 0.037545 -0.023872 0.0032793 -0.00082075 0.0051445 0.0033947 -0.00012334 -0.0069702 -0.0039227 0.00080307 0.024035 0.019698 0.0070199 0.018787 0.033028 0.025335 0.03555 0.028562 0.027008 0.022554 0.037578 0.020971 -0.00028171
0.42188 0.0013524 0.00097156 0.0028446 -0.00083171 0 -0.0024619 0.0064676 0.0020822 -0.0038835 0.00069487 0.0019867 -0.014123 0.0044387 0.0054101 0.003605 -0.0017438 0.0043113 -0.00095985 -0.0031865 0.00064944 -0.00028413 0 -0.0027208 0 0.0001542 -0.0004825 0.00039182 0.00023831 0.017083 -0.023636 0.0020117 -0.00068006 0.0037961 0.0029728 -0.0011321 -0.0029518 -0.0023036 0.0027085 0.026996 0.02531 0.0065509 0.016486 0.037155 0.027472 0.039541 0.030374 0.027495 0.030943 0.036645 0.024649 -0.0034932
0.42578 0.003071 0.0015835 0.0040067 0.00081017 0 -0.0031662 0.0071229 0.0019949 -0.0031303 -0.00090112 0.0020001 -0.020138 0.0011204 0.00063689 -0.00010848 -0.0010803 0.0013083 0.0036647 -0.0015004 -0.00025304 0.0015674 0 -0.0030143 0 0.00029584 -0.0003708 -0.00053286 0.00054984 -0.014882 -0.020724 0.00015474 2.6988e-05 0.0024695 0.0022001 0.00044036 0.0020833 -0.00016776 0.0044773 0.028098 0.028117 0.0052669 0.012945 0.038389 0.026726 0.042672 0.030633 0.027353 0.037967 0.033983 0.025849 -0.0032535
0.42969 0.0041576 0.0019161 0.0044531 0.0024289 0 -0.0019018 0.0074541 0.0011539 -5.7068e-05 -0.0018257 0.0004547 -0.02059 -0.0027216 -0.002781 -0.004436 0.0033636 -0.0011655 0.0049633 0.0031555 -0.00075664 0.0012403 0 -0.0015011 0 8.219e-05 -7.9617e-06 -0.0008387 0.00056053 -0.050603 -0.015578 -0.0013526 0.00086861 0.0016857 0.0010492 0.0019956 0.007909 0.0012311 0.0057252 0.029199 0.030924 0.0039829 0.0094041 0.039622 0.025981 0.045803 0.030893 0.027212 0.044992 0.031322 0.02705 -0.00017423
0.43359 0.0044026 0.001857 0.0040238 0.0027561 0 0.0011239 0.0068103 -0.00071881 0.0039337 -0.0018259 -0.0011001 -0.022324 -0.0041208 -0.0029885 -0.007313 0.0079019 -0.001427 0.0025761 0.0054778 -0.001224 -0.00055613 0 -0.00018672 0 -0.00027686 0.00042821 -0.00048629 0.00040854 -0.077829 -0.0079142 -0.0021661 0.0010684 0.0015824 -0.0006904 0.0011209 0.013133 0.0014362 0.006363 0.028272 0.030619 0.0029987 0.0060239 0.038102 0.022847 0.046946 0.030267 0.027578 0.049181 0.028363 0.025625 0.0028152
0.4375 0.0040795 0.001331 0.002782 0.0014281 0 0.0044475 0.0046059 -0.0028509 0.0064403 -0.0014081 -0.0013406 -0.023797 -0.0027499 -0.0010913 -0.0077453 0.0084258 -0.00058913 -0.0010835 0.0021805 -0.0016752 -0.0015003 0 -0.0011584 0 -0.00040757 0.00065501 5.9911e-05 0.00032944 -0.087336 0.0020462 -0.002631 0.0003797 0.0019355 -0.0031395 -0.0020481 0.016078 0.0008809 0.0066145 0.026704 0.029333 0.0021089 0.0026944 0.035714 0.01896 0.047462 0.029362 0.028105 0.052476 0.025312 0.023371 0.003365
0.44141 0.0035996 0.00042298 0.0010001 -0.00070601 0 0.0064442 0.00088317 -0.0041211 0.0059563 -0.00096249 -0.0001136 -0.01837 -0.00047502 0.00062631 -0.0060922 0.0047721 -0.00097667 -0.0031293 -0.0043444 -0.0014247 0.00035966 0 -0.0041235 0 -0.00013563 0.00053206 0.00036474 0.00042984 -0.07847 0.012507 -0.0030619 -0.00054323 0.002048 -0.0057157 -0.0050475 0.015815 0.00040763 0.0065174 0.024837 0.027601 0.0015059 -0.00028939 0.033052 0.014966 0.04749 0.028505 0.028956 0.055069 0.022572 0.02078 0.001274
0.44531 0.0029564 -0.0005462 -0.00090677 -0.002278 0 0.0063942 -0.003499 -0.0040834 0.0031435 -0.00025911 0.0016359 -0.0054868 0.0011762 0.0013798 -0.0034227 0.0010291 -0.0033517 -0.002421 -0.0079066 0.00030926 0.0045711 0 -0.0061739 0 0.00034699 0.00021086 0.00038364 0.00063531 -0.058202 0.020608 -0.0031332 -0.00076546 0.00095669 -0.0070593 -0.0055483 0.01259 0.00058846 0.0056035 0.021767 0.024079 0.0020522 -0.0018879 0.029292 0.010541 0.045563 0.02784 0.031103 0.05485 0.021083 0.016837 -0.0021467
0.44922 0.0016672 -0.0011628 -0.0025006 -0.0024459 0 0.0046815 -0.0072373 -0.003224 0.0002876 0.0010474 0.0027269 0.006457 0.0025381 0.0026162 -0.00071645 0.0012844 -0.0058572 -4.9947e-05 -0.0043547 0.0033545 0.0081685 0 -0.0043009 0 0.00066699 2.5231e-06 0.00032125 0.00081093 -0.035125 0.024249 -0.0021683 -6.9933e-05 -0.0017739 -0.0059964 -0.0034726 0.00753 0.0012995 0.0033026 0.018697 0.020558 0.0025985 -0.0034864 0.025531 0.0061162 0.043636 0.027174 0.03325 0.05463 0.019595 0.012893 -0.0053262
0.45313 -0.00060571 -0.0012223 -0.0034695 -0.0014037 0 0.0021997 -0.0092596 -0.0022745 -0.00058239 0.0025983 0.002595 0.0095694 0.0046833 0.0060071 0.0014298 0.0053729 -0.0057608 0.001816 0.0042437 0.0062889 0.0079487 0 0.0015892 0 0.00060619 6.8804e-05 0.00027299 0.00087197 -0.013827 0.023444 -2.5466e-05 0.00074547 -0.0052593 -0.0027688 -0.00072176 0.0019485 0.001844 -0.00026943 0.015571 0.017255 0.003927 -0.0039331 0.022419 0.0030032 0.041155 0.027098 0.036195 0.053431 0.019472 0.0091908 -0.0068307
0.45703 -0.0033924 -0.0009141 -0.0037383 -6.602e-05 0 -0.00030197 -0.0092279 -0.0014508 0.00075657 0.0033535 0.0014981 0.0055354 0.0072603 0.010805 0.0026089 0.0091932 -0.0022072 0.0015 0.011219 0.0074372 0.0033308 0 0.0080459 0 0.00025545 0.00025144 0.00012849 0.00076882 0.0063266 0.019802 0.0024736 0.00063199 -0.0075001 0.00086508 0.00091167 -0.0033385 0.0015484 -0.0040384 0.012413 0.014075 0.0056973 -0.0037294 0.019674 0.00063092 0.038361 0.027354 0.039591 0.051679 0.020121 0.005625 -0.0053719
0.46094 -0.0055109 -0.00068092 -0.0034656 0.00062626 0 -0.0024005 -0.0075697 -0.00047652 0.0027572 0.002607 9.2623e-05 0.0023223 0.0081356 0.013535 0.0024411 0.009114 0.0027893 -0.0012596 0.011237 0.0063265 -0.0028111 0 0.0106 0 -0.00013094 0.0002336 -0.00019286 0.00043659 0.028297 0.014744 0.0041435 -0.00065393 -0.0067972 0.0030462 0.0012901 -0.008227 0.00035536 -0.0066383 0.0093088 0.011066 0.0074639 -0.003491 0.017097 -0.001494 0.03565 0.027654 0.042965 0.050008 0.02085 0.0021807 -0.00062711
0.46484 -0.0059546 -0.00084217 -0.002909 0.00019239 0 -0.003843 -0.0051111 0.0007496 0.0034954 0.00085935 -0.0011061 0.0031486 0.0055282 0.010833 0.00081439 0.0055699 0.0060426 -0.0052978 0.0049023 0.0041626 -0.0062966 0 0.0073477 0 -0.00038311 -0.00011966 -0.00055148 -0.00014056 0.053472 0.0083519 0.0044619 -0.0022822 -0.0032675 0.0034377 0.0014475 -0.012823 -0.0011204 -0.0074143 0.0068365 0.010062 0.0091877 -0.002846 0.0165 -0.00071322 0.033902 0.028461 0.046084 0.049295 0.022527 0.00016401 0.0055118
0.46875 -0.0047271 -0.0013041 -0.0022389 -0.0012754 0 -0.0044884 -0.0026129 0.0017591 0.0021257 -0.00054618 -0.0019249 0.0027098 0.00032729 0.0029806 -0.0016901 0.0020782 0.0058462 -0.0086917 -0.0022419 0.0027859 -0.00501 0 0.00053763 0 -0.00050003 -0.00059671 -0.00073274 -0.00078273 0.079413 3.7468e-05 0.0039195 -0.0031161 0.0010133 0.0033302 0.0019495 -0.016587 -0.0021564 -0.0067585 0.0043641 0.0090587 0.010912 -0.002201 0.015903 6.7506e-05 0.032155 0.029268 0.049203 0.048582 0.024204 -0.0018527 0.0092407
0.47266 -0.002777 -0.0016136 -0.0014349 -0.0031741 0 -0.0044512 -0.00046144 0.0019399 -0.00067994 -0.00073416 -0.0023957 -0.0039847 -0.0041008 -0.0054258 -0.0037866 0.001132 0.0030557 -0.0097644 -0.0050742 0.0030711 -0.00053856 0 -0.005191 0 -0.00053131 -0.00083041 -0.00073147 -0.0011095 0.10005 -0.009832 0.0033455 -0.0027084 0.0035492 0.0040472 0.0021274 -0.018059 -0.0025752 -0.0054925 0.0021329 0.0092294 0.011878 -0.0022936 0.016105 0.0019766 0.031432 0.02986 0.051252 0.049241 0.025365 -0.0031421 0.007589
0.47656 -0.0010972 -0.0013185 -0.00035426 -0.0045232 0 -0.0041276 0.0013978 0.0012863 -0.003368 -0.00013546 -0.0025922 -0.011974 -0.0046655 -0.00884 -0.0042057 0.0017477 -0.00016628 -0.0080034 -0.0032852 0.0042915 0.0033361 0 -0.0064241 0 -0.00045329 -0.00065055 -0.00075096 -0.00081217 0.10791 -0.019217 0.0029981 -0.0015589 0.0033376 0.005361 0.001007 -0.015781 -0.002812 -0.0040271 0.00012613 0.010494 0.012138 -0.003073 0.017052 0.0049364 0.031664 0.030251 0.052304 0.051179 0.026045 -0.0037543 0.0014643
0.48047 9.4687e-05 -0.00034191 0.0010715 -0.0043217 0 -0.0038712 0.0032922 0.00052844 -0.0045138 7.2622e-05 -0.0026293 -0.0098148 -0.001195 -0.0054333 -0.0027129 0.0012303 -0.002401 -0.0043636 -0.00074852 0.0049804 0.0038712 0 -0.0034574 0 -0.00021052 -0.0002343 -0.00085568 -6.0117e-06 0.097368 -0.025435 0.0024246 -0.0004991 0.0014738 0.0057052 -0.0012767 -0.0097794 -0.0033028 -0.0022106 -0.0018806 0.011758 0.012398 -0.0038524 0.017999 0.0078961 0.031897 0.030642 0.053356 0.053116 0.026724 -0.0043665 -0.0044115
0.48438 0.001295 0.00091923 0.002667 -0.0021848 0 -0.0035804 0.0054724 0.00040192 -0.003535 -0.00071784 -0.0026914 0.0065101 0.0035479 0.0012452 -0.00049467 -0.0012459 -0.0037663 -0.00066675 -0.0010121 0.004341 0.0014381 0 0.00032508 0 0.00014103 8.7695e-05 -0.00072761 0.00072899 0.0674 -0.026869 0.0011693 6.602e-05 1.4572e-05 0.0040014 -0.0033055 -0.0020175 -0.0038485 8.9382e-05 -0.0042313 0.013645 0.010706 -0.0070833 0.018775 0.010632 0.033366 0.029918 0.051473 0.057214 0.024922 -0.0045659 -0.0053947
0.48828 0.0029243 0.0018402 0.0040197 0.0011444 0 -0.0027006 0.0077324 0.00084755 -0.00087916 -0.0019425 -0.0028766 0.026451 0.0063031 0.0053633 0.00065486 -0.0035715 -0.0049902 0.0015359 -0.0037605 0.0028167 -0.0012174 0 0.0015181 0 0.00039533 0.00014415 5.5132e-05 0.00077576 0.022447 -0.023691 -0.00055217 0.0003198 0.00025125 0.0010641 -0.0036939 0.0049667 -0.0037046 0.0024783 -0.0065973 0.01556 0.0089259 -0.010424 0.019543 0.013358 0.034892 0.029144 0.049458 0.061409 0.023009 -0.0047469 -0.0011978
0.49219 0.0046917 0.001968 0.004671 0.0040082 0 -0.00076719 0.0092734 0.0010521 0.0022388 -0.0025773 -0.0029432 0.034919 0.0057658 0.0039155 -0.00015144 -0.0033075 -0.0061179 0.0017752 -0.0056942 0.0014129 -0.0015918 0 -0.00048262 0 0.00034401 2.227e-05 0.0014239 4.1493e-05 -0.028801 -0.017148 -0.0019877 0.00059982 0.0018906 -0.0010647 -0.0024491 0.010054 -0.0023872 0.004261 -0.009346 0.016832 0.0066016 -0.014641 0.019601 0.015045 0.036204 0.027916 0.046376 0.06559 0.020038 -0.0051117 0.0038028
0.49609 0.0057618 0.0012872 0.0043483 0.0048704 0 0.0019894 0.009036 0.00029926 0.0044163 -0.0022535 -0.0023086 0.028946 0.0030021 -0.00090248 -0.0019822 -0.00074415 -0.0063325 0.00058515 -0.0044686 0.00064898 0.00051422 0 -0.003318 0 -3.994e-05 -0.00011759 0.0026058 -0.00090253 -0.075172 -0.0085147 -0.0025891 0.00095669 0.0035757 -0.0012101 -0.00091852 0.013979 -0.00035469 0.0051019 -0.012677 0.017124 0.0034489 -0.020192 0.018577 0.015152 0.037193 0.025998 0.041668 0.069752 0.015456 -0.0057563 0.0047684
0.5 0.0054842 0.0001819 0.0030667 0.0034378 0 0.0045921 0.0064002 -0.0013059 0.0047573 -0.0014818 -0.00048924 0.021013 -2.8016e-06 -0.0041983 -0.0027474 0.0012574 -0.0049283 -0.0011788 -0.0012712 0.00024371 0.0031192 0 -0.0042001 0 -0.00058357 -0.00025847 0.002683 -0.0013075 -0.10443 0.0011302 -0.0024804 0.0011499 0.0039734 -0.00030329 -0.0004418 0.017525 0.0012414 0.0052519 -0.016008 0.017417 0.0002962 -0.025742 0.017553 0.015258 0.038181 0.024079 0.03696 0.073915 0.010873 -0.0064009 0.00097301
0.50391 0.0039047 -0.00085074 0.0010634 0.00088121 0 0.0059161 0.0017801 -0.0029934 0.0033302 -0.00084676 0.0023343 0.023975 -0.001954 -0.0031505 -0.0010264 0.000461 -0.0022015 -0.0028415 0.00062641 -0.00030191 0.0039465 0 -0.00273 0 -0.001068 -0.00050652 0.0014667 -0.00093989 -0.10578 0.010422 -0.0021753 0.00094985 0.0024879 -0.00035706 -0.0011506 0.019472 0.0015887 0.0050201 -0.019919 0.015113 -0.0027657 -0.031752 0.014604 0.012399 0.037316 0.021809 0.031285 0.075591 0.0053797 -0.0075928 -0.0038226
0.50781 0.0016139 -0.001501 -0.0013159 -0.0011012 0 0.0054334 -0.0033964 -0.0040928 0.001059 -0.00028199 0.0051965 0.034779 -0.0027341 0.00069185 0.0025363 -0.0022309 0.00072678 -0.0038661 -0.00048134 -0.001041 0.0023012 0 -0.0012785 0 -0.0013691 -0.00086948 -0.0002208 -0.00030119 -0.07524 0.017616 -0.0019747 0.00033604 -0.00060898 -0.0022356 -0.0020553 0.016975 0.00099636 0.0041741 -0.023945 0.0123 -0.0058098 -0.037852 0.011277 0.0089585 0.036087 0.019469 0.025421 0.07678 -0.00029269 -0.0088921 -0.005367
0.51172 -0.00077122 -0.0017456 -0.0036489 -0.0015675 0 0.0035116 -0.0073991 -0.0044937 -0.00091024 0.00064177 0.0068802 0.03679 -0.0029039 0.0036007 0.0056338 -0.0038004 0.0028613 -0.0036897 -0.0030031 -0.0015979 -0.00050705 0 -0.0024833 0 -0.0014457 -0.0011291 -0.0012252 -0.0001235 -0.021754 0.021362 -0.0017742 -0.00055796 -0.0042951 -0.0046097 -0.0021284 0.008577 0.00057372 0.0021393 -0.027845 0.0087088 -0.0084562 -0.043552 0.0075237 0.0048358 0.034159 0.017246 0.01975 0.076628 -0.0056251 -0.010248 -0.0029681
0.51563 -0.0028936 -0.0017188 -0.005408 -0.00084412 0 0.0011287 -0.0091167 -0.0043602 -0.0019053 0.001832 0.0066608 0.019146 -0.00305 0.0036887 0.0062461 -0.0024163 0.0039893 -0.0019975 -0.0040706 -0.0017231 -0.0022912 0 -0.0062578 0 -0.001254 -0.0010061 -0.0010697 -0.00060911 0.032921 0.021514 -0.0013912 -0.0015446 -0.0070192 -0.0052151 -0.0011871 -0.0031861 0.0010665 -0.0010935 -0.031417 0.0030702 -0.010056 -0.048199 0.002648 -0.0010809 0.030392 0.015329 0.014587 0.072945 -0.010063 -0.011754 0.00045953
0.51953 -0.0045198 -0.0015266 -0.0060347 7.4763e-05 0 -0.00068819 -0.0085351 -0.0036242 -0.001988 0.0024334 0.0046123 -0.0089879 -0.0034371 0.0023908 0.0043593 0.00073647 0.0044787 0.00072484 -0.0029058 -0.0016144 -0.0016586 0 -0.0093746 0 -0.0007708 -0.00046792 -0.00029176 -0.0011748 0.065319 0.018869 -0.00084163 -0.0023494 -0.0072747 -0.0030797 0.00016595 -0.01282 0.0020183 -0.0044363 -0.03499 -0.0025685 -0.011656 -0.052847 -0.0022276 -0.0069976 0.026625 0.013412 0.0094241 0.069263 -0.014501 -0.01326 0.0018908
0.52344 -0.0053325 -0.0011922 -0.0052084 0.00051214 0 -0.0013437 -0.0064946 -0.0020223 -0.0016992 0.0017018 0.0013225 -0.026424 -0.0039207 0.0020767 0.0018116 0.0029547 0.0046637 0.003151 -0.0016629 -0.0015992 0.0009701 0 -0.0083153 0 -0.0001351 0.00016557 0.00020316 -0.00099488 0.066916 0.014034 -0.00015299 -0.0025839 -0.0045562 0.00056556 0.0012024 -0.016152 0.0021417 -0.0063829 -0.037278 -0.0088233 -0.011985 -0.055595 -0.0072457 -0.012953 0.021992 0.012044 0.0056374 0.062317 -0.01686 -0.014568 0.0011382
0.52734 -0.0050325 -0.00074161 -0.0031541 0.00049567 0 -0.0009224 -0.0040149 0.00032353 -0.0016196 1.4797e-05 -0.0025025 -0.021892 -0.004088 0.002844 0.00041644 0.0028484 0.0045622 0.0039912 -0.0027746 -0.0016382 0.00365 0 -0.0028016 0 0.0002988 0.00046646 5.6311e-05 0.00014797 0.05184 0.0068459 0.00093898 -0.001959 -3.8197e-05 0.0034856 0.00155 -0.013806 0.00058524 -0.0063656 -0.039054 -0.015324 -0.011807 -0.057584 -0.012321 -0.018923 0.017014 0.010896 0.0023999 0.054069 -0.01839 -0.015797 0.00028752
0.53125 -0.0036625 -0.00026997 -0.00066755 0.00032853 0 -0.00016284 -0.0017313 0.0025813 -0.0020771 -0.0012849 -0.0060601 -0.0052682 -0.0036965 0.0023746 0.0002434 0.0012482 0.0040762 0.0031026 -0.0058341 -0.0013796 0.0043285 0 0.0034928 0 0.00017501 0.00026469 -0.00031442 0.0015317 0.045485 -0.002698 0.0027622 -0.00064876 0.003873 0.0043588 0.0011997 -0.010272 -0.0021207 -0.0053216 -0.040456 -0.021564 -0.011489 -0.059192 -0.017274 -0.024544 0.012172 0.0098125 -0.00052879 0.045497 -0.019468 -0.016994 0.00086748
0.53516 -0.0017222 0.00013363 0.0012969 2.0351e-05 0 -7.9429e-05 0.0002382 0.0037231 -0.003026 -0.0012178 -0.0082725 0.0043331 -0.0031194 -0.00091127 -0.00018944 -0.00046978 0.0032219 0.0016566 -0.0076556 -0.00080565 0.0024611 0 0.0059814 0 -0.00051519 -0.00022927 -0.00032762 0.0020447 0.061194 -0.012958 0.0049894 0.00062454 0.0051037 0.0035068 0.00034241 -0.0093767 -0.0043538 -0.0047032 -0.039807 -0.026371 -0.010406 -0.058706 -0.021557 -0.028248 0.0080794 0.0090825 -0.0017634 0.035146 -0.018072 -0.018015 0.0022909
0.53906 0.00014268 0.00051192 0.0022355 -0.00069237 0 -0.0012655 0.0020688 0.0034403 -0.0039933 -0.00023648 -0.0080395 -0.00055648 -0.0031286 -0.0051659 -0.0020081 -0.0021833 0.002079 0.0010429 -0.005637 -0.00067496 -0.00038779 0 0.0032156 0 -0.0013119 -0.00065095 6.9829e-05 0.001155 0.086152 -0.020618 0.0063342 0.0010537 0.0034206 0.0020414 -0.00067776 -0.01075 -0.0046792 -0.0048649 -0.039157 -0.031178 -0.0093226 -0.058219 -0.02584 -0.031951 0.0039868 0.0083525 -0.0029979 0.024795 -0.016675 -0.019037 0.0030743
0.54297 0.0015931 0.0010091 0.0024002 -0.0017936 0 -0.0032685 0.003921 0.0024338 -0.0041663 0.00022973 -0.0051043 -0.0098581 -0.0038667 -0.006371 -0.004376 -0.0046141 0.0006942 0.0015552 -0.00079289 -0.0020251 -0.0016123 0 -0.0018908 0 -0.0015949 -0.00080291 0.00041979 -0.00057541 0.091614 -0.022764 0.0053946 0.00044776 0.00055013 0.00069541 -0.0014194 -0.010786 -0.0029868 -0.0045834 -0.037415 -0.033964 -0.008601 -0.057033 -0.0296 -0.033808 0.0012612 0.0074498 -0.0035746 0.015194 -0.014504 -0.020336 0.0028179
0.54688 0.0027278 0.0016442 0.0024973 -0.002648 0 -0.0046427 0.0057372 0.0016866 -0.0028181 -0.00065218 -0.00075079 -0.010706 -0.0040456 -0.0025917 -0.0049751 -0.00741 -0.00075235 0.0022302 0.0029565 -0.0050138 0.00033084 0 -0.00483 0 -0.0010912 -0.00074861 0.00039695 -0.0019066 0.059382 -0.019291 0.0021076 -0.00049882 -0.0012379 -0.00039477 -0.0016112 -0.0067895 -0.00054016 -0.0023521 -0.034924 -0.035365 -0.008127 -0.055367 -0.033003 -0.034401 -0.00052804 0.0064288 -0.0037006 0.0061074 -0.011802 -0.021824 0.0022873
0.55078 0.0037858 0.0021341 0.0030081 -0.0024131 0 -0.0039051 0.0071803 0.0014935 3.5037e-05 -0.0021256 0.0027197 -0.0040254 -0.0017253 0.0033715 -0.0022375 -0.0084993 -0.0017281 0.0020189 0.0026304 -0.0082657 0.0044704 0 -0.0035732 0 -0.00010802 -0.00063788 0.00025724 -0.0019222 -0.00094663 -0.013037 -0.0016987 -0.00071327 -0.00084571 -0.0010894 -0.0014264 0.00023434 0.0010471 0.0018405 -0.032423 -0.036657 -0.007712 -0.053711 -0.036397 -0.034928 -0.0022512 0.0053825 -0.0038287 -0.0028538 -0.0091295 -0.023352 0.0017429
0.55469 0.0047775 0.0020495 0.0037275 -0.00087565 0 -0.00079531 0.0077192 0.0013332 0.0033212 -0.0025356 0.003731 -0.0025224 0.0034883 0.006161 0.0028816 -0.0059898 -0.0016109 0.0010251 -0.0008725 -0.009609 0.0079031 0 -9.7483e-05 0 0.00074084 -0.00051337 0.00051516 -0.00075531 -0.061357 -0.0071906 -0.0035532 0.00035437 0.0010633 -0.00093966 -0.001317 0.0068997 0.0010538 0.0061715 -0.029595 -0.034703 -0.0090315 -0.052359 -0.039525 -0.033521 -0.0020314 0.003594 -0.0040172 -0.0081276 -0.0073416 -0.026026 0.00013513
0.55859 0.0054381 0.0012463 0.003942 0.0011667 0 0.0032328 0.0068763 0.00071045 0.0054719 -0.00098037 0.0029441 -0.012824 0.0090031 0.002972 0.0074376 -0.00061698 -0.00043185 0.00045435 -0.0038287 -0.0077925 0.0080952 0 0.0018502 0 0.0010497 -0.0003224 0.0012172 0.00057156 -0.10167 -0.0024292 -0.0024727 0.0022131 0.0028792 0.00027328 -0.0013952 0.010939 0.00018146 0.0085451 -0.026767 -0.03275 -0.010351 -0.051006 -0.042653 -0.032114 -0.0018116 0.0018054 -0.0042056 -0.013401 -0.0055537 -0.028701 -0.0033783
0.5625 0.0054914 0.00013999 0.0030846 0.0024621 0 0.0058762 0.0045693 -5.2464e-05 0.0056085 0.001816 0.0028856 -0.024397 0.010671 -0.0036198 0.0089086 0.0042542 0.00073877 0.0013118 -0.0035393 -0.0037175 0.0049496 0 0.00030761 0 0.00088562 -7.6185e-05 0.0017086 0.0010348 -0.12502 0.0032029 5.6799e-05 0.0036408 0.0033073 0.0018719 -0.0010328 0.012777 2.1679e-05 0.0084777 -0.024488 -0.029998 -0.012556 -0.050155 -0.045912 -0.03087 -0.0015284 -0.00027775 -0.0047506 -0.016636 -0.0048663 -0.031943 -0.0074816
0.56641 0.0048732 -0.00055323 0.0012621 0.0023469 0 0.0056434 0.0013253 -6.1663e-05 0.0043249 0.0042428 0.0056531 -0.020329 0.0064406 -0.0080942 0.0071839 0.0054483 0.00053413 0.0032366 -0.00086265 6.1178e-06 0.0007919 0 -0.0034692 0 0.00059434 8.5363e-05 0.0012642 0.00045609 -0.14661 0.011442 0.0013603 0.0035631 0.0020176 0.0025275 0.00065975 0.013725 0.0018359 0.007337 -0.022823 -0.026355 -0.015751 -0.049864 -0.049318 -0.029809 -0.0011745 -0.0026901 -0.0056939 -0.017593 -0.0054086 -0.035819 -0.0093047
0.57031 0.003674 -0.00044819 -0.00081157 0.0013121 0 0.0029924 -0.0018626 0.0010925 0.0032074 0.0052516 0.010646 0.0015131 -0.0012292 -0.0072132 0.0042772 0.0027638 -0.0012764 0.0046982 0.0010848 0.00095382 -0.0016707 0 -0.0066725 0 0.00041231 3.2224e-05 -5.6423e-05 -0.00040436 -0.16921 0.020935 3.1056e-05 0.0018309 -0.00049961 0.0014113 0.0037401 0.013456 0.0054655 0.0066948 -0.021157 -0.022712 -0.018946 -0.049574 -0.052724 -0.028747 -0.00082046 -0.0051024 -0.0066373 -0.018549 -0.0059508 -0.039695 -0.0075878
0.57422 0.0019525 0.000121 -0.0023757 0.00056687 0 6.1991e-06 -0.0040188 0.0026903 0.0033899 0.004997 0.014566 0.022326 -0.0070517 -0.0027294 0.002216 -0.0011743 -0.0031757 0.0043314 0.00036091 -0.0012683 -0.0014833 0 -0.0075827 0 0.00030591 -0.00017886 -0.0013021 -0.00056195 -0.17435 0.027499 -0.0027559 -0.00062527 -0.0033217 -0.0008973 0.0068641 0.010129 0.0091584 0.0065652 -0.021043 -0.019529 -0.022816 -0.049908 -0.056214 -0.029905 -0.0023498 -0.0074778 -0.0081348 -0.017019 -0.0083717 -0.043749 -0.0047971
0.57813 -0.00026546 0.00040424 -0.0031318 0.00098683 0 -0.0011504 -0.0046891 0.0034588 0.0044749 0.0042258 0.013965 0.0205 -0.0075783 0.00093378 0.0013243 -0.0036651 -0.0030863 0.0020663 -0.0020556 -0.0047254 0.00022321 0 -0.0065071 0 0.00015063 -0.00032341 -0.0014825 0.00030773 -0.14054 0.027474 -0.0043452 -0.0023294 -0.0053423 -0.0027524 0.0080804 0.0030351 0.010574 0.0054163 -0.021078 -0.01639 -0.026753 -0.050304 -0.059713 -0.031278 -0.0040617 -0.0098496 -0.009686 -0.015249 -0.010975 -0.047822 -0.0050508
0.58203 -0.0027532 -2.5136e-05 -0.003272 0.0023605 0 0.0002055 -0.0040912 0.0028082 0.0048975 0.0033599 0.0081931 -0.0049286 -0.0043238 0.0012526 0.00054153 -0.0041901 -0.00044972 -0.0009546 -0.0038304 -0.0066433 0.00171 0 -0.0045733 0 -2.7133e-05 -0.00023021 -0.00053817 0.0015847 -0.069297 0.020886 -0.0030603 -0.0021749 -0.0055677 -0.0027627 0.0064753 -0.0056428 0.0084093 0.001946 -0.021447 -0.013916 -0.030337 -0.050545 -0.062894 -0.033667 -0.0068353 -0.011964 -0.011179 -0.013436 -0.013686 -0.051408 -0.00939
0.58594 -0.0049201 -0.00084653 -0.0031042 0.0035375 0 0.0028219 -0.0028354 0.0013972 0.0034209 0.0023299 0.00010614 -0.031907 -0.0020168 -0.00043255 -0.00080787 -0.0039133 0.0029328 -0.0033911 -0.0039693 -0.0055041 0.0022153 0 -0.0022246 0 -5.6909e-05 4.0109e-05 0.0005886 0.0022595 0.010829 0.011264 0.0003076 -0.00022271 -0.003696 -0.00084866 0.0031291 -0.012413 0.0034765 -0.0032605 -0.022432 -0.012669 -0.033269 -0.0505 -0.065487 -0.037932 -0.011572 -0.013601 -0.012565 -0.011545 -0.0166 -0.054097 -0.013581
0.58984 -0.006022 -0.0013407 -0.0027207 0.003317 0 0.0044166 -0.0014843 0.00042969 0.00032509 0.0010973 -0.0061073 -0.037658 -0.0035902 -0.0012402 -0.00189 -0.0034865 0.0044065 -0.0045951 -0.0034359 -0.0021337 0.0021425 0 0.00083422 0 0.00014278 0.00026593 0.00088082 0.0018243 0.068536 0.0024257 0.0032913 0.0021411 -0.00061962 0.0018488 0.0003453 -0.015754 -0.0017026 -0.0079259 -0.023416 -0.011422 -0.036201 -0.050456 -0.068081 -0.042198 -0.016308 -0.015238 -0.01395 -0.0096533 -0.019513 -0.056787 -0.0116
0.59375 -0.005646 -0.0011473 -0.0020237 0.0013696 0 0.0032579 -0.0002979 0.00047056 -0.0028316 -4.5513e-05 -0.0080386 -0.021624 -0.0071072 -0.00034515 -0.00119 -0.0020791 0.0029829 -0.0047244 -0.0032584 0.0010055 0.0020622 0 0.0045224 0 0.00041163 0.00030453 0.00022638 0.00069811 0.096993 -0.0044702 0.0039298 0.0029813 0.0018639 0.0039207 -0.00025129 -0.017218 -0.0046428 -0.009917 -0.023972 -0.011538 -0.037231 -0.049237 -0.069024 -0.047487 -0.022559 -0.016112 -0.01458 -0.0093252 -0.02104 -0.05746 -0.001855
0.59766 -0.004037 -0.00061542 -0.00098938 -0.0014639 0 -0.0006126 0.00072999 0.001043 -0.0045615 -0.00085997 -0.0064617 -0.0041088 -0.0079347 0.00022524 0.0015931 0.0011747 0.00029306 -0.0043214 -0.0028212 0.0017227 0.0019396 0 0.0077764 0 0.00048271 0.00022352 -0.00054433 -0.00018821 0.11456 -0.010753 0.0022648 0.0012205 0.0022645 0.0045452 0.00097824 -0.018932 -0.0046495 -0.0088682 -0.024413 -0.012016 -0.037756 -0.047707 -0.069529 -0.053047 -0.029213 -0.016784 -0.015009 -0.0094115 -0.022199 -0.057598 0.010286
0.60156 -0.001939 -0.00037388 0.00019013 -0.003678 0 -0.0052682 0.001697 0.0013228 -0.0045538 -0.0016294 -0.0041121 -0.0027665 -0.0039122 -0.0017675 0.0047095 0.0052479 -0.0011118 -0.0039103 -0.00072915 -0.00026155 0.0014318 0 0.009349 0 0.0002628 0.000179 -0.0005696 -0.00024888 0.1385 -0.017531 -5.222e-05 -0.0023059 0.00062578 0.0036782 0.0021452 -0.020434 -0.0031274 -0.0061008 -0.024466 -0.012557 -0.037661 -0.045778 -0.069447 -0.058251 -0.035692 -0.017312 -0.01517 -0.010073 -0.022728 -0.057174 0.016767
0.60547 -7.9653e-05 -0.00062178 0.0012491 -0.0040741 0 -0.0080146 0.0026572 0.0010263 -0.0035743 -0.0028934 -0.0032578 -0.013607 0.0020419 -0.0059099 0.0056649 0.0074786 -0.00039623 -0.0037765 0.002739 -0.0031669 0.00063425 0 0.0090918 0 -6.2086e-05 0.00020109 0.00015032 0.00027015 0.16152 -0.023588 -0.0013931 -0.0051767 -0.0014207 0.0017842 0.0015566 -0.018699 -0.0021902 -0.0031738 -0.023218 -0.013311 -0.035484 -0.042513 -0.067396 -0.062258 -0.041591 -0.01736 -0.014434 -0.012664 -0.021143 -0.054864 0.014028
0.60938 0.0012517 -0.00095395 0.0020683 -0.0025876 0 -0.0071357 0.0035558 0.00049158 -0.0025071 -0.0046113 -0.0042162 -0.017625 0.0047741 -0.0092788 0.0035277 0.0061016 0.0007881 -0.0037698 0.0048694 -0.0045572 0.0001558 0 0.0081831 0 -0.00021182 0.00015828 0.00079052 0.00062715 0.15813 -0.026117 -0.0014133 -0.0051585 -0.0019761 -0.0004536 -0.00090741 -0.01156 -0.002825 -0.00068864 -0.021971 -0.014066 -0.033308 -0.039248 -0.065345 -0.066266 -0.047489 -0.017408 -0.013698 -0.015254 -0.019558 -0.052555 0.006006
0.61328 0.0022069 -0.00091443 0.0026738 -0.00041561 0 -0.0031686 0.0041797 1.3471e-05 -0.0016456 -0.0058288 -0.0057023 -0.0049108 0.0022304 -0.0092809 -1.5046e-05 0.0023091 0.00025255 -0.0031977 0.0029844 -0.0031689 0.00040441 0 0.008015 0 -7.0858e-05 -4.73e-05 0.00059364 0.00039231 0.11443 -0.023354 -0.00098255 -0.0021253 -0.00045172 -0.0023458 -0.0038862 -0.00064949 -0.0042331 0.0015648 -0.019665 -0.013902 -0.029976 -0.035292 -0.062101 -0.067561 -0.051077 -0.017412 -0.012572 -0.018786 -0.016676 -0.049591 7.3631e-05
0.61719 0.0030397 -0.00060938 0.0030054 0.00071993 0 0.0012898 0.0041611 -0.00061216 -0.00083736 -0.005491 -0.0061764 0.011672 -0.0023821 -0.0059959 -0.0019492 -0.00060614 -0.0021611 -0.0011742 -0.0022585 0.00026522 0.0010882 0 0.008965 0 0.00026306 -0.00029202 -0.00032466 -9.298e-05 0.048135 -0.016206 -0.0011821 0.0016092 0.0019905 -0.0034676 -0.0057797 0.0095628 -0.0048097 0.003616 -0.016836 -0.013283 -0.026072 -0.030995 -0.058268 -0.067515 -0.053524 -0.017396 -0.011253 -0.022782 -0.013152 -0.046304 0.00014462
0.62109 0.0037692 -0.00061697 0.0027741 -0.00022283 0 0.0033313 0.0031431 -0.0017186 -3.2925e-05 -0.0036485 -0.004859 0.0094355 -0.0038657 -0.001701 -0.000444 -0.00031086 -0.0042308 0.0025243 -0.0066254 0.0037753 0.0016718 0 0.010278 0 0.00065561 -0.00029765 -0.0010665 -7.9359e-05 -0.0044118 -0.007323 -0.0024091 0.0030827 0.0034533 -0.0038941 -0.0058901 0.015605 -0.003685 0.0048004 -0.013991 -0.012439 -0.02217 -0.026715 -0.05443 -0.066954 -0.055474 -0.017399 -0.0099871 -0.02673 -0.0096548 -0.043129 0.0038123
0.625 0.0041157 -0.0012537 0.0016703 -0.0027477 0 0.0018881 0.0010848 -0.0030708 0.00056625 -0.0016363 -0.0019001 -0.018264 -0.00023352 0.0014586 0.0036464 0.0024618 -0.0036729 0.006796 -0.0059847 0.0057454 0.0021982 0 0.010934 0 0.0010864 9.0876e-05 -0.00081397 0.00076497 -0.021394 0.0011394 -0.0041932 0.0011953 0.002781 -0.00407 -0.004599 0.017431 -0.0013568 0.0043222 -0.011017 -0.0097402 -0.018283 -0.022575 -0.050553 -0.06217 -0.053347 -0.017557 -0.0091531 -0.030281 -0.0063742 -0.040882 0.0058392
0.62891 0.0037046 -0.0020586 -0.00021831 -0.0050114 0 -0.0014137 -0.0015421 -0.0038248 0.00089641 -0.00082498 0.001905 -0.051658 0.0055533 0.0029102 0.0075111 0.004881 -0.00063379 0.0096264 -0.00039102 0.0059282 0.0032747 0 0.010388 0 0.0015786 0.00071453 0.00040804 0.0019114 -0.013735 0.008569 -0.0055689 -0.002291 0.00025503 -0.0042693 -0.0027613 0.016973 0.0009872 0.002186 -0.0080425 -0.0070417 -0.014395 -0.018435 -0.046675 -0.057387 -0.051221 -0.017716 -0.0083191 -0.033833 -0.0030936 -0.038634 0.0037917
0.63281 0.002352 -0.0021755 -0.0022374 -0.0050656 0 -0.0035292 -0.0039333 -0.0033551 0.0013266 -0.0012018 0.005408 -0.061677 0.0088438 0.0030118 0.0085507 0.0048937 0.0023899 0.0095444 0.0057195 0.0050909 0.0050495 0 0.0085773 0 0.0020171 0.0012111 0.0017745 0.0023866 -0.0098248 0.014949 -0.005582 -0.0042524 -0.0028303 -0.0041666 -0.0010761 0.015004 0.0025432 -0.00060026 -0.0060396 -0.0035848 -0.011415 -0.014895 -0.04373 -0.050899 -0.047182 -0.017773 -0.008249 -0.036351 -0.0011747 -0.037677 -4.1676e-05
0.63672 0.00024477 -0.0012961 -0.0035237 -0.0023243 0 -0.0024707 -0.0054496 -0.0020429 0.0023287 -0.0013855 0.0074516 -0.037324 0.007844 0.001799 0.006118 0.0029597 0.0031666 0.0069024 0.0076055 0.0038453 0.0064699 0 0.0056402 0 0.0021292 0.0013166 0.0023924 0.0016597 -0.02438 0.019456 -0.0037438 -0.0029187 -0.0050672 -0.0030904 0.00011928 0.010395 0.0032632 -0.0027793 -0.004838 0.00049781 -0.0091835 -0.011852 -0.041553 -0.043007 -0.041566 -0.017746 -0.0088092 -0.038019 -0.00037923 -0.037786 -0.0017983
0.64063 -0.0020739 -0.00011622 -0.0036437 0.0018525 0 0.0010569 -0.0060099 -0.0010348 0.0038215 -0.00017072 0.0074286 0.0043075 0.0047843 -0.00093247 0.0016314 0.0010878 0.0020421 0.0037001 0.0045067 0.0019839 0.0060192 0 0.0020251 0 0.0017162 0.001051 0.0019923 0.00014268 -0.045023 0.020537 -0.00039993 0.0006193 -0.0055567 -0.00080911 0.00078882 0.00266 0.0034118 -0.0037418 -0.0036364 0.0045804 -0.0069521 -0.0088093 -0.039375 -0.035114 -0.03595 -0.017719 -0.0093694 -0.039686 0.00041628 -0.037894 -0.0002587
0.64453 -0.0039171 0.00028158 -0.0029279 0.0049752 0 0.0042587 -0.0059857 -0.0011016 0.0049962 0.0020413 0.0057624 0.034436 0.0030147 -0.0043914 -0.0026401 0.00058085 0.0014032 0.0019984 -7.6049e-05 -0.00095318 0.0033647 0 -0.0012381 0 0.00090118 0.0006272 0.00099957 -0.0011677 -0.049089 0.017441 0.0031871 0.0034184 -0.0040987 0.0019995 0.0011731 -0.0056766 0.003106 -0.0037014 -0.0052998 0.0084627 -0.0070955 -0.007032 -0.039566 -0.02727 -0.029421 -0.016794 -0.011466 -0.039202 -0.0021359 -0.040088 0.0023541
0.64844 -0.0047755 -0.00046658 -0.0021531 0.0051153 0 0.0045543 -0.0056775 -0.0017929 0.0049567 0.0035383 0.0037229 0.037878 0.0035825 -0.0064416 -0.0049656 0.0010092 0.0028476 0.0023686 -0.0020667 -0.0045392 -8.6793e-06 0 -0.0028849 0 9.2636e-05 0.00023175 5.6505e-05 -0.001531 -0.029892 0.011349 0.0053515 0.00322 -0.0012112 0.0041962 0.001773 -0.010416 0.0024337 -0.0031579 -0.0069999 0.012342 -0.0072693 -0.0052709 -0.039786 -0.019427 -0.02288 -0.015858 -0.013582 -0.03869 -0.004731 -0.042309 0.0032302
0.65234 -0.0045681 -0.001587 -0.0018364 0.0022637 0 0.001602 -0.004905 -0.0018336 0.0035738 0.0030763 0.0024873 0.022832 0.0048193 -0.0052729 -0.0048546 0.0011991 0.0051709 0.0037631 -0.00045073 -0.0071302 -0.0021772 0 -0.0024622 0 -0.00033813 -7.4264e-05 -0.00047502 -0.00098815 -0.0032137 0.0046102 0.0050616 0.00024214 0.0019464 0.0051256 0.0030878 -0.0097801 0.0018124 -0.0023861 -0.0097155 0.015555 -0.0082722 -0.0038297 -0.040689 -0.012908 -0.016992 -0.014339 -0.016033 -0.037578 -0.0083294 -0.044717 0.0018714
0.65625 -0.0036357 -0.0019148 -0.0017896 -0.0016312 0 -0.0025847 -0.0031705 -0.00039829 0.0016567 0.0012336 0.0022184 0.0086727 0.0047427 -0.0015502 -0.0030014 0.00071185 0.005467 0.0047319 0.0026537 -0.0069531 -0.0027859 0 -0.00097889 0 -0.00034842 -0.00027199 -0.0006273 -0.00015524 0.01113 -0.001186 0.0027743 -0.0031957 0.0039812 0.0050253 0.0051119 -0.0065674 0.0018421 -0.0014737 -0.013795 0.017871 -0.010389 -0.0028184 -0.042507 -0.0081686 -0.011979 -0.012035 -0.018932 -0.035659 -0.013276 -0.047377 2.0323e-05
0.66016 -0.0024554 -0.0010414 -0.0013461 -0.0039789 0 -0.0053131 -0.00027943 0.0020331 0.00025282 -0.00015465 0.0020865 0.007051 0.003167 0.0015995 -0.00079252 4.7981e-05 0.0022932 0.0046339 0.0048839 -0.0037042 -0.003304 0 -0.00014334 0 -0.00019092 -0.00029236 -0.00060287 0.00039004 0.0099603 -0.0062215 0.00027356 -0.0046424 0.0040499 0.0044721 0.0070229 -0.0054469 0.0025934 -0.00065078 -0.017875 0.020186 -0.012506 -0.0018071 -0.044326 -0.0034292 -0.0069661 -0.0097312 -0.021832 -0.033741 -0.018222 -0.050037 -0.00067168
0.66406 -0.001294 0.00032876 -4.1068e-05 -0.0033002 0 -0.0051224 0.0032042 0.0040726 -0.00020608 8.9743e-05 0.0012694 0.015031 0.0013717 0.0013081 0.00038283 -0.00036407 -0.0024383 0.0037534 0.0058975 0.00092292 -0.005019 0 -0.00071757 0 -0.00011637 -7.3467e-05 -0.00053621 0.00049227 0.0065956 -0.011442 -0.00060127 -0.0032875 0.0025061 0.0035866 0.0075128 -0.0079755 0.0031918 -0.00029273 -0.022248 0.020984 -0.015088 -0.00081176 -0.045945 -0.0025733 -0.004078 -0.0065641 -0.02423 -0.031584 -0.023104 -0.051329 -0.0002477
0.66797 -9.8728e-05 0.0011471 0.0018888 -0.00021169 0 -0.0024826 0.0061656 0.0046056 -7.5353e-05 0.0012629 -8.1037e-05 0.023408 0.00032036 -0.0021685 -0.00014723 -0.00083992 -0.0049502 0.0025772 0.0067269 0.0044028 -0.0070443 0 -0.0017663 0 -0.00015148 0.00029853 -0.00045097 0.00030808 0.012198 -0.016693 0.00059948 -0.00025241 0.00074412 0.0020219 0.0056809 -0.010826 0.0024583 -0.00046274 -0.026666 0.021547 -0.017743 0.00018109 -0.047533 -0.0023178 -0.0015184 -0.0032634 -0.026551 -0.02939 -0.027976 -0.05241 0.00023442
0.67188 0.0012891 0.001055 0.0036297 0.0030249 0 0.00090102 0.007668 0.0035788 7.408e-05 0.0015433 -0.00091799 0.027815 -0.00016838 -0.005523 -0.0019413 -0.0018352 -0.0031087 0.0012918 0.0076146 0.0052199 -0.0069472 0 -0.0017955 0 -0.00017899 0.00057187 -0.00034917 -7.6262e-06 0.0216 -0.020107 0.0025545 0.0024691 0.00019348 -0.0002395 0.0018322 -0.0093659 0.00017956 -0.0005621 -0.030435 0.02191 -0.020057 0.0012635 -0.048523 -0.0031451 0.00057935 -3.9702e-05 -0.028315 -0.02733 -0.032083 -0.0527 0.00031724
0.67578 0.0028258 0.00059807 0.0043964 0.0040839 0 0.0032966 0.0075446 0.0017797 8.0349e-05 -7.5564e-05 -0.00034055 0.030579 -0.00058266 -0.0055805 -0.003773 -0.0029289 0.0015039 -1.3182e-05 0.00734 0.0037362 -0.0037104 0 -0.0006027 0 -0.00018031 0.00051083 -0.00026271 -0.00041058 0.019601 -0.019485 0.0032518 0.0033746 0.0012452 -0.0023542 -0.0024996 -0.0027585 -0.0023406 0.00030333 -0.032725 0.021819 -0.0216 0.0025495 -0.048153 -0.0064343 0.001627 0.0030088 -0.028812 -0.025571 -0.034451 -0.05119 0.0005517
0.67969 0.0041777 0.00048688 0.0039682 0.0022057 0 0.0037919 0.006332 6.5308e-05 0.00023972 -0.002707 0.0015018 0.034117 -0.0007541 -0.0024569 -0.0045928 -0.002909 0.0049952 -0.0010079 0.00489 0.0014546 0.00027266 0 0.00035925 0 -0.00031096 0.0001075 -0.00021862 -0.00083025 -0.00092119 -0.014255 0.0016607 0.0022376 0.0030095 -0.003217 -0.0054072 0.0050438 -0.0032519 0.0023836 -0.035015 0.021727 -0.023143 0.0038355 -0.047783 -0.0097234 0.0026746 0.0060572 -0.029309 -0.023813 -0.036819 -0.04968 0.0014373
0.68359 0.0049323 0.00079906 0.002734 -0.0012673 0 0.0025496 0.0046686 -0.001118 0.00085729 -0.004411 0.0035494 0.035979 -0.00022483 0.00055249 -0.0043377 -0.0011306 0.0046763 -0.0013381 0.0012396 -0.00039189 0.00090888 0 -0.00027347 0 -0.00069049 -0.00040057 -0.00020775 -0.0010803 -0.030534 -0.0060472 -0.0014054 8.2165e-05 0.004054 -0.0026703 -0.0057603 0.009476 -0.0018615 0.0046636 -0.034608 0.022313 -0.023032 0.005045 -0.045557 -0.013685 0.0040183 0.0077723 -0.028126 -0.022343 -0.036519 -0.046781 0.0025049
0.6875 0.0048769 0.00099263 0.0013036 -0.0038646 0 0.00063925 0.0027759 -0.0016553 0.0018721 -0.0040095 0.0047841 0.031753 0.00068669 0.00029171 -0.0037718 0.0013766 0.0013519 -0.0011487 -0.001197 -0.0015239 -0.0034102 0 -0.0018625 0 -0.0011542 -0.0007247 -0.0002232 -0.0010006 -0.053226 0.0025642 -0.0039442 -0.0014684 0.0034345 -0.0018837 -0.003853 0.0099972 0.00063228 0.005349 -0.033278 0.02313 -0.022353 0.0062282 -0.042694 -0.017876 0.0054635 0.0090306 -0.026367 -0.020973 -0.035306 -0.043406 0.0027275
0.69141 0.0040759 0.00062208 9.0683e-05 -0.0038004 0 -0.00049108 0.00049728 -0.0015435 0.0029171 -0.0020317 0.004954 0.021514 0.00088314 -0.0030664 -0.003453 0.0025123 -0.0016269 -0.0010358 -0.0010019 -0.0021833 -0.0095097 0 -0.0021241 0 -0.0013003 -0.00072863 -0.00030921 -0.00065079 -0.062003 0.0097595 -0.0043484 -0.0011811 0.00123 -0.0022572 -0.0011184 0.010022 0.0022136 0.0032918 -0.031341 0.024264 -0.021256 0.0072338 -0.039563 -0.021709 0.0072391 0.009789 -0.024321 -0.019574 -0.033582 -0.04007 0.0015897
0.69531 0.0027345 -0.00012854 -0.00080969 -0.0012887 0 0.00011297 -0.0022171 -0.00092304 0.0036253 1.5199e-05 0.0044272 0.011234 -0.00011863 -0.0061434 -0.0029389 0.00103 -0.0014698 -0.0012219 0.00075675 -0.0024362 -0.011896 0 0.00024359 0 -0.00085084 -0.0004608 -0.00052374 -0.00026703 -0.062338 0.015031 -0.0025945 0.00089798 -0.0016184 -0.003907 0.00087057 0.012368 0.0019274 -0.00077542 -0.026716 0.026801 -0.018301 0.0074525 -0.035246 -0.023954 0.010478 0.0083343 -0.020998 -0.018051 -0.029591 -0.036903 -0.00057464
0.69922 0.0010636 -0.00069278 -0.0014688 0.0016631 0 0.0020974 -0.0049231 -0.00019581 0.0037933 0.0011189 0.0035611 0.0069949 -0.0011801 -0.0056294 -0.0012419 -0.0021427 0.0017028 -0.00096412 0.0017795 -0.002142 -0.0079502 0 0.0034483 0 2.5229e-05 -5.2033e-05 -0.00083112 2.976e-07 -0.061556 0.018433 -0.00011194 0.0032846 -0.0038341 -0.0054166 0.0014219 0.0155 0.00070484 -0.0043721 -0.022092 0.029337 -0.015346 0.0076711 -0.030929 -0.0262 0.013717 0.0068796 -0.017676 -0.016528 -0.025601 -0.033737 -0.0031625
0.70313 -0.00070194 -0.00079499 -0.0019455 0.0028407 0 0.0038008 -0.0068025 0.00016858 0.0033254 0.0014607 0.0024239 0.0086031 -0.00056354 -0.001467 0.0017874 -0.0045852 0.0052102 0.00074166 0.0010877 -0.0014786 -0.00065468 0 0.0036445 0 0.0007898 0.00035511 -0.0010621 0.00022923 -0.058698 0.019692 0.0014547 0.0039995 -0.0043695 -0.0052239 0.0010701 0.014892 0.0003346 -0.0049412 -0.016613 0.032493 -0.011609 0.0068451 -0.026976 -0.02628 0.01797 0.0039408 -0.014349 -0.014629 -0.021193 -0.032033 -0.0057072
0.70703 -0.0022397 -0.0007195 -0.002246 0.0015373 0 0.0034141 -0.0071825 9.9025e-05 0.0022033 0.0018285 0.0011108 0.0099878 0.0018659 0.0030886 0.0046771 -0.0044367 0.0062581 0.0036135 -9.6201e-05 -0.0011152 0.0040744 0 -0.001466 0 0.00098026 0.00058862 -0.0010349 0.00053459 -0.046996 0.018202 0.001516 0.00213 -0.0029102 -0.0031765 0.0010123 0.0080101 0.0016552 -0.0019161 -0.010616 0.036022 -0.007401 0.0053885 -0.023242 -0.025052 0.022834 0.00010618 -0.01102 -0.012503 -0.016532 -0.031212 -0.0075139
0.71094 -0.0032276 -0.00087504 -0.0023681 -0.0009782 0 0.00054665 -0.0059845 0.00010682 0.00062594 0.0025819 7.6001e-05 0.0060395 0.003896 0.0044702 0.0052958 -0.0018703 0.0042003 0.0055278 -8.4151e-05 -0.0015817 0.0028996 0 -0.0099614 0 0.00060705 0.00046132 -0.00074568 0.00077429 -0.024504 0.013729 0.00083277 -0.0012518 -0.00018974 -0.00057254 0.0020587 -0.0025964 0.0037737 0.0025016 -0.0046827 0.039485 -0.0032175 0.0038287 -0.019663 -0.023637 0.027697 -0.0037825 -0.0077972 -0.010343 -0.011965 -0.030592 -0.0074202
0.71484 -0.0035697 -0.0012194 -0.0022955 -0.0025793 0 -0.003212 -0.0037298 0.00081069 -0.000889 0.003286 -0.0001128 -0.0016861 0.002942 0.0019749 0.0028928 0.0012617 0.00081953 0.004124 0.0011141 -0.0025203 -0.0020954 0 -0.016762 0 0.0001208 -8.4142e-05 -0.00042018 0.00058463 0.0013201 0.0068956 0.00068881 -0.0037815 0.0022357 0.0012917 0.003915 -0.01143 0.0049897 0.004747 0.00030981 0.041976 0.00059869 0.00073327 -0.018383 -0.019446 0.032528 -0.0084751 -0.0061654 -0.0076863 -0.0087787 -0.032963 -0.0047403
0.71875 -0.0034901 -0.0012697 -0.0019393 -0.0020113 0 -0.005442 -0.0011499 0.002192 -0.0017259 0.0032405 0.00059099 -0.0067186 -0.0011645 -0.0017362 -0.00082056 0.0030473 -0.0013063 -0.00064343 0.0018421 -0.0028486 -0.0059358 0 -0.017566 0 -1.558e-05 -0.00081749 -0.00032595 -0.00019372 0.020784 -0.0010538 0.0016942 -0.003709 0.0029325 0.0023554 0.0053843 -0.014975 0.0043846 0.0026776 0.0053023 0.044466 0.0044149 -0.0023621 -0.017102 -0.015255 0.037359 -0.013168 -0.0045337 -0.0050293 -0.0055928 -0.035333 -0.00069945
0.72266 -0.0032953 -0.00070404 -0.0011573 0.00019566 0 -0.004868 0.0012374 0.0034046 -0.001637 0.0022003 0.0014548 -0.0050926 -0.0056672 -0.0030909 -0.0028868 0.0028361 -0.00081956 -0.005712 0.0009468 -0.001867 -0.0057885 0 -0.01201 0 0.000264 -0.0012865 -0.00049584 -0.0011719 0.031548 -0.0088034 0.0032122 -0.001389 0.0017291 0.0034205 0.0053302 -0.014186 0.0025024 -0.0023876 0.0090341 0.045349 0.0072617 -0.0057913 -0.017381 -0.010637 0.041146 -0.01732 -0.0042696 -0.0023889 -0.0036657 -0.038805 0.0016967
0.72656 -0.0029872 0.00016753 8.2874e-05 0.002288 0 -0.0023732 0.0032617 0.0034576 -0.0010075 0.00055452 0.0014815 -0.00053049 -0.0073783 -0.00071817 -0.0016801 0.0013192 0.0015851 -0.0071903 -0.00069215 -0.0001398 -0.0032237 0 -0.0033735 0 0.00061498 -0.0011508 -0.00064518 -0.0016389 0.038682 -0.015243 0.0038527 0.0010323 7.8369e-06 0.0047409 0.0035794 -0.012322 0.00062882 -0.006249 0.011517 0.044641 0.0091483 -0.009551 -0.019204 -0.0055974 0.043899 -0.020937 -0.0053602 0.00023485 -0.0029854 -0.043367 0.00011695
0.73047 -0.0021634 0.0006516 0.0015321 0.0027284 0 -0.00010029 0.0049122 0.0021419 -0.00059076 -0.0010581 0.00022074 -0.0016691 -0.0055777 0.0034444 0.0016055 -0.00030504 0.0039489 -0.0038588 -0.0012283 0.00093064 -0.0016698 0 0.0043528 0 0.00064395 -0.00050219 -0.00041107 -0.0012267 0.045756 -0.019448 0.0026111 0.0015041 -0.00037731 0.0054077 0.00098854 -0.011011 -0.00041452 -0.0049595 0.014 0.043932 0.011035 -0.013311 -0.021028 -0.00055782 0.046652 -0.024554 -0.0064508 0.0028586 -0.0023051 -0.04793 -0.0044799
0.73438 -0.00041558 0.00038943 0.0026978 0.001299 0 0.00049147 0.006067 0.0002553 -0.00089894 -0.0021844 -0.0019248 -0.013661 -0.0023259 0.0058447 0.0040558 -0.0011891 0.0046475 0.0015298 -0.00025847 0.00049003 -0.0022423 0 0.0090065 0 0.00027783 0.00016951 0.00027461 -0.00031247 0.048914 -0.020792 -0.00026232 -0.00017653 0.0012206 0.0043851 -0.0013251 -0.0089395 -0.00076202 0.0017871 0.014179 0.039395 0.010388 -0.016226 -0.024955 0.0029707 0.046457 -0.02592 -0.0099357 0.0048564 -0.0035672 -0.052444 -0.0081677
0.73828 0.0020971 -0.00026017 0.0031347 -0.00089581 0 -0.00023679 0.0064075 -0.0011043 -0.001784 -0.0026627 -0.0041006 -0.03221 -0.00014607 0.0042851 0.0036602 -0.0012204 0.003518 0.0046177 0.00044083 -0.00092177 -0.002648 0 0.010505 0 -0.0001994 0.00038028 0.0010373 0.0003414 0.041785 -0.019281 -0.0033471 -0.0023084 0.0035216 0.0019619 -0.0028168 -0.0041425 -0.0010253 0.0098709 0.014216 0.03462 0.0095849 -0.01909 -0.029013 0.0064058 0.046079 -0.027147 -0.013569 0.0068155 -0.0049494 -0.056955 -0.0076067
0.74219 0.0044895 -0.00060535 0.0027538 -0.002334 0 -0.00076166 0.0056059 -0.0014502 -0.0025508 -0.0024944 -0.0055552 -0.045997 0.00015479 -0.00028965 0.00089283 -0.00096164 0.0017249 0.0032803 -0.0010646 -0.0020315 -0.00020125 0 0.0096417 0 -0.00043842 4.6297e-05 0.001323 0.0003769 0.025019 -0.015653 -0.0050274 -0.0028821 0.0043586 -0.00026464 -0.0036407 0.0031316 -0.001571 0.013534 0.013823 0.028746 0.0078787 -0.021065 -0.033237 0.0086766 0.044759 -0.02745 -0.017663 0.0084307 -0.0065997 -0.060636 -0.003357
0.74609 0.0056576 -0.00034352 0.0018548 -0.002105 0 -4.9457e-05 0.0036279 -0.0011467 -0.0024547 -0.001766 -0.0057995 -0.045665 -0.00067457 -0.0045881 -0.0021632 -0.0012519 0.00060674 -0.00077944 -0.0043966 -0.0022655 0.0046285 0 0.0073462 0 -0.00033961 -0.0005111 0.00087948 0.00019266 0.0080436 -0.010834 -0.0046177 -0.0013064 0.0025879 -0.0010711 -0.0040836 0.010215 -0.0022986 0.0097268 0.012732 0.021089 0.0047065 -0.021601 -0.037729 0.0090569 0.04191 -0.02625 -0.022505 0.0094873 -0.0086854 -0.062969 0.00074648
0.75 0.0050606 0.0001677 0.00084085 -0.00041014 0 0.0014834 0.00088256 -0.00087437 -0.001176 -0.00068955 -0.0044959 -0.031461 -0.0019884 -0.0056585 -0.0039871 -0.0025117 0.00053156 -0.0041082 -0.0069839 -0.0023038 0.0082143 0 0.0048853 0 -0.00010351 -0.0009231 2.5073e-05 0.00042752 0.00020484 -0.0051949 -0.0028087 0.0012192 -0.00091906 -0.0010565 -0.0040488 0.014336 -0.0029182 0.00052111 0.011641 0.013431 0.0015343 -0.022136 -0.042221 0.0094372 0.03906 -0.025051 -0.027348 0.010544 -0.010771 -0.065302 0.0017454
0.75391 0.0030966 0.00034729 -0.00010106 0.0016278 0 0.0025399 -0.0019409 -0.0010001 0.00098885 0.00040896 -0.0016094 -0.012773 -0.0039024 -0.0032528 -0.0047261 -0.0040906 0.0007289 -0.0049426 -0.0068483 -0.0031065 0.0073694 0 0.0038161 0 -8.8622e-06 -0.0010936 -0.00056678 0.0011269 0.0016848 0.0015073 -0.0011246 0.0028191 -0.0040937 -0.0020117 -0.0032137 0.014655 -0.00322 -0.008433 0.010874 0.0057141 -0.0025975 -0.020266 -0.045721 0.0074873 0.035804 -0.022799 -0.03165 0.011088 -0.012401 -0.065224 0.00075265
0.75781 0.00075516 7.5681e-06 -0.0010378 0.0026431 0 0.0022936 -0.0042555 -0.001466 0.0032168 0.0012467 0.0021266 -7.8509e-05 -0.0061662 8.4918e-05 -0.005294 -0.0043786 0.00018652 -0.004483 -0.0048937 -0.0045826 0.0026292 0 0.0048839 0 -0.00015904 -0.001162 -0.00041535 0.0015621 0.0049511 0.0092003 -0.00080392 0.0024163 -0.0054076 -0.0046982 -0.001648 0.012093 -0.0030649 -0.012124 0.010177 -0.0020161 -0.0069393 -0.01787 -0.049004 0.0050277 0.032459 -0.020316 -0.035835 0.011521 -0.013932 -0.06462 0.0015084
0.76172 -0.0011083 -0.00052188 -0.0020337 0.0018547 0 0.0011083 -0.005873 -0.0020885 0.0044605 0.0017415 0.0051006 0.0033712 -0.0071926 0.0012733 -0.005862 -0.0020465 -0.0012575 -0.0049627 -0.0039326 -0.0055531 -0.0022824 0 0.0069266 0 -0.00042922 -0.0012187 0.00035494 0.00098756 0.0045815 0.016525 -0.0019027 0.00038633 -0.004842 -0.0075085 -8.3156e-05 0.0078532 -0.0023328 -0.0096166 0.0097588 -0.0089815 -0.011204 -0.014858 -0.05182 0.0022342 0.029526 -0.017907 -0.039455 0.011916 -0.015217 -0.063503 0.005763
0.76563 -0.0022446 -0.00082501 -0.0029109 -0.00037 0 2.0032e-05 -0.006951 -0.0027213 0.0039376 0.0019819 0.0056642 0.0026968 -0.0052275 -0.00065018 -0.0057039 0.0023811 -0.0026472 -0.0068861 -0.0054031 -0.0051451 -0.004134 0 0.0075147 0 -0.00062587 -0.0011534 0.0011043 -0.00045193 0.0032607 0.021066 -0.0032465 -0.0018918 -0.0033758 -0.0077239 0.0006228 0.0027006 -0.0011008 -0.0040953 0.010132 -0.013769 -0.015251 -0.010088 -0.053309 -0.0015102 0.027766 -0.015707 -0.041468 0.012203 -0.015802 -0.060929 0.010727
0.76953 -0.0029056 -0.000829 -0.0033167 -0.0026279 0 -0.00033369 -0.0076236 -0.0030779 0.0016634 0.0020469 0.0034745 0.0046642 -0.00072283 -0.0037829 -0.0045148 0.0062281 -0.002677 -0.0084684 -0.0075016 -0.0039576 -0.0030747 0 0.0052665 0 -0.0006709 -0.00081688 0.0012024 -0.0016963 0.0069598 0.020901 -0.0032729 -0.0030199 -0.0018504 -0.0042535 0.00033978 -0.0025216 0.0001338 9.9055e-05 0.010504 -0.018557 -0.019298 -0.0053182 -0.054797 -0.0052547 0.026007 -0.013507 -0.043482 0.012491 -0.016387 -0.058354 0.011726
0.77344 -0.0033935 -0.00075252 -0.0030401 -0.0033799 0 -0.00023288 -0.0076646 -0.0026165 -0.0013523 0.0019016 4.6123e-05 0.0098596 0.0031733 -0.0051302 -0.0033384 0.0064675 -0.00073572 -0.00768 -0.006975 -0.0034587 -0.0018591 0 0.0015375 0 -0.00062964 -0.00026418 0.00054292 -0.001742 0.016 0.01612 -0.0012062 -0.0024022 -0.00049303 0.0010241 -0.00010689 -0.0065324 0.00062443 0.00069753 0.011245 -0.020157 -0.022428 4.6997e-05 -0.055497 -0.0085979 0.026033 -0.01226 -0.043673 0.012807 -0.016681 -0.055793 0.0073113
0.77734 -0.0037301 -0.00071397 -0.0022211 -0.0021198 0 -0.00044928 -0.0065439 -0.00091199 -0.0035785 0.0014926 -0.0022813 0.011633 0.0033583 -0.003217 -0.003585 0.0024174 0.0026982 -0.0044546 -0.002685 -0.0041311 -0.0025482 0 -0.00060852 0 -0.00058066 0.00025848 -0.0003801 -0.00062551 0.023598 0.0087825 0.0022532 -0.00053855 0.00066301 0.0048354 0.00031332 -0.0084315 -1.0003e-05 -0.0014594 0.012145 -0.020386 -0.025164 0.0056681 -0.055857 -0.011769 0.026826 -0.011424 -0.043081 0.013134 -0.016849 -0.053238 0.0010985
0.78125 -0.0036797 -0.00053758 -0.0012065 0.00013224 0 -0.0014291 -0.0038989 0.0017215 -0.0039354 0.00090569 -0.0022205 0.003075 0.00014763 0.000854 -0.0050385 -0.0031546 0.0064883 -0.00067248 0.0029886 -0.004552 -0.0043368 0 0.00059173 0 -0.00048732 0.00058731 -0.00087439 0.0006228 0.023605 0.0013093 0.005272 0.0012794 0.0013559 0.0054478 0.0017986 -0.0087266 -0.0013039 -0.0037753 0.012944 -0.02007 -0.027701 0.011146 -0.056246 -0.01471 0.027891 -0.010792 -0.042243 0.013414 -0.017074 -0.050928 -0.0019381
0.78516 -0.002991 -1.1976e-05 -0.00020754 0.001582 0 -0.0028648 -2.8363e-05 0.0040999 -0.0025354 0.0003564 -0.0005404 -0.014826 -0.0026769 0.0047092 -0.0053572 -0.0059148 0.0094933 0.0018092 0.0064472 -0.002765 -0.0046546 0 0.0036931 0 -0.00021942 0.00082007 -0.00057394 0.0010064 0.017286 -0.005124 0.0061205 0.0017692 0.001396 0.0039811 0.0034295 -0.0088936 -0.0022134 -0.0039719 0.01312 -0.016372 -0.029002 0.015736 -0.056811 -0.016229 0.03064 -0.011423 -0.039879 0.0134 -0.017655 -0.05014 -0.00070977
0.78906 -0.0015979 0.00072932 0.00083914 0.0011567 0 -0.0039199 0.0040553 0.0049111 -0.00052922 -4.7394e-06 0.00079107 -0.032289 -0.0017151 0.0068902 -0.0022108 -0.003494 0.010865 0.002704 0.0063133 0.0013027 -0.0020959 0 0.0053529 0 0.00028889 0.0011391 0.00033117 0.0004896 0.0103 -0.010656 0.0044538 0.00059079 0.0012538 0.0028855 0.0039342 -0.009546 -0.0020174 -0.0012741 0.013296 -0.012675 -0.030302 0.020325 -0.057377 -0.017748 0.033389 -0.012054 -0.037515 0.013386 -0.018237 -0.049352 0.0010539
0.79297 0.00032821 0.0012063 0.0020272 -0.00056597 0 -0.0038 0.0071154 0.0037797 0.00084095 -0.00025277 0.00052209 -0.038579 0.0022959 0.0077433 0.0038727 0.0024493 0.01008 0.0028295 0.0043225 0.0050951 0.0020198 0 0.0035705 0 0.00090564 0.0014762 0.0012882 -0.00011998 0.0039981 -0.01541 0.0016202 -0.0012499 0.0019053 0.0033657 0.002759 -0.0093341 -0.0009935 0.003564 0.012495 -0.0081381 -0.031173 0.023449 -0.058668 -0.018425 0.036338 -0.013127 -0.035087 0.012757 -0.019267 -0.04988 -0.00071525
0.79688 0.0024183 0.0010273 0.0031285 -0.0019127 0 -0.0022533 0.0083534 0.001639 0.0011424 -0.00061469 -0.00073943 -0.03127 0.0051264 0.0083869 0.0091494 0.0076073 0.0071411 0.002566 0.002998 0.0055338 0.0049408 0 -0.0005164 0 0.0013399 0.0014758 0.0017832 -0.00012389 -0.0070517 -0.018385 -0.0003767 -0.0020428 0.0037578 0.0044645 0.00045861 -0.0062133 -0.00013205 0.0087593 0.01098 -0.0029891 -0.031729 0.025504 -0.060489 -0.018487 0.039433 -0.014521 -0.032611 0.011681 -0.020626 -0.051369 -0.0055497
0.80078 0.0041799 0.00029866 0.0035867 -0.0016936 0 0.00021875 0.0077397 -4.4387e-06 0.00084798 -0.0012249 -0.0011911 -0.017879 0.0036803 0.0091746 0.0096898 0.0086728 0.0029261 0.0013721 0.0030189 0.0020564 0.0050803 0 -0.0040464 0 0.0013411 0.00089421 0.0016304 0.00035525 -0.027169 -0.017873 -0.00052563 -0.00077049 0.0057849 0.0045062 -0.0018294 2.937e-05 -0.00010829 0.012138 0.0094372 0.0021346 -0.032288 0.027505 -0.062333 -0.018543 0.042507 -0.015912 -0.030161 0.010578 -0.02199 -0.052882 -0.0087085
0.80469 0.0051342 -0.00043917 0.0029594 -0.00029945 0 0.0025139 0.005827 -0.00026845 0.00069637 -0.0019644 0.00041246 -0.0082757 -0.00043478 0.0093988 0.0050503 0.0059549 -0.00094476 -0.0010269 0.0032054 -0.0025832 0.0032531 0 -0.0053402 0 0.00089527 9.1218e-06 0.00099635 0.00063375 -0.051011 -0.012997 0.00032458 0.0018704 0.0060808 0.00302 -0.0031921 0.0068555 -0.00053896 0.012046 0.0063134 0.0058298 -0.033046 0.026476 -0.065455 -0.018282 0.044452 -0.017177 -0.029194 0.007984 -0.023671 -0.055775 -0.0063545
0.80859 0.005019 -0.00068525 0.0013932 0.00076622 0 0.0034733 0.0032979 0.00051907 0.0010537 -0.0025453 0.003584 -0.005444 -0.0025178 0.0083592 -0.0011515 0.0026455 -0.0031011 -0.0034422 0.0026942 -0.0047778 0.0015569 0 -0.0051263 0 0.00025108 -0.0005036 0.0002288 0.00031059 -0.066121 -0.004757 0.00024395 0.0038677 0.0035824 0.00099484 -0.0033138 0.01097 -0.00032636 0.0084254 0.0031895 0.009525 -0.033805 0.025446 -0.068577 -0.018021 0.046396 -0.018442 -0.028227 0.0053905 -0.025352 -0.058667 0.00010981
0.8125 0.0039432 -0.00038024 -0.0003893 0.00045004 0 0.0026443 0.00063882 0.0012834 0.0018276 -0.0027417 0.0064588 -0.003696 1.7299e-05 0.0063238 -0.0045044 0.0016085 -0.0035766 -0.003868 0.0022739 -0.003405 0.0012966 0 -0.0050344 0 -0.00024401 -0.00021769 -0.00034889 -0.00029887 -0.064976 0.0044623 -0.0019095 0.0035502 -0.00071305 -0.00054248 -0.0023456 0.01126 0.0011809 0.0032008 -0.00013499 0.01176 -0.034873 0.023284 -0.071819 -0.018151 0.047619 -0.01942 -0.028288 0.0022838 -0.026737 -0.061487 0.0053728
0.81641 0.0023368 0.00011964 -0.0016406 -0.0007855 0 0.00075577 -0.0018946 0.001164 0.0027487 -0.0025376 0.0071831 0.004235 0.0045725 0.0041923 -0.0037179 0.0028311 -0.0038309 -0.001594 0.0031169 -0.00065775 0.0020161 0 -0.0054237 0 -0.00036454 0.00053097 -0.00057562 -0.0005851 -0.052375 0.012352 -0.0051879 0.0010804 -0.00438 -0.0016991 -0.00071006 0.0095245 0.0033295 -0.00081328 -0.0036982 0.012258 -0.036311 0.019775 -0.075205 -0.018746 0.047983 -0.020058 -0.029572 -0.0014328 -0.027771 -0.06422 0.0057064
0.82031 0.00069687 0.00038759 -0.0021591 -0.0014833 0 -0.00063917 -0.0041587 8.4025e-05 0.0034944 -0.0020781 0.0051141 0.018785 0.0059599 0.0023907 -0.0013126 0.0038683 -0.005251 0.0016039 0.0046237 0.00043462 0.0023138 0 -0.0051292 0 -0.00012326 0.00089183 -0.00049423 -0.00036022 -0.038572 0.01767 -0.0071226 -0.0016305 -0.0055471 -0.0032014 0.00091106 0.0082282 0.0044897 -0.0020015 -0.0072613 0.012756 -0.037749 0.016266 -0.078591 -0.019341 0.048347 -0.020695 -0.030856 -0.0051495 -0.028804 -0.066953 0.0025609
0.82422 -0.00067628 0.00021969 -0.0023205 -0.00074839 0 -0.00032031 -0.0060408 -0.0014168 0.0035573 -0.0015216 0.0010778 0.032369 0.0019342 0.00053118 -0.00059052 0.0026121 -0.007458 0.002845 0.0044475 -0.00085918 0.0013788 0 -0.0031956 0 0.00027558 0.00035561 -0.00029573 -1.5369e-05 -0.025752 0.020071 -0.0058136 -0.0025823 -0.0043338 -0.0049553 0.0016669 0.0078029 0.0033556 -0.0012755 -0.009808 0.010638 -0.039399 0.011922 -0.08082 -0.021039 0.048029 -0.020796 -0.03369 -0.0086716 -0.028565 -0.06839 0.00048245
0.82813 -0.0017477 -0.00031947 -0.0025664 0.00078232 0 0.0014901 -0.0074355 -0.0027102 0.0023231 -0.00095859 -0.0031874 0.036259 -0.0043471 -0.0016298 -0.0022167 -0.00047959 -0.0083189 0.00092687 0.0011728 -0.0024556 -0.00023559 0 -0.00025331 0 0.00058223 -0.00064336 -0.00018315 1.47e-05 -0.0045165 0.019442 -0.0017138 -0.0014173 -0.00243 -0.0056426 0.0010053 0.0064278 9.3495e-05 -0.0012448 -0.012237 0.0082171 -0.041072 0.0074811 -0.082916 -0.022864 0.047632 -0.020835 -0.036702 -0.012171 -0.028179 -0.069678 0.0019578
0.83203 -0.0026076 -0.00098955 -0.0029071 0.0015609 0 0.0031094 -0.0081847 -0.0034205 -0.00035148 -0.00045713 -0.005912 0.028326 -0.0075651 -0.0031917 -0.0039346 -0.0028651 -0.0060116 -0.0023888 -0.0033726 -0.0019556 -0.0011392 0 0.0022354 0 0.00064329 -0.0010647 -0.00022894 -0.00021428 0.034123 0.015734 0.0025605 0.00036141 -0.0014135 -0.004066 -0.00074571 0.0023563 -0.003671 -0.0038067 -0.013927 0.0054808 -0.042412 0.0033822 -0.084163 -0.02486 0.04747 -0.020747 -0.039789 -0.015013 -0.02732 -0.070338 0.0050095
0.83594 -0.0032969 -0.0014492 -0.0029545 0.0006856 0 0.0026897 -0.0079907 -0.0034317 -0.0035589 -0.00014086 -0.0061528 0.014286 -0.0055751 -0.0026142 -0.0034128 -0.0025199 -0.0012111 -0.0040547 -0.0052613 0.00066299 -0.0003148 0 0.0038666 0 0.0004742 -0.00027635 -0.00034018 -0.00027464 0.08449 0.0094129 0.004307 0.00083795 -0.0015471 -0.00076001 -0.0023771 -0.0039454 -0.0060323 -0.0083572 -0.014154 0.0021198 -0.043088 -3.9708e-05 -0.083731 -0.027198 0.047773 -0.020406 -0.04302 -0.016554 -0.025525 -0.069757 0.0059577
0.83984 -0.0037508 -0.001348 -0.0024034 -0.0012028 0 -0.00015514 -0.0064749 -0.0027904 -0.0056265 -0.00017222 -0.0043622 0.0022276 -0.0011266 0.00047532 -0.00090737 -1.2389e-05 0.0030135 -0.0027184 -0.0023917 0.0030771 0.0020076 0 0.0058182 0 0.00024227 0.0012581 -0.00037711 3.6993e-05 0.12687 0.001719 0.0028882 -0.00058135 -0.0020387 0.0021194 -0.0026621 -0.010142 -0.0061795 -0.012292 -0.014381 -0.0012412 -0.043765 -0.0034616 -0.0833 -0.029536 0.048076 -0.020065 -0.046251 -0.018095 -0.023729 -0.069175 0.0038635
0.84375 -0.0038471 -0.00054353 -0.0013915 -0.0025579 0 -0.003807 -0.0034917 -0.0016907 -0.0053825 -0.00061289 -0.0022584 -0.003395 0.0015221 0.0041745 0.0011172 0.001983 0.0038417 5.8924e-05 0.0029003 0.0032166 0.0044319 0 0.0091439 0 0.00016118 0.002338 -0.00031884 0.00039077 0.14355 -0.0058307 8.2197e-05 -0.0026998 -0.002105 0.0027419 -0.0014344 -0.01418 -0.0048666 -0.013225 -0.012871 -0.00345 -0.042638 -0.004799 -0.080679 -0.031216 0.049812 -0.01939 -0.048332 -0.017177 -0.021477 -0.067402 0.0015192
0.84766 -0.0034534 0.00065705 -0.00034062 -0.0023913 0 -0.0057549 0.00049439 -0.0004691 -0.0033196 -0.0012748 -0.0017383 -0.0029426 0.00098581 0.0054853 0.00074689 0.0012156 0.0014055 0.0015232 0.0056309 0.0014692 0.0053406 0 0.012807 0 0.00033015 0.0021043 -0.00029724 0.00030817 0.133 -0.012235 -0.0015777 -0.0036322 -0.0015442 0.0013791 0.0001813 -0.015652 -0.0036498 -0.010739 -0.010857 -0.0053243 -0.040988 -0.0055311 -0.077423 -0.032706 0.051965 -0.018618 -0.050081 -0.015545 -0.019091 -0.065282 0.0020756
0.85156 -0.002448 0.001545 0.00050465 -0.0010891 0 -0.0045185 0.0043729 0.00052892 -0.0013562 -0.0017349 -0.0033477 0.0013651 -0.00064455 0.0029546 -0.0014425 -0.0020395 -0.0012467 0.0004745 0.0028634 6.4074e-05 0.0040377 0 0.013987 0 0.00061387 0.00078918 -0.00044345 -0.00021697 0.10699 -0.017139 -0.00090322 -0.0023972 -0.0004389 7.3499e-05 0.00072986 -0.015072 -0.0035584 -0.006166 -0.008539 -0.0065659 -0.038722 -0.0055194 -0.073721 -0.033772 0.054549 -0.017659 -0.051298 -0.013252 -0.016812 -0.062945 0.005392
0.85547 -0.00079317 0.0014865 0.0012735 0.00012306 0 -0.00083032 0.0068982 0.0011412 -0.001168 -0.0015913 -0.005561 0.0079078 -0.0010609 -0.0018216 -0.0032945 -0.0052812 -0.0010703 -0.0018132 -0.0033946 0.00040954 0.0012541 0 0.010676 0 0.00068695 -0.00056597 -0.00070456 -0.00063203 0.075315 -0.020139 0.0012129 0.00034859 0.0012269 0.00051294 -0.00026385 -0.012428 -0.0042806 -0.0010545 -0.0051098 -0.005489 -0.034201 -0.0027811 -0.068386 -0.033288 0.058718 -0.016011 -0.050572 -0.0085342 -0.014924 -0.05981 0.0082441
0.85938 0.001318 0.00049592 0.0021621 0.00038223 0 0.0028741 0.0074527 0.0014328 -0.0025968 -0.00081725 -0.0057908 0.015113 -0.00057467 -0.0054698 -0.0035313 -0.0061088 0.0020129 -0.0032224 -0.0080589 0.0014393 -0.0014076 0 0.003889 0 0.00027066 -0.0010849 -0.0008488 -0.00042052 0.036744 -0.020217 0.0028371 0.002891 0.0033185 0.0023432 -0.0018746 -0.0071354 -0.0044946 0.0038595 -0.0016807 -0.004412 -0.02968 -4.2889e-05 -0.063051 -0.032803 0.062887 -0.014364 -0.049846 -0.0038166 -0.013035 -0.056675 0.0078993
0.86328 0.0033801 -0.00066881 0.0030099 -0.00016061 0 0.004242 0.0064407 0.00154 -0.0037383 0.0001089 -0.0025506 0.02008 -0.0011955 -0.0057409 -0.0028723 -0.0043127 0.0050864 -0.0029696 -0.007708 0.00086384 -0.002676 0 -0.0029409 0 -0.000596 -0.00074511 -0.00068496 0.00029598 -0.013587 -0.016269 0.0026571 0.003733 0.0050461 0.0036484 -0.0026291 0.00051002 -0.0030358 0.0082691 0.0019926 -0.001576 -0.023799 0.0046811 -0.057275 -0.030937 0.067815 -0.011846 -0.04766 0.0019262 -0.011889 -0.053035 0.0048242
0.86719 0.0047361 -0.0010977 0.0033153 -0.00071882 0 0.0026897 0.0049276 0.001508 -0.0026959 0.00052771 0.0030814 0.019687 -0.0034402 -0.0032609 -0.0027371 -0.0018128 0.0051617 -0.001988 -0.0034795 -0.0020444 -0.0024243 0 -0.0068176 0 -0.0015039 -0.0001809 -0.00027069 0.00085682 -0.070728 -0.0084155 0.00081694 0.002578 0.0051814 0.002985 -0.0017799 0.0084062 7.0244e-05 0.011441 0.0057953 0.0021917 -0.017199 0.010457 -0.051264 -0.028339 0.073144 -0.0088685 -0.044702 0.0082122 -0.011136 -0.049127 0.0016276
0.87109 0.0049456 -0.00052793 0.0027438 -0.00068208 0 -0.00023893 0.0037768 0.0013116 0.0006875 0.00021534 0.0081487 0.013826 -0.0051282 -0.00059251 -0.00337 -0.0006739 0.0020774 -0.0014156 0.00050031 -0.0052484 -0.0013738 0 -0.0074092 0 -0.0019472 6.0098e-05 0.00012881 0.00076388 -0.11831 0.0013429 -0.001509 0.00043332 0.0031623 0.00077497 0.00017921 0.013813 0.0035439 0.012294 0.0095725 0.0060491 -0.010589 0.016372 -0.045326 -0.025638 0.078454 -0.0057837 -0.041661 0.014429 -0.010471 -0.045146 -0.00013588
0.875 0.0040776 0.00040985 0.0015619 -1.6273e-05 0 -0.0020508 0.002999 0.0009861 0.0047626 -0.0002566 0.010164 0.0067725 -0.0038584 0.00020975 -0.0037479 -0.0012286 -0.0014987 -0.0012124 0.0012066 -0.0057519 -8.3867e-05 0 -0.006618 0 -0.0017261 -1.4271e-05 0.00030137 0.00018995 -0.14208 0.010117 -0.0031116 -0.0011195 -2.6211e-05 -0.0013001 0.0020891 0.015579 0.0057802 0.01048 0.013103 0.01078 -0.0038768 0.023643 -0.040097 -0.021936 0.083574 -0.0016558 -0.037814 0.019971 -0.010668 -0.040455 -0.001416
0.87891 0.0026482 0.00077454 0.00045842 0.00093605 0 -0.0011395 0.0018694 0.00063812 0.0075818 0.00010866 0.0090133 0.0040204 -0.00018879 -0.00090145 -0.0032702 -0.0020853 -0.002794 -0.00055068 -0.00082293 -0.0025961 0.0015806 0 -0.0063577 0 -0.0011177 -5.6223e-05 0.00028038 -0.00027078 -0.14285 0.01605 -0.0034203 -0.00099401 -0.0023826 -0.0020612 0.003073 0.014921 0.0059854 0.0071123 0.016633 0.01551 0.0028353 0.030914 -0.034868 -0.018233 0.088695 0.002472 -0.033967 0.025513 -0.010864 -0.035765 -0.0039101
0.88281 0.0012365 0.00019275 -0.00011324 0.0017887 0 0.0020172 -0.000295 0.00028733 0.0083544 0.001794 0.0067077 0.0069624 0.0025196 -0.0025401 -0.0029323 -0.0018311 -0.0014954 0.00067185 -0.0026653 0.0020501 0.0038463 0 -0.006996 0 -0.00063201 9.0542e-05 0.00024825 -0.00029276 -0.13308 0.019332 -0.0025698 0.00064256 -0.002583 -0.0017925 0.0029748 0.013765 0.0046191 0.0040351 0.019952 0.019604 0.0083849 0.037852 -0.030595 -0.014807 0.093053 0.0065847 -0.030566 0.029577 -0.011143 -0.030767 -0.0075427
0.88672 0.00010912 -0.0008085 -0.00035577 0.0021968 0 0.0051471 -0.0033709 -0.00022353 0.0075006 0.0040849 0.0053398 0.010771 0.0017243 -0.0034522 -0.0042752 -0.00055931 0.00033863 0.0012588 -0.0020661 0.004806 0.0060529 0 -0.0076866 0 -0.00055828 0.0001906 0.00026839 -0.00013934 -0.12069 0.021283 -0.0011376 0.0024452 -0.0011974 -0.0015223 0.002141 0.012462 0.0028748 0.0022585 0.023086 0.023138 0.012914 0.044499 -0.027161 -0.011625 0.096743 0.010684 -0.027556 0.032345 -0.011493 -0.0255 -0.010305
0.89063 -0.00083444 -0.0013264 -0.00081673 0.0018545 0 0.0057947 -0.006325 -0.0010392 0.0056322 0.0054152 0.0052526 0.0081054 -0.0013178 -0.0033381 -0.0071961 0.00036252 0.00061118 4.6196e-06 0.00078985 0.0040454 0.0067246 0 -0.0075644 0 -0.00072825 -6.2681e-05 0.00018343 -0.0002661 -0.099477 0.022418 0.00017839 0.0028546 -0.00011555 -0.0016534 0.0010666 0.0094646 0.0017342 0.001207 0.026219 0.026672 0.017443 0.051147 -0.023728 -0.0084419 0.10043 0.014783 -0.024546 0.035113 -0.011843 -0.020233 -0.010482
0.89453 -0.0018098 -0.00093888 -0.0016618 0.00073051 0 0.0031395 -0.0078452 -0.0019772 0.0028923 0.0046163 0.0050419 -0.0044291 -0.002783 -0.0024806 -0.0093159 -4.5488e-05 -0.00083144 -0.0025616 0.00401 0.0010542 0.0050217 0 -0.0062401 0 -0.00072464 -0.0006291 -0.00016522 -0.00071458 -0.057837 0.021518 0.00090918 0.0013304 -0.00068807 -0.0015626 0.00029069 0.0033557 0.0013742 -0.00041709 0.028971 0.027645 0.018375 0.055335 -0.022388 -0.0070669 0.10211 0.017056 -0.023511 0.034404 -0.011581 -0.01524 -0.0084097
0.89844 -0.0028676 -6.4128e-05 -0.0023519 -0.0005983 0 -0.0013169 -0.0071923 -0.0024977 -0.00059115 0.0019914 0.0031283 -0.022883 -0.00051335 -0.0011347 -0.0079984 -0.0011578 -0.0024537 -0.0041332 0.0058037 -0.0014751 0.00209 0 -0.0034937 0 -0.00032816 -0.0011073 -0.00064381 -0.001034 0.0039558 0.016722 0.0011267 -0.0011322 -0.0024419 -0.00052825 0.00034174 -0.0050607 0.0012723 -0.0031502 0.031711 0.028543 0.019203 0.059452 -0.021108 -0.0057442 0.10373 0.019276 -0.022534 0.033595 -0.011302 -0.010256 -0.005704
0.90234 -0.0038196 0.0004865 -0.0021342 -0.0010864 0 -0.0047797 -0.0046267 -0.0021201 -0.0039365 -0.00084874 -0.00075749 -0.038552 0.0034671 0.00047018 -0.0030648 -0.0013831 -0.0028544 -0.002649 0.0054543 -0.0018568 0.00048866 0 0.00072027 0 0.00024052 -0.0011331 -0.00084902 -0.00081938 0.068389 0.0075772 0.0014163 -0.0027446 -0.00362 0.0012056 0.0013905 -0.012903 0.00073758 -0.0062501 0.034127 0.028314 0.018514 0.062131 -0.020617 -0.005319 0.10449 0.020082 -0.022417 0.031619 -0.010675 -0.0059685 -0.0031709
0.90625 -0.0043508 0.00028412 -0.0008548 -6.0529e-05 0 -0.0051992 -0.0011681 -0.00093173 -0.00572 -0.0023362 -0.0054331 -0.044181 0.0050066 0.0018177 0.0027213 -4.3563e-05 -0.0020236 0.0015941 0.0031217 -0.0004304 0.0017724 0 0.0055652 0 0.00051908 -0.00073532 -0.00050489 -0.00021386 0.11404 -0.0039559 0.0023078 -0.0024111 -0.0029 0.0025114 0.0028025 -0.017423 -0.00061638 -0.0085063 0.03608 0.026472 0.015654 0.062753 -0.021253 -0.0061786 0.10404 0.018864 -0.023533 0.027975 -0.00955 -0.0026802 -0.00014421
0.91016 -0.0041558 -0.00036873 0.0007894 0.0018949 0 -0.0027607 0.0020414 0.00036445 -0.0052555 -0.0022513 -0.0092452 -0.038714 0.002211 0.0022747 0.0060262 0.0015855 -0.0009202 0.0059563 -0.00051647 0.0013614 0.0045739 0 0.0090625 0 0.00023783 -0.00027049 0.00017269 0.00022833 0.13306 -0.014536 0.0035441 -0.00068445 -0.00053022 0.0025156 0.0032562 -0.017947 -0.002687 -0.0092432 0.038033 0.024631 0.012794 0.063374 -0.02189 -0.0070382 0.10358 0.017646 -0.024649 0.02433 -0.0084254 0.00060808 0.0040051
0.91406 -0.0030317 -0.00079921 0.0018619 0.0030492 0 0.00036056 0.0042746 0.00098273 -0.0035424 -0.0017489 -0.011071 -0.02729 -0.0026068 0.001731 0.0057801 0.0014061 -0.00028118 0.0076515 -0.004193 0.0024649 0.0054855 0 0.0093804 0 -0.00043448 -4.6863e-05 0.00059391 0.00015493 0.13409 -0.02152 0.0039901 0.00071472 0.0020953 0.0014958 0.0017002 -0.015743 -0.0049205 -0.0084213 0.038523 0.021343 0.008082 0.061286 -0.023616 -0.0090552 0.10175 0.013321 -0.026659 0.01985 -0.0069553 0.0014068 0.0083416
0.91797 -0.00099397 -0.00062071 0.0020294 0.0018817 0 0.0017844 0.0053626 0.00068427 -0.0025795 -0.0021118 -0.010655 -0.017094 -0.0053751 0.00082365 0.0036806 -0.0011878 -0.00018991 0.0059701 -0.0061351 0.0027703 0.002304 0 0.006788 0 -0.0010478 -6.8074e-05 0.00035246 -0.00021656 0.12907 -0.024258 0.0025562 0.00044071 0.0037212 0.00054714 -0.0015585 -0.012368 -0.0064958 -0.0061241 0.038755 0.017802 0.0030453 0.058722 -0.025533 -0.011275 0.099673 0.0084513 -0.028825 0.015223 -0.0054245 0.0017684 0.011
0.92188 0.0015741 -3.5842e-05 0.0017552 -0.001384 0 0.00078637 0.0055039 -9.4227e-05 -0.0034645 -0.0034886 -0.0084718 -0.012391 -0.0042684 0.00026517 0.0021398 -0.0042641 -0.00063784 0.00249 -0.0049863 0.0025935 -0.003488 0 0.0039495 0 -0.0012455 -0.00014415 -0.00033458 -0.00039178 0.12 -0.02367 -0.00056552 -0.0012504 0.0039874 0.000414 -0.0047766 -0.0084217 -0.0066897 -0.0025314 0.038198 0.014179 -0.0019844 0.055625 -0.027588 -0.013478 0.097331 0.0029706 -0.030861 0.010906 -0.0039715 0.0012483 0.01129
0.92578 0.0039115 0.00045404 0.0016741 -0.0045866 0 -0.00127 0.0050012 -0.00069453 -0.0051722 -0.0048342 -0.0054968 -0.012246 -0.0010193 5.4737e-05 0.0020449 -0.004949 -0.0019447 -0.00059375 -0.0010339 0.0020538 -0.0077116 0 0.0036 0 -0.00099821 -0.0001785 -0.00079875 -0.00018051 0.099801 -0.020868 -0.0036287 -0.0027044 0.0031569 0.00077496 -0.0060263 -0.0037521 -0.0053533 0.0014052 0.035705 0.010356 -0.0069972 0.051226 -0.02998 -0.01564 0.094334 -0.0040054 -0.032575 0.0073474 -0.0027092 -0.0014301 0.010504
0.92969 0.005186 0.00057678 0.0018666 -0.0052145 0 -0.0022031 0.0041136 -0.00078464 -0.0053809 -0.0050022 -0.0028619 -0.01258 0.0014289 -0.00029731 0.0025403 -0.0023175 -0.0042115 -0.0021174 0.0036334 0.0010435 -0.007241 0 0.005697 0 -0.00053208 -0.00026356 -0.0005685 0.00012763 0.063239 -0.016197 -0.0045615 -0.0023168 0.0015482 0.00070765 -0.0047459 0.0016577 -0.0031399 0.0037735 0.033213 0.0065334 -0.01201 0.046827 -0.032372 -0.017801 0.091338 -0.010981 -0.034289 0.0037888 -0.0014469 -0.0041085 0.010191
0.93359 0.005003 0.00050614 0.0018267 -0.0025301 0 -0.00085066 0.0030201 -0.00049661 -0.0026573 -0.0037948 -0.0011911 -0.011143 0.0019341 -0.00066643 0.0025926 0.0013506 -0.0065023 -0.0021167 0.0065611 -0.00045591 -0.0028721 0 0.0072564 0 -9.7389e-05 -0.0004823 0.00017134 0.00017199 0.013572 -0.0094077 -0.0027472 6.1413e-05 -0.00050144 -0.00024534 -0.0021257 0.0073075 -0.0011103 0.0030255 0.028536 0.0032234 -0.015726 0.042316 -0.034557 -0.019094 0.088242 -0.017529 -0.034884 0.0019981 -0.00063425 -0.0079619 0.0099362
0.9375 0.0037027 0.00057645 0.0011141 0.0016592 0 0.0020358 0.0018002 -0.00014328 0.0021167 -0.0019488 3.0791e-06 -0.011209 0.0016142 0.00014656 0.0022793 0.0024886 -0.0071239 -0.00094642 0.0067676 -0.0022796 0.0015699 0 0.0054562 0 0.00018138 -0.00068531 0.0007976 -1.6241e-05 -0.041519 -0.00051178 0.00031806 0.002945 -0.0022884 -0.0015797 6.1066e-05 0.012446 0.00013738 -8.2568e-05 0.023048 0.00010367 -0.018961 0.037764 -0.036666 -0.020066 0.085111 -0.023919 -0.035065 0.00086333 1.1561e-05 -0.012251 0.0075949
0.94141 0.0021155 0.00082382 -8.0271e-05 0.0043549 0 0.004456 0.00041274 9.4816e-05 0.0064447 -0.00024955 0.0020555 -0.019717 0.0018419 0.0031794 0.0024567 -0.00029308 -0.0051661 0.0011952 0.005232 -0.0042279 0.0029435 0 0.00083286 0 0.00029603 -0.00055436 0.00090779 -7.2552e-05 -0.096071 0.0095953 0.0022287 0.0043423 -0.0028353 -0.0023677 0.0010388 0.016238 0.001044 -0.0022489 0.01723 -0.0028675 -0.021812 0.033385 -0.038642 -0.02081 0.082077 -0.029796 -0.034979 0.00017375 0.00059003 -0.0164 0.0020326
0.94531 0.00092299 0.00085367 -0.0011009 0.003738 0 0.0047219 -0.0012458 0.0002223 0.0082961 0.0011578 0.0058214 -0.03986 0.0025581 0.007449 0.0035354 -0.0046003 -0.0017494 0.0037965 0.0036292 -0.0060443 0.0015176 0 -0.0031053 0 0.00028951 6.8826e-05 0.00069896 0.00020605 -0.14423 0.019163 0.0017147 0.0032251 -0.0016977 -0.0021579 0.0014935 0.017588 0.0026752 -0.00016829 0.0097848 -0.0051071 -0.022773 0.029858 -0.039967 -0.020433 0.079529 -0.033149 -0.033584 0.0016766 0.00083687 -0.019858 -0.004821
0.94922 0.00018339 0.00020511 -0.0015187 0.00055308 0 0.0026558 -0.0031561 0.00030677 0.0075548 0.0025658 0.010382 -0.064267 0.0027797 0.0098254 0.0049739 -0.0062992 0.00062969 0.0055997 0.0026906 -0.0071724 3.8165e-05 0 -0.003741 0 0.00023311 0.00093551 0.00065507 0.00056174 -0.17439 0.026109 -0.00033209 0.00024258 0.00032684 -0.0012524 0.0025665 0.015335 0.0055305 0.0060898 0.0023392 -0.0073466 -0.023733 0.026331 -0.041293 -0.020056 0.076982 -0.036503 -0.032188 0.0031794 0.0010837 -0.023316 -0.0093298
0.95313 -0.00054918 -0.0011212 -0.0015417 -0.0026037 0 -0.00039119 -0.0049768 0.00041188 0.0056422 0.0040098 0.013287 -0.076884 0.002218 0.0075167 0.0059466 -0.0034285 0.000329 0.0052918 0.001826 -0.0068404 0.0003878 0 -0.0025093 0 0.00021771 0.0015209 0.00091205 0.00056453 -0.17168 0.028687 -0.0017563 -0.0027385 0.0015803 -0.00016307 0.0045177 0.0093028 0.0086984 0.012324 -0.0049733 -0.0093024 -0.023795 0.023519 -0.042103 -0.019389 0.075037 -0.0375 -0.030435 0.005808 0.0013872 -0.02495 -0.0097263
0.95703 -0.0016541 -0.0025012 -0.0016812 -0.003393 0 -0.0025705 -0.0060512 0.00061205 0.0039991 0.0049945 0.012502 -0.065067 0.0017081 0.001061 0.0061484 0.0017947 -0.0018043 0.0029016 0.00017695 -0.0048046 0.0015623 0 -0.0035705 0 0.00029255 0.0014512 0.0010478 0.00014819 -0.13152 0.026117 -0.0010685 -0.0038744 0.00091965 0.0010161 0.0064365 0.001291 0.010318 0.013402 -0.0122 -0.011075 -0.023277 0.021169 -0.042582 -0.018535 0.07348 -0.036978 -0.02845 0.0091619 0.0017273 -0.025409 -0.00792
0.96094 -0.0030001 -0.0031109 -0.0020767 -0.001453 0 -0.0028101 -0.005726 0.00093626 0.003038 0.0049524 0.0083547 -0.032626 0.0019696 -0.0053949 0.005742 0.0049228 -0.0031633 0.00024681 -0.0021913 -0.0020885 0.0010945 0 -0.0090331 0 0.00039175 0.00083459 0.00057251 -0.00027174 -0.069859 0.018997 0.0013585 -0.002561 -0.0011841 0.0025525 0.0071825 -0.0055176 0.0090785 0.0077942 -0.019302 -0.012846 -0.022752 0.018837 -0.04304 -0.017719 0.071963 -0.036332 -0.026503 0.012546 0.0020805 -0.025696 -0.007364
0.96484 -0.0040453 -0.0026091 -0.0022774 0.0015511 0 -0.0014699 -0.0038149 0.0012289 0.0023526 0.0038331 0.0034252 -0.00051952 0.002506 -0.0073421 0.0047792 0.0033703 -0.001871 -0.00047905 -0.0041862 -0.00059551 -0.0017997 0 -0.015849 0 0.00036715 0.00017809 -0.00041882 -0.00026952 -0.014365 0.0092181 0.0037636 0.00012177 -0.0029568 0.0044239 0.0064499 -0.0088374 0.0053885 -0.00082542 -0.023911 -0.014574 -0.022103 0.016867 -0.043087 -0.017664 0.071225 -0.03318 -0.02531 0.016525 0.0026981 -0.022529 -0.0092622
0.96875 -0.0043254 -0.0014703 -0.00175 0.0033654 0 1.0493e-05 -0.00084949 0.0011575 0.0015355 0.0021073 0.0002915 0.0088465 0.002222 -0.003834 0.0031374 -0.0013129 0.0014057 0.0011833 -0.004617 -0.001479 -0.0049503 0 -0.018107 0 0.00014615 -4.2287e-05 -0.001204 8.0982e-05 0.019003 -0.00079453 0.0045 0.0020774 -0.0028135 0.005911 0.0048469 -0.0092184 0.0010777 -0.0065889 -0.028519 -0.016302 -0.021454 0.014896 -0.043134 -0.017608 0.070488 -0.030029 -0.024117 0.020505 0.0033157 -0.019362 -0.011326
0.97266 -0.0038022 -0.00063143 -0.00054316 0.0027932 0 0.00020929 0.002124 0.00050641 0.00052666 0.00023901 -0.00072341 -0.0084162 0.00096834 0.0017189 0.0011362 -0.0051745 0.0040784 0.0033517 -0.0031623 -0.0037511 -0.0053329 0 -0.012763 0 -0.00014633 0.00022449 -0.0011241 0.0002785 0.039994 -0.0091997 0.0031662 0.001661 -0.00065544 0.0060398 0.0030561 -0.0094261 -0.002075 -0.0063099 -0.031143 -0.017959 -0.021162 0.012565 -0.043315 -0.018295 0.069754 -0.026837 -0.023737 0.024294 0.0038347 -0.01506 -0.010376
0.97656 -0.0027598 -0.00072351 0.0006567 0.00034826 0 -0.0011954 0.0041007 -0.00051078 -0.00071731 -0.0016712 -0.001504 -0.032408 -0.00011077 0.0046976 -0.00019591 -0.0057916 0.0039995 0.0035202 -0.0006386 -0.0048436 -0.0023072 0 -0.0029462 0 -0.00027314 0.000589 -0.00029398 -1.7319e-05 0.071589 -0.015422 0.00058294 -0.001011 0.0021401 0.0045075 0.0011264 -0.011512 -0.0035765 -0.0017762 -0.031676 -0.019541 -0.021246 0.0098566 -0.043635 -0.019763 0.069022 -0.023603 -0.024215 0.027882 0.00425 -0.009563 -0.0057239
0.98047 -0.0014561 -0.0015559 0.0011657 -0.0023387 0 -0.0031542 0.0046379 -0.0013599 -0.0024955 -0.0036431 -0.0038512 -0.036224 -4.7761e-05 0.0032785 1.7613e-05 -0.0044088 0.0012319 0.00097656 0.001392 -0.0030067 0.0015055 0 0.0047379 0 -0.00012593 0.0005835 0.00046426 -0.00057362 0.12239 -0.019839 -0.0020271 -0.0039791 0.0038562 0.0020901 -0.001329 -0.014439 -0.0041436 0.0023394 -0.032208 -0.021123 -0.02133 0.0071477 -0.043955 -0.021232 0.06829 -0.020369 -0.024692 0.031469 0.0046652 -0.0040657 0.00045131
0.98438 3.3038e-05 -0.002311 0.0009544 -0.0037117 0 -0.0040436 0.0039858 -0.0017338 -0.0049712 -0.005368 -0.0073783 -0.011035 0.00051237 -0.00050029 0.0013003 -0.0041592 -0.0023171 -0.0025358 0.0013359 0.00071556 0.0027132 0 0.0063067 0 0.00013992 7.6711e-05 0.00044919 -0.00084527 0.17366 -0.022757 -0.0038015 -0.0048647 0.0035959 -6.9367e-06 -0.0043653 -0.014841 -0.0046478 0.0025794 -0.029132 -0.021869 -0.021808 0.0031892 -0.045065 -0.023622 0.066551 -0.01912 -0.026481 0.034338 0.0040778 0.001389 0.0058179
0.98828 0.0016274 -0.0022676 0.00061399 -0.00321 0 -0.0029574 0.0027857 -0.001946 -0.0075002 -0.0062467 -0.0098364 0.024124 -6.5492e-05 -0.0032504 0.0018954 -0.0063027 -0.0047364 -0.0045777 -0.0015324 0.0031525 0.00047844 0 0.0037724 0 0.00025727 -0.0006122 -0.00018353 -0.00060848 0.19609 -0.023635 -0.0044856 -0.0027957 0.0016221 -0.0012749 -0.0073386 -0.010351 -0.0053263 -0.0010171 -0.025768 -0.022548 -0.022318 -0.00086865 -0.046238 -0.026085 0.064731 -0.01803 -0.028373 0.03715 0.0034107 0.0068403 0.010188
0.99219 0.0030096 -0.0013906 0.00069051 -0.0014365 0 -0.00045535 0.0016031 -0.0025968 -0.0086334 -0.0059721 -0.0094998 0.038511 -0.00224 -0.0034162 0.00046216 -0.0085089 -0.0055164 -0.0043314 -0.0062185 0.0019844 -0.0026759 0 0.002549 0 0.00014457 -0.00098324 -0.00057448 -0.00021598 0.17877 -0.021335 -0.0043023 0.00079214 -0.0010523 -0.0023273 -0.0093728 -0.0021553 -0.0059762 -0.0059155 -0.021568 -0.022503 -0.022481 -0.0052627 -0.047725 -0.028261 0.06228 -0.01788 -0.030281 0.039794 0.0021754 0.01159 0.014667
0.99609 0.0037011 -0.00027606 0.0011084 0.00035705 0 0.0018738 0.00062668 -0.0037456 -0.0071381 -0.0049454 -0.0070184 0.017671 -0.0042586 -0.0020087 -0.0023092 -0.0071419 -0.0054062 -0.003085 -0.0099498 -0.0018608 -0.003313 0 0.0058066 0 1.1265e-05 -0.00077057 -7.3362e-05 -0.00016608 0.13876 -0.015198 -0.0037208 0.0032864 -0.0032699 -0.0040983 -0.010087 0.0057993 -0.0065892 -0.009561 -0.015917 -0.021201 -0.022042 -0.01024 -0.049756 -0.02994 0.058731 -0.01936 -0.032215 0.042146 -4.5288e-05 0.015122 0.019043
1 0.0034267 0.00043647 0.0012758 0.0010722 0 0.0026725 -0.00032117 -0.0045432 -0.0032229 -0.0039237 -0.004739 -0.023082 -0.0038527 -0.00076728 -0.0041472 -0.0013209 -0.0052887 -0.0025278 -0.0096396 -0.0049592 -0.00028887 0 0.011569 0 0.00012387 -0.0001589 0.0010349 -0.00049663 0.10142 -0.0059763 -0.0031783 0.0030597 -0.0041973 -0.0065794 -0.0097408 0.010109 -0.0074232 -0.010769 -0.010266 -0.019899 -0.021604 -0.015217 -0.051787 -0.031618 0.055182 -0.020841 -0.034149 0.044498 -0.002266 0.018653 0.021062
1.0039 0.0023786 0.0005852 0.00072081 0.00039857 0 0.0018119 -0.0015416 -0.0039477 0.0012591 -0.0032229 -0.0042442 -0.052799 -0.0009872 -0.00028754 -0.003532 0.0054856 -0.0053685 -0.0028515 -0.0043526 -0.004724 0.0043307 0 0.015121 0 0.00047535 0.00036221 0.0017609 -0.00073163 0.074604 0.0042013 -0.0027563 0.00076131 -0.0036655 -0.008455 -0.0086886 0.010389 -0.0083569 -0.0094542 -0.0044404 -0.016358 -0.019131 -0.019821 -0.053883 -0.03087 0.050651 -0.022974 -0.034662 0.047098 -0.0051506 0.02058 0.018856
1.0078 0.0010738 0.00047502 -0.00041444 -0.00104 0 0.00031152 -0.0031645 -0.0019253 0.0040059 -0.0024066 -0.004749 -0.053149 0.0015812 -0.00011933 -0.0014581 0.0082488 -0.005248 -0.002746 0.003244 -0.0019884 0.0072609 0 0.013707 0 0.0007399 0.00037003 0.0013736 -0.00045476 0.045675 0.012813 -0.0020399 -0.001396 -0.0023119 -0.0081674 -0.0068785 0.0086818 -0.0084484 -0.0060585 0.0014278 -0.012274 -0.016165 -0.024335 -0.055995 -0.029535 0.045882 -0.025265 -0.03483 0.049758 -0.0081959 0.022117 0.013583
1.0117 -6.4553e-05 0.00044709 -0.001485 -0.0021006 0 -0.00062041 -0.0049552 0.00021342 0.0039428 -0.00088625 -0.0040032 -0.033744 0.00093701 -0.00013999 -0.00055492 0.0050371 -0.0044467 -0.0011791 0.0082732 -0.000136 0.0067697 0 0.0085608 0 0.00059385 -0.00019472 0.00011092 0.00016944 0.0029469 0.018107 -0.00044956 -0.001624 -0.0012485 -0.005449 -0.0040337 0.0068579 -0.0065242 -0.0016919 0.0069951 -0.0075137 -0.012416 -0.02833 -0.057805 -0.027106 0.041247 -0.027036 -0.034261 0.052687 -0.010949 0.023612 0.0087367
1.0156 -0.00097492 0.00054315 -0.0018742 -0.0018651 0 -0.0004854 -0.0063195 0.00095321 0.0019933 0.0012357 -0.00065591 -0.020488 -0.0028331 -0.0010446 -0.0023345 -0.0010284 -0.0027543 0.0011415 0.007336 -0.0016096 0.0037068 0 0.0026899 0 6.4778e-05 -0.0010178 -0.0010757 0.00055615 -0.045773 0.01968 0.0020769 3.8054e-05 -0.0012275 -0.0017443 -0.00028347 0.0049188 -0.0023937 0.0017071 0.011632 -0.00065912 -0.0062447 -0.030724 -0.058682 -0.021294 0.037024 -0.027201 -0.031411 0.056448 -0.012799 0.024975 0.006494
1.0195 -0.0018232 0.00059617 -0.0014084 -0.00025464 0 0.00038782 -0.006537 0.00017801 0.00032128 0.0030989 0.0044013 -0.02935 -0.0064459 -0.0032163 -0.0055103 -0.0045992 -0.00035081 0.0023159 0.0014472 -0.0053828 0.00025048 0 -0.0025096 0 -0.00047877 -0.001656 -0.0014539 0.00036758 -0.080633 0.01826 0.0046943 0.0020707 -0.001903 0.0010303 0.0035877 0.0017603 0.0026331 0.0023787 0.016269 0.0061955 -7.3906e-05 -0.033118 -0.059559 -0.015483 0.032801 -0.027366 -0.02856 0.060208 -0.014648 0.026337 0.0053234
1.0234 -0.0026496 0.00055623 -0.00035438 0.0019077 0 0.0013649 -0.0051446 -0.00048865 0.00067995 0.0039462 0.0089282 -0.051535 -0.0065635 -0.005573 -0.0072692 -0.0030953 0.0020835 0.001216 -0.0046418 -0.0080107 -0.0020503 0 -0.0079797 0 -0.00069157 -0.0018243 -0.001159 -9.873e-05 -0.094273 0.015039 0.0061048 0.0029919 -0.0019784 0.0022337 0.0066704 -0.0028632 0.006646 0.00051837 0.01985 0.014256 0.0076642 -0.03336 -0.058766 -0.0068101 0.030486 -0.024526 -0.023675 0.064991 -0.014032 0.029264 0.0019279
1.0273 -0.0031932 0.00060598 0.00085076 0.003457 0 0.0019944 -0.0022597 0.00082431 0.0031589 0.0039508 0.011294 -0.063707 -0.0029953 -0.0062038 -0.0061669 0.00096394 0.0033933 -0.0012956 -0.0064279 -0.0071471 -0.0030937 0 -0.014699 0 -0.00056984 -0.0015329 -0.00093129 -0.00026936 -0.10292 0.011015 0.0056125 0.0024903 -0.0003059 0.0029741 0.0086742 -0.0074838 0.0086511 -0.0011825 0.022944 0.022873 0.016127 -0.032606 -0.057202 0.0031857 0.029054 -0.020298 -0.017848 0.070246 -0.012275 0.032914 -0.004477
1.0313 -0.0030707 0.00091211 0.0018305 0.0036899 0 0.0020821 0.0013929 0.004295 0.0062146 0.0040256 0.011461 -0.051962 0.0013769 -0.0043711 -0.0035346 0.0026046 0.0025013 -0.0031916 -0.0034353 -0.0038595 -0.0035245 0 -0.021491 0 -0.00038536 -0.0010316 -0.0012745 1.1908e-05 -0.1287 0.0066593 0.0038118 0.0012844 0.0030081 0.0047496 0.0099958 -0.0099592 0.0091662 0.00051318 0.025908 0.03149 0.024586 -0.03149 -0.05529 0.013422 0.02813 -0.015524 -0.011829 0.07565 -0.0099135 0.037003 -0.010617
1.0352 -0.0021084 0.0013341 0.0023632 0.0028249 0 0.0015836 0.0048089 0.0080267 0.0078596 0.0047764 0.010359 -0.02568 0.0036918 -0.0015501 -0.0019523 -0.00053898 -0.00060731 -0.0032146 0.00065745 -0.0013938 -0.0036186 0 -0.025682 0 -0.00034508 -0.00064318 -0.0019263 0.0002811 -0.17223 0.0020141 0.0021608 0.00021975 0.0065661 0.007607 0.010973 -0.0091182 0.0093299 0.0063497 0.027959 0.0401 0.03302 -0.027794 -0.050908 0.025371 0.030823 -0.0068699 -0.0044337 0.082111 -0.0032494 0.044216 -0.012502
1.0391 -0.0005024 0.0014939 0.0024329 0.0017747 0 0.00067553 0.0071772 0.0097138 0.0070793 0.0057667 0.0087753 -0.0085828 0.0037722 -6.5953e-05 -0.0025622 -0.0057154 -0.0043706 -0.0018903 0.0015411 -0.0017852 -0.0029878 0 -0.025817 0 -0.00039159 -0.00058549 -0.0021556 4.1323e-06 -0.20765 -0.0028482 0.0017499 -0.00031238 0.0087629 0.0097647 0.011182 -0.0054069 0.0095643 0.013439 0.03001 0.048711 0.041455 -0.024097 -0.046526 0.03732 0.033517 0.0017838 0.0029614 0.088573 0.0034147 0.05143 -0.010053
1.043 0.0013069 0.0011847 0.0022611 0.0014087 0 -9.6092e-05 0.0081754 0.0087152 0.0044697 0.0059386 0.0070895 -0.016805 0.0036257 -0.00067248 -0.004136 -0.00761 -0.0064634 -0.00074086 -0.0019495 -0.0038961 -0.0012696 0 -0.02323 0 -0.00036272 -0.00084129 -0.0015297 -0.00074437 -0.20731 -0.0073422 0.002401 -0.00025087 0.0089191 0.0092069 0.0096877 -0.00031195 0.0092663 0.017426 0.031759 0.056206 0.048344 -0.019527 -0.041018 0.048472 0.038104 0.011518 0.010049 0.095147 0.01228 0.060035 -0.0075456
1.0469 0.0028824 0.00066185 0.0021954 0.0018885 0 -2.6509e-05 0.0079363 0.0064405 0.0017071 0.0047381 0.0057034 -0.045031 0.004692 -0.0017777 -0.0046946 -0.0035103 -0.00558 -0.00077503 -0.0071898 -0.0048236 0.0010811 0 -0.020613 0 -0.00027195 -0.0011359 -0.00035334 -0.0012744 -0.16947 -0.010309 0.0029373 0.00041441 0.0074309 0.0056953 0.0061039 0.0045167 0.007763 0.016066 0.033272 0.062833 0.054032 -0.014279 -0.034635 0.059004 0.044163 0.022091 0.016898 0.10181 0.022858 0.069722 -0.0089468
1.0508 0.003956 0.00043772 0.0024126 0.0025938 0 0.001108 0.0068157 0.004724 0.00030669 0.0027073 0.0051035 -0.072405 0.0061122 -0.0012534 -0.0036446 0.0039445 -0.0026268 -0.0018574 -0.010398 -0.0030314 0.0028499 0 -0.019156 0 -0.00031794 -0.0010856 0.00062645 -0.00099258 -0.11866 -0.010601 0.0023193 0.0015228 0.0050366 0.0011355 0.0013593 0.0077849 0.0053021 0.010839 0.034784 0.069454 0.05971 -0.0090308 -0.028251 0.069527 0.050223 0.032661 0.023742 0.10847 0.033436 0.079407 -0.013191
1.0547 0.0044558 0.00074642 0.0026759 0.0026725 0 0.0025909 0.0051883 0.0039651 0.00061267 0.00093071 0.0051577 -0.080968 0.0058619 0.0011709 -0.0020637 0.0091196 -4.7073e-05 -0.0032794 -0.0097002 0.00012779 0.0030512 0 -0.017415 0 -0.00058161 -0.00048962 0.00089949 -5.5186e-05 -0.079153 -0.0079445 0.00053881 0.0024623 0.0022019 -0.0021188 -0.0027661 0.0088999 0.00286 0.0052159 0.035652 0.072568 0.06085 -0.0041287 -0.021592 0.075579 0.056669 0.041317 0.028263 0.11386 0.044635 0.08844 -0.014853
1.0586 0.0044636 0.0012429 0.0024625 0.0017404 0 0.0031639 0.0033513 0.0029869 0.001737 -1.6546e-06 0.0046432 -0.069454 0.0032337 0.0036156 -0.0011163 0.0085682 0.00026258 -0.0044738 -0.0059247 0.0019463 0.0019614 0 -0.013032 0 -0.0008004 0.00043001 0.00057499 0.0007653 -0.051893 -0.0033301 -0.0014984 0.0023919 -0.00074002 -0.0033144 -0.0049993 0.0083381 0.001004 0.0015114 0.036519 0.075681 0.061989 0.00077345 -0.014933 0.081632 0.063115 0.049973 0.032783 0.11926 0.055833 0.097474 -0.0098165
1.0625 0.0041373 0.0012915 0.0014433 0.00015855 0 0.0021215 0.0014514 0.000647 0.0023888 -0.00038182 0.0020867 -0.051818 -0.00022158 0.0041456 -0.00069947 0.0040535 -0.0014671 -0.0049939 -0.0011123 0.0011343 0.0011275 0 -0.0053988 0 -0.0005681 0.0010999 0.00015902 0.00085773 -0.019473 0.0015444 -0.0028216 0.0010345 -0.0031718 -0.0036463 -0.0055277 0.0075261 -0.00077455 -0.00058526 0.036827 0.076988 0.061136 0.0048769 -0.0089489 0.085107 0.068003 0.056404 0.036015 0.12347 0.065456 0.10471 0.00015724
1.0664 0.0035814 0.00058442 -0.00013079 -0.0012962 0 6.7962e-05 -0.00059635 -0.0026584 0.001835 -0.00082075 -0.0025662 -0.044225 -0.0022166 0.0028354 0.00012031 0.00058418 -0.0032758 -0.0041827 0.0031861 -0.0011044 0.0021039 0 0.0035506 0 0.00019763 0.0010247 3.4383e-05 0.00035307 0.029152 0.0053808 -0.0030745 -0.00079455 -0.0043825 -0.0046609 -0.0056035 0.0076991 -0.0033575 -0.0027721 0.036427 0.076009 0.05776 0.0079695 -0.0038177 0.085318 0.070918 0.060018 0.037615 0.12618 0.073085 0.10969 0.0089804
1.0703 0.0027134 -0.00052481 -0.0015761 -0.0020327 0 -0.0015296 -0.0030435 -0.0052553 0.00021765 -0.0015136 -0.0072942 -0.052658 -0.0018416 0.0015032 0.0016493 0.0014919 -0.003381 -0.0015214 0.0062498 -0.0025837 0.0048985 0 0.011016 0 0.001056 0.00025495 0.00017455 -8.7138e-05 0.084133 0.0079621 -0.0024936 -0.0017195 -0.0043791 -0.0065007 -0.0062057 0.0084175 -0.0066657 -0.005981 0.036027 0.075031 0.054384 0.011062 0.0013136 0.085529 0.073833 0.063633 0.039215 0.12889 0.080713 0.11466 0.012262
1.0742 0.0012813 -0.0013103 -0.0023642 -0.0019994 0 -0.0016642 -0.0059638 -0.0058794 -0.0018693 -0.0021829 -0.0094677 -0.070258 -3.0365e-06 0.0015692 0.0030327 0.0053514 -0.0016835 0.0024015 0.0075992 -0.0023461 0.0076211 0 0.015557 0 0.0014067 -0.00056545 0.00030065 1.2696e-05 0.12603 0.0097859 -0.0014732 -0.0010788 -0.0042654 -0.007845 -0.0070889 0.0074243 -0.0092695 -0.0096245 0.034177 0.070953 0.048694 0.012261 0.0042623 0.081442 0.071226 0.062175 0.038961 0.12857 0.082602 0.11466 0.011285
1.0781 -0.00087369 -0.0013028 -0.0025636 -0.0015648 0 -0.00069694 -0.0088279 -0.0049002 -0.0039503 -0.0026175 -0.0082626 -0.084364 0.0019186 0.0026256 0.0032752 0.0076022 0.00048635 0.0056458 0.0068425 -0.0011938 0.0079594 0 0.017691 0 0.001078 -0.00070929 0.00022873 0.00052006 0.14718 0.011052 -0.00031653 0.00033037 -0.0053524 -0.0074691 -0.0071104 0.0026068 -0.0095404 -0.012581 0.03213 0.066455 0.042691 0.013203 0.0069155 0.076774 0.067871 0.060031 0.038456 0.12784 0.083713 0.114 0.010834
1.082 -0.0034721 -0.00066844 -0.0026696 -0.001148 0 6.9409e-05 -0.010486 -0.0037749 -0.0057877 -0.0029937 -0.0055407 -0.08651 0.0033551 0.0033202 0.0024293 0.0051144 0.00186 0.0063444 0.0042999 -0.00027104 0.0053822 0 0.018658 0 0.0005027 -1.6543e-05 3.0541e-05 0.00096617 0.15669 0.011069 0.00066609 0.00091544 -0.0076241 -0.0055824 -0.0054257 -0.0055171 -0.0072234 -0.01432 0.029765 0.061322 0.036757 0.013729 0.0088971 0.071442 0.062571 0.056699 0.037819 0.12612 0.082728 0.11197 0.01362
1.0859 -0.0057207 -2.6523e-05 -0.0030095 -0.00098081 0 -0.00029936 -0.0098333 -0.0034129 -0.007094 -0.0035269 -0.004089 -0.078094 0.0044359 0.0032951 0.0014314 -0.00077796 0.002287 0.0047257 0.0013687 0.00040078 0.0019929 0 0.019002 0 0.00026809 0.00094302 -0.00010115 0.0011116 0.16447 0.0087404 0.0010805 -0.00020862 -0.0092309 -0.0034581 -0.0023424 -0.013475 -0.0037914 -0.014844 0.026725 0.054841 0.030971 0.01337 0.0094525 0.0647 0.053141 0.050847 0.036898 0.12227 0.077291 0.10705 0.017578
1.0898 -0.006702 7.3783e-05 -0.0033772 -0.0011343 0 -0.001525 -0.0067494 -0.0032873 -0.0074069 -0.003943 -0.0048678 -0.068416 0.0051164 0.0036366 0.00090926 -0.0055605 0.0023926 0.0033936 -0.00026014 0.0016976 0.00091447 0 0.018379 0 0.00051663 0.0013997 -7.6113e-05 0.0011313 0.16583 0.0036588 0.00069721 -0.0023617 -0.0078933 -0.0018891 0.00092101 -0.0175 -0.0012117 -0.013916 0.023684 0.04836 0.025185 0.013012 0.010008 0.057959 0.043711 0.044994 0.035977 0.11843 0.071854 0.10213 0.018721
1.0938 -0.0059931 -0.00045274 -0.0032868 -0.0016111 0 -0.002538 -0.0024492 -0.0022124 -0.0064586 -0.003567 -0.0060785 -0.067005 0.0050328 0.0051696 0.00063716 -0.0056846 0.0025091 0.0049235 4.604e-05 0.0038775 0.0034137 0 0.016382 0 0.0008543 0.0011149 2.607e-05 0.0012637 0.14685 -0.003251 -0.00020667 -0.003929 -0.0031078 -0.00036596 0.0031957 -0.016786 -0.00038099 -0.010979 0.021234 0.041867 0.021421 0.012783 0.010051 0.052134 0.032222 0.039087 0.035944 0.11329 0.063767 0.096759 0.015836
1.0977 -0.0039983 -0.0012274 -0.0025374 -0.0022851 0 -0.0025998 0.0012556 0.00016093 -0.0046531 -0.0020688 -0.0050477 -0.075959 0.0042901 0.0067244 0.00037617 -0.0015634 0.0022433 0.0088394 0.0013899 0.0057254 0.0074518 0 0.013185 0 0.00085291 0.00057709 7.3656e-05 0.0014162 0.10396 -0.010163 -0.00091471 -0.0038027 0.0030018 0.002004 0.0040688 -0.01395 -0.0007032 -0.0060723 0.01897 0.035371 0.018297 0.012596 0.009932 0.046599 0.020082 0.033162 0.036191 0.10774 0.054841 0.091247 0.011527
1.1016 -0.0016784 -0.0017068 -0.0014341 -0.002775 0 -0.0018997 0.0032718 0.0028106 -0.002956 -2.8893e-05 -0.0010037 -0.088385 0.0038541 0.0057983 0.00081241 0.0031741 0.0011269 0.011308 0.0023047 0.0055308 0.009277 0 0.0093492 0 0.00055711 0.00045249 1.7145e-05 0.0012423 0.052514 -0.015399 -0.00084899 -0.0022074 0.0071777 0.0049218 0.0038106 -0.012052 -0.00097025 -0.00051311 0.017257 0.029209 0.015887 0.012688 0.0099887 0.041741 0.0083836 0.027861 0.036788 0.10224 0.046141 0.08638 0.0087066
1.1055 0.00011902 -0.0015245 -0.00043106 -0.0025504 0 -0.0011047 0.0039522 0.0043073 -0.0020953 0.0014124 0.0040796 -0.094708 0.0045918 0.0012991 0.0029575 0.0050709 -0.00053378 0.0085271 0.0021117 0.0029291 0.0067992 0 0.005319 0 0.00040304 0.00085888 -0.00010519 0.00060294 0.01226 -0.018123 -0.00013023 -0.00024663 0.0075687 0.0066341 0.0028635 -0.011222 -0.00043266 0.0038293 0.01776 0.024394 0.01635 0.013906 0.010753 0.039605 -0.0015349 0.02507 0.038798 0.096963 0.038352 0.084108 0.0070337
1.1094 0.0011682 -0.00069466 0.00035125 -0.0013627 0 -0.00053668 0.0045267 0.0041679 -0.0018327 0.0015408 0.007349 -0.091791 0.005922 -0.0046051 0.0063955 0.0035356 -0.0016951 0.00084919 0.0012755 -0.00040551 0.0016007 0 0.0013571 0 0.00064602 0.0012443 -0.00026303 -0.00015577 -0.013621 -0.018217 0.00048997 0.0011505 0.0049993 0.0055251 0.0015442 -0.0085784 0.00093695 0.0061266 0.018263 0.01958 0.016813 0.015123 0.011518 0.037468 -0.011454 0.022278 0.040807 0.091685 0.030562 0.081836 0.0036284
1.1133 0.0018228 0.00038234 0.0011413 0.0003596 0 4.796e-05 0.0057578 0.0031636 -0.001158 0.00067654 0.0076429 -0.086358 0.0059561 -0.0078981 0.0086674 0.00064692 -0.0015132 -0.0066495 0.0006063 -0.0020433 -0.0024035 0 -0.0020947 0 0.00098611 0.0010153 -0.00049108 -0.00046851 -0.040197 -0.015757 0.00031572 0.0017729 0.0019373 0.0019391 0.00015272 -0.0016675 0.0028371 0.0072621 0.021034 0.016352 0.018967 0.017439 0.013294 0.037585 -0.01749 0.022181 0.043491 0.087651 0.025915 0.082711 -0.0028961
1.1172 0.0025364 0.0011226 0.0020455 0.0016513 0 0.00092832 0.0071179 0.0023776 0.00066378 -0.00020282 0.0062077 -0.08858 0.0034685 -0.0063308 0.0071942 -0.001171 -0.00016069 -0.0082931 0.00041717 -0.00083354 -0.0024314 0 -0.0043295 0 0.00087181 0.0002406 -0.00082735 -9.4224e-05 -0.080024 -0.010809 -0.00064898 0.0018435 0.00034359 -0.0018148 -0.00088687 0.008218 0.0048675 0.0086747 0.02509 0.014024 0.02208 0.020377 0.015642 0.038979 -0.021325 0.023611 0.046557 0.084322 0.023049 0.08537 -0.010106
1.1211 0.003413 0.0011173 0.0026925 0.0017401 0 0.0018986 0.0072842 0.0021362 0.0032338 -0.00037268 0.0050955 -0.10127 -0.00033105 -0.0016519 0.0021179 -0.001125 0.0013266 -0.0030194 0.00052951 0.0022317 0.00085936 0 -0.0049156 0 0.00017036 -0.00035752 -0.0011991 0.00064725 -0.12424 -0.0037255 -0.0017186 0.0015421 0.00042628 -0.0034459 -0.0012121 0.016504 0.0063264 0.010554 0.029314 0.011863 0.025227 0.023391 0.018065 0.040506 -0.024638 0.025257 0.049581 0.081187 0.020644 0.088295 -0.014086
1.125 0.0041449 0.00045094 0.0025002 0.00075958 0 0.0024227 0.0054406 0.001918 0.005275 0.00013917 0.0051417 -0.11547 -0.002481 0.0018955 -0.0031516 -0.00012437 0.0019439 0.0043865 0.00076791 0.004972 0.0042912 0 -0.0043174 0 -0.00057335 -0.00015531 -0.0013941 0.0011837 -0.14862 0.0045194 -0.0021429 0.00097502 0.0011168 -0.0026749 -0.0008722 0.019277 0.0061977 0.011395 0.035533 0.011672 0.028774 0.027307 0.021372 0.043617 -0.02174 0.029467 0.052115 0.08037 0.023723 0.094383 -0.013774
1.1289 0.0043012 -0.00029411 0.0013382 -0.00028404 0 0.0022422 0.0020988 0.0011651 0.0057673 0.00083158 0.0055541 -0.11781 -0.0011292 0.0013945 -0.0047828 0.00049835 0.0014195 0.0074792 0.001032 0.0057044 0.0051707 0 -0.0037747 0 -0.000642 0.00066784 -0.0011835 0.0011979 -0.13857 0.012448 -0.0016862 0.00045249 0.0013324 -0.0012156 -0.00036163 0.016642 0.0038737 0.0094802 0.041751 0.011482 0.032321 0.031223 0.024679 0.046727 -0.018841 0.033678 0.054648 0.079552 0.026801 0.10047 -0.012105
1.1328 0.0036587 -0.00043921 -0.00016155 -0.00037246 0 0.0016701 -0.0013118 -1.559e-05 0.0047854 0.0012908 0.0051753 -0.1033 0.0023176 -0.0023357 -0.0020902 6.071e-05 0.00016857 0.0039296 0.00088417 0.0041638 0.0033824 0 -0.0043493 0 9.5976e-05 0.001248 -0.00051724 0.00082233 -0.10453 0.018589 -0.00065927 0.00046794 0.00066568 -0.0008438 -0.00016819 0.012055 9.429e-05 0.0047175 0.047398 0.011747 0.034888 0.034945 0.027659 0.049359 -0.013945 0.03781 0.056091 0.079586 0.03187 0.10635 -0.012505
1.1367 0.0023275 0.00025463 -0.0010667 0.00060127 0 0.0012368 -0.0035788 -0.00098538 0.0032052 0.0013973 0.0037487 -0.080839 0.004241 -0.0059309 0.001948 -0.001351 -0.0011948 -0.0025654 -0.00043082 0.0012301 0.00086402 0 -0.0059655 0 0.0010099 0.00089095 0.00036954 0.000399 -0.070226 0.021895 0.0004919 0.0012185 -0.00079622 -0.0016201 -0.00026325 0.0084702 -0.0030908 -0.0010831 0.052512 0.012439 0.036538 0.038486 0.030333 0.051544 -0.0071825 0.041867 0.056516 0.080415 0.038801 0.11205 -0.01477
1.1406 0.00066045 0.0013768 -0.00095786 0.0017471 0 0.0011711 -0.0044237 -0.0012481 0.0017023 0.0011562 0.0018614 -0.065641 0.0022799 -0.0068037 0.0038738 -0.0032241 -0.0021801 -0.0059627 -0.0030557 -0.0018335 -0.00044518 0 -0.0073425 0 0.0013362 -0.00021442 0.0010549 0.00013433 -0.047561 0.021817 0.0015441 0.0022361 -0.0027698 -0.0020484 -0.00010797 0.0054774 -0.0037527 -0.005707 0.057625 0.01313 0.038188 0.042026 0.033007 0.053728 -0.00041997 0.045924 0.056941 0.081245 0.045731 0.11774 -0.015222
1.1445 -0.00092056 0.0021949 -0.00025658 0.0020441 0 0.00134 -0.0042447 -0.00084876 0.00021188 0.00060209 -2.8296e-05 -0.066089 -0.0022243 -0.0052043 0.003235 -0.0047596 -0.0024366 -0.0034896 -0.0056613 -0.0038873 0.00010172 0 -0.0069027 0 0.00095343 -0.0011631 0.0011944 2.331e-06 -0.027383 0.018209 0.0024963 0.0027002 -0.004633 -0.00082827 0.00077136 0.00043056 -0.0017645 -0.0081729 0.058338 0.013261 0.036787 0.044056 0.033571 0.053142 0.0056326 0.047337 0.054703 0.081858 0.0527 0.11937 -0.011101
1.1484 -0.0020748 0.0022394 0.0002647 0.0013142 0 0.0016097 -0.0033986 -0.00014186 -0.0016048 -4.1346e-05 -0.0020756 -0.078034 -0.005376 -0.003261 0.0025918 -0.0049512 -0.0017929 0.0021446 -0.0061105 -0.0041619 0.0021708 0 -0.0039255 0 0.0004671 -0.0012006 0.00076836 -0.00010147 0.0042373 0.011421 0.0033558 0.0022072 -0.0052541 0.0017406 0.002219 -0.0078105 0.00096093 -0.0089553 0.058851 0.013366 0.035247 0.046016 0.034039 0.052429 0.011653 0.048629 0.052342 0.082461 0.05967 0.12081 -0.0041462
1.1523 -0.0026437 0.0016242 0.00025846 0.00033357 0 0.0020253 -0.0019021 0.00065386 -0.0035726 -0.00031163 -0.0044549 -0.091393 -0.0044207 -0.0024391 0.0041307 -0.0031599 -0.00047472 0.0057512 -0.0035324 -0.0026011 0.0051908 0 0.00087505 0 0.0005178 -0.00040437 0.00011095 -0.00021163 0.044549 0.0025109 0.004015 0.0011593 -0.0035169 0.0040803 0.0035044 -0.016644 0.0021041 -0.0089265 0.056916 0.0129 0.03257 0.047193 0.033419 0.050484 0.015997 0.048523 0.049127 0.082228 0.065363 0.11995 0.00084596
1.1563 -0.0026784 0.0008531 5.354e-05 -1.5079e-05 0 0.0025084 0.00022736 0.0015511 -0.0049551 0.0001054 -0.0065589 -0.10054 -0.00036927 -0.0022211 0.0068025 -2.7685e-05 0.00084026 0.0046283 0.00029477 -0.00019756 0.0082636 0 0.0056341 0 0.0010689 0.00046917 -0.00032919 -0.00030383 0.073339 -0.0068283 0.0042911 0.0003136 0.0005933 0.0048385 0.003967 -0.021426 0.00099368 -0.0083981 0.051244 0.011561 0.028159 0.047175 0.03114 0.046656 0.017782 0.046282 0.044608 0.08072 0.069105 0.11556 0.0010159
1.1602 -0.0023576 0.00035708 0.00017853 0.00034163 0 0.0025471 0.002585 0.0025123 -0.0052585 0.00087851 -0.0071505 -0.10673 0.0029552 -0.0011666 0.0073187 0.002342 0.0014812 0.00067571 0.0021617 0.0012764 0.009704 0 0.0082396 0 0.0014499 0.00073397 -0.0003274 -0.00036747 0.073498 -0.01482 0.0039778 -6.4992e-06 0.005453 0.0039294 0.0035992 -0.019357 -0.00086076 -0.0071549 0.045572 0.010222 0.023747 0.047156 0.02886 0.042829 0.019567 0.044042 0.040089 0.079212 0.072847 0.11118 -0.0015876
1.1641 -0.0018184 0.00021728 0.00074098 0.00064079 0 0.0015143 0.0045358 0.0032434 -0.0048732 0.0011256 -0.0054505 -0.11109 0.002407 0.0010971 0.0039469 0.0017161 0.0014689 -0.0019885 0.00048154 0.00038219 0.0076852 0 0.0074038 0 0.0011023 0.00032899 -4.3232e-05 -0.00039731 0.048417 -0.020267 0.0028478 -0.00014293 0.008659 0.002227 0.0029744 -0.011677 -0.0012352 -0.0050253 0.03611 0.0079104 0.018353 0.046006 0.025046 0.037759 0.017652 0.040078 0.035151 0.075266 0.073106 0.10329 -0.0023981
1.168 -0.0010316 0.00025733 0.0013444 0.00016157 0 -0.00052533 0.0057484 0.003368 -0.0046432 0.00023877 -0.0019757 -0.10858 -0.0018136 0.0031987 -0.0012008 -0.0022106 0.0016481 -0.0011269 -0.0029248 -0.0027616 0.0021402 0 0.0034201 0 0.00021321 -0.00029785 0.00014525 -0.0003441 0.016305 -0.022755 0.00075579 -0.00054439 0.0087513 0.0005641 0.0026039 -0.0022394 0.00078104 -0.0020829 0.0259 0.0054069 0.012766 0.044633 0.02093 0.032444 0.015008 0.035773 0.030131 0.070838 0.072677 0.094711 0.00057528
1.1719 0.00014322 0.00029641 0.0015699 -0.0009325 0 -0.002457 0.0064093 0.0027751 -0.0047485 -0.0013593 0.0018003 -0.092411 -0.0065958 0.0033115 -0.0040696 -0.0069842 0.0029074 0.0018605 -0.0044871 -0.0063066 -0.0040964 0 -0.0018561 0 -0.00044835 -0.00070111 -1.7897e-06 -0.00016564 -0.010438 -0.022308 -0.0020638 -0.0011189 0.0062682 -0.00078603 0.002388 0.0057441 0.0040604 0.0015933 0.01566 0.0029481 0.0074599 0.043256 0.016839 0.027422 0.012039 0.031674 0.025498 0.065844 0.071559 0.086052 0.0045822
1.1758 0.0017435 0.00026733 0.001424 -0.0016921 0 -0.00286 0.0067989 0.0017255 -0.0042489 -0.0024426 0.0045687 -0.064979 -0.0086767 0.00099399 -0.0027657 -0.0089643 0.0051292 0.0038318 -0.0025607 -0.0079192 -0.0069118 0 -0.0059852 0 -0.00031672 -0.00074442 -0.00035882 3.9276e-05 -0.035407 -0.01899 -0.0047607 -0.0012856 0.0031626 -0.0018239 0.0017172 0.011501 0.0064928 0.0058893 0.0053382 0.00060784 0.0028963 0.041867 0.012818 0.023174 0.0082158 0.028116 0.02189 0.059352 0.068618 0.077178 0.005195
1.1797 0.0035247 0.0001582 0.0012521 -0.0013321 0 -0.0013003 0.006738 0.00062013 -0.0020228 -0.0020977 0.0058968 -0.04142 -0.0070597 -0.0022489 0.00058922 -0.0062316 0.0069619 0.0031232 0.00072816 -0.006499 -0.004501 0 -0.0074169 0 0.00039288 -0.00048632 -0.00055467 2.7445e-05 -0.066503 -0.012979 -0.0061117 -0.00066216 0.0011706 -0.0024201 0.00012819 0.015746 0.0066449 0.010091 -0.0049831 -0.0017324 -0.0016672 0.040479 0.0087971 0.018926 0.0043924 0.024558 0.018282 0.052861 0.065677 0.068304 0.0011435
1.1836 0.0049978 -3.8687e-05 0.0012742 -4.5063e-05 0 0.0011399 0.005647 -0.00028152 0.0017749 -0.00059084 0.0059587 -0.038297 -0.0032463 -0.0041352 0.0022028 -0.0002755 0.0067829 0.00085999 0.0016211 -0.0029425 0.00054109 0 -0.0064186 0 0.00090587 3.0693e-05 -0.00033485 -0.00034578 -0.098451 -0.0050173 -0.0052913 0.00043728 0.00063785 -0.0024184 -0.0021116 0.018676 0.0045565 0.012582 -0.011779 -0.0027625 -0.00431 0.040081 0.0062144 0.016923 0.0030698 0.023365 0.01661 0.046505 0.063059 0.062015 -0.0042961
1.1875 0.0056611 -0.00026765 0.0013129 0.0011656 0 0.0027426 0.0032494 -0.00092348 0.0053799 0.0009489 0.0049094 -0.056946 0.00033946 -0.003366 0.00051529 0.0051513 0.0040285 -0.00056714 -0.0012487 0.00062142 0.0031951 0 -0.0046425 0 0.000661 0.00073756 0.00017683 -0.00086175 -0.11282 0.003456 -0.0025965 0.0012772 0.0006868 -0.0020112 -0.0040252 0.019349 0.0013201 0.011694 -0.017162 -0.0032678 -0.0061831 0.040081 0.0042081 0.01582 0.0027491 0.02312 0.015712 0.040204 0.06057 0.056762 -0.0066102
1.1914 0.0052272 -0.000368 0.0010087 0.0014513 0 0.0026252 0.00012411 -0.0013561 0.0067813 0.0016597 0.0028097 -0.079545 0.0020625 -0.00051665 -0.0025289 0.007032 -0.00030474 4.7268e-05 -0.0052401 0.0023876 0.00059309 0 -0.0036152 0 -0.00015327 0.001348 0.00057412 -0.0010209 -0.097033 0.010845 0.00059591 0.0014146 0.00025178 -0.0017326 -0.0045327 0.01693 -0.0017891 0.007265 -0.021336 -0.0033304 -0.0075751 0.040419 0.0026474 0.015273 0.0034491 0.023528 0.015254 0.034335 0.058502 0.05234 -0.0042728
1.1953 0.0036895 -0.00020497 0.00022239 0.00088095 0 0.0013535 -0.002614 -0.001695 0.0055108 0.0016161 0.00011173 -0.084435 0.0017414 0.0024711 -0.0039477 0.0052577 -0.0043514 0.0018092 -0.0063394 0.0019655 -0.0052468 0 -0.0034703 0 -0.00080019 0.0014173 0.00053551 -0.0005109 -0.059589 0.016208 0.002739 0.0010256 -0.0011053 -0.0019597 -0.00316 0.012045 -0.0038217 0.0013024 -0.018828 -0.0009495 -0.0063098 0.042626 0.003547 0.017805 0.0097851 0.027549 0.017224 0.030855 0.058757 0.05251 0.00044795
1.1992 0.0012668 0.00011589 -0.00085188 0.00023666 0 0.00016511 -0.0042574 -0.00215 0.0030226 0.0013478 -0.0021598 -0.066721 0.00029382 0.0036335 -0.0029529 0.002169 -0.0065325 0.0029315 -0.0033182 0.00034349 -0.0093886 0 -0.0030947 0 -0.00068578 0.0007534 0.00011261 0.00039107 -0.022225 0.019491 0.0031599 0.00052994 -0.0031078 -0.0025433 -0.00035421 0.0064816 -0.0042511 -0.0032925 -0.01632 0.0014314 -0.0050446 0.044832 0.0044466 0.020337 0.016121 0.031569 0.019194 0.027374 0.059013 0.05268 0.0043449
1.2031 -0.0016321 0.00022804 -0.001934 0.0001 0 -0.00026819 -0.0050607 -0.0029197 0.0012351 0.00092823 -0.0030817 -0.043056 -0.0010077 0.0022028 -0.0014335 0.00019949 -0.0062409 0.0025472 0.0010064 -0.0009884 -0.0087415 0 -0.0015177 0 0.00013538 -0.00024766 -0.00033231 0.00098086 0.0031531 0.020915 0.0023371 4.1922e-05 -0.0050607 -0.0030508 0.0027494 0.0015232 -0.0030673 -0.0049659 -0.0096455 0.0053768 -0.0023974 0.048281 0.006744 0.02424 0.026138 0.037481 0.0223 0.026596 0.06102 0.055419 0.0062055
1.207 -0.0043985 -0.00020882 -0.0028869 0.00021298 0 -0.00024423 -0.0057647 -0.0038998 0.00072171 -0.0001292 -0.0027586 -0.034986 -0.0012332 -0.00098827 -0.0015171 -7.7133e-06 -0.0038438 0.0013224 0.0027247 -0.0010335 -0.0047874 0 0.00087912 0 0.0010537 -0.00082116 -0.00046795 0.0007879 0.025919 0.020187 0.0012416 -0.00066609 -0.0060742 -0.003273 0.0049225 -0.0031719 -0.00095933 -0.0045832 -0.00010744 0.010397 0.0011993 0.052583 0.010002 0.029085 0.038684 0.044693 0.026186 0.027674 0.064232 0.059924 0.0068392
1.2109 -0.0063089 -0.0011617 -0.0036269 -0.00021433 0 -0.00036226 -0.006589 -0.0045083 0.00039193 -0.0019644 -0.00237 -0.047696 -0.00026265 -0.0040696 -0.0032388 0.00057819 -0.00042408 0.00052146 0.00078594 0.00015351 -0.0016096 0 0.0026007 0 0.0014245 -0.00050956 -0.00027904 7.2804e-05 0.062558 0.016493 0.00046057 -0.0016891 -0.0052884 -0.0032576 0.005466 -0.0087741 0.00080652 -0.0042885 0.0095171 0.015454 0.0048229 0.056922 0.013285 0.033929 0.051303 0.051929 0.030085 0.028898 0.06748 0.064471 0.0069867
1.2148 -0.0068124 -0.0021853 -0.0039015 -0.0015771 0 -0.00074224 -0.0068142 -0.0039813 -0.0010874 -0.0036268 -0.0030657 -0.066206 0.0011954 -0.0053261 -0.0048678 0.00098098 0.002481 0.00068839 -0.0022356 0.0015651 -0.0015296 0 0.0025241 0 0.0010294 0.00037985 -3.4291e-05 -0.00041365 0.11266 0.0093832 -5.7644e-05 -0.0026518 -0.0023919 -0.0028007 0.0045435 -0.015316 0.0010683 -0.0053725 0.021749 0.021602 0.0092536 0.062389 0.017322 0.038705 0.066114 0.059899 0.034359 0.03453 0.071792 0.070267 0.0061637
1.2188 -0.0058748 -0.0027526 -0.003351 -0.003302 0 -0.0010563 -0.0054624 -0.0020358 -0.0036949 -0.0036475 -0.0047635 -0.072659 0.0021908 -0.0042978 -0.0051548 0.0013164 0.0033952 0.0012668 -0.0031573 0.0019593 -0.0030457 0 0.0011355 0 0.00016647 0.0010613 2.098e-07 -0.00021798 0.15308 -0.00031193 -0.00054753 -0.0029747 0.0017834 -0.0012268 0.003023 -0.020681 -0.00039839 -0.0072928 0.03398 0.027751 0.013684 0.067855 0.021358 0.043482 0.080925 0.06787 0.038633 0.040163 0.076104 0.076064 0.0038
1.2227 -0.0040638 -0.0026271 -0.0019136 -0.0042436 0 -0.0011816 -0.0023841 0.0006877 -0.0059574 -0.0015714 -0.0061424 -0.06578 0.0023932 -0.0020267 -0.0046665 0.002289 0.0018214 0.0013938 -0.0014936 0.00084405 -0.0030311 0 0.00023679 0 -0.00059211 0.0010487 -0.0001963 0.000311 0.15835 -0.010527 -0.00094549 -0.0024566 0.005335 0.0018852 0.0018623 -0.021832 -0.0026562 -0.0085775 0.044865 0.033487 0.017862 0.073269 0.024975 0.047205 0.094338 0.075022 0.042433 0.047127 0.079716 0.081036 0.00084355
1.2266 -0.0022041 -0.0019306 -0.00011041 -0.0036993 0 -0.001506 0.0013888 0.0029018 -0.0063871 0.0011927 -0.0059109 -0.061372 0.0024278 -0.00020304 -0.0047654 0.0038827 -0.0010656 0.00096453 0.00050033 -0.00098003 -0.0004411 0 0.0013444 0 -0.00075641 0.00061666 -0.00042156 0.0003842 0.12616 -0.018985 -0.0010066 -0.0015046 0.0064047 0.005614 0.0013925 -0.01736 -0.0042757 -0.0082981 0.054241 0.038762 0.021755 0.078623 0.028119 0.049746 0.10619 0.081259 0.045702 0.055583 0.082542 0.085085 -0.00062402
1.2305 -0.00082712 -0.00093012 0.0012418 -0.0020808 0 -0.002414 0.0043774 0.0035134 -0.0049092 0.0023178 -0.0040906 -0.073454 0.0032054 0.00017003 -0.0057348 0.0048987 -0.0029468 0.00088182 0.00073756 -0.0019477 0.002656 0 0.0042791 0 -0.00021169 0.00045216 -0.00047567 -0.0003423 0.080875 -0.024249 -0.00084314 -0.00076284 0.0046023 0.0076673 0.0010433 -0.009012 -0.0043558 -0.0064707 0.063616 0.044036 0.025648 0.083977 0.031264 0.052287 0.11803 0.087496 0.04897 0.064039 0.085369 0.089134 0.00041773
1.2344 0.00012947 0.00013857 0.001712 -0.0006022 0 -0.0035855 0.0057128 0.0023289 -0.0028542 0.00055735 -0.0020466 -0.096941 0.0047879 -0.0005131 -0.0064452 0.00398 -0.0021764 0.0021963 -0.00042869 -0.0011278 0.003638 0 0.007241 0 0.00066344 0.00087476 -0.00034368 -0.001314 0.051691 -0.025915 -0.0011157 -0.00056883 0.0014165 0.006002 -0.00018363 -0.00065556 -0.0030622 -0.0033532 0.066889 0.047243 0.02848 0.088294 0.032799 0.052012 0.12395 0.090915 0.050685 0.072698 0.085428 0.090409 0.0025909
1.2383 0.0011097 0.0010354 0.0016249 -0.0002596 0 -0.0040549 0.0055041 7.4179e-05 -0.0016455 -0.0031046 -0.0013105 -0.11129 0.0059912 -0.0010092 -0.0058901 0.0010722 0.00055401 0.0048708 -0.0011546 0.00071403 0.0022952 0 0.0082637 0 0.0011529 0.001468 -0.00017405 -0.0015955 0.04786 -0.024048 -0.0024497 -0.00077075 -0.00093787 0.00084524 -0.0027733 0.0045558 -0.0013622 0.00096944 0.069565 0.050248 0.031208 0.092509 0.034176 0.05146 0.12928 0.094058 0.052247 0.081376 0.085216 0.091412 0.003482
1.2422 0.0024119 0.0014549 0.0016662 -0.0010011 0 -0.0030954 0.0043389 -0.0021709 -0.0015761 -0.0062285 -0.0023932 -0.10182 0.0053216 -0.00053844 -0.0045626 -0.0022529 0.0024906 0.0073291 -0.00089143 0.0015988 0.00078898 0 0.0067384 0 0.0006463 0.0015109 -0.00011977 -0.00085432 0.05447 -0.018743 -0.0045806 -0.00095263 -0.0012904 -0.0049407 -0.0060529 0.00641 -0.00032429 0.0059039 0.069818 0.052454 0.033608 0.096201 0.03502 0.050099 0.13234 0.096206 0.053268 0.089346 0.084124 0.091674 0.0023176
1.2461 0.0038279 0.0011967 0.0021002 -0.0017929 0 -0.00099017 0.0026302 -0.0035749 -0.0017892 -0.006813 -0.0045973 -0.076026 0.0024504 0.00037693 -0.0039009 -0.0040265 0.0011889 0.0074098 -0.0014049 0.00019079 0.00089064 0 0.0037593 0 -0.00085521 0.0007309 -0.00022472 0.0002338 0.049496 -0.01037 -0.0062045 -0.00071363 -0.00031476 -0.0078415 -0.0084662 0.0072989 -0.00053765 0.0095651 0.065577 0.053178 0.035397 0.098924 0.034875 0.047236 0.13119 0.096507 0.053285 0.096002 0.081399 0.090563 0.00085287
1.25 0.0047615 0.00046485 0.0024571 -0.0014932 0 0.0011598 0.00051039 -0.0038113 -0.0012557 -0.0045788 -0.0066921 -0.057429 -0.0012691 0.00036977 -0.0044788 -0.0034987 -0.003054 0.0041649 -0.0045678 -0.0027004 0.0019724 0 0.0011519 0 -0.0025815 -0.00041685 -0.00044203 0.00062348 0.02317 -0.00013319 -0.0059032 0.00019786 0.00030663 -0.0064129 -0.0086438 0.0096197 -0.0018762 0.0094861 0.061335 0.053901 0.037186 0.10165 0.034729 0.044372 0.13004 0.096807 0.053302 0.10266 0.078674 0.089452 0.0013152
1.2539 0.0046945 -0.00012405 0.0020757 0.00021133 0 0.0023702 -0.0018091 -0.0030251 0.00033253 -0.00077425 -0.0075979 -0.063039 -0.0038624 -0.0014183 -0.0052017 -0.0016182 -0.0071326 -0.00096931 -0.0094501 -0.0046509 0.0021516 0 9.3681e-05 0 -0.0034383 -0.0011959 -0.00070886 -5.5328e-05 -0.016988 0.0099258 -0.0033978 0.0017493 -0.00053928 -0.0022949 -0.0064239 0.013247 -0.0035471 0.0047791 0.054204 0.053886 0.038757 0.10349 0.034162 0.041156 0.12637 0.09603 0.052722 0.10696 0.07577 0.088445 0.0036546
1.2578 0.0035792 -2.0347e-05 0.0009282 0.0025598 0 0.0024704 -0.0038392 -0.0017264 0.0024807 0.0028964 -0.0066224 -0.087734 -0.0043882 -0.0043433 -0.0045406 -1.3607e-05 -0.0077461 -0.0048566 -0.01234 -0.0039126 0.0010441 0 0.00039992 0 -0.0028112 -0.0012399 -0.00096712 -0.0011243 -0.055008 0.017741 7.5308e-05 0.003412 -0.0025438 0.0013651 -0.0029737 0.01537 -0.0043914 -0.0023394 0.046304 0.053674 0.040271 0.1051 0.033483 0.037845 0.12204 0.094965 0.051984 0.11064 0.072818 0.087466 0.0052387
1.2617 0.0018496 0.00068941 -0.00020879 0.0043113 0 0.0019725 -0.0050959 -0.00061209 0.004405 0.0051487 -0.0035591 -0.11083 -0.0035575 -0.0065636 -0.0023426 0.00044331 -0.0043426 -0.0049675 -0.010153 -0.0012296 0.00055142 0 0.00088639 0 -0.0010867 -0.00074888 -0.0011299 -0.0015351 -0.077622 0.022171 0.0027175 0.0042008 -0.0044336 0.0025509 8.9388e-05 0.012886 -0.0034686 -0.007621 0.038639 0.05367 0.041824 0.10664 0.032903 0.034862 0.11797 0.093989 0.051291 0.11376 0.070412 0.086962 0.0034392
1.2656 0.00010362 0.0012702 -0.00048876 0.0046664 0 0.0014841 -0.0054885 -0.00019301 0.0054988 0.0054424 0.00099505 -0.11682 -0.0027409 -0.0064178 -4.1566e-05 0.00012789 0.0003987 -0.0015028 -0.0037503 0.00080121 0.0024864 0 0.00039522 0 0.00060432 -0.00014095 -0.0010873 -0.00088762 -0.080031 0.023204 0.0036282 0.0033108 -0.0050353 0.001716 0.0018413 0.0052225 -0.00070739 -0.0079044 0.031768 0.05437 0.043509 0.10792 0.032655 0.032983 0.11482 0.093315 0.050752 0.11498 0.06984 0.088057 -0.0016557
1.2695 -0.0012442 0.0010166 0.00012261 0.0037813 0 0.0013753 -0.0052757 -0.00035778 0.0054744 0.0040833 0.0054513 -0.10864 -0.0024547 -0.0037255 0.0009753 -9.832e-05 0.0029965 0.0026168 0.0024701 0.00033163 0.0058325 0 -0.0013313 0 0.0012594 0.00034913 -0.00079422 0.00024569 -0.067038 0.021343 0.0034226 0.0010079 -0.0039153 0.00089301 0.0025481 -0.0049064 0.0029058 -0.0035008 0.024897 0.05507 0.045195 0.10921 0.032407 0.031105 0.11167 0.092642 0.050213 0.1162 0.069269 0.089151 -0.0072799
1.2734 -0.0020906 -2.5412e-05 0.00078547 0.0025061 0 0.0018182 -0.0046182 -0.00032179 0.0043891 0.0022238 0.0078641 -0.10123 -0.0019362 3.2162e-05 0.00087992 4.3427e-05 0.0021403 0.0041273 0.0044816 -0.0018458 0.0071868 0 -0.0035554 0 0.00076825 0.00069645 -0.00035262 0.00095996 -0.051502 0.016968 0.0034301 -0.0012078 -0.0013075 0.00172 0.0032069 -0.013386 0.0059495 0.0023576 0.021007 0.057153 0.046838 0.11072 0.032647 0.030809 0.11113 0.092955 0.05025 0.1167 0.071144 0.091885 -0.010637
1.2773 -0.0025382 -0.0010769 0.00065049 0.0016136 0 0.002748 -0.0033134 0.00077004 0.0027201 0.00137 0.007332 -0.10466 -0.00023845 0.0027603 0.00099797 9.8163e-06 -0.0005694 0.0022009 0.0021008 -0.003183 0.0043489 0 -0.0052502 0 -8.7824e-05 0.00085064 3.1589e-05 0.00089819 -0.048186 0.010413 0.0042444 -0.0017127 0.002178 0.0042009 0.0046064 -0.017449 0.0076057 0.0063415 0.018595 0.059924 0.04846 0.11235 0.033128 0.031299 0.11187 0.093757 0.050572 0.11683 0.074232 0.095431 -0.011302
1.2813 -0.0027091 -0.0014101 -0.00024778 0.0011894 0 0.0035789 -0.0011107 0.0029822 0.0012968 0.0022777 0.0049744 -0.11545 0.0023479 0.003208 0.0020155 -0.0007998 -0.0025451 -0.00089679 -0.0013868 -0.0021832 -0.00084446 0 -0.0060016 0 -0.0003723 0.00066438 0.00020682 0.00046947 -0.06275 0.002535 0.005021 -0.00033368 0.0056496 0.0069548 0.0066659 -0.016943 0.0081713 0.0073767 0.01671 0.062882 0.049979 0.11402 0.033637 0.032008 0.11299 0.094713 0.051 0.11699 0.077621 0.099098 -0.011026
1.2852 -0.0026272 -0.0010696 -0.0010094 0.00070395 0 0.003221 0.0017268 0.0052957 0.00086595 0.0040765 0.0032542 -0.1235 0.0041176 0.001777 0.0029935 -0.0021712 -0.0026308 -0.0019607 -0.0027756 -0.00012103 -0.0038793 0 -0.0062973 0 0.00020854 0.00012671 0.00019222 0.00027373 -0.08398 -0.0051081 0.0042244 0.0012465 0.0080259 0.0083207 0.008465 -0.013404 0.0084848 0.0066031 0.019188 0.067391 0.050647 0.11607 0.034369 0.034529 0.11716 0.096937 0.052297 0.11728 0.083498 0.10376 -0.011524
1.2891 -0.0022136 -0.00074186 -0.00076792 -0.00031021 0 0.00090993 0.0043133 0.0062946 0.0015197 0.0047595 0.0038838 -0.12457 0.0033351 0.00013916 0.0024151 -0.0030864 -0.0016578 0.00013969 -0.0018377 0.00026213 -0.0020353 0 -0.0068877 0 0.0011375 -0.00043803 0.00011775 0.00043344 -0.089856 -0.010934 0.0011685 0.00097355 0.0084932 0.0073285 0.0088169 -0.0083571 0.008811 0.0056263 0.021666 0.071899 0.051315 0.11812 0.035102 0.03705 0.12134 0.099161 0.053595 0.11758 0.089374 0.10841 -0.012742
1.293 -0.001359 -0.00092268 0.00048243 -0.0016097 0 -0.0026739 0.0057007 0.0052881 0.0025558 0.0029821 0.0061358 -0.12355 -0.00010531 -4.3042e-05 6.4683e-05 -0.0026717 -0.00098884 0.0034099 -0.00079658 -0.0022423 0.0026998 0 -0.0077909 0 0.0016308 -0.00057028 4.705e-05 0.0005453 -0.066409 -0.014301 -0.0030623 -0.0014585 0.007139 0.0041149 0.0069495 -0.0025783 0.0083667 0.0051752 0.025494 0.076419 0.050924 0.12007 0.035536 0.040025 0.1257 0.10162 0.055209 0.11816 0.095392 0.11251 -0.013217
1.2969 -2.199e-05 -0.0013336 0.0019612 -0.0022791 0 -0.0053314 0.0055463 0.0028312 0.0030167 -0.00047017 0.0072952 -0.12603 -0.0043561 0.0016136 -0.002457 -0.0011468 -0.00097872 0.0046274 -0.0014303 -0.0058646 0.0054717 0 -0.0079809 0 0.0013439 -0.00014554 -0.00010729 0.00022217 -0.022615 -0.015698 -0.0061941 -0.0040295 0.0050406 -0.00014167 0.002938 0.0033966 0.0060708 0.0052051 0.030441 0.080947 0.049656 0.12194 0.035723 0.043377 0.13022 0.10427 0.057084 0.11899 0.10153 0.11616 -0.011698
1.3008 0.00169 -0.0012582 0.0029053 -0.0015241 0 -0.004933 0.0041952 0.00016932 0.0024476 -0.0032039 0.0050557 -0.12952 -0.0070013 0.0038776 -0.0032154 0.00021033 -0.0010173 0.0023481 -0.0031674 -0.0075954 0.0033275 0 -0.0062449 0 0.00060429 0.00041741 -0.00045014 -0.00043404 0.015511 -0.01587 -0.006421 -0.0041781 0.0034466 -0.0037267 -0.00226 0.0087199 0.0017997 0.0055686 0.035387 0.085475 0.048389 0.12381 0.03591 0.046728 0.13474 0.10692 0.058959 0.11981 0.10766 0.1198 -0.0081705
1.3047 0.0034933 -0.00041078 0.0031836 0.00044661 0 -0.0014765 0.002165 -0.0018111 0.0011511 -0.003447 -0.00027805 -0.12532 -0.0069299 0.0047893 -0.001807 0.00012658 -0.00075493 -0.0018335 -0.0040238 -0.0062792 -0.0020202 0 -0.0024906 0 3.2558e-05 0.00051611 -0.00088099 -0.00093882 0.028537 -0.014739 -0.0037878 -0.0013403 0.0026732 -0.0053244 -0.0071607 0.012572 -0.003166 0.0060079 0.039362 0.087948 0.044919 0.12454 0.035142 0.049686 0.13613 0.10878 0.060773 0.12058 0.11138 0.12089 -0.0035523
1.3086 0.0049687 0.00067393 0.0031126 0.0023102 0 0.0024841 -0.00029983 -0.0031021 -0.00024317 -0.0017711 -0.0058596 -0.10884 -0.00505 0.0031498 0.0003514 -0.0015337 -0.00073425 -0.0048538 -0.0029381 -0.0037297 -0.0061781 0 0.0018593 0 -3.4772e-05 -4.0256e-05 -0.0010583 -0.00093701 0.022028 -0.011312 -0.00018028 0.0023057 0.0018248 -0.0049342 -0.01037 0.014846 -0.0070161 0.0056271 0.043323 0.090392 0.041418 0.12526 0.034361 0.052639 0.13748 0.11064 0.062586 0.12134 0.11506 0.12194 0.0011185
1.3125 0.0056598 0.0011944 0.0028194 0.0025537 0 0.0038193 -0.0030887 -0.0041739 -0.0013404 -0.00045305 -0.0086286 -0.086127 -0.0032882 -0.00052421 0.0014485 -0.0036126 -0.0015387 -0.0049223 -0.00076901 -0.002694 -0.0065286 0 0.0049841 0 0.00021232 -0.00083694 -0.00066982 -0.00052853 0.020243 -0.0048086 0.0020528 0.0037406 -0.00027239 -0.0039266 -0.011187 0.015961 -0.0087544 0.0030836 0.045931 0.091452 0.037354 0.12517 0.03334 0.055197 0.1368 0.11187 0.064155 0.1217 0.11714 0.12185 0.0050337
1.3164 0.0052021 0.00094194 0.0019951 0.00075242 0 0.0015664 -0.0057675 -0.005239 -0.0020686 -0.0010902 -0.0077808 -0.06889 -0.0028657 -0.0043405 0.00078663 -0.0046207 -0.0025695 -0.0028005 0.00090793 -0.0039368 -0.0044891 0 0.00632 0 0.00031188 -0.0012824 0.00020533 -9.3606e-05 0.04093 0.0040773 0.0017602 0.0018508 -0.003776 -0.0038879 -0.0098394 0.015766 -0.0087136 -0.0020873 0.046714 0.090645 0.032531 0.124 0.031997 0.057223 0.13339 0.11227 0.065396 0.1215 0.11707 0.12021 0.0076325
1.3203 0.0034671 0.00046756 0.00035748 -0.0019159 0 -0.0021925 -0.0075222 -0.0060147 -0.0023587 -0.0030063 -0.0051925 -0.063581 -0.0034216 -0.0063907 -0.0010421 -0.0039365 -0.0022129 -0.00062343 0.0014865 -0.0056231 -0.0035255 0 0.0070367 0 -1.1731e-05 -0.0011958 0.0010227 0.00011177 0.077258 0.013029 -0.00031102 -0.0016399 -0.0074472 -0.0051228 -0.007202 0.013003 -0.0078658 -0.0083375 0.047497 0.089838 0.027708 0.12283 0.030653 0.059248 0.12998 0.11267 0.066636 0.12131 0.11699 0.11857 0.0088983
1.3242 0.00069706 0.00036843 -0.0017507 -0.0034897 0 -0.004237 -0.0077456 -0.006136 -0.0020298 -0.0041453 -0.0035601 -0.06642 -0.003685 -0.0060109 -0.0030579 -0.0021955 0.00042456 0.00028218 0.0015048 -0.0055586 -0.005399 0 0.0086745 0 -0.00061047 -0.00091906 0.0011436 0.00011575 0.10536 0.019314 -0.0022157 -0.0038729 -0.0095648 -0.0062938 -0.0041987 0.0065156 -0.0067963 -0.012767 0.045901 0.08674 0.023466 0.1201 0.029798 0.060787 0.12368 0.11213 0.067301 0.11998 0.11436 0.11573 0.0097578
1.3281 -0.0024487 0.00055325 -0.0034123 -0.0028012 0 -0.0030908 -0.0066596 -0.0056096 -0.0011779 -0.0034043 -0.0040503 -0.069139 -0.0029356 -0.003976 -0.0046129 -0.00061844 0.00407 0.00035927 0.0013998 -0.0036595 -0.0086334 0 0.01122 0 -0.0010676 -0.00085892 0.00037897 3.5912e-05 0.10845 0.021303 -0.0022982 -0.0034256 -0.0092361 -0.0057035 -0.0013488 -0.0027644 -0.0054102 -0.013358 0.043934 0.083285 0.019314 0.11713 0.029019 0.062249 0.11694 0.11144 0.067875 0.11848 0.11134 0.11271 0.011625
1.332 -0.0050521 0.00038275 -0.0038857 -0.00048659 0 -0.00013456 -0.0051953 -0.0047317 -0.00055556 -0.0017734 -0.0055074 -0.068167 -0.0017875 -0.0016525 -0.0053516 8.6828e-06 0.0060085 0.0008333 0.00069077 -0.0018726 -0.010399 0 0.012673 0 -0.001061 -0.0010049 -0.00078352 -0.00013807 0.091391 0.019064 -0.00033652 -0.0012959 -0.0068933 -0.0029963 0.0012506 -0.011494 -0.0034879 -0.010647 0.041959 0.079689 0.016055 0.11393 0.028787 0.063793 0.11028 0.1108 0.068368 0.11681 0.10816 0.10984 0.014868
1.3359 -0.0063228 -0.00045419 -0.0032677 0.0015079 0 0.0019608 -0.0041248 -0.003617 -0.0011945 -0.0010458 -0.0057014 -0.066948 -0.0015401 -1.6342e-05 -0.005024 -0.00021107 0.0046144 0.0020721 -0.0012483 -0.0017644 -0.0093628 0 0.010769 0 -0.00061002 -0.00097101 -0.001524 -0.00047076 0.071524 0.013773 0.0024364 0.00038356 -0.0036696 0.00050338 0.0036336 -0.016294 -0.0012553 -0.0071048 0.039965 0.075769 0.014836 0.11022 0.029804 0.065524 0.10383 0.11028 0.068675 0.11477 0.10463 0.10733 0.01762
1.3398 -0.0060292 -0.0013744 -0.0023286 0.0015898 0 0.0017508 -0.0033122 -0.0019909 -0.0033255 -0.001644 -0.0033397 -0.069814 -0.0027649 0.00064096 -0.0037875 -0.00065698 0.0011826 0.0030592 -0.0038309 -0.0026833 -0.0065082 0 0.0052877 0 -3.2232e-05 -0.00049499 -0.0013483 -0.00083092 0.057862 0.0067307 0.0043418 0.00037892 -0.00044305 0.0031735 0.0057306 -0.016688 0.00073204 -0.0048532 0.037971 0.071849 0.013617 0.10651 0.03082 0.067255 0.097374 0.10976 0.068981 0.11273 0.10109 0.10483 0.016727
1.3438 -0.0046434 -0.0013818 -0.0016751 -6.0835e-05 0 3.631e-05 -0.0018913 0.00041784 -0.0056686 -0.0021047 0.00087 -0.075517 -0.0045806 0.00035251 -0.0025731 -0.00086255 -0.0010282 0.0024034 -0.0052392 -0.0026813 -0.0036237 0 -0.0014057 0 0.00030801 0.00019238 -0.00049962 -0.00085897 0.042362 -0.0010768 0.0044654 -0.00081623 0.0025227 0.0046371 0.007375 -0.015287 0.0021659 -0.004075 0.0384 0.069505 0.015605 0.10348 0.033585 0.069605 0.093856 0.11043 0.069595 0.11155 0.099155 0.10375 0.010621
1.3477 -0.0030117 -0.00013681 -0.0011496 -0.0016068 0 -0.0013016 0.00077668 0.0032961 -0.0061114 -0.00083121 0.0048096 -0.078113 -0.0054171 -0.00085276 -0.0025838 -0.00082939 0.00013308 -0.00026398 -0.0041385 -0.0010987 -0.001633 0 -0.0062653 0 0.00023748 0.00055633 0.00024085 -0.00030574 0.011566 -0.0087554 0.0031655 -0.001811 0.0052179 0.0057099 0.008393 -0.014556 0.003241 -0.0035158 0.039663 0.067703 0.018697 0.10068 0.036951 0.072167 0.091347 0.1115 0.070315 0.11066 0.097764 0.10316 0.0014907
1.3516 -0.0017408 0.0015615 -0.00012042 -0.0011855 0 -0.0011554 0.004327 0.0056655 -0.0034851 0.0018988 0.0065519 -0.073694 -0.0045656 -0.0027996 -0.0040054 -0.00085028 0.0034932 -0.0038643 -0.0013324 0.00030923 -0.00053246 0 -0.0081382 0 -0.00016269 0.0002945 0.00019815 0.00059298 -0.036017 -0.015191 0.0015667 -0.0016658 0.0074349 0.0068681 0.0085564 -0.013515 0.0042766 -0.0020722 0.041856 0.06656 0.022508 0.098319 0.040639 0.074831 0.089855 0.11299 0.071215 0.11029 0.097016 0.10296 -0.0058217
1.3555 -0.00078595 0.0024508 0.0016632 0.0013374 0 0.00011294 0.0075467 0.0064826 0.0011431 0.0039906 0.0057158 -0.064693 -0.0029459 -0.0048499 -0.0053449 -0.0012178 0.0055007 -0.0066686 0.00064319 -0.00079857 -0.00036525 0 -0.0085148 0 -0.00066613 -0.00036744 -0.00065647 0.0011792 -0.086203 -0.019182 0.00053255 -0.00048811 0.0087658 0.0071683 0.0074864 -0.0083687 0.0052281 0.00050992 0.048186 0.068356 0.029517 0.097859 0.045756 0.077943 0.092883 0.11637 0.072916 0.11222 0.09913 0.10451 -0.0077123
1.3594 0.00038665 0.0019598 0.0036044 0.0040821 0 0.0014413 0.0092489 0.0053878 0.0050433 0.0036447 0.0036593 -0.056944 -0.0022227 -0.006054 -0.0045709 -0.0021417 0.0035625 -0.0074554 -0.00016282 -0.004528 -0.0015006 0 -0.009762 0 -0.001064 -0.00092047 -0.00171 0.00091592 -0.12171 -0.0199 7.3548e-06 0.00092843 0.0089298 0.0051133 0.0048284 0.0029726 0.0057395 0.0042824 0.054516 0.070152 0.036527 0.097399 0.050874 0.081055 0.095911 0.11974 0.074616 0.11414 0.10124 0.10606 -0.0049691
1.3633 0.0021847 0.00066305 0.0047063 0.0046841 0 0.0021305 0.0090101 0.0029407 0.005961 0.0012316 0.0024335 -0.053473 -0.0030693 -0.0058681 -0.0012891 -0.0037693 -0.0014229 -0.0061051 -0.0031901 -0.0082063 -0.0037833 0 -0.012636 0 -0.0012651 -0.0010632 -0.002215 -9.1961e-05 -0.13613 -0.017196 -0.00072149 0.0017765 0.007946 0.0006412 0.00077261 0.017186 0.0056542 0.0095822 0.063499 0.073828 0.044571 0.098611 0.056068 0.083783 0.10157 0.12416 0.076951 0.11814 0.10513 0.10835 -0.002
1.3672 0.0043647 -0.00036057 0.0044643 0.0023608 0 0.0021262 0.0072032 0.00021038 0.0039664 -0.0010521 0.0032143 -0.052461 -0.0043444 -0.0047723 0.0023024 -0.0060282 -0.0058144 -0.0034477 -0.0058585 -0.0089479 -0.0059405 0 -0.015509 0 -0.0012954 -0.00091901 -0.0018485 -0.0011473 -0.13552 -0.011502 -0.002105 0.0016811 0.0059763 -0.0041098 -0.0035494 0.027195 0.005261 0.016097 0.074089 0.078642 0.053243 0.10084 0.06131 0.086276 0.10882 0.12921 0.079671 0.12338 0.1101 0.11109 -0.0026902
1.3711 0.0060802 -0.00051972 0.0032641 -0.0013025 0 0.0016368 0.0045334 -0.0018567 0.0013235 -0.0012819 0.0053059 -0.051194 -0.0041437 -0.004052 0.0030231 -0.0083495 -0.0065585 -0.00075788 -0.006041 -0.0066542 -0.0064688 0 -0.015939 0 -0.0012358 -0.00080937 -0.00088006 -0.0015744 -0.12885 -0.0035935 -0.0036404 0.00087471 0.0031507 -0.0064236 -0.0064152 0.028247 0.0048666 0.021497 0.084751 0.083492 0.061815 0.10316 0.066436 0.088637 0.11613 0.13424 0.082412 0.12875 0.1151 0.1138 -0.006818
1.375 0.0064729 -5.7004e-05 0.0019107 -0.0035853 0 0.00086723 0.0016386 -0.0028288 0.00048915 0.00056235 0.0065303 -0.0504 -0.0018031 -0.0047851 -0.00039579 -0.0097023 -0.0039081 0.00075861 -0.0040436 -0.0041512 -0.0052293 0 -0.012921 0 -0.0011507 -0.00089024 0.00011758 -0.0013121 -0.11937 0.0054416 -0.0041296 0.00014095 -0.00030959 -0.0054905 -0.006626 0.022339 0.0041975 0.02193 0.096516 0.088871 0.068881 0.10703 0.069828 0.088999 0.12422 0.13906 0.085471 0.13599 0.12063 0.11621 -0.010442
1.3789 0.0052904 0.0004261 0.00084672 -0.0028498 0 0.00013294 -0.0010128 -0.002839 0.0020469 0.002904 0.0048888 -0.053303 0.0011491 -0.006891 -0.0059383 -0.009191 -0.00097407 0.00043141 -0.0021496 -0.0042111 -0.0037561 0 -0.0076722 0 -0.0010487 -0.0010366 0.00071225 -0.00090608 -0.10385 0.014109 -0.0027498 0.00036186 -0.0038179 -0.0031042 -0.0045304 0.016043 0.0024893 0.014975 0.10828 0.094249 0.075948 0.11089 0.073219 0.089361 0.13232 0.14388 0.08853 0.14323 0.12616 0.11861 -0.0097361
1.3828 0.0030175 0.0005799 -9.7622e-05 0.00015669 0 -0.00012709 -0.0031326 -0.0024299 0.0043597 0.0041236 0.00030451 -0.060847 0.0021802 -0.00908 -0.0098945 -0.006807 -0.00064984 -0.0015148 -0.0022743 -0.0065823 -0.0036032 0 -0.0024133 0 -0.00088901 -0.0010235 0.00084738 -0.00092164 -0.076501 0.020665 2.6423e-05 0.0017087 -0.0064471 -0.0017646 -0.0019347 0.013614 -0.00062406 0.0025363 0.11871 0.098369 0.080787 0.11457 0.074974 0.08814 0.13905 0.14741 0.091151 0.15007 0.13064 0.12018 -0.0044432
1.3867 0.00047488 0.00041207 -0.0012362 0.0029898 0 0.00022999 -0.0047078 -0.0022747 0.0050844 0.0036339 -0.0050367 -0.069632 7.8315e-05 -0.0097471 -0.0099335 -0.0035685 -0.002928 -0.0039791 -0.004114 -0.0081798 -0.0044618 0 0.0014353 0 -0.00063074 -0.00074777 0.0007496 -0.0013706 -0.032165 0.023698 0.0025935 0.0031451 -0.0074143 -0.0021984 -0.00076731 0.012529 -0.0043345 -0.009594 0.12782 0.10124 0.083413 0.11806 0.075101 0.085344 0.14441 0.14967 0.093338 0.1565 0.13408 0.12092 0.0022292
1.3906 -0.0017073 -6.2503e-06 -0.0024616 0.0035126 0 0.00067221 -0.0060019 -0.0027738 0.0030731 0.0017411 -0.0082387 -0.075721 -0.0037914 -0.0080833 -0.0067719 -0.00077702 -0.0051306 -0.0055796 -0.0055603 -0.0062507 -0.0043234 0 0.0039671 0 -0.000296 -0.00028263 0.00066902 -0.0017156 0.03075 0.022744 0.0034433 0.0030364 -0.0066298 -0.0029174 -0.0015594 0.0064659 -0.006969 -0.015838 0.13693 0.10411 0.086038 0.12155 0.075228 0.082548 0.14978 0.15192 0.095525 0.16293 0.13752 0.12167 0.0067587
1.3945 -0.0033074 -0.00067734 -0.0032603 0.0014686 0 0.00035287 -0.0072306 -0.0036962 -0.0009357 -0.00094558 -0.007981 -0.079687 -0.0065605 -0.0046108 -0.0030765 0.00095926 -0.0046869 -0.0055297 -0.0048507 -0.0012486 -0.0017459 0 0.0060627 0 9.403e-06 0.00019613 0.00069146 -0.0014256 0.10513 0.018353 0.002405 0.00068076 -0.0047622 -0.0021386 -0.0030818 -0.0071408 -0.0072684 -0.015074 0.14095 0.1027 0.083465 0.12286 0.072107 0.076895 0.15071 0.15026 0.095751 0.16576 0.13746 0.12029 0.0081719
1.3984 -0.0043528 -0.0014593 -0.0032639 -0.001593 0 -0.00094876 -0.0081068 -0.0042258 -0.0051398 -0.003658 -0.005565 -0.085944 -0.0063134 -0.00087586 -0.0009797 0.0019695 -0.0016821 -0.004108 -0.0022961 0.0034439 0.0022268 0 0.0082443 0 0.00015886 0.00048072 0.00073511 -0.00051797 0.17166 0.011515 0.00073637 -0.0026578 -0.0027238 0.0002011 -0.0034767 -0.022973 -0.0054489 -0.011055 0.14465 0.10103 0.080567 0.12404 0.068781 0.071062 0.15135 0.14836 0.095854 0.16837 0.13718 0.11879 0.0080763
1.4023 -0.0048631 -0.0019035 -0.0026548 -0.0037208 0 -0.0023689 -0.0078082 -0.003563 -0.0080077 -0.0053525 -0.0037157 -0.096198 -0.0036659 0.001427 -0.000656 0.0028172 0.0012471 -0.0023016 2.031e-05 0.0045334 0.0047612 0 0.010196 0 0.0001209 0.00039478 0.00067505 0.00043529 0.20557 0.0030224 -6.1134e-05 -0.0045321 -0.0010365 0.002546 -0.0018603 -0.031857 -0.0030137 -0.0086544 0.14607 0.097675 0.076021 0.12404 0.064576 0.064598 0.1503 0.14494 0.094948 0.16892 0.13554 0.11655 0.0084482
1.4063 -0.0047686 -0.0015528 -0.0019291 -0.0039306 0 -0.0027059 -0.0056138 -0.0016757 -0.0089723 -0.0051094 -0.0041565 -0.10484 -0.0010631 0.001406 -0.0009462 0.0034814 0.0014544 -0.00095235 0.00017363 0.0015607 0.0039831 0 0.011086 0 2.1175e-05 -7.5123e-05 0.00046939 0.00081889 0.19375 -0.0065726 0.00039 -0.003488 0.00038942 0.0036005 0.0010098 -0.029133 -0.0015169 -0.0096311 0.14379 0.091587 0.068794 0.12211 0.058936 0.057106 0.14651 0.13905 0.092398 0.16612 0.13171 0.11312 0.0097599
1.4102 -0.0040169 -0.00047173 -0.0012943 -0.0024999 0 -0.0017106 -0.001709 0.0005146 -0.0082311 -0.0030246 -0.0061519 -0.10323 -0.00053898 -0.00048031 -0.00088249 0.003394 -0.001263 -0.0001977 -0.0019158 -0.0030368 0.00088279 0 0.010122 0 5.8043e-05 -0.00064958 0.00019895 0.00049596 0.14767 -0.016391 0.0010948 -0.00055436 0.0019661 0.0036383 0.0034694 -0.018844 -0.0014602 -0.011763 0.14151 0.085499 0.061567 0.12019 0.053296 0.049614 0.14271 0.13316 0.089849 0.16331 0.12788 0.1097 0.011071
1.4141 -0.0026819 0.00064996 -0.0004336 -0.00032822 0 -0.00046418 0.0026679 0.0017955 -0.0062496 -0.00051675 -0.0073306 -0.08979 -0.0020275 -0.002648 -0.00044226 0.0023062 -0.0046147 0.00033927 -0.0045477 -0.0061729 -0.0016817 0 0.0069367 0 0.00031042 -0.00085401 6.421e-06 -0.00013575 0.096173 -0.024762 0.00077839 0.0016185 0.0039575 0.0037465 0.0042641 -0.0094209 -0.0022252 -0.011607 0.13567 0.07765 0.053168 0.11647 0.047356 0.042491 0.13693 0.12566 0.085515 0.15678 0.1226 0.10555 0.011336
1.418 -0.00095105 0.0010701 0.0010453 0.0017479 0 -0.00027936 0.0059815 0.0016277 -0.0035634 0.00069939 -0.0059419 -0.074822 -0.0036601 -0.0034093 -0.00012722 0.00091711 -0.00608 0.0009318 -0.0058767 -0.0063725 -0.0018212 0 0.0018549 0 0.00061413 -0.00041564 -1.9339e-05 -0.00055905 0.06047 -0.029546 -0.0007805 0.001284 0.0061858 0.0041165 0.0032551 -0.0053993 -0.0028255 -0.007683 0.12905 0.069414 0.044511 0.11235 0.041349 0.03545 0.1307 0.1178 0.080789 0.14943 0.117 0.10125 0.010185
1.4219 0.00094414 0.00069171 0.002963 0.0031202 0 -0.0012537 0.0073913 0.00051456 -0.00085543 0.00016338 -0.0023739 -0.072906 -0.0035948 -0.0022156 -0.00026176 0.00037551 -0.0051936 0.0014049 -0.0055255 -0.00433 -0.00029593 0 -0.0039259 0 0.00066485 0.00036397 6.9017e-05 -0.0005996 0.035344 -0.029159 -0.0025072 -0.00073721 0.0080246 0.0036561 0.0011208 -0.0037079 -0.0025903 -0.0011197 0.12206 0.061463 0.036315 0.10822 0.035735 0.029027 0.12447 0.11022 0.075865 0.14173 0.11157 0.097067 0.0076245
1.4258 0.002741 0.00011979 0.0044838 0.0033122 0 -0.0021082 0.0070831 -0.00054791 0.0011225 -0.00091977 0.0014119 -0.088634 -0.0016353 -0.00013755 -0.00082127 0.0010638 -0.0036679 0.0013822 -0.0046918 -0.0019366 0.00060979 0 -0.0085831 0 0.00030213 0.00073161 9.8175e-05 -0.00051413 -0.0026402 -0.023481 -0.0030934 -0.0019874 0.0086208 0.0015074 -0.0013399 0.0018638 -0.0012857 0.006009 0.11399 0.054325 0.029439 0.10407 0.031239 0.024372 0.11825 0.10342 0.070374 0.133 0.10658 0.093242 0.0036058
1.4297 0.0041095 1.9418e-06 0.0047554 0.0021478 0 -0.0015684 0.0057625 -0.0009493 0.0019619 -0.00096359 0.0037844 -0.11008 0.00071731 0.00098807 -0.0016324 0.0020369 -0.003379 0.00077142 -0.0047151 -0.00097765 -0.00037504 0 -0.010621 0 -0.0002808 0.00014971 -8.5368e-05 -0.00066978 -0.066239 -0.013893 -0.0022505 -0.00092154 0.0072908 -0.0014244 -0.003531 0.013017 0.0010178 0.012226 0.10592 0.047188 0.022563 0.099915 0.026744 0.019716 0.11203 0.096624 0.064883 0.12428 0.10159 0.089418 -0.0016292
1.4336 0.0046907 0.00038354 0.0036338 0.00015072 0 0.00020997 0.0039829 -0.00080901 0.0019789 0.00038195 0.0047078 -0.11811 0.0016429 0.00015584 -0.0023904 0.0019112 -0.0043453 -8.0143e-05 -0.0055414 -0.0022585 -0.0023019 0 -0.010021 0 -0.00063894 -0.0010789 -0.00045772 -0.0011546 -0.13813 -0.0025076 -0.00088219 0.0016038 0.0040005 -0.003004 -0.0049195 0.024257 0.0038696 0.016594 0.098823 0.042626 0.018349 0.097307 0.023997 0.01736 0.10698 0.092281 0.060059 0.1174 0.098216 0.08677 -0.0069113
1.4375 0.0042643 0.00076773 0.0017465 -0.0014535 0 0.0017658 0.0019977 -0.00057447 0.0020664 0.002054 0.005229 -0.10415 0.00051051 -0.0018951 -0.0025309 0.00039039 -0.004756 -0.00070681 -0.0056732 -0.0052031 -0.0031967 0 -0.0084651 0 -0.00044853 -0.0019292 -0.00079818 -0.0016871 -0.18303 0.0086977 -6.7884e-05 0.003384 -0.00034587 -0.0020819 -0.0049578 0.027887 0.0062791 0.018045 0.09215 0.039176 0.015284 0.095366 0.022005 0.015997 0.10245 0.088998 0.055523 0.11131 0.095537 0.084629 -0.010417
1.4414 0.0029208 0.00073744 -0.00013758 -0.0015217 0 0.0018811 6.591e-05 -0.00046711 0.002984 0.0029347 0.0059673 -0.079532 -0.0017134 -0.0033817 -0.0015192 -0.0012414 -0.0029906 -0.00093825 -0.003801 -0.0079763 -0.002102 0 -0.0080639 0 0.00017652 -0.0015417 -0.00086439 -0.001886 -0.18006 0.018208 9.0895e-06 0.0031769 -0.0041573 0.0001544 -0.0034145 0.021392 0.0070238 0.01578 0.08592 0.036333 0.012748 0.093872 0.020322 0.015019 0.098217 0.086281 0.051282 0.10598 0.093206 0.082808 -0.01102
1.4453 0.0010556 0.00037188 -0.0017319 -2.6219e-05 0 0.00083544 -0.0014132 -0.00041618 0.0046448 0.0030386 0.0063422 -0.066489 -0.0033554 -0.0031556 0.00038843 -0.0013473 0.00046196 -0.00096333 -0.00057674 -0.0084423 0.00022319 0 -0.0094922 0 0.00074321 -7.0582e-05 -0.00062392 -0.0016273 -0.1414 0.024836 6.5375e-05 0.0017295 -0.0059803 0.0014136 -0.0007857 0.0096864 0.0055259 0.010549 0.082459 0.037282 0.013521 0.095177 0.020577 0.016451 0.09583 0.087102 0.048886 0.10538 0.093057 0.082991 -0.0093642
1.4492 -0.00084349 1.0199e-05 -0.0032085 0.0017256 0 3.1108e-06 -0.0022333 -0.00041758 0.0060355 0.003118 0.0053209 -0.078281 -0.0033953 -0.0016762 0.0018029 0.00029607 0.0031919 -0.0010196 0.0014017 -0.0057606 0.0023608 0 -0.011278 0 0.00079416 0.0013811 -0.00031003 -0.0011503 -0.097687 0.027638 0.00074245 0.00058236 -0.0053821 0.00084493 0.0018151 0.00029214 0.0025436 0.0049283 0.078998 0.038231 0.014294 0.096482 0.020833 0.017884 0.093442 0.087923 0.046489 0.10478 0.092909 0.083173 -0.0072785
1.4531 -0.0024381 -0.00024817 -0.0046491 0.0021155 0 0.00030734 -0.0027163 -0.00070138 0.0058898 0.0033177 0.0027485 -0.10659 -0.0021876 -0.00029582 0.0011239 0.0020894 0.0030598 -0.0010801 -0.00022199 -0.0013933 0.0035496 0 -0.011101 0 0.00030689 0.0017459 -0.00021164 -0.00082 -0.066527 0.026183 0.0018057 0.00025203 -0.0031865 -3.4073e-05 0.0033737 -0.003393 -0.00021019 0.0015226 0.077603 0.04094 0.016282 0.099186 0.021667 0.019999 0.091993 0.090177 0.045355 0.10742 0.093533 0.084598 -0.0059424
1.457 -0.0036101 -0.00061844 -0.0056791 0.00065017 0 0.0012801 -0.0034339 -0.0013811 0.0035988 0.0027575 -0.00028682 -0.1282 -0.0010082 0.00029388 -0.0018008 0.0021106 0.00025801 -0.00087697 -0.0050552 0.0017596 0.0038735 0 -0.0079792 0 -0.00030031 0.00095174 -0.00038066 -0.0007717 -0.038171 0.020874 0.0024146 -6.122e-05 -0.00083385 0.00080853 0.003665 -0.0041255 -0.001426 0.0006191 0.077722 0.044939 0.01916 0.10291 0.022925 0.022612 0.091231 0.093482 0.045145 0.11245 0.094724 0.086934 -0.004753
1.4609 -0.0043444 -0.0011923 -0.0057434 -0.0015633 0 0.0017079 -0.0044475 -0.0020211 -0.00032764 0.00073989 -0.0024748 -0.12526 -0.0008397 0.00066406 -0.0049898 4.3534e-05 -0.0027894 -0.00023112 -0.0096712 0.0017659 0.0035848 0 -0.0032166 0 -0.00056408 -8.6704e-05 -0.00055974 -0.00077872 0.0074355 0.012852 0.002105 -0.0010677 0.00061044 0.0033596 0.0032337 -0.006784 -0.001324 -8.032e-05 0.077886 0.048946 0.022034 0.10664 0.024174 0.025213 0.090482 0.09678 0.044955 0.11753 0.095908 0.089289 -0.0022306
1.4648 -0.0045921 -0.0016129 -0.004705 -0.0028154 0 0.0010298 -0.0049395 -0.0018047 -0.00454 -0.0019099 -0.0035633 -0.10097 -0.0014467 0.0016008 -0.0057093 -0.0024755 -0.0035942 0.0006495 -0.01024 -0.00054905 0.0027835 0 0.00087281 0 -0.00039202 -0.00041053 -0.00043685 -0.00048209 0.072907 0.003455 0.0013131 -0.0021811 0.00099643 0.0053066 0.0027033 -0.01291 -0.0013903 -0.0030699 0.080646 0.053461 0.024649 0.11054 0.024939 0.027067 0.090473 0.0997 0.045864 0.12549 0.096679 0.092832 0.001958
1.4688 -0.0042647 -0.00138 -0.0030496 -0.002329 0 -0.00010122 -0.003843 -0.00033018 -0.0075983 -0.0032661 -0.0044869 -0.076777 -0.0016003 0.0027043 -0.0029264 -0.0034868 -0.001734 0.0012073 -0.0059064 -0.0023755 0.0018279 0 0.0032087 0 -0.00010089 8.5995e-05 8.7189e-06 0.00021504 0.13611 -0.00624 0.00082758 -0.0020995 0.00085981 0.0045165 0.0021449 -0.019242 -0.00288 -0.0083593 0.083407 0.057976 0.027264 0.11443 0.025704 0.028921 0.090465 0.10262 0.046774 0.13345 0.097451 0.096374 0.0061629
1.4727 -0.0033337 -0.00047341 -0.0014292 -0.0008581 0 -0.00061791 -0.00096526 0.0017685 -0.008662 -0.0022991 -0.0061977 -0.07375 -0.00032893 0.002495 0.0015083 -0.0026304 0.0010433 0.00092199 0.0002943 -0.001719 0.0015379 0 0.0048607 0 -5.5213e-05 0.00068656 0.00043073 0.00096164 0.17002 -0.015351 0.0008285 -0.00049764 0.00081565 0.0014837 0.0011346 -0.021127 -0.0055143 -0.013288 0.08656 0.06166 0.028998 0.11729 0.025823 0.029817 0.090473 0.10429 0.047499 0.14086 0.097487 0.099854 0.0082044
1.4766 -0.0018892 0.00050301 -5.0183e-05 0.00017022 0 -0.00017819 0.0025759 0.0031528 -0.0077527 -0.00017279 -0.0084553 -0.094703 0.0019412 0.00019339 0.0042639 -0.001377 0.0026507 -0.0002394 0.0040536 0.00057108 0.0024108 0 0.0076632 0 -0.0002792 0.00068785 0.00041905 0.0011924 0.16634 -0.022758 0.0006784 0.0013 0.0011705 -0.0010949 -0.00064435 -0.016935 -0.0076512 -0.014937 0.090179 0.064351 0.029682 0.11892 0.02517 0.029567 0.090502 0.10446 0.048005 0.14761 0.096646 0.10326 0.0076531
1.4805 -8.8827e-05 0.00093094 0.0013947 4.6472e-05 0 0.00061787 0.0051583 0.0028848 -0.0055682 0.00086021 -0.0098614 -0.1225 0.0035495 -0.0027963 0.0033279 -0.0013762 0.00247 -0.0016888 0.0035851 0.0017389 0.0036067 0 0.011922 0 -0.00043447 9.6324e-05 -0.00010357 0.00061301 0.13773 -0.026976 -0.00024148 0.0016436 0.0019206 -0.001233 -0.0029496 -0.0092376 -0.0077656 -0.012508 0.093799 0.067042 0.030367 0.12055 0.024518 0.029318 0.09053 0.10463 0.048512 0.15437 0.095805 0.10666 0.0063917
1.4844 0.0019156 0.00086573 0.0031713 -0.00066985 0 0.0010149 0.005937 0.0012631 -0.0030488 -0.00010924 -0.009102 -0.13538 0.003104 -0.0036856 -0.00037932 -0.0027069 0.0014108 -0.0025839 0.00095774 0.00012285 0.0032765 0 0.015581 0 -0.00018509 -0.00051733 -0.00079041 -0.0004877 0.099636 -0.026746 -0.0016079 0.00044802 0.0028495 0.00020425 -0.0051262 -0.0021115 -0.0057984 -0.0073935 0.096361 0.067157 0.029171 0.11911 0.022698 0.027046 0.090251 0.10203 0.047728 0.15701 0.093629 0.10893 0.006654
1.4883 0.0039462 0.00095336 0.0049721 -0.00085898 0 0.0008752 0.0053136 -0.00044377 -0.00092374 -0.0016482 -0.0061245 -0.12551 0.00095324 -0.00096518 -0.0039702 -0.003866 0.00048786 -0.0024804 -0.00029383 -0.0029834 0.00048136 0 0.015795 0 0.00041605 -0.00073557 -0.0011809 -0.001405 0.055022 -0.021903 -0.0022731 -0.00056749 0.003505 0.00057511 -0.0065944 0.0024557 -0.0031155 -0.0014562 0.098799 0.066972 0.027755 0.1173 0.020742 0.024537 0.089936 0.099116 0.046793 0.15917 0.091297 0.11106 0.0085029
1.4922 0.0056833 0.0016122 0.0060446 3.9394e-05 0 0.00063076 0.0042049 -0.0011045 0.00059268 -0.0016317 -0.0021161 -0.10469 -0.00092667 0.0037633 -0.0050471 -0.0034418 -0.0002762 -0.0017265 0.001204 -0.0046681 -0.0031912 0 0.011457 0 0.00091232 -0.00071455 -0.0010964 -0.0015529 -0.0013089 -0.013663 -0.0014003 0.0003197 0.0032456 -0.0014321 -0.0071019 0.0057334 -0.0012163 0.004149 0.10028 0.065991 0.026031 0.1146 0.018679 0.021614 0.089472 0.095836 0.045409 0.15952 0.088921 0.11265 0.0094671
1.4961 0.0066364 0.0024338 0.0058689 0.0016097 0 0.00067676 0.0030327 -0.00059116 0.0018316 0.00033449 0.0015767 -0.09306 -0.00073096 0.0069446 -0.0033477 -0.0016506 -0.0013787 -0.0011447 0.0035283 -0.0035305 -0.0044653 0 0.0043014 0 0.00083963 -0.00085712 -0.00072991 -0.00091191 -0.067512 -0.0039242 0.00058561 0.0029349 0.0016394 -0.0041726 -0.0065567 0.010255 -0.00048732 0.0085128 0.099846 0.06343 0.023696 0.1101 0.016404 0.017866 0.088711 0.091833 0.043132 0.15626 0.086458 0.11317 0.0068856
1.5 0.006335 0.0025586 0.0046403 0.0029764 0 0.0010088 0.0015746 0.00036621 0.0033743 0.0025429 0.0044317 -0.10128 0.0013662 0.0063125 -0.00039271 -0.00012883 -0.0025252 -0.001159 0.0038796 -0.0011918 -0.0013987 0 -0.002417 0 0.0001816 -0.0011937 -0.0003755 -6.7637e-07 -0.12922 0.0058291 0.0022885 0.0052812 -0.00095873 -0.0047625 -0.0048186 0.016702 -0.00012089 0.010292 0.099415 0.060869 0.02136 0.1056 0.01413 0.014118 0.087949 0.08783 0.040855 0.153 0.083995 0.11368 0.0006521
1.5039 0.0046507 0.0016415 0.0030231 0.003534 0 0.0013903 -0.00028652 0.0010448 0.0055492 0.003273 0.0067399 -0.12179 0.0032725 0.0029731 0.0020331 -0.00026758 -0.0023164 -0.001184 0.0018197 -0.00053008 0.004314 0 -0.0064045 0 -0.00053899 -0.0012587 -0.00013012 0.00059035 -0.17045 0.014999 0.0026034 0.0054683 -0.0032968 -0.0022427 -0.0018534 0.022457 0.00089786 0.0085653 0.096172 0.057607 0.019553 0.10073 0.01249 0.010649 0.086918 0.085424 0.038449 0.14718 0.082769 0.1134 -0.0064459
1.5078 0.0019863 0.00028512 0.0014658 0.0031655 0 0.0016182 -0.001982 0.0013642 0.0080353 0.00279 0.0088332 -0.13603 0.0029898 0.00013148 0.0029801 -0.0018803 0.00033147 -6.5213e-05 -0.00025697 -0.0025765 0.008389 0 -0.0077689 0 -0.00064745 -0.0006431 0.0001024 0.00066735 -0.18662 0.02331 0.0016525 0.0033961 -0.003984 0.0013182 0.0018843 0.023142 0.0027895 0.0046072 0.092108 0.05414 0.0179 0.095752 0.011036 0.0072617 0.085808 0.083484 0.036006 0.14062 0.081903 0.1129 -0.011163
1.5117 -0.00086994 -0.00059278 -0.0001352 0.0019982 0 0.0015133 -0.0026801 0.0017158 0.0099032 0.0028022 0.01051 -0.13047 0.00061037 -0.00022971 0.0024005 -0.003539 0.0044412 0.0025948 7.6224e-05 -0.0054604 0.0076913 0 -0.0083538 0 0.00011482 0.00042176 0.00034746 0.00048759 -0.18366 0.029881 0.00049583 0.00053876 -0.0026446 0.0029702 0.0053797 0.01609 0.0048636 0.0019558 0.087383 0.050793 0.016591 0.091178 0.0098483 0.004231 0.084689 0.082466 0.033846 0.13414 0.081578 0.11243 -0.012558
1.5156 -0.0031596 -0.00073299 -0.0020486 0.00025108 0 0.00086646 -0.0022613 0.0023166 0.010147 0.0040396 0.011238 -0.10712 -0.0017621 0.00079161 0.00079701 -0.0040972 0.0070471 0.0054703 0.0023661 -0.0064794 0.0030896 0 -0.0098243 0 0.0013116 0.0011631 0.00039541 0.00039983 -0.16612 0.03302 4.7537e-05 -0.0016307 -0.00039819 0.0018665 0.0075688 0.0030255 0.0062303 0.0035827 0.080224 0.047885 0.016549 0.08809 0.009644 0.0025149 0.083535 0.084848 0.032727 0.12801 0.08324 0.11209 -0.012363
1.5195 -0.0045417 -0.00070894 -0.0040661 -0.001597 0 -0.00028601 -0.0016137 0.0028545 0.0083579 0.0050099 0.010743 -0.080286 -0.0021241 0.00058693 -0.00089522 -0.0037189 0.0055314 0.0061533 0.0036057 -0.0049251 -0.0014425 0 -0.012241 0 0.0020825 0.00099951 -1.7257e-05 0.00046806 -0.13081 0.031106 0.00037662 -0.002711 0.00094799 -0.00013479 0.0080419 -0.010467 0.006545 0.0085549 0.073065 0.044977 0.016506 0.085003 0.0094397 0.00079872 0.082381 0.08723 0.031609 0.12188 0.084903 0.11175 -0.012718
1.5234 -0.0051672 -0.001109 -0.0053975 -0.0027339 0 -0.0013107 -0.0017358 0.0027784 0.0050372 0.0036516 0.0092238 -0.063818 -0.00052881 -0.0017253 -0.0014189 -0.0033867 0.00019222 0.0032255 0.0015623 -0.0025726 -0.0025741 0 -0.01412 0 0.0017899 0.00012793 -0.00085494 0.00045991 -0.074561 0.023836 0.00096982 -0.0030189 0.00041747 -0.00071263 0.0072599 -0.018723 0.0061075 0.012034 0.06507 0.042904 0.017311 0.083902 0.0095671 0.0004007 0.081534 0.092262 0.031879 0.1181 0.087821 0.11215 -0.013723
1.5273 -0.0053987 -0.0017353 -0.0052997 -0.0024762 0 -0.0012539 -0.0025705 0.0018717 0.0012818 3.622e-05 0.0069442 -0.061196 0.0011399 -0.0040116 0.00012447 -0.0035624 -0.0055609 -0.0020379 -0.0025527 -0.0014847 -0.00043586 0 -0.013596 0 0.0005423 -0.00067291 -0.0016728 0.00017611 -0.0051124 0.012678 0.0014032 -0.0027248 -0.0012393 0.00048692 0.0060578 -0.020172 0.0053376 0.0094413 0.056631 0.041273 0.018565 0.083858 0.0098708 0.00070329 0.080849 0.098701 0.032887 0.11557 0.091406 0.11294 -0.013281
1.5313 -0.0054095 -0.0018185 -0.003797 -0.00099669 0 0.00015371 -0.0029305 0.00050458 -0.0018964 -0.0032204 0.0037886 -0.066238 0.0012485 -0.0033142 0.0032502 -0.0035643 -0.0078627 -0.0061972 -0.0051337 -0.0017911 0.0021639 0 -0.0096261 0 -0.00084833 -0.00081271 -0.0019315 -0.00026678 0.060425 0.00014498 0.0015586 -0.0017976 -0.0021151 0.0018647 0.0049103 -0.018154 0.0042137 0.0010096 0.048306 0.039747 0.019822 0.084035 0.010072 0.0011231 0.080258 0.10524 0.034046 0.11344 0.094987 0.11385 -0.0093322
1.5352 -0.0049884 -0.0010129 -0.0017126 0.00051489 0 0.0017803 -0.0017292 -0.00065181 -0.0040886 -0.003616 -0.00054854 -0.071549 2.8649e-05 0.00076389 0.0058632 -0.0024003 -0.0055895 -0.0063608 -0.0039539 -0.0019633 0.002941 0 -0.0025091 0 -0.0014848 -0.00041645 -0.0014552 -0.00052707 0.10914 -0.01144 0.0012995 -0.00069541 -0.00072744 0.0020103 0.0036321 -0.017302 0.0022322 -0.0079856 0.041107 0.039246 0.021104 0.086385 0.0092653 0.0026958 0.080592 0.11281 0.036685 0.11526 0.098537 0.11582 -0.0021199
1.5391 -0.0037207 5.1615e-05 4.1273e-05 0.00068201 0 0.0017759 0.000747 -0.0011515 -0.0054806 -0.0015649 -0.0058285 -0.075002 -0.001014 0.0051652 0.0055801 -0.0001773 -0.0011723 -0.0027993 -0.00059365 -0.0010926 0.00218 0 0.0062866 0 -0.0010944 -8.7236e-05 -0.0005771 -0.00041059 0.14144 -0.020654 0.00029872 -0.00051247 0.002716 0.001285 0.0017003 -0.018664 -0.0010581 -0.011852 0.033907 0.038745 0.022386 0.088735 0.0084586 0.0042685 0.080925 0.12038 0.039325 0.11708 0.10209 0.1178 0.0057512
1.543 -0.0014254 0.00039331 0.0011766 -0.00086015 0 -0.00064786 0.0029076 -0.001092 -0.0064264 -3.5379e-05 -0.010814 -0.078294 -0.0011007 0.0060873 0.0017797 0.0014928 0.001677 0.0010672 0.0011726 -0.00033329 0.0016332 0 0.014651 0 -0.00022233 -0.00022181 0.00017224 -0.00010979 0.16438 -0.02681 -0.0015362 -0.0019273 0.0063639 0.001034 -0.001197 -0.018433 -0.0053928 -0.0094342 0.028546 0.038549 0.022997 0.091346 0.0062567 0.0057922 0.081916 0.12641 0.041996 0.12015 0.10443 0.11987 0.011454
1.5469 0.001493 -0.00020305 0.0020311 -0.0030545 0 -0.004118 0.0032369 -0.0010239 -0.007028 -0.0012743 -0.013778 -0.081069 -0.0011753 0.0025971 -0.0035131 0.0007217 0.0011532 0.0015647 -0.00065094 -0.001699 0.001941 0 0.02048 0 0.00028682 -0.00063728 0.00050845 -2.3631e-05 0.17836 -0.029432 -0.0035418 -0.0040454 0.0079474 0.0015471 -0.0048692 -0.011994 -0.0095924 -0.0045175 0.024803 0.03862 0.023016 0.094187 0.0028259 0.0072729 0.083486 0.13108 0.044695 0.12431 0.10571 0.12202 0.014128
1.5508 0.004095 -0.00090046 0.0029327 -0.0042809 0 -0.0060823 0.0015807 -0.001563 -0.0070546 -0.0042923 -0.013694 -0.07877 -0.0026509 -0.0025183 -0.0069823 -0.0027925 -0.0014216 -0.0019685 -0.0042186 -0.0055417 0.0017997 0 0.022354 0 6.8942e-05 -0.00085984 0.00053792 -0.00032767 0.17516 -0.028124 -0.0045404 -0.0047706 0.0061985 0.0013735 -0.0086825 0.00052245 -0.012089 -0.0015913 0.02106 0.038692 0.023035 0.097028 -0.00060489 0.0087536 0.085057 0.13575 0.047393 0.12848 0.10699 0.12417 0.015103
1.5547 0.0053931 -0.00074525 0.0036675 -0.003725 0 -0.0051483 -0.00090041 -0.0029599 -0.0061805 -0.0059848 -0.011063 -0.067505 -0.0053476 -0.0054583 -0.0066083 -0.0070076 -0.0032085 -0.0065668 -0.0058848 -0.009635 -0.00013561 0 0.020063 0 -0.00044639 -0.00067721 0.00051753 -0.00075497 0.15036 -0.022933 -0.0038711 -0.0027484 0.0015336 -0.0010559 -0.011758 0.013063 -0.011885 -0.0016472 0.021547 0.038981 0.021476 0.098548 -0.0068485 0.00903 0.087386 0.13497 0.0485 0.13162 0.10495 0.12504 0.016181
1.5586 0.0049569 0.00022941 0.0036259 -0.0019956 0 -0.0024363 -0.0028978 -0.0048744 -0.0042837 -0.0045957 -0.0075594 -0.050486 -0.0071525 -0.0048508 -0.0032332 -0.008748 -0.0025201 -0.008296 -0.004092 -0.011011 -0.0029949 0 0.014719 0 -0.00050873 -0.00031549 0.00054716 -0.00084787 0.11348 -0.014673 -0.0021638 0.0010465 -0.0042492 -0.0053277 -0.013177 0.018656 -0.0092482 -0.0022265 0.02216 0.039277 0.019871 0.10003 -0.013176 0.0092705 0.089738 0.13402 0.049559 0.13473 0.10282 0.12587 0.017797
1.5625 0.0031777 0.0010109 0.0024249 -0.00048461 0 -0.00047088 -0.0039487 -0.006509 -0.0015977 -0.001547 -0.0047553 -0.03792 -0.006084 -0.0025354 0.00026523 -0.0060548 -7.0857e-05 -0.0057412 -0.00089979 -0.0086498 -0.0040253 0 0.0082951 0 0.00014225 -9.2621e-05 0.00052867 -0.00044229 0.080319 -0.0047354 -0.00087804 0.0039146 -0.0089089 -0.0089402 -0.012283 0.015852 -0.0055494 -0.0010161 0.024189 0.039739 0.01797 0.1007 -0.020059 0.0089067 0.091943 0.1309 0.049647 0.13636 0.099599 0.12578 0.018751
1.5664 0.0009653 0.00072018 0.00031523 -0.00016735 0 -0.0007154 -0.0043773 -0.0070669 0.0013058 0.00038257 -0.0030609 -0.038991 -0.0026299 -0.001216 0.0013779 0.0001865 0.0020346 -0.001111 0.00040088 -0.0042427 -0.0014833 0 0.0028014 0 0.00095205 -1.4599e-05 0.00037675 0.000122 0.055335 0.005454 -0.00092921 0.0038113 -0.010808 -0.009455 -0.0090874 0.0098872 -0.0023218 0.0014532 0.028252 0.040439 0.015646 0.10021 -0.027739 0.007675 0.093937 0.12465 0.04834 0.13586 0.09483 0.12436 0.017538
1.5703 -0.00089407 -0.00045515 -0.0020229 -0.00094542 0 -0.0023159 -0.004573 -0.0062537 0.003653 0.00026477 -0.0017673 -0.053427 0.00032074 -0.0016902 -0.000198 0.006692 0.0022876 0.0019591 -0.0011297 -0.00044274 0.0030654 0 -0.00047526 0 0.0010875 0.00018846 0.00018148 0.00030867 0.027148 0.014763 -0.0018136 0.0011422 -0.0096274 -0.0066699 -0.0044874 0.007065 -0.00025516 0.0029176 0.032314 0.041138 0.013322 0.099721 -0.035419 0.0064433 0.095931 0.11839 0.047033 0.13536 0.09006 0.12294 0.013817
1.5742 -0.0022003 -0.0015553 -0.0040022 -0.0019522 0 -0.0032797 -0.0045889 -0.0044444 0.0047243 -0.00019246 -2.8467e-05 -0.071446 0.00015314 -0.0024942 -0.0027266 0.010019 0.00086642 0.0017174 -0.0032101 0.0013625 0.0058218 0 -0.0013347 0 0.00032534 0.00064351 0.00012031 -8.285e-05 -0.014064 0.022157 -0.002183 -0.0017926 -0.0064484 -0.0026026 8.4614e-05 0.0081184 0.0010429 0.0025012 0.037337 0.042611 0.011799 0.098344 -0.041792 0.0046812 0.096485 0.11042 0.044377 0.13174 0.085108 0.11992 0.0086816
1.5781 -0.0032549 -0.0019494 -0.0053966 -0.002315 0 -0.0026457 -0.0043876 -0.0023758 0.0042131 0.00091053 0.0022357 -0.082666 -0.0028627 -0.0019748 -0.0041497 0.0089031 -0.00084371 -0.00038184 -0.002996 0.0015555 0.0043861 0 -0.00053267 0 -0.00063192 0.0010604 0.00024757 -0.00070191 -0.057048 0.026384 -0.0012502 -0.0029921 -0.0031027 0.0005134 0.0034774 0.0077019 0.0023645 0.0017899 0.042529 0.044221 0.010416 0.09681 -0.047934 0.0028254 0.096783 0.10215 0.041484 0.12758 0.080124 0.11662 0.0036934
1.582 -0.0043521 -0.0019001 -0.0061652 -0.0016593 0 -0.0012292 -0.0041311 -0.00064103 0.0024993 0.0030841 0.0043351 -0.085444 -0.0057695 -0.00024166 -0.0036784 0.0049324 -0.0015001 -0.0014022 -0.00022443 0.001091 0.00022608 0 0.00071749 0 -0.00079912 0.00097103 0.00043456 -0.00097816 -0.074398 0.026155 0.00049485 -0.00229 -0.0010868 0.0020116 0.0054713 0.00074113 0.0039733 0.0025515 0.047297 0.046181 0.0096962 0.095455 -0.052811 0.0012045 0.096375 0.094536 0.03867 0.1231 0.075869 0.11324 -0.00026726
1.5859 -0.0053477 -0.0019658 -0.0061792 -0.00015946 0 -0.00031013 -0.0039316 0.00056571 0.00053792 0.0039458 0.0055392 -0.08749 -0.0057851 0.0011449 -0.0020226 0.0011195 -0.00065313 0.0001451 0.0025887 0.00041222 -0.0026744 0 0.0013857 0 9.4936e-05 0.00025297 0.0005268 -0.00067181 -0.051125 0.020937 0.0019588 -0.00091001 -0.00069602 0.0026763 0.0066582 -0.011177 0.0053134 0.004075 0.051025 0.048998 0.010604 0.09454 -0.05458 0.00016075 0.094231 0.088552 0.036052 0.11784 0.073405 0.10968 -0.0033029
1.5898 -0.0057148 -0.0020825 -0.0052425 0.0016017 0 -2.4193e-05 -0.0033762 0.0013061 -0.00072152 0.0022176 0.0056582 -0.097312 -0.0029143 0.0011946 -0.00041741 -0.00039477 0.0012362 0.0029694 0.0029684 -0.00033022 -0.0016721 0 0.0011112 0 0.001279 -0.00063982 0.00050333 -8.7844e-05 -0.0053388 0.01167 0.0026191 4.6228e-05 -0.00098473 0.0032907 0.0076558 -0.020513 0.0055784 0.0036675 0.054753 0.051815 0.011511 0.093625 -0.056349 -0.00088301 0.092086 0.082567 0.033435 0.11257 0.070941 0.10613 -0.0058912
1.5938 -0.0050173 -0.0015648 -0.0033647 0.0028007 0 0.00058227 -0.0016519 0.0016483 -0.0010145 -0.00046113 0.0048829 -0.11508 0.0002829 0.00075231 0.00045057 0.0003374 0.0032611 0.0043597 0.0011085 -0.00055471 0.0020868 0 0.00024282 0 0.0016545 -0.0010273 0.00043026 0.00025439 0.025822 0.00066569 0.0028189 0.00038508 -0.00058636 0.0037083 0.0084262 -0.021111 0.0045097 -2.5412e-05 0.056281 0.055238 0.014153 0.093938 -0.054102 -0.00050524 0.088485 0.080203 0.032318 0.10904 0.07135 0.10382 -0.0081039
1.5977 -0.0033298 -9.0432e-05 -0.00091237 0.0027141 0 0.0020277 0.0015547 0.0016581 -0.00093681 -0.0012272 0.0032339 -0.13188 0.0013412 0.0014881 0.00071992 0.0016523 0.0045458 0.0027706 -0.00053281 0.00049432 0.0050118 0 -0.00062664 0 0.00085706 -0.00061199 0.00028773 0.00014452 0.023149 -0.0094144 0.0029683 0.00035077 0.0012289 0.0033518 0.0083458 -0.014352 0.0026118 -0.0048377 0.056989 0.058886 0.017441 0.094709 -0.050358 0.00040199 0.084341 0.079187 0.03176 0.10616 0.072828 0.10198 -0.009393
1.6016 -0.0012091 0.0015778 0.0015696 0.0012716 0 0.0034263 0.0052993 0.0015687 -0.0013616 0.00070574 0.00047692 -0.13785 0.00010485 0.0037392 0.0008437 0.0020329 0.0045845 -0.00078998 -7.4822e-05 0.0025111 0.0046327 0 -0.0012757 0 -0.00040974 0.00024763 -6.0437e-05 -0.00014399 0.0045272 -0.016702 0.0028113 -1.8018e-05 0.0040293 0.0022105 0.0068799 -0.0073604 0.00063728 -0.0069111 0.057229 0.062495 0.020897 0.095684 -0.045932 0.0016491 0.080129 0.078893 0.031634 0.10403 0.074827 0.1006 -0.0090623
1.6055 0.00073153 0.0021715 0.0036515 -0.00061973 0 0.0033831 0.0077874 0.0017414 -0.0025484 0.0030391 -0.0031985 -0.13137 -0.001651 0.0056973 0.00096358 0.0013958 0.003446 -0.0036808 0.0017016 0.0035965 0.0016874 0 -0.002036 0 -0.0010946 0.00085552 -0.00065975 -0.00019127 0.0029881 -0.020538 0.0017882 -0.00069129 0.0065218 0.00093726 0.0041233 -0.0051671 -0.0010297 -0.0047171 0.055149 0.06591 0.025183 0.097668 -0.03813 0.0045792 0.075577 0.082173 0.033651 0.1056 0.079405 0.10148 -0.0069539
1.6094 0.0022259 0.001276 0.0051035 -0.0015416 0 0.0016977 0.007785 0.0022724 -0.0037658 0.0029178 -0.0065059 -0.12063 -0.0024567 0.0050247 0.00078121 0.00085372 0.0017437 -0.0038352 0.002243 0.0016544 -0.0011328 0 -0.0032905 0 -0.00081377 0.00077323 -0.001266 9.7451e-05 0.026885 -0.021024 4.7676e-05 -0.0010651 0.0073493 -4.6974e-05 0.00072206 -0.0054026 -0.0024265 -0.00070859 0.053068 0.069325 0.029469 0.099652 -0.030328 0.0075093 0.071026 0.085453 0.035669 0.10717 0.083982 0.10236 -0.0037804
1.6133 0.0033881 -9.0358e-05 0.005769 -0.00069947 0 -0.00024631 0.0056794 0.0026815 -0.003839 8.5365e-05 -0.0074819 -0.11646 -0.002634 0.001331 -2.6366e-05 0.0013794 0.00027645 -0.001287 1.1036e-05 -0.003337 -0.0020569 0 -0.0047512 0 -0.00011983 0.00014881 -0.0014644 0.00039853 0.047732 -0.018366 -0.0013029 -0.00020138 0.0058337 -0.0011884 -0.0025727 -0.0014295 -0.0035427 0.0013917 0.050362 0.07183 0.033039 0.10124 -0.022234 0.010951 0.067414 0.089122 0.038525 0.11088 0.088774 0.10443 -0.0008544
1.6172 0.0044206 -0.00044874 0.0055285 0.0012593 0 -0.00095005 0.0030783 0.0022365 -0.0021686 -0.0029404 -0.0050892 -0.12312 -0.0035049 -0.0030956 -0.0013206 0.0027406 -0.00046006 0.0021035 -0.0038278 -0.0086249 -0.0015748 0 -0.0053601 0 0.00019344 -0.00046885 -0.001069 0.00035066 0.031173 -0.012762 -0.0012523 0.0020002 0.0023287 -0.0032247 -0.0051395 0.0095138 -0.0039958 0.00062845 0.047252 0.073747 0.036146 0.10257 -0.013951 0.014722 0.06441 0.093043 0.041924 0.11598 0.093704 0.10728 0.00060975
1.6211 0.0053298 0.00061377 0.0044959 0.0026948 0 -0.00037274 0.0013348 0.00080252 0.00070619 -0.0037235 -0.00064931 -0.13484 -0.0054301 -0.005194 -0.002481 0.0036477 -0.00048616 0.0042095 -0.00646 -0.010635 -0.0011521 0 -0.0041456 0 -5.3614e-05 -0.00060519 -0.00039076 -1.3434e-05 -0.023103 -0.0048345 -7.415e-05 0.0041307 -0.0018673 -0.0059893 -0.0063835 0.022219 -0.0033377 -0.0004709 0.044195 0.075558 0.039116 0.10378 -0.0058322 0.018445 0.061534 0.096791 0.045282 0.12106 0.098504 0.11012 0.00018967
1.625 0.005899 0.0020399 0.0031686 0.0024666 0 0.00029327 0.00050469 -0.00067362 0.0035131 -0.0023486 0.0025584 -0.14088 -0.0070137 -0.003881 -0.0029542 0.0028311 -0.00011551 0.0040738 -0.005979 -0.0078897 -0.0012052 0 -0.0013438 0 -0.00033275 -0.00020188 -2.8183e-05 -0.00027088 -0.078289 0.0040087 0.00091295 0.0043304 -0.0050084 -0.0080568 -0.0057422 0.028161 -0.0016925 0.00066349 0.042225 0.075213 0.039273 0.10241 -0.0010433 0.021168 0.061272 0.097016 0.047796 0.12604 0.10066 0.11271 -0.0015002
1.6289 0.0058628 0.002454 0.0021646 0.0010692 0 0.00030768 -0.00028451 -0.00078937 0.0052273 -0.00071031 0.0017362 -0.13437 -0.0063893 -0.00095571 -0.0028888 1.4032e-05 0.00038641 0.0022218 -0.0028882 -0.0020891 -0.00077588 0 0.0013836 0 -0.00011053 0.00040594 -0.0003288 -6.6344e-05 -0.098606 0.011912 0.00094213 0.0022759 -0.0057299 -0.0078181 -0.0031299 0.023959 5.9753e-05 0.0031153 0.040255 0.074868 0.03943 0.10104 0.0037457 0.023891 0.061009 0.09724 0.050311 0.13101 0.10282 0.11531 -0.003217
1.6328 0.0050653 0.0015649 0.0016573 0.0001829 0 0.00032753 -0.0016263 0.00095986 0.0057262 0.00012812 -0.0028095 -0.11798 -0.0031819 0.00072397 -0.0031574 -0.0039096 0.00085578 -6.28e-05 0.00061512 0.0035624 0.00091679 0 0.0020778 0 0.00049808 0.00078305 -0.0010547 0.00046126 -0.085588 0.017453 0.00087968 -0.00015375 -0.0038924 -0.0049585 0.00057636 0.014477 0.00093407 0.0031834 0.039454 0.073523 0.037976 0.098001 0.0057346 0.025328 0.061917 0.094603 0.051432 0.13384 0.10281 0.11662 -0.0039503
1.6367 0.0034943 0.00028812 0.0011207 0.00095719 0 0.0013192 -0.0031843 0.0034378 0.0055969 0.0010224 -0.0073261 -0.10194 0.00092757 -2.2503e-05 -0.0045387 -0.0073535 0.0010428 -0.001669 0.0025111 0.0069538 0.0031253 0 5.0177e-05 0 0.00087036 0.00069873 -0.0016054 0.00076138 -0.071384 0.020321 0.0022552 -0.00062534 -0.00085432 -0.00083382 0.0037799 0.0072892 0.00080355 -0.0012061 0.039889 0.071121 0.03482 0.093207 0.004764 0.025405 0.064062 0.088941 0.05108 0.13442 0.10051 0.11657 -0.003677
1.6406 0.0012771 -0.00041813 -0.00018019 0.00272 0 0.002798 -0.0042004 0.0046666 0.0054116 0.0029568 -0.007289 -0.096248 0.0035435 -0.0017361 -0.0066947 -0.0086895 0.00062993 -0.0020887 0.0022029 0.0080737 0.004139 0 -0.0035807 0 0.00061839 0.00024617 -0.0015726 0.00041578 -0.077863 0.021137 0.0050859 0.0011244 0.0012579 0.0026098 0.0052606 0.0046991 0.0007112 -0.0073424 0.040324 0.068719 0.031664 0.088413 0.0037933 0.025482 0.066207 0.083279 0.050729 0.13499 0.098206 0.11652 -0.0034292
1.6445 -0.0012707 -0.00056482 -0.0023144 0.0034996 0 0.0028385 -0.0043792 0.0035695 0.0052254 0.0048927 -0.001127 -0.1031 0.0033939 -0.0020269 -0.0080103 -0.0068946 -0.00036568 -0.0012904 0.00045536 0.0079134 0.0030839 0 -0.0069326 0 5.2678e-05 -0.00026033 -0.0010601 -0.00040423 -0.090165 0.020574 0.0070673 0.0027892 0.00099059 0.0042676 0.0051932 0.0020884 0.0020866 -0.0096809 0.04265 0.065428 0.026613 0.081739 -0.001836 0.022737 0.068967 0.073577 0.047318 0.1294 0.092455 0.11307 -0.0045264
1.6484 -0.0036141 -0.00085231 -0.004341 0.0019498 0 0.00025903 -0.004032 0.00099156 0.0047101 0.0043955 0.0081543 -0.11557 0.0010038 -0.00018532 -0.0067543 -0.0022326 -0.0013039 0.00052321 -0.0013678 0.0069854 0.00078765 0 -0.008958 0 -0.00017438 -0.00051947 -0.0004745 -0.0010543 -0.076086 0.018558 0.0055188 0.0018157 -0.0013058 0.0043665 0.0049573 -0.0057619 0.0054279 -0.0051979 0.045127 0.062065 0.02141 0.074914 -0.0078403 0.019764 0.071776 0.06355 0.043662 0.12331 0.086426 0.10934 -0.0074619
1.6523 -0.005133 -0.0015812 -0.0049826 -0.0012013 0 -0.003459 -0.0034046 -0.0010408 0.0036447 0.00066434 0.01498 -0.12357 -0.0020556 0.0019607 -0.0027451 0.0033564 -0.0013691 0.0029147 -0.0020162 0.0051614 -0.0012741 0 -0.0099952 0 0.00017304 -0.00045698 -7.5099e-05 -0.0010188 -0.028176 0.014301 0.00038042 -0.0017856 -0.0036196 0.0038321 0.0057333 -0.017606 0.0095512 0.0033932 0.047736 0.058867 0.016267 0.06843 -0.014444 0.016071 0.074049 0.053573 0.03933 0.11529 0.080029 0.10467 -0.011277
1.6563 -0.0054175 -0.0021805 -0.0037484 -0.0036534 0 -0.0050699 -0.0021898 -0.0011112 0.0021904 -0.0037406 0.015289 -0.12203 -0.0042963 0.0018355 0.0020271 0.0068811 -0.00055067 0.0050829 -0.00088689 0.0025952 -0.0025763 0 -0.010779 0 0.00063782 -0.00027496 0.00019928 -0.0004065 0.02236 0.0071735 -0.0050069 -0.0051965 -0.0037087 0.0034017 0.0072141 -0.025922 0.012104 0.0099376 0.050572 0.055957 0.011229 0.062543 -0.02209 0.011124 0.075387 0.043682 0.033824 0.10391 0.072991 0.098359 -0.013969
1.6602 -0.0044934 -0.0019352 -0.001391 -0.003552 0 -0.0027542 2.358e-05 0.00048548 0.00071327 -0.005024 0.0093382 -0.11416 -0.0048797 -0.0012178 0.0046435 0.0061271 -4.5727e-05 0.0060112 0.0015393 0.00015552 -0.0036851 0 -0.011097 0 0.00059653 -0.00028622 0.00048021 0.0001569 0.03829 -0.0023124 -0.0065971 -0.0055126 -0.0007647 0.0032792 0.007796 -0.024289 0.011059 0.01027 0.053407 0.053047 0.0061905 0.056655 -0.029736 0.0061775 0.076724 0.03379 0.028318 0.092517 0.065953 0.092046 -0.013733
1.6641 -0.0027579 -0.00095442 0.00078642 -0.0011013 0 0.0017466 0.0028683 0.0022821 -0.00056236 -0.0021403 0.0010669 -0.10679 -0.0036711 -0.0050776 0.0035004 0.001532 -0.0012679 0.0050482 0.0036988 -0.0013593 -0.0048329 0 -0.0097127 0 -2.2365e-05 -0.00064395 0.00066914 0.00013479 0.018764 -0.012259 -0.0033922 -0.0026312 0.0039442 0.0033029 0.0061337 -0.013984 0.0061514 0.0053552 0.055015 0.051317 0.0028791 0.053868 -0.035297 0.0012964 0.075913 0.027908 0.023377 0.080482 0.060576 0.08582 -0.010191
1.668 -0.00067712 -0.00010891 0.0020618 0.0017118 0 0.0045531 0.0050655 0.0030585 -0.0016595 0.0018664 -0.005168 -0.10261 -0.0012976 -0.0066975 -0.00036666 -0.0037319 -0.0041539 0.0025025 0.003829 -0.0021566 -0.0049171 0 -0.0057644 0 -0.0006603 -0.0011873 0.00050979 -0.00041447 0.0018515 -0.020131 0.0015262 0.00070036 0.0078714 0.00313 0.0024824 -0.0027447 -0.00076546 -0.00053409 0.056323 0.049874 -1.2024e-05 0.051835 -0.040352 -0.0035688 0.074579 0.023 0.018573 0.06829 0.055603 0.079616 -0.0047191
1.6719 0.0014515 2.0992e-05 0.0027065 0.0029167 0 0.0033371 0.0054143 0.0026218 -0.0026441 0.0029198 -0.0075621 -0.097529 0.00082143 -0.0048651 -0.0040926 -0.0060823 -0.0065915 -0.00039315 0.0013757 -0.0031125 -0.0025427 0 -0.00013148 0 -0.00077599 -0.0015521 -2.4826e-05 -0.00092022 0.022901 -0.024003 0.0038485 0.0016597 0.0087643 0.0022712 -0.0015754 0.002825 -0.0067474 -0.0040639 0.05705 0.048836 -0.0021873 0.051012 -0.044104 -0.007922 0.072732 0.019865 0.014469 0.057188 0.051532 0.074104 0.00037695
1.6758 0.0034513 -0.00014045 0.0033247 0.0021293 0 -0.00053101 0.0039013 0.0013686 -0.0034084 0.00011525 -0.0072768 -0.086588 0.0010439 -0.0011397 -0.0052353 -0.004507 -0.0060015 -0.002306 -0.0023165 -0.0043704 0.0018491 0 0.004928 0 -0.0004603 -0.0014675 -0.000523 -0.00086407 0.07555 -0.023416 0.0019743 1.7528e-06 0.005924 0.00026377 -0.0047066 0.0030692 -0.0095455 -0.0050249 0.055971 0.049055 -0.0021407 0.053945 -0.043812 -0.010686 0.069289 0.022231 0.012536 0.049472 0.050262 0.07074 0.0032899
1.6797 0.0050472 0.00025393 0.0039437 0.00053074 0 -0.0035462 0.0016628 -0.00050657 -0.0037169 -0.0035653 -0.0065337 -0.072562 -0.0012338 0.0019149 -0.0035056 -0.0013842 -0.0018704 -0.0027604 -0.0049285 -0.0046408 0.0054341 0 0.0077614 0 -0.00029881 -0.00097545 -0.0004408 -0.00025572 0.11937 -0.019313 -0.0018393 -0.0020469 0.0004827 -0.0028835 -0.0069802 0.0034775 -0.0089675 -0.0049637 0.054891 0.049273 -0.0020942 0.056878 -0.043521 -0.01345 0.065846 0.024597 0.010604 0.041756 0.048991 0.067377 0.0037825
1.6836 0.0058004 0.0012624 0.0039054 -0.00048082 0 -0.0035277 -0.00020826 -0.0030475 -0.0034534 -0.0047117 -0.0065176 -0.067127 -0.00463 0.0033084 -0.00059814 -0.00010438 0.0033067 -0.0023298 -0.0050553 -0.0023788 0.0052618 0 0.0089324 0 -0.00064168 -0.00037431 0.00033311 0.00042328 0.12454 -0.013171 -0.0040509 -0.0022544 -0.0052643 -0.0063773 -0.0093299 0.0078279 -0.0068431 -0.0047784 0.052673 0.050272 -0.00046495 0.062196 -0.03972 -0.014083 0.062394 0.03081 0.010986 0.03927 0.049805 0.066721 0.0032008
1.6875 0.0053486 0.0018484 0.0026481 -0.00054058 0 -0.0013107 -0.001688 -0.0058479 -0.0027705 -0.0030714 -0.0068669 -0.081111 -0.006393 0.0042828 0.0014519 -0.0016505 0.0059283 -0.0018767 -0.0032964 0.0022123 0.0012942 0 0.010587 0 -0.001141 5.2815e-05 0.0012646 0.0006936 0.10193 -0.0060503 -0.0032699 -0.00047398 -0.0090211 -0.0089611 -0.011942 0.013954 -0.0055559 -0.0042682 0.049927 0.051633 0.0018987 0.06862 -0.034291 -0.013726 0.058937 0.038809 0.012442 0.039211 0.051587 0.067321 0.0034676
1.6914 0.0037318 0.00099219 0.00042728 -0.00037517 0 0.00076331 -0.0035235 -0.0077251 -0.0019666 -0.0012433 -0.0066551 -0.11204 -0.0045314 0.0063662 0.0017492 -0.0036042 0.0044281 -0.0016631 -0.0014976 0.0066248 -0.0031206 0 0.013942 0 -0.0011208 0.00025766 0.0015977 0.00046133 0.085325 0.0017136 -0.001088 0.0016132 -0.0096119 -0.0097431 -0.013425 0.016386 -0.0061929 -0.0035492 0.047201 0.053044 0.0043693 0.075064 -0.028596 -0.013034 0.055776 0.046939 0.01414 0.04001 0.053456 0.068263 0.0057674
1.6953 0.0014466 -0.0010161 -0.0018827 -0.00086272 0 0.0014113 -0.0059931 -0.0074703 -0.0012312 -0.0011575 -0.0054458 -0.14193 0.00026852 0.0089878 0.00071248 -0.0027613 0.00059248 -0.0013182 -0.00098512 0.0078493 -0.0042652 0 0.017391 0 -0.00038187 0.00039423 0.0010273 -3.7802e-05 0.089005 0.010006 0.00013764 0.0023833 -0.0075568 -0.0087727 -0.011847 0.012394 -0.0077451 -0.0037785 0.044625 0.054819 0.0076069 0.081648 -0.020991 -0.0099335 0.054735 0.056014 0.01757 0.046959 0.055952 0.071649 0.00979
1.6992 -0.00086197 -0.0026741 -0.0036605 -0.0021491 0 0.0010983 -0.0082156 -0.0050244 -0.00054241 -0.0017698 -0.003411 -0.14981 0.004841 0.0094421 -0.00074027 0.0012424 -0.0023078 -0.00066564 -0.0016113 0.0049142 -0.0016945 0 0.017418 0 0.00047926 0.00059698 -4.3277e-05 -0.00057865 0.091847 0.018093 -0.00020083 0.0015779 -0.0047185 -0.0068063 -0.0066928 0.0046308 -0.0080279 -0.005798 0.042049 0.056595 0.010845 0.088232 -0.013387 -0.0068334 0.053693 0.065089 0.021001 0.053908 0.058448 0.075036 0.013955
1.7031 -0.0027797 -0.0027638 -0.0050225 -0.0035862 0 0.00057209 -0.0088787 -0.0017472 0.00017485 -0.00075162 -0.00083521 -0.12926 0.0059644 0.0055719 -0.0018699 0.0051838 -0.0026738 -0.00031487 -0.0023937 -0.00032042 0.0013237 0 0.011827 0 0.00064106 0.00081574 -0.00089688 -0.0011346 0.066689 0.024254 -0.00081748 -4.9165e-05 -0.0030724 -0.0045696 0.00023274 -0.0021638 -0.0055868 -0.0084203 0.040571 0.058372 0.013843 0.093027 -0.0067752 -0.0029938 0.054731 0.072111 0.024143 0.062514 0.05999 0.078435 0.016359
1.707 -0.0042169 -0.0015987 -0.0063269 -0.0043418 0 -0.00038636 -0.0075903 0.0006481 0.00080663 0.0020438 0.0020573 -0.09515 0.0029863 -0.001482 -0.0021049 0.0054274 -0.0017669 -0.0010705 -0.0027012 -0.004794 0.0012121 0 0.0023381 0 -7.3115e-05 0.00087237 -0.0011189 -0.0017113 0.019012 0.026319 -0.00047462 -0.0017831 -0.0033231 -0.0023311 0.0059376 -0.0061865 -0.00099488 -0.0089895 0.039948 0.060152 0.016655 0.096429 -0.00093883 0.0014225 0.05739 0.077532 0.027062 0.072412 0.060788 0.081843 0.015771
1.7109 -0.0051837 -0.0006054 -0.0073182 -0.003998 0 -0.0022189 -0.0053057 0.001459 0.00099875 0.0038253 0.0047193 -0.07298 -0.0016811 -0.0074951 -0.0008627 0.0018569 -0.00178 -0.0026411 -0.002498 -0.0065661 -0.0021124 0 -0.0061197 0 -0.00096538 0.0006608 -0.00082574 -0.0020854 -0.012604 0.02286 0.00055402 -0.0032686 -0.0044186 -0.00014204 0.0083778 -0.0096114 0.0035299 -0.0061785 0.039328 0.061931 0.019466 0.099824 0.0048923 0.0058383 0.060052 0.082946 0.029977 0.082307 0.061582 0.085248 0.012106
1.7148 -0.0055523 -0.00072848 -0.0070463 -0.0026966 0 -0.0040157 -0.0033206 0.001298 0.00039364 0.0020308 0.0060765 -0.079663 -0.004631 -0.0085071 0.002071 -0.0016708 -0.0030278 -0.0032654 -0.0015806 -0.0056852 -0.0050347 0 -0.0091125 0 -0.0011359 0.00027339 -0.00036511 -0.0018559 0.0028936 0.014202 0.001154 -0.0040397 -0.0044551 0.0017428 0.0076526 -0.014829 0.0057926 -0.0019436 0.041249 0.063796 0.021411 0.098563 0.006297 0.009928 0.065676 0.082551 0.030285 0.089956 0.059732 0.085998 0.0062983
1.7188 -0.0050913 -0.0014816 -0.0048294 -0.00093654 0 -0.0036742 -0.001968 0.0011743 -0.0010199 -0.0022724 0.0051652 -0.11166 -0.0042193 -0.0042311 0.0057813 -0.0011158 -0.0034686 -0.0011838 0.00080197 -0.003308 -0.0039275 0 -0.0062442 0 -0.00036281 -6.7575e-05 9.0202e-05 -0.00085418 0.053108 0.002519 0.0010569 -0.003397 -0.0023052 0.0029188 0.0053833 -0.020579 0.0051175 -3.9196e-05 0.04317 0.06566 0.023355 0.097302 0.0077016 0.014018 0.071299 0.082155 0.030593 0.097605 0.057882 0.086748 -0.00013724
1.7227 -0.0037145 -0.0016761 -0.0012431 0.00066298 0 -0.00024875 -0.00048278 0.0014862 -0.0027432 -0.0050089 0.0021759 -0.14901 -0.001618 0.0017623 0.0081199 0.0034663 -0.0011733 0.0032045 0.0049871 -0.00055734 0.0010789 0 -0.0013729 0 0.00070349 -0.00019018 0.00059238 0.00050911 0.09239 -0.0090829 0.0012188 -0.0011908 0.0014035 0.0032941 0.003168 -0.022578 0.002531 -0.0022749 0.045784 0.067695 0.025121 0.094505 0.0071666 0.017503 0.077126 0.079834 0.029513 0.10269 0.055299 0.085886 -0.0055752
1.7266 -0.001647 -0.00087516 0.0020735 0.0015357 0 0.0041679 0.0018536 0.0019613 -0.0039673 -0.0033789 -0.0012982 -0.17004 0.00055735 0.0052323 0.0069395 0.0076718 0.003016 0.006886 0.0095595 0.0016595 0.0061493 0 0.00072793 0 0.0011884 -9.1548e-05 0.001136 0.0014175 0.087442 -0.017895 0.002338 0.0014515 0.0047957 0.0032533 0.0016394 -0.017954 -0.0002377 -0.0064718 0.049278 0.069947 0.026661 0.089758 0.0041688 0.020221 0.083212 0.07507 0.026669 0.10453 0.051783 0.082978 -0.0087124
1.7305 0.00067239 0.00017968 0.0037693 0.0013921 0 0.00576 0.0046433 0.0023176 -0.0040409 0.00096067 -0.0033715 -0.1646 0.00059598 0.0046953 0.0019619 0.0070179 0.0057829 0.0065385 0.011581 0.0023084 0.0075141 0 -0.0016469 0 0.00079225 8.8014e-05 0.0014716 0.0012978 0.048116 -0.022505 0.0034571 0.0027271 0.0062261 0.0031379 0.00068831 -0.0084917 -0.0018795 -0.0084742 0.052771 0.072199 0.0282 0.08501 0.0011709 0.02294 0.089297 0.070305 0.023826 0.10637 0.048268 0.08007 -0.0090136
1.7344 0.0028166 0.00061547 0.0039374 0.00049061 0 0.002736 0.0066103 0.0025996 -0.0028835 0.0035103 -0.0034348 -0.13809 -0.0010865 0.001925 -0.0043956 0.0015123 0.00457 0.0017716 0.008888 0.00056701 0.0050225 0 -0.005906 0 -2.3369e-05 0.0001777 0.0013049 0.00036585 0.011157 -0.022852 0.0026866 0.001854 0.0053746 0.0026175 0.00012724 0.00090726 -0.0019486 -0.006207 0.055972 0.074834 0.030074 0.079911 -0.0035184 0.024366 0.093137 0.065083 0.019287 0.1029 0.045098 0.075004 -0.0070228
1.7383 0.0044828 0.00058313 0.0038344 -0.00031537 0 -0.0024021 0.0068471 0.0027595 -0.0010238 0.0016356 -0.0026167 -0.10687 -0.0026865 -0.00048887 -0.0083109 -0.0041414 0.00039896 -0.0039497 0.0024497 -0.0030891 0.0019213 0 -0.0075799 0 -0.00054024 7.6707e-05 0.00066954 -0.00049506 -0.0020001 -0.019647 -0.00047589 7.7111e-05 0.0031072 0.00087058 -0.00012176 0.0068363 -0.00072104 -0.0015206 0.059132 0.077523 0.031994 0.074763 -0.0084384 0.025616 0.09667 0.059799 0.014517 0.09869 0.041975 0.069645 -0.0042099
1.7422 0.0054506 0.0010428 0.0044279 -1.5317e-05 0 -0.0048601 0.0056355 0.0022398 0.00079238 -0.0028124 -0.0025855 -0.089681 -0.0027532 -0.0016351 -0.0072455 -0.0049878 -0.0028691 -0.0060644 -0.003815 -0.0064597 0.0013418 0 -0.0041563 0 -0.0003988 -0.00019841 1.2009e-05 -0.00047987 -0.0052526 -0.013762 -0.0039268 -0.0003483 0.00052252 -0.0023644 -0.00032658 0.010096 0.0010058 0.00201 0.06167 0.080196 0.034149 0.070512 -0.01293 0.026592 0.098752 0.055519 0.0098299 0.093458 0.039497 0.064333 -0.0022156
1.7461 0.0055706 0.0024235 0.0053139 0.0017838 0 -0.0021322 0.0039584 0.00044586 0.0021304 -0.0057018 -0.0038354 -0.098305 -0.0013102 -0.0023167 -0.001937 -0.00049356 -0.0023012 -0.0030747 -0.0060788 -0.0069549 0.003278 0 0.0028956 0 0.00023055 -0.00051196 -0.00017222 0.00042731 -0.025838 -0.0060325 -0.0045968 0.0016249 -0.0017255 -0.0059595 -0.0010035 0.01379 0.0020672 0.0027656 0.062883 0.08284 0.036808 0.06817 -0.016509 0.026988 0.097741 0.053379 0.0053176 0.086036 0.038391 0.059124 -0.0018921
1.75 0.0048918 0.0038459 0.0051689 0.0043361 0 0.0034896 0.0023736 -0.002214 0.0030952 -0.0049435 -0.0051714 -0.13016 0.00043821 -0.0031402 0.0040157 0.0051474 0.0011248 0.0018757 -0.003818 -0.0038019 0.005003 0 0.0093684 0 0.00093102 -0.00065872 0.00020045 0.0014391 -0.069083 0.0025715 -0.0015242 0.0046741 -0.0033162 -0.0078902 -0.002357 0.019121 0.0014141 0.0022319 0.064095 0.085484 0.039466 0.065828 -0.020088 0.027383 0.09673 0.05124 0.00080534 0.078613 0.037285 0.053914 -0.002877
1.7539 0.0037558 0.0039682 0.0032481 0.006049 0 0.0071171 0.00061445 -0.0040692 0.0040719 -0.0020969 -0.0048889 -0.16736 0.0012948 -0.0033216 0.0067837 0.0072048 0.0034618 0.0037495 -0.00010058 0.0010915 0.0040844 0 0.011521 0 0.0013848 -0.0004792 0.00072791 0.0016691 -0.11117 0.010792 0.002896 0.0062644 -0.0038874 -0.0068258 -0.003673 0.02351 -0.0010063 0.0026273 0.063614 0.087465 0.042346 0.066806 -0.021102 0.027692 0.09227 0.052428 -0.0020866 0.071793 0.037796 0.050638 -0.0040987
1.7578 0.0026073 0.0025365 0.00030861 0.0055553 0 0.0059252 -0.0016597 -0.0034415 0.0052353 0.00011921 -0.0024131 -0.1863 0.0010392 -0.0017602 0.0051285 0.0047804 0.001796 0.00026285 0.001361 0.0046975 0.00065364 0 0.0085849 0 0.0014906 6.7665e-06 0.00092093 0.00090716 -0.12602 0.017267 0.0050147 0.0049886 -0.0031619 -0.0033247 -0.003545 0.022936 -0.0037194 0.0039917 0.062596 0.089236 0.045297 0.068838 -0.0213 0.027974 0.086713 0.054675 -0.0044632 0.065164 0.03882 0.047977 -0.0047969
1.7617 0.0015877 0.00078651 -0.0020365 0.0028261 0 0.0015465 -0.0039623 -0.00037692 0.0063062 0.0010294 0.0012487 -0.17449 0.00048351 0.0010248 0.0011741 0.0011234 -0.0027122 -0.0059372 -0.000457 0.0054179 -0.0031548 0 0.0028255 0 0.0013052 0.00056825 0.00066919 -0.00023083 -0.11288 0.021 0.0033796 0.0017686 -0.0015172 0.00058627 -0.0010051 0.015933 -0.0044439 0.0041581 0.061382 0.090711 0.048106 0.071586 -0.020885 0.028304 0.080627 0.057455 -0.0062919 0.059271 0.040011 0.045987 -0.0051329
1.7656 0.00034422 0.00014009 -0.0028338 -0.00059919 0 -0.0019707 -0.0051206 0.0030323 0.0067779 0.0020908 0.0045707 -0.14214 0.00074492 0.0027356 -0.001472 -4.0401e-05 -0.0058062 -0.0096108 -0.0033073 0.0041131 -0.0054349 0 -0.0024659 0 0.00098833 0.00091115 0.00031617 -0.00087608 -0.093312 0.021735 4.5523e-05 -0.0011311 -0.00013385 0.0030664 0.0034211 0.0051166 -0.0018811 0.0015815 0.059376 0.090992 0.050346 0.077226 -0.017984 0.028825 0.072404 0.062397 -0.005903 0.056355 0.041871 0.046716 -0.0058479
1.7695 -0.0016003 0.00066247 -0.0025673 -0.0026032 0 -0.0021703 -0.0043927 0.0043465 0.00635 0.004162 0.0068381 -0.11623 0.002364 0.0015316 -0.00069454 0.0018189 -0.0041425 -0.0075258 -0.004157 0.0027445 -0.0057811 0 -0.0052467 0 0.00076798 0.00091584 0.00029861 -0.00064079 -0.083902 0.019875 -0.0015519 -0.0021084 -0.00015419 0.0037419 0.0078038 -0.005062 0.0029309 -0.0023129 0.057371 0.091273 0.052586 0.082867 -0.015084 0.029347 0.064181 0.067339 -0.005514 0.053439 0.043732 0.047446 -0.0073722
1.7734 -0.0041527 0.0010725 -0.0024246 -0.0020594 0 -1.3112e-05 -0.0022924 0.0029521 0.0051095 0.0057421 0.0083417 -0.11896 0.0048595 -0.0016992 0.0025127 0.0039689 0.0015996 -0.0010431 -0.0021088 0.0022876 -0.0046292 0 -0.0056029 0 0.00082629 0.00074677 0.00072847 0.00014166 -0.078644 0.01602 6.157e-05 -0.0012942 -0.0014774 0.0034882 0.010084 -0.011813 0.0071687 -0.0040531 0.056 0.090687 0.053821 0.089258 -0.011598 0.029902 0.055991 0.071955 -0.0038354 0.053189 0.045131 0.049675 -0.0093256
1.7773 -0.0063419 0.00030303 -0.0029112 0.00024059 0 0.0018527 -0.00014252 0.00052957 0.0033226 0.0046116 0.0094053 -0.1485 0.0069748 -0.0037727 0.0050996 0.0036196 0.0073934 0.0054429 0.0010114 0.0021521 -0.0021479 0 -0.0049155 0 0.0011331 0.00070246 0.0013045 0.00081307 -0.060582 0.010496 0.0031701 1.1125e-05 -0.0024992 0.0032001 0.0094685 -0.015315 0.0084454 -0.0014429 0.054991 0.08961 0.054484 0.096076 -0.0077778 0.030477 0.047819 0.076384 -0.0014235 0.054455 0.046266 0.052757 -0.010899
1.7813 -0.0068681 -0.0012086 -0.0033182 0.0021426 0 0.0019427 0.0011856 -0.00065518 0.0011725 0.00089282 0.0095214 -0.18039 0.0074782 -0.0022423 0.0047066 0.00082944 0.0094412 0.0083637 0.002637 0.0014316 0.0016043 0 -0.0043125 0 0.0014293 0.00092611 0.0015857 0.00098197 -0.026291 0.003363 0.0047575 0.00058985 -0.0013522 0.0029797 0.006816 -0.017002 0.006721 0.0041914 0.054169 0.088502 0.055019 0.10279 -0.00408 0.03102 0.03982 0.080583 0.0010298 0.055904 0.047302 0.055857 -0.011634
1.7852 -0.005151 -0.0019971 -0.0025615 0.0018527 0 0.00083586 0.0019713 0.00013861 -0.0011783 -0.0024153 0.0076816 -0.18965 0.0060527 0.0020375 0.0016608 -0.0017899 0.0071688 0.0074587 0.0018145 0.00022491 0.005594 0 -0.0037522 0 0.0014628 0.0012583 0.0013432 0.00076405 0.0073171 -0.005106 0.0033863 2.6882e-05 0.0023386 0.0024702 0.0038045 -0.017096 0.0040571 0.0090614 0.055593 0.087028 0.054008 0.10821 -0.0018477 0.031167 0.033895 0.082014 0.0039807 0.059546 0.047146 0.059165 -0.0117
1.7891 -0.0019262 -0.0012366 -0.00042762 -0.00052735 0 -0.00022368 0.0030691 0.001718 -0.0032922 -0.0024118 0.0035734 -0.17318 0.0036479 0.0055764 -0.0015248 -0.0019582 0.0031054 0.0050373 -0.0002618 -0.00055884 0.0076903 0 -0.0023689 0 0.0012634 0.0013905 0.00070585 0.00053513 0.02134 -0.013882 0.00024552 -0.0013363 0.0068429 0.0016532 0.0016842 -0.014139 0.0024557 0.010039 0.057018 0.085555 0.052996 0.11363 0.00038463 0.031315 0.02797 0.083444 0.0069317 0.063187 0.04699 0.062474 -0.011366
1.793 0.0012279 0.00035777 0.0021105 -0.0029848 0 -0.00081552 0.0047753 0.0024462 -0.0044316 0.0005341 -0.0016932 -0.15091 0.0018997 0.0055388 -0.0025811 -4.9362e-05 0.00027877 0.0034131 -0.0016917 -0.00046211 0.0063195 0 0.00040284 0 0.0011201 0.0011726 4.6401e-05 0.00052518 0.015462 -0.021158 -0.0022927 -0.0026784 0.0095236 0.00097884 0.00056818 -0.0068974 0.0019653 0.0067687 0.05965 0.084532 0.051524 0.11765 0.0011733 0.031044 0.02359 0.083195 0.009466 0.066634 0.046583 0.064902 -0.01034
1.7969 0.003061 0.0014023 0.0037754 -0.0032347 0 -0.0012011 0.0064051 0.0018458 -0.0040707 0.003122 -0.0061691 -0.14495 0.001879 0.0022998 -0.0014713 0.0014293 -0.00017233 0.0032106 -0.0016656 -3.5783e-05 0.0022683 0 0.0040385 0 0.0012275 0.00076519 -0.00026419 0.00065657 0.0065973 -0.025004 -0.0028225 -0.0029511 0.0088061 0.00066875 -0.00037279 0.003505 0.00095624 0.0012405 0.063414 0.08393 0.04962 0.12034 0.00060912 0.030382 0.020657 0.081372 0.01161 0.0699 0.04594 0.066507 -0.007848
1.8008 0.0034715 0.0013962 0.0040658 -0.00070803 0 -0.0012801 0.0069551 0.0006451 -0.0025135 0.0026431 -0.0084026 -0.15784 0.0031036 -0.0012389 -4.3219e-05 0.00044762 0.00077346 0.0037175 -0.001039 6.8889e-05 -0.0016647 0 0.0072254 0 0.0013916 0.00048099 -8.1631e-05 0.00071259 0.0088567 -0.024295 -0.0017155 -0.0014027 0.0051906 0.00016472 -0.0021262 0.013541 -0.0017928 -0.0040048 0.067179 0.083328 0.047716 0.12303 4.4971e-05 0.02972 0.017724 0.079548 0.013754 0.073166 0.045298 0.068111 -0.0034909
1.8047 0.0032748 0.0010996 0.003434 0.0028132 0 -0.00047843 0.0060037 -0.00047702 -0.00086003 -0.00030209 -0.0082579 -0.17175 0.0037565 -0.002609 0.00017557 -0.0025557 0.0015549 0.0041876 -0.0014527 0.00022593 -0.0032381 0 0.0089743 0 0.001187 0.00048679 0.00041066 0.00058953 0.019617 -0.019251 -0.0003022 0.001605 0.00056568 -0.001416 -0.0050372 0.019515 -0.0054477 -0.0070444 0.071561 0.084249 0.046064 0.12345 -0.0025023 0.028255 0.016916 0.076343 0.014509 0.073995 0.04547 0.067315 0.0020024
1.8086 0.0032347 0.0013599 0.0025274 0.0045323 0 0.0011334 0.0038749 -0.0017477 -0.00013396 -0.0028396 -0.0066282 -0.16835 0.002153 -0.0018072 -0.00035804 -0.0051361 0.0015135 0.0044349 -0.003895 0.001529 -0.0029278 0 0.009458 0 0.00046124 0.00067399 0.00079417 0.00036633 0.027009 -0.011244 0.00032602 0.0042916 -0.0033302 -0.0041947 -0.0084365 0.020074 -0.0076765 -0.0067249 0.075972 0.08524 0.044423 0.12376 -0.0051415 0.026753 0.016206 0.073074 0.015199 0.07471 0.04568 0.066408 0.0070268
1.8125 0.0033346 0.0019004 0.0014526 0.0028816 0 0.0021733 0.001091 -0.0037284 -0.00034742 -0.0031419 -0.0046314 -0.14823 -0.0016685 -0.00052317 9.0078e-05 -0.0051071 0.0010954 0.0043958 -0.0077452 0.0042137 -0.0031849 0 0.0097079 0 -0.00037909 0.00081492 0.00069999 0.0001734 0.027201 -0.0020872 -0.00019373 0.0044956 -0.0058571 -0.0070501 -0.010894 0.01682 -0.0068575 -0.0028978 0.079701 0.086689 0.043183 0.12368 -0.0078284 0.025035 0.015756 0.070142 0.01534 0.074108 0.046407 0.064667 0.010222
1.8164 0.0029293 0.0016007 -0.00012944 -0.0011873 0 0.0010851 -0.0020341 -0.0061395 -0.00051645 -0.0020697 -0.0031799 -0.12977 -0.0056814 0.00011411 0.0021881 -0.0024216 0.0010242 0.0036664 -0.01088 0.0067618 -0.0054109 0 0.010419 0 -0.00069482 0.00081083 0.00012512 5.2896e-05 0.02917 0.0066228 -0.001628 0.0015783 -0.007237 -0.0083995 -0.011011 0.012625 -0.003689 0.0027624 0.082385 0.088839 0.042556 0.12302 -0.010588 0.022986 0.015702 0.067724 0.014638 0.071486 0.047926 0.061649 0.011411
1.8203 0.0014993 -5.142e-05 -0.0022892 -0.0049175 0 -0.0019215 -0.0051547 -0.0076833 0.00026294 -0.0014688 -0.0030202 -0.12963 -0.0073567 0.00054759 0.0041859 0.00088014 0.001477 0.001821 -0.010888 0.0070723 -0.0079575 0 0.011079 0 -0.00027708 0.00075337 -0.00049885 -3.6529e-05 0.041988 0.013748 -0.0032889 -0.0025959 -0.0077613 -0.0075173 -0.0083291 0.0092718 -0.00061689 0.0065885 0.085069 0.090989 0.04193 0.12235 -0.013348 0.020937 0.015649 0.065307 0.013937 0.068864 0.049445 0.05863 0.011498
1.8242 -0.00080015 -0.0021318 -0.0044061 -0.0058363 0 -0.0045117 -0.0074965 -0.0072564 0.0017351 -0.0015835 -0.0045974 -0.14578 -0.0057346 0.0016297 0.0032725 0.0023706 0.0019142 -0.0008927 -0.0068458 0.0046483 -0.0075519 0 0.010419 0 0.00036745 0.00074959 -0.00063081 -0.00011361 0.062021 0.018512 -0.0041301 -0.0049286 -0.0074037 -0.0050714 -0.0037524 0.006443 0.00028474 0.0048204 0.084917 0.092869 0.042015 0.12199 -0.014763 0.018756 0.015019 0.064479 0.012413 0.063839 0.051008 0.054674 0.011511
1.8281 -0.0032651 -0.0031476 -0.0055707 -0.0035248 0 -0.0042818 -0.008107 -0.0052152 0.002577 -0.00095252 -0.0074414 -0.16012 -0.0022537 0.003027 -0.0015301 0.0010671 0.0014912 -0.0034671 -0.00047893 0.0013401 -0.0028421 0 0.0078517 0 0.00047815 0.00073874 -0.00011979 -0.00011982 0.076833 0.020371 -0.0032577 -0.00377 -0.0060818 -0.0024174 0.00089742 0.0026599 -0.0010802 -0.003181 0.084201 0.094696 0.042242 0.1217 -0.015911 0.016549 0.014275 0.063966 0.010726 0.058337 0.052579 0.050532 0.011785
1.832 -0.005176 -0.0026324 -0.0053873 0.00023089 0 -0.00124 -0.0067235 -0.0031964 0.0016581 0.0011591 -0.0097898 -0.15703 0.0004695 0.0033165 -0.0079217 -0.0019407 -0.00033027 -0.0048926 0.0045276 -0.00036327 0.003703 0 0.0044534 0 -0.00018467 0.00053762 0.00059205 1.6615e-05 0.080785 0.01905 -0.00082668 -0.00051448 -0.0040317 -0.00048522 0.0039331 -0.0029495 -0.0030742 -0.013351 0.082573 0.095977 0.042449 0.12162 -0.016525 0.014374 0.013235 0.063753 0.0088861 0.052325 0.053508 0.046315 0.011945
1.8359 -0.0061528 -0.001598 -0.0043042 0.0028403 0 0.0020158 -0.0042753 -0.0025856 -0.00079392 0.003079 -0.0094106 -0.13813 0.00085461 0.0016808 -0.011987 -0.0043427 -0.0032788 -0.0049458 0.0050819 0.00027462 0.0077045 0 0.0023078 0 -0.0010643 8.024e-05 0.00083153 0.00028416 0.082168 0.01465 0.0016075 0.0015802 -0.0017634 0.00063202 0.0046931 -0.0097003 -0.0038836 -0.019193 0.078525 0.09581 0.042601 0.12213 -0.015722 0.012287 0.011411 0.064335 0.0066393 0.044961 0.05273 0.0419 0.01146
1.8398 -0.0061054 -0.0013102 -0.0031318 0.0026899 0 0.0027611 -0.0022398 -0.0032349 -0.0033297 0.0022578 -0.0054452 -0.11934 -0.00042715 -0.00091696 -0.011454 -0.0042367 -0.0061574 -0.0041645 0.0012976 0.0017748 0.0067704 0 0.0026581 0 -0.0013471 -0.00042389 0.00034167 0.00057941 0.092125 0.0076945 0.0021034 0.00036494 0.00030774 0.0012241 0.0036559 -0.015832 -0.002819 -0.01664 0.074477 0.095644 0.042753 0.12264 -0.014919 0.010199 0.0095874 0.064917 0.0043924 0.037598 0.051953 0.037485 0.010065
1.8438 -0.0050572 -0.001839 -0.0022806 8.1942e-05 0 0.0007216 -0.0013296 -0.0037279 -0.0045617 -0.0015548 0.00034623 -0.11522 -0.0012871 -0.0025861 -0.0073691 -0.0014565 -0.0073729 -0.003144 -0.0032671 0.0023542 0.0024777 0 0.0046098 0 -0.00077233 -0.00062129 -0.00041744 0.00079423 0.10833 -0.00088308 0.00013482 -0.0032375 0.0020618 0.0014422 0.0018602 -0.019648 -0.00044094 -0.0074212 0.069406 0.093541 0.042158 0.12339 -0.013547 0.0082895 0.007485 0.06501 0.0020354 0.029642 0.048221 0.033183 0.0077819
1.8477 -0.0031648 -0.00208 -0.0015058 -0.0031232 0 -0.0018735 -0.00086282 -0.0028082 -0.0042454 -0.0053369 0.0044877 -0.12709 -0.00022043 -0.0024345 -0.0027086 0.0022442 -0.0060072 -0.0020366 -0.0044117 0.0019329 -0.0014068 0 0.0057584 0 0.0001214 -0.00033419 -0.00067006 0.00089381 0.11335 -0.0097151 -0.0025844 -0.0061093 0.0034948 0.0013528 0.00025382 -0.02018 0.0021265 0.0021814 0.063924 0.090659 0.041264 0.12422 -0.011945 0.0064519 0.0052705 0.064907 -0.00036597 0.021448 0.043302 0.028925 0.0048772
1.8516 -0.00086292 -0.0011741 -0.00035777 -0.0047729 0 -0.0026511 0.00044032 -0.00045088 -0.0031021 -0.0055194 0.0044954 -0.14505 0.0024352 -0.0013119 0.00042084 0.0043213 -0.0026963 -0.00077522 -0.0009067 0.0018835 -0.0024358 0 0.0042815 0 0.00054755 0.00024773 -8.9336e-05 0.00090082 0.090666 -0.017018 -0.0033977 -0.0057341 0.0044635 0.0012703 -0.00057137 -0.017111 0.0038449 0.00625 0.058652 0.087501 0.040181 0.12499 -0.010475 0.0046675 0.0031915 0.064531 -0.0027051 0.013278 0.037834 0.024731 0.0020141
1.8555 0.0012045 0.00040141 0.0012069 -0.0037877 0 -0.0012898 0.0030039 0.0023423 -0.0017587 -0.0016144 0.0010927 -0.15885 0.0050264 -0.00055237 0.0020485 0.0031873 0.00058192 0.00040696 0.0044154 0.0028861 -0.0011679 0 0.00055402 0 0.00022598 0.00070219 0.00082773 0.00082062 0.041079 -0.020917 -0.0011762 -0.0022689 0.004735 0.0016331 -0.00037596 -0.010619 0.0040673 0.0036078 0.054548 0.082805 0.038053 0.12539 -0.009741 0.0031781 0.0018653 0.062644 -0.0046985 0.0052392 0.029323 0.020884 0.00028188
1.8594 0.0025614 0.0013606 0.0027032 -0.0008398 0 0.0005732 0.0057861 0.0044965 -0.00012017 0.0032116 -0.0022367 -0.16554 0.0061284 -0.0003087 0.0031344 -0.00063974 0.0019126 0.00091818 0.0072487 0.0035873 0.00026159 0 -0.003247 0 -0.00042768 0.00071213 0.0011863 0.00061285 -0.017486 -0.020178 0.002397 0.0018278 0.0042853 0.0023573 0.00063878 -0.0016895 0.0027476 -0.001859 0.050443 0.078109 0.035924 0.12578 -0.0090069 0.0016888 0.00053906 0.060758 -0.0066919 -0.0027994 0.020811 0.017037 0.00059666
1.8633 0.0032362 0.0010779 0.0035541 0.0020905 0 0.0012299 0.0071329 0.005445 0.0021172 0.005227 -0.0021648 -0.16837 0.0054906 0.00047023 0.0037726 -0.0048761 0.00095017 0.00033667 0.0056764 0.0018973 0.00066689 0 -0.0051376 0 -0.00080456 0.00029487 0.00053729 0.00025389 -0.064776 -0.014978 0.0041551 0.0039466 0.0034288 0.0025088 0.0016765 0.0075775 0.0006296 -0.0047206 0.048511 0.073661 0.033618 0.12575 -0.0093095 0.00050309 0.00039444 0.058225 -0.0079768 -0.010032 0.012095 0.013715 0.0027042
1.8672 0.0036448 0.000214 0.0035669 0.0030932 0 0.0003864 0.0061879 0.0049984 0.0045307 0.003528 0.0016638 -0.1714 0.0036705 0.0024211 0.0031302 -0.0070825 -0.00085852 -0.0011001 0.0015976 -0.0023873 0.00066343 0 -0.0049839 0 -0.00070557 -0.00025976 -0.00068464 -0.00018248 -0.091302 -0.0070199 0.0022992 0.0032024 0.0025524 0.0010122 0.0015788 0.014558 -0.00096807 -0.0020574 0.048077 0.069383 0.031189 0.12542 -0.010327 -0.0004732 0.0010644 0.055246 -0.0087734 -0.016709 0.0032371 0.010756 0.0048293
1.8711 0.0040742 -0.00021182 0.0029624 0.0017463 0 -0.0010602 0.0034515 0.0031245 0.0058873 0.00030369 0.00646 -0.17652 0.0011726 0.004568 0.0010817 -0.0062983 -0.0016068 -0.0026103 -0.0015366 -0.0067149 0.0013527 0 -0.0042962 0 -0.00042199 -0.00063842 -0.0015659 -0.0005338 -0.09886 0.0013276 -0.0018802 0.00067484 0.0017326 -0.0020806 -0.00034655 0.017647 -0.00099691 0.0050248 0.047777 0.065194 0.028802 0.12508 -0.011381 -0.0014279 0.0018068 0.052301 -0.0095095 -0.023296 -0.0054946 0.0078486 0.0047395
1.875 0.0043004 -9.7113e-05 0.0020131 -0.00055106 0 -0.0021892 0.00010368 0.00017642 0.0052079 -0.001801 0.0088385 -0.18395 -0.0017078 0.00514 -0.00076098 -0.0034566 -0.00058231 -0.0034273 -0.0021893 -0.0079576 0.0027751 0 -0.0045275 0 -0.00029618 -0.00069694 -0.0015631 -0.00066475 -0.093285 0.0083415 -0.0050605 -0.0017024 0.00069952 -0.005129 -0.0034825 0.017401 0.00041007 0.012794 0.051617 0.063718 0.027689 0.12449 -0.013583 -0.0017143 0.0047889 0.050374 -0.0083769 -0.027099 -0.010322 0.0065405 0.0015887
1.8789 0.0037747 -0.00027633 0.00077196 -0.0017442 0 -0.0026815 -0.0029814 -0.0027983 0.0028849 -0.0020102 0.0076441 -0.19256 -0.0042766 0.0035371 -0.00030302 -0.00041529 0.0013086 -0.003204 -0.0018211 -0.0055092 0.0039367 0 -0.0056543 0 -0.00031185 -0.00047182 -0.00096416 -0.00059013 -0.080041 0.013654 -0.0047571 -0.0024659 -0.00077362 -0.006004 -0.0059909 0.015866 0.0019304 0.01737 0.055457 0.062242 0.026576 0.1239 -0.015784 -0.0020008 0.007771 0.048448 -0.0072442 -0.030903 -0.015149 0.0052323 -0.0031622
1.8828 0.0022141 -0.0012752 -0.00078541 -0.00090872 0 -0.0025527 -0.0054654 -0.0044185 0.00058367 -0.0011738 0.0045147 -0.19904 -0.0051994 0.001097 0.0026672 0.0014118 0.0026279 -0.0019965 -0.0026958 -0.0019919 0.0040543 0 -0.0063752 0 -0.00015552 -8.7987e-05 -0.00053291 -0.00048349 -0.06466 0.017754 -0.0013886 -0.0013686 -0.0024724 -0.0038941 -0.0060698 0.014422 0.0021848 0.016495 0.060663 0.062616 0.026697 0.12358 -0.017793 -0.0019626 0.011531 0.047976 -0.0051412 -0.032708 -0.016732 0.0049892 -0.006805
1.8867 -1.2966e-05 -0.002406 -0.002409 0.00094018 0 -0.0018473 -0.007032 -0.0039836 -8.9627e-05 -2.0955e-05 0.0019498 -0.19891 -0.0034435 -0.00033478 0.005808 0.0016903 0.0027711 -0.00012783 -0.0050429 -0.00073192 0.0032772 0 -0.0055465 0 0.00037631 0.00030455 -0.00072787 -0.00054818 -0.051733 0.020773 0.002241 0.000591 -0.0037776 -7.869e-05 -0.0034154 0.01226 0.0010126 0.010192 0.067406 0.065071 0.028208 0.12356 -0.019586 -0.0015592 0.016166 0.049138 -0.0019469 -0.032265 -0.014665 0.0059438 -0.0075547
1.8906 -0.0021034 -0.0024313 -0.0035029 0.0018557 0 -0.00085281 -0.0070704 -0.0021493 0.0011153 0.0015318 0.00098961 -0.19132 0.00035833 -0.00040322 0.00636 0.00081772 0.0022352 0.001769 -0.0067377 -0.0025879 0.0020943 0 -0.0033112 0 0.0011049 0.00054498 -0.0012819 -0.0008497 -0.040179 0.021755 0.0034213 0.0017716 -0.0041052 0.0031449 0.00045754 0.0073117 -0.00041994 0.00073006 0.074148 0.067525 0.029719 0.12354 -0.021379 -0.0011559 0.020801 0.050301 0.0012474 -0.031822 -0.012598 0.0068983 -0.0057782
1.8945 -0.0034007 -0.0010757 -0.0035319 0.00090393 0 -0.00026584 -0.0051656 -0.00040537 0.003009 0.0033572 0.00069989 -0.18313 0.0038064 -0.00044665 0.0039642 -0.00073208 0.0017373 0.0027368 -0.0057324 -0.0053281 0.0004857 0 -0.00087473 0 0.0016038 0.00050493 -0.0015283 -0.0012463 -0.021893 0.019196 0.0017076 0.00097857 -0.003303 0.0043709 0.003387 -0.0010901 -0.00085191 -0.0080708 0.081138 0.072752 0.033685 0.12445 -0.021502 -0.00040972 0.025734 0.054555 0.0055387 -0.027132 -0.00485 0.0097814 -0.0031656
1.8984 -0.0037623 0.00046725 -0.0025431 -0.00085236 0 -0.00060058 -0.001864 0.00024397 0.0039968 0.0042509 -0.00036393 -0.18563 0.0044997 -0.0016412 0.001062 -0.0026314 0.0013814 0.0019268 -0.0024226 -0.0059913 -0.0018409 0 0.00066122 0 0.001553 0.00018475 -0.0011041 -0.0014797 0.010141 0.012427 -0.00099516 -0.0014969 -0.0016609 0.0040117 0.0041572 -0.010624 -0.00023353 -0.012463 0.088153 0.078252 0.037893 0.12546 -0.021461 0.00037029 0.030697 0.059115 0.0099384 -0.022022 0.0034598 0.012855 -0.00088397
1.9023 -0.0034262 0.00076266 -0.0012261 -0.0013738 0 -0.0013186 0.0013374 6.3683e-05 0.0031558 0.0028835 -0.0024686 -0.20408 0.0021799 -0.0033178 0.00035588 -0.0044482 0.00084167 -0.0006416 0.00066311 -0.0036395 -0.0043896 0 0.0011674 0 0.00095316 -0.00023727 -0.00031793 -0.0013639 0.05083 0.0025717 -0.0022725 -0.0038103 0.00036101 0.0034738 0.0030951 -0.017414 0.00028561 -0.01093 0.094365 0.083948 0.042554 0.12668 -0.020709 0.001101 0.035297 0.064217 0.014183 -0.015676 0.012536 0.016283 0.0012312
1.9063 -0.0026492 -0.00025353 -0.00035395 0.00029112 0 -0.00098827 0.0030368 3.9865e-05 0.0005619 -0.00037666 -0.0044929 -0.22979 -0.00096874 -0.0035637 0.0021068 -0.0054602 0.00017271 -0.0037469 0.0013978 0.00015848 -0.0055803 0 0.0013367 0 7.1451e-05 -0.00050681 0.00015413 -0.00092991 0.082968 -0.0077875 -0.0012432 -0.0039045 0.0023333 0.0035847 0.0013322 -0.019242 -0.00031965 -0.0053819 0.099082 0.090007 0.048056 0.12831 -0.018635 0.0017399 0.03922 0.070329 0.01814 -0.0070278 0.02304 0.02037 0.0036809
1.9102 -0.0015534 -0.001167 -9.5659e-05 0.0029711 0 0.001203 0.0030621 0.00066669 -0.0029652 -0.0032254 -0.0051737 -0.24436 -0.0023704 -0.0015309 0.00423 -0.0049342 4.5137e-05 -0.0056343 -2.9787e-05 0.0031217 -0.0040061 0 0.001901 0 -0.00072947 -0.00049392 -8.9153e-05 -0.00041134 0.091552 -0.015975 0.00086643 -0.001359 0.0038454 0.0039009 -0.00029027 -0.017208 -0.0017441 -5.1754e-05 0.1038 0.096065 0.053559 0.12994 -0.016561 0.0023788 0.043143 0.076441 0.022096 0.0016203 0.033544 0.024457 0.0058902
1.9141 -0.00026213 -0.00065599 0.00010916 0.0044315 0 0.0041079 0.0025271 0.0014391 -0.0061447 -0.0034921 -0.0043486 -0.23473 -0.0014759 0.001248 0.0049282 -0.002687 0.00093516 -0.0052719 -0.0017633 0.0041194 -9.9243e-06 0 0.0030585 0 -0.0011257 -0.00029933 -0.00082127 -6.8911e-05 0.077825 -0.020474 0.0019222 0.0019917 0.0044851 0.0034451 -0.0015629 -0.014028 -0.0025716 0.0014901 0.10569 0.10043 0.058326 0.13117 -0.013822 0.0026222 0.045625 0.081554 0.024442 0.011102 0.041772 0.028117 0.0062869
1.918 0.00098722 0.0010466 0.00093477 0.0034609 0 0.0052616 0.0027178 0.0015619 -0.0075002 -0.0013323 -0.0029758 -0.20547 -6.3461e-05 0.0022383 0.0046713 0.00059101 0.0022107 -0.0030842 -0.0024633 0.0033928 0.0043248 0 0.0044687 0 -0.00094799 -0.00014133 -0.0014274 1.0945e-05 0.056245 -0.021201 0.00073192 0.0035264 0.0040257 0.0019118 -0.0024581 -0.010882 -0.0016948 -0.0010544 0.10682 0.10435 0.062897 0.1323 -0.010905 0.0027598 0.047721 0.086398 0.026356 0.020806 0.049389 0.031661 0.0040002
1.9219 0.0019963 0.0024688 0.0023987 0.00089701 0 0.0032739 0.0039048 0.00097209 -0.0059945 0.0010204 -0.0021284 -0.17628 -0.00013335 0.00060024 0.0051525 0.0035628 0.0023998 -0.00051237 -0.0024446 0.001623 0.0069667 0 0.0055134 0 -0.00032255 -0.00012688 -0.0014659 -2.732e-05 0.036709 -0.018895 -0.0019727 0.0022048 0.002694 3.0223e-05 -0.0027743 -0.0063896 0.00054874 -0.004673 0.10726 0.10747 0.066834 0.13305 -0.0081843 0.0028236 0.049428 0.090537 0.027688 0.03012 0.055679 0.034847 0.00024315
1.9258 0.002844 0.0025883 0.0037382 -0.0013264 0 -0.00046312 0.0051971 0.00044763 -0.0019508 0.0017235 -0.0021024 -0.16617 -0.0016974 -0.0017865 0.0065487 0.0049013 0.0006588 0.0010992 -0.002685 -0.00059374 0.0075961 0 0.0054819 0 0.00029207 -0.00014827 -0.0010192 4.0259e-05 0.013003 -0.014399 -0.0041413 -0.00043071 0.001157 -0.0011811 -0.0024439 0.0010446 0.0026581 -0.0056157 0.10532 0.10788 0.068625 0.13251 -0.0061283 0.0026381 0.049819 0.092287 0.027051 0.038109 0.05748 0.036818 -0.0024345
1.9297 0.0038317 0.0019089 0.0041178 -0.0019676 0 -0.0028046 0.0054379 0.00068312 0.0026558 0.0011761 -0.0023942 -0.17872 -0.0028799 -0.0022087 0.0066167 0.0040084 -0.0020475 0.001243 -0.003217 -0.002419 0.0073112 0 0.0037521 0 0.00036156 -2.2199e-05 -0.00054851 0.00028291 -0.027512 -0.0084014 -0.0040267 -0.0016663 8.5315e-05 -0.0013612 -0.0019967 0.010272 0.0033017 -0.0023711 0.10338 0.10829 0.070417 0.13197 -0.0040723 0.0024526 0.05021 0.094037 0.026414 0.046099 0.05928 0.038788 -0.0025103
1.9336 0.0050789 0.0017113 0.0034745 -0.0012421 0 -0.0018113 0.0041595 0.0014314 0.0053242 0.0011742 -0.0022689 -0.20112 -0.0021783 4.8183e-05 0.003125 0.001425 -0.0034963 0.00017517 -0.0030006 -0.002671 0.0068738 0 0.00017346 0 -0.00025954 0.00027778 -0.00043966 0.0005203 -0.083572 -0.0015679 -0.0014821 -9.4905e-05 -0.00037211 -0.00098548 -0.0022782 0.017471 0.0023557 0.0033916 0.10066 0.10687 0.070062 0.12999 -0.0032324 0.0025738 0.050062 0.094035 0.024809 0.051806 0.057925 0.039864 -0.0010118
1.9375 0.0061958 0.0024459 0.0025935 -3.4111e-05 0 0.0013863 0.0017586 0.0017256 0.0049798 0.0025412 -0.0012083 -0.21629 -0.00030795 0.0029333 -0.0029603 -0.0013445 -0.0022123 -0.0014814 -0.0013998 -0.0007782 0.0057463 0 -0.0045499 0 -0.0010874 0.00055481 -0.00067821 0.00047815 -0.1344 0.0053956 0.0020679 0.003237 -0.00067805 -0.00073778 -0.0034232 0.019521 0.00079121 0.0084283 0.097541 0.10452 0.068638 0.12731 -0.002998 0.0028477 0.049646 0.093159 0.022723 0.056377 0.054999 0.040495 -0.00048522
1.9414 0.0064738 0.0032187 0.0022717 0.0012225 0 0.003792 -0.00099491 0.000953 0.0029607 0.0041621 0.0010017 -0.21589 0.00048781 0.0036897 -0.0074426 -0.0026526 0.00096835 -0.002885 0.00064903 0.0021173 0.0031635 0 -0.009016 0 -0.0013532 0.00056956 -0.00092572 6.2002e-05 -0.15826 0.011911 0.0048251 0.0059794 -0.0014101 -0.00083172 -0.0042244 0.016992 -0.00020967 0.010422 0.094534 0.10213 0.067 0.12445 -0.0029043 0.0032743 0.049268 0.092256 0.020721 0.060599 0.052029 0.041129 -0.0024236
1.9453 0.0055079 0.0029611 0.0024282 0.0026131 0 0.0035259 -0.0034025 -0.00039678 0.0018449 0.0045102 0.004213 -0.20371 -0.0010704 0.0015075 -0.006663 -0.0017916 0.0034117 -0.0030274 0.0013229 0.0036063 -0.00015904 0 -0.011982 0 -0.00072646 0.0002761 -0.00088539 -0.00052091 -0.15529 0.017654 0.0058633 0.0065677 -0.0026008 -0.00090945 -0.0029037 0.01323 4.1553e-05 0.009288 0.092427 0.099344 0.063568 0.12012 -0.0039853 0.0049751 0.049201 0.091123 0.019422 0.061901 0.048688 0.041786 -0.0058757
1.9492 0.0036547 0.0018318 0.0021806 0.003904 0 0.0014572 -0.004859 -0.0011018 0.0030272 0.0036361 0.0076896 -0.18956 -0.0037829 -0.0019185 -0.0013379 0.00046335 0.0029444 -0.0012312 -0.00024314 0.0021701 -0.0020771 0 -0.013246 0 0.00028261 -0.00014137 -0.00059239 -0.00093036 -0.14739 0.022332 0.0054126 0.0051762 -0.0035357 -0.00043855 0.001172 0.010431 0.0016239 0.0065726 0.090321 0.096559 0.060137 0.11579 -0.0050663 0.0066759 0.049133 0.08999 0.018122 0.063203 0.045347 0.042443 -0.0086746
1.9531 0.0018494 0.0011315 0.00093212 0.0042067 0 -2.2437e-05 -0.0047761 -0.00028113 0.005393 0.0030805 0.010086 -0.18177 -0.0051314 -0.0042045 0.0037522 0.0024771 -0.00019392 0.0020269 -0.003027 -0.0010394 -0.0011725 0 -0.013608 0 0.00073726 -0.00046195 -0.00035482 -0.00099596 -0.15371 0.025283 0.0042261 0.0029828 -0.0032349 0.00087591 0.0065111 0.0072441 0.0041267 0.003922 0.089476 0.094833 0.056765 0.11119 -0.005983 0.0093902 0.049667 0.090005 0.018367 0.063623 0.044212 0.043903 -0.0098501
1.957 0.00094319 0.001822 -0.00064203 0.0029353 0 0.00055175 -0.0028422 0.0019018 0.0064747 0.0038623 0.010091 -0.18409 -0.0038298 -0.0043213 0.0042149 0.0031971 -0.0035006 0.0049569 -0.0050908 -0.0029846 0.0014049 0 -0.013808 0 0.00018664 -0.00062777 -0.00041062 -0.0008451 -0.16959 0.025369 0.0029467 0.0010148 -0.001232 0.0029365 0.01041 0.00091616 0.0066491 0.0020233 0.089679 0.093986 0.053443 0.10636 -0.0067633 0.012946 0.0507 0.090973 0.019895 0.06331 0.044907 0.046029 -0.010528
1.9609 0.0011855 0.0034254 -0.0008776 0.0010372 0 0.0027481 0.00052854 0.0044767 0.0049546 0.005161 0.0074845 -0.19609 -0.00098258 -0.0028797 0.00017601 0.0031139 -0.0043113 0.0056561 -0.0052766 -0.0016806 0.002832 0 -0.013499 0 -0.00083041 -0.00072973 -0.00064491 -0.00072131 -0.17396 0.021516 0.0021432 -9.8836e-05 0.0019937 0.0052783 0.011059 -0.0083322 0.0079158 0.00061807 0.089881 0.09314 0.050121 0.10152 -0.0075436 0.016501 0.051733 0.091941 0.021422 0.062997 0.045602 0.048156 -0.012382
1.9648 0.0022731 0.0046229 0.0014031 0.00074327 0 0.0053936 0.004174 0.0064518 0.0019635 0.0054158 0.0036252 -0.21346 0.0012815 -0.00091582 -0.0041361 0.003652 -0.0019734 0.0038532 -0.0038229 0.0016623 0.0016049 0 -0.011518 0 -0.0012626 -0.00081626 -0.00067181 -0.00069426 -0.15709 0.013604 0.0026249 0.00031025 0.0052785 0.0071929 0.0088945 -0.015959 0.00693 -0.00082584 0.092095 0.095059 0.048646 0.09727 -0.0065156 0.021226 0.053756 0.095259 0.026178 0.062928 0.051512 0.051936 -0.015491
1.9688 0.0037746 0.0048235 0.0056263 0.0035599 0 0.0079816 0.0068755 0.0073917 -9.7822e-05 0.0044383 0.00067276 -0.22813 0.001997 0.0010452 -0.0048222 0.0054293 0.0017338 0.0013814 -0.0015818 0.0036988 -0.00067102 0 -0.0074396 0 -0.00058273 -0.00077234 -0.00023804 -0.0005919 -0.1357 0.0030287 0.0051256 0.0028498 0.0075195 0.0080488 0.0060086 -0.016972 0.003919 -0.0024726 0.094338 0.097019 0.047197 0.093024 -0.0054615 0.025967 0.055793 0.098611 0.03098 0.062863 0.057496 0.05574 -0.018054
1.9727 0.005429 0.0048235 0.0097626 0.0083989 0 0.010514 0.0082406 0.0074613 0.00012585 0.003768 2.8235e-05 -0.23109 0.0019109 0.0026893 -0.0020777 0.0072085 0.0041315 0.00055507 0.00086179 0.0022924 -0.00093604 0 -0.0029018 0 0.00065883 -0.00043217 0.00043767 -0.00024236 -0.13695 -0.0075849 0.0092679 0.0070829 0.0083528 0.0077937 0.0043088 -0.011164 0.00062082 -0.0038503 0.096722 0.099621 0.0467 0.089249 -0.0035053 0.030492 0.05787 0.10195 0.036461 0.063193 0.064363 0.059567 -0.018285
1.9766 0.0070971 0.0057827 0.012018 0.012036 0 0.012338 0.0089269 0.0071551 0.0019388 0.0047104 0.0013751 -0.21836 0.0020313 0.0032684 0.00048589 0.0069224 0.0037179 0.0018691 0.0031069 -0.0013153 0.0018329 0 -0.0011157 0 0.0013531 0.00019422 0.00076824 0.00025184 -0.1697 -0.01542 0.013002 0.010931 0.0083039 0.0072221 0.0042444 -0.0037937 -0.00072973 -0.0039623 0.099298 0.10309 0.04749 0.086111 -0.00032936 0.034723 0.060002 0.10527 0.04286 0.064058 0.072425 0.063427 -0.016284
1.9805 0.0086097 0.0077683 0.012296 0.011867 0 0.012041 0.0099526 0.007013 0.0037818 0.0065342 0.0032287 -0.19503 0.0021864 0.0019338 -9.1124e-05 0.0039897 0.0011235 0.0034369 0.0044057 -0.0038281 0.0051901 0 -0.0045724 0 0.00091551 0.00085051 0.00031977 0.00055046 -0.21756 -0.018641 0.013735 0.011827 0.00835 0.0075232 0.0050765 -0.0004438 0.00091074 -0.0017384 0.10187 0.10656 0.04828 0.082973 0.0028466 0.038955 0.062134 0.10858 0.049259 0.064923 0.080486 0.067287 -0.013828
1.9844 0.0098124 0.0096108 0.011973 0.0084173 0 0.0091104 0.011741 0.0074038 0.0050808 0.0072534 0.0044602 -0.17221 0.0014129 -0.0011102 -0.0031637 0.00045774 -0.0016365 0.0029399 0.0038927 -0.0033177 0.0056388 0 -0.012837 0 -0.00016624 0.0012237 -0.00071689 0.00042623 -0.2622 -0.017018 0.010665 0.0090646 0.0092254 0.0092549 0.0060256 -0.0012674 0.0045386 0.0032434 0.10276 0.10896 0.049936 0.08072 0.0067916 0.041086 0.063313 0.10869 0.054438 0.065709 0.085299 0.068812 -0.012444
1.9883 0.010739 0.010219 0.012262 0.0050589 0 0.0054132 0.013775 0.008373 0.0066638 0.0061904 0.0053241 -0.15842 -0.00042693 -0.004175 -0.0055934 -0.00061863 -0.0028412 0.00014357 0.0015988 -0.0011011 0.0023769 0 -0.022515 0 -0.00086225 0.0012022 -0.0015952 4.9971e-05 -0.30814 -0.011709 0.0060986 0.0050151 0.01094 0.011667 0.0069575 -0.00088047 0.0079798 0.01013 0.10338 0.11119 0.051727 0.078606 0.010857 0.042887 0.064342 0.1083 0.059426 0.066483 0.089602 0.069972 -0.01211
1.9922 0.011581 0.0097548 0.012892 0.0050439 0 0.0042209 0.01509 0.0096659 0.009452 0.0051101 0.0070673 -0.1533 -0.0020226 -0.0053023 -0.0053111 0.0017337 -0.0023206 -0.0027323 -0.0011491 -0.00012337 -0.001772 0 -0.029652 0 -0.00063682 0.00092796 -0.00163 -0.0001416 -0.37729 -0.004413 0.0039525 0.0035267 0.012806 0.013206 0.0081145 0.0057629 0.0097689 0.016873 0.10287 0.11225 0.053188 0.076713 0.014614 0.043644 0.064813 0.10609 0.063194 0.066629 0.091372 0.069638 -0.012044
1.9961 0.012369 0.009282 0.01249 0.0086366 0 0.007138 0.015033 0.010977 0.013127 0.006303 0.010628 -0.14983 -0.0019738 -0.004057 -0.0032646 0.0050439 -0.0013844 -0.0032676 -0.0028873 -0.0016792 -0.0033336 0 -0.032641 0 8.3371e-05 0.00060089 -0.00081717 0.00010407 -0.47742 0.0035143 0.0063293 0.0065732 0.013919 0.012923 0.0095615 0.01768 0.010305 0.021315 0.099806 0.11067 0.053891 0.075325 0.017665 0.042008 0.064005 0.099723 0.064167 0.065334 0.08734 0.065885 -0.012484
2 0.012733 0.0093817 0.010216 0.013012 0 0.012063 0.013627 0.012187 0.016358 0.0097819 0.015737 -0.14265 -0.00052306 -0.0019172 -0.0018407 0.0055408 -0.0015557 -0.0013166 -0.003641 -0.0040544 -0.0017737 0 -0.033132 0 0.00045223 0.00027462 0.00014527 0.00057132 -0.5819 0.011418 0.011315 0.012247 0.013727 0.011414 0.011122 0.028415 0.011254 0.022684 0.096737 0.10908 0.054595 0.073937 0.020715 0.040372 0.063197 0.09336 0.065141 0.064039 0.083309 0.062132 -0.015086
2.0039 0.012144 0.009465 0.0068433 0.014858 0 0.01468 0.011384 0.01327 0.01822 0.013047 0.021134 -0.13366 0.00061768 -0.00071419 -0.0019012 0.0019628 -0.0031371 0.00098524 -0.004919 -0.0044955 0.00028673 0 -0.034163 0 0.00013538 -0.00011744 0.00048433 0.00079905 -0.64728 0.019013 0.014409 0.01615 0.012315 0.010253 0.012703 0.032216 0.013838 0.022252 0.090721 0.10406 0.053235 0.073025 0.022123 0.036683 0.061226 0.083461 0.062705 0.060172 0.073125 0.054686 -0.021208
2.0078 0.010493 0.0086191 0.0041222 0.013102 0 0.012371 0.0089474 0.013932 0.019029 0.013874 0.02543 -0.12923 0.00037047 -0.00077183 -0.0019111 -0.0028432 -0.0047936 0.0016394 -0.0076693 -0.0022733 0.00038157 0 -0.037172 0 -0.00036003 -0.00055146 3.9354e-05 0.00059413 -0.65179 0.025747 0.012549 0.01506 0.010266 0.010384 0.014339 0.029227 0.017628 0.022308 0.083686 0.097848 0.051163 0.072278 0.022964 0.032284 0.058853 0.072342 0.059091 0.055417 0.060817 0.045965 -0.029894
2.0117 0.0083849 0.0069013 0.0031343 0.0093751 0 0.0067059 0.0068709 0.013545 0.019587 0.012832 0.027659 -0.13239 -0.00018431 -0.00077668 6.1944e-06 -0.0044437 -0.0045781 0.00086863 -0.010437 0.00051922 -0.0008532 0 -0.040518 0 -0.00026183 -0.00080092 -0.00064727 0.00026476 -0.61248 0.030513 0.0069822 0.0096005 0.0082584 0.011137 0.015776 0.024417 0.02082 0.024042 0.076183 0.091079 0.048536 0.071687 0.023481 0.027785 0.056426 0.061183 0.054993 0.050119 0.047945 0.036794 -0.037927
2.0156 0.0066979 0.0054186 0.0034122 0.0062049 0 0.0020086 0.005494 0.011712 0.019838 0.012415 0.027267 -0.13863 0.0010457 0.00053553 0.0036307 -0.001163 -0.0016371 0.00052586 -0.010241 0.0012487 -0.00054574 0 -0.040816 0 0.00063946 -0.00060648 -0.00090341 0.00028192 -0.5619 0.032107 0.0021726 0.0036248 0.0067169 0.010991 0.016232 0.021861 0.021575 0.0261 0.06658 0.081799 0.043425 0.071794 0.022553 0.022836 0.053756 0.04985 0.048724 0.042394 0.032556 0.025612 -0.042103
2.0195 0.0057675 0.005023 0.0036908 0.0049571 0 0.001436 0.0047759 0.0089706 0.018641 0.013742 0.024053 -0.13942 0.0043986 0.002826 0.006651 0.0041073 0.0028542 0.0015976 -0.005764 -0.0004269 0.0027298 0 -0.035904 0 0.001781 2.4582e-05 -0.00057353 0.00072098 -0.51134 0.030076 0.0017672 0.0010369 0.0056593 0.0092965 0.014933 0.020776 0.01921 0.025323 0.056978 0.072518 0.038314 0.071901 0.021625 0.017888 0.051086 0.038517 0.042455 0.034669 0.017166 0.01443 -0.041442
2.0234 0.0050344 0.0051912 0.0033247 0.0052348 0 0.0043876 0.0042215 0.0066558 0.01501 0.014868 0.018515 -0.12942 0.0073385 0.0044652 0.007025 0.006564 0.0064402 0.0028135 0.00055011 -0.0022336 0.0068089 0 -0.02679 0 0.0024029 0.00072823 -9.8388e-05 0.0011232 -0.44173 0.025164 0.0054731 0.0028489 0.0047402 0.0070515 0.012001 0.017278 0.014467 0.019368 0.047366 0.063278 0.032171 0.072649 0.020748 0.01426 0.049263 0.030399 0.03664 0.026649 0.0044878 0.0041286 -0.037193
2.0273 0.0035921 0.0045113 0.0027431 0.0056852 0 0.007453 0.0031651 0.0057119 0.0093783 0.012908 0.012163 -0.10985 0.0066808 0.0042657 0.0049937 0.0040033 0.0072803 0.0021039 0.0042311 -0.0017563 0.008011 0 -0.01682 0 0.0022579 0.0010475 6.4386e-06 0.00098234 -0.33059 0.01884 0.0096378 0.006691 0.003423 0.0057591 0.0086163 0.0092535 0.008977 0.0091166 0.037748 0.054061 0.0254 0.073788 0.019901 0.011435 0.047955 0.024236 0.0311 0.018449 -0.0065425 -0.0056373 -0.030947
2.0313 0.0011205 0.0022899 0.0025426 0.0050051 0 0.0075145 0.0013496 0.0055411 0.0033681 0.0075111 0.0069704 -0.085516 0.0020367 0.0026197 0.0026284 -0.0013099 0.0055541 -0.00073019 0.0030053 0.00096788 0.0052454 0 -0.008791 0 0.0017374 0.00081803 -0.00030626 0.00035006 -0.18168 0.012233 0.010603 0.0087499 0.0012734 0.0055502 0.0060295 -0.0013593 0.0044404 -0.0013676 0.028293 0.045038 0.01867 0.074973 0.019182 0.0088452 0.046801 0.018567 0.025781 0.010422 -0.016989 -0.015126 -0.023122
2.0352 -0.0017455 -0.00058559 0.0024509 0.0024195 0 0.003946 -0.00072545 0.0043143 -0.0016861 0.0014429 0.0039289 -0.059992 -0.0033409 0.00084167 0.0016601 -0.0051342 0.003121 -0.0033301 -0.00086865 0.003455 0.0014811 0 -0.0026022 0 0.0013713 0.00029848 -0.00061182 -0.00013455 -0.022984 0.0054478 0.0074515 0.0064293 -0.0016752 0.0047372 0.0043585 -0.011003 0.0018266 -0.0076541 0.021335 0.03898 0.012568 0.07685 0.020409 0.0098588 0.048006 0.020451 0.023844 0.0050135 -0.018522 -0.020372 -0.013348
2.0391 -0.0039851 -0.0025648 0.0015146 -0.0020759 0 -0.0015676 -0.002161 0.0007706 -0.0057819 -0.0025373 0.0019202 -0.034447 -0.005508 -0.0003343 0.0020824 -0.0053403 0.0017845 -0.0031158 -0.0028542 0.0032996 0.00073289 0 0.0043263 0 0.0012958 -8.0348e-05 -0.00050741 0.0001116 0.12161 -0.002089 0.0019393 -4.7116e-06 -0.0047148 0.0015308 0.0025108 -0.018149 0.00075934 -0.0084004 0.014376 0.032922 0.006467 0.078728 0.021635 0.010872 0.049211 0.022334 0.021908 -0.00039459 -0.020054 -0.025618 -0.0019072
2.043 -0.0050881 -0.0030894 -0.00067773 -0.0073563 0 -0.0065593 -0.0025059 -0.0042318 -0.0097269 -0.0047316 -0.0017194 -0.010341 -0.0036014 -0.0012656 0.0028174 -0.0033887 0.0018202 -0.00018228 -0.00078265 0.00056357 0.003736 0 0.014178 0 0.0012286 -9.3626e-05 -4.1165e-05 0.00095911 0.25084 -0.010613 -0.0035029 -0.0075516 -0.0067168 -0.0037775 -0.00060306 -0.023665 -0.00056118 -0.0065525 0.0096065 0.029205 0.0017502 0.080528 0.024238 0.013726 0.051655 0.027417 0.022117 -0.0033276 -0.017052 -0.028318 0.0097803
2.0469 -0.0053601 -0.0030783 -0.0032637 -0.011181 0 -0.0090161 -0.0022732 -0.0081977 -0.01378 -0.0076644 -0.0089763 0.0087595 -0.00044467 -0.002429 0.0032508 -0.0020217 0.0021144 0.0025328 0.0030512 -0.0023674 0.007043 0 0.026065 0 0.00088331 0.0001312 0.00037364 0.0016283 0.37296 -0.019322 -0.0072872 -0.012195 -0.0068659 -0.0086141 -0.004875 -0.027899 -0.0044548 -0.0071066 0.0070186 0.027821 -0.0015864 0.082252 0.028213 0.018414 0.055333 0.03569 0.024464 -0.0037935 -0.009528 -0.028479 0.020233
2.0508 -0.0054022 -0.0037146 -0.0048901 -0.011333 0 -0.0079892 -0.0025318 -0.0092705 -0.017104 -0.012304 -0.019048 0.019785 0.00058328 -0.0033477 0.0036722 -0.0020701 0.0016051 0.002191 0.0046093 -0.0032017 0.0065857 0 0.036191 0 0.00031493 0.00029857 0.00042444 0.001459 0.48026 -0.026659 -0.0087171 -0.011384 -0.0053913 -0.01042 -0.0091521 -0.028747 -0.012037 -0.013114 0.0044306 0.026438 -0.0049229 0.083975 0.032188 0.023102 0.059011 0.043962 0.026812 -0.0042593 -0.0020044 -0.02864 0.02906
2.0547 -0.0054194 -0.0049913 -0.0052063 -0.0075244 0 -0.0041488 -0.0039024 -0.0080398 -0.018609 -0.016129 -0.02833 0.02486 -0.001058 -0.0028954 0.0043055 -0.0019493 0.00042728 -0.00095374 0.0026115 -0.0019575 0.0019073 0 0.040912 0 -0.00015069 0.00023218 0.00021477 0.00060397 0.54677 -0.031227 -0.0076647 -0.0059163 -0.0036092 -0.0092529 -0.012514 -0.023708 -0.021812 -0.023142 0.0060045 0.028812 -0.004887 0.084477 0.03753 0.029442 0.06376 0.05307 0.031417 -0.00042291 0.0085129 -0.026132 0.036597
2.0586 -0.0051147 -0.0057139 -0.0052906 -0.0023451 0 -8.8472e-05 -0.0059393 -0.0069395 -0.018102 -0.015797 -0.032785 0.032273 -0.0030194 -0.00069775 0.0044741 -0.00012544 -0.0004171 -0.0037039 -0.00020878 -0.00084458 -0.0033777 0 0.039876 0 -0.00025568 -1.2572e-05 0.00010471 -9.4611e-05 0.55484 -0.032445 -0.0050007 0.00020466 -0.003055 -0.0079535 -0.015125 -0.01365 -0.029972 -0.032229 0.0078432 0.031426 -0.0046366 0.084901 0.042959 0.035887 0.068576 0.062231 0.036166 0.0036873 0.019221 -0.023455 0.042461
2.0625 -0.0041872 -0.0049061 -0.0063584 0.00020731 0 0.00076772 -0.0075094 -0.0077911 -0.016366 -0.011452 -0.030831 0.050986 -0.003075 0.0020818 0.0032111 0.0025825 -0.00040254 -0.0030709 -0.00046471 -0.0020279 -0.0052082 0 0.036183 0 -2.3162e-05 -0.00025856 0.00028984 6.2086e-05 0.51778 -0.030479 -0.0030359 0.0023669 -0.0043032 -0.0094633 -0.017628 -0.0033862 -0.032648 -0.035532 0.010745 0.03467 -0.0033398 0.084521 0.047928 0.042011 0.073023 0.069343 0.040564 0.0084063 0.028174 -0.021101 0.04506
2.0664 -0.0027678 -0.0029301 -0.0081242 -0.0020732 0 -0.0031415 -0.0077611 -0.010042 -0.014184 -0.0072697 -0.024413 0.082656 -0.0015302 0.003627 0.00065049 0.0036827 -0.00026756 0.00083227 0.0018017 -0.0054432 -0.0028433 0 0.033284 0 0.00032687 -0.00036747 0.00059161 0.00093748 0.46724 -0.025832 -0.0043372 -0.0011445 -0.006468 -0.013831 -0.019822 0.0024251 -0.028626 -0.031715 0.015385 0.038943 -0.00033274 0.082826 0.052146 0.047611 0.076865 0.073104 0.044388 0.014121 0.034259 -0.019279 0.043098
2.0703 -0.001271 -0.0010259 -0.0087406 -0.0073874 0 -0.009304 -0.0067088 -0.011484 -0.011615 -0.0070023 -0.017428 0.11854 -0.00032508 0.0031171 -0.0016381 0.0019138 -0.0013013 0.0049942 0.0030769 -0.0086591 0.00098057 0 0.031613 0 0.00058021 -0.00029894 0.00065907 0.0017088 0.41631 -0.019206 -0.0090721 -0.0074853 -0.0078664 -0.017867 -0.020348 0.0038245 -0.02035 -0.023555 0.020025 0.043217 0.0026744 0.081131 0.056364 0.05321 0.080707 0.076865 0.048213 0.019835 0.040344 -0.017456 0.037506
2.0742 0.0001146 0.0001232 -0.006559 -0.010978 0 -0.012165 -0.0049338 -0.01053 -0.0083514 -0.0094444 -0.012868 0.145 -0.00020924 0.0013389 -0.0020649 -0.0010586 -0.0038357 0.0063214 0.0005264 -0.0088709 0.0031613 0 0.028346 0 0.00061608 -8.9022e-05 0.00032774 0.0016764 0.34201 -0.01166 -0.013577 -0.011141 -0.0072997 -0.017849 -0.017934 0.0052976 -0.012232 -0.015591 0.024769 0.046574 0.0062408 0.077559 0.057461 0.056492 0.082047 0.073254 0.048905 0.023331 0.0384 -0.018842 0.031218
2.0781 0.0016565 0.001086 -0.0018714 -0.0088806 0 -0.0075038 -0.0028571 -0.0075126 -0.0045715 -0.0093547 -0.010917 0.15381 0.0003353 -0.00032017 -0.00073133 -0.0022518 -0.0065438 0.0040952 -0.0043987 -0.0052968 0.0030011 0 0.020603 0 0.00038367 0.0001565 -0.00024323 0.00089347 0.2108 -0.0044575 -0.012601 -0.0081692 -0.0048442 -0.012712 -0.012859 0.010616 -0.0074798 -0.010863 0.029535 0.049729 0.0099309 0.073572 0.057868 0.05926 0.082833 0.068012 0.048906 0.026336 0.034682 -0.020938 0.026354
2.082 0.0037677 0.0028935 0.0033041 -0.0012151 0 0.0034563 -0.00039588 -0.003763 -0.0009921 -0.0032801 -0.0092266 0.14898 0.0029628 -0.0012379 0.00056176 -0.00058694 -0.0073492 -5.5153e-05 -0.0071669 -2.3098e-06 0.0019826 0 0.0087395 0 -7.0527e-05 0.00025834 -0.00074414 1.8091e-05 0.020458 0.001659 -0.0040384 0.00063658 -0.0015099 -0.0047319 -0.0068527 0.018312 -0.0058963 -0.0091657 0.033641 0.052058 0.013183 0.069058 0.056982 0.061133 0.082475 0.060649 0.047654 0.027674 0.028466 -0.024295 0.021561
2.0859 0.0065592 0.0058138 0.0072302 0.007928 0 0.014395 0.0027517 0.00018616 0.0020547 0.0062193 -0.0049123 0.14428 0.0067291 -0.0017751 0.00019425 0.0018852 -0.0051403 -0.0039676 -0.0050359 0.0035023 0.0015105 0 -0.0038363 0 -0.0005059 4.6721e-05 -0.00096243 -0.00037203 -0.1907 0.0071511 0.0083573 0.010379 0.0018203 0.0027055 -0.0013789 0.02285 -0.0043331 -0.0077327 0.035849 0.052019 0.015177 0.06303 0.052385 0.060433 0.07883 0.047193 0.042805 0.024222 0.01508 -0.031276 0.012651
2.0898 0.0097836 0.0091771 0.010097 0.013939 0 0.01902 0.0066901 0.0050282 0.0053313 0.01303 0.0032852 0.15315 0.0083396 -0.0023649 -0.0014767 0.0021801 -0.00073389 -0.0063625 -0.00017217 0.0028062 0.0015309 0 -0.014351 0 -0.00052629 -0.00046276 -0.00086772 -0.00025789 -0.38047 0.013313 0.017613 0.015997 0.0051359 0.0079399 0.0038362 0.020365 0.00065613 -0.0034868 0.038058 0.05198 0.017171 0.057002 0.047788 0.059734 0.075185 0.033737 0.037957 0.02077 0.0016937 -0.038256 -0.0034485
2.0938 0.013159 0.01235 0.013529 0.015443 0 0.016517 0.011295 0.011335 0.010095 0.014179 0.014071 0.17924 0.0055335 -0.0028487 -0.0023837 -0.00039529 0.0036976 -0.006844 0.0025809 -0.0016578 0.0013057 0 -0.023963 0 0.00010993 -0.00097452 -0.00054537 -2.6802e-05 -0.54496 0.020812 0.019677 0.016197 0.0090875 0.011841 0.010303 0.01283 0.010087 0.0048145 0.037341 0.049125 0.016818 0.049618 0.040155 0.056966 0.068176 0.017446 0.030487 0.011708 -0.015157 -0.047831 -0.025111
2.0977 0.016594 0.015517 0.018518 0.015112 0 0.012231 0.016453 0.018275 0.016672 0.013219 0.024393 0.21513 -0.00011339 -0.0029289 -0.00085986 -0.0035194 0.0061308 -0.0054062 0.00093034 -0.0070105 0.00080952 0 -0.036884 0 0.0011329 -0.0010771 -0.00013715 1.8705e-05 -0.71784 0.028473 0.017222 0.014143 0.014147 0.016238 0.018756 0.0062816 0.021767 0.015826 0.035357 0.04505 0.015448 0.041648 0.031207 0.053303 0.059711 -7.4878e-05 0.02188 0.00021394 -0.033508 -0.058529 -0.04654
2.1016 0.020042 0.01925 0.024087 0.016986 0 0.012832 0.022041 0.024146 0.023829 0.016283 0.031458 0.25008 -0.0043541 -0.0029799 0.0026071 -0.0043613 0.005895 -0.0025646 -0.0024293 -0.010187 0.00072898 0 -0.055772 0 0.0017966 -0.00058904 0.00016214 -9.194e-05 -0.9264 0.033791 0.017084 0.014563 0.020031 0.02192 0.027845 0.0052237 0.031903 0.026581 0.032816 0.040463 0.013582 0.033359 0.021932 0.04935 0.050666 -0.01751 0.013078 -0.012208 -0.051728 -0.069438 -0.062281
2.1055 0.023277 0.023448 0.028147 0.022811 0 0.02043 0.027567 0.028168 0.029765 0.025081 0.034706 0.27968 -0.0044171 -0.0038704 0.0057739 -0.0024888 0.0038447 0.00025132 -0.0029392 -0.01032 0.0011985 0 -0.078013 0 0.0014497 0.00023673 0.00015861 -0.00018516 -1.1545 0.03508 0.023543 0.019812 0.025918 0.028161 0.03505 0.0091829 0.037758 0.03455 0.026771 0.03265 0.0085938 0.023066 0.010595 0.043579 0.037971 -0.034405 0.0030439 -0.030469 -0.06912 -0.081668 -0.071572
2.1094 0.02605 0.027141 0.029606 0.030581 0 0.030962 0.032037 0.031307 0.033738 0.034775 0.036325 0.30854 -0.0016964 -0.00576 0.0066945 -2.3556e-05 0.0016556 0.001258 0.00052363 -0.0093476 0.0012236 0 -0.096998 0 0.00019322 0.00089205 -0.0001868 -0.00022326 -1.3552 0.033326 0.034008 0.028092 0.031172 0.033814 0.038916 0.01457 0.039419 0.039467 0.020726 0.024838 0.0036058 0.012773 -0.00074278 0.037808 0.025277 -0.0513 -0.0069907 -0.04873 -0.086513 -0.093899 -0.078461
2.1133 0.028504 0.029552 0.029444 0.036431 0 0.037989 0.034621 0.035037 0.036586 0.039235 0.039598 0.3441 -3.8814e-05 -0.0073852 0.0052778 0.00093486 0.00082261 -0.00012231 0.0040104 -0.010371 -0.00016784 0 -0.10755 0 -0.0010563 0.0010347 -0.00065619 -0.00029921 -1.5003 0.031729 0.041451 0.035048 0.035772 0.038421 0.040282 0.019099 0.039477 0.043488 0.013504 0.015526 -0.0026909 0.00091194 -0.012098 0.031165 0.011042 -0.066251 -0.016467 -0.068638 -0.10115 -0.10585 -0.08766
2.1172 0.031211 0.031147 0.029641 0.038054 0 0.038185 0.035675 0.039462 0.039669 0.037824 0.046036 0.38793 -0.0015256 -0.0070429 0.0029129 0.00057884 0.0018317 -0.0023793 0.0024148 -0.015129 -0.0024225 0 -0.11031 0 -0.0012942 0.00073965 -0.00090764 -0.00041206 -1.6085 0.033071 0.041202 0.037315 0.04004 0.042151 0.041286 0.023742 0.040996 0.0492 0.0054192 0.0051143 -0.009949 -0.012101 -0.023467 0.023882 -0.0043251 -0.079774 -0.025534 -0.089756 -0.11377 -0.1176 -0.10016
2.1211 0.034512 0.033226 0.031192 0.036648 0 0.033705 0.036917 0.043107 0.043496 0.036035 0.053596 0.43406 -0.0043765 -0.0044423 0.00085832 0.00084983 0.0038189 -0.0031564 -0.0051773 -0.022727 -0.0036925 0 -0.11077 0 -0.00034063 0.00033621 -0.00077391 -0.00040019 -1.722 0.037285 0.03538 0.035242 0.043948 0.044993 0.04333 0.030686 0.045269 0.056799 -0.0026448 -0.0053092 -0.017201 -0.025144 -0.034801 0.016582 -0.019692 -0.093237 -0.034556 -0.11083 -0.1263 -0.12932 -0.11265
2.125 0.037769 0.036312 0.033313 0.035736 0 0.029856 0.040097 0.044675 0.047443 0.039246 0.057943 0.47612 -0.0051546 -0.0012912 -0.00073636 0.0029093 0.0049645 -0.0017027 -0.014306 -0.030579 -0.0028223 0 -0.11385 0 0.00094498 3.4487e-05 -0.00041172 -0.00017724 -1.8548 0.041653 0.030698 0.032655 0.046755 0.046435 0.0461 0.040367 0.050975 0.063048 -0.0093796 -0.016443 -0.024102 -0.04009 -0.043957 0.0082876 -0.035068 -0.10295 -0.040779 -0.12905 -0.13333 -0.139 -0.12084
2.1289 0.039527 0.039191 0.034514 0.037909 0 0.030597 0.045089 0.044574 0.050559 0.046598 0.056209 0.51577 -0.0026533 0.00030259 -0.0022697 0.0056957 0.0036059 0.00013737 -0.019238 -0.036549 -0.00078162 0 -0.11954 0 0.0014232 -0.0002296 -0.00010169 4.8078e-05 -1.9721 0.043565 0.031982 0.033743 0.047413 0.046077 0.04835 0.051027 0.055282 0.063595 -0.016114 -0.027577 -0.031003 -0.055036 -0.053113 -7.0269e-06 -0.050443 -0.11267 -0.047001 -0.14726 -0.14035 -0.14869 -0.1233
2.1328 0.038734 0.039892 0.034224 0.042339 0 0.035623 0.049345 0.044271 0.05225 0.051792 0.050099 0.56253 0.00087986 -5.5664e-06 -0.0035337 0.0072462 -0.00052729 -0.00020056 -0.018031 -0.04027 0.00033402 0 -0.1237 0 0.00072143 -0.00057433 9.4515e-05 -5.6425e-05 -2.0222 0.043184 0.037809 0.039315 0.045444 0.044285 0.049224 0.060565 0.056006 0.057229 -0.020534 -0.037796 -0.036293 -0.069452 -0.060225 -0.0081972 -0.064057 -0.12068 -0.051195 -0.16119 -0.14491 -0.15656 -0.12213
2.1367 0.03589 0.037679 0.033218 0.045276 0 0.040957 0.049645 0.0442 0.052122 0.049826 0.045083 0.62421 0.0023504 -0.00055449 -0.0035301 0.0071358 -0.0059157 -0.0030737 -0.013582 -0.042618 -0.00025864 0 -0.12266 0 -0.00044213 -0.00088302 0.00039791 -0.00049665 -1.9842 0.043331 0.04223 0.045541 0.041536 0.041936 0.048595 0.067717 0.053134 0.048097 -0.022183 -0.046918 -0.039657 -0.083233 -0.064892 -0.016262 -0.075562 -0.12665 -0.05296 -0.16998 -0.14653 -0.16225 -0.12033
2.1406 0.032743 0.033824 0.032544 0.043225 0 0.042118 0.044849 0.042879 0.049655 0.042128 0.045704 0.69804 0.0011209 0.00023089 -0.0015931 0.0070307 -0.010171 -0.0059489 -0.010237 -0.04422 -0.0010174 0 -0.11679 0 -0.0009848 -0.00085087 0.00097147 -0.00078066 -1.8807 0.046564 0.040477 0.046647 0.037226 0.039467 0.046458 0.071213 0.048583 0.042978 -0.023832 -0.056041 -0.04302 -0.097014 -0.069558 -0.024328 -0.087068 -0.13262 -0.054725 -0.17876 -0.14814 -0.16795 -0.11873
2.1445 0.030554 0.030162 0.032243 0.036088 0 0.037401 0.037079 0.038563 0.044602 0.034636 0.05098 0.77291 -0.00066809 0.0017607 0.0014585 0.0085671 -0.011646 -0.0059905 -0.0098898 -0.044768 0.00019105 0 -0.10921 0 -0.00051997 -0.00036338 0.0015646 -0.00036258 -1.7439 0.052222 0.033018 0.03979 0.03378 0.036418 0.042592 0.068928 0.044494 0.045198 -0.018387 -0.060229 -0.040748 -0.10496 -0.067863 -0.02978 -0.090941 -0.1337 -0.050827 -0.17381 -0.14341 -0.1673 -0.11541
2.1484 0.028563 0.026922 0.031125 0.027386 0 0.028991 0.029977 0.031518 0.037786 0.031291 0.054502 0.8414 -0.000828 0.0017524 0.0035857 0.010978 -0.010443 -0.0032307 -0.011359 -0.043842 0.0035426 0 -0.10177 0 0.00030485 0.00024564 0.0016365 0.00068453 -1.5767 0.056355 0.024493 0.027946 0.031108 0.032105 0.037149 0.05938 0.041573 0.05072 -0.012107 -0.063836 -0.037812 -0.11222 -0.065418 -0.034924 -0.093914 -0.13421 -0.046261 -0.16723 -0.13793 -0.16591 -0.10778
2.1523 0.024354 0.022249 0.027601 0.021122 0 0.021089 0.025449 0.024023 0.030931 0.030188 0.049854 0.90878 0.00045999 -0.0010536 0.0031848 0.011363 -0.0080737 -0.00072439 -0.012768 -0.042168 0.0068947 0 -0.092741 0 0.0005195 0.00043394 0.00093698 0.0015444 -1.3502 0.054737 0.019108 0.0177 0.027625 0.026592 0.031249 0.044387 0.03885 0.050878 -0.0028838 -0.06443 -0.03232 -0.11538 -0.059725 -0.037826 -0.092666 -0.13155 -0.038906 -0.15433 -0.12857 -0.16086 -0.095084
2.1563 0.015981 0.014083 0.020631 0.017893 0 0.01626 0.021912 0.017776 0.025075 0.026149 0.036749 0.98817 0.0012511 -0.0049828 0.00057906 0.0076169 -0.0062631 -0.0012935 -0.01365 -0.041585 0.0080777 0 -0.078819 0 -0.00015105 4.6436e-07 -7.3303e-05 0.0013649 -1.0375 0.046243 0.01694 0.013261 0.021322 0.020621 0.026327 0.029041 0.034899 0.040209 0.012209 -0.059015 -0.021731 -0.11036 -0.047555 -0.036256 -0.082999 -0.12259 -0.025987 -0.12881 -0.1115 -0.14849 -0.078842
2.1602 0.0039152 0.0024883 0.010138 0.013876 0 0.012777 0.015763 0.011693 0.019076 0.016252 0.021928 1.086 0.00045752 -0.0067377 -0.0021611 0.00099032 -0.0059961 -0.0043487 -0.014514 -0.043307 0.0071234 0 -0.05885 0 -0.0010157 -0.00065799 -0.000525 0.0001555 -0.64157 0.033515 0.014101 0.012006 0.01132 0.014394 0.022495 0.017531 0.029206 0.022303 0.027303 -0.053599 -0.011143 -0.10534 -0.035384 -0.034686 -0.073331 -0.11364 -0.013069 -0.1033 -0.094432 -0.13613 -0.060942
2.1641 -0.0090742 -0.010004 -0.0029708 0.003976 0 0.0056199 0.004802 0.0029479 0.010239 0.0021921 0.0133 1.1934 -0.00080854 -0.0048079 -0.0029938 -0.004511 -0.0072898 -0.0063897 -0.014974 -0.04594 0.0057649 0 -0.034901 0 -0.0011657 -0.00092392 2.2354e-05 -0.0010918 -0.19002 0.020343 0.0060899 0.0063002 -0.0013236 0.0067077 0.017712 0.0086154 0.022315 0.0074517 0.047972 -0.039658 0.0047642 -0.088468 -0.014763 -0.025461 -0.052714 -0.09429 0.0070696 -0.063679 -0.064781 -0.11326 -0.041343
2.168 -0.019974 -0.020375 -0.01684 -0.01328 0 -0.0089568 -0.0095699 -0.0095682 -0.0030335 -0.012283 0.012225 1.2939 -0.00071399 -0.0013064 -0.0016564 -0.0054056 -0.0092519 -0.004778 -0.013051 -0.045232 0.0049037 0 -0.0094425 0 -0.00045053 -0.00060742 0.0010498 -0.001289 0.29122 0.008142 -0.0085843 -0.0092631 -0.014205 -0.004141 0.0090653 -0.0037022 0.014602 0.0032393 0.070276 -0.023219 0.02223 -0.068117 0.0083341 -0.013993 -0.028888 -0.0719 0.029324 -0.019929 -0.031444 -0.087318 -0.017525
2.1719 -0.027555 -0.027411 -0.029 -0.033394 0 -0.028818 -0.023373 -0.023309 -0.019168 -0.025028 0.01112 1.3799 0.00094539 -1.2943e-05 0.00022593 -0.0014785 -0.0099677 -0.00062471 -0.0065432 -0.036166 0.0033949 0 0.018071 0 0.00035275 -0.00014932 0.0014833 -0.00030795 0.79039 -0.0052807 -0.026934 -0.031607 -0.025097 -0.018166 -0.0047365 -0.023718 0.004965 0.0064104 0.093296 -0.0046712 0.04052 -0.045012 0.033318 -0.00036592 -0.0026622 -0.046647 0.05319 0.026378 0.0053611 -0.058797 0.013693
2.1758 -0.032639 -0.032141 -0.037398 -0.048444 0 -0.045905 -0.03328 -0.034137 -0.034383 -0.036014 -0.00085138 1.4592 0.0024736 -0.0024822 0.00075905 0.0045664 -0.0066579 0.0025565 0.0051565 -0.016048 4.7815e-05 0 0.051054 0 0.00036352 -0.00011094 0.00071506 0.00088195 1.2962 -0.023535 -0.042847 -0.050234 -0.033166 -0.032531 -0.022046 -0.047994 -0.0090317 0.004039 0.11896 0.021675 0.061857 -0.011723 0.065281 0.021247 0.032442 -0.010798 0.08302 0.082144 0.054997 -0.020742 0.053312
2.1797 -0.036769 -0.036327 -0.041758 -0.052759 0 -0.051942 -0.039068 -0.0404 -0.045995 -0.045177 -0.028484 1.5441 0.0024066 -0.0063263 -0.00039103 0.0098753 0.0030573 0.003113 0.02071 0.013589 -0.0033482 0 0.091764 0 -0.0004482 -0.00048473 -0.00076462 0.0011741 1.7811 -0.047807 -0.05049 -0.055508 -0.039023 -0.043139 -0.039431 -0.066677 -0.029257 -0.016097 0.14463 0.048021 0.083194 0.021567 0.097244 0.04286 0.067546 0.025051 0.11285 0.13791 0.10463 0.017312 0.098473
2.1836 -0.040933 -0.040861 -0.044054 -0.047252 0 -0.045681 -0.043267 -0.044535 -0.054656 -0.051433 -0.065557 1.6338 0.0013917 -0.0076191 -0.0016641 0.013718 0.019036 0.0037122 0.037864 0.047431 -0.0020068 0 0.13738 0 -0.001195 -0.0006142 -0.0017861 0.00042386 2.2089 -0.074563 -0.048142 -0.047143 -0.043865 -0.047992 -0.054097 -0.071982 -0.054691 -0.054616 0.16918 0.07762 0.1041 0.057845 0.13092 0.068372 0.10504 0.065381 0.14409 0.19423 0.15956 0.058656 0.14326
2.1875 -0.045464 -0.0456 -0.04727 -0.039065 0 -0.035209 -0.048693 -0.05039 -0.06308 -0.054617 -0.098458 1.7114 0.0014419 -0.0049998 -0.0010905 0.017279 0.037468 0.0090074 0.054334 0.07875 0.0078205 0 0.18029 0 -0.00098739 0.00011901 -0.0015759 -0.0004349 2.5627 -0.096799 -0.040252 -0.035247 -0.048691 -0.049285 -0.065275 -0.065877 -0.080663 -0.098559 0.19314 0.10895 0.12478 0.095717 0.16551 0.095963 0.14382 0.1081 0.17608 0.25084 0.2173 0.10176 0.18151
2.1914 -0.050623 -0.05036 -0.053191 -0.036913 0 -0.032556 -0.056335 -0.05924 -0.072655 -0.05755 -0.11544 1.759 0.0033863 -0.0011712 0.0017635 0.021736 0.052482 0.020663 0.067781 0.10217 0.024503 0 0.21256 0 0.00011266 0.0015462 -0.00043189 -0.00036659 2.8608 -0.10818 -0.035745 -0.03278 -0.054192 -0.051997 -0.073661 -0.059065 -0.1007 -0.13001 0.21649 0.14004 0.14497 0.13294 0.19951 0.12338 0.18198 0.15034 0.20753 0.30633 0.27438 0.14429 0.20968
2.1953 -0.056611 -0.05552 -0.061076 -0.045621 0 -0.044558 -0.065275 -0.068885 -0.081777 -0.064529 -0.11416 1.7776 0.0055872 -0.00016586 0.0052097 0.026887 0.059985 0.034895 0.075897 0.11549 0.041202 0 0.23075 0 0.0011071 0.0027381 0.00063249 0.00070675 3.1385 -0.10722 -0.042599 -0.045802 -0.060908 -0.059947 -0.08016 -0.061716 -0.11006 -0.13804 0.23389 0.16867 0.16034 0.16367 0.22759 0.14904 0.21403 0.18779 0.23365 0.35062 0.32486 0.18119 0.22787
2.1992 -0.062802 -0.061439 -0.068365 -0.063344 0 -0.067431 -0.074054 -0.076554 -0.087811 -0.076843 -0.10217 1.7874 0.0055867 -0.0031749 0.0068193 0.03151 0.060634 0.045249 0.077616 0.11998 0.051077 0 0.23719 0 0.0010581 0.0028525 0.0008582 0.0018409 3.4094 -0.098477 -0.061764 -0.069342 -0.068935 -0.072678 -0.085479 -0.074629 -0.10875 -0.12465 0.25128 0.1973 0.17571 0.19441 0.25567 0.1747 0.24608 0.22524 0.25977 0.3949 0.37535 0.21808 0.23862
2.2031 -0.067379 -0.067465 -0.072665 -0.082714 0 -0.089362 -0.081638 -0.081859 -0.090363 -0.090145 -0.090959 1.8091 0.0029233 -0.0072247 0.0055697 0.034596 0.059073 0.047985 0.074647 0.11927 0.052734 0 0.23733 0 5.2365e-05 0.0019584 0.00034559 0.002032 3.6445 -0.089802 -0.085137 -0.091377 -0.077245 -0.085806 -0.090426 -0.088948 -0.10168 -0.1017 0.2635 0.22037 0.18661 0.21593 0.27573 0.19474 0.26957 0.25319 0.27875 0.42705 0.41337 0.24583 0.24458
2.207 -0.068415 -0.071875 -0.073178 -0.094745 0 -0.098716 -0.087086 -0.086166 -0.091869 -0.097272 -0.088606 1.8439 -6.8179e-05 -0.0080334 0.0027904 0.035991 0.059825 0.044876 0.071205 0.11756 0.050677 0 0.23606 0 -0.00086343 0.00098136 -0.00021331 0.0011978 3.7858 -0.087363 -0.10003 -0.10079 -0.083576 -0.094306 -0.095539 -0.094176 -0.095644 -0.082895 0.27115 0.23851 0.19355 0.2293 0.28872 0.2098 0.28549 0.27273 0.29141 0.44847 0.44037 0.26548 0.24709
2.2109 -0.06572 -0.073007 -0.07058 -0.093454 0 -0.091367 -0.088839 -0.089383 -0.094525 -0.094292 -0.095699 1.8742 -0.0004434 -0.0041427 0.00099099 0.03612 0.063558 0.040957 0.071212 0.11779 0.050469 0 0.23544 0 -0.00072125 0.00081373 -0.0002641 0.00020274 3.7848 -0.091766 -0.097664 -0.093385 -0.085636 -0.095778 -0.099706 -0.086672 -0.0949 -0.077156 0.27881 0.25665 0.20049 0.24267 0.30171 0.22486 0.30142 0.29228 0.30407 0.46989 0.46738 0.28514 0.24614
2.2148 -0.061468 -0.070492 -0.066057 -0.079222 0 -0.072385 -0.085122 -0.088604 -0.096982 -0.083824 -0.10604 1.8834 0.0024863 0.0017359 0.0016058 0.035578 0.067222 0.039813 0.075144 0.12061 0.053619 0 0.23439 0 0.00040294 0.0014907 0.00019966 -3.7862e-05 3.6324 -0.098 -0.079572 -0.073196 -0.082864 -0.091205 -0.099531 -0.071499 -0.09837 -0.086025 0.27634 0.26004 0.19878 0.23529 0.2963 0.22433 0.29747 0.28809 0.30026 0.46569 0.46322 0.28266 0.24129
2.2188 -0.058543 -0.065435 -0.06076 -0.059194 0 -0.052213 -0.075583 -0.081045 -0.094871 -0.072406 -0.11058 1.8731 0.0065629 0.0053097 0.0037423 0.035137 0.067744 0.041062 0.079698 0.12447 0.057122 0 0.22955 0 0.0014671 0.0022463 0.00083833 0.00057214 3.3624 -0.09918 -0.056845 -0.050088 -0.077009 -0.083299 -0.091328 -0.05753 -0.1005 -0.10374 0.27356 0.26298 0.1968 0.22728 0.29034 0.22333 0.29291 0.28316 0.29595 0.46071 0.45811 0.27951 0.23206
2.2227 -0.057925 -0.059523 -0.055912 -0.043779 0 -0.040721 -0.062526 -0.068203 -0.085104 -0.064822 -0.10229 1.8594 0.0088636 0.0045504 0.0051128 0.035686 0.065371 0.041986 0.080926 0.12675 0.057523 0 0.21683 0 0.0014876 0.0023329 0.0013798 0.0013043 3.0343 -0.091401 -0.042626 -0.035382 -0.07062 -0.074444 -0.074899 -0.05132 -0.095319 -0.11878 0.26722 0.25986 0.19205 0.21223 0.27795 0.21597 0.28112 0.26965 0.28578 0.44702 0.44166 0.26826 0.21766
2.2266 -0.057705 -0.054014 -0.052651 -0.040339 0 -0.042284 -0.050097 -0.055965 -0.069565 -0.061035 -0.080326 1.8538 0.0081251 0.0011914 0.0042552 0.037512 0.0632 0.040951 0.077914 0.12519 0.054788 0 0.1937 0 0.00047083 0.0017283 0.0017371 0.0013795 2.706 -0.07626 -0.043248 -0.036407 -0.064767 -0.065912 -0.055487 -0.054318 -0.080806 -0.11798 0.25576 0.24801 0.18332 0.18705 0.25631 0.19945 0.25891 0.24377 0.26717 0.42078 0.40884 0.24534 0.19702
2.2305 -0.054885 -0.049409 -0.051136 -0.047846 0 -0.053494 -0.041699 -0.04954 -0.054148 -0.057986 -0.051312 1.851 0.0052248 -0.001167 0.0019024 0.039506 0.063537 0.038923 0.073376 0.11896 0.052014 0 0.16159 0 -0.00065528 0.0010448 0.0018223 0.00069355 2.4094 -0.059448 -0.054307 -0.051491 -0.05838 -0.058174 -0.041073 -0.063372 -0.060405 -0.09372 0.24429 0.23616 0.17459 0.16187 0.23467 0.18293 0.23671 0.21789 0.24857 0.39453 0.37603 0.22242 0.16982
2.2344 -0.048314 -0.045665 -0.04986 -0.056918 0 -0.064464 -0.037777 -0.048218 -0.043887 -0.053281 -0.026461 1.8367 0.0018157 -0.00022034 0.00019505 0.03956 0.065162 0.03795 0.070642 0.1089 0.051809 0 0.1262 0 -0.0009796 0.00083403 0.0014641 -0.00018263 2.1375 -0.046709 -0.064159 -0.06898 -0.050089 -0.051222 -0.03649 -0.072169 -0.040639 -0.050786 0.22824 0.2163 0.1633 0.13097 0.20763 0.15878 0.20711 0.18464 0.22455 0.35996 0.33318 0.19156 0.13787
2.2383 -0.039863 -0.042428 -0.046493 -0.056453 0 -0.064188 -0.035991 -0.045872 -0.038987 -0.046635 -0.014858 1.8055 -0.0010228 0.0034695 0.00055885 0.036459 0.064527 0.038735 0.070239 0.096841 0.053607 0 0.094539 0 -0.00044245 0.0010744 0.00064217 -0.00061593 1.8536 -0.040181 -0.062124 -0.073379 -0.040644 -0.044449 -0.039423 -0.073002 -0.026712 -0.0063525 0.21138 0.19501 0.15155 0.099061 0.17962 0.13327 0.1762 0.15007 0.19957 0.32391 0.28854 0.15929 0.10534
2.2422 -0.032713 -0.03908 -0.040022 -0.042511 0 -0.048119 -0.033533 -0.037241 -0.035465 -0.038541 -0.016839 1.766 -0.0029097 0.0074299 0.0023719 0.031569 0.059585 0.04 0.069527 0.084464 0.054664 0 0.07038 0 0.00022859 0.0013311 -0.00026203 -0.00046547 1.5229 -0.037462 -0.045837 -0.056527 -0.032959 -0.036754 -0.042126 -0.060141 -0.019407 0.019737 0.19397 0.17324 0.13995 0.068543 0.15292 0.10785 0.14594 0.1172 0.17541 0.28857 0.24595 0.12793 0.076878
2.2461 -0.028515 -0.034931 -0.032095 -0.022235 0 -0.022949 -0.029348 -0.023591 -0.029272 -0.029011 -0.022878 1.7284 -0.0036478 0.0093844 0.0037087 0.02826 0.052033 0.039996 0.065595 0.072386 0.053194 0 0.051933 0 0.00031977 0.001306 -0.00063302 -7.6973e-05 1.1487 -0.033594 -0.023004 -0.025527 -0.029225 -0.027473 -0.037569 -0.034325 -0.015355 0.018796 0.17522 0.15025 0.12871 0.041467 0.12942 0.082689 0.1173 0.088509 0.15331 0.25494 0.20842 0.098812 0.055045
2.25 -0.026227 -0.029704 -0.025797 -0.008801 0 -0.0034894 -0.024286 -0.011692 -0.019615 -0.018371 -0.020239 1.6877 -0.0032023 0.00861 0.0033199 0.029032 0.045515 0.038267 0.058235 0.060245 0.050003 0 0.034268 0 -0.00019848 0.0011211 -0.00016946 0.00016433 0.77963 -0.024394 -0.0063994 0.00064612 -0.027963 -0.017489 -0.024635 -0.0045642 -0.010102 8.4295e-05 0.15646 0.12727 0.11747 0.01439 0.10591 0.057524 0.088656 0.059818 0.13121 0.22131 0.17089 0.06969 0.039086
2.2539 -0.023591 -0.023908 -0.022691 -0.01083 0 -0.0020686 -0.019414 -0.0070878 -0.008734 -0.0086268 -0.0032403 1.626 -0.0021499 0.0058584 0.0017885 0.03299 0.041826 0.035883 0.050034 0.04783 0.047156 0 0.014559 0 -0.00076554 0.0010703 0.00074845 0.00021184 0.47846 -0.0091644 -0.0050846 0.0052778 -0.02462 -0.0091514 -0.0081876 0.016318 -0.001494 -0.016118 0.13828 0.10787 0.10795 -0.0039214 0.090648 0.038142 0.067474 0.041868 0.11546 0.19456 0.14675 0.048704 0.026231
2.2578 -0.019497 -0.01858 -0.021159 -0.024905 0 -0.018101 -0.014599 -0.0087342 0.00051067 -0.0027053 0.021127 1.5322 -0.0015873 0.0024958 0.00073337 0.036391 0.039371 0.034285 0.043825 0.036342 0.045678 0 -0.0046591 0 -0.00088 0.0012153 0.0013334 0.00032331 0.27696 0.0085011 -0.017546 -0.012133 -0.015934 -0.0045948 0.0052076 0.020443 0.008901 -0.014357 0.12031 0.089813 0.099083 -0.018955 0.078466 0.020922 0.049083 0.027935 0.10208 0.17037 0.12762 0.03076 0.014237
2.2617 -0.014801 -0.014481 -0.018012 -0.037739 0 -0.037165 -0.008994 -0.010542 0.0062258 -0.0016862 0.037709 1.4186 -0.0021586 -0.00024427 0.00099717 0.036016 0.035555 0.034198 0.040346 0.028389 0.045042 0 -0.017382 0 -0.00057062 0.0013338 0.0010964 0.00072524 0.15879 0.022209 -0.03187 -0.034514 -0.0039979 -0.0038083 0.011553 0.010731 0.01691 0.0042889 0.1027 0.073047 0.090574 -0.03198 0.068059 0.0054245 0.032678 0.016218 0.090084 0.14757 0.11111 0.014623 0.0029256
2.2656 -0.01098 -0.011466 -0.011934 -0.036519 0 -0.041712 -0.002742 -0.0078728 0.0072933 -0.0032928 0.035051 1.3144 -0.0032906 -0.001615 0.0017759 0.032132 0.03026 0.035483 0.038307 0.026177 0.044597 0 -0.019409 0 -0.00024655 0.0012521 0.00027678 0.0013447 0.086126 0.026106 -0.033788 -0.040701 0.004499 -0.0044372 0.010506 -0.0019182 0.018405 0.024395 0.086897 0.062719 0.083859 -0.034998 0.066492 -0.0014958 0.026168 0.015541 0.084952 0.13164 0.10766 0.0074839 -0.0062803
2.2695 -0.00831 -0.0085979 -0.0050804 -0.018994 0 -0.025126 0.0023156 -0.0018986 0.0031393 -0.0039415 0.015065 1.2411 -0.0037917 -0.0015066 0.0015773 0.028024 0.026304 0.037508 0.036268 0.02923 0.04465 0 -0.012032 0 -0.00019091 0.0011137 -0.000437 0.0018474 0.038444 0.018579 -0.017478 -0.022769 0.0040224 -0.0037575 0.0040231 -0.0080418 0.011914 0.02988 0.071091 0.052391 0.077145 -0.038016 0.064926 -0.0084161 0.019659 0.014863 0.07982 0.11571 0.1042 0.00034468 -0.011817
2.2734 -0.0054792 -0.0047954 -0.0008693 0.0048944 0 0.0028618 0.0041956 0.0025659 -0.0051476 -0.0024076 -0.0078695 1.1934 -0.003318 -0.00047997 -7.2264e-05 0.026618 0.02622 0.039287 0.03405 0.033947 0.045676 0 -0.00091848 0 -0.00029043 0.0012282 -0.00058471 0.0019116 0.019259 0.0039455 0.0090636 0.0076361 -0.0041073 -0.0010633 -0.004788 -0.0069509 -0.00012216 0.01698 0.05685 0.04587 0.070846 -0.037397 0.065314 -0.011102 0.017598 0.015992 0.076059 0.1002 0.10144 -0.0048854 -0.012833
2.2773 -0.00080929 0.00067241 -8.8078e-05 0.02094 0 0.024248 0.0032943 0.0028866 -0.013686 -0.000813 -0.018125 1.146 -0.0028948 0.00047898 -0.0020194 0.027763 0.029059 0.039525 0.032437 0.03604 0.046878 0 0.0083068 0 -0.00024829 0.0016703 -0.00029785 0.0014828 0.023945 -0.0096845 0.029191 0.029348 -0.011663 0.0018906 -0.011721 -0.0052397 -0.012193 -0.0042764 0.043623 0.041818 0.064816 -0.034419 0.066971 -0.011042 0.018422 0.018292 0.073188 0.084965 0.099111 -0.0088774 -0.0090921
2.2813 0.0064263 0.0081766 0.00058795 0.021623 0 0.027442 0.0031497 0.0015527 -0.017149 -0.0014511 -0.01128 1.0779 -0.0036247 0.00053917 -0.0026174 0.029 0.031102 0.037191 0.032023 0.034051 0.046432 0 0.013386 0 3.1449e-05 0.0021202 -2.8231e-05 0.00081204 0.0091248 -0.015717 0.030315 0.029268 -0.0096937 0.0029637 -0.012194 -0.0084532 -0.018595 -0.020047 0.030521 0.037876 0.058761 -0.031513 0.068354 -0.010945 0.019252 0.02018 0.070084 0.06939 0.096085 -0.013153 -0.00095931
2.2852 0.015863 0.01785 0.0059091 0.011637 0 0.016215 0.0081459 0.0033884 -0.012542 -0.0029342 0.0025333 0.99011 -0.0050152 -0.00039448 -0.0014078 0.02875 0.029942 0.032549 0.032677 0.030533 0.043613 0 0.014921 0 0.00033831 0.0021533 -2.398e-05 0.00026495 -0.094254 -0.013881 0.014464 0.012697 0.0043528 0.0023129 -0.0039311 -0.01453 -0.016999 -0.024271 0.020018 0.036232 0.052182 -0.030086 0.064047 -0.010091 0.020197 0.013526 0.062163 0.046727 0.07847 -0.023319 0.0097757
2.2891 0.026783 0.029372 0.017769 0.0042727 0 0.0060567 0.019874 0.01063 -0.0019354 -0.00034182 0.0072979 0.90101 -0.0051415 -0.0015864 0.00038096 0.02821 0.027304 0.027442 0.033776 0.029143 0.040115 0 0.013301 0 0.00040521 0.0016587 -0.00015379 5.783e-05 -0.3312 -0.010282 -0.0021559 -0.001429 0.024788 0.0030626 0.010292 -0.015392 -0.010229 -0.021826 0.0095152 0.034588 0.045603 -0.028659 0.059739 -0.0092368 0.021141 0.0068729 0.054242 0.024063 0.060855 -0.033485 0.018954
2.293 0.038488 0.041554 0.033518 0.011809 0 0.011841 0.035434 0.021337 0.0091926 0.010253 -0.0050936 0.82695 -0.0028374 -0.0020171 0.0010034 0.029654 0.026929 0.023869 0.034257 0.029862 0.038264 0 0.0064687 0 0.0001887 0.00090965 -0.00020494 0.00012193 -0.68774 -0.011768 -0.00098534 0.0044974 0.042457 0.0091213 0.023483 -0.0045788 -0.0042358 -0.021656 0.00054957 0.032481 0.038858 -0.029997 0.050186 -0.010307 0.019666 -0.0066704 0.042161 -0.0033466 0.032651 -0.048717 0.020439
2.2969 0.049789 0.052315 0.048277 0.036769 0 0.036893 0.049362 0.032252 0.017046 0.027518 -0.026869 0.76902 0.000522 -0.0011917 -0.00014088 0.032961 0.029304 0.021677 0.0321 0.026928 0.037404 0 -0.0095264 0 -0.00012201 0.00022516 -0.00021155 0.00020408 -1.1085 -0.018719 0.024604 0.033679 0.051557 0.021911 0.029679 0.016886 -0.0028819 -0.0269 -0.0067858 0.029881 0.031937 -0.034267 0.035072 -0.013417 0.015623 -0.027519 0.025668 -0.035789 -0.0067812 -0.069321 0.0081989
2.3008 0.058501 0.05939 0.058533 0.069601 0 0.070852 0.057583 0.042147 0.023163 0.045426 -0.038499 0.71715 0.0020204 0.00041102 -0.0019322 0.034379 0.028971 0.017633 0.024304 0.012138 0.032592 0 -0.038117 0 -0.00031199 -0.00035805 -0.00038239 0.00012138 -1.5467 -0.022575 0.063608 0.072695 0.052688 0.038796 0.029515 0.041638 -0.003296 -0.030566 -0.014121 0.027281 0.025016 -0.038538 0.019957 -0.016528 0.011581 -0.048368 0.0091751 -0.068232 -0.046214 -0.089924 -0.021207
2.3047 0.06207 0.061306 0.063423 0.093954 0 0.096321 0.059949 0.051743 0.032834 0.05809 -0.021913 0.66337 0.00029032 0.00162 -0.0025077 0.029268 0.018081 0.0074206 0.0084663 -0.018704 0.018068 0 -0.080025 0 -0.00028326 -0.0010109 -0.00074051 -6.3464e-05 -1.9898 -0.011119 0.094513 0.10025 0.050479 0.054563 0.030522 0.062017 0.0037883 -0.019755 -0.017815 0.023167 0.019417 -0.046511 -0.0022161 -0.023478 0.0030987 -0.07701 -0.012292 -0.1038 -0.096984 -0.11611 -0.067351
2.3086 0.0592 0.057911 0.063149 0.096317 0 0.099076 0.059365 0.060963 0.049689 0.063927 0.026688 0.60877 -0.0026683 0.001396 -0.00084565 0.01632 -0.0065115 -0.010638 -0.014782 -0.061659 -0.0070454 0 -0.13231 0 -8.2739e-06 -0.0017446 -0.00097192 -0.00013264 -2.4344 0.021971 0.099655 0.10021 0.049084 0.064798 0.040958 0.074776 0.027685 0.01518 -0.021213 0.018929 0.013925 -0.054786 -0.024964 -0.03074 -0.0057449 -0.10629 -0.034164 -0.13962 -0.14868 -0.14275 -0.12604
2.3125 0.05104 0.05025 0.057353 0.074427 0 0.076145 0.05869 0.067548 0.07172 0.065391 0.093225 0.55938 -0.0032638 -0.00043353 0.0023805 -0.001008 -0.039358 -0.033311 -0.040905 -0.10655 -0.03641 0 -0.18844 0 0.00054472 -0.0022415 -0.00072861 -1.8411e-06 -2.8451 0.070842 0.076429 0.071259 0.049808 0.068525 0.062313 0.080964 0.069529 0.072964 -0.022967 0.014888 0.0097863 -0.062284 -0.046853 -0.037888 -0.014435 -0.13346 -0.054813 -0.17207 -0.19685 -0.16752 -0.18981
2.3164 0.040732 0.040216 0.045952 0.039358 0 0.038191 0.058438 0.069115 0.092345 0.065539 0.1534 0.51893 -8.8964e-05 -0.0031485 0.0052595 -0.017269 -0.069773 -0.053968 -0.063672 -0.14323 -0.060434 0 -0.23912 0 0.0013329 -0.0021578 -5.3024e-05 9.8072e-05 -3.1523 0.1197 0.03824 0.028279 0.051936 0.068207 0.087309 0.082953 0.11873 0.13973 -0.021852 0.011191 0.0080092 -0.068427 -0.067242 -0.044836 -0.022855 -0.15695 -0.073329 -0.19863 -0.23888 -0.18904 -0.24842
2.3203 0.031595 0.030294 0.03149 0.0095202 0 0.0048326 0.057147 0.066121 0.10498 0.065583 0.18623 0.48773 0.0043395 -0.005887 0.0059631 -0.029217 -0.089538 -0.066975 -0.078973 -0.16689 -0.073405 0 -0.27445 0 0.0020954 -0.0015941 0.00059691 -0.00020765 -3.2975 0.152 0.0057728 -0.005311 0.054485 0.067302 0.10522 0.082532 0.15764 0.19421 -0.020738 0.0074937 0.006232 -0.074569 -0.087631 -0.051784 -0.031276 -0.18044 -0.091845 -0.22518 -0.28092 -0.21056 -0.29024
2.3242 0.025469 0.023115 0.019545 -0.00025684 0 -0.0059171 0.053515 0.061806 0.10666 0.065403 0.18466 0.46654 0.0059335 -0.008512 0.0039928 -0.03736 -0.097939 -0.071434 -0.086841 -0.17832 -0.077269 0 -0.28721 0 0.0024153 -0.0011642 0.00079134 -0.0010285 -3.2759 0.15965 -0.0050637 -0.010853 0.056593 0.06738 0.10958 0.081095 0.17161 0.21725 -0.016251 0.0068493 0.0084208 -0.073876 -0.097075 -0.053548 -0.033887 -0.1876 -0.1 -0.23459 -0.29722 -0.21871 -0.30572
2.3281 0.022333 0.020444 0.015453 0.012247 0 0.010955 0.047918 0.058795 0.098141 0.064961 0.15715 0.45776 0.0031323 -0.01169 0.00057934 -0.04382 -0.099921 -0.071157 -0.089767 -0.18002 -0.078561 0 -0.2756 0 0.0020541 -0.0014812 0.00055069 -0.0019854 -3.1244 0.14576 0.0085633 0.013686 0.056846 0.067024 0.10156 0.079782 0.15725 0.20108 -0.01094 0.0069513 0.011579 -0.071511 -0.10384 -0.054043 -0.035076 -0.19076 -0.10562 -0.23979 -0.30724 -0.22359 -0.29162
2.332 0.021021 0.021939 0.019836 0.035698 0 0.042863 0.041895 0.056202 0.082027 0.063935 0.12016 0.46104 -0.0015497 -0.015944 -0.0020357 -0.049209 -0.099895 -0.070961 -0.089077 -0.1727 -0.081545 0 -0.24329 0 0.0012512 -0.0025286 0.00026556 -0.0024768 -2.866 0.12015 0.035813 0.051266 0.053399 0.063239 0.086919 0.078037 0.12323 0.15328 -0.0049859 0.0084217 0.015715 -0.066512 -0.10589 -0.052085 -0.033557 -0.18751 -0.10695 -0.23876 -0.30716 -0.22328 -0.25281
2.3359 0.020036 0.024864 0.02734 0.053162 0 0.06675 0.036488 0.050683 0.061635 0.060126 0.087261 0.46925 -0.0040901 -0.020566 -0.0020888 -0.051837 -0.097533 -0.072407 -0.083135 -0.15523 -0.084144 0 -0.19649 0 0.00060643 -0.0035715 0.00021546 -0.0022407 -2.4763 0.092044 0.058947 0.075925 0.045496 0.054115 0.070509 0.072283 0.083595 0.092722 0.0029727 0.014158 0.022895 -0.053306 -0.093211 -0.042477 -0.023592 -0.16428 -0.094926 -0.21827 -0.27563 -0.20678 -0.19952
2.3398 0.017933 0.025488 0.030327 0.053279 0 0.06451 0.031236 0.040257 0.040836 0.049743 0.062145 0.4719 -0.0028166 -0.023697 0.00037276 -0.049674 -0.08918 -0.072464 -0.069272 -0.1274 -0.080333 0 -0.14046 0 0.0005631 -0.0037471 0.00025809 -0.0016495 -1.913 0.065483 0.063627 0.069831 0.034621 0.040514 0.053625 0.057573 0.049259 0.039186 0.010931 0.019895 0.030075 -0.040099 -0.080535 -0.03287 -0.013627 -0.14104 -0.082898 -0.19779 -0.24409 -0.19027 -0.14144
2.3438 0.013551 0.021402 0.024477 0.036635 0 0.035646 0.024685 0.026425 0.023058 0.030763 0.039378 0.46376 0.00046609 -0.023859 0.0033839 -0.042482 -0.072557 -0.066022 -0.047403 -0.091865 -0.066287 0 -0.078354 0 0.00097728 -0.0027956 5.6464e-05 -0.0013784 -1.1802 0.03947 0.046958 0.03524 0.023437 0.025312 0.035445 0.032004 0.023336 0.0031745 0.019024 0.028686 0.038031 -0.021814 -0.056968 -0.017433 0.0028021 -0.1043 -0.061009 -0.16434 -0.19095 -0.16284 -0.083197
2.3477 0.0065256 0.012909 0.01144 0.013219 0 -0.0029614 0.015571 0.012164 0.0088622 0.0061915 0.011264 0.44953 0.0028917 -0.02157 0.0045227 -0.031816 -0.049516 -0.05008 -0.021474 -0.053294 -0.044226 0 -0.013015 0 0.00124 -0.001244 -0.00043431 -0.0017199 -0.35389 0.011125 0.018326 -0.0078367 0.013165 0.010884 0.015566 -5.3948e-05 0.0024129 -0.017628 0.02718 0.038901 0.04635 -0.0011635 -0.028329 0.0007184 0.022242 -0.061277 -0.034527 -0.12485 -0.12775 -0.13032 -0.02472
2.3516 -0.002244 0.0023375 -0.0033976 -0.0061088 0 -0.030184 0.0034454 -0.0016718 -0.0053419 -0.016989 -0.024851 0.43893 0.0034668 -0.019148 0.0029423 -0.019327 -0.024398 -0.026316 0.0029041 -0.015856 -0.020577 0 0.051101 0 0.00087444 9.8074e-05 -0.00082182 -0.0022347 0.46103 -0.021088 -0.0077773 -0.03656 0.0022365 -0.0028934 -0.0054946 -0.029664 -0.018796 -0.033329 0.035063 0.0492 0.054384 0.01951 0.00086092 0.019134 0.042029 -0.017824 -0.0075033 -0.084872 -0.063751 -0.097439 0.034828
2.3555 -0.010862 -0.0079293 -0.015449 -0.017044 0 -0.035922 -0.011419 -0.017032 -0.024631 -0.033157 -0.06406 0.43724 0.0033363 -0.018449 0.00019019 -0.0057213 -0.00045389 -0.00023826 0.022362 0.018156 -0.00080338 0 0.10843 0 2.0228e-05 0.00080923 -0.00068231 -0.0021382 1.1982 -0.05569 -0.022062 -0.041055 -0.011888 -0.018162 -0.027479 -0.049148 -0.043235 -0.052757 0.040977 0.060111 0.060371 0.04035 0.034026 0.039459 0.064321 0.028715 0.023434 -0.041331 0.0059827 -0.062003 0.09366
2.3594 -0.017559 -0.016793 -0.023544 -0.02289 0 -0.026409 -0.028062 -0.035438 -0.0501 -0.042551 -0.097262 0.44097 0.0036188 -0.018634 -0.0011481 0.008403 0.021539 0.022131 0.037392 0.047652 0.01389 0 0.15498 0 -0.00068872 0.0010668 -7.1878e-05 -0.0010837 1.8472 -0.088225 -0.02618 -0.029087 -0.029288 -0.036365 -0.050581 -0.057045 -0.069934 -0.077409 0.046891 0.071022 0.066358 0.061191 0.067191 0.059783 0.086613 0.075255 0.054371 0.0022098 0.075717 -0.026567 0.14762
2.3633 -0.021788 -0.0241 -0.028987 -0.029713 0 -0.016573 -0.044374 -0.054585 -0.075779 -0.050064 -0.11726 0.44249 0.0038429 -0.016552 7.4074e-05 0.02122 0.041415 0.037419 0.050319 0.071581 0.025288 0 0.19022 0 -0.00073043 0.0012818 0.00045477 0.00043115 2.4065 -0.11275 -0.029432 -0.017382 -0.046126 -0.05575 -0.073619 -0.057944 -0.094886 -0.10215 0.05076 0.079886 0.069782 0.078238 0.09529 0.076898 0.106 0.11393 0.081079 0.039122 0.13358 0.0026569 0.19279
2.3672 -0.024289 -0.029515 -0.033002 -0.040406 0 -0.017397 -0.05693 -0.06898 -0.091921 -0.059306 -0.12301 0.43739 0.00293 -0.0099383 0.002338 0.029986 0.057404 0.045774 0.061985 0.089113 0.034509 0 0.21585 0 -0.00016865 0.0016132 0.00037531 0.0014597 2.8335 -0.1245 -0.039362 -0.018037 -0.05704 -0.071552 -0.092456 -0.05779 -0.11319 -0.12056 0.053028 0.087148 0.071201 0.092318 0.11942 0.091502 0.12312 0.14644 0.10448 0.070849 0.18216 0.027021 0.22699
2.3711 -0.026135 -0.032268 -0.035469 -0.052264 0 -0.028904 -0.062202 -0.074265 -0.092569 -0.068177 -0.11951 0.42685 0.0012309 -0.00044387 0.0028873 0.033123 0.066724 0.049349 0.070702 0.10083 0.040277 0 0.23258 0 0.00046509 0.0018666 -0.00027966 0.0014331 3.054 -0.12262 -0.054449 -0.030996 -0.059342 -0.079003 -0.10152 -0.059172 -0.12141 -0.12972 0.055295 0.094409 0.072617 0.10639 0.14355 0.1061 0.14024 0.17895 0.12787 0.10257 0.23073 0.051377 0.24846
2.375 -0.027834 -0.032187 -0.035768 -0.059164 0 -0.042733 -0.058967 -0.070718 -0.080531 -0.070773 -0.11378 0.41409 0.00067647 0.0068907 0.00060829 0.031859 0.068576 0.050096 0.074401 0.10888 0.040838 0 0.23837 0 0.00071605 0.0018136 -0.00096604 0.00062469 3.0285 -0.11107 -0.065192 -0.046768 -0.055081 -0.076681 -0.098002 -0.060418 -0.11932 -0.13085 0.054127 0.095586 0.069642 0.11087 0.14991 0.10974 0.14693 0.18749 0.13548 0.11344 0.24179 0.056984 0.25426
2.3789 -0.029393 -0.030676 -0.034174 -0.056116 0 -0.049852 -0.049966 -0.062391 -0.065006 -0.063762 -0.10996 0.40044 0.0024959 0.0078169 -0.0025182 0.029375 0.065988 0.048794 0.073449 0.11505 0.037094 0 0.22984 0 0.00059591 0.0015204 -0.0011574 -0.00016065 2.8 -0.096117 -0.06245 -0.054989 -0.049122 -0.067394 -0.084739 -0.058355 -0.10986 -0.12641 0.052959 0.096763 0.066667 0.11535 0.15628 0.11339 0.15363 0.19604 0.14309 0.12432 0.25286 0.062591 0.24115
2.3828 -0.031025 -0.030112 -0.032071 -0.043076 0 -0.046585 -0.040884 -0.053228 -0.054085 -0.050582 -0.10627 0.38514 0.0052428 0.0028808 -0.0030801 0.028153 0.063864 0.04574 0.070882 0.11844 0.033139 0 0.20558 0 0.00045261 0.0013052 -0.00078506 -0.00031974 2.4707 -0.081854 -0.045612 -0.051437 -0.045281 -0.055989 -0.068622 -0.051671 -0.096995 -0.11688 0.051007 0.095638 0.062839 0.11667 0.15488 0.11222 0.15568 0.19488 0.14333 0.12672 0.24835 0.060819 0.20909
2.3867 -0.033349 -0.031914 -0.030967 -0.025904 0 -0.035856 -0.036768 -0.044549 -0.049155 -0.039028 -0.095827 0.36706 0.0058734 -0.002871 0.00041055 0.028242 0.064749 0.041913 0.069579 0.11541 0.033228 0 0.168 0 0.0005304 0.0013825 -0.00016057 0.00011448 2.1262 -0.06727 -0.023789 -0.039568 -0.044079 -0.046221 -0.055452 -0.042165 -0.082525 -0.099877 0.048054 0.09158 0.057922 0.11397 0.1436 0.10493 0.15179 0.18135 0.13417 0.11833 0.22403 0.049648 0.16359
2.3906 -0.036564 -0.035155 -0.031483 -0.013811 0 -0.024849 -0.03844 -0.036093 -0.045774 -0.034599 -0.071464 0.34453 0.0030653 -0.0044945 0.0057985 0.028163 0.066484 0.039015 0.069248 0.10266 0.038053 0 0.12244 0 0.00072573 0.0016041 0.00043484 0.00068043 1.7866 -0.047942 -0.0095125 -0.027416 -0.043616 -0.039204 -0.045969 -0.03355 -0.064609 -0.072046 0.045102 0.087522 0.053006 0.11127 0.13232 0.097635 0.1479 0.16783 0.12501 0.10994 0.1997 0.038477 0.11385
2.3945 -0.03946 -0.037203 -0.033125 -0.014141 0 -0.021028 -0.04182 -0.028328 -0.03896 -0.035992 -0.032205 0.31388 -0.00097512 -0.0016057 0.0090826 0.027187 0.064266 0.038134 0.066447 0.080879 0.044055 0 0.075101 0 0.00077128 0.0015964 0.00096924 0.0010143 1.4254 -0.021406 -0.010331 -0.022588 -0.041809 -0.034108 -0.036554 -0.028977 -0.039914 -0.032678 0.0426 0.082063 0.049347 0.10725 0.11259 0.085015 0.13831 0.14485 0.10628 0.093417 0.15957 0.020858 0.067963
2.3984 -0.039653 -0.035825 -0.034558 -0.027029 0 -0.027513 -0.040822 -0.022528 -0.027208 -0.036612 0.012974 0.27112 -0.002595 0.0017904 0.0081002 0.02624 0.055229 0.038401 0.057914 0.055491 0.046585 0 0.031701 0 0.00058746 0.00116 0.0014651 0.0011215 1.0253 0.0084182 -0.024272 -0.027544 -0.037488 -0.029565 -0.023552 -0.028653 -0.0082426 0.01302 0.040161 0.076412 0.045862 0.10305 0.091696 0.071663 0.12795 0.12057 0.086238 0.07578 0.11728 0.0023538 0.029642
2.4023 -0.035233 -0.030682 -0.033915 -0.043657 0 -0.039562 -0.031669 -0.018473 -0.01223 -0.030124 0.048046 0.21707 -0.00064368 0.0018442 0.0044679 0.026422 0.041217 0.037304 0.044119 0.033705 0.043932 0 -0.0029308 0 0.00038385 0.00051181 0.0017163 0.0011875 0.60542 0.032192 -0.041275 -0.037115 -0.029911 -0.024191 -0.0068868 -0.028823 0.024343 0.053444 0.038513 0.071668 0.04364 0.10003 0.071176 0.058534 0.11721 0.0972 0.065606 0.059018 0.076183 -0.015036 -0.00088172
2.4063 -0.026398 -0.022935 -0.029307 -0.050561 0 -0.045549 -0.015445 -0.013239 0.0034691 -0.015005 0.059377 0.16026 0.0021041 -0.0010731 0.0018264 0.027085 0.027316 0.032768 0.029566 0.020182 0.038496 0 -0.025717 0 0.00041057 0.00010516 0.0013602 0.0012428 0.19776 0.041403 -0.048783 -0.040479 -0.018383 -0.016391 0.01007 -0.023416 0.047444 0.074756 0.038557 0.068861 0.04412 0.099537 0.051456 0.045881 0.10568 0.075775 0.043713 0.044129 0.037647 -0.030043 -0.023613
2.4102 -0.01541 -0.013745 -0.019867 -0.03836 0 -0.034366 0.0027463 -0.0035897 0.017639 0.0048983 0.045803 0.11168 0.0018431 -0.0031126 0.0021727 0.026047 0.017854 0.025219 0.019415 0.014883 0.034218 0 -0.037026 0 0.00065861 0.00019438 0.0002952 0.0011007 -0.18392 0.034917 -0.038369 -0.028184 -0.0032543 -0.0048257 0.023419 -0.0084829 0.052867 0.06884 0.038601 0.066055 0.044601 0.099044 0.031737 0.033228 0.094153 0.05435 0.021821 0.02924 -0.00088973 -0.04505 -0.037575
2.4141 -0.004779 -0.0034916 -0.0067939 -0.0090423 0 -0.0052905 0.017074 0.010064 0.027641 0.022989 0.021048 0.07446 -0.0020971 -0.0015833 0.004006 0.022005 0.013648 0.017563 0.01545 0.014335 0.032957 0 -0.041384 0 0.00084459 0.00057661 -0.001042 0.00061315 -0.53798 0.020252 -0.010708 -0.00043319 0.012768 0.01004 0.031174 0.013162 0.04098 0.040338 0.041269 0.067635 0.048488 0.10269 0.018618 0.024886 0.084255 0.041631 0.0042437 0.021886 -0.025821 -0.052747 -0.04305
2.418 0.0046033 0.007561 0.0068351 0.024249 0 0.028419 0.024292 0.022783 0.030775 0.03329 0.0048818 0.039298 -0.0064398 0.001752 0.0041274 0.016465 0.012545 0.012859 0.015034 0.014643 0.033267 0 -0.045226 0 0.00068627 0.00076926 -0.0019318 -8.2183e-05 -0.84166 0.0083406 0.023581 0.030392 0.025209 0.024828 0.033348 0.031615 0.021536 0.0065847 0.044775 0.070615 0.053462 0.10765 0.0076069 0.017919 0.074879 0.031692 -0.011955 0.016938 -0.046407 -0.058109 -0.044017
2.4219 0.013577 0.018277 0.017906 0.045755 0 0.047709 0.025112 0.029088 0.026836 0.033185 0.0086592 -0.0077529 -0.0074994 0.0025375 0.0011526 0.012731 0.012004 0.011769 0.013892 0.013648 0.032467 0 -0.052585 0 0.00017426 0.00045504 -0.0019687 -0.00062347 -1.045 0.0060187 0.048894 0.047163 0.030732 0.034562 0.030819 0.036156 0.0076531 -0.011854 0.048934 0.074763 0.059029 0.11324 -0.001505 0.012279 0.06594 0.024104 -0.026422 0.013818 -0.063282 -0.061771 -0.046703
2.4258 0.02308 0.026847 0.02538 0.047943 0 0.042806 0.02319 0.028132 0.020172 0.025044 0.026746 -0.071503 -0.0051976 -0.0010748 -0.0029426 0.012754 0.011028 0.012245 0.010047 0.011104 0.029617 0 -0.062366 0 -0.00041528 -0.0002311 -0.0013987 -0.00072961 -1.1171 0.012178 0.05407 0.04122 0.029951 0.036169 0.024966 0.024471 0.0071934 -0.0046732 0.055746 0.08366 0.067007 0.12142 -0.0028912 0.012033 0.058783 0.026078 -0.033842 0.018127 -0.065054 -0.058517 -0.054517
2.4297 0.032545 0.032193 0.030647 0.036235 0 0.02229 0.022685 0.024637 0.017622 0.015813 0.041578 -0.14192 -0.0030745 -0.00579 -0.0048293 0.015141 0.010142 0.011804 0.0052583 0.0076304 0.026366 0 -0.070038 0 -0.00073876 -0.00083658 -0.00083907 -0.00042688 -1.1005 0.020202 0.040506 0.02057 0.027189 0.031322 0.0183 0.0067989 0.018021 0.020719 0.062558 0.092558 0.074986 0.12959 -0.0042775 0.011787 0.051626 0.028052 -0.041262 0.022436 -0.066827 -0.055264 -0.064493
2.4336 0.040042 0.03501 0.035677 0.02396 0 0.0069718 0.025843 0.024439 0.022986 0.013533 0.038783 -0.20282 -0.0042363 -0.0062309 -0.0032684 0.016581 0.010261 0.010144 0.0028058 0.0036717 0.024937 0 -0.072453 0 -0.00061407 -0.0010013 -0.00066802 1.3247e-05 -1.103 0.024108 0.022018 0.0048875 0.027004 0.025676 0.014393 -0.00022109 0.030619 0.044505 0.070823 0.10367 0.083274 0.13713 -0.0025637 0.014174 0.044655 0.033961 -0.043996 0.028476 -0.062753 -0.050375 -0.069698
2.4375 0.044007 0.037167 0.040857 0.02185 0 0.012789 0.031932 0.029181 0.033361 0.021992 0.019711 -0.24608 -0.0077378 -0.00071733 -0.00041898 0.015238 0.01178 0.0094174 0.0038545 -0.0011038 0.025434 0 -0.071312 0 -0.00010456 -0.00074711 -0.00071122 0.00032078 -1.2194 0.023248 0.014864 0.010152 0.030646 0.02471 0.016051 0.013593 0.035809 0.049272 0.079916 0.11603 0.091738 0.1443 0.000919 0.018065 0.03779 0.042115 -0.044056 0.035505 -0.055343 -0.044553 -0.066191
2.4414 0.044732 0.039945 0.044797 0.030702 0 0.037568 0.038078 0.035521 0.041731 0.03747 0.0005374 -0.27662 -0.0094696 0.0064083 0.00029928 0.012478 0.014216 0.011757 0.0059201 -0.0080537 0.025236 0 -0.072074 0 0.00052823 -0.00039656 -0.00052692 0.00040002 -1.451 0.022227 0.025075 0.035491 0.035777 0.029665 0.023096 0.043028 0.031539 0.033037 0.089066 0.12839 0.10007 0.15116 0.004295 0.021972 0.030845 0.05023 -0.043833 0.042204 -0.048114 -0.039004 -0.057994
2.4453 0.044054 0.042926 0.046179 0.042673 0 0.063406 0.0415 0.03929 0.043786 0.051138 -0.0012091 -0.30397 -0.006647 0.0086411 -0.0024324 0.011081 0.015982 0.016501 0.004855 -0.01927 0.021052 0 -0.079575 0 0.00093286 -0.00024384 4.1216e-05 0.00030671 -1.7085 0.026781 0.043947 0.063709 0.039507 0.037177 0.032234 0.070782 0.023807 0.010301 0.098907 0.14061 0.10674 0.1541 0.0063761 0.026092 0.022938 0.057861 -0.040186 0.044898 -0.043085 -0.036779 -0.05501
2.4492 0.043559 0.044635 0.04542 0.049098 0 0.072216 0.041621 0.039877 0.04202 0.055943 0.019098 -0.33103 -0.00099857 0.0036021 -0.0066204 0.011915 0.01443 0.020046 -0.001527 -0.036317 0.011675 0 -0.09462 0 0.00082363 -0.00032433 0.00063377 0.00013115 -1.8964 0.039179 0.056217 0.075297 0.041406 0.042779 0.0397 0.080826 0.021593 0.00072247 0.10875 0.15284 0.11342 0.15705 0.0084572 0.030213 0.015031 0.065492 -0.036538 0.047592 -0.038057 -0.034553 -0.065531
2.4531 0.043129 0.044159 0.044141 0.047625 0 0.060234 0.040435 0.040311 0.042696 0.052179 0.050217 -0.35264 0.0028478 -0.0046215 -0.0089715 0.012771 0.0069917 0.018718 -0.011519 -0.058342 -0.0010442 0 -0.11423 0 0.00017177 -0.00048365 0.00069869 -5.9998e-05 -1.9973 0.056426 0.053865 0.063958 0.04332 0.044862 0.044364 0.070498 0.030128 0.014726 0.11805 0.16337 0.11854 0.15766 0.0080855 0.033096 0.0071746 0.071236 -0.032601 0.0467 -0.037001 -0.035245 -0.09008
2.457 0.041283 0.042007 0.043102 0.042907 0 0.039233 0.040738 0.043471 0.048862 0.046517 0.074965 -0.36432 0.0020545 -0.0094035 -0.0079673 0.010685 -0.0065895 0.012042 -0.02094 -0.081134 -0.0136 0 -0.13432 0 -0.0006875 -0.00061565 3.0856e-05 -0.00020215 -2.0701 0.072115 0.04278 0.040629 0.046406 0.04548 0.048284 0.051084 0.047534 0.047001 0.12684 0.1723 0.12221 0.15606 0.0054081 0.034815 -0.00063391 0.075205 -0.02839 0.042437 -0.03968 -0.038679 -0.12164
2.4609 0.036966 0.039425 0.041215 0.041233 0 0.025042 0.043627 0.048892 0.056977 0.045396 0.083481 -0.36924 -0.0016725 -0.0077146 -0.0049768 0.005234 -0.0227 0.0032086 -0.026475 -0.098664 -0.023118 0 -0.15157 0 -0.0011988 -0.00077792 -0.0010004 -0.00022609 -2.1697 0.080276 0.036075 0.023362 0.04893 0.047626 0.054101 0.037161 0.066735 0.081542 0.13562 0.18123 0.12587 0.15447 0.0027308 0.036535 -0.0084424 0.079175 -0.02418 0.038174 -0.042358 -0.042113 -0.15096
2.4648 0.030985 0.037099 0.037034 0.044492 0 0.024879 0.047416 0.053404 0.06072 0.049184 0.078589 -0.37452 -0.0040859 -0.002417 -0.0025847 -0.00078762 -0.035183 -0.0037511 -0.027936 -0.10672 -0.028663 0 -0.16334 0 -0.00097143 -0.0010662 -0.0017319 -0.00011825 -2.2751 0.078674 0.040691 0.022556 0.047625 0.051944 0.061851 0.034842 0.080403 0.10289 0.14158 0.18542 0.12652 0.15076 -0.0030911 0.035917 -0.012929 0.081079 -0.020497 0.030384 -0.048992 -0.048118 -0.17143
2.4688 0.025699 0.034697 0.031101 0.048681 0 0.034045 0.048983 0.054318 0.057642 0.05266 0.070284 -0.38159 -0.0028359 0.0011038 -0.0020946 -0.0040832 -0.039472 -0.0074064 -0.027712 -0.10595 -0.031055 0 -0.16705 0 -0.00011853 -0.0014237 -0.001718 2.0166e-05 -2.3017 0.069679 0.050518 0.034055 0.041445 0.056021 0.06829 0.039085 0.084961 0.10484 0.1474 0.18938 0.12702 0.14696 -0.0090618 0.035189 -0.017259 0.082885 -0.016838 0.022428 -0.055813 -0.054244 -0.17986
2.4727 0.023233 0.031615 0.026187 0.047709 0 0.042447 0.046411 0.051428 0.051299 0.05084 0.066021 -0.38328 0.0004197 8.1218e-05 -0.0026966 -0.0040888 -0.036349 -0.0096957 -0.028336 -0.1015 -0.032019 0 -0.16105 0 0.00078793 -0.0016407 -0.001037 1.3346e-05 -2.1822 0.058358 0.052669 0.044744 0.033641 0.056594 0.069345 0.040952 0.081169 0.091615 0.15135 0.19133 0.12644 0.14346 -0.014446 0.034283 -0.018858 0.085285 -0.013134 0.015588 -0.060871 -0.059284 -0.17482
2.4766 0.023819 0.027943 0.024743 0.03879 0 0.043167 0.040586 0.046127 0.046767 0.043893 0.065563 -0.37213 0.002246 -0.0038261 -0.0027904 -0.0033307 -0.031644 -0.01341 -0.030553 -0.098879 -0.033433 0 -0.1462 0 0.0011648 -0.0015671 -0.00018923 -0.00025397 -1.9312 0.049058 0.040444 0.044381 0.029464 0.052257 0.063307 0.0366 0.071957 0.072779 0.15244 0.19018 0.12419 0.14044 -0.01893 0.033104 -0.016261 0.088597 -0.0093622 0.010462 -0.063222 -0.062656 -0.15616
2.4805 0.0257 0.024529 0.026193 0.024927 0 0.035916 0.034389 0.03951 0.044895 0.036284 0.06329 -0.35043 0.0012806 -0.0071305 -0.0017616 -0.00462 -0.031553 -0.019016 -0.033331 -0.099274 -0.036607 0 -0.12574 0 0.00088252 -0.001298 0.00027671 -0.00072006 -1.6302 0.042657 0.020106 0.033218 0.031277 0.044233 0.051927 0.029488 0.059963 0.056547 0.15353 0.18903 0.12194 0.13741 -0.023414 0.031926 -0.013664 0.091908 -0.00559 0.0053364 -0.065573 -0.066029 -0.12679
2.4844 0.026541 0.022158 0.027241 0.012792 0 0.024871 0.030259 0.031977 0.041805 0.031657 0.053954 -0.32934 -0.00053021 -0.0080696 -0.00035865 -0.0081195 -0.037458 -0.024033 -0.035202 -0.098212 -0.041334 0 -0.10299 0 0.00031058 -0.0011012 0.00011902 -0.0011554 -1.3529 0.036353 0.0051589 0.019981 0.035789 0.034965 0.038772 0.024999 0.046655 0.045676 0.14979 0.18436 0.11782 0.13632 -0.022864 0.032329 -0.0044486 0.098307 -0.00076192 0.0068938 -0.058578 -0.063765 -0.093634
2.4883 0.025079 0.020786 0.025124 0.0079841 0 0.014967 0.028277 0.024258 0.033849 0.029161 0.036438 -0.31728 -0.000419 -0.0074401 0.00041512 -0.01133 -0.044903 -0.025503 -0.035289 -0.089017 -0.04528 0 -0.078795 0 -8.8161e-05 -0.001146 -0.00047822 -0.0012984 -1.1088 0.02624 0.0042319 0.013461 0.036422 0.026269 0.026624 0.024135 0.032849 0.037419 0.14509 0.17898 0.11332 0.13561 -0.021309 0.033049 0.0060872 0.10532 0.004277 0.009785 -0.049718 -0.060376 -0.064791
2.4922 0.021675 0.019579 0.020378 0.011283 0 0.0096555 0.026259 0.017675 0.021975 0.024846 0.013771 -0.31029 0.0019762 -0.0066714 0.00042342 -0.011859 -0.047583 -0.022973 -0.033231 -0.068541 -0.044863 0 -0.05205 0 -0.00018924 -0.001332 -0.0010656 -0.0010241 -0.8546 0.010896 0.01433 0.015509 0.028941 0.018643 0.016133 0.022815 0.019281 0.02678 0.13889 0.17281 0.10835 0.13534 -0.017755 0.0346 0.018127 0.11303 0.0098079 0.015 -0.037805 -0.05512 -0.044319
2.4961 0.017522 0.017556 0.015982 0.018386 0 0.0098586 0.021563 0.012715 0.010473 0.016066 -0.0087766 -0.29556 0.0042215 -0.0060648 0.00031835 -0.0099489 -0.042582 -0.018914 -0.028682 -0.040562 -0.037787 0 -0.022761 0 -0.00022692 -0.0014116 -0.0012565 -0.0004384 -0.55163 -0.0067669 0.024905 0.020651 0.015219 0.011787 0.0064037 0.016745 0.0064438 0.010868 0.12871 0.16455 0.10212 0.13623 -0.008878 0.038366 0.034173 0.12257 0.016649 0.026402 -0.017765 -0.044894 -0.029436
2.5 0.013395 0.014116 0.01373 0.022918 0 0.013163 0.013017 0.0078151 0.0019413 0.0040048 -0.025649 -0.26426 0.0037979 -0.0052298 0.00057881 -0.0081625 -0.032135 -0.016175 -0.021425 -0.01405 -0.025487 0 0.0056989 0 -0.00042135 -0.0012672 -0.0010094 0.00016219 -0.20717 -0.020977 0.027372 0.021412 0.0016729 0.0053207 -0.0034514 0.0061797 -0.00574 -0.0084313 0.11853 0.15629 0.095884 0.13712 -1.2417e-06 0.042132 0.050218 0.13211 0.023491 0.037804 0.0022751 -0.034669 -0.013369
2.5039 0.0090777 0.0091261 0.011885 0.020398 0 0.014234 0.0016931 0.00065025 -0.005199 -0.0078527 -0.033035 -0.21961 0.00082015 -0.0045865 0.00093265 -0.0087018 -0.02089 -0.015127 -0.012136 0.002513 -0.013052 0 0.028204 0 -0.00066267 -0.0010247 -0.00065135 0.00046004 0.13394 -0.026956 0.020569 0.014207 -0.0061619 -0.0010013 -0.013202 -0.004331 -0.017454 -0.025429 0.10591 0.14709 0.088977 0.1377 0.012227 0.047701 0.066893 0.141 0.031424 0.052268 0.025628 -0.022019 0.0084394
2.5078 0.0038683 0.0028373 0.0069073 0.010544 0 0.0079298 -0.0097361 -0.0088721 -0.013614 -0.016921 -0.031114 -0.1724 -0.0021228 -0.0054651 0.00080877 -0.011231 -0.011912 -0.013446 -0.0027605 0.0064719 -0.0059941 0 0.042086 0 -0.00062834 -0.00087669 -0.0005957 0.0003278 0.42757 -0.024259 0.0084865 0.0012971 -0.0079593 -0.0073969 -0.021475 -0.010462 -0.027888 -0.034755 0.092292 0.13751 0.081799 0.13816 0.025809 0.053998 0.083823 0.14962 0.039797 0.06797 0.050319 -0.0083909 0.03445
2.5117 -0.0024304 -0.004082 -0.0024384 -0.0032285 0 -0.0061935 -0.018416 -0.017476 -0.022407 -0.022775 -0.024899 -0.13054 -0.0026198 -0.0083512 0.00016463 -0.013375 -0.0053163 -0.008758 0.0043238 0.0020764 -0.0062615 0 0.049456 0 -0.00020579 -0.00083444 -0.00096137 -6.6173e-05 0.65578 -0.017023 -0.0050655 -0.011757 -0.0081205 -0.014016 -0.026651 -0.01193 -0.03488 -0.035433 0.078675 0.12798 0.074671 0.13831 0.0394 0.060449 0.10025 0.15769 0.048316 0.083425 0.074447 0.0050997 0.058782
2.5156 -0.0090014 -0.010543 -0.013065 -0.016224 0 -0.022136 -0.022776 -0.021338 -0.027098 -0.025836 -0.021529 -0.095102 -0.00063393 -0.011505 -0.00037138 -0.01321 -6.7751e-05 -0.0013983 0.0078732 -0.0032427 -0.01092 0 0.054928 0 0.00027784 -0.00071819 -0.0014387 -0.00037463 0.82238 -0.010977 -0.018378 -0.020277 -0.011356 -0.020728 -0.02806 -0.011951 -0.036303 -0.031407 0.06503 0.11875 0.067819 0.13677 0.053044 0.067753 0.11385 0.16264 0.057652 0.097503 0.095436 0.017821 0.076283
2.5195 -0.014474 -0.015413 -0.019988 -0.024904 0 -0.031239 -0.023381 -0.02034 -0.024888 -0.025995 -0.024882 -0.065134 0.0018956 -0.012065 -0.00021199 -0.01115 0.0038599 0.0055546 0.0086464 -0.0042912 -0.014732 0 0.060979 0 0.00032679 -0.00040443 -0.0015618 -0.00035827 0.93563 -0.0096135 -0.029542 -0.022935 -0.018614 -0.027046 -0.026752 -0.013526 -0.032339 -0.028056 0.051385 0.10952 0.060966 0.13523 0.066687 0.075058 0.12745 0.16759 0.066987 0.11158 0.11642 0.030543 0.08573
2.5234 -0.017943 -0.018188 -0.020815 -0.027951 0 -0.029026 -0.022629 -0.018868 -0.019079 -0.023194 -0.032034 -0.04252 0.0032131 -0.0088367 0.00050142 -0.0094335 0.0055306 0.009029 0.0086994 -0.0010492 -0.014336 0 0.065866 0 -0.00020019 -2.5954e-05 -0.0011631 -0.00010494 1.0012 -0.012423 -0.034696 -0.021331 -0.026815 -0.032244 -0.025136 -0.016755 -0.026328 -0.027916 0.039812 0.10143 0.055164 0.13252 0.078074 0.082055 0.13809 0.17046 0.076609 0.12235 0.13232 0.041239 0.08861
2.5273 -0.019625 -0.019359 -0.017729 -0.025974 0 -0.019074 -0.023164 -0.021541 -0.016788 -0.018988 -0.035662 -0.028825 0.0031441 -0.0037615 0.001066 -0.0098965 0.0048078 0.0087034 0.0096762 0.0027694 -0.010348 0 0.066239 0 -0.00087565 0.00014147 -0.00057008 4.8824e-05 1.0274 -0.016282 -0.030563 -0.018076 -0.031989 -0.035454 -0.025396 -0.019753 -0.022747 -0.029536 0.029671 0.094126 0.050088 0.12901 0.0879 0.088839 0.14668 0.17189 0.086428 0.13084 0.1447 0.050534 0.085941
2.5313 -0.020585 -0.020043 -0.015101 -0.02083 0 -0.010185 -0.025837 -0.02805 -0.021628 -0.016473 -0.031023 -0.018705 0.002469 -0.00027691 0.0010294 -0.012263 0.003222 0.0070043 0.011573 0.0037722 -0.0058696 0 0.061436 0 -0.0010656 -5.4552e-06 -0.00032237 -0.00014322 1.0292 -0.018495 -0.018938 -0.015405 -0.032467 -0.035667 -0.027634 -0.021626 -0.023631 -0.030086 0.019701 0.086912 0.045093 0.12548 0.097566 0.095576 0.15515 0.1733 0.096242 0.13914 0.15683 0.059725 0.07734
2.5352 -0.021774 -0.021139 -0.015448 -0.015189 0 -0.0093687 -0.028852 -0.032885 -0.029298 -0.017955 -0.021023 -0.0010755 0.0014811 -0.00016494 0.0006827 -0.01447 0.0026288 0.0064692 0.012947 0.0018416 -0.0033455 0 0.054661 0 -0.00053509 -0.00025837 -0.0006628 -0.00056433 1.0217 -0.018898 -0.0074432 -0.015024 -0.029401 -0.032024 -0.029403 -0.023925 -0.026643 -0.02856 0.015154 0.08248 0.042672 0.12127 0.10216 0.10083 0.15975 0.17389 0.10587 0.14176 0.16111 0.065605 0.063425
2.5391 -0.023262 -0.022743 -0.017863 -0.012077 0 -0.016848 -0.029173 -0.030844 -0.031505 -0.022687 -0.013968 0.029709 -0.0003139 -0.0021408 0.00067938 -0.014529 0.0032684 0.0072576 0.012266 -0.00038937 -0.0029189 0 0.049838 0 0.00030839 -0.00032506 -0.0012979 -0.00083457 1.0117 -0.019453 -0.0043297 -0.018175 -0.024927 -0.024635 -0.027523 -0.0289 -0.026951 -0.026183 0.010607 0.078048 0.04025 0.11706 0.10676 0.10608 0.16435 0.17449 0.1155 0.14438 0.1654 0.071486 0.048334
2.543 -0.024287 -0.024226 -0.020011 -0.013772 0 -0.026906 -0.025347 -0.02275 -0.024629 -0.027306 -0.015705 0.064824 -0.0030612 -0.0035158 0.0012735 -0.012175 0.0037218 0.0073416 0.0092464 -0.0005689 -0.0034204 0 0.047804 0 0.00078549 -0.00017095 -0.0016651 -0.00071529 0.9978 -0.022032 -0.011761 -0.024814 -0.020401 -0.015342 -0.021067 -0.036467 -0.021648 -0.02413 0.0084718 0.074833 0.038874 0.11303 0.10926 0.11029 0.16798 0.17582 0.12429 0.14534 0.16757 0.07628 0.038643
2.5469 -0.023992 -0.024732 -0.020875 -0.020271 0 -0.032837 -0.019251 -0.015125 -0.013975 -0.028733 -0.023799 0.087136 -0.0056085 -0.0029677 0.0020715 -0.0089795 0.0029551 0.0050446 0.0052479 0.0010452 -0.0042581 0 0.046076 0 0.00057274 -5.6968e-05 -0.0014359 -0.00039543 0.97515 -0.026454 -0.02408 -0.032398 -0.016327 -0.0073892 -0.012922 -0.043207 -0.012845 -0.021812 0.0090581 0.072991 0.038679 0.10918 0.10939 0.11331 0.17051 0.17798 0.13213 0.14442 0.16736 0.079847 0.038828
2.5508 -0.022101 -0.023584 -0.021122 -0.028546 0 -0.031279 -0.014858 -0.013817 -0.0088444 -0.026598 -0.029735 0.089068 -0.0062067 -0.0014809 0.0025097 -0.0070132 0.0019577 0.0011498 0.0025529 0.00223 -0.0058996 0 0.042268 0 -1.9086e-05 -0.0002035 -0.00076396 -0.000318 0.93876 -0.030434 -0.032746 -0.036173 -0.013305 -0.0037262 -0.0081348 -0.044641 -0.0064826 -0.018029 0.0096443 0.071149 0.038483 0.10534 0.10951 0.11634 0.17305 0.18014 0.13998 0.1435 0.16716 0.083414 0.047399
2.5547 -0.018964 -0.020478 -0.021139 -0.033735 0 -0.023176 -0.014811 -0.018167 -0.013297 -0.022884 -0.027114 0.083149 -0.0042937 -0.00079152 0.0023814 -0.0072482 0.0027743 -0.0016897 0.0029955 0.001543 -0.0086732 0 0.037082 0 -0.00036602 -0.00048004 -7.8929e-05 -0.000692 0.88127 -0.031362 -0.033059 -0.031986 -0.012195 -0.0050885 -0.010021 -0.038738 -0.0076243 -0.01354 0.012258 0.070182 0.038668 0.10138 0.1067 0.11656 0.17424 0.18301 0.14372 0.1413 0.16498 0.084943 0.057586
2.5586 -0.015083 -0.015635 -0.019706 -0.031948 0 -0.012246 -0.017887 -0.021896 -0.02213 -0.019534 -0.01775 0.0913 -0.0013419 -0.0014255 0.0017592 -0.0088869 0.0058432 -0.0016185 0.0066828 0.00013059 -0.011692 0 0.033502 0 -0.0001217 -0.00053069 0.00030113 -0.0012129 0.79369 -0.028325 -0.026529 -0.01998 -0.013025 -0.0095397 -0.017222 -0.027439 -0.016207 -0.011463 0.015073 0.069302 0.038891 0.097417 0.1036 0.11651 0.1753 0.18595 0.14705 0.13899 0.1626 0.086269 0.062229
2.5625 -0.010731 -0.0099467 -0.015249 -0.022816 0 -0.0030621 -0.019887 -0.019749 -0.026055 -0.016777 -0.0097535 0.12168 0.00036265 -0.0025357 0.0005436 -0.010032 0.0088121 0.00049885 0.011607 0.00059638 -0.013408 0 0.03327 0 0.00048223 -0.00023305 0.00033569 -0.001332 0.67327 -0.022731 -0.017692 -0.0056766 -0.01407 -0.013918 -0.024375 -0.014952 -0.026852 -0.014343 0.0173 0.067964 0.038446 0.09273 0.099488 0.11506 0.17528 0.18763 0.14781 0.13616 0.15898 0.086221 0.058616
2.5664 -0.0060319 -0.0047316 -0.0082337 -0.0098439 0 0.00065727 -0.017289 -0.01275 -0.020532 -0.013682 -0.0097683 0.15739 -0.00014204 -0.0033511 -0.0015595 -0.0091691 0.0085689 0.0019403 0.014669 0.0041044 -0.013144 0 0.034761 0 0.00087545 6.0326e-05 0.0001186 -0.00082476 0.52997 -0.017108 -0.0096138 0.0034423 -0.012707 -0.015859 -0.025989 -0.0045657 -0.032809 -0.020856 0.018425 0.06577 0.036754 0.086692 0.093504 0.11097 0.17325 0.18698 0.14377 0.13239 0.15303 0.083607 0.049282
2.5703 -0.0012859 -0.00093305 -0.0015112 0.0017941 0 -0.0020061 -0.010276 -0.0065197 -0.0093543 -0.0097849 -0.017097 0.17085 -0.0016683 -0.0041638 -0.0043852 -0.0063839 0.0045336 0.00089065 0.013799 0.0088553 -0.011694 0 0.034535 0 0.00066839 -0.00014175 -0.0002985 -5.4449e-05 0.38001 -0.013139 -0.0026153 0.0036826 -0.0076817 -0.014666 -0.020352 0.0031286 -0.030662 -0.026068 0.019551 0.063576 0.035062 0.080654 0.08752 0.10689 0.17121 0.18632 0.13973 0.12861 0.14707 0.080994 0.03872
2.5742 0.0029785 0.0016859 0.0022928 0.0084389 0 -0.0077223 -0.0023681 -0.0047534 -2.756e-05 -0.0056738 -0.024909 0.15081 -0.0022308 -0.0055873 -0.0067939 -0.003395 -0.00043059 -0.0017548 0.0097381 0.011659 -0.010225 0 0.030479 0 -2.5988e-05 -0.00086981 -0.00086439 0.00036851 0.22905 -0.01048 0.0036876 -0.0016829 -0.00057455 -0.010746 -0.010364 0.0093967 -0.022061 -0.025488 0.017095 0.059089 0.030722 0.071517 0.078949 0.099416 0.16483 0.17884 0.12916 0.12223 0.13558 0.073739 0.029444
2.5781 0.0063583 0.0044157 0.0036376 0.0099 0 -0.010054 0.0028512 -0.0051589 0.0035702 -0.0020356 -0.026397 0.11475 -0.0011151 -0.0071757 -0.0072555 -0.0022935 -0.0026967 -0.0034029 0.0057966 0.010969 -0.0089028 0 0.022828 0 -0.00071667 -0.0015311 -0.0013683 0.00017613 0.063894 -0.0071993 0.0085484 -0.0049666 0.0052442 -0.0048256 -0.00091525 0.015247 -0.011564 -0.018826 0.013676 0.053986 0.02567 0.061547 0.069682 0.091029 0.15728 0.16951 0.11682 0.11515 0.12259 0.065235 0.020804
2.582 0.0089186 0.0083354 0.0057671 0.0090154 0 -0.0038226 0.0046757 -0.0022762 0.0037887 0.0013703 -0.019503 0.093706 0.00051707 -0.0074117 -0.0053076 -0.0039193 -0.0013967 -0.0025346 0.0052595 0.0080841 -0.007038 0 0.012228 0 -0.00094754 -0.0014648 -0.0014733 -0.00034934 -0.13397 -0.0013569 0.010896 -0.00044392 0.0074367 0.0020126 0.0047907 0.020304 -0.0028566 -0.0095264 0.0091807 0.048292 0.019978 0.050736 0.059753 0.081994 0.14834 0.15792 0.10324 0.10707 0.10782 0.055509 0.010799
2.5859 0.011046 0.012978 0.011176 0.0093647 0 0.010249 0.0052667 0.0061358 0.0054712 0.0054457 -0.0065553 0.10479 0.0010265 -0.0053995 -0.0024031 -0.0072071 0.00096086 -0.00039067 0.0083393 0.005124 -0.0046345 0 -0.0022617 0 -0.00063293 -0.00067602 -0.0010263 -0.00074975 -0.36395 0.0075647 0.011353 0.010961 0.0066947 0.0080179 0.0070716 0.023532 0.00352 -0.00072464 0.0010292 0.040595 0.012115 0.03707 0.047575 0.070759 0.13473 0.13863 0.085433 0.095561 0.086988 0.04163 -0.0016192
2.5898 0.012887 0.016358 0.018467 0.012771 0 0.025097 0.0071797 0.016357 0.010865 0.010601 0.0090724 0.13841 7.4985e-05 -0.0023633 -0.00094234 -0.010108 0.0013549 0.00014528 0.011521 0.0019831 -0.0032587 0 -0.022257 0 -7.2738e-05 7.445e-05 -0.00032315 -0.00089162 -0.59799 0.018418 0.012341 0.022717 0.0060559 0.011508 0.0088303 0.024616 0.0096151 0.0078433 -0.0071223 0.032898 0.0042523 0.023403 0.035396 0.059523 0.12111 0.11933 0.067623 0.084056 0.066154 0.027751 -0.016122
2.5938 0.01397 0.016587 0.023076 0.018154 0 0.032307 0.011152 0.022634 0.018485 0.016214 0.025003 0.17113 -0.0011438 -0.0010069 -0.0021097 -0.011306 -0.00064033 -0.0026387 0.010371 -0.0042755 -0.0047178 0 -0.047046 0 0.00031179 6.9531e-06 5.2693e-05 -0.0010113 -0.8001 0.029327 0.015618 0.02822 0.0082531 0.012601 0.013117 0.02433 0.017808 0.018653 -0.01666 0.02512 -0.0037897 0.0093868 0.023026 0.048718 0.10562 0.096834 0.050519 0.071026 0.043827 0.013347 -0.032385
2.5977 0.013502 0.013618 0.021352 0.022358 0 0.028521 0.016071 0.023279 0.025921 0.021302 0.039344 0.18867 -0.0013455 -0.0030953 -0.0046091 -0.011177 -0.0028982 -0.0075258 0.0036291 -0.016607 -0.0087177 0 -0.072206 0 0.00028675 -0.00085473 -0.00023629 -0.001281 -0.9544 0.038871 0.020007 0.025639 0.013554 0.013966 0.021132 0.023599 0.028902 0.032562 -0.02689 0.017301 -0.011921 -0.0048044 0.01056 0.038126 0.089189 0.072733 0.033767 0.057234 0.020753 -0.0013189 -0.051155
2.6016 0.011097 0.0093681 0.013925 0.022374 0 0.017542 0.020445 0.022078 0.03234 0.025385 0.050023 0.19565 -0.00054744 -0.0076667 -0.0057436 -0.011117 -0.0036674 -0.011335 -0.0052389 -0.034496 -0.012319 0 -0.091961 0 -6.3126e-05 -0.001672 -0.00089347 -0.0014628 -1.07 0.046474 0.022159 0.018104 0.019788 0.01882 0.031663 0.0225 0.041696 0.046907 -0.036907 0.0098428 -0.019734 -0.018532 -0.0014378 0.028073 0.073138 0.049201 0.017949 0.043794 -0.0013676 -0.015288 -0.073232
2.6055 0.0072456 0.0060197 0.0050669 0.017517 0 0.006507 0.023347 0.023461 0.037767 0.028371 0.055908 0.20538 0.00014215 -0.011726 -0.003956 -0.011954 -0.0038467 -0.011653 -0.010825 -0.053438 -0.012406 0 -0.10305 0 -0.00044439 -0.0016472 -0.001196 -0.0011261 -1.1546 0.051779 0.019799 0.010024 0.024071 0.027299 0.041727 0.020455 0.053683 0.057667 -0.045128 0.0054179 -0.024868 -0.028353 -0.0094887 0.022547 0.060286 0.030461 0.0099885 0.033309 -0.015461 -0.023386 -0.096913
2.6094 0.0030329 0.0041459 -0.0011176 0.0099875 0 0.0001472 0.024014 0.026957 0.040877 0.029679 0.058188 0.22385 -2.4506e-05 -0.01275 -0.00034145 -0.013089 -0.0059168 -0.0088304 -0.010616 -0.068013 -0.0089967 0 -0.10595 0 -0.00059895 -0.00085106 -0.00065714 -0.0002167 -1.185 0.053776 0.013966 0.0037003 0.024457 0.034852 0.047775 0.017295 0.06195 0.063003 -0.053349 0.00099304 -0.030003 -0.038175 -0.01754 0.017021 0.047433 0.011721 0.0020277 0.022825 -0.029554 -0.031484 -0.11636
2.6133 -0.00061661 0.0024752 -0.0037861 0.0032995 0 -0.0015511 0.021283 0.027257 0.038868 0.027958 0.059142 0.2456 -0.00053804 -0.010584 0.0024245 -0.013211 -0.010786 -0.0055324 -0.0073357 -0.075485 -0.0058301 0 -0.10216 0 -0.00049457 -0.00012824 0.00049623 0.00071407 -1.1102 0.050727 0.0078089 -0.00084065 0.020467 0.03516 0.047041 0.013809 0.063834 0.063936 -0.058675 -0.00018552 -0.032348 -0.043493 -0.020715 0.015963 0.039947 0.0012254 0.0015435 0.01753 -0.032807 -0.032659 -0.12309
2.6172 -0.0034802 -0.00058713 -0.0050049 -0.00038774 0 -0.0011583 0.014256 0.019962 0.030126 0.022081 0.058579 0.26291 -0.00038728 -0.0071462 0.0026651 -0.011802 -0.01626 -0.0043652 -0.0063132 -0.076395 -0.0071265 0 -0.091002 0 -0.00032293 -0.00017537 0.0015142 0.00097258 -0.88902 0.041248 0.0033233 -0.0038713 0.012866 0.025623 0.038715 0.01096 0.057558 0.061487 -0.061591 0.0013399 -0.032371 -0.045058 -0.019829 0.018627 0.036931 -0.0024021 0.007287 0.016558 -0.027029 -0.028069 -0.11028
2.6211 -0.0059559 -0.0053189 -0.0070045 -0.0019143 0 -0.00066735 0.0037363 0.0067064 0.016532 0.012433 0.052144 0.27503 0.00045193 -0.0045988 0.0011525 -0.0097572 -0.018971 -0.0056109 -0.010101 -0.071942 -0.01338 0 -0.069781 0 -0.00031362 -0.00079439 0.0017905 0.00042762 -0.5298 0.025791 -0.00040667 -0.0050267 0.003382 0.010226 0.024454 0.0086247 0.043036 0.053995 -0.064507 0.0028653 -0.032395 -0.046623 -0.018944 0.021291 0.033915 -0.0060297 0.01303 0.015585 -0.021252 -0.023479 -0.077325
2.625 -0.0085894 -0.010515 -0.010228 -0.0043027 0 -0.0010124 -0.0074466 -0.0060068 0.0023947 0.00095652 0.034756 0.28675 0.00068484 -0.0038666 9.9356e-06 -0.0083952 -0.017571 -0.0068189 -0.015365 -0.061397 -0.020298 0 -0.037504 0 -0.00051797 -0.0011338 0.0013447 -0.00032902 -0.091455 0.0071629 -0.0056958 -0.0046469 -0.0056908 -0.0035142 0.0077403 0.0053853 0.02243 0.038263 -0.061489 0.010091 -0.027764 -0.03972 -0.0080415 0.031747 0.042673 0.008302 0.031134 0.026493 0.0069535 -0.0058505 -0.031088
2.6289 -0.011707 -0.014731 -0.013822 -0.010061 0 -0.0036745 -0.016209 -0.013098 -0.0091269 -0.010224 0.0066959 0.29975 -0.0008664 -0.0045513 0.00036624 -0.0078937 -0.013542 -0.0044842 -0.015154 -0.042659 -0.02208 0 0.0022516 0 -0.00074692 -0.00064598 0.00068074 -0.00058344 0.35498 -0.010635 -0.013375 -0.0052546 -0.01254 -0.011092 -0.0078168 -0.00026103 -0.00035288 0.013558 -0.05838 0.017404 -0.023062 -0.032687 0.0030139 0.042322 0.051611 0.022908 0.049427 0.037582 0.035501 0.011977 0.017261
2.6328 -0.01535 -0.017488 -0.017208 -0.018876 0 -0.010884 -0.021648 -0.015655 -0.018308 -0.020221 -0.024262 0.30892 -0.0035925 -0.005719 0.0013445 -0.0068558 -0.0087712 0.0033926 -0.0046994 -0.015447 -0.016046 0 0.042902 0 -0.00072203 0.00029699 0.00025033 -0.00022228 0.76974 -0.02466 -0.021738 -0.010389 -0.017173 -0.014822 -0.020304 -0.0085747 -0.021408 -0.016104 -0.053643 0.02579 -0.017553 -0.023616 0.016761 0.054467 0.063898 0.042518 0.069861 0.052163 0.069822 0.032596 0.058111
2.6367 -0.019323 -0.019303 -0.020498 -0.027666 0 -0.022957 -0.025644 -0.019258 -0.027529 -0.029392 -0.048175 0.30863 -0.0052459 -0.0065407 0.0014168 -0.0036061 -0.0028769 0.015562 0.014337 0.01641 -0.0044264 0 0.079586 0 -0.0003162 0.00080302 0.00011213 0.00021968 1.1546 -0.034728 -0.028195 -0.021072 -0.02164 -0.021046 -0.030298 -0.01856 -0.038922 -0.044322 -0.046694 0.035629 -0.010951 -0.01178 0.034159 0.068742 0.080728 0.068917 0.093198 0.071483 0.11198 0.057001 0.088071
2.6406 -0.023159 -0.02086 -0.023504 -0.032874 0 -0.035733 -0.030834 -0.027927 -0.038136 -0.038122 -0.061318 0.30096 -0.0040847 -0.0064909 0.00048744 0.0020011 0.0063554 0.027806 0.034825 0.046339 0.0079653 0 0.11202 0 0.00031985 0.00042626 8.5646e-05 0.00022878 1.5259 -0.043187 -0.031498 -0.033469 -0.028242 -0.033402 -0.040068 -0.029099 -0.053933 -0.067001 -0.039746 0.045469 -0.0043481 5.5608e-05 0.051557 0.083018 0.097559 0.095316 0.11653 0.090803 0.15413 0.081407 0.11038
2.6445 -0.02615 -0.022413 -0.025162 -0.033015 0 -0.042199 -0.037932 -0.040143 -0.049029 -0.04584 -0.069094 0.29555 -0.00086947 -0.0054671 0.00025067 0.0080737 0.019709 0.035299 0.049315 0.069033 0.017598 0 0.14234 0 0.00085118 -0.00036187 0.00011258 -7.9978e-05 1.8789 -0.052802 -0.032125 -0.040869 -0.036936 -0.048809 -0.051659 -0.039686 -0.068783 -0.08435 -0.032767 0.053203 0.00065401 0.010844 0.067745 0.094909 0.11376 0.12038 0.13511 0.10934 0.19233 0.1018 0.13102
2.6484 -0.027673 -0.023934 -0.024624 -0.029488 0 -0.038155 -0.04501 -0.050686 -0.058133 -0.051305 -0.079849 0.30041 0.0015653 -0.0039334 0.0023268 0.012067 0.034195 0.035734 0.054925 0.083386 0.024063 0 0.17018 0 0.00099314 -0.00069367 0.00034622 -0.00012529 2.1758 -0.064306 -0.030999 -0.038969 -0.044578 -0.060089 -0.064993 -0.049795 -0.084104 -0.098197 -0.025783 0.060604 0.0054036 0.021468 0.083742 0.10642 0.12985 0.14523 0.15293 0.12775 0.2299 0.12157 0.1535
2.6523 -0.027697 -0.025431 -0.022837 -0.025423 0 -0.026754 -0.049276 -0.055688 -0.064363 -0.053702 -0.095399 0.3135 0.0010171 -0.0026768 0.0062373 0.012851 0.044671 0.031106 0.054252 0.091806 0.028853 0 0.19055 0 0.00070357 -0.00022094 0.00087783 0.00039944 2.3635 -0.075463 -0.028669 -0.02985 -0.047274 -0.062424 -0.077125 -0.057852 -0.096739 -0.10795 -0.019794 0.066008 0.0088041 0.030241 0.096933 0.11543 0.14313 0.16563 0.16656 0.14292 0.26061 0.1369 0.17582
2.6563 -0.026936 -0.026815 -0.022291 -0.02379 0 -0.016876 -0.049324 -0.055296 -0.067518 -0.053274 -0.10797 0.3242 -0.0017603 -0.0020418 0.0095597 0.011619 0.048185 0.026539 0.052372 0.096971 0.033066 0 0.19691 0 0.00020396 0.00057669 0.0014854 0.0010917 2.4017 -0.082349 -0.026086 -0.020789 -0.043941 -0.057137 -0.083244 -0.061539 -0.10078 -0.11006 -0.016091 0.066818 0.009103 0.034762 0.10367 0.11864 0.14993 0.17578 0.17055 0.15066 0.27556 0.14206 0.19147
2.6602 -0.026327 -0.027531 -0.024551 -0.025984 0 -0.016045 -0.045675 -0.051749 -0.066612 -0.050899 -0.10694 0.32286 -0.0036196 -0.0013921 0.010243 0.010896 0.046656 0.026609 0.052977 0.099292 0.036511 0 0.1865 0 -0.00016211 0.0009878 0.0017742 0.0012589 2.281 -0.081837 -0.025426 -0.018639 -0.037498 -0.049349 -0.079187 -0.059608 -0.091575 -0.10167 -0.012388 0.067628 0.0094018 0.039283 0.11041 0.12186 0.15673 0.18593 0.17455 0.15841 0.29052 0.14721 0.19331
2.6641 -0.026161 -0.026754 -0.028093 -0.031158 0 -0.024153 -0.039597 -0.046045 -0.059551 -0.047181 -0.088824 0.30878 -0.0021164 0.00030599 0.0086484 0.012537 0.045041 0.031781 0.056552 0.097138 0.038563 0 0.16242 0 -0.00013152 0.00086798 0.0015898 0.00073344 2.0232 -0.073438 -0.028778 -0.024515 -0.032196 -0.042531 -0.064235 -0.053222 -0.069943 -0.084367 -0.011957 0.062735 0.0063682 0.038476 0.10758 0.11764 0.15398 0.18102 0.16699 0.1547 0.28291 0.1392 0.1775
2.668 -0.025719 -0.02427 -0.029194 -0.036196 0 -0.033727 -0.032017 -0.037445 -0.045457 -0.041994 -0.060413 0.28985 0.0018928 0.003062 0.007115 0.016336 0.046676 0.037918 0.061044 0.08888 0.039216 0 0.13057 0 0.00032165 0.00075741 0.0012175 0.00012266 1.6693 -0.059266 -0.035156 -0.033133 -0.029589 -0.035846 -0.042412 -0.04497 -0.042851 -0.063454 -0.012663 0.055863 0.0021787 0.03582 0.10144 0.11084 0.14792 0.17089 0.15542 0.14703 0.26747 0.12662 0.14539
2.6719 -0.023858 -0.021057 -0.025491 -0.036717 0 -0.036313 -0.023733 -0.02602 -0.027208 -0.03475 -0.032514 0.27553 0.0048398 0.0051646 0.0074825 0.020239 0.050295 0.039556 0.063538 0.074434 0.03896 0 0.095125 0 0.00094774 0.0012248 0.0010954 0.00015078 1.2651 -0.042425 -0.039253 -0.037077 -0.027271 -0.026704 -0.020942 -0.036297 -0.019501 -0.043436 -0.013909 0.048083 -0.0023893 0.032421 0.093462 0.10277 0.14018 0.15801 0.14206 0.13715 0.24783 0.11186 0.10269
2.6758 -0.020089 -0.018616 -0.018653 -0.029513 0 -0.029108 -0.016098 -0.014441 -0.010643 -0.025052 -0.01097 0.27004 0.0037698 0.0043916 0.0092165 0.021841 0.051417 0.034373 0.061551 0.055239 0.037921 0 0.057037 0 0.0013392 0.0021917 0.0013332 0.00080955 0.84831 -0.025223 -0.034704 -0.032271 -0.021794 -0.015094 -0.006244 -0.02627 -0.0053121 -0.024476 -0.017594 0.036213 -0.0086605 0.025677 0.077234 0.088948 0.12485 0.13278 0.12059 0.11734 0.20923 0.087255 0.056799
2.6797 -0.015112 -0.017474 -0.0131 -0.015484 0 -0.01633 -0.010608 -0.0061479 -0.00020361 -0.01327 0.0059557 0.27021 -0.00081944 0.00028152 0.010099 0.02004 0.046476 0.025067 0.053822 0.03357 0.035579 0 0.016865 0 0.0011805 0.0029679 0.001583 0.0013076 0.44314 -0.0084934 -0.020061 -0.020509 -0.012741 -0.0045664 3.6638e-05 -0.013385 0.001478 -0.0036348 -0.021279 0.024342 -0.014932 0.018933 0.061006 0.075127 0.10952 0.10756 0.099121 0.097523 0.17064 0.062647 0.014185
2.6836 -0.010303 -0.016448 -0.011779 -0.00051895 0 -0.0050917 -0.0074221 -0.0017924 0.0048769 -0.00082069 0.022314 0.26743 -0.0054032 -0.0048781 0.0086729 0.01576 0.035771 0.016973 0.040991 0.012289 0.031559 0 -0.021988 0 0.00049833 0.0029185 0.0014325 0.00093307 0.063891 0.0077686 -0.0019195 -0.0077067 -0.0035774 0.0012181 0.0019193 0.001471 0.0076976 0.02047 -0.024988 0.012596 -0.020428 0.012802 0.043334 0.060674 0.093788 0.080975 0.077569 0.076148 0.1291 0.037668 -0.021285
2.6875 -0.0066551 -0.013705 -0.013247 0.0075871 0 -3.3432e-05 -0.0046887 0.0015576 0.0095868 0.010085 0.038111 0.25202 -0.0066865 -0.0077141 0.0057795 0.011332 0.022965 0.013579 0.025917 -0.0052351 0.026464 0 -0.053548 0 -0.00029027 0.0020341 0.00089142 -0.00011094 -0.27464 0.023273 0.0089278 0.00029089 0.0017295 0.0023733 0.0058 0.014564 0.019136 0.044517 -0.028712 0.00092612 -0.025451 0.0070443 0.024782 0.045836 0.077805 0.05357 0.055965 0.053823 0.085763 0.012461 -0.048214
2.6914 -0.0041873 -0.0086869 -0.01316 0.0048311 0 -0.00089767 -9.2673e-05 0.0069584 0.017837 0.017393 0.048959 0.21841 -0.0045148 -0.0067308 0.003563 0.0089537 0.012273 0.013965 0.012811 -0.016137 0.021649 0 -0.072989 0 -0.00063967 0.0008568 0.00041219 -0.0008589 -0.54995 0.036791 0.0061053 0.0013256 0.0027606 0.0026737 0.015205 0.022465 0.035346 0.061986 -0.032272 -0.010418 -0.030258 0.0015803 0.0065959 0.031283 0.062292 0.026835 0.034867 0.031981 0.043303 -0.012124 -0.066356
2.6953 -0.0023021 -0.0028748 -0.0086904 -0.0052058 0 -0.0037852 0.0065683 0.013634 0.028024 0.020443 0.051326 0.16956 -0.0017187 -0.0036405 0.0031055 0.0092385 0.0060779 0.014334 0.00504 -0.019926 0.018103 0 -0.079915 0 -0.00029985 -5.24e-05 0.00039676 -0.00060275 -0.73648 0.046409 -0.0063195 -0.00207 0.0029751 0.0055655 0.027709 0.025519 0.049612 0.067652 -0.033287 -0.016699 -0.031715 0.00065982 -0.0059052 0.02116 0.054088 0.010478 0.021589 0.017653 0.014478 -0.027063 -0.075327
2.6992 -0.00057316 0.0015317 -0.0013145 -0.013346 0 -0.004114 0.012622 0.0174 0.03409 0.020428 0.046685 0.11688 -0.001253 -0.0016161 0.003293 0.010905 0.0044296 0.011966 0.0029896 -0.019379 0.015743 0 -0.077839 0 0.00044455 -0.00050069 0.00072501 0.00032734 -0.81992 0.050371 -0.016332 -0.0045581 0.0058973 0.010712 0.036647 0.02734 0.054076 0.06086 -0.034302 -0.02298 -0.033171 -0.00026064 -0.018406 0.011038 0.045884 -0.0058793 0.0083112 0.0033245 -0.014347 -0.042002 -0.074666
2.7031 0.00092553 0.0037064 0.0048492 -0.011713 0 0.00073331 0.014838 0.015507 0.031252 0.019305 0.039655 0.073642 -0.003527 -0.0021754 0.0021335 0.011895 0.0058376 0.007751 0.0038791 -0.018825 0.013943 0 -0.070647 0 0.00097028 -0.00059195 0.00084254 0.0008936 -0.8076 0.047916 -0.013546 -0.0016075 0.011231 0.014753 0.036351 0.030239 0.045835 0.045297 -0.033337 -0.025175 -0.032755 0.0014846 -0.025687 0.0045507 0.043178 -0.013583 0.00060519 -0.0042679 -0.031136 -0.049526 -0.065275
2.707 0.0020269 0.0048405 0.0072462 3.4828e-05 0 0.0098986 0.012692 0.010482 0.020754 0.017917 0.032735 0.045643 -0.0063687 -0.003871 -0.00092209 0.011099 0.0081625 0.0050426 0.0040233 -0.020685 0.012592 0 -0.059867 0 0.00082278 -0.00044745 0.00034054 0.00044609 -0.72451 0.039698 0.0021927 0.0072084 0.015117 0.015186 0.026635 0.031512 0.029165 0.02652 -0.030392 -0.023286 -0.030465 0.0058954 -0.027749 0.0016993 0.045972 -0.012634 -0.0015293 -0.0051243 -0.035891 -0.049638 -0.05069
2.7109 0.0030254 0.0066729 0.0071447 0.014554 0 0.0191 0.0091166 0.0080928 0.0089863 0.01528 0.024201 0.027186 -0.0073157 -0.0040918 -0.004169 0.0092521 0.0093071 0.0061914 0.0017949 -0.023453 0.012339 0 -0.045289 0 9.6533e-05 -0.00011691 -0.00058369 -0.0006113 -0.59849 0.027636 0.020711 0.017404 0.014306 0.012939 0.012891 0.02542 0.012359 0.0096925 -0.027446 -0.021396 -0.028176 0.010306 -0.02981 -0.0011521 0.048765 -0.011684 -0.0036637 -0.0059808 -0.040645 -0.049749 -0.036246
2.7148 0.0046348 0.0095548 0.0077306 0.022896 0 0.022799 0.0077357 0.011067 0.0019346 0.010102 0.011718 0.0067771 -0.0057782 -0.0020153 -0.0052388 0.0081687 0.0080259 0.010229 -0.0012734 -0.023361 0.013598 0 -0.027674 0 -0.00066715 0.00028599 -0.0012805 -0.0013024 -0.44972 0.014255 0.029971 0.022311 0.0098328 0.010928 0.0019358 0.0097223 0.0019774 -0.0017058 -0.021233 -0.012444 -0.023915 0.017304 -0.023615 0.0014637 0.058385 0.0022838 0.0013265 0.0036943 -0.027038 -0.039218 -0.025958
2.7188 0.0073112 0.012178 0.01039 0.021434 0 0.018062 0.0093892 0.015503 0.00044868 0.0031657 -0.0029457 -0.022374 -0.0031137 0.00042003 -0.0034614 0.0089611 0.0046645 0.01382 -0.0022302 -0.018432 0.015454 0 -0.010114 0 -0.00097642 0.00053046 -0.0012605 -0.0011529 -0.29369 0.0017462 0.025652 0.01802 0.0062602 0.010544 -0.0027508 -0.0098772 -0.0010283 -0.0068883 -0.014809 -0.0030358 -0.019528 0.024468 -0.016887 0.0044321 0.068445 0.017092 0.0067764 0.014049 -0.012246 -0.028 -0.019518
2.7227 0.010659 0.013193 0.013348 0.013788 0 0.0076157 0.011613 0.014614 0.00067669 -0.0022097 -0.01425 -0.057356 -0.00096483 0.0005177 -0.00058368 0.010928 0.0010046 0.014357 0.0003274 -0.010923 0.015875 0 0.0036369 0 -0.00080829 0.0004723 -0.00063618 -0.00065377 -0.15094 -0.0087992 0.01371 0.0070372 0.0072959 0.010246 -0.0025495 -0.022735 -0.00075003 -0.0084704 -0.0076217 0.0079534 -0.015121 0.031417 -0.009106 0.0081417 0.078221 0.033382 0.012513 0.025663 0.0045276 -0.015694 -0.012519
2.7266 0.013598 0.012818 0.014006 0.006801 0 -0.00103 0.011572 0.0063832 -0.0012907 -0.0027141 -0.018414 -0.090687 0.00017711 -0.0023307 0.00087951 0.012213 -0.0010755 0.012158 0.0048127 -0.0055 0.013347 0 0.011997 0 -0.0005566 0.00028024 3.2759e-05 -0.00061255 -0.048569 -0.017454 0.0043581 -0.002627 0.012295 0.0078045 -0.001284 -0.021664 -0.0023453 -0.01138 0.00081595 0.021536 -0.010684 0.038012 0.00040167 0.013067 0.08753 0.052104 0.018719 0.039342 0.024552 -0.0016028 -0.00051249
2.7305 0.015194 0.012562 0.012105 0.0048588 0 -0.00085318 0.0091825 -0.0031938 -0.0054404 0.0016988 -0.017695 -0.11925 0.00083112 -0.0058942 3.3749e-05 0.011634 -0.0010921 0.0098632 0.0080273 -0.0048139 0.0084757 0 0.016385 0 -0.0005869 0.00033481 0.00028338 -0.0011492 -0.0083684 -0.024629 0.0034423 -0.0030312 0.017102 0.0034464 -0.0015363 -0.008828 -0.0079283 -0.019216 0.0092536 0.035119 -0.0062467 0.044607 0.0099094 0.017992 0.096839 0.070826 0.024926 0.053021 0.044577 0.012488 0.016169
2.7344 0.01535 0.013406 0.010033 0.0074969 0 0.0087827 0.0070314 -0.0054641 -0.0082039 0.0073742 -0.017878 -0.14668 0.0013388 -0.0071442 -0.0015653 0.0098662 -0.00013985 0.0098785 0.0079864 -0.0069631 0.0039939 0 0.019001 0 -0.00086464 0.0008223 0.00010821 -0.0014962 -0.032493 -0.029859 0.008757 0.0073689 0.018092 0.00012412 -0.0029875 0.0065153 -0.015164 -0.030279 0.018187 0.048732 -0.0025674 0.049524 0.016635 0.021692 0.099794 0.084854 0.027396 0.062771 0.057257 0.022642 0.031205
2.7383 0.014731 0.014531 0.0099629 0.011314 0 0.020847 0.0072972 0.0020218 -0.0062462 0.010178 -0.021157 -0.17677 0.0011983 -0.0049888 -0.001399 0.0088064 0.00043191 0.012364 0.005521 -0.0075992 0.0029863 0 0.019851 0 -0.0010245 0.0014605 -0.00018165 -0.00085795 -0.10219 -0.031222 0.013613 0.021797 0.015192 0.00049271 -0.0037061 0.016016 -0.019119 -0.037197 0.02723 0.062353 0.0009433 0.054068 0.022743 0.02512 0.10134 0.097838 0.029036 0.071648 0.068306 0.031921 0.036245
2.7422 0.014023 0.014095 0.011218 0.013271 0 0.025723 0.0092357 0.012565 0.00037545 0.0092385 -0.022405 -0.20636 -0.00030625 -0.0010973 0.0016036 0.0097462 0.0004153 0.0154 0.0032449 -0.0046653 0.0066995 0 0.016154 0 -0.0007752 0.0017108 -0.0003495 0.00061204 -0.19213 -0.026173 0.013343 0.029697 0.011158 0.0040067 -0.0025018 0.018124 -0.015732 -0.031715 0.036229 0.0752 0.0043666 0.058415 0.027342 0.027928 0.10049 0.10844 0.029365 0.078433 0.075711 0.039351 0.026937
2.7461 0.013283 0.011234 0.011026 0.012308 0 0.018762 0.010068 0.016849 0.0085364 0.0073108 -0.013729 -0.22687 -0.0029731 0.0017234 0.0058873 0.012189 0.00069777 0.016813 0.0030264 -0.00089652 0.013583 0 0.0049373 0 -0.00019479 0.0012977 -0.00042579 0.0018208 -0.28709 -0.013486 0.0086497 0.024579 0.0084406 0.0074457 0.00011739 0.016906 -0.0045563 -0.011373 0.045103 0.085814 0.0075379 0.062195 0.027595 0.028947 0.092734 0.11217 0.025915 0.079186 0.072616 0.041454 0.0059625
2.75 0.011954 0.0070745 0.0078909 0.0089943 0 0.0039948 0.0082013 0.012374 0.014963 0.0074548 0.0067825 -0.23369 -0.0054185 0.0018539 0.0083319 0.01441 0.0019099 0.015836 0.0044369 -0.0013423 0.020192 0 -0.013552 0 0.00037873 0.0004881 -0.00055149 0.0017707 -0.38585 0.0050449 0.0036813 0.0090924 0.0071909 0.0083191 0.0029931 0.016461 0.010859 0.017526 0.053976 0.096429 0.010709 0.065975 0.027847 0.029966 0.084981 0.1159 0.022465 0.079939 0.069521 0.043558 -0.019282
2.7539 0.0094669 0.0036737 0.0036791 0.0048518 0 -0.0090422 0.0050839 0.0058121 0.018582 0.0097997 0.031296 -0.23263 -0.0060944 -0.00015234 0.0066568 0.015062 0.003401 0.013328 0.005541 -0.0082404 0.023253 0 -0.034822 0 0.00069923 -0.00017667 -0.00074109 0.00054829 -0.49049 0.024656 0.0018287 -0.0067668 0.0061155 0.0073825 0.0058435 0.017434 0.024979 0.043401 0.06251 0.10422 0.014589 0.071061 0.025663 0.030508 0.074054 0.11584 0.018285 0.077057 0.060854 0.043102 -0.041845
2.7578 0.0058281 0.0020685 0.001826 0.0021049 0 -0.012524 0.0035973 0.0056416 0.020318 0.011963 0.047863 -0.23555 -0.0046227 -0.002384 0.0012419 0.014173 0.0037821 0.010762 0.0050292 -0.018381 0.021562 0 -0.052473 0 0.00079812 -0.0004047 -0.00087224 -0.00075987 -0.59277 0.039747 0.0034666 -0.012961 0.0046233 0.0075233 0.0094753 0.018474 0.03336 0.056596 0.070895 0.11078 0.018778 0.076715 0.02242 0.030843 0.061747 0.11414 0.013788 0.072593 0.049764 0.041533 -0.058482
2.7617 0.001707 0.0015337 0.0034665 0.0028495 0 -0.0056771 0.0048407 0.012871 0.021185 0.01235 0.050231 -0.24962 -0.0021322 -0.0030924 -0.0050326 0.012712 0.0024608 0.009129 0.0034613 -0.025688 0.016596 0 -0.061905 0 0.00082239 -0.00036824 -0.00087057 -0.0011183 -0.67032 0.04682 0.0068151 -0.0065919 0.0035835 0.010319 0.01451 0.019223 0.034887 0.054737 0.079154 0.11688 0.023199 0.082801 0.019366 0.031428 0.049863 0.1127 0.009855 0.068264 0.039211 0.040262 -0.068737
2.7656 -0.0019706 0.00070592 0.0058251 0.0070739 0 0.0055006 0.0069343 0.019841 0.021 0.012111 0.04229 -0.27176 -0.00026554 -0.0016802 -0.0087722 0.011481 0.00047136 0.0085611 0.0024449 -0.026522 0.011551 0 -0.062353 0 0.00076664 -0.00040522 -0.00080192 -0.00046712 -0.69488 0.046116 0.0097853 0.0064136 0.0040443 0.01408 0.020094 0.020261 0.031801 0.042783 0.086612 0.12004 0.029096 0.091629 0.017513 0.033604 0.040668 0.11287 0.0095025 0.064786 0.032061 0.040878 -0.071986
2.7695 -0.0045204 -0.00081108 0.0049113 0.011282 0 0.013087 0.007105 0.018439 0.01884 0.013165 0.033166 -0.29418 0.00021643 0.0011992 -0.0083663 0.010635 -0.00030394 0.0086488 0.002748 -0.022513 0.0093602 0 -0.055965 0 0.00045928 -0.00057871 -0.00073427 0.00037813 -0.64549 0.04071 0.010644 0.016048 0.0057086 0.015455 0.02401 0.020331 0.027637 0.028817 0.094069 0.12319 0.034993 0.10046 0.015659 0.03578 0.031473 0.11303 0.00915 0.061307 0.024911 0.041494 -0.0664
2.7734 -0.0057148 -0.0021205 -0.00016058 0.01029 0 0.012513 0.0046201 0.0088405 0.014364 0.014722 0.028336 -0.31405 -2.8611e-05 0.0041076 -0.0048898 0.010138 0.0012796 0.0088838 0.0034012 -0.018282 0.01092 0 -0.04527 0 -0.00016323 -0.00060293 -0.00057861 0.00064161 -0.51852 0.033717 0.0078771 0.015484 0.0070332 0.012777 0.024125 0.015552 0.024536 0.019096 0.10047 0.12516 0.041335 0.11 0.01661 0.03959 0.027188 0.11703 0.012468 0.060965 0.024926 0.045287 -0.051156
2.7773 -0.0056616 -0.0021665 -0.0058643 0.0019429 0 0.0048501 0.001317 -0.00066538 0.0083493 0.013002 0.025508 -0.33599 0.00031858 0.005543 -0.0010102 0.010222 0.0047296 0.0088617 0.0027302 -0.016581 0.014704 0 -0.031526 0 -0.00084383 -0.00020545 -0.00018782 0.00030633 -0.33054 0.025839 0.00099681 0.0054708 0.0067272 0.0075867 0.019778 0.0032396 0.021833 0.015093 0.1061 0.12625 0.048006 0.12008 0.019628 0.044605 0.026523 0.12384 0.018491 0.062934 0.030221 0.051421 -0.029202
2.7813 -0.0045546 -0.00089124 -0.0075132 -0.0094373 0 -0.0045725 -0.00064047 -0.0025226 0.0019751 0.0053158 0.018473 -0.36468 0.0019098 0.0047525 0.0011199 0.011055 0.0083128 0.0083025 0.0002213 -0.015841 0.018028 0 -0.015162 0 -0.0011714 0.00050166 0.00034616 -5.7135e-05 -0.11381 0.015265 -0.007674 -0.0068993 0.0048564 0.0029364 0.011968 -0.013412 0.016842 0.013312 0.11169 0.12732 0.054655 0.13011 0.022709 0.049638 0.025982 0.13073 0.02457 0.064974 0.035684 0.05761 -0.0069061
2.7852 -0.002537 0.00086792 -0.003761 -0.015218 0 -0.0097002 -0.0010231 0.0022718 -0.0041556 -0.0058459 0.0040493 -0.39664 0.0040129 0.0022825 0.0012307 0.012014 0.010155 0.0071224 -0.0027214 -0.012433 0.018963 0 0.0027054 0 -0.0010009 0.0010654 0.00058916 -3.7057e-05 0.09425 5.263e-05 -0.012763 -0.01355 0.0024544 0.00052644 0.0024907 -0.026005 0.0071872 0.0076417 0.11445 0.12748 0.059855 0.13683 0.029903 0.055885 0.033486 0.14264 0.034328 0.071638 0.052084 0.06735 0.0099258
2.7891 0.0002458 0.0024408 0.0023024 -0.009594 0 -0.007343 -0.001268 0.0058124 -0.010079 -0.013899 -0.01493 -0.42136 0.0050342 -0.00025799 0.00054179 0.011746 0.0092148 0.0056057 -0.0038851 -0.0050327 0.017412 0 0.019684 0 -0.00065309 0.0011031 0.0001088 0.00018321 0.26351 -0.019002 -0.0091787 -0.0108 0.00040714 -0.00034732 -0.0069196 -0.027838 -0.0070103 -0.0064326 0.11721 0.12764 0.065055 0.14355 0.037098 0.062131 0.04099 0.15454 0.044085 0.078301 0.068483 0.077091 0.020158
2.793 0.0035099 0.0039749 0.0064774 0.0044975 0 0.00095938 -0.0022641 0.0023448 -0.015616 -0.014155 -0.032492 -0.43139 0.0038545 -0.0012932 0.00022606 0.0094123 0.0058486 0.0044604 -0.0020862 0.0036057 0.014591 0 0.033227 0 -0.00060617 0.0006433 -0.0010085 0.00014726 0.37866 -0.037517 0.0028452 -0.0012462 -0.0009748 -0.0013632 -0.014768 -0.020354 -0.022586 -0.027648 0.11851 0.1277 0.068632 0.14671 0.044141 0.067476 0.049616 0.16564 0.052876 0.084656 0.085218 0.085832 0.027525
2.7969 0.0067952 0.0059374 0.0075465 0.016795 0 0.009873 -0.0030433 -0.0054234 -0.019701 -0.008585 -0.04418 -0.4307 0.00086026 -0.00044749 0.00035452 0.0059141 0.0018933 0.0045207 0.0020166 0.0092376 0.011689 0 0.042224 0 -0.00095342 6.5856e-05 -0.0020535 -0.0002338 0.43719 -0.049643 0.016001 0.0086157 -0.0014714 -0.0032579 -0.019696 -0.011835 -0.034753 -0.048003 0.11804 0.12764 0.070261 0.14562 0.050999 0.071737 0.059591 0.17577 0.060505 0.090643 0.10236 0.093372 0.036488
2.8008 0.009617 0.0081946 0.0078319 0.018017 0 0.013765 -0.0019951 -0.0096773 -0.020783 -0.0039174 -0.048769 -0.43212 -0.0022193 0.0012659 0.00030341 0.0035617 -6.315e-05 0.0061359 0.0066939 0.010213 0.0091286 0 0.047122 0 -0.0012215 -0.00025306 -0.002244 -0.00049752 0.44064 -0.051608 0.020535 0.012975 -0.00063573 -0.0054932 -0.020822 -0.0090327 -0.039582 -0.057093 0.11758 0.12758 0.07189 0.14452 0.057858 0.075999 0.069565 0.1859 0.068134 0.09663 0.11949 0.10091 0.047495
2.8047 0.011712 0.0098913 0.009925 0.0077882 0 0.010701 0.00093467 -0.0065069 -0.01804 -0.0046495 -0.046699 -0.44616 -0.0035947 0.002443 -5.4758e-05 0.0041364 0.0016175 0.0086639 0.01046 0.0086601 0.0070227 0 0.048201 0 -0.00081848 -0.00021831 -0.0014653 -0.00012849 0.38819 -0.043906 0.012311 0.010414 0.0016206 -0.0073413 -0.018496 -0.010453 -0.036043 -0.049554 0.11507 0.12781 0.070022 0.1356 0.059866 0.076294 0.075507 0.18809 0.069397 0.096894 0.12661 0.10176 0.05593
2.8086 0.013145 0.010335 0.013469 -0.0051106 0 0.0039796 0.0038524 -0.00023418 -0.012166 -0.0083167 -0.038446 -0.47174 -0.0027891 0.0025086 6.5614e-05 0.0071565 0.0059433 0.010604 0.012617 0.0075596 0.0059528 0 0.043846 0 0.00029503 4.5133e-06 -0.00044025 0.00081962 0.27807 -0.030452 -0.00287 0.0045079 0.0043013 -0.0085879 -0.014486 -0.0086212 -0.026393 -0.029665 0.11232 0.12807 0.067739 0.12574 0.061297 0.076117 0.080969 0.18934 0.069904 0.096478 0.13253 0.10181 0.055565
2.8125 0.014137 0.0098449 0.015634 -0.010347 0 -0.00031323 0.0049761 0.0019161 -0.004899 -0.0081781 -0.024963 -0.49707 -0.0009532 0.0019891 0.0013828 0.01022 0.0094623 0.01053 0.012884 0.0069696 0.0068062 0 0.031095 0 0.0014185 0.00019447 -8.405e-05 0.001683 0.11278 -0.015538 -0.01327 0.001142 0.0057781 -0.0089062 -0.010826 0.0011026 -0.014657 -0.0084394 0.1095 0.12868 0.064815 0.11429 0.060312 0.074575 0.083787 0.18704 0.067896 0.093515 0.13315 0.099209 0.04323
2.8164 0.014718 0.0095303 0.014627 -0.0043728 0 0.0019502 0.0048018 -0.0012672 0.0023274 -0.00051294 -0.0087629 -0.50935 0.00014563 0.0017088 0.0033054 0.011261 0.0089589 0.0082595 0.011078 0.0035842 0.0095857 0 0.0085486 0 0.0016774 0.00022464 -0.00063974 0.0018015 -0.10025 -0.0011724 -0.010582 0.0043329 0.0054095 -0.0070097 -0.0079481 0.014982 -0.0040756 0.0050079 0.10656 0.12999 0.060609 0.099656 0.054494 0.070301 0.081316 0.17761 0.060855 0.085455 0.12315 0.091291 0.020726
2.8203 0.014579 0.010208 0.012082 0.0078603 0 0.0097362 0.0057837 -0.0028144 0.0093336 0.011315 0.0068867 -0.50489 -0.00042435 0.0018926 0.0040812 0.010498 0.0046574 0.0052594 0.0074978 -0.0057513 0.012563 0 -0.020989 0 0.00084019 6.7327e-05 -0.0014601 0.0011569 -0.3531 0.013151 0.0035603 0.013293 0.0046329 -0.0012292 -0.0038496 0.02485 0.0048031 0.01036 0.10361 0.1313 0.056403 0.085024 0.048675 0.066027 0.078845 0.16819 0.053814 0.077395 0.11315 0.083372 -0.0071056
2.8242 0.013338 0.011622 0.011431 0.018398 0 0.017846 0.0097446 0.0049425 0.016844 0.020318 0.02044 -0.49246 -0.0021354 0.0021217 0.0024967 0.010059 0.00058252 0.0036894 0.0034388 -0.020248 0.013095 0 -0.051076 0 -0.0004155 -0.00025052 -0.0016695 0.00037978 -0.63754 0.028454 0.019587 0.022768 0.0060192 0.0086156 0.0044893 0.02698 0.014017 0.014997 0.10219 0.13401 0.053262 0.072274 0.039687 0.061112 0.072129 0.15477 0.044663 0.067314 0.095863 0.073395 -0.035713
2.8281 0.011068 0.012768 0.01396 0.022933 0 0.021127 0.015842 0.021246 0.025187 0.022925 0.033198 -0.48801 -0.0036781 0.0020091 -0.00063784 0.011607 0.00096689 0.0046349 0.00072951 -0.035179 0.009709 0 -0.075456 0 -0.0010819 -0.00065247 -0.0010346 0.00012356 -0.93451 0.044107 0.028251 0.026584 0.010908 0.020082 0.018233 0.025639 0.02602 0.026155 0.10121 0.13714 0.050433 0.060078 0.029767 0.056008 0.064162 0.14017 0.03489 0.056637 0.076432 0.062812 -0.06246
2.832 0.0085493 0.012887 0.01701 0.022535 0 0.018228 0.021297 0.036331 0.033315 0.021957 0.047091 -0.50405 -0.00419 0.0016809 -0.0030197 0.014419 0.0057764 0.0070199 0.00023664 -0.045795 0.0035267 0 -0.091839 0 -0.0007129 -0.0010112 -0.00015676 0.0004428 -1.2023 0.057419 0.02735 0.022082 0.017952 0.029318 0.034752 0.027229 0.041024 0.043989 0.10083 0.14071 0.048434 0.049746 0.020322 0.051612 0.056399 0.12653 0.026043 0.047195 0.057931 0.053337 -0.085723
2.8359 0.0069042 0.012071 0.016578 0.020254 0 0.011977 0.024016 0.040446 0.039114 0.022628 0.061118 -0.5395 -0.0038299 0.0015301 -0.0030716 0.015905 0.010053 0.0083428 0.00075929 -0.05113 -0.0025196 0 -0.10211 0 0.00021514 -0.0012048 0.00018839 0.00078232 -1.3824 0.065122 0.021386 0.012213 0.024126 0.033765 0.048532 0.031981 0.055975 0.061848 0.10266 0.14589 0.049519 0.04634 0.01265 0.049853 0.049387 0.11641 0.020634 0.042339 0.042887 0.047977 -0.10329
2.8398 0.0068176 0.010989 0.011697 0.017416 0 0.0067296 0.024233 0.033118 0.040749 0.02647 0.070576 -0.57706 -0.0032638 0.0016851 -0.0015069 0.014083 0.0083824 0.0068222 -0.00023843 -0.05379 -0.0060642 0 -0.10879 0 0.00079765 -0.0011978 -0.00015135 0.00055836 -1.4294 0.065237 0.015926 0.0036334 0.0272 0.033741 0.054493 0.033266 0.06608 0.07252 0.1045 0.15108 0.050603 0.042933 0.0049771 0.048094 0.042376 0.1063 0.015225 0.037483 0.027844 0.042618 -0.11229
2.8438 0.0080132 0.010227 0.0058744 0.013576 0 0.005358 0.0236 0.023022 0.037896 0.029997 0.070567 -0.59247 -0.0027851 0.0019171 -0.00044528 0.0095174 0.00038877 0.0031133 -0.0043632 -0.056103 -0.0070572 0 -0.11142 0 0.00055071 -0.0010492 -0.00060345 -0.00025785 -1.3432 0.057879 0.012982 0.0020314 0.027196 0.031428 0.051188 0.025807 0.067757 0.073551 0.10739 0.15702 0.054211 0.046269 0.0022723 0.049941 0.039712 0.10397 0.015683 0.040331 0.023392 0.043993 -0.1108
2.8477 0.0094994 0.0099969 0.0038686 0.0090577 0 0.0080701 0.02309 0.01889 0.031835 0.029194 0.060543 -0.57229 -0.0020883 0.002015 -0.00098123 0.0048188 -0.0084734 -4.0178e-05 -0.010557 -0.056921 -0.0072787 0 -0.10661 0 -0.00019595 -0.00083517 -0.00052967 -0.0011061 -1.1731 0.044788 0.011395 0.0081467 0.025552 0.028492 0.041406 0.013319 0.060715 0.066793 0.11083 0.16335 0.05917 0.053213 0.0022266 0.053717 0.039377 0.1058 0.01928 0.047303 0.02461 0.048973 -0.099506
2.8516 0.010403 0.010308 0.0070755 0.0060796 0 0.013029 0.022184 0.02126 0.02451 0.024223 0.045183 -0.52728 -0.00085711 0.0019857 -0.001968 0.00231 -0.012026 -2.9156e-05 -0.015677 -0.052689 -0.0082637 0 -0.091661 0 -0.00068653 -0.00059066 0.00010159 -0.0013474 -0.9825 0.028492 0.010184 0.017422 0.023261 0.024951 0.029901 0.0060149 0.047701 0.054324 0.11418 0.16959 0.064218 0.060694 0.0029288 0.057852 0.039705 0.10872 0.023591 0.055231 0.027439 0.054755 -0.081622
2.8555 0.010651 0.011121 0.012276 0.0066329 0 0.017486 0.020044 0.0234 0.017422 0.018871 0.030525 -0.48793 0.00066037 0.0017488 -0.0015055 0.0022003 -0.0093615 0.0034826 -0.016982 -0.041756 -0.0097999 0 -0.067949 0 -0.00047282 -0.00034435 0.00075103 -0.00081313 -0.80436 0.011771 0.010094 0.023403 0.020172 0.020238 0.020226 0.009776 0.032435 0.036504 0.11648 0.17495 0.070157 0.073552 0.011125 0.065585 0.046695 0.12252 0.035049 0.072737 0.046415 0.068573 -0.061059
2.8594 0.010889 0.012192 0.014964 0.0097644 0 0.018773 0.016916 0.019531 0.011171 0.015688 0.019117 -0.4819 0.0018734 0.00086918 0.00052648 0.0029012 -0.0054594 0.0084089 -0.014229 -0.027297 -0.010398 0 -0.040572 0 0.00022024 -0.00017527 0.00096238 9.6019e-05 -0.6256 -0.0027551 0.011774 0.022163 0.016026 0.014839 0.013087 0.018839 0.017584 0.01441 0.11878 0.1803 0.076096 0.08641 0.019321 0.073317 0.053684 0.13631 0.046506 0.090243 0.065392 0.08239 -0.040537
2.8633 0.011755 0.01292 0.013681 0.011969 0 0.01545 0.013912 0.010907 0.0056775 0.012878 0.0088633 -0.5109 0.0026144 -0.00099621 0.0019664 0.0028622 -0.0056833 0.012094 -0.0095199 -0.015451 -0.0090195 0 -0.01463 0 0.00078451 -0.00016471 0.00086014 0.00078857 -0.41605 -0.013378 0.013636 0.014513 0.011625 0.010256 0.0070088 0.020851 0.004138 -0.0073052 0.11903 0.18379 0.080344 0.098183 0.029279 0.080671 0.06176 0.15219 0.058657 0.10861 0.088168 0.096819 -0.021038
2.8672 0.013195 0.012631 0.010899 0.010793 0 0.0085811 0.011486 0.0034995 0.00056891 0.0067692 -0.00365 -0.54832 0.0034297 -0.0032425 0.00079293 0.0019285 -0.0099488 0.013333 -0.0053111 -0.010239 -0.0061771 0 0.0077991 0 0.00081468 -0.00026803 0.00091979 0.00094254 -0.17125 -0.020087 0.012876 0.004865 0.0084206 0.0072396 0.00022933 0.009733 -0.0079066 -0.022089 0.11747 0.18561 0.083093 0.10899 0.040798 0.08769 0.070801 0.16991 0.071424 0.12773 0.11431 0.11179 -0.0025941
2.8711 0.014432 0.011156 0.009817 0.0076693 0 0.0019066 0.0086602 0.00074506 -0.0045424 -0.0030499 -0.018953 -0.56176 0.0048732 -0.004248 -0.0021416 0.0010337 -0.01283 0.012778 -0.0026614 -0.010227 -0.0034031 0 0.027013 0 0.00041082 -0.0002927 0.0012921 0.00064768 0.072544 -0.024427 0.0088394 -0.0018488 0.0068656 0.004526 -0.0078359 -0.0072801 -0.018627 -0.02707 0.11591 0.18743 0.085842 0.11981 0.052318 0.094708 0.079841 0.18763 0.084191 0.14686 0.14046 0.12676 0.014749
2.875 0.014568 0.0090761 0.010775 0.0064794 0 -0.00020692 0.0041574 -1.8519e-05 -0.0097673 -0.012117 -0.033596 -0.54077 0.00653 -0.002687 -0.003424 0.00092684 -0.0095282 0.011705 -0.0011829 -0.010265 -0.0018915 0 0.042587 0 -2.1906e-05 -8.7317e-05 0.0014964 0.00018675 0.26375 -0.02798 0.0044287 -0.0028437 0.0055909 -3.3236e-05 -0.016312 -0.016324 -0.027731 -0.026323 0.10969 0.18419 0.082713 0.12211 0.059794 0.096292 0.083322 0.19821 0.090567 0.15633 0.15785 0.13394 0.030643
2.8789 0.013225 0.0072466 0.011141 0.0090448 0 0.0038201 -0.0017679 -0.0036051 -0.014503 -0.015154 -0.042678 -0.50378 0.0070134 0.0008789 -0.0006024 0.0014887 -0.0012638 0.010742 -0.00019239 -0.0065488 -0.0017975 0 0.051799 0 -0.00019057 0.00023413 0.00089967 -0.00025579 0.37216 -0.030513 0.0031572 0.0015325 0.0027093 -0.006855 -0.023389 -0.010642 -0.034457 -0.027211 0.10332 0.18078 0.079398 0.12414 0.067142 0.097705 0.086628 0.20855 0.096741 0.1655 0.17496 0.14087 0.044528
2.8828 0.010726 0.0060518 0.0085668 0.012483 0 0.010889 -0.0069981 -0.010548 -0.017223 -0.011332 -0.043178 -0.47805 0.0052131 0.0040136 0.0047085 0.0022418 0.00576 0.0098208 0.00050165 -6.4899e-05 -0.0026868 0 0.05165 0 -0.0001225 0.00033269 -0.00050001 -0.00066939 0.40043 -0.029622 0.0048165 0.0083176 -0.001932 -0.013435 -0.027024 0.002978 -0.037534 -0.03272 0.095657 0.17532 0.073768 0.12202 0.070666 0.096085 0.085636 0.21286 0.09856 0.16778 0.1838 0.1426 0.055327
2.8867 0.0077716 0.005156 0.0038539 0.011711 0 0.015093 -0.0092588 -0.015835 -0.016062 -0.0048634 -0.035356 -0.4731 0.0016166 0.004479 0.0077671 0.0031701 0.0067163 0.0090459 0.00085595 0.0047308 -0.0042747 0 0.042232 0 -3.0658e-05 -9.2933e-06 -0.0018639 -0.0010657 0.36437 -0.022645 0.0050593 0.013323 -0.0060484 -0.016223 -0.025638 0.011649 -0.035401 -0.037832 0.086108 0.16689 0.06479 0.11389 0.068661 0.09008 0.07843 0.20845 0.094081 0.16011 0.18069 0.1368 0.060792
2.8906 0.0049604 0.0039798 0.00024046 0.0048826 0 0.012322 -0.0080874 -0.014238 -0.010157 -0.00038504 -0.021935 -0.474 -0.00175 0.0024678 0.0051799 0.0046836 0.002986 0.0090495 0.0010887 0.0043098 -0.006471 0 0.02738 0 -5.6408e-05 -0.00058675 -0.0021845 -0.0013289 0.27074 -0.0093984 0.00017813 0.013096 -0.0067974 -0.013858 -0.018892 0.0095462 -0.027102 -0.034284 0.07656 0.15846 0.055812 0.10576 0.066656 0.084075 0.071224 0.20403 0.089603 0.15244 0.17759 0.131 0.057583
2.8945 0.0025316 0.0023149 -2.2213e-05 -0.0039047 0 0.00373 -0.0050198 -0.0060573 -0.00075455 0.0015343 -0.006581 -0.45976 -0.0028765 0.00053709 -0.0015364 0.0067202 0.00034605 0.010203 0.0014411 -0.00091282 -0.0088356 0 0.011555 0 -0.00016458 -0.00090094 -0.001213 -0.0012617 0.11979 0.0067564 -0.0078295 0.0070243 -0.0035267 -0.0083703 -0.0082572 0.002845 -0.013503 -0.019193 0.067201 0.14766 0.045227 0.093075 0.057386 0.074156 0.056915 0.18834 0.078424 0.13299 0.15869 0.11709 0.043015
2.8984 0.00039732 0.00040325 0.0019844 -0.0077944 0 -0.0051248 -0.0019937 0.003144 0.0090633 0.0037995 0.0073401 -0.42603 -0.0013735 0.0010141 -0.0070878 0.0081481 0.0026228 0.011643 0.00149 -0.0075613 -0.010395 0 -0.0037374 0 -0.00023773 -0.00065682 0.00028263 -0.0007818 -0.072523 0.020727 -0.011956 -0.0016878 0.0013566 -0.0030041 0.0032531 0.0016964 0.0023632 0.0014438 0.057876 0.13644 0.034355 0.079581 0.046818 0.063538 0.041334 0.17064 0.066047 0.11142 0.13696 0.10172 0.017734
2.9023 -0.0016583 -0.001486 0.0030795 -0.0034792 0 -0.0088267 0.00014206 0.0082349 0.016073 0.0082058 0.017805 -0.38827 0.0013915 0.0034643 -0.0072478 0.0074118 0.0076904 0.011583 0.00019845 -0.012715 -0.010315 0 -0.019937 0 -0.00020962 -0.00010893 0.0011849 -4.9754e-05 -0.2631 0.028964 -0.0068477 -0.0076181 0.0043259 0.0010076 0.012433 0.0084424 0.016625 0.018127 0.049563 0.12537 0.024426 0.066849 0.035714 0.053337 0.025798 0.15194 0.053775 0.089303 0.11391 0.086318 -0.01289
2.9063 -0.0037634 -0.0033564 0.0013367 0.0054301 0 -0.0063729 0.0015474 0.0090461 0.018766 0.012535 0.024968 -0.36375 0.0036395 0.0050321 -0.0025988 0.0039788 0.0099259 0.008998 -0.0029137 -0.016102 -0.0087627 0 -0.037772 0 -9.9316e-05 0.00016473 0.00096354 0.0006139 -0.39955 0.031398 0.0051087 -0.0070538 0.0036528 0.0051388 0.017559 0.014886 0.026806 0.026527 0.043752 0.11466 0.016835 0.056003 0.023284 0.04417 0.010371 0.13077 0.041767 0.065837 0.087587 0.070824 -0.040497
2.9102 -0.005821 -0.0052828 -0.0021144 0.011266 0 -0.0015494 0.0023204 0.0089785 0.017878 0.012845 0.030816 -0.35334 0.0045644 0.0035207 0.0024419 -0.00085217 0.0061979 0.0050512 -0.0067138 -0.019262 -0.0068842 0 -0.054118 0 3.4831e-05 -0.000136 4.7822e-06 0.00094129 -0.45212 0.030495 0.014868 -0.0014111 0.00062288 0.010917 0.019099 0.011269 0.032956 0.030409 0.037942 0.10395 0.009243 0.045158 0.010855 0.035003 -0.0050563 0.1096 0.029759 0.042371 0.06126 0.05533 -0.057895
2.9141 -0.0075282 -0.0070683 -0.0046633 0.0087224 0 0.00058759 0.0020894 0.010015 0.015303 0.0082255 0.037019 -0.34281 0.0044641 1.4319e-05 0.0040155 -0.0046931 -0.0010409 0.0025641 -0.0090198 -0.023175 -0.0057669 0 -0.063214 0 0.00013002 -0.00070941 -0.00087955 0.00085673 -0.42746 0.028551 0.01445 0.0032683 -0.0018685 0.016936 0.018839 -0.0029225 0.036504 0.035972 0.0356 0.095646 0.0067045 0.040762 0.0033898 0.031077 -0.013124 0.094805 0.024454 0.028081 0.044515 0.046992 -0.062665
2.918 -0.0085893 -0.0083404 -0.0052543 -0.001023 0 -0.0021962 0.00077608 0.010351 0.012536 0.0023148 0.042394 -0.3206 0.0038047 -0.0019012 0.0020415 -0.0057594 -0.006442 0.0037087 -0.0085707 -0.027048 -0.0054295 0 -0.061276 0 0.0001264 -0.00098843 -0.0011774 0.00044724 -0.35162 0.025785 0.0038784 0.0012073 -0.0018357 0.01918 0.018179 -0.017763 0.037904 0.043902 0.034561 0.088249 0.0060633 0.038789 -0.0022116 0.02912 -0.018429 0.082409 0.021666 0.017235 0.031367 0.041339 -0.057367
2.9219 -0.008999 -0.0090475 -0.0054908 -0.011872 0 -0.0080294 -0.00074275 0.0072151 0.0099118 -0.00040851 0.04272 -0.29101 0.0025038 0.00026012 -0.00065876 -0.0040021 -0.0068459 0.0080111 -0.0063647 -0.029096 -0.0049087 0 -0.049658 0 5.6605e-06 -0.00078121 -0.00093999 -0.00014026 -0.2418 0.020754 -0.0093463 -0.0076989 0.00037745 0.014767 0.017042 -0.022314 0.035537 0.047649 0.034064 0.081569 0.0065833 0.038386 -0.0058079 0.028663 -0.021217 0.072654 0.021054 0.0098883 0.022083 0.03802 -0.046313
2.9258 -0.0091316 -0.0096673 -0.0076759 -0.018053 0 -0.013016 -0.0013748 0.00096299 0.0068986 0.00049779 0.033981 -0.26862 0.00026574 0.0051424 -0.0017403 -0.00076945 -0.003355 0.012622 -0.0047054 -0.027916 -0.0032996 0 -0.033111 0 -0.00013577 -0.00048656 -0.00048311 -0.00073259 -0.09588 0.01229 -0.017305 -0.017124 0.0026383 0.0052881 0.014194 -0.014827 0.027176 0.039685 0.036281 0.078479 0.01292 0.04585 0.00063983 0.035728 -0.011401 0.076134 0.03134 0.020067 0.032148 0.046385 -0.031885
2.9297 -0.0094691 -0.010694 -0.012045 -0.018153 0 -0.014446 -0.0013735 -0.0049121 0.0026776 0.00087126 0.016462 -0.26144 -0.0025556 0.0086119 -0.0013166 0.0024845 0.0010547 0.014681 -0.0047377 -0.02284 -0.00054544 0 -0.01498 0 -8.4264e-05 -0.00061491 -3.3007e-06 -0.0010979 0.094348 0.0008955 -0.018 -0.019579 0.0026538 -0.0040956 0.0084185 -0.0037738 0.012605 0.019179 0.038499 0.075388 0.019256 0.053314 0.0070876 0.042793 -0.0015843 0.079615 0.041627 0.030245 0.042213 0.054751 -0.013615
2.9336 -0.010153 -0.011918 -0.016244 -0.014897 0 -0.012499 -0.0027301 -0.0080001 -0.003565 -0.0036453 -0.0044847 -0.2626 -0.0047339 0.0076614 -0.00080988 0.0051429 0.0048954 0.013606 -0.0050647 -0.013491 0.0028872 0 0.0054694 0 0.0003388 -0.001147 0.00046221 -0.00098848 0.32525 -0.011547 -0.015204 -0.013305 -0.0006949 -0.0093085 -0.00058194 0.00043501 -0.0053371 -0.0066097 0.040641 0.074212 0.027583 0.063213 0.019729 0.053177 0.015116 0.091148 0.057471 0.051245 0.063479 0.068871 0.009461
2.9375 -0.010802 -0.012457 -0.017595 -0.011899 0 -0.0095702 -0.0074366 -0.010125 -0.012374 -0.013024 -0.022337 -0.2592 -0.0049935 0.003233 -0.00068557 0.007287 0.0086714 0.011301 -0.003021 0.00012778 0.0069393 0 0.030748 0 0.0010642 -0.00148 0.00082265 -0.00032732 0.5785 -0.023111 -0.013223 -0.0042964 -0.0069565 -0.011157 -0.012119 -0.0056204 -0.0225 -0.028205 0.042735 0.07428 0.037204 0.074696 0.036401 0.065721 0.036295 0.10792 0.076932 0.079288 0.092033 0.086737 0.035896
2.9414 -0.010864 -0.011725 -0.015696 -0.010871 0 -0.008278 -0.015152 -0.015198 -0.023332 -0.02294 -0.034496 -0.24728 -0.0030797 -0.0008327 -2.8343e-05 0.0089247 0.012732 0.010281 0.0026811 0.016585 0.012188 0 0.060445 0 0.0017281 -0.0010601 0.00086958 0.00061503 0.83112 -0.032752 -0.01287 -0.0012068 -0.014473 -0.014232 -0.024859 -0.016843 -0.03624 -0.041005 0.044675 0.07438 0.046732 0.086 0.053162 0.07819 0.057487 0.1248 0.096365 0.10753 0.12064 0.10455 0.061505
2.9453 -0.01022 -0.010309 -0.012684 -0.011426 0 -0.0097712 -0.022837 -0.023982 -0.034342 -0.029137 -0.04352 -0.23562 -2.0152e-05 -0.001533 0.0017559 0.0095771 0.015859 0.011589 0.010713 0.032379 0.018836 0 0.08932 0 0.0019051 -9.4655e-06 0.00050948 0.0013002 1.0619 -0.040178 -0.012495 -0.0076241 -0.021133 -0.021818 -0.036966 -0.025422 -0.046536 -0.047183 0.043393 0.07512 0.05427 0.09351 0.071791 0.089088 0.078956 0.14401 0.1152 0.13993 0.15041 0.12115 0.082068
2.9492 -0.0094386 -0.0096176 -0.011039 -0.012634 0 -0.01327 -0.027051 -0.032066 -0.04204 -0.03115 -0.05317 -0.23488 0.0026001 0.00067717 0.0036129 0.0086509 0.01657 0.014284 0.018486 0.043165 0.025506 0 0.11031 0 0.0014507 0.00096128 -1.6108e-05 0.0012917 1.2473 -0.045237 -0.011661 -0.018896 -0.025288 -0.031983 -0.046143 -0.027407 -0.054446 -0.051805 0.042111 0.07586 0.061809 0.10102 0.090421 0.099986 0.10043 0.16321 0.13404 0.17234 0.18017 0.13775 0.096357
2.9531 -0.0093373 -0.010432 -0.0113 -0.014139 0 -0.016771 -0.026771 -0.033963 -0.043753 -0.031606 -0.063343 -0.24536 0.0036054 0.0027985 0.0038475 0.0061074 0.015293 0.016614 0.02442 0.046385 0.02945 0 0.11937 0 0.00063421 0.0012639 -0.00028191 0.00061857 1.3579 -0.047701 -0.012306 -0.0264 -0.026489 -0.038987 -0.050188 -0.024404 -0.059851 -0.057799 0.038586 0.07577 0.066365 0.1039 0.10507 0.10684 0.11607 0.17746 0.14762 0.19888 0.20104 0.14858 0.10633
2.957 -0.010204 -0.011857 -0.011918 -0.015818 0 -0.018279 -0.023924 -0.029056 -0.039624 -0.032415 -0.069275 -0.25676 0.0026934 0.0024545 0.0023233 0.0026734 0.014268 0.017509 0.02861 0.042984 0.028567 0 0.1174 0 -8.0214e-05 0.00097634 -0.00011051 -0.00023173 1.3689 -0.047506 -0.015881 -0.025071 -0.025555 -0.038749 -0.048201 -0.020486 -0.061038 -0.064178 0.032675 0.074798 0.067748 0.10187 0.11549 0.1094 0.12552 0.18646 0.15559 0.2192 0.21245 0.15327 0.1141
2.9609 -0.011404 -0.011947 -0.011087 -0.01691 0 -0.016826 -0.02119 -0.02257 -0.032746 -0.032381 -0.065975 -0.25926 0.00035402 -1.2383e-05 0.00098256 -0.00058769 0.015019 0.017079 0.031496 0.036484 0.023629 0 0.10781 0 -0.00039743 0.00063873 0.00020738 -0.00072409 1.2764 -0.044888 -0.020284 -0.017081 -0.023764 -0.0328 -0.041508 -0.018363 -0.05655 -0.067709 0.026764 0.073825 0.069131 0.099826 0.12591 0.11196 0.13497 0.19546 0.16356 0.23952 0.22386 0.15796 0.1186
2.9648 -0.011777 -0.0095427 -0.0084659 -0.016038 0 -0.012762 -0.01941 -0.020064 -0.026686 -0.028754 -0.053311 -0.25285 -0.0023933 -0.0023283 0.0017287 -0.0028477 0.016525 0.016007 0.032573 0.030174 0.018475 0 0.092926 0 -0.00035377 0.0005911 0.00021555 -0.00070687 1.1013 -0.040064 -0.02091 -0.0087194 -0.021716 -0.026592 -0.033093 -0.017974 -0.047098 -0.065279 0.01785 0.070354 0.064267 0.089227 0.12297 0.1046 0.12744 0.18876 0.15701 0.23931 0.20928 0.14784 0.11509
2.9688 -0.010492 -0.0054696 -0.0051692 -0.012324 0 -0.0073013 -0.017188 -0.021332 -0.022407 -0.020658 -0.036431 -0.24571 -0.00432 -0.0026699 0.0040212 -0.0037035 0.016615 0.014735 0.030981 0.024993 0.017456 0 0.072907 0 -0.00015456 0.00065033 -0.00017337 -0.00043883 0.87035 -0.032878 -0.015193 -0.0042314 -0.018857 -0.023772 -0.02553 -0.017467 -0.035234 -0.055063 0.0086887 0.066677 0.058888 0.077922 0.11893 0.096432 0.1185 0.18077 0.14925 0.23741 0.19257 0.13649 0.098474
2.9727 -0.007589 -0.001803 -0.0023861 -0.0063858 0 -0.0017953 -0.012807 -0.020515 -0.017553 -0.010411 -0.021073 -0.24542 -0.0045332 -0.001052 0.0051675 -0.0030219 0.015072 0.013235 0.027208 0.019774 0.021888 0 0.047658 0 9.0264e-05 0.0004757 -0.00052643 -0.00020773 0.59452 -0.02301 -0.0056529 -0.0028608 -0.014133 -0.022286 -0.018996 -0.014847 -0.023047 -0.036919 -0.00052911 0.062327 0.052148 0.065409 0.11011 0.085595 0.1042 0.16776 0.13698 0.22814 0.16797 0.12111 0.067582
2.9766 -0.0038118 7.2259e-05 -0.00030846 -9.2658e-05 0 0.0026827 -0.0061962 -0.012501 -0.0089444 -0.0014104 -0.0086332 -0.2532 -0.0031205 0.001316 0.0032714 -0.00088519 0.014461 0.011381 0.023434 0.01304 0.028493 0 0.018767 0 0.00042585 0.0001183 -0.00035165 1.6178e-05 0.26933 -0.010698 0.0022368 -0.0013778 -0.0071259 -0.016387 -0.011251 -0.0091853 -0.010385 -0.012929 -0.0098462 0.056798 0.043023 0.050777 0.092915 0.070085 0.080476 0.14593 0.1168 0.20594 0.12955 0.098664 0.027102
2.9805 -6.3358e-06 0.00060672 0.0016208 0.004782 0 0.0053776 0.0010508 0.001332 0.0040344 0.0049131 0.004034 -0.26546 -0.0012628 0.0034516 -0.00041982 0.0021609 0.017193 0.0093806 0.021569 0.004332 0.031412 0 -0.010944 0 0.00086997 2.627e-05 0.00030362 0.00048208 -0.10049 0.0028426 0.0052519 0.0015256 0.0013659 -0.0026837 0.00012308 -0.0011492 0.0043351 0.012476 -0.019163 0.05127 0.033899 0.036146 0.07572 0.054576 0.056752 0.1241 0.096616 0.18374 0.091118 0.076215 -0.014391
2.9844 0.0032996 0.0013041 0.0037086 0.0077151 0 0.0059476 0.0072718 0.014276 0.018455 0.0097956 0.02018 -0.27769 -0.0003757 0.0050836 -0.0025743 0.0049382 0.021979 0.007824 0.02104 -0.0059255 0.026511 0 -0.039357 0 0.001254 0.00046569 0.00081168 0.0012165 -0.479 0.015862 0.0051269 0.0040534 0.0097668 0.015783 0.015059 0.0073208 0.02151 0.034041 -0.026205 0.045984 0.025603 0.025212 0.054543 0.039062 0.030675 0.10008 0.074145 0.15544 0.050687 0.053792 -0.048736
2.9883 0.0058572 0.0029628 0.0055253 0.0093483 0 0.0048729 0.011983 0.020999 0.030136 0.015068 0.038932 -0.28569 -0.00083619 0.0060184 -0.0012576 0.0060648 0.024092 0.0073345 0.019176 -0.017058 0.01467 0 -0.065709 0 0.0013283 0.0010814 0.00060199 0.0017716 -0.8073 0.027061 0.0059438 0.0042554 0.01658 0.03146 0.030283 0.014333 0.038697 0.048501 -0.032687 0.040757 0.017511 0.015186 0.032388 0.023547 0.0040189 0.075537 0.051112 0.12564 0.0097648 0.031376 -0.071882
2.9922 0.0074688 0.0048834 0.0064044 0.010383 0 0.0036814 0.015538 0.022369 0.036818 0.020834 0.055584 -0.28516 -0.001563 0.0056328 0.0019653 0.0049116 0.019805 0.0081303 0.014194 -0.02804 0.001375 0 -0.088975 0 0.0010416 0.0012072 -0.00017408 0.0015414 -1.0372 0.036131 0.009261 0.0031519 0.020856 0.038306 0.04126 0.019531 0.051788 0.056309 -0.038165 0.036149 0.010593 0.0075226 0.011586 0.0097852 -0.020027 0.053356 0.029934 0.0979 -0.026689 0.011604 -0.084806
2.9961 0.0079901 0.0058273 0.0062332 0.010666 0 0.004216 0.017979 0.023266 0.039126 0.025349 0.065719 -0.27413 -0.0010655 0.0033858 0.0036648 0.0022848 0.010405 0.009802 0.0075516 -0.036897 -0.0071638 0 -0.10612 0 0.00065636 0.00063357 -0.00070536 0.00039804 -1.157 0.04332 0.012409 0.0040013 0.022148 0.036125 0.045161 0.024158 0.057935 0.06042 -0.040498 0.033479 0.0073507 0.0072513 -0.0049751 0.0015092 -0.035902 0.038582 0.014568 0.076626 -0.049151 0.00010822 -0.091529
3 0.0075898 0.0055391 0.0056127 0.0094426 0 0.0070741 0.01867 0.026177 0.03876 0.026899 0.068582 -0.25699 0.00097031 -0.0002432 0.0021379 3.0328e-05 0.0012514 0.011469 0.0027394 -0.040998 -0.0083686 0 -0.11285 0 0.00051692 -7.2218e-05 -0.00032429 -0.0010191 -1.1845 0.04854 0.011688 0.008354 0.020467 0.029457 0.042397 0.029196 0.057382 0.063064 -0.042831 0.030809 0.004108 0.0069801 -0.021537 -0.0067668 -0.051777 0.023808 -0.00079757 0.055352 -0.071613 -0.011387 -0.09572
3.0039 0.0068829 0.0050831 0.0052767 0.00653 0 0.01065 0.017148 0.028064 0.036291 0.02544 0.066294 -0.24361 0.003228 -0.0036577 -0.00096884 -0.00034385 -0.0033826 0.012268 0.0015468 -0.03879 -0.004722 0 -0.10677 0 0.00068221 -0.00014224 0.00075068 -0.0017428 -1.1377 0.050963 0.0067589 0.013554 0.016541 0.022798 0.035661 0.033416 0.0525 0.063559 -0.042869 0.030673 0.0047478 0.012953 -0.029372 -0.0078998 -0.05479 0.020189 -0.0069838 0.046994 -0.074279 -0.012393 -0.097983
3.0078 0.0066204 0.0056543 0.005456 0.0032104 0 0.012184 0.014012 0.024156 0.03103 0.02236 0.060262 -0.24096 0.0040205 -0.00521 -0.0026635 0.0010615 -0.0042074 0.011895 0.0019769 -0.031515 -0.0012704 0 -0.08964 0 0.00082893 0.00051768 0.0015374 -0.0012942 -1.0178 0.049464 0.0014019 0.015005 0.01191 0.017235 0.027615 0.033873 0.045145 0.059046 -0.041833 0.031722 0.0072024 0.021845 -0.033127 -0.0056942 -0.05179 0.021785 -0.0088793 0.044673 -0.067691 -0.0084951 -0.095423
3.0117 0.0071152 0.0072628 0.0058202 0.0017906 0 0.010348 0.010653 0.014295 0.022798 0.018934 0.049147 -0.24498 0.0029849 -0.0043947 -0.0018483 0.0025297 -0.0053444 0.010786 0.0004617 -0.022863 -0.0013973 0 -0.066315 0 0.0005638 0.001164 0.0012167 -0.00010344 -0.82265 0.043409 -1.4777e-05 0.011157 0.0082838 0.011401 0.019381 0.0289 0.035066 0.047072 -0.040636 0.033153 0.010063 0.031152 -0.035302 -0.0025028 -0.046719 0.025022 -0.0093464 0.044545 -0.058273 -0.0032426 -0.083809
3.0156 0.0079443 0.0087738 0.0059374 0.0039513 0 0.0069119 0.0080337 0.0044176 0.013155 0.015248 0.030852 -0.2434 0.001389 -0.0019984 -0.00016175 0.0021137 -0.009087 0.0097481 -0.0038356 -0.016382 -0.004376 0 -0.041311 0 -0.00016106 0.0010068 -4.0503e-05 0.00087734 -0.57054 0.033047 0.0035555 0.0057404 0.0063973 0.0048022 0.010852 0.020468 0.020889 0.027486 -0.038262 0.03737 0.015878 0.043479 -0.025977 0.0078594 -0.026586 0.04019 0.00057747 0.060364 -0.02826 0.011865 -0.061035
3.0195 0.0082679 0.009191 0.0057227 0.0091538 0 0.0054141 0.0059076 0.00102 0.0044101 0.010556 0.0064577 -0.22892 0.00072189 0.00078859 0.0003207 -0.0006874 -0.012865 0.0093344 -0.0075168 -0.012871 -0.0065456 0 -0.016456 0 -0.00096451 0.00010262 -0.0011827 0.00099561 -0.30233 0.019388 0.0093987 0.0043536 0.0054316 -0.00073183 0.0020422 0.012789 0.0026254 0.0025556 -0.035889 0.041587 0.021692 0.055806 -0.016651 0.018222 -0.0064527 0.055358 0.010501 0.076183 0.0017524 0.026972 -0.029471
3.0234 0.0075294 0.0086712 0.0054903 0.01449 0 0.0076352 0.0033289 0.0043876 -0.0024991 0.0044321 -0.018325 -0.20933 0.0011449 0.0032507 -0.00031887 -0.0043584 -0.011838 0.0095383 -0.0062841 -0.010239 -0.0048114 0 0.0081674 0 -0.0013725 -0.00066815 -0.0012366 0.0003804 -0.056297 0.0039799 0.013852 0.0085378 0.003782 -0.0031006 -0.0061302 0.0080438 -0.016784 -0.023729 -0.033798 0.046431 0.027163 0.066013 -0.0034881 0.02961 0.017544 0.072522 0.022827 0.096034 0.034764 0.042756 0.0046254
3.0273 0.0059176 0.0081343 0.0056589 0.016318 0 0.011344 -0.0001351 0.0079896 -0.0086486 -0.0025091 -0.036198 -0.2015 0.0015196 0.0052101 -3.058e-06 -0.0064012 -0.0043254 0.010085 0.00029727 -0.0059215 0.00066926 0 0.031496 0 -0.0012193 -0.00054726 -0.00019199 -0.00031224 0.15628 -0.01118 0.014974 0.013575 0.00061254 -0.0028187 -0.012381 0.0038137 -0.032464 -0.04614 -0.031931 0.051767 0.032365 0.074554 0.012687 0.041805 0.044575 0.091254 0.037039 0.11905 0.070131 0.059071 0.034325
3.0313 0.0041853 0.0079972 0.0063742 0.012654 0 0.012006 -0.0037987 0.0050148 -0.015357 -0.0088701 -0.043316 -0.21359 0.00090257 0.0065302 0.0026613 -0.0051709 0.0058768 0.010919 0.007899 0.00051867 0.0067658 0 0.050277 0 -0.00071302 0.00026772 0.0010199 -0.00055512 0.34486 -0.023881 0.012746 0.012765 -0.0032789 -0.0030135 -0.016174 -0.0043967 -0.04042 -0.059114 -0.030064 0.057103 0.037567 0.083095 0.028862 0.053999 0.071605 0.10998 0.05125 0.14207 0.1055 0.075386 0.055396
3.0352 0.003 0.0075611 0.0072585 0.0046192 0 0.0072337 -0.0063886 -0.0046201 -0.021948 -0.013256 -0.04172 -0.23424 -0.00030264 0.006861 0.0063334 -0.001117 0.012789 0.012218 0.011595 0.0069729 0.010015 0 0.060769 0 -0.00015578 0.00083129 0.0013867 -0.00034601 0.50839 -0.032382 0.0078435 0.0042676 -0.0061588 -0.0061442 -0.018113 -0.017572 -0.039978 -0.05917 -0.029304 0.06092 0.038855 0.083487 0.043107 0.061395 0.092764 0.12141 0.061071 0.15804 0.12659 0.08314 0.067244
3.0391 0.0024098 0.0057914 0.0074345 -0.0041043 0 -0.00040657 -0.0070369 -0.014039 -0.02572 -0.014908 -0.036952 -0.24155 -0.00091848 0.005918 0.0079095 0.0034545 0.013642 0.01382 0.010633 0.01061 0.0091081 0 0.061409 0 0.00031479 0.00046755 0.00066392 -4.5008e-05 0.6159 -0.036208 0.0012782 -0.0063717 -0.0069184 -0.010989 -0.019115 -0.030444 -0.033971 -0.0478 -0.028545 0.064736 0.040142 0.083875 0.057351 0.06879 0.11392 0.13282 0.07089 0.17401 0.14768 0.09089 0.071106
3.043 0.0018817 0.0026019 0.0059508 -0.0095057 0 -0.0054101 -0.0057737 -0.016145 -0.024357 -0.013888 -0.033054 -0.224 -0.00059805 0.0038455 0.0054876 0.005883 0.010766 0.014793 0.0085553 0.009945 0.005264 0 0.053609 0 0.00067433 -0.00053017 -0.00054533 5.1708e-05 0.62491 -0.036182 -0.0048693 -0.010941 -0.0059357 -0.013449 -0.019222 -0.035113 -0.026588 -0.031742 -0.027958 0.066993 0.039312 0.081082 0.067977 0.072633 0.12886 0.13874 0.076662 0.18285 0.15817 0.093141 0.067707
3.0469 0.00084861 -0.00083001 0.0025227 -0.0096746 0 -0.0045545 -0.0032996 -0.010363 -0.018242 -0.010919 -0.029478 -0.19136 -0.00048461 0.0011938 0.00017372 0.0048797 0.00835 0.013903 0.0086118 0.0054443 0.00072251 0 0.040141 0 0.00078694 -0.0012668 -0.0014362 -7.5068e-05 0.52185 -0.033424 -0.0076773 -0.0062543 -0.0044634 -0.010638 -0.017311 -0.028025 -0.020478 -0.01884 -0.02759 0.067256 0.035777 0.074223 0.073977 0.071937 0.13585 0.13763 0.07726 0.18258 0.15512 0.088365 0.056883
3.0508 -0.00074403 -0.0030987 -0.0019287 -0.0058251 0 -0.00015165 -0.00052383 -0.0026588 -0.010157 -0.0070277 -0.022515 -0.16422 -0.002015 -0.0013616 -0.0050043 0.0013698 0.0079153 0.010797 0.0097783 -0.0012055 -0.002865 0 0.02321 0 0.00038804 -0.0012225 -0.0016716 -0.00029816 0.34217 -0.028138 -0.0056512 0.0025904 -0.0033151 -0.0040192 -0.012133 -0.013468 -0.01525 -0.012147 -0.027221 0.067519 0.032242 0.067364 0.079977 0.071241 0.14284 0.13651 0.077859 0.18231 0.15207 0.08359 0.039303
3.0547 -0.002388 -0.0038527 -0.0055986 -0.0012807 0 0.0021585 0.0017208 0.0007824 -0.002754 -0.0031579 -0.0096907 -0.15351 -0.0051625 -0.0031495 -0.0076816 -0.0020838 0.0073156 0.0067068 0.0081129 -0.0079552 -0.00482 0 0.0042896 0 -0.00059938 -0.00072758 -0.001476 -0.00054562 0.14766 -0.01954 -0.00094735 0.0067374 -0.0022636 0.0018197 -0.0038245 -3.703e-05 -0.0084634 -0.0076947 -0.026108 0.064259 0.026012 0.05883 0.078136 0.064878 0.13763 0.12725 0.07161 0.16848 0.13223 0.071122 0.018023
3.0586 -0.0035173 -0.0039931 -0.0070548 0.00083206 0 -0.00093928 0.0028494 -0.0005718 0.0033371 9.9594e-05 0.0069925 -0.15195 -0.0081711 -0.0034801 -0.0075733 -0.0029577 0.003949 0.0037332 0.002047 -0.012822 -0.0048843 0 -0.014657 0 -0.0017615 -0.00044968 -0.0012123 -0.0008038 -0.01669 -0.0072138 0.0016235 0.0017398 -0.00067603 0.0035641 0.0055054 0.0065386 0.0016364 0.0013104 -0.02489 0.06051 0.01941 0.050063 0.075209 0.057729 0.13073 0.11685 0.064414 0.15277 0.11006 0.057589 -0.0023007
3.0625 -0.0041174 -0.0046778 -0.0065033 -0.00042918 0 -0.0070504 0.0027262 -0.0020614 0.0088018 0.002504 0.021973 -0.14546 -0.0091948 -0.0018927 -0.0057546 -0.00051265 -0.0016839 0.0031717 -0.0045663 -0.014401 -0.0029021 0 -0.03066 0 -0.0023506 -0.00055556 -0.00098421 -0.0009865 -0.14322 0.0073977 -0.0011432 -0.008321 0.0014257 0.0021414 0.012756 0.007327 0.013851 0.017356 -0.023166 0.055946 0.012861 0.042719 0.070914 0.050224 0.12193 0.10646 0.056737 0.13525 0.086904 0.044086 -0.018055
3.0664 -0.0048556 -0.0062497 -0.0057955 -0.0035267 0 -0.010523 0.0017061 0.00035679 0.013457 0.0039831 0.030358 -0.1302 -0.0080867 0.0012488 -0.0032066 0.0036076 -0.0059863 0.0044839 -0.0056559 -0.012757 0.00077782 0 -0.040966 0 -0.0018888 -0.00055286 -0.00065933 -0.00093303 -0.24245 0.021037 -0.0074053 -0.014673 0.0030406 0.0011575 0.015706 0.0075766 0.024224 0.035395 -0.020351 0.049632 0.0064293 0.03843 0.063684 0.041951 0.10905 0.096065 0.04803 0.11385 0.061635 0.030649 -0.028536
3.0703 -0.0065309 -0.0081346 -0.0068722 -0.0059895 0 -0.0083317 0.00027505 0.0053855 0.01549 0.0044987 0.031607 -0.11586 -0.0063895 0.0044839 -0.00034624 0.0065031 -0.0056967 0.005975 0.00057339 -0.0098006 0.0049016 0 -0.044664 0 -0.00065724 2.0946e-05 -0.00018045 -0.0006045 -0.30976 0.030456 -0.011726 -0.012041 0.0028857 0.0025712 0.014308 0.010785 0.028756 0.046798 -0.017536 0.043317 -2.5508e-06 0.034141 0.056453 0.033678 0.096157 0.08567 0.039323 0.092442 0.036367 0.017211 -0.03507
3.0742 -0.0092695 -0.0095986 -0.0099023 -0.0065558 0 -0.0033485 -0.0014525 0.0076736 0.013253 0.0040519 0.029275 -0.11246 -0.0055977 0.0060168 0.0024178 0.0061995 -0.0010686 0.0064865 0.008874 -0.0080513 0.007804 0 -0.042698 0 0.00047221 0.00091054 0.00026423 -0.00023013 -0.31624 0.034369 -0.010547 -0.0035135 0.00038707 0.0043471 0.010428 0.015427 0.026416 0.046614 -0.013716 0.03722 -0.0041049 0.036009 0.050951 0.028948 0.086591 0.082323 0.034774 0.076216 0.021569 0.010289 -0.038358
3.0781 -0.012212 -0.010414 -0.012924 -0.0061487 0 -0.001545 -0.0037507 0.0035124 0.0075496 0.0026713 0.026998 -0.11734 -0.0056605 0.0051549 0.0043509 0.0032179 0.0043251 0.0063233 0.011355 -0.0082899 0.0086071 0 -0.036149 0 0.00077596 0.0013097 0.00041963 -0.00015228 -0.23323 0.03361 -0.0061044 0.0023963 -0.0038854 0.0026802 0.0062766 0.016927 0.019732 0.037011 -0.0095741 0.031193 -0.00746 0.039852 0.046003 0.025354 0.07809 0.081237 0.031559 0.061652 0.010129 0.0054575 -0.036967
3.082 -0.014079 -0.010797 -0.013552 -0.0068225 0 -0.0059193 -0.0066602 -0.005184 0.0014348 0.0002746 0.024521 -0.11765 -0.0053226 0.0030431 0.0048948 0.00013653 0.0067144 0.0064989 0.0049574 -0.0083419 0.0079406 0 -0.024882 0 0.00029339 0.0007364 0.00026285 -0.00047396 -0.06249 0.029386 -0.0042806 -0.00036052 -0.0085355 -0.0035873 0.0028483 0.012148 0.012337 0.023874 -0.0053795 0.025824 -0.0099847 0.045091 0.042356 0.023262 0.071766 0.082662 0.030083 0.049995 0.0029229 0.0029474 -0.0286
3.0859 -0.014207 -0.010939 -0.011282 -0.0095763 0 -0.013351 -0.0094838 -0.012714 -0.0026798 -0.003388 0.017705 -0.10536 -0.0037564 0.0017317 0.0042098 -0.00063055 0.0050994 0.0073071 -0.0054683 -0.0046824 0.0073582 0 -0.008277 0 -0.00028451 -0.00036815 5.163e-05 -0.00089676 0.16018 0.021564 -0.0082408 -0.0099147 -0.012047 -0.011176 -0.00045417 0.0019112 0.0056782 0.010674 -0.00097079 0.023149 -0.009114 0.056038 0.04403 0.027309 0.074343 0.094356 0.03572 0.050227 0.013025 0.0099298 -0.012747
3.0898 -0.013122 -0.010809 -0.0081664 -0.013084 0 -0.017623 -0.011252 -0.015166 -0.0055976 -0.0084303 0.0028832 -0.087 -0.00154 0.0023105 0.0028459 0.0010757 0.0016252 0.0080081 -0.0115 0.004243 0.007992 0 0.012774 0 -0.00032484 -0.0010117 4.6132e-05 -0.00097358 0.39031 0.0089669 -0.014578 -0.018427 -0.013498 -0.015284 -0.0048533 -0.010133 -0.0018965 -0.0037284 0.0034379 0.020475 -0.0082433 0.066985 0.045704 0.031356 0.07692 0.10605 0.041356 0.050459 0.023126 0.016912 0.0081871
3.0938 -0.012049 -0.010411 -0.0070814 -0.014728 0 -0.015547 -0.011891 -0.013926 -0.010526 -0.014345 -0.01841 -0.077029 6.1358e-05 0.0039758 0.00097267 0.0031602 -0.0004423 0.0080778 -0.0084684 0.016198 0.0097997 0 0.035154 0 0.00017055 -0.00061268 0.00021196 -0.0005417 0.60177 -0.00848 -0.016484 -0.019426 -0.013069 -0.014275 -0.010853 -0.020346 -0.012736 -0.021439 0.0072811 0.0211 -0.0052943 0.079342 0.051265 0.03931 0.086102 0.12293 0.051124 0.059499 0.043289 0.02898 0.030476
3.0977 -0.011743 -0.010005 -0.009111 -0.013189 0 -0.010026 -0.012695 -0.013683 -0.019393 -0.019957 -0.039066 -0.082877 0.000524 0.0050214 -0.0015727 0.0034282 0.0008425 0.0084704 0.0012948 0.026843 0.012067 0 0.05528 0 0.00068408 0.00046834 0.00024917 0.00012043 0.79028 -0.028019 -0.011056 -0.013607 -0.012078 -0.011298 -0.017679 -0.027027 -0.026538 -0.040658 0.0108 0.023615 -0.0011553 0.092507 0.059051 0.049502 0.099064 0.14278 0.063257 0.073583 0.069211 0.04396 0.051583
3.1016 -0.011769 -0.0098916 -0.012535 -0.010119 0 -0.0070477 -0.015173 -0.017276 -0.030076 -0.024124 -0.05129 -0.098262 0.00047826 0.0046634 -0.0042378 0.0017941 0.0049506 0.011081 0.011691 0.033362 0.014426 0 0.071568 0 0.00080447 0.0013502 -6.138e-05 0.00057655 0.95575 -0.044828 -0.0030771 -0.0077947 -0.012239 -0.011127 -0.023866 -0.030558 -0.03954 -0.055472 0.014205 0.026489 0.0030549 0.1054 0.066924 0.059772 0.11225 0.16248 0.075367 0.088041 0.09517 0.058896 0.070897
3.1055 -0.01096 -0.010004 -0.0144 -0.0089871 0 -0.0097623 -0.01918 -0.022827 -0.037639 -0.02655 -0.052623 -0.11108 0.00070988 0.003667 -0.0052201 0.00027956 0.0094075 0.016589 0.018432 0.036313 0.017141 0 0.08471 0 0.00064149 0.001497 -0.00056175 0.00063505 1.0862 -0.054904 -0.00086535 -0.0082895 -0.014342 -0.015461 -0.028313 -0.03251 -0.047283 -0.060814 0.016195 0.033772 0.00814 0.1149 0.07585 0.071018 0.12819 0.18033 0.087203 0.1071 0.12157 0.073306 0.088081
3.1094 -0.0086786 -0.0098882 -0.013175 -0.011812 0 -0.015538 -0.022408 -0.025911 -0.038539 -0.027705 -0.047537 -0.11543 0.0010644 0.0031222 -0.0028083 0.00075627 0.011448 0.022958 0.021335 0.037881 0.020377 0 0.095235 0 0.00059953 0.0011096 -0.00080988 0.00043607 1.1593 -0.05749 -0.0079888 -0.014961 -0.01733 -0.021388 -0.030818 -0.034353 -0.048318 -0.057288 0.018185 0.041056 0.013225 0.1244 0.084776 0.082265 0.14412 0.19817 0.099039 0.12617 0.14797 0.087716 0.10115
3.1133 -0.0056031 -0.0091704 -0.00998 -0.016813 0 -0.018705 -0.02218 -0.024197 -0.033609 -0.027772 -0.043038 -0.11446 0.000607 0.0029118 0.0023419 0.0028153 0.009881 0.026601 0.022147 0.038619 0.023429 0 0.10103 0 0.00082076 0.00073138 -0.00050268 0.0001772 1.1556 -0.054813 -0.019221 -0.021521 -0.018841 -0.024384 -0.031713 -0.036053 -0.045149 -0.050564 0.019397 0.049389 0.017565 0.13005 0.09097 0.091005 0.15656 0.20988 0.10689 0.1419 0.16648 0.097445 0.10662
3.1172 -0.0031865 -0.007959 -0.0072811 -0.019531 0 -0.015985 -0.017972 -0.01957 -0.026847 -0.02586 -0.042327 -0.113 -0.0011841 0.0018349 0.0067229 0.0041509 0.0060811 0.025491 0.021589 0.036455 0.024964 0 0.09797 0 0.00097863 0.00062316 0.00018903 -0.00013964 1.0686 -0.0495 -0.025074 -0.021459 -0.017095 -0.022639 -0.031113 -0.035348 -0.041444 -0.045865 0.019875 0.058714 0.021203 0.13209 0.094586 0.097382 0.1657 0.21579 0.11099 0.15449 0.17757 0.10276 0.10181
3.1211 -0.0022572 -0.0066539 -0.0064203 -0.016724 0 -0.0092444 -0.01205 -0.015679 -0.021401 -0.020746 -0.042388 -0.11126 -0.0036336 -0.00062828 0.0066458 0.0031872 0.0032407 0.021261 0.01922 0.029198 0.024145 0 0.08353 0 0.0006825 0.00061447 0.00073286 -0.00060767 0.90345 -0.042253 -0.020592 -0.013905 -0.01254 -0.018367 -0.02862 -0.028994 -0.038292 -0.043173 0.020354 0.068039 0.024841 0.13412 0.098202 0.10376 0.17484 0.2217 0.11508 0.16708 0.18865 0.10807 0.086884
3.125 -0.0021697 -0.0053624 -0.006389 -0.0094514 0 -0.0032032 -0.0073912 -0.013794 -0.016929 -0.012633 -0.037491 -0.10702 -0.0053699 -0.0030535 0.0019012 0.0011007 0.0040463 0.017979 0.015532 0.017733 0.021418 0 0.059949 0 2.6221e-05 0.00049102 0.00071769 -0.0011021 0.67278 -0.031944 -0.0097376 -0.0040599 -0.0075662 -0.015049 -0.023743 -0.015885 -0.033298 -0.03786 0.019772 0.075584 0.025827 0.12894 0.092792 0.10202 0.17115 0.2123 0.10802 0.16624 0.17818 0.10098 0.064772
3.1289 -0.0014145 -0.0036682 -0.0049539 -0.0021993 0 -0.00080975 -0.0049638 -0.011544 -0.010888 -0.003857 -0.0249 -0.10206 -0.0054531 -0.0031183 -0.0034806 0.00080556 0.0084565 0.018552 0.012779 0.0061667 0.018077 0 0.033402 0 -0.00038733 0.00035567 0.00024627 -0.0012116 0.39523 -0.017768 -0.0011283 0.0018566 -0.0043559 -0.013667 -0.016563 0.00055163 -0.023345 -0.025745 0.019139 0.083043 0.026685 0.12341 0.086948 0.099892 0.16685 0.20215 0.10042 0.16476 0.16668 0.093286 0.039277
3.1328 0.00087875 -0.0011141 -0.0009382 0.0013314 0 -0.00089663 -0.0031559 -0.0058188 -0.0020381 0.0027581 -0.007254 -0.10248 -0.0038785 -0.00012685 -0.004721 0.0037087 0.013598 0.022107 0.012907 -0.001527 0.015054 0 0.0096164 0 -3.9811e-05 0.00050702 -0.00016207 -0.00061294 0.094983 -0.0010674 0.00043607 0.0021073 -0.0028932 -0.011753 -0.0078993 0.013803 -0.0082045 -0.0073555 0.018245 0.088504 0.026527 0.11612 0.077621 0.09462 0.15727 0.18726 0.088909 0.1578 0.14824 0.081538 0.013376
3.1367 0.0040617 0.0021356 0.004573 0.0017178 0 -3.2179e-05 0.00017472 0.0034551 0.0077679 0.0065516 0.010171 -0.11188 -0.001173 0.0037809 -0.00087911 0.0076993 0.016127 0.02482 0.014983 -0.0049132 0.012237 0 -0.010075 0 0.0009117 0.0010156 -8.9169e-05 0.00047618 -0.20378 0.015053 -0.0018118 0.00035245 -0.0011466 -0.0059978 0.0011906 0.019301 0.008652 0.012478 0.016949 0.090886 0.024801 0.10613 0.062925 0.0845 0.13956 0.16504 0.071385 0.1424 0.11911 0.063534 -0.011017
3.1406 0.0066227 0.0052949 0.0091924 0.0030313 0 0.0037718 0.0054085 0.012893 0.015408 0.0096992 0.023949 -0.12641 0.0020719 0.0053858 0.0041699 0.008846 0.014981 0.023314 0.015591 -0.0069402 0.0089838 0 -0.028567 0 0.0017126 0.0015449 0.00034141 0.0013261 -0.48515 0.027842 -0.00060384 0.0015927 0.0027442 0.0043364 0.010074 0.018538 0.022725 0.028597 0.015653 0.093267 0.023076 0.096136 0.048229 0.07438 0.12186 0.14282 0.053861 0.12701 0.089987 0.04553 -0.032507
3.1445 0.0077209 0.0077259 0.01135 0.0084344 0 0.0092958 0.011116 0.019057 0.019779 0.014748 0.034131 -0.13925 0.0050776 0.0035337 0.0055795 0.0053804 0.011911 0.017338 0.012284 -0.01045 0.0051899 0 -0.049028 0 0.0017209 0.0016499 0.00055423 0.0012969 -0.74233 0.036559 0.0075284 0.0073882 0.0085826 0.016473 0.018695 0.017662 0.031907 0.038894 0.014176 0.090755 0.020401 0.086062 0.030527 0.061269 0.098576 0.11885 0.033714 0.10619 0.057794 0.025473 -0.05024
3.1484 0.008029 0.0096317 0.011563 0.016595 0 0.013712 0.016023 0.021905 0.022856 0.021446 0.042075 -0.14944 0.006673 0.00035727 0.0023643 -0.00014822 0.0093273 0.0094189 0.0063478 -0.015148 0.0016773 0 -0.071068 0 0.0010215 0.0012094 9.0758e-05 0.00045437 -0.96805 0.042122 0.018597 0.014822 0.014516 0.026308 0.027088 0.021238 0.037399 0.0444 0.012663 0.087261 0.017536 0.075971 0.012221 0.047557 0.074176 0.094527 0.013041 0.08429 0.024986 0.0050031 -0.064533
3.1523 0.0090213 0.011811 0.01177 0.022706 0 0.015537 0.020409 0.024428 0.027325 0.026567 0.04775 -0.16325 0.0058941 -0.0008694 -0.0017645 -0.0030523 0.0078121 0.0023008 0.0015972 -0.018205 -0.0005203 0 -0.090584 0 0.0003023 0.0005109 -0.00088195 -0.00045393 -1.1456 0.045378 0.025199 0.019701 0.019182 0.031477 0.034788 0.027332 0.041613 0.047099 0.011266 0.082768 0.014883 0.066805 -0.0050664 0.034532 0.050685 0.072572 -0.0061695 0.063459 -0.0047275 -0.01366 -0.076824
3.1563 0.01144 0.014656 0.013476 0.023245 0 0.015888 0.025174 0.028852 0.033349 0.027397 0.049841 -0.18484 0.0031516 0.00091317 -0.0023951 -0.0010368 0.0059302 -0.0030311 0.00032917 -0.017611 -0.0011747 0 -0.10309 0 0.00012889 -6.679e-05 -0.0016438 -0.00068693 -1.2547 0.045973 0.023944 0.020494 0.023053 0.032627 0.040748 0.029427 0.04549 0.048197 0.010182 0.075608 0.012795 0.060112 -0.019633 0.023343 0.029621 0.05694 -0.021467 0.045491 -0.026165 -0.02749 -0.088172
3.1602 0.014496 0.017494 0.016439 0.019656 0 0.017006 0.029831 0.033689 0.037992 0.025165 0.048198 -0.20734 0.00050448 0.0035268 0.00099413 0.0035413 0.0023924 -0.0070375 0.00087971 -0.014495 -0.001092 0 -0.10707 0 0.00039048 -0.00038029 -0.0015539 -0.00019327 -1.2889 0.042978 0.018705 0.019255 0.027334 0.032162 0.043865 0.023674 0.047878 0.048095 0.0090973 0.068447 0.010707 0.053419 -0.0342 0.012153 0.0085581 0.041307 -0.036765 0.027523 -0.047603 -0.041321 -0.097509
[truncated: 2,158,394 more chars]
