# Supplementary material for: Dataset from dynamic shake-table testing of five full-scale single leaf and cavity URM walls subjected to out-of-plane two-way bending
Source: Data Brief. 2019 Mar 20;24:103854. doi: 10.1016/j.dib.2019.103854 (PMC6480314; doi:10.1016/j.dib.2019.103854)
Supplement: Multimedia component 2 [file mmc2.zip › DATA/CAV-000-RF/Test20.txt]

0 -0.0044798 -0.0053688 -0.0059237 -0.0051559 0 -0.0061633 -0.0036781 -0.003624 0.00098785 -0.0012718 0.0063684 -1.4675 0.0026325 -0.00095458 -0.0019856 -0.0011862 -0.0021856 0.006394 -0.0073482 0.0099304 0.0062249 0 0.002542 0 6.3556e-06 -3.5351e-05 0.00018275 0.001242 0.052129 0.0046399 -0.0045185 -0.0049352 -0.0024275 -0.0025379 0.00017006 0.0093752 0.0007963 0.0030721 -0.048814 0.009077 0.012087 -0.02192 0.013157 0.029214 -0.042963 0.0071051 -0.0022183 -0.024762 0.011274 0.0055965 0.011208
0.003906 -0.0048474 -0.0061994 -0.0070668 -0.0068508 0 -0.0053111 -0.0066446 -0.0032257 0.00057441 0.00055632 0.0060433 -1.4726 0.0026273 0.0015347 -0.00055781 -0.0030451 -0.0016717 0.0078762 -0.0060064 0.0066741 0.0016442 0 0.0046481 0 0.00070099 0.00011022 0.00032205 0.00071977 0.083312 0.003573 -0.0049952 -0.0042769 -0.0029264 -0.0013729 0.00017321 0.0029613 0.00095163 0.0030619 -0.05086 0.0079237 0.0094304 -0.025271 -0.0024998 0.029748 -0.041187 0.0055612 -0.00115 -0.022671 0.019915 0.018027 0.012058
0.007812 -0.0059332 -0.0062931 -0.0077811 -0.0059284 0 -0.0043385 -0.0076706 -0.0034393 -0.00016158 0.000141 0.0033269 -1.4845 0.00013293 0.0023696 0.0019214 -0.0028535 -0.0023164 0.0065667 -0.0048021 0.0012718 -0.005898 0 0.0056614 0 0.00042155 0.00024838 -0.00021019 1.1353e-05 0.11741 0.0022429 -0.0041978 -0.0027958 -0.0036153 -0.0017916 0.0005418 -0.0037461 0.00096892 0.0020262 -0.050176 0.006525 0.0065697 -0.02687 -0.01716 0.029213 -0.035598 -0.00059611 -0.0019046 -0.018967 0.025679 0.030734 0.012623
0.011718 -0.0070683 -0.0064809 -0.0083867 -0.003796 0 -0.0052089 -0.0070727 -0.0048241 -0.0016406 -0.0033222 -0.00044012 -1.4982 -0.0030565 0.0012237 0.0033538 -0.00039909 -0.0041612 0.0030221 -0.0043524 -0.00218 -0.010503 0 0.0061896 0 -0.00042089 0.00026597 -0.00080387 -0.00036895 0.16318 0.00019062 -0.0040885 -0.0027749 -0.0045323 -0.0039217 0.0013732 -0.0078749 0.0013944 0.001162 -0.045614 0.0067149 0.0059902 -0.025068 -0.027471 0.028995 -0.025411 -0.0095807 -0.0035544 -0.014886 0.028356 0.041965 0.013666
0.015625 -0.0074552 -0.0071262 -0.0088937 -0.0026668 0 -0.0075081 -0.0064366 -0.0067703 -0.0031527 -0.0076772 -0.00388 -1.5123 -0.0043534 -0.00072585 0.0028867 0.0022337 -0.0053729 -9.965e-05 -0.0040028 -0.00055423 -0.0092681 0 0.0094016 0 -0.00082783 0.00021276 -0.00083799 -0.00010228 0.22073 -0.0030074 -0.0058829 -0.0047907 -0.0055912 -0.0061931 0.0018353 -0.0092924 0.0014819 0.00077502 -0.034171 0.012586 0.012611 -0.01615 -0.027222 0.031656 -0.0097933 -0.017255 -0.0042558 -0.012179 0.028765 0.047969 0.01575
0.019531 -0.0068748 -0.0076933 -0.0088005 -0.0037829 0 -0.009133 -0.0069171 -0.0080844 -0.0039494 -0.0097951 -0.0068118 -1.5285 -0.0028638 -0.0021506 0.0016294 0.0028342 -0.0042012 -0.00018371 -0.0032688 0.0052703 -0.0044253 0 0.017366 0 -0.00029689 0.00021848 -0.00019342 0.00055377 0.28174 -0.0069883 -0.0087717 -0.007337 -0.0064873 -0.0072522 0.00071341 -0.010346 -0.0003077 -0.00042113 -0.015956 0.025544 0.027626 0.00015686 -0.01548 0.037645 0.0070159 -0.019167 -0.0025724 -0.011637 0.030289 0.046155 0.018482
0.023437 -0.0056544 -0.0074473 -0.0075729 -0.0065817 0 -0.0087507 -0.0081936 -0.0082099 -0.0045179 -0.0086894 -0.010062 -1.5449 -0.00024775 -0.0028599 0.0013309 0.0013388 -0.0011828 0.0030817 -0.0029347 0.010803 -0.00062037 0 0.027975 0 0.00065914 0.00032093 0.00070327 0.00091102 0.33846 -0.010686 -0.010799 -0.0086204 -0.0068694 -0.0073944 -0.0024589 -0.013219 -0.0045762 -0.0038151 0.0052688 0.042006 0.046659 0.019601 0.0020513 0.044394 0.020008 -0.016194 0.00073416 -0.012739 0.034224 0.037851 0.021086
0.027343 -0.0041541 -0.0063542 -0.0052905 -0.0092746 0 -0.0070508 -0.0090755 -0.00775 -0.0062359 -0.006378 -0.014108 -1.5532 0.0010596 -0.0036312 0.0024427 -0.00026559 0.0012282 0.0073273 -0.0040299 0.011851 -0.00046615 0 0.036457 0 0.0010997 0.00044157 0.0012768 0.0004863 0.38733 -0.013231 -0.010765 -0.0082741 -0.0066593 -0.007818 -0.0068135 -0.017521 -0.0099873 -0.0090335 0.026339 0.05862 0.065856 0.038414 0.020617 0.049545 0.025495 -0.0099619 0.0047474 -0.015261 0.040604 0.024144 0.023607
0.03125 -0.002502 -0.0050322 -0.0027101 -0.010148 0 -0.0055314 -0.008842 -0.0077212 -0.0096132 -0.0055937 -0.018134 -1.5479 0.0003405 -0.0048937 0.003667 -0.00020683 0.0014715 0.0093843 -0.0058453 0.0084163 -0.0026632 0 0.040224 0 0.00067086 0.00052482 0.0012605 -0.00046748 0.42253 -0.014679 -0.0090784 -0.0071486 -0.0061574 -0.0087733 -0.010777 -0.020501 -0.014271 -0.014038 0.043541 0.071291 0.0806 0.052119 0.034576 0.050347 0.019855 -0.0029667 0.0082267 -0.018947 0.048848 0.006642 0.027214
0.035156 -0.00080801 -0.0038406 -0.00062376 -0.0085616 0 -0.0045718 -0.0077189 -0.0083794 -0.013186 -0.0069255 -0.020635 -1.5366 -0.00092714 -0.0058578 0.0034894 0.0012211 0.00087069 0.0078689 -0.0058493 0.0047551 -0.0039452 0 0.041551 0 -6.61e-05 0.00062647 0.00085183 -0.0011205 0.43056 -0.015731 -0.0068856 -0.0058158 -0.0057586 -0.0090828 -0.013298 -0.019627 -0.016255 -0.017128 0.04764 0.06964 0.079745 0.049156 0.030476 0.040179 -0.0042015 -0.0023514 0.007815 -0.024223 0.054607 -0.011366 0.033002
0.039062 0.00061459 -0.002332 0.00081095 -0.0051251 0 -0.0031942 -0.0061384 -0.0089191 -0.014541 -0.0084678 -0.020919 -1.5374 -0.0010435 -0.0051404 0.0019796 0.0022318 0.0021597 0.0042872 -0.0023746 0.0053455 -0.0024282 0 0.044609 0 -0.00030933 0.00080034 0.00049526 -0.00084552 0.39746 -0.016744 -0.0047711 -0.0038544 -0.005536 -0.0077313 -0.014397 -0.014899 -0.016718 -0.018452 0.040065 0.05532 0.065541 0.031341 0.010293 0.02186 -0.037988 -0.0094967 0.0032923 -0.030903 0.053884 -0.027429 0.040362
0.042968 0.0014456 0.00012217 0.002041 -0.0011797 0 -0.00062928 -0.0039812 -0.0083414 -0.012528 -0.0081065 -0.019774 -1.5619 -0.00016773 -0.0022649 0.00077594 0.0017659 0.0059195 0.001685 0.0026597 0.010542 0.00086723 0 0.049785 0 9.8307e-05 0.00091867 0.00050333 0.00012059 0.32322 -0.017126 -0.0025006 -0.00075562 -0.0051417 -0.005469 -0.014511 -0.0086551 -0.017118 -0.019241 0.022759 0.030947 0.041094 0.0011911 -0.022687 -0.0019639 -0.075918 -0.023348 -0.005072 -0.038821 0.044959 -0.041533 0.046549
0.046875 0.0017247 0.0032173 0.0034149 0.0019881 0 0.002444 -0.00092679 -0.0064697 -0.008314 -0.0056845 -0.018423 -1.6003 -6.5452e-05 0.0015559 0.0011858 0.0007634 0.0091067 0.0019513 0.004525 0.016111 0.0033142 0 0.051739 0 0.00055276 0.00070273 0.00080931 0.00082965 0.22559 -0.015764 0.00019961 0.0028804 -0.0041546 -0.0041775 -0.013522 -0.0032765 -0.017614 -0.019774 -0.0016415 -4.1124e-06 0.01037 -0.037806 -0.064071 -0.02818 -0.11228 -0.042055 -0.016787 -0.047574 0.026906 -0.054023 0.047979
0.050781 0.0018161 0.0055349 0.0045775 0.0037715 0 0.0045573 0.0025346 -0.0039825 -0.0041832 -0.0027452 -0.016869 -1.6277 -0.0017867 0.0042127 0.0025441 0.0010691 0.0078674 0.0041349 1.172e-05 0.01712 0.0031652 0 0.043954 0 0.00042648 2.2358e-05 0.0010269 0.00050596 0.12588 -0.011997 0.0030269 0.0055351 -0.0025163 -0.0045299 -0.010697 0.00073803 -0.016572 -0.018628 -0.02842 -0.031078 -0.019375 -0.079224 -0.10566 -0.051246 -0.13781 -0.061581 -0.031037 -0.056109 -0.0010826 -0.066046 0.042234
0.054687 0.0019202 0.0057231 0.0046497 0.0043814 0 0.0050838 0.0049101 -0.0015224 -0.0014055 -0.00055143 -0.013487 -1.6276 -0.0039659 0.0043395 0.0028095 0.003297 0.0019481 0.0053632 -0.008839 0.01249 0.00094884 0 0.025423 0 -0.00020075 -0.00083132 0.00077668 -0.00067666 0.030971 -0.0061219 0.0053585 0.0061967 -0.00059863 -0.0048275 -0.0056873 0.0044479 -0.012118 -0.014163 -0.049336 -0.051935 -0.037218 -0.11148 -0.13389 -0.063727 -0.14383 -0.074757 -0.045919 -0.061703 -0.034483 -0.079234 0.02932
0.058593 0.0017707 0.0038551 0.0030632 0.0044179 0 0.0047163 0.0049396 0.00097878 0.00060247 0.0010653 -0.0064884 -1.6098 -0.0038408 0.0022931 0.00086861 0.0061161 -0.0042213 0.0036541 -0.015792 0.0059338 -0.0011411 0 0.0024821 0 -0.00063267 -0.0012592 4.2677e-05 -0.0017038 -0.067947 0.00096007 0.006804 0.0052677 0.0011416 -0.002729 0.00059697 0.0085565 -0.0040442 -0.0064013 -0.062303 -0.061156 -0.042311 -0.13144 -0.14629 -0.065766 -0.13435 -0.080498 -0.060273 -0.063254 -0.067376 -0.092793 0.011594
0.0625 0.001022 0.0014764 0.00024308 0.0042223 0 0.0042639 0.0030495 0.0039267 0.003207 0.0028471 0.0041253 -1.6015 -0.00010815 -0.0003221 -0.0020278 0.0077162 -0.0054258 3.6488e-05 -0.0158 0.0025199 -0.0010885 0 -0.016262 0 -0.00034144 -0.00085217 -0.00073604 -0.0016452 -0.17835 0.008381 0.0072166 0.0038842 0.0025252 0.00192 0.0063788 0.012196 0.0058893 0.0029564 -0.066977 -0.05913 -0.035498 -0.13824 -0.1426 -0.058063 -0.11262 -0.079228 -0.07342 -0.060261 -0.096572 -0.10521 -0.0072718
0.066406 -6.1258e-05 0.00024395 -0.0025186 0.0036364 0 0.003519 0.0012991 0.0071426 0.0070016 0.0047172 0.016024 -1.6194 0.0053441 -0.0020253 -0.0034273 0.0077041 -0.00076315 -0.0021741 -0.0096136 0.0041643 0.0013486 0 -0.026806 0 0.00044284 0.00016662 -0.00096529 -0.00052106 -0.29144 0.015479 0.0063439 0.0026395 0.0036749 0.0065404 0.010422 0.013755 0.015363 0.012261 -0.063902 -0.047496 -0.018988 -0.13228 -0.12413 -0.04221 -0.083045 -0.072279 -0.084671 -0.052603 -0.11916 -0.1145 -0.023628
0.070312 -0.00053009 0.00057126 -0.0038896 0.0024815 0 0.0018874 0.001628 0.0096319 0.011405 0.0058701 0.025899 -1.6515 0.0087324 -0.0024981 -0.0022444 0.0072613 0.0054013 -0.00047452 -0.0030199 0.0081907 0.0043881 0 -0.031631 0 0.0009813 0.001026 -0.0003894 0.00071657 -0.38748 0.021481 0.0040315 0.0014329 0.0047775 0.0084636 0.012986 0.012744 0.022937 0.021007 -0.05511 -0.031261 0.00091624 -0.11532 -0.094907 -0.021955 -0.054928 -0.063718 -0.091349 -0.040865 -0.12974 -0.11456 -0.035095
0.074218 0.00041114 0.0015977 -0.0033183 0.0012673 0 3.5019e-05 0.0041088 0.010499 0.015447 0.0062047 0.031387 -1.6691 0.0075574 -0.002543 0.00012987 0.0074911 0.0077301 0.0042641 -0.0013842 0.010082 0.0054956 0 -0.035316 0 0.00081613 0.0010227 0.00064025 0.0010603 -0.45444 0.025353 0.0010992 0.00056187 0.0059313 0.0078756 0.015294 0.010551 0.028095 0.028814 -0.046033 -0.018471 0.015706 -0.095788 -0.065791 -0.0035226 -0.035371 -0.058217 -0.091621 -0.029183 -0.1306 -0.10442 -0.041335
0.078125 0.0024856 0.00229 -0.0012522 0.0011922 0 0.0001086 0.0069719 0.010018 0.018466 0.0069822 0.032006 -1.6584 0.0027002 -0.0031879 0.0014396 0.0079907 0.0050365 0.0083962 -0.004917 0.007716 0.0033566 0 -0.039108 0 0.00022651 0.00014122 0.0014031 0.00034061 -0.49599 0.026241 -0.00035781 0.00129 0.0072034 0.0076116 0.018032 0.0091998 0.03035 0.033781 -0.038088 -0.010995 0.0237 -0.076343 -0.040199 0.011497 -0.024495 -0.055952 -0.084172 -0.019568 -0.12338 -0.085324 -0.043815
0.082031 0.0044328 0.0023482 0.0012627 0.0030926 0 0.0035483 0.0083007 0.0095147 0.019967 0.0094455 0.028778 -1.6373 -0.0023851 -0.0047321 0.0010369 0.007356 0.0010119 0.0088629 -0.0092018 0.003248 -0.00090501 0 -0.040206 0 -0.00012385 -0.00090401 0.0013905 -0.00068374 -0.51791 0.024155 0.00162 0.0045679 0.0086533 0.0098785 0.020457 0.0093782 0.028962 0.033025 -0.031836 -0.0093653 0.024655 -0.058351 -0.019933 0.022396 -0.021294 -0.056203 -0.068066 -0.013365 -0.10924 -0.058968 -0.044404
0.085937 0.0051479 0.0020715 0.0031975 0.0062293 0 0.0086605 0.0076036 0.0099681 0.019266 0.012849 0.023421 -1.6394 -0.0044472 -0.0064061 0.00034632 0.0049921 7.7162e-05 0.0060544 -0.010083 0.0010908 -0.0044222 0 -0.035873 0 7.2596e-05 -0.0012799 0.00071801 -0.0010693 -0.51022 0.020124 0.0065738 0.0090663 0.010104 0.013576 0.020984 0.0097507 0.023895 0.025674 -0.027133 -0.01289 0.019819 -0.042413 -0.0059717 0.029054 -0.022947 -0.05676 -0.042089 -0.011968 -0.089252 -0.028402 -0.04365
0.089843 0.004709 0.0016942 0.0039975 0.0083203 0 0.011103 0.0058043 0.010777 0.015861 0.014473 0.017802 -1.6776 -0.0026822 -0.0068424 0.00082357 0.0020364 0.0029332 0.0032701 -0.0076938 0.0039337 -0.0049289 0 -0.027219 0 0.00045599 -0.00076456 -1.9905e-05 -0.0005267 -0.45096 0.015557 0.010969 0.011171 0.01089 0.015291 0.018588 0.0082115 0.016793 0.015166 -0.022348 -0.016874 0.015158 -0.027836 0.0032677 0.03289 -0.022352 -0.052505 -0.0092719 -0.015217 -0.066035 -0.0018744 -0.040218
0.09375 0.0041902 0.0012147 0.0037678 0.0072316 0 0.0076348 0.0040282 0.010156 0.010325 0.012094 0.013412 -1.728 0.0011757 -0.0050695 0.0019374 0.00023337 0.0063546 0.0033035 -0.0056467 0.010284 -0.0028669 0 -0.018284 0 0.00043386 6.3432e-05 -0.00031525 0.00040499 -0.33258 0.011326 0.010632 0.007868 0.01008 0.01286 0.013615 0.003845 0.010379 0.0074974 -0.017102 -0.01817 0.014168 -0.014862 0.0099341 0.035077 -0.017491 -0.043465 0.021847 -0.020411 -0.04357 0.015971 -0.032205
0.097656 0.0044732 0.00085664 0.0031973 0.0030229 0 -0.00028495 0.0027168 0.0069399 0.004444 0.0064284 0.010515 -1.7506 0.0044713 -0.0014038 0.0017432 2.7915e-05 0.0069748 0.005694 -0.006656 0.015576 -0.0011847 0 -0.011594 0 -0.00013824 0.00035649 -0.00017912 0.00093202 -0.18206 0.007353 0.0046097 0.00010742 0.0072317 0.0075279 0.0073493 -0.0021372 0.0063393 0.0061503 -0.012223 -0.016509 0.016921 -0.0053078 0.01327 0.034845 -0.0096607 -0.031374 0.045617 -0.026694 -0.024537 0.023047 -0.019229
0.10156 0.0053525 0.0012856 0.0032012 -0.0016201 0 -0.0069084 0.0018547 0.0019919 1.2751e-05 0.00078042 0.0074979 -1.7286 0.0053616 0.0024702 -0.00051419 0.00010709 0.0047031 0.0075043 -0.0094747 0.015845 -0.0026534 0 -0.0053192 0 -0.00077243 -0.0002249 -2.7773e-05 0.00073106 -0.048079 0.0029512 -0.0032407 -0.0069626 0.003069 0.0024253 0.0010167 -0.0071103 0.0036979 0.0084611 -0.0089241 -0.0124 0.022484 -0.0014637 0.011959 0.031036 -0.0012938 -0.018868 0.056525 -0.033473 -0.011693 0.018118 -0.0032988
0.10547 0.0058527 0.0029575 0.0043274 -0.0032543 0 -0.0067672 0.0015798 -0.0023049 -0.0025971 -0.0018931 0.0016469 -1.6871 0.0035605 0.0045313 -0.002965 -0.001016 0.0023112 0.0066964 -0.010334 0.010907 -0.0070074 0 0.0046821 0 -0.00084623 -0.0011848 -0.00017621 0.00016539 0.03678 -0.0024318 -0.0069387 -0.007788 -0.00074193 -0.00065329 -0.004724 -0.0086713 -0.00044245 0.0074767 -0.011143 -0.0092584 0.025875 -0.010421 0.0004106 0.019364 -0.00066254 -0.013721 0.04339 -0.04136 -0.011618 -0.00048888 0.012389
0.10938 0.005304 0.0052363 0.0062303 -0.00042548 0 0.00061769 0.0021022 -0.0040782 -0.0044767 -0.0015102 -0.0084703 -1.6701 0.00012385 0.0039832 -0.0028849 -0.0031515 0.0021825 0.0043513 -0.0071502 0.0044751 -0.010753 0 0.020002 0 -0.00024572 -0.0016083 -0.00049452 -0.00013433 0.080994 -0.0085908 -0.0033312 -0.0011237 -0.0027222 -0.0024518 -0.009519 -0.0060684 -0.0081298 -0.0018557 -0.020906 -0.012016 0.020328 -0.033984 -0.023209 -0.001251 -0.014699 -0.02207 0.0088931 -0.052436 -0.025229 -0.025922 0.025459
0.11328 0.0039509 0.0065199 0.0076799 0.0050353 0 0.010169 0.0030213 -0.0035249 -0.006657 -0.00047258 -0.020773 -1.699 -0.0031927 0.002065 0.00010288 -0.0044587 0.0040589 0.0032764 -0.0019429 0.0011289 -0.010164 0 0.036973 0 0.000508 -0.00095634 -0.00058574 0.00012231 0.1197 -0.014351 0.0050788 0.0085896 -0.0026843 -0.0043864 -0.012898 -0.00075606 -0.018196 -0.017759 -0.037079 -0.021548 0.0045582 -0.068945 -0.056346 -0.028608 -0.042779 -0.043333 -0.038964 -0.067822 -0.049672 -0.053276 0.035131
0.11719 0.0025282 0.0056109 0.0072995 0.0092862 0 0.015246 0.003179 -0.002481 -0.0087194 -0.001052 -0.03 -1.7528 -0.0046972 0.0011615 0.0031677 -0.0034123 0.0059597 0.0046138 0.001027 0.0026604 -0.0048158 0 0.048787 0 0.00075456 0.00045149 -0.0002648 0.0006435 0.17519 -0.017877 0.012017 0.014484 -0.0017787 -0.0062776 -0.014317 0.0041371 -0.026519 -0.032513 -0.0582 -0.037667 -0.021328 -0.11192 -0.096146 -0.06032 -0.082978 -0.075929 -0.093554 -0.088095 -0.082303 -0.079436 0.04125
0.12109 0.0014597 0.0030179 0.0046205 0.0092694 0 0.012574 0.0016404 -0.0025045 -0.0091792 -0.0034399 -0.031106 -1.7883 -0.0035662 0.0027031 0.0031053 -0.00058429 0.0066631 0.0063801 -0.00062843 0.0067859 0.0017579 0 0.050402 0 0.00029799 0.0016773 0.00020804 0.0008521 0.23285 -0.017526 0.012376 0.012348 -0.0014264 -0.0066026 -0.013577 0.0053897 -0.028805 -0.038249 -0.081793 -0.059183 -0.055928 -0.15766 -0.13809 -0.092696 -0.13128 -0.11655 -0.14606 -0.11357 -0.1192 -0.10116 0.043105
0.125 0.00065437 0.0006855 0.00063954 0.0048399 0 0.0041372 -0.0011351 -0.0034244 -0.0072488 -0.0061917 -0.023233 -1.7809 -0.00039218 0.005685 -8.4051e-05 0.0017333 0.006706 0.0057273 -0.005242 0.0092876 0.0051002 0 0.041914 0 -0.00045455 0.0019137 0.00040175 0.00041991 0.25558 -0.012991 0.0059747 0.0034315 -0.0021408 -0.0048173 -0.011059 0.001792 -0.023616 -0.032421 -0.10053 -0.080183 -0.091385 -0.19212 -0.16996 -0.11598 -0.17369 -0.15402 -0.17854 -0.14199 -0.15025 -0.11415 0.039763
0.12891 2.0258e-06 0.00024278 -0.0026672 -0.0012246 0 -0.0048193 -0.003401 -0.00372 -0.0039309 -0.0079511 -0.010771 -1.7463 0.0030343 0.0073773 -0.0029866 0.0017261 0.0070726 0.00243 -0.0088167 0.00773 0.0037568 0 0.027991 0 -0.00089249 0.001107 0.00018721 -0.00042924 0.21909 -0.0059771 -0.0027007 -0.0067852 -0.0032773 -0.002573 -0.0075075 -0.004546 -0.013287 -0.01867 -0.11056 -0.095141 -0.1191 -0.20966 -0.18725 -0.12722 -0.20066 -0.18014 -0.18952 -0.1679 -0.17044 -0.12051 0.031604
0.13281 -0.00022152 0.0015195 -0.0036071 -0.0051032 0 -0.0093872 -0.0036522 -0.0021714 -0.0011183 -0.0082462 -0.00032681 -1.7225 0.004832 0.0058406 -0.0024408 -0.00018659 0.0075984 -0.00045827 -0.0086771 0.0035143 0.00035797 0 0.014494 0 -0.00071283 -4.446e-05 -0.00012099 -0.0010895 0.13114 0.00041582 -0.0080141 -0.012312 -0.0037647 -0.0020046 -0.0036332 -0.0091053 -0.002253 -0.0034359 -0.1104 -0.10191 -0.1355 -0.20844 -0.18884 -0.12584 -0.20877 -0.19219 -0.17983 -0.18823 -0.17833 -0.12091 0.021065
0.13672 0.00036156 0.0028802 -0.0018901 -0.0043207 0 -0.0075182 -0.0020126 0.00097603 0.00032236 -0.0068495 0.0040357 -1.7329 0.0043349 0.0019538 0.00087828 -0.0017895 0.0071825 0.00024002 -0.0054774 0.00046257 -0.0011366 0 0.0051304 0 -8.8528e-05 -0.0006737 -0.00010895 -0.0010639 0.019162 0.0036247 -0.0068842 -0.010055 -0.0029585 -0.003027 9.0487e-05 -0.0080729 0.005736 0.0080327 -0.099373 -0.099163 -0.13816 -0.18824 -0.17502 -0.11242 -0.19649 -0.18891 -0.15206 -0.20031 -0.17374 -0.11607 0.011261
0.14063 0.0016375 0.0029981 0.001241 0.00075017 0 -0.00057372 7.2538e-05 0.0043972 0.0013293 -0.0032356 0.003361 -1.7665 0.0025349 -0.0011444 0.0030657 -0.0011648 0.0053993 0.0042447 -0.0020418 0.0012272 0.00071782 0 0.00011426 0 0.00056853 -0.00039618 0.00029077 -0.00037302 -0.094781 0.0035717 -0.00026541 -0.0012152 -0.00085776 -0.0030463 0.0034444 -0.0014774 0.0095329 0.013464 -0.076998 -0.085524 -0.12416 -0.14997 -0.14764 -0.08922 -0.16346 -0.17011 -0.11187 -0.19959 -0.15781 -0.10623 0.0036461
0.14453 0.0029384 0.0021556 0.0039451 0.0070203 0 0.0075589 0.0015276 0.0070005 0.0034623 0.002644 0.0022781 -1.7915 0.0012231 -0.00089105 0.0013165 0.0016706 0.0033074 0.0078768 -0.00067627 0.0048385 0.0036659 0 -0.0029871 0 0.00095148 0.00049247 0.00074059 0.0004531 -0.20368 0.002891 0.0078499 0.009465 0.0022214 0.00026429 0.0064977 0.0064953 0.010644 0.01336 -0.049422 -0.065689 -0.099771 -0.10564 -0.11714 -0.065646 -0.12294 -0.14575 -0.073624 -0.18737 -0.13952 -0.092746 -0.0028284
0.14844 0.0036854 0.0017284 0.0050419 0.010439 0 0.012251 0.0028 0.0086996 0.0071665 0.0092126 0.0049698 -1.7873 0.0015172 0.0022613 -0.0027642 0.0050228 0.002336 0.0078836 -0.001626 0.0076837 0.004265 0 -0.0071365 0 0.0010047 0.0013673 0.00087634 0.00080308 -0.30492 0.0049019 0.012773 0.016072 0.0058767 0.006189 0.0095996 0.010723 0.011726 0.010349 -0.021933 -0.043969 -0.071533 -0.06358 -0.089451 -0.046767 -0.084938 -0.12306 -0.043632 -0.16832 -0.12435 -0.076672 -0.010148
0.15234 0.0039679 0.0025273 0.0046529 0.0085851 0 0.010579 0.0051289 0.0099714 0.011384 0.013692 0.012027 -1.7625 0.0030215 0.0052753 -0.0046511 0.0071228 0.0026022 0.0049184 -0.0036449 0.006991 0.0014778 0 -0.013634 0 0.00083371 0.001809 0.00069392 0.00048659 -0.38836 0.010795 0.01164 0.014751 0.009463 0.011411 0.013022 0.00933 0.014614 0.0084262 0.0024843 -0.022454 -0.042621 -0.02785 -0.066799 -0.034623 -0.054321 -0.10534 -0.024322 -0.14513 -0.11453 -0.05844 -0.018958
0.15625 0.0043009 0.0038691 0.0038174 0.0025759 0 0.0034941 0.0087476 0.01092 0.014691 0.014309 0.020366 -1.7434 0.0042918 0.0055233 -0.0017008 0.0073941 0.0027463 0.0028223 -0.005453 0.0034938 -0.0022381 0 -0.021074 0 0.00055411 0.0018576 0.00052444 -0.00011669 -0.43965 0.018408 0.0051856 0.0063572 0.011949 0.013215 0.016289 0.0050643 0.019039 0.011171 0.021154 -0.002922 -0.01579 -0.0015538 -0.050308 -0.030197 -0.034748 -0.094922 -0.016614 -0.12074 -0.11135 -0.038494 -0.02795
0.16016 0.0048088 0.0043381 0.0034796 -0.0032844 0 -0.0041124 0.012103 0.011008 0.016394 0.012031 0.025726 -1.7485 0.0041282 0.0033887 0.0039454 0.0064004 0.0015169 0.004438 -0.0064652 0.00072029 -0.0033413 0 -0.026279 0 0.00023693 0.0018268 0.0006449 -0.00040567 -0.45256 0.023733 -0.0022611 -0.0034886 0.012278 0.011841 0.017878 0.0025772 0.022761 0.01908 0.029386 0.01251 0.0065497 0.012237 -0.037929 -0.031349 -0.028049 -0.091903 -0.018567 -0.099721 -0.113 -0.017713 -0.035225
0.16406 0.0048502 0.003294 0.0036897 -0.0044255 0 -0.0064959 0.013067 0.0097088 0.016368 0.0096349 0.025564 -1.773 0.0025534 0.0017984 0.0075295 0.0049548 -0.00076676 0.0085206 -0.0065303 0.0016117 -0.0006708 0 -0.026754 0 -5.373e-05 0.0019234 0.00096293 -0.0001074 -0.43233 0.023938 -0.0052647 -0.0078432 0.010087 0.0095172 0.016021 0.0041943 0.023086 0.028252 0.030813 0.024994 0.026813 0.020839 -0.023489 -0.029958 -0.023342 -0.088343 -0.020516 -0.082298 -0.11208 0.0020818 -0.039691
0.16797 0.0036251 0.0014497 0.0036349 0.00032156 0 -0.0016131 0.010874 0.0072508 0.01428 0.0088025 0.020471 -1.796 0.00070727 0.0030905 0.0065226 0.0034885 -0.0025352 0.01111 -0.0056037 0.0057524 0.0034124 0 -0.022721 0 -0.00022741 0.0020502 0.0011106 0.00047457 -0.38532 0.019383 -0.0012695 -0.0035387 0.0060945 0.007618 0.010314 0.0081744 0.018856 0.032565 0.027034 0.034417 0.045716 0.026689 -0.0053795 -0.022795 -0.01596 -0.080676 -0.019464 -0.067661 -0.10563 0.019789 -0.04088
0.17188 0.0011319 6.7673e-06 0.0024295 0.0072993 0 0.00665 0.0067562 0.0045349 0.0097139 0.0083678 0.013536 -1.8013 -0.00012201 0.0063936 0.0028964 0.0021307 -0.0025718 0.0098067 -0.003974 0.0098533 0.0052278 0 -0.016789 0 -0.00019482 0.0019493 0.00082838 0.00075903 -0.30996 0.013072 0.0068022 0.0060148 0.0017061 0.005444 0.0027218 0.010864 0.01148 0.028326 0.019746 0.040504 0.063529 0.031603 0.016946 -0.0077045 -0.0023992 -0.066193 -0.013484 -0.054759 -0.091721 0.034367 -0.037919
0.17578 -0.001628 -0.00054995 -1.2374e-05 0.010486 0 0.01112 0.0027168 0.0023095 0.0033449 0.0057963 0.0082377 -1.7892 0.00056236 0.0082523 0.00054831 0.001065 -0.0009947 0.0062232 -0.0025512 0.010909 0.0031479 0 -0.01133 0 7.1932e-05 0.001508 0.00022658 0.00046123 -0.20266 0.008181 0.01207 0.013085 -0.0018095 0.0018708 -0.0032921 0.010269 0.0040893 0.017366 0.011257 0.04195 0.079418 0.036694 0.04236 0.01716 0.020749 -0.041856 -0.00151 -0.04167 -0.068749 0.043921 -0.029645
0.17969 -0.0034707 -0.00066912 -0.0027629 0.0062905 0 0.0072137 -0.00012935 0.00051933 -0.0024912 0.00037094 0.0060469 -1.7724 0.0022865 0.0059465 0.00099558 0.00058869 0.0013144 0.0040068 -0.0024089 0.0088786 -0.00099834 0 -0.0060442 0 0.00050093 0.00091411 -0.00032361 -0.00011512 -0.0722 0.0057739 0.0089512 0.011595 -0.0038472 -0.0025119 -0.0051877 0.0074339 -0.0007183 0.0053759 0.0051763 0.037688 0.090199 0.040566 0.064358 0.046815 0.049366 -0.010182 0.01261 -0.025837 -0.041278 0.047192 -0.016268
0.18359 -0.0039961 -0.00091628 -0.0045238 -0.0031964 0 -0.0028881 -0.0019767 -0.0014703 -0.0052193 -0.0054963 0.0052009 -1.7631 0.004164 0.00020542 0.002162 0.00084287 0.0037845 0.0047617 -0.0037331 0.0063637 -0.0036407 0 0.0017507 0 0.00092884 0.0005133 -0.00052394 -0.00036694 0.057808 0.0043736 -0.0018655 0.0020433 -0.0044258 -0.00566 -0.0033835 0.0046437 -0.002836 -0.0031941 0.0028398 0.029483 0.094817 0.041998 0.079296 0.074381 0.076007 0.022901 0.025114 -0.0072341 -0.015127 0.045668 -0.00049262
0.1875 -0.0037052 -0.0012566 -0.0046092 -0.011438 0 -0.011652 -0.003468 -0.0040613 -0.0044697 -0.0084533 0.0018047 -1.7642 0.0055628 -0.0053568 0.0013398 0.001588 0.0062484 0.006476 -0.0053318 0.0058377 -0.0025724 0 0.014174 0 0.0011551 0.00050702 -0.00036796 1.4533e-05 0.16554 0.0014266 -0.013245 -0.0088099 -0.0039506 -0.0064755 -0.0010371 0.0028437 -0.0046492 -0.0087487 0.0049018 0.018723 0.092825 0.040675 0.085866 0.096119 0.09653 0.054162 0.034667 0.013798 0.0069816 0.040167 0.013945
0.19141 -0.0032803 -0.0012905 -0.0034521 -0.012438 0 -0.01227 -0.0048919 -0.0069201 -0.0028806 -0.0076344 -0.0069722 -1.7707 0.006293 -0.0074399 -0.0013621 0.0022643 0.0081218 0.0061376 -0.0055343 0.0073383 0.0013556 0 0.030076 0 0.0010351 0.00076765 -8.0022e-05 0.0007389 0.24935 -0.0046248 -0.016928 -0.013298 -0.0031717 -0.0062652 -0.0016086 0.0011038 -0.0089351 -0.0151 0.011674 0.0071588 0.084319 0.036685 0.083707 0.10878 0.10731 0.080569 0.040546 0.036588 0.022904 0.031782 0.025279
0.19531 -0.0029412 -0.0010205 -0.0022121 -0.0055015 0 -0.004295 -0.0063339 -0.0092799 -0.0039262 -0.0056262 -0.019768 -1.7759 0.0063121 -0.005714 -0.0031352 0.0022519 0.0081443 0.0034862 -0.0038227 0.0088279 0.0052445 0 0.045313 0 0.00058182 0.0009354 9.9141e-05 0.0012078 0.32554 -0.013079 -0.010176 -0.0088264 -0.0031512 -0.0072582 -0.0061938 -0.0017361 -0.016273 -0.024473 0.023261 -0.00097095 0.070628 0.0319 0.074824 0.10778 0.10374 0.097399 0.043923 0.059075 0.031017 0.022915 0.034876
0.19922 -0.0025417 -0.001069 -0.0018338 0.0041023 0 0.0059239 -0.0081668 -0.010645 -0.0086189 -0.0059091 -0.030856 -1.7762 0.005453 -0.0025473 -0.0019051 0.001184 0.0054885 0.0015873 -0.0015455 0.0085474 0.0066804 0 0.055744 0 2.6941e-06 0.00071748 6.1746e-05 0.0010997 0.40563 -0.021213 0.0018739 0.0003005 -0.0047768 -0.0098545 -0.012781 -0.0055711 -0.024083 -0.034132 0.035523 -0.0039909 0.057259 0.029662 0.067347 0.099629 0.093871 0.10736 0.049145 0.078699 0.036898 0.016721 0.044762
0.20313 -0.0020816 -0.001995 -0.0023752 0.0090793 0 0.010274 -0.010761 -0.011114 -0.014406 -0.0094606 -0.033887 -1.771 0.0036116 -0.0005067 0.0010299 -0.00073655 0.0010946 0.0034827 -0.00080321 0.0067325 0.0054647 0 0.059995 0 -0.00039866 0.00014491 -0.00015849 0.00064794 0.47785 -0.025806 0.010177 0.0063951 -0.0079067 -0.011975 -0.017858 -0.0094346 -0.028197 -0.038202 0.045712 -0.0028089 0.046159 0.030698 0.064227 0.088753 0.083135 0.11253 0.057633 0.094189 0.043356 0.014377 0.054036
0.20703 -0.0018593 -0.0035261 -0.0031534 0.0054873 0 0.005132 -0.013507 -0.011059 -0.01747 -0.013947 -0.027031 -1.7626 0.0012331 -0.00035492 0.002279 -0.002563 -0.0025808 0.0085432 -0.0024314 0.004992 0.0032312 0 0.059474 0 -0.00042737 -0.00042479 -0.00044237 0.00034494 0.51421 -0.025116 0.0087462 0.0042518 -0.010999 -0.011414 -0.018881 -0.01288 -0.025872 -0.03301 0.051505 0.0011495 0.038188 0.034872 0.066754 0.078441 0.075517 0.11433 0.069769 0.10449 0.051955 0.016563 0.058574
0.21094 -0.0020791 -0.0046845 -0.0034911 -0.0045222 0 -0.0060895 -0.014545 -0.010603 -0.016128 -0.016034 -0.015085 -1.7556 -0.00055808 -0.0012592 0.00010837 -0.0029262 -0.0035387 0.012532 -0.0050435 0.0042987 0.0016531 0 0.056113 0 -0.00015723 -0.00057511 -0.0006348 0.00041559 0.49601 -0.020087 -0.0010429 -0.0050979 -0.011953 -0.008441 -0.015715 -0.01615 -0.018001 -0.020838 0.049624 0.0050189 0.033393 0.040939 0.075 0.072494 0.075567 0.11404 0.084916 0.10803 0.063629 0.023857 0.055097
0.21484 -0.002523 -0.0047363 -0.003316 -0.014408 0 -0.015715 -0.012113 -0.0095458 -0.011951 -0.014205 -0.006186 -1.7546 -0.00062646 -0.0023229 -0.0036081 -0.00099541 -0.0019768 0.01145 -0.0061612 0.0039753 0.0010561 0 0.050504 0 0.0001126 -0.00017313 -0.00060426 0.00063147 0.43013 -0.013871 -0.011973 -0.015238 -0.0097308 -0.0055265 -0.010303 -0.018736 -0.0087846 -0.0085607 0.037192 0.0026146 0.027905 0.04328 0.082446 0.072637 0.083975 0.11158 0.097603 0.10369 0.074711 0.034506 0.045447
0.21875 -0.0028043 -0.003911 -0.0030708 -0.017868 0 -0.017387 -0.0064778 -0.0077477 -0.0077667 -0.0094463 -0.0054222 -1.7603 0.00111 -0.003375 -0.0053936 0.0025162 8.5907e-05 0.0053128 -0.0044397 0.0027826 0.00060169 0 0.04221 0 0.00010061 0.00048593 -0.00033207 0.00063852 0.34005 -0.0097077 -0.016635 -0.018955 -0.0053379 -0.0045227 -0.0052343 -0.018498 -0.0029747 -0.0024388 0.018318 -0.0069072 0.01835 0.038642 0.082687 0.074661 0.093636 0.10604 0.10355 0.094423 0.080629 0.044751 0.035886
0.22266 -0.0028833 -0.0030877 -0.0031126 -0.013033 0 -0.010291 -0.00029226 -0.0054845 -0.0049648 -0.0038095 -0.010708 -1.7672 0.0032602 -0.0043278 -0.0038083 0.005385 0.00087069 -0.0018176 -0.000899 0.00074204 -0.00040653 0 0.031393 0 -0.0002143 0.00087857 3.6687e-05 0.00039494 0.2442 -0.0085566 -0.012598 -0.013314 -0.0011308 -0.0046815 -0.0023427 -0.013304 -0.0026034 -0.0035907 -0.0043203 -0.022872 0.0036688 0.02579 0.072884 0.075778 0.10009 0.096285 0.10075 0.08166 0.079086 0.0526 0.031321
0.22656 -0.0030868 -0.0028182 -0.0032767 -0.0034905 0 0.00064272 0.0033647 -0.003314 -0.0029076 0.0010723 -0.014596 -1.7671 0.0038681 -0.0044257 -0.00071116 0.005388 0.00030975 -0.0053879 0.0019809 -0.00054424 -0.0015526 0 0.019613 0 -0.00057486 0.0006756 0.00027296 0.00020634 0.14657 -0.0083832 -0.0034974 -0.0018148 0.0010179 -0.0038503 -0.0020018 -0.0040412 -0.0055796 -0.0076101 -0.027615 -0.043706 -0.016417 0.0043312 0.051281 0.073218 0.099091 0.081326 0.088013 0.067002 0.068532 0.056277 0.03026
0.23047 -0.0035048 -0.0027791 -0.0030566 0.0043667 0 0.0082868 0.0035637 -0.001596 -0.00057249 0.004197 -0.010569 -1.7584 0.0020995 -0.0028132 0.0010093 0.0022515 -0.00054345 -0.0039783 0.0024074 0.00039179 -0.0016621 0 0.0089075 0 -0.00067913 5.0463e-05 0.0002451 0.00032388 0.046649 -0.0058817 0.0041646 0.0079065 0.0010397 -0.0012982 -0.0031755 0.0046343 -0.0072815 -0.0081567 -0.04508 -0.064375 -0.039915 -0.024743 0.017258 0.062386 0.083701 0.059142 0.064518 0.053278 0.048 0.052958 0.026234
0.23438 -0.0035525 -0.0022074 -0.0021735 0.0058111 0 0.0080833 0.002148 -0.00020109 0.0019205 0.0048544 0.0015366 -1.7493 -0.00079665 5.0134e-05 0.00045207 -0.0018053 -0.001147 0.00014369 0.00065243 0.0029801 -9.7714e-05 0 0.00039838 0 -0.00045372 -0.00042365 3.4448e-05 0.00058928 -0.048561 0.00061159 0.0057654 0.0094716 0.00035283 0.0013426 -0.0040749 0.0076611 -0.0040757 -0.0015358 -0.052573 -0.077796 -0.059446 -0.053544 -0.018679 0.045055 0.057914 0.032614 0.037861 0.042908 0.025423 0.04471 0.01479
0.23828 -0.0024357 -0.00076183 -0.00089965 0.0010902 0 0.0010193 0.0017774 0.0012741 0.0037093 0.0030221 0.015445 -1.7523 -0.0023388 0.002059 -0.00085338 -0.0037394 -0.0019858 0.0034913 -0.0015092 0.0047392 0.0023171 0 -0.0060257 0 -0.00011467 -0.0002601 -0.00014535 0.00056932 -0.128 0.0094426 0.0015719 0.0025628 0.00041803 0.0021735 -0.0031809 0.0044016 0.0038368 0.010776 -0.050527 -0.08231 -0.07118 -0.077448 -0.049336 0.025027 0.028295 0.0049156 0.01324 0.035992 0.0063937 0.034335 -0.0010684
0.24219 -0.00014153 0.0011494 0.00021286 -0.0047691 0 -0.0070479 0.0034205 0.0030334 0.0046996 0.00021951 0.02342 -1.7713 -0.00094531 0.0011724 -0.0011949 -0.0022421 -0.0033821 0.0042299 -0.0025741 0.0035461 0.0036958 0 -0.010877 0 3.2506e-05 0.00046674 -0.0001531 5.7579e-05 -0.1904 0.016688 -0.0037682 -0.0065676 0.0016587 0.001527 -0.00016203 -9.117e-05 0.01246 0.022927 -0.039765 -0.077637 -0.072954 -0.093504 -0.070008 0.0053645 1.064e-06 -0.021417 -0.0059616 0.032292 -0.0055578 0.023949 -0.012927
0.24609 0.0022376 0.0028432 0.00090073 -0.0057227 0 -0.0093803 0.0057994 0.0048554 0.0059726 -0.00079483 0.021917 -1.7961 0.0025231 -0.0023387 -0.00071971 0.0012009 -0.0043323 0.0031131 -0.0025195 -0.00018084 0.0025221 0 -0.014354 0 -0.00014271 0.0011138 -3.4767e-05 -0.00062509 -0.24748 0.019088 -0.0047282 -0.0096974 0.0036047 0.0016904 0.0039429 0.00063185 0.016961 0.028184 -0.021998 -0.064603 -0.063082 -0.098826 -0.075895 -0.010023 -0.020504 -0.043194 -0.016266 0.031141 -0.0069537 0.016137 -0.014769
0.25 0.0034293 0.0040074 0.0014439 0.00054919 0 -0.0031474 0.0070963 0.0063219 0.0083961 0.0018978 0.01354 -1.8103 0.0053203 -0.0056269 -0.00095069 0.0038221 -0.0032145 0.0022956 -0.0024056 -0.0036385 -0.0010969 0 -0.016533 0 -0.00050636 0.0010067 6.8222e-05 -0.00090334 -0.30834 0.016415 0.00096614 -0.0030869 0.0057094 0.0040873 0.007529 0.0082643 0.015279 0.023224 -0.0027849 -0.049142 -0.043827 -0.091235 -0.063559 -0.014909 -0.023173 -0.054288 -0.0144 0.030471 0.0035947 0.014894 -0.0087021
0.25391 0.0032645 0.0048039 0.0023403 0.010562 0 0.0083298 0.0068673 0.0072197 0.011183 0.0072794 0.0044855 -1.8069 0.0050992 -0.0056476 -0.0026403 0.0041931 0.00013738 0.0034512 -0.0030047 -0.0040406 -0.0053772 0 -0.017831 0 -0.00079971 8.0671e-05 9.8799e-05 -0.00052885 -0.36262 0.011425 0.010426 0.0093714 0.0077341 0.0073426 0.0096509 0.017786 0.0095664 0.010739 0.012313 -0.038374 -0.025064 -0.07735 -0.04356 -0.011869 -0.012649 -0.055749 -0.006072 0.028944 0.017653 0.018745 -0.0028918
0.25781 0.0028571 0.0054381 0.0037376 0.017486 0 0.017741 0.0061477 0.0076856 0.012383 0.01175 0.00015462 -1.7949 0.0018889 -0.0019894 -0.0046952 0.0033477 0.0034835 0.0065944 -0.0039747 -0.00092676 -0.0079986 0 -0.018795 0 -0.000851 -0.00098064 0.00013488 0.00015577 -0.38587 0.0076662 0.017456 0.019085 0.0093927 0.0086856 0.010627 0.021872 0.0044287 -0.0016579 0.021333 -0.03465 -0.011387 -0.059655 -0.02088 -0.0028022 0.0078983 -0.047835 0.0063205 0.026937 0.031314 0.026665 -0.0039556
0.26172 0.0033583 0.0057922 0.0051847 0.016424 0 0.019027 0.0059547 0.0079803 0.01097 0.01214 0.0022264 -1.7901 -0.0020344 0.0026924 -0.0053873 0.0033233 0.0038862 0.01009 -0.0043808 0.0037537 -0.007546 0 -0.019404 0 -0.00067097 -0.0012994 0.00025209 0.0005636 -0.36494 0.0070388 0.017089 0.019506 0.010003 0.007124 0.011467 0.017505 0.0034985 -0.0061675 0.023052 -0.039237 -0.0065627 -0.040411 -0.00017853 0.0099724 0.034656 -0.031281 0.020501 0.025279 0.041234 0.037385 -0.011474
0.26563 0.0046077 0.0055334 0.0059186 0.0082773 0 0.011807 0.0061235 0.0081586 0.008122 0.0086139 0.0085444 -1.7977 -0.0042191 0.0050936 -0.004247 0.0047134 0.00060845 0.011662 -0.0038833 0.0075781 -0.0042909 0 -0.019012 0 -0.00039196 -0.00058769 0.00037051 0.00044613 -0.31545 0.0089057 0.0094708 0.011088 0.0088604 0.0046164 0.012677 0.0084154 0.0070589 -0.00019709 0.016451 -0.052106 -0.015315 -0.021927 0.012226 0.022406 0.061139 -0.006954 0.033881 0.026898 0.043637 0.048822 -0.019558
0.26953 0.0052171 0.0044845 0.0053942 -0.0010561 0 0.0014733 0.0057572 0.0079664 0.0060913 0.0044899 0.015006 -1.8066 -0.0040749 0.0040769 -0.002364 0.0058456 -0.0038704 0.0098955 -0.0032285 0.0094827 4.9793e-05 0 -0.017352 0 -0.00015385 0.00056485 0.00028639 8.3204e-05 -0.26843 0.011018 -0.00011797 0.00038804 0.0060518 0.0037953 0.01359 0.0012018 0.012331 0.011731 0.0060241 -0.065722 -0.032775 -0.0049405 0.015867 0.030305 0.080556 0.020022 0.045508 0.03533 0.04166 0.05851 -0.022975
0.27344 0.0040608 0.002796 0.00362 -0.0054988 0 -0.0051704 0.0045105 0.0070311 0.0058358 0.0030126 0.017943 -1.8014 -0.0030235 0.0011681 -0.00094628 0.0044742 -0.0060024 0.0053865 -0.0034655 0.0098318 0.0032979 0 -0.015364 0 -4.0129e-05 0.0011955 -0.00012143 -0.00010204 -0.23797 0.011239 -0.0053733 -0.0056024 0.0027031 0.004895 0.012895 -0.00072983 0.01577 0.021412 -0.0040027 -0.074561 -0.05129 0.010947 0.015 0.03372 0.092714 0.045792 0.056088 0.050339 0.040478 0.066061 -0.021266
0.27734 0.0015528 0.00080413 0.0011316 -0.0035331 0 -0.0051401 0.0030117 0.0051568 0.0060802 0.004294 0.015891 -1.7801 -0.0028036 -0.0014108 -0.00010648 0.00023362 -0.0044349 0.00058736 -0.0047082 0.0091933 0.0039774 0 -0.014426 0 -6.808e-05 0.00081705 -0.00072779 -4.0852e-05 -0.20549 0.0088401 -0.0039803 -0.0048104 0.00022369 0.005502 0.0098486 0.00054065 0.015358 0.023136 -0.011111 -0.075575 -0.06584 0.02566 0.012521 0.033221 0.09817 0.067974 0.065902 0.070995 0.043252 0.071343 -0.017377
0.28125 -0.00070367 -0.001137 -0.0012567 0.0010938 0 -0.0010747 0.0019667 0.0025062 0.0048353 0.0054635 0.010134 -1.7592 -0.003727 -0.002807 0.00065692 -0.0046908 -0.0011265 -0.0018683 -0.0057902 0.0075971 0.0020919 0 -0.014402 0 -0.00018616 -0.00017338 -0.001223 -5.4538e-05 -0.14004 0.0047273 0.00071732 -0.0007393 -0.00077236 0.0034187 0.005047 0.00063247 0.011347 0.017436 -0.012985 -0.0664 -0.071405 0.039003 0.011644 0.02997 0.098331 0.084379 0.075194 0.095514 0.052915 0.074434 -0.013459
0.28516 -0.001509 -0.0026483 -0.0027535 0.0030366 0 0.0017084 0.0012111 -0.00041125 0.0016042 0.0037538 0.0036998 -1.7579 -0.0045775 -0.0036006 0.0011573 -0.0073706 0.00071468 -0.0011778 -0.0052642 0.0051385 -0.00091523 0 -0.012735 0 -0.00027979 -0.00089166 -0.0013495 -0.00039946 -0.034251 0.00066991 0.0028794 0.0014696 -0.00079295 -0.00071389 7.5614e-05 -0.002326 0.0054435 0.0093381 -0.0054658 -0.044548 -0.059134 0.048619 0.017619 0.027064 0.096373 0.090459 0.082483 0.11671 0.072021 0.074791 -0.0087586
0.28906 -0.0011706 -0.0033247 -0.0029118 -1.9323e-05 0 9.7479e-05 1.075e-06 -0.0029259 -0.0022082 -0.00070144 -0.00082919 -1.7789 -0.00409 -0.0042753 0.00038209 -0.0066285 -0.0003129 0.001115 -0.0028045 0.0028767 -0.0031087 0 -0.0061409 0 -0.00023337 -0.00076543 -0.0010923 -0.00087233 0.083347 -0.001986 -0.00058037 -0.00041092 -0.00080452 -0.0040561 -0.0036177 -0.0062185 -0.00055625 0.0031021 0.0079193 -0.01854 -0.036289 0.054205 0.028379 0.02666 0.095596 0.08988 0.086282 0.12871 0.09229 0.072917 -0.0012401
0.29297 -0.00099377 -0.0029859 -0.0019299 -0.0057214 0 -0.0043429 -0.0018264 -0.004522 -0.0049818 -0.0051152 -0.0032397 -1.8041 -0.0023868 -0.0042404 -0.0020705 -0.0038516 -0.0027416 0.002743 0.00038246 0.0024594 -0.003406 0 0.0063259 0 -4.1009e-05 2.4535e-05 -0.00066491 -0.00097029 0.17383 -0.0033219 -0.0072922 -0.0044103 -0.0013837 -0.0046701 -0.0056827 -0.0077271 -0.0057049 -0.0013518 0.025534 0.0079789 -0.0071575 0.05594 0.042168 0.029013 0.09632 0.084473 0.085551 0.12946 0.10878 0.068523 0.0097169
0.29688 -0.0018397 -0.0020103 -0.00070742 -0.0094579 0 -0.0072997 -0.0033985 -0.0051583 -0.0065582 -0.006888 -0.0056636 -1.8121 -0.00090771 -0.0026094 -0.0048168 -0.0015383 -0.0039214 0.0029675 0.0025674 0.0044726 -0.0023265 0 0.021904 0 0.00014382 0.00082306 -0.00033652 -0.00045965 0.22449 -0.0047743 -0.011644 -0.0068202 -0.0025322 -0.0035224 -0.0069629 -0.0058903 -0.010073 -0.007092 0.045632 0.031859 0.023843 0.054526 0.057161 0.034015 0.098524 0.076256 0.07968 0.11821 0.11719 0.061474 0.022639
0.30078 -0.0033477 -0.0012584 -0.00040127 -0.0083804 0 -0.0059934 -0.0037985 -0.0053638 -0.007987 -0.0060833 -0.010311 -1.7986 -0.00098017 0.00037062 -0.005571 -0.0011545 -0.0025287 0.0031501 0.0029534 0.0073313 -0.0014174 0 0.036019 0 0.0001216 0.0011408 -0.00025887 0.00029025 0.25761 -0.0078257 -0.0098643 -0.0056787 -0.0040889 -0.0032726 -0.0087427 -0.00274 -0.014252 -0.015714 0.065709 0.049209 0.050037 0.051861 0.070647 0.04101 0.10155 0.068284 0.068031 0.095231 0.11129 0.051521 0.035279
0.30469 -0.0045047 -0.001415 -0.001598 -0.0035863 0 -0.0017722 -0.0033609 -0.0059097 -0.0098609 -0.0051909 -0.016858 -1.7796 -0.0025173 0.0031493 -0.0034249 -0.0022677 0.00045083 0.005001 0.0021821 0.0083003 -0.0017191 0 0.045635 0 -0.00013932 0.00099798 -0.00040172 0.00062558 0.30284 -0.012406 -0.0034031 -0.0022545 -0.0059909 -0.0054346 -0.011702 -0.00094683 -0.018509 -0.02465 0.0823 0.059137 0.065377 0.052842 0.080594 0.047943 0.10424 0.064381 0.053632 0.069435 0.091557 0.040541 0.0457
0.30859 -0.0046998 -0.0022939 -0.0037145 0.0010628 0 0.001273 -0.0035737 -0.0071705 -0.011422 -0.0066227 -0.022117 -1.7756 -0.0041149 0.0042661 4.5385e-05 -0.0034252 0.0027876 0.0083878 0.0014797 0.0059828 -0.0026492 0 0.050745 0 -0.00040546 0.00070696 -0.00059324 0.00027643 0.36338 -0.016525 0.0023704 0.00030362 -0.0079992 -0.0090616 -0.015242 -0.0014567 -0.022114 -0.029125 0.094442 0.064606 0.071723 0.059237 0.087965 0.053813 0.10658 0.064572 0.040432 0.048992 0.066432 0.031117 0.052116
0.3125 -0.0040477 -0.0028839 -0.0052653 0.0021764 0 0.00022738 -0.0054636 -0.0086607 -0.011531 -0.010401 -0.022677 -1.7918 -0.0043772 0.003641 0.0022901 -0.0036031 0.0028198 0.011154 0.0014011 0.0017899 -0.0024817 0 0.052769 0 -0.00034955 0.00044618 -0.00062326 -0.00034244 0.41055 -0.01777 0.0029035 -0.00031664 -0.0093727 -0.011977 -0.01764 -0.0034078 -0.023515 -0.026735 0.10141 0.066855 0.070507 0.071228 0.093307 0.058322 0.10881 0.068265 0.030622 0.037812 0.041153 0.024923 0.052848
0.31641 -0.0028573 -0.0022509 -0.0049637 -0.00055245 0 -0.0038819 -0.0082271 -0.0092376 -0.010191 -0.014024 -0.018233 -1.8155 -0.0031473 0.0022358 0.002364 -0.0028564 0.00054163 0.011238 0.0014679 -0.0012867 -0.00011481 0 0.05204 0 0.00012797 0.00014372 -0.00037796 -0.00054904 0.40983 -0.015488 -0.0015824 -0.0036771 -0.009159 -0.012673 -0.01704 -0.0056157 -0.021507 -0.019983 0.10268 0.067056 0.06377 0.088161 0.097225 0.061368 0.11118 0.074344 0.026121 0.038765 0.021088 0.023493 0.047626
0.32031 -0.0011723 -0.00046996 -0.0027976 -0.0042325 0 -0.0069734 -0.0097481 -0.0079359 -0.008588 -0.01439 -0.01228 -1.831 -0.001522 0.00062877 0.0016882 -0.0018904 -0.0024875 0.0088063 0.00099027 -0.0014975 0.0035735 0 0.047353 0 0.00074653 -0.00024388 5.0641e-05 -0.00011132 0.34947 -0.011503 -0.0063386 -0.0067776 -0.0069893 -0.010815 -0.012769 -0.0074046 -0.016542 -0.014198 0.096273 0.065098 0.054632 0.10555 0.099358 0.062981 0.11345 0.07936 0.029593 0.05352 0.015025 0.029299 0.038947
0.32422 0.00097238 0.0013729 -9.7189e-05 -0.0050763 0 -0.0055777 -0.008556 -0.0047769 -0.0074995 -0.010118 -0.0091304 -1.8345 -0.0007515 -0.001571 0.0021368 -0.0012862 -0.0040978 0.0060777 7.4811e-05 0.00011292 0.0062439 0 0.037926 0 0.0010595 -0.00047314 0.00038354 0.00049226 0.24452 -0.0084063 -0.0062476 -0.0062129 -0.0035186 -0.0065673 -0.0060321 -0.0080737 -0.010767 -0.012826 0.084447 0.06009 0.045947 0.11585 0.098414 0.063813 0.11363 0.079993 0.036775 0.070133 0.018678 0.038445 0.030944
0.32813 0.003065 0.0021757 0.0015585 -0.0013884 0 3.6953e-05 -0.0051338 -0.00081633 -0.0060451 -0.0025567 -0.0098263 -1.8343 -0.0011166 -0.0046427 0.0036976 -0.0011261 -0.0028962 0.005057 -0.00037213 0.0010228 0.0061279 0 0.025187 0 0.00086654 -0.00017327 0.00035257 0.00055769 0.11843 -0.0069223 -0.00028974 -0.00091453 6.0531e-05 -0.00043019 0.00068674 -0.0064758 -0.0063118 -0.014464 0.068348 0.051202 0.03766 0.11578 0.093059 0.063797 0.10986 0.075395 0.044539 0.081354 0.026582 0.047719 0.025782
0.33203 0.0042959 0.001845 0.0016739 0.0049344 0 0.0060072 -0.0012234 0.0026497 -0.0024739 0.0050381 -0.010826 -1.8383 -0.0017765 -0.0074634 0.0044725 -0.0011209 0.00049775 0.0057099 0.00028228 -2.7402e-05 0.0036122 0 0.012047 0 0.00041817 0.0006974 -4.8724e-05 -0.00010429 -0.014199 -0.0050148 0.0074591 0.0065001 0.0029573 0.006048 0.0052619 -0.0020388 -0.0032042 -0.014136 0.048937 0.03798 0.029482 0.10337 0.082284 0.062727 0.10058 0.065277 0.050327 0.081802 0.033817 0.054342 0.021095
0.33594 0.0044027 0.0013378 0.0012122 0.0096177 0 0.0080902 0.0019596 0.005014 0.0037299 0.0095648 -0.0069609 -1.8442 -0.0016281 -0.008002 0.003047 -0.00092078 0.0033468 0.0064882 0.0014137 -0.0018465 0.00078328 0 0.00037207 0 0.00018193 0.001632 -0.00050793 -0.000933 -0.14779 0.00012968 0.011122 0.011163 0.0051779 0.010258 0.0073465 0.0037337 0.00087309 -0.0074134 0.027385 0.020066 0.020633 0.076861 0.064729 0.060058 0.083527 0.049745 0.050757 0.065044 0.033234 0.054375 0.011891
0.33984 0.0041551 0.001712 0.0016742 0.0092757 0 0.0051619 0.0045588 0.0065944 0.010804 0.010067 0.0038238 -1.8446 -0.00035894 -0.0054928 0.00041838 -0.00037407 0.0025382 0.0063619 0.0014295 -0.002408 -0.00060235 0 -0.010346 0 0.00037599 0.001931 -0.00064443 -0.0011329 -0.27603 0.0090085 0.0078997 0.0096281 0.0070416 0.010391 0.0083481 0.0075953 0.0082661 0.0061507 0.0065278 5.1127e-05 0.010986 0.040954 0.041689 0.055067 0.058847 0.031701 0.043166 0.030869 0.017636 0.04426 -0.004211
0.34375 0.0047095 0.0031626 0.0037264 0.0043442 0 0.00010689 0.0071983 0.00805 0.016004 0.0083411 0.018171 -1.8373 0.0012142 -0.0018518 -0.00089733 0.00031764 -0.00266 0.0058568 -0.00077765 -0.0014028 -0.00064283 0 -0.021516 0 0.000736 0.001347 -0.00036559 -0.00043037 -0.3888 0.018672 0.00054741 0.003084 0.008536 0.0076596 0.0099539 0.0072995 0.018431 0.022656 -0.011372 -0.017991 0.002354 0.0056027 0.018214 0.048438 0.032415 0.014761 0.030778 -0.0081727 -0.0075445 0.027827 -0.02362
0.34766 0.0064153 0.0049744 0.0066296 -0.00083033 0 -0.0025015 0.0097353 0.0096559 0.017925 0.0076095 0.029529 -1.83 0.0017859 -0.00031111 0.00030427 0.00064623 -0.0092386 0.0059614 -0.0045942 -0.00078323 -0.00081027 0 -0.032876 0 0.00076612 0.00036625 3.5885e-05 0.00066232 -0.47976 0.024844 -0.0045992 -0.0029037 0.0093727 0.0059857 0.012571 0.0042668 0.027438 0.036264 -0.024828 -0.031915 -0.0036741 -0.024196 -0.0028204 0.040548 0.0080492 0.00046559 0.015592 -0.044706 -0.037971 0.0076374 -0.039117
0.35156 0.0084338 0.0063411 0.0089404 -0.0012228 0 6.011e-05 0.011338 0.011178 0.017452 0.010045 0.032993 -1.831 0.0006721 -0.0022755 0.0023695 0.00017264 -0.01235 0.006459 -0.007956 -0.0025731 -0.0021133 0 -0.041904 0 0.00023896 -0.00020255 0.00017877 0.0013078 -0.55263 0.025414 -0.0025565 -0.0025599 0.0096402 0.0085935 0.01515 0.0030175 0.030849 0.042391 -0.032519 -0.039948 -0.0055429 -0.044095 -0.018732 0.031826 -0.010426 -0.010007 -0.00019604 -0.071544 -0.068587 -0.013405 -0.045895
0.35547 0.0096732 0.0071538 0.0097869 0.0047106 0 0.0066977 0.011798 0.012361 0.01657 0.015027 0.028726 -1.8392 -0.0014796 -0.0056754 0.0023968 -0.00094628 -0.0093863 0.0059641 -0.0089783 -0.0063318 -0.0039388 0 -0.046011 0 -0.00055149 3.8559e-05 -3.9408e-06 0.0010725 -0.61562 0.022085 0.0062992 0.0051832 0.0101 0.014667 0.016472 0.0072301 0.027549 0.039889 -0.031448 -0.039641 -0.00034656 -0.047862 -0.025159 0.022827 -0.015911 -0.015409 -0.012846 -0.076752 -0.089313 -0.029933 -0.04531
0.35938 0.0099936 0.0079945 0.0095421 0.013504 0 0.013473 0.012272 0.01333 0.016529 0.019624 0.021346 -1.8444 -0.0029729 -0.0068061 -0.00066556 -0.0018317 -0.0025375 0.0037666 -0.0074579 -0.009193 -0.0047453 0 -0.045051 0 -0.0010395 0.00073498 -0.00019596 0.0002589 -0.66942 0.018739 0.016362 0.015408 0.011539 0.019809 0.01649 0.015997 0.020857 0.031371 -0.023492 -0.034867 0.0093502 -0.041333 -0.02464 0.013759 -0.010348 -0.018511 -0.021206 -0.06445 -0.09651 -0.039907 -0.042746
0.36328 0.010267 0.0094336 0.0093541 0.019351 0 0.016583 0.014213 0.014371 0.01724 0.020977 0.016135 -1.8402 -0.002228 -0.0039601 -0.0048147 -0.001529 0.002963 0.0011694 -0.0048817 -0.0086624 -0.0036957 0 -0.041293 0 -0.00089748 0.0011572 -6.2662e-05 -0.00040639 -0.70331 0.018167 0.021044 0.021086 0.013785 0.020206 0.016276 0.024133 0.015713 0.02172 -0.011402 -0.029311 0.019861 -0.031203 -0.020985 0.0043321 0.00086219 -0.021611 -0.026508 -0.043649 -0.093272 -0.044955 -0.042205
0.36719 0.011212 0.011385 0.010058 0.018849 0 0.015033 0.017481 0.015355 0.018015 0.018526 0.015299 -1.8324 0.00096786 0.0008836 -0.0069939 4.6163e-06 0.0035916 0.00039725 -0.00303 -0.0052806 -0.001384 0 -0.036964 0 -0.00031559 0.00090861 0.00034004 -0.00039501 -0.70438 0.020116 0.017824 0.018935 0.015553 0.016237 0.016655 0.026572 0.014554 0.015372 0.0025198 -0.025586 0.028164 -0.022317 -0.017025 -0.0056838 0.013122 -0.026248 -0.029889 -0.021506 -0.082678 -0.046696 -0.043329
0.37109 0.012389 0.013109 0.011477 0.013694 0 0.011123 0.019863 0.015599 0.018309 0.014139 0.017029 -1.834 0.0050805 0.00408 -0.0061101 0.0015933 0.00069108 0.0020804 -0.0025713 -0.0022315 0.00099657 0 -0.032281 0 0.0001954 0.00026384 0.00058747 0.00023178 -0.66966 0.022056 0.010123 0.012075 0.015461 0.011721 0.017069 0.022781 0.015732 0.013771 0.01519 -0.02669 0.030383 -0.02038 -0.016189 -0.016573 0.020269 -0.034084 -0.032992 -0.0071808 -0.069414 -0.047585 -0.043356
0.375 0.012596 0.013766 0.012656 0.0089525 0 0.0085241 0.018881 0.014516 0.017619 0.01023 0.017615 -1.8496 0.0077154 0.0038866 -0.0038632 0.0017535 -0.0012247 0.0042897 -0.0029119 -0.0021491 0.0028538 0 -0.026225 0 0.00025799 -0.00016523 0.00035175 0.00093256 -0.6079 0.021536 0.0045053 0.0070723 0.013239 0.0097357 0.015993 0.01699 0.015769 0.014703 0.019939 -0.036081 0.02082 -0.03236 -0.022655 -0.02784 0.012082 -0.046328 -0.03824 -0.013735 -0.062199 -0.051681 -0.040962
0.37891 0.011222 0.012976 0.012685 0.0085402 0 0.0094096 0.014192 0.012404 0.015218 0.0078284 0.014617 -1.8674 0.0072094 0.0018441 -0.0026945 0.00010497 0.00065256 0.0045648 -0.003204 -0.0043869 0.0042943 0 -0.018945 0 -9.5603e-05 -5.9574e-05 -0.00019235 0.0011367 -0.53087 0.017934 0.0054739 0.0080732 0.0099102 0.0097103 0.012583 0.014068 0.012952 0.014274 0.015907 -0.050193 0.0036984 -0.052581 -0.03324 -0.037658 -0.0076042 -0.059836 -0.044786 -0.034081 -0.061545 -0.058212 -0.037377
0.38281 0.0089716 0.010968 0.011338 0.011977 0 0.012725 0.0081048 0.010386 0.010758 0.0063609 0.0086882 -1.8696 0.0037656 0.00071737 -0.0032693 -0.002138 0.0044463 0.0028719 -0.003298 -0.005632 0.0051946 0 -0.012693 0 -0.00053537 0.00031677 -0.00049924 0.00066296 -0.44548 0.012488 0.011994 0.013314 0.0068521 0.0088889 0.0078495 0.015073 0.008731 0.010238 0.0031563 -0.06674 -0.017836 -0.076877 -0.045332 -0.044508 -0.034529 -0.072295 -0.051129 -0.061622 -0.065229 -0.065138 -0.034049
0.38672 0.0070952 0.0083451 0.0090674 0.015155 0 0.01488 0.0036367 0.0093522 0.0053175 0.0049362 0.0029359 -1.8507 -0.00072582 0.0014716 -0.0041765 -0.0032187 0.0056806 0.002036 -0.0036747 -0.0033138 0.0047384 0 -0.0098917 0 -0.00075764 0.0004205 -0.0002179 -0.00017506 -0.35497 0.0071748 0.018412 0.016936 0.0047909 0.006147 0.0040982 0.016651 0.0059221 0.0039623 -0.01742 -0.083225 -0.040163 -0.10061 -0.056085 -0.046945 -0.063308 -0.081269 -0.055501 -0.088677 -0.070086 -0.069944 -0.030351
0.39063 0.0060406 0.0057359 0.0065303 0.014072 0 0.012474 0.0020684 0.0089169 0.001308 0.0034494 0.00052084 -1.8245 -0.0040094 0.0026051 -0.0038508 -0.002462 0.0022214 0.004793 -0.004619 0.0016447 0.0023641 0 -0.010427 0 -0.00069304 -1.7537e-05 0.00041772 -0.00080888 -0.26493 0.0035403 0.018908 0.014193 0.0036779 0.0035063 0.0030875 0.014598 0.0059032 -0.00078474 -0.043216 -0.095101 -0.056344 -0.11503 -0.060183 -0.042084 -0.082261 -0.081811 -0.053885 -0.099884 -0.068471 -0.066755 -0.024388
0.39453 0.005126 0.0035767 0.0041847 0.00807 0 0.0051631 0.002356 0.0076247 0.00059918 0.0023635 0.0022867 -1.8107 -0.0048753 0.0023088 -0.0022973 -0.00081173 -0.0032251 0.010465 -0.0057064 0.0055456 -0.00087362 0 -0.011348 0 -0.00045822 -0.00073916 0.00082279 -0.00081749 -0.18401 0.0020617 0.011907 0.005399 0.0032594 0.0035724 0.004605 0.0079752 0.0076191 -0.0012469 -0.066103 -0.099072 -0.061226 -0.11432 -0.055377 -0.030617 -0.080669 -0.071782 -0.044207 -0.084982 -0.053742 -0.051997 -0.015749
0.39844 0.0036061 0.0020534 0.0022431 3.4613e-05 0 -0.0035665 0.0026663 0.0044253 0.0024824 0.0017943 0.0060853 -1.815 -0.0036324 0.00072984 -0.00071615 0.00029648 -0.0057657 0.014998 -0.0061991 0.0054211 -0.0024388 0 -0.0095418 0 -0.00018436 -0.0012124 0.00068811 -0.00022048 -0.11786 0.0019759 0.0011496 -0.004475 0.0034188 0.0060634 0.0066756 -7.7357e-05 0.0088902 0.0017715 -0.081473 -0.095903 -0.056641 -0.10095 -0.044551 -0.015815 -0.060361 -0.053694 -0.028589 -0.049357 -0.02799 -0.02829 -0.0065534
0.40234 0.0018158 0.0011594 0.00085801 -0.0060033 0 -0.0085427 0.0021763 2.5365e-05 0.0038498 0.0012745 0.0082637 -1.8233 -0.001501 -0.00030792 0.00023543 0.0005322 -0.0033228 0.01465 -0.005835 0.0018831 -0.00039692 0 -0.0045874 0 7.6559e-05 -0.0011029 0.0003138 0.00054328 -0.064372 0.0015822 -0.0071252 -0.009693 0.0039016 0.0077108 0.007062 -0.0053113 0.0081975 0.004571 -0.086673 -0.086308 -0.044673 -0.077302 -0.030285 -0.00018632 -0.024364 -0.029758 -0.0090944 0.0013155 0.0059114 0.0017574 0.00062873
0.40625 0.00097254 0.0008066 0.00021397 -0.0075105 0 -0.0066205 0.0013587 -0.00336 0.0019016 0.00048992 0.0062719 -1.8163 0.00034117 0.00033799 0.0012419 0.00099633 0.0012848 0.0096397 -0.0050456 -0.0014208 0.004459 0 0.0012132 0 0.00031869 -0.00052036 0.00026506 0.00094854 -0.01737 -0.00082233 -0.0085421 -0.0077255 0.0040418 0.0058081 0.0047089 -0.0060742 0.0052141 0.0037935 -0.079777 -0.071567 -0.028504 -0.047033 -0.015917 0.013366 0.022052 -0.0030045 0.011463 0.058841 0.043534 0.034471 0.0053106
0.41016 0.0018237 0.00091688 0.00039524 -0.0045192 0 0.00082882 0.00091403 -0.0038224 -0.0031244 -0.00013489 0.00050706 -1.7902 0.0012505 0.0016097 0.0031816 0.0028736 0.0032736 0.0039809 -0.0043728 -0.0011512 0.0088279 0 0.0054919 0 0.00052203 0.00012686 0.00071159 0.00078282 0.02505 -0.0056429 -0.003327 -0.00053639 0.0031983 0.0013272 0.00016138 -0.0043358 0.0002767 -0.00077586 -0.058849 -0.054941 -0.016742 -0.019719 -0.0096703 0.01809 0.062019 0.017932 0.025117 0.10103 0.071649 0.059796 0.0088826
0.41406 0.0037154 0.0014277 0.0012086 0.00091206 0 0.0087224 0.00092063 -0.0014874 -0.0080109 3.2038e-05 -0.0059841 -1.7614 0.0010157 0.0014608 0.0055199 0.0058326 0.00063923 0.0016586 -0.0038566 0.0027623 0.0096219 0 0.0080962 0 0.00064844 0.00046823 0.0011815 0.00028479 0.057166 -0.011284 0.0042538 0.007116 0.0016034 -0.0020133 -0.0049455 -0.0033926 -0.0058782 -0.0063043 -0.034247 -0.041037 -0.0137 -0.0020577 -0.012505 0.01491 0.083334 0.028626 0.029352 0.11925 0.084893 0.073944 0.012101
0.41797 0.005188 0.0022254 0.0022159 0.0059193 0 0.011917 0.001135 0.0015366 -0.0094344 0.00078508 -0.0097214 -1.7494 -0.00033876 -0.00056916 0.0064002 0.0079327 -0.0041755 0.0030909 -0.0032027 0.0071859 0.0066738 0 0.010556 0 0.00066871 0.00039221 0.0010272 -0.00010454 0.070502 -0.014908 0.0090098 0.010751 0.00053572 -0.0016655 -0.0086912 -0.0046664 -0.011721 -0.0095493 -0.01089 -0.031678 -0.019829 0.0041208 -0.023636 0.0052283 0.082575 0.027848 0.023966 0.11282 0.082725 0.076481 0.013818
0.42188 0.0054317 0.0031202 0.0030124 0.0081268 0 0.008923 0.0017358 0.0029845 -0.0067809 0.0010214 -0.0092101 -1.7556 -0.0024268 -0.002465 0.0045952 0.0072635 -0.007068 0.0053469 -0.002538 0.0085969 0.0027518 0 0.013599 0 0.00056248 3.3266e-05 0.00012716 -0.00015501 0.060312 -0.014345 0.008224 0.0087049 0.0012962 0.001269 -0.0096036 -0.0065679 -0.014968 -0.0094206 0.0067765 -0.028201 -0.034419 -0.0017278 -0.041399 -0.0088906 0.058915 0.01561 0.0098075 0.083732 0.066327 0.068149 0.012894
0.42578 0.0049686 0.0039419 0.0035197 0.0068324 0 0.0027727 0.0032735 0.0023086 -0.00221 5.5131e-05 -0.0057164 -1.76 -0.0042648 -0.0017343 0.0011521 0.0037407 -0.0062531 0.0055561 -0.0027205 0.005998 0.00087305 0 0.015733 0 0.00030635 -0.0003737 -0.00092351 -3.3399e-05 0.026569 -0.009655 0.003173 0.0029344 0.003865 0.0036058 -0.0073126 -0.0062404 -0.013931 -0.0072581 0.012432 -0.032316 -0.054795 -0.019068 -0.062116 -0.023378 0.014078 -0.0067336 -0.010598 0.038263 0.039583 0.051312 0.010775
0.42969 0.0048643 0.0046697 0.0040118 0.0036029 0 -0.0015198 0.0057567 0.00086866 0.0017186 -0.0011773 -0.0019414 -1.7392 -0.0045056 0.0017706 -0.0013163 -0.0006969 -0.0033656 0.0037452 -0.0045878 0.0014734 0.0016147 0 0.014558 0 -8.9889e-05 -0.00062537 -0.0013482 -8.43e-05 -0.02881 -0.0030108 -0.0020092 -0.0022361 0.0066734 0.0036201 -0.0029363 -0.0023514 -0.0092259 -0.0050171 0.0043722 -0.042109 -0.072262 -0.039491 -0.077749 -0.031213 -0.034511 -0.029752 -0.028718 -0.0035822 0.015307 0.034281 0.010778
0.43359 0.0054519 0.0053995 0.0048212 0.001483 0 -0.00074057 0.0080921 0.00041232 0.0041374 -0.00070606 0.00016899 -1.6902 -0.0023178 0.005282 -0.0011879 -0.0036639 -0.0011316 0.0023095 -0.0078193 -0.0017924 0.0029972 0 0.0092768 0 -0.00051329 -0.0006204 -0.00090521 -0.00043723 -0.10166 0.0029292 -0.0032403 -0.0028372 0.0078505 0.0024974 0.0013148 0.003657 -0.0037546 -0.0034164 -0.0114 -0.053231 -0.082099 -0.055305 -0.08506 -0.030823 -0.072496 -0.045894 -0.03956 -0.031074 0.00043615 0.021738 0.014042
0.4375 0.0060021 0.0061043 0.0059487 0.0027972 0 0.0044866 0.0088078 0.0014628 0.0057391 0.0023978 0.00069856 -1.635 0.0017161 0.0055321 0.00044849 -0.0041707 -0.00063068 0.0031082 -0.010753 -0.0021036 0.0027692 0 0.0015835 0 -0.00075378 -0.00039109 -6.9408e-05 -0.00085507 -0.18139 0.0067256 0.00074293 0.0020646 0.0067493 0.0024169 0.0035027 0.0088438 -0.00033737 -0.0017195 -0.031043 -0.06292 -0.082341 -0.062353 -0.082677 -0.022011 -0.092845 -0.051321 -0.040951 -0.040348 -0.0025561 0.015165 0.016777
0.44141 0.0055656 0.00642 0.0068931 0.0070583 0 0.010641 0.0074399 0.003147 0.0072429 0.0067056 0.0013281 -1.6019 0.0056106 0.0017868 0.00088657 -0.0030963 -0.0009962 0.0055178 -0.011617 -0.00029359 0.00055721 0 -0.0059715 0 -0.00064967 -9.3371e-05 0.00046567 -0.0009828 -0.25086 0.008644 0.0075366 0.0095453 0.004276 0.003954 0.0034934 0.01123 0.0009855 0.0010812 -0.050282 -0.068359 -0.07202 -0.057166 -0.070078 -0.0054889 -0.090281 -0.043165 -0.031687 -0.029838 0.0072904 0.015075 0.012904
0.44531 0.0038877 0.0057562 0.0068513 0.010975 0 0.013954 0.0050568 0.0043857 0.0086508 0.0095232 0.0038623 -1.6011 0.0071743 -0.0034262 -0.0012666 -0.0020629 -0.0011945 0.00735 -0.010091 0.0013902 -0.0021899 0 -0.012216 0 -0.00026074 7.8768e-05 0.00042498 -0.00072094 -0.29543 0.0099298 0.01268 0.014643 0.00186 0.0058712 0.0032684 0.011166 0.0031394 0.0052072 -0.061134 -0.063736 -0.051606 -0.034351 -0.047317 0.015479 -0.059309 -0.018536 -0.011874 -0.0022614 0.027789 0.01967 0.00012092
0.44922 0.0014016 0.0037297 0.0051623 0.010941 0 0.012508 0.0032777 0.0050021 0.0099838 0.0093893 0.0089892 -1.6155 0.0055795 -0.006447 -0.0043668 -0.0019273 -0.0013031 0.0072673 -0.0075831 0.0013579 -0.0039779 0 -0.017782 0 0.00013392 3.2661e-05 0.00010856 -0.00031098 -0.31386 0.011802 0.012616 0.013652 0.0002786 0.0070629 0.0053939 0.010494 0.0091484 0.010174 -0.062898 -0.050625 -0.030201 -0.0024122 -0.021865 0.033525 -0.018117 0.011274 0.0092689 0.025287 0.047337 0.022926 -0.017017
0.45313 -0.0014466 0.00054457 0.0017138 0.0059786 0 0.0066317 0.0027969 0.0055815 0.011968 0.0072824 0.015966 -1.6167 0.0020158 -0.0053627 -0.0051754 -0.0022373 -0.0018671 0.0059483 -0.0059113 -0.00012296 -0.0045867 0 -0.023473 0 0.00026501 -0.00014233 -4.3319e-06 -4.4366e-05 -0.31683 0.014842 0.0069585 0.0064812 -0.00054452 0.0077812 0.010691 0.01052 0.018843 0.015541 -0.057489 -0.031373 -0.012211 0.032812 0.0028964 0.045787 0.022987 0.039694 0.027293 0.046182 0.061388 0.023085 -0.030728
0.45703 -0.0045329 -0.0030702 -0.0029271 -0.0015156 0 -0.0018451 0.0029157 0.0064064 0.015158 0.005225 0.023017 -1.589 -0.0011893 -0.0011892 -0.0022079 -0.0019451 -0.0026109 0.005004 -0.005702 -0.0015132 -0.0046547 0 -0.028563 0 0.00012097 -0.00025169 0.00027102 6.3547e-05 -0.31077 0.018701 -0.0014599 -0.0035658 -0.00094143 0.0085513 0.017104 0.010791 0.028367 0.021135 -0.046975 -0.0083456 -0.00069901 0.066376 0.024569 0.050525 0.05632 0.061846 0.039238 0.056735 0.067461 0.019648 -0.03669
0.46094 -0.0076777 -0.0063365 -0.0077129 -0.0078653 0 -0.010395 0.0023973 0.0067858 0.018293 0.0039313 0.027914 -1.5427 -0.0023194 0.0032175 0.0023455 -0.00055727 -0.0025249 0.0052005 -0.0061422 -0.0016766 -0.0044455 0 -0.030817 0 -5.6208e-05 -0.00018234 0.00073394 0.00025029 -0.28292 0.021916 -0.0086644 -0.012143 -0.001121 0.0085114 0.020893 0.0097606 0.032981 0.02636 -0.034694 0.014783 0.0010729 0.091553 0.040584 0.046242 0.072964 0.072063 0.042225 0.054775 0.064179 0.013454 -0.036511
0.46484 -0.010257 -0.0088741 -0.011531 -0.011001 0 -0.016379 0.00055681 0.0055563 0.018243 0.0022312 0.028575 -1.5031 -0.0014694 0.0052124 0.0042244 0.0013127 -0.0013247 0.0059852 -0.0061832 -0.00098312 -0.0035413 0 -0.027986 0 -4.7589e-05 -1.8144e-05 0.001078 0.00065668 -0.20626 0.022165 -0.012108 -0.016363 -0.0014438 0.005826 0.019273 0.0064972 0.030477 0.029434 -0.025881 0.03191 -0.0059306 0.10139 0.05025 0.035637 0.070166 0.069941 0.038618 0.048281 0.058163 0.01084 -0.033429
0.46875 -0.011554 -0.010729 -0.01365 -0.011515 0 -0.017912 -0.0025108 0.0021711 0.012444 -0.0011418 0.023748 -1.4891 -0.00023868 0.0038343 0.0009322 0.0023896 -0.00024575 0.0064769 -0.00571 -0.00071604 -0.0018183 0 -0.019078 0 8.3697e-05 4.8332e-05 0.0011666 0.0010716 -0.063085 0.017406 -0.011939 -0.015881 -0.0026758 4.5553e-05 0.012323 0.0016022 0.022151 0.027774 -0.02082 0.042542 -0.014643 0.10011 0.056959 0.024755 0.059722 0.065151 0.035919 0.048073 0.058316 0.016286 -0.026603
0.47266 -0.011533 -0.012041 -0.014016 -0.011318 0 -0.015053 -0.0064435 -0.0028191 0.0016719 -0.0056775 0.013666 -1.4984 -0.00023645 0.0001194 -0.0057402 0.0017867 -0.00080483 0.0064208 -0.0053108 -0.0013148 -0.00028245 0 -0.0043715 0 4.9263e-05 -6.8295e-05 0.0010387 0.0011088 0.13563 0.0074729 -0.010333 -0.012463 -0.0054647 -0.0065984 0.0026781 -0.0035252 0.010936 0.019587 -0.018421 0.04736 -0.021018 0.090836 0.062475 0.01652 0.048381 0.063691 0.038243 0.058873 0.069076 0.031844 -0.011174
0.47656 -0.011005 -0.012761 -0.013237 -0.011689 0 -0.010333 -0.010907 -0.0083203 -0.0099472 -0.0095362 0.0001252 -1.5121 -0.0016965 -0.0035451 -0.010943 -0.00014425 -0.0028052 0.0060355 -0.005009 -0.0012969 -0.00041072 0 0.015224 0 -0.00033159 -0.00023149 0.00074966 0.00065554 0.35557 -0.0052656 -0.009716 -0.0088828 -0.0094073 -0.011054 -0.0065795 -0.0081459 -0.0010024 0.0054451 -0.016979 0.047787 -0.021175 0.077441 0.068575 0.013485 0.042772 0.071389 0.049202 0.083947 0.093816 0.058616 0.015351
0.48047 -0.010781 -0.012695 -0.012215 -0.012663 0 -0.0075027 -0.015274 -0.013542 -0.018137 -0.011863 -0.014319 -1.5128 -0.0033459 -0.0047106 -0.010759 -0.0018475 -0.004115 0.0053394 -0.0036423 0.0017341 -0.0025018 0 0.038327 0 -0.00088397 -0.0002131 0.00030816 8.3899e-05 0.56366 -0.017181 -0.011237 -0.0077046 -0.012926 -0.012689 -0.013954 -0.012696 -0.012973 -0.011661 -0.011858 0.047867 -0.0085147 0.067983 0.078103 0.019212 0.052863 0.097937 0.07371 0.12482 0.1361 0.096682 0.047679
0.48438 -0.010725 -0.011733 -0.011552 -0.013789 0 -0.0088658 -0.018374 -0.018181 -0.021886 -0.014063 -0.027615 -1.4982 -0.0035622 -0.0023853 -0.0054429 -0.0016073 -0.0028426 0.004162 0.00011819 0.0086255 -0.0049263 0 0.062675 0 -0.0012065 4.5044e-05 -0.00022513 -6.6002e-05 0.74605 -0.025825 -0.014296 -0.010007 -0.014469 -0.014079 -0.019952 -0.01783 -0.024769 -0.028003 -1.2493e-05 0.052797 0.014517 0.068855 0.091474 0.030669 0.074784 0.1382 0.10503 0.1675 0.18454 0.13606 0.075165
0.48828 -0.0098865 -0.0099647 -0.0111 -0.014765 0 -0.013219 -0.019093 -0.021914 -0.023663 -0.018177 -0.038944 -1.4794 -0.0017799 0.0020739 0.00092332 0.0010339 0.00042738 0.0028625 0.0060923 0.017142 -0.0053522 0 0.08508 0 -0.0010632 0.00031513 -0.00066762 0.00035906 0.9014 -0.031397 -0.017037 -0.014414 -0.01397 -0.018078 -0.025851 -0.023176 -0.035723 -0.041233 0.017795 0.063408 0.042931 0.080123 0.10765 0.044354 0.10042 0.18313 0.13574 0.20208 0.22958 0.16979 0.090509
0.49219 -0.0076646 -0.0075877 -0.010027 -0.01507 0 -0.016408 -0.017457 -0.024048 -0.026346 -0.023976 -0.048321 -1.4667 0.0010259 0.0056295 0.0039381 0.0046075 0.0030581 0.0025114 0.01222 0.023243 -0.0028605 0 0.10232 0 -0.00062655 0.00026888 -0.00083235 0.0009217 1.0205 -0.035822 -0.017304 -0.017416 -0.012948 -0.024293 -0.032084 -0.027299 -0.044894 -0.051197 0.040271 0.079447 0.07249 0.1009 0.1256 0.05763 0.12298 0.22506 0.16 0.22181 0.26405 0.19279 0.095777
0.49609 -0.0046702 -0.0048278 -0.0075089 -0.013473 0 -0.014436 -0.014924 -0.023925 -0.030156 -0.028239 -0.055491 -1.4585 0.0031043 0.0057049 0.0023905 0.0065828 0.0032569 0.003805 0.01617 0.024401 0.0011836 0 0.11231 0 -0.00031106 -0.00018429 -0.00072333 0.00099247 1.0785 -0.040308 -0.013718 -0.015531 -0.012984 -0.029004 -0.037569 -0.028962 -0.051723 -0.058831 0.064997 0.099596 0.097491 0.12895 0.14379 0.06728 0.13355 0.25378 0.17049 0.21939 0.27944 0.19917 0.099174
0.5 -0.002224 -0.0020162 -0.003594 -0.0087599 0 -0.006754 -0.013245 -0.021668 -0.03265 -0.027471 -0.059228 -1.4442 0.0032413 0.0022326 -0.0012127 0.0053332 0.0022613 0.005809 0.01739 0.021892 0.0043608 0 0.11435 0 -0.00037389 -0.00073657 -0.00055383 0.00036753 1.051 -0.043775 -0.0066075 -0.0081573 -0.014082 -0.028783 -0.040328 -0.028187 -0.055885 -0.064217 0.084981 0.11786 0.10731 0.15609 0.1581 0.068347 0.11864 0.25211 0.15699 0.18921 0.26449 0.18166 0.10571
0.50391 -0.0010147 0.00033913 0.00048796 -0.0014686 0 0.0029896 -0.01285 -0.018253 -0.031393 -0.021406 -0.057723 -1.4174 0.001571 -0.0022362 -0.003251 0.0016276 0.0031411 0.0063513 0.017464 0.019627 0.0052192 0 0.10839 0 -0.00069553 -0.0008863 -0.00051918 -0.00052342 0.93548 -0.043633 0.0016461 0.0012988 -0.014641 -0.02384 -0.038748 -0.025875 -0.056388 -0.065567 0.096833 0.12965 0.103 0.17529 0.16637 0.062264 0.085539 0.22636 0.12768 0.14604 0.22967 0.14932 0.11141
0.50781 -0.00045385 0.0017726 0.0030117 0.0053813 0 0.0094358 -0.012399 -0.014654 -0.026141 -0.013487 -0.049731 -1.3862 -0.00063343 -0.0045964 -0.0021351 -0.0018111 0.0072321 0.0042232 0.018359 0.02036 0.0041103 0 0.094343 0 -0.00093535 -0.00035207 -0.00056229 -0.0010304 0.75318 -0.037999 0.0074245 0.0075185 -0.013027 -0.017469 -0.032513 -0.022478 -0.051293 -0.060104 0.099258 0.13329 0.085871 0.18353 0.16696 0.049655 0.039534 0.18095 0.08743 0.096743 0.18006 0.10634 0.10691
0.51172 0.00055188 0.0023108 0.0030732 0.0080433 0 0.0093374 -0.010029 -0.010899 -0.018373 -0.0076106 -0.035548 -1.3676 -0.0018804 -0.003611 0.00077163 -0.0025246 0.012058 0.00097586 0.020438 0.022879 0.0023114 0 0.07232 0 -0.00084927 0.00066973 -0.00041653 -0.00089131 0.52795 -0.027167 0.0078741 0.0072696 -0.0090388 -0.012397 -0.022663 -0.017412 -0.038998 -0.046172 0.091731 0.12796 0.058318 0.17877 0.15847 0.031409 -0.013073 0.12168 0.041765 0.047906 0.12132 0.057273 0.086435
0.51563 0.0023783 0.0026822 0.0015123 0.0052517 0 0.0038722 -0.0050295 -0.0061372 -0.0092465 -0.0044486 -0.017116 -1.3713 -0.0013693 -0.00054733 0.0028843 -0.00041965 0.013288 -4.1948e-05 0.022266 0.023039 0.00071563 0 0.043648 0 -0.00042896 0.0016362 8.6003e-05 -0.00042587 0.26591 -0.013149 0.0030674 0.0020495 -0.0038022 -0.0082067 -0.010884 -0.010046 -0.020157 -0.02492 0.073851 0.11337 0.025344 0.15819 0.1377 0.0084489 -0.060653 0.05897 7.6857e-05 0.0083964 0.061884 0.0090706 0.052983
0.51953 0.0044829 0.0039031 0.00055903 -7.4119e-05 0 -0.0021201 0.0016924 0.00028473 0.0012734 -0.0011457 0.0026323 -1.3895 0.00063268 0.0022959 0.0027856 0.0022321 0.0090345 0.002968 0.022231 0.017714 -0.00047876 0 0.011195 0 0.00020965 0.0020573 0.00076538 -0.00015924 -0.040458 0.0017898 -0.0033355 -0.0029284 0.0015671 -0.0024929 0.0013542 -0.0010507 0.0017257 -0.00028816 0.051259 0.095488 -0.0029166 0.12775 0.10664 -0.016492 -0.092385 0.0063737 -0.029742 -0.019968 0.010307 -0.031139 0.015292
0.52344 0.0063958 0.006483 0.0022999 -0.002565 0 -0.0032976 0.0086376 0.0078947 0.013141 0.0054342 0.020739 -1.4026 0.003004 0.0034858 0.0010496 0.0029762 0.0021213 0.0077472 0.020019 0.0077548 -0.0011171 0 -0.021527 0 0.00095516 0.0018144 0.0011929 -0.00030072 -0.38867 0.016001 -0.0058987 -0.0025721 0.006911 0.0060067 0.013221 0.0077417 0.021918 0.022669 0.028506 0.078599 -0.022444 0.093925 0.069624 -0.041794 -0.10894 -0.033721 -0.048819 -0.041512 -0.032467 -0.062364 -0.019333
0.52734 0.0085654 0.0099873 0.0071049 0.0016101 0 0.0027719 0.014963 0.015377 0.024739 0.015393 0.035144 -1.3962 0.0043559 0.0030292 -0.00081467 0.0014862 -0.0021827 0.009214 0.016362 -0.0029888 -0.00071284 0 -0.05177 0 0.0016546 0.0011548 0.0010649 -0.00060528 -0.75039 0.02829 -0.00088257 0.0045662 0.012635 0.016056 0.024298 0.015101 0.037038 0.040021 0.0082483 0.064808 -0.031451 0.06057 0.029685 -0.066507 -0.11195 -0.061073 -0.058841 -0.058912 -0.066252 -0.084245 -0.048818
0.53125 0.011889 0.013444 0.013311 0.011825 0 0.014042 0.02068 0.021781 0.033458 0.025725 0.045359 -1.3742 0.0037453 0.0016167 -0.0017777 -0.0002465 -0.00096375 0.0037709 0.011669 -0.01145 0.00093182 0 -0.078198 0 0.002016 0.00043663 0.00048285 -0.00069783 -1.0823 0.037687 0.010957 0.015639 0.018703 0.025538 0.034067 0.021764 0.046515 0.050482 -0.0070601 0.055717 -0.029216 0.031519 -0.0096855 -0.089732 -0.10467 -0.077025 -0.062733 -0.075151 -0.091669 -0.097156 -0.074273
0.53516 0.01644 0.016242 0.018483 0.023511 0 0.025168 0.025926 0.027289 0.038046 0.033188 0.052558 -1.3532 0.0012561 -0.00010642 -0.0016284 -2.5734e-05 0.0035687 -0.0072294 0.0055114 -0.017949 0.0028922 0 -0.10038 0 0.0017307 -0.00010244 -0.00014194 -0.00046524 -1.3522 0.043936 0.024441 0.025698 0.024367 0.033581 0.041725 0.029483 0.052009 0.055561 -0.012847 0.052173 -0.017077 0.013776 -0.039965 -0.10903 -0.095139 -0.085377 -0.06712 -0.092189 -0.10854 -0.10173 -0.096154
0.53906 0.021003 0.018633 0.021257 0.031475 0 0.030805 0.030471 0.032648 0.040014 0.036905 0.058674 -1.345 -0.0018896 -0.0014465 -0.00040938 0.0022504 0.0059562 -0.018233 -0.0022276 -0.024969 0.0034052 0 -0.11791 0 0.00081728 -0.00037738 -0.00045691 -0.00011648 -1.5537 0.048043 0.033177 0.030748 0.028916 0.04045 0.046571 0.038452 0.055683 0.058373 -0.011781 0.050068 -0.0045521 0.0050892 -0.059422 -0.12433 -0.090323 -0.09263 -0.075578 -0.10695 -0.12019 -0.10379 -0.1134
0.54297 0.024154 0.021331 0.022253 0.03327 0 0.029113 0.034054 0.037863 0.042173 0.038306 0.064695 -1.3448 -0.003947 -0.0014562 0.0018321 0.0044115 0.0022111 -0.023865 -0.010024 -0.033615 0.0013966 0 -0.13011 0 -0.00018778 -0.00036956 -0.00044719 7.8522e-05 -1.6955 0.051672 0.033806 0.02976 0.032371 0.045737 0.048591 0.046025 0.058792 0.061663 -0.0047619 0.048136 0.0047374 0.0044136 -0.067485 -0.13527 -0.090677 -0.098778 -0.087345 -0.11628 -0.12616 -0.10497 -0.12545
0.54688 0.025703 0.024617 0.023334 0.030297 0 0.023207 0.036893 0.041687 0.045622 0.039119 0.069345 -1.3358 -0.0037826 0.00038416 0.0045038 0.0041256 -0.0069025 -0.022952 -0.015246 -0.041728 -0.0022276 0 -0.13626 0 -0.00054367 -0.00010823 -0.00037255 3.3311e-05 -1.7816 0.055402 0.028277 0.025011 0.035189 0.047737 0.048538 0.048669 0.06121 0.065926 0.0071227 0.045625 0.0080409 0.010346 -0.064402 -0.1417 -0.095492 -0.10299 -0.10078 -0.11746 -0.12591 -0.10655 -0.13328
0.55078 0.026801 0.027883 0.025902 0.02639 0 0.019248 0.039425 0.042625 0.048426 0.039909 0.069552 -1.3059 -0.0017499 0.0030468 0.0061209 0.0011885 -0.016705 -0.018695 -0.016505 -0.045764 -0.0050587 0 -0.13589 0 4.4323e-05 0.00024462 -0.00046321 -0.00016785 -1.8057 0.057604 0.02243 0.020943 0.037368 0.045306 0.047288 0.045541 0.061658 0.068783 0.02259 0.042688 0.0025597 0.020969 -0.05082 -0.14324 -0.10136 -0.10153 -0.11136 -0.10616 -0.11731 -0.10948 -0.13742
0.55469 0.028491 0.030075 0.029674 0.025233 0 0.022099 0.041408 0.040485 0.047544 0.040349 0.06288 -1.258 0.00050166 0.0040705 0.0052532 -0.0022394 -0.022412 -0.015325 -0.015365 -0.044428 -0.0052292 0 -0.12882 0 0.0010629 0.00037946 -0.00069524 -0.00043528 -1.7627 0.055573 0.021834 0.021824 0.038164 0.039942 0.045047 0.039894 0.058361 0.06637 0.038695 0.042438 -0.0083702 0.031981 -0.032656 -0.14139 -0.1008 -0.089651 -0.11213 -0.084272 -0.10045 -0.11267 -0.13592
0.55859 0.030365 0.030567 0.032921 0.028199 0 0.031505 0.041614 0.036792 0.04206 0.040114 0.050141 -1.2051 0.0013026 0.0016047 0.0022102 -0.0035898 -0.02247 -0.014669 -0.0152 -0.040132 -0.0031062 0 -0.11549 0 0.001569 4.3994e-05 -0.000851 -0.00073596 -1.6618 0.048268 0.02783 0.028931 0.036885 0.035049 0.041286 0.036387 0.050222 0.056308 0.053561 0.046885 -0.018641 0.041012 -0.014949 -0.13816 -0.09211 -0.069291 -0.10296 -0.059252 -0.079045 -0.11409 -0.12568
0.5625 0.030905 0.02959 0.033837 0.033543 0 0.041788 0.038816 0.03351 0.034331 0.038917 0.03574 -1.1566 0.000317 -0.0033477 -0.00053511 -0.0020859 -0.018936 -0.015588 -0.017965 -0.036761 -0.0009242 0 -0.097663 0 0.001035 -0.00065667 -0.00077091 -0.00099715 -1.5222 0.038021 0.036593 0.038874 0.033782 0.032652 0.035601 0.036656 0.038193 0.040279 0.06635 0.057027 -0.02462 0.047245 0.00030953 -0.13438 -0.075377 -0.042591 -0.084651 -0.035679 -0.055359 -0.11213 -0.10669
0.56641 0.029151 0.027852 0.031833 0.037336 0 0.045673 0.033229 0.031268 0.027913 0.03596 0.024951 -1.1104 -0.0012547 -0.0071418 -0.00032418 0.00081682 -0.015259 -0.016027 -0.022126 -0.036136 -0.00065412 0 -0.078572 0 -0.00014228 -0.0012016 -0.00052965 -0.0010533 -1.3578 0.029185 0.041842 0.044935 0.029936 0.031245 0.02868 0.037617 0.025706 0.023947 0.076483 0.073381 -0.022923 0.050336 0.011755 -0.13068 -0.051746 -0.012628 -0.059021 -0.018124 -0.031875 -0.10516 -0.084236
0.57031 0.025771 0.025819 0.027748 0.035855 0 0.039552 0.026742 0.02889 0.02446 0.0302 0.020126 -1.0595 -0.0018607 -0.0066096 0.002846 0.0028933 -0.013726 -0.0151 -0.024061 -0.03685 -0.0021628 0 -0.061854 0 -0.00099657 -0.0010206 -0.0003717 -0.00079411 -1.1711 0.024671 0.039224 0.04144 0.0262 0.027557 0.022289 0.034441 0.01711 0.013628 0.083619 0.095527 -0.0083393 0.0516 0.019661 -0.12712 -0.025846 0.012694 -0.031565 -0.01384 -0.012909 -0.089229 -0.065502
0.57422 0.022335 0.023419 0.023031 0.028236 0 0.026207 0.021449 0.02472 0.022689 0.0218 0.019058 -1.0025 -0.0010623 -0.0022541 0.0056776 0.0029323 -0.014487 -0.013274 -0.021635 -0.036437 -0.0034382 0 -0.04942 0 -0.00088634 -3.529e-05 -0.00048373 -0.00037027 -0.96339 0.023572 0.029263 0.028328 0.022506 0.02049 0.018052 0.025381 0.014698 0.011897 0.090341 0.1178 0.013006 0.055906 0.029245 -0.12259 -0.0042843 0.029236 -0.0094433 -0.017651 0.0019462 -0.066612 -0.053617
0.57813 0.019715 0.020423 0.018737 0.017515 0 0.01286 0.017886 0.018462 0.020135 0.01308 0.017068 -0.94663 0.00016463 0.0019125 0.0043895 0.0012866 -0.016324 -0.011208 -0.016314 -0.03431 -0.0026343 0 -0.04024 0 -5.5587e-05 0.0011486 -0.00082358 -0.000153 -0.74914 0.022134 0.016896 0.012047 0.018328 0.012734 0.016052 0.013725 0.016663 0.015594 0.098251 0.13756 0.036223 0.066583 0.043648 -0.11636 0.011485 0.037699 0.0053845 -0.024452 0.014577 -0.039369 -0.045291
0.58203 0.017514 0.01703 0.015191 0.0088705 0 0.0061039 0.014845 0.011744 0.015581 0.0073038 0.011036 -0.89876 0.00058637 0.002109 -0.0013815 -0.00090824 -0.018022 -0.0090858 -0.011672 -0.032323 4.7308e-05 0 -0.031516 0 0.00067006 0.0016668 -0.0011546 -0.0003861 -0.55518 0.017136 0.0080986 0.0014232 0.013707 0.0080143 0.014587 0.0050381 0.018099 0.018117 0.10862 0.15307 0.057063 0.086495 0.065275 -0.10791 0.021211 0.039723 0.012063 -0.029739 0.026921 -0.0095242 -0.034862
0.58594 0.015118 0.014023 0.012357 0.006034 0 0.0076183 0.010997 0.0069077 0.0097848 0.0059635 0.0018708 -0.85573 9.5664e-05 -0.0015095 -0.0075725 -0.002752 -0.019123 -0.0071451 -0.0099501 -0.032598 0.0024243 0 -0.021507 0 0.000704 0.0011235 -0.0012433 -0.00086825 -0.40372 0.0085329 0.0060448 0.0014287 0.0095231 0.0070163 0.011457 0.002518 0.014645 0.014326 0.1231 0.16269 0.069558 0.11997 0.097221 -0.096612 0.025993 0.039013 0.01048 -0.027111 0.04215 0.01985 -0.020538
0.58984 0.012952 0.012327 0.010356 0.0086653 0 0.013715 0.0066169 0.005211 0.0043236 0.0073543 -0.0066382 -0.80556 -0.00019816 -0.0050085 -0.0089955 -0.0039049 -0.01974 -0.006282 -0.010294 -0.035181 0.0022731 0 -0.011363 0 0.00019582 -4.7407e-05 -0.0010454 -0.0010675 -0.29819 -0.00085593 0.0094379 0.0098223 0.0067258 0.0067337 0.0058092 0.0048784 0.0058338 0.0041425 0.14226 0.16823 0.068588 0.16952 0.13959 -0.082934 0.031917 0.043926 0.00491 -0.011242 0.063846 0.043656 -0.0061456
0.59375 0.012269 0.012355 0.0095577 0.012969 0 0.018624 0.0035713 0.0060492 0.00028217 0.0082295 -0.011282 -0.73872 0.00066567 -0.0046221 -0.0040023 -0.0042935 -0.019918 -0.007424 -0.010258 -0.037987 -0.00063565 0 -0.0040454 0 -0.00024407 -0.00095398 -0.00072674 -0.00064449 -0.22827 -0.0078672 0.013946 0.019319 0.0055594 0.0041351 -0.00095626 0.0083051 -0.0046819 -0.0079669 0.16364 0.17429 0.059431 0.22823 0.18613 -0.068498 0.043017 0.056465 0.00045718 0.012304 0.089718 0.06128 0.0032537
0.59766 0.01361 0.013711 0.010219 0.015058 0 0.018715 0.0036083 0.0077124 -0.0018438 0.0070407 -0.011893 -0.65747 0.0021582 -0.00046665 0.004013 -0.0038576 -0.019287 -0.010107 -0.0086071 -0.038825 -0.0042147 0 -0.0013659 0 -0.00022249 -0.00102 -0.00051154 0.0001274 -0.1881 -0.01115 0.015531 0.023275 0.0057332 8.8794e-06 -0.0059491 0.0099965 -0.012081 -0.0168 0.18592 0.18323 0.046043 0.29201 0.23332 -0.053879 0.060411 0.075993 -0.00085472 0.039341 0.11737 0.072821 0.0066951
0.60156 0.015811 0.015423 0.012092 0.014067 0 0.014568 0.0067278 0.0087807 -0.0015544 0.0053699 -0.010697 -0.57325 0.0025412 0.0037437 0.0097333 -0.0026591 -0.017383 -0.012108 -0.0062353 -0.037197 -0.0057068 0 -0.0022384 0 8.9925e-05 -0.00043089 -0.00048928 0.00053725 -0.18591 -0.011262 0.013256 0.020167 0.0071425 -0.0015176 -0.00666 0.0098288 -0.013802 -0.019988 0.20783 0.19702 0.033007 0.35626 0.27755 -0.039494 0.084284 0.10071 0.0024791 0.065113 0.14386 0.078913 0.0075331
0.60547 0.016888 0.016487 0.014395 0.012272 0 0.0098064 0.0112 0.008918 0.0015713 0.0059762 -0.0095322 -0.49544 0.00068765 0.0045151 0.010499 -0.0010523 -0.014344 -0.011157 -0.0045199 -0.034209 -0.0038823 0 -0.004056 0 0.0002428 0.0001526 -0.00054563 0.00011491 -0.2331 -0.0093024 0.0096295 0.013641 0.009921 0.0025507 -0.0026344 0.0092463 -0.01064 -0.018427 0.22777 0.21801 0.029767 0.41173 0.31213 -0.025207 0.11231 0.1243 0.011881 0.080094 0.16194 0.081172 0.0085233
0.60938 0.015927 0.016337 0.016166 0.012382 0 0.0079856 0.014977 0.0086371 0.0068997 0.0095602 -0.0078162 -0.42393 -0.0024145 0.0018355 0.0078799 0.00045607 -0.011313 -0.0073704 -0.0034523 -0.031178 2.309e-05 0 -0.0057737 0 2.2665e-05 0.00027987 -0.00047789 -0.00084554 -0.32488 -0.0058245 0.0083515 0.0088652 0.013558 0.010484 0.0041296 0.0093306 -0.005153 -0.013873 0.24646 0.242 0.039584 0.45302 0.33568 -0.010126 0.13656 0.13877 0.024052 0.081438 0.16804 0.083385 0.0077452
0.61328 0.013897 0.014999 0.016705 0.014754 0 0.0099541 0.01697 0.0085857 0.012229 0.013776 -0.0032031 -0.35242 -0.0042384 -0.0013647 0.0051234 0.0015612 -0.0099534 -0.0037837 -0.0019744 -0.028711 0.0033262 0 -0.0093332 0 -0.00038246 8.2217e-05 -0.00019746 -0.0014905 -0.43457 -0.00091362 0.011147 0.0085682 0.016348 0.017069 0.010299 0.010138 0.00065996 -0.0066217 0.26509 0.26472 0.059369 0.48 0.34929 0.0056921 0.15286 0.14232 0.036462 0.0715 0.16302 0.086334 0.00041726
0.61719 0.012444 0.012916 0.015836 0.017113 0 0.013445 0.017163 0.0090822 0.014952 0.015558 0.0058704 -0.27749 -0.0030735 -0.002581 0.0036275 0.0023078 -0.011275 -0.0039565 -1.2023e-05 -0.026964 0.0039649 0 -0.017714 0 -0.00068387 -1.3111e-05 0.00016175 -0.0012035 -0.52915 0.0051967 0.016115 0.011647 0.016417 0.018383 0.013195 0.011314 0.0063386 0.0043105 0.28434 0.28269 0.085499 0.49255 0.35341 0.021563 0.15838 0.13438 0.04724 0.052353 0.14791 0.089771 -0.015149
0.62109 0.012051 0.010623 0.013897 0.016762 0 0.014999 0.016026 0.010098 0.014218 0.01421 0.018229 -0.20232 0.00011612 -0.0020708 0.002243 0.0028514 -0.014649 -0.0085934 0.0005993 -0.026165 0.0019373 0 -0.03144 0 -0.0008345 0.00015154 0.00033753 -0.0002262 -0.59088 0.011932 0.018965 0.014674 0.013637 0.015103 0.012499 0.012583 0.012315 0.018894 0.30478 0.29142 0.11203 0.49081 0.34832 0.035967 0.15018 0.11534 0.054156 0.027034 0.1246 0.092505 -0.034133
0.625 0.011622 0.0085045 0.011538 0.01298 0 0.012736 0.014211 0.011392 0.011965 0.011958 0.03033 -0.13166 0.0023583 -0.0018042 -0.00032986 0.0031257 -0.017981 -0.014451 -0.0021121 -0.026353 -0.00094745 0 -0.047067 0 -0.00099902 0.00028297 0.00016831 0.00053797 -0.62473 0.018682 0.016384 0.014652 0.010258 0.011235 0.010525 0.013524 0.018811 0.03426 0.32437 0.28353 0.12431 0.47535 0.33303 0.042788 0.12641 0.089445 0.053406 0.00065145 0.098289 0.08957 -0.048457
0.62891 0.0099021 0.006771 0.0094106 0.0074913 0 0.0079029 0.012693 0.01257 0.011476 0.011522 0.038491 -0.064945 0.0014671 -0.0026306 -0.0032792 0.0028054 -0.019111 -0.016863 -0.0075859 -0.02668 -0.0026317 0 -0.059192 0 -0.0012322 4.2743e-05 -0.00023981 0.00038678 -0.64678 0.024942 0.0089368 0.01107 0.0091037 0.010061 0.010666 0.013469 0.025326 0.045451 0.33902 0.26256 0.1184 0.45199 0.31028 0.039562 0.095059 0.063415 0.045932 -0.024399 0.074054 0.079398 -0.053615
0.63281 0.0070541 0.0055845 0.0078702 0.0029891 0 0.0039656 0.012579 0.013169 0.014552 0.013401 0.041019 0.0039777 -0.001664 -0.0031354 -0.0043529 0.0016038 -0.017432 -0.01377 -0.012453 -0.025532 -0.0023007 0 -0.064086 0 -0.0013077 -0.00044776 -0.00056305 -0.00048417 -0.66728 0.029981 0.0010656 0.0061394 0.010901 0.011632 0.01484 0.012284 0.030755 0.04835 0.34546 0.22997 0.093602 0.42169 0.28049 0.025099 0.059478 0.039057 0.031994 -0.048246 0.053288 0.061673 -0.052098
0.63672 0.0045929 0.0051324 0.0068283 0.0013063 0 0.003861 0.014189 0.012912 0.019814 0.015655 0.038715 0.080571 -0.0036143 -0.001467 -0.0025818 -0.0004039 -0.014387 -0.0076098 -0.013478 -0.021879 -0.00065204 0 -0.061646 0 -0.00094361 -0.00062839 -0.00050023 -0.0011482 -0.68296 0.032603 -0.0020813 0.0032084 0.013579 0.013797 0.021727 0.011156 0.033692 0.042394 0.34073 0.18779 0.051018 0.38532 0.2444 -0.00070053 0.022947 0.017516 0.012286 -0.07127 0.036805 0.036893 -0.050048
0.64063 0.0038097 0.0054733 0.0058928 0.0026507 0 0.0075537 0.016246 0.011988 0.023724 0.016032 0.033735 0.16488 -0.0015155 0.00213 0.00032616 -0.0027032 -0.012398 -0.0032893 -0.010793 -0.016584 0.0010117 0 -0.05433 0 -0.00017204 -8.5015e-05 -1.3484e-05 -0.00083794 -0.68055 0.031627 0.0014077 0.0042777 0.014398 0.014805 0.02734 0.011877 0.032878 0.03093 0.31915 0.13907 -0.0051288 0.3429 0.20346 -0.036275 -0.0098311 -0.00094839 -0.011726 -0.094327 0.024973 0.0073204 -0.050799
0.64453 0.0044623 0.0062693 0.004731 0.0059492 0 0.011963 0.016385 0.010957 0.023347 0.01396 0.027962 0.2537 0.0041559 0.0051413 0.0016917 -0.0045179 -0.013052 -0.0040383 -0.0077976 -0.012111 0.0018268 0 -0.044694 0 0.00059312 0.00092762 0.00062254 0.00029581 -0.64388 0.026834 0.0087285 0.008296 0.012615 0.014479 0.027763 0.014734 0.027951 0.019054 0.28419 0.091293 -0.058647 0.29837 0.16444 -0.06983 -0.035729 -0.018138 -0.034344 -0.11631 0.015499 -0.019363 -0.051887
0.64844 0.0050904 0.0067304 0.0033529 0.009537 0 0.013395 0.012967 0.010184 0.018442 0.010473 0.022019 0.34592 0.0097233 0.0052678 0.00069531 -0.0051236 -0.015984 -0.0087851 -0.007583 -0.010646 0.0016351 0 -0.034005 0 0.00090113 0.0016323 0.0010003 0.0012928 -0.55899 0.019393 0.014602 0.011694 0.0097534 0.013323 0.022022 0.017264 0.02016 0.010628 0.24349 0.048719 -0.10013 0.25621 0.13249 -0.092637 -0.055016 -0.034249 -0.051696 -0.13474 0.0070738 -0.039109 -0.048111
0.65234 0.0044423 0.0059773 0.0020147 0.011697 0 0.010416 0.0065993 0.0092482 0.011238 0.0067333 0.015413 0.44324 0.011329 0.0028163 -0.0010105 -0.0042253 -0.019256 -0.013207 -0.0096099 -0.012378 0.00056408 0 -0.022629 0 0.0006623 0.0014424 0.00085206 0.0012606 -0.41943 0.011196 0.015301 0.01107 0.007311 0.01138 0.01278 0.01589 0.012118 0.0064574 0.20255 0.014091 -0.12426 0.22005 0.11122 -0.099061 -0.067862 -0.048553 -0.061342 -0.14746 -0.00068933 -0.049944 -0.036968
0.65625 0.0024144 0.003621 0.00079635 0.011122 0 0.0046619 -0.00024251 0.0070089 0.0044706 0.0030809 0.0074915 0.54511 0.0081065 0.00036652 -0.0015849 -0.0022821 -0.020805 -0.013321 -0.01028 -0.015624 -0.0012609 0 -0.010886 0 0.0001854 0.00051228 0.00022318 0.00018973 -0.23265 0.0036979 0.010998 0.005942 0.0047933 0.0083435 0.0042259 0.0093883 0.0062455 0.0045372 0.16752 -0.010186 -0.12693 0.19384 0.10396 -0.084139 -0.074815 -0.059828 -0.06121 -0.15211 -0.0079353 -0.05073 -0.020867
0.66016 -0.00028671 7.3841e-05 -0.00069489 0.0073618 0 -0.0009814 -0.0052516 0.002477 -0.00045647 -0.00054555 -0.0014666 0.64492 0.0027099 0.00013236 -0.001322 -0.00047359 -0.01978 -0.0084705 -0.00688 -0.018544 -0.0034222 0 0.00097152 0 -0.00015267 -0.00044554 -0.00056231 -0.0010489 -0.022112 -0.0026241 0.0045994 -0.00093076 0.00056771 0.0043035 -0.0010441 0.00066928 0.0029666 0.0018963 0.15081 -0.019847 -0.10442 0.18626 0.11565 -0.042164 -0.077419 -0.064145 -0.049685 -0.14492 -0.014354 -0.043299 -0.004421
0.66406 -0.0030338 -0.0037057 -0.0030646 0.00099639 0 -0.0049588 -0.008027 -0.0041331 -0.0038053 -0.0038766 -0.0099098 0.73435 -0.0011023 0.0018857 -0.0020535 -5.3948e-05 -0.016822 -0.0014416 -0.00067194 -0.020591 -0.0048647 0 0.013357 0 -0.00022595 -0.00086526 -0.0011087 -0.0014945 0.18165 -0.0078339 -0.0014243 -0.006094 -0.0054755 -0.00027197 -0.0035572 -0.0054701 0.00036887 -0.0032943 0.14821 -0.022733 -0.074581 0.19015 0.13425 0.0074288 -0.080964 -0.064076 -0.036579 -0.13349 -0.020906 -0.038149 0.0098238
0.66797 -0.0056053 -0.0068263 -0.0064239 -0.0066752 0 -0.007863 -0.0098722 -0.011147 -0.0065628 -0.0064731 -0.015892 0.81238 -0.0015082 0.0035133 -0.0042481 -0.0013793 -0.013324 0.0039521 0.0042277 -0.022281 -0.0043529 0 0.027225 0 -0.00015285 -0.0007997 -0.0011855 -0.00092078 0.35761 -0.011892 -0.0069303 -0.0084043 -0.010904 -0.0053104 -0.0058451 -0.0067944 -0.0041164 -0.010685 0.1559 -0.023262 -0.04593 0.20071 0.15279 0.053575 -0.088224 -0.062376 -0.027682 -0.1226 -0.028752 -0.040505 0.022882
0.67188 -0.0078418 -0.0089238 -0.0099161 -0.01413 0 -0.010904 -0.012071 -0.016366 -0.009415 -0.0084877 -0.018733 0.88825 0.00034792 0.0033331 -0.0054658 -0.003468 -0.010367 0.0055508 0.0050043 -0.023734 -0.0016787 0 0.042813 0 -5.2295e-05 -0.00069334 -0.00083937 4.2755e-05 0.50463 -0.014699 -0.012963 -0.0095153 -0.013057 -0.011254 -0.009972 -0.005821 -0.011464 -0.018384 0.16918 -0.026066 -0.026266 0.21256 0.16441 0.085678 -0.10166 -0.062237 -0.028336 -0.11686 -0.039083 -0.054652 0.037116
0.67578 -0.0094468 -0.010171 -0.012117 -0.01983 0 -0.013905 -0.014596 -0.018571 -0.012489 -0.010735 -0.020061 0.97311 0.0018872 0.0015889 -0.0025513 -0.0047447 -0.0081517 0.0038151 0.0029032 -0.023703 0.0015953 0 0.058522 0 0.00010134 -0.00078142 -0.0003143 0.00053989 0.63534 -0.016706 -0.019124 -0.011437 -0.012257 -0.017916 -0.01599 -0.0073215 -0.020328 -0.024698 0.17954 -0.039071 -0.026916 0.21626 0.15785 0.086683 -0.12516 -0.069919 -0.046981 -0.12361 -0.054198 -0.086482 0.053141
0.67969 -0.010391 -0.010999 -0.012185 -0.02224 0 -0.015174 -0.016535 -0.018402 -0.015705 -0.013714 -0.022896 1.0679 0.0014321 -0.0002153 0.0044415 -0.0045142 -0.0061683 0.00083169 0.0017256 -0.020225 0.0029957 0 0.071415 0 0.00036531 -0.0008345 0.00014719 0.0002372 0.759 -0.019096 -0.022668 -0.013949 -0.011983 -0.023509 -0.022379 -0.013517 -0.028393 -0.029498 0.17659 -0.06895 -0.051371 0.2028 0.12718 0.049816 -0.15823 -0.090451 -0.084389 -0.14487 -0.074477 -0.13279 0.068949
0.68359 -0.011327 -0.011872 -0.010817 -0.020335 0 -0.013507 -0.017523 -0.01785 -0.019029 -0.016826 -0.02902 1.161 -0.00078443 -0.0010013 0.011062 -0.0037486 -0.0038068 -0.0014094 0.0038036 -0.012296 0.0011916 0 0.079192 0 0.0006495 -0.00052881 0.00045185 -0.00047443 0.87054 -0.022873 -0.020749 -0.014883 -0.015287 -0.025612 -0.027556 -0.021837 -0.034215 -0.033935 0.16104 -0.11203 -0.089909 0.17571 0.080801 -0.010016 -0.19475 -0.1195 -0.13011 -0.17309 -0.096603 -0.18313 0.081591
0.6875 -0.01319 -0.013212 -0.010042 -0.014786 0 -0.010225 -0.018356 -0.018728 -0.022297 -0.019024 -0.036757 1.2392 -0.0034358 -0.0008512 0.011939 -0.004193 -0.00087073 -0.0021046 0.0077914 -0.0010295 -0.002639 0 0.081835 0 0.00074403 3.1927e-05 0.00062697 -0.00092714 0.95591 -0.027574 -0.013818 -0.013116 -0.021232 -0.023622 -0.030809 -0.027492 -0.03766 -0.038605 0.135 -0.16485 -0.13592 0.13899 0.025212 -0.08182 -0.22996 -0.15262 -0.17639 -0.20263 -0.11771 -0.23069 0.089339
0.69141 -0.016192 -0.015275 -0.011799 -0.008768 0 -0.0088603 -0.020065 -0.021337 -0.024929 -0.020304 -0.041516 1.3015 -0.0054666 -0.00030377 0.0058149 -0.0064522 0.0023318 -0.0016179 0.010462 0.010699 -0.0056423 0 0.081369 0 0.00054871 0.00030968 0.00066483 -0.00078558 1.0066 -0.031015 -0.0065916 -0.010859 -0.025532 -0.020028 -0.032051 -0.028135 -0.038795 -0.041929 0.10211 -0.22259 -0.1818 0.098275 -0.031615 -0.15256 -0.25854 -0.18407 -0.21457 -0.22711 -0.13452 -0.26837 0.092387
0.69531 -0.019346 -0.017878 -0.016368 -0.0068723 0 -0.012391 -0.022575 -0.024403 -0.0261 -0.022077 -0.039273 1.3607 -0.0065603 0.00051279 -0.002956 -0.0089826 0.0052542 -0.00077395 0.010326 0.019838 -0.0057356 0 0.080105 0 0.00022364 -9.4526e-05 0.00044137 -0.00026284 1.0269 -0.030744 -0.0050702 -0.012265 -0.025053 -0.01864 -0.031209 -0.02586 -0.036987 -0.040662 0.072871 -0.27212 -0.21173 0.068478 -0.071164 -0.19279 -0.26766 -0.19854 -0.22538 -0.23329 -0.13889 -0.28184 0.092075
0.69922 -0.02124 -0.020262 -0.021958 -0.012018 0 -0.020374 -0.024593 -0.026255 -0.025407 -0.025522 -0.030276 1.43 -0.0065999 0.0017253 -0.0081355 -0.0092319 0.0074275 -0.00015385 0.009084 0.024843 -0.0033607 0 0.079142 0 5.6208e-05 -0.00092466 -0.0001463 0.00017291 1.0276 -0.026168 -0.01182 -0.019264 -0.021312 -0.021172 -0.028233 -0.024704 -0.03163 -0.032694 0.055535 -0.30463 -0.2224 0.056823 -0.087538 -0.19569 -0.25827 -0.19277 -0.21044 -0.22361 -0.13179 -0.27523 0.08987
0.70313 -0.021351 -0.021429 -0.025871 -0.022565 0 -0.028598 -0.024911 -0.026179 -0.023428 -0.029577 -0.019572 1.5087 -0.0052087 0.0029415 -0.0069908 -0.0060192 0.0086068 0.00016958 0.0094973 0.026372 -0.00081994 0 0.078358 0 0.00017836 -0.0014313 -0.00093294 0.00024605 1.0145 -0.019517 -0.023539 -0.028762 -0.018974 -0.025627 -0.023698 -0.026515 -0.023831 -0.019919 0.051253 -0.31847 -0.21591 0.06252 -0.082407 -0.16519 -0.23422 -0.16983 -0.17576 -0.20372 -0.11602 -0.25377 0.086928
0.70703 -0.020479 -0.020878 -0.026368 -0.032462 0 -0.031762 -0.023679 -0.02476 -0.021494 -0.031101 -0.013474 1.5825 -0.002192 0.0031891 -0.0021789 -0.00081981 0.0087911 0.00041812 0.012185 0.026608 0.00010868 0 0.077338 0 0.00045309 -0.0010895 -0.0014337 5.3802e-05 0.9851 -0.014618 -0.033092 -0.034352 -0.02082 -0.028177 -0.019046 -0.029388 -0.016863 -0.0083303 0.059651 -0.31373 -0.19531 0.08296 -0.059019 -0.10742 -0.20011 -0.13439 -0.12813 -0.17963 -0.094804 -0.22266 0.084032
0.71094 -0.019836 -0.019089 -0.023788 -0.035106 0 -0.027223 -0.022193 -0.023034 -0.020668 -0.027624 -0.014754 1.6374 0.0015998 0.0019519 0.0013686 0.0034242 0.0082788 0.00067883 0.014871 0.027582 -0.00017776 0 0.075882 0 0.00065044 -0.00012195 -0.0011644 -0.00011475 0.93565 -0.014277 -0.034474 -0.031384 -0.024718 -0.026606 -0.015871 -0.029902 -0.014246 -0.0044854 0.078433 -0.29223 -0.16617 0.11193 -0.024067 -0.03427 -0.16396 -0.095693 -0.078968 -0.16139 -0.073674 -0.18972 0.081419
0.71484 -0.019822 -0.017206 -0.02015 -0.028243 0 -0.017085 -0.021446 -0.021371 -0.020742 -0.0201 -0.020626 1.6742 0.0042276 9.8755e-05 0.0011237 0.0048473 0.0077302 0.00066145 0.014791 0.029612 0.00016023 0 0.073615 0 0.00069162 0.00072753 -0.00011505 -7.0899e-05 0.86898 -0.018211 -0.026904 -0.020947 -0.025999 -0.021878 -0.014807 -0.026507 -0.016851 -0.010663 0.097874 -0.26581 -0.1415 0.13251 0.0048239 0.025324 -0.14182 -0.074296 -0.048349 -0.16334 -0.062456 -0.16705 0.07857
0.71875 -0.019826 -0.016117 -0.017618 -0.015944 0 -0.0071951 -0.021073 -0.019259 -0.020256 -0.012641 -0.025164 1.7083 0.0039281 -0.00063445 -0.0013372 0.0040222 0.0079807 -7.16e-05 0.011621 0.031123 0.0021708 0 0.069625 0 0.00067112 0.00091119 0.0010994 0.00015761 0.79382 -0.023119 -0.01518 -0.0093327 -0.022615 -0.016654 -0.01512 -0.020709 -0.021753 -0.022532 0.11126 -0.24544 -0.12725 0.13723 0.0188 0.05817 -0.13769 -0.075928 -0.039039 -0.18295 -0.062221 -0.15591 0.074432
0.72266 -0.019122 -0.015771 -0.017051 -0.0058484 0 -0.003667 -0.019838 -0.016191 -0.017727 -0.0091884 -0.023966 1.756 0.00068177 0.00068096 -0.0026889 0.0028461 0.0094787 -0.0015239 0.0079214 0.030239 0.0048085 0 0.063129 0 0.00065279 0.00052009 0.0016625 0.00043483 0.71829 -0.024881 -0.0063515 -0.0035905 -0.017345 -0.012838 -0.01541 -0.015444 -0.024164 -0.03153 0.11667 -0.23517 -0.12486 0.12447 0.015381 0.060358 -0.15176 -0.10096 -0.049613 -0.21628 -0.072032 -0.15523 0.06818
0.72656 -0.017688 -0.015393 -0.017619 -0.0037329 0 -0.0089956 -0.017115 -0.012662 -0.013131 -0.010258 -0.017139 1.8205 -0.0034807 0.003117 -0.0012972 0.0022956 0.011725 -0.0028902 0.006836 0.026969 0.0059238 0 0.054711 0 0.0005251 3.5323e-05 0.0012423 0.00067338 0.64621 -0.021397 -0.0051761 -0.0067967 -0.01461 -0.010715 -0.014752 -0.012713 -0.020986 -0.030582 0.1135 -0.23745 -0.13424 0.094842 -0.0057852 0.031346 -0.18218 -0.14697 -0.0762 -0.25748 -0.089666 -0.16262 0.059992
0.73047 -0.016017 -0.014342 -0.017603 -0.0095522 0 -0.020062 -0.01373 -0.010127 -0.0083072 -0.012871 -0.0085924 1.8919 -0.005909 0.0047339 0.0017123 0.0015534 0.013385 -0.0029321 0.0094646 0.023825 0.0044273 0 0.04666 0 0.00013149 -0.00024309 0.00029151 0.00087118 0.57952 -0.01413 -0.011234 -0.016289 -0.015553 -0.0099201 -0.013232 -0.012601 -0.013119 -0.019123 0.10391 -0.25235 -0.15212 0.054503 -0.040842 -0.023771 -0.22131 -0.20333 -0.10702 -0.29162 -0.10826 -0.17145 0.051164
0.73438 -0.014342 -0.012706 -0.015709 -0.017814 0 -0.029493 -0.011265 -0.0097816 -0.0057602 -0.013546 -0.0028922 1.9571 -0.0052931 0.004537 0.004201 -0.00058241 0.013271 -0.0010046 0.014265 0.023825 0.0013289 0 0.04159 0 -0.00046138 -0.00040993 -0.00037055 0.0010349 0.52134 -0.007243 -0.019313 -0.025455 -0.016938 -0.010307 -0.011604 -0.01377 -0.0048028 -0.0037691 0.096491 -0.26778 -0.16746 0.020357 -0.073493 -0.078595 -0.25193 -0.24694 -0.12481 -0.30531 -0.11816 -0.17332 0.043488
0.73828 -0.012439 -0.011092 -0.011992 -0.021734 0 -0.030044 -0.01059 -0.011351 -0.0067251 -0.011252 -0.0024803 2.0102 -0.0024243 0.0034689 0.0051633 -0.0037172 0.01145 0.0021281 0.018576 0.027395 -0.0013409 0 0.040371 0 -0.00090159 -0.00062681 -0.00031874 0.0011197 0.47437 -0.004799 -0.022782 -0.027569 -0.015018 -0.011547 -0.01063 -0.014303 -0.00070133 0.0059965 0.094646 -0.27694 -0.17551 -0.0010434 -0.09623 -0.1205 -0.2671 -0.26877 -0.12562 -0.29732 -0.11687 -0.16679 0.038355
0.74219 -0.010301 -0.0099407 -0.0078573 -0.017996 0 -0.019611 -0.011106 -0.013155 -0.010078 -0.0076511 -0.0068575 2.0533 0.00076993 0.0033335 0.0050524 -0.0057177 0.0092869 0.0045931 0.020502 0.03125 -0.0024662 0 0.041331 0 -0.00083326 -0.00075124 0.00013034 0.0010636 0.43685 -0.0078481 -0.01806 -0.019673 -0.0099008 -0.012446 -0.010662 -0.012382 -0.0029213 0.0042129 0.099829 -0.2759 -0.17382 -0.0067347 -0.10496 -0.14236 -0.2632 -0.26426 -0.10882 -0.2685 -0.10364 -0.15192 0.036127
0.74609 -0.0087172 -0.0091996 -0.0051945 -0.0088872 0 -0.0033937 -0.011363 -0.01351 -0.012999 -0.0049727 -0.013297 2.0913 0.0027915 0.00476 0.0045168 -0.004789 0.0081549 0.004812 0.019663 0.030898 -0.0026323 0 0.041524 0 -0.00025681 -0.00046125 0.00033828 0.00086474 0.40329 -0.013464 -0.0073932 -0.0048172 -0.005459 -0.011608 -0.011525 -0.0072457 -0.0097771 -0.0074417 0.11247 -0.26131 -0.1608 0.0045064 -0.096581 -0.13833 -0.23781 -0.23072 -0.07659 -0.22217 -0.078985 -0.13025 0.036029
0.75 -0.0087548 -0.0086613 -0.0051899 -0.00058216 0 0.008933 -0.01036 -0.01216 -0.012885 -0.0041239 -0.018014 2.128 0.0032381 0.0063585 0.0034317 -0.0015839 0.0079613 0.0028667 0.01684 0.024811 -0.0031667 0 0.0389 0 0.00042391 0.00023963 8.4078e-05 0.00060088 0.37073 -0.016575 0.0022015 0.0088277 -0.0049967 -0.0090789 -0.012448 -0.00037355 -0.016775 -0.020677 0.12775 -0.23602 -0.14028 0.024508 -0.074905 -0.11183 -0.19665 -0.17738 -0.042955 -0.17183 -0.049318 -0.10873 0.036475
0.75391 -0.01055 -0.0084541 -0.007567 0.0011342 0 0.0096845 -0.0083178 -0.010332 -0.0090655 -0.0047347 -0.017544 2.1672 0.0022812 0.0059816 0.0013281 0.0010577 0.0071619 0.00053232 0.013376 0.016289 -0.0046671 0 0.033441 0 0.00074756 0.000798 -0.00018047 0.00036905 0.34324 -0.013471 0.0037094 0.012456 -0.0076785 -0.006856 -0.012163 0.0044664 -0.019147 -0.026139 0.13882 -0.21203 -0.12184 0.039369 -0.053378 -0.082562 -0.15591 -0.12658 -0.021266 -0.13041 -0.023183 -0.092858 0.035729
0.75781 -0.012844 -0.0090027 -0.010792 -0.0050849 0 -0.0012508 -0.006431 -0.0094192 -0.003199 -0.0063662 -0.01057 2.2132 2.3896e-05 0.0028428 -0.0015554 0.000698 0.00454 -0.00019271 0.010742 0.010911 -0.0065181 0 0.026591 0 0.00059679 0.00056546 0.00014766 0.00021649 0.3282 -0.0045295 -0.0044787 0.0027266 -0.0097436 -0.0070937 -0.0095795 0.0034474 -0.014682 -0.019708 0.14305 -0.19506 -0.10979 0.04392 -0.037822 -0.059072 -0.12245 -0.08767 -0.015795 -0.10188 -0.0034539 -0.084029 0.032696
0.76172 -0.014012 -0.010461 -0.013156 -0.015014 0 -0.016131 -0.0060377 -0.0096535 0.001722 -0.0090099 0.00048415 2.2683 -0.0032669 -0.0015894 -0.0040273 -0.0023244 0.001031 0.0011909 0.010015 0.011766 -0.0075892 0 0.020042 0 0.00025548 -0.00048074 0.001083 0.00013134 0.32866 0.0058242 -0.016747 -0.014855 -0.0089781 -0.0096989 -0.0049222 -0.0039601 -0.0053492 -0.0051786 0.13875 -0.18974 -0.10755 0.034769 -0.03289 -0.048423 -0.10177 -0.067942 -0.028548 -0.088329 0.0080856 -0.082619 0.02755
0.76563 -0.013598 -0.012312 -0.01397 -0.021617 0 -0.024919 -0.0078677 -0.010105 0.0029982 -0.012382 0.0098534 2.3269 -0.0064273 -0.0047408 -0.0048328 -0.0051282 -0.00055944 0.0032782 0.011215 0.017009 -0.0071238 0 0.015222 0 8.35e-05 -0.0015715 0.0019185 8.4762e-05 0.34143 0.011939 -0.024015 -0.028842 -0.0072389 -0.012147 -0.00033688 -0.013655 0.0035253 0.0085594 0.12494 -0.20139 -0.11901 0.010308 -0.043677 -0.058629 -0.10021 -0.075281 -0.058453 -0.089867 0.010787 -0.087211 0.021826
0.76953 -0.01264 -0.013671 -0.013918 -0.020082 0 -0.022538 -0.011673 -0.0099036 -0.00037195 -0.015323 0.011697 2.3767 -0.0074932 -0.0049985 -0.0036884 -0.0048967 0.0018712 0.0040579 0.013095 0.02201 -0.0050278 0 0.013564 0 0.00016061 -0.0018182 0.0018852 6.6745e-05 0.36372 0.010538 -0.020654 -0.029963 -0.0081506 -0.012025 0.001129 -0.019583 0.0065258 0.013713 0.10822 -0.2217 -0.13756 -0.017281 -0.062927 -0.081337 -0.1103 -0.097254 -0.089338 -0.095374 0.011314 -0.090989 0.017812
0.77344 -0.012398 -0.014012 -0.014241 -0.011598 0 -0.012209 -0.016212 -0.0092891 -0.0070621 -0.016489 0.0044292 2.4075 -0.005174 -0.0028523 -0.0014463 -0.0013003 0.0072406 0.0027165 0.013943 0.023762 -0.0017529 0 0.016464 0 0.00025618 -0.0010777 0.00092758 8.854e-05 0.39858 0.0026195 -0.0091567 -0.018366 -0.012643 -0.0096018 -0.0021127 -0.018587 0.0019347 0.0085639 0.093725 -0.24051 -0.15522 -0.038859 -0.08201 -0.10539 -0.12294 -0.11993 -0.111 -0.098114 0.014194 -0.090756 0.017539
0.77734 -0.012892 -0.013515 -0.015411 -0.0027939 0 -0.0024626 -0.019625 -0.0093158 -0.013876 -0.01569 -0.0075477 2.4205 -0.00046431 -0.00028416 0.00059705 0.003469 0.01163 0.00028871 0.01295 0.023079 0.0017086 0 0.024277 0 0.00011939 -9.4039e-05 -0.00022934 0.00017462 0.44932 -0.007466 0.0014348 -0.0036838 -0.017424 -0.007513 -0.0083994 -0.013 -0.0068543 -0.0022983 0.084273 -0.25108 -0.16651 -0.049603 -0.095513 -0.12381 -0.1328 -0.13484 -0.11816 -0.09528 0.021534 -0.0854 0.021865
0.78125 -0.012898 -0.012668 -0.016509 -0.00084386 0 -0.00044559 -0.020237 -0.010563 -0.017337 -0.014145 -0.016846 2.4286 0.0035249 0.00086168 0.0014909 0.0067592 0.01159 -0.0013964 0.010909 0.022691 0.0038523 0 0.035259 0 -0.00024157 0.00025537 -0.00079035 0.00036054 0.50738 -0.014925 0.002408 0.0026437 -0.018145 -0.0078848 -0.013563 -0.0083262 -0.01382 -0.012209 0.082235 -0.24663 -0.16581 -0.04577 -0.098135 -0.12964 -0.13479 -0.13385 -0.10699 -0.085275 0.034754 -0.074691 0.030147
0.78516 -0.011372 -0.011629 -0.015911 -0.0077889 0 -0.0068404 -0.017546 -0.012292 -0.01583 -0.01312 -0.018839 2.446 0.0039 0.00012286 0.00098377 0.007413 0.0074262 -0.0014314 0.0094887 0.023776 0.0033233 0 0.045954 0 -0.00057965 -0.00017982 -0.00062545 0.00067041 0.5498 -0.017395 -0.0077903 -0.003453 -0.013812 -0.010162 -0.014114 -0.0081199 -0.015072 -0.017424 0.089674 -0.21703 -0.14334 -0.026878 -0.083182 -0.11413 -0.12378 -0.10729 -0.076709 -0.07118 0.052668 -0.061981 0.04058
0.78906 -0.0086198 -0.010096 -0.012753 -0.018621 0 -0.015952 -0.012686 -0.013021 -0.010946 -0.012472 -0.015323 2.4759 0.00052686 -0.0015477 -0.0005121 0.005952 0.0031635 -0.0006065 0.0097364 0.024886 0.00013301 0 0.053303 0 -0.00068257 -0.00075913 -0.00027582 0.0010541 0.55489 -0.016062 -0.022131 -0.015747 -0.0077764 -0.012017 -0.010332 -0.010995 -0.012038 -0.018976 0.10052 -0.17486 -0.10817 -0.0071484 -0.060722 -0.08914 -0.1083 -0.070001 -0.043464 -0.061289 0.068848 -0.053058 0.050975
0.79297 -0.0059016 -0.0077972 -0.007815 -0.024837 0 -0.020308 -0.0078415 -0.011932 -0.0067459 -0.010939 -0.012762 2.5092 -0.0037406 -0.0027283 -0.0021543 0.0034079 0.002987 -0.0005841 0.011234 0.024259 -0.0037581 0 0.056743 0 -0.00059887 -0.00080953 -0.00028844 0.0013406 0.523 -0.014501 -0.030025 -0.023281 -0.0044639 -0.012081 -0.006397 -0.012585 -0.010221 -0.020489 0.11233 -0.12736 -0.065848 0.0070584 -0.036626 -0.061521 -0.093192 -0.030391 -0.01406 -0.058906 0.080374 -0.049965 0.059527
0.79688 -0.0040248 -0.0049909 -0.0030154 -0.020762 0 -0.016015 -0.0048983 -0.0096423 -0.006964 -0.0080028 -0.01651 2.5341 -0.0055684 -0.002594 -0.0030951 0.00044474 0.007458 -0.0022937 0.012628 0.022506 -0.0055745 0 0.058191 0 -0.00058537 -0.00033957 -0.00064561 0.0013071 0.47926 -0.016055 -0.024855 -0.019332 -0.0054121 -0.011171 -0.0070826 -0.010254 -0.014384 -0.024393 0.12297 -0.081934 -0.022496 0.010662 -0.016661 -0.037948 -0.08288 0.0034183 0.0058871 -0.066211 0.084954 -0.053888 0.065173
0.80078 -0.0026335 -0.0023469 6.6816e-05 -0.0077165 0 -0.0051965 -0.0043053 -0.0075524 -0.012065 -0.005123 -0.026026 2.5476 -0.0040443 -0.0013523 -0.003009 -0.0024016 0.01311 -0.0050117 0.012857 0.022346 -0.0039808 0 0.059677 0 -0.00083395 7.0074e-05 -0.00088712 0.00087112 0.45083 -0.021333 -0.0085154 -0.0062306 -0.0084831 -0.010713 -0.013625 -0.0057091 -0.024157 -0.029818 0.13 -0.050347 0.011264 -0.0022443 -0.0099271 -0.028605 -0.083654 0.018987 0.0096103 -0.085064 0.079642 -0.065467 0.067401
0.80469 -0.00098866 -0.00038107 0.0012796 0.0070344 0 0.0056938 -0.005 -0.006513 -0.018558 -0.0046134 -0.035103 2.5572 -0.0011526 0.00013026 -0.002289 -0.0041591 0.015742 -0.0069051 0.011835 0.025476 -0.00035982 0 0.060764 0 -0.0012446 2.2208e-05 -0.00070738 0.00024718 0.43852 -0.027454 0.010008 0.007269 -0.010392 -0.010532 -0.022286 -0.0030104 -0.033787 -0.033424 0.13283 -0.041331 0.023879 -0.027405 -0.021459 -0.038486 -0.096373 0.010004 -0.0010537 -0.11 0.065806 -0.080296 0.065807
0.80859 0.0008075 0.00088025 0.0016563 0.015411 0 0.010219 -0.0053318 -0.006169 -0.021376 -0.0070811 -0.036681 2.5725 0.00053968 0.0010902 -0.0015614 -0.003734 0.014144 -0.0065293 0.010163 0.030111 0.0023504 0 0.058297 0 -0.0014615 -0.00020731 -0.00029644 -0.00013551 0.4114 -0.029673 0.020593 0.012984 -0.0094809 -0.0089506 -0.026901 -0.0042607 -0.036236 -0.031928 0.13247 -0.050467 0.016079 -0.055542 -0.04597 -0.061281 -0.11536 -0.016192 -0.018514 -0.13486 0.047088 -0.094579 0.059926
0.8125 0.0017302 0.0016528 0.0021751 0.013719 0 0.0061755 -0.0041577 -0.0055257 -0.017547 -0.01017 -0.028016 2.5962 0.0004702 0.0013646 -0.00092537 -0.0010765 0.010754 -0.0040281 0.0084736 0.032033 0.002297 0 0.048898 0 -0.0011572 -3.0941e-05 -5.2293e-05 3.2708e-05 0.33157 -0.024542 0.018302 0.0087813 -0.0061916 -0.0051183 -0.023363 -0.0073994 -0.028286 -0.024197 0.12884 -0.074835 -0.01133 -0.081849 -0.079894 -0.092777 -0.13727 -0.05493 -0.039173 -0.15695 0.024686 -0.10714 0.0496
0.81641 0.0010672 0.0019724 0.0027763 0.0044386 0 -0.0028743 -0.0013584 -0.0039555 -0.0082238 -0.010209 -0.012184 2.623 0.00022987 0.0012461 0.00013069 0.002148 0.0089136 -0.0011017 0.0071616 0.02821 0.00022177 0 0.032027 0 -0.00034643 0.0006647 -6.2757e-05 0.00062199 0.18627 -0.012423 0.0061203 -0.0009197 -0.001718 -0.00058335 -0.012489 -0.008129 -0.012673 -0.011793 0.1217 -0.11038 -0.056063 -0.10198 -0.1188 -0.12793 -0.15856 -0.10052 -0.059673 -0.17417 -0.00044796 -0.11747 0.03554
0.82031 -0.00048573 0.0017189 0.0025793 -0.0059789 0 -0.00982 0.0023192 -0.0015436 0.0024193 -0.0053713 0.0045923 2.6472 0.0012895 0.00094463 0.0018237 0.0034788 0.0096939 0.00019629 0.0065276 0.019291 -0.0016499 0 0.010882 0 0.00052755 0.0012612 -1.4517e-05 0.0010887 -0.0018894 0.0025451 -0.0073315 -0.008799 0.0030284 0.0020871 0.00079436 -0.0038275 0.0040614 0.0018711 0.1084 -0.14995 -0.11269 -0.11153 -0.15396 -0.15738 -0.17413 -0.14262 -0.077256 -0.18554 -0.029374 -0.12815 0.019413
0.82422 -0.0012152 0.0010932 0.0010385 -0.011285 0 -0.0088116 0.0057267 0.001412 0.010278 0.002677 0.017119 2.6688 0.0030022 0.00031273 0.0032105 0.0016283 0.011316 -0.0010758 0.0068038 0.0086676 -0.002026 0 -0.0095448 0 0.00084413 0.0010472 0.00036193 0.00090111 -0.19336 0.015146 -0.013457 -0.0093202 0.0072152 0.0022049 0.010979 0.0042886 0.016015 0.013158 0.089995 -0.18525 -0.16686 -0.11712 -0.18035 -0.17762 -0.18512 -0.17501 -0.09385 -0.19578 -0.061863 -0.14343 0.003183
0.82813 0.00010411 0.00088978 -0.0011166 -0.0088689 0 0.00046706 0.0078184 0.0049283 0.013787 0.010154 0.023746 2.6933 0.0032303 -0.00078853 0.0027414 -0.002285 0.011329 -0.0040748 0.0078785 -0.00052789 -0.0015769 0 -0.025479 0 0.00026274 7.1598e-05 0.00088226 2.6419e-05 -0.35825 0.022379 -0.0090781 -0.0017782 0.0097606 0.0019338 0.015385 0.012337 0.021293 0.019997 0.068298 -0.21367 -0.21228 -0.12256 -0.19722 -0.18904 -0.19305 -0.19649 -0.11048 -0.20669 -0.097054 -0.16444 -0.01177
0.83203 0.0032238 0.0020682 -0.0020892 -0.00070706 0 0.012325 0.0081779 0.0091666 0.014109 0.014163 0.026111 2.7239 0.00092515 -0.0018969 0.00010065 -0.0054858 0.0090468 -0.0067634 0.0091597 -0.0072382 -0.0015471 0 -0.03598 0 -0.00093922 -0.00078037 0.0010794 -0.00097242 -0.48796 0.024783 0.001965 0.0094958 0.010039 0.0040559 0.015172 0.016703 0.02223 0.023001 0.045707 -0.23319 -0.24414 -0.13033 -0.20443 -0.19246 -0.19901 -0.20646 -0.12738 -0.21898 -0.1335 -0.19118 -0.024934
0.83594 0.0069413 0.0049642 -0.00024084 0.0084151 0 0.019191 0.0074488 0.013824 0.013563 0.014578 0.027058 2.7565 -0.0023239 -0.0019719 -0.002669 -0.005717 0.0059154 -0.0073422 0.0099891 -0.011694 -0.0017731 0 -0.042313 0 -0.0019574 -0.00066097 0.00078662 -0.001361 -0.58824 0.024959 0.012119 0.01782 0.0089785 0.0090303 0.013776 0.016169 0.02284 0.024856 0.026934 -0.24107 -0.25623 -0.14231 -0.20217 -0.18947 -0.20395 -0.20423 -0.14368 -0.23225 -0.16803 -0.22209 -0.036177
0.83984 0.010375 0.0089782 0.0046682 0.014262 0 0.017466 0.0072479 0.017976 0.013937 0.013484 0.028429 2.782 -0.0036846 -0.0003057 -0.0025677 -0.002997 0.003906 -0.005489 0.01028 -0.013709 -0.00065129 0 -0.046212 0 -0.0020026 0.0003127 0.00041794 -0.00083213 -0.66838 0.024898 0.015954 0.018588 0.0088839 0.014673 0.014332 0.012179 0.025595 0.02787 0.021469 -0.23492 -0.24652 -0.15405 -0.19342 -0.18423 -0.20635 -0.19172 -0.15447 -0.24166 -0.19308 -0.24877 -0.045177
0.84375 0.013508 0.013087 0.01119 0.015962 0 0.01041 0.0092644 0.020738 0.015828 0.01321 0.029938 2.795 -0.0020114 0.0025072 0.0012546 0.00046578 0.0038575 -0.0024885 0.010595 -0.012477 0.0027377 0 -0.048723 0 -0.00092497 0.0010939 0.00054404 0.00024329 -0.7376 0.024598 0.01407 0.012832 0.011601 0.018669 0.017856 0.0078498 0.029759 0.031388 0.030456 -0.21807 -0.22445 -0.15928 -0.18234 -0.1799 -0.20417 -0.1744 -0.15757 -0.24425 -0.2068 -0.26536 -0.05149
0.84766 0.016553 0.0166 0.01703 0.01622 0 0.0055032 0.013965 0.022056 0.018821 0.014872 0.02964 2.7996 0.00092953 0.0047313 0.0058723 0.0020274 0.0052351 -0.00016588 0.011423 -0.0080855 0.0068598 0 -0.050207 0 0.00060211 0.00072262 0.0011989 0.0011262 -0.80479 0.022963 0.011935 0.0069253 0.016753 0.020833 0.023031 0.0065656 0.032231 0.031738 0.053624 -0.19188 -0.19495 -0.15472 -0.17052 -0.17781 -0.1961 -0.15505 -0.1525 -0.23905 -0.20871 -0.26913 -0.055106
0.85156 0.019152 0.019353 0.020404 0.018543 0 0.008292 0.019959 0.022669 0.021882 0.018195 0.025757 2.8084 0.0023624 0.0049368 0.00672 0.00057568 0.0069926 0.00050777 0.0124 -0.0026333 0.0086631 0 -0.050818 0 0.0015567 -0.00070784 0.0017297 0.0012935 -0.87245 0.019694 0.014615 0.0078088 0.021959 0.02254 0.027319 0.010343 0.030186 0.025586 0.089259 -0.1583 -0.16332 -0.1381 -0.15932 -0.17905 -0.18129 -0.13664 -0.13974 -0.22601 -0.19945 -0.25855 -0.056616
0.85547 0.020529 0.021248 0.020991 0.023608 0 0.017854 0.024749 0.023194 0.023746 0.022042 0.018763 2.8329 0.0014396 0.0034037 0.0019634 -0.0027368 0.0083063 -6.4058e-06 0.012432 0.00077587 0.0065385 0 -0.050672 0 0.0013567 -0.0021307 0.0014309 0.00078675 -0.92806 0.016092 0.021953 0.017036 0.024854 0.024313 0.028544 0.018293 0.023587 0.014136 0.13101 -0.12199 -0.1391 -0.10858 -0.15076 -0.18584 -0.15981 -0.12569 -0.12308 -0.20783 -0.18227 -0.23325 -0.056601
0.85938 0.020384 0.021901 0.019959 0.028082 0 0.027654 0.026428 0.023331 0.02352 0.024908 0.011984 2.8754 -8.7276e-05 0.0019367 -0.0052052 -0.0053904 0.0086596 -0.00048778 0.010732 0.00042103 0.0021535 0 -0.04971 0 0.00029743 -0.0025384 0.00030627 6.8943e-05 -0.94659 0.014069 0.028509 0.028841 0.024815 0.024784 0.026072 0.026369 0.015665 0.0039215 0.16461 -0.092299 -0.12733 -0.078711 -0.14548 -0.19762 -0.13899 -0.12584 -0.11193 -0.19385 -0.16768 -0.2053 -0.054977
0.86328 0.019366 0.02098 0.019057 0.027382 0 0.030903 0.024942 0.022165 0.021368 0.025387 0.0097025 2.9265 -0.00021925 0.0020857 -0.0090551 -0.0052932 0.0077999 -0.0002032 0.0077475 -0.0026686 -0.00096775 0 -0.047752 0 -0.00074605 -0.0019008 -0.00088397 -0.00041566 -0.91013 0.01453 0.02837 0.034501 0.022775 0.022415 0.021036 0.029515 0.010842 0.0024773 0.18368 -0.073886 -0.12741 -0.057029 -0.1434 -0.21323 -0.12368 -0.13682 -0.10994 -0.18859 -0.16022 -0.18189 -0.051383
0.86719 0.018451 0.01888 0.019394 0.020227 0 0.025809 0.021906 0.019333 0.018609 0.022906 0.013762 2.9716 0.00066847 0.003552 -0.0065248 -0.0022358 0.0060424 0.00043676 0.0049644 -0.0057122 -0.00072882 0 -0.044935 0 -0.0010762 -0.0010607 -0.0013606 -0.00055683 -0.82929 0.016755 0.020562 0.029632 0.019796 0.017825 0.015561 0.025425 0.011534 0.012031 0.18441 -0.069814 -0.13821 -0.04934 -0.14445 -0.23143 -0.11709 -0.15766 -0.11862 -0.19458 -0.16219 -0.16755 -0.046429
0.87109 0.01798 0.01682 0.020713 0.010705 0 0.016552 0.019237 0.015814 0.016883 0.018387 0.021495 3.0014 0.00010622 0.0045329 -7.1283e-05 0.0019485 0.0044923 0.00036748 0.0037671 -0.0064963 0.0018372 0 -0.041991 0 -0.00069786 -0.00079539 -0.0010513 -0.00053257 -0.74361 0.019188 0.010258 0.01799 0.016324 0.013747 0.011554 0.016929 0.016311 0.026869 0.16346 -0.083135 -0.15745 -0.061862 -0.14843 -0.25033 -0.12255 -0.18615 -0.13826 -0.21375 -0.17496 -0.16667 -0.042269
0.875 0.01751 0.016004 0.021711 0.0055309 0 0.0096859 0.017905 0.013412 0.016928 0.013987 0.027199 3.0197 -0.003401 0.0037395 0.0047453 0.0046381 0.0044529 -0.001049 0.0044365 -0.0048876 0.0041304 0 -0.039885 0 -0.00016406 -0.0010689 -0.00052997 -0.00052984 -0.69584 0.020626 0.004761 0.0083185 0.012829 0.012535 0.0098955 0.010415 0.020944 0.037176 0.12358 -0.11235 -0.17796 -0.095932 -0.15403 -0.26459 -0.13959 -0.21324 -0.16135 -0.24182 -0.1936 -0.17901 -0.04127
0.87891 0.016658 0.016644 0.021227 0.008612 0 0.0093456 0.017748 0.013346 0.018119 0.011711 0.026416 3.0418 -0.0079836 0.0019129 0.00454 0.004249 0.0062211 -0.0034171 0.0061421 -0.00253 0.0048695 0 -0.039058 0 3.3549e-05 -0.0012226 -0.00028949 -0.00054465 -0.7017 0.020742 0.007836 0.0070909 0.010601 0.014083 0.010485 0.010922 0.021624 0.036358 0.080055 -0.14425 -0.19332 -0.13573 -0.15909 -0.27199 -0.15791 -0.23093 -0.17744 -0.26712 -0.20816 -0.1934 -0.043681
0.88281 0.01584 0.017889 0.019359 0.01776 0 0.014897 0.018149 0.015288 0.019211 0.01196 0.019519 3.0848 -0.0096846 0.0010842 0.00094404 0.001305 0.0085065 -0.005679 0.0077024 -0.0014588 0.0050117 0 -0.039054 0 -0.00010445 -0.00081183 -0.0002135 -0.0004381 -0.74224 0.019849 0.01711 0.013659 0.011158 0.016465 0.012857 0.017923 0.017786 0.025659 0.039797 -0.17194 -0.20121 -0.1728 -0.16269 -0.27193 -0.17196 -0.23589 -0.18233 -0.2837 -0.214 -0.20416 -0.04681
0.88672 0.01595 0.018789 0.017502 0.026526 0 0.022174 0.018631 0.017745 0.019473 0.01341 0.011388 3.1562 -0.0063935 0.0022777 -0.0016656 -0.0020997 0.0093621 -0.0069836 0.0082621 -0.0028688 0.0058566 0 -0.038967 0 -0.00021974 -0.00013706 0.00015182 -0.00014824 -0.78364 0.018532 0.026299 0.021752 0.014634 0.018208 0.016557 0.025626 0.012346 0.0124 0.0088637 -0.18903 -0.20015 -0.1993 -0.16418 -0.26464 -0.17671 -0.22612 -0.17333 -0.28656 -0.20748 -0.20631 -0.047086
0.89063 0.017341 0.019231 0.017157 0.029439 0 0.026673 0.018841 0.01934 0.019067 0.014386 0.007399 3.2472 -0.0002959 0.0041946 -0.00088971 -0.0040302 0.0079199 -0.0072013 0.0074458 -0.0065681 0.0068494 0 -0.038241 0 -6.5272e-05 8.8354e-05 0.00088132 0.0001813 -0.80348 0.017484 0.029956 0.025314 0.019052 0.019295 0.020844 0.027763 0.0092588 0.0039659 -0.0044808 -0.18532 -0.18879 -0.20322 -0.16288 -0.25212 -0.16469 -0.20031 -0.14931 -0.26851 -0.18433 -0.19315 -0.043387
0.89453 0.019338 0.019844 0.018519 0.025942 0 0.026299 0.018327 0.019747 0.018429 0.014382 0.0092569 3.3385 0.0039687 0.0044642 0.0015343 -0.0041593 0.0051907 -0.0067577 0.0052868 -0.011037 0.0059349 0 -0.037027 0 0.00023924 -0.00046666 0.0014067 0.00029121 -0.80051 0.017253 0.026893 0.023153 0.021665 0.019947 0.024249 0.022755 0.010504 0.0029524 -0.0032433 -0.16267 -0.17222 -0.18697 -0.16033 -0.24232 -0.13993 -0.16959 -0.12297 -0.23604 -0.1522 -0.16944 -0.038321
0.89844 0.020909 0.021054 0.02021 0.019929 0 0.022238 0.016782 0.019567 0.017613 0.014273 0.014217 3.4119 0.0037104 0.0022358 0.0021358 -0.0036691 0.0030474 -0.0061881 0.0023103 -0.01409 0.0022121 0 -0.03588 0 0.00041586 -0.0013674 0.0010842 3.2322e-05 -0.78626 0.017756 0.020211 0.018804 0.021268 0.019316 0.024918 0.014784 0.014862 0.0070024 0.0057665 -0.12923 -0.15449 -0.16028 -0.15782 -0.23963 -0.11075 -0.14291 -0.10418 -0.19885 -0.11943 -0.14323 -0.035964
0.90234 0.021706 0.022458 0.020548 0.015992 0 0.017896 0.014688 0.01954 0.016492 0.01521 0.018002 3.4623 0.00060855 -0.00072322 -0.00026558 -0.0037825 0.0024475 -0.0059211 -0.00041139 -0.014151 -0.002271 0 -0.03534 0 0.00040738 -0.0018328 -1.4918e-05 -0.00047886 -0.77479 0.018047 0.014698 0.016764 0.01918 0.0164 0.021999 0.010077 0.019235 0.012158 0.018554 -0.090536 -0.13764 -0.12974 -0.15598 -0.24631 -0.082874 -0.12556 -0.0987 -0.16337 -0.091209 -0.11986 -0.038188
0.90625 0.022292 0.023281 0.019245 0.016101 0 0.016645 0.013529 0.020009 0.015522 0.017513 0.018451 3.5004 -0.00135 -0.0017427 -0.0033486 -0.004444 0.0027842 -0.0063103 -0.0016858 -0.011492 -0.0039779 0 -0.035929 0 0.00045833 -0.0014875 -0.0010198 -0.00091906 -0.78154 0.017027 0.013795 0.018958 0.017975 0.012299 0.016976 0.011859 0.021181 0.015964 0.030965 -0.052935 -0.12343 -0.1028 -0.15522 -0.26386 -0.062614 -0.12229 -0.11149 -0.13647 -0.072683 -0.10497 -0.043232
0.91016 0.02333 0.023345 0.017871 0.019206 0 0.019586 0.014927 0.021016 0.015909 0.02066 0.016732 3.5451 -0.00014765 -3.3038e-05 -0.0039659 -0.0044969 0.002985 -0.007575 -0.0010226 -0.0082183 -0.0013173 0 -0.03836 0 0.00079906 -0.00066361 -0.0010602 -0.00099562 -0.82399 0.014778 0.017889 0.02403 0.019299 0.01059 0.013389 0.018284 0.02061 0.018038 0.038689 -0.02698 -0.11313 -0.090892 -0.15489 -0.29097 -0.059738 -0.13738 -0.14562 -0.12897 -0.070548 -0.10621 -0.047836
0.91406 0.024737 0.023328 0.018476 0.023078 0 0.024677 0.019212 0.022611 0.01865 0.024029 0.015674 3.6119 0.0023518 0.0024507 -0.00152 -0.0031241 0.002995 -0.0095608 0.00092426 -0.0066146 0.0036186 0 -0.04332 0 0.0013049 6.4579e-07 -0.00014554 -0.00067661 -0.91197 0.013183 0.024456 0.028974 0.022813 0.014408 0.014524 0.02462 0.019476 0.018958 0.044021 -0.010919 -0.10464 -0.089612 -0.15323 -0.31725 -0.067117 -0.15803 -0.18423 -0.13356 -0.076629 -0.11534 -0.050477
0.91797 0.025771 0.023906 0.021557 0.026043 0 0.028071 0.024746 0.024789 0.02331 0.02728 0.017309 3.7039 0.0027902 0.0030227 0.0016387 -0.0009517 0.0038534 -0.011676 0.0028818 -0.0072179 0.0069735 0 -0.050757 0 0.0015369 0.00018315 0.00081239 -0.00022382 -1.0315 0.014767 0.029744 0.031184 0.026867 0.022928 0.020672 0.027305 0.019982 0.019491 0.048433 -0.0024714 -0.097769 -0.095243 -0.14963 -0.33801 -0.07982 -0.17765 -0.21894 -0.14531 -0.086684 -0.12726 -0.052339
0.92188 0.025836 0.024766 0.025311 0.027336 0 0.026974 0.02885 0.027128 0.027943 0.02996 0.021801 3.8117 0.00025136 0.001002 0.0029293 0.00043789 0.0062183 -0.013286 0.0040076 -0.0086352 0.0067271 0 -0.059464 0 0.0011464 7.1591e-05 0.00087473 1.2801e-05 -1.1422 0.020478 0.031063 0.029669 0.029776 0.031323 0.028394 0.02631 0.022842 0.020754 0.052966 0.0010584 -0.092759 -0.10385 -0.14387 -0.34953 -0.092744 -0.19028 -0.2424 -0.15896 -0.096673 -0.137 -0.055381
0.92578 0.025018 0.024738 0.027001 0.026718 0 0.021901 0.029738 0.028693 0.030491 0.031164 0.02801 3.9202 -0.0026157 -0.0017574 0.0021377 0.00010663 0.0090511 -0.014242 0.0043639 -0.0094062 0.0042438 0 -0.067687 0 0.00022881 8.6997e-06 -4.1184e-05 -0.00011736 -1.2006 0.028466 0.028386 0.025369 0.030522 0.034742 0.032839 0.024286 0.026909 0.02422 0.057887 0.0038974 -0.091632 -0.10956 -0.13642 -0.34735 -0.097858 -0.18745 -0.2445 -0.16592 -0.10113 -0.13718 -0.060116
0.92969 0.02377 0.023038 0.025258 0.024405 0 0.016371 0.027817 0.028557 0.030386 0.030091 0.0344 4.018 -0.0024866 -0.0030292 0.0011318 -0.0012466 0.010111 -0.014895 0.0043438 -0.0098045 0.0023943 0 -0.074327 0 -0.00072256 5.8185e-05 -0.0011385 -0.00043902 -1.193 0.035262 0.024085 0.020702 0.028821 0.032362 0.031479 0.023822 0.030314 0.030732 0.058998 0.0095882 -0.098432 -0.10915 -0.1307 -0.33552 -0.090919 -0.16871 -0.22624 -0.15961 -0.098281 -0.12576 -0.065601
0.93359 0.022298 0.020253 0.021247 0.021261 0 0.01413 0.025222 0.026561 0.028833 0.027087 0.039431 4.1028 0.00093301 -0.0026191 0.0014019 -0.0019853 0.0079465 -0.015465 0.0038444 -0.011321 0.0025801 0 -0.079397 0 -0.0011951 -1.8743e-05 -0.0015318 -0.00061022 -1.1459 0.03842 0.02087 0.018223 0.025201 0.02737 0.026153 0.025342 0.032063 0.039303 0.052589 0.016632 -0.1138 -0.10576 -0.12896 -0.32206 -0.077215 -0.14259 -0.19889 -0.14368 -0.091952 -0.10913 -0.071081
0.9375 0.020448 0.017891 0.017627 0.018495 0 0.016246 0.023968 0.02354 0.027548 0.023827 0.041725 4.1818 0.0044241 -0.0023661 0.0024509 -0.0011849 0.0033706 -0.015491 0.002333 -0.01429 0.0038852 0 -0.083044 0 -0.0010018 -0.00039964 -0.0010128 -0.00044282 -1.1004 0.038177 0.019589 0.01885 0.021088 0.023229 0.021541 0.027149 0.032664 0.047109 0.036436 0.023193 -0.13775 -0.10175 -0.13213 -0.31137 -0.061189 -0.11478 -0.16929 -0.12182 -0.084883 -0.092123 -0.076615
0.94141 0.018157 0.016845 0.016241 0.016764 0 0.020519 0.024313 0.020742 0.027229 0.021984 0.040623 4.2656 0.0044936 -0.0038179 0.002731 0.00051537 -0.0011296 -0.014177 -0.00016975 -0.016657 0.0048337 0 -0.084192 0 -0.00033243 -0.00091166 -8.6243e-05 -9.5365e-05 -1.0729 0.036588 0.018877 0.020988 0.018239 0.020604 0.021285 0.02716 0.033224 0.050963 0.0089939 0.027013 -0.1695 -0.099718 -0.14056 -0.30749 -0.048124 -0.091378 -0.14453 -0.098895 -0.080095 -0.080111 -0.081527
0.94531 0.015721 0.01641 0.016607 0.015667 0 0.023481 0.02466 0.018915 0.027119 0.021576 0.036807 4.3606 0.00087133 -0.0062404 0.0016934 0.0016851 -0.003486 -0.011416 -0.002464 -0.015888 0.0052318 0 -0.080654 0 0.00043109 -0.0011664 0.00060819 5.7328e-05 -1.0388 0.035138 0.01697 0.021665 0.017428 0.018131 0.025031 0.024685 0.033862 0.048989 -0.029563 0.023599 -0.20481 -0.10221 -0.15196 -0.31451 -0.049134 -0.083522 -0.13576 -0.08723 -0.082863 -0.083669 -0.08285
0.94922 0.013463 0.014973 0.016455 0.014348 0 0.022925 0.022977 0.017872 0.025833 0.020781 0.032014 4.4648 -0.0033374 -0.0072065 0.00035316 0.0015617 -0.003575 -0.0083161 -0.0029816 -0.012207 0.0058235 0 -0.071096 0 0.00092221 -0.00096673 0.00080557 -0.00022053 -0.95553 0.033275 0.013794 0.018978 0.017547 0.015365 0.028876 0.02082 0.033058 0.041288 -0.066808 0.0157 -0.23468 -0.10373 -0.15875 -0.32392 -0.0627 -0.088324 -0.13836 -0.090933 -0.091209 -0.099466 -0.07661
0.95313 0.011246 0.011705 0.013764 0.012572 0 0.018819 0.018467 0.016811 0.022473 0.017646 0.027643 4.5699 -0.0047927 -0.0051358 -0.00020438 0.00062023 -0.002787 -0.0063649 -0.0014341 -0.0091664 0.0064889 0 -0.056942 0 0.00092406 -0.00052202 0.00061281 -0.00076929 -0.80262 0.02925 0.01103 0.013611 0.016384 0.013763 0.028681 0.017263 0.028851 0.029593 -0.095113 0.006469 -0.25498 -0.098951 -0.15639 -0.32925 -0.084587 -0.10143 -0.14705 -0.10923 -0.10267 -0.12267 -0.061565
0.95703 0.0085956 0.0075133 0.0084835 0.010906 0 0.012447 0.012125 0.014991 0.017131 0.012052 0.023458 4.6686 -0.0029492 -0.0010438 -0.0003525 -0.00018352 -0.0022969 -0.0059467 0.00053963 -0.010125 0.0056792 0 -0.041784 0 0.00046582 -0.00022846 0.0001938 -0.0011284 -0.59916 0.022175 0.010034 0.0079189 0.012664 0.014291 0.02326 0.014644 0.02095 0.016711 -0.10825 -0.0011511 -0.26294 -0.083141 -0.14134 -0.32482 -0.11014 -0.11842 -0.1569 -0.14015 -0.11486 -0.14829 -0.041478
0.96094 0.0053919 0.0042267 0.0025946 0.0097018 0 0.0053182 0.0058658 0.01211 0.010676 0.0058723 0.017854 4.7613 -2.063e-05 0.0023079 -0.0014545 -0.00043902 -0.0019213 -0.0058777 0.00074405 -0.014154 0.0022164 0 -0.028311 0 -0.00013345 -0.0002567 -0.00038416 -0.00091578 -0.38614 0.013086 0.0099181 0.0036085 0.0073183 0.014932 0.014836 0.011891 0.011661 0.0059003 -0.09757 -0.0026812 -0.25544 -0.049021 -0.10874 -0.30237 -0.13143 -0.13231 -0.16069 -0.17935 -0.12415 -0.16818 -0.022791
0.96484 0.002255 0.0028458 -0.0014315 0.008199 0 -0.00099804 0.0010624 0.0081986 0.0042804 0.001182 0.0096111 4.857 0.0016198 0.0028666 -0.0038938 -0.00040466 -0.00066083 -0.0047319 -0.0013521 -0.016292 -0.0026066 0 -0.015714 0 -0.00040159 -0.00040171 -0.001011 -0.00016462 -0.19299 0.0040407 0.0081246 0.00054466 0.0024901 0.011856 0.00673 0.0073054 0.004338 -0.00036587 -0.060854 0.0050021 -0.23581 0.0063216 -0.059226 -0.25716 -0.13711 -0.13378 -0.15158 -0.21431 -0.12631 -0.17131 -0.0093242
0.96875 5.9621e-06 0.0026047 -0.0024684 0.0050828 0 -0.004735 -0.002306 0.0033586 -0.0010673 -0.0016224 -0.00057035 4.9651 0.0015809 0.00080772 -0.0060607 -0.00033145 0.0018015 -0.0026781 -0.003847 -0.012655 -0.0055075 0 -0.00062792 0 -6.5272e-05 -0.00035581 -0.0014116 0.00067235 -0.020762 -0.0036157 0.0031073 -0.0021752 -0.0007302 0.0035674 0.0006553 0.00049472 0.00047219 -0.0021464 -0.01139 0.017415 -0.21311 0.07218 -0.0031026 -0.19863 -0.12827 -0.12365 -0.13322 -0.23766 -0.12216 -0.159 0.00078739
0.97266 -0.0012424 0.0017303 -0.0014895 7.4763e-05 0 -0.0047235 -0.0052876 -0.0022437 -0.0050128 -0.0038506 -0.010399 5.0867 0.0010797 -0.002158 -0.0057481 -8.6197e-05 0.0043146 -0.0016828 -0.0040476 -0.0051461 -0.0043282 0 0.018812 0 0.00063405 -9.6773e-05 -0.0013183 0.0010453 0.14695 -0.009938 -0.0037519 -0.0044785 -0.0033177 -0.0067315 -0.0040582 -0.0066953 -0.0018391 -0.0027298 0.043318 0.031212 -0.19147 0.142 0.053772 -0.13232 -0.10684 -0.10317 -0.10818 -0.24617 -0.11207 -0.1327 0.012668
0.97656 -0.0022426 -0.00090536 -0.0007642 -0.005367 0 -0.0019296 -0.0087894 -0.0081251 -0.008065 -0.0068422 -0.017888 5.2121 0.0010029 -0.004526 -0.0025757 0.0003657 0.0050449 -0.0035121 -0.00098238 -0.0002032 -0.00052687 0 0.039796 0 0.0010303 4.7928e-05 -0.000781 0.00069361 0.32119 -0.015543 -0.0092412 -0.0053074 -0.0068628 -0.013764 -0.00904 -0.011403 -0.006285 -0.0067464 0.095499 0.042713 -0.17445 0.20882 0.10547 -0.064303 -0.076015 -0.074468 -0.07957 -0.23791 -0.096649 -0.094947 0.029223
0.98047 -0.0037375 -0.0048221 -0.0021325 -0.0093115 0 0.00016942 -0.012625 -0.013359 -0.011205 -0.01052 -0.022908 5.3281 0.00088576 -0.0058076 0.0012777 0.00039255 0.0030953 -0.0074841 0.0037099 -0.002229 0.0019494 0 0.056238 0 0.00058217 -0.00024984 -0.00020575 -0.00017687 0.49562 -0.02044 -0.01144 -0.0044908 -0.011335 -0.015324 -0.014969 -0.012269 -0.014802 -0.016466 0.13216 0.044986 -0.16553 0.26025 0.14148 -0.005191 -0.043033 -0.041822 -0.05207 -0.21085 -0.07586 -0.050619 0.048233
0.98438 -0.0055795 -0.008445 -0.0056013 -0.011292 0 -0.0022161 -0.015574 -0.016901 -0.014909 -0.013684 -0.026903 5.4289 -0.00015367 -0.005921 0.0029962 -0.00087414 -0.00055519 -0.010552 0.0073462 -0.008556 0.00056699 0 0.063946 0 -0.00057144 -0.00092134 1.4095e-06 -0.0010107 0.65179 -0.023925 -0.011525 -0.0040016 -0.014777 -0.014283 -0.020955 -0.010883 -0.025401 -0.029452 0.15282 0.0385 -0.15945 0.29563 0.16226 0.041173 -0.016353 -0.011415 -0.027257 -0.17611 -0.051607 -0.0080585 0.064738
0.98828 -0.006981 -0.010479 -0.0093082 -0.012607 0 -0.0097078 -0.016417 -0.018234 -0.018437 -0.01549 -0.031184 5.5215 -0.0019357 -0.0044888 0.0017791 -0.0033171 -0.0036289 -0.010023 0.0085549 -0.011687 -0.0031663 0 0.064648 0 -0.0016249 -0.001491 -0.00017644 -0.0012154 0.77139 -0.025525 -0.012206 -0.0064553 -0.015474 -0.015147 -0.025447 -0.010525 -0.03357 -0.040127 0.16266 0.026948 -0.15169 0.31964 0.17198 0.076316 0.0027077 0.015063 -0.0037357 -0.14055 -0.025016 0.030026 0.075727
0.99219 -0.0076878 -0.010903 -0.010986 -0.014468 0 -0.018332 -0.015106 -0.017823 -0.020309 -0.016313 -0.035573 5.6191 -0.0031381 -0.0012777 -0.00051165 -0.0053435 -0.0041369 -0.0063101 0.0081013 -0.0068368 -0.0052313 0 0.064603 0 -0.0017666 -0.0014964 -0.00038423 -0.00050984 0.84399 -0.025747 -0.014433 -0.012005 -0.014155 -0.019006 -0.027513 -0.013137 -0.036065 -0.044194 0.1662 0.01359 -0.13924 0.33624 0.17402 0.10155 0.014147 0.036678 0.019661 -0.10874 0.0027834 0.061962 0.081965
0.99609 -0.0086427 -0.010875 -0.0099346 -0.016188 0 -0.02221 -0.013094 -0.016942 -0.019786 -0.017076 -0.038517 5.7294 -0.0027245 0.0027379 -0.0013069 -0.0051567 -0.0016881 -0.0027548 0.00763 0.0032076 -0.0032459 0 0.06877 0 -0.00089838 -0.00093025 -0.00030616 0.00085164 0.86894 -0.02562 -0.016079 -0.017235 -0.013561 -0.022564 -0.027317 -0.017396 -0.033499 -0.041773 0.16977 0.0030181 -0.11897 0.35083 0.17291 0.11877 0.019217 0.052727 0.044505 -0.085592 0.030064 0.086195 0.085475
1 -0.011162 -0.011822 -0.0079439 -0.015855 0 -0.018603 -0.012491 -0.016891 -0.0179 -0.018077 -0.038224 5.8467 -0.0011295 0.0053428 0.0001946 -0.0027634 0.0024202 -0.0024662 0.0079155 0.011214 0.0011435 0 0.076072 0 0.00028577 -0.00025617 -1.2373e-06 0.0021325 0.85591 -0.025484 -0.01435 -0.018036 -0.015653 -0.022248 -0.02569 -0.019961 -0.029265 -0.036283 0.18247 0.001405 -0.091373 0.37012 0.17499 0.13013 0.022781 0.062421 0.070557 -0.075017 0.051358 0.10044 0.08624
1.0039 -0.015377 -0.014445 -0.008199 -0.013116 0 -0.010864 -0.014601 -0.018156 -0.016721 -0.018845 -0.033638 5.9567 0.00023844 0.0047047 0.0024926 -0.00044526 0.0062451 -0.0052799 0.0084349 0.013212 0.0040857 0 0.080412 0 0.00094371 2.7501e-05 0.00021831 0.0025126 0.82406 -0.024387 -0.0095692 -0.01406 -0.019501 -0.018567 -0.023461 -0.018862 -0.025977 -0.030425 0.20245 0.0057122 -0.064401 0.39212 0.1803 0.13762 0.028377 0.067358 0.094049 -0.071167 0.064083 0.10664 0.082256
1.0078 -0.019688 -0.018249 -0.012777 -0.010862 0 -0.0062938 -0.018933 -0.020107 -0.01738 -0.019154 -0.024819 6.0482 0.00057727 0.0012135 0.0034921 -0.00074968 0.0084686 -0.0079656 0.0083721 0.012273 0.0034786 0 0.076507 0 0.00081144 -0.00014949 0.00020597 0.0016622 0.79518 -0.020885 -0.006186 -0.01002 -0.022248 -0.015687 -0.021111 -0.015706 -0.02307 -0.023717 0.22658 0.012889 -0.042491 0.4134 0.18712 0.14083 0.036279 0.067562 0.11216 -0.0709 0.066809 0.10471 0.072733
1.0117 -0.021961 -0.021775 -0.020667 -0.013236 0 -0.010287 -0.023405 -0.021476 -0.018836 -0.019699 -0.013205 6.1228 0.00049195 -0.0025212 0.0025161 -0.0037903 0.0089552 -0.0075037 0.0076345 0.014261 0.00081196 0 0.064973 0 0.0003129 -0.00039121 0.00018294 7.5208e-05 0.78097 -0.01467 -0.0093249 -0.011787 -0.022079 -0.016753 -0.01875 -0.014322 -0.018031 -0.014276 0.25102 0.019434 -0.029447 0.43009 0.19323 0.13946 0.046111 0.063213 0.12239 -0.070988 0.058914 0.094873 0.060359
1.0156 -0.02134 -0.023397 -0.02808 -0.021255 0 -0.021563 -0.025605 -0.021245 -0.018857 -0.021242 -0.001924 6.1939 0.0011147 -0.0038211 0.00066351 -0.006745 0.0083485 -0.0040686 0.0067667 0.020545 -0.00083746 0 0.05198 0 2.3873e-05 -0.00024773 0.00046669 -0.001203 0.77407 -0.0075481 -0.019704 -0.020484 -0.019882 -0.020347 -0.016212 -0.016977 -0.0099638 -0.0027965 0.2676 0.018534 -0.030278 0.43416 0.19373 0.13285 0.055516 0.054383 0.12077 -0.066411 0.040258 0.077194 0.049752
1.0195 -0.018824 -0.022305 -0.031022 -0.03044 0 -0.032512 -0.024253 -0.019271 -0.016349 -0.02304 0.0046715 6.2751 0.0026391 -0.0022426 -0.00053801 -0.0063842 0.0072709 -0.00070261 0.0061537 0.026122 -0.00017875 0 0.044202 0 0.00011815 0.0003397 0.0010419 -0.0013522 0.75327 -0.0027973 -0.031698 -0.030332 -0.017858 -0.022039 -0.013291 -0.021818 -0.0017699 0.0059254 0.27208 0.007812 -0.038654 0.42501 0.18681 0.12529 0.061201 0.044695 0.11175 -0.0553 0.019142 0.057692 0.043843
1.0234 -0.016166 -0.019056 -0.028142 -0.03345 0 -0.034562 -0.019921 -0.016244 -0.012646 -0.022653 0.0030881 6.37 0.0040154 0.00025229 -0.00058341 -0.0022474 0.005945 -0.00016386 0.005686 0.025401 0.0012627 0 0.043982 0 0.00035985 0.00099396 0.0014979 -0.00044174 0.70143 -0.0031789 -0.036792 -0.032797 -0.016866 -0.019163 -0.010158 -0.024192 0.0015126 0.0061462 0.26772 -0.0090946 -0.046198 0.40866 0.17522 0.12085 0.062896 0.037052 0.10145 -0.039733 0.0018606 0.041417 0.042307
1.0273 -0.014333 -0.015244 -0.021542 -0.026028 0 -0.024538 -0.014626 -0.013103 -0.010333 -0.018045 -0.0064461 6.469 0.0041389 0.0014049 -0.00016278 0.002775 0.0045182 -0.002326 0.0052554 0.019003 0.0012655 0 0.048742 0 0.00053159 0.0012761 0.001441 0.00064686 0.62149 -0.0089269 -0.029963 -0.023807 -0.015675 -0.013444 -0.0076542 -0.020773 -0.0030576 -0.0036794 0.25782 -0.028928 -0.047266 0.38993 0.16135 0.12198 0.060742 0.033085 0.093751 -0.021684 -0.0078788 0.031593 0.043425
1.0313 -0.013062 -0.012403 -0.014955 -0.011088 0 -0.0073734 -0.010612 -0.010479 -0.010791 -0.010187 -0.018865 6.5572 0.003107 0.00088012 -0.00018687 0.0050977 0.0035441 -0.0047234 0.0052598 0.013591 -0.00052633 0 0.054115 0 0.00070519 0.0010833 0.00092777 0.0010259 0.53674 -0.017165 -0.013925 -0.0077967 -0.012919 -0.0088608 -0.0069402 -0.012755 -0.013333 -0.018633 0.24702 -0.04739 -0.036013 0.37485 0.14837 0.13087 0.055329 0.034157 0.092617 -0.003844 -0.0067838 0.031285 0.04645
1.0352 -0.011642 -0.010971 -0.01093 0.0028477 0 0.0067616 -0.0090765 -0.0085754 -0.012968 -0.0033064 -0.026809 6.6265 0.0020705 0.00038538 -0.00085766 0.0036288 0.0038234 -0.0053432 0.0062801 0.014679 -0.0024652 0 0.057182 0 0.0010241 0.00068352 0.00041644 0.00059895 0.47486 -0.023377 0.0022083 0.0050389 -0.0092693 -0.0075347 -0.0084972 -0.0051825 -0.023099 -0.030185 0.24555 -0.056331 -0.0058835 0.37386 0.14168 0.14659 0.04713 0.039029 0.10115 0.0068634 0.006984 0.042732 0.051239
1.0391 -0.009782 -0.01019 -0.0093741 0.0077561 0 0.0090844 -0.0095535 -0.0074399 -0.014534 -0.0018333 -0.025688 6.6813 0.0018899 0.0016988 -0.0016451 0.00032251 0.0055263 -0.0044572 0.0082631 0.020513 -0.0029736 0 0.057204 0 0.0013316 0.0003972 0.00027237 6.9851e-05 0.4494 -0.024219 0.0089746 0.006193 -0.0070563 -0.0082188 -0.011354 -0.0030364 -0.026381 -0.031833 0.2537 -0.058188 0.030282 0.38192 0.13855 0.15829 0.036006 0.040042 0.11048 0.0086315 0.022583 0.055855 0.055917
1.043 -0.0076743 -0.0090067 -0.0083974 0.0018144 0 -0.0017015 -0.010312 -0.0071471 -0.014085 -0.0064758 -0.017337 6.7357 0.002203 0.0047207 -0.0019658 -0.0021599 0.0075203 -0.0036096 0.010312 0.024116 -0.002121 0 0.054554 0 0.0012167 0.00029439 0.00037761 0.00015388 0.45202 -0.019851 0.0030376 -0.0047613 -0.0076519 -0.008513 -0.013542 -0.0074147 -0.021623 -0.023139 0.26908 -0.056548 0.064037 0.39337 0.13522 0.15876 0.019934 0.031978 0.11451 0.00061805 0.03398 0.064443 0.056538
1.0469 -0.005549 -0.0071011 -0.0063319 -0.0096346 0 -0.017919 -0.0095465 -0.0076339 -0.0121 -0.013101 -0.0088555 6.8028 0.0020028 0.0075022 -0.0017633 -0.002912 0.0079454 -0.0032295 0.011501 0.021326 -0.00095136 0 0.049938 0 0.00053169 0.00021891 0.0002927 0.00081105 0.45859 -0.013949 -0.010449 -0.019586 -0.0096612 -0.0076643 -0.013664 -0.014773 -0.01258 -0.0096582 0.28814 -0.055638 0.087149 0.40181 0.12746 0.14159 -0.0032066 0.010245 0.10765 -0.017363 0.035769 0.062779 0.050512
1.0508 -0.0035218 -0.0050474 -0.0030077 -0.018163 0 -0.027488 -0.0066221 -0.008385 -0.009946 -0.015783 -0.0070818 6.8853 0.0010275 0.0080905 -0.0014839 -0.0027898 0.0058935 -0.0018671 0.011803 0.015711 0.00020456 0 0.044524 0 -0.00022378 6.4252e-05 -0.00019912 0.0013125 0.44198 -0.011 -0.021247 -0.026935 -0.010143 -0.0067373 -0.012153 -0.019465 -0.0054933 0.00059484 0.30305 -0.063776 0.085913 0.39487 0.10673 0.096253 -0.038187 -0.032769 0.080979 -0.045565 0.019889 0.041835 0.040365
1.0547 -0.0018345 -0.0035061 0.00057064 -0.018009 0 -0.022098 -0.0024944 -0.0084454 -0.0083036 -0.011556 -0.013053 6.9741 0.0002831 0.0062618 -0.001587 -0.0024499 0.0026528 0.0019219 0.011978 0.014612 0.0019937 0 0.039678 0 -0.000234 -5.3222e-05 -0.00077354 0.0010628 0.38355 -0.012679 -0.021 -0.020148 -0.007588 -0.0065727 -0.010778 -0.01743 -0.0047512 0.001753 0.30335 -0.0875 0.056256 0.3635 0.067547 0.025543 -0.085394 -0.094191 0.036018 -0.078734 -0.012494 0.0022942 0.032686
1.0586 -0.00082878 -0.0023666 0.0034002 -0.009483 0 -0.0035342 0.001069 -0.0069355 -0.006699 -0.0027748 -0.021057 7.0564 0.00098829 0.0035209 -0.002073 -0.0011844 0.0009827 0.0072095 0.012507 0.020588 0.0044908 0 0.035563 0 0.00079067 5.8084e-05 -0.00084617 0.00027067 0.27957 -0.016227 -0.009054 -0.0020235 -0.0033284 -0.0065045 -0.010651 -0.0085899 -0.01 -0.0064451 0.28893 -0.12235 0.010143 0.31448 0.015847 -0.055017 -0.13805 -0.16135 -0.014817 -0.1108 -0.05103 -0.044258 0.031972
1.0625 -0.00037194 -0.00077981 0.0052207 0.0018323 0 0.016834 0.0029331 -0.0036763 -0.0042954 0.0049369 -0.023121 7.1261 0.0030532 0.0015877 -0.0024161 0.001855 0.0026696 0.010762 0.012855 0.027898 0.0060836 0 0.030051 0 0.0021381 0.00037015 -0.00017516 -0.00028694 0.1414 -0.016436 0.0070183 0.016725 0.00012995 -0.0053319 -0.010708 0.003194 -0.016448 -0.017975 0.26102 -0.16382 -0.043669 0.25418 -0.042924 -0.13451 -0.19042 -0.22476 -0.062333 -0.13762 -0.088348 -0.089247 0.035323
1.0664 0.00051084 0.0019538 0.0063394 0.0091645 0 0.025911 0.0035239 0.00066389 -0.00073079 0.0072616 -0.015253 7.1892 0.004815 0.0009686 -0.0019774 0.0056314 0.0065446 0.0098374 0.012067 0.02816 0.0047713 0 0.020016 0 0.0026042 0.00056235 0.00084523 -0.00015389 -0.010909 -0.0099085 0.016897 0.024598 0.0018665 -0.0028705 -0.0083802 0.012311 -0.018 -0.023565 0.22245 -0.20592 -0.094979 0.19101 -0.10176 -0.20107 -0.23576 -0.27404 -0.096495 -0.15501 -0.11644 -0.12322 0.034162
1.0703 0.0029316 0.0055981 0.0070906 0.0092146 0 0.018722 0.0043811 0.0050711 0.0038429 0.004404 -0.00043224 7.2588 0.0044707 0.00085662 -0.00062494 0.007276 0.0090971 0.0049168 0.010059 0.019137 0.0007709 0 0.0046148 0 0.0015983 0.00030514 0.0015075 0.00027184 -0.15988 0.0019401 0.015266 0.017437 0.0032422 0.00018061 -0.0020823 0.014651 -0.01125 -0.016622 0.18202 -0.23302 -0.12214 0.14625 -0.14226 -0.22923 -0.25642 -0.28471 -0.09554 -0.15265 -0.11839 -0.12579 0.022106
1.0742 0.0067802 0.0091253 0.0076263 0.0044458 0 0.0025347 0.0066538 0.00888 0.0090809 0.00048462 0.013836 7.3427 0.0018505 0.00015359 0.00095346 0.0047622 0.0074833 -0.00056066 0.0080497 0.0071178 -0.0027995 0 -0.012743 0 -0.00023739 -0.00037582 0.0014019 0.00019796 -0.29992 0.013782 0.0059895 0.0017826 0.0058943 0.003727 0.0069045 0.01032 0.0021947 0.0014682 0.15053 -0.24058 -0.12414 0.1273 -0.15897 -0.22405 -0.25184 -0.26091 -0.066105 -0.13385 -0.098585 -0.10242 0.0012512
1.0781 0.010301 0.011609 0.0080692 0.0013226 0 -0.0085617 0.0098974 0.012051 0.01436 1.8549e-05 0.021185 7.4358 -0.0012284 -0.0015353 0.0016635 -0.0005866 0.0022543 -0.0033384 0.0074956 0.000395 -0.0026207 0 -0.026506 0 -0.0015537 -0.0010534 0.00072071 -0.00059432 -0.43689 0.02053 -0.00086686 -0.0094916 0.0095626 0.0086906 0.015131 0.0040507 0.016625 0.021261 0.13123 -0.22993 -0.1059 0.1327 -0.15334 -0.1936 -0.22516 -0.20967 -0.017016 -0.10218 -0.063381 -0.061281 -0.019694
1.082 0.011515 0.012925 0.0085829 0.0053407 0 -0.0046987 0.012379 0.014874 0.018514 0.0045743 0.020762 7.5232 -0.0024166 -0.0037518 0.00097223 -0.0048294 -0.0028863 -0.0032486 0.0086412 0.0010148 0.0012595 0 -0.033839 0 -0.0014872 -0.0012506 1.1379e-05 -0.001381 -0.57735 0.021204 0.002793 -0.0066129 0.012394 0.015331 0.019771 0.002407 0.025966 0.031758 0.12583 -0.20386 -0.073617 0.15877 -0.12873 -0.14696 -0.18093 -0.13946 0.041999 -0.061996 -0.019906 -0.011544 -0.033551
1.0859 0.010298 0.013605 0.0091797 0.016256 0 0.011986 0.012731 0.017495 0.020347 0.012091 0.017182 7.5942 -0.00077299 -0.00572 -0.00041828 -0.0050393 -0.0042733 -0.0030153 0.010286 0.0035126 0.0050296 0 -0.037457 0 -0.00036802 -0.00084864 -0.00031289 -0.0012111 -0.71676 0.019295 0.016164 0.0095672 0.013362 0.021614 0.020893 0.009054 0.027883 0.029055 0.13532 -0.16831 -0.038395 0.19726 -0.092593 -0.099253 -0.12767 -0.064958 0.094502 -0.02111 0.019681 0.031064 -0.040642
1.0898 0.0088172 0.014123 0.0096136 0.02745 0 0.029258 0.011433 0.019764 0.019982 0.018889 0.016547 7.6527 0.0025214 -0.0068907 -0.0010221 -0.0021136 -0.0015087 -0.0052614 0.011012 0.0014635 0.0048226 0 -0.043082 0 0.00070585 -0.00015132 -0.00022633 2.0557e-05 -0.83799 0.019527 0.02971 0.028025 0.013835 0.02434 0.021108 0.021501 0.025265 0.019684 0.15368 -0.13809 -0.020061 0.22616 -0.065242 -0.075776 -0.085727 -0.014996 0.11444 0.0030984 0.035104 0.041619 -0.046588
1.0938 0.0095231 0.014443 0.0096796 0.03062 0 0.034719 0.010635 0.021438 0.019547 0.022423 0.021807 7.7156 0.0052044 -0.0071 3.5386e-05 0.00032086 0.00233 -0.0098105 0.010451 -0.0056739 0.00085967 0 -0.053592 0 0.00093465 0.00043052 4.4188e-05 0.0013284 -0.92208 0.023997 0.032626 0.035963 0.01625 0.022459 0.023011 0.032382 0.023809 0.015056 0.17271 -0.11983 -0.022341 0.23482 -0.056782 -0.080538 -0.06451 0.0015776 0.10018 0.0036059 0.023776 0.019019 -0.05492
1.0977 0.012597 0.014242 0.009638 0.022535 0 0.025417 0.01232 0.022424 0.021754 0.022696 0.030842 7.7977 0.0057256 -0.0064552 0.0019939 -0.00019685 0.0037065 -0.013932 0.0092298 -0.012608 -0.0025019 0 -0.065635 0 0.00044645 0.00072268 0.00028746 0.0015456 -0.96099 0.030856 0.021679 0.028589 0.021157 0.018847 0.026891 0.03494 0.027406 0.021494 0.18904 -0.11502 -0.044866 0.21968 -0.070437 -0.11305 -0.067654 -0.017985 0.053178 -0.023266 -0.014254 -0.034964 -0.062935
1.1016 0.015585 0.013408 0.010139 0.0082937 0 0.0093846 0.016406 0.022765 0.027127 0.021632 0.038328 7.8975 0.0042779 -0.0052018 0.0030362 -0.0024908 0.0019791 -0.015117 0.0078602 -0.014329 -0.001175 0 -0.072363 0 -4.5368e-05 0.00082076 0.00040934 0.00046492 -0.96042 0.036173 0.0041654 0.01246 0.025913 0.01791 0.030646 0.028502 0.034897 0.034798 0.2 -0.12337 -0.085009 0.17977 -0.10688 -0.16996 -0.096517 -0.073121 -0.021982 -0.079168 -0.076536 -0.11549 -0.065243
1.1055 0.015753 0.012209 0.011512 -0.0020692 0 -0.0014698 0.020559 0.022459 0.032645 0.021232 0.039677 7.9979 0.0023524 -0.003618 0.0021519 -0.0033761 -9.5485e-05 -0.013509 0.0060829 -0.011077 0.0042936 0 -0.069759 0 -6.512e-05 0.00084988 0.00035538 -0.00097821 -0.93089 0.036978 -0.0074693 -9.8171e-05 0.026672 0.02107 0.031624 0.019117 0.040828 0.044347 0.20292 -0.14034 -0.1344 0.1181 -0.16154 -0.24079 -0.15012 -0.1579 -0.11233 -0.16455 -0.15514 -0.20883 -0.060621
1.1094 0.012773 0.010967 0.013142 -0.0012579 0 -0.00067302 0.021932 0.021375 0.03373 0.021947 0.034112 8.0819 0.0013534 -0.0018762 0.00043128 -0.0014653 0.00087249 -0.011626 0.0035194 -0.0070672 0.0090572 0 -0.060283 0 0.00022398 0.00078253 6.8935e-05 -0.0016497 -0.87684 0.033018 -0.0050493 -0.00068854 0.021869 0.024985 0.028512 0.014458 0.039691 0.042761 0.2016 -0.15341 -0.17749 0.055352 -0.21251 -0.30373 -0.20829 -0.24234 -0.19149 -0.2556 -0.22773 -0.28897 -0.054077
1.1133 0.0089131 0.0097158 0.013744 0.0095338 0 0.0087767 0.019339 0.019335 0.028164 0.022366 0.02484 8.1501 0.0014907 3.5906e-05 0.00022113 0.0012297 0.0055409 -0.011804 0.00073032 -0.0053124 0.0087723 0 -0.050209 0 0.00037153 0.00052904 -0.00040464 -0.0012665 -0.794 0.026351 0.009263 0.0091834 0.013813 0.024707 0.021877 0.017238 0.03031 0.032017 0.19855 -0.15788 -0.20961 0.0016848 -0.24875 -0.35088 -0.25979 -0.31098 -0.24921 -0.33634 -0.28332 -0.34575 -0.051534
1.1172 0.0066286 0.0082684 0.012478 0.021514 0 0.017926 0.014013 0.016203 0.018224 0.020329 0.016509 8.2215 0.0018229 0.0021452 0.0027052 0.0017467 0.011011 -0.013969 -0.0008526 -0.0048729 0.003907 0 -0.043396 0 0.0002296 0.00014862 -0.00082145 -0.00047878 -0.67618 0.019698 0.024724 0.02011 0.0068953 0.018625 0.013559 0.022957 0.016896 0.020689 0.19525 -0.1515 -0.2288 -0.036659 -0.26325 -0.37801 -0.29701 -0.35346 -0.27953 -0.39455 -0.31426 -0.37313 -0.052926
1.1211 0.0061877 0.0065749 0.0097907 0.025023 0 0.019098 0.0084458 0.011891 0.0088134 0.014687 0.011939 8.3159 0.0013248 0.0041261 0.0063246 -0.00020246 0.013219 -0.015847 -0.00032277 -0.0032575 -0.00086917 0 -0.037779 0 7.9819e-05 -0.00013195 -0.00086166 -1.7414e-05 -0.52368 0.014874 0.029902 0.022452 0.0041242 0.010042 0.0058588 0.024022 0.0059717 0.015629 0.19297 -0.13317 -0.23465 -0.053866 -0.24924 -0.38217 -0.31173 -0.35885 -0.27752 -0.41509 -0.31206 -0.36581 -0.051423
1.125 0.0058092 0.0048754 0.0070418 0.016632 0 0.011027 0.0044817 0.0064261 0.0033261 0.0064404 0.010396 8.4349 -2.0953e-05 0.0051498 0.0078805 -0.0017808 0.010306 -0.015254 0.0015048 -0.00036788 -0.0014406 0 -0.027924 0 0.00020587 -0.00015833 -0.00043113 6.456e-05 -0.34613 0.012001 0.020651 0.013419 0.0050272 0.0038379 0.00083926 0.016547 0.0015872 0.016211 0.19142 -0.10813 -0.23286 -0.050309 -0.20807 -0.36775 -0.29839 -0.32191 -0.24727 -0.38198 -0.27121 -0.32652 -0.039826
1.1289 0.0038869 0.0034183 0.0051699 0.0012408 0 -0.0011488 0.0023044 0.00022672 0.0012543 -0.0016383 0.00845 8.5582 -0.0011502 0.0043363 0.0054916 -0.00048584 0.0040185 -0.012187 0.0026172 0.0010858 0.0018634 0 -0.010869 0 0.00047103 -6.2019e-05 0.00016432 0.00023431 -0.15887 0.009575 0.0026012 -0.0014255 0.0064548 0.0019023 -0.00057731 0.0037601 0.0024842 0.015917 0.1889 -0.08545 -0.23154 -0.040429 -0.15999 -0.34888 -0.27037 -0.26527 -0.20933 -0.31631 -0.21018 -0.27601 -0.017528
1.1328 0.00065934 0.002078 0.0037462 -0.011894 0 -0.0099727 0.00088677 -0.0056376 -0.00040354 -0.0067855 0.0026572 8.6629 -0.00099962 0.0016401 0.00052824 0.0024135 -0.0018411 -0.0087614 0.0017031 -0.00094202 0.0050733 0 0.010591 0 0.00042104 -0.00015121 0.00041528 0.00070386 0.02293 0.0053799 -0.013145 -0.012596 0.0052558 0.0019496 0.00039947 -0.0068386 0.003287 0.0087234 0.18442 -0.068605 -0.23253 -0.030683 -0.11485 -0.33051 -0.23392 -0.19951 -0.17226 -0.22975 -0.13759 -0.22265 0.0089271
1.1367 -0.0024311 0.00036555 0.0014325 -0.015727 0 -0.010603 -0.00086574 -0.0097056 -0.0038066 -0.0081794 -0.0077699 8.7447 0.00026144 -0.0015953 -0.0034949 0.0027054 -0.0043556 -0.0071339 -0.00051272 -0.0049555 0.0048446 0 0.030141 0 -0.00020288 -0.00055575 5.1894e-05 0.0010415 0.18882 -0.0019535 -0.017748 -0.013495 0.00055655 0.00037837 0.00048341 -0.009841 -0.0012427 -0.0059409 0.17723 -0.060049 -0.23657 -0.026815 -0.081662 -0.31648 -0.19534 -0.13497 -0.14348 -0.1353 -0.062329 -0.17393 0.031644
1.1406 -0.0046469 -0.0021152 -0.0025834 -0.0098725 0 -0.0037614 -0.003417 -0.011037 -0.0085595 -0.0075399 -0.020016 8.8225 0.0011761 -0.0031269 -0.0040563 -0.0021059 -0.0033279 -0.0074603 -0.001907 -0.0072779 0.0015627 0 0.043139 0 -0.0011308 -0.0010252 -0.00067619 0.00066751 0.3353 -0.01154 -0.01047 -0.0049827 -0.0058947 -0.004321 -0.0036816 -0.0062201 -0.012056 -0.023213 0.16627 -0.061547 -0.24139 -0.036115 -0.07361 -0.30964 -0.16376 -0.086809 -0.13215 -0.055924 0.0012775 -0.13921 0.047158
1.1445 -0.0067221 -0.0052455 -0.0076407 -0.00035948 0 0.0046525 -0.0067178 -0.010143 -0.01295 -0.0078372 -0.0291 8.9199 0.00041763 -0.0012583 -0.0017227 -0.0092926 -0.00077755 -0.0078025 -0.00088676 -0.006034 -0.0016204 0 0.04976 0 -0.0017867 -0.0011435 -0.0011739 -0.00036082 0.46523 -0.020234 0.0011719 0.0051274 -0.01126 -0.010903 -0.01256 -0.0021658 -0.024807 -0.036346 0.15282 -0.066455 -0.24092 -0.05581 -0.08742 -0.30529 -0.14356 -0.059517 -0.13462 -0.009201 0.043796 -0.11806 0.05677
1.1484 -0.0096473 -0.0084663 -0.012122 0.0046331 0 0.0071009 -0.0106 -0.0089665 -0.01614 -0.011047 -0.030957 9.0415 -0.00159 0.0037392 0.00076681 -0.012721 0.0010818 -0.0060721 0.0023396 -0.0029953 -0.002215 0 0.05361 0 -0.0018205 -0.00075634 -0.00099555 -0.0012483 0.58394 -0.024546 0.0068795 0.0073367 -0.013764 -0.017146 -0.022497 -0.003908 -0.032765 -0.040384 0.13822 -0.069432 -0.23341 -0.079787 -0.1128 -0.29921 -0.13276 -0.04769 -0.1434 0.0064814 0.066377 -0.10557 0.062558
1.1523 -0.013114 -0.011269 -0.014892 0.00016211 0 -0.00063752 -0.014829 -0.0096166 -0.01869 -0.016674 -0.025359 9.1673 -0.0026361 0.0093959 0.0012942 -0.0085999 0.0015195 -0.0021649 0.0062122 -0.0012021 -0.00045495 0 0.057867 0 -0.0013853 -0.00014316 -0.00022184 -0.0012311 0.69315 -0.023344 0.0009062 -0.0027582 -0.013947 -0.021447 -0.028056 -0.01296 -0.031633 -0.034264 0.12323 -0.067373 -0.21865 -0.10394 -0.14261 -0.28908 -0.12974 -0.047405 -0.15365 -0.0061809 0.070191 -0.098756 0.06456
1.1563 -0.015635 -0.013574 -0.016205 -0.012224 0 -0.016086 -0.01884 -0.012756 -0.021218 -0.022168 -0.016681 9.2711 -0.00070007 0.012383 9.775e-05 0.00061313 0.0013678 0.0017886 0.0091816 -0.0013681 0.0017184 0 0.062836 0 -0.00091037 0.00026298 0.00060696 -0.00037699 0.78743 -0.019101 -0.013866 -0.020773 -0.014072 -0.022905 -0.026514 -0.025216 -0.022845 -0.021562 0.10857 -0.057486 -0.19752 -0.12376 -0.16864 -0.2729 -0.13217 -0.053566 -0.16013 -0.041624 0.057748 -0.094267 0.062278
1.1602 -0.016251 -0.015624 -0.017203 -0.025407 0 -0.030996 -0.021708 -0.017048 -0.02331 -0.024813 -0.011561 9.3447 0.0037605 0.010631 -0.0011315 0.0082345 0.0017628 0.0034048 0.010503 -0.0013659 0.0028968 0 0.066735 0 -0.00066838 0.00029791 0.0009217 0.00048465 0.85712 -0.016353 -0.02807 -0.035963 -0.016043 -0.021125 -0.020551 -0.033966 -0.012868 -0.0096916 0.095234 -0.037466 -0.17579 -0.13259 -0.17749 -0.24995 -0.13582 -0.05819 -0.15581 -0.084935 0.035117 -0.087953 0.057916
1.1641 -0.015778 -0.017591 -0.018642 -0.031467 0 -0.036688 -0.022646 -0.020232 -0.024143 -0.023593 -0.014539 9.4049 0.0076174 0.0047639 -0.0014623 0.0093777 0.002866 0.0024373 0.010075 0.00082704 0.0029685 0 0.068214 0 -0.00060126 0.00016053 0.00053801 0.00062866 0.89621 -0.018309 -0.032757 -0.038657 -0.019488 -0.016957 -0.016261 -0.034275 -0.0088462 -0.0065738 0.083363 -0.013841 -0.15999 -0.13401 -0.17263 -0.22571 -0.13736 -0.058715 -0.14464 -0.11928 0.013602 -0.07934 0.056542
1.168 -0.016105 -0.019427 -0.020195 -0.027355 0 -0.030336 -0.021677 -0.020975 -0.023818 -0.019712 -0.024536 9.4767 0.0075944 -0.0022086 -0.0016655 0.005004 0.0037192 0.0011821 0.0081679 0.004554 0.0021102 0 0.067847 0 -0.00051827 9.7353e-05 -0.0002645 0.00013312 0.90872 -0.024318 -0.026001 -0.027487 -0.021874 -0.013186 -0.017872 -0.025933 -0.013612 -0.015375 0.073403 0.010311 -0.15226 -0.13007 -0.15731 -0.20255 -0.13595 -0.055886 -0.12935 -0.13994 -0.0029981 -0.068898 0.062093
1.1719 -0.018372 -0.021167 -0.021057 -0.017403 0 -0.017378 -0.019831 -0.01992 -0.023396 -0.015653 -0.03497 9.5702 0.0033696 -0.0068255 -0.0029708 0.00023037 0.0032561 0.0022608 0.0056649 0.0074624 2.8875e-05 0 0.0674 0 -0.00036625 7.9583e-05 -0.00099817 -0.00033253 0.90869 -0.030267 -0.01425 -0.010822 -0.020931 -0.013178 -0.023904 -0.013598 -0.023692 -0.031003 0.06586 0.032169 -0.15369 -0.1229 -0.13538 -0.18235 -0.13104 -0.050875 -0.11269 -0.14417 -0.011758 -0.057229 0.073247
1.1758 -0.022138 -0.023303 -0.021187 -0.01048 0 -0.0079083 -0.018631 -0.019126 -0.023457 -0.013727 -0.037959 9.6729 -0.0017906 -0.0074108 -0.0052911 -0.00096382 0.0014237 0.0057585 0.0041896 0.0086277 -0.0032073 0 0.067956 0 -0.00025712 -0.00012584 -0.0013076 -0.00032712 0.91551 -0.031608 -0.0074817 -0.001002 -0.017362 -0.017865 -0.028516 -0.0043351 -0.031802 -0.042421 0.06214 0.047814 -0.16455 -0.11507 -0.11307 -0.16721 -0.12187 -0.046144 -0.098693 -0.13038 -0.0092496 -0.045341 0.083776
1.1797 -0.026323 -0.026656 -0.021864 -0.013568 0 -0.0096637 -0.019298 -0.020461 -0.023226 -0.01513 -0.029873 9.7635 -0.0037519 -0.0050144 -0.0070952 0.00086052 -0.00070135 0.0086219 0.0052038 0.0096368 -0.0060058 0 0.068859 0 -0.00027916 -0.00058674 -0.0011486 -0.00010524 0.94916 -0.026666 -0.011979 -0.0057098 -0.015058 -0.024305 -0.02699 -0.0038304 -0.032049 -0.040364 0.063086 0.056154 -0.17861 -0.10734 -0.096178 -0.15535 -0.10865 -0.043142 -0.088933 -0.10706 0.0027018 -0.034191 0.087438
1.1836 -0.030572 -0.031666 -0.024915 -0.026632 0 -0.022948 -0.022261 -0.02431 -0.021794 -0.019834 -0.014198 9.8316 -0.0011786 -0.0023646 -0.0070954 0.0020997 -0.0019099 0.0072822 0.00848 0.012056 -0.0059382 0 0.068542 0 -0.00037045 -0.0010289 -0.00073937 -0.00023588 1.0268 -0.017861 -0.026199 -0.02303 -0.018114 -0.028183 -0.020342 -0.013181 -0.024056 -0.024579 0.067636 0.05969 -0.1907 -0.097637 -0.083077 -0.14342 -0.092042 -0.039735 -0.080591 -0.081729 0.019835 -0.02369 0.082952
1.1875 -0.03535 -0.037723 -0.031192 -0.04279 0 -0.041036 -0.027187 -0.029517 -0.02018 -0.026909 0.00045065 9.8839 0.0033442 -0.0016448 -0.0057424 0.00027032 -0.0019362 0.0012537 0.011726 0.014561 -0.0022393 0 0.066623 0 -0.00041072 -0.0011307 -0.0003792 -0.00087768 1.1579 -0.010227 -0.042462 -0.04353 -0.027167 -0.02827 -0.014737 -0.028166 -0.013135 -0.0042639 0.074993 0.059891 -0.19829 -0.083765 -0.071246 -0.12929 -0.072056 -0.033539 -0.071189 -0.057204 0.040272 -0.013621 0.074799
1.1914 -0.04081 -0.043322 -0.039621 -0.053514 0 -0.05509 -0.033278 -0.034412 -0.021395 -0.034884 0.005656 9.9331 0.00583 -0.0028578 -0.0047187 -0.0037103 -0.0014338 -0.0058451 0.01245 0.013996 0.0026462 0 0.065589 0 -0.00038687 -0.00096534 -0.00026065 -0.0015755 1.3372 -0.0085049 -0.052617 -0.05705 -0.038548 -0.027965 -0.016177 -0.041744 -0.0066224 0.0087184 0.084068 0.058443 -0.19942 -0.06331 -0.057247 -0.11089 -0.048709 -0.021749 -0.057889 -0.035439 0.062258 -0.0036466 0.069869
1.1953 -0.046095 -0.047115 -0.04768 -0.054612 0 -0.059563 -0.039569 -0.038043 -0.027726 -0.042128 -0.0019771 9.984 0.0045761 -0.0040806 -0.0049468 -0.0069983 -0.00078811 -0.0091868 0.01069 0.010074 0.0048352 0 0.070386 0 -0.00040095 -0.0010088 -0.00036882 -0.0017796 1.5444 -0.014678 -0.05326 -0.058857 -0.047224 -0.031756 -0.025332 -0.048442 -0.0091921 0.0077733 0.091962 0.058162 -0.19183 -0.030587 -0.032083 -0.084556 -0.021616 0.0026695 -0.034715 -0.016136 0.084624 0.007313 0.073466
1.1992 -0.050091 -0.049028 -0.053031 -0.048509 0 -0.054682 -0.045218 -0.040789 -0.037947 -0.047429 -0.019522 10.031 0.0014347 -0.0033247 -0.0053941 -0.007729 0.00098222 -0.0070245 0.0097637 0.0084618 0.0028919 0 0.085586 0 -0.0005118 -0.001589 -0.00051285 -0.0014322 1.7548 -0.027156 -0.047199 -0.051401 -0.050784 -0.040154 -0.037128 -0.047736 -0.020382 -0.0057903 0.096314 0.060404 -0.18 0.0099807 0.0040208 -0.053354 0.0064545 0.036584 -0.0045916 0.0040752 0.10747 0.019895 0.087578
1.2031 -0.052647 -0.050333 -0.055093 -0.041801 0 -0.045488 -0.049835 -0.044036 -0.047854 -0.050649 -0.040075 10.07 -0.00039815 -0.00032893 -0.0041216 -0.0060042 0.0058643 -0.0021906 0.013763 0.017701 -0.0001498 0 0.11174 0 -0.00063021 -0.0023547 -0.00048165 -0.00093472 1.9574 -0.04179 -0.041004 -0.041829 -0.050745 -0.048821 -0.0453 -0.044051 -0.035636 -0.026086 0.09637 0.065291 -0.16581 0.054381 0.048292 -0.019728 0.033499 0.076494 0.028961 0.025759 0.13104 0.034268 0.11128
1.207 -0.054543 -0.052412 -0.0553 -0.040631 0 -0.038901 -0.053674 -0.049074 -0.054049 -0.052926 -0.05663 10.101 0.00037158 0.0033022 -0.00050676 -0.0024382 0.015052 0.00088032 0.023884 0.041686 0.00088046 0 0.14386 0 -0.00062109 -0.0024393 -0.00022819 -0.00059707 2.1616 -0.054104 -0.040848 -0.037707 -0.050324 -0.053187 -0.047668 -0.043439 -0.049638 -0.047218 0.091765 0.072693 -0.15073 0.098391 0.097136 0.01379 0.05748 0.11856 0.062146 0.048608 0.15531 0.05033 0.14143
1.2109 -0.056082 -0.055203 -0.055715 -0.047196 0 -0.040254 -0.057356 -0.055882 -0.057098 -0.055985 -0.065347 10.128 0.0021808 0.0056521 0.0037922 0.0032958 0.027334 0.00085038 0.037196 0.074748 0.0085999 0 0.17395 0 -0.00048854 -0.0012834 7.2889e-05 -0.00028995 2.382 -0.06169 -0.049011 -0.043132 -0.051409 -0.053541 -0.047592 -0.04945 -0.059481 -0.065005 0.082255 0.082143 -0.13628 0.13485 0.14369 0.043006 0.074838 0.15621 0.088357 0.070634 0.17972 0.067563 0.17311
1.2148 -0.056132 -0.056828 -0.057028 -0.058801 0 -0.050199 -0.061119 -0.062648 -0.060576 -0.060786 -0.067207 10.148 0.002682 0.0061966 0.006243 0.011815 0.039414 0.0012038 0.049173 0.1047 0.020666 0 0.19625 0 -0.0003938 0.0007035 0.00017881 0.00027208 2.6114 -0.065523 -0.062458 -0.05633 -0.053817 -0.054736 -0.050685 -0.061008 -0.065808 -0.076658 0.069911 0.091294 -0.12417 0.15384 0.17546 0.061663 0.081026 0.17967 0.098644 0.085875 0.20123 0.082821 0.20067
1.2188 -0.053179 -0.055053 -0.057651 -0.069131 0 -0.06328 -0.064235 -0.066653 -0.066915 -0.066494 -0.067679 10.151 0.0013758 0.0060313 0.0057754 0.022122 0.04821 0.0070617 0.0575 0.1218 0.032046 0 0.21113 0 -0.00045671 0.0024017 3.4021e-05 0.0010148 2.8109 -0.069243 -0.073958 -0.069772 -0.056908 -0.060598 -0.059954 -0.0733 -0.071644 -0.081581 0.057766 0.097959 -0.11525 0.15661 0.19031 0.069619 0.077419 0.18896 0.094511 0.09259 0.21751 0.093093 0.22029
1.2227 -0.047558 -0.049541 -0.055003 -0.071091 0 -0.070039 -0.065335 -0.0662 -0.07456 -0.070683 -0.073921 10.131 -7.4898e-05 0.0065149 0.0036222 0.031102 0.053238 0.020019 0.063338 0.1259 0.039527 0 0.22362 0 -0.00057898 0.0029849 -0.00012212 0.0014658 2.9321 -0.076489 -0.075634 -0.07381 -0.060852 -0.069207 -0.073432 -0.080605 -0.079929 -0.08341 0.047497 0.10078 -0.11066 0.14454 0.18789 0.06684 0.064867 0.18476 0.077551 0.090476 0.22688 0.096085 0.23217
1.2266 -0.042291 -0.042938 -0.048268 -0.060799 0 -0.063037 -0.063602 -0.06217 -0.079479 -0.070899 -0.089846 10.102 -2.1457e-05 0.0078169 0.0018752 0.035539 0.056913 0.036037 0.068983 0.12541 0.043872 0 0.23753 0 -0.00053202 0.0026697 5.4006e-05 0.0013065 2.9552 -0.087767 -0.063807 -0.063065 -0.065697 -0.074453 -0.085729 -0.079264 -0.091205 -0.089336 0.040689 0.098614 -0.11155 0.12029 0.16936 0.054056 0.044907 0.16887 0.050527 0.080157 0.22799 0.089756 0.24003
1.2305 -0.041192 -0.039583 -0.040305 -0.041269 0 -0.043565 -0.059856 -0.057711 -0.079185 -0.066575 -0.11154 10.087 0.0010941 0.0088982 0.0013961 0.034792 0.062374 0.048517 0.074699 0.1294 0.047757 0 0.25015 0 -0.00024102 0.0024249 0.00066475 0.0008458 2.9072 -0.099021 -0.042546 -0.041735 -0.069673 -0.072311 -0.091676 -0.069579 -0.10259 -0.10416 0.040653 0.089611 -0.12121 0.090597 0.13894 0.033342 0.021459 0.14568 0.02019 0.064968 0.21818 0.069911 0.24734
1.2344 -0.045851 -0.04263 -0.036636 -0.022922 0 -0.023428 -0.056373 -0.055994 -0.074759 -0.059904 -0.1271 10.101 0.0011755 0.0088925 0.0013199 0.031347 0.070668 0.053644 0.078264 0.13986 0.052214 0 0.25305 0 6.5046e-05 0.002934 0.0014152 0.00077675 2.8408 -0.10332 -0.02307 -0.023001 -0.069701 -0.065016 -0.089092 -0.05606 -0.1086 -0.12315 0.047097 0.077558 -0.13707 0.067247 0.11045 0.013244 0.0025731 0.1248 -0.0033783 0.053368 0.20238 0.04222 0.25325
1.2383 -0.054458 -0.051814 -0.041721 -0.018746 0 -0.01853 -0.05538 -0.057798 -0.068954 -0.054833 -0.12307 10.134 -0.0010147 0.0083381 0.00056802 0.028716 0.079696 0.052964 0.07767 0.15068 0.055592 0 0.23911 0 4.6804e-05 0.003905 0.0018493 0.0014173 2.7927 -0.095056 -0.01811 -0.021241 -0.064564 -0.058733 -0.079237 -0.045637 -0.10371 -0.1317 0.059224 0.066017 -0.15563 0.054381 0.09015 -0.0018642 -0.0078786 0.10991 -0.016995 0.048882 0.1845 0.012353 0.2521
1.2422 -0.063546 -0.063671 -0.055315 -0.035816 0 -0.037456 -0.057471 -0.061156 -0.063132 -0.054691 -0.094269 10.153 -0.004044 0.0088544 -0.00042833 0.028817 0.085768 0.051073 0.073914 0.15358 0.055919 0 0.20973 0 -0.00038838 0.0044517 0.0017874 0.0023015 2.7627 -0.074185 -0.033969 -0.041754 -0.057473 -0.057541 -0.06559 -0.044037 -0.085629 -0.11523 0.076435 0.058014 -0.17362 0.054029 0.081883 -0.0091597 -0.0072589 0.10315 -0.01914 0.053491 0.1676 -0.014798 0.23767
1.2461 -0.070753 -0.073927 -0.072047 -0.068956 0 -0.073552 -0.06135 -0.063468 -0.056938 -0.059935 -0.049766 10.131 -0.0047886 0.011531 0.00018481 0.031212 0.086442 0.051089 0.070688 0.1455 0.053617 0 0.1758 0 -0.00095488 0.0041086 0.0015277 0.0026385 2.7296 -0.047557 -0.065429 -0.075755 -0.054473 -0.060291 -0.05237 -0.051942 -0.057681 -0.072223 0.097995 0.057685 -0.18618 0.067235 0.08919 -0.0058164 0.0072685 0.10639 -0.0091174 0.068724 0.15555 -0.032445 0.209
1.25 -0.075826 -0.080025 -0.084849 -0.10223 0 -0.10757 -0.0651 -0.064074 -0.05089 -0.067638 -0.0091463 10.067 -0.0013549 0.015701 0.0037332 0.034309 0.082328 0.052456 0.071201 0.13121 0.051319 0 0.15099 0 -0.0012425 0.0033583 0.0015682 0.0021635 2.6843 -0.026039 -0.097549 -0.10508 -0.059349 -0.063222 -0.043405 -0.063815 -0.028653 -0.018859 0.12159 0.070211 -0.1852 0.088091 0.11039 0.0071267 0.035335 0.11905 0.0086474 0.091985 0.15366 -0.030416 0.17315
1.2539 -0.079325 -0.081849 -0.089527 -0.1184 0 -0.12011 -0.067697 -0.064671 -0.048007 -0.073209 0.0093313 9.9825 0.0049123 0.019407 0.0091998 0.036737 0.076536 0.052794 0.075375 0.11945 0.05107 0 0.14302 0 -0.0010927 0.0030877 0.0020909 0.001425 2.6431 -0.018732 -0.11398 -0.11369 -0.069816 -0.064593 -0.041084 -0.071199 -0.0093975 0.02032 0.14408 0.091002 -0.17308 0.10553 0.13396 0.020634 0.067289 0.13546 0.025626 0.1157 0.15992 -0.013024 0.14233
1.2578 -0.080946 -0.080529 -0.08678 -0.11004 0 -0.1049 -0.069323 -0.067066 -0.051474 -0.073349 0.00017905 9.9042 0.010265 0.021095 0.013531 0.037629 0.07234 0.051264 0.080171 0.1162 0.052237 0 0.15006 0 -0.00070191 0.003581 0.0027335 0.0011736 2.6292 -0.027738 -0.1068 -0.097801 -0.07903 -0.065837 -0.045295 -0.068875 -0.007525 0.028482 0.16393 0.11672 -0.15236 0.11431 0.15393 0.029324 0.097879 0.15338 0.038271 0.13648 0.17321 0.016389 0.12748
1.2617 -0.079515 -0.07692 -0.080338 -0.08394 0 -0.072976 -0.070338 -0.070581 -0.060365 -0.06826 -0.026949 9.8368 0.0114 0.020837 0.013992 0.036377 0.070926 0.049653 0.082459 0.12053 0.052577 0 0.16433 0 -0.00036607 0.0041769 0.0029177 0.0015448 2.647 -0.046912 -0.081384 -0.067794 -0.081175 -0.068431 -0.053076 -0.05918 -0.023135 0.0063126 0.17981 0.14342 -0.12656 0.11023 0.16482 0.028091 0.122 0.17078 0.04375 0.15142 0.192 0.053345 0.13271
1.2656 -0.074462 -0.071293 -0.073397 -0.055815 0 -0.044598 -0.070239 -0.07199 -0.068647 -0.061495 -0.05538 9.765 0.0077693 0.019945 0.010462 0.032992 0.070958 0.050208 0.081449 0.12623 0.051197 0 0.17893 0 -0.00018192 0.0039921 0.0024343 0.0019612 2.6785 -0.06568 -0.052949 -0.041163 -0.07573 -0.07091 -0.059893 -0.050522 -0.048485 -0.031458 0.1895 0.16293 -0.10373 0.087795 0.15785 0.0079038 0.13075 0.18488 0.038711 0.1565 0.21374 0.088392 0.15417
1.2695 -0.066858 -0.064204 -0.066749 -0.039506 0 -0.035157 -0.067916 -0.068433 -0.069771 -0.057464 -0.073104 9.6716 0.0016264 0.019574 0.0055807 0.02888 0.070223 0.052859 0.078602 0.12765 0.049918 0 0.19168 0 -4.2979e-05 0.0029323 0.0016875 0.0018479 2.7044 -0.075581 -0.036763 -0.031678 -0.066606 -0.069994 -0.062344 -0.050803 -0.07231 -0.067908 0.1944 0.16918 -0.092573 0.054805 0.13526 -0.029254 0.12362 0.19431 0.027058 0.15362 0.23393 0.11031 0.18323
1.2734 -0.058833 -0.057183 -0.059853 -0.038835 0 -0.045569 -0.063108 -0.060611 -0.062922 -0.058351 -0.079004 9.5541 -0.0037857 0.01983 0.002579 0.026533 0.068 0.055003 0.075802 0.12472 0.051434 0 0.20385 0 0.00010246 0.0018774 0.0013214 0.0013205 2.7237 -0.075189 -0.038606 -0.041664 -0.057912 -0.064549 -0.060543 -0.061082 -0.086275 -0.093375 0.1968 0.16307 -0.093531 0.020407 0.10405 -0.076015 0.10568 0.1988 0.013048 0.14586 0.25061 0.11705 0.21123
1.2773 -0.052137 -0.052194 -0.052987 -0.047335 0 -0.063491 -0.057518 -0.053036 -0.054488 -0.062724 -0.080066 9.4238 -0.0062077 0.020189 0.0027438 0.027575 0.066072 0.054097 0.07403 0.1229 0.056284 0 0.21655 0 9.0388e-05 0.001809 0.0015854 0.0010488 2.7502 -0.070045 -0.051914 -0.061563 -0.051311 -0.057559 -0.058185 -0.074842 -0.089259 -0.10645 0.19818 0.14585 -0.10562 -0.0090407 0.069387 -0.12681 0.080736 0.19766 -0.00079534 0.13484 0.26246 0.10819 0.23261
1.2813 -0.047469 -0.050251 -0.047799 -0.054809 0 -0.073463 -0.054205 -0.050768 -0.052703 -0.066891 -0.083561 9.291 -0.005286 0.020436 0.0046712 0.03087 0.067292 0.050293 0.073548 0.12795 0.062046 0 0.22853 0 -0.00028038 0.0027946 0.0020947 0.0014709 2.7918 -0.067804 -0.06358 -0.076515 -0.047308 -0.05367 -0.059888 -0.083357 -0.086504 -0.10935 0.20022 0.11998 -0.12622 -0.026606 0.037475 -0.17483 0.053658 0.19002 -0.011967 0.1222 0.26826 0.084769 0.2452
1.2852 -0.044919 -0.050626 -0.045707 -0.055102 0 -0.067948 -0.055467 -0.05538 -0.060343 -0.067863 -0.091117 9.1539 -0.0023681 0.020902 0.0058218 0.033068 0.072714 0.04638 0.074606 0.14005 0.065628 0 0.23687 0 -0.00091896 0.003898 0.0022503 0.0022823 2.8375 -0.072275 -0.064101 -0.075902 -0.047583 -0.055053 -0.067607 -0.082311 -0.084444 -0.10422 0.20501 0.091864 -0.14573 -0.021164 0.019653 -0.20691 0.033616 0.17294 -0.017711 0.10928 0.2653 0.052616 0.24887
1.2891 -0.04447 -0.051452 -0.046179 -0.049623 0 -0.051588 -0.060882 -0.063604 -0.072345 -0.065478 -0.098473 9.0036 0.00035746 0.021775 0.0048656 0.031684 0.079929 0.045167 0.077304 0.15259 0.066169 0 0.2387 0 -0.0013841 0.004104 0.0018979 0.0027895 2.8625 -0.080732 -0.054465 -0.060113 -0.054155 -0.059998 -0.078774 -0.074092 -0.085387 -0.093141 0.21113 0.067478 -0.15601 -0.0006782 0.014219 -0.22399 0.02186 0.1497 -0.020275 0.096479 0.25632 0.023088 0.24431
1.293 -0.04567 -0.051138 -0.046973 -0.044947 0 -0.036546 -0.067129 -0.069675 -0.080235 -0.061945 -0.099521 8.8362 0.0010349 0.022521 0.0027265 0.027787 0.084577 0.046987 0.080804 0.15731 0.065507 0 0.23226 0 -0.0012486 0.0032856 0.0015281 0.002695 2.8407 -0.086208 -0.044471 -0.040027 -0.06545 -0.065127 -0.087562 -0.064488 -0.086224 -0.079323 0.21715 0.047782 -0.15471 0.030472 0.018794 -0.22767 0.01731 0.12194 -0.020489 0.083944 0.24206 0.0002038 0.23285
1.2969 -0.047116 -0.049274 -0.046136 -0.046894 0 -0.033037 -0.069753 -0.069214 -0.078687 -0.059309 -0.090775 8.6583 -0.00072919 0.022331 0.0015146 0.025261 0.084147 0.049612 0.083224 0.15121 0.065921 0 0.21706 0 -0.00054531 0.0022415 0.0017795 0.0023817 2.7465 -0.082675 -0.043905 -0.029108 -0.074286 -0.068027 -0.088283 -0.057511 -0.081871 -0.066525 0.22154 0.032802 -0.14091 0.067566 0.030122 -0.22039 0.018098 0.091573 -0.018975 0.071915 0.22344 -0.01311 0.21667
1.3008 -0.046928 -0.046415 -0.043516 -0.055445 0 -0.041994 -0.06564 -0.061636 -0.06823 -0.057209 -0.073515 8.4799 -0.0034891 0.021176 0.0024436 0.026967 0.080578 0.050325 0.082782 0.13901 0.06771 0 0.19429 0 0.00019627 0.0018363 0.0027337 0.00237 2.5542 -0.069145 -0.05379 -0.033373 -0.071902 -0.067406 -0.078595 -0.053008 -0.070195 -0.057148 0.2215 0.020729 -0.11501 0.10367 0.042002 -0.20598 0.020152 0.062065 -0.015615 0.061233 0.20151 -0.013809 0.19828
1.3047 -0.044215 -0.043267 -0.040255 -0.064054 0 -0.054792 -0.054672 -0.049729 -0.052908 -0.053079 -0.053095 8.3044 -0.0049549 0.020108 0.0046696 0.031635 0.078686 0.047974 0.079112 0.12876 0.069084 0 0.16714 0 0.00041548 0.0021882 0.0037346 0.0026089 2.2499 -0.050017 -0.065022 -0.046858 -0.055676 -0.061791 -0.060646 -0.04836 -0.054105 -0.051509 0.21596 0.0062647 -0.0855 0.13314 0.046236 -0.19019 0.017651 0.038207 -0.008686 0.053195 0.17892 -0.0060834 0.17922
1.3086 -0.039964 -0.040225 -0.037152 -0.063991 0 -0.059915 -0.039836 -0.037455 -0.036672 -0.04477 -0.036097 8.127 -0.0039089 0.020216 0.0060762 0.03486 0.081256 0.043303 0.073302 0.1246 0.068179 0 0.1398 0 4.2564e-05 0.0027096 0.003947 0.0024756 1.8581 -0.031986 -0.065588 -0.056502 -0.033057 -0.049865 -0.039933 -0.041742 -0.039244 -0.048826 0.20721 -0.012192 -0.058352 0.15794 0.042564 -0.17327 0.010439 0.0209 0.0028724 0.047776 0.15729 0.0041955 0.15907
1.3125 -0.036138 -0.037439 -0.034012 -0.050934 0 -0.051619 -0.025912 -0.027853 -0.022294 -0.033263 -0.026539 7.9424 -0.001423 0.021296 0.0052329 0.033416 0.085363 0.037845 0.066681 0.12341 0.064941 0 0.11512 0 -0.00045489 0.0028439 0.0031225 0.0015308 1.4523 -0.020012 -0.050431 -0.052792 -0.016782 -0.032959 -0.022814 -0.033761 -0.029536 -0.047745 0.19714 -0.034437 -0.035979 0.18057 0.032449 -0.15334 -0.00025441 0.010472 0.019779 0.04474 0.13733 0.014036 0.13605
1.3164 -0.033732 -0.034951 -0.030692 -0.029046 0 -0.034248 -0.01734 -0.0221 -0.012398 -0.022838 -0.023089 7.7513 -7.4006e-06 0.021871 0.0027096 0.028534 0.084075 0.032857 0.059855 0.11836 0.061114 0 0.092755 0 -0.00055292 0.0026393 0.0018274 0.00017435 1.124 -0.014931 -0.025833 -0.037339 -0.014776 -0.016402 -0.013792 -0.026648 -0.02443 -0.045162 0.18799 -0.059369 -0.019893 0.20434 0.018677 -0.12765 -0.012247 0.0066977 0.042437 0.043568 0.11954 0.020721 0.10909
1.3203 -0.031887 -0.032517 -0.028181 -0.0090871 0 -0.01893 -0.016034 -0.019623 -0.0094488 -0.01815 -0.019715 7.5578 -0.0012268 0.020802 0.00057151 0.024722 0.072733 0.02917 0.053037 0.10554 0.05877 0 0.070279 0 -0.00018633 0.0025697 0.00092901 -0.00058684 0.92152 -0.013751 -0.0049481 -0.02098 -0.023822 -0.0066999 -0.013446 -0.022454 -0.019862 -0.035662 0.18476 -0.081221 -0.010152 0.23718 0.01093 -0.087144 -0.018259 0.0089897 0.070524 0.042371 0.1043 0.02082 0.079586
1.3242 -0.029031 -0.029467 -0.027867 -0.0013294 0 -0.015 -0.020194 -0.018797 -0.013486 -0.020371 -0.010373 7.3615 -0.0040583 0.018822 0.00057167 0.025297 0.054137 0.027477 0.046905 0.087443 0.058994 0 0.04669 0 0.00022432 0.0028909 0.00085916 -7.5957e-05 0.81185 -0.012081 0.0016555 -0.014265 -0.032846 -0.0062584 -0.017885 -0.021787 -0.011762 -0.014765 0.18705 -0.095088 -0.0020433 0.27843 0.015457 -0.03438 -0.015248 0.013067 0.098365 0.039089 0.090016 0.017026 0.051319
1.3281 -0.024699 -0.025133 -0.029445 -0.0082664 0 -0.022665 -0.025048 -0.017892 -0.020272 -0.025605 0.0052379 7.156 -0.0057829 0.018132 0.0027267 0.029206 0.037295 0.028206 0.042502 0.070293 0.061608 0 0.024924 0 0.00023996 0.0033006 0.001354 0.0013761 0.70842 -0.0071703 -0.0070021 -0.018803 -0.032574 -0.010944 -0.020532 -0.023368 0.00072206 0.015129 0.19303 -0.099548 0.0048615 0.325 0.033332 0.026475 -0.0035537 0.017803 0.12276 0.033219 0.076202 0.010964 0.028622
1.332 -0.019944 -0.019661 -0.030072 -0.022697 0 -0.032711 -0.025557 -0.015936 -0.023152 -0.02717 0.020024 6.9353 -0.0046795 0.020231 0.0055133 0.032285 0.030272 0.030935 0.039988 0.058703 0.065513 0 0.010255 0 -0.00013861 0.0032717 0.0018443 0.0027103 0.54529 0.00024524 -0.022511 -0.02674 -0.022528 -0.013516 -0.016004 -0.024189 0.014348 0.042186 0.20038 -0.094154 0.0098727 0.37295 0.06411 0.090282 0.01551 0.022539 0.14093 0.024625 0.062685 0.0040079 0.014311
1.3359 -0.015964 -0.01433 -0.026474 -0.032809 0 -0.033693 -0.019585 -0.013018 -0.018023 -0.020362 0.024522 6.7025 -0.0017868 0.024162 0.0073481 0.031528 0.033541 0.034171 0.037951 0.052822 0.068997 0 0.0055798 0 -0.00049311 0.0026588 0.0020296 0.0030754 0.33214 0.0065173 -0.033315 -0.028059 -0.0095006 -0.0098939 -0.0039912 -0.02062 0.02351 0.051017 0.20465 -0.07916 0.0096128 0.41464 0.10534 0.14728 0.038651 0.027112 0.14877 0.013542 0.049783 -0.0022073 0.0088684
1.3398 -0.012734 -0.010744 -0.018322 -0.030442 0 -0.021063 -0.0092875 -0.0097747 -0.0069265 -0.0062141 0.01516 6.4679 0.00018154 0.027185 0.0078583 0.027925 0.040074 0.036103 0.034632 0.05006 0.070178 0 0.0081698 0 -0.00044134 0.0018991 0.0020574 0.0024913 0.14006 0.0079353 -0.031962 -0.018785 -0.00027787 -0.002167 0.009879 -0.010787 0.023468 0.034244 0.19846 -0.060012 -0.0038515 0.43717 0.14532 0.18072 0.057136 0.032159 0.14364 0.0018239 0.039318 -0.0065621 0.010876
1.3438 -0.0093245 -0.0094852 -0.0092741 -0.01638 0 -0.0010278 0.0004587 -0.0065991 0.0034824 0.0086232 -0.0015762 6.24 -0.0002869 0.02736 0.0078172 0.025172 0.04204 0.035877 0.030104 0.048451 0.067978 0 0.011492 0 -2.7984e-05 0.0016042 0.0022103 0.0016703 0.035564 0.0038849 -0.018837 -0.00342 0.003665 0.0042499 0.017584 0.0029567 0.013516 0.00018656 0.18127 -0.041971 -0.031031 0.43894 0.1751 0.18837 0.067163 0.037466 0.12905 -0.0092181 0.032298 -0.0096482 0.017615
1.3477 -0.0054293 -0.0095275 -0.0040062 0.00091823 0 0.013962 0.0054902 -0.0034617 0.0073534 0.016063 -0.013525 6.0179 -0.0018731 0.025407 0.0080399 0.025886 0.037601 0.034268 0.026791 0.047889 0.06318 0 0.01075 0 0.00034805 0.0019944 0.0025153 0.0013056 0.028131 -0.0023413 -0.001062 0.0092026 0.0049644 0.0058459 0.014507 0.014041 -0.001655 -0.031037 0.1532 -0.026856 -0.07111 0.41895 0.19026 0.16933 0.067631 0.042248 0.10625 -0.019303 0.029394 -0.011807 0.025355
1.3516 -0.0020618 -0.0090937 -0.0038529 0.011625 0 0.014574 0.0049811 -0.00059371 0.0039044 0.012006 -0.012626 5.7959 -0.0018349 0.023841 0.0085145 0.029252 0.031457 0.033076 0.027184 0.048682 0.058316 0 0.0069411 0 0.0003656 0.0027437 0.0027077 0.0015557 0.076437 -0.0061515 0.012007 0.012284 0.0054876 0.0032473 0.0029612 0.015535 -0.013822 -0.040956 0.11535 -0.015802 -0.12178 0.37747 0.18756 0.12457 0.058518 0.045424 0.076706 -0.0284 0.031023 -0.013416 0.02999
1.3555 -0.0004409 -0.0071893 -0.0055114 0.011027 0 0.0015541 0.001355 0.00090104 -0.0030864 -0.00077781 -0.001616 5.5727 0.00099293 0.024245 0.0086095 0.032213 0.029186 0.033668 0.03089 0.050088 0.055904 0 0.005536 0 0.0001022 0.0033289 0.0025424 0.002096 0.13512 -0.0057164 0.014182 0.0049522 0.0039617 -0.00090445 -0.0096286 0.0056613 -0.01616 -0.025246 0.070896 -0.0085768 -0.17431 0.31432 0.16247 0.05647 0.041994 0.043328 0.041521 -0.037187 0.037683 -0.014805 0.02875
1.3594 -0.00043331 -0.0043438 -0.004403 0.001943 0 -0.014886 -0.0020335 -0.00037739 -0.0092591 -0.014396 0.0083937 5.3552 0.0048052 0.025541 0.0079396 0.03256 0.031504 0.035847 0.034413 0.050879 0.056357 0 0.011147 0 -8.0736e-05 0.0034702 0.0020779 0.0024915 0.18728 -0.0037819 0.0060971 -0.0077584 -0.0014208 -0.0049652 -0.016471 -0.0097055 -0.0083885 0.0042345 0.028575 -0.0012009 -0.21397 0.24245 0.12619 -0.017142 0.026386 0.034683 0.0045712 -0.046499 0.046001 -0.016051 0.022243
1.3633 -0.00058533 -0.0019129 0.00057379 -0.0079008 0 -0.022497 -0.0031955 -0.0045388 -0.012769 -0.021021 0.0073297 5.1495 0.0065534 0.025129 0.0068134 0.030707 0.034147 0.037898 0.034427 0.050875 0.057604 0 0.023243 0 5.9619e-05 0.0032503 0.0016332 0.0024711 0.23426 -0.0051883 -0.0051016 -0.017709 -0.0090593 -0.008643 -0.016143 -0.020439 0.0021006 0.028399 -0.0074004 0.0077386 -0.23461 0.16853 0.085753 -0.087682 0.015037 0.020214 -0.03178 -0.055963 0.05383 -0.017107 0.014845
1.3672 0.00017276 -0.00074377 0.0058245 -0.011297 0 -0.015492 -0.0020195 -0.0094478 -0.013943 -0.017876 -0.0056587 4.9504 0.0049768 0.021726 0.0058038 0.028742 0.032939 0.037755 0.031312 0.050995 0.056963 0 0.03659 0 0.00039283 0.0029038 0.0015018 0.0019859 0.26711 -0.012031 -0.010523 -0.017796 -0.013855 -0.011254 -0.012343 -0.019268 0.0052021 0.033154 -0.033949 0.018606 -0.23256 0.097255 0.045979 -0.14934 0.0096543 0.0010017 -0.065312 -0.064902 0.059594 -0.018006 0.012259
1.3711 0.0012415 -0.00053611 0.0067723 -0.0062567 0 0.0019063 0.00074167 -0.011826 -0.013032 -0.0085113 -0.021965 4.7421 0.0017599 0.016908 0.0050816 0.028265 0.028326 0.034417 0.029003 0.051433 0.053482 0 0.045313 0 0.00056185 0.0025863 0.001736 0.001206 0.26153 -0.02094 -0.0061016 -0.0062065 -0.011635 -0.011171 -0.0093888 -0.006873 -0.0038465 0.016549 -0.04742 0.030902 -0.20448 0.033869 0.012042 -0.19593 0.011234 -0.02093 -0.092714 -0.071945 0.061422 -0.018876 0.017551
1.375 0.0011774 -0.00036838 0.0027338 0.002893 0 0.018926 0.0043923 -0.0098161 -0.0093161 0.00036594 -0.030637 4.513 -0.00031603 0.013746 0.0043908 0.029289 0.024711 0.028619 0.030932 0.050421 0.048434 0 0.046468 0 0.00035696 0.0023386 0.0021774 0.00051585 0.20287 -0.025295 0.0040185 0.011356 -0.0034648 -0.0077275 -0.0080816 0.0091314 -0.01986 -0.011898 -0.044178 0.040376 -0.15523 -0.014969 -0.012169 -0.22206 0.016372 -0.039866 -0.10738 -0.074395 0.057523 -0.020579 0.028635
1.3789 -0.00029841 0.00034071 -0.0021394 0.0087999 0 0.025725 0.0081377 -0.0046643 -0.0025482 0.0039179 -0.026275 4.2685 -0.00017479 0.013936 0.0036646 0.030851 0.025664 0.022302 0.036192 0.045663 0.043646 0 0.040423 0 -7.3804e-05 0.0021707 0.0026174 0.00036527 0.10763 -0.020644 0.010734 0.024086 0.0049268 -0.0029648 -0.0058596 0.020049 -0.031073 -0.03714 -0.029587 0.044184 -0.10204 -0.051395 -0.030972 -0.23435 0.019051 -0.053032 -0.11024 -0.073335 0.049751 -0.023965 0.039175
1.3828 -0.0016498 0.001421 -0.0029364 0.006767 0 0.019577 0.010515 0.00026626 0.0053671 0.00217 -0.011639 4.0289 0.00072263 0.016347 0.0033808 0.032122 0.03026 0.01725 0.040106 0.037256 0.039649 0 0.029052 0 -0.00037397 0.0020792 0.0028891 0.0009229 0.011525 -0.0084973 0.0078971 0.023142 0.0082146 -0.00024409 -0.00061171 0.02165 -0.028277 -0.045962 -0.0054097 0.041113 -0.05272 -0.075638 -0.04664 -0.23485 0.016384 -0.05991 -0.10203 -0.070266 0.038685 -0.029905 0.042215
1.3867 -0.0012378 0.0022938 0.0010497 -0.0012465 0 0.0058665 0.0097242 0.0023741 0.01093 -0.0010892 0.0057265 3.811 0.00018079 0.018299 0.0040189 0.032718 0.034146 0.013941 0.038801 0.028598 0.035681 0 0.014447 0 -0.0003144 0.0019845 0.002859 0.0018201 -0.063501 0.0048606 -0.0018542 0.0087639 0.0059405 -0.00067287 0.0061597 0.015389 -0.012101 -0.033158 0.026329 0.030554 -0.014163 -0.088323 -0.061425 -0.22578 0.0059987 -0.060833 -0.084464 -0.067214 0.024875 -0.039298 0.033928
1.3906 0.00056147 0.0025026 0.0055549 -0.0078197 0 -0.0062553 0.005063 0.0018961 0.011647 -0.0021194 0.018867 3.6127 -0.0024053 0.01807 0.0051743 0.032321 0.033788 0.011527 0.033023 0.023742 0.031361 0 -0.00080868 0 1.7746e-05 0.0017396 0.0024481 0.0023556 -0.12435 0.013287 -0.0090533 -0.0089602 0.0020137 -0.0015457 0.010288 0.0057006 0.0078813 -0.0043514 0.063148 0.0121 0.0039642 -0.089048 -0.078035 -0.20872 -0.015691 -0.05836 -0.062026 -0.069535 0.0081682 -0.054654 0.015415
1.3945 0.0015201 0.0019233 0.0055658 -0.0061951 0 -0.0102 -0.0018734 0.0012627 0.0081156 -0.00024385 0.024696 3.4156 -0.0056057 0.01609 0.0055519 0.030609 0.029387 0.0089941 0.02718 0.023716 0.027853 0 -0.013322 0 0.00032974 0.0012793 0.0017367 0.0021064 -0.18672 0.014978 -0.0060133 -0.017575 0.00019054 0.00085947 0.0090757 -0.0032183 0.021225 0.026555 0.099102 -0.0099034 0.0050705 -0.082992 -0.096128 -0.1884 -0.045939 -0.059878 -0.045338 -0.082002 -0.011523 -0.076618 -0.007775
1.3984 7.9429e-05 0.00071379 0.00026217 0.0034383 0 -0.005912 -0.0076891 0.0025145 0.003554 0.002409 0.02405 3.2021 -0.0075252 0.013935 0.0042181 0.027785 0.023975 0.0064474 0.024747 0.02579 0.027016 0 -0.020101 0 0.00038986 0.000757 0.0010187 0.0013743 -0.24618 0.012612 0.0056306 -0.012273 0.00053314 0.0069161 0.0043571 -0.0086706 0.024469 0.045126 0.13048 -0.033071 -0.0040758 -0.073883 -0.11355 -0.16775 -0.081437 -0.068921 -0.039329 -0.10456 -0.034218 -0.10427 -0.02769
1.4023 -0.0026398 -0.00072032 -0.0062236 0.013243 0 0.0010207 -0.0093026 0.0053735 0.0012924 0.0037246 0.019951 2.9704 -0.00743 0.012593 0.0019323 0.024946 0.020361 0.0052347 0.025051 0.026585 0.029402 0 -0.020604 0 0.00019392 0.00046703 0.00064958 0.00094421 -0.27752 0.010116 0.015715 0.00043476 0.00042225 0.012705 0.0013289 -0.0092621 0.022001 0.044951 0.15452 -0.056551 -0.019543 -0.063648 -0.12838 -0.14865 -0.12027 -0.087294 -0.046603 -0.13653 -0.059875 -0.13675 -0.037021
1.4063 -0.0038623 -0.001799 -0.0088439 0.013952 0 0.0041124 -0.0060257 0.0076842 0.0025058 0.0039232 0.015638 2.7329 -0.0058255 0.011895 0.00093322 0.023477 0.019259 0.0065912 0.024818 0.025602 0.033383 0 -0.017262 0 -8.2231e-05 0.00058612 0.00076463 0.0013188 -0.26321 0.0094651 0.014358 0.0089339 -0.0014749 0.013795 0.0041454 -0.0049721 0.020123 0.030712 0.16826 -0.080006 -0.037217 -0.053996 -0.13823 -0.13304 -0.16042 -0.11611 -0.068873 -0.17621 -0.088275 -0.17276 -0.032544
1.4102 -0.0022846 -0.0021512 -0.0063818 0.0029563 0 0.000866 3.2054e-05 0.0074823 0.0057876 0.0050148 0.013 2.5012 -0.0034432 0.011392 0.0029843 0.023869 0.019836 0.010018 0.02247 0.025277 0.03641 0 -0.01337 0 -0.00024932 0.00099974 0.0011435 0.0021961 -0.21404 0.010058 0.00082241 0.0068503 -0.0031177 0.0096346 0.012287 0.0022024 0.020707 0.013291 0.16661 -0.10468 -0.053533 -0.044841 -0.13768 -0.12346 -0.19805 -0.15283 -0.10364 -0.21678 -0.11709 -0.20715 -0.017377
1.4141 0.00020983 -0.0021662 -0.0023763 -0.013018 0 -0.0058975 0.0053714 0.0045493 0.0083321 0.0080172 0.01176 2.2749 -0.00073412 0.011241 0.0074403 0.025205 0.021114 0.013097 0.020119 0.027618 0.037067 0 -0.010109 0 -0.00022909 0.001417 0.0013949 0.0027631 -0.15297 0.010258 -0.015689 -0.0021286 -0.0015301 0.003689 0.02075 0.0084069 0.020419 0.0012938 0.15644 -0.13015 -0.069352 -0.032621 -0.12789 -0.11661 -0.22999 -0.18703 -0.13721 -0.25033 -0.14208 -0.23428 0.00010718
1.418 0.00032091 -0.0030305 -0.0016432 -0.023348 0 -0.01108 0.0070843 0.0002129 0.0075335 0.010907 0.0099611 2.0457 0.0016043 0.011926 0.011399 0.025955 0.022359 0.013241 0.020904 0.031361 0.035797 0 -0.0056541 0 -6.9648e-05 0.0016556 0.0012992 0.0025227 -0.079775 0.0089622 -0.023933 -0.0090837 0.0028181 -0.00061164 0.023565 0.0097663 0.015323 -0.0035776 0.14186 -0.15433 -0.085565 -0.014007 -0.10834 -0.10999 -0.25299 -0.21292 -0.16279 -0.27316 -0.16019 -0.2505 0.011238
1.4219 -0.0032641 -0.005818 -0.0059488 -0.022291 0 -0.011969 0.0041143 -0.0039668 0.0022002 0.0096349 0.0057523 1.8104 0.0022446 0.013292 0.012083 0.025328 0.02262 0.0099542 0.02478 0.032974 0.033806 0 0.0027286 0 0.00010299 0.0017765 0.00096387 0.0017813 0.038018 0.0058735 -0.019885 -0.0090049 0.0048463 -0.0032912 0.017618 0.0047223 0.0054916 -0.004227 0.12739 -0.17434 -0.10267 0.014218 -0.078593 -0.10097 -0.26364 -0.22527 -0.17454 -0.28238 -0.1685 -0.25269 0.013035
1.4258 -0.0085795 -0.010258 -0.01276 -0.013217 0 -0.010437 -0.0025662 -0.0072099 -0.0068197 0.0015517 -0.00087867 1.5767 0.00015255 0.014281 0.0093035 0.023821 0.020866 0.005499 0.027777 0.030463 0.031689 0 0.015776 0 0.00013764 0.0019211 0.00064293 0.0012756 0.22981 0.00099283 -0.0092405 -0.0050923 -0.00095927 -0.006777 0.0042087 -0.0051685 -0.0050377 -0.0031152 0.12127 -0.18237 -0.12013 0.058452 -0.036219 -0.084744 -0.25375 -0.21515 -0.16376 -0.2733 -0.16106 -0.23497 0.010579
1.4297 -0.012577 -0.014494 -0.017739 -0.0048142 0 -0.010779 -0.010531 -0.009628 -0.016823 -0.011808 -0.0082132 1.3559 -0.0038706 0.013906 0.0056063 0.022494 0.017122 0.0032167 0.02597 0.025842 0.029309 0 0.031494 0 -8.9095e-05 0.002059 0.00044973 0.0013526 0.47773 -0.0055963 -0.0016688 -0.0045012 -0.014601 -0.012029 -0.012 -0.016502 -0.01232 -0.00076446 0.1307 -0.16912 -0.13297 0.11925 0.018133 -0.059415 -0.21903 -0.18178 -0.13276 -0.24822 -0.13601 -0.19913 0.01338
1.4336 -0.014277 -0.016427 -0.018328 -0.0032932 0 -0.015173 -0.016942 -0.011872 -0.024524 -0.025179 -0.014877 1.1486 -0.0070339 0.01236 0.0039049 0.021864 0.013213 0.0049302 0.019981 0.023647 0.026748 0 0.047184 0 -0.00060162 0.0019758 0.0002998 0.0016059 0.7157 -0.013487 -0.0026385 -0.010511 -0.028917 -0.016826 -0.025407 -0.02587 -0.016073 0.0011053 0.15329 -0.13499 -0.13736 0.18976 0.080356 -0.029048 -0.16499 -0.1331 -0.091727 -0.21302 -0.097514 -0.15289 0.028323
1.4375 -0.015389 -0.015596 -0.015372 -0.0079294 0 -0.021037 -0.019909 -0.014794 -0.027985 -0.032997 -0.021683 0.94092 -0.0066317 0.010874 0.0048799 0.021593 0.01175 0.0097192 0.014975 0.027138 0.024807 0 0.061901 0 -0.0012637 0.0015457 0.00012974 0.0013685 0.88004 -0.021888 -0.0099578 -0.019172 -0.034682 -0.018396 -0.031988 -0.03077 -0.019382 -0.0028842 0.18621 -0.080911 -0.13074 0.26484 0.14739 0.0026868 -0.095723 -0.073891 -0.046892 -0.17047 -0.047868 -0.10095 0.054803
1.4414 -0.017958 -0.013775 -0.012038 -0.013418 0 -0.022991 -0.01969 -0.019012 -0.027835 -0.033085 -0.03082 0.71508 -0.0026076 0.010375 0.0066272 0.021143 0.014041 0.014998 0.015832 0.035932 0.024271 0 0.076615 0 -0.0017973 0.0009745 8.4318e-05 0.00051771 0.96355 -0.029982 -0.0171 -0.023386 -0.028455 -0.017162 -0.031115 -0.029861 -0.025395 -0.018491 0.22512 -0.0095552 -0.11109 0.33833 0.21545 0.031293 -0.016826 -0.0097403 -0.0048817 -0.12339 0.0099749 -0.048474 0.085637
1.4453 -0.021922 -0.013558 -0.011483 -0.015819 0 -0.017996 -0.018757 -0.024269 -0.026584 -0.027833 -0.042663 0.46539 0.0021058 0.010423 0.0067574 0.020501 0.019033 0.018667 0.022394 0.046829 0.024889 0 0.091965 0 -0.0019156 0.00068991 0.00038792 -0.00029131 1.0183 -0.037125 -0.019429 -0.019929 -0.016105 -0.016916 -0.02594 -0.02374 -0.034439 -0.044756 0.2567 0.069517 -0.075952 0.39442 0.27287 0.045201 0.056536 0.048319 0.022686 -0.075669 0.070035 -0.0053755 0.1122
1.4492 -0.02533 -0.016156 -0.015093 -0.016055 0 -0.0091365 -0.020221 -0.029149 -0.0265 -0.02234 -0.053467 0.20402 0.0041105 0.0097011 0.0047395 0.020131 0.024406 0.020318 0.029692 0.056272 0.025517 0 0.10614 0 -0.0015025 0.00093876 0.0010146 -0.0002324 1.1045 -0.0425 -0.017829 -0.012633 -0.0085018 -0.020977 -0.021751 -0.016049 -0.043784 -0.070775 0.27113 0.1385 -0.036274 0.4286 0.31269 0.044297 0.1117 0.094625 0.037647 -0.03113 0.12443 0.026874 0.12903
1.4531 -0.026624 -0.020436 -0.021929 -0.018148 0 -0.0042354 -0.025474 -0.031905 -0.027974 -0.021132 -0.057038 -0.048913 0.0025287 0.0075905 0.0021888 0.02031 0.028577 0.020717 0.032828 0.061996 0.025415 0 0.11545 0 -0.00070561 0.0015081 0.0015737 0.00087419 1.2359 -0.044839 -0.017317 -0.0091714 -0.012842 -0.028671 -0.022736 -0.012809 -0.049524 -0.081495 0.26513 0.18966 0.0021618 0.43947 0.33153 0.030967 0.14446 0.12776 0.042827 0.0081777 0.16948 0.049166 0.13488
1.457 -0.02607 -0.023997 -0.029129 -0.024643 0 -0.009781 -0.032909 -0.032058 -0.02986 -0.025639 -0.04981 -0.28208 -0.00053778 0.0051439 0.0010261 0.020723 0.031496 0.020593 0.031433 0.063299 0.025156 0 0.11731 0 0.0001381 0.0018906 0.0016343 0.0023594 1.3716 -0.043197 -0.022383 -0.014709 -0.027029 -0.036038 -0.02922 -0.018729 -0.048834 -0.068918 0.2372 0.21737 0.034477 0.42672 0.32733 0.0086396 0.15284 0.14713 0.041214 0.040305 0.2021 0.062873 0.13106
1.4609 -0.024728 -0.025111 -0.032994 -0.033671 0 -0.024829 -0.038914 -0.031124 -0.03115 -0.033607 -0.035039 -0.50196 -0.0024121 0.0043762 0.0015777 0.020811 0.033707 0.020178 0.029291 0.061001 0.025967 0 0.11295 0 0.00070303 0.0017522 0.001195 0.0032814 1.4541 -0.038494 -0.032722 -0.027658 -0.041728 -0.03965 -0.037615 -0.03265 -0.041618 -0.03924 0.18645 0.21457 0.054141 0.38964 0.29721 -0.016061 0.13566 0.15214 0.037215 0.061667 0.2174 0.070294 0.1202
1.4648 -0.022557 -0.023716 -0.030687 -0.039836 0 -0.040159 -0.04038 -0.031215 -0.031947 -0.040377 -0.021912 -0.72717 -0.0024176 0.0065316 0.0025479 0.020464 0.035194 0.019707 0.029963 0.057477 0.02819 0 0.10686 0 0.00085736 0.0012318 0.00076166 0.003173 1.4498 -0.034025 -0.042302 -0.040295 -0.047827 -0.03906 -0.043325 -0.046612 -0.031258 -0.0095853 0.12344 0.18496 0.058454 0.33496 0.24797 -0.030152 0.10469 0.14668 0.03601 0.069088 0.2131 0.075771 0.10641
1.4688 -0.018309 -0.020854 -0.021987 -0.0377 0 -0.044143 -0.036582 -0.03248 -0.032633 -0.041316 -0.019499 -0.97352 -0.0019196 0.010956 0.0026791 0.02022 0.035452 0.019809 0.033198 0.055741 0.030674 0 0.10325 0 0.00070075 0.00077298 0.00085875 0.0022777 1.3578 -0.033522 -0.042649 -0.043423 -0.042602 -0.035522 -0.044119 -0.050716 -0.023755 0.0030463 0.061939 0.14325 0.053554 0.2731 0.19301 -0.030319 0.074448 0.13661 0.037089 0.065532 0.19502 0.080406 0.095086
1.4727 -0.011457 -0.017491 -0.0099118 -0.025344 0 -0.03143 -0.029006 -0.0321 -0.032391 -0.034382 -0.029958 -1.2423 -0.0021117 0.015503 0.0021615 0.0207 0.034466 0.020945 0.035693 0.057175 0.03188 0 0.10222 0 0.00044376 0.00068 0.0014336 0.0011931 1.1919 -0.037752 -0.02881 -0.032218 -0.029831 -0.029417 -0.04097 -0.040514 -0.02445 -0.0078456 0.0089458 0.096036 0.042405 0.20825 0.13882 -0.016414 0.051004 0.12379 0.038724 0.052099 0.16538 0.082846 0.090494
1.4766 -0.0036771 -0.013928 0.00072878 -0.0062185 0 -0.007825 -0.019705 -0.026469 -0.029137 -0.021547 -0.046237 -1.5207 -0.0023798 0.017977 0.0022795 0.021878 0.033038 0.022409 0.034906 0.0598 0.031427 0 0.099159 0 0.00023638 0.00086358 0.0018079 0.00039859 0.96542 -0.042767 -0.0043392 -0.010086 -0.015128 -0.020171 -0.035813 -0.020625 -0.033465 -0.035187 -0.029389 0.049476 0.028028 0.14421 0.091351 0.0099904 0.038935 0.10961 0.038554 0.030245 0.12673 0.080979 0.092304
1.4805 0.0022283 -0.010009 0.0062602 0.011625 0 0.012898 -0.0099893 -0.014934 -0.021356 -0.0079585 -0.056158 -1.7925 -0.0012613 0.017431 0.0037903 0.022948 0.031955 0.022307 0.031616 0.059661 0.030306 0 0.088014 0 8.5034e-05 0.0010134 0.0013149 9.3748e-05 0.69208 -0.042023 0.018888 0.012111 -0.0017913 -0.0087634 -0.02886 -0.0012086 -0.043547 -0.062886 -0.043053 0.010344 0.012993 0.086155 0.05914 0.041844 0.040455 0.093373 0.030182 0.0010807 0.081577 0.066853 0.094433
1.4844 0.0049418 -0.0054551 0.0065224 0.019302 0 0.018576 -0.0005427 -0.0013798 -0.010026 0.0011354 -0.050125 -2.0509 0.0012005 0.014602 0.0058701 0.02297 0.03118 0.01897 0.028696 0.054873 0.02958 0 0.065974 0 -8.3647e-05 0.00096446 2.722e-05 0.00030962 0.39196 -0.031198 0.027528 0.022181 0.0092401 0.00094949 -0.018531 0.009631 -0.043663 -0.074111 -0.039249 -0.023832 -0.0038034 0.035438 0.038268 0.065104 0.042182 0.072625 0.011764 -0.031791 0.034635 0.037808 0.088109
1.4883 0.0057872 9.137e-05 0.0047814 0.012821 0 0.0077926 0.0077483 0.0083625 0.001544 0.0038736 -0.027301 -2.3021 0.0027234 0.011434 0.0067748 0.021706 0.030255 0.012632 0.02776 0.048184 0.029202 0 0.035805 0 -0.00028306 0.00083865 -0.0011799 0.00098141 0.086185 -0.01179 0.016594 0.015182 0.01683 0.0048174 -0.0042342 0.01096 -0.027128 -0.05929 -0.024311 -0.056622 -0.024835 -0.0074692 0.024032 0.073866 0.035045 0.045326 -0.015886 -0.067953 -0.012858 -0.0053486 0.067309
1.4922 0.0070972 0.0069794 0.0051504 -0.0027109 0 -0.0084951 0.013647 0.011227 0.01005 0.0030703 0.0037027 -2.5585 0.00090318 0.0099528 0.0054987 0.019862 0.029281 0.005598 0.027403 0.04439 0.028352 0 0.0039636 0 -0.0003921 0.00083138 -0.0013627 0.0018702 -0.21499 0.009614 -0.0052223 -0.001694 0.01877 0.0026482 0.011102 0.0078852 0.0019642 -0.02118 -0.002973 -0.090502 -0.052096 -0.041777 0.012821 0.064346 0.012547 0.0098004 -0.051899 -0.10761 -0.060242 -0.061289 0.032493
1.4961 0.0098138 0.015069 0.0095573 -0.014654 0 -0.014602 0.016514 0.0094677 0.014617 0.0040546 0.030024 -2.8268 -0.0039839 0.010853 0.0027308 0.018466 0.028776 0.00047835 0.024696 0.044327 0.026765 0 -0.02392 0 -0.00023191 0.0009246 -0.00036969 0.0025445 -0.5142 0.025879 -0.020189 -0.012955 0.014388 -0.0007483 0.021973 0.0063962 0.030254 0.025371 0.019114 -0.12818 -0.088227 -0.065867 0.00018222 0.032776 -0.032805 -0.036235 -0.094909 -0.15178 -0.10711 -0.12746 -0.009841
1.5 0.013218 0.023285 0.016664 -0.01092 0 -0.0016788 0.01732 0.0087229 0.017224 0.010591 0.042397 -3.1011 -0.0086981 0.012603 0.00023917 0.017882 0.028142 -0.0019478 0.018141 0.041899 0.025228 0 -0.046475 0 0.00026163 0.00087858 0.0010033 0.0026154 -0.81573 0.034031 -0.013983 -0.0059946 0.0076377 0.00059893 0.024624 0.009356 0.044531 0.06045 0.0347 -0.16884 -0.13282 -0.077312 -0.018418 -0.019588 -0.10221 -0.093348 -0.14137 -0.20104 -0.15227 -0.19447 -0.050737
1.5039 0.016953 0.030052 0.023476 0.010638 0 0.025517 0.018471 0.013521 0.021082 0.022157 0.040706 -3.3684 -0.0098496 0.012112 -0.00058979 0.017295 0.024796 -0.0032372 0.0090565 0.028595 0.024448 0 -0.066278 0 0.00092897 0.00051056 0.0017202 0.002068 -1.1172 0.036645 0.01333 0.018702 0.006192 0.0089119 0.021089 0.016392 0.041733 0.070529 0.043485 -0.20659 -0.17794 -0.080114 -0.040905 -0.080268 -0.17864 -0.15464 -0.18737 -0.25104 -0.19398 -0.25343 -0.082743
1.5078 0.022497 0.034604 0.028122 0.039514 0 0.051979 0.022425 0.024273 0.028572 0.034775 0.03355 -3.6194 -0.0069837 0.0071513 0.00032282 0.015216 0.01596 -0.0056709 0.00029818 0.0021813 0.023605 0 -0.086482 0 0.0014591 -7.9037e-05 0.0014053 0.0013217 -1.4166 0.039322 0.046889 0.047213 0.015936 0.021722 0.018958 0.026043 0.031108 0.057182 0.045771 -0.23742 -0.21845 -0.075867 -0.065495 -0.14404 -0.25228 -0.21595 -0.2312 -0.29789 -0.23006 -0.29989 -0.10242
1.5117 0.0318 0.037954 0.031397 0.059894 0 0.063525 0.030206 0.03788 0.04013 0.044472 0.03196 -3.8567 -0.0027818 -0.001131 0.0019521 0.010739 0.0019877 -0.010083 -0.0061587 -0.02921 0.020466 0 -0.10774 0 0.0015985 -0.00061425 0.00059548 0.00088295 -1.7238 0.046486 0.068038 0.062796 0.035552 0.035356 0.026364 0.037093 0.026671 0.035831 0.042265 -0.25761 -0.24937 -0.066409 -0.090199 -0.20605 -0.3135 -0.2729 -0.27121 -0.33732 -0.25825 -0.33021 -0.11127
1.5156 0.044402 0.042258 0.035842 0.062744 0 0.057106 0.040887 0.050517 0.054117 0.05024 0.041565 -4.0898 -0.00033115 -0.0081648 0.0029773 0.0045719 -0.012523 -0.015155 -0.010603 -0.052874 0.013191 0 -0.12821 0 0.0013191 -0.00096712 0.00015149 0.00090416 -2.054 0.058434 0.068084 0.058994 0.056677 0.048366 0.04575 0.048297 0.036369 0.024476 0.0337 -0.26057 -0.26144 -0.054282 -0.11165 -0.25941 -0.34559 -0.31667 -0.30368 -0.35931 -0.27272 -0.33782 -0.11527
1.5195 0.056631 0.04891 0.043271 0.052515 0 0.042521 0.052121 0.05973 0.067196 0.054016 0.05892 -4.3246 -0.00045013 -0.0092846 0.0024274 -0.0011945 -0.02206 -0.018725 -0.01512 -0.062591 0.0019572 0 -0.1463 0 0.00080156 -0.0013034 0.00043424 0.0010928 -2.4024 0.07125 0.053882 0.044282 0.070114 0.061025 0.071217 0.058124 0.056839 0.031169 0.022627 -0.25003 -0.25615 -0.042706 -0.12891 -0.30181 -0.34881 -0.34364 -0.32635 -0.36128 -0.27399 -0.32801 -0.12253
1.5234 0.064442 0.057191 0.053003 0.042781 0 0.034562 0.061192 0.064751 0.075349 0.05817 0.074709 -4.5559 -0.001688 -0.0040252 1.7051e-06 -0.0046445 -0.025364 -0.019729 -0.022026 -0.064322 -0.011336 0 -0.16289 0 0.00026936 -0.0018439 0.0010252 0.0010542 -2.7287 0.079385 0.041332 0.034672 0.072687 0.072247 0.091697 0.065615 0.07726 0.050452 0.010353 -0.23194 -0.23984 -0.031915 -0.14299 -0.33364 -0.33254 -0.35576 -0.33868 -0.3479 -0.26631 -0.30735 -0.1393
1.5273 0.06721 0.064908 0.062381 0.044895 0 0.042067 0.066191 0.066134 0.075964 0.063196 0.081173 -4.7731 -0.0024547 0.0026886 -0.0036787 -0.0057647 -0.027088 -0.018994 -0.03234 -0.07054 -0.024847 0 -0.18057 0 -0.00015402 -0.0024924 0.0011965 0.00069629 -2.9782 0.079382 0.042818 0.04102 0.068644 0.078694 0.097998 0.071229 0.088095 0.070758 -0.002236 -0.20991 -0.21699 -0.021391 -0.15433 -0.35414 -0.30351 -0.35438 -0.33985 -0.32333 -0.25317 -0.2799 -0.16622
1.5313 0.068355 0.070402 0.069109 0.059613 0 0.062257 0.067108 0.065804 0.07022 0.067798 0.077793 -4.972 -0.0025403 0.0042167 -0.0069784 -0.0067483 -0.033569 -0.018325 -0.04499 -0.088408 -0.037983 0 -0.20049 0 -0.00043626 -0.0027907 0.00061939 0.00027293 -3.129 0.072601 0.058811 0.061585 0.064894 0.078061 0.089015 0.076103 0.08737 0.084693 -0.014145 -0.18783 -0.19301 -0.0099815 -0.16332 -0.36212 -0.27007 -0.34161 -0.32903 -0.29353 -0.23922 -0.25014 -0.1978
1.5352 0.071929 0.073869 0.073252 0.078221 0 0.083965 0.066334 0.066913 0.063601 0.070951 0.070959 -5.1603 -0.0024722 -0.0021195 -0.0078502 -0.010353 -0.046503 -0.018974 -0.057126 -0.11319 -0.050801 0 -0.22036 0 -0.00053571 -0.0023416 -0.0003648 5.6528e-05 -3.2188 0.064986 0.079393 0.084879 0.065191 0.072934 0.072828 0.080326 0.080468 0.092477 -0.022247 -0.16893 -0.17593 0.0057658 -0.16783 -0.35153 -0.2454 -0.32156 -0.305 -0.27235 -0.23439 -0.22485 -0.22592
1.5391 0.078666 0.076727 0.077003 0.090736 0 0.096267 0.067749 0.072269 0.063013 0.073586 0.068574 -5.3493 -0.002055 -0.012574 -0.0052631 -0.017568 -0.060942 -0.020966 -0.065653 -0.13311 -0.062633 0 -0.23604 0 -0.00037763 -0.0013121 -0.0011037 2.426e-05 -3.3212 0.063542 0.092973 0.098945 0.068733 0.070166 0.061761 0.082657 0.07513 0.097041 -0.025172 -0.15016 -0.16427 0.025556 -0.1663 -0.3264 -0.23014 -0.30062 -0.275 -0.26422 -0.2397 -0.20507 -0.24482
1.543 0.085593 0.079944 0.082339 0.09326 0 0.095558 0.074317 0.08196 0.071913 0.078023 0.074449 -5.5408 -0.00039333 -0.020241 -0.00048173 -0.026665 -0.069926 -0.023712 -0.069394 -0.14053 -0.07189 0 -0.24555 0 2.7899e-05 -0.00045941 -0.0012163 -9.8885e-05 -3.4897 0.07159 0.094604 0.099122 0.073474 0.075428 0.064505 0.082605 0.07627 0.098189 -0.021925 -0.12875 -0.15496 0.048367 -0.15705 -0.28758 -0.22158 -0.28003 -0.24161 -0.2683 -0.25344 -0.19003 -0.25372
1.5469 0.08932 0.083267 0.088783 0.088977 0 0.086501 0.085683 0.092594 0.087362 0.085645 0.086638 -5.7224 0.0024434 -0.0211 0.0032315 -0.034556 -0.07118 -0.027072 -0.070307 -0.13838 -0.077428 0 -0.25137 0 0.00046931 -0.00055229 -0.00085012 -0.00051382 -3.7202 0.086313 0.088067 0.089478 0.079442 0.088167 0.080591 0.082491 0.083866 0.093146 -0.011932 -0.10215 -0.1443 0.072687 -0.13887 -0.23656 -0.2161 -0.26034 -0.20704 -0.28192 -0.27256 -0.17828 -0.2557
1.5508 0.08928 0.086013 0.093543 0.083975 0 0.07757 0.097902 0.099698 0.10191 0.095082 0.099844 -5.8785 0.0044401 -0.01716 0.00279 -0.039244 -0.06916 -0.031706 -0.072326 -0.13625 -0.079843 0 -0.2585 0 0.00061696 -0.0016826 -0.00045203 -0.0011195 -3.9636 0.10076 0.081632 0.078814 0.088001 0.10208 0.10107 0.086235 0.094166 0.082397 0.005673 -0.066455 -0.12469 0.094973 -0.10987 -0.17527 -0.20633 -0.24069 -0.17336 -0.29719 -0.28937 -0.16625 -0.25507
1.5547 0.087595 0.088151 0.094097 0.082778 0 0.075349 0.10596 0.10143 0.10905 0.1027 0.109 -6.0056 0.0031927 -0.013894 -0.0022556 -0.041082 -0.07059 -0.038367 -0.078273 -0.14102 -0.081022 0 -0.26994 0 0.00030389 -0.003132 -0.00035434 -0.0016359 -4.1658 0.10889 0.081714 0.075079 0.098241 0.11038 0.11492 0.095177 0.10258 0.073008 0.027399 -0.024069 -0.090746 0.11067 -0.074661 -0.11155 -0.18611 -0.21832 -0.14002 -0.29932 -0.29178 -0.14792 -0.25601
1.5586 0.086324 0.090165 0.090833 0.086612 0 0.081305 0.10715 0.099855 0.10767 0.10509 0.11155 -6.1164 -0.0012679 -0.014823 -0.0092004 -0.041807 -0.078295 -0.046837 -0.087356 -0.15137 -0.082349 0 -0.28399 0 -0.00025761 -0.0039651 -0.0005774 -0.0019282 -4.2942 0.10958 0.088934 0.081218 0.10547 0.11059 0.11634 0.10527 0.10642 0.074316 0.049311 0.018603 -0.046099 0.11982 -0.039401 -0.050806 -0.15836 -0.19257 -0.10534 -0.28468 -0.27775 -0.12187 -0.26256
1.5625 0.085658 0.091955 0.087087 0.093721 0 0.091971 0.10254 0.098261 0.10177 0.10156 0.10806 -6.2268 -0.005681 -0.018697 -0.01428 -0.04256 -0.089455 -0.05558 -0.095734 -0.16079 -0.08362 0 -0.29584 0 -0.00059103 -0.0038233 -0.00095151 -0.0021624 -4.3362 0.10643 0.098485 0.093733 0.10465 0.10462 0.10775 0.10954 0.1062 0.089719 0.069196 0.05689 0.0056569 0.12318 -0.0078074 0.0039675 -0.1265 -0.16357 -0.06846 -0.25311 -0.24754 -0.088023 -0.27767
1.5664 0.085018 0.09254 0.086371 0.10018 0 0.10145 0.095495 0.097472 0.096363 0.094718 0.10204 -6.3406 -0.0062618 -0.021731 -0.015621 -0.043032 -0.099261 -0.062523 -0.099865 -0.16465 -0.083854 0 -0.30179 0 -0.00035971 -0.0031846 -0.0013366 -0.0026097 -4.2929 0.10404 0.10382 0.10456 0.095897 0.09585 0.096517 0.10424 0.10487 0.11298 0.085043 0.0859 0.05963 0.12233 0.016588 0.05029 -0.095169 -0.13201 -0.028839 -0.20668 -0.20334 -0.047282 -0.30022
1.5703 0.085203 0.091399 0.08942 0.10146 0 0.10477 0.089206 0.095453 0.0937 0.088801 0.098607 -6.4458 -0.0024467 -0.02203 -0.014436 -0.042526 -0.10539 -0.066453 -0.099582 -0.16385 -0.082953 0 -0.30177 0 0.0003067 -0.0028597 -0.0016927 -0.0033051 -4.191 0.10449 0.10121 0.10613 0.085944 0.087188 0.089156 0.092889 0.10519 0.13264 0.094123 0.095594 0.10256 0.12266 0.028258 0.083241 -0.076072 -0.1012 0.011316 -0.15637 -0.15503 -0.0052213 -0.32284
1.5742 0.088377 0.090044 0.093971 0.095541 0 0.10084 0.08565 0.090951 0.093234 0.087247 0.10133 -6.5279 0.0023169 -0.021386 -0.013517 -0.041495 -0.10875 -0.067933 -0.097958 -0.1625 -0.082137 0 -0.2982 0 0.00090156 -0.0032216 -0.0019923 -0.0039335 -4.0973 0.10669 0.092529 0.097162 0.083311 0.081672 0.087731 0.083787 0.10731 0.13979 0.10004 0.09202 0.1291 0.12885 0.033086 0.10689 -0.070083 -0.074812 0.04573 -0.11811 -0.11753 0.028835 -0.33427
1.5781 0.095466 0.091505 0.097433 0.086124 0 0.093669 0.08629 0.086892 0.094301 0.091068 0.10871 -6.5844 0.0038221 -0.022853 -0.014645 -0.041609 -0.1108 -0.069002 -0.098239 -0.16324 -0.082651 0 -0.29313 0 0.00098729 -0.0039078 -0.0021615 -0.0040978 -4.0978 0.10833 0.084597 0.084973 0.091122 0.082914 0.090801 0.08334 0.10841 0.13188 0.1049 0.079504 0.13835 0.14172 0.034511 0.12218 -0.074749 -0.054305 0.070065 -0.097031 -0.096176 0.050217 -0.32657
1.582 0.10398 0.097507 0.099598 0.081946 0 0.09032 0.092348 0.088883 0.097799 0.098783 0.11362 -6.6255 0.0011291 -0.027148 -0.017366 -0.044117 -0.11154 -0.071807 -0.10101 -0.16544 -0.084331 0 -0.28714 0 0.00057021 -0.0042491 -0.0021657 -0.0037405 -4.2356 0.10781 0.085083 0.080981 0.10441 0.092802 0.096414 0.091456 0.1052 0.11116 0.11045 0.062342 0.13071 0.16097 0.035435 0.12973 -0.086656 -0.040666 0.080728 -0.095631 -0.09396 0.055498 -0.30186
1.5859 0.10923 0.10599 0.10243 0.0906 0 0.096062 0.10318 0.09935 0.10466 0.10745 0.10827 -6.6613 -0.0028181 -0.031882 -0.01997 -0.048293 -0.11046 -0.077157 -0.10432 -0.16708 -0.085761 0 -0.28111 0 3.8794e-05 -0.0039626 -0.0021272 -0.0033068 -4.4598 0.10464 0.097107 0.091789 0.11452 0.10819 0.1034 0.10282 0.097239 0.082539 0.11877 0.046751 0.10765 0.18454 0.039267 0.12906 -0.099208 -0.035141 0.072167 -0.1145 -0.1129 0.040149 -0.27258
1.5898 0.10821 0.11192 0.10716 0.11083 0 0.1095 0.11439 0.11331 0.11299 0.11385 0.09181 -6.6904 -0.0045077 -0.034219 -0.021289 -0.051799 -0.10855 -0.084059 -0.10615 -0.16734 -0.085771 0 -0.27804 0 -0.0002492 -0.0034095 -0.0022754 -0.0034401 -4.6426 0.099203 0.11603 0.11273 0.11629 0.12106 0.11008 0.11163 0.088151 0.054446 0.12946 0.038899 0.0779 0.20381 0.045839 0.12016 -0.10183 -0.036638 0.04516 -0.14027 -0.14237 0.0081539 -0.25427
1.5938 0.10232 0.11124 0.11194 0.13071 0 0.12199 0.11892 0.12101 0.11779 0.11541 0.073762 -6.7027 -0.0033898 -0.033766 -0.021393 -0.052719 -0.10792 -0.090486 -0.10629 -0.16694 -0.084469 0 -0.28181 0 -0.00028046 -0.003184 -0.0027048 -0.0044141 -4.6688 0.093189 0.13106 0.12996 0.11143 0.12373 0.11313 0.11463 0.08354 0.039868 0.13912 0.036727 0.049019 0.21323 0.050537 0.10561 -0.094148 -0.042327 0.0099171 -0.15959 -0.16908 -0.028688 -0.25621
1.5977 0.096196 0.10446 0.11295 0.13521 0 0.12305 0.11206 0.11602 0.11452 0.11104 0.068421 -6.6926 -0.0018197 -0.032609 -0.020836 -0.051219 -0.10926 -0.094699 -0.10574 -0.16687 -0.082765 0 -0.29343 0 -0.00027493 -0.0034858 -0.0031813 -0.0057819 -4.5261 0.090068 0.13158 0.1304 0.10538 0.11494 0.10932 0.11079 0.087232 0.051543 0.14512 0.037819 0.023643 0.20994 0.04983 0.0867 -0.078121 -0.051561 -0.027737 -0.16698 -0.18711 -0.063859 -0.2768
1.6016 0.093894 0.096458 0.10826 0.11816 0 0.10865 0.096431 0.10128 0.10364 0.10202 0.083237 -6.6676 -0.0017762 -0.032798 -0.019775 -0.049147 -0.11046 -0.096029 -0.10493 -0.16776 -0.081363 0 -0.30861 0 -0.00031205 -0.0039293 -0.0032575 -0.0066068 -4.3173 0.093591 0.11442 0.11188 0.10165 0.10093 0.099017 0.10061 0.098677 0.091412 0.14477 0.039087 0.0034972 0.19208 0.040233 0.064935 -0.057234 -0.063889 -0.061826 -0.1588 -0.19189 -0.091055 -0.30615
1.6055 0.096115 0.092608 0.10045 0.088498 0 0.08594 0.08178 0.087089 0.091499 0.092426 0.11091 -6.6415 -0.0023833 -0.034371 -0.018141 -0.048161 -0.10899 -0.094718 -0.10331 -0.1704 -0.080745 0 -0.31973 0 -0.00016641 -0.0039752 -0.0026662 -0.0061779 -4.1837 0.10424 0.08739 0.085542 0.099551 0.090325 0.087675 0.087427 0.11308 0.14331 0.13255 0.03395 -0.011078 0.1579 0.01541 0.043243 -0.04206 -0.080354 -0.082172 -0.13496 -0.18028 -0.10003 -0.33216
1.6094 0.10063 0.094752 0.094971 0.064983 0 0.069723 0.07836 0.082804 0.086111 0.087968 0.13302 -6.6187 -0.0012329 -0.035941 -0.016453 -0.048418 -0.10548 -0.091326 -0.10083 -0.17575 -0.081999 0 -0.32131 0 0.00040898 -0.0035157 -0.0016412 -0.0046631 -4.2057 0.11681 0.06583 0.068461 0.096972 0.087906 0.082541 0.078801 0.1237 0.17868 0.11171 0.021566 -0.024736 0.1189 -0.018493 0.024226 -0.040798 -0.10015 -0.090011 -0.11193 -0.16541 -0.095492 -0.34545
1.6133 0.10462 0.10047 0.09558 0.062986 0 0.072467 0.089002 0.089779 0.091153 0.092948 0.13349 -6.5872 0.0020447 -0.036707 -0.015861 -0.049065 -0.10398 -0.086531 -0.099069 -0.18347 -0.086734 0 -0.31411 0 0.0012536 -0.0029969 -0.00081347 -0.0031088 -4.3613 0.12279 0.063481 0.072209 0.094371 0.092787 0.087195 0.083374 0.12493 0.17456 0.086386 0.0046446 -0.039302 0.082476 -0.055128 0.0078414 -0.053624 -0.12214 -0.089777 -0.098869 -0.15566 -0.083847 -0.34158
1.6172 0.10628 0.10556 0.10091 0.083703 0 0.094766 0.10676 0.10162 0.10331 0.10677 0.11123 -6.5277 0.0043512 -0.037264 -0.016946 -0.049655 -0.10771 -0.081456 -0.10007 -0.19078 -0.095257 0 -0.30434 0 0.0017616 -0.0029551 -0.00071798 -0.0026845 -4.5576 0.11707 0.083121 0.095313 0.095058 0.10144 0.098843 0.10325 0.11509 0.13087 0.060332 -0.013945 -0.055503 0.054233 -0.089119 -0.0065653 -0.079083 -0.14511 -0.08555 -0.1017 -0.15679 -0.070629 -0.32205
1.6211 0.10458 0.10686 0.10549 0.11369 0 0.12358 0.12025 0.11039 0.11509 0.12277 0.081628 -6.4306 0.0019709 -0.038394 -0.018569 -0.050678 -0.11493 -0.077796 -0.10382 -0.19387 -0.10485 0 -0.29887 0 0.0013932 -0.0034616 -0.0013419 -0.0037286 -4.6937 0.10336 0.11348 0.12408 0.10116 0.11096 0.1109 0.12878 0.098086 0.072503 0.039011 -0.029548 -0.073277 0.041135 -0.11309 -0.020681 -0.11321 -0.16708 -0.083292 -0.12632 -0.17497 -0.063514 -0.29488
1.625 0.098712 0.10307 0.10394 0.1341 0 0.1399 0.12178 0.11228 0.12027 0.13122 0.065663 -6.3035 -0.0050851 -0.039666 -0.018403 -0.052612 -0.12003 -0.077022 -0.10758 -0.19162 -0.11085 0 -0.30053 0 0.00027065 -0.004055 -0.0021417 -0.0054138 -4.6998 0.092591 0.13531 0.14048 0.10964 0.11903 0.11809 0.14289 0.082768 0.033781 0.030808 -0.035158 -0.089277 0.048938 -0.11861 -0.039536 -0.14297 -0.1841 -0.091879 -0.16968 -0.20971 -0.072463 -0.27303
1.6289 0.088501 0.093975 0.09446 0.13214 0 0.13068 0.11147 0.10795 0.11745 0.12524 0.075441 -6.1637 -0.012074 -0.039848 -0.015085 -0.054783 -0.11924 -0.079056 -0.10846 -0.18757 -0.11054 0 -0.30695 0 -0.00078861 -0.0042204 -0.0025201 -0.0063821 -4.5443 0.094482 0.13338 0.13222 0.11305 0.12204 0.11906 0.13363 0.078858 0.036921 0.033999 -0.033154 -0.10118 0.068787 -0.11176 -0.064958 -0.16104 -0.19621 -0.11028 -0.21541 -0.24727 -0.093824 -0.26873
1.6328 0.075331 0.08007 0.078983 0.10731 0 0.09703 0.094686 0.0992 0.10906 0.10552 0.10661 -6.0236 -0.013416 -0.038626 -0.0099316 -0.055585 -0.11483 -0.081762 -0.10675 -0.1871 -0.1062 0 -0.31263 0 -0.00093898 -0.003894 -0.0023113 -0.0058612 -4.2305 0.10908 0.10614 0.099529 0.10495 0.1156 0.11486 0.10429 0.090803 0.079911 0.046742 -0.026602 -0.10843 0.095554 -0.096726 -0.097486 -0.16581 -0.20406 -0.13682 -0.25552 -0.28 -0.12439 -0.28545
1.6367 0.061869 0.063198 0.060904 0.069961 0 0.05346 0.076826 0.086717 0.097915 0.08007 0.14189 -5.8837 -0.0078494 -0.037348 -0.0063071 -0.05403 -0.11249 -0.082199 -0.1058 -0.19153 -0.10352 0 -0.31145 0 -8.9448e-05 -0.0034665 -0.0018288 -0.0043043 -3.7967 0.12579 0.0664 0.05554 0.085202 0.09834 0.10609 0.071221 0.11346 0.14015 0.066278 -0.019457 -0.1112 0.12363 -0.078364 -0.13695 -0.1575 -0.2088 -0.169 -0.28305 -0.30078 -0.16009 -0.3131
1.6406 0.050304 0.046914 0.043381 0.034878 0 0.019109 0.060523 0.071203 0.084977 0.058859 0.16166 -5.736 0.00027476 -0.037578 -0.0069675 -0.050989 -0.11441 -0.078918 -0.1079 -0.19491 -0.10606 0 -0.29802 0 0.00096032 -0.0033072 -0.0014811 -0.0029785 -3.3077 0.13075 0.03232 0.019463 0.060534 0.074934 0.092678 0.050711 0.13359 0.18818 0.086552 -0.021049 -0.11173 0.14298 -0.065288 -0.18181 -0.1406 -0.21321 -0.20159 -0.28893 -0.29819 -0.19295 -0.3311
1.6445 0.040791 0.034988 0.029261 0.013863 0 0.0067944 0.046778 0.055239 0.07008 0.047413 0.15394 -5.573 0.0048832 -0.03912 -0.011811 -0.048668 -0.11565 -0.073239 -0.11019 -0.18757 -0.11096 0 -0.26845 0 0.0012044 -0.0033526 -0.0013846 -0.0028703 -2.8211 0.11655 0.015669 0.0059015 0.039821 0.053976 0.076079 0.046932 0.13717 0.20129 0.09991 -0.037484 -0.11626 0.14825 -0.061656 -0.22503 -0.12889 -0.22009 -0.22841 -0.28066 -0.27598 -0.21629 -0.31881
1.6484 0.031945 0.028823 0.021171 0.010624 0 0.016367 0.036768 0.042424 0.053985 0.044142 0.11906 -5.393 0.0034556 -0.04002 -0.01807 -0.048688 -0.10851 -0.0681 -0.10561 -0.16391 -0.11057 0 -0.22183 0 0.00031893 -0.0032132 -0.0013608 -0.0038836 -2.3503 0.086279 0.015892 0.016235 0.02836 0.041572 0.060187 0.051406 0.11764 0.17109 0.10519 -0.066713 -0.12742 0.14162 -0.064237 -0.26192 -0.12801 -0.22827 -0.2479 -0.26743 -0.24211 -0.23017 -0.26675
1.6523 0.022964 0.026304 0.020133 0.019709 0 0.035805 0.031274 0.034093 0.038877 0.042894 0.068098 -5.1999 -0.0012678 -0.038794 -0.022562 -0.050529 -0.090526 -0.065255 -0.088717 -0.12741 -0.098843 0 -0.16171 0 -0.0010651 -0.0026619 -0.0012507 -0.0050104 -1.8574 0.050019 0.023391 0.037823 0.025472 0.036638 0.048552 0.052759 0.079163 0.10507 0.10277 -0.10584 -0.14618 0.12552 -0.069403 -0.28885 -0.14008 -0.23552 -0.25901 -0.25472 -0.20158 -0.23508 -0.18187
1.6563 0.01504 0.023615 0.023726 0.030038 0 0.048849 0.028595 0.027553 0.026478 0.03785 0.017018 -5.0017 -0.0043558 -0.036257 -0.02377 -0.05168 -0.067461 -0.063363 -0.061032 -0.08805 -0.076565 0 -0.0957 0 -0.001939 -0.0019328 -0.0011331 -0.0052361 -1.294 0.017713 0.027921 0.052137 0.026366 0.032521 0.040261 0.045798 0.033108 0.023665 0.094379 -0.14991 -0.17263 0.10385 -0.071738 -0.30176 -0.16545 -0.23806 -0.26081 -0.24803 -0.15988 -0.23228 -0.083947
1.6602 0.010401 0.018558 0.026592 0.031582 0 0.044559 0.024417 0.018537 0.015911 0.026614 -0.020987 -4.8089 -0.003204 -0.034525 -0.022075 -0.049267 -0.047725 -0.058867 -0.03052 -0.054168 -0.050369 0 -0.032059 0 -0.0017813 -0.0014692 -0.0011794 -0.0043039 -0.65377 -0.0058027 0.024846 0.046649 0.025712 0.023239 0.029468 0.031701 -0.0088947 -0.047065 0.087919 -0.1843 -0.20107 0.086457 -0.059119 -0.29236 -0.19558 -0.22427 -0.25009 -0.24952 -0.12189 -0.22362 0.004041
1.6641 0.0099274 0.012241 0.024206 0.021501 0 0.023378 0.015024 0.0056452 0.0039875 0.010004 -0.041763 -4.6305 0.00069362 -0.034049 -0.018593 -0.041774 -0.033893 -0.04905 -0.0054283 -0.026322 -0.026889 0 0.024498 0 -0.00092033 -0.0013922 -0.001339 -0.0027083 0.0087116 -0.021331 0.015571 0.022385 0.020027 0.00821 0.010247 0.012196 -0.039968 -0.086695 0.090052 -0.20181 -0.22189 0.078174 -0.032426 -0.26662 -0.21652 -0.19366 -0.22959 -0.25004 -0.084893 -0.21168 0.06627
1.668 0.011889 0.007555 0.016875 0.005611 0 -0.0035876 0.00093933 -0.0080852 -0.011868 -0.0095543 -0.051531 -4.467 0.0037552 -0.032145 -0.014273 -0.029786 -0.020441 -0.034576 0.011543 0.0014819 -0.0081075 0 0.074123 0 -0.0001262 -0.0013113 -0.0012805 -0.0010947 0.61033 -0.032988 0.0042628 -0.0077154 0.0082195 -0.0085626 -0.017469 -0.013005 -0.05894 -0.090833 0.10299 -0.20027 -0.22985 0.079511 0.0058602 -0.22656 -0.22253 -0.14727 -0.19947 -0.24426 -0.046712 -0.19599 0.10008
1.6719 0.013067 0.0060698 0.0095938 -0.0061587 0 -0.021585 -0.013107 -0.018404 -0.030744 -0.028684 -0.06161 -4.3067 0.0036037 -0.025186 -0.010033 -0.015603 -0.00024665 -0.019261 0.02342 0.034567 0.0078082 0 0.11888 0 0.00010943 -0.00073986 -0.00072648 0.00023804 1.0885 -0.045336 -0.0048788 -0.027753 -0.0085105 -0.022847 -0.046804 -0.041843 -0.068689 -0.073546 0.12758 -0.17937 -0.22081 0.089616 0.051902 -0.17488 -0.20983 -0.087938 -0.16048 -0.22797 -0.0058515 -0.17611 0.11521
1.6758 0.011068 0.0064094 0.0070723 -0.0072562 0 -0.021451 -0.022287 -0.024332 -0.048254 -0.042935 -0.07928 -4.1314 0.00062103 -0.012557 -0.0070811 -0.0022022 0.026989 -0.0073675 0.034103 0.071106 0.022036 0 0.15815 0 -7.6575e-05 0.00030835 0.00017344 0.0012985 1.4232 -0.06076 -0.0084794 -0.028594 -0.026593 -0.0331 -0.068912 -0.065265 -0.074079 -0.058244 0.16305 -0.14059 -0.18851 0.10463 0.097117 -0.11567 -0.17546 -0.023242 -0.11406 -0.19652 0.037828 -0.15095 0.12673
1.6797 0.0055996 0.0055032 0.0084679 0.00047418 0 -0.0055673 -0.02577 -0.028802 -0.05946 -0.047972 -0.10127 -3.9309 -0.0029764 0.0017908 -0.0063808 0.0079753 0.053185 -0.0008688 0.044032 0.10213 0.032539 0 0.18669 0 -0.00018914 0.0012249 0.00089487 0.0020582 1.6224 -0.077326 -0.0050429 -0.01253 -0.040594 -0.039662 -0.079007 -0.070962 -0.079718 -0.062099 0.19863 -0.097994 -0.13943 0.11345 0.12832 -0.059284 -0.13317 0.028544 -0.069388 -0.1594 0.074896 -0.1247 0.14529
1.6836 -0.0020676 0.0012512 0.0074465 0.007875 0 0.013221 -0.02661 -0.034626 -0.061948 -0.042708 -0.11534 -3.7126 -0.0050313 0.012147 -0.007566 0.013976 0.06872 0.0011319 0.050654 0.11783 0.03628 0 0.19751 0 8.7822e-05 0.0013907 0.0010333 0.0023334 1.6979 -0.088489 0.0025915 0.0087046 -0.045381 -0.042572 -0.077744 -0.054499 -0.086977 -0.08477 0.22571 -0.061792 -0.08525 0.11054 0.14233 -0.012169 -0.096997 0.058614 -0.034449 -0.12951 0.095904 -0.10372 0.17021
1.6875 -0.010308 -0.0059387 -0.0017799 0.0048374 0 0.019415 -0.027773 -0.040408 -0.05643 -0.031661 -0.1093 -3.4974 -0.0046392 0.015656 -0.0087861 0.016523 0.0706 0.00081565 0.052292 0.11479 0.03337 0 0.18712 0 0.00062528 0.00086095 0.00073926 0.002056 1.6592 -0.086314 0.0061626 0.020448 -0.039325 -0.041307 -0.067747 -0.026497 -0.091645 -0.10952 0.23903 -0.037326 -0.033506 0.093075 0.13787 0.021519 -0.075243 0.062069 -0.014917 -0.11558 0.093617 -0.093218 0.19005
1.6914 -0.017656 -0.013803 -0.01806 -0.012433 0 0.0049121 -0.028832 -0.041331 -0.04511 -0.023012 -0.080761 -3.3025 -0.0022701 0.014253 -0.0081505 0.017183 0.064095 -0.00025745 0.050504 0.098431 0.028084 0 0.15865 0 0.0010456 0.00039994 0.00059883 0.0015477 1.523 -0.067363 -0.0037379 0.012897 -0.026144 -0.036457 -0.050469 -0.0063569 -0.085428 -0.11545 0.23408 -0.028777 0.0080447 0.059482 0.11523 0.038283 -0.075248 0.035932 -0.016012 -0.1259 0.061381 -0.098539 0.19051
1.6953 -0.022632 -0.019978 -0.033093 -0.03795 0 -0.024955 -0.026923 -0.03434 -0.030274 -0.022556 -0.039799 -3.1271 0.00065198 0.012208 -0.005543 0.017058 0.057148 -0.0017371 0.048261 0.07909 0.025354 0 0.1203 0 0.0011067 0.00075352 0.0010376 0.0013593 1.3163 -0.036927 -0.028908 -0.012967 -0.013312 -0.030464 -0.027513 -0.0064669 -0.062374 -0.091771 0.20324 -0.040986 0.024261 0.0097209 0.076118 0.031058 -0.10749 -0.022401 -0.048066 -0.1742 -0.01345 -0.13147 0.16429
1.6992 -0.023903 -0.023178 -0.038098 -0.058489 0 -0.053636 -0.020683 -0.022121 -0.014631 -0.028547 -0.002719 -2.9551 0.0023758 0.011976 -0.0028378 0.01613 0.053812 -0.0037971 0.046395 0.065204 0.026509 0 0.080773 0 0.00087736 0.0018642 0.0018532 0.0017503 1.0644 -0.0072425 -0.057793 -0.044369 -0.0075998 -0.025713 -0.0042802 -0.021688 -0.0259 -0.044283 0.16006 -0.060904 0.021444 -0.041954 0.033618 0.011581 -0.15354 -0.089163 -0.095593 -0.23963 -0.10708 -0.18015 0.11598
1.7031 -0.021171 -0.023222 -0.031221 -0.060945 0 -0.063208 -0.012555 -0.011229 -0.0020933 -0.032791 0.018296 -2.7722 0.0016964 0.012538 -0.0020944 0.013926 0.052687 -0.0063955 0.042732 0.058605 0.028808 0 0.045329 0 0.00058536 0.0028479 0.0023741 0.0023683 0.7791 0.010097 -0.07046 -0.062684 -0.010828 -0.021954 0.010137 -0.034677 0.010526 0.0088377 0.11161 -0.082067 0.0046672 -0.08862 -0.0077175 -0.014114 -0.2029 -0.15338 -0.14932 -0.30872 -0.20517 -0.23589 0.058997
1.707 -0.015841 -0.020564 -0.018692 -0.040603 0 -0.046078 -0.0067313 -0.0059647 0.0034809 -0.027812 0.021899 -2.5794 -0.0011743 0.011508 -0.0035113 0.010765 0.050267 -0.0092557 0.035014 0.055069 0.028998 0 0.015287 0 0.00036539 0.0028076 0.0020924 0.0025403 0.46574 0.011925 -0.053233 -0.054699 -0.018892 -0.016339 0.0092901 -0.031996 0.031693 0.048005 0.064391 -0.098839 -0.020518 -0.12445 -0.044344 -0.04045 -0.24599 -0.2058 -0.20031 -0.36864 -0.29401 -0.28963 0.0077769
1.7109 -0.010395 -0.016034 -0.008877 -0.005382 0 -0.010869 -0.0049404 -0.0044001 0.001637 -0.013704 0.016498 -2.3911 -0.0044778 0.0083802 -0.0052626 0.0081026 0.044592 -0.012155 0.024195 0.049121 0.026794 0 -0.0097562 0 0.00018994 0.0016999 0.0011336 0.0019447 0.14117 0.0051481 -0.011676 -0.022603 -0.024612 -0.0065407 -0.0033217 -0.015297 0.032044 0.062446 0.027522 -0.10368 -0.045372 -0.14143 -0.07234 -0.059755 -0.26913 -0.23426 -0.23495 -0.39949 -0.35244 -0.32625 -0.028737
1.7148 -0.0067127 -0.010773 -0.0052295 0.027341 0 0.022168 -0.0046725 -0.00083797 -0.0026023 0.0019757 0.01318 -2.2195 -0.0059488 0.0054242 -0.005347 0.007389 0.035951 -0.01478 0.014276 0.039065 0.024635 0 -0.029623 0 2.3827e-05 0.00039651 0.00011368 0.00098548 -0.16006 0.0009441 0.03042 0.015341 -0.022194 0.0062999 -0.014234 0.0026066 0.020163 0.054266 0.0082021 -0.092556 -0.057989 -0.13707 -0.090301 -0.066578 -0.26379 -0.23435 -0.24151 -0.38589 -0.36283 -0.32936 -0.048665
1.7188 -0.0048586 -0.0059822 -0.0047385 0.040563 0 0.03401 -0.001744 0.0077454 -0.0013825 0.011281 0.018141 -2.0623 -0.0043751 0.0055255 -0.0034602 0.0085856 0.025696 -0.016283 0.0088207 0.028252 0.02452 0 -0.043197 0 -1.5319e-05 -0.00012612 -0.00041902 0.00045804 -0.40151 0.006398 0.047282 0.036013 -0.010394 0.018024 -0.0095722 0.011351 0.011644 0.035232 0.0020284 -0.070941 -0.057771 -0.11968 -0.10063 -0.065783 -0.23978 -0.2173 -0.22712 -0.34057 -0.33711 -0.30445 -0.05487
1.7227 -0.0034242 -0.0024282 -0.0025564 0.028472 0 0.019671 0.005491 0.01803 0.0095243 0.012955 0.02949 -1.9057 -0.0003932 0.0093917 -0.0010119 0.010081 0.015693 -0.015481 0.0079922 0.021723 0.025816 0 -0.049745 0 0.00028663 0.00032763 -0.00037436 0.0008081 -0.56582 0.02006 0.030273 0.027681 0.0070987 0.024879 0.013129 0.011805 0.016164 0.019066 0.006241 -0.041868 -0.045806 -0.093348 -0.10344 -0.061431 -0.20341 -0.18904 -0.1971 -0.27238 -0.28315 -0.25624 -0.052054
1.7266 -0.00097427 -8.3475e-05 0.0026569 0.00073792 0 -0.0081687 0.01452 0.023355 0.025969 0.012503 0.039674 -1.7365 0.0040906 0.014871 0.0004663 0.010263 0.0085715 -0.012006 0.0091393 0.021322 0.026376 0 -0.050108 0 0.00098599 0.0010612 -2.0715e-05 0.0017057 -0.65798 0.034031 -0.0057992 -0.00094944 0.023646 0.026314 0.041486 0.012076 0.030083 0.013911 0.017386 -0.0087709 -0.024547 -0.062388 -0.098742 -0.05834 -0.16202 -0.15594 -0.15832 -0.19238 -0.21111 -0.19165 -0.045147
1.7305 0.0028803 0.0018295 0.0081674 -0.023469 0 -0.027831 0.020967 0.020351 0.037491 0.015476 0.041242 -1.5522 0.0071803 0.01875 0.00061699 0.0090794 0.0067657 -0.0073436 0.0098584 0.023777 0.025265 0 -0.046425 0 0.0017861 0.0012103 0.00037244 0.002346 -0.69098 0.039892 -0.034243 -0.026588 0.032732 0.024478 0.05698 0.016903 0.04079 0.019077 0.030283 0.023199 -0.00066761 -0.032046 -0.083439 -0.066653 -0.12874 -0.12701 -0.12449 -0.12312 -0.14028 -0.12619 -0.038464
1.7344 0.0076311 0.0045147 0.011265 -0.02805 0 -0.023786 0.022238 0.012432 0.035375 0.021213 0.032 -1.3592 0.0078368 0.019142 -2.6706e-06 0.0078387 0.0099859 -0.0042127 0.00993 0.023716 0.023748 0 -0.040735 0 0.0021486 0.00055548 0.00070884 0.0021781 -0.67552 0.033845 -0.036007 -0.028311 0.030958 0.021502 0.048836 0.022738 0.038219 0.027402 0.041429 0.051288 0.016885 -0.0036469 -0.059568 -0.087429 -0.10863 -0.10503 -0.10433 -0.079272 -0.086649 -0.075951 -0.034689
1.7383 0.012748 0.0091872 0.012949 -0.010233 0 0.0026553 0.019194 0.0067083 0.019995 0.023703 0.016326 -1.1659 0.0059403 0.016516 -0.001012 0.0075076 0.014009 -0.004304 0.010333 0.018942 0.023605 0 -0.033964 0 0.0016924 -0.00035331 0.0009424 0.0013713 -0.6282 0.018314 -0.011524 -0.0027576 0.019952 0.01783 0.021717 0.02316 0.022921 0.031043 0.051686 0.075472 0.025495 0.024369 -0.0292 -0.1171 -0.099865 -0.08878 -0.09748 -0.06202 -0.052205 -0.044337 -0.034069
1.7422 0.018232 0.016542 0.01701 0.018816 0 0.034941 0.015038 0.0076147 0.00095229 0.018647 0.0019435 -0.97677 0.0021154 0.013004 -0.0025518 0.0075495 0.013574 -0.0064361 0.011187 0.012873 0.02506 0 -0.026313 0 0.00056562 -0.0008005 0.00094554 0.00061356 -0.58487 0.00022876 0.022908 0.03401 0.0061944 0.013227 -0.0083841 0.017311 0.0042637 0.026438 0.062347 0.095637 0.023725 0.053388 0.0055269 -0.15183 -0.10023 -0.077357 -0.1025 -0.070845 -0.037054 -0.032556 -0.034844
1.7461 0.024436 0.02614 0.02569 0.042893 0 0.053823 0.013221 0.013658 -0.01007 0.0091399 -0.005485 -0.79349 -0.0022568 0.010885 -0.0045288 0.0067463 0.0076306 -0.0073556 0.011474 0.0114 0.026759 0 -0.018616 0 -0.000564 -0.00057582 0.0006249 0.00047676 -0.59476 -0.012484 0.048847 0.058987 -0.0017771 0.0088616 -0.025589 0.011365 -0.008082 0.015261 0.075951 0.11145 0.010514 0.085413 0.041227 -0.1854 -0.10595 -0.0698 -0.11609 -0.10337 -0.039486 -0.040283 -0.034815
1.75 0.031564 0.036199 0.036888 0.051971 0 0.051226 0.016139 0.020148 -0.0073548 0.0038127 -0.0059687 -0.61492 -0.0052263 0.011209 -0.0060229 0.0050033 0.001366 -0.0049797 0.010763 0.016742 0.027377 0 -0.013206 0 -0.00096984 -6.6196e-05 0.00014197 0.00094713 -0.69385 -0.01468 0.057585 0.059133 0.0021713 0.0077509 -0.023437 0.011795 -0.010925 0.0016376 0.095552 0.12017 -0.012668 0.12032 0.069651 -0.2072 -0.11109 -0.068021 -0.13094 -0.1494 -0.052796 -0.061016 -0.032764
1.7539 0.039376 0.044378 0.046016 0.047589 0 0.035159 0.024607 0.024546 0.0063871 0.009134 -0.0041916 -0.4354 -0.0052043 0.013083 -0.0059749 0.0037995 0.0016634 -0.0011231 0.010312 0.024003 0.02647 0 -0.01329 0 -0.00044288 0.0002264 -0.000123 0.0015092 -0.88355 -0.0065291 0.052565 0.040044 0.018173 0.012793 -0.0061576 0.018704 -0.0073794 -0.011196 0.11815 0.12 -0.040804 0.15318 0.087111 -0.21761 -0.11517 -0.074627 -0.14438 -0.19712 -0.07062 -0.086237 -0.028898
1.7578 0.047172 0.049363 0.050439 0.039606 0 0.022629 0.037341 0.028696 0.023931 0.023591 -0.0046743 -0.24443 -0.0022104 0.014014 -0.0045048 0.0044549 0.009621 -0.00073393 0.011591 0.023982 0.023478 0 -0.021367 0 0.00050944 0.00017301 6.1362e-05 0.0016443 -1.1383 0.0068142 0.043734 0.020673 0.040122 0.024193 0.016604 0.02683 -0.001845 -0.02171 0.14077 0.10827 -0.072599 0.17979 0.091421 -0.21846 -0.12038 -0.092562 -0.15773 -0.24313 -0.093219 -0.11499 -0.02508
1.7617 0.053947 0.051977 0.051764 0.038076 0 0.026662 0.0507 0.035896 0.039097 0.039406 -0.0070565 -0.033191 0.0018525 0.011505 -0.0031236 0.0060974 0.017821 -0.0078453 0.013609 0.010029 0.016636 0 -0.038217 0 0.0010603 2.4025e-05 0.00046239 0.0012674 -1.4334 0.018838 0.040183 0.018898 0.059184 0.038599 0.036003 0.03249 0.0041082 -0.028106 0.16002 0.082489 -0.10694 0.1959 0.081128 -0.21264 -0.12961 -0.12436 -0.17312 -0.28506 -0.12177 -0.14736 -0.025634
1.7656 0.058804 0.054552 0.053717 0.046585 0 0.047389 0.059957 0.046383 0.049259 0.049712 -0.0055039 0.19581 0.0045532 0.0051744 -0.00327 0.0058431 0.016004 -0.021842 0.01232 -0.016972 0.0039606 0 -0.063445 0 0.00075762 1.1348e-05 0.00053695 0.00073399 -1.7606 0.026484 0.045813 0.038851 0.068783 0.0507 0.047289 0.03784 0.011842 -0.026217 0.16825 0.036299 -0.14304 0.19212 0.053017 -0.2065 -0.15072 -0.17503 -0.19705 -0.32129 -0.16251 -0.1883 -0.037677
1.7695 0.061614 0.058874 0.058197 0.061013 0 0.073142 0.062294 0.056386 0.054548 0.053945 0.0071112 0.42738 0.0048491 -0.0023277 -0.004731 0.0012946 0.0002033 -0.03768 0.00336 -0.049648 -0.014245 0 -0.096804 0 -8.6385e-05 3.4331e-05 -3.4284e-05 0.00045008 -2.1184 0.032368 0.058608 0.068846 0.067857 0.056293 0.050263 0.047399 0.023382 -0.010237 0.16329 -0.025437 -0.178 0.16909 0.01315 -0.20585 -0.18626 -0.23692 -0.23104 -0.35342 -0.21616 -0.24014 -0.068707
1.7734 0.06343 0.06455 0.063743 0.073387 0 0.089622 0.059411 0.061921 0.056666 0.05672 0.033521 0.64653 0.0036736 -0.0069837 -0.0059123 -0.0072818 -0.02363 -0.050032 -0.014351 -0.079863 -0.034409 0 -0.1385 0 -0.00067778 -0.00023345 -0.00099264 0.00045043 -2.4951 0.042287 0.072315 0.090665 0.060705 0.055126 0.048705 0.061294 0.039889 0.02321 0.14834 -0.095336 -0.20864 0.13201 -0.033471 -0.20964 -0.233 -0.30151 -0.27057 -0.38164 -0.27807 -0.29967 -0.12126
1.7773 0.065926 0.069482 0.067711 0.077637 0 0.089755 0.057032 0.06336 0.05897 0.0624 0.069276 0.85575 0.0026005 -0.0068244 -0.0058503 -0.017511 -0.045223 -0.057533 -0.037673 -0.10397 -0.05206 0 -0.18759 0 -0.00046134 -0.00096906 -0.0017408 0.00031865 -2.8737 0.059954 0.079865 0.092911 0.054186 0.051839 0.049207 0.073765 0.061575 0.070394 0.12632 -0.16757 -0.23183 0.084508 -0.083951 -0.2158 -0.2878 -0.36267 -0.31091 -0.40529 -0.34369 -0.36292 -0.18839
1.7813 0.069909 0.071958 0.069318 0.073601 0 0.07743 0.060929 0.065777 0.066176 0.071416 0.10484 1.0782 0.002108 -0.0041771 -0.0056621 -0.027492 -0.059253 -0.063168 -0.06167 -0.12355 -0.065482 0 -0.23984 0 0.0003805 -0.0019847 -0.0019391 -0.00046982 -3.2529 0.083582 0.07783 0.07856 0.054275 0.053891 0.05854 0.079392 0.087511 0.11929 0.10145 -0.23481 -0.24347 0.031131 -0.13536 -0.22074 -0.34602 -0.4134 -0.3452 -0.42301 -0.40645 -0.42366 -0.25499
1.7852 0.074204 0.072183 0.070087 0.06699 0 0.063533 0.07249 0.074345 0.081665 0.081427 0.13094 1.3401 0.0014236 -0.0042882 -0.007556 -0.037319 -0.069171 -0.070658 -0.08269 -0.14205 -0.076668 0 -0.28774 0 0.00112 -0.0028933 -0.0018084 -0.0020598 -3.6492 0.10722 0.069472 0.061492 0.063498 0.066755 0.079626 0.08014 0.11456 0.1542 0.082491 -0.28171 -0.23539 -0.020931 -0.18393 -0.21724 -0.39642 -0.44364 -0.35846 -0.4315 -0.45124 -0.46501 -0.3055
1.7891 0.076297 0.071639 0.071487 0.065271 0 0.057969 0.087526 0.089071 0.10368 0.090739 0.14338 1.6458 4.9552e-05 -0.011042 -0.01231 -0.047724 -0.082235 -0.080549 -0.099259 -0.161 -0.088275 0 -0.32362 0 0.0011822 -0.003456 -0.0018091 -0.0040018 -4.0613 0.12529 0.063208 0.05523 0.0798 0.089094 0.10855 0.084676 0.13705 0.16441 0.070974 -0.30801 -0.21434 -0.069219 -0.2289 -0.20825 -0.4345 -0.46065 -0.35333 -0.43433 -0.47723 -0.48432 -0.33291
1.793 0.074507 0.071088 0.072809 0.071946 0 0.063383 0.099284 0.10397 0.12448 0.099392 0.14467 1.9714 -0.0010252 -0.023442 -0.018055 -0.057597 -0.10133 -0.08978 -0.11089 -0.17874 -0.099846 0 -0.34396 0 0.00066948 -0.0037403 -0.0020777 -0.0055236 -4.4285 0.13584 0.066294 0.062974 0.097088 0.11196 0.13553 0.09952 0.14916 0.15156 0.065411 -0.31383 -0.18498 -0.11406 -0.26961 -0.19848 -0.45871 -0.46853 -0.33354 -0.43367 -0.48525 -0.48169 -0.34157
1.7969 0.069683 0.069605 0.071879 0.08329 0 0.074283 0.10295 0.11153 0.13472 0.1069 0.14162 2.284 -0.00013689 -0.036133 -0.02188 -0.063759 -0.12186 -0.094827 -0.1172 -0.19193 -0.10767 0 -0.35089 0 0.00020614 -0.0039562 -0.0022782 -0.006091 -4.6381 0.14012 0.078206 0.076582 0.10773 0.12393 0.15005 0.12077 0.14891 0.12984 0.063291 -0.30053 -0.15289 -0.15606 -0.30533 -0.19348 -0.46838 -0.47148 -0.30438 -0.43175 -0.47741 -0.45911 -0.34187
1.8008 0.064579 0.065831 0.067743 0.090464 0 0.081466 0.098078 0.1084 0.12992 0.11015 0.14068 2.57 0.0029715 -0.04359 -0.022563 -0.063869 -0.13617 -0.095002 -0.11862 -0.19776 -0.10873 0 -0.34919 0 0.00027843 -0.0041818 -0.0020397 -0.0057911 -4.5944 0.13961 0.089828 0.084463 0.10645 0.11916 0.147 0.13531 0.14017 0.11749 0.058259 -0.27005 -0.12905 -0.19609 -0.33337 -0.20521 -0.46221 -0.47489 -0.27683 -0.43202 -0.45767 -0.4214 -0.34161
1.8047 0.061331 0.060039 0.062065 0.085993 0 0.0784 0.087622 0.097217 0.11339 0.10493 0.14359 2.8458 0.0063142 -0.044275 -0.021408 -0.059502 -0.14034 -0.092659 -0.11727 -0.19549 -0.1044 0 -0.34109 0 0.00074992 -0.0042865 -0.0014599 -0.0052064 -4.2939 0.13422 0.090115 0.081012 0.093569 0.10171 0.12931 0.13111 0.12993 0.12432 0.042606 -0.23232 -0.12464 -0.23197 -0.35034 -0.2398 -0.44434 -0.47941 -0.2642 -0.43513 -0.43493 -0.38276 -0.341
1.8086 0.059541 0.054471 0.05746 0.069794 0 0.065387 0.075371 0.083547 0.093065 0.090254 0.14586 3.1409 0.0073697 -0.041238 -0.020355 -0.055684 -0.13665 -0.090499 -0.1158 -0.1867 -0.099536 0 -0.32373 0 0.0010392 -0.0041132 -0.0010698 -0.0049038 -3.8318 0.12308 0.075196 0.06964 0.075005 0.082071 0.10526 0.10741 0.12256 0.14428 0.017213 -0.19355 -0.13821 -0.25855 -0.35465 -0.28827 -0.41818 -0.47943 -0.26564 -0.43735 -0.4114 -0.34893 -0.33415
1.8125 0.056898 0.051275 0.054596 0.049732 0 0.048978 0.064096 0.071257 0.075404 0.070769 0.1393 3.4708 0.0056635 -0.039041 -0.019709 -0.056771 -0.13004 -0.089042 -0.11472 -0.17448 -0.097612 0 -0.29174 0 0.00075246 -0.0036966 -0.0012778 -0.0050111 -3.3284 0.10639 0.052096 0.057918 0.05841 0.068579 0.082978 0.075525 0.11607 0.15876 -0.01533 -0.15617 -0.16692 -0.26986 -0.34378 -0.34141 -0.38425 -0.46918 -0.27741 -0.43483 -0.38587 -0.3207 -0.31384
1.8164 0.051617 0.0501 0.051399 0.035986 0 0.03728 0.055169 0.060644 0.062128 0.054033 0.11752 3.8253 0.0033206 -0.040058 -0.018255 -0.062575 -0.12311 -0.086656 -0.11106 -0.1615 -0.09692 0 -0.24303 0 9.6935e-05 -0.0032649 -0.0019191 -0.0052495 -2.8422 0.085864 0.03365 0.050445 0.048176 0.061408 0.066179 0.05005 0.10383 0.14911 -0.050719 -0.1218 -0.20572 -0.25919 -0.31526 -0.38736 -0.34261 -0.44212 -0.2932 -0.42304 -0.35576 -0.2969 -0.27522
1.8203 0.044054 0.047982 0.045368 0.033638 0 0.034409 0.0487 0.05024 0.051602 0.044654 0.080884 4.1813 0.0028199 -0.043161 -0.015508 -0.06851 -0.11441 -0.081498 -0.10056 -0.1477 -0.092192 0 -0.18225 0 -0.00034925 -0.0030101 -0.002414 -0.0053169 -2.3488 0.06359 0.028716 0.046093 0.043244 0.054432 0.053886 0.038415 0.080508 0.10915 -0.073147 -0.090825 -0.23771 -0.20548 -0.25974 -0.39166 -0.28967 -0.38127 -0.29097 -0.3893 -0.30966 -0.26721 -0.21728
1.8242 0.035916 0.041864 0.036418 0.039294 0 0.037785 0.043361 0.039452 0.04191 0.040602 0.037571 4.5245 0.0043607 -0.045221 -0.013119 -0.06949 -0.10067 -0.072831 -0.081643 -0.12964 -0.080092 0 -0.11861 0 -0.00024609 -0.0028617 -0.0023425 -0.0051683 -1.7966 0.040911 0.03568 0.040887 0.039289 0.042547 0.043155 0.03707 0.04716 0.048996 -0.07397 -0.060809 -0.24922 -0.11849 -0.18652 -0.35064 -0.22946 -0.29663 -0.26064 -0.33752 -0.24752 -0.22374 -0.14368
1.8281 0.028211 0.031325 0.026998 0.043956 0 0.039977 0.036377 0.028903 0.031751 0.0351 -0.0006446 4.8587 0.0057811 -0.043559 -0.013318 -0.063614 -0.079888 -0.06047 -0.05732 -0.10291 -0.062954 0 -0.06001 0 0.0001763 -0.0025065 -0.0017914 -0.0048982 -1.1733 0.018746 0.044138 0.032235 0.032833 0.02679 0.03175 0.035958 0.011172 -0.011728 -0.050375 -0.031808 -0.23582 -0.0047561 -0.10045 -0.26765 -0.16461 -0.19562 -0.20081 -0.27098 -0.1714 -0.1651 -0.063716
1.832 0.020401 0.018882 0.019261 0.039384 0 0.033725 0.024678 0.018537 0.019181 0.022323 -0.025083 5.196 0.0050897 -0.037453 -0.015984 -0.052466 -0.052823 -0.043801 -0.03294 -0.066704 -0.046904 0 -0.0086005 0 0.00039877 -0.0016667 -0.0011398 -0.0044247 -0.51769 -0.0016277 0.042815 0.020145 0.023224 0.012278 0.018647 0.026285 -0.018526 -0.055208 -0.0017668 -0.0044919 -0.19577 0.12737 -0.0071205 -0.15005 -0.098158 -0.086629 -0.11325 -0.19387 -0.084798 -0.092106 0.0090544
1.8359 0.011608 0.0077419 0.012509 0.023144 0 0.016801 0.0070971 0.0064384 0.0015498 0.0019481 -0.034996 5.5432 0.0026758 -0.028279 -0.017953 -0.038714 -0.022706 -0.02242 -0.012183 -0.026678 -0.036308 0 0.038345 0 0.00017717 -0.0003975 -0.00061741 -0.0034378 0.12244 -0.018936 0.027287 0.005627 0.011172 0.0018198 0.0029936 0.005716 -0.037009 -0.073403 0.070947 0.018494 -0.12905 0.26316 0.083998 -0.013974 -0.035682 0.016076 -0.0044359 -0.11342 0.0049281 -0.0091867 0.062466
1.8398 0.0021797 -0.0007242 0.0039249 -0.00051393 0 -0.0063165 -0.014018 -0.0094637 -0.021676 -0.020891 -0.037389 5.8982 0.00065862 -0.018771 -0.0159 -0.024224 0.0054785 0.0017588 0.0047443 0.0075323 -0.030195 0 0.083659 0 -0.00022525 0.00087039 -0.00018047 -0.0017716 0.72579 -0.03331 0.0021852 -0.010247 -0.0034737 -0.0075214 -0.016204 -0.021209 -0.045598 -0.069284 0.15206 0.031911 -0.052719 0.37351 0.15591 0.099492 0.013922 0.092325 0.099584 -0.043011 0.082253 0.066243 0.092953
1.8438 -0.0064604 -0.0075474 -0.0080074 -0.02349 0 -0.02695 -0.033463 -0.028246 -0.046052 -0.039424 -0.042189 6.2573 0.00022195 -0.011779 -0.0098634 -0.010367 0.026313 0.023604 0.019341 0.029128 -0.024009 0 0.1263 0 -0.00036203 0.0016153 0.00022122 0.00019206 1.285 -0.046661 -0.022667 -0.025137 -0.02126 -0.021068 -0.038587 -0.04602 -0.049818 -0.053471 0.22577 0.035431 0.015067 0.44696 0.20311 0.17056 0.049022 0.14079 0.18098 0.01285 0.14185 0.12344 0.10825
1.8477 -0.01357 -0.014686 -0.02116 -0.038227 0 -0.037415 -0.046106 -0.045109 -0.063546 -0.049421 -0.055867 6.621 0.00018185 -0.0086992 -0.00343 0.00096305 0.036527 0.03711 0.032077 0.039723 -0.014588 0 0.1617 0 -9.8065e-05 0.0016279 0.00043734 0.0016269 1.7705 -0.060681 -0.038659 -0.034697 -0.040168 -0.040036 -0.060653 -0.060497 -0.055258 -0.039629 0.28384 0.029293 0.064604 0.47702 0.22226 0.19068 0.068401 0.16192 0.2309 0.052159 0.18175 0.15714 0.12198
1.8516 -0.02026 -0.023274 -0.031307 -0.041663 0 -0.035919 -0.050127 -0.054572 -0.068339 -0.050988 -0.077224 6.9904 -0.0014393 -0.008343 -0.00012694 0.0078513 0.037769 0.0397 0.041913 0.048156 -0.0032584 0 0.1855 0 0.00026791 0.0012037 0.00031958 0.0019143 2.1277 -0.074016 -0.043047 -0.035363 -0.054249 -0.058898 -0.076356 -0.060724 -0.064327 -0.039598 0.31933 0.014636 0.087614 0.45991 0.21175 0.15585 0.071687 0.1584 0.24311 0.074178 0.20176 0.16401 0.14381
1.8555 -0.028503 -0.033107 -0.036246 -0.037117 0 -0.028171 -0.048187 -0.055192 -0.061894 -0.047743 -0.097586 7.3598 -0.0047144 -0.0075117 5.0383e-05 0.010173 0.036576 0.034577 0.04817 0.062805 0.0057425 0 0.19694 0 0.00035059 0.00093824 7.6089e-05 0.0012421 2.3237 -0.081909 -0.039613 -0.029131 -0.057155 -0.069497 -0.080746 -0.049746 -0.075485 -0.057982 0.3211 -0.0041813 0.070686 0.38848 0.16924 0.066105 0.057222 0.13676 0.20948 0.07776 0.20352 0.14076 0.17311
1.8594 -0.039007 -0.043343 -0.038311 -0.032789 0 -0.02435 -0.045625 -0.051174 -0.052038 -0.044635 -0.10559 7.7176 -0.0073369 -0.0034948 7.932e-05 0.010238 0.039934 0.028543 0.051918 0.083978 0.0095528 0 0.19893 0 7.3396e-05 0.0012581 0.00021837 0.00049563 2.3945 -0.079619 -0.035712 -0.024737 -0.048543 -0.067895 -0.074028 -0.036898 -0.084662 -0.088102 0.30237 -0.017732 0.029903 0.29266 0.11589 -0.035494 0.034498 0.11516 0.15569 0.073529 0.2014 0.10683 0.201
1.8633 -0.050434 -0.053362 -0.042617 -0.03682 0 -0.032822 -0.047029 -0.049 -0.04664 -0.045665 -0.094369 8.056 -0.0071409 0.0033238 0.0019964 0.010884 0.049364 0.026897 0.054856 0.10351 0.0094781 0 0.19549 0 -0.00032044 0.0020575 0.001005 0.00046343 2.4357 -0.067027 -0.03783 -0.031956 -0.036949 -0.057656 -0.062215 -0.03286 -0.0876 -0.11354 0.27241 -0.021724 -0.022733 0.19 0.064311 -0.12643 0.0088811 0.10032 0.096887 0.066749 0.20142 0.072919 0.21799
1.8672 -0.060928 -0.063058 -0.052695 -0.051609 0 -0.054474 -0.053661 -0.052212 -0.048028 -0.052228 -0.067076 8.3794 -0.0047328 0.0093892 0.0042623 0.012879 0.059232 0.029856 0.057131 0.11229 0.010033 0 0.18951 0 -0.00059698 0.0027611 0.0019937 0.0011054 2.5372 -0.050139 -0.048187 -0.053051 -0.034884 -0.047187 -0.053278 -0.042736 -0.081972 -0.11709 0.23827 -0.013292 -0.077568 0.094275 0.024385 -0.1906 -0.015196 0.096428 0.044387 0.061344 0.20732 0.046784 0.21994
1.8711 -0.070149 -0.072655 -0.067748 -0.071834 0 -0.081782 -0.063523 -0.059369 -0.053298 -0.062698 -0.036604 8.7004 -0.0030201 0.011078 0.0036505 0.014702 0.061923 0.033506 0.057182 0.1091 0.015598 0 0.18279 0 -0.00076933 0.0027924 0.0023412 0.0016252 2.7254 -0.037764 -0.064138 -0.079698 -0.049203 -0.044237 -0.051845 -0.062151 -0.068645 -0.092284 0.20837 0.010632 -0.12218 0.022953 0.0087318 -0.20968 -0.031807 0.10724 0.011618 0.061933 0.22239 0.037283 0.20877
1.875 -0.079433 -0.082379 -0.083882 -0.088566 0 -0.10372 -0.073701 -0.066891 -0.05927 -0.073639 -0.018414 9.0261 -0.0039752 0.0083795 -0.00041907 0.015126 0.0557 0.034029 0.054322 0.1026 0.027689 0 0.17773 0 -0.00096302 0.0020732 0.001677 0.001301 2.9666 -0.035989 -0.080503 -0.099316 -0.075123 -0.05202 -0.056983 -0.080207 -0.051774 -0.048856 0.19143 0.048427 -0.1412 -0.002861 0.029621 -0.1739 -0.031406 0.13276 0.010886 0.074306 0.24612 0.050719 0.19007
1.8789 -0.089888 -0.092099 -0.097623 -0.096613 0 -0.11315 -0.082845 -0.073406 -0.06616 -0.082094 -0.020726 9.3493 -0.0063125 0.0054705 -0.0042772 0.015546 0.047607 0.031179 0.051213 0.10462 0.044618 0 0.17833 0 -0.0011157 0.0011267 0.00062132 0.00026082 3.2207 -0.044893 -0.093114 -0.10543 -0.099707 -0.068637 -0.064628 -0.087759 -0.037618 -0.0071523 0.18425 0.090189 -0.13862 0.008314 0.075187 -0.108 -0.014362 0.16588 0.032505 0.096928 0.27293 0.078338 0.17183
1.8828 -0.10073 -0.10111 -0.10809 -0.098651 0 -0.11111 -0.091591 -0.080805 -0.07612 -0.087356 -0.039444 9.655 -0.0068612 0.0072168 -0.0033873 0.019056 0.047958 0.028268 0.052988 0.1208 0.06311 0 0.18902 0 -0.00094306 0.00068383 0.00028263 -0.00056208 3.4845 -0.059655 -0.10113 -0.1023 -0.11205 -0.088558 -0.071796 -0.084555 -0.032302 0.014193 0.18426 0.13076 -0.11722 0.052228 0.1388 -0.023563 0.019361 0.20419 0.071679 0.12898 0.30066 0.11609 0.16467
1.8867 -0.10988 -0.10839 -0.11621 -0.10211 0 -0.1048 -0.10077 -0.091093 -0.089075 -0.090907 -0.062336 9.9336 -0.0041698 0.014692 0.0028334 0.027139 0.061256 0.029466 0.063391 0.14677 0.080406 0 0.21241 0 -0.00027874 0.0011289 0.0011662 -0.00024931 3.7838 -0.074482 -0.10665 -0.099603 -0.11119 -0.10489 -0.078399 -0.079102 -0.039289 0.0075958 0.18827 0.16515 -0.081108 0.12275 0.2127 0.067537 0.06865 0.24539 0.12285 0.1689 0.32745 0.15965 0.1799
1.8906 -0.11615 -0.11355 -0.12275 -0.11165 0 -0.10152 -0.10951 -0.10297 -0.10131 -0.094846 -0.079323 10.188 -0.00017511 0.024064 0.010268 0.037875 0.082315 0.037296 0.081767 0.17281 0.095657 0 0.24752 0 0.00059437 0.0022598 0.0026492 0.0012989 4.1359 -0.086065 -0.1123 -0.10312 -0.10506 -0.11238 -0.085594 -0.081223 -0.057835 -0.023106 0.19069 0.18456 -0.037694 0.20974 0.28305 0.14825 0.13053 0.28691 0.1779 0.21286 0.35145 0.20306 0.22357
1.8945 -0.12041 -0.11757 -0.12768 -0.1246 0 -0.10412 -0.11563 -0.11245 -0.10885 -0.10052 -0.089998 10.425 0.0021166 0.030098 0.014553 0.048038 0.1015 0.052075 0.10393 0.19241 0.11006 0 0.2903 0 0.0010684 0.0035422 0.0036304 0.0033099 4.5322 -0.094632 -0.11899 -0.11091 -0.10253 -0.11078 -0.093531 -0.09384 -0.083406 -0.068458 0.18757 0.18815 0.00058688 0.29251 0.33719 0.20973 0.19095 0.32529 0.22742 0.2515 0.37319 0.2412 0.2904
1.8984 -0.12444 -0.12244 -0.13122 -0.13396 0 -0.11139 -0.1183 -0.11716 -0.11195 -0.10858 -0.10178 10.646 0.0023624 0.031036 0.015917 0.056788 0.11403 0.072635 0.12586 0.20704 0.12569 0 0.33579 0 0.0007507 0.0045875 0.0036842 0.0048186 4.9577 -0.10292 -0.12569 -0.11805 -0.10663 -0.10615 -0.10165 -0.11134 -0.11002 -0.11818 0.17965 0.17904 0.029033 0.3625 0.37361 0.25291 0.24106 0.35818 0.26875 0.27974 0.39324 0.27293 0.36428
1.9023 -0.12888 -0.1293 -0.1346 -0.13582 0 -0.12157 -0.12027 -0.11963 -0.11555 -0.11968 -0.12098 10.843 0.0036672 0.030283 0.018942 0.066573 0.12417 0.096812 0.14622 0.22358 0.14363 0 0.38073 0 -0.00011662 0.0054098 0.0034624 0.0054085 5.4164 -0.11433 -0.13104 -0.12372 -0.11486 -0.10781 -0.11105 -0.12588 -0.13311 -0.16183 0.16823 0.15939 0.044954 0.41506 0.39215 0.27824 0.27492 0.38351 0.30042 0.29431 0.41184 0.29745 0.42721
1.9063 -0.1328 -0.13693 -0.13887 -0.13341 0 -0.1343 -0.12661 -0.12551 -0.12515 -0.13433 -0.14601 11.013 0.0092797 0.033393 0.027352 0.079983 0.14045 0.1215 0.16567 0.24765 0.1627 0 0.42466 0 -0.00082477 0.0062705 0.0039007 0.0053888 5.9235 -0.13112 -0.13502 -0.13208 -0.12479 -0.12184 -0.1252 -0.1354 -0.1512 -0.18917 0.15557 0.13201 0.046243 0.44674 0.39415 0.28658 0.28646 0.39875 0.32143 0.29221 0.42908 0.31411 0.47034
1.9102 -0.13542 -0.14248 -0.1433 -0.13372 0 -0.14865 -0.14033 -0.13816 -0.14223 -0.15152 -0.1694 11.161 0.018732 0.043265 0.039594 0.096169 0.16668 0.14329 0.18438 0.27863 0.17994 0 0.46897 0 -0.00082858 0.0073325 0.0051208 0.0053783 6.4723 -0.15315 -0.13905 -0.14617 -0.13774 -0.14614 -0.14698 -0.14544 -0.1655 -0.19448 0.1482 0.10271 0.032642 0.45868 0.3857 0.2779 0.27124 0.40074 0.3319 0.27379 0.44554 0.32257 0.49835
1.9141 -0.1378 -0.14432 -0.14575 -0.1403 0 -0.16058 -0.1589 -0.1552 -0.1635 -0.16784 -0.18604 11.303 0.027739 0.057831 0.050178 0.11118 0.19769 0.16006 0.20128 0.31036 0.19269 0 0.51419 0 -0.00022383 0.008487 0.0062684 0.0057691 7.0158 -0.17752 -0.14439 -0.16201 -0.15633 -0.1715 -0.17432 -0.16253 -0.17824 -0.18285 0.149 0.077319 0.014573 0.46682 0.37787 0.26052 0.24677 0.39723 0.33918 0.25335 0.46338 0.32837 0.52358
1.918 -0.14228 -0.14425 -0.14555 -0.14994 0 -0.16436 -0.17538 -0.17059 -0.18365 -0.17902 -0.19826 11.446 0.032124 0.071913 0.055394 0.12199 0.22345 0.17219 0.21559 0.33589 0.20063 0 0.55785 0 0.00039268 0.0094825 0.0064754 0.0065115 7.4887 -0.19967 -0.15075 -0.17063 -0.17888 -0.18829 -0.1995 -0.1857 -0.1911 -0.17062 0.15927 0.058408 -0.0027889 0.47826 0.3744 0.23775 0.22276 0.39315 0.34684 0.23856 0.48446 0.33463 0.55564
1.9219 -0.15013 -0.14662 -0.1456 -0.15679 0 -0.15833 -0.18385 -0.18017 -0.19843 -0.18301 -0.21188 11.578 0.031657 0.081148 0.05708 0.12949 0.23739 0.18188 0.22816 0.35193 0.20568 0 0.59452 0 0.00051603 0.010158 0.0058507 0.0072718 7.8482 -0.21541 -0.15655 -0.16668 -0.19765 -0.19303 -0.21387 -0.20466 -0.20453 -0.17557 0.17961 0.048077 -0.014464 0.49903 0.37809 0.2132 0.20851 0.39349 0.35829 0.2363 0.51046 0.34443 0.5951
1.9258 -0.16002 -0.1545 -0.15089 -0.15932 0 -0.14902 -0.18414 -0.18472 -0.20551 -0.18184 -0.22768 11.678 0.029854 0.084572 0.06028 0.13682 0.24085 0.1908 0.24045 0.36 0.21003 0 0.6187 0 0.00017721 0.010522 0.0053615 0.0077172 8.0915 -0.22242 -0.161 -0.15518 -0.2039 -0.1895 -0.214 -0.20773 -0.21751 -0.2031 0.21061 0.049888 -0.012192 0.53669 0.39165 0.19326 0.21895 0.40697 0.37886 0.25691 0.54444 0.36307 0.63498
1.9297 -0.16903 -0.16667 -0.16371 -0.16252 0 -0.14799 -0.18129 -0.18778 -0.20437 -0.18003 -0.23813 11.735 0.030207 0.084317 0.06747 0.14483 0.24041 0.19837 0.2521 0.36425 0.21422 0 0.62852 0 -0.0001683 0.010645 0.0057275 0.0077052 8.2376 -0.22057 -0.16578 -0.14876 -0.19576 -0.18431 -0.20376 -0.19272 -0.22726 -0.24013 0.24594 0.061906 0.0063763 0.58598 0.41104 0.18455 0.25555 0.4353 0.40857 0.29633 0.58383 0.39112 0.66668
1.9336 -0.17538 -0.1785 -0.18047 -0.1727 0 -0.16233 -0.18055 -0.19109 -0.19688 -0.18086 -0.23393 11.758 0.032982 0.083496 0.075771 0.15039 0.24152 0.20258 0.26029 0.36849 0.21711 0 0.62708 0 -0.00013009 0.010562 0.0065821 0.0073291 8.3027 -0.21142 -0.17414 -0.15741 -0.18104 -0.18181 -0.19057 -0.17069 -0.22972 -0.26377 0.27892 0.079071 0.035605 0.63548 0.43093 0.18645 0.30552 0.4707 0.44168 0.3411 0.62218 0.42309 0.68446
1.9375 -0.1797 -0.18587 -0.19386 -0.19018 0 -0.18731 -0.18295 -0.19299 -0.18813 -0.18406 -0.2141 11.766 0.035715 0.084291 0.080212 0.14991 0.24477 0.20259 0.26226 0.37436 0.21764 0 0.62013 0 0.00027043 0.010324 0.0068713 0.0068611 8.3002 -0.19808 -0.18752 -0.17974 -0.172 -0.18261 -0.18012 -0.15824 -0.22166 -0.25808 0.30479 0.09785 0.070864 0.67672 0.44789 0.19741 0.3588 0.50628 0.47312 0.38126 0.65395 0.45401 0.68616
1.9414 -0.18377 -0.18821 -0.19886 -0.20722 0 -0.20878 -0.18598 -0.19139 -0.18463 -0.18731 -0.18885 11.773 0.03633 0.08727 0.079266 0.1442 0.24749 0.20029 0.25854 0.38133 0.21634 0 0.61188 0 0.00069948 0.010094 0.0060613 0.0066177 8.2568 -0.18534 -0.20248 -0.20354 -0.1762 -0.18549 -0.17456 -0.16478 -0.20409 -0.22532 0.31872 0.11429 0.10636 0.70079 0.45853 0.21456 0.40369 0.53381 0.49694 0.40597 0.67297 0.47792 0.67238
1.9453 -0.18815 -0.18777 -0.19671 -0.21373 0 -0.21407 -0.18777 -0.18735 -0.18983 -0.18938 -0.17186 11.774 0.035189 0.091643 0.076484 0.13892 0.24781 0.19893 0.25321 0.38768 0.21503 0 0.60285 0 0.00087503 0.010103 0.004801 0.0067801 8.2127 -0.1786 -0.21151 -0.21489 -0.19119 -0.1895 -0.17446 -0.18544 -0.18385 -0.18312 0.30918 0.11936 0.12713 0.6884 0.45607 0.22881 0.41407 0.53286 0.4975 0.39274 0.66373 0.47915 0.64682
1.9492 -0.19116 -0.18615 -0.19261 -0.20536 0 -0.20186 -0.18954 -0.1847 -0.2003 -0.19132 -0.16941 11.749 0.034134 0.095879 0.076504 0.13933 0.24662 0.20032 0.25064 0.39179 0.21523 0 0.59152 0 0.00079473 0.01043 0.0042829 0.0072786 8.1899 -0.18097 -0.208 -0.20802 -0.20692 -0.19379 -0.18031 -0.20573 -0.17078 -0.15149 0.28288 0.11372 0.12975 0.65058 0.44458 0.23406 0.39465 0.50747 0.47775 0.35317 0.63386 0.46041 0.61725
1.9531 -0.19022 -0.18246 -0.18945 -0.18695 0 -0.18195 -0.19307 -0.18557 -0.20721 -0.1941 -0.17712 11.679 0.034166 0.09846 0.080011 0.14504 0.24604 0.20328 0.25202 0.39325 0.21712 0 0.57804 0 0.00064813 0.010867 0.0049888 0.0078547 8.1596 -0.19023 -0.19201 -0.18837 -0.21319 -0.19662 -0.19082 -0.2131 -0.17112 -0.14113 0.24428 0.099476 0.11449 0.59472 0.42675 0.23018 0.35247 0.46371 0.44141 0.2972 0.5896 0.42559 0.59425
1.957 -0.18388 -0.17475 -0.18435 -0.16851 0 -0.16579 -0.19628 -0.18702 -0.20284 -0.19552 -0.18648 11.557 0.034638 0.098649 0.08326 0.15049 0.24681 0.2051 0.25521 0.39323 0.22002 0 0.56557 0 0.00058479 0.011066 0.0061848 0.0082729 8.0516 -0.19918 -0.17125 -0.16768 -0.2057 -0.19556 -0.20035 -0.20528 -0.18235 -0.1509 0.19871 0.079691 0.083282 0.52884 0.40554 0.21862 0.29648 0.40951 0.39357 0.23594 0.53833 0.38001 0.58647
1.9609 -0.17262 -0.16312 -0.17204 -0.15766 0 -0.15724 -0.19298 -0.18314 -0.18671 -0.19069 -0.19326 11.39 0.034585 0.096905 0.082508 0.15098 0.24782 0.20409 0.25739 0.39366 0.22349 0 0.5575 0 0.000602 0.010878 0.0066945 0.0084905 7.805 -0.20018 -0.15577 -0.15539 -0.18679 -0.18919 -0.20063 -0.18917 -0.19453 -0.17273 0.15536 0.060698 0.040667 0.46543 0.38577 0.20419 0.24296 0.35994 0.34368 0.18845 0.49301 0.33368 0.59492
1.9648 -0.15817 -0.15027 -0.15157 -0.15472 0 -0.15173 -0.17831 -0.17087 -0.16569 -0.17645 -0.19858 11.191 0.034153 0.094538 0.078292 0.14738 0.24774 0.20073 0.25734 0.39548 0.22756 0 0.55297 0 0.00061468 0.010524 0.0060951 0.0086212 7.4165 -0.19089 -0.15009 -0.15274 -0.16231 -0.17827 -0.18727 -0.17308 -0.19785 -0.19727 0.12877 0.054019 0.00030593 0.41873 0.37345 0.19752 0.21492 0.33734 0.3073 0.17604 0.47071 0.30267 0.6105
1.9688 -0.14256 -0.13892 -0.12916 -0.15365 0 -0.14328 -0.15479 -0.15353 -0.14824 -0.15552 -0.20294 10.971 0.034252 0.092774 0.074811 0.14454 0.24654 0.19624 0.25503 0.3969 0.23196 0 0.54538 0 0.00056623 0.01039 0.005073 0.0087487 6.9396 -0.17598 -0.14971 -0.15299 -0.13823 -0.16481 -0.16517 -0.16057 -0.18992 -0.21595 0.12125 0.061858 -0.030458 0.38636 0.36754 0.19967 0.21187 0.34162 0.2862 0.19281 0.46966 0.28818 0.61748
1.9727 -0.1277 -0.12904 -0.1133 -0.14716 0 -0.13086 -0.13184 -0.13807 -0.13826 -0.13555 -0.20154 10.742 0.035111 0.091998 0.07526 0.14531 0.2449 0.19074 0.2498 0.39344 0.2356 0 0.52623 0 0.00045665 0.010617 0.0046384 0.0088095 6.437 -0.1628 -0.14538 -0.147 -0.11925 -0.15038 -0.1461 -0.15049 -0.17633 -0.22121 0.13276 0.083891 -0.049293 0.36403 0.36563 0.20759 0.22912 0.36846 0.27823 0.23127 0.48544 0.28764 0.60124
1.9766 -0.11535 -0.11842 -0.10693 -0.13191 0 -0.11816 -0.11824 -0.12852 -0.13372 -0.12311 -0.18758 10.511 0.03586 0.091701 0.078383 0.14707 0.24217 0.18303 0.24014 0.38008 0.23695 0 0.4911 0 0.00031345 0.010927 0.0051069 0.0086747 5.9364 -0.15483 -0.13135 -0.13037 -0.10847 -0.1356 -0.1391 -0.141 -0.1639 -0.20797 0.16141 0.11801 -0.055519 0.34552 0.36411 0.21602 0.25852 0.40997 0.27889 0.28059 0.51085 0.29598 0.55589
1.9805 -0.10641 -0.10591 -0.10484 -0.11041 0 -0.10828 -0.11444 -0.12233 -0.13 -0.11802 -0.16021 10.278 0.035807 0.090964 0.079908 0.14468 0.23557 0.17207 0.22546 0.35423 0.23485 0 0.44249 0 0.00018626 0.01087 0.0058956 0.008315 5.4261 -0.1488 -0.11038 -0.10721 -0.10635 -0.12129 -0.14223 -0.13192 -0.15354 -0.17647 0.19973 0.15473 -0.052364 0.3147 0.35086 0.2051 0.27527 0.44041 0.27228 0.31184 0.52384 0.29586 0.4874
1.9844 -0.10014 -0.093682 -0.09919 -0.089064 0 -0.10049 -0.11242 -0.11327 -0.12358 -0.11355 -0.1275 10.034 0.035673 0.088859 0.077086 0.1362 0.22186 0.15829 0.20734 0.31739 0.22841 0 0.38703 0 0.00015577 0.010229 0.0062097 0.0078381 4.8841 -0.13796 -0.090909 -0.08744 -0.1093 -0.10886 -0.144 -0.12327 -0.1398 -0.13334 0.231 0.17775 -0.051795 0.26464 0.31784 0.16294 0.2596 0.43536 0.24418 0.3056 0.50615 0.27204 0.41016
1.9883 -0.094268 -0.085333 -0.08778 -0.074022 0 -0.092373 -0.10344 -0.097609 -0.11283 -0.10262 -0.099783 9.7666 0.03691 0.084619 0.071332 0.12462 0.20027 0.14307 0.18812 0.27407 0.21628 0 0.33017 0 0.00028391 0.009164 0.0057769 0.0073583 4.3017 -0.11813 -0.079662 -0.079196 -0.11019 -0.098823 -0.13323 -0.11281 -0.11721 -0.089047 0.24854 0.17985 -0.05813 0.19868 0.26364 0.090106 0.20927 0.38929 0.19278 0.2606 0.45427 0.22227 0.33912
1.9922 -0.086629 -0.081862 -0.076213 -0.06761 0 -0.083767 -0.085756 -0.077518 -0.096851 -0.084116 -0.079859 9.4682 0.039695 0.077935 0.066376 0.11402 0.17363 0.1274 0.1683 0.22917 0.19665 0 0.27334 0 0.00051831 0.0079778 0.0049018 0.0068789 3.6812 -0.090807 -0.076556 -0.082054 -0.10196 -0.088965 -0.108 -0.096832 -0.086593 -0.053214 0.24847 0.15637 -0.073277 0.12236 0.18877 -0.0093132 0.12599 0.30128 0.11952 0.17923 0.3681 0.14754 0.28216
1.9961 -0.076954 -0.080029 -0.071697 -0.067525 0 -0.076872 -0.065118 -0.058581 -0.075564 -0.063447 -0.060747 9.1415 0.042169 0.06953 0.064286 0.10493 0.1467 0.11148 0.14619 0.18595 0.16912 0 0.21607 0 0.00068177 0.0068071 0.0039802 0.0063496 3.0262 -0.061213 -0.076287 -0.086973 -0.082486 -0.075146 -0.075473 -0.073794 -0.05478 -0.030841 0.22764 0.1025 -0.097462 0.046876 0.095885 -0.12504 0.016634 0.17469 0.030184 0.069032 0.25096 0.052905 0.23749
2 -0.067156 -0.075234 -0.074847 -0.068991 0 -0.072206 -0.048339 -0.044796 -0.0512 -0.047102 -0.034162 8.7963 0.042236 0.061375 0.063701 0.094648 0.12307 0.095976 0.12099 0.14615 0.1367 0 0.16003 0 0.00062353 0.0056147 0.0031545 0.0058197 2.3494 -0.034138 -0.073876 -0.083549 -0.056652 -0.055257 -0.044347 -0.046975 -0.02849 -0.021119 0.19315 0.024458 -0.12177 -0.0008629 0.0021003 -0.22161 -0.089729 0.038268 -0.050826 -0.040749 0.12586 -0.038095 0.19755
2.0039 -0.059604 -0.065983 -0.078179 -0.067962 0 -0.066055 -0.037369 -0.036226 -0.028803 -0.036869 -0.001071 8.442 0.040046 0.055769 0.061761 0.081995 0.10348 0.082925 0.095696 0.11151 0.10561 0 0.11026 0 0.0003992 0.0044421 0.0024419 0.0054532 1.6946 -0.011971 -0.06816 -0.068552 -0.033289 -0.032659 -0.018536 -0.023001 -0.0091144 -0.018238 0.1603 -0.057103 -0.13712 -0.013127 -0.074889 -0.27795 -0.17095 -0.077416 -0.10649 -0.12785 0.016687 -0.107 0.15581
2.0078 -0.054945 -0.055161 -0.073027 -0.062812 0 -0.053799 -0.029724 -0.030876 -0.013629 -0.029343 0.027008 8.0842 0.038105 0.053609 0.05721 0.070172 0.086781 0.074786 0.075906 0.084529 0.082009 0 0.072045 0 0.00024769 0.0035401 0.0019926 0.0053341 1.1392 0.00417 -0.060378 -0.048177 -0.019223 -0.014966 0.0018359 -0.0075783 0.0062578 -0.013687 0.13653 -0.13104 -0.13977 0.012531 -0.1255 -0.28568 -0.21821 -0.15859 -0.12986 -0.1839 -0.065813 -0.14599 0.11125
2.0117 -0.051481 -0.046805 -0.05787 -0.05366 0 -0.03613 -0.023464 -0.027546 -0.0072887 -0.020758 0.03791 7.7262 0.03852 0.053405 0.051343 0.063745 0.072265 0.072083 0.064883 0.067354 0.068295 0 0.046658 0 0.00032966 0.0031302 0.00201 0.0052889 0.75782 0.012952 -0.050823 -0.032054 -0.015154 -0.0082602 0.015384 -0.0025163 0.019559 -0.00030548 0.12809 -0.1868 -0.12753 0.075272 -0.14203 -0.24118 -0.22625 -0.195 -0.11722 -0.20394 -0.11353 -0.15019 0.067583
2.0156 -0.046595 -0.042001 -0.03967 -0.040979 0 -0.020571 -0.020018 -0.02607 -0.006619 -0.011721 0.030174 7.3722 0.040388 0.052343 0.046309 0.062964 0.060883 0.072359 0.060039 0.059743 0.062179 0 0.030595 0 0.00049884 0.0030442 0.0024085 0.0049936 0.57071 0.013577 -0.038275 -0.024818 -0.016597 -0.011737 0.018161 -0.0060975 0.028747 0.022702 0.14298 -0.20554 -0.10034 0.1694 -0.11193 -0.14643 -0.19116 -0.17399 -0.067608 -0.1848 -0.11561 -0.11542 0.029615
2.0195 -0.038952 -0.03835 -0.027136 -0.025634 0 -0.015058 -0.021408 -0.025297 -0.006712 -0.0067011 0.014554 7.0249 0.040548 0.048791 0.043097 0.062517 0.054215 0.072031 0.055213 0.058327 0.059425 0 0.019165 0 0.00040998 0.0027371 0.0027261 0.0043255 0.52379 0.0078933 -0.022883 -0.023186 -0.018416 -0.017973 0.0086799 -0.015038 0.030509 0.047226 0.1705 -0.18966 -0.072036 0.26414 -0.053275 -0.045023 -0.13931 -0.1226 -0.0090379 -0.15053 -0.090725 -0.065178 0.0011271
2.0234 -0.029691 -0.033315 -0.023042 -0.01033 0 -0.019603 -0.025687 -0.022389 -0.0050833 -0.008763 0.0044765 6.6801 0.037223 0.043923 0.041308 0.057017 0.052448 0.06955 0.046814 0.05836 0.05732 0 0.010962 0 -8.6357e-05 0.0018061 0.0025403 0.0035875 0.52422 0.00071758 -0.0085003 -0.020829 -0.01852 -0.018921 -0.0068616 -0.025339 0.025103 0.059856 0.19907 -0.14903 -0.051175 0.34174 0.015781 0.036295 -0.087233 -0.062602 0.04077 -0.11551 -0.054017 -0.015105 -0.014204
2.0273 -0.021888 -0.027491 -0.023213 -4.7978e-05 0 -0.025413 -0.026939 -0.015369 -0.0028034 -0.015187 0.0050794 6.3266 0.032585 0.040716 0.040321 0.047451 0.053509 0.066587 0.037336 0.05669 0.055602 0 0.0087483 0 -0.00068538 0.00052205 0.0019652 0.0033073 0.50505 -0.0029988 -0.00081773 -0.01555 -0.017709 -0.012415 -0.016825 -0.032115 0.017199 0.050931 0.22022 -0.091016 -0.042692 0.39051 0.082342 0.081312 -0.044227 -0.0075014 0.071207 -0.087339 -0.014458 0.025635 -0.011995
2.0313 -0.018835 -0.024173 -0.02251 0.00042445 0 -0.023641 -0.020903 -0.0064124 -0.0020158 -0.019018 0.010981 5.9546 0.0311 0.041124 0.04005 0.040946 0.054304 0.065877 0.032311 0.053504 0.054637 0 0.016025 0 -0.00085487 -0.00025941 0.0016104 0.0037554 0.46864 -0.0018317 -0.0027757 -0.011445 -0.017005 -0.0036168 -0.013511 -0.030867 0.011393 0.022572 0.22413 -0.025066 -0.050849 0.39861 0.13148 0.074932 -0.018475 0.028973 0.072407 -0.072211 0.019131 0.048508 0.010048
2.0352 -0.022166 -0.025934 -0.020913 -0.0096814 0 -0.015271 -0.010391 -0.0015847 -0.0033178 -0.015662 0.013419 5.5658 0.03506 0.044175 0.04053 0.043395 0.052927 0.068007 0.034035 0.051513 0.053742 0 0.032884 0 -0.0003792 0.00014477 0.0019609 0.004657 0.48006 0.0011808 -0.012288 -0.014324 -0.016196 -0.00054051 -0.00072628 -0.021039 0.0075309 -0.011399 0.19791 0.030136 -0.074587 0.35315 0.14115 0.011932 -0.01324 0.034464 0.040312 -0.070193 0.03946 0.048676 0.047142
2.0391 -0.030806 -0.032129 -0.023284 -0.025827 0 -0.01136 -0.0041361 -0.0062024 -0.0061899 -0.0082962 0.0083902 5.173 0.041976 0.046917 0.041346 0.052691 0.049883 0.070651 0.039159 0.05356 0.052004 0 0.055385 0 0.00035792 0.001526 0.0028373 0.0054084 0.62152 0.0011502 -0.024914 -0.025588 -0.015358 -0.007845 0.0086386 -0.008684 0.0014036 -0.034444 0.15389 0.066277 -0.099687 0.27849 0.12174 -0.067139 -0.015299 0.024111 -0.0021054 -0.070203 0.052882 0.039994 0.086265
2.043 -0.041329 -0.039812 -0.03341 -0.041358 0 -0.022353 -0.0095208 -0.020014 -0.011501 -0.006395 -0.0020133 4.7878 0.046724 0.047241 0.041992 0.060222 0.04743 0.071129 0.042932 0.060825 0.050482 0 0.079074 0 0.00072221 0.0028758 0.0035535 0.005596 0.94135 -0.0051937 -0.038287 -0.040761 -0.017051 -0.023846 0.0033008 -0.0040739 -0.0099202 -0.038235 0.10003 0.079952 -0.11989 0.18566 0.080031 -0.14297 -0.020273 0.0053396 -0.04439 -0.068839 0.062435 0.028076 0.11283
2.0469 -0.049782 -0.046555 -0.048926 -0.052406 0 -0.046723 -0.026135 -0.037143 -0.02223 -0.017921 -0.0146 4.407 0.046349 0.045682 0.042668 0.059401 0.047885 0.069465 0.045185 0.072788 0.052509 0 0.10315 0 0.00050359 0.0032827 0.0036187 0.0053141 1.4233 -0.018241 -0.052889 -0.053488 -0.025518 -0.04237 -0.017491 -0.014389 -0.024358 -0.0271 0.045127 0.069326 -0.13022 0.086237 0.024314 -0.19829 -0.02506 -0.014887 -0.077401 -0.064136 0.070767 0.017608 0.12139
2.0508 -0.054012 -0.051798 -0.062426 -0.059574 0 -0.070558 -0.046281 -0.051045 -0.04055 -0.041828 -0.029536 4.0138 0.042624 0.044412 0.044121 0.052226 0.052403 0.068513 0.050945 0.088258 0.060838 0 0.1311 0 0.00019254 0.0027788 0.0032081 0.0049976 1.9866 -0.036643 -0.068178 -0.06032 -0.042537 -0.057192 -0.044746 -0.037287 -0.037204 -0.013677 0.0052241 0.031328 -0.12551 -0.0012764 -0.030989 -0.20976 -0.029582 -0.028343 -0.089979 -0.057551 0.07994 0.012572 0.12104
2.0547 -0.054879 -0.055685 -0.067477 -0.064816 0 -0.079007 -0.061425 -0.059516 -0.064036 -0.06773 -0.049323 3.5937 0.039872 0.044628 0.046353 0.046899 0.060891 0.07094 0.064562 0.10601 0.074283 0 0.16699 0 0.0004898 0.0022775 0.0029006 0.0049861 2.5155 -0.058567 -0.079133 -0.061729 -0.063956 -0.06555 -0.068174 -0.061631 -0.046981 -0.01081 -0.0068536 -0.022706 -0.11291 -0.058138 -0.067985 -0.18228 -0.040204 -0.034433 -0.086209 -0.057585 0.088419 0.0096374 0.12963
2.0586 -0.055261 -0.057585 -0.063581 -0.067416 0 -0.068772 -0.068102 -0.064878 -0.085453 -0.083472 -0.07423 3.1505 0.040501 0.045198 0.047797 0.049177 0.07253 0.076314 0.083806 0.12458 0.087738 0 0.21058 0 0.0015001 0.0026443 0.0030157 0.0052555 2.9119 -0.081443 -0.078668 -0.059675 -0.081262 -0.06876 -0.083278 -0.075578 -0.057841 -0.025994 0.0064729 -0.079511 -0.10104 -0.080889 -0.082741 -0.13678 -0.058773 -0.037198 -0.076541 -0.066773 0.095095 0.0052369 0.16087
2.0625 -0.05759 -0.056701 -0.055814 -0.064277 0 -0.050141 -0.06841 -0.069764 -0.097217 -0.084347 -0.099909 2.7043 0.042892 0.044029 0.046427 0.056792 0.086043 0.08145 0.10078 0.14196 0.096139 0 0.25557 0 0.0024711 0.0038315 0.0033185 0.0055226 3.145 -0.10126 -0.06485 -0.055616 -0.087726 -0.07024 -0.091176 -0.075382 -0.075234 -0.060002 0.042838 -0.12976 -0.09415 -0.066419 -0.073073 -0.086034 -0.083861 -0.038051 -0.066581 -0.084062 0.10054 -0.0013427 0.21476
2.0664 -0.062061 -0.054107 -0.050427 -0.054822 0 -0.037656 -0.066369 -0.073651 -0.096843 -0.076193 -0.11981 2.2731 0.043501 0.040647 0.042037 0.06262 0.099614 0.083599 0.10907 0.15621 0.098575 0 0.29258 0 0.0024417 0.0049514 0.0033916 0.0055307 3.2673 -0.11351 -0.045545 -0.051315 -0.083643 -0.072736 -0.093876 -0.067445 -0.099189 -0.10703 0.09783 -0.1637 -0.095596 -0.013368 -0.038469 -0.043214 -0.11202 -0.03788 -0.061521 -0.10627 0.10616 -0.0097775 0.27843
2.0703 -0.067028 -0.053271 -0.050945 -0.044878 0 -0.039072 -0.064929 -0.074182 -0.088623 -0.069965 -0.12951 1.8544 0.040645 0.037168 0.037163 0.062648 0.11103 0.082997 0.10959 0.1664 0.098397 0 0.31451 0 0.0012164 0.0051929 0.0031787 0.0052153 3.3751 -0.1158 -0.034491 -0.050475 -0.075617 -0.076723 -0.091845 -0.062363 -0.12239 -0.15471 0.16109 -0.15691 -0.10379 0.083559 0.02411 -0.025446 -0.12364 -0.029522 -0.063097 -0.11503 0.12147 -0.010892 0.33486
2.0742 -0.070879 -0.057553 -0.05747 -0.044009 0 -0.052228 -0.065939 -0.071569 -0.080377 -0.072745 -0.12855 1.4264 0.036018 0.036519 0.035204 0.059865 0.11844 0.082145 0.10882 0.17313 0.099301 0 0.32034 0 -0.00031602 0.0046251 0.0030314 0.0046676 3.5384 -0.10987 -0.041102 -0.057629 -0.070693 -0.081004 -0.086298 -0.066635 -0.13532 -0.1862 0.21726 -0.11601 -0.1059 0.19584 0.098769 -0.020287 -0.10668 -0.0063142 -0.060922 -0.098025 0.151 0.0029407 0.37108
2.0781 -0.073239 -0.066819 -0.068016 -0.057458 0 -0.070115 -0.071034 -0.070462 -0.078337 -0.082918 -0.11907 0.96802 0.032755 0.039622 0.037342 0.060181 0.12122 0.082777 0.11179 0.17763 0.10162 0 0.31463 0 -0.00090342 0.0040663 0.0032221 0.0040388 3.7493 -0.10072 -0.062961 -0.073922 -0.071291 -0.084738 -0.081809 -0.078864 -0.1334 -0.18704 0.26066 -0.046424 -0.095465 0.30885 0.17884 -0.018905 -0.057987 0.0346 -0.049161 -0.052365 0.19502 0.03397 0.38106
2.082 -0.074388 -0.076771 -0.07942 -0.080246 0 -0.08675 -0.080639 -0.076179 -0.08398 -0.093028 -0.10401 0.47933 0.032449 0.044337 0.041418 0.065405 0.12035 0.083966 0.11728 0.18066 0.10267 0 0.30377 0 -4.4415e-05 0.0041884 0.0035484 0.0035029 3.9309 -0.093402 -0.087777 -0.093723 -0.075527 -0.08872 -0.084114 -0.092331 -0.11969 -0.15445 0.28691 0.043787 -0.068256 0.40801 0.25729 -0.013562 0.02132 0.093448 -0.023911 0.020713 0.25139 0.081796 0.36496
2.0859 -0.07406 -0.082037 -0.087449 -0.099695 0 -0.098137 -0.091837 -0.088592 -0.094117 -0.096822 -0.087372 -0.018726 0.034158 0.047194 0.044037 0.071194 0.11781 0.083379 0.12043 0.18214 0.1004 0 0.29195 0 0.001561 0.0048118 0.0035431 0.00323 3.9949 -0.090372 -0.10269 -0.10639 -0.081262 -0.094185 -0.094199 -0.10027 -0.10149 -0.10191 0.28989 0.13902 -0.020709 0.46912 0.32229 0.0053992 0.12358 0.16681 0.018034 0.1133 0.31274 0.14182 0.32905
2.0898 -0.071513 -0.080231 -0.087845 -0.10472 0 -0.10029 -0.09858 -0.10028 -0.10305 -0.093696 -0.074798 -0.50462 0.035921 0.046274 0.043818 0.071934 0.11573 0.080179 0.11902 0.18191 0.096193 0 0.27988 0 0.0026458 0.0051266 0.0030573 0.0032934 3.8979 -0.091233 -0.10246 -0.10314 -0.088106 -0.099985 -0.1052 -0.099255 -0.085342 -0.053435 0.26992 0.2067 0.033157 0.47 0.35678 0.034883 0.21245 0.23144 0.063625 0.19068 0.35606 0.19159 0.28613
2.0938 -0.066959 -0.073343 -0.079034 -0.093648 0 -0.090025 -0.095667 -0.10181 -0.10524 -0.087129 -0.071509 -0.97741 0.036757 0.042651 0.042445 0.06685 0.11563 0.076276 0.1161 0.18053 0.093613 0 0.2663 0 0.0024776 0.004586 0.0025105 0.0035831 3.6556 -0.093954 -0.09038 -0.083893 -0.094798 -0.10138 -0.10661 -0.089399 -0.074666 -0.030105 0.23536 0.23443 0.075114 0.42163 0.35862 0.060494 0.26292 0.26923 0.096254 0.23025 0.3694 0.21602 0.2523
2.0977 -0.062312 -0.065619 -0.064381 -0.074024 0 -0.069649 -0.083288 -0.089829 -0.097804 -0.079892 -0.077675 -1.4584 0.037121 0.039305 0.042547 0.0607 0.11797 0.074573 0.11609 0.17901 0.094771 0 0.25036 0 0.0014045 0.0035293 0.0024763 0.0038801 3.319 -0.095676 -0.073375 -0.058569 -0.096042 -0.092881 -0.092701 -0.073233 -0.070238 -0.038111 0.19026 0.2171 0.094565 0.33223 0.32657 0.072903 0.26243 0.27034 0.10619 0.22101 0.34713 0.20768 0.23844
2.1016 -0.059718 -0.060381 -0.050981 -0.055828 0 -0.049578 -0.067367 -0.070283 -0.082052 -0.071618 -0.085754 -1.9718 0.037835 0.038677 0.044741 0.058754 0.1217 0.076078 0.11912 0.17763 0.098293 0 0.23235 0 0.00040619 0.0028901 0.0030541 0.0040818 2.9452 -0.092763 -0.057367 -0.041139 -0.084896 -0.073501 -0.067399 -0.055045 -0.070651 -0.0664 0.1391 0.15366 0.082524 0.2138 0.26178 0.063428 0.20288 0.22787 0.085301 0.15632 0.28671 0.16207 0.24224
2.1055 -0.059136 -0.058502 -0.044902 -0.044968 0 -0.043095 -0.054856 -0.053504 -0.063097 -0.061059 -0.084192 -2.5231 0.038988 0.040978 0.046951 0.061808 0.12427 0.078936 0.12035 0.17552 0.10101 0 0.21274 0 0.00016791 0.0033005 0.0037422 0.0043332 2.5861 -0.081715 -0.046354 -0.040562 -0.060517 -0.049577 -0.041362 -0.040309 -0.071873 -0.094447 0.090605 0.050868 0.028015 0.095766 0.1709 0.021074 0.080658 0.13697 0.024373 0.035597 0.19148 0.078978 0.2486
2.1094 -0.057932 -0.05892 -0.046671 -0.04204 0 -0.05546 -0.04838 -0.045725 -0.047158 -0.049772 -0.0662 -3.0944 0.039925 0.044371 0.046581 0.066301 0.12263 0.080291 0.11521 0.17151 0.10121 0 0.19122 0 0.00056234 0.0044944 0.0039563 0.0048591 2.2865 -0.061869 -0.043121 -0.054845 -0.033304 -0.031438 -0.024334 -0.0339 -0.068135 -0.10375 0.053437 -0.048506 -0.040643 0.011442 0.085516 -0.03198 -0.050762 0.037581 -0.048 -0.089591 0.098007 -0.0063987 0.24028
2.1133 -0.053583 -0.059717 -0.051233 -0.044941 0 -0.077276 -0.04532 -0.04485 -0.038188 -0.042247 -0.036477 -3.661 0.03999 0.046532 0.043151 0.068624 0.11546 0.078977 0.10446 0.16562 0.099878 0 0.16749 0 0.00093019 0.0055739 0.0036066 0.005626 2.0706 -0.037875 -0.048149 -0.07231 -0.019697 -0.026009 -0.019726 -0.037242 -0.055786 -0.086213 0.03151 -0.12248 -0.10304 -0.029013 0.022848 -0.078162 -0.15993 -0.045467 -0.11147 -0.18968 0.026237 -0.073938 0.21048
2.1172 -0.046806 -0.058759 -0.052631 -0.050804 0 -0.089916 -0.041744 -0.044047 -0.036393 -0.041615 -0.0092067 -4.2113 0.039107 0.04624 0.038735 0.068491 0.10485 0.076391 0.093641 0.15941 0.098881 0 0.14321 0 0.00076738 0.0058262 0.0031043 0.0062243 1.9238 -0.018597 -0.057266 -0.079218 -0.028883 -0.031683 -0.02486 -0.046587 -0.037439 -0.046583 0.02768 -0.15551 -0.14294 -0.020724 -0.0044017 -0.10342 -0.2233 -0.093255 -0.1498 -0.2429 -0.009442 -0.1089 0.16691
2.1211 -0.041437 -0.05439 -0.049111 -0.055694 0 -0.079935 -0.036676 -0.03905 -0.039441 -0.045487 0.0020798 -4.754 0.037763 0.043986 0.035995 0.068146 0.09569 0.07494 0.087457 0.15445 0.098626 0 0.12258 0 0.00013683 0.0052816 0.002846 0.0061757 1.7949 -0.011735 -0.062217 -0.068723 -0.053319 -0.040129 -0.034475 -0.054489 -0.021498 7.9918e-05 0.045644 -0.1301 -0.13924 0.038588 0.01917 -0.089332 -0.21239 -0.082311 -0.14177 -0.22333 0.0076723 -0.093899 0.12471
2.125 -0.040687 -0.046671 -0.043948 -0.054827 0 -0.050384 -0.032326 -0.031779 -0.044452 -0.047082 -0.0053132 -5.3073 0.036659 0.041435 0.035946 0.069177 0.092254 0.075842 0.085624 0.15045 0.097995 0 0.10984 0 -0.0004885 0.0045408 0.0028063 0.005405 1.6343 -0.017916 -0.056226 -0.045223 -0.073291 -0.043257 -0.04326 -0.054228 -0.015881 0.034695 0.083127 -0.049451 -0.081426 0.12681 0.093591 -0.028389 -0.12005 -0.0055479 -0.076548 -0.12787 0.076527 -0.027733 0.09568
2.1289 -0.043648 -0.038183 -0.041476 -0.045719 0 -0.01896 -0.030674 -0.027161 -0.048519 -0.041455 -0.021614 -5.8818 0.036344 0.040257 0.037501 0.07088 0.094577 0.078368 0.084365 0.14494 0.096316 0 0.10541 0 -0.00067758 0.0041495 0.002691 0.0043815 1.4392 -0.02958 -0.040513 -0.021275 -0.072701 -0.038903 -0.046341 -0.044326 -0.02116 0.042785 0.12605 0.045494 -0.00090057 0.2091 0.18407 0.04984 0.0035906 0.096565 0.014057 -0.0066437 0.16067 0.055071 0.083125
2.1328 -0.045997 -0.032814 -0.042439 -0.031921 0 -0.0044377 -0.030641 -0.02718 -0.048179 -0.030823 -0.032824 -6.4745 0.036888 0.041048 0.038802 0.071558 0.097963 0.08087 0.081347 0.13538 0.094651 0 0.10456 0 -0.00033721 0.0041726 0.0024063 0.003746 1.2609 -0.03627 -0.024925 -0.0092692 -0.051894 -0.030596 -0.040015 -0.029825 -0.029957 0.022287 0.16607 0.13168 0.081796 0.26934 0.27017 0.1262 0.12933 0.19968 0.10973 0.11139 0.2396 0.13486 0.084437
2.1367 -0.044335 -0.032708 -0.043245 -0.022196 0 -0.012846 -0.029084 -0.028791 -0.040396 -0.023216 -0.03165 -7.0759 0.037737 0.043015 0.038737 0.070558 0.096687 0.082238 0.078147 0.12171 0.094673 0 0.10101 0 0.00031992 0.0043107 0.0022309 0.003779 1.1612 -0.03234 -0.020466 -0.013714 -0.025727 -0.02296 -0.024236 -0.019069 -0.033615 -0.014463 0.19475 0.18693 0.14522 0.29424 0.3316 0.18108 0.22785 0.27915 0.18917 0.19754 0.29343 0.1924 0.095666
2.1406 -0.039385 -0.036027 -0.039666 -0.023749 0 -0.034336 -0.024402 -0.027833 -0.02587 -0.025139 -0.021971 -7.681 0.038049 0.04462 0.037402 0.06854 0.088924 0.082377 0.077661 0.1072 0.096465 0 0.092781 0 0.00097059 0.0043114 0.0024676 0.0042299 1.1556 -0.020855 -0.029586 -0.029299 -0.0094799 -0.018062 -0.0047915 -0.017941 -0.029745 -0.047441 0.19556 0.1743 0.14953 0.26614 0.33252 0.17897 0.24877 0.29157 0.21292 0.20278 0.2892 0.19561 0.1124
2.1445 -0.034511 -0.038038 -0.031141 -0.03499 0 -0.051953 -0.018778 -0.024372 -0.011346 -0.03523 -0.013786 -8.2919 0.037488 0.044779 0.035629 0.066212 0.078471 0.081649 0.079925 0.096384 0.09806 0 0.084822 0 0.001327 0.0041983 0.0030054 0.0046308 1.1998 -0.010801 -0.043163 -0.045353 -0.00684 -0.015733 0.0082908 -0.025681 -0.023349 -0.060924 0.16777 0.10498 0.094461 0.20611 0.27806 0.1236 0.19542 0.23938 0.17795 0.13404 0.23498 0.15107 0.12792
2.1484 -0.031353 -0.03499 -0.021444 -0.0454 0 -0.054076 -0.016641 -0.023185 -0.0066626 -0.045193 -0.013986 -8.9105 0.036732 0.043678 0.034416 0.063637 0.071511 0.080228 0.081475 0.091857 0.097467 0 0.084978 0 0.0012014 0.0041299 0.0033503 0.0047202 1.2299 -0.010275 -0.047565 -0.052675 -0.010926 -0.015847 0.0065511 -0.035644 -0.020975 -0.052408 0.11955 0.0061272 0.0023355 0.13557 0.19104 0.037185 0.096375 0.14731 0.10378 0.021486 0.15315 0.079907 0.13378
2.1523 -0.027775 -0.027216 -0.015174 -0.043945 0 -0.040955 -0.020751 -0.02833 -0.017015 -0.047135 -0.021336 -9.5316 0.036872 0.042529 0.03461 0.060994 0.071361 0.078115 0.079057 0.092513 0.09493 0 0.096359 0 0.00057331 0.0041379 0.0031297 0.0045536 1.2169 -0.021069 -0.03598 -0.047857 -0.01494 -0.018761 -0.010827 -0.040716 -0.024397 -0.032054 0.058386 -0.10032 -0.10697 0.069481 0.090699 -0.061435 -0.024565 0.036124 0.0077701 -0.1102 0.061514 -0.00078399 0.12499
2.1563 -0.020658 -0.018478 -0.013643 -0.028895 0 -0.022104 -0.029389 -0.037472 -0.037018 -0.040107 -0.029316 -10.145 0.038029 0.042445 0.036578 0.059374 0.076094 0.075563 0.073363 0.094748 0.092709 0 0.11315 0 -0.00034497 0.0040786 0.0025069 0.0042914 1.1781 -0.038092 -0.014253 -0.033352 -0.019313 -0.023398 -0.035591 -0.038975 -0.03008 -0.014034 -0.0049186 -0.18592 -0.20582 0.024881 0.0027862 -0.14693 -0.13557 -0.066223 -0.085736 -0.22846 -0.016996 -0.068768 0.10523
2.1602 -0.010212 -0.012285 -0.014129 -0.0097841 0 -0.0084446 -0.036861 -0.042487 -0.053194 -0.029666 -0.033025 -10.747 0.038726 0.043457 0.039809 0.059999 0.081059 0.073133 0.068524 0.095567 0.09249 0 0.12431 0 -0.0011579 0.0038367 0.0020287 0.0040073 1.1368 -0.052993 0.0037236 -0.015082 -0.027585 -0.026167 -0.054997 -0.034429 -0.033903 -0.0074561 -0.045206 -0.20323 -0.24148 0.023514 -0.026388 -0.17445 -0.181 -0.11049 -0.12974 -0.27752 -0.045475 -0.087175 0.085972
2.1641 -0.0005293 -0.0088818 -0.012973 0.00066727 0 -0.0054006 -0.0368 -0.036634 -0.054006 -0.021545 -0.033106 -11.344 0.037122 0.044578 0.042932 0.062581 0.083513 0.071056 0.067947 0.094896 0.093261 0 0.12223 0 -0.0015047 0.003508 0.002071 0.0037354 1.077 -0.058864 0.0070497 0.00012672 -0.037244 -0.02327 -0.059118 -0.031838 -0.035172 -0.01336 -0.055359 -0.16503 -0.21733 0.050635 -0.0030276 -0.15117 -0.16677 -0.10209 -0.1234 -0.26565 -0.033482 -0.064375 0.078845
2.168 0.0046709 -0.0056735 -0.0091937 -0.0025104 0 -0.010611 -0.02604 -0.021419 -0.038757 -0.016305 -0.033476 -11.954 0.033206 0.044818 0.044508 0.065018 0.084586 0.068454 0.070968 0.095036 0.09208 0 0.10834 0 -0.0013006 0.0033148 0.0024903 0.0035971 0.94323 -0.053341 -0.0037844 0.006929 -0.038152 -0.014501 -0.046068 -0.030649 -0.035672 -0.027654 -0.033981 -0.08474 -0.14312 0.097164 0.062687 -0.087321 -0.10465 -0.051745 -0.073825 -0.20551 0.0082676 -0.010258 0.087257
2.1719 0.0063157 -0.00017992 -0.0048934 -0.01245 0 -0.01628 -0.0067957 -0.0058974 -0.01716 -0.010269 -0.036028 -12.583 0.029549 0.044095 0.044122 0.065221 0.086721 0.063305 0.073598 0.097615 0.086988 0 0.090497 0 -0.00077632 0.0033253 0.00284 0.0037373 0.68902 -0.039121 -0.017469 0.0042281 -0.022385 -0.0040715 -0.022327 -0.024777 -0.035839 -0.044855 0.01727 0.019964 -0.034027 0.15291 0.15605 0.0027498 -0.01148 0.025187 0.006978 -0.11473 0.06594 0.062012 0.10383
2.1758 0.0092183 0.007765 -0.0021488 -0.01642 0 -0.014122 0.014126 0.001564 -0.00033252 -0.00095935 -0.038147 -13.223 0.029339 0.043113 0.042685 0.063089 0.089518 0.05354 0.072055 0.10067 0.078982 0 0.074827 0 -0.00026635 0.0032933 0.0028716 0.0041054 0.32471 -0.022127 -0.020368 -0.0028639 0.0049112 0.0031081 0.0013267 -0.0094752 -0.033257 -0.058997 0.091808 0.11331 0.076185 0.20089 0.24558 0.089231 0.077039 0.095964 0.09116 -0.029785 0.11175 0.12549 0.11473
2.1797 0.016908 0.016572 0.00019215 -0.0061288 0 -0.00033841 0.029022 0.0012799 0.0078497 0.0094315 -0.035275 -13.856 0.033346 0.042357 0.041538 0.060181 0.088542 0.038655 0.065237 0.098691 0.070981 0 0.059874 0 5.7823e-05 0.0028327 0.0027511 0.0044083 -0.086511 -0.00818 -0.0061413 -0.004804 0.02701 0.0061137 0.015735 0.011473 -0.025287 -0.06307 0.16219 0.15452 0.13948 0.22599 0.29028 0.13457 0.1162 0.12027 0.13676 0.0052556 0.11654 0.14911 0.10674
2.1836 0.027863 0.025055 0.006113 0.016387 0 0.02189 0.034061 0.0019905 0.011309 0.016466 -0.025281 -14.466 0.038918 0.041288 0.041166 0.057301 0.078612 0.020581 0.054149 0.086192 0.064867 0 0.038452 0 0.00025969 0.0017965 0.0027851 0.0043876 -0.48387 0.00032782 0.020385 0.0060068 0.030242 0.0086494 0.018158 0.026821 -0.012285 -0.050571 0.2111 0.14176 0.14758 0.22856 0.2849 0.13431 0.10164 0.094664 0.13506 -0.012747 0.080721 0.13075 0.07281
2.1875 0.037442 0.033577 0.018401 0.041294 0 0.044103 0.031968 0.012333 0.015485 0.018959 -0.0098 -15.06 0.042259 0.038613 0.040744 0.052801 0.058425 0.0029096 0.039854 0.062027 0.059536 0 0.0047332 0 0.00048033 0.00048979 0.0030029 0.0041165 -0.86416 0.0057838 0.047261 0.028468 0.01769 0.015007 0.01353 0.028012 0.0028297 -0.019773 0.22833 0.078851 0.10096 0.20947 0.23082 0.089576 0.036026 0.021784 0.085211 -0.080121 0.0080099 0.072379 0.014627
2.1914 0.043222 0.043121 0.034966 0.058651 0 0.057938 0.030257 0.032322 0.022172 0.021257 0.0084543 -15.654 0.041715 0.03338 0.038866 0.043722 0.032029 -0.011238 0.022537 0.030648 0.051709 0 -0.040658 0 0.0007518 -0.00052404 0.0030739 0.0038824 -1.2835 0.013521 0.063865 0.052264 0.0073743 0.02588 0.011372 0.018996 0.018131 0.022975 0.2059 -0.024065 0.007091 0.17143 0.1354 0.0067831 -0.071354 -0.089711 -0.007768 -0.18653 -0.093336 -0.019458 -0.057356
2.1953 0.047512 0.053646 0.049656 0.064792 0 0.060838 0.035866 0.05325 0.030673 0.029558 0.028664 -16.259 0.038688 0.025765 0.034582 0.028626 0.0057061 -0.021192 0.0022555 -0.0013546 0.038514 0 -0.092006 0 0.00098236 -0.0008908 0.0026312 0.0037026 -1.8016 0.027851 0.067551 0.065688 0.015816 0.038586 0.019959 0.014882 0.034773 0.0649 0.13314 -0.13362 -0.10223 0.11891 0.025856 -0.091883 -0.18824 -0.21061 -0.1198 -0.29709 -0.19919 -0.12311 -0.12725
2.1992 0.054137 0.063621 0.05742 0.063309 0 0.05782 0.050325 0.0661 0.042159 0.046033 0.051418 -16.87 0.03536 0.016758 0.027766 0.0089938 -0.016759 -0.028939 -0.02012 -0.030775 0.019516 0 -0.14381 0 0.0010939 -0.00079118 0.0016365 0.0030629 -2.4187 0.04893 0.064044 0.065658 0.043034 0.051027 0.041399 0.029041 0.054742 0.093314 0.04382 -0.21264 -0.18243 0.064946 -0.060846 -0.17358 -0.27669 -0.30641 -0.21071 -0.37547 -0.28455 -0.20853 -0.18082
2.2031 0.063425 0.071102 0.059064 0.061275 0 0.057662 0.069394 0.070023 0.060326 0.066797 0.0756 -17.469 0.03201 0.0071321 0.01881 -0.012134 -0.036191 -0.037265 -0.042991 -0.060321 -0.0031835 0 -0.194 0 0.0011182 -0.00080669 0.00041966 0.0013454 -3.063 0.072928 0.061979 0.060482 0.073729 0.064353 0.070847 0.060597 0.076947 0.10268 -0.044459 -0.2502 -0.21938 0.014322 -0.11372 -0.22781 -0.32593 -0.36736 -0.26662 -0.41173 -0.34266 -0.26559 -0.21355
2.207 0.071474 0.075158 0.060657 0.064197 0 0.066228 0.087113 0.07252 0.086522 0.085527 0.097238 -18.046 0.027083 -0.0031565 0.0083922 -0.032409 -0.056007 -0.047349 -0.064659 -0.09535 -0.026325 0 -0.24232 0 0.0011279 -0.0014135 -0.00060055 -0.0013834 -3.6397 0.095158 0.066289 0.062106 0.0927 0.080905 0.10003 0.09489 0.096789 0.097665 -0.11483 -0.24081 -0.20516 -0.028461 -0.12671 -0.24774 -0.33057 -0.38843 -0.27862 -0.4015 -0.37009 -0.28771 -0.23353
2.2109 0.074712 0.076467 0.067671 0.073016 0 0.082114 0.10015 0.081388 0.11516 0.0986 0.11288 -18.607 0.019827 -0.014451 -0.0023146 -0.050693 -0.078336 -0.057916 -0.083567 -0.13736 -0.047124 0 -0.28711 0 0.0010964 -0.0025483 -0.0012153 -0.0041196 -4.0986 0.11325 0.075637 0.074917 0.098178 0.099771 0.12202 0.11673 0.11046 0.090608 -0.14099 -0.18255 -0.13552 -0.05613 -0.096924 -0.22699 -0.28918 -0.36771 -0.23887 -0.34495 -0.36547 -0.26844 -0.25559
2.2148 0.074377 0.076911 0.079392 0.084437 0 0.097889 0.10849 0.096774 0.13589 0.10653 0.12416 -19.164 0.012141 -0.026285 -0.011569 -0.065807 -0.10181 -0.066665 -0.098353 -0.18037 -0.064313 0 -0.32494 0 0.00087961 -0.0036542 -0.0015022 -0.0056653 -4.457 0.12766 0.085254 0.091929 0.099877 0.11541 0.13381 0.123 0.11938 0.095064 -0.10679 -0.10349 -0.041803 -0.061687 -0.047635 -0.17858 -0.2292 -0.32749 -0.1687 -0.27187 -0.34392 -0.22166 -0.29019
2.2188 0.075444 0.078637 0.08927 0.093775 0 0.10569 0.11277 0.11128 0.14162 0.11112 0.13754 -19.724 0.0071035 -0.036933 -0.017779 -0.075944 -0.12253 -0.07248 -0.10861 -0.21424 -0.078364 0 -0.35376 0 0.00037206 -0.0041895 -0.0016948 -0.0057322 -4.7576 0.13955 0.091787 0.10192 0.10535 0.12166 0.13607 0.12218 0.12925 0.1184 -0.030625 -0.031731 0.042698 -0.047621 -0.0024086 -0.12214 -0.17674 -0.28933 -0.097064 -0.20881 -0.3202 -0.1684 -0.33597
2.2227 0.080976 0.082848 0.091167 0.098145 0 0.10257 0.11221 0.11761 0.13442 0.11238 0.15762 -20.276 0.0056337 -0.044292 -0.020675 -0.080196 -0.13676 -0.076183 -0.11593 -0.23242 -0.090811 0 -0.3749 0 -0.00032542 -0.004134 -0.001998 -0.0052436 -5.0046 0.14854 0.095425 0.10012 0.11057 0.11747 0.13166 0.12251 0.1441 0.15675 0.074182 0.019445 0.10191 -0.01538 0.028436 -0.067387 -0.14354 -0.26212 -0.038557 -0.16762 -0.29992 -0.11928 -0.38183
2.2266 0.088334 0.088683 0.08533 0.097839 0 0.091837 0.10602 0.11568 0.12323 0.1092 0.18021 -20.802 0.0052573 -0.047442 -0.021689 -0.080438 -0.14321 -0.079162 -0.12345 -0.23725 -0.10285 0 -0.39069 0 -0.00092023 -0.0039989 -0.0024514 -0.005414 -5.1422 0.15263 0.097855 0.091728 0.10536 0.10842 0.12469 0.12306 0.16097 0.19546 0.19094 0.039375 0.12287 0.032235 0.037037 -0.02335 -0.13856 -0.25241 -0.0060029 -0.15709 -0.28712 -0.084031 -0.41539
2.2305 0.091701 0.093074 0.077991 0.09513 0 0.079912 0.096266 0.1119 0.11585 0.10252 0.19317 -21.297 0.002743 -0.047481 -0.022868 -0.080591 -0.14335 -0.081509 -0.13306 -0.23762 -0.11404 0 -0.39965 0 -0.0011322 -0.0043005 -0.0028771 -0.0065074 -5.1039 0.15013 0.099053 0.085484 0.087454 0.10237 0.11962 0.11757 0.17126 0.21605 0.28071 0.015201 0.090882 0.086661 0.016963 -0.0054683 -0.17018 -0.26439 -0.017192 -0.18525 -0.28352 -0.077824 -0.42948
2.2344 0.088218 0.092435 0.074929 0.091825 0 0.071919 0.088112 0.11183 0.11326 0.096508 0.18584 -21.772 -0.0021576 -0.046811 -0.025159 -0.08317 -0.14028 -0.081897 -0.14255 -0.24094 -0.12243 0 -0.39526 0 -0.00089579 -0.0049998 -0.0029622 -0.0075923 -4.8846 0.14143 0.096819 0.084832 0.069054 0.10318 0.11923 0.10567 0.16745 0.20686 0.31997 -0.030725 0.035652 0.13025 -0.013343 -0.011574 -0.21578 -0.28288 -0.053873 -0.22802 -0.28198 -0.093157 -0.42183
2.2383 0.080919 0.085572 0.075707 0.08787 0 0.069145 0.085943 0.11409 0.11122 0.095257 0.15887 -22.244 -0.0062071 -0.04743 -0.027751 -0.086704 -0.13692 -0.079408 -0.14619 -0.24652 -0.12626 0 -0.37096 0 -0.0003782 -0.0054864 -0.0025035 -0.0075893 -4.5594 0.12874 0.089551 0.085876 0.067242 0.10817 0.12235 0.096735 0.14914 0.17048 0.30524 -0.085262 -0.024871 0.15435 -0.044196 -0.038576 -0.26254 -0.30026 -0.10261 -0.27226 -0.2794 -0.12294 -0.39173
2.2422 0.075362 0.075378 0.074688 0.082168 0 0.06964 0.088934 0.11182 0.10572 0.098009 0.12429 -22.718 -0.0062571 -0.049616 -0.029135 -0.087333 -0.13438 -0.075202 -0.13929 -0.24621 -0.12587 0 -0.32703 0 0.00017442 -0.0051781 -0.0016761 -0.00649 -4.2213 0.11421 0.078839 0.083294 0.086817 0.11094 0.12373 0.099952 0.12294 0.12203 0.23717 -0.13851 -0.07718 0.15293 -0.068878 -0.083203 -0.3008 -0.31128 -0.1523 -0.30818 -0.27381 -0.16079 -0.33984
2.2461 0.073903 0.067219 0.067784 0.074496 0 0.070588 0.091014 0.099916 0.095849 0.098329 0.095157 -23.186 -0.0030027 -0.052005 -0.028725 -0.083343 -0.13104 -0.071901 -0.12286 -0.23139 -0.12358 0 -0.27215 0 0.00059473 -0.0041693 -0.0010387 -0.0054045 -3.8921 0.098312 0.068729 0.076675 0.11277 0.10626 0.11745 0.11147 0.096939 0.079185 0.12065 -0.17901 -0.10545 0.11902 -0.080487 -0.1406 -0.31921 -0.31055 -0.18841 -0.32449 -0.26347 -0.19767 -0.27229
2.25 0.073939 0.064828 0.057618 0.066355 0 0.07023 0.085821 0.080488 0.081973 0.089103 0.074743 -23.64 -0.0005528 -0.052788 -0.02736 -0.077633 -0.12327 -0.071111 -0.10335 -0.19986 -0.1213 0 -0.21734 0 0.00082841 -0.0032491 -0.0011364 -0.0053583 -3.5009 0.079964 0.062355 0.070231 0.12089 0.093009 0.10128 0.11454 0.075196 0.051502 -0.011836 -0.1978 -0.10059 0.05754 -0.077249 -0.19472 -0.30983 -0.29607 -0.19442 -0.31327 -0.24717 -0.21842 -0.20288
2.2539 0.071598 0.067321 0.051398 0.059926 0 0.068178 0.072037 0.061179 0.063544 0.069132 0.055813 -24.081 -0.0020523 -0.05094 -0.026251 -0.074947 -0.10795 -0.07175 -0.087198 -0.1575 -0.11801 0 -0.16815 0 0.00087756 -0.0031968 -0.0019755 -0.0061529 -2.9633 0.058286 0.059703 0.067057 0.097819 0.073689 0.078053 0.095115 0.056728 0.037246 -0.12458 -0.20133 -0.077577 -0.008766 -0.066144 -0.23112 -0.28177 -0.27247 -0.17509 -0.28293 -0.22441 -0.21937 -0.14756
2.2578 0.066266 0.070318 0.053621 0.056421 0 0.064636 0.054147 0.048444 0.040626 0.045029 0.030463 -24.517 -0.0061406 -0.046609 -0.025687 -0.076528 -0.08565 -0.071171 -0.075619 -0.11418 -0.11024 0 -0.12284 0 0.00076683 -0.0040017 -0.0028937 -0.0065566 -2.2928 0.034298 0.058798 0.065318 0.052701 0.052284 0.052829 0.057189 0.038508 0.028614 -0.20005 -0.19235 -0.044288 -0.066586 -0.049022 -0.24087 -0.23858 -0.24014 -0.13293 -0.23613 -0.19259 -0.19842 -0.11414
2.2617 0.060924 0.070169 0.061415 0.055596 0 0.059861 0.038483 0.042735 0.017375 0.026486 -5.1027e-05 -24.951 -0.008275 -0.040739 -0.024939 -0.078159 -0.061661 -0.06797 -0.06495 -0.078417 -0.095582 0 -0.078182 0 0.00056746 -0.0047881 -0.0030653 -0.0056383 -1.6322 0.011215 0.058489 0.060905 0.010739 0.032605 0.02915 0.020818 0.018921 0.019006 -0.22395 -0.17384 -0.008745 -0.10291 -0.027125 -0.21653 -0.18407 -0.19907 -0.071716 -0.17567 -0.14881 -0.1548 -0.096657
2.2656 0.058541 0.067102 0.067543 0.05658 0 0.054585 0.028931 0.039904 0.0019296 0.019273 -0.025701 -25.373 -0.0055926 -0.034573 -0.023321 -0.074223 -0.043512 -0.063413 -0.052054 -0.054166 -0.076192 0 -0.036356 0 0.00040372 -0.004573 -0.0022447 -0.0038012 -1.1659 -0.0068577 0.05928 0.053105 -0.0054985 0.017698 0.0086393 0.0039387 -0.0010886 0.0057857 -0.17349 -0.14793 0.018167 -0.093478 0.0022841 -0.14468 -0.12168 -0.14525 0.0030642 -0.10236 -0.084326 -0.086795 -0.080559
2.2695 0.059158 0.064214 0.067753 0.058624 0 0.050696 0.026036 0.036537 0.00077586 0.02218 -0.037412 -25.772 -1.8582e-05 -0.029412 -0.021068 -0.063772 -0.035981 -0.059901 -0.038672 -0.040558 -0.058384 0 -0.0053784 0 0.00037748 -0.0031644 -0.0010328 -0.0024016 -0.98716 -0.01683 0.061394 0.046308 0.0086495 0.009653 -0.0062595 0.0068046 -0.018957 -0.011516 -0.074033 -0.11832 0.035111 -0.041912 0.041391 -0.045007 -0.058109 -0.080955 0.077771 -0.022877 -0.0026057 -0.0087226 -0.055203
2.2734 0.060792 0.0637 0.064499 0.060834 0 0.050795 0.028819 0.033345 0.012674 0.029886 -0.035333 -26.149 0.0037505 -0.026448 -0.019025 -0.052093 -0.037586 -0.058306 -0.029821 -0.033387 -0.048181 0 0.0071337 0 0.00046798 -0.0013481 -0.00036372 -0.0023891 -1.046 -0.017839 0.063049 0.045606 0.039101 0.0093365 -0.010883 0.01526 -0.031771 -0.032335 0.048804 -0.087096 0.045845 0.038133 0.088693 0.061054 0.0019476 -0.012198 0.14489 0.056391 0.087077 0.068317 -0.022786
2.2773 0.062275 0.064619 0.06323 0.061755 0 0.056215 0.036004 0.033523 0.028924 0.038029 -0.026931 -26.521 0.0030907 -0.026339 -0.017683 -0.04589 -0.041827 -0.057351 -0.02823 -0.027852 -0.046716 0 -1.2252e-05 0 0.00052941 -0.00020205 -0.00067886 -0.0034374 -1.2201 -0.01114 0.061798 0.051369 0.065091 0.016181 -0.0016133 0.018218 -0.036857 -0.052606 0.17655 -0.056373 0.052926 0.13539 0.14133 0.15638 0.053783 0.054352 0.19843 0.12889 0.17525 0.13559 0.0032006
2.2813 0.064097 0.064521 0.065801 0.060158 0 0.064992 0.045329 0.038573 0.04048 0.045387 -0.017677 -26.901 -0.00019009 -0.02874 -0.01685 -0.047066 -0.042685 -0.055803 -0.031448 -0.022284 -0.049818 0 -0.022164 0 0.00041694 -0.00021338 -0.0015863 -0.0044335 -1.4319 0.00099253 0.057735 0.058922 0.073411 0.028189 0.018909 0.019246 -0.032015 -0.062407 0.28725 -0.029226 0.059306 0.2347 0.19395 0.21928 0.090684 0.1085 0.23106 0.18509 0.24794 0.18228 0.0074629
2.2852 0.06642 0.062738 0.068643 0.056679 0 0.072149 0.053097 0.046365 0.045086 0.052042 -0.0052065 -27.286 -0.0023379 -0.032342 -0.016307 -0.051537 -0.039884 -0.054771 -0.035178 -0.020871 -0.052184 0 -0.054687 0 0.00012075 -0.001018 -0.0023062 -0.0046814 -1.6945 0.016427 0.05441 0.063371 0.064831 0.042188 0.041094 0.029576 -0.015992 -0.049618 0.34611 -0.014764 0.065532 0.3055 0.22803 0.21402 0.095775 0.12409 0.22829 0.20071 0.2714 0.18833 -0.018052
2.2891 0.06747 0.061216 0.067604 0.054175 0 0.072986 0.056186 0.053282 0.047589 0.056874 0.016509 -27.654 -0.0019028 -0.035652 -0.016436 -0.054019 -0.039168 -0.057 -0.03888 -0.032045 -0.052092 0 -0.096888 0 -0.00023492 -0.0019117 -0.0024083 -0.0044669 -2.0505 0.033692 0.055552 0.063928 0.050354 0.054525 0.054956 0.051728 0.010763 -0.0093138 0.35889 -0.014812 0.067874 0.34077 0.23538 0.15692 0.071204 0.09953 0.19699 0.1761 0.24398 0.16008 -0.07122
2.293 0.06501 0.06179 0.063471 0.055539 0 0.067019 0.055099 0.057807 0.053947 0.058012 0.04806 -27.988 -0.00093061 -0.037873 -0.01777 -0.053374 -0.046986 -0.063535 -0.046685 -0.061699 -0.05227 0 -0.14938 0 -0.00052292 -0.0025215 -0.0020996 -0.0044645 -2.4863 0.051878 0.060826 0.063213 0.042148 0.062524 0.058585 0.0739 0.045447 0.049282 0.32909 -0.030186 0.063222 0.33835 0.21209 0.05913 0.017834 0.034677 0.13953 0.11142 0.16551 0.099866 -0.1421
2.2969 0.059302 0.063179 0.061239 0.060635 0 0.058779 0.054215 0.061671 0.065719 0.055828 0.081402 -28.298 -0.00203 -0.039042 -0.019886 -0.05285 -0.064073 -0.071509 -0.06195 -0.10598 -0.056446 0 -0.20822 0 -0.00071869 -0.0029633 -0.0018518 -0.0048142 -2.9188 0.070494 0.06563 0.06316 0.045991 0.066168 0.059973 0.082435 0.082761 0.10631 0.26255 -0.06045 0.048941 0.29873 0.15669 -0.065124 -0.061347 -0.067457 0.059758 0.0098324 0.039664 0.011743 -0.21684
2.3008 0.0535 0.061523 0.06359 0.065668 0 0.054026 0.057891 0.067572 0.080216 0.054574 0.10666 -28.608 -0.004995 -0.039323 -0.021156 -0.055495 -0.083805 -0.076065 -0.081562 -0.15097 -0.06531 0 -0.26343 0 -0.00085566 -0.003449 -0.0018658 -0.0049995 -3.2651 0.089575 0.065619 0.062763 0.059268 0.068425 0.069489 0.077918 0.11577 0.14388 0.1675 -0.10366 0.020917 0.22303 0.068582 -0.18926 -0.15966 -0.19912 -0.03596 -0.12094 -0.12467 -0.098005 -0.28125
2.3047 0.050316 0.054297 0.06629 0.06611 0 0.054384 0.065942 0.076021 0.094498 0.059728 0.12145 -28.934 -0.0069438 -0.038399 -0.020101 -0.060273 -0.09713 -0.074912 -0.097115 -0.1816 -0.075818 0 -0.30435 0 -0.0008949 -0.0039023 -0.0019562 -0.0046213 -3.5069 0.10953 0.061078 0.059963 0.074252 0.073016 0.089775 0.075323 0.13812 0.15713 0.066116 -0.14786 -0.015893 0.13145 -0.031194 -0.27994 -0.25395 -0.32917 -0.12924 -0.24917 -0.28944 -0.20883 -0.3246
2.3086 0.048711 0.043406 0.061648 0.060494 0 0.055593 0.073411 0.084389 0.10751 0.072749 0.13206 -29.267 -0.0056453 -0.035862 -0.017121 -0.063226 -0.099947 -0.070774 -0.10261 -0.19286 -0.084099 0 -0.32666 0 -0.00069439 -0.004047 -0.0018862 -0.0040596 -3.6732 0.13005 0.05607 0.054729 0.083516 0.080823 0.11272 0.086797 0.14701 0.15432 -0.029661 -0.18514 -0.054164 0.039167 -0.12541 -0.33183 -0.32989 -0.43804 -0.20915 -0.3542 -0.42984 -0.30749 -0.34316
2.3125 0.044899 0.034001 0.047162 0.051275 0 0.05163 0.07509 0.088801 0.11808 0.088213 0.1448 -29.581 -0.002014 -0.032263 -0.014605 -0.062113 -0.096304 -0.068811 -0.10055 -0.19272 -0.088682 0 -0.33311 0 -0.00015913 -0.0038095 -0.0016719 -0.0041516 -3.7655 0.14839 0.053276 0.049303 0.083858 0.088219 0.12616 0.10631 0.14474 0.14718 -0.11324 -0.21098 -0.089115 -0.044981 -0.20361 -0.34442 -0.37856 -0.51388 -0.26885 -0.42307 -0.53039 -0.38525 -0.34078
2.3164 0.037059 0.030178 0.029971 0.042103 0 0.041208 0.070037 0.086844 0.1224 0.096668 0.15685 -29.864 0.0010798 -0.029415 -0.014928 -0.059051 -0.094315 -0.071392 -0.099235 -0.19297 -0.090892 0 -0.32727 0 0.00057528 -0.0034903 -0.001493 -0.0052074 -3.7211 0.15882 0.050712 0.045637 0.076771 0.089459 0.12344 0.11434 0.13693 0.14134 -0.1792 -0.22179 -0.11593 -0.11289 -0.25632 -0.32142 -0.39252 -0.54689 -0.30255 -0.44476 -0.57781 -0.43422 -0.32502
2.3203 0.028479 0.032017 0.02155 0.034772 0 0.030236 0.061373 0.078842 0.11542 0.091364 0.15694 -30.131 0.0020911 -0.029091 -0.018153 -0.058197 -0.098311 -0.075538 -0.10362 -0.19629 -0.092479 0 -0.30747 0 0.0011564 -0.0034468 -0.0013928 -0.0065135 -3.4671 0.1547 0.044549 0.04362 0.066134 0.081403 0.10689 0.098293 0.12779 0.13497 -0.21485 -0.2126 -0.12621 -0.14751 -0.26569 -0.27498 -0.35745 -0.51848 -0.29798 -0.39807 -0.54491 -0.43532 -0.30127
2.3242 0.025232 0.036675 0.027422 0.029216 0 0.027287 0.052173 0.067111 0.095614 0.073329 0.13559 -30.415 0.0022113 -0.031137 -0.021788 -0.061183 -0.10432 -0.075694 -0.10923 -0.1926 -0.093322 0 -0.26824 0 0.0012719 -0.0036483 -0.0012155 -0.0069525 -3.0093 0.13268 0.035035 0.042289 0.055482 0.066175 0.083355 0.066444 0.11633 0.12391 -0.22733 -0.19482 -0.12613 -0.15604 -0.24746 -0.23041 -0.29683 -0.45688 -0.27126 -0.31519 -0.46518 -0.40421 -0.26988
2.3281 0.030586 0.041727 0.042249 0.026014 0 0.03591 0.042707 0.054345 0.067757 0.050595 0.094412 -30.726 0.0033696 -0.033118 -0.022931 -0.065344 -0.10318 -0.068908 -0.10599 -0.16893 -0.09153 0 -0.20823 0 0.00092431 -0.0036505 -0.00088133 -0.0061009 -2.4524 0.095845 0.028323 0.041971 0.046902 0.049268 0.058025 0.039808 0.097307 0.10566 -0.21732 -0.17309 -0.11885 -0.14039 -0.20725 -0.19321 -0.22014 -0.37275 -0.2282 -0.20973 -0.35138 -0.34668 -0.2283
2.332 0.042138 0.046848 0.055264 0.027669 0 0.051078 0.032268 0.042485 0.040313 0.032453 0.045198 -31.045 0.0054473 -0.032381 -0.020736 -0.066482 -0.088654 -0.057163 -0.088365 -0.12351 -0.085532 0 -0.13587 0 0.00044034 -0.0030643 -0.00061441 -0.0046163 -1.9254 0.052891 0.031253 0.044037 0.041566 0.035295 0.032869 0.031146 0.06671 0.07837 -0.18616 -0.15157 -0.10753 -0.10354 -0.15085 -0.16622 -0.13686 -0.27663 -0.17471 -0.09544 -0.21674 -0.26956 -0.17528
2.3359 0.054561 0.052494 0.060275 0.036354 0 0.063279 0.022855 0.032567 0.019768 0.023594 0.00041334 -31.336 0.0062018 -0.028802 -0.016906 -0.062891 -0.06341 -0.044838 -0.061281 -0.069787 -0.075837 0 -0.066001 0 0.00017923 -0.0020051 -0.00075054 -0.003518 -1.491 0.013541 0.044225 0.048413 0.040313 0.025854 0.0097347 0.03422 0.026888 0.038957 -0.13413 -0.1354 -0.096259 -0.049042 -0.084787 -0.1483 -0.059924 -0.1819 -0.11808 0.0082999 -0.078649 -0.18247 -0.11285
2.3398 0.064571 0.058011 0.060087 0.050405 0 0.066391 0.019289 0.025203 0.0074936 0.02257 -0.034621 -31.584 0.0040139 -0.02529 -0.01398 -0.05644 -0.037453 -0.034546 -0.035989 -0.026137 -0.064796 0 -0.010461 0 0.00021244 -0.0010064 -0.0012948 -0.0031799 -1.1388 -0.016262 0.059975 0.052507 0.043126 0.021081 -0.0074926 0.034247 -0.01363 -0.013974 -0.069995 -0.12695 -0.088196 0.010164 -0.018997 -0.12867 -0.0029957 -0.10324 -0.06765 0.080901 0.039974 -0.10371 -0.045645
2.3438 0.072615 0.061991 0.061596 0.063966 0 0.061942 0.024679 0.021082 0.0014234 0.024853 -0.060636 -31.803 8.8175e-05 -0.025062 -0.013327 -0.050126 -0.02048 -0.025907 -0.020263 -0.0014268 -0.054894 0 0.027943 0 0.00028848 -0.0004873 -0.0017885 -0.0031154 -0.85985 -0.035598 0.069882 0.053727 0.048181 0.021835 -0.015137 0.026271 -0.045415 -0.073524 -0.0046971 -0.12367 -0.082342 0.063271 0.040852 -0.10286 0.033114 -0.043198 -0.02631 0.12205 0.13238 -0.042369 0.019636
2.3477 0.08014 0.064452 0.067774 0.071099 0 0.056255 0.03629 0.021017 -0.00043669 0.027088 -0.077548 -32.022 -0.0026267 -0.02813 -0.014618 -0.045303 -0.014939 -0.018108 -0.013047 0.0094498 -0.047279 0 0.05213 0 0.0001174 -0.00036935 -0.0017434 -0.002695 -0.70906 -0.04599 0.071284 0.052943 0.05219 0.028919 -0.013607 0.019928 -0.063262 -0.12228 0.055572 -0.12414 -0.077736 0.10424 0.09085 -0.071593 0.047168 -0.0040842 0.0040103 0.13114 0.19384 -0.0037849 0.072837
2.3516 0.086603 0.067721 0.075332 0.070666 0 0.054197 0.047236 0.025493 0.0012501 0.028996 -0.080988 -32.257 -0.0025785 -0.030712 -0.016711 -0.041503 -0.01568 -0.012704 -0.0083178 0.016386 -0.041646 0 0.06241 0 -0.00031008 -0.00026658 -0.001212 -0.0019121 -0.77566 -0.048259 0.068407 0.054304 0.052582 0.040094 -0.0075897 0.025905 -0.066592 -0.14011 0.10496 -0.12678 -0.073198 0.12788 0.12724 -0.037652 0.038849 0.012533 0.021851 0.10924 0.22096 0.0080098 0.10015
2.3555 0.090211 0.074355 0.079789 0.067177 0 0.056158 0.053031 0.034132 0.0059242 0.032239 -0.066522 -32.497 -0.0011098 -0.028649 -0.018545 -0.038358 -0.016057 -0.013096 -0.0031644 0.02154 -0.037221 0 0.052726 0 -0.00068692 -2.9946e-06 -0.00081424 -0.001345 -1.0951 -0.042038 0.066827 0.06095 0.049852 0.049552 -0.0015154 0.041273 -0.056194 -0.11755 0.13304 -0.1296 -0.067003 0.12489 0.1386 -0.015572 0.0032313 -0.0017204 0.021662 0.054488 0.20124 -0.016376 0.088827
2.3594 0.091145 0.084175 0.08133 0.066888 0 0.060602 0.056104 0.045737 0.012531 0.038349 -0.036297 -32.724 -0.00059001 -0.02182 -0.01928 -0.036883 -0.014626 -0.021246 -0.0013624 0.016459 -0.033975 0 0.015788 0 -0.00067131 0.00015716 -0.0011046 -0.0014496 -1.6073 -0.027594 0.068311 0.071451 0.04777 0.05245 0.0049598 0.051986 -0.032378 -0.063277 0.14617 -0.13129 -0.059635 0.10607 0.12736 -0.01632 -0.049764 -0.038995 0.0073681 -0.016572 0.14846 -0.063079 0.035448
2.3633 0.092547 0.09395 0.084528 0.073152 0 0.068102 0.06319 0.059143 0.021219 0.047949 0.00036331 -32.93 -0.0015068 -0.015138 -0.018311 -0.038726 -0.016596 -0.03553 -0.0094035 -0.0090023 -0.033421 0 -0.048528 0 -0.0002099 -0.00017106 -0.0019371 -0.0020654 -2.2152 -0.0068372 0.071563 0.081446 0.050928 0.050726 0.016518 0.05017 0.0028382 0.0013305 0.15034 -0.13132 -0.051751 0.079095 0.096232 -0.041789 -0.11546 -0.09556 -0.019295 -0.09696 0.069355 -0.12468 -0.049578
2.3672 0.097309 0.10038 0.092593 0.085126 0 0.081322 0.078295 0.074156 0.035001 0.06141 0.034134 -33.124 -0.0020662 -0.014791 -0.015944 -0.044713 -0.029207 -0.052294 -0.030084 -0.056055 -0.038667 0 -0.13079 0 0.00040073 -0.0010225 -0.0025585 -0.0026987 -2.8777 0.018429 0.076688 0.088769 0.061636 0.05339 0.037393 0.04567 0.04297 0.05615 0.15086 -0.12909 -0.043735 0.050504 0.048192 -0.091384 -0.18988 -0.16819 -0.056896 -0.18131 -0.030529 -0.19528 -0.14681
2.3711 0.10433 0.10317 0.10316 0.099835 0 0.10062 0.098805 0.091437 0.058148 0.079378 0.063483 -33.314 -0.00077743 -0.023062 -0.014193 -0.054616 -0.055509 -0.069334 -0.060434 -0.1155 -0.053332 0 -0.21834 0 0.00075557 -0.0020378 -0.0023873 -0.0031947 -3.6312 0.049002 0.086663 0.095751 0.078752 0.069329 0.0675 0.057279 0.079082 0.09328 0.15513 -0.12338 -0.035799 0.029084 -0.012222 -0.16159 -0.26795 -0.25307 -0.10401 -0.26345 -0.14484 -0.26797 -0.23912
2.375 0.10912 0.10487 0.1106 0.11437 0 0.12065 0.11866 0.1111 0.091868 0.10196 0.094903 -33.493 0.0011599 -0.036535 -0.016159 -0.068012 -0.091833 -0.087317 -0.09506 -0.17568 -0.07931 0 -0.30371 0 0.00065084 -0.0029059 -0.0016568 -0.0039653 -4.5124 0.087762 0.10322 0.10556 0.099078 0.098854 0.10313 0.092417 0.10662 0.11768 0.17099 -0.1123 -0.026754 0.02412 -0.072571 -0.23414 -0.33987 -0.34055 -0.15606 -0.3354 -0.26054 -0.33361 -0.3202
2.3789 0.10867 0.1077 0.1122 0.12618 0 0.13299 0.13443 0.13133 0.13158 0.12729 0.13521 -33.644 0.00067997 -0.049311 -0.023707 -0.084502 -0.13044 -0.1076 -0.13015 -0.23068 -0.11443 0 -0.38661 0 0.00019738 -0.0037501 -0.0012084 -0.0054909 -5.4709 0.13535 0.12221 0.11696 0.11957 0.13244 0.14025 0.13769 0.13021 0.13986 0.19432 -0.097139 -0.01574 0.031076 -0.12438 -0.29372 -0.40127 -0.42262 -0.20761 -0.39677 -0.36841 -0.39042 -0.39341
2.3828 0.10489 0.11124 0.11095 0.13275 0 0.13321 0.14715 0.14864 0.16888 0.15118 0.18361 -33.762 -0.0039287 -0.058022 -0.035334 -0.10263 -0.16449 -0.12915 -0.1639 -0.28064 -0.152 0 -0.4682 0 -0.00031644 -0.0049624 -0.0016394 -0.0076768 -6.3704 0.18604 0.1352 0.1244 0.13823 0.15823 0.17592 0.17094 0.15987 0.16831 0.22049 -0.079124 -0.0027433 0.045998 -0.16463 -0.33437 -0.45017 -0.4956 -0.25617 -0.44739 -0.46428 -0.43763 -0.46384
2.3867 0.10251 0.11339 0.11195 0.13273 0 0.12546 0.15822 0.16011 0.19637 0.1688 0.23102 -33.858 -0.011115 -0.063942 -0.046726 -0.11921 -0.19134 -0.14821 -0.19433 -0.32618 -0.18354 0 -0.54451 0 -0.00065035 -0.0066493 -0.0027153 -0.0098089 -7.0745 0.2288 0.13678 0.12433 0.15333 0.17086 0.20651 0.18175 0.2004 0.20612 0.24387 -0.059938 0.011803 0.063957 -0.19165 -0.35236 -0.48552 -0.55654 -0.29953 -0.48773 -0.5449 -0.47498 -0.53202
2.3906 0.10357 0.11309 0.11645 0.12777 0 0.11927 0.16508 0.16534 0.21079 0.17723 0.26655 -33.948 -0.017666 -0.070553 -0.05405 -0.1308 -0.21217 -0.16121 -0.2186 -0.3645 -0.20351 0 -0.60611 0 -0.00073822 -0.0083492 -0.0036652 -0.011171 -7.5221 0.25387 0.13005 0.1203 0.16256 0.17329 0.22629 0.17839 0.24402 0.25067 0.25107 -0.044222 0.025094 0.074647 -0.20481 -0.34547 -0.50589 -0.59993 -0.33354 -0.51777 -0.60388 -0.50038 -0.59387
2.3945 0.10504 0.11143 0.12045 0.12213 0 0.12105 0.16263 0.1662 0.21253 0.17687 0.28437 -34.039 -0.021894 -0.079403 -0.057028 -0.13666 -0.22943 -0.16756 -0.23505 -0.39155 -0.21253 0 -0.64375 0 -0.00066535 -0.0094052 -0.0040112 -0.011659 -7.7166 0.25936 0.12355 0.11995 0.16366 0.17092 0.22987 0.17545 0.27427 0.2937 0.23711 -0.036202 0.032347 0.072313 -0.21275 -0.32988 -0.51857 -0.62844 -0.3581 -0.54145 -0.64454 -0.51556 -0.64363
2.3984 0.10254 0.10977 0.11912 0.11899 0 0.12835 0.14946 0.16444 0.20379 0.17052 0.28517 -34.116 -0.024711 -0.088459 -0.058639 -0.13971 -0.24422 -0.16929 -0.24497 -0.40612 -0.21628 0 -0.65348 0 -0.00057638 -0.0096137 -0.0040134 -0.011778 -7.6635 0.25176 0.12247 0.12609 0.15626 0.16564 0.21697 0.17734 0.27853 0.32251 0.20593 -0.03617 0.031757 0.059165 -0.21902 -0.3146 -0.52706 -0.64339 -0.37324 -0.55906 -0.66842 -0.52058 -0.67447
2.4023 0.095871 0.10745 0.11211 0.11706 0 0.13219 0.13144 0.15975 0.18823 0.16126 0.27245 -34.163 -0.027556 -0.094278 -0.061609 -0.1438 -0.25523 -0.16819 -0.25063 -0.40983 -0.22049 0 -0.63649 0 -0.0005982 -0.0094158 -0.0042686 -0.012087 -7.3451 0.23957 0.12333 0.13186 0.14313 0.15609 0.1942 0.17601 0.25781 0.32432 0.16213 -0.043539 0.022649 0.038412 -0.22428 -0.30416 -0.5323 -0.64398 -0.37797 -0.56907 -0.67449 -0.51439 -0.67694
2.4063 0.08966 0.10242 0.10383 0.11159 0 0.12532 0.11782 0.15045 0.17105 0.15067 0.24875 -34.18 -0.030019 -0.095469 -0.065374 -0.14946 -0.25929 -0.16374 -0.25117 -0.40279 -0.22601 0 -0.59513 0 -0.00079199 -0.0093831 -0.0049494 -0.012707 -6.767 0.22594 0.11822 0.12676 0.12917 0.14261 0.171 0.16349 0.22467 0.29332 0.11326 -0.056608 0.0050783 0.015729 -0.22736 -0.30175 -0.53381 -0.62776 -0.37026 -0.56806 -0.65971 -0.49479 -0.64069
2.4102 0.088031 0.094095 0.098647 0.099842 0 0.10841 0.11297 0.13603 0.15674 0.13862 0.21523 -34.181 -0.030308 -0.093862 -0.066839 -0.15257 -0.25289 -0.15413 -0.24149 -0.38096 -0.22791 0 -0.53085 0 -0.0011171 -0.009552 -0.0055469 -0.013318 -6.0078 0.20695 0.1039 0.10797 0.11847 0.12936 0.15279 0.14283 0.19169 0.23502 0.07904 -0.067836 -0.015244 0.0065789 -0.21812 -0.30268 -0.52354 -0.58577 -0.34389 -0.5449 -0.61315 -0.45633 -0.56197
2.4141 0.089474 0.084947 0.096394 0.085135 0 0.088813 0.11231 0.11841 0.14475 0.12414 0.17338 -34.186 -0.028075 -0.092363 -0.06414 -0.14782 -0.2338 -0.13878 -0.21646 -0.33967 -0.21946 0 -0.44618 0 -0.0014247 -0.0093548 -0.0053923 -0.013501 -5.1872 0.17644 0.086092 0.08495 0.11143 0.12024 0.13778 0.12438 0.16171 0.16365 0.067582 -0.07067 -0.029283 0.016777 -0.1916 -0.29671 -0.49721 -0.52249 -0.30236 -0.50068 -0.54043 -0.40427 -0.45076
2.418 0.087913 0.07831 0.092825 0.074663 0 0.073992 0.10639 0.10024 0.12797 0.10629 0.12591 -34.198 -0.025859 -0.091751 -0.059136 -0.13361 -0.20212 -0.11915 -0.17696 -0.27988 -0.1974 0 -0.34738 0 -0.0015247 -0.0082415 -0.0043634 -0.012996 -4.3708 0.13255 0.074117 0.071339 0.10443 0.11331 0.11979 0.11274 0.12864 0.094337 0.081413 -0.06229 -0.032414 0.048519 -0.14508 -0.2789 -0.45159 -0.43923 -0.24655 -0.43552 -0.44303 -0.34057 -0.32886
2.4219 0.078933 0.07446 0.083958 0.072404 0 0.065758 0.089069 0.081959 0.097919 0.08452 0.075826 -34.209 -0.026793 -0.089574 -0.055485 -0.11349 -0.16031 -0.096986 -0.13102 -0.20999 -0.16439 0 -0.24367 0 -0.0013182 -0.0063138 -0.0030083 -0.011698 -3.514 0.080048 0.071707 0.071814 0.092269 0.10113 0.094001 0.10072 0.086539 0.036352 0.12075 -0.040981 -0.021029 0.10225 -0.077431 -0.24567 -0.38472 -0.33848 -0.17806 -0.35099 -0.32385 -0.26777 -0.21801
2.4258 0.064134 0.069481 0.069477 0.074289 0 0.060015 0.061824 0.061181 0.05347 0.058947 0.025537 -34.208 -0.030731 -0.082193 -0.054097 -0.092524 -0.11239 -0.072376 -0.088257 -0.14052 -0.1269 0 -0.14302 0 -0.00090113 -0.0042751 -0.0019827 -0.0095771 -2.5232 0.02744 0.073179 0.077178 0.071997 0.077805 0.060183 0.077484 0.0375 -0.0076203 0.1836 -0.0051912 0.0098977 0.17745 0.011834 -0.19315 -0.29378 -0.22481 -0.099475 -0.25054 -0.1879 -0.18998 -0.1277
2.4297 0.048843 0.058652 0.05203 0.070808 0 0.050838 0.031253 0.035762 0.0044988 0.030774 -0.022322 -34.193 -0.033382 -0.068171 -0.051111 -0.072655 -0.063206 -0.044287 -0.052959 -0.077371 -0.090978 0 -0.049445 0 -0.000533 -0.0027589 -0.0014367 -0.0067535 -1.3815 -0.017705 0.068452 0.0727 0.045182 0.045437 0.021797 0.041252 -0.0090136 -0.038078 0.25148 0.036513 0.052803 0.25951 0.10817 -0.13129 -0.19174 -0.11297 -0.020591 -0.14962 -0.052647 -0.11565 -0.053467
2.4336 0.036151 0.041095 0.034086 0.054781 0 0.034748 0.003743 0.0073876 -0.034432 0.0026242 -0.063562 -34.168 -0.030054 -0.050126 -0.041302 -0.052016 -0.018107 -0.01327 -0.022743 -0.021102 -0.059458 0 0.035378 0 -0.00046151 -0.001775 -0.00098434 -0.0036254 -0.20745 -0.051172 0.051382 0.051242 0.01701 0.012679 -0.016522 0.0016085 -0.04368 -0.056397 0.31186 0.076326 0.09788 0.33714 0.19984 -0.070144 -0.091848 -0.011745 0.052196 -0.058151 0.071221 -0.049114 0.013873
2.4375 0.024275 0.020814 0.01621 0.026957 0 0.012427 -0.017222 -0.018337 -0.05517 -0.021855 -0.093113 -34.135 -0.020488 -0.033441 -0.023996 -0.02874 0.017567 0.016858 0.0062166 0.027922 -0.032363 0 0.10834 0 -0.00072586 -0.0008504 -0.00021686 -0.00081093 0.81698 -0.07185 0.023772 0.018605 -0.0070446 -0.013056 -0.050222 -0.030328 -0.0641 -0.065969 0.35764 0.10941 0.13875 0.40333 0.27981 -0.015709 -0.0029203 0.073449 0.11482 0.017965 0.17721 0.0067911 0.078506
2.4414 0.0098887 0.0029669 -0.001797 -0.0051505 0 -0.01183 -0.030313 -0.035969 -0.061167 -0.039266 -0.1081 -34.094 -0.009622 -0.022705 -0.0053445 -0.0048718 0.040051 0.040611 0.033377 0.065685 -0.0090758 0 0.16428 0 -0.0010994 0.00034438 0.00083986 0.0011539 1.5793 -0.08089 -0.007032 -0.01266 -0.02438 -0.031349 -0.075001 -0.051675 -0.075279 -0.073589 0.38294 0.13124 0.16893 0.45158 0.34171 0.026477 0.066246 0.13809 0.16366 0.073779 0.25986 0.049682 0.13845
2.4453 -0.0071746 -0.010756 -0.019073 -0.032882 0 -0.031806 -0.035558 -0.044651 -0.061999 -0.048025 -0.11043 -34.045 -0.0032393 -0.018475 0.0060525 0.014185 0.049463 0.054471 0.053864 0.0877 0.010183 0 0.19977 0 -0.0012346 0.0016096 0.001783 0.0021069 2.0982 -0.081568 -0.033081 -0.033429 -0.035951 -0.046623 -0.08782 -0.066502 -0.084592 -0.08684 0.37978 0.13438 0.17723 0.46956 0.37526 0.048764 0.098567 0.17375 0.19149 0.10149 0.30934 0.07417 0.19119
2.4492 -0.023801 -0.023014 -0.033888 -0.05096 0 -0.042131 -0.035506 -0.048539 -0.0637 -0.049373 -0.10568 -33.996 -0.00285 -0.016856 0.0064744 0.02432 0.050739 0.059106 0.064039 0.09573 0.024746 0 0.21704 0 -0.00091773 0.0024714 0.002263 0.0022778 2.4667 -0.078825 -0.049139 -0.042717 -0.04447 -0.061416 -0.088933 -0.076989 -0.096021 -0.10806 0.36391 0.12723 0.1719 0.46881 0.39317 0.061155 0.10727 0.19363 0.20689 0.11557 0.34089 0.088244 0.2367
2.4531 -0.037962 -0.037452 -0.045729 -0.058479 0 -0.042071 -0.036061 -0.053015 -0.065319 -0.047322 -0.098761 -33.952 -0.0049612 -0.012459 0.00039479 0.026566 0.051232 0.058296 0.066092 0.099104 0.034781 0 0.22307 0 -0.00025039 0.0027288 0.0022853 0.0020624 2.7568 -0.077189 -0.054085 -0.045249 -0.052189 -0.073302 -0.082629 -0.079789 -0.10764 -0.13047 0.3424 0.11396 0.15778 0.45471 0.40072 0.068335 0.099261 0.20252 0.21316 0.12198 0.36006 0.095016 0.27352
2.457 -0.051679 -0.054902 -0.056601 -0.058321 0 -0.038112 -0.043756 -0.060644 -0.064318 -0.047466 -0.090303 -33.915 -0.0051879 -0.0027024 -0.0035071 0.026108 0.055813 0.056023 0.066393 0.1072 0.041817 0 0.22422 0 0.00038467 0.0026407 0.0021179 0.0018024 2.9897 -0.078039 -0.051879 -0.047286 -0.060242 -0.078756 -0.074997 -0.072889 -0.11319 -0.14107 0.32201 0.098877 0.14 0.43314 0.40303 0.074697 0.082139 0.20511 0.21371 0.12633 0.37218 0.097721 0.29408
2.4609 -0.068381 -0.07292 -0.069626 -0.056913 0 -0.04177 -0.060591 -0.070586 -0.06301 -0.054766 -0.077769 -33.877 -0.0026414 0.0099507 0.00014483 0.027594 0.063414 0.054509 0.069453 0.1204 0.04796 0 0.22248 0 0.00057041 0.0025721 0.0020042 0.0017239 3.1826 -0.07903 -0.051298 -0.054889 -0.069447 -0.078756 -0.070355 -0.063663 -0.10639 -0.12909 0.31226 0.088313 0.12645 0.41303 0.40654 0.085869 0.067529 0.20698 0.21295 0.1358 0.38341 0.10082 0.28859
2.4648 -0.087623 -0.088461 -0.086011 -0.062771 0 -0.06187 -0.081605 -0.081075 -0.067464 -0.070853 -0.060463 -33.834 -6.6647e-05 0.019935 0.0094579 0.031654 0.068644 0.054286 0.074277 0.13012 0.054745 0 0.21761 0 0.00015753 0.0025684 0.0020289 0.0019361 3.3883 -0.076965 -0.061889 -0.072884 -0.08072 -0.07896 -0.069691 -0.065783 -0.085906 -0.093718 0.31944 0.088066 0.12442 0.40583 0.41664 0.10436 0.068866 0.21388 0.21619 0.15495 0.39928 0.10952 0.25674
2.4688 -0.1039 -0.10035 -0.10328 -0.081524 0 -0.096268 -0.098562 -0.091495 -0.080044 -0.092231 -0.043597 -33.794 -5.8492e-05 0.023414 0.018161 0.035901 0.067742 0.055062 0.077112 0.12935 0.062738 0 0.21269 0 -0.00059849 0.0023934 0.0022085 0.0023673 3.6626 -0.071874 -0.086685 -0.10139 -0.093996 -0.084083 -0.07225 -0.085742 -0.05822 -0.045983 0.33938 0.096767 0.132 0.41279 0.43266 0.12683 0.086035 0.22659 0.2244 0.18095 0.41994 0.12415 0.21527
2.4727 -0.11164 -0.10908 -0.1165 -0.1098 0 -0.13061 -0.10672 -0.10182 -0.095125 -0.11118 -0.036802 -33.772 -0.0018423 0.021884 0.021896 0.03875 0.063584 0.056071 0.077315 0.12288 0.072028 0 0.21586 0 -0.0011919 0.0019811 0.0025862 0.0027257 3.997 -0.068299 -0.11752 -0.13202 -0.10686 -0.093175 -0.077778 -0.11361 -0.035942 -0.0043603 0.36908 0.11315 0.14713 0.43362 0.45393 0.15082 0.11749 0.24551 0.23782 0.21168 0.44535 0.14434 0.19119
2.4766 -0.11106 -0.11496 -0.1215 -0.13465 0 -0.14717 -0.10804 -0.11091 -0.10416 -0.11993 -0.047525 -33.777 -0.002127 0.021134 0.021603 0.041609 0.064594 0.056288 0.079524 0.12578 0.082806 0 0.23519 0 -0.0012283 0.0017302 0.0031673 0.0026829 4.3087 -0.072185 -0.13899 -0.15004 -0.11516 -0.10132 -0.086542 -0.12994 -0.031347 0.012839 0.40461 0.13519 0.16683 0.46661 0.47936 0.17352 0.16005 0.27066 0.25617 0.24446 0.47511 0.16911 0.20422
2.4805 -0.10791 -0.11714 -0.11764 -0.14206 0 -0.13782 -0.10793 -0.11654 -0.10488 -0.11597 -0.074732 -33.803 0.0011866 0.026173 0.021336 0.047225 0.077838 0.05552 0.089438 0.14995 0.095316 0 0.27122 0 -0.00072323 0.00223 0.0038048 0.0022423 4.5181 -0.085972 -0.13986 -0.14431 -0.11601 -0.10555 -0.097564 -0.12357 -0.048978 -0.0049839 0.43738 0.15831 0.18441 0.50564 0.50702 0.18913 0.20501 0.30263 0.2785 0.27383 0.50933 0.19532 0.25362
2.4844 -0.10727 -0.11475 -0.10809 -0.12882 0 -0.11075 -0.10937 -0.1176 -0.10384 -0.10457 -0.10859 -33.839 0.0067188 0.036674 0.023646 0.056345 0.10236 0.0558 0.1076 0.19206 0.10932 0 0.31521 0 -8.1544e-05 0.003664 0.0042495 0.0019212 4.6334 -0.10628 -0.12249 -0.11776 -0.11063 -0.1079 -0.10813 -0.10233 -0.082869 -0.055494 0.46005 0.17697 0.19523 0.53858 0.53323 0.19695 0.24138 0.3372 0.30054 0.29674 0.54527 0.21818 0.32081
2.4883 -0.10838 -0.10847 -0.09787 -0.10636 0 -0.084677 -0.1109 -0.11569 -0.10889 -0.095647 -0.13685 -33.88 0.011183 0.047232 0.027582 0.066536 0.12905 0.060951 0.12791 0.23496 0.12375 0 0.35561 0 0.00025399 0.0055301 0.0043639 0.0024239 4.745 -0.12619 -0.10125 -0.087471 -0.10394 -0.1123 -0.11606 -0.085878 -0.12074 -0.12286 0.46989 0.18923 0.19866 0.56032 0.55553 0.19733 0.26544 0.37139 0.31988 0.31216 0.58061 0.23573 0.38387
2.4922 -0.10613 -0.10043 -0.090771 -0.091531 0 -0.075208 -0.10983 -0.11391 -0.11996 -0.096803 -0.15285 -33.937 0.012869 0.052287 0.03077 0.074317 0.1474 0.073452 0.14257 0.26173 0.13703 0 0.38633 0 0.00019261 0.006995 0.0042584 0.0039853 4.9284 -0.13997 -0.090771 -0.072418 -0.10088 -0.11939 -0.12223 -0.087889 -0.15172 -0.18383 0.46496 0.19383 0.19467 0.56742 0.5714 0.19068 0.27476 0.40215 0.33432 0.31918 0.61262 0.24658 0.43003
2.4961 -0.097493 -0.092552 -0.087339 -0.091932 0 -0.08411 -0.10623 -0.11377 -0.12909 -0.10773 -0.1588 -34.025 0.013154 0.051007 0.03249 0.078134 0.15335 0.091083 0.14855 0.26883 0.14769 0 0.4088 0 6.544e-05 0.007541 0.0041745 0.0060069 5.1552 -0.14644 -0.094256 -0.078888 -0.10272 -0.12564 -0.12983 -0.10554 -0.17122 -0.21893 0.44254 0.18939 0.1837 0.55614 0.57635 0.17729 0.26671 0.42435 0.34048 0.31614 0.63614 0.249 0.45706
2.5 -0.085131 -0.085102 -0.085015 -0.099852 0 -0.099702 -0.10282 -0.11385 -0.12973 -0.12056 -0.16192 -34.144 0.01459 0.047549 0.034088 0.079113 0.15134 0.10729 0.14941 0.26633 0.15497 0 0.42627 0 0.00028763 0.0072925 0.0042402 0.0074252 5.3069 -0.14853 -0.10226 -0.096503 -0.10687 -0.12736 -0.1404 -0.12489 -0.18012 -0.22265 0.40329 0.17716 0.16854 0.52921 0.56376 0.15889 0.24263 0.42953 0.33427 0.30166 0.64075 0.24274 0.46713
2.5039 -0.0743 -0.077049 -0.080451 -0.10055 0 -0.10677 -0.10121 -0.11155 -0.12435 -0.12597 -0.16737 -34.28 0.017936 0.046698 0.03671 0.079292 0.14951 0.11609 0.15097 0.26655 0.15892 0 0.43709 0 0.00091725 0.0067848 0.0043839 0.0075481 5.2707 -0.1501 -0.10196 -0.10789 -0.10982 -0.12429 -0.15083 -0.13432 -0.18081 -0.20493 0.35527 0.16188 0.15228 0.4972 0.53612 0.13862 0.20986 0.41818 0.3179 0.27901 0.62524 0.23089 0.46252
2.5078 -0.067138 -0.067601 -0.072272 -0.086515 0 -0.097336 -0.099478 -0.10576 -0.12098 -0.11971 -0.17393 -34.418 0.021411 0.049413 0.039545 0.079687 0.15258 0.11722 0.15573 0.2726 0.16019 0 0.43439 0 0.0015446 0.0064842 0.0044925 0.0065966 5.0177 -0.15253 -0.087941 -0.10245 -0.10973 -0.11858 -0.15493 -0.13173 -0.17476 -0.18246 0.30215 0.14566 0.13586 0.46482 0.4945 0.11785 0.17077 0.39001 0.29202 0.24937 0.58819 0.21406 0.44637
2.5117 -0.06119 -0.057308 -0.06208 -0.063692 0 -0.074488 -0.094035 -0.097277 -0.12248 -0.1045 -0.17553 -34.558 0.022728 0.052558 0.04086 0.0802 0.15863 0.11618 0.161 0.27707 0.1595 0 0.412 0 0.0016478 0.0065121 0.004592 0.0054499 4.592 -0.15317 -0.065335 -0.082273 -0.10603 -0.11088 -0.14809 -0.12077 -0.16309 -0.16652 0.24769 0.13042 0.11996 0.43618 0.44082 0.097881 0.12753 0.34557 0.25768 0.21415 0.52931 0.19265 0.42351
2.5156 -0.053612 -0.047801 -0.052857 -0.044537 0 -0.04844 -0.083561 -0.0868 -0.12106 -0.086327 -0.16614 -34.714 0.021445 0.052577 0.040399 0.080742 0.16139 0.11829 0.1616 0.26954 0.15678 0 0.3698 0 0.0010909 0.0066971 0.0047978 0.0048688 4.0442 -0.14639 -0.044444 -0.057484 -0.097333 -0.099354 -0.13014 -0.10383 -0.14729 -0.15679 0.19793 0.11844 0.10517 0.41531 0.37848 0.080683 0.081584 0.28493 0.21569 0.17533 0.44753 0.16505 0.39657
2.5195 -0.045423 -0.040724 -0.04636 -0.036443 0 -0.029475 -0.070208 -0.073656 -0.10535 -0.06938 -0.14335 -34.893 0.019107 0.048996 0.039854 0.081555 0.155 0.12248 0.1537 0.24436 0.15042 0 0.3128 0 0.00027518 0.0067473 0.0050843 0.0049475 3.3938 -0.12669 -0.033196 -0.037848 -0.081291 -0.082715 -0.10392 -0.080745 -0.12782 -0.14494 0.15574 0.10828 0.091506 0.3967 0.31601 0.065694 0.034905 0.21717 0.17041 0.13659 0.35596 0.13113 0.36091
2.5234 -0.04027 -0.036838 -0.042054 -0.037292 0 -0.022893 -0.056912 -0.057298 -0.07274 -0.053955 -0.10807 -35.081 0.017385 0.044311 0.040496 0.082061 0.13733 0.12136 0.13632 0.2025 0.1376 0 0.24583 0 -0.00021705 0.0063624 0.0051825 0.0052346 2.6517 -0.092275 -0.033326 -0.028198 -0.057636 -0.063204 -0.072206 -0.053268 -0.10237 -0.12261 0.12043 0.097477 0.079057 0.37428 0.2563 0.051114 -0.01123 0.14704 0.12363 0.09882 0.26245 0.091266 0.3059
2.5273 -0.039234 -0.035616 -0.038366 -0.040657 0 -0.027614 -0.044326 -0.03966 -0.03351 -0.038368 -0.062831 -35.257 0.016497 0.040972 0.040777 0.079889 0.11021 0.10812 0.11052 0.14886 0.1161 0 0.17042 0 -0.00014443 0.0053266 0.0047867 0.0052597 1.8569 -0.047304 -0.041031 -0.028564 -0.030995 -0.044844 -0.0372 -0.027423 -0.067234 -0.086331 0.09105 0.083864 0.067936 0.34332 0.2005 0.035153 -0.055508 0.077362 0.076245 0.062024 0.17191 0.04585 0.22422
2.5313 -0.038362 -0.035239 -0.034442 -0.042571 0 -0.03746 -0.031038 -0.024598 -0.0020115 -0.021861 -0.011634 -35.408 0.015562 0.039017 0.037212 0.071975 0.077761 0.083549 0.078395 0.090096 0.086693 0 0.087651 0 0.00021639 0.0036722 0.0038725 0.0048731 1.0697 -0.00093646 -0.049314 -0.035179 -0.0093642 -0.028826 -0.0027728 -0.0096603 -0.022096 -0.036996 0.065926 0.064451 0.058317 0.29801 0.14883 0.015182 -0.09598 0.010716 0.028877 0.025494 0.08922 -0.0044423 0.12066
2.5352 -0.032516 -0.033103 -0.030138 -0.04199 0 -0.043946 -0.016407 -0.014021 0.015651 -0.0055204 0.038483 -35.548 0.014126 0.036614 0.0282 0.057241 0.04469 0.055958 0.043372 0.034147 0.054211 0 0.0031328 0 0.00039968 0.0017982 0.0027608 0.004151 0.33017 0.03683 -0.050403 -0.040781 0.0016039 -0.012146 0.024823 -0.00096522 0.026546 0.021895 0.040499 0.034514 0.049891 0.23289 0.098586 -0.013564 -0.12787 -0.050289 -0.017836 -0.014055 0.018435 -0.056395 0.011631
2.5391 -0.021323 -0.027133 -0.024556 -0.036587 0 -0.040135 -0.0021428 -0.0050155 0.024744 0.0089973 0.077787 -35.708 0.012892 0.032316 0.016724 0.038228 0.014975 0.033927 0.010333 -0.010842 0.025618 0 -0.0725 0 0.0002327 0.00031684 0.0018291 0.0031581 -0.3594 0.060239 -0.038797 -0.036817 0.0033291 0.0079873 0.040599 0.0040547 0.067721 0.08324 0.011536 -0.0029164 0.04119 0.15862 0.047498 -0.048856 -0.15146 -0.10644 -0.062968 -0.05757 -0.045312 -0.10568 -0.084515
2.543 -0.010084 -0.017384 -0.015748 -0.021886 0 -0.024445 0.0093295 0.0077238 0.033799 0.020797 0.098546 -35.904 0.012872 0.026313 0.0085653 0.019724 -0.0090873 0.019025 -0.01585 -0.040129 0.0060752 0 -0.12933 0 -2.5191e-05 -0.00036667 0.0011811 0.0019415 -0.99801 0.070404 -0.014833 -0.019137 0.0031038 0.029039 0.045772 0.012071 0.092968 0.13468 -0.021822 -0.045903 0.031321 0.081834 -0.0035936 -0.088494 -0.16671 -0.15689 -0.10507 -0.10454 -0.10346 -0.1502 -0.15651
2.5469 -0.0042435 -0.0065121 -0.0030505 0.0030411 0 -0.0021358 0.017433 0.02569 0.045296 0.029692 0.10118 -36.126 0.014112 0.019757 0.0073304 0.0054412 -0.027169 0.0058629 -0.032935 -0.055567 -0.0040329 0 -0.16458 0 -9.7428e-06 -0.00038124 0.00064112 0.00072211 -1.5405 0.073638 0.013818 0.0068819 0.0077702 0.04418 0.047893 0.025542 0.10159 0.16174 -0.059811 -0.092084 0.019472 0.0094445 -0.052937 -0.1296 -0.17409 -0.20056 -0.14248 -0.15368 -0.15703 -0.18821 -0.20097
2.5508 -0.0035883 0.001848 0.010308 0.029921 0 0.017296 0.02356 0.04325 0.055085 0.035467 0.095334 -36.346 0.015554 0.013639 0.011226 -0.0041633 -0.04015 -0.010797 -0.042563 -0.064198 -0.0084997 0 -0.18292 0 0.00032161 -0.00026524 6.5209e-05 -8.6704e-05 -1.9058 0.076749 0.035388 0.028151 0.018267 0.049218 0.054462 0.041802 0.099437 0.1566 -0.10161 -0.13707 0.0042642 -0.046062 -0.093932 -0.16558 -0.17436 -0.23309 -0.1706 -0.20052 -0.20454 -0.21686 -0.2177
2.5547 -0.0027477 0.0058551 0.018309 0.044442 0 0.025832 0.028781 0.051764 0.059342 0.037906 0.09271 -36.543 0.01614 0.0087034 0.01491 -0.011034 -0.04884 -0.029444 -0.048538 -0.072422 -0.011582 0 -0.19033 0 0.00062093 -0.0004726 -0.00041776 -0.00020449 -2.0405 0.082608 0.040873 0.033272 0.029988 0.04748 0.065822 0.055822 0.093031 0.12568 -0.14214 -0.17613 -0.013839 -0.079489 -0.11885 -0.18944 -0.17224 -0.25189 -0.18683 -0.23726 -0.24169 -0.23767 -0.20776
2.5586 0.0027528 0.0069916 0.017412 0.037796 0 0.022055 0.032407 0.047738 0.059457 0.037593 0.096757 -36.716 0.015828 0.005915 0.014553 -0.016862 -0.05345 -0.042652 -0.053462 -0.081025 -0.014567 0 -0.18787 0 0.00050384 -0.0010047 -0.00053978 0.00015786 -1.9699 0.088683 0.029719 0.021931 0.037789 0.046244 0.074659 0.062739 0.085212 0.087403 -0.17758 -0.20876 -0.033591 -0.095755 -0.12714 -0.20086 -0.17046 -0.25806 -0.19239 -0.26089 -0.26562 -0.25306 -0.17711
2.5625 0.011967 0.00884 0.011109 0.015867 0 0.012116 0.03339 0.036561 0.058962 0.036033 0.098823 -36.882 0.015427 0.0059745 0.010963 -0.021527 -0.054276 -0.044457 -0.056812 -0.085821 -0.015791 0 -0.17164 0 -5.1715e-05 -0.0015385 -0.00025664 0.00036994 -1.7799 0.088917 0.010169 0.0055303 0.040066 0.04819 0.072802 0.059076 0.075519 0.059861 -0.20502 -0.23485 -0.054296 -0.098484 -0.1191 -0.20026 -0.1701 -0.25214 -0.18805 -0.26949 -0.27369 -0.26384 -0.13902
2.5664 0.02051 0.014172 0.0081902 -0.0038347 0 0.0058873 0.032457 0.027483 0.057176 0.034381 0.085568 -37.054 0.015564 0.0079778 0.0078241 -0.024012 -0.052442 -0.036609 -0.05612 -0.082694 -0.013813 0 -0.13874 0 -0.00066868 -0.0018659 0.00010277 -8.3356e-05 -1.5491 0.077476 -0.0055258 -0.001711 0.03829 0.047921 0.058314 0.044641 0.062938 0.048221 -0.22149 -0.25481 -0.075242 -0.092583 -0.096491 -0.18918 -0.17179 -0.2353 -0.17517 -0.26195 -0.26348 -0.27064 -0.10821
2.5703 0.026195 0.023024 0.015208 -0.005566 0 0.010907 0.031676 0.024853 0.048443 0.032073 0.051688 -37.234 0.016034 0.00918 0.0073209 -0.024296 -0.049265 -0.027311 -0.049853 -0.071443 -0.010205 0 -0.092664 0 -0.00091161 -0.0021105 0.0001203 -0.0011107 -1.3056 0.052435 -0.0073713 0.0069236 0.033969 0.038389 0.036015 0.024955 0.046902 0.042682 -0.2191 -0.26893 -0.095985 -0.086546 -0.066161 -0.17289 -0.17429 -0.20994 -0.1564 -0.23743 -0.22985 -0.27124 -0.089909
2.5742 0.031411 0.033336 0.030342 0.013028 0 0.027798 0.031703 0.024904 0.028866 0.027326 0.0062334 -37.414 0.016164 0.0071003 0.0079685 -0.023799 -0.04467 -0.023782 -0.039112 -0.05493 -0.0087317 0 -0.042941 0 -0.00064698 -0.0024773 -0.00027592 -0.002082 -1.0493 0.017819 0.007937 0.027379 0.02754 0.020454 0.012277 0.010077 0.026389 0.028582 -0.20271 -0.27997 -0.1171 -0.084468 -0.040327 -0.15989 -0.17472 -0.18387 -0.13742 -0.20784 -0.18532 -0.26581 -0.075238
2.5781 0.039679 0.043133 0.045341 0.040944 0 0.049749 0.030709 0.021465 0.0029698 0.019517 -0.03366 -37.591 0.015634 0.0022153 0.0067853 -0.023809 -0.036853 -0.026136 -0.026752 -0.035883 -0.011545 0 0.00029931 0 -9.2294e-05 -0.0028768 -0.00070564 -0.0023993 -0.80314 -0.017185 0.03552 0.049509 0.020463 0.0044446 -0.0090657 0.0074998 0.0005142 -0.00064228 -0.17384 -0.28778 -0.13906 -0.085357 -0.022794 -0.15281 -0.17198 -0.15978 -0.11965 -0.17788 -0.13545 -0.25383 -0.049723
2.582 0.051044 0.051962 0.053999 0.063841 0 0.0665 0.027343 0.014167 -0.017671 0.011108 -0.055878 -37.766 0.014802 -0.0019707 0.0031138 -0.023864 -0.024455 -0.028433 -0.015247 -0.015994 -0.016427 0 0.031073 0 0.00042539 -0.0029394 -0.00069857 -0.001991 -0.63081 -0.042127 0.063998 0.063984 0.017053 0.0011653 -0.02546 0.014587 -0.028143 -0.038605 -0.13459 -0.29207 -0.16214 -0.087483 -0.015889 -0.15335 -0.16555 -0.13996 -0.10406 -0.15176 -0.085781 -0.23538 -0.0081076
2.5859 0.062148 0.06052 0.058328 0.074084 0 0.070989 0.02458 0.0099602 -0.022994 0.0068703 -0.061092 -37.941 0.014315 -0.0022 -0.00025267 -0.022203 -0.0093799 -0.025388 -0.0056403 0.0018519 -0.018414 0 0.047596 0 0.00071333 -0.0024538 -0.00015486 -0.0012544 -0.60453 -0.05066 0.080831 0.06644 0.022415 0.011837 -0.032484 0.019979 -0.051441 -0.071794 -0.087993 -0.29137 -0.18651 -0.086496 -0.020938 -0.16278 -0.15564 -0.12754 -0.09129 -0.13499 -0.04477 -0.21104 0.038591
2.5898 0.070728 0.069471 0.065704 0.073336 0 0.064837 0.028914 0.016231 -0.011673 0.01085 -0.058531 -38.107 0.014604 0.001176 0.00012333 -0.018098 0.0030999 -0.01792 0.0015563 0.012094 -0.014785 0 0.048861 0 0.00075029 -0.0017021 0.00056784 -0.00058469 -0.76827 -0.043829 0.080111 0.058744 0.037697 0.027861 -0.025036 0.015551 -0.059373 -0.089239 -0.042687 -0.28571 -0.21049 -0.07817 -0.031538 -0.1777 -0.14723 -0.12462 -0.081076 -0.13005 -0.021051 -0.18699 0.070084
2.5938 0.078657 0.079008 0.080126 0.0687 0 0.058447 0.044217 0.03314 0.0095554 0.023833 -0.054923 -38.254 0.01576 0.0045902 0.0046062 -0.013631 0.0078217 -0.012411 0.0048057 0.008941 -0.008783 0 0.03218 0 0.00058135 -0.0012351 0.0010014 -4.9478e-05 -1.1359 -0.028368 0.06794 0.048965 0.057778 0.040312 -0.0031054 0.0075534 -0.047859 -0.087537 -0.0047853 -0.27779 -0.23221 -0.065207 -0.042236 -0.19468 -0.1452 -0.13127 -0.073966 -0.13462 -0.015164 -0.16929 0.070109
2.5977 0.089559 0.08933 0.097424 0.067863 0 0.064244 0.066616 0.053584 0.032467 0.043401 -0.04776 -38.376 0.017651 0.0051445 0.0096876 -0.012923 0.0034134 -0.015006 0.0012339 -0.0093828 -0.008323 0 -0.0057872 0 0.00025944 -0.0012968 0.00095472 0.00045064 -1.7116 -0.010794 0.059579 0.049017 0.074718 0.048369 0.02496 0.013246 -0.022759 -0.068927 0.021903 -0.26967 -0.2503 -0.050857 -0.051907 -0.21309 -0.15322 -0.14936 -0.071824 -0.14859 -0.028971 -0.16222 0.033549
2.6016 0.10403 0.10102 0.11003 0.076167 0 0.087013 0.086988 0.070603 0.052866 0.065971 -0.028722 -38.48 0.019798 0.0034497 0.01072 -0.01937 -0.0080198 -0.026747 -0.011979 -0.039827 -0.020554 0 -0.06609 0 -0.00011431 -0.0015817 0.00055367 0.00078319 -2.4905 0.0078937 0.068292 0.068031 0.084247 0.057866 0.047639 0.043597 0.0052846 -0.036654 0.034142 -0.26365 -0.26355 -0.039326 -0.060604 -0.23288 -0.17479 -0.18099 -0.077039 -0.17199 -0.063948 -0.16982 -0.036262
2.6055 0.11875 0.11459 0.11602 0.094772 0 0.11907 0.099723 0.084002 0.07115 0.088684 0.0073547 -38.577 0.021038 0.001782 0.0052884 -0.033509 -0.025163 -0.043717 -0.035815 -0.078687 -0.046971 0 -0.14595 0 -0.00037781 -0.0016689 -2.9283e-05 0.00047005 -3.4364 0.032105 0.094405 0.10424 0.089243 0.073128 0.060459 0.089431 0.030872 0.007235 0.025562 -0.26461 -0.26955 -0.04198 -0.075554 -0.2581 -0.21856 -0.23555 -0.099002 -0.21011 -0.12896 -0.20151 -0.13281
2.6094 0.13087 0.12983 0.12217 0.11953 0 0.14548 0.10871 0.099325 0.089977 0.11001 0.057191 -38.668 0.01954 -0.00048619 -0.0058432 -0.053357 -0.05078 -0.061224 -0.068901 -0.12608 -0.083046 0 -0.23996 0 -0.0004189 -0.0016656 -0.00078269 -0.00095665 -4.4777 0.066181 0.12503 0.1433 0.097061 0.092708 0.070902 0.12757 0.058304 0.060521 0.0055622 -0.2716 -0.27154 -0.060278 -0.10435 -0.29156 -0.27862 -0.3096 -0.1382 -0.26259 -0.21668 -0.25041 -0.24704
2.6133 0.14235 0.146 0.137 0.14274 0 0.15603 0.12366 0.12117 0.11252 0.12985 0.11167 -38.747 0.013562 -0.0083742 -0.020426 -0.076579 -0.089505 -0.077679 -0.10868 -0.18501 -0.12213 0 -0.34254 0 -0.00031134 -0.0022753 -0.0017621 -0.0034933 -5.5502 0.10888 0.14583 0.16777 0.11362 0.1138 0.092073 0.14311 0.095452 0.11855 -0.019584 -0.28268 -0.27179 -0.092154 -0.14982 -0.33412 -0.35134 -0.40054 -0.19369 -0.32997 -0.32363 -0.31213 -0.36541
2.6172 0.15828 0.16274 0.16164 0.15863 0 0.15414 0.15021 0.14869 0.14159 0.14987 0.16241 -38.802 0.0025458 -0.026859 -0.03679 -0.10217 -0.14173 -0.095051 -0.15312 -0.25565 -0.15985 0 -0.44934 0 -0.00029076 -0.0041143 -0.0028659 -0.0065995 -6.6511 0.15335 0.15405 0.17174 0.13978 0.13856 0.13082 0.14511 0.14367 0.17402 -0.04441 -0.29601 -0.27234 -0.13493 -0.21309 -0.38586 -0.4335 -0.50554 -0.26383 -0.41245 -0.44648 -0.38287 -0.47296
2.6211 0.18065 0.1805 0.18835 0.16865 0 0.15419 0.18425 0.1777 0.17781 0.17332 0.20567 -38.833 -0.012353 -0.054729 -0.054336 -0.13023 -0.2003 -0.11646 -0.20137 -0.33151 -0.19556 0 -0.55711 0 -0.00054777 -0.006988 -0.0038243 -0.0096124 -7.8312 0.19269 0.15986 0.16671 0.17227 0.17273 0.1819 0.15812 0.19494 0.21954 -0.061371 -0.30887 -0.27616 -0.1839 -0.29423 -0.44615 -0.52116 -0.62047 -0.34569 -0.51054 -0.58091 -0.45797 -0.56249
2.625 0.20482 0.19963 0.2085 0.18039 0 0.1696 0.21649 0.20569 0.21763 0.20299 0.24155 -38.845 -0.028778 -0.083903 -0.072676 -0.1605 -0.2546 -0.14359 -0.2529 -0.40294 -0.23083 0 -0.66299 0 -0.0010422 -0.0099576 -0.0044665 -0.01223 -9.1149 0.2253 0.17475 0.1719 0.20684 0.21698 0.23331 0.19714 0.23936 0.25129 -0.063728 -0.31939 -0.28689 -0.23009 -0.38297 -0.50894 -0.60778 -0.73488 -0.42886 -0.61889 -0.71548 -0.53097 -0.64083
2.6289 0.22325 0.21895 0.22074 0.20013 0 0.20204 0.24163 0.23306 0.25417 0.23799 0.27148 -38.844 -0.044355 -0.10613 -0.090901 -0.19161 -0.29884 -0.1757 -0.30598 -0.46477 -0.26708 0 -0.76418 0 -0.0015459 -0.01218 -0.0049432 -0.014599 -10.422 0.25481 0.19961 0.19722 0.23997 0.26156 0.27599 0.25193 0.27406 0.27154 -0.057518 -0.33071 -0.30378 -0.27134 -0.46708 -0.5678 -0.69013 -0.84198 -0.50507 -0.72767 -0.84161 -0.60026 -0.7234
2.6328 0.23264 0.2353 0.23033 0.22624 0 0.2412 0.26164 0.25958 0.28187 0.2725 0.29737 -38.822 -0.057691 -0.1207 -0.10776 -0.22162 -0.33602 -0.21003 -0.3571 -0.51997 -0.30437 0 -0.85814 0 -0.0018743 -0.013631 -0.0055839 -0.016978 -11.583 0.28481 0.22524 0.23521 0.26839 0.29242 0.30786 0.29707 0.30348 0.28794 -0.048341 -0.34628 -0.32635 -0.30893 -0.5414 -0.61956 -0.76662 -0.93882 -0.57074 -0.83144 -0.95515 -0.66571 -0.82009
2.6367 0.23636 0.24514 0.24105 0.25104 0 0.27363 0.28 0.28142 0.30071 0.29846 0.32205 -38.758 -0.06867 -0.13479 -0.12221 -0.24909 -0.37326 -0.24271 -0.40224 -0.57468 -0.34137 0 -0.94274 0 -0.0020548 -0.014927 -0.0064925 -0.019349 -12.442 0.31451 0.24422 0.26929 0.28849 0.30365 0.32956 0.31638 0.33131 0.30932 -0.042901 -0.3699 -0.35372 -0.34525 -0.60208 -0.66155 -0.83591 -1.0233 -0.62336 -0.92494 -1.0529 -0.72755 -0.92567
2.6406 0.2396 0.24689 0.24953 0.26895 0 0.29113 0.29456 0.29372 0.31487 0.31063 0.34847 -38.635 -0.07806 -0.15553 -0.13357 -0.27328 -0.41304 -0.26967 -0.43909 -0.63014 -0.37552 0 -1.0161 0 -0.0022577 -0.016488 -0.0073436 -0.02137 -12.955 0.33966 0.25978 0.28852 0.29739 0.30284 0.33952 0.31537 0.35467 0.3403 -0.057165 -0.41009 -0.38397 -0.38779 -0.64573 -0.68912 -0.89377 -1.0915 -0.65971 -0.99733 -1.1289 -0.78558 -1.0241
2.6445 0.24313 0.24222 0.2492 0.28121 0 0.2917 0.29859 0.29628 0.32669 0.30969 0.3771 -38.453 -0.086772 -0.18183 -0.14154 -0.29342 -0.44972 -0.28804 -0.46826 -0.68017 -0.40342 0 -1.0758 0 -0.0025873 -0.018004 -0.0076785 -0.022666 -13.189 0.35723 0.28027 0.29311 0.29489 0.30287 0.33542 0.30988 0.36814 0.37818 -0.096621 -0.46333 -0.41203 -0.44001 -0.68194 -0.70546 -0.93879 -1.1464 -0.68668 -1.0476 -1.1886 -0.83876 -1.1012
2.6484 0.24341 0.23535 0.23928 0.29106 0 0.2758 0.28934 0.29514 0.33309 0.30062 0.40408 -38.23 -0.095109 -0.2046 -0.14634 -0.30837 -0.47493 -0.2975 -0.49206 -0.71702 -0.42215 0 -1.1187 0 -0.0029798 -0.018831 -0.0074414 -0.023153 -13.233 0.36801 0.30512 0.2871 0.28417 0.30888 0.3203 0.30637 0.37229 0.41467 -0.1565 -0.52132 -0.43447 -0.49796 -0.7156 -0.71263 -0.96928 -1.1879 -0.7078 -1.0768 -1.234 -0.88417 -1.1513
2.6523 0.23869 0.23086 0.22809 0.29559 0 0.24588 0.27395 0.29709 0.32947 0.2888 0.42216 -37.986 -0.10235 -0.2155 -0.14897 -0.31722 -0.48604 -0.30046 -0.51144 -0.73857 -0.43118 0 -1.1395 0 -0.0032997 -0.018809 -0.0071635 -0.023091 -13.133 0.37397 0.3194 0.27009 0.27077 0.31467 0.3043 0.2974 0.37504 0.44032 -0.23082 -0.5759 -0.44818 -0.5561 -0.74811 -0.71114 -0.98276 -1.2138 -0.72418 -1.0846 -1.2648 -0.91834 -1.1733
2.6563 0.23343 0.23139 0.22628 0.28622 0 0.21099 0.26463 0.30243 0.31694 0.27776 0.42383 -37.726 -0.10709 -0.21497 -0.15077 -0.32033 -0.48822 -0.30057 -0.52372 -0.74853 -0.43328 0 -1.132 0 -0.0034821 -0.018506 -0.0075136 -0.02287 -12.898 0.37379 0.30626 0.24042 0.26056 0.31174 0.29779 0.27666 0.38186 0.44761 -0.30936 -0.61492 -0.44892 -0.60474 -0.77866 -0.70061 -0.97518 -1.2193 -0.73557 -1.0695 -1.278 -0.93571 -1.1628
2.6602 0.23489 0.23673 0.23696 0.25979 0 0.18865 0.26736 0.30416 0.3035 0.27003 0.40392 -37.437 -0.1083 -0.2114 -0.15239 -0.31934 -0.48809 -0.30029 -0.52369 -0.74963 -0.43299 0 -1.0921 0 -0.0035393 -0.018536 -0.0086099 -0.022728 -12.554 0.36221 0.26632 0.2063 0.25763 0.29994 0.30193 0.25331 0.38578 0.43061 -0.36425 -0.61427 -0.42925 -0.61906 -0.79428 -0.67775 -0.93932 -1.1913 -0.73547 -1.0277 -1.2614 -0.92545 -1.1137
2.6641 0.24538 0.24466 0.25315 0.22827 0 0.19617 0.2763 0.29497 0.2961 0.26792 0.36115 -37.101 -0.1065 -0.21247 -0.15314 -0.3158 -0.48602 -0.29974 -0.5077 -0.73841 -0.43334 0 -1.0222 0 -0.0034607 -0.018755 -0.0097986 -0.022648 -12.156 0.33494 0.22287 0.1888 0.26247 0.28702 0.30659 0.24603 0.37012 0.38469 -0.38412 -0.57802 -0.39456 -0.59644 -0.78653 -0.64536 -0.88481 -1.1358 -0.72187 -0.96887 -1.2176 -0.89411 -1.0291
2.668 0.25909 0.25311 0.26514 0.21307 0 0.23562 0.28014 0.27471 0.29186 0.27157 0.29962 -36.71 -0.10383 -0.21794 -0.15194 -0.30981 -0.47585 -0.29753 -0.47762 -0.70862 -0.43383 0 -0.93308 0 -0.0031971 -0.018319 -0.010184 -0.022453 -11.742 0.29374 0.20497 0.20724 0.27095 0.27821 0.29885 0.26216 0.32412 0.31029 -0.36477 -0.51027 -0.34781 -0.53689 -0.7505 -0.60473 -0.81633 -1.0561 -0.69349 -0.89731 -1.1474 -0.8453 -0.927
2.6719 0.26806 0.26191 0.26971 0.22645 0 0.28732 0.27342 0.2507 0.27927 0.27613 0.22996 -36.272 -0.10272 -0.22112 -0.14902 -0.30032 -0.45234 -0.29278 -0.44107 -0.66008 -0.43163 0 -0.84139 0 -0.0027932 -0.016641 -0.0094284 -0.021995 -11.293 0.24642 0.22297 0.2588 0.27592 0.269 0.27382 0.28634 0.25591 0.2195 -0.30553 -0.41799 -0.29296 -0.44371 -0.68366 -0.55789 -0.73949 -0.95732 -0.65033 -0.81809 -1.0535 -0.78391 -0.83282
2.6758 0.27087 0.27244 0.27185 0.25868 0 0.32219 0.26078 0.2312 0.25014 0.27313 0.16741 -35.803 -0.10405 -0.21656 -0.14624 -0.28696 -0.41818 -0.28607 -0.40727 -0.60298 -0.42481 0 -0.76206 0 -0.0024825 -0.014204 -0.008043 -0.021273 -10.78 0.20153 0.26028 0.31462 0.27183 0.25072 0.23786 0.29374 0.18869 0.13683 -0.20906 -0.31678 -0.2381 -0.32656 -0.58456 -0.50948 -0.6649 -0.85101 -0.59407 -0.74125 -0.94328 -0.71966 -0.76259
2.6797 0.27449 0.28515 0.27877 0.28609 0 0.32448 0.25064 0.21962 0.21032 0.25739 0.12472 -35.309 -0.10648 -0.20544 -0.14536 -0.27167 -0.38278 -0.27858 -0.38184 -0.552 -0.41431 0 -0.70243 0 -0.0025349 -0.012246 -0.0068763 -0.020425 -10.238 0.16412 0.28943 0.34044 0.2597 0.22317 0.20251 0.27444 0.1432 0.088067 -0.10626 -0.23501 -0.19557 -0.2177 -0.47755 -0.46852 -0.60678 -0.76114 -0.53833 -0.68172 -0.84199 -0.66833 -0.71462
2.6836 0.2868 0.29768 0.29305 0.29367 0 0.30386 0.24674 0.21545 0.17738 0.23367 0.10441 -34.781 -0.10778 -0.19331 -0.14574 -0.25819 -0.35458 -0.27084 -0.36494 -0.51611 -0.40265 0 -0.66244 0 -0.0029492 -0.011593 -0.0063316 -0.019617 -9.8006 0.13679 0.29648 0.32471 0.24753 0.199 0.17624 0.2421 0.12366 0.082717 -0.018904 -0.18312 -0.16938 -0.13559 -0.38347 -0.43912 -0.56989 -0.6992 -0.49288 -0.64529 -0.76514 -0.63569 -0.67801
2.6875 0.3079 0.30638 0.31139 0.28863 0 0.28437 0.24731 0.21901 0.16727 0.21518 0.098344 -34.205 -0.107 -0.18393 -0.14454 -0.24967 -0.33557 -0.26266 -0.35389 -0.49458 -0.39133 0 -0.64093 0 -0.0033495 -0.011862 -0.0061086 -0.018944 -9.6302 0.12362 0.29041 0.28721 0.24464 0.19374 0.16198 0.21822 0.12053 0.1057 0.039691 -0.16623 -0.16154 -0.091418 -0.31631 -0.42393 -0.55752 -0.67263 -0.46413 -0.63599 -0.72306 -0.62499 -0.649
2.6914 0.32956 0.31104 0.32806 0.29031 0 0.28093 0.2516 0.23289 0.183 0.21382 0.097907 -33.57 -0.10528 -0.17649 -0.13983 -0.24688 -0.32367 -0.25476 -0.34778 -0.48336 -0.38022 0 -0.64176 0 -0.0032964 -0.011945 -0.005711 -0.018425 -9.8289 0.1301 0.29005 0.26003 0.25439 0.21115 0.16041 0.21115 0.12477 0.12902 0.057601 -0.18665 -0.1727 -0.094397 -0.2897 -0.42502 -0.57194 -0.68731 -0.45798 -0.65677 -0.7249 -0.63812 -0.63791
2.6953 0.34329 0.31796 0.33833 0.30738 0 0.28772 0.26382 0.25767 0.21555 0.231 0.10627 -32.882 -0.10463 -0.16895 -0.13352 -0.24865 -0.3196 -0.25017 -0.34965 -0.48399 -0.37021 0 -0.67339 0 -0.0027498 -0.011273 -0.0051451 -0.018109 -10.414 0.1573 0.30355 0.25978 0.27222 0.24008 0.17363 0.21472 0.13738 0.13582 0.018041 -0.24261 -0.20079 -0.15692 -0.32729 -0.44608 -0.61833 -0.75336 -0.48427 -0.71299 -0.7863 -0.67691 -0.66053
2.6992 0.3484 0.33649 0.34027 0.32748 0 0.29041 0.28844 0.2876 0.25338 0.25861 0.13894 -32.154 -0.10597 -0.1628 -0.13078 -0.25441 -0.32953 -0.25357 -0.36474 -0.50496 -0.36598 0 -0.74207 0 -0.0021672 -0.010519 -0.0050227 -0.018168 -11.367 0.19674 0.32113 0.27781 0.29111 0.26627 0.2047 0.22582 0.16512 0.13533 -0.048844 -0.30675 -0.23106 -0.24536 -0.40168 -0.47732 -0.68068 -0.84446 -0.52798 -0.7853 -0.87843 -0.72553 -0.72448
2.7031 0.35192 0.37003 0.33626 0.33137 0 0.28806 0.32212 0.31313 0.28932 0.28892 0.20822 -31.392 -0.10866 -0.16306 -0.13599 -0.2662 -0.35994 -0.26883 -0.39691 -0.55377 -0.37533 0 -0.84534 0 -0.0020634 -0.010989 -0.0059219 -0.018863 -12.666 0.23434 0.3268 0.29547 0.30854 0.28654 0.25422 0.25627 0.20971 0.15384 -0.12917 -0.36975 -0.25829 -0.34592 -0.50053 -0.51601 -0.75405 -0.95158 -0.58331 -0.86723 -0.99049 -0.77913 -0.82511
2.707 0.36146 0.40974 0.33437 0.3157 0 0.29856 0.35336 0.32919 0.31975 0.32211 0.30489 -30.591 -0.11227 -0.17368 -0.14921 -0.28797 -0.41046 -0.29668 -0.4465 -0.62866 -0.40448 0 -0.97245 0 -0.0024651 -0.013354 -0.0076857 -0.020374 -14.237 0.26253 0.31549 0.30586 0.32764 0.31041 0.31761 0.32014 0.26412 0.20919 -0.20957 -0.42434 -0.27866 -0.44588 -0.61139 -0.55983 -0.83398 -1.0665 -0.64484 -0.95311 -1.1126 -0.83398 -0.953
2.7109 0.3789 0.43891 0.34577 0.29907 0 0.33922 0.37248 0.3405 0.3425 0.36259 0.39719 -29.735 -0.11848 -0.19382 -0.16691 -0.32266 -0.47311 -0.33459 -0.51082 -0.71922 -0.4533 0 -1.1113 0 -0.0028823 -0.017046 -0.0094508 -0.022638 -15.898 0.28904 0.29875 0.31937 0.35178 0.34814 0.38509 0.40935 0.31948 0.29346 -0.27143 -0.4637 -0.28908 -0.52912 -0.71762 -0.60745 -0.91639 -1.1809 -0.70664 -1.0376 -1.234 -0.88771 -1.1018
2.7148 0.40041 0.44642 0.37653 0.30432 0 0.40247 0.38183 0.3575 0.35975 0.40852 0.45284 -28.812 -0.13084 -0.2195 -0.1861 -0.36949 -0.53915 -0.37864 -0.58568 -0.81522 -0.51508 0 -1.2554 0 -0.0028846 -0.020891 -0.01045 -0.025344 -17.406 0.33125 0.29496 0.34923 0.37975 0.39845 0.44424 0.48866 0.37281 0.37997 -0.3043 -0.49271 -0.29605 -0.58944 -0.8063 -0.65881 -0.99926 -1.2908 -0.7662 -1.1205 -1.3513 -0.94407 -1.2672
2.7188 0.42078 0.43727 0.41963 0.33661 0 0.45541 0.39451 0.38633 0.38181 0.44831 0.46661 -27.821 -0.15183 -0.24834 -0.20701 -0.42376 -0.60629 -0.42547 -0.66627 -0.91413 -0.58109 0 -1.4037 0 -0.0026685 -0.024227 -0.010773 -0.028086 -18.619 0.39873 0.31486 0.39506 0.40749 0.44866 0.48472 0.52294 0.4259 0.44678 -0.3176 -0.52051 -0.30799 -0.6369 -0.88182 -0.71366 -1.0838 -1.399 -0.82621 -1.206 -1.4701 -1.0074 -1.4397
2.7227 0.43641 0.42932 0.45716 0.38075 0 0.46804 0.42158 0.42318 0.42201 0.47077 0.4669 -26.768 -0.17993 -0.28155 -0.23126 -0.47945 -0.67824 -0.47254 -0.74742 -1.0195 -0.6459 0 -1.5559 0 -0.0029391 -0.027318 -0.011255 -0.03053 -19.618 0.48001 0.3551 0.44205 0.43385 0.48588 0.50406 0.51157 0.47782 0.49245 -0.3183 -0.55147 -0.32965 -0.6785 -0.94844 -0.77165 -1.1713 -1.5073 -0.88885 -1.2971 -1.5949 -1.0803 -1.6035
2.7266 0.44507 0.43755 0.47439 0.41894 0 0.44335 0.46046 0.45847 0.48209 0.47887 0.492 -25.657 -0.20975 -0.32056 -0.25767 -0.53229 -0.75699 -0.51727 -0.82451 -1.1325 -0.70883 0 -1.7071 0 -0.0041502 -0.030724 -0.012539 -0.032475 -20.625 0.54818 0.40315 0.4753 0.46188 0.50692 0.51072 0.49234 0.52173 0.52976 -0.31489 -0.58918 -0.36505 -0.72217 -1.0118 -0.83205 -1.2632 -1.6176 -0.95631 -1.3969 -1.7303 -1.1646 -1.7448
2.7305 0.44569 0.46069 0.47397 0.44771 0 0.4174 0.49647 0.48597 0.54306 0.49013 0.55588 -24.484 -0.23554 -0.3624 -0.28098 -0.58129 -0.83651 -0.55656 -0.8952 -1.2465 -0.77088 0 -1.8492 0 -0.0058987 -0.034421 -0.01428 -0.033829 -21.763 0.58224 0.44717 0.49274 0.49281 0.51783 0.51973 0.50649 0.55094 0.56694 -0.3234 -0.63485 -0.41798 -0.78177 -1.0815 -0.89103 -1.3615 -1.7298 -1.0308 -1.5098 -1.8814 -1.2604 -1.8615
2.7344 0.44049 0.48345 0.47436 0.47558 0 0.42645 0.51554 0.50707 0.57636 0.51938 0.63439 -23.24 -0.2552 -0.39968 -0.29587 -0.6276 -0.90477 -0.58789 -0.96016 -1.3497 -0.8308 0 -1.9748 0 -0.007177 -0.037641 -0.015366 -0.034613 -22.887 0.58476 0.48272 0.50368 0.52014 0.52614 0.54084 0.55837 0.56658 0.59862 -0.34684 -0.67888 -0.47444 -0.85466 -1.1569 -0.94335 -1.4614 -1.8374 -1.1054 -1.6274 -2.0347 -1.3543 -1.9632
2.7383 0.43687 0.49224 0.49163 0.50731 0 0.47268 0.51533 0.52668 0.56945 0.56018 0.68486 -21.922 -0.27114 -0.4259 -0.3022 -0.67203 -0.95264 -0.61093 -1.0212 -1.4329 -0.88419 0 -2.0803 0 -0.007292 -0.039544 -0.01502 -0.035019 -23.691 0.57844 0.51325 0.51644 0.5333 0.53555 0.56879 0.61076 0.57675 0.61533 -0.38145 -0.71531 -0.52516 -0.93449 -1.2327 -0.9862 -1.5581 -1.9349 -1.1745 -1.7435 -2.1792 -1.4381 -2.0605
2.7422 0.4445 0.48854 0.52211 0.53596 0 0.52289 0.50497 0.54685 0.54096 0.58626 0.68163 -20.53 -0.28722 -0.44068 -0.30571 -0.71318 -0.98071 -0.62779 -1.0779 -1.4949 -0.92625 0 -2.1646 0 -0.0065218 -0.039966 -0.013679 -0.035393 -23.99 0.58449 0.54532 0.52974 0.52927 0.54751 0.58694 0.62077 0.5877 0.61856 -0.42246 -0.73953 -0.56239 -1.0145 -1.3028 -1.0174 -1.6469 -2.0171 -1.2327 -1.852 -2.3046 -1.5043 -2.1549
2.7461 0.46783 0.48627 0.54494 0.55269 0 0.5417 0.49608 0.56558 0.52606 0.57532 0.63564 -19.07 -0.30476 -0.44941 -0.31265 -0.74745 -0.99763 -0.64131 -1.1262 -1.5397 -0.95518 0 -2.226 0 -0.0058206 -0.039494 -0.012704 -0.036032 -23.926 0.60369 0.58193 0.53605 0.519 0.56481 0.58398 0.58 0.598 0.62171 -0.46106 -0.74561 -0.57539 -1.0833 -1.357 -1.034 -1.7194 -2.0759 -1.2724 -1.9438 -2.3952 -1.5428 -2.2382
2.75 0.5009 0.49643 0.54381 0.56075 0 0.52586 0.49526 0.5812 0.54329 0.53316 0.58254 -17.544 -0.32117 -0.45786 -0.3237 -0.77119 -1.0122 -0.65291 -1.1611 -1.5719 -0.97321 0 -2.2627 0 -0.0058854 -0.038901 -0.01314 -0.036934 -23.847 0.61846 0.61794 0.53191 0.51849 0.59004 0.56803 0.51992 0.60291 0.63462 -0.48285 -0.73325 -0.5595 -1.1253 -1.3833 -1.0364 -1.7643 -2.1051 -1.2881 -2.0086 -2.4386 -1.549 -2.3003
2.7539 0.53057 0.51594 0.52531 0.57381 0 0.50549 0.50363 0.59524 0.57596 0.4929 0.55276 -15.946 -0.33251 -0.46736 -0.33357 -0.78328 -1.0269 -0.66219 -1.1812 -1.5937 -0.98487 0 -2.2763 0 -0.0065621 -0.038611 -0.014745 -0.037778 -24.003 0.6132 0.64165 0.5235 0.5318 0.61968 0.56124 0.48096 0.60293 0.64979 -0.48748 -0.71241 -0.52914 -1.1432 -1.3882 -1.0315 -1.7848 -2.1139 -1.2891 -2.0513 -2.4502 -1.5374 -2.3356
2.7578 0.5465 0.53213 0.51342 0.59845 0 0.51202 0.52011 0.60929 0.58936 0.48763 0.55078 -14.269 -0.33717 -0.47516 -0.33685 -0.78636 -1.0386 -0.66846 -1.1908 -1.6065 -0.99412 0 -2.2737 0 -0.0071742 -0.03864 -0.016255 -0.038226 -24.342 0.59133 0.64322 0.52223 0.54529 0.64127 0.57681 0.47939 0.60439 0.64764 -0.47655 -0.68796 -0.49321 -1.1399 -1.3766 -1.0228 -1.7819 -2.1062 -1.2808 -2.0735 -2.438 -1.5166 -2.343
2.7617 0.54873 0.53718 0.52451 0.62237 0 0.54637 0.54236 0.61964 0.56753 0.5218 0.559 -12.508 -0.3373 -0.47876 -0.33386 -0.78559 -1.0437 -0.6725 -1.196 -1.6125 -1.0027 0 -2.2635 0 -0.0073445 -0.038885 -0.016642 -0.038298 -24.596 0.57154 0.62386 0.53511 0.54231 0.63934 0.60163 0.50278 0.60996 0.61695 -0.45333 -0.6647 -0.4612 -1.1197 -1.3546 -1.0133 -1.758 -2.0867 -1.2694 -2.078 -2.4114 -1.4958 -2.3237
2.7656 0.54618 0.53582 0.54958 0.62517 0 0.57937 0.56559 0.61773 0.53135 0.56881 0.55774 -10.664 -0.33675 -0.47898 -0.33042 -0.78568 -1.0431 -0.67649 -1.2 -1.6135 -1.0101 0 -2.2502 0 -0.0073756 -0.039303 -0.016058 -0.038413 -24.567 0.56748 0.597 0.55877 0.52445 0.60667 0.60567 0.53068 0.61113 0.56866 -0.42632 -0.64934 -0.4504 -1.0919 -1.3344 -1.0079 -1.7173 -2.0612 -1.2659 -2.0672 -2.3851 -1.4914 -2.283
2.7695 0.54815 0.53807 0.56348 0.60205 0 0.58266 0.58349 0.5981 0.51773 0.59628 0.54112 -8.7425 -0.33778 -0.47887 -0.33185 -0.78839 -1.041 -0.68208 -1.2005 -1.6093 -1.0147 0 -2.2317 0 -0.0078037 -0.039844 -0.015537 -0.038984 -24.28 0.57246 0.57791 0.5812 0.51441 0.55154 0.57234 0.5528 0.59441 0.52741 -0.40747 -0.64184 -0.46253 -1.0707 -1.3265 -1.0086 -1.6753 -2.0378 -1.2754 -2.0511 -2.3695 -1.5078 -2.2331
2.7734 0.55754 0.5463 0.55208 0.57265 0 0.55756 0.59267 0.56608 0.54074 0.59348 0.51748 -6.7497 -0.33973 -0.48039 -0.33768 -0.7923 -1.0416 -0.68881 -1.1935 -1.5979 -1.0157 0 -2.2045 0 -0.0086901 -0.04034 -0.015802 -0.039959 -23.911 0.56561 0.5704 0.58945 0.53347 0.4946 0.51903 0.56764 0.55669 0.50945 -0.3997 -0.64002 -0.49073 -1.06 -1.3313 -1.0153 -1.6399 -2.0189 -1.2962 -2.0345 -2.3639 -1.5403 -2.1907
2.7773 0.57101 0.55251 0.52823 0.56225 0 0.53354 0.59565 0.53611 0.57553 0.57513 0.49899 -4.6878 -0.34061 -0.48283 -0.34261 -0.79497 -1.0455 -0.69465 -1.179 -1.5789 -1.014 0 -2.1711 0 -0.0094883 -0.040587 -0.016474 -0.040792 -23.587 0.53332 0.56389 0.57835 0.57546 0.45765 0.48393 0.57233 0.5128 0.51002 -0.40387 -0.64239 -0.52848 -1.0614 -1.3478 -1.0278 -1.6167 -2.0065 -1.3259 -2.0209 -2.3671 -1.5841 -2.1672
2.7813 0.5836 0.5491 0.51875 0.57435 0 0.53928 0.59761 0.52075 0.58241 0.56145 0.49271 -2.5538 -0.33974 -0.48433 -0.34234 -0.79529 -1.0498 -0.69821 -1.1629 -1.5565 -1.0123 0 -2.1415 0 -0.0096315 -0.040507 -0.016516 -0.040914 -23.321 0.48407 0.54541 0.55509 0.60712 0.45242 0.49002 0.56278 0.48479 0.51258 -0.41934 -0.64727 -0.56614 -1.0753 -1.3731 -1.0459 -1.6117 -2.0025 -1.3608 -2.0141 -2.3761 -1.6317 -2.1613
2.7852 0.59166 0.5402 0.53641 0.5861 0 0.57621 0.60012 0.521 0.54647 0.55793 0.49933 -0.33948 -0.33861 -0.48429 -0.3378 -0.79405 -1.0507 -0.70025 -1.1528 -1.5376 -1.0129 0 -2.1267 0 -0.009144 -0.040171 -0.015431 -0.040247 -23.117 0.44199 0.51524 0.53584 0.59871 0.47601 0.52346 0.54468 0.4834 0.50807 -0.43943 -0.65305 -0.58615 -1.097 -1.3991 -1.0689 -1.6305 -2.0107 -1.3915 -2.0203 -2.3863 -1.6685 -2.1617
2.7891 0.59233 0.53881 0.5668 0.57364 0 0.61903 0.59999 0.52731 0.4926 0.55534 0.51621 1.9658 -0.33914 -0.48366 -0.33348 -0.79255 -1.0466 -0.70275 -1.152 -1.5269 -1.0158 0 -2.1301 0 -0.0085753 -0.039653 -0.013891 -0.039249 -23.072 0.42651 0.48982 0.53478 0.55501 0.51432 0.54999 0.53608 0.50071 0.50272 -0.45597 -0.65891 -0.5879 -1.1189 -1.4212 -1.0936 -1.6632 -2.0288 -1.414 -2.0375 -2.3976 -1.6913 -2.1591
2.793 0.58331 0.5518 0.58374 0.54031 0 0.63954 0.59595 0.53007 0.46225 0.54609 0.53949 4.3693 -0.34145 -0.48347 -0.33236 -0.79116 -1.039 -0.70656 -1.1573 -1.5239 -1.0182 0 -2.1455 0 -0.0083538 -0.038982 -0.013118 -0.038465 -23.306 0.43865 0.48768 0.55205 0.51282 0.54995 0.55206 0.55058 0.52105 0.50723 -0.46626 -0.66437 -0.57392 -1.1389 -1.4396 -1.1185 -1.7052 -2.0563 -1.4272 -2.0645 -2.4121 -1.7011 -2.1556
2.7969 0.56566 0.56975 0.57559 0.51565 0 0.62888 0.5948 0.52862 0.47702 0.53559 0.56424 6.87 -0.34355 -0.4836 -0.33311 -0.78945 -1.0319 -0.71029 -1.1625 -1.525 -1.017 0 -2.1637 0 -0.0083366 -0.038291 -0.013667 -0.038083 -23.781 0.46588 0.51199 0.57112 0.50502 0.57015 0.54538 0.57791 0.53597 0.52217 -0.46857 -0.66884 -0.54856 -1.1558 -1.4554 -1.1424 -1.7517 -2.0923 -1.431 -2.0994 -2.4319 -1.7004 -2.1605
2.8008 0.54656 0.57442 0.55446 0.52492 0 0.59901 0.60694 0.5299 0.52425 0.53544 0.58534 9.4575 -0.34339 -0.48327 -0.33261 -0.78756 -1.0291 -0.71168 -1.1642 -1.5272 -1.0121 0 -2.1806 0 -0.0080777 -0.037949 -0.014893 -0.037937 -24.241 0.49702 0.54726 0.57059 0.52772 0.57118 0.55631 0.58839 0.5468 0.53747 -0.46199 -0.67046 -0.52225 -1.1698 -1.4741 -1.1634 -1.7959 -2.1352 -1.4265 -2.1381 -2.4616 -1.6955 -2.1795
2.8047 0.53624 0.55695 0.54006 0.56165 0 0.56703 0.63296 0.53909 0.57364 0.54763 0.59998 12.118 -0.34109 -0.48224 -0.33023 -0.7867 -1.0317 -0.71012 -1.1633 -1.5307 -1.0071 0 -2.1992 0 -0.007481 -0.03837 -0.015637 -0.037871 -24.386 0.52959 0.57306 0.54243 0.54601 0.55783 0.58625 0.56335 0.55482 0.5464 -0.45216 -0.66782 -0.50936 -1.1846 -1.5018 -1.1812 -1.832 -2.1777 -1.4205 -2.1713 -2.4983 -1.6971 -2.2078
2.8086 0.53929 0.5272 0.53833 0.59341 0 0.54109 0.65607 0.55264 0.60278 0.56001 0.60914 14.842 -0.33895 -0.48105 -0.32888 -0.78795 -1.0368 -0.70748 -1.1632 -1.5365 -1.0065 0 -2.2233 0 -0.0070385 -0.03957 -0.015376 -0.037981 -24.142 0.56314 0.58025 0.50073 0.53308 0.53948 0.60573 0.5201 0.5556 0.55602 -0.44298 -0.66182 -0.51241 -1.2011 -1.5381 -1.1973 -1.8599 -2.2149 -1.4171 -2.195 -2.5351 -1.7073 -2.2362
2.8125 0.54826 0.50378 0.53821 0.5943 0 0.52022 0.65248 0.56077 0.60673 0.55916 0.61546 17.63 -0.33905 -0.48007 -0.33163 -0.79057 -1.0399 -0.70641 -1.1656 -1.5441 -1.0109 0 -2.25 0 -0.0073371 -0.040972 -0.014621 -0.038436 -23.737 0.58979 0.5738 0.47159 0.5009 0.52538 0.58777 0.49957 0.54682 0.57975 -0.43635 -0.65375 -0.53139 -1.2187 -1.5809 -1.2124 -1.8798 -2.243 -1.4184 -2.2066 -2.5667 -1.7256 -2.2595
2.8164 0.54793 0.49546 0.52776 0.56905 0 0.50352 0.61331 0.55648 0.59015 0.54596 0.61954 20.491 -0.34097 -0.47903 -0.33779 -0.7922 -1.0385 -0.70774 -1.1699 -1.5512 -1.0159 0 -2.2693 0 -0.0083741 -0.041793 -0.014229 -0.039126 -23.486 0.59662 0.56238 0.47208 0.48823 0.52147 0.54327 0.5245 0.53874 0.6188 -0.43368 -0.64564 -0.5642 -1.2357 -1.6263 -1.2275 -1.8919 -2.2583 -1.4264 -2.2045 -2.5868 -1.7499 -2.2778
2.8203 0.52821 0.49403 0.50865 0.54356 0 0.49515 0.55683 0.54172 0.55915 0.53518 0.61865 23.433 -0.34199 -0.47776 -0.34304 -0.79122 -1.0349 -0.70986 -1.1745 -1.5565 -1.0163 0 -2.2715 0 -0.0094637 -0.04171 -0.01446 -0.039605 -23.481 0.57933 0.54861 0.49737 0.5173 0.52862 0.51491 0.5718 0.54878 0.65359 -0.43516 -0.64373 -0.60141 -1.2435 -1.6594 -1.2422 -1.8952 -2.2519 -1.4426 -2.1869 -2.5832 -1.7704 -2.2893
2.8242 0.49406 0.4855 0.49241 0.53467 0 0.49948 0.51614 0.52509 0.5232 0.53846 0.60977 26.461 -0.33986 -0.47709 -0.34348 -0.78857 -1.0332 -0.71032 -1.1778 -1.5607 -1.0115 0 -2.2535 0 -0.0098595 -0.041107 -0.014809 -0.039467 -23.511 0.55129 0.53028 0.52689 0.56568 0.54178 0.5317 0.59246 0.58089 0.65755 -0.43728 -0.649 -0.63091 -1.2375 -1.6718 -1.2527 -1.8914 -2.2291 -1.4606 -2.1623 -2.5627 -1.7789 -2.2855
2.8281 0.46227 0.46646 0.48477 0.53322 0 0.51306 0.51151 0.51402 0.49848 0.54978 0.59357 29.572 -0.33535 -0.47832 -0.3393 -0.78655 -1.0352 -0.70762 -1.177 -1.5638 -1.0064 0 -2.2193 0 -0.009427 -0.040603 -0.014706 -0.038751 -23.269 0.53467 0.50775 0.54204 0.58485 0.55059 0.57341 0.56136 0.61317 0.62145 -0.43897 -0.66014 -0.64878 -1.2157 -1.6592 -1.2549 -1.8791 -2.1904 -1.4761 -2.1328 -2.5283 -1.7721 -2.2571
2.832 0.44739 0.44709 0.47859 0.51779 0 0.52372 0.53276 0.50909 0.49932 0.54986 0.5747 32.761 -0.33182 -0.4813 -0.3343 -0.78526 -1.0372 -0.70093 -1.1671 -1.5616 -1.0064 0 -2.1736 0 -0.0086726 -0.04034 -0.014204 -0.037915 -22.639 0.53982 0.48544 0.53782 0.54787 0.5438 0.58742 0.50391 0.6138 0.56436 -0.43961 -0.67472 -0.65266 -1.177 -1.6191 -1.2447 -1.8567 -2.1362 -1.4845 -2.0991 -2.4826 -1.7477 -2.2039
2.8359 0.44998 0.43866 0.46396 0.48123 0 0.51877 0.54846 0.50483 0.52207 0.52566 0.55745 36.019 -0.33202 -0.48311 -0.33198 -0.78058 -1.0312 -0.68861 -1.1436 -1.5457 -1.0102 0 -2.1158 0 -0.0081672 -0.039825 -0.013864 -0.037395 -21.773 0.55388 0.46493 0.51954 0.47684 0.51707 0.54348 0.4686 0.57346 0.51912 -0.43931 -0.68635 -0.64074 -1.1207 -1.5476 -1.213 -1.8197 -2.065 -1.4767 -2.0591 -2.427 -1.702 -2.1363
2.8398 0.45775 0.44057 0.44207 0.43954 0 0.49454 0.53303 0.49525 0.54094 0.48385 0.54071 39.341 -0.33517 -0.47917 -0.33231 -0.76666 -1.0108 -0.66787 -1.106 -1.5081 -1.0082 0 -2.0417 0 -0.0080392 -0.03852 -0.014019 -0.037228 -20.904 0.55168 0.44098 0.49271 0.42154 0.4784 0.46761 0.47352 0.5184 0.50479 -0.44036 -0.68394 -0.61985 -1.0562 -1.4556 -1.1567 -1.7673 -1.9788 -1.4445 -2.0065 -2.3588 -1.6393 -2.0646
2.8438 0.45753 0.44142 0.42481 0.41479 0 0.45808 0.48644 0.47852 0.52676 0.44422 0.51744 42.723 -0.33717 -0.4662 -0.33198 -0.7413 -0.97497 -0.63724 -1.0605 -1.4477 -0.98944 0 -1.9499 0 -0.0080445 -0.036501 -0.014344 -0.037127 -20.107 0.5195 0.40938 0.45907 0.41157 0.4443 0.41589 0.48547 0.48535 0.51082 -0.44382 -0.66557 -0.59683 -0.99325 -1.3574 -1.0842 -1.7042 -1.8835 -1.3905 -1.9392 -2.2748 -1.5662 -1.9881
2.8477 0.44569 0.43187 0.41986 0.41304 0 0.42036 0.43018 0.45738 0.47368 0.42033 0.47986 46.163 -0.33395 -0.44483 -0.32739 -0.70867 -0.92805 -0.59941 -1.0163 -1.3713 -0.95006 0 -1.8458 0 -0.0080093 -0.034407 -0.014219 -0.036856 -19.252 0.46771 0.37862 0.42144 0.4307 0.42724 0.41497 0.45669 0.48154 0.50674 -0.44967 -0.63139 -0.57412 -0.93693 -1.2606 -1.0019 -1.6337 -1.7826 -1.3162 -1.8568 -2.1713 -1.4855 -1.8978
2.8516 0.42796 0.41357 0.41966 0.42122 0 0.38786 0.38672 0.43566 0.40627 0.40789 0.42677 49.668 -0.3248 -0.41977 -0.31731 -0.67629 -0.87699 -0.56106 -0.97819 -1.2903 -0.89672 0 -1.7396 0 -0.0080488 -0.032699 -0.013457 -0.036411 -18.183 0.41999 0.368 0.38763 0.43754 0.42473 0.43437 0.38023 0.47489 0.46815 -0.45735 -0.58332 -0.55337 -0.89155 -1.1722 -0.91787 -1.5592 -1.6802 -1.2248 -1.7597 -2.0456 -1.3996 -1.7901
2.8555 0.41062 0.39447 0.40827 0.42323 0 0.36061 0.3632 0.41458 0.35779 0.3921 0.367 53.241 -0.31243 -0.39737 -0.30319 -0.64861 -0.82809 -0.52855 -0.94309 -1.2136 -0.8411 0 -1.6397 0 -0.0083211 -0.031088 -0.012505 -0.035834 -16.919 0.39049 0.38785 0.36575 0.40827 0.42154 0.42199 0.30268 0.42932 0.39689 -0.46276 -0.52975 -0.53283 -0.86262 -1.1032 -0.8508 -1.4871 -1.5867 -1.1244 -1.6538 -1.895 -1.3105 -1.6755
2.8594 0.39287 0.37706 0.37843 0.41459 0 0.33735 0.35151 0.39208 0.34076 0.3643 0.31549 56.881 -0.29997 -0.38193 -0.28779 -0.62361 -0.78511 -0.50319 -0.90343 -1.1441 -0.7908 0 -1.5474 0 -0.0086928 -0.028838 -0.011897 -0.034969 -15.654 0.37256 0.42196 0.35595 0.35661 0.40404 0.36364 0.27802 0.34883 0.31963 -0.46097 -0.48472 -0.50746 -0.84062 -1.0476 -0.80683 -1.4194 -1.5071 -1.0302 -1.5545 -1.7415 -1.2219 -1.5705
2.8633 0.36659 0.35351 0.3381 0.40068 0 0.32069 0.33888 0.36542 0.33925 0.32982 0.28412 60.577 -0.28783 -0.37283 -0.27352 -0.59556 -0.74803 -0.48077 -0.85473 -1.0787 -0.74493 0 -1.4584 0 -0.0087956 -0.025663 -0.011633 -0.033591 -14.571 0.34978 0.43609 0.34937 0.31357 0.37224 0.29948 0.31114 0.28004 0.26744 -0.44945 -0.45242 -0.47475 -0.81901 -0.99998 -0.78398 -1.3539 -1.4412 -0.94746 -1.4679 -1.5987 -1.1355 -1.4811
2.8672 0.32167 0.31232 0.29816 0.38488 0 0.31446 0.31579 0.33411 0.32872 0.29971 0.2744 64.316 -0.27364 -0.36459 -0.26138 -0.56101 -0.71248 -0.45607 -0.79972 -1.0124 -0.69742 0 -1.3691 0 -0.008434 -0.022206 -0.011232 -0.031819 -13.62 0.31601 0.40998 0.33598 0.29201 0.33653 0.27783 0.35195 0.26588 0.25345 -0.42636 -0.43443 -0.43313 -0.79181 -0.95487 -0.77802 -1.2871 -1.3867 -0.87903 -1.3968 -1.4771 -1.0524 -1.3975
2.8711 0.2511 0.24748 0.25564 0.36155 0 0.31269 0.27591 0.29931 0.30013 0.27632 0.27913 68.087 -0.25492 -0.35034 -0.25021 -0.52116 -0.67167 -0.42755 -0.74437 -0.94223 -0.64384 0 -1.2798 0 -0.0078255 -0.019505 -0.01036 -0.030259 -12.491 0.2829 0.35882 0.31002 0.27414 0.30287 0.29821 0.34628 0.29929 0.26651 -0.38922 -0.42983 -0.38102 -0.75008 -0.90385 -0.77949 -1.2116 -1.3375 -0.82601 -1.3416 -1.3898 -0.97372 -1.3068
2.875 0.15367 0.16057 0.19307 0.31834 0 0.29063 0.21417 0.25894 0.26285 0.24807 0.29251 71.884 -0.23142 -0.3271 -0.23649 -0.47804 -0.62095 -0.39684 -0.68929 -0.86914 -0.5839 0 -1.1913 0 -0.0073342 -0.017937 -0.0092075 -0.029467 -10.797 0.26751 0.31452 0.26445 0.2321 0.26419 0.30932 0.28731 0.32975 0.28543 -0.33954 -0.42429 -0.32183 -0.68369 -0.83396 -0.76336 -1.1127 -1.2709 -0.77534 -1.2832 -1.3295 -0.89539 -1.2071
2.8789 0.036288 0.057262 0.096044 0.23918 0 0.21144 0.12928 0.20403 0.22644 0.19764 0.3179 75.7 -0.20467 -0.29823 -0.21515 -0.42869 -0.56091 -0.36299 -0.6248 -0.79389 -0.51739 0 -1.0963 0 -0.0069876 -0.016743 -0.0080884 -0.029117 -8.3245 0.27356 0.27919 0.18264 0.15672 0.20929 0.26617 0.21226 0.31816 0.30128 -0.28388 -0.40474 -0.26191 -0.59546 -0.74303 -0.71774 -0.98764 -1.171 -0.71017 -1.1984 -1.2621 -0.80886 -1.1044
2.8828 -0.08438 -0.053615 -0.029569 0.10551 0 0.051812 0.028598 0.12307 0.18504 0.11536 0.36058 79.522 -0.1751 -0.26936 -0.18158 -0.36428 -0.49371 -0.31781 -0.53466 -0.70934 -0.43808 0 -0.97221 0 -0.0063674 -0.014595 -0.006736 -0.027755 -5.164 0.28477 0.20204 0.044973 0.064367 0.13841 0.18183 0.15115 0.279 0.32573 -0.22467 -0.36462 -0.20396 -0.48519 -0.62822 -0.63692 -0.83368 -1.0259 -0.61938 -1.0714 -1.1612 -0.70611 -0.99145
2.8867 -0.18535 -0.15701 -0.15863 -0.09387 0 -0.16899 -0.072178 0.014293 0.12268 0.0067068 0.40623 83.329 -0.14013 -0.23948 -0.13395 -0.276 -0.41318 -0.24841 -0.40563 -0.59374 -0.33335 0 -0.78347 0 -0.0050398 -0.01061 -0.0042622 -0.023625 -1.6199 0.27413 0.017823 -0.14619 -0.021953 0.064214 0.11244 0.089289 0.25873 0.37268 -0.16397 -0.29911 -0.15009 -0.35308 -0.48722 -0.51782 -0.64942 -0.82493 -0.49272 -0.88721 -0.99974 -0.57861 -0.83227
2.8906 -0.2492 -0.23385 -0.26366 -0.33869 0 -0.38305 -0.15694 -0.10498 0.032091 -0.10954 0.40553 87.105 -0.095591 -0.19529 -0.07418 -0.16238 -0.29867 -0.14659 -0.23495 -0.41356 -0.19163 0 -0.49538 0 -0.0030419 -0.0048068 -4.0679e-05 -0.016048 2.0289 0.2176 -0.27679 -0.34595 -0.09416 -0.0069335 0.088279 -0.01098 0.26936 0.42432 -0.10214 -0.20198 -0.1013 -0.1936 -0.30938 -0.35629 -0.42894 -0.54233 -0.30847 -0.61412 -0.71506 -0.40315 -0.57332
2.8945 -0.27846 -0.27461 -0.33057 -0.55926 0 -0.50569 -0.21865 -0.20524 -0.075903 -0.20962 0.29042 90.847 -0.039416 -0.11701 -0.0071538 -0.030716 -0.12361 -0.016605 -0.030717 -0.14007 -0.012476 0 -0.093325 0 -0.00083788 0.002275 0.0053594 -0.0061861 5.7328 0.10141 -0.58269 -0.47918 -0.16197 -0.0915 0.067825 -0.15391 0.25132 0.41426 -0.036009 -0.089304 -0.051336 -0.011137 -0.098328 -0.17496 -0.18451 -0.19714 -0.079219 -0.27445 -0.31562 -0.17983 -0.17771
2.8984 -0.29914 -0.29389 -0.36221 -0.65944 0 -0.48996 -0.26283 -0.26806 -0.18305 -0.276 0.024304 94.563 0.026117 0.005522 0.061504 0.10883 0.12278 0.12649 0.19367 0.22795 0.1901 0 0.40358 0 0.001227 0.010125 0.0103 0.0035207 9.674 -0.075595 -0.74859 -0.48755 -0.23846 -0.2171 -0.028747 -0.28838 0.11503 0.25599 0.037708 0.029124 0.0051162 0.19246 0.14415 0.014443 0.077797 0.19346 0.1816 0.10832 0.17143 0.084955 0.34614
2.9023 -0.3451 -0.32676 -0.37463 -0.58565 0 -0.36463 -0.30421 -0.30677 -0.28136 -0.30865 -0.34869 98.254 0.095991 0.15932 0.12796 0.25089 0.41786 0.268 0.42578 0.65241 0.39526 0 0.94472 0 0.0033505 0.018306 0.013313 0.010872 14.051 -0.29729 -0.68607 -0.37648 -0.32676 -0.38703 -0.23593 -0.35467 -0.17181 -0.0912 0.12187 0.14779 0.072484 0.41669 0.41818 0.20572 0.35527 0.61765 0.46449 0.51647 0.72311 0.3863 0.94485
2.9063 -0.43213 -0.4018 -0.39357 -0.39205 0 -0.22294 -0.36049 -0.36139 -0.37776 -0.33062 -0.70538 101.91 0.16655 0.31176 0.19232 0.39708 0.71177 0.40495 0.65712 1.0692 0.58902 0 1.4683 0 0.0060695 0.026099 0.014291 0.015201 18.819 -0.52546 -0.45468 -0.2214 -0.42049 -0.55905 -0.49629 -0.35513 -0.53684 -0.5667 0.22039 0.26216 0.15661 0.66183 0.72538 0.39437 0.64667 1.0619 0.75837 0.92804 1.3077 0.71778 1.5465
2.9102 -0.54313 -0.5128 -0.4479 -0.23153 0 -0.16669 -0.44604 -0.46579 -0.48252 -0.37995 -0.91329 105.49 0.23814 0.4325 0.25935 0.55156 0.95858 0.54763 0.88317 1.4231 0.77364 0 1.9303 0 0.0096435 0.032504 0.014432 0.017545 23.614 -0.70827 -0.23648 -0.12535 -0.51289 -0.67107 -0.70345 -0.36895 -0.84663 -1.0172 0.33701 0.37549 0.26442 0.92513 1.0652 0.58432 0.95344 1.5048 1.0482 1.3092 1.8641 1.0649 2.0906
2.9141 -0.63954 -0.61907 -0.55186 -0.25546 0 -0.24633 -0.56471 -0.61417 -0.59695 -0.48687 -0.92561 108.98 0.31376 0.51767 0.33656 0.71476 1.1497 0.70946 1.102 1.7013 0.96436 0 2.325 0 0.013723 0.036946 0.015038 0.019717 27.97 -0.8086 -0.21038 -0.16116 -0.60213 -0.69882 -0.79476 -0.48365 -1.0037 -1.2784 0.46315 0.49644 0.38682 1.1929 1.4182 0.78279 1.2694 1.9337 1.33 1.656 2.3692 1.4112 2.5437
2.918 -0.69171 -0.67921 -0.6836 -0.49354 0 -0.43987 -0.70342 -0.76095 -0.714 -0.64948 -0.82403 112.36 0.39483 0.59469 0.42905 0.88118 1.3201 0.8937 1.313 1.9393 1.1755 0 2.6824 0 0.017677 0.040033 0.016421 0.023106 31.647 -0.83547 -0.42415 -0.3395 -0.68879 -0.68883 -0.80209 -0.70551 -1.01 -1.278 0.59384 0.6294 0.51859 1.4575 1.7736 0.99258 1.5901 2.3431 1.6035 1.9685 2.8188 1.7511 2.9005
2.9219 -0.70262 -0.68838 -0.78608 -0.82027 0 -0.67891 -0.83384 -0.85922 -0.82802 -0.82865 -0.76458 115.63 0.47824 0.70108 0.53388 1.042 1.5195 1.0876 1.5141 2.1928 1.4058 0 3.0431 0 0.021199 0.043385 0.01798 0.028014 34.784 -0.84737 -0.76566 -0.61519 -0.7722 -0.72481 -0.81318 -0.9408 -0.94659 -1.0823 0.72364 0.77718 0.65368 1.7109 2.1195 1.2146 1.9098 2.728 1.8689 2.2484 3.2139 2.08 3.1814
2.9258 -0.70368 -0.68176 -0.80598 -1.0481 0 -0.89192 -0.9274 -0.90345 -0.93868 -0.97095 -0.86096 118.81 0.55708 0.85283 0.6383 1.1887 1.7694 1.2684 1.7001 2.4927 1.6347 0 3.4252 0 0.024509 0.048399 0.01919 0.033791 37.717 -0.91334 -1.0512 -0.91212 -0.8513 -0.85055 -0.88704 -1.0737 -0.90255 -0.85096 0.84175 0.94049 0.78011 1.9369 2.432 1.4446 2.2123 3.0755 2.124 2.4955 3.5598 2.3899 3.4249
2.9297 -0.72649 -0.69989 -0.74681 -1.0733 0 -1.0301 -0.97569 -0.93285 -1.0438 -1.0442 -1.0976 121.89 0.62426 1.0281 0.72513 1.314 2.0422 1.4156 1.8614 2.819 1.8325 0 3.8065 0 0.02793 0.054978 0.020268 0.03942 40.601 -1.057 -1.1546 -1.1461 -0.92685 -1.0226 -1.0085 -1.0691 -0.92202 -0.73644 0.93952 1.102 0.88571 2.1263 2.6931 1.6614 2.4769 3.3794 2.3621 2.7157 3.8811 2.6743 3.6727
2.9336 -0.77639 -0.75072 -0.68391 -0.94747 0 -1.0695 -0.99754 -0.98841 -1.1318 -1.057 -1.3452 124.87 0.6756 1.1794 0.78251 1.4115 2.2773 1.5197 1.9874 3.1096 1.9771 0 4.1346 0 0.031345 0.061495 0.021784 0.044071 43.214 -1.2316 -1.0771 -1.2456 -0.99829 -1.1437 -1.1197 -1.0009 -1.0048 -0.80335 1.0161 1.2467 0.96781 2.2798 2.9014 1.8494 2.695 3.6376 2.5743 2.9075 4.1818 2.927 3.945
2.9375 -0.83202 -0.8074 -0.71296 -0.816 0 -1.0094 -1.0213 -1.065 -1.1863 -1.045 -1.4643 127.74 0.71036 1.2649 0.81077 1.4764 2.4211 1.5839 2.0721 3.3006 2.0652 0 4.3586 0 0.034157 0.066086 0.02375 0.047331 45.113 -1.3522 -0.91858 -1.1813 -1.0572 -1.1498 -1.1833 -0.97819 -1.1323 -1.0173 1.0705 1.3642 1.0243 2.3961 3.0543 1.9971 2.8586 3.8441 2.7506 3.065 4.4542 3.1386 4.2248
2.9414 -0.8702 -0.84257 -0.86727 -0.78636 0 -0.88208 -1.0556 -1.1104 -1.1985 -1.0394 -1.4118 130.5 0.72995 1.2737 0.82086 1.5092 2.4596 1.6179 2.1176 3.3663 2.1101 0 4.4596 0 0.035794 0.068093 0.02537 0.049127 46.024 -1.3622 -0.79219 -0.99512 -1.0866 -1.0673 -1.2092 -1.043 -1.2757 -1.2895 1.1021 1.4435 1.0538 2.4741 3.1499 2.0927 2.9605 3.9921 2.8791 3.1794 4.6843 3.2976 4.4658
2.9453 -0.89091 -0.86108 -1.0796 -0.85098 0 -0.75862 -1.0771 -1.0777 -1.1747 -1.0442 -1.2615 133.13 0.737 1.2293 0.82549 1.5174 2.4211 1.6325 2.1341 3.3339 2.1311 0 4.4602 0 0.036212 0.068361 0.025832 0.049532 46.084 -1.2767 -0.75681 -0.79663 -1.0727 -0.98533 -1.2226 -1.1392 -1.3854 -1.5263 1.1085 1.4667 1.0536 2.5061 3.1799 2.1147 2.9839 4.0563 2.9282 3.223 4.8155 3.3679 4.6209
2.9492 -0.91757 -0.89491 -1.2306 -0.9268 0 -0.72421 -1.0533 -0.98202 -1.1292 -1.0441 -1.1323 135.63 0.73582 1.172 0.83098 1.5137 2.3548 1.6359 2.135 3.2648 2.1418 0 4.4078 0 0.035895 0.06822 0.025263 0.048671 45.737 -1.1663 -0.80847 -0.70881 -1.0192 -0.97208 -1.2235 -1.1773 -1.3959 -1.6503 1.1029 1.4594 1.0398 2.5117 3.1754 2.0955 2.9653 4.0653 2.9222 3.2178 4.8561 3.3733 4.6682
2.9531 -0.97206 -0.96566 -1.2453 -0.95672 0 -0.82339 -0.98006 -0.90052 -1.0739 -1.0287 -1.0921 137.99 0.73255 1.1359 0.83618 1.51 2.3028 1.6334 2.1315 3.2161 2.1476 0 4.3457 0 0.035422 0.06829 0.024719 0.046797 45.395 -1.0965 -0.91268 -0.78862 -0.95291 -1.0191 -1.1877 -1.1277 -1.2687 -1.6058 1.0902 1.4331 1.0183 2.4974 3.1459 2.0493 2.9182 4.0289 2.8722 3.1744 4.8116 3.3246 4.6144
2.957 -1.0493 -1.0561 -1.1492 -0.96368 0 -1.0171 -0.89894 -0.90933 -1.019 -1.0093 -1.1176 140.2 0.73335 1.1343 0.83809 1.5115 2.2844 1.6283 2.13 3.2093 2.1496 0 4.2931 0 0.035101 0.068224 0.025139 0.044406 45.202 -1.0787 -1.0351 -0.98517 -0.91096 -1.0652 -1.1074 -1.0461 -1.039 -1.3762 1.0751 1.3997 0.99478 2.47 3.1009 1.9905 2.8564 3.9584 2.7918 3.1057 4.6947 3.2362 4.4821
2.9609 -1.1171 -1.1222 -1.0344 -1.0086 0 -1.1985 -0.87025 -1.0134 -0.9808 -1.0096 -1.1341 142.26 0.74102 1.1587 0.83742 1.5169 2.2946 1.6228 2.1315 3.2254 2.1492 0 4.247 0 0.034964 0.067447 0.026403 0.042187 45.086 -1.0737 -1.1474 -1.1759 -0.92069 -1.067 -1.0187 -1.0126 -0.81232 -1.0145 1.0649 1.3757 0.9764 2.4393 3.0515 1.9396 2.7984 3.8697 2.7022 3.0333 4.5304 3.132 4.3006
2.9648 -1.1433 -1.1349 -0.97341 -1.1076 0 -1.2679 -0.92411 -1.1379 -0.98093 -1.0413 -1.0871 144.15 0.75311 1.1879 0.83837 1.5223 2.3138 1.6184 2.1339 3.2271 2.1489 0 4.2 0 0.034975 0.065956 0.027529 0.040714 44.973 -1.039 -1.2201 -1.2563 -0.985 -1.0396 -0.97606 -1.0504 -0.69826 -0.64791 1.0673 1.3737 0.96916 2.4205 3.0122 1.9162 2.7623 3.7914 2.6365 2.9887 4.3843 3.0549 4.1124
2.9688 -1.1246 -1.1067 -0.96865 -1.2041 0 -1.2067 -1.0332 -1.1912 -1.0277 -1.0897 -0.98362 145.89 0.76387 1.2024 0.84393 1.5257 2.322 1.6168 2.1336 3.1926 2.1495 0 4.1564 0 0.035107 0.064344 0.027786 0.040111 44.909 -0.97216 -1.2254 -1.2095 -1.0807 -1.0277 -0.99928 -1.108 -0.73434 -0.42977 1.0827 1.3894 0.97211 2.4185 2.9878 1.9186 2.7487 3.7369 2.603 2.9785 4.2893 3.019 3.9789
2.9727 -1.0901 -1.078 -0.979 -1.224 0 -1.0866 -1.1326 -1.1421 -1.0962 -1.1221 -0.87721 147.46 0.7689 1.1965 0.85239 1.5279 2.3117 1.6186 2.1284 3.1356 2.1493 0 4.1338 0 0.035258 0.063184 0.027477 0.040026 44.988 -0.91127 -1.1553 -1.103 -1.1673 -1.0476 -1.0498 -1.1185 -0.86801 -0.45338 1.1111 1.4193 0.98456 2.4353 2.9811 1.9447 2.7568 3.7133 2.6042 3.0041 4.2596 3.0289 3.9624
2.9766 -1.0747 -1.0776 -0.9834 -1.1542 0 -1.0045 -1.1694 -1.0402 -1.1351 -1.1122 -0.8237 148.88 0.76844 1.1811 0.85912 1.53 2.2935 1.622 2.1194 3.0952 2.1468 0 4.1501 0 0.035249 0.062559 0.027524 0.040008 45.215 -0.89739 -1.0388 -1.0234 -1.2028 -1.0678 -1.0673 -1.0708 -1.01 -0.69217 1.1511 1.4582 1.0051 2.4711 2.9937 1.9902 2.7844 3.7256 2.6389 3.0633 4.3026 3.084 4.087
2.9805 -1.088 -1.0979 -1.0041 -1.0582 0 -1.0041 -1.1368 -0.96481 -1.1051 -1.0597 -0.8467 150.14 0.76639 1.1747 0.86103 1.5314 2.2867 1.6234 2.1114 3.1042 2.1443 0 4.208 0 0.035024 0.062237 0.028331 0.039955 45.489 -0.93864 -0.9344 -1.0123 -1.1637 -1.0498 -1.0298 -1.0193 -1.104 -1.015 1.1979 1.4971 1.031 2.5209 3.0282 2.046 2.8269 3.7837 2.6997 3.1466 4.4184 3.1727 4.3126
2.9844 -1.1058 -1.1081 -1.0654 -1.0149 0 -1.0535 -1.0682 -0.95638 -1.0177 -0.99194 -0.93278 151.26 0.76619 1.1868 0.8592 1.5312 2.3021 1.62 2.1108 3.1605 2.1476 0 4.2921 0 0.034823 0.062184 0.029242 0.040136 45.707 -1.0078 -0.89829 -1.0537 -1.0626 -0.99716 -0.97556 -1.0255 -1.1491 -1.2676 1.2396 1.5297 1.0556 2.5655 3.0697 2.0975 2.8714 3.8651 2.7597 3.2275 4.5484 3.255 4.5483
2.9883 -1.0929 -1.0853 -1.1425 -1.0437 0 -1.0901 -1.0043 -0.99368 -0.93534 -0.94738 -1.0467 152.23 0.76773 1.2086 0.85722 1.5311 2.3311 1.6148 2.1226 3.2287 2.1621 0 4.3798 0 0.035016 0.062713 0.029226 0.040731 45.839 -1.0704 -0.94743 -1.1054 -0.95155 -0.95667 -0.96356 -1.0934 -1.1678 -1.3594 1.27 1.5555 1.0759 2.595 3.1095 2.1401 2.9134 3.9586 2.8092 3.296 4.6672 3.3147 4.7045
2.9922 -1.0349 -1.0327 -1.168 -1.0916 0 -1.0814 -0.96671 -1.0308 -0.92526 -0.95291 -1.1502 153.04 0.7686 1.2215 0.85826 1.5365 2.3541 1.6163 2.1477 3.2716 2.1881 0 4.4553 0 0.035691 0.06409 0.028063 0.041413 45.882 -1.1119 -1.0456 -1.1347 -0.8957 -0.96808 -1.0152 -1.1655 -1.1676 -1.2966 1.2842 1.5744 1.0895 2.6017 3.1399 2.1703 2.9495 4.0538 2.8412 3.3452 4.756 3.341 4.7405
2.9961 -0.95122 -0.97076 -1.0983 -1.0889 0 -1.0408 -0.95721 -1.0467 -1.0056 -1.0067 -1.2154 153.69 0.76798 1.2175 0.8638 1.5532 2.3639 1.633 2.1824 3.2847 2.2213 0 4.5152 0 0.036467 0.066055 0.026727 0.041512 45.774 -1.1409 -1.123 -1.1255 -0.92947 -1.0207 -1.0957 -1.1788 -1.142 -1.1545 1.2757 1.5863 1.0929 2.5762 3.1492 2.1842 2.975 4.1357 2.8485 3.3675 4.7936 3.3227 4.6753
3 -0.87902 -0.91753 -0.96749 -1.0127 0 -0.99391 -0.96983 -1.0556 -1.1308 -1.0762 -1.2346 154.2 0.76863 1.2112 0.87403 1.5806 2.377 1.664 2.2189 3.2983 2.2546 0 4.5594 0 0.036814 0.067843 0.026514 0.040734 45.401 -1.169 -1.1178 -1.0697 -1.0257 -1.0648 -1.1505 -1.1225 -1.1007 -1.0236 1.2446 1.5907 1.0841 2.5206 3.1269 2.1812 2.985 4.1837 2.8322 3.3616 4.7759 3.2672 4.5616
3.0039 -0.84455 -0.88056 -0.86586 -0.89806 0 -0.94344 -0.99604 -1.0733 -1.2269 -1.1144 -1.2203 154.59 0.77414 1.226 0.88738 1.6083 2.416 1.6944 2.2452 3.3404 2.2794 0 4.5793 0 0.036602 0.068727 0.027785 0.039647 44.709 -1.1928 -1.0139 -0.96651 -1.1093 -1.0634 -1.1545 -1.0406 -1.0798 -0.96845 1.2028 1.5874 1.0671 2.4538 3.0812 2.1667 2.9799 4.1956 2.8029 3.3365 4.7261 3.1983 4.4522
3.0078 -0.84681 -0.86206 -0.85687 -0.79914 0 -0.87583 -1.0191 -1.0847 -1.2424 -1.0884 -1.1942 154.86 0.7838 1.2649 0.89886 1.619 2.4742 1.7022 2.2466 3.3945 2.2859 0 4.554 0 0.036252 0.068506 0.029594 0.039274 43.757 -1.193 -0.85175 -0.83533 -1.1117 -1.0239 -1.125 -0.98267 -1.1107 -1.0116 1.1566 1.5746 1.0437 2.3861 3.0166 2.142 2.9579 4.1679 2.7632 3.2933 4.6515 3.1252 4.3815
3.0117 -0.86399 -0.86255 -0.91715 -0.74759 0 -0.79726 -1.0136 -1.0517 -1.1729 -1.0023 -1.1674 155.02 0.79071 1.2949 0.90039 1.5973 2.5 1.6727 2.2104 3.3958 2.263 0 4.4619 0 0.036257 0.067476 0.030521 0.040041 42.612 -1.1504 -0.70752 -0.72233 -1.0225 -0.97841 -1.0889 -0.95677 -1.1758 -1.1286 1.1121 1.5504 1.0158 2.3271 2.9388 2.1081 2.9167 4.0987 2.715 3.2325 4.5585 3.0555 4.3604
3.0156 -0.872 -0.87447 -0.96063 -0.74679 0 -0.74945 -0.96041 -0.95622 -1.0486 -0.8966 -1.1286 155.05 0.78598 1.2665 0.8855 1.54 2.4286 1.6089 2.1334 3.2798 2.2041 0 4.2969 0 0.036584 0.065959 0.029845 0.041113 41.201 -1.0608 -0.65187 -0.68111 -0.89437 -0.93998 -1.0473 -0.93115 -1.2071 -1.2517 1.078 1.5089 0.98552 2.29 2.8557 2.0622 2.8472 3.9779 2.654 3.1464 4.443 2.9913 4.3707
3.0195 -0.85752 -0.87642 -0.92129 -0.79014 0 -0.77694 -0.86716 -0.83014 -0.90808 -0.81971 -1.0531 154.95 0.76573 1.1594 0.85519 1.4596 2.2413 1.5295 2.027 3.0449 2.1141 0 4.0761 0 0.03663 0.063934 0.027967 0.040926 39.335 -0.93927 -0.71177 -0.73769 -0.7959 -0.89176 -0.97684 -0.87667 -1.1374 -1.2917 1.0516 1.4531 0.9538 2.2649 2.7726 2.0037 2.7521 3.8207 2.5759 3.0361 4.3001 2.9191 4.3613
3.0234 -0.81863 -0.84302 -0.80989 -0.86713 0 -0.87469 -0.76947 -0.73797 -0.78447 -0.7919 -0.92856 154.71 0.73415 1.0109 0.81842 1.3767 1.9996 1.4552 1.913 2.77 2.0094 0 3.8308 0 0.035823 0.061125 0.025849 0.038554 36.93 -0.81272 -0.85322 -0.86781 -0.7567 -0.82097 -0.86517 -0.80159 -0.96091 -1.1834 1.0257 1.3852 0.91892 2.2374 2.6856 1.9302 2.634 3.6356 2.4779 2.9038 4.1259 2.8285 4.2633
3.0273 -0.76001 -0.76675 -0.69183 -0.94674 0 -0.97261 -0.70687 -0.72344 -0.7047 -0.79228 -0.77515 154.36 0.69934 0.89605 0.78471 1.3062 1.8113 1.3935 1.8096 2.5623 1.9084 0 3.5885 0 0.03422 0.05739 0.02417 0.034619 34.21 -0.70983 -0.99292 -1.0035 -0.75319 -0.75128 -0.73959 -0.74247 -0.74453 -0.93349 0.9937 1.3063 0.87859 2.1949 2.5891 1.8388 2.4941 3.4272 2.3575 2.751 3.9181 2.7116 4.0302
3.0313 -0.69125 -0.6698 -0.61796 -0.96765 0 -0.97945 -0.69218 -0.7691 -0.68435 -0.77995 -0.64109 153.9 0.66538 0.86804 0.75475 1.2463 1.7461 1.3356 1.7182 2.4732 1.8177 0 3.3595 0 0.032393 0.052967 0.022987 0.030811 31.608 -0.65179 -1.0345 -1.062 -0.74294 -0.72519 -0.65437 -0.7232 -0.58016 -0.63203 0.94587 1.2165 0.82869 2.1193 2.4725 1.7243 2.3326 3.1987 2.2116 2.5793 3.6741 2.5593 3.6755
3.0352 -0.62763 -0.59002 -0.58424 -0.86712 0 -0.85008 -0.70232 -0.80634 -0.71284 -0.73015 -0.57379 153.33 0.62845 0.90853 0.71885 1.1796 1.7709 1.2652 1.6227 2.4529 1.7262 0 3.1374 0 0.030739 0.048308 0.021997 0.028427 29.403 -0.64393 -0.91643 -0.97879 -0.70785 -0.74849 -0.64531 -0.72673 -0.52149 -0.40845 0.86789 1.1137 0.76152 1.9865 2.3153 1.5789 2.1516 2.9523 2.0398 2.3943 3.3998 2.3674 3.2722
3.0391 -0.58623 -0.55205 -0.5565 -0.63742 0 -0.61855 -0.69811 -0.76805 -0.74585 -0.65149 -0.58736 152.67 0.58096 0.93566 0.66599 1.0878 1.7676 1.1726 1.5031 2.387 1.6154 0 2.9095 0 0.028962 0.04372 0.020933 0.027316 27.454 -0.66882 -0.65108 -0.73916 -0.66216 -0.76234 -0.69306 -0.70843 -0.55634 -0.3543 0.7687 1.0016 0.68093 1.8156 2.1252 1.4139 1.9621 2.6961 1.8564 2.2053 3.1171 2.1579 2.9072
3.043 -0.5757 -0.55127 -0.52194 -0.35817 0 -0.37486 -0.65384 -0.64019 -0.72433 -0.57016 -0.64841 151.93 0.52023 0.8683 0.59558 0.96813 1.6266 1.0611 1.3544 2.1886 1.4767 0 2.667 0 0.026338 0.03918 0.019682 0.0262 25.337 -0.68656 -0.33468 -0.40126 -0.62329 -0.68775 -0.72912 -0.63634 -0.62545 -0.46485 0.65557 0.88236 0.5901 1.6203 1.909 1.2365 1.7697 2.4339 1.668 2.0154 2.8343 1.9412 2.6276
3.0469 -0.58835 -0.56514 -0.50515 -0.16382 0 -0.21305 -0.57198 -0.47238 -0.61393 -0.50077 -0.68837 151.12 0.45359 0.69482 0.52018 0.83911 1.3396 0.94297 1.1945 1.8688 1.3207 0 2.408 0 0.022482 0.03449 0.018192 0.023983 22.803 -0.64886 -0.11158 -0.095854 -0.58389 -0.50804 -0.68129 -0.51867 -0.65998 -0.6397 0.53755 0.75889 0.49344 1.4167 1.677 1.0551 1.5804 2.1704 1.4817 1.8271 2.5589 1.7277 2.4261
3.0508 -0.60482 -0.57715 -0.53348 -0.16061 0 -0.19112 -0.47645 -0.34227 -0.43386 -0.43636 -0.63647 150.23 0.39494 0.48734 0.45643 0.72991 1.0128 0.83173 1.0533 1.5285 1.1706 0 2.1375 0 0.017779 0.029614 0.016458 0.020734 20.101 -0.52506 -0.10123 0.022272 -0.52029 -0.30507 -0.52397 -0.39513 -0.60939 -0.74065 0.43445 0.63977 0.40167 1.2385 1.4535 0.88861 1.4077 1.9177 1.3102 1.6451 2.3005 1.5338 2.2696
3.0547 -0.60938 -0.587 -0.59703 -0.35447 0 -0.31616 -0.39711 -0.30317 -0.24905 -0.36774 -0.45918 149.25 0.35574 0.3478 0.41295 0.66083 0.78594 0.73684 0.95255 1.2801 1.0462 0 1.869 0 0.013047 0.024883 0.01465 0.017486 17.862 -0.32676 -0.3234 -0.13334 -0.42916 -0.20286 -0.29879 -0.3054 -0.45712 -0.66872 0.36477 0.53928 0.32902 1.1144 1.2721 0.7573 1.2649 1.695 1.1642 1.4764 2.0643 1.3682 2.1367
3.0586 -0.60193 -0.59928 -0.65195 -0.64391 0 -0.54213 -0.35926 -0.35223 -0.13105 -0.30795 -0.18891 148.16 0.33795 0.33014 0.38681 0.63107 0.72663 0.66489 0.89377 1.1675 0.95339 0 1.6295 0 0.0088666 0.020934 0.013149 0.015226 16.627 -0.11334 -0.67126 -0.5008 -0.34953 -0.26448 -0.095058 -0.26655 -0.23263 -0.41628 0.32953 0.46411 0.27979 1.0448 1.1433 0.66573 1.1572 1.5138 1.0479 1.3285 1.8563 1.2318 2.0236
3.0625 -0.59448 -0.60883 -0.6627 -0.88077 0 -0.77486 -0.37783 -0.43843 -0.11869 -0.29058 0.077078 146.97 0.33436 0.40309 0.37065 0.62298 0.78802 0.62182 0.86273 1.1491 0.8891 0 1.4591 0 0.0053338 0.018435 0.012358 0.014152 16.502 0.030939 -0.9608 -0.87774 -0.33967 -0.43773 -0.0041845 -0.27526 -0.013578 -0.070374 0.32818 0.41921 0.25659 1.0281 1.0738 0.617 1.0901 1.3854 0.96635 1.2105 1.6875 1.1285 1.9242
3.0664 -0.59618 -0.60345 -0.6343 -0.95282 0 -0.89947 -0.45005 -0.50104 -0.20432 -0.33886 0.21763 145.69 0.33489 0.48226 0.36138 0.61838 0.86248 0.61159 0.84578 1.1529 0.85193 0 1.3988 0 0.0024321 0.017798 0.012428 0.013841 17.209 0.03961 -1.0352 -1.0388 -0.42542 -0.59969 -0.073017 -0.3228 0.10099 0.22915 0.35756 0.40891 0.26078 1.059 1.0679 0.61243 1.0694 1.3224 0.92551 1.1338 1.5728 1.0634 1.8223
3.0703 -0.60289 -0.58116 -0.60004 -0.8367 0 -0.83949 -0.54858 -0.51029 -0.34627 -0.43648 0.15484 144.34 0.33299 0.50185 0.36119 0.61266 0.8789 0.63221 0.84232 1.1475 0.84738 0 1.4691 0 0.00043866 0.019011 0.013191 0.013898 18.409 -0.097145 -0.85877 -0.88972 -0.56839 -0.65608 -0.27765 -0.40126 0.046847 0.35456 0.40718 0.43938 0.29226 1.1232 1.1311 0.6529 1.1109 1.3578 0.94517 1.1327 1.5663 1.0615 1.7151
3.0742 -0.60271 -0.55923 -0.5833 -0.59923 0 -0.61779 -0.62741 -0.48212 -0.4904 -0.53245 -0.092899 142.91 0.32783 0.46477 0.37123 0.6155 0.85781 0.67418 0.86366 1.1676 0.88118 0 1.6557 0 -0.00023084 0.021667 0.014312 0.014273 19.909 -0.32258 -0.53699 -0.53793 -0.68616 -0.60454 -0.53035 -0.49573 -0.15648 0.2479 0.45629 0.48866 0.33327 1.192 1.2263 0.71201 1.191 1.4602 1.0082 1.192 1.6554 1.1127 1.6437
3.0781 -0.59076 -0.56006 -0.57947 -0.35843 0 -0.36252 -0.64617 -0.45844 -0.58834 -0.57896 -0.41427 141.37 0.32276 0.43174 0.38706 0.63976 0.88 0.72496 0.92104 1.273 0.9497 0 1.9124 0 0.00041453 0.025132 0.015461 0.014987 21.583 -0.54182 -0.2479 -0.21645 -0.70967 -0.51374 -0.71935 -0.57763 -0.41038 -0.055848 0.49969 0.54896 0.37831 1.2601 1.3436 0.78271 1.3022 1.6196 1.1097 1.3066 1.8364 1.2165 1.6851
3.082 -0.57625 -0.58723 -0.57504 -0.22826 0 -0.23224 -0.5986 -0.4704 -0.61286 -0.56725 -0.67068 139.74 0.32288 0.46261 0.40225 0.6898 1.0028 0.77647 1.0145 1.4829 1.0389 0 2.1834 0 0.0017247 0.028791 0.016339 0.015778 23.22 -0.67362 -0.13485 -0.11857 -0.6304 -0.45377 -0.76555 -0.61495 -0.60188 -0.45113 0.53444 0.61345 0.42312 1.325 1.4748 0.85961 1.4365 1.8237 1.2435 1.4679 2.0992 1.3694 1.896
3.0859 -0.57315 -0.61889 -0.57404 -0.26856 0 -0.30615 -0.52058 -0.51564 -0.57137 -0.52955 -0.78079 138.02 0.33347 0.56269 0.41625 0.75898 1.2018 0.829 1.1313 1.7457 1.1339 0 2.4289 0 0.0029666 0.03223 0.016691 0.016208 24.575 -0.69394 -0.23267 -0.27444 -0.50287 -0.44926 -0.667 -0.59568 -0.67917 -0.81519 0.56109 0.67536 0.46482 1.3913 1.6157 0.94068 1.5848 2.0577 1.4021 1.6634 2.4258 1.5667 2.256
3.0898 -0.58471 -0.62803 -0.59468 -0.45762 0 -0.52799 -0.46768 -0.56827 -0.50845 -0.50914 -0.76155 136.24 0.3584 0.67927 0.43667 0.83635 1.3897 0.88805 1.2535 1.972 1.2285 0 2.6373 0 0.0041466 0.035321 0.016502 0.016181 25.638 -0.64388 -0.46846 -0.55904 -0.40661 -0.48836 -0.5037 -0.54376 -0.67569 -1.0593 0.59084 0.73398 0.50706 1.4723 1.7667 1.0299 1.7329 2.2918 1.5649 1.8599 2.7532 1.7778 2.6667
3.0938 -0.5993 -0.60914 -0.63911 -0.70117 0 -0.75329 -0.47915 -0.60999 -0.48648 -0.53013 -0.69855 134.38 0.39766 0.74952 0.47199 0.91444 1.4923 0.95734 1.367 2.1039 1.3254 0 2.8199 0 0.0061459 0.038183 0.016247 0.016219 26.775 -0.5984 -0.72022 -0.80528 -0.40028 -0.55779 -0.39553 -0.51017 -0.66679 -1.1503 0.63023 0.79291 0.55373 1.5703 1.9261 1.1287 1.8741 2.5105 1.7185 2.0392 3.0423 1.9772 3.0125
3.0977 -0.60287 -0.58291 -0.67658 -0.87942 0 -0.85987 -0.55717 -0.64986 -0.5496 -0.59191 -0.6759 132.42 0.4456 0.75651 0.52203 0.99116 1.5139 1.0345 1.4651 2.1601 1.4271 0 2.9943 0 0.0098629 0.041071 0.016812 0.017093 28.483 -0.61888 -0.88369 -0.91571 -0.49643 -0.65618 -0.4351 -0.54268 -0.70398 -1.1012 0.68138 0.85371 0.60622 1.6834 2.0905 1.2362 2.0045 2.7058 1.8558 2.193 3.2737 2.151 3.231
3.1016 -0.59435 -0.57452 -0.6675 -0.91086 0 -0.82673 -0.67379 -0.7109 -0.69494 -0.68281 -0.72538 130.35 0.49242 0.7444 0.57625 1.0655 1.5335 1.1121 1.5468 2.2193 1.5277 0 3.1703 0 0.015134 0.044217 0.018875 0.019126 30.907 -0.72084 -0.90939 -0.8911 -0.6628 -0.77526 -0.63426 -0.65497 -0.78542 -0.95403 0.74465 0.91737 0.66498 1.8068 2.2547 1.3499 2.121 2.8712 1.9708 2.3159 3.4343 2.2872 3.3332
3.1055 -0.58698 -0.58924 -0.60638 -0.79566 0 -0.72149 -0.79217 -0.79643 -0.87316 -0.789 -0.8274 128.18 0.52915 0.77856 0.62189 1.1332 1.6344 1.1818 1.6128 2.3527 1.6157 0 3.3434 0 0.020542 0.047635 0.022186 0.021854 33.567 -0.87308 -0.80681 -0.78447 -0.83966 -0.88149 -0.91547 -0.81532 -0.87809 -0.77254 0.813 0.97875 0.72431 1.9187 2.3951 1.4541 2.2125 2.9906 2.0509 2.4015 3.5096 2.365 3.369
3.1094 -0.59363 -0.61068 -0.53545 -0.61108 0 -0.62447 -0.88088 -0.87311 -1.017 -0.88822 -0.94529 125.91 0.55248 0.88411 0.653 1.1859 1.8253 1.2367 1.6627 2.5592 1.6824 0 3.4947 0 0.024372 0.050976 0.025461 0.024365 35.577 -1.0204 -0.63252 -0.64931 -0.96282 -0.92901 -1.1525 -0.96042 -0.95523 -0.63783 0.87064 1.0271 0.77211 1.9989 2.495 1.5322 2.2794 3.0744 2.1053 2.4685 3.5503 2.4068 3.3813
3.1133 -0.61223 -0.62068 -0.50959 -0.46285 0 -0.56903 -0.9155 -0.89337 -1.0742 -0.94409 -1.0505 123.58 0.56517 1.0159 0.67138 1.2152 2.0218 1.2702 1.694 2.7555 1.7263 0 3.5947 0 0.025858 0.053578 0.027174 0.025939 36.204 -1.1101 -0.47117 -0.52805 -0.98731 -0.89534 -1.2362 -1.0255 -1.0077 -0.62614 0.91025 1.0555 0.80151 2.0395 2.5461 1.5762 2.3182 3.1229 2.136 2.521 3.5744 2.4221 3.391
3.1172 -0.62721 -0.61701 -0.5466 -0.42542 0 -0.54597 -0.87986 -0.8392 -1.0248 -0.92098 -1.1202 121.18 0.57193 1.0882 0.67963 1.2165 2.1029 1.2761 1.7031 2.8321 1.7489 0 3.6124 0 0.025588 0.054761 0.026654 0.026418 35.289 -1.1087 -0.40479 -0.464 -0.90619 -0.80245 -1.1296 -0.97573 -1.0275 -0.76483 0.92673 1.0587 0.80739 2.0362 2.5427 1.5809 2.3251 3.1351 2.1435 2.5601 3.5928 2.4172 3.4084
3.1211 -0.62528 -0.61053 -0.61364 -0.50722 0 -0.54526 -0.7769 -0.7433 -0.88149 -0.81445 -1.1262 118.71 0.5747 1.0416 0.67585 1.1911 2.0024 1.2511 1.6868 2.7337 1.748 0 3.5289 0 0.024807 0.054211 0.02453 0.02607 33.247 -1.011 -0.4712 -0.49346 -0.75508 -0.70046 -0.88369 -0.82611 -0.99695 -0.99747 0.91414 1.0296 0.78295 1.9843 2.4775 1.5405 2.2914 3.1044 2.1248 2.5802 3.6087 2.396 3.437
3.125 -0.6087 -0.60898 -0.66156 -0.65483 0 -0.57528 -0.64027 -0.66361 -0.68593 -0.66723 -1.0449 116.13 0.5718 0.89413 0.65647 1.1449 1.7623 1.1992 1.6434 2.5025 1.7168 0 3.3508 0 0.024381 0.052139 0.022144 0.025269 30.752 -0.84423 -0.63406 -0.61094 -0.59635 -0.6303 -0.60904 -0.63829 -0.90481 -1.1983 0.87784 0.97315 0.73278 1.8982 2.3635 1.4684 2.2122 3.0248 2.0752 2.563 3.5944 2.3542 3.4573
3.1289 -0.59247 -0.60863 -0.66907 -0.78554 0 -0.63791 -0.52715 -0.63359 -0.50344 -0.54806 -0.88326 113.44 0.56094 0.73184 0.6236 1.0863 1.5067 1.1331 1.5742 2.2501 1.6523 0 3.1119 0 0.024357 0.049074 0.020497 0.024316 28.415 -0.66456 -0.79469 -0.74871 -0.48968 -0.60063 -0.41951 -0.4929 -0.77202 -1.2411 0.83303 0.90755 0.67414 1.8018 2.2306 1.3897 2.102 2.9084 2.0001 2.5048 3.5273 2.2884 3.4167
3.1328 -0.58946 -0.60293 -0.65236 -0.82822 0 -0.69885 -0.48743 -0.63685 -0.4046 -0.50565 -0.69067 110.64 0.54224 0.64536 0.58722 1.0231 1.3545 1.0684 1.4833 2.0786 1.5618 0 2.8593 0 0.024319 0.045463 0.019694 0.023429 26.627 -0.53597 -0.85063 -0.80984 -0.46587 -0.59534 -0.37815 -0.44729 -0.64939 -1.0779 0.78631 0.84185 0.61601 1.7044 2.0917 1.3156 1.9674 2.7601 1.9012 2.4024 3.3937 2.195 3.256
3.1367 -0.5998 -0.59485 -0.63752 -0.75648 0 -0.7019 -0.53001 -0.63025 -0.42903 -0.53695 -0.53199 107.76 0.51806 0.66228 0.55828 0.96085 1.3379 1.015 1.3777 2.0103 1.4615 0 2.6293 0 0.023967 0.041496 0.019258 0.022714 25.525 -0.49519 -0.76474 -0.73966 -0.5176 -0.59602 -0.47178 -0.50276 -0.57894 -0.76649 0.74352 0.78444 0.56692 1.6135 1.9579 1.2555 1.8166 2.5858 1.781 2.2553 3.1844 2.0715 2.9624
3.1406 -0.61424 -0.59563 -0.63233 -0.60362 0 -0.62373 -0.61542 -0.59044 -0.55118 -0.5964 -0.44055 104.81 0.4906 0.72922 0.53952 0.90214 1.3868 0.97317 1.2674 1.9795 1.3662 0 2.4324 0 0.02332 0.037306 0.018798 0.02205 24.953 -0.52459 -0.592 -0.57466 -0.60799 -0.59431 -0.62417 -0.60425 -0.55418 -0.42666 0.71036 0.74602 0.53967 1.535 1.8418 1.2178 1.6636 2.3961 1.645 2.0658 2.8923 1.9165 2.5976
3.1445 -0.62517 -0.61066 -0.62743 -0.45043 0 -0.51168 -0.68288 -0.53544 -0.68223 -0.63459 -0.39515 101.79 0.461 0.75725 0.52413 0.84805 1.3887 0.93541 1.1642 1.8922 1.2813 0 2.2582 0 0.022521 0.033274 0.018294 0.021116 24.489 -0.55907 -0.44134 -0.42152 -0.68774 -0.58721 -0.73769 -0.67557 -0.52293 -0.16478 0.68215 0.71945 0.52919 1.462 1.7389 1.1868 1.5256 2.2143 1.5125 1.8704 2.5824 1.7568 2.267
3.1484 -0.63201 -0.63051 -0.61803 -0.38467 0 -0.45593 -0.69028 -0.50099 -0.7207 -0.62951 -0.34618 98.697 0.43118 0.69305 0.50384 0.8002 1.2785 0.89446 1.0801 1.7062 1.2049 0 2.096 0 0.021632 0.030015 0.017835 0.019682 23.648 -0.53 -0.40081 -0.38081 -0.71307 -0.56916 -0.74032 -0.66654 -0.43593 -0.025947 0.6552 0.69743 0.52842 1.3914 1.6455 1.1509 1.4094 2.0528 1.395 1.6918 2.2991 1.6112 2.0521
3.1523 -0.63637 -0.63943 -0.6137 -0.44843 0 -0.51316 -0.63576 -0.4997 -0.62122 -0.58738 -0.26751 95.513 0.40559 0.55907 0.478 0.76116 1.087 0.84919 1.0223 1.4681 1.1358 0 1.9534 0 0.02068 0.027969 0.017289 0.017937 22.224 -0.41635 -0.48296 -0.47694 -0.66208 -0.53418 -0.61625 -0.57922 -0.29689 -0.001684 0.62778 0.6754 0.53225 1.3231 1.5612 1.1025 1.3202 1.9217 1.3017 1.5469 2.0755 1.4947 1.9648
3.1563 -0.63556 -0.63226 -0.6238 -0.60638 0 -0.65185 -0.54933 -0.50807 -0.42837 -0.52394 -0.18449 92.214 0.38942 0.43301 0.45405 0.73279 0.91467 0.80538 0.99091 1.2812 1.0792 0 1.8562 0 0.019791 0.027018 0.016401 0.016468 20.516 -0.26281 -0.62634 -0.64632 -0.5472 -0.48495 -0.41016 -0.45772 -0.16672 -0.066597 0.59909 0.64904 0.53467 1.2599 1.4885 1.0347 1.2648 1.8346 1.2446 1.4566 1.9524 1.4256 1.963
3.1602 -0.62424 -0.61946 -0.63968 -0.76196 0 -0.77256 -0.46873 -0.49442 -0.24741 -0.45294 -0.1519 88.787 0.38394 0.38634 0.43953 0.71485 0.85372 0.77226 0.98031 1.2285 1.0431 0 1.8308 0 0.019163 0.026633 0.015195 0.015807 19.196 -0.1498 -0.74279 -0.78433 -0.41576 -0.43607 -0.20722 -0.35575 -0.11812 -0.19972 0.5756 0.62306 0.53211 1.2182 1.4454 0.95438 1.2515 1.8107 1.2386 1.4428 1.9664 1.4232 2.0001
3.1641 -0.60271 -0.61411 -0.64042 -0.8171 0 -0.78643 -0.42165 -0.45628 -0.17485 -0.39189 -0.2041 85.244 0.3842 0.4323 0.43509 0.70638 0.9214 0.75832 0.98548 1.3156 1.032 0 1.8844 0 0.018872 0.026472 0.014141 0.015963 18.902 -0.13948 -0.77018 -0.81025 -0.33108 -0.40622 -0.097934 -0.30947 -0.18238 -0.37509 0.56382 0.60946 0.53023 1.2048 1.4397 0.88541 1.2679 1.8356 1.2683 1.4792 2.0623 1.4635 2.057
3.168 -0.58064 -0.61653 -0.61762 -0.73608 0 -0.68259 -0.42171 -0.42635 -0.24208 -0.36831 -0.32461 81.62 0.38289 0.52241 0.43566 0.70902 1.055 0.76858 1.0072 1.4737 1.0443 0 2.0016 0 0.018804 0.026794 0.013814 0.016439 19.848 -0.23949 -0.69812 -0.70848 -0.33882 -0.40752 -0.13948 -0.33112 -0.33236 -0.54624 0.56738 0.61642 0.53376 1.223 1.4771 0.84284 1.3109 1.906 1.3275 1.5551 2.2138 1.5358 2.1315
3.1719 -0.56985 -0.61489 -0.58814 -0.56808 0 -0.52978 -0.46965 -0.44118 -0.40883 -0.40749 -0.46057 77.947 0.37773 0.59005 0.43787 0.72803 1.1679 0.80298 1.051 1.6176 1.0763 0 2.1562 0 0.018821 0.028183 0.014391 0.01674 21.769 -0.40692 -0.56354 -0.53101 -0.43854 -0.44161 -0.32693 -0.41521 -0.5076 -0.6556 0.58856 0.65064 0.5472 1.2738 1.5606 0.84005 1.377 2.0172 1.4092 1.6581 2.3938 1.6287 2.2138
3.1758 -0.57248 -0.60078 -0.57573 -0.41305 0 -0.41978 -0.55138 -0.506 -0.59948 -0.50743 -0.56447 74.226 0.37484 0.60341 0.44432 0.76828 1.2188 0.85549 1.1193 1.7093 1.127 0 2.3279 0 0.018958 0.030789 0.015533 0.016852 24.124 -0.58054 -0.43085 -0.36899 -0.58196 -0.50267 -0.58931 -0.54178 -0.65199 -0.6691 0.6291 0.72186 0.57796 1.3549 1.6931 0.89963 1.4637 2.166 1.5034 1.7727 2.5658 1.7275 2.2879
3.1797 -0.57765 -0.57991 -0.58118 -0.35762 0 -0.40585 -0.63709 -0.59074 -0.74705 -0.62828 -0.62472 70.422 0.38373 0.58622 0.45997 0.82772 1.2372 0.91512 1.2051 1.7762 1.1957 0 2.5081 0 0.01937 0.033928 0.016762 0.017176 26.361 -0.71224 -0.36702 -0.30865 -0.70133 -0.57969 -0.81852 -0.67424 -0.7348 -0.60443 0.6754 0.8118 0.62037 1.4399 1.8415 1.0048 1.5584 2.33 1.5939 1.8807 2.7094 1.8198 2.3586
3.1836 -0.57087 -0.56407 -0.57776 -0.42586 0 -0.48067 -0.69094 -0.65787 -0.81737 -0.71407 -0.66281 66.499 0.40786 0.59251 0.48491 0.895 1.2886 0.96991 1.2936 1.8747 1.2764 0 2.6923 0 0.020057 0.036564 0.017867 0.018013 28.038 -0.78042 -0.4129 -0.38737 -0.74865 -0.65593 -0.92274 -0.76519 -0.75211 -0.52465 0.71715 0.89994 0.66482 1.5117 1.9793 1.1288 1.6523 2.493 1.6745 1.9778 2.8317 1.9049 2.4648
3.1875 -0.54705 -0.55446 -0.54127 -0.57266 0 -0.59516 -0.69126 -0.69073 -0.81069 -0.73187 -0.70746 62.451 0.43982 0.65782 0.51202 0.95481 1.4101 1.0121 1.3702 2.0322 1.3555 0 2.8691 0 0.020729 0.03826 0.018895 0.019147 28.88 -0.78903 -0.55605 -0.5694 -0.71888 -0.71067 -0.87649 -0.77925 -0.7231 -0.50076 0.74852 0.97204 0.70422 1.5603 2.0897 1.253 1.7392 2.6435 1.7415 2.0618 2.9388 1.9823 2.6501
3.1914 -0.51418 -0.53805 -0.48217 -0.7149 0 -0.68996 -0.64592 -0.69601 -0.75292 -0.69343 -0.77122 58.311 0.46631 0.76644 0.53232 0.99674 1.5719 1.0407 1.429 2.216 1.4182 0 3.0169 0 0.021021 0.039579 0.019819 0.020022 28.865 -0.76256 -0.724 -0.75881 -0.64439 -0.72785 -0.73528 -0.71981 -0.68735 -0.57261 0.76444 1.0128 0.73053 1.5774 2.1554 1.3562 1.8125 2.7688 1.792 2.1315 3.0389 2.0526 2.9121
3.1953 -0.48522 -0.50394 -0.44106 -0.77559 0 -0.71819 -0.58754 -0.68506 -0.6834 -0.64018 -0.84515 54.123 0.47858 0.86064 0.54216 1.0195 1.6967 1.0582 1.4707 2.3548 1.4575 0 3.1112 0 0.020868 0.041424 0.020377 0.020291 28.279 -0.73769 -0.81577 -0.84928 -0.56941 -0.70581 -0.60113 -0.6332 -0.69263 -0.73292 0.76397 1.0012 0.73139 1.5571 2.1535 1.4031 1.8586 2.8404 1.8206 2.1813 3.1341 2.1088 3.1828
3.1992 -0.46738 -0.46074 -0.44838 -0.71876 0 -0.65925 -0.5497 -0.65954 -0.63848 -0.60725 -0.90809 49.903 0.47834 0.88462 0.54473 1.0266 1.7187 1.0655 1.4945 2.3909 1.4769 0 3.1354 0 0.020604 0.043922 0.020356 0.020169 27.59 -0.74573 -0.76286 -0.78456 -0.52463 -0.65786 -0.55814 -0.5784 -0.76639 -0.9347 0.76223 0.96214 0.71682 1.5234 2.1142 1.4077 1.8817 2.8641 1.8339 2.2128 3.2101 2.1446 3.3651
3.2031 -0.45867 -0.43242 -0.49056 -0.56474 0 -0.52933 -0.5431 -0.61637 -0.63332 -0.60006 -0.93889 45.628 0.47401 0.8286 0.54505 1.0194 1.635 1.0592 1.4932 2.322 1.4828 0 3.0859 0 0.02063 0.046013 0.019938 0.020196 27.094 -0.79002 -0.57987 -0.59161 -0.51585 -0.60192 -0.62004 -0.583 -0.88659 -1.108 0.76595 0.90925 0.6924 1.4849 2.0496 1.3782 1.8816 2.8385 1.831 2.2219 3.2491 2.1519 3.3933
3.207 -0.45239 -0.4334 -0.51994 -0.38247 0 -0.38242 -0.5512 -0.5612 -0.65345 -0.60047 -0.92394 41.263 0.47156 0.73715 0.54424 0.99456 1.5063 1.0344 1.4565 2.1975 1.4747 0 2.9698 0 0.020992 0.046225 0.019607 0.020654 26.621 -0.83674 -0.36236 -0.36562 -0.5281 -0.54962 -0.72512 -0.62291 -0.98146 -1.1787 0.77999 0.85589 0.66356 1.4478 1.9708 1.3243 1.8584 2.7639 1.8106 2.2037 3.2335 2.1226 3.2642
3.2109 -0.44234 -0.44975 -0.49934 -0.25804 0 -0.28859 -0.54709 -0.5104 -0.66521 -0.58874 -0.85938 36.795 0.46876 0.67344 0.53875 0.94959 1.4058 0.98969 1.3823 2.075 1.4424 0 2.7982 0 0.021306 0.043914 0.019595 0.021227 25.619 -0.83445 -0.22667 -0.21704 -0.53787 -0.5051 -0.78123 -0.64453 -0.96997 -1.0935 0.80792 0.82062 0.63695 1.4148 1.888 1.2578 1.8075 2.6346 1.7647 2.1448 3.1268 2.0396 3.0185
3.2148 -0.42409 -0.44916 -0.43502 -0.24826 0 -0.29275 -0.51561 -0.4775 -0.63931 -0.5569 -0.74967 32.247 0.45798 0.66728 0.52409 0.88797 1.3591 0.92866 1.2803 1.9722 1.3743 0 2.5806 0 0.021093 0.039738 0.019491 0.021213 23.616 -0.75229 -0.23351 -0.21228 -0.52608 -0.47098 -0.72834 -0.60946 -0.81811 -0.84981 0.83579 0.8062 0.61181 1.3711 1.798 1.1875 1.7267 2.4591 1.6847 2.0376 2.9202 1.902 2.7039
3.2188 -0.39472 -0.41166 -0.36586 -0.34331 0 -0.38067 -0.46196 -0.4595 -0.5688 -0.50521 -0.60484 27.656 0.43345 0.68965 0.49809 0.81746 1.3246 0.8558 1.1658 1.855 1.2675 0 2.3242 0 0.020141 0.034931 0.018568 0.02008 20.656 -0.60524 -0.3516 -0.33855 -0.48648 -0.44943 -0.57497 -0.52189 -0.56721 -0.51287 0.84744 0.7953 0.58008 1.3027 1.6887 1.1088 1.6178 2.2505 1.5715 1.8888 2.6438 1.7267 2.3599
3.2227 -0.35481 -0.34949 -0.32354 -0.46732 0 -0.48256 -0.40227 -0.43835 -0.46824 -0.43471 -0.43917 23.039 0.39552 0.67661 0.46081 0.74194 1.2301 0.77226 1.0464 1.67 1.1305 0 2.0356 0 0.018544 0.030194 0.016576 0.017874 17.298 -0.44233 -0.48575 -0.50852 -0.42641 -0.43438 -0.38593 -0.41682 -0.31037 -0.19702 0.8319 0.77368 0.53476 1.2007 1.5501 1.0147 1.4786 2.013 1.4237 1.7 2.3152 1.5224 2.0273
3.2266 -0.31063 -0.29474 -0.30701 -0.52454 0 -0.51697 -0.34696 -0.39545 -0.35861 -0.34873 -0.2729 18.386 0.34876 0.58419 0.41296 0.65678 1.0367 0.67658 0.91784 1.3962 0.97875 0 1.7255 0 0.01644 0.025344 0.014154 0.015171 14.159 -0.30795 -0.54291 -0.60428 -0.35951 -0.40599 -0.2346 -0.32502 -0.13507 -0.010112 0.77923 0.72559 0.46856 1.0576 1.3723 0.89732 1.3072 1.7504 1.2413 1.4745 1.9552 1.2992 1.7514
3.2305 -0.27078 -0.26735 -0.29331 -0.4628 0 -0.44422 -0.29203 -0.32376 -0.25361 -0.25915 -0.13313 13.68 0.29741 0.42812 0.35613 0.55454 0.77632 0.57035 0.77246 1.0715 0.82557 0 1.4104 0 0.01385 0.019988 0.012319 0.012687 11.457 -0.21233 -0.48554 -0.5434 -0.29522 -0.34131 -0.15678 -0.25016 -0.074771 0.0069164 0.67303 0.61849 0.3675 0.86607 1.1384 0.73929 1.0948 1.4624 1.0232 1.2138 1.5979 1.0721 1.5578
3.2344 -0.23698 -0.25629 -0.2653 -0.30694 0 -0.28987 -0.22467 -0.22871 -0.15759 -0.18294 -0.046137 8.9163 0.24372 0.27363 0.29455 0.43687 0.53147 0.46231 0.61305 0.77239 0.67916 0 1.1104 0 0.010815 0.014364 0.011468 0.010841 8.9613 -0.13724 -0.3396 -0.33322 -0.233 -0.23677 -0.13715 -0.17693 -0.10025 -0.096837 0.54359 0.47218 0.24972 0.6641 0.88221 0.56024 0.86241 1.1645 0.79559 0.94301 1.2648 0.85375 1.4217
3.2383 -0.19804 -0.23153 -0.22232 -0.13513 0 -0.12284 -0.13748 -0.12273 -0.071251 -0.12689 -0.020294 4.1097 0.19004 0.18324 0.23526 0.31956 0.37336 0.36517 0.45708 0.56097 0.54373 0 0.84292 0 0.0076319 0.0093541 0.010943 0.0095287 6.3518 -0.066517 -0.16463 -0.074175 -0.16634 -0.11945 -0.13184 -0.096024 -0.14778 -0.21437 0.40992 0.30535 0.12943 0.4737 0.62612 0.37602 0.62213 0.86513 0.57204 0.67406 0.95812 0.64757 1.2719
3.2422 -0.13632 -0.17213 -0.16671 -0.017766 0 -0.0076399 -0.038778 -0.022111 0.0034339 -0.077718 -0.032535 -0.71996 0.1409 0.16725 0.18491 0.22354 0.30962 0.28692 0.32564 0.44166 0.42149 0 0.61369 0 0.0048489 0.005638 0.0096661 0.0081893 3.5514 -0.0060446 -0.016347 0.10212 -0.092187 -0.029803 -0.10416 -0.017315 -0.15821 -0.24583 0.2891 0.13706 0.020303 0.3135 0.39048 0.20178 0.38572 0.57244 0.36438 0.41769 0.67818 0.45608 1.0395
3.2461 -0.044041 -0.081554 -0.090706 0.030218 0 0.034198 0.049919 0.054966 0.062428 -0.013988 -0.036152 -5.5604 0.10134 0.17961 0.14572 0.1585 0.2839 0.22491 0.22685 0.36203 0.31228 0 0.41291 0 0.0029225 0.0029538 0.0072348 0.0061257 0.72048 0.027956 0.07465 0.12494 -0.016151 0.013186 -0.04503 0.041349 -0.10319 -0.15288 0.20572 -0.0018623 -0.055944 0.20945 0.20551 0.061222 0.17119 0.29979 0.18952 0.1898 0.42366 0.28292 0.7109
3.25 0.065795 0.021411 0.01414 0.04653 0 0.030348 0.10873 0.096084 0.10072 0.068424 0.0080736 -10.406 0.072723 0.16082 0.11472 0.11446 0.22561 0.16877 0.14886 0.25572 0.21211 0 0.22 0 0.001872 0.00030378 0.0043425 0.0029242 -2.0076 0.036879 0.1063 0.03711 0.052436 0.031092 0.032417 0.075176 0.0086451 0.02874 0.17593 -0.078288 -0.08104 0.16974 0.090762 -0.027357 -0.0017749 0.063758 0.058307 0.0050805 0.18821 0.12991 0.33736
3.2539 0.16645 0.1211 0.13568 0.077388 0 0.033344 0.13571 0.10672 0.1154 0.14581 0.10069 -15.25 0.050548 0.088528 0.086687 0.069501 0.10591 0.10896 0.069088 0.091876 0.11372 0 0.015603 0 0.001268 -0.0030893 0.0020632 -0.0012908 -4.6906 0.049513 0.10009 -0.03963 0.11054 0.068063 0.11235 0.10013 0.14133 0.21886 0.17851 -0.10632 -0.071559 0.16175 0.01861 -0.083399 -0.14066 -0.13979 -0.044702 -0.14655 -0.034609 -0.0088046 -0.0064569
3.2578 0.23787 0.21165 0.23863 0.1362 0 0.085225 0.15127 0.11329 0.11341 0.1885 0.20257 -20.077 0.027019 -0.0088535 0.057291 0.006645 -0.046734 0.042446 -0.029179 -0.10872 0.0095969 0 -0.20742 0 0.00055972 -0.0070941 0.00074136 -0.0059791 -7.4566 0.099361 0.092045 -0.0032442 0.16577 0.1504 0.1896 0.14024 0.25118 0.34123 0.19841 -0.099191 -0.040149 0.16468 -0.030162 -0.12177 -0.25174 -0.31385 -0.12945 -0.27201 -0.24595 -0.13658 -0.27374
3.2617 0.28169 0.28945 0.29213 0.20103 0 0.19307 0.18489 0.14706 0.12014 0.19691 0.26961 -24.874 -0.0037144 -0.084293 0.023357 -0.075589 -0.18105 -0.029579 -0.14707 -0.30047 -0.10515 0 -0.4425 0 -0.00056859 -0.010968 -0.00034956 -0.010616 -10.284 0.19206 0.11713 0.14871 0.22986 0.26215 0.26732 0.20848 0.31021 0.36287 0.21821 -0.074585 -0.002283 0.15609 -0.077753 -0.16 -0.34408 -0.46373 -0.20762 -0.38071 -0.44714 -0.25787 -0.46277
3.2656 0.31643 0.34668 0.30107 0.24609 0 0.32778 0.25259 0.21897 0.17547 0.21207 0.29336 -29.632 -0.042368 -0.11736 -0.018442 -0.16705 -0.27292 -0.10784 -0.27428 -0.45663 -0.23202 0 -0.67826 0 -0.0020879 -0.014284 -0.0022158 -0.015054 -12.975 0.29805 0.18928 0.32689 0.307 0.36011 0.3462 0.29856 0.32263 0.30706 0.20242 -0.072526 0.0083531 0.0929 -0.16915 -0.23429 -0.43913 -0.60233 -0.30282 -0.49503 -0.64255 -0.38509 -0.5983
3.2695 0.35818 0.37718 0.30493 0.27117 0 0.44447 0.34314 0.30949 0.30824 0.28227 0.30847 -34.348 -0.085706 -0.13054 -0.070705 -0.25819 -0.34558 -0.19665 -0.40112 -0.59105 -0.36938 0 -0.91035 0 -0.0037486 -0.017487 -0.0050486 -0.019448 -15.358 0.37981 0.29029 0.43511 0.38815 0.41285 0.41885 0.39152 0.32162 0.23627 0.14066 -0.11817 -0.02444 -0.029071 -0.31831 -0.3535 -0.5597 -0.75304 -0.4272 -0.63892 -0.8483 -0.53295 -0.71045
3.2734 0.40599 0.38698 0.34061 0.29982 0 0.51066 0.42531 0.38601 0.50305 0.41339 0.35897 -39.016 -0.13014 -0.16463 -0.13165 -0.34789 -0.44436 -0.29853 -0.52682 -0.74182 -0.51225 0 -1.1462 0 -0.0052535 -0.021486 -0.0079707 -0.023805 -17.443 0.42624 0.38073 0.45102 0.45633 0.42567 0.47471 0.46723 0.34525 0.21542 0.040639 -0.209 -0.096838 -0.19687 -0.51571 -0.5068 -0.71111 -0.92467 -0.57865 -0.8192 -1.0752 -0.70683 -0.83456
3.2773 0.44557 0.39337 0.40643 0.35217 0 0.52384 0.4717 0.4319 0.69212 0.55315 0.45612 -43.623 -0.17415 -0.23946 -0.19301 -0.44066 -0.59257 -0.40802 -0.65804 -0.93447 -0.65221 0 -1.3987 0 -0.0063748 -0.026744 -0.009889 -0.02769 -19.335 0.45967 0.42915 0.43005 0.49768 0.43019 0.50882 0.5119 0.40818 0.27615 -0.088744 -0.33845 -0.20261 -0.39791 -0.74999 -0.68194 -0.89499 -1.122 -0.75315 -1.0387 -1.331 -0.90918 -1.018
3.2813 0.4657 0.41006 0.46534 0.42325 0 0.50716 0.47955 0.45799 0.79236 0.63047 0.56975 -48.159 -0.21804 -0.33708 -0.24387 -0.53864 -0.76986 -0.51282 -0.80064 -1.1589 -0.77992 0 -1.6747 0 -0.0070412 -0.032762 -0.010575 -0.030491 -21.027 0.50991 0.43664 0.43831 0.5095 0.45294 0.52494 0.52187 0.49297 0.40438 -0.23249 -0.49224 -0.3297 -0.61309 -1.0017 -0.85855 -1.1101 -1.3483 -0.94248 -1.298 -1.6245 -1.1408 -1.305
3.2852 0.46973 0.43446 0.48479 0.48876 0 0.48879 0.47143 0.48592 0.7663 0.61694 0.66016 -52.618 -0.26217 -0.42029 -0.27846 -0.63761 -0.93088 -0.60246 -0.95273 -1.3789 -0.88989 0 -1.9657 0 -0.0073975 -0.038445 -0.010882 -0.032097 -22.377 0.58345 0.43484 0.48807 0.5007 0.49537 0.53157 0.50689 0.56911 0.558 -0.35795 -0.63116 -0.4466 -0.80612 -1.2267 -0.99656 -1.3387 -1.593 -1.1232 -1.5782 -1.9503 -1.3853 -1.6984
3.2891 0.47167 0.45261 0.47111 0.52982 0 0.48282 0.47605 0.52344 0.65535 0.55226 0.71608 -57.006 -0.30576 -0.46595 -0.30078 -0.73019 -1.0442 -0.676 -1.1039 -1.5616 -0.98352 0 -2.2498 0 -0.0077374 -0.042888 -0.011907 -0.033261 -23.34 0.65895 0.45814 0.53829 0.48713 0.54089 0.53734 0.49024 0.62189 0.6989 -0.4532 -0.73549 -0.53678 -0.96636 -1.4077 -1.0911 -1.5565 -1.832 -1.2814 -1.8476 -2.2745 -1.6148 -2.1359
3.293 0.48292 0.45728 0.46253 0.54985 0 0.48708 0.5067 0.5598 0.55111 0.50875 0.75895 -61.326 -0.34681 -0.48189 -0.32068 -0.81118 -1.1148 -0.7404 -1.2404 -1.7005 -1.0663 0 -2.5003 0 -0.008271 -0.045869 -0.013964 -0.035125 -24.171 0.71037 0.51499 0.54963 0.48555 0.57546 0.55051 0.49893 0.6627 0.81129 -0.51595 -0.80053 -0.59597 -1.0924 -1.5398 -1.1452 -1.7519 -2.0517 -1.4117 -2.0902 -2.5755 -1.8133 -2.5152
3.2969 0.50398 0.45835 0.48901 0.5676 0 0.49586 0.55494 0.58443 0.52565 0.52838 0.81088 -65.576 -0.38267 -0.49517 -0.34472 -0.87935 -1.1726 -0.80132 -1.3522 -1.8113 -1.1409 0 -2.6971 0 -0.0089096 -0.047721 -0.016359 -0.038222 -25.268 0.73119 0.5841 0.52878 0.50791 0.59865 0.57949 0.54548 0.71087 0.89323 -0.54718 -0.82605 -0.62341 -1.1858 -1.6223 -1.1659 -1.9155 -2.2397 -1.5111 -2.2919 -2.8321 -1.967 -2.7569
3.3008 0.52783 0.47291 0.54179 0.5966 0 0.51129 0.60176 0.60415 0.58115 0.5917 0.86311 -69.748 -0.411 -0.52627 -0.37099 -0.93535 -1.2417 -0.85616 -1.4371 -1.9108 -1.2035 0 -2.8342 0 -0.0093373 -0.04891 -0.01812 -0.041899 -26.749 0.73543 0.63704 0.51669 0.55585 0.61767 0.62831 0.61531 0.76648 0.93613 -0.55181 -0.81821 -0.62265 -1.251 -1.6567 -1.1708 -2.0318 -2.3729 -1.5763 -2.429 -3.0039 -2.0509 -2.8523
3.3047 0.54868 0.5062 0.58369 0.63348 0 0.54027 0.63335 0.63565 0.6618 0.64534 0.88037 -73.837 -0.43108 -0.57388 -0.39262 -0.97971 -1.3198 -0.89691 -1.5006 -1.9996 -1.2471 0 -2.9191 0 -0.009368 -0.049771 -0.018892 -0.044784 -28.222 0.73856 0.66411 0.5409 0.61796 0.63697 0.68857 0.67436 0.80386 0.92074 -0.55016 -0.80575 -0.61576 -1.3052 -1.671 -1.1887 -2.1106 -2.4546 -1.6226 -2.5132 -3.0939 -2.0791 -2.8563
3.3086 0.56648 0.54588 0.58817 0.66509 0 0.58162 0.64792 0.68129 0.71083 0.65657 0.83753 -77.849 -0.44476 -0.62075 -0.40598 -1.0134 -1.3853 -0.91931 -1.5505 -2.0647 -1.2698 0 -2.9658 0 -0.0092201 -0.050498 -0.019148 -0.045937 -29.078 0.74197 0.67891 0.5886 0.67365 0.65627 0.73772 0.69385 0.79494 0.83916 -0.5503 -0.80105 -0.61274 -1.3535 -1.6802 -1.225 -2.1648 -2.4982 -1.6596 -2.5636 -3.1268 -2.0743 -2.8361
3.3125 0.5844 0.57663 0.56637 0.68361 0 0.62058 0.6517 0.71879 0.71531 0.64026 0.74997 -81.791 -0.45573 -0.65112 -0.4142 -1.0385 -1.4198 -0.92819 -1.5902 -2.0956 -1.2784 0 -2.9866 0 -0.0093433 -0.051173 -0.019601 -0.045615 -29.07 0.73679 0.69953 0.62715 0.70364 0.67508 0.75137 0.67151 0.73992 0.71983 -0.55475 -0.8086 -0.6173 -1.3959 -1.6909 -1.2784 -2.2013 -2.5118 -1.6913 -2.5914 -3.119 -2.0512 -2.8261
3.3164 0.60487 0.59819 0.55617 0.69242 0 0.64016 0.65191 0.72129 0.70016 0.63528 0.66537 -85.662 -0.4667 -0.66237 -0.42247 -1.0572 -1.4236 -0.93296 -1.6168 -2.0963 -1.2826 0 -2.9865 0 -0.0099127 -0.051712 -0.020487 -0.044941 -28.597 0.71891 0.72753 0.64207 0.70128 0.69347 0.72253 0.63004 0.67324 0.62215 -0.56374 -0.82977 -0.63069 -1.4299 -1.7075 -1.343 -2.2269 -2.5045 -1.72 -2.6085 -3.0903 -2.026 -2.8262
3.3203 0.62862 0.62482 0.58643 0.69897 0 0.6394 0.65346 0.68798 0.68871 0.6601 0.62455 -89.453 -0.47698 -0.66307 -0.4312 -1.0697 -1.4118 -0.93858 -1.6244 -2.0821 -1.2872 0 -2.9651 0 -0.01055 -0.051866 -0.02139 -0.044823 -28.34 0.69546 0.74632 0.64696 0.67641 0.70687 0.67031 0.59574 0.63629 0.59548 -0.57021 -0.85538 -0.64572 -1.4448 -1.7295 -1.3951 -2.247 -2.4896 -1.7411 -2.6273 -3.0703 -2.0209 -2.8309
3.3242 0.6556 0.66574 0.65152 0.70582 0 0.63805 0.65879 0.64963 0.67851 0.69539 0.6292 -93.154 -0.48307 -0.66291 -0.43526 -1.0744 -1.399 -0.94206 -1.6124 -2.0665 -1.2897 0 -2.9246 0 -0.010665 -0.051437 -0.021696 -0.045211 -28.619 0.67608 0.73952 0.65864 0.64927 0.70493 0.62719 0.57947 0.64161 0.63685 -0.5695 -0.87344 -0.65358 -1.4443 -1.7512 -1.4227 -2.2639 -2.4784 -1.7524 -2.648 -3.0661 -2.0334 -2.8495
3.3281 0.68409 0.70902 0.71797 0.7107 0 0.65982 0.66718 0.63976 0.65634 0.70885 0.64591 -96.754 -0.4825 -0.66549 -0.43082 -1.0715 -1.3899 -0.93829 -1.5894 -2.0533 -1.2879 0 -2.8762 0 -0.01012 -0.050568 -0.021157 -0.045351 -29.122 0.66231 0.70982 0.67395 0.63912 0.68151 0.61423 0.57722 0.66328 0.69039 -0.5617 -0.88176 -0.65262 -1.4328 -1.7719 -1.425 -2.2765 -2.4734 -1.7534 -2.6665 -3.0739 -2.0586 -2.8942
3.332 0.70924 0.72926 0.75322 0.71332 0 0.70892 0.67422 0.66127 0.62767 0.6921 0.63936 -100.25 -0.47729 -0.66882 -0.42176 -1.0652 -1.3821 -0.92819 -1.5691 -2.0404 -1.2872 0 -2.8389 0 -0.0094798 -0.049755 -0.020054 -0.044713 -29.303 0.64981 0.67905 0.67919 0.6552 0.6466 0.62639 0.58466 0.66336 0.69494 -0.54824 -0.8803 -0.64302 -1.4156 -1.7917 -1.4049 -2.2837 -2.4764 -1.7451 -2.6783 -3.0885 -2.0907 -2.9552
3.3359 0.72513 0.71335 0.7502 0.718 0 0.76319 0.67513 0.68557 0.61981 0.66893 0.60219 -103.63 -0.47298 -0.67012 -0.41785 -1.0615 -1.3751 -0.91954 -1.561 -2.0292 -1.2991 0 -2.8294 0 -0.0094636 -0.049481 -0.018915 -0.04361 -29.014 0.64075 0.66985 0.67801 0.69377 0.62331 0.64128 0.60499 0.62976 0.63836 -0.53422 -0.87364 -0.62894 -1.4034 -1.8131 -1.3728 -2.2831 -2.4897 -1.7317 -2.6758 -3.0991 -2.1205 -2.9975
3.3398 0.73091 0.67751 0.72992 0.72745 0 0.79204 0.67137 0.68575 0.65218 0.66808 0.55698 -106.89 -0.4737 -0.66904 -0.42576 -1.0627 -1.3732 -0.91956 -1.5639 -2.0279 -1.3301 0 -2.8516 0 -0.010142 -0.049802 -0.018138 -0.042909 -28.7 0.64818 0.68648 0.69673 0.74065 0.62733 0.64203 0.64053 0.58984 0.56818 -0.52829 -0.87432 -0.62251 -1.4076 -1.8402 -1.3533 -2.2766 -2.5132 -1.7258 -2.6597 -3.1008 -2.1425 -2.9873
3.3438 0.73387 0.65686 0.72426 0.73615 0 0.78322 0.67342 0.6669 0.70925 0.69259 0.53403 -110.04 -0.47824 -0.66693 -0.44241 -1.0655 -1.3803 -0.92786 -1.5708 -2.0441 -1.3732 0 -2.8949 0 -0.010764 -0.050333 -0.017863 -0.043199 -28.957 0.68251 0.71236 0.75345 0.77744 0.64901 0.63164 0.68092 0.58686 0.54774 -0.53108 -0.88541 -0.62799 -1.4258 -1.8722 -1.3542 -2.2686 -2.5459 -1.7337 -2.6399 -3.103 -2.161 -2.9239
3.3477 0.74318 0.67626 0.753 0.73377 0 0.75367 0.69345 0.65949 0.7514 0.71984 0.54766 -113.09 -0.48187 -0.66461 -0.45798 -1.0661 -1.3944 -0.93807 -1.578 -2.0768 -1.4128 0 -2.9445 0 -0.010498 -0.050704 -0.01808 -0.044262 -29.936 0.73317 0.72531 0.8256 0.79038 0.66042 0.62686 0.70756 0.64116 0.59873 -0.54124 -0.90609 -0.64612 -1.4545 -1.9075 -1.3767 -2.2623 -2.5884 -1.7581 -2.6242 -3.115 -2.1804 -2.8448
3.3516 0.75833 0.73003 0.80943 0.7173 0 0.73509 0.7323 0.68342 0.75533 0.7305 0.58924 -116.04 -0.48234 -0.66165 -0.46592 -1.0674 -1.4103 -0.94672 -1.5919 -2.1164 -1.4388 0 -2.9948 0 -0.0093647 -0.051022 -0.018779 -0.045328 -31.213 0.76895 0.71638 0.85993 0.77885 0.64491 0.64093 0.71347 0.73097 0.68322 -0.55595 -0.93342 -0.67579 -1.4883 -1.9435 -1.4183 -2.2612 -2.6413 -1.7999 -2.6213 -3.1478 -2.2059 -2.8027
3.3555 0.76536 0.78805 0.86238 0.69822 0 0.74791 0.77425 0.72403 0.7397 0.73213 0.63765 -118.91 -0.4838 -0.65839 -0.4694 -1.0797 -1.4269 -0.95897 -1.6241 -2.1557 -1.4578 0 -3.0555 0 -0.0083351 -0.051846 -0.019958 -0.045801 -32.225 0.76343 0.69654 0.82273 0.75722 0.61942 0.67383 0.71562 0.80911 0.73935 -0.56641 -0.9551 -0.70933 -1.5137 -1.9736 -1.4655 -2.2735 -2.7083 -1.8572 -2.6512 -3.2266 -2.2478 -2.8346
3.3594 0.7489 0.81997 0.87542 0.69432 0 0.78606 0.7974 0.7476 0.74578 0.74955 0.67564 -121.66 -0.49374 -0.65828 -0.47778 -1.1123 -1.4524 -0.98425 -1.6805 -2.2001 -1.4871 0 -3.1427 0 -0.008425 -0.053671 -0.02155 -0.045758 -32.773 0.72335 0.68743 0.7384 0.74551 0.62277 0.71725 0.74016 0.83965 0.7356 -0.56881 -0.96378 -0.73537 -1.5276 -1.9977 -1.5002 -2.2994 -2.7833 -1.9148 -2.7087 -3.3375 -2.3009 -2.948
3.3633 0.7107 0.81497 0.83358 0.71284 0 0.82345 0.79204 0.73883 0.79235 0.79236 0.70069 -124.29 -0.51559 -0.66815 -0.49675 -1.1637 -1.4988 -1.0257 -1.7549 -2.2649 -1.5384 0 -3.2649 0 -0.0097037 -0.056432 -0.023388 -0.045838 -33.072 0.6895 0.70439 0.6715 0.75341 0.67741 0.7638 0.7918 0.82339 0.69475 -0.56518 -0.96081 -0.75131 -1.5342 -2.0187 -1.5194 -2.3396 -2.8639 -1.967 -2.7892 -3.4678 -2.3607 -3.1256
3.3672 0.67543 0.78326 0.75868 0.74229 0 0.83397 0.76913 0.71774 0.85314 0.83679 0.72473 -126.79 -0.54443 -0.69453 -0.52264 -1.2203 -1.5715 -1.0751 -1.8324 -2.3609 -1.6055 0 -3.4127 0 -0.01125 -0.059509 -0.025289 -0.046722 -33.384 0.70428 0.74461 0.66696 0.77114 0.76216 0.80776 0.84115 0.79306 0.67092 -0.55896 -0.94981 -0.75658 -1.5391 -2.0403 -1.5234 -2.3944 -2.9474 -2.0102 -2.8874 -3.6048 -2.4229 -3.3344
3.3711 0.6733 0.74459 0.6976 0.76276 0 0.8083 0.75027 0.7168 0.88101 0.84529 0.76344 -129.18 -0.5705 -0.73803 -0.54613 -1.266 -1.6609 -1.1182 -1.899 -2.4788 -1.6688 0 -3.562 0 -0.012089 -0.062185 -0.027151 -0.04868 -33.709 0.77328 0.78823 0.70976 0.77764 0.82571 0.83935 0.84948 0.78588 0.70502 -0.55813 -0.94016 -0.7533 -1.5542 -2.0698 -1.5177 -2.4655 -3.0306 -2.0411 -2.9956 -3.7281 -2.4818 -3.5321
3.375 0.71294 0.71664 0.68758 0.76485 0 0.75746 0.74881 0.74512 0.85347 0.8059 0.82137 -131.47 -0.58713 -0.78931 -0.56097 -1.294 -1.745 -1.1464 -1.9492 -2.5893 -1.711 0 -3.6858 0 -0.012104 -0.064094 -0.028969 -0.051453 -33.883 0.85735 0.81152 0.74592 0.76075 0.8306 0.8456 0.80993 0.81687 0.79666 -0.57563 -0.95011 -0.75268 -1.5958 -2.1149 -1.5217 -2.5495 -3.1082 -2.065 -3.1002 -3.8161 -2.5336 -3.6768
3.3789 0.76972 0.70916 0.72543 0.7579 0 0.70453 0.76106 0.78009 0.79297 0.75005 0.88409 -133.66 -0.59523 -0.83147 -0.56854 -1.3087 -1.8006 -1.162 -1.984 -2.6598 -1.7293 0 -3.7665 0 -0.011972 -0.065279 -0.03073 -0.054406 -33.893 0.90405 0.80356 0.74085 0.731 0.78567 0.8232 0.76114 0.87147 0.90874 -0.61009 -0.98055 -0.76088 -1.6591 -2.1705 -1.5429 -2.6371 -3.178 -2.0893 -3.195 -3.8751 -2.5812 -3.7431
3.3828 0.80294 0.72113 0.7693 0.75925 0 0.67207 0.77473 0.79523 0.7442 0.72724 0.92618 -135.76 -0.60034 -0.84945 -0.57442 -1.3194 -1.8159 -1.1732 -2.007 -2.6762 -1.7338 0 -3.8018 0 -0.012279 -0.065935 -0.032317 -0.056797 -33.968 0.89079 0.77507 0.71227 0.7142 0.73606 0.79007 0.75374 0.91848 0.99207 -0.65797 -1.0277 -0.77903 -1.7371 -2.2308 -1.5815 -2.7216 -3.237 -2.1162 -3.2768 -3.9103 -2.6254 -3.7371
3.3867 0.7881 0.73951 0.77448 0.77605 0 0.6716 0.78351 0.79049 0.7352 0.75904 0.93148 -137.74 -0.60604 -0.8411 -0.58174 -1.3313 -1.7979 -1.1855 -2.0211 -2.6538 -1.7362 0 -3.802 0 -0.012858 -0.066201 -0.033516 -0.05807 -34.284 0.84123 0.75162 0.7049 0.72829 0.72153 0.77704 0.79941 0.93063 1.0101 -0.71351 -1.0847 -0.80649 -1.8198 -2.2882 -1.6345 -2.7956 -3.282 -2.1468 -3.3432 -3.9289 -2.6667 -3.6939
3.3906 0.73595 0.74409 0.73221 0.79815 0 0.69857 0.79088 0.78947 0.76015 0.81712 0.90837 -139.61 -0.61112 -0.82126 -0.58856 -1.3433 -1.7689 -1.198 -2.0296 -2.6264 -1.7413 0 -3.7834 0 -0.013064 -0.06616 -0.034154 -0.058121 -34.643 0.80146 0.75411 0.73763 0.7664 0.74442 0.80077 0.85448 0.89932 0.95392 -0.75958 -1.1288 -0.83589 -1.8789 -2.3225 -1.6861 -2.8403 -3.3015 -2.1761 -3.3851 -3.9403 -2.6986 -3.6557
3.3945 0.68223 0.72105 0.67605 0.80802 0 0.73424 0.80045 0.80683 0.7934 0.84745 0.88384 -141.38 -0.61269 -0.81279 -0.59122 -1.3521 -1.7546 -1.207 -2.0357 -2.6224 -1.747 0 -3.7593 0 -0.012625 -0.065903 -0.034265 -0.057396 -34.555 0.79954 0.78055 0.78155 0.80262 0.77572 0.84275 0.85805 0.83736 0.84822 -0.78175 -1.1403 -0.85417 -1.8957 -2.3252 -1.7151 -2.8508 -3.2938 -2.1928 -3.4024 -3.9469 -2.7106 -3.6459
3.3984 0.65875 0.67699 0.6503 0.79592 0 0.75462 0.80633 0.82511 0.81176 0.81822 0.87911 -143.05 -0.61097 -0.82895 -0.58895 -1.356 -1.7662 -1.2112 -2.0388 -2.6435 -1.7498 0 -3.7326 0 -0.012043 -0.065449 -0.034106 -0.056656 -33.717 0.82427 0.80479 0.79008 0.81477 0.78815 0.85967 0.78916 0.77082 0.74484 -0.7784 -1.1178 -0.85693 -1.8696 -2.2979 -1.7158 -2.8289 -3.2596 -2.1914 -3.3937 -3.9408 -2.6961 -3.66
3.4023 0.67173 0.63884 0.67152 0.7652 0 0.74324 0.79749 0.80988 0.80286 0.74662 0.88948 -144.61 -0.60956 -0.8603 -0.58434 -1.3538 -1.7893 -1.2112 -2.0316 -2.6624 -1.7473 0 -3.6941 0 -0.01206 -0.064579 -0.033972 -0.056484 -32.383 0.83883 0.79597 0.74598 0.80144 0.78031 0.8209 0.68683 0.72521 0.69914 -0.75064 -1.0637 -0.84231 -1.8036 -2.2437 -1.6869 -2.7769 -3.1998 -2.1687 -3.3577 -3.9142 -2.6505 -3.6755
3.4063 0.70373 0.63492 0.71898 0.7256 0 0.70097 0.77243 0.74873 0.76184 0.68139 0.88871 -146.05 -0.61108 -0.87848 -0.57967 -1.3423 -1.7896 -1.2052 -2.0035 -2.641 -1.7361 0 -3.6281 0 -0.012837 -0.062887 -0.033916 -0.056852 -31.195 0.81341 0.74431 0.67589 0.77764 0.76979 0.73889 0.61379 0.71192 0.73395 -0.70294 -0.98618 -0.81 -1.7055 -2.1686 -1.6307 -2.699 -3.1159 -2.1216 -3.2913 -3.8536 -2.5686 -3.6683
3.4102 0.73244 0.67154 0.75898 0.68522 0 0.64667 0.74693 0.67094 0.69302 0.65994 0.85425 -147.39 -0.61349 -0.85726 -0.57418 -1.3183 -1.7367 -1.1883 -1.9506 -2.5584 -1.7121 0 -3.5249 0 -0.01378 -0.060146 -0.033623 -0.057132 -30.627 0.74717 0.67182 0.62229 0.75637 0.76816 0.66169 0.60124 0.72181 0.81508 -0.6546 -0.91637 -0.76941 -1.6066 -2.0906 -1.5674 -2.6115 -3.0191 -2.0569 -3.198 -3.7473 -2.4595 -3.6196
3.4141 0.74691 0.72647 0.77491 0.65033 0 0.60755 0.74307 0.62468 0.6186 0.68049 0.78779 -148.63 -0.61188 -0.79567 -0.56557 -1.2838 -1.6321 -1.1584 -1.8827 -2.4299 -1.675 0 -3.3915 0 -0.014234 -0.056675 -0.03262 -0.056601 -30.581 0.66462 0.6176 0.6074 0.73725 0.76775 0.63227 0.62885 0.73017 0.8646 -0.62133 -0.87481 -0.73333 -1.5326 -2.0237 -1.5175 -2.5322 -2.9268 -1.9923 -3.0975 -3.6195 -2.3517 -3.5158
3.418 0.74918 0.76666 0.77333 0.62953 0 0.60464 0.76776 0.63368 0.5761 0.71111 0.71072 -149.77 -0.60392 -0.72361 -0.55393 -1.2488 -1.5172 -1.1219 -1.8198 -2.3012 -1.6336 0 -3.2518 0 -0.014216 -0.0533 -0.030732 -0.055045 -30.55 0.59528 0.60972 0.62471 0.71372 0.75341 0.65266 0.65496 0.71171 0.81251 -0.60843 -0.86707 -0.70643 -1.4931 -1.9721 -1.4879 -2.4687 -2.8474 -1.9359 -3.0008 -3.4868 -2.2607 -3.3539
3.4219 0.74586 0.77452 0.76609 0.63234 0 0.64117 0.80181 0.67694 0.59272 0.72159 0.64185 -150.83 -0.59289 -0.6822 -0.54311 -1.225 -1.4482 -1.0922 -1.778 -2.2204 -1.6019 0 -3.135 0 -0.014359 -0.050831 -0.028391 -0.052986 -30.145 0.55632 0.64671 0.65746 0.68816 0.72325 0.68607 0.65983 0.65663 0.65158 -0.61858 -0.89409 -0.6918 -1.4934 -1.9383 -1.4825 -2.4267 -2.788 -1.8948 -2.9185 -3.3672 -2.2 -3.1545
3.4258 0.74151 0.75933 0.75403 0.66024 0 0.70034 0.81195 0.71005 0.65494 0.70623 0.58326 -151.77 -0.58483 -0.69203 -0.53752 -1.2168 -1.4533 -1.0794 -1.7588 -2.2053 -1.5895 0 -3.061 0 -0.015138 -0.04951 -0.026462 -0.051341 -29.434 0.549 0.70259 0.69556 0.67498 0.69356 0.69284 0.65603 0.57734 0.45073 -0.65145 -0.94695 -0.69086 -1.5365 -1.9232 -1.5009 -2.4136 -2.7599 -1.8781 -2.8706 -3.2948 -2.1903 -2.9671
3.4297 0.7397 0.74546 0.73184 0.70035 0 0.75389 0.7766 0.70503 0.70893 0.68023 0.52907 -152.6 -0.58287 -0.735 -0.53783 -1.2172 -1.5077 -1.0811 -1.751 -2.2317 -1.5918 0 -3.0335 0 -0.01631 -0.048959 -0.025627 -0.050789 -28.807 0.56494 0.74801 0.73325 0.68635 0.68243 0.664 0.66087 0.50154 0.31232 -0.68887 -0.98903 -0.69342 -1.5941 -1.9172 -1.5229 -2.42 -2.756 -1.8784 -2.8595 -3.2779 -2.2173 -2.8526
3.4336 0.74612 0.75081 0.70531 0.73229 0 0.77796 0.70405 0.6706 0.70282 0.66059 0.48391 -153.3 -0.58476 -0.76702 -0.54015 -1.2151 -1.5508 -1.0846 -1.744 -2.2535 -1.5943 0 -3.0456 0 -0.017222 -0.04869 -0.025837 -0.051336 -28.586 0.5927 0.76814 0.75928 0.71653 0.69127 0.62262 0.66894 0.45706 0.30461 -0.72056 -1.0024 -0.69337 -1.6478 -1.9166 -1.5385 -2.4376 -2.7673 -1.8878 -2.8777 -3.3024 -2.2603 -2.8503
3.4375 0.76687 0.7755 0.69607 0.74439 0 0.76752 0.62913 0.63903 0.63659 0.65396 0.46605 -153.89 -0.58599 -0.75411 -0.54008 -1.2073 -1.5383 -1.0792 -1.7397 -2.2421 -1.5871 0 -3.0898 0 -0.017622 -0.048669 -0.026383 -0.052386 -28.832 0.62134 0.76525 0.7604 0.7444 0.70509 0.59775 0.65963 0.45881 0.42074 -0.74159 -0.97849 -0.68811 -1.6882 -1.922 -1.5442 -2.4634 -2.7895 -1.9029 -2.9209 -3.3575 -2.3066 -2.953
[truncated: 3,051,640 more chars]
