# Supplementary material for: Dataset from dynamic shake-table testing of five full-scale single leaf and cavity URM walls subjected to out-of-plane two-way bending
Source: Data Brief. 2019 Mar 20;24:103854. doi: 10.1016/j.dib.2019.103854 (PMC6480314; doi:10.1016/j.dib.2019.103854)
Supplement: Multimedia component 2 [file mmc2.zip › DATA/CAV-000-RF/Test21.txt]

0 -0.0088861 -0.0078679 -0.009799 -0.0067881 0 -0.010161 -0.011325 -0.010047 -0.0098846 -0.010661 -0.010903 -2.0958 0.0041668 -0.0024848 0.00078316 -0.0072404 -0.0050957 0.0040049 -0.0022793 -0.00013016 -0.0072402 0 0.030173 0 0.001702 0.0017528 -8.3179e-05 -0.00055829 0.44355 -0.015475 -0.009017 -0.01141 -0.0070392 -0.01097 -0.012869 -0.014025 -0.0093326 -0.012119 0.066094 0.054354 0.1144 0.12081 0.11596 0.073765 0.15578 0.079917 0.043689 0.056944 0.044745 0.033273 0.041594
0.003906 -0.0066524 -0.0064911 -0.0078701 -0.0075155 0 -0.0093859 -0.010802 -0.010071 -0.010501 -0.011396 -0.013864 -2.1229 0.0076369 -0.0028738 0.0012242 -0.0087257 0.00065629 0.0075937 -0.00017216 -0.00076709 -0.0057282 0 0.037813 0 0.0010095 -4.8689e-05 -0.00014131 -0.0011824 0.47281 -0.015191 -0.0092077 -0.011295 -0.010184 -0.01093 -0.014148 -0.013805 -0.011585 -0.020149 0.066296 0.042548 0.10512 0.10975 0.11404 0.083867 0.14535 0.078761 0.04251 0.060587 0.05788 0.033569 0.050409
0.007813 -0.003926 -0.0045049 -0.0056584 -0.0076314 0 -0.0056786 -0.0098998 -0.010041 -0.011902 -0.010947 -0.018306 -2.1677 0.0067357 0.00065585 -0.0010404 -0.0077822 0.0047896 0.0095321 0.00030372 0.00089181 -0.0052152 0 0.047623 0 -0.0002179 -0.001043 -0.00013122 -0.0016112 0.47383 -0.016664 -0.0084049 -0.0083266 -0.010816 -0.0095346 -0.01359 -0.013104 -0.01567 -0.025586 0.066499 0.040599 0.092614 0.10304 0.10879 0.089334 0.12809 0.077654 0.044122 0.065117 0.071828 0.037912 0.055998
0.011719 -0.0010229 -0.0020442 -0.002437 -0.0064365 0 -0.00083071 -0.0090475 -0.010391 -0.013454 -0.008676 -0.023349 -2.2101 0.0011255 0.0029306 -0.0049111 -0.0044061 0.003317 0.0071718 -0.0014881 0.0033318 -0.0069882 0 0.054183 0 -0.00064469 -2.2349e-05 -0.00014444 -0.0014018 0.44642 -0.020003 -0.0060217 -0.0034485 -0.0078115 -0.0081124 -0.012719 -0.013798 -0.01954 -0.0266 0.065065 0.047237 0.078369 0.096973 0.099444 0.089765 0.10676 0.075317 0.045453 0.066497 0.080675 0.040481 0.05752
0.015625 0.0020555 0.00022983 0.0019073 -0.0035561 0 0.0025514 -0.0076481 -0.010337 -0.013041 -0.0059524 -0.027095 -2.238 -0.0052927 0.0010295 -0.0074612 -0.00077416 -0.0022659 0.0024069 -0.0045011 0.00561 -0.0098776 0 0.054095 0 -5.3294e-05 0.0014305 -0.00027594 -0.00063395 0.39848 -0.022216 -0.0023758 0.00095388 -0.0030606 -0.0077106 -0.013665 -0.014981 -0.021456 -0.024978 0.059992 0.056164 0.062394 0.08718 0.086118 0.085374 0.083486 0.069727 0.043607 0.061827 0.0816 0.037979 0.057094
0.019531 0.0052233 0.0017326 0.0061123 0.00063594 0 0.0032748 -0.0050773 -0.0084159 -0.0094756 -0.0046005 -0.028005 -2.2543 -0.0074918 -0.0028029 -0.0066928 0.000482 -0.0066961 -0.00034083 -0.0065117 0.0072618 -0.011588 0 0.048545 0 0.00059335 0.0010315 -0.00034377 0.00021101 0.33449 -0.020622 0.0011942 0.0030148 0.0006265 -0.0073445 -0.016223 -0.014108 -0.021597 -0.023207 0.049467 0.062421 0.044227 0.070727 0.068583 0.075678 0.058886 0.058949 0.036665 0.049099 0.072696 0.028683 0.056178
0.023438 0.0078134 0.0026069 0.0084477 0.0048357 0 0.0023592 -0.0016917 -0.0041659 -0.0041604 -0.0044501 -0.025357 -2.2675 -0.0040091 -0.0044714 -0.0037495 -0.0014351 -0.0064336 0.0010562 -0.0060123 0.0075433 -0.011292 0 0.04074 0 0.00042064 -0.0011619 -6.0256e-05 0.00064827 0.2452 -0.015517 0.0034475 0.0030099 0.0021869 -0.0047418 -0.01707 -0.010026 -0.020626 -0.021295 0.03166 0.060502 0.023271 0.044924 0.046703 0.060161 0.033244 0.040946 0.022927 0.026663 0.052561 0.011465 0.05261
0.027344 0.0087299 0.0034988 0.0082972 0.0073501 0 0.0017207 0.001435 0.00093905 0.0001473 -0.00321 -0.018801 -2.281 0.0016578 -0.0030238 -0.0018267 -0.0047039 -0.0028808 0.0042834 -0.0036754 0.0058249 -0.010298 0 0.031739 0 -0.00031794 -0.0026611 0.000514 0.00049655 0.11566 -0.0091214 0.0043311 0.002841 0.0026839 0.0008838 -0.012638 -0.0042047 -0.017461 -0.017024 0.0025445 0.038429 -0.0014885 0.0061507 0.019671 0.036404 0.0050559 0.010804 -0.00021212 -0.0078229 0.018331 -0.014331 0.042363
0.03125 0.0073141 0.0046484 0.0066164 0.0071591 0 0.0022151 0.0036725 0.0045242 0.0022115 0.00088357 -0.0082299 -2.291 0.0045384 -0.001256 -0.0027108 -0.0063477 -0.00013408 0.0054772 -0.0018347 0.0029849 -0.010046 0 0.019609 0 -0.00060627 -0.0016376 0.00085924 -8.3814e-05 -0.05284 -0.0025664 0.004663 0.0038338 0.0034015 0.0072275 -0.0029126 0.0011303 -0.0097632 -0.008847 -0.031863 0.0022239 -0.026687 -0.036528 -0.0092493 0.0083529 -0.025606 -0.025959 -0.026976 -0.045872 -0.021778 -0.041899 0.024336
0.035156 0.0041191 0.0054415 0.0048246 0.0046402 0 0.003058 0.0053931 0.0054197 0.0035423 0.0066843 0.0054157 -2.295 0.0029473 -0.0016645 -0.0048314 -0.0047195 -0.00028229 0.0037354 -0.0023656 0.0015622 -0.010089 0 0.0025999 0 8.746e-05 0.00064195 0.00050138 -0.00074315 -0.23111 0.005084 0.004781 0.0052381 0.0042535 0.010673 0.0079683 0.0053563 0.0028645 0.0023459 -0.067517 -0.042916 -0.049694 -0.077564 -0.038164 -0.021522 -0.05792 -0.06555 -0.05426 -0.082862 -0.063862 -0.068176 0.0025467
0.039063 0.00074742 0.0050748 0.0035038 0.0013295 0 0.0030605 0.007247 0.0047056 0.0065476 0.010953 0.019443 -2.2975 -0.00041365 -0.0031576 -0.0051629 -0.00088374 -0.0016665 0.002041 -0.0049658 0.0034652 -0.0086995 0 -0.01762 0 0.0011774 0.0012027 -0.00038491 -0.0011437 -0.37799 0.014577 0.0039825 0.0051555 0.0044015 0.0098532 0.01518 0.0093044 0.016828 0.014461 -0.10023 -0.091065 -0.067934 -0.11173 -0.065103 -0.050521 -0.090522 -0.10391 -0.079181 -0.11452 -0.10419 -0.090555 -0.017097
0.042969 -0.0012058 0.0035984 0.0023499 -0.0010055 0 0.0021869 0.0091444 0.0046481 0.011745 0.011617 0.030188 -2.3065 -0.0018701 -0.002638 -0.0028195 0.0022999 -0.0016344 0.0036102 -0.0074677 0.0073541 -0.0054106 0 -0.036398 0 0.0016217 -0.00097098 -0.0010304 -0.0011386 -0.471 0.024077 0.0017221 0.0029476 0.0040106 0.0071418 0.017242 0.013089 0.026702 0.02616 -0.12283 -0.13187 -0.076918 -0.13081 -0.086598 -0.073841 -0.12008 -0.13403 -0.097536 -0.13442 -0.13721 -0.1056 -0.03184
0.046875 -0.0011894 0.0020544 0.0011686 -0.0011808 0 0.0017198 0.010306 0.0066329 0.017175 0.0098429 0.035133 -2.3244 -0.00069272 0.00074873 -6.7486e-05 0.0026197 -2.2517e-05 0.0079252 -0.0078548 0.0091108 -0.0022061 0 -0.049582 0 0.0010404 -0.003481 -0.00083855 -0.00086821 -0.5208 0.029998 -0.00079918 0.00042995 0.0046018 0.0063371 0.016604 0.015187 0.029798 0.036601 -0.12868 -0.15295 -0.074194 -0.13054 -0.098949 -0.085777 -0.14033 -0.14862 -0.10708 -0.13942 -0.15823 -0.11253 -0.043194
0.050781 0.00014603 0.0014665 0.00044584 0.0011053 0 0.0029002 0.01033 0.010088 0.020489 0.0086611 0.034553 -2.3459 0.00074016 0.0042124 0.00052301 0.00037389 0.00088962 0.010984 -0.0060671 0.0057657 -0.0016514 0 -0.056203 0 2.0817e-05 -0.0032138 -5.4922e-05 -0.00067183 -0.55429 0.030408 -0.0009287 0.00036168 0.0072927 0.0089693 0.016601 0.014379 0.028261 0.043545 -0.12103 -0.15614 -0.063963 -0.1179 -0.10324 -0.087295 -0.15005 -0.15 -0.11085 -0.13494 -0.16934 -0.11458 -0.053093
0.054688 0.0016568 0.0018284 0.00071466 0.0052216 0 0.0055079 0.0098407 0.013194 0.021129 0.0097851 0.031095 -2.3635 0.0003011 0.0045698 -0.00063295 -0.0019982 -0.00038516 0.0094459 -0.0039725 -0.0010291 -0.0040599 0 -0.057833 0 -0.00061356 -7.556e-05 0.00045087 -0.00080384 -0.58426 0.027008 0.0029261 0.0036438 0.011035 0.01312 0.018299 0.012103 0.02641 0.043397 -0.10224 -0.14381 -0.049065 -0.097434 -0.10016 -0.079301 -0.1488 -0.14008 -0.11065 -0.12439 -0.1716 -0.11326 -0.060017
0.058594 0.0025487 0.002274 0.0016331 0.0095552 0 0.0078161 0.0097553 0.014393 0.020174 0.012128 0.027716 -2.3744 -0.0012089 0.0020402 -0.00053902 -0.0022187 -0.002377 0.0040375 -0.0036508 -0.006102 -0.007138 0 -0.055992 0 -0.00062902 0.0027381 0.00010458 -0.0011709 -0.59724 0.023277 0.0090177 0.0081062 0.013197 0.015735 0.020297 0.011644 0.026288 0.034633 -0.075561 -0.11995 -0.03284 -0.074441 -0.090917 -0.063498 -0.13699 -0.12178 -0.1085 -0.11164 -0.16657 -0.11014 -0.060026
0.0625 0.0027196 0.0022093 0.0021649 0.011833 0 0.0079331 0.009989 0.013266 0.018435 0.013308 0.025793 -2.3808 -0.0012059 -0.00019284 0.0025185 -0.00033727 -0.0023642 -0.001356 -0.0056206 -0.0057774 -0.0086108 0 -0.050717 0 -0.00041208 0.0023558 -0.00076037 -0.001389 -0.56988 0.020863 0.012964 0.01021 0.012092 0.015591 0.020877 0.014344 0.026264 0.021197 -0.047637 -0.093785 -0.021902 -0.059001 -0.078048 -0.043974 -0.1168 -0.10121 -0.10725 -0.10358 -0.15604 -0.1066 -0.051527
0.066406 0.0025875 0.0020437 0.0018511 0.010313 0 0.005313 0.0092884 0.010356 0.015416 0.012068 0.024666 -2.3851 0.001243 -4.7754e-05 0.0062477 0.0012755 0.00015195 -0.0035967 -0.0085191 -0.0015572 -0.008661 0 -0.041419 0 -0.00035526 -0.00051434 -0.0012926 -0.0011793 -0.49344 0.018336 0.01132 0.0080991 0.0086696 0.013691 0.019546 0.017168 0.023742 0.010991 -0.025009 -0.074945 -0.018198 -0.054271 -0.066468 -0.027507 -0.097197 -0.085176 -0.10729 -0.10208 -0.14387 -0.10269 -0.037933
0.070313 0.0027604 0.0026558 0.0016267 0.0053825 0 0.0012698 0.006607 0.0066076 0.010393 0.0089799 0.022336 -2.3872 0.0039587 0.00098548 0.0063753 0.00019924 0.0025767 -0.0028319 -0.01033 0.0016617 -0.0091863 0 -0.028373 0 -0.00043627 -0.0025199 -0.0010718 -0.00070892 -0.38034 0.013429 0.0047928 0.0031918 0.005433 0.011219 0.016458 0.01515 0.018303 0.0094162 -0.0086899 -0.064509 -0.020397 -0.058432 -0.057776 -0.016241 -0.082068 -0.074708 -0.10741 -0.10555 -0.13094 -0.097755 -0.024693
0.074219 0.0037464 0.00426 0.002986 4.7551e-05 0 -0.0017275 0.002527 0.0030247 0.004047 0.0052644 0.016419 -2.3875 0.0040347 0.00019384 0.0015272 -0.0035665 0.0021882 -0.0013228 -0.0099667 0.00098086 -0.010825 0 -0.012877 0 -0.00041604 -0.0016127 -0.0005279 -0.00045303 -0.24995 0.0058472 -0.0020254 -0.00096673 0.003859 0.0079885 0.011264 0.0067329 0.011563 0.013916 0.0012181 -0.061965 -0.026836 -0.069123 -0.052808 -0.011291 -0.073859 -0.06979 -0.1064 -0.11211 -0.11768 -0.091317 -0.013933
0.078125 0.0056476 0.0060337 0.0062346 -0.0018203 0 -0.0014425 -0.00097917 0.00045665 -0.0016443 0.0017038 0.0052232 -2.3905 0.0013086 -0.0021734 -0.0045693 -0.007312 -0.00053579 -0.0005265 -0.0079283 -0.0014932 -0.011599 0 0.0036826 0 -0.00024613 0.00072139 -0.00035976 -0.00065465 -0.11414 -0.0026013 -0.0042787 -0.0014079 0.0032435 0.0033441 0.0035011 -0.0037959 0.004441 0.015535 0.0055495 -0.064668 -0.034564 -0.082072 -0.052022 -0.013286 -0.074779 -0.06917 -0.1023 -0.11843 -0.10426 -0.082781 -0.0028787
0.082031 0.0078874 0.0069203 0.0097813 0.0014341 0 0.0027399 -0.0023085 -0.00078294 -0.0052444 -0.0011527 -0.010769 -2.4022 -0.0012272 -0.0024754 -0.0064248 -0.0079145 -0.0022597 7.7293e-05 -0.0057205 -0.0014079 -0.0091445 0 0.020204 0 -0.00010717 0.0015071 -0.00066413 -0.00097323 0.020937 -0.010141 -0.00059255 0.0022288 0.0021164 -0.0019091 -0.0057623 -0.0098937 -0.0041271 0.0067669 0.0078044 -0.064479 -0.038429 -0.089024 -0.053589 -0.019622 -0.082604 -0.068011 -0.093458 -0.11886 -0.091266 -0.072908 0.012095
0.085938 0.0092978 0.0066224 0.011382 0.007443 0 0.0090406 -0.0016248 -0.0012312 -0.0071215 -0.0024836 -0.027697 -2.4231 -0.00071378 0.001875 -0.0023548 -0.0046579 -0.00051124 0.0015301 -0.0047117 0.002498 -0.0040272 0 0.03509 0 -0.00010258 -4.0798e-05 -0.0008282 -0.00079693 0.14363 -0.016294 0.00614 0.0075682 0.00029579 -0.005432 -0.013484 -0.0089306 -0.014984 -0.011549 0.010314 -0.058304 -0.038211 -0.088386 -0.054716 -0.025964 -0.090642 -0.063616 -0.082172 -0.11323 -0.079895 -0.063836 0.030421
0.089844 0.0087807 0.0056607 0.010102 0.011254 0 0.013741 -0.00043641 -0.0019675 -0.0085452 -0.0017997 -0.039158 -2.4453 0.0022849 0.0082485 0.0037171 7.5331e-05 0.0035146 0.0036236 -0.005332 0.0066669 5.6754e-05 0 0.04572 0 -0.00010789 -0.0017213 -0.00032325 3.6587e-05 0.23498 -0.020714 0.01114 0.010959 -0.00097144 -0.0056598 -0.016691 -0.004483 -0.025776 -0.030713 0.012981 -0.046617 -0.035045 -0.080697 -0.054355 -0.03057 -0.095613 -0.055614 -0.070039 -0.10217 -0.071303 -0.056754 0.04693
0.09375 0.0061773 0.0045917 0.0069866 0.0091821 0 0.013139 3.4199e-05 -0.0036861 -0.0098096 -0.00012181 -0.039839 -2.4572 0.0043002 0.01037 0.0062401 0.0029218 0.0063014 0.0051029 -0.0070289 0.0066786 -0.00012575 0 0.049608 0 6.3109e-06 -0.0012884 0.00056585 0.0009118 0.2815 -0.021759 0.011 0.0095311 -0.00084796 -0.0038089 -0.015165 -0.0023895 -0.031433 -0.041155 0.015207 -0.031081 -0.030662 -0.067428 -0.051774 -0.032045 -0.094677 -0.044265 -0.05873 -0.086889 -0.06661 -0.052641 0.056205
0.097656 0.0025631 0.0034774 0.0039023 0.0018968 0 0.006234 -0.00018026 -0.0059818 -0.0098657 0.00025022 -0.029765 -2.4536 0.0028151 0.0046306 0.0035828 0.0024759 0.0058842 0.0053314 -0.0087813 0.0024017 -0.0038436 0 0.046535 0 0.00014281 0.00064407 0.00099799 0.00096553 0.28652 -0.017599 0.0055287 0.0029777 -0.00027823 -0.0029313 -0.011731 -0.0048794 -0.028453 -0.039162 0.014114 -0.018043 -0.029514 -0.052953 -0.046637 -0.02873 -0.084066 -0.031505 -0.050931 -0.070047 -0.068174 -0.052537 0.056631
0.10156 -0.0004348 0.0022428 0.0019552 -0.0059325 0 -0.0037449 -0.00037018 -0.0076323 -0.007995 -0.002071 -0.015215 -2.4396 -0.00080835 -0.0056233 -0.0006461 0.0002924 0.0037515 0.0050777 -0.0097271 -0.0015736 -0.0070594 0 0.03926 0 0.00012677 0.0013959 0.00056801 1.6839e-06 0.26401 -0.009176 -0.0024007 -0.0057196 -0.0010211 -0.0047694 -0.0095973 -0.008881 -0.018622 -0.027872 0.0079891 -0.014611 -0.034183 -0.043358 -0.040951 -0.021876 -0.067365 -0.020648 -0.04576 -0.054916 -0.074028 -0.053433 0.050135
0.10547 -0.0017837 0.0012925 0.0010918 -0.0091491 0 -0.010676 -0.00026415 -0.0076191 -0.0052915 -0.0056191 -0.0045419 -2.4257 -0.0026119 -0.012764 -0.0016185 -0.0008955 0.0027122 0.0054231 -0.0095785 -0.00077662 -0.0066436 0 0.031566 0 4.0656e-05 -0.00029181 -0.00014069 -0.001189 0.22046 -0.001077 -0.0083736 -0.011428 -0.0033989 -0.0078757 -0.0094376 -0.009752 -0.0079467 -0.013347 -0.002171 -0.021045 -0.043052 -0.039745 -0.035797 -0.012266 -0.048415 -0.011996 -0.040559 -0.041701 -0.08112 -0.052356 0.039114
0.10938 -0.0016351 0.0013666 0.00090564 -0.0058467 0 -0.0095012 -0.000193 -0.0058315 -0.0037507 -0.0069678 -0.0018615 -2.4197 -0.00018968 -0.011935 0.0018327 9.3711e-05 0.0033989 0.0063318 -0.0087089 0.00443 -0.0034602 0 0.025213 0 0.00020396 -0.0024855 -0.00015777 -0.0015187 0.14715 0.0019222 -0.0086499 -0.0099131 -0.0055025 -0.0091401 -0.0092171 -0.0059083 -0.0016322 -0.00056235 -0.015072 -0.036142 -0.053962 -0.042038 -0.031561 5.5674e-05 -0.029629 -0.0049939 -0.032935 -0.030021 -0.086865 -0.046995 0.024978
0.11328 -0.00086572 0.0026453 0.001327 0.0015378 0 -0.00016216 -0.00023822 -0.0028301 -0.003752 -0.004018 -0.0041004 -2.4236 0.004738 -0.0051707 0.0064213 0.0018697 0.0035398 0.0068102 -0.0079147 0.0094114 -0.00097152 0 0.018727 0 0.00070929 -0.0023198 0.00075386 -0.00063799 0.034214 -0.0003154 -0.0024569 -0.0011824 -0.0049449 -0.0069852 -0.006645 0.00042994 -0.00013386 0.0077594 -0.028558 -0.056895 -0.063359 -0.049141 -0.028295 0.015448 -0.013509 0.0017947 -0.019687 -0.018875 -0.087888 -0.034598 0.0096531
0.11719 -0.00011796 0.0042345 0.0023433 0.0082479 0 0.011699 0.00029221 0.00080928 -0.0030177 0.0017697 -0.0041761 -2.4351 0.0079898 0.0014073 0.0079678 0.002023 0.00074143 0.0063944 -0.0079331 0.010223 -0.0012127 0 0.0091682 0 0.0011177 0.00042344 0.0017547 0.00074949 -0.10875 -0.0025081 0.0068771 0.0096134 -0.0012562 -0.0026534 -0.001393 0.0062354 0.00010754 0.010705 -0.037393 -0.072873 -0.062491 -0.055901 -0.024014 0.035899 -0.0013557 0.013155 0.0044754 -0.0057037 -0.07813 -0.011656 -0.0032009
0.12109 0.00066439 0.0048629 0.0033958 0.010479 0 0.018279 0.0021559 0.0046651 0.0012808 0.0067928 0.0025782 -2.45 0.0069487 0.00379 0.0052266 -0.00043433 -0.0045581 0.0058887 -0.0089314 0.007332 -0.0028997 0 -0.0048538 0 0.00084958 0.0028557 0.001808 0.0016049 -0.25066 0.0011773 0.013407 0.015261 0.0037225 0.0016498 0.0050957 0.01033 0.0027146 0.0093966 -0.040674 -0.078205 -0.050794 -0.057833 -0.016703 0.060203 0.010531 0.030262 0.035923 0.0095989 -0.060022 0.01692 -0.010349
0.125 0.0018152 0.0041572 0.003585 0.0075995 0 0.015071 0.0050345 0.0080888 0.0092672 0.0089122 0.014584 -2.462 0.002768 0.0030154 0.00037674 -0.0041672 -0.0093206 0.0062682 -0.010298 0.0042969 -0.0036482 0 -0.021701 0 -7.0944e-05 0.0023209 0.00081663 0.0015215 -0.3608 0.011239 0.012576 0.011832 0.0077236 0.0052905 0.011362 0.013011 0.0085579 0.0074772 -0.038866 -0.071809 -0.029186 -0.05343 -0.0054111 0.087292 0.02449 0.052888 0.071999 0.026238 -0.03545 0.048079 -0.012653
0.12891 0.0032266 0.0030338 0.0026622 0.0022324 0 0.0041992 0.0074855 0.010117 0.017542 0.0092313 0.025894 -2.4636 -0.0012139 0.0024387 -0.0034356 -0.0068928 -0.010864 0.0071695 -0.010976 0.0035122 -0.0032481 0 -0.037735 0 -0.00085392 -0.0004587 -0.00027415 0.00094053 -0.43191 0.022068 0.0050332 0.0020992 0.0099236 0.0093324 0.016819 0.014235 0.016216 0.0095651 -0.033 -0.054119 0.00036237 -0.041899 0.010395 0.11566 0.042579 0.080134 0.10958 0.043085 -0.0068561 0.078511 -0.015295
0.13281 0.0041909 0.0026678 0.00154 -0.0015173 0 -0.0069512 0.0082435 0.010182 0.021882 0.010138 0.031402 -2.4509 -0.0028084 0.0033072 -0.0044787 -0.0074811 -0.0091116 0.0070946 -0.010233 0.0041311 -0.0037836 0 -0.049492 0 -0.00072343 -0.0022491 -0.00053195 0.00049106 -0.47889 0.027161 -0.0032789 -0.0061916 0.010802 0.014258 0.02095 0.013435 0.023853 0.01757 -0.025627 -0.02849 0.032998 -0.02286 0.03102 0.14164 0.067661 0.10934 0.1427 0.057356 0.021033 0.10209 -0.022914
0.13672 0.003989 0.0031561 0.0014463 -0.00069537 0 -0.010912 0.0074098 0.0088808 0.020736 0.012072 0.030384 -2.4306 -0.0025616 0.0038074 -0.0028531 -0.0066649 -0.0059254 0.0052961 -0.0083292 0.0040967 -0.0064787 0 -0.055063 0 0.00017045 -0.0011603 -4.6205e-05 0.0002897 -0.51404 0.024925 -0.0056362 -0.0062637 0.010635 0.018301 0.022443 0.011098 0.029814 0.02829 -0.020684 -0.0059597 0.059597 -0.00073412 0.052977 0.16021 0.097173 0.13502 0.16595 0.066384 0.042474 0.11446 -0.034327
0.14063 0.0025902 0.0033947 0.002517 0.0043277 0 -0.00541 0.0061122 0.0076189 0.016045 0.012926 0.025783 -2.4172 -0.0023892 0.0020451 0.00031124 -0.0058459 -0.0028803 0.0030007 -0.0064847 0.00314 -0.009414 0 -0.054126 0 0.00082422 0.0011553 0.00026214 -1.1729e-05 -0.52596 0.019287 -0.00023025 0.0022015 0.0089026 0.018674 0.019988 0.0092482 0.032046 0.035528 -0.018509 0.0085649 0.077261 0.021037 0.073194 0.1704 0.12629 0.15532 0.17995 0.070599 0.056952 0.11703 -0.042859
0.14453 0.00074713 0.0023157 0.003482 0.009585 0 0.0050247 0.00506 0.0071675 0.010955 0.010718 0.021024 -2.4218 -0.0032279 -0.0011783 0.0034386 -0.0054694 -0.00034031 0.0022277 -0.0060147 0.0028042 -0.0093507 0 -0.047378 0 0.00047184 0.0015911 -0.00020777 -0.00058837 -0.48595 0.015119 0.0079827 0.012578 0.0054838 0.014467 0.014038 0.0092279 0.028564 0.035366 -0.018493 0.013418 0.085027 0.040708 0.089798 0.17194 0.15151 0.16957 0.1855 0.070612 0.064836 0.1111 -0.042445
0.14844 -0.00057184 8.0984e-05 0.0029601 0.0099322 0 0.012292 0.0038031 0.0066933 0.0071811 0.0062281 0.017689 -2.4405 -0.0042863 -0.0031584 0.0048532 -0.0047544 0.0014846 0.0034357 -0.0072283 0.0037247 -0.0057734 0 -0.036146 0 -0.00053014 -0.00060825 -0.000982 -0.0010753 -0.37657 0.013755 0.011249 0.016326 0.0019093 0.0078947 0.0071895 0.0092979 0.01959 0.029285 -0.019383 0.0083552 0.083049 0.056866 0.10113 0.16526 0.16919 0.17779 0.18421 0.067524 0.067336 0.098788 -0.033053
0.15234 -0.00085488 -0.0020783 0.00098492 0.0030855 0 0.010572 0.0016346 0.0046244 0.0045825 0.0023322 0.015365 -2.4558 -0.0043115 -0.0023828 0.0037023 -0.0029778 0.0015749 0.0048835 -0.0090449 0.0040768 -0.0021805 0 -0.022128 0 -0.0011051 -0.0029423 -0.0010538 -0.00096494 -0.21375 0.01296 0.0055755 0.0095914 0.00057678 0.0024198 0.0022491 0.0058075 0.0087927 0.021759 -0.017017 -0.0023577 0.073668 0.067846 0.10443 0.15244 0.17198 0.18101 0.17939 0.064252 0.06858 0.085245 -0.019597
0.15625 -0.00029761 -0.0031017 -0.0009749 -0.0077104 0 0.00067115 -0.0010299 0.00066287 0.0025465 0.00085254 0.012476 -2.4539 -0.0031 -3.6776e-05 0.0010611 -0.00078213 -0.00095436 0.0046779 -0.0098098 0.0016053 -0.0025974 0 -0.0069548 0 -0.00073123 -0.0027032 -0.00010822 -0.00029007 -0.040909 0.010262 -0.0057422 -0.0037536 0.0022979 -0.00022403 -0.00016106 -0.0022971 0.0010563 0.01494 -0.01049 -0.0091467 0.064339 0.076309 0.10359 0.14006 0.16552 0.18348 0.17531 0.063443 0.073391 0.075942 -0.0059807
0.16016 0.00040926 -0.0029784 -0.0015696 -0.015172 0 -0.010383 -0.0026948 -0.0033459 0.00087771 0.00071865 0.0069082 -2.4388 -0.0015931 0.0016757 -0.00047442 7.0303e-05 -0.0050561 0.0031589 -0.0087487 -0.0031049 -0.0069881 0 0.0082405 0 -7.3599e-05 -0.00023442 0.0010041 0.00027932 0.099559 0.0052988 -0.014612 -0.014854 0.0049191 -0.0010376 -0.0018488 -0.010643 -0.0018857 0.0064728 -0.00067567 -0.009135 0.056923 0.083153 0.10027 0.13011 0.15326 0.18605 0.17228 0.065746 0.083043 0.072467 0.0084992
0.16406 0.00047613 -0.0024072 -0.00098068 -0.013332 0 -0.014469 -0.0024629 -0.0050048 -0.00080921 -0.00044542 -0.0031011 -2.4291 -0.00076099 0.0020306 0.00076213 -0.0015943 -0.0077853 0.0026345 -0.0067808 -0.006416 -0.0109 0 0.022811 0 -0.00016062 0.0015345 0.0011373 0.00012025 0.19247 -0.00099661 -0.014471 -0.016255 0.00494 -0.002135 -0.0049105 -0.012526 -0.003322 -0.0069298 0.010989 -0.00088794 0.052429 0.089083 0.095983 0.12389 0.13887 0.18907 0.1701 0.071458 0.098076 0.075662 0.026165
0.16797 -0.00060789 -0.0018892 -0.00065715 -0.0027568 0 -0.0086506 -0.0014454 -0.003979 -0.0037413 -0.0034303 -0.017143 -2.4389 -0.00074216 0.0020539 0.0032712 -0.0049014 -0.0068862 0.0045392 -0.0058119 -0.0052687 -0.01007 0 0.036174 0 -0.0010494 0.00063914 0.00012028 -0.00063015 0.2544 -0.0081728 -0.0052889 -0.007278 0.00077118 -0.0046608 -0.0096203 -0.0057762 -0.0082507 -0.024048 0.021207 0.015432 0.05072 0.094541 0.092489 0.12204 0.12808 0.19191 0.16722 0.080662 0.11831 0.085967 0.045349
0.17188 -0.0027681 -0.001445 -0.00175 0.0090105 0 0.0022294 -0.0020575 -0.0027441 -0.0090361 -0.0068467 -0.031123 -2.4618 -0.0010841 0.0026344 0.003331 -0.0073134 -0.0033411 0.0073091 -0.0069647 -0.00064769 -0.0050197 0 0.0476 0 -0.0016313 -0.0016328 -0.001002 -0.0011712 0.31674 -0.016064 0.0064241 0.0053772 -0.0057086 -0.0083772 -0.014525 0.0037514 -0.017809 -0.038122 0.024979 0.031851 0.048234 0.098976 0.090615 0.12132 0.12635 0.19231 0.16068 0.091849 0.13964 0.09965 0.059625
0.17578 -0.0052355 -0.0011499 -0.0040084 0.012819 0 0.0090104 -0.0056852 -0.0043354 -0.015871 -0.0093407 -0.038606 -2.477 -0.0014944 0.0032551 -0.001046 -0.0066854 -0.00079646 0.007684 -0.0093189 0.0032769 -0.00055348 0 0.056522 0 -0.00092809 -0.002427 -0.0010496 -0.00088175 0.40162 -0.023072 0.012265 0.012195 -0.01093 -0.012625 -0.018196 0.0065834 -0.027341 -0.041918 0.022451 0.042129 0.043068 0.1016 0.089431 0.1185 0.13177 0.18972 0.15045 0.10348 0.15841 0.11255 0.063717
0.17969 -0.0068684 -0.0015161 -0.0062242 0.0050297 0 0.005416 -0.011137 -0.0092147 -0.021218 -0.01145 -0.035445 -2.4712 -0.0020576 0.0030209 -0.0071591 -0.0031403 -0.0020388 0.0042327 -0.010464 0.0035603 -0.00069197 0 0.06285 0 0.00060755 -0.00080945 5.882e-05 4.0752e-06 0.50525 -0.026109 0.0076977 0.0075118 -0.012844 -0.01684 -0.020312 -0.0016845 -0.030512 -0.034103 0.014561 0.043668 0.035011 0.10166 0.088255 0.11213 0.14224 0.18414 0.13711 0.11482 0.17266 0.12255 0.059601
0.18359 -0.0068924 -0.0029802 -0.0074954 -0.0094531 0 -0.0066545 -0.015532 -0.014517 -0.022143 -0.014434 -0.024135 -2.4538 -0.002765 0.0024099 -0.0094226 0.00098811 -0.0060951 -0.00081865 -0.0085724 0.0014716 -0.0046423 0 0.066599 0 0.0014117 0.0012299 0.0012415 0.00062613 0.59689 -0.023444 -0.0048825 -0.0062798 -0.01227 -0.019998 -0.020971 -0.015895 -0.025439 -0.020787 0.0029957 0.03495 0.024492 0.098371 0.086356 0.10119 0.15488 0.17591 0.12167 0.12518 0.18075 0.12782 0.055315
0.1875 -0.005539 -0.0050643 -0.0078131 -0.020815 0 -0.018264 -0.016691 -0.016573 -0.018516 -0.017545 -0.013169 -2.4483 -0.0031529 0.0031047 -0.0047923 0.0031098 -0.0090763 -0.0036183 -0.0041935 0.00067678 -0.0080615 0 0.067157 0 0.0005255 0.0013692 0.0013899 0.00037005 0.63461 -0.01746 -0.017615 -0.020091 -0.011297 -0.020363 -0.019683 -0.02561 -0.016567 -0.010889 -0.0074717 0.016675 0.014821 0.089464 0.082536 0.085526 0.16255 0.16618 0.10709 0.13283 0.17949 0.12561 0.056969
0.19141 -0.0039223 -0.0064213 -0.0075186 -0.02165 0 -0.020413 -0.014597 -0.014199 -0.01314 -0.017677 -0.010675 -2.4676 -0.0026735 0.005805 0.0036732 0.002432 -0.0079551 -0.0024291 -4.5338e-05 0.0028195 -0.0078902 0 0.063324 0 -0.0012298 -0.00017957 0.00045879 -0.00055783 0.59113 -0.013393 -0.022257 -0.024434 -0.010848 -0.016762 -0.015822 -0.024058 -0.010467 -0.0096974 -0.012976 -0.0012864 0.0099203 0.075704 0.077238 0.06965 0.16121 0.15662 0.095607 0.13668 0.17151 0.11888 0.06235
0.19531 -0.0030967 -0.0059964 -0.0065923 -0.012144 0 -0.011268 -0.01076 -0.009513 -0.0089966 -0.012637 -0.017456 -2.4995 -0.00142 0.0087628 0.0091997 0.00028366 -0.0034118 0.00096452 0.0011399 0.0056736 -0.0052785 0 0.054627 0 -0.0020549 -0.0010807 -0.00060145 -0.0014143 0.47457 -0.014417 -0.015799 -0.01634 -0.010089 -0.010338 -0.01012 -0.013325 -0.0099646 -0.015836 -0.01355 -0.014346 0.01053 0.057549 0.070831 0.055871 0.15064 0.14694 0.087044 0.1357 0.15813 0.10968 0.063173
0.19922 -0.0030984 -0.0040956 -0.0047558 0.00063011 0 0.0023313 -0.0066149 -0.0056809 -0.0065627 -0.0045016 -0.025925 -2.5173 -0.0003042 0.0091756 0.0075702 -0.0014348 0.00099165 0.0035216 -0.001161 0.0059028 -0.0036906 0 0.042682 0 -0.0011414 5.6244e-05 -0.00088328 -0.0016714 0.3266 -0.01808 -0.002807 -0.0016951 -0.0079494 -0.0043944 -0.0049643 -0.0015832 -0.012351 -0.023049 -0.010017 -0.019667 0.016498 0.035363 0.06348 0.045677 0.13119 0.13644 0.080735 0.12893 0.14019 0.099587 0.053672
0.20313 -0.0029266 -0.0020844 -0.0021357 0.0082252 0 0.01038 -0.0028154 -0.0040937 -0.0040916 0.0013545 -0.02638 -2.5048 -0.00035183 0.0061205 0.00095161 -0.0020693 0.0021625 0.0040961 -0.0049687 0.0030039 -0.0048559 0 0.030722 0 0.00040222 0.0018735 -0.00036202 -0.0014104 0.19521 -0.018311 0.0075756 0.0090654 -0.0046518 -0.0017225 -0.002445 0.0040195 -0.012741 -0.024452 -0.0046145 -0.014808 0.026556 0.0094748 0.055148 0.040467 0.10399 0.12341 0.075037 0.11469 0.1183 0.09053 0.036371
0.20703 -0.0015573 -0.00096904 0.00055468 0.0066892 0 0.0076459 0.00025436 -0.003712 -0.00028695 0.0012919 -0.01519 -2.4716 -0.0017671 0.0016846 -0.0045913 -0.0025646 -0.00012302 0.0039281 -0.0076384 -0.0002607 -0.0072866 0 0.021141 0 0.00075137 0.002 0.00027073 -0.0010337 0.10088 -0.011381 0.0083751 0.0088783 -0.0014599 -0.0019306 -0.002108 0.0020834 -0.0085539 -0.016325 -0.0031383 -0.0031721 0.034985 -0.01858 0.044902 0.03878 0.073689 0.10471 0.06599 0.092145 0.093513 0.084159 0.019191
0.21094 0.00098243 -0.00042442 0.0026695 -0.0012415 0 -0.0024329 0.0020546 -0.0027271 0.0039085 -0.0027179 0.0023382 -2.4433 -0.003684 -0.0010638 -0.0051147 -0.004158 -0.0037536 0.0042943 -0.0080565 -0.0012738 -0.008586 0 0.013299 0 -0.0006271 0.00010813 0.00042632 -0.00075232 0.024825 0.00026836 0.0003035 -0.00056539 0.0007866 -0.0017891 -0.0011984 -0.0037071 -0.00090499 -0.00010819 -0.0072519 0.0075084 0.038139 -0.046405 0.032368 0.036593 0.044699 0.081234 0.052706 0.065217 0.067798 0.079327 0.007542
0.21484 0.0035577 0.00067 0.0042736 -0.0085658 0 -0.010796 0.0024803 -0.00037464 0.0065015 -0.0048198 0.016616 -2.4385 -0.004829 -0.0009678 -0.0020281 -0.0068466 -0.0065207 0.0045326 -0.0071958 -0.00050237 -0.0082678 0 0.0041684 0 -0.0024036 -0.0015986 0.00012452 -0.00046129 -0.069888 0.010274 -0.0086569 -0.010295 0.0024405 0.0014465 0.0024684 -0.0081805 0.0073153 0.017855 -0.016706 0.013694 0.035009 -0.072643 0.017317 0.031885 0.018593 0.0541 0.035407 0.036083 0.042235 0.075002 0.00014729
0.21875 0.0049468 0.0028735 0.005867 -0.0089682 0 -0.0099222 0.0026638 0.0028803 0.0070648 -0.0010498 0.021373 -2.4558 -0.0044566 0.00064782 0.00042184 -0.0091681 -0.0075462 0.0030318 -0.0067382 -0.00035789 -0.0076699 0 -0.0083604 0 -0.0028567 -0.0011206 -0.00025616 -5.3735e-05 -0.20283 0.014212 -0.009744 -0.011231 0.0043057 0.0071521 0.0080887 -0.0074973 0.013725 0.029282 -0.030455 0.012558 0.025449 -0.095989 -0.0002554 0.022965 -0.0034992 0.024897 0.014864 0.0070823 0.017948 0.069999 -0.0075064
0.22266 0.0049058 0.0055802 0.0074978 -0.0010185 0 0.0006832 0.0044856 0.0063636 0.0075229 0.0068831 0.017627 -2.4799 -0.0027558 0.002031 8.0845e-05 -0.0094235 -0.006981 -4.1368e-05 -0.0073418 -0.0015285 -0.0075436 0 -0.022687 0 -0.001696 0.00080815 -0.00051307 0.00030824 -0.35793 0.013097 -0.00074838 -0.0012572 0.0065321 0.011981 0.012716 -0.00028007 0.017091 0.029006 -0.044723 0.0013239 0.011352 -0.11371 -0.019792 0.0078381 -0.020284 -0.0024372 -0.006282 -0.017431 -0.0026202 0.061804 -0.016832
0.22656 0.0042368 0.0077316 0.0084546 0.010895 0 0.014549 0.0087528 0.0097862 0.010078 0.013638 0.011518 -2.4989 -0.0005044 0.0029176 -0.0013095 -0.0070646 -0.0051565 -0.0018725 -0.0082804 -0.001609 -0.0068306 0 -0.034309 0 -0.00022083 0.0016141 -0.00075422 0.00033188 -0.49608 0.011452 0.012155 0.013364 0.0085823 0.0133 0.014485 0.011729 0.017097 0.019076 -0.05413 -0.013992 -0.00052902 -0.12574 -0.03838 -0.010103 -0.033428 -0.024371 -0.023897 -0.035576 -0.018656 0.049712 -0.024407
0.23047 0.0038786 0.0088058 0.0080442 0.019462 0 0.023142 0.013886 0.012805 0.014666 0.015573 0.0089923 -2.5115 0.0015821 0.0040325 -0.00093116 -0.002984 -0.0024833 0.00045792 -0.008577 0.0018869 -0.0043726 0 -0.039756 0 0.00024007 0.00013977 -0.0010687 -4.4167e-05 -0.58297 0.012719 0.019726 0.023051 0.010122 0.011674 0.014499 0.023444 0.014679 0.0080532 -0.05767 -0.028598 -0.0072815 -0.13298 -0.054167 -0.027545 -0.043841 -0.040923 -0.036755 -0.04808 -0.030677 0.034637 -0.026486
0.23438 0.0040086 0.0088577 0.0065088 0.019421 0 0.021607 0.016809 0.014571 0.018849 0.013555 0.012084 -2.521 0.0032107 0.0052031 0.0014694 0.0012958 0.00013893 0.0065845 -0.0081793 0.0076114 -0.001246 0 -0.039801 0 -0.00026165 -0.0018118 -0.0012668 -0.00052594 -0.60623 0.016831 0.017368 0.022058 0.01142 0.009842 0.015198 0.028383 0.012428 0.0049099 -0.055381 -0.039555 -0.0075884 -0.13591 -0.065856 -0.042055 -0.051755 -0.052648 -0.04431 -0.055585 -0.039103 0.017525 -0.024136
0.23828 0.0040231 0.0077896 0.0048265 0.011294 0 0.011465 0.015457 0.014284 0.020161 0.010794 0.018867 -2.5255 0.0043668 0.0049652 0.0034265 0.0045161 0.0015093 0.01252 -0.0078678 0.010639 -0.00032915 0 -0.038561 0 -0.0005893 -0.0016492 -0.0010712 -0.00073298 -0.5727 0.021517 0.0084216 0.012148 0.012589 0.0096371 0.01718 0.02312 0.01338 0.012112 -0.048225 -0.044002 -0.00084764 -0.13512 -0.072071 -0.050801 -0.057089 -0.060868 -0.046397 -0.059101 -0.044576 -0.00016735 -0.022957
0.24219 0.003275 0.0051444 0.0035172 0.0010163 0 -0.00095346 0.010495 0.012198 0.018186 0.0089508 0.025716 -2.5181 0.0049449 0.0025313 0.0029335 0.0059153 0.0010945 0.014116 -0.0081535 0.007357 -0.0031197 0 -0.039231 0 -1.2502e-05 0.00074391 -0.0005037 -0.00054858 -0.49784 0.024736 0.00050394 0.00046768 0.012732 0.010368 0.01832 0.01089 0.018301 0.024001 -0.040564 -0.041177 0.0097386 -0.13143 -0.071703 -0.050139 -0.058893 -0.069325 -0.044117 -0.060298 -0.048252 -0.01484 -0.027586
0.24609 0.0017264 0.00099594 0.0019597 -0.0045738 0 -0.008785 0.0046003 0.0096376 0.014272 0.0071393 0.029524 -2.4969 0.0046092 -0.00036915 0.00090589 0.0051015 -0.00035614 0.01089 -0.0085909 -0.00017557 -0.0075211 0 -0.040709 0 0.00094352 0.0027132 6.3039e-05 -0.00018467 -0.40064 0.025421 -0.0012834 -0.0060595 0.010453 0.010182 0.016274 4.5409e-05 0.024196 0.032017 -0.035967 -0.037043 0.018017 -0.12656 -0.06829 -0.043559 -0.05834 -0.079868 -0.04053 -0.06061 -0.05119 -0.025192 -0.036862
0.25 -8.134e-05 -0.0031712 -0.0007371 -0.0029968 0 -0.0087859 0.00020554 0.0076552 0.0097447 0.004356 0.028805 -2.4724 0.003087 -0.00059292 2.8993e-05 0.0022539 -0.001495 0.006291 -0.0083634 -0.0055502 -0.0095767 0 -0.038546 0 0.0012239 0.0019589 0.00028397 4.1625e-05 -0.3022 0.022769 0.0019265 -0.0052988 0.0055134 0.0083945 0.011378 -0.0025445 0.026338 0.031735 -0.035016 -0.034508 0.021648 -0.12101 -0.063399 -0.032829 -0.056131 -0.091887 -0.036255 -0.059756 -0.05304 -0.030754 -0.04437
0.25391 -0.0015412 -0.0051014 -0.004197 0.0021929 0 -0.002929 -0.0019972 0.0058311 0.0050186 0.001575 0.023826 -2.4625 0.00062464 0.0029945 0.0015567 -0.0014252 -0.0017416 0.0041938 -0.0074066 -0.0041202 -0.007572 0 -0.0293 0 0.00054679 -0.0007001 0.00018913 -6.6956e-05 -0.21747 0.016272 0.004845 -0.00041902 -0.00022778 0.0059399 0.0064481 0.0025753 0.022346 0.025147 -0.037629 -0.036033 0.019063 -0.11523 -0.058511 -0.019854 -0.053104 -0.10411 -0.031628 -0.057272 -0.053231 -0.031432 -0.043368
0.25781 -0.0023693 -0.0037589 -0.0065196 0.0048333 0 0.0033862 -0.0026541 0.0027996 0.00039366 0.00060388 0.016035 -2.4771 -0.0019193 0.007587 0.0039326 -0.0039314 -0.0017912 0.0053124 -0.006623 0.0023713 -0.0039389 0 -0.013949 0 -0.00032081 -0.0023137 7.204e-05 -0.00053872 -0.1422 0.0069288 0.0031995 0.0033255 -0.0039649 0.0037623 0.0036816 0.0081509 0.01414 0.016762 -0.042268 -0.044518 0.0092364 -0.10992 -0.055566 -0.0074899 -0.050868 -0.11236 -0.026159 -0.051582 -0.049819 -0.027269 -0.031214
0.26172 -0.0025913 -0.00064635 -0.0059586 0.0016909 0 0.005294 -0.0025232 -0.0018891 -0.0031213 0.0013072 0.0069269 -2.5083 -0.0036042 0.0086709 0.0046969 -0.0038331 -0.0026792 0.0070594 -0.0067905 0.0075748 -0.0026829 0 0.0029762 0 -0.00056163 -0.0013401 7.856e-05 -0.0012628 -0.051275 -0.0023781 -0.0028497 0.0027097 -0.0042987 0.0015303 0.0023363 0.0071835 0.0055554 0.0084827 -0.045332 -0.057372 -0.0030369 -0.10611 -0.055007 0.0017171 -0.050928 -0.11161 -0.019087 -0.042424 -0.04168 -0.021155 -0.010123
0.26563 -0.002358 0.0012354 -0.0028876 -0.0048699 0 0.0018591 -0.0020659 -0.0067362 -0.0046066 0.0011074 -0.0029507 -2.5358 -0.0041677 0.0045565 0.0032171 -0.0017682 -0.004502 0.0066499 -0.0074031 0.0069118 -0.0050966 0 0.017517 0 -0.00025634 0.00060003 3.9491e-05 -0.0019706 0.080734 -0.0088692 -0.0094411 -0.0014549 -0.0024686 -0.0015808 -0.0001463 -0.00068981 -0.0017458 -0.0011858 -0.046313 -0.070681 -0.013895 -0.10439 -0.055901 0.0076936 -0.05298 -0.10191 -0.010919 -0.031443 -0.030027 -0.015318 0.014871
0.26953 -0.0018827 3.3919e-05 0.00018144 -0.0094302 0 -0.0036269 -0.0019859 -0.0095183 -0.004835 -0.0022231 -0.013765 -2.5422 -0.0042251 -0.0015158 0.0010865 -0.00028671 -0.0062451 0.0040162 -0.006933 0.0019261 -0.0084823 0 0.029495 0 -0.0001078 0.00088933 -0.0002275 -0.0022606 0.25177 -0.012488 -0.01241 -0.0055936 -0.0012284 -0.005224 -0.0050523 -0.009682 -0.0093804 -0.013436 -0.045873 -0.082181 -0.021545 -0.10523 -0.057676 0.010471 -0.056529 -0.084013 -0.0024676 -0.020135 -0.016135 -0.011003 0.038152
0.27344 -0.0014551 -0.0033043 0.00077856 -0.0087266 0 -0.0067264 -0.0033854 -0.0096217 -0.0062998 -0.0078232 -0.024876 -2.5276 -0.004541 -0.0041659 0.00010462 -0.0016025 -0.0067966 0.0016736 -0.0044563 -0.0017209 -0.0092018 0 0.04173 0 -0.00037298 -0.00072298 -0.00054571 -0.0018289 0.42593 -0.015888 -0.010275 -0.0066692 -0.0025269 -0.0078193 -0.011092 -0.014266 -0.019114 -0.025921 -0.045381 -0.089795 -0.024743 -0.10898 -0.059702 0.010335 -0.060785 -0.059674 0.0051225 -0.010337 -0.0017671 -0.0092947 0.054968
0.27734 -0.0013119 -0.0060454 -0.0012918 -0.0045369 0 -0.0057572 -0.0067502 -0.0088891 -0.010921 -0.012572 -0.033706 -2.5079 -0.0050009 -0.00093981 0.00055734 -0.0051703 -0.0058789 0.0020294 -0.0009226 -0.00019262 -0.0065522 0 0.056266 0 -0.00044503 -0.0017821 -0.00046759 -0.00079529 0.55865 -0.021217 -0.0049694 -0.0047965 -0.0061885 -0.0084889 -0.016257 -0.014482 -0.029294 -0.033997 -0.050228 -0.091603 -0.024183 -0.1162 -0.061512 0.0074748 -0.063603 -0.03509 0.0080456 -0.0069224 0.0075145 -0.011974 0.0628
0.28125 -0.001409 -0.006234 -0.00391 -0.0016317 0 -0.0030643 -0.010814 -0.0098627 -0.017684 -0.014602 -0.036924 -2.502 -0.0044508 0.0053941 0.0016891 -0.0077315 -0.0039403 0.0050323 0.0014596 0.0049448 -0.003232 0 0.071456 0 0.00032256 -0.00028682 0.00020615 0.00025422 0.62947 -0.027194 -0.00038524 -0.0029655 -0.010493 -0.0085448 -0.020204 -0.014722 -0.03536 -0.035026 -0.061304 -0.091963 -0.025058 -0.12426 -0.063592 0.0036992 -0.064425 -0.016853 0.0062212 -0.0095423 0.0096469 -0.017177 0.062699
0.28516 -0.0014149 -0.004171 -0.0047127 -0.002986 0 -0.0024445 -0.012982 -0.013144 -0.023017 -0.015136 -0.033517 -2.5165 -0.0018499 0.0095182 0.0032043 -0.0062852 -0.0014704 0.008297 0.0012672 0.0089219 -0.0021818 0 0.082662 0 0.001587 0.0025746 0.0010827 0.00070471 0.64842 -0.030101 0.00019194 -0.0040016 -0.013613 -0.010263 -0.023959 -0.01789 -0.034269 -0.030906 -0.077614 -0.093021 -0.02945 -0.13171 -0.066364 -0.0003173 -0.063601 -0.0070278 0.00031738 -0.017497 0.0040354 -0.024047 0.059064
0.28906 -0.0010609 -0.0015334 -0.0030781 -0.0069405 0 -0.0051156 -0.011399 -0.016594 -0.023848 -0.016276 -0.026689 -2.542 0.0022674 0.008387 0.0054432 -0.0012938 0.0011574 0.0092079 -0.00076467 0.0089542 -0.0035704 0 0.085716 0 0.0021598 0.0036096 0.0014745 0.00047198 0.63065 -0.027894 -0.0035194 -0.0074029 -0.01446 -0.013966 -0.027304 -0.021653 -0.027947 -0.026228 -0.097324 -0.096482 -0.038686 -0.13717 -0.070113 -0.0038844 -0.061751 -0.0066369 -0.0084779 -0.029632 -0.0092074 -0.03169 0.056895
0.29297 -0.00049575 0.00053092 -0.00019797 -0.0088947 0 -0.0081714 -0.0066947 -0.017165 -0.020194 -0.017503 -0.021889 -2.5613 0.0056493 0.0034865 0.0080133 0.0032532 0.0031736 0.0068996 -0.0025449 0.0068091 -0.0051693 0 0.079761 0 0.0012882 0.0014243 0.0010694 7.592e-05 0.57067 -0.022712 -0.0080857 -0.00917 -0.012674 -0.01685 -0.027492 -0.020811 -0.021702 -0.024348 -0.11609 -0.10414 -0.053573 -0.13842 -0.075083 -0.0058604 -0.060331 -0.016061 -0.017526 -0.043732 -0.029342 -0.038792 0.058094
0.29688 -0.00016116 0.002144 0.0023758 -0.0057159 0 -0.0072232 -0.0015277 -0.013468 -0.014608 -0.015542 -0.02198 -2.5632 0.0060099 -0.0012447 0.0091224 0.0033759 0.0032762 0.0026474 -0.0028093 0.0063537 -0.0052421 0 0.067058 0 -0.00040536 -0.0017586 0.0002435 7.2621e-05 0.44809 -0.018551 -0.0084527 -0.0053093 -0.0085178 -0.01538 -0.021575 -0.012956 -0.019085 -0.025264 -0.1264 -0.11421 -0.069799 -0.13445 -0.080231 -0.0050213 -0.061587 -0.029833 -0.021919 -0.055492 -0.051239 -0.043776 0.059956
0.30078 -0.00022566 0.0037729 0.0039093 0.001329 0 -0.00084373 0.0017159 -0.0066773 -0.0093151 -0.0082901 -0.024025 -2.5502 0.0031098 -0.003249 0.0071758 -0.001063 0.00062749 -0.001164 -0.0023583 0.0090577 -0.0043659 0 0.050443 0 -0.0014808 -0.0025661 -0.0003396 0.0004221 0.2599 -0.016528 -0.0020827 0.003859 -0.0030516 -0.0089731 -0.010115 -0.0013135 -0.018573 -0.026445 -0.12748 -0.12325 -0.082805 -0.1272 -0.084342 -0.0018456 -0.065514 -0.042715 -0.020706 -0.063573 -0.07078 -0.046547 0.057187
0.30469 -0.00021021 0.0051655 0.0044128 0.0076522 0 0.0075079 0.0027538 0.00068378 -0.0043327 0.0017417 -0.021257 -2.5347 -0.00085944 -0.00308 0.0030535 -0.0061153 -0.0038187 -0.0024723 -0.0029947 0.012264 -0.0042657 0 0.031211 0 -0.0011534 -0.00035116 -0.00039639 0.00051444 0.040421 -0.01326 0.0080441 0.012779 0.0019968 -0.00093949 0.0021662 0.0079265 -0.015413 -0.024584 -0.12011 -0.1294 -0.090337 -0.11805 -0.086802 0.0030297 -0.071717 -0.052582 -0.014125 -0.067795 -0.086134 -0.047161 0.045611
0.30859 0.00066196 0.0056076 0.0040406 0.0092416 0 0.012152 0.0030808 0.0065244 0.0015326 0.008949 -0.008984 -2.5283 -0.00315 -0.0028388 1.1501e-05 -0.0074905 -0.0073181 -0.00059638 -0.0052948 0.011814 -0.0054562 0 0.0093569 0 -2.8607e-05 0.0021357 -0.00021976 -0.00012169 -0.15841 -0.0045913 0.014885 0.014687 0.0051567 0.0045356 0.010105 0.010733 -0.0064096 -0.016619 -0.10622 -0.13108 -0.090725 -0.10861 -0.08718 0.008641 -0.079469 -0.057944 -0.0031773 -0.068521 -0.096007 -0.045884 0.024539
0.3125 0.0026635 0.0050722 0.0030666 0.0059336 0 0.010148 0.0041635 0.0099971 0.0084279 0.010015 0.010815 -2.5334 -0.0028668 -0.0035042 0.00063802 -0.0045975 -0.0071964 0.0033805 -0.0076609 0.0061188 -0.0067103 0 -0.0145 0 0.00068375 0.0020587 -0.00022326 -0.0012014 -0.30929 0.0092678 0.013062 0.0075628 0.0063236 0.0062792 0.012542 0.0079027 0.007293 -0.00078133 -0.092533 -0.12708 -0.083152 -0.10247 -0.085638 0.011618 -0.086727 -0.058565 0.0078195 -0.067827 -0.099657 -0.043729 -0.0032817
0.31641 0.0051804 0.0046099 0.0023067 0.0015038 0 0.0040032 0.0062394 0.011327 0.014861 0.0073535 0.030441 -2.5435 -0.0015635 -0.0040134 0.0039979 -0.0008409 -0.0030918 0.0070804 -0.0077725 -0.0023811 -0.0068466 0 -0.03788 0 0.00049477 -0.00020667 -0.00040601 -0.0018831 -0.42964 0.022981 0.0041738 -0.0032902 0.0068208 0.0068259 0.012806 0.0036314 0.021619 0.021291 -0.086465 -0.12222 -0.074759 -0.10102 -0.084968 0.0090458 -0.092068 -0.059303 0.012856 -0.069546 -0.10216 -0.04301 -0.032951
0.32031 0.0072488 0.0053232 0.0029302 0.00074438 0 -0.00038171 0.0087554 0.011528 0.019393 0.0066971 0.042122 -2.5499 -0.0014938 -0.0027176 0.0063786 1.886e-05 0.0025205 0.0081586 -0.0049821 -0.0095066 -0.0063843 0 -0.057343 0 -1.9315e-05 -0.0017108 -0.00038024 -0.0016147 -0.5575 0.030781 -0.0036201 -0.0087985 0.0081614 0.0093866 0.014901 0.0022813 0.032824 0.043051 -0.089374 -0.11952 -0.06966 -0.1043 -0.086977 -0.00018845 -0.095825 -0.062669 0.0096156 -0.075214 -0.10649 -0.045074 -0.058682
0.32422 0.0085023 0.0071562 0.0053831 0.0058433 0 0.0013461 0.01145 0.012233 0.022306 0.011325 0.043375 -2.5491 -0.0033494 0.00059733 0.0051517 -0.0023976 0.0060949 0.0058763 -0.0011477 -0.012849 -0.0068761 0 -0.07067 0 -0.0001176 -0.00061857 8.3137e-05 -0.00070542 -0.70849 0.031682 -0.0022872 -0.0032303 0.010764 0.014515 0.019669 0.0061431 0.039153 0.055414 -0.10114 -0.1212 -0.070808 -0.11213 -0.093052 -0.016672 -0.098703 -0.070371 -0.0032827 -0.085831 -0.11488 -0.051022 -0.075302
0.32813 0.0095185 0.00905 0.0086351 0.014625 0 0.0085482 0.014545 0.015001 0.02503 0.019082 0.037826 -2.5427 -0.0057131 0.0042074 0.0015894 -0.0050394 0.0055686 0.0017523 0.00099151 -0.013187 -0.0087403 0 -0.0781 0 0.00017524 0.001591 0.00066271 1.4336e-05 -0.85866 0.029787 0.0087893 0.011023 0.013975 0.01993 0.024893 0.014751 0.040319 0.05313 -0.11987 -0.12972 -0.081547 -0.12415 -0.10498 -0.040881 -0.10232 -0.084195 -0.027102 -0.10244 -0.13009 -0.062415 -0.080485
0.33203 0.011164 0.010306 0.010982 0.021865 0 0.016494 0.017939 0.019988 0.028039 0.025048 0.031591 -2.5346 -0.0065361 0.0058333 -0.00054789 -0.0048427 0.0016564 -0.0014333 0.00025677 -0.012882 -0.010361 0 -0.081401 0 0.00023983 0.0020489 0.00075054 6.7658e-05 -0.96755 0.029721 0.021778 0.025057 0.017179 0.023229 0.028511 0.024953 0.036856 0.039987 -0.13676 -0.14419 -0.10112 -0.13851 -0.12261 -0.069835 -0.10999 -0.10342 -0.058851 -0.12419 -0.15293 -0.079916 -0.076491
0.33594 0.013618 0.011428 0.011835 0.022919 0 0.020488 0.020679 0.025152 0.029927 0.026502 0.028804 -2.5283 -0.0048955 0.0045256 0.00088323 -0.0018119 -0.0028677 -0.0016612 -0.002131 -0.013232 -0.0097202 0 -0.081821 0 -0.00019011 9.772e-05 0.00010791 -0.00023135 -1.013 0.032265 0.026973 0.030163 0.020427 0.024185 0.030687 0.03181 0.030545 0.02689 -0.14594 -0.15889 -0.12234 -0.15284 -0.14176 -0.098067 -0.12158 -0.12401 -0.091675 -0.14767 -0.17892 -0.10051 -0.069162
0.33984 0.016101 0.013308 0.012436 0.017323 0 0.019485 0.021628 0.027344 0.028925 0.024759 0.029606 -2.5276 -0.0013355 0.0014041 0.0041818 0.0013858 -0.0050605 0.00091178 -0.0039905 -0.013423 -0.0067301 0 -0.079053 0 -0.00059422 -0.0018844 -0.00081969 -0.00023769 -1.0013 0.034492 0.02117 0.024202 0.023688 0.024234 0.032385 0.031134 0.024546 0.023126 -0.14552 -0.17037 -0.141 -0.16589 -0.1597 -0.12258 -0.13613 -0.14388 -0.12214 -0.17109 -0.20527 -0.12237 -0.063913
0.34375 0.017536 0.015757 0.014419 0.0096377 0 0.016287 0.020588 0.024835 0.025016 0.022589 0.031115 -2.5361 0.0030508 -0.0012787 0.0058461 0.002485 -0.0035389 0.0043048 -0.0042615 -0.011858 -0.0035541 0 -0.072185 0 -0.00032957 -0.0014242 -0.0012945 0.00023165 -0.94852 0.033402 0.010258 0.012775 0.025773 0.024213 0.032731 0.022887 0.021588 0.028484 -0.13477 -0.17531 -0.15306 -0.17647 -0.17362 -0.14058 -0.152 -0.16102 -0.14703 -0.19269 -0.22901 -0.14351 -0.061867
0.34766 0.017412 0.017283 0.01763 0.0064136 0 0.014616 0.018494 0.019002 0.020071 0.020925 0.029837 -2.5536 0.0073169 -0.0019114 0.0044178 0.0017386 0.00079073 0.0064128 -0.0036353 -0.0082953 -0.0025037 0 -0.061449 0 0.00047019 0.00099468 -0.00097714 0.00069117 -0.86303 0.028706 0.0038678 0.0046619 0.024697 0.023266 0.029112 0.012386 0.021395 0.034017 -0.11484 -0.16785 -0.15147 -0.1817 -0.17769 -0.14679 -0.16401 -0.17179 -0.16067 -0.20894 -0.24408 -0.15983 -0.059857
0.35156 0.015979 0.016591 0.019782 0.011028 0 0.015833 0.016426 0.013318 0.015875 0.018706 0.023896 -2.5714 0.010392 -0.00069189 0.0017635 0.00089104 0.0052486 0.0065135 -0.003375 -0.0045687 -0.0038701 0 -0.048745 0 0.00095644 0.0025261 -0.0002017 0.00057775 -0.74871 0.02227 0.0071106 0.0053602 0.019623 0.020093 0.020442 0.0069412 0.020537 0.030974 -0.094132 -0.15001 -0.13791 -0.18025 -0.17113 -0.14233 -0.16648 -0.17547 -0.16322 -0.2183 -0.24845 -0.16933 -0.05435
0.35547 0.013756 0.014059 0.018607 0.020378 0 0.017992 0.014618 0.01041 0.012531 0.015289 0.014329 -2.5748 0.010774 0.00075735 0.00060502 0.0006065 0.0069912 0.0054221 -0.0038543 -0.0031269 -0.0059845 0 -0.036347 0 0.00057268 0.001447 0.00040345 -7.4917e-05 -0.61951 0.015956 0.016659 0.013441 0.012356 0.014811 0.0097389 0.0098594 0.015808 0.019117 -0.076189 -0.12544 -0.11625 -0.17182 -0.15578 -0.12957 -0.15782 -0.17213 -0.15626 -0.22052 -0.24287 -0.17225 -0.045158
0.35938 0.011061 0.01138 0.014276 0.026565 0 0.017699 0.012621 0.0099952 0.0091526 0.011788 0.0048626 -2.555 0.0073982 0.0010208 0.0014702 -0.00033632 0.0049738 0.0044953 -0.0043898 -0.004807 -0.0071757 0 -0.025212 0 -0.00023288 -0.00076412 0.00049704 -0.00065939 -0.49828 0.010746 0.023995 0.021972 0.0064022 0.0091426 0.00244 0.017189 0.0079749 0.0063266 -0.062355 -0.096687 -0.089226 -0.15606 -0.13313 -0.11 -0.13725 -0.16135 -0.14051 -0.21511 -0.22773 -0.16878 -0.035046
0.36328 0.0080852 0.0096926 0.0093525 0.022863 0 0.013039 0.010197 0.0096102 0.005714 0.0095377 -0.00019735 -2.5196 0.0012248 0.00034495 0.0026389 -0.0030719 0.0008858 0.00458 -0.0042911 -0.0079985 -0.0072627 0 -0.014773 0 -0.00050609 -0.0012864 0.00021919 -0.00066163 -0.39597 0.0074423 0.022367 0.023596 0.0041442 0.0048199 0.0016709 0.020852 0.0015438 0.00043406 -0.052881 -0.06676 -0.060163 -0.13258 -0.10527 -0.08532 -0.10451 -0.1423 -0.11661 -0.20137 -0.20362 -0.15927 -0.026048
0.36719 0.0052415 0.0084351 0.0062586 0.0093877 0 0.005282 0.0076634 0.0072142 0.003401 0.0080024 0.00078189 -2.4896 -0.0044413 0.00050119 0.0028062 -0.0064125 -0.0020355 0.0057137 -0.0037105 -0.010039 -0.007056 0 -0.004356 0 8.1483e-05 0.0005748 -9.4605e-05 -0.00018636 -0.29757 0.0067746 0.011609 0.015685 0.004865 0.002173 0.0053318 0.015724 0.00024393 0.0019463 -0.043359 -0.039829 -0.033812 -0.10249 -0.077192 -0.05832 -0.062968 -0.11325 -0.085389 -0.17818 -0.17188 -0.14457 -0.017078
0.37109 0.0031541 0.0063304 0.0050574 -0.0063544 0 -0.0018137 0.0052637 0.0029654 0.0028095 0.0052474 0.0047942 -2.4829 -0.0060403 0.0030095 0.0028821 -0.0073901 -0.0017114 0.0074821 -0.003303 -0.0095098 -0.0068134 0 0.0054667 0 0.00085228 0.0025852 -0.0002635 0.00023411 -0.17798 0.0080107 -0.0022709 0.0021992 0.0056416 0.00039872 0.0081207 0.0041022 0.0028799 0.0046867 -0.0296 -0.016378 -0.011101 -0.071915 -0.053204 -0.032178 -0.021793 -0.078953 -0.051491 -0.14989 -0.13727 -0.12744 -0.0057906
0.375 0.0021833 0.0033295 0.0039913 -0.014797 0 -0.0045048 0.0026155 -0.0013263 0.0024017 0.00063763 0.0058292 -2.4963 -0.0027671 0.0073325 0.0045727 -0.0044009 0.00089268 0.009438 -0.0032557 -0.0072291 -0.0057087 0 0.013198 0 0.0009668 0.0023897 -0.00029858 0.00026405 -0.035377 0.0081121 -0.011452 -0.0089115 0.0041471 -0.0011571 0.0063516 -0.0066137 0.0042377 0.0026735 -0.011127 0.0034513 0.0078013 -0.044518 -0.035374 -0.0084593 0.014659 -0.042407 -0.01732 -0.11846 -0.1016 -0.10846 0.0075557
0.37891 0.0020558 0.0010978 0.0020176 -0.01134 0 -0.0016187 -0.00069919 -0.0040273 -0.00031613 -0.0037897 -0.0003955 -2.5078 0.0024714 0.01091 0.0075665 0.00049365 0.0027042 0.011211 -0.003006 -0.005102 -0.0029591 0 0.017993 0 0.00044756 0.00041448 -0.00020667 6.9075e-05 0.095394 0.0037167 -0.011162 -0.011093 0.00051507 -0.0023961 0.00068934 -0.010546 0.00035036 -0.0044358 0.011374 0.019533 0.022825 -0.023887 -0.025396 0.011306 0.042517 -0.00711 0.014559 -0.085962 -0.066686 -0.088142 0.019082
0.38281 0.0021367 0.0013104 0.00025388 0.00053338 0 0.0045703 -0.0039753 -0.0047379 -0.0057595 -0.0053948 -0.012395 -2.4965 0.0054223 0.011245 0.0090733 0.0029966 0.0016291 0.012399 -0.0020635 -0.0042143 0.00079375 0 0.020605 0 0.00010658 -0.00072709 8.6948e-05 -7.6855e-06 0.16884 -0.0052388 -0.0022663 -0.0037602 -0.0033346 -0.0030342 -0.0054206 -0.0078059 -0.0074184 -0.012293 0.033429 0.030594 0.03302 -0.016941 -0.026523 0.023755 0.055457 0.019304 0.038859 -0.056039 -0.035647 -0.066797 0.024684
0.38672 0.0021135 0.0036862 0.00059077 0.012274 0 0.0097533 -0.0053506 -0.0039081 -0.010929 -0.0041409 -0.023462 -2.4627 0.0041202 0.0081461 0.0066995 0.00063502 -0.0012942 0.01252 -0.0009093 -0.0042585 0.0035334 0 0.022544 0 0.00046501 0.00044807 0.00056616 6.3085e-05 0.16914 -0.014334 0.0094203 0.0072463 -0.0056839 -0.003205 -0.0091736 -0.0030426 -0.013776 -0.016787 0.045444 0.035303 0.037554 -0.025391 -0.037601 0.027027 0.053737 0.029469 0.051308 -0.032448 -0.011618 -0.045837 0.024151
0.39063 0.0023188 0.0061113 0.0031699 0.016626 0 0.010394 -0.0034852 -0.0020816 -0.011814 -0.0028488 -0.026808 -2.4268 0.00033411 0.0039523 0.0014786 -0.0046835 -0.0030416 0.011189 -0.00074248 -0.0047217 0.0033914 0 0.024457 0 0.0010308 0.0024059 0.00096229 -3.8321e-05 0.12211 -0.018077 0.016594 0.013849 -0.006007 -0.0031009 -0.0099238 -0.00043136 -0.014725 -0.017106 0.044295 0.033494 0.036298 -0.04505 -0.055337 0.022011 0.041695 0.023293 0.052312 -0.015843 0.0044857 -0.026953 0.021341
0.39453 0.0033048 0.0068041 0.0058561 0.012278 0 0.0060901 0.00069712 0.00018235 -0.0073201 -0.0038273 -0.020943 -2.4077 -0.0024495 0.001469 -0.0026295 -0.0083904 -0.0019543 0.0084544 -0.0021675 -0.0060968 0.00015732 0 0.025638 0 0.00088322 0.0025011 0.00089881 -0.00053593 0.06634 -0.014945 0.015 0.011633 -0.0043287 -0.0022415 -0.0080901 -0.00041483 -0.01099 -0.014614 0.029121 0.025034 0.029027 -0.072702 -0.077639 0.0092404 0.021807 0.0010964 0.042194 -0.0067277 0.011638 -0.011763 0.020238
0.39844 0.0051514 0.0060794 0.0064992 0.0037877 0 -0.00010802 0.0043948 0.0020757 -0.00050173 -0.0057801 -0.010559 -2.4027 -0.0023147 0.0016533 -0.0025537 -0.0076079 0.00035746 0.0050954 -0.0042653 -0.0093033 -0.004542 0 0.025103 0 -0.00011868 0.0003123 0.00026052 -0.001204 0.015472 -0.0087395 0.0063491 0.0030135 -0.00046573 0.00029668 -0.0039292 -0.00071208 -0.0063994 -0.01044 0.00060413 0.010182 0.015794 -0.10417 -0.10206 -0.010271 -0.003049 -0.035552 0.02202 -0.0052112 0.0090585 -0.0020573 0.021312
0.40234 0.0072881 0.0057322 0.0054016 -0.0022818 0 -0.003653 0.0054587 0.0029693 0.0043452 -0.0048977 -0.0023022 -2.3912 -0.00019483 0.0032146 0.00079949 -0.0037475 0.0007881 0.0025184 -0.0052347 -0.013816 -0.0083451 0 0.022665 0 -0.0010189 -0.0017538 -0.00061627 -0.0015459 -0.048091 -0.0046001 -0.0027081 -0.0047728 0.0054519 0.0045971 0.0019185 0.00063624 -0.0036305 -0.0051735 -0.034173 -0.008657 -0.0019672 -0.12885 -0.12275 -0.033698 -0.028005 -0.08114 -0.005349 -0.01188 -0.005676 -0.0028739 0.021907
0.40625 0.0089755 0.0068299 0.0050296 -0.0017337 0 -0.0014598 0.0045041 0.003337 0.0056357 0.00082661 0.00056191 -2.3572 0.0017754 0.0042386 0.0035344 -0.00080766 -0.0016487 0.0020524 -0.0041224 -0.016994 -0.0095593 0 0.01849 0 -0.00081244 -0.001376 -0.0011843 -0.0012917 -0.1449 -0.0038387 -0.0053444 -0.0052317 0.01188 0.0091219 0.0073534 0.0037716 -0.0021502 -0.00010334 -0.06136 -0.024558 -0.018141 -0.14136 -0.13641 -0.055016 -0.049019 -0.1228 -0.031852 -0.021476 -0.025668 -0.011037 0.019441
0.41016 0.0098072 0.0084858 0.007147 0.0051049 0 0.0060479 0.0042037 0.0047743 0.0053815 0.0089794 4.4359e-06 -2.3083 0.0026634 0.0039487 0.0027646 -0.0012506 -0.0044109 0.0039481 -0.0018816 -0.016123 -0.008023 0 0.011771 0 0.0003483 0.00083203 -0.0011389 -0.00063786 -0.26977 -0.0030598 0.00033117 0.0026251 0.016096 0.011718 0.0096806 0.0078535 5.2849e-05 0.0030554 -0.075598 -0.034155 -0.029744 -0.13986 -0.14153 -0.071735 -0.06439 -0.15521 -0.054487 -0.031844 -0.047555 -0.024525 0.013249
0.41406 0.0096415 0.0089038 0.010575 0.014048 0 0.015045 0.0063539 0.0084015 0.0064482 0.014911 0.0006803 -2.269 0.0032574 0.0029308 -0.00060548 -0.003674 -0.0039594 0.0069347 -0.00057426 -0.011409 -0.0051272 0 0.0006987 0 0.0012582 0.0020726 -0.00062309 5.4002e-06 -0.39313 0.0017697 0.009934 0.013793 0.016227 0.011607 0.0083194 0.012108 0.0038348 0.0045623 -0.073402 -0.034846 -0.034398 -0.12371 -0.13717 -0.081942 -0.072716 -0.17411 -0.070888 -0.040891 -0.067888 -0.040824 0.0033384
0.41797 0.0081787 0.0072726 0.012121 0.019578 0 0.02041 0.0098304 0.013075 0.0095507 0.016265 0.005944 -2.2569 0.0044706 0.002081 -0.0030428 -0.0044638 0.00042662 0.0090053 -0.0014233 -0.0064553 -0.0029833 0 -0.015444 0 0.001009 0.00081945 3.6178e-06 0.00041027 -0.48531 0.011031 0.016369 0.020975 0.013095 0.010152 0.0062048 0.015467 0.0086459 0.0079322 -0.051755 -0.02326 -0.028996 -0.092607 -0.12201 -0.083184 -0.071502 -0.17376 -0.078151 -0.045436 -0.081025 -0.055363 -0.011185
0.42188 0.0049284 0.0042355 0.0096663 0.017818 0 0.01852 0.011648 0.015667 0.013145 0.014702 0.015862 -2.265 0.0057949 0.0017929 -0.0019927 -0.0015478 0.0057251 0.0090063 -0.0036561 -0.0050671 -0.0030026 0 -0.034103 0 1.6438e-05 -0.0012721 0.00054387 0.00061792 -0.53265 0.021483 0.015185 0.019336 0.009623 0.0094089 0.0074584 0.015892 0.014249 0.017208 -0.020277 -0.0025847 -0.015871 -0.053991 -0.099257 -0.077045 -0.060492 -0.15588 -0.077177 -0.0426 -0.081513 -0.061382 -0.03077
0.42578 -0.00017736 0.00060811 0.0040124 0.0086305 0 0.0092061 0.0099348 0.013718 0.015622 0.013097 0.027949 -2.2693 0.0056839 0.0021318 0.0018108 0.0035097 0.0081562 0.0075755 -0.0053393 -0.0074296 -0.0047588 0 -0.050026 0 -0.00049259 -0.0013822 0.0010609 0.00071131 -0.53011 0.02985 0.0072253 0.0090505 0.0080568 0.0099258 0.01311 0.011392 0.021299 0.032168 0.008887 0.019868 -0.0011929 -0.015773 -0.073964 -0.067827 -0.042989 -0.1286 -0.071737 -0.033132 -0.070734 -0.057941 -0.052166
0.42969 -0.0062029 -0.0037522 -0.002321 -0.0042384 0 -0.0041076 0.0055827 0.007914 0.016662 0.011831 0.038862 -2.2507 0.003367 0.0032094 0.0052637 0.0069009 0.0068058 0.0063416 -0.0053944 -0.009935 -0.0062878 0 -0.0586 0 6.6187e-05 0.00096925 0.0016207 0.0006511 -0.46806 0.035284 -0.0030784 -0.0053857 0.0078057 0.010185 0.019413 0.0024853 0.029467 0.046761 0.029499 0.039846 0.011333 0.018121 -0.048628 -0.057675 -0.020821 -0.09583 -0.063404 -0.01731 -0.049487 -0.044901 -0.067761
0.43359 -0.011526 -0.009316 -0.0077046 -0.015283 0 -0.016067 0.00095464 0.0016132 0.016245 0.0086924 0.045411 -2.2097 -3.5066e-05 0.0048301 0.0056175 0.0058665 0.0040461 0.0060486 -0.004748 -0.0092005 -0.0059812 0 -0.058618 0 0.00095271 0.0032202 0.0020293 0.00039036 -0.33682 0.038002 -0.011435 -0.017876 0.006184 0.008199 0.020957 -0.0067628 0.035636 0.053208 0.036289 0.053266 0.01809 0.044342 -0.025549 -0.048612 0.0038841 -0.061439 -0.053614 0.0042596 -0.019237 -0.022936 -0.069794
0.4375 -0.014983 -0.015315 -0.012379 -0.020531 0 -0.022054 -0.002636 -0.002357 0.013246 0.0022952 0.04498 -2.1602 -0.0023404 0.0058836 0.0023626 0.00084506 0.0026241 0.0056437 -0.0053585 -0.0059338 -0.0044319 0 -0.051394 0 0.00098923 0.0027625 0.0019249 4.6949e-05 -0.14531 0.036585 -0.015958 -0.023698 0.0012409 0.003428 0.015633 -0.011212 0.035272 0.048034 0.023312 0.053877 0.013305 0.058368 -0.0077354 -0.042928 0.026813 -0.029945 -0.04293 0.0309 0.017713 0.0059025 -0.055969
0.44141 -0.016728 -0.019494 -0.017001 -0.019827 0 -0.020556 -0.0057856 -0.0043446 0.0061725 -0.0054416 0.036253 -2.1141 -0.0021552 0.0048303 -0.0028266 -0.005067 0.0029389 0.0035893 -0.0079454 -0.0040068 -0.0040516 0 -0.037342 0 -4.1865e-05 3.533e-05 0.0011703 -0.00017771 0.073983 0.028211 -0.016886 -0.021581 -0.0063115 -0.0029988 0.0063574 -0.0090202 0.026342 0.034008 0.0026427 0.047097 0.0016331 0.065958 0.006897 -0.038881 0.044996 -0.00095251 -0.030603 0.059024 0.055647 0.034975 -0.030753
0.44531 -0.017838 -0.01996 -0.020923 -0.016458 0 -0.014 -0.0095273 -0.0071336 -0.0044548 -0.011043 0.020209 -2.0746 0.00011963 0.0014213 -0.0072846 -0.0084188 0.0034587 0.00020702 -0.010615 -0.0053222 -0.006292 0 -0.014427 0 -0.0011285 -0.0019991 0.00011705 -0.0002604 0.28788 0.012174 -0.015405 -0.014294 -0.013912 -0.009651 -0.0021523 -0.0037622 0.011582 0.016456 -0.017909 0.037834 -0.012471 0.07116 0.02027 -0.034828 0.058113 0.027332 -0.015768 0.087381 0.093059 0.062048 -0.00098984
0.44922 -0.018971 -0.017196 -0.022493 -0.014432 0 -0.0074569 -0.013662 -0.012665 -0.0153 -0.013449 0.00018264 -2.0419 0.0028641 -0.0022029 -0.0086686 -0.0074894 0.0033162 -0.0016454 -0.0098973 -0.0062316 -0.0091825 0 0.018894 0 -0.0011721 -0.0013284 -0.00058915 -0.00040982 0.49134 -0.0076028 -0.013228 -0.0073363 -0.019498 -0.015923 -0.0080033 -0.0018908 -0.0037941 -0.0014988 -0.032279 0.030352 -0.025025 0.077288 0.033972 -0.029501 0.066404 0.056507 0.002165 0.11519 0.12921 0.085834 0.029393
0.45313 -0.019458 -0.013811 -0.020971 -0.015601 0 -0.005737 -0.017033 -0.019821 -0.022758 -0.015332 -0.019703 -2.0204 0.0045078 -0.002903 -0.0061486 -0.002953 0.0036379 0.0011637 -0.0035535 -0.00019828 -0.0082703 0 0.059185 0 -0.0001817 0.00087076 -0.00052794 -0.0007587 0.70679 -0.024787 -0.012533 -0.0058737 -0.022772 -0.021724 -0.013347 -0.0075774 -0.016749 -0.019684 -0.033 0.030642 -0.03026 0.088643 0.050083 -0.021346 0.070871 0.088894 0.02387 0.14184 0.16399 0.1055 0.060144
0.45703 -0.01783 -0.012038 -0.017544 -0.018701 0 -0.010411 -0.019221 -0.025588 -0.02644 -0.019961 -0.036781 -2.0137 0.0042986 0.00032802 -0.0012494 0.0028155 0.0059865 0.0087551 0.0072097 0.015368 -0.00077774 0 0.097662 0 0.00084046 0.0018314 0.00013476 -0.0010598 0.94895 -0.035894 -0.014872 -0.011353 -0.024424 -0.026533 -0.021301 -0.019432 -0.028459 -0.03792 -0.016936 0.043811 -0.022495 0.10842 0.069685 -0.010592 0.075485 0.12553 0.047861 0.16738 0.19846 0.12238 0.091097
0.46094 -0.013327 -0.011634 -0.014029 -0.020662 0 -0.018583 -0.021226 -0.028079 -0.029468 -0.027154 -0.050914 -2.0158 0.0023614 0.0047054 0.0025863 0.007148 0.010044 0.017372 0.018165 0.035324 0.011014 0 0.12577 0 0.0010887 0.00056398 0.00078917 -0.00084334 1.1908 -0.042953 -0.019318 -0.020139 -0.024787 -0.029352 -0.032216 -0.031714 -0.041589 -0.054087 0.0066726 0.064587 -0.0060857 0.13255 0.090195 -0.00033093 0.082763 0.16288 0.070715 0.19207 0.23257 0.13838 0.11942
0.46484 -0.0069098 -0.01048 -0.010821 -0.018836 0 -0.024395 -0.023982 -0.027975 -0.034775 -0.032998 -0.063522 -2.0108 -0.00043002 0.0057621 0.002301 0.0085568 0.01365 0.022239 0.025026 0.050654 0.021049 0 0.14166 0 0.00076603 -0.0011042 0.0008974 5.0697e-05 1.3695 -0.050521 -0.022084 -0.025626 -0.023713 -0.029696 -0.04313 -0.03856 -0.05603 -0.066033 0.032433 0.089017 0.015644 0.15777 0.10942 0.0072485 0.093041 0.19776 0.090184 0.21528 0.26487 0.15334 0.14127
0.46875 -0.00080065 -0.0071466 -0.0066756 -0.012564 0 -0.022635 -0.026483 -0.027035 -0.041318 -0.033692 -0.075442 -1.9864 -0.0025957 0.0016497 -0.0019865 0.0076033 0.015321 0.021639 0.026613 0.056457 0.024778 0 0.15052 0 0.00062625 -0.00093537 0.00041384 0.0011866 1.4294 -0.060131 -0.019125 -0.022747 -0.021483 -0.028217 -0.050417 -0.037561 -0.067945 -0.074462 0.054872 0.11259 0.038728 0.18031 0.12497 0.010002 0.10594 0.22662 0.10408 0.23609 0.29337 0.16664 0.15536
0.47266 0.0030047 -0.0025244 -0.00075447 -0.0035516 0 -0.012349 -0.026113 -0.025809 -0.044593 -0.029172 -0.085346 -1.9482 -0.0026379 -0.0046666 -0.0064987 0.0065213 0.016119 0.018249 0.025572 0.055806 0.023322 0 0.15773 0 0.00093463 0.00096657 -0.00024277 0.0019124 1.3608 -0.068082 -0.010024 -0.011696 -0.019084 -0.025977 -0.052376 -0.030395 -0.073018 -0.082029 0.065192 0.12619 0.055037 0.1916 0.13126 0.0038383 0.11808 0.24055 0.10776 0.25045 0.31075 0.17414 0.16302
0.47656 0.0039438 0.0012031 0.0055042 0.0047577 0 0.0019708 -0.021272 -0.023374 -0.041126 -0.022682 -0.089739 -1.9162 -0.00016856 -0.0078733 -0.0068623 0.0075719 0.018359 0.016396 0.02593 0.055323 0.022134 0 0.16148 0 0.0011717 0.0024262 -0.00059138 0.0020373 1.1965 -0.068694 0.00066734 0.0019426 -0.017137 -0.02323 -0.049332 -0.021009 -0.070019 -0.088618 0.064146 0.12688 0.060405 0.18834 0.12736 -0.0092887 0.12318 0.23685 0.10199 0.255 0.31195 0.17198 0.16414
0.48047 0.0029529 0.0028951 0.009158 0.008599 0 0.012774 -0.013473 -0.019113 -0.032055 -0.017208 -0.084494 -1.9057 0.003337 -0.0052532 -0.002268 0.011204 0.022482 0.017921 0.029501 0.057205 0.02531 0 0.15298 0 0.00079006 0.0019944 -0.00047166 0.0020166 0.97622 -0.05932 0.0065212 0.010837 -0.014814 -0.019328 -0.042102 -0.013223 -0.060807 -0.088434 0.056249 0.1173 0.056239 0.17208 0.11493 -0.02604 0.11837 0.21694 0.088795 0.2486 0.29603 0.15919 0.15413
0.48438 0.0016417 0.003411 0.0086336 0.0059608 0 0.014257 -0.006294 -0.013912 -0.021808 -0.012983 -0.067191 -1.9126 0.0052685 0.00078698 0.0034911 0.015568 0.025852 0.020655 0.034185 0.056401 0.031312 0 0.12458 0 -4.6744e-06 0.00067149 -8.5887e-05 0.0023769 0.7165 -0.042038 0.0044122 0.010702 -0.010436 -0.013937 -0.03121 -0.0090388 -0.047361 -0.073704 0.045068 0.10012 0.044331 0.14451 0.095435 -0.043691 0.1019 0.18202 0.069577 0.23041 0.26246 0.13539 0.12694
0.48828 0.0014032 0.0043303 0.0056289 -0.0015262 0 0.0065553 -0.0019909 -0.0089791 -0.013401 -0.008372 -0.039218 -1.9186 0.0038906 0.0051328 0.0055765 0.017934 0.025156 0.020651 0.035649 0.046115 0.034451 0 0.077753 0 -0.00046627 0.00043482 0.0002706 0.0030297 0.41156 -0.021163 -0.0027946 0.0030469 -0.0034033 -0.0078741 -0.017593 -0.0079047 -0.029893 -0.042508 0.03522 0.079526 0.027797 0.10846 0.070996 -0.058665 0.072277 0.13401 0.046061 0.19968 0.21112 0.10067 0.082058
0.49219 0.002961 0.0062278 0.0038688 -0.0084982 0 -0.0037724 0.00068991 -0.00378 -0.0056494 -0.0022476 -0.0063229 -1.9108 -8.1045e-05 0.0048088 0.0028752 0.01684 0.019807 0.015661 0.030865 0.02571 0.030454 0 0.023004 0 -0.00023433 0.0015531 0.0004825 0.0033082 0.054892 -9.2345e-05 -0.0083407 -0.0057371 0.0047727 -0.0022113 -0.0031881 -0.0069786 -0.0083474 -0.0028392 0.033077 0.064461 0.014313 0.072006 0.046677 -0.065003 0.031512 0.079255 0.021419 0.15812 0.14615 0.058905 0.027821
0.49609 0.0062903 0.0085713 0.0058931 -0.0085737 0 -0.0077699 0.0051367 0.0039303 0.0047324 0.0052839 0.023484 -1.8924 -0.0039363 0.0013791 -0.00099449 0.013032 0.012423 0.006499 0.020374 0.0023912 0.020296 0 -0.028162 0 0.00021491 0.0021832 0.00063297 0.0027311 -0.34702 0.019305 -0.0064374 -0.0081793 0.011792 0.0034138 0.0099937 -0.0025549 0.014946 0.032001 0.036903 0.057807 0.0076248 0.042093 0.026261 -0.063947 -0.010342 0.027131 -0.0016453 0.11452 0.079797 0.018325 -0.023704
0.5 0.010725 0.011054 0.011102 0.0013325 0 -0.00020048 0.013359 0.015438 0.018742 0.014091 0.044176 -1.8754 -0.0051653 -0.0012416 -0.0016094 0.0084673 0.0057275 -0.0043653 0.0073833 -0.015321 0.0086643 0 -0.070933 0 0.000168 0.0007924 0.00080308 0.001597 -0.77751 0.035506 0.0041214 -0.00018114 0.016937 0.010966 0.021487 0.0076815 0.035375 0.052911 0.044925 0.059762 0.0084673 0.02146 0.011138 -0.056746 -0.048288 -0.018227 -0.022129 0.073062 0.017609 -0.01744 -0.065587
0.50391 0.01528 0.014349 0.016814 0.018263 0 0.016529 0.023994 0.028714 0.033501 0.024633 0.055442 -1.8638 -0.0033933 -0.00094392 0.0015594 0.0045288 -0.00058631 -0.014841 -0.0051291 -0.025484 -0.00070933 0 -0.10747 0 -0.00044045 -0.0017043 0.00091511 0.0006583 -1.215 0.047199 0.019782 0.016328 0.021788 0.021901 0.032578 0.022873 0.049481 0.060755 0.055088 0.069646 0.016734 0.011979 0.0022075 -0.045157 -0.077801 -0.053361 -0.039252 0.037613 -0.035475 -0.045378 -0.099628
0.50781 0.019228 0.019159 0.020926 0.034619 0 0.033703 0.033731 0.039472 0.045117 0.036544 0.062651 -1.8493 -0.00036759 0.00078833 0.0047505 0.0012656 -0.0093724 -0.023749 -0.016362 -0.033772 -0.0075881 0 -0.14094 0 -0.00097516 -0.002901 0.00081221 0.00021289 -1.6293 0.054817 0.034604 0.034135 0.028368 0.03491 0.044566 0.039104 0.05804 0.063679 0.06408 0.08533 0.031112 0.016159 0.00068994 -0.032591 -0.091677 -0.072808 -0.051701 0.014302 -0.071722 -0.061201 -0.13115
0.51172 0.022574 0.02483 0.023406 0.043131 0 0.042255 0.040358 0.044982 0.05249 0.047177 0.072286 -1.8232 0.0017367 0.00093968 0.0041939 -0.0018176 -0.022343 -0.030077 -0.026927 -0.04681 -0.013398 0 -0.17061 0 -0.00092429 -0.0018521 0.00048098 -0.00030075 -1.9786 0.061167 0.043157 0.04485 0.036737 0.046304 0.056935 0.051567 0.065126 0.06953 0.070398 0.10106 0.046092 0.029452 0.004203 -0.023617 -0.090643 -0.078647 -0.059943 0.0033528 -0.091124 -0.067085 -0.1612
0.51563 0.025955 0.029534 0.025538 0.041755 0 0.039161 0.044216 0.046591 0.057714 0.052919 0.086156 -1.79 0.0019608 -0.0017037 0.00028249 -0.004606 -0.037276 -0.032741 -0.036629 -0.064952 -0.017992 0 -0.1929 0 -0.00052096 -0.00032076 0.00013595 -0.0016544 -2.2244 0.069057 0.042894 0.044265 0.04472 0.053041 0.067448 0.05736 0.073835 0.08047 0.075747 0.11469 0.058993 0.047337 0.010533 -0.018992 -0.080043 -0.075903 -0.06497 0.00095401 -0.098174 -0.066998 -0.18481
0.51953 0.029884 0.032101 0.028272 0.034764 0 0.02958 0.046893 0.048039 0.062859 0.052729 0.099314 -1.7628 0.00086038 -0.0054619 -0.0029693 -0.0062947 -0.049285 -0.031557 -0.043597 -0.081845 -0.019341 0 -0.20581 0 -0.00035699 -0.00066733 1.9811e-05 -0.0038283 -2.3561 0.077807 0.03567 0.035468 0.049979 0.055324 0.073953 0.057012 0.083042 0.093135 0.081735 0.12567 0.068759 0.067742 0.018804 -0.018657 -0.063102 -0.067371 -0.067115 0.0048861 -0.095015 -0.062829 -0.19693
0.52344 0.034041 0.03332 0.031541 0.029364 0 0.023063 0.049073 0.051306 0.067106 0.049889 0.10382 -1.7464 -0.00031207 -0.0076813 -0.0024527 -0.0064126 -0.05493 -0.02811 -0.045993 -0.090756 -0.016552 0 -0.2106 0 -0.00051428 -0.0029193 0.0001082 -0.0058438 -2.3992 0.082829 0.027514 0.027039 0.051993 0.055945 0.07576 0.053859 0.088363 0.10194 0.090342 0.13409 0.074902 0.088881 0.028332 -0.02194 -0.043442 -0.056047 -0.066706 0.012593 -0.084029 -0.056374 -0.19832
0.52734 0.03734 0.034974 0.034792 0.030579 0 0.026541 0.049969 0.054532 0.067538 0.049201 0.095309 -1.7282 -0.00050462 -0.0073378 0.00068193 -0.005635 -0.055026 -0.024937 -0.044433 -0.090877 -0.012305 0 -0.20893 0 -0.0004074 -0.0046595 7.1755e-05 -0.0067011 -2.3882 0.079643 0.025539 0.026987 0.051826 0.057071 0.073291 0.051779 0.086079 0.10193 0.10528 0.14198 0.078212 0.11023 0.03982 -0.026264 -0.026186 -0.045617 -0.063301 0.020946 -0.06628 -0.047957 -0.19446
0.53125 0.038777 0.037557 0.037559 0.038127 0 0.039147 0.048621 0.054241 0.062517 0.05206 0.076728 -1.6897 0.00069573 -0.0057296 0.0025396 -0.0053433 -0.053616 -0.023512 -0.042145 -0.08756 -0.01128 0 -0.19985 0 0.00037119 -0.0039353 -0.00038716 -0.006403 -2.3309 0.068632 0.03286 0.036622 0.050321 0.058025 0.067024 0.052635 0.076104 0.090489 0.1238 0.15144 0.081637 0.13282 0.053811 -0.028631 -0.011846 -0.036536 -0.057862 0.028685 -0.044767 -0.037054 -0.18875
0.53516 0.038208 0.039366 0.039353 0.047047 0 0.052601 0.045212 0.049256 0.053708 0.054732 0.056236 -1.627 0.002892 -0.0049855 0.00095889 -0.0063934 -0.054465 -0.023187 -0.042172 -0.087025 -0.015822 0 -0.18133 0 0.0012777 -0.0016439 -0.0011361 -0.0058967 -2.2008 0.055435 0.045242 0.049194 0.047162 0.056377 0.057473 0.054875 0.061727 0.069202 0.14374 0.16253 0.085787 0.15733 0.070981 -0.028349 0.00061984 -0.02782 -0.050411 0.036223 -0.019665 -0.02285 -0.1786
0.53906 0.036263 0.038192 0.039397 0.05109 0 0.056883 0.040896 0.041884 0.044625 0.052078 0.041283 -1.5563 0.0048685 -0.0061825 -0.0022255 -0.0084738 -0.058423 -0.022366 -0.044328 -0.091128 -0.023513 0 -0.1547 0 0.0012384 -0.00045465 -0.0016162 -0.0059863 -1.9729 0.046223 0.053191 0.054724 0.04194 0.050893 0.0462 0.05435 0.047252 0.044913 0.16283 0.17489 0.090833 0.18414 0.091792 -0.025154 0.012479 -0.018337 -0.041006 0.044027 0.0087047 -0.0048773 -0.15907
0.54297 0.033563 0.033754 0.037065 0.046483 0 0.047207 0.036588 0.035222 0.03754 0.042881 0.033972 -1.4969 0.0051107 -0.0087423 -0.0035846 -0.010693 -0.063343 -0.020594 -0.045202 -0.09665 -0.029373 0 -0.12612 0 -6.5014e-05 -0.0015876 -0.0013462 -0.0064542 -1.6632 0.042462 0.048984 0.047473 0.035606 0.042891 0.035987 0.047269 0.035893 0.027221 0.17731 0.18699 0.096002 0.21337 0.117 -0.019302 0.026109 -0.0058792 -0.029498 0.052952 0.04002 0.017259 -0.13006
0.54688 0.030158 0.028115 0.032718 0.034018 0 0.027505 0.032263 0.029902 0.032056 0.031029 0.030958 -1.4505 0.0029404 -0.011196 -0.0021716 -0.012575 -0.065702 -0.019079 -0.04152 -0.098518 -0.030397 0 -0.10189 0 -0.0015769 -0.0034086 -0.00046783 -0.0063944 -1.3285 0.040211 0.03314 0.030292 0.030133 0.03462 0.029051 0.03357 0.028774 0.02197 0.185 0.19581 0.098433 0.24278 0.14507 -0.012924 0.043335 0.010679 -0.016547 0.062512 0.0714 0.040549 -0.09806
0.55078 0.025841 0.023622 0.027785 0.018631 0 0.008052 0.027412 0.02407 0.02629 0.021423 0.026949 -1.3996 -0.00064247 -0.012326 -0.00046703 -0.014249 -0.062352 -0.019014 -0.03352 -0.093361 -0.027733 0 -0.082311 0 -0.0018251 -0.003544 0.00026806 -0.005358 -1.0222 0.034177 0.014481 0.012547 0.026475 0.026843 0.024818 0.017888 0.024531 0.025767 0.18867 0.20092 0.09683 0.27031 0.17327 -0.0072194 0.062763 0.029205 -0.0032361 0.070945 0.10011 0.061571 -0.070348
0.55469 0.020911 0.020808 0.023685 0.0067429 0 -0.0011639 0.021841 0.016402 0.018798 0.015298 0.018454 -1.3271 -0.0035828 -0.011867 -0.0012029 -0.015692 -0.052002 -0.019749 -0.02481 -0.080988 -0.024659 0 -0.06128 0 -0.00051993 -0.001851 0.00016361 -0.0039711 -0.75432 0.022198 0.0033997 0.0034583 0.023293 0.018574 0.019985 0.0066216 0.019549 0.027688 0.19061 0.20252 0.090576 0.29491 0.19975 -0.0023429 0.083007 0.047748 0.0097833 0.076866 0.1245 0.078282 -0.048092
0.55859 0.016453 0.018626 0.020682 0.0026889 0 0.003177 0.015826 0.0083825 0.0093181 0.010084 0.0053312 -1.2348 -0.0046736 -0.010573 -0.0039556 -0.016188 -0.036497 -0.019224 -0.018848 -0.064075 -0.023087 0 -0.033214 0 0.0010165 -0.0005367 -0.00072059 -0.0032989 -0.49974 0.0062391 0.0040954 0.0060016 0.018267 0.0091351 0.011458 0.002929 0.0098394 0.018232 0.19354 0.20124 0.079427 0.31579 0.22262 0.0018805 0.10233 0.06398 0.02186 0.078886 0.14321 0.088894 -0.026446
0.5625 0.01369 0.016498 0.018042 0.0062796 0 0.015915 0.0097961 0.0030576 -0.0014663 0.003482 -0.0098758 -1.1394 -0.0048513 -0.0096998 -0.0056144 -0.014902 -0.020982 -0.016435 -0.015731 -0.047101 -0.02246 0 -0.00024288 0 0.0011741 -0.0013027 -0.0015513 -0.003681 -0.24463 -0.0098117 0.012389 0.015645 0.010808 -0.00012965 -0.00046724 0.004047 -0.0056237 -0.002356 0.20339 0.19905 0.063474 0.33215 0.23739 0.0071611 0.11632 0.071852 0.031705 0.074332 0.15408 0.09044 -0.0013844
0.56641 0.013054 0.015427 0.015323 0.013224 0 0.027377 0.0043098 0.0017791 -0.011865 -0.0033059 -0.023532 -1.0529 -0.0061927 -0.010075 -0.0041995 -0.012085 -0.011583 -0.01313 -0.012701 -0.034608 -0.02165 0 0.028234 0 -0.00026969 -0.003133 -0.0014876 -0.0043642 -0.019354 -0.022487 0.020331 0.024231 0.0031978 -0.0066059 -0.011866 0.0038984 -0.022762 -0.024562 0.22014 0.1981 0.046249 0.3465 0.2446 0.01482 0.12381 0.070515 0.039553 0.065807 0.16098 0.086763 0.02468
0.57031 0.013898 0.016666 0.013204 0.018364 0 0.030217 0.00041992 0.00286 -0.018911 -0.0068783 -0.032539 -0.9711 -0.0093337 -0.01131 -0.001485 -0.0093867 -0.011202 -0.012512 -0.0076784 -0.028697 -0.020956 0 0.043602 0 -0.0019585 -0.003549 -0.00050322 -0.0043267 0.11947 -0.029448 0.022779 0.02573 -0.0012027 -0.0086793 -0.01819 -0.00094419 -0.034345 -0.038489 0.24152 0.19802 0.028959 0.35943 0.24476 0.024554 0.12459 0.060351 0.045474 0.055131 0.16567 0.079805 0.044789
0.57422 0.015112 0.019568 0.012712 0.019371 0 0.02415 -0.00046672 0.0036993 -0.01933 -0.0055854 -0.035602 -0.88284 -0.012122 -0.011969 -0.001192 -0.0086114 -0.016762 -0.015972 -0.0018721 -0.0273 -0.021613 0 0.045337 0 -0.0024275 -0.0017791 0.00056182 -0.0033409 0.13781 -0.029519 0.020188 0.019849 -0.00080445 -0.0068343 -0.017592 -0.0075837 -0.035374 -0.042025 0.26477 0.19778 0.012149 0.37079 0.23821 0.035452 0.11845 0.04183 0.049304 0.043638 0.16905 0.070733 0.05415
0.57813 0.015936 0.021473 0.013703 0.017912 0 0.015167 0.0022857 0.0037554 -0.012111 -0.0012857 -0.033567 -0.7887 -0.011385 -0.010881 -0.0046563 -0.0099853 -0.021169 -0.021215 0.0014288 -0.025447 -0.023655 0 0.040001 0 -0.0015661 0.00017842 0.00079942 -0.0021046 0.051587 -0.023325 0.016318 0.011457 0.0031791 -0.0025737 -0.01166 -0.0093379 -0.027181 -0.040173 0.28487 0.19474 -0.0042637 0.37908 0.22493 0.045204 0.10465 0.015443 0.050338 0.032702 0.17117 0.06016 0.053586
0.58203 0.01621 0.020158 0.014552 0.017326 0 0.010176 0.0073842 0.0047821 -0.00039752 0.0029505 -0.028295 -0.70335 -0.0063323 -0.0084954 -0.0089008 -0.011792 -0.019169 -0.023948 0.00048635 -0.019498 -0.025122 0 0.033431 0 -0.00049674 2.904e-05 9.1126e-05 -0.0013933 -0.092587 -0.013725 0.014176 0.006673 0.0082136 0.0030845 -0.0035405 -0.0023594 -0.016011 -0.03719 0.29238 0.18267 -0.023039 0.37878 0.20504 0.047281 0.082349 -0.017184 0.04601 0.021454 0.16759 0.045568 0.046168
0.58594 0.016008 0.016199 0.013653 0.018991 0 0.011527 0.011958 0.008132 0.0099861 0.0060825 -0.020673 -0.63741 3.4283e-05 -0.0067492 -0.0094748 -0.011944 -0.011975 -0.021656 -0.0029203 -0.010813 -0.023901 0 0.024831 0 -0.000162 -0.001858 -0.00082641 -0.0012726 -0.25641 -0.0043668 0.014057 0.0084231 0.012446 0.0095266 0.0042158 0.010154 -0.007174 -0.030932 0.28616 0.16044 -0.046357 0.3677 0.18012 0.039104 0.05322 -0.053773 0.03502 0.0069042 0.1542 0.024253 0.032083
0.58984 0.015275 0.012468 0.011186 0.020846 0 0.015832 0.013595 0.012541 0.014914 0.00937 -0.009683 -0.57987 0.0033382 -0.0072804 -0.0051365 -0.010026 -0.0060591 -0.015895 -0.0053977 -0.0049314 -0.020162 0 0.008955 0 -0.00034288 -0.0027877 -0.0011257 -0.0012296 -0.4258 0.0031657 0.014358 0.014469 0.015194 0.015386 0.010365 0.020502 -0.00054068 -0.015812 0.26606 0.12757 -0.075519 0.34428 0.15025 0.019244 0.017296 -0.094214 0.015742 -0.01343 0.12758 -0.0061097 0.0088158
0.59375 0.013894 0.011164 0.0091062 0.019475 0 0.017636 0.012307 0.015248 0.015282 0.013805 0.0060513 -0.50392 0.0018581 -0.0096842 0.00063497 -0.0077462 -0.0069449 -0.010975 -0.0055556 -0.006452 -0.016487 0 -0.016596 0 -0.00018256 -0.0011041 -0.00067794 -0.0009305 -0.59507 0.01061 0.013331 0.019276 0.016175 0.018609 0.014656 0.023365 0.0081008 0.0092634 0.23308 0.084428 -0.11139 0.30776 0.11555 -0.012866 -0.025219 -0.13851 -0.013227 -0.041872 0.084837 -0.047482 -0.023266
0.59766 0.011988 0.011616 0.0092074 0.013716 0 0.014374 0.010452 0.015231 0.01577 0.01839 0.025393 -0.39307 -0.0019513 -0.011739 0.0029488 -0.0072758 -0.013936 -0.010346 -0.0052797 -0.014431 -0.015449 0 -0.047291 0 0.00057046 0.0015629 -7.823e-05 -0.00061227 -0.7495 0.02069 0.010164 0.018399 0.015234 0.018476 0.01772 0.020261 0.02152 0.037273 0.19049 0.032625 -0.15482 0.25763 0.075885 -0.057161 -0.074581 -0.18759 -0.055381 -0.082846 0.020095 -0.10363 -0.057202
0.60156 0.0099838 0.011264 0.01132 0.0062444 0 0.0082218 0.01064 0.014653 0.02008 0.02153 0.043612 -0.25965 -0.0040097 -0.01152 0.00022022 -0.0091044 -0.020867 -0.013973 -0.0072849 -0.02304 -0.017285 0 -0.074976 0 0.0011991 0.0021008 4.9743e-05 -0.00066834 -0.87201 0.033271 0.0054037 0.012065 0.013158 0.017207 0.021092 0.017378 0.037344 0.057998 0.14972 -0.019277 -0.19996 0.20425 0.035452 -0.10352 -0.12613 -0.23846 -0.10563 -0.1314 -0.057386 -0.16773 -0.083214
0.60547 0.0083128 0.0086439 0.013526 0.0015788 0 0.0036026 0.013635 0.016582 0.0274 0.023402 0.055002 -0.13431 -0.0025041 -0.0092185 -0.0044492 -0.011568 -0.021942 -0.018761 -0.011792 -0.026968 -0.020063 0 -0.094399 0 0.00096782 -0.00026773 -0.0003106 -0.0010373 -0.96144 0.044368 0.0011099 0.0049903 0.012078 0.018444 0.026279 0.019337 0.049907 0.06612 0.11683 -0.066509 -0.24189 0.15491 -0.001874 -0.14501 -0.17625 -0.28754 -0.15857 -0.18158 -0.13837 -0.23314 -0.096643
0.60938 0.0071364 0.005007 0.014054 0.0023654 0 0.0031187 0.018104 0.021404 0.033525 0.025733 0.057276 -0.036193 0.00088008 -0.0067663 -0.0063903 -0.012511 -0.016769 -0.021275 -0.016113 -0.026082 -0.021793 0 -0.10574 0 0.0001564 -0.0028215 -0.00064151 -0.0012282 -1.0307 0.04955 0.00017547 0.0024508 0.014037 0.023336 0.032905 0.025203 0.05521 0.064093 0.095886 -0.10585 -0.27654 0.11487 -0.032609 -0.17648 -0.22201 -0.33135 -0.20964 -0.22837 -0.21541 -0.29444 -0.10118
0.61328 0.0063772 0.0028681 0.012759 0.0073039 0 0.0057352 0.022007 0.025999 0.035066 0.028893 0.053478 0.045164 0.0032968 -0.0057966 -0.0036796 -0.01139 -0.0099257 -0.020318 -0.017574 -0.024679 -0.021954 0 -0.11124 0 -0.00017018 -0.0024276 -0.00051509 -0.00097127 -1.0798 0.04818 0.0042998 0.0058808 0.018676 0.028409 0.037909 0.03012 0.05354 0.057765 0.091132 -0.13386 -0.29858 0.090235 -0.051994 -0.19193 -0.25977 -0.36495 -0.25276 -0.26517 -0.27887 -0.34468 -0.10347
0.61719 0.0058785 0.0032497 0.010714 0.012369 0 0.0084549 0.023913 0.026655 0.032121 0.030165 0.049137 0.13764 0.0036716 -0.0062526 0.0014531 -0.0097076 -0.0061856 -0.017478 -0.016389 -0.026389 -0.021025 0 -0.11073 0 0.00055922 0.00070266 -4.3573e-05 -0.00064732 -1.0759 0.04366 0.011828 0.011849 0.022705 0.028195 0.037487 0.03002 0.047597 0.050624 0.10548 -0.14751 -0.29926 0.08746 -0.051698 -0.18436 -0.2837 -0.37851 -0.27691 -0.28123 -0.31248 -0.37218 -0.10502
0.62109 0.005339 0.0046854 0.0086653 0.013938 0 0.0092799 0.023142 0.02257 0.026949 0.026081 0.047112 0.25762 0.0029958 -0.0070308 0.0049991 -0.0093555 -0.0065772 -0.015557 -0.015205 -0.03031 -0.019277 0 -0.10152 0 0.0016324 0.0031251 0.00030507 -0.00089299 -0.97321 0.039279 0.017931 0.015221 0.02231 0.020548 0.03058 0.024437 0.039218 0.042798 0.12883 -0.15306 -0.28372 0.097156 -0.036582 -0.16297 -0.29709 -0.37514 -0.28441 -0.2812 -0.32086 -0.38091 -0.10056
0.625 0.0040935 0.0048522 0.0061789 0.011034 0 0.0084157 0.019337 0.016182 0.020872 0.016584 0.045117 0.39451 0.0021946 -0.0075549 0.0046349 -0.010607 -0.0087751 -0.016217 -0.015878 -0.032323 -0.016714 0 -0.082233 0 0.0017587 0.002119 0.00024738 -0.0018032 -0.75726 0.034477 0.017954 0.013435 0.016394 0.0091553 0.020375 0.015492 0.028788 0.034208 0.1565 -0.15291 -0.25431 0.11457 -0.0093951 -0.13234 -0.30117 -0.35625 -0.27671 -0.26805 -0.30627 -0.37267 -0.084535
0.62891 0.0012481 0.0027776 0.002287 0.005172 0 0.0069482 0.012544 0.010245 0.013263 0.005959 0.038352 0.52302 0.00066925 -0.0082273 0.0011346 -0.011817 -0.010394 -0.018525 -0.017227 -0.029815 -0.014147 0 -0.055454 0 0.00051217 -0.0011658 -5.5685e-05 -0.0026924 -0.46632 0.025954 0.011264 0.0079302 0.0073864 0.0002716 0.011753 0.0054856 0.017315 0.026376 0.18389 -0.14932 -0.2141 0.13478 0.026267 -0.097372 -0.29741 -0.32411 -0.25624 -0.24558 -0.27219 -0.35012 -0.058168
0.63281 -0.0035821 -0.00073637 -0.003315 -0.0014404 0 0.0049439 0.0038117 0.0050649 0.003505 -0.0011676 0.024567 0.62783 -0.0025056 -0.009382 -0.0029527 -0.011139 -0.011162 -0.019429 -0.016286 -0.024485 -0.01345 0 -0.025827 0 -0.0011318 -0.0031004 -0.00026752 -0.0027472 -0.16234 0.012361 0.0017374 0.0017626 -0.0011217 -0.0032086 0.0068684 -0.00393 0.0074388 0.020169 0.2044 -0.14439 -0.16802 0.15037 0.063679 -0.065696 -0.28717 -0.28223 -0.2272 -0.22041 -0.22357 -0.31693 -0.028807
0.63672 -0.0094969 -0.0044734 -0.0098447 -0.0074475 0 0.0012466 -0.0048309 -0.0011102 -0.0069774 -0.0045003 0.0065114 0.71503 -0.0063714 -0.010422 -0.0055846 -0.0084893 -0.012039 -0.015958 -0.01157 -0.020265 -0.01588 0 0.0039373 0 -0.0017807 -0.0018222 -0.00029349 -0.0018514 0.11977 -0.0030678 -0.0059211 -0.0036703 -0.007296 -0.0042498 0.0033169 -0.011142 0.0011453 0.01303 0.21625 -0.1386 -0.12505 0.15748 0.093179 -0.042865 -0.27336 -0.23926 -0.19875 -0.20084 -0.17234 -0.28185 -0.0024123
0.64063 -0.014441 -0.0079827 -0.015937 -0.012552 0 -0.0048904 -0.011548 -0.009321 -0.015444 -0.0079732 -0.010506 0.8018 -0.0080449 -0.010531 -0.0064227 -0.0056756 -0.013039 -0.0076448 -0.0045621 -0.018693 -0.020009 0 0.034343 0 -0.001026 0.00073852 -0.00033874 -0.0006546 0.38995 -0.015317 -0.01034 -0.0092383 -0.011618 -0.0082129 -0.0031267 -0.014796 -0.003293 0.00052792 0.22288 -0.13067 -0.08874 0.1586 0.11238 -0.027575 -0.25686 -0.19893 -0.17426 -0.18783 -0.12391 -0.24883 0.022037
0.64453 -0.016493 -0.011292 -0.020246 -0.01673 0 -0.012279 -0.015994 -0.018071 -0.020558 -0.014799 -0.023262 0.89885 -0.005458 -0.010024 -0.0064071 -0.004489 -0.012515 0.0027806 0.0021811 -0.01665 -0.021912 0 0.066341 0 0.00025517 0.0013937 -0.00057626 0.00016171 0.67024 -0.022739 -0.013724 -0.01568 -0.015156 -0.01715 -0.014021 -0.01544 -0.010787 -0.018558 0.22712 -0.11937 -0.060763 0.15603 0.12066 -0.018205 -0.23753 -0.16266 -0.15467 -0.18077 -0.080715 -0.21964 0.049768
0.64844 -0.015364 -0.014014 -0.021702 -0.019529 0 -0.018171 -0.019286 -0.024474 -0.023771 -0.023378 -0.032846 1.0044 0.00012083 -0.010228 -0.0065631 -0.0047032 -0.0084588 0.011253 0.0079207 -0.0086978 -0.01814 0 0.098164 0 0.00091496 -0.00038421 -0.00087172 0.00055853 0.95163 -0.02856 -0.018077 -0.021333 -0.018159 -0.027746 -0.026645 -0.016195 -0.024798 -0.03963 0.23246 -0.10326 -0.041998 0.15294 0.11858 -0.01219 -0.21492 -0.13109 -0.13989 -0.17781 -0.044327 -0.19537 0.082384
0.65234 -0.012784 -0.015453 -0.019862 -0.020193 0 -0.02033 -0.02261 -0.026987 -0.027647 -0.028948 -0.042589 1.1121 0.0048945 -0.011583 -0.0071157 -0.0041489 -6.8322e-05 0.015426 0.014127 0.0082963 -0.0088062 0 0.12564 0 0.00065102 -0.0019412 -0.00091683 0.0010173 1.1915 -0.036862 -0.021957 -0.023032 -0.020636 -0.034695 -0.036685 -0.020339 -0.043181 -0.055914 0.24574 -0.079564 -0.032361 0.15564 0.11012 -0.0036666 -0.18713 -0.10325 -0.12614 -0.17241 -0.016651 -0.1769 0.1141
0.65625 -0.011314 -0.015731 -0.015686 -0.018515 0 -0.018927 -0.026066 -0.026762 -0.033096 -0.029154 -0.054111 1.2195 0.0060545 -0.012289 -0.0074088 -0.00097745 0.011849 0.016261 0.021923 0.032336 0.0023415 0 0.14547 0 6.218e-05 -0.00087434 -0.00060048 0.0018519 1.3546 -0.047605 -0.021876 -0.019584 -0.02353 -0.035652 -0.042095 -0.027577 -0.059194 -0.064655 0.2653 -0.052235 -0.024769 0.16371 0.10375 0.0094155 -0.15643 -0.075667 -0.10832 -0.16055 0.0057208 -0.16113 0.13637
0.66016 -0.012586 -0.01631 -0.011911 -0.015714 0 -0.016666 -0.029006 -0.026442 -0.038654 -0.027006 -0.06532 1.3278 0.004179 -0.0097575 -0.0065426 0.0041053 0.025306 0.016671 0.029759 0.057234 0.011059 0 0.15734 0 -0.00019778 0.001877 -0.00015135 0.0028101 1.4487 -0.056336 -0.017126 -0.014111 -0.028151 -0.032819 -0.044133 -0.033425 -0.066913 -0.068654 0.28848 -0.023796 -0.01662 0.1753 0.10194 0.026312 -0.12438 -0.047811 -0.084923 -0.14178 0.022808 -0.14744 0.1458
0.66406 -0.016376 -0.018804 -0.011821 -0.014462 0 -0.017082 -0.031225 -0.027945 -0.042329 -0.027642 -0.071915 1.4358 0.0019292 -0.0037759 -0.0042727 0.0080463 0.037466 0.018528 0.034378 0.076098 0.015918 0 0.16272 0 -6.8575e-05 0.003129 0.00012681 0.003393 1.5132 -0.058789 -0.012406 -0.01237 -0.034051 -0.030259 -0.045091 -0.033473 -0.065603 -0.071278 0.31198 0.0030503 -0.0058531 0.18797 0.10607 0.045554 -0.092754 -0.019705 -0.055298 -0.11661 0.034418 -0.13543 0.14652
0.66797 -0.021106 -0.023158 -0.016698 -0.017577 0 -0.022221 -0.033273 -0.031386 -0.04352 -0.032575 -0.070677 1.5384 0.0007831 0.0023087 -0.0014953 0.0081704 0.045089 0.020975 0.034283 0.084862 0.018702 0 0.16227 0 0.00010993 0.0014002 0.00019947 0.0034298 1.574 -0.05505 -0.014532 -0.018144 -0.03823 -0.030351 -0.045771 -0.028582 -0.05893 -0.071081 0.32906 0.023474 0.0095987 0.19672 0.11622 0.063363 -0.064861 0.0071893 -0.019823 -0.087464 0.038706 -0.12541 0.14507
0.67188 -0.025099 -0.027353 -0.024161 -0.025839 0 -0.031068 -0.035373 -0.035609 -0.042843 -0.038043 -0.061781 1.6305 -0.00022085 0.0043898 0.00023421 0.004867 0.046029 0.021648 0.031796 0.084163 0.02189 0 0.15557 0 0.00016288 -0.0011707 0.00029967 0.0031946 1.6159 -0.048829 -0.025799 -0.029776 -0.037608 -0.032729 -0.045442 -0.025029 -0.050739 -0.063128 0.3318 0.032838 0.027869 0.19565 0.12601 0.073486 -0.044512 0.029109 0.015704 -0.061772 0.034801 -0.11814 0.14379
0.67578 -0.027491 -0.029197 -0.029473 -0.03646 0 -0.039564 -0.036409 -0.0391 -0.040646 -0.039237 -0.048775 1.712 -0.0023483 0.0018004 -2.9681e-05 0.0014887 0.041332 0.019354 0.03112 0.078887 0.026024 0 0.14339 0 0.00020924 -0.0013544 0.00058499 0.0029947 1.603 -0.043266 -0.0406 -0.040916 -0.032607 -0.035661 -0.043603 -0.028456 -0.042469 -0.046177 0.32109 0.032265 0.044973 0.1853 0.13007 0.074851 -0.031618 0.044763 0.046497 -0.043333 0.025217 -0.1134 0.13994
0.67969 -0.028327 -0.028338 -0.029243 -0.043851 0 -0.042473 -0.034676 -0.040363 -0.03662 -0.035393 -0.036678 1.7851 -0.0045741 -0.0018071 -0.0016245 0.001347 0.035637 0.015297 0.034215 0.075385 0.029457 0 0.12895 0 0.00028895 0.0012315 0.00088654 0.0028277 1.5184 -0.03847 -0.049082 -0.044801 -0.027542 -0.037505 -0.040842 -0.037477 -0.034456 -0.027285 0.29811 0.022424 0.058107 0.16649 0.12546 0.067187 -0.026268 0.053379 0.069793 -0.03391 0.011683 -0.11107 0.13045
0.68359 -0.02812 -0.026337 -0.024312 -0.042941 0 -0.036557 -0.029862 -0.038089 -0.031071 -0.029975 -0.029355 1.8501 -0.0041655 -0.0022767 -0.002651 0.0046327 0.034314 0.011676 0.038813 0.077347 0.03025 0 0.11587 0 0.00015517 0.0035871 0.0008815 0.0025532 1.3797 -0.033159 -0.044839 -0.038653 -0.026548 -0.036989 -0.037744 -0.043977 -0.028235 -0.017336 0.26523 0.0045977 0.064462 0.14081 0.10993 0.050969 -0.028152 0.05462 0.083286 -0.034463 -0.0036554 -0.11083 0.11624
0.6875 -0.027413 -0.024813 -0.019034 -0.033012 0 -0.023408 -0.023959 -0.031855 -0.025736 -0.026227 -0.027322 1.9058 -0.00013499 0.00054822 -0.0016231 0.0083047 0.039076 0.0094426 0.040714 0.082872 0.02804 0 0.10468 0 -0.00037131 0.0029008 0.00050346 0.0022882 1.2152 -0.027437 -0.029905 -0.025293 -0.029012 -0.033273 -0.033621 -0.040553 -0.025856 -0.021015 0.22834 -0.018823 0.058071 0.11184 0.080831 0.027534 -0.037329 0.047746 0.082571 -0.045538 -0.015863 -0.11183 0.10106
0.69141 -0.026508 -0.023863 -0.017541 -0.018987 0 -0.0096333 -0.019683 -0.022997 -0.02235 -0.023758 -0.027159 1.9557 0.0046407 0.0027786 0.0010783 0.0091032 0.046192 0.0077636 0.037926 0.085493 0.024234 0 0.092237 0 -0.00095771 -6.322e-05 9.6832e-05 0.0024108 1.037 -0.022607 -0.013073 -0.011474 -0.029766 -0.026794 -0.02716 -0.027872 -0.026639 -0.031452 0.19593 -0.0418 0.042457 0.084736 0.046731 0.0027083 -0.049335 0.037228 0.07296 -0.059513 -0.022319 -0.11233 0.087113
0.69531 -0.025336 -0.02245 -0.020402 -0.0086051 0 -0.0032431 -0.017913 -0.014458 -0.020341 -0.020148 -0.023476 2.0085 0.0057504 0.0011622 0.0034434 0.0067012 0.049533 0.0055921 0.032373 0.079306 0.020824 0 0.075479 0 -0.00094252 -0.0018479 0.00010089 0.0030833 0.84368 -0.018423 -0.0035488 -0.0043191 -0.02444 -0.019908 -0.018396 -0.014397 -0.025869 -0.03556 0.17039 -0.061847 0.020778 0.060729 0.012485 -0.021595 -0.062038 0.02486 0.057117 -0.072627 -0.022944 -0.11181 0.073013
0.69922 -0.023514 -0.020045 -0.02461 -0.0071645 0 -0.0080165 -0.017024 -0.0091998 -0.016885 -0.015061 -0.012874 2.0709 0.0019769 -0.0027653 0.0036712 0.0038686 0.045892 0.003235 0.027639 0.064446 0.019179 0 0.055641 0 -8.3101e-05 -0.00039229 0.00059247 0.0039047 0.64551 -0.012174 -0.00522 -0.007521 -0.014508 -0.015594 -0.0094517 -0.0085968 -0.018376 -0.025247 0.15294 -0.077034 -0.0038688 0.040429 -0.018017 -0.044125 -0.073533 0.012007 0.03717 -0.081923 -0.018144 -0.10995 0.056657
0.70313 -0.020709 -0.017378 -0.026472 -0.01374 0 -0.020028 -0.014963 -0.0082817 -0.010098 -0.011258 0.0026974 2.1384 -0.0028657 -0.0040007 0.0018622 0.0035847 0.037543 0.0019991 0.02547 0.047881 0.019562 0 0.038158 0 0.0010142 0.0025767 0.0011868 0.0042244 0.47393 -0.0019903 -0.015074 -0.018838 -0.0064136 -0.014721 -0.0028665 -0.011368 -0.0040991 -0.0039598 0.14415 -0.084871 -0.026746 0.024027 -0.039832 -0.063808 -0.081052 0.00016833 0.015494 -0.083691 -0.0090399 -0.10664 0.039274
0.70703 -0.017143 -0.015436 -0.024454 -0.02187 0 -0.029697 -0.011754 -0.01029 -0.0020326 -0.010982 0.016293 2.1974 -0.003496 0.00034383 -0.00011029 0.006139 0.029683 0.0025118 0.024713 0.038168 0.021236 0 0.028079 0 0.0014023 0.0036625 0.0013995 0.0038358 0.3574 0.0091649 -0.025628 -0.030453 -0.0053427 -0.014769 0.00060473 -0.015989 0.01037 0.016868 0.14068 -0.083563 -0.040392 0.010365 -0.049692 -0.080125 -0.080301 -0.0085231 -0.0043863 -0.075345 0.00072071 -0.10263 0.025581
0.71094 -0.013717 -0.014115 -0.019649 -0.024276 0 -0.028562 -0.0094822 -0.012508 0.0024662 -0.012348 0.020581 2.2392 0.0013404 0.0074509 -0.000414 0.0091488 0.025625 0.0039854 0.023401 0.038459 0.022859 0 0.025735 0 0.00075555 0.0018044 0.0010774 0.0032291 0.29213 0.014455 -0.029232 -0.033102 -0.010099 -0.012089 0.0020809 -0.015132 0.016681 0.027042 0.13826 -0.075695 -0.044224 -0.0017707 -0.051913 -0.093339 -0.071239 -0.013178 -0.020556 -0.060224 0.0088917 -0.098759 0.019627
0.71484 -0.011447 -0.012382 -0.014227 -0.018111 0 -0.015806 -0.0097295 -0.012718 0.00057777 -0.010786 0.013456 2.2711 0.0073358 0.011447 0.0010514 0.010248 0.024667 0.005401 0.021221 0.04405 0.023219 0 0.02705 0 -0.00029959 -0.00062735 0.00047176 0.0030507 0.24622 0.0095432 -0.022315 -0.022456 -0.014449 -0.0058269 0.0025662 -0.007623 0.011758 0.023956 0.13573 -0.062293 -0.03846 -0.012217 -0.048688 -0.10271 -0.053634 -0.012692 -0.031503 -0.040131 0.015095 -0.095197 0.020866
0.71875 -0.010629 -0.0098149 -0.0098563 -0.0069133 0 0.00072868 -0.011467 -0.010293 -0.0050366 -0.0044296 -3.2316e-05 2.3111 0.0088553 0.0095371 0.0027085 0.0094114 0.024247 0.0069769 0.019581 0.046766 0.022138 0 0.027727 0 -0.00087053 -0.00081906 -4.4368e-05 0.0033712 0.19723 -0.0020072 -0.0079527 -0.0034221 -0.013411 0.00073013 0.0016172 0.0013153 0.00031289 0.012087 0.13245 -0.04462 -0.024169 -0.020603 -0.042415 -0.10741 -0.027798 -0.0060556 -0.035805 -0.017202 0.019424 -0.091916 0.024598
0.72266 -0.010602 -0.0075459 -0.0072958 0.0019645 0 0.010067 -0.011983 -0.00628 -0.0083209 0.0028788 -0.011273 2.3699 0.0045685 0.0048522 0.002929 0.0084682 0.023328 0.0097787 0.019556 0.042094 0.02078 0 0.026656 0 -0.00070637 0.0011639 -0.00025641 0.0036339 0.16089 -0.010813 0.0050861 0.011873 -0.0078229 0.0031951 -0.0014783 0.0055412 -0.0093053 -0.0014643 0.12923 -0.024758 -0.0044109 -0.025054 -0.036442 -0.10453 0.0052459 0.0094404 -0.029527 0.004369 0.023476 -0.087954 0.026066
0.72656 -0.010475 -0.0072953 -0.0066511 0.002481 0 0.0059379 -0.0099006 -0.0028969 -0.005765 0.0049849 -0.014348 2.4391 -0.0013533 0.0028572 0.001566 0.0086228 0.023046 0.013749 0.020456 0.032592 0.0207 0 0.025476 0 -0.00029846 0.0027065 -0.00013089 0.0033603 0.17618 -0.010077 0.0075748 0.012331 -0.0027516 0.0004249 -0.0056528 0.0031155 -0.0117 -0.010751 0.12777 -0.0067564 0.012917 -0.02572 -0.032798 -0.095686 0.038336 0.030786 -0.014402 0.020191 0.029885 -0.081574 0.02401
0.73047 -0.010123 -0.0094892 -0.0074355 -0.0059529 0 -0.0089816 -0.006837 -0.002634 -7.5301e-05 -0.00016525 -0.0098608 2.5007 -0.0035024 0.0053749 -3.0585e-05 0.0089882 0.024356 0.016792 0.020741 0.024905 0.022251 0 0.025924 0 -0.00014687 0.0020288 0.00030007 0.0027657 0.26226 -0.0020172 -0.00321 -0.0033871 -0.0020877 -0.0045922 -0.0083275 -0.0034297 -0.0076153 -0.01273 0.12799 0.0073469 0.024104 -0.023757 -0.031304 -0.08372 0.066928 0.054388 0.0066393 0.028794 0.039254 -0.071854 0.020752
0.73438 -0.010383 -0.012675 -0.0085741 -0.018026 0 -0.025279 -0.0058025 -0.0068485 0.0023514 -0.0082804 -0.0035809 2.546 -0.0003115 0.0088461 -0.00037309 0.0078573 0.026051 0.016613 0.020063 0.023753 0.02403 0 0.02862 0 -0.00015958 0.00033673 0.00093825 0.002528 0.39546 0.0043585 -0.020267 -0.024919 -0.005372 -0.0082726 -0.0084002 -0.010521 -0.0019932 -0.008247 0.12927 0.016129 0.02679 -0.020235 -0.031651 -0.071268 0.087729 0.077151 0.030979 0.029273 0.051631 -0.058156 0.019788
0.73828 -0.012141 -0.014934 -0.0090601 -0.026063 0 -0.033351 -0.0081299 -0.014376 -0.0024688 -0.013288 -0.0016212 2.5841 0.0051148 0.0085449 0.00079274 0.0051342 0.025821 0.013606 0.019822 0.028518 0.02425 0 0.034169 0 8.4251e-05 0.00013364 0.0015046 0.0029736 0.53138 0.0018424 -0.031256 -0.037394 -0.0096618 -0.010318 -0.0084293 -0.016321 0.00014623 -0.0022684 0.13018 0.018046 0.018688 -0.01671 -0.033244 -0.062107 0.096956 0.094867 0.054898 0.020861 0.066581 -0.039819 0.02359
0.74219 -0.015211 -0.01566 -0.0090529 -0.025284 0 -0.029436 -0.012345 -0.021567 -0.012679 -0.013639 -0.0062793 2.6287 0.008583 0.003817 0.0023022 0.0029061 0.023083 0.011219 0.021449 0.03484 0.022819 0 0.043997 0 0.00062032 0.0019269 0.0015786 0.0036703 0.64481 -0.0087531 -0.028082 -0.032537 -0.013333 -0.013483 -0.012617 -0.020582 -0.0035824 -0.0015434 0.12676 0.012621 -0.0004035 -0.015897 -0.034783 -0.063209 0.091512 0.10048 0.070585 0.005034 0.08166 -0.017315 0.032861
0.74609 -0.018219 -0.01568 -0.010082 -0.01727 0 -0.017353 -0.016003 -0.024569 -0.022882 -0.013359 -0.015335 2.6803 0.0085112 -0.001433 0.0026191 0.003273 0.020006 0.012731 0.024422 0.03881 0.021769 0 0.05877 0 0.000934 0.003517 0.00092587 0.0039386 0.74219 -0.020505 -0.013827 -0.014882 -0.017057 -0.019616 -0.021926 -0.023186 -0.012425 -0.0096121 0.1188 0.0049614 -0.022898 -0.017532 -0.035242 -0.07315 0.079163 0.096481 0.076903 -0.011679 0.094773 0.0057253 0.046493
0.75 -0.019644 -0.015799 -0.013558 -0.0089551 0 -0.0054681 -0.018123 -0.022469 -0.029065 -0.016896 -0.024403 2.724 0.0061497 -0.0031409 0.001181 0.0058422 0.019315 0.017579 0.026397 0.039628 0.023226 0 0.076008 0 0.00061535 0.0027564 -0.00016888 0.003673 0.83641 -0.027409 -0.00055108 0.0018586 -0.021315 -0.026771 -0.03167 -0.023914 -0.023061 -0.023151 0.1072 -0.0019237 -0.044812 -0.02081 -0.033943 -0.090011 0.064218 0.085085 0.074205 -0.02596 0.10537 0.027227 0.06163
0.75391 -0.018967 -0.015665 -0.018801 -0.0074489 0 -0.0012254 -0.01943 -0.018346 -0.030887 -0.02379 -0.030011 2.7475 0.0031143 -0.0011312 -0.0010281 0.0078815 0.021347 0.021438 0.025471 0.039041 0.026877 0 0.090454 0 -1.0416e-05 0.00029988 -0.00099676 0.0034574 0.91876 -0.028854 0.00066426 0.0052928 -0.024272 -0.030884 -0.035022 -0.023446 -0.030818 -0.034145 0.093516 -0.0050371 -0.062259 -0.024656 -0.030229 -0.11104 0.051073 0.069245 0.063769 -0.034791 0.11327 0.045182 0.07449
0.75781 -0.016805 -0.014345 -0.022834 -0.014244 0 -0.0065325 -0.020558 -0.0167 -0.029902 -0.029099 -0.031423 2.758 -0.00027493 0.001487 -0.0021431 0.0071779 0.023759 0.020447 0.022166 0.039067 0.029794 0 0.09792 0 -0.00016781 -0.0011188 -0.00099178 0.0038063 0.96262 -0.027877 -0.011079 -0.0065584 -0.023255 -0.030089 -0.029544 -0.023447 -0.032115 -0.037015 0.081922 0.0010544 -0.068515 -0.026667 -0.022505 -0.12999 0.047121 0.055035 0.049133 -0.033399 0.11885 0.055893 0.082356
0.76172 -0.014033 -0.011736 -0.022657 -0.023468 0 -0.01661 -0.020819 -0.019264 -0.027008 -0.028747 -0.030598 2.7766 -0.0041477 0.0022128 -0.00091416 0.0044803 0.024122 0.015288 0.019008 0.040435 0.029144 0 0.098855 0 0.00042239 -3.2147e-06 -0.00026246 0.0044453 0.95172 -0.026785 -0.025949 -0.024231 -0.018219 -0.026548 -0.020073 -0.024755 -0.027414 -0.033939 0.077248 0.017166 -0.061976 -0.02522 -0.010847 -0.13964 0.054697 0.048841 0.037909 -0.023205 0.12407 0.058825 0.08536
0.76563 -0.010945 -0.008862 -0.017974 -0.026097 0 -0.023088 -0.019203 -0.023224 -0.022445 -0.023597 -0.030635 2.8169 -0.0075343 0.0014892 0.0020642 0.0027128 0.022368 0.010658 0.018203 0.042612 0.025142 0 0.097469 0 0.0011008 0.0021084 0.00047649 0.004545 0.89517 -0.025659 -0.031599 -0.03405 -0.012746 -0.023674 -0.014611 -0.025631 -0.021888 -0.032483 0.079256 0.039578 -0.04603 -0.021333 0.0029606 -0.13986 0.069937 0.050278 0.032522 -0.0089719 0.1293 0.055981 0.085944
0.76953 -0.0073425 -0.0066369 -0.011527 -0.017232 0 -0.019714 -0.016149 -0.023808 -0.01752 -0.017967 -0.03347 2.8695 -0.0086432 0.0011614 0.0045215 0.0037394 0.020416 0.010473 0.019816 0.044688 0.021113 0 0.096896 0 0.00096773 0.0025778 0.00056089 0.0036971 0.81068 -0.024413 -0.022794 -0.02789 -0.010802 -0.022107 -0.017067 -0.022686 -0.021737 -0.037408 0.086699 0.065089 -0.023275 -0.016253 0.017076 -0.13184 0.089429 0.057741 0.033352 0.0057012 0.13391 0.048615 0.085991
0.77344 -0.0032757 -0.0047116 -0.0065623 -0.00056785 0 -0.0070451 -0.01348 -0.018824 -0.01464 -0.014845 -0.038071 2.9122 -0.0067993 0.0016789 0.0042679 0.0062927 0.019818 0.013804 0.022119 0.046136 0.020419 0 0.09544 0 -3.9481e-05 0.00090849 -1.0023e-05 0.0024923 0.6996 -0.024299 -0.0047019 -0.0086096 -0.012598 -0.019238 -0.023908 -0.014306 -0.028345 -0.045011 0.097203 0.089589 0.0028795 -0.011774 0.029061 -0.11819 0.10869 0.068256 0.039632 0.016623 0.1367 0.038283 0.084403
0.77734 0.0005368 -0.002052 -0.0039604 0.013898 0 0.0074632 -0.012228 -0.010666 -0.014649 -0.013351 -0.04056 2.9329 -0.0034732 0.0018228 0.0012592 0.00746 0.020404 0.015821 0.023423 0.047014 0.023293 0 0.087973 0 -0.00099669 -0.0007296 -0.00061498 0.0019731 0.54811 -0.025981 0.011719 0.012173 -0.014227 -0.012769 -0.02767 -0.0031875 -0.035816 -0.046066 0.10235 0.10277 0.024458 -0.012881 0.031089 -0.10843 0.117 0.071632 0.045079 0.01506 0.13175 0.027149 0.077814
0.78125 0.0031399 0.0013403 -0.0019707 0.017336 0 0.014608 -0.011055 -0.0038844 -0.014722 -0.010738 -0.036672 2.9417 -0.00088077 0.0010047 -0.0019977 0.0061002 0.021277 0.012728 0.02336 0.047561 0.026689 0 0.071006 0 -0.0010238 -0.0002901 -0.00065255 0.0025278 0.35436 -0.026747 0.017545 0.022038 -0.011625 -0.0039127 -0.023439 0.0050765 -0.035162 -0.034548 0.097726 0.10334 0.037525 -0.020101 0.021794 -0.10916 0.11298 0.062838 0.04276 0.0030075 0.11739 0.01624 0.063831
0.78516 0.0041071 0.0037905 0.0013238 0.0087123 0 0.010295 -0.0075483 -0.00094426 -0.010318 -0.0058287 -0.024982 2.9569 0.00023755 0.00063513 -0.0025016 0.0042928 0.022336 0.0055049 0.022568 0.047256 0.027157 0 0.046042 0 -0.00031271 0.0015819 -0.00012489 0.0034594 0.14533 -0.021477 0.01106 0.016051 -0.0046066 0.0036549 -0.012099 0.0065928 -0.022062 -0.013387 0.082534 0.091654 0.040847 -0.033163 0.00072474 -0.12198 0.097138 0.040679 0.030107 -0.017703 0.092764 0.0049531 0.043358
0.78906 0.0037866 0.0035053 0.0056011 -0.0047433 0 -0.0012659 -0.0012301 -0.00048418 -4.9192e-06 0.00018398 -0.008204 2.9848 0.00092956 0.0023426 0.00030483 0.0050555 0.023989 -0.0012417 0.021524 0.044024 0.0238 0 0.017988 0 8.7883e-05 0.0024247 0.00040494 0.0037154 -0.042312 -0.0076591 -0.0021725 -9.9357e-05 0.0032484 0.0077771 0.0016561 0.0027638 -0.0010007 0.0081913 0.057268 0.069137 0.034008 -0.051303 -0.031562 -0.14699 0.071003 0.0053869 0.0058193 -0.044612 0.057924 -0.0075248 0.019695
0.79297 0.0028586 0.00075223 0.0085696 -0.013307 0 -0.010811 0.0053148 0.00055368 0.012074 0.0057646 0.0087214 3.0151 0.0021077 0.0052501 0.003582 0.0087832 0.025405 -0.0037993 0.019938 0.034826 0.018587 0 -0.0090884 0 -0.00048121 0.0011362 0.00039039 0.0029594 -0.19756 0.010826 -0.013152 -0.014209 0.00833 0.0098659 0.013323 -0.00064696 0.018261 0.022508 0.024462 0.03908 0.016822 -0.072897 -0.073395 -0.18224 0.037929 -0.04105 -0.030574 -0.073404 0.013645 -0.023202 -0.0041833
0.79688 0.001844 -0.0018867 0.0085342 -0.011813 0 -0.011185 0.0088902 0.0036267 0.019455 0.01063 0.022162 3.0372 0.002959 0.0062056 0.0034809 0.012417 0.024026 -0.0024763 0.017146 0.018104 0.014225 0 -0.033995 0 -0.0014753 -0.00060558 -0.00018963 0.0018184 -0.34315 0.026003 -0.014622 -0.016162 0.010084 0.012584 0.020583 0.0016399 0.028558 0.028691 -0.0064015 0.010862 -0.0057414 -0.093972 -0.11608 -0.21702 0.0064758 -0.088148 -0.07087 -0.097563 -0.032259 -0.043533 -0.026887
0.80078 0.0011368 -0.0016889 0.0064185 -0.0024753 0 -0.0025312 0.0092037 0.0076655 0.01945 0.014906 0.031717 3.0555 0.0018963 0.0033382 -0.001052 0.012405 0.017787 -0.00054552 0.012824 -0.0035341 0.011997 0 -0.056544 0 -0.0017449 -0.00052133 -0.00085464 0.0011069 -0.50387 0.032512 -0.005214 -0.0049281 0.010445 0.016153 0.022903 0.0098887 0.030189 0.031267 -0.030197 -0.010595 -0.028838 -0.11276 -0.15324 -0.24438 -0.019264 -0.12871 -0.1073 -0.11589 -0.072822 -0.066887 -0.047338
0.80469 0.0013398 0.0018575 0.0050971 0.0079979 0 0.0086346 0.009399 0.011004 0.01572 0.017618 0.038928 3.0846 -0.0010345 -0.0011683 -0.0067617 0.0083393 0.0078821 -0.00074256 0.0073135 -0.023299 0.011436 0 -0.074835 0 -0.00086231 0.001237 -0.0010752 0.00096633 -0.67119 0.031866 0.0095896 0.011268 0.011067 0.018022 0.021037 0.019085 0.028806 0.034914 -0.045119 -0.023317 -0.050231 -0.12866 -0.18161 -0.26137 -0.037792 -0.15934 -0.13584 -0.12843 -0.10388 -0.091691 -0.063326
0.80859 0.0032213 0.0069873 0.0067959 0.013934 0 0.01531 0.012752 0.013483 0.014486 0.017306 0.044441 3.1297 -0.0034659 -0.0028278 -0.0086786 0.0033596 -0.0013381 -0.0031036 0.0015357 -0.034108 0.011431 0 -0.085487 0 0.00038212 0.0021144 -0.00068479 0.00086059 -0.80776 0.029853 0.020908 0.021737 0.011979 0.016443 0.01749 0.023165 0.029345 0.040772 -0.050552 -0.026344 -0.06808 -0.14145 -0.19877 -0.26626 -0.048509 -0.17767 -0.15326 -0.13597 -0.12178 -0.11594 -0.072408
0.8125 0.0071048 0.011734 0.011209 0.014405 0 0.015585 0.019067 0.016295 0.018387 0.014444 0.046745 3.1764 -0.002998 0.00033894 -0.0046294 0.00097229 -0.0058775 -0.0057735 -0.0031748 -0.033772 0.011179 0 -0.086793 0 0.00088382 0.00035273 6.4694e-05 0.00032354 -0.88837 0.030149 0.022869 0.021659 0.012893 0.013531 0.016219 0.020181 0.03213 0.046458 -0.048976 -0.020317 -0.080424 -0.15107 -0.20183 -0.25959 -0.052203 -0.1814 -0.15579 -0.14089 -0.11988 -0.1342 -0.074356
0.81641 0.012326 0.015663 0.016009 0.012911 0 0.013395 0.024765 0.020129 0.024395 0.012323 0.043768 3.2048 1.816e-05 0.0053146 0.0026208 0.0017662 -0.0055383 -0.0071228 -0.0053738 -0.026855 0.01026 0 -0.081034 0 0.00044431 -0.0025982 0.00072883 -0.00047662 -0.92953 0.031138 0.017356 0.015224 0.014781 0.0137 0.020069 0.014147 0.034079 0.048051 -0.049548 -0.013544 -0.090306 -0.15889 -0.19912 -0.25239 -0.055242 -0.17957 -0.15224 -0.14656 -0.10657 -0.145 -0.071903
0.82031 0.017481 0.01943 0.018945 0.014102 0 0.014401 0.026584 0.024136 0.027613 0.01444 0.035524 3.2123 0.0026114 0.0069747 0.0077204 0.0034727 -0.0036335 -0.0067963 -0.0042447 -0.021029 0.0084715 0 -0.073158 0 -0.00012461 -0.0035957 0.00092424 -0.0009715 -0.97119 0.029005 0.012612 0.011246 0.019115 0.018891 0.027769 0.011972 0.032516 0.042114 -0.055575 -0.0095741 -0.099522 -0.16466 -0.19468 -0.24942 -0.060086 -0.17618 -0.14735 -0.15316 -0.087082 -0.14876 -0.068333
0.82422 0.021352 0.023068 0.01947 0.020176 0 0.020947 0.024788 0.026897 0.026424 0.020806 0.024979 3.219 0.0023704 0.0033482 0.0073358 0.0039881 -0.0033293 -0.005289 -0.00050993 -0.020895 0.0061025 0 -0.067118 0 -7.4712e-05 -0.0015534 0.00048817 -0.00085577 -1.0305 0.023022 0.015991 0.015324 0.025465 0.02605 0.034181 0.017805 0.027465 0.027792 -0.068774 -0.010768 -0.10945 -0.16777 -0.19139 -0.25372 -0.068293 -0.17396 -0.14466 -0.16026 -0.065966 -0.14636 -0.064559
0.82813 0.023633 0.025372 0.018712 0.029231 0 0.030213 0.022487 0.027974 0.023479 0.027415 0.016314 3.2475 0.00011825 -0.0024962 0.0026438 0.003745 -0.0046873 -0.0033385 0.0034468 -0.024848 0.0042268 0 -0.063624 0 0.00037544 0.0011539 -0.00043066 -0.00036747 -1.0812 0.016866 0.026956 0.025358 0.030661 0.029985 0.034643 0.029251 0.021068 0.0090446 -0.089753 -0.019303 -0.12167 -0.16664 -0.19203 -0.26777 -0.081111 -0.17531 -0.14807 -0.16623 -0.049244 -0.13957 -0.059341
0.83203 0.024771 0.025242 0.0183 0.036361 0 0.036527 0.022089 0.027991 0.022108 0.029824 0.012337 3.2988 -0.0010635 -0.005833 -0.002374 0.0047545 -0.0055117 -0.0018823 0.0048879 -0.027695 0.0041135 0 -0.061164 0 0.0004028 0.0014625 -0.0013714 6.9379e-05 -1.0829 0.014777 0.037028 0.03386 0.031179 0.028577 0.029409 0.038669 0.015909 -0.0052516 -0.11218 -0.032964 -0.1364 -0.1591 -0.19563 -0.28677 -0.096605 -0.17902 -0.15771 -0.1675 -0.042844 -0.13307 -0.052656
0.83594 0.025255 0.023238 0.019221 0.036874 0 0.035579 0.023015 0.02732 0.022732 0.027149 0.013249 3.3521 0.00059044 -0.0049272 -0.0047101 0.0075815 -0.0046164 -0.0018961 0.002715 -0.026144 0.0059369 0 -0.058516 0 -0.00028382 -0.00071487 -0.0017631 0.00031063 -1.0274 0.017246 0.03724 0.034466 0.026556 0.024626 0.023353 0.038907 0.014005 -0.0058074 -0.12917 -0.046206 -0.15155 -0.14676 -0.19773 -0.30221 -0.11096 -0.18127 -0.16834 -0.16387 -0.043988 -0.12915 -0.047956
0.83984 0.025207 0.02129 0.021357 0.029746 0 0.027376 0.023032 0.025379 0.023196 0.022307 0.017193 3.3889 0.0034894 -0.0018708 -0.0043293 0.0099374 -0.0034076 -0.0034905 -0.0015957 -0.021696 0.0081897 0 -0.05588 0 -0.0009845 -0.0024047 -0.0013199 0.00049476 -0.94967 0.020975 0.0264 0.026854 0.020149 0.02246 0.020976 0.029085 0.016242 0.0096977 -0.1376 -0.056062 -0.16569 -0.13076 -0.19558 -0.30952 -0.12197 -0.17992 -0.17681 -0.15565 -0.050224 -0.12792 -0.049829
0.84375 0.024666 0.020755 0.023695 0.01892 0 0.016268 0.021309 0.021744 0.021949 0.018715 0.021468 3.4152 0.0045524 0.00068223 -0.0028748 0.0087643 -0.0039232 -0.0051829 -0.0051375 -0.018521 0.0088112 0 -0.054037 0 -0.00083055 -0.00123 -0.00033912 0.00067806 -0.89353 0.022588 0.012385 0.016429 0.016316 0.023384 0.02201 0.015628 0.021538 0.032771 -0.13528 -0.059878 -0.17738 -0.11261 -0.18674 -0.30484 -0.12759 -0.17312 -0.18015 -0.14366 -0.058463 -0.12881 -0.058904
0.84766 0.024022 0.021158 0.025032 0.011041 0 0.0083357 0.01951 0.017692 0.019913 0.01745 0.023473 3.4556 0.0027599 0.0024858 -0.0011726 0.0037024 -0.0059005 -0.0048231 -0.0058909 -0.019083 0.0071614 0 -0.053257 0 0.00011448 0.0016291 0.00044396 0.00066439 -0.87392 0.021542 0.005315 0.0099165 0.016877 0.02502 0.022444 0.0074224 0.026502 0.04885 -0.12071 -0.05362 -0.18398 -0.095591 -0.16759 -0.28285 -0.124 -0.15841 -0.17384 -0.12998 -0.062178 -0.12856 -0.069699
0.85156 0.02389 0.021145 0.024938 0.010812 0 0.0078417 0.019846 0.015845 0.018992 0.01771 0.021582 3.5265 0.00020134 0.0049272 0.001447 -0.0018654 -0.0066955 -0.0018878 -0.0041506 -0.022152 0.0047818 0 -0.053373 0 0.00085692 0.0028259 0.00043362 0.00027551 -0.87564 0.019414 0.009129 0.010845 0.020256 0.024803 0.019678 0.0089653 0.027155 0.047962 -0.10277 -0.040596 -0.18643 -0.082276 -0.14281 -0.25178 -0.1131 -0.13966 -0.16118 -0.11789 -0.057854 -0.12296 -0.074515
0.85547 0.024469 0.020483 0.024345 0.017461 0 0.014715 0.022567 0.017743 0.019553 0.019081 0.016223 3.6165 -0.00055823 0.0081179 0.0054889 -0.0035378 -0.0044028 0.0012861 -0.0018748 -0.024729 0.0039763 0 -0.0544 0 0.00062363 0.00094755 -0.00030278 -0.00032552 -0.88311 0.017397 0.019194 0.017931 0.023641 0.023078 0.015783 0.017254 0.022236 0.03218 -0.086979 -0.024165 -0.18657 -0.072508 -0.11686 -0.21873 -0.097408 -0.12022 -0.14609 -0.10811 -0.04663 -0.11115 -0.070024
0.85938 0.025181 0.02058 0.025004 0.025415 0 0.024611 0.025796 0.021929 0.020194 0.022096 0.010307 3.6961 0.00044456 0.010109 0.009607 0.00018906 -0.00050606 0.0012381 -0.00078735 -0.025165 0.005582 0 -0.056403 0 -0.00021607 -0.0016827 -0.0010831 -0.00073335 -0.89965 0.015489 0.027373 0.026571 0.025455 0.022149 0.015061 0.02494 0.014979 0.013129 -0.07671 -0.0067135 -0.18597 -0.065676 -0.093084 -0.18881 -0.078946 -0.10262 -0.13147 -0.10086 -0.030218 -0.093223 -0.060063
0.86328 0.025172 0.022769 0.02786 0.028913 0 0.031695 0.027589 0.025027 0.019907 0.026401 0.0078321 3.7466 0.00079684 0.0094471 0.011177 0.0066095 0.0012709 -0.0032019 -0.0011017 -0.024093 0.0082462 0 -0.058761 0 -0.00058803 -0.0017662 -0.0012243 -0.0007277 -0.93403 0.013936 0.029065 0.031818 0.025814 0.022825 0.018763 0.026693 0.010824 0.0021864 -0.075152 0.0089719 -0.18678 -0.060439 -0.0755 -0.168 -0.060412 -0.089897 -0.12085 -0.095946 -0.011758 -0.070198 -0.051959
0.86719 0.024226 0.026387 0.031735 0.026649 0 0.032499 0.027635 0.025004 0.019585 0.029502 0.011011 3.7771 -0.0010417 0.0076058 0.0087072 0.011253 -0.0011478 -0.0094256 -0.0018495 -0.022848 0.0099367 0 -0.060309 0 -2.8938e-06 0.00094881 -0.00064242 -0.00047883 -0.97749 0.014159 0.025846 0.031193 0.025329 0.023068 0.023217 0.02304 0.012647 0.0026698 -0.081803 0.019753 -0.19256 -0.05315 -0.068422 -0.16223 -0.047156 -0.085991 -0.11776 -0.092458 0.00073675 -0.047717 -0.050378
0.87109 0.023114 0.029079 0.033862 0.022377 0 0.02813 0.026855 0.023223 0.020792 0.028601 0.01831 3.8137 -0.003477 0.0076471 0.0035038 0.011626 -0.0059133 -0.013426 -0.0021023 -0.02188 0.010001 0 -0.060742 0 0.00085264 0.0032844 0.00013865 -0.0002662 -1.0076 0.017326 0.022532 0.026099 0.024251 0.020582 0.023716 0.018663 0.018236 0.010323 -0.088907 0.027014 -0.20262 -0.042473 -0.067685 -0.16496 -0.040567 -0.08866 -0.11876 -0.089762 0.0044402 -0.030924 -0.054684
0.875 0.022927 0.029181 0.032213 0.021071 0 0.023104 0.02596 0.022942 0.023434 0.023887 0.025563 3.8757 -0.0034112 0.010324 -0.0012577 0.0088455 -0.0091827 -0.013796 -0.0017168 -0.02104 0.0095517 0 -0.0616 0 0.0009403 0.0024157 0.00054119 -0.00010444 -1.018 0.022311 0.022577 0.021011 0.022833 0.016184 0.019833 0.017564 0.022815 0.01945 -0.092491 0.031625 -0.21603 -0.028436 -0.070871 -0.17226 -0.041148 -0.09691 -0.12155 -0.088388 -0.0011071 -0.021821 -0.061427
0.87891 0.024071 0.027533 0.027536 0.024406 0 0.021715 0.025071 0.025803 0.025539 0.019167 0.029473 3.9621 2.9456e-05 0.012522 -0.0031478 0.0060657 -0.0090791 -0.013092 -0.0010798 -0.020747 0.0098664 0 -0.065082 0 0.0001181 -0.0007254 0.00045841 0.00019224 -1.0361 0.026194 0.026052 0.020448 0.021856 0.013678 0.016159 0.02005 0.024051 0.027267 -0.089103 0.034536 -0.23138 -0.011504 -0.075396 -0.1799 -0.048816 -0.1095 -0.12371 -0.089032 -0.015381 -0.021533 -0.068115
0.88281 0.025926 0.026611 0.022968 0.029737 0 0.024912 0.024606 0.030079 0.025706 0.018518 0.030215 4.0607 0.0041274 0.01054 -0.0022539 0.0055805 -0.0072623 -0.014968 -0.00048832 -0.021868 0.010709 0 -0.071518 0 -0.00069173 -0.0025444 0.00023515 0.00058595 -1.0998 0.027325 0.030799 0.025465 0.022212 0.016141 0.017644 0.023948 0.024174 0.03299 -0.073988 0.036917 -0.24533 0.0067573 -0.077185 -0.18072 -0.06291 -0.12466 -0.12115 -0.093734 -0.036011 -0.030523 -0.074083
0.88672 0.027449 0.027893 0.021395 0.033148 0 0.03016 0.025674 0.032533 0.025228 0.02245 0.030587 4.1635 0.0053754 0.0047227 -0.00061768 0.0072099 -0.0065621 -0.02013 3.4713e-05 -0.024167 0.010499 0 -0.078476 0 -0.00060887 -0.0010664 0.00020492 0.00066976 -1.2159 0.027386 0.034479 0.03255 0.024016 0.022823 0.024724 0.027824 0.02697 0.035213 -0.050387 0.039346 -0.25336 0.023731 -0.074018 -0.17088 -0.077831 -0.13886 -0.11272 -0.10257 -0.055148 -0.042012 -0.078724
0.89063 0.028038 0.030354 0.023038 0.033152 0 0.033996 0.028827 0.031809 0.027008 0.027879 0.03274 4.2709 0.0033332 -0.00019666 -0.00022075 0.008932 -0.0076637 -0.025449 0.00045412 -0.025566 0.008159 0 -0.08304 0 0.00016933 0.0017612 0.00034144 0.00013994 -1.3467 0.029564 0.035647 0.036378 0.026573 0.030109 0.033345 0.032275 0.033159 0.032462 -0.023543 0.041422 -0.25422 0.039319 -0.066814 -0.15203 -0.089626 -0.15017 -0.1004 -0.11353 -0.069022 -0.050964 -0.080683
0.89453 0.027825 0.031637 0.025581 0.031372 0 0.034675 0.0326 0.029705 0.032222 0.031786 0.036038 4.3837 0.0010546 5.2549e-06 -0.0015226 0.0087072 -0.0087529 -0.027154 0.00051582 -0.023951 0.0046111 0 -0.085042 0 0.00064955 0.0025003 0.00039056 -0.00063929 -1.4422 0.034638 0.033985 0.034384 0.029296 0.035161 0.039276 0.038136 0.039389 0.026474 0.003317 0.042729 -0.24727 0.054217 -0.056285 -0.12546 -0.095826 -0.15715 -0.085719 -0.12481 -0.075892 -0.054543 -0.079702
0.89844 0.027298 0.030476 0.026529 0.030031 0 0.032657 0.034141 0.029099 0.038532 0.034043 0.038257 4.4955 0.0015054 0.0042535 -0.0035827 0.0058911 -0.0083501 -0.024603 -7.0417e-05 -0.020011 0.0022238 0 -0.087459 0 0.00027907 0.00039813 0.00026323 -0.0008034 -1.4819 0.039621 0.030394 0.028937 0.032206 0.037949 0.041587 0.044145 0.041888 0.023041 0.026888 0.042759 -0.23235 0.069747 -0.043443 -0.093132 -0.094178 -0.15842 -0.07061 -0.13413 -0.07479 -0.050322 -0.078564
0.90234 0.026812 0.027686 0.025331 0.029356 0 0.029184 0.031901 0.030881 0.042056 0.036127 0.038501 4.5988 0.0040572 0.0071243 -0.0051404 0.0014911 -0.0077257 -0.020684 -0.0013307 -0.017655 0.0027081 0 -0.093088 0 -0.00038181 -0.0017752 0.00018069 8.3725e-05 -1.4802 0.040859 0.026715 0.02483 0.035108 0.03967 0.041834 0.04713 0.040509 0.027701 0.043357 0.040576 -0.21042 0.090632 -0.029539 -0.058578 -0.081922 -0.15104 -0.058536 -0.13634 -0.066893 -0.036524 -0.081647
0.90625 0.026421 0.024894 0.023327 0.02774 0 0.024971 0.027534 0.033107 0.040991 0.037791 0.038343 4.6959 0.0051138 0.0047201 -0.0054607 -0.0025088 -0.0098073 -0.018739 -0.002987 -0.020721 0.0055221 0 -0.10099 0 -0.00036934 -0.001211 0.00038969 0.0013389 -1.4546 0.038139 0.024543 0.024467 0.036575 0.040156 0.040921 0.044708 0.038635 0.040117 0.056599 0.036922 -0.18783 0.11748 -0.015478 -0.025588 -0.065454 -0.13869 -0.049431 -0.13274 -0.05904 -0.020039 -0.09066
0.91016 0.025945 0.022733 0.022034 0.024174 0 0.020421 0.024558 0.032986 0.036954 0.036488 0.039796 4.7995 0.0021945 -0.0010841 -0.0044751 -0.0042224 -0.015693 -0.019512 -0.0046542 -0.028891 0.0083034 0 -0.10671 0 0.00047058 0.0014201 0.00080226 0.0016456 -1.3997 0.034914 0.023801 0.0257 0.034628 0.037862 0.037978 0.037606 0.039224 0.053453 0.069055 0.03189 -0.16731 0.14969 -0.0013915 0.0046086 -0.048053 -0.1234 -0.042621 -0.12493 -0.053682 -0.00408 -0.10204
0.91406 0.024974 0.020541 0.021808 0.019941 0 0.016556 0.024858 0.029426 0.032817 0.030767 0.042511 4.9203 -0.0031497 -0.0048253 -0.0025649 -0.0028894 -0.02281 -0.021143 -0.0059969 -0.037196 0.0088568 0 -0.10632 0 0.0012599 0.0027352 0.0010185 0.00038922 -1.2986 0.034234 0.022759 0.024592 0.028965 0.032418 0.032429 0.029173 0.041544 0.059846 0.083019 0.025459 -0.15115 0.18595 0.012486 0.030984 -0.032812 -0.10739 -0.037201 -0.11493 -0.052509 0.0085741 -0.10928
0.91797 0.022881 0.017591 0.021977 0.017501 0 0.014881 0.026797 0.023701 0.029757 0.023365 0.04354 5.0557 -0.0068566 -0.0035337 -0.00038646 0.00059614 -0.026995 -0.021582 -0.0067924 -0.040174 0.0068523 0 -0.099722 0 0.0011362 0.00076848 0.00074105 -0.0015651 -1.1545 0.035123 0.019939 0.020065 0.022194 0.026157 0.026035 0.022702 0.042033 0.056424 0.10175 0.017015 -0.14249 0.22288 0.025427 0.0518 -0.024231 -0.09445 -0.031443 -0.10667 -0.056623 0.01439 -0.10811
0.92188 0.019155 0.014112 0.021674 0.017756 0 0.015779 0.02703 0.018067 0.026754 0.019356 0.040125 5.1924 -0.0065385 0.0002077 0.0012873 0.0040873 -0.02638 -0.020399 -0.0070761 -0.036869 0.0038361 0 -0.089873 0 0.00029125 -0.0025657 0.00011695 -0.0026093 -0.99583 0.033717 0.015933 0.015216 0.017983 0.022105 0.021723 0.019225 0.037931 0.046011 0.12558 0.0054447 -0.14072 0.2535 0.03542 0.06619 -0.023453 -0.088271 -0.023075 -0.10442 -0.061809 0.014013 -0.099045
0.92578 0.014017 0.010927 0.020147 0.018665 0 0.017201 0.02399 0.014053 0.022589 0.02063 0.032501 5.3211 -0.0036736 0.0015222 0.001855 0.0054774 -0.022966 -0.018336 -0.0073137 -0.031685 0.001776 0 -0.078892 0 -0.00027452 -0.0036872 -0.00039361 -0.0019827 -0.84531 0.027866 0.012819 0.013665 0.017506 0.020494 0.02033 0.017499 0.029604 0.033039 0.15128 -0.0093182 -0.14187 0.27528 0.041437 0.075178 -0.026588 -0.087841 -0.011721 -0.10709 -0.063491 0.011483 -0.085146
0.92969 0.008659 0.0083878 0.016592 0.016844 0 0.015608 0.019123 0.011839 0.017493 0.022971 0.023648 5.4463 -0.0015933 -0.0011902 0.0011895 0.0040967 -0.020297 -0.015868 -0.0081809 -0.030086 0.0015459 0 -0.0657 0 1.0473e-05 -0.0015809 -0.00049046 -0.00054655 -0.68998 0.019709 0.011495 0.014986 0.017987 0.018089 0.019343 0.015488 0.019595 0.020159 0.17648 -0.027296 -0.14336 0.28702 0.042819 0.079087 -0.030893 -0.091938 0.0028487 -0.11296 -0.05903 0.0092542 -0.067903
0.93359 0.0045744 0.0060774 0.010512 0.010652 0 0.0089658 0.014663 0.010593 0.012479 0.019794 0.016294 5.5784 -0.0018401 -0.0048033 -0.00031052 0.0011538 -0.019809 -0.012877 -0.0097945 -0.033221 0.0025701 0 -0.047764 0 0.00057362 0.0010428 -0.00032502 0.00011288 -0.4946 0.013107 0.010109 0.014565 0.015307 0.01156 0.015501 0.011651 0.010264 0.0088575 0.19859 -0.048278 -0.14245 0.28829 0.039192 0.078429 -0.033332 -0.098714 0.020679 -0.11952 -0.046226 0.0097977 -0.046441
0.9375 0.0023529 0.0035609 0.0026963 0.0018661 0 -0.00083831 0.010786 0.0089138 0.0075538 0.0090069 0.010442 5.7189 -0.0030321 -0.0054849 -0.0019527 -0.0011641 -0.019608 -0.0095734 -0.011075 -0.036615 0.0036874 0 -0.024657 0 0.00039724 0.0010144 -0.0002872 -0.00068139 -0.24686 0.0089628 0.0059204 0.0084764 0.008148 0.0012938 0.008325 0.0053828 0.0027248 0.0013492 0.21188 -0.071318 -0.13386 0.27878 0.030453 0.073694 -0.028717 -0.10332 0.042175 -0.11977 -0.022483 0.016793 -0.020704
0.94141 0.0010708 0.0010187 -0.0045218 -0.0055867 0 -0.0087359 0.0055882 0.0052494 0.0014265 -0.0045184 0.0039315 5.8564 -0.0031536 -0.0031663 -0.0030552 -0.0012366 -0.016657 -0.0069303 -0.010224 -0.034123 0.0042764 0 0.00079391 0 -0.00069428 -0.0015708 -0.00053025 -0.0020535 0.019396 0.0040576 -0.0011091 -0.0017741 -0.00076504 -0.0087326 0.0004054 -0.0028686 -0.002679 -0.00061933 0.21693 -0.093659 -0.1189 0.26528 0.020661 0.067467 -0.019688 -0.10273 0.065138 -0.11157 0.0047795 0.027504 0.0057096
0.94531 -0.00095998 -0.0011347 -0.0088031 -0.0086379 0 -0.010254 -0.0021583 -0.0013093 -0.0067472 -0.013755 -0.0048112 5.9787 -0.0021912 -0.0012628 -0.0032003 0.00097259 -0.0098692 -0.005702 -0.0063029 -0.023391 0.0046131 0 0.024911 0 -0.0017208 -0.0036056 -0.00077019 -0.0025577 0.25414 -0.0050558 -0.0072854 -0.010064 -0.0076809 -0.014947 -0.0058431 -0.011491 -0.0061714 0.0006533 0.21458 -0.11424 -0.099754 0.24984 0.011474 0.059994 -0.010129 -0.096988 0.087993 -0.096071 0.030859 0.039417 0.027217
0.94922 -0.004641 -0.0030422 -0.010007 -0.0073226 0 -0.0053343 -0.010927 -0.0099963 -0.015768 -0.016398 -0.014922 6.0885 -0.0019427 -0.0023376 -0.0024832 0.0040763 -0.0010836 -0.005309 -0.00043175 -0.0079059 0.005249 0 0.046058 0 -0.0016213 -0.0027706 -0.00059212 -0.0016722 0.44113 -0.017546 -0.0086364 -0.011616 -0.01163 -0.017558 -0.010878 -0.018195 -0.0092063 -0.0016125 0.20569 -0.13239 -0.078762 0.23356 0.0038537 0.050943 -0.0040455 -0.086809 0.10902 -0.075245 0.051735 0.050218 0.041208
0.95313 -0.0091707 -0.0053506 -0.010509 -0.0046196 0 0.001119 -0.017612 -0.018191 -0.023001 -0.016301 -0.023948 6.2016 -0.0034758 -0.0050918 -0.0016479 0.0063113 0.0065941 -0.0043638 0.0049091 0.0059498 0.0061508 0 0.064751 0 -0.000475 -0.0002227 6.4431e-05 -0.0002141 0.60745 -0.028439 -0.0055606 -0.0080002 -0.014694 -0.019587 -0.016788 -0.021453 -0.014323 -0.013083 0.19132 -0.14757 -0.059907 0.21647 -0.0017111 0.038708 -0.0082893 -0.074186 0.12508 -0.053293 0.061764 0.056457 0.050854
0.95703 -0.012652 -0.0082229 -0.012719 -0.0042028 0 0.0026845 -0.020596 -0.02286 -0.026558 -0.018302 -0.030206 6.331 -0.0055688 -0.0061062 -0.0017295 0.0066704 0.011124 -0.0024664 0.0081323 0.014009 0.0065585 0 0.081394 0 0.0005593 0.00099917 0.00076953 0.00064572 0.77896 -0.033363 -0.0033518 -0.0057685 -0.018612 -0.022903 -0.023686 -0.02184 -0.022938 -0.031612 0.17443 -0.1606 -0.049361 0.1958 -0.0078883 0.019229 -0.030465 -0.064459 0.13076 -0.039257 0.057111 0.054895 0.062266
0.96094 -0.013672 -0.010781 -0.016185 -0.0077875 0 -0.0036578 -0.021092 -0.022776 -0.026595 -0.0227 -0.034086 6.4716 -0.0061125 -0.0038939 -0.003106 0.0054648 0.012495 -0.00094026 0.010065 0.017221 0.0057677 0 0.09492 0 0.00051183 -0.00024935 0.00097568 0.00057956 0.9356 -0.032702 -0.0072671 -0.0098758 -0.022027 -0.02597 -0.028476 -0.021647 -0.032946 -0.047501 0.15813 -0.17274 -0.047172 0.17038 -0.017556 -0.0078466 -0.065865 -0.059681 0.12592 -0.035405 0.043126 0.047607 0.078535
0.96484 -0.012451 -0.012009 -0.017712 -0.013863 0 -0.014964 -0.021348 -0.019591 -0.024594 -0.02565 -0.037197 6.6051 -0.0047008 -0.00032175 -0.0047216 0.0040832 0.012066 -0.0012323 0.012875 0.020202 0.0040066 0 0.10401 0 -0.00038514 -0.0019225 0.0005284 0.00023574 1.0247 -0.030771 -0.016851 -0.018543 -0.021961 -0.025821 -0.028011 -0.022708 -0.039493 -0.052031 0.14414 -0.1839 -0.052823 0.14002 -0.032062 -0.042364 -0.11057 -0.060126 0.11035 -0.041831 0.022952 0.035874 0.096545
0.96875 -0.010684 -0.012244 -0.014917 -0.018726 0 -0.024281 -0.022122 -0.016662 -0.021956 -0.024474 -0.040488 6.7195 -0.0031127 0.0019308 -0.0046053 0.0040783 0.011404 -0.0027639 0.017301 0.026952 0.0023705 0 0.10887 0 -0.0010585 -0.0014601 -0.00018994 0.00033973 1.0229 -0.031223 -0.025607 -0.024858 -0.017987 -0.021799 -0.023179 -0.024561 -0.039268 -0.04587 0.13413 -0.19362 -0.065074 0.10516 -0.052209 -0.083426 -0.15949 -0.065373 0.084541 -0.057464 0.00016115 0.02127 0.10952
0.97266 -0.01041 -0.013321 -0.0095904 -0.019336 0 -0.025929 -0.022543 -0.016656 -0.01971 -0.021197 -0.043166 6.8221 -0.002978 0.0023233 -0.0017502 0.0060435 0.011541 -0.0031587 0.021253 0.037325 0.0017632 0 0.1108 0 -0.00082577 0.00097524 -0.00060853 0.00090693 0.97504 -0.033745 -0.026894 -0.023601 -0.014012 -0.016733 -0.018906 -0.025099 -0.034083 -0.037959 0.13181 -0.1988 -0.080794 0.068582 -0.077544 -0.12748 -0.20073 -0.073106 0.049955 -0.078073 -0.018906 0.0063742 0.11249
0.97656 -0.012863 -0.016795 -0.0068617 -0.016107 0 -0.020245 -0.022243 -0.019949 -0.019071 -0.020146 -0.043061 6.9315 -0.003465 0.0022052 0.0023133 0.0090384 0.012714 -0.0011102 0.021708 0.047036 0.0020154 0 0.10984 0 -4.3537e-05 0.0027031 -0.00045721 0.0014068 0.95894 -0.03511 -0.020486 -0.016619 -0.015012 -0.014358 -0.019523 -0.023266 -0.029298 -0.035505 0.1366 -0.19685 -0.094311 0.036568 -0.1014 -0.16655 -0.22552 -0.0788 0.014782 -0.094903 -0.030847 -0.0066849 0.10556
0.98047 -0.017892 -0.022019 -0.01045 -0.0133 0 -0.013927 -0.022622 -0.024872 -0.021113 -0.022805 -0.037956 7.0579 -0.0019998 0.0022455 0.0042376 0.011183 0.014396 0.0013783 0.018205 0.051192 0.0023296 0 0.104 0 0.00048557 0.0018475 5.5874e-05 0.0015104 1.0093 -0.032721 -0.013284 -0.011534 -0.021873 -0.016042 -0.024373 -0.020849 -0.028103 -0.03595 0.14658 -0.18729 -0.10398 0.011956 -0.11952 -0.19698 -0.2335 -0.081444 -0.016666 -0.1052 -0.036173 -0.017766 0.092666
0.98438 -0.023962 -0.026335 -0.018722 -0.016021 0 -0.015056 -0.025176 -0.029086 -0.025229 -0.026255 -0.027206 7.1912 0.0025136 0.0014202 0.0018128 0.011201 0.015685 0.00053414 0.014108 0.048555 0.0026828 0 0.091974 0 0.00050706 -0.00038568 0.00049717 0.0014407 1.0826 -0.026734 -0.013319 -0.015023 -0.029971 -0.020198 -0.028506 -0.021114 -0.027901 -0.030209 0.15986 -0.17019 -0.10926 -0.0035955 -0.12895 -0.21659 -0.22555 -0.081041 -0.041616 -0.10796 -0.035673 -0.026927 0.078292
0.98828 -0.028642 -0.0274 -0.025821 -0.025592 0 -0.026115 -0.028802 -0.030743 -0.02842 -0.026836 -0.013103 7.3114 0.0076317 -0.0009588 -0.0035262 0.0096552 0.016037 -0.0049079 0.013813 0.043043 0.0044182 0 0.076606 0 0.00048332 -0.0012588 0.00061052 0.0015705 1.1019 -0.019325 -0.022559 -0.026715 -0.033248 -0.024319 -0.027756 -0.025376 -0.023398 -0.014096 0.17352 -0.14627 -0.11034 -0.0087053 -0.12654 -0.22344 -0.20428 -0.078534 -0.057292 -0.10331 -0.030852 -0.034446 0.065435
0.99219 -0.029658 -0.025257 -0.026958 -0.03712 0 -0.040574 -0.02978 -0.02899 -0.027342 -0.024232 -0.0010194 7.4075 0.0091289 -0.0031872 -0.0074708 0.0085836 0.015781 -0.011345 0.018424 0.040926 0.0088345 0 0.064625 0 0.00082657 0.00011845 0.00049855 0.0018917 1.033 -0.012999 -0.034865 -0.038891 -0.02965 -0.026833 -0.02274 -0.031008 -0.01358 0.0045983 0.1808 -0.1206 -0.11058 -0.0056098 -0.11202 -0.21959 -0.17965 -0.078183 -0.063063 -0.096509 -0.025317 -0.040892 0.055837
0.99609 -0.026289 -0.02195 -0.022597 -0.042049 0 -0.04668 -0.025254 -0.024202 -0.021763 -0.021005 0.0028409 7.4872 0.0050862 -0.0025219 -0.0066532 0.0095694 0.015748 -0.01303 0.024355 0.045687 0.01494 0 0.061638 0 0.0012581 0.0017996 0.00046179 0.0020656 0.9107 -0.0098306 -0.040598 -0.042016 -0.022411 -0.027058 -0.0177 -0.033121 -0.0046589 0.011748 0.17979 -0.099282 -0.11358 -0.0020814 -0.094309 -0.21403 -0.16091 -0.081989 -0.065286 -0.093487 -0.021474 -0.046791 0.050737
1 -0.020184 -0.019245 -0.01745 -0.03457 0 -0.036507 -0.016657 -0.018091 -0.0156 -0.018696 -0.0042501 7.5669 -0.0018635 0.0011744 -0.001923 0.011979 0.016255 -0.0076128 0.026507 0.054791 0.019089 0 0.067069 0 0.0011413 0.001568 0.00068589 0.0019378 0.79292 -0.0112 -0.033813 -0.031708 -0.016326 -0.024509 -0.015848 -0.028526 -0.0047999 7.9757e-05 0.17018 -0.084847 -0.12052 -0.0017228 -0.078077 -0.21061 -0.15069 -0.089804 -0.066809 -0.096009 -0.019707 -0.052118 0.050651
1.0039 -0.014586 -0.017045 -0.015645 -0.016969 0 -0.013391 -0.0090764 -0.013146 -0.013644 -0.016008 -0.018125 7.6567 -0.0065497 0.0042784 0.0023527 0.013234 0.016579 0.0011382 0.022907 0.061422 0.01775 0 0.074321 0 0.00035715 -0.00023147 0.0010654 0.0017743 0.7029 -0.0167 -0.016638 -0.012225 -0.013356 -0.019399 -0.016419 -0.018504 -0.015441 -0.023312 0.15253 -0.078938 -0.13198 -0.007603 -0.067624 -0.21245 -0.1502 -0.10069 -0.070142 -0.10483 -0.019984 -0.056817 0.054572
1.0078 -0.0121 -0.014174 -0.01716 0.00086341 0 0.0089137 -0.0068143 -0.011181 -0.016828 -0.011621 -0.028978 7.7539 -0.0056652 0.0030568 0.0024898 0.011152 0.015736 0.006481 0.016196 0.060081 0.011179 0 0.076245 0 -0.00042354 -0.0011809 0.0012978 0.0018686 0.62331 -0.022955 0.0018177 0.0057046 -0.012053 -0.013786 -0.016201 -0.0081551 -0.028404 -0.042409 0.12918 -0.082565 -0.14761 -0.023816 -0.069321 -0.22278 -0.15835 -0.11083 -0.078073 -0.11864 -0.021304 -0.060642 0.059895
1.0117 -0.012697 -0.010349 -0.01877 0.0081375 0 0.015852 -0.0096571 -0.011943 -0.021068 -0.0076345 -0.02795 7.8518 -0.00040408 -0.0016721 -0.00099782 0.0062056 0.013832 0.0047017 0.010721 0.051348 0.0040769 0 0.070527 0 -0.00046669 3.4365e-05 0.0011466 0.002046 0.53941 -0.024773 0.010947 0.011419 -0.01053 -0.010963 -0.01326 -0.0031096 -0.032486 -0.044976 0.10788 -0.088281 -0.16291 -0.047247 -0.081076 -0.23694 -0.1656 -0.11386 -0.088511 -0.12992 -0.021129 -0.063829 0.063404
1.0156 -0.013798 -0.0068695 -0.017776 0.0011879 0 0.0034134 -0.013633 -0.013255 -0.021199 -0.0082055 -0.014503 7.9487 0.0048824 -0.0047346 -0.0041612 0.0014204 0.012371 -0.0018943 0.0085457 0.0415 0.0018241 0 0.060078 0 0.0001627 0.0018119 0.00065024 0.0017858 0.46823 -0.019174 0.0053237 0.0014391 -0.0089456 -0.012495 -0.0086597 -0.0060072 -0.023414 -0.030746 0.092542 -0.089855 -0.1751 -0.073015 -0.097018 -0.2495 -0.16647 -0.10815 -0.098026 -0.13456 -0.018389 -0.066618 0.062521
1.0195 -0.01253 -0.0052038 -0.014249 -0.013497 0 -0.018063 -0.015132 -0.012869 -0.016032 -0.01401 0.0019976 8.0477 0.0063988 -0.0022565 -0.0038073 -0.00017906 0.012854 -0.0076006 0.0084836 0.037197 0.005501 0 0.049103 0 0.00066556 0.001562 0.00011116 0.00089935 0.43349 -0.00887 -0.011161 -0.017317 -0.0086732 -0.015847 -0.0048902 -0.014662 -0.0075202 -0.0093523 0.085173 -0.083349 -0.18271 -0.09782 -0.11296 -0.25684 -0.15813 -0.093403 -0.1042 -0.13045 -0.012545 -0.06899 0.056209
1.0234 -0.008128 -0.005221 -0.009914 -0.023816 0 -0.03129 -0.013821 -0.010363 -0.009167 -0.019312 0.0089926 8.1482 0.0035596 0.0034167 -0.00068318 0.0018137 0.015018 -0.0084359 0.008548 0.03989 0.010724 0 0.039675 0 0.00044372 -0.00094983 -0.00012381 -7.2658e-05 0.41931 -0.0009133 -0.02671 -0.03108 -0.0097004 -0.015955 -0.0034203 -0.022692 0.0040886 0.0076546 0.087082 -0.065049 -0.18463 -0.11808 -0.12417 -0.25536 -0.13861 -0.070287 -0.10447 -0.11628 -0.0033042 -0.070817 0.045567
1.0273 -0.002289 -0.0051854 -0.0057618 -0.020842 0 -0.02515 -0.011581 -0.0071533 -0.0048558 -0.016458 0.0008675 8.242 -0.001263 0.0056479 0.0016101 0.0050067 0.016708 -0.00469 0.008491 0.044919 0.01184 0 0.03188 0 -0.00021112 -0.0030445 7.9429e-05 -0.00032321 0.36766 -0.00066387 -0.028933 -0.0283 -0.0098308 -0.01005 -0.0039961 -0.022697 0.0048356 0.013094 0.097619 -0.031105 -0.18101 -0.12796 -0.12306 -0.24059 -0.10849 -0.043687 -0.095478 -0.093355 0.0089113 -0.070768 0.033944
1.0313 0.0027035 -0.0034709 -0.0014015 -0.0052884 0 -0.0031393 -0.0094242 -0.0046874 -0.0035752 -0.0039853 -0.01603 8.3211 -0.0049333 0.00076206 0.00060811 0.0065615 0.015797 0.00078646 0.0094646 0.045872 0.0074954 0 0.025711 0 -0.00049045 -0.0021953 0.00054892 0.00035184 0.23303 -0.0065628 -0.014024 -0.0084417 -0.0067981 -0.00084544 -0.0055372 -0.011111 -0.003106 0.0059945 0.10874 0.0081939 -0.17695 -0.13074 -0.11411 -0.22003 -0.077791 -0.021374 -0.082371 -0.07074 0.020964 -0.068186 0.025637
1.0352 0.0060181 2.4018e-05 0.0035634 0.013071 0 0.019565 -0.0063017 -0.0028381 -0.0020986 0.010661 -0.028107 8.3892 -0.0055422 -0.0074333 -0.002486 0.0057019 0.012307 0.0057076 0.011657 0.040069 0.001916 0 0.021232 0 -3.6535e-05 0.00092854 0.00094638 0.0012827 0.03476 -0.011186 0.0091922 0.016513 -0.0007372 0.0057703 -0.0067391 0.0080134 -0.012178 -0.0088348 0.1169 0.047213 -0.17473 -0.12839 -0.10079 -0.19754 -0.051043 -0.0061362 -0.068114 -0.05232 0.031083 -0.062617 0.022934
1.0391 0.0084421 0.0042274 0.0084428 0.022522 0 0.027904 -0.00098745 -0.00025466 0.0023955 0.017662 -0.025231 8.4625 -0.0030419 -0.011352 -0.0042814 0.0039892 0.0085478 0.0093985 0.013271 0.030299 0.00052557 0 0.016813 0 0.00065749 0.0031448 0.0010164 0.001605 -0.15625 -0.0079738 0.024971 0.030233 0.0059022 0.0066275 -0.0058296 0.024005 -0.015701 -0.022031 0.11911 0.080551 -0.17619 -0.12314 -0.086871 -0.17674 -0.032093 0.00022055 -0.055586 -0.041192 0.037569 -0.053874 0.023431
1.043 0.010811 0.008244 0.012216 0.017875 0 0.018169 0.005703 0.0038783 0.0090671 0.014275 -0.0084895 8.5566 0.0011591 -0.007796 -0.0028169 0.0033449 0.0070936 0.011506 0.012389 0.021731 0.0044323 0 0.0087545 0 0.00085784 0.0023878 0.00073438 0.0011346 -0.28677 0.0028367 0.022946 0.024424 0.010768 0.004618 -0.00095113 0.026495 -0.011334 -0.023375 0.11139 0.099704 -0.18359 -0.11836 -0.078759 -0.16263 -0.026197 -0.0038287 -0.04918 -0.04108 0.037351 -0.041878 0.020686
1.0469 0.012738 0.011885 0.014919 0.0042696 0 0.00014476 0.011334 0.0088184 0.014557 0.0072451 0.011239 8.6714 0.0049448 -0.0014623 0.00063235 0.0040109 0.0086132 0.010925 0.0094675 0.017246 0.0094892 0 -0.0057592 0 0.00043123 -5.0591e-05 0.00024727 0.00045394 -0.37114 0.014751 0.0071221 0.0056111 0.013474 0.0057103 0.0079617 0.013976 -0.00066879 -0.0084955 0.094448 0.10125 -0.19567 -0.11754 -0.081292 -0.15612 -0.032704 -0.013635 -0.050585 -0.049397 0.02894 -0.029063 0.0089085
1.0508 0.013176 0.014921 0.017487 -0.0064587 0 -0.010862 0.014415 0.013136 0.016821 0.0056442 0.022237 8.7904 0.0063693 0.00031325 0.0031767 0.0044857 0.011545 0.0066494 0.0071245 0.015393 0.010731 0 -0.025112 0 -9.0988e-05 -0.0012739 -0.00029359 0.00016036 -0.46747 0.02114 -0.0068684 -0.0097239 0.015036 0.012588 0.017636 -0.0035224 0.012438 0.016139 0.07262 0.090823 -0.20929 -0.12043 -0.091819 -0.15312 -0.046196 -0.024367 -0.056803 -0.060502 0.01443 -0.017978 -0.011912
1.0547 0.012067 0.016479 0.020034 -0.0043854 0 -0.0054918 0.01589 0.016303 0.017081 0.011912 0.020844 8.8946 0.0046344 -0.0042454 0.0031894 0.0033018 0.013601 -0.00062148 0.0071153 0.012229 0.0073148 0 -0.043706 0 -0.00023194 -0.0002747 -0.00081639 0.00020631 -0.60895 0.020732 -0.0048215 -0.008149 0.016111 0.021592 0.022967 -0.011438 0.023133 0.036338 0.04823 0.072004 -0.22273 -0.12641 -0.10795 -0.15089 -0.063844 -0.034138 -0.06579 -0.071366 -0.0047604 -0.010317 -0.035432
1.0586 0.010964 0.015816 0.02096 0.010973 0 0.013283 0.017739 0.019022 0.017993 0.02047 0.013489 8.9797 0.00070902 -0.0094532 0.001323 0.00070928 0.013366 -0.008415 0.0080177 0.0048943 0.0028059 0 -0.056838 0 -0.00012296 0.0011141 -0.0012555 0.00010748 -0.76855 0.017684 0.013746 0.01013 0.016477 0.026214 0.021358 -0.0024843 0.027467 0.041176 0.023671 0.049033 -0.23435 -0.13443 -0.12651 -0.14649 -0.082723 -0.041635 -0.07518 -0.079121 -0.026785 -0.0076675 -0.054014
1.0625 0.011652 0.013682 0.01853 0.029846 0 0.032941 0.020505 0.021965 0.020675 0.024575 0.011082 9.0579 -0.003076 -0.00867 -0.00087689 -0.0013882 0.010628 -0.014258 0.0066576 -0.0061884 0.0009552 0 -0.064966 0 -0.00021285 0.00083573 -0.0014506 -0.00029724 -0.89394 0.017256 0.035023 0.031766 0.016209 0.023505 0.015878 0.017084 0.025416 0.03255 0.0025398 0.029203 -0.24212 -0.14162 -0.14028 -0.13513 -0.098823 -0.047539 -0.080761 -0.080132 -0.047217 -0.013435 -0.064784
1.0664 0.014188 0.012265 0.013372 0.039136 0 0.040658 0.022835 0.024676 0.024169 0.023248 0.020639 9.1451 -0.0044631 -0.0017741 -0.0026011 -0.0010636 0.0057816 -0.017339 0.0019576 -0.017816 0.0019338 0 -0.072428 0 -0.00056781 -0.00063271 -0.0012008 -0.00053608 -0.96743 0.021842 0.042645 0.041164 0.016551 0.016901 0.013436 0.032915 0.022359 0.023465 -0.014826 0.015174 -0.24775 -0.14539 -0.14629 -0.119 -0.11149 -0.05528 -0.082239 -0.077472 -0.062515 -0.024882 -0.070819
1.0703 0.016581 0.013218 0.0086935 0.032289 0 0.032182 0.023463 0.026104 0.027373 0.020936 0.040231 9.247 -0.0027592 0.0048217 -0.0037909 0.0020008 -0.00046738 -0.018385 -0.0032529 -0.026268 0.0030511 0 -0.081856 0 -0.0007241 -0.00092433 -0.00047532 -8.254e-05 -1.02 0.030291 0.031293 0.032573 0.01884 0.01293 0.01892 0.035096 0.025672 0.025747 -0.028534 0.0062033 -0.2522 -0.14467 -0.14467 -0.10023 -0.12087 -0.06583 -0.080318 -0.073308 -0.071664 -0.040228 -0.076574
1.0742 0.016628 0.015741 0.0074076 0.014605 0 0.014339 0.022908 0.026103 0.030352 0.02144 0.060242 9.3567 0.00077197 0.0054081 -0.0041611 0.0062202 -0.0067795 -0.018405 -0.0049155 -0.029556 0.0025808 0 -0.090679 0 -0.00032383 0.00097574 0.00043355 0.00087065 -1.0849 0.039425 0.010473 0.013781 0.022573 0.015422 0.030632 0.02625 0.037782 0.038921 -0.038614 0.0011688 -0.25602 -0.13859 -0.13598 -0.080614 -0.12701 -0.079231 -0.075639 -0.069383 -0.074218 -0.057728 -0.08276
1.0781 0.014051 0.017075 0.0091123 -0.00046566 0 -0.00015681 0.022581 0.025797 0.033165 0.023771 0.069587 9.4654 0.0038611 0.0010659 -0.0031003 0.0092153 -0.011133 -0.018063 -0.002215 -0.028437 0.0018599 0 -0.093849 0 0.00029056 0.0030611 0.0010335 0.0014386 -1.1483 0.045474 -0.0039964 -0.00077492 0.025159 0.022747 0.041447 0.017868 0.052174 0.051283 -0.044723 -0.0020968 -0.2593 -0.12578 -0.12151 -0.062393 -0.12952 -0.094142 -0.068924 -0.067775 -0.069981 -0.0748 -0.086174
1.082 0.010733 0.015206 0.01045 -0.001557 0 -0.0017907 0.022441 0.026094 0.034159 0.024339 0.062765 9.5725 0.0047065 -0.0021731 -0.00079483 0.0093974 -0.011851 -0.018117 0.0012017 -0.025807 0.0032161 0 -0.089584 0 0.00036061 0.0025127 0.00098447 0.00094533 -1.1553 0.045137 -0.0026209 -0.0012355 0.024137 0.029857 0.044577 0.018892 0.057639 0.051788 -0.04647 -0.0068019 -0.25957 -0.10561 -0.10465 -0.045741 -0.12733 -0.10408 -0.059977 -0.068829 -0.061644 -0.086989 -0.084186
1.0859 0.0088887 0.010945 0.0087207 0.01174 0 0.0091178 0.020444 0.026071 0.030815 0.021831 0.043398 9.6839 0.0029226 -0.00056354 0.0011584 0.007007 -0.0090434 -0.019546 0.00091704 -0.024816 0.0065023 0 -0.081264 0 -0.0003803 -0.00076665 0.00037949 -0.0002911 -1.0641 0.037343 0.011488 0.010877 0.019634 0.03234 0.038542 0.0277 0.048077 0.04044 -0.044976 -0.012891 -0.25451 -0.080242 -0.08737 -0.027755 -0.12077 -0.10529 -0.047815 -0.070086 -0.052499 -0.092727 -0.078207
1.0898 0.009111 0.0070721 0.0048419 0.028456 0 0.02285 0.014934 0.023461 0.022861 0.018425 0.021957 9.8025 -0.00045305 0.0032833 0.0010216 0.0040417 -0.0049113 -0.022477 -0.0035056 -0.026683 0.0087372 0 -0.073097 0 -0.0012772 -0.0036677 -0.00031879 -0.0012073 -0.88677 0.025108 0.026416 0.024676 0.014333 0.028851 0.027275 0.034598 0.028647 0.027071 -0.040718 -0.019406 -0.24234 -0.050329 -0.069738 -0.0063083 -0.10979 -0.096081 -0.031232 -0.069816 -0.043382 -0.090697 -0.071785
1.0938 0.010168 0.0054331 0.0023446 0.034688 0 0.027538 0.0072824 0.017075 0.013814 0.016281 0.0088661 9.9225 -0.0036415 0.0039883 -0.0010893 0.0030529 -0.0022386 -0.025162 -0.007926 -0.029696 0.0075158 0 -0.064751 0 -0.0014077 -0.0032507 -0.00064473 -0.0010442 -0.67393 0.01474 0.030708 0.028354 0.01091 0.020983 0.016244 0.031355 0.011701 0.02087 -0.034298 -0.025031 -0.22159 -0.016591 -0.051432 0.02057 -0.094576 -0.075718 -0.0091188 -0.066273 -0.034645 -0.079845 -0.065511
1.0977 0.01039 0.0051922 0.0034883 0.02419 0 0.018008 0.0013786 0.0085527 0.0082535 0.014431 0.0074152 10.034 -0.0050534 5.814e-05 -0.0030178 0.0053741 -0.0023121 -0.024966 -0.0079359 -0.030424 0.0041107 0 -0.051516 0 -0.00062941 -9.6537e-05 -0.00047342 -7.1182e-05 -0.46642 0.011251 0.020706 0.017642 0.0096372 0.011941 0.008707 0.018205 0.0059117 0.021944 -0.026698 -0.026405 -0.18952 0.020615 -0.030512 0.055608 -0.07567 -0.044931 0.020648 -0.056077 -0.024402 -0.056997 -0.055016
1.1016 0.0089592 0.0040754 0.0067975 0.0028437 0 -0.00034123 3.643e-05 0.0012777 0.0071637 0.010363 0.011555 10.136 -0.0041116 -0.0043501 -0.0028346 0.0099023 -0.0042012 -0.021017 -0.0034304 -0.026514 0.0023246 0 -0.030051 0 0.00019957 0.0023347 -4.6071e-05 0.00076267 -0.26839 0.013349 0.001907 -0.0013787 0.0085098 0.0050782 0.0047688 0.0025125 0.0089684 0.022668 -0.019074 -0.023092 -0.1517 0.059598 -0.0063615 0.093456 -0.056476 -0.013634 0.054036 -0.040177 -0.0092622 -0.025736 -0.03509
1.1055 0.0059201 0.0010407 0.0086275 -0.016139 0 -0.015624 0.0021097 -0.0025897 0.0065851 0.0040566 0.010613 10.237 -0.0015943 -0.004447 -0.0011088 0.013551 -0.0060177 -0.015581 0.0014667 -0.018822 0.0041627 0 -0.0029988 0 0.00013424 0.0016143 0.00030438 0.00081397 -0.064596 0.013517 -0.015037 -0.01667 0.0054291 0.0022477 0.0025539 -0.0080759 0.010668 0.015753 -0.010998 -0.016543 -0.11272 0.099799 0.020277 0.12876 -0.038729 0.012675 0.087306 -0.02016 0.012186 0.010666 -0.0059159
1.1094 0.0014586 -0.0027259 0.0068172 -0.022119 0 -0.018481 0.0035171 -0.0039048 0.0015623 -0.0012891 -0.0022523 10.348 0.00082877 -0.000461 -0.00035865 0.013437 -0.0067757 -0.011989 0.0028911 -0.01085 0.0073461 0 0.023048 0 -0.00081871 -0.0010484 0.00043578 0.00029723 0.14906 0.0044615 -0.0208 -0.018787 -1.489e-05 0.0022532 -0.00047885 -0.011004 0.0028813 0.00024374 -0.0015964 -0.008237 -0.076154 0.14095 0.048491 0.15704 -0.023516 0.030442 0.11748 0.0027523 0.040557 0.049459 0.025326
1.1133 -0.0042876 -0.0054929 0.0023503 -0.014329 0 -0.0091069 0.0011057 -0.0053807 -0.0085971 -0.0034149 -0.024264 10.47 0.0017318 0.0027638 -0.0020398 0.0092797 -0.0069399 -0.010908 0.0011439 -0.0056956 0.0077412 0 0.043854 0 -0.0017022 -0.0024543 0.00043045 -8.644e-05 0.3608 -0.013587 -0.01315 -0.0078226 -0.0066557 0.0010012 -0.006558 -0.0089824 -0.013404 -0.019026 0.010874 -0.00047842 -0.046531 0.18289 0.076713 0.17232 -0.011883 0.036093 0.14072 0.027009 0.076008 0.086898 0.049526
1.1172 -0.010655 -0.0071791 -0.0024762 -0.001594 0 0.0030877 -0.004763 -0.0089191 -0.019496 -0.0048772 -0.044592 10.59 0.00093456 0.0015777 -0.0045361 0.0039537 -0.0072234 -0.0091898 -9.7995e-05 -0.0031757 0.004087 0 0.060709 0 -0.0016317 -0.001203 0.00040501 9.3189e-05 0.56262 -0.032099 0.0010532 0.0062316 -0.012985 -0.0055862 -0.016267 -0.0069057 -0.029944 -0.035557 0.030459 0.0024489 -0.02949 0.22507 0.1011 0.16743 -0.0039814 0.029272 0.15292 0.049769 0.11432 0.11557 0.062456
1.1211 -0.016173 -0.0093975 -0.0068199 0.004561 0 0.0067675 -0.011353 -0.01427 -0.026186 -0.011067 -0.052229 10.696 -0.00052642 -0.002224 -0.004736 0.0014215 -0.0070885 -0.0031888 0.0019524 0.00018659 -0.00039444 0 0.076958 0 -0.00068322 0.00090347 0.00034229 0.00068737 0.76034 -0.041355 0.0096889 0.010462 -0.017955 -0.017695 -0.02726 -0.0090472 -0.038863 -0.044178 0.056387 0.00042525 -0.021282 0.26606 0.12032 0.14965 0.0023584 0.018345 0.15872 0.069454 0.14861 0.13427 0.066893
1.125 -0.019425 -0.013348 -0.011701 -0.0020147 0 -0.0027992 -0.016625 -0.019992 -0.028029 -0.023757 -0.044125 10.789 -0.0014803 -0.0036358 -0.0016278 0.003647 -0.0047455 0.0067588 0.0063565 0.0080922 -0.0014254 0 0.092483 0 0.00029551 0.0013145 0.00013377 0.0012947 0.95634 -0.038821 0.0037586 -0.0013198 -0.02101 -0.030571 -0.034923 -0.017514 -0.038336 -0.042305 0.087721 -0.0061795 -0.019636 0.30437 0.13348 0.12306 0.0078637 0.0070798 0.16115 0.08492 0.1752 0.14267 0.068818
1.1289 -0.020361 -0.018141 -0.017916 -0.018305 0 -0.020408 -0.020621 -0.025003 -0.028602 -0.037574 -0.027368 10.883 -0.0017083 -0.00036834 0.002251 0.0091267 0.0011025 0.015807 0.0099715 0.020938 0.0017294 0 0.1032 0 0.00063491 -0.0001529 -0.0002297 0.0016925 1.1284 -0.030801 -0.015262 -0.02348 -0.022166 -0.038037 -0.03573 -0.030967 -0.032223 -0.031566 0.12295 -0.016615 -0.021855 0.33839 0.14 0.092248 0.01311 -0.0011899 0.16344 0.095106 0.19103 0.14124 0.072322
1.1328 -0.02054 -0.021595 -0.024353 -0.034602 0 -0.034969 -0.024074 -0.028794 -0.0311 -0.044179 -0.014029 10.994 -0.0019272 0.0045045 0.003426 0.014308 0.0094076 0.019102 0.011168 0.034928 0.0057035 0 0.10632 0 0.00043676 -0.0013376 -0.00054927 0.0018871 1.238 -0.02618 -0.035519 -0.042299 -0.022371 -0.037681 -0.030747 -0.04396 -0.026036 -0.019197 0.15841 -0.029353 -0.023238 0.36394 0.13827 0.064747 0.018285 -0.0025186 0.17128 0.097246 0.19127 0.13131 0.078033
1.1367 -0.021782 -0.022596 -0.028877 -0.041148 0 -0.037583 -0.026596 -0.030595 -0.034698 -0.040243 -0.012806 11.123 -0.0027236 0.0060846 0.0013726 0.016536 0.016818 0.016682 0.011316 0.04465 0.0070288 0 0.10465 0 0.00023031 -0.00066435 -0.00053734 0.0018973 1.2655 -0.028754 -0.04348 -0.046031 -0.023295 -0.03265 -0.025365 -0.04904 -0.023701 -0.015449 0.18883 -0.041492 -0.019178 0.37966 0.13036 0.045765 0.02291 0.0010254 0.1867 0.091752 0.18061 0.11994 0.085077
1.1406 -0.02456 -0.022359 -0.030644 -0.034563 0 -0.027708 -0.027054 -0.029394 -0.035883 -0.030715 -0.023584 11.251 -0.0036546 0.0030756 -0.00078238 0.01588 0.020006 0.013357 0.012563 0.047029 0.0059766 0 0.10428 0 0.0002514 0.00083315 -7.2453e-05 0.0016902 1.2344 -0.035249 -0.034739 -0.033595 -0.025987 -0.028259 -0.024622 -0.041989 -0.026553 -0.026015 0.2132 -0.051925 -0.0092585 0.38739 0.11883 0.034035 0.02696 0.0059066 0.20687 0.081012 0.16536 0.11103 0.092889
1.1445 -0.027862 -0.023278 -0.030994 -0.020095 0 -0.013356 -0.025593 -0.025471 -0.032868 -0.023938 -0.038265 11.359 -0.0035604 -0.0010817 0.00030454 0.014406 0.01849 0.013619 0.014897 0.043493 0.0058386 0 0.1078 0 0.00025819 0.00094197 0.00064892 0.0013546 1.1956 -0.039661 -0.017738 -0.015205 -0.029582 -0.027035 -0.028371 -0.026336 -0.033114 -0.045361 0.23152 -0.059972 0.0064778 0.38872 0.10548 0.028046 0.030749 0.010035 0.22901 0.067036 0.14965 0.10654 0.10062
1.1484 -0.030633 -0.026766 -0.031988 -0.0083453 0 -0.0056669 -0.024511 -0.021573 -0.027829 -0.024064 -0.046587 11.442 -0.0017845 -0.002285 0.0044236 0.013937 0.015341 0.017155 0.01614 0.038689 0.0086833 0 0.11132 0 1.964e-05 -0.00072672 0.0012202 0.0011655 1.1904 -0.038556 -0.0070486 -0.0047885 -0.031876 -0.027359 -0.031469 -0.012142 -0.039038 -0.058902 0.24457 -0.065051 0.027455 0.38592 0.092454 0.025363 0.034878 0.01137 0.24936 0.052491 0.13792 0.10785 0.10586
1.1523 -0.0331 -0.032398 -0.034536 -0.0085199 0 -0.011775 -0.026506 -0.021587 -0.024644 -0.028714 -0.042632 11.514 0.001014 -9.4809e-05 0.0079787 0.014493 0.014722 0.019875 0.014827 0.036795 0.01274 0 0.10923 0 -0.00025361 -0.0020452 0.0013193 0.0013197 1.2304 -0.032565 -0.01201 -0.010392 -0.031736 -0.026695 -0.029264 -0.0087835 -0.038795 -0.054313 0.256 -0.065253 0.051983 0.38499 0.085103 0.021165 0.04192 0.0091321 0.25915 0.044696 0.13697 0.11478 0.10566
1.1563 -0.036435 -0.038832 -0.038268 -0.022552 0 -0.030517 -0.032155 -0.027281 -0.025151 -0.033383 -0.02808 11.592 0.0033169 0.0024061 0.0078979 0.014635 0.018032 0.019032 0.012358 0.038333 0.014539 0 0.1016 0 -0.0001434 -0.00096214 0.00095306 0.001638 1.3115 -0.024467 -0.030376 -0.029625 -0.030862 -0.025307 -0.022895 -0.017767 -0.029823 -0.032279 0.26968 -0.061075 0.076473 0.38968 0.084877 0.014194 0.052498 0.0076057 0.25867 0.046226 0.1437 0.12214 0.09963
1.1602 -0.041208 -0.045039 -0.04279 -0.043957 0 -0.053342 -0.039458 -0.036335 -0.028242 -0.036567 -0.010879 11.685 0.0039587 0.0024149 0.0048335 0.013023 0.022175 0.016381 0.011704 0.040131 0.013217 0 0.095484 0 0.00037444 0.0018136 0.00045069 0.001694 1.4341 -0.017401 -0.051478 -0.052442 -0.032624 -0.026091 -0.018748 -0.032208 -0.01613 -0.0062678 0.2859 -0.05222 0.099565 0.40055 0.092258 0.0054333 0.066438 0.0094546 0.24926 0.057827 0.1562 0.12795 0.091845
1.1641 -0.046574 -0.050501 -0.048173 -0.062163 0 -0.069532 -0.04586 -0.044054 -0.032193 -0.039831 -0.00068303 11.782 0.002881 0.00014138 0.0020844 0.0096638 0.022123 0.015715 0.014146 0.038746 0.011801 0 0.098538 0 0.00076621 0.003438 0.00020978 0.0013258 1.6017 -0.014681 -0.064874 -0.068008 -0.038812 -0.030955 -0.022416 -0.043257 -0.0069212 0.0085021 0.3041 -0.038686 0.12 0.41715 0.10702 -0.0037189 0.08307 0.016968 0.23315 0.079281 0.1724 0.13077 0.088991
1.168 -0.051265 -0.054797 -0.05395 -0.069309 0 -0.072503 -0.050352 -0.047437 -0.036791 -0.044 -0.0037742 11.868 0.00087816 -0.0022721 0.0016624 0.0060302 0.01614 0.017837 0.017996 0.034758 0.013907 0 0.11201 0 0.00048572 0.0022178 0.00039812 0.00093399 1.8038 -0.019331 -0.06681 -0.070638 -0.047718 -0.038291 -0.033297 -0.047064 -0.0098912 0.0060197 0.32134 -0.020496 0.13562 0.43694 0.12813 -0.010054 0.10039 0.03351 0.21501 0.10926 0.18951 0.12952 0.096245
1.1719 -0.055198 -0.057746 -0.058416 -0.064969 0 -0.063571 -0.053515 -0.047704 -0.042653 -0.047348 -0.019968 11.933 -0.0011079 -0.003542 0.0021763 0.0043099 0.008996 0.01916 0.020998 0.034053 0.019768 0 0.131 0 -0.00039423 -0.00038788 0.0008518 0.0011345 2.0155 -0.031798 -0.06059 -0.062003 -0.055698 -0.04464 -0.045288 -0.046114 -0.024772 -0.0094197 0.33143 -0.0012947 0.14455 0.45186 0.14931 -0.010805 0.11374 0.057654 0.20302 0.1399 0.20555 0.12734 0.11457
1.1758 -0.059583 -0.060067 -0.060022 -0.055921 0 -0.051117 -0.056113 -0.048931 -0.049288 -0.048458 -0.042818 11.977 -0.0023664 -0.0040402 0.00095028 0.0064285 0.009479 0.015966 0.023712 0.044122 0.026374 0 0.15107 0 -0.001218 -0.0014644 0.0012502 0.0021084 2.2237 -0.047886 -0.052923 -0.049744 -0.060543 -0.048586 -0.052679 -0.045232 -0.043487 -0.030443 0.33294 0.01504 0.14702 0.45769 0.16591 -0.007541 0.12135 0.084739 0.19941 0.16553 0.22142 0.12768 0.14127
1.1797 -0.065084 -0.063192 -0.059666 -0.051486 0 -0.045631 -0.058407 -0.054353 -0.055163 -0.049655 -0.063005 12.006 -0.0024272 -0.0040677 -0.0022647 0.01316 0.023412 0.0096717 0.02983 0.067637 0.031615 0 0.17313 0 -0.001413 2.8892e-05 0.0014125 0.0034196 2.4487 -0.060526 -0.050214 -0.043629 -0.062975 -0.052263 -0.055164 -0.047643 -0.057146 -0.052449 0.32583 0.025893 0.14281 0.45247 0.17545 -0.0019037 0.12257 0.11198 0.20465 0.18324 0.23805 0.1325 0.17227
1.1836 -0.070046 -0.067635 -0.060662 -0.057534 0 -0.053284 -0.060837 -0.063849 -0.060055 -0.055642 -0.073446 12.025 -0.0011978 -0.0025358 -0.0045105 0.023519 0.048027 0.0069661 0.042646 0.09874 0.03744 0 0.20082 0 -0.001017 0.0022815 0.0014478 0.004558 2.7231 -0.065383 -0.056154 -0.050348 -0.06495 -0.058747 -0.057303 -0.054604 -0.063314 -0.072519 0.31106 0.028818 0.13197 0.43518 0.17604 0.003924 0.11739 0.13656 0.21822 0.19089 0.25657 0.14339 0.20365
1.1875 -0.071171 -0.07151 -0.065335 -0.072597 0 -0.071595 -0.064422 -0.074415 -0.066323 -0.067958 -0.073675 12.035 0.0006915 0.0017661 -0.0028146 0.034868 0.073166 0.014222 0.06124 0.12616 0.047999 0 0.23412 0 -0.00051033 0.0030445 0.001614 0.0055651 3.0417 -0.065337 -0.069754 -0.06874 -0.067227 -0.068401 -0.06367 -0.06662 -0.066884 -0.086178 0.29338 0.019137 0.11456 0.40668 0.16571 0.0047176 0.10738 0.15379 0.23701 0.18617 0.27831 0.16189 0.2321
1.1914 -0.066533 -0.071472 -0.071584 -0.088163 0 -0.089951 -0.069537 -0.082379 -0.07656 -0.081743 -0.0708 12.043 0.00196 0.0079084 0.002317 0.044094 0.088931 0.031796 0.080381 0.14156 0.06453 0 0.26753 0 -0.00024531 0.0023387 0.0020127 0.0069432 3.3386 -0.068767 -0.084212 -0.088669 -0.069221 -0.078257 -0.074836 -0.082545 -0.074514 -0.089656 0.2805 0.0024816 0.096023 0.37822 0.15201 -0.0002761 0.0983 0.16535 0.25369 0.17708 0.30001 0.18226 0.2559
1.1953 -0.058136 -0.066014 -0.073909 -0.093316 0 -0.09545 -0.074427 -0.085196 -0.08977 -0.089338 -0.075548 12.056 0.0015877 0.012847 0.0071883 0.049374 0.09332 0.053848 0.094367 0.14622 0.082737 0 0.29499 0 -0.00018379 0.0021445 0.002425 0.0088948 3.5283 -0.082346 -0.0892 -0.096113 -0.07089 -0.084773 -0.087506 -0.097219 -0.088634 -0.086585 0.27465 -0.017366 0.079248 0.35535 0.13884 -0.0099891 0.092216 0.17238 0.26565 0.1674 0.31865 0.20122 0.27603
1.1992 -0.051229 -0.058024 -0.068984 -0.081761 0 -0.081445 -0.07602 -0.082258 -0.10078 -0.087453 -0.094655 12.076 -0.00011053 0.014283 0.0087203 0.051225 0.093002 0.073329 0.10108 0.14976 0.095895 0 0.31542 0 -0.00016914 0.0036285 0.002482 0.010811 3.5795 -0.10468 -0.077691 -0.082912 -0.073543 -0.086577 -0.097483 -0.10243 -0.1062 -0.08926 0.27673 -0.036937 0.066649 0.34231 0.12927 -0.022994 0.090284 0.17575 0.27128 0.15995 0.33138 0.21609 0.29568
1.2031 -0.050649 -0.053536 -0.060343 -0.057448 0 -0.053719 -0.073208 -0.075373 -0.10441 -0.08025 -0.1241 12.094 -0.0015102 0.01318 0.007509 0.051834 0.096649 0.086763 0.10263 0.16136 0.10071 0 0.33134 0 -0.00024854 0.005536 0.0020449 0.01172 3.5475 -0.12646 -0.053293 -0.054674 -0.077933 -0.084495 -0.10202 -0.093305 -0.12163 -0.10837 0.2863 -0.051228 0.061513 0.34432 0.1269 -0.03662 0.093054 0.17597 0.26923 0.15767 0.3335 0.22341 0.31663
1.207 -0.057357 -0.057203 -0.056645 -0.034503 0 -0.029375 -0.069119 -0.068807 -0.10021 -0.07512 -0.14866 12.093 -0.0011113 0.012852 0.0068049 0.053145 0.10712 0.09462 0.10264 0.18106 0.09993 0 0.34231 0 -0.00055758 0.0058207 0.0014274 0.011284 3.5273 -0.13668 -0.031084 -0.029701 -0.082088 -0.079905 -0.10012 -0.074969 -0.12973 -0.13919 0.29639 -0.055771 0.064858 0.36072 0.13171 -0.046371 0.096937 0.17229 0.26207 0.15964 0.32177 0.22224 0.33527
1.2109 -0.068198 -0.068549 -0.064277 -0.029765 0 -0.027279 -0.069137 -0.067638 -0.092624 -0.075994 -0.15025 12.062 0.00093795 0.015504 0.008745 0.055378 0.11966 0.09847 0.10318 0.19916 0.09923 0 0.34189 0 -0.0009504 0.0044065 0.0012049 0.010234 3.5727 -0.12942 -0.028802 -0.027697 -0.082527 -0.074234 -0.092257 -0.061206 -0.12664 -0.15984 0.30111 -0.053505 0.072177 0.38254 0.13862 -0.051633 0.098041 0.16427 0.25433 0.16117 0.30121 0.21685 0.34301
1.2148 -0.07879 -0.082511 -0.081224 -0.051484 0 -0.055011 -0.075852 -0.074264 -0.086416 -0.081235 -0.12073 12.005 0.002902 0.020127 0.01212 0.057254 0.12719 0.099049 0.10413 0.20457 0.10178 0 0.32374 0 -0.00097705 0.003465 0.0017314 0.0096793 3.6605 -0.10651 -0.053783 -0.05546 -0.078575 -0.070008 -0.08078 -0.0639 -0.11052 -0.14752 0.29816 -0.046657 0.080541 0.40482 0.14481 -0.052515 0.094794 0.15143 0.24798 0.1595 0.27499 0.2095 0.33252
1.2188 -0.086661 -0.093568 -0.09836 -0.091914 0 -0.10136 -0.086124 -0.085691 -0.082699 -0.087237 -0.070342 11.941 0.0031883 0.024014 0.013973 0.057502 0.12702 0.097058 0.10458 0.19451 0.10607 0 0.29112 0 -0.00037448 0.0047111 0.0027969 0.010031 3.729 -0.076248 -0.09596 -0.10036 -0.074873 -0.070828 -0.07028 -0.082139 -0.084048 -0.099503 0.28624 -0.037923 0.086806 0.42268 0.14762 -0.049506 0.086271 0.13359 0.24466 0.15215 0.24674 0.20245 0.30498
1.2227 -0.091916 -0.099381 -0.10695 -0.13035 0 -0.14125 -0.093728 -0.094934 -0.079912 -0.092352 -0.023916 11.885 0.0019568 0.02588 0.012938 0.056079 0.12261 0.09448 0.10424 0.17693 0.1085 0 0.25868 0 0.00050672 0.0070682 0.0037584 0.01071 3.744 -0.050098 -0.13326 -0.1374 -0.078042 -0.078541 -0.066039 -0.10202 -0.056261 -0.039019 0.26579 -0.032291 0.084839 0.42841 0.1439 -0.043226 0.073271 0.11142 0.24588 0.13586 0.22349 0.19864 0.27138
1.2266 -0.095463 -0.10081 -0.10509 -0.14589 0 -0.15149 -0.095089 -0.096408 -0.077907 -0.096505 -0.0058671 11.835 0.00085525 0.026879 0.010543 0.054085 0.11936 0.09374 0.10361 0.16392 0.10752 0 0.24261 0 0.00095994 0.0077544 0.0040583 0.010935 3.7226 -0.038854 -0.1458 -0.14551 -0.089776 -0.090019 -0.070716 -0.10839 -0.03975 0.00099032 0.24514 -0.031294 0.074289 0.42411 0.13762 -0.034597 0.062483 0.0905 0.24884 0.11583 0.20878 0.19723 0.24593
1.2305 -0.097107 -0.099287 -0.097409 -0.13127 0 -0.12685 -0.092032 -0.090661 -0.079324 -0.098281 -0.024071 11.77 0.0011631 0.028606 0.0093491 0.052789 0.11959 0.095393 0.10324 0.16238 0.10484 0 0.2481 0 0.00067587 0.0056376 0.0036774 0.010659 3.6987 -0.047766 -0.12847 -0.1214 -0.10351 -0.097941 -0.081918 -0.097761 -0.042879 0.0018097 0.22828 -0.033052 0.0574 0.41384 0.13289 -0.022653 0.057801 0.074401 0.25135 0.097133 0.20203 0.19643 0.23716
1.2344 -0.095546 -0.094909 -0.089379 -0.097348 0 -0.084162 -0.088652 -0.083566 -0.085907 -0.09483 -0.06483 11.669 0.002395 0.03088 0.010356 0.052905 0.12142 0.0975 0.10342 0.1702 0.10329 0 0.26635 0 0.00012091 0.0027858 0.0031221 0.010562 3.6794 -0.072353 -0.093081 -0.08123 -0.10899 -0.09634 -0.093178 -0.080284 -0.063113 -0.030311 0.21733 -0.035421 0.036297 0.40079 0.13286 -0.0061068 0.061748 0.065755 0.25182 0.083919 0.20242 0.19491 0.24422
1.2383 -0.090002 -0.087262 -0.082805 -0.064889 0 -0.050546 -0.0861 -0.080398 -0.094218 -0.085769 -0.10307 11.524 0.002876 0.032137 0.012498 0.054533 0.12189 0.097916 0.10433 0.18021 0.10409 0 0.28379 0 2.7809e-05 0.0021969 0.002969 0.011173 3.6413 -0.099051 -0.059707 -0.049173 -0.10094 -0.086048 -0.09794 -0.069476 -0.088186 -0.073735 0.21367 -0.034843 0.014157 0.389 0.14149 0.017311 0.076848 0.067659 0.24839 0.081688 0.20835 0.19095 0.2605
1.2422 -0.081535 -0.077361 -0.076453 -0.049973 0 -0.044094 -0.081475 -0.080789 -0.096881 -0.075975 -0.11989 11.35 0.0015593 0.031757 0.014249 0.057259 0.12021 0.096876 0.10589 0.18698 0.10657 0 0.29355 0 0.00053521 0.0043286 0.0033782 0.012167 3.5648 -0.11295 -0.043935 -0.041444 -0.083579 -0.074267 -0.093559 -0.07049 -0.10504 -0.1093 0.2133 -0.02514 -0.0035008 0.38242 0.16096 0.050296 0.10148 0.081576 0.23954 0.096669 0.2162 0.18362 0.27951
1.2461 -0.072642 -0.067996 -0.069727 -0.054267 0 -0.061855 -0.072235 -0.07991 -0.08944 -0.072275 -0.11395 11.174 -0.00098147 0.031139 0.015045 0.060021 0.11803 0.096521 0.10739 0.1902 0.10965 0 0.29793 0 0.00099215 0.0065796 0.0039912 0.012676 3.4607 -0.10832 -0.04848 -0.056846 -0.066745 -0.068256 -0.082625 -0.077899 -0.1088 -0.12974 0.20906 -0.0078812 -0.016362 0.37784 0.18394 0.088066 0.12651 0.10066 0.22753 0.12241 0.22353 0.17538 0.29717
1.25 -0.065604 -0.061886 -0.064371 -0.066693 0 -0.08409 -0.060915 -0.074586 -0.075799 -0.076433 -0.098586 11.015 -0.0033671 0.03204 0.015069 0.061168 0.11722 0.097734 0.10758 0.19264 0.11288 0 0.3012 0 0.00070854 0.0063692 0.0042606 0.012222 3.3592 -0.092868 -0.063533 -0.079623 -0.057884 -0.069352 -0.071245 -0.083358 -0.10402 -0.13599 0.19764 0.014935 -0.025509 0.37187 0.20555 0.12691 0.14699 0.12139 0.21335 0.1549 0.23022 0.16771 0.3098
1.2539 -0.061181 -0.05966 -0.062403 -0.073735 0 -0.090719 -0.054247 -0.067491 -0.06578 -0.082382 -0.088635 10.87 -0.0048771 0.034261 0.014302 0.059366 0.11829 0.098247 0.10577 0.19601 0.11596 0 0.30242 0 -0.00019354 0.0041328 0.0038939 0.011198 3.2779 -0.081 -0.074629 -0.091531 -0.057675 -0.073223 -0.065699 -0.083789 -0.098004 -0.12966 0.17663 0.040574 -0.032658 0.36077 0.22086 0.16258 0.15842 0.14032 0.19793 0.18954 0.23654 0.16193 0.31263
1.2578 -0.058673 -0.059769 -0.063373 -0.069541 0 -0.076408 -0.056972 -0.064509 -0.066434 -0.081903 -0.088627 10.723 -0.0057907 0.035714 0.012549 0.054903 0.12048 0.094753 0.10287 0.19881 0.11786 0 0.29625 0 -0.00084033 0.0026668 0.0030421 0.010387 3.2056 -0.081085 -0.072768 -0.084179 -0.062214 -0.075424 -0.069054 -0.081964 -0.09356 -0.11139 0.14377 0.062788 -0.042271 0.33635 0.22071 0.18557 0.15362 0.15206 0.18206 0.21773 0.24395 0.15959 0.302
1.2617 -0.056923 -0.060066 -0.064562 -0.058544 0 -0.052735 -0.066763 -0.067964 -0.075561 -0.073235 -0.0914 10.556 -0.0064052 0.034894 0.010353 0.050007 0.12244 0.086887 0.10103 0.19755 0.11729 0 0.27967 0 -0.00055193 0.0036889 0.0021357 0.010163 3.1141 -0.088426 -0.060334 -0.063423 -0.06761 -0.075703 -0.078979 -0.080824 -0.088006 -0.084729 0.10645 0.075573 -0.05882 0.29619 0.20424 0.18996 0.13558 0.15574 0.16544 0.23313 0.25332 0.15846 0.27924
1.2656 -0.055188 -0.059179 -0.063772 -0.050108 0 -0.037137 -0.075697 -0.073235 -0.083746 -0.062998 -0.086534 10.361 -0.0062528 0.032693 0.0091448 0.047347 0.12228 0.078301 0.1016 0.18932 0.11414 0 0.25586 0 0.00039732 0.0058174 0.0015641 0.010302 2.9774 -0.090392 -0.048667 -0.043707 -0.071604 -0.07642 -0.088115 -0.079319 -0.077968 -0.057796 0.071315 0.078984 -0.082126 0.24389 0.17657 0.17702 0.11073 0.15379 0.1472 0.23636 0.26347 0.15551 0.25119
1.2695 -0.053289 -0.056621 -0.061099 -0.050488 0 -0.03876 -0.076755 -0.072783 -0.082442 -0.058739 -0.070219 10.143 -0.0047087 0.031255 0.0098603 0.04784 0.11771 0.073204 0.1034 0.174 0.11004 0 0.23064 0 0.0010791 0.0063839 0.0014631 0.01051 2.779 -0.078582 -0.048597 -0.037159 -0.071967 -0.077601 -0.087843 -0.074231 -0.063945 -0.039162 0.042679 0.073835 -0.11124 0.18236 0.14151 0.14785 0.083378 0.14781 0.12655 0.2283 0.27284 0.14843 0.2256
1.2734 -0.051319 -0.05241 -0.057634 -0.058165 0 -0.052489 -0.068819 -0.063541 -0.070077 -0.060138 -0.048375 9.9163 -0.0022326 0.031307 0.011541 0.049934 0.10784 0.072094 0.1033 0.15482 0.10709 0 0.2066 0 0.00092554 0.0047822 0.001714 0.01087 2.5122 -0.056287 -0.060821 -0.045352 -0.065833 -0.075108 -0.074026 -0.064721 -0.050078 -0.032404 0.024882 0.062024 -0.14418 0.11566 0.10384 0.10457 0.058398 0.13978 0.10262 0.21085 0.27919 0.13467 0.20555
1.2773 -0.049388 -0.047258 -0.053165 -0.06524 0 -0.064559 -0.05588 -0.049867 -0.051324 -0.058937 -0.031605 9.6924 -0.00044918 0.031313 0.011986 0.051213 0.095322 0.071588 0.09878 0.13732 0.10584 0 0.18213 0 0.00029445 0.0032121 0.0020749 0.011608 2.1897 -0.034743 -0.074218 -0.059142 -0.052293 -0.064627 -0.050732 -0.053567 -0.040388 -0.035458 0.024023 0.049268 -0.17396 0.053032 0.071924 0.052092 0.042484 0.13196 0.074303 0.18856 0.27596 0.11026 0.18833
1.2813 -0.047527 -0.042872 -0.046303 -0.063297 0 -0.063883 -0.042622 -0.039118 -0.032241 -0.048181 -0.026936 9.4721 -0.0006145 0.029545 0.010138 0.050734 0.085851 0.068576 0.090089 0.1265 0.10485 0 0.15613 0 -3.4894e-05 0.0039152 0.0023107 0.01251 1.8544 -0.022908 -0.074417 -0.06602 -0.035182 -0.047092 -0.028282 -0.043978 -0.035897 -0.044115 0.033103 0.040306 -0.19551 -0.0004228 0.046559 -0.00048981 0.032131 0.12419 0.044497 0.16739 0.26303 0.080196 0.16951
1.2852 -0.045567 -0.041085 -0.037171 -0.049689 0 -0.049932 -0.031633 -0.034732 -0.017124 -0.030821 -0.032773 9.2484 -0.0021603 0.026439 0.0075235 0.049672 0.083716 0.063853 0.079727 0.12319 0.10223 0 0.13166 0 0.00019915 0.0063191 0.0022702 0.012863 1.5681 -0.021012 -0.056084 -0.059257 -0.02163 -0.02924 -0.016298 -0.036573 -0.034789 -0.053955 0.049403 0.035486 -0.20675 -0.042754 0.026425 -0.050575 0.024153 0.11537 0.015118 0.14853 0.24036 0.047238 0.14768
1.2891 -0.043018 -0.041885 -0.029053 -0.030063 0 -0.032051 -0.024186 -0.034008 -0.0088627 -0.018023 -0.040152 9.0128 -0.0031951 0.024206 0.0067706 0.049721 0.086906 0.061005 0.069993 0.12246 0.097518 0 0.1134 0 0.00047915 0.0076131 0.0019271 0.012153 1.3721 -0.022896 -0.028339 -0.042262 -0.016736 -0.018294 -0.017114 -0.030345 -0.034059 -0.058642 0.070332 0.034132 -0.20642 -0.072636 0.0096726 -0.09619 0.015188 0.10437 -0.011822 0.13247 0.20853 0.014245 0.12503
1.293 -0.03927 -0.042454 -0.026119 -0.015102 0 -0.021872 -0.021649 -0.032198 -0.0095437 -0.018548 -0.038969 8.7626 -0.0026065 0.024159 0.0086409 0.051191 0.087477 0.061924 0.0613 0.11663 0.092105 0 0.10188 0 0.00020006 0.0060659 0.0014012 0.010736 1.2526 -0.02294 -0.0080383 -0.025363 -0.019721 -0.016219 -0.025009 -0.025748 -0.030585 -0.049598 0.093298 0.032821 -0.19289 -0.087388 -0.0072907 -0.13524 -0.00046012 0.088948 -0.032495 0.11841 0.16858 -0.014255 0.10431
1.2969 -0.03418 -0.039024 -0.029048 -0.013083 0 -0.024768 -0.024364 -0.027764 -0.01851 -0.030083 -0.025041 8.5009 -0.0013651 0.025131 0.011 0.052939 0.078331 0.064388 0.052992 0.10176 0.087989 0 0.092022 0 -0.00054807 0.0030615 0.00092554 0.0096216 1.1485 -0.020099 -0.0063316 -0.017792 -0.025553 -0.019187 -0.031462 -0.024986 -0.021944 -0.022041 0.11672 0.023922 -0.17063 -0.087743 -0.027427 -0.16729 -0.024922 0.068889 -0.043851 0.10279 0.12607 -0.035124 0.086161
1.3008 -0.028557 -0.030394 -0.033444 -0.023291 0 -0.036075 -0.029275 -0.023063 -0.030093 -0.041177 -0.0035458 8.2335 -0.0013794 0.025071 0.011108 0.05398 0.060515 0.064602 0.04543 0.082157 0.086284 0 0.078504 0 -0.0010554 0.0014271 0.00073181 0.0094876 1.0026 -0.016418 -0.019985 -0.020947 -0.029706 -0.021953 -0.03134 -0.028337 -0.0082592 0.016572 0.14079 0.0051814 -0.14483 -0.07601 -0.048506 -0.19193 -0.053368 0.046646 -0.046729 0.084098 0.085332 -0.049712 0.069946
1.3047 -0.023828 -0.019637 -0.033379 -0.035668 0 -0.044327 -0.030428 -0.020529 -0.035514 -0.041354 0.013767 7.9648 -0.0031198 0.023771 0.0087064 0.054538 0.043373 0.06166 0.040587 0.067882 0.086733 0 0.061924 0 -0.00083472 0.0021519 0.00089543 0.0099846 0.80658 -0.013622 -0.034694 -0.027798 -0.030405 -0.021959 -0.024843 -0.03121 0.0059591 0.046255 0.16568 -0.023765 -0.11789 -0.051813 -0.067494 -0.20687 -0.081411 0.024098 -0.041279 0.06209 0.048904 -0.058757 0.056384
1.3086 -0.020891 -0.011834 -0.026871 -0.037924 0 -0.039382 -0.023592 -0.019395 -0.029238 -0.029274 0.016474 7.6979 -0.0048203 0.02313 0.006269 0.055115 0.036453 0.058546 0.040148 0.066187 0.088154 0 0.048245 0 -0.00022686 0.0034717 0.0012556 0.010131 0.59918 -0.01196 -0.036945 -0.028685 -0.026766 -0.019397 -0.01505 -0.026803 0.013108 0.047236 0.19153 -0.062047 -0.091892 -0.01464 -0.080523 -0.20927 -0.10382 0.0033902 -0.027989 0.037101 0.019088 -0.063293 0.048224
1.3125 -0.019074 -0.0097232 -0.01771 -0.025153 0 -0.02013 -0.010754 -0.016753 -0.014044 -0.012109 0.0034492 7.4352 -0.0043354 0.024373 0.0060011 0.054887 0.040706 0.058495 0.043131 0.07441 0.089067 0 0.041887 0 -4.7224e-05 0.0032969 0.0015052 0.0093737 0.42446 -0.011236 -0.024027 -0.019053 -0.017208 -0.014806 -0.0050326 -0.012919 0.0079086 0.016646 0.21733 -0.10338 -0.069127 0.040425 -0.075985 -0.1871 -0.1074 -0.010492 -0.0062599 0.012361 0.0013435 -0.063477 0.047553
1.3164 -0.016343 -0.011509 -0.011737 -0.0041145 0 0.0037247 0.00079176 -0.011273 0.00087658 0.0013939 -0.0153 7.1777 -0.0015737 0.025728 0.0070964 0.051923 0.047803 0.061177 0.045888 0.08156 0.088232 0 0.040466 0 -0.00067124 0.0018492 0.0014221 0.0081605 0.3 -0.011238 -0.004546 -0.0032766 -0.0021184 -0.008222 0.0025929 0.0041639 -0.0070298 -0.026544 0.24082 -0.13588 -0.048897 0.1063 -0.054268 -0.14307 -0.093141 -0.017653 0.019822 -0.0074175 -0.0064404 -0.060165 0.052512
1.3203 -0.010905 -0.012928 -0.011371 0.01184 0 0.01782 0.00468 -0.0049384 0.0075961 0.0067022 -0.025331 6.9215 0.0013768 0.023877 0.0066257 0.045626 0.048363 0.063341 0.044922 0.077904 0.085281 0 0.037465 0 -0.0015909 0.001226 0.0010719 0.0074265 0.2223 -0.010801 0.0094011 0.0084604 0.012252 -0.00078355 0.005031 0.013745 -0.021371 -0.054527 0.26063 -0.15364 -0.03127 0.17843 -0.017323 -0.079725 -0.064077 -0.018788 0.048766 -0.020038 -0.0049556 -0.052653 0.057095
1.3242 -0.0029587 -0.011304 -0.013745 0.013338 0 0.013499 0.00097373 -0.00096627 0.005458 0.0042143 -0.018599 6.6571 0.0026622 0.017987 0.0032198 0.038683 0.040759 0.063065 0.039887 0.063779 0.081242 0 0.0298 0 -0.0019208 0.0025361 0.00079603 0.0076133 0.18732 -0.0078134 0.01098 0.0080316 0.015802 0.0043178 0.00050959 0.0096934 -0.024233 -0.051 0.27559 -0.15224 -0.016692 0.25189 0.031968 -0.00081259 -0.024174 -0.014851 0.079093 -0.024044 0.005006 -0.040379 0.054698
1.3281 0.0049877 -0.0074386 -0.013864 0.0022222 0 -0.005239 -0.0046182 -0.00065135 -0.0002413 -0.0029417 0.0001383 6.3763 0.0027702 0.011616 -0.00075513 0.035669 0.031726 0.062187 0.033818 0.04912 0.078145 0 0.021417 0 -0.0012776 0.0042991 0.00094774 0.0082883 0.18913 -0.0016452 0.0020117 -0.0039317 0.0038462 0.0041332 -0.0089638 -0.0039639 -0.012727 -0.021451 0.28384 -0.12575 -0.0068505 0.31837 0.088329 0.086705 0.019431 -0.0074108 0.1086 -0.017757 0.022722 -0.0223 0.042621
1.332 0.0097388 -0.003854 -0.0092281 -0.010564 0 -0.024016 -0.0066902 -0.0027255 -0.0046301 -0.010501 0.01694 6.0815 0.0037308 0.0097742 -0.0013409 0.038893 0.028725 0.063616 0.030408 0.044036 0.077437 0 0.018655 0 -0.00010881 0.0041953 0.0015662 0.0086851 0.19913 0.00452 -0.0096958 -0.017868 -0.015297 -0.00052974 -0.017136 -0.016093 0.0057067 0.013894 0.28381 -0.076918 -0.0054634 0.3638 0.13858 0.16345 0.052402 -0.00049191 0.13219 -0.0042361 0.044173 -0.00053148 0.024083
1.3359 0.0097744 -0.0018257 -0.0015348 -0.014302 0 -0.028457 -0.0047368 -0.0052847 -0.0073267 -0.013865 0.01965 5.7887 0.0062554 0.013913 0.0026581 0.045596 0.032428 0.066612 0.03098 0.049474 0.078367 0 0.022716 0 0.00078554 0.0020073 0.0022775 0.0084607 0.16679 0.0053672 -0.01574 -0.022184 -0.024846 -0.0049044 -0.017709 -0.017248 0.019184 0.035937 0.27627 -0.019478 -0.012781 0.38559 0.17542 0.2175 0.069977 0.0032319 0.14676 0.0098974 0.064384 0.019931 0.006579
1.3398 0.006431 -0.00056181 0.0054208 -0.0068109 0 -0.014827 -0.0018513 -0.0073034 -0.010244 -0.010065 0.0072093 5.516 0.0082857 0.02023 0.007947 0.049807 0.03693 0.066025 0.033841 0.05672 0.078142 0 0.027915 0 0.00095251 3.7344e-05 0.0025547 0.0078507 0.062303 -0.0011374 -0.011802 -0.012158 -0.014764 -0.004565 -0.0099994 -0.0064533 0.020111 0.037429 0.26025 0.038885 -0.029111 0.38152 0.19494 0.24177 0.070699 0.0023226 0.14951 0.020813 0.080435 0.035635 -0.0022031
1.3438 0.0029058 0.0010591 0.0089568 0.0050165 0 0.0074507 0.00013454 -0.0080025 -0.012839 -0.00051008 -0.010213 5.2681 0.0069752 0.023238 0.0097698 0.047556 0.036534 0.057191 0.036147 0.055725 0.074139 0 0.027599 0 0.00052787 0.00038445 0.0021509 0.0072071 -0.080096 -0.010158 0.00011917 0.0061255 0.0071212 0.00010461 7.2057e-05 0.0091264 0.0095829 0.022739 0.23471 0.090403 -0.054159 0.35069 0.19433 0.2309 0.054707 -0.0043576 0.13792 0.024829 0.089584 0.043173 0.0013217
1.3477 0.0018746 0.0027683 0.0089436 0.011964 0 0.023291 0.0029449 -0.0058473 -0.011305 0.0088611 -0.019771 5.0301 0.0020826 0.020803 0.0066207 0.040455 0.031249 0.041337 0.036141 0.043929 0.066272 0 0.020846 0 -4.7482e-05 0.0023903 0.0013266 0.0065962 -0.17927 -0.013164 0.012742 0.020168 0.021308 0.0044262 0.0055685 0.020189 -0.0049003 0.0017037 0.19507 0.12072 -0.086489 0.28991 0.16797 0.17452 0.024535 -0.019018 0.10559 0.015046 0.086215 0.035523 0.014186
1.3516 0.0036082 0.003378 0.0070303 0.010058 0 0.023262 0.0089786 0.00029807 -0.0030652 0.011903 -0.015535 4.7794 -0.0031635 0.01545 0.001692 0.034131 0.025483 0.025288 0.033868 0.027606 0.057164 0 0.012539 0 -0.00039918 0.0034179 0.00064055 0.005913 -0.18515 -0.0058256 0.017942 0.020525 0.015812 0.0046519 0.0052945 0.021607 -0.014963 -0.015441 0.14534 0.12957 -0.11802 0.21455 0.12617 0.092654 -0.0066419 -0.038497 0.059351 -0.0061234 0.072559 0.015895 0.02778
1.3555 0.0059842 0.0026051 0.0050888 0.0027742 0 0.0098219 0.01704 0.0086186 0.0088359 0.0076849 -0.0015385 4.5049 -0.0050275 0.011032 -0.00037658 0.033115 0.022466 0.015358 0.03041 0.01558 0.049873 0 0.0073163 0 -0.00035427 0.0020579 0.00046656 0.0052351 -0.13855 0.0072232 0.012668 0.0079324 -0.0011835 0.0020949 0.0043949 0.014861 -0.015581 -0.020751 0.090675 0.12118 -0.14393 0.13398 0.075848 -1.1826e-05 -0.032954 -0.059998 0.0057907 -0.035033 0.051518 -0.011422 0.032289
1.3594 0.0062304 0.0016775 0.0041058 -0.0028883 0 -0.0057809 0.022153 0.014102 0.017089 0.0013207 0.012959 4.2161 -0.0030064 0.0088734 0.0020592 0.037262 0.021245 0.011845 0.026996 0.01198 0.045488 0 0.004727 0 7.9807e-05 -0.00013849 0.00067903 0.0048586 -0.13709 0.016139 0.0019898 -0.0075399 -0.0096764 0.0014086 0.0079231 0.0060136 -0.0065142 -0.011372 0.03622 0.099232 -0.16058 0.055151 0.022161 -0.092175 -0.051019 -0.081129 -0.049444 -0.068619 0.025408 -0.042927 0.022517
1.3633 0.002978 0.0018079 0.0037697 -0.0022429 0 -0.012596 0.02007 0.012436 0.016376 -0.0011778 0.020876 3.932 -0.00023021 0.0075146 0.0065067 0.042837 0.01921 0.0099243 0.02471 0.014321 0.042968 0 0.00087304 0 0.00070746 -0.00052292 0.00081084 0.0049465 -0.23005 0.014829 -0.0043259 -0.014481 0.00044549 0.0049523 0.014493 0.0012372 0.0080795 0.0079278 -0.010049 0.068903 -0.16352 -0.013624 -0.028732 -0.16972 -0.058102 -0.098589 -0.098554 -0.10272 -0.0027791 -0.073997 0.0012613
1.3672 -0.0028215 0.0024639 0.0027792 0.0040368 0 -0.0076527 0.011582 0.0047432 0.0080918 0.0012047 0.021335 3.6629 -2.4037e-05 0.0056017 0.0092226 0.046491 0.016212 0.0056115 0.024334 0.017122 0.041073 0 -0.0061008 0 0.0011674 0.001449 0.00053628 0.0052752 -0.35326 0.0062443 -7.7592e-05 -0.0087833 0.017468 0.009784 0.017409 0.0026815 0.021313 0.026517 -0.032403 0.039511 -0.14933 -0.061373 -0.067619 -0.21349 -0.05712 -0.10717 -0.1286 -0.13052 -0.028451 -0.098359 -0.022403
1.3711 -0.0085509 0.0017498 2.4652e-05 0.011149 0 0.0030741 0.0019877 -0.0023146 -0.0012003 0.0041411 0.018323 3.4016 -0.0024129 0.0039246 0.008732 0.04771 0.01484 -3.8116e-05 0.025757 0.016622 0.040001 0 -0.013456 0 0.0011544 0.0035537 3.3484e-06 0.0054459 -0.38424 -0.0010524 0.011184 0.0037929 0.019625 0.010851 0.012381 0.007238 0.026943 0.035169 -0.031621 0.014835 -0.12603 -0.09176 -0.094313 -0.22921 -0.057466 -0.10841 -0.14098 -0.1514 -0.050855 -0.11721 -0.038645
1.375 -0.011521 -0.0013659 -0.0039138 0.013856 0 0.01012 -0.0035059 -0.0022721 -0.0056079 0.0033467 0.016416 3.1339 -0.004421 0.0041246 0.0064989 0.047719 0.016634 -0.0029635 0.027481 0.012728 0.040856 0 -0.016891 0 0.0007319 0.0034355 -0.0003175 0.0053078 -0.26931 -0.0011213 0.018389 0.012688 -0.00095801 0.0067554 0.003258 0.0093531 0.023429 0.033021 -0.0095409 -0.0054539 -0.098082 -0.1066 -0.1088 -0.22043 -0.063993 -0.10392 -0.13755 -0.16589 -0.070426 -0.13244 -0.041877
1.3789 -0.010489 -0.0055997 -0.006545 0.0098533 0 0.0077597 -0.0035232 0.0048548 -0.0040681 -0.00052315 0.017267 2.8548 -0.003735 0.0059867 0.0047548 0.046966 0.019303 -0.0015031 0.027259 0.0080431 0.04371 0 -0.014967 0 0.00035311 0.0013161 -0.00011417 0.0050549 -0.087414 0.0046425 0.012574 0.010802 -0.027894 0.00143 -0.0010457 0.006147 0.015297 0.026784 0.029983 -0.022695 -0.070252 -0.10851 -0.11179 -0.19223 -0.080873 -0.096034 -0.12152 -0.17516 -0.087942 -0.14644 -0.031903
1.3828 -0.0063748 -0.0084809 -0.0055608 0.0010154 0 -0.0021167 -0.00016419 0.01229 0.0004246 -0.0029342 0.018875 2.5728 -0.0015059 0.0069997 0.0043288 0.044575 0.018799 0.0014338 0.023895 0.005902 0.046724 0 -0.0096184 0 0.00042644 -0.00045009 0.00044741 0.0048923 0.024802 0.010168 -0.0045695 -0.00052909 -0.036013 -0.00025832 0.0043618 0.00042896 0.0094031 0.022527 0.077173 -0.041727 -0.051341 -0.10118 -0.1041 -0.15305 -0.1141 -0.090326 -0.099974 -0.18188 -0.10507 -0.16407 -0.011954
1.3867 -0.0018817 -0.0088383 -0.0017489 -0.0079091 0 -0.011851 0.0037939 0.012825 0.0042577 -0.0010068 0.017478 2.2995 -0.0010599 0.004981 0.0045875 0.040222 0.014002 0.001987 0.018636 0.0086086 0.047487 0 -0.0027841 0 0.00082637 -0.00029199 0.00088961 0.0047428 0.01393 0.010795 -0.021445 -0.013201 -0.017343 0.0019874 0.014814 -0.0018624 0.0085735 0.01912 0.11333 -0.067812 -0.046645 -0.092149 -0.091836 -0.11717 -0.15784 -0.093239 -0.084987 -0.19008 -0.12254 -0.1873 0.013142
1.3906 -0.00014562 -0.007864 0.00058263 -0.012424 0 -0.014102 0.0064209 0.0053939 0.0052409 0.002947 0.010619 2.0356 -0.0039577 0.00071408 0.0047878 0.03569 0.0083347 0.00035208 0.014519 0.015963 0.045184 0 0.0060618 0 0.00094076 0.00083142 0.00090044 0.0044074 -0.0308 0.0063548 -0.026375 -0.018827 0.0096477 0.0034697 0.020006 0.0018864 0.0088396 0.011141 0.13225 -0.10005 -0.054838 -0.083371 -0.077881 -0.088924 -0.20345 -0.10531 -0.079852 -0.19996 -0.13845 -0.21313 0.037193
1.3945 -0.00293 -0.0077026 -0.0028259 -0.011474 0 -0.0078956 0.0059483 -0.0047201 0.0022717 0.0037246 -0.00061826 1.7709 -0.0078863 -0.0025652 0.0048189 0.033697 0.0061981 0.0010854 0.013963 0.0247 0.041231 0 0.018457 0 0.00030677 0.00090452 0.00063559 0.0039607 0.036853 -0.00063158 -0.017666 -0.014969 0.017694 -0.00045959 0.013274 0.0070287 0.0037166 -0.0020874 0.13202 -0.13596 -0.074405 -0.074499 -0.06303 -0.069696 -0.24415 -0.12568 -0.085149 -0.21042 -0.15023 -0.23802 0.053352
1.3984 -0.0093643 -0.0093654 -0.011503 -0.0084225 0 -1.6981e-05 0.00039155 -0.011823 -0.0051175 -0.0015526 -0.011978 1.4954 -0.0088536 -0.0023347 0.004699 0.035037 0.0083514 0.0081251 0.01679 0.030181 0.037833 0 0.034076 0 -0.0008251 -0.00045295 0.00055218 0.0038028 0.2787 -0.008113 -0.0048102 -0.006685 -0.0026519 -0.0095092 -0.0031421 0.0051723 -0.0084228 -0.01275 0.11314 -0.17119 -0.10266 -0.063828 -0.047263 -0.059397 -0.27183 -0.15204 -0.099728 -0.21929 -0.1542 -0.2569 0.057556
1.4023 -0.016269 -0.012293 -0.019497 -0.008582 0 -3.5699e-05 -0.010579 -0.015234 -0.015837 -0.011074 -0.019297 1.2095 -0.0053753 0.00086637 0.0040606 0.037396 0.011714 0.020148 0.020627 0.030174 0.036158 0 0.050775 0 -0.001666 -0.0015171 0.00095967 0.0042109 0.6185 -0.015376 3.5881e-06 -0.0024666 -0.034414 -0.018817 -0.021329 -0.0073848 -0.021828 -0.012096 0.087019 -0.1899 -0.13141 -0.042344 -0.02605 -0.053633 -0.26952 -0.17387 -0.11474 -0.21794 -0.13947 -0.25615 0.052939
1.4063 -0.02025 -0.015644 -0.020318 -0.014762 0 -0.012111 -0.023388 -0.018566 -0.026511 -0.020651 -0.022359 0.92031 -0.00014027 0.0042732 0.002704 0.037495 0.013801 0.031573 0.023287 0.027703 0.035998 0 0.067664 0 -0.0016715 -0.00074964 0.0017326 0.0049321 0.9204 -0.021976 -0.0078329 -0.0075109 -0.051388 -0.023655 -0.034821 -0.024724 -0.028988 -0.0017936 0.071725 -0.18601 -0.15198 -0.006946 0.0031493 -0.045376 -0.24225 -0.18207 -0.12002 -0.20355 -0.10748 -0.23597 0.050108
1.4102 -0.020306 -0.019329 -0.013347 -0.02443 0 -0.030203 -0.031589 -0.024285 -0.033146 -0.02722 -0.025625 0.63143 0.0026105 0.0056604 0.0015138 0.034433 0.016341 0.038096 0.024671 0.029406 0.036806 0 0.086622 0 -0.0010861 0.0011438 0.0024292 0.005387 1.1061 -0.027412 -0.022196 -0.019273 -0.042664 -0.023195 -0.042 -0.035589 -0.028721 0.0043404 0.073798 -0.15686 -0.16033 0.04346 0.041467 -0.032758 -0.19267 -0.17231 -0.11167 -0.17458 -0.05894 -0.19698 0.06063
1.4141 -0.018834 -0.023444 -0.0052561 -0.031356 0 -0.041669 -0.030674 -0.030144 -0.034346 -0.029786 -0.034205 0.33904 0.0011811 0.0049915 0.0021918 0.030617 0.023447 0.040572 0.026328 0.039754 0.038478 0 0.10922 0 -0.0006412 0.0020596 0.0026557 0.0053151 1.1928 -0.032102 -0.032198 -0.028986 -0.020289 -0.019991 -0.043766 -0.03329 -0.027785 -0.0078279 0.097073 -0.10198 -0.15334 0.10838 0.089008 -0.014858 -0.12478 -0.14182 -0.087395 -0.13057 0.0042016 -0.14117 0.087858
1.418 -0.019879 -0.027162 -0.0045166 -0.030885 0 -0.037529 -0.022465 -0.031643 -0.032606 -0.028377 -0.048036 0.039729 -0.0022094 0.003686 0.0056282 0.029283 0.036145 0.043073 0.029301 0.056193 0.040882 0 0.13218 0 -0.0007452 0.0011822 0.002337 0.0050823 1.2366 -0.037393 -0.031473 -0.028697 -0.0050788 -0.017022 -0.040354 -0.021588 -0.033664 -0.038359 0.1431 -0.022356 -0.12602 0.18489 0.14445 0.0078812 -0.045245 -0.087118 -0.045532 -0.071212 0.078074 -0.072542 0.12312
1.4219 -0.025685 -0.028967 -0.013997 -0.02445 0 -0.021156 -0.01441 -0.027696 -0.03188 -0.024066 -0.059969 -0.26065 -0.0039143 0.0029988 0.010605 0.03127 0.049628 0.047646 0.032701 0.07045 0.043066 0 0.1476 0 -0.0010811 5.0615e-05 0.0017196 0.0052222 1.2697 -0.043369 -0.023038 -0.01875 -0.0075501 -0.016168 -0.03206 -0.011 -0.045885 -0.070933 0.1937 0.063772 -0.082058 0.25744 0.19793 0.030246 0.03092 -0.018214 0.003755 -0.0052464 0.15011 -0.0038539 0.1512
1.4258 -0.034361 -0.028289 -0.028628 -0.019067 0 -0.007103 -0.013874 -0.022974 -0.033904 -0.020422 -0.060731 -0.55037 -0.0023609 0.0034233 0.014447 0.034441 0.056849 0.05188 0.0346 0.075537 0.043606 0 0.14934 0 -0.0010428 0.00056872 0.0011943 0.0057279 1.301 -0.047021 -0.016498 -0.0091197 -0.022661 -0.018886 -0.02245 -0.0098095 -0.055311 -0.085334 0.23256 0.1406 -0.029923 0.31416 0.24161 0.049202 0.096089 0.052605 0.050572 0.058759 0.21225 0.057262 0.16074
1.4297 -0.040804 -0.026462 -0.039972 -0.021668 0 -0.0096451 -0.022536 -0.023983 -0.037299 -0.022982 -0.047284 -0.8257 0.00093237 0.0051387 0.01513 0.036142 0.055014 0.051983 0.034199 0.072002 0.042057 0 0.13959 0 -0.00047451 0.0024545 0.0010899 0.005981 1.3542 -0.044297 -0.020311 -0.012066 -0.039541 -0.026442 -0.018428 -0.018788 -0.052705 -0.073029 0.25069 0.19874 0.025182 0.34722 0.27054 0.063734 0.14626 0.11831 0.089659 0.11558 0.25963 0.1068 0.15088
1.4336 -0.040385 -0.025429 -0.042835 -0.032693 0 -0.030007 -0.035714 -0.032633 -0.040063 -0.034596 -0.02714 -1.0991 0.0033682 0.0081844 0.012761 0.035887 0.048195 0.047651 0.032855 0.067245 0.039781 0 0.12811 0 0.00014544 0.0034467 0.0015039 0.0054759 1.4626 -0.035167 -0.034888 -0.030908 -0.052104 -0.037928 -0.025045 -0.033299 -0.038176 -0.042371 0.2408 0.22996 0.077677 0.34981 0.28052 0.073549 0.17861 0.17227 0.11657 0.16033 0.28825 0.1417 0.12985
1.4375 -0.032407 -0.025397 -0.037813 -0.044425 0 -0.053527 -0.046417 -0.043676 -0.0419 -0.050383 -0.014047 -1.3902 0.0038099 0.011942 0.0090697 0.035508 0.04334 0.043029 0.032772 0.068452 0.038863 0 0.12428 0 0.00025149 0.0021588 0.0021993 0.004503 1.6077 -0.026048 -0.05118 -0.054454 -0.059445 -0.048373 -0.039788 -0.048016 -0.02208 -0.01128 0.1952 0.21928 0.11526 0.30835 0.26424 0.080691 0.18782 0.20298 0.12557 0.18247 0.28956 0.15618 0.10862
1.4414 -0.020508 -0.024239 -0.02866 -0.045969 0 -0.060225 -0.049861 -0.048504 -0.043257 -0.05889 -0.017997 -1.7068 0.003147 0.01501 0.0057664 0.036903 0.043885 0.042519 0.034739 0.076096 0.040003 0 0.12924 0 -0.00020098 2.6452e-05 0.0026743 0.0039378 1.682 -0.025324 -0.055986 -0.063448 -0.059732 -0.050665 -0.053 -0.058196 -0.01653 0.0039804 0.13877 0.18417 0.13571 0.24332 0.23537 0.089597 0.18426 0.21713 0.12588 0.18711 0.27402 0.15786 0.095669
1.4453 -0.009791 -0.019636 -0.018541 -0.031543 0 -0.040775 -0.044982 -0.041792 -0.042617 -0.050819 -0.037598 -2.0365 0.0028634 0.016257 0.0035776 0.039967 0.047374 0.046012 0.037354 0.084219 0.041679 0 0.13583 0 -0.00075404 -0.0002481 0.002485 0.0043183 1.5515 -0.035082 -0.041159 -0.045575 -0.048753 -0.041089 -0.055068 -0.058172 -0.025557 -0.0043164 0.085005 0.13362 0.1382 0.16601 0.20093 0.10069 0.17134 0.2178 0.12142 0.17621 0.24586 0.14862 0.095024
1.4492 -0.0032484 -0.011732 -0.0090146 -0.0058924 0 -0.0047813 -0.033411 -0.025305 -0.036425 -0.027963 -0.060773 -2.3588 0.0035089 0.016046 0.0025995 0.042732 0.048952 0.048707 0.038497 0.086754 0.041651 0 0.13527 0 -0.00099642 0.0019774 0.0016541 0.0052661 1.1812 -0.047437 -0.010831 -0.0071818 -0.026194 -0.023371 -0.043842 -0.042951 -0.042355 -0.033416 0.045086 0.075571 0.12246 0.086768 0.16684 0.1131 0.15143 0.20727 0.11483 0.1515 0.20855 0.12953 0.10546
1.4531 -0.00036869 -0.0032941 -0.0012295 0.017631 0 0.025669 -0.018361 -0.0063141 -0.023011 -0.003041 -0.072758 -2.6652 0.004491 0.015906 0.0029389 0.043235 0.046603 0.045697 0.037397 0.083188 0.039353 0 0.12338 0 -0.00094791 0.0042815 0.00076465 0.0059291 0.69391 -0.05022 0.019212 0.02904 -0.00076507 -0.0064659 -0.025404 -0.014614 -0.054744 -0.070087 0.033506 0.019826 0.087389 0.019994 0.14032 0.12307 0.12564 0.18656 0.10755 0.11386 0.16536 0.099734 0.11921
1.457 0.0013884 0.0029115 0.0037732 0.025684 0 0.032292 -0.0041893 0.0073948 -0.0062611 0.010596 -0.065079 -2.9661 0.0048667 0.016734 0.004579 0.041099 0.04272 0.036502 0.034997 0.078018 0.036669 0 0.1009 0 -0.00086519 0.0039144 0.00050627 0.0059117 0.28342 -0.037303 0.031297 0.040173 0.014677 0.0025198 -0.0082087 0.013712 -0.053222 -0.093453 0.053494 -0.025393 0.03671 -0.020714 0.12395 0.11922 0.092497 0.1535 0.094685 0.065575 0.11898 0.057205 0.12283
1.4609 0.0040984 0.006664 0.0065483 0.014585 0 0.014046 0.0047831 0.012025 0.0061178 0.0099705 -0.039626 -3.2773 0.0040322 0.017635 0.0068199 0.037539 0.040938 0.025095 0.032314 0.075099 0.036213 0 0.069828 0 -0.0008078 0.0011056 0.00099613 0.0055804 0.051402 -0.013732 0.018922 0.020799 0.014575 0.0036233 0.0030959 0.024667 -0.035753 -0.084339 0.087327 -0.06313 -0.021523 -0.041109 0.11065 0.096754 0.051421 0.10698 0.070956 0.010417 0.069903 0.0042691 0.10336
1.4648 0.008171 0.010066 0.0098897 -0.0060392 0 -0.012336 0.0069023 0.0092914 0.00923 0.0037411 -0.0065114 -3.6009 0.0019121 0.016956 0.008436 0.034237 0.041799 0.015858 0.028787 0.072905 0.038787 0 0.031627 0 -0.00056357 -0.00108 0.0015696 0.005405 -0.074583 0.0091402 -0.0069369 -0.012072 0.0060696 0.0025437 0.0087237 0.011698 -0.0078623 -0.039001 0.12398 -0.096057 -0.083621 -0.045718 0.095221 0.052965 0.0015736 0.045006 0.032733 -0.05035 0.017544 -0.057793 0.057552
1.4688 0.013045 0.015082 0.016424 -0.019009 0 -0.024612 0.0051625 0.0048553 0.005976 0.0030902 0.021753 -3.9233 -0.00097246 0.014324 0.0087164 0.032198 0.041478 0.009833 0.022665 0.065296 0.042384 0 -0.010814 0 -1.1049e-05 -0.00030429 0.0013862 0.0051941 -0.26198 0.023296 -0.024452 -0.031315 0.0016804 0.0044809 0.010598 -0.011892 0.020331 0.023808 0.1519 -0.12735 -0.14587 -0.040513 0.072181 -0.01327 -0.057379 -0.033792 -0.022742 -0.11533 -0.038719 -0.12696 -0.0036276
1.4727 0.018477 0.021779 0.025232 -0.01139 0 -0.01063 0.0057612 0.0050091 0.0048413 0.011894 0.036428 -4.2294 -0.0034385 0.011026 0.0081478 0.031201 0.034504 0.0047177 0.013144 0.0467 0.043438 0 -0.051556 0 0.00059659 0.0022469 0.00033865 0.0042271 -0.61563 0.029155 -0.016653 -0.019691 0.0070132 0.010032 0.010037 -0.021599 0.038718 0.072506 0.15041 -0.16145 -0.20126 -0.03688 0.031358 -0.10133 -0.12477 -0.13099 -0.098553 -0.18158 -0.099842 -0.19727 -0.060982
1.4766 0.024895 0.02905 0.032013 0.016034 0 0.023848 0.013566 0.013302 0.012413 0.025566 0.036648 -4.5189 -0.0040971 0.0080784 0.0077128 0.029814 0.018044 -0.0021246 0.0018179 0.016777 0.038974 0 -0.084469 0 0.00083456 0.0031861 -0.00071084 0.002169 -1.098 0.032454 0.015774 0.018024 0.01707 0.017007 0.008937 -0.0027035 0.042589 0.084841 0.12154 -0.19653 -0.24529 -0.042665 -0.022914 -0.19146 -0.19103 -0.23133 -0.17938 -0.24298 -0.16142 -0.25847 -0.099872
1.4805 0.032664 0.036457 0.033831 0.049052 0 0.059948 0.028428 0.028758 0.028178 0.038053 0.029755 -4.805 -0.0025039 0.0045479 0.0075226 0.026035 -0.0054564 -0.011073 -0.0084674 -0.019128 0.027941 0 -0.10873 0 0.00055738 0.0008425 -0.00075608 -0.00036392 -1.5934 0.037854 0.054973 0.059638 0.024708 0.025071 0.011783 0.035986 0.036357 0.064391 0.073991 -0.22798 -0.27587 -0.056632 -0.083351 -0.27117 -0.24926 -0.32311 -0.25353 -0.29531 -0.21914 -0.30519 -0.11919
1.4844 0.041336 0.044643 0.033592 0.070352 0 0.079025 0.045841 0.0467 0.046453 0.048205 0.02711 -5.0988 -9.3107e-06 -0.0012994 0.0065412 0.018575 -0.029051 -0.020332 -0.01646 -0.0534 0.011257 0 -0.13059 0 3.1629e-05 -0.0028363 0.0002218 -0.0023523 -2.03 0.046219 0.079445 0.08233 0.030624 0.037057 0.024267 0.069911 0.031829 0.036143 0.015667 -0.25134 -0.29096 -0.076176 -0.14328 -0.33081 -0.29364 -0.39647 -0.31144 -0.33481 -0.26896 -0.33333 -0.12924
1.4883 0.049828 0.053889 0.038388 0.072108 0 0.075061 0.061063 0.061758 0.062415 0.058876 0.036937 -5.3976 0.0010211 -0.0090476 0.0039364 0.0081187 -0.045232 -0.02788 -0.024062 -0.080456 -0.008785 0 -0.15829 0 -0.00039372 -0.0045855 0.0010585 -0.0034536 -2.429 0.056728 0.079706 0.078321 0.042651 0.055089 0.048363 0.081188 0.040158 0.025036 -0.042035 -0.2598 -0.28739 -0.095832 -0.19297 -0.35823 -0.31622 -0.43799 -0.3404 -0.35598 -0.30485 -0.33771 -0.14189
1.4922 0.057294 0.062959 0.052227 0.061031 0 0.057892 0.072333 0.071034 0.075265 0.071264 0.058669 -5.6891 -0.00055776 -0.015297 0.0004589 -0.0027494 -0.05095 -0.033 -0.034717 -0.099337 -0.029258 0 -0.19458 0 -0.00062102 -0.0035152 0.00052167 -0.0043345 -2.8412 0.069198 0.06393 0.05838 0.065039 0.076084 0.078492 0.073706 0.062769 0.037499 -0.080467 -0.24507 -0.26198 -0.10319 -0.21744 -0.34203 -0.30779 -0.43178 -0.32631 -0.35174 -0.31787 -0.31529 -0.16299
1.4961 0.063741 0.070052 0.070591 0.052147 0 0.045538 0.080336 0.075308 0.085873 0.082122 0.083355 -5.9653 -0.0030751 -0.016909 -0.0020431 -0.011464 -0.050408 -0.036334 -0.050001 -0.1137 -0.047571 0 -0.23438 0 -0.00071216 -0.0018366 -0.0013138 -0.0058312 -3.263 0.083076 0.050213 0.042277 0.090577 0.092426 0.10333 0.066446 0.089417 0.061962 -0.098669 -0.2152 -0.22326 -0.096424 -0.22046 -0.2986 -0.27856 -0.39314 -0.28368 -0.3296 -0.31334 -0.2784 -0.19275
1.5 0.069835 0.074878 0.083553 0.056875 0 0.051341 0.085576 0.077746 0.093259 0.087239 0.10045 -6.2291 -0.0031045 -0.015192 -0.0026872 -0.017789 -0.05284 -0.039151 -0.06788 -0.12941 -0.062671 0 -0.26985 0 -0.00056933 -0.0019545 -0.0029246 -0.0079147 -3.629 0.095296 0.052706 0.044597 0.1056 0.098052 0.1128 0.073088 0.10628 0.084492 -0.097904 -0.17519 -0.17506 -0.076423 -0.20489 -0.23573 -0.23368 -0.3303 -0.22026 -0.29291 -0.29411 -0.2326 -0.23027
1.5039 0.076247 0.079164 0.085349 0.075208 0 0.074974 0.087528 0.081525 0.095299 0.086723 0.1058 -6.4874 0.0013402 -0.015848 -0.002795 -0.0241 -0.065761 -0.042834 -0.08448 -0.15072 -0.075655 0 -0.29724 0 5.2301e-05 -0.0036188 -0.0027549 -0.0096937 -3.8869 0.10154 0.072492 0.066066 0.10319 0.094121 0.10506 0.089529 0.10758 0.10151 -0.081009 -0.13074 -0.12163 -0.045632 -0.17487 -0.16191 -0.17913 -0.25295 -0.14493 -0.24572 -0.26399 -0.18359 -0.2748
1.5078 0.083198 0.084738 0.080738 0.097473 0 0.10345 0.086628 0.088108 0.09298 0.085606 0.10423 -6.7396 0.008474 -0.023689 -0.0045957 -0.032914 -0.088477 -0.048532 -0.097583 -0.1768 -0.088844 0 -0.31863 0 0.0010946 -0.0045701 -0.00084284 -0.010458 -4.0621 0.10103 0.09875 0.095063 0.090416 0.088523 0.088242 0.10121 0.10027 0.11756 -0.0537 -0.092116 -0.070257 -0.011081 -0.13775 -0.08974 -0.12506 -0.17784 -0.072623 -0.1947 -0.23002 -0.14021 -0.3222
1.5117 0.090444 0.091375 0.080997 0.11271 0 0.12093 0.086128 0.096854 0.092156 0.089088 0.10483 -6.9777 0.013817 -0.037323 -0.0086377 -0.043938 -0.11173 -0.056494 -0.10816 -0.20153 -0.10362 0 -0.33779 0 0.0019152 -0.0036801 0.0010584 -0.010509 -4.2378 0.099218 0.11752 0.11657 0.081776 0.089533 0.075695 0.10046 0.097274 0.13412 -0.027324 -0.066137 -0.028335 0.014932 -0.10419 -0.029449 -0.082089 -0.12159 -0.016992 -0.14983 -0.20294 -0.10823 -0.36262
1.5156 0.097415 0.097084 0.092942 0.11608 0 0.11985 0.090535 0.10559 0.099122 0.097875 0.11326 -7.196 0.013942 -0.0498 -0.012911 -0.05385 -0.12486 -0.065383 -0.11836 -0.21744 -0.11881 0 -0.35569 0 0.001743 -0.0025135 0.0011194 -0.010791 -4.474 0.10406 0.12094 0.12181 0.085996 0.099478 0.078015 0.094298 0.10585 0.14457 -0.0055953 -0.0511 0.0028521 0.028547 -0.076428 0.018686 -0.051793 -0.086019 0.020865 -0.11472 -0.18605 -0.087343 -0.38518
1.5195 0.10329 0.10055 0.11193 0.11021 0 0.10531 0.10152 0.11179 0.11399 0.10845 0.12786 -7.3979 0.0093975 -0.055074 -0.014934 -0.059421 -0.12477 -0.072674 -0.12827 -0.22162 -0.13137 0 -0.37079 0 0.00054262 -0.0033097 -0.00076001 -0.011766 -4.753 0.11826 0.11125 0.11263 0.09975 0.11381 0.096696 0.095251 0.12184 0.14122 0.010089 -0.044875 0.022877 0.028241 -0.054706 0.055005 -0.034411 -0.070943 0.041129 -0.09147 -0.18072 -0.077164 -0.3866
1.5234 0.10718 0.1027 0.126 0.10174 0 0.090325 0.11565 0.11424 0.12944 0.11712 0.14181 -7.5909 0.0040142 -0.05361 -0.014621 -0.060884 -0.11864 -0.076484 -0.13523 -0.21869 -0.1389 0 -0.38245 0 -0.0007214 -0.0059524 -0.0028326 -0.012915 -5.0028 0.13568 0.09824 0.099116 0.11347 0.12553 0.12314 0.10702 0.1345 0.12554 0.019362 -0.043907 0.032113 0.013826 -0.037996 0.080822 -0.028958 -0.074127 0.045523 -0.081609 -0.18724 -0.076704 -0.37514
1.5273 0.10859 0.10543 0.12701 0.097047 0 0.086252 0.12668 0.11428 0.13695 0.12276 0.14864 -7.7755 0.0013662 -0.051205 -0.014653 -0.061879 -0.11757 -0.077441 -0.13677 -0.21756 -0.14178 0 -0.3924 0 -0.00092033 -0.0078353 -0.0032397 -0.013433 -5.166 0.14628 0.09261 0.092497 0.1213 0.13043 0.14377 0.12125 0.13651 0.10885 0.024068 -0.040508 0.03322 -0.010496 -0.022307 0.097478 -0.031117 -0.087728 0.038779 -0.086143 -0.20208 -0.084034 -0.36504
1.5313 0.10791 0.10901 0.1176 0.099761 0 0.095826 0.13042 0.11516 0.13441 0.12582 0.14612 -7.9412 0.0018642 -0.052502 -0.017708 -0.065799 -0.12698 -0.078542 -0.13402 -0.22438 -0.14291 0 -0.4022 0 6.657e-05 -0.0069425 -0.0018499 -0.013259 -5.2396 0.14498 0.099171 0.098165 0.12437 0.12885 0.14851 0.12785 0.12965 0.10297 0.028648 -0.031959 0.033481 -0.034017 -0.0050381 0.10859 -0.032939 -0.099789 0.029973 -0.096433 -0.21562 -0.093597 -0.36624
1.5352 0.10655 0.11159 0.10778 0.10951 0 0.11285 0.12725 0.11911 0.12702 0.126 0.13674 -8.0771 0.0030904 -0.056489 -0.02348 -0.072308 -0.14269 -0.082655 -0.13159 -0.23758 -0.14509 0 -0.4101 0 0.0011467 -0.0043898 -0.00032698 -0.013144 -5.2559 0.13582 0.11388 0.1127 0.12569 0.12373 0.13711 0.12559 0.12193 0.11099 0.034467 -0.019121 0.035082 -0.052934 0.01317 0.11355 -0.032288 -0.10739 0.021074 -0.1091 -0.22397 -0.10374 -0.37889
1.5391 0.10621 0.11177 0.10525 0.1215 0 0.12751 0.12054 0.12431 0.12103 0.12236 0.12574 -8.1838 0.0026175 -0.058778 -0.028742 -0.077753 -0.1559 -0.089823 -0.13354 -0.24952 -0.14863 0 -0.41213 0 0.0011171 -0.0032205 -0.00039054 -0.013684 -5.2396 0.12723 0.12673 0.12657 0.12474 0.11769 0.11877 0.12111 0.12014 0.12732 0.042576 -0.0036341 0.039502 -0.064377 0.031085 0.11164 -0.027845 -0.1089 0.013367 -0.12105 -0.22413 -0.11307 -0.39622
1.543 0.10801 0.11121 0.10974 0.12834 0 0.13287 0.11345 0.12559 0.11769 0.11573 0.11861 -8.2734 0.00028474 -0.057532 -0.030445 -0.079064 -0.16152 -0.097082 -0.13942 -0.25335 -0.15139 0 -0.40653 0 -5.605e-05 -0.0048159 -0.0020951 -0.014548 -5.1931 0.12392 0.12898 0.13087 0.11881 0.11183 0.10511 0.11909 0.1248 0.144 0.054114 0.010255 0.047362 -0.065322 0.04501 0.10026 -0.019314 -0.1045 0.0071054 -0.12818 -0.21261 -0.11997 -0.41069
1.5469 0.11193 0.11373 0.11583 0.12504 0 0.12869 0.10795 0.11933 0.11416 0.10992 0.11816 -8.3574 -0.0020957 -0.055854 -0.028595 -0.076922 -0.16147 -0.10124 -0.14468 -0.24888 -0.15113 0 -0.39641 0 -0.0011897 -0.0072526 -0.0038786 -0.014892 -5.122 0.12358 0.12005 0.12376 0.10875 0.10652 0.10199 0.11718 0.13077 0.1547 0.06868 0.017715 0.055108 -0.058645 0.051332 0.081028 -0.010377 -0.10001 0.0011156 -0.12901 -0.19327 -0.12388 -0.41683
1.5508 0.1169 0.1214 0.11997 0.11439 0 0.1212 0.10609 0.10867 0.10957 0.10958 0.12208 -8.4357 -0.0027914 -0.057874 -0.026027 -0.074846 -0.1608 -0.10197 -0.14535 -0.24225 -0.14806 0 -0.38696 0 -0.0011506 -0.0076228 -0.0042396 -0.014479 -5.0627 0.121 0.10854 0.11249 0.10105 0.10276 0.10709 0.11188 0.13156 0.15334 0.08499 0.019746 0.059657 -0.048578 0.051503 0.058926 -0.0036837 -0.098883 -0.0047395 -0.12568 -0.17258 -0.12552 -0.41049
1.5547 0.1213 0.13181 0.12357 0.10702 0 0.11921 0.11044 0.10275 0.10828 0.11656 0.12312 -8.4997 -0.0016163 -0.063391 -0.025595 -0.075348 -0.16181 -0.10212 -0.14213 -0.24022 -0.14496 0 -0.38034 0 -5.2619e-05 -0.005518 -0.0032215 -0.014069 -5.0744 0.1144 0.10611 0.10872 0.10266 0.10244 0.11446 0.10724 0.12356 0.13391 0.1021 0.018036 0.059331 -0.037069 0.047168 0.037461 -0.00043916 -0.10237 -0.01007 -0.1198 -0.15459 -0.12544 -0.38955
1.5586 0.12363 0.13968 0.12951 0.1136 0 0.12845 0.12146 0.10923 0.11565 0.12846 0.11393 -8.5432 0.00041293 -0.067633 -0.027806 -0.077457 -0.1626 -0.10477 -0.13964 -0.2443 -0.1449 0 -0.3744 0 0.00092544 -0.0034588 -0.0021874 -0.014523 -5.193 0.10729 0.11829 0.11991 0.11385 0.10713 0.12087 0.11329 0.10837 0.096496 0.11888 0.015125 0.05286 -0.025852 0.040705 0.020411 -0.0014257 -0.11099 -0.014263 -0.11327 -0.14332 -0.12435 -0.35825
1.5625 0.12312 0.14137 0.13728 0.13445 0 0.14671 0.13465 0.12627 0.13073 0.1403 0.094402 -8.5692 0.0023292 -0.06655 -0.030999 -0.078256 -0.16089 -0.10995 -0.14144 -0.24998 -0.14848 0 -0.36723 0 0.00085426 -0.0037858 -0.0022501 -0.015659 -5.3885 0.10497 0.13945 0.14239 0.1272 0.11611 0.12714 0.13381 0.092465 0.054596 0.13158 0.017482 0.039421 -0.016744 0.037857 0.015363 -0.0069031 -0.12321 -0.015673 -0.11015 -0.1465 -0.12435 -0.32993
1.5664 0.12044 0.13772 0.14252 0.15649 0 0.16365 0.14168 0.14231 0.14461 0.14711 0.075031 -8.5838 0.0037923 -0.061443 -0.033222 -0.076511 -0.15758 -0.1145 -0.14625 -0.25146 -0.15311 0 -0.36212 0 4.7449e-06 -0.0058409 -0.003122 -0.016323 -5.567 0.11011 0.15601 0.16198 0.1338 0.12544 0.13395 0.15763 0.084547 0.032323 0.13813 0.025892 0.024817 -0.009746 0.040158 0.019345 -0.013584 -0.13416 -0.015574 -0.11141 -0.16026 -0.12718 -0.32161
1.5703 0.11769 0.13252 0.14151 0.16217 0 0.16675 0.13637 0.14518 0.14726 0.14567 0.071173 -8.5869 0.0046411 -0.057558 -0.033601 -0.074253 -0.15593 -0.11523 -0.14945 -0.24736 -0.15526 0 -0.36651 0 -0.00058352 -0.0068784 -0.0035816 -0.015705 -5.6284 0.12153 0.15594 0.16312 0.13041 0.12956 0.13823 0.1656 0.090783 0.048777 0.13735 0.038166 0.012021 -0.0054459 0.046156 0.029394 -0.020576 -0.14233 -0.015393 -0.11684 -0.18214 -0.13352 -0.34203
1.5742 0.11732 0.1289 0.13542 0.14413 0 0.15074 0.12056 0.13277 0.13673 0.13567 0.090859 -8.5711 0.0044312 -0.058424 -0.03228 -0.074612 -0.15776 -0.1123 -0.14825 -0.24252 -0.15365 0 -0.38498 0 -0.00032549 -0.0055398 -0.0029447 -0.014399 -5.545 0.13588 0.13755 0.14104 0.12092 0.12522 0.13547 0.14885 0.11042 0.1014 0.12853 0.051345 0.0033803 -0.0046169 0.053668 0.042388 -0.027514 -0.14695 -0.016537 -0.12596 -0.2097 -0.14372 -0.38351
1.5781 0.12028 0.12751 0.12954 0.11273 0 0.12347 0.10399 0.11519 0.12133 0.12122 0.12613 -8.531 0.0028123 -0.062563 -0.029924 -0.07846 -0.16149 -0.10916 -0.14504 -0.24419 -0.15077 0 -0.41315 0 0.00033448 -0.0035733 -0.0018682 -0.013889 -5.4013 0.14909 0.11137 0.10757 0.11197 0.11509 0.12609 0.11964 0.1351 0.16431 0.11071 0.059301 0.0017605 -0.0092099 0.057914 0.05337 -0.034882 -0.14801 -0.021325 -0.13778 -0.23974 -0.15793 -0.42629
1.582 0.12488 0.12779 0.12855 0.089236 0 0.10239 0.097522 0.10628 0.11289 0.11085 0.15662 -8.4704 0.00028702 -0.066037 -0.027754 -0.083578 -0.16439 -0.10898 -0.14494 -0.25577 -0.15103 0 -0.43956 0 0.00057965 -0.0036556 -0.0016258 -0.014949 -5.3501 0.1569 0.093714 0.084863 0.10829 0.10728 0.11787 0.10244 0.15336 0.20477 0.086619 0.05297 0.0062774 -0.021033 0.050981 0.056508 -0.045429 -0.14904 -0.031008 -0.14992 -0.26822 -0.17368 -0.45238
1.5859 0.12754 0.1295 0.13266 0.089805 0 0.10263 0.10533 0.11226 0.11754 0.11343 0.16403 -8.3968 -0.0017972 -0.067234 -0.027592 -0.087064 -0.16579 -0.11131 -0.1504 -0.27315 -0.15697 0 -0.45418 0 0.00021962 -0.0059986 -0.0026995 -0.016765 -5.5007 0.15606 0.096161 0.090033 0.11152 0.11004 0.12023 0.11266 0.15753 0.20455 0.061118 0.033327 0.011719 -0.037568 0.032588 0.052663 -0.060347 -0.15302 -0.043051 -0.16126 -0.29458 -0.18796 -0.4568
1.5898 0.12522 0.13206 0.13808 0.1137 0 0.12516 0.12243 0.12785 0.13213 0.13092 0.1461 -8.3099 -0.0023283 -0.067932 -0.030851 -0.088165 -0.16729 -0.11261 -0.15852 -0.28718 -0.1668 0 -0.45594 0 -0.0001818 -0.0079524 -0.0042388 -0.017788 -5.8169 0.14726 0.11778 0.12182 0.12123 0.1251 0.13513 0.14341 0.14812 0.16919 0.036533 0.0021655 0.014653 -0.056588 0.0033079 0.042824 -0.080023 -0.16122 -0.055611 -0.17171 -0.31906 -0.19918 -0.44712
1.5938 0.1174 0.13273 0.14032 0.14459 0 0.15464 0.13884 0.14214 0.14822 0.15419 0.11857 -8.1979 -0.001537 -0.069846 -0.036932 -0.088542 -0.17008 -0.1103 -0.16423 -0.29077 -0.1757 0 -0.45235 0 -0.00011638 -0.0071597 -0.0049428 -0.017375 -6.1161 0.13689 0.14504 0.15985 0.13494 0.14518 0.15416 0.17225 0.13278 0.12114 0.014936 -0.037404 0.01161 -0.075282 -0.035253 0.028479 -0.10434 -0.17446 -0.066697 -0.1815 -0.34223 -0.20601 -0.4344
1.5977 0.10583 0.12696 0.13668 0.16237 0 0.16915 0.14587 0.1474 0.15847 0.16756 0.10376 -8.0481 -0.00087583 -0.071715 -0.042964 -0.090089 -0.17327 -0.10599 -0.16587 -0.28512 -0.17993 0 -0.4522 0 0.00020774 -0.0044484 -0.0043763 -0.016386 -6.1839 0.13437 0.15955 0.1779 0.14718 0.15844 0.16534 0.18008 0.12151 0.085747 -0.00093321 -0.076941 -0.0041881 -0.086102 -0.078531 0.011743 -0.13153 -0.19289 -0.072924 -0.19196 -0.3649 -0.20683 -0.42591
1.6016 0.092417 0.11204 0.12638 0.15522 0 0.15472 0.13977 0.14244 0.15992 0.16014 0.11489 -7.8613 -0.001655 -0.071114 -0.045888 -0.092997 -0.17538 -0.1042 -0.1668 -0.27929 -0.18003 0 -0.45812 0 0.00019098 -0.0029289 -0.0033303 -0.016126 -5.9213 0.14514 0.14902 0.16147 0.15043 0.15646 0.16275 0.16389 0.12167 0.080851 -0.012908 -0.10672 -0.030397 -0.08514 -0.11782 -0.0060271 -0.15611 -0.21203 -0.075973 -0.20422 -0.38635 -0.20518 -0.4248
1.6055 0.077719 0.09041 0.10963 0.12397 0 0.11405 0.12155 0.12962 0.15315 0.13419 0.14784 -7.655 -0.0037433 -0.068656 -0.045164 -0.095989 -0.17673 -0.10745 -0.17114 -0.28222 -0.17991 0 -0.46473 0 -0.00030137 -0.0043612 -0.0029274 -0.016934 -5.3978 0.16521 0.11449 0.11659 0.13939 0.13921 0.14925 0.13376 0.13497 0.11179 -0.022281 -0.12441 -0.06329 -0.072606 -0.14957 -0.025913 -0.17522 -0.22928 -0.078822 -0.21806 -0.4043 -0.20368 -0.43224
1.6094 0.061605 0.068712 0.08784 0.079149 0 0.063949 0.095212 0.11077 0.14017 0.10276 0.18445 -7.4498 -0.0056003 -0.068506 -0.043137 -0.097889 -0.17863 -0.11294 -0.17796 -0.29333 -0.18242 0 -0.46224 0 -0.00069091 -0.007148 -0.0034918 -0.017992 -4.7688 0.18243 0.06933 0.064308 0.11535 0.11355 0.13041 0.10114 0.15627 0.16848 -0.029604 -0.1292 -0.099511 -0.049395 -0.17128 -0.049096 -0.18686 -0.24274 -0.08416 -0.23287 -0.41602 -0.20416 -0.44527
1.6133 0.045257 0.052646 0.064669 0.035429 0 0.024565 0.066546 0.087149 0.12329 0.07862 0.20327 -7.2541 -0.0055944 -0.073427 -0.042373 -0.098357 -0.17967 -0.11465 -0.18036 -0.29989 -0.18557 0 -0.44147 0 -0.00040191 -0.0083027 -0.0043371 -0.01841 -4.1373 0.18406 0.030895 0.026294 0.086208 0.087479 0.10775 0.071815 0.17418 0.22508 -0.034911 -0.12142 -0.13423 -0.017568 -0.1801 -0.077562 -0.18878 -0.25014 -0.095899 -0.24725 -0.41676 -0.20869 -0.45164
1.6172 0.03179 0.042737 0.04557 0.0065088 0 0.0084392 0.041913 0.062058 0.10461 0.065198 0.19026 -7.0607 -0.0033828 -0.079947 -0.042759 -0.097114 -0.17403 -0.10912 -0.17066 -0.28505 -0.18318 0 -0.3969 0 0.00035869 -0.0069273 -0.0045599 -0.018123 -3.4944 0.16467 0.010807 0.013022 0.061591 0.065674 0.079446 0.048131 0.17482 0.24815 -0.035528 -0.10706 -0.15939 0.015506 -0.17347 -0.11187 -0.18075 -0.24942 -0.11781 -0.25697 -0.39718 -0.21729 -0.43055
1.6211 0.024183 0.035272 0.034925 0.00022849 0 0.015347 0.025944 0.040969 0.085336 0.057208 0.14477 -6.8574 -0.00019443 -0.080292 -0.04168 -0.093058 -0.1555 -0.09872 -0.1469 -0.24062 -0.16944 0 -0.32776 0 0.0007832 -0.0049962 -0.0039007 -0.017515 -2.7831 0.12819 0.010029 0.021225 0.047108 0.049228 0.046974 0.033194 0.14888 0.21421 -0.02991 -0.093904 -0.17478 0.043797 -0.15592 -0.14651 -0.16846 -0.24287 -0.14452 -0.26027 -0.35903 -0.22546 -0.36417
1.625 0.022401 0.027154 0.032659 0.014044 0 0.034051 0.019003 0.02769 0.065172 0.048357 0.07939 -6.6389 0.0020775 -0.070153 -0.037218 -0.084663 -0.12392 -0.088616 -0.11414 -0.17408 -0.14318 0 -0.23834 0 0.00043884 -0.0046329 -0.0028175 -0.016368 -2.0011 0.084007 0.020823 0.039096 0.042301 0.037728 0.018189 0.02926 0.098225 0.12659 -0.016845 -0.084548 -0.18103 0.065377 -0.1283 -0.17714 -0.15434 -0.23082 -0.17155 -0.25604 -0.30255 -0.22997 -0.25268
1.6289 0.022941 0.019254 0.033711 0.034447 0 0.048689 0.016836 0.020584 0.0431 0.03668 0.014087 -6.4089 0.0021403 -0.053927 -0.030723 -0.071196 -0.086953 -0.080326 -0.079707 -0.10347 -0.10788 0 -0.13736 0 -0.00016303 -0.0053677 -0.001866 -0.013668 -1.2218 0.041173 0.032538 0.053097 0.042543 0.030185 0.0013509 0.031969 0.036393 0.016508 0.0043984 -0.080743 -0.17952 0.079225 -0.091605 -0.19926 -0.14067 -0.21356 -0.19388 -0.2436 -0.22892 -0.22765 -0.11854
1.6328 0.021776 0.014755 0.031562 0.043812 0 0.04686 0.01354 0.013728 0.019182 0.022731 -0.033729 -6.1746 3.4141e-05 -0.040896 -0.025617 -0.053211 -0.053976 -0.068954 -0.047508 -0.044248 -0.068313 0 -0.035566 0 -0.00015406 -0.0047822 -0.0011665 -0.0087196 -0.51481 0.0048452 0.036735 0.052763 0.041901 0.024133 -0.0042205 0.029323 -0.019095 -0.075467 0.034731 -0.083416 -0.17341 0.085255 -0.045926 -0.20332 -0.13016 -0.18976 -0.20049 -0.22159 -0.13988 -0.21241 0.0057898
1.6367 0.017932 0.014779 0.02333 0.032229 0 0.026432 0.0057066 0.0023769 -0.0047357 0.0053376 -0.058758 -5.9415 -0.0029935 -0.035749 -0.023561 -0.03187 -0.027593 -0.047887 -0.01683 0.00052544 -0.027691 0 0.057956 0 0.00061685 -0.0016814 -0.00047669 -0.0023367 0.13195 -0.024466 0.029712 0.034125 0.034929 0.015479 -0.009687 0.0098405 -0.057234 -0.12393 0.068477 -0.088469 -0.16906 0.088628 0.0033048 -0.18902 -0.12235 -0.15985 -0.18733 -0.19413 -0.04724 -0.18569 0.097532
1.6406 0.013941 0.016499 0.012085 0.0054893 0 -0.0024129 -0.0057419 -0.012978 -0.026504 -0.017742 -0.070509 -5.7128 -0.0052481 -0.033694 -0.022358 -0.0084249 -0.001869 -0.016707 0.013882 0.038738 0.011713 0 0.13837 0 0.001332 0.0022054 0.00037309 0.0034284 0.78459 -0.049918 0.013313 0.0026032 0.018227 0.00097331 -0.027005 -0.0266 -0.078539 -0.13036 0.10108 -0.093609 -0.16857 0.091417 0.051197 -0.16182 -0.11558 -0.12502 -0.15827 -0.16471 0.040936 -0.15235 0.1544
1.6445 0.012545 0.015747 0.0041456 -0.01861 0 -0.022543 -0.017367 -0.028087 -0.045601 -0.044292 -0.085639 -5.49 -0.0055311 -0.025793 -0.018187 0.015098 0.030287 0.016026 0.043089 0.078909 0.046205 0 0.20437 0 0.0011221 0.0041407 0.0012593 0.006919 1.4552 -0.075963 -0.0053223 -0.027258 -0.0072127 -0.018531 -0.057166 -0.066194 -0.091039 -0.1153 0.12948 -0.098013 -0.17263 0.093657 0.093789 -0.12596 -0.10884 -0.086374 -0.11695 -0.13566 0.11886 -0.11618 0.18932
1.6484 0.013065 0.010856 0.003323 -0.024075 0 -0.021101 -0.026523 -0.039767 -0.062795 -0.065133 -0.11417 -5.2707 -0.003796 -0.0089438 -0.0099335 0.035008 0.067933 0.038796 0.066411 0.12099 0.070587 0 0.25509 0 7.6753e-05 0.0035528 0.0019525 0.0081903 2.0415 -0.10438 -0.01643 -0.038719 -0.034628 -0.037802 -0.088502 -0.09051 -0.10194 -0.10101 0.15047 -0.10143 -0.18117 0.094229 0.12632 -0.087001 -0.10104 -0.045503 -0.068774 -0.10955 0.18019 -0.081968 0.21646
1.6523 0.011437 0.0033746 0.0069905 -0.0097376 0 0.00034986 -0.032936 -0.048263 -0.077446 -0.070242 -0.15001 -5.0471 -0.0011504 0.010328 -0.0008211 0.046956 0.1008 0.046563 0.080501 0.15613 0.081663 0 0.28761 0 -0.00086373 0.0025659 0.0023749 0.0086289 2.3971 -0.13049 -0.013734 -0.02467 -0.054092 -0.051048 -0.10676 -0.08988 -0.11267 -0.09943 0.15911 -0.1062 -0.19111 0.085435 0.13878 -0.05539 -0.09204 -0.0080298 -0.026782 -0.091249 0.21247 -0.058724 0.24142
1.6563 0.0040948 -0.0046401 0.0076877 0.0094492 0 0.024996 -0.037529 -0.054804 -0.085658 -0.058593 -0.17405 -4.8102 0.00084043 0.022342 0.0045135 0.049032 0.1176 0.044353 0.086083 0.1742 0.081871 0 0.29768 0 -0.0010041 0.0032745 0.0025759 0.009379 2.4669 -0.14356 -0.00089911 0.0043797 -0.058813 -0.056412 -0.10639 -0.069518 -0.12002 -0.11058 0.15887 -0.11429 -0.19795 0.064182 0.13525 -0.032937 -0.084193 0.0216 0.0025954 -0.080485 0.22213 -0.045677 0.26132
1.6602 -0.0081867 -0.012935 -0.00057106 0.013994 0 0.031606 -0.040369 -0.05811 -0.082236 -0.040735 -0.16804 -4.5599 0.0011085 0.023811 0.0044032 0.044179 0.1157 0.041441 0.086899 0.17156 0.078448 0 0.28284 0 -0.00065495 0.0051744 0.0025193 0.010342 2.336 -0.13318 0.0081147 0.024935 -0.05011 -0.056704 -0.092092 -0.044203 -0.11981 -0.12593 0.15023 -0.12616 -0.19982 0.029148 0.1176 -0.018672 -0.079173 0.040713 0.01795 -0.077736 0.21072 -0.041422 0.26993
1.6641 -0.020469 -0.022079 -0.016464 -0.0051551 0 0.010057 -0.040141 -0.054881 -0.065378 -0.029886 -0.12852 -4.3083 -0.00038224 0.020255 0.0013601 0.038838 0.1028 0.042183 0.085938 0.15274 0.077921 0 0.24544 0 -0.00064943 0.0059166 0.0020499 0.010726 2.136 -0.098161 -0.0017083 0.017049 -0.036131 -0.055772 -0.071269 -0.02727 -0.10875 -0.13183 0.13354 -0.14172 -0.19539 -0.01965 0.088426 -0.010788 -0.078446 0.047298 0.019286 -0.083204 0.18046 -0.043877 0.26118
1.668 -0.027672 -0.030784 -0.031392 -0.039798 0 -0.030142 -0.035605 -0.044124 -0.03971 -0.030015 -0.06995 -4.0708 -0.002866 0.019326 -0.00087125 0.038224 0.089708 0.042875 0.083035 0.12657 0.08099 0 0.193 0 -0.001233 0.0043795 0.0011527 0.01027 1.9117 -0.050217 -0.03292 -0.019342 -0.025163 -0.054486 -0.04765 -0.022918 -0.084762 -0.11444 0.10709 -0.15976 -0.18315 -0.080576 0.051604 -0.0053644 -0.084352 0.03783 0.0081012 -0.098017 0.1329 -0.049196 0.23026
1.6719 -0.02844 -0.035521 -0.036033 -0.070095 0 -0.06535 -0.027384 -0.029938 -0.014467 -0.033392 -0.015352 -3.8517 -0.005429 0.023012 -0.0008867 0.042372 0.08182 0.03745 0.076103 0.10117 0.0829 0 0.13575 0 -0.0017072 0.0021683 0.00016961 0.0096034 1.6002 -0.0081524 -0.069489 -0.062189 -0.01995 -0.050458 -0.023118 -0.026197 -0.049071 -0.068767 0.070281 -0.17557 -0.166 -0.14118 0.015142 0.0029065 -0.095369 0.016436 -0.0065254 -0.11934 0.076502 -0.051752 0.17583
1.6758 -0.02526 -0.033539 -0.028116 -0.077503 0 -0.073677 -0.018236 -0.018658 0.0018862 -0.030109 0.017808 -3.6398 -0.0074229 0.027072 -1.0558e-05 0.046753 0.077119 0.025463 0.06426 0.081243 0.078884 0 0.082818 0 -0.0012752 0.0016411 -0.00038024 0.0093495 1.1444 0.013797 -0.085837 -0.082361 -0.018119 -0.041333 -0.0031735 -0.028489 -0.0094509 -0.0066048 0.025412 -0.18625 -0.14732 -0.1916 -0.017224 0.013907 -0.10766 -0.0095724 -0.019035 -0.14265 0.018389 -0.050696 0.10405
1.6797 -0.021338 -0.025943 -0.014449 -0.056057 0 -0.049729 -0.011415 -0.012895 0.0063223 -0.018975 0.0265 -3.4205 -0.0083791 0.027177 0.00031584 0.046793 0.070691 0.013576 0.049339 0.067349 0.069022 0 0.038928 0 -5.1867e-05 0.0029358 -0.00026596 0.0091982 0.60444 0.01448 -0.066025 -0.064759 -0.016954 -0.027751 0.0038792 -0.023653 0.020637 0.046812 -0.025396 -0.1898 -0.12861 -0.22536 -0.043567 0.026283 -0.11847 -0.035488 -0.02713 -0.16455 -0.037118 -0.046324 0.029476
1.6836 -0.017813 -0.01702 -0.0050694 -0.01577 0 -0.0078873 -0.0083307 -0.0090389 0.0022398 -0.0079508 0.021186 -3.1913 -0.0078321 0.023845 0.00055699 0.041755 0.05971 0.0090438 0.034479 0.056184 0.057746 0 0.0033968 0 0.0010105 0.0037532 0.00021312 0.0081641 0.12874 0.0048921 -0.017882 -0.019184 -0.016229 -0.012887 -0.0041086 -0.011361 0.0304 0.069595 -0.079151 -0.18454 -0.11103 -0.23665 -0.062476 0.037865 -0.12485 -0.056367 -0.029347 -0.18125 -0.085766 -0.039583 -0.030897
1.6875 -0.013954 -0.010332 -0.0046873 0.02284 0 0.02751 -0.00725 -0.0013844 -0.0029318 -0.004253 0.017551 -2.9636 -0.005572 0.020668 0.0020546 0.034413 0.0443 0.012374 0.02166 0.042311 0.049156 0 -0.027793 0 0.0011924 0.0022241 0.00052001 0.0057712 -0.18776 -0.00055187 0.030552 0.026921 -0.015984 0.00040518 -0.016114 0.0034325 0.022011 0.060514 -0.12457 -0.16564 -0.094093 -0.21249 -0.069794 0.042553 -0.1201 -0.061541 -0.024824 -0.18216 -0.11647 -0.032739 -0.067264
1.6914 -0.0092753 -0.0059356 -0.0093527 0.039942 0 0.037748 -0.0041949 0.011326 -0.0015494 -0.0058382 0.026725 -2.7476 -0.0022071 0.018984 0.0045199 0.02759 0.0256 0.01701 0.010847 0.022091 0.043584 0 -0.057774 0 0.00076352 -0.00068916 0.00042335 0.0027423 -0.39599 0.0066854 0.050547 0.047567 -0.013129 0.011404 -0.01366 0.014207 0.011749 0.039786 -0.15256 -0.13666 -0.074422 -0.1655 -0.067345 0.040814 -0.10592 -0.052495 -0.017331 -0.16701 -0.12877 -0.026081 -0.081696
1.6953 -0.0046371 -0.0016921 -0.011293 0.027838 0 0.020782 0.004152 0.023941 0.010368 -0.0039429 0.049053 -2.5387 0.00070226 0.01622 0.0055322 0.021765 0.0050557 0.016154 0.0012599 -0.0022395 0.038834 0 -0.085303 0 0.00051556 -0.0022749 0.00020223 0.00035787 -0.62239 0.025378 0.033069 0.034908 -0.002772 0.020571 0.013003 0.017579 0.017497 0.030845 -0.15844 -0.098347 -0.049871 -0.10124 -0.054391 0.034857 -0.083539 -0.03109 -0.007338 -0.13632 -0.1215 -0.017746 -0.083739
1.6992 -0.0010373 0.0032926 -0.00679 -0.0036409 0 -0.0085768 0.017331 0.029672 0.0302 0.0065609 0.074167 -2.3219 0.001453 0.0099935 0.0030176 0.016145 -0.014255 0.0093252 -0.0070486 -0.022629 0.033868 0 -0.105 0 0.00069247 -0.0013442 0.00028527 -0.00077086 -0.91108 0.046779 -0.0057404 0.002729 0.015671 0.02759 0.053369 0.015677 0.042212 0.039974 -0.13921 -0.051553 -0.018934 -0.025116 -0.030314 0.027345 -0.054445 8.3951e-05 0.0051543 -0.091655 -0.094269 -0.0056013 -0.081894
1.7031 0.0020884 0.0075668 0.00098914 -0.032114 0 -0.028621 0.030358 0.026617 0.048674 0.020987 0.087438 -2.0906 -0.00050838 0.0024833 -0.0021275 0.011185 -0.02744 0.0020282 -0.013078 -0.031063 0.030155 0 -0.11161 0 0.00069493 0.00035059 0.00072748 -0.0011111 -1.1594 0.060022 -0.037263 -0.023896 0.034546 0.031026 0.082541 0.014028 0.069457 0.053519 -0.090964 0.0030828 0.020113 0.056109 0.0068412 0.023237 -0.020732 0.036501 0.0214 -0.036208 -0.045728 0.014695 -0.079537
1.707 0.0066677 0.0099003 0.0067887 -0.036503 0 -0.024374 0.036724 0.019446 0.054596 0.02962 0.079639 -1.8568 -0.0039524 -0.00096993 -0.0064943 0.0089136 -0.030917 -0.00036271 -0.016094 -0.026829 0.029288 0 -0.1047 0 -4.7253e-05 0.00032505 0.00111 -0.0014251 -1.2257 0.057721 -0.040511 -0.024894 0.042322 0.029886 0.08078 0.016475 0.076959 0.05434 -0.022626 0.060649 0.063054 0.13201 0.054575 0.028089 0.012904 0.067479 0.042569 0.017938 0.017103 0.045988 -0.077616
1.7109 0.013935 0.012054 0.010041 -0.011258 0 0.0033063 0.033443 0.01501 0.042844 0.02768 0.0537 -1.6398 -0.0065969 0.0021827 -0.0073874 0.010393 -0.026229 0.0024191 -0.016575 -0.017971 0.03032 0 -0.089561 0 -0.0011475 -0.0015318 0.00097475 -0.0018294 -1.0928 0.039952 -0.01466 0.0026656 0.033677 0.025004 0.049422 0.021798 0.056433 0.0394 0.048842 0.11439 0.10179 0.19797 0.10489 0.039311 0.043205 0.087069 0.065784 0.061266 0.081672 0.082577 -0.078214
1.7148 0.022974 0.017791 0.015845 0.029507 0 0.038692 0.024081 0.016673 0.01971 0.019444 0.02311 -1.443 -0.0066993 0.0083784 -0.0052652 0.013564 -0.019723 0.0064981 -0.015885 -0.014539 0.030615 0 -0.073265 0 -0.0015256 -0.0028288 0.00031624 -0.001818 -0.90433 0.014949 0.023326 0.043266 0.015606 0.018692 0.0091905 0.025442 0.020909 0.020465 0.11406 0.15906 0.13022 0.25084 0.15226 0.053794 0.067908 0.091712 0.087856 0.088205 0.14014 0.11903 -0.082899
1.7188 0.031684 0.028791 0.028887 0.061954 0 0.061774 0.016666 0.022682 -0.00013219 0.012977 0.0022117 -1.2463 -0.0042193 0.011613 -0.0027883 0.014656 -0.017337 0.0085855 -0.015195 -0.019637 0.029286 0 -0.059729 0 -0.00064681 -0.0017108 -0.00039442 -0.001106 -0.83425 -0.0049677 0.051908 0.073095 0.0027886 0.013482 -0.016403 0.024608 -0.0071992 0.0092358 0.16412 0.18926 0.14219 0.28785 0.19084 0.067498 0.084765 0.078645 0.10488 0.094104 0.18458 0.14881 -0.087912
1.7227 0.039065 0.042212 0.047139 0.069554 0 0.061814 0.01775 0.029094 -0.0040992 0.012557 -0.0042118 -1.0242 -0.00066571 0.010043 -0.0018123 0.01211 -0.019501 0.008647 -0.014881 -0.027233 0.028568 0 -0.048562 0 0.00074923 0.00071859 -0.00065697 -0.00014169 -0.9337 -0.010919 0.058797 0.07581 0.0058818 0.011644 -0.017095 0.021304 -0.015259 0.0048035 0.18337 0.19082 0.12341 0.30019 0.20704 0.070253 0.086614 0.041549 0.10552 0.069635 0.19714 0.15424 -0.084084
1.7266 0.0461 0.053085 0.062688 0.054271 0 0.044597 0.027606 0.033517 0.008859 0.017155 -0.0031974 -0.77144 0.0021073 0.0076852 -0.0018762 0.0085755 -0.021653 0.0080111 -0.014841 -0.029202 0.030652 0 -0.038517 0 0.0013812 0.0016635 -0.00037546 0.00037152 -1.1186 -0.0034058 0.047043 0.053992 0.023523 0.015398 0.0011362 0.020213 -0.0084785 -0.0029478 0.17835 0.16547 0.079456 0.29102 0.20029 0.059018 0.072109 -0.011177 0.086884 0.025127 0.1784 0.13026 -0.06492
1.7305 0.054169 0.059103 0.069282 0.033564 0 0.027972 0.040761 0.036281 0.028341 0.024797 -0.0055384 -0.50724 0.0031029 0.0090175 -0.0016588 0.0082497 -0.019904 0.0061179 -0.015153 -0.024544 0.033302 0 -0.031628 0 0.00082366 9.5321e-05 0.00013726 0.00029141 -1.2964 0.0086943 0.031173 0.027812 0.044961 0.026155 0.024943 0.024009 -0.00087915 -0.01933 0.15691 0.11737 0.018131 0.26261 0.17336 0.035945 0.040595 -0.074013 0.050893 -0.03218 0.13238 0.078947 -0.036043
1.7344 0.062962 0.062479 0.068525 0.026447 0 0.028621 0.05108 0.039141 0.042028 0.035623 -0.014655 -0.25369 0.0025402 0.012815 -0.0011967 0.011958 -0.015669 0.00030079 -0.016392 -0.021242 0.029843 0 -0.033655 0 -7.3726e-05 -0.0018933 0.00050474 9.317e-05 -1.4767 0.016009 0.026927 0.020672 0.059815 0.042318 0.043737 0.031504 -0.00031056 -0.036894 0.12545 0.050417 -0.053258 0.2166 0.12868 0.0036278 -0.0085577 -0.14277 0.00015445 -0.096974 0.062619 0.0033133 -0.015451
1.7383 0.070473 0.066886 0.067972 0.040078 0 0.049827 0.056472 0.043693 0.045656 0.049475 -0.0226 -0.011089 0.0013383 0.01275 -0.0019093 0.015227 -0.014286 -0.011246 -0.019548 -0.028917 0.014624 0 -0.050567 0 -0.00024942 -0.001625 0.00056973 5.6397e-05 -1.7441 0.016805 0.041054 0.041786 0.065368 0.058149 0.053335 0.040301 -0.0026233 -0.041798 0.092274 -0.029811 -0.12388 0.15455 0.069532 -0.033473 -0.076527 -0.21244 -0.060614 -0.16317 -0.026093 -0.091171 -0.022267
1.7422 0.075168 0.073207 0.073171 0.066609 0 0.07951 0.059176 0.050761 0.044484 0.062294 -0.016709 0.2423 0.00030648 0.0044712 -0.0044891 0.011699 -0.019517 -0.027219 -0.025891 -0.050017 -0.011419 0 -0.084776 0 0.00029895 0.00075512 0.0003679 -0.00036049 -2.1404 0.017983 0.067298 0.079279 0.065743 0.066605 0.054357 0.050014 0.0015727 -0.026044 0.068654 -0.10951 -0.17353 0.081899 0.002968 -0.067047 -0.15984 -0.27555 -0.11841 -0.22394 -0.12224 -0.18744 -0.063395
1.7461 0.077684 0.079 0.082304 0.090848 0 0.099842 0.062478 0.060297 0.046403 0.068053 0.0094623 0.52635 -0.00036098 -0.0088934 -0.007615 -0.0013491 -0.030395 -0.044503 -0.036768 -0.078617 -0.041186 0 -0.13441 0 0.00057187 0.0022118 -5.6773e-05 -0.002066 -2.6077 0.028209 0.091145 0.1097 0.066004 0.065267 0.050651 0.061602 0.017243 0.007895 0.054327 -0.1786 -0.19907 0.0074086 -0.064585 -0.096024 -0.24612 -0.33065 -0.16568 -0.27975 -0.21538 -0.27189 -0.12981
1.75 0.079951 0.081991 0.088983 0.10139 0 0.1007 0.067969 0.071314 0.054901 0.065688 0.050723 0.83829 -0.0010271 -0.019412 -0.0094938 -0.020773 -0.04386 -0.061244 -0.053034 -0.10748 -0.067609 0 -0.19515 0 -0.00012222 0.00031284 -0.00070859 -0.0052465 -3.0596 0.050042 0.10028 0.11632 0.068175 0.060082 0.049197 0.07382 0.042505 0.052481 0.047178 -0.2325 -0.20092 -0.06539 -0.13159 -0.12255 -0.32833 -0.37723 -0.20061 -0.33174 -0.30201 -0.33941 -0.2046
1.7539 0.082746 0.082977 0.089584 0.097066 0 0.086488 0.07583 0.082311 0.068696 0.062757 0.094349 1.158 -0.0021011 -0.022648 -0.01052 -0.040519 -0.059633 -0.077814 -0.074163 -0.13528 -0.089072 0 -0.26182 0 -0.0012226 -0.0038503 -0.0015267 -0.0089461 -3.4853 0.078413 0.093337 0.10104 0.072198 0.062122 0.058289 0.082389 0.073174 0.10099 0.044088 -0.26778 -0.18185 -0.13339 -0.197 -0.14976 -0.39953 -0.41531 -0.22301 -0.38138 -0.37962 -0.38672 -0.27396
1.7578 0.084712 0.084464 0.086689 0.085743 0 0.071634 0.086349 0.092457 0.086228 0.069775 0.12903 1.4725 -0.0034468 -0.022527 -0.013545 -0.056415 -0.08103 -0.094683 -0.097803 -0.16611 -0.10849 0 -0.32854 0 -0.0015359 -0.0068358 -0.0023223 -0.011894 -3.9523 0.10592 0.080284 0.080644 0.078679 0.078731 0.082248 0.084683 0.10635 0.14643 0.037893 -0.27811 -0.15041 -0.19178 -0.25965 -0.18605 -0.44605 -0.44456 -0.23602 -0.43072 -0.44516 -0.41045 -0.33168
1.7617 0.084165 0.086828 0.085117 0.078007 0 0.069063 0.099573 0.10236 0.10781 0.089747 0.1509 1.7906 -0.0042166 -0.027336 -0.020851 -0.06812 -0.11025 -0.1103 -0.1205 -0.20231 -0.12769 0 -0.38895 0 -0.00070761 -0.0067496 -0.0029174 -0.013685 -4.4957 0.12864 0.07422 0.071885 0.089032 0.10647 0.11655 0.085119 0.13882 0.17824 0.022525 -0.26951 -0.12708 -0.23969 -0.31719 -0.23452 -0.46592 -0.46872 -0.25087 -0.4793 -0.50105 -0.4214 -0.37631
1.7656 0.081538 0.087085 0.085724 0.080283 0 0.080923 0.11311 0.11293 0.13231 0.11394 0.16323 2.1325 -0.0034232 -0.041044 -0.031058 -0.077172 -0.14342 -0.12205 -0.13932 -0.239 -0.14406 0 -0.43795 0 0.00025196 -0.0052383 -0.003336 -0.014987 -5.0283 0.14685 0.081133 0.079007 0.10283 0.13264 0.14906 0.093506 0.16454 0.1864 -0.0012538 -0.24804 -0.12032 -0.2769 -0.36603 -0.28964 -0.46442 -0.48965 -0.2714 -0.52397 -0.54794 -0.42614 -0.40781
1.7695 0.079289 0.082268 0.084545 0.091049 0 0.098028 0.12159 0.12295 0.15326 0.12901 0.17201 2.505 -0.00095581 -0.059063 -0.039695 -0.084206 -0.17156 -0.12919 -0.15316 -0.26675 -0.15346 0 -0.47366 0 9.6388e-05 -0.005266 -0.0037801 -0.016569 -5.3848 0.16129 0.095768 0.093304 0.11604 0.14457 0.16778 0.11529 0.17738 0.17243 -0.031573 -0.21725 -0.13402 -0.30171 -0.40209 -0.34485 -0.44538 -0.50778 -0.29792 -0.56118 -0.58435 -0.42711 -0.42806
1.7734 0.079034 0.073573 0.078169 0.1019 0 0.10736 0.12009 0.12831 0.16125 0.12852 0.1817 2.8936 0.0018676 -0.072616 -0.04324 -0.088596 -0.18728 -0.13378 -0.16262 -0.27973 -0.15575 0 -0.49663 0 -0.0011612 -0.0074449 -0.0043702 -0.018345 -5.4599 0.17055 0.10632 0.10262 0.1229 0.13888 0.16876 0.1427 0.17733 0.15445 -0.064887 -0.18092 -0.1701 -0.31131 -0.41986 -0.39035 -0.41394 -0.52294 -0.32854 -0.58598 -0.60737 -0.42532 -0.44249
1.7773 0.079207 0.066031 0.068694 0.10303 0 0.10132 0.10892 0.12467 0.15186 0.11723 0.19274 3.2777 0.0030007 -0.076822 -0.042348 -0.090279 -0.1907 -0.13788 -0.16861 -0.28087 -0.15603 0 -0.50632 0 -0.0021674 -0.0093609 -0.0049399 -0.019519 -5.2889 0.17245 0.10349 0.10074 0.11986 0.12284 0.15717 0.15752 0.1722 0.15552 -0.089291 -0.14603 -0.22065 -0.29519 -0.40701 -0.40077 -0.37992 -0.53117 -0.34891 -0.58608 -0.60545 -0.41458 -0.45712
1.7813 0.07631 0.063528 0.062006 0.090189 0 0.0823 0.094463 0.11174 0.13107 0.10455 0.20077 3.6521 0.0013386 -0.074336 -0.04069 -0.090878 -0.18852 -0.14041 -0.17108 -0.27841 -0.15949 0 -0.49861 0 -0.0017083 -0.0086227 -0.0051563 -0.019602 -4.9867 0.16699 0.086682 0.089466 0.10794 0.1072 0.1413 0.14549 0.17038 0.18266 -0.098002 -0.11802 -0.26446 -0.25743 -0.3726 -0.37659 -0.35046 -0.53035 -0.34837 -0.56496 -0.58106 -0.39138 -0.47148
1.7852 0.068752 0.064557 0.061171 0.068391 0 0.06021 0.084009 0.094521 0.11107 0.095334 0.19773 4.0295 -0.0020702 -0.07163 -0.040703 -0.092395 -0.18719 -0.13763 -0.16882 -0.27736 -0.16554 0 -0.4679 0 -5.79e-05 -0.0058416 -0.0048647 -0.018995 -4.6205 0.1564 0.063746 0.074392 0.091628 0.097592 0.12577 0.11007 0.17135 0.21663 -0.08755 -0.099624 -0.2914 -0.19925 -0.32153 -0.32057 -0.32612 -0.51759 -0.32191 -0.52337 -0.53427 -0.35387 -0.47437
1.7891 0.058928 0.063567 0.062682 0.048967 0 0.045624 0.079323 0.079658 0.099811 0.08753 0.17602 4.4234 -0.0046117 -0.072559 -0.041048 -0.094947 -0.18671 -0.12745 -0.16044 -0.27411 -0.16773 0 -0.41276 0 0.0013469 -0.0039057 -0.0042785 -0.01843 -4.1606 0.14206 0.045555 0.060507 0.075757 0.091678 0.11002 0.071665 0.16447 0.2248 -0.055868 -0.092794 -0.29328 -0.12333 -0.2597 -0.23856 -0.30616 -0.49018 -0.26694 -0.4629 -0.46628 -0.30145 -0.44896
1.793 0.050821 0.056528 0.06011 0.041402 0 0.043185 0.075361 0.069935 0.094455 0.077526 0.1344 4.8322 -0.0042822 -0.075601 -0.038635 -0.096257 -0.18076 -0.11224 -0.14544 -0.25927 -0.16005 0 -0.33914 0 0.0014892 -0.004492 -0.003786 -0.01797 -3.5514 0.12257 0.039585 0.050728 0.063178 0.083421 0.091828 0.051582 0.13892 0.18704 5.6717e-05 -0.10035 -0.25873 -0.035062 -0.19714 -0.14403 -0.28618 -0.44129 -0.1817 -0.3847 -0.37836 -0.23447 -0.38442
1.7969 0.045454 0.044618 0.051011 0.045902 0 0.049146 0.065548 0.062316 0.08532 0.065203 0.081331 5.2436 -0.0015722 -0.076431 -0.032812 -0.093459 -0.16245 -0.09651 -0.12449 -0.22571 -0.14239 0 -0.2573 0 0.00076296 -0.0061075 -0.003572 -0.016813 -2.8027 0.09592 0.045641 0.045804 0.054107 0.069395 0.071011 0.054427 0.095006 0.11135 0.069388 -0.11582 -0.19724 0.048235 -0.14614 -0.065384 -0.25675 -0.36981 -0.08537 -0.2968 -0.28143 -0.16341 -0.28485
1.8008 0.039344 0.032248 0.039078 0.052781 0 0.054048 0.048057 0.051268 0.065829 0.052531 0.031547 5.6533 0.00080254 -0.072192 -0.026746 -0.085099 -0.13017 -0.081538 -0.099017 -0.17449 -0.11975 0 -0.17504 0 0.0002927 -0.0060028 -0.0034606 -0.014164 -1.9885 0.063522 0.055347 0.043406 0.046533 0.051204 0.049375 0.064699 0.045233 0.026483 0.13894 -0.12986 -0.12701 0.11563 -0.10739 -0.013034 -0.21468 -0.28117 0.0043384 -0.20531 -0.18341 -0.096111 -0.1683
1.8047 0.028119 0.022109 0.029126 0.049442 0 0.048659 0.026699 0.033783 0.038105 0.038691 -0.0032019 6.0722 0.00024937 -0.063307 -0.024204 -0.071255 -0.088766 -0.063267 -0.070366 -0.11426 -0.096279 0 -0.093994 0 0.00051605 -0.0035341 -0.0031332 -0.01015 -1.1653 0.030642 0.056123 0.037759 0.037088 0.032718 0.028034 0.060297 0.0041544 -0.039375 0.19981 -0.1358 -0.059574 0.1605 -0.079391 0.0097016 -0.15869 -0.17853 0.077288 -0.11316 -0.087851 -0.036331 -0.057144
1.8086 0.011652 0.013016 0.020978 0.029592 0 0.02968 0.0061689 0.011216 0.0093034 0.019344 -0.022048 6.5144 -0.0033928 -0.052189 -0.025238 -0.052304 -0.04617 -0.036621 -0.039476 -0.055482 -0.071452 0 -0.012542 0 0.00077486 -0.00083551 -0.0024583 -0.0057136 -0.32022 0.0019531 0.038782 0.022786 0.022553 0.015755 0.005786 0.030672 -0.0226 -0.074193 0.24296 -0.12681 -0.0067358 0.17761 -0.058847 0.0031236 -0.088801 -0.065952 0.12466 -0.022992 0.002518 0.013197 0.032394
1.8125 -0.0050575 0.0025699 0.0096768 -0.0022673 0 0.0019036 -0.012444 -0.012925 -0.016066 -0.00787 -0.034762 6.9786 -0.0077589 -0.041078 -0.025728 -0.028539 -0.0087307 -0.0019962 -0.0070757 -0.0045871 -0.042503 0 0.06853 0 0.00034555 -5.9608e-05 -0.0015769 -0.0016835 0.57688 -0.023121 0.0048597 -0.0020237 0.0018644 -0.0013803 -0.019503 -0.015746 -0.039765 -0.082107 0.24786 -0.088604 0.0096862 0.15869 -0.035198 -0.021762 -0.0085923 0.046949 0.13414 0.059763 0.085034 0.050905 0.09571
1.8164 -0.016667 -0.009187 -0.0080362 -0.033949 0 -0.024491 -0.030908 -0.035807 -0.038995 -0.03815 -0.053292 7.4452 -0.01013 -0.030887 -0.021549 -0.0015123 0.021344 0.03314 0.025643 0.037977 -0.0097852 0 0.14424 0 -0.00046326 -0.00068616 -0.00070099 0.001856 1.4837 -0.049511 -0.03223 -0.028649 -0.022639 -0.021454 -0.048096 -0.059485 -0.054956 -0.07476 0.22347 -0.032067 -0.00021517 0.12546 -0.0012866 -0.036731 0.068339 0.14884 0.12696 0.13333 0.16283 0.085497 0.1392
1.8203 -0.023047 -0.019815 -0.028571 -0.053432 0 -0.04001 -0.049447 -0.055623 -0.061754 -0.061833 -0.082198 7.8952 -0.0097311 -0.021162 -0.013019 0.024739 0.045652 0.059662 0.056427 0.075594 0.021584 0 0.20922 0 -0.00058869 -0.00025654 8.351e-05 0.0051983 2.2762 -0.08025 -0.055121 -0.045242 -0.04602 -0.044639 -0.076898 -0.084768 -0.071578 -0.065291 0.17636 0.03439 -0.028446 0.089458 0.04307 -0.031499 0.13543 0.23395 0.11449 0.1953 0.23559 0.11979 0.1758
1.8242 -0.029533 -0.028048 -0.044019 -0.05596 0 -0.0417 -0.06471 -0.070396 -0.082643 -0.072768 -0.11563 8.3264 -0.0079839 -0.010589 -0.0048214 0.044894 0.067324 0.073769 0.082095 0.11151 0.045882 0 0.26206 0 0.00042352 0.0024142 0.00076957 0.0082394 2.8457 -0.1113 -0.055068 -0.045952 -0.063261 -0.067129 -0.10046 -0.088725 -0.088726 -0.066847 0.11444 0.10178 -0.066371 0.061409 0.096296 0.00028559 0.18732 0.29754 0.1068 0.24336 0.30215 0.15531 0.21835
1.8281 -0.041293 -0.036162 -0.049998 -0.046438 0 -0.035161 -0.073 -0.078277 -0.096366 -0.073873 -0.14224 8.7518 -0.0066735 0.0019517 -0.0014472 0.055691 0.08833 0.078636 0.099737 0.14588 0.061921 0 0.30471 0 0.0016636 0.0055865 0.0012521 0.010353 3.1998 -0.13327 -0.039309 -0.03706 -0.071652 -0.083287 -0.11359 -0.079903 -0.10523 -0.089109 0.051197 0.15494 -0.10027 0.057172 0.15315 0.063104 0.21644 0.33188 0.11737 0.27252 0.35809 0.19173 0.27234
1.832 -0.057741 -0.047859 -0.050325 -0.03647 0 -0.031289 -0.075015 -0.079872 -0.099486 -0.07377 -0.15291 9.1799 -0.0060685 0.015909 -0.0028555 0.05837 0.10781 0.079827 0.10841 0.17547 0.073274 0 0.33756 0 0.0017322 0.0065999 0.0013257 0.011106 3.4502 -0.13868 -0.026272 -0.032892 -0.071692 -0.089581 -0.11416 -0.070272 -0.12087 -0.13044 0.010589 0.17674 -0.11222 0.088805 0.20004 0.13911 0.22238 0.33619 0.15197 0.28089 0.39555 0.22223 0.33155
1.8359 -0.073081 -0.063966 -0.053467 -0.037921 0 -0.039633 -0.076134 -0.079416 -0.094434 -0.078288 -0.14545 9.6023 -0.0049051 0.028397 -0.004743 0.057647 0.12258 0.08014 0.11003 0.19609 0.083659 0 0.35694 0 0.00030929 0.0050805 0.00093772 0.010902 3.7013 -0.12796 -0.031776 -0.044436 -0.066785 -0.087278 -0.10477 -0.068059 -0.1333 -0.1735 -0.00056489 0.17213 -0.10175 0.14666 0.23197 0.20525 0.21575 0.32228 0.19884 0.27582 0.41504 0.24247 0.38038
1.8398 -0.082587 -0.081101 -0.064685 -0.056174 0 -0.062468 -0.081459 -0.082151 -0.087627 -0.086071 -0.12449 10.003 -0.0020733 0.035735 -0.0029256 0.058041 0.1298 0.079199 0.1085 0.20606 0.09318 0 0.35888 0 -0.001401 0.0034022 0.00040257 0.010693 3.9624 -0.10882 -0.057528 -0.070724 -0.062566 -0.081946 -0.092264 -0.075187 -0.13637 -0.19328 0.020333 0.1464 -0.069985 0.22421 0.24762 0.24921 0.20233 0.29636 0.24992 0.2616 0.41706 0.25054 0.40304
1.8438 -0.087902 -0.095041 -0.082056 -0.086696 0 -0.093415 -0.091114 -0.089869 -0.084231 -0.092347 -0.098497 10.376 0.0019313 0.036565 0.0027426 0.060929 0.12983 0.07687 0.10742 0.20803 0.099823 0 0.34565 0 -0.001903 0.003841 0.00025216 0.011059 4.175 -0.090631 -0.091305 -0.10045 -0.065487 -0.0802 -0.084591 -0.088418 -0.12457 -0.17444 0.073221 0.10739 -0.019934 0.31308 0.24747 0.26052 0.18826 0.26525 0.29639 0.24319 0.40351 0.24572 0.39373
1.8477 -0.095525 -0.10491 -0.099726 -0.1175 0 -0.12149 -0.10116 -0.0996 -0.085446 -0.095499 -0.076395 10.735 0.0053524 0.03363 0.0086782 0.064773 0.12672 0.075212 0.10827 0.20762 0.10396 0 0.32748 0 -0.00094175 0.0059281 0.00079052 0.011722 4.3116 -0.079421 -0.11778 -0.12157 -0.079762 -0.085988 -0.086344 -0.10193 -0.10013 -0.12337 0.15478 0.074727 0.041335 0.39553 0.23636 0.2247 0.18403 0.24157 0.32181 0.23084 0.38046 0.23038 0.36023
1.8516 -0.1099 -0.11339 -0.11383 -0.13676 0 -0.13781 -0.10885 -0.10735 -0.090303 -0.098525 -0.064446 11.097 0.0068895 0.031904 0.011407 0.067583 0.12541 0.076297 0.11061 0.20987 0.10991 0 0.31648 0 0.00035826 0.0072158 0.0018025 0.012049 4.4248 -0.076943 -0.12989 -0.12981 -0.10362 -0.098779 -0.096075 -0.1103 -0.074345 -0.063978 0.24003 0.065192 0.099377 0.45703 0.22893 0.16554 0.19193 0.23309 0.32731 0.2311 0.36318 0.2178 0.31919
1.8555 -0.12845 -0.12289 -0.12452 -0.14062 0 -0.14051 -0.11589 -0.11286 -0.098387 -0.10436 -0.06394 11.463 0.0069385 0.034346 0.010937 0.06886 0.12801 0.079182 0.11374 0.21636 0.12208 0 0.31868 0 0.00081416 0.0064254 0.0027568 0.011874 4.5939 -0.082233 -0.1315 -0.12936 -0.12837 -0.11445 -0.10785 -0.1114 -0.060241 -0.021303 0.31689 0.081036 0.14875 0.49434 0.23107 0.10073 0.20995 0.24109 0.3195 0.24469 0.35855 0.21468 0.28812
1.8594 -0.1438 -0.13251 -0.13323 -0.13529 0 -0.1347 -0.12568 -0.11966 -0.10953 -0.11158 -0.071287 11.814 0.0071185 0.039367 0.010609 0.069479 0.13258 0.080818 0.11833 0.22546 0.14015 0 0.33206 0 0.00040052 0.0050252 0.0033208 0.011651 4.8414 -0.092648 -0.13108 -0.12709 -0.14306 -0.12783 -0.11599 -0.10779 -0.063102 -0.0080839 0.37716 0.12168 0.18578 0.50607 0.24621 0.044178 0.23593 0.266 0.30476 0.27143 0.37111 0.22534 0.28014
1.8633 -0.1511 -0.13942 -0.13982 -0.13154 0 -0.1283 -0.138 -0.13014 -0.12143 -0.11608 -0.081425 12.132 0.0086935 0.042658 0.014071 0.070585 0.13576 0.080649 0.12601 0.23508 0.15896 0 0.35194 0 4.3012e-05 0.0053087 0.0036499 0.011819 5.1235 -0.10407 -0.13399 -0.12728 -0.14235 -0.13527 -0.11899 -0.10527 -0.078132 -0.023654 0.41211 0.18331 0.20652 0.49181 0.27707 0.013539 0.26637 0.30783 0.29273 0.31027 0.40561 0.254 0.3022
1.8672 -0.15258 -0.14299 -0.14366 -0.13624 0 -0.1273 -0.14789 -0.14149 -0.12964 -0.11686 -0.092341 12.413 0.011569 0.041601 0.022415 0.073217 0.13672 0.083321 0.13784 0.2452 0.17387 0 0.37737 0 0.00039622 0.0074422 0.004139 0.012255 5.4023 -0.11233 -0.14012 -0.13095 -0.13136 -0.13609 -0.1194 -0.10892 -0.096824 -0.060635 0.41977 0.24877 0.20878 0.4596 0.31981 0.025938 0.29486 0.36232 0.29804 0.35568 0.46074 0.29755 0.35354
1.8711 -0.15485 -0.14629 -0.14662 -0.14808 0 -0.13369 -0.15073 -0.14799 -0.13144 -0.11847 -0.10643 12.672 0.014795 0.03787 0.033796 0.078735 0.13881 0.095345 0.15327 0.25808 0.18549 0 0.41147 0 0.0011174 0.0092325 0.0049121 0.012541 5.7063 -0.11628 -0.14709 -0.13833 -0.12219 -0.13298 -0.12072 -0.11972 -0.11455 -0.1092 0.41557 0.304 0.19935 0.4244 0.36436 0.06704 0.31972 0.42092 0.31927 0.40131 0.52375 0.34323 0.42359
1.875 -0.16194 -0.15296 -0.15304 -0.16073 0 -0.14632 -0.14817 -0.14775 -0.12993 -0.12704 -0.1269 12.919 0.017881 0.035894 0.045227 0.088664 0.14757 0.11857 0.17096 0.27647 0.19872 0 0.45646 0 0.001405 0.008928 0.0056207 0.01266 6.1041 -0.11966 -0.15389 -0.15006 -0.12472 -0.1313 -0.12521 -0.13452 -0.13179 -0.15634 0.40673 0.34489 0.18066 0.39228 0.40681 0.12853 0.34175 0.48062 0.35361 0.44547 0.58922 0.38513 0.49373
1.8789 -0.17147 -0.16294 -0.16539 -0.16941 0 -0.16259 -0.14783 -0.14629 -0.13295 -0.14404 -0.15272 13.156 0.021479 0.039191 0.054657 0.10334 0.16682 0.14765 0.1904 0.30206 0.21716 0 0.50977 0 0.0010077 0.0075241 0.0057892 0.013136 6.6221 -0.12874 -0.16115 -0.16565 -0.13969 -0.13703 -0.13446 -0.14941 -0.14971 -0.18715 0.40006 0.36954 0.15538 0.36832 0.44405 0.20097 0.36254 0.53884 0.39682 0.48713 0.65226 0.41818 0.5466
1.8828 -0.17781 -0.17214 -0.1805 -0.1742 0 -0.17893 -0.15669 -0.15227 -0.14706 -0.16464 -0.17805 13.371 0.026769 0.048283 0.061842 0.12077 0.19625 0.1748 0.21235 0.33485 0.23924 0 0.56599 0 0.00045045 0.0076232 0.0053494 0.014369 7.2064 -0.14725 -0.16907 -0.18158 -0.16006 -0.15349 -0.15061 -0.16313 -0.16702 -0.19303 0.40437 0.37973 0.12728 0.35885 0.47348 0.26894 0.38712 0.59275 0.43964 0.52651 0.70712 0.43648 0.57824
1.8867 -0.17856 -0.17674 -0.19146 -0.17791 0 -0.19078 -0.17468 -0.16933 -0.17194 -0.18226 -0.19734 13.553 0.034238 0.061473 0.067905 0.13751 0.2316 0.19685 0.23746 0.37296 0.26016 0 0.62162 0 0.00031005 0.010211 0.0047899 0.015986 7.7739 -0.17308 -0.17626 -0.1923 -0.17858 -0.17846 -0.175 -0.17746 -0.18214 -0.18059 0.41797 0.38897 0.10268 0.35979 0.49944 0.32149 0.41972 0.64217 0.47258 0.56565 0.75501 0.44654 0.60189
1.8906 -0.17727 -0.17755 -0.19419 -0.18203 0 -0.1941 -0.19492 -0.19239 -0.20047 -0.19401 -0.21089 13.699 0.043028 0.076582 0.074279 0.15126 0.26666 0.21703 0.26445 0.4123 0.27705 0 0.67667 0 0.00055223 0.013367 0.0047508 0.017124 8.2896 -0.20024 -0.18109 -0.19391 -0.19351 -0.20429 -0.2047 -0.19436 -0.19688 -0.17005 0.43482 0.40268 0.084352 0.36566 0.52511 0.35943 0.45962 0.68729 0.49517 0.60428 0.79859 0.45522 0.63746
1.8945 -0.17976 -0.17955 -0.19204 -0.18603 0 -0.18876 -0.21005 -0.21242 -0.22397 -0.20165 -0.22428 13.813 0.051394 0.091553 0.081749 0.1627 0.29586 0.23958 0.29009 0.44729 0.29128 0 0.73115 0 0.00074949 0.014561 0.0054631 0.017413 8.7792 -0.22355 -0.18376 -0.18765 -0.20723 -0.22206 -0.23138 -0.2128 -0.21536 -0.18072 0.45014 0.4222 0.073892 0.37284 0.55194 0.38417 0.50517 0.72758 0.50829 0.6411 0.83897 0.4667 0.69461
1.8984 -0.18826 -0.18733 -0.19308 -0.19021 0 -0.18082 -0.21783 -0.22422 -0.23741 -0.20823 -0.24156 13.898 0.057791 0.10428 0.089996 0.17439 0.31649 0.26347 0.31114 0.47349 0.30577 0 0.78144 0 0.00078257 0.013719 0.0065709 0.017462 9.2688 -0.24121 -0.18685 -0.18026 -0.22053 -0.22741 -0.24573 -0.22846 -0.23828 -0.21556 0.458 0.4467 0.072525 0.37729 0.58079 0.39857 0.55332 0.76195 0.51439 0.6737 0.87691 0.48509 0.76466
1.9023 -0.19959 -0.20112 -0.20262 -0.19774 0 -0.18044 -0.22113 -0.22951 -0.24085 -0.21498 -0.2594 13.959 0.061718 0.11332 0.097865 0.18782 0.32993 0.28251 0.32641 0.49118 0.32098 0 0.82166 0 0.0010127 0.013221 0.0074642 0.018167 9.7299 -0.25322 -0.19388 -0.18079 -0.22994 -0.22352 -0.24454 -0.23669 -0.25938 -0.25919 0.44902 0.46514 0.078732 0.37422 0.60891 0.40754 0.59418 0.78626 0.52019 0.69432 0.90948 0.51183 0.82898
1.9063 -0.20896 -0.21716 -0.21829 -0.21202 0 -0.19518 -0.22364 -0.23294 -0.23782 -0.22147 -0.2691 14.004 0.063833 0.11947 0.10423 0.20158 0.34072 0.29174 0.33699 0.50616 0.33458 0 0.84902 0 0.0016778 0.01481 0.0077648 0.019575 10.099 -0.25893 -0.20729 -0.19558 -0.23143 -0.2186 -0.23375 -0.23638 -0.26951 -0.29066 0.42802 0.46946 0.084096 0.36681 0.63236 0.41458 0.62301 0.80214 0.52948 0.70344 0.93504 0.53894 0.87459
1.9102 -0.21476 -0.23101 -0.23256 -0.23196 0 -0.22349 -0.22693 -0.23691 -0.23364 -0.22759 -0.26528 14.042 0.065411 0.1258 0.10884 0.21262 0.35322 0.29294 0.34472 0.52572 0.34499 0 0.86677 0 0.0023698 0.017263 0.0075326 0.020682 10.346 -0.25767 -0.22662 -0.22369 -0.22632 -0.21981 -0.22418 -0.23149 -0.26522 -0.29874 0.39827 0.45737 0.084244 0.35777 0.64911 0.41837 0.63825 0.81017 0.54157 0.70215 0.95267 0.5621 0.90154
1.9141 -0.21917 -0.23996 -0.23962 -0.25045 0 -0.25402 -0.23115 -0.24077 -0.23427 -0.23401 -0.25225 14.067 0.067527 0.13508 0.11249 0.21914 0.36789 0.29295 0.35062 0.55238 0.35408 0 0.88107 0 0.0024074 0.017836 0.007104 0.020489 10.507 -0.25187 -0.24771 -0.25549 -0.22236 -0.22866 -0.22368 -0.22883 -0.2529 -0.28645 0.36367 0.42854 0.07548 0.35007 0.65774 0.4169 0.63963 0.81139 0.5548 0.69264 0.96223 0.5777 0.91615
1.918 -0.22417 -0.24268 -0.23938 -0.25889 0 -0.27213 -0.23697 -0.24401 -0.24405 -0.24087 -0.24157 14.059 0.070433 0.1465 0.11618 0.22213 0.38071 0.29691 0.35491 0.58141 0.36529 0 0.89523 0 0.0017304 0.015768 0.006808 0.01917 10.642 -0.24794 -0.2632 -0.27623 -0.22783 -0.24137 -0.23291 -0.23343 -0.24412 -0.26463 0.33108 0.38556 0.052664 0.34938 0.65622 0.40408 0.62787 0.80754 0.56369 0.68005 0.96455 0.58116 0.92085
1.9219 -0.22802 -0.2382 -0.23533 -0.25371 0 -0.26884 -0.24492 -0.24799 -0.26197 -0.2468 -0.24292 13.992 0.073507 0.15577 0.12023 0.22404 0.38704 0.30376 0.35802 0.605 0.37934 0 0.9077 0 0.0011555 0.013494 0.0068062 0.017962 10.76 -0.25226 -0.26555 -0.27408 -0.24406 -0.2529 -0.24746 -0.24467 -0.24641 -0.24417 0.30825 0.34222 0.020242 0.35958 0.64718 0.37579 0.61167 0.80291 0.5614 0.67391 0.96627 0.57641 0.91374
1.9258 -0.2264 -0.22635 -0.22927 -0.23849 0 -0.24573 -0.25252 -0.25315 -0.28001 -0.24977 -0.25728 13.862 0.075874 0.15926 0.12403 0.22649 0.3867 0.30851 0.36112 0.61937 0.39281 0 0.91558 0 0.0015296 0.013899 0.0070791 0.017886 10.803 -0.26523 -0.25166 -0.24831 -0.26305 -0.26033 -0.26244 -0.2562 -0.25844 -0.23351 0.29607 0.30512 -0.012905 0.37901 0.6333 0.3347 0.59644 0.79857 0.54813 0.67639 0.97081 0.56979 0.89781
1.9297 -0.21689 -0.2093 -0.21912 -0.21996 0 -0.21274 -0.25351 -0.25567 -0.28672 -0.2484 -0.2782 13.684 0.077275 0.15825 0.12661 0.22938 0.38496 0.3081 0.36522 0.62761 0.40151 0 0.9184 0 0.0027071 0.016852 0.0074536 0.018701 10.69 -0.27978 -0.22601 -0.21111 -0.27233 -0.26279 -0.27415 -0.25984 -0.27283 -0.23906 0.29471 0.27561 -0.040515 0.40644 0.61503 0.28299 0.58384 0.79366 0.52501 0.68696 0.97847 0.56438 0.88608
1.9336 -0.20186 -0.19143 -0.20183 -0.20232 0 -0.18151 -0.24162 -0.24895 -0.27482 -0.2419 -0.29806 13.485 0.078424 0.15813 0.12749 0.23198 0.38767 0.30387 0.36989 0.63496 0.40508 0 0.91667 0 0.003605 0.019253 0.0076525 0.019282 10.377 -0.28639 -0.19865 -0.17999 -0.26285 -0.25937 -0.27859 -0.2511 -0.2823 -0.26245 0.3034 0.25297 -0.056105 0.43998 0.59236 0.22391 0.57441 0.7864 0.49442 0.70343 0.98827 0.56277 0.89193
1.9375 -0.18634 -0.17649 -0.17792 -0.18565 0 -0.15944 -0.21628 -0.22965 -0.24666 -0.22939 -0.31182 13.279 0.080367 0.16304 0.12686 0.23393 0.39496 0.29842 0.37291 0.64113 0.40716 0 0.90679 0 0.0033637 0.018638 0.0074384 0.018924 9.8712 -0.28004 -0.17868 -0.16568 -0.23409 -0.24831 -0.27136 -0.23223 -0.28298 -0.29581 0.31971 0.22678 -0.047143 0.47607 0.56133 0.16629 0.56304 0.76735 0.46384 0.7146 0.98968 0.56404 0.912
1.9414 -0.17311 -0.16487 -0.15267 -0.16882 0 -0.14776 -0.18469 -0.20204 -0.21237 -0.21052 -0.31539 13.056 0.083315 0.17111 0.12527 0.23458 0.39974 0.29116 0.3712 0.63787 0.4106 0 0.87922 0 0.0022952 0.016028 0.0068219 0.018061 9.2079 -0.26256 -0.1679 -0.16494 -0.194 -0.22865 -0.25097 -0.21051 -0.27383 -0.3223 0.33504 0.18754 -0.023197 0.51017 0.52302 0.11885 0.54322 0.73295 0.44037 0.71063 0.97315 0.56003 0.92064
1.9453 -0.16048 -0.15392 -0.13271 -0.15249 0 -0.14289 -0.15762 -0.17521 -0.18237 -0.18735 -0.3032 12.799 0.086095 0.17554 0.12334 0.23185 0.39295 0.27822 0.36201 0.6145 0.41273 0 0.82411 0 0.0015082 0.01457 0.0061318 0.017635 8.4274 -0.23889 -0.16051 -0.16483 -0.15479 -0.20243 -0.22232 -0.19286 -0.25511 -0.32499 0.34519 0.13456 0.0085417 0.54049 0.47868 0.085441 0.51247 0.68164 0.42536 0.68804 0.93381 0.54581 0.88591
1.9492 -0.1451 -0.14123 -0.12134 -0.13841 0 -0.13935 -0.14225 -0.15543 -0.1608 -0.16454 -0.2703 12.504 0.08695 0.17061 0.12163 0.22258 0.3705 0.25664 0.34347 0.56634 0.40585 0 0.73969 0 0.0016491 0.015598 0.005778 0.017938 7.5732 -0.21189 -0.149 -0.15456 -0.12715 -0.17458 -0.19458 -0.18092 -0.22827 -0.29726 0.34641 0.07012 0.040503 0.56512 0.43018 0.068763 0.46975 0.6132 0.41871 0.64533 0.8688 0.51769 0.79466
1.9531 -0.12677 -0.12728 -0.11654 -0.12662 0 -0.13239 -0.13787 -0.14158 -0.14505 -0.14598 -0.21801 12.183 0.08505 0.15632 0.12035 0.20503 0.3352 0.22793 0.31471 0.49777 0.38284 0 0.63496 0 0.0022351 0.016905 0.0058489 0.018307 6.6877 -0.18123 -0.1309 -0.13427 -0.11535 -0.15011 -0.17382 -0.17042 -0.19586 -0.24475 0.33269 0.0030535 0.060139 0.58025 0.38134 0.07251 0.41523 0.52818 0.41811 0.58212 0.77497 0.47096 0.66346
1.957 -0.10982 -0.11469 -0.11316 -0.11482 0 -0.1203 -0.13729 -0.12784 -0.12998 -0.13075 -0.15606 11.851 0.081228 0.13732 0.11883 0.18112 0.29267 0.1969 0.2762 0.41782 0.34234 0 0.52339 0 0.0023265 0.015354 0.0059345 0.017941 5.7898 -0.14614 -0.11042 -0.1131 -0.11531 -0.13108 -0.15729 -0.15502 -0.15966 -0.17793 0.30074 -0.042042 0.054267 0.57864 0.33864 0.091519 0.35797 0.43688 0.413 0.50966 0.66349 0.41013 0.52518
1.9609 -0.099476 -0.10512 -0.10696 -0.10154 0 -0.10525 -0.13215 -0.11028 -0.11185 -0.11356 -0.097293 11.508 0.077106 0.11802 0.11524 0.15558 0.24644 0.16754 0.23047 0.33359 0.28925 0 0.41411 0 0.0016749 0.010682 0.0054255 0.016763 4.8622 -0.10793 -0.094366 -0.099522 -0.11723 -0.11576 -0.13615 -0.13143 -0.11898 -0.1048 0.25627 -0.056146 0.027 0.55727 0.30199 0.11334 0.30591 0.34954 0.39612 0.43913 0.5504 0.34563 0.40459
1.9648 -0.096663 -0.097736 -0.09762 -0.089126 0 -0.091853 -0.11781 -0.090044 -0.089155 -0.090343 -0.049058 11.143 0.073465 0.099464 0.10757 0.13266 0.19761 0.14067 0.18217 0.2485 0.23114 0 0.30915 0 0.00095381 0.0059172 0.0040682 0.015283 3.8823 -0.06924 -0.086785 -0.093813 -0.1118 -0.10012 -0.10425 -0.10168 -0.072348 -0.031747 0.203 -0.037296 -0.017975 0.51215 0.26926 0.12975 0.26199 0.27101 0.36332 0.37463 0.44314 0.28221 0.30571
1.9688 -0.096755 -0.090623 -0.08831 -0.082196 0 -0.083661 -0.09519 -0.070866 -0.061928 -0.063337 -0.0099723 10.752 0.069586 0.08096 0.095377 0.11343 0.14861 0.1157 0.13685 0.16603 0.17473 0 0.2085 0 0.00085674 0.0039097 0.0022535 0.013743 2.8786 -0.03173 -0.086863 -0.089675 -0.09569 -0.080387 -0.064291 -0.071075 -0.022135 0.030929 0.14552 0.012579 -0.075228 0.43988 0.23707 0.13223 0.2278 0.2051 0.31147 0.31878 0.34798 0.22382 0.21973
1.9727 -0.093459 -0.083218 -0.082575 -0.082162 0 -0.080153 -0.069343 -0.05482 -0.032114 -0.039435 0.02466 10.344 0.064333 0.063447 0.080903 0.096527 0.10534 0.093486 0.099099 0.093315 0.12517 0 0.11617 0 0.0012431 0.0041972 0.00073239 0.011741 1.9478 0.0040624 -0.090332 -0.081874 -0.072275 -0.05524 -0.025028 -0.044214 0.023229 0.06969 0.094662 0.077896 -0.13263 0.33196 0.19428 0.10205 0.20068 0.15601 0.23565 0.27018 0.27122 0.17231 0.14118
1.9766 -0.084098 -0.076393 -0.08071 -0.083861 0 -0.077013 -0.046357 -0.041526 -0.0045457 -0.023177 0.05499 9.933 0.05778 0.049892 0.067965 0.081348 0.074146 0.076441 0.071153 0.039222 0.086549 0 0.040321 0 0.0014083 0.0039303 1.222e-05 0.0088602 1.1966 0.036182 -0.09158 -0.071044 -0.047448 -0.027204 0.0066645 -0.022455 0.053629 0.077712 0.059152 0.12277 -0.17806 0.20759 0.13589 0.042744 0.16877 0.11456 0.14938 0.21862 0.2025 0.11951 0.074061
1.9805 -0.071286 -0.070297 -0.078742 -0.078721 0 -0.069771 -0.030211 -0.03048 0.014294 -0.012478 0.075078 9.5211 0.051532 0.042228 0.059196 0.069723 0.056491 0.065938 0.052778 0.0083144 0.061207 0 -0.012306 0 0.0010892 0.0016062 -1.4186e-06 0.0055204 0.66215 0.059663 -0.085068 -0.060972 -0.025228 -0.0023782 0.029747 -0.0047796 0.06504 0.063904 0.041788 0.13275 -0.2087 0.083446 0.06492 -0.036911 0.12749 0.076061 0.062517 0.16089 0.13623 0.061049 0.02413
1.9844 -0.059808 -0.063103 -0.07132 -0.062196 0 -0.057468 -0.021204 -0.022311 0.020296 -0.0025546 0.079195 9.096 0.047252 0.038883 0.054065 0.064011 0.047485 0.060504 0.041912 -0.0030544 0.047825 0 -0.040848 0 0.000862 -0.0010446 0.00019625 0.0028691 0.29926 0.068896 -0.067262 -0.052604 -0.0074683 0.012235 0.04523 0.0093123 0.062606 0.048507 0.044294 0.10029 -0.22321 -0.024825 -0.013253 -0.12739 0.075374 0.038203 -0.016249 0.096787 0.069948 -0.004712 -0.010194
1.9883 -0.052102 -0.052814 -0.056601 -0.038241 0 -0.042939 -0.016862 -0.017062 0.015109 0.0065094 0.068574 8.6483 0.045042 0.036312 0.049698 0.063626 0.040333 0.057325 0.035511 -0.0040433 0.041252 0 -0.049041 0 0.0013642 -0.0013239 0.00022008 0.0017045 0.054499 0.062283 -0.039741 -0.042523 0.00336 0.013106 0.050611 0.017945 0.05517 0.046682 0.068487 0.020936 -0.22092 -0.093412 -0.087424 -0.21287 0.013749 0.00019326 -0.074447 0.029644 0.0036156 -0.077285 -0.035837
1.9922 -0.046709 -0.040287 -0.038822 -0.016363 0 -0.029783 -0.014652 -0.012606 0.0051462 0.0084317 0.050846 8.1868 0.043573 0.032826 0.043843 0.064228 0.032125 0.055175 0.030595 -0.0024096 0.035715 0 -0.040639 0 0.0023159 0.00088442 9.4738e-05 0.0016538 -0.057585 0.044341 -0.010816 -0.027941 0.0034288 0.0031361 0.040843 0.018029 0.046919 0.055867 0.11053 -0.080085 -0.20509 -0.087653 -0.12831 -0.26029 -0.039238 -0.029544 -0.093993 -0.021052 -0.048454 -0.14059 -0.054366
1.9961 -0.040728 -0.02965 -0.025672 -0.0042103 0 -0.019562 -0.014096 -0.0067773 -0.0032409 -0.0013488 0.032949 7.733 0.041927 0.030038 0.037125 0.061104 0.024951 0.05507 0.0257 0.00020933 0.029129 0 -0.017504 0 0.0026588 0.0027512 9.5176e-05 0.0016146 0.028172 0.022822 0.0079038 -0.012255 -0.0086166 -0.010012 0.015851 0.0085742 0.035326 0.060123 0.15798 -0.16289 -0.18299 -0.021625 -0.12749 -0.26312 -0.066502 -0.042719 -0.080421 -0.042472 -0.073612 -0.17834 -0.056381
2 -0.033475 -0.025048 -0.022278 -0.0028715 0 -0.012178 -0.016301 -0.0014982 -0.0077603 -0.017439 0.015734 7.299 0.040969 0.030081 0.032368 0.053597 0.02181 0.057875 0.022011 0.0070674 0.024308 0 0.017859 0 0.0017726 0.0018571 0.00037067 0.0010003 0.33045 0.0036701 0.0091551 -0.0040718 -0.027395 -0.019692 -0.01446 -0.0069734 0.017326 0.046828 0.20466 -0.20813 -0.15672 0.093958 -0.082513 -0.22031 -0.058474 -0.033707 -0.036761 -0.028002 -0.063434 -0.18046 -0.029312
2.0039 -0.027759 -0.027051 -0.027262 -0.0086904 0 -0.0084541 -0.021624 -0.0030986 -0.0099415 -0.027153 -0.003706 6.8727 0.04238 0.032113 0.031703 0.045963 0.022719 0.062122 0.022812 0.021428 0.025665 0 0.059641 0 0.00032483 -0.00083081 0.00077491 0.00036752 0.76154 -0.011348 -0.0045008 -0.0098288 -0.042556 -0.025199 -0.03539 -0.021999 -0.0041866 0.018058 0.24453 -0.20066 -0.12809 0.24365 0.0049001 -0.13508 -0.0083991 0.0016857 0.03186 0.025926 -0.011806 -0.13931 0.028546
2.0078 -0.027721 -0.032691 -0.034776 -0.01846 0 -0.011205 -0.02851 -0.016542 -0.012164 -0.023461 -0.02526 6.4286 0.046137 0.032669 0.034422 0.043493 0.025689 0.065104 0.030896 0.043205 0.034678 0 0.10064 0 -0.00035231 -0.0020517 0.0010444 0.00072109 1.1888 -0.02294 -0.02317 -0.027416 -0.046962 -0.031027 -0.039338 -0.031206 -0.021986 -0.014186 0.26625 -0.123 -0.099272 0.39163 0.12421 -0.019827 0.091386 0.069507 0.11479 0.1206 0.089879 -0.044059 0.10246
2.0117 -0.035294 -0.038962 -0.040464 -0.031977 0 -0.022848 -0.035297 -0.038972 -0.016044 -0.01447 -0.043279 5.953 0.049376 0.029776 0.03769 0.047675 0.030868 0.066118 0.045874 0.069629 0.048629 0 0.13752 0 0.00028499 -0.00013587 0.0010822 0.0023337 1.5596 -0.031695 -0.038386 -0.047503 -0.043504 -0.041206 -0.032618 -0.034761 -0.032662 -0.041203 0.26618 -0.014246 -0.074401 0.48988 0.2337 0.084843 0.20856 0.15142 0.18843 0.22311 0.21291 0.07561 0.17018
2.0156 -0.048259 -0.045599 -0.04511 -0.049711 0 -0.041874 -0.042979 -0.060392 -0.023449 -0.017361 -0.052135 5.4562 0.048486 0.025891 0.039221 0.055148 0.041968 0.067732 0.064081 0.097945 0.063612 0 0.17336 0 0.0014035 0.0030328 0.0010358 0.0044528 1.9453 -0.038086 -0.049558 -0.061281 -0.042603 -0.054781 -0.029769 -0.038247 -0.041183 -0.063241 0.24646 0.090344 -0.056688 0.52483 0.31093 0.15867 0.31566 0.23109 0.24192 0.31027 0.33258 0.19284 0.21679
2.0195 -0.061292 -0.053858 -0.052152 -0.069053 0 -0.062223 -0.054946 -0.072185 -0.037181 -0.041155 -0.053993 4.9591 0.042784 0.025783 0.039116 0.061289 0.062274 0.073068 0.081544 0.12674 0.078246 0 0.21406 0 0.0017799 0.0043528 0.0011251 0.0061756 2.4433 -0.044532 -0.06155 -0.06687 -0.05191 -0.067363 -0.040743 -0.047938 -0.055453 -0.082666 0.20891 0.16713 -0.048697 0.49125 0.34276 0.19031 0.39336 0.29709 0.26895 0.36717 0.43192 0.2889 0.24231
2.0234 -0.069157 -0.063031 -0.061989 -0.083959 0 -0.076726 -0.072836 -0.075034 -0.058589 -0.076111 -0.059584 4.4698 0.035942 0.031361 0.039161 0.064582 0.089445 0.081964 0.097155 0.15505 0.094059 0 0.26185 0 0.0012013 0.0032617 0.0014425 0.0073971 3.04 -0.055812 -0.076289 -0.06851 -0.068718 -0.076639 -0.063498 -0.065224 -0.076672 -0.096114 0.15656 0.19087 -0.053347 0.38935 0.31805 0.17083 0.42039 0.33675 0.26429 0.37889 0.4924 0.34299 0.25768
2.0273 -0.069863 -0.069393 -0.069845 -0.088788 0 -0.081524 -0.09266 -0.077504 -0.084085 -0.10181 -0.079732 3.9761 0.03316 0.039243 0.040645 0.06738 0.11547 0.090513 0.11264 0.18115 0.1124 0 0.31249 0 0.00061757 0.0023061 0.0019154 0.0087196 3.5924 -0.075816 -0.08808 -0.070447 -0.08329 -0.084902 -0.088297 -0.085168 -0.097189 -0.097992 0.10087 0.13891 -0.071979 0.24732 0.24018 0.10618 0.37294 0.33568 0.22922 0.33642 0.49386 0.33132 0.27553
2.0313 -0.065816 -0.069611 -0.070115 -0.082654 0 -0.077654 -0.1063 -0.086398 -0.10541 -0.10625 -0.1152 3.4619 0.036395 0.043975 0.043132 0.072645 0.13274 0.094728 0.12922 0.20286 0.13157 0 0.3585 0 0.00088858 0.0038492 0.002408 0.010516 3.9584 -0.10314 -0.08846 -0.072555 -0.089379 -0.095034 -0.10761 -0.10055 -0.10924 -0.091875 0.057672 0.056601 -0.092682 0.12336 0.15727 0.039913 0.28936 0.31418 0.18865 0.27724 0.4662 0.2863 0.30415
2.0352 -0.062246 -0.065103 -0.062771 -0.070378 0 -0.069339 -0.10819 -0.099181 -0.11513 -0.096223 -0.15443 2.9264 0.042341 0.043416 0.045313 0.080369 0.14019 0.094363 0.14478 0.21903 0.14741 0 0.3943 0 0.0016765 0.0069991 0.0028077 0.012343 4.1332 -0.1301 -0.075772 -0.072082 -0.090039 -0.10467 -0.12075 -0.10763 -0.11459 -0.093743 0.036006 -0.029582 -0.10775 0.043084 0.093372 -0.0069331 0.19199 0.28418 0.15459 0.22126 0.42637 0.22702 0.34584
2.0391 -0.063823 -0.062092 -0.054666 -0.059637 0 -0.061701 -0.1008 -0.10675 -0.11252 -0.088504 -0.18103 2.3848 0.045404 0.0405 0.046647 0.087366 0.14321 0.092716 0.15508 0.23016 0.15681 0 0.41782 0 0.0018522 0.0085854 0.0030385 0.013411 4.238 -0.14667 -0.059053 -0.068811 -0.092249 -0.10653 -0.12983 -0.10827 -0.1229 -0.1186 0.043477 -0.093918 -0.10978 0.026488 0.06957 -0.016469 0.10362 0.25774 0.13766 0.1869 0.39123 0.17291 0.3963
2.043 -0.071609 -0.066388 -0.05387 -0.056985 0 -0.059821 -0.092859 -0.10348 -0.10378 -0.092157 -0.18417 1.8497 0.042948 0.039731 0.047836 0.090394 0.14753 0.092874 0.15804 0.23751 0.16034 0 0.42824 0 0.00092958 0.0070308 0.0030691 0.013493 4.3735 -0.14668 -0.051577 -0.067329 -0.097157 -0.096312 -0.13379 -0.10686 -0.13941 -0.16229 0.093097 -0.095877 -0.085942 0.098885 0.11612 0.035704 0.061853 0.25405 0.15291 0.20131 0.38658 0.15496 0.44385
2.0469 -0.082465 -0.077806 -0.0627 -0.065255 0 -0.067909 -0.091613 -0.093558 -0.096108 -0.10126 -0.16378 1.3154 0.037678 0.042621 0.049694 0.089163 0.154 0.094761 0.15648 0.24171 0.1614 0 0.42429 0 -0.00023969 0.0043702 0.0029644 0.013146 4.5067 -0.13137 -0.060206 -0.073447 -0.098266 -0.079944 -0.12874 -0.10585 -0.15583 -0.19909 0.17552 -0.030618 -0.037323 0.22923 0.22026 0.1342 0.081633 0.27878 0.19533 0.26065 0.41844 0.18354 0.47209
2.0508 -0.091387 -0.089891 -0.076415 -0.082717 0 -0.086519 -0.096623 -0.086895 -0.092132 -0.10457 -0.12871 0.76412 0.034806 0.046971 0.051917 0.086319 0.1593 0.096062 0.15571 0.24245 0.16289 0 0.40617 0 -0.00039868 0.0038967 0.0028988 0.013009 4.5192 -0.1086 -0.080709 -0.088103 -0.090503 -0.070867 -0.11419 -0.10477 -0.15617 -0.20102 0.2694 0.069718 0.022112 0.37101 0.34491 0.24527 0.14155 0.31885 0.24747 0.33758 0.46842 0.23905 0.46809
2.0547 -0.095002 -0.095401 -0.088285 -0.10338 0 -0.10916 -0.10145 -0.089386 -0.090145 -0.099562 -0.091939 0.18528 0.036885 0.050099 0.053277 0.084789 0.161 0.095405 0.15825 0.23958 0.16494 0 0.37861 0 0.0006478 0.0062479 0.0030392 0.013102 4.3599 -0.088665 -0.10244 -0.10483 -0.079276 -0.078222 -0.097106 -0.10301 -0.13295 -0.16168 0.35914 0.18088 0.081359 0.4948 0.46452 0.34616 0.22387 0.3633 0.29699 0.41226 0.5216 0.30526 0.4315
2.0586 -0.093477 -0.092315 -0.095097 -0.1186 0 -0.12303 -0.10097 -0.097875 -0.088761 -0.094178 -0.066296 -0.41381 0.041509 0.051732 0.053035 0.085414 0.16058 0.09383 0.16144 0.23427 0.16565 0 0.35034 0 0.0018021 0.0086792 0.0033632 0.012984 4.1197 -0.079348 -0.11633 -0.11356 -0.077138 -0.097394 -0.087621 -0.10219 -0.096848 -0.10184 0.42764 0.27487 0.12781 0.57129 0.55179 0.41324 0.30643 0.399 0.33057 0.46289 0.56055 0.36253 0.37637
2.0625 -0.08945 -0.084853 -0.097565 -0.12044 0 -0.11655 -0.096179 -0.10426 -0.089236 -0.095294 -0.060453 -1.0185 0.044037 0.053344 0.051925 0.086971 0.16127 0.093108 0.16061 0.22902 0.16374 0 0.32882 0 0.0019716 0.0084101 0.0036205 0.012498 3.9375 -0.082185 -0.11865 -0.10783 -0.089693 -0.11325 -0.090141 -0.10432 -0.068699 -0.052176 0.43552 0.29403 0.13292 0.54888 0.55339 0.40238 0.33942 0.3967 0.32186 0.44669 0.54841 0.36829 0.32306
2.0664 -0.08527 -0.079148 -0.096692 -0.10626 0 -0.089343 -0.091761 -0.10321 -0.092201 -0.098808 -0.074223 -1.6241 0.042325 0.055427 0.051526 0.08796 0.1637 0.093467 0.15466 0.22628 0.16022 0 0.31503 0 0.0013415 0.0059851 0.0035322 0.012092 3.844 -0.091388 -0.10944 -0.089775 -0.10627 -0.11361 -0.098849 -0.10749 -0.061368 -0.030884 0.39341 0.25098 0.10465 0.46479 0.49329 0.34014 0.32007 0.36213 0.28308 0.38314 0.49634 0.32895 0.28663
2.0703 -0.081215 -0.078072 -0.091692 -0.081412 0 -0.055578 -0.089683 -0.095297 -0.093433 -0.093981 -0.095831 -2.2402 0.03861 0.056516 0.052695 0.087982 0.16496 0.093754 0.14756 0.22666 0.1575 0 0.30371 0 0.0010955 0.0045796 0.0030592 0.012272 3.7261 -0.096633 -0.09085 -0.069276 -0.10771 -0.099492 -0.1025 -0.10521 -0.069626 -0.036031 0.31176 0.1624 0.052316 0.34346 0.3912 0.24582 0.25699 0.30386 0.22469 0.28946 0.41716 0.25648 0.27091
2.0742 -0.076178 -0.079754 -0.082266 -0.057558 0 -0.035674 -0.086665 -0.083892 -0.085593 -0.077056 -0.10632 -2.8759 0.036869 0.055199 0.054716 0.087537 0.16202 0.093575 0.14406 0.22807 0.15722 0 0.28883 0 0.0019348 0.0061116 0.0024575 0.012903 3.4563 -0.08925 -0.068428 -0.057802 -0.085346 -0.082181 -0.093875 -0.09178 -0.077391 -0.054781 0.20402 0.048383 -0.012616 0.21012 0.2691 0.13995 0.16311 0.23258 0.15838 0.18463 0.32577 0.16588 0.27071
2.0781 -0.069726 -0.080129 -0.071695 -0.046445 0 -0.041401 -0.078356 -0.071339 -0.065995 -0.057522 -0.091681 -3.5269 0.038741 0.052328 0.056062 0.087046 0.15514 0.094263 0.14423 0.22674 0.15898 0 0.26899 0 0.0032001 0.0088837 0.0020512 0.013321 3.0436 -0.068412 -0.051755 -0.061115 -0.051473 -0.070948 -0.075195 -0.069378 -0.073659 -0.075248 0.094354 -0.055772 -0.069238 0.10369 0.16328 0.055226 0.064181 0.16773 0.1038 0.10036 0.24824 0.084688 0.27714
2.082 -0.06317 -0.076433 -0.065467 -0.052656 0 -0.066494 -0.065196 -0.058941 -0.042213 -0.04877 -0.054741 -4.1801 0.042276 0.050449 0.05589 0.086516 0.14732 0.09705 0.14318 0.21986 0.16112 0 0.24775 0 0.0036591 0.009594 0.0019662 0.013164 2.6355 -0.042563 -0.049761 -0.075336 -0.02925 -0.065144 -0.055402 -0.048531 -0.060704 -0.08926 0.022148 -0.10409 -0.088853 0.061968 0.11661 0.025163 0.0035024 0.1356 0.083405 0.070589 0.21531 0.049785 0.2806
2.0859 -0.058544 -0.068737 -0.065722 -0.070087 0 -0.090969 -0.053051 -0.049147 -0.028031 -0.05345 -0.015848 -4.8312 0.04443 0.051075 0.054706 0.086057 0.14072 0.10071 0.1365 0.20829 0.16238 0 0.22963 0 0.0029968 0.0072579 0.0021041 0.012876 2.3732 -0.024236 -0.062487 -0.08897 -0.03134 -0.058491 -0.04311 -0.039907 -0.048178 -0.089336 -0.005841 -0.09885 -0.072546 0.072549 0.1237 0.040249 -0.012113 0.13504 0.092812 0.085955 0.2213 0.059172 0.27213
2.0898 -0.056702 -0.059253 -0.067824 -0.084918 0 -0.095837 -0.047826 -0.045254 -0.032164 -0.060532 0.00082798 -5.4933 0.044207 0.053165 0.053605 0.086249 0.13473 0.10206 0.12553 0.19672 0.1628 0 0.21648 0 0.0021881 0.0043184 0.0023438 0.013151 2.2632 -0.021773 -0.077985 -0.089992 -0.049018 -0.049363 -0.04153 -0.044523 -0.042051 -0.070362 0.0096353 -0.047896 -0.025309 0.12333 0.17573 0.090418 0.01524 0.16153 0.12624 0.13584 0.25809 0.10621 0.24686
2.0938 -0.056573 -0.050829 -0.064159 -0.083997 0 -0.076371 -0.050006 -0.047972 -0.050455 -0.057728 -0.014349 -6.1839 0.043022 0.054529 0.053024 0.087585 0.12814 0.099199 0.11648 0.19048 0.16307 0 0.20737 0 0.0022988 0.0036878 0.0026812 0.013956 2.2035 -0.034273 -0.080302 -0.073848 -0.062654 -0.044284 -0.048171 -0.052392 -0.040793 -0.037213 0.062865 0.035081 0.043802 0.19746 0.25839 0.16134 0.077957 0.20699 0.17489 0.20507 0.31339 0.17934 0.20932
2.0977 -0.056209 -0.045717 -0.052216 -0.063898 0 -0.044073 -0.054769 -0.053458 -0.06927 -0.045192 -0.048644 -6.9025 0.042329 0.054172 0.052337 0.08957 0.12211 0.093988 0.11427 0.19066 0.16333 0 0.20073 0 0.003173 0.0053715 0.0031103 0.014365 2.119 -0.053196 -0.063285 -0.047072 -0.061797 -0.050236 -0.057477 -0.051795 -0.040788 -0.0074569 0.13358 0.1147 0.10901 0.25828 0.33669 0.22104 0.15075 0.24972 0.21732 0.25847 0.35705 0.2479 0.1742
2.1016 -0.054366 -0.044698 -0.03841 -0.034619 0 -0.017445 -0.056767 -0.056261 -0.076532 -0.034896 -0.076587 -7.6266 0.041662 0.052644 0.050663 0.090658 0.11976 0.090434 0.11752 0.19219 0.16275 0 0.1956 0 0.0036064 0.0067108 0.0034181 0.013551 2.0403 -0.068322 -0.037281 -0.023655 -0.053408 -0.064736 -0.063629 -0.040446 -0.042101 -0.00068262 0.18674 0.15913 0.14525 0.28299 0.38022 0.24886 0.19957 0.27 0.23715 0.27493 0.36861 0.28467 0.15802
2.1055 -0.051033 -0.046611 -0.032746 -0.01423 0 -0.0098533 -0.053961 -0.054335 -0.06969 -0.036639 -0.079236 -8.333 0.039489 0.050408 0.04797 0.089362 0.12224 0.090654 0.12025 0.18732 0.16035 0 0.19118 0 0.0028046 0.0057905 0.0032341 0.01184 2.0365 -0.073026 -0.02116 -0.016153 -0.050529 -0.075622 -0.062602 -0.02744 -0.047036 -0.021721 0.21231 0.16535 0.14874 0.27361 0.38625 0.24597 0.21705 0.2659 0.23375 0.25689 0.34901 0.28718 0.1668
2.1094 -0.046745 -0.048799 -0.039099 -0.016562 0 -0.022842 -0.047156 -0.050099 -0.054362 -0.046857 -0.057299 -9.0227 0.035745 0.046994 0.045322 0.085513 0.12616 0.092802 0.11813 0.17248 0.15606 0 0.18641 0 0.0013703 0.0037449 0.0023972 0.010549 2.0927 -0.066106 -0.026077 -0.027456 -0.055502 -0.071655 -0.053706 -0.023973 -0.054288 -0.05493 0.2063 0.1357 0.12028 0.23602 0.35713 0.21685 0.2018 0.23901 0.20927 0.21045 0.30291 0.2577 0.19061
2.1133 -0.041813 -0.048624 -0.050884 -0.040044 0 -0.047155 -0.037575 -0.046212 -0.03765 -0.052851 -0.02834 -9.7235 0.032761 0.042451 0.044061 0.080446 0.12618 0.093297 0.11238 0.15235 0.15098 0 0.18079 0 0.00063765 0.0031897 0.0012612 0.010679 2.0898 -0.051214 -0.045757 -0.048864 -0.05736 -0.05296 -0.040071 -0.032187 -0.057449 -0.077085 0.16927 0.079821 0.066099 0.18373 0.30213 0.17216 0.15831 0.19563 0.17013 0.14931 0.24172 0.20507 0.21119
2.1172 -0.036379 -0.045067 -0.056634 -0.066904 0 -0.068513 -0.026525 -0.04164 -0.024266 -0.0472 -0.012044 -10.462 0.033154 0.038951 0.044727 0.076013 0.12055 0.090704 0.10756 0.13673 0.14638 0 0.17523 0 0.001158 0.0048469 0.00051983 0.011888 1.9219 -0.035588 -0.062051 -0.06563 -0.046194 -0.030623 -0.02718 -0.043281 -0.050998 -0.076897 0.123 0.029337 0.013148 0.14871 0.25184 0.13714 0.11332 0.1565 0.13532 0.10522 0.19472 0.1582 0.2158
2.1211 -0.030885 -0.039021 -0.049984 -0.075228 0 -0.074428 -0.017161 -0.033522 -0.017765 -0.035817 -0.016295 -11.237 0.036875 0.039483 0.046682 0.073447 0.11344 0.086873 0.10617 0.13235 0.14247 0 0.17105 0 0.0021334 0.0066091 0.00061601 0.012897 1.6217 -0.027628 -0.060196 -0.066045 -0.027393 -0.016558 -0.01996 -0.04646 -0.037159 -0.061882 0.089256 0.0010369 -0.020057 0.14067 0.22282 0.11994 0.086519 0.1321 0.11402 0.087206 0.17241 0.13215 0.20437
2.125 -0.026039 -0.032101 -0.034412 -0.055764 0 -0.059951 -0.014394 -0.022743 -0.021754 -0.0309 -0.034072 -12.015 0.040827 0.044228 0.048705 0.07304 0.11104 0.084294 0.10622 0.13701 0.13821 0 0.16779 0 0.0024205 0.0061846 0.0013082 0.012853 1.3467 -0.032325 -0.040052 -0.048151 -0.018183 -0.014466 -0.020471 -0.039434 -0.025243 -0.046984 0.074589 -0.0029619 -0.028868 0.15823 0.21725 0.11898 0.082463 0.12313 0.10705 0.093354 0.17453 0.12856 0.18471
2.1289 -0.022099 -0.025292 -0.018875 -0.019864 0 -0.030661 -0.020856 -0.015445 -0.036542 -0.037261 -0.05101 -12.764 0.041746 0.049002 0.049936 0.074489 0.11505 0.083063 0.10421 0.14147 0.13233 0 0.16268 0 0.0018485 0.0039889 0.0018783 0.012134 1.2299 -0.046587 -0.014621 -0.020364 -0.028817 -0.019891 -0.027541 -0.030088 -0.023444 -0.038679 0.081976 0.015236 -0.012472 0.19592 0.23314 0.12955 0.10167 0.12737 0.11273 0.11774 0.19703 0.14509 0.1629
2.1328 -0.018344 -0.018757 -0.0095472 0.0089698 0 -0.0006185 -0.032552 -0.016887 -0.054504 -0.047257 -0.055922 -13.48 0.03942 0.048718 0.050338 0.077147 0.1206 0.080961 0.099387 0.13757 0.1246 0 0.15295 0 0.0012846 0.0026618 0.0018169 0.011751 1.2473 -0.059375 0.00093614 0.003785 -0.048849 -0.026583 -0.037576 -0.028193 -0.031463 -0.031672 0.10627 0.041355 0.020862 0.2343 0.25632 0.13558 0.13388 0.133 0.12207 0.14052 0.22383 0.16725 0.14018
2.1367 -0.013479 -0.012555 -0.0057257 0.013725 0 0.01546 -0.039883 -0.02395 -0.061774 -0.049003 -0.04676 -14.191 0.03685 0.042971 0.05036 0.079869 0.12071 0.076105 0.094173 0.12478 0.11595 0 0.13865 0 0.0014655 0.0038 0.0012931 0.012129 1.2357 -0.05892 -0.00017386 0.01354 -0.0548 -0.03073 -0.045222 -0.035634 -0.041207 -0.019741 0.12314 0.049397 0.044454 0.24684 0.26059 0.12054 0.15124 0.12191 0.1204 0.13794 0.23021 0.16966 0.11793
2.1406 -0.006601 -0.0068977 -0.002597 -0.002836 0 0.011993 -0.034629 -0.025829 -0.048101 -0.03785 -0.029863 -14.929 0.037224 0.037419 0.050178 0.081046 0.11271 0.068549 0.090557 0.1095 0.10739 0 0.12235 0 0.0020914 0.0059447 0.00092087 0.012655 1.037 -0.042257 -0.013301 0.0072198 -0.032927 -0.02973 -0.044373 -0.044332 -0.044092 -0.0063981 0.12285 0.03356 0.048145 0.22953 0.23969 0.085622 0.14361 0.09122 0.10536 0.10862 0.21125 0.14655 0.10206
2.1445 0.0022578 -0.0014219 0.0033882 -0.021428 0 -0.0028851 -0.016687 -0.013997 -0.01665 -0.018981 -0.014876 -15.699 0.040861 0.038498 0.049267 0.079316 0.10003 0.058935 0.087019 0.098295 0.099019 0 0.10551 0 0.0022771 0.0063057 0.0010819 0.012414 0.6233 -0.018295 -0.026463 -0.0065412 0.0059827 -0.020273 -0.031091 -0.043068 -0.037329 -0.0024115 0.10245 -0.0060061 0.028456 0.1838 0.19335 0.035482 0.10737 0.042093 0.077966 0.055981 0.16705 0.097784 0.098393
2.1484 0.012406 0.0053886 0.012112 -0.022646 0 -0.01263 0.0060668 0.0086455 0.016635 -0.00033121 -0.0088343 -16.48 0.045173 0.046457 0.046734 0.07452 0.087861 0.046473 0.079769 0.091923 0.089961 0 0.08578 0 0.0017211 0.0040863 0.0015412 0.011143 0.093778 -0.00052493 -0.027442 -0.01377 0.035594 -0.00081997 -0.0076438 -0.026561 -0.024138 -0.013243 0.062878 -0.064308 -0.014365 0.11633 0.12606 -0.020357 0.042595 -0.02045 0.0423 -0.011087 0.10192 0.027837 0.10281
2.1523 0.022995 0.015304 0.021539 -0.0018404 0 -0.0043981 0.024566 0.029835 0.035048 0.014601 -0.011989 -17.246 0.047353 0.054212 0.042178 0.06777 0.077661 0.029584 0.066688 0.085238 0.079353 0 0.058498 0 0.0010866 0.001338 0.0017589 0.0093097 -0.42988 0.0045779 -0.010265 -0.0040277 0.038562 0.023927 0.016576 0.00070509 -0.009611 -0.030788 0.024677 -0.11623 -0.062131 0.055416 0.062599 -0.054507 -0.033522 -0.075941 0.014192 -0.063911 0.03596 -0.03964 0.098378
2.1563 0.033147 0.028449 0.030481 0.029702 0 0.021407 0.035185 0.039771 0.034024 0.026636 -0.017253 -17.991 0.046749 0.05369 0.036318 0.060179 0.066157 0.0089606 0.049191 0.071973 0.06684 0 0.021216 0 0.0011325 0.00037022 0.0015219 0.0073912 -0.89716 0.0026735 0.021141 0.022291 0.022538 0.043732 0.030564 0.027961 0.0029811 -0.038455 0.0085748 -0.14333 -0.092301 0.021423 0.022906 -0.059856 -0.096899 -0.11229 0.0012066 -0.090316 -0.015127 -0.085387 0.066057
2.1602 0.041954 0.042494 0.039359 0.056155 0 0.051897 0.040407 0.040328 0.023427 0.036301 -0.014156 -18.733 0.044663 0.04322 0.030669 0.051335 0.049256 -0.010999 0.029958 0.049247 0.052012 0 -0.023965 0 0.0017354 0.00098684 0.0011647 0.0053305 -1.3361 0.0055818 0.054229 0.053704 0.012141 0.050772 0.030665 0.045386 0.01331 -0.024072 0.019938 -0.14173 -0.097632 0.018452 0.011245 -0.039026 -0.14053 -0.12909 0.0026532 -0.091961 -0.049987 -0.10543 0.00090025
2.1641 0.048958 0.054208 0.04902 0.069367 0 0.072002 0.044623 0.041963 0.018184 0.042406 0.0042577 -19.488 0.042284 0.028341 0.026377 0.039167 0.026394 -0.025199 0.0095904 0.018246 0.033667 0 -0.072968 0 0.0020607 0.00095299 0.0011239 0.0028071 -1.7972 0.020478 0.074898 0.075382 0.025239 0.047395 0.024693 0.050023 0.023608 0.011775 0.059363 -0.11189 -0.074869 0.0458 0.027314 0.0013538 -0.1613 -0.12969 0.015074 -0.075051 -0.070964 -0.10005 -0.081899
2.168 0.054863 0.062106 0.059537 0.071785 0 0.075675 0.050649 0.052243 0.02694 0.045625 0.036051 -20.252 0.039338 0.015541 0.023077 0.02167 0.00089438 -0.032772 -0.01351 -0.018079 0.010416 0 -0.12419 0 0.0016488 -0.00099656 0.0013422 -0.00016482 -2.304 0.044758 0.076997 0.079632 0.056864 0.044724 0.025967 0.047213 0.03762 0.057714 0.11693 -0.063114 -0.026927 0.092465 0.060888 0.041728 -0.16302 -0.12856 0.026045 -0.060507 -0.091257 -0.078802 -0.15781
2.1719 0.06136 0.067532 0.070073 0.070567 0 0.069187 0.059908 0.06881 0.048426 0.051105 0.071077 -21.002 0.034799 0.0059585 0.018854 -0.00095631 -0.0235 -0.038409 -0.039921 -0.057265 -0.017398 0 -0.17935 0 0.00098867 -0.0034693 0.0012249 -0.0031625 -2.8461 0.070388 0.067139 0.071151 0.085666 0.052456 0.041864 0.047123 0.058176 0.099229 0.15427 -0.02748 0.016935 0.12182 0.077338 0.04934 -0.17233 -0.15512 0.013821 -0.083364 -0.13731 -0.073084 -0.21116
2.1758 0.069587 0.073133 0.079362 0.071072 0 0.064909 0.073729 0.083851 0.076051 0.064906 0.097956 -21.717 0.028485 -0.0044017 0.011555 -0.025796 -0.046023 -0.047926 -0.066843 -0.097956 -0.046557 0 -0.23951 0 0.0008096 -0.004202 0.00023992 -0.0058831 -3.401 0.091744 0.059902 0.062984 0.095358 0.070289 0.067929 0.058268 0.083892 0.1251 0.15225 -0.019865 0.038307 0.11666 0.06065 0.017601 -0.20379 -0.21742 -0.025764 -0.14959 -0.21513 -0.096757 -0.24446
2.1797 0.078594 0.080371 0.086318 0.075583 0 0.071603 0.092229 0.093739 0.10374 0.087428 0.1121 -22.393 0.021541 -0.019006 0.00053885 -0.048907 -0.069012 -0.062352 -0.089933 -0.13957 -0.072534 0 -0.30103 0 0.0010088 -0.0030498 -0.0014753 -0.0085019 -3.9517 0.10863 0.066542 0.066607 0.089694 0.089874 0.093474 0.08174 0.1084 0.13093 0.10348 -0.045803 0.028672 0.070324 0.0049049 -0.052836 -0.26283 -0.31606 -0.091689 -0.25709 -0.32382 -0.1545 -0.27214
2.1836 0.085823 0.088593 0.090813 0.085397 0 0.08894 0.11181 0.10221 0.12753 0.11175 0.11817 -23.051 0.015405 -0.036528 -0.012536 -0.06768 -0.095044 -0.076857 -0.10749 -0.18183 -0.092973 0 -0.35676 0 0.0006777 -0.002333 -0.0031644 -0.011311 -4.489 0.12303 0.086734 0.084084 0.086979 0.10451 0.11249 0.1102 0.12483 0.12155 0.0060825 -0.10655 -0.016901 -0.018897 -0.090995 -0.15595 -0.35102 -0.44662 -0.17903 -0.39759 -0.45768 -0.24654 -0.30673
2.1875 0.089687 0.096144 0.094281 0.10101 0 0.10928 0.12571 0.11399 0.14422 0.12947 0.12521 -23.712 0.010641 -0.052464 -0.024616 -0.081781 -0.1239 -0.085813 -0.12202 -0.22385 -0.10972 0 -0.40179 0 -0.0006848 -0.003989 -0.0041183 -0.014099 -5.0018 0.13538 0.1103 0.10783 0.10053 0.11522 0.12794 0.13292 0.13256 0.11093 -0.11892 -0.18871 -0.09248 -0.13479 -0.21003 -0.26214 -0.45321 -0.58034 -0.26315 -0.53225 -0.58564 -0.35553 -0.35094
2.1914 0.091601 0.10181 0.098988 0.11938 0 0.12377 0.12911 0.12755 0.15141 0.13769 0.13889 -24.386 0.0069264 -0.06394 -0.033183 -0.092094 -0.1518 -0.088574 -0.13718 -0.26286 -0.12689 0 -0.43751 0 -0.0022859 -0.0070492 -0.0042661 -0.016159 -5.4615 0.14507 0.12639 0.12687 0.12477 0.12663 0.14502 0.14322 0.13895 0.11603 -0.21575 -0.25595 -0.16037 -0.23042 -0.30819 -0.33505 -0.53373 -0.67748 -0.31679 -0.62036 -0.67355 -0.44302 -0.40023
2.1953 0.094751 0.10499 0.1056 0.13287 0 0.12765 0.12395 0.13604 0.14984 0.13961 0.15775 -25.057 0.0038369 -0.07173 -0.037729 -0.09912 -0.17335 -0.089791 -0.15334 -0.2941 -0.14641 0 -0.46903 0 -0.0027403 -0.0086699 -0.0041097 -0.017051 -5.8109 0.15353 0.13093 0.13377 0.14033 0.13859 0.16194 0.14234 0.15252 0.14524 -0.25988 -0.29369 -0.20406 -0.28488 -0.36674 -0.36241 -0.57663 -0.72169 -0.32992 -0.6478 -0.70792 -0.49272 -0.44924
2.1992 0.10032 0.10507 0.11121 0.13352 0 0.12163 0.11762 0.13536 0.14427 0.13913 0.17575 -25.703 0.0011576 -0.077716 -0.039688 -0.10261 -0.18488 -0.094119 -0.16706 -0.31346 -0.16549 0 -0.4984 0 -0.0016839 -0.0075709 -0.0041461 -0.0172 -5.98 0.16413 0.12639 0.12765 0.13308 0.1445 0.1698 0.13654 0.17355 0.19024 -0.23447 -0.29199 -0.21142 -0.28296 -0.3726 -0.33803 -0.57079 -0.70274 -0.29724 -0.60774 -0.68113 -0.49326 -0.49369
2.2031 0.10522 0.1016 0.11081 0.11992 0 0.10993 0.11593 0.12903 0.14038 0.13672 0.18757 -26.313 -0.0015643 -0.081828 -0.041036 -0.1027 -0.18703 -0.10126 -0.17499 -0.32137 -0.17905 0 -0.52075 0 -0.00036157 -0.005666 -0.0044278 -0.017516 -5.9338 0.17769 0.11662 0.11282 0.10839 0.13916 0.16278 0.13086 0.19228 0.23007 -0.12237 -0.24125 -0.16945 -0.20709 -0.31193 -0.25963 -0.50402 -0.6108 -0.21557 -0.49758 -0.58687 -0.43233 -0.52708
2.207 0.10452 0.095458 0.10213 0.099618 0 0.097463 0.11779 0.12402 0.14019 0.13142 0.19132 -26.891 -0.0051848 -0.082781 -0.04281 -0.10098 -0.18484 -0.10662 -0.17768 -0.32363 -0.18478 0 -0.52752 0 -0.00032762 -0.005794 -0.0046827 -0.018408 -5.7187 0.18905 0.10383 0.095951 0.08705 0.12665 0.1468 0.12592 0.19772 0.24571 0.03868 -0.16163 -0.095489 -0.080197 -0.20898 -0.16136 -0.39762 -0.47698 -0.11199 -0.35915 -0.45665 -0.33024 -0.5391
2.2109 0.096686 0.089338 0.089255 0.083726 0 0.087974 0.11738 0.12271 0.1409 0.12498 0.18732 -27.456 -0.010042 -0.081339 -0.044707 -0.10004 -0.18433 -0.10646 -0.17867 -0.32654 -0.18584 0 -0.51329 0 -0.0016534 -0.0082402 -0.0047504 -0.01937 -5.4478 0.1899 0.090408 0.083522 0.086344 0.11799 0.13561 0.12027 0.18795 0.23217 0.18942 -0.083782 -0.021652 0.051993 -0.10428 -0.07784 -0.2876 -0.34438 -0.016543 -0.23525 -0.32909 -0.22191 -0.52047
2.2148 0.086134 0.086126 0.080274 0.078391 0 0.083472 0.11144 0.12078 0.13804 0.12124 0.17576 -28.024 -0.01483 -0.081054 -0.045843 -0.10152 -0.18758 -0.10165 -0.17993 -0.32964 -0.18778 0 -0.47946 0 -0.0027566 -0.010301 -0.0047763 -0.019657 -5.2126 0.17606 0.080885 0.079611 0.104 0.11973 0.13703 0.11455 0.17072 0.19801 0.29625 -0.023892 0.034506 0.16321 -0.019252 -0.025407 -0.19269 -0.23485 0.056117 -0.14571 -0.2226 -0.1252 -0.47096
2.2188 0.079682 0.0863 0.080046 0.081085 0 0.084078 0.10292 0.11349 0.12936 0.12048 0.15643 -28.598 -0.016993 -0.084462 -0.04578 -0.10465 -0.19011 -0.096307 -0.17878 -0.32365 -0.19267 0 -0.43174 0 -0.0021655 -0.0094859 -0.0049547 -0.019214 -4.9903 0.15142 0.079448 0.083887 0.12008 0.12601 0.14387 0.11142 0.1536 0.15498 0.3288 0.0037387 0.057151 0.22858 0.027015 -0.016611 -0.12964 -0.16732 0.094129 -0.10576 -0.15236 -0.056133 -0.4023
2.2227 0.080112 0.087269 0.08514 0.084592 0 0.087783 0.09679 0.10208 0.11527 0.11638 0.13037 -29.166 -0.014906 -0.089055 -0.044829 -0.10665 -0.1837 -0.093309 -0.1701 -0.29733 -0.19614 0 -0.37512 0 -0.00024849 -0.0065076 -0.0051767 -0.018636 -4.6518 0.12392 0.084875 0.091129 0.1153 0.12335 0.14011 0.11114 0.13521 0.11039 0.24141 -0.020529 0.024863 0.20713 0.0096298 -0.062049 -0.12005 -0.16529 0.084683 -0.12773 -0.13372 -0.035774 -0.33225
2.2266 0.083596 0.085818 0.086935 0.083925 0 0.09061 0.09328 0.092163 0.096694 0.10138 0.10026 -29.714 -0.0097995 -0.088672 -0.043489 -0.10484 -0.16338 -0.092084 -0.15161 -0.2483 -0.19056 0 -0.31199 0 0.0011051 -0.0044117 -0.0050465 -0.018168 -4.0853 0.098003 0.089689 0.093909 0.088563 0.10405 0.1164 0.10846 0.10825 0.069023 0.089746 -0.072442 -0.034959 0.12887 -0.038706 -0.12284 -0.13724 -0.1939 0.056663 -0.16666 -0.13381 -0.042116 -0.27417
2.2305 0.084061 0.081388 0.080496 0.079402 0 0.088203 0.08705 0.086376 0.074159 0.075638 0.068455 -30.233 -0.0051387 -0.07992 -0.041772 -0.098582 -0.13287 -0.09049 -0.12671 -0.18755 -0.17165 0 -0.24435 0 0.00053975 -0.0049008 -0.0042792 -0.017056 -3.3294 0.071922 0.086459 0.087615 0.057734 0.074164 0.079039 0.096053 0.070915 0.038002 -0.081822 -0.13415 -0.10132 0.022212 -0.092622 -0.17545 -0.1607 -0.22781 0.028455 -0.19551 -0.13091 -0.058208 -0.23038
2.2344 0.080009 0.076718 0.070068 0.074279 0 0.078859 0.074017 0.080661 0.049747 0.04932 0.035106 -30.726 -0.0036951 -0.066727 -0.039247 -0.089437 -0.10298 -0.08789 -0.102 -0.13268 -0.14244 0 -0.17644 0 -0.0012972 -0.0063223 -0.0030405 -0.014289 -2.5762 0.042648 0.075515 0.074159 0.042917 0.048259 0.043537 0.072263 0.032801 0.024108 -0.23647 -0.19151 -0.15759 -0.088002 -0.13182 -0.20259 -0.17425 -0.24725 0.013778 -0.19462 -0.10881 -0.070901 -0.19358
2.2383 0.07623 0.075067 0.064938 0.071024 0 0.066066 0.057763 0.069482 0.028576 0.034207 -0.0004834 -31.206 -0.0051728 -0.057346 -0.035848 -0.079698 -0.083628 -0.085517 -0.08248 -0.095333 -0.11144 0 -0.1144 0 -0.0025224 -0.0057831 -0.00185 -0.010046 -2.0294 0.01218 0.065443 0.061006 0.048512 0.036653 0.020681 0.045005 0.0071564 0.024218 -0.32484 -0.22671 -0.1827 -0.16698 -0.13014 -0.18406 -0.15755 -0.22752 0.028793 -0.14137 -0.048372 -0.06412 -0.15395
2.2422 0.078217 0.07696 0.069717 0.070318 0 0.057665 0.047371 0.053649 0.016424 0.033165 -0.035769 -31.686 -0.006898 -0.056382 -0.032527 -0.070874 -0.076234 -0.08415 -0.068977 -0.074073 -0.087021 0 -0.063722 0 -0.0020975 -0.0028104 -0.0011566 -0.0060861 -1.7505 -0.012392 0.064948 0.055922 0.060874 0.038124 0.009892 0.026862 -0.0026054 0.021795 -0.30087 -0.22525 -0.16273 -0.17264 -0.069918 -0.11478 -0.098077 -0.15402 0.079799 -0.032134 0.055265 -0.028161 -0.1065
2.2461 0.085311 0.079884 0.079461 0.072268 0 0.060731 0.048325 0.040844 0.014998 0.038905 -0.062883 -32.169 -0.0068441 -0.060327 -0.03087 -0.063392 -0.073471 -0.082596 -0.059674 -0.058951 -0.072725 0 -0.027906 0 -0.00083392 -7.2812e-05 -0.001027 -0.0043263 -1.6459 -0.02507 0.07416 0.061501 0.063113 0.04392 0.0052595 0.025211 -0.00636 -0.0012196 -0.20417 -0.20116 -0.11958 -0.12043 0.019985 -0.026517 -0.018467 -0.055498 0.14512 0.095107 0.17193 0.020818 -0.054591
2.25 0.090473 0.080977 0.085068 0.076643 0 0.075308 0.056555 0.037612 0.020238 0.043083 -0.072221 -32.651 -0.0057039 -0.06157 -0.031743 -0.057381 -0.066728 -0.079246 -0.052918 -0.042598 -0.066597 0 -0.0096285 0 -0.00026243 -0.0002391 -0.0012138 -0.004959 -1.5973 -0.025926 0.084413 0.073603 0.05191 0.047007 0.0049776 0.036527 -0.015647 -0.045401 -0.061589 -0.16306 -0.066796 -0.023373 0.12053 0.062722 0.06643 0.049288 0.21174 0.21833 0.2825 0.07203 -0.0092677
2.2539 0.087474 0.07956 0.083005 0.081353 0 0.092484 0.062623 0.042224 0.02632 0.044992 -0.059588 -33.119 -0.0057802 -0.056527 -0.034201 -0.053373 -0.054352 -0.074754 -0.048321 -0.027373 -0.063892 0 -0.011834 0 -0.00080892 -0.0027594 -0.0014442 -0.0062033 -1.5893 -0.019222 0.086509 0.084365 0.039841 0.046757 0.01235 0.049883 -0.029413 -0.087436 0.095798 -0.12047 -0.018458 0.1012 0.21129 0.13518 0.14094 0.14048 0.26644 0.31579 0.36758 0.11421 0.014803
2.2578 0.077902 0.076868 0.07854 0.082166 0 0.099812 0.061561 0.047062 0.031369 0.04996 -0.030237 -33.563 -0.0080493 -0.04904 -0.035916 -0.052063 -0.043141 -0.07216 -0.046086 -0.022739 -0.060623 0 -0.036272 0 -0.0014411 -0.0044705 -0.0015945 -0.006125 -1.7007 -0.0076086 0.078758 0.087144 0.041752 0.046393 0.028197 0.055773 -0.033448 -0.096018 0.20963 -0.089102 0.0026571 0.21723 0.25449 0.16189 0.17657 0.18129 0.28635 0.35018 0.39099 0.12722 0.0054811
2.2617 0.070051 0.07386 0.078896 0.075985 0 0.090738 0.057469 0.047786 0.038503 0.060301 0.0046777 -33.982 -0.010807 -0.045603 -0.035054 -0.053475 -0.042038 -0.073813 -0.046659 -0.036589 -0.056027 0 -0.080626 0 -0.0011011 -0.003315 -0.001644 -0.0046643 -1.9854 0.0099515 0.067127 0.080143 0.059647 0.048574 0.045704 0.052293 -0.014906 -0.057191 0.24825 -0.075739 -0.0036223 0.28955 0.24296 0.14641 0.17008 0.16624 0.2711 0.32507 0.35337 0.11018 -0.040767
2.2656 0.070421 0.070136 0.084207 0.065152 0 0.070274 0.058033 0.048252 0.051022 0.07071 0.036491 -34.386 -0.011482 -0.048129 -0.032019 -0.056563 -0.054116 -0.078523 -0.051398 -0.068796 -0.05313 0 -0.138 0 -9.548e-05 -0.00072793 -0.0015901 -0.003687 -2.3938 0.034073 0.058817 0.067159 0.081197 0.054386 0.055783 0.044766 0.023702 0.014315 0.22037 -0.077613 -0.025293 0.31332 0.1911 0.1049 0.13326 0.10949 0.23074 0.25953 0.27158 0.071825 -0.11595
2.2695 0.076735 0.065195 0.086725 0.057374 0 0.051502 0.065656 0.055281 0.067481 0.074296 0.064568 -34.789 -0.0095544 -0.052401 -0.029304 -0.059812 -0.074015 -0.082502 -0.062471 -0.11159 -0.057037 0 -0.20028 0 0.00026555 0.00011642 -0.0014833 -0.0049828 -2.8231 0.060621 0.056846 0.055529 0.09229 0.064761 0.057583 0.041249 0.066283 0.087773 0.13631 -0.092415 -0.052616 0.28827 0.11159 0.049773 0.07584 0.022869 0.17282 0.16792 0.1587 0.018811 -0.20309
2.2734 0.080031 0.060075 0.079382 0.059536 0 0.045294 0.075329 0.069717 0.082508 0.071846 0.09406 -35.199 -0.0072558 -0.053505 -0.029371 -0.062346 -0.092527 -0.083296 -0.080579 -0.15479 -0.071262 0 -0.26223 0 -0.00068704 -0.0019771 -0.0014894 -0.0083627 -3.2276 0.082924 0.060133 0.052058 0.089894 0.080139 0.061279 0.048196 0.09843 0.13984 0.013719 -0.11675 -0.072885 0.21859 0.02235 -0.0031842 0.011079 -0.077221 0.10709 0.068478 0.031958 -0.040254 -0.28325
2.2773 0.073706 0.05676 0.064131 0.070621 0 0.051907 0.081032 0.084636 0.092359 0.072214 0.12849 -35.611 -0.0072501 -0.051599 -0.032416 -0.064477 -0.10382 -0.082396 -0.10238 -0.19098 -0.094165 0 -0.32189 0 -0.0020859 -0.0049825 -0.0017895 -0.011874 -3.6417 0.098877 0.066304 0.058512 0.082513 0.097889 0.078306 0.067533 0.11923 0.16687 -0.10643 -0.14598 -0.068546 0.12518 -0.042017 -0.029912 -0.037347 -0.1597 0.049539 -0.0088494 -0.076974 -0.092095 -0.34298
2.2813 0.059983 0.055732 0.050599 0.081105 0 0.061599 0.082433 0.092771 0.098431 0.082197 0.16452 -36.011 -0.009915 -0.051396 -0.036237 -0.067219 -0.10921 -0.083512 -0.12118 -0.21788 -0.11874 0 -0.37685 0 -0.0024923 -0.006221 -0.0023538 -0.01382 -4.081 0.11394 0.072371 0.069468 0.079553 0.11179 0.10867 0.094532 0.13744 0.1785 -0.19812 -0.17631 -0.048068 0.039431 -0.073988 -0.033695 -0.064817 -0.21485 0.0047148 -0.059182 -0.15723 -0.13422 -0.37808
2.2852 0.047273 0.054775 0.046415 0.08041 0 0.06333 0.083875 0.093959 0.10447 0.097482 0.19348 -36.385 -0.013206 -0.056312 -0.038423 -0.071187 -0.11505 -0.08835 -0.13165 -0.23766 -0.13698 0 -0.42082 0 -0.0015753 -0.0054743 -0.002875 -0.014352 -4.4456 0.13469 0.073507 0.075106 0.082148 0.11623 0.13899 0.11776 0.15789 0.18382 -0.2549 -0.20671 -0.019361 -0.02709 -0.0745 -0.019719 -0.072176 -0.2416 -0.026613 -0.083161 -0.20617 -0.16687 -0.39233
2.2891 0.041783 0.051067 0.049772 0.065945 0 0.053647 0.087459 0.093672 0.11095 0.1059 0.20737 -36.735 -0.015062 -0.064301 -0.038751 -0.075877 -0.12678 -0.094439 -0.13429 -0.25386 -0.14577 0 -0.44477 0 -0.00049915 -0.0048852 -0.0030311 -0.014987 -4.5608 0.1588 0.064526 0.068335 0.08457 0.1113 0.15357 0.12395 0.17435 0.18533 -0.27394 -0.23594 0.0087765 -0.065545 -0.047455 0.0052496 -0.062042 -0.24127 -0.044465 -0.083345 -0.22336 -0.1907 -0.39315
2.293 0.042588 0.044698 0.052163 0.045513 0 0.038493 0.089346 0.094907 0.11357 0.10004 0.20331 -37.071 -0.015452 -0.070004 -0.03928 -0.079864 -0.14381 -0.097242 -0.13461 -0.26701 -0.14863 0 -0.44187 0 -0.00056237 -0.0059649 -0.0028456 -0.016709 -4.3351 0.17305 0.045488 0.051249 0.082569 0.10271 0.14701 0.10717 0.17644 0.18267 -0.25376 -0.26031 0.020425 -0.064914 -0.0021068 0.028557 -0.039964 -0.21734 -0.047925 -0.064032 -0.20782 -0.20539 -0.38687
2.2969 0.044848 0.039655 0.047968 0.031242 0 0.027662 0.084242 0.093982 0.10774 0.08503 0.18338 -37.411 -0.015779 -0.070386 -0.041872 -0.081705 -0.1586 -0.094138 -0.13703 -0.27148 -0.15115 0 -0.4116 0 -0.0017013 -0.0075675 -0.0027058 -0.018793 -3.8652 0.16342 0.025699 0.034938 0.077859 0.09563 0.12596 0.075213 0.16126 0.17638 -0.21026 -0.27267 0.0081275 -0.034702 0.041311 0.037435 -0.017413 -0.18395 -0.039545 -0.037419 -0.1713 -0.20964 -0.37524
2.3008 0.04655 0.040741 0.040459 0.030917 0 0.027712 0.072694 0.085667 0.093734 0.072498 0.15152 -37.759 -0.016582 -0.067275 -0.045638 -0.080816 -0.16102 -0.086193 -0.13941 -0.25753 -0.15417 0 -0.3592 0 -0.0025944 -0.0073635 -0.0029314 -0.019506 -3.3645 0.12799 0.019266 0.031572 0.074193 0.089393 0.10019 0.045688 0.13569 0.16528 -0.15419 -0.26959 -0.020379 0.010969 0.075527 0.032289 0.0014591 -0.14829 -0.021844 -0.0097479 -0.12279 -0.20159 -0.3543
2.3047 0.050599 0.049328 0.038227 0.043922 0 0.038949 0.061997 0.071095 0.076276 0.067739 0.1116 -38.107 -0.016485 -0.064412 -0.047105 -0.077711 -0.14542 -0.076437 -0.13439 -0.21915 -0.1521 0 -0.29216 0 -0.002188 -0.0049047 -0.0033261 -0.017832 -2.9801 0.079695 0.033741 0.044768 0.07142 0.079435 0.074208 0.032913 0.10746 0.14266 -0.089749 -0.24877 -0.058628 0.064286 0.098168 0.014794 0.01505 -0.11306 0.0039759 0.015879 -0.066259 -0.17907 -0.3164
2.3086 0.060097 0.062149 0.046504 0.063533 0 0.057014 0.058982 0.058099 0.059492 0.064987 0.067574 -38.445 -0.013786 -0.063085 -0.043322 -0.073578 -0.11588 -0.067071 -0.11679 -0.16212 -0.13862 0 -0.21771 0 -0.00083688 -0.002378 -0.0032679 -0.014353 -2.6884 0.036001 0.062264 0.06658 0.065985 0.064368 0.04789 0.036701 0.076728 0.10026 -0.020235 -0.20889 -0.098397 0.11738 0.10887 -0.011683 0.022654 -0.079958 0.036387 0.036898 -0.005326 -0.14017 -0.25549
2.3125 0.072932 0.074193 0.062507 0.081748 0 0.075892 0.06282 0.053037 0.043705 0.055926 0.024045 -38.767 -0.008839 -0.061528 -0.035039 -0.069545 -0.084893 -0.058562 -0.089957 -0.10384 -0.11442 0 -0.14317 0 0.00019802 -0.0020502 -0.0023484 -0.01059 -2.3737 0.0060898 0.088009 0.083917 0.057344 0.049554 0.023094 0.043959 0.038803 0.038616 0.048707 -0.15064 -0.1232 0.15674 0.10925 -0.039512 0.022072 -0.051151 0.069916 0.04627 0.05345 -0.082306 -0.17337
2.3164 0.082628 0.08256 0.078631 0.092551 0 0.0899 0.06626 0.054008 0.027952 0.041 -0.014548 -39.077 -0.004342 -0.058136 -0.026717 -0.066122 -0.065377 -0.050876 -0.064301 -0.062709 -0.088551 0 -0.076933 0 0.00018184 -0.0035495 -0.00092329 -0.0076976 -1.9915 -0.012281 0.097689 0.088704 0.051312 0.042284 0.0061387 0.041891 -0.0053443 -0.027577 0.1078 -0.091975 -0.13326 0.18077 0.106 -0.06277 0.014487 -0.027734 0.095979 0.043506 0.1034 -0.020786 -0.082776
2.3203 0.08501 0.087687 0.089032 0.093188 0 0.095172 0.063964 0.053967 0.01454 0.029976 -0.045159 -39.382 -0.0030044 -0.053899 -0.023084 -0.063084 -0.061417 -0.044681 -0.049169 -0.044893 -0.071282 0 -0.027206 0 -0.00043853 -0.0043537 7.6378e-05 -0.0058535 -1.639 -0.025007 0.091445 0.082949 0.054552 0.043749 0.0024107 0.029862 -0.044148 -0.077132 0.14976 -0.041616 -0.13182 0.18888 0.099072 -0.080698 -0.001345 -0.012223 0.11027 0.027773 0.14002 0.035838 -0.0040454
2.3242 0.083235 0.091579 0.092998 0.08508 0 0.091686 0.058458 0.049999 0.0089981 0.031218 -0.065939 -39.679 -0.0050618 -0.05095 -0.025255 -0.05981 -0.065669 -0.041037 -0.045614 -0.041144 -0.065365 0 0.0009083 0 -0.00078765 -0.0028851 -1.4614e-05 -0.0046515 -1.4682 -0.033082 0.0802 0.075182 0.065846 0.0474 0.0097937 0.018461 -0.062998 -0.096863 0.16823 -0.0069327 -0.12294 0.18135 0.087795 -0.093146 -0.026349 -0.0070427 0.10969 -0.00064719 0.15945 0.079602 0.043255
2.3281 0.085258 0.095731 0.093484 0.07438 0 0.084632 0.057125 0.047177 0.014575 0.04256 -0.074795 -39.961 -0.0082568 -0.049513 -0.030003 -0.055879 -0.066322 -0.040372 -0.046883 -0.037453 -0.064685 0 0.0065538 0 -0.00064456 -0.00040503 -0.00091976 -0.0037705 -1.5547 -0.032445 0.074597 0.072853 0.075192 0.046228 0.019608 0.017966 -0.056554 -0.088747 0.1523 0.0019337 -0.11351 0.1584 0.068935 -0.10055 -0.062568 -0.01724 0.090217 -0.040534 0.15475 0.09801 0.048764
2.332 0.09612 0.10088 0.094154 0.069998 0 0.08249 0.064149 0.052106 0.027845 0.054542 -0.069031 -40.22 -0.010143 -0.047653 -0.032789 -0.051685 -0.058074 -0.042479 -0.045866 -0.03007 -0.061741 0 -0.0092448 0 -0.00052161 0.00058504 -0.0016409 -0.0032165 -1.8677 -0.020528 0.077511 0.078105 0.073607 0.041031 0.024935 0.02916 -0.032556 -0.063777 0.10443 -0.014024 -0.11029 0.12745 0.04008 -0.1046 -0.10672 -0.044167 0.056989 -0.081682 0.12538 0.085485 0.014535
2.3359 0.11304 0.1078 0.097937 0.07848 0 0.091562 0.076749 0.064385 0.041526 0.061894 -0.047321 -40.459 -0.010136 -0.044485 -0.03173 -0.048757 -0.047313 -0.047705 -0.042338 -0.030345 -0.056306 0 -0.046949 0 -0.00079259 -0.00061006 -0.0014218 -0.0031875 -2.3519 -0.00030941 0.086341 0.089398 0.063658 0.040305 0.027424 0.045629 -0.0035748 -0.030982 0.043539 -0.041521 -0.11099 0.097026 0.0049041 -0.10638 -0.1519 -0.08198 0.019821 -0.11557 0.080055 0.052154 -0.048311
2.3398 0.12818 0.11717 0.10652 0.099042 0 0.11086 0.089511 0.077192 0.052213 0.069457 -0.012034 -40.681 -0.0093344 -0.042599 -0.028988 -0.049527 -0.046727 -0.057697 -0.043589 -0.05459 -0.056498 0 -0.10878 0 -0.0011194 -0.0021925 -0.00051974 -0.003975 -3.0028 0.023212 0.099456 0.10498 0.058596 0.051827 0.03539 0.063061 0.023814 0.0064142 -0.018501 -0.073307 -0.11281 0.071557 -0.033881 -0.10634 -0.19404 -0.128 -0.016742 -0.13841 0.022363 0.0034458 -0.12644
2.3438 0.13575 0.12815 0.1192 0.12347 0 0.13215 0.10098 0.086775 0.064419 0.085714 0.031212 -40.89 -0.0088494 -0.046029 -0.028614 -0.056426 -0.064511 -0.074419 -0.058471 -0.10894 -0.071515 0 -0.19512 0 -0.00094573 -0.0023564 -7.8258e-06 -0.00596 -3.8396 0.04925 0.11748 0.12332 0.070007 0.075308 0.055751 0.083698 0.051521 0.04638 -0.069326 -0.10215 -0.1123 0.054919 -0.073099 -0.10509 -0.22928 -0.1794 -0.048811 -0.14778 -0.044094 -0.054496 -0.2102
2.3477 0.13616 0.13772 0.13205 0.14179 0 0.14574 0.1146 0.098745 0.085939 0.11197 0.076994 -41.078 -0.0088925 -0.055643 -0.033133 -0.070588 -0.098328 -0.098183 -0.090454 -0.18376 -0.10361 0 -0.30074 0 -0.00036444 -0.0017606 -0.0007849 -0.0094086 -4.8216 0.081914 0.13834 0.14077 0.09676 0.10374 0.088501 0.11109 0.083873 0.084434 -0.087237 -0.11887 -0.10372 0.051874 -0.10728 -0.10613 -0.25185 -0.23461 -0.074116 -0.14496 -0.11798 -0.11382 -0.29593
2.3516 0.1339 0.14249 0.13977 0.14909 0 0.14752 0.13326 0.122 0.11923 0.14013 0.12304 -41.24 -0.0095369 -0.067532 -0.041893 -0.090837 -0.13901 -0.12666 -0.1352 -0.26207 -0.14684 0 -0.41512 0 -0.00014643 -0.0028022 -0.0027569 -0.014044 -5.8254 0.12407 0.1542 0.15114 0.12681 0.13084 0.12834 0.14271 0.12177 0.1175 -0.080241 -0.12934 -0.09162 0.05341 -0.13761 -0.11521 -0.26781 -0.29408 -0.1003 -0.14605 -0.19854 -0.17127 -0.38454
2.3555 0.13255 0.14146 0.13993 0.14786 0 0.14136 0.15454 0.15632 0.15797 0.16128 0.16949 -41.379 -0.011762 -0.07688 -0.052205 -0.11375 -0.17912 -0.15581 -0.18364 -0.3324 -0.19235 0 -0.52679 0 -0.00081195 -0.0065205 -0.0049619 -0.018885 -6.7235 0.17163 0.15697 0.14994 0.1492 0.15537 0.16959 0.17059 0.16317 0.14975 -0.060525 -0.14072 -0.08204 0.051722 -0.16777 -0.13607 -0.28246 -0.35974 -0.13252 -0.16037 -0.28696 -0.22876 -0.47813
2.3594 0.13241 0.13708 0.13532 0.14442 0 0.13547 0.17211 0.18857 0.19211 0.17455 0.21566 -41.507 -0.017004 -0.083224 -0.061718 -0.1351 -0.21731 -0.18185 -0.22746 -0.39356 -0.23404 0 -0.62762 0 -0.0019108 -0.010993 -0.006463 -0.022748 -7.4708 0.21516 0.14747 0.13991 0.16278 0.1782 0.20815 0.18946 0.20651 0.19033 -0.039492 -0.15914 -0.080344 0.039923 -0.20129 -0.17142 -0.30021 -0.43289 -0.1742 -0.19461 -0.38367 -0.28814 -0.57624
2.3633 0.1321 0.13298 0.13113 0.14347 0 0.13606 0.18138 0.20368 0.21529 0.18579 0.25834 -41.633 -0.025409 -0.090876 -0.069751 -0.15186 -0.25501 -0.20251 -0.26285 -0.44871 -0.26938 0 -0.71343 0 -0.002475 -0.013326 -0.0071095 -0.025065 -8.0952 0.24712 0.13718 0.13104 0.17278 0.1971 0.2396 0.20217 0.25043 0.2427 -0.034265 -0.19321 -0.094443 0.007911 -0.24373 -0.22465 -0.32695 -0.515 -0.22885 -0.25655 -0.48861 -0.3524 -0.67372
2.3672 0.13084 0.13087 0.1295 0.14547 0 0.14327 0.18265 0.19907 0.22727 0.19839 0.29379 -41.752 -0.034849 -0.10358 -0.076804 -0.1636 -0.29064 -0.21715 -0.29071 -0.49726 -0.29712 0 -0.78133 0 -0.0021366 -0.012924 -0.0074703 -0.02618 -8.6016 0.26675 0.13818 0.13303 0.18096 0.20696 0.25841 0.21484 0.28989 0.29724 -0.063975 -0.24733 -0.12857 -0.052724 -0.29885 -0.29187 -0.36614 -0.60021 -0.29105 -0.34283 -0.59194 -0.42034 -0.76097
2.3711 0.1286 0.12944 0.12756 0.14774 0 0.15147 0.17888 0.18665 0.23031 0.20798 0.32047 -41.843 -0.04209 -0.11922 -0.083229 -0.17201 -0.31879 -0.22607 -0.31374 -0.53361 -0.3161 0 -0.82741 0 -0.0015284 -0.012067 -0.0081157 -0.026806 -8.9102 0.27766 0.15068 0.14619 0.18228 0.20544 0.26116 0.22717 0.31535 0.3373 -0.1172 -0.30864 -0.17034 -0.12938 -0.35808 -0.35916 -0.41013 -0.67678 -0.34741 -0.43274 -0.6799 -0.48313 -0.8264
2.375 0.1248 0.12629 0.12167 0.14693 0 0.15283 0.17196 0.17984 0.22577 0.20738 0.3383 -41.892 -0.045175 -0.13088 -0.088565 -0.17897 -0.33504 -0.22982 -0.33258 -0.55257 -0.32664 0 -0.847 0 -0.001456 -0.013091 -0.0090313 -0.027265 -8.9076 0.28198 0.16151 0.15949 0.17212 0.1965 0.25046 0.23033 0.31895 0.353 -0.18332 -0.36767 -0.21085 -0.21252 -0.41376 -0.41768 -0.45307 -0.73585 -0.38933 -0.51377 -0.74184 -0.53277 -0.85959
2.3789 0.11839 0.12041 0.11299 0.14071 0 0.14198 0.16238 0.18013 0.21483 0.19529 0.34469 -41.903 -0.044703 -0.13348 -0.092 -0.18469 -0.34013 -0.22839 -0.34374 -0.55351 -0.33122 0 -0.83665 0 -0.0018787 -0.015558 -0.0097142 -0.027372 -8.5575 0.27788 0.15625 0.15888 0.15475 0.18678 0.23384 0.21634 0.30194 0.34768 -0.24942 -0.41423 -0.2407 -0.29104 -0.45729 -0.45873 -0.48852 -0.76872 -0.40878 -0.57364 -0.76759 -0.56091 -0.85354
2.3828 0.10971 0.11275 0.10728 0.12868 0 0.11986 0.1516 0.17772 0.20087 0.17797 0.33286 -41.898 -0.042915 -0.12909 -0.093249 -0.18736 -0.33805 -0.22079 -0.34093 -0.5384 -0.33179 0 -0.7953 0 -0.002001 -0.016826 -0.0097488 -0.026967 -7.9416 0.26279 0.13316 0.13915 0.14159 0.17868 0.21746 0.18853 0.27408 0.32945 -0.28686 -0.42701 -0.24126 -0.33957 -0.46796 -0.46469 -0.50228 -0.75569 -0.39057 -0.58891 -0.73353 -0.5475 -0.80585
2.3867 0.10116 0.10473 0.10834 0.11322 0 0.094551 0.14238 0.16417 0.18783 0.16191 0.29628 -41.901 -0.041725 -0.12491 -0.092853 -0.18459 -0.32978 -0.20542 -0.31948 -0.50698 -0.32622 0 -0.72397 0 -0.001379 -0.01524 -0.0092002 -0.026286 -7.1841 0.23707 0.10502 0.10897 0.13974 0.16849 0.20087 0.1604 0.24421 0.29867 -0.28138 -0.40323 -0.21233 -0.34442 -0.43997 -0.4372 -0.49026 -0.70082 -0.34247 -0.56142 -0.64718 -0.49342 -0.71971
2.3906 0.094997 0.096735 0.11238 0.099386 0 0.077529 0.13513 0.14163 0.17513 0.14682 0.23626 -41.919 -0.041585 -0.12593 -0.091583 -0.17506 -0.3104 -0.18161 -0.28041 -0.45603 -0.30855 0 -0.62548 0 -0.00061873 -0.012038 -0.0084395 -0.025566 -6.3427 0.20349 0.087459 0.084519 0.14353 0.15186 0.17864 0.14259 0.21178 0.2472 -0.23817 -0.35087 -0.16328 -0.30748 -0.37853 -0.38428 -0.45519 -0.61405 -0.27555 -0.50121 -0.52241 -0.40779 -0.60473
2.3945 0.090203 0.08808 0.11045 0.092055 0 0.075954 0.1249 0.11829 0.15569 0.12724 0.16446 -41.936 -0.041756 -0.12962 -0.089446 -0.15914 -0.27345 -0.15108 -0.23074 -0.38413 -0.27437 0 -0.50511 0 -0.00070173 -0.0096812 -0.0076596 -0.024366 -5.3835 0.16372 0.085585 0.076745 0.13908 0.1295 0.14677 0.13209 0.16935 0.17177 -0.16338 -0.27663 -0.102 -0.2313 -0.28825 -0.3117 -0.39899 -0.50215 -0.19742 -0.4152 -0.369 -0.29775 -0.47567
2.3984 0.082474 0.077936 0.097034 0.09126 0 0.085869 0.10422 0.097039 0.1216 0.10024 0.096416 -41.934 -0.041056 -0.12804 -0.085167 -0.13789 -0.21833 -0.11739 -0.17923 -0.29648 -0.22597 0 -0.3713 0 -0.0017078 -0.0087988 -0.0066479 -0.021622 -4.2541 0.11734 0.091184 0.082837 0.11741 0.10583 0.1069 0.11563 0.1136 0.085507 -0.067442 -0.18991 -0.039297 -0.12109 -0.17618 -0.22678 -0.32437 -0.3733 -0.11697 -0.31186 -0.19899 -0.17292 -0.34769
2.4023 0.068187 0.065811 0.075389 0.089907 0 0.092665 0.070542 0.072148 0.073096 0.068993 0.041356 -41.902 -0.03828 -0.11504 -0.076755 -0.112 -0.15303 -0.08353 -0.13106 -0.20368 -0.17147 0 -0.23428 0 -0.0025591 -0.0075651 -0.0050667 -0.016645 -2.9661 0.065315 0.090856 0.088423 0.082315 0.082375 0.064206 0.083682 0.052485 0.012623 0.023603 -0.10962 0.0058782 0.0057181 -0.059689 -0.14216 -0.23728 -0.24082 -0.045744 -0.2045 -0.033632 -0.05307 -0.22983
2.4063 0.048348 0.051376 0.053678 0.077505 0 0.080611 0.030557 0.038185 0.021012 0.038221 -0.002164 -41.847 -0.032555 -0.091672 -0.063004 -0.08182 -0.08913 -0.049785 -0.085853 -0.11575 -0.1185 0 -0.10297 0 -0.002229 -0.0042632 -0.0029259 -0.010036 -1.6016 0.013327 0.07581 0.078312 0.045231 0.055008 0.022525 0.039738 0.0001734 -0.03027 0.093727 -0.04445 0.032955 0.12531 0.045749 -0.065094 -0.14842 -0.11395 0.016918 -0.10232 0.11594 0.050603 -0.12129
2.4102 0.027923 0.034469 0.036311 0.048316 0 0.045221 -0.0041758 -0.00036087 -0.020977 0.0082221 -0.041181 -41.78 -0.024131 -0.065017 -0.044949 -0.048469 -0.034241 -0.014654 -0.040664 -0.037382 -0.06906 0 0.017698 0 -0.0010247 0.00024296 -0.00073809 -0.0034317 -0.25964 -0.030375 0.045543 0.047381 0.014048 0.019629 -0.017138 -0.0044579 -0.035292 -0.047162 0.13869 0.0038988 0.044537 0.22858 0.13476 0.0024669 -0.061976 0.0046115 0.072881 -0.0080696 0.2462 0.13462 -0.014653
2.4141 0.010919 0.015616 0.020327 0.0073203 0 -0.0017619 -0.026483 -0.031544 -0.047048 -0.023678 -0.079918 -41.709 -0.015011 -0.042384 -0.026008 -0.014616 0.010977 0.021635 0.0054433 0.031244 -0.021061 0 0.12659 0 -0.00033793 0.0033066 0.00081745 0.0017929 0.98574 -0.061596 0.0060341 0.0039792 -0.011669 -0.020085 -0.053721 -0.040743 -0.058353 -0.056919 0.15692 0.035381 0.04467 0.30844 0.20371 0.059366 0.01821 0.11282 0.12434 0.076076 0.35505 0.19724 0.095824
2.418 -0.0035617 -0.0038959 0.00051386 -0.031787 0 -0.039942 -0.038635 -0.048432 -0.062185 -0.055831 -0.11663 -41.635 -0.0081315 -0.026213 -0.010236 0.016159 0.049551 0.054808 0.049576 0.090812 0.025849 0 0.22357 0 -0.0010429 0.003649 0.0013992 0.0054904 2.0809 -0.083995 -0.032827 -0.035819 -0.035405 -0.05322 -0.083766 -0.069377 -0.08019 -0.075993 0.14875 0.051384 0.041389 0.35539 0.24803 0.1036 0.085494 0.20657 0.1741 0.14576 0.43852 0.23647 0.2075
2.4219 -0.02006 -0.023099 -0.023449 -0.055852 0 -0.055098 -0.048611 -0.056795 -0.075173 -0.079667 -0.14715 -41.556 -0.0050479 -0.013562 0.0003438 0.041038 0.083364 0.078599 0.087275 0.14107 0.067358 0 0.30691 0 -0.0023973 0.0029499 0.0012184 0.0083935 2.9836 -0.10502 -0.059712 -0.058711 -0.056842 -0.071622 -0.10368 -0.092756 -0.10761 -0.10757 0.12945 0.061053 0.043911 0.37655 0.27518 0.13694 0.13685 0.28393 0.22201 0.19955 0.50128 0.26136 0.30976
2.4258 -0.041774 -0.042598 -0.046703 -0.061789 0 -0.049623 -0.062365 -0.068596 -0.089991 -0.087715 -0.1688 -41.477 -0.0041628 0.00036842 0.0072581 0.059161 0.11172 0.089864 0.116 0.18204 0.098196 0 0.37307 0 -0.0028047 0.0038233 0.00081757 0.010973 3.6878 -0.12755 -0.067163 -0.06262 -0.072586 -0.078767 -0.1141 -0.10828 -0.13788 -0.14492 0.10916 0.069179 0.051698 0.38293 0.29313 0.16144 0.17449 0.34495 0.26492 0.2391 0.54853 0.27939 0.39081
2.4297 -0.067348 -0.06408 -0.0659 -0.059152 0 -0.040578 -0.080285 -0.088821 -0.10456 -0.084325 -0.17959 -41.407 -0.0017413 0.017947 0.014446 0.071375 0.13333 0.09171 0.13635 0.21495 0.11811 0 0.41894 0 -0.0016245 0.0066003 0.00067299 0.012898 4.2569 -0.14602 -0.059145 -0.05812 -0.082826 -0.086938 -0.12042 -0.11138 -0.16276 -0.17988 0.092742 0.077391 0.062563 0.38033 0.30576 0.17771 0.19993 0.38856 0.2999 0.26527 0.58215 0.29398 0.44465
2.4336 -0.092511 -0.087983 -0.083992 -0.063962 0 -0.047464 -0.1 -0.11113 -0.11635 -0.085433 -0.17575 -41.355 0.0046727 0.037065 0.025083 0.079136 0.14814 0.09114 0.15054 0.2409 0.13292 0 0.44475 0 6.7208e-05 0.008886 0.00097067 0.013679 4.7984 -0.15166 -0.053241 -0.062008 -0.09401 -0.10494 -0.12797 -0.10571 -0.17542 -0.20448 0.084047 0.086499 0.07292 0.37459 0.31676 0.18646 0.21556 0.41408 0.32384 0.27965 0.60407 0.30812 0.47287
2.4375 -0.11402 -0.11173 -0.10637 -0.08806 0 -0.079155 -0.12023 -0.1269 -0.12655 -0.10464 -0.15443 -41.324 0.013693 0.052497 0.038933 0.083907 0.15708 0.093335 0.16068 0.2596 0.1493 0 0.45575 0 0.00068557 0.0085068 0.0016558 0.013574 5.3795 -0.1419 -0.070578 -0.086489 -0.11254 -0.12952 -0.13736 -0.10616 -0.17339 -0.20792 0.088313 0.095481 0.073839 0.37369 0.33073 0.18895 0.22758 0.41975 0.33079 0.28771 0.61654 0.32511 0.48188
2.4414 -0.13118 -0.13095 -0.13241 -0.13067 0 -0.12848 -0.14039 -0.13603 -0.1377 -0.139 -0.1217 -41.31 0.021256 0.059848 0.05255 0.087466 0.16146 0.098322 0.16871 0.27152 0.16916 0 0.46149 0 -6.4931e-05 0.006285 0.0025774 0.013522 5.963 -0.12469 -0.11792 -0.13021 -0.13634 -0.14965 -0.1455 -0.12711 -0.15815 -0.18032 0.10079 0.10332 0.067013 0.37911 0.3484 0.1915 0.24431 0.41991 0.32984 0.30045 0.62902 0.345 0.48002
2.4453 -0.1439 -0.14291 -0.15309 -0.17718 0 -0.17651 -0.15765 -0.14604 -0.14894 -0.17022 -0.096165 -41.308 0.024639 0.059576 0.062171 0.092123 0.1638 0.10318 0.17705 0.28177 0.1898 0 0.47278 0 -0.00088265 0.0052213 0.0035401 0.014131 6.4397 -0.11384 -0.17748 -0.17702 -0.15512 -0.15844 -0.15118 -0.16614 -0.1357 -0.12621 0.11969 0.10989 0.055953 0.39043 0.36936 0.19641 0.26755 0.42068 0.32556 0.32134 0.64535 0.3675 0.4772
2.4492 -0.15063 -0.14837 -0.15879 -0.20635 0 -0.20274 -0.16687 -0.16093 -0.15627 -0.18104 -0.099357 -41.316 0.025236 0.057812 0.066711 0.099805 0.16877 0.10686 0.18787 0.29971 0.2087 0 0.49674 0 -0.00039738 0.0070073 0.0042838 0.01499 6.73 -0.11958 -0.21653 -0.2044 -0.16029 -0.15914 -0.15761 -0.20165 -0.11786 -0.073052 0.14265 0.11502 0.044741 0.40656 0.3926 0.20509 0.29741 0.42704 0.32209 0.35195 0.66832 0.39189 0.48446
2.4531 -0.1496 -0.14972 -0.14922 -0.20297 0 -0.19593 -0.16532 -0.17416 -0.15817 -0.17058 -0.13776 -41.337 0.027059 0.062356 0.068211 0.11043 0.18119 0.11192 0.20108 0.33161 0.2265 0 0.53254 0 0.0012529 0.01005 0.0045486 0.015249 6.8463 -0.1423 -0.21175 -0.19741 -0.15376 -0.15926 -0.16825 -0.20986 -0.11881 -0.058426 0.16543 0.11804 0.040944 0.42485 0.41552 0.21802 0.33076 0.4445 0.32458 0.39112 0.70053 0.41631 0.51022
2.457 -0.14171 -0.14744 -0.13433 -0.16871 0 -0.16072 -0.15658 -0.1751 -0.15897 -0.15318 -0.1931 -41.379 0.032427 0.076175 0.069545 0.12134 0.20136 0.12133 0.21359 0.37267 0.2444 0 0.57089 0 0.0026103 0.011382 0.0042655 0.014764 6.8523 -0.17304 -0.168 -0.15947 -0.14549 -0.16081 -0.18049 -0.18602 -0.14508 -0.10088 0.17786 0.11593 0.050153 0.43772 0.4311 0.22877 0.35383 0.46821 0.33256 0.42402 0.73524 0.43492 0.55385
2.4609 -0.13114 -0.1394 -0.1245 -0.12313 0 -0.1164 -0.14802 -0.16167 -0.16415 -0.14338 -0.23331 -41.447 0.039417 0.093987 0.071774 0.12897 0.22291 0.1342 0.22167 0.40791 0.26002 0 0.59886 0 0.0025773 0.010152 0.0036892 0.014379 6.7774 -0.19892 -0.11498 -0.11197 -0.14227 -0.15864 -0.18563 -0.14898 -0.18666 -0.18071 0.17416 0.10576 0.066911 0.43989 0.43528 0.23088 0.35787 0.48646 0.33944 0.43834 0.76201 0.44346 0.60274
2.4648 -0.12196 -0.12423 -0.12084 -0.091887 0 -0.086688 -0.14352 -0.1437 -0.17227 -0.14324 -0.23685 -41.541 0.043821 0.1059 0.073627 0.13151 0.23694 0.14572 0.22451 0.42353 0.2682 0 0.60738 0 0.0015977 0.0085071 0.0032635 0.014895 6.5926 -0.20941 -0.08435 -0.081564 -0.14081 -0.14819 -0.17694 -0.12463 -0.22049 -0.25194 0.15045 0.084747 0.086135 0.42745 0.4251 0.22031 0.33791 0.49075 0.34028 0.42677 0.77323 0.43848 0.6375
2.4688 -0.11453 -0.10514 -0.11606 -0.089013 0 -0.084941 -0.13971 -0.13279 -0.17398 -0.14422 -0.20914 -41.655 0.043482 0.10575 0.073327 0.13027 0.23982 0.15161 0.22515 0.41863 0.26685 0 0.59591 0 0.0010076 0.008896 0.0032635 0.015977 6.2742 -0.20102 -0.087123 -0.082801 -0.13294 -0.13258 -0.15748 -0.12447 -0.22669 -0.27722 0.10399 0.050325 0.10169 0.397 0.39834 0.19384 0.29066 0.47269 0.33007 0.38367 0.76156 0.4169 0.64271
2.4727 -0.10597 -0.089026 -0.10437 -0.10664 0 -0.10461 -0.13024 -0.13046 -0.16109 -0.1386 -0.17578 -41.783 0.040349 0.096732 0.070687 0.12833 0.23654 0.15207 0.22701 0.40495 0.26071 0 0.57054 0 0.0014122 0.011113 0.0035405 0.016433 5.8648 -0.17896 -0.1091 -0.10817 -0.11676 -0.1199 -0.13892 -0.13914 -0.20398 -0.25368 0.031853 -0.0027736 0.099977 0.34104 0.35095 0.14789 0.21378 0.41581 0.29947 0.30237 0.71167 0.37166 0.61526
2.4766 -0.094471 -0.080871 -0.088617 -0.12158 0 -0.12324 -0.11365 -0.12824 -0.13636 -0.12659 -0.15933 -41.923 0.038177 0.088441 0.06738 0.12765 0.23517 0.1509 0.22955 0.39392 0.25709 0 0.53747 0 0.0020447 0.012639 0.00366 0.015648 5.4433 -0.15443 -0.12529 -0.13322 -0.10034 -0.11424 -0.13156 -0.1502 -0.16952 -0.20722 -0.045882 -0.064248 0.082048 0.27129 0.29504 0.096928 0.13102 0.33447 0.25622 0.20904 0.63659 0.31285 0.56392
2.4805 -0.082182 -0.079169 -0.076687 -0.11437 0 -0.11901 -0.095572 -0.11871 -0.11243 -0.1126 -0.1615 -42.084 0.03861 0.087798 0.065364 0.12753 0.23729 0.15093 0.22756 0.38389 0.25711 0 0.49786 0 0.0018087 0.011745 0.0033467 0.014459 5.0316 -0.13756 -0.11904 -0.13373 -0.093273 -0.11139 -0.13536 -0.14617 -0.14284 -0.16473 -0.11625 -0.12585 0.053485 0.19647 0.23813 0.050512 0.056449 0.24126 0.20732 0.11986 0.54668 0.2476 0.50166
2.4844 -0.073082 -0.077459 -0.071919 -0.084814 0 -0.087448 -0.082818 -0.10345 -0.09949 -0.098032 -0.16543 -42.272 0.040011 0.092471 0.065192 0.12547 0.23465 0.15108 0.21537 0.36092 0.2522 0 0.44825 0 0.00067605 0.009485 0.0028009 0.014288 4.5557 -0.12984 -0.091051 -0.10285 -0.095521 -0.10444 -0.14032 -0.12768 -0.12951 -0.13385 -0.16874 -0.18008 0.020162 0.1244 0.18623 0.016227 0.0010261 0.14746 0.15886 0.047559 0.45077 0.18205 0.4375
2.4883 -0.068263 -0.070772 -0.069353 -0.050889 0 -0.044849 -0.07611 -0.08868 -0.094818 -0.080639 -0.15275 -42.484 0.040086 0.093365 0.06578 0.11952 0.2164 0.14806 0.19179 0.31275 0.23136 0 0.38518 0 -0.00025977 0.0082086 0.0025326 0.015414 3.9208 -0.12242 -0.055257 -0.055596 -0.096365 -0.091751 -0.13486 -0.10113 -0.11955 -0.10728 -0.18927 -0.21572 -0.0082795 0.066457 0.14706 0.0039321 -0.021285 0.06916 0.11937 0.0082529 0.36073 0.12466 0.37381
2.4922 -0.064427 -0.060206 -0.062173 -0.032549 0 -0.015438 -0.069824 -0.07564 -0.085616 -0.060153 -0.11745 -42.701 0.038983 0.0837 0.065489 0.10962 0.18008 0.14031 0.16089 0.24175 0.19228 0 0.30891 0 -9.9101e-05 0.0085341 0.0028297 0.016402 3.1219 -0.10301 -0.028375 -0.017763 -0.08481 -0.077441 -0.11346 -0.071321 -0.099844 -0.07961 -0.17047 -0.22037 -0.018594 0.035932 0.12526 0.017287 -0.0048776 0.024386 0.096957 0.0094496 0.28897 0.08477 0.30851
2.4961 -0.057615 -0.05083 -0.050385 -0.035653 0 -0.013183 -0.058596 -0.058956 -0.062419 -0.041251 -0.066077 -42.905 0.039125 0.065624 0.063241 0.097077 0.1352 0.12918 0.12824 0.16408 0.14486 0 0.22323 0 0.00080395 0.0086046 0.0033876 0.015456 2.2622 -0.0665 -0.020903 -0.0078296 -0.060174 -0.064067 -0.077632 -0.040993 -0.066315 -0.05397 -0.13202 -0.20223 -0.014313 0.026339 0.11221 0.041104 0.029492 0.0044051 0.085683 0.029687 0.23005 0.058144 0.23837
2.5 -0.047754 -0.045471 -0.040988 -0.049663 0 -0.032945 -0.042714 -0.035517 -0.028683 -0.028562 -0.0094246 -43.09 0.041926 0.048015 0.058797 0.083248 0.095467 0.11624 0.096716 0.096716 0.10299 0 0.13331 0 0.0013063 0.0065233 0.0035094 0.012248 1.4547 -0.019998 -0.032594 -0.025163 -0.031938 -0.047908 -0.032738 -0.014134 -0.024715 -0.032502 -0.085754 -0.16663 -8.1568e-05 0.032583 0.10245 0.065828 0.069441 0.0019756 0.081161 0.056057 0.17887 0.041477 0.16107
2.5039 -0.038376 -0.041469 -0.039163 -0.058739 0 -0.056354 -0.02635 -0.011612 0.0031888 -0.019999 0.042845 -43.274 0.045331 0.038193 0.052468 0.069025 0.067664 0.10054 0.06621 0.046043 0.073074 0 0.044979 0 0.00086348 0.0028911 0.0027306 0.0081943 0.72456 0.022287 -0.052464 -0.052134 -0.010204 -0.023867 0.013797 0.0042922 0.017012 -0.0073508 -0.044082 -0.12027 0.017938 0.048044 0.09028 0.081607 0.10206 0.0080142 0.078321 0.075185 0.12934 0.030593 0.076782
2.5078 -0.031788 -0.033945 -0.040938 -0.053845 0 -0.065281 -0.011903 0.0025298 0.023956 -0.0081164 0.081585 -43.48 0.045269 0.03607 0.044955 0.055179 0.047995 0.079749 0.03651 0.0081368 0.051124 0 -0.034256 0 0.00014677 0.0002503 0.0012754 0.0049198 0.026475 0.049486 -0.063706 -0.066883 0.0022624 0.0055275 0.052276 0.01319 0.053808 0.032223 -0.02823 -0.075825 0.025867 0.05898 0.066323 0.070676 0.10417 0.0042761 0.06793 0.064182 0.070171 0.017671 -0.0097495
2.5117 -0.025756 -0.021681 -0.036357 -0.035588 0 -0.051814 0.001775 0.0053281 0.034233 0.01062 0.098412 -43.719 0.039732 0.035981 0.037355 0.042555 0.028692 0.05408 0.0095477 -0.022219 0.03032 0 -0.095808 0 0.00017318 0.00010126 -0.00010552 0.0027285 -0.64682 0.06038 -0.05309 -0.056748 0.008915 0.02906 0.072772 0.017961 0.081593 0.08328 -0.039065 -0.044243 0.016465 0.054193 0.031763 0.034034 0.072964 -0.020525 0.046969 0.022716 -0.00011804 -0.0025156 -0.088324
2.5156 -0.016214 -0.0088346 -0.020095 -0.0092788 0 -0.020024 0.015202 0.0074346 0.039863 0.029698 0.091663 -43.975 0.03113 0.033203 0.03084 0.031565 0.0070198 0.028066 -0.011679 -0.045192 0.0098372 0 -0.13404 0 0.0010458 0.0011778 -0.0007627 0.00077276 -1.2037 0.061134 -0.020353 -0.024117 0.012916 0.036901 0.07131 0.025859 0.094734 0.12486 -0.065695 -0.025729 -0.0063352 0.034391 -0.0070352 -0.018678 0.017566 -0.063331 0.018395 -0.037996 -0.074519 -0.028484 -0.14629
2.5195 -0.0029756 -0.0006169 0.0022106 0.019011 0 0.017584 0.024577 0.019874 0.043551 0.038224 0.072219 -44.223 0.024338 0.027995 0.025915 0.021805 -0.012612 0.0074125 -0.02587 -0.058229 -0.004903 0 -0.15066 0 0.0018365 0.0010944 -0.00063809 -0.0014715 -1.5235 0.058748 0.019752 0.016628 0.014121 0.031158 0.054945 0.038131 0.08978 0.13509 -0.098399 -0.018984 -0.037553 0.002163 -0.044456 -0.079202 -0.053979 -0.1196 -0.014942 -0.10834 -0.14582 -0.057959 -0.17501
2.5234 0.0087635 0.0020745 0.01898 0.041553 0 0.045057 0.024916 0.039748 0.043483 0.033061 0.059134 -44.445 0.022409 0.023683 0.022002 0.012801 -0.024442 -0.0059017 -0.034357 -0.062076 -0.009772 0 -0.15412 0 0.0017196 -0.00070682 -0.00018359 -0.003356 -1.5819 0.057219 0.046212 0.047225 0.012364 0.024385 0.038669 0.047912 0.072107 0.11295 -0.12358 -0.020686 -0.068846 -0.036958 -0.07282 -0.13624 -0.13025 -0.18118 -0.048814 -0.17515 -0.2033 -0.086898 -0.17507
2.5273 0.013747 0.0031703 0.023608 0.048634 0 0.04932 0.017278 0.051409 0.039394 0.023395 0.064802 -44.649 0.024252 0.022066 0.018066 0.0052975 -0.027792 -0.014756 -0.039249 -0.061933 -0.0076516 0 -0.15291 0 0.00095112 -0.0023728 0.00013286 -0.003899 -1.4874 0.058188 0.04596 0.054385 0.011138 0.026845 0.03461 0.047023 0.05538 0.08023 -0.11872 -0.021685 -0.081739 -0.066786 -0.080309 -0.17038 -0.18924 -0.22836 -0.076087 -0.21655 -0.22674 -0.10624 -0.15571
2.5313 0.012989 0.0069633 0.019875 0.034748 0 0.028183 0.010753 0.04371 0.036494 0.0216 0.082804 -44.857 0.026332 0.021566 0.013845 0.0012786 -0.027403 -0.022915 -0.041321 -0.062442 -0.0056522 0 -0.14858 0 0.00051452 -0.0021053 0.0001911 -0.0032059 -1.3841 0.062013 0.022862 0.036603 0.015535 0.036414 0.042866 0.034898 0.050702 0.060126 -0.08941 -0.017127 -0.074814 -0.079973 -0.073085 -0.18344 -0.22631 -0.25528 -0.096968 -0.23512 -0.22232 -0.11559 -0.12883
2.5352 0.013413 0.014045 0.017047 0.0074004 0 -0.0045421 0.014883 0.024111 0.040495 0.030126 0.091796 -45.085 0.026214 0.019574 0.010338 0.0019383 -0.028391 -0.03056 -0.040289 -0.063164 -0.0076716 0 -0.13549 0 0.00089868 -0.00054182 0.00012955 -0.0025968 -1.3313 0.066153 -0.0052617 0.0063994 0.02636 0.042156 0.052743 0.020274 0.055533 0.055441 -0.042361 -0.0073218 -0.050687 -0.075172 -0.05599 -0.17888 -0.24153 -0.26172 -0.11248 -0.23526 -0.1952 -0.11624 -0.10268
2.5391 0.020589 0.021973 0.020936 -0.012914 0 -0.024241 0.02967 0.012458 0.04912 0.039209 0.073705 -45.327 0.024282 0.015679 0.0088079 0.0054935 -0.031912 -0.034466 -0.036791 -0.060256 -0.01139 0 -0.10808 0 0.0015136 -2.084e-05 1.9833e-05 -0.0031632 -1.2892 0.063721 -0.018594 -0.014846 0.037934 0.037005 0.052906 0.013877 0.055226 0.049599 0.013851 0.0061866 -0.014052 -0.053043 -0.034658 -0.16167 -0.23684 -0.24951 -0.12392 -0.22301 -0.15232 -0.11049 -0.080158
2.543 0.032707 0.029113 0.030236 -0.0066677 0 -0.011827 0.044465 0.02017 0.051429 0.037989 0.029778 -45.563 0.022399 0.012122 0.0092623 0.0077227 -0.035502 -0.032442 -0.033029 -0.051912 -0.012767 0 -0.068513 0 0.0014406 -0.0016145 -0.00024188 -0.0044738 -1.2072 0.047117 -0.0070838 -0.0093094 0.043065 0.025039 0.040272 0.019339 0.03734 0.028062 0.062137 0.017704 0.023646 -0.017636 -0.019203 -0.14139 -0.21673 -0.22427 -0.13283 -0.20993 -0.10682 -0.10371 -0.061154
2.5469 0.042965 0.036652 0.040413 0.027235 0 0.030073 0.047938 0.038033 0.037988 0.026354 -0.020156 -45.782 0.021596 0.011509 0.010194 0.0056258 -0.036261 -0.026537 -0.030783 -0.040657 -0.011736 0 -0.027293 0 0.00058205 -0.0036569 -0.00069562 -0.0050482 -1.1006 0.015924 0.025162 0.024251 0.039982 0.01598 0.020083 0.030652 0.0046046 -0.0046653 0.087264 0.019412 0.046439 0.016766 -0.016419 -0.12943 -0.19411 -0.20056 -0.13899 -0.20845 -0.075085 -0.10344 -0.045281
2.5508 0.047905 0.046615 0.04929 0.067991 0 0.076407 0.039103 0.04665 0.011788 0.014458 -0.053411 -45.986 0.021447 0.014533 0.010127 0.00082876 -0.032865 -0.021181 -0.029163 -0.030142 -0.011729 0 0.0035295 0 -0.0001879 -0.0036946 -0.0010755 -0.004092 -1.0316 -0.018775 0.063532 0.067356 0.033649 0.014758 -0.00025305 0.037623 -0.026751 -0.030683 0.091814 0.010861 0.052395 0.043606 -0.022953 -0.12615 -0.17481 -0.18421 -0.14021 -0.21842 -0.058993 -0.11079 -0.032134
2.5547 0.051966 0.058908 0.058277 0.089372 0 0.098222 0.028069 0.038045 -0.012149 0.011536 -0.060021 -46.188 0.021339 0.019576 0.0093869 -0.0013288 -0.025423 -0.018656 -0.025379 -0.02149 -0.01414 0 0.017506 0 -4.5926e-05 -0.0015292 -0.00095275 -0.002428 -1.0441 -0.040218 0.091024 0.093828 0.030579 0.018702 -0.015347 0.03401 -0.041151 -0.038518 0.079712 -0.0069836 0.042581 0.060378 -0.035243 -0.13001 -0.16134 -0.17741 -0.13444 -0.23803 -0.05796 -0.12547 -0.020723
2.5586 0.062658 0.071402 0.069418 0.082206 0 0.08612 0.026463 0.024359 -0.018707 0.01767 -0.04576 -46.394 0.021586 0.023624 0.009928 0.0028652 -0.015326 -0.017672 -0.018394 -0.014616 -0.01577 0 0.014683 0 0.00081717 0.00040896 -0.0001903 -0.0015142 -1.1553 -0.038477 0.097 0.089723 0.033627 0.024302 -0.020835 0.022233 -0.035547 -0.033576 0.057506 -0.031752 0.020539 0.066162 -0.048326 -0.13786 -0.15516 -0.18087 -0.11957 -0.26373 -0.06931 -0.14616 -0.010934
2.5625 0.081703 0.082849 0.082856 0.061794 0 0.058057 0.038134 0.024615 -0.004189 0.027437 -0.023794 -46.594 0.022806 0.023315 0.01297 0.01055 -0.0062304 -0.016902 -0.011646 -0.012803 -0.01374 0 -0.0032195 0 0.0014204 -0.00010405 0.00079264 -0.0017774 -1.4091 -0.018174 0.083439 0.065166 0.042268 0.03334 -0.012037 0.012278 -0.018225 -0.028672 0.040709 -0.055363 -0.0014595 0.063509 -0.051792 -0.14168 -0.15811 -0.19391 -0.09311 -0.28734 -0.086782 -0.16857 -0.0068173
2.5664 0.10256 0.09463 0.097346 0.053389 0 0.044226 0.058952 0.045228 0.023371 0.039317 -0.0049072 -46.773 0.024389 0.016185 0.016705 0.013053 -0.0041249 -0.018884 -0.011589 -0.023654 -0.012325 0 -0.037174 0 0.0011037 -0.0024523 0.001301 -0.002342 -1.8981 0.0064958 0.06517 0.047062 0.056293 0.049909 0.01272 0.015965 0.0014092 -0.027926 0.03541 -0.071565 -0.013482 0.060705 -0.047138 -0.14008 -0.16674 -0.21106 -0.065025 -0.3062 -0.10509 -0.18882 -0.017943
2.5703 0.11753 0.1089 0.11202 0.070177 0 0.062611 0.083332 0.075665 0.053337 0.058057 0.0070857 -46.923 0.024144 0.0024231 0.016667 0.0024962 -0.014435 -0.028806 -0.023264 -0.053571 -0.022399 0 -0.090281 0 0.00021405 -0.0039685 0.00095295 -0.0025015 -2.6856 0.024939 0.061815 0.057815 0.07678 0.072761 0.047138 0.039486 0.019958 -0.023341 0.039764 -0.079511 -0.014761 0.058836 -0.038733 -0.1356 -0.18118 -0.23289 -0.041847 -0.32227 -0.12708 -0.20732 -0.055773
2.5742 0.12649 0.12555 0.1268 0.10454 0 0.10658 0.10852 0.10189 0.080375 0.086939 0.015739 -47.05 0.01989 -0.014229 0.0088771 -0.021565 -0.038069 -0.048754 -0.047342 -0.10149 -0.052208 0 -0.16402 0 -0.00037209 -0.0032185 -3.2419e-05 -0.0030583 -3.7078 0.038861 0.084601 0.097896 0.10269 0.094315 0.078388 0.07831 0.038637 -0.0058735 0.050273 -0.079671 -0.0065487 0.057671 -0.031967 -0.13166 -0.20168 -0.2608 -0.029843 -0.33829 -0.15691 -0.22536 -0.12686
2.5781 0.13716 0.14222 0.14172 0.13867 0 0.15356 0.1328 0.12032 0.10444 0.12039 0.0308 -47.166 0.011456 -0.028563 -0.0069687 -0.051805 -0.070913 -0.074079 -0.081327 -0.15966 -0.098883 0 -0.2562 0 -0.00024994 -0.0018187 -0.0011599 -0.0057149 -4.7904 0.058643 0.12728 0.14691 0.12851 0.1092 0.097031 0.11872 0.059074 0.024828 0.058373 -0.074938 0.0055173 0.053447 -0.037892 -0.13575 -0.22997 -0.29997 -0.03957 -0.36057 -0.20561 -0.2472 -0.22825
2.582 0.15653 0.15774 0.1572 0.16145 0 0.18428 0.15296 0.13701 0.12654 0.14762 0.064083 -47.277 0.00091742 -0.038514 -0.027258 -0.079598 -0.10821 -0.096903 -0.12291 -0.22148 -0.15046 0 -0.36259 0 0.00015563 -0.0025923 -0.0022361 -0.011054 -5.8007 0.092079 0.16969 0.18119 0.14806 0.12194 0.10652 0.14685 0.08334 0.064019 0.052315 -0.074253 0.0081299 0.037325 -0.068172 -0.15554 -0.26619 -0.3564 -0.075416 -0.39606 -0.28493 -0.2804 -0.3489
2.5859 0.18336 0.17461 0.17509 0.17466 0 0.19506 0.16699 0.15658 0.14755 0.16407 0.12079 -47.375 -0.0092586 -0.048031 -0.04741 -0.10232 -0.1494 -0.11381 -0.17139 -0.28748 -0.19684 0 -0.47934 0 0.0001724 -0.0062977 -0.0035507 -0.017482 -6.7792 0.13697 0.19267 0.19182 0.16166 0.14296 0.12137 0.15946 0.11638 0.1116 0.0333 -0.081655 -0.0021797 0.0076344 -0.11937 -0.1878 -0.30782 -0.42788 -0.12854 -0.44318 -0.39 -0.32631 -0.47568
2.5898 0.21024 0.19682 0.19818 0.18566 0 0.19551 0.17936 0.17703 0.17062 0.17734 0.19136 -47.446 -0.018379 -0.064184 -0.06529 -0.12485 -0.19784 -0.12957 -0.22601 -0.36245 -0.23822 0 -0.60317 0 -0.00039899 -0.010837 -0.0054483 -0.022534 -7.8938 0.18386 0.19256 0.18843 0.17812 0.17645 0.15418 0.16722 0.16367 0.17211 0.0042563 -0.098495 -0.025167 -0.035588 -0.18841 -0.2295 -0.35409 -0.51309 -0.19379 -0.50094 -0.51687 -0.38569 -0.59915
2.5938 0.23224 0.22483 0.22721 0.19812 0 0.19848 0.20049 0.19648 0.20152 0.19967 0.25369 -47.483 -0.027978 -0.090202 -0.082106 -0.15435 -0.25548 -0.15262 -0.28401 -0.44704 -0.28219 0 -0.72985 0 -0.0012455 -0.013793 -0.0077678 -0.025196 -9.2471 0.22456 0.18295 0.18851 0.20754 0.21474 0.20402 0.18639 0.22322 0.24272 -0.030201 -0.12504 -0.058648 -0.090907 -0.2706 -0.27644 -0.40439 -0.60987 -0.26529 -0.56774 -0.65966 -0.45847 -0.71565
2.5977 0.25162 0.25354 0.25826 0.21158 0 0.21293 0.23764 0.22035 0.24335 0.23544 0.28833 -47.486 -0.04035 -0.12147 -0.10038 -0.19377 -0.31885 -0.18705 -0.34181 -0.53421 -0.3338 0 -0.85451 0 -0.0020531 -0.01513 -0.0098051 -0.026681 -10.744 0.25757 0.18273 0.2042 0.25116 0.24693 0.25808 0.22532 0.28154 0.30532 -0.058563 -0.15962 -0.093394 -0.15273 -0.35635 -0.32016 -0.46123 -0.71518 -0.33449 -0.64365 -0.80566 -0.54495 -0.82595
2.6016 0.27271 0.27599 0.28438 0.22762 0 0.24257 0.28561 0.25639 0.2911 0.27746 0.29539 -47.459 -0.056711 -0.14969 -0.12123 -0.23982 -0.38162 -0.22939 -0.39819 -0.6156 -0.39015 0 -0.97455 0 -0.0028072 -0.01684 -0.0109 -0.028818 -12.164 0.28664 0.20196 0.23732 0.29868 0.27187 0.3039 0.2779 0.32164 0.33733 -0.076209 -0.19472 -0.11874 -0.21082 -0.43647 -0.35788 -0.52673 -0.82288 -0.39946 -0.72777 -0.94243 -0.63725 -0.93321
2.6055 0.29373 0.2891 0.30037 0.25198 0 0.28557 0.32835 0.30175 0.33335 0.31543 0.29639 -47.401 -0.076559 -0.17173 -0.14349 -0.28647 -0.44095 -0.2731 -0.45551 -0.69058 -0.44498 0 -1.092 0 -0.0035548 -0.02016 -0.011061 -0.031973 -13.35 0.31593 0.23766 0.28258 0.33586 0.29889 0.33871 0.32938 0.33803 0.33385 -0.086025 -0.22807 -0.13342 -0.26297 -0.51047 -0.3925 -0.60269 -0.93205 -0.46299 -0.82201 -1.0685 -0.7322 -1.0414
2.6094 0.30604 0.29509 0.30607 0.28805 0 0.33259 0.35124 0.33985 0.36101 0.34529 0.31725 -47.306 -0.09836 -0.19363 -0.16483 -0.32936 -0.49962 -0.31476 -0.51668 -0.7668 -0.49641 0 -1.211 0 -0.0041074 -0.023932 -0.010983 -0.034843 -14.304 0.34716 0.28076 0.3313 0.35476 0.33403 0.36651 0.36768 0.34316 0.31741 -0.092067 -0.2586 -0.13845 -0.30881 -0.57906 -0.42758 -0.68999 -1.0421 -0.5279 -0.92778 -1.1841 -0.8273 -1.154
2.6133 0.30308 0.2974 0.30455 0.32945 0 0.36701 0.35225 0.35464 0.37391 0.36833 0.3672 -47.16 -0.12046 -0.22425 -0.18338 -0.3671 -0.5606 -0.35469 -0.58046 -0.8504 -0.54744 0 -1.3322 0 -0.0042185 -0.026137 -0.011412 -0.036228 -15.083 0.37975 0.32433 0.37156 0.35684 0.36832 0.38833 0.38886 0.35678 0.32239 -0.10238 -0.28626 -0.13831 -0.35026 -0.64492 -0.46983 -0.78917 -1.1528 -0.59884 -1.0471 -1.2915 -0.91938 -1.2717
2.6172 0.28885 0.29643 0.29811 0.36194 0 0.37224 0.341 0.34819 0.3785 0.38271 0.43283 -46.955 -0.14132 -0.26428 -0.19817 -0.39936 -0.61986 -0.39195 -0.64036 -0.93639 -0.59848 0 -1.4479 0 -0.0040151 -0.02656 -0.012493 -0.036526 -15.653 0.41179 0.36441 0.38857 0.34802 0.38431 0.39883 0.39345 0.38819 0.36767 -0.12968 -0.31411 -0.14739 -0.39536 -0.71229 -0.52714 -0.89087 -1.2592 -0.67764 -1.1722 -1.3948 -1.0018 -1.39
2.6211 0.27576 0.29033 0.28743 0.3743 0 0.34307 0.32837 0.34039 0.38012 0.38082 0.49131 -46.693 -0.1592 -0.30245 -0.20866 -0.42518 -0.66668 -0.42081 -0.68857 -1.0102 -0.64205 0 -1.5442 0 -0.0039905 -0.027134 -0.013692 -0.037175 -15.905 0.44021 0.39481 0.37083 0.33316 0.37571 0.3938 0.38135 0.42917 0.44363 -0.17123 -0.34373 -0.1713 -0.4467 -0.77868 -0.59336 -0.98083 -1.3533 -0.75602 -1.2863 -1.4916 -1.0704 -1.4987
2.625 0.27331 0.28002 0.27495 0.36691 0 0.29158 0.31894 0.34892 0.37941 0.35833 0.52768 -46.382 -0.17227 -0.32436 -0.21438 -0.44373 -0.69262 -0.43451 -0.72117 -1.0591 -0.66776 0 -1.6074 0 -0.0043999 -0.029455 -0.014325 -0.038791 -15.815 0.46114 0.40516 0.32015 0.31616 0.35749 0.37892 0.35342 0.46402 0.52314 -0.22238 -0.37446 -0.21047 -0.50259 -0.83907 -0.66187 -1.0489 -1.4266 -0.82637 -1.3764 -1.5748 -1.1199 -1.5829
2.6289 0.28004 0.27174 0.26689 0.34882 0 0.24126 0.31323 0.37077 0.37634 0.32482 0.53969 -46.03 -0.17933 -0.32588 -0.21552 -0.45587 -0.6996 -0.43285 -0.73914 -1.0818 -0.67329 0 -1.6293 0 -0.0047962 -0.032574 -0.014143 -0.040352 -15.551 0.47109 0.38734 0.25628 0.30317 0.35251 0.36777 0.31767 0.48393 0.58112 -0.27661 -0.40488 -0.26307 -0.55957 -0.8873 -0.72462 -1.0857 -1.4704 -0.88036 -1.4293 -1.6351 -1.1452 -1.6266
2.6328 0.2875 0.27303 0.26967 0.32776 0 0.21389 0.31356 0.38592 0.37443 0.30124 0.5295 -45.643 -0.1809 -0.31734 -0.21353 -0.46374 -0.69778 -0.42482 -0.74471 -1.0855 -0.66854 0 -1.6087 0 -0.0044418 -0.033893 -0.01347 -0.040459 -15.349 0.4678 0.34491 0.20921 0.30215 0.36733 0.36975 0.29025 0.48932 0.60206 -0.31699 -0.42875 -0.31982 -0.60405 -0.90587 -0.76158 -1.0708 -1.4622 -0.89823 -1.4152 -1.6446 -1.1312 -1.6177
2.6367 0.29131 0.28568 0.28356 0.30531 0 0.21992 0.32363 0.37889 0.37735 0.30352 0.49607 -45.216 -0.17925 -0.31384 -0.21083 -0.46795 -0.69445 -0.42187 -0.73739 -1.0755 -0.66681 0 -1.5496 0 -0.0032685 -0.032155 -0.012868 -0.039128 -15.28 0.44972 0.29547 0.20282 0.31671 0.38399 0.3807 0.2863 0.47962 0.57459 -0.33193 -0.4402 -0.36296 -0.62303 -0.89111 -0.76511 -1.0153 -1.4065 -0.87949 -1.3419 -1.597 -1.0822 -1.5534
2.6406 0.29623 0.30343 0.30147 0.28266 0 0.25743 0.34134 0.3537 0.38094 0.32815 0.43823 -44.74 -0.1773 -0.32081 -0.20948 -0.46565 -0.68612 -0.42784 -0.71475 -1.0489 -0.67177 0 -1.4598 0 -0.0022281 -0.028861 -0.012706 -0.037896 -15.16 0.41555 0.26166 0.24147 0.34065 0.37808 0.38658 0.30812 0.4462 0.49013 -0.32253 -0.43824 -0.38607 -0.61475 -0.8488 -0.7399 -0.9354 -1.3163 -0.83253 -1.2273 -1.5004 -1.0071 -1.4435
2.6445 0.30943 0.31751 0.31567 0.26809 0 0.31562 0.35555 0.32651 0.37241 0.35502 0.36296 -44.214 -0.1769 -0.32958 -0.21 -0.45271 -0.66291 -0.43581 -0.67708 -1.0006 -0.67436 0 -1.3511 0 -0.0024267 -0.026397 -0.012976 -0.038058 -14.745 0.3662 0.25761 0.30873 0.36025 0.34432 0.37581 0.34251 0.38072 0.35568 -0.29146 -0.42284 -0.38607 -0.57986 -0.78476 -0.69122 -0.84381 -1.2027 -0.76473 -1.0864 -1.3636 -0.91306 -1.3101
2.6484 0.3302 0.32496 0.3254 0.27407 0 0.37666 0.35415 0.30685 0.34166 0.36455 0.2861 -43.642 -0.17781 -0.32687 -0.21135 -0.42854 -0.62099 -0.43523 -0.63071 -0.93277 -0.66321 0 -1.2378 0 -0.003883 -0.025226 -0.013374 -0.039127 -14.002 0.30795 0.28119 0.37726 0.36339 0.30175 0.3471 0.36984 0.29112 0.20703 -0.24434 -0.39503 -0.3615 -0.52182 -0.70803 -0.62783 -0.75732 -1.081 -0.68658 -0.93922 -1.2 -0.80999 -1.1799
2.6523 0.34898 0.33131 0.33626 0.30416 0 0.41753 0.33644 0.29076 0.29443 0.35168 0.2226 -43.033 -0.1785 -0.30835 -0.21192 -0.39895 -0.56953 -0.42203 -0.58594 -0.85735 -0.63712 0 -1.1336 0 -0.0053521 -0.023646 -0.01351 -0.03938 -13.175 0.25177 0.31728 0.42157 0.34732 0.27374 0.30657 0.37575 0.2058 0.099579 -0.19821 -0.36209 -0.32033 -0.45917 -0.64109 -0.57167 -0.70596 -0.98409 -0.62086 -0.82569 -1.0478 -0.72062 -1.0747
2.6563 0.35752 0.34521 0.35173 0.34411 0 0.41835 0.31536 0.2728 0.25148 0.32503 0.17732 -42.39 -0.17791 -0.28241 -0.2105 -0.37342 -0.52432 -0.4017 -0.55112 -0.78911 -0.60603 0 -1.0477 0 -0.0055614 -0.020393 -0.013116 -0.037846 -12.571 0.20655 0.34793 0.4271 0.31908 0.2659 0.2615 0.35634 0.15683 0.074107 -0.16563 -0.33448 -0.2808 -0.41262 -0.59613 -0.53473 -0.69085 -0.92333 -0.5776 -0.75637 -0.93364 -0.65643 -1.0043
2.6602 0.35851 0.37032 0.36739 0.37003 0 0.37709 0.30558 0.25927 0.23174 0.29675 0.14702 -41.706 -0.1767 -0.26147 -0.20665 -0.35871 -0.49492 -0.38323 -0.52874 -0.73683 -0.58034 0 -0.98548 0 -0.0045706 -0.016729 -0.012204 -0.035412 -12.324 0.17237 0.36206 0.3942 0.29015 0.26635 0.22026 0.31732 0.15615 0.12444 -0.15051 -0.31707 -0.25032 -0.3907 -0.5774 -0.51998 -0.71077 -0.90274 -0.56029 -0.73417 -0.86914 -0.62295 -0.96633
2.6641 0.36293 0.40194 0.37598 0.3686 0 0.31844 0.3101 0.2639 0.23603 0.2769 0.13025 -40.963 -0.17663 -0.25074 -0.20075 -0.35461 -0.47921 -0.37123 -0.51696 -0.70263 -0.56158 0 -0.95218 0 -0.0037138 -0.015252 -0.011115 -0.033786 -12.38 0.14311 0.35973 0.33817 0.27159 0.26599 0.19689 0.27356 0.18725 0.19867 -0.15485 -0.31386 -0.23476 -0.3993 -0.58694 -0.5281 -0.76209 -0.92351 -0.57051 -0.75867 -0.8621 -0.62385 -0.9537
2.668 0.37757 0.43059 0.37807 0.3499 0 0.28298 0.32084 0.29052 0.24908 0.2753 0.1318 -40.152 -0.17849 -0.24592 -0.19414 -0.35591 -0.47066 -0.36479 -0.51458 -0.68831 -0.54531 0 -0.95547 0 -0.0041221 -0.016784 -0.010353 -0.033641 -12.692 0.11918 0.35034 0.28483 0.27212 0.27309 0.20878 0.24902 0.22011 0.23685 -0.1799 -0.33112 -0.24117 -0.44493 -0.62724 -0.55769 -0.83858 -0.98771 -0.61097 -0.82906 -0.92517 -0.66677 -0.96254
2.6719 0.39681 0.44868 0.38501 0.33864 0 0.2994 0.33186 0.32536 0.25847 0.30122 0.15606 -39.271 -0.18091 -0.24101 -0.1893 -0.35879 -0.46953 -0.36291 -0.52416 -0.69961 -0.53227 0 -1.0033 0 -0.0054392 -0.019262 -0.010264 -0.03413 -13.352 0.11708 0.34641 0.26052 0.29626 0.30397 0.26288 0.26885 0.23499 0.21489 -0.21552 -0.36518 -0.26335 -0.51138 -0.68638 -0.5959 -0.92228 -1.0786 -0.67173 -0.92372 -1.0384 -0.74228 -0.99575
2.6758 0.40881 0.45507 0.40863 0.35119 0 0.36143 0.34865 0.35099 0.26952 0.35431 0.19891 -38.33 -0.18163 -0.23669 -0.18925 -0.36559 -0.48523 -0.36921 -0.55046 -0.74259 -0.53362 0 -1.0982 0 -0.0061756 -0.020212 -0.010817 -0.034252 -14.484 0.16062 0.35583 0.27973 0.3408 0.36079 0.34272 0.3411 0.23478 0.15948 -0.25489 -0.40961 -0.29348 -0.58398 -0.75624 -0.63712 -1.006 -1.1853 -0.7454 -1.0298 -1.1816 -0.84005 -1.061
2.6797 0.40963 0.45532 0.44799 0.38076 0 0.43173 0.38058 0.36631 0.29924 0.4162 0.24989 -37.335 -0.18051 -0.24051 -0.19629 -0.38361 -0.52737 -0.38978 -0.59633 -0.81713 -0.56309 0 -1.2341 0 -0.0053308 -0.019926 -0.011712 -0.034269 -16.033 0.25658 0.37665 0.33766 0.39324 0.42345 0.41388 0.44185 0.23942 0.12553 -0.29507 -0.46089 -0.32791 -0.65573 -0.83435 -0.68081 -1.0882 -1.3048 -0.82942 -1.1431 -1.3463 -0.95594 -1.166
2.6836 0.40921 0.45857 0.48873 0.40552 0 0.47198 0.42514 0.38762 0.35547 0.4585 0.30297 -36.279 -0.18143 -0.25954 -0.21095 -0.41918 -0.596 -0.42694 -0.66042 -0.916 -0.62388 0 -1.3992 0 -0.0035122 -0.021402 -0.012731 -0.035408 -17.734 0.37744 0.39854 0.41359 0.43728 0.46648 0.44899 0.52387 0.2714 0.15815 -0.33393 -0.51539 -0.36338 -0.72092 -0.91949 -0.72826 -1.1693 -1.4357 -0.92195 -1.2609 -1.5247 -1.0862 -1.315
2.6875 0.42151 0.47256 0.51673 0.41119 0 0.4734 0.46419 0.42778 0.42443 0.46662 0.36145 -35.149 -0.19047 -0.29403 -0.23209 -0.47255 -0.68146 -0.47621 -0.73852 -1.0312 -0.70524 0 -1.582 0 -0.0023507 -0.026878 -0.013957 -0.038267 -19.31 0.47385 0.41091 0.48274 0.46366 0.48255 0.45083 0.54994 0.34367 0.26689 -0.37026 -0.56797 -0.39894 -0.77946 -1.0168 -0.79032 -1.258 -1.5849 -1.0239 -1.3878 -1.7144 -1.2297 -1.5048
2.6914 0.4488 0.49855 0.53134 0.40531 0 0.46051 0.48006 0.478 0.4814 0.45667 0.42903 -33.939 -0.21154 -0.33809 -0.25816 -0.5379 -0.77322 -0.53029 -0.82652 -1.16 -0.79235 0 -1.7755 0 -0.0028962 -0.034941 -0.01557 -0.041959 -20.693 0.51232 0.41171 0.52801 0.47683 0.4866 0.44965 0.52426 0.45249 0.42415 -0.40471 -0.61659 -0.4361 -0.84275 -1.1244 -0.86747 -1.3586 -1.7477 -1.1297 -1.5236 -1.9099 -1.3778 -1.7241
2.6953 0.47742 0.52904 0.54341 0.40931 0 0.46591 0.47506 0.51523 0.51375 0.46364 0.49806 -32.657 -0.243 -0.38533 -0.28803 -0.60765 -0.86708 -0.58538 -0.92193 -1.3026 -0.87896 0 -1.9749 0 -0.0047203 -0.041684 -0.01746 -0.045103 -21.997 0.50537 0.40944 0.5448 0.49014 0.49707 0.47504 0.49008 0.5744 0.58134 -0.43671 -0.66074 -0.47515 -0.91673 -1.2405 -0.95751 -1.4721 -1.9201 -1.236 -1.6672 -2.1087 -1.5264 -1.953
2.6992 0.49072 0.55144 0.56109 0.43723 0 0.50071 0.47152 0.52804 0.53204 0.50791 0.55196 -31.317 -0.27873 -0.43285 -0.32055 -0.67687 -0.96344 -0.64281 -1.0228 -1.4551 -0.96908 0 -2.1749 0 -0.0065634 -0.04464 -0.019127 -0.047443 -23.285 0.50287 0.41634 0.5393 0.51343 0.51662 0.52887 0.49197 0.67152 0.69203 -0.46569 -0.70018 -0.51566 -1.0058 -1.3626 -1.0564 -1.5982 -2.0971 -1.3392 -1.8163 -2.3074 -1.6711 -2.1691
2.7031 0.48647 0.55732 0.58046 0.4826 0 0.5481 0.48992 0.53054 0.55789 0.57329 0.582 -29.924 -0.31271 -0.48029 -0.3535 -0.7442 -1.0604 -0.70426 -1.126 -1.6068 -1.067 0 -2.3683 0 -0.0076486 -0.04503 -0.020095 -0.050069 -24.44 0.54812 0.43923 0.52486 0.54505 0.53395 0.58601 0.5373 0.71018 0.73327 -0.49024 -0.73449 -0.55521 -1.1147 -1.4848 -1.1544 -1.7347 -2.2676 -1.4326 -1.9663 -2.4985 -1.8036 -2.356
2.707 0.48082 0.55037 0.59189 0.52587 0 0.58323 0.52789 0.54715 0.60174 0.62163 0.59835 -28.467 -0.34302 -0.52663 -0.38347 -0.80979 -1.1512 -0.76669 -1.2275 -1.7453 -1.1676 0 -2.5482 0 -0.0082024 -0.045869 -0.020447 -0.053916 -25.293 0.63775 0.47629 0.51832 0.57548 0.5423 0.62103 0.59424 0.68593 0.71664 -0.51182 -0.76525 -0.58748 -1.2354 -1.5966 -1.234 -1.8722 -2.4156 -1.511 -2.1093 -2.6707 -1.9153 -2.5106
2.7109 0.49396 0.54549 0.59344 0.55368 0 0.59756 0.56329 0.5854 0.65318 0.63079 0.61892 -26.922 -0.37168 -0.56922 -0.40756 -0.87299 -1.2296 -0.8229 -1.3234 -1.8655 -1.2586 0 -2.7104 0 -0.0087995 -0.048362 -0.020844 -0.058379 -25.878 0.72345 0.52136 0.53398 0.59737 0.55111 0.63283 0.62669 0.63363 0.68025 -0.53455 -0.79478 -0.61054 -1.3552 -1.6951 -1.2915 -2.0042 -2.5398 -1.5776 -2.2447 -2.8236 -2.0082 -2.6424
2.7148 0.53122 0.55766 0.59364 0.57013 0 0.60424 0.57816 0.62845 0.69181 0.61652 0.64624 -25.277 -0.40095 -0.60558 -0.42538 -0.93214 -1.2954 -0.86738 -1.4122 -1.9713 -1.3306 0 -2.8532 0 -0.0094979 -0.050875 -0.021907 -0.061789 -26.461 0.75471 0.56949 0.57491 0.61055 0.57648 0.64221 0.62863 0.60663 0.66272 -0.56143 -0.82427 -0.62405 -1.467 -1.7793 -1.3268 -2.1273 -2.6407 -1.635 -2.3735 -2.9577 -2.0836 -2.7649
2.7188 0.57729 0.58961 0.60005 0.59008 0 0.622 0.57724 0.65527 0.70562 0.61406 0.6607 -23.535 -0.43023 -0.635 -0.43918 -0.98595 -1.3533 -0.90079 -1.4946 -2.068 -1.385 0 -2.9759 0 -0.0098095 -0.051456 -0.023549 -0.063281 -27.276 0.72267 0.61766 0.62771 0.61811 0.62197 0.66686 0.62329 0.63604 0.67649 -0.59541 -0.85479 -0.62868 -1.5644 -1.8493 -1.3421 -2.239 -2.7208 -1.6865 -2.4978 -3.0751 -2.1439 -2.8864
2.7227 0.60864 0.62924 0.60866 0.62271 0 0.65621 0.58099 0.66366 0.69904 0.63941 0.64291 -21.709 -0.45649 -0.65798 -0.45181 -1.0342 -1.4062 -0.92847 -1.5711 -2.1555 -1.4303 0 -3.079 0 -0.0094197 -0.050568 -0.025011 -0.063849 -28.247 0.66508 0.66168 0.66873 0.62073 0.67246 0.70171 0.63242 0.70473 0.70366 -0.64075 -0.88731 -0.62868 -1.6367 -1.9049 -1.3463 -2.3329 -2.7866 -1.7383 -2.6226 -3.1802 -2.1937 -3.0061
2.7266 0.61241 0.65944 0.60941 0.66266 0 0.69504 0.60173 0.66872 0.6864 0.67238 0.60245 -19.808 -0.47734 -0.67488 -0.46429 -1.077 -1.4514 -0.95485 -1.6403 -2.2285 -1.4731 0 -3.1654 0 -0.0086884 -0.050611 -0.025629 -0.065325 -29.031 0.63068 0.69586 0.6803 0.61752 0.70748 0.7251 0.65347 0.76212 0.71868 -0.6891 -0.91929 -0.63276 -1.6922 -1.9531 -1.3561 -2.4119 -2.851 -1.7936 -2.749 -3.2825 -2.2425 -3.1175
2.7305 0.59555 0.67116 0.60222 0.6966 0 0.72151 0.63015 0.68073 0.68039 0.68032 0.57779 -17.825 -0.49306 -0.68601 -0.47539 -1.1133 -1.4844 -0.98013 -1.6983 -2.284 -1.5131 0 -3.2398 0 -0.00833 -0.052898 -0.025592 -0.068417 -29.371 0.63928 0.71762 0.66433 0.6118 0.71824 0.72275 0.66926 0.76846 0.71601 -0.73272 -0.94796 -0.64355 -1.7346 -1.9943 -1.3754 -2.4753 -2.9148 -1.8504 -2.8726 -3.3813 -2.2918 -3.2137
2.7344 0.57815 0.66808 0.60255 0.71678 0 0.72694 0.64669 0.69172 0.68599 0.65555 0.60161 -15.746 -0.50551 -0.69303 -0.4835 -1.1412 -1.506 -1.0022 -1.7409 -2.3254 -1.5472 0 -3.3047 0 -0.0087022 -0.055937 -0.025852 -0.072025 -29.356 0.67347 0.73132 0.64 0.61232 0.71038 0.70289 0.67435 0.72789 0.71378 -0.76455 -0.97059 -0.66208 -1.7661 -2.0279 -1.405 -2.5216 -2.9759 -1.9061 -2.9875 -3.4733 -2.3414 -3.2894
2.7383 0.57809 0.66004 0.62571 0.72689 0 0.71383 0.64374 0.68847 0.70068 0.62507 0.66595 -13.557 -0.51558 -0.69889 -0.48871 -1.1595 -1.5231 -1.0207 -1.767 -2.3582 -1.5743 0 -3.3574 0 -0.0095394 -0.057201 -0.027234 -0.074523 -29.319 0.70333 0.74451 0.62655 0.62574 0.69357 0.68725 0.6827 0.67991 0.73008 -0.77362 -0.9826 -0.68792 -1.7869 -2.0505 -1.4419 -2.547 -3.027 -1.9552 -3.0821 -3.5497 -2.3888 -3.3405
2.7422 0.59961 0.65364 0.666 0.73477 0 0.68976 0.63363 0.67441 0.71662 0.62192 0.72626 -11.263 -0.52234 -0.70557 -0.49274 -1.1695 -1.5406 -1.0373 -1.78 -2.3835 -1.5961 0 -3.391 0 -0.01034 -0.0562 -0.029603 -0.075437 -29.466 0.71455 0.7584 0.62726 0.64829 0.67366 0.68932 0.70606 0.66022 0.75884 -0.75172 -0.97953 -0.71387 -1.7929 -2.0568 -1.4713 -2.5483 -3.0513 -1.9885 -3.138 -3.5929 -2.4264 -3.3641
2.7461 0.63243 0.64922 0.69666 0.74099 0 0.6617 0.63474 0.66982 0.72379 0.65093 0.74253 -8.8752 -0.52468 -0.71202 -0.49711 -1.1743 -1.5557 -1.0537 -1.7863 -2.3972 -1.6127 0 -3.4012 0 -0.010844 -0.055035 -0.031918 -0.075653 -29.678 0.71324 0.76362 0.63029 0.66762 0.65597 0.70368 0.7317 0.67092 0.77384 -0.71195 -0.96635 -0.73397 -1.7845 -2.0516 -1.4855 -2.5341 -3.0491 -2.0077 -3.1593 -3.6052 -2.4532 -3.3618
2.75 0.66002 0.64521 0.69499 0.73657 0 0.63626 0.65292 0.68683 0.7159 0.68646 0.71491 -6.406 -0.5234 -0.71525 -0.50169 -1.1775 -1.561 -1.0679 -1.7915 -2.3973 -1.6213 0 -3.3907 0 -0.011063 -0.055753 -0.033116 -0.076127 -29.692 0.70964 0.74842 0.62463 0.67461 0.65037 0.71594 0.73128 0.68735 0.75735 -0.66328 -0.94639 -0.74629 -1.762 -2.0383 -1.4829 -2.5093 -3.0228 -2.0145 -3.149 -3.5896 -2.4695 -3.3416
2.7539 0.67017 0.64241 0.66674 0.71284 0 0.62144 0.67846 0.70958 0.69678 0.70225 0.67705 -3.857 -0.52096 -0.7141 -0.50515 -1.1805 -1.5547 -1.0767 -1.7962 -2.3887 -1.6202 0 -3.3676 0 -0.011018 -0.057772 -0.032945 -0.076804 -29.442 0.70446 0.71256 0.61388 0.67202 0.66554 0.71971 0.69461 0.68909 0.72095 -0.61575 -0.92371 -0.75004 -1.7269 -2.0215 -1.4643 -2.4792 -2.9773 -2.0114 -3.1124 -3.5517 -2.4767 -3.3148
2.7578 0.6617 0.64268 0.64151 0.6731 0 0.62411 0.69896 0.70745 0.67948 0.69778 0.658 -1.2197 -0.51936 -0.71113 -0.50668 -1.1829 -1.5449 -1.0789 -1.7965 -2.3792 -1.6134 0 -3.3393 0 -0.010675 -0.058589 -0.031975 -0.076961 -29.139 0.69254 0.67172 0.61289 0.66945 0.69601 0.72114 0.6481 0.67972 0.69375 -0.58891 -0.90676 -0.74715 -1.6853 -2.0107 -1.438 -2.4541 -2.927 -2.0033 -3.0607 -3.5054 -2.4786 -3.2897
2.7617 0.64404 0.64484 0.6421 0.63291 0 0.64406 0.71047 0.66956 0.67488 0.69172 0.65712 1.518 -0.51873 -0.71015 -0.50678 -1.183 -1.5424 -1.0775 -1.7878 -2.3702 -1.6083 0 -3.3085 0 -0.010177 -0.056905 -0.030922 -0.076357 -29.009 0.67545 0.6451 0.63129 0.66986 0.71985 0.72741 0.63138 0.67627 0.6908 -0.58759 -0.90089 -0.74631 -1.6521 -2.0114 -1.4231 -2.4404 -2.8929 -1.9964 -3.0142 -3.4714 -2.4815 -3.2672
2.7656 0.63025 0.64434 0.66077 0.60741 0 0.67158 0.71498 0.62016 0.67962 0.69348 0.65798 4.3638 -0.51821 -0.71185 -0.50641 -1.18 -1.5476 -1.076 -1.7695 -2.3531 -1.6082 0 -3.2746 0 -0.0099474 -0.054279 -0.030033 -0.075601 -29.002 0.66381 0.63754 0.662 0.66412 0.71545 0.73415 0.65453 0.6844 0.69798 -0.60459 -0.90513 -0.7508 -1.6327 -2.0207 -1.4261 -2.4371 -2.8792 -1.9902 -2.9788 -3.4532 -2.4849 -3.2425
2.7695 0.62805 0.63848 0.66917 0.59824 0 0.69259 0.71132 0.59425 0.67763 0.68977 0.65811 7.3165 -0.51782 -0.71296 -0.50563 -1.1737 -1.5484 -1.0741 -1.7464 -2.3187 -1.6072 0 -3.2379 0 -0.010325 -0.05324 -0.029133 -0.075332 -28.826 0.66512 0.63512 0.68673 0.64166 0.68212 0.72729 0.68442 0.68951 0.6911 -0.63252 -0.91765 -0.7615 -1.6293 -2.0344 -1.4492 -2.4416 -2.8852 -1.9825 -2.9559 -3.4497 -2.4863 -3.2111
2.7734 0.63494 0.63075 0.65084 0.5938 0 0.69745 0.6945 0.59999 0.65689 0.66312 0.67305 10.367 -0.51867 -0.71038 -0.50372 -1.164 -1.5324 -1.0677 -1.7243 -2.2688 -1.5954 0 -3.1996 0 -0.011123 -0.054157 -0.028132 -0.07539 -28.287 0.67229 0.62047 0.69227 0.6059 0.64098 0.69754 0.67842 0.67279 0.66628 -0.66002 -0.93486 -0.77772 -1.6421 -2.0454 -1.4914 -2.4495 -2.9062 -1.9693 -2.9445 -3.4547 -2.4801 -3.172
2.7773 0.64117 0.62798 0.61957 0.58347 0 0.68536 0.66532 0.6119 0.62442 0.61917 0.70726 13.501 -0.52125 -0.70564 -0.50045 -1.1506 -1.5012 -1.0532 -1.7057 -2.218 -1.5683 0 -3.1578 0 -0.011707 -0.054729 -0.027315 -0.075114 -27.521 0.66829 0.59246 0.6798 0.57624 0.61336 0.65193 0.63001 0.63276 0.64465 -0.66546 -0.94634 -0.79047 -1.6582 -2.0364 -1.5358 -2.4487 -2.9177 -1.9403 -2.9328 -3.4444 -2.4507 -3.1253
2.7813 0.63811 0.63243 0.60319 0.5711 0 0.66179 0.63624 0.60368 0.60104 0.58705 0.73109 16.712 -0.52409 -0.70393 -0.49681 -1.1347 -1.471 -1.0318 -1.6882 -2.1813 -1.5323 0 -3.1069 0 -0.011644 -0.052782 -0.027068 -0.07438 -26.864 0.64344 0.56945 0.65937 0.57235 0.6006 0.60999 0.57552 0.58766 0.6445 -0.64932 -0.94678 -0.79197 -1.661 -2.0062 -1.562 -2.4352 -2.9029 -1.8974 -2.9111 -3.407 -2.3983 -3.0692
2.7852 0.62475 0.63758 0.61198 0.57258 0 0.6331 0.62225 0.58123 0.59907 0.58903 0.70094 20.002 -0.52499 -0.70796 -0.49412 -1.1195 -1.4565 -1.009 -1.6684 -2.1599 -1.4988 0 -3.0433 0 -0.011206 -0.048985 -0.027368 -0.073894 -26.493 0.60599 0.57141 0.63811 0.59605 0.58856 0.58845 0.55472 0.55751 0.65361 -0.61647 -0.93463 -0.77935 -1.6435 -1.9568 -1.5614 -2.4086 -2.857 -1.8433 -2.8771 -3.341 -2.3251 -3.0022
2.7891 0.60688 0.63329 0.62808 0.59825 0 0.60423 0.62509 0.57513 0.6073 0.61385 0.60869 23.387 -0.52355 -0.71344 -0.49244 -1.1091 -1.4554 -0.9897 -1.6464 -2.1418 -1.4741 0 -2.9736 0 -0.011069 -0.046174 -0.027654 -0.074245 -26.264 0.57406 0.59918 0.61638 0.62939 0.57093 0.58913 0.56969 0.54662 0.63731 -0.57422 -0.90962 -0.7515 -1.6017 -1.8926 -1.5283 -2.3705 -2.7791 -1.7821 -2.8307 -3.2488 -2.2356 -2.9287
2.793 0.59036 0.61534 0.62693 0.63764 0 0.5795 0.62974 0.60033 0.6021 0.62618 0.50457 26.878 -0.52172 -0.71216 -0.49044 -1.1056 -1.4508 -0.97403 -1.6267 -2.1152 -1.4566 0 -2.9144 0 -0.011518 -0.046102 -0.027288 -0.074906 -25.904 0.55827 0.63226 0.59408 0.64946 0.56128 0.59962 0.5871 0.54447 0.57716 -0.54017 -0.87298 -0.70996 -1.5344 -1.8254 -1.4582 -2.3255 -2.6757 -1.7237 -2.7764 -3.1428 -2.1425 -2.8621
2.7969 0.57532 0.58926 0.60436 0.66372 0 0.56261 0.61936 0.6322 0.57452 0.60349 0.46052 30.478 -0.52143 -0.70049 -0.487 -1.1059 -1.429 -0.95834 -1.6139 -2.0826 -1.4418 0 -2.8802 0 -0.012078 -0.047504 -0.026163 -0.074627 -25.328 0.55457 0.64738 0.57585 0.64428 0.57636 0.60394 0.57835 0.54078 0.4982 -0.53323 -0.83434 -0.66983 -1.4649 -1.7748 -1.3745 -2.2848 -2.5794 -1.6808 -2.7286 -3.0545 -2.0688 -2.8179
2.8008 0.55704 0.56438 0.57799 0.65467 0 0.55371 0.59263 0.63057 0.54269 0.55919 0.50571 34.172 -0.5218 -0.68426 -0.48242 -1.1036 -1.3954 -0.93961 -1.6074 -2.0587 -1.4293 0 -2.8711 0 -0.012066 -0.047783 -0.024848 -0.072958 -24.705 0.55433 0.63799 0.56598 0.61582 0.60917 0.59298 0.54891 0.53653 0.45267 -0.5528 -0.79957 -0.64096 -1.4111 -1.7459 -1.2973 -2.2522 -2.5082 -1.6552 -2.6929 -2.9958 -2.0222 -2.8031
2.8047 0.53179 0.54486 0.56353 0.61275 0 0.54713 0.56371 0.58565 0.53331 0.52596 0.59991 37.938 -0.51965 -0.6741 -0.47776 -1.0929 -1.3696 -0.91846 -1.6009 -2.0549 -1.4226 0 -2.8709 0 -0.011437 -0.046167 -0.024113 -0.07106 -24.227 0.5576 0.61517 0.55928 0.57319 0.62653 0.56812 0.52469 0.54025 0.47456 -0.59522 -0.77162 -0.6287 -1.3837 -1.7396 -1.2385 -2.2281 -2.4702 -1.6465 -2.6704 -2.97 -2.0051 -2.8092
2.8086 0.5015 0.52708 0.55639 0.56135 0 0.53433 0.54491 0.53124 0.55103 0.51929 0.67242 41.766 -0.5131 -0.67493 -0.473 -1.0736 -1.3646 -0.89795 -1.5865 -2.0655 -1.4221 0 -2.8598 0 -0.010901 -0.0445 -0.024262 -0.070612 -23.875 0.57231 0.59092 0.54191 0.52773 0.60007 0.53827 0.51626 0.55669 0.55044 -0.65313 -0.75272 -0.63709 -1.3915 -1.7539 -1.2087 -2.2112 -2.4701 -1.6521 -2.6603 -2.9759 -2.0167 -2.8168
2.8125 0.47261 0.50547 0.54025 0.52287 0 0.51095 0.53258 0.50787 0.57058 0.52334 0.68477 45.66 -0.50398 -0.68007 -0.46657 -1.0508 -1.3717 -0.88012 -1.5605 -2.0699 -1.4216 0 -2.8286 0 -0.011117 -0.04477 -0.024885 -0.071901 -23.457 0.59957 0.56427 0.50588 0.49329 0.53867 0.51435 0.50748 0.58099 0.63341 -0.70179 -0.74373 -0.66642 -1.4397 -1.7749 -1.2188 -2.1916 -2.4981 -1.66 -2.6497 -2.9901 -2.0427 -2.8071
2.8164 0.45086 0.47919 0.50941 0.49936 0 0.48086 0.51287 0.51771 0.56252 0.51426 0.65337 49.629 -0.49583 -0.67656 -0.45725 -1.0296 -1.3668 -0.86426 -1.5242 -2.0482 -1.4116 0 -2.7806 0 -0.011893 -0.046488 -0.025214 -0.073335 -22.846 0.62379 0.52579 0.46207 0.48287 0.48424 0.50344 0.48216 0.60231 0.68136 -0.72379 -0.73653 -0.69668 -1.4943 -1.7816 -1.2418 -2.1589 -2.514 -1.6552 -2.622 -2.9764 -2.0536 -2.7693
2.8203 0.43724 0.45261 0.47495 0.47513 0 0.4524 0.47961 0.52433 0.52491 0.49055 0.61647 53.678 -0.48922 -0.65695 -0.4461 -1.0095 -1.3329 -0.84786 -1.4811 -1.9951 -1.3866 0 -2.7208 0 -0.01235 -0.047138 -0.024727 -0.073065 -22.096 0.62226 0.47426 0.43397 0.49696 0.47126 0.50453 0.45248 0.61022 0.6802 -0.71413 -0.72724 -0.71782 -1.5371 -1.7653 -1.2637 -2.1091 -2.4984 -1.6315 -2.5699 -2.9197 -2.0361 -2.7014
2.8242 0.42812 0.42999 0.44749 0.43703 0 0.42981 0.4424 0.49703 0.48481 0.47284 0.59013 57.796 -0.47998 -0.62622 -0.43546 -0.98419 -1.2756 -0.8283 -1.4324 -1.9204 -1.3475 0 -2.6457 0 -0.011906 -0.045099 -0.023481 -0.070948 -21.314 0.58643 0.42429 0.43427 0.51499 0.49218 0.50851 0.44898 0.59778 0.63718 -0.67122 -0.71234 -0.72114 -1.5521 -1.7199 -1.271 -2.0395 -2.4361 -1.5843 -2.4883 -2.8104 -1.9806 -2.6052
2.8281 0.41791 0.41132 0.42116 0.39017 0 0.40932 0.41527 0.44639 0.46713 0.47335 0.56182 61.967 -0.46296 -0.59676 -0.42555 -0.94696 -1.2162 -0.80294 -1.3764 -1.8363 -1.2964 0 -2.5449 0 -0.010948 -0.041431 -0.021903 -0.068543 -20.456 0.53175 0.39412 0.44802 0.50613 0.50631 0.50362 0.48036 0.56273 0.56448 -0.59606 -0.68658 -0.69411 -1.5154 -1.6381 -1.2437 -1.9475 -2.307 -1.5077 -2.371 -2.6389 -1.8745 -2.4843
2.832 0.40103 0.39303 0.38269 0.35271 0 0.38462 0.40009 0.40854 0.46592 0.47435 0.51821 66.184 -0.43767 -0.57594 -0.41276 -0.89686 -1.1684 -0.76888 -1.3108 -1.7456 -1.2315 0 -2.4118 0 -0.010413 -0.038386 -0.020287 -0.067095 -19.342 0.48345 0.3862 0.44339 0.45646 0.48247 0.48346 0.51281 0.50956 0.47652 -0.50918 -0.64801 -0.63722 -1.425 -1.5295 -1.1745 -1.8424 -2.1245 -1.4077 -2.2287 -2.4328 -1.7304 -2.3449
2.8359 0.37222 0.37036 0.33457 0.33699 0 0.35586 0.38461 0.39866 0.45168 0.44515 0.46404 70.454 -0.40931 -0.55816 -0.39238 -0.84 -1.1236 -0.72409 -1.2353 -1.6398 -1.1493 0 -2.251 0 -0.010748 -0.036559 -0.018482 -0.065875 -17.857 0.45217 0.3836 0.4026 0.38547 0.42855 0.45024 0.49914 0.44992 0.39646 -0.42744 -0.60038 -0.56451 -1.3051 -1.4097 -1.0777 -1.7338 -1.9223 -1.2957 -2.0762 -2.2251 -1.573 -2.1954
2.8398 0.32667 0.33682 0.29803 0.33808 0 0.33057 0.35594 0.39157 0.4066 0.37946 0.409 74.786 -0.38338 -0.52931 -0.36363 -0.78395 -1.0584 -0.6696 -1.1527 -1.5089 -1.0509 0 -2.0733 0 -0.011385 -0.034234 -0.016076 -0.062928 -16.07 0.4254 0.36869 0.34123 0.3291 0.37672 0.41001 0.42877 0.39644 0.34946 -0.35835 -0.54574 -0.484 -1.1693 -1.2851 -0.9619 -1.6251 -1.7182 -1.1761 -1.9188 -2.0303 -1.4143 -2.0423
2.8438 0.26147 0.28259 0.28432 0.34013 0 0.31194 0.31133 0.35294 0.34598 0.30637 0.34939 79.18 -0.35952 -0.4802 -0.33097 -0.73033 -0.95858 -0.60963 -1.0658 -1.3534 -0.9441 0 -1.887 0 -0.0113 -0.029681 -0.012908 -0.057495 -14.096 0.38462 0.34389 0.29181 0.30155 0.34389 0.36479 0.34044 0.35349 0.34015 -0.3075 -0.48657 -0.40408 -1.0321 -1.1612 -0.83665 -1.5178 -1.529 -1.0529 -1.76 -1.8601 -1.2658 -1.8849
2.8477 0.1777 0.19801 0.26703 0.32909 0 0.28454 0.25318 0.28067 0.29877 0.25694 0.27994 83.617 -0.33128 -0.41679 -0.29922 -0.67213 -0.83478 -0.54778 -0.97369 -1.1878 -0.83707 0 -1.6944 0 -0.0099735 -0.023486 -0.0094183 -0.051268 -11.868 0.32923 0.32796 0.26436 0.27636 0.31403 0.31077 0.27987 0.31529 0.34229 -0.27986 -0.42732 -0.3375 -0.91286 -1.0385 -0.71635 -1.4039 -1.3731 -0.92623 -1.5924 -1.7147 -1.1381 -1.7151
2.8516 0.081604 0.083765 0.19702 0.29396 0 0.21485 0.17809 0.20285 0.26831 0.22288 0.2245 88.074 -0.29247 -0.35712 -0.26703 -0.59813 -0.71431 -0.48217 -0.87014 -1.0316 -0.72853 0 -1.4932 0 -0.0077582 -0.017983 -0.0064448 -0.046816 -9.1528 0.27981 0.32569 0.22442 0.21233 0.26149 0.24572 0.24806 0.2765 0.32428 -0.26102 -0.3717 -0.28236 -0.80387 -0.90719 -0.6045 -1.2681 -1.2267 -0.79188 -1.4016 -1.5555 -1.0149 -1.5228
2.8555 -0.016172 -0.041332 0.054858 0.21752 0 0.074224 0.079126 0.13536 0.2206 0.15889 0.23352 92.534 -0.2432 -0.31573 -0.22605 -0.50058 -0.61476 -0.40469 -0.7446 -0.89105 -0.60604 0 -1.2762 0 -0.0053937 -0.014439 -0.0045677 -0.04463 -5.8409 0.2547 0.30134 0.11709 0.10071 0.18499 0.17676 0.1986 0.24357 0.28965 -0.24358 -0.31989 -0.23374 -0.69125 -0.75869 -0.49691 -1.0985 -1.0669 -0.64508 -1.1764 -1.3557 -0.88155 -1.2988
2.8594 -0.10356 -0.14646 -0.11493 0.076824 0 -0.12932 -0.038021 0.057462 0.11918 0.032812 0.32641 96.989 -0.18905 -0.28784 -0.16808 -0.37977 -0.52266 -0.30633 -0.58643 -0.74477 -0.45486 0 -1.0239 0 -0.0033433 -0.011444 -0.0035745 -0.04197 -2.1704 0.2437 0.19118 -0.078599 -0.018775 0.10934 0.11726 0.08837 0.2293 0.28075 -0.22159 -0.27097 -0.1867 -0.56104 -0.58492 -0.38843 -0.88457 -0.87243 -0.48123 -0.90756 -1.0931 -0.7249 -1.0318
2.8633 -0.17232 -0.209 -0.23441 -0.13338 0 -0.33832 -0.1466 -0.056358 -0.028174 -0.12953 0.43271 101.44 -0.13441 -0.24727 -0.093596 -0.24246 -0.39726 -0.18407 -0.39 -0.54687 -0.26913 0 -0.70088 0 -0.0016228 -0.0064333 -0.0025676 -0.034946 1.4384 0.20829 -0.042524 -0.31429 -0.096103 0.051404 0.072104 -0.073665 0.2301 0.32435 -0.18767 -0.22186 -0.13337 -0.38967 -0.37254 -0.26927 -0.60933 -0.61005 -0.29233 -0.58077 -0.73546 -0.52468 -0.70265
2.8672 -0.22424 -0.23373 -0.26552 -0.37204 0 -0.47122 -0.21614 -0.18577 -0.16433 -0.25866 0.41319 105.86 -0.077495 -0.16297 -0.012996 -0.096205 -0.19864 -0.043167 -0.15822 -0.25194 -0.055365 0 -0.27108 0 -5.209e-05 0.0015119 -0.00066969 -0.021976 4.824 0.11153 -0.35855 -0.49337 -0.12601 -0.0085041 0.025277 -0.23094 0.20887 0.36863 -0.13411 -0.16103 -0.064057 -0.15139 -0.10892 -0.12401 -0.26328 -0.24849 -0.070729 -0.19356 -0.26753 -0.26341 -0.28715
2.8711 -0.27374 -0.25283 -0.25108 -0.55564 0 -0.47557 -0.24271 -0.26811 -0.23221 -0.30575 0.16985 110.26 -0.012517 -0.023635 0.061288 0.055428 0.080318 0.1071 0.097972 0.15039 0.17345 0 0.27211 0 0.0015878 0.010889 0.0022973 -0.005407 8.3127 -0.049924 -0.63872 -0.5371 -0.15813 -0.11225 -0.054608 -0.32901 0.10916 0.29041 -0.062218 -0.080318 0.018973 0.13745 0.19367 0.046853 0.12675 0.18434 0.17594 0.22571 0.26589 0.041175 0.2275
2.875 -0.34169 -0.30381 -0.27621 -0.60984 0 -0.37157 -0.25892 -0.26984 -0.23277 -0.29122 -0.25011 114.61 0.06378 0.14897 0.1245 0.21382 0.4035 0.25994 0.36462 0.61769 0.40575 0 0.88637 0 0.0036572 0.019721 0.0057782 0.010123 12.427 -0.24254 -0.75944 -0.4432 -0.24554 -0.27812 -0.19083 -0.35751 -0.10244 -0.0074874 0.02981 0.027016 0.11406 0.46641 0.53075 0.2436 0.54686 0.67287 0.44538 0.66254 0.84263 0.38034 0.82429
2.8789 -0.44065 -0.40181 -0.38641 -0.53467 0 -0.24828 -0.30839 -0.24814 -0.23273 -0.28617 -0.66716 118.9 0.14886 0.31148 0.18252 0.3828 0.71256 0.41432 0.63124 1.0735 0.63493 0 1.496 0 0.0066456 0.027609 0.0090889 0.02098 17.33 -0.42357 -0.68577 -0.28966 -0.38481 -0.47341 -0.37587 -0.34881 -0.40009 -0.4878 0.14364 0.16691 0.21878 0.82202 0.89649 0.46521 0.98138 1.1981 0.73468 1.1018 1.4391 0.74387 1.4533
2.8828 -0.56135 -0.52852 -0.54679 -0.42247 0 -0.20845 -0.40875 -0.31717 -0.31057 -0.34665 -0.90385 123.14 0.23801 0.43041 0.24679 0.56501 0.96623 0.57409 0.8943 1.4556 0.85943 0 2.0378 0 0.010775 0.035396 0.012023 0.026689 22.585 -0.57182 -0.51103 -0.18237 -0.51528 -0.63759 -0.57075 -0.34936 -0.70394 -0.96959 0.28763 0.35363 0.32981 1.1781 1.2834 0.71227 1.4013 1.7271 1.0422 1.5179 2.0194 1.1177 2.0521
2.8867 -0.67367 -0.64603 -0.68228 -0.3996 0 -0.30009 -0.54183 -0.53427 -0.4896 -0.47042 -0.92228 127.3 0.33012 0.51058 0.32727 0.75929 1.1703 0.74555 1.1551 1.7594 1.0834 0 2.5011 0 0.015597 0.04319 0.014857 0.029579 27.489 -0.6931 -0.40022 -0.19029 -0.5837 -0.73408 -0.72973 -0.39888 -0.92672 -1.2465 0.45462 0.57314 0.44253 1.5069 1.6709 0.97224 1.7837 2.2268 1.3579 1.9002 2.5645 1.4874 2.5767
2.8906 -0.74616 -0.72364 -0.75105 -0.5308 0 -0.48767 -0.67925 -0.82359 -0.71878 -0.61675 -0.83812 131.36 0.42826 0.596 0.42891 0.95969 1.3745 0.93495 1.4135 2.0405 1.3172 0 2.9264 0 0.020179 0.049623 0.01784 0.032706 31.644 -0.80035 -0.47236 -0.31592 -0.60587 -0.77845 -0.83113 -0.5245 -1.0255 -1.2377 0.63617 0.81069 0.55654 1.8017 2.0474 1.2378 2.1236 2.6906 1.6763 2.2506 3.0758 1.8509 3.0211
2.8945 -0.77044 -0.75701 -0.77144 -0.76567 0 -0.6862 -0.81062 -1.0317 -0.91569 -0.75759 -0.80616 135.32 0.53368 0.73819 0.55086 1.1563 1.6356 1.1447 1.6638 2.3688 1.5721 0 3.3639 0 0.023874 0.053518 0.020818 0.037862 35.174 -0.89536 -0.71175 -0.51406 -0.65493 -0.81733 -0.88914 -0.72863 -1.0204 -1.0398 0.82484 1.0543 0.67205 2.0583 2.4039 1.5037 2.4182 3.1153 1.9932 2.5705 3.5543 2.2078 3.4101
2.8984 -0.76937 -0.76714 -0.78187 -0.97607 0 -0.82851 -0.93961 -1.0716 -1.03 -0.89608 -0.89399 139.17 0.64007 0.9534 0.68487 1.3375 1.9703 1.3673 1.8943 2.7698 1.8478 0 3.8282 0 0.026847 0.055822 0.023499 0.04483 38.413 -0.97328 -0.9809 -0.73144 -0.78382 -0.88347 -0.93806 -0.96722 -0.97288 -0.83772 1.0102 1.2883 0.78986 2.2738 2.7293 1.7632 2.6648 3.4996 2.3039 2.8617 4.002 2.5585 3.7745
2.9023 -0.7797 -0.78295 -0.79255 -1.056 0 -0.90825 -1.0549 -1.0066 -1.0735 -1.0341 -1.0564 142.92 0.73489 1.2024 0.81409 1.4932 2.333 1.5822 2.0931 3.1977 2.1242 0 4.2889 0 0.029738 0.059075 0.026057 0.05199 41.479 -1.042 -1.1271 -0.93139 -0.96407 -0.97204 -1.0038 -1.1527 -0.94788 -0.76385 1.1696 1.4842 0.90985 2.4473 3.005 2.0024 2.8644 3.844 2.5972 3.1248 4.4151 2.9004 4.1293
2.9063 -0.82345 -0.82198 -0.79118 -1.001 0 -0.96429 -1.1185 -0.98123 -1.0976 -1.1378 -1.2081 146.55 0.80757 1.4116 0.91775 1.6177 2.6384 1.7627 2.2531 3.5646 2.368 0 4.6985 0 0.032795 0.064711 0.029328 0.057687 44.183 -1.1271 -1.0971 -1.092 -1.1093 -1.0547 -1.0865 -1.2093 -0.98556 -0.83229 1.2983 1.6417 1.028 2.5957 3.2415 2.2181 3.0386 4.1616 2.8698 3.3673 4.7961 3.2278 4.4699
2.9102 -0.89348 -0.88213 -0.78977 -0.9032 0 -1.0282 -1.0965 -1.0676 -1.1472 -1.1571 -1.2986 150.04 0.85656 1.5222 0.98374 1.7109 2.8161 1.8914 2.3755 3.802 2.5543 0 5.0283 0 0.035525 0.071381 0.034183 0.061494 46.341 -1.248 -0.96772 -1.1948 -1.1605 -1.108 -1.1668 -1.1464 -1.091 -0.98675 1.3945 1.7612 1.1408 2.722 3.4412 2.4066 3.1923 4.4502 3.1167 3.5864 5.1376 3.5323 4.7851
2.9141 -0.96581 -0.94859 -0.84012 -0.87142 0 -1.0906 -1.0044 -1.194 -1.2285 -1.0872 -1.3206 153.39 0.88912 1.5317 1.0197 1.778 2.8602 1.9738 2.4683 3.9087 2.6845 0 5.2805 0 0.037297 0.076412 0.040603 0.064495 48.049 -1.3867 -0.87201 -1.2273 -1.1418 -1.1271 -1.2252 -1.0684 -1.2356 -1.1836 1.4584 1.8458 1.2446 2.8287 3.6077 2.5654 3.3294 4.7061 3.3334 3.7791 5.4319 3.8046 5.0706
2.918 -1.0248 -1.0089 -0.98111 -0.94607 0 -1.1208 -0.91245 -1.2328 -1.3114 -0.99913 -1.2789 156.6 0.91519 1.4955 1.0495 1.8282 2.8372 2.0348 2.5438 3.9493 2.7835 0 5.473 0 0.038163 0.07876 0.047376 0.06825 49.578 -1.4865 -0.88979 -1.1977 -1.1259 -1.12 -1.2572 -1.0879 -1.367 -1.4111 1.4911 1.9004 1.3314 2.9144 3.742 2.6871 3.4484 4.9118 3.5058 3.9326 5.6566 4.0212 5.3293
2.9219 -1.0752 -1.0642 -1.173 -1.0777 0 -1.1155 -0.894 -1.1522 -1.3568 -0.98821 -1.1859 159.67 0.94237 1.4881 1.0947 1.8731 2.8418 2.099 2.6144 4.0069 2.8766 0 5.6223 0 0.038839 0.079931 0.05282 0.073171 51.043 -1.4933 -0.99567 -1.1433 -1.1501 -1.1001 -1.2706 -1.2139 -1.4321 -1.6375 1.5122 1.9463 1.4003 2.9859 3.8569 2.7808 3.5499 5.0638 3.6343 4.0481 5.8159 4.1772 5.5611
2.9258 -1.1301 -1.1257 -1.3081 -1.1786 0 -1.1187 -0.96482 -1.0585 -1.3445 -1.0827 -1.0899 162.61 0.97577 1.5533 1.1554 1.924 2.9329 2.1716 2.6893 4.1268 2.9686 0 5.7395 0 0.039803 0.081838 0.055936 0.07788 52.259 -1.4064 -1.102 -1.1141 -1.1785 -1.0862 -1.274 -1.3363 -1.406 -1.771 1.5352 1.9956 1.4563 3.0513 3.9599 2.8577 3.6369 5.1724 3.7277 4.1365 5.9282 4.285 5.7539
2.9297 -1.1895 -1.2002 -1.3077 -1.1979 0 -1.1834 -1.0747 -1.0817 -1.2864 -1.2088 -1.073 165.39 1.0203 1.6782 1.2121 1.9879 3.0957 2.2386 2.7719 4.2904 3.0472 0 5.8375 0 0.040646 0.084326 0.05701 0.080401 52.983 -1.2893 -1.1473 -1.1387 -1.1554 -1.0983 -1.2689 -1.3386 -1.3093 -1.707 1.5684 2.0545 1.5027 3.1162 4.0545 2.9237 3.7116 5.2449 3.7912 4.2055 6.0048 4.3529 5.8873
2.9336 -1.2355 -1.2754 -1.2093 -1.1597 0 -1.3084 -1.1598 -1.2276 -1.2176 -1.2613 -1.1816 167.98 1.0798 1.8099 1.2483 2.065 3.2582 2.2864 2.8594 4.4365 3.1035 0 5.9323 0 0.040569 0.085503 0.057213 0.080207 53.228 -1.2219 -1.1447 -1.2042 -1.0877 -1.142 -1.2542 -1.2301 -1.1944 -1.43 1.6195 2.1282 1.5438 3.1868 4.1432 2.9846 3.7772 5.2913 3.8312 4.265 6.0591 4.3918 5.9496
2.9375 -1.2505 -1.3229 -1.1398 -1.137 0 -1.4219 -1.1983 -1.3628 -1.1728 -1.2134 -1.3518 170.37 1.1541 1.8996 1.2713 2.1485 3.3505 2.3202 2.9461 4.5114 3.1483 0 6.033 0 0.039525 0.0844 0.057644 0.078968 53.269 -1.234 -1.1525 -1.2698 -1.0562 -1.1963 -1.2349 -1.1463 -1.1103 -1.0618 1.7019 2.2237 1.5869 3.275 4.2292 3.0468 3.8447 5.3344 3.8616 4.3379 6.1149 4.4258 5.9548
2.9414 -1.2397 -1.3209 -1.1897 -1.1873 0 -1.438 -1.2119 -1.3524 -1.1642 -1.1498 -1.4342 172.57 1.2375 1.9411 1.3075 2.2295 3.362 2.3605 3.0279 4.5137 3.2027 0 6.1353 0 0.038556 0.082497 0.058642 0.078995 53.323 -1.2803 -1.2055 -1.3042 -1.132 -1.2263 -1.222 -1.2032 -1.0762 -0.79085 1.8059 2.3333 1.6351 3.3761 4.3184 3.1102 3.9246 5.3959 3.9012 4.4355 6.1888 4.4776 5.9448
2.9453 -1.2313 -1.2784 -1.3189 -1.3006 0 -1.3413 -1.221 -1.2017 -1.1776 -1.1777 -1.3257 174.6 1.3225 1.9754 1.3752 2.304 3.3511 2.4209 3.1053 4.4988 3.2748 0 6.2314 0 0.038772 0.082038 0.059779 0.080868 53.308 -1.2833 -1.2798 -1.3117 -1.2844 -1.2183 -1.2221 -1.3529 -1.0838 -0.73611 1.9277 2.4548 1.6877 3.4861 4.4147 3.173 4.021 5.4824 3.9568 4.5606 6.2858 4.554 5.9743
2.9492 -1.2512 -1.2362 -1.4001 -1.4025 0 -1.2138 -1.2137 -1.0494 -1.1923 -1.3037 -1.0849 176.47 1.4072 2.0589 1.463 2.3762 3.3992 2.4923 3.1834 4.5405 3.3504 0 6.3278 0 0.040079 0.083194 0.060359 0.082899 52.997 -1.2075 -1.3235 -1.3204 -1.3881 -1.1996 -1.2267 -1.4116 -1.1198 -0.86865 2.0626 2.5865 1.7434 3.5998 4.5219 3.2333 4.1364 5.5979 4.033 4.7138 6.4089 4.6587 6.085
2.9531 -1.2961 -1.2376 -1.3574 -1.4103 0 -1.1694 -1.1713 -1.0249 -1.2036 -1.4075 -0.89696 178.16 1.4962 2.2184 1.5401 2.4559 3.5456 2.555 3.2697 4.6762 3.4116 0 6.4505 0 0.041244 0.083813 0.060002 0.083189 52.425 -1.0982 -1.3163 -1.3472 -1.3376 -1.2136 -1.2179 -1.2517 -1.1765 -1.0587 2.2037 2.727 1.799 3.7084 4.6466 3.2874 4.2729 5.7452 4.1344 4.8932 6.562 4.7938 6.2869
2.957 -1.3326 -1.2905 -1.249 -1.3044 0 -1.2498 -1.1125 -1.1255 -1.223 -1.3536 -0.90427 179.65 1.5955 2.4275 1.5904 2.5524 3.756 2.6058 3.3729 4.8784 3.4638 0 6.6276 0 0.041386 0.082289 0.058984 0.082094 52.03 -1.0501 -1.2925 -1.3751 -1.1586 -1.2696 -1.1881 -0.96198 -1.2412 -1.1921 2.3368 2.8708 1.8501 3.8025 4.7883 3.3349 4.4194 5.91 4.2496 5.0807 6.7372 4.9415 6.5568
2.9609 -1.3241 -1.3548 -1.1974 -1.1557 0 -1.3804 -1.0898 -1.2377 -1.2502 -1.1373 -1.074 180.92 1.7063 2.6246 1.6341 2.6691 3.9525 2.6706 3.5011 5.08 3.5392 0 6.8645 0 0.041176 0.079979 0.058187 0.082192 52.313 -1.1319 -1.304 -1.3729 -1.0001 -1.3232 -1.1559 -0.79196 -1.2855 -1.2414 2.4539 3.0117 1.8975 3.884 4.9377 3.3802 4.5636 6.0771 4.3631 5.2607 6.9215 5.0835 6.8542
2.9648 -1.2624 -1.3714 -1.2441 -1.0795 0 -1.4301 -1.1225 -1.2608 -1.2493 -0.91641 -1.2428 181.99 1.8235 2.7625 1.7089 2.8032 4.0824 2.7809 3.6584 5.2348 3.6658 0 7.1382 0 0.042198 0.079764 0.058625 0.085566 53.264 -1.3301 -1.3622 -1.3352 -1.0047 -1.3194 -1.1551 -0.91608 -1.2795 -1.2406 2.5503 3.1449 1.9426 3.9559 5.0882 3.4268 4.699 6.2395 4.4657 5.4255 7.1078 5.209 7.1401
2.9688 -1.1747 -1.3104 -1.2961 -1.1429 0 -1.3246 -1.1392 -1.1865 -1.165 -0.88677 -1.2885 182.9 1.9411 2.8505 1.8274 2.9474 4.1683 2.936 3.8382 5.3629 3.832 0 7.4164 0 0.044974 0.082088 0.060712 0.091354 54.15 -1.553 -1.4206 -1.2985 -1.178 -1.2589 -1.2017 -1.249 -1.2254 -1.2168 2.622 3.2656 1.9878 4.0223 5.2324 3.4784 4.8198 6.3915 4.549 5.5683 7.2883 5.3082 7.3901
2.9727 -1.1028 -1.1963 -1.2323 -1.2978 0 -1.108 -1.0122 -1.0576 -0.98136 -1.1105 -1.2354 183.64 2.0554 2.9515 1.9558 3.0906 4.292 3.0916 4.0189 5.5355 3.9853 0 7.6815 0 0.047893 0.083326 0.063832 0.096492 53.913 -1.6862 -1.4165 -1.3064 -1.3815 -1.2123 -1.2676 -1.5073 -1.1675 -1.169 2.6622 3.3627 2.0407 4.0944 5.3557 3.5437 4.9184 6.5285 4.5993 5.6795 7.447 5.3634 7.5954
2.9766 -1.0737 -1.09 -1.0565 -1.4033 0 -0.90005 -0.67836 -0.88416 -0.77106 -1.4553 -1.1793 184.21 2.1613 3.1306 2.0418 3.2171 4.5231 3.1956 4.1683 5.8075 4.076 0 7.9351 0 0.048482 0.07908 0.066796 0.099036 51.893 -1.6562 -1.3322 -1.3535 -1.4523 -1.254 -1.2923 -1.4663 -1.1569 -1.1075 2.689 3.4425 2.1033 4.179 5.4625 3.6213 5.0065 6.6617 4.6321 5.7742 7.584 5.391 7.7592
2.9805 -1.0864 -1.0419 -0.91917 -1.3319 0 -0.79327 -0.23652 -0.64042 -0.67551 -1.6998 -1.1362 184.61 2.2471 3.3948 2.0692 3.308 4.8504 3.2403 4.2585 6.1565 4.1054 0 8.1839 0 0.045899 0.069242 0.069054 0.10043 48.353 -1.4672 -1.2157 -1.3691 -1.3364 -1.3778 -1.2305 -1.1585 -1.1985 -1.0853 2.7129 3.5109 2.1743 4.2761 5.5606 3.7085 5.0911 6.7986 4.6593 5.8606 7.7037 5.4027 7.8927
2.9844 -1.119 -1.0573 -0.96653 -1.0764 0 -0.78764 0.087388 -0.35384 -0.81176 -1.7096 -1.0167 184.84 2.2954 3.6764 2.0826 3.3499 5.1808 3.2803 4.2838 6.4915 4.1332 0 8.4284 0 0.042033 0.05909 0.071613 0.10406 44.444 -1.1976 -1.1433 -1.2707 -1.1165 -1.4849 -1.0982 -0.82541 -1.2373 -1.1587 2.7431 3.574 2.2516 4.3842 5.6579 3.8026 5.1775 6.945 4.6915 5.9452 7.8118 5.4095 8.0131
2.9883 -1.1445 -1.0992 -1.1732 -0.76662 0 -0.81509 0.096474 -0.16342 -1.1754 -1.5297 -0.77982 184.94 2.2965 3.8839 2.1523 3.3461 5.4146 3.3895 4.2673 6.7312 4.2313 0 8.6706 0 0.039931 0.054773 0.076491 0.11156 41.669 -0.96562 -1.1563 -1.0472 -0.92675 -1.4679 -0.97072 -0.68134 -1.209 -1.3053 2.7913 3.6405 2.3303 4.4991 5.7681 3.899 5.2722 7.109 4.7446 6.0354 7.9193 5.4279 8.1376
2.9922 -1.1412 -1.1198 -1.3432 -0.57427 0 -0.81813 -0.22902 -0.23927 -1.6244 -1.3275 -0.57973 184.92 2.2614 3.9816 2.3086 3.3213 5.5356 3.595 4.2505 6.8849 4.4253 0 8.9291 0 0.041105 0.057751 0.084805 0.12088 41.129 -0.87564 -1.2279 -0.79281 -0.84428 -1.3132 -0.92936 -0.73508 -1.1078 -1.4018 2.8633 3.7208 2.3987 4.6072 5.9063 3.9884 5.3748 7.2912 4.8322 6.1333 8.0483 5.4792 8.2757
2.9961 -1.0956 -1.0903 -1.2916 -0.58281 0 -0.79972 -0.71997 -0.61608 -1.9662 -1.2497 -0.68733 184.74 2.2213 4.0279 2.5085 3.3112 5.6335 3.8478 4.2694 7.055 4.6739 0 9.2322 0 0.044386 0.064031 0.095161 0.12836 42.898 -0.96161 -1.2845 -0.64699 -0.85451 -1.1177 -0.99791 -0.83279 -1.0023 -1.3159 2.9442 3.8102 2.4522 4.6989 6.0622 4.0668 5.4748 7.4768 4.9415 6.2296 8.2015 5.5597 8.4233
3 -1.0059 -1.0093 -1.0259 -0.73143 0 -0.80071 -1.1471 -1.1143 -2.0782 -1.3187 -1.2102 184.39 2.2089 4.1296 2.6695 3.3411 5.8289 4.0598 4.3342 7.3463 4.9039 0 9.5853 0 0.047358 0.068713 0.10413 0.13242 45.868 -1.1577 -1.2584 -0.68437 -0.89796 -1.0023 -1.1253 -0.84905 -0.97811 -1.0452 3.0225 3.9022 2.4884 4.7681 6.2239 4.1307 5.5632 7.6529 5.0612 6.3149 8.3739 5.6637 8.5665
3.0039 -0.88576 -0.89414 -0.73753 -0.87575 0 -0.83871 -1.3721 -1.454 -1.9689 -1.4406 -1.8978 183.84 2.2341 4.3431 2.7371 3.4068 6.1562 4.1718 4.4236 7.7554 5.0632 0 9.9384 0 0.048666 0.07063 0.10876 0.13487 48.236 -1.326 -1.1308 -0.84934 -0.93244 -1.0062 -1.2299 -0.8097 -1.0642 -0.76361 3.0851 3.9879 2.5064 4.8093 6.3756 4.1772 5.6301 7.8048 5.1774 6.3787 8.5553 5.7821 8.6895
3.0078 -0.76392 -0.77102 -0.61495 -0.90541 0 -0.8776 -1.3987 -1.4709 -1.7381 -1.4936 -2.2849 183.15 2.2761 4.6068 2.7244 3.4735 6.5075 4.1908 4.497 8.1406 5.146 0 10.194 0 0.048806 0.072138 0.10897 0.13849 48.504 -1.3393 -0.93748 -0.99678 -0.94974 -1.0658 -1.2638 -0.82796 -1.2136 -0.70689 3.1027 4.0429 2.5041 4.8077 6.4731 4.1963 5.6505 7.8914 5.2552 6.3919 8.7052 5.8867 8.7789
3.0117 -0.67246 -0.66975 -0.67161 -0.8154 0 -0.85854 -1.311 -1.2312 -1.4861 -1.4151 -2.0911 182.37 2.2986 4.7732 2.6869 3.4961 6.6948 4.1655 4.5144 8.3101 5.173 0 10.261 0 0.048837 0.074898 0.10737 0.14368 46.387 -1.1684 -0.74116 -1.0058 -0.94985 -1.0886 -1.2406 -0.94746 -1.3523 -0.97957 3.0718 4.054 2.4911 4.7684 6.4899 4.1876 5.6201 7.893 5.2728 6.3449 8.7721 5.9422 8.8185
3.0156 -0.62978 -0.61717 -0.76056 -0.68079 0 -0.75823 -1.1828 -0.9429 -1.2562 -1.2293 -1.4961 181.52 2.2766 4.7223 2.6654 3.4466 6.5912 4.1304 4.4549 8.1626 5.1552 0 10.111 0 0.048707 0.077005 0.10671 0.14789 42.926 -0.90601 -0.5948 -0.86865 -0.91972 -1.0392 -1.2025 -1.0774 -1.4364 -1.451 3.0019 4.0214 2.4711 4.6961 6.4229 4.1502 5.5413 7.8052 5.2265 6.2377 8.7305 5.9322 8.7805
3.0195 -0.63071 -0.62376 -0.74562 -0.57715 0 -0.61544 -1.0462 -0.76377 -1.0467 -1.0156 -0.99469 180.59 2.2122 4.466 2.6519 3.3302 6.2356 4.0761 4.3236 7.7638 5.0799 0 9.7917 0 0.047073 0.074823 0.10719 0.14838 39.622 -0.69844 -0.51837 -0.68299 -0.84516 -0.95077 -1.1664 -1.0868 -1.4573 -1.8353 2.9016 3.9463 2.4451 4.5926 6.2707 4.0819 5.4143 7.6226 5.1134 6.0693 8.5608 5.8433 8.6283
3.0234 -0.65256 -0.67258 -0.6395 -0.52861 0 -0.50259 -0.9184 -0.69856 -0.85931 -0.85274 -0.94525 179.54 2.1292 4.1495 2.6117 3.1794 5.8104 3.9707 4.1458 7.2955 4.9293 0 9.383 0 0.042658 0.067165 0.10656 0.14491 37.248 -0.63595 -0.49978 -0.56389 -0.73681 -0.86663 -1.1028 -0.9448 -1.403 -1.8902 2.7844 3.8318 2.4118 4.459 6.0344 3.9779 5.2384 7.3377 4.9312 5.8378 8.2397 5.6599 8.3339
3.0273 -0.67182 -0.72501 -0.56872 -0.52071 0 -0.47283 -0.82897 -0.66444 -0.72285 -0.77648 -1.2426 178.37 2.0532 3.9431 2.5283 3.0316 5.5052 3.8035 3.9525 6.9167 4.7067 0 8.9356 0 0.035568 0.056772 0.10274 0.13957 35.366 -0.68942 -0.51467 -0.55959 -0.63342 -0.79012 -0.97101 -0.75091 -1.2384 -1.5712 2.6772 3.6916 2.362 4.2968 5.732 3.8302 5.0136 6.9501 4.6863 5.547 7.7588 5.3708 7.8983
3.0313 -0.67767 -0.74462 -0.61945 -0.54286 0 -0.52942 -0.80368 -0.62077 -0.66879 -0.76799 -1.437 177.09 1.9946 3.9098 2.4233 2.9067 5.3736 3.6023 3.7641 6.6519 4.4415 0 8.4486 0 0.027274 0.047484 0.096243 0.13421 32.982 -0.74465 -0.54873 -0.63761 -0.57479 -0.7002 -0.77186 -0.63094 -0.94387 -1.0296 2.5905 3.548 2.2933 4.1198 5.4109 3.6537 4.762 6.5141 4.4149 5.2304 7.2066 5.0271 7.3573
3.0352 -0.6732 -0.72146 -0.74081 -0.60287 0 -0.63496 -0.82984 -0.60794 -0.69011 -0.77357 -1.1779 175.74 1.9473 3.9617 2.333 2.8004 5.3035 3.4084 3.5829 6.3952 4.1684 0 7.8993 0 0.019558 0.040588 0.089842 0.12873 29.693 -0.70048 -0.60417 -0.73424 -0.57216 -0.60395 -0.56537 -0.61849 -0.57115 -0.48432 2.5243 3.4074 2.2043 3.9328 5.0875 3.4546 4.4918 6.0525 4.1309 4.9022 6.6237 4.6518 6.7661
3.0391 -0.66705 -0.67592 -0.80581 -0.70014 0 -0.74049 -0.85301 -0.66519 -0.73051 -0.74288 -0.54438 174.33 1.8986 3.9405 2.2702 2.6939 5.1221 3.2397 3.3984 6.0201 3.9058 0 7.2927 0 0.013629 0.034559 0.085849 0.1221 26.172 -0.5443 -0.68427 -0.80645 -0.60473 -0.55045 -0.43075 -0.64421 -0.24401 -0.089938 2.4755 3.2749 2.0953 3.7405 4.7754 3.2398 4.2117 5.5886 3.8472 4.5764 6.0501 4.2686 6.1784
3.043 -0.66533 -0.63989 -0.75169 -0.7985 0 -0.80695 -0.81756 -0.74436 -0.71787 -0.66053 0.0497 172.83 1.8404 3.754 2.215 2.5719 4.749 3.0815 3.2034 5.5011 3.6535 0 6.6822 0 0.010024 0.02807 0.08388 0.11449 23.527 -0.34654 -0.77057 -0.84036 -0.64052 -0.57867 -0.40418 -0.62652 -0.079837 0.10621 2.433 3.1533 1.9686 3.5492 4.4893 3.021 3.9364 5.1593 3.5824 4.2759 5.5482 3.9153 5.6371
3.0469 -0.66983 -0.6332 -0.64151 -0.84012 0 -0.81184 -0.71087 -0.73638 -0.61328 -0.54872 0.25474 171.18 1.7734 3.4531 2.1416 2.4346 4.2694 2.9124 3.0063 4.9468 3.4099 0 6.145 0 0.0088215 0.02225 0.081518 0.10781 22.2 -0.19266 -0.81924 -0.82799 -0.6564 -0.65702 -0.44941 -0.55306 -0.09968 0.12641 2.3773 3.0383 1.8432 3.3663 4.228 2.8167 3.6856 4.7906 3.3489 4.017 5.1457 3.6197 5.1784
3.0508 -0.68036 -0.65495 -0.58715 -0.79274 0 -0.75224 -0.56777 -0.58763 -0.436 -0.44128 0.082473 169.4 1.7033 3.1866 2.0479 2.2964 3.8675 2.7343 2.8287 4.5217 3.1867 0 5.7358 0 0.0095815 0.0194 0.077113 0.10381 21.571 -0.1211 -0.78905 -0.75622 -0.6416 -0.69216 -0.48647 -0.47171 -0.21477 0.016044 2.3046 2.9283 1.7324 3.1958 3.9879 2.6359 3.4683 4.4836 3.1487 3.8009 4.8287 3.3819 4.8346
3.0547 -0.69618 -0.69186 -0.62908 -0.68179 0 -0.65023 -0.43742 -0.37217 -0.24952 -0.35618 -0.16748 167.5 1.6373 3.0754 1.9581 2.1755 3.6807 2.5752 2.6911 4.3226 3.0059 0 5.4613 0 0.011224 0.019931 0.071675 0.10225 20.662 -0.11531 -0.68188 -0.62764 -0.59313 -0.61114 -0.45244 -0.42141 -0.30472 -0.16627 2.2158 2.8255 1.6455 3.0424 3.7717 2.4853 3.2921 4.2415 2.9859 3.6305 4.5908 3.2034 4.623
3.0586 -0.71467 -0.73 -0.70608 -0.57349 0 -0.55144 -0.352 -0.23225 -0.12388 -0.2949 -0.22988 165.51 1.5813 3.1177 1.8968 2.0849 3.6956 2.4654 2.599 4.311 2.8833 0 5.2913 0 0.012458 0.021483 0.067854 0.10126 19.19 -0.1385 -0.55662 -0.48532 -0.51841 -0.43657 -0.34462 -0.39293 -0.31109 -0.34027 2.1152 2.734 1.591 2.9117 3.5847 2.3719 3.1645 4.0663 2.8646 3.5084 4.4225 3.0833 4.5284
3.0625 -0.73054 -0.75872 -0.73681 -0.52597 0 -0.50625 -0.32347 -0.24726 -0.10012 -0.26506 -0.099197 163.46 1.5406 3.2009 1.8668 2.0292 3.7727 2.4138 2.5443 4.3536 2.8195 0 5.1928 0 0.012699 0.021429 0.067144 0.099586 17.871 -0.16575 -0.49465 -0.40204 -0.44286 -0.27533 -0.21622 -0.3584 -0.25986 -0.41989 2.0234 2.6736 1.5833 2.8249 3.46 2.3138 3.1068 3.9771 2.8047 3.4503 4.3304 3.0309 4.5035
3.0664 -0.73812 -0.76916 -0.71014 -0.55439 0 -0.54044 -0.35505 -0.37017 -0.17387 -0.292 0.038826 161.31 1.5196 3.2072 1.8543 2.0094 3.7737 2.41 2.5197 4.3367 2.8045 0 5.1565 0 0.012556 0.01972 0.068367 0.097869 17.69 -0.188 -0.53908 -0.43136 -0.40544 -0.22868 -0.13587 -0.32113 -0.20619 -0.35881 1.957 2.6465 1.6009 2.7799 3.4002 2.295 3.0972 3.9502 2.7913 3.4385 4.2984 3.0234 4.4981
3.0703 -0.73558 -0.75664 -0.68309 -0.63489 0 -0.63756 -0.44062 -0.49252 -0.30212 -0.39453 0.041134 159.04 1.5206 3.1177 1.85 2.0274 3.6822 2.4419 2.5317 4.2618 2.8321 0 5.2007 0 0.013186 0.018692 0.069001 0.097539 18.939 -0.20164 -0.65911 -0.56312 -0.43495 -0.3118 -0.14534 -0.32006 -0.1741 -0.18654 1.9229 2.6552 1.6354 2.7811 3.413 2.3132 3.1329 3.9881 2.8241 3.474 4.3389 3.0618 4.4975
3.0742 -0.72682 -0.72738 -0.70016 -0.72992 0 -0.7484 -0.55203 -0.5576 -0.42806 -0.54569 -0.064248 156.65 1.5433 3.0259 1.8611 2.0847 3.6159 2.5083 2.5965 4.2439 2.9045 0 5.3548 0 0.01506 0.020214 0.067862 0.098811 21.034 -0.20852 -0.77297 -0.72656 -0.52545 -0.45695 -0.24253 -0.38554 -0.15648 0.002107 1.9256 2.7001 1.6786 2.8312 3.5028 2.3657 3.2113 4.0935 2.9023 3.5582 4.4646 3.1483 4.5389
3.0781 -0.7189 -0.69949 -0.73683 -0.80479 0 -0.82063 -0.64165 -0.59703 -0.51254 -0.66946 -0.16487 154.14 1.5839 3.0531 1.8994 2.1771 3.7222 2.6111 2.7223 4.4152 3.0263 0 5.6384 0 0.017467 0.02375 0.066278 0.10038 23.194 -0.22623 -0.81155 -0.83969 -0.63623 -0.58564 -0.39186 -0.50217 -0.16127 0.097396 1.9713 2.7825 1.7216 2.9401 3.6813 2.4544 3.338 4.2847 3.0313 3.7029 4.7114 3.2981 4.6853
3.082 -0.71675 -0.6912 -0.73339 -0.82968 0 -0.82608 -0.67369 -0.66234 -0.55444 -0.69531 -0.22465 151.53 1.6357 3.2399 1.9625 2.2912 4.0459 2.7432 2.8945 4.8107 3.1946 0 6.0456 0 0.019342 0.027559 0.066624 0.10127 25.185 -0.2867 -0.76786 -0.86132 -0.72012 -0.67028 -0.54762 -0.62083 -0.23379 0.025689 2.0487 2.8892 1.7623 3.1 3.9287 2.5752 3.5145 4.5642 3.206 3.9095 5.0852 3.5165 4.9796
3.0859 -0.71957 -0.7047 -0.67379 -0.78593 0 -0.77002 -0.65777 -0.74406 -0.58564 -0.62749 -0.32154 148.84 1.6899 3.5076 2.0323 2.409 4.4814 2.8878 3.0815 5.3296 3.3973 0 6.5429 0 0.020481 0.031238 0.069947 0.1024 27.333 -0.41294 -0.69199 -0.80469 -0.75509 -0.72934 -0.67448 -0.70132 -0.41695 -0.22692 2.1426 3.0067 1.807 3.2908 4.2125 2.72 3.7317 4.9078 3.4126 4.1615 5.5424 3.7861 5.4136
3.0898 -0.72149 -0.7226 -0.61226 -0.68548 0 -0.68372 -0.6441 -0.77748 -0.64272 -0.55557 -0.53662 146.05 1.7387 3.7205 2.093 2.5176 4.8513 3.0326 3.2547 5.8063 3.6205 0 7.0795 0 0.021779 0.036202 0.075157 0.10595 29.915 -0.59484 -0.64241 -0.71234 -0.75154 -0.779 -0.75821 -0.73736 -0.69079 -0.61394 2.2467 3.1305 1.8614 3.5024 4.5177 2.8863 3.9858 5.3022 3.6453 4.4495 6.0558 4.0963 5.9337
3.0938 -0.71611 -0.72331 -0.61475 -0.58179 0 -0.61012 -0.67711 -0.72656 -0.73692 -0.58226 -0.84478 143.16 1.7795 3.796 2.147 2.6167 5.0442 3.1789 3.4068 6.1336 3.8545 0 7.6056 0 0.024218 0.043463 0.080392 0.1128 32.688 -0.79288 -0.64139 -0.6252 -0.7338 -0.80658 -0.80584 -0.74634 -0.96449 -1.0368 2.3553 3.2568 1.9316 3.7239 4.8299 3.0714 4.271 5.7307 3.8973 4.7616 6.5924 4.4337 6.4724
3.0977 -0.70169 -0.70153 -0.6832 -0.54498 0 -0.58727 -0.75267 -0.64354 -0.84745 -0.72936 -1.1366 140.16 1.8172 3.7695 2.2094 2.7148 5.0996 3.3341 3.5498 6.3358 4.0902 0 8.0887 0 0.02779 0.051638 0.084804 0.12126 35.103 -0.96938 -0.6716 -0.57174 -0.71954 -0.79466 -0.8375 -0.74883 -1.1399 -1.3671 2.4617 3.3846 2.0286 3.9356 5.1282 3.2712 4.5695 6.1553 4.1551 5.0694 7.0796 4.7652 6.9744
3.1016 -0.68307 -0.6732 -0.7502 -0.6088 0 -0.63033 -0.8255 -0.62973 -0.94307 -0.91389 -1.3307 137.04 1.8603 3.7607 2.2872 2.8198 5.1665 3.4946 3.6966 6.532 4.3124 0 8.515 0 0.031551 0.057917 0.088829 0.12838 36.9 -1.1137 -0.70618 -0.57192 -0.7169 -0.75998 -0.87426 -0.76365 -1.1869 -1.4971 2.5604 3.5121 2.138 4.124 5.4034 3.4686 4.8438 6.534 4.3968 5.3415 7.478 5.056 7.4025
3.1055 -0.66867 -0.65973 -0.74989 -0.73602 0 -0.7187 -0.85975 -0.73607 -1.0106 -1.0226 -1.4333 133.8 1.914 3.8716 2.368 2.9289 5.3728 3.6405 3.8449 6.8191 4.4986 0 8.8766 0 0.034625 0.060958 0.092946 0.13252 38.329 -1.2332 -0.73533 -0.6347 -0.73435 -0.75362 -0.92795 -0.81004 -1.1569 -1.4061 2.6467 3.6349 2.2476 4.2827 5.6493 3.6525 5.0723 6.8468 4.609 5.5631 7.777 5.2908 7.7316
3.1094 -0.66446 -0.66751 -0.68589 -0.84193 0 -0.80201 -0.86699 -0.91009 -1.063 -1.0141 -1.4825 130.45 1.9747 4.0993 2.4298 3.0297 5.7122 3.7499 3.9766 7.1775 4.6305 0 9.1559 0 0.036919 0.062188 0.096621 0.13432 39.754 -1.3233 -0.76387 -0.74385 -0.78294 -0.81629 -0.99801 -0.89584 -1.1265 -1.1908 2.7156 3.7474 2.3456 4.4061 5.8584 3.8124 5.2371 7.0781 4.7797 5.7236 7.9717 5.4581 7.9475
3.1133 -0.66988 -0.68333 -0.62349 -0.86137 0 -0.83028 -0.88873 -1.0441 -1.119 -0.9493 -1.4667 127.01 2.0312 4.3361 2.4631 3.1083 6.0433 3.817 4.0711 7.4782 4.7053 0 9.3251 0 0.038782 0.063857 0.098741 0.13533 41.101 -1.3552 -0.7906 -0.852 -0.86337 -0.93584 -1.0747 -0.99798 -1.1325 -1.0135 2.7575 3.8376 2.4136 4.4839 6.0143 3.931 5.3111 7.2038 4.8893 5.8072 8.0556 5.5413 8.0527
3.1172 -0.67934 -0.68906 -0.61966 -0.7992 0 -0.79048 -0.94318 -1.0712 -1.1762 -0.92093 -1.3379 123.48 2.0719 4.4532 2.4778 3.1575 6.1999 3.8532 4.1184 7.5866 4.7364 0 9.3647 0 0.040225 0.066248 0.098934 0.13618 41.842 -1.3037 -0.79913 -0.90246 -0.95338 -1.0521 -1.144 -1.0674 -1.16 -0.99172 2.7637 3.8858 2.4345 4.5097 6.0925 3.9892 5.2848 7.2165 4.9219 5.8157 8.0499 5.5415 8.0682
3.1211 -0.68792 -0.67935 -0.66887 -0.71756 0 -0.71839 -0.99726 -1.0104 -1.2042 -0.95857 -1.1088 119.87 2.0919 4.3991 2.4898 3.1759 6.12 3.8704 4.12 7.4718 4.7403 0 9.2842 0 0.04081 0.06749 0.098152 0.13647 41.529 -1.1862 -0.77333 -0.8691 -1.0146 -1.1034 -1.1891 -1.0692 -1.179 -1.1122 2.7451 3.8949 2.422 4.4981 6.1007 3.9979 5.199 7.1555 4.8981 5.7817 7.9963 5.493 8.0225
3.125 -0.6952 -0.66485 -0.71784 -0.67554 0 -0.6706 -0.99746 -0.92737 -1.1679 -1.0054 -0.90459 116.17 2.0932 4.2348 2.5014 3.1632 5.8889 3.8639 4.0825 7.23 4.722 0 9.123 0 0.040385 0.06612 0.097775 0.13604 40.276 -1.0652 -0.71993 -0.77986 -1.0171 -1.068 -1.1915 -1.019 -1.1773 -1.2488 2.7084 3.8666 2.3853 4.455 6.0387 3.9607 5.0734 7.0344 4.8261 5.7175 7.9043 5.4079 7.9346
3.1289 -0.70273 -0.6597 -0.72401 -0.68167 0 -0.67784 -0.92639 -0.8634 -1.0604 -0.98646 -0.87635 112.35 2.0794 4.0791 2.4992 3.1167 5.6634 3.8171 4.0107 7.0033 4.6713 0 8.9269 0 0.039605 0.063083 0.09824 0.13573 38.633 -1.0023 -0.67123 -0.69795 -0.95849 -0.96701 -1.1352 -0.96749 -1.1558 -1.2719 2.6616 3.805 2.3356 4.3868 5.9093 3.8831 4.9286 6.8669 4.7155 5.6343 7.7802 5.2979 7.8064
3.1328 -0.70812 -0.66768 -0.69152 -0.70168 0 -0.72096 -0.82264 -0.81101 -0.91573 -0.89073 -1.0481 108.42 2.0507 4.0139 2.4695 3.0358 5.5449 3.7213 3.9089 6.866 4.5748 0 8.7153 0 0.039401 0.060505 0.098693 0.13626 36.999 -1.005 -0.66094 -0.673 -0.86101 -0.83758 -1.0158 -0.94072 -1.1033 -1.1532 2.6195 3.7181 2.2936 4.3012 5.7113 3.7695 4.7924 6.6613 4.5759 5.5373 7.6089 5.169 7.6291
3.1367 -0.70388 -0.68015 -0.65421 -0.70414 0 -0.75121 -0.74225 -0.74761 -0.78856 -0.78041 -1.263 104.39 2.0062 4.0256 2.4138 2.9284 5.5059 3.5884 3.7838 6.7727 4.4288 0 8.4693 0 0.039896 0.058751 0.097941 0.13681 35.239 -1.0189 -0.69471 -0.703 -0.75194 -0.71131 -0.84996 -0.90331 -0.99756 -0.97383 2.5892 3.6281 2.2698 4.2115 5.4825 3.6403 4.672 6.4327 4.4257 5.4222 7.3823 5.0231 7.3943
3.1406 -0.68473 -0.68502 -0.63611 -0.69109 0 -0.735 -0.70462 -0.67579 -0.71503 -0.72097 -1.3035 100.28 1.9486 4.0263 2.3473 2.8111 5.4267 3.4431 3.6434 6.6081 4.2439 0 8.1506 0 0.040102 0.055575 0.095561 0.13533 32.942 -0.97558 -0.74266 -0.73931 -0.65095 -0.61158 -0.67518 -0.79664 -0.83611 -0.83555 2.565 3.5404 2.2581 4.1192 5.2417 3.5024 4.5558 6.1826 4.2679 5.2793 7.0978 4.8554 7.097
3.1445 -0.65636 -0.67648 -0.63536 -0.68456 0 -0.68029 -0.68144 -0.62174 -0.68703 -0.71176 -1.0764 96.081 1.8868 3.9326 2.2834 2.6999 5.2056 3.301 3.493 6.2894 4.0365 0 7.7378 0 0.038896 0.048739 0.09202 0.13063 29.995 -0.84771 -0.76118 -0.72902 -0.5732 -0.55665 -0.53678 -0.61851 -0.65895 -0.76708 2.5389 3.4558 2.2504 4.022 4.9996 3.3587 4.4313 5.9104 4.1021 5.0997 6.7539 4.6606 6.7345
3.1484 -0.63419 -0.65775 -0.63933 -0.69207 0 -0.62205 -0.63698 -0.60103 -0.66132 -0.69179 -0.68481 91.769 1.8313 3.7348 2.2228 2.6003 4.8479 3.1604 3.3347 5.8393 3.8195 0 7.2506 0 0.036248 0.039078 0.087906 0.12387 26.858 -0.6636 -0.7259 -0.65804 -0.53501 -0.55195 -0.4664 -0.45238 -0.52543 -0.71214 2.4972 3.3704 2.2322 3.9133 4.7661 3.2101 4.2784 5.6125 3.9245 4.8706 6.3504 4.431 6.3106
3.1523 -0.6293 -0.63747 -0.64159 -0.69466 0 -0.58591 -0.57134 -0.59852 -0.59738 -0.61095 -0.32463 87.34 1.7868 3.5038 2.1584 2.5066 4.4647 3.0129 3.1717 5.3722 3.6013 0 6.7452 0 0.033274 0.030212 0.083356 0.11757 24.207 -0.47456 -0.64983 -0.56051 -0.54532 -0.57877 -0.46423 -0.39926 -0.4621 -0.59932 2.4116 3.2668 2.1739 3.773 4.5457 3.0545 4.0669 5.2896 3.7275 4.5837 5.908 4.1637 5.849
3.1563 -0.63477 -0.62432 -0.63909 -0.67011 0 -0.56839 -0.51804 -0.58597 -0.49297 -0.48694 -0.11929 82.81 1.7494 3.3343 2.0891 2.4107 4.1871 2.863 3.0137 5.0122 3.3926 0 6.2862 0 0.031042 0.025012 0.07834 0.11318 22.361 -0.31603 -0.57403 -0.4902 -0.58803 -0.59954 -0.49645 -0.47444 -0.43624 -0.41544 2.2887 3.1412 2.0781 3.6008 4.3324 2.896 3.8155 4.9628 3.5198 4.2742 5.4734 3.8852 5.4
3.1602 -0.62845 -0.62178 -0.62269 -0.62143 0 -0.5509 -0.50208 -0.5523 -0.38666 -0.38749 -0.05238 78.203 1.7112 3.2742 2.025 2.3134 4.0698 2.7312 2.8744 4.8107 3.2105 0 5.9163 0 0.029518 0.022868 0.073302 0.10993 21.049 -0.1989 -0.53853 -0.47959 -0.61972 -0.58307 -0.51205 -0.58031 -0.38714 -0.21278 2.1375 2.9965 1.9516 3.3991 4.1266 2.7399 3.5411 4.6478 3.3102 3.9644 5.0725 3.6134 5.0251
3.1641 -0.59356 -0.62421 -0.5841 -0.57569 0 -0.52736 -0.50902 -0.50913 -0.32334 -0.36043 -0.038384 73.528 1.6685 3.2934 1.9776 2.2248 4.0588 2.6375 2.7632 4.7218 3.0732 0 5.645 0 0.02786 0.020912 0.069221 0.10633 19.746 -0.12628 -0.55375 -0.51802 -0.597 -0.52684 -0.47168 -0.59304 -0.28636 -0.05726 1.9717 2.8389 1.805 3.1742 3.9305 2.5926 3.2644 4.3611 3.1094 3.6781 4.7296 3.3669 4.7658
3.168 -0.53794 -0.61754 -0.53469 -0.55467 0 -0.51258 -0.5006 -0.46883 -0.31273 -0.38798 -0.029776 68.771 1.6249 3.3137 1.9492 2.1553 4.0425 2.583 2.6784 4.6495 2.9878 0 5.4571 0 0.02565 0.017659 0.066918 0.10235 18.178 -0.10431 -0.59168 -0.56284 -0.5143 -0.45343 -0.37214 -0.47868 -0.16627 0.01901 1.8253 2.6904 1.6653 2.9458 3.7575 2.4719 3.0321 4.1399 2.9442 3.4627 4.4918 3.185 4.6204
3.1719 -0.49055 -0.5883 -0.50639 -0.55125 0 -0.52288 -0.45735 -0.42728 -0.31995 -0.41071 -0.04477 63.914 1.5875 3.271 1.9307 2.1056 3.9412 2.5502 2.611 4.5245 2.9438 0 5.332 0 0.023531 0.014642 0.066374 0.099673 16.547 -0.13117 -0.60395 -0.57258 -0.4143 -0.38643 -0.24993 -0.32033 -0.089662 0.018292 1.7385 2.5852 1.5678 2.7537 3.6252 2.3902 2.8822 4.0007 2.8345 3.3391 4.3621 3.0832 4.5512
3.1758 -0.47539 -0.53682 -0.52151 -0.53794 0 -0.55222 -0.39914 -0.37501 -0.30019 -0.39025 -0.1092 58.958 1.5606 3.1635 1.9129 2.068 3.7651 2.5204 2.555 4.3552 2.9203 0 5.2588 0 0.022474 0.014202 0.066819 0.099624 15.318 -0.18347 -0.55662 -0.53667 -0.35548 -0.334 -0.15935 -0.23139 -0.093122 -0.049471 1.7171 2.5334 1.519 2.6164 3.5387 2.345 2.8121 3.9341 2.7783 3.293 4.317 3.0494 4.5162
3.1797 -0.48766 -0.4821 -0.56085 -0.49652 0 -0.57219 -0.36209 -0.32096 -0.24617 -0.34276 -0.20154 53.923 1.5431 3.0498 1.895 2.0365 3.6029 2.4917 2.5149 4.2175 2.9017 0 5.2392 0 0.022581 0.01628 0.067451 0.10132 14.852 -0.22586 -0.45788 -0.48026 -0.36392 -0.29632 -0.13867 -0.24951 -0.15964 -0.17394 1.7609 2.5392 1.5195 2.545 3.5014 2.3335 2.8167 3.9339 2.7728 3.3136 4.3431 3.0749 4.4958
3.1836 -0.49694 -0.44911 -0.5716 -0.43567 0 -0.55678 -0.36113 -0.29481 -0.201 -0.31346 -0.26914 48.83 1.5317 3.0041 1.8832 2.0145 3.5525 2.4775 2.5016 4.1939 2.8879 0 5.2791 0 0.022907 0.018289 0.067938 0.10234 15.188 -0.24008 -0.35589 -0.44135 -0.41461 -0.28235 -0.18807 -0.31916 -0.2411 -0.32325 1.8634 2.6021 1.5646 2.5479 3.5144 2.3501 2.8845 3.9902 2.8118 3.3844 4.4231 3.1465 4.493
3.1875 -0.47595 -0.44621 -0.51675 -0.38013 0 -0.50576 -0.38055 -0.31931 -0.21933 -0.32716 -0.28762 43.678 1.5248 3.06 1.8817 2.012 3.6488 2.4901 2.5206 4.3084 2.8913 0 5.3773 0 0.022537 0.018205 0.068269 0.10131 16.064 -0.24175 -0.30425 -0.43816 -0.45956 -0.30905 -0.27466 -0.36813 -0.30131 -0.43453 1.9936 2.7043 1.6301 2.6282 3.5725 2.3775 2.9822 4.0822 2.877 3.4707 4.5301 3.236 4.514
3.1914 -0.42633 -0.45405 -0.41666 -0.34694 0 -0.44265 -0.39893 -0.3825 -0.31173 -0.36907 -0.28642 38.451 1.5235 3.1857 1.8878 2.0339 3.8389 2.5271 2.5648 4.5045 2.9215 0 5.5183 0 0.021614 0.017011 0.068345 0.099338 17.067 -0.26332 -0.32016 -0.45351 -0.47301 -0.37973 -0.35847 -0.38286 -0.33751 -0.45039 2.1014 2.7976 1.678 2.7299 3.6382 2.3941 3.0639 4.1724 2.9355 3.5381 4.6313 3.3117 4.5558
3.1953 -0.3752 -0.43981 -0.33454 -0.33521 0 -0.39082 -0.41368 -0.44314 -0.42817 -0.4086 -0.31186 33.135 1.528 3.306 1.8954 2.0722 4.0195 2.573 2.6186 4.6838 2.9744 0 5.6765 0 0.021088 0.017366 0.067966 0.098637 17.807 -0.32006 -0.37053 -0.44995 -0.46795 -0.46767 -0.41692 -0.40129 -0.36843 -0.3769 2.1694 2.8632 1.6964 2.8295 3.6978 2.3946 3.1176 4.2497 2.9771 3.5792 4.719 3.3656 4.6136
3.1992 -0.34612 -0.38636 -0.31508 -0.33501 0 -0.35363 -0.43482 -0.46633 -0.50006 -0.43099 -0.37737 27.742 1.5357 3.3566 1.902 2.1107 4.1094 2.6123 2.669 4.7761 3.0334 0 5.8273 0 0.021511 0.020149 0.067238 0.10001 18.067 -0.39618 -0.39989 -0.40353 -0.47001 -0.5289 -0.44955 -0.44492 -0.41065 -0.29839 2.1868 2.8875 1.6783 2.9068 3.7404 2.3766 3.1367 4.306 2.9948 3.5914 4.7881 3.3935 4.6956
3.2031 -0.33484 -0.30829 -0.33834 -0.33892 0 -0.31763 -0.45875 -0.45203 -0.50106 -0.44025 -0.46047 22.298 1.5426 3.3289 1.9095 2.1373 4.1024 2.6391 2.7119 4.7873 3.0817 0 5.9582 0 0.022368 0.023233 0.066737 0.10199 17.882 -0.46496 -0.37717 -0.32592 -0.47991 -0.535 -0.46509 -0.48071 -0.46732 -0.31729 2.1454 2.857 1.6214 2.9367 3.7552 2.343 3.121 4.3345 2.9835 3.5775 4.8361 3.3946 4.8199
3.207 -0.31412 -0.23779 -0.33779 -0.34151 0 -0.27201 -0.4598 -0.42714 -0.46567 -0.43833 -0.54264 16.82 1.5468 3.2728 1.9194 2.1513 4.0628 2.6562 2.7495 4.7867 3.1141 0 6.0692 0 0.022724 0.024133 0.06702 0.1027 17.459 -0.51767 -0.31909 -0.25396 -0.46691 -0.49229 -0.46803 -0.45988 -0.53171 -0.46591 2.078 2.7943 1.5548 2.9224 3.7512 2.3132 3.0968 4.3423 2.9558 3.5592 4.87 3.3848 4.9911
3.2109 -0.2613 -0.1933 -0.26463 -0.33298 0 -0.22109 -0.41527 -0.41159 -0.44733 -0.41445 -0.63403 11.31 1.5499 3.2545 1.9291 2.1595 4.0672 2.6665 2.7812 4.842 3.1363 0 6.1614 0 0.02236 0.02323 0.067953 0.10196 16.952 -0.56687 -0.26878 -0.21539 -0.40077 -0.42861 -0.45783 -0.38337 -0.59315 -0.67406 2.0173 2.7303 1.5037 2.8887 3.7426 2.2981 3.0818 4.3368 2.9238 3.5469 4.8926 3.3736 5.1783
3.2148 -0.17896 -0.16176 -0.13244 -0.30198 0 -0.17702 -0.33549 -0.39598 -0.46134 -0.36119 -0.74774 5.7633 1.5534 3.3007 1.9338 2.164 4.1374 2.6679 2.7983 4.9545 3.153 0 6.2209 0 0.021972 0.023381 0.068723 0.10144 16.264 -0.62205 -0.25089 -0.20332 -0.28826 -0.36568 -0.43653 -0.31039 -0.6388 -0.82651 1.9792 2.6804 1.4799 2.8489 3.734 2.3 3.0797 4.3163 2.8902 3.5396 4.8985 3.3604 5.3183
3.2188 -0.088853 -0.11223 0.00093569 -0.24829 0 -0.14257 -0.25923 -0.3535 -0.47331 -0.29494 -0.85712 0.19133 1.5546 3.3743 1.9305 2.1554 4.2171 2.6528 2.7853 5.048 3.1556 0 6.2125 0 0.022199 0.026107 0.068671 0.10246 15.088 -0.66926 -0.24738 -0.18423 -0.17472 -0.30858 -0.41159 -0.29584 -0.65623 -0.85616 1.9753 2.6575 1.4916 2.8156 3.7278 2.318 3.0901 4.2761 2.855 3.5323 4.8794 3.3412 5.3449
3.2227 -0.0090999 -0.026687 0.09062 -0.18777 0 -0.10434 -0.21391 -0.27124 -0.44303 -0.24779 -0.89674 -5.3794 1.5446 3.4016 1.917 2.1173 4.2125 2.6104 2.7261 5.0198 3.1202 0 6.0898 0 0.022721 0.028983 0.068058 0.1043 13.169 -0.68115 -0.21752 -0.13135 -0.10729 -0.25891 -0.38902 -0.32812 -0.63969 -0.78482 2.0094 2.6691 1.5395 2.7948 3.7055 2.331 3.0857 4.1808 2.7979 3.489 4.7897 3.2842 5.2199
3.2266 0.059417 0.08242 0.13997 -0.13756 0 -0.044169 -0.18481 -0.16716 -0.37189 -0.23221 -0.81898 -10.927 1.5131 3.3298 1.8867 2.0368 4.063 2.5278 2.6098 4.8125 3.0189 0 5.8174 0 0.022555 0.027702 0.067754 0.1046 10.531 -0.64575 -0.14139 -0.049673 -0.094683 -0.22601 -0.36596 -0.33946 -0.59302 -0.67959 2.0401 2.6794 1.584 2.7592 3.6371 2.306 3.0289 4.0117 2.697 3.379 4.6094 3.165 4.9403
3.2305 0.12512 0.18368 0.1827 -0.094499 0 0.042738 -0.13296 -0.0756 -0.29868 -0.21756 -0.64928 -16.453 1.4538 3.1674 1.8283 1.9108 3.783 2.3932 2.4328 4.4474 2.8343 0 5.3877 0 0.021158 0.020718 0.067963 0.10135 7.4381 -0.57828 -0.042355 0.032182 -0.10065 -0.21403 -0.33261 -0.27636 -0.52211 -0.57852 2.0424 2.664 1.6025 2.6831 3.5001 2.2241 2.8976 3.7531 2.5369 3.1837 4.321 2.9675 4.5258
3.2344 0.18996 0.25323 0.23951 -0.033173 0 0.1415 -0.047195 -0.016178 -0.24937 -0.15211 -0.47605 -21.971 1.367 2.9718 1.734 1.7439 3.4416 2.2019 2.1976 3.9938 2.5672 0 4.8205 0 0.018949 0.011015 0.067333 0.094062 4.1299 -0.50028 0.034484 0.093671 -0.074742 -0.19928 -0.28033 -0.15046 -0.42424 -0.46422 1.9958 2.6019 1.5764 2.5431 3.2753 2.0705 2.6738 3.3923 2.3052 2.8885 3.9099 2.6793 4.0014
3.2383 0.24642 0.29017 0.2992 0.068827 0 0.22883 0.028534 0.024761 -0.20213 -0.016774 -0.37552 -27.486 1.258 2.7957 1.6087 1.5411 3.0974 1.9609 1.9108 3.506 2.2329 0 4.1457 0 0.01659 0.002729 0.063621 0.08319 0.64378 -0.41033 0.06617 0.14323 0.0086305 -0.13408 -0.20405 -0.016525 -0.28975 -0.30601 1.8714 2.4625 1.4803 2.3001 2.931 1.8239 2.3298 2.9054 1.9813 2.4695 3.3474 2.2795 3.3922
3.2422 0.28932 0.30993 0.33935 0.20291 0 0.29139 0.03164 0.084196 -0.11313 0.14249 -0.33975 -32.977 1.1335 2.6375 1.468 1.3061 2.7479 1.6871 1.5802 2.9812 1.8501 0 3.3822 0 0.014017 -0.0035972 0.055574 0.068931 -3.0925 -0.28287 0.074577 0.2064 0.13449 0.011932 -0.09649 0.090275 -0.11856 -0.11531 1.66 2.231 1.3068 1.9303 2.4586 1.4877 1.8634 2.2923 1.5654 1.9294 2.6297 1.7728 2.722
3.2461 0.32503 0.32761 0.35635 0.33037 0 0.33486 -0.047374 0.19192 0.023625 0.24213 -0.27623 -38.413 0.99876 2.4402 1.323 1.0436 2.3371 1.3955 1.2126 2.3739 1.4319 0 2.5328 0 0.010531 -0.011553 0.044308 0.051011 -7.0294 -0.099677 0.10609 0.29454 0.26171 0.21036 0.052275 0.18294 0.067376 0.052451 1.3993 1.9435 1.0904 1.4798 1.9094 1.106 1.3255 1.6048 1.0984 1.3214 1.8167 1.2087 2.0079
3.25 0.36425 0.34939 0.36846 0.41444 0 0.3769 -0.13145 0.34229 0.15569 0.23095 -0.083282 -43.777 0.8577 2.1391 1.1659 0.76364 1.8136 1.0881 0.81559 1.6497 0.98477 0 1.5964 0 0.0059233 -0.024407 0.032673 0.029478 -10.928 0.12014 0.18922 0.38818 0.35119 0.38223 0.23847 0.28882 0.23558 0.15553 1.1087 1.6186 0.84829 0.97423 1.3078 0.69921 0.7385 0.86594 0.60029 0.66955 0.9353 0.61051 1.2504
3.2539 0.40683 0.37554 0.39263 0.45146 0 0.43016 -0.10497 0.48975 0.22544 0.14218 0.26013 -49.077 0.7134 1.7172 0.97201 0.47952 1.184 0.75451 0.40016 0.82925 0.51272 0 0.58983 0 0.0011853 -0.040713 0.022928 0.0052496 -14.554 0.3263 0.31117 0.45324 0.38808 0.45904 0.42422 0.40077 0.37222 0.22182 0.80817 1.2766 0.59864 0.4425 0.67948 0.28775 0.12562 0.099491 0.091479 -0.0015508 0.014565 0.0019992 0.43571
3.2578 0.43924 0.40524 0.42595 0.46895 0 0.48941 0.092247 0.57525 0.24568 0.080217 0.66153 -54.331 0.56723 1.2213 0.72078 0.20064 0.5138 0.38377 -0.017657 -0.016426 0.022344 0 -0.44229 0 -0.002263 -0.055069 0.014743 -0.020252 -17.902 0.47554 0.43315 0.4728 0.38913 0.44165 0.5444 0.47572 0.49756 0.33958 0.52849 0.94827 0.36797 -0.065164 0.062201 -0.10097 -0.48058 -0.6594 -0.39559 -0.65432 -0.89789 -0.57923 -0.44358
3.2617 0.45046 0.43588 0.45351 0.49396 0 0.53321 0.40883 0.57033 0.30947 0.14922 0.96566 -59.541 0.41802 0.72686 0.41809 -0.073039 -0.12324 -0.021115 -0.42116 -0.81355 -0.47548 0 -1.44 0 -0.0040782 -0.063271 0.0054182 -0.045623 -21.174 0.56433 0.52571 0.4619 0.39509 0.39813 0.55346 0.48405 0.64501 0.58168 0.28001 0.64743 0.16267 -0.52084 -0.52216 -0.46354 -1.0573 -1.3844 -0.84584 -1.2657 -1.7576 -1.1153 -1.3619
3.2656 0.44831 0.46148 0.46982 0.52668 0 0.54059 0.71494 0.50761 0.50746 0.37847 1.0564 -64.686 0.26297 0.28568 0.099453 -0.34888 -0.69922 -0.43968 -0.8015 -1.5336 -0.96698 0 -2.3562 0 -0.0054429 -0.0662 -0.0076553 -0.06938 -24.526 0.62688 0.58847 0.45181 0.4495 0.40184 0.47874 0.4527 0.81989 0.92705 0.058736 0.3709 -0.023402 -0.92793 -1.0735 -0.80717 -1.5996 -2.0694 -1.2603 -1.8318 -2.5497 -1.606 -2.2554
3.2695 0.45476 0.4777 0.48577 0.54647 0 0.51104 0.89512 0.46817 0.82703 0.69928 0.94344 -69.747 0.10106 -0.098994 -0.18917 -0.63275 -1.24 -0.84266 -1.1626 -2.2013 -1.4378 0 -3.1793 0 -0.0077993 -0.068345 -0.024332 -0.089827 -27.86 0.70581 0.63807 0.46266 0.57032 0.47231 0.42268 0.45226 0.98014 1.2499 -0.1386 0.11537 -0.19556 -1.292 -1.592 -1.1369 -2.1031 -2.7087 -1.6401 -2.3494 -3.2624 -2.0506 -3.0475
3.2734 0.48304 0.48984 0.51322 0.54028 0 0.47142 0.92072 0.52482 1.1379 0.98717 0.77148 -74.723 -0.063682 -0.45245 -0.41731 -0.9208 -1.7823 -1.2046 -1.5157 -2.8582 -1.875 0 -3.9329 0 -0.011233 -0.073002 -0.041205 -0.10603 -30.897 0.82563 0.68159 0.49283 0.7304 0.57636 0.49191 0.5388 1.0642 1.3937 -0.31642 -0.12444 -0.36124 -1.6237 -2.0787 -1.4587 -2.5614 -3.2952 -1.9872 -2.8143 -3.8812 -2.4489 -3.6898
3.2773 0.52273 0.51175 0.54837 0.51982 0 0.46055 0.84817 0.6812 1.2897 1.1374 0.73365 -79.631 -0.22223 -0.78896 -0.5826 -1.1987 -2.3238 -1.5111 -1.8655 -3.514 -2.2686 0 -4.6487 0 -0.014365 -0.079546 -0.053841 -0.11954 -33.397 0.98553 0.70569 0.53169 0.86671 0.68009 0.70448 0.70519 1.0441 1.2807 -0.47803 -0.35339 -0.52756 -1.9436 -2.5293 -1.7707 -2.9614 -3.8134 -2.3045 -3.2206 -4.3911 -2.8003 -4.1868
3.2813 0.55211 0.55186 0.57559 0.50941 0 0.50028 0.76025 0.86073 1.2368 1.1239 0.93459 -84.484 -0.3645 -1.0917 -0.70375 -1.4483 -2.8124 -1.7594 -2.2004 -4.1276 -2.6121 0 -5.3344 0 -0.015896 -0.085272 -0.060024 -0.13447 -35.287 1.1628 0.69296 0.57617 0.92043 0.78772 0.96174 0.88236 0.95543 0.98105 -0.62671 -0.57163 -0.6909 -2.261 -2.945 -2.0632 -3.3142 -4.2756 -2.6018 -3.587 -4.8311 -3.1207 -4.5873
3.2852 0.56502 0.60054 0.58749 0.52152 0 0.57656 0.71114 0.96333 1.073 1.0067 1.2989 -89.271 -0.48447 -1.3292 -0.80365 -1.6573 -3.1853 -1.9557 -2.4963 -4.6318 -2.9021 0 -5.9587 0 -0.016021 -0.08889 -0.061337 -0.15464 -36.598 1.3151 0.64781 0.63047 0.88182 0.92186 1.1231 0.98436 0.87617 0.68733 -0.76062 -0.77404 -0.84498 -2.57 -3.3177 -2.325 -3.6197 -4.6793 -2.8773 -3.9167 -5.2127 -3.4117 -4.9524
3.2891 0.58058 0.63618 0.59623 0.5496 0 0.64985 0.71543 0.94643 0.94792 0.88921 1.6065 -93.965 -0.5824 -1.4882 -0.89663 -1.8233 -3.4199 -2.1121 -2.7328 -4.982 -3.1366 0 -6.4684 0 -0.016074 -0.091374 -0.061788 -0.17954 -37.395 1.3882 0.60346 0.69199 0.80143 1.0704 1.1244 0.96335 0.87349 0.60351 -0.8782 -0.95508 -0.98294 -2.8625 -3.6388 -2.5447 -3.8784 -5.0227 -3.1285 -4.2128 -5.5477 -3.6741 -5.3218
3.293 0.62154 0.64808 0.62158 0.58476 0 0.68938 0.76839 0.85835 0.94363 0.85228 1.648 -98.55 -0.66283 -1.59 -0.98564 -1.9528 -3.5513 -2.2415 -2.9078 -5.1867 -3.3136 0 -6.8241 0 -0.016884 -0.093672 -0.06465 -0.20337 -37.852 1.343 0.60029 0.74499 0.75326 1.1675 1.0319 0.84436 0.96233 0.81228 -0.9757 -1.1005 -1.0892 -3.1122 -3.8831 -2.6972 -4.0844 -5.2907 -3.3421 -4.4731 -5.8435 -3.9007 -5.6982
3.2969 0.68454 0.65161 0.66919 0.63288 0 0.70143 0.8591 0.7919 1.0243 0.90904 1.3892 -103.04 -0.73042 -1.6734 -1.0659 -2.0556 -3.643 -2.3516 -3.0383 -5.3003 -3.4338 0 -7.0309 0 -0.017806 -0.094825 -0.070164 -0.2192 -38.317 1.1938 0.65353 0.77413 0.77803 1.1419 0.97633 0.72126 1.1025 1.2093 -1.0632 -1.2119 -1.163 -3.3061 -4.0564 -2.7893 -4.2541 -5.4969 -3.5146 -4.7063 -6.1144 -4.0936 -6.0502
3.3008 0.73825 0.67527 0.72311 0.70861 0 0.72313 0.96229 0.80102 1.0913 1.006 1.0082 -107.44 -0.7872 -1.7638 -1.1296 -2.1402 -3.7398 -2.4408 -3.1474 -5.3846 -3.5051 0 -7.1385 0 -0.017597 -0.093194 -0.075903 -0.22479 -39.128 1.0188 0.73944 0.78391 0.8547 0.9894 1.0275 0.70565 1.2266 1.5587 -1.1504 -1.2984 -1.2137 -3.4526 -4.1771 -2.8411 -4.401 -5.6572 -3.6501 -4.9177 -6.3611 -4.2564 -6.3298
3.3047 0.75595 0.72879 0.76025 0.8118 0 0.78466 1.0323 0.8594 1.0797 1.0674 0.76512 -111.76 -0.83278 -1.8552 -1.1705 -2.211 -3.8433 -2.502 -3.2485 -5.4715 -3.5443 0 -7.2116 0 -0.016036 -0.089162 -0.079262 -0.22465 -40.2 0.91866 0.81304 0.79863 0.92432 0.79387 1.128 0.84379 1.274 1.6447 -1.2429 -1.365 -1.2472 -3.5583 -4.2554 -2.865 -4.5308 -5.7784 -3.7493 -5.1073 -6.5775 -4.3883 -6.4967
3.3086 0.74859 0.78644 0.77035 0.91539 0 0.87497 1.0249 0.89791 1.0023 1.0497 0.80386 -115.99 -0.86669 -1.9222 -1.1877 -2.2695 -3.9246 -2.5323 -3.3404 -5.5536 -3.5715 0 -7.2893 0 -0.014338 -0.08552 -0.079704 -0.22583 -40.868 0.94275 0.8425 0.8378 0.94223 0.67055 1.1515 1.0573 1.2163 1.4183 -1.3456 -1.417 -1.271 -3.6329 -4.3029 -2.8754 -4.648 -5.8661 -3.8133 -5.2731 -6.7534 -4.4877 -6.5406
3.3125 0.75943 0.80785 0.7625 0.9821 0 0.94663 0.93745 0.87853 0.91737 0.9676 1.0489 -120.1 -0.8901 -1.9472 -1.1878 -2.3151 -3.959 -2.5395 -3.4142 -5.6037 -3.5987 0 -7.3644 0 -0.013842 -0.084613 -0.078874 -0.23159 -40.329 1.0463 0.83108 0.89137 0.91094 0.67992 1.0281 1.1752 1.0704 1.0304 -1.4577 -1.4559 -1.2945 -3.6928 -4.3309 -2.8909 -4.748 -5.9165 -3.8377 -5.3979 -6.8493 -4.5404 -6.4889
3.3164 0.82118 0.77938 0.75621 0.99525 0 0.95825 0.82466 0.82842 0.86567 0.8757 1.2786 -124.07 -0.90581 -1.9367 -1.182 -2.3474 -3.9482 -2.5377 -3.4632 -5.6028 -3.6221 0 -7.3959 0 -0.014559 -0.085561 -0.078754 -0.23912 -38.456 1.1217 0.80961 0.92456 0.86815 0.79029 0.81809 1.0645 0.8968 0.7202 -1.5626 -1.483 -1.3191 -3.7506 -4.3494 -2.9124 -4.829 -5.9377 -3.8383 -5.4841 -6.8751 -4.5576 -6.3933
3.3203 0.91841 0.73353 0.76924 0.97229 0 0.91489 0.76396 0.80341 0.84313 0.82566 1.3038 -127.92 -0.91715 -1.9145 -1.1793 -2.3673 -3.9163 -2.5366 -3.4879 -5.5543 -3.6262 0 -7.346 0 -0.015324 -0.085114 -0.079858 -0.24327 -36.184 1.0824 0.80918 0.91229 0.84861 0.91702 0.66159 0.76337 0.77379 0.64271 -1.6497 -1.4947 -1.3409 -3.8026 -4.3556 -2.9332 -4.8868 -5.9276 -3.818 -5.529 -6.8337 -4.5406 -6.3005
3.3242 0.9957 0.72306 0.81028 0.94816 0 0.86569 0.79348 0.82554 0.82401 0.83227 1.0998 -131.66 -0.92687 -1.9011 -1.182 -2.3776 -3.8878 -2.5348 -3.4942 -5.4786 -3.5982 0 -7.2148 0 -0.015326 -0.081418 -0.081146 -0.24208 -34.937 0.92885 0.83997 0.86949 0.85917 0.99451 0.65697 0.48381 0.75393 0.7669 -1.7094 -1.4883 -1.3556 -3.8433 -4.3461 -2.9462 -4.9183 -5.8849 -3.7798 -5.5314 -6.7324 -4.4922 -6.231
3.3281 1.0055 0.77204 0.87421 0.94675 0 0.85914 0.87943 0.86357 0.79767 0.87119 0.79637 -135.3 -0.93684 -1.8997 -1.1862 -2.383 -3.8717 -2.5258 -3.4907 -5.3983 -3.5422 0 -7.0479 0 -0.015135 -0.076309 -0.081468 -0.23821 -35.471 0.74326 0.89321 0.84255 0.88524 1.0148 0.78137 0.44885 0.82732 0.92146 -1.7272 -1.4586 -1.3539 -3.8565 -4.3114 -2.9361 -4.9179 -5.8051 -3.7249 -5.4881 -6.5845 -4.415 -6.1796
3.332 0.9486 0.85219 0.9386 0.96793 0 0.89789 0.94611 0.87349 0.77853 0.903 0.56039 -138.81 -0.94798 -1.9002 -1.188 -2.389 -3.8619 -2.5082 -3.4866 -5.3297 -3.4795 0 -6.9118 0 -0.015942 -0.07339 -0.080821 -0.23549 -37.184 0.62393 0.95836 0.86451 0.91202 1.0089 0.92181 0.69292 0.9254 0.94226 -1.7101 -1.4147 -1.3326 -3.8324 -4.2522 -2.8966 -4.8966 -5.7039 -3.6623 -5.418 -6.4372 -4.3273 -6.1364
3.3359 0.86915 0.90856 0.96999 0.99691 0 0.93659 0.94213 0.84926 0.78503 0.90126 0.48495 -142.19 -0.96009 -1.8942 -1.1876 -2.3996 -3.8501 -2.4897 -3.4897 -5.284 -3.4344 0 -6.8553 0 -0.01792 -0.074056 -0.080145 -0.23491 -38.601 0.61959 1.0323 0.91582 0.93315 1.0026 0.97646 1.0153 0.96918 0.79785 -1.6808 -1.3722 -1.3001 -3.785 -4.1831 -2.8408 -4.8711 -5.604 -3.6016 -5.3446 -6.3208 -4.2455 -6.1046
3.3398 0.81307 0.90986 0.94677 1.0193 0 0.92419 0.88123 0.82585 0.8155 0.86587 0.56054 -145.43 -0.9718 -1.8849 -1.188 -2.4153 -3.8364 -2.4799 -3.5038 -5.2692 -3.4173 0 -6.8832 0 -0.019728 -0.07609 -0.080101 -0.23461 -38.62 0.71073 1.109 0.93278 0.94186 0.99419 0.92764 1.1486 0.92634 0.59833 -1.6545 -1.3415 -1.2634 -3.7272 -4.1153 -2.7799 -4.8511 -5.5214 -3.5501 -5.2816 -6.2516 -4.1795 -6.0967
3.3438 0.79419 0.87476 0.88494 1.0252 0 0.85025 0.82136 0.83419 0.84599 0.81789 0.71697 -148.53 -0.98124 -1.882 -1.19 -2.4322 -3.8273 -2.4795 -3.5253 -5.2881 -3.4192 0 -6.9602 0 -0.01984 -0.076378 -0.08038 -0.23322 -37.379 0.83652 1.1628 0.86286 0.92415 0.9672 0.82986 0.99495 0.83088 0.49617 -1.647 -1.333 -1.2305 -3.6755 -4.0615 -2.727 -4.8464 -5.4718 -3.5151 -5.2424 -6.2415 -4.1381 -6.118
3.3477 0.79782 0.85068 0.83741 1.0051 0 0.7536 0.80653 0.86304 0.85 0.78378 0.87572 -151.5 -0.98724 -1.8903 -1.1912 -2.4445 -3.8268 -2.4804 -3.545 -5.3316 -3.4233 0 -7.0385 0 -0.018222 -0.074436 -0.080289 -0.23209 -35.992 0.93401 1.1533 0.71958 0.8703 0.91607 0.74478 0.70726 0.75127 0.56974 -1.6878 -1.3656 -1.2199 -3.6712 -4.0509 -2.7138 -4.8724 -5.49 -3.5152 -5.2512 -6.306 -4.1392 -6.1557
3.3516 0.80837 0.86839 0.85414 0.95239 0 0.68972 0.82997 0.873 0.82136 0.77926 0.9767 -154.34 -0.99009 -1.9022 -1.189 -2.4482 -3.8299 -2.4751 -3.5554 -5.3793 -3.4211 0 -7.089 0 -0.016406 -0.072656 -0.079809 -0.23356 -35.497 0.96446 1.0566 0.58507 0.79409 0.85591 0.69669 0.53736 0.73787 0.7767 -1.7638 -1.4233 -1.2308 -3.718 -4.0793 -2.7398 -4.9165 -5.5584 -3.545 -5.2927 -6.4006 -4.1687 -6.1895
3.3555 0.82525 0.91658 0.9321 0.87394 0 0.69011 0.85104 0.84557 0.78226 0.80126 0.9883 -157.06 -0.99116 -1.905 -1.1849 -2.4446 -3.8276 -2.4664 -3.5562 -5.4102 -3.4195 0 -7.1131 0 -0.015874 -0.073179 -0.079737 -0.23756 -36.058 0.92486 0.8989 0.55239 0.73418 0.81163 0.68262 0.60426 0.79307 0.99529 -1.8613 -1.4937 -1.2587 -3.8068 -4.1391 -2.7982 -4.9687 -5.6626 -3.5998 -5.3547 -6.5032 -4.2186 -6.2101
3.3594 0.85151 0.9567 1.0061 0.79618 0 0.74769 0.84251 0.80893 0.77078 0.83249 0.91753 -159.66 -0.99186 -1.894 -1.1842 -2.44 -3.818 -2.4659 -3.5545 -5.4193 -3.4332 0 -7.1321 0 -0.016581 -0.075288 -0.080686 -0.2411 -37.072 0.84876 0.7528 0.65324 0.72842 0.80074 0.70495 0.80797 0.88043 1.1074 -1.9657 -1.5651 -1.2975 -3.9249 -4.2217 -2.8803 -5.0194 -5.7877 -3.674 -5.4254 -6.5959 -4.2814 -6.2271
3.3633 0.87655 0.95884 1.0005 0.75111 0 0.83189 0.817 0.80884 0.81426 0.85614 0.8115 -162.15 -0.99318 -1.8811 -1.1912 -2.442 -3.8148 -2.4828 -3.5576 -5.4234 -3.4707 0 -7.1654 0 -0.017229 -0.076393 -0.082172 -0.24159 -37.873 0.7905 0.68935 0.83153 0.78297 0.82312 0.77613 0.95861 0.95383 1.0649 -2.0536 -1.6199 -1.3368 -4.0474 -4.3127 -2.9704 -5.0541 -5.9108 -3.7589 -5.4864 -6.6573 -4.3475 -6.2561
3.3672 0.88036 0.92379 0.90051 0.75145 0 0.91114 0.80855 0.85683 0.90465 0.86934 0.73291 -164.52 -0.99602 -1.8889 -1.2058 -2.4535 -3.8409 -2.5154 -3.5666 -5.4501 -3.5271 0 -7.2171 0 -0.016878 -0.075211 -0.082988 -0.23997 -38.235 0.79041 0.7218 0.98497 0.86684 0.86066 0.88898 0.96993 0.9804 0.90756 -2.0948 -1.6407 -1.3592 -4.1272 -4.3875 -3.0398 -5.0588 -5.9985 -3.8355 -5.5151 -6.6785 -4.4049 -6.3026
3.3711 0.85795 0.87635 0.77402 0.77921 0 0.96359 0.83441 0.91474 0.99556 0.88261 0.71853 -166.78 -1.0016 -1.9323 -1.2244 -2.4719 -3.9104 -2.5529 -3.5774 -5.5155 -3.5885 0 -7.2779 0 -0.015984 -0.073237 -0.082526 -0.23986 -38.286 0.84158 0.7936 1.0401 0.93726 0.88496 0.99535 0.91577 0.94971 0.7355 -2.0936 -1.6353 -1.3629 -4.1551 -4.4404 -3.0817 -5.0419 -6.0488 -3.8948 -5.5152 -6.6798 -4.452 -6.3585
3.375 0.83333 0.84329 0.71646 0.80182 0 0.97746 0.87904 0.93354 1.0304 0.90454 0.75787 -168.9 -1.0109 -2.0035 -1.2435 -2.4904 -4.0106 -2.5853 -3.586 -5.6072 -3.6416 0 -7.3369 0 -0.015768 -0.072846 -0.08152 -0.24332 -38.163 0.89214 0.82646 0.9998 0.97037 0.87263 1.0307 0.91143 0.87682 0.6513 -2.0556 -1.61 -1.3498 -4.1327 -4.4717 -3.0956 -5.0103 -6.0643 -3.9331 -5.4923 -6.6734 -4.4893 -6.4138
3.3789 0.84096 0.83776 0.76707 0.80144 0 0.95305 0.91375 0.90362 0.98603 0.92766 0.81438 -170.89 -1.0228 -2.0717 -1.2616 -2.504 -4.102 -2.6087 -3.594 -5.6897 -3.6796 0 -7.3902 0 -0.016791 -0.074551 -0.081274 -0.24826 -37.911 0.89121 0.78815 0.92772 0.96921 0.82339 0.9699 0.97157 0.80077 0.70081 -1.99 -1.5732 -1.3236 -4.0678 -4.4839 -3.0841 -4.9729 -6.0516 -3.9489 -5.4551 -6.6719 -4.5181 -6.4661
3.3828 0.89022 0.85783 0.87634 0.78929 0 0.9078 0.92543 0.86175 0.89568 0.93329 0.86572 -172.75 -1.0341 -2.1031 -1.2771 -2.5125 -4.1424 -2.6236 -3.607 -5.7285 -3.7017 0 -7.4405 0 -0.018417 -0.076753 -0.082215 -0.25078 -37.671 0.83953 0.71869 0.88983 0.94832 0.76701 0.85777 1.0055 0.76937 0.8454 -1.9183 -1.5413 -1.2961 -3.9882 -4.4861 -3.0568 -4.9501 -6.0282 -3.9417 -5.4264 -6.6965 -4.5411 -6.5179
3.3867 0.95135 0.8918 0.95594 0.79189 0 0.87253 0.92247 0.8496 0.82596 0.91316 0.91746 -174.49 -1.0419 -2.086 -1.2878 -2.5204 -4.1198 -2.6309 -3.6301 -5.7183 -3.7103 0 -7.4918 0 -0.019679 -0.07804 -0.08343 -0.2498 -37.766 0.79203 0.69156 0.9045 0.91853 0.74626 0.77898 0.9417 0.80842 0.98895 -1.8685 -1.5266 -1.2822 -3.9402 -4.4946 -3.0344 -4.9549 -6.0207 -3.9281 -5.429 -6.7462 -4.5635 -6.5673
3.3906 0.98097 0.92313 0.96105 0.82508 0 0.87252 0.91677 0.87165 0.82214 0.88419 0.97715 -176.1 -1.0463 -2.0441 -1.2918 -2.5343 -4.0681 -2.6318 -3.6647 -5.6906 -3.7111 0 -7.5456 0 -0.020367 -0.078917 -0.083735 -0.24858 -38.426 0.80388 0.74731 0.94095 0.8883 0.78333 0.78982 0.82597 0.89673 1.0461 -1.8488 -1.5295 -1.2852 -3.938 -4.514 -3.0235 -4.9879 -6.0366 -3.9169 -5.4683 -6.813 -4.5872 -6.6085
3.3945 0.96316 0.93665 0.92389 0.8812 0 0.90645 0.90874 0.89758 0.87104 0.87617 1.0249 -177.57 -1.0518 -2.0218 -1.2913 -2.559 -4.0469 -2.6319 -3.7093 -5.694 -3.7134 0 -7.6021 0 -0.021068 -0.080756 -0.083039 -0.25123 -39.45 0.87301 0.86131 0.95888 0.87207 0.85867 0.8743 0.77695 0.97502 1.0016 -1.8632 -1.5495 -1.3061 -3.988 -4.5465 -3.0271 -5.0482 -6.0789 -3.9142 -5.5462 -6.8906 -4.6134 -6.6429
3.3984 0.92427 0.92852 0.90968 0.93846 0 0.94543 0.89473 0.90182 0.9179 0.90105 1.0233 -178.9 -1.0642 -2.0516 -1.2917 -2.5958 -4.0962 -2.6404 -3.7618 -5.7569 -3.7268 0 -7.6623 0 -0.02227 -0.083476 -0.08243 -0.25797 -40.28 0.94048 0.97122 0.94762 0.88533 0.9257 0.96314 0.85247 0.98989 0.91171 -1.9143 -1.5843 -1.3435 -4.0915 -4.5927 -3.0469 -5.1326 -6.1479 -3.9263 -5.6625 -6.9708 -4.6433 -6.6858
3.4023 0.90731 0.91347 0.94572 0.97895 0 0.95746 0.88395 0.89251 0.92186 0.93699 0.95982 -180.08 -1.0856 -2.1268 -1.2979 -2.642 -4.2017 -2.6632 -3.8198 -5.8635 -3.7539 0 -7.7273 0 -0.02376 -0.085168 -0.082936 -0.26471 -40.519 0.95083 1.0318 0.92955 0.92607 0.95172 0.99532 0.98251 0.93736 0.84953 -1.9944 -1.6274 -1.3862 -4.2232 -4.6496 -3.0792 -5.2282 -6.2318 -3.9572 -5.8011 -7.0457 -4.6807 -6.7561
3.4063 0.93314 0.91837 0.99857 0.99733 0 0.93631 0.8978 0.89849 0.89404 0.94823 0.87235 -181.13 -1.1132 -2.2041 -1.3098 -2.6928 -4.3032 -2.6969 -3.8795 -5.9634 -3.7875 0 -7.7964 0 -0.025047 -0.084339 -0.08447 -0.26753 -40.37 0.9084 1.0432 0.93044 0.96727 0.94594 0.965 1.044 0.86472 0.84506 -2.0823 -1.6726 -1.422 -4.3444 -4.7113 -3.1174 -5.3208 -6.3135 -3.9985 -5.9359 -7.1188 -4.727 -6.8565
3.4102 0.98702 0.96171 1.0187 0.99759 0 0.90705 0.94636 0.93333 0.88006 0.92298 0.82067 -182.04 -1.142 -2.2386 -1.3243 -2.7432 -4.3438 -2.7318 -3.9368 -6.0134 -3.8174 0 -7.8678 0 -0.026177 -0.081998 -0.086166 -0.26716 -40.472 0.86912 1.0333 0.95075 0.97853 0.94547 0.91617 0.99059 0.8279 0.8748 -2.1703 -1.7193 -1.4468 -4.4408 -4.7781 -3.1618 -5.406 -6.3886 -4.0472 -6.0564 -7.1951 -4.785 -6.967
3.4141 1.0391 1.035 0.9992 0.98748 0 0.90263 1.0092 0.97992 0.90755 0.88855 0.8311 -182.8 -1.1703 -2.2235 -1.3403 -2.7916 -4.3224 -2.7632 -3.9919 -6.017 -3.843 0 -7.9433 0 -0.027816 -0.080788 -0.087594 -0.26823 -41.259 0.87792 1.0224 0.96735 0.96021 0.97319 0.89771 0.89361 0.84452 0.90111 -2.2518 -1.767 -1.458 -4.5022 -4.8509 -3.2142 -5.4815 -6.4547 -4.1008 -6.1547 -7.2801 -4.8572 -7.0621
3.418 1.0719 1.1045 0.9826 0.97726 0 0.93445 1.0485 1.011 0.95701 0.88497 0.87386 -183.4 -1.2017 -2.2 -1.3615 -2.8415 -4.3002 -2.7991 -4.0512 -6.0292 -3.8794 0 -8.0328 0 -0.030468 -0.08203 -0.089254 -0.2744 -42.513 0.92214 1.0112 0.96137 0.95059 1.0121 0.92396 0.85798 0.88611 0.91254 -2.3186 -1.8171 -1.4558 -4.5215 -4.9358 -3.2826 -5.5479 -6.5153 -4.1593 -6.2231 -7.3855 -4.9514 -7.1363
3.4219 1.0854 1.1341 1.0088 0.97861 0 0.9847 1.0461 1.0185 0.98716 0.9242 0.89865 -183.85 -1.2414 -2.2247 -1.3932 -2.8993 -4.3534 -2.8544 -4.1249 -6.1169 -3.9483 0 -8.1519 0 -0.033813 -0.084247 -0.091749 -0.28487 -43.57 0.95234 0.99917 0.94126 0.98946 1.0247 0.97225 0.91443 0.9122 0.92299 -2.3718 -1.8685 -1.4528 -4.5264 -5.0351 -3.3707 -5.6164 -6.5866 -4.2266 -6.279 -7.5139 -5.067 -7.2114
3.4258 1.08 1.1084 1.0628 0.9986 0 1.0251 1.0241 1.0161 0.98462 0.97937 0.88831 -184.15 -1.2897 -2.3211 -1.4357 -2.9698 -4.5092 -2.9366 -4.2189 -6.3042 -4.0606 0 -8.3145 0 -0.037002 -0.085056 -0.094743 -0.29655 -43.938 0.94402 1.0018 0.93679 1.0706 0.99734 1.0111 1.0038 0.90894 0.93998 -2.4147 -1.9187 -1.4574 -4.5384 -5.1455 -3.4733 -5.6936 -6.6779 -4.3059 -6.3398 -7.6613 -5.1993 -7.3184
3.4297 1.0437 1.0381 1.081 1.0332 0 1.0412 1.0215 1.0167 0.97969 1.015 0.87129 -184.3 -1.3407 -2.4567 -1.4821 -3.0519 -4.7215 -3.037 -4.3307 -6.5516 -4.2049 0 -8.523 0 -0.039521 -0.084171 -0.097203 -0.30945 -43.67 0.92741 1.0393 0.97079 1.135 0.96075 1.0282 1.0543 0.89648 0.94849 -2.4489 -1.9652 -1.4745 -4.5696 -5.2634 -3.5846 -5.783 -6.7945 -4.3994 -6.4171 -7.8256 -5.3446 -7.4747
3.4336 0.96148 0.94405 1.0117 1.0691 0 1.0398 1.048 1.0157 1.0095 1.0225 0.88363 -184.29 -1.3863 -2.5686 -1.5239 -3.1387 -4.9089 -3.1372 -4.4511 -6.7865 -4.3549 0 -8.7664 0 -0.041537 -0.083855 -0.09875 -0.32908 -43.141 0.95108 1.1073 1.0375 1.1197 0.96172 1.034 1.0511 0.90606 0.93408 -2.4754 -2.005 -1.5082 -4.6305 -5.3832 -3.6961 -5.8869 -6.9405 -4.5085 -6.5228 -8.0041 -5.4978 -7.6777
3.4375 0.83686 0.84035 0.86597 1.0946 0 1.0352 1.0642 1.0017 1.0706 1.0196 0.93088 -184.12 -1.423 -2.6169 -1.5574 -3.2207 -5.021 -3.2216 -4.5703 -6.961 -4.4875 0 -9.0235 0 -0.043333 -0.086223 -0.1004 -0.36235 -42.559 1.0239 1.1657 1.1069 1.0159 1.0133 1.0446 1.0265 0.9557 0.91651 -2.4935 -2.0327 -1.5594 -4.7246 -5.488 -3.781 -6.0004 -7.1124 -4.6277 -6.6688 -8.1911 -5.6415 -7.9151
3.4414 0.69831 0.73167 0.70793 1.1047 0 1.0305 1.0152 0.9768 1.1155 1.0168 0.99673 -183.82 -1.4527 -2.616 -1.5839 -3.2887 -5.0728 -3.2847 -4.6788 -7.0822 -4.5945 0 -9.2681 0 -0.044623 -0.090687 -0.1035 -0.41044 -41.793 1.1052 1.1659 1.1466 0.87728 1.0745 1.0625 1.0018 1.0451 0.94762 -2.5052 -2.0516 -1.6119 -4.822 -5.5681 -3.8292 -6.1036 -7.2792 -4.7351 -6.825 -8.3705 -5.7571 -8.1708
3.4453 0.58125 0.62333 0.59492 1.0939 0 1.0094 0.88689 0.95535 1.1003 0.99422 1.0832 -183.42 -1.4771 -2.6158 -1.604 -3.3322 -5.1159 -3.3238 -4.7628 -7.1883 -4.6763 0 -9.4705 0 -0.044679 -0.094608 -0.10797 -0.46562 -40.641 1.156 1.0935 1.1345 0.76887 1.081 1.0726 0.96343 1.1628 1.067 -2.5097 -2.0621 -1.6568 -4.9052 -5.6161 -3.8343 -6.1815 -7.4197 -4.8142 -6.9678 -8.5261 -5.8285 -8.413
3.4492 0.50367 0.52863 0.5306 1.0446 0 0.94253 0.72827 0.93792 1.0299 0.92373 1.2229 -182.95 -1.4905 -2.6488 -1.6121 -3.3374 -5.175 -3.3297 -4.7997 -7.2903 -4.7256 0 -9.5952 0 -0.04313 -0.096254 -0.11185 -0.51527 -39.151 1.1868 0.98005 1.0551 0.7084 0.99923 1.0537 0.89768 1.288 1.2603 -2.5059 -2.0644 -1.6853 -4.9579 -5.6246 -3.7926 -6.2186 -7.5116 -4.8481 -7.071 -8.6379 -5.8393 -8.582
3.4531 0.46016 0.46362 0.47718 0.93237 0 0.80279 0.61441 0.89608 0.95201 0.81108 1.4332 -182.42 -1.4804 -2.6929 -1.599 -3.2893 -5.2105 -3.2871 -4.7628 -7.3375 -4.7179 0 -9.6001 0 -0.040416 -0.09628 -0.11305 -0.54953 -37.546 1.2418 0.86971 0.89185 0.66209 0.85272 0.99658 0.82482 1.3877 1.4635 -2.4895 -2.0548 -1.6821 -4.9509 -5.5752 -3.6954 -6.1816 -7.5081 -4.8022 -7.0798 -8.6551 -5.7517 -8.6003
3.457 0.43786 0.43576 0.40929 0.75075 0 0.58433 0.58539 0.79687 0.90907 0.7056 1.6601 -181.82 -1.4363 -2.6874 -1.5597 -3.1795 -5.1455 -3.1853 -4.6341 -7.2418 -4.6213 0 -9.4425 0 -0.037288 -0.095815 -0.11147 -0.56597 -35.893 1.3312 0.77275 0.6378 0.59611 0.7021 0.91343 0.77717 1.4236 1.6072 -2.4543 -2.0241 -1.641 -4.8693 -5.4554 -3.5524 -6.0463 -7.3701 -4.6571 -6.9435 -8.5146 -5.5442 -8.4082
3.4609 0.43402 0.43985 0.3494 0.53287 0 0.31847 0.61971 0.64879 0.89953 0.65669 1.7825 -181.15 -1.3594 -2.5868 -1.4971 -3.0157 -4.9308 -3.0281 -4.4154 -6.9431 -4.4174 0 -9.0896 0 -0.033964 -0.093663 -0.10904 -0.56756 -33.96 1.394 0.65503 0.3216 0.52484 0.60112 0.83333 0.74867 1.3732 1.6509 -2.3983 -1.9668 -1.5706 -4.7239 -5.2689 -3.3782 -5.8218 -7.1049 -4.4299 -6.6697 -8.2068 -5.2355 -7.9956
3.4648 0.45538 0.4651 0.34689 0.34126 0 0.075779 0.66388 0.51565 0.88928 0.66184 1.694 -180.41 -1.2637 -2.403 -1.4194 -2.82 -4.5891 -2.8317 -4.1271 -6.4571 -4.1158 0 -8.5311 0 -0.030028 -0.086429 -0.10755 -0.55689 -31.503 1.3414 0.47809 0.021111 0.50115 0.56727 0.78408 0.6906 1.2469 1.5769 -2.3177 -1.8768 -1.4755 -4.5174 -5.0118 -3.1777 -5.5098 -6.7105 -4.1293 -6.2593 -7.7196 -4.8349 -7.4012
3.4688 0.50274 0.50393 0.42348 0.2271 0 -0.056877 0.68422 0.47066 0.85302 0.66747 1.3891 -179.61 -1.1665 -2.1947 -1.3325 -2.6168 -4.1957 -2.6132 -3.7961 -5.8619 -3.7495 0 -7.7872 0 -0.025204 -0.071968 -0.10667 -0.53262 -28.664 1.1435 0.25281 -0.16048 0.55872 0.58289 0.77153 0.57334 1.0759 1.3665 -2.2094 -1.7483 -1.3611 -4.2537 -4.6813 -2.9547 -5.1155 -6.1901 -3.7676 -5.7208 -7.0484 -4.3568 -6.681
3.4727 0.56101 0.55249 0.54301 0.1952 0 -0.020156 0.68844 0.52758 0.79558 0.62795 0.96888 -178.76 -1.0773 -2.0145 -1.2379 -2.418 -3.8156 -2.3825 -3.4455 -5.2391 -3.3582 0 -6.9085 0 -0.020023 -0.052318 -0.10432 -0.49169 -25.948 0.86359 0.053196 -0.14788 0.66937 0.61341 0.77064 0.442 0.87865 1.003 -2.0627 -1.5665 -1.2348 -3.9281 -4.2584 -2.7074 -4.6418 -5.5372 -3.366 -5.0672 -6.1815 -3.8308 -5.8821
3.4766 0.60756 0.6039 0.63734 0.2105 0 0.17963 0.70103 0.61887 0.73166 0.55888 0.55562 -177.83 -0.993 -1.8645 -1.1363 -2.2197 -3.4559 -2.1446 -3.0916 -4.6235 -2.9733 0 -5.9669 0 -0.015503 -0.032574 -0.099051 -0.4354 -23.725 0.5999 -0.027631 0.061943 0.76137 0.62426 0.73757 0.38701 0.64332 0.51031 -1.8949 -1.3556 -1.1083 -3.5737 -3.7876 -2.4477 -4.1472 -4.8386 -2.971 -4.3965 -5.26 -3.3241 -5.0454
3.4805 0.62941 0.64508 0.66276 0.24029 0 0.46919 0.72376 0.64891 0.6544 0.52087 0.20127 -176.8 -0.90524 -1.7014 -1.0318 -2.0129 -3.0775 -1.9072 -2.7502 -4.0057 -2.6147 0 -5.0395 0 -0.012177 -0.016786 -0.091637 -0.37349 -21.796 0.39444 0.055115 0.39724 0.77818 0.59148 0.63778 0.44813 0.35169 -0.019697 -1.7168 -1.1299 -0.98462 -3.207 -3.2933 -2.1831 -3.6604 -4.1378 -2.6011 -3.7557 -4.3579 -2.8665 -4.2262
3.4844 0.63043 0.66316 0.63191 0.28745 0 0.74868 0.72337 0.5745 0.53519 0.54639 -0.12094 -175.65 -0.81008 -1.4856 -0.93026 -1.799 -2.6502 -1.6811 -2.4393 -3.3795 -2.2955 0 -4.1933 0 -0.0096365 -0.0053509 -0.084139 -0.32184 -19.544 0.20689 0.26195 0.74912 0.71593 0.51012 0.47118 0.55844 0.025554 -0.45357 -1.5394 -0.90268 -0.86586 -2.8448 -2.7997 -1.9217 -3.2077 -3.4747 -2.2713 -3.1857 -3.5415 -2.4818 -3.497
3.4883 0.62238 0.65586 0.59327 0.37744 0 0.94318 0.65687 0.435 0.35753 0.58999 -0.43828 -174.4 -0.71258 -1.2248 -0.83305 -1.5946 -2.1973 -1.4736 -2.1749 -2.7814 -2.0245 0 -3.4759 0 -0.0071604 0.0034187 -0.077684 -0.29427 -16.589 -0.017989 0.49252 1.0175 0.60753 0.39839 0.2748 0.59985 -0.25625 -0.68558 -1.3808 -0.69418 -0.75456 -2.5144 -2.3451 -1.6786 -2.8291 -2.9097 -2.0018 -2.7469 -2.9086 -2.203 -2.9191
3.4922 0.61244 0.6343 0.58288 0.51264 0 1.0254 0.50833 0.30623 0.14536 0.56252 -0.70184 -173.07 -0.62236 -0.97181 -0.73488 -1.4205 -1.787 -1.283 -1.964 -2.2837 -1.8027 0 -2.9176 0 -0.0046447 0.0098396 -0.071632 -0.29381 -13.293 -0.26499 0.6485 1.1375 0.482 0.28871 0.099859 0.51696 -0.39911 -0.68962 -1.267 -0.52996 -0.65434 -2.2592 -1.9849 -1.4793 -2.5678 -2.5092 -1.8043 -2.4879 -2.5399 -2.0383 -2.5113
3.4961 0.60165 0.61512 0.59716 0.6461 0 1.0002 0.30604 0.22984 -0.047697 0.41956 -0.79948 -171.66 -0.54628 -0.78033 -0.63018 -1.2877 -1.482 -1.1047 -1.8059 -1.9457 -1.6213 0 -2.5371 0 -0.0027255 0.011905 -0.065053 -0.31022 -10.593 -0.4415 0.68894 1.0852 0.35016 0.20709 -0.01881 0.36589 -0.36232 -0.51214 -1.1985 -0.4097 -0.56742 -2.0851 -1.7234 -1.3282 -2.4095 -2.2542 -1.6617 -2.3682 -2.3722 -1.9448 -2.2513
[truncated: 2,699,486 more chars]
