# Supplementary material for: Dataset from dynamic shake-table testing of five full-scale single leaf and cavity URM walls subjected to out-of-plane two-way bending
Source: Data Brief. 2019 Mar 20;24:103854. doi: 10.1016/j.dib.2019.103854 (PMC6480314; doi:10.1016/j.dib.2019.103854)
Supplement: Multimedia component 2 [file mmc2.zip › DATA/CAV-000-RF/Test3.txt]

0 -0.0045214 0.00034179 -0.0022982 0.0024452 0 -0.0022129 0.0019503 0.0022529 0.00083158 0.0017226 -0.00030949 0.071387 0.0064309 -0.0027225 -0.003376 -0.0047096 0.0032346 -0.0053058 0.0012484 0.0014485 0.001002 0 0.0034839 0 -0.0009246 0.00010803 0.00035851 -0.00014814 0.038856 -0.006629 0.0033305 0.00026565 -0.00090868 0.0051691 0.0022296 -0.016967 0.001421 -0.006516 0.032795 0.0207 0.015402 0.019354 -0.0022093 -0.0033862 -0.012555 -0.014471 -0.0088105 -0.020712 -0.0051658 -0.0004716 0.0087699
0.003906 -0.0034307 0.00051215 -0.0010947 0.0023814 0 -0.0016138 0.0029379 0.0019799 0.0013797 0.0012214 -0.0032788 0.071347 0.0052208 -0.0017026 -0.00091043 -0.0016334 0.0022193 -0.004405 0.0008309 0.00010459 0.0031203 0 0.0030344 0 -0.00049261 -5.6028e-05 0.00053728 -0.00029272 0.046482 -0.010196 0.0023537 1.27e-05 0.0017393 0.0038081 0.00015361 -0.018293 0.00069336 -0.0022065 0.029074 0.019446 0.011382 0.015494 -0.00487 -0.0055516 -0.011634 -0.014114 -0.0082951 -0.022848 -0.007098 0.000669 0.0056185
0.007812 -0.0020983 0.00016034 7.0967e-05 0.0015605 0 -0.0010212 0.0034582 0.00067549 0.00046434 -0.00016013 -0.0052327 0.07754 0.004015 0.00075837 0.0033677 0.0025765 -0.00026961 -0.0022791 0.0023548 -0.0027264 0.00083952 0 0.0014004 0 0.00019537 -6.0218e-05 0.00064318 -0.00011495 0.044559 -0.012763 0.00098476 -0.00058589 0.004303 0.0029484 -0.0003408 -0.014772 0.0003345 0.0025072 0.025354 0.018191 0.0073609 0.011634 -0.0075307 -0.007717 -0.010713 -0.013756 -0.0077796 -0.024985 -0.0090302 0.0018096 0.0020743
0.011718 -0.00061334 -0.0002914 0.0010195 0.00018305 0 -0.00053849 0.0033633 -0.00065463 -0.0012525 -0.0024196 -0.00529 0.076325 0.0041352 0.0022661 0.0055073 0.0037329 -0.0026191 0.00039797 0.0035115 -0.0048201 -0.0030952 0 0.00062986 0 0.00045898 0.00024832 0.00054401 0.00045471 0.032566 -0.014354 -0.00051093 -0.001058 0.0054679 0.0028203 0.00056922 -0.0069411 0.00050495 0.0055578 0.022985 0.0178 0.0038579 0.0087352 -0.0091477 -0.0090046 -0.010178 -0.014815 -0.0066209 -0.024114 -0.0095892 0.0035226 0.00016355
0.015625 0.00099928 -0.00040259 0.0017611 -0.0011197 0 -0.00017721 0.0025525 -0.0011022 -0.0026346 -0.0043046 -0.0038893 0.063316 0.0056889 0.0018524 0.0033232 0.001246 -0.0031229 0.0020886 0.0024116 -0.0038706 -0.0044634 0 0.002364 0 -3.3618e-05 0.00062021 0.00038627 0.0011716 0.017443 -0.014594 -0.0018524 -0.0009305 0.0047465 0.0021889 0.0014181 0.0021348 0.00094189 0.0058277 0.021513 0.017982 0.00069884 0.0064741 -0.010071 -0.0097091 -0.0098981 -0.016815 -0.0050349 -0.021244 -0.0092361 0.0056158 -0.00089873
0.019531 0.0025632 -8.0457e-05 0.0024086 -0.0014378 0 6.6323e-05 0.0013713 -0.00076591 -0.0027358 -0.0043562 -0.0023023 0.048481 0.0073528 0.0010719 -0.0012984 -0.001586 -0.001244 0.0019564 -2.1691e-05 3.5798e-05 -0.0013719 0 0.0060748 0 -0.00090352 0.00057506 0.0005014 0.0015716 0.0065656 -0.012863 -0.0027002 -0.00012273 0.0026441 3.4227e-05 0.00097594 0.0088558 0.0013248 0.0035943 0.020114 0.01819 -0.0023907 0.0042769 -0.010938 -0.010338 -0.0096384 -0.018859 -0.0034183 -0.018183 -0.0087966 0.0077208 -0.0029042
0.023437 0.003719 0.00043147 0.0029591 -0.00024432 0 0.00035458 0.00048487 -0.00057903 -0.0012746 -0.0024228 -0.0014116 0.044673 0.0076312 0.0022669 -0.0041005 -0.0016366 0.0019632 0.00076098 -0.0011826 0.0041859 0.0039791 0 0.0093057 0 -0.0013815 -5.9015e-05 0.0010657 0.0013081 -0.00045663 -0.0089432 -0.0027883 0.0009984 0.00019033 -0.0028958 -0.00069474 0.011629 0.0015228 0.00022739 0.020448 0.019028 -0.0038149 0.0036128 -0.010443 -0.0091577 -0.0098564 -0.021935 -0.0010696 -0.010569 -0.0062889 0.010109 -0.0058454
0.027343 0.0041333 0.00082309 0.0031709 0.0019353 0 0.0010229 0.00020253 -0.0012698 0.0012175 4.9245e-05 -0.00096601 0.0534 0.0064224 0.0058695 -0.0024674 0.00036205 0.0044777 -3.3533e-06 -6.8152e-06 0.0058001 0.0071906 0 0.0097744 0 -0.0010086 -0.00083449 0.0018326 0.00047218 -0.010361 -0.0034398 -0.0021799 0.001895 -0.0017068 -0.0045978 -0.0025709 0.01159 0.0015002 -0.0026471 0.020781 0.019866 -0.005239 0.0029487 -0.0099483 -0.0079774 -0.010074 -0.025011 0.001279 -0.0029555 -0.0037812 0.012498 -0.0075819
0.03125 0.0037416 0.00092722 0.0026981 0.0036214 0 0.002212 2.2894e-05 -0.0025931 0.0036185 0.0013853 -5.9942e-05 0.063951 0.00521 0.0095898 0.0022529 0.00074133 0.004582 0.00022321 0.00165 0.0047636 0.0055694 0 0.0073144 0 -4.6692e-05 -0.0010302 0.00224 -0.00041553 -0.026193 0.0025316 -0.001344 0.0021848 -0.0026552 -0.0039656 -0.0037982 0.010929 0.0011756 -0.0039975 0.021083 0.020293 -0.0059051 0.0024992 -0.009369 -0.0062197 -0.010383 -0.028035 0.0035465 0.0053689 -0.00098939 0.014465 -0.006346
0.035156 0.0027747 0.00072102 0.0013958 0.00342 0 0.0034519 -0.00094291 -0.0036017 0.0047737 0.0012876 0.0016804 0.066215 0.0054873 0.010333 0.0062338 -0.0026947 0.0020564 0.00048441 0.0011938 0.0035035 0.00052911 0 0.003816 0 0.00077239 -0.00036897 0.0018538 -0.00079791 -0.040699 0.0080673 -0.00084575 0.0017879 -0.0028119 -0.0021566 -0.0043123 0.010634 0.00055695 -0.0037555 0.021351 0.020274 -0.0057475 0.002283 -0.008698 -0.0038349 -0.010791 -0.031001 0.0057256 0.014465 0.002111 0.015975 -0.0029969
0.039062 0.0015388 0.00023825 -0.00047647 0.0012132 0 0.0038053 -0.0029887 -0.003556 0.0041566 0.00093366 0.0034645 0.061964 0.0069583 0.0069342 0.0067008 -0.007901 -0.0014713 -0.00050091 -0.0015244 0.0040535 -0.0037164 0 0.001379 0 0.00089634 0.00064628 0.00076236 -0.00053862 -0.041874 0.012758 -0.0008539 0.00089453 -0.0026732 -0.0014982 -0.0044002 0.0098473 -1.9992e-05 -0.0025867 0.021618 0.020254 -0.0055898 0.0020667 -0.0080271 -0.0014501 -0.011199 -0.033968 0.0079048 0.023562 0.0052114 0.017485 -0.00025569
0.042968 0.00017612 -0.00044426 -0.0023505 -0.001611 0 0.0026479 -0.0053079 -0.0024677 0.0022169 0.0014875 0.0039479 0.061655 0.0075287 0.0011401 0.0039937 -0.010654 -0.0034547 -0.0026807 -0.0038192 0.0055718 -0.0039766 0 0.00060765 0 0.00039078 0.0011825 -0.00045123 -1.6088e-05 -0.025291 0.016221 -0.00094356 -0.00013505 -0.0027472 -0.0029928 -0.003921 0.0072336 -1.8304e-05 -0.0013536 0.020064 0.018336 -0.0048003 0.0010684 -0.0083385 0.0007464 -0.011352 -0.036162 0.0089214 0.029857 0.0070125 0.01721 0.00019611
0.046875 -0.001344 -0.0011555 -0.0036737 -0.0032139 0 0.00037044 -0.0065706 -0.00084101 0.00010317 0.0027231 0.0024921 0.070666 0.0053646 -0.0038412 0.0005642 -0.0090492 -0.0022261 -0.0044086 -0.0031275 0.0052326 -0.00088474 0 0.00058679 0 -0.00019478 0.00087913 -0.001151 0.00025434 0.00051237 0.017546 -0.00045219 -0.0009005 -0.0032008 -0.0051307 -0.0022669 0.0026669 0.00073644 -0.00067773 0.018348 0.01625 -0.0039548 6.6252e-07 -0.0087371 0.0029262 -0.011482 -0.038287 0.0098349 0.035904 0.0086983 0.016778 -0.00067179
0.050781 -0.0029903 -0.0016494 -0.0041941 -0.0027801 0 -0.0017995 -0.0060369 0.00087486 -0.0011174 0.0033085 -0.00017467 0.081137 0.0010167 -0.0056619 -0.0015211 -0.0053067 0.0016156 -0.0039538 6.0323e-05 0.0016714 0.001935 0 0.00020831 0 -0.00034462 0.00016853 -0.0011128 0.00010833 0.021884 0.015556 0.00089672 -0.0011512 -0.0036519 -0.0053583 0.00077157 -0.0025713 0.001647 -0.00077282 0.015757 0.013447 -0.0031835 -0.0014733 -0.009614 0.0045962 -0.011289 -0.039996 0.010086 0.03973 0.0094855 0.015566 -0.00072978
0.054687 -0.0044468 -0.0017415 -0.0039948 -0.001116 0 -0.0028042 -0.0040842 0.0024261 -0.0011849 0.0023879 -0.0025173 0.079346 -0.0027126 -0.0040307 -0.0019495 -0.0029695 0.0054842 -0.001254 0.0026838 -0.0028638 0.0015145 0 -0.00070205 0 2.313e-05 -0.00021552 -0.00060856 -0.00015798 0.032643 0.0098734 0.0026818 -0.0009684 -0.0033235 -0.002673 0.0042117 -0.0070918 0.001714 -0.0014563 0.011596 0.0093593 -0.0025456 -0.0036765 -0.01135 0.0053507 -0.010515 -0.040957 0.0091463 0.039567 0.0086594 0.012955 0.00065608
0.058593 -0.0051746 -0.0014357 -0.003304 0.00013205 0 -0.0026318 -0.0016838 0.0034912 -0.00075307 0.00062248 -0.0033812 0.061164 -0.0032803 -0.00026384 -0.0015269 -0.0028907 0.0067498 0.0018923 0.0025032 -0.0043156 -0.0015077 0 -0.001416 0 0.00059653 3.6975e-07 -7.6846e-05 -0.00015989 0.037672 0.001723 0.0040771 -0.00074601 -0.0015928 0.0013877 0.0062039 -0.010556 0.00050197 -0.0022129 0.0074358 0.0052714 -0.0019076 -0.0058797 -0.013085 0.0061052 -0.0097405 -0.041918 0.0082071 0.039405 0.0078332 0.010344 0.0020525
0.0625 -0.0047644 -0.00089733 -0.002289 -0.00010096 0 -0.0021843 0.00050531 0.0036191 -0.00079052 -0.00049938 -0.0026924 0.038754 -0.00089911 0.0038246 -0.00085839 -0.0026574 0.0047928 0.0033806 0.00057804 -0.00094204 -0.0035016 0 -0.0010713 0 0.0010305 0.0004163 0.00027062 0.0001316 0.044062 -0.0065267 0.004464 -0.00087048 0.001407 0.004313 0.0054108 -0.013353 -0.001264 -0.0023453 0.002558 0.00080101 -0.0016436 -0.0080276 -0.015052 0.0055678 -0.0077405 -0.041881 0.006105 0.03439 0.0055307 0.0067282 0.0020268
0.066406 -0.0032826 -0.0002982 -0.0010101 -0.0014955 0 -0.002287 0.0024379 0.0026638 -0.0017571 -0.00026813 -0.0011761 0.03073 0.0015111 0.0066352 4.1384e-05 4.659e-05 0.0013431 0.002538 5.6671e-05 0.0045763 -0.0014647 0 0.00071543 0 0.0012428 0.00048318 0.00053107 0.00036149 0.050416 -0.012832 0.0038007 -0.0013182 0.0046465 0.0049513 0.0022252 -0.015266 -0.0022104 -0.001305 -0.0025025 -0.0037668 -0.0014749 -0.010161 -0.017077 0.0047013 -0.0054283 -0.04159 0.0037067 0.028139 0.0028519 0.0028558 0.001088
0.070312 -0.0012821 0.00028988 0.00047868 -0.0027664 0 -0.0028647 0.0042021 0.0012044 -0.0032116 0.00055663 0.00039949 0.045283 0.00093993 0.0070361 0.0011002 0.0042349 -0.0012142 0.00041174 0.0026541 0.0074413 0.0038467 0 0.0036194 0 0.0013832 0.00013175 0.00084849 0.00020753 0.046884 -0.016597 0.0024819 -0.0015803 0.0067371 0.00416 -0.0013655 -0.014864 -0.0015503 0.00088914 -0.0071402 -0.0079378 -0.0013105 -0.011794 -0.018757 0.0036834 -0.0026844 -0.04103 0.0012705 0.021246 0.00024137 -0.00090654 0.00093429
0.074218 0.00056661 0.00084306 0.0020251 -0.0027934 0 -0.0030845 0.0055174 0.00024366 -0.0041407 0.00069816 0.0016349 0.072913 -0.0030584 0.004692 0.0016606 0.0063817 -0.0019529 -0.0014557 0.0067201 0.0052344 0.0083472 0 0.0064665 0 0.0015644 -0.00020864 0.0011241 -0.00023042 0.02628 -0.018397 0.00093301 -0.0010893 0.0067943 0.0033421 -0.0032473 -0.010571 0.00016836 0.0034751 -0.01041 -0.010825 -0.0011601 -0.011808 -0.019316 0.002176 0.0014551 -0.039604 -0.0012878 0.012276 -0.0021489 -0.0043128 0.0019411
0.078125 0.0019133 0.0012652 0.0033844 -0.0014369 0 -0.0022211 0.0059124 0.00027046 -0.0037283 -0.00021231 0.0023473 0.095242 -0.0081491 0.00052965 0.00089661 0.0042845 -0.0019287 -0.0023552 0.0089377 7.1828e-05 0.00828 0 0.0073284 0 0.001665 -0.00018277 0.0010295 -0.00051725 -0.006039 -0.018705 -0.00062699 0.00018888 0.0049724 0.0027537 -0.0027374 -0.0024963 0.001575 0.0052873 -0.01368 -0.013713 -0.0010097 -0.011821 -0.019875 0.00066867 0.0055946 -0.038178 -0.0038461 0.0033055 -0.0045391 -0.007719 0.0022376
0.082031 0.0028539 0.001382 0.0043131 0.00053683 0 -0.00030692 0.0053422 0.00065594 -0.0019635 -0.0013722 0.0023319 0.10045 -0.011393 -0.0033416 -0.0012565 -0.00039929 -0.0027133 -0.0025641 0.0076801 -0.0036603 0.0036581 0 0.0045039 0 0.0014189 3.5781e-05 0.00032551 -0.00035973 -0.034815 -0.017031 -0.0020988 0.0015884 0.002291 0.001497 -0.00092304 0.0069371 0.0017344 0.0054873 -0.014337 -0.014482 -0.00042822 -0.0094091 -0.018591 -0.00027132 0.010667 -0.036283 -0.0054607 -0.0043603 -0.0051729 -0.0096891 -0.00011204
0.085937 0.0036469 0.0010914 0.0046481 0.0021535 0 0.0020119 0.0043713 0.00018049 0.00035 -0.0018954 0.0015007 0.090721 -0.011523 -0.004758 -0.0037141 -0.0037729 -0.0045402 -0.0024721 0.004401 -0.0035243 -0.0017578 0 -0.0017147 0 0.00070549 -3.6572e-05 -0.00083315 6.0009e-05 -0.04794 -0.01242 -0.0033121 0.0022403 -4.9605e-05 -0.0010012 0.00041333 0.01441 0.00088642 0.0041601 -0.013739 -0.014232 0.0003605 -0.0058309 -0.016422 -0.00093862 0.016188 -0.034163 -0.0066217 -0.011399 -0.0049626 -0.010969 -0.0042824
0.089843 0.0043089 0.00050784 0.0043154 0.0028724 0 0.0040755 0.0035506 -0.0016976 0.0021494 -0.001853 0.00022752 0.076627 -0.0092971 -0.0030795 -0.004867 -0.0035758 -0.0059804 -0.0019135 0.0018001 -0.00093966 -0.0038835 0 -0.0081115 0 -0.00025957 -0.00055994 -0.0019269 0.00027498 -0.046518 -0.0047527 -0.0040093 0.0018127 -0.0013262 -0.0039307 0.00027233 0.01795 -4.0302e-06 0.002276 -0.012702 -0.01365 0.001243 -0.0018865 -0.013968 -0.0014039 0.021716 -0.032055 -0.0075152 -0.017843 -0.0043488 -0.011929 -0.0068571
0.09375 0.0044882 -8.7523e-05 0.0033115 0.0027491 0 0.0055364 0.0026731 -0.0041224 0.0027924 -0.0020127 -0.00067676 0.066569 -0.0061687 0.00017322 -0.0037328 -0.0010656 -0.0054055 -0.00053408 0.0010268 0.00079823 -0.0018664 0 -0.010215 0 -0.0010432 -0.0010938 -0.0024337 3.8928e-05 -0.041624 0.0045101 -0.0040109 0.00078321 -0.0015426 -0.0057502 -0.00091747 0.017912 -0.00029485 0.00098956 -0.0082807 -0.010506 0.0028503 0.0048875 -0.0093148 -0.00030899 0.027306 -0.030045 -0.0063415 -0.019693 -0.000618 -0.010416 -0.0052862
0.097656 0.0037458 -0.00046603 0.00173 0.0021999 0 0.0061857 0.00089388 -0.0054924 0.0023745 -0.0026653 -0.00057148 0.061996 -0.003039 0.002422 -0.00077956 0.00083948 -0.0026546 0.0012936 0.00094103 -7.2111e-05 0.0015162 0 -0.0059986 0 -0.0013351 -0.0010455 -0.0022057 -0.00041831 -0.041245 0.012911 -0.0033446 -3.346e-05 -0.001268 -0.0057499 -0.0018762 0.015849 -0.00017462 0.00079451 -0.0038591 -0.0073625 0.0044575 0.011661 -0.0046614 0.00078596 0.032895 -0.028035 -0.0051678 -0.021543 0.0031129 -0.0089022 -0.00086313
0.10156 0.0019813 -0.00062207 -0.00017422 0.0016806 0 0.0057378 -0.0022252 -0.0048897 0.0015165 -0.00305 0.00035312 0.060882 -0.00026146 0.0021056 0.0021331 0.00070998 0.00077367 0.002215 -0.00011238 -0.0024863 0.0027849 0 0.0016637 0 -0.0011873 -0.00035562 -0.0015331 -0.00066594 -0.041001 0.018329 -0.0021895 -0.0002387 -0.0012609 -0.0046755 -0.001618 0.012549 -0.00020895 0.0011724 0.0013496 -0.0036791 0.0061766 0.018817 0.00034085 0.0026637 0.037507 -0.026587 -0.0028527 -0.020448 0.008085 -0.006252 0.0023518
0.10547 -0.00039544 -0.00071679 -0.0019831 0.001466 0 0.0040407 -0.0058294 -0.002863 0.0008629 -0.0021497 0.0011031 0.062848 0.001714 -6.4811e-05 0.0027558 -0.00043184 0.0030534 0.00082577 -0.0023075 -0.0042421 0.0010334 0 0.0067952 0 -0.0009178 0.00037453 -0.00086575 -0.0005573 -0.028244 0.019875 -0.00073834 -0.00013642 -0.0020316 -0.0037338 -0.00018416 0.0073263 -0.00059262 0.00099518 0.0071925 0.0004388 0.0079859 0.02628 0.0056241 0.0051721 0.041332 -0.025592 0.00038189 -0.016981 0.014057 -0.0026861 0.0017258
0.10938 -0.0026979 -0.0008655 -0.0032517 0.0015396 0 0.0015138 -0.0081252 -0.00080882 0.00070586 6.1679e-05 0.00069974 0.069345 0.0022907 -0.0018222 -1.4321e-05 -0.00088533 0.0034246 -0.0029794 -0.0043222 -0.0043532 -0.0015691 0 0.0054644 0 -0.00076987 0.00049426 -0.00046532 -0.00037374 0.0044231 0.017823 0.00083429 -0.00029573 -0.0034544 -0.0032135 0.0015009 -0.00067699 -0.001002 -0.00061977 0.013035 0.0045567 0.0097953 0.033742 0.010907 0.0076806 0.045157 -0.024597 0.0036165 -0.013513 0.020029 0.0008798 -0.0012456
0.11328 -0.0043748 -0.0010118 -0.0037273 0.0015903 0 -0.00083419 -0.0077993 0.00034369 0.00096486 0.002419 -0.00094524 0.079678 0.001426 -0.0014205 -0.0049626 -0.00022355 0.0023612 -0.007531 -0.0050058 -0.0035219 -0.0022817 0 -0.00042328 0 -0.00068324 -1.1694e-05 -0.00029061 -0.00047397 0.04948 0.013016 0.0022839 -0.00088451 -0.0046511 -0.0023515 0.0023645 -0.010571 -0.0011284 -0.0036014 0.016815 0.0071264 0.010713 0.038385 0.01431 0.010136 0.045655 -0.025079 0.0074893 -0.0075358 0.0253 0.0047169 -0.0027834
0.11719 -0.0052389 -0.0010274 -0.0034757 0.0011738 0 -0.0020712 -0.0051532 0.00078584 0.0014004 0.0036863 -0.0029446 0.088868 1.9719e-05 0.0007994 -0.0088448 0.00081208 0.00070484 -0.010296 -0.0045954 -0.0027258 -0.00058713 0 -0.0047089 0 -0.00042499 -0.00052424 -0.00016223 -0.00085876 0.088103 0.0064833 0.0032712 -0.0014854 -0.0043961 -0.00052681 0.0018929 -0.01929 -0.0011427 -0.0068249 0.020581 0.0096852 0.011624 0.043007 0.017701 0.012591 0.046129 -0.02557 0.011366 -0.0015409 0.030567 0.008556 -0.0011368
0.12109 -0.005367 -0.00091031 -0.0027822 3.0428e-05 0 -0.0021364 -0.0018219 0.0012636 0.0017737 0.0037076 -0.0042143 0.090714 -0.00076417 0.002767 -0.0084813 0.0017856 -0.0010454 -0.0094659 -0.0041522 -0.0020086 0.0015212 0 -0.0027977 0 5.5805e-05 -0.00047041 6.0987e-06 -0.0011471 0.10377 -0.00060328 0.0035292 -0.001565 -0.0019785 0.0017169 0.0003849 -0.023355 -0.0014708 -0.0086765 0.022329 0.010833 0.011786 0.045241 0.019516 0.014317 0.044928 -0.026522 0.014722 0.0039044 0.034236 0.01171 0.0015265
0.125 -0.0048548 -0.00082436 -0.0018903 -0.0016301 0 -0.0019233 0.00063327 0.0020602 0.0018313 0.00328 -0.0043348 0.08303 -0.00057767 0.0026153 -0.0034045 0.0030721 -0.0026097 -0.0050278 -0.0041252 -0.00090362 0.0018372 0 0.0039028 0 0.00045883 7.6791e-05 0.00014243 -0.00098647 0.09356 -0.0070285 0.0030913 -0.0010601 0.0020528 0.003083 -0.001286 -0.021328 -0.0021436 -0.0079517 0.021427 0.010128 0.010964 0.044337 0.019265 0.015086 0.041526 -0.02808 0.017394 0.0086277 0.035808 0.013965 0.0017358
0.12891 -0.0037089 -0.00090225 -0.00081169 -0.0031385 0 -0.0024596 0.0018694 0.0026802 0.0012829 0.002976 -0.0036797 0.069602 -6.9405e-05 0.00040284 0.0032444 0.0046649 -0.0035075 0.0012832 -0.0038679 0.00036701 0.00024423 0 0.0093889 0 0.00038917 0.0005261 0.00013816 -0.00043907 0.067725 -0.011913 0.0023113 -0.00044029 0.0059714 0.0028907 -0.0021968 -0.014735 -0.0025397 -0.0045847 0.020525 0.0094231 0.010142 0.043433 0.019013 0.015855 0.038124 -0.029637 0.020065 0.013351 0.037381 0.01622 -0.0012368
0.13281 -0.0019571 -0.0010197 0.00059329 -0.0037337 0 -0.0039149 0.0026161 0.002502 -1.204e-05 0.0023957 -0.0028017 0.057301 6.4358e-05 -0.0019659 0.0068453 0.0051437 -0.0032199 0.0068895 -0.0026143 0.00074187 -0.0014148 0 0.0088698 0 -0.00019397 0.00043893 -2.0481e-05 6.6215e-05 0.039167 -0.015015 0.0015848 -0.00019327 0.0079208 0.0017823 -0.0019153 -0.0066735 -0.001903 0.00021057 0.015411 0.0059076 0.0078799 0.037468 0.015647 0.014569 0.032148 -0.031 0.020543 0.014802 0.034635 0.016284 -0.0045363
0.13672 0.00019232 -0.00083107 0.0023204 -0.0030507 0 -0.0053605 0.0035881 0.0015695 -0.0017283 0.00078836 -0.0018257 0.051607 -6.5876e-05 -0.0025385 0.0050201 0.0027252 -0.0018835 0.0094922 -0.00060639 -0.00041768 -0.0016211 0 0.0030585 0 -0.00084064 -2.6342e-05 -0.00026263 0.00013941 0.013373 -0.016515 0.0010151 -0.00030755 0.0071894 0.00094517 -0.00078168 0.00052086 -0.00012117 0.0045143 0.0096756 0.0019776 0.0054057 0.030755 0.011821 0.01298 0.025792 -0.032334 0.020698 0.015771 0.031253 0.016024 -0.0049375
0.14063 0.0023493 -0.00010192 0.0039993 -0.001369 0 -0.0054938 0.0046843 0.00061245 -0.0030155 -0.0016951 -0.00050909 0.054184 8.1438e-05 -0.0011404 -0.00034081 -0.0023802 -0.00052323 0.0079896 0.0010429 -0.0022361 -0.00098302 0 -0.0032038 0 -0.001008 -0.00035622 -0.00054038 -0.00024222 -0.012425 -0.016419 0.0003649 -0.0003101 0.0046626 0.0007809 0.00027374 0.0063957 0.0020595 0.0067105 0.003177 -0.0024478 0.0027515 0.022995 0.0074647 0.010916 0.019153 -0.033131 0.020045 0.015609 0.026734 0.01513 -0.0023198
0.14453 0.004108 0.00096133 0.0050102 0.0005503 0 -0.0036602 0.00522 0.00030584 -0.0029668 -0.0036786 0.0011742 0.062859 0.00037397 0.00051431 -0.0047949 -0.0071556 -0.0002057 0.0030008 0.0015641 -0.0029283 -0.001464 0 -0.006062 0 -0.00062598 -0.00026652 -0.0008649 -0.00077527 -0.041567 -0.01427 -0.00063229 0.00020152 0.0020512 0.00058471 0.00034587 0.011509 0.0036012 0.0063541 -0.005015 -0.0079727 -0.00030199 0.012911 0.0019297 0.0077978 0.011885 -0.032736 0.017596 0.012939 0.019696 0.012827 0.00050735
0.14844 0.0052069 0.0017476 0.0048993 0.0019001 0 -0.00033044 0.0047461 0.00061253 -0.0013623 -0.0036905 0.0026824 0.072401 -0.00021765 0.00056984 -0.0053273 -0.0080152 -0.0008682 -0.0032442 0.0013333 -0.0016009 -0.0038287 0 -0.0058521 0 -0.0002103 6.1571e-05 -0.0012031 -0.0011163 -0.070512 -0.0095972 -0.001902 0.0011162 0.00056443 -0.00042709 -0.00077286 0.015803 0.003937 0.0043379 -0.013207 -0.013498 -0.0033555 0.0028278 -0.0036052 0.0046799 0.0046171 -0.03234 0.015148 0.01027 0.012657 0.010524 0.0011756
0.15234 0.0055467 0.0016862 0.0037443 0.0022396 0 0.0032296 0.0034681 0.0008873 0.00097967 -0.0015912 0.0032722 0.076082 -0.0023535 -0.001032 -0.0027916 -0.004159 -0.0012667 -0.0078752 0.0013019 0.00076265 -0.0062132 0 -0.0053514 0 -0.00033092 0.00030487 -0.0013737 -0.0010943 -0.089405 -0.0027047 -0.0029808 0.001911 0.0001525 -0.0020101 -0.0023851 0.018074 0.0032321 0.0022202 -0.020538 -0.018594 -0.0057441 -0.0067752 -0.0084846 0.0018327 -0.0016496 -0.030065 0.011625 0.0065721 0.0052907 0.0078564 0.00024999
0.15625 0.0051088 0.00073931 0.0021233 0.0016687 0 0.0057119 0.0018853 0.00055198 0.0026868 0.001237 0.0027292 0.06939 -0.0050097 -0.0023664 -0.0004859 0.0014219 -0.00041431 -0.0089475 0.0017474 0.0022805 -0.0056852 0 -0.0057743 0 -0.00095546 0.00040638 -0.0011315 -0.00071945 -0.089902 0.0050492 -0.0033562 0.0021523 -0.00013675 -0.0030572 -0.003371 0.017068 0.0020499 0.0011552 -0.027583 -0.023547 -0.007911 -0.016218 -0.013145 -0.00092423 -0.0075825 -0.027163 0.0077429 0.0025317 -0.0021846 0.0050677 6.7975e-05
0.16016 0.0039176 -0.0005121 0.00068082 0.00073135 0 0.0063989 0.00021993 -0.00040548 0.0028446 0.0031299 0.0016373 0.054856 -0.0060239 -0.0014145 -0.00048112 0.0044749 0.0009285 -0.0066418 0.0018299 0.0020235 -0.0014178 0 -0.0054806 0 -0.0013992 0.00053998 -0.00042485 -0.00011398 -0.072223 0.011836 -0.002872 0.0018541 -0.0011595 -0.0028579 -0.0030131 0.012879 0.00090045 0.00118 -0.033856 -0.028113 -0.0097282 -0.024857 -0.017291 -0.0032752 -0.012992 -0.023901 0.0039338 -0.0012567 -0.0091001 0.002518 0.0015968
0.16406 0.0020923 -0.0013008 -0.00033604 0.00012744 0 0.0054145 -0.0016234 -0.0015419 0.0016715 0.0034892 0.00081689 0.043052 -0.0043665 0.0017249 -0.0015985 0.0031067 0.00057732 -0.0030682 0.00049267 0.00069412 0.0038862 0 -0.0027141 0 -0.0010135 0.0007195 0.00043438 0.00050939 -0.04448 0.016258 -0.0018123 0.0013636 -0.0029664 -0.0019454 -0.0014916 0.0070828 7.1718e-05 0.0013629 -0.036822 -0.031016 -0.010046 -0.030048 -0.019226 -0.0038857 -0.01616 -0.019097 0.00043715 -0.0039651 -0.013616 0.00099239 0.003203
0.16797 -0.00010901 -0.0012685 -0.0011586 0.00034658 0 0.0035854 -0.0035546 -0.002406 0.00024143 0.0029247 0.00047296 0.045826 -0.0016793 0.0045466 -0.0010672 -0.00094841 -0.002834 -0.00061512 -0.0022737 -0.00047793 0.0061345 0 0.0013553 0 7.7519e-05 0.00063326 0.00093425 0.00088724 -0.015473 0.01774 -0.00060547 0.00096737 -0.0048652 -0.001476 0.00034256 0.0014162 -0.00031935 0.00067545 -0.039789 -0.033919 -0.010364 -0.035239 -0.021161 -0.0044962 -0.019328 -0.014293 -0.0030595 -0.0066734 -0.018132 -0.00053319 0.0027136
0.17188 -0.0023486 -0.00071098 -0.0021388 0.0013613 0 0.0019795 -0.0049421 -0.0027847 -0.00048942 0.0022845 -2.8813e-05 0.065368 -0.00097547 0.0042867 0.0021284 -0.004291 -0.0078485 -9.5187e-05 -0.0051519 -0.0011613 0.0036881 0 0.0033759 0 0.0010142 1.3143e-05 0.0007819 0.00086352 0.011312 0.016255 0.0005269 0.00065559 -0.0059762 -0.001806 0.0016609 -0.0035213 -0.00033193 -0.001101 -0.039632 -0.035422 -0.0096122 -0.03682 -0.021263 -0.0034244 -0.020728 -0.0094415 -0.0053242 -0.007681 -0.019692 -0.00064826 0.00013562
0.17578 -0.0043187 -0.00026626 -0.0033033 0.002553 0 0.0012626 -0.0049432 -0.0025952 -0.00045511 0.0017909 -0.0014483 0.089448 -0.0034614 0.00060729 0.005974 -0.0047877 -0.010784 -0.0002829 -0.0064644 -0.0019652 -0.00093564 0 0.0016941 0 0.0010512 -0.00087274 0.00019306 0.00056041 0.036702 0.011947 0.001613 0.00022797 -0.0057152 -0.0019263 0.0021735 -0.008173 -0.00027596 -0.0031338 -0.037627 -0.036096 -0.0082283 -0.036265 -0.020281 -0.0013576 -0.021081 -0.0045615 -0.0068602 -0.0076826 -0.019505 7.0954e-05 -0.0022572
0.17969 -0.0057706 -0.00033893 -0.0042419 0.0029946 0 0.0012293 -0.0032559 -0.0017387 -0.00037965 0.0011444 -0.0037054 0.099824 -0.0068717 -0.0037957 0.0075757 -0.0027766 -0.0088615 0.0007035 -0.0054179 -0.0032019 -0.00338 0 -0.0013705 0 0.00035144 -0.0012773 -0.00026828 0.0003157 0.060163 0.0052214 0.0026455 -0.00045691 -0.0039691 -0.00050158 0.0020801 -0.012755 -0.00059781 -0.0041395 -0.035373 -0.036677 -0.0068086 -0.0354 -0.019192 0.00081438 -0.021322 0.00018283 -0.0082217 -0.0075441 -0.019052 0.00092325 -0.0024436
0.18359 -0.0064467 -0.00077337 -0.0044153 0.0020163 0 0.00094722 -0.00051216 -0.0002063 -0.00098651 0.0002091 -0.0056829 0.08827 -0.0074695 -0.0054209 0.0062342 -9.2938e-05 -0.0030217 0.0034188 -0.0025541 -0.0040838 -0.0016151 0 -0.0019371 0 -0.00015627 -0.00066953 -0.0001917 0.00035031 0.077018 -0.0028803 0.0033237 -0.0013554 -0.0011178 0.0025461 0.001663 -0.016386 -0.0014928 -0.0033586 -0.029664 -0.035952 -0.0048949 -0.03027 -0.016622 0.0044376 -0.020003 0.0030554 -0.0071738 -0.0054722 -0.014923 0.0036122 -0.00067518
0.1875 -0.0060749 -0.0010469 -0.0035744 -0.00026054 0 -0.00042894 0.0021188 0.0016886 -0.0023056 -0.00069478 -0.006098 0.065193 -0.0039263 -0.0030358 0.0039832 0.0015104 0.0025259 0.0063662 0.00075259 -0.0035091 0.0021858 0 0.00087343 0 0.000234 0.00063349 0.00031154 0.00049942 0.082351 -0.010699 0.0031794 -0.0022605 0.0019757 0.0056409 0.0010284 -0.017689 -0.0025902 -0.0011713 -0.023955 -0.035227 -0.0029813 -0.025139 -0.014053 0.0080609 -0.018685 0.0059279 -0.0061258 -0.0034002 -0.010795 0.0063012 0.0012538
0.19141 -0.0045546 -0.00077604 -0.0019131 -0.0028182 0 -0.002771 0.0037518 0.0033059 -0.0036614 -0.0011959 -0.004666 0.050988 0.0010348 0.0013169 0.0031001 0.0011686 0.0039644 0.0072597 0.0031329 -0.0015468 0.0039538 0 0.0036453 0 0.0012063 0.0016372 0.00074547 0.00037343 0.07684 -0.016625 0.0020437 -0.0028354 0.0041746 0.0068434 0.00021148 -0.016185 -0.0031355 0.0011074 -0.017603 -0.034291 -0.001544 -0.01922 -0.0116 0.01138 -0.017303 0.0072176 -0.0040368 -0.0012573 -0.0060337 0.0093157 0.002235
0.19531 -0.0022071 -6.506e-05 0.00012154 -0.004244 0 -0.0048587 0.0042852 0.0040098 -0.0042176 -0.0013319 -0.0024351 0.056998 0.0032236 0.0043547 0.0035548 -0.00097937 0.0013843 0.0051372 0.00381 0.00028429 0.001863 0 0.0025026 0 0.0017104 0.0015555 0.0007375 -0.0001455 0.066614 -0.019845 0.00038995 -0.0026529 0.0046294 0.0055426 -0.00062183 -0.012767 -0.0026058 0.0021298 -0.010624 -0.03315 -0.00057052 -0.012534 -0.0092609 0.014402 -0.015861 0.0069668 -0.00093447 0.00095487 -0.00065683 0.012647 0.0026542
0.19922 0.00022868 0.00059682 0.0021105 -0.0036146 0 -0.005282 0.0042132 0.0035454 -0.0035123 -0.0014176 -0.00092638 0.074485 0.0012403 0.0046337 0.0033369 -0.0037499 -0.0013481 0.0013585 0.0028208 0.00051263 -0.0018989 0 -0.0021476 0 0.0010836 0.00053094 0.00039402 -0.00062863 0.055973 -0.020397 -0.0008822 -0.0014134 0.0034161 0.0028642 -0.0012364 -0.0086091 -0.0011776 0.0015005 -0.0036461 -0.032009 0.000403 -0.0058481 -0.0069214 0.017425 -0.014418 0.006716 0.0021678 0.003167 0.0047201 0.015978 0.0030258
0.20313 0.0020001 0.00075691 0.0037579 -0.0012095 0 -0.0036456 0.0040369 0.0021178 -0.0016203 -0.001538 -0.00084153 0.083214 -0.0021378 0.0036491 0.0011704 -0.0051458 -0.0004253 -0.0014662 0.00095357 -0.00058908 -0.0034569 0 -0.0055943 0 -0.00018186 -0.00054654 0.00013641 -0.00045958 0.041216 -0.018508 -0.0011571 0.00064338 0.0016308 0.00047296 -0.0016174 -0.0037901 0.00044496 0.00015387 0.0023908 -0.030874 -0.00033437 -0.00075253 -0.0058397 0.018036 -0.013871 0.0040385 0.0059324 0.003829 0.0084057 0.018354 0.0027165
0.20703 0.0028597 0.00033918 0.0047974 0.0014874 0 -0.00097924 0.0038271 0.00017045 0.00095786 -0.0014259 -0.0015076 0.071727 -0.0030225 0.0039485 -0.001685 -0.0034983 0.0040383 -0.0016737 -0.00063595 -0.0011013 -0.0012031 0 -0.0039392 0 -0.00089003 -0.00090759 0.00020612 0.00046338 0.014359 -0.014028 -0.00069712 0.0025117 0.0006391 -0.00092457 -0.0020803 0.0025592 0.0016668 -0.00020437 0.0083738 -0.02974 -0.0011694 0.0042522 -0.0048297 0.018509 -0.013374 0.0012224 0.0097348 0.0044025 0.011995 0.020676 0.00085683
0.21094 0.0031917 -0.00037307 0.0049392 0.0026351 0 0.0010594 0.0032244 -0.0018498 0.0034367 -0.00095014 -0.0015313 0.049065 -0.00067258 0.0062787 -0.0027681 0.00090912 0.0080006 8.1744e-05 -0.0011026 0.00057277 0.0026553 0 0.0012657 0 -0.00037871 -0.00055022 0.00038871 0.0014576 -0.025189 -0.0067361 -0.00049941 0.0028537 0.00097668 -0.0018978 -0.0029499 0.010453 0.0024408 0.0016963 0.013495 -0.028533 -0.002609 0.007866 -0.0042569 0.017759 -0.013296 -0.0018365 0.013207 0.0041564 0.01422 0.022162 -0.0016719
0.21484 0.0035528 -0.0010296 0.0040186 0.0012815 0 0.0014907 0.0017651 -0.0035384 0.0049205 -0.00053907 -4.3197e-05 0.035935 0.0017249 0.0087388 -0.001379 0.0054451 0.0074889 0.0014653 -0.00047305 0.0039022 0.0043684 0 0.0042807 0 0.00076666 -5.6787e-05 0.00026728 0.0016251 -0.063553 0.0027389 -0.0014101 0.001032 0.0018662 -0.0032856 -0.0040963 0.017618 0.00309 0.0056141 0.017239 -0.027207 -0.0050133 0.0092598 -0.0043816 0.015054 -0.013884 -0.005283 0.016153 0.002602 0.014269 0.022314 -0.0022401
0.21875 0.0040267 -0.0014691 0.0022251 -0.0018316 0 0.0006741 -0.00072816 -0.0044992 0.0047811 -0.00082373 0.0025555 0.044258 0.0006929 0.0087947 0.0003456 0.0070205 0.0026895 0.00049335 0.00047189 0.0065393 0.002234 0 0.0012662 0 0.0013114 0.00010147 -0.00027748 0.00075278 -0.080043 0.012426 -0.0032251 -0.0020735 0.0018586 -0.005072 -0.00488 0.020466 0.0037842 0.0096491 0.020983 -0.025882 -0.0074176 0.010654 -0.0045063 0.01235 -0.014472 -0.0087295 0.0191 0.0010477 0.014317 0.022466 0.00069365
0.22266 0.0040489 -0.001726 0.00012922 -0.0045797 0 -0.00018155 -0.0038848 -0.0044448 0.00316 -0.0017732 0.0048997 0.065793 -0.0034231 0.0060111 -0.00033744 0.0048659 -0.0020096 -0.0028168 0.0010078 0.0064773 -0.0020987 0 -0.0054047 0 0.00067059 -3.3286e-05 -0.00089243 -0.00040961 -0.064672 0.019683 -0.0046359 -0.0043786 9.4487e-05 -0.0063202 -0.0046764 0.017047 0.0042786 0.011277 0.022717 -0.024174 -0.010155 0.0091043 -0.0046463 0.0078587 -0.015451 -0.010912 0.020383 -0.0015259 0.011675 0.020679 0.0050036
0.22656 0.0029327 -0.0018625 -0.001609 -0.0048385 0 -0.00011001 -0.0067842 -0.0034183 0.0011313 -0.0023941 0.0056533 0.080852 -0.006466 0.0026152 -0.0036554 0.0013364 -0.0021877 -0.0065174 0.0011901 0.0038722 -0.005556 0 -0.0094248 0 -0.00047015 -0.00015322 -0.0011201 -0.00084859 -0.028508 0.022614 -0.0042001 -0.0040683 -0.0029006 -0.0061227 -0.0034855 0.0091528 0.0041548 0.008972 0.024022 -0.022384 -0.012962 0.0069283 -0.0047896 0.0029869 -0.016513 -0.012825 0.021313 -0.0043165 0.0084599 0.018479 0.0061928
0.23047 0.00061426 -0.0018577 -0.0026399 -0.0020501 0 0.00090012 -0.0083081 -0.0018798 0.00013416 -0.0015732 0.0043554 0.07736 -0.0047873 0.0012811 -0.0068485 -0.00041372 0.0023144 -0.0083283 0.001676 0.0007725 -0.0064189 0 -0.0070198 0 -0.00087684 -0.00015031 -0.00090812 -0.00027228 0.0049566 0.021026 -0.0015775 -0.0011121 -0.0055502 -0.0044876 -0.0019735 0.0011671 0.0032199 0.0033184 0.024768 -0.020542 -0.015514 0.0042404 -0.0046607 -0.0019188 -0.017504 -0.014041 0.0216 -0.0070637 0.0048741 0.015857 0.001984
0.23438 -0.0021287 -0.0016696 -0.0030838 0.002209 0 0.0020501 -0.0077675 -0.00047519 0.00092169 0.00069794 0.0015869 0.06077 0.00067876 0.0024332 -0.0069725 0.00035098 0.0072513 -0.0073452 0.0027907 -0.00080306 -0.0051397 0 -0.00063609 0 -6.0687e-05 -0.00018408 -0.00067355 0.00064776 0.020448 0.016199 0.0020412 0.0025379 -0.0063502 -0.0022776 -0.00086286 -0.0035654 0.0016209 -0.0032283 0.023952 -0.018557 -0.017348 0.00012251 -0.0037716 -0.0069194 -0.018295 -0.013309 0.020095 -0.0096895 0.00025246 0.01206 -0.0046447
0.23828 -0.0042287 -0.0013544 -0.0033065 0.0052135 0 0.0024114 -0.0054191 0.00036929 0.0028609 0.0030793 -0.0014701 0.046194 0.0050414 0.0038678 -0.0039152 0.0013197 0.0081219 -0.0045146 0.0039302 -0.00045534 -0.0029616 0 0.003952 0 0.0012325 -0.00032409 -0.00082057 0.0010183 0.023413 0.0097965 0.0047359 0.0043758 -0.0048428 -0.00037653 -0.00030154 -0.0054024 -0.00033214 -0.0078127 0.023136 -0.016571 -0.019182 -0.0039953 -0.0028826 -0.01192 -0.019085 -0.012577 0.01859 -0.012315 -0.0043692 0.0082618 -0.0078041
0.24219 -0.0051228 -0.0010573 -0.0035159 0.0050054 0 0.0015182 -0.0023938 0.00068129 0.0042721 0.0040248 -0.0036742 0.043038 0.0042984 0.0030827 -0.00032891 -7.2641e-05 0.004452 -0.0016915 0.0041129 0.00071235 -0.00049875 0 0.0036679 0 0.0018295 -0.00032149 -0.0012404 0.00062672 0.031684 0.0029439 0.0052431 0.0032595 -0.0017775 0.00099088 0.00011948 -0.0074114 -0.0022869 -0.0088585 0.021089 -0.015081 -0.019758 -0.0079581 -0.0011799 -0.015641 -0.019464 -0.010358 0.015628 -0.014239 -0.0084252 0.0042148 -0.0044707
0.24609 -0.0050303 -0.00085325 -0.0035412 0.0018185 0 -0.00044505 5.0356e-05 0.00082085 0.0036389 0.0031887 -0.0044451 0.048682 -0.0005678 -9.0278e-05 0.0013502 -0.003433 -9.9467e-06 -0.00023948 0.0031454 0.001431 0.0020586 0 0.00067213 0 0.0013282 0.00010462 -0.0013776 3.5732e-05 0.054783 -0.0039052 0.0037772 0.00021539 0.001459 0.0021466 0.000745 -0.011676 -0.0037586 -0.0067972 0.018521 -0.013801 -0.019802 -0.011855 0.00086684 -0.018822 -0.019668 -0.0075088 0.01205 -0.015866 -0.012242 6.2324e-05 0.0023682
0.25 -0.0045018 -0.00062179 -0.0029771 -0.0021048 0 -0.0027729 0.0014134 0.0011408 0.00075761 0.0016259 -0.0040087 0.055788 -0.0044812 -0.0032365 0.0013844 -0.0054223 -0.0012066 -0.00032528 0.0020003 0.0013023 0.0039072 0 -0.00092736 0 0.00039979 0.00078908 -0.00083009 -0.00016411 0.082243 -0.010505 0.0016583 -0.0024914 0.0036077 0.0033017 0.0013521 -0.016656 -0.0041142 -0.0034479 0.015762 -0.012753 -0.019608 -0.015491 0.0029476 -0.021613 -0.019823 -0.0046001 0.0083117 -0.017377 -0.015748 -0.0039759 0.0067496
0.25391 -0.0037728 -0.00013853 -0.0015517 -0.0041704 0 -0.0045199 0.0022074 0.0017179 -0.0030566 0.00060519 -0.0032621 0.062254 -0.0032341 -0.0037276 0.0019587 -0.0031717 0.0012862 -0.0012703 0.0017778 0.00069636 0.0037424 0 4.4337e-05 0 -6.5509e-05 0.0011127 0.00016407 -3.1049e-05 0.092837 -0.016358 0.00016974 -0.0031377 0.0040721 0.0041225 0.0013565 -0.018336 -0.0029368 -0.00066533 0.011847 -0.013109 -0.017972 -0.017549 0.0052339 -0.022052 -0.019683 -0.00133 0.003608 -0.018192 -0.017376 -0.0073241 0.005819
0.25781 -0.0026109 0.00066405 0.00059513 -0.0032623 0 -0.0048875 0.0033224 0.0023199 -0.0058079 0.00035132 -0.0032056 0.071535 0.0025144 -0.0013088 0.0041486 0.0025122 0.0041814 -0.0023725 0.0023267 1.1175e-05 0.0013617 0 0.00098994 0 4.1837e-05 0.0006144 0.00091256 -9.6399e-05 0.074761 -0.020601 -0.0003305 -0.0016664 0.0031107 0.0039826 0.00050749 -0.014027 -0.00055021 0.00070712 0.0079318 -0.013465 -0.016336 -0.019607 0.0075202 -0.022491 -0.019543 0.00194 -0.0010958 -0.019008 -0.019004 -0.010672 0.0024366
0.26172 -0.0007619 0.0015228 0.0029304 -0.0003567 0 -0.0036388 0.0050692 0.0025688 -0.0060495 5.9019e-05 -0.004164 0.08425 0.0080942 0.0016421 0.0062178 0.0076273 0.0040311 -0.0033421 0.0022329 -0.00072986 -0.001272 0 -0.0007056 0 3.221e-05 -0.00041585 0.00095389 -0.00059391 0.035904 -0.022193 -0.00038073 0.00061184 0.0016886 0.0026286 -0.00072645 -0.0050111 0.0019234 0.00097667 0.0036796 -0.014823 -0.014203 -0.020315 0.009206 -0.02155 -0.019451 0.0044917 -0.0057462 -0.019788 -0.019307 -0.013165 0.0015989
0.26563 0.0015517 0.0019672 0.0048001 0.0024218 0 -0.0012848 0.006783 0.0021759 -0.0037075 -0.00094107 -0.0053623 0.093238 0.0094084 0.0023588 0.0053218 0.0086481 0.00054366 -0.0040667 0.00047693 -0.0016348 -0.0014246 0 -0.0041475 0 -0.00064588 -0.0010957 0.0005036 -0.0010705 -0.0051448 -0.02026 -0.00069264 0.0022201 0.0009574 0.00058559 -0.0015579 0.0045191 0.0032701 0.0010117 -0.00081534 -0.016902 -0.01171 -0.020051 0.010459 -0.019613 -0.019394 0.0065258 -0.010358 -0.020544 -0.018654 -0.015041 0.0047943
0.26953 0.0036492 0.0016721 0.0057407 0.0034073 0 0.0011984 0.0073369 0.0011314 -9.8972e-05 -0.0022563 -0.0053588 0.089818 0.0065344 0.00018683 0.00082552 0.0055509 -0.0035807 -0.0041868 -0.0019715 -0.0025407 0.0014888 0 -0.0058932 0 -0.0016312 -0.00079542 0.00017111 -0.00089399 -0.03604 -0.014574 -0.0014984 0.0024945 0.0014843 -0.0011145 -0.0016568 0.010971 0.0031252 0.0015316 -0.005295 -0.018993 -0.0092195 -0.019752 0.011678 -0.017653 -0.01934 0.0085243 -0.014945 -0.021306 -0.017973 -0.016885 0.0085485
0.27344 0.0048971 0.00074026 0.0056306 0.0023946 0 0.0029811 0.0060657 -0.00025584 0.0027917 -0.0027949 -0.0031794 0.074481 0.0030006 -0.0030123 -0.0044509 0.0012702 -0.0056329 -0.0031474 -0.0026347 -0.0029807 0.0046882 0 -0.0041112 0 -0.0019639 0.00020383 0.00026693 -7.1945e-05 -0.057193 -0.0059967 -0.0024838 0.0016989 0.0026983 -0.0016804 -0.0014517 0.013743 0.0022405 0.0027154 -0.0090462 -0.021618 -0.0068391 -0.017772 0.011253 -0.01454 -0.019431 0.0088197 -0.018323 -0.022382 -0.015871 -0.017222 0.0085397
0.27734 0.0051411 -0.00034043 0.004636 0.00045572 0 0.0038222 0.0032674 -0.0015352 0.0034219 -0.0019577 0.00072936 0.058475 0.0019447 -0.0047662 -0.0065668 -0.0013815 -0.0052346 -0.00080687 6.8538e-07 -0.0025189 0.0044087 0 -0.00083243 0 -0.0011614 0.00097367 0.00048779 0.00062958 -0.073043 0.0035067 -0.0031715 0.00052088 0.0031243 -0.0011696 -0.001609 0.014417 0.0017693 0.0041764 -0.012797 -0.024243 -0.0044587 -0.015793 0.010827 -0.011426 -0.019522 0.0091151 -0.021701 -0.023459 -0.01377 -0.017558 0.004412
0.28125 0.0046353 -0.0010361 0.0030459 -0.0010055 0 0.0039765 -6.5154e-05 -0.0024157 0.001651 -0.00027985 0.0046274 0.052741 0.003253 -0.0042608 -0.0040709 -0.0018636 -0.0037941 0.0020339 0.0044657 -0.0011155 -0.00016386 0 0.00041764 0 0.00016002 0.00087705 0.00034548 0.00048505 -0.081149 0.011597 -0.0032675 -0.0004238 0.0014664 -0.00044784 -0.0022482 0.014162 0.002246 0.0051692 -0.015508 -0.026221 -0.0024045 -0.013575 0.0098707 -0.008354 -0.01942 0.0090342 -0.024168 -0.024409 -0.011447 -0.017365 -0.00010575
0.28516 0.0036267 -0.0011236 0.0011413 -0.001124 0 0.0037551 -0.0029146 -0.0029245 -0.001065 0.0011616 0.0066911 0.056076 0.0042968 -0.0028765 0.00072794 -0.0012589 -0.0023685 0.0038943 0.0071093 0.0007146 -0.0055912 0 -0.0012829 0 0.00084968 0.00018746 -0.00015591 -0.00035866 -0.07355 0.016691 -0.0027039 -0.0007659 -0.0022011 -0.00050625 -0.0027465 0.012415 0.0032364 0.0049595 -0.016994 -0.027438 -0.00073363 -0.011079 0.0082912 -0.0053298 -0.019092 0.0085113 -0.025565 -0.025208 -0.0088629 -0.016548 -0.001574
0.28906 0.0021229 -0.000793 -0.00082801 0.00011338 0 0.0032734 -0.0047002 -0.003215 -0.0025815 0.0018316 0.0062917 0.056647 0.0030011 -0.002675 0.0039645 -0.0003534 -0.00083087 0.0036449 0.0053219 0.0020069 -0.0072733 0 -0.0033562 0 0.0003879 -0.00026337 -0.00041223 -0.0010007 -0.048703 0.018607 -0.0015276 -0.00039263 -0.006169 -0.0016545 -0.0023447 0.0081173 0.003897 0.0032879 -0.018481 -0.028655 0.00093726 -0.0085826 0.0067116 -0.0023055 -0.018764 0.0079883 -0.026962 -0.026007 -0.0062792 -0.015732 -0.0004282
0.29297 9.8068e-05 -0.00045398 -0.0025995 0.0020226 0 0.0026116 -0.0053024 -0.0031952 -0.0016448 0.0020696 0.0042338 0.046315 -0.00012882 -0.0043891 0.0035536 0.00095275 0.00082682 0.0014576 0.00012772 0.0017907 -0.0039875 0 -0.0030517 0 -0.00061049 -2.0413e-06 0.00011848 -0.00076799 -0.018193 0.018108 0.00011244 0.00049654 -0.0081352 -0.003232 -0.00090934 0.0017532 0.0037506 0.00067899 -0.017152 -0.02724 0.001905 -0.0066825 0.0053432 -4.7428e-05 -0.017221 0.0081572 -0.026469 -0.025377 -0.0037284 -0.014402 0.00025615
0.29688 -0.0021605 -0.0004296 -0.0038912 0.0035554 0 0.0020243 -0.0048825 -0.0024494 0.0010244 0.0023879 0.0018356 0.031841 -0.0028581 -0.0067331 0.00048895 0.0025212 0.0012394 -0.0012229 -0.0045509 -0.00014844 0.00089506 0 -0.00089433 0 -0.0010931 0.00060997 0.0011842 4.3605e-05 0.0023143 0.015804 0.0018776 0.0013623 -0.0068215 -0.0040924 0.00093127 -0.0043906 0.0028885 -0.0017451 -0.015507 -0.02553 0.0027938 -0.0048494 0.0039985 0.0021245 -0.015542 0.0084039 -0.025764 -0.024586 -0.0011814 -0.013014 -0.0010135
0.30078 -0.0040415 -0.00076167 -0.0044906 0.0037059 0 0.001731 -0.0037754 -0.00070783 0.0031757 0.0026755 -0.00016284 0.029267 -0.003638 -0.0075172 -0.002695 0.0031899 -0.0012607 -0.0027303 -0.0054179 -0.0026611 0.0029374 0 7.2644e-06 0 -0.00069065 0.00082624 0.0018023 0.00052929 0.0093578 0.011568 0.003275 0.0015446 -0.0028933 -0.0034892 0.002357 -0.0081469 0.0015823 -0.0029683 -0.012995 -0.022856 0.0034928 -0.0034797 0.0031639 0.0039502 -0.013199 0.0092494 -0.024541 -0.022915 0.0013355 -0.011617 -0.0022305
0.30469 -0.0050083 -0.0012244 -0.0043725 0.0020115 0 0.0014342 -0.002442 0.0015413 0.002824 0.0022967 -0.0018118 0.046131 -0.0029061 -0.0054844 -0.0043056 0.0018597 -0.0060871 -0.0023552 -0.0027289 -0.0035939 0.0012395 0 -0.0019778 0 -3.7089e-05 0.00034756 0.001171 0.00023809 0.016289 0.0051226 0.0039106 0.0007082 0.0015251 -0.0016383 0.0029801 -0.0094126 -3.9342e-05 -0.0027969 -0.0087873 -0.018296 0.0038204 -0.0030169 0.0033275 0.0050981 -0.0095555 0.011267 -0.022304 -0.019522 0.0037932 -0.010202 -0.00061506
0.30859 -0.0049818 -0.0014931 -0.0037049 -0.0010223 0 0.00027725 -0.0012999 0.0030748 -8.0918e-05 0.00094794 -0.0032654 0.070718 -0.0021406 -0.0013388 -0.004381 -0.00075502 -0.0096816 -0.00067021 0.0002172 -0.0013668 -0.0008233 0 -0.0045434 0 3.0484e-05 -0.00039228 -0.00046296 -0.00029378 0.038912 -0.0028788 0.0037531 -0.0008362 0.0042997 0.00050821 0.0029048 -0.0099224 -0.0018204 -0.0019257 -0.0045793 -0.013736 0.004148 -0.0025541 0.0034912 0.0062459 -0.0059121 0.013284 -0.020067 -0.016129 0.0062509 -0.0087866 0.0034059
0.3125 -0.0042844 -0.001349 -0.0026926 -0.0039649 0 -0.0023478 -0.00044952 0.0028499 -0.0036197 -0.00079226 -0.0041711 0.0813 -0.0020152 0.002735 -0.0037693 -0.002222 -0.0083906 0.0011358 0.00040965 0.0033041 0.00045722 0 -0.0038362 0 -0.00053402 -0.00075619 -0.0019069 -0.00018366 0.076308 -0.010611 0.0031236 -0.002264 0.0045647 0.0020449 0.002303 -0.011112 -0.0032651 -0.0012423 2.3939e-05 -0.0084629 0.0041553 -0.0031996 0.0049644 0.0066942 -0.0010163 0.016319 -0.017492 -0.010974 0.0086186 -0.0076438 0.0059707
0.31641 -0.0032164 -0.0008113 -0.0013898 -0.0051904 0 -0.0057686 0.00042446 0.0010549 -0.0055546 -0.0019177 -0.0039609 0.067329 -0.0017502 0.0045377 -0.002939 -0.0008054 -0.0024469 0.0021681 -0.0021221 0.0073158 0.004783 0 0.00082048 0 -0.00092173 -0.00060118 -0.0020671 0.00069932 0.10787 -0.016151 0.0023975 -0.0027603 0.0029911 0.0027266 0.0011151 -0.012434 -0.0037115 -0.0010218 0.0047404 -0.0029853 0.0040709 -0.0041625 0.0068126 0.006942 0.0042381 0.019644 -0.01482 -0.0053128 0.010961 -0.0065791 0.0039004
0.32031 -0.0017535 -0.00012897 0.00029887 -0.0039403 0 -0.007981 0.0017681 -0.00085646 -0.0051133 -0.0019622 -0.0027331 0.041137 -0.0002517 0.0031654 -0.0018579 0.0023548 0.0034097 0.0021876 -0.0047837 0.0073774 0.0078958 0 0.0054119 0 -0.00040936 -0.00035837 -0.0009406 0.001465 0.111 -0.018829 0.0017169 -0.0020244 0.0010869 0.0028805 -0.00073745 -0.011889 -0.0029888 -0.00082722 0.0090029 0.0020792 0.0038728 -0.0053231 0.0087632 0.0070132 0.0095247 0.022864 -0.012323 0.00041919 0.013181 -0.0056301 -0.0014739
0.32422 0.00029404 0.00037727 0.0023753 -0.00093396 0 -0.0070374 0.0036705 -0.0014118 -0.0032663 -0.0013934 -0.0015883 0.027663 0.002327 -0.00064674 -0.00066078 0.0040271 0.004034 0.0013621 -0.0053374 0.0028983 0.006048 0 0.0050752 0 0.00075061 -0.00046137 0.00040809 0.0011376 0.081728 -0.019359 0.00097877 -0.00040181 0.00019097 0.0028076 -0.0029179 -0.008089 -0.001789 -0.00019714 0.011624 0.0056498 0.0032635 -0.0071992 0.011084 0.0064449 0.014928 0.025703 -0.010455 0.0064089 0.014963 -0.0050999 -0.0052856
0.32813 0.0028473 0.00053715 0.0044817 0.0020283 0 -0.0028265 0.0056169 -0.00052809 -0.001431 -0.0010236 -0.0017768 0.041706 0.0043327 -0.0051357 8.8166e-05 0.0021497 -0.0011228 -4.2039e-05 -0.0040388 -0.0031426 0.0001155 0 -0.000642 0 0.0015038 -0.00082701 0.00084229 -0.00021047 0.03702 -0.018547 4.6566e-05 0.0013595 0.00078748 0.0023818 -0.0046133 -0.0015938 -0.0011232 0.00067408 0.014245 0.0092205 0.0026541 -0.0090752 0.013405 0.0058767 0.020331 0.028543 -0.0085881 0.012399 0.016745 -0.0045696 -0.004041
0.33203 0.0053441 0.00045579 0.0059322 0.0032503 0 0.0024715 0.0067366 0.0004006 -0.00011328 -0.0011454 -0.0033641 0.074401 0.0039941 -0.0084607 -1.0526e-06 -0.0018792 -0.0073575 -0.001646 -0.0028377 -0.0064807 -0.0050699 0 -0.0068772 0 0.0010827 -0.00098099 0.00014259 -0.00141 -0.0024754 -0.016029 -0.0010895 0.0024821 0.0023545 0.0013006 -0.0050392 0.0056564 -0.0012641 0.0010822 0.014393 0.010205 0.0015392 -0.011016 0.014757 0.0047549 0.024503 0.029738 -0.0078406 0.016821 0.017586 -0.004406 0.00083061
0.33594 0.00699 0.00041605 0.0061107 0.0022523 0 0.0059032 0.0063523 -3.4857e-05 0.001102 -0.0013514 -0.0048389 0.10105 0.0011335 -0.0093989 -0.00048739 -0.0044695 -0.0093091 -0.0028651 -0.0028051 -0.0051364 -0.0054583 0 -0.0080675 0 -0.00014674 -0.00063964 -0.00091929 -0.0013419 -0.030076 -0.010594 -0.002336 0.0024676 0.0036696 -0.00032206 -0.0040519 0.011856 -0.001318 0.00067014 0.013243 0.0098316 0.00015885 -0.012991 0.0156 0.0033426 0.028029 0.030072 -0.0076809 0.020421 0.017933 -0.0044348 0.004546
0.33984 0.0072293 0.00060782 0.0049226 1.2724e-05 0 0.0060114 0.0043942 -0.0016944 0.0024451 -0.0011441 -0.0042866 0.1019 -0.0023986 -0.0076344 -0.00036507 -0.0034007 -0.0060847 -0.0031761 -0.002845 -0.00099445 -0.0015854 0 -0.0033059 0 -0.0010013 -4.3388e-05 -0.0013915 -7.2194e-05 -0.052685 -0.0019646 -0.0035553 0.0013083 0.0034414 -0.0017703 -0.0022624 0.016043 -4.9153e-05 -1.7023e-06 0.011769 0.0090945 -0.0012989 -0.014903 0.016162 0.0018589 0.031226 0.030084 -0.0077002 0.023603 0.018067 -0.0045083 0.0037945
0.34375 0.0060135 0.00091394 0.0028734 -0.0017659 0 0.0038374 0.0014226 -0.0029136 0.0032663 -0.00053202 -0.0011643 0.076934 -0.0040148 -0.003817 0.00088228 9.269e-05 -0.0015492 -0.0026463 -0.0011851 0.0020719 0.0024165 0 0.0030718 0 -0.00065526 0.00033243 -0.00098693 0.001232 -0.075267 0.007892 -0.0044878 -0.00042761 0.0010821 -0.0022754 -0.00054386 0.017602 0.0027549 5.4706e-05 0.0072174 0.004891 -0.0034942 -0.016205 0.014048 -0.00030486 0.031278 0.027044 -0.0094248 0.022798 0.016182 -0.0050075 -0.00036186
0.34766 0.0037164 0.00097383 0.00067909 -0.0017844 0 0.0017975 -0.0016534 -0.0022019 0.0027304 8.9384e-05 0.0030072 0.043347 -0.0023946 0.00053663 0.0025793 0.0027897 0.0003391 -0.0020587 0.002091 0.0016618 0.0032713 0 0.0060032 0 0.00052944 0.00031759 -0.00019709 0.0014895 -0.090054 0.015555 -0.0046506 -0.0017828 -0.0027466 -0.0017739 0.00058899 0.015786 0.0057829 0.0011161 0.0026653 0.00068761 -0.0056894 -0.017508 0.011935 -0.0024686 0.031331 0.024004 -0.011149 0.021992 0.014296 -0.0055066 -0.0042196
0.35156 0.00090533 0.00050864 -0.0012282 8.2664e-05 0 0.0015522 -0.0039412 0.00013287 0.0011056 0.0005494 0.0057655 0.021129 0.0013762 0.0035129 0.0033412 0.0026991 -0.00017274 -0.0022269 0.0044982 -0.0014125 0.0016294 0 0.0043709 0 0.0013632 0.00019452 0.00029204 0.00071821 -0.083917 0.018576 -0.0035139 -0.001941 -0.0062687 -0.0010137 0.0011912 0.010306 0.0071691 0.0022103 -0.0024279 -0.004281 -0.00809 -0.018221 0.0082544 -0.00476 0.029382 0.019722 -0.013519 0.018796 0.011213 -0.0061607 -0.0053645
0.35547 -0.001806 -0.00037184 -0.0028289 0.0027677 0 0.0028123 -0.0048812 0.0022039 -4.5151e-05 0.0011776 0.0056637 0.019983 0.0044314 0.0037813 0.002323 0.00055482 0.00049336 -0.0030549 0.0034789 -0.0044793 0.00073342 0 0.0011627 0 0.0010018 0.00030779 0.00021748 -0.00015259 -0.055245 0.017237 -0.001007 -0.00084128 -0.0075415 -0.00078708 0.0016103 0.0023588 0.0060497 0.0019032 -0.0079928 -0.0099166 -0.01067 -0.018418 0.0032066 -0.0071626 0.025687 0.014358 -0.016451 0.013514 0.0070848 -0.0069498 -0.0044376
0.35938 -0.0038458 -0.00118 -0.0041996 0.004656 0 0.0039642 -0.0044687 0.0024573 0.00068061 0.0023531 0.0033152 0.03621 0.0041232 0.001621 3.0847e-05 -0.0016154 0.0043432 -0.0034133 -0.00075131 -0.0056719 0.0025315 0 -0.0004026 0 -0.00024281 0.00063373 -0.00016177 -0.00035742 -0.019652 0.01389 0.0020863 0.00064981 -0.0057134 -0.0010444 0.002084 -0.0054741 0.0032229 -0.00028348 -0.013558 -0.015552 -0.013249 -0.018615 -0.0018413 -0.0095653 0.021992 0.0089935 -0.019384 0.0082328 0.002957 -0.0077389 -0.0033827
0.36328 -0.0048594 -0.0014021 -0.005149 0.0045099 0 0.003641 -0.0032626 0.0012723 0.0028473 0.0038608 0.00067733 0.058296 -3.022e-06 -0.00096584 -0.0020377 -0.0027545 0.0087038 -0.0021961 -0.0049645 -0.0051039 0.005592 0 -0.00018091 0 -0.0012269 0.00083125 -0.00042984 -3.9974e-05 0.0038095 0.010524 0.0043929 0.0013134 -0.0016981 -0.00087779 0.0025767 -0.01088 0.00035484 -0.0032788 -0.017043 -0.019252 -0.015337 -0.017755 -0.0080868 -0.011246 0.015952 0.0038991 -0.022198 0.00063823 -0.0022162 -0.0085321 -0.0028586
0.36719 -0.0049217 -0.00089286 -0.0052495 0.0022096 0 0.0017069 -0.0020577 0.00052356 0.0042234 0.0048721 -0.00065009 0.07512 -0.0057082 -0.0015862 -0.0025301 -0.0032612 0.0087538 0.00040287 -0.0057699 -0.0037899 0.0068251 0 -0.00045007 0 -0.0010664 0.00069264 -0.00038465 7.6906e-05 0.011456 0.0070311 0.0048771 0.00055271 0.0023262 0.00049013 0.002889 -0.013485 -0.0013911 -0.0053435 -0.020472 -0.022899 -0.017411 -0.016867 -0.014365 -0.012906 0.0098474 -0.001188 -0.025008 -0.0070194 -0.0074179 -0.0093254 -0.0019197
0.37109 -0.0045122 3.1827e-05 -0.0042488 -0.0010927 0 -0.00098776 -0.0013292 0.0015429 0.0027905 0.0046588 -0.00056933 0.081964 -0.0095066 0.00055161 -0.0011653 -0.0036287 0.003039 0.0027965 -0.0027546 -0.002124 0.0047724 0 -0.0026122 0 7.8854e-05 0.00042565 -9.7714e-05 -0.00039355 0.017446 0.0018785 0.0036899 -0.0010503 0.0043204 0.0026753 0.002837 -0.01466 -0.0019907 -0.0055303 -0.022144 -0.024691 -0.018858 -0.015667 -0.020078 -0.013805 0.0037572 -0.0049839 -0.027141 -0.014287 -0.012207 -0.0099499 0.00011176
0.375 -0.0041185 0.00086621 -0.002404 -0.0035787 0 -0.0034445 -0.00087489 0.0036481 -0.0011874 0.0032846 -0.00022695 0.082094 -0.0091238 0.003746 0.0011716 -0.0034128 -0.0042957 0.0033773 0.0012684 0.00010865 0.00084423 0 -0.0053068 0 0.0012279 0.00040864 0.00025396 -0.0010737 0.036194 -0.0055899 0.0020996 -0.0021541 0.0037023 0.0041835 0.0023486 -0.015539 -0.0020687 -0.0042363 -0.021317 -0.023843 -0.01941 -0.014024 -0.024987 -0.013621 -0.0023131 -0.0069423 -0.028307 -0.020999 -0.016409 -0.010334 0.0022983
0.37891 -0.0037644 0.0012812 -0.00034516 -0.0038795 0 -0.0050203 -4.4372e-05 0.0048022 -0.0051657 0.0015119 -0.00082436 0.08306 -0.0051637 0.0051292 0.0030423 -0.0019451 -0.0073218 0.0020546 0.0031195 0.002472 -0.0024539 0 -0.0059766 0 0.0015048 0.00070646 0.00052619 -0.0012982 0.06371 -0.013656 0.0014344 -0.0017638 0.0016299 0.0036415 0.0014851 -0.015406 -0.0020516 -0.0024036 -0.02049 -0.022995 -0.019963 -0.012381 -0.029897 -0.013436 -0.0083833 -0.0089006 -0.029474 -0.027711 -0.020612 -0.010719 0.0030176
0.38281 -0.0029634 0.0012635 0.0014022 -0.002016 0 -0.0054045 0.0015619 0.0036831 -0.0064766 3.1287e-05 -0.0026224 0.089278 -0.00064421 0.0032914 0.0032726 0.00033416 -0.0042051 0.00035992 0.0022469 0.0034409 -0.0039252 0 -0.0038581 0 0.00085764 0.00093551 0.00062147 -0.00086344 0.078993 -0.019102 0.0019271 -8.0805e-05 7.2798e-05 0.0010976 0.00043087 -0.012373 -0.0018899 -0.00042592 -0.016163 -0.018195 -0.018648 -0.010367 -0.031779 -0.011141 -0.012307 -0.0068138 -0.028252 -0.031099 -0.02218 -0.010321 0.0019119
0.38672 -0.0012391 0.00096843 0.0027257 0.00055221 0 -0.0045494 0.003559 0.00096832 -0.0045578 -0.0011297 -0.0048347 0.096409 0.0013419 -0.0002407 0.0015645 0.0019557 0.001197 -3.6057e-05 0.00083309 0.0018695 -0.004096 0 -0.000937 0 -3.7124e-05 0.00066114 0.00048405 -0.00018583 0.065025 -0.019605 0.0025228 0.0016532 0.00038068 -0.0018695 -0.00057762 -0.0057384 -0.0014335 0.0019248 -0.011227 -0.012709 -0.017009 -0.0082883 -0.033134 -0.0084789 -0.015858 -0.0040236 -0.026615 -0.033908 -0.023291 -0.0097875 0.0003767
0.39063 0.0012576 0.00051255 0.0037572 0.0019206 0 -0.0028347 0.0049633 -0.0014425 -0.0011641 -0.00238 -0.0062499 0.093925 2.2345e-05 -0.0023179 -0.0013258 0.0020289 0.0036289 0.0011163 0.001098 -0.0011801 -0.003733 0 8.306e-05 0 -0.00047652 -0.00011777 0.00015504 0.00022939 0.027317 -0.015382 0.0018517 0.0021805 0.0023692 -0.003392 -0.0013961 0.0025589 -0.00079085 0.004534 -0.0057722 -0.0065427 -0.014741 -0.0060849 -0.033257 -0.0051894 -0.018257 2.0423e-05 -0.024066 -0.035219 -0.023194 -0.0088545 3.5109e-05
0.39453 0.0036828 -5.7623e-05 0.0044732 0.0011125 0 -0.0011115 0.0049665 -0.0023114 0.001415 -0.0038102 -0.0059853 0.075807 -0.0025814 -0.0012414 -0.0039735 0.001296 0.0017663 0.0025866 0.0028048 -0.0027657 -0.0027383 0 -0.0015667 0 -0.00032526 -0.00094871 -0.00019727 0.00031002 -0.0098823 -0.0086931 -0.00050159 0.0012264 0.0045122 -0.0027981 -0.0020764 0.0091241 -0.00018811 0.0062601 0.00094445 0.0012803 -0.010944 -0.0035772 -0.030375 -0.00037183 -0.017851 0.0071178 -0.019296 -0.032881 -0.020159 -0.0069486 0.0011033
0.39844 0.0051067 -0.00063682 0.0045749 -0.0012077 0 -0.00019942 0.0035638 -0.002017 0.0021988 -0.004797 -0.0039439 0.049827 -0.0035444 0.0014015 -0.0051491 0.0010788 -0.0011623 0.0030475 0.0036355 -0.00086219 -0.00082123 0 -0.0042326 0 -3.5482e-06 -0.0013844 -0.00038209 0.0003321 -0.025855 -0.0019664 -0.003565 -0.00035208 0.0050302 -0.0010307 -0.0027801 0.011838 0.00039827 0.0056235 0.0076611 0.0091033 -0.0071479 -0.0010695 -0.027493 0.0044457 -0.017445 0.014215 -0.014525 -0.030543 -0.017124 -0.0050426 0.0025068
0.40234 0.0052153 -0.00099801 0.0038095 -0.0032434 0 -0.00012359 0.0014523 -0.001728 0.0017433 -0.0044705 -0.00086758 0.034416 -0.0017063 0.0021555 -0.0046531 0.0013091 -0.0016671 0.0023258 0.0019375 0.003123 0.0012106 0 -0.0057287 0 8.0039e-06 -0.0013897 -0.00036137 0.00042845 -0.021003 0.0036084 -0.0057203 -0.0013152 0.0030897 0.00028536 -0.0035396 0.011335 0.0012451 0.0023475 0.013367 0.016128 -0.0023698 0.0019886 -0.02232 0.0098695 -0.014308 0.0228 -0.0080035 -0.025113 -0.011534 -0.0020414 0.0033187
0.40625 0.0044184 -0.00093995 0.0023391 -0.0033998 0 4.8075e-05 -0.00061796 -0.001943 0.0009872 -0.0026139 0.001982 0.043214 0.0012177 -0.00083397 -0.0034221 0.00028411 7.4468e-05 0.0012317 -0.0011994 0.0051351 0.0016105 0 -0.0053757 0 -0.00037916 -0.0012503 -0.00029478 0.00037475 -0.012418 0.0079971 -0.0059108 -0.00099706 -0.00067063 0.0002071 -0.0041174 0.0097872 0.0024385 -0.0019331 0.0187 0.022858 0.0027707 0.0052499 -0.016301 0.015517 -0.010161 0.031934 -0.00083484 -0.018542 -0.0049995 0.0013643 0.0035838
0.41016 0.0033039 -0.00051359 0.00067474 -0.0014101 0 0.0013443 -0.0023251 -0.0020918 0.00028868 -8.0881e-05 0.0034344 0.071284 0.002128 -0.0057452 -0.0026758 -0.0031522 0.0010977 0.00038429 -0.0028173 0.0022909 -0.00050873 0 -0.0042036 0 -0.00084187 -0.0011381 -0.00036906 -6.4766e-05 -0.013965 0.01136 -0.0042879 0.00028544 -0.0045645 -0.00090788 -0.0041591 0.0084651 0.003547 -0.0047753 0.02342 0.028951 0.0079089 0.0086887 -0.010136 0.020991 -0.005674 0.040901 0.0064507 -0.011677 0.001749 0.0049415 0.0036797
0.41406 0.0020624 -5.3125e-05 -0.00079742 0.0015506 0 0.0037113 -0.0036489 -0.0014937 -0.00039765 0.0017366 0.0030594 0.097748 -0.0006121 -0.0086132 -0.002787 -0.0074729 -0.00017032 -0.00042948 -0.0010181 -0.0039844 -0.0038171 0 -0.003556 0 -0.00099625 -0.00089092 -0.00058123 -0.00070281 -0.022924 0.013468 -0.0018828 0.0015748 -0.006882 -0.0018988 -0.0035001 0.0067349 0.0039113 -0.0049278 0.025137 0.031923 0.013035 0.012997 -0.0032509 0.025611 0.00048325 0.049051 0.014309 -0.0033749 0.0095471 0.0093594 0.0034349
0.41797 0.00049211 8.3572e-05 -0.0021463 0.0037321 0 0.0057487 -0.0044485 -0.00034885 -0.00084685 0.001953 0.0014151 0.10405 -0.0054844 -0.0070633 -0.0029745 -0.0092363 -0.0018228 -0.0016041 0.0031046 -0.0089144 -0.0056794 0 -0.0038424 0 -0.0007446 -0.00028694 -0.00072409 -0.0010227 -0.026139 0.013964 0.00024068 0.0019724 -0.0068259 -0.0017986 -0.0022783 0.0034017 0.0033094 -0.0032926 0.026853 0.034895 0.018161 0.017305 0.0036337 0.030232 0.0066405 0.057201 0.022167 0.0049273 0.017345 0.013777 0.0024586
0.42188 -0.001487 -0.00016061 -0.0036467 0.0039342 0 0.0057915 -0.0043784 0.00049382 -0.00058979 0.0008483 -0.0003791 0.090362 -0.0088561 -0.002527 -0.0022232 -0.0064088 -0.0011082 -0.0027166 0.0064638 -0.0087643 -0.0045712 0 -0.0045557 0 -0.00031663 0.00052681 -0.00060567 -0.00075899 -0.016432 0.012821 0.0015909 0.0011575 -0.0048152 -0.00046244 -0.00071839 -0.0013756 0.0022513 -0.0019319 0.026251 0.035238 0.022379 0.022074 0.0096224 0.033244 0.012516 0.06324 0.029072 0.012499 0.024115 0.018081 0.0012547
0.42578 -0.0034583 -0.00048081 -0.0051919 0.0021337 0 0.0033901 -0.0032938 0.00066352 0.00026767 -0.00039912 -0.0014756 0.073447 -0.0079507 0.0012682 -0.00057883 -0.00070877 0.0015806 -0.0026527 0.0067732 -0.0043542 -0.0014098 0 -0.0050762 0 -2.5886e-05 0.0010157 -0.00026529 -0.00027081 0.00017063 0.010298 0.002251 -0.00052528 -0.0020791 0.0015077 0.0011094 -0.0058887 0.0015231 -0.0021794 0.024157 0.033891 0.026014 0.027139 0.015035 0.035223 0.018209 0.067922 0.035366 0.019602 0.030224 0.022311 0.001298
0.42969 -0.0047355 -0.00049021 -0.0060712 -0.00064259 0 -0.00022435 -0.0016131 0.00081633 0.00061478 -0.00065123 -0.0018502 0.068432 -0.0032158 0.0019192 0.00055646 0.0037926 0.0026109 -0.0009564 0.0042831 -0.00011192 0.0016078 0 -0.0051628 0 -6.4861e-06 0.00075586 5.1716e-05 -0.00019133 0.013501 0.0064817 0.0025087 -0.0023122 0.00010038 0.0032417 0.0031633 -0.0085719 0.0014354 -0.0037127 0.021962 0.032413 0.029522 0.032183 0.02031 0.037043 0.023776 0.072385 0.041485 0.026541 0.036136 0.026454 0.0034164
0.43359 -0.004944 -7.0751e-05 -0.005483 -0.002954 0 -0.0031199 -8.1931e-05 0.0018186 -0.00078475 0.00034294 -0.0020957 0.073872 0.0019694 0.00033733 -0.00040037 0.0044817 -0.00052543 0.0011654 0.00095037 0.00038601 0.0032286 0 -0.004793 0 -0.00016111 -6.7146e-05 0.0001269 -0.00068737 0.022218 0.0011596 0.0025495 -0.0033819 0.0010175 0.0040417 0.0050013 -0.0095169 0.0015723 -0.0052799 0.017739 0.02834 0.03053 0.036797 0.022842 0.035703 0.026812 0.072511 0.044124 0.030219 0.03813 0.028864 0.0062237
0.4375 -0.0042953 0.0005474 -0.0033301 -0.003685 0 -0.0041173 0.0008959 0.0034835 -0.0037949 0.0018216 -0.0026929 0.075953 0.0040036 -0.00079494 -0.0036064 0.002351 -0.0055294 0.0016321 -0.0016942 -0.0021653 0.003882 0 -0.0038948 0 -0.00031568 -0.00073709 -4.7268e-05 -0.0011807 0.03426 -0.0056052 0.0024144 -0.0031925 0.00076585 0.003621 0.0056362 -0.010013 0.0012784 -0.0060185 0.013517 0.024266 0.031538 0.04141 0.025374 0.034363 0.029849 0.072637 0.046764 0.033897 0.040125 0.031275 0.006821
0.44141 -0.0032566 0.0010335 -0.00045475 -0.0025788 0 -0.0033972 0.0016 0.0044416 -0.0065018 0.0026414 -0.0034934 0.066362 0.0018731 -0.00020755 -0.0073487 0.00029947 -0.007123 -0.00044871 -0.0035691 -0.0038501 0.0043026 0 -0.0024379 0 -0.00038769 -0.00064487 -0.00030698 -0.00092054 0.053987 -0.01276 0.0021077 -0.001726 5.6208e-05 0.002202 0.0041345 -0.010697 0.00033439 -0.0059066 0.0093924 0.020129 0.031063 0.044897 0.026473 0.031666 0.03107 0.070764 0.047074 0.035488 0.039708 0.032121 0.0035467
0.44531 -0.0020259 0.001252 0.0019949 -0.00037286 0 -0.0019241 0.0025506 0.003489 -0.0066644 0.0021407 -0.0038888 0.053172 -0.002283 0.00067627 -0.0092989 -0.00022838 -0.002872 -0.003591 -0.0051001 -0.0018221 0.0040256 0 -0.00065648 0 -0.00040489 0.00014343 -0.00048623 0.00016368 0.071793 -0.01829 0.001665 0.00044154 -0.00021263 0.00046641 0.00061516 -0.010565 -0.0008744 -0.0051346 0.0053715 0.015927 0.029027 0.047198 0.026065 0.027538 0.030378 0.066787 0.044932 0.034881 0.036751 0.03132 -0.0020546
0.44922 -0.00044125 0.0013053 0.0034618 0.0015724 0 -0.00051321 0.0037393 0.0010083 -0.0037761 0.00057692 -0.0034206 0.051962 -0.0051788 -0.00032584 -0.0083437 -0.00032136 0.0035745 -0.0050597 -0.0057963 0.0026976 0.0018582 0 0.0010505 0 -0.00040147 0.0009653 -0.0005017 0.0012708 0.069955 -0.020205 0.0011294 0.0023453 0.00054411 -0.00075756 -0.003354 -0.0080614 -0.0017736 -0.0034929 0.0013506 0.011725 0.026992 0.049499 0.025656 0.023411 0.029686 0.06281 0.04279 0.034274 0.033795 0.03052 -0.0063925
0.45313 0.0015706 0.0013209 0.0042336 0.0020607 0 0.00052433 0.0044441 -0.0011681 0.00033877 -0.0011612 -0.0021761 0.066897 -0.0050742 -0.0032904 -0.0053025 -0.0013777 0.0059526 -0.0033529 -0.0042877 0.0057564 -0.0021346 0 0.0025024 0 -0.00035384 0.0012013 -0.00029956 0.0014617 0.040061 -0.017737 0.00051244 0.0030969 0.0022124 -0.0010292 -0.0056247 -0.0029827 -0.0020659 -0.00069659 -0.0010404 0.0093169 0.022592 0.048149 0.023492 0.01807 0.025901 0.056469 0.036616 0.030245 0.027321 0.026418 -0.0071354
0.45703 0.0035587 0.0012632 0.0048328 0.00085503 0 0.0011022 0.0039214 -0.0014469 0.0030817 -0.0022861 -0.00063352 0.083374 -0.002842 -0.0056757 -0.0019635 -0.0026275 0.0021352 0.00043038 5.4502e-05 0.0047802 -0.0057107 0 0.0038941 0 -0.00024922 0.00082399 0.00018142 0.00058458 -0.0064804 -0.011773 -0.0001925 0.0023932 0.0039345 -0.00067827 -0.0050755 0.003047 -0.0017833 0.002775 -0.0033019 0.0070515 0.018005 0.04651 0.021189 0.012633 0.021871 0.049941 0.030121 0.025944 0.020568 0.022054 -0.0052301
0.46094 0.0046982 0.00098848 0.0052474 -0.001097 0 0.0011151 0.0022426 -1.2145e-05 0.0033016 -0.002655 0.00076335 0.081456 -0.00073512 -0.0048063 0.00048824 -0.0017356 -0.0033102 0.0036924 0.0057576 0.0010865 -0.0061576 0 0.0054602 0 -0.00018927 0.00032764 0.00090869 -0.00056657 -0.046629 -0.004229 -0.00095603 0.00073772 0.0045434 -0.00061546 -0.0025623 0.0080618 -0.0010307 0.0055465 -0.0048958 0.0056926 0.012973 0.043316 0.018737 0.0073637 0.017208 0.043201 0.022782 0.020916 0.013411 0.016814 -0.0035335
0.46484 0.0044407 0.00045255 0.0048668 -0.0022913 0 0.00063476 0.00030453 0.0013785 0.0020478 -0.0026729 0.0018263 0.056344 -0.00025932 -0.00070324 0.0020893 0.0020722 -0.0038758 0.004699 0.0098424 -0.0017161 -0.0030665 0 0.0069955 0 -0.00035139 0.00016513 0.0016313 -0.0010202 -0.064497 0.0030382 -0.0016745 -0.0008384 0.0033178 -0.0015905 -0.00024839 0.011402 0.00014483 0.0063654 -0.0053315 0.0059067 0.0071688 0.037424 0.016027 0.0023857 0.011446 0.036092 0.013977 0.014624 0.0055546 0.010051 -0.003644
0.46875 0.0029952 -0.00021095 0.0031905 -0.0017902 0 0.0001645 -0.0010535 0.0011133 0.0012708 -0.0027078 0.0025356 0.024094 -0.0011467 0.0037401 0.0033329 0.0062649 0.0018097 0.0037811 0.010014 -0.0015554 0.00092781 0 0.0077799 0 -0.00078445 0.0003008 0.0019581 -0.00052829 -0.061714 0.0089461 -0.0021953 -0.00144 0.00056976 -0.0034854 0.00018745 0.013563 0.0015998 0.0052807 -0.0057673 0.0061207 0.0013649 0.031532 0.013317 -0.0025924 0.0056849 0.028984 0.0051731 0.0083319 -0.002302 0.0032878 -0.0043999
0.47266 0.0011261 -0.00085873 0.00051294 -2.7985e-06 0 0.00034895 -0.0018552 -0.00079935 0.0019266 -0.0026452 0.0029389 0.006529 -0.0021164 0.0053684 0.0040949 0.0071608 0.0083135 0.0023635 0.0064083 0.00017291 0.0025161 0 0.0070151 0 -0.0012487 0.00031857 0.00166 0.00029382 -0.050133 0.013189 -0.0024152 -0.00093491 -0.0024347 -0.005303 -0.0011128 0.01456 0.0029487 0.0036484 -0.005609 0.0075861 -0.0039554 0.023481 0.011263 -0.0061285 0.00024043 0.022831 -0.0030668 0.0022384 -0.0085604 -0.0034538 -0.0035068
0.47656 -0.00051822 -0.0015401 -0.0021932 0.0015408 0 0.0012317 -0.0027879 -0.0029141 0.0033369 -0.0020743 0.0032235 0.011195 -0.0023392 0.0034504 0.0035932 0.0038544 0.0090203 0.0011963 0.0013147 0.00049758 0.00083781 0 0.0044166 0 -0.0013345 -7.6403e-05 0.00091335 0.00065709 -0.036676 0.015776 -0.0023977 -7.809e-05 -0.0042644 -0.0059206 -0.0024902 0.013064 0.0037227 0.0028539 -0.0053067 0.0093548 -0.0091585 0.014906 0.0093686 -0.009315 -0.0051272 0.016911 -0.01117 -0.0038071 -0.014431 -0.01019 -0.00025818
0.48047 -0.0018492 -0.0024387 -0.0040886 0.0013175 0 0.0018968 -0.0042121 -0.0038349 0.0041537 -0.00091919 0.0037355 0.026533 -0.0020439 -8.6819e-05 0.001487 -0.00058109 0.0029651 -0.00013692 -0.0026751 -0.0016239 -0.0019216 0 0.00058963 0 -0.00082358 -0.00070993 0.00019437 0.00035761 -0.017209 0.016585 -0.0023877 2.2265e-05 -0.004274 -0.0049611 -0.0023697 0.0077493 0.0036909 0.0030398 -0.0051237 0.011136 -0.013804 0.0064089 0.0077965 -0.011965 -0.0099648 0.011554 -0.018424 -0.0092835 -0.019301 -0.016272 0.0036943
0.48438 -0.0031437 -0.0035585 -0.0051128 -0.00099164 0 0.0011161 -0.0055355 -0.0034113 0.0036601 0.0002013 0.0046402 0.03548 -0.0018421 -0.0026749 -0.0011623 -0.0021969 -0.0044025 -0.0020416 -0.0043194 -0.0040467 -0.0030155 0 -0.0029415 0 4.502e-05 -0.0010943 -0.00011379 -0.00014115 0.015415 0.015216 -0.0026201 -0.0012349 -0.0029895 -0.0030145 -0.00064424 -0.00047836 0.0029287 0.003099 -0.0053104 0.012955 -0.01672 -0.0018483 0.007223 -0.012954 -0.013161 0.0079417 -0.023047 -0.012997 -0.021069 -0.020327 0.0061313
0.48828 -0.0045116 -0.0045129 -0.0057981 -0.0041575 0 -0.0014456 -0.005731 -0.0025549 0.0020952 0.00038373 0.0054057 0.032019 -0.0017629 -0.0030806 -0.0023553 -0.00021736 -0.0070365 -0.0037065 -0.0039458 -0.0037762 -0.0019292 0 -0.0041434 0 0.00071701 -0.00090675 -1.422e-05 -0.00028047 0.060294 0.011209 -0.0029995 -0.0033948 -0.0016405 -0.0010678 0.0013741 -0.0081873 0.0015304 0.0018089 -0.005497 0.014773 -0.019636 -0.010105 0.0066494 -0.013943 -0.016357 0.0043296 -0.02767 -0.016711 -0.022838 -0.024381 0.0063752
0.49219 -0.0056558 -0.004744 -0.0065091 -0.0061983 0 -0.0046639 -0.004462 -0.0021201 1.6072e-05 -0.00070589 0.0047749 0.024444 -0.0011815 -0.001686 -0.00086787 0.002489 -0.0041597 -0.003549 -0.0025973 -0.00036739 -0.00051001 0 -0.0014403 0 0.00079059 -0.00030741 0.00020491 3.5906e-05 0.10771 0.0045128 -0.0029707 -0.0051878 -0.0012503 0.00025825 0.0022347 -0.011972 -0.00062556 -0.0011399 -0.00633 0.015906 -0.020385 -0.016075 0.006782 -0.013824 -0.017563 0.0024374 -0.029032 -0.017986 -0.021701 -0.025566 0.0054728
0.49609 -0.006172 -0.0040479 -0.0069734 -0.0057603 0 -0.0067208 -0.002535 -0.0021466 -0.0022754 -0.0024269 0.0016194 0.024802 0.00030917 0.00042083 0.0023958 0.0029494 -8.5606e-05 -0.0010186 -0.0012516 0.0032878 -0.00057167 0 0.005043 0 0.0003629 0.000197 0.00032545 0.00044468 0.14867 -0.0040429 -0.0018791 -0.0054578 -0.0020058 0.00094433 0.0015531 -0.011509 -0.0036268 -0.0050974 -0.0074627 0.016721 -0.020129 -0.020983 0.007242 -0.013191 -0.017847 0.0013425 -0.028882 -0.01813 -0.019218 -0.025421 0.0047286
0.5 -0.0059944 -0.0028837 -0.006605 -0.0031192 0 -0.006599 -0.001129 -0.0021508 -0.0045925 -0.0037283 -0.0038604 0.037411 0.0021524 0.0020897 0.0048846 0.0014575 0.0010658 0.0022422 -0.00064159 0.0036998 -0.0019124 0 0.012935 0 -0.00010722 0.0001875 0.00039288 0.00057149 0.18252 -0.012641 0.0002899 -0.0041037 -0.0033141 0.0011677 6.2522e-05 -0.0098108 -0.0069786 -0.0090399 -0.0086493 0.017404 -0.019525 -0.025304 0.007728 -0.012505 -0.017839 0.00046414 -0.028248 -0.017853 -0.016451 -0.02483 0.0046559
0.50391 -0.005448 -0.0020766 -0.0052228 -0.00010347 0 -0.0049314 -0.00065517 -0.0019322 -0.0064629 -0.0041929 -0.0097427 0.05687 0.0031475 0.0021451 0.0044985 0.00088213 -0.0005758 0.0033728 -0.0012479 0.00027179 -0.0029849 0 0.018747 0 -0.00028434 -0.00033853 0.00054659 0.00037817 0.21346 -0.019035 0.0024324 -0.0022652 -0.0043547 0.00081688 -0.0013487 -0.010151 -0.0094737 -0.011918 -0.010223 0.017133 -0.016429 -0.025414 0.0084004 -0.011431 -0.01574 0.001137 -0.024156 -0.014551 -0.011655 -0.02105 0.0054142
0.50781 -0.0048407 -0.0021183 -0.0033373 0.0010517 0 -0.0034205 -0.0005492 -0.0018972 -0.0072692 -0.0044804 -0.013434 0.073864 0.0025853 -0.00023567 0.0014615 0.0028813 -0.0019938 0.00071358 -0.003001 -0.0040243 -0.0031789 0 0.020337 0 -0.00026713 -0.0010049 0.00073797 7.9162e-05 0.24098 -0.021602 0.0027773 -0.0015283 -0.0046226 -0.00047162 -0.0025333 -0.012707 -0.0099148 -0.012651 -0.011796 0.016862 -0.013333 -0.025524 0.0090728 -0.010358 -0.013642 0.0018098 -0.020063 -0.011249 -0.0068581 -0.017269 0.0075692
0.51172 -0.0040747 -0.0027214 -0.0016859 -0.00077648 0 -0.0033706 -0.0002133 -0.0025731 -0.0069129 -0.0056167 -0.013491 0.080649 0.0010338 -0.0043917 -0.0017977 0.0056673 -0.0016159 -0.004548 -0.0049918 -0.005491 -0.0037395 0 0.018757 0 -0.00037998 -0.0013752 0.00072717 -0.00017152 0.25691 -0.02025 0.00021825 -0.0026924 -0.0041245 -0.0027696 -0.0040408 -0.014466 -0.0081985 -0.010467 -0.013102 0.01637 -0.0094513 -0.023486 0.0093672 -0.0096831 -0.01103 0.0026694 -0.015187 -0.0068724 -0.0025177 -0.012861 0.011597
0.51563 -0.0027444 -0.0030845 -0.00054027 -0.004679 0 -0.0046325 5.7302e-05 -0.003907 -0.0061197 -0.0077628 -0.010712 0.072979 -4.7819e-05 -0.0075913 -0.0027334 0.0060753 -0.00102 -0.0090433 -0.0058571 -0.0032447 -0.0060579 0 0.017501 0 -0.00068632 -0.0012586 0.00039173 -0.00040814 0.25326 -0.016435 -0.0044623 -0.0050317 -0.0032483 -0.0054216 -0.0062814 -0.012504 -0.0056916 -0.0058936 -0.014199 0.015704 -0.0049567 -0.019772 0.0093666 -0.0093194 -0.0080189 0.0036749 -0.0097009 -0.0016569 0.001467 -0.0079621 0.016519
0.51953 -0.00064905 -0.0026333 0.0004509 -0.0080784 0 -0.0057913 -0.00062895 -0.0051232 -0.0057758 -0.009713 -0.0075093 0.051695 0.00049068 -0.0065807 -0.00088644 0.0034671 -0.0022023 -0.0096484 -0.0048183 2.1683e-06 -0.0093869 0 0.019374 0 -0.00080961 -0.00078159 -4.4745e-05 -0.00067883 0.23125 -0.012189 -0.0086715 -0.0066601 -0.0024976 -0.0072733 -0.0088091 -0.0071553 -0.0043402 -0.0013821 -0.015296 0.015038 -0.00046259 -0.016056 0.0093649 -0.0089568 -0.0050081 0.0046792 -0.0042157 0.0035582 0.0054484 -0.0030652 0.019721
0.52344 0.0018138 -0.0015182 0.0017289 -0.0083002 0 -0.0053162 -0.0024793 -0.0052861 -0.0058757 -0.0097306 -0.0060615 0.025366 0.0025779 -0.00067224 0.001775 0.00069932 -0.0043226 -0.0056886 -0.0024222 0.00059578 -0.010947 0 0.023708 0 -0.00032486 -0.00023147 -0.00020258 -0.00085277 0.1993 -0.0088078 -0.00964 -0.0058057 -0.0022209 -0.0074566 -0.010456 -0.0016535 -0.0051368 -0.00020963 -0.01537 0.014823 0.0035577 -0.011368 0.0082501 -0.0098173 -0.0027227 0.0045376 -0.00023733 0.0083486 0.0058962 -0.00022097 0.018942
0.52734 0.0038016 -0.0003937 0.0032015 -0.0044304 0 -0.0027054 -0.0042837 -0.0040281 -0.0053144 -0.0070265 -0.0067109 0.0089406 0.0050199 0.0066248 0.0026463 0.00084418 -0.0044125 0.00067454 -0.00011699 -0.0026094 -0.0086728 0 0.026636 0 0.00068667 0.00015787 1.6166e-05 -0.00070764 0.1615 -0.0061821 -0.0064745 -0.0021313 -0.0023964 -0.0060408 -0.010189 0.0012866 -0.00725 -0.0038401 -0.015445 0.014607 0.007578 -0.0066801 0.0071353 -0.010678 -0.00043742 0.004396 0.0037411 0.013139 0.006344 0.0026232 0.014598
0.53125 0.0046073 0.0002644 0.0042077 0.0018296 0 0.0011475 -0.0043152 -0.0018235 -0.0029706 -0.0025294 -0.0078172 0.014095 0.0063651 0.0098282 0.00074755 0.0034961 -0.0013317 0.0059438 0.0010159 -0.0072606 -0.0036068 0 0.024352 0 0.0015809 0.00031585 0.00027068 -0.00022559 0.11055 -0.0032093 -0.00094475 0.0028295 -0.0025811 -0.0039468 -0.0079063 0.0021686 -0.0085881 -0.00995 -0.015158 0.014794 0.010794 -0.002895 0.0056845 -0.011898 0.0011053 0.0034428 0.0063403 0.016849 0.0048783 0.0036838 0.0096522
0.53516 0.0041473 0.00058246 0.0041042 0.0070841 0 0.0044797 -0.0021123 0.00036432 0.00093158 0.0017572 -0.0070376 0.037363 0.0057612 0.0062204 -0.0025555 0.0051343 0.0021475 0.0074964 0.0010861 -0.0097297 0.00091737 0 0.016287 0 0.0017429 0.00030119 0.00015681 0.00027 0.036101 0.0010899 0.0037438 0.0064888 -0.0021503 -0.002191 -0.0044909 0.0037178 -0.0073233 -0.013421 -0.014412 0.015491 0.012988 -0.00025822 0.0038062 -0.013574 0.0017035 0.0014575 0.0071853 0.019185 0.00097865 0.0024755 0.0066413
0.53906 0.0029575 0.0010341 0.0028692 0.0084922 0 0.0056898 0.00079561 0.001752 0.0046636 0.0042264 -0.0030072 0.059497 0.0032988 -0.0013335 -0.0048824 0.0032394 0.0022142 0.0050969 0.0009209 -0.008288 0.0026091 0 0.0052654 0 0.0012274 0.00019771 -0.00027654 0.00036136 -0.05897 0.0066234 0.0052706 0.0068327 -0.00075675 -0.0011175 -0.0011203 0.0073565 -0.0031371 -0.010102 -0.013665 0.016189 0.015182 0.0023785 0.0019278 -0.015251 0.0023017 -0.00052777 0.0080302 0.021521 -0.002921 0.0012672 0.0048481
0.54297 0.0017626 0.0018243 0.0011502 0.0058016 0 0.0043227 0.0022341 0.0022508 0.0063747 0.0047059 0.0036892 0.06116 -0.00012976 -0.0066351 -0.0048676 -0.00070059 -0.0012617 0.00086519 0.00087115 -0.0043227 0.0023962 0 -0.0051905 0 0.0007163 4.284e-05 -0.00050663 -4.2901e-05 -0.15317 0.012097 0.0037722 0.0038502 0.0013424 -0.00024882 0.0015505 0.011179 0.0026912 -0.00031129 -0.012786 0.017641 0.01566 0.0020421 0.00036922 -0.016652 0.0015957 -0.0035506 0.0066511 0.021148 -0.0091429 -0.0030799 0.00089737
0.54688 0.0010142 0.0026135 -0.00022361 0.0015984 0 0.0014839 0.0016102 0.0024962 0.0057515 0.0043087 0.010746 0.042 -0.0032416 -0.0057247 -0.0030495 -0.0029734 -0.0040245 -0.0022585 0.00028899 -0.00075483 0.0029222 0 -0.013457 0 0.0007735 -0.00016208 -0.00013067 -0.00055863 -0.22104 0.015727 0.0014846 -0.00023404 0.0034358 0.0011916 0.0036823 0.011827 0.0082134 0.011074 -0.011888 0.019197 0.015902 0.0012978 -0.0011455 -0.018016 0.00071071 -0.0067159 0.0049669 0.020404 -0.015683 -0.0078577 -0.0074738
0.55078 0.00073282 0.002893 -0.00076006 -0.00054904 0 -0.00067559 0.00070929 0.0033584 0.0043347 0.0044181 0.015377 0.022805 -0.0049317 -0.00045649 -0.0010109 -0.0021871 -0.0021755 -0.0025819 -0.001676 0.00060225 0.0050159 0 -0.019857 0 0.0011864 -0.00038986 0.00055538 -0.00065074 -0.25508 0.016288 0.0008847 -0.0022556 0.0049305 0.0035833 0.0058585 0.0082944 0.011931 0.018198 -0.011094 0.020911 0.015876 -0.00013991 -0.0020898 -0.018895 -0.00026447 -0.0096563 0.0032629 0.019049 -0.021965 -0.012856 -0.018317
0.55469 0.0006779 0.0025925 -0.0004468 0.0012686 0 -0.00029537 0.0020622 0.0052338 0.0041695 0.0057249 0.015936 0.025667 -0.0048483 0.0035023 0.00018676 -0.0010659 0.0028618 -0.00076918 -0.0048112 0.00032364 0.006271 0 -0.024812 0 0.0011602 -0.00054934 0.00071782 -0.00014892 -0.27205 0.013868 0.0028881 -0.00025479 0.0058394 0.0066047 0.0084051 0.0034056 0.013391 0.01844 -0.010522 0.022964 0.015277 -0.0030609 -0.0018138 -0.018736 -0.0014327 -0.012116 0.0015164 0.016391 -0.027693 -0.018325 -0.026521
0.55859 0.000638 0.0022205 0.00044106 0.005886 0 0.0028048 0.0063662 0.0076417 0.0060654 0.007942 0.013057 0.050779 -0.0036011 0.0022943 0.00073867 -0.0030669 0.0052486 0.00099584 -0.0075256 0.00042472 0.0036618 0 -0.027759 0 0.00022605 -0.00052371 -0.00015336 0.00055131 -0.29543 0.009855 0.0064004 0.00496 0.0066938 0.0094825 0.011016 0.0011552 0.013127 0.013829 -0.0099499 0.025016 0.014678 -0.005982 -0.0015379 -0.018577 -0.0026008 -0.014576 -0.00023001 0.013733 -0.033422 -0.023793 -0.028275
0.5625 0.00061607 0.0023412 0.0015614 0.0099772 0 0.0067601 0.011514 0.0095017 0.0090387 0.010141 0.009484 0.074367 -0.002281 -0.0024985 0.0014731 -0.0076382 0.0011408 0.0011871 -0.007933 0.0023449 -0.0025137 0 -0.028149 0 -0.0011054 -0.00026579 -0.0015555 0.00082661 -0.33049 0.0061532 0.0092983 0.010096 0.0079296 0.011502 0.012956 0.0026183 0.012201 0.008923 -0.0094932 0.027139 0.014646 -0.0083131 0.00078987 -0.016869 -0.0029056 -0.01489 6.6443e-05 0.011348 -0.036015 -0.026976 -0.024594
0.56641 0.00081212 0.0029301 0.0025888 0.010573 0 0.0088207 0.01426 0.0099267 0.011289 0.011296 0.0083675 0.07143 -0.0015559 -0.0057476 0.0027039 -0.0099549 -0.0063645 0.00043909 -0.0053501 0.0056821 -0.007925 0 -0.02692 0 -0.0017193 0.00013196 -0.002268 0.00040905 -0.35737 0.0040336 0.0098891 0.011563 0.0093339 0.012356 0.0136 0.0048512 0.011623 0.0073774 -0.0090733 0.029283 0.014795 -0.010456 0.0037735 -0.014666 -0.0029343 -0.014519 0.0010159 0.009051 -0.037606 -0.029427 -0.020386
0.57031 0.0014397 0.0033229 0.0032568 0.0072071 0 0.0073322 0.012944 0.0088565 0.011643 0.010733 0.010935 0.040562 -0.0011691 -0.0040626 0.0037771 -0.0060509 -0.009657 0.00074271 -0.00086201 0.0085291 -0.0080382 0 -0.026014 0 -0.00098899 0.00046885 -0.0014579 -0.00033079 -0.34923 0.0033877 0.007822 0.0081199 0.010093 0.012107 0.012802 0.0040977 0.011818 0.0099841 -0.0085489 0.031373 0.015283 -0.011906 0.0072219 -0.012186 -0.0026015 -0.013398 0.0027269 0.0072018 -0.038147 -0.030825 -0.019945
0.57422 0.0025034 0.0028601 0.0034691 0.0020901 0 0.0030237 0.0087168 0.006938 0.010176 0.0084244 0.01526 0.0051837 -0.00041264 0.00098553 0.0036924 0.002183 -0.0043579 0.002979 0.0034277 0.0088862 -0.0027595 0 -0.025982 0 0.00053849 0.00056528 0.0004686 -0.00068295 -0.29708 0.0029705 0.0040674 0.0019333 0.0094009 0.010894 0.010797 4.3058e-06 0.012333 0.014952 -0.0075981 0.03324 0.017152 -0.010531 0.012565 -0.0085778 -0.00079518 -0.0092197 0.0075423 0.0071787 -0.034406 -0.027926 -0.023196
0.57813 0.0036991 0.00158 0.0033847 -0.0016895 0 -0.0014666 0.0042391 0.0047915 0.0077014 0.0050461 0.017369 -0.0097784 0.00087637 0.0047681 0.0020964 0.0080716 0.0057762 0.0054335 0.0056876 0.0060403 0.0030813 0 -0.024498 0 0.0016196 0.0003964 0.0021521 -0.00022872 -0.21656 0.0015417 0.00022178 -0.0029212 0.0070603 0.0086698 0.0078416 -0.0036299 0.012017 0.019275 -0.0066474 0.035107 0.019021 -0.0091573 0.017909 -0.0049695 0.0010111 -0.0050417 0.012358 0.0071555 -0.030666 -0.025026 -0.026039
0.58203 0.0045384 0.00023002 0.0032978 -0.002409 0 -0.0034839 0.0013271 0.0024563 0.004923 0.0017059 0.014161 -0.00087032 0.0019393 0.0043183 -0.00031814 0.0067229 0.012202 0.0052492 0.0052097 0.0011173 0.0042384 0 -0.018136 0 0.0014963 0.00011703 0.002461 0.00075939 -0.13148 -0.00096211 -0.0023757 -0.0034984 0.0035825 0.005233 0.0040572 -0.0024906 0.00971 0.019941 -0.0050042 0.036538 0.021734 -0.0051498 0.023601 -0.0014997 0.003625 0.00084408 0.018731 0.0086975 -0.024717 -0.019081 -0.024109
0.58594 0.0046362 -0.00043873 0.0033348 -0.00070757 0 -0.0021764 -0.00016374 -0.00036922 0.0021086 -0.00063868 0.0058985 0.014716 0.0018946 0.00090605 -0.0023023 0.00021637 0.0098363 0.0016514 0.0025081 -0.0034008 0.00010279 0 -0.0061227 0 0.00056792 -5.5191e-05 0.0014283 0.001513 -0.053055 -0.0032334 -0.0032955 -0.00018132 -0.00018324 0.00057409 -0.00032927 0.0038525 0.0050934 0.01492 -0.0029652 0.037721 0.02493 0.00036344 0.029492 0.0018908 0.0067007 0.0077063 0.025995 0.011135 -0.017506 -0.011394 -0.016281
0.58984 0.0039439 -0.00038184 0.0032534 0.0012253 0 0.0011045 -0.0014282 -0.0035844 -0.00061174 -0.001715 -0.0038334 0.020524 0.00088882 -0.00185 -0.0029184 -0.0043382 0.0016752 -0.0025495 -0.001053 -0.0049921 -0.0048733 0 0.0078562 0 -0.00012825 -1.2053e-05 7.3746e-05 0.0013993 0.023554 -0.0036267 -0.0031371 0.0037456 -0.0034772 -0.0047323 -0.0046618 0.011189 -0.00092275 0.0043047 -0.00085655 0.03882 0.028104 0.0060342 0.035227 0.0051313 0.0097555 0.014546 0.033189 0.013618 -0.010338 -0.0035947 -0.0050337
0.59375 0.0027292 -0.00025514 0.0025883 0.001422 0 0.0039462 -0.0030923 -0.0063651 -0.0029244 -0.0019971 -0.010768 0.017626 0.0001913 -0.0018787 -0.0020841 -0.0020272 -0.0047357 -0.0033092 -0.0038432 -0.0026758 -0.0058226 0 0.01815 0 -4.5758e-05 0.00016117 -0.00061866 0.00044766 0.10417 -0.0015852 -0.0029997 0.0047877 -0.005825 -0.009473 -0.0079698 0.014249 -0.0066139 -0.0089188 0.0021056 0.038893 0.031016 0.013636 0.039046 0.0065326 0.012555 0.021107 0.039514 0.016679 -0.00371 0.005584 0.0059652
0.59766 0.0013234 -0.00071146 0.001051 -0.00052529 0 0.0045228 -0.0046919 -0.0077586 -0.0044812 -0.0022295 -0.013009 0.018879 0.00088927 -0.00035987 -0.00051777 0.0049576 -0.0048422 0.00041758 -0.0047168 0.0020861 -0.0023665 0 0.021829 0 0.00035031 0.00026931 -0.00050129 -0.00067402 0.1814 0.0017685 -0.0035768 0.0019616 -0.0070723 -0.01229 -0.0096091 0.011061 -0.010436 -0.019762 0.0050677 0.038966 0.033927 0.021238 0.042865 0.0079339 0.015355 0.027667 0.04584 0.019739 0.0029181 0.014763 0.01448
0.60156 -0.00012623 -0.0017365 -0.0011823 -0.0033968 0 0.0025701 -0.0055836 -0.0076137 -0.0053475 -0.0028388 -0.011977 0.029705 0.0025135 0.00016223 0.00071792 0.0098591 -0.00069093 0.0050303 -0.0037099 0.0060561 0.0012593 0 0.020962 0 0.00020352 0.00019252 -0.00012133 -0.0011997 0.23839 0.004386 -0.0045313 -0.0026476 -0.0074277 -0.012491 -0.009856 0.0040176 -0.011913 -0.024079 0.0080365 0.038386 0.035762 0.028116 0.044542 0.0078856 0.01723 0.03235 0.049945 0.021715 0.0072312 0.022559 0.020416
0.60547 -0.0016694 -0.0027006 -0.0035533 -0.005364 0 -0.00074844 -0.0059656 -0.0067794 -0.0061442 -0.0037399 -0.010662 0.039783 0.003239 -0.0012801 0.00075126 0.0084452 0.0025005 0.0054447 -0.0021169 0.0063896 0.000843 0 0.020195 0 -0.00069066 4.2428e-06 3.3015e-05 -0.00085507 0.26621 0.0047192 -0.0047473 -0.0057872 -0.0074413 -0.010575 -0.0097474 -0.002898 -0.011788 -0.021511 0.011012 0.037191 0.036582 0.03431 0.044199 0.0064703 0.018234 0.035262 0.051957 0.022669 0.0093611 0.029052 0.024692
0.60938 -0.0033495 -0.0030422 -0.0054694 -0.0052572 0 -0.0037146 -0.0066768 -0.0062649 -0.0075532 -0.004611 -0.010953 0.036065 0.0016948 -0.0033565 -0.00068811 0.0029886 0.0022396 0.00023185 -0.001586 0.0028456 -0.0033609 0 0.022096 0 -0.0015854 -0.00010212 -9.7061e-06 -1.626e-05 0.27424 0.0026202 -0.0033729 -0.005651 -0.0076909 -0.0079654 -0.010127 -0.007606 -0.01135 -0.01584 0.013987 0.035995 0.037401 0.040505 0.043856 0.005055 0.019239 0.038174 0.053968 0.023623 0.011491 0.035545 0.027796
0.61328 -0.0050174 -0.0028472 -0.0065895 -0.0032832 0 -0.0050344 -0.0079911 -0.0062411 -0.0095477 -0.0052343 -0.01237 0.021167 -0.0014485 -0.0043386 -0.0031148 -0.00086503 0.00055318 -0.0065759 -0.002779 -0.0018907 -0.0069855 0 0.024878 0 -0.0015597 -2.4917e-05 1.9861e-05 0.00064935 0.28033 -0.00088593 -0.0007805 -0.0030537 -0.008231 -0.0060196 -0.010733 -0.01083 -0.01143 -0.012003 0.016012 0.034091 0.035536 0.042803 0.039336 0.0017305 0.018188 0.035963 0.050734 0.020976 0.0081116 0.037001 0.029301
0.61719 -0.0063538 -0.0027201 -0.006864 -0.0008616 0 -0.0044655 -0.0088895 -0.0059966 -0.011097 -0.0055257 -0.013 0.013747 -0.003893 -0.0040838 -0.0055036 -0.00048039 0.00045928 -0.0091848 -0.0047958 -0.0043649 -0.0061311 0 0.024494 0 -0.0005169 0.00010399 9.3044e-05 0.00071229 0.29023 -0.0045119 0.0014909 -0.00043892 -0.0083013 -0.0050636 -0.010285 -0.014121 -0.011784 -0.012101 0.017991 0.032154 0.03354 0.044912 0.034615 -0.0016863 0.017039 0.033504 0.047245 0.018155 0.0044658 0.038213 0.02845
0.62109 -0.0070501 -0.0031042 -0.006421 0.00025307 0 -0.0028664 -0.0078293 -0.0048894 -0.010777 -0.0053372 -0.011373 0.028251 -0.0038219 -0.0038264 -0.0068347 0.0013211 0.001986 -0.0056655 -0.006023 -0.0033095 -0.0012121 0 0.018677 0 0.0006883 2.1719e-05 -0.00016859 0.00024083 0.28866 -0.0074075 0.0018895 0.00017036 -0.006783 -0.0042711 -0.0076599 -0.017552 -0.011322 -0.013906 0.019478 0.030463 0.030851 0.045401 0.029016 -0.0050114 0.015549 0.029381 0.042366 0.014198 -0.00048978 0.037561 0.025017
0.625 -0.006947 -0.0037843 -0.0054795 -0.00092322 0 -0.0016209 -0.0043452 -0.0031764 -0.0079311 -0.0044387 -0.0074823 0.056401 -0.0015238 -0.0043157 -0.0066348 0.00022023 0.0025274 0.00028768 -0.0056586 -0.00070245 0.0038739 0 0.0089601 0 0.0011248 -0.00037688 -0.00095199 -0.00035833 0.25289 -0.0092314 0.00013281 -0.0014594 -0.0032266 -0.0025508 -0.0031323 -0.019446 -0.0090245 -0.013166 0.020205 0.029154 0.027091 0.043387 0.022062 -0.008195 0.013533 0.022687 0.035339 0.0084875 -0.0074679 0.034028 0.019671
0.62891 -0.006031 -0.0040938 -0.0043088 -0.0038828 0 -0.001688 0.00020152 -0.0017367 -0.0034428 -0.0028392 -0.0023901 0.072596 0.0011576 -0.0047462 -0.0050964 -0.0040419 0.00069178 0.003309 -0.0043872 0.0002171 0.0060478 0 -0.00079614 0 0.00071016 -0.00084594 -0.001793 -0.00070097 0.17608 -0.0099138 -0.0025267 -0.0039408 0.0014149 0.00029748 0.0015063 -0.018036 -0.0048612 -0.0075087 0.020932 0.027845 0.023331 0.041374 0.015109 -0.011379 0.011517 0.015993 0.028313 0.0027767 -0.014446 0.030496 0.013558
0.63281 -0.0043853 -0.003597 -0.0031301 -0.0067791 0 -0.0028827 0.0036061 -0.0010264 0.00063084 -0.0010851 0.0027503 0.059256 0.0028557 -0.0037773 -0.002711 -0.0069737 -0.0014399 0.0018458 -0.0035118 -0.0017889 0.0059831 0 -0.0073721 0 0.00020668 -0.00093819 -0.0018486 -0.00066075 0.077423 -0.0095776 -0.0042933 -0.0054747 0.0051403 0.0031997 0.0041635 -0.013063 3.3701e-05 0.0015674 0.021332 0.028517 0.020078 0.038185 0.0093397 -0.012303 0.01071 0.0087222 0.021764 -0.0025656 -0.020071 0.025741 0.0074423
0.63672 -0.0022251 -0.0025252 -0.0019657 -0.0075023 0 -0.0040018 0.0046351 -0.00055465 0.0024476 -3.6452e-05 0.0071561 0.025338 0.003894 -0.0013156 0.00014434 -0.004328 -0.00063412 -0.00062042 -0.0034893 -0.0046011 0.0065755 0 -0.0098794 0 0.00034346 -0.00042567 -0.0007243 -0.0003474 -0.011013 -0.0086095 -0.0041818 -0.0050093 0.0062144 0.0045931 0.0039762 -0.0058562 0.0041178 0.010126 0.021667 0.029588 0.016927 0.03476 0.0038096 -0.012772 0.010146 0.0013356 0.015313 -0.0078337 -0.025424 0.020739 0.0011891
0.64063 3.3628e-05 -0.0015233 -0.00062645 -0.0051013 0 -0.0038042 0.0039076 0.00042819 0.0017685 -0.00014864 0.010235 -0.0021979 0.0053934 0.0011718 0.0031675 0.0028603 0.0033025 0.00021339 -0.0034664 -0.004764 0.0089118 0 -0.0094267 0 0.0010489 0.00039752 0.0010111 5.0391e-05 -0.067723 -0.0074945 -0.0025892 -0.0026676 0.004402 0.0037299 0.0018487 0.0017147 0.0065401 0.014942 0.022292 0.031604 0.014562 0.031954 -0.00045554 -0.012181 0.010482 -0.0051759 0.010046 -0.011922 -0.029118 0.016387 -0.0058059
0.64453 0.0018526 -0.00099538 0.0010318 -0.00058593 0 -0.0020646 0.0030384 0.0018378 0.00018901 -0.00092256 0.011437 -0.0051047 0.007457 0.0022205 0.005712 0.0088859 0.0065941 0.0045083 -0.0022964 -0.0010121 0.010466 0 -0.0079937 0 0.0016018 0.00088208 0.0022269 0.00037663 -0.094045 -0.0063082 -0.00074926 0.00051037 0.0010978 0.0013534 -0.00038224 0.0081182 0.0076344 0.01542 0.023698 0.036156 0.014307 0.030812 -0.0013266 -0.0087464 0.013232 -0.0093392 0.0079574 -0.012845 -0.028361 0.013782 -0.013438
0.64844 0.0028456 -0.00074188 0.0027709 0.0035734 0 0.00024476 0.0029874 0.0026416 -9.1991e-05 -0.0011818 0.010564 0.0094884 0.0086828 0.0019339 0.0066491 0.0090268 0.0052509 0.0079736 0.00012139 0.0042007 0.0077213 0 -0.0075944 0 0.0014668 0.00058301 0.0021985 0.00052914 -0.1061 -0.0043726 0.00026717 0.0031408 -0.0017113 -0.00085998 -0.0013368 0.012305 0.0083468 0.013027 0.025104 0.040707 0.014052 0.02967 -0.0021976 -0.0053115 0.015983 -0.013503 0.0058689 -0.013767 -0.027604 0.011176 -0.020078
0.65234 0.003029 -0.0002504 0.0039456 0.005039 0 0.0018266 0.0032785 0.0019908 0.001956 -6.6884e-05 0.0081717 0.019251 0.0076492 0.0016779 0.0050243 0.0041223 -0.00053714 0.0064701 0.0026582 0.0068033 0.00042401 0 -0.0095346 0 0.00085254 -0.00029244 0.001184 0.00046975 -0.11686 -0.00068581 0.00013661 0.0041233 -0.0027513 -0.0016126 -0.00087191 0.013682 0.009119 0.0094382 0.02794 0.047315 0.016344 0.03167 0.00083495 0.00012805 0.021031 -0.014064 0.007593 -0.010265 -0.02181 0.011619 -0.023206
0.65625 0.0027674 0.00069379 0.0039431 0.0032117 0 0.0021577 0.0027524 0.00031213 0.0053293 0.0021354 0.0053777 0.011341 0.0046342 0.0022873 0.0011255 -0.00072825 -0.006277 0.0004882 0.0040526 0.0048683 -0.0072484 0 -0.013402 0 0.00040531 -0.0010148 6.66e-05 0.00026843 -0.12566 0.0049792 -0.00078897 0.0031805 -0.0020441 -0.00091928 0.00020092 0.012419 0.0093235 0.0054151 0.031357 0.054761 0.019672 0.034949 0.0054562 0.0063835 0.027014 -0.01316 0.010869 -0.0049626 -0.013965 0.013303 -0.021281
0.66016 0.0024128 0.0017335 0.0027395 -0.00033416 0 0.0017775 0.00093166 -0.0010081 0.0077683 0.0041438 0.0030732 -0.005379 0.0014988 0.0029597 -0.0031323 -0.0016599 -0.007532 -0.005234 0.003986 0.00036188 -0.010135 0 -0.016616 0 0.00044611 -0.00097311 -0.00050812 0.00011039 -0.12256 0.011262 -0.0018162 0.0010828 -0.0005402 9.7912e-05 0.00096088 0.0096832 0.0078704 0.0011188 0.034994 0.062259 0.023305 0.038733 0.010543 0.012602 0.033106 -0.01172 0.014554 0.0010102 -0.0056045 0.01542 -0.015212
0.66406 0.0019829 0.0022823 0.0010084 -0.0029421 0 0.0015699 -0.0014419 -0.0011053 0.0075227 0.004724 0.0012899 -0.012598 -0.00018953 0.0022121 -0.00521 0.00034033 -0.004111 -0.0063361 0.0029822 -0.0028003 -0.0067704 0 -0.015814 0 0.00064639 -0.00023368 -0.00059506 0.00018414 -0.10005 0.015627 -0.0021372 -0.00070783 0.00066554 0.00029881 0.00099536 0.0070201 0.0044554 -0.0030877 0.039878 0.070059 0.028673 0.045383 0.018271 0.018608 0.039814 -0.0072472 0.020562 0.010782 0.005682 0.019998 -0.0078536
0.66797 0.001217 0.0021129 -0.00038713 -0.0027113 0 0.001853 -0.0031407 -0.00058541 0.0046196 0.0036687 -0.0005874 -0.004345 -0.00061489 -0.00017824 -0.0037521 0.0013584 0.00020173 -0.0026955 0.0014571 -0.002407 -0.00060344 0 -0.0096856 0 0.00048725 0.0005357 -0.00061439 0.0005057 -0.060556 0.01591 -0.0010404 -0.00093166 0.00090362 -0.00048816 0.00045847 0.0050879 0.00021569 -0.0064824 0.044762 0.077858 0.03404 0.052033 0.025999 0.024614 0.046522 -0.0027742 0.02657 0.020553 0.016969 0.024575 -0.0018011
0.67188 -3.6694e-05 0.001579 -0.0010603 0.00024304 0 0.0022025 -0.0035487 -0.00074685 0.00065393 0.0018299 -0.0029615 0.0059149 -0.0010615 -0.0025557 0.00031318 -0.00055708 0.0017195 0.0022275 -0.00074769 0.00028188 0.0033435 0 -0.00073018 0 -6.8466e-05 0.00070889 -0.0007143 0.00085423 -0.014677 0.011821 0.0016565 0.00057654 0.00010785 -0.0014004 -0.00020237 0.003018 -0.0029299 -0.0085298 0.049298 0.083772 0.038831 0.058434 0.032854 0.028411 0.05135 0.0014495 0.031344 0.030131 0.026439 0.028598 0.0024292
0.67578 -0.0015172 0.0012584 -0.0012785 0.0039618 0 0.0020712 -0.0029556 -0.0018966 -0.0025347 0.00024994 -0.0054238 -0.00015415 -0.0020024 -0.0029424 0.0044311 -0.0031849 0.00020984 0.0052034 -0.0037142 0.0022063 0.0029094 0 0.0062899 0 -0.00049142 0.00026942 -0.00060384 0.00092518 0.025431 0.0051363 0.0051485 0.0026974 -0.0012245 -0.0013626 -0.00051714 -0.00063624 -0.0037189 -0.0093142 0.053591 0.088371 0.043221 0.064661 0.039101 0.030667 0.054868 0.0054993 0.035257 0.039573 0.034644 0.032234 0.0060423
0.67969 -0.0026641 0.0013973 -0.0015004 0.0060406 0 0.0014204 -0.0018883 -0.00276 -0.0040479 -0.00071193 -0.0070329 -0.026053 -0.0023391 -0.0011386 0.0063507 -0.0029262 -0.0016988 0.0057918 -0.0065682 0.0016651 5.1118e-05 0 0.008246 0 -0.00028981 -0.00026174 -1.819e-05 0.00059169 0.051536 -0.0015579 0.0077716 0.0037812 -0.0021872 -2.2594e-05 -0.00017639 -0.0060834 -0.002456 -0.0093228 0.057796 0.092801 0.047506 0.070758 0.045183 0.032762 0.058204 0.0094262 0.038996 0.048858 0.042603 0.035737 0.0099068
0.68359 -0.0030381 0.0017144 -0.0017877 0.0052183 0 0.00067944 -0.00040391 -0.0018334 -0.004088 -0.0014339 -0.0071498 -0.056425 -0.00084297 0.00094504 0.0056993 0.00078827 -0.0017633 0.0053496 -0.0076974 -0.00030921 -0.0018002 0 0.0061955 0 0.00040073 -0.000429 0.00078781 3.4752e-05 0.061261 -0.0065242 0.0079956 0.002841 -0.0018359 0.0019847 0.00080756 -0.011491 -0.00061124 -0.0089036 0.059 0.091447 0.048178 0.072369 0.045614 0.02935 0.055315 0.0091432 0.036747 0.052801 0.042112 0.034688 0.013129
0.6875 -0.0026119 0.0017214 -0.0017231 0.0020972 0 0.00020324 0.0017714 0.00075476 -0.0033158 -0.0023303 -0.0059571 -0.071775 0.0018936 0.0011421 0.0039195 0.0045631 -0.00020443 0.0045434 -0.0061331 -0.0015316 -0.0011488 0 0.0039083 0 0.00092993 -0.00030825 0.0011604 -0.00038802 0.05754 -0.0096075 0.0056444 0.00029719 0.00022523 0.0035833 0.0020175 -0.01423 0.00042791 -0.0080295 0.060204 0.090093 0.048849 0.073979 0.046045 0.025938 0.052426 0.0088602 0.034499 0.056744 0.041622 0.03364 0.013876
0.69141 -0.0016568 0.0012039 -0.00089588 -0.0013773 0 -3.793e-05 0.0044525 0.0030616 -0.0022779 -0.0032194 -0.0041917 -0.06576 0.0035066 -0.00085407 0.0027857 0.0046207 0.0012661 0.0027542 -0.00267 -0.0012283 0.00074006 0 0.0038085 0 0.00083043 -0.0003369 0.00070146 -0.00042024 0.046471 -0.011631 0.002209 -0.0022777 0.0033944 0.0040689 0.0027947 -0.013065 0.00027755 -0.0065036 0.059315 0.085839 0.047416 0.072583 0.04304 0.020315 0.046304 0.0060212 0.029068 0.057018 0.036553 0.029909 0.011509
0.69531 -0.00040472 0.00039388 0.00059817 -0.0032233 0 -0.00018013 0.0065988 0.003218 -0.0013657 -0.0034516 -0.002466 -0.048348 0.0021921 -0.0032733 0.0029187 0.00087492 0.0017158 -0.00016398 0.00059603 -0.00074685 0.0017691 0 0.004589 0 0.00031226 -0.00072728 -0.00026983 -8.8625e-05 0.033495 -0.013173 -0.00022187 -0.003221 0.00623 0.0034948 0.0026466 -0.0091006 -0.0005187 -0.0042113 0.056045 0.078284 0.043586 0.067764 0.036124 0.012174 0.036501 0.00027209 0.020015 0.053114 0.02627 0.023121 0.0075127
0.69922 0.0011038 -0.00027023 0.0021917 -0.0026237 0 -4.9781e-05 0.0069868 0.0013921 -0.00094644 -0.0026398 -0.00089677 -0.034303 -0.0011678 -0.004059 0.0035502 -0.002993 0.0017515 -0.0025698 0.0019588 -0.0017783 0.0011036 0 0.0030111 0 -2.7423e-06 -0.0011555 -0.00099294 0.00034413 0.019323 -0.013834 -0.00057694 -0.0018891 0.0072768 0.0023939 0.0015996 -0.0045267 -0.0011823 -0.0011398 0.052775 0.070729 0.039756 0.062945 0.029207 0.0040335 0.026698 -0.005477 0.010962 0.04921 0.015987 0.016334 0.0040863
0.70313 0.0028276 -0.00049812 0.0033533 -0.00029959 0 0.00073338 0.005401 -0.00038225 -0.0011346 -0.0011794 0.00069065 -0.030589 -0.0035881 -0.0027448 0.0035352 -0.0034565 0.0022753 -0.0023927 0.0013327 -0.0041985 -0.00065333 0 -0.0021582 0 0.00019981 -0.0011046 -0.0010102 0.00057732 -0.00099044 -0.012525 0.00048738 0.00092674 0.0060146 0.0012065 0.00017638 -0.00052428 -0.0011891 0.0026408 0.046129 0.060034 0.033386 0.054074 0.01779 -0.0052526 0.013217 -0.013792 -0.0011506 0.040132 0.00092993 0.0066571 0.0018866
0.70703 0.0044585 -0.00028488 0.0039915 0.0021019 0 0.0021546 0.0030689 -0.00038576 -0.0013507 3.0827e-05 0.0023516 -0.034291 -0.0028558 -0.00061107 0.0025302 -0.00073317 0.0032222 0.00023555 -0.00012488 -0.0059781 -0.0026653 0 -0.0084537 0 0.00057291 -0.00048128 -0.00057939 0.00044931 -0.033646 -0.0084398 0.0014232 0.0035248 0.0032082 3.7837e-07 -0.00097556 0.0034674 -0.00026758 0.0067668 0.039136 0.049016 0.026756 0.044788 0.0059096 -0.014656 -0.00064133 -0.022371 -0.013578 0.030523 -0.014617 -0.0033165 -0.00051941
0.71094 0.0054553 0.00019697 0.0043341 0.0031364 0 0.0034529 0.0017116 0.0010025 -0.00041852 0.0004095 0.0038904 -0.039627 0.00031494 0.000753 0.001271 0.0017493 0.0039172 0.0025122 -0.0013699 -0.0052863 -0.0045309 0 -0.01213 0 0.0005221 0.00021315 -0.00031597 2.4078e-06 -0.07896 -0.0018853 0.0013179 0.0043947 0.0003975 -0.0012811 -0.0014441 0.0084347 0.0016711 0.01033 0.031768 0.038367 0.020261 0.035602 -0.0058914 -0.023066 -0.014175 -0.030238 -0.025231 0.020863 -0.02927 -0.012761 -0.0048687
0.71484 0.0054096 0.00073065 0.0044783 0.0024384 0 0.0036026 0.0020009 0.0019102 0.0024448 0.00021484 0.0050619 -0.044125 0.0031281 0.00082374 0.00081641 0.0012014 0.0043083 0.0017578 -0.0022314 -0.0025285 -0.0057924 0 -0.011981 0 -8.2592e-05 0.00039176 -0.00047919 -0.00054245 -0.12747 0.0056322 0.00061243 0.003179 -0.0010696 -0.0023766 -0.0011207 0.013967 0.0042871 0.012089 0.02369 0.028412 0.014021 0.026606 -0.017543 -0.029598 -0.027096 -0.036758 -0.03542 0.011107 -0.04223 -0.021206 -0.011055
0.71875 0.0043841 0.0010703 0.004172 0.0007775 0 0.0022608 0.0029226 0.0012424 0.006499 0.00022742 0.0057782 -0.047954 0.0035617 0.00018749 0.0015313 -0.0016653 0.0051413 -0.0014715 -0.002915 -0.00013525 -0.0055842 0 -0.01037 0 -0.00071074 1.6648e-05 -0.00071203 -0.00086557 -0.16312 0.012095 0.00039245 0.00085659 -0.00079049 -0.0026433 -7.3723e-05 0.017969 0.0065562 0.01124 0.015613 0.018458 0.0077813 0.01761 -0.029194 -0.03613 -0.040016 -0.043278 -0.045609 0.0013522 -0.05519 -0.02965 -0.016933
0.72266 0.0028689 0.00094179 0.0030895 -0.00066694 0 0.00018291 0.0027436 -2.9155e-05 0.0094939 0.00091343 0.0060882 -0.049806 0.0021266 -0.00040642 0.0027106 -0.0037255 0.0066645 -0.0036772 -0.0031767 -0.00028345 -0.0035457 0 -0.010444 0 -0.00073275 -0.00036948 -0.00052533 -0.0006935 -0.17158 0.015973 0.0011073 -0.00098982 0.00056135 -0.0015815 0.0014856 0.018248 0.0071577 0.008129 0.00911 0.012467 0.0040101 0.012559 -0.03658 -0.03848 -0.048592 -0.045074 -0.050541 -0.0040529 -0.060888 -0.033815 -0.020142
0.72656 0.0013914 0.00019407 0.0012736 -0.0012024 0 -0.0014049 0.00070731 -8.615e-05 0.0092187 0.0019246 0.0060414 -0.046101 0.00080335 -0.00073566 0.0031388 -0.0030166 0.0076222 -0.0021263 -0.0024104 -0.0028231 -0.0010319 0 -0.012722 0 -0.00013046 -0.00027971 3.7369e-05 8.2811e-06 -0.14783 0.016905 0.0020928 -0.0013188 0.0016949 0.00050088 0.0030981 0.014328 0.0055322 0.0041362 0.0030381 0.0075609 0.00091404 0.0085863 -0.042799 -0.039687 -0.055981 -0.045579 -0.054035 -0.0082683 -0.0646 -0.03681 -0.019859
0.73047 0.00015695 -0.00096766 -0.00077357 -0.00098391 0 -0.0018682 -0.0021692 0.0014134 0.0054023 0.0024442 0.0056528 -0.035029 0.00064554 -0.00091966 0.0021066 -0.00077403 0.0062051 0.0020382 -0.00060562 -0.0053922 -0.00056725 0 -0.014724 0 0.00043304 0.00012295 0.00034861 0.00092311 -0.098469 0.01563 0.0023322 -0.00033488 0.0014618 0.0024177 0.0040966 0.0077214 0.002661 0.0007494 -0.0021748 0.0040844 -0.0013221 0.006148 -0.047279 -0.039843 -0.061723 -0.044683 -0.055899 -0.010725 -0.065913 -0.038456 -0.016792
0.73438 -0.00096291 -0.0019602 -0.0024538 -0.00063 0 -0.0015681 -0.0039724 0.002677 0.00017287 0.0020171 0.004953 -0.020422 0.00086037 -0.00090803 5.8497e-05 0.00016051 0.0022168 0.0048407 0.0011265 -0.0054931 -0.0032891 0 -0.013748 0 0.00028509 0.00017421 -0.00012046 0.0015131 -0.038348 0.013237 0.0015531 0.00079958 -0.0004278 0.0029075 0.0039896 0.00059725 0.00054387 -0.0013646 -0.0044197 0.0055492 -0.00058698 0.00901 -0.045751 -0.036369 -0.061779 -0.038951 -0.052127 -0.0071038 -0.058935 -0.035437 -0.011965
0.73828 -0.0021486 -0.0021866 -0.0034818 -0.00054731 0 -0.0012396 -0.0035935 0.0016968 -0.0035321 0.00099945 0.0039346 -0.010387 0.00021682 -0.00044593 -0.0016704 -0.0014163 -0.0020565 0.0036358 0.00137 -0.0025125 -0.0069619 0 -0.0094719 0 -0.00054863 -0.00052255 -0.001113 0.0013815 0.016195 0.010286 0.00046758 0.00099383 -0.0030927 0.0017197 0.0029177 -0.0056438 0.00053517 -0.00249 -0.0066645 0.007014 0.0001481 0.011872 -0.044222 -0.032896 -0.061835 -0.033219 -0.048355 -0.0034829 -0.051958 -0.032419 -0.0060749
0.74219 -0.0033631 -0.0015484 -0.0039136 -0.00063309 0 -0.0011139 -0.0016287 -0.0013534 -0.0042909 0.00015721 0.0023887 -0.011366 -0.0011667 0.00049327 -0.001865 -0.003799 -0.0036043 -0.00015974 -0.00013881 0.0020302 -0.0073382 0 -0.0036647 0 -0.0013511 -0.0015533 -0.0016969 0.00060327 0.054807 0.006471 -3.6387e-05 9.985e-05 -0.0048694 -3.2912e-05 0.0016456 -0.010604 0.0019982 -0.0032627 -0.0065978 0.011403 0.0023225 0.017794 -0.038776 -0.028514 -0.058233 -0.025992 -0.042201 0.0036393 -0.041056 -0.027557 -5.2394e-05
0.74609 -0.0043223 -0.00060984 -0.0038476 -0.00058783 0 -0.00080535 0.00031232 -0.0040281 -0.0031835 -0.00017361 -7.7921e-05 -0.023007 -0.0019128 0.0015179 -0.00039792 -0.0043335 -0.001474 -0.0027142 -0.0020245 0.0059018 -0.0022687 0 0.0021351 0 -0.0014304 -0.0020149 -0.0011509 -0.00029106 0.078195 0.0011445 0.0001893 -0.0011343 -0.0043566 -0.00073312 0.00093462 -0.014151 0.0026888 -0.0040869 -0.0053595 0.017274 0.0052264 0.025266 -0.031344 -0.023673 -0.052777 -0.018008 -0.034841 0.012536 -0.028165 -0.021761 0.0045221
0.75 -0.0046711 -0.00016931 -0.0032266 -0.0004161 0 -4.934e-05 0.0011081 -0.004093 -0.0025863 -0.00048055 -0.0036385 -0.038339 -0.0011853 0.0022369 0.0016768 -0.0023004 0.0023176 -0.0018687 -0.0024262 0.0077412 0.00549 0 0.0078797 0 -0.0007985 -0.0014009 0.00025003 -0.00071956 0.09721 -0.0057472 0.00049991 -0.0019173 -0.0015134 0.00031257 0.00083585 -0.015897 0.00071064 -0.0050704 -0.0039689 0.02319 0.0080685 0.032714 -0.023805 -0.019091 -0.047185 -0.010389 -0.027693 0.021377 -0.015508 -0.01619 0.0064037
0.75391 -0.0041873 -0.0005657 -0.0019975 -0.00050512 0 0.00065691 0.00093759 -0.001915 -0.0039518 -0.0015775 -0.0077394 -0.048951 0.00011136 0.0027502 0.0030428 0.00041103 0.0047229 0.00085733 -0.00070883 0.0075406 0.010147 0 0.013795 0 -0.00012132 -0.00011674 0.0013887 -0.00051104 0.12435 -0.013124 0.00021976 -0.0021791 0.0020692 0.0021525 0.00063394 -0.015496 -0.0036872 -0.0062288 -0.0012493 0.029496 0.010372 0.039955 -0.01533 -0.01678 -0.040397 -0.0059637 -0.022387 0.029735 -0.0048905 -0.012586 0.0062788
0.75781 -0.0029036 -0.0013615 -0.00039564 -0.0011577 0 0.00039068 0.00072163 -0.00010044 -0.0066076 -0.0036822 -0.0111 -0.050991 0.00029792 0.0034494 0.0032709 0.0013867 0.0044218 0.0023122 0.001948 0.0060378 0.0081112 0 0.018607 0 -2.0066e-05 0.00091912 0.001301 -8.3238e-06 0.16201 -0.019156 -0.00069285 -0.0024634 0.0041288 0.002903 -0.00044692 -0.013186 -0.0081531 -0.0074468 0.0014703 0.035802 0.012676 0.047196 -0.0068553 -0.014468 -0.033609 -0.0015381 -0.017081 0.038094 0.0057269 -0.008982 0.006775
0.76172 -0.0011321 -0.0017316 0.001069 -0.0021019 0 -0.0011384 0.00094439 -0.00072434 -0.0085238 -0.0059913 -0.01246 -0.047504 -0.0010614 0.0042256 0.0031173 0.000111 0.0026206 0.0011928 0.0035812 0.0039354 0.0014449 0 0.019936 0 -0.00046249 0.0011492 5.5903e-05 0.00028088 0.19694 -0.022272 -0.001759 -0.0030997 0.003324 0.0013245 -0.0024719 -0.0097196 -0.010103 -0.0082142 0.0038427 0.040416 0.013605 0.051933 -0.00051759 -0.014626 -0.028239 -0.0010998 -0.015096 0.043269 0.011523 -0.0084105 0.010133
0.76563 0.00061712 -0.0012157 0.0019869 -0.0025868 0 -0.002984 0.0011591 -0.0031553 -0.0081327 -0.0072085 -0.011517 -0.04542 -0.0025251 0.004087 0.0036324 -0.0018137 0.0013575 -0.00097645 0.0030219 0.0016663 -0.0041275 0 0.01682 0 -0.00085274 0.00079742 -0.001333 0.00014983 0.2076 -0.021961 -0.0025915 -0.0036042 0.00021448 -0.0021327 -0.0047326 -0.0057047 -0.0087259 -0.0077029 0.0059217 0.0436 0.013373 0.054554 0.004015 -0.016869 -0.024068 -0.0040295 -0.015918 0.045756 0.013246 -0.010401 0.015663
0.76953 0.0018541 -0.00013004 0.0023752 -0.0020679 0 -0.0036123 0.00062879 -0.0048132 -0.0054673 -0.0065585 -0.0091431 -0.049254 -0.0023154 0.0019354 0.0049185 -0.002614 0.0013892 -0.0020784 0.00064421 -0.00038172 -0.0047443 0 0.01139 0 -0.00068558 0.00044976 -0.0018552 -0.00016565 0.18045 -0.018726 -0.0032038 -0.0030531 -0.0031922 -0.0057162 -0.0063942 -0.0012373 -0.0054112 -0.0054582 0.0080008 0.046784 0.013141 0.057176 0.0085475 -0.019113 -0.019897 -0.0069591 -0.016739 0.048244 0.014969 -0.012391 0.019885
0.77344 0.0023888 0.00074034 0.0025565 -0.00080878 0 -0.0022933 -0.0007167 -0.003962 -0.0017742 -0.0043644 -0.0065935 -0.056433 -0.00022791 -0.0020517 0.0058198 -0.0021502 0.00186 -0.001835 -0.0020526 -0.0017093 -0.0017884 0 0.007302 0 -6.8527e-05 0.00034264 -0.0013661 -0.00028132 0.12145 -0.013405 -0.0036981 -0.001123 -0.0049459 -0.0077659 -0.0071027 0.0036688 -0.0024037 -0.002104 0.0087125 0.045838 0.010653 0.054117 0.0070363 -0.024703 -0.019672 -0.016089 -0.023528 0.043624 0.0070182 -0.01932 0.019602
0.77734 0.0024527 0.00085463 0.0027061 0.00026712 0 0.00012563 -0.0021233 -0.0014553 0.0017123 -0.001711 -0.0044279 -0.058805 0.0022844 -0.0058972 0.0049677 -0.0017122 0.0017163 -0.0015613 -0.003372 -0.0019117 0.00029353 0 0.0062042 0 0.00040758 0.00018435 -0.0005637 -7.6215e-05 0.052192 -0.0066064 -0.0038436 0.0012967 -0.0044536 -0.0078182 -0.0069326 0.0083809 -0.0010601 0.00085648 0.0093982 0.044813 0.0081223 0.050949 0.00541 -0.030358 -0.019522 -0.025337 -0.03043 0.038869 -0.0011169 -0.026344 0.014838
0.78125 0.0024785 0.0003507 0.0025959 0.00040886 0 0.0018719 -0.0028159 0.00037971 0.0045321 0.00041739 -0.0022184 -0.050403 0.0037933 -0.0069898 0.002215 -0.0023141 0.00095562 -0.0019195 -0.0022096 -0.0010408 -0.0008201 0 0.0059987 0 0.00028157 -0.00033814 -0.00019447 0.00019459 -0.0063106 0.0012006 -0.0031871 0.0026723 -0.002594 -0.0065401 -0.005903 0.011639 -0.0011463 0.0022282 0.0099255 0.042776 0.0055628 0.0465 0.001909 -0.03594 -0.020336 -0.034851 -0.038166 0.032553 -0.011176 -0.033641 0.0085077
0.78516 0.0026543 -0.00017242 0.001859 -0.00023042 0 0.0017521 -0.0028089 0.00032979 0.0067385 0.0017187 0.00067363 -0.035291 0.0041948 -0.0041166 -0.00098325 -0.0035228 0.00033079 -0.0017917 0.0013992 0.00027994 -0.0028686 0 0.0030037 0 -0.00032068 -0.0010269 -0.00034779 0.00018365 -0.04727 0.009171 -0.0016168 0.0021433 -0.00077435 -0.0048189 -0.0038133 0.012393 -0.0014485 0.0022205 0.010235 0.039344 0.0029641 0.040284 -0.0041754 -0.041423 -0.022479 -0.044733 -0.047053 0.024087 -0.023884 -0.041313 0.0032114
0.78906 0.0026555 -0.00025168 0.00048742 -0.00069841 0 0.00013172 -0.0027656 -0.00055713 0.0082168 0.00246 0.0041 -0.027299 0.0041278 0.0014301 -0.0026871 -0.0039874 0.00015341 0.00021644 0.0060211 0.0011673 -0.0019015 0 -0.0040732 0 -0.00082597 -0.0012867 -0.00051427 -0.00017075 -0.07727 0.015868 0.00033983 0.00034412 0.00010825 -0.0030446 -0.00070004 0.010606 -0.00083792 0.0022662 0.010544 0.035911 0.00036534 0.034068 -0.01026 -0.046906 -0.024621 -0.054616 -0.055939 0.015621 -0.036593 -0.048985 -0.0012439
0.79297 0.0018764 6.03e-05 -0.0010288 -0.00012784 0 -0.0014521 -0.0030595 -0.00040254 0.0085103 0.0029695 0.0070164 -0.039511 0.0035441 0.0066969 -0.0020406 -0.00284 -0.00016647 0.0036309 0.0092861 0.0010297 0.0028464 0 -0.012472 0 -0.00077751 -0.00077311 -0.00024572 -0.00055502 -0.10393 0.019774 0.0019296 -0.001105 1.1525e-05 -0.0011932 0.0026819 0.0071556 0.0011138 0.0036298 0.012098 0.033198 -2.1487e-05 0.029383 -0.016428 -0.049064 -0.025842 -0.059007 -0.061817 0.0092506 -0.046196 -0.052471 -0.0068529
0.79688 1.9868e-05 0.00034353 -0.0021222 0.0014044 0 -0.0016168 -0.0031537 0.0012885 0.0073635 0.0033133 0.0084259 -0.0715 0.001608 0.0091364 0.00017407 -0.00037257 -0.001295 0.0062124 0.0093264 -2.9796e-05 0.007661 0 -0.017773 0 -0.00025352 0.00018335 0.00033877 -0.00056497 -0.12612 0.02017 0.0028537 -0.0010193 -0.00057242 0.00066668 0.0051354 0.0030282 0.0041281 0.0061725 0.013856 0.030602 -4.7516e-05 0.024947 -0.022611 -0.05068 -0.026913 -0.062503 -0.067205 0.0032224 -0.055292 -0.055273 -0.014216
0.80078 -0.0024853 0.00025088 -0.0026757 0.0028226 0 -0.00022395 -0.002117 0.0031651 0.0052952 0.0033819 0.008382 -0.10657 -0.0016925 0.0081686 0.0023875 0.0024918 -0.0029753 0.0063526 0.0063598 -0.0012691 0.0081758 0 -0.017882 0 0.00024338 0.00088416 0.00071334 -8.7262e-05 -0.13605 0.017575 0.0033758 0.00029976 -0.0010477 0.0021964 0.0059869 -0.0012156 0.0074369 0.0085296 0.016351 0.028965 0.0010292 0.02217 -0.027568 -0.050733 -0.026942 -0.06293 -0.070554 -0.00067579 -0.061553 -0.055699 -0.020979
0.80469 -0.0046595 -0.00022717 -0.0030512 0.0028483 0 0.0015896 0.00020016 0.0036957 0.0034322 0.0031096 0.0079346 -0.12362 -0.0043726 0.0051482 0.0035065 0.0049829 -0.0041347 0.0048177 0.0028155 -0.001832 0.0041228 0 -0.01461 0 0.00028016 0.00096126 0.00053664 0.00058052 -0.12852 0.013293 0.0036935 0.0013207 -0.00091398 0.0031287 0.0057354 -0.0052078 0.009982 0.0094625 0.020575 0.029574 0.0046916 0.023281 -0.029653 -0.047122 -0.024528 -0.05616 -0.069124 0.00042022 -0.061169 -0.050553 -0.02383
0.80859 -0.0056179 -0.00086942 -0.0035641 0.00097705 0 0.0023154 0.0026514 0.002889 0.0026147 0.0024935 0.0079901 -0.11462 -0.0037735 0.0021209 0.0033879 0.0065773 -0.0039618 0.0036216 0.0013641 -0.0013921 -0.00022744 0 -0.01148 0 -0.00011598 0.00068077 1.0173e-05 0.00097492 -0.10508 0.0084359 0.003381 0.00060435 0.00011871 0.0035792 0.0055389 -0.008334 0.010732 0.0089153 0.024798 0.030184 0.0083541 0.024391 -0.031738 -0.043511 -0.022115 -0.049391 -0.067693 0.0015162 -0.060784 -0.045407 -0.0218
0.8125 -0.0051264 -0.0014826 -0.0039952 -0.0021018 0 0.0011542 0.0036566 0.0020798 0.002603 0.0014543 0.0082279 -0.092088 0.00053623 0.00055517 0.0023827 0.0066638 -0.0026519 0.0034439 0.002409 -0.00039739 -0.00041966 0 -0.010225 0 -0.00051454 0.00053833 -0.00034887 0.0008518 -0.068963 0.0032795 0.001755 -0.0019405 0.0018874 0.0038199 0.0059319 -0.0099146 0.0091983 0.0076871 0.030193 0.033049 0.013728 0.029777 -0.029736 -0.037493 -0.017497 -0.036562 -0.061969 0.0078681 -0.053569 -0.035518 -0.017061
0.81641 -0.0036256 -0.0019911 -0.0037196 -0.0048802 0 -0.0014334 0.0026807 0.0021695 0.0022098 -0.00014483 0.0072289 -0.079363 0.0055642 0.0008093 0.00081674 0.0047273 -0.0010158 0.0029588 0.003625 0.00035238 0.0037584 0 -0.0094334 0 -0.00049412 0.00065693 -0.00022349 0.00037873 -0.019611 -0.0024944 -0.0010686 -0.0048723 0.0035892 0.0037649 0.0061164 -0.0098862 0.0058307 0.0062164 0.036004 0.036714 0.019709 0.03668 -0.026286 -0.030622 -0.012096 -0.021585 -0.054723 0.016084 -0.043931 -0.023948 -0.012339
0.82031 -0.0017959 -0.0023138 -0.0023559 -0.0058901 0 -0.0039726 0.00080495 0.0025074 0.00035099 -0.0022179 0.0037825 -0.091874 0.0072993 0.0022289 -0.00093818 0.0011884 0.00042237 0.0010649 0.0023722 0.00049849 0.00841 0 -0.0063338 0 -1.3832e-05 0.00070304 0.00026064 -1.6495e-05 0.043667 -0.0089191 -0.0036681 -0.0061992 0.0040685 0.0028997 0.0046871 -0.0089921 0.0018115 0.0039676 0.041658 0.040468 0.025541 0.043993 -0.022222 -0.023908 -0.0067636 -0.0064276 -0.047275 0.02469 -0.033757 -0.012201 -0.0080542
0.82422 -0.00011996 -0.0022659 -0.00024669 -0.0045402 0 -0.0048612 -0.00028272 0.0017335 -0.0028712 -0.0042423 -0.0018417 -0.12544 0.0046207 0.0034968 -0.00217 -0.0021915 0.0016811 -0.00088741 -0.0012752 0.00056311 0.0097704 0 0.00038746 0 0.00057546 0.00039037 0.00076487 -5.0841e-07 0.11191 -0.01506 -0.0042428 -0.0047816 0.0026111 0.00090308 0.0011331 -0.0079554 -0.0017222 0.00020164 0.04658 0.044637 0.030685 0.05321 -0.015312 -0.017921 -0.0017497 0.0095643 -0.038895 0.035104 -0.021089 0.00036228 -0.0025927
0.82813 0.0012205 -0.0016822 0.0017481 -0.0015229 0 -0.0034388 7.1117e-05 -0.00050331 -0.0060396 -0.0054992 -0.0078627 -0.1607 0.00054011 0.0031953 -0.0021064 -0.0033217 0.0027483 -0.00016365 -0.0041766 0.0015205 0.0077924 0 0.0094207 0 0.00085714 -7.6522e-05 0.0011058 0.00040437 0.16464 -0.019199 -0.0023212 -0.0011903 -0.00036141 -0.001722 -0.0034385 -0.0064987 -0.0043914 -0.0047089 0.051502 0.048806 0.035829 0.062426 -0.0084028 -0.011934 0.0032641 0.025556 -0.030514 0.045519 -0.0084218 0.012926 0.0047091
0.83203 0.0021876 -0.0006543 0.0029334 0.0014459 0 -0.00058577 0.00085751 -0.0030632 -0.0074379 -0.0056692 -0.012234 -0.17819 -0.00085275 0.00067102 -0.00076461 -0.0016064 0.0031446 0.0037174 -0.0031794 0.0037548 0.0054394 0 0.017984 0 0.0007038 -0.00019332 0.0013315 0.00085758 0.18353 -0.019815 0.00046967 0.0025348 -0.0034176 -0.0038821 -0.0071583 -0.0035747 -0.0065694 -0.0089724 0.054317 0.051325 0.038609 0.069951 -0.0018981 -0.0087995 0.0054623 0.037085 -0.024736 0.053065 0.0010206 0.0223 0.011663
0.83594 0.0027627 0.00041279 0.003235 0.0025558 0 0.0017015 0.00043722 -0.004626 -0.006402 -0.0051799 -0.014053 -0.17109 0.0012808 -0.0032078 0.00064164 0.0012565 0.0023842 0.0072119 0.0013911 0.0063211 0.0049971 0 0.023795 0 0.00035494 0.000221 0.0014772 0.00099149 0.17036 -0.016637 0.0015967 0.0041215 -0.0050972 -0.0049271 -0.0089725 0.0011223 -0.0087122 -0.010628 0.055822 0.052819 0.039919 0.076424 0.004355 -0.0074393 0.0059099 0.045838 -0.020575 0.058827 0.0084579 0.029691 0.015048
0.83984 0.0029829 0.0010526 0.0030214 0.0011072 0 0.0016996 -0.0017972 -0.0051374 -0.00387 -0.0048348 -0.013942 -0.14721 0.0035636 -0.0062803 0.00054777 0.0025714 0.00079437 0.0057798 0.0055572 0.0073002 0.0057483 0 0.026101 0 0.00016871 0.00072303 0.0013715 0.00070701 0.1487 -0.010931 -0.00013349 0.0025899 -0.0049512 -0.0053656 -0.0093289 0.0060301 -0.010741 -0.0092523 0.05709 0.054076 0.040963 0.082546 0.010377 -0.0063927 0.0059812 0.05394 -0.016795 0.064081 0.015323 0.036612 0.014283
0.84375 0.0029878 0.0010945 0.0025873 -0.0018 0 -0.00061141 -0.0047743 -0.0055759 -0.00165 -0.0049828 -0.013219 -0.12192 0.002004 -0.0066403 -0.0014591 0.00095804 -0.00049952 -0.00092182 0.0052985 0.0051461 0.0053148 0 0.025341 0 0.00028269 0.00067074 0.0007887 0.00023034 0.14288 -0.0047927 -0.0033703 -0.00092938 -0.0037473 -0.0062937 -0.0093277 0.0085952 -0.012077 -0.0064844 0.054359 0.051309 0.037519 0.082719 0.012484 -0.010646 -0.00030831 0.051039 -0.019451 0.060724 0.012515 0.03559 0.012554
0.84766 0.002912 0.0007882 0.0019098 -0.0037989 0 -0.0033166 -0.0066948 -0.0063362 -0.0010054 -0.0050637 -0.012659 -0.10897 -0.0035378 -0.0044481 -0.0040564 -0.0025451 -0.00067133 -0.0075537 0.00040769 4.5628e-05 0.0026225 0 0.022224 0 0.00049269 -7.132e-05 -0.00020317 -9.9553e-05 0.15265 7.6796e-05 -0.0052849 -0.0037995 -0.0027107 -0.0079594 -0.0093317 0.0076093 -0.012168 -0.0047979 0.051628 0.048543 0.034075 0.082893 0.014592 -0.014899 -0.0065978 0.048137 -0.022108 0.057368 0.0097061 0.034568 0.01358
0.85156 0.0027029 0.00057469 0.00089101 -0.0029035 0 -0.0039757 -0.0065651 -0.0063353 -0.0017318 -0.0040786 -0.011895 -0.1139 -0.0087548 -0.0021999 -0.005318 -0.0056023 -0.00016281 -0.0077776 -0.0053205 -0.0057941 -0.0010586 0 0.017129 0 0.00046332 -0.00094795 -0.0011274 -0.00010809 0.15028 0.0032386 -0.0039901 -0.0037128 -0.0025217 -0.0090243 -0.0085538 0.0045235 -0.010857 -0.0055552 0.047604 0.044242 0.029159 0.079953 0.014268 -0.020753 -0.015463 0.040497 -0.027264 0.049875 0.0025341 0.030135 0.017267
0.85547 0.002111 0.00071474 -0.00029951 0.00087045 0 -0.0016646 -0.0048175 -0.0041776 -0.0024626 -0.0016117 -0.0098063 -0.13159 -0.0088975 -0.0027262 -0.0045115 -0.0066471 -0.00024521 -0.00075854 -0.0077193 -0.0092605 -0.0038198 0 0.010144 0 7.9938e-05 -0.0012752 -0.0014199 0.00012079 0.10609 0.0054366 -0.00011422 -0.00051736 -0.0029052 -0.00756 -0.0060082 0.0020128 -0.0082209 -0.0079249 0.042262 0.038373 0.022744 0.073837 0.011463 -0.02824 -0.026955 0.028022 -0.03497 0.038164 -0.0090885 0.022224 0.019109
0.85938 0.00093915 0.0011014 -0.0012577 0.0052999 0 0.0021248 -0.0025773 -0.00015308 -0.0018742 0.0015998 -0.0054985 -0.14873 -0.0033455 -0.0064424 -0.002686 -0.0057984 -0.001494 0.0074498 -0.005962 -0.0082096 -0.0050626 0 0.0015652 0 -0.0003962 -0.00092871 -0.00090921 0.0003861 0.018966 0.0076933 0.0038368 0.0034778 -0.0030093 -0.0030005 -0.001724 0.0010686 -0.0042512 -0.009426 0.03692 0.032505 0.016329 0.067721 0.0086585 -0.035727 -0.038447 0.015547 -0.042676 0.026452 -0.020711 0.014312 0.014438
0.86328 -0.00066767 0.0013845 -0.0017265 0.0075383 0 0.0046583 -0.00052853 0.003429 0.00026482 0.0041641 0.00086738 -0.15188 0.0037735 -0.010513 -0.0014286 -0.0040281 -0.0029281 0.0095507 -0.0027414 -0.0029305 -0.0053303 0 -0.0075709 0 -0.00054612 -0.00040581 2.0886e-05 0.00056188 -0.07888 0.010295 0.005616 0.0052071 -0.0020971 0.0029292 0.0031032 -0.00014167 0.001035 -0.0075876 0.032114 0.02673 0.010313 0.058883 0.0032856 -0.042307 -0.050478 0.00093341 -0.050535 0.012107 -0.034102 0.0047679 0.0033528
0.86719 -0.0022051 0.0012586 -0.0018436 0.0063079 0 0.0042832 0.0014189 0.0043554 0.0030274 0.0051781 0.0078939 -0.13779 0.0073126 -0.011116 -0.0011832 -0.0019649 -0.0029944 0.0040852 -0.0011614 0.003769 -0.0047417 0 -0.015449 0 -0.00020768 -0.00023109 0.00075112 0.00062706 -0.14888 0.012433 0.0048906 0.0033415 1.0646e-05 0.0074287 0.0071184 -0.0040122 0.0070623 -0.0015658 0.027346 0.020961 0.0043242 0.049853 -0.002268 -0.048823 -0.062548 -0.01383 -0.058405 -0.0024239 -0.047617 -0.0048907 -0.0088187
0.87109 -0.0031159 0.00066833 -0.0019245 0.0028616 0 0.0018259 0.0034941 0.0029456 0.0051433 0.004935 0.013531 -0.11794 0.0053707 -0.0069853 -0.00099129 0.00016786 -0.0014604 -0.0033883 -0.0018581 0.0080807 -0.0026222 0 -0.020315 0 0.00031266 -0.0004102 0.0009146 0.00053926 -0.17842 0.012768 0.0030965 -0.00053331 0.0029013 0.0089377 0.0098215 -0.010004 0.012426 0.0072169 0.023826 0.016408 -0.00041683 0.041424 -0.0075831 -0.053728 -0.072939 -0.026453 -0.064565 -0.015453 -0.058882 -0.013177 -0.01614
0.875 -0.0031491 -0.0001825 -0.0020256 -0.00013831 0 -0.00024691 0.0053883 0.0019771 0.005887 0.0045325 0.016142 -0.11101 0.00023423 -0.00087651 0.00013685 0.0017447 -3.205e-05 -0.0061945 -0.0031232 0.0075654 0.00088775 0 -0.021823 0 0.00047706 -0.0005301 0.00060234 0.00017278 -0.18658 0.010467 0.0019204 -0.0032038 0.0057723 0.0082923 0.011539 -0.013923 0.015486 0.015704 0.0224 0.013897 -0.0030651 0.034003 -0.012498 -0.055931 -0.080515 -0.035484 -0.067855 -0.025962 -0.066374 -0.019162 -0.017246
0.87891 -0.0024611 -0.00096357 -0.0018249 -0.00085842 0 -0.00014783 0.0064024 0.0038283 0.0053459 0.0047844 0.015481 -0.12728 -0.0041967 0.0026909 0.0018933 0.0016401 -0.00072833 -0.0032237 -0.003244 0.0028923 0.0035615 0 -0.02166 0 2.242e-05 -0.00031776 0.00015586 -0.00052437 -0.19888 0.0059783 0.0019156 -0.0025853 0.0077135 0.0075734 0.012546 -0.011416 0.015513 0.020791 0.020973 0.011385 -0.0057134 0.026581 -0.017413 -0.058134 -0.088091 -0.044516 -0.071145 -0.036471 -0.073865 -0.025147 -0.016074
0.88281 -0.0014125 -0.0013771 -0.00099302 0.00030893 0 0.0016049 0.0062285 0.0077174 0.0040817 0.0054831 0.012902 -0.15836 -0.005509 0.0014642 0.0029602 -0.00051309 -0.003561 0.00057849 -0.0020996 -0.0024463 0.002585 0 -0.022354 0 -0.00074501 4.9551e-05 -0.0001784 -0.0013038 -0.21815 0.00095061 0.0023295 0.00046543 0.0080558 0.0078511 0.012456 -0.002553 0.013327 0.021062 0.022726 0.012376 -0.0050769 0.022855 -0.019989 -0.056511 -0.090001 -0.045702 -0.069508 -0.040508 -0.07337 -0.026249 -0.017652
0.88672 -0.00029073 -0.0012781 0.00036997 0.0013576 0 0.0027852 0.005385 0.0101 0.0026886 0.005673 0.010459 -0.18313 -0.0037542 -0.0025467 0.0025303 -0.0031433 -0.0060731 9.6594e-05 -0.00049971 -0.0045886 -0.0021857 0 -0.024807 0 -0.0011896 0.00023453 -0.00038773 -0.001653 -0.22195 -0.002671 0.0019947 0.0029536 0.0067196 0.0081637 0.010603 0.0073525 0.010667 0.017591 0.025212 0.014175 -0.0036834 0.019981 -0.022026 -0.054005 -0.090606 -0.045081 -0.066736 -0.043055 -0.071033 -0.026224 -0.023195
0.89063 0.00080496 -0.00073567 0.0017558 0.00063494 0 0.0016988 0.0047153 0.0080735 0.0015983 0.0046043 0.0093529 -0.18545 -0.00039292 -0.0050601 0.0011962 -0.0035497 -0.0055079 -0.0042891 0.0013038 -0.0022892 -0.0070527 0 -0.026767 0 -0.00093305 0.00021421 -0.00056304 -0.0012071 -0.18788 -0.0038037 0.00037085 0.0024879 0.0043147 0.0067535 0.006923 0.01206 0.0087239 0.013113 0.028181 0.016629 -0.0017151 0.018218 -0.023415 -0.050985 -0.089859 -0.042618 -0.063117 -0.043892 -0.066897 -0.025182 -0.028997
0.89453 0.0018809 -1.2908e-05 0.0027194 -0.0016501 0 -0.0010899 0.0044562 0.0023802 0.0010249 0.0024413 0.0088615 -0.16749 0.0029589 -0.0035533 0.00013807 -0.000481 -0.001582 -0.007299 0.0037483 0.0020209 -0.0075345 0 -0.024172 0 -0.00022769 0.00029731 -0.00071868 -0.00019256 -0.11884 -0.00289 -0.0020084 -0.00051455 0.0017954 0.0032 0.0023004 0.0099657 0.007117 0.0099186 0.032584 0.021031 0.0019598 0.019755 -0.022881 -0.046438 -0.085099 -0.034686 -0.056985 -0.039656 -0.057418 -0.021118 -0.029715
0.89844 0.0028973 0.00055195 0.0032457 -0.0036654 0 -0.0032052 0.0039232 -0.0031236 0.00082709 0.00011391 0.0068114 -0.14631 0.0049248 0.00061356 -0.00033913 0.0041585 0.0029753 -0.0046499 0.0066907 0.0042788 -0.0029583 0 -0.014711 0 0.00027421 0.0006458 -0.00076955 0.00060704 -0.041469 -0.0015805 -0.0038355 -0.0031792 -0.00015378 -0.0008538 -0.0020319 0.0054046 0.0043128 0.0080225 0.036988 0.025432 0.0056346 0.021293 -0.022348 -0.041892 -0.080339 -0.026754 -0.050853 -0.03542 -0.047939 -0.017053 -0.022725
0.90234 0.0036748 0.00072297 0.0035686 -0.0036125 0 -0.0026754 0.0022125 -0.0050717 0.00040448 -0.0014679 0.0014694 -0.13798 0.0044788 0.0039554 -0.0010271 0.0067352 0.0048053 0.0023125 0.0087712 0.0024202 0.0024691 0 -0.00047398 0 0.00015505 0.00093975 -0.00064559 0.00047717 0.019888 -0.0015618 -0.0038356 -0.0027689 -0.0015079 -0.0031826 -0.0053584 0.0042084 -0.00084361 0.0051949 0.040471 0.029358 0.0088964 0.024051 -0.021672 -0.038588 -0.07506 -0.018437 -0.045871 -0.030058 -0.038565 -0.013395 -0.0099202
0.90625 0.0039103 0.00050043 0.0036703 -0.0012869 0 0.00016222 -0.00078846 -0.003625 -0.0010111 -0.0020912 -0.0065879 -0.14551 0.0015232 0.0045099 -0.0024524 0.0054411 0.0029807 0.0080589 0.0086738 -0.0016386 0.0038096 0 0.013054 0 -0.00035592 0.00070282 -0.00037844 -0.00053324 0.065176 -0.0032719 -0.0016929 0.00081874 -0.0027278 -0.0031364 -0.0076944 0.0078195 -0.0077998 -0.00093046 0.043543 0.033072 0.011973 0.027355 -0.020932 -0.03584 -0.069549 -0.0099486 -0.041402 -0.024194 -0.029237 -0.0099186 0.0039772
0.91016 0.003305 0.0001191 0.0031148 0.0017452 0 0.0028558 -0.0041285 -0.0019269 -0.0036458 -0.0022645 -0.014333 -0.16094 -0.0025568 0.0035405 -0.0036868 0.0023208 -0.00020504 0.0084534 0.0068756 -0.0036969 0.00067336 0 0.021054 0 -0.00062323 -2.4156e-05 -7.2833e-05 -0.0015568 0.11311 -0.0054634 0.0014361 0.0048724 -0.0042047 -0.0022328 -0.0092439 0.011801 -0.014322 -0.010347 0.046134 0.036349 0.01471 0.030488 -0.020486 -0.033637 -0.064543 -0.0022432 -0.037665 -0.018829 -0.020845 -0.0070331 0.014673
0.91406 0.001784 -9.1269e-05 0.0015204 0.0033852 0 0.0029857 -0.0065147 -0.0026884 -0.0066595 -0.0026615 -0.018277 -0.17617 -0.0054799 0.0036502 -0.0030729 0.001331 -0.0014395 0.004373 0.0054576 -0.0012781 -0.0021271 0 0.022848 0 -0.00027163 -0.00050826 0.0001713 -0.0016443 0.17451 -0.0060977 0.0033736 0.0061292 -0.0058471 -0.0025733 -0.0098625 0.010262 -0.01787 -0.019996 0.045517 0.03671 0.015175 0.032478 -0.021996 -0.035067 -0.062904 0.00023859 -0.038804 -0.016794 -0.018688 -0.0080909 0.020618
0.91797 -0.00031572 0.00010083 -0.00080443 0.0025883 0 0.00035004 -0.007261 -0.0054928 -0.0085063 -0.0035048 -0.017097 -0.18887 -0.0057706 0.0055334 -0.00030114 0.0041515 0.0005697 -3.4437e-05 0.0057575 0.0038145 0.00040566 0 0.021603 0 0.00040247 -1.0452e-05 0.00029604 -0.0006461 0.2334 -0.0040532 0.0023962 0.003483 -0.0071318 -0.004696 -0.0091985 0.0018276 -0.017237 -0.025682 0.0449 0.03707 0.01564 0.034469 -0.023505 -0.036497 -0.061265 0.0027204 -0.039944 -0.014759 -0.016532 -0.0091487 0.023088
0.92188 -0.0022904 0.00068412 -0.0028305 0.0001076 0 -0.0027436 -0.0065514 -0.0074755 -0.0081045 -0.0043695 -0.012683 -0.19845 -0.0040029 0.0070153 0.0026334 0.0081229 0.00405 -0.0018612 0.0065293 0.0069915 0.0079051 0 0.020752 0 0.0007158 0.0013289 0.00029042 0.00061848 0.25653 -0.00031555 -0.0011777 -0.0011349 -0.0074555 -0.0069965 -0.0073003 -0.0087279 -0.01326 -0.025083 0.042231 0.035344 0.014687 0.034893 -0.026603 -0.03992 -0.062738 0.00063125 -0.044384 -0.016079 -0.019654 -0.013071 0.02437
0.92578 -0.0034364 0.0013758 -0.003562 -0.002061 0 -0.0033498 -0.0049265 -0.0064231 -0.0058107 -0.0045122 -0.0085695 -0.20033 -0.0021737 0.0054718 0.0030932 0.0086994 0.0059145 -0.0016281 0.0050924 0.0051437 0.014511 0 0.020726 0 0.00030489 0.0024309 0.00021685 0.001103 0.2227 0.0024904 -0.0047363 -0.0043287 -0.0064233 -0.007215 -0.0048653 -0.014725 -0.0081735 -0.019354 0.038011 0.032041 0.012661 0.034135 -0.030902 -0.044849 -0.066563 -0.0049122 -0.051319 -0.019934 -0.026764 -0.019158 0.025418
0.92969 -0.0035209 0.0017356 -0.0028868 -0.0020853 0 -0.00035265 -0.0027184 -0.0029412 -0.0031808 -0.0034601 -0.0070064 -0.18884 -0.0017289 0.00097273 0.00058851 0.0040599 0.0045095 -0.001366 0.00053772 -0.00040498 0.014461 0 0.019061 0 -0.00047511 0.0022558 0.00023008 0.00048731 0.14306 0.002097 -0.0051289 -0.0038804 -0.0039539 -0.0044717 -0.0027149 -0.013518 -0.0041471 -0.012006 0.033781 0.028725 0.010631 0.03336 -0.035208 -0.049781 -0.070414 -0.010493 -0.058272 -0.023819 -0.03392 -0.02526 0.024702
0.93359 -0.0029332 0.0014013 -0.0016558 0.00038236 0 0.0044903 -6.3957e-05 0.00043091 -0.0016096 -0.0014337 -0.0071443 -0.1665 -0.0022619 -0.0033682 -0.002386 -0.0028711 0.00087028 -0.0015859 -0.004651 -0.005137 0.0076568 0 0.013379 0 -0.00089028 0.00086849 0.00049124 -0.00057491 0.053081 -0.001429 -0.0013129 -0.00036424 -0.00036353 5.0586e-05 -0.0010153 -0.0084499 -0.0019897 -0.0061226 0.028422 0.023929 0.0081017 0.030785 -0.040325 -0.054959 -0.077169 -0.02025 -0.06725 -0.030964 -0.046115 -0.033058 0.019383
0.9375 -0.0023111 0.00034385 -0.00087786 0.0038383 0 0.0077571 0.0026811 0.0019375 -0.0010988 0.00071604 -0.0059087 -0.14721 -0.0021697 -0.0043618 -0.0026665 -0.0070987 -0.0023908 -0.00088333 -0.0067378 -0.0055296 -0.00042845 0 0.0039956 0 -0.00057405 -0.00054951 0.00098031 -0.0011272 -0.015645 -0.0054859 0.0043794 0.0033903 0.0035085 0.0042097 0.00086008 -0.0052201 -0.00080426 -0.0022483 0.023064 0.019134 0.0055724 0.02821 -0.045443 -0.060138 -0.083923 -0.030008 -0.076229 -0.03811 -0.058311 -0.040856 0.0081957
0.94141 -0.0019462 -0.0010384 -0.00082076 0.0058314 0 0.0068777 0.0048209 0.0021412 -0.00036486 0.002064 -0.00081766 -0.14626 -0.00041888 -0.0019426 0.00036791 -0.0061421 -0.0033037 0.0017307 -0.0045471 -0.0020638 -0.00414 0 -0.0063479 0 8.9985e-05 -0.00081901 0.001394 -0.0008108 -0.057442 -0.0068708 0.0077661 0.0044409 0.0064041 0.0065551 0.0035765 -0.0063766 0.0012343 0.0014243 0.018639 0.015071 0.0038476 0.02586 -0.049488 -0.06382 -0.089718 -0.038482 -0.083757 -0.044344 -0.069354 -0.047232 -0.0063302
0.94531 -0.0015542 -0.0021161 -0.0008937 0.0046542 0 0.0020626 0.0057915 0.0027948 0.0017945 0.0022917 0.0076737 -0.16581 0.0024742 0.00079773 0.0040996 -0.0018741 -0.001896 0.0050231 -0.00071192 0.0017665 -0.0026016 0 -0.014939 0 0.00035736 0.00011415 0.0013212 -0.00011546 -0.090162 -0.0042963 0.0061338 0.0018658 0.0072417 0.0070397 0.006919 -0.0091574 0.0054518 0.0069843 0.015362 0.011911 0.003114 0.023788 -0.052211 -0.065658 -0.09433 -0.045375 -0.0895 -0.049454 -0.078978 -0.051854 -0.01877
0.94922 -0.00067014 -0.002437 -0.00037049 0.00069316 0 -0.0037549 0.0057139 0.004551 0.0052024 0.0019515 0.016261 -0.19185 0.0050361 0.0007955 0.0053023 0.0019287 0.00022622 0.0066288 0.0011741 0.0031537 0.00051741 0 -0.021017 0 -0.0001048 0.0012031 0.00062119 0.00019843 -0.13365 0.00068205 0.00056133 -0.0025822 0.0059356 0.0064733 0.0096661 -0.0083994 0.011489 0.014685 0.012085 0.0087519 0.0023805 0.021716 -0.054935 -0.067495 -0.098942 -0.052269 -0.095243 -0.054564 -0.088601 -0.056477 -0.02467
0.95313 0.00073267 -0.0020418 0.00082782 -0.0036456 0 -0.0069052 0.005298 0.0061546 0.0083207 0.0020232 0.021155 -0.2069 0.0060315 -0.0019241 0.0033215 0.0033263 0.0014067 0.0056829 0.00037121 0.0024808 0.0014202 0 -0.025394 0 -0.00085691 0.0014137 -0.00034949 -0.00013819 -0.18999 0.0051409 -0.0048593 -0.0056981 0.0036733 0.0055832 0.010455 -0.0014805 0.017195 0.02243 0.012347 0.0088345 0.0040577 0.021757 -0.053584 -0.065044 -0.097837 -0.051595 -0.095083 -0.054057 -0.090551 -0.055473 -0.0241
0.95703 0.0020743 -0.0014038 0.0020626 -0.0055776 0 -0.0055018 0.005072 0.005936 0.0095191 0.003053 0.0207 -0.20557 0.0049941 -0.0044489 0.00045468 0.0032567 0.0012026 0.0037353 -0.0005542 0.0022524 -0.00030005 0 -0.028605 0 -0.0011155 0.00073607 -0.00094681 -0.00071459 -0.24128 0.0072974 -0.0063248 -0.0050848 0.00215 0.0046066 0.0088656 0.0092627 0.019804 0.027077 0.01306 0.0093291 0.0060413 0.022066 -0.051715 -0.062048 -0.096004 -0.049959 -0.094173 -0.052835 -0.091526 -0.053754 -0.021323
0.96094 0.002667 -0.0010199 0.0025994 -0.0040201 0 -0.00075755 0.0047454 0.0038072 0.0083536 0.0045941 0.016201 -0.19638 0.0020617 -0.0040795 -0.00072218 0.0033061 0.00048978 0.0028213 0.00085737 0.003948 -0.0023683 0 -0.02972 0 -0.00053945 5.9716e-05 -0.00075837 -0.00092912 -0.26336 0.0077604 -0.0033175 -0.00092337 0.0022205 0.0035007 0.0057574 0.018489 0.017723 0.026465 0.014905 0.010926 0.0085646 0.023195 -0.048504 -0.057996 -0.091868 -0.04536 -0.091276 -0.049451 -0.089491 -0.050176 -0.020503
0.96484 0.0023582 -0.0010156 0.0022174 -0.00045939 0 0.003815 0.0034786 0.0014506 0.0057317 0.0054934 0.010536 -0.18948 -0.0020441 -0.00097977 -3.2335e-05 0.003342 0.00051337 0.0030308 0.0037132 0.0063164 -0.0030778 0 -0.026931 0 0.00042249 0.00012715 4.4062e-05 -0.00058202 -0.24161 0.008471 0.0012296 0.0040095 0.0031429 0.0022243 0.0025866 0.022022 0.011669 0.02068 0.01909 0.014799 0.012201 0.026015 -0.042521 -0.051764 -0.082979 -0.034649 -0.084277 -0.041606 -0.081248 -0.042764 -0.021545
0.96875 0.001611 -0.0011321 0.0012272 0.0021848 0 0.0048027 0.00087035 0.00047534 0.0029935 0.0048362 0.00593 -0.18564 -0.0057356 0.0022872 0.00051874 0.001926 0.00171 0.0025056 0.0046298 0.0068136 -0.0029905 0 -0.019144 0 0.00096661 0.00074233 0.00086734 1.4648e-05 -0.17721 0.010483 0.0035821 0.0062033 0.0031898 0.00073244 0.00033365 0.019526 0.0042685 0.011836 0.023274 0.018672 0.015838 0.028835 -0.036539 -0.045531 -0.074089 -0.023937 -0.077279 -0.033761 -0.073005 -0.035352 -0.020373
0.97266 0.00093226 -0.0010876 2.2467e-05 0.0018395 0 0.0012719 -0.0023778 0.00060485 0.00087732 0.0027237 0.0026765 -0.1796 -0.0069047 0.003571 -0.0005982 -0.0012344 0.003212 -0.00012059 0.0018503 0.0044066 -0.0034897 0 -0.0071244 0 0.0007041 0.001061 0.0012175 0.00042324 -0.082824 0.012751 0.0022504 0.0039303 0.0011532 -0.0011076 -0.0010823 0.013785 -0.0016692 0.0026616 0.028294 0.023536 0.019099 0.03243 -0.029711 -0.039534 -0.062634 -0.01003 -0.068692 -0.02383 -0.06164 -0.026613 -0.013529
0.97656 0.00030314 -0.00091896 -0.0012497 -0.0011652 0 -0.0045347 -0.0049159 -6.1287e-05 -0.00079961 0.00016826 -0.00044578 -0.17234 -0.0044314 0.0031544 -0.0024942 -0.0041318 0.003452 -0.003728 -0.0022265 0.00067015 -0.0045233 0 0.00655 0 -8.0159e-07 0.00057203 0.0010646 0.00048945 0.025528 0.012997 -0.0011097 -0.0014182 -0.0025957 -0.0033429 -0.0025169 0.0078565 -0.0049419 -0.0050527 0.03357 0.028703 0.022245 0.036263 -0.022624 -0.033609 -0.050394 0.0048553 -0.059618 -0.01326 -0.04932 -0.017469 -0.0023258
0.98047 -0.0007159 -0.00093244 -0.0025753 -0.0045262 0 -0.0087326 -0.005946 -0.0029364 -0.0027365 -0.0018025 -0.0047312 -0.17491 0.000363 0.0029918 -0.0028372 -0.0043645 0.0014921 -0.0055291 -0.0033526 -0.0018155 -0.0045284 0 0.0185 0 -0.00043093 -0.00034283 0.00072565 0.00038298 0.13395 0.0096843 -0.0034234 -0.0062709 -0.0064128 -0.0056055 -0.0047656 0.0028245 -0.0064763 -0.011104 0.038568 0.033696 0.024987 0.039941 -0.016053 -0.028363 -0.038678 0.019132 -0.051078 -0.0032376 -0.037648 -0.0089025 0.0080106
0.98438 -0.002307 -0.0013149 -0.0037769 -0.0059277 0 -0.0085361 -0.0059415 -0.0072236 -0.0055431 -0.0029857 -0.010343 -0.19646 0.0042834 0.004326 -0.00054907 -0.0020134 -0.0019411 -0.0038465 -0.00025838 -0.0018322 -0.0025033 0 0.025999 0 -0.00022289 -0.00085282 0.00045985 0.00033606 0.23181 0.0032225 -0.0028222 -0.0074811 -0.0086755 -0.0071022 -0.0078423 -0.002129 -0.0082431 -0.01629 0.042487 0.03801 0.026162 0.043023 -0.011481 -0.025749 -0.028993 0.031044 -0.04461 0.0046596 -0.028495 -0.0025774 0.013518
0.98828 -0.003936 -0.0018376 -0.0044908 -0.0048102 0 -0.0042481 -0.0060732 -0.010417 -0.0093101 -0.0039977 -0.016149 -0.22968 0.0049911 0.0064247 0.0028712 3.9618e-05 -0.0046819 0.00015882 0.0034954 -0.00018975 0.00051533 0 0.028301 0 0.0003181 -0.00057986 0.00025303 0.00042248 0.31048 -0.0045046 3.1139e-05 -0.0046261 -0.0088331 -0.0071373 -0.010845 -0.007939 -0.011489 -0.021154 0.046407 0.042325 0.027338 0.046104 -0.0069083 -0.023136 -0.019308 0.042956 -0.038141 0.012557 -0.019342 0.0037476 0.015544
0.99219 -0.0047003 -0.0019982 -0.0044778 -0.0025217 0 0.00099245 -0.0068576 -0.01053 -0.01339 -0.0054579 -0.020485 -0.25269 0.003336 0.0076256 0.0048279 -0.00092237 -0.0046607 0.0035559 0.0030775 0.0016094 0.0024411 0 0.027105 0 0.00056134 4.7034e-05 -3.7322e-06 0.00056762 0.36187 -0.011541 0.0027416 -0.00019175 -0.007388 -0.0057426 -0.012444 -0.014111 -0.015677 -0.025148 0.048949 0.045754 0.027546 0.04836 -0.005116 -0.022876 -0.014191 0.049844 -0.03478 0.016662 -0.015075 0.0069152 0.019182
0.99609 -0.0041664 -0.0014778 -0.0038677 -0.00093031 0 0.0035662 -0.0074079 -0.0077978 -0.016432 -0.0071835 -0.022176 -0.24909 0.0025311 0.007204 0.0041631 -0.0043559 -0.0016032 0.004225 -0.0022687 0.002845 0.00232 0 0.025427 0 0.00016937 0.00032167 -0.00022041 0.00067667 0.37835 -0.016792 0.003172 0.0024873 -0.0051195 -0.0037415 -0.011657 -0.018826 -0.01887 -0.026908 0.050731 0.048693 0.027221 0.05016 -0.0048597 -0.023916 -0.011598 0.053955 -0.033137 0.018671 -0.013508 0.008338 0.027484
1 -0.0027886 -0.00044677 -0.0029925 -0.00084403 0 0.0020803 -0.0061452 -0.0042449 -0.016884 -0.008193 -0.021115 -0.22569 0.004593 0.0058766 0.0019816 -0.0067712 0.0026096 0.0023322 -0.0079698 0.0035801 0.0010373 0 0.025212 0 -0.00060608 2.6032e-05 -0.00011255 0.0006958 0.3546 -0.019952 0.00099805 0.0018429 -0.0024935 -0.0020922 -0.0084559 -0.020398 -0.019137 -0.025363 0.052446 0.05164 0.026956 0.051949 -0.0048565 -0.025045 -0.0096277 0.05745 -0.031762 0.020281 -0.012464 0.0094919 0.037432
1.0039 -0.0014331 0.00058777 -0.0019776 -0.0015394 0 -0.0016441 -0.0023778 -0.0017051 -0.013966 -0.0075175 -0.018125 -0.20711 0.0077647 0.0046194 0.0001342 -0.005315 0.0053953 -0.00037273 -0.0085721 0.0036441 -0.0001363 0 0.025472 0 -0.0011805 -0.00041688 0.00045874 0.0005974 0.29075 -0.021015 -0.0021813 -0.00086553 0.00025246 -0.0011083 -0.003866 -0.018571 -0.015865 -0.020662 0.053415 0.054676 0.027357 0.053626 -0.0076384 -0.027147 -0.014514 0.054159 -0.033344 0.017495 -0.017177 0.0076872 0.041942
1.0078 -0.00050823 0.0012246 -0.00059513 -0.0015844 0 -0.0040685 0.0027578 -0.00037295 -0.0084732 -0.0050491 -0.014236 -0.21113 0.0080371 0.0034881 -0.00065778 -0.00084772 0.0055543 -0.0021953 -0.0033358 0.0022818 -0.0011166 0 0.022896 0 -0.0011502 -0.00050544 0.0012092 0.00039933 0.19469 -0.020109 -0.0040498 -0.0027976 0.0027345 -0.00032788 0.00051406 -0.014448 -0.010085 -0.014046 0.054385 0.057713 0.027759 0.055303 -0.01042 -0.029248 -0.019399 0.050869 -0.034925 0.014708 -0.02189 0.0058824 0.036034
1.0117 0.00035593 0.0014534 0.0013888 -9.002e-05 0 -0.0027359 0.0069583 0.00082339 -0.0025493 -0.0016494 -0.0098954 -0.23024 0.0035229 0.0019174 -0.00097257 0.0027638 0.0040891 -0.0023677 0.0029067 -0.00089167 -0.0026547 0 0.01487 0 -0.00059437 -0.00024294 0.0015843 0.00022164 0.080712 -0.017607 -0.0031748 -0.0019192 0.0044111 0.00084855 0.0033089 -0.0092676 -0.0037237 -0.0068487 0.056107 0.061954 0.029776 0.057885 -0.012942 -0.029961 -0.026114 0.04633 -0.036047 0.011769 -0.026782 0.0045198 0.02117
1.0156 0.0017512 0.0015447 0.0037337 0.0026145 0 0.0018378 0.0084881 0.002705 0.0017283 0.0015444 -0.0046997 -0.23987 -0.0030021 -4.6026e-05 -0.0013705 0.0023621 0.0029704 -0.00089137 0.0045148 -0.0048611 -0.0046661 0 0.0023081 0 3.8302e-05 -8.5955e-05 0.001234 0.00024415 -0.036016 -0.013949 3.3188e-05 0.0014743 0.0050117 0.0024239 0.004062 -0.0034054 0.0015941 0.00042549 0.058516 0.067295 0.033269 0.061295 -0.015226 -0.029404 -0.034498 0.040649 -0.036749 0.0086913 -0.031838 0.0035613 0.0038416
1.0195 0.0036983 0.0017325 0.0056812 0.0052469 0 0.006638 0.00746 0.0049235 0.0038761 0.003962 0.0020613 -0.2251 -0.0064522 -0.0013355 -0.0015314 -0.0016348 0.0030497 0.0017237 0.00045678 -0.0076289 -0.005678 0 -0.010585 0 0.00029553 -0.00036586 0.0003292 0.0005176 -0.14559 -0.0090895 0.0036004 0.0052139 0.004848 0.0037507 0.0034593 0.0033367 0.0053865 0.0080382 0.060925 0.072637 0.036762 0.064705 -0.01751 -0.028847 -0.042883 0.034968 -0.037451 0.0056132 -0.036894 0.0026028 -0.0097145
1.0234 0.0054978 0.0020459 0.006481 0.0064466 0 0.0085379 0.0055698 0.0065024 0.0052326 0.0058698 0.01038 -0.19749 -0.0044692 -0.00096145 -0.00092441 -0.0059267 0.0032253 0.0043562 -0.0050509 -0.0079052 -0.004427 0 -0.019656 0 3.3479e-05 -0.00087622 -0.00060493 0.00082433 -0.24521 -0.0022894 0.0053459 0.0070917 0.0045505 0.0042261 0.0029548 0.010541 0.0083263 0.016075 0.065899 0.081095 0.043743 0.070571 -0.016075 -0.023662 -0.049006 0.032741 -0.033916 0.0067041 -0.036283 0.0057344 -0.017489
1.0273 0.006362 0.0023991 0.0059921 0.0056566 0 0.0066462 0.0046052 0.0070232 0.0075633 0.0079059 0.018867 -0.1837 0.00020384 0.00069721 7.9372e-05 -0.0074703 0.0017542 0.0054491 -0.0069586 -0.0062822 -0.0017292 0 -0.024112 0 -0.00051122 -0.0010874 -0.001146 0.00082739 -0.33487 0.0070827 0.0044276 0.0064612 0.0044721 0.0040103 0.003955 0.016565 0.011466 0.02357 0.070975 0.089677 0.050863 0.076535 -0.014493 -0.018294 -0.055039 0.030651 -0.030212 0.0079608 -0.035448 0.0090287 -0.02133
1.0313 0.0061098 0.0027388 0.0047579 0.0035208 0 0.0028034 0.0050815 0.0070281 0.011299 0.010339 0.025158 -0.19787 0.0026491 0.0020824 0.00035479 -0.0057542 -0.0016186 0.004033 -0.0040778 -0.0045753 -8.1164e-05 0 -0.026557 0 -0.00089278 -0.00072307 -0.0012503 0.00043676 -0.41055 0.018219 0.0019646 0.0044224 0.0044256 0.0039822 0.0069397 0.019481 0.015204 0.028621 0.076674 0.098914 0.058568 0.082964 -0.011052 -0.011463 -0.058498 0.031117 -0.024661 0.01149 -0.031475 0.014064 -0.023844
1.0352 0.0051896 0.0030354 0.0034871 0.0015586 0 -8.585e-06 0.0061032 0.007246 0.015062 0.012661 0.027289 -0.22697 0.00087423 0.0020329 -0.00057631 -0.0024167 -0.0049885 0.00086048 0.00046223 -0.0040358 -0.0010825 0 -0.029848 0 -0.00075979 -5.5004e-05 -0.0011212 -8.9003e-06 -0.46128 0.028414 0.00020768 0.0027177 0.004049 0.004893 0.010999 0.018793 0.018711 0.029512 0.083304 0.10913 0.067147 0.090089 -0.0048356 -0.0024464 -0.058111 0.035403 -0.016351 0.018414 -0.022818 0.021702 -0.026167
1.0391 0.0040929 0.0031685 0.0024758 0.0012152 0 6.0938e-05 0.0063633 0.0076352 0.016869 0.013805 0.025012 -0.24388 -0.0024398 0.0009177 -0.0017028 0.00058962 -0.0059336 -0.0017919 0.0027669 -0.0043507 -0.003569 0 -0.034099 0 -0.00012383 0.00037232 -0.00090302 -3.8331e-05 -0.47325 0.034331 0.00083733 0.0024129 0.0033501 0.0065043 0.014174 0.016062 0.020329 0.025994 0.089934 0.11935 0.075726 0.097214 0.0013807 0.0065701 -0.057725 0.039689 -0.0080398 0.025339 -0.01416 0.029339 -0.028132
1.043 0.0028747 0.0029332 0.0015229 0.0028119 0 0.0025465 0.0052462 0.0074075 0.015753 0.01279 0.019968 -0.2341 -0.0033196 -6.2747e-06 -0.0015236 0.0021067 -0.0039001 -0.001933 0.0016726 -0.004352 -0.0047709 0 -0.036798 0 0.00059301 0.00024745 -0.00057722 0.00041158 -0.43788 0.034145 0.0037086 0.0033412 0.0027674 0.0075832 0.014578 0.013436 0.018771 0.019674 0.095248 0.12787 0.082256 0.10259 0.0092783 0.015253 -0.052144 0.047396 0.0010918 0.034393 -0.0023479 0.037603 -0.029331
1.0469 0.0012866 0.0022318 0.00034273 0.0051623 0 0.0052788 0.0031169 0.0060077 0.01226 0.0093754 0.014484 -0.20864 -0.0010601 -0.00018071 0.00014485 0.0016484 -0.0008597 0.00032455 -0.0010323 -0.0034214 -0.0033453 0 -0.035491 0 0.00082853 -0.00030138 -0.00012718 0.00081017 -0.35751 0.028668 0.007019 0.0044724 0.0026564 0.0068688 0.011707 0.011355 0.014264 0.013171 0.10031 0.13607 0.088397 0.10763 0.017496 0.023873 -0.045575 0.055753 0.01038 0.043852 0.010064 0.045985 -0.029272
1.0508 -0.00073034 0.0012411 -0.0010215 0.0063035 0 0.0060597 0.00078127 0.0038851 0.0075951 0.004332 0.0099478 -0.19176 0.0012021 -0.00027297 0.0017754 -0.0007637 0.00054768 0.0028347 -0.00301 -0.0019863 -0.00084755 0 -0.02986 0 0.00032964 -0.00093073 0.00030005 0.00050925 -0.24439 0.020392 0.0086855 0.0046855 0.0028037 0.0042082 0.0069484 0.0078628 0.0086418 0.0085224 0.10403 0.1427 0.092937 0.11118 0.024991 0.031119 -0.0385 0.063634 0.018452 0.052432 0.021394 0.053164 -0.026851
1.0547 -0.0028187 0.00031888 -0.0022059 0.0049325 0 0.0040535 -0.0011696 0.0021148 0.0025788 -0.00085312 0.006063 -0.19806 0.00040605 -0.00099052 0.0017935 -0.0041032 -0.00045108 0.0034042 -0.0033924 -0.00080357 6.3282e-05 0 -0.021139 0 -0.00057895 -0.0014036 0.0004726 -0.00053546 -0.11463 0.011401 0.0077405 0.0033711 0.0025779 0.00084065 0.0027102 0.0006267 0.0041185 0.0059236 0.10426 0.1453 0.093344 0.11088 0.030626 0.034824 -0.030118 0.070286 0.023389 0.058745 0.029935 0.057236 -0.020661
1.0586 -0.0044649 -0.00029023 -0.0028665 0.0014387 0 6.5416e-05 -0.0025228 0.0012458 -0.0024503 -0.0046991 0.0015048 -0.22169 -0.002697 -0.001777 0.00039607 -0.00617 -0.0021715 0.0016992 -0.0026799 -0.00017992 -0.0013931 0 -0.010225 0 -0.0011991 -0.0016611 0.00029541 -0.0015747 0.017421 0.002157 0.0046979 0.00065783 0.0016157 -0.0014911 0.00063722 -0.010031 0.0016115 0.0036648 0.10449 0.14789 0.093752 0.11057 0.03626 0.03853 -0.021737 0.076938 0.028327 0.065057 0.038476 0.061308 -0.010407
1.0625 -0.0053479 -0.00063748 -0.0029172 -0.0023663 0 -0.0041406 -0.0031859 0.00066778 -0.0069838 -0.0065016 -0.0046684 -0.24511 -0.0043777 -0.0012715 -0.00070106 -0.0049296 -0.0024633 -0.00078574 -0.0014911 -8.9759e-05 -0.0034054 0 0.0027273 0 -0.0010307 -0.0016737 -0.00010861 -0.0017032 0.14064 -0.0077907 0.00086454 -0.0026528 0.00031533 -0.0018987 0.00029558 -0.020186 3.0348e-05 -0.0005473 0.10037 0.14561 0.089694 0.10562 0.037365 0.037166 -0.016191 0.078594 0.027551 0.065887 0.039807 0.060028 0.0022292
1.0664 -0.0053419 -0.00093567 -0.0024271 -0.0046214 0 -0.0068051 -0.0030307 -0.00075031 -0.010082 -0.0066647 -0.012047 -0.25497 -0.0023392 0.0008002 -0.00035359 -0.00059035 -0.0011603 -0.0024252 1.0805e-05 -0.00072931 -0.0038776 0 0.016658 0 -0.00021563 -0.0013656 -0.00054515 -0.00074423 0.24531 -0.018196 -0.0025588 -0.0053602 -0.00042423 -0.0010291 -0.00045779 -0.0248 -0.002748 -0.0076916 0.094554 0.14142 0.083887 0.098853 0.036697 0.033819 -0.011755 0.078293 0.024539 0.064571 0.038316 0.056653 0.014626
1.0703 -0.0042905 -0.0012674 -0.0013894 -0.0047092 0 -0.0068911 -0.0021175 -0.0033958 -0.011088 -0.0063347 -0.019026 -0.24944 0.0014911 0.0026978 0.00064172 0.0039482 -0.00028534 -0.0028756 0.0016677 -0.0023905 -0.0029201 0 0.028382 0 0.00058608 -0.00074771 -0.00090687 0.00052523 0.32204 -0.027447 -0.0048513 -0.006351 -1.2474e-05 -0.00047932 -0.0035818 -0.021658 -0.0079368 -0.01631 0.088076 0.13652 0.077562 0.091399 0.03496 0.029623 -0.008507 0.076732 0.020367 0.062015 0.035173 0.052269 0.025205
1.0742 -0.0020416 -0.001476 0.0002626 -0.0033941 0 -0.0044394 -0.00098816 -0.0063745 -0.010521 -0.0065483 -0.023797 -0.23428 0.0030985 0.0022697 0.00068748 0.0053938 -0.0016591 -0.0028517 0.0029572 -0.0045971 -0.0025163 0 0.034172 0 0.00080277 -6.6512e-05 -0.0011334 0.0010794 0.36368 -0.033541 -0.0056603 -0.0051944 0.001242 -0.001449 -0.0090047 -0.013168 -0.014569 -0.023144 0.078082 0.12783 0.068469 0.080279 0.027526 0.020901 -0.011596 0.068442 0.010012 0.05285 0.023215 0.042499 0.033983
1.0781 0.0011218 -0.001356 0.0023511 -0.0018557 0 -0.00059141 -0.00049831 -0.0082789 -0.0098941 -0.0075063 -0.025309 -0.21657 0.0009706 -0.00039467 -0.00030122 0.0031264 -0.0044541 -0.0029134 0.0033958 -0.0058025 -0.0038115 0 0.03307 0 0.00046144 0.00029228 -0.0010756 0.00059306 0.3685 -0.035535 -0.0049323 -0.0025118 0.0023062 -0.0037945 -0.014469 -0.0043047 -0.020009 -0.025241 0.068087 0.11915 0.059377 0.069159 0.020093 0.01218 -0.014684 0.060153 -0.00034283 0.043685 0.011257 0.032729 0.04097
1.082 0.0041777 -0.00090343 0.004236 -0.00067868 0 0.0027947 -0.0011336 -0.0084465 -0.010312 -0.0085237 -0.023609 -0.20303 -0.0022248 -0.0024327 -0.00043619 -0.00023418 -0.0055186 -0.0028745 0.0030443 -0.0046013 -0.0054031 0 0.028194 0 9.4828e-05 0.00011356 -0.00055126 -0.00030913 0.34066 -0.033859 -0.0031179 0.00024211 0.0021888 -0.0062754 -0.017231 0.0014053 -0.02181 -0.021992 0.05805 0.11055 0.051187 0.058134 0.010538 0.0029736 -0.021797 0.049522 -0.012271 0.032438 -0.0034093 0.022033 0.044518
1.0859 0.0057752 -0.00033372 0.0050515 0.00026947 0 0.0039885 -0.0024267 -0.0074037 -0.011177 -0.0086704 -0.019525 -0.20023 -0.0028365 -0.00094626 0.0017882 -0.0015651 -0.0024768 -0.0023937 0.0022341 -0.001471 -0.0048592 0 0.023971 0 0.00014918 -0.00043678 0.000364 -0.000723 0.28683 -0.029227 -0.0012672 0.0015954 0.00063556 -0.0076911 -0.016097 0.0041676 -0.019334 -0.015456 0.047983 0.10202 0.043607 0.047174 -0.00044835 -0.0065591 -0.031625 0.037311 -0.025261 0.019785 -0.019904 0.010712 0.042098
1.0898 0.0051969 0.00012252 0.0042962 0.0011872 0 0.0023994 -0.0031793 -0.0061225 -0.010476 -0.00753 -0.014104 -0.21124 -0.00052679 0.0036231 0.0049584 -0.0004112 0.003465 -0.001737 0.00086968 0.0010906 -0.0017615 0 0.021778 0 0.00051914 -0.00093872 0.001165 -0.00033737 0.21228 -0.021574 -0.0005615 0.00098416 -0.0017526 -0.0078132 -0.012019 0.0065835 -0.013868 -0.0086909 0.03806 0.093645 0.036223 0.036386 -0.01138 -0.01595 -0.04153 0.025199 -0.038123 0.0072324 -0.036245 -0.00045646 0.033104
1.0938 0.0029688 0.00036744 0.0022525 0.0018272 0 -0.00090663 -0.002483 -0.0049948 -0.0065785 -0.0054228 -0.0081437 -0.23051 0.0014187 0.0073069 0.0054059 0.00090253 0.0080854 -0.0016034 -0.001504 0.00075683 0.001414 0 0.018642 0 0.00069998 -0.0010667 0.0012151 0.00036632 0.1208 -0.010405 -0.0014539 -0.00088074 -0.0039523 -0.0072716 -0.0069394 0.010296 -0.0073898 -0.0035374 0.031962 0.089633 0.034032 0.030177 -0.020869 -0.02157 -0.05347 0.015748 -0.047607 -0.0026419 -0.048484 -0.0075521 0.020423
1.0977 0.00042846 0.00036451 -0.00018772 0.0017351 0 -0.0037274 -0.00066868 -0.0036509 8.1003e-05 -0.0029582 -0.0020112 -0.24492 0.00016928 0.0063028 0.0010251 0.00030298 0.0078784 -0.0022681 -0.0046456 -0.0020973 0.0018541 0 0.010654 0 0.00037896 -0.00082099 0.00035158 0.00070905 0.019089 0.0036891 -0.0031906 -0.0025081 -0.0051038 -0.0066141 -0.0021898 0.014 -0.0012675 0.00027153 0.025864 0.08562 0.031842 0.023968 -0.030358 -0.02719 -0.06541 0.0062964 -0.05709 -0.012516 -0.060723 -0.014648 0.008467
1.1016 -0.0013866 1.9036e-05 -0.0021611 0.00088013 0 -0.0041246 0.00078745 -0.0017033 0.0070335 -0.00043265 0.0042189 -0.24349 -0.0030157 0.00094168 -0.0057323 -0.0014197 0.0034174 -0.0032293 -0.0069611 -0.004361 -0.00039622 0 -0.0023415 0 -0.00019156 -0.00045119 -0.00082729 0.0005062 -0.079746 0.018054 -0.0042898 -0.0026507 -0.0048779 -0.005585 0.0020113 0.014647 0.0040642 0.004067 0.022455 0.084498 0.032517 0.021076 -0.037258 -0.02995 -0.075665 0.00056781 -0.063 -0.019038 -0.067966 -0.018205 -0.0006291
1.1055 -0.0024303 -0.00072962 -0.0033658 -0.00015441 0 -0.0017839 0.00048506 0.00056999 0.01151 0.0022828 0.010389 -0.22762 -0.0040048 -0.0043219 -0.0093778 -0.001561 -0.0010319 -0.0038295 -0.0065625 -0.0031106 -0.0023109 0 -0.015798 0 -0.00045403 -0.00020304 -0.0014062 0.00014171 -0.15932 0.028884 -0.0036713 -0.0011341 -0.0035037 -0.0034157 0.0058039 0.010498 0.0085595 0.0085013 0.022012 0.086562 0.036353 0.021842 -0.041302 -0.029555 -0.084063 -0.0010537 -0.064967 -0.02186 -0.069697 -0.017859 -0.0084743
1.1094 -0.003267 -0.0016589 -0.0040409 -0.00069769 0 0.0016954 -0.001568 0.0024609 0.012335 0.0052539 0.015889 -0.21054 -0.00062498 -0.0051406 -0.0064532 0.0010172 -0.0014191 -0.0039673 -0.003301 0.0013097 -0.0011442 0 -0.024331 0 -0.00014939 -0.00015591 -0.00097997 4.305e-05 -0.20903 0.033456 -0.0014633 0.0010733 -0.0015366 0.00016435 0.0088647 0.0030621 0.012061 0.012836 0.02157 0.088627 0.040189 0.022607 -0.045347 -0.029161 -0.092461 -0.0026753 -0.066934 -0.024683 -0.071429 -0.017513 -0.017695
1.1133 -0.0041419 -0.0022275 -0.0044946 -0.00061948 0 0.0038859 -0.0037544 0.0036856 0.010446 0.0079541 0.019655 -0.20536 0.004467 -0.0014811 0.00090974 0.0040295 0.0023778 -0.0038961 0.00056802 0.0053291 0.0024674 0 -0.026356 0 0.00040908 -0.00025063 -2.967e-05 0.00020667 -0.23109 0.031739 0.0012084 0.0025527 0.0004725 0.0042836 0.010586 -0.0038227 0.014397 0.015757 0.024917 0.094327 0.046832 0.028593 -0.043809 -0.024737 -0.094541 0.0031096 -0.062348 -0.021316 -0.063652 -0.011473 -0.027925
1.1172 -0.0046018 -0.0019649 -0.0046946 -0.00031553 0 0.0032479 -0.0040671 0.0047542 0.0078519 0.0093561 0.020665 -0.21384 0.0063405 0.0025136 0.0068034 0.0039919 0.0065726 -0.0034421 0.0022876 0.0054891 0.004996 0 -0.024768 0 0.00069543 -0.00038911 0.00058284 0.00028287 -0.23726 0.025972 0.003193 0.0023805 0.0022289 0.0074057 0.010934 -0.0068767 0.015703 0.016609 0.028617 0.10037 0.053736 0.035065 -0.041751 -0.019938 -0.096031 0.0095853 -0.057151 -0.017373 -0.054987 -0.0049018 -0.035158
1.1211 -0.0040718 -0.00096147 -0.0043078 -9.9674e-05 0 0.00022224 -0.0017459 0.0062814 0.0061104 0.0086876 0.018626 -0.22716 0.0030542 0.0028032 0.0070987 0.00025112 0.0070926 -0.0019262 0.0013364 0.0017666 0.0036015 0 -0.023351 0 0.00055443 -0.00047158 0.00049683 4.9307e-05 -0.23629 0.018716 0.0041158 0.00069735 0.0037225 0.008522 0.01072 -0.0057335 0.016268 0.015683 0.032507 0.10627 0.060068 0.042172 -0.038498 -0.015026 -0.095317 0.017285 -0.05093 -0.012594 -0.044855 0.0022068 -0.035498
1.125 -0.0026383 0.00011958 -0.0030843 0.00020053 0 -0.0031013 0.0020928 0.0079638 0.005478 0.0061655 0.014227 -0.23703 -0.0022403 -0.00061349 0.0031427 -0.0037889 0.0032269 0.00079318 -2.0268e-05 -0.0024875 -0.0010096 0 -0.023049 0 0.0003473 -0.00039079 0.00017232 -0.0003121 -0.22367 0.011203 0.0043347 -0.0014235 0.005036 0.0078884 0.010673 -0.0029385 0.015904 0.013473 0.036744 0.11194 0.065353 0.050435 -0.033064 -0.0099064 -0.090582 0.027219 -0.042838 -0.0062912 -0.032043 0.010296 -0.029301
1.1289 -0.0010346 0.00065249 -0.0011418 0.00089438 0 -0.0044711 0.0053637 0.008492 0.0050979 0.002953 0.0086744 -0.24357 -0.0046792 -0.0040469 -8.2003e-05 -0.0039254 -0.0020749 0.0034432 0.00079587 -0.0038566 -0.0053149 0 -0.021907 0 0.00049663 -8.1584e-05 0.00029973 -0.00043533 -0.18493 0.0033361 0.0042546 -0.0026675 0.0061124 0.0065782 0.010279 -0.0017508 0.013682 0.01003 0.040982 0.11761 0.070638 0.058699 -0.027631 -0.0047871 -0.085847 0.037153 -0.034746 1.1626e-05 -0.019231 0.018385 -0.020992
1.1328 0.00020411 0.00069488 0.0011287 0.0017591 0 -0.0029911 0.0066251 0.0067276 0.0038154 0.00031256 0.0028921 -0.25158 -0.0027348 -0.0040594 0.0007555 0.000425 -0.0051848 0.0041118 0.0037435 -0.001966 -0.0062711 0 -0.018026 0 0.00095443 0.00038218 0.00095614 -0.00019332 -0.11179 -0.0050319 0.0037995 -0.0022585 0.0067035 0.0053404 0.0079031 -0.003522 0.0086933 0.0052735 0.042969 0.11995 0.071871 0.064953 -0.022805 -0.0024704 -0.079309 0.044639 -0.02865 0.0038806 -0.0096909 0.023643 -0.014559
1.1367 0.0013835 0.00092445 0.0033698 0.0019972 0 0.00041598 0.0059802 0.0030174 0.0010389 -0.0012672 -0.0028377 -0.26057 0.00061905 -0.00068286 0.0041472 0.0054043 -0.0049125 0.0022424 0.0060388 0.00064938 -0.0037204 0 -0.011757 0 0.0012121 0.00077695 0.0014613 0.00017481 -0.016424 -0.012995 0.0025923 -0.00034778 0.0065243 0.0039611 0.0024779 -0.0066172 0.0013178 -0.00020515 0.044369 0.12142 0.072047 0.070683 -0.018137 -0.0008847 -0.072301 0.051487 -0.023075 0.0071148 -0.0010039 0.028161 -0.0096349
1.1406 0.0032168 0.0018355 0.0053814 0.0010805 0 0.0038192 0.0045932 -0.00080987 -0.0027703 -0.0021585 -0.0084312 -0.26196 0.0016188 0.003232 0.0057397 0.0064322 -0.0028979 -0.00040471 0.0050844 0.0014136 0.00010333 0 -0.004811 0 0.00085895 0.00087956 0.0011154 0.00035001 0.071254 -0.018731 0.00060102 0.0021688 0.0054234 0.0017646 -0.0048373 -0.0076929 -0.0063316 -0.0050675 0.044855 0.12171 0.071003 0.075251 -0.01431 -0.00040374 -0.06582 0.056611 -0.01884 0.0089931 0.0055662 0.031332 -0.0025961
1.1445 0.005706 0.0030314 0.0069208 -0.00041636 0 0.0056024 0.0034367 -0.0029415 -0.0062294 -0.0028923 -0.01325 -0.24799 -0.00018984 0.0052917 0.0030525 0.00257 -0.0014413 -0.0012929 0.0012695 8.2233e-05 0.0027718 0 0.0019558 0 6.7512e-05 0.00065486 6.3836e-06 0.00027257 0.12374 -0.020618 -0.0015105 0.0041983 0.003393 -0.0013427 -0.010921 -0.0044545 -0.011567 -0.0081926 0.04232 0.11805 0.065928 0.075976 -0.01326 -0.0035729 -0.061078 0.056038 -0.019034 0.0063917 0.0051416 0.030052 0.00846
1.1484 0.0076606 0.0034589 0.0074842 -0.0011102 0 0.0052642 0.0025065 -0.0031549 -0.0078143 -0.0034863 -0.015951 -0.22258 -0.0020645 0.0056226 -0.0021309 -0.0028904 -0.0013474 0.00023446 -0.0024241 -0.0016726 0.0031273 0 0.0089274 0 -0.00054865 0.00027869 -0.001019 0.00015274 0.13617 -0.018229 -0.0028065 0.0049528 0.00050387 -0.0044651 -0.01301 0.0021754 -0.013043 -0.0096033 0.039785 0.11439 0.060853 0.076702 -0.01221 -0.0067421 -0.056337 0.055466 -0.019228 0.0037902 0.004717 0.028771 0.020416
1.1523 0.0076048 0.0024621 0.0064947 -0.00017702 0 0.003281 0.0011502 -0.002879 -0.0068868 -0.0035415 -0.015316 -0.20095 -0.0018314 0.0057465 -0.0058787 -0.0058507 -0.0018179 0.0021766 -0.0034939 -0.0024809 0.0012163 0 0.015813 0 -0.00056402 -3.8608e-05 -0.0012021 0.00018586 0.12777 -0.012448 -0.002943 0.0041448 -0.0030114 -0.0064224 -0.01103 0.0083351 -0.011659 -0.010144 0.035737 0.1089 0.054419 0.07432 -0.013512 -0.011757 -0.054677 0.050224 -0.022828 -0.0015777 -0.00089348 0.024886 0.027349
1.1563 0.005286 0.00058905 0.0039003 0.001606 0 0.00050574 -0.00097376 -0.0036539 -0.0042097 -0.0029245 -0.011463 -0.19696 -0.00052335 0.0061455 -0.00605 -0.0049949 -0.0019368 0.0021017 -0.0021942 -0.0025211 -0.0021816 0 0.02029 0 -0.00017595 -0.00023344 -0.00061072 0.00033692 0.12228 -0.004848 -0.002576 0.0019631 -0.0065125 -0.0068163 -0.0076696 0.010026 -0.0095579 -0.010197 0.030949 0.10252 0.047321 0.070419 -0.015963 -0.017674 -0.054525 0.042696 -0.028094 -0.0082987 -0.0090404 0.019727 0.026094
1.1602 0.0021897 -0.00075371 0.00062976 0.0024571 0 -0.0021432 -0.0033337 -0.005531 -0.0014267 -0.0021121 -0.0062779 -0.2108 -0.00074143 0.0056858 -0.0038463 -0.0020765 -0.0017463 4.9138e-06 -0.00060687 -0.0025602 -0.0055225 0 0.019601 0 2.2175e-05 -0.00037535 2.4125e-05 0.00043373 0.12525 0.0029603 -0.0027273 -0.00091515 -0.0088921 -0.006286 -0.0059805 0.0063195 -0.0081724 -0.0090863 0.026264 0.096289 0.040498 0.066286 -0.018503 -0.023481 -0.054764 0.034924 -0.033489 -0.014924 -0.017303 0.01465 0.019284
1.1641 0.00038141 -0.00053139 -0.0017168 0.0014676 0 -0.003546 -0.004879 -0.0070015 0.00014992 -0.0016268 -0.0024951 -0.22981 -0.0029624 0.0034969 -0.001836 0.00059304 -0.0018194 -0.0015817 0.00011915 -0.0023649 -0.006672 0 0.013703 0 -0.00032735 -0.00049832 0.00015059 0.00041688 0.11955 0.0095952 -0.0035354 -0.003253 -0.009046 -0.0056513 -0.0067015 0.00015851 -0.0072285 -0.0061574 0.022408 0.091284 0.035881 0.060282 -0.021747 -0.028405 -0.058147 0.025184 -0.039921 -0.020783 -0.026493 0.010237 0.012743
1.168 0.0007199 0.0010184 -0.001927 -0.00014822 0 -0.0024283 -0.0048808 -0.0064531 0.00042478 -0.0011389 -0.0019142 -0.24093 -0.0045792 0.00072965 -0.0011661 0.0021756 -0.0021955 -0.00059532 0.00093226 -0.00073952 -0.0042817 0 0.0061378 0 -0.00099148 -0.00051064 -4.8142e-05 0.00042049 0.082867 0.013955 -0.0036358 -0.0034878 -0.006693 -0.004865 -0.0077637 -0.0041573 -0.0055603 -0.00243 0.018552 0.086278 0.031265 0.054279 -0.024992 -0.033329 -0.061531 0.015444 -0.046354 -0.026642 -0.035684 0.0058246 0.010066
1.1719 0.0021882 0.0027078 -0.00017441 2.4652e-05 0 0.0018107 -0.003412 -0.0036303 0.00034362 0.00055953 -0.0040127 -0.24176 -0.0030998 -0.00029959 -0.0010379 0.0029149 -0.0021735 0.0018437 0.0030979 0.0027255 0.00043435 0 0.0010029 0 -0.0014195 -0.00031416 1.6708e-05 0.00058668 0.009958 0.015419 -0.0011125 -0.00060311 -0.0028236 -0.0029573 -0.0063466 -0.0046923 -0.0026617 -0.00053111 0.016606 0.083733 0.029619 0.048709 -0.026906 -0.036079 -0.065022 0.0077049 -0.050977 -0.029372 -0.041342 0.0041114 0.0099766
1.1758 0.0029736 0.0035648 0.0019997 0.0031226 0 0.0079081 -0.0010877 0.00031288 0.00096065 0.0043027 -0.0060029 -0.23957 0.00032366 0.00117 -0.0004737 0.0026896 -0.0011882 0.0024216 0.0058067 0.0064079 0.0038044 0 -0.0010416 0 -0.0013078 1.871e-05 0.00055714 0.00084634 -0.081526 0.014227 0.004449 0.0047108 0.00080581 0.00086886 -0.0014703 -0.0033329 0.00080476 -0.002223 0.016222 0.0832 0.030404 0.043492 -0.027733 -0.037051 -0.068603 0.0016025 -0.054119 -0.029544 -0.04411 0.0046071 0.0086713
1.1797 0.0021701 0.003607 0.0028652 0.0073935 0 0.012567 0.0015294 0.0040172 0.0027146 0.009149 -0.0044467 -0.24132 0.0015961 0.0030007 0.00020393 0.00093595 0.00043704 -0.00042728 0.0063564 0.0077261 0.0025845 0 -0.0033466 0 -0.00084355 0.00026504 0.001109 0.00093462 -0.16594 0.011629 0.010653 0.0097004 0.0028758 0.0060712 0.0052328 -0.003543 0.0040292 -0.0057442 0.015839 0.082668 0.031189 0.038276 -0.02856 -0.038023 -0.072184 -0.0044999 -0.057261 -0.029715 -0.046879 0.0051027 0.0040346
1.1836 0.00041776 0.0034662 0.0018938 0.0093175 0 0.012261 0.0041853 0.0069613 0.0054443 0.012511 0.0024708 -0.24641 -0.0017198 0.0021149 -1.4193e-05 -0.0019149 0.0018571 -0.0040968 0.0030362 0.0056538 -0.0027132 0 -0.0096081 0 -0.00042343 0.00029104 0.0010616 0.00063351 -0.22891 0.0093892 0.013399 0.010907 0.0033888 0.010768 0.011023 -0.0066189 0.0072433 -0.0061433 0.019174 0.086698 0.036843 0.035406 -0.025655 -0.034786 -0.072856 -0.0037726 -0.054985 -0.022967 -0.040063 0.011337 -0.0029109
1.1875 -0.0010253 0.0033794 9.6134e-05 0.0067068 0 0.0061241 0.0066491 0.0092893 0.0087206 0.012167 0.013406 -0.24921 -0.0070844 -0.0020798 -0.0011578 -0.003754 0.0026938 -0.0041015 -0.002525 0.001976 -0.0076615 0 -0.019827 0 -0.00023146 0.0002332 0.00038544 -1.3928e-05 -0.27161 0.0087399 0.010083 0.0067475 0.0034101 0.013026 0.014168 -0.01025 0.011444 0.00078751 0.022551 0.090779 0.04255 0.032561 -0.022709 -0.031502 -0.073496 -0.0029708 -0.052649 -0.016144 -0.033142 0.017635 -0.010232
1.1914 -0.0016553 0.0027306 -0.0010538 0.00089394 0 -0.0025811 0.0083276 0.010862 0.01183 0.0084296 0.024181 -0.24693 -0.0090766 -0.0065315 -0.0018957 -0.0024066 0.0033211 0.00096325 -0.0064144 -0.0002012 -0.0077297 0 -0.030134 0 -0.00015445 0.00036254 -0.00029739 -0.00072165 -0.29772 0.0095144 0.0022831 -0.00069954 0.0038913 0.012277 0.014722 -0.0109 0.016739 0.014209 0.026662 0.095627 0.048858 0.030604 -0.018811 -0.027432 -0.072546 0.0002798 -0.048533 -0.0077418 -0.023445 0.025126 -0.017637
1.1953 -0.0020703 0.00069175 -0.0011103 -0.0042603 0 -0.008337 0.0083528 0.010862 0.013513 0.0041894 0.030069 -0.24324 -0.0050146 -0.0071623 -0.0010399 0.0019587 0.0040555 0.0072302 -0.0059826 0.00075996 -0.0026087 0 -0.036362 0 -5.8089e-05 0.00073676 -0.00038368 -0.0011653 -0.29928 0.010216 -0.0048426 -0.0066873 0.0046978 0.0095806 0.013609 -0.0075573 0.02121 0.027829 0.031753 0.1015 0.055965 0.029831 -0.013642 -0.022311 -0.069473 0.0067975 -0.04204 0.0027657 -0.010042 0.034211 -0.026
1.1992 -0.0030236 -0.0027091 -0.0010782 -0.0058287 0 -0.0076822 0.0062084 0.0085672 0.012275 0.0024028 0.02874 -0.24406 0.0019829 -0.0027721 0.00092541 0.006552 0.0043666 0.0089699 -0.0021245 0.0037469 0.0033707 0 -0.03719 0 -1.24e-05 0.0010392 7.4211e-05 -0.0011761 -0.25878 0.0091574 -0.0066141 -0.0073956 0.0047614 0.0065181 0.011358 -0.0029023 0.02193 0.034346 0.036844 0.10737 0.063073 0.029058 -0.0084735 -0.01719 -0.066401 0.013315 -0.035547 0.013273 0.0033603 0.043295 -0.034504
1.2031 -0.0043207 -0.0062378 -0.0022618 -0.0045251 0 -0.0024023 0.0023525 0.0044302 0.0075739 0.003264 0.021792 -0.25101 0.0060018 0.0036955 0.0022459 0.0084955 0.0033232 0.0043377 0.0020665 0.0062591 0.0053407 0 -0.033594 0 -0.00016033 0.00084749 0.00048242 -0.00080032 -0.16654 0.0058564 -0.0030707 -0.0033328 0.0031639 0.0037995 0.0078323 -0.00064726 0.017496 0.031031 0.040842 0.11141 0.067646 0.028778 -0.0044221 -0.013481 -0.061866 0.020779 -0.028776 0.021729 0.015601 0.050431 -0.039149
1.207 -0.0048071 -0.0082306 -0.0046269 -0.0039425 0 0.001625 -0.001797 8.8988e-05 0.00086184 0.0039251 0.01341 -0.25972 0.0042999 0.0077716 0.0018156 0.0074933 0.0009176 -0.0026416 0.0045846 0.0067794 0.0024482 0 -0.026006 0 -0.00041182 9.6697e-05 0.00040552 -0.00024763 -0.035497 0.0014608 0.00069795 0.000726 5.8023e-05 0.00085769 0.0029926 -0.00184 0.0095402 0.021357 0.044672 0.11518 0.071832 0.028573 -0.00054122 -0.0099873 -0.057107 0.028387 -0.021963 0.029871 0.027664 0.05727 -0.034966
1.2109 -0.0034922 -0.0077905 -0.006388 -0.0068385 0 -0.00046666 -0.0046355 -0.0029283 -0.0049565 0.0013083 0.0068524 -0.26408 -0.00014006 0.0073345 0.0003274 0.0056298 -0.0014126 -0.0061293 0.006024 0.0056982 -0.0017011 0 -0.013306 0 -0.00040402 -0.00076429 2.3078e-05 0.0002093 0.10332 -0.0023019 -0.00092127 -0.00017708 -0.0034455 -0.0032512 -0.0024885 -0.0040089 0.0014135 0.01118 0.047501 0.11753 0.07437 0.028116 0.0019738 -0.007691 -0.052851 0.034803 -0.016247 0.035715 0.036971 0.062225 -0.020121
1.2148 -0.00064895 -0.0053563 -0.005448 -0.011932 0 -0.0077547 -0.0053814 -0.0045357 -0.007725 -0.0046113 0.001584 -0.26138 -0.0020943 0.0040634 -0.00068867 0.0045975 -0.0020274 -0.004338 0.0078529 0.004184 -0.0029399 0 0.0047314 0 0.00013553 -0.0011411 -0.00016529 0.00036751 0.22172 -0.0048197 -0.008402 -0.006346 -0.0062238 -0.0085368 -0.0076063 -0.0039478 -0.0049184 0.0031623 0.048067 0.11672 0.073186 0.02709 0.0014032 -0.0080989 -0.049729 0.038524 -0.013011 0.036367 0.040052 0.062925 0.0021122
1.2188 0.0022192 -0.0022738 -0.0014795 -0.01445 0 -0.013661 -0.0045785 -0.0059938 -0.0079893 -0.010391 -0.0061595 -0.25357 0.00032629 0.001433 -0.00069166 0.0037208 -0.00092231 -0.0009582 0.0098129 0.0026462 -0.00057002 0 0.024598 0 0.00099909 -0.00084395 7.695e-06 0.00022884 0.31212 -0.0072859 -0.015699 -0.012408 -0.0079421 -0.013598 -0.011949 -0.0010876 -0.010638 -0.0052023 0.048632 0.11591 0.072002 0.026064 0.00083262 -0.0085067 -0.046607 0.042246 -0.0097751 0.03702 0.043132 0.063625 0.025366
1.2227 0.0035112 0.00012123 0.0033504 -0.010312 0 -0.011498 -0.003713 -0.0083883 -0.0085729 -0.012208 -0.019286 -0.24502 0.0040484 0.0015474 -0.00052581 0.0012102 1.719e-05 -0.000707 0.0097524 0.00059952 0.0025194 0 0.039954 0 0.0015613 -0.00025511 0.00017059 2.8371e-05 0.38541 -0.011454 -0.01512 -0.011683 -0.0090006 -0.016459 -0.01597 0.0020455 -0.018432 -0.018024 0.046854 0.11203 0.067445 0.02424 -0.0035478 -0.011632 -0.046392 0.041396 -0.010436 0.031302 0.03747 0.059494 0.044066
1.2266 0.0026964 0.0011612 0.0058627 -0.00034076 0 -0.00085822 -0.0041914 -0.011255 -0.011823 -0.0095324 -0.03561 -0.23983 0.0048293 0.0037819 -0.00091007 -0.0028855 -0.0010325 -0.0039849 0.0062183 -0.0021437 0.0032941 0 0.046264 0 0.0013112 6.995e-05 -0.00010133 6.0856e-05 0.45186 -0.017386 -0.0045664 -0.0025296 -0.0098607 -0.016056 -0.020094 0.0024804 -0.02879 -0.035395 0.044278 0.10711 0.061739 0.022144 -0.0092249 -0.015681 -0.047167 0.03899 -0.012424 0.023416 0.028831 0.053719 0.055712
1.2305 0.0005267 0.00094872 0.0043496 0.0094393 0 0.011003 -0.0063539 -0.012858 -0.01707 -0.0057209 -0.04769 -0.24052 0.001976 0.0059755 -0.0010227 -0.0058164 -0.0036275 -0.0065506 0.00076196 -0.0046159 0.0015731 0 0.044502 0 0.00034623 -4.6484e-05 -0.00070717 0.00039571 0.50463 -0.02241 0.009509 0.0091293 -0.010538 -0.013124 -0.023549 -0.00050692 -0.037942 -0.051252 0.04149 0.10198 0.055839 0.020036 -0.015389 -0.019951 -0.048593 0.035756 -0.01512 0.014643 0.018753 0.047377 0.060281
1.2344 -0.0017319 9.1088e-05 -0.00012681 0.012125 0 0.014603 -0.0091632 -0.011906 -0.020908 -0.0048158 -0.047825 -0.24716 -0.0012301 0.0064672 0.00077182 -0.0048233 -0.0051531 -0.0045074 -0.0029177 -0.0053475 -0.00046539 0 0.039732 0 -0.00067679 -0.00027442 -0.0010672 0.00075004 0.52177 -0.022751 0.016698 0.014008 -0.010703 -0.0097224 -0.024323 -0.0053624 -0.039967 -0.0571 0.03777 0.095973 0.049088 0.017876 -0.023696 -0.025187 -0.052881 0.028884 -0.020933 0.0019699 0.0023477 0.038542 0.058517
1.2383 -0.0032452 -0.00067122 -0.0047173 0.0055184 0 0.0062251 -0.01077 -0.0089328 -0.020168 -0.0076226 -0.034507 -0.25635 -0.0015575 0.0050271 0.0046031 -0.00052033 -0.0034508 0.0010247 -0.0023547 -0.0038505 -0.0011932 0 0.035794 0 -0.0010984 -0.00019155 -0.00076943 0.00070145 0.48395 -0.016814 0.011261 0.0073085 -0.010088 -0.007682 -0.020643 -0.010298 -0.031647 -0.048619 0.034051 0.089962 0.042337 0.015716 -0.032003 -0.030423 -0.057169 0.022012 -0.026746 -0.010703 -0.014057 0.029707 0.051257
1.2422 -0.0039494 -0.00083632 -0.007058 -0.0056999 0 -0.008384 -0.0096195 -0.0058376 -0.014729 -0.010883 -0.014622 -0.26165 0.00050123 0.0023751 0.0079358 0.0030861 0.00067163 0.0048352 0.0012818 -0.0012582 -0.0012782 0 0.031655 0 -0.00078817 0.00021165 -6.7095e-05 8.7564e-05 0.38996 -0.0072026 -0.0026941 -0.0065533 -0.0086328 -0.0071602 -0.01274 -0.0146 -0.01582 -0.02948 0.031167 0.085512 0.037344 0.014466 -0.039273 -0.03454 -0.061919 0.014995 -0.032834 -0.022333 -0.030021 0.022152 0.039934
1.2461 -0.0041869 -0.00041894 -0.0067656 -0.013212 0 -0.01808 -0.0054168 -0.0040079 -0.0074243 -0.010317 0.0011903 -0.25704 0.0015368 -0.00062509 0.0073871 0.0024154 0.003854 0.0032126 0.0042843 0.00061902 -0.0024214 0 0.023251 0 -0.00017278 0.00048233 0.00036389 -0.00079473 0.25577 0.00074892 -0.014229 -0.016866 -0.0062603 -0.0064758 -0.0031936 -0.017775 7.2783e-05 -0.0090248 0.028785 0.082 0.03341 0.013762 -0.045919 -0.037982 -0.066948 0.0078907 -0.039087 -0.033335 -0.045719 0.015365 0.026734
1.25 -0.0041435 8.425e-05 -0.0050272 -0.011309 0 -0.015059 0.00063341 -0.0029456 -0.0013189 -0.0045512 0.0066579 -0.24194 -0.00062978 -0.0032243 0.0020728 -0.0019607 0.0033613 -0.001919 0.0038662 0.00084406 -0.0048752 0 0.0086811 0 0.00020132 0.00016899 0.00014156 -0.001412 0.1005 0.0030749 -0.014374 -0.015161 -0.0027306 -0.0034655 0.0047095 -0.018215 0.0093509 0.0043657 0.026578 0.078772 0.029775 0.013216 -0.052227 -0.041204 -0.071816 0.0010274 -0.045161 -0.043875 -0.060847 0.0089533 0.013571
1.2539 -0.0036194 0.00015604 -0.0030518 -0.0012256 0 -0.0011476 0.0064828 -0.00085029 0.0027944 0.0037777 0.0046784 -0.22336 -0.0043245 -0.004706 -0.0049385 -0.0057495 -0.0001563 -0.0048732 0.0005363 -2.7664e-05 -0.0067859 0 -0.0090422 0 0.00011432 -0.00068076 -0.00044384 -0.0014347 -0.064857 0.00046741 -0.0032529 -0.0022797 0.0020427 0.002611 0.0092837 -0.013864 0.010981 0.0089591 0.026943 0.079702 0.030554 0.014985 -0.053552 -0.041181 -0.074339 -0.0022972 -0.04858 -0.047624 -0.067587 0.0080427 0.00092542
1.2578 -0.0022583 -0.00016508 -0.0010716 0.0098503 0 0.01355 0.010381 0.0034141 0.0062671 0.010504 0.0045004 -0.21247 -0.0058595 -0.0045844 -0.0088575 -0.0051777 -0.003242 -0.0021166 -0.002713 -0.00073449 -0.0060804 0 -0.024597 0 -0.00025003 -0.0014977 -0.00080459 -0.00096594 -0.23482 -0.0022789 0.010381 0.012124 0.0074432 0.010138 0.011422 -0.0047456 0.0098748 0.010035 0.027308 0.080632 0.031332 0.016753 -0.054878 -0.041158 -0.076861 -0.0056218 -0.052 -0.051373 -0.074328 0.0071321 -0.011962
1.2617 3.4328e-05 -0.00018968 0.001275 0.01432 0 0.018536 0.011791 0.0089734 0.010372 0.013359 0.013461 -0.21742 -0.0036243 -0.0030813 -0.0072205 -0.00062014 -0.0030714 0.0040537 -0.0032461 -0.00057474 -0.0026586 0 -0.035282 0 -0.00056471 -0.0016703 -0.00072863 -0.00036638 -0.39811 -0.00033862 0.016513 0.017349 0.012038 0.016044 0.013388 0.0056958 0.012382 0.014865 0.028856 0.083403 0.033949 0.019707 -0.053053 -0.039631 -0.077396 -0.0063538 -0.053302 -0.050592 -0.074787 0.0094111 -0.02554
1.2656 0.0028423 0.00078707 0.0039249 0.0099148 0 0.01101 0.011509 0.013575 0.014629 0.013156 0.030257 -0.23739 0.000215 -0.0012358 -0.0019982 0.0040382 -0.00027529 0.0078522 -0.0008278 5.2164e-05 0.0015199 0 -0.042741 0 -0.00064193 -0.0010686 -0.00057245 8.5282e-05 -0.53216 0.0070828 0.011746 0.010248 0.014251 0.017929 0.016526 0.012777 0.020776 0.026361 0.031575 0.087992 0.038382 0.023831 -0.048112 -0.036616 -0.075968 -0.0045233 -0.05251 -0.045334 -0.069036 0.014842 -0.038659
1.2695 0.0053455 0.0026399 0.0060442 0.0011948 0 -0.0022039 0.010918 0.015504 0.017401 0.01211 0.045491 -0.26214 0.0021735 -0.00027051 0.0021716 0.0053301 0.001728 0.0057406 0.002665 0.00014667 0.0043329 0 -0.049712 0 -0.00050716 -0.00014417 -0.00077852 0.00032093 -0.61141 0.016235 0.0013477 -0.0024421 0.013393 0.015732 0.019944 0.014701 0.031254 0.040323 0.034294 0.092581 0.042814 0.027956 -0.043172 -0.033602 -0.074539 -0.0026928 -0.051718 -0.040076 -0.063286 0.020274 -0.048858
1.2734 0.0067166 0.0042488 0.0067323 -0.0042691 0 -0.010238 0.010904 0.014826 0.017756 0.011485 0.049065 -0.27716 0.0011327 -0.00068456 0.0019362 0.0031736 0.00018841 -0.00040502 0.0050039 -0.00097401 0.0051569 0 -0.055659 0 -0.00029731 0.00044895 -0.0013114 0.00033304 -0.62198 0.022158 -0.0056619 -0.0098239 0.010168 0.01155 0.021281 0.014304 0.03693 0.048383 0.037597 0.097944 0.04775 0.033198 -0.034468 -0.029693 -0.070748 0.0022528 -0.047901 -0.028954 -0.048509 0.028911 -0.053746
1.2773 0.0065665 0.0043396 0.0058915 -0.0020086 0 -0.0067234 0.011166 0.012783 0.016298 0.010862 0.038212 -0.27191 -0.00083974 -0.0019125 -0.002166 0.00014581 -0.004243 -0.0055914 0.0050445 -0.0031039 0.0047159 0 -0.056347 0 -0.00014315 0.0003543 -0.0016781 3.6515e-05 -0.56816 0.022736 -0.0039013 -0.0057422 0.0061747 0.0077626 0.018787 0.01608 0.033224 0.044365 0.040937 0.10335 0.052717 0.038509 -0.025532 -0.025729 -0.066812 0.0073897 -0.0439 -0.017472 -0.033178 0.037745 -0.05202
1.2813 0.0051527 0.0026324 0.0042336 0.0057312 0 0.0053502 0.010437 0.010199 0.014085 0.0092501 0.019636 -0.24688 -0.0011776 -0.0028381 -0.0064944 -0.0014686 -0.0081702 -0.0065898 0.0029935 -0.0052048 0.0038033 0 -0.047973 0 -0.00011464 -0.00026433 -0.001492 -0.00060904 -0.4651 0.019917 0.0044302 0.006394 0.0027984 0.0051238 0.012823 0.021144 0.021306 0.029197 0.043809 0.10793 0.056712 0.043663 -0.016664 -0.022226 -0.063235 0.01239 -0.039613 -0.0057407 -0.017069 0.04616 -0.04349
1.2852 0.0032005 0.00019342 0.0024635 0.01173 0 0.016115 0.0075013 0.0067342 0.011156 0.0063404 0.0041921 -0.21514 0.00025912 -0.0026612 -0.0074754 -0.0013923 -0.0086888 -0.0043061 -9.2922e-05 -0.0059571 0.002594 0 -0.031426 0 -0.00020167 -0.00089933 -0.00090384 -0.0013599 -0.32658 0.017313 0.011746 0.016566 0.00038956 0.0025146 0.0055871 0.025364 0.0070477 0.010478 0.045922 0.11114 0.059131 0.048563 -0.0079059 -0.019471 -0.060241 0.017169 -0.034863 0.0063948 0.00030146 0.053898 -0.028896
1.2891 0.0014449 -0.0014011 0.00065412 0.0096098 0 0.016599 0.0023022 0.0017959 0.0065736 0.0025938 -0.0013805 -0.19576 0.0012696 -0.0014159 -0.0043798 -0.00048422 -0.0059292 -0.0018184 -0.0029453 -0.004538 0.0010887 0 -0.012163 0 -0.00031325 -0.0010913 -0.00040265 -0.0017116 -0.16113 0.016647 0.011269 0.016234 -0.0016553 -0.0014969 -0.00053558 0.022969 -0.0034206 -0.0031136 0.048035 0.11435 0.06155 0.053462 0.00085256 -0.016715 -0.057248 0.021949 -0.030113 0.01853 0.017672 0.061636 -0.010229
1.293 0.00021212 -0.0013369 -0.0014415 -0.00076813 0 0.0057581 -0.0036916 -0.0040053 -3.1393e-05 -0.0014521 0.00086352 -0.20123 1.7223e-05 0.00012238 0.00032359 0.00083223 -0.002576 -0.00093952 -0.0046632 -0.001263 -0.00035412 0 0.0041291 0 -0.00033191 -0.00074604 -0.00024474 -0.0013004 0.020646 0.016238 0.0023953 0.0050271 -0.0040829 -0.0068267 -0.0044752 0.012291 -0.0079387 -0.0083203 0.048462 0.11464 0.060943 0.056961 0.0063605 -0.015742 -0.057594 0.023859 -0.026668 0.026826 0.030104 0.065567 0.008984
1.2969 -0.00065815 -0.00011153 -0.0035763 -0.012641 0 -0.0086257 -0.0082548 -0.0086785 -0.0073447 -0.0054521 0.0023665 -0.2273 -0.0029284 0.00093847 0.0029785 0.0025835 -0.0011538 -0.001112 -0.0051479 0.0023857 -0.0013312 0 0.015626 0 -0.00022023 -0.00017773 -0.00019665 -0.00031192 0.1985 0.012603 -0.0086796 -0.0090909 -0.0069729 -0.011572 -0.0067284 -0.0020817 -0.0091918 -0.0094909 0.04852 0.11429 0.059675 0.060153 0.011158 -0.01516 -0.058671 0.025141 -0.023507 0.034281 0.041457 0.068666 0.024675
1.3008 -0.001522 0.0010597 -0.004797 -0.017233 0 -0.015913 -0.0098373 -0.0104 -0.013171 -0.0088162 -0.0047705 -0.25462 -0.0054257 0.00038179 0.0014707 0.0040426 -0.0018725 -0.0011674 -0.0050195 0.0045951 -0.0020302 0 0.024419 0 -7.465e-05 0.00014257 0.00011922 0.00058747 0.34651 0.0035364 -0.013488 -0.016059 -0.0095598 -0.013548 -0.0084834 -0.01301 -0.011857 -0.014498 0.048184 0.11326 0.057797 0.062759 0.014543 -0.01499 -0.060938 0.025295 -0.021011 0.039865 0.050069 0.070335 0.034426
1.3047 -0.0025345 0.0013164 -0.0042632 -0.010637 0 -0.010848 -0.0086028 -0.0092832 -0.016345 -0.01053 -0.021339 -0.26342 -0.0061963 -0.0013768 -0.0032058 0.00358 -0.0028952 -0.0011869 -0.0048409 0.0044689 -0.0030159 0 0.033081 0 -2.9906e-05 -2.9138e-05 0.00071472 0.00081445 0.44701 -0.009898 -0.0077483 -0.011381 -0.010749 -0.012188 -0.01057 -0.016802 -0.018477 -0.02749 0.046722 0.1103 0.05418 0.063697 0.013903 -0.015999 -0.066596 0.022233 -0.020411 0.040113 0.050869 0.06793 0.03895
1.3086 -0.0034764 0.00070401 -0.0022546 0.002675 0 0.0023228 -0.0062169 -0.0074326 -0.017584 -0.0099684 -0.040017 -0.25027 -0.0058789 -0.0033249 -0.0075769 0.00045716 -0.0023563 -0.0021025 -0.0043062 0.0026628 -0.0041724 0 0.04155 0 -8.5382e-05 -0.00047199 0.0011859 0.00039103 0.50006 -0.023764 0.0049671 0.00063804 -0.0098744 -0.009004 -0.012975 -0.015778 -0.027279 -0.044421 0.045261 0.10735 0.050563 0.064636 0.013263 -0.017008 -0.072253 0.019172 -0.019811 0.040362 0.051669 0.065525 0.041031
1.3125 -0.0039193 -0.00014841 -0.00016422 0.012766 0 0.013124 -0.0044887 -0.0070414 -0.0183 -0.0079482 -0.050382 -0.23139 -0.0056442 -0.0042342 -0.00818 -0.0035014 2.6623e-06 -0.003849 -0.0024471 0.000748 -0.0042358 0 0.04711 0 -6.175e-05 -0.00063672 0.001182 -0.00011349 0.51705 -0.033455 0.01534 0.010376 -0.0071476 -0.0062109 -0.014943 -0.015197 -0.033452 -0.05529 0.043686 0.10428 0.047219 0.064172 0.0097653 -0.018114 -0.079132 0.014241 -0.020546 0.036358 0.045695 0.060612 0.04255
1.3164 -0.0035658 -0.00071463 0.00068285 0.011677 0 0.013005 -0.00396 -0.0083152 -0.018764 -0.0064841 -0.046194 -0.22773 -0.0053597 -0.0036449 -0.0042823 -0.0049449 0.0029071 -0.0047595 0.0010472 -0.00017577 -0.0019348 0 0.046788 0 0.00020961 -0.00011586 0.00082586 -0.00016538 0.50394 -0.036124 0.015077 0.010287 -0.0035547 -0.0048838 -0.015351 -0.017836 -0.032728 -0.051619 0.042061 0.10118 0.043994 0.063104 0.0050363 -0.019262 -0.086537 0.0085057 -0.021856 0.030523 0.036805 0.05462 0.04248
1.3203 -0.0024885 -0.00092621 0.00022234 -0.00028195 0 0.001959 -0.0036409 -0.0092985 -0.017755 -0.0069564 -0.029692 -0.24478 -0.0037544 -0.0023523 0.0012765 -0.0023172 0.0048358 -0.0032601 0.0047831 -0.00027817 0.0022828 0 0.039485 0 0.00063873 0.00091866 0.00057782 0.00023107 0.45217 -0.031987 0.0034422 0.0005324 -0.00033763 -0.00438 -0.01324 -0.021449 -0.024477 -0.033255 0.040583 0.098375 0.041136 0.06187 0.00017386 -0.020261 -0.093524 0.0028093 -0.023212 0.024363 0.027303 0.048597 0.038005
1.3242 -0.0011002 -0.0010086 -0.0004008 -0.014475 0 -0.011612 -0.0021168 -0.0078083 -0.014072 -0.0084083 -0.0098695 -0.26663 -0.00042209 -0.0017173 0.0041132 0.0020754 0.0051217 9.3914e-05 0.0063753 -0.00043136 0.0060719 0 0.026312 0 0.00086966 0.0017414 0.00070725 0.0006135 0.34866 -0.023928 -0.011717 -0.011349 0.0015906 -0.0034163 -0.0085205 -0.021155 -0.012084 -0.0089608 0.040014 0.097455 0.04057 0.0596 -0.0055208 -0.020331 -0.097913 -0.0026437 -0.024852 0.016169 0.013988 0.042379 0.027734
1.3281 0.00011343 -0.0011403 -8.0393e-05 -0.020439 0 -0.017584 0.00099369 -0.0035844 -0.0081241 -0.0080338 0.0039305 -0.27132 0.0029253 -0.0022386 0.0018841 0.0039799 0.0040818 0.0028239 0.0045809 -0.00096144 0.0071988 0 0.0097916 0 0.00059027 0.0016358 0.001003 0.00058875 0.19594 -0.015621 -0.019705 -0.016337 0.0020012 -0.0015569 -0.0024944 -0.014079 -0.00055377 0.0097849 0.039446 0.096534 0.040004 0.057331 -0.011215 -0.020402 -0.1023 -0.0080967 -0.026492 0.0079758 0.00067221 0.03616 0.013663
1.332 0.00091722 -0.0012925 0.0011377 -0.013897 0 -0.011883 0.0045911 0.0014304 -0.0017495 -0.0038113 0.0083199 -0.25301 0.0037952 -0.0028309 -0.0035677 0.0015343 0.0024763 0.0029958 0.00066994 -0.0011632 0.0057679 0 -0.0068631 0 -0.00012473 0.00054631 0.0010669 0.0002165 0.02071 -0.0091692 -0.015212 -0.010762 0.0013644 0.00041039 0.0024928 -0.0019307 0.0067394 0.016836 0.039706 0.097344 0.041184 0.054963 -0.015724 -0.019714 -0.10271 -0.011955 -0.027493 0.00084435 -0.011368 0.031515 -0.00017952
1.3359 0.0014837 -0.0012796 0.0022401 0.00010285 0 0.00082276 0.0070661 0.004881 0.0034903 0.003205 0.0073723 -0.22872 0.0015735 -0.0018114 -0.0076208 -0.0025489 0.00099217 0.0012412 -0.0026539 -0.00015482 0.0041266 0 -0.020326 0 -0.00080582 -0.00079352 0.00083036 -0.00012856 -0.14041 -0.003796 -0.0023445 0.0011679 0.00057842 0.0014766 0.0045435 0.010405 0.0097718 0.014961 0.040574 0.09942 0.043642 0.052524 -0.019365 -0.018473 -0.10021 -0.014646 -0.028028 -0.00551 -0.022474 0.02802 -0.010983
1.3398 0.0022325 -0.00087152 0.0024465 0.011462 0 0.011349 0.0077264 0.0060417 0.0075491 0.0094174 0.0083492 -0.22245 -0.0015433 0.0011691 -0.006844 -0.0035676 6.3686e-05 5.2467e-06 -0.0038412 0.0019172 0.0043509 0 -0.028245 0 -0.00096115 -0.0014412 0.00066415 -0.00019139 -0.26553 0.0032709 0.0089819 0.010926 0.00052761 0.0016205 0.0038935 0.01849 0.011065 0.012397 0.041456 0.10153 0.046123 0.050098 -0.022949 -0.017221 -0.097584 -0.017279 -0.028536 -0.011789 -0.033466 0.024591 -0.018918
1.3438 0.003397 7.1594e-05 0.0020299 0.013113 0 0.013308 0.0072761 0.0061565 0.011289 0.011772 0.015242 -0.24192 -0.0026275 0.0042941 -0.0019653 0.00029227 -0.00010069 0.00080524 -0.0037973 0.0037712 0.0060131 0 -0.030589 0 -0.00047768 -0.0010465 0.00092962 -5.1818e-05 -0.35793 0.014052 0.011268 0.01233 0.0016111 0.0019138 0.0031416 0.020952 0.013259 0.015546 0.043242 0.10556 0.049954 0.048425 -0.023222 -0.015377 -0.08776 -0.016429 -0.027483 -0.013631 -0.037689 0.025002 -0.02579
1.3477 0.0046147 0.0013996 0.0018236 0.0062222 0 0.0074982 0.0069053 0.0069113 0.014864 0.010431 0.025456 -0.27107 -0.0010066 0.0050281 0.0029913 0.0059132 0.00053864 0.0025522 -0.0043871 0.0041878 0.0067723 0 -0.029824 0 0.00032922 -0.00013562 0.0014938 7.7114e-05 -0.43099 0.027289 0.0052369 0.0059992 0.0034288 0.0034167 0.0052955 0.019374 0.017024 0.023894 0.045027 0.10958 0.053785 0.046753 -0.023494 -0.013533 -0.077935 -0.01558 -0.026429 -0.015473 -0.041913 0.025412 -0.032346
1.3516 0.0049436 0.0025374 0.0020096 -0.0016357 0 0.00022634 0.0069576 0.0086706 0.017076 0.008334 0.032282 -0.2854 0.0010939 0.002624 0.0045838 0.0082884 0.0018972 0.0028056 -0.005841 0.00319 0.0051714 0 -0.029053 0 0.0010236 0.00039458 0.001793 0.00015679 -0.48294 0.038452 -0.0016605 -0.0017343 0.0048562 0.0059986 0.010969 0.016185 0.020771 0.031017 0.046812 0.11353 0.057109 0.045675 -0.02263 -0.011877 -0.066476 -0.013589 -0.02494 -0.015177 -0.042676 0.027198 -0.037206
1.3555 0.0034592 0.0027009 0.0016465 -0.0034076 0 -0.0024352 0.0065605 0.010163 0.016495 0.0080595 0.030832 -0.27439 0.0010097 -0.00091331 0.003028 0.0055118 0.0037601 0.00054447 -0.0062013 0.0018709 0.002424 0 -0.029384 0 0.0013652 9.2498e-05 0.0014071 0.00033778 -0.48854 0.042646 -0.0023741 -0.0043088 0.0046249 0.008239 0.017282 0.012559 0.022117 0.030406 0.048597 0.11739 0.059828 0.045306 -0.020411 -0.010443 -0.053064 -0.010237 -0.022933 -0.012329 -0.039308 0.030626 -0.038296
1.3594 8.1237e-05 0.001505 -0.00039162 0.0015356 0 0.00057283 0.0045979 0.0097306 0.013019 0.0091742 0.022173 -0.24939 -0.0014416 -0.0026346 0.0014617 0.00051524 0.0056655 -0.0026345 -0.0036958 0.0010953 0.0010386 0 -0.029012 0 0.0013444 -0.00069359 0.00051537 0.00068565 -0.41871 0.038162 0.0035204 -0.0002135 0.002198 0.0084694 0.019813 0.0078733 0.019785 0.020967 0.050382 0.12125 0.062547 0.044937 -0.018191 -0.0090099 -0.039653 -0.0068853 -0.020925 -0.0094814 -0.035941 0.034053 -0.034803
1.3633 -0.0040616 -0.00051046 -0.0039854 0.0074629 0 0.0051416 0.0010122 0.0067959 0.0080697 0.0087621 0.012078 -0.23108 -0.0037427 -0.0015344 0.0023139 -0.0021453 0.0068082 -0.0041809 0.00061139 0.0006163 0.0017803 0 -0.025074 0 0.0010139 -0.0012262 -0.00027083 0.00099454 -0.27027 0.027596 0.009935 0.0061144 -0.0016293 0.0059893 0.016186 0.00089311 0.014418 0.0076986 0.051542 0.12325 0.062757 0.045636 -0.015796 -0.0084936 -0.028617 -0.003115 -0.019255 -0.0042439 -0.028609 0.038144 -0.027437
1.3672 -0.0071717 -0.0020747 -0.0074028 0.0078387 0 0.0060244 -0.0029005 0.0022565 0.0032505 0.0045828 0.0056814 -0.23066 -0.0033886 0.00049347 0.0046634 -0.00093514 0.0063095 -0.0032247 0.0032006 -0.00036308 0.0025493 0 -0.016496 0 0.00041478 -0.0011075 -0.00051436 0.00095132 -0.077016 0.015487 0.010206 0.0082712 -0.0049665 0.0015019 0.0081371 -0.0083843 0.0078276 -0.002692 0.052628 0.12504 0.062673 0.046459 -0.01338 -0.0080847 -0.017859 0.00070431 -0.017624 0.0012737 -0.020812 0.042313 -0.017169
1.3711 -0.0079302 -0.0021439 -0.0085098 0.0012136 0 0.0013826 -0.0054864 -0.0022644 -0.00097032 -0.0023547 0.0029724 -0.24289 -0.00058655 0.00073602 0.0053323 0.0014449 0.0039482 -0.0012883 0.0015431 -0.0019096 0.00071986 0 -0.005 0 -0.0003011 -0.00060288 -0.00033905 0.00046977 0.10944 0.0046298 0.0032136 0.0033387 -0.0059393 -0.0033646 0.00010502 -0.017761 0.0014358 -0.0072809 0.053433 0.12588 0.06169 0.047405 -0.011647 -0.0079989 -0.0098381 0.0040472 -0.016559 0.0066777 -0.013245 0.045897 -0.0045168
1.375 -0.0063569 -0.00082962 -0.0064627 -0.0076278 0 -0.0057861 -0.0060062 -0.0054045 -0.0051182 -0.0083981 -0.00078491 -0.25439 0.0019412 -0.0013747 0.0024189 0.0013111 0.00076993 -0.00041621 -0.0030089 -0.0029914 -0.0035162 0 0.0066234 0 -0.00078799 -0.00028901 -0.00020848 -0.00020122 0.25152 -0.005582 -0.0057157 -0.0056287 -0.0039779 -0.0069058 -0.004407 -0.023727 -0.0046835 -0.0088342 0.053675 0.12483 0.058919 0.048597 -0.011275 -0.0085563 -0.0072665 0.0064414 -0.016621 0.011856 -0.0061372 0.048317 0.0095455
1.3789 -0.0036598 0.0006467 -0.0023102 -0.011902 0 -0.010183 -0.0049859 -0.0065527 -0.009485 -0.010443 -0.010122 -0.25594 0.0017825 -0.0036236 -0.0025894 -0.0019491 -0.0013064 -0.00093717 -0.0062387 -0.0025766 -0.0066643 0 0.016931 0 -0.00071214 -0.0004434 -0.00038576 -0.00071913 0.34228 -0.017323 -0.0095554 -0.01201 -0.00030629 -0.0080525 -0.0054118 -0.023761 -0.011332 -0.012688 0.053918 0.12379 0.056148 0.049789 -0.010902 -0.0091138 -0.0046948 0.0088356 -0.016683 0.017034 0.00097098 0.050738 0.022492
1.3828 -0.0012114 0.0010403 0.0019488 -0.0084861 0 -0.0084792 -0.0034792 -0.005885 -0.013392 -0.0086226 -0.02443 -0.24692 -0.00074494 -0.0034732 -0.0063357 -0.0052817 -0.00098449 -0.0013733 -0.0051755 -0.00093835 -0.0052208 0 0.026257 0 -0.00012271 -0.00080745 -0.00068118 -0.00094889 0.39533 -0.030909 -0.0055226 -0.010932 0.0028149 -0.0068137 -0.00574 -0.018251 -0.018739 -0.021443 0.053756 0.12099 0.052639 0.050297 -0.012781 -0.010031 -0.0098496 0.0094263 -0.018562 0.02 0.0041559 0.050577 0.03113
1.3867 0.00044044 0.00021109 0.0048354 -0.00022181 0 -0.0019636 -0.0021572 -0.0042987 -0.015771 -0.0060068 -0.037481 -0.23166 -0.0030571 -0.0010003 -0.006964 -0.0052261 0.0010312 -0.0004805 -0.00099844 0.0004472 0.00052426 0 0.034843 0 0.00044677 -0.00091756 -0.00072758 -0.00098952 0.42306 -0.043134 0.0028117 -0.0032324 0.0035679 -0.0044134 -0.0079967 -0.010327 -0.025513 -0.03208 0.053476 0.11768 0.048913 0.050605 -0.015318 -0.011053 -0.017266 0.0094889 -0.020973 0.022318 0.0061921 0.049661 0.034241
1.3906 0.0016849 -0.00082149 0.0060584 0.0066458 0 0.0044044 -0.0011183 -0.0032124 -0.016208 -0.0057421 -0.041934 -0.21561 -0.0030012 0.00095435 -0.0056446 -0.0014572 0.0023478 0.0010388 0.0023699 0.00041445 0.0062433 0 0.041014 0 0.00038428 -0.00061112 -0.00042652 -0.00095304 0.42533 -0.049041 0.0086017 0.0050972 0.0016781 -0.0028674 -0.012175 -0.003551 -0.029091 -0.037956 0.053184 0.11416 0.045446 0.050502 -0.018268 -0.012063 -0.026155 0.009129 -0.023805 0.023837 0.0068409 0.048032 0.03408
1.3945 0.0030962 -0.0009582 0.0060623 0.007371 0 0.0058176 -0.00035356 -0.0039006 -0.0151 -0.0083251 -0.035025 -0.20521 -0.00088843 -0.00024273 -0.0047701 0.0029554 0.0010311 0.0012206 0.0024146 -0.00068855 0.0073653 0 0.041762 0 -0.0004076 -0.00018098 -5.8617e-05 -0.00081992 0.39601 -0.045554 0.0070934 0.0076184 -0.0016266 -0.0038413 -0.015972 0.00054914 -0.027489 -0.03401 0.052851 0.10988 0.042935 0.048879 -0.02274 -0.013031 -0.04049 0.0072056 -0.028196 0.022398 0.0023559 0.043761 0.034374
1.3984 0.0046324 -0.00013741 0.0052622 0.0019532 0 0.0014216 -7.8227e-05 -0.0064784 -0.012823 -0.011333 -0.020726 -0.20722 0.0010983 -0.0040024 -0.0050932 0.0045443 -0.0022845 -0.00077514 0.00040067 -0.0015598 0.0031967 0 0.035375 0 -0.0013425 -6.0527e-05 2.9942e-05 -0.00055465 0.33445 -0.033778 -0.00098335 0.0026104 -0.0046146 -0.0073032 -0.017052 0.0029743 -0.020921 -0.020881 0.052518 0.10559 0.040425 0.047255 -0.027212 -0.013998 -0.054825 0.0052822 -0.032587 0.020959 -0.0021291 0.039491 0.036222
1.4023 0.0055785 0.00064321 0.0038243 -0.0053868 0 -0.0048947 -0.00046627 -0.0093875 -0.0091475 -0.011564 -0.0066958 -0.22336 0.001206 -0.0067247 -0.005124 0.002516 -0.0045905 -0.0033017 -0.00048247 -0.0016626 -0.0026734 0 0.0234 0 -0.0016447 -0.00039782 -0.00021736 -0.00028379 0.24708 -0.018083 -0.010216 -0.0054703 -0.0061397 -0.01111 -0.014831 0.005546 -0.011836 -0.004655 0.052388 0.10152 0.039523 0.044286 -0.031479 -0.014739 -0.06941 0.0029377 -0.037382 0.017787 -0.0094214 0.034078 0.036153
1.4063 0.0052334 0.00039687 0.0019782 -0.0095362 0 -0.00752 -0.0011982 -0.010182 -0.0038057 -0.0075857 0.0013835 -0.24478 -0.0003995 -0.0052059 -0.0033438 -0.00092522 -0.003216 -0.0036121 0.0010838 -0.002028 -0.0059079 0 0.0097841 0 -0.001059 -0.00093817 -0.00054868 -0.00023131 0.13936 -0.002979 -0.014479 -0.0095437 -0.0060665 -0.012267 -0.010278 0.0089004 -0.0032707 0.0074395 0.052368 0.09755 0.03948 0.040597 -0.035636 -0.01536 -0.084128 0.00036844 -0.042392 0.013691 -0.018212 0.028054 0.028976
1.4102 0.0036074 -0.0008113 0.00020416 -0.0079222 0 -0.0037201 -0.0015406 -0.0072895 0.0024698 -0.00069303 0.0035486 -0.25533 -0.0022665 0.0001282 -0.0004617 -0.0028434 0.0013854 -0.00073362 0.0031378 -0.0039978 -0.0052304 0 -0.0020523 0 -6.6512e-05 -0.0012789 -0.00068519 -0.00043466 0.011657 0.0094883 -0.011086 -0.0057172 -0.004957 -0.0091789 -0.0045341 0.012128 0.0031311 0.011909 0.052395 0.093683 0.039631 0.036822 -0.039557 -0.015936 -0.098265 -0.0021 -0.047284 0.0095874 -0.026958 0.022109 0.013127
1.4141 0.0014364 -0.0019085 -0.00107 -0.0018261 0 0.0039362 -0.0010136 -0.0013229 0.0079295 0.0061347 0.0045691 -0.24481 -0.0033118 0.0054135 0.0010968 -0.001993 0.0056421 0.0031828 0.0028664 -0.0071754 -0.0028663 0 -0.011392 0 0.00061083 -0.0012038 -0.00055351 -0.00061015 -0.13274 0.019853 -0.0023798 0.003408 -0.0034822 -0.0030457 0.0018897 0.013991 0.0078029 0.010766 0.052897 0.090822 0.041713 0.032178 -0.041129 -0.016072 -0.10661 -0.0035629 -0.050997 0.0054103 -0.035254 0.016959 -0.0067499
1.418 -0.00045499 -0.0018623 -0.0018692 0.0048826 0 0.0095417 9.3554e-05 0.0052791 0.011169 0.010205 0.0093031 -0.22028 -0.0035443 0.0067959 -1.3547e-05 0.00060357 0.0059539 0.0046291 -7.3426e-05 -0.0090057 -0.0016451 0 -0.01968 0 0.00069796 -0.00079335 -0.00024551 -0.00041669 -0.27571 0.029183 0.0061162 0.010789 -0.0020134 0.0029881 0.0086208 0.013953 0.012194 0.0092021 0.053399 0.08796 0.043795 0.027534 -0.042702 -0.016207 -0.11496 -0.0050259 -0.05471 0.0012332 -0.04355 0.011808 -0.022917
1.4219 -0.0017764 -0.00065775 -0.0025832 0.0084511 0 0.0087629 0.001009 0.0099958 0.012425 0.010597 0.018286 -0.20205 -0.0033522 0.0038038 -0.002259 0.0028473 0.0020163 0.002045 -0.0031654 -0.006844 -0.0020843 0 -0.028068 0 0.00053807 -0.0002801 0.00016264 0.00012431 -0.38467 0.036919 0.0096193 0.01075 -0.00052777 0.0063427 0.014645 0.011895 0.017059 0.011325 0.054244 0.085835 0.046164 0.02342 -0.042361 -0.015993 -0.11802 -0.0051375 -0.056827 -0.0015012 -0.048962 0.0084749 -0.030642
1.4258 -0.0027929 0.00072955 -0.0034195 0.0075774 0 0.0025266 0.0012897 0.011798 0.013173 0.0084041 0.02712 -0.20555 -0.0026483 -0.00046264 -0.0027085 0.0030979 -0.0028906 -0.0025679 -0.0038849 -0.0006709 -0.0023738 0 -0.035642 0 0.00060589 0.0001513 0.00066464 0.00055624 -0.4298 0.040522 0.0073444 0.0036539 0.0012516 0.0069587 0.018486 0.0073776 0.021635 0.01728 0.055392 0.084361 0.048787 0.019774 -0.040328 -0.015468 -0.1164 -0.0040527 -0.057531 -0.0029583 -0.05182 0.0067519 -0.031525
1.4297 -0.0038028 0.0012542 -0.0040586 0.0039313 0 -0.0038409 0.0012309 0.011279 0.01427 0.0058107 0.030091 -0.22647 -0.0011447 -0.0022649 -0.00032574 0.00097115 -0.0049863 -0.0053722 -0.0023776 0.0063072 -0.00085538 0 -0.039943 0 0.00092708 0.00044087 0.0012018 0.00042023 -0.40444 0.037204 0.0027255 -0.0045649 0.0035531 0.0068912 0.019276 9.9361e-05 0.024266 0.023611 0.056541 0.082887 0.05141 0.016129 -0.038294 -0.014943 -0.11478 -0.0029679 -0.058235 -0.0044154 -0.054678 0.0050289 -0.031009
1.4336 -0.0046581 0.00068593 -0.0039762 0.00059278 0 -0.0053584 0.0014001 0.00959 0.014691 0.0046557 0.024985 -0.24489 0.00066325 -0.00040227 0.0026305 -0.002665 -0.0034194 -0.0041673 -0.00092274 0.0099823 0.0019554 0 -0.039045 0 0.0010461 0.0006042 0.0015754 -0.00024338 -0.32948 0.026347 0.00037818 -0.0075676 0.0061825 0.0079722 0.017473 -0.0085503 0.02371 0.026116 0.058367 0.082763 0.052856 0.015159 -0.033599 -0.013554 -0.10475 0.0010119 -0.055379 -0.0017459 -0.049946 0.0078246 -0.032699
1.4375 -0.0048137 -0.00031147 -0.0030739 -0.00042684 0 -0.0017549 0.0018794 0.0074622 0.012476 0.0052984 0.015049 -0.2451 0.0013676 0.0031173 0.0028573 -0.0061445 -0.00068617 -0.0003354 -0.0010179 0.008558 0.0039596 0 -0.033069 0 0.00056506 0.00066454 0.0015676 -0.00089663 -0.23736 0.010674 0.0021731 -0.0038984 0.0083414 0.0098605 0.014373 -0.014971 0.019948 0.022814 0.060213 0.082681 0.054266 0.014274 -0.028819 -0.012138 -0.094458 0.0050823 -0.052412 0.0010529 -0.044976 0.010762 -0.035036
1.4414 -0.0038289 -0.00084055 -0.001826 0.00036131 0 0.0025429 0.0021739 0.0051632 0.0070493 0.0064735 0.0063808 -0.23076 -1.5105e-05 0.0051069 -0.00038913 -0.0077688 0.00020994 0.0025185 -0.0016686 0.003777 0.0038434 0 -0.023892 0 -0.00034999 0.00063413 0.0011643 -0.001043 -0.15033 -0.0048687 0.0057072 0.002217 0.0089482 0.010398 0.010944 -0.015482 0.014001 0.014946 0.062285 0.083127 0.054836 0.014701 -0.023899 -0.010347 -0.082827 0.0099706 -0.048316 0.0052884 -0.037513 0.015222 -0.033201
1.4453 -0.0018107 -0.00049146 -0.0007016 0.0007308 0 0.0027491 0.0019204 0.002925 0.00038989 0.0062741 0.0028636 -0.21939 -0.0026143 0.0038445 -0.0042858 -0.0067633 -0.0012047 0.0018714 -0.0008809 -0.00077231 0.0025192 0 -0.01367 0 -0.0010571 0.00052663 0.00061247 -0.0007208 -0.071164 -0.015861 0.0065863 0.0050327 0.0074184 0.0078507 0.0072649 -0.0096959 0.007213 0.0056727 0.064682 0.084337 0.054191 0.017027 -0.018773 -0.008014 -0.06926 0.016042 -0.04259 0.011601 -0.026448 0.021885 -0.023946
1.4492 0.00061438 0.00044448 0.00045679 -0.00086751 0 -0.0017315 0.0014738 0.00094595 -0.0044132 0.0036281 0.0029779 -0.22251 -0.004091 0.00016908 -0.0052689 -0.0038873 -0.0027573 -0.0015638 0.0015807 -0.002537 0.0020624 0 -0.0036898 0 -0.0010347 0.00036224 0.00021597 -0.00039912 0.0089156 -0.020862 0.0025862 0.0024147 0.0043024 0.002709 0.00298 -0.0015926 0.00065512 -0.0022245 0.067079 0.085547 0.053545 0.019352 -0.013647 -0.0056808 -0.055693 0.022112 -0.036864 0.017914 -0.015382 0.028548 -0.0086216
1.4531 0.0027414 0.0012931 0.0022542 -0.0035508 0 -0.0068058 0.0014939 -0.001075 -0.0059034 -0.00083312 0.0013126 -0.23311 -0.0028982 -0.0034666 -0.0027493 -0.0010359 -0.0023423 -0.0046887 0.0036582 -0.0015291 0.0033169 0 0.0056823 0 -0.00036942 0.00016465 7.6871e-05 -0.00040278 0.096361 -0.021727 -0.0040736 -0.0026856 0.0010783 -0.0027647 -0.0019712 0.0034548 -0.0051319 -0.0078533 0.06953 0.087652 0.051593 0.02328 -0.010565 -0.0029887 -0.044976 0.027969 -0.030761 0.024731 -0.0036592 0.035841 0.0080208
1.457 0.0042152 0.0014888 0.0048241 -0.0046866 0 -0.0075982 0.0018788 -0.0039629 -0.0055021 -0.0052354 -0.0064264 -0.2343 -0.00017315 -0.0048936 0.00028294 0.00010342 -0.00036324 -0.0048662 0.0034841 0.0004643 0.0047696 0 0.014372 0 0.00034585 -3.5045e-05 5.5023e-05 -0.00053773 0.18833 -0.021551 -0.0085254 -0.0054103 -0.00093478 -0.0066816 -0.0072689 0.0032648 -0.010183 -0.012016 0.071991 0.089918 0.049406 0.027495 -0.0078494 -0.00023223 -0.03477 0.033787 -0.02459 0.031637 0.0081812 0.043247 0.021489
1.4609 0.0050815 0.00089751 0.0071886 -0.0025314 0 -0.0029646 0.0013778 -0.0081137 -0.0059581 -0.007905 -0.019231 -0.21972 0.00099795 -0.0036432 0.00047775 -0.00072042 0.00080512 -0.0020636 0.0019457 0.001815 0.00397 0 0.022148 0 0.00056647 -0.00019593 -2.7123e-05 -0.00036043 0.27507 -0.021879 -0.007563 -0.0035214 -0.0016664 -0.0090617 -0.012617 0.00049831 -0.014942 -0.015795 0.074251 0.092344 0.047203 0.031539 -0.0063019 0.0023531 -0.026819 0.038776 -0.019075 0.037643 0.018439 0.049786 0.030136
1.4648 0.0054809 -0.00015383 0.0077773 0.0016985 0 0.0035718 -0.0013424 -0.012435 -0.0085732 -0.0085767 -0.031092 -0.2027 -0.0014275 -0.0011076 -0.0022454 -0.0023318 -0.00030311 0.0014684 0.0020846 0.0022613 0.0001378 0 0.028597 0 0.00023765 -0.00028409 -0.00017876 0.00022516 0.34467 -0.021515 -0.0025139 0.00092314 -0.0023349 -0.01119 -0.017754 -0.00041426 -0.019702 -0.019282 0.07601 0.095168 0.044961 0.035159 -0.0076523 0.004514 -0.024461 0.041705 -0.015188 0.041415 0.024768 0.054174 0.034937
1.4688 0.0053356 -0.0011014 0.0057713 0.0045182 0 0.0070753 -0.0060538 -0.014662 -0.011963 -0.0083253 -0.035536 -0.2033 -0.006148 0.00050258 -0.0045529 -0.0033574 -0.002297 0.0033188 0.0056812 0.0025809 -0.0046695 0 0.033138 0 -0.00026285 -0.00029492 -0.00025941 0.00076096 0.38486 -0.017893 0.0019743 0.0038865 -0.0042803 -0.01362 -0.021826 0.0020378 -0.023824 -0.021495 0.077769 0.097992 0.042718 0.03878 -0.0090028 0.0066749 -0.022103 0.044635 -0.011301 0.045187 0.031098 0.058563 0.037527
1.4727 0.0043551 -0.0014945 0.0019659 0.0032161 0 0.0053792 -0.010539 -0.013252 -0.013429 -0.0083169 -0.030494 -0.22648 -0.009452 -0.00025531 -0.0032397 -0.0034437 -0.0022349 0.0027077 0.010758 0.0033967 -0.0071217 0 0.034865 0 -0.0005379 -0.00024584 -0.00017684 0.00069597 0.38404 -0.0097602 0.0020737 0.0030586 -0.0076001 -0.015114 -0.023041 0.0049916 -0.025495 -0.021396 0.07851 0.10068 0.04156 0.040344 -0.01299 0.007622 -0.025592 0.044266 -0.010327 0.044891 0.030692 0.058882 0.038563
1.4766 0.0023706 -0.0012691 -0.0017704 -0.0015481 0 0.00045045 -0.012137 -0.0090864 -0.011398 -0.0085555 -0.019472 -0.2548 -0.008692 -0.0029256 0.0012635 -0.0032876 0.001049 0.00054159 0.012965 0.00433 -0.0055765 0 0.032529 0 -0.000495 -0.00014205 -2.1267e-05 8.0464e-06 0.33577 0.0012335 -0.0019723 -0.00049794 -0.01085 -0.013763 -0.019652 0.0043932 -0.022706 -0.018905 0.078868 0.10332 0.04081 0.041134 -0.01797 0.0081123 -0.031283 0.042654 -0.010449 0.043064 0.02775 0.057668 0.037377
1.4805 -0.00032372 -0.00074479 -0.0039629 -0.0061082 0 -0.0038002 -0.0099713 -0.0049568 -0.006543 -0.0078097 -0.0084061 -0.26443 -0.0048601 -0.0053732 0.0051164 -0.0035953 0.0051695 -0.0017871 0.0096724 0.0041844 -0.0016979 0 0.025169 0 -0.00031761 2.8859e-05 1.4132e-05 -0.00073255 0.24517 0.011417 -0.0063136 -0.003775 -0.01209 -0.0091265 -0.011769 -0.00069671 -0.01503 -0.014923 0.078965 0.1058 0.040427 0.041349 -0.023141 0.0082539 -0.037664 0.04037 -0.011176 0.040381 0.023468 0.055558 0.032575
1.4844 -0.0029722 -0.00033012 -0.0045177 -0.0068611 0 -0.0047734 -0.0057225 -0.0029794 -0.00086158 -0.0048121 -0.0012365 -0.24851 -0.0015865 -0.0054055 0.0048151 -0.0041961 0.0060862 -0.0033668 0.0026318 0.0019529 0.00085556 0 0.013179 0 -0.00021069 0.00024075 -0.00017497 -0.00095221 0.12977 0.01757 -0.0069745 -0.0044543 -0.010329 -0.0030478 -0.0021258 -0.0071968 -0.0046262 -0.010389 0.07775 0.10751 0.0419 0.038671 -0.02928 0.0066404 -0.047519 0.034701 -0.014952 0.033389 0.012439 0.048935 0.023031
1.4883 -0.0047581 -0.00018664 -0.0043602 -0.0032358 0 -0.0026336 -0.0021178 -0.0024738 0.003989 0.00035656 0.0021659 -0.22403 -0.0015225 -0.0026381 0.00060583 -0.0042707 0.001998 -0.0037462 -0.003454 -0.0021216 -0.00040424 0 -0.0011185 0 -0.00021698 0.00037387 -0.00051049 -0.00066283 0.011261 0.018802 -0.0030563 -0.0023327 -0.0061149 0.0018243 0.0054799 -0.011136 0.004804 -0.005436 0.076535 0.10921 0.043372 0.035994 -0.035418 0.0050269 -0.057375 0.029031 -0.018727 0.026397 0.0014099 0.042312 0.0090108
1.4922 -0.0052872 -0.00015755 -0.00425 0.0020609 0 0.00064044 -0.00058478 -0.00069567 0.0074278 0.0059743 0.004627 -0.21531 -0.0038 0.001037 -0.003863 -0.0033503 -0.0046252 -0.0025433 -0.0049455 -0.0062612 -0.0045849 0 -0.014232 0 -0.00024126 0.00026517 -0.00081041 -0.00039392 -0.095869 0.01646 0.0029695 0.0011275 -0.00094793 0.0043588 0.0090481 -0.011174 0.010608 0.00045571 0.074725 0.11012 0.045898 0.032033 -0.040255 0.0025092 -0.066351 0.022562 -0.023249 0.01836 -0.010954 0.034328 -0.0070898
1.4961 -0.0047463 1.4627e-07 -0.0040522 0.005509 0 0.0030133 -0.00028893 0.004104 0.0095159 0.0097871 0.0087373 -0.23067 -0.0051599 0.0029912 -0.0051555 -0.0019117 -0.0089992 0.00035925 -0.0019591 -0.00805 -0.0081604 0 -0.023329 0 -0.00018451 -0.00013438 -0.0009233 -0.00056045 -0.1887 0.012608 0.0076073 0.004032 0.0037596 0.0057463 0.0098838 -0.0088918 0.013087 0.0074577 0.072526 0.1105 0.049114 0.027233 -0.044242 -0.00059894 -0.074754 0.01557 -0.028258 0.009641 -0.024189 0.025456 -0.021294
1.5 -0.0036137 0.00036284 -0.0031022 0.0055315 0 0.0033509 0.00067502 0.010457 0.010374 0.010596 0.014931 -0.2554 -0.0035005 0.0021494 -0.0031757 -0.00091751 -0.0081839 0.0041131 0.0024658 -0.0061169 -0.0080293 0 -0.027778 0 -3.4179e-05 -0.00064856 -0.00078572 -0.00099586 -0.26952 0.0086979 0.0088885 0.0049376 0.0072554 0.0079897 0.011124 -0.0062101 0.014846 0.014671 0.070333 0.11083 0.052341 0.022447 -0.04803 -0.0037135 -0.082909 0.0086836 -0.033181 0.0010529 -0.037193 0.016685 -0.030146
1.5039 -0.0022176 0.00084244 -0.0010888 0.0032243 0 0.0014895 0.0033094 0.014781 0.010222 0.0089984 0.021526 -0.26705 -7.8231e-05 -0.00010442 -0.00077125 -0.00088452 -0.003521 0.006798 0.0053153 -0.0014261 -0.0041568 0 -0.029145 0 0.00013374 -0.00096852 -0.00040823 -0.001173 -0.3361 0.0053516 0.0071289 0.0033163 0.0093472 0.01165 0.014548 -0.0033611 0.018041 0.020489 0.068251 0.10999 0.055841 0.017938 -0.047518 -0.0069677 -0.085684 0.0040817 -0.036234 -0.0046987 -0.045164 0.010111 -0.032963
1.5078 -0.0005681 0.0013799 0.0015649 0.00091871 0 -0.001765 0.0069155 0.014802 0.0096704 0.006736 0.025913 -0.25718 0.0019297 -0.0013492 -0.0005243 -0.0015568 0.00082497 0.006619 0.0056245 0.003032 0.00052572 0 -0.0296 0 0.00019835 -0.00090573 0.00012165 -0.00083319 -0.37879 0.0027912 0.0039555 -3.0267e-05 0.010111 0.015115 0.018698 0.0004024 0.022076 0.023677 0.066169 0.10915 0.059341 0.01343 -0.047006 -0.010222 -0.08846 -0.00052019 -0.039288 -0.01045 -0.053135 0.0035373 -0.032038
1.5117 0.0014074 0.002019 0.004117 0.00029003 0 -0.0045388 0.0099884 0.011692 0.0094517 0.0052784 0.025829 -0.23831 0.00090403 -0.00054159 -0.0022112 -0.0024876 0.0016277 0.003564 0.0041704 0.004249 0.0027631 0 -0.030114 0 5.8012e-05 -0.00055898 0.00061288 -0.00028194 -0.38698 0.0010317 0.0010356 -0.002896 0.0098167 0.016042 0.020119 0.0048508 0.024001 0.024038 0.064601 0.10792 0.062122 0.0099405 -0.044356 -0.01298 -0.088281 -0.0027453 -0.040429 -0.013229 -0.056307 -0.00032758 -0.030205
1.5156 0.0035269 0.0027245 0.0060889 0.0015713 0 -0.0044689 0.011565 0.0086247 0.0096482 0.0048769 0.020426 -0.23073 -0.001428 0.00096974 -0.0034359 -0.0037193 -0.00094059 -0.00022085 0.0020154 0.00148 0.0016905 0 -0.029893 0 -0.00028284 -0.00020355 0.0008245 -1.4975e-05 -0.35787 -0.00027166 -0.00049764 -0.002711 0.0089472 0.013461 0.016486 0.0084804 0.021255 0.022063 0.063584 0.10626 0.064135 0.0075411 -0.039421 -0.015208 -0.084946 -0.0024298 -0.039528 -0.012829 -0.054348 -0.0012966 -0.02797
1.5195 0.0053139 0.0031984 0.0073359 0.003929 0 -0.00034736 0.011597 0.0073368 0.0093702 0.0047659 0.011092 -0.24336 -0.0017707 0.00088972 -0.0024684 -0.0056147 -0.0041552 -0.0020769 -0.00024279 -0.0031218 -0.00076273 0 -0.027349 0 -0.00065131 -4.7501e-06 0.00064565 -0.00012721 -0.29898 -0.0016634 -0.00014268 0.0014263 0.0079695 0.0085258 0.0086703 0.010309 0.014145 0.018167 0.062567 0.10461 0.066148 0.0051416 -0.034485 -0.017436 -0.08161 -0.0021143 -0.038626 -0.01243 -0.05239 -0.0022656 -0.023275
1.5234 0.0063055 0.0030188 0.007699 0.0060985 0 0.0063026 0.010283 0.0064969 0.0075436 0.0041253 0.0014149 -0.2668 0.0013153 -0.0015302 -0.00011064 -0.0079275 -0.0055632 -0.0011531 -0.002125 -0.0061691 -0.0018822 0 -0.021533 0 -0.0007646 0.00012576 0.00025719 -0.00020366 -0.22298 -0.0031559 0.001754 0.0073587 0.0069366 0.0034128 1.4861e-05 0.011201 0.0057462 0.012537 0.062663 0.10246 0.065574 0.0046447 -0.027982 -0.018644 -0.075693 0.0023272 -0.034649 -0.0068012 -0.042396 0.001881 -0.014379
1.5273 0.0063414 0.0020322 0.0068684 0.0067852 0 0.011543 0.0075213 0.0036642 0.0041494 0.0028041 -0.0044996 -0.28342 0.005918 -0.0044569 0.0013328 -0.0092432 -0.004822 0.00086185 -0.0028853 -0.0056365 -0.00051565 0 -0.012766 0 -0.00042928 0.0003527 5.5887e-05 0.00018017 -0.14045 -0.0037196 0.003798 0.010876 0.0053942 -0.00038177 -0.0062018 0.012637 -0.00058214 0.0057409 0.062851 0.10027 0.064782 0.0043075 -0.021346 -0.019766 -0.06956 0.007115 -0.030414 -0.0007339 -0.031729 0.0064571 -0.0028465
1.5313 0.0054949 0.00054167 0.0047253 0.0051225 0 0.011644 0.003257 -0.0014483 0.00053424 0.0011884 -0.0048259 -0.28293 0.0086407 -0.0049885 0.0006968 -0.007733 -0.0030747 0.0014366 -0.0019016 -0.0021763 0.0023238 0 -0.0021982 0 0.00026646 0.0006159 0.00032405 0.0009358 -0.056161 -0.0019698 0.0040724 0.008859 0.0028477 -0.0027879 -0.0087366 0.014287 -0.0036501 -0.00086548 0.063176 0.097842 0.062865 0.0040475 -0.01557 -0.020922 -0.064242 0.012236 -0.026104 0.0058555 -0.020364 0.011733 0.0068888
1.5352 0.0037592 -0.00099111 0.0016802 0.0013551 0 0.0060588 -0.0018056 -0.0062223 -0.0017302 -0.00046788 -0.0017381 -0.26875 0.007759 -0.0018102 -0.00074832 -0.0028186 -0.0011431 -0.00028233 0.00060961 0.0018219 0.0047357 0 0.0088665 0 0.00097002 0.00058577 0.0009278 0.0015288 0.030183 0.0022225 0.0015029 0.0019735 -0.00062272 -0.0046109 -0.0084488 0.013702 -0.0047453 -0.0057792 0.06374 0.094978 0.058965 0.0039236 -0.011311 -0.022137 -0.060362 0.017945 -0.021661 0.013366 -0.0077701 0.018245 0.01137
1.5391 0.00096826 -0.0024159 -0.0015532 -0.0029004 0 -0.0019624 -0.00625 -0.007877 -0.0023728 -0.0024196 -4.0906e-05 -0.25157 0.0044848 0.0034896 -0.0007567 0.0037967 0.0011731 -0.0026457 0.0035176 0.0043126 0.0054905 0 0.019128 0 0.0013199 -3.8385e-06 0.0013738 0.0015605 0.12088 0.0068153 -0.0030214 -0.005681 -0.0042725 -0.0065637 -0.0070947 0.0090451 -0.0059055 -0.008566 0.064304 0.092114 0.055066 0.0037997 -0.007052 -0.023351 -0.056482 0.023653 -0.017218 0.020876 0.0048238 0.024757 0.01147
1.543 -0.002801 -0.0039355 -0.0045555 -0.0055878 0 -0.0078649 -0.0089715 -0.006626 -0.0027412 -0.0050781 -0.0033 -0.23915 0.0014082 0.0075973 0.0012884 0.0089347 0.0040262 -0.0032105 0.0055099 0.0048436 0.0044513 0 0.027138 0 0.0012199 -0.00097609 0.0012318 0.0011973 0.21627 0.0086739 -0.0070721 -0.0098832 -0.0072483 -0.008792 -0.0062347 0.0018029 -0.0080681 -0.01025 0.064146 0.088379 0.049399 0.0020953 -0.0072519 -0.025951 -0.057409 0.026302 -0.015665 0.025015 0.012174 0.028775 0.011568
1.5469 -0.0067336 -0.0055886 -0.0073665 -0.0059149 0 -0.0092559 -0.010086 -0.0055457 -0.0045038 -0.008331 -0.010756 -0.23254 0.00010361 0.0080021 0.0034778 0.010155 0.0062759 -0.0012384 0.0058791 0.0041266 0.002024 0 0.031621 0 0.00087307 -0.0017389 0.00054151 0.00095935 0.3105 0.0059672 -0.0085984 -0.0095935 -0.0091573 -0.010962 -0.0067964 -0.004123 -0.010705 -0.012231 0.063808 0.084428 0.043292 -1.8368e-06 -0.0085597 -0.028895 -0.059531 0.02819 -0.01483 0.028316 0.018222 0.032174 0.015238
1.5508 -0.0093766 -0.0067884 -0.0098662 -0.0051546 0 -0.0072708 -0.0106 -0.0071122 -0.0079883 -0.011302 -0.01803 -0.22996 0.00033123 0.0046943 0.0032299 0.0075394 0.0059542 0.0015455 0.0047183 0.0028458 -0.0012218 0 0.032412 0 0.00055086 -0.001777 -0.00020722 0.0011144 0.38952 -0.00036136 -0.0076285 -0.0072309 -0.010006 -0.012448 -0.0088745 -0.006439 -0.012817 -0.014807 0.063064 0.080188 0.037106 -0.0027211 -0.011289 -0.032419 -0.063132 0.028462 -0.015338 0.029741 0.021527 0.034048 0.021965
1.5547 -0.0095242 -0.0066068 -0.011119 -0.0053547 0 -0.0048166 -0.011092 -0.010236 -0.011767 -0.012841 -0.021159 -0.23124 0.0011022 -0.00014299 1.6256e-05 0.0034731 0.0023062 0.0026439 0.0026841 0.0011343 -0.0042971 0 0.030973 0 0.00034639 -0.0011456 -0.00052701 0.0013649 0.43472 -0.0075521 -0.005995 -0.0058333 -0.0096719 -0.012434 -0.011494 -0.0070568 -0.013958 -0.017029 0.061032 0.075036 0.030669 -0.0074081 -0.018514 -0.037775 -0.071414 0.02362 -0.020097 0.025229 0.016157 0.031102 0.028262
1.5586 -0.0072071 -0.0046825 -0.0097656 -0.006921 0 -0.0036324 -0.010877 -0.011237 -0.013821 -0.012272 -0.020094 -0.23668 0.0018772 -0.0038245 -0.00388 0.00061997 -0.0027575 0.0011487 0.00078512 -0.00094398 -0.0056965 0 0.029403 0 0.00015864 -0.00044141 -0.00038286 0.0011713 0.43238 -0.013462 -0.0052245 -0.0060129 -0.0077241 -0.010217 -0.01282 -0.0098797 -0.014346 -0.01812 0.059001 0.069883 0.024231 -0.012095 -0.025738 -0.043131 -0.079696 0.018779 -0.024856 0.020717 0.010786 0.028156 0.031618
1.5625 -0.0038138 -0.0018107 -0.005445 -0.0076358 0 -0.0030525 -0.0086891 -0.0078414 -0.013083 -0.0097407 -0.018217 -0.24268 0.0025495 -0.0047584 -0.0054286 -6.0957e-05 -0.0056699 -0.0015605 0.00015845 -0.002819 -0.0042805 0 0.028397 0 -0.00010715 -0.00024568 -0.00018897 0.0003468 0.38229 -0.017947 -0.004744 -0.0056796 -0.004017 -0.0058145 -0.011256 -0.015868 -0.014289 -0.018701 0.056091 0.064437 0.019099 -0.017243 -0.034976 -0.049283 -0.089691 0.010173 -0.032409 0.01155 -0.00088324 0.021543 0.032542
1.5664 -0.0010954 0.00053589 0.0001743 -0.0046194 0 -0.0014368 -0.0042479 -0.0018268 -0.0099688 -0.0060044 -0.018332 -0.24186 0.0027846 -0.0030098 -0.0037174 0.00048904 -0.004093 -0.0032785 0.0014658 -0.0036232 -0.00057393 0 0.026139 0 -0.00037054 -0.00058753 -0.00035379 -0.00072331 0.29766 -0.021795 -0.0024669 -0.002649 0.00055567 -0.00038667 -0.0068262 -0.020997 -0.013686 -0.019943 0.052767 0.058851 0.014582 -0.022607 -0.045165 -0.05581 -0.10049 -0.00020851 -0.04128 0.00018651 -0.015524 0.013201 0.032363
1.5703 0.00011101 0.0013858 0.0041966 0.0022998 0 0.0014804 0.00097554 0.0026565 -0.0056703 -0.002075 -0.019282 -0.23016 0.002106 8.2455e-05 -0.00077733 0.00097445 0.00096362 -0.0029492 0.0041163 -0.0029612 0.0031055 0 0.019724 0 -0.00042971 -0.00097393 -0.00083623 -0.0014419 0.19558 -0.024538 0.0025564 0.0025987 0.0042031 0.0041867 -0.0014357 -0.019845 -0.011983 -0.0212 0.049472 0.05342 0.010509 -0.027626 -0.055136 -0.062138 -0.11095 -0.010636 -0.050104 -0.011353 -0.030276 0.0048012 0.029779
1.5742 0.0002968 0.00097054 0.0047767 0.0092469 0 0.0038652 0.0047097 0.0032791 -0.0011616 0.00098073 -0.016745 -0.21417 0.00080739 0.00271 0.00043576 0.0012622 0.0058755 -0.0012712 0.006274 -0.0013033 0.0043616 0 0.0082088 0 -0.0001688 -0.0009407 -0.0011689 -0.0015261 0.086999 -0.0238 0.0081062 0.0067965 0.0054734 0.0064596 0.0025308 -0.011236 -0.0084139 -0.018906 0.046392 0.049128 0.0097267 -0.030079 -0.063496 -0.066976 -0.11886 -0.021405 -0.058589 -0.024203 -0.04585 -0.0040221 0.021015
1.5781 0.00051886 0.00024475 0.0027634 0.010897 0 0.0034453 0.0056587 0.0016483 0.0031172 0.002268 -0.0075419 -0.20879 0.00021214 0.0034714 -0.0011105 0.0022196 0.0073721 0.00027782 0.0062043 0.00042953 0.0028605 0 -0.005645 0 0.00031005 -0.00053344 -0.00093 -0.001165 -0.024142 -0.017221 0.0098588 0.0065855 0.0044865 0.0063457 0.0041175 0.0002153 -0.002386 -0.0089156 0.043312 0.044836 0.0089444 -0.032532 -0.071855 -0.071814 -0.12676 -0.032174 -0.067074 -0.037053 -0.061424 -0.012845 0.0043873
1.582 0.0012836 -0.00019174 0.00092168 0.0050943 0 -0.00010408 0.0043873 0.0011328 0.006901 0.0016105 0.0067672 -0.22418 0.0013327 0.0021279 -0.0036279 0.0041276 0.0050281 0.00067708 0.0039919 0.0015409 0.00065588 0 -0.01703 0 0.00075414 -0.00021412 -0.00018637 -0.000732 -0.13294 -0.0051632 0.0051241 0.0015771 0.0028483 0.0049486 0.0043445 0.0084403 0.0059217 0.0090614 0.041366 0.042385 0.010572 -0.031717 -0.076993 -0.074104 -0.13076 -0.039624 -0.072545 -0.046936 -0.072151 -0.018603 -0.015615
1.5859 0.0021735 -0.000555 0.0012998 -0.0047183 0 -0.0044 0.0025789 0.0030083 0.0097907 0.00010875 0.020493 -0.25355 0.0032175 -0.00012686 -0.0043611 0.0056173 0.0011375 -0.00026456 0.0017944 0.0017694 0.00014881 0 -0.022937 0 0.0009356 -0.00031559 0.00053891 -0.00043997 -0.2275 0.0086795 -0.004061 -0.00492 0.0021921 0.0035085 0.0048659 0.011468 0.014929 0.029108 0.040318 0.041393 0.014111 -0.028312 -0.079577 -0.074373 -0.13167 -0.044445 -0.075629 -0.054466 -0.079035 -0.02193 -0.030132
1.5898 0.0024621 -0.0012701 0.0033042 -0.011781 0 -0.0060165 0.0015793 0.0053123 0.011454 -0.0001437 0.028003 -0.27521 0.0033076 -0.0013026 -0.0022945 0.0046554 -0.0015807 -0.0022038 0.0019903 0.0010665 0.0016808 0 -0.024487 0 0.00077098 -0.0006516 0.00074171 -0.00029098 -0.29324 0.01962 -0.011696 -0.0081492 0.002746 0.0025588 0.0062099 0.012293 0.021741 0.041858 0.03927 0.040401 0.017649 -0.024907 -0.082161 -0.074643 -0.13258 -0.049265 -0.078713 -0.061997 -0.08592 -0.025257 -0.033059
1.5938 0.0019393 -0.0021278 0.004445 -0.011253 0 -0.0031919 0.0016556 0.0055205 0.012015 0.002452 0.027584 -0.27015 0.00014246 -2.9329e-05 0.00091802 0.00083148 -0.0020823 -0.0044013 0.0048657 -0.00045167 0.0032888 0 -0.025285 0 0.00033442 -0.00071068 0.0003812 -0.00026056 -0.3237 0.025188 -0.012305 -0.0053843 0.0033495 0.002037 0.0074713 0.014548 0.02356 0.040874 0.04109 0.043835 0.024435 -0.015689 -0.078257 -0.06945 -0.12616 -0.04458 -0.07402 -0.060076 -0.079362 -0.019995 -0.026741
1.5977 0.0010642 -0.0023102 0.0029968 -0.0039136 0 0.0026465 0.0023739 0.0036858 0.011995 0.0073016 0.021829 -0.24011 -0.0043221 0.0032057 0.0025852 -0.0035267 -0.0011137 -0.0056243 0.0082623 -0.0022096 0.0028847 0 -0.027328 0 -0.00017738 -0.00022253 -0.00013266 -0.00039793 -0.3248 0.026289 -0.0054528 0.0019404 0.002841 0.0019286 0.0076306 0.018133 0.019772 0.027503 0.042918 0.047281 0.031231 -0.0064546 -0.074334 -0.06424 -0.11973 -0.039866 -0.069304 -0.058127 -0.072765 -0.014708 -0.020093
1.6016 0.00039939 -0.001311 -0.00018579 0.0047497 0 0.007747 0.0032711 0.0022366 0.011732 0.011449 0.014901 -0.20819 -0.0058576 0.0061468 0.0014594 -0.0049976 0.00021901 -0.0045838 0.0096926 -0.0031713 0.00048027 0 -0.028675 0 -0.00050319 0.0005158 -0.00036327 -0.00070535 -0.30619 0.025454 0.0037606 0.0089863 0.0013194 0.0024432 0.0068152 0.019587 0.012887 0.010017 0.045644 0.052381 0.03836 0.0037098 -0.068906 -0.057549 -0.1117 -0.031775 -0.06206 -0.05255 -0.0618 -0.0066048 -0.020393
1.6055 6.8377e-05 0.0003633 -0.0025583 0.0090576 0 0.0086601 0.0039662 0.0027342 0.01086 0.011621 0.009544 -0.19957 -0.0021558 0.0063865 -0.0013259 -0.0022166 0.0015736 -0.0011769 0.0087317 -0.0026457 -0.0019497 0 -0.025379 0 -0.00044652 0.00090469 -0.00023582 -0.0010023 -0.26856 0.024098 0.0088373 0.01075 -1.6286e-05 0.0034508 0.0059712 0.016201 0.0069851 -0.0023598 0.04953 0.059617 0.045918 0.015075 -0.061532 -0.048945 -0.10161 -0.019318 -0.051552 -0.042284 -0.045191 0.005138 -0.026544
1.6094 -0.00017202 0.0016245 -0.0024701 0.0073074 0 0.0047715 0.003875 0.0036577 0.0085213 0.0070197 0.0060629 -0.21928 0.004139 0.0033258 -0.0035791 0.0025809 0.0030829 0.0026174 0.007105 -0.001266 -0.0027041 0 -0.015786 0 -6.1924e-05 0.00062094 -1.5019e-05 -0.0010269 -0.20222 0.02138 0.0071398 0.0057207 -0.0001679 0.0040337 0.0054008 0.0088083 0.0045174 -0.0056882 0.053416 0.066853 0.053475 0.026441 -0.054158 -0.04034 -0.091531 -0.0068623 -0.041043 -0.032018 -0.028582 0.016881 -0.030344
1.6133 -0.00046024 0.0019207 -0.00068136 0.0023876 0 -0.0010438 0.0023421 0.00215 0.0042261 0.00029734 0.0031203 -0.24794 0.0072961 -0.0012004 -0.0041306 0.0054126 0.004392 0.0036999 0.0064217 -0.00081124 -0.0020799 0 -0.0027315 0 0.00027755 -8.1854e-05 5.1579e-05 -0.00071899 -0.10088 0.015429 0.0017453 -0.0026191 0.0006956 0.0030603 0.0040858 0.00036403 0.004226 -0.0030801 0.057183 0.07525 0.059046 0.034681 -0.048251 -0.032511 -0.083253 0.006565 -0.030349 -0.0197 -0.012 0.028495 -0.024338
1.6172 -0.0006383 0.001725 0.00069351 -0.0010917 0 -0.0042567 -0.00059309 -0.0021663 -0.0013896 -0.0044173 -0.001023 -0.25977 0.0040644 -0.0042863 -0.0036015 0.004186 0.0045189 0.00047938 0.006197 -0.0025247 -0.0016445 0 0.0086815 0 0.00011172 -0.00063333 5.6085e-06 -0.0003565 0.022924 0.0054969 -0.0015832 -0.0079131 0.0016013 0.00043612 0.00084555 -0.0071872 0.0023398 -0.0012367 0.060933 0.083812 0.064335 0.042478 -0.042552 -0.024791 -0.075231 0.02013 -0.019628 -0.0070898 0.0045791 0.040091 -0.008499
1.6211 -0.00057944 0.0017928 0.00049595 -0.00044437 0 -0.001992 -0.0036526 -0.0059955 -0.0066496 -0.0048423 -0.0074978 -0.24583 -0.002618 -0.0042355 -0.0033053 0.00054488 0.0029121 -0.0051825 0.0045105 -0.0054534 -0.0020431 0 0.015416 0 -0.00067374 -0.00067088 7.0271e-05 -0.00033674 0.13829 -0.0069189 0.00048377 -0.005666 0.0019285 -0.0023891 -0.0038732 -0.013582 -0.0037311 -0.0049939 0.063887 0.091771 0.068187 0.047743 -0.038674 -0.018653 -0.069274 0.031584 -0.010735 0.0039689 0.017825 0.049363 0.010314
1.625 -0.00052638 0.0020968 -0.00048258 0.0033814 0 0.0044232 -0.0049431 -0.0056889 -0.0097527 -0.0022378 -0.015839 -0.22056 -0.006021 -0.001821 -0.0036333 -0.0019405 0.00048783 -0.0090034 0.00059267 -0.0068182 -0.0020766 0 0.018476 0 -0.001613 -0.00030084 0.00031185 -0.00078374 0.21473 -0.018644 0.0060726 0.0027756 0.0019963 -0.0035324 -0.0077572 -0.018139 -0.012487 -0.013936 0.065105 0.098416 0.06891 0.047499 -0.038759 -0.015958 -0.06781 0.038438 -0.0058221 0.01165 0.023814 0.053576 0.024615
1.6289 -0.00085766 0.001803 -0.00073999 0.0068147 0 0.0098125 -0.0034843 -0.0015886 -0.0098157 -3.8753e-06 -0.023298 -0.20677 -0.0022192 0.00055685 -0.0036575 -0.0013646 -0.00074038 -0.0078331 -0.003718 -0.0045309 -0.0002652 0 0.020689 0 -0.0019519 0.00011173 0.00048943 -0.0013796 0.24226 -0.02637 0.0098486 0.010517 0.0024848 -0.0024954 -0.0085442 -0.018708 -0.019021 -0.022925 0.066323 0.10506 0.069633 0.047254 -0.038845 -0.013263 -0.066346 0.045293 -0.00090891 0.01933 0.029804 0.057788 0.031548
1.6328 -0.0014494 0.00042233 0.00012445 0.0063234 0 0.0087628 -0.00021186 0.0017479 -0.0072918 -0.00061996 -0.025683 -0.21476 0.0057 0.0010482 -0.0022918 0.00085443 0.00068107 -0.0024943 -0.0055391 0.00050099 0.0029337 0 0.022979 0 -0.0012998 0.0003431 0.00030383 -0.0016088 0.23383 -0.028161 0.0075414 0.010246 0.0034732 -0.00075782 -0.0062657 -0.014115 -0.018898 -0.025612 0.064699 0.10842 0.06654 0.040654 -0.043638 -0.015478 -0.070369 0.043829 -0.0025256 0.020137 0.02455 0.05391 0.032557
1.6367 -0.0014541 -0.0012352 0.0012057 0.0010014 0 0.00021704 0.0026685 0.00021458 -0.0035755 -0.0037577 -0.020276 -0.23583 0.010332 -8.5911e-05 0.00028091 0.0018746 0.0042909 0.0029576 -0.0039661 0.0048308 0.0050344 0 0.02325 0 -4.2201e-05 0.00047392 -0.00020975 -0.0011957 0.20845 -0.024377 -0.00052136 0.00056294 0.0042656 -0.00031218 -0.0034398 -0.0071902 -0.011897 -0.018628 0.062147 0.1107 0.062202 0.031978 -0.049969 -0.019296 -0.076182 0.03965 -0.0062735 0.018699 0.015628 0.047392 0.029447
1.6406 1.6658e-05 -0.0015952 0.0017947 -0.0063799 0 -0.010658 0.0034936 -0.0051795 -0.00019207 -0.0069836 -0.0089204 -0.25382 0.007063 -0.00090574 0.0024366 0.00069343 0.0080282 0.0049484 -0.0011777 0.0055411 0.0039581 0 0.018969 0 0.00094288 0.00069286 -0.00060543 -0.00033765 0.17214 -0.017688 -0.0094606 -0.011888 0.0041819 -0.0015155 -0.0028781 -0.0033655 -0.0023967 -0.0041316 0.058985 0.11206 0.057196 0.022504 -0.056796 -0.023944 -0.082735 0.033718 -0.011283 0.01577 0.0047923 0.03936 0.022118
1.6445 0.0028719 7.0437e-05 0.0025307 -0.010665 0 -0.01555 0.0024334 -0.0089515 0.0018941 -0.0079195 0.0020391 -0.2605 -0.0015265 0.00023548 0.0024082 -0.00082185 0.0099002 0.0034193 -0.00026482 0.0029297 0.00037261 0 0.010364 0 0.0010522 0.0010059 -0.00041652 0.00045239 0.11486 -0.011785 -0.013149 -0.016989 0.0033492 -0.0025349 -0.0051967 -0.0047931 0.0038977 0.01083 0.053276 0.10954 0.049397 0.0096901 -0.0657 -0.032058 -0.092379 0.020467 -0.021564 0.006607 -0.014032 0.025 0.010301
1.6484 0.0058015 0.002741 0.0045555 -0.0076524 0 -0.0093577 0.0010925 -0.0067268 0.0025965 -0.0057239 0.0061959 -0.25921 -0.0083545 0.0030405 -0.00016797 -0.00019586 0.0093765 0.0012345 -0.0020529 3.001e-05 -0.002782 0 0.00063645 0 0.00047852 0.0011839 0.00035419 0.00072739 0.024646 -0.0089963 -0.0083407 -0.0092643 0.0025826 -0.0011119 -0.0083363 -0.0064931 0.0041565 0.018342 0.047566 0.10703 0.041597 -0.0031234 -0.074604 -0.040171 -0.10202 0.0072152 -0.031845 -0.0025557 -0.032857 0.010641 -0.0036453
1.6523 0.007234 0.0045695 0.007565 0.0023851 0 0.0050775 0.00094992 0.00016238 0.0026797 -0.0010265 0.0026872 -0.25607 -0.00868 0.0054733 -0.0038746 0.0027103 0.0073183 0.0008244 -0.0043456 -0.00054184 -0.0032137 0 -0.0070239 0 -3.4455e-05 0.0010003 0.0011662 0.00039411 -0.096183 -0.0082081 0.0029625 0.0071196 0.0025523 0.0030829 -0.0093078 -0.00046944 0.00033114 0.015013 0.041162 0.10256 0.033507 -0.014278 -0.081517 -0.048005 -0.11055 -0.0071857 -0.042519 -0.012825 -0.050631 -0.0038454 -0.015063
1.6563 0.0066195 0.0046921 0.0092696 0.013812 0 0.018209 0.0022039 0.0060908 0.0034387 0.0048276 -0.0023815 -0.25178 -0.0040509 0.0055926 -0.0065995 0.005398 0.004832 0.0017647 -0.0043703 0.00093221 -0.0014748 0 -0.012244 0 4.7074e-05 0.00050444 0.0014115 -0.00027431 -0.22757 -0.0051766 0.014298 0.020983 0.003228 0.0079277 -0.0063529 0.014948 -0.0024571 0.0049818 0.034353 0.096957 0.025246 -0.024468 -0.087271 -0.055677 -0.11844 -0.022255 -0.053421 -0.023738 -0.067793 -0.018406 -0.020644
1.6602 0.0047342 0.0039067 0.0073541 0.018945 0 0.020735 0.0039562 0.0070404 0.0060441 0.010185 -0.00088002 -0.24369 0.00032527 0.003251 -0.007101 0.0054031 0.0023937 0.0017796 -0.0017294 0.0020563 -9.0456e-06 0 -0.017102 0 0.00054815 4.5062e-05 0.00097652 -0.00085189 -0.34195 0.0041477 0.018446 0.022617 0.0041439 0.010707 0.00021268 0.030664 0.00034454 -0.002441 0.02763 0.091329 0.017169 -0.034083 -0.092492 -0.063 -0.12588 -0.036864 -0.063928 -0.034297 -0.08405 -0.032419 -0.0214
1.6641 0.0026864 0.0034404 0.0020347 0.013817 0 0.010957 0.0051929 0.0045032 0.01065 0.013271 0.0099415 -0.2336 0.0013914 6.6571e-05 -0.0057697 0.0029438 -1.295e-05 -0.00022577 0.0012783 0.0013437 -0.00015568 0 -0.023202 0 0.00084385 3.5941e-06 0.00033033 -0.0010269 -0.41701 0.019482 0.012196 0.011276 0.0049705 0.010431 0.0085231 0.033852 0.0094725 0.00039479 0.022011 0.085418 0.011467 -0.036244 -0.090799 -0.065789 -0.12753 -0.045507 -0.069313 -0.040273 -0.088564 -0.039336 -0.021501
1.668 0.00070568 0.0032443 -0.0037303 0.001835 0 -0.0036623 0.0053889 0.003168 0.015767 0.0129 0.024444 -0.22935 0.00078328 -0.0022012 -0.0040957 0.00063102 -0.0022771 -0.0027017 0.0021272 -1.6358e-05 -0.000554 0 -0.029527 0 0.00056933 0.00046321 5.4088e-05 -0.00076658 -0.44107 0.034976 -0.00082459 -0.0044368 0.0055678 0.0082981 0.015996 0.020775 0.021138 0.013281 0.016392 0.079507 0.0057646 -0.038404 -0.089106 -0.068579 -0.12918 -0.054151 -0.074698 -0.04625 -0.093079 -0.046254 -0.024098
1.6719 -0.0019409 0.0018833 -0.0069324 -0.0083702 0 -0.012414 0.0043303 0.0051641 0.018613 0.0095183 0.033156 -0.23648 0.0017443 -0.0031755 -0.0034009 0.00064495 -0.004015 -0.0032431 0.00052771 0.00033652 0.0011658 0 -0.033274 0 1.4826e-05 0.0010979 0.0003015 -0.00029908 -0.41096 0.042671 -0.011905 -0.0135 0.0055181 0.006068 0.019958 0.0019488 0.029276 0.027999 0.012042 0.074622 0.0022248 -0.035998 -0.083552 -0.068145 -0.12723 -0.057345 -0.075922 -0.048094 -0.089421 -0.047617 -0.028484
1.6758 -0.00578 -0.0016968 -0.0073607 -0.0098615 0 -0.010035 0.0018264 0.0074905 0.016682 0.0052569 0.030895 -0.25005 0.0044827 -0.0037734 -0.0038572 0.0025457 -0.005035 -0.0015027 -0.0016298 0.0029259 0.0052645 0 -0.032446 0 -0.00019601 0.0013903 0.00073586 7.3429e-05 -0.32877 0.038286 -0.013381 -0.01099 0.0040047 0.0042719 0.018528 -0.0072032 0.029413 0.034789 0.0089062 0.070719 0.00075587 -0.029217 -0.074298 -0.064622 -0.12183 -0.055321 -0.073161 -0.04598 -0.077937 -0.043661 -0.031225
1.6797 -0.009994 -0.0064694 -0.007451 -0.0033719 0 -0.00084804 -0.0019905 0.0055705 0.0096848 0.002275 0.020864 -0.25785 0.0055832 -0.0047409 -0.0044608 0.0040157 -0.0056433 0.00022618 -0.0024182 0.0054904 0.0089277 0 -0.027188 0 0.00022831 0.001026 0.00096128 0.00020992 -0.20162 0.024433 -0.0049939 -0.0013943 0.00059735 0.0021788 0.011948 -0.0017474 0.021647 0.029995 0.0057708 0.066816 -0.00071302 -0.022436 -0.065044 -0.061099 -0.11643 -0.053297 -0.0704 -0.043867 -0.066452 -0.039706 -0.029493
1.6836 -0.012648 -0.0097368 -0.0091831 0.0032557 0 0.0052546 -0.0060819 -0.0011688 0.00029909 0.00072553 0.010907 -0.25289 0.0021643 -0.0055401 -0.003886 0.0034662 -0.0062091 -0.00046521 -0.0015516 0.0053517 0.0087464 0 -0.018699 0 0.00094892 0.00016498 0.00093473 0.00022791 -0.043019 0.0083246 0.0051131 0.0055801 -0.0037325 -0.00071692 0.0032483 0.0073481 0.010493 0.018095 0.0048422 0.065514 0.0015587 -0.011031 -0.052733 -0.053906 -0.10738 -0.043282 -0.062198 -0.036196 -0.046105 -0.028631 -0.022824
1.6875 -0.012211 -0.0094463 -0.011446 0.0022029 0 0.001589 -0.0086265 -0.0081644 -0.0072829 -0.0013257 0.0056619 -0.24101 -0.004164 -0.0049173 -0.0015517 0.0015056 -0.0064519 -0.0033051 -4.6225e-06 0.0025178 0.004155 0 -0.0074624 0 0.0013436 -0.00064175 0.0009036 0.00035892 0.1276 -0.0040903 0.0068114 0.0030563 -0.006702 -0.0036294 -0.0032278 0.0044287 0.0013349 0.0064293 0.0040296 0.064349 0.0040272 0.00061758 -0.040261 -0.04652 -0.098133 -0.032846 -0.05371 -0.028233 -0.025291 -0.017181 -0.011976
1.6914 -0.0089185 -0.0060893 -0.01096 -0.006833 0 -0.0093529 -0.0082231 -0.010454 -0.010275 -0.0055032 0.0022961 -0.23418 -0.0083665 -0.0025686 0.0018671 -0.0001444 -0.0054566 -0.0054813 0.0014615 -4.548e-05 -0.0017839 0 0.006867 0 0.0010889 -0.00085695 0.00098789 0.00067459 0.28817 -0.012315 -0.0028386 -0.007527 -0.0063254 -0.0051726 -0.0050678 -0.01388 -0.0039458 -0.0020603 0.0036982 0.06391 0.0073092 0.01161 -0.028992 -0.039477 -0.089411 -0.021906 -0.045255 -0.020295 -0.0057892 -0.0058535 0.0028511
1.6953 -0.0046274 -0.0022315 -0.005966 -0.015859 0 -0.017944 -0.0052377 -0.0079867 -0.0094338 -0.0107 -0.0060932 -0.23662 -0.0071672 3.5857e-05 0.0048359 -0.00066533 -0.0026657 -0.0046138 0.0028835 0.000527 -0.0051085 0 0.023822 0 0.0003795 -0.00038113 0.0009525 0.00095354 0.41894 -0.020166 -0.015941 -0.017612 -0.002766 -0.0049983 -0.0041062 -0.033754 -0.008411 -0.01085 0.0041216 0.064611 0.011867 0.021573 -0.019614 -0.032973 -0.081507 -0.010175 -0.036853 -0.012396 0.011655 0.0052826 0.021736
1.6992 -0.0012974 -0.0001907 0.0013302 -0.015698 0 -0.015745 -0.0018935 -0.0055025 -0.0084445 -0.013645 -0.022761 -0.24014 -0.0026344 0.00081921 0.0059654 -0.00063462 0.0011411 -0.0012491 0.0043286 0.0038598 -0.0044366 0 0.040865 0 -0.00035344 0.00036074 0.0004852 0.00085524 0.50792 -0.030681 -0.020033 -0.018352 0.0014091 -0.0044218 -0.005162 -0.037247 -0.016821 -0.024614 0.004545 0.065313 0.016426 0.031536 -0.010235 -0.026469 -0.073603 0.0015557 -0.028451 -0.0044975 0.029099 0.016419 0.042955
1.7031 0.0004386 -0.00023359 0.0064081 -0.0047404 0 -0.0029732 -0.0007512 -0.0071486 -0.010793 -0.012381 -0.042716 -0.23461 -7.1233e-05 -0.00079056 0.0048717 -0.0007125 0.0040858 0.0018541 0.0051941 0.0065681 -0.0017827 0 0.054184 0 -0.0008329 0.00076727 -0.00033702 0.00026037 0.55482 -0.042086 -0.0095826 -0.0078291 0.0030666 -0.0052353 -0.011678 -0.020481 -0.030193 -0.042148 0.0051971 0.066324 0.020875 0.035925 -0.0071449 -0.023986 -0.070113 0.00838 -0.024588 -0.0011824 0.034857 0.021329 0.061939
1.707 0.0013432 -0.00093947 0.0066407 0.0088473 0 0.011275 -0.0027739 -0.01193 -0.016648 -0.0089653 -0.055627 -0.22143 -0.0023935 -0.0030782 0.0022815 -0.00056623 0.0046406 0.0027 0.0047903 0.0056964 -0.00016433 0 0.060778 0 -0.0010274 0.00055896 -0.00099429 -0.00056066 0.56948 -0.048646 0.0078153 0.0068991 0.00092083 -0.007974 -0.022064 0.0017953 -0.043223 -0.054948 0.0058966 0.067399 0.025301 0.039158 -0.005357 -0.022334 -0.067537 0.014188 -0.021666 0.0011836 0.038195 0.024951 0.073105
1.7109 0.0024059 -0.0010143 0.0036483 0.013852 0 0.016263 -0.0066115 -0.015065 -0.022465 -0.0078944 -0.053722 -0.21321 -0.0070882 -0.0036191 -0.00058793 0.0004044 0.0029224 0.0018408 0.0034949 0.0017391 -0.00065288 0 0.059732 0 -0.0009756 -1.1873e-05 -0.0010386 -0.0011372 0.56226 -0.045495 0.017195 0.014797 -0.0035899 -0.011469 -0.030401 0.010343 -0.047601 -0.053602 0.0066526 0.068339 0.029324 0.040446 -0.0055792 -0.022142 -0.066503 0.017731 -0.0206 0.0017276 0.037261 0.026045 0.073162
1.7148 0.0037083 -0.00048372 0.001307 0.0058749 0 0.0082905 -0.0096372 -0.013477 -0.023734 -0.011253 -0.037853 -0.21916 -0.0090112 -0.0017349 -0.002756 0.0015872 0.00052032 0.0010732 0.0027434 -0.0018944 -0.0017793 0 0.05179 0 -0.00068191 -0.00042311 -0.00063374 -0.0011687 0.53052 -0.032889 0.0095685 0.0094494 -0.0076299 -0.013988 -0.031202 0.00018276 -0.038904 -0.036406 0.0075634 0.068908 0.032241 0.036408 -0.011301 -0.025944 -0.069692 0.015077 -0.024615 -0.0027135 0.024638 0.020224 0.062854
1.7188 0.0043918 -0.00019476 0.0015986 -0.0085622 0 -0.0062779 -0.0097789 -0.0089795 -0.01851 -0.015631 -0.016853 -0.2329 -0.0058978 0.00074023 -0.0037387 0.0012539 -0.00098062 0.00087533 0.0034864 -0.0022877 -0.0015474 0 0.038356 0 -0.00023856 -0.0003545 -0.00045631 -0.0007168 0.45391 -0.016107 -0.009298 -0.0053036 -0.0091433 -0.01453 -0.023915 -0.014887 -0.020951 -0.01212 0.0084741 0.069476 0.035159 0.03237 -0.017022 -0.029746 -0.072881 0.012423 -0.02863 -0.0071545 0.012016 0.014403 0.045849
1.7227 0.0035979 -0.00055133 0.0027918 -0.017426 0 -0.016001 -0.0067179 -0.0055659 -0.0087301 -0.014694 -0.0010452 -0.23851 -0.00059567 0.0012937 -0.0033763 -0.00135 -0.0012793 -0.0001214 0.0048463 0.00031959 0.00028801 0 0.021315 0 6.1433e-05 8.5674e-05 -0.00096623 -6.5473e-05 0.30833 -0.0013516 -0.023327 -0.017614 -0.0079537 -0.012908 -0.013011 -0.01627 -0.0032979 0.0061227 0.010062 0.069927 0.037026 0.026095 -0.024761 -0.035147 -0.077863 0.0064514 -0.035139 -0.013751 -0.0059816 0.0051577 0.026342
1.7266 0.0013607 -0.0010715 0.0018213 -0.013354 0 -0.013261 -0.0018073 -0.0042747 0.0015801 -0.0054743 0.0048285 -0.22907 0.0022301 -0.00065558 -0.0017351 -0.0043627 -0.0012124 -0.0028986 0.0047912 0.0031862 0.0019759 0 0.0033504 0 -9.865e-05 0.00056267 -0.0018114 0.00054459 0.09224 0.0085686 -0.020242 -0.016733 -0.0051472 -0.0089982 -0.0037215 0.001201 0.0062681 0.010788 0.011931 0.070329 0.038458 0.018892 -0.033335 -0.041212 -0.083589 -0.00089503 -0.042681 -0.021241 -0.026207 -0.0055082 0.0075617
1.7305 -0.001362 -0.0011229 -0.0019127 0.00031534 0 -4.7138e-05 0.0029006 -0.0019854 0.0093273 0.0079064 0.0041319 -0.21654 0.0011011 -0.0030892 0.0006562 -0.0045947 -0.0015086 -0.0058921 0.0023447 0.0039637 0.001578 0 -0.012666 0 -0.00069859 0.0008762 -0.0020803 0.0010027 -0.15701 0.01521 -0.0024686 -0.0020602 -0.0017776 -0.0026007 0.0023128 0.024643 0.0076885 0.0054328 0.014043 0.070872 0.039827 0.012103 -0.04139 -0.046888 -0.088995 -0.0078419 -0.049865 -0.028278 -0.045595 -0.0157 -0.0084481
1.7344 -0.0034043 -0.00072285 -0.0056142 0.012717 0 0.013733 0.0057684 0.0042263 0.013905 0.017276 0.0049403 -0.2199 -0.0010543 -0.0033885 0.0026581 -0.00092785 -0.0019045 -0.005941 -0.0011261 0.0026107 -0.0011205 0 -0.025391 0 -0.001272 0.0010702 -0.0012305 0.0012033 -0.37615 0.02183 0.01526 0.015576 0.0017251 0.0055876 0.0073863 0.035699 0.0077622 0.0012758 0.017573 0.072245 0.040823 0.0077319 -0.046407 -0.050294 -0.092534 -0.012454 -0.05495 -0.032668 -0.060083 -0.023119 -0.020932
1.7383 -0.0041233 -0.00035927 -0.0060472 0.014735 0 0.017929 0.0063423 0.012425 0.016366 0.017601 0.01347 -0.24321 -0.00056599 -0.00094322 0.0030612 0.0038873 -0.0015714 -0.001754 -0.0031341 0.00061832 -0.0043843 0 -0.035976 0 -0.0012822 0.0012101 0.00026248 0.00097168 -0.51335 0.029789 0.0192 0.022264 0.0051601 0.013226 0.014154 0.027136 0.013414 0.0079089 0.021103 0.073619 0.041819 0.0033604 -0.051423 -0.053701 -0.096072 -0.017065 -0.060034 -0.037059 -0.074572 -0.030538 -0.030842
1.7422 -0.0035942 -0.00015775 -0.0030299 0.0062838 0 0.0098538 0.0055604 0.016868 0.017641 0.011316 0.028951 -0.2684 0.0027237 0.0023027 0.0016695 0.0054986 -0.00027776 0.003988 -0.0025452 -0.0010248 -0.005998 0 -0.046465 0 -0.00065906 0.0011632 0.0012707 0.00023549 -0.56069 0.037016 0.0083943 0.012591 0.0080458 0.017405 0.022088 0.0077607 0.025291 0.025657 0.025431 0.076051 0.043202 0.0029817 -0.051873 -0.053554 -0.096485 -0.016654 -0.061031 -0.037182 -0.079963 -0.032426 -0.040404
1.7461 -0.0023231 0.00041122 0.0004452 -0.0042858 0 -0.0037738 0.0052265 0.014226 0.017751 0.0055899 0.043515 -0.27223 0.005362 0.0038392 -0.00015164 0.0023047 0.0011168 0.0066841 -0.0005375 -0.0025756 -0.0049943 0 -0.056621 0 8.6129e-05 0.00071417 0.0010803 -0.00072405 -0.55299 0.039463 -0.0055532 -0.0053686 0.0098046 0.017104 0.027579 -0.0072435 0.03724 0.045272 0.030325 0.079233 0.044859 0.0054317 -0.049088 -0.050891 -0.094682 -0.012684 -0.059131 -0.034281 -0.07891 -0.030396 -0.050951
1.75 -0.00086174 0.001815 0.0015482 -0.007517 0 -0.012033 0.0068026 0.0079581 0.016466 0.0054761 0.047445 -0.25024 0.0042923 0.002964 -0.00039728 -0.0027506 0.0014546 0.004257 0.00096077 -0.0043758 -0.0022517 0 -0.062594 0 0.00034481 -8.4137e-05 7.2079e-05 -0.0013178 -0.53348 0.034124 -0.009604 -0.016413 0.010413 0.014534 0.027368 -0.0095984 0.041625 0.054684 0.035213 0.08245 0.046539 0.0080351 -0.046125 -0.048089 -0.092759 -0.0085057 -0.057063 -0.031222 -0.077476 -0.028132 -0.060514
1.7539 0.00041784 0.00362 0.000612 -0.00045038 0 -0.0082006 0.010166 0.0053007 0.014151 0.0098086 0.036426 -0.22172 0.00037507 0.0011427 0.0016782 -0.0051212 0.00049685 -0.00071243 0.0013883 -0.0056319 0.00028902 0 -0.059568 0 1.154e-05 -0.00078327 -0.00069291 -0.0010991 -0.51656 0.021371 -0.00050432 -0.010933 0.010595 0.013422 0.021675 -0.0024676 0.035431 0.047488 0.039893 0.087043 0.049106 0.016739 -0.036075 -0.039783 -0.086063 0.0039825 -0.048264 -0.02188 -0.060945 -0.016568 -0.064021
1.7578 0.0013932 0.0046658 0.00043803 0.011481 0 0.0049811 0.01338 0.00949 0.011612 0.013446 0.015529 -0.20989 -0.0024732 0.00022013 0.0044849 -0.0033629 -0.00082267 -0.0036421 0.0016389 -0.0049767 0.0010011 0 -0.046402 0 -0.00044221 -0.0008956 -0.0005484 -0.00024141 -0.48007 0.0051664 0.013624 0.0068264 0.011116 0.015387 0.013948 0.0055955 0.022082 0.027179 0.044572 0.091635 0.051673 0.025443 -0.026025 -0.031477 -0.079367 0.016471 -0.039465 -0.012539 -0.044414 -0.005004 -0.056923
1.7617 0.0021662 0.0041753 0.0027681 0.019084 0 0.017231 0.013965 0.015673 0.009205 0.012739 -0.0036215 -0.21869 -0.0014873 0.00056411 0.0052172 -0.0005228 -0.0014663 -0.00272 0.0021227 -0.0022972 -0.00046487 0 -0.027651 0 -0.00050718 -0.00041979 0.00016198 0.00048123 -0.39127 -0.0088964 0.021284 0.022213 0.0118 0.017946 0.0077532 0.009076 0.0082464 0.0045808 0.048154 0.096105 0.054276 0.034848 -0.014928 -0.022487 -0.072149 0.029933 -0.029725 -0.0028031 -0.025323 0.0080568 -0.039328
1.7656 0.0029202 0.002542 0.005996 0.016364 0 0.018536 0.010808 0.015452 0.0064291 0.0083143 -0.011076 -0.23105 0.0020412 0.0010439 0.0024432 -0.00065322 -0.0015662 -0.00068254 0.0014748 0.00047897 -0.003163 0 -0.010508 0 -0.0001969 6.6011e-05 0.00054105 0.00029645 -0.24009 -0.016582 0.016903 0.022416 0.011338 0.016489 0.0039484 0.0081611 -0.00099309 -0.0093686 0.050466 0.10043 0.056923 0.045064 -0.002621 -0.012706 -0.064328 0.044521 -0.018898 0.0073891 -0.0032715 0.022848 -0.016606
1.7695 0.0036756 0.0008705 0.0067741 0.0045726 0 0.0069684 0.0050615 0.0056718 0.0025909 0.0029802 -0.0060595 -0.2296 0.0042329 0.00057467 -0.0022824 -0.0042618 -0.0024668 -0.0016317 -0.0020381 0.00093156 -0.0056211 0 0.00069637 0 -5.9149e-06 -5.9655e-05 0.000128 -0.00088863 -0.049658 -0.017309 0.0037332 0.0069639 0.0082515 0.0086424 0.00065712 0.0054153 -0.0047927 -0.010489 0.052778 0.10476 0.059569 0.055279 0.0096863 -0.0029242 -0.056507 0.059109 -0.00807 0.017581 0.01878 0.037639 0.0043675
1.7734 0.0041382 -0.00018452 0.0037508 -0.0090724 0 -0.0095749 -0.00084654 -0.0078787 -0.0022634 -0.0018363 0.0024702 -0.21616 0.0027435 -0.00066323 -0.0055639 -0.0077214 -0.0053127 -0.0063067 -0.0077836 -0.0013841 -0.0067601 0 0.0072635 0 -0.00031085 -0.00080449 -0.00065052 -0.0023666 0.14113 -0.014285 -0.010208 -0.012332 0.0022335 -0.0031576 -0.0044259 0.0021514 -0.0058854 -0.0034407 0.051657 0.10706 0.061076 0.061539 0.018203 0.0032957 -0.051892 0.067575 -0.0014427 0.02244 0.03362 0.047421 0.01975
1.7773 0.0038692 -0.00090944 -0.00075403 -0.016464 0 -0.019275 -0.0051779 -0.015952 -0.0072747 -0.0067036 0.0030878 -0.20862 -0.0008811 -0.0015854 -0.0051885 -0.0072744 -0.0095002 -0.010945 -0.012182 -0.004234 -0.006324 0 0.013687 0 -0.00088968 -0.0014982 -0.0010042 -0.0031859 0.3024 -0.012164 -0.018055 -0.021468 -0.0052856 -0.0135 -0.011836 -0.0015649 -0.008071 0.0021125 0.050167 0.10914 0.062461 0.067374 0.026312 0.0091328 -0.047623 0.075383 0.0047332 0.026726 0.047686 0.056663 0.029903
1.7813 0.0027206 -0.0018184 -0.0030418 -0.013837 0 -0.015454 -0.0079409 -0.014823 -0.011568 -0.011684 -0.0088026 -0.21957 -0.0029304 -0.0014729 -0.0021417 -0.0031611 -0.012606 -0.011005 -0.0117 -0.0047337 -0.0046607 0 0.022748 0 -0.0011162 -0.0014446 -0.00064474 -0.0028758 0.42276 -0.01364 -0.017253 -0.015354 -0.011829 -0.018478 -0.02001 -0.0049431 -0.013796 -0.0015507 0.047481 0.11012 0.063105 0.070574 0.031598 0.012469 -0.045448 0.078975 0.0078659 0.027817 0.056139 0.062079 0.036822
1.7852 0.0011308 -0.0026871 -0.0018061 -0.0039146 0 -0.0016532 -0.010095 -0.0093132 -0.014826 -0.014619 -0.027381 -0.24158 -0.0013155 -0.00057873 0.00041639 0.00070029 -0.012128 -0.0057938 -0.006606 -0.002183 -0.0022936 0 0.033046 0 -0.00063976 -0.00063037 -3.7176e-05 -0.0017122 0.50047 -0.017429 -0.0095316 -0.00079867 -0.015261 -0.018441 -0.026502 -0.006332 -0.022787 -0.015014 0.042499 0.10899 0.062323 0.068707 0.031457 0.010996 -0.0473 0.074463 0.0051486 0.022769 0.053802 0.060138 0.041347
1.7891 -0.00010719 -0.0026085 0.00070162 0.006143 0 0.011345 -0.01193 -0.006932 -0.016907 -0.012994 -0.041404 -0.25549 0.0024936 0.00046694 0.0002174 0.0010452 -0.0076575 0.000869 -0.0012308 0.0011519 0.00017719 0 0.040874 0 0.00019113 0.00026678 0.00017849 -0.00037982 0.53198 -0.019343 0.0004741 0.010188 -0.01487 -0.016549 -0.029274 -0.005453 -0.031981 -0.031746 0.037517 0.10786 0.061541 0.06684 0.031316 0.009523 -0.049152 0.06995 0.0024312 0.01772 0.051465 0.058197 0.043186
1.793 -0.00050674 -0.0010928 0.0012637 0.0096126 0 0.014125 -0.012491 -0.0097436 -0.01716 -0.0073544 -0.04319 -0.25187 0.0050487 0.0014611 -0.002083 -0.0012888 -0.0015743 0.0044659 0.0001234 0.0021339 0.0018628 0 0.043738 0 0.000642 0.00058704 -0.00011296 0.00056818 0.51138 -0.015812 0.0071414 0.010231 -0.011511 -0.014981 -0.027288 -0.0047597 -0.036894 -0.042972 0.031437 0.10488 0.059228 0.059973 0.025252 0.0029068 -0.05481 0.057149 -0.0064546 0.007204 0.037888 0.04843 0.042785
1.7969 -0.00039209 0.0010925 -0.00090472 0.0047783 0 0.0058284 -0.010705 -0.012745 -0.014677 -0.0017645 -0.033819 -0.2411 0.0040996 0.0025377 -0.0038888 -0.0025979 0.002517 0.0038939 -0.0024081 -0.00030672 0.0016921 0 0.041646 0 0.00033254 0.00034596 -0.00046495 0.00096799 0.43905 -0.0070833 0.0067497 0.0013822 -0.0069512 -0.01295 -0.020693 -0.0074258 -0.034167 -0.043517 0.02505 0.10138 0.056485 0.051708 0.01753 -0.0051481 -0.061532 0.04203 -0.017066 -0.0048418 0.021166 0.036473 0.041644
1.8008 -0.00070097 0.0024221 -0.0036149 -0.003945 0 -0.0058393 -0.0068925 -0.010107 -0.0095355 -5.1804e-05 -0.020653 -0.24111 0.00026035 0.0034087 -0.0034896 -0.00071081 0.0024717 0.0016718 -0.0043379 -0.0041923 -0.00075907 0 0.035403 0 -0.00037005 0.00012505 -0.0004697 0.00092307 0.32708 0.0026322 0.00041845 -0.0080302 -0.002935 -0.0084157 -0.011039 -0.013735 -0.023917 -0.034342 0.018977 0.097857 0.053588 0.043152 0.0091976 -0.013697 -0.068359 0.02641 -0.028142 -0.016925 0.0037133 0.023915 0.039973
1.8047 -0.0021625 0.0020006 -0.0043738 -0.0093821 0 -0.011435 -0.0028574 -0.0020084 -0.0035632 -0.001754 -0.010296 -0.25691 -0.0039643 0.0031497 -0.0016986 0.0024727 -0.00075115 0.00053854 -0.001656 -0.0063179 -0.0043305 0 0.024742 0 -0.0007182 0.00033506 -0.00024726 0.00057564 0.19439 0.0083005 -0.0058404 -0.010698 -0.00046661 -0.0012721 -0.0011405 -0.020014 -0.0099593 -0.020406 0.014009 0.094255 0.050147 0.03357 -0.0012938 -0.023991 -0.075557 0.0090271 -0.040861 -0.029142 -0.016321 0.0092378 0.034679
1.8086 -0.0045481 0.00034146 -0.0030975 -0.0072208 0 -0.0074592 -0.00031987 0.0055153 0.00072244 -0.0025743 -0.0036714 -0.27469 -0.0063442 0.0010774 -0.00068842 0.0031222 -0.0039039 0.00055631 0.0045567 -0.0050893 -0.0064788 0 0.0089331 0 -0.00033466 0.00069976 -0.00025385 3.7105e-05 0.057461 0.0079293 -0.0056274 -0.0055379 0.00047373 0.0057413 0.0060564 -0.021666 0.0027166 -0.0062906 0.0090404 0.090653 0.046706 0.023987 -0.011785 -0.034285 -0.082755 -0.0083563 -0.05358 -0.041358 -0.036355 -0.0054397 0.021275
1.8125 -0.0066934 -0.0012758 -0.0018902 0.00044073 0 0.0014501 0.00067018 0.0072436 0.0023284 0.00078507 0.00295 -0.27615 -0.006243 -0.0022316 -0.0015008 -0.00017628 -0.0041387 -0.00015492 0.0087904 -0.0018105 -0.0050492 0 -0.010785 0 0.00041664 0.00056604 -0.00067357 -0.00054188 -0.073977 0.0039178 0.0017761 0.0025535 0.0007648 0.0095206 0.0092618 -0.017302 0.011406 0.0065567 0.0063659 0.08854 0.043842 0.017305 -0.02019 -0.042546 -0.087048 -0.020593 -0.062987 -0.048985 -0.050029 -0.016083 -0.0011468
1.8164 -0.0073272 -0.0020919 -0.0023766 0.0067303 0 0.0071401 0.0016107 0.0043022 0.0028497 0.0067165 0.012966 -0.25689 -0.0044621 -0.0051271 -0.0030609 -0.0047369 -0.0013642 -0.0023403 0.0066668 0.00059375 -0.00031631 0 -0.030126 0 0.00080098 -0.00029359 -0.0011459 -0.00095472 -0.19371 0.00083341 0.0097697 0.0071075 0.0016063 0.0097135 0.0098189 -0.0096876 0.017078 0.018998 0.0048739 0.087195 0.041276 0.012118 -0.027519 -0.04976 -0.089843 -0.030177 -0.070686 -0.054245 -0.060425 -0.024647 -0.026974
1.8203 -0.006027 -0.0023703 -0.0037918 0.005797 0 0.0049329 0.0038463 0.0024774 0.0049379 0.010286 0.025583 -0.22953 -0.0023811 -0.0062906 -0.0036851 -0.0065439 0.0017478 -0.0041338 -0.00028139 0.00017368 0.0047608 0 -0.043778 0 0.00043977 -0.0013019 -0.0011656 -0.0010536 -0.2945 0.0016224 0.0099938 0.0048189 0.0037893 0.0089762 0.010638 -0.0027127 0.022398 0.031213 0.003752 0.08617 0.038889 0.0076563 -0.034185 -0.056353 -0.091968 -0.038431 -0.077473 -0.058516 -0.069218 -0.032128 -0.04707
1.8242 -0.0035062 -0.002696 -0.003968 -0.0020126 0 -0.0029608 0.0071213 0.0055111 0.009463 0.0087117 0.036209 -0.21055 -0.0012271 -0.0058765 -0.0031798 -0.0043457 0.0021581 -0.0030646 -0.0057241 -0.0023658 0.0067138 0 -0.048826 0 -0.00032025 -0.0015926 -0.00068372 -0.00086554 -0.36779 0.005498 0.00056893 -0.0024948 0.0071009 0.01001 0.013623 0.0022344 0.028287 0.040776 0.005997 0.088064 0.038137 0.0097849 -0.034823 -0.057298 -0.087999 -0.034579 -0.075965 -0.053793 -0.063432 -0.029754 -0.055441
1.8281 -0.0010249 -0.0030599 -0.0019354 -0.010199 0 -0.0099318 0.0098721 0.011028 0.014282 0.0045537 0.039966 -0.2065 -0.0015984 -0.005097 -0.0029914 -0.00067651 -0.00081371 0.00081384 -0.0046417 -0.0042465 0.0044038 0 -0.046244 0 -0.00073095 -0.00090061 -0.00019149 -0.00056072 -0.40619 0.0091052 -0.01119 -0.0094528 0.010231 0.012553 0.017748 0.0067211 0.032408 0.0438 0.008242 0.089958 0.037385 0.011913 -0.03546 -0.058243 -0.084029 -0.030728 -0.074458 -0.04907 -0.057647 -0.02738 -0.053093
1.832 0.00054006 -0.0028635 0.00093513 -0.011581 0 -0.010592 0.010783 0.013421 0.016036 0.0028345 0.034978 -0.21312 -0.0031415 -0.0047176 -0.0042144 0.0010207 -0.0048682 0.0044719 0.0016827 -0.0029623 -0.00012065 0 -0.039226 0 -0.00033131 0.00012822 -0.000175 -0.00029901 -0.40394 0.0096452 -0.01505 -0.010847 0.011358 0.013546 0.019596 0.012442 0.031104 0.03819 0.011695 0.093041 0.037486 0.017186 -0.0329 -0.056137 -0.077308 -0.020868 -0.068647 -0.040518 -0.045259 -0.020269 -0.045305
1.8359 0.0011904 -0.0017736 0.0024995 -0.0045132 0 -0.0046687 0.0098024 0.010046 0.013228 0.005179 0.023182 -0.22425 -0.0046489 -0.0042091 -0.0058682 -0.00019285 -0.0067968 0.0048959 0.0068387 0.0014853 -0.0035696 0 -0.030319 0 0.00063428 0.00055387 -0.00055982 -0.00012064 -0.35516 0.0070924 -0.00753 -0.005214 0.0091871 0.010279 0.016071 0.018444 0.022921 0.026002 0.016184 0.097145 0.038318 0.025155 -0.027596 -0.051413 -0.068225 -0.005853 -0.059146 -0.028682 -0.027206 -0.0090944 -0.035596
1.8398 0.0015249 -0.00030216 0.0021908 0.0056375 0 0.0035104 0.0076267 0.0036273 0.0074526 0.0076481 0.0088744 -0.2375 -0.0048711 -0.00255 -0.0056644 -0.0023705 -0.0053598 0.0022967 0.0054645 0.0062984 -0.0042255 0 -0.020138 0 0.0014151 4.4488e-05 -0.00078202 2.407e-05 -0.25491 0.0037249 0.0045617 0.0039787 0.0038754 0.0031717 0.0070079 0.021392 0.010287 0.012581 0.020673 0.10125 0.039151 0.033124 -0.022293 -0.04669 -0.059143 0.0091615 -0.049644 -0.016847 -0.0091536 0.0020805 -0.023114
1.8438 0.0020296 0.00064723 0.001401 0.011077 0 0.0087237 0.0045364 -0.0014279 0.0016252 0.0049547 -0.0035948 -0.25125 -0.0035926 0.00027153 -0.0026137 -0.0032553 -0.002307 -4.904e-05 -0.0016868 0.0079437 -0.0029108 0 -0.0083218 0 0.0013673 -0.00085746 -0.00040746 0.00017685 -0.10629 0.0017228 0.010487 0.010528 -0.0028098 -0.0045881 -0.0044846 0.018506 -0.0021966 0.0028837 0.025182 0.10515 0.040369 0.042137 -0.015319 -0.040035 -0.049712 0.026511 -0.037978 -0.0047907 0.0094912 0.014423 -0.0060397
1.8477 0.0026076 0.00073285 0.0015501 0.0081051 0 0.0084647 0.00022143 -0.0040146 -0.0027347 -0.0034413 -0.011825 -0.26034 -0.0019076 0.0028662 0.0014661 -0.0026024 -0.00061248 0.00078435 -0.0086031 0.0050583 -0.0014449 0 0.0049547 0 0.00046184 -0.0013256 0.00039183 0.00032886 0.071809 0.0011881 0.0056669 0.0098689 -0.0083127 -0.0099157 -0.014116 0.010172 -0.011158 -0.0021213 0.029692 0.10904 0.041596 0.051174 -0.0083079 -0.033335 -0.040273 0.043915 -0.026262 0.0072703 0.02815 0.026792 0.013452
1.8516 0.002732 0.00048218 0.0022303 -0.0001526 0 0.004017 -0.0051222 -0.0066475 -0.0062364 -0.012151 -0.016348 -0.25972 -0.0012014 0.0037096 0.0034803 -0.0017913 -0.0016336 0.0043841 -0.0096354 -0.00021935 -0.00055753 0 0.018607 0 -0.00070022 -0.0010275 0.0010188 0.00045444 0.2453 0.00029862 -0.004392 0.0025821 -0.010682 -0.012061 -0.019091 -0.00016279 -0.016425 -0.0059293 0.033522 0.11189 0.042425 0.05853 -0.0026292 -0.027614 -0.032822 0.058199 -0.016469 0.016653 0.042131 0.03625 0.029089
1.8555 0.0020033 0.00059429 0.0016857 -0.0068962 0 -0.0010839 -0.0098923 -0.011079 -0.0098613 -0.015071 -0.019952 -0.25296 -0.0017279 0.0026982 0.0022299 -0.0016427 -0.0039024 0.0075838 -0.004279 -0.0038491 0.00044755 0 0.03127 0 -0.0013455 -0.00030567 0.001067 0.00054488 0.3775 -0.002778 -0.0099192 -0.0058716 -0.0096453 -0.012153 -0.019327 -0.0084272 -0.020057 -0.013267 0.036402 0.11325 0.042697 0.063532 0.0011836 -0.023262 -0.028151 0.068118 -0.0093656 0.022287 0.049566 0.041635 0.035985
1.8594 0.00055269 0.0010883 -0.00092194 -0.0074963 0 -0.0036319 -0.011851 -0.014986 -0.013071 -0.011446 -0.025258 -0.25343 -0.002293 0.0012677 -0.00015361 -0.0012786 -0.0046234 0.0078084 0.0031557 -0.0032801 0.0022007 0 0.041654 0 -0.0010952 0.00031153 0.00069465 0.00059932 0.44607 -0.0080834 -0.0062518 -0.0093335 -0.0066206 -0.011153 -0.016657 -0.012469 -0.023725 -0.025609 0.039281 0.11462 0.042969 0.068534 0.0049964 -0.01891 -0.02348 0.078036 -0.0022625 0.02792 0.057002 0.04702 0.035675
1.8633 -0.0010667 0.0013103 -0.0041644 -0.0027971 0 -0.0026656 -0.010122 -0.014206 -0.014166 -0.0063075 -0.031931 -0.27278 -0.0014851 0.00095128 -0.000233 0.0006756 -0.0023305 0.0054629 0.0079569 0.00032391 0.0039945 0 0.048219 0 -0.00021861 0.00063924 0.00039463 0.00061627 0.45206 -0.013735 0.0025041 -0.0058544 -0.0036555 -0.0089095 -0.013156 -0.012898 -0.026969 -0.039084 0.040499 0.11312 0.041881 0.067944 0.0038421 -0.018599 -0.025107 0.077267 -0.0024434 0.025859 0.050947 0.043319 0.034658
1.8672 -0.0023367 0.0007587 -0.0056099 0.0025083 0 0.0002219 -0.0063119 -0.0081416 -0.012481 -0.0049976 -0.036022 -0.3071 0.00079632 0.0019456 0.0031655 0.0041311 0.0018471 0.0029534 0.0088165 0.003198 0.0043714 0 0.04905 0 0.00060461 0.00085242 0.00046766 0.0006221 0.41475 -0.017379 0.0083944 0.00081337 -0.0020762 -0.005262 -0.010032 -0.012122 -0.027647 -0.046652 0.041437 0.11113 0.040564 0.066413 0.0018518 -0.018969 -0.027794 0.074699 -0.0038504 0.022503 0.042622 0.038089 0.037452
1.8711 -0.0030965 -0.00028181 -0.0043676 0.0042393 0 0.002195 -0.0032975 -0.0016782 -0.0096399 -0.0078203 -0.032733 -0.33671 0.003154 0.0031315 0.0074738 0.0072067 0.0053255 0.0017818 0.0076795 0.002562 0.0028541 0 0.042795 0 0.00082317 0.0010987 0.00077348 0.00068058 0.35686 -0.017835 0.0073147 0.004538 -0.0018173 -0.0014155 -0.007567 -0.012562 -0.023844 -0.042994 0.042058 0.10848 0.038921 0.063331 -0.001542 -0.020521 -0.032266 0.069238 -0.007455 0.017267 0.031221 0.030618 0.04146
1.875 -0.0034403 -0.0010427 -0.0020527 0.0017167 0 0.0013015 -0.0026491 -0.00063699 -0.0081092 -0.010398 -0.020764 -0.34252 0.0040518 0.0033227 0.0085816 0.0079083 0.0062681 0.0011467 0.0066717 -0.00070474 0.00067034 0 0.030006 0 0.00042477 0.0012566 0.00095529 0.00081466 0.29021 -0.01561 0.0017569 0.0021267 -0.0018087 0.00061799 -0.0055545 -0.015064 -0.015485 -0.028378 0.041924 0.10426 0.036502 0.056545 -0.0082873 -0.024896 -0.040998 0.056871 -0.016308 0.007543 0.012471 0.017794 0.039329
1.8789 -0.0033771 -0.001118 -0.0010391 -0.0026621 0 -0.0019875 -0.0032205 -0.0053197 -0.0084324 -0.008828 -0.0043196 -0.32352 0.0032444 0.0022862 0.0046289 0.0059326 0.0047282 -0.00050656 0.0058056 -0.0030048 -0.00047647 0 0.013413 0 -0.00011535 0.0011229 0.0008115 0.0009034 0.21072 -0.012122 -0.00305 -0.0040216 -0.00094347 0.00025394 -0.0035365 -0.018149 -0.0045641 -0.0085755 0.041791 0.10003 0.034082 0.04976 -0.015033 -0.029271 -0.04973 0.044503 -0.025161 -0.0021812 -0.0062787 0.0049707 0.026525
1.8828 -0.0026983 -0.00084281 -0.0019003 -0.0059142 0 -0.005062 -0.0023744 -0.0094674 -0.0082987 -0.0036424 0.0095433 -0.29745 0.0017858 0.00060974 -0.0021996 0.0027511 0.0020223 -0.0030569 0.0036912 -0.0017651 -0.00018749 0 -0.0033675 0 -0.00029826 0.00073606 0.00041671 0.00072316 0.10487 -0.0085131 -0.004443 -0.0082247 0.0011874 -0.00041572 -0.00082819 -0.018573 0.0059122 0.0089049 0.041773 0.095842 0.031827 0.042024 -0.022499 -0.034398 -0.059726 0.031086 -0.035779 -0.012398 -0.024276 -0.007883 0.0063056
1.8867 -0.001243 -0.00079439 -0.0028489 -0.0064036 0 -0.0052764 0.0013589 -0.0063588 -0.0047332 0.0015367 0.016258 -0.28392 0.00076607 -0.0010703 -0.0074241 0.00014608 -0.00054469 -0.0044336 -5.4805e-05 0.00177 0.00037033 0 -0.017538 0 -6.0009e-05 0.00038686 -3.4839e-05 0.00018147 -0.036079 -0.0049911 -0.0035332 -0.0066029 0.004208 0.0016893 0.0032163 -0.01326 0.013451 0.019251 0.041798 0.091666 0.02963 0.033943 -0.030226 -0.039797 -0.070179 0.017289 -0.047037 -0.022792 -0.042001 -0.020748 -0.012908
1.8906 0.00073199 -0.0010605 -0.0017645 -0.0040915 0 -0.0022501 0.0068049 0.00411 0.0027377 0.0044825 0.017038 -0.28699 0.00029858 -0.002423 -0.0077848 -0.0011285 -0.0022155 -0.0029414 -0.0036839 0.0036577 -1.825e-05 0 -0.027808 0 0.00019865 0.0002958 -0.00038823 -0.00047565 -0.2025 -0.0009765 -0.0022905 -0.0003354 0.0072906 0.0073312 0.0085414 -0.0017417 0.017208 0.022347 0.041979 0.087854 0.027712 0.026361 -0.037416 -0.044817 -0.080092 0.0047475 -0.057699 -0.03242 -0.057788 -0.032358 -0.02479
1.8945 0.0025436 -0.0011426 0.0014311 4.6564e-05 0 0.0017025 0.011186 0.014892 0.011242 0.0064499 0.017098 -0.29458 -0.00016356 -0.0031516 -0.0034512 -0.0014319 -0.0025035 0.0004675 -0.0047721 0.0013097 -0.0011445 0 -0.033953 0 3.6653e-05 0.00037947 -0.00052635 -0.00077743 -0.36309 0.004287 -0.0009473 0.0056846 0.0094818 0.013512 0.013869 0.01265 0.018168 0.021546 0.04291 0.085775 0.027125 0.021152 -0.042048 -0.048037 -0.087433 -0.0018178 -0.065527 -0.038399 -0.064345 -0.037998 -0.029584
1.8984 0.0035354 -0.00056081 0.0046133 0.0043667 0 0.0035696 0.012465 0.018475 0.016896 0.0096042 0.02056 -0.29344 -0.00076861 -0.0028424 0.0025242 -0.0014876 -0.0010967 0.0026682 -0.0026336 -0.0036072 -0.0016429 0 -0.036287 0 -0.00056406 0.0004144 -0.00034006 -0.00045678 -0.4769 0.011069 0.0012407 0.0072957 0.0099194 0.015779 0.017056 0.024193 0.018241 0.020822 0.04384 0.083696 0.026538 0.015943 -0.04668 -0.051256 -0.094775 -0.0083831 -0.073355 -0.044378 -0.070903 -0.043638 -0.031865
1.9023 0.0035723 0.00058795 0.0055926 0.0068321 0 0.0023361 0.010682 0.013839 0.017869 0.013303 0.026778 -0.2833 -0.00089924 -0.0014066 0.0064934 -0.0018198 0.0015799 0.0012729 0.00090225 -0.0064724 -0.00057576 0 -0.03564 0 -0.0011532 0.00038006 0.00016257 0.00021497 -0.51506 0.018663 0.003658 0.0044548 0.0081474 0.01227 0.01638 0.02825 0.018752 0.022447 0.045302 0.083306 0.027341 0.013799 -0.048157 -0.052189 -0.098521 -0.0082746 -0.077054 -0.046617 -0.068993 -0.043251 -0.034823
1.9063 0.0030635 0.0017351 0.0041919 0.0059749 0 -0.00016402 0.0073143 0.0066314 0.015179 0.014112 0.031189 -0.27601 1.2584e-05 0.00048085 0.0063071 -0.0026523 0.003981 -0.0029944 0.0031378 -0.0040287 0.0015856 0 -0.033184 0 -0.0012255 0.00050596 0.00071512 0.00060378 -0.47693 0.025251 0.0041822 0.00070065 0.0045531 0.0055056 0.011874 0.024359 0.019369 0.026098 0.047099 0.083982 0.029022 0.013593 -0.04764 -0.051678 -0.099995 -0.003949 -0.078144 -0.046494 -0.061731 -0.039057 -0.037263
1.9102 0.0024853 0.0024041 0.0021185 0.002267 0 -0.0010908 0.0037812 0.0028732 0.010885 0.0098431 0.029399 -0.28244 0.0015369 0.0018171 0.0021705 -0.0038118 0.0042842 -0.0068528 0.0028794 0.0025362 0.0036256 0 -0.029461 0 -0.00068018 0.00091685 0.00089506 0.00031687 -0.38741 0.0284 0.0018378 -0.00039559 0.00050873 9.8535e-05 0.0055564 0.0164 0.018378 0.029158 0.048914 0.084754 0.030799 0.01361 -0.046901 -0.05101 -0.10119 0.00077358 -0.078921 -0.046156 -0.05406 -0.034521 -0.035758
1.9141 0.0019129 0.002555 0.00099334 -0.0016211 0 0.00064684 0.00075265 0.0032118 0.0060968 0.0028282 0.020538 -0.3019 0.0024353 0.0023595 -0.0036548 -0.0045186 0.0020718 -0.0073006 0.0012382 0.0087145 0.0048866 0 -0.023402 0 0.00011246 0.0013224 0.00049931 -0.00036107 -0.27713 0.026246 -0.001211 0.0016965 -0.0022198 -0.0013256 0.00024527 0.0095057 0.014193 0.027838 0.051054 0.08727 0.034307 0.017719 -0.042109 -0.047485 -0.097332 0.012733 -0.074001 -0.041907 -0.038926 -0.023776 -0.028714
1.918 0.0010663 0.0024218 0.00081398 -0.0026431 0 0.0034264 -0.0014154 0.0035485 0.00092398 -0.001797 0.0073484 -0.32386 0.001888 0.0030239 -0.0079636 -0.0036573 -0.00094244 -0.0039399 0.00026716 0.010728 0.0055663 0 -0.013024 0 0.00065394 0.0012188 -0.00017925 -0.00070964 -0.16259 0.018791 -0.0014326 0.0045079 -0.002589 5.6912e-06 -0.0022133 0.0061262 0.0068531 0.019088 0.053194 0.089785 0.037816 0.021827 -0.037316 -0.043959 -0.093472 0.024693 -0.069082 -0.037659 -0.023792 -0.01303 -0.0178
1.9219 -0.00020051 0.0021965 0.00042485 -3.9641e-05 0 0.0046411 -0.0022165 0.00058689 -0.0041389 -0.0013178 -0.0061401 -0.33795 0.0003636 0.0047658 -0.0083187 -0.00084745 -0.0023386 0.0011356 0.00093843 0.0084552 0.0058565 0 0.0020308 0 0.0006886 0.00046465 -0.00055927 -0.00031562 -0.043536 0.0082849 0.0020318 0.005232 -0.0010318 0.00093263 -0.0019739 0.0044885 -0.001801 0.002843 0.055262 0.092362 0.041564 0.026755 -0.031893 -0.04004 -0.088535 0.036598 -0.063096 -0.033164 -0.0098179 -0.0023861 -0.0058966
1.9258 -0.0015444 0.0019814 -0.0007833 0.0037844 0 0.0033237 -0.0013997 -0.004302 -0.0076742 0.0015743 -0.016807 -0.34108 -0.00088854 0.0069601 -0.004715 0.0025704 -0.0014427 0.0052424 0.002395 0.0046779 0.005348 0 0.018475 0 0.00026566 -0.00043002 -0.00034685 0.00044256 0.082155 -0.0019421 0.0058027 0.0032497 0.00090302 -0.00026143 -0.0007982 0.00075136 -0.0094236 -0.016836 0.057254 0.095002 0.045562 0.03253 -0.025816 -0.035713 -0.082481 0.048449 -0.056007 -0.028413 0.0029535 0.0081521 0.0054378
1.9297 -0.0023421 0.0019312 -0.0020155 0.0053919 0 0.0010345 0.00026959 -0.0070136 -0.0086741 0.0015871 -0.023162 -0.33634 -0.0011412 0.0072927 9.9144e-05 0.0040182 -0.00020731 0.0067563 0.0029892 0.0019723 0.0036879 0 0.030621 0 -0.00044875 -0.00073111 0.0001142 0.00072792 0.20314 -0.0095316 0.0055419 0.00031646 0.0017951 -0.0025447 -0.00069303 -0.0070317 -0.014689 -0.033191 0.059247 0.097643 0.049559 0.038305 -0.019738 -0.031387 -0.076428 0.0603 -0.048917 -0.023663 0.015725 0.01869 0.016165
1.9336 -0.0022463 0.0022103 -0.0019971 0.0036009 0 0.0002249 0.0011531 -0.0057118 -0.0081198 -0.0034069 -0.025164 -0.32795 -0.00079555 0.0038196 0.0024731 0.0017451 -0.0012533 0.0054201 0.0019307 0.00068986 0.0015953 0 0.034572 0 -0.0012901 -0.00024829 0.00015955 0.00011042 0.29539 -0.014418 0.00085782 -0.0013298 0.0013806 -0.0038579 -0.0026465 -0.016652 -0.017686 -0.040463 0.060898 0.0991 0.052498 0.042908 -0.015561 -0.028457 -0.071834 0.065285 -0.043961 -0.020961 0.018884 0.023471 0.026099
1.9375 -0.0014526 0.0027348 -0.00049968 0.00062357 0 0.0018205 8.8763e-05 -0.002877 -0.0084806 -0.0098741 -0.023996 -0.31898 -0.00067197 -0.0026441 0.00082652 -0.0033148 -0.0048539 0.0019096 -6.6554e-07 -0.00024135 0.00058316 0 0.031553 0 -0.0020049 0.00039546 -0.00047365 -0.00092491 0.33774 -0.018211 -0.0037057 -0.00088527 0.0004776 -0.003518 -0.0062047 -0.023253 -0.01902 -0.037317 0.062524 0.10047 0.055357 0.047424 -0.011525 -0.025632 -0.067349 0.069758 -0.039164 -0.018412 0.021324 0.027821 0.033828
1.9414 -0.00036178 0.0031274 0.0013745 -0.00022627 0 0.0044149 -0.002301 -0.0021361 -0.011114 -0.012157 -0.021589 -0.31247 -0.00094854 -0.008443 -0.0028542 -0.0079115 -0.0080989 -0.002397 -0.0011643 -0.0012357 0.0013083 0 0.02672 0 -0.0021782 0.00036101 -0.0012793 -0.0013965 0.32481 -0.02213 -0.0031499 0.00073271 3.9471e-05 -0.002556 -0.0098576 -0.023282 -0.018738 -0.027256 0.063952 0.10121 0.057335 0.050807 -0.0090103 -0.023849 -0.064315 0.070547 -0.036216 -0.01687 0.019482 0.029174 0.037431
1.9453 0.00097516 0.0031509 0.0025061 0.002047 0 0.0057156 -0.0038288 -0.0037876 -0.014238 -0.0082579 -0.019361 -0.31133 -0.0010722 -0.0098494 -0.0047288 -0.0090407 -0.0074778 -0.0055622 -0.00041145 -0.0013763 0.0024812 0 0.024154 0 -0.0014624 -0.0005187 -0.0014176 -0.00078719 0.26414 -0.025385 0.0025809 0.0020781 0.00040226 -0.0019244 -0.011773 -0.01729 -0.016227 -0.015735 0.065043 0.1009 0.057811 0.052256 -0.0090886 -0.023844 -0.063755 0.065058 -0.03642 -0.017045 0.010338 0.025414 0.035774
1.9492 0.0029618 0.0032032 0.0031532 0.0051791 0 0.0047144 -0.0024848 -0.0043504 -0.01398 -0.001661 -0.016868 -0.31535 -0.00069596 -0.0062611 -0.002757 -0.0063732 -0.0025125 -0.0059132 0.0020545 0.00018515 0.001977 0 0.022848 0 -3.5668e-06 -0.0015074 -0.00055745 0.00042026 0.16271 -0.025593 0.0082022 0.0024716 0.0014422 -0.0010127 -0.010541 -0.0089795 -0.0111 -0.006536 0.066133 0.10058 0.058287 0.053705 -0.0091668 -0.023838 -0.063195 0.059568 -0.036624 -0.017219 0.0011945 0.021654 0.028839
1.9531 0.0059442 0.0041748 0.0047828 0.0062436 0 0.0025954 0.0019082 -0.00065781 -0.0078544 0.0026339 -0.012001 -0.31926 -0.00036545 -0.00075479 0.0011816 -0.0022643 0.0033008 -0.0034351 0.0048301 0.0026803 -0.00078545 0 0.017811 0 0.0014128 -0.0016788 0.00073584 0.0011841 0.01968 -0.020882 0.0084476 0.0023703 0.0032402 0.0016318 -0.0058291 -0.0014797 -0.0040509 -0.00034057 0.066375 0.099199 0.05649 0.052478 -0.012716 -0.026194 -0.065768 0.048468 -0.040852 -0.018801 -0.013111 0.013392 0.017237
1.957 0.0096403 0.0066226 0.0084374 0.0050503 0 0.0018077 0.0076665 0.0063037 0.0026815 0.0034456 -0.0032147 -0.31612 -0.00095518 0.0025805 0.0029945 0.00052395 0.005448 -0.00032545 0.0061984 0.0040883 -0.0039293 0 0.0052367 0 0.0018257 -0.00085266 0.0014954 0.00087676 -0.1661 -0.011698 0.0037217 0.0029141 0.0062624 0.0062772 0.0012689 0.0054142 0.0032557 0.0040293 0.066417 0.097572 0.054156 0.050619 -0.017086 -0.029109 -0.069081 0.036042 -0.046032 -0.020716 -0.028636 0.0040654 0.0020933
1.9609 0.013184 0.010094 0.013383 0.0046411 0 0.0043109 0.012729 0.012302 0.013234 0.0043361 0.0082104 -0.30446 -0.0024377 0.0020095 0.0004497 0.0010298 0.0025044 0.00044177 0.0051467 0.003133 -0.0049749 0 -0.013504 0 0.00088438 0.00022549 0.0012475 -0.00017803 -0.38371 -0.0005488 7.3146e-05 0.0052906 0.010703 0.01124 0.0085854 0.014188 0.0092177 0.0078096 0.065963 0.095725 0.051243 0.048168 -0.022175 -0.032567 -0.072835 0.023396 -0.051914 -0.022859 -0.043897 -0.0054755 -0.014546
1.9648 0.015801 0.013419 0.017528 0.0081983 0 0.010311 0.016115 0.014507 0.020113 0.0092903 0.01858 -0.2916 -0.0035165 -0.00083144 -0.0043823 0.0002214 -0.0026116 -0.0023036 0.002021 0.00066592 -0.0035311 0 -0.032997 0 -0.00076676 0.00064687 0.00041851 -0.0010955 -0.60898 0.010052 0.0033461 0.01017 0.015753 0.014482 0.014095 0.025796 0.013401 0.011909 0.06401 0.093208 0.046574 0.043925 -0.029442 -0.037674 -0.077927 0.010085 -0.059925 -0.025694 -0.058353 -0.015666 -0.030066
1.9688 0.017422 0.015744 0.019234 0.015524 0 0.018046 0.018113 0.014561 0.023093 0.018001 0.02502 -0.28873 -0.0027554 -0.0028646 -0.0068546 -0.00058675 -0.005417 -0.0066416 -0.0014903 -0.0011434 -0.0016995 0 -0.048612 0 -0.0019458 0.00023659 -0.00012727 -0.0012919 -0.81705 0.019427 0.013367 0.017085 0.019822 0.015822 0.017323 0.037214 0.01688 0.017569 0.062057 0.090692 0.041906 0.039681 -0.036709 -0.042782 -0.083019 -0.0032252 -0.067936 -0.028528 -0.072809 -0.025857 -0.043008
1.9727 0.018601 0.017189 0.018711 0.022803 0 0.024509 0.019431 0.01656 0.024791 0.025886 0.028384 -0.30115 -9.2434e-05 -0.0023135 -0.0040392 -0.001013 -0.0038716 -0.0091162 -0.0031874 -0.00093415 -0.0015923 0 -0.059938 0 -0.0018871 -0.00034606 8.1308e-05 -0.0009408 -0.99505 0.028586 0.023937 0.023985 0.02174 0.017185 0.019732 0.043359 0.021569 0.026153 0.058118 0.087441 0.03643 0.03477 -0.044444 -0.04863 -0.087361 -0.013686 -0.075927 -0.032235 -0.0832 -0.034073 -0.054524
1.9766 0.019857 0.018428 0.017643 0.026008 0 0.02686 0.020491 0.022215 0.027635 0.028723 0.032472 -0.3226 0.0029141 0.00021658 0.0025744 -0.0013513 0.00023793 -0.0078885 -0.0017709 0.00066403 -0.0028035 0 -0.069605 0 -0.00084067 -0.00037192 0.00074468 -0.00063753 -1.1414 0.038319 0.028485 0.027818 0.021814 0.020472 0.023459 0.041828 0.028883 0.037425 0.053275 0.083856 0.030589 0.029554 -0.052393 -0.054816 -0.091361 -0.02285 -0.083909 -0.036338 -0.091742 -0.04139 -0.067309
1.9805 0.021154 0.01975 0.017535 0.02454 0 0.024174 0.021512 0.028676 0.031605 0.026884 0.039892 -0.33869 0.0044152 0.0027848 0.0084953 -0.0015851 0.003542 -0.0044529 0.0019984 0.0018916 -0.0028826 0 -0.079396 0 0.00022096 0.00017054 0.0011762 -0.0007137 -1.2551 0.047548 0.025763 0.026512 0.021594 0.025413 0.029274 0.035645 0.038423 0.04822 0.04806 0.080046 0.024783 0.024398 -0.060126 -0.060961 -0.094933 -0.031327 -0.09158 -0.040716 -0.099521 -0.048217 -0.082247
1.9844 0.022063 0.020778 0.018521 0.021542 0 0.018558 0.022882 0.031489 0.034758 0.024746 0.048709 -0.33628 0.0038022 0.0038073 0.010173 -0.0012347 0.00433 -0.0021586 0.0054605 0.0016202 -0.00037981 0 -0.08811 0 0.00048476 0.00059277 0.00098642 -0.00093215 -1.3291 0.053629 0.020342 0.02119 0.02248 0.029781 0.035566 0.030809 0.047553 0.053771 0.040275 0.074681 0.019227 0.019649 -0.066377 -0.066825 -0.095545 -0.035059 -0.097105 -0.046984 -0.10203 -0.051658 -0.096133
1.9883 0.022333 0.021186 0.01971 0.020725 0 0.014421 0.025003 0.02941 0.035501 0.026111 0.053586 -0.31161 0.0019478 0.0028928 0.0076065 -0.00027329 0.0035158 -0.0029688 0.00586 0.00011116 0.0031093 0 -0.093171 0 -5.7268e-05 0.00027309 0.00038368 -0.00081482 -1.3573 0.054364 0.018018 0.016331 0.024487 0.031701 0.039474 0.030769 0.052505 0.051312 0.032491 0.069316 0.013671 0.0149 -0.072627 -0.072689 -0.096157 -0.038792 -0.10263 -0.053252 -0.10455 -0.055098 -0.10347
1.9922 0.022212 0.021406 0.020503 0.023013 0 0.015638 0.027681 0.02574 0.034013 0.030522 0.050577 -0.27211 0.00016982 0.00066475 0.0034894 0.0002577 0.0028156 -0.0056771 0.0026548 -0.0017472 0.0044396 0 -0.093567 0 -0.00073705 -0.00066274 -0.00011832 -0.00018995 -1.3437 0.049788 0.020906 0.016774 0.026333 0.031419 0.039258 0.03329 0.050718 0.042659 0.023763 0.062683 0.0090169 0.011129 -0.076728 -0.077379 -0.09434 -0.040734 -0.10586 -0.060579 -0.10532 -0.057042 -0.10122
1.9961 0.02216 0.022279 0.021307 0.026182 0 0.022394 0.029882 0.024747 0.031524 0.034099 0.040906 -0.23214 -0.00076447 -0.0017146 0.00039047 -0.00092226 0.0025954 -0.0072954 -0.0016744 -0.0035217 0.0023533 0 -0.090554 0 -0.00088897 -0.0014482 -0.00020035 0.00061496 -1.3004 0.042101 0.026476 0.023469 0.026696 0.030618 0.035721 0.032959 0.042917 0.032976 0.01431 0.055077 0.0050554 0.0081085 -0.079179 -0.081167 -0.090659 -0.041304 -0.10732 -0.068721 -0.10475 -0.057838 -0.091807
2 0.022328 0.02391 0.022864 0.027412 0 0.030439 0.030397 0.02712 0.028664 0.033587 0.029988 -0.20522 -0.00064144 -0.0029543 -0.00097768 -0.0037516 0.0018556 -0.0060877 -0.003417 -0.0053603 -0.0011166 0 -0.085603 0 -0.00039501 -0.001421 5.6765e-05 0.0010805 -1.2343 0.033941 0.030552 0.031841 0.025361 0.030232 0.031329 0.026728 0.033094 0.02663 0.0048611 0.047463 0.0011054 0.0051009 -0.081604 -0.084936 -0.086959 -0.041873 -0.10877 -0.076858 -0.10417 -0.058628 -0.081087
2.0039 0.022385 0.025176 0.024976 0.025891 0 0.033985 0.02887 0.029395 0.024922 0.02925 0.022815 -0.19625 0.00072109 -0.0022001 -0.0011356 -0.0063587 0.00010024 -0.0031429 -0.0008318 -0.0073017 -0.002929 0 -0.078444 0 0.00034446 -0.0006271 0.00037073 0.00095222 -1.1403 0.026665 0.030805 0.034995 0.023233 0.029438 0.027925 0.016784 0.025898 0.024077 -0.0040061 0.038298 -0.00052148 0.0046618 -0.078873 -0.084784 -0.079613 -0.042539 -0.1053 -0.084182 -0.10286 -0.058297 -0.073229
2.0078 0.021836 0.024723 0.02619 0.023014 0 0.030241 0.026139 0.027839 0.019784 0.023945 0.020261 -0.19721 0.0034388 0.00028211 -0.00037771 -0.0065233 -0.0013963 -0.0010214 0.0040646 -0.008926 -0.0023181 0 -0.067771 0 0.00085183 0.00028351 0.00056296 0.00042108 -1.0121 0.020073 0.02778 0.029573 0.021379 0.026984 0.02535 0.0080222 0.023258 0.022613 -0.012873 0.029134 -0.0021484 0.0042228 -0.076141 -0.084632 -0.072267 -0.043205 -0.10182 -0.091507 -0.10154 -0.057966 -0.067632
2.0117 0.020416 0.02248 0.024953 0.020568 0 0.021774 0.023517 0.022478 0.014084 0.019991 0.019508 -0.19056 0.0068375 0.0030117 0.0014724 -0.0037228 -0.00067079 -0.0010718 0.0070432 -0.0098983 -0.0012241 0 -0.053741 0 0.00094002 0.00067803 0.00065374 -7.5074e-05 -0.86123 0.013463 0.023485 0.019059 0.020163 0.023172 0.022273 0.0032424 0.023105 0.01975 -0.02055 0.020189 -0.0027875 0.0049188 -0.071079 -0.082226 -0.064119 -0.044562 -0.096097 -0.096536 -0.099558 -0.05723 -0.060906
2.0156 0.018161 0.019871 0.021175 0.019138 0 0.014475 0.021746 0.016947 0.0098614 0.01741 0.017392 -0.16041 0.0091449 0.0043203 0.0040369 0.00035121 0.0025549 -0.0022508 0.0054576 -0.010626 -0.0014877 0 -0.039127 0 0.00072696 0.00042302 0.00072472 -0.00019882 -0.71995 0.0067725 0.019605 0.011081 0.019229 0.019945 0.018183 0.0014199 0.021443 0.015501 -0.026738 0.011518 -0.0021907 0.0070354 -0.0631 -0.077 -0.054966 -0.046783 -0.087545 -0.098693 -0.096731 -0.055987 -0.051375
2.0195 0.015218 0.018226 0.016491 0.018201 0 0.012741 0.020565 0.014509 0.0086896 0.015032 0.013021 -0.10487 0.0085034 0.0038014 0.0058656 0.0033508 0.0059173 -0.0025397 0.00083854 -0.011971 -0.0023701 0 -0.027545 0 0.00042524 -0.00017548 0.00076234 7.1289e-05 -0.61758 0.00078981 0.016808 0.010731 0.018084 0.018776 0.014248 0.00051594 0.016032 0.011523 -0.032925 0.0028469 -0.0015938 0.0091519 -0.055122 -0.071774 -0.045813 -0.049003 -0.078994 -0.10085 -0.093904 -0.054743 -0.041081
2.0234 0.011752 0.017078 0.01279 0.01713 0 0.01598 0.0191 0.01467 0.010129 0.012527 0.007659 -0.038837 0.0046339 0.0026685 0.0055589 0.0042737 0.0062116 -0.001289 -0.0023547 -0.01415 -0.0015479 0 -0.020611 0 0.00018872 -0.00076982 0.00065611 0.00046939 -0.5518 -0.0034376 0.014907 0.015968 0.01653 0.018768 0.012054 0.00086427 0.0083399 0.0088598 -0.03614 -0.0031218 0.00010062 0.012295 -0.044083 -0.062683 -0.037365 -0.051475 -0.066831 -0.095482 -0.086954 -0.051796 -0.033387
2.0273 0.00806 0.01439 0.010352 0.015522 0 0.019319 0.016458 0.013964 0.011908 0.010678 0.0031014 0.017583 -0.0005796 0.0024086 0.0034015 0.0039089 0.0023628 3.6383e-05 -0.00090502 -0.016104 0.0016169 0 -0.017066 0 0.00011432 -0.0012225 0.00032728 0.0006536 -0.48588 -0.0051934 0.013006 0.019487 0.014512 0.017274 0.011598 0.0046187 0.0020876 0.0073015 -0.038963 -0.0087336 0.0019399 0.015574 -0.03264 -0.053082 -0.029009 -0.05398 -0.054191 -0.089119 -0.079459 -0.048625 -0.02925
2.0313 0.0046058 0.008747 0.0075437 0.01265 0 0.017661 0.012056 0.0098357 0.01172 0.0097206 0.00069017 0.056453 -0.0044296 0.0030381 0.0014022 0.0034967 -0.0033524 -0.0005586 0.0039714 -0.016288 0.0047025 0 -0.014544 0 0.00027584 -0.0015087 -0.00015645 0.0004581 -0.37932 -0.004247 0.0095964 0.015379 0.011748 0.012502 0.010856 0.011815 -0.00010221 0.0068168 -0.041089 -0.012867 0.0036898 0.018348 -0.021217 -0.043052 -0.021808 -0.055779 -0.041061 -0.080187 -0.06977 -0.044625 -0.026389
2.0352 0.0017353 0.0012213 0.0025692 0.007348 0 0.0095249 0.0057964 0.0032914 0.0089938 0.0081915 0.0012314 0.089511 -0.0054848 0.0029589 0.0013252 0.003254 -0.0070762 -0.003404 0.0076044 -0.014201 0.0047205 0 -0.011689 0 0.00067532 -0.0015113 -0.00058476 2.8709e-05 -0.22375 -0.00085838 0.0032882 0.0043268 0.0077023 0.0052447 0.0075464 0.018248 0.0012497 0.0085115 -0.041752 -0.013895 0.0052518 0.020062 -0.0098343 -0.03212 -0.017033 -0.056095 -0.026902 -0.06586 -0.055471 -0.038885 -0.021908
2.0391 -0.0006822 -0.0052468 -0.0043266 -0.00074092 0 -0.002221 -0.0016458 -0.0024318 0.0050613 0.0041724 0.0044892 0.13739 -0.0044273 0.0008057 0.0027525 0.0023597 -0.0064739 -0.0066432 0.0062337 -0.011045 0.0016308 0 -0.0082826 0 0.0011706 -0.0010422 -0.00072375 -0.00027141 -0.048401 0.003974 -0.0057791 -0.0073938 0.0020596 -0.0021345 0.0013164 0.018698 0.0033479 0.01302 -0.042415 -0.014923 0.0068139 0.021776 0.001548 -0.021189 -0.012258 -0.056411 -0.012744 -0.051532 -0.041172 -0.033146 -0.015
2.043 -0.003174 -0.0084773 -0.010471 -0.0096627 0 -0.012677 -0.0086856 -0.0054922 0.0017029 -0.0022183 0.0080304 0.20943 -0.002929 -0.0026383 0.003448 0.00023659 -0.0023453 -0.0078971 0.00058136 -0.0086726 -0.0014683 0 -0.0037822 0 0.0015144 -0.00010081 -0.00047233 -0.00015201 0.10978 0.0082611 -0.015049 -0.01376 -0.0047517 -0.0081704 -0.0059213 0.012593 0.0035656 0.017857 -0.043223 -0.01309 0.0070731 0.019924 0.0097056 -0.012747 -0.011932 -0.054318 -0.00041309 -0.035248 -0.02338 -0.026536 -0.0067081
2.0469 -0.0060617 -0.0089867 -0.012837 -0.015563 0 -0.018016 -0.013473 -0.0072689 -0.00051428 -0.0081423 0.0073258 0.29309 -0.0019251 -0.0047212 0.0018247 -0.0024402 0.0024711 -0.0064445 -0.0048521 -0.0078057 -0.0019066 0 0.0033544 0 0.0015181 0.00094651 4.6508e-05 0.00034219 0.24027 0.0094703 -0.02056 -0.013806 -0.011506 -0.013266 -0.011829 0.0054336 0.00092896 0.017473 -0.044076 -0.010362 0.006925 0.016956 0.016855 -0.0050839 -0.012997 -0.051473 0.011346 -0.018351 -0.0044949 -0.019653 0.0023409
2.0508 -0.0089362 -0.0091955 -0.010788 -0.01555 0 -0.017286 -0.015242 -0.010458 -0.0026213 -0.010523 -0.0013234 0.36355 -0.0011206 -0.0034146 -0.0011338 -0.0041468 0.0055335 -0.003831 -0.0060339 -0.0072641 -0.00049 0 0.014297 0 0.0011933 0.0015351 0.00054104 0.00085389 0.36288 0.005893 -0.01967 -0.011128 -0.016738 -0.018127 -0.015684 0.0033654 -0.0042858 0.0073838 -0.045349 -0.0075371 0.0062971 0.012665 0.022549 0.0010922 -0.01543 -0.048454 0.021817 -0.0025626 0.0139 -0.013277 0.012979
2.0547 -0.010886 -0.0108 -0.0068582 -0.010695 0 -0.012458 -0.015201 -0.0157 -0.0061252 -0.0094176 -0.016784 0.40498 2.5794e-06 0.00045724 -0.0027124 -0.003854 0.0062574 -0.0024249 -0.0029363 -0.0049947 -0.00015139 0 0.02795 0 0.00073411 0.0013252 0.00074568 0.0010336 0.50038 -0.0019362 -0.013457 -0.0095384 -0.019558 -0.021824 -0.018542 0.0060898 -0.011515 -0.011057 -0.048288 -0.0043251 0.0037618 0.003112 0.022457 0.0013565 -0.023298 -0.044743 0.027174 0.0088259 0.030348 -0.0089192 0.025964
2.0586 -0.011369 -0.013124 -0.0046786 -0.0059532 0 -0.0073311 -0.015775 -0.020576 -0.011498 -0.0085506 -0.03227 0.42379 0.0011443 0.0036565 -0.0013042 -0.0018976 0.0054595 -0.0033638 0.0010697 5.8936e-05 -0.0016947 0 0.041002 0 0.00036226 0.0005008 0.00061924 0.0008508 0.65095 -0.011139 -0.0065261 -0.0099128 -0.02017 -0.022245 -0.02158 0.0060412 -0.019887 -0.030308 -0.051227 -0.0011132 0.0012265 -0.0064408 0.022365 0.0016208 -0.031165 -0.041033 0.03253 0.020214 0.046797 -0.0045609 0.040092
2.0625 -0.010811 -0.014096 -0.0058783 -0.0063538 0 -0.0057531 -0.018474 -0.022107 -0.017646 -0.011936 -0.039857 0.44212 0.0014503 0.0033695 0.0017663 0.00040044 0.0040315 -0.0057525 0.0030645 0.0069184 -0.0020229 0 0.050223 0 0.00018098 -0.0003421 0.00036375 0.00056149 0.78819 -0.018218 -0.0039296 -0.011074 -0.019707 -0.018791 -0.024603 -0.0043614 -0.027533 -0.041875 -0.055512 -0.00032421 -0.0025518 -0.019785 0.017445 -0.0037797 -0.042819 -0.039954 0.032355 0.023948 0.056162 -0.0044683 0.052712
2.0664 -0.010169 -0.012562 -0.0088097 -0.012507 0 -0.0094307 -0.022296 -0.019989 -0.022735 -0.019676 -0.037111 0.4787 0.00068508 -0.00027689 0.003455 0.0018161 0.0023224 -0.0076666 0.0034566 0.013202 0.0024061 0 0.054743 0 0.00014475 -0.0006404 0.00022264 0.00036137 0.88376 -0.021486 -0.0073596 -0.012523 -0.019388 -0.01408 -0.026338 -0.024369 -0.031908 -0.042707 -0.060553 -0.0008966 -0.0070287 -0.035261 0.0098112 -0.012363 -0.0566 -0.040353 0.029073 0.023381 0.061548 -0.0067727 0.062187
2.0703 -0.0098278 -0.0093205 -0.010209 -0.019582 0 -0.016238 -0.024332 -0.016909 -0.025517 -0.027216 -0.029586 0.53515 -0.00027438 -0.0043802 0.0020393 0.0019231 0.00058823 -0.0078737 0.004856 0.016819 0.010629 0 0.055977 0 0.00012929 -0.00027315 0.00024906 0.0001351 0.92384 -0.022231 -0.013647 -0.014894 -0.019482 -0.012035 -0.025963 -0.044194 -0.031697 -0.036926 -0.065594 -0.0019987 -0.011549 -0.050943 0.0017855 -0.021472 -0.07064 -0.041474 0.025172 0.021788 0.065633 -0.0097621 0.06906
2.0742 -0.0089666 -0.0058638 -0.0081009 -0.021003 0 -0.020657 -0.022189 -0.015501 -0.025889 -0.029065 -0.026211 0.59828 -0.00038553 -0.0057803 -0.0011714 0.00095242 -0.00048196 -0.0067092 0.008347 0.017353 0.016969 0 0.055466 0 2.6727e-05 0.00038996 0.00029605 -0.00036313 0.90243 -0.023468 -0.016916 -0.017452 -0.018841 -0.013781 -0.023946 -0.053046 -0.028482 -0.031587 -0.070628 -0.0092367 -0.016572 -0.069021 -0.010785 -0.036671 -0.087689 -0.050959 0.014108 0.0083147 0.054651 -0.020687 0.074154
2.0781 -0.0061659 -0.0024766 -0.0031557 -0.013797 0 -0.017087 -0.015937 -0.015197 -0.024297 -0.023473 -0.031363 0.65336 0.00024752 -0.0034887 -0.00321 -0.00072627 -0.00012441 -0.0054889 0.01147 0.016117 0.016735 0 0.05301 0 -0.00018221 0.00081649 0.00024686 -0.001076 0.80531 -0.027148 -0.012885 -0.016425 -0.015532 -0.015738 -0.021202 -0.048026 -0.025843 -0.03071 -0.075663 -0.016475 -0.021594 -0.0871 -0.023355 -0.051869 -0.10474 -0.060443 0.0030447 -0.0051583 0.043669 -0.031612 0.075831
2.082 -0.00066726 0.0020836 0.0025805 -0.00092508 0 -0.0042638 -0.0077141 -0.01249 -0.020727 -0.013545 -0.040832 0.69479 0.00034719 0.00093644 -0.0024474 -0.0028216 0.001564 -0.0051844 0.010417 0.014827 0.0118 0 0.046809 0 -0.00040009 0.00073043 0.00020529 -0.0015086 0.60997 -0.032079 -0.002029 -0.0076583 -0.0082451 -0.012509 -0.017654 -0.035227 -0.025988 -0.032885 -0.079119 -0.026876 -0.026022 -0.10421 -0.036406 -0.067962 -0.12168 -0.075634 -0.010109 -0.022494 0.024922 -0.046023 0.070124
2.0859 0.0070024 0.0090457 0.0080238 0.011363 0 0.012881 0.00048644 -0.0044902 -0.01444 -0.0038596 -0.045307 0.72666 -0.0010916 0.0048599 -0.00014667 -0.0049011 0.0033198 -0.0056182 0.0043103 0.013779 0.0092391 0 0.034989 0 -0.00046273 0.00028656 0.00037384 -0.0011726 0.30567 -0.034363 0.01088 0.008228 0.0025675 -0.0021104 -0.012054 -0.022613 -0.027029 -0.033601 -0.08111 -0.040214 -0.029898 -0.12042 -0.049902 -0.084884 -0.13851 -0.096119 -0.025201 -0.043413 -0.0010298 -0.06367 0.054219
2.0898 0.015638 0.018086 0.013968 0.018721 0 0.026253 0.0085191 0.0079213 -0.0047376 0.0038631 -0.037963 0.7568 -0.0034988 0.0062752 0.00089416 -0.0061743 0.0036597 -0.0058166 -0.0031015 0.010896 0.01354 0 0.016659 0 -0.00027902 -0.00011643 0.00071864 -0.00019964 -0.089984 -0.030085 0.020515 0.0242 0.01483 0.011776 -0.0033635 -0.012473 -0.023944 -0.029052 -0.083101 -0.053551 -0.033774 -0.13664 -0.063398 -0.10181 -0.15534 -0.1166 -0.040294 -0.064333 -0.026982 -0.081317 0.029467
2.0938 0.024434 0.027507 0.021785 0.02192 0 0.030806 0.017636 0.02075 0.0080899 0.011727 -0.019303 0.79205 -0.0051443 0.0046261 -0.00088003 -0.0057409 0.0022394 -0.0050948 -0.0065301 0.0026269 0.020441 0 -0.008265 0 3.1005e-05 -0.00019967 0.00084427 0.00060592 -0.54026 -0.0181 0.025071 0.032091 0.026199 0.023124 0.007882 -0.00081828 -0.012795 -0.017897 -0.080196 -0.068384 -0.035379 -0.14791 -0.074854 -0.11561 -0.16914 -0.14504 -0.054605 -0.083669 -0.059891 -0.10041 0.00020616
2.0977 0.033307 0.035775 0.031502 0.025541 0 0.028861 0.028624 0.030735 0.022693 0.022648 0.0044441 0.83728 -0.0049191 0.00082261 -0.0043312 -0.0032997 0.00010016 -0.0038842 -0.004311 -0.013519 0.019482 0 -0.039524 0 0.00016651 -2.4616e-05 0.00033876 0.00048085 -1.0172 -0.00065259 0.027403 0.030646 0.035451 0.029297 0.019908 0.016781 0.0057099 -0.00065472 -0.077075 -0.083282 -0.036883 -0.15897 -0.086221 -0.12927 -0.1828 -0.17383 -0.068881 -0.10294 -0.093107 -0.11956 -0.030589
2.1016 0.042213 0.042611 0.041399 0.03363 0 0.02843 0.040665 0.03833 0.037547 0.036831 0.026924 0.895 -0.0035219 -0.0031433 -0.0067263 0.00017319 -0.0017181 -0.0036591 -0.00059853 -0.036585 0.0033908 0 -0.076299 0 -0.00010074 0.00010867 -0.00070388 -0.00048328 -1.5171 0.01861 0.032332 0.027898 0.042747 0.033392 0.031433 0.039888 0.02683 0.021222 -0.072005 -0.096003 -0.037308 -0.16779 -0.096546 -0.14062 -0.19466 -0.2033 -0.081405 -0.11837 -0.12515 -0.1369 -0.063947
2.1055 0.050475 0.048616 0.049523 0.046171 0 0.036481 0.052038 0.046611 0.051795 0.051433 0.045936 0.96349 -0.0027045 -0.0050693 -0.0061245 0.0024107 -0.0039643 -0.0061257 -0.0023086 -0.06208 -0.024887 0 -0.11663 0 -0.00064963 -3.5027e-05 -0.0015936 -0.0013302 -2.045 0.037478 0.04237 0.034174 0.048806 0.040767 0.042848 0.063609 0.045973 0.045447 -0.063974 -0.10542 -0.036092 -0.17321 -0.10529 -0.14844 -0.20377 -0.23381 -0.091267 -0.128 -0.1554 -0.15149 -0.10264
2.1094 0.057122 0.054237 0.055458 0.059196 0 0.052795 0.06166 0.057342 0.06516 0.063454 0.063374 1.0367 -0.0033926 -0.0039657 -0.0028447 0.00079405 -0.0094496 -0.012352 -0.013547 -0.084743 -0.054438 0 -0.15755 0 -0.0010256 -0.0004265 -0.0016223 -0.0011617 -2.5856 0.056394 0.055475 0.051749 0.054151 0.053371 0.055479 0.083094 0.062281 0.06911 -0.055943 -0.11484 -0.034877 -0.17863 -0.11403 -0.15627 -0.21287 -0.26433 -0.10113 -0.13763 -0.18566 -0.16607 -0.14647
2.1133 0.061955 0.05946 0.060516 0.068114 0 0.069952 0.069668 0.06862 0.077207 0.072455 0.082035 1.1092 -0.0047499 -0.0011578 0.0010034 -0.0061499 -0.021119 -0.022366 -0.032509 -0.10214 -0.075314 0 -0.19602 0 -0.00082915 -0.00086902 -0.00079704 -9.9205e-05 -3.096 0.077023 0.066749 0.071649 0.059305 0.067741 0.06975 0.096588 0.078148 0.08994 -0.045665 -0.11411 -0.031652 -0.18102 -0.12191 -0.15967 -0.21826 -0.28946 -0.10643 -0.13656 -0.20653 -0.17326 -0.19049
2.1172 0.065976 0.064325 0.066241 0.071371 0 0.079693 0.076634 0.076902 0.087109 0.08022 0.10247 1.183 -0.0051668 0.00031284 0.0031525 -0.017683 -0.03931 -0.035216 -0.053254 -0.11584 -0.085251 0 -0.22975 0 -0.00014411 -0.0012686 7.1553e-05 0.00074598 -3.5302 0.09953 0.072629 0.081696 0.065397 0.078649 0.084332 0.10453 0.095426 0.1075 -0.034947 -0.11139 -0.028033 -0.18281 -0.12962 -0.16221 -0.22293 -0.31355 -0.11084 -0.13341 -0.22558 -0.17901 -0.22821
2.1211 0.070368 0.069137 0.072796 0.071561 0 0.080023 0.082574 0.081294 0.094407 0.088075 0.12198 1.2691 -0.0040068 -0.0018775 0.0025379 -0.031123 -0.060553 -0.049186 -0.070168 -0.12902 -0.088503 0 -0.25702 0 0.00046004 -0.0017583 0.00012123 0.00033769 -3.8705 0.12107 0.073967 0.078384 0.07383 0.08442 0.097181 0.10735 0.11244 0.12241 -0.024184 -0.10441 -0.023838 -0.18422 -0.13738 -0.16386 -0.22645 -0.33382 -0.11399 -0.12731 -0.24042 -0.18197 -0.25636
2.125 0.074942 0.073733 0.078736 0.073233 0 0.076577 0.086961 0.085065 0.099808 0.095098 0.13601 1.3782 -0.0021726 -0.0070463 -0.00038186 -0.043383 -0.079114 -0.062027 -0.080984 -0.1426 -0.089754 0 -0.27635 0 0.00044135 -0.0025079 -0.00068789 -0.0012424 -4.1273 0.13701 0.075245 0.070527 0.084634 0.088278 0.10714 0.10532 0.12492 0.13404 -0.013305 -0.086235 -0.01813 -0.18461 -0.14523 -0.16317 -0.227 -0.34407 -0.11382 -0.11347 -0.24421 -0.1776 -0.27593
2.1289 0.077803 0.076786 0.0821 0.079088 0 0.076881 0.089437 0.092092 0.10465 0.099155 0.14102 1.5091 -0.00098122 -0.011804 -0.0041542 -0.052591 -0.090324 -0.071387 -0.086444 -0.15393 -0.090293 0 -0.28714 0 -0.00015485 -0.0034172 -0.0015108 -0.0028509 -4.3078 0.1439 0.080469 0.07043 0.095028 0.094342 0.11424 0.1001 0.12986 0.13963 -0.0024257 -0.06806 -0.012421 -0.185 -0.15309 -0.16248 -0.22755 -0.35432 -0.11365 -0.099633 -0.248 -0.17323 -0.2891
2.1328 0.076919 0.076505 0.081673 0.08739 0 0.082804 0.090073 0.10165 0.10915 0.099234 0.13731 1.6471 -0.00073795 -0.013073 -0.0071624 -0.058487 -0.093285 -0.075601 -0.088186 -0.15954 -0.089513 0 -0.29059 0 -0.0006845 -0.0040699 -0.0014895 -0.0033904 -4.3866 0.14171 0.089143 0.081073 0.10024 0.10255 0.11837 0.094471 0.12829 0.13706 0.0079929 -0.040002 -0.0050024 -0.18412 -0.15954 -0.15998 -0.2244 -0.35082 -0.11065 -0.081325 -0.24026 -0.16214 -0.29585
2.1367 0.072123 0.072463 0.077473 0.092626 0 0.088395 0.088791 0.10746 0.11127 0.096187 0.12966 1.7762 -0.0006124 -0.010984 -0.0083487 -0.06149 -0.091109 -0.074557 -0.087538 -0.1591 -0.088117 0 -0.28931 0 -0.00051933 -0.0040817 -0.00066898 -0.0028322 -4.3159 0.1334 0.095823 0.092417 0.096727 0.10787 0.11819 0.089376 0.1242 0.12867 0.018228 -0.0079999 0.0030982 -0.18272 -0.16543 -0.15675 -0.21976 -0.34182 -0.10652 -0.061233 -0.22793 -0.14836 -0.29435
2.1406 0.06543 0.066447 0.070483 0.089281 0 0.085409 0.084956 0.10299 0.10803 0.091171 0.12392 1.896 0.00018665 -0.0085804 -0.0075883 -0.061779 -0.088661 -0.069991 -0.085894 -0.15637 -0.088182 0 -0.28455 0 0.00030363 -0.0035253 3.2027e-05 -0.0021271 -4.0678 0.12212 0.09396 0.09102 0.085255 0.10475 0.11189 0.082018 0.1207 0.12109 0.028634 0.025195 0.011713 -0.1804 -0.17005 -0.15273 -0.21384 -0.32938 -0.10154 -0.040617 -0.21306 -0.13325 -0.28375
2.1445 0.05907 0.06084 0.062097 0.076209 0 0.071482 0.078001 0.088134 0.09834 0.084023 0.12135 2.0251 0.0014152 -0.0084559 -0.0055641 -0.059587 -0.089375 -0.064779 -0.084965 -0.15549 -0.09019 0 -0.27362 0 0.0010822 -0.00296 -0.00020383 -0.002156 -3.6647 0.10872 0.08121 0.073602 0.070831 0.092339 0.099259 0.068592 0.11701 0.11918 0.039985 0.064943 0.023149 -0.17304 -0.16766 -0.14432 -0.20086 -0.29797 -0.091886 -0.017121 -0.18424 -0.11079 -0.26536
2.1484 0.053105 0.055782 0.05338 0.058194 0 0.053049 0.068424 0.070107 0.0846 0.073834 0.11577 2.1866 0.002119 -0.0098641 -0.0032391 -0.056244 -0.093126 -0.061481 -0.085506 -0.15631 -0.091521 0 -0.25082 0 0.0011416 -0.0029527 -0.0011968 -0.0028477 -3.1646 0.091611 0.061912 0.050829 0.059037 0.075431 0.082754 0.049829 0.10916 0.11959 0.051336 0.10469 0.034586 -0.16568 -0.16527 -0.13591 -0.18788 -0.26655 -0.082228 0.0063748 -0.15542 -0.088334 -0.2404
2.1523 0.045041 0.048203 0.04419 0.04283 0 0.039674 0.057535 0.056965 0.070775 0.060949 0.097895 2.3862 0.0018016 -0.0095655 -0.0013565 -0.054075 -0.096325 -0.060939 -0.085487 -0.15367 -0.088994 0 -0.21235 0 0.00052691 -0.0035245 -0.0019188 -0.0033487 -2.6113 0.06937 0.044284 0.037147 0.051696 0.060298 0.066163 0.032706 0.093452 0.11149 0.065257 0.14418 0.048519 -0.1511 -0.15319 -0.12132 -0.16754 -0.22144 -0.067068 0.032249 -0.11612 -0.06052 -0.20772
2.1563 0.032023 0.03434 0.032721 0.034419 0 0.034633 0.045706 0.049628 0.058519 0.047374 0.064965 2.6038 0.0010154 -0.0057275 -0.00035465 -0.054241 -0.094093 -0.0617 -0.080234 -0.14185 -0.082464 0 -0.16087 0 -3.1273e-05 -0.0040847 -0.0015387 -0.0029814 -2.0009 0.043617 0.033895 0.036449 0.045577 0.049402 0.051843 0.024649 0.069996 0.086048 0.080939 0.1835 0.064162 -0.13156 -0.13444 -0.10249 -0.14216 -0.16693 -0.048133 0.059754 -0.06963 -0.029032 -0.16514
2.1602 0.013613 0.013624 0.016452 0.029539 0 0.030645 0.031068 0.04068 0.045226 0.034284 0.026742 2.8084 0.0007383 -0.00066734 -0.00056145 -0.05429 -0.083261 -0.060504 -0.065466 -0.12002 -0.07468 0 -0.10469 0 0.00013408 -0.003952 -0.00026076 -0.0019359 -1.2955 0.019376 0.028336 0.037605 0.03516 0.039618 0.03903 0.025047 0.043204 0.046639 0.096832 0.22256 0.079934 -0.11149 -0.11502 -0.083188 -0.11632 -0.11176 -0.028788 0.087468 -0.022562 0.002762 -0.11357
2.1641 -0.0074205 -0.0099618 -0.0054872 0.018621 0 0.015492 0.010815 0.021586 0.026403 0.019344 -3.0176e-05 2.982 0.0013429 0.00085736 -0.0021198 -0.048581 -0.064304 -0.053633 -0.040962 -0.092913 -0.067137 0 -0.051161 0 0.00092605 -0.0029588 0.00091688 -0.0010099 -0.46879 0.0019397 0.01795 0.024337 0.01698 0.025076 0.024587 0.023412 0.019002 0.0089397 0.11899 0.25428 0.099509 -0.075687 -0.075139 -0.049642 -0.07647 -0.037062 0.002797 0.12141 0.041761 0.043693 -0.058309
2.168 -0.02698 -0.030661 -0.030265 -0.0064991 0 -0.016665 -0.015464 -0.0086231 0.00033934 -0.0021952 -0.0063083 3.1332 0.0023489 -0.0035158 -0.0044642 -0.032513 -0.040715 -0.038684 -0.011275 -0.065703 -0.057061 0 -0.00035489 0 0.0015603 -0.0015412 0.0012267 -0.0007552 0.46102 -0.0077011 -0.0067058 -0.00975 -0.0080159 0.0017855 0.0051935 0.0077831 0.00052891 -0.011361 0.14116 0.286 0.11909 -0.03988 -0.035259 -0.016097 -0.036623 0.037641 0.034382 0.15535 0.10608 0.084625 -0.0047446
2.1719 -0.042419 -0.04534 -0.05194 -0.044409 0 -0.058133 -0.043809 -0.041867 -0.029647 -0.032351 -0.0017393 3.2863 0.0031079 -0.010627 -0.0060123 -0.0073304 -0.016049 -0.01614 0.017642 -0.037957 -0.039846 0 0.054703 0 0.0013453 -0.00025423 0.00083905 -0.00095367 1.4396 -0.015123 -0.045664 -0.054603 -0.035486 -0.029528 -0.020881 -0.023832 -0.014772 -0.013247 0.16579 0.3124 0.13952 0.0025303 0.01303 0.023939 0.0086931 0.11806 0.071606 0.19246 0.17653 0.12901 0.047909
2.1758 -0.053879 -0.055345 -0.065126 -0.082403 0 -0.091517 -0.06797 -0.06818 -0.057807 -0.06611 -0.0099189 3.4578 0.0034917 -0.013784 -0.0049161 0.019385 0.0091226 0.010153 0.043004 -0.0031245 -0.014731 0 0.12094 0 0.0003671 0.0007502 0.00055324 -0.00089992 2.4092 -0.029868 -0.086329 -0.09088 -0.060609 -0.063819 -0.053134 -0.060418 -0.034384 -0.013845 0.1932 0.33285 0.16091 0.052338 0.070738 0.071245 0.060138 0.20487 0.11515 0.23312 0.25384 0.17727 0.1072
2.1797 -0.063455 -0.064376 -0.069155 -0.10405 0 -0.10213 -0.084202 -0.084176 -0.080831 -0.093341 -0.049492 3.6403 0.0038132 -0.0082706 -0.0006606 0.038957 0.037412 0.034385 0.066629 0.045219 0.012964 0 0.19781 0 -0.00060893 0.0017324 0.00089962 -0.00010231 3.3308 -0.05892 -0.11048 -0.104 -0.080485 -0.094345 -0.088658 -0.08702 -0.065984 -0.036296 0.2206 0.3533 0.1823 0.10215 0.12845 0.11855 0.11158 0.29169 0.15869 0.27377 0.33115 0.22553 0.18007
2.1836 -0.073428 -0.074991 -0.069158 -0.10141 0 -0.089339 -0.094249 -0.09453 -0.099973 -0.10664 -0.11676 3.8101 0.0042833 0.004691 0.0049997 0.048386 0.071114 0.051797 0.091726 0.10575 0.036224 0 0.27629 0 -0.00089603 0.0028994 0.0016599 0.0013212 4.1805 -0.10061 -0.10775 -0.093709 -0.094897 -0.11584 -0.12214 -0.097566 -0.11114 -0.091361 0.24816 0.36408 0.20201 0.15556 0.19084 0.17073 0.16553 0.377 0.20669 0.31595 0.40885 0.27438 0.26398
2.1875 -0.085176 -0.087327 -0.072841 -0.082647 0 -0.068048 -0.10345 -0.10583 -0.11835 -0.10829 -0.18571 3.9492 0.004845 0.019078 0.0091263 0.052346 0.10777 0.061542 0.1182 0.1676 0.052909 0 0.34477 0 -0.00051767 0.0040308 0.0022586 0.0028303 4.94 -0.14379 -0.085522 -0.073484 -0.10583 -0.12699 -0.14704 -0.09936 -0.16168 -0.16753 0.27573 0.37391 0.22155 0.20933 0.25369 0.22338 0.21973 0.46216 0.25513 0.35828 0.48659 0.32329 0.34558
2.1914 -0.099153 -0.10069 -0.085434 -0.068232 0 -0.059346 -0.11587 -0.12008 -0.13662 -0.10943 -0.22637 4.0607 0.0055841 0.029018 0.010165 0.058336 0.1394 0.067149 0.14133 0.21658 0.067221 0 0.39579 0 -9.9009e-05 0.0046466 0.002477 0.0039027 5.6011 -0.17398 -0.066274 -0.062287 -0.11635 -0.13132 -0.15889 -0.10563 -0.2023 -0.23691 0.30092 0.38139 0.23907 0.25928 0.31199 0.27303 0.27046 0.5407 0.30102 0.39772 0.55805 0.36873 0.40901
2.1953 -0.11511 -0.1153 -0.10673 -0.077522 0 -0.077267 -0.13132 -0.13467 -0.15201 -0.12126 -0.22615 4.1637 0.0070169 0.033018 0.0096396 0.069561 0.15731 0.0738 0.15551 0.24468 0.084459 0 0.42833 0 -0.00018252 0.0045352 0.0026431 0.0042931 6.1779 -0.18279 -0.072731 -0.074864 -0.12904 -0.13557 -0.15904 -0.12409 -0.21888 -0.27177 0.32168 0.38449 0.25283 0.30212 0.36183 0.31708 0.31473 0.60694 0.34215 0.43181 0.61785 0.40771 0.4464
2.1992 -0.13192 -0.13162 -0.13197 -0.11493 0 -0.12036 -0.14697 -0.14746 -0.16178 -0.14579 -0.19691 4.2715 0.0096534 0.034089 0.011048 0.082421 0.1594 0.084349 0.15982 0.25526 0.10513 0 0.4456 0 -0.0006918 0.0040345 0.0031293 0.0040361 6.6992 -0.17404 -0.11119 -0.11439 -0.14436 -0.14573 -0.15541 -0.152 -0.20781 -0.25987 0.34244 0.38759 0.2666 0.34496 0.41167 0.36113 0.359 0.67317 0.38328 0.4659 0.67766 0.44669 0.46118
2.2031 -0.14735 -0.14811 -0.15495 -0.16586 0 -0.17241 -0.16092 -0.15993 -0.16725 -0.17418 -0.16389 4.3761 0.013256 0.036412 0.016693 0.090814 0.15305 0.097355 0.15975 0.26001 0.1251 0 0.45262 0 -0.0010566 0.0037283 0.0038116 0.0033965 7.1728 -0.16164 -0.16581 -0.16922 -0.16009 -0.16265 -0.15774 -0.18054 -0.17938 -0.2103 0.35351 0.38907 0.27383 0.36855 0.43871 0.38746 0.38618 0.71213 0.40871 0.4854 0.70975 0.46948 0.46286
2.207 -0.15857 -0.16041 -0.17064 -0.20563 0 -0.21089 -0.17326 -0.17394 -0.17327 -0.19368 -0.14822 4.4531 0.01679 0.04187 0.025412 0.09258 0.15031 0.10878 0.16299 0.27041 0.1411 0 0.45573 0 -0.00081121 0.0038784 0.0041529 0.0028424 7.5532 -0.16031 -0.20873 -0.21571 -0.17279 -0.18076 -0.17014 -0.20163 -0.15243 -0.14893 0.36198 0.39012 0.27931 0.387 0.45965 0.40907 0.40879 0.7438 0.42995 0.501 0.73445 0.48794 0.45989
2.2109 -0.16352 -0.16407 -0.17626 -0.21511 0 -0.21837 -0.18345 -0.18645 -0.18326 -0.19681 -0.15659 4.4843 0.019333 0.049137 0.033482 0.091438 0.15851 0.11569 0.17286 0.2903 0.15451 0 0.46193 0 -3.5326e-05 0.0042153 0.0038131 0.0028892 7.7554 -0.17551 -0.21869 -0.22923 -0.1804 -0.19159 -0.18701 -0.21064 -0.14333 -0.10692 0.36737 0.39137 0.2829 0.39859 0.47263 0.4239 0.42516 0.76579 0.44508 0.51133 0.74948 0.50049 0.45746
2.2148 -0.16203 -0.1583 -0.17163 -0.19261 0 -0.1918 -0.18797 -0.18981 -0.19464 -0.18547 -0.18244 4.4758 0.02099 0.055354 0.037881 0.092702 0.17466 0.1184 0.18541 0.3146 0.16871 0 0.47513 0 0.00076405 0.0043073 0.0030735 0.0037472 7.7195 -0.20011 -0.19458 -0.19985 -0.18338 -0.1899 -0.19679 -0.2051 -0.1566 -0.10675 0.36234 0.39329 0.28007 0.38702 0.45869 0.41586 0.42045 0.75509 0.43955 0.50384 0.73184 0.49304 0.4595
2.2188 -0.15568 -0.14711 -0.15953 -0.15412 0 -0.14522 -0.1822 -0.1793 -0.19993 -0.16788 -0.21252 4.4545 0.022701 0.058491 0.038703 0.097647 0.18891 0.11928 0.19321 0.33404 0.18336 0 0.49155 0 0.0011441 0.0040726 0.002593 0.0050518 7.4709 -0.2199 -0.15475 -0.14283 -0.18305 -0.17768 -0.19109 -0.18464 -0.18329 -0.1503 0.35731 0.39521 0.27725 0.37545 0.44474 0.40782 0.41574 0.74438 0.43403 0.49635 0.71421 0.4856 0.4691
2.2227 -0.14655 -0.13614 -0.14507 -0.12249 0 -0.10345 -0.16567 -0.1599 -0.19276 -0.15249 -0.23266 4.4443 0.025064 0.058629 0.038437 0.10254 0.19393 0.11986 0.19242 0.34205 0.1934 0 0.49984 0 0.00108 0.0038472 0.0027766 0.0060494 7.1168 -0.22341 -0.12371 -0.092606 -0.17869 -0.16253 -0.17172 -0.15428 -0.20745 -0.21544 0.3456 0.39738 0.27038 0.34729 0.41223 0.38214 0.39484 0.70803 0.41241 0.47638 0.67348 0.46298 0.48461
2.2266 -0.13594 -0.12825 -0.13304 -0.11287 0 -0.088113 -0.14472 -0.14374 -0.17351 -0.1438 -0.23223 4.4443 0.027494 0.057644 0.039106 0.10312 0.19144 0.11963 0.18644 0.33846 0.19493 0 0.48865 0 0.00088621 0.0039401 0.0034348 0.0062041 6.7691 -0.20875 -0.11636 -0.08048 -0.16734 -0.15162 -0.14927 -0.12593 -0.21596 -0.26582 0.33056 0.39967 0.26149 0.31086 0.37047 0.34768 0.36587 0.65892 0.38279 0.4502 0.62126 0.43281 0.4963
2.2305 -0.12425 -0.12193 -0.1245 -0.12372 0 -0.10339 -0.12858 -0.13897 -0.14937 -0.1414 -0.20973 4.4284 0.028721 0.057802 0.040383 0.099404 0.18951 0.11769 0.1825 0.3281 0.19109 0 0.45611 0 0.00086484 0.0042126 0.0040371 0.0056798 6.4587 -0.18315 -0.12984 -0.11075 -0.14763 -0.14646 -0.13477 -0.11268 -0.20525 -0.27156 0.31509 0.40159 0.25227 0.27324 0.32752 0.31172 0.33542 0.60729 0.3518 0.42327 0.56748 0.40136 0.49001
2.2344 -0.11177 -0.11392 -0.11598 -0.13875 0 -0.13172 -0.12177 -0.14114 -0.12901 -0.14113 -0.1762 4.3672 0.028102 0.060177 0.040526 0.095651 0.1935 0.11507 0.18437 0.3156 0.19005 0 0.41203 0 0.0010541 0.0042021 0.0042123 0.0051784 6.1171 -0.15676 -0.14686 -0.15516 -0.12397 -0.14264 -0.13154 -0.11813 -0.18164 -0.2283 0.29603 0.40044 0.24038 0.22552 0.27467 0.26313 0.2925 0.53457 0.30938 0.38995 0.50069 0.35918 0.45708
2.2383 -0.099428 -0.10295 -0.1029 -0.13834 0 -0.14494 -0.12017 -0.13692 -0.11685 -0.13696 -0.15015 4.2524 0.026272 0.063823 0.038793 0.095585 0.19965 0.1143 0.18796 0.30082 0.19576 0 0.3693 0 0.0012723 0.0036835 0.0039694 0.0052486 5.642 -0.13624 -0.14726 -0.17286 -0.10573 -0.13436 -0.13395 -0.13085 -0.15581 -0.16003 0.27697 0.39929 0.22849 0.1778 0.22182 0.21454 0.24958 0.46185 0.26695 0.35663 0.43391 0.31701 0.40163
2.2422 -0.088573 -0.090731 -0.084886 -0.11319 0 -0.12486 -0.11511 -0.11734 -0.1111 -0.12397 -0.14309 4.1021 0.024475 0.066311 0.036495 0.098177 0.19776 0.11625 0.18431 0.27829 0.20149 0 0.33199 0 0.0013375 0.0030265 0.0035306 0.0057554 4.9847 -0.12184 -0.12085 -0.14173 -0.10003 -0.11932 -0.13276 -0.13167 -0.13543 -0.10182 0.25839 0.3933 0.21609 0.13228 0.17274 0.16666 0.20585 0.38692 0.22539 0.32601 0.37142 0.27534 0.3375
2.2461 -0.080045 -0.079686 -0.067299 -0.071479 0 -0.078087 -0.1014 -0.087142 -0.10586 -0.10168 -0.14666 3.9444 0.023436 0.065383 0.035535 0.098451 0.18024 0.11761 0.16716 0.24141 0.19417 0 0.29172 0 0.0012219 0.0028883 0.0030948 0.0060542 4.1829 -0.10869 -0.074706 -0.076182 -0.10394 -0.099707 -0.12135 -0.10948 -0.12022 -0.074606 0.24022 0.38329 0.20327 0.088569 0.12678 0.11936 0.16146 0.31013 0.18455 0.29762 0.3125 0.2341 0.27701
2.25 -0.073439 -0.070185 -0.056831 -0.034213 0 -0.032351 -0.081186 -0.060297 -0.094631 -0.075325 -0.13588 3.7947 0.023079 0.060514 0.036244 0.092335 0.14868 0.11266 0.13831 0.18834 0.16648 0 0.23636 0 0.001027 0.003509 0.0027928 0.0056709 3.3201 -0.09012 -0.030296 -0.016365 -0.10447 -0.079436 -0.097894 -0.071445 -0.10253 -0.071802 0.22204 0.37329 0.19045 0.04486 0.080829 0.072053 0.11707 0.23335 0.14371 0.26923 0.25358 0.19286 0.22225
2.2539 -0.067229 -0.060531 -0.054815 -0.021055 0 -0.015683 -0.060363 -0.046201 -0.073059 -0.052564 -0.090098 3.6482 0.023199 0.053085 0.037094 0.080519 0.11205 0.098432 0.10597 0.12513 0.12446 0 0.16302 0 0.00086097 0.0043474 0.0027329 0.0047589 2.4623 -0.061424 -0.010817 0.0025114 -0.088292 -0.060673 -0.063966 -0.037559 -0.073484 -0.068088 0.20592 0.35034 0.17675 0.01473 0.051881 0.037065 0.079835 0.16818 0.11444 0.25082 0.21516 0.16081 0.1671
2.2578 -0.05958 -0.049446 -0.055154 -0.035763 0 -0.034287 -0.042075 -0.04093 -0.040938 -0.03734 -0.014752 3.4902 0.023973 0.045117 0.036596 0.067615 0.079233 0.07827 0.078221 0.063742 0.082904 0 0.082715 0 0.0007549 0.0044874 0.002919 0.0038755 1.6366 -0.023164 -0.024999 -0.023675 -0.053551 -0.043019 -0.023543 -0.023434 -0.030863 -0.042132 0.18983 0.3272 0.16303 -0.015198 0.023186 0.0022603 0.042709 0.10318 0.085343 0.23255 0.17705 0.1289 0.10679
2.2617 -0.049234 -0.038013 -0.049618 -0.062003 0 -0.06715 -0.024964 -0.032648 -0.0035567 -0.026427 0.057689 3.3133 0.025495 0.037914 0.035141 0.057891 0.053602 0.059759 0.057672 0.016108 0.053035 0 0.012491 0 0.00068014 0.003458 0.0031036 0.0033748 0.86011 0.01719 -0.058463 -0.066491 -0.012957 -0.025308 0.016024 -0.026891 0.016932 0.0062018 0.1735 0.29819 0.14824 -0.039135 0.0011309 -0.026228 0.0093202 0.045684 0.061721 0.21644 0.14639 0.10085 0.04451
2.2656 -0.036022 -0.028663 -0.035634 -0.073833 0 -0.08211 -0.0076399 -0.014919 0.029012 -0.012872 0.091856 3.1233 0.027012 0.031936 0.034546 0.051996 0.034121 0.048482 0.04183 -0.011602 0.034993 0 -0.037084 0 0.00061905 0.0016783 0.002881 0.0030991 0.17151 0.047543 -0.080985 -0.087572 0.015472 -0.007597 0.044067 -0.030531 0.054823 0.057618 0.15686 0.26122 0.13201 -0.054951 -0.011924 -0.046154 -0.019003 -0.0016352 0.045516 0.20323 0.12584 0.078038 -0.011365
2.2695 -0.020889 -0.022208 -0.018677 -0.054378 0 -0.060614 0.0067303 0.0066069 0.046324 0.0062427 0.078792 2.9319 0.027184 0.027659 0.035772 0.047513 0.019833 0.043552 0.027593 -0.021137 0.021693 0 -0.067519 0 0.00060533 0.00010322 0.0020899 0.0026627 -0.37971 0.058028 -0.067304 -0.066512 0.022311 0.0086066 0.051279 -0.017834 0.071047 0.090417 0.14021 0.22425 0.11577 -0.070767 -0.024978 -0.066081 -0.047327 -0.048954 0.029311 0.19002 0.10528 0.055227 -0.055177
2.2734 -0.00544 -0.016145 -0.0064818 -0.0090024 0 -0.011569 0.012325 0.021041 0.044266 0.02548 0.043678 2.7455 0.025475 0.025926 0.037463 0.042085 0.011682 0.039413 0.014702 -0.02001 0.0083416 0 -0.087187 0 0.00068611 -0.00057371 0.0011248 0.0019444 -0.77686 0.048782 -0.017088 -0.013417 0.013143 0.021543 0.037319 0.011963 0.065904 0.096812 0.11971 0.17882 0.095952 -0.080929 -0.03404 -0.078258 -0.072124 -0.085032 0.017849 0.17073 0.085628 0.033711 -0.087671
2.2773 0.0089915 -0.0062131 -0.00077732 0.037758 0 0.036109 0.0079953 0.024524 0.029092 0.035504 0.024058 2.562 0.023104 0.026986 0.037108 0.035736 0.0099525 0.032085 0.0050061 -0.016945 -0.0032428 0 -0.10205 0 0.00083332 -0.00041104 0.00069113 0.0012184 -1.0613 0.031965 0.042525 0.040778 0.0025222 0.03024 0.014304 0.043418 0.051806 0.085359 0.098596 0.13206 0.075571 -0.0902 -0.042473 -0.089214 -0.096364 -0.11934 0.0071337 0.15048 0.066121 0.012401 -0.11174
2.2813 0.022403 0.010244 0.0050346 0.060217 0 0.05569 0.0018245 0.024197 0.014483 0.0328 0.037678 2.3764 0.022113 0.029376 0.033703 0.030468 0.011602 0.023387 -0.0006552 -0.017529 -0.0091192 0 -0.11164 0 0.00089618 -6.4536e-06 0.0011165 0.00082799 -1.308 0.024203 0.076189 0.066939 0.0020199 0.034721 0.00064955 0.058731 0.043687 0.069973 0.075616 0.084735 0.054025 -0.10038 -0.053279 -0.10018 -0.12125 -0.15267 -0.0050474 0.12485 0.041395 -0.011146 -0.12615
2.2852 0.036501 0.032284 0.019804 0.051252 0 0.042475 0.0065826 0.029963 0.012731 0.025092 0.068422 2.1889 0.023262 0.030506 0.029017 0.028114 0.011964 0.018682 -0.003821 -0.021989 -0.0096535 0 -0.11278 0 0.00068248 0.00012428 0.0019247 0.00083625 -1.5757 0.033763 0.067808 0.057169 0.013474 0.036131 0.0082088 0.053285 0.047078 0.057125 0.04834 0.036129 0.029796 -0.11267 -0.069541 -0.11116 -0.14761 -0.18377 -0.020601 0.086826 0.0046608 -0.039834 -0.12556
2.2891 0.053654 0.056403 0.046259 0.028392 0 0.017222 0.029122 0.043934 0.026682 0.026285 0.081854 2.0049 0.025094 0.028962 0.026008 0.028607 0.0094175 0.020403 -0.0065577 -0.026113 -0.0095389 0 -0.10549 0 0.00015054 -5.0097e-05 0.0022278 0.0010466 -1.886 0.053027 0.034229 0.029417 0.032013 0.037293 0.033116 0.039533 0.053882 0.042393 0.021065 -0.012478 0.0055679 -0.12495 -0.085803 -0.12215 -0.17398 -0.21488 -0.036155 0.048801 -0.032073 -0.068522 -0.10775
2.293 0.074695 0.079138 0.078514 0.021151 0 0.011615 0.063669 0.059521 0.048864 0.044923 0.055612 1.8311 0.025524 0.026133 0.025988 0.029806 0.0070392 0.024091 -0.0091234 -0.025276 -0.011759 0 -0.095086 0 -0.00044908 -0.00021625 0.0016251 0.0012847 -2.2459 0.064134 0.013228 0.015555 0.053266 0.042673 0.058976 0.036547 0.049985 0.017933 -0.0087444 -0.055477 -0.019185 -0.14306 -0.11175 -0.13724 -0.20342 -0.24856 -0.059593 -0.0029889 -0.086501 -0.10481 -0.080634
2.2969 0.09711 0.098507 0.10723 0.048932 0 0.046062 0.095702 0.070466 0.068163 0.076687 -0.001223 1.6704 0.02436 0.02481 0.027449 0.028456 0.0080467 0.021208 -0.010544 -0.019774 -0.013781 0 -0.089948 0 -0.0006696 -0.00016374 0.00066483 0.0015203 -2.6762 0.054727 0.034529 0.040183 0.076128 0.056279 0.070548 0.054489 0.028932 -0.016574 -0.039433 -0.096528 -0.044121 -0.1632 -0.14106 -0.15375 -0.23393 -0.28315 -0.085768 -0.05956 -0.14707 -0.14373 -0.061401
2.3008 0.11532 0.11323 0.12641 0.106 0 0.11416 0.11295 0.078456 0.078162 0.10773 -0.053579 1.5228 0.023806 0.025581 0.027638 0.021481 0.0094551 0.006193 -0.011786 -0.017774 -0.011636 0 -0.098808 0 -0.00020679 -5.8344e-05 0.00031091 0.001673 -3.1998 0.030933 0.096522 0.10245 0.099035 0.078099 0.066473 0.086697 0.00053164 -0.048472 -0.06954 -0.13482 -0.068236 -0.18414 -0.1716 -0.1709 -0.26424 -0.3179 -0.11321 -0.11721 -0.20974 -0.18323 -0.067999
2.3047 0.12339 0.12129 0.13503 0.16437 0 0.18365 0.11358 0.090068 0.080666 0.12538 -0.063441 1.3876 0.025985 0.024761 0.025127 0.0071998 0.0016976 -0.018931 -0.017532 -0.032429 -0.0074463 0 -0.12957 0 0.00077962 -0.00030333 0.00092584 0.0014218 -3.7964 0.015694 0.16652 0.17266 0.11605 0.10226 0.060173 0.11509 -0.01301 -0.056146 -0.097024 -0.16063 -0.088646 -0.20872 -0.20768 -0.19091 -0.29365 -0.3534 -0.14638 -0.17971 -0.28186 -0.2253 -0.11008
2.3086 0.11853 0.12018 0.13342 0.19196 0 0.21426 0.10522 0.10694 0.082878 0.12651 -0.012469 1.265 0.030031 0.016672 0.020765 -0.013792 -0.023667 -0.046481 -0.033499 -0.073567 -0.010747 0 -0.18761 0 0.0016901 -0.0011713 0.0018599 0.00038757 -4.3816 0.032419 0.20346 0.20843 0.11942 0.11983 0.068477 0.12397 0.008896 -0.020204 -0.12451 -0.18645 -0.10906 -0.2333 -0.24376 -0.21091 -0.32306 -0.3889 -0.17954 -0.24221 -0.35397 -0.26738 -0.18555
2.3125 0.10294 0.10905 0.12044 0.17302 0 0.18294 0.097512 0.12164 0.091784 0.11731 0.088636 1.1553 0.032183 -0.0012615 0.016302 -0.038503 -0.065139 -0.069204 -0.061141 -0.13945 -0.030384 0 -0.27119 0 0.0019119 -0.0025661 0.0021135 -0.001425 -4.8514 0.086571 0.18544 0.18246 0.10732 0.12509 0.098005 0.11137 0.070934 0.064057 -0.14543 -0.20069 -0.12345 -0.25439 -0.27464 -0.2277 -0.345 -0.41754 -0.20942 -0.29498 -0.41628 -0.30218 -0.28252
2.3164 0.082856 0.090903 0.096008 0.11742 0 0.1012 0.095836 0.1252 0.11004 0.10682 0.20552 1.0587 0.029265 -0.025434 0.012465 -0.062534 -0.1106 -0.084671 -0.095 -0.21548 -0.064867 0 -0.36674 0 0.0013104 -0.0040969 0.0013659 -0.0034467 -5.1606 0.1598 0.1227 0.10411 0.08845 0.12029 0.14039 0.089923 0.15694 0.17944 -0.16234 -0.20785 -0.13417 -0.27336 -0.30235 -0.24252 -0.36238 -0.44198 -0.23729 -0.3418 -0.4726 -0.33254 -0.38263
2.3203 0.065513 0.072326 0.066232 0.054229 0 0.012097 0.10048 0.11802 0.13475 0.10126 0.29531 0.97668 0.02208 -0.04821 0.0085563 -0.081741 -0.1462 -0.094595 -0.1258 -0.28181 -0.10179 0 -0.45015 0 0.00033601 -0.0053535 0.00024843 -0.0049365 -5.3521 0.22102 0.049566 0.017385 0.077033 0.11392 0.17879 0.077458 0.23708 0.28982 -0.17836 -0.21398 -0.14414 -0.29132 -0.32861 -0.25641 -0.37839 -0.46486 -0.26397 -0.38646 -0.52623 -0.36128 -0.46403
2.3242 0.056103 0.060352 0.043813 0.014828 0 -0.034086 0.10904 0.11087 0.15837 0.10299 0.32548 0.91237 0.015003 -0.063421 0.0037811 -0.093608 -0.16631 -0.10116 -0.14669 -0.32419 -0.12771 0 -0.49674 0 -0.00036636 -0.0061337 -0.00041727 -0.005609 -5.4968 0.24545 0.0032832 -0.02595 0.081618 0.11352 0.19893 0.084812 0.28222 0.35435 -0.18041 -0.20414 -0.14249 -0.29366 -0.33201 -0.25588 -0.3727 -0.46308 -0.27181 -0.39724 -0.5378 -0.36464 -0.50629
2.3281 0.056177 0.05859 0.04062 0.016226 0 -0.011292 0.11789 0.11358 0.1712 0.11162 0.28966 0.86737 0.011948 -0.070074 -0.0013607 -0.097803 -0.17491 -0.1048 -0.15672 -0.3395 -0.13872 0 -0.49426 0 -0.00048062 -0.0064708 -0.00053111 -0.0058367 -5.5972 0.22796 0.003991 -0.00089582 0.097922 0.11918 0.19578 0.10937 0.27736 0.34729 -0.18246 -0.1943 -0.14084 -0.296 -0.33542 -0.25534 -0.36702 -0.4613 -0.27966 -0.40802 -0.54937 -0.368 -0.49837
2.332 0.063596 0.065283 0.057922 0.053146 0 0.06485 0.12222 0.12348 0.16581 0.12402 0.2118 0.83707 0.012846 -0.071175 -0.0051945 -0.096119 -0.17799 -0.10523 -0.15882 -0.33253 -0.14124 0 -0.44889 0 -0.00018647 -0.0064967 -0.00072641 -0.0061907 -5.5547 0.18272 0.046014 0.073868 0.1126 0.12372 0.17319 0.13771 0.22773 0.27294 -0.17764 -0.17881 -0.13364 -0.28725 -0.3228 -0.2445 -0.34752 -0.44185 -0.27306 -0.3966 -0.53127 -0.35432 -0.44543
2.3359 0.073394 0.074453 0.083557 0.10213 0 0.1465 0.11732 0.12705 0.14203 0.13323 0.13284 0.81093 0.014269 -0.069717 -0.0063071 -0.092049 -0.17584 -0.1035 -0.15487 -0.30877 -0.14321 0 -0.37939 0 0.0001443 -0.0062889 -0.0014781 -0.006808 -5.2413 0.13223 0.10288 0.14917 0.11436 0.11947 0.1396 0.15413 0.15532 0.16517 -0.16591 -0.15765 -0.12086 -0.2674 -0.29411 -0.22331 -0.31417 -0.40465 -0.25196 -0.36289 -0.48338 -0.32354 -0.36785
2.3398 0.079169 0.079012 0.099526 0.13471 0 0.18411 0.10188 0.11363 0.10871 0.13007 0.085705 0.7797 0.013385 -0.066397 -0.0047748 -0.08952 -0.16391 -0.1017 -0.14361 -0.27108 -0.14549 0 -0.30437 0 0.0003526 -0.0058352 -0.0023701 -0.0072713 -4.6084 0.094394 0.14205 0.17843 0.10189 0.10491 0.10435 0.14871 0.088128 0.069858 -0.15419 -0.13648 -0.10808 -0.24754 -0.26542 -0.20213 -0.28081 -0.36745 -0.23086 -0.32919 -0.43549 -0.29276 -0.2905
2.3438 0.075038 0.073774 0.093867 0.13239 0 0.15658 0.079854 0.086309 0.078763 0.10859 0.075345 0.74417 0.010878 -0.060951 -0.0020447 -0.090437 -0.14042 -0.10016 -0.12309 -0.2224 -0.14236 0 -0.23305 0 0.00055864 -0.0051259 -0.0024349 -0.0071129 -3.7236 0.074981 0.14188 0.14603 0.081951 0.084984 0.075201 0.12087 0.046894 0.019971 -0.13506 -0.11149 -0.089312 -0.21 -0.21155 -0.16475 -0.22679 -0.30052 -0.18508 -0.26192 -0.34029 -0.23548 -0.22888
2.3477 0.057888 0.056973 0.066981 0.095398 0 0.080764 0.05732 0.057905 0.059712 0.071337 0.079532 0.71612 0.0097299 -0.054488 0.00023244 -0.092199 -0.11115 -0.095441 -0.09444 -0.1693 -0.12891 0 -0.16527 0 0.0008659 -0.0042641 -0.0012497 -0.0063534 -2.6998 0.067537 0.10225 0.072012 0.060705 0.065013 0.055742 0.078052 0.035798 0.018868 -0.11545 -0.086253 -0.070148 -0.1713 -0.15602 -0.12631 -0.17142 -0.23163 -0.13768 -0.19245 -0.24197 -0.17646 -0.18209
2.3516 0.028954 0.030234 0.028313 0.040177 0 -0.004004 0.036187 0.036397 0.047182 0.028524 0.069935 0.70886 0.011454 -0.049182 0.0012682 -0.087862 -0.08479 -0.081915 -0.062138 -0.11958 -0.10636 0 -0.097574 0 0.0011035 -0.0034528 0.00044337 -0.0054564 -1.5926 0.058989 0.042644 -0.0062665 0.037853 0.0448 0.042896 0.031777 0.041857 0.042377 -0.095763 -0.061828 -0.050945 -0.12966 -0.096664 -0.085592 -0.11332 -0.15731 -0.085727 -0.11811 -0.13617 -0.11334 -0.13697
2.3555 -0.0064299 -0.0022776 -0.01177 -0.012411 0 -0.062611 0.011541 0.016351 0.028135 -0.0092172 0.035222 0.72495 0.014162 -0.045299 0.0013719 -0.070376 -0.063425 -0.056291 -0.030395 -0.075204 -0.079504 0 -0.027863 0 0.00095463 -0.002824 0.0013592 -0.0047584 -0.3765 0.03774 -0.011748 -0.058945 0.0089286 0.019043 0.027487 -0.0073538 0.043589 0.057045 -0.075949 -0.038746 -0.031677 -0.083158 -0.030983 -0.041137 -0.050731 -0.074045 -0.026276 -0.035723 -0.018013 -0.043486 -0.078787
2.3594 -0.040961 -0.034968 -0.047057 -0.050051 0 -0.082906 -0.023053 -0.013797 -0.0076576 -0.038276 -0.013439 0.752 0.014659 -0.039397 0.0015371 -0.038535 -0.039242 -0.021134 0.00035401 -0.028681 -0.050455 0 0.044743 0 0.0003481 -0.0022582 0.00093596 -0.0040375 0.97674 0.00050392 -0.046733 -0.077672 -0.027521 -0.016468 -0.00025716 -0.03445 0.023952 0.041147 -0.056136 -0.015663 -0.012409 -0.036654 0.034699 0.0033182 0.011857 0.0092241 0.033175 0.046663 0.10014 0.026372 0.00026927
2.3633 -0.068135 -0.062116 -0.074629 -0.074012 0 -0.076348 -0.066567 -0.056718 -0.057545 -0.062581 -0.0573 0.77047 0.012142 -0.026765 0.0029023 0.00049497 -0.0023605 0.015898 0.032778 0.030813 -0.016754 0 0.12201 0 -0.00035164 -0.001412 -9.7284e-05 -0.0027297 2.403 -0.045982 -0.06637 -0.073503 -0.065885 -0.059349 -0.043188 -0.052852 -0.020397 -0.0056037 -0.040925 0.0027918 0.002657 0.0050639 0.091558 0.041103 0.06536 0.084125 0.08608 0.1173 0.20232 0.087341 0.099123
2.3672 -0.084096 -0.079332 -0.091858 -0.093143 0 -0.064568 -0.10733 -0.10047 -0.10661 -0.086978 -0.089293 0.766 0.0092795 -0.0063862 0.0062842 0.035224 0.047519 0.046615 0.068511 0.10562 0.023818 0 0.20596 0 -0.00061908 -1.3449e-05 -0.00047126 -0.00057618 3.7375 -0.090098 -0.084996 -0.065036 -0.096632 -0.10127 -0.093904 -0.071632 -0.079121 -0.068078 -0.026746 0.020209 0.016781 0.045709 0.14644 0.077392 0.11683 0.15715 0.13752 0.18529 0.30092 0.14631 0.21032
2.3711 -0.088072 -0.08488 -0.096204 -0.11254 0 -0.063494 -0.13041 -0.12877 -0.13885 -0.11048 -0.11915 0.73599 0.0094409 0.016692 0.01172 0.057754 0.09808 0.066983 0.10513 0.1839 0.067867 0 0.29507 0 -0.00024796 0.0018022 0.00034533 0.0019961 4.8041 -0.12423 -0.11085 -0.066171 -0.11319 -0.13368 -0.13914 -0.097989 -0.13662 -0.13018 -0.01444 0.036054 0.029002 0.0822 0.19433 0.10881 0.16174 0.22196 0.18249 0.24438 0.38647 0.19816 0.32271
2.375 -0.082054 -0.080261 -0.088107 -0.12694 0 -0.074772 -0.12953 -0.13612 -0.14907 -0.12644 -0.16123 0.68671 0.013171 0.03459 0.018168 0.068774 0.13406 0.078453 0.13754 0.24712 0.10734 0 0.38165 0 0.00046958 0.0034676 0.0016799 0.0041638 5.5139 -0.15033 -0.13581 -0.079165 -0.1159 -0.15258 -0.16855 -0.1296 -0.18214 -0.18546 -0.0075803 0.04733 0.035695 0.10662 0.22192 0.12609 0.18761 0.26291 0.20867 0.27758 0.43409 0.22931 0.42289
2.3789 -0.070379 -0.069726 -0.072883 -0.12473 0 -0.087607 -0.11251 -0.13122 -0.14519 -0.12932 -0.21846 0.62623 0.017729 0.042735 0.023772 0.075148 0.15048 0.085474 0.16201 0.28475 0.13614 0 0.45362 0 0.0010479 0.0043831 0.0024432 0.0053577 5.8847 -0.17663 -0.1409 -0.09467 -0.1102 -0.15823 -0.18053 -0.15432 -0.21408 -0.23638 -0.00072026 0.058606 0.042388 0.13104 0.24951 0.14336 0.21348 0.30385 0.23485 0.31078 0.48172 0.26045 0.49722
2.3828 -0.058887 -0.058795 -0.058534 -0.099341 0 -0.088446 -0.094942 -0.12594 -0.13984 -0.1211 -0.27714 0.56026 0.019993 0.04313 0.026821 0.082624 0.15616 0.091703 0.17842 0.3016 0.15501 0 0.49947 0 0.0012523 0.0044291 0.0022694 0.0056306 5.9821 -0.20762 -0.11353 -0.098686 -0.10202 -0.15191 -0.18055 -0.15959 -0.23618 -0.28461 0.0026964 0.066813 0.044735 0.14188 0.254 0.14523 0.21805 0.31548 0.23847 0.31562 0.48628 0.26826 0.53531
2.3867 -0.052924 -0.052285 -0.051102 -0.058329 0 -0.072586 -0.088369 -0.12294 -0.13978 -0.11066 -0.31512 0.49232 0.019377 0.041794 0.026817 0.090852 0.16391 0.097852 0.18831 0.3101 0.169 0 0.51212 0 0.0012098 0.0040932 0.001786 0.005455 5.8586 -0.23606 -0.061699 -0.083865 -0.094969 -0.13472 -0.17468 -0.14449 -0.24976 -0.32178 0.0046032 0.073673 0.045176 0.14675 0.24837 0.14035 0.21329 0.31426 0.2322 0.30802 0.47195 0.26585 0.53332
2.3906 -0.054565 -0.052491 -0.051849 -0.021883 0 -0.050201 -0.093569 -0.11606 -0.14228 -0.10674 -0.31405 0.42465 0.017741 0.04313 0.024796 0.095274 0.17713 0.10223 0.19155 0.31498 0.18064 0 0.48925 0 0.0011216 0.0040293 0.0017986 0.0052573 5.5465 -0.2454 -0.012541 -0.058127 -0.0906 -0.11009 -0.16484 -0.12267 -0.24919 -0.32942 0.0064288 0.080297 0.045274 0.14951 0.23904 0.13318 0.20517 0.30807 0.22227 0.29617 0.45092 0.25981 0.49435
2.3945 -0.061004 -0.05817 -0.058209 -0.011079 0 -0.040987 -0.10335 -0.10157 -0.13994 -0.11089 -0.26729 0.35687 0.016898 0.046649 0.022563 0.093191 0.18616 0.1028 0.18554 0.30642 0.18638 0 0.43224 0 0.00097171 0.0044264 0.0023515 0.0051679 5.0803 -0.22175 0.0045996 -0.041988 -0.089378 -0.085854 -0.14944 -0.11157 -0.225 -0.2896 0.0077311 0.0854 0.043163 0.13862 0.20582 0.11123 0.17548 0.26994 0.18881 0.25687 0.38675 0.23041 0.42613
2.3984 -0.066037 -0.064927 -0.066364 -0.033804 0 -0.058623 -0.10952 -0.085466 -0.12741 -0.11612 -0.18235 0.28441 0.016883 0.048574 0.021442 0.087115 0.17746 0.098645 0.1681 0.26946 0.18024 0 0.34654 0 0.00059327 0.0048076 0.0027018 0.0051146 4.4911 -0.16576 -0.021908 -0.052902 -0.090058 -0.071058 -0.12705 -0.1161 -0.17244 -0.19964 0.0090334 0.090504 0.041051 0.12773 0.17261 0.089292 0.1458 0.2318 0.15534 0.21756 0.32258 0.201 0.33854
2.4023 -0.064141 -0.067187 -0.072377 -0.078085 0 -0.095762 -0.10654 -0.076771 -0.10372 -0.11169 -0.080721 0.20019 0.016766 0.045984 0.021536 0.081817 0.14652 0.089954 0.14066 0.20084 0.16014 0 0.24318 0 -1.3026e-05 0.004494 0.0021879 0.0050023 3.7668 -0.094015 -0.077304 -0.087358 -0.088492 -0.068571 -0.098528 -0.12193 -0.098826 -0.080052 0.012144 0.096062 0.04001 0.11229 0.13126 0.063452 0.10942 0.1825 0.11467 0.17073 0.24579 0.16453 0.24267
2.4063 -0.054089 -0.061019 -0.071808 -0.11744 0 -0.12359 -0.090639 -0.074509 -0.070199 -0.089691 0.0067581 0.099461 0.016504 0.039286 0.02198 0.078595 0.10218 0.076957 0.10791 0.11637 0.12993 0 0.13778 0 -0.00054605 0.0033026 0.0010016 0.0047394 2.8398 -0.028705 -0.12844 -0.11751 -0.078594 -0.07072 -0.065792 -0.10625 -0.023184 0.031282 0.016598 0.10196 0.039764 0.09345 0.083878 0.034714 0.068079 0.12492 0.068648 0.11828 0.15962 0.1228 0.14994
2.4102 -0.038981 -0.046196 -0.06039 -0.12528 0 -0.11068 -0.059501 -0.064878 -0.028779 -0.04949 0.052906 -0.016733 0.017145 0.031355 0.021841 0.07331 0.059323 0.05946 0.074413 0.040841 0.09537 0 0.044899 0 -0.0006702 0.0017716 3.0737e-05 0.0041802 1.6543 0.016048 -0.14261 -0.10956 -0.056124 -0.06374 -0.030074 -0.057558 0.032935 0.097443 0.021112 0.10789 0.039586 0.074612 0.036504 0.0060257 0.026776 0.06737 0.022682 0.065923 0.073566 0.081111 0.069081
2.4141 -0.022737 -0.025996 -0.036933 -0.090047 0 -0.048986 -0.015821 -0.034459 0.016433 0.0013999 0.052155 -0.14265 0.019124 0.02506 0.020882 0.060464 0.0276 0.037734 0.041721 -0.010267 0.059352 0 -0.0291 0 -0.00038409 0.00065962 -2.1281e-05 0.0031889 0.26825 0.040693 -0.10565 -0.051804 -0.022465 -0.03848 0.0074091 0.012727 0.057883 0.10333 0.030257 0.11645 0.044535 0.055673 -0.0099086 -0.018844 -0.011257 0.012148 -0.018665 0.019943 -0.0038244 0.043077 0.0018901
2.418 -0.0065182 -0.0047502 -0.0058897 -0.022315 0 0.034959 0.029495 0.013817 0.057277 0.04963 0.029129 -0.27197 0.021073 0.021611 0.019653 0.038936 0.0062992 0.013988 0.0091271 -0.040324 0.022044 0 -0.088479 0 -2.9665e-05 0.00020497 0.00071788 0.0018235 -1.1188 0.055974 -0.02951 0.031687 0.015203 0.0019945 0.043351 0.077001 0.057215 0.065811 0.039402 0.12501 0.049485 0.036733 -0.056321 -0.043713 -0.049289 -0.043073 -0.060012 -0.026038 -0.081215 0.0050421 -0.057862
2.4219 0.01137 0.014963 0.024096 0.050647 0 0.095899 0.06128 0.060211 0.084052 0.081264 0.024633 -0.40008 0.021129 0.020342 0.018913 0.013307 -0.011789 -0.0074391 -0.02321 -0.064495 -0.014957 0 -0.14284 0 0.00010697 -9.5789e-05 0.0015059 0.00039738 -2.2677 0.072975 0.054402 0.095757 0.047859 0.044967 0.072434 0.11077 0.050301 0.025154 0.050324 0.13518 0.057255 0.020001 -0.097091 -0.06367 -0.080871 -0.089375 -0.093462 -0.063053 -0.14479 -0.026178 -0.11951
2.4258 0.032094 0.033148 0.045672 0.10032 0 0.1029 0.071033 0.085559 0.092272 0.088845 0.06426 -0.5228 0.019457 0.01911 0.018835 -0.010309 -0.032853 -0.022168 -0.052566 -0.094227 -0.046285 0 -0.19804 0 0.0001372 -0.00094287 0.0017415 -0.00073142 -3.0563 0.095517 0.11238 0.10761 0.069624 0.078217 0.090943 0.10838 0.057838 0.021112 0.063399 0.1473 0.068444 0.005945 -0.13102 -0.077671 -0.10463 -0.12487 -0.11734 -0.0892 -0.19163 -0.049138 -0.18716
2.4297 0.053224 0.050653 0.057683 0.11335 0 0.063227 0.065195 0.089004 0.087546 0.076793 0.13472 -0.63488 0.018751 0.014992 0.018636 -0.029104 -0.057721 -0.028925 -0.075332 -0.12824 -0.065963 0 -0.25099 0 0.00041243 -0.0024631 0.00143 -0.0014514 -3.5493 0.11915 0.12713 0.071836 0.080138 0.098133 0.10046 0.084004 0.088255 0.067921 0.076475 0.15942 0.079633 -0.0081113 -0.16495 -0.091672 -0.12839 -0.16036 -0.14121 -0.11535 -0.23846 -0.072097 -0.25474
2.4336 0.069623 0.066823 0.064795 0.098347 0 0.016963 0.061093 0.087307 0.082637 0.0604 0.19166 -0.73219 0.021579 0.0058732 0.01705 -0.044101 -0.082736 -0.030929 -0.090044 -0.15677 -0.072923 0 -0.29254 0 0.0010105 -0.0040051 0.00095768 -0.001935 -3.9139 0.13551 0.10683 0.026172 0.083385 0.10894 0.10699 0.05994 0.1322 0.14482 0.091223 0.17438 0.094996 -0.01654 -0.18323 -0.094611 -0.13616 -0.17194 -0.14594 -0.12055 -0.25227 -0.07829 -0.30903
2.4375 0.077864 0.079196 0.07226 0.078002 0 0.0062474 0.072292 0.096404 0.087937 0.057035 0.19635 -0.81626 0.027225 -0.0073616 0.013487 -0.056659 -0.10306 -0.033762 -0.098303 -0.17244 -0.072572 0 -0.31546 0 0.0014816 -0.0047259 0.00056572 -0.0023686 -4.2663 0.13829 0.078012 0.01192 0.084788 0.11562 0.11544 0.053184 0.16897 0.20953 0.10618 0.18969 0.11087 -0.024283 -0.19961 -0.096201 -0.14197 -0.1806 -0.14832 -0.1232 -0.26204 -0.082437 -0.3383
2.4414 0.079785 0.08586 0.081169 0.07202 0 0.044128 0.096599 0.11492 0.10349 0.074647 0.15024 -0.89513 0.031762 -0.020109 0.0089589 -0.065724 -0.11527 -0.041073 -0.10274 -0.17644 -0.07227 0 -0.32037 0 0.0012353 -0.00439 0.00015929 -0.0027068 -4.5946 0.12771 0.066242 0.043563 0.088686 0.1188 0.12492 0.06855 0.18049 0.22638 0.12101 0.2054 0.12709 -0.03028 -0.21059 -0.09475 -0.14301 -0.18175 -0.14522 -0.11983 -0.2622 -0.081514 -0.33971
2.4453 0.081263 0.088009 0.088784 0.083544 0 0.10731 0.11861 0.12702 0.1199 0.10624 0.095285 -0.97706 0.031704 -0.026701 0.0057355 -0.069202 -0.11851 -0.051792 -0.10465 -0.17552 -0.075343 0 -0.31471 0 0.00021385 -0.0035849 -0.00040295 -0.0027737 -4.8168 0.11143 0.078088 0.10115 0.096812 0.11653 0.13004 0.099008 0.16331 0.18985 0.13561 0.22192 0.144 -0.032741 -0.21064 -0.08714 -0.13441 -0.16768 -0.13103 -0.10427 -0.24288 -0.070319 -0.32038
2.4492 0.087016 0.089651 0.092905 0.099666 0 0.15626 0.12464 0.12092 0.12718 0.13516 0.077906 -1.0615 0.027512 -0.025163 0.0056085 -0.067479 -0.11494 -0.061433 -0.104 -0.17525 -0.079724 0 -0.30681 0 -0.00089913 -0.0031536 -0.00098274 -0.0026028 -4.8903 0.10078 0.098675 0.1485 0.10757 0.10932 0.12709 0.1299 0.13036 0.12685 0.15021 0.23843 0.16092 -0.035203 -0.2107 -0.07953 -0.1258 -0.15361 -0.11684 -0.08872 -0.22356 -0.059123 -0.29279
2.4531 0.096317 0.094072 0.094883 0.1051 0 0.16458 0.11532 0.10232 0.12326 0.14724 0.10847 -1.1361 0.023149 -0.019721 0.0081059 -0.064418 -0.10913 -0.066322 -0.10146 -0.17672 -0.082046 0 -0.30037 0 -0.0012492 -0.0034264 -0.0012381 -0.0025633 -4.8494 0.10326 0.10701 0.16003 0.11653 0.10155 0.11846 0.14534 0.10169 0.07663 0.16308 0.25313 0.17511 -0.034988 -0.20239 -0.069183 -0.1122 -0.13095 -0.097863 -0.0673 -0.19446 -0.042169 -0.26911
2.457 0.10377 0.10032 0.097819 0.096806 0 0.13469 0.10357 0.088606 0.11457 0.13994 0.15307 -1.1845 0.022131 -0.017821 0.010491 -0.064186 -0.10567 -0.066742 -0.099343 -0.17854 -0.08209 0 -0.29384 0 -0.0006227 -0.0040117 -0.0010095 -0.0030279 -4.7446 0.11597 0.095984 0.13549 0.11882 0.097474 0.11008 0.13648 0.091051 0.063667 0.17543 0.26728 0.18849 -0.033973 -0.19157 -0.058018 -0.0971 -0.10571 -0.077458 -0.044126 -0.16242 -0.023493 -0.25744
2.4609 0.10438 0.10344 0.10222 0.086336 0 0.091326 0.10059 0.090427 0.1089 0.12166 0.16476 -1.1995 0.024307 -0.023598 0.009993 -0.067376 -0.10617 -0.066122 -0.099972 -0.17962 -0.082686 0 -0.28384 0 0.00035006 -0.0043022 -0.00053471 -0.0039008 -4.574 0.12615 0.079125 0.095214 0.11271 0.096778 0.10484 0.10807 0.097745 0.083865 0.18698 0.28001 0.20028 -0.032517 -0.17989 -0.047231 -0.082371 -0.080847 -0.057962 -0.021675 -0.1312 -0.0050484 -0.26001
2.4648 0.09786 0.098874 0.10446 0.087905 0 0.061591 0.10447 0.10116 0.10798 0.10318 0.12538 -1.1894 0.026685 -0.033903 0.0064518 -0.070923 -0.10827 -0.067368 -0.10304 -0.17961 -0.085772 0 -0.26889 0 0.00083609 -0.0041288 -0.00022226 -0.0045772 -4.2983 0.12053 0.077294 0.063633 0.1015 0.095536 0.09931 0.077282 0.10917 0.11264 0.19546 0.28741 0.20609 -0.029388 -0.16492 -0.037876 -0.069045 -0.057376 -0.041911 -0.0019634 -0.10312 0.012517 -0.27218
2.4688 0.088303 0.086944 0.10022 0.10325 0 0.057754 0.10307 0.10492 0.10666 0.089637 0.060658 -1.172 0.027026 -0.041108 0.0027396 -0.071961 -0.10845 -0.070217 -0.10545 -0.17785 -0.089692 0 -0.25056 0 0.00062417 -0.0038883 -0.0002417 -0.0044841 -3.9205 0.097244 0.097382 0.054388 0.091347 0.091371 0.088156 0.062313 0.11132 0.12613 0.20393 0.29481 0.21189 -0.026259 -0.14996 -0.028521 -0.055718 -0.033905 -0.02586 0.017748 -0.075039 0.030083 -0.28308
2.4727 0.079973 0.073188 0.08921 0.11776 0 0.072929 0.087424 0.093604 0.098747 0.079538 0.016966 -1.1607 0.025991 -0.040351 0.0022163 -0.071205 -0.10605 -0.072102 -0.10428 -0.17379 -0.091004 0 -0.23171 0 0.00026574 -0.0040582 -0.00040014 -0.0036843 -3.5247 0.069661 0.12306 0.065019 0.086207 0.086339 0.071568 0.068372 0.099171 0.11747 0.20893 0.29554 0.21148 -0.022128 -0.13571 -0.022285 -0.046791 -0.017059 -0.016564 0.030488 -0.056073 0.042993 -0.27983
2.4766 0.073769 0.063902 0.075898 0.1122 0 0.089074 0.061701 0.074233 0.083333 0.069814 0.022405 -1.1538 0.0256 -0.034135 0.0054646 -0.071942 -0.1043 -0.071208 -0.099794 -0.16873 -0.088578 0 -0.21421 0 0.00039971 -0.0046499 -0.0004266 -0.0028785 -3.2134 0.056756 0.12733 0.081378 0.084286 0.083553 0.057102 0.083481 0.079336 0.096546 0.21204 0.29265 0.2077 -0.017452 -0.12185 -0.017743 -0.040253 -0.0038085 -0.010937 0.039443 -0.042056 0.053376 -0.25458
2.4805 0.067688 0.061099 0.065344 0.07991 0 0.090131 0.039897 0.059904 0.065921 0.060662 0.066012 -1.1375 0.026251 -0.029647 0.0095677 -0.075867 -0.10636 -0.068235 -0.095073 -0.16551 -0.085089 0 -0.19778 0 0.0010088 -0.0051793 -0.00030779 -0.0027414 -3.006 0.066933 0.096443 0.087596 0.079833 0.08156 0.052964 0.089388 0.063575 0.077028 0.21458 0.28879 0.20317 -0.012642 -0.10827 -0.013598 -0.034302 0.0084755 -0.0061545 0.047383 -0.02927 0.062999 -0.20997
2.4844 0.060094 0.061506 0.058671 0.034368 0 0.072298 0.033231 0.055735 0.053812 0.055271 0.10976 -1.0976 0.026141 -0.03148 0.010847 -0.080636 -0.11065 -0.065248 -0.0924 -0.16503 -0.084161 0 -0.18043 0 0.0014212 -0.0051556 -0.00027663 -0.0032545 -2.8165 0.089399 0.043706 0.076288 0.06898 0.074129 0.05919 0.07827 0.058818 0.064176 0.21128 0.2748 0.19078 -0.0064312 -0.097505 -0.013602 -0.03448 0.010662 -0.010212 0.044722 -0.029352 0.064685 -0.15848
2.4883 0.051861 0.060163 0.053094 0.00031392 0 0.046012 0.040914 0.055421 0.05041 0.055615 0.11929 -1.0328 0.023824 -0.037142 0.0084507 -0.082092 -0.11083 -0.063402 -0.090283 -0.16329 -0.086473 0 -0.16002 0 0.0010557 -0.0045535 -0.00048323 -0.0037365 -2.5447 0.10185 0.00050988 0.053502 0.053998 0.057183 0.066246 0.059269 0.061695 0.053674 0.20797 0.26082 0.17839 -0.00022058 -0.086741 -0.013605 -0.034657 0.012849 -0.014269 0.042062 -0.029433 0.066371 -0.11538
2.4922 0.045114 0.054761 0.046094 -0.0041598 0 0.028353 0.052241 0.050632 0.05307 0.059316 0.087159 -0.95641 0.020624 -0.03983 0.0051745 -0.078742 -0.10168 -0.062361 -0.084633 -0.15361 -0.089189 0 -0.13581 0 9.6782e-05 -0.0037903 -0.00076068 -0.003555 -2.183 0.088716 -0.0078236 0.034499 0.041474 0.035562 0.063201 0.048259 0.061758 0.03972 0.20136 0.24257 0.16351 0.0068708 -0.076692 -0.014366 -0.035921 0.012452 -0.019921 0.036315 -0.032092 0.065246 -0.090539
2.4961 0.040361 0.046564 0.038614 0.019831 0 0.030087 0.056255 0.040919 0.055402 0.060807 0.033569 -0.88689 0.019633 -0.035429 0.0046563 -0.073478 -0.085188 -0.061706 -0.073199 -0.13337 -0.089161 0 -0.10948 0 -0.00062922 -0.0032772 -0.00078197 -0.0027813 -1.8185 0.05424 0.019143 0.031794 0.03588 0.020898 0.047662 0.051104 0.050558 0.02261 0.19177 0.22047 0.14638 0.014754 -0.067286 -0.01581 -0.038162 0.0097311 -0.027006 0.027794 -0.037067 0.061594 -0.084389
2.5 0.035474 0.037714 0.033372 0.053651 0 0.046273 0.049079 0.032595 0.051533 0.055322 -0.010749 -0.83324 0.022152 -0.026525 0.0078076 -0.070612 -0.069989 -0.061961 -0.058665 -0.10827 -0.086111 0 -0.084722 0 -0.00045146 -0.0030462 -0.00043225 -0.0021127 -1.5256 0.018824 0.058277 0.043878 0.03494 0.020992 0.027633 0.057387 0.029051 0.0085904 0.18217 0.19837 0.12926 0.022637 -0.057881 -0.017253 -0.040402 0.0070101 -0.034091 0.019272 -0.042042 0.057942 -0.089869
2.5039 0.027686 0.028427 0.030294 0.074119 0 0.058526 0.033607 0.029154 0.039291 0.041765 -0.024221 -0.78755 0.025799 -0.019556 0.012118 -0.071471 -0.063729 -0.063358 -0.046932 -0.088443 -0.082295 0 -0.065209 0 0.00050998 -0.0028203 4.5718e-05 -0.0021591 -1.2704 0.0020922 0.0811 0.054644 0.031654 0.031149 0.013719 0.050868 0.0073601 0.0037211 0.16823 0.17426 0.11278 0.032056 -0.04585 -0.015937 -0.038276 0.0083836 -0.035496 0.014455 -0.038722 0.055433 -0.097097
2.5078 0.0163 0.017199 0.0248 0.067291 0 0.048842 0.014778 0.025855 0.020948 0.022438 -0.005056 -0.7307 0.026831 -0.018402 0.014394 -0.073165 -0.065457 -0.063762 -0.041901 -0.078859 -0.079321 0 -0.051881 0 0.0015037 -0.0023888 0.00031728 -0.0028406 -0.9382 0.0075795 0.072673 0.045815 0.021161 0.037227 0.0097612 0.025726 -0.0028815 0.0087615 0.15412 0.15008 0.096322 0.041528 -0.033725 -0.014524 -0.035995 0.0099022 -0.036698 0.0097687 -0.035107 0.052964 -0.097067
2.5117 0.0031414 0.0034148 0.011745 0.03445 0 0.01464 -0.0034456 0.01542 0.0017531 0.001036 0.029882 -0.64744 0.024331 -0.021043 0.013905 -0.071505 -0.065897 -0.058881 -0.041667 -0.073767 -0.075911 0 -0.041398 0 0.0018868 -0.0018391 0.00033157 -0.0034902 -0.45787 0.02167 0.037442 0.012842 0.0056146 0.028404 0.010898 -0.0078196 0.002513 0.019324 0.13942 0.12773 0.08204 0.051359 -0.019071 -0.010688 -0.029968 0.015776 -0.032986 0.010138 -0.023854 0.053493 -0.083369
2.5156 -0.0094438 -0.010954 -0.0086427 -0.010982 0 -0.027819 -0.017754 -0.0022362 -0.012903 -0.018639 0.054981 -0.53921 0.021439 -0.022307 0.012658 -0.064582 -0.055911 -0.045669 -0.039771 -0.06165 -0.069069 0 -0.027346 0 0.0016587 -0.0014044 0.0003622 -0.0035044 0.11296 0.026069 -0.0083955 -0.029723 -0.0078968 0.0070968 0.0096858 -0.033352 0.01686 0.029186 0.12384 0.10808 0.070955 0.061714 -0.00069877 -0.0032915 -0.018438 0.028049 -0.022051 0.017937 -0.0013788 0.058425 -0.053278
2.5195 -0.020493 -0.022646 -0.029365 -0.051343 0 -0.055375 -0.025129 -0.018594 -0.020521 -0.032829 0.049873 -0.42426 0.021951 -0.019325 0.012796 -0.053381 -0.035152 -0.025757 -0.03038 -0.036493 -0.057184 0 -0.0039216 0 0.0012919 -0.0011471 0.00064788 -0.0028512 0.63807 0.011895 -0.048267 -0.058879 -0.014275 -0.014058 0.0028013 -0.042675 0.026922 0.032449 0.10827 0.088419 0.059869 0.07207 0.017673 0.0041047 -0.0069083 0.040321 -0.011117 0.025735 0.021097 0.063358 -0.0090039
2.5234 -0.030123 -0.029948 -0.041963 -0.072761 0 -0.055654 -0.024985 -0.025876 -0.023097 -0.038503 0.011468 -0.32444 0.025899 -0.013927 0.01421 -0.03958 -0.012443 -0.0049407 -0.012778 -0.0040304 -0.041605 0 0.030272 0 0.0011353 -0.00087319 0.0010458 -0.0019717 1.0345 -0.015935 -0.071687 -0.06098 -0.015227 -0.024972 -0.0084307 -0.040603 0.021339 0.023744 0.093935 0.075944 0.05484 0.081674 0.041051 0.016367 0.012067 0.061039 0.0097546 0.045907 0.059518 0.076146 0.042144
2.5273 -0.037872 -0.033987 -0.043722 -0.070682 0 -0.035729 -0.021576 -0.02638 -0.025895 -0.03553 -0.043126 -0.24921 0.029147 -0.010022 0.014974 -0.02383 0.0025312 0.011386 0.0085121 0.023649 -0.025191 0 0.07106 0 0.0010741 -0.00038123 0.0011309 -0.0012782 1.3445 -0.04518 -0.075113 -0.041497 -0.017272 -0.027361 -0.022454 -0.037352 -0.0028161 -0.00061198 0.079836 0.064794 0.050928 0.09114 0.065353 0.029528 0.032416 0.083316 0.03246 0.068364 0.10088 0.090385 0.09017
2.5313 -0.042287 -0.03726 -0.039761 -0.051577 0 -0.015235 -0.022448 -0.030437 -0.033737 -0.028555 -0.08665 -0.19015 0.0277 -0.0092702 0.013861 -0.0066085 0.0081506 0.022441 0.027574 0.03976 -0.0097062 0 0.11113 0 0.00077378 0.00025794 0.00068245 -0.0008207 1.6748 -0.065851 -0.061397 -0.019241 -0.02522 -0.031269 -0.040065 -0.038477 -0.039045 -0.03897 0.06653 0.055852 0.048467 0.099499 0.089646 0.043077 0.053372 0.10583 0.056248 0.092896 0.14388 0.10587 0.12677
2.5352 -0.042718 -0.041293 -0.038057 -0.029743 0 -0.011047 -0.032728 -0.044656 -0.047384 -0.025656 -0.099779 -0.13 0.022115 -0.0097017 0.011888 0.0099258 0.011861 0.031591 0.0413 0.048748 0.0051642 0 0.14432 0 0.00017006 0.00074121 3.0794e-05 -0.00041296 2.0747 -0.075022 -0.039677 -0.011571 -0.037833 -0.043368 -0.061547 -0.042672 -0.075448 -0.081552 0.055228 0.052494 0.049671 0.10506 0.11392 0.057606 0.075866 0.12895 0.082771 0.12268 0.19103 0.12452 0.14899
2.5391 -0.041167 -0.045902 -0.042434 -0.019673 0 -0.026742 -0.050302 -0.063706 -0.063023 -0.033279 -0.084571 -0.057967 0.017159 -0.0082339 0.01115 0.022197 0.022611 0.0418 0.050605 0.060537 0.020462 0 0.16884 0 -0.00037219 0.00086719 -0.00016959 3.2984e-05 2.4879 -0.075567 -0.023161 -0.023634 -0.049775 -0.059942 -0.082445 -0.047238 -0.10069 -0.1135 0.043927 0.049137 0.050876 0.11062 0.13818 0.072134 0.098359 0.15207 0.10929 0.15246 0.23818 0.14317 0.15997
2.543 -0.041437 -0.050266 -0.05019 -0.027692 0 -0.053651 -0.067032 -0.075278 -0.075455 -0.051036 -0.062388 0.022255 0.016995 -0.0039445 0.012453 0.028104 0.04221 0.052027 0.058312 0.079434 0.036089 0 0.18724 0 -0.00040418 0.00077845 0.00041866 0.00039113 2.8196 -0.072749 -0.022698 -0.048509 -0.057302 -0.071665 -0.094674 -0.052702 -0.10896 -0.12385 0.033921 0.047762 0.05221 0.11073 0.15502 0.082417 0.11462 0.16565 0.12948 0.17668 0.27335 0.15727 0.16676
2.5469 -0.045706 -0.053911 -0.055893 -0.048426 0 -0.079225 -0.075322 -0.073101 -0.08226 -0.071211 -0.057344 0.097433 0.021064 0.00135 0.01458 0.029433 0.063724 0.058461 0.066056 0.099454 0.050373 0 0.20366 0 0.00013925 0.0008099 0.0013997 0.00052336 3.034 -0.072 -0.039443 -0.074356 -0.061532 -0.074104 -0.093623 -0.060973 -0.10226 -0.11375 0.024412 0.047148 0.053595 0.10874 0.169 0.091071 0.12849 0.17556 0.14724 0.19875 0.30393 0.16963 0.17685
2.5508 -0.051898 -0.056268 -0.056672 -0.069023 0 -0.093917 -0.073902 -0.063628 -0.085216 -0.084176 -0.078333 0.15658 0.024995 0.0053247 0.015946 0.030639 0.077878 0.059028 0.07293 0.11078 0.061212 0 0.22032 0 0.00083943 0.0010946 0.0019228 0.00049836 3.1707 -0.077553 -0.063262 -0.090594 -0.066093 -0.07198 -0.08401 -0.07064 -0.089352 -0.096274 0.014793 0.045928 0.05417 0.10509 0.17971 0.097682 0.13935 0.18141 0.16175 0.21701 0.32837 0.17908 0.19494
2.5547 -0.054913 -0.05582 -0.053587 -0.078162 0 -0.092768 -0.067594 -0.059023 -0.087796 -0.085435 -0.11371 0.19806 0.025343 0.0073951 0.016446 0.034689 0.081049 0.055992 0.076778 0.11023 0.067445 0 0.23574 0 0.0011462 0.0013869 0.0014453 0.00053101 3.2688 -0.090347 -0.079604 -0.090145 -0.072053 -0.072879 -0.07713 -0.076514 -0.081201 -0.087116 0.0046049 0.041572 0.050557 0.092848 0.17354 0.093714 0.13467 0.16624 0.1595 0.21552 0.32107 0.17354 0.22045
2.5586 -0.050909 -0.050703 -0.048605 -0.072915 0 -0.074842 -0.061926 -0.064185 -0.091211 -0.078086 -0.1416 0.22713 0.022918 0.0086956 0.01717 0.040216 0.077547 0.053765 0.076726 0.10468 0.069417 0 0.24518 0 0.00082321 0.0013462 0.00026375 0.00071339 3.2945 -0.10596 -0.079736 -0.070823 -0.075785 -0.078077 -0.080765 -0.074532 -0.084601 -0.093684 -0.0055834 0.037215 0.046944 0.080611 0.16736 0.089746 0.12999 0.15108 0.15725 0.21402 0.31378 0.168 0.24646
2.5625 -0.040536 -0.040699 -0.041534 -0.058512 0 -0.044291 -0.058154 -0.07185 -0.092707 -0.0685 -0.14594 0.2489 0.021295 0.010306 0.018384 0.043198 0.074763 0.05453 0.074546 0.10389 0.068719 0 0.2428 0 8.7505e-05 0.00099509 -0.00071033 0.0008762 3.1555 -0.11548 -0.065648 -0.038037 -0.072049 -0.081004 -0.091295 -0.065855 -0.097438 -0.1111 -0.017313 0.028222 0.03888 0.062418 0.14702 0.076806 0.11208 0.1195 0.14082 0.19383 0.27898 0.14835 0.26147
2.5664 -0.02801 -0.028294 -0.030713 -0.04234 0 -0.011581 -0.05299 -0.070467 -0.087496 -0.059549 -0.12559 0.26503 0.022542 0.011974 0.018521 0.041585 0.076181 0.056553 0.073353 0.1103 0.0675 0 0.22397 0 -0.00061723 0.00081044 -0.00073417 0.00076827 2.7845 -0.11044 -0.045995 -0.0054402 -0.059032 -0.074648 -0.096147 -0.054879 -0.10927 -0.12707 -0.030065 0.016151 0.027862 0.040273 0.11729 0.057911 0.085403 0.077038 0.11498 0.16123 0.22593 0.11933 0.25419
2.5703 -0.017145 -0.016977 -0.016353 -0.028089 0 0.0098074 -0.042243 -0.055624 -0.072333 -0.048188 -0.09123 0.27623 0.025061 0.01257 0.015809 0.03793 0.078479 0.056612 0.074367 0.11589 0.067327 0 0.18702 0 -0.0009587 0.0012596 0.00014742 0.00036046 2.197 -0.088772 -0.027866 0.01134 -0.040184 -0.059 -0.084648 -0.043774 -0.1077 -0.13003 -0.042894 0.003821 0.016629 0.017917 0.08689 0.038596 0.058092 0.033917 0.088489 0.12766 0.17159 0.089598 0.21916
2.5742 -0.0084618 -0.008134 -0.0020358 -0.014773 0 0.011923 -0.024415 -0.032889 -0.047694 -0.029885 -0.055763 0.28543 0.025748 0.011411 0.010868 0.036901 0.074705 0.053089 0.074495 0.10882 0.06772 0 0.13393 0 -0.00089073 0.0022149 0.0012015 -7.8482e-05 1.4672 -0.05664 -0.012404 0.0060592 -0.021184 -0.040056 -0.056989 -0.030696 -0.086428 -0.11411 -0.057533 -0.014686 0.00026354 -0.009462 0.040684 0.0092819 0.015782 -0.024806 0.046445 0.071141 0.08617 0.042704 0.15964
2.5781 3.7489e-06 6.9356e-05 0.0080036 -9.2795e-05 0 -0.00036019 -0.0016038 -0.010432 -0.01739 -0.0052285 -0.026618 0.29684 0.023708 0.0088904 0.0070565 0.039915 0.06025 0.045968 0.067321 0.083259 0.065412 0 0.069938 0 -0.00059897 0.0028928 0.0016852 -0.0002372 0.66412 -0.024252 0.0027717 -0.011308 -0.0053244 -0.022147 -0.023175 -0.013993 -0.049131 -0.079386 -0.072172 -0.033193 -0.016102 -0.036841 -0.0055227 -0.020032 -0.026528 -0.08353 0.0044011 0.014625 0.00075517 -0.0041902 0.085424
2.582 0.0095924 0.01021 0.013109 0.01613 0 -0.011165 0.021714 0.0089458 0.01323 0.01858 -0.0041584 0.31232 0.021224 0.0060217 0.0076275 0.042433 0.036604 0.034408 0.047595 0.043538 0.0557 0 0.0018474 0 -0.00032692 0.0024823 0.0014434 -8.2707e-05 -0.17537 0.0011224 0.01861 -0.020604 0.008217 -0.0031842 0.0061548 0.0034897 -0.006339 -0.030394 -0.085938 -0.051761 -0.032243 -0.062747 -0.051702 -0.049357 -0.069176 -0.13979 -0.037574 -0.043171 -0.084723 -0.051737 0.0076658
2.5859 0.019207 0.021978 0.017029 0.031583 0 -0.0051206 0.040385 0.027558 0.038985 0.033608 0.015795 0.3305 0.021041 0.0037313 0.012444 0.037139 0.01026 0.016108 0.015992 0.00016128 0.035832 0 -0.064279 0 -0.000213 0.00091015 0.00090814 9.2465e-05 -1.0153 0.019358 0.033003 -0.0073791 0.022042 0.021337 0.027719 0.016597 0.031898 0.02481 -0.098755 -0.070395 -0.048142 -0.087053 -0.09785 -0.078694 -0.11219 -0.19339 -0.079474 -0.10236 -0.17027 -0.099993 -0.065295
2.5898 0.026454 0.031432 0.023863 0.043413 0 0.020285 0.050337 0.04633 0.056281 0.038826 0.038844 0.35051 0.023235 0.0025667 0.017787 0.020405 -0.011982 -0.0095204 -0.020011 -0.03772 0.0079847 0 -0.12508 0 -0.00021496 -0.0010172 0.00059201 -5.859e-05 -1.789 0.036073 0.043322 0.024759 0.037027 0.050462 0.045536 0.02478 0.061613 0.076271 -0.11157 -0.089029 -0.064041 -0.11136 -0.144 -0.10803 -0.1552 -0.24699 -0.12137 -0.16154 -0.25581 -0.14825 -0.12874
2.5938 0.029948 0.034274 0.033076 0.049676 0 0.051993 0.050694 0.061347 0.064752 0.041408 0.069478 0.37548 0.025216 0.0025011 0.019615 -0.0039686 -0.027684 -0.037844 -0.050511 -0.0672 -0.021106 0 -0.18004 0 -0.00015945 -0.0022842 0.00061764 -0.00063269 -2.4202 0.05751 0.048835 0.056679 0.051116 0.075839 0.064655 0.034721 0.085055 0.1161 -0.11802 -0.10037 -0.073394 -0.12464 -0.17232 -0.12642 -0.18282 -0.27505 -0.14632 -0.19887 -0.30675 -0.17867 -0.18033
2.5977 0.029991 0.029859 0.038969 0.049168 0 0.070764 0.045212 0.068093 0.068336 0.049685 0.10846 0.41051 0.024657 0.0024023 0.016996 -0.027384 -0.040128 -0.060427 -0.069642 -0.091357 -0.044272 0 -0.22948 0 9.3488e-05 -0.002541 0.00070246 -0.0014365 -2.8725 0.085868 0.049702 0.069074 0.061029 0.088674 0.08583 0.053522 0.10652 0.14286 -0.1239 -0.11106 -0.082167 -0.13695 -0.19907 -0.14384 -0.20907 -0.30085 -0.16976 -0.23426 -0.35461 -0.20751 -0.21955
2.6016 0.027219 0.021696 0.035628 0.041179 0 0.064909 0.04082 0.067593 0.073744 0.064457 0.15059 0.45637 0.021932 -0.00023557 0.012326 -0.043131 -0.055342 -0.071559 -0.078805 -0.1154 -0.058615 0 -0.2716 0 0.00047781 -0.0023534 0.00051331 -0.0022127 -3.1614 0.11779 0.0446 0.056891 0.064582 0.087929 0.10553 0.078814 0.128 0.16173 -0.12602 -0.11704 -0.086992 -0.14306 -0.2143 -0.15425 -0.22512 -0.31212 -0.18251 -0.2545 -0.38012 -0.22414 -0.24804
2.6055 0.021399 0.013974 0.022731 0.026782 0 0.037727 0.042787 0.065809 0.085569 0.077543 0.18509 0.50648 0.019449 -0.0081228 0.0085534 -0.050997 -0.076671 -0.073515 -0.08392 -0.14192 -0.066671 0 -0.30085 0 0.00071315 -0.0025977 -2.3607e-05 -0.0028667 -3.3003 0.14579 0.031536 0.030848 0.061413 0.080263 0.11911 0.097603 0.14745 0.17845 -0.12141 -0.11456 -0.084732 -0.13803 -0.20887 -0.15211 -0.22284 -0.29733 -0.17609 -0.24755 -0.36551 -0.21888 -0.26865
2.6094 0.012168 0.0078943 0.0064922 0.010493 0 0.0041072 0.049857 0.066012 0.10095 0.079237 0.1999 0.55172 0.018932 -0.021598 0.0066592 -0.055707 -0.10059 -0.074114 -0.089185 -0.16745 -0.072897 0 -0.30895 0 0.00053079 -0.0035899 -0.00072931 -0.003462 -3.2423 0.16111 0.012321 0.0068063 0.052181 0.071683 0.12279 0.097212 0.15962 0.19191 -0.1168 -0.11208 -0.082471 -0.133 -0.20344 -0.14996 -0.22057 -0.28254 -0.16967 -0.2406 -0.3509 -0.21362 -0.28161
2.6133 0.00073813 0.0016295 -0.0052834 -0.00070297 0 -0.019633 0.0541 0.063307 0.10889 0.067119 0.1878 0.58881 0.019851 -0.036725 0.0058904 -0.060901 -0.11714 -0.077933 -0.092877 -0.18212 -0.078628 0 -0.28836 0 -3.3677e-05 -0.0047779 -0.0013807 -0.0040247 -2.8946 0.15681 -0.0048356 -0.0058511 0.037892 0.060682 0.11325 0.077728 0.15768 0.19255 -0.10427 -0.099801 -0.072295 -0.11525 -0.17315 -0.13291 -0.1957 -0.23896 -0.14077 -0.19981 -0.28835 -0.18112 -0.28058
2.6172 -0.0099708 -0.006465 -0.0094226 -0.0019515 0 -0.025021 0.046665 0.048969 0.096736 0.04715 0.15008 0.62264 0.020549 -0.046498 0.0057645 -0.064557 -0.11539 -0.079995 -0.088722 -0.1739 -0.080061 0 -0.23594 0 -0.00057994 -0.005246 -0.0018317 -0.0043987 -2.2029 0.13049 -0.0099808 -0.0073593 0.02021 0.041138 0.088098 0.052162 0.13555 0.16912 -0.08972 -0.085023 -0.060104 -0.094263 -0.13653 -0.11206 -0.16508 -0.18806 -0.10615 -0.1504 -0.2136 -0.14169 -0.25332
2.6211 -0.017534 -0.015358 -0.0092895 0.0045299 0 -0.014864 0.024955 0.020819 0.05986 0.026291 0.095065 0.65958 0.020389 -0.04516 0.00693 -0.060285 -0.090647 -0.069277 -0.071243 -0.13623 -0.071024 0 -0.15481 0 -0.00063596 -0.0045076 -0.0019509 -0.0043205 -1.2211 0.085678 -0.0010072 -0.0030224 0.0017971 0.011861 0.048671 0.033015 0.091294 0.11811 -0.07404 -0.068979 -0.046912 -0.071434 -0.096159 -0.089028 -0.13079 -0.13356 -0.068327 -0.095671 -0.13188 -0.097988 -0.18887
2.625 -0.022266 -0.02244 -0.011087 0.0092686 0 -0.00056973 -0.0050592 -0.012145 0.0068572 0.0050627 0.032922 0.69858 0.020323 -0.032442 0.0097989 -0.043347 -0.048275 -0.039486 -0.040175 -0.074063 -0.04803 0 -0.053679 0 -6.7871e-05 -0.0028415 -0.00156 -0.0036379 -0.088937 0.03064 0.011265 0.0015235 -0.01453 -0.018664 0.0025627 0.019092 0.030314 0.047362 -0.054701 -0.048844 -0.030489 -0.042655 -0.04366 -0.058934 -0.084642 -0.067422 -0.020154 -0.023735 -0.027663 -0.040475 -0.086562
2.6289 -0.026728 -0.026725 -0.018389 0.0017598 0 0.0043373 -0.033402 -0.037105 -0.045028 -0.021481 -0.028989 0.73011 0.021454 -0.013967 0.013015 -0.015755 -0.00083337 0.0034108 -0.00052207 -0.0026255 -0.013367 0 0.055632 0 0.00079168 -0.00094759 -0.0005583 -0.0024475 1.0599 -0.025251 0.0096822 0.00091866 -0.027518 -0.038937 -0.038869 -0.0028048 -0.034647 -0.028985 -0.035362 -0.028708 -0.014065 -0.013876 0.0088393 -0.02884 -0.03849 -0.0012866 0.028019 0.048202 0.076554 0.017038 0.040366
2.6328 -0.032708 -0.030195 -0.029735 -0.021189 0 -0.008337 -0.053237 -0.049622 -0.081243 -0.055388 -0.087279 0.74466 0.023585 0.0028746 0.01425 0.014308 0.039596 0.044707 0.040911 0.061634 0.02594 0 0.16128 0 0.0014435 0.00064631 0.00085381 -0.0010196 2.1612 -0.075522 -0.014839 -0.010342 -0.038347 -0.046146 -0.067853 -0.042288 -0.089121 -0.098818 -0.017924 -0.011395 0.00024647 0.012443 0.056779 -0.001652 0.0048701 0.056332 0.07127 0.11447 0.17012 0.069814 0.17002
2.6367 -0.038989 -0.035573 -0.040648 -0.051948 0 -0.036207 -0.064402 -0.057427 -0.099088 -0.089782 -0.14043 0.74186 0.02553 0.014173 0.012855 0.038247 0.068358 0.072359 0.07892 0.11129 0.061924 0 0.25395 0 0.0016627 0.001843 0.0021438 0.00040424 3.1943 -0.1182 -0.053846 -0.034678 -0.049532 -0.049999 -0.086177 -0.092143 -0.12541 -0.15625 -0.0013989 0.0045646 0.013544 0.03758 0.10253 0.024141 0.046889 0.10986 0.11216 0.17803 0.25856 0.12032 0.2819
2.6406 -0.042626 -0.043086 -0.047473 -0.076747 0 -0.066638 -0.071187 -0.071354 -0.10738 -0.11281 -0.18602 0.73098 0.026575 0.021447 0.011177 0.052757 0.089304 0.085292 0.11075 0.15054 0.089194 0 0.32813 0 0.0016422 0.0027693 0.0027478 0.001735 4.1095 -0.15404 -0.086391 -0.066111 -0.062767 -0.063576 -0.10327 -0.13189 -0.14721 -0.19973 0.014072 0.01923 0.025887 0.061244 0.14536 0.048193 0.086479 0.1595 0.15027 0.23757 0.34088 0.16753 0.36425
2.6445 -0.042518 -0.05 -0.049598 -0.085126 0 -0.083942 -0.077616 -0.093077 -0.11741 -0.11822 -0.21962 0.72298 0.027068 0.02889 0.012468 0.060596 0.10956 0.091195 0.13504 0.18781 0.10623 0 0.38168 0 0.0017108 0.0034649 0.0024841 0.002974 4.8037 -0.18319 -0.095093 -0.090195 -0.077674 -0.090029 -0.127 -0.1452 -0.16532 -0.22832 0.021412 0.023916 0.030867 0.073556 0.16564 0.058831 0.10734 0.17916 0.16697 0.26618 0.37599 0.18939 0.4144
2.6484 -0.041257 -0.053511 -0.049007 -0.076816 0 -0.079958 -0.084756 -0.11294 -0.13324 -0.11135 -0.23591 0.72299 0.027409 0.038812 0.017289 0.066415 0.13249 0.097233 0.15104 0.22521 0.11464 0 0.41383 0 0.0019481 0.003847 0.0016962 0.0040584 5.1797 -0.20319 -0.079391 -0.093171 -0.092285 -0.11878 -0.15537 -0.13384 -0.18713 -0.2409 0.028752 0.028603 0.035848 0.085868 0.18592 0.069469 0.12821 0.19882 0.18367 0.29479 0.4111 0.21125 0.43453
2.6523 -0.042865 -0.053712 -0.048515 -0.061153 0 -0.060574 -0.091253 -0.12002 -0.14901 -0.10377 -0.2313 0.72992 0.026967 0.049526 0.022461 0.072156 0.15457 0.10366 0.15895 0.25495 0.1176 0 0.42318 0 0.0021085 0.0039214 0.00097838 0.0048074 5.2219 -0.20984 -0.054854 -0.074183 -0.10416 -0.13506 -0.17676 -0.11444 -0.20851 -0.23779 0.029946 0.026551 0.035971 0.089759 0.18907 0.070183 0.13397 0.19736 0.18432 0.29915 0.41056 0.21331 0.42788
2.6563 -0.048607 -0.053337 -0.050289 -0.050151 0 -0.042325 -0.094919 -0.11306 -0.15446 -0.10175 -0.20648 0.7406 0.024691 0.057264 0.024138 0.076354 0.1682 0.10597 0.16024 0.26569 0.1183 0 0.40736 0 0.0019083 0.0038958 0.0007359 0.0050553 5.0002 -0.19984 -0.040204 -0.048686 -0.11075 -0.13273 -0.17878 -0.10231 -0.21595 -0.22131 0.026193 0.019075 0.032183 0.086871 0.17843 0.062909 0.12757 0.17891 0.17204 0.28397 0.3813 0.19942 0.3984
2.6602 -0.055414 -0.054736 -0.055014 -0.050839 0 -0.04049 -0.093428 -0.10034 -0.14296 -0.10093 -0.16749 0.7513 0.020943 0.059761 0.021911 0.077189 0.16761 0.10167 0.15669 0.25252 0.11862 0 0.3653 0 0.0013338 0.0039898 0.0009651 0.0048529 4.597 -0.17319 -0.043974 -0.037579 -0.10922 -0.11763 -0.15752 -0.098709 -0.19741 -0.19351 0.02244 0.011599 0.028396 0.083983 0.16779 0.055636 0.12118 0.16046 0.15976 0.26879 0.35204 0.18554 0.35187
2.6641 -0.058796 -0.057551 -0.06141 -0.061819 0 -0.057397 -0.084738 -0.089319 -0.11572 -0.092492 -0.12387 0.75491 0.0182 0.057908 0.019386 0.075253 0.15292 0.093212 0.1487 0.22088 0.11832 0 0.30048 0 0.00063454 0.0041449 0.0013904 0.0045128 4.0397 -0.1338 -0.061047 -0.050136 -0.097267 -0.099184 -0.11953 -0.093206 -0.15272 -0.15452 0.011157 -0.0022809 0.02006 0.071357 0.1364 0.036837 0.094964 0.1184 0.1277 0.22275 0.27907 0.14684 0.29543
2.668 -0.057225 -0.059508 -0.066394 -0.075165 0 -0.080308 -0.068677 -0.078503 -0.080295 -0.073845 -0.084127 0.74005 0.019199 0.054212 0.020348 0.072751 0.12943 0.08449 0.13483 0.18151 0.11533 0 0.22187 0 5.6897e-05 0.0040046 0.0017479 0.0043984 3.3163 -0.088402 -0.079056 -0.075714 -0.075471 -0.080625 -0.076354 -0.0766 -0.094661 -0.10459 -0.00017786 -0.016204 0.011693 0.058664 0.10488 0.017961 0.068617 0.076177 0.095503 0.1765 0.20581 0.10797 0.23496
2.6719 -0.053345 -0.058992 -0.066568 -0.081369 0 -0.090879 -0.048848 -0.060941 -0.04593 -0.051945 -0.051038 0.69773 0.024094 0.050153 0.024511 0.070325 0.10359 0.075744 0.11348 0.14234 0.10737 0 0.14113 0 -0.00033864 0.0032556 0.0019327 0.0046039 2.4512 -0.04437 -0.086929 -0.092156 -0.049182 -0.058507 -0.037566 -0.05033 -0.040179 -0.048349 -0.011719 -0.028943 0.0040406 0.046002 0.072642 -0.0010088 0.040601 0.034313 0.062182 0.12824 0.13066 0.067908 0.17272
2.6758 -0.050725 -0.056239 -0.060633 -0.074336 0 -0.078968 -0.031952 -0.03509 -0.019511 -0.035761 -0.020555 0.63091 0.029696 0.045311 0.027561 0.065673 0.079191 0.063643 0.085527 0.10509 0.093958 0 0.067522 0 -0.00057448 0.0020018 0.0019517 0.0048224 1.5485 -0.0072302 -0.079303 -0.083833 -0.027 -0.030923 -0.0079924 -0.024051 0.00027124 0.0045874 -0.023532 -0.040127 -0.0026729 0.03338 0.039478 -0.0201 0.010394 -0.0070839 0.027388 0.077348 0.053035 0.026265 0.1079
2.6797 -0.04976 -0.052062 -0.050783 -0.054458 0 -0.050085 -0.023368 -0.0097127 -0.0034028 -0.02674 0.013877 0.5558 0.031978 0.038913 0.025631 0.056193 0.056668 0.046429 0.055238 0.068565 0.077291 0 0.0047815 0 -0.0005558 0.00076833 0.0018401 0.0045713 0.74573 0.021108 -0.057014 -0.053847 -0.015578 -0.0037878 0.011084 -0.0061366 0.026739 0.045126 -0.035345 -0.051311 -0.0093863 0.020759 0.0063152 -0.03919 -0.019812 -0.048481 -0.0074059 0.026454 -0.024587 -0.015378 0.039598
2.6836 -0.047172 -0.046185 -0.041286 -0.028692 0 -0.02096 -0.022221 0.0037706 0.0048862 -0.018158 0.054133 0.4901 0.029569 0.031706 0.019561 0.043029 0.035167 0.027754 0.028505 0.033516 0.061256 0 -0.047562 0 -9.8897e-05 0.00010192 0.0016662 0.0036254 0.12204 0.042232 -0.026701 -0.020512 -0.01451 0.012934 0.020586 0.0023163 0.045467 0.071601 -0.04134 -0.053272 -0.010475 0.015733 -0.013135 -0.049825 -0.039652 -0.070631 -0.030576 -0.0065392 -0.073952 -0.041024 -0.029731
2.6875 -0.039617 -0.037596 -0.034965 -0.0072341 0 -0.007047 -0.021151 0.0034331 0.011165 -0.0038906 0.09315 0.4376 0.024814 0.025837 0.014398 0.031669 0.014909 0.014158 0.0096531 0.0035457 0.049228 0 -0.08973 0 0.00078875 0.00014513 0.0015568 0.0022831 -0.33991 0.058769 0.00034778 -0.0022119 -0.016173 0.015294 0.024004 0.0054436 0.061605 0.090034 -0.046479 -0.053875 -0.010735 0.011826 -0.030566 -0.059215 -0.057965 -0.089947 -0.052035 -0.036897 -0.11916 -0.064315 -0.092972
2.6914 -0.027429 -0.026506 -0.030687 0.0022389 0 -0.011598 -0.012243 -0.00040517 0.020862 0.013722 0.11779 0.3848 0.021387 0.022814 0.014615 0.027583 -0.0022048 0.0086836 -0.00061721 -0.017935 0.042383 0 -0.11855 0 0.0017264 0.00057518 0.0016218 0.0011983 -0.70052 0.07105 0.012796 -0.0038778 -0.011636 0.010335 0.027147 0.0072229 0.07529 0.10598 -0.048326 -0.050345 -0.0086583 0.01144 -0.041224 -0.064594 -0.070381 -0.10027 -0.067375 -0.057573 -0.1498 -0.079179 -0.13969
2.6953 -0.014494 -0.015177 -0.024495 -0.0003893 0 -0.024234 0.0056387 0.0042761 0.034591 0.026093 0.11741 0.31415 0.020968 0.021854 0.019934 0.030926 -0.013938 0.0078723 -0.0048104 -0.03039 0.039627 0 -0.12877 0 0.002182 0.0009203 0.0018168 0.00088363 -0.9779 0.075704 0.0069872 -0.015338 0.0018965 0.0097941 0.034722 0.0092349 0.082774 0.11593 -0.042878 -0.037653 -0.0014003 0.018859 -0.036869 -0.061084 -0.069723 -0.090645 -0.06915 -0.056788 -0.14817 -0.075361 -0.15964
2.6992 -0.0045043 -0.0061495 -0.013617 -0.0072888 0 -0.029409 0.024974 0.018386 0.046493 0.027995 0.091692 0.22169 0.02221 0.020604 0.025818 0.035922 -0.019486 0.0057818 -0.0064529 -0.035532 0.038838 0 -0.11771 0 0.0019439 0.00091366 0.0019297 0.0012999 -1.1225 0.067986 -0.0083889 -0.020978 0.018592 0.018672 0.045535 0.012205 0.079817 0.10825 -0.03743 -0.024961 0.0058577 0.026278 -0.032514 -0.057574 -0.069064 -0.081023 -0.070925 -0.056002 -0.14654 -0.071543 -0.1474
2.7031 0.00231 0.00025976 0.00047666 -0.0082366 0 -0.018003 0.035323 0.030674 0.047958 0.02315 0.051522 0.1212 0.022684 0.017584 0.027783 0.036021 -0.020124 0.00067027 -0.0079408 -0.035101 0.03824 0 -0.088869 0 0.0013413 0.00057799 0.001775 0.0018931 -1.0747 0.046433 -0.017249 -0.011696 0.028885 0.030525 0.051606 0.016988 0.064287 0.074836 -0.024551 -0.0046687 0.016835 0.038823 -0.017481 -0.047705 -0.05748 -0.057066 -0.061955 -0.037844 -0.1199 -0.052733 -0.10628
2.707 0.0086217 0.0061244 0.013029 0.0014791 0 0.0064509 0.031688 0.029837 0.034785 0.019158 0.012256 0.030978 0.021449 0.013759 0.025034 0.029898 -0.018358 -0.0031137 -0.0097101 -0.030441 0.037018 0 -0.051172 0 0.00093418 6.5458e-05 0.0014099 0.0020433 -0.84056 0.015918 -0.0089111 0.0096592 0.027501 0.034278 0.043958 0.022692 0.037421 0.022626 -0.0091966 0.018156 0.029051 0.053076 0.0011096 -0.035717 -0.042255 -0.028333 -0.049405 -0.013898 -0.084924 -0.028927 -0.048952
2.7109 0.016514 0.013307 0.020122 0.017201 0 0.030898 0.018141 0.016765 0.01178 0.017906 -0.015279 -0.04333 0.019618 0.011528 0.020182 0.022276 -0.016362 -0.0001924 -0.01082 -0.024083 0.035266 0 -0.014539 0 0.00096804 -0.00049276 0.0011078 0.001534 -0.50711 -0.013951 0.012229 0.031685 0.017504 0.02534 0.021049 0.025081 0.0044751 -0.027277 0.0072299 0.041641 0.041453 0.067042 0.01952 -0.023695 -0.026504 0.00042978 -0.036456 0.010764 -0.049354 -0.0045436 0.0066915
2.7148 0.024989 0.021046 0.021953 0.028812 0 0.042313 0.0040285 0.0036938 -0.0098593 0.013354 -0.029463 -0.11226 0.018743 0.012142 0.01618 0.018858 -0.01483 0.0094351 -0.010213 -0.020031 0.033738 0 0.014429 0 0.0011745 -0.00097522 0.001075 0.00064948 -0.18957 -0.034241 0.030197 0.042689 0.006997 0.0097472 -0.0079921 0.019256 -0.025773 -0.053946 0.028246 0.067958 0.054652 0.07978 0.037159 -0.011524 -0.0084953 0.029318 -0.021803 0.038494 -0.011245 0.022318 0.045341
2.7188 0.03103 0.026657 0.022142 0.029505 0 0.036492 -0.003161 0.001362 -0.020646 6.4896e-05 -0.035729 -0.18967 0.019077 0.014307 0.014051 0.020693 -0.012912 0.019745 -0.007757 -0.020812 0.033547 0 0.033607 0 0.001132 -0.0012062 0.0012193 -0.00012468 0.03232 -0.041672 0.03207 0.037996 0.001976 -0.0021537 -0.029132 0.005311 -0.044165 -0.052378 0.049262 0.094274 0.067851 0.092519 0.054798 0.00064572 0.0095133 0.058206 -0.0071496 0.066225 0.026865 0.049179 0.060932
2.7227 0.032779 0.02863 0.024042 0.021852 0 0.020137 -0.0019516 0.0082833 -0.019267 -0.017273 -0.040529 -0.2774 0.019568 0.015454 0.013293 0.023711 -0.0092003 0.024519 -0.0044109 -0.02413 0.035503 0 0.043518 0 0.00077188 -0.0010213 0.0012595 -0.00047981 0.13276 -0.039282 0.020112 0.022445 0.0021669 -0.0051723 -0.033684 -0.0092466 -0.046439 -0.036457 0.070493 0.11886 0.079992 0.10009 0.063944 0.008942 0.022387 0.077402 0.0021734 0.085446 0.050321 0.068405 0.057755
2.7266 0.031291 0.028466 0.027879 0.015587 0 0.0056451 0.0044062 0.013682 -0.011705 -0.025391 -0.04642 -0.36328 0.019259 0.014285 0.013549 0.023526 -0.0031507 0.023311 -0.0014639 -0.024013 0.039022 0 0.045026 0 0.00044995 -0.00044773 0.0010784 -0.00040884 0.11527 -0.032657 0.0093873 0.0073264 0.0033401 -0.0022666 -0.024075 -0.014231 -0.036706 -0.026506 0.09185 0.14241 0.091509 0.10461 0.068071 0.014949 0.032227 0.090871 0.0083461 0.099638 0.065117 0.083118 0.045476
2.7305 0.029157 0.028953 0.031358 0.018889 0 0.0029632 0.011878 0.010415 -0.0044632 -0.014999 -0.051032 -0.43344 0.018356 0.011889 0.015094 0.020138 0.0039928 0.021209 0.00050008 -0.016941 0.041408 0 0.038425 0 0.00050539 0.00022145 0.00090275 -5.319e-05 -0.012755 -0.025215 0.012976 0.0036051 0.0030493 0.00079119 -0.010277 -0.0050372 -0.024959 -0.032499 0.11296 0.16558 0.10292 0.10852 0.071154 0.020518 0.041304 0.10312 0.013795 0.11262 0.077937 0.096745 0.032146
2.7344 0.027805 0.030812 0.032537 0.030912 0 0.014041 0.01814 0.0033071 0.0011037 0.0087402 -0.049117 -0.48564 0.017868 0.010279 0.017748 0.017568 0.0095201 0.022875 0.001855 -0.0071121 0.038608 0 0.023681 0 0.00083495 0.00060839 0.0010575 0.00047881 -0.2404 -0.0163 0.029366 0.015079 0.0035593 0.0021883 -0.00062285 0.013412 -0.019111 -0.047038 0.13064 0.18349 0.11285 0.10406 0.059875 0.02007 0.039892 0.098608 0.0092882 0.10903 0.063568 0.095424 0.0202
2.7383 0.026451 0.031687 0.031581 0.04226 0 0.03261 0.022451 0.003694 0.0081075 0.029746 -0.035487 -0.53027 0.018446 0.010065 0.020093 0.019156 0.010817 0.027355 0.0029762 -0.0044122 0.027646 0 0.00066862 0 0.001002 0.0005511 0.0015378 0.0011103 -0.54241 -0.0029568 0.044285 0.035549 0.0089917 0.0050082 0.0045486 0.030792 -0.01781 -0.052569 0.14832 0.20139 0.12278 0.099594 0.048595 0.019622 0.03848 0.094095 0.004781 0.10543 0.049199 0.094103 0.0071181
2.7422 0.023579 0.028837 0.029712 0.042948 0 0.048274 0.024756 0.016449 0.01894 0.035732 -0.007623 -0.57932 0.019743 0.0098496 0.020421 0.023749 0.0071297 0.028969 0.0029904 -0.015704 0.0092445 0 -0.030807 0 0.00076866 0.0002212 0.0019047 0.0016697 -0.88186 0.016712 0.044559 0.052241 0.01993 0.01242 0.011312 0.039311 -0.010868 -0.035195 0.16331 0.21692 0.133 0.09342 0.034356 0.018712 0.034527 0.086169 -0.0015863 0.098142 0.028871 0.089239 -0.011472
2.7461 0.019012 0.022488 0.027072 0.030771 0 0.052098 0.02571 0.034075 0.031909 0.028998 0.032167 -0.63528 0.020816 0.0079989 0.018475 0.026728 6.6607e-05 0.022969 -0.00018246 -0.037689 -0.011611 0 -0.070259 0 0.00041485 -7.1876e-05 0.0016827 0.0018709 -1.2252 0.04132 0.029901 0.053855 0.031453 0.023461 0.025121 0.038087 0.012033 0.0061811 0.17567 0.23013 0.14352 0.085583 0.017237 0.017353 0.028103 0.074924 -0.0097627 0.087273 0.0027475 0.08093 -0.039145
2.75 0.014237 0.015945 0.022372 0.013047 0 0.041166 0.026984 0.044455 0.043214 0.02233 0.075721 -0.69023 0.020919 0.0047581 0.015854 0.024441 -0.0077573 0.0099314 -0.0080149 -0.058979 -0.028246 0 -0.11475 0 0.00042507 -0.00018961 0.00085893 0.0015052 -1.5471 0.066253 0.011742 0.038121 0.037012 0.034141 0.045176 0.031261 0.051266 0.060363 0.18803 0.24335 0.15404 0.077745 0.0001184 0.015993 0.021678 0.06368 -0.017939 0.076405 -0.023376 0.072621 -0.077128
2.7539 0.010864 0.012233 0.014884 0.00080189 0 0.020412 0.030304 0.043599 0.051218 0.025018 0.11085 -0.7346 0.019912 0.0022893 0.014431 0.017311 -0.014877 -0.0052024 -0.019376 -0.069989 -0.036503 0 -0.15758 0 0.00087137 -0.00026676 -7.5827e-05 0.00066954 -1.8178 0.08544 0.0020091 0.013585 0.034404 0.041841 0.064768 0.023632 0.094526 0.11075 0.1956 0.2549 0.16706 0.074557 -0.0090512 0.020477 0.020575 0.061882 -0.019344 0.074678 -0.034323 0.071718 -0.12285
2.7578 0.009113 0.011075 0.0063452 0.00076484 0 0.00054686 0.035427 0.039187 0.05738 0.034185 0.12674 -0.76611 0.018201 0.0025048 0.014526 0.008825 -0.021899 -0.017734 -0.030656 -0.070947 -0.037375 0 -0.18945 0 0.0012255 -0.0005198 -0.00061402 -0.00023684 -1.9916 0.093797 0.0039737 -0.0058522 0.027799 0.047273 0.076343 0.018668 0.12408 0.14262 0.20291 0.26636 0.18023 0.071633 -0.017769 0.025292 0.019774 0.060621 -0.020364 0.073472 -0.044406 0.071237 -0.16862
2.7617 0.0079638 0.0096274 0.00022926 0.011383 0 -0.0079158 0.0393 0.040992 0.06265 0.03992 0.12048 -0.7912 0.016557 0.0050063 0.014897 0.0021632 -0.030115 -0.026479 -0.038413 -0.069957 -0.035751 0 -0.20226 0 0.00089065 -0.00099353 -0.00071076 -0.00080056 -2.0209 0.089432 0.012908 -0.010015 0.023644 0.051726 0.076451 0.019086 0.12827 0.14784 0.20865 0.27798 0.19436 0.072736 -0.019757 0.033719 0.023864 0.067136 -0.016039 0.080112 -0.041236 0.077454 -0.20245
2.7656 0.0065656 0.006045 -0.0011669 0.024788 0 -0.0017586 0.037988 0.048908 0.06412 0.037117 0.09944 -0.81926 0.01589 0.0073295 0.014443 -0.0018261 -0.039006 -0.032937 -0.042051 -0.07318 -0.036088 0 -0.1929 0 -8.9799e-05 -0.0015231 -0.00071158 -0.00091218 -1.885 0.074722 0.022722 0.0010209 0.024511 0.053376 0.066935 0.026534 0.10836 0.12716 0.21192 0.28988 0.21004 0.080261 -0.011013 0.047905 0.035754 0.086051 -0.0031903 0.099265 -0.016928 0.094351 -0.2124
2.7695 0.0052028 0.0017 0.0011984 0.031976 0 0.011832 0.030033 0.052025 0.056882 0.03014 0.076454 -0.85568 0.016773 0.0072033 0.013545 -0.0038633 -0.045249 -0.038142 -0.043547 -0.077467 -0.038535 0 -0.1642 0 -0.00095486 -0.0019181 -0.00082098 -0.00080261 -1.6029 0.055303 0.029679 0.01732 0.026971 0.047749 0.052478 0.038916 0.076037 0.090066 0.21518 0.30177 0.22572 0.087787 -0.0022699 0.06209 0.047645 0.10497 0.0096586 0.11842 0.0073791 0.11125 -0.1925
2.7734 0.0048406 -0.00043596 0.0041253 0.027433 0 0.01986 0.018018 0.040099 0.039786 0.025722 0.060239 -0.89908 0.018881 0.0044579 0.013495 -0.0044937 -0.044688 -0.04083 -0.04415 -0.073151 -0.038836 0 -0.12228 0 -0.00093931 -0.0021181 -0.00076409 -0.00075816 -1.214 0.036902 0.030537 0.026036 0.02544 0.032436 0.037097 0.048781 0.04457 0.051035 0.21583 0.31386 0.24114 0.10316 0.018742 0.081041 0.068218 0.13715 0.031823 0.15112 0.056082 0.13984 -0.14592
2.7773 0.005958 0.00079047 0.0052194 0.011489 0 0.013663 0.0066486 0.015132 0.018398 0.023511 0.048612 -0.94367 0.020993 0.00078638 0.014818 -0.0036083 -0.035832 -0.038442 -0.041584 -0.054116 -0.032148 0 -0.072937 0 -5.8651e-05 -0.0021294 -9.799e-05 -0.00080263 -0.75023 0.021751 0.020987 0.0202 0.017849 0.010852 0.022061 0.046846 0.020696 0.02216 0.21592 0.32598 0.25651 0.12021 0.042364 0.10101 0.090639 0.17216 0.05597 0.18671 0.10997 0.17091 -0.082917
2.7813 0.0080193 0.003567 0.0048066 -0.0095304 0 -0.0032975 -0.0008994 -0.0094802 0.00084512 0.016128 0.03075 -0.98443 0.021967 -0.0020276 0.016574 -0.0012238 -0.021575 -0.029443 -0.031388 -0.02469 -0.017476 0 -0.019924 0 0.00087529 -0.0018595 0.0011429 -0.00067614 -0.23289 0.0073835 -0.00020253 0.0034457 0.0073372 -0.0094812 0.0060945 0.029366 0.0025021 0.0059182 0.21536 0.33756 0.27073 0.13791 0.066469 0.1202 0.11297 0.20702 0.080246 0.22214 0.1647 0.20183 -0.015318
2.7852 0.010022 0.0054785 0.0049445 -0.025408 0 -0.017369 -0.0049593 -0.021412 -0.0097487 -0.0011524 -0.0026167 -1.0214 0.021906 -0.0033459 0.01745 0.002111 -0.0071854 -0.014733 -0.011844 0.0036425 0.0011374 0 0.033803 0 0.0010477 -0.0011268 0.0022455 -0.0001434 0.30252 -0.010742 -0.02505 -0.01258 -0.0014265 -0.022639 -0.012628 0.0025332 -0.016531 -0.0061999 0.21295 0.34766 0.28177 0.15745 0.091923 0.13724 0.13506 0.24145 0.10489 0.25717 0.22177 0.23232 0.047676
2.7891 0.011348 0.0063883 0.0069631 -0.026766 0 -0.015849 -0.0080812 -0.020384 -0.017904 -0.022767 -0.049401 -1.06 0.02218 -0.0033228 0.01722 0.0059385 0.0038455 0.0025138 0.01237 0.022171 0.01761 0 0.084058 0 0.00042239 8.0368e-05 0.0024031 0.00067663 0.78938 -0.034492 -0.037681 -0.016498 -0.0069552 -0.028123 -0.033941 -0.021389 -0.041165 -0.026938 0.21054 0.35776 0.29281 0.17698 0.11738 0.15429 0.15714 0.27588 0.12953 0.2922 0.27884 0.2628 0.10004
2.793 0.012038 0.0083 0.010312 -0.011044 0 0.0018744 -0.01208 -0.016483 -0.029927 -0.036876 -0.095362 -1.1058 0.023914 -0.0019617 0.016785 0.010339 0.012254 0.017966 0.032241 0.031446 0.028251 0 0.12496 0 -0.00028545 0.0013758 0.0015343 0.0013087 1.1487 -0.060071 -0.026099 -0.0055009 -0.011443 -0.02912 -0.054221 -0.033543 -0.070066 -0.062588 0.20706 0.36478 0.29891 0.192 0.1333 0.16328 0.16987 0.29655 0.14582 0.3132 0.31573 0.28084 0.13742
2.7969 0.012457 0.012421 0.013634 0.014281 0 0.023195 -0.016289 -0.018343 -0.045405 -0.037005 -0.12334 -1.1584 0.026363 0.0008839 0.01685 0.015132 0.021319 0.02765 0.041198 0.038229 0.033709 0 0.15059 0 -0.00036864 0.0021252 0.00043925 0.0012913 1.3291 -0.079513 0.0052861 0.012411 -0.016669 -0.027798 -0.067395 -0.034799 -0.095803 -0.10635 0.20313 0.3705 0.30293 0.20511 0.14519 0.16887 0.17864 0.31141 0.15859 0.32827 0.34409 0.29361 0.1567
2.8008 0.012967 0.017146 0.016344 0.035086 0 0.032602 -0.018242 -0.02418 -0.055536 -0.028153 -0.12492 -1.209 0.027101 0.004571 0.01702 0.018805 0.032598 0.029732 0.040445 0.046691 0.03694 0 0.15713 0 0.00021184 0.0019528 5.5126e-05 0.00059923 1.325 -0.085648 0.036049 0.024243 -0.020275 -0.023304 -0.068306 -0.032866 -0.10878 -0.14095 0.1992 0.37551 0.30602 0.21653 0.15403 0.17243 0.18458 0.32221 0.16883 0.33923 0.36595 0.30271 0.15724
2.8047 0.013936 0.019622 0.018702 0.039797 0 0.024476 -0.015657 -0.024849 -0.050912 -0.02033 -0.10482 -1.2464 0.02428 0.0073292 0.016522 0.019155 0.043263 0.025854 0.037429 0.053029 0.039352 0 0.14378 0 0.00092267 0.0011433 0.00055144 -0.00027432 1.1542 -0.0766 0.045458 0.021869 -0.01718 -0.014516 -0.056258 -0.033285 -0.10265 -0.14895 0.19531 0.37631 0.30344 0.21776 0.14446 0.16374 0.17343 0.30854 0.16378 0.32538 0.34869 0.28967 0.14146
2.8086 0.015783 0.019176 0.020621 0.027877 0 0.0072937 -0.0078632 -0.014695 -0.031088 -0.016913 -0.075279 -1.2666 0.018829 0.0075041 0.015589 0.015639 0.04773 0.020522 0.038442 0.048586 0.038776 0 0.11215 0 0.0013029 0.00047901 0.001217 -0.00068182 0.82434 -0.056372 0.030029 0.0084813 -0.0051959 -0.0036134 -0.035801 -0.033509 -0.077949 -0.12333 0.19143 0.37711 0.30087 0.21899 0.13489 0.15504 0.16229 0.29486 0.15874 0.31153 0.33142 0.27662 0.11297
2.8125 0.01872 0.018436 0.021226 0.010376 0 -0.003861 0.0040043 0.0020864 -0.0057838 -0.011215 -0.045926 -1.2774 0.014178 0.0052732 0.01555 0.010758 0.042163 0.017966 0.042228 0.027885 0.031083 0 0.065294 0 0.0013892 0.00056235 0.0012591 -0.00034149 0.3325 -0.031474 0.0061596 -0.0035637 0.011264 0.0047208 -0.013683 -0.025901 -0.041699 -0.071583 0.18863 0.37613 0.29642 0.21397 0.11564 0.14094 0.14229 0.26898 0.14597 0.2855 0.29321 0.25254 0.073945
2.8164 0.022383 0.020524 0.02013 0.0014175 0 0.00074428 0.017566 0.016271 0.013908 0.0047698 -0.01825 -1.2923 0.013401 0.0027431 0.017228 0.0080689 0.027641 0.018485 0.040753 -0.0062365 0.013962 0 0.0073057 0 0.001495 0.0012242 0.00065114 0.00042668 -0.30122 -0.0066487 -0.0049426 -0.0020705 0.024094 0.0084309 0.0057666 -0.0062699 -0.0031105 -0.010878 0.18661 0.37386 0.29064 0.20444 0.089414 0.12295 0.1159 0.2343 0.12764 0.2507 0.23994 0.22053 0.024785
2.8203 0.025878 0.025395 0.018839 0.007428 0 0.019106 0.030027 0.0237 0.025413 0.029575 0.011885 -1.317 0.01643 0.0019388 0.019503 0.0081979 0.009135 0.017729 0.026557 -0.04458 -0.010417 0 -0.05674 0 0.0017066 0.0016093 0.00011267 0.00095694 -1.0083 0.017092 0.0044334 0.015622 0.028871 0.011747 0.022975 0.020916 0.031508 0.041864 0.18464 0.37159 0.28487 0.19482 0.063147 0.10497 0.089482 0.19961 0.10929 0.2159 0.18656 0.1885 -0.03322
2.8242 0.028359 0.029588 0.019985 0.023131 0 0.040489 0.039262 0.02925 0.035595 0.052021 0.047522 -1.3446 0.020128 0.0026799 0.020002 0.0071905 -0.00853 0.010315 -0.00014219 -0.077942 -0.036016 0 -0.12121 0 0.0017565 0.00092355 0.00025652 0.00077767 -1.693 0.041286 0.02414 0.040417 0.029294 0.022236 0.041259 0.045731 0.061042 0.078611 0.18551 0.36922 0.28012 0.18118 0.034943 0.0878 0.061651 0.16407 0.090038 0.18077 0.12837 0.1558 -0.095639
2.8281 0.029597 0.029892 0.024549 0.037256 0 0.053451 0.044931 0.040514 0.052122 0.06214 0.08648 -1.3625 0.021236 0.0027216 0.017491 -0.00023728 -0.023928 -0.0050127 -0.030997 -0.10207 -0.056325 0 -0.1808 0 0.0014158 -0.00082003 0.00085638 -1.7786e-05 -2.283 0.067333 0.038362 0.057905 0.033607 0.043076 0.062592 0.060873 0.087648 0.10233 0.18637 0.36685 0.27537 0.16754 0.0067391 0.070628 0.033821 0.12854 0.070782 0.14563 0.070188 0.12311 -0.15616
2.832 0.029964 0.02691 0.030071 0.042294 0 0.052182 0.048711 0.058491 0.074587 0.061137 0.12262 -1.3662 0.01934 0.00012716 0.013391 -0.01526 -0.038805 -0.023537 -0.055841 -0.11799 -0.068007 0 -0.23111 0 0.00088114 -0.002754 0.0010571 -0.00087917 -2.7551 0.094417 0.040728 0.058396 0.045981 0.068206 0.084884 0.066595 0.11266 0.12175 0.18828 0.36534 0.27221 0.15554 -0.015271 0.058085 0.012165 0.10212 0.056804 0.11981 0.025266 0.098689 -0.21013
2.8359 0.029912 0.024489 0.032418 0.03956 0 0.038327 0.052865 0.075567 0.094477 0.059302 0.14976 -1.3636 0.016974 -0.0047029 0.010598 -0.032947 -0.055144 -0.038118 -0.069818 -0.12888 -0.072306 0 -0.26836 0 0.00062467 -0.0038705 0.00031445 -0.0012823 -3.108 0.11906 0.037451 0.043178 0.061365 0.085921 0.10297 0.068327 0.13389 0.1428 0.19142 0.36484 0.2709 0.14548 -0.030008 0.050977 -0.0022414 0.086426 0.049023 0.10493 -0.0040814 0.083997 -0.25574
2.8398 0.029578 0.02558 0.029884 0.035954 0 0.019641 0.057889 0.082651 0.10328 0.064315 0.16389 -1.3657 0.016934 -0.0095757 0.010706 -0.046164 -0.072514 -0.044984 -0.075296 -0.13668 -0.073393 0 -0.28874 0 0.00085192 -0.0038507 -0.00095367 -0.001157 -3.3144 0.13609 0.03756 0.023072 0.069331 0.088102 0.11198 0.070367 0.14641 0.16292 0.19456 0.36433 0.2696 0.13541 -0.044745 0.04387 -0.016647 0.07073 0.041243 0.090055 -0.033429 0.069306 -0.29045
2.8438 0.028905 0.029115 0.025357 0.036624 0 0.0069929 0.061356 0.07741 0.099655 0.072987 0.16268 -1.3722 0.019588 -0.012907 0.012579 -0.05163 -0.087803 -0.046272 -0.077816 -0.14036 -0.074863 0 -0.28845 0 0.0012279 -0.0032618 -0.0017203 -0.00088571 -3.3139 0.14047 0.042473 0.011017 0.063577 0.076394 0.10982 0.072303 0.14554 0.17253 0.19774 0.365 0.27052 0.13201 -0.041409 0.04837 -0.012808 0.080466 0.047789 0.10018 -0.022886 0.077527 -0.3066
2.8477 0.028006 0.031285 0.023791 0.040695 0 0.0094684 0.059448 0.064975 0.088521 0.075279 0.14497 -1.3705 0.022779 -0.015114 0.013748 -0.051938 -0.096938 -0.046972 -0.080442 -0.13626 -0.076793 0 -0.26508 0 0.001246 -0.0029729 -0.0013492 -0.00089276 -3.0604 0.12956 0.045913 0.014021 0.04791 0.05952 0.097236 0.071017 0.12956 0.16236 0.20093 0.36581 0.27169 0.12935 -0.036045 0.054173 -0.0069215 0.093056 0.055942 0.11311 -0.0078681 0.08832 -0.29277
2.8516 0.027221 0.029761 0.027182 0.043125 0 0.028176 0.050209 0.051421 0.07433 0.065574 0.11203 -1.3496 0.024138 -0.017385 0.013037 -0.051656 -0.096861 -0.049459 -0.081453 -0.12041 -0.075552 0 -0.21975 0 0.00083663 -0.0033562 -0.00020545 -0.0012233 -2.5764 0.10481 0.042368 0.029328 0.03283 0.044855 0.076462 0.064955 0.10056 0.13081 0.2032 0.36611 0.27243 0.12846 -0.025941 0.062598 0.0039877 0.11209 0.067289 0.1319 0.017985 0.10487 -0.24231
2.8555 0.026792 0.026161 0.032257 0.039711 0 0.052942 0.035664 0.038131 0.056927 0.048432 0.069428 -1.3151 0.023287 -0.019457 0.01152 -0.05197 -0.086648 -0.051131 -0.076574 -0.0921 -0.06674 0 -0.15809 0 0.00048314 -0.0040021 0.00072701 -0.0015153 -1.9544 0.071858 0.033214 0.046534 0.026048 0.032917 0.050512 0.055561 0.063602 0.085269 0.20371 0.36543 0.27234 0.13101 -0.006568 0.076151 0.02472 0.14373 0.084882 0.16215 0.065028 0.13267 -0.16215
2.8594 0.026617 0.0242 0.033612 0.030301 0 0.066903 0.020788 0.023247 0.034477 0.032926 0.025967 -1.2877 0.021834 -0.019398 0.010957 -0.049734 -0.067891 -0.047344 -0.063085 -0.056586 -0.04924 0 -0.089325 0 0.00066228 -0.0041565 0.00078937 -0.0013841 -1.3029 0.038215 0.023959 0.05406 0.026147 0.019876 0.023529 0.044741 0.025273 0.036709 0.20422 0.36474 0.27225 0.13356 0.012805 0.089705 0.045451 0.17537 0.10248 0.1924 0.11207 0.16048 -0.07265
2.8633 0.026404 0.025706 0.029319 0.01836 0 0.05832 0.010145 0.0074052 0.0091415 0.022725 -0.010871 -1.2834 0.02151 -0.015997 0.011688 -0.041696 -0.044537 -0.036475 -0.042323 -0.023979 -0.027133 0 -0.023308 0 0.0012413 -0.0034191 0.00018642 -0.00083163 -0.69102 0.0095419 0.017426 0.046236 0.025233 0.0044278 0.00053971 0.032068 -0.0082175 -0.0074807 0.20138 0.36043 0.26806 0.13531 0.031751 0.10165 0.066502 0.20522 0.117 0.21896 0.15885 0.18665 0.0034182
2.8672 0.025996 0.028814 0.023154 0.0086952 0 0.030951 0.0051049 -0.0041849 -0.012163 0.013426 -0.039245 -1.2952 0.022557 -0.011038 0.012426 -0.028858 -0.021757 -0.021986 -0.019098 -0.0035152 -0.0074755 0 0.032573 0 0.0015673 -0.002055 -0.00035185 -0.00026688 -0.14356 -0.012921 0.01206 0.026938 0.017402 -0.0090686 -0.014627 0.015655 -0.03324 -0.046091 0.19759 0.35508 0.26271 0.13683 0.050575 0.11314 0.087644 0.23457 0.13065 0.24446 0.20555 0.21234 0.05403
2.8711 0.025381 0.030051 0.020921 0.0054986 0 0.0029832 0.0037625 -0.0066488 -0.023631 -0.00029767 -0.062529 -1.2964 0.023858 -0.0084015 0.012036 -0.016024 -0.0036581 -0.0096016 0.0010477 0.0030368 0.0046195 0 0.074969 0 0.0012082 -0.00069567 -0.00033318 -0.00011017 0.32143 -0.031671 0.0070864 0.0073019 0.0044252 -0.014771 -0.021994 -0.003996 -0.050202 -0.080439 0.19298 0.34845 0.25588 0.13695 0.066391 0.1224 0.10576 0.25905 0.14094 0.26468 0.24528 0.23376 0.082247
2.875 0.02437 0.027764 0.024512 0.010776 0 -0.006559 0.0030993 -0.0017579 -0.026542 -0.01665 -0.083841 -1.264 0.024303 -0.010396 0.011053 -0.0071976 0.0089045 -0.0026158 0.014757 0.0027485 0.009521 0 0.1037 0 0.00051612 0.00020876 0.00011999 -0.00037697 0.66631 -0.049334 0.0066926 -0.0015142 -0.006579 -0.012065 -0.025805 -0.021891 -0.062511 -0.1087 0.18539 0.33716 0.24374 0.13199 0.071338 0.12357 0.11295 0.26596 0.13908 0.26577 0.25983 0.23969 0.098686
2.8789 0.022499 0.023298 0.029786 0.022502 0 0.0067845 0.0012333 0.0024006 -0.028074 -0.027419 -0.10059 -1.2005 0.023788 -0.015151 0.011106 -0.0021729 0.018299 0.00010582 0.022219 0.0052123 0.011959 0 0.11934 0 0.0003289 0.00065774 0.00057219 -0.00066269 0.85025 -0.065053 0.016026 0.0040104 -0.010375 -0.0070446 -0.031201 -0.031524 -0.072818 -0.12418 0.17781 0.32587 0.23161 0.12702 0.076285 0.12474 0.12014 0.27287 0.13722 0.26686 0.27438 0.24562 0.10999
2.8828 0.019473 0.019125 0.030476 0.033733 0 0.029242 -0.0018071 -0.0008134 -0.033497 -0.026644 -0.10473 -1.1324 0.022957 -0.018126 0.012979 0.0019812 0.027241 0.0019021 0.02622 0.013331 0.016047 0 0.12109 0 0.0010754 0.00090863 0.00080046 -0.00054781 0.86466 -0.074018 0.032436 0.017221 -0.00807 -0.0066938 -0.039394 -0.030667 -0.079263 -0.11952 0.16933 0.31183 0.2165 0.11756 0.070017 0.11815 0.11482 0.26107 0.12395 0.249 0.26074 0.23538 0.11394
2.8867 0.015704 0.016368 0.02413 0.035308 0 0.040469 -0.0045914 -0.0094216 -0.039893 -0.017132 -0.08916 -1.0868 0.022328 -0.016438 0.015646 0.006643 0.03539 0.004509 0.029412 0.019853 0.021002 0 0.10694 0 0.0022559 0.0011165 0.00093382 -1.822e-05 0.74025 -0.07077 0.043133 0.026187 -0.0046761 -0.011759 -0.045575 -0.023845 -0.075634 -0.093067 0.16036 0.29635 0.19984 0.10575 0.057869 0.10749 0.10294 0.23945 0.10469 0.2212 0.23232 0.21666 0.10418
2.8906 0.012133 0.014262 0.014131 0.022287 0 0.030365 -0.00509 -0.01435 -0.038372 -0.0072575 -0.05485 -1.0682 0.02187 -0.011539 0.017388 0.0097875 0.038933 0.0064936 0.031721 0.013776 0.021704 0 0.075942 0 0.002894 0.0012064 0.001127 0.00051921 0.51459 -0.053658 0.034931 0.02272 -0.0030884 -0.015859 -0.04192 -0.018108 -0.056406 -0.051739 0.15153 0.28085 0.18322 0.093827 0.044967 0.096295 0.089972 0.21627 0.084692 0.192 0.20146 0.19666 0.078136
2.8945 0.0092785 0.011546 0.0060632 -0.00050039 0 0.0064862 -0.0014363 -0.008535 -0.022828 -0.0017472 -0.011989 -1.0565 0.021367 -0.0074702 0.017617 0.0086973 0.034168 0.0051405 0.030145 -0.008668 0.013697 0 0.030841 0 0.0024986 0.0010643 0.0012444 0.00063691 0.19979 -0.026732 0.0080065 0.0086465 -0.0011765 -0.011778 -0.023757 -0.015691 -0.022788 -0.0077774 0.14399 0.26513 0.16702 0.080853 0.024907 0.07997 0.066647 0.17827 0.057738 0.14942 0.14753 0.16449 0.039884
2.8984 0.0065106 0.0077783 0.0024413 -0.019837 0 -0.013552 0.006995 0.0058847 0.0035499 0.0029243 0.026189 -1.0268 0.020892 -0.0066912 0.01728 0.0038602 0.021869 -0.00042731 0.021556 -0.038912 -0.0021419 0 -0.021351 0 0.0015109 0.00076985 0.00098047 0.00030147 -0.20754 0.0025321 -0.02096 -0.0057241 0.0051109 0.0016091 0.0059611 -0.011289 0.015991 0.028143 0.13646 0.24942 0.15083 0.067878 0.0048459 0.063646 0.043322 0.14028 0.030783 0.10684 0.093588 0.13231 -0.0038522
2.9023 0.002545 0.0032504 0.0011166 -0.023292 0 -0.016948 0.018351 0.01984 0.03035 0.01318 0.052007 -0.97038 0.020819 -0.0080267 0.017525 -0.00072842 0.0078237 -0.0080167 0.0063517 -0.062255 -0.01981 0 -0.071755 0 0.00077915 0.00057015 0.00028942 -9.8909e-05 -0.68135 0.027855 -0.031565 -0.00984 0.01627 0.018625 0.037516 0.0022783 0.048119 0.05242 0.13047 0.23565 0.13755 0.058754 -0.011053 0.049588 0.02229 0.10592 0.0081682 0.069362 0.044797 0.10381 -0.048862
2.9063 -0.0031184 -0.0017954 -0.0015627 -0.0093235 0 -0.0049258 0.028125 0.026383 0.048098 0.029098 0.067391 -0.89954 0.021434 -0.0087244 0.018396 -0.0013997 -0.0016536 -0.014041 -0.010554 -0.069999 -0.033003 0 -0.11328 0 0.00067447 0.00061705 -0.00040451 -0.00012354 -1.1373 0.047343 -0.017453 -0.0013907 0.027333 0.032224 0.059967 0.024907 0.067081 0.069061 0.12583 0.22357 0.12681 0.052982 -0.023326 0.037504 0.0032535 0.07475 -0.010666 0.036339 0.00048938 0.078519 -0.094027
2.9102 -0.00933 -0.0072984 -0.0066915 0.010785 0 0.010091 0.031115 0.026589 0.054344 0.041919 0.080269 -0.83411 0.022714 -0.0079058 0.01915 0.0014961 -0.0052131 -0.016359 -0.022896 -0.06604 -0.039764 0 -0.14255 0 0.00081938 0.00077715 -0.00052472 0.00032218 -1.4575 0.0628 0.0078928 0.011654 0.031505 0.039261 0.067253 0.046157 0.075044 0.085259 0.12119 0.21149 0.11607 0.047211 -0.0356 0.02542 -0.015783 0.043574 -0.0295 0.0033165 -0.043818 0.053227 -0.13731
2.9141 -0.014123 -0.012801 -0.012139 0.021649 0 0.014992 0.024775 0.026234 0.052649 0.041623 0.096344 -0.78454 0.024454 -0.0072475 0.019584 0.0041231 -0.0073828 -0.01567 -0.027857 -0.061502 -0.042471 0 -0.15869 0 0.00067333 0.00075424 8.975e-05 0.00091993 -1.5518 0.076001 0.023122 0.017003 0.025692 0.040448 0.060677 0.0528 0.078788 0.10496 0.11857 0.20442 0.11277 0.053748 -0.028807 0.024611 -0.017164 0.038345 -0.028537 -0.0014069 -0.048845 0.050819 -0.17217
2.918 -0.016592 -0.017323 -0.015469 0.015838 0 0.0049512 0.011397 0.0276 0.047076 0.026845 0.11266 -0.74654 0.02641 -0.0081815 0.020437 0.0031938 -0.01353 -0.014358 -0.027937 -0.062551 -0.043578 0 -0.16037 0 0.0002395 0.00041307 0.0009538 0.0012222 -1.4009 0.085295 0.017262 0.0073579 0.012713 0.036569 0.046684 0.040803 0.082149 0.12439 0.11601 0.19747 0.10968 0.060619 -0.021498 0.024106 -0.018066 0.033819 -0.027038 -0.0053641 -0.052808 0.04903 -0.18847
2.9219 -0.017878 -0.020251 -0.016819 -0.0013277 0 -0.014805 -0.0030602 0.0261 0.038601 0.0067317 0.11797 -0.70906 0.028192 -0.0091825 0.022118 -0.00094049 -0.023557 -0.013932 -0.027757 -0.063278 -0.041808 0 -0.14431 0 5.2076e-05 -4.7017e-05 0.0013183 0.00099559 -1.0477 0.085553 -0.0028239 -0.013953 -0.0013572 0.026584 0.032155 0.019994 0.082 0.13263 0.11326 0.19194 0.10899 0.071973 -0.0062939 0.028381 -0.010365 0.041823 -0.016892 0.0035733 -0.037485 0.0578 -0.17705
2.9258 -0.020095 -0.022223 -0.018545 -0.018 0 -0.033609 -0.01302 0.015586 0.026275 -0.0072761 0.10005 -0.66546 0.029132 -0.0067631 0.023373 -0.0050989 -0.030705 -0.013311 -0.028645 -0.050702 -0.03289 0 -0.10722 0 0.00047302 -0.00027201 0.00082744 0.00034298 -0.55425 0.071622 -0.021487 -0.035158 -0.011779 0.010127 0.020486 0.0057884 0.071172 0.11743 0.11024 0.1884 0.11174 0.089702 0.020137 0.039453 0.0095731 0.06765 0.0055523 0.030849 0.0052663 0.081588 -0.13434
2.9297 -0.02417 -0.024646 -0.022357 -0.026533 0 -0.042104 -0.017184 -0.0039018 0.010172 -0.011507 0.055099 -0.61791 0.028553 0.00055762 0.021955 -0.0063767 -0.027044 -0.0093905 -0.026351 -0.017288 -0.014041 0 -0.049643 0 0.0011538 -0.00010624 -0.00016871 -0.00042553 0.034376 0.042524 -0.029408 -0.04436 -0.017735 -0.009423 0.010461 0.0049854 0.04511 0.073443 0.10722 0.18486 0.11448 0.10743 0.046567 0.050525 0.029511 0.093476 0.027997 0.058125 0.048018 0.10538 -0.064204
2.9336 -0.028788 -0.028063 -0.027311 -0.028586 0 -0.037455 -0.019177 -0.025065 -0.0081098 -0.012316 -0.0073418 -0.57313 0.026397 0.0097858 0.017073 -0.0038301 -0.010631 0.00051867 -0.014516 0.030797 0.012423 0 0.021763 0 0.0013384 0.00026282 -0.00094114 -0.00099585 0.69275 0.0030143 -0.02982 -0.037948 -0.02166 -0.026464 -0.0021121 0.0092305 0.0060601 0.0074566 0.10162 0.18103 0.11825 0.12669 0.07771 0.064978 0.057789 0.13191 0.057869 0.097299 0.1108 0.1387 0.022799
2.9375 -0.031574 -0.031216 -0.030822 -0.030797 0 -0.024905 -0.024447 -0.0404 -0.027584 -0.019094 -0.06831 -0.53549 0.02355 0.015633 0.011001 0.0024915 0.012569 0.016283 0.0090748 0.077355 0.039967 0 0.095983 0 0.00070318 0.00053454 -0.0010318 -0.0011718 1.3962 -0.038707 -0.031563 -0.023074 -0.026924 -0.038711 -0.021319 0.0029251 -0.038346 -0.063516 0.095581 0.17714 0.12219 0.14623 0.10967 0.080018 0.087515 0.17254 0.089031 0.13854 0.17706 0.17368 0.11175
2.9414 -0.031313 -0.032101 -0.031354 -0.036693 0 -0.014706 -0.035851 -0.0494 -0.049024 -0.035425 -0.11049 -0.50392 0.021399 0.01542 0.0076785 0.012833 0.033867 0.034484 0.039354 0.10829 0.062271 0 0.16237 0 -0.00022235 0.00065445 -0.0006147 -0.00090328 2.1031 -0.075325 -0.038189 -0.01238 -0.035848 -0.050163 -0.048189 -0.021724 -0.079815 -0.1208 0.088419 0.17219 0.12509 0.16286 0.13762 0.093077 0.11458 0.20985 0.11733 0.17601 0.23856 0.20536 0.18747
2.9453 -0.029001 -0.030088 -0.029773 -0.043337 0 -0.01535 -0.051265 -0.057648 -0.072767 -0.056525 -0.12905 -0.47453 0.020884 0.011619 0.0092944 0.026947 0.049124 0.050329 0.067013 0.12126 0.07697 0 0.21484 0 -0.0005697 0.00089783 -0.00024703 -0.00028131 2.75 -0.10351 -0.044863 -0.014807 -0.048567 -0.066574 -0.079221 -0.057031 -0.1129 -0.15376 0.078531 0.16463 0.12544 0.17243 0.15581 0.10131 0.13517 0.23911 0.13865 0.20431 0.28848 0.229 0.23986
2.9492 -0.026743 -0.026788 -0.028128 -0.045339 0 -0.027153 -0.064819 -0.068852 -0.095522 -0.074088 -0.13379 -0.44588 0.021916 0.0093174 0.014216 0.042201 0.061139 0.060528 0.085047 0.12489 0.08568 0 0.2525 0 -5.1686e-05 0.0015565 -0.00027722 0.0004854 3.2581 -0.12375 -0.044953 -0.029263 -0.062498 -0.087055 -0.10724 -0.086748 -0.13525 -0.16395 0.068643 0.15708 0.1258 0.18201 0.174 0.10955 0.15577 0.26837 0.15998 0.23261 0.33839 0.25264 0.26797
2.9531 -0.025752 -0.024616 -0.027514 -0.040987 0 -0.041548 -0.070703 -0.0791 -0.11057 -0.08285 -0.14012 -0.42168 0.023606 0.011228 0.018475 0.053739 0.075076 0.064968 0.093001 0.12917 0.091083 0 0.27668 0 0.00071193 0.002548 -0.00049935 0.0011472 3.55 -0.13758 -0.037824 -0.045908 -0.072775 -0.1013 -0.12444 -0.10026 -0.14618 -0.16128 0.057127 0.14636 0.12188 0.17864 0.17215 0.10735 0.15821 0.27372 0.16367 0.23637 0.35223 0.25544 0.27906
2.957 -0.025453 -0.024476 -0.02737 -0.033801 0 -0.04776 -0.066814 -0.080258 -0.11229 -0.082947 -0.15523 -0.4081 0.024951 0.015373 0.01937 0.057789 0.091714 0.066012 0.095498 0.13621 0.094256 0 0.28715 0 0.0008306 0.0033855 -0.0003938 0.0015327 3.5757 -0.14474 -0.029297 -0.053932 -0.074365 -0.097418 -0.12622 -0.099847 -0.14608 -0.15571 0.04501 0.13447 0.11638 0.17048 0.16292 0.1013 0.15395 0.27025 0.16085 0.23107 0.35276 0.25055 0.28186
2.9609 -0.024375 -0.024998 -0.026616 -0.028527 0 -0.041809 -0.05582 -0.069011 -0.1009 -0.077369 -0.17084 -0.40743 0.025243 0.017568 0.017592 0.055095 0.10532 0.066207 0.097012 0.13906 0.094261 0 0.28071 0 7.1321e-05 0.0035905 0.00028851 0.0016256 3.3372 -0.14269 -0.025217 -0.049514 -0.065303 -0.073921 -0.11337 -0.09456 -0.1367 -0.1508 0.033064 0.12228 0.11011 0.1595 0.14911 0.092886 0.145 0.2606 0.15366 0.21975 0.34381 0.2406 0.2789
2.9648 -0.02166 -0.024011 -0.024899 -0.026571 0 -0.029623 -0.043038 -0.051332 -0.082305 -0.068306 -0.16921 -0.41372 0.02406 0.015804 0.015939 0.050541 0.10825 0.066301 0.097849 0.12857 0.08935 0 0.25329 0 -0.00089139 0.0031531 0.0011965 0.0015315 2.889 -0.12857 -0.02593 -0.037532 -0.04861 -0.043565 -0.09121 -0.08856 -0.12072 -0.14299 0.021961 0.10861 0.10004 0.13466 0.11293 0.072912 0.11307 0.22074 0.12502 0.17893 0.28853 0.20586 0.26423
2.9688 -0.017626 -0.020599 -0.022471 -0.025728 0 -0.02092 -0.032698 -0.036985 -0.062975 -0.055909 -0.13803 -0.41598 0.021297 0.011979 0.016296 0.048769 0.097812 0.064912 0.094527 0.10157 0.078105 0 0.20369 0 -0.001137 0.002557 0.0016685 0.0013741 2.3045 -0.10185 -0.027329 -0.026055 -0.030705 -0.023565 -0.066149 -0.076809 -0.099851 -0.12561 0.010857 0.094939 0.089981 0.10983 0.076745 0.052938 0.081128 0.18089 0.096394 0.13811 0.23325 0.17112 0.22896
2.9727 -0.013108 -0.015651 -0.019185 -0.023565 0 -0.019551 -0.025255 -0.029762 -0.044888 -0.039594 -0.081617 -0.4076 0.017561 0.0096255 0.018093 0.049987 0.078706 0.059647 0.083412 0.063552 0.059966 0 0.13614 0 -0.00036271 0.0023045 0.0013841 0.0012296 1.6307 -0.065585 -0.026111 -0.018972 -0.017002 -0.020554 -0.042105 -0.052437 -0.073378 -0.093686 0.002222 0.082797 0.079454 0.080833 0.033298 0.029452 0.039886 0.12906 0.059471 0.086798 0.15893 0.12772 0.1695
2.9766 -0.0086043 -0.010631 -0.01423 -0.019835 0 -0.019953 -0.01771 -0.024045 -0.025429 -0.01966 -0.01868 -0.39385 0.014431 0.010484 0.019529 0.050096 0.058871 0.048493 0.063966 0.024592 0.035839 0 0.059505 0 0.00090133 0.0023965 0.00071989 0.0011378 0.87474 -0.025347 -0.022529 -0.013535 -0.0082507 -0.024813 -0.019387 -0.016973 -0.039321 -0.04693 -0.0048267 0.071638 0.06863 0.049165 -0.014813 0.0037097 -0.0073318 0.069545 0.017222 0.028749 0.072368 0.078764 0.09133
2.9805 -0.0041978 -0.0061687 -0.0072113 -0.015153 0 -0.013436 -0.0066388 -0.01142 -0.0018887 0.0023049 0.031548 -0.38854 0.013795 0.013413 0.019679 0.044778 0.042626 0.03073 0.039062 -0.0074432 0.0089231 0 -0.016427 0 0.0018428 0.0022993 0.00039943 0.0011238 0.038783 0.013326 -0.017881 -0.0046595 -0.00088333 -0.019778 0.003596 0.018286 0.0021183 0.0096738 -0.011626 0.060765 0.057958 0.017823 -0.062461 -0.021765 -0.054267 0.010423 -0.024751 -0.028771 -0.01369 0.030261 0.0056894
2.9844 -6.2979e-05 -0.0019484 0.00069761 -0.0083358 0 0.002092 0.0085441 0.0099259 0.024492 0.023884 0.062692 -0.40101 0.016339 0.016086 0.019008 0.033228 0.027534 0.0074572 0.012908 -0.030954 -0.015489 0 -0.08494 0 0.0020433 0.0014632 0.00074296 0.0011594 -0.82997 0.047123 -0.010838 0.0087238 0.0090404 0.0022042 0.027625 0.041496 0.046116 0.066979 -0.013493 0.055555 0.050286 -0.0070806 -0.10093 -0.041955 -0.095625 -0.040949 -0.061269 -0.075837 -0.089852 -0.0092631 -0.076853
2.9883 0.0033397 0.002328 0.0071388 0.0033058 0 0.019051 0.024794 0.03314 0.049035 0.042238 0.082874 -0.42529 0.020519 0.017043 0.018056 0.018099 0.0077046 -0.018099 -0.011185 -0.049559 -0.032275 0 -0.14378 0 0.0016482 -9.6799e-05 0.001283 0.0011148 -1.6277 0.075416 0.001821 0.02173 0.022033 0.033072 0.051336 0.050202 0.084655 0.11441 -0.01536 0.050345 0.042614 -0.031985 -0.1394 -0.062145 -0.13698 -0.092322 -0.097787 -0.1229 -0.16601 -0.048787 -0.14959
2.9922 0.005732 0.0062642 0.010376 0.020097 0 0.027037 0.037695 0.049752 0.067582 0.054501 0.10419 -0.44355 0.023337 0.016013 0.016401 0.0026126 -0.019676 -0.041041 -0.03158 -0.06762 -0.039693 0 -0.19295 0 0.0010355 -0.001735 0.0012062 0.00081738 -2.24 0.098857 0.020178 0.027812 0.034931 0.057247 0.071998 0.051689 0.11109 0.14408 -0.015372 0.04823 0.037335 -0.048716 -0.16519 -0.075701 -0.16661 -0.12847 -0.12383 -0.15385 -0.21994 -0.074905 -0.20805
2.9961 0.0075168 0.0091548 0.010736 0.036929 0 0.022646 0.044669 0.057587 0.07923 0.05879 0.13032 -0.44234 0.022697 0.013078 0.013466 -0.011553 -0.050542 -0.056657 -0.047803 -0.086068 -0.040617 0 -0.2309 0 0.00047276 -0.0027107 0.00024092 0.0002278 -2.6042 0.11724 0.037889 0.024823 0.043951 0.065919 0.08713 0.054203 0.12385 0.15439 -0.013432 0.04937 0.034573 -0.056852 -0.17764 -0.08228 -0.1839 -0.14861 -0.13886 -0.16786 -0.25048 -0.086923 -0.24735
3 0.0095401 0.010826 0.010201 0.04548 0 0.012433 0.046291 0.060865 0.08508 0.055663 0.15306 -0.42619 0.019337 0.0084899 0.010141 -0.023722 -0.076147 -0.063076 -0.059747 -0.10133 -0.040091 0 -0.25265 0 8.7734e-05 -0.0028275 -0.00092186 -0.00044081 -2.7305 0.12821 0.045644 0.016909 0.047665 0.063144 0.09529 0.059068 0.12608 0.15036 -0.011493 0.05051 0.031811 -0.064987 -0.19009 -0.088858 -0.20119 -0.16875 -0.15388 -0.18186 -0.28102 -0.09894 -0.26267
3.0039 0.012257 0.011887 0.010619 0.040835 0 0.0064899 0.04485 0.063161 0.085041 0.048569 0.15972 -0.41355 0.01639 0.0035255 0.0087994 -0.032703 -0.089174 -0.062544 -0.067232 -0.10772 -0.040973 0 -0.25194 0 -7.8538e-07 -0.0025683 -0.001189 -0.00084042 -2.6659 0.12792 0.039124 0.010786 0.04714 0.058833 0.095695 0.061596 0.12175 0.13951 -0.0088431 0.05468 0.032469 -0.05667 -0.17614 -0.082495 -0.1913 -0.15493 -0.14561 -0.16189 -0.26067 -0.083307 -0.25257
3.0078 0.015233 0.013182 0.012379 0.02643 0 0.0095396 0.041947 0.062132 0.07699 0.042104 0.14344 -0.41802 0.016729 0.00070158 0.011045 -0.036854 -0.088513 -0.059573 -0.069849 -0.10144 -0.041662 0 -0.22588 0 0.00029127 -0.0025948 -0.00013251 -0.00078863 -2.4439 0.11333 0.02369 0.010474 0.043761 0.057321 0.087816 0.058176 0.11205 0.1259 -0.0061369 0.05909 0.033399 -0.04705 -0.1601 -0.075105 -0.17927 -0.13842 -0.1355 -0.13923 -0.23628 -0.065483 -0.22106
3.0117 0.01759 0.015115 0.014695 0.012138 0 0.018113 0.037603 0.052525 0.059658 0.038778 0.10745 -0.4337 0.020431 0.0020827 0.015473 -0.035775 -0.078952 -0.056849 -0.06696 -0.083393 -0.038147 0 -0.1782 0 0.00083057 -0.0030879 0.0015025 -0.00045879 -2.0721 0.084796 0.010591 0.01533 0.037638 0.05381 0.071895 0.050418 0.095142 0.10746 -0.0042525 0.062872 0.034503 -0.034015 -0.13808 -0.06526 -0.16025 -0.11392 -0.11981 -0.10916 -0.19935 -0.041941 -0.17565
3.0156 0.018915 0.017457 0.016813 0.0067205 0 0.025323 0.031358 0.03393 0.035992 0.036885 0.061391 -0.44056 0.024744 0.0069448 0.018272 -0.031185 -0.066563 -0.052492 -0.057978 -0.05905 -0.028417 0 -0.11814 0 0.0012384 -0.0035537 0.0024197 -0.00022764 -1.5612 0.046989 0.0077861 0.0221 0.028403 0.041538 0.049909 0.041905 0.068998 0.078861 -0.0037928 0.065565 0.035909 -0.015061 -0.10568 -0.051156 -0.12911 -0.075593 -0.094466 -0.066246 -0.14071 -0.0084876 -0.12323
3.0195 0.019594 0.019526 0.018616 0.011291 0 0.027174 0.023658 0.013711 0.012742 0.031652 0.014854 -0.42495 0.026578 0.01156 0.016616 -0.0255 -0.054051 -0.04167 -0.043054 -0.035531 -0.014925 0 -0.055872 0 0.0011839 -0.0032801 0.0019616 -0.00029789 -0.95607 0.0074769 0.013875 0.027669 0.017162 0.020878 0.025565 0.032652 0.034382 0.037714 -0.003333 0.068258 0.037315 0.0038937 -0.073287 -0.037052 -0.097983 -0.037263 -0.069122 -0.023335 -0.082058 0.024966 -0.068019
3.0234 0.020205 0.020422 0.020142 0.019417 0 0.024207 0.015726 0.00086387 -0.0041216 0.019246 -0.025977 -0.39351 0.025166 0.012069 0.011561 -0.019669 -0.039883 -0.021749 -0.023827 -0.017858 -0.0027396 0 0.0017029 0 0.00072909 -0.0020227 0.00069281 -0.00048441 -0.33067 -0.02641 0.020588 0.029678 0.0069409 0.00024055 0.0027377 0.018978 -0.0043776 -0.011346 -0.0058511 0.066192 0.036569 0.019949 -0.043248 -0.0259 -0.067083 -0.0022211 -0.045329 0.014526 -0.025967 0.05331 -0.012823
3.0273 0.020681 0.019342 0.020898 0.023206 0 0.018564 0.0082259 -0.0028274 -0.013901 0.00055017 -0.057719 -0.36538 0.022447 0.0080039 0.0073046 -0.012952 -0.021479 0.0036439 -0.0035201 -0.0069041 0.0046901 0 0.051553 0 0.00030564 -0.00029062 -0.00020885 -0.00041414 0.24431 -0.050466 0.020916 0.02588 0.00065304 -0.011791 -0.01644 -0.00069573 -0.040945 -0.058162 -0.0090905 0.062973 0.035302 0.035303 -0.013779 -0.015462 -0.036239 0.032025 -0.021912 0.051164 0.029505 0.080415 0.038783
3.0313 0.020197 0.016125 0.020027 0.019543 0 0.011304 0.00064128 -0.0042997 -0.020996 -0.018622 -0.078583 -0.35115 0.021007 0.0029237 0.0073181 -0.0049645 0.00081742 0.025856 0.014044 -0.00018558 0.0080132 0 0.092062 0 0.00028699 0.0010271 -0.0001185 4.8017e-05 0.72363 -0.064547 0.014857 0.01499 -0.001514 -0.01424 -0.031989 -0.021557 -0.069316 -0.092586 -0.013071 0.058045 0.033086 0.047321 0.011235 -0.0077097 -0.0096466 0.060002 -0.0024301 0.081077 0.076409 0.10188 0.082497
3.0352 0.017917 0.011706 0.017144 0.011312 0 0.0031127 -0.0076019 -0.011195 -0.029971 -0.031375 -0.08884 -0.3419 0.021754 0.0012658 0.011155 0.0027005 0.022692 0.037299 0.026149 0.0053459 0.010528 0 0.12084 0 0.00060505 0.0013645 0.00051363 0.00060196 1.0812 -0.071205 0.0077625 -0.00068686 -0.0025129 -0.013383 -0.044584 -0.035641 -0.085675 -0.10944 -0.019344 0.047824 0.027931 0.049019 0.022463 -0.0082666 0.0037925 0.06858 0.0048753 0.090183 0.096803 0.10587 0.11526
3.0391 0.013785 0.0077048 0.012738 0.0036222 0 -0.0037656 -0.015548 -0.022926 -0.040548 -0.034661 -0.091379 -0.32066 0.023521 0.0043585 0.01515 0.0075856 0.038655 0.037214 0.032549 0.010723 0.014546 0 0.13519 0 0.00084769 0.00090497 0.00078978 0.00077764 1.2947 -0.073135 0.0039321 -0.014294 -0.0059492 -0.015495 -0.053708 -0.039354 -0.089345 -0.10961 -0.025617 0.037604 0.022777 0.050717 0.03369 -0.0088234 0.017232 0.077159 0.012181 0.099289 0.1172 0.10986 0.13613
3.043 0.0085556 0.0050976 0.0076257 -0.00073884 0 -0.0061991 -0.020811 -0.030837 -0.047399 -0.031097 -0.089701 -0.28361 0.024651 0.0093806 0.016164 0.0091249 0.046126 0.031889 0.035448 0.014419 0.019171 0 0.13429 0 0.00073766 0.00038375 0.000415 0.00040254 1.3475 -0.071101 0.0023971 -0.018134 -0.012818 -0.020977 -0.057446 -0.036426 -0.082667 -0.097571 -0.032459 0.024428 0.015885 0.042068 0.030371 -0.016903 0.01528 0.064936 0.0063513 0.086756 0.10794 0.096659 0.14461
3.0469 0.0031478 0.0031642 0.0022205 -0.0027192 0 -0.0035307 -0.021627 -0.027617 -0.04495 -0.026054 -0.084065 -0.24628 0.024642 0.012096 0.01446 0.009597 0.047157 0.029047 0.037849 0.014013 0.021301 0 0.12 0 0.00044751 0.00046301 7.0295e-06 -0.00021799 1.2453 -0.063564 -0.0011243 -0.01014 -0.020353 -0.025553 -0.054081 -0.032573 -0.069524 -0.078188 -0.039564 0.0098834 0.0081892 0.028626 0.020314 -0.028466 0.0062006 0.04308 -0.0055615 0.0642 0.084952 0.075493 0.13855
3.0508 -0.0019307 0.00010533 -0.0033316 -0.0050048 0 0.00055535 -0.018651 -0.015706 -0.032591 -0.022611 -0.070116 -0.22683 0.02413 0.01055 0.012841 0.011729 0.046282 0.031404 0.041187 0.0086173 0.018467 0 0.095329 0 0.00038531 0.0012109 0.00033616 -0.00059826 1.0209 -0.048176 -0.0087887 0.0030618 -0.023991 -0.025894 -0.043753 -0.028336 -0.052911 -0.054966 -0.046462 -0.0045615 0.0005553 0.014291 0.0088844 -0.040493 -0.0044987 0.019261 -0.018689 0.039562 0.058952 0.052873 0.11517
3.0547 -0.0065634 -0.0049323 -0.0083171 -0.0091405 0 0.00081857 -0.014303 -0.005271 -0.015395 -0.019097 -0.043003 -0.22437 0.023542 0.0063084 0.01326 0.015465 0.046463 0.035033 0.04393 0.00014888 0.010765 0 0.062244 0 0.00069758 0.0020922 0.0013595 -0.00052987 0.71326 -0.02429 -0.017669 0.010625 -0.020812 -0.02266 -0.028448 -0.019136 -0.033235 -0.029888 -0.051886 -0.018295 -0.006633 -0.0064366 -0.012356 -0.055841 -0.026782 -0.018599 -0.040501 4.1443e-05 0.011408 0.019857 0.074999
3.0586 -0.010656 -0.010522 -0.011257 -0.014185 0 -0.0043836 -0.010217 -0.0036244 0.00012103 -0.011616 -0.0042253 -0.21755 0.022236 0.0025514 0.014702 0.017714 0.046703 0.033601 0.042446 -0.0075669 0.00051667 0 0.021957 0 0.0010691 0.0024332 0.002153 -0.00022237 0.34865 0.0050283 -0.022184 0.0064228 -0.011793 -0.018055 -0.010574 -0.0029128 -0.0091881 -0.0040568 -0.057309 -0.032028 -0.013821 -0.027164 -0.033596 -0.071188 -0.049065 -0.056459 -0.062314 -0.039479 -0.036135 -0.01316 0.024769
3.0625 -0.01399 -0.014095 -0.011175 -0.017424 0 -0.011202 -0.0057696 -0.0074855 0.010959 0.00082855 0.035714 -0.18697 0.019292 0.0012923 0.01456 0.015677 0.043333 0.024291 0.033889 -0.01129 -0.0094352 0 -0.022459 0 0.0010588 0.0019538 0.0018576 -1.0173e-05 -0.048963 0.033063 -0.019167 -0.0056876 -0.00129 -0.011961 0.0080176 0.014033 0.019064 0.021548 -0.060833 -0.042467 -0.019022 -0.044883 -0.051834 -0.08297 -0.068883 -0.089434 -0.080851 -0.074797 -0.07867 -0.041379 -0.024651
3.0664 -0.016454 -0.014695 -0.0092725 -0.016286 0 -0.014197 0.00038913 -0.0066639 0.018618 0.013792 0.062968 -0.13802 0.015085 0.0022882 0.01187 0.01012 0.033677 0.010094 0.018993 -0.010651 -0.017132 0 -0.064299 0 0.00059103 0.0009513 0.00062719 1.8067e-05 -0.42624 0.052153 -0.010533 -0.015601 0.0057134 -0.0021357 0.025439 0.021187 0.047293 0.045442 -0.062876 -0.050338 -0.022673 -0.060255 -0.067731 -0.091972 -0.086779 -0.1186 -0.096836 -0.10684 -0.1173 -0.065857 -0.063879
3.0703 -0.018273 -0.014369 -0.0088937 -0.010395 0 -0.012221 0.0073808 0.0045218 0.025571 0.020297 0.070529 -0.098572 0.011691 0.0040439 0.0087324 0.0048961 0.018794 -0.0030097 0.0023513 -0.0083649 -0.021788 0 -0.095167 0 4.5589e-05 3.3509e-05 -0.00046193 5.55e-05 -0.69305 0.057819 -0.0015208 -0.016483 0.0066412 0.011513 0.038713 0.01445 0.068273 0.065504 -0.064915 -0.0582 -0.026318 -0.07561 -0.083608 -0.10096 -0.10465 -0.14773 -0.1128 -0.13885 -0.15589 -0.090309 -0.089036
3.0742 -0.019865 -0.016289 -0.013052 -0.0027341 0 -0.0099595 0.011366 0.020177 0.031211 0.016706 0.063833 -0.092055 0.011356 0.005344 0.0083289 0.0031498 0.0030432 -0.010835 -0.010424 -0.0078783 -0.023307 0 -0.10949 0 -0.00014442 -0.00034462 -0.00046888 0.00027415 -0.76595 0.051512 0.0030611 -0.011048 0.0026147 0.02405 0.044297 0.0012221 0.076309 0.079559 -0.06319 -0.057665 -0.024988 -0.075465 -0.081371 -0.096621 -0.10325 -0.14807 -0.11052 -0.14354 -0.15812 -0.09089 -0.10059
3.0781 -0.021457 -0.021265 -0.021448 0.0011717 0 -0.013252 0.0085158 0.027718 0.031648 0.0059392 0.055851 -0.1132 0.014435 0.0058259 0.011616 0.0044035 -0.0088463 -0.013323 -0.016433 -0.0099844 -0.021642 0 -0.10722 0 7.8976e-05 -0.00017383 0.00049235 0.00057099 -0.62921 0.039543 0.001001 -0.0085344 -0.0028029 0.0283 0.040503 -0.0067236 0.071245 0.08612 -0.061464 -0.057131 -0.023657 -0.075319 -0.079134 -0.092282 -0.10185 -0.1484 -0.10825 -0.14824 -0.16035 -0.091471 -0.099096
3.082 -0.022919 -0.026433 -0.029999 -0.0034943 0 -0.022811 -0.0010484 0.01978 0.023662 -0.0051292 0.055164 -0.13177 0.018924 0.0055693 0.016194 0.0056424 -0.014467 -0.012925 -0.016813 -0.011176 -0.016333 0 -0.091879 0 0.0004138 0.00018115 0.0014183 0.00067608 -0.34843 0.028399 -0.007548 -0.015308 -0.0064813 0.021039 0.029473 -0.0053891 0.057946 0.0842 -0.058407 -0.053356 -0.020459 -0.067546 -0.068298 -0.082264 -0.090646 -0.13448 -0.097281 -0.13915 -0.14433 -0.080886 -0.083121
3.0859 -0.023984 -0.027914 -0.033859 -0.016774 0 -0.03276 -0.012639 0.0010225 0.0086881 -0.011554 0.057479 -0.12091 0.02217 0.0046255 0.018531 0.004982 -0.0141 -0.011332 -0.014419 -0.0055895 -0.0064947 0 -0.065891 0 0.00059137 0.00031667 0.0014544 0.00049054 -0.014059 0.019832 -0.020725 -0.028202 -0.0080697 0.0060825 0.016102 -0.0021631 0.041428 0.072172 -0.053658 -0.045464 -0.014886 -0.050076 -0.046532 -0.06503 -0.066973 -0.10244 -0.075274 -0.11253 -0.10512 -0.056109 -0.051783
3.0898 -0.024544 -0.024914 -0.031486 -0.032435 0 -0.035556 -0.020847 -0.01677 -0.0075454 -0.013837 0.048662 -0.081791 0.023069 0.0030411 0.017281 0.0037268 -0.0090946 -0.0078734 -0.010176 0.010432 0.0084307 0 -0.028509 0 0.0006565 0.00010901 0.00070272 0.00023536 0.33304 0.0098792 -0.034652 -0.037019 -0.0099542 -0.0091653 0.0041573 -0.0065792 0.022394 0.047439 -0.048909 -0.037572 -0.0093141 -0.032606 -0.024766 -0.047795 -0.043299 -0.070392 -0.053268 -0.08591 -0.06592 -0.031331 -0.0085582
3.0938 -0.024673 -0.020878 -0.025969 -0.041439 0 -0.028683 -0.024252 -0.025834 -0.019776 -0.016132 0.017302 -0.040653 0.022563 0.0011082 0.014417 0.0047326 -0.00032968 -0.00075524 -0.0019014 0.034672 0.027324 0 0.021242 0 0.00082147 -0.0002137 8.3989e-06 0.00020822 0.71835 -0.0070405 -0.043574 -0.033917 -0.014839 -0.020202 -0.0068888 -0.018717 -0.0022021 0.0087412 -0.042685 -0.026662 -0.0020923 -0.0067409 0.0045977 -0.026269 -0.0097935 -0.023382 -0.023331 -0.044038 -0.0081703 0.0041799 0.038789
3.0977 -0.024423 -0.020208 -0.022244 -0.038717 0 -0.017091 -0.026318 -0.028509 -0.027809 -0.021706 -0.033838 -0.02315 0.022105 -0.00060645 0.013247 0.0092654 0.011768 0.010563 0.01295 0.05962 0.046572 0 0.079621 0 0.0011204 -0.00027154 4.0401e-05 0.00041725 1.1771 -0.032258 -0.042637 -0.020989 -0.023083 -0.028385 -0.020956 -0.028927 -0.033958 -0.039894 -0.036258 -0.015338 0.0053554 0.020274 0.035002 -0.0041543 0.025059 0.025678 0.0076929 -7.7102e-05 0.052119 0.041161 0.082989
3.1016 -0.023757 -0.023821 -0.022682 -0.027789 0 -0.0094915 -0.031588 -0.032908 -0.03627 -0.030529 -0.087561 -0.032713 0.021917 -0.0014949 0.015388 0.015961 0.026131 0.024299 0.033336 0.077316 0.061167 0 0.13697 0 0.0013253 0.0001661 0.00067249 0.00053345 1.6871 -0.060429 -0.03238 -0.0091502 -0.032298 -0.037815 -0.040828 -0.029725 -0.068546 -0.0877 -0.029757 -0.0044363 0.01253 0.046088 0.06273 0.015864 0.057409 0.071962 0.036164 0.041789 0.10833 0.075578 0.12201
3.1055 -0.022778 -0.028209 -0.025224 -0.018579 0 -0.011903 -0.041056 -0.0436 -0.049511 -0.040762 -0.12378 -0.052809 0.021014 -0.0011919 0.019512 0.022638 0.040537 0.037384 0.053746 0.084683 0.067684 0 0.18241 0 0.0012348 0.0010021 0.0012445 0.00025795 2.1638 -0.082943 -0.020405 -0.0092904 -0.039621 -0.04999 -0.064229 -0.026122 -0.09698 -0.12157 -0.023097 0.0055648 0.019123 0.069335 0.084739 0.031401 0.084411 0.11231 0.059179 0.079178 0.15584 0.10451 0.15854
3.1094 -0.021916 -0.029007 -0.025768 -0.019382 0 -0.023432 -0.051229 -0.057005 -0.06653 -0.051227 -0.13346 -0.067117 0.018856 0.00015944 0.022678 0.028345 0.052538 0.047372 0.067825 0.084837 0.066964 0 0.21034 0 0.00095941 0.0018748 0.0013079 -0.00028503 2.5186 -0.094287 -0.016664 -0.023238 -0.044358 -0.061896 -0.084442 -0.031476 -0.11197 -0.13434 -0.016436 0.015566 0.025715 0.092582 0.10675 0.046937 0.11141 0.15267 0.082194 0.11657 0.20335 0.13345 0.19443
3.1133 -0.021678 -0.025285 -0.022411 -0.029634 0 -0.036931 -0.057352 -0.065336 -0.080902 -0.061305 -0.12372 -0.074945 0.016587 0.0016909 0.022695 0.033191 0.060921 0.053516 0.073297 0.083281 0.063787 0 0.22249 0 0.00081603 0.0024056 0.0010192 -0.00058521 2.7123 -0.095697 -0.024935 -0.041928 -0.048123 -0.068914 -0.095019 -0.052091 -0.11339 -0.13009 -0.010531 0.022061 0.030249 0.10402 0.11205 0.050832 0.12021 0.16995 0.088664 0.13335 0.21995 0.14406 0.22577
3.1172 -0.022066 -0.020108 -0.017332 -0.040118 0 -0.04361 -0.057141 -0.063966 -0.085813 -0.068678 -0.1103 -0.087681 0.016183 0.0019721 0.019463 0.036751 0.066146 0.056467 0.073422 0.082501 0.063057 0 0.22353 0 0.00093496 0.0024509 0.00084415 -0.00022123 2.7473 -0.09284 -0.038233 -0.052023 -0.052105 -0.068832 -0.094193 -0.077386 -0.10756 -0.12058 -0.0048676 0.027437 0.034125 0.1117 0.11201 0.051008 0.12319 0.17987 0.089852 0.14356 0.22668 0.14883 0.24371
3.1211 -0.022218 -0.016958 -0.014448 -0.040847 0 -0.038602 -0.051433 -0.054592 -0.079301 -0.068805 -0.10423 -0.11359 0.01827 -7.8104e-05 0.014624 0.037758 0.069272 0.057369 0.073494 0.079901 0.065337 0 0.21486 0 0.0010708 0.0021774 0.0010108 0.00069991 2.6185 -0.089839 -0.043771 -0.045666 -0.054344 -0.062779 -0.084969 -0.087599 -0.10071 -0.11499 0.00043001 0.031805 0.037391 0.11548 0.10708 0.047891 0.12063 0.18266 0.086171 0.14718 0.2241 0.14815 0.24028
3.125 -0.020744 -0.01605 -0.015168 -0.029708 0 -0.024129 -0.041963 -0.042097 -0.064829 -0.058262 -0.10357 -0.14875 0.021055 -0.0039218 0.010352 0.035884 0.070531 0.057222 0.075699 0.07085 0.065719 0 0.19286 0 0.00088619 0.0019112 0.0013344 0.0015973 2.2924 -0.085262 -0.034229 -0.025993 -0.050324 -0.052963 -0.071329 -0.07224 -0.09312 -0.11172 0.0042381 0.032072 0.038173 0.10343 0.082235 0.031364 0.095495 0.15638 0.062665 0.12395 0.18358 0.12532 0.21351
3.1289 -0.01655 -0.014391 -0.016535 -0.014024 0 -0.0081445 -0.029491 -0.02966 -0.047211 -0.038914 -0.096461 -0.18206 0.021823 -0.0070745 0.0082821 0.033203 0.068999 0.056592 0.077154 0.053693 0.057468 0 0.15322 0 0.00039293 0.0018693 0.0015134 0.001917 1.7484 -0.07374 -0.014972 -0.0045333 -0.037011 -0.040463 -0.054708 -0.040331 -0.07923 -0.10024 0.0080461 0.032339 0.038954 0.091385 0.057388 0.014837 0.070359 0.1301 0.039159 0.10072 0.14307 0.10249 0.16768
3.1328 -0.0095215 -0.009226 -0.013736 -0.0035657 0 0.0012037 -0.01441 -0.017382 -0.028508 -0.017672 -0.071972 -0.20614 0.019641 -0.006678 0.0088979 0.032694 0.063531 0.055186 0.072645 0.031821 0.037696 0 0.096835 0 -1.1791e-06 0.0019771 0.0014612 0.0015787 1.0333 -0.051482 0.00046875 0.0073752 -0.016603 -0.025437 -0.03421 -0.011637 -0.053736 -0.071478 0.010452 0.03074 0.038352 0.070297 0.022873 -0.0079081 0.033945 0.089124 0.0061464 0.063242 0.084192 0.068878 0.10945
3.1367 -0.00057641 -0.00092236 -0.0046706 -0.0015191 0 0.0017683 0.00153 -0.0046635 -0.0079962 -0.00087827 -0.029664 -0.22153 0.016433 -0.002097 0.011311 0.034708 0.053727 0.051292 0.059075 0.01092 0.010388 0 0.031215 0 5.0194e-05 0.0019133 0.0012955 0.0009398 0.2589 -0.020446 0.003228 0.0067556 0.0040095 -0.0086809 -0.009768 0.0020418 -0.017668 -0.027177 0.012056 0.028073 0.036958 0.044044 -0.017167 -0.034205 -0.0089138 0.039755 -0.032297 0.017623 0.014814 0.02911 0.044496
3.1406 0.008814 0.0076889 0.0078088 -0.0018187 0 -0.00070777 0.01526 0.0077093 0.014516 0.011266 0.01967 -0.23223 0.015153 0.0039024 0.01361 0.035354 0.039837 0.041916 0.037548 -0.0057203 -0.015741 0 -0.033866 0 0.00038474 0.0013573 0.001095 0.00036444 -0.46823 0.01258 -0.0019919 0.00072218 0.018214 0.0080632 0.015659 0.0062916 0.021186 0.020693 0.013513 0.025436 0.035513 0.017631 -0.057077 -0.060357 -0.051652 -0.0095052 -0.070572 -0.028022 -0.054266 -0.010533 -0.022496
3.1445 0.017244 0.014411 0.01825 0.0047336 0 0.0026864 0.024781 0.018591 0.036414 0.02395 0.061731 -0.24077 0.016876 0.0070458 0.014014 0.029326 0.022008 0.024395 0.011955 -0.019201 -0.032792 0 -0.092055 0 0.00045885 0.00025266 0.00080023 -0.0001217 -1.1143 0.04089 -0.0011978 0.00047217 0.024777 0.023566 0.037556 0.015397 0.053782 0.059709 0.013176 0.023152 0.033434 -0.010733 -0.09541 -0.084733 -0.092928 -0.057427 -0.10678 -0.073996 -0.1197 -0.048644 -0.086261
3.1484 0.023848 0.019619 0.023411 0.021345 0 0.016045 0.03126 0.028836 0.053962 0.040931 0.088228 -0.24925 0.019871 0.005251 0.012351 0.014898 0.00025957 -0.0010653 -0.013615 -0.032631 -0.038274 0 -0.14218 0 -2.576e-05 -0.0011146 0.00038283 -0.00073642 -1.7117 0.062191 0.014912 0.012156 0.028361 0.038226 0.053511 0.035949 0.076115 0.086331 0.012839 0.020869 0.031355 -0.039097 -0.13374 -0.10911 -0.1342 -0.10535 -0.14299 -0.11997 -0.18514 -0.086755 -0.14101
3.1523 0.02855 0.025104 0.025013 0.041618 0 0.034429 0.038033 0.041157 0.065959 0.058955 0.1009 -0.26288 0.021634 0.0007045 0.010536 -0.0038929 -0.024242 -0.029934 -0.036062 -0.04714 -0.035577 0 -0.1852 0 -0.00068828 -0.0022843 7.7881e-06 -0.0015446 -2.2858 0.078801 0.040815 0.031851 0.034929 0.052995 0.06511 0.060345 0.090813 0.10604 0.011916 0.020041 0.029555 -0.062173 -0.16319 -0.12709 -0.16543 -0.14088 -0.17004 -0.15516 -0.23335 -0.11546 -0.18288
3.1563 0.032015 0.031508 0.027838 0.054741 0 0.047768 0.047091 0.056692 0.074853 0.070046 0.10783 -0.288 0.021642 -0.0019479 0.011169 -0.02021 -0.047951 -0.054795 -0.053056 -0.060435 -0.030681 0 -0.22021 0 -0.00077331 -0.002909 -9.0096e-05 -0.002227 -2.7956 0.094128 0.060268 0.048786 0.046264 0.067134 0.075868 0.075947 0.1031 0.12489 0.01044 0.020585 0.028019 -0.080266 -0.18427 -0.13906 -0.18718 -0.16473 -0.18847 -0.18019 -0.26533 -0.1353 -0.21194
3.1602 0.035149 0.037346 0.034943 0.054677 0 0.049791 0.056661 0.071989 0.083607 0.069821 0.1159 -0.32437 0.021756 0.00016457 0.015047 -0.029668 -0.06577 -0.069389 -0.063173 -0.069132 -0.028103 0 -0.24376 0 6.1317e-05 -0.0029524 0.00010127 -0.0023024 -3.1513 0.10892 0.061194 0.054209 0.058533 0.077626 0.087125 0.078593 0.11515 0.14165 0.008964 0.021128 0.026482 -0.098358 -0.20535 -0.15102 -0.20894 -0.18858 -0.20689 -0.20522 -0.29732 -0.15514 -0.23125
3.1641 0.038282 0.040503 0.044474 0.045073 0 0.043676 0.06257 0.080457 0.091618 0.062869 0.12542 -0.36066 0.023792 0.0054774 0.019858 -0.03288 -0.0742 -0.072506 -0.067038 -0.072118 -0.028878 0 -0.25261 0 0.0013037 -0.0026752 0.0002973 -0.0016095 -3.2868 0.12032 0.047035 0.048417 0.065845 0.08135 0.095991 0.075593 0.12382 0.14834 0.0073429 0.024521 0.025897 -0.10031 -0.20352 -0.14724 -0.20498 -0.18082 -0.2025 -0.2008 -0.28668 -0.15136 -0.24328
3.168 0.040633 0.040246 0.051002 0.035761 0 0.038814 0.06212 0.077768 0.094437 0.058726 0.13054 -0.38107 0.026985 0.0094787 0.02163 -0.033473 -0.074384 -0.068573 -0.067782 -0.0714 -0.03126 0 -0.24666 0 0.0020028 -0.0024478 0.00021613 -0.00056086 -3.2088 0.12406 0.033459 0.039923 0.06519 0.077846 0.097451 0.076021 0.12352 0.13846 0.0057148 0.02805 0.025357 -0.10147 -0.20058 -0.14269 -0.19978 -0.17155 -0.19701 -0.19495 -0.27399 -0.14644 -0.24743
3.1719 0.040677 0.03755 0.050108 0.034305 0 0.041585 0.056479 0.066093 0.08797 0.06204 0.12452 -0.37891 0.028341 0.0088514 0.01804 -0.034389 -0.071872 -0.064212 -0.069048 -0.06986 -0.032849 0 -0.22881 0 0.0016501 -0.0025357 -6.5931e-05 0.00012044 -2.9744 0.11739 0.033592 0.037554 0.058285 0.069635 0.088757 0.0801 0.1113 0.11423 0.0042777 0.031899 0.025078 -0.09665 -0.18996 -0.13323 -0.18637 -0.15246 -0.18434 -0.1791 -0.24817 -0.13407 -0.24073
3.1758 0.03733 0.033777 0.042002 0.040061 0 0.048986 0.049221 0.052624 0.072781 0.06721 0.10527 -0.36354 0.025753 0.0042472 0.010697 -0.036273 -0.072425 -0.063355 -0.071598 -0.06869 -0.03246 0 -0.20228 0 0.00063243 -0.0029771 -0.00014145 -1.4521e-05 -2.6331 0.10075 0.046027 0.042556 0.049217 0.0597 0.072111 0.079415 0.089863 0.085694 0.0031353 0.03624 0.0252 -0.082578 -0.16748 -0.11619 -0.16029 -0.11824 -0.16061 -0.14781 -0.2021 -0.11022 -0.22064
3.1797 0.030994 0.029499 0.031062 0.045479 0 0.051273 0.042723 0.043368 0.053835 0.063541 0.077276 -0.35235 0.020607 -0.00076452 0.0041487 -0.038546 -0.07694 -0.064766 -0.071928 -0.067284 -0.030767 0 -0.16829 0 -0.00018735 -0.0035871 0.00029478 -0.00074288 -2.1973 0.07728 0.05682 0.04768 0.040686 0.048951 0.05333 0.066793 0.065992 0.062705 0.0019928 0.040581 0.025323 -0.068505 -0.14499 -0.099144 -0.13421 -0.084012 -0.13688 -0.11652 -0.15603 -0.086363 -0.18703
3.1836 0.023443 0.024677 0.022027 0.04282 0 0.041081 0.036226 0.03806 0.035925 0.045946 0.048451 -0.35451 0.016889 -0.0031435 0.0023191 -0.040658 -0.079975 -0.063749 -0.064992 -0.065286 -0.029659 0 -0.12663 0 -0.00029704 -0.0040491 0.0010654 -0.0013242 -1.6662 0.051035 0.052875 0.043903 0.032457 0.036455 0.037726 0.044213 0.045758 0.047491 0.0011798 0.042985 0.025407 -0.048483 -0.11637 -0.079568 -0.10335 -0.0453 -0.10915 -0.077852 -0.10356 -0.05816 -0.14178
3.1875 0.01658 0.019442 0.016488 0.030244 0 0.020403 0.02739 0.031115 0.019762 0.020304 0.024648 -0.36249 0.017478 -0.0027087 0.0054767 -0.041648 -0.073646 -0.056263 -0.048996 -0.063901 -0.030803 0 -0.07809 0 8.8135e-05 -0.0040522 0.0016193 -0.0011016 -1.063 0.025091 0.033528 0.028631 0.022957 0.021976 0.026594 0.020389 0.030326 0.034204 0.00043303 0.045 0.025483 -0.027264 -0.086526 -0.059484 -0.071523 -0.0056835 -0.080608 -0.037702 -0.049819 -0.029081 -0.087714
3.1914 0.011202 0.014194 0.012645 0.012582 0 -0.00076354 0.015397 0.017703 0.0029076 -0.0018585 0.0059125 -0.35962 0.021341 -0.001466 0.010378 -0.03925 -0.054052 -0.041902 -0.027663 -0.064522 -0.034244 0 -0.02628 0 0.00042511 -0.0034316 0.001543 -6.1804e-05 -0.43855 0.00058829 0.0099631 0.0082011 0.011843 0.0076733 0.016931 0.0017762 0.015663 0.01508 -0.00039934 0.045826 0.025414 -0.0066862 -0.058177 -0.041164 -0.042271 0.030142 -0.054383 -8.2137e-05 -0.00078511 -0.0022452 -0.028744
3.1953 0.006876 0.0089672 0.0079544 -0.0028743 0 -0.012376 0.0023113 -0.00095683 -0.015758 -0.01363 -0.012513 -0.33641 0.024564 -0.0012701 0.013279 -0.030928 -0.025021 -0.023654 -0.0075797 -0.066123 -0.038059 0 0.023159 0 0.00050289 -0.0022604 0.00095001 0.0011124 0.15698 -0.022851 -0.0055639 -0.0071817 0.00085417 -0.0032602 0.0043153 -0.012395 -0.0035979 -0.012781 -0.0014612 0.043465 0.024958 0.012174 -0.033845 -0.027576 -0.019916 0.055806 -0.034359 0.030758 0.035618 0.018577 0.02911
3.1992 0.0028585 0.0032568 0.0017662 -0.011476 0 -0.011623 -0.008524 -0.018191 -0.03326 -0.017538 -0.035136 -0.29967 0.024177 -0.0024129 0.012946 -0.016746 0.0039343 -0.0054343 0.0068994 -0.064733 -0.039576 0 0.065066 0 0.00061565 -0.00083351 0.00035985 0.0015558 0.69296 -0.04554 -0.009583 -0.011422 -0.0076902 -0.0096913 -0.013347 -0.026225 -0.029069 -0.045378 -0.0025231 0.041104 0.024502 0.031035 -0.0095132 -0.013988 0.0024401 0.081469 -0.014334 0.061598 0.072021 0.0394 0.078045
3.2031 -0.0010567 -0.0031543 -0.0044827 -0.013367 0 -0.0039091 -0.015174 -0.027745 -0.044701 -0.02088 -0.061132 -0.26631 0.020918 -0.0040726 0.011067 -0.0009028 0.023759 0.010001 0.016313 -0.056339 -0.037565 0 0.09682 0 0.0010975 0.00046807 0.00021526 0.00090066 1.1471 -0.066049 -0.0078362 -0.0067891 -0.013017 -0.013923 -0.033862 -0.040118 -0.056297 -0.074893 -0.0043067 0.036059 0.023801 0.044061 0.0058963 -0.008213 0.013014 0.091041 -0.0047246 0.078441 0.0882 0.049944 0.1115
3.207 -0.0046745 -0.009427 -0.0092219 -0.01207 0 0.0019679 -0.018317 -0.029297 -0.048032 -0.027521 -0.08353 -0.24875 0.018201 -0.0053621 0.010095 0.010543 0.031249 0.021327 0.024037 -0.040651 -0.033664 0 0.11843 0 0.0017945 0.0013554 0.00052856 -0.00042165 1.4884 -0.080925 -0.0079587 -0.0015418 -0.016544 -0.0196 -0.051829 -0.049424 -0.077165 -0.094331 -0.0063838 0.029924 0.023001 0.054715 0.017678 -0.0056143 0.018797 0.09407 0.00064987 0.089593 0.096156 0.056308 0.12788
[truncated: 2,080,055 more chars]
