# Supplementary material for: Dataset from dynamic shake-table testing of five full-scale single leaf and cavity URM walls subjected to out-of-plane two-way bending
Source: Data Brief. 2019 Mar 20;24:103854. doi: 10.1016/j.dib.2019.103854 (PMC6480314; doi:10.1016/j.dib.2019.103854)
Supplement: Multimedia component 2 [file mmc2.zip › DATA/CAV-000-RF/Test4.txt]

0 -0.0014927 2.271e-05 -0.00037707 0.0018576 0 0.00059928 -0.0016203 -0.00029969 0.00015669 0.0033748 -0.0013295 0.14127 -0.0031475 -0.0017278 5.0103e-06 0.0017457 -2.6991e-05 0.0026927 -0.0031566 0.0035734 -0.0047093 0 -0.0009809 0 0.00010697 0.00078084 -1.4129e-06 -0.0015264 -0.013724 0.011675 0.00096424 0.00084989 -0.0039479 -0.0020481 0.0010597 0.0012127 -0.00011276 -0.0032174 -0.085134 -0.035081 -0.063976 0.012782 -0.035818 -0.014714 0.020655 0.03571 0.021595 -0.018615 0.047887 0.049726 0.00039215
0.003906 -0.0036452 0.0001104 -0.0021003 0.0021778 0 0.0013438 -0.0012008 0.0013346 0.00097975 0.0039669 -0.00054329 0.14345 -0.0015647 0.00073166 -0.00025051 0.0016831 0.0039973 0.0035874 -0.0022171 0.0053925 -0.00038283 0 0.0050257 0 0.0013429 0.0010593 0.00033385 -0.00075765 -0.013615 0.010652 0.0024671 0.0013036 -0.004045 0.0010881 0.0036127 -0.0074194 0.0017197 -0.0047228 -0.089614 -0.032398 -0.06185 0.010472 -0.035278 -0.015677 0.017594 0.029489 0.0197 -0.012088 0.044179 0.047823 -9.6413e-05
0.007812 -0.0052817 0.00037632 -0.0035574 0.00097289 0 0.0012659 -0.0013782 0.001699 0.00010412 0.0021458 0.0006637 0.13544 0.0012696 0.0033764 -0.00075906 0.0018135 0.0079677 0.0010428 -0.002649 0.0033845 0.0054318 0 0.0073731 0 0.0019152 0.0011198 0.00098435 -9.3197e-05 0.0062709 0.0074995 0.0028545 0.0009999 -0.0023399 0.0030262 0.0042942 -0.016378 0.0017184 -0.0031821 -0.094093 -0.029716 -0.059724 0.0081625 -0.034737 -0.016641 0.014533 0.023267 0.017805 -0.0055616 0.040471 0.045921 -0.00063302
0.011718 -0.0058366 0.00070468 -0.0040657 -0.0011984 0 -0.00024452 -0.0017 0.0010854 -0.0019971 0.00024876 0.0011342 0.12308 0.0046724 0.0048437 -0.0014296 0.0014193 0.0072313 -0.0032397 -0.0051821 -0.00053875 0.0080549 0 0.0044481 0 0.0016076 0.00083788 0.0011358 0.00017896 0.035119 0.0024816 0.0021617 -0.00011946 0.00040007 0.0040168 0.0031099 -0.02199 -2.778e-05 -6.2593e-05 -0.095527 -0.027524 -0.057333 0.005791 -0.034084 -0.01839 0.011985 0.016531 0.017031 0.00054546 0.036171 0.042637 -6.5278e-05
0.015625 -0.0051315 0.00085947 -0.0034833 -0.0030281 0 -0.0023229 -0.001321 0.00052523 -0.0035581 0.00047553 0.0002153 0.12003 0.007032 0.0040813 -0.0020606 -0.00023589 0.0019521 -0.0062946 -0.0082116 -0.0025349 0.004936 0 -0.0011668 0 0.00088533 0.00023716 0.00043211 0.00024177 0.05014 -0.0032005 0.0012775 -0.0014333 0.0028139 0.0053786 0.0014296 -0.022347 -0.0017188 0.0024044 -0.094631 -0.025709 -0.05474 0.0033725 -0.033346 -0.02074 0.009828 0.0094016 0.017115 0.0063314 0.031417 0.038296 0.0013764
0.019531 -0.0035502 0.00079216 -0.0022569 -0.0034166 0 -0.0034958 3.501e-05 0.00075514 -0.0032935 0.0023215 -0.0014398 0.13199 0.0069001 0.001439 -0.0017016 -0.0025465 -0.0029903 -0.0063586 -0.0086325 -0.00080242 -0.00141 0 -0.005359 0 0.00040842 -0.00043565 -0.00060067 0.00038887 0.039785 -0.0082405 0.00097904 -0.0019663 0.0039298 0.0077214 0.00082591 -0.018654 -0.0016472 0.0028399 -0.093702 -0.0239 -0.052149 0.00096232 -0.032608 -0.023088 0.0076851 0.0022879 0.017209 0.012105 0.026679 0.033951 0.0022174
0.023437 -0.0017829 0.00072629 -0.00092782 -0.0022627 0 -0.0031755 0.0017375 0.0015825 -0.001571 0.003221 -0.0022993 0.14934 0.0041511 -0.0013575 0.00051582 -0.0037389 -0.0030861 -0.004085 -0.0049675 0.0026936 -0.0054595 0 -0.0059023 0 0.00043634 -0.00079904 -0.0010641 0.00060139 0.014095 -0.011927 0.0011182 -0.001185 0.0036769 0.0097916 0.0016587 -0.013449 0.00018635 0.0014667 -0.087277 -0.023261 -0.049835 -5.6195e-05 -0.031986 -0.025061 0.0078505 -0.0021472 0.018915 0.015735 0.024713 0.028971 0.0013442
0.027343 -0.00029758 0.00090965 0.00035142 -0.00044677 0 -0.0021387 0.0029095 0.0021653 0.00017281 0.0015838 -0.0014293 0.15725 2.4989e-05 -0.0025856 0.0037627 -0.0027221 0.0010737 -0.0016166 0.00050808 0.0043436 -0.0040154 0 -0.0036612 0 0.00069169 -0.00058388 -0.0006134 0.000558 -0.0081669 -0.014046 0.00085636 0.00042351 0.0026771 0.0094479 0.0027728 -0.007891 0.00228 -0.00033118 -0.080852 -0.022623 -0.047522 -0.0010747 -0.031364 -0.027035 0.0080158 -0.0065822 0.02062 0.019365 0.022748 0.02399 -0.0006075
0.03125 0.00097674 0.001317 0.0017762 0.0009243 0 -0.0015045 0.0033013 0.0018273 0.00097405 -0.0013424 0.00044215 0.1521 -0.0039467 -0.002 0.0053568 -0.00065231 0.004416 -0.00068663 0.0033681 0.0023882 0.00055209 0 -0.0011676 0 0.00073834 0.00013026 0.00017095 4.4858e-05 -0.019845 -0.014317 -0.00033856 0.0016549 0.0016974 0.0058957 0.0026261 -0.0012091 0.0032418 -0.0010731 -0.072965 -0.022493 -0.045571 -0.001379 -0.031025 -0.028223 0.0094468 -0.0089519 0.022558 0.021794 0.022869 0.019802 -0.0016498
0.035156 0.0024137 0.0016374 0.0034096 0.0013322 0 -0.0014155 0.0033641 0.00061262 0.001119 -0.002884 0.0015147 0.14516 -0.0069771 -0.00090771 0.0030117 -0.00023279 0.0026533 -0.0015658 0.0011602 -0.0018133 0.0026539 0 -0.00041029 0 0.00042631 0.00090349 0.00036588 -0.00072967 -0.029976 -0.012247 -0.0020581 0.0016388 0.0012191 0.00076733 0.00075461 0.0072333 0.0029553 -8.6829e-05 -0.063255 -0.022999 -0.044072 -0.00079387 -0.031038 -0.028435 0.012454 -0.0087493 0.024783 0.022726 0.02559 0.016601 -0.00033162
0.039062 0.0041089 0.0015595 0.004835 0.0010671 0 -0.00093979 0.0034805 -0.00084616 0.0014623 -0.0018916 0.00071039 0.14907 -0.0090277 -0.00074129 -0.0024949 -0.0030827 -0.0033658 -0.0034545 -0.0041106 -0.0055718 -0.00078085 0 -0.0016821 0 -2.8847e-05 0.0012171 -0.00035515 -0.001285 -0.048677 -0.007682 -0.0033505 0.00066892 0.0012465 -0.0032185 -0.0018287 0.015884 0.0021959 0.002185 -0.053545 -0.023504 -0.042573 -0.00020871 -0.031052 -0.028646 0.015461 -0.0085466 0.027008 0.023659 0.028312 0.013401 0.0027917
0.042968 0.0055489 0.0010563 0.0053563 0.00077863 0 0.00070489 0.0033303 -0.0018894 0.0022627 0.00018442 -0.0011482 0.16236 -0.010034 -0.0015884 -0.0072894 -0.0077548 -0.0086281 -0.0053986 -0.0078064 -0.0073109 -0.0069926 0 -0.0038088 0 -0.00032129 0.00087153 -0.0013873 -0.0013134 -0.071359 -0.0013966 -0.0036394 -6.2309e-05 0.0012916 -0.0046636 -0.0036027 0.021512 0.0014767 0.0044919 -0.04427 -0.02491 -0.042002 0.00058797 -0.032091 -0.027213 0.020074 -0.0049991 0.028548 0.02232 0.033803 0.013025 0.0056155
0.046875 0.0059092 0.00039898 0.0045588 0.00085857 0 0.0030236 0.002217 -0.0022576 0.0029208 0.001173 -0.002061 0.16999 -0.009492 -0.0021974 -0.007618 -0.010629 -0.0089368 -0.0066645 -0.0069843 -0.0071139 -0.0099725 0 -0.0050373 0 -0.00033192 0.00017936 -0.0017889 -0.00093225 -0.081396 0.0051195 -0.0031329 0.00036016 0.00058857 -0.0044509 -0.0038324 0.021808 0.00064044 0.0054802 -0.035052 -0.026433 -0.041551 0.0014122 -0.033265 -0.025565 0.024896 -0.0010157 0.029999 0.020684 0.039655 0.013017 0.0063756
0.050781 0.0047333 -8.0169e-05 0.0026639 0.0012008 0 0.0045297 7.0099e-06 -0.0020787 0.0028067 0.0006533 -0.00079298 0.16 -0.0070516 -0.0014458 -0.0033741 -0.0091084 -0.0046171 -0.0066278 -0.0028562 -0.0055076 -0.0064291 0 -0.004015 0 -0.00014989 -0.00025697 -0.001183 -0.00050139 -0.068205 0.010575 -0.0023649 0.0016384 -0.0013683 -0.0043652 -0.0029436 0.01721 -0.00045129 0.0044651 -0.027197 -0.028273 -0.041436 0.001619 -0.034897 -0.023729 0.029512 0.0031819 0.030931 0.018383 0.045175 0.013833 0.0050512
0.054687 0.0023494 -0.0002336 0.00035383 0.0014476 0 0.0041705 -0.002451 -0.0015812 0.0020878 0.00014387 0.0019306 0.13777 -0.0034617 0.00025435 0.001674 -0.0041058 0.00049645 -0.0049832 0.00087775 -0.0026266 0.00083945 0 -0.00068906 0 8.2202e-05 -5.4695e-05 -6.9463e-05 -0.00025686 -0.039495 0.014533 -0.0015211 0.0025266 -0.0042057 -0.0050159 -0.0017948 0.010074 -0.001265 0.0018608 -0.022184 -0.030774 -0.042024 0.00053823 -0.037484 -0.021497 0.033701 0.0078261 0.030782 0.014691 0.050001 0.016366 0.0030085
0.058593 -0.00036182 -0.00015978 -0.0017123 0.0013783 0 0.0023495 -0.0040012 -0.00088945 0.0015478 0.00098871 0.0041463 0.12186 -0.00060565 0.0010895 0.0033504 0.00064931 0.0030354 -0.0024194 0.0017218 0.001086 0.0055406 0 0.003287 0 0.00026934 0.00057553 0.0006996 -0.00016894 -0.013402 0.017076 -0.00035308 0.0020424 -0.0065644 -0.0053338 -0.00078195 0.0023785 -0.0010331 -0.0010449 -0.017171 -0.033275 -0.042611 -0.0005425 -0.040071 -0.019266 0.03789 0.01247 0.030632 0.011 0.054827 0.0189 0.0015209
0.0625 -0.0025957 -8.7787e-05 -0.0032173 0.0010499 0 0.00046745 -0.0042446 -6.0849e-05 0.0016369 0.0026102 0.0044623 0.1256 -0.00021978 -0.00053725 0.00083362 0.0018989 0.0025926 -0.00076221 0.00020527 0.0039596 0.0038536 0 0.0053555 0 0.00034409 0.00096817 0.00069202 -0.00011406 0.00038284 0.017935 0.0013109 0.00039852 -0.0068684 -0.0040193 0.00028241 -0.0053605 0.00016821 -0.0028938 -0.016926 -0.036519 -0.043885 -0.0042533 -0.043567 -0.017991 0.039426 0.014946 0.029295 0.0063568 0.055791 0.021507 0.00082656
0.066406 -0.0040461 -0.00021375 -0.0041266 0.00062737 0 -0.0004712 -0.0037991 0.00078441 0.0018784 0.0031889 0.0030991 0.14426 -0.0023363 -0.0043892 -0.0029711 -0.00037515 0.00068911 -0.0017122 -0.0015762 0.0038859 -0.00208 0 0.0040417 0 0.00025783 0.00059953 0.0001622 -7.3144e-05 0.0090372 0.016199 0.0031593 -0.0012585 -0.0045171 -0.0011649 0.0015667 -0.013009 0.0011265 -0.0031048 -0.018157 -0.039993 -0.045373 -0.0087786 -0.047344 -0.017012 0.04014 0.016749 0.027591 0.0014187 0.05556 0.024137 0.00049456
0.070312 -0.0048012 -0.00058639 -0.0044554 0.00015935 0 -0.00069164 -0.0034668 0.0014677 0.0013142 0.00184 0.0012931 0.16076 -0.0049891 -0.0082583 -0.0045872 -0.0032421 -0.0016429 -0.0049549 -0.0024511 0.00055083 -0.0063667 0 0.00061534 0 6.6927e-05 -0.00037493 -0.00033749 -9.2653e-05 0.025649 0.01114 0.0045884 -0.0019653 -0.00047162 0.0017479 0.0027546 -0.019322 0.00057152 -0.0021368 -0.020545 -0.043621 -0.047 -0.013966 -0.051221 -0.016533 0.039791 0.017606 0.025741 -0.003531 0.054074 0.026232 0.00028535
0.074218 -0.0049572 -0.0010669 -0.0041728 -0.00044243 0 -0.001146 -0.0032716 0.0019146 -0.00050167 -0.00034901 -2.7283e-05 0.16281 -0.0056583 -0.0094633 -0.003247 -0.0037 -0.0044582 -0.0077183 -0.0027757 -0.0034582 -0.0048846 0 -0.0015065 0 -1.2512e-05 -0.0011843 -0.00049196 -0.00010217 0.052115 0.0033169 0.0051986 -0.0017362 0.0033753 0.0033094 0.0033139 -0.022186 -0.0014665 -0.00099863 -0.027476 -0.047852 -0.049179 -0.021756 -0.055492 -0.018015 0.035266 0.014743 0.023323 -0.008526 0.047666 0.026226 0.00030641
0.078125 -0.0044336 -0.0013743 -0.0032984 -0.0012216 0 -0.0023713 -0.0024751 0.0022664 -0.0029935 -0.0015589 -0.00080704 0.15282 -0.0033058 -0.006798 -0.00108 -0.0012824 -0.007363 -0.0068797 -0.0029405 -0.0045424 0.001215 0 0.00027045 0 0.00024896 -0.0011214 -0.00036662 0.00010373 0.075213 -0.0052991 0.0049713 -0.0012977 0.0055372 0.0033656 0.0031387 -0.020436 -0.0035558 -0.00045472 -0.034407 -0.052083 -0.051358 -0.029546 -0.059763 -0.019498 0.030742 0.011881 0.020905 -0.013521 0.041258 0.026219 0.00041831
0.082031 -0.0031584 -0.0012301 -0.0019986 -0.002013 0 -0.0039631 -0.00053484 0.002739 -0.0049838 -0.0011708 -0.0013086 0.14171 0.00075645 -0.0014704 -0.00047252 0.0019157 -0.0084894 -0.0020393 -0.0021593 -0.0015717 0.0070051 0 0.0048921 0 0.00081756 -0.00022884 -0.00014668 0.00062407 0.079301 -0.012463 0.0040013 -0.0011912 0.005797 0.0027301 0.0027147 -0.015044 -0.0041794 -0.00056702 -0.043125 -0.056395 -0.053786 -0.038134 -0.06376 -0.02241 0.023119 0.0065567 0.018761 -0.017575 0.032638 0.023728 -3.4422e-05
0.085937 -0.0013363 -0.00055402 -0.00053265 -0.0024859 0 -0.0050687 0.0021209 0.0033008 -0.0055424 -0.0001586 -0.0014301 0.13608 0.0039219 0.0036082 -0.0017059 0.0034239 -0.0059451 0.0035423 0.00067989 0.0026407 0.0083552 0 0.0080114 0 0.0012997 0.00069395 0.00011287 0.0012267 0.060689 -0.016968 0.0022765 -0.0012659 0.0049291 0.002037 0.0025111 -0.0081675 -0.0030519 -0.00082379 -0.052837 -0.060753 -0.056353 -0.047166 -0.067605 -0.026118 0.01377 -0.00013804 0.016771 -0.021105 0.022786 0.019853 -0.0014961
0.089843 0.00056964 0.00042644 0.00087777 -0.0023726 0 -0.0051627 0.0043958 0.0034972 -0.0045004 0.00026827 -0.00086639 0.13374 0.0043532 0.0056763 -0.0032142 0.002455 -0.00034099 0.0055406 0.0051575 0.003781 0.0051389 0 0.0058027 0 0.0012261 0.00082343 0.0004369 0.001463 0.028703 -0.018871 -0.00010449 -0.0010208 0.0037648 0.0011967 0.0022711 -0.0011651 -0.0010941 -0.00057747 -0.062446 -0.065042 -0.058915 -0.056066 -0.071352 -0.029876 0.0042392 -0.0069125 0.014883 -0.024401 0.01306 0.015759 -0.0032529
0.09375 0.0021507 0.0012739 0.0020932 -0.0016852 0 -0.0042518 0.0055424 0.0026993 -0.0023776 -6.1089e-05 0.00017498 0.13072 0.0023158 0.0038992 -0.0036563 7.053e-05 0.0048106 0.0025239 0.0089663 0.00025608 0.00056121 0 -0.0010945 0 0.00050884 9.1866e-05 0.0007298 0.0010741 -0.0050359 -0.018582 -0.0025771 -0.0002671 0.0026134 -6.3539e-05 0.0011068 0.0060503 0.0006903 0.00060749 -0.070891 -0.06856 -0.06142 -0.063475 -0.074 -0.034198 -0.0073355 -0.014583 0.014145 -0.025058 0.0047481 0.0091989 -0.0036404
0.097656 0.0033083 0.0016145 0.0029959 -0.00073851 0 -0.0025229 0.0057221 0.00066943 -2.7544e-05 -0.00053293 0.00082264 0.12856 -0.00025376 -0.00010553 -0.0031868 -0.0021759 0.0058889 -0.0026025 0.0098308 -0.005025 -0.0020425 0 -0.0074713 0 -0.0003895 -0.00076781 0.00075947 0.00027701 -0.035207 -0.016008 -0.0042368 0.00068207 0.0014463 -0.0015081 -0.0015222 0.01364 0.0020302 0.0027908 -0.079336 -0.072078 -0.063926 -0.070885 -0.076648 -0.038521 -0.01891 -0.022253 0.013408 -0.025716 -0.0035634 0.0026391 -0.0015834
0.10156 0.0041626 0.0013836 0.0034549 5.009e-05 0 -0.00011846 0.0055174 -0.0020376 0.0016884 -0.00086476 0.00039848 0.13184 -0.0014468 -0.0034165 -0.0026888 -0.0034491 0.0025308 -0.0052654 0.0076869 -0.0072387 -0.0016925 0 -0.0078286 0 -0.00080551 -0.00097339 0.00038653 -0.00038779 -0.060746 -0.010787 -0.004514 0.0014238 0.00030485 -0.0025537 -0.0048945 0.020288 0.0030869 0.0055221 -0.085328 -0.074695 -0.066101 -0.07632 -0.07849 -0.04209 -0.029768 -0.02881 0.01339 -0.024593 -0.0089264 -0.0037501 0.0020482
0.10547 0.0047227 0.00084642 0.0033929 0.000446 0 0.0026207 0.0050587 -0.0042875 0.0021853 -0.0013936 -0.00064753 0.13956 -0.00084794 -0.0039178 -0.0023274 -0.0037114 -0.0019649 -0.0034668 0.0046764 -0.0041467 0.00028186 0 -0.0012684 0 -0.00045085 -0.00047794 -0.00024807 -0.00051045 -0.078146 -0.003284 -0.0036942 0.0018785 -0.00072497 -0.0030296 -0.0072091 0.023576 0.0037186 0.0077429 -0.089067 -0.076484 -0.067973 -0.079942 -0.079592 -0.044967 -0.039967 -0.034343 0.014032 -0.021834 -0.01158 -0.0099824 0.0048782
0.10938 0.0047019 0.00037912 0.0028566 0.00056314 0 0.0049046 0.0038558 -0.0051327 0.0014512 -0.0021647 -0.00097314 0.14276 0.00041712 -0.0018366 -0.0014163 -0.0031716 -0.0037096 0.00061865 0.0029605 0.0018815 0.0019764 0 0.0075983 0 0.00033676 2.7061e-05 -0.00083232 -0.00011922 -0.081005 0.0049313 -0.0026159 0.0021843 -0.0018625 -0.0034164 -0.0068774 0.022046 0.0034658 0.0080394 -0.092806 -0.078273 -0.069844 -0.083563 -0.080695 -0.047843 -0.050167 -0.039876 0.014675 -0.019076 -0.014233 -0.016215 0.0050344
0.11328 0.0037128 0.0001958 0.001961 0.00076611 0 0.0058317 0.0015437 -0.0045272 0.00015845 -0.0022646 0.0002651 0.13356 0.00094441 0.00057129 0.00032841 -0.0020796 -0.0016688 0.003198 0.0027942 0.0061942 0.0023608 0 0.012619 0 0.00091341 -0.00011134 -0.0011749 0.00042678 -0.066923 0.011835 -0.0018043 0.0022786 -0.0035961 -0.0041193 -0.0038234 0.016559 0.0023116 0.0054596 -0.090726 -0.078125 -0.070588 -0.083272 -0.080399 -0.048067 -0.056315 -0.041786 0.016145 -0.013899 -0.010804 -0.019158 0.0027424
0.11719 0.001664 0.0002313 0.00075887 0.0013369 0 0.0051449 -0.0013801 -0.0033357 -0.00069248 -0.00065587 0.0023163 0.11566 0.00039733 0.0010394 0.0019596 -0.00097468 0.0018756 0.0027477 0.0028659 0.0061041 0.0014689 0 0.011217 0 0.00090218 -0.00078763 -0.0013338 0.00078219 -0.042078 0.016213 -0.0010145 0.001796 -0.0059926 -0.0046774 0.00038877 0.0093554 0.0010949 0.00048654 -0.088407 -0.077898 -0.071285 -0.082819 -0.080046 -0.048182 -0.062296 -0.043547 0.01765 -0.0086236 -0.0071253 -0.021967 -0.00010292
0.12109 -0.0010305 0.00024543 -0.00076525 0.0021342 0 0.0035551 -0.0037683 -0.0025763 -0.00049899 0.0022783 0.0033524 0.10303 -0.00029882 -0.00068765 0.0021745 -0.00065468 0.0039504 0.0011207 0.0022226 0.002938 -0.00015105 0 0.0059687 0 0.00046772 -0.0012592 -0.0014436 0.00082373 -0.016383 0.018112 0.00026887 0.00050743 -0.0080796 -0.0040437 0.0037188 0.0019428 0.00078914 -0.0047411 -0.084178 -0.077105 -0.071404 -0.081421 -0.079224 -0.047258 -0.066291 -0.043993 0.019199 -0.0032266 -0.0021561 -0.022861 -0.0018082
0.125 -0.0036347 4.341e-05 -0.002502 0.0025525 0 0.0021311 -0.0048146 -0.0025393 0.00042705 0.0045194 0.0022221 0.10655 -5.0674e-05 -0.0026833 0.0009133 -0.001502 0.0036477 0.00090942 0.0013754 0.00021655 -0.0018667 0 0.0015559 0 6.8082e-05 -0.00098281 -0.0014864 0.00058554 0.0055145 0.018059 0.0019697 -0.0012093 -0.0082565 -0.0017902 0.0050723 -0.0056922 0.0013647 -0.0075252 -0.077082 -0.075462 -0.070655 -0.078603 -0.077698 -0.044777 -0.067303 -0.042467 0.020815 0.0023525 0.0047495 -0.020882 -0.0021122
0.12891 -0.0055017 -0.00035491 -0.0040375 0.0019184 0 0.0013167 -0.0047197 -0.0025757 0.0010805 0.0042057 -0.00034596 0.12263 0.0011152 -0.0027406 -0.00036713 -0.0028643 0.0023672 0.0022513 0.0013758 0.00013089 -0.0031011 0 0.0004036 0 -1.4169e-05 -0.00024824 -0.0013224 0.00012255 0.026244 0.016019 0.0032856 -0.0024952 -0.0056623 0.0011477 0.0047946 -0.013713 0.0016756 -0.006467 -0.069986 -0.07382 -0.069906 -0.075785 -0.076171 -0.042295 -0.068315 -0.040941 0.022431 0.0079317 0.011655 -0.018903 -0.0016053
0.13281 -0.0063689 -0.00070748 -0.0047738 9.6917e-05 0 0.00063668 -0.0042879 -0.0017468 0.00060109 0.0016304 -0.0023864 0.13656 0.0018986 -0.00054745 -0.00024967 -0.0034385 0.0018462 0.0027928 0.0021797 0.0018267 -0.0035076 0 0.0012051 0 0.00011439 0.00010415 -0.00094396 -0.00047831 0.048261 0.011369 0.003536 -0.0027022 -0.0012143 0.0031841 0.0039832 -0.020778 0.00070589 -0.0026506 -0.061632 -0.072047 -0.068108 -0.073241 -0.073793 -0.038874 -0.06639 -0.038238 0.023717 0.011643 0.017256 -0.013858 -0.00040488
0.13672 -0.0063443 -0.0007083 -0.0043411 -0.0021938 0 -0.00057734 -0.0039303 0.00026615 -0.00099135 -0.00088177 -0.0025653 0.13739 0.00097485 0.0020021 0.001044 -0.0025232 0.0024081 0.00083 0.0024162 0.0028182 -0.0032117 0 0.0012456 0 0.00015698 -0.00040046 -0.00059813 -0.0010016 0.066678 0.0039238 0.0030184 -0.0019445 0.0028825 0.0035729 0.0034224 -0.024368 -0.0011806 0.00097606 -0.053036 -0.070249 -0.066109 -0.070749 -0.071251 -0.035272 -0.063903 -0.035309 0.024941 0.014997 0.022606 -0.0082266 0.002007
0.14063 -0.0056765 -0.00021531 -0.0029275 -0.0037333 0 -0.0022738 -0.0032218 0.0028136 -0.002794 -0.0012696 -0.0013697 0.128 -0.001518 0.0026608 0.0019598 -0.00083188 0.0030847 -0.0021278 0.00087341 0.0016882 -0.0027204 0 -0.00039084 0 -3.4518e-05 -0.0013131 -0.00055742 -0.0011594 0.072156 -0.0051317 0.0027655 -0.00093514 0.0048594 0.0030274 0.0031167 -0.02292 -0.0025018 0.0017283 -0.045059 -0.06875 -0.063948 -0.068946 -0.068398 -0.031873 -0.06116 -0.032497 0.02605 0.017332 0.026591 -0.0023842 0.0054857
0.14453 -0.0045361 0.00060826 -0.0011603 -0.0036635 0 -0.0036361 -0.0015024 0.0047562 -0.0036974 0.00024126 -0.00044973 0.12015 -0.0038187 0.00093246 0.0014994 0.00016468 0.0029439 -0.0026141 -0.0020978 -0.00071141 -0.0023611 0 -0.0021429 0 -0.00034083 -0.0016839 -0.00078112 -0.00084669 0.060918 -0.013497 0.0033307 -0.00031091 0.0047178 0.0027564 0.0026519 -0.017309 -0.0022358 -0.00077897 -0.038686 -0.068025 -0.061371 -0.068922 -0.064736 -0.029001 -0.057756 -0.029989 0.026863 0.017027 0.02704 0.004003 0.0082808
0.14844 -0.0029616 0.0013656 0.00039128 -0.0022039 0 -0.0039527 0.0011829 0.0052788 -0.0031335 0.0015707 -0.00087759 0.12094 -0.0040836 -0.0017142 0.00040464 -0.00019764 0.0019042 0.00083845 -0.0049311 -0.0024561 -0.001809 0 -0.0021968 0 -0.0005443 -0.0010335 -0.0009095 -0.00031833 0.039458 -0.019 0.0039485 -0.00017308 0.0038846 0.0030066 0.0017846 -0.0099165 -0.0009197 -0.0043014 -0.032313 -0.067299 -0.058794 -0.068899 -0.061075 -0.026129 -0.054352 -0.027482 0.027676 0.016723 0.027488 0.01039 0.0081428
0.15234 -0.00095994 0.0016927 0.0016128 -0.00056057 0 -0.0033724 0.0038757 0.0043253 -0.0013592 0.0010896 -0.0021354 0.1263 -0.002241 -0.0035939 0.00017286 -0.00099187 0.00040651 0.0054921 -0.0064687 -0.0025802 -0.00038696 0 -0.0008545 0 -0.0005485 0.00014988 -0.00067054 -1.1971e-05 0.017631 -0.02064 0.0031449 -0.00024146 0.0036205 0.0027658 0.00059532 -0.0023826 3.8135e-05 -0.0056177 -0.029274 -0.067641 -0.056463 -0.070952 -0.056478 -0.024583 -0.05177 -0.025719 0.02843 0.014245 0.024508 0.015213 0.0047107
0.15625 0.001342 0.0015198 0.002749 3.8153e-07 0 -0.0026415 0.0054497 0.0024121 0.00077742 -0.00082546 -0.0027705 0.12775 -0.00022819 -0.0044568 0.0011145 -0.00063831 -0.0011961 0.0067787 -0.0068964 -0.0018146 0.0020045 0 -0.0003312 0 -0.00041679 0.00090275 -0.00024935 -0.00012363 -0.0015988 -0.018607 0.00030831 -0.00028495 0.0038525 0.00095338 -0.00081201 0.0052907 4.2593e-05 -0.0028999 -0.027544 -0.068401 -0.054228 -0.07382 -0.051514 -0.023558 -0.049512 -0.02425 0.02916 0.010914 0.020183 0.019422 0.0004677
0.16016 0.0036066 0.0010889 0.0039371 -0.00080333 0 -0.0021326 0.0054864 0.000176 0.002307 -0.0025684 -0.0018969 0.1231 -0.00012892 -0.0051876 0.0019162 0.0013788 -0.0026508 0.003062 -0.0069632 -0.0014931 0.0043565 0 -0.0022297 0 -0.00024828 0.00072952 -0.00014002 -0.00038379 -0.022869 -0.013645 -0.0034119 -0.00024988 0.0035385 -0.0022598 -0.0025124 0.013334 -2.1239e-05 0.0029479 -0.026546 -0.069273 -0.052167 -0.076912 -0.046365 -0.02279 -0.047499 -0.022834 0.029924 0.0075014 0.015619 0.023076 -0.0012806
0.16406 0.0053294 0.00068881 0.0048796 -0.0020117 0 -0.0013444 0.0043944 -0.0018769 0.0026004 -0.0032089 2.7845e-05 0.11824 -0.0019171 -0.0060503 0.0013543 0.0038715 -0.0034961 -0.0022984 -0.0066156 -0.0019745 0.0052169 0 -0.0055186 0 -8.2537e-05 1.2161e-05 -0.00057918 -0.0003235 -0.048393 -0.0066399 -0.0059059 -1.9024e-05 0.0019744 -0.0054573 -0.0044774 0.02044 0.0010206 0.00887 -0.029461 -0.070739 -0.051038 -0.081204 -0.040231 -0.023401 -0.046805 -0.021707 0.030868 0.0036547 0.0097826 0.023762 0.0003494
0.16797 0.0060276 0.00035686 0.0050067 -0.0022316 0 0.00045622 0.0027993 -0.0033486 0.0017061 -0.003173 0.0018039 0.11869 -0.0031881 -0.005789 4.5107e-05 0.0050947 -0.0032596 -0.0040563 -0.0048858 -0.0022422 0.0040703 0 -0.0072993 0 6.3155e-05 -0.00048204 -0.001201 0.0002106 -0.069977 0.0012558 -0.0058825 0.00069766 -0.00046299 -0.0072346 -0.0061179 0.024063 0.0029894 0.011645 -0.032376 -0.072204 -0.049909 -0.085496 -0.034098 -0.024012 -0.046111 -0.02058 0.031812 -0.00019189 0.0039461 0.024447 0.00283
0.17188 0.0054874 -0.00013413 0.0039601 -0.00086879 0 0.0031155 0.00099952 -0.0039381 0.00041222 -0.0031054 0.0026642 0.12242 -0.0014641 -0.0029606 -0.00011378 0.0044334 -0.0021383 -0.00033378 -0.0012772 -0.0010109 0.0020103 0 -0.0056545 0 0.00011702 -0.00039821 -0.0013725 0.00084535 -0.074346 0.0085604 -0.0039011 0.0019888 -0.0028285 -0.0072922 -0.0063474 0.02266 0.0042987 0.0098908 -0.036664 -0.073103 -0.049573 -0.089156 -0.02772 -0.024832 -0.045654 -0.018982 0.032848 -0.00254 -0.00040237 0.023499 0.002835
0.17578 0.0039064 -0.00095495 0.0019147 0.0012781 0 0.0052965 -0.00094371 -0.0036183 -0.00016072 -0.0026789 0.0027858 0.12316 0.0030245 0.0018622 0.001619 0.0028228 -0.0011603 0.0054397 0.0030442 0.0018342 0.00085907 0 -0.0016271 0 -2.1685e-05 -4.1465e-05 -0.00089791 0.0010316 -0.056929 0.013969 -0.0017146 0.0032582 -0.0045809 -0.0062907 -0.0044035 0.017233 0.0036849 0.0048283 -0.041879 -0.073618 -0.049772 -0.09239 -0.021179 -0.025793 -0.045355 -0.017064 0.033946 -0.0038761 -0.003746 0.021447 -0.00013078
0.17969 0.0018018 -0.001893 -0.00053442 0.0026108 0 0.005481 -0.0027738 -0.0027946 0.00064221 -0.001078 0.0027699 0.11989 0.0069815 0.0057455 0.0034708 0.0015441 -0.0012398 0.0079881 0.0058461 0.0048946 0.0014942 0 0.0017486 0 -0.00036215 0.000105 -0.00029381 0.00060428 -0.028028 0.017035 -0.00067479 0.0033779 -0.0058056 -0.00488 -0.00076609 0.010249 0.0017428 -0.00056829 -0.047053 -0.074041 -0.050003 -0.095507 -0.01467 -0.026713 -0.045012 -0.015102 0.035033 -0.005058 -0.006927 0.019373 -0.0030377
0.18359 -0.00027646 -0.0024087 -0.0027435 0.0020477 0 0.003356 -0.0039569 -0.0021194 0.0023666 0.0014545 0.0028108 0.1199 0.0068443 0.0058136 0.0028581 0.00084831 -0.0020194 0.0054686 0.005765 0.0063457 0.0030625 0 0.0024029 0 -0.00075621 -3.5315e-05 -0.00025631 -4.4495e-05 -0.003153 0.018136 -0.00074478 0.0016433 -0.0065472 -0.0031361 0.0028279 0.0031667 0.0003745 -0.0034554 -0.051126 -0.071989 -0.051051 -0.095551 -0.0090373 -0.026549 -0.043472 -0.011932 0.035847 -0.0021458 -0.0057914 0.016723 -0.0025309
0.1875 -0.0020193 -0.0020933 -0.004288 -4.4827e-05 0 0.00022109 -0.0041334 -0.0019884 0.0036119 0.0032208 0.0024495 0.1307 0.0022706 0.0021636 -0.000487 -2.6992e-05 -0.0019995 0.0010993 0.003549 0.005454 0.0039056 0 0.0011539 0 -0.00098856 -0.00011018 -0.00086208 -0.0003701 0.01219 0.017557 -0.0008701 -0.001289 -0.0062852 -0.00092758 0.0045562 -0.004417 0.00064615 -0.0028595 -0.055199 -0.069937 -0.052099 -0.095595 -0.0034043 -0.026384 -0.041933 -0.0087623 0.03666 0.00076641 -0.0046558 0.014073 0.0013017
0.19141 -0.0034096 -0.0010984 -0.0049862 -0.0021096 0 -0.0019983 -0.0035435 -0.0021685 0.0030626 0.0027099 0.001071 0.14986 -0.0031283 -0.0019023 -0.0036404 -0.0015565 -0.0001494 -0.00043129 0.0013025 0.0031568 0.0032456 0 0.00063199 0 -0.00094435 0.00016085 -0.0014156 -0.00022478 0.025937 0.014717 -9.4341e-05 -0.0035538 -0.0043961 0.0014774 0.0039674 -0.012956 0.0014883 -0.00018422 -0.057435 -0.066393 -0.053073 -0.093801 0.0011556 -0.025343 -0.039456 -0.0053262 0.037094 0.0053761 -0.0019958 0.01208 0.0047444
0.19531 -0.004533 -7.2976e-05 -0.0048338 -0.0026459 0 -0.0022302 -0.0028322 -0.00197 0.00060517 0.00048059 -0.0014183 0.16532 -0.0047871 -0.0028639 -0.0032898 -0.0029621 0.0026542 0.0021234 0.00058614 0.0012045 0.0018686 0 0.0023258 0 -0.00068411 0.00060169 -0.001186 2.8941e-05 0.047169 0.008662 0.0016855 -0.0034624 -0.0011413 0.0034441 0.0023742 -0.020782 0.00084616 0.0018738 -0.057645 -0.061206 -0.053965 -0.089982 0.0045327 -0.023335 -0.035948 -0.0015965 0.037108 0.011857 0.0023444 0.010813 0.0042567
0.19922 -0.0053434 0.00038488 -0.0040074 -0.0014096 0 -0.00096346 -0.0023759 -0.00086241 -0.0024661 -0.0011414 -0.0043357 0.16696 -0.0012652 -0.00024633 0.00059086 -0.002829 0.0041285 0.0054627 0.0013463 0.00066607 0.0011084 0 0.0048336 0 -0.00036165 0.00076659 -0.00026054 -5.803e-05 0.072472 -0.00039618 0.0037745 -0.0010054 0.0020902 0.0045639 0.0017017 -0.024575 -0.001871 0.0013069 -0.057855 -0.056018 -0.054856 -0.086162 0.0079099 -0.021326 -0.032439 0.0021332 0.037122 0.018338 0.0066846 0.0095446 0.00029939
0.20313 -0.0056037 0.00024563 -0.0028644 0.00042946 0 0.00027671 -0.0018803 0.0010179 -0.0043969 -0.00052619 -0.0065265 0.15671 0.0044315 0.0032175 0.0043599 -0.00072483 0.0027741 0.0053814 0.0025508 0.0011673 0.001254 0 0.0052171 0 -9.0892e-05 0.00045528 0.00046536 -0.00053346 0.087049 -0.010136 0.0051773 0.0019306 0.0038051 0.0049529 0.0027504 -0.02237 -0.0047679 -0.0017101 -0.054034 -0.048871 -0.05462 -0.079783 0.0086203 -0.01805 -0.027926 0.0051209 0.036234 0.025523 0.010764 0.010076 -0.0029588
0.20703 -0.0050496 1.9302e-05 -0.0017743 0.001291 0 0.00011136 -0.0007357 0.0029155 -0.0042682 0.0013669 -0.0069728 0.14596 0.0075553 0.0046332 0.0043731 0.0019615 -0.00048072 0.0011357 0.0035049 0.0015387 0.0011407 0 0.0021621 0 9.6471e-05 -6.2084e-05 0.00022896 -0.0010066 0.079549 -0.017109 0.0050585 0.0029671 0.0037296 0.0048344 0.0044593 -0.015781 -0.0051348 -0.0049463 -0.049839 -0.041541 -0.05428 -0.073167 0.0090832 -0.014655 -0.02332 0.0080396 0.035263 0.032774 0.014819 0.010775 -0.0018532
0.21094 -0.0036227 0.00020423 -0.00083521 0.00049977 0 -0.0017514 0.0012251 0.0039711 -0.0025326 0.0019631 -0.0053819 0.14333 0.0057821 0.0038457 0.00088883 0.00299 -0.0030163 -0.0039868 0.0043029 0.001195 -0.00056997 0 -0.0023021 0 0.00019056 -0.00035906 -0.00071651 -0.0010675 0.053773 -0.019094 0.0030977 0.0011435 0.0030023 0.0040199 0.0048682 -0.0086656 -0.0021582 -0.005813 -0.044775 -0.034236 -0.053281 -0.066342 0.0086901 -0.011234 -0.019035 0.010315 0.034066 0.039127 0.017643 0.011807 0.0030605
0.21484 -0.0015769 0.00076955 0.0002193 -0.0011785 0 -0.0043253 0.003376 0.0037319 -0.00043746 -4.8931e-05 -0.0024701 0.14657 0.00095934 0.0030531 -0.0021107 0.0012146 -0.0029874 -0.0061712 0.0051476 0.00082554 -0.0037292 0 -0.0044354 0 0.00015517 -0.00031329 -0.0012734 -0.0006901 0.02437 -0.016685 -0.0001995 -0.0022623 0.0029617 0.0021084 0.0029008 -0.0034513 0.0021487 -0.0033407 -0.038126 -0.026975 -0.051085 -0.059138 0.0067379 -0.0077647 -0.015337 0.011419 0.032459 0.043843 0.018226 0.013447 0.0076843
0.21875 0.00061061 0.0011927 0.0017207 -0.0022025 0 -0.0058985 0.0047237 0.0023008 0.0010083 -0.0031962 0.00030689 0.14675 -0.0029881 0.0037234 -0.0011602 -0.0023192 -0.00099157 -0.004731 0.0056602 0.0016379 -0.0064401 0 -0.002305 0 -2.3175e-05 -0.0001715 -0.00061115 -0.00020845 0.0022482 -0.012516 -0.0034848 -0.004682 0.0037744 -0.00073658 -0.0006727 0.00085015 0.0047585 0.0011118 -0.031477 -0.019715 -0.048888 -0.051935 0.0047857 -0.0042953 -0.011638 0.012523 0.030851 0.04856 0.018809 0.015086 0.0086529
0.22266 0.0024412 0.0010029 0.0035866 -0.0015401 0 -0.0050536 0.0046711 0.00017553 0.0015833 -0.004835 0.0016109 0.13884 -0.0037214 0.0044997 0.0029163 -0.0051103 0.00076135 -0.0022216 0.0051643 0.0038856 -0.006597 0 0.0022994 0 -0.00024804 -0.00017572 0.00093693 5.7404e-05 -0.013486 -0.0088051 -0.0052134 -0.0042003 0.004318 -0.0034804 -0.0039252 0.0066933 0.0043225 0.0049388 -0.025582 -0.014381 -0.04533 -0.046063 0.0021249 -0.0018363 -0.01012 0.012319 0.029313 0.049801 0.016097 0.016061 0.0066127
0.22656 0.003576 0.00026798 0.0051512 0.00049828 0 -0.0016894 0.0033901 -0.0019751 0.0016191 -0.0040452 0.0011944 0.12618 -0.0021792 0.002693 0.0058302 -0.0050887 0.00082224 -0.0013625 0.003574 0.006254 -0.0038105 0 0.0055491 0 -0.0003229 -0.00023478 0.0021542 9.5691e-05 -0.029173 -0.0055679 -0.0047402 -0.00097754 0.0033769 -0.0049902 -0.0053743 0.014312 0.0021109 0.0062177 -0.019883 -0.0095468 -0.041418 -0.040538 -0.00072001 0.00036038 -0.0091678 0.011775 0.027792 0.05014 0.012529 0.016863 0.0051054
0.23047 0.0039092 -0.00046623 0.0055523 0.0025365 0 0.0026146 0.0015578 -0.0034934 0.0014621 -0.0024485 0.00016266 0.11506 -0.00099817 -0.0021971 0.0043936 -0.0021065 -0.00012554 -0.0023548 0.001711 0.0068988 0.00010482 0 0.0052394 0 -9.965e-05 -5.1925e-05 0.0021188 0.00013 -0.045305 -0.001182 -0.0029303 0.0028814 0.00086282 -0.0051371 -0.0049819 0.02054 0.00050622 0.0049204 -0.015098 -0.0055745 -0.0373 -0.03571 -0.0033504 0.0021218 -0.0089523 0.011146 0.026448 0.049629 0.0085106 0.017182 0.0064571
0.23438 0.0035249 -0.00070711 0.0043759 0.0032387 0 0.0054086 -0.00016517 -0.0039469 0.0012339 -0.0020551 7.9294e-05 0.10776 -0.0016352 -0.0070392 -0.00011497 0.0019842 -0.00027087 -0.0032825 0.00057059 0.0052113 0.0025352 0 0.0027402 0 0.00035659 0.00045263 0.0010479 0.0003155 -0.05456 0.0053742 -0.0015017 0.0048365 -0.002134 -0.0048867 -0.0037655 0.02158 0.00077542 0.0025656 -0.013316 -0.0044335 -0.032503 -0.033173 -0.0052757 0.0024526 -0.011157 0.01024 0.025686 0.046323 0.0030113 0.015914 0.0092228
0.23828 0.0025833 -0.00047253 0.0019812 0.0023056 0 0.0050783 -0.0014313 -0.0033658 0.00096883 -0.0027796 0.0015207 0.10283 -0.0031514 -0.0077259 -0.0033784 0.0045492 0.0011521 -0.0026584 0.00035926 0.0025152 0.002079 0 0.001248 0 0.00076038 0.00095754 -4.1405e-05 0.00055866 -0.050721 0.012885 -0.0014962 0.0036698 -0.004331 -0.0051073 -0.0026423 0.016733 0.002252 0.00082906 -0.011535 -0.0032925 -0.027707 -0.030637 -0.0072011 0.0027834 -0.013362 0.0093332 0.024923 0.043017 -0.002488 0.014646 0.0098786
0.24219 0.0012211 -0.00022686 -0.00076587 0.00058097 0 0.0021967 -0.0021886 -0.0022789 0.00075333 -0.0026519 0.0034073 0.10092 -0.0035829 -0.0033858 -0.0025968 0.0038363 0.0029194 -0.0010307 0.00042403 0.0008897 -0.00056426 0 0.0022007 0 0.00080228 0.0010522 -0.00042616 0.00062905 -0.036375 0.018451 -0.0023003 0.00026568 -0.0051518 -0.0054079 -0.0017576 0.0090044 0.003339 0.00038138 -0.012925 -0.0042642 -0.023048 -0.030021 -0.0077223 0.0021761 -0.016742 0.00922 0.024825 0.039191 -0.0069206 0.012118 0.0067774
0.24609 -0.00045458 -0.00038298 -0.0030613 -0.00072101 0 -0.00078797 -0.0025704 -0.0013671 0.00061155 -0.00047978 0.0039071 0.10635 -0.0021346 0.0023778 0.00081358 0.00013822 0.0031009 -4.0893e-05 0.00015151 0.0012426 -0.0033999 0 0.0037101 0 0.00040573 0.00070427 -0.00032348 0.0004072 -0.019589 0.019632 -0.0022531 -0.0030777 -0.0047545 -0.0044594 -0.00083025 0.0020933 0.0029941 0.00078092 -0.01586 -0.006264 -0.018457 -0.030341 -0.0075601 0.0011124 -0.020692 0.0094926 0.025051 0.035112 -0.010834 0.0089776 0.0020153
0.25 -0.0022701 -0.00087403 -0.0045188 -0.00094529 0 -0.0015371 -0.0028132 -0.00093113 0.00033477 0.0023159 0.0021998 0.12059 0.00013607 0.0047829 0.0031327 -0.0042479 0.0011847 -0.00037202 -0.00021377 0.0025768 -0.0047087 0 0.0027848 0 -0.00017095 0.00033543 -0.00044209 1.1023e-05 -0.00441 0.016158 -0.00031889 -0.0042747 -0.0035023 -0.0016137 0.0001242 -0.0028076 0.0013116 0.0011863 -0.019099 -0.0083743 -0.013978 -0.030822 -0.0071692 3.1298e-05 -0.024557 0.0099815 0.025356 0.031314 -0.014299 0.0058023 -0.00071996
0.25391 -0.0038959 -0.001205 -0.0051091 -0.00032946 0 0.00015503 -0.0031021 -0.00066004 -0.00039868 0.0030803 -0.00060403 0.13589 0.0016109 0.0024338 0.0024606 -0.006451 -0.001195 -0.0010836 0.0002104 0.0031568 -0.0040193 0 -0.00099361 0 -0.00049231 0.00038833 -0.0010283 -0.00028519 0.011995 0.0098306 0.0028249 -0.002846 -0.0016741 0.0019752 0.000661 -0.0070012 -0.00090865 0.0010424 -0.024759 -0.01136 -0.010382 -0.032589 -0.0049656 -0.0011874 -0.027742 0.012184 0.026294 0.029746 -0.014208 0.0023525 0.0001305
0.25781 -0.0049092 -0.00092184 -0.0049257 0.00040891 0 0.0021994 -0.0033158 2.0591e-05 -0.0016243 0.0010525 -0.0024124 0.13969 0.001756 -0.0015626 0.00039302 -0.005152 -0.0017037 -0.00094488 0.0018962 0.0022674 -0.0019628 0 -0.0044481 0 -0.00026556 0.0008465 -0.0015224 -0.00023049 0.031742 0.0030052 0.0053608 -8.9968e-05 0.00036159 0.0041442 0.00051433 -0.011528 -0.0027902 0.00020548 -0.030419 -0.014346 -0.0067866 -0.034355 -0.002762 -0.0024061 -0.030928 0.014387 0.027231 0.028178 -0.014117 -0.0010974 0.0027024
0.26172 -0.0050266 -5.8889e-05 -0.0041038 0.00073579 0 0.0021718 -0.002944 0.0013163 -0.0028446 -0.0014682 -0.0021438 0.12754 0.0013638 -0.0030518 -0.00037952 -0.0018615 0.00045847 -3.7709e-06 0.0041531 0.00067681 0.00044428 0 -0.0038731 0 0.00041224 0.0012299 -0.0012057 0.00025418 0.048719 -0.0028167 0.0059348 0.0020331 0.0020248 0.0037582 0.0001345 -0.015175 -0.0036589 -0.0012806 -0.035444 -0.016395 -0.0038093 -0.035805 -3.9531e-05 -0.0029715 -0.032456 0.017377 0.028297 0.02895 -0.011918 -0.0036112 0.0040189
0.26563 -0.0043206 0.00083458 -0.0029015 0.00060709 0 -0.0004165 -0.0014644 0.002765 -0.0033025 -0.0015011 -0.00078449 0.11042 0.0013546 -0.001176 0.00052822 1.3246e-05 0.0036483 0.00047171 0.0054947 -0.00057595 0.0023018 0 0.00083217 0 0.0010811 0.0010736 -8.4894e-05 0.0010042 0.052521 -0.0072642 0.0046578 0.002373 0.0028765 0.0018385 0.00036894 -0.015578 -0.0031503 -0.0032288 -0.039953 -0.017683 -0.0013348 -0.036999 0.0031049 -0.0030056 -0.032637 0.021007 0.029468 0.031625 -0.0080036 -0.0053636 0.0031835
0.26953 -0.0031759 0.0011087 -0.0016835 0.00025742 0 -0.0037174 0.0010124 0.0035691 -0.0026126 0.0012342 -0.00037312 0.10558 0.0016491 0.00095805 0.00086857 -0.0019923 0.0050478 -0.0005045 0.0048399 -0.0015193 0.0029387 0 0.005457 0 0.0012313 0.0003886 0.0010052 0.0016355 0.040562 -0.010468 0.0026255 0.0012331 0.0030913 0.00050807 0.0015045 -0.011943 -0.0014189 -0.0050389 -0.044461 -0.018972 0.0011397 -0.038192 0.0062494 -0.0030396 -0.032817 0.024636 0.030639 0.0343 -0.0040893 -0.0071161 0.0019959
0.27344 -0.0019635 0.00053069 -0.00067823 -0.0001717 0 -0.0053599 0.0034899 0.0032198 -0.0011704 0.0037836 -0.0018593 0.11862 0.0013934 -0.00011668 -0.0011666 -0.0069171 0.0030302 -0.002509 0.002495 -0.0030504 0.0020231 0 0.005334 0 0.00069176 -0.00035118 0.0012144 0.0017138 0.023213 -0.012429 0.00068985 -0.00022585 0.0033393 0.00081981 0.0027194 -0.006071 0.00076579 -0.0055695 -0.044102 -0.016767 0.0029872 -0.037054 0.0089783 -0.0011047 -0.029218 0.028356 0.031793 0.040335 0.0012213 -0.0059372 0.0025546
0.27734 -0.00072047 -0.00050126 0.00026114 -0.00072088 0 -0.0046143 0.0046816 0.0018221 8.5271e-05 0.0030124 -0.0039973 0.13605 0.00022603 -0.0042747 -0.0042126 -0.010701 -0.0013563 -0.0041548 7.559e-05 -0.0054095 -0.00010041 0 4.6914e-05 0 -0.00020931 -0.00063954 0.00053098 0.0010509 0.013632 -0.012919 -0.0011121 -0.0011151 0.0040011 0.0017613 0.002671 -0.00052086 0.002422 -0.0036606 -0.043698 -0.01453 0.0048288 -0.035894 0.011703 0.00084843 -0.025583 0.032077 0.032947 0.046401 0.0065448 -0.0047312 0.0047059
0.28125 0.00081819 -0.0012176 0.0015445 -0.0013537 0 -0.0027522 0.0040696 -9.3841e-05 0.00039252 -0.0010255 -0.0044654 0.13809 -0.00087867 -0.0076957 -0.0047637 -0.0094662 -0.0050104 -0.0044071 -0.0006096 -0.0072588 -0.0022199 0 -0.0058833 0 -0.00086641 -0.0003365 -0.00022879 -6.6213e-05 0.012559 -0.011764 -0.0029938 -0.0013558 0.0045467 0.0014597 0.00076168 0.003844 0.0030711 0.00082291 -0.040502 -0.010777 0.0066812 -0.033368 0.013944 0.0036433 -0.0207 0.035314 0.03417 0.05265 0.01127 -0.0023565 0.0061826
0.28516 0.0028044 -0.0010326 0.0033712 -0.0017023 0 -0.0013918 0.0024301 -0.0019499 -0.00022863 -0.0050375 -0.0021739 0.11943 -0.00022197 -0.0066805 -0.0010637 -0.0030086 -0.0050735 -0.0032381 0.0010658 -0.0067593 -0.00277 0 -0.0072396 0 -0.00085465 0.00030257 -0.0002552 -0.00097735 0.0061857 -0.0090632 -0.0046054 -0.0012312 0.0039001 -0.00075168 -0.002146 0.0080813 0.0030321 0.0062766 -0.033609 -0.0050158 0.0085479 -0.029033 0.015543 0.0075529 -0.014164 0.037912 0.035482 0.059142 0.015203 0.0015658 0.0051783
0.28906 0.0048664 4.2662e-06 0.0053175 -0.0011972 0 -0.00073005 0.0012173 -0.0032921 -0.00097947 -0.005734 0.001513 0.095834 0.0030066 -0.0013908 0.0044577 0.0047865 -0.0011677 -0.0011607 0.0038933 -0.0037032 -0.00097402 0 -0.0030957 0 -0.00025325 0.00089066 0.00048896 -0.0011147 -0.018533 -0.0051814 -0.0050766 -0.00066546 0.0015647 -0.0036091 -0.0043123 0.013096 0.0029012 0.0098524 -0.026715 0.00074529 0.010415 -0.024698 0.017143 0.011462 -0.0076283 0.04051 0.036794 0.065633 0.019137 0.005488 0.0024431
0.29297 0.0061572 0.0012056 0.006438 0.00042458 0 0.0004136 0.001293 -0.003769 -0.00087958 -0.0028433 0.003886 0.088809 0.0076 0.0042579 0.0071126 0.0091464 0.004181 0.0014 0.0054831 -0.0002644 0.0022961 0 0.0024725 0 0.00044983 0.001158 0.0013209 -0.00047461 -0.057066 -0.00061136 -0.0039221 0.00076965 -0.0016483 -0.0052197 -0.0044923 0.017863 0.0027863 0.0091846 -0.015579 0.0079347 0.012533 -0.018024 0.018084 0.016418 -0.00030131 0.041833 0.038545 0.069491 0.02076 0.010305 0.00060011
0.29688 0.0059064 0.0017231 0.0058834 0.0026614 0 0.0028668 0.0021832 -0.0032225 0.00049348 0.0011024 0.0033081 0.10434 0.010822 0.0062651 0.0044596 0.0083138 0.0073861 0.003989 0.0039611 0.00082899 0.0048955 0 0.0045842 0 0.00079457 0.0010216 0.0015563 0.00036618 -0.087925 0.0041581 -0.0017479 0.0030223 -0.0041363 -0.0049118 -0.0028527 0.02 0.0022396 0.0042493 -0.003807 0.015338 0.01469 -0.010999 0.018926 0.02153 0.0071443 0.042965 0.040363 0.072954 0.022037 0.015257 0.0014316
0.30078 0.0040221 0.0011643 0.003545 0.0043166 0 0.0056925 0.0025639 -0.0019532 0.0026318 0.0035281 0.0006627 0.12809 0.010309 0.0040078 -0.001223 0.0045188 0.0065739 0.0056626 -0.00042917 -0.00093724 0.0049683 0 0.0022693 0 0.00072628 0.00055924 0.0011004 0.00076494 -0.090958 0.0087227 0.00010249 0.0049209 -0.0048308 -0.003702 -0.00067882 0.017883 0.001021 -0.0021492 0.0081863 0.022363 0.016801 -0.003655 0.019869 0.026668 0.014253 0.043807 0.042324 0.074815 0.022764 0.019799 0.0040012
0.30469 0.0011984 -0.00012184 0.00019718 0.0041882 0 0.0067659 0.0014836 -0.00078064 0.0043269 0.0039049 -0.0015013 0.1413 0.0059905 0.00027992 -0.005026 0.0013087 0.0030546 0.0052906 -0.0051779 -0.0030972 0.0024707 0 -0.0010634 0 0.00056111 -1.294e-06 0.00037969 0.00059329 -0.064353 0.012726 0.00065288 0.0047616 -0.0040325 -0.0030557 0.00073182 0.011865 -0.0002657 -0.0059615 0.020674 0.028541 0.018811 0.0044043 0.021036 0.031865 0.020609 0.043999 0.044607 0.073093 0.022261 0.023428 0.0055129
0.30859 -0.0015668 -0.0013191 -0.0029595 0.0019574 0 0.0048411 -0.00083831 -0.00054753 0.0043682 0.003233 -0.0012873 0.13937 0.0005022 -0.0016683 -0.0039286 0.00010868 0.00016266 0.0027399 -0.0072319 -0.0025223 -0.00070892 0 -0.0015774 0 0.00059241 -0.00032768 -0.00016384 0.00030251 -0.023382 0.015658 5.8113e-05 0.0018855 -0.0029681 -0.0033908 0.00095875 0.0035581 -0.00060108 -0.004688 0.033162 0.034718 0.020821 0.012464 0.022203 0.037062 0.026966 0.044191 0.046891 0.071371 0.021758 0.027056 0.0039685
0.3125 -0.0036063 -0.0017488 -0.004976 -0.0013828 0 0.00095753 -0.0032973 -0.0013499 0.0023097 0.0022075 0.00088937 0.13287 -0.002432 -0.00090645 0.00068743 -0.00053701 0.00034984 -0.00038398 -0.0053878 0.0013402 -0.0022381 0 0.0010226 0 0.00076194 -0.00016492 -0.00041025 0.00039643 0.015532 0.016641 -0.00063513 -0.0022649 -0.0025859 -0.0038439 0.00049237 -0.0054581 0.00026687 0.00061615 0.042648 0.038129 0.022014 0.019628 0.024276 0.041508 0.031613 0.044195 0.048875 0.065837 0.02139 0.028222 -5.7393e-06
0.31641 -0.0048318 -0.0013111 -0.0055717 -0.0039775 0 -0.0023275 -0.00484 -0.0022831 -0.0011547 0.00058772 0.0027148 0.13182 -0.00068611 0.0010434 0.0047058 -0.0025767 0.0030663 -0.0016804 -0.0012966 0.0056398 -0.0011945 0 0.0036296 0 0.00075739 0.00042671 -0.00046539 0.00085989 0.046876 0.014595 -0.00037153 -0.004912 -0.0027927 -0.0033139 0.00013472 -0.013828 0.0012447 0.0058065 0.051125 0.040609 0.022931 0.026493 0.026652 0.045702 0.035687 0.044137 0.050758 0.059022 0.021066 0.028561 -0.0037779
0.32031 -0.0054709 -0.00043635 -0.0050853 -0.0042664 0 -0.0031781 -0.0051018 -0.0021506 -0.0044813 -0.0016739 0.0019874 0.1328 0.0044698 0.0022236 0.0051288 -0.0057676 0.0053904 -1.9279e-05 0.0019594 0.0067233 0.0013183 0 0.0034733 0 0.00043466 0.0010355 -0.00040472 0.0011581 0.072769 0.0089741 0.0012029 -0.0041584 -0.0027487 -0.0015318 0.00041062 -0.019777 0.00078158 0.0065255 0.058289 0.042224 0.023487 0.032768 0.029231 0.049561 0.039288 0.044045 0.052266 0.051635 0.021003 0.028136 -0.0049593
0.32422 -0.0056503 0.0003309 -0.0041059 -0.0021169 0 -0.0020188 -0.004302 -0.00059121 -0.0061189 -0.0034312 -0.001541 0.12468 0.0090074 0.0020121 0.0023401 -0.0076927 0.0048542 0.0033204 0.0025304 0.0036793 0.003279 0 0.0011405 0 7.9903e-05 0.0011957 -0.00022727 0.000821 0.092094 0.00060306 0.0035958 -0.00072882 -0.0017396 0.00084345 0.0013544 -0.021316 -0.0015249 0.0014903 0.059776 0.040103 0.022476 0.0365 0.032686 0.051972 0.040848 0.043808 0.052153 0.04178 0.022065 0.024412 -0.0031312
0.32813 -0.0052528 0.00070085 -0.0030752 0.00091054 0 -0.00095246 -0.0027923 0.0014894 -0.0054086 -0.003173 -0.005934 0.10562 0.0090202 0.0010918 -0.00094802 -0.0063986 0.0017816 0.0057545 0.0012198 -0.00070695 0.0035155 0 -0.00035475 0 0.000162 0.00079251 -9.8744e-06 -1.5282e-05 0.097611 -0.0082207 0.0057084 0.0024591 0.00026577 0.0028996 0.0025749 -0.017792 -0.0042697 -0.0063346 0.061262 0.037981 0.021465 0.040231 0.036142 0.054383 0.042409 0.043571 0.05204 0.031924 0.023127 0.020689 0.00026892
0.33203 -0.0041246 0.00068238 -0.0020914 0.0025066 0 -0.0017251 -0.00087431 0.0026966 -0.0029602 -0.00087914 -0.0084761 0.090346 0.0037436 0.00021378 -0.0024833 -0.0026947 -0.0011096 0.005725 0.00031037 -0.0025708 0.002521 0 0.00085306 0 0.00078084 0.00016771 4.8113e-05 -0.0007102 0.084561 -0.014789 0.0062448 0.0026832 0.0027064 0.0040386 0.0034033 -0.011065 -0.0053126 -0.011721 0.058482 0.033636 0.019221 0.041469 0.039472 0.055479 0.042611 0.042762 0.049682 0.021935 0.024596 0.014842 0.0033851
0.33594 -0.0023454 0.00039846 -0.00098478 0.0012374 0 -0.0041857 0.0010349 0.0024175 -0.00025365 0.0014713 -0.0075271 0.096917 -0.0037768 -0.00062669 -0.0021921 0.00043772 -0.0014037 0.0038936 0.0010301 -0.00057952 0.0016758 0 0.0033903 0 0.0014081 -0.00021739 -0.00017266 -0.00077786 0.058568 -0.017519 0.00434 -0.00027706 0.0047999 0.0040243 0.0031358 -0.0044011 -0.003595 -0.010905 0.053166 0.02797 0.016244 0.041225 0.042728 0.055792 0.042006 0.041613 0.045989 0.011867 0.026308 0.0077335 0.0052216
0.33984 -0.00027033 -3.8352e-05 0.00041501 -0.0022972 0 -0.0065265 0.0023419 0.0013102 0.001261 0.0016825 -0.003513 0.12678 -0.0090715 -0.0018759 -0.0016113 0.00072222 0.00074093 0.0020436 0.0022839 0.0029781 0.0017373 0 0.0042567 0 0.0012822 -0.00024112 -0.00051345 -0.00040332 0.031338 -0.016694 0.00031851 -0.0039318 0.0057775 0.002858 0.0014429 0.00025625 2.2135e-05 -0.0042387 0.047607 0.022232 0.013205 0.040758 0.045857 0.055979 0.041287 0.040342 0.04202 0.0019365 0.02791 0.00051919 0.005845
0.34375 0.0016536 -0.00047828 0.0020124 -0.0057318 0 -0.0068624 0.0026253 0.00052337 0.00097738 -0.00040388 0.0014808 0.16068 -0.0097466 -0.0036459 -0.002095 -0.0012754 0.0029666 0.0010198 0.0019307 0.0045605 0.0020945 0 0.0020986 0 0.00014761 -0.0002235 -0.000657 -0.00025373 0.0087568 -0.013762 -0.0040295 -0.0051415 0.0050339 0.00087109 -0.0012516 0.0037548 0.0035716 0.0042296 0.038641 0.015483 0.0093138 0.037164 0.047201 0.0544 0.038968 0.037364 0.034187 -0.0060597 0.027983 -0.0081759 0.0057811
0.34766 0.0030756 -0.00068713 0.0033926 -0.0065768 0 -0.0046669 0.002078 0.0004846 -0.00061547 -0.00272 0.0050773 0.17652 -0.007075 -0.0054558 -0.0036095 -0.0029181 0.0031987 4.2801e-06 -0.00082349 0.0027346 0.0014724 0 -0.0015996 0 -0.0013921 -0.00055096 -0.00049389 -0.00077153 -0.013383 -0.0099307 -0.0063273 -0.0026653 0.0024459 -0.0011643 -0.00383 0.0081233 0.0055019 0.0097566 0.029676 0.0087345 0.0054223 0.033569 0.048544 0.05282 0.036648 0.034385 0.026354 -0.014056 0.028055 -0.016871 0.0054394
0.35156 0.0037841 -0.00048605 0.0040501 -0.004075 0 -0.0010145 0.0014574 0.00053286 -0.0023144 -0.0031192 0.0059881 0.17061 -0.0043465 -0.0066395 -0.0049434 -0.0022543 0.0015721 -0.0021597 -0.0044946 -0.00073901 -0.0006419 0 -0.0045168 0 -0.0023197 -0.0012127 -0.00030955 -0.0016925 -0.039778 -0.0054366 -0.0053724 0.0018985 -0.0012583 -0.0023623 -0.0051268 0.013564 0.0054995 0.010062 0.021108 0.0027897 0.0019694 0.029196 0.048399 0.050631 0.03366 0.030409 0.016986 -0.020516 0.026204 -0.025251 0.005017
0.35547 0.0036716 1.8251e-05 0.0037301 0.00017281 0 0.0022678 0.0014344 -0.0002535 -0.0029287 -0.0015113 0.0045662 0.15938 -0.0036526 -0.006824 -0.0048536 0.00012376 -0.00011716 -0.0052109 -0.0067779 -0.0029237 -0.0032499 0 -0.0060568 0 -0.0020824 -0.0017465 -0.00051751 -0.0022934 -0.063928 -9.0381e-05 -0.0023386 0.0054107 -0.0045877 -0.0024076 -0.0047322 0.017543 0.0041867 0.006317 0.012929 -0.0023703 -0.0010554 0.024063 0.0468 0.047848 0.030018 0.025459 0.0061197 -0.025475 0.022475 -0.033324 0.0046737
0.35938 0.0027618 0.00041828 0.0025951 0.0033678 0 0.0037384 0.0019412 -0.0019596 -0.001952 0.00028858 0.0022746 0.15969 -0.0042115 -0.006029 -0.0031517 0.0018845 -0.00061894 -0.0073288 -0.0067195 -0.0025892 -0.0045195 0 -0.007383 0 -0.0010743 -0.001671 -0.0011869 -0.0021067 -0.070335 0.0056712 -4.6609e-05 0.0055441 -0.0060788 -0.0018786 -0.003257 0.017212 0.0023903 0.0016072 0.0047498 -0.0075302 -0.0040801 0.01893 0.045202 0.045064 0.026377 0.020508 -0.0047463 -0.030435 0.018746 -0.041397 0.0045665
0.36328 0.0012917 0.00033193 0.0010769 0.0036034 0 0.0030867 0.0022029 -0.003638 0.00013184 0.00064854 0.0005131 0.16943 -0.0037147 -0.0045168 -0.00098568 0.0013727 -0.00054831 -0.0067937 -0.0052716 -0.0010971 -0.0033203 0 -0.0090665 0 -0.00024713 -0.00097281 -0.0018918 -0.001362 -0.050378 0.010494 -0.00059644 0.0023563 -0.0052826 -0.0017025 -0.0017926 0.012526 0.00074202 -0.0015036 0.00061164 -0.0096198 -0.0047456 0.014393 0.041238 0.042089 0.021993 0.01476 -0.016069 -0.032874 0.011129 -0.047159 0.0046686
0.36719 -0.00030598 -0.00020972 -0.00042583 0.00126 0 0.001243 0.0014687 -0.0041758 0.0020591 -0.00027264 -0.0003304 0.17009 -0.0011125 -0.0026977 -8.4777e-05 -0.00089938 -0.0013893 -0.0036468 -0.0038473 -0.00065849 -0.00028191 0 -0.0094891 0 -0.00021713 -0.00015252 -0.0020849 -0.0007256 -0.014008 0.012923 -0.0034002 -0.0019251 -0.0030755 -0.0021944 -0.0010451 0.0064558 -0.00038705 -0.0023753 -0.0032932 -0.011532 -0.0052749 0.0098895 0.037137 0.039102 0.017567 0.0089648 -0.027417 -0.035167 0.0032868 -0.052787 0.0046731
0.37109 -0.0016006 -0.0007406 -0.0017159 -0.0013803 0 -0.00014884 -0.00026703 -0.0032732 0.0024632 -0.0010399 -0.00091775 0.14855 0.0021135 -0.0010667 -0.0013586 -0.0030161 -0.0034031 0.00035558 -0.0027288 -0.0019712 0.0025444 0 -0.0062944 0 -0.00072625 0.00022092 -0.001619 -0.00064076 0.017675 0.012437 -0.0055584 -0.0045216 -0.0009642 -0.0027083 -0.00091204 0.0019594 -0.0010073 -0.0019957 -0.0051843 -0.012198 -0.0046254 0.006225 0.032769 0.036414 0.013197 0.003583 -0.037838 -0.036892 -0.0053603 -0.057154 0.0042445
0.375 -0.0024084 -0.00078795 -0.0027229 -0.0019589 0 0.00024946 -0.0022353 -0.0015625 0.00071891 -0.00069744 -0.0021072 0.1142 0.0034366 2.454e-05 -0.0038704 -0.0036452 -0.0048924 0.0032843 -0.001162 -0.0036511 0.003171 0 0.00054623 0 -0.0009656 1.4703e-05 -0.00086522 -0.00094769 0.032383 0.0096404 -0.0044087 -0.0039073 1.018e-05 -0.0023356 -0.00080789 -0.00085833 -0.0016536 -0.0017836 -0.0038559 -0.010873 -0.0020914 0.003901 0.027973 0.034204 0.0089166 -0.0011388 -0.046774 -0.037709 -0.015294 -0.059504 0.0034696
0.37891 -0.0028532 -0.0003397 -0.0033634 0.00014639 0 0.0024341 -0.0035203 0.00010586 -0.0025342 0.00034616 -0.0039614 0.092107 0.0018487 0.0006405 -0.0052846 -0.0031782 -0.0037677 0.0043835 0.0011806 -0.0038535 0.0011433 0 0.0076752 0 -0.00042262 -0.00038139 -0.00031845 -0.0011201 0.037307 0.0055797 4.3131e-05 -0.00067791 -0.00016171 -0.00091813 -0.00031194 -0.0041877 -0.0030691 -0.002616 -0.0025276 -0.0095478 0.00044263 0.0015769 0.023177 0.031994 0.0046365 -0.0058606 -0.055711 -0.038526 -0.025228 -0.061854 0.0030237
0.38281 -0.0031711 0.00014184 -0.0035541 0.0033949 0 0.0047832 -0.0036869 0.0013463 -0.0056055 0.0010955 -0.005497 0.098806 -0.0012101 0.0011707 -0.0038393 -0.0030761 0.00017167 0.0040484 0.0033345 -0.0022532 -0.002127 0 0.010891 0 0.00058519 -0.00044776 -0.00013429 -0.00081053 0.048269 0.0010686 0.0050466 0.0029185 -0.00075673 0.00075351 0.00051422 -0.0093039 -0.0053577 -0.0044964 0.0017042 -0.0067688 0.0047903 0.0013361 0.01962 0.030884 0.0015103 -0.0084868 -0.061144 -0.039259 -0.03424 -0.061792 0.0037146
0.38672 -0.0034408 0.00018996 -0.0033464 0.0052854 0 0.0050415 -0.002874 0.0022334 -0.0066956 0.0011656 -0.0054279 0.12623 -0.0033889 0.0017938 -0.00027454 -0.0042948 0.0046465 0.0029388 0.0039394 -0.00034079 -0.0043921 0 0.0088462 0 0.0012003 -2.371e-05 -8.6474e-05 -0.00013847 0.06934 -0.0033041 0.0073978 0.0044233 -0.0010022 0.0017884 0.0013454 -0.014535 -0.0074219 -0.0066125 0.0065551 -0.0036797 0.0095249 0.0015395 0.016328 0.030008 -0.0013697 -0.010666 -0.06583 -0.039974 -0.043055 -0.061215 0.0056538
0.39063 -0.0034914 -0.00020338 -0.0029369 0.004208 0 0.0020852 -0.0014569 0.0028376 -0.0050301 0.00089964 -0.0032876 0.15059 -0.0036276 0.0020807 0.0023439 -0.0063363 0.0066802 0.0014978 0.0028364 0.00015894 -0.004172 0 0.0040241 0 0.00084114 0.00055177 6.4471e-05 0.00050534 0.085968 -0.0068224 0.0059521 0.0027212 -0.00049547 0.0021286 0.0019728 -0.016788 -0.0075899 -0.0075839 0.011515 -0.00065803 0.014354 0.0022225 0.013787 0.029447 -0.003598 -0.012205 -0.069425 -0.040942 -0.050931 -0.060196 0.0078033
0.39453 -0.0030572 -0.00061839 -0.0024427 0.00058679 0 -0.0028975 0.00022507 0.0029907 -0.001428 0.00052536 2.9614e-05 0.15648 -0.0027013 0.0013875 0.0012616 -0.0076264 0.0050806 0.00024874 0.0013861 -0.0009725 -0.001743 0 1.3002e-05 0 -0.00024159 0.00075232 0.00025444 0.00085387 0.079602 -0.0087229 0.0022056 -0.0012165 0.00077116 0.0024892 0.0023895 -0.014776 -0.0051626 -0.0060647 0.01678 0.0021753 0.019447 0.0042454 0.013348 0.029764 -0.0040061 -0.011955 -0.069969 -0.042615 -0.056184 -0.057942 0.0084989
0.39844 -0.0020185 -0.00068257 -0.0016801 -0.0034311 0 -0.0069694 0.0018239 0.0025417 0.0021313 -0.00028004 0.002791 0.15066 -0.0018062 -0.00017835 -0.0031184 -0.0066972 0.0013426 1.5428e-05 0.0010429 -0.0023316 0.001195 0 -0.0019307 0 -0.0011766 0.00033618 0.00021469 0.00093932 0.04775 -0.0087908 -0.0012359 -0.0048974 0.0024634 0.003351 0.0025631 -0.010148 -0.0013776 -0.0017273 0.022046 0.0050087 0.024539 0.0062683 0.012909 0.030082 -0.0044142 -0.011704 -0.070513 -0.044288 -0.061436 -0.055689 0.0067119
0.40234 -0.00052033 -0.00046067 -0.00029465 -0.0054436 0 -0.0075269 0.0028711 0.0016668 0.0037213 -0.0017446 0.0036243 0.15134 -0.0010605 -0.0013101 -0.0071572 -0.0032125 -0.0017187 0.0013091 0.0018303 -0.0024554 0.0028683 0 -0.0033929 0 -0.0012257 -0.00043155 -0.00015752 0.00094006 0.0076167 -0.007656 -0.0026594 -0.005897 0.0038774 0.0041544 0.0022689 -0.0053354 0.0014259 0.0040174 0.025757 0.0066571 0.028644 0.0088661 0.014338 0.030681 -0.0029124 -0.011032 -0.069463 -0.04693 -0.063976 -0.0533 0.0030087
0.40625 0.0010937 -0.00034003 0.0017662 -0.0043907 0 -0.0043029 0.0029507 0.00074962 0.002697 -0.003232 0.0024755 0.16533 0.00032585 -0.00037069 -0.0072057 0.0017359 -0.0022669 0.0034112 0.0024878 -0.0013979 0.0027208 0 -0.0061322 0 -0.0003826 -0.00098851 -0.00061318 0.00094226 -0.020063 -0.006154 -0.0020749 -0.0034792 0.0040955 0.0036724 0.0012628 -0.00091773 0.0018597 0.008483 0.028812 0.0078049 0.032331 0.011707 0.016555 0.031399 -0.0006038 -0.010181 -0.067739 -0.049983 -0.06537 -0.050855 -0.00074465
0.41016 0.002439 -0.00056175 0.0039099 -0.0012331 0 0.00037211 0.0020912 -3.5305e-05 0.00013776 -0.003608 0.00062087 0.17796 0.002578 0.003012 -0.0032046 0.0060884 -0.00074552 0.0044385 0.0020461 -0.00066445 0.0016288 0 -0.0095057 0 0.00068067 -0.00093961 -0.00077484 0.00088001 -0.029156 -0.0043073 -0.00066643 0.00085562 0.0025572 0.0012646 -0.00036107 0.0042378 0.00075064 0.0094489 0.031448 0.0087017 0.035727 0.014602 0.018943 0.032028 0.0019647 -0.0095912 -0.066044 -0.053172 -0.066457 -0.048519 -0.0027966
0.41406 0.0032259 -0.00093445 0.0051499 0.0017221 0 0.0032974 0.00091285 -0.00085595 -0.0018259 -0.0025077 -0.00026054 0.16739 0.0045139 0.0072007 0.0010376 0.0077953 0.00068154 0.0027794 0.00087645 -0.0015405 0.00092262 0 -0.010991 0 0.0012026 -0.00039368 -0.00051356 0.00066035 -0.029858 -0.0012104 0.00021669 0.0043182 -0.00029213 -0.0022622 -0.0020394 0.010384 0.00024834 0.0069155 0.031561 0.0080862 0.03737 0.017827 0.022361 0.032116 0.0060985 -0.010569 -0.06452 -0.057188 -0.06569 -0.04684 -0.002792
0.41797 0.0033361 -0.0010453 0.0048397 0.0024108 0 0.0027332 0.00022992 -0.0018355 -0.0014236 -0.00091969 0.00070351 0.12884 0.0044793 0.0095821 0.0014344 0.0059223 -8.0332e-05 -0.0013402 -3.5222e-05 -0.003521 0.0011157 0 -0.0091401 0 0.00090558 0.0001141 -6.0549e-05 0.00028557 -0.03472 0.0037339 -0.00025836 0.0046677 -0.0030033 -0.0051015 -0.0030358 0.015362 0.0016018 0.0032154 0.031673 0.0074707 0.039014 0.021052 0.02578 0.032203 0.010232 -0.011546 -0.062996 -0.061203 -0.064923 -0.045162 -0.0017243
0.42188 0.0028408 -0.00071816 0.0032206 0.00044752 0 -0.00047673 0.00038392 -0.0026266 0.0014915 -0.00017123 0.0029214 0.083619 0.0020606 0.0085483 -0.0024127 0.0012996 -0.0033948 -0.0058072 -0.00059268 -0.0045264 0.0014926 0 -0.0054599 0 0.00010571 6.8099e-05 0.0002448 -0.00014992 -0.045515 0.0094184 -0.0020915 0.0016987 -0.0040528 -0.005823 -0.00295 0.016395 0.0038529 0.0011069 0.030858 0.0065744 0.039973 0.02478 0.028943 0.031526 0.014438 -0.014352 -0.062513 -0.065024 -0.064166 -0.043909 -0.00067809
0.42578 0.0019506 -0.00020238 0.0012227 -0.0026181 0 -0.0037274 0.00093724 -0.0025856 0.0052022 -0.0004023 0.0047031 0.063101 -0.0013686 0.0046141 -0.0069368 -0.0038278 -0.00747 -0.008307 -0.0018535 -0.0028609 0.00091397 0 -0.0029484 0 -0.00063108 -0.00057644 0.00026502 -0.00053266 -0.053488 0.01318 -0.0043256 -0.0026284 -0.0030298 -0.0044302 -0.0020326 0.013222 0.0047726 0.0014121 0.029376 0.0054761 0.040441 0.028871 0.031923 0.030299 0.018694 -0.018473 -0.062779 -0.068707 -0.063415 -0.042962 0.0002505
0.42969 0.00089422 0.00010468 -0.00031377 -0.004461 0 -0.004618 0.0010516 -0.0014886 0.007176 -0.00042002 0.0044508 0.082213 -0.0038761 -0.00024241 -0.0083288 -0.0071184 -0.0094857 -0.0081782 -0.004568 0.00091431 -0.00094796 0 -0.0028234 0 -0.00091842 -0.0013327 0.00010586 -0.00076884 -0.049149 0.012748 -0.0053392 -0.0054891 -0.00099697 -0.0022231 -0.0010686 0.0086405 0.0030539 0.0023838 0.027911 0.0044079 0.040921 0.032999 0.034878 0.029046 0.022918 -0.02264 -0.06308 -0.072342 -0.062684 -0.042011 0.0016692
0.43359 -0.00020014 8.0679e-05 -0.0012391 -0.0037255 0 -0.0025452 0.00022509 4.7548e-06 0.0057759 0.0007372 0.0018783 0.12726 -0.0045804 -0.0041398 -0.006343 -0.0075647 -0.0076354 -0.0066858 -0.007755 0.0040911 -0.0031501 0 -0.003099 0 -0.00072592 -0.0015885 -8.8834e-05 -0.0007892 -0.029397 0.0082666 -0.0038426 -0.0050533 0.00037772 -0.00070424 -0.00090341 0.0054578 -0.0004568 0.001477 0.027234 0.0047298 0.042019 0.038894 0.036708 0.026587 0.025612 -0.028967 -0.064971 -0.073804 -0.062891 -0.040875 0.0036206
0.4375 -0.0013077 -1.4944e-05 -0.0019585 -0.0010123 0 0.0010883 -0.0012638 0.00079034 0.0014502 0.0023499 -0.0016679 0.16832 -0.0039333 -0.0061723 -0.0041536 -0.0059211 -0.0026981 -0.005561 -0.0092326 0.0040124 -0.0042611 0 -0.00067287 0 -0.00025975 -0.0011303 -0.00029021 -0.00058804 0.0029458 0.0023322 -0.0001044 -0.0016695 0.00017547 -0.00050237 -0.0018774 0.0033297 -0.0036056 -0.0020899 0.026557 0.0050517 0.043117 0.044788 0.038537 0.024128 0.028306 -0.035294 -0.066861 -0.075267 -0.063097 -0.039739 0.0049388
0.44141 -0.0023747 0.00015884 -0.0027807 0.0016827 0 0.0039789 -0.0025516 0.00033207 -0.0035039 0.0025634 -0.0041563 0.18347 -0.0026208 -0.0061046 -0.0044917 -0.0037702 0.0022134 -0.0053295 -0.0077579 0.00045391 -0.003645 0 0.0052462 0 0.00024991 -0.00030513 -0.00050456 -0.00028296 0.041518 -0.0021044 0.0037912 0.0024039 -0.0011103 -0.0010887 -0.003477 -0.00057157 -0.0048272 -0.0064245 0.027125 0.006695 0.045214 0.051701 0.040109 0.021483 0.029894 -0.041312 -0.06872 -0.074896 -0.063318 -0.037995 0.0042329
0.44531 -0.0031935 0.00066186 -0.0034875 0.0026073 0 0.0044659 -0.0027924 -0.00078325 -0.0064845 0.00051408 -0.004469 0.17278 -0.00062164 -0.003848 -0.006363 -0.0020592 0.0038735 -0.0049979 -0.0044015 -0.0040003 -0.002018 0 0.011994 0 0.00065608 0.00033464 -0.00061296 -8.1011e-05 0.075713 -0.0040198 0.0053354 0.0045429 -0.0020909 -0.0013189 -0.0044626 -0.0075605 -0.0041899 -0.0085916 0.029151 0.0098859 0.048483 0.059806 0.041381 0.018619 0.030186 -0.046969 -0.070543 -0.072379 -0.063554 -0.035537 0.0015736
0.44922 -0.0034659 0.0012164 -0.0035648 0.0015908 0 0.002538 -0.0016736 -0.0013771 -0.0063041 -0.0023783 -0.0033577 0.15209 0.0023959 0.00026908 -0.006041 -0.00042783 0.0015257 -0.0032161 -0.0015116 -0.0059985 -0.00076595 0 0.015763 0 0.00087463 0.00054947 -0.00039994 -0.00010685 0.091065 -0.0046675 0.0037076 0.0035417 -0.0016061 -0.0002905 -0.0035596 -0.014796 -0.0028395 -0.0072413 0.031176 0.013077 0.051751 0.067911 0.042652 0.015756 0.030478 -0.052626 -0.072366 -0.069862 -0.063791 -0.033079 -0.0011076
0.45313 -0.0030507 0.0014625 -0.0027859 -1.1899e-05 0 -0.00025548 0.00044631 -0.00079845 -0.0038176 -0.003602 -0.0028095 0.13614 0.0059595 0.0048144 -0.0013385 0.0020948 -0.0024548 0.00031347 -0.00037023 -0.0040937 -0.00070288 0 0.014939 0 0.00084871 0.00057237 0.00020721 -0.00024553 0.077243 -0.0058805 0.00064213 0.00039907 0.00049899 0.0020382 -0.00042465 -0.017461 -0.0017732 -0.0037477 0.035873 0.01899 0.057123 0.077154 0.044562 0.013501 0.028892 -0.054865 -0.072287 -0.063165 -0.06234 -0.029001 -0.001695
0.45703 -0.0021655 0.0012245 -0.001488 -0.00062398 0 -0.001903 0.0027212 0.0004864 -0.0010724 -0.0020936 -0.0041785 0.12825 0.008562 0.0074956 0.0055096 0.0057404 -0.0046431 0.0044163 -0.00019864 0.00027491 -0.0014358 0 0.01113 0 0.00058013 0.00075643 0.00096659 -0.00021478 0.039732 -0.0081741 -0.0010034 -0.0024731 0.0033745 0.0047714 0.0037876 -0.013677 -0.0012483 -0.00083628 0.040867 0.025206 0.062729 0.086523 0.046544 0.011313 0.027097 -0.056724 -0.071996 -0.056004 -0.060702 -0.024744 -8.2113e-05
0.46094 -0.0013015 0.00055545 -0.00027888 0.00020684 0 -0.0013636 0.0041576 0.0013874 0.00024668 0.00062489 -0.0066523 0.12377 0.0088676 0.006801 0.0096108 0.0093377 -0.0036385 0.007215 0.00039613 0.0041954 -0.0018406 0 0.0071459 0 0.00018568 0.0011075 0.0014622 0.00013815 0.0012113 -0.010416 0.00016838 -0.0030647 0.0056803 0.0065517 0.0068852 -0.0066496 -0.0010497 -7.1495e-05 0.046376 0.03201 0.068621 0.095545 0.049023 0.009581 0.024963 -0.056833 -0.070635 -0.047657 -0.058031 -0.02011 0.001515
0.46484 -0.00088262 -0.00037756 0.00045336 0.0015494 0 0.00062752 0.0040261 0.0012099 -0.00013522 0.0019891 -0.0075537 0.11975 0.0070828 0.0036207 0.0080919 0.011032 -0.0012183 0.007372 0.0013409 0.0056271 -0.0010959 0 0.0043092 0 -0.00012618 0.0012346 0.0014559 0.00061019 -0.014654 -0.011017 0.0027576 -0.0012569 0.0061792 0.0063338 0.0070557 -0.0014092 -0.00085148 -0.0005692 0.052889 0.039961 0.075068 0.10389 0.052469 0.008734 0.022168 -0.053534 -0.067192 -0.037001 -0.05335 -0.014742 0.00069825
0.46875 -0.00096843 -0.0013711 0.00070839 0.0019868 0 0.002038 0.0022661 0.00017918 -0.0011921 0.0009634 -0.0044737 0.11876 0.0048738 0.00088962 0.002822 0.0098038 -0.00037406 0.0049611 0.00099647 0.0045614 0.00067791 0 0.0018633 0 -0.00018843 0.00079782 0.0010928 0.00077927 -0.0045902 -0.0091801 0.0037799 0.0011591 0.0042532 0.003995 0.0042596 0.00033415 -0.00016743 -2.686e-05 0.059403 0.047912 0.081516 0.11224 0.055915 0.007887 0.019374 -0.050236 -0.063748 -0.026344 -0.048668 -0.0093749 -0.0026283
0.47266 -0.0012795 -0.0021792 0.00065471 0.00076445 0 0.0010932 -0.00035279 -0.00093802 -0.0015499 -0.0010858 0.0024631 0.12366 0.0038051 0.0010991 -0.0015811 0.0064352 -0.0021549 0.0015087 -0.0016964 0.0022766 0.0025855 0 -0.001241 0 -1.8083e-05 -3.7262e-05 0.00074199 0.00042917 0.0102 -0.0051219 0.0013162 0.0019466 0.00031619 0.00036353 0.00039425 0.0014563 0.0016674 0.0030089 0.065364 0.055567 0.08675 0.11774 0.059986 0.0079388 0.016649 -0.04402 -0.058366 -0.015211 -0.042211 -0.0044074 -0.0060638
0.47656 -0.0015043 -0.0025586 0.00039769 -0.0017391 0 -0.0022026 -0.0025757 -0.0015858 -0.00047449 -0.0019994 0.010186 0.13149 0.0039582 0.0039353 -0.0022312 0.0030399 -0.0045534 -0.00084399 -0.0053554 -0.00016154 0.0035791 0 -0.0044134 0 0.00017399 -0.00066964 0.00063968 -0.00016913 0.0048803 0.0003889 -0.0038201 0.00020688 -0.0041155 -0.003357 -0.0020939 0.005409 0.0048732 0.007705 0.071169 0.063136 0.091639 0.12244 0.064235 0.0082459 0.013944 -0.036976 -0.052434 -0.0039423 -0.035251 0.00044646 -0.0070649
0.48047 -0.0015749 -0.0024429 7.8613e-06 -0.0043791 0 -0.0058297 -0.0034507 -0.0017758 0.0016951 -0.0010272 0.014598 0.13485 0.0041716 0.0065368 -0.00027542 0.0014737 -0.0046375 -0.00069865 -0.0070149 -0.002534 0.0029801 0 -0.0055184 0 0.00014278 -0.00062924 0.00069801 -0.00046459 -0.022103 0.0062451 -0.0087624 -0.0029272 -0.0070336 -0.0062971 -0.0021113 0.011626 0.0083243 0.011451 0.07645 0.070211 0.09577 0.126 0.068223 0.0085996 0.011366 -0.029864 -0.046399 0.006685 -0.028327 0.0048293 -0.0053352
0.48438 -0.0016625 -0.0020926 -0.00036295 -0.0059461 0 -0.007146 -0.0030269 -0.0018532 0.0037555 0.00068357 0.013316 0.12979 0.0034977 0.0063347 0.0010449 0.0019379 -0.0017346 0.0015317 -0.0050893 -0.0048778 0.00071871 0 -0.0028671 0 -0.00018637 -4.913e-05 0.00064814 -0.00016578 -0.043739 0.010866 -0.010782 -0.0051978 -0.0071241 -0.0082011 -0.00072686 0.015738 0.0095875 0.011682 0.07985 0.075508 0.097186 0.1255 0.071275 0.0091202 0.0092423 -0.022513 -0.039991 0.015013 -0.021532 0.0075245 -0.0026894
0.48828 -0.0019605 -0.0019965 -0.00060012 -0.0057128 0 -0.0049363 -0.0023408 -0.0021065 0.0042816 0.0015179 0.0070823 0.12083 0.0021696 0.0036648 4.4521e-05 0.0029539 0.0016819 0.0037699 -0.0012726 -0.0067392 -0.0025789 0 0.0029903 0 -0.00065013 0.00047069 0.00033031 0.00043488 -0.027632 0.012507 -0.0090356 -0.0049674 -0.0047405 -0.0091664 -0.00015565 0.014379 0.0065111 0.0074922 0.08325 0.080806 0.098602 0.125 0.074328 0.0096408 0.0071187 -0.015161 -0.033584 0.023341 -0.014737 0.01022 -0.00065718
0.49219 -0.0025289 -0.0025238 -0.0009244 -0.0037493 0 -0.00052354 -0.0026077 -0.0026493 0.0024315 0.00089687 -0.0010869 0.1167 0.0010916 0.0013822 -0.0020684 0.0027515 0.0023739 0.0038221 0.00085993 -0.0073532 -0.0056578 0 0.0094643 0 -0.00098144 0.00046989 -0.00017404 0.00072204 0.035046 0.010386 -0.0047435 -0.0024562 -0.0017802 -0.0092814 -0.001799 0.0089547 -0.00071693 7.0341e-05 0.084883 0.08412 0.097563 0.12143 0.075125 0.0095698 0.0052919 -0.0098375 -0.028327 0.028022 -0.0097291 0.011089 0.0013504
0.49609 -0.0033477 -0.0036162 -0.0019163 -0.0010646 0 0.0029905 -0.0042526 -0.0035285 -0.001447 -0.00070026 -0.0080159 0.12105 0.00066032 0.001765 -0.0032098 0.0008825 -0.0004748 0.0012214 -0.00072754 -0.0065316 -0.0070895 0 0.013893 0 -0.0010242 5.7305e-05 -0.00065924 0.00036809 0.1235 0.0056626 -0.00020696 0.00038646 -0.0003971 -0.0086211 -0.0050752 0.0038586 -0.0090328 -0.0079843 0.085595 0.0864 0.095245 0.11625 0.074746 0.0091908 0.0036196 -0.0055698 -0.023669 0.030802 -0.005652 0.011008 0.005143
0.5 -0.004431 -0.0048112 -0.0040038 0.00060977 0 0.0028474 -0.0065991 -0.0047545 -0.0058555 -0.0027728 -0.011998 0.12853 0.00041263 0.0039192 -0.0030001 -0.0013726 -0.0045264 -0.0023052 -0.0045861 -0.0050611 -0.0061239 0 0.01546 0 -0.0008326 -0.00027835 -0.00098253 -0.00033269 0.2083 0.00088584 0.0023212 0.0011941 -0.0015107 -0.0075297 -0.0080434 0.0011598 -0.014367 -0.013817 0.086154 0.088454 0.092721 0.11086 0.073934 0.008669 0.0019668 -0.0017236 -0.019303 0.03301 -0.001928 0.010745 0.011145
0.50391 -0.005773 -0.0055742 -0.0068125 -0.00033243 0 -0.0014175 -0.0084504 -0.0061793 -0.0090261 -0.0053241 -0.01303 0.13078 -0.00016459 0.0045273 -0.0028009 -0.0021943 -0.0066394 -0.0043511 -0.0072762 -0.0039626 -0.0033711 0 0.015496 0 -0.00057678 -0.00022951 -0.0011193 -0.0007625 0.27546 -0.0020555 0.0014774 -0.0012415 -0.0042786 -0.0066696 -0.0091737 -0.0018828 -0.014582 -0.015496 0.085274 0.088407 0.08827 0.10338 0.06909 0.006817 0.00049607 -0.0018017 -0.017663 0.02988 -0.0014922 0.0087809 0.017204
0.50781 -0.0071289 -0.00563 -0.0091182 -0.0041363 0 -0.007564 -0.00899 -0.0074649 -0.010152 -0.0082556 -0.012146 0.12567 -0.00081935 0.0013429 -0.0034229 -0.00092905 -0.0057446 -0.0039931 -0.0066802 -0.0034039 -0.00056868 0 0.016105 0 -0.00037185 3.5623e-05 -0.0010877 -0.00060092 0.32865 -0.0036324 -0.0025449 -0.006083 -0.0068447 -0.0065445 -0.0086058 -0.0092231 -0.011033 -0.012952 0.084395 0.088359 0.083818 0.095896 0.064245 0.0049649 -0.00097466 -0.0018798 -0.016023 0.026749 -0.0010564 0.0068169 0.020432
0.51172 -0.0079167 -0.0050272 -0.0096387 -0.0090016 0 -0.012003 -0.0082057 -0.0082877 -0.0099466 -0.010657 -0.01079 0.1193 -0.00082188 -0.0041305 -0.0036095 0.0013027 -0.0033711 -0.0024845 -0.0037545 -0.0026181 0.00062767 0 0.018393 0 -0.0002142 0.00014001 -0.00089677 -0.00011442 0.37092 -0.0061422 -0.0076697 -0.010737 -0.0076164 -0.0068889 -0.0077922 -0.020241 -0.0074111 -0.008305 0.083532 0.087941 0.079578 0.088721 0.057542 0.0025157 -0.0022287 -0.0034308 -0.015903 0.021552 -0.0018641 0.0048769 0.020202
0.51563 -0.0074773 -0.0039721 -0.0080138 -0.01185 0 -0.011979 -0.0065866 -0.0085485 -0.0098651 -0.011197 -0.010489 0.11813 2.1406e-05 -0.0076598 -0.0014184 0.0026787 -0.0016393 -0.0017706 -0.0011851 -0.0010642 -0.0001084 0 0.021606 0 -7.7637e-05 -3.9917e-05 -0.00059819 0.00017679 0.39017 -0.011214 -0.010628 -0.012219 -0.0060799 -0.0066507 -0.0079539 -0.028633 -0.0068866 -0.005027 0.082682 0.087203 0.075519 0.081808 0.049233 -0.00044967 -0.0032955 -0.006255 -0.017095 0.014568 -0.0037468 0.0029576 0.018926
0.51953 -0.0055665 -0.0026689 -0.0050429 -0.010355 0 -0.0072185 -0.0045608 -0.0082786 -0.010551 -0.0093621 -0.012296 0.12043 0.00099982 -0.0061726 0.0030098 0.0023469 -0.0011592 -0.0024001 -0.00065054 0.00050425 -0.0016266 0 0.023636 0 -2.9667e-05 -0.00028186 -0.0003412 6.69e-05 0.36687 -0.017758 -0.0088939 -0.0089707 -0.0028002 -0.0047933 -0.0088388 -0.02793 -0.009841 -0.0059457 0.081833 0.086465 0.071461 0.074896 0.040923 -0.003415 -0.0043623 -0.0090792 -0.018287 0.0075835 -0.0056295 0.0010383 0.019532
0.52344 -0.0026477 -0.0013043 -0.001963 -0.0047684 0 -0.00013282 -0.0022895 -0.0073365 -0.010967 -0.006102 -0.015849 0.1172 0.001349 -0.00072977 0.006737 0.00099782 -0.00099621 -0.0030709 -0.0015472 0.00051795 -0.0024203 0 0.022367 0 -0.00019679 -0.00037483 -0.00030102 -0.00016447 0.29532 -0.022474 -0.0027493 -0.0021106 0.0010274 -0.0012857 -0.0089142 -0.018107 -0.013782 -0.011107 0.082068 0.086621 0.069672 0.070207 0.031836 -0.0063737 -0.0042741 -0.011293 -0.021001 0.00011483 -0.0072465 0.00087891 0.022201
0.52734 0.00033206 -8.1784e-05 0.00049098 0.0020172 0 0.0055174 8.6669e-05 -0.005369 -0.0092162 -0.0030548 -0.0188 0.10218 0.0012772 0.0043597 0.0066148 -0.0001837 -0.00030006 -0.0022511 -0.0021335 -0.0016099 -0.0019491 0 0.016925 0 -0.00058401 -0.000434 -0.00051319 -0.00014661 0.19333 -0.022483 0.0043979 0.0048498 0.0040357 0.0026426 -0.0067818 -0.0060675 -0.015202 -0.017119 0.08233 0.086799 0.067939 0.065573 0.02273 -0.0093322 -0.0041573 -0.013492 -0.023753 -0.0073658 -0.0088569 0.00076324 0.023816
0.53125 0.0025398 0.00084056 0.002346 0.0064113 0 0.0067672 0.0021955 -0.0022758 -0.0044391 -0.0011843 -0.017748 0.079914 0.0017731 0.0054281 0.0025555 -0.0009267 0.00059021 8.0243e-06 -0.0014839 -0.0042896 -0.00091163 0 0.0081174 0 -0.00095044 -0.00073255 -0.00079847 0.0001043 0.088168 -0.017522 0.0082031 0.0080113 0.0051124 0.0052761 -0.0025324 0.00085742 -0.011873 -0.018888 0.083026 0.087628 0.067235 0.06173 0.014514 -0.011768 -0.0031908 -0.014201 -0.026536 -0.01386 -0.0095269 0.0015711 0.020704
0.53516 0.0037415 0.0014798 0.0038806 0.0066045 0 0.0032601 0.0035849 0.0012728 0.0020192 -0.00026034 -0.010628 0.062214 0.0032714 0.0025856 -0.0021569 -0.0019639 0.00080563 0.0021562 -0.00016721 -0.0047659 -0.0003081 0 -0.0021057 0 -0.00092589 -0.0012367 -0.00089633 0.00020046 -0.0064268 -0.0097023 0.0066072 0.0057431 0.0039138 0.0055944 0.0021359 0.001805 -0.0041582 -0.012886 0.084333 0.089375 0.06798 0.059 0.0075531 -0.013468 -0.0010272 -0.012813 -0.029362 -0.018965 -0.0088723 0.0036799 0.011858
0.53906 0.0042917 0.002045 0.0050801 0.0036673 0 -0.0023643 0.0041494 0.0039986 0.0074277 0.00048082 0.0011609 0.056449 0.004786 -0.00079881 -0.0040273 -0.0036751 0.00030234 0.0029952 0.0006935 -0.0016852 -0.00036208 0 -0.0117 0 -0.00031166 -0.0014628 -0.00069939 -0.00011186 -0.097427 -0.0014167 0.001435 8.8891e-05 0.0012638 0.003933 0.0051298 0.0025322 0.0052186 0.00022188 0.08564 0.091122 0.068725 0.05627 0.00059182 -0.015168 0.0011364 -0.011424 -0.032188 -0.024071 -0.0082177 0.0057887 -0.00044518
0.54297 0.004701 0.0027551 0.0057033 0.00052809 0 -0.0059264 0.0043228 0.004974 0.0098209 0.0015337 0.012936 0.058411 0.0047367 -0.0015344 -0.0026385 -0.0049965 3.1303e-05 0.0030743 0.00062214 0.0032904 -0.00042476 0 -0.0194 0 0.00070902 -0.00094404 -0.00035499 -0.00055599 -0.19717 0.0062742 -0.0030397 -0.0043853 -0.0010529 0.0017169 0.0055222 0.0087895 0.012659 0.015562 0.08697 0.093653 0.070102 0.053463 -0.0031429 -0.015203 0.0051853 -0.0063611 -0.034256 -0.026288 -0.0056185 0.0087319 -0.012713
0.54688 0.0051941 0.0036127 0.0057551 -0.00020667 0 -0.0043263 0.0047586 0.0045362 0.0095043 0.0031111 0.019618 0.057845 0.002706 0.00050145 -0.00055593 -0.0042103 0.00064503 0.0039068 2.4835e-05 0.0066625 0.00014741 0 -0.024943 0 0.0016718 0.00016247 -0.00012525 -0.00055162 -0.30335 0.013357 -0.0033519 -0.003763 -0.0012759 0.00059375 0.0042563 0.019905 0.015671 0.026783 0.088305 0.096317 0.071587 0.050643 -0.0063285 -0.014955 0.0095551 -0.00067231 -0.036195 -0.028015 -0.0026884 0.011817 -0.022427
0.55078 0.0056109 0.0043742 0.0056257 0.0021049 0 0.002276 0.0057914 0.0041429 0.008545 0.0055574 0.019278 0.050383 0.00011625 0.002704 -0.00010649 -0.0010488 0.0014272 0.0058863 -0.00039599 0.0061757 0.0012005 0 -0.028723 0 0.0021701 0.0010638 -0.00014305 0.00012847 -0.39625 0.01955 0.000774 0.0022959 0.0011534 0.0015698 0.0034785 0.029129 0.014319 0.02975 0.089305 0.09879 0.072532 0.0472 -0.0085455 -0.014199 0.014273 0.0057339 -0.037796 -0.029051 0.00036393 0.014566 -0.028399
0.55469 0.005639 0.0047598 0.0056059 0.00603 0 0.010299 0.0072173 0.0051209 0.0088251 0.0091588 0.014482 0.042243 -0.0010833 0.0026821 -0.00077899 0.0023253 0.00098056 0.0074278 -0.00014432 0.0028741 0.0019661 0 -0.031317 0 0.0021251 0.0010492 -0.00030278 0.0010017 -0.45485 0.023844 0.0066611 0.01016 0.0051608 0.0045364 0.0050028 0.030084 0.011193 0.024806 0.089502 0.10081 0.072183 0.042257 -0.0084361 -0.012221 0.019829 0.013863 -0.038584 -0.028427 0.0037095 0.016508 -0.030046
0.55859 0.0050976 0.0046937 0.0053718 0.009224 0 0.014947 0.0085657 0.0074209 0.010524 0.013269 0.010252 0.042273 -0.00035493 0.00071431 -0.00021569 0.0030537 -0.00093977 0.006531 0.00099918 7.381e-05 0.0019719 0 -0.033177 0 0.001753 0.00022705 -0.00037855 0.0012779 -0.47308 0.025436 0.010934 0.01477 0.0087603 0.0083007 0.0089979 0.02253 0.0096936 0.016243 0.089699 0.10282 0.071834 0.037315 -0.0083267 -0.010244 0.025384 0.021993 -0.039372 -0.027804 0.0070552 0.018449 -0.027566
0.5625 0.0040351 0.0043365 0.0042124 0.0099015 0 0.013432 0.0094979 0.0095854 0.012282 0.015976 0.010241 0.050601 0.0010132 -0.00065501 0.0024342 0.00062394 -0.0026272 0.0031097 0.0029184 0.00021611 0.0016304 0 -0.034451 0 0.0013077 -0.00053376 -0.00023455 0.00065381 -0.45957 0.02471 0.011755 0.013229 0.010363 0.011131 0.013801 0.011859 0.011643 0.0095062 0.088717 0.1032 0.068797 0.030503 -0.0073671 -0.0076926 0.030398 0.029619 -0.039389 -0.026914 0.0090724 0.01842 -0.023132
0.56641 0.0026448 0.0039027 0.0019205 0.0077914 0 0.006956 0.0098849 0.0099883 0.012557 0.015271 0.014172 0.057374 0.001458 0.00069968 0.0048711 -0.0020901 -0.001853 -0.000601 0.0048891 0.00269 0.0018327 0 -0.034766 0 0.00088562 -0.00045516 8.1028e-05 -0.00034128 -0.42385 0.022801 0.0095308 0.0067606 0.0096695 0.011691 0.016959 0.00353 0.015935 0.0079736 0.087308 0.10298 0.064782 0.023011 -0.0060984 -0.0049325 0.035214 0.037062 -0.039126 -0.025929 0.010607 0.017673 -0.020876
0.57031 0.0011614 0.0034697 -0.00063713 0.0042273 0 -7.5495e-05 0.0095762 0.008171 0.010736 0.010936 0.018407 0.053499 0.00084462 0.0042755 0.0039316 -0.0014005 0.0017957 -0.0021485 0.0056341 0.0047343 0.0029699 0 -0.033145 0 0.00047069 0.00037721 0.00042677 -0.00085363 -0.36659 0.020122 0.0061245 -0.00032622 0.007593 0.0099035 0.016764 -0.0014342 0.019327 0.011217 0.085714 0.10226 0.060145 0.015379 -0.0050429 -0.0022312 0.03958 0.043968 -0.03869 -0.025129 0.011682 0.016491 -0.024035
0.57422 -0.00016266 0.0029561 -0.0020731 0.0013675 0 -0.0031317 0.0082944 0.0050701 0.0071777 0.00512 0.018894 0.041135 0.00036409 0.007341 -0.00054935 0.0032509 0.0061661 -0.0011972 0.0042287 0.0044014 0.0043912 0 -0.028407 0 0.00010577 0.0011294 0.00072267 -0.00056407 -0.28428 0.015706 0.0035293 -0.0037337 0.0054986 0.0070509 0.013229 -0.0056052 0.018811 0.015624 0.083239 0.099089 0.052526 0.0070793 -0.005009 0.00018841 0.041787 0.048302 -0.037427 -0.025223 0.010557 0.01322 -0.031159
0.57813 -0.0010542 0.0022466 -0.0017494 0.00082904 0 -0.00074839 0.0059382 0.002071 0.0026533 0.00073329 0.014019 0.031592 0.00083105 0.007462 -0.0047666 0.0081147 0.0083041 0.00047029 0.0012551 0.0024899 0.0048536 0 -0.020098 0 -6.5715e-05 0.0010886 0.0010011 4.8559e-06 -0.18095 0.00842 0.0027963 -0.0020292 0.0043943 0.0048447 0.0078955 -0.010723 0.013696 0.016826 0.080764 0.095922 0.044907 -0.0012203 -0.0049751 0.0026081 0.043995 0.052635 -0.036165 -0.025317 0.0094324 0.0099495 -0.035607
0.58203 -0.0012939 0.0013156 -0.00045846 0.0024517 0 0.0045057 0.0029932 -7.8247e-05 -0.0019474 -0.00092211 0.0053387 0.032727 0.0015161 0.0046922 -0.004396 0.0083639 0.007029 0.0011734 -0.0011986 0.001475 0.0035799 0 -0.0092637 0 3.7746e-05 0.0003543 0.0013122 6.8117e-05 -0.071438 -0.0011238 0.0035007 0.0026458 0.0044828 0.0040573 0.0027229 -0.014979 0.0058605 0.012392 0.078345 0.091284 0.036293 -0.0082093 -0.0064339 0.0043731 0.044155 0.054797 -0.034256 -0.026079 0.0074059 0.0062831 -0.030194
0.58594 -0.00086396 0.00025934 0.00029228 0.0041626 0 0.0079891 0.00045604 -0.0015253 -0.0055522 -0.00091875 -0.0038821 0.040381 0.0010148 0.0014268 0.00091069 0.002818 0.0037892 0.001133 -0.0012135 0.0026312 0.0010557 0 0.0017715 0 0.0002758 -0.00035531 0.0015972 -0.00056441 0.028189 -0.010193 0.003919 0.0062636 0.0051042 0.0038864 -0.0010835 -0.014908 -0.0017689 0.003179 0.075961 0.085714 0.027048 -0.014368 -0.0088384 0.0057234 0.043018 0.055583 -0.031939 -0.027265 0.0048079 0.0023659 -0.013604
0.58984 -4.1037e-05 -0.00073904 -0.00026072 0.0034031 0 0.0064126 -0.00088728 -0.0027579 -0.0071183 -0.0012024 -0.010846 0.043927 -0.00083348 0.00019439 0.0068137 -0.0045705 0.0010984 0.0018014 0.0010288 0.0044627 -0.0010409 0 0.010732 0 0.00037305 -0.0005074 0.0016797 -0.0012622 0.11224 -0.015832 0.0020969 0.0056965 0.0050205 0.0026866 -0.0035328 -0.0095198 -0.0071217 -0.007396 0.073632 0.080099 0.017865 -0.020301 -0.011337 0.0070158 0.041753 0.056256 -0.029576 -0.028451 0.0022512 -0.0014607 0.0074666
0.59375 0.00069183 -0.0014752 -0.0014244 -0.00069717 0 0.00020273 -0.0012299 -0.0040204 -0.0064063 -0.0025826 -0.014521 0.039404 -0.0023512 0.0015053 0.0083626 -0.0081074 0.00028775 0.0036747 0.003184 0.004213 -0.0007894 0 0.016822 0 0.0002153 -0.00025817 0.0014082 -0.0012213 0.18598 -0.017262 -0.0025331 0.00077282 0.0030547 -0.00054304 -0.0054599 -0.0019835 -0.0098673 -0.015532 0.072289 0.073673 0.0098112 -0.022073 -0.015566 0.0072415 0.038158 0.054857 -0.026378 -0.029626 0.00045289 -0.0036207 0.023052
0.59766 0.0008984 -0.0018332 -0.0018292 -0.0061868 0 -0.0068943 -0.0017319 -0.0052729 -0.0045956 -0.0043604 -0.015567 0.034447 -0.0016919 0.0036437 0.0047727 -0.0053717 0.00077486 0.0053667 0.0029693 0.00096165 0.0026128 0 0.020993 0 3.0338e-05 -0.0001419 0.00083472 -0.00030487 0.2551 -0.016331 -0.0081642 -0.0056473 -0.0010967 -0.0052733 -0.0077562 0.0029998 -0.011011 -0.019163 0.070946 0.067247 0.0017574 -0.023845 -0.019795 0.0074673 0.034562 0.053459 -0.023179 -0.030801 -0.0013454 -0.0057808 0.027626
0.60156 0.00044222 -0.0019197 -0.00088798 -0.0094752 0 -0.010598 -0.0035647 -0.0064939 -0.0037582 -0.0056909 -0.015392 0.038549 0.00096344 0.0043944 -3.6018e-05 0.00098548 0.0012493 0.0051559 0.0005558 -0.0029802 0.0078531 0 0.024766 0 0.00019405 -0.00037149 0.00024807 0.00079371 0.31611 -0.01553 -0.011463 -0.0096007 -0.0064108 -0.0099325 -0.010782 0.0033914 -0.011894 -0.018674 0.070141 0.061295 -0.0046626 -0.02348 -0.023975 0.0073969 0.030774 0.05188 -0.019922 -0.031458 -0.0019964 -0.0064346 0.023844
0.60547 -0.00045066 -0.0020869 0.00057563 -0.0081802 0 -0.0091581 -0.0067968 -0.0077754 -0.0052612 -0.0067703 -0.015155 0.04984 0.0032074 0.0029991 -0.001651 0.0061214 0.0012093 0.0031453 -0.0014747 -0.0040446 0.01172 0 0.028643 0 0.00080034 -0.00058541 -9.9397e-06 0.0012069 0.35788 -0.015598 -0.010076 -0.0087443 -0.010965 -0.013185 -0.014173 0.0012972 -0.013359 -0.01599 0.069894 0.055833 -0.0093884 -0.020901 -0.028106 0.0070197 0.026786 0.050115 -0.016604 -0.031579 -0.0014578 -0.0055266 0.019132
0.60938 -0.0013796 -0.0027106 0.0011324 -0.0033077 0 -0.0044623 -0.010151 -0.0090602 -0.0084683 -0.0083415 -0.015186 0.054591 0.0026218 0.00063202 0.00035785 0.0073477 0.0012132 0.0013242 -0.00079721 -0.00095283 0.010901 0 0.031563 0 0.0014434 -0.00031636 0.00017191 0.00067222 0.37157 -0.015092 -0.0048625 -0.0040615 -0.013108 -0.014712 -0.016948 0.00039095 -0.015338 -0.013032 0.069646 0.050371 -0.014114 -0.018321 -0.032237 0.0066424 0.022798 0.048349 -0.013286 -0.031699 -0.00091912 -0.0046186 0.01874
0.61328 -0.0020795 -0.0038196 9.1685e-05 0.0012774 0 -0.00045794 -0.011904 -0.0099229 -0.011084 -0.010255 -0.014965 0.041428 -0.00084168 -0.00081405 0.0023853 0.0056741 0.0018432 0.001321 0.0020633 0.0037525 0.0045487 0 0.031814 0 0.001507 0.00039177 0.00053771 -0.00033026 0.35796 -0.012191 0.00031325 0.00074242 -0.012505 -0.014863 -0.017812 0.0020329 -0.016863 -0.010785 0.069556 0.047036 -0.015354 -0.013981 -0.034423 0.0064204 0.020397 0.047049 -0.011031 -0.030925 0.0013456 -0.0015234 0.021914
0.61719 -0.0026179 -0.0049221 -0.0019862 0.0018585 0 -0.00016694 -0.011159 -0.0097795 -0.010979 -0.011084 -0.013585 0.014741 -0.0047991 -0.00035129 0.0010471 0.0036617 0.002762 0.0025038 0.0040542 0.0059265 -0.0043275 0 0.028535 0 0.00074536 0.00095189 0.00063974 -0.0011221 0.32516 -0.0067366 0.0014632 0.0018975 -0.010175 -0.013824 -0.015713 0.0039697 -0.016542 -0.0094065 0.069478 0.04386 -0.016334 -0.0095079 -0.036464 0.0062101 0.018114 0.045784 -0.0088543 -0.030084 0.0037397 0.0017356 0.024176
0.62109 -0.0033116 -0.0053016 -0.0039927 -0.0021224 0 -0.0035325 -0.0084067 -0.0083771 -0.0078914 -0.0095121 -0.010467 -0.0084201 -0.0067119 0.0015036 -0.002974 0.002545 0.0029449 0.002789 0.0026926 0.0037802 -0.010305 0 0.022493 0 -0.00040872 0.00083473 0.00022602 -0.0014087 0.28062 -0.00052229 -0.0022406 -0.0015938 -0.0075448 -0.01138 -0.010569 0.0027605 -0.01348 -0.0087824 0.068968 0.041675 -0.016408 -0.0055996 -0.037396 0.0063138 0.016821 0.044524 -0.0074996 -0.029375 0.0060019 0.0050094 0.022514
0.625 -0.004408 -0.0046166 -0.0052915 -0.0076225 0 -0.0076271 -0.0050122 -0.0060528 -0.0035088 -0.0059402 -0.0058848 -0.015442 -0.0061175 0.0034541 -0.0056597 0.00174 0.0017534 0.001277 -0.0012247 -0.00032458 -0.0093741 0 0.015588 0 -0.001158 0.00013072 -0.00049032 -0.0013344 0.22655 0.0042165 -0.0076602 -0.0071493 -0.0054185 -0.007526 -0.0037417 -0.0026108 -0.0081327 -0.0086706 0.067719 0.041177 -0.014941 -0.0026533 -0.036438 0.0069527 0.017212 0.043271 -0.0075454 -0.028891 0.0080395 0.0083084 0.017948
0.62891 -0.0057781 -0.0032607 -0.0059801 -0.010473 0 -0.0089487 -0.002206 -0.0035069 -4.3918e-05 -0.002347 -0.0008932 -0.010611 -0.0046614 0.0045611 -0.0040856 0.00061237 -0.00036414 -0.0004943 -0.0042102 -0.0021426 -0.0022809 0 0.0096241 0 -0.0010281 -0.00053917 -0.0009618 -0.0011092 0.16274 0.006396 -0.010179 -0.010578 -0.0037533 -0.0030966 0.0023314 -0.0095046 -0.0023031 -0.0083418 0.066471 0.040679 -0.013473 0.00029291 -0.03548 0.0075917 0.017604 0.042019 -0.0075913 -0.028407 0.010077 0.011607 0.013427
0.63281 -0.0068898 -0.0020851 -0.0063188 -0.008622 0 -0.0060279 -0.00046393 -0.0013537 0.0013067 -0.00043655 0.003348 -0.0091508 -0.0042117 0.0047135 0.00033798 -0.00020872 -0.0022434 -0.00035912 -0.0034986 0.00024538 0.0056872 0 0.0052443 0 -0.00028797 -0.00064093 -0.00077576 -0.00075433 0.092368 0.0063404 -0.0074002 -0.0093271 -0.0021971 0.00050396 0.005434 -0.013903 0.0020022 -0.0064376 0.063555 0.041941 -0.011711 0.00018608 -0.032558 0.009228 0.019625 0.039951 -0.0094603 -0.029451 0.010006 0.013038 0.010112
0.63672 -0.0071202 -0.001685 -0.0061897 -0.0034725 0 -0.00045017 0.00039846 0.00013349 0.00080098 -0.00012398 0.0063142 -0.019724 -0.0051821 0.0042166 0.0033322 0.00030725 -0.0029869 0.0016459 0.00018099 0.0044475 0.0087383 0 0.0016755 0 0.00030181 -0.00019956 -5.5133e-05 -0.00024951 0.023885 0.0049171 -0.00095058 -0.0043894 -0.0006149 0.0023509 0.0050399 -0.01392 0.00404 -0.0017114 0.060245 0.043618 -0.0098805 -0.00064098 -0.029172 0.0111 0.022032 0.03769 -0.011759 -0.030855 0.0094373 0.014027 0.0063634
0.64063 -0.0061802 -0.0019092 -0.0052716 0.001538 0 0.0043447 0.00079947 0.00099536 -0.00045183 -1.4101e-06 0.0082718 -0.035257 -0.0065792 0.0031888 0.0022618 0.0018723 -0.0025751 0.0029344 0.0033386 0.0060585 0.0051783 0 -0.0026636 0 0.0001761 0.00032477 0.00060469 0.00020982 -0.033184 0.0027935 0.0049843 0.00065086 0.00094632 0.0027541 0.0027816 -0.01114 0.0047965 0.0056827 0.056462 0.045576 -0.0083717 -0.0023308 -0.025572 0.013274 0.024475 0.035111 -0.014276 -0.032827 0.0081017 0.014251 0.00022441
0.64453 -0.0043135 -0.0020558 -0.0036255 0.0036458 0 0.0055065 0.0011445 0.0014934 -0.0012504 0.00091406 0.0097249 -0.042304 -0.0072521 0.0015004 -0.0012445 0.0027955 -0.0016395 0.0012418 0.0032252 0.0030405 -0.001471 0 -0.0089585 0 -0.00056289 0.00052928 0.00064643 0.00029457 -0.074676 0.00048143 0.0069374 0.0025527 0.0025716 0.002891 0.0013507 -0.0085749 0.0059281 0.013555 0.051247 0.048387 -0.0078368 -0.0066295 -0.021323 0.016362 0.027027 0.031568 -0.017448 -0.036516 0.0044473 0.012163 -0.0077419
0.64844 -0.0021136 -0.0015392 -0.0018437 0.0024931 0 0.0026861 0.0018198 0.0020593 -0.0006808 0.0022676 0.010716 -0.037849 -0.0067837 -0.00074794 -0.0033165 0.0019051 -0.00078462 -0.0024649 0.0005401 -0.0021724 -0.0058275 0 -0.016779 0 -0.00131 0.00036916 5.2689e-05 -5.7644e-05 -0.10444 -0.0013484 0.0044986 0.00084457 0.0044238 0.0036474 0.0025154 -0.0073374 0.008111 0.018615 0.046033 0.051198 -0.0073019 -0.010928 -0.017074 0.019451 0.029579 0.028025 -0.020621 -0.040204 0.00079289 0.010074 -0.014522
0.65234 -0.00011779 -0.00037168 -0.00046778 -0.00018321 0 -0.001847 0.0031089 0.0031093 0.0016495 0.0032172 0.010692 -0.033974 -0.0053529 -0.0028639 -0.0021083 0.00014928 -0.00015715 -0.0045928 -0.0013545 -0.0049986 -0.0053214 0 -0.023677 0 -0.0015504 3.4848e-05 -0.00063595 -0.00043472 -0.13035 -0.0020545 9.4445e-05 -0.0021491 0.0062512 0.0048031 0.0057523 -0.005439 0.010349 0.018564 0.040317 0.053984 -0.0080073 -0.015889 -0.013346 0.023049 0.030816 0.024349 -0.022897 -0.044563 -0.0037671 0.0067944 -0.01743
0.65625 0.0014833 0.00095632 0.00065261 -0.002176 0 -0.0048311 0.0048798 0.004622 0.005233 0.0037217 0.0090857 -0.044916 -0.0032632 -0.0038514 0.00047785 -0.00025727 0.0004212 -0.0027117 0.00017891 -0.0031707 -0.0018852 0 -0.026259 0 -0.0012837 -0.00031001 -0.00080982 -0.00030066 -0.15613 -0.0016158 -0.0031533 -0.0034322 0.0071434 0.0053049 0.0085893 -4.245e-05 0.010871 0.013756 0.034374 0.056758 -0.0092754 -0.021149 -0.0098527 0.026878 0.031456 0.020612 -0.024766 -0.049226 -0.0087379 0.002975 -0.016478
0.66016 0.0028119 0.0019678 0.0022132 -0.0022558 0 -0.0041917 0.0063629 0.0058273 0.0085016 0.0044738 0.0060252 -0.0712 -0.00093707 -0.0031637 0.0014035 0.0016709 0.0010079 0.0016021 0.0045054 0.0011387 0.0005995 0 -0.022439 0 -0.00090494 -0.00057849 -0.00032406 0.00039767 -0.17537 -0.00078572 -0.0035557 -0.0016606 0.0061191 0.0042656 0.0084238 0.0090001 0.0087048 0.0070731 0.028538 0.059398 -0.010704 -0.026168 -0.0065724 0.030679 0.031695 0.017078 -0.026268 -0.053726 -0.013533 -0.00074725 -0.013936
0.66406 0.0040318 0.0025135 0.0045539 -0.00056605 0 -0.00033755 0.0064655 0.0055489 0.0095255 0.0055771 0.0024819 -0.098671 0.00086016 -0.0012199 0.00027596 0.0044658 0.0012758 0.0041966 0.0084297 0.0036488 0.00021987 0 -0.013353 0 -0.00074254 -0.00063559 0.00041469 0.0010653 -0.17413 -0.00038454 -0.0015274 0.0021317 0.0031528 0.0017134 0.0044367 0.017984 0.0044747 0.0020399 0.023434 0.06111 -0.013229 -0.029528 -0.0047493 0.034292 0.029177 0.014937 -0.025247 -0.057113 -0.017127 -0.0038029 -0.011889
0.66797 0.0051057 0.0026695 0.0069702 0.0018562 0 0.004189 0.0045826 0.003204 0.0074386 0.0058752 -0.00030761 -0.11302 0.0013347 0.00080881 -0.00018168 0.0057599 0.00073259 0.0026667 0.0092294 0.0023333 -0.0016012 0 -0.0032013 0 -0.00076687 -0.00031129 0.00085065 0.0010171 -0.14232 -0.00038759 0.0012235 0.0056218 -0.00045612 -0.0014673 -0.0017831 0.022052 -0.00014758 0.0006168 0.01833 0.062821 -0.015755 -0.032888 -0.0029262 0.037904 0.02666 0.012797 -0.024227 -0.060499 -0.020721 -0.0068584 -0.010531
0.67188 0.0057751 0.0024935 0.008084 0.0037917 0 0.0064053 0.0012619 -0.00036896 0.0033958 0.0041467 -0.0016334 -0.11313 0.00048899 0.0017698 0.0023888 0.0048311 -0.0007113 -0.0011518 0.0069003 -0.00068701 -0.002245 0 0.003278 0 -0.0007378 0.0003588 0.00075235 0.00021999 -0.086157 0.00014876 0.0030275 0.0069119 -0.0029468 -0.004133 -0.0072486 0.019379 -0.0035966 0.002218 0.01435 0.063503 -0.018478 -0.03454 -0.002057 0.04066 0.022375 0.012134 -0.021738 -0.062301 -0.022727 -0.0084519 -0.0087726
0.67578 0.0057307 0.0020166 0.007022 0.0043831 0 0.0048303 -0.0019527 -0.0032097 -7.3164e-05 0.00091983 -0.0016827 -0.10904 -0.00057514 0.0012393 0.0065944 0.0031713 -0.0023345 -0.0032843 0.0036165 -0.0016317 -0.0008427 0 0.0039867 0 -0.00055584 0.00098713 0.00032996 -0.00060084 -0.029453 0.0021302 0.0031682 0.0055643 -0.0034766 -0.0054165 -0.0093873 0.012753 -0.0051103 0.0044282 0.01123 0.063396 -0.021352 -0.034885 -0.0019172 0.04276 0.01674 0.0126 -0.018126 -0.06289 -0.023517 -0.0089274 -0.0060519
0.67969 0.0048118 0.0014434 0.0042642 0.0034633 0 0.00046688 -0.0035046 -0.0036639 -0.001022 -0.0014612 -0.0012843 -0.10867 -0.00055846 -0.00029996 0.0081849 0.0025211 -0.0028826 -0.0019558 0.0013709 0.00075088 0.0011525 0 0.00075494 0 -0.00038243 0.0011023 -2.8827e-05 -0.0006666 0.0010804 0.0053704 0.0020349 0.0025585 -0.0026691 -0.0049468 -0.0074234 0.0068769 -0.0047001 0.0046566 0.0081237 0.063277 -0.024224 -0.035221 -0.0017841 0.044844 0.011092 0.013077 -0.014513 -0.063466 -0.024298 -0.0093887 -0.0031971
0.68359 0.0031129 0.0011929 0.0013179 0.0016498 0 -0.0037979 -0.002881 -0.0017561 0.00033363 -0.0010306 -0.0013153 -0.10989 0.00072547 -0.0018159 0.0046612 0.0028845 -0.0015508 0.00069013 0.00040224 0.003761 0.0020044 0 -0.0023348 0 -0.00039995 0.00064975 -7.9162e-05 6.1624e-05 -0.0033238 0.0084926 0.00067095 -0.00041233 -0.0017975 -0.0029048 -0.0025946 0.0039851 -0.0029046 0.0016016 0.0072091 0.060978 -0.026844 -0.034045 -0.0027475 0.044222 0.0034944 0.015265 -0.010715 -0.061796 -0.023466 -0.0075242 -0.0015544
0.6875 0.00098624 0.0015829 -0.00046284 7.171e-05 0 -0.005028 -0.00089388 0.00079973 0.0019023 0.001618 -0.0021843 -0.10653 0.0021621 -0.002315 -0.0013966 0.0029778 0.0010608 0.0013306 -0.00020654 0.0036324 0.0016862 0 -0.0022163 0 -0.00052513 0.00014673 0.00018064 0.00086 -0.025251 0.0098556 7.3582e-05 -0.001773 -0.00148 -2.7499e-05 0.0026961 0.0021453 -0.0007095 -0.0041132 0.0062944 0.058679 -0.029463 -0.03287 -0.0037108 0.043599 -0.0041033 0.017453 -0.0069161 -0.060127 -0.022634 -0.0056598 -0.0015608
0.69141 -0.0010299 0.0024586 -0.00079228 -0.00027306 0 -0.002163 0.0010136 0.0020514 0.0016144 0.0037415 -0.0036177 -0.09923 0.0026229 -0.0013574 -0.0042953 0.0024088 0.0030247 -0.00059519 -0.00087594 -0.00032173 0.0015311 0 0.0009235 0 -0.00045555 0.00019722 0.00059548 0.0010251 -0.035683 0.0086114 0.00061446 -0.00077496 -0.0012309 0.0026046 0.0061666 -0.0020707 0.00064332 -0.010174 0.0060882 0.055486 -0.031903 -0.032374 -0.0048365 0.041549 -0.011801 0.019294 -0.0044884 -0.058557 -0.02245 -0.0037242 -0.0023146
0.69531 -0.0023625 0.0032336 -0.00034466 0.00082906 0 0.0032393 0.0018365 0.0014323 -0.00083416 0.0032327 -0.0047928 -0.096384 0.0022629 0.00068372 -0.00088952 0.0025656 0.0024713 -0.0023211 -0.00094189 -0.004734 0.0022128 0 0.0040378 0 -3.5691e-05 0.00080491 0.00093409 0.00060759 -0.020553 0.0050659 0.0018832 0.002071 -0.00022221 0.0041158 0.0067218 -0.0093807 0.00034877 -0.01353 0.0067635 0.051177 -0.03412 -0.032724 -0.0061644 0.037724 -0.019623 0.020704 -0.0037668 -0.05711 -0.023075 -0.0017 -0.0024328
0.69922 -0.0026289 0.0033887 8.8825e-05 0.00266 0 0.0079931 0.0016252 0.00011256 -0.003902 0.00080086 -0.0047802 -0.1035 0.0022099 0.0027444 0.0058952 0.0047595 -0.00073015 -0.001173 0.00022026 -0.0054814 0.0027192 0 0.0036478 0 0.00047723 0.0012624 0.00091927 0.0002873 0.0050396 0.00033153 0.0030393 0.0051259 0.0016912 0.0044122 0.0048848 -0.016468 -0.0011215 -0.011893 0.0074389 0.046869 -0.036337 -0.033074 -0.0074923 0.033899 -0.027445 0.022114 -0.0030452 -0.055663 -0.023699 0.00032409 -0.0012531
0.70313 -0.0018387 0.0029311 0.00026547 0.0040998 0 0.0093879 0.0012693 -0.00014527 -0.0056211 -0.00086633 -0.0031417 -0.11454 0.0029474 0.0036076 0.0096014 0.0078241 -0.0045833 0.0020839 0.0018625 -0.0018271 0.0016809 0 -0.0016696 0 0.0006042 0.00084842 0.0003458 0.00053961 0.0095735 -0.0041893 0.0034287 0.0064957 0.0038078 0.0042354 0.0024479 -0.0189 -0.0020109 -0.0052481 0.0087298 0.041587 -0.038102 -0.036797 -0.0085483 0.027957 -0.033882 0.020711 -0.0068189 -0.056825 -0.027849 0.00027649 0.00057543
0.70703 -0.00041364 0.0023204 0.00043261 0.0044263 0 0.0069567 0.0017265 0.0015087 -0.0050406 -2.1927e-05 -0.00031511 -0.11731 0.003437 0.0026322 0.0065151 0.0085239 -0.0064683 0.0039643 0.0021695 0.002934 -0.00055841 0 -0.010356 0 0.00015163 -0.00033995 -0.00067526 0.0010453 -0.026114 -0.0071752 0.0030141 0.0052707 0.0053226 0.0045183 0.0014611 -0.015185 -0.0005545 0.0035972 0.010101 0.036179 -0.039809 -0.040958 -0.0095689 0.02174 -0.040139 0.018943 -0.011177 -0.058325 -0.032458 -4.0583e-05 0.0013307
0.71094 0.0010428 0.0019489 0.00082133 0.003732 0 0.0026479 0.0033034 0.0044405 -0.0025292 0.0023964 0.0026091 -0.10782 0.002291 0.00020005 -0.00066465 0.0049767 -0.005306 0.0022913 0.00016603 0.004961 -0.0017957 0 -0.018816 0 -0.00050031 -0.0013386 -0.0015929 0.0010337 -0.090991 -0.007744 0.002309 0.0022334 0.0060087 0.0055524 0.0029858 -0.0077827 0.003374 0.010295 0.011516 0.030934 -0.041154 -0.046208 -0.010285 0.015442 -0.045405 0.016049 -0.01688 -0.06103 -0.038204 -0.0013762 -0.00095624
0.71484 0.0020847 0.0017672 0.0013389 0.0026577 0 -0.00071138 0.0054364 0.0071637 0.00089555 0.0040392 0.0046903 -0.096654 -0.00025845 -0.0024864 -0.0055365 -0.00062813 -0.0023418 -0.0011508 -0.0028273 0.0037484 -0.00022551 0 -0.023497 0 -0.00069337 -0.0012026 -0.001705 0.00019453 -0.1533 -0.0058799 0.0019012 -0.00064834 0.006075 0.0067078 0.0063014 -0.00033492 0.0078388 0.011707 0.013023 0.026028 -0.041748 -0.053727 -0.010368 0.0089736 -0.048605 0.01081 -0.025384 -0.066244 -0.046321 -0.0048338 -0.0073192
0.71875 0.0026225 0.0014578 0.0017323 0.0017489 0 -0.001483 0.0070387 0.0083926 0.0042365 0.0038006 0.0058792 -0.098491 -0.0021412 -0.0041321 -0.0043184 -0.0035345 0.00024411 -0.0025382 -0.0040569 0.0023042 0.0033297 0 -0.022969 0 -0.00013822 3.0423e-05 -0.00076161 -0.00087361 -0.18671 -0.0025756 0.0019601 -0.0016673 0.0055384 0.0069319 0.0091724 0.0055651 0.010264 0.0083072 0.01453 0.021123 -0.042341 -0.061246 -0.01045 0.0025054 -0.051805 0.0055722 -0.033887 -0.071458 -0.054437 -0.0082915 -0.01673
0.72266 0.0028416 0.00090372 0.0019162 0.0010356 0 -0.00023937 0.0071546 0.0076538 0.0066603 0.0027524 0.0069334 -0.11593 -0.0016753 -0.0040426 0.00065411 -0.0010961 0.00149 -0.00042908 -0.0019981 0.0035333 0.0058411 0 -0.018869 0 0.00072692 0.001304 0.00066737 -0.0012231 -0.18741 0.00071231 0.0021043 -0.00061757 0.0040509 0.0055384 0.0092085 0.010592 0.0095171 0.0041247 0.016165 0.018039 -0.041177 -0.068752 -0.0093367 -0.0020581 -0.051942 -0.00032591 -0.042585 -0.077766 -0.062191 -0.01274 -0.025895
0.72656 0.0029451 0.00035805 0.0020362 0.00017823 0 0.00099746 0.0055359 0.0052825 0.0074685 0.0024461 0.0084471 -0.13582 0.00016111 -0.0023177 0.0036737 0.0042993 0.0023185 0.0023872 0.0018137 0.006807 0.0049187 0 -0.014883 0 0.001067 0.001515 0.0015339 -0.00055439 -0.16813 0.0030509 0.0017203 0.001207 0.0014902 0.0026385 0.0055445 0.015183 0.0067144 0.0038025 0.017839 0.01552 -0.039471 -0.076255 -0.0078529 -0.0060323 -0.051133 -0.0064282 -0.051343 -0.084412 -0.069831 -0.017496 -0.030713
0.73047 0.0029583 0.00010235 0.0022142 -0.0010127 0 0.00059049 0.0028073 0.0021568 0.006391 0.00284 0.0099067 -0.14285 0.0003579 0.00039221 0.0016064 0.0074604 0.0040274 0.0018946 0.0038769 0.0084681 0.0011468 0 -0.014 0 0.00039813 0.00054082 0.0011821 0.0004273 -0.14024 0.0045884 0.00050636 0.0022185 -0.0014371 -0.00097688 -0.00034776 0.017828 0.0040242 0.0087776 0.019625 0.013777 -0.037059 -0.082863 -0.005964 -0.0090799 -0.049486 -0.011844 -0.059148 -0.090474 -0.076294 -0.021797 -0.028877
0.73438 0.0027309 3.7117e-05 0.0023074 -0.0021982 0 -0.0013625 0.00010019 -0.00059981 0.0040117 0.0024434 0.0098438 -0.13564 -0.0027463 0.0031705 -0.0031332 0.0056293 0.006328 -0.0025091 0.0019797 0.0057694 -0.0025206 0 -0.015845 0 -0.00094884 -0.00068941 -3.7871e-05 0.00070266 -0.10509 0.0060832 -0.0011406 0.0018488 -0.0034823 -0.0042189 -0.0054529 0.016543 0.0026769 0.01569 0.021845 0.015079 -0.031882 -0.085961 -0.0024852 -0.0084916 -0.044554 -0.014566 -0.063216 -0.094246 -0.078133 -0.024316 -0.021649
0.73828 0.0020818 -0.00024568 0.0019673 -0.0026547 0 -0.0032633 -0.0016392 -0.0020422 0.001645 0.00043903 0.0071551 -0.12773 -0.0069344 0.0049945 -0.0054133 0.0011554 0.0072559 -0.0069276 -0.0024871 5.2376e-05 -0.00359 0 -0.016503 0 -0.002091 -0.0011123 -0.0010449 -3.836e-05 -0.061371 0.0078542 -0.0022312 0.00082111 -0.0039015 -0.0060776 -0.0072006 0.011763 0.0021091 0.018594 0.024064 0.01638 -0.026705 -0.089059 0.00099366 -0.0079033 -0.039622 -0.017288 -0.067284 -0.098019 -0.079972 -0.026836 -0.013052
0.74219 0.00093783 -0.00094561 0.00094101 -0.0018728 0 -0.0035478 -0.0022133 -0.0019513 0.00044728 -0.0019666 0.0023795 -0.13287 -0.0076657 0.0050187 -0.0027889 -0.0012504 0.0052828 -0.0068086 -0.0055655 -0.0042396 -0.0021034 0 -0.011633 0 -0.0023326 -0.00049879 -0.00098167 -0.0011007 -0.014782 0.0092669 -0.0018409 0.0002236 -0.0031543 -0.0059997 -0.0052388 0.0067683 0.00091609 0.013483 0.026761 0.020302 -0.019183 -0.087684 0.0056364 -0.0042573 -0.032715 -0.015789 -0.066314 -0.09761 -0.076117 -0.026068 -0.0068727
0.74609 -0.00060576 -0.0017136 -0.0006787 -0.00013573 0 -0.0021208 -0.0022026 -0.001089 0.00047262 -0.0027983 -0.0024378 -0.15123 -0.0026602 0.0031426 0.0021834 0.00038544 0.0014142 -0.0016935 -0.0043019 -0.0037527 -1.5632e-05 0 -0.00063091 0 -0.0016936 0.00044513 4.8645e-05 -0.0014923 0.025157 0.0093087 5.5721e-05 0.00033186 -0.0024194 -0.0042722 -0.0016245 0.0044731 -0.0015369 0.0015933 0.029724 0.02568 -0.010356 -0.083821 0.010927 0.0010901 -0.024709 -0.011942 -0.062539 -0.094876 -0.069092 -0.023472 -0.0040385
0.75 -0.0022816 -0.0019543 -0.002457 0.0014544 0 -0.00041475 -0.0024397 -0.00071296 0.00061925 -0.0017564 -0.0053686 -0.17069 0.0052012 0.00041963 0.0048549 0.0034398 -0.0011863 0.0041668 0.00052607 0.00063866 0.0010642 0 0.01201 0 -0.00078236 0.00083723 0.0011551 -0.00086952 0.057801 0.0075854 0.0022642 0.0003238 -0.0023926 -0.0020914 0.00075517 0.0039497 -0.0045088 -0.011186 0.032717 0.031292 -0.0013517 -0.079484 0.016275 0.0066607 -0.016636 -0.0075788 -0.058181 -0.091586 -0.061489 -0.020452 -0.0026681
0.75391 -0.0036888 -0.0014828 -0.0038307 0.001662 0 -4.9156e-05 -0.0033402 -0.0015584 -0.00040369 -0.00082607 -0.0062371 -0.17993 0.010067 -0.0014209 0.0032718 0.003945 -1.6557e-05 0.0059518 0.0051692 0.0048292 0.0011629 0 0.01995 0 -0.00020464 0.00041404 0.0015268 0.0002291 0.095458 0.0045947 0.0030451 -0.00083302 -0.0026631 -0.00093802 0.0002917 0.0010023 -0.0067325 -0.018403 0.036049 0.039518 0.0096447 -0.069839 0.022275 0.014733 -0.0078176 0.0025701 -0.047283 -0.082054 -0.047396 -0.012693 -0.00049675
0.75781 -0.0044168 -0.00078174 -0.0043645 9.0528e-05 0 -0.0013216 -0.0046061 -0.0031774 -0.0029679 -0.002101 -0.0066412 -0.17797 0.0085539 -0.0013447 -0.00016134 0.0011218 0.004207 0.0028319 0.0063836 0.0054437 0.0011458 0 0.020324 0 -0.0001011 -0.00037033 0.0011162 0.00099854 0.14929 0.00099319 0.0014777 -0.0031565 -0.0023386 -0.0014661 -0.0023702 -0.0071498 -0.0076558 -0.017484 0.039382 0.047745 0.020641 -0.060194 0.028276 0.022805 0.0010008 0.012719 -0.036386 -0.072522 -0.033302 -0.0049346 0.0029505
0.76172 -0.0042559 -0.00051386 -0.0039265 -0.0023352 0 -0.0029094 -0.0054856 -0.0043423 -0.0062467 -0.005237 -0.0082565 -0.17129 0.0029585 -0.00011874 -0.0015456 -0.001893 0.0079112 -0.0015839 0.0042054 0.0027528 0.0012395 0 0.016195 0 -0.00019253 -0.00088568 0.00051982 0.0011012 0.21058 -0.0031905 -0.0015775 -0.0052811 -0.0011807 -0.0028298 -0.005165 -0.0179 -0.0077677 -0.011195 0.042449 0.056239 0.031253 -0.049892 0.03369 0.030511 0.0087125 0.024009 -0.024142 -0.061427 -0.018772 0.0038269 0.0065163
0.76563 -0.0033607 -0.00079303 -0.0027305 -0.0039025 0 -0.0030577 -0.0053193 -0.0041906 -0.0088691 -0.0075449 -0.011049 -0.16528 -0.0010967 0.00018853 0.00045741 -0.0017323 0.0077599 -0.0029811 0.0014052 -0.00011642 0.00084106 0 0.013575 0 -0.00017672 -0.00086649 0.00030318 0.0007851 0.25014 -0.0083284 -0.0039234 -0.0054167 5.8552e-05 -0.00327 -0.0063609 -0.024637 -0.0078297 -0.0052204 0.045272 0.064981 0.041513 -0.038987 0.038565 0.03788 0.015408 0.036347 -0.010663 -0.048895 -0.00384 0.013509 0.0092243
0.76953 -0.0021742 -0.0010273 -0.0012186 -0.0033938 0 -0.0011869 -0.0039325 -0.0029784 -0.0097773 -0.0067624 -0.013163 -0.16152 -0.00017786 -0.0017761 0.0036099 0.0014596 0.0035574 -0.00019643 0.00041469 -0.00049303 -0.0002945 0 0.015656 0 -2.3574e-05 -0.00047478 0.00052813 0.00041999 0.24094 -0.014085 -0.0037458 -0.0029139 0.00049132 -0.0016604 -0.0056642 -0.022616 -0.0079689 -0.0038934 0.048096 0.073722 0.051772 -0.028083 0.04344 0.04525 0.022103 0.048685 0.0028163 -0.036364 0.011092 0.023191 0.011264
0.77344 -0.0011001 -0.00053596 0.00019487 -0.0011178 0 0.0015293 -0.0016554 -0.0016779 -0.0086073 -0.0034355 -0.012621 -0.16213 0.0039618 -0.004982 0.0048326 0.0044117 -0.0017762 0.0044176 0.0010121 0.0014539 -0.0012574 0 0.019823 0 8.7041e-05 2.2015e-06 0.0008954 9.5419e-05 0.18225 -0.018737 -0.0011979 0.00091838 0.00015563 0.0013636 -0.0038898 -0.013463 -0.007567 -0.0072766 0.049594 0.080576 0.058291 -0.021055 0.045496 0.048944 0.0244 0.057504 0.012947 -0.026688 0.01993 0.030144 0.012902
0.77734 -0.00018398 0.00070946 0.0013697 0.0012606 0 0.0031343 0.00090774 -0.00087971 -0.0055872 -0.00025566 -0.0091709 -0.17188 0.0067891 -0.0066231 0.0034883 0.0045384 -0.0049881 0.0077601 0.0010636 0.0033604 -0.00084628 0 0.020359 0 2.9184e-05 0.00039526 0.0011829 -0.00027771 0.099973 -0.019947 0.0016503 0.003586 4.3619e-05 0.0038495 -0.001864 -0.0035691 -0.005921 -0.011515 0.051039 0.087352 0.064657 -0.014186 0.047437 0.052487 0.026518 0.06618 0.02294 -0.017129 0.028519 0.036986 0.012892
0.78125 0.00086729 0.0020012 0.0024558 0.0020874 0 0.0025484 0.0031233 -0.0002121 -0.0013665 0.00083738 -0.0044945 -0.19199 0.0059327 -0.0047803 0.0017847 0.0026559 -0.0052379 0.0085865 -0.0007203 0.0032494 0.00084429 0 0.014126 0 -0.00012922 0.00064014 0.001401 -0.00060813 0.022382 -0.01651 0.002599 0.00331 0.0010081 0.0042183 0.00016146 0.0020582 -0.0029088 -0.011878 0.051836 0.092713 0.068717 -0.010094 0.047877 0.054029 0.026527 0.071713 0.029805 -0.010604 0.033092 0.041349 0.0088557
0.78516 0.0022885 0.0025297 0.0036103 0.0011618 0 0.00046032 0.004478 0.0010906 0.003056 0.00050276 -0.00064286 -0.21313 0.0033061 -0.00058581 0.0021734 0.0016269 -0.0042559 0.0076243 -0.0031544 0.0013185 0.0021729 0 0.0035264 0 -0.00023269 0.00068113 0.0015454 -0.00056653 -0.042849 -0.0094252 0.0012672 0.0005444 0.0027244 0.0025947 0.0021041 0.0041727 0.00092593 -0.0061492 0.051664 0.095952 0.06932 -0.010165 0.046068 0.05257 0.023374 0.072536 0.031979 -0.0086275 0.031643 0.041996 -0.00012947
0.78906 0.0038383 0.0020512 0.0046495 -6.9633e-05 0 -0.0013039 0.0046882 0.0031232 0.0065495 0.00084994 0.0017462 -0.21956 0.00242 0.0025318 0.0047009 0.0028046 -0.0040757 0.0059804 -0.0038649 -0.00055509 0.0016374 0 -0.0060489 0 -0.00022168 0.00050142 0.00139 3.0014e-05 -0.10626 -0.0012264 -0.000634 -0.0022352 0.0038503 0.00050594 0.0034428 0.0074596 0.0047601 0.0039468 0.051491 0.099191 0.069923 -0.010237 0.04426 0.05111 0.020222 0.073359 0.034153 -0.0066515 0.030194 0.042643 -0.011473
0.79297 0.0047964 0.00094908 0.0050092 0.00013875 0 -0.0013548 0.0038093 0.0049625 0.0083616 0.0028398 0.0037642 -0.20385 0.0042075 0.0020946 0.0069984 0.0045344 -0.0048222 0.0041122 -0.0020201 -0.00068632 -0.00028988 0 -0.011437 0 -0.00017531 0.00021885 0.00070273 0.0008597 -0.17364 0.0058552 -0.0010012 -0.0024679 0.0032509 -0.00066767 0.0034499 0.014632 0.0078944 0.014017 0.050543 0.099413 0.066045 -0.015131 0.039919 0.046602 0.014064 0.067602 0.02951 -0.011313 0.022189 0.038308 -0.020286
0.79688 0.0044486 -0.0002319 0.0041408 0.0020834 0 0.00011253 0.002268 0.0054583 0.0085817 0.0053009 0.0069074 -0.17695 0.0060772 -0.00086023 0.006666 0.0042927 -0.0047387 0.0022241 0.00056021 0.0010936 -0.0013833 0 -0.014154 0 -0.00019744 3.3536e-05 -0.00032652 0.0012699 -0.23024 0.011197 0.00059699 0.00033095 0.0010556 -0.00085902 0.0022051 0.022784 0.0099438 0.019874 0.049446 0.099057 0.061309 -0.020947 0.035095 0.041511 0.0073311 0.060586 0.023563 -0.017243 0.012932 0.033021 -0.023258
0.80078 0.0026606 -0.0011831 0.002033 0.0040953 0 0.0015468 0.00071816 0.0043257 0.0080302 0.0065151 0.011448 -0.16018 0.0050525 -0.002666 0.0035003 0.0017137 -0.0022411 0.00089484 0.0011953 0.0035942 5.7536e-05 0 -0.017783 0 -0.00030704 1.2017e-05 -0.0010328 0.00088769 -0.25135 0.015477 0.0024783 0.0040133 -0.0014604 -0.00096751 0.0011369 0.02582 0.01089 0.01999 0.048463 0.098058 0.055802 -0.027137 0.029984 0.036267 0.00056347 0.052557 0.016383 -0.02418 0.0034002 0.027145 -0.021472
0.80469 3.6394e-05 -0.0017987 -0.000635 0.0038725 0 0.0014081 -0.00025399 0.002382 0.0075376 0.0062472 0.015948 -0.16532 0.001272 -0.00068194 -0.00047085 -0.0010732 0.0021888 0.00069079 -0.00086983 0.0053129 0.0032569 0 -0.02332 0 -0.00044753 -3.0277e-05 -0.00081995 3.0927e-05 -0.2273 0.019235 0.0024617 0.005435 -0.0029492 -0.0015499 0.0020652 0.020358 0.011034 0.015944 0.047778 0.095397 0.048299 -0.03429 0.024131 0.030629 -0.006295 0.041909 0.0060133 -0.033722 -0.0068402 0.019746 -0.019109
0.80859 -0.0024667 -0.0019562 -0.0028968 0.00059986 0 -0.00048666 -0.00040791 0.00072137 0.007234 0.005734 0.018173 -0.18365 -0.0020836 0.0039384 -0.0028249 -0.0019696 0.0061505 0.001252 -0.0036681 0.0053197 0.0055171 0 -0.027468 0 -0.00055814 -0.00033984 0.0002024 -0.00055327 -0.17426 0.02179 3.577e-06 0.0030326 -0.0029367 -0.0021019 0.0053351 0.0090905 0.01072 0.0108 0.047092 0.092735 0.040797 -0.041444 0.018277 0.02499 -0.013153 0.031261 -0.0043562 -0.043264 -0.017081 0.012347 -0.019162
0.8125 -0.004119 -0.0015423 -0.0041293 -0.0040184 0 -0.0027308 4.9694e-05 -0.00025335 0.0065058 0.0057983 0.016498 -0.19639 -0.0022006 0.0072591 -0.0025488 -0.001116 0.0073185 0.0013435 -0.0045393 0.0035509 0.0048021 0 -0.02555 0 -0.00059175 -0.00089227 0.0012062 -0.00038872 -0.11776 0.02147 -0.0031461 -0.0017915 -0.0018771 -0.0017288 0.0089228 -0.0016204 0.0098579 0.006754 0.047597 0.089739 0.033793 -0.046188 0.013262 0.021099 -0.017599 0.022169 -0.014019 -0.050876 -0.022962 0.0070451 -0.020425
0.81641 -0.0047266 -0.00072777 -0.0043742 -0.006843 0 -0.0033839 0.00057996 -0.00095395 0.0046141 0.005586 0.010784 -0.1953 0.00051829 0.006374 -0.00041249 -0.00027314 0.0053623 0.00020095 -0.0028117 0.00071897 0.0016828 0 -0.015983 0 -0.00047914 -0.0013136 0.001361 0.00029299 -0.067105 0.016892 -0.0043493 -0.0056782 -0.00053702 -0.00037906 0.0097538 -0.007242 0.0077196 0.0038452 0.048569 0.086613 0.026986 -0.049988 0.0085754 0.017892 -0.021098 0.013686 -0.023404 -0.057732 -0.027133 0.0025659 -0.018833
0.82031 -0.0045157 -4.7423e-05 -0.0041145 -0.0057239 0 -0.0015031 0.00058133 -0.001899 0.0013522 0.0035847 0.0023912 -0.19055 0.0031813 0.0021044 0.0019171 -0.00046933 0.0020595 -0.0013415 -0.00035481 -0.0019788 -0.0013286 0 -0.0019185 0 -0.00014734 -0.0012132 0.00058978 0.00080496 -0.0093238 0.0081979 -0.002271 -0.0059397 0.00053815 0.00083742 0.0063086 -0.0082976 0.0034695 0.00059697 0.049867 0.083646 0.020715 -0.052956 0.0042717 0.015256 -0.02382 0.006156 -0.031999 -0.063477 -0.02992 -0.00096784 -0.011786
0.82422 -0.0038204 -1.2065e-05 -0.0037726 -0.0013015 0 0.001997 -0.0002807 -0.0030702 -0.0027972 -0.00031995 -0.0063956 -0.19727 0.0035817 -0.0021281 0.0029861 -0.0009811 -0.00038177 -0.0015047 0.00043986 -0.0034115 -0.0022633 0 0.011198 0 0.00036968 -0.00060583 -0.0004015 0.00066603 0.070827 -0.0026631 0.0019967 -0.0026711 0.0010906 0.0006797 0.00010759 -0.0086842 -0.0027656 -0.0041454 0.052907 0.081527 0.017303 -0.051479 0.0020131 0.015664 -0.02239 0.0037132 -0.036376 -0.063293 -0.025308 0.0005494 -0.0010196
0.82813 -0.0028826 -0.00058858 -0.0033944 0.0033217 0 0.0048218 -0.0018118 -0.0040293 -0.0069475 -0.004346 -0.013229 -0.21671 0.0021408 -0.0038883 0.0022121 -0.00073958 -0.0011643 0.00045484 -0.00097261 -0.0032126 -0.0013872 0 0.01951 0 0.00085472 5.3261e-05 -0.00083503 1.1892e-05 0.16728 -0.012735 0.0056838 0.0013631 0.0010018 -0.00094813 -0.0054506 -0.011339 -0.0093059 -0.0098526 0.055946 0.079409 0.013892 -0.050003 -0.00024561 0.016071 -0.020961 0.0012704 -0.040752 -0.063108 -0.020696 0.0020666 0.008803
0.83203 -0.0018437 -0.0011552 -0.0027332 0.0048379 0 0.00485 -0.0032818 -0.0045332 -0.01014 -0.0065861 -0.016675 -0.23419 0.0007239 -0.0038524 7.2414e-05 -3.4981e-05 -0.0012355 0.0031045 -0.0029684 -0.0021008 -0.00050059 0 0.022648 0 0.0010154 0.00029771 -0.00056404 -0.00059373 0.25161 -0.019466 0.0062554 0.0029441 0.00030989 -0.0028752 -0.0078939 -0.01554 -0.013694 -0.014611 0.059798 0.078248 0.012995 -0.046564 -0.0011522 0.017955 -0.017373 0.0023327 -0.041746 -0.058902 -0.012801 0.0067121 0.014242
0.83594 -0.00079223 -0.0010702 -0.0015584 0.0021919 0 0.0017295 -0.0038103 -0.0048215 -0.011549 -0.0069552 -0.016948 -0.23603 0.00017313 -0.0043091 -0.0020779 -9.6551e-05 -0.001916 0.0039553 -0.0035769 -0.0013721 -0.00082386 0 0.022727 0 0.00073129 9.9285e-05 -7.5459e-05 -0.00068905 0.29554 -0.021941 0.0030819 0.0009218 -0.00064569 -0.0038296 -0.0075059 -0.017903 -0.014489 -0.016736 0.064199 0.077732 0.013794 -0.041802 -0.0011462 0.020833 -0.012329 0.0057605 -0.040457 -0.051984 -0.0026907 0.013469 0.015764
0.83984 0.00024602 -0.00029031 0.0001194 -0.0026371 0 -0.0026429 -0.0030061 -0.0052212 -0.010735 -0.0069604 -0.015786 -0.22535 -0.0003576 -0.0059542 -0.0026632 -0.0011001 -0.0032494 0.001804 -0.0023892 -0.0018542 -0.0017688 0 0.022082 0 0.00019631 -0.00015121 0.00011663 -0.00026074 0.2926 -0.021211 -0.0021408 -0.002923 -0.0012993 -0.0036287 -0.0065484 -0.015522 -0.01254 -0.01616 0.068596 0.077269 0.014707 -0.037079 -0.0010976 0.023711 -0.0072789 0.0092718 -0.039052 -0.044989 0.0073707 0.020273 0.016473
0.84375 0.001321 0.00062012 0.0020397 -0.0061005 0 -0.0052601 -0.0013939 -0.0055841 -0.0079911 -0.00758 -0.015181 -0.21808 -0.0016924 -0.0067674 -0.00093287 -0.0014704 -0.0037816 -0.002124 -0.00068783 -0.0032475 -0.0017359 0 0.021706 0 -0.00022337 -0.00010842 -2.5096e-05 0.00034252 0.25747 -0.019344 -0.0063729 -0.0052842 -0.0012627 -0.0031436 -0.0068344 -0.0083124 -0.010368 -0.01428 0.072914 0.078203 0.018631 -0.033396 7.8983e-05 0.026548 -0.0020828 0.01499 -0.034559 -0.035968 0.016128 0.028339 0.018459
0.84766 0.002471 0.0010892 0.0038095 -0.0056782 0 -0.0041291 -0.00016027 -0.0052955 -0.0044229 -0.0078753 -0.015662 -0.22416 -0.0030064 -0.0043216 0.0022748 0.00017361 -0.0021043 -0.0053597 3.6268e-05 -0.0044841 8.7056e-05 0 0.020938 0 -0.00030234 0.0001405 -0.00016735 0.00074219 0.20669 -0.017675 -0.0070502 -0.0038731 -0.00069874 -0.0031641 -0.00812 0.0010481 -0.0099709 -0.012446 0.077233 0.079138 0.022555 -0.029713 0.0012556 0.029386 0.0031132 0.020708 -0.030066 -0.026947 0.024885 0.036405 0.020474
0.85156 0.0035721 0.0010788 0.0050294 -0.0016714 0 0.00011395 -0.00026124 -0.0039077 -0.0013544 -0.0061084 -0.015549 -0.23668 -0.0025787 0.0010921 0.004874 0.0026804 0.0013312 -0.0063732 -0.00051366 -0.0047291 0.0027956 0 0.017972 0 -0.00012422 0.00020314 -9.3875e-05 0.00077774 0.1434 -0.015536 -0.0037546 0.000818 -0.0002292 -0.0034623 -0.0087148 0.0089716 -0.010925 -0.010546 0.080874 0.080598 0.027008 -0.028234 0.0025467 0.031207 0.0067199 0.025548 -0.025694 -0.019666 0.030376 0.043023 0.019044
0.85547 0.0042942 0.00099738 0.0054142 0.0031196 0 0.0044458 -0.0015689 -0.0016889 0.00065904 -0.0020749 -0.012136 -0.24197 -0.00012634 0.0061664 0.0050011 0.0029081 0.0041187 -0.0055383 -0.0013831 -0.0040183 0.0044875 0 0.010976 0 6.6568e-05 -0.00012384 5.1628e-05 0.000535 0.06124 -0.010711 0.0013488 0.0058153 -0.00039546 -0.0030652 -0.0073374 0.01307 -0.010587 -0.0070811 0.083769 0.082639 0.032043 -0.029183 0.0039641 0.031909 0.0085759 0.02942 -0.021453 -0.014301 0.03227 0.048045 0.011692
0.85938 0.0042638 0.0011459 0.0049253 0.0055562 0 0.0056213 -0.0028512 0.00054995 0.0023039 0.0022114 -0.0041036 -0.23784 0.00226 0.0076309 0.0025167 -0.00084368 0.0039595 -0.0042081 -0.0013862 -0.0029781 0.003801 0 -0.00030631 0 0.00015386 -0.00056477 3.0121e-05 0.00024107 -0.040399 -0.0015774 0.0048655 0.0077995 -0.0011566 -0.0013687 -0.0041407 0.013299 -0.0063551 -0.00072684 0.086663 0.084679 0.037077 -0.030131 0.0053815 0.032611 0.010432 0.033292 -0.017212 -0.0089354 0.034165 0.053067 -0.00077222
0.86328 0.0033175 0.0013656 0.0038281 0.0045049 0 0.0027424 -0.0027171 0.0021769 0.0048241 0.0044682 0.0068185 -0.23706 0.002069 0.0054133 -0.00078386 -0.0063097 0.0010449 -0.0032586 -7.9057e-05 -0.0020717 0.00093338 0 -0.013434 0 0.00024672 -0.00062872 -0.00010183 0.000135 -0.1486 0.010762 0.004655 0.0055442 -0.0018726 0.0011761 -5.924e-05 0.011632 0.0019277 0.0080198 0.087837 0.087673 0.041587 -0.035392 0.0070925 0.03112 0.0080688 0.033944 -0.015039 -0.0096188 0.029624 0.053633 -0.014632
0.86719 0.0016268 0.0012641 0.0025498 0.0015587 0 -0.001851 -0.00077033 0.0032242 0.008658 0.0045582 0.01656 -0.25062 -0.00078926 0.0024837 -0.0025288 -0.0089707 -0.0017779 -0.0026869 0.0019941 -0.0012429 -0.0024938 0 -0.024112 0 0.00047813 -0.00015268 -1.0528e-06 0.00033732 -0.24402 0.022393 0.0016072 0.00087103 -0.0017517 0.003536 0.0043809 0.010458 0.011515 0.016628 0.088851 0.090756 0.046048 -0.041053 0.0088307 0.029427 0.005315 0.034297 -0.013058 -0.010862 0.024487 0.053786 -0.025633
0.87109 -0.0003973 0.0006985 0.0013673 -0.00041804 0 -0.0043017 0.0020346 0.0041398 0.012692 0.0045341 0.021464 -0.27133 -0.0035712 0.00158 -0.0016005 -0.0066274 -0.001638 -0.0022929 0.0036542 -0.00025612 -0.004448 0 -0.029164 0 0.00075762 0.00047492 0.00053384 0.00074334 -0.31256 0.029005 -0.0009753 -0.0026658 -0.00037417 0.0051465 0.0092047 0.010649 0.018614 0.022032 0.089436 0.094283 0.050087 -0.047089 0.01103 0.027473 0.0015923 0.034047 -0.011689 -0.013792 0.018774 0.052858 -0.031321
0.875 -0.0022991 -6.5709e-05 0.00019044 0.00025797 0 -0.0023721 0.0041483 0.0051351 0.014951 0.0061634 0.020927 -0.2792 -0.0034659 0.0023983 0.0010457 -0.0018829 0.0012893 -0.0021924 0.0037112 0.00078998 -0.0037456 0 -0.029268 0 0.00079921 0.00067112 0.0012271 0.0010433 -0.34848 0.028916 -0.00022144 -0.0024956 0.0020467 0.0063379 0.014005 0.010786 0.02097 0.022678 0.08924 0.098618 0.05336 -0.053807 0.014067 0.025047 -0.0038938 0.0327 -0.011434 -0.01979 0.01201 0.049963 -0.031921
0.87891 -0.003705 -0.00065183 -0.0012907 0.0026713 0 0.0025498 0.0046112 0.0058811 0.014157 0.0087119 0.01771 -0.2648 -0.00065749 0.0022391 0.0031554 0.00046134 0.0035147 -0.0024147 0.0017217 0.0014233 -0.00092718 0 -0.028394 0 0.00042965 0.00023031 0.0015137 0.00093945 -0.34908 0.024091 0.0035681 0.00088885 0.0047235 0.0076722 0.017309 0.0084083 0.019116 0.019517 0.089044 0.10295 0.056633 -0.060526 0.017105 0.02262 -0.0093799 0.031353 -0.01118 -0.025788 0.0052469 0.047067 -0.02962
0.88281 -0.0043583 -0.00090221 -0.0031485 0.0041518 0 0.0063908 0.0036485 0.0058671 0.010719 0.0095377 0.01556 -0.2437 0.0017191 -0.00073918 0.0028457 -0.0015331 0.0014948 -0.0022928 -0.0014014 0.0012584 0.0018489 0 -0.029689 0 -0.00016269 -0.00048061 0.0010818 0.00042974 -0.31167 0.018195 0.0069145 0.0042318 0.006592 0.0089718 0.017436 0.0024607 0.015485 0.015204 0.08895 0.10827 0.0592 -0.06413 0.021814 0.021419 -0.013919 0.031531 -0.010584 -0.03132 0.0028654 0.0449 -0.026903
0.88672 -0.0041578 -0.0008505 -0.0048695 0.002714 0 0.0056976 0.002269 0.0049781 0.006284 0.006896 0.016023 -0.2429 0.00083045 -0.0053023 -8.7666e-05 -0.0049512 -0.0045509 -0.00078392 -0.0036009 0.00040878 0.0021697 0 -0.031604 0 -0.00054244 -0.00088821 0.00019128 -0.00011995 -0.23865 0.013429 0.0062333 0.0041612 0.0067854 0.009198 0.014136 -0.0053049 0.012334 0.012091 0.088883 0.11383 0.061585 -0.066926 0.026957 0.020535 -0.018213 0.032104 -0.0098985 -0.036731 0.0016204 0.042923 -0.024875
0.89063 -0.0032335 -0.00047769 -0.0055308 -0.00099857 0 0.00063957 0.0013753 0.0036346 0.0023831 0.0019027 0.017006 -0.27216 -0.0028033 -0.0083064 -0.0040525 -0.0053372 -0.010242 0.002327 -0.0030825 -0.00058087 -0.00065509 0 -0.028634 0 -0.00041632 -0.0007443 -0.00056554 -0.00024872 -0.14326 0.0089905 0.0013527 0.00014798 0.0051637 0.007436 0.0091116 -0.011455 0.010179 0.010496 0.089107 0.11949 0.063862 -0.068157 0.032448 0.020266 -0.021425 0.033654 -0.0087268 -0.040826 0.0024988 0.041873 -0.022488
0.89453 -0.0019411 0.00030591 -0.0044666 -0.004029 0 -0.0048848 0.0011992 0.0023627 -0.0005254 -0.0024263 0.014347 -0.31148 -0.0056963 -0.0078379 -0.0067057 -0.0016313 -0.010893 0.0056787 -3.8998e-05 -0.0011562 -0.0045895 0 -0.016726 0 0.0001021 -0.00029436 -0.00079441 0.00019506 -0.045405 0.0024711 -0.0038962 -0.0047703 0.002565 0.0040159 0.0046156 -0.013591 0.0077646 0.0084816 0.090284 0.12545 0.065784 -0.064249 0.039081 0.022013 -0.02109 0.038412 -0.0059571 -0.040598 0.01035 0.04387 -0.017351
0.89844 -0.00066686 0.0013606 -0.0018885 -0.0035488 0 -0.0063068 0.0013893 0.0013003 -0.0029003 -0.0039553 0.0052879 -0.33012 -0.0048253 -0.0049073 -0.006474 0.0027527 -0.0060445 0.0071032 0.0030853 -0.0011092 -0.0061273 0 0.0017258 0 0.00062209 3.0062e-05 -0.00057481 0.00090845 0.040607 -0.0072278 -0.0048762 -0.006366 0.0004174 0.0005502 0.0014419 -0.012022 0.0033959 0.0034219 0.091461 0.1314 0.067707 -0.060341 0.045714 0.023761 -0.020754 0.043171 -0.0031873 -0.04037 0.018201 0.045867 -0.0078075
0.90234 0.00044944 0.0021431 0.0011242 0.0005889 0 -0.002202 0.0014276 0.00016967 -0.0052798 -0.0031203 -0.0087724 -0.31751 -0.00055364 -0.0021116 -0.003622 0.0038156 -8.3996e-05 0.0053661 0.0035971 -0.00064968 -0.003225 0 0.018737 0 0.00084529 2.6418e-05 -0.00026108 0.001407 0.11361 -0.018176 -0.00040466 -0.0028921 -0.00022443 -0.0013231 -0.0015348 -0.0088453 -0.0034791 -0.0056306 0.093551 0.13643 0.069189 -0.053054 0.051722 0.026526 -0.01693 0.049835 0.00061487 -0.035605 0.030126 0.050341 0.0052299
0.90625 0.0015947 0.0020656 0.0033358 0.0054095 0 0.0043102 0.00092377 -0.0012991 -0.0076773 -0.0020385 -0.02245 -0.29282 0.0038276 -0.00105 -0.0001421 0.001346 0.0019188 0.0012498 0.0012521 -0.00027599 0.0025609 0 0.027234 0 0.00077911 -0.00016981 -9.8718e-05 0.0014509 0.17912 -0.026398 0.0058453 0.0031142 0.00046083 -0.0014061 -0.0057285 -0.0056349 -0.011514 -0.016473 0.096084 0.14101 0.070458 -0.044125 0.057426 0.029785 -0.011409 0.057427 0.0049191 -0.028633 0.044034 0.056021 0.018342
0.91016 0.0030167 0.001132 0.0042083 0.0070036 0 0.0078778 -0.00029602 -0.0029907 -0.0096168 -0.0023069 -0.02962 -0.28331 0.0052381 -0.0013432 0.0015951 -0.0011248 -0.00090199 -0.0029862 -0.0011704 -0.00054778 0.0069542 0 0.027016 0 0.00060471 -0.00031847 -6.9152e-05 0.0012008 0.23607 -0.028616 0.0082639 0.0066883 0.0011037 -0.0012192 -0.01087 -0.00239 -0.018041 -0.024523 0.09865 0.14519 0.071551 -0.035251 0.062668 0.032901 -0.0056419 0.064827 0.0090921 -0.021335 0.057708 0.061702 0.027733
0.91406 0.0046241 0.00011346 0.0041829 0.0036539 0 0.0052162 -0.0020992 -0.0044601 -0.010494 -0.0037838 -0.027558 -0.29568 0.0033549 -0.0019171 0.00058049 -0.0005647 -0.0045415 -0.0051533 -0.00048239 -0.0017523 0.0064294 0 0.02413 0 0.00040939 -0.00034231 -4.1787e-05 0.00097109 0.27204 -0.024428 0.0040899 0.0046171 0.00020987 -0.0026965 -0.014873 0.0013088 -0.020636 -0.025718 0.10147 0.1463 0.071258 -0.026814 0.06425 0.034878 0.0020776 0.070707 0.012227 -0.011454 0.069541 0.067399 0.031622
0.91797 0.0058592 -8.586e-05 0.0041512 -0.0026211 0 -0.002036 -0.0039205 -0.0052986 -0.0098473 -0.0051548 -0.018919 -0.31139 0.00027636 -0.0025654 -0.0020543 0.0020767 -0.0043747 -0.0043419 0.0034265 -0.0035684 0.0012279 0 0.024199 0 0.00011966 -0.00035606 2.9698e-05 0.00087339 0.27263 -0.016325 -0.004099 -0.0015829 -0.0025663 -0.0063433 -0.015726 0.0047209 -0.018696 -0.019646 0.10429 0.14741 0.070966 -0.018378 0.065833 0.036855 0.009797 0.076586 0.015362 -0.0015731 0.081373 0.073095 0.030755
0.92188 0.0060325 0.0006897 0.0045864 -0.0073974 0 -0.0083086 -0.0048724 -0.0053814 -0.0075183 -0.005184 -0.0098847 -0.30952 -0.0018613 -0.00381 -0.0039732 0.0030751 5.1885e-05 -0.0011266 0.0069338 -0.0050729 -0.0049211 0 0.026496 0 -0.00030572 -0.00048688 9.6456e-05 0.00073693 0.2341 -0.0077966 -0.010328 -0.0066093 -0.0060227 -0.010465 -0.013395 0.0062571 -0.013883 -0.010358 0.10635 0.14591 0.06927 -0.013561 0.06404 0.036655 0.01602 0.078911 0.016193 0.0064218 0.087683 0.0763 0.026768
0.92578 0.0048518 0.0016574 0.0050963 -0.0070826 0 -0.0083444 -0.0042767 -0.004774 -0.0038403 -0.0033686 -0.0056153 -0.29047 -0.0026511 -0.00549 -0.0035885 0.00030653 0.0046179 0.002887 0.0059864 -0.0053117 -0.0081225 0 0.02491 0 -0.00069721 -0.00071511 0.00012934 0.00036426 0.16518 -0.0011336 -0.0099078 -0.0056768 -0.0082352 -0.01225 -0.0096912 0.0055034 -0.0089765 -0.0037164 0.10778 0.14228 0.066436 -0.011686 0.059502 0.034685 0.021028 0.078345 0.015151 0.012883 0.089504 0.07748 0.020364
0.92969 0.0026661 0.0018522 0.004782 -0.001618 0 -0.0014693 -0.0022845 -0.0034989 0.00027258 5.2465e-05 -0.0063959 -0.27446 -0.003044 -0.0062158 -0.0013051 -0.0042551 0.0049406 0.0056835 0.00029413 -0.0040664 -0.0074852 0 0.014785 0 -0.00077093 -0.0008797 0.00016004 -0.00019096 0.077787 0.0035914 -0.0029924 0.001332 -0.0079059 -0.0099111 -0.0062999 0.0042825 -0.0057928 -0.002904 0.10922 0.13865 0.063601 -0.0098101 0.054964 0.032714 0.026035 0.07778 0.01411 0.019345 0.091325 0.078661 0.011355
0.93359 0.00020934 0.0010531 0.0030703 0.0053802 0 0.00752 5.7337e-05 -0.0015057 0.003675 0.0040936 -0.0075784 -0.27828 -0.0037543 -0.0047031 0.0010954 -0.0066421 0.00083273 0.0056252 -0.0059511 -0.0020478 -0.0052054 0 -0.0015243 0 -0.00042178 -0.00079511 0.00020795 -0.0006416 -0.020236 0.0078889 0.0056807 0.0094136 -0.0051555 -0.0041491 -0.0031577 0.0048624 -0.0037712 -0.0056527 0.108 0.13081 0.058113 -0.017131 0.045196 0.026188 0.024534 0.069476 0.0079932 0.017912 0.081044 0.073334 0.00034394
0.9375 -0.0018996 -9.2675e-05 0.00028238 0.0091503 0 0.011756 0.0015408 0.0010947 0.0057198 0.0070391 -0.0035743 -0.29737 -0.00437 -0.0014746 0.0022736 -0.0050513 -0.0036723 0.0024262 -0.0078618 -0.00021182 -0.0038421 0 -0.016176 0 0.00011721 -0.00036159 0.000243 -0.00075231 -0.121 0.013184 0.010382 0.012223 -0.0012707 0.0022998 0.0010693 0.0069239 -0.00050847 -0.0058452 0.10675 0.12294 0.052601 -0.024535 0.035381 0.019621 0.022975 0.061103 0.0018308 0.016408 0.070654 0.067949 -0.010256
0.94141 -0.0034476 -0.00082935 -0.0025449 0.0071605 0 0.0075547 0.0017636 0.0038211 0.0067018 0.0071942 0.0072006 -0.31218 -0.0039232 0.0013012 0.0024714 -0.0014021 -0.0045213 -0.0023305 -0.0044795 0.0011147 -0.0038198 0 -0.022895 0 0.0004426 0.00037003 0.00027116 -0.00057164 -0.20842 0.019269 0.0084164 0.0071109 0.0021966 0.0066868 0.0069757 0.0069968 0.0059666 0.0013519 0.10434 0.11427 0.046455 -0.034798 0.024911 0.011952 0.018459 0.050894 -0.0055593 0.011669 0.057362 0.060706 -0.017568
0.94531 -0.0045159 -0.0010451 -0.0043946 0.00091089 0 -0.00251 0.0014185 0.0059433 0.0074246 0.0043832 0.020496 -0.3099 -0.0020077 0.0019625 0.0028202 0.0011131 -0.0015087 -0.0060119 0.00046215 0.0022787 -0.0036318 0 -0.022379 0 0.00030819 0.0011688 0.00040639 -0.00036525 -0.26089 0.023945 0.0017434 -0.0026276 0.004232 0.0081612 0.013114 0.0018287 0.014968 0.014906 0.10039 0.10456 0.039471 -0.048845 0.013578 0.0028235 0.010032 0.038255 -0.014574 0.0026486 0.040233 0.051002 -0.020857
0.94922 -0.005183 -0.0011889 -0.0049046 -0.0051324 0 -0.011252 0.0015832 0.0069053 0.008206 0.00077103 0.029157 -0.29651 0.00077989 0.0011437 0.0036929 0.0013511 0.0020897 -0.006895 0.0024175 0.0034217 -0.0020991 0 -0.020745 0 -0.00021222 0.0016769 0.00075765 -0.0003357 -0.26702 0.024271 -0.0046691 -0.010126 0.0046598 0.0080037 0.016854 -0.007395 0.022967 0.027928 0.096437 0.094842 0.032487 -0.062892 0.0022439 -0.0063047 0.0016055 0.025617 -0.023589 -0.0063718 0.023103 0.041299 -0.022408
0.95313 -0.0053779 -0.0015413 -0.0043961 -0.0067405 0 -0.012193 0.0026718 0.0066986 0.0084058 -0.00045138 0.028506 -0.28797 0.0032808 0.001058 0.0040621 0.00070342 0.0032934 -0.0056001 0.00052475 0.003811 0.0001205 0 -0.022929 0 -0.00084203 0.0016111 0.0012124 -0.00042659 -0.23811 0.018713 -0.0063871 -0.0101 0.0040221 0.0080923 0.016553 -0.014756 0.02586 0.032656 0.091378 0.086497 0.026131 -0.076861 -0.0061812 -0.014491 -0.0096095 0.015062 -0.0312 -0.017278 0.0087531 0.032561 -0.025223
0.95703 -0.0049811 -0.0017865 -0.0033905 -0.002985 0 -0.0045598 0.0040499 0.0058399 0.0071324 0.0020877 0.019788 -0.29344 0.004423 0.0029364 0.0026975 0.00073055 0.0022891 -0.0043964 -0.0018894 0.002457 0.0014558 0 -0.02779 0 -0.0013124 0.0010298 0.0014157 -0.00039588 -0.20017 0.0086844 -0.0025328 -0.0028048 0.0032404 0.0090502 0.012873 -0.0144 0.021984 0.026442 0.086154 0.078357 0.019868 -0.090818 -0.014171 -0.022535 -0.021242 0.0048197 -0.038602 -0.028467 -0.0051807 0.023966 -0.029511
0.96094 -0.0039872 -0.0014357 -0.0021627 0.0030774 0 0.0059755 0.0046396 0.0049407 0.0044512 0.0062411 0.0089313 -0.30959 0.0035777 0.0054833 -0.00013628 0.0012195 0.001489 -0.0048163 -0.0011399 -0.00045634 0.0014809 0 -0.029543 0 -0.0014502 0.00039999 0.0010811 -6.6626e-05 -0.16941 -0.0019235 0.003671 0.0061886 0.0031278 0.0097319 0.0080461 -0.0061371 0.013411 0.013781 0.081256 0.071596 0.014487 -0.10258 -0.020133 -0.029294 -0.032129 -0.0029335 -0.044262 -0.038219 -0.015653 0.017312 -0.031676
0.96484 -0.0025367 -0.00057791 -0.00075054 0.0066703 0 0.011502 0.0038628 0.0042016 0.0016731 0.0078676 0.0017889 -0.3287 0.00075181 0.0061545 -0.002536 0.00097395 0.0022899 -0.006003 0.0028239 -0.003108 0.0014721 0 -0.023571 0 -0.0011625 0.00027377 0.00034979 0.00048158 -0.1355 -0.0091424 0.0072124 0.010165 0.00384 0.0084057 0.0039613 0.0038393 0.0044139 0.0026337 0.077086 0.067913 0.011075 -0.10944 -0.021566 -0.033177 -0.041352 -0.0051253 -0.046031 -0.044759 -0.01839 0.014993 -0.02725
0.96875 -0.00084129 1.7489e-05 0.00070397 0.0048907 0 0.0078327 0.002001 0.0032366 0.0001773 0.0045231 -0.00011185 -0.34656 -0.0032052 0.0038837 -0.0027432 -5.6245e-05 0.0034346 -0.0056916 0.0064169 -0.0035598 0.0026612 0 -0.010707 0 -0.00048235 0.00076665 -0.00023754 0.00092988 -0.071756 -0.011537 0.0049594 0.006193 0.0045904 0.0044253 0.00092032 0.0082358 -0.0016546 -0.0017995 0.072917 0.064229 0.0076621 -0.1163 -0.022999 -0.037061 -0.050574 -0.0073171 -0.0478 -0.051299 -0.021127 0.012674 -0.015221
0.97266 0.00084389 -0.00032811 0.0017753 -0.0010788 0 -0.0023974 -0.00026202 0.0013858 -0.00010883 -0.002187 -6.3456e-07 -0.36011 -0.0066931 0.00021712 -0.00097342 -0.00037976 0.0027263 -0.0029024 0.0061999 -0.0019526 0.0042557 0 0.0037815 0 0.00031272 0.0013405 -0.0002223 0.00091891 0.035697 -0.01091 -0.0019009 -0.0028401 0.0040115 -0.0011715 -0.0020316 0.0050372 -0.0045168 -0.00065801 0.071122 0.064633 0.0070945 -0.11542 -0.019835 -0.037337 -0.054735 -0.0028096 -0.044591 -0.051521 -0.014942 0.016117 0.00043624
0.97656 0.0021732 -0.0014004 0.0020266 -0.0068856 0 -0.01187 -0.0025101 -0.0016959 -0.00085552 -0.0079981 -0.002504 -0.3619 -0.0081479 -0.0023791 0.00080531 0.0010143 -0.00011395 0.00066166 0.002331 -0.00081931 0.0038007 0 0.014814 0 0.00073546 0.0012184 0.00030926 0.00029869 0.16887 -0.010488 -0.0086081 -0.010484 0.001109 -0.0065725 -0.0058848 -0.0011256 -0.0065215 0.00038171 0.070124 0.06641 0.0074822 -0.11195 -0.015126 -0.036403 -0.057196 0.0039476 -0.03971 -0.04962 -0.0057605 0.021495 0.013643
0.98047 0.0027444 -0.0022158 0.0014661 -0.0083989 0 -0.014173 -0.0047609 -0.0056131 -0.0037177 -0.0098032 -0.0095519 -0.34457 -0.0071697 -0.0030643 0.0010131 0.0028737 -0.0028547 0.0022833 -0.0017949 -0.0026246 -0.00011115 0 0.021071 0 0.00043127 0.00014578 0.00080524 -0.00071392 0.2884 -0.012114 -0.01043 -0.011506 -0.0038471 -0.010596 -0.010785 -0.0037831 -0.010178 -0.0036358 0.069886 0.068972 0.0084523 -0.10697 -0.0099922 -0.03495 -0.058265 0.011518 -0.03409 -0.046462 0.0043155 0.027676 0.020873
0.98438 0.0023251 -0.0019994 0.00064066 -0.0049275 0 -0.0084213 -0.0070667 -0.0093083 -0.0084925 -0.0081416 -0.018824 -0.31401 -0.0049229 -0.0031258 0.0001765 0.0027547 -0.0030773 0.001279 -0.0030181 -0.0068019 -0.0056194 0 0.02471 0 -0.00041019 -0.0012337 0.00083094 -0.0015886 0.36319 -0.014829 -0.0064166 -0.0056237 -0.0092518 -0.013236 -0.015973 -0.00075329 -0.015855 -0.012858 0.072929 0.074926 0.011938 -0.095478 -0.003022 -0.031258 -0.053321 0.022601 -0.02528 -0.037872 0.018255 0.037323 0.023356
0.98828 0.0011179 -0.00096204 0.00017135 0.00030755 0 0.00054264 -0.0091055 -0.011624 -0.012966 -0.006069 -0.025624 -0.29366 -0.003185 -0.0039838 0.00025871 2.4407e-05 -0.00071271 -6.244e-05 -0.0012289 -0.0096475 -0.0085479 0 0.02839 0 -0.0010551 -0.0018521 0.00053741 -0.0017828 0.38975 -0.015943 -0.00020435 0.0024886 -0.013042 -0.01499 -0.02016 0.0042756 -0.021463 -0.022866 0.075972 0.08088 0.015423 -0.08399 0.0039482 -0.027565 -0.048377 0.033684 -0.01647 -0.029281 0.032194 0.046971 0.025064
0.99219 -0.00024741 -2.3418e-05 0.00016058 0.0028322 0 0.0061883 -0.010239 -0.011952 -0.014704 -0.0058645 -0.026371 -0.30762 -0.0027934 -0.0051857 0.0022977 -0.0028172 0.0020255 0.0010066 0.001113 -0.0077686 -0.006033 0 0.032716 0 -0.00080984 -0.0011895 0.00048313 -0.0011493 0.38386 -0.013484 0.0029748 0.0068063 -0.013857 -0.015854 -0.021885 0.0057894 -0.024139 -0.028448 0.081028 0.087686 0.019666 -0.071439 0.0092084 -0.024208 -0.04082 0.04294 -0.0082113 -0.020317 0.042632 0.055455 0.028716
0.99609 -0.001102 0.00019217 0.00011343 0.00056391 0 0.0051789 -0.0099334 -0.010488 -0.013055 -0.0070318 -0.02099 -0.35527 -0.0030239 -0.004878 0.0050137 -0.0024655 0.003061 0.0043308 0.0017294 -0.0018502 0.00057501 0 0.035917 0 0.00027844 0.00017064 0.00098084 -0.00013627 0.35684 -0.0078477 0.00068649 0.0044158 -0.011641 -0.015105 -0.019982 0.001757 -0.02235 -0.0274 0.087279 0.094998 0.02436 -0.058256 0.013453 -0.02105 -0.031711 0.05111 -0.0002801 -0.011131 0.050991 0.063249 0.03345
1 -0.0012197 -3.4257e-05 -0.00048814 -0.0045008 0 -0.00060286 -0.0080834 -0.0079343 -0.0094577 -0.0073348 -0.012694 -0.40499 -0.0025614 -0.0022632 0.0060276 0.0015152 0.0024062 0.0065148 0.00045462 0.0033463 0.006479 0 0.035266 0 0.001334 0.00099977 0.0016904 0.00047643 0.30302 -0.0014103 -0.0046273 -0.0024605 -0.0074075 -0.012046 -0.014286 -0.004877 -0.016762 -0.021411 0.093598 0.10221 0.029003 -0.045393 0.017319 -0.018079 -0.022657 0.058745 0.0073319 -0.0023246 0.058539 0.070603 0.035835
1.0039 -0.00094206 6.253e-05 -0.0015301 -0.0078816 0 -0.0060183 -0.0049983 -0.004946 -0.0059224 -0.0053216 -0.0055944 -0.41875 -0.0010167 0.00092693 0.0043937 0.0058326 0.0016131 0.004358 -0.0012934 0.0032449 0.0073474 0 0.028779 0 0.0013894 0.00052275 0.0019317 0.00019043 0.21075 0.0032905 -0.0076978 -0.0082744 -0.0025851 -0.0069092 -0.0061975 -0.009373 -0.0094684 -0.013982 0.10087 0.10799 0.03293 -0.036993 0.015893 -0.017717 -0.01437 0.058906 0.010486 0.0011676 0.054778 0.071797 0.032695
1.0078 -0.0008013 0.00082448 -0.0022465 -0.0061667 0 -0.0066926 -0.001235 -0.0018084 -0.0033344 -0.001559 -0.0019164 -0.38659 0.00068032 0.001915 0.0016323 0.006648 0.0016904 -0.0014455 -0.0023031 -0.0020569 0.0028603 0 0.016373 0 0.00030767 -0.00086851 0.0013986 -0.0007468 0.08258 0.0051695 -0.0048699 -0.0083405 0.0015558 -0.00098412 0.0016793 -0.0094402 -0.0024575 -0.0076318 0.10814 0.11377 0.036857 -0.028594 0.014468 -0.017356 -0.0060834 0.059066 0.013639 0.0046599 0.051016 0.072992 0.02318
1.0117 -0.00097607 0.0018307 -0.0019126 0.00031036 0 -0.0019781 0.0024935 0.0014231 -0.0011766 0.0023422 -0.00063421 -0.33654 0.0014272 -0.00013656 0.00011286 0.0034987 0.0020611 -0.0064478 -0.0024589 -0.0076684 -0.0032382 0 0.00020177 0 -0.0010289 -0.0019741 0.00049975 -0.0014947 -0.058671 0.0049177 0.0028353 -0.0022491 0.0042376 0.0041642 0.0069829 -0.0065447 0.0034494 -0.0025659 0.11463 0.11797 0.039878 -0.024108 0.010684 -0.018271 -8.4926e-05 0.055411 0.014068 0.0041567 0.04204 0.070796 0.0089053
1.0156 -0.0010895 0.0024646 -0.00056064 0.0077078 0 0.0050153 0.0054157 0.0045788 0.0014081 0.0053574 0.0015926 -0.30881 0.0012866 -0.0030214 0.00061929 -0.00027519 0.0016195 -0.0065778 -0.0021597 -0.0084712 -0.0064418 0 -0.016015 0 -0.0015098 -0.0018776 -4.7021e-05 -0.0013285 -0.18526 0.0041931 0.010529 0.0059719 0.0054087 0.0076717 0.009135 -0.0036958 0.0086049 0.0026757 0.12035 0.12063 0.042016 -0.023441 0.0046016 -0.020431 0.0036814 0.048034 0.011838 -0.00024415 0.027978 0.065291 -0.0071337
1.0195 -0.00053382 0.0026636 0.0010408 0.011535 0 0.009903 0.0070338 0.007273 0.0046058 0.0074872 0.0077315 -0.31946 0.0014199 -0.003733 0.0018147 -0.001075 0.00034335 -0.0020885 -0.001522 -0.0038964 -0.0050792 0 -0.028732 0 -0.00083125 -0.00073475 7.1216e-05 -0.0002853 -0.28499 0.0045246 0.013298 0.010955 0.0058286 0.0097672 0.0096188 -0.0024169 0.013753 0.0095984 0.12606 0.12328 0.044153 -0.022773 -0.0014813 -0.022591 0.0074478 0.040658 0.0096088 -0.004645 0.013916 0.059787 -0.021728
1.0234 0.00098521 0.0029542 0.0021466 0.0098925 0 0.010046 0.0075742 0.0091936 0.0079736 0.0089873 0.017718 -0.3494 0.0026408 -0.0017629 0.0020771 0.0012566 -0.00061787 0.0027633 -0.00050553 0.0017937 -0.0011796 0 -0.036518 0 0.0002368 0.00045249 0.00049802 0.00086638 -0.366 0.0065695 0.0098441 0.0099715 0.0067028 0.011357 0.010631 -0.0017131 0.019125 0.018389 0.12852 0.12319 0.044859 -0.027657 -0.007873 -0.024759 0.0065552 0.0316 0.0050123 -0.01331 -0.0012432 0.052425 -0.032395
1.0273 0.0031636 0.0037529 0.0027436 0.0047052 0 0.0061257 0.0080194 0.010442 0.011126 0.0097944 0.027861 -0.3677 0.0042688 0.00021329 0.0014196 0.0034635 -0.00041747 0.0039175 0.0004613 0.0038282 0.0017649 0 -0.040613 0 0.000614 0.00079274 0.00063686 0.0013169 -0.44187 0.0098946 0.0031621 0.0048169 0.0087978 0.013185 0.013223 0.00058032 0.02399 0.027445 0.13079 0.12293 0.045482 -0.03286 -0.014282 -0.026927 0.0053945 0.022445 0.00027954 -0.022219 -0.016466 0.044957 -0.038244
1.0313 0.0052795 0.0047736 0.0034499 0.00017134 0 0.0014297 0.0093627 0.011453 0.013984 0.009901 0.033103 -0.36294 0.0047111 -0.0007628 0.0011777 0.0024225 0.00039584 0.0011925 0.00055293 0.0013651 0.0018864 0 -0.043339 0 -6.0386e-05 0.00024823 0.00026966 0.00090602 -0.51243 0.013268 -0.0019282 0.00025366 0.011591 0.015147 0.016494 0.005769 0.026882 0.033921 0.13155 0.12216 0.045937 -0.038437 -0.018985 -0.028007 0.0033585 0.015346 -0.0037774 -0.030323 -0.028146 0.039206 -0.040441
1.0352 0.0066288 0.0052356 0.0046957 -0.00034014 0 -0.00055076 0.01153 0.012439 0.016293 0.0098332 0.030747 -0.35058 0.0032473 -0.0044256 0.0019088 -0.0016502 0.00059744 -0.002178 -0.00050925 -0.0022539 0.00024009 0 -0.045612 0 -0.0011306 -0.00048257 -0.00029134 0.00016967 -0.55838 0.015424 -0.0022502 0.00022612 0.013307 0.016177 0.018389 0.013256 0.026443 0.035166 0.1299 0.12057 0.046125 -0.04461 -0.02096 -0.027348 -7.5778e-05 0.011532 -0.0067548 -0.037137 -0.034167 0.036199 -0.041459
1.0391 0.0068592 0.0046291 0.006058 0.0033061 0 0.0013763 0.013008 0.01289 0.017197 0.010147 0.022766 -0.3522 0.0010229 -0.0070324 0.0022339 -0.0055404 -8.1063e-05 -0.0032299 -0.0018348 -0.0032108 -0.00048988 0 -0.045917 0 -0.0015957 -0.00070703 -0.00060698 -0.00024052 -0.55353 0.015977 0.0017545 0.0047419 0.012076 0.014831 0.017269 0.020808 0.022413 0.03048 0.12825 0.11898 0.046312 -0.050783 -0.022936 -0.026689 -0.00351 0.0077175 -0.0097322 -0.043951 -0.040188 0.033191 -0.043082
1.043 0.0060251 0.0031913 0.0064894 0.0079671 0 0.0052004 0.011802 0.011736 0.015687 0.010352 0.014539 -0.37191 9.1366e-06 -0.0049457 0.0003416 -0.0062413 -0.00052429 -0.0020119 -0.0020748 -0.00076874 0.0014914 0 -0.041836 0 -0.0010328 -0.00032373 -0.00055934 -0.00013711 -0.48284 0.015744 0.0066213 0.0098256 0.0074145 0.010308 0.012926 0.025546 0.016077 0.022054 0.12419 0.1178 0.046923 -0.05409 -0.019704 -0.022906 -0.0058897 0.011194 -0.009062 -0.044763 -0.034962 0.036888 -0.044562
1.0469 0.0044463 0.0016267 0.0052618 0.0095243 0 0.0071563 0.0071119 0.0082297 0.01159 0.0088436 0.01066 -0.39464 0.00091691 0.0014397 -0.0033898 -0.0035902 0.00031885 -0.00071068 -0.00085609 0.002718 0.0055016 0 -0.032593 0 0.00011302 0.00024774 -0.00036722 0.00017733 -0.35218 0.015956 0.0083394 0.01063 0.00076747 0.0032975 0.0065271 0.025141 0.0096415 0.013944 0.11961 0.1167 0.047623 -0.056787 -0.015363 -0.018457 -0.0080448 0.016224 -0.0076147 -0.044297 -0.02734 0.042014 -0.042766
1.0508 0.0025258 0.00046612 0.002695 0.0059043 0 0.0046487 0.00028975 0.0028483 0.0059578 0.0044822 0.011113 -0.40446 0.0023137 0.0074803 -0.0058797 2.6747e-05 0.0018308 -0.00071474 0.00069921 0.0046542 0.0089062 0 -0.020003 0 0.001041 0.00057536 -0.00024855 0.00035635 -0.18483 0.016768 0.0050426 0.0053377 -0.0054006 -0.0040736 -0.00013558 0.018953 0.0047537 0.0092374 0.11477 0.11604 0.048487 -0.058267 -0.010021 -0.013492 -0.0093583 0.022866 -0.0051911 -0.041903 -0.017394 0.048798 -0.034547
1.0547 0.00060212 -0.00022795 -5.4468e-05 -0.0013216 0 -0.001491 -0.005894 -0.002658 0.00029378 -0.0016905 0.011113 -0.39982 0.0020225 0.0082316 -0.0040716 0.0020556 0.0020746 -0.0012323 0.0010678 0.0044697 0.0092161 0 -0.0069066 0 0.0012985 0.00057507 -0.0001924 0.0003719 -0.0096303 0.016465 -0.0016956 -0.0032083 -0.009209 -0.0093903 -0.0054467 0.0086208 0.0012317 0.0073725 0.1092 0.11657 0.049809 -0.056355 -0.0018849 -0.0070854 -0.0083231 0.034005 -4.2631e-05 -0.034131 -0.00096439 0.060216 -0.019472
1.0586 -0.0011514 -0.00061054 -0.0019313 -0.0079355 0 -0.007321 -0.0091502 -0.0063043 -0.0046252 -0.006757 0.0050341 -0.3901 -0.00053458 0.002887 0.0017 0.0016802 -1.3673e-05 -0.00082679 -0.00012003 0.0031934 0.006053 0 0.0051402 0 0.0010027 0.00042772 -8.7748e-05 0.00042436 0.15047 0.012465 -0.0077716 -0.0095071 -0.010345 -0.011465 -0.0085345 -0.0025231 -0.0028101 0.0040844 0.10363 0.11711 0.051131 -0.054442 0.006251 -0.00067847 -0.0072879 0.045145 0.0051058 -0.026359 0.015466 0.071633 -0.00048518
1.0625 -0.0027368 -0.00070657 -0.0027409 -0.010013 0 -0.0087003 -0.00917 -0.007257 -0.0090599 -0.0084033 -0.0086706 -0.3813 -0.0034834 -0.0044774 0.0074114 -0.00016339 -0.0030046 0.0003977 -0.0017756 0.0015988 0.0014552 0 0.016415 0 0.00052337 0.00028554 3.1624e-05 0.00060347 0.28402 0.003618 -0.0092316 -0.0095478 -0.0097654 -0.011006 -0.0095853 -0.011248 -0.009269 -0.0053036 0.09879 0.11881 0.052368 -0.051106 0.01315 0.0046218 -0.0046595 0.055421 0.010373 -0.017229 0.030169 0.082927 0.01803
1.0664 -0.0042023 -0.00041988 -0.0030547 -0.0067055 0 -0.0046181 -0.0075195 -0.0064328 -0.013436 -0.0071673 -0.025629 -0.37012 -0.0041363 -0.0084878 0.0088135 -0.0019684 -0.0039814 0.00085829 -0.0025845 -0.00049513 -0.0016971 0 0.027385 0 0.00010371 0.00015819 -3.5526e-06 0.00076556 0.38902 -0.0081914 -0.0050755 -0.003862 -0.0086274 -0.0098019 -0.0097368 -0.01632 -0.018051 -0.02148 0.094253 0.121 0.05357 -0.047168 0.019526 0.0094549 -0.0013586 0.065334 0.015691 -0.0075251 0.044143 0.094168 0.032938
1.0703 -0.0054362 0.00018786 -0.0034571 -0.00080964 0 0.0018056 -0.0061672 -0.0057381 -0.017321 -0.0059641 -0.038369 -0.35239 -0.0016079 -0.0069888 0.0053243 -0.0026621 -0.0014354 -0.00028742 -0.0023464 -0.0031554 -0.0018668 0 0.036902 0 -0.0001925 4.839e-05 -0.0002334 0.00076395 0.46593 -0.018844 0.0018379 0.0029253 -0.0074667 -0.0091197 -0.01035 -0.018988 -0.026517 -0.039296 0.090058 0.12332 0.054619 -0.043531 0.024927 0.013663 0.0018564 0.074072 0.020493 0.0014202 0.05629 0.10438 0.043379
1.0742 -0.0060815 0.00078639 -0.0039335 0.0033257 0 0.0056271 -0.0059958 -0.006503 -0.019457 -0.0071608 -0.041536 -0.33286 0.0021414 -0.0024206 0.00041142 -0.0019628 0.0028874 -0.0016917 -0.0019675 -0.0053675 0.00011603 0 0.042378 0 -0.00030497 6.3287e-05 -0.00041747 0.00069131 0.51077 -0.024843 0.0067045 0.0056612 -0.00617 -0.0087523 -0.011941 -0.021527 -0.031068 -0.050424 0.087923 0.12643 0.054752 -0.041701 0.024462 0.014113 0.0045554 0.075752 0.022194 0.0058029 0.057445 0.10843 0.049544
1.0781 -0.0057198 0.0010118 -0.0039582 0.002987 0 0.0039135 -0.0064637 -0.0083713 -0.018875 -0.010148 -0.035351 -0.3222 0.0039027 0.00088058 -0.0018902 -0.00041858 0.0052621 -0.0012084 -0.002273 -0.0058262 0.0019987 0 0.04179 0 -0.00012444 0.00028892 -0.00024484 0.00077505 0.51409 -0.025852 0.0063003 0.002497 -0.004443 -0.0075568 -0.013621 -0.024939 -0.029681 -0.04884 0.085789 0.12953 0.054885 -0.039871 0.023997 0.014564 0.0072543 0.077431 0.023895 0.010185 0.058601 0.11247 0.050883
1.082 -0.0042213 0.00075286 -0.0030994 -0.0010349 0 -0.0020129 -0.0064162 -0.0095772 -0.015864 -0.011928 -0.024771 -0.32454 0.0020162 0.00066361 -0.00070088 0.0007738 0.0033552 0.0013674 -0.0030941 -0.0046183 0.0021305 0 0.035347 0 0.00033478 0.0005766 0.00031143 0.0010302 0.46689 -0.024599 0.001416 -0.0039684 -0.0021893 -0.00484 -0.013721 -0.027667 -0.023311 -0.034976 0.085246 0.13264 0.054192 -0.040747 0.018855 0.012474 0.008119 0.073312 0.022736 0.0090268 0.050871 0.11062 0.045844
1.0859 -0.0019493 0.00014883 -0.0014843 -0.0052707 0 -0.0077223 -0.0051108 -0.0083908 -0.01174 -0.01009 -0.015355 -0.33186 -0.0021699 -0.0016274 0.0014523 0.00046804 -0.0014886 0.0036124 -0.0035962 -0.0034556 0.00074366 0 0.025127 0 0.00080697 0.00057054 0.00092678 0.0011297 0.36847 -0.024126 -0.0038592 -0.0089121 0.00042584 -0.0011604 -0.011196 -0.026402 -0.014979 -0.015372 0.085847 0.13574 0.052906 -0.043567 0.010354 0.0085589 0.0076663 0.065028 0.019522 0.0038879 0.03676 0.10452 0.033537
1.0898 0.00040487 -0.00062783 0.00029976 -0.0063587 0 -0.0091765 -0.0026017 -0.0045334 -0.0076135 -0.005085 -0.0093331 -0.33364 -0.005443 -0.0027477 0.0017715 -0.0014039 -0.0052501 0.0029999 -0.0032813 -0.0037643 -0.00060204 0 0.013287 0 0.0009479 4.712e-05 0.0012476 0.00072672 0.22898 -0.024778 -0.0055174 -0.0089097 0.0030421 0.0021768 -0.0065531 -0.018462 -0.0074075 0.0017958 0.086493 0.13884 0.051603 -0.046466 0.0017614 0.0046169 0.007141 0.05664 0.01625 -0.0014151 0.022482 0.098276 0.015662
1.0938 0.0022401 -0.0014576 0.0016935 -0.0035631 0 -0.0056693 0.00056557 0.00059619 -0.0034633 0.00041525 -0.0048219 -0.33046 -0.00539 -0.00092073 0.00013256 -0.0034931 -0.004665 -9.1419e-05 -0.0024163 -0.0047775 -0.00073337 0 0.00089651 0 0.00067619 -0.0007695 0.0012323 -9.9457e-05 0.065053 -0.023645 -0.0028665 -0.0041432 0.0051445 0.0042478 -0.0013833 -0.0040999 -0.0012554 0.011804 0.089186 0.14134 0.049516 -0.052983 -0.011023 -0.0005645 0.0032872 0.043478 0.010303 -0.014229 0.00054627 0.085273 -0.0033383
1.0977 0.0033561 -0.0021291 0.0025305 0.00088433 0 4.157e-05 0.0037913 0.0049925 0.0015566 0.0041592 0.0016686 -0.33429 -0.00226 0.0026295 -0.0012041 -0.004105 -3.0751e-05 -0.0024834 -0.001512 -0.0041687 2.5043e-05 0 -0.011615 0 0.00028673 -0.0013033 0.0011136 -0.00080906 -0.10601 -0.017 0.0011195 0.002185 0.0061833 0.0050282 0.003009 0.012842 0.0046367 0.015471 0.091878 0.14385 0.047429 -0.0595 -0.023808 -0.0057459 -0.0005666 0.030316 0.0043561 -0.027043 -0.021389 0.07227 -0.018427
1.1016 0.0039035 -0.0022784 0.0029755 0.0037296 0 0.0041992 0.0065541 0.0074198 0.0078757 0.006083 0.011799 -0.35359 0.0014456 0.0050638 -0.00041373 -0.0028487 0.0050183 -0.0016025 -0.00066688 -0.00088749 0.00040853 0 -0.02334 0 0.00016093 -0.0011109 0.0010527 -0.00088122 -0.26714 -0.0036829 0.0025721 0.0063679 0.0058829 0.004931 0.0064604 0.026537 0.011466 0.017255 0.094971 0.14595 0.045542 -0.065954 -0.035527 -0.0095478 -0.0049116 0.01896 -0.00092622 -0.040239 -0.041036 0.059543 -0.02697
1.1055 0.004081 -0.0016746 0.0031926 0.0032672 0 0.0048788 0.008327 0.0079386 0.01456 0.007569 0.023779 -0.38061 0.003113 0.0046343 0.001914 -0.0010558 0.0064981 0.0015329 0.00039089 0.0030044 -0.00026452 0 -0.032724 0 0.00036538 -0.00029537 0.00093742 -0.00031096 -0.39903 0.01344 0.00014033 0.0066013 0.0045281 0.0041793 0.0094592 0.032284 0.018901 0.021316 0.098532 0.1476 0.043889 -0.072335 -0.045999 -0.011735 -0.0098314 0.0097168 -0.005431 -0.053882 -0.058005 0.047139 -0.030327
1.1094 0.0039102 -0.00059418 0.0031304 0.00052945 0 0.0029928 0.0086284 0.0073339 0.019559 0.0093853 0.033528 -0.39666 0.0019895 0.00209 0.0037385 -0.00029645 0.0032904 0.0032407 0.0017555 0.0039534 -0.0012999 0 -0.038549 0 0.00058547 0.00057602 0.00058575 0.00041877 -0.48161 0.029035 -0.0039024 0.003777 0.0028506 0.0028946 0.012011 0.0293 0.025058 0.028504 0.10209 0.14925 0.042235 -0.078715 -0.056471 -0.013922 -0.014751 0.00047385 -0.0099358 -0.067525 -0.074974 0.034735 -0.032725
1.1133 0.0032858 0.0002643 0.0026224 -0.0016919 0 0.0010381 0.0073184 0.0062451 0.02096 0.01073 0.037402 -0.39086 -0.00055072 -0.00035161 0.0040556 -0.00056891 -0.0020094 0.0012087 0.0031212 0.00060539 -0.0014221 0 -0.040771 0 0.00047877 0.00097777 8.0627e-05 0.00084964 -0.50296 0.038524 -0.0056751 0.00052866 0.0014897 0.001685 0.01329 0.021229 0.027838 0.035964 0.10529 0.15001 0.04189 -0.081351 -0.059977 -0.011157 -0.017659 0.00076719 -0.010274 -0.075276 -0.078558 0.029173 -0.037947
1.1172 0.0021769 0.00041953 0.0016523 -0.0010851 0 0.00093221 0.0048554 0.0049244 0.018267 0.010296 0.034346 -0.37137 -0.0024141 -0.0012135 0.0038509 -0.00035862 -0.0052269 -0.0027777 0.0041487 -0.0044276 -0.00025426 0 -0.040072 0 6.1663e-05 0.00085456 -0.00023652 0.00096165 -0.46813 0.040401 -0.0029464 -0.00058478 0.00053336 0.0016792 0.01257 0.013613 0.02632 0.039097 0.10844 0.15067 0.041691 -0.083571 -0.062711 -0.0078424 -0.020345 0.0021182 -0.01015 -0.082372 -0.080656 0.02437 -0.046027
1.1211 0.00071655 0.00015452 0.00047012 0.0024263 0 0.0026813 0.0021673 0.0036722 0.012789 0.0079262 0.026136 -0.35619 -0.0024802 -0.00089799 0.0044938 0.0013137 -0.003989 -0.0045382 0.0047866 -0.0068981 0.0011821 0 -0.03669 0 -0.00029712 0.00056657 -0.0001626 0.00104 -0.39652 0.036165 0.0031131 0.0013297 -0.00033741 0.0035357 0.010353 0.0098574 0.021149 0.034385 0.11116 0.15093 0.042008 -0.083931 -0.062522 -0.0030687 -0.021629 0.0070124 -0.0085215 -0.086233 -0.077556 0.022812 -0.0524
1.125 -0.00090173 0.00025681 -0.0005843 0.0066306 0 0.0046487 0.00013868 0.0031251 0.0068815 0.0049404 0.015928 -0.35405 -0.0011556 -0.00075144 0.0057003 0.0032625 0.00037194 -0.0018978 0.0049901 -0.0050622 0.0015385 0 -0.030031 0 -0.00026417 0.00045907 6.5105e-05 0.0012053 -0.30659 0.028423 0.0089114 0.0049281 -0.0012249 0.0063619 0.0082414 0.0087677 0.013927 0.021554 0.11303 0.1504 0.043331 -0.080673 -0.056649 0.0045426 -0.020188 0.018798 -0.0039686 -0.083801 -0.064342 0.027564 -0.050601
1.1289 -0.0025445 0.0010966 -0.0013839 0.0085724 0 0.0049175 -0.00090956 0.0037446 0.0025533 0.0028348 0.0064017 -0.35701 0.00044759 -0.0012184 0.0057019 0.0031426 0.0039853 0.0029824 0.0042641 -0.0012216 0.00063422 0 -0.019649 0 0.00011692 0.00053574 -7.7876e-07 0.0012143 -0.20174 0.018991 0.011066 0.0074138 -0.0016497 0.007954 0.0074428 0.0059089 0.0063157 0.0040665 0.1149 0.14987 0.044654 -0.077415 -0.050775 0.012154 -0.018747 0.030583 0.00058422 -0.081368 -0.051128 0.032316 -0.03707
1.1328 -0.0040841 0.0020488 -0.0021164 0.0065293 0 0.0026515 -0.0013384 0.0049473 0.00028514 0.0018704 -0.0012885 -0.3529 0.0016842 -0.0011674 0.0035306 0.00026289 0.0038078 0.0058704 0.0019338 0.00098935 -0.00026672 0 -0.0065134 0 0.00048858 0.00055822 -0.00045462 0.00079863 -0.073094 0.0083858 0.0085493 0.0063672 -0.0009845 0.006524 0.0074089 -0.0020489 -0.00053354 -0.012348 0.11559 0.14829 0.04639 -0.071823 -0.041493 0.019611 -0.014835 0.044805 0.0057281 -0.074191 -0.033437 0.041077 -0.01464
1.1367 -0.0052258 0.002037 -0.0030164 0.0011083 0 -0.0013796 -0.0018236 0.0050491 -0.0011583 0.0010109 -0.0073884 -0.34206 0.0027019 0.00079303 0.00064815 -0.0030533 0.00036404 0.0048209 -0.001845 0.0005606 0.00026641 0 0.0069911 0 0.00055201 0.00040537 -0.00081203 0.00012289 0.081407 -0.0033538 0.0029917 0.001568 0.00068817 0.002371 0.0061384 -0.013698 -0.0061809 -0.022553 0.11596 0.1464 0.048242 -0.065569 -0.031243 0.027024 -0.010222 0.059718 0.01104 -0.065668 -0.014475 0.050976 0.0083709
1.1406 -0.0054727 0.00075936 -0.0039238 -0.0051288 0 -0.005286 -0.0027889 0.0025556 -0.0037146 -0.00088756 -0.012701 -0.33826 0.003745 0.004362 -0.00023532 -0.0035217 -0.0026502 0.0019047 -0.0055364 -6.4967e-05 0.0023326 0 0.018448 0 0.00033841 0.00025342 -0.00047319 -0.0002451 0.24077 -0.015643 -0.002614 -0.0045429 0.0022857 -0.0022335 0.0020166 -0.023394 -0.010863 -0.024794 0.11608 0.14426 0.049898 -0.059706 -0.021483 0.033287 -0.0056211 0.073145 0.015487 -0.057465 0.0027754 0.060267 0.023403
1.1445 -0.0043685 -0.0007165 -0.0041064 -0.0091456 0 -0.0071608 -0.0040424 -0.0021878 -0.0084121 -0.0039489 -0.017741 -0.35226 0.0044191 0.0071546 0.0019735 -0.00043968 -0.001773 0.00060695 -0.0071674 0.0018533 0.004543 0 0.026762 0 0.00011883 0.00036833 0.00057601 9.277e-05 0.36587 -0.027085 -0.0056493 -0.0083552 0.0025292 -0.0049445 -0.004538 -0.025727 -0.015199 -0.021613 0.11537 0.14121 0.050846 -0.055243 -0.013472 0.035428 -0.0010668 0.081256 0.016838 -0.050406 0.013898 0.067381 0.027506
1.1484 -0.001846 -0.00074944 -0.002644 -0.0090535 0 -0.0061316 -0.0048364 -0.0067099 -0.014313 -0.0071932 -0.022325 -0.37724 0.0039482 0.0065985 0.005439 0.0032425 0.0027911 0.0019754 -0.006111 0.005846 0.0053306 0 0.032133 0 0.00010015 0.00075827 0.0016269 0.00086798 0.42305 -0.03601 -0.0050189 -0.0075981 0.0012008 -0.005182 -0.011172 -0.020018 -0.019567 -0.018075 0.11465 0.13816 0.051795 -0.050781 -0.0054618 0.037569 0.0034875 0.089366 0.018189 -0.043348 0.025021 0.074496 0.025009
1.1523 0.0016475 0.0013929 0.00082182 -0.0049653 0 -0.0027517 -0.004275 -0.0081208 -0.018864 -0.0092776 -0.02565 -0.39376 0.0022689 0.0024415 0.0072422 0.0038138 0.0070242 0.0037977 -0.0038009 0.0084169 0.0043373 0 0.034861 0 0.000247 0.0010993 0.0019014 0.0013256 0.40429 -0.041123 -0.0013773 -0.0029145 -0.00040328 -0.0041486 -0.015264 -0.010702 -0.023458 -0.018264 0.11378 0.13486 0.051542 -0.050104 -0.0020372 0.034722 0.0058474 0.089061 0.015356 -0.041522 0.025158 0.075667 0.023363
1.1563 0.0053715 0.0048485 0.0055842 0.0012925 0 0.001489 -0.0018143 -0.0054469 -0.019471 -0.0092195 -0.026713 -0.38949 0.00064545 -0.0026621 0.0063882 0.00070737 0.0066555 0.0034792 -0.0023647 0.006805 0.0025145 0 0.034418 0 0.00037407 0.0010437 0.001328 0.00095324 0.32487 -0.041697 0.0034211 0.002826 -0.00040739 -0.0032154 -0.01556 -0.0031936 -0.025432 -0.022471 0.11282 0.13143 0.050665 -0.051396 -0.00099879 0.02928 0.0070655 0.084377 0.010345 -0.042418 0.019578 0.073746 0.026476
1.1602 0.0086409 0.0079352 0.010121 0.0073053 0 0.0051804 0.0023994 -0.00040704 -0.015108 -0.0066658 -0.0248 -0.37189 0.00075362 -0.0052926 0.0045818 -0.0028793 0.0012386 0.0011052 -0.0024654 0.0021499 0.0010276 0 0.029736 0 0.00034877 0.00058973 0.00059048 2.6461e-07 0.20336 -0.037379 0.0073289 0.0068728 0.0020839 -0.0025305 -0.012475 0.00090046 -0.023948 -0.027048 0.11193 0.12807 0.049633 -0.053289 -0.00061671 0.02332 0.0078674 0.078667 0.0049036 -0.044169 0.012545 0.070909 0.031244
1.1641 0.010989 0.0095257 0.012979 0.0113 0 0.0077835 0.0074745 0.0041635 -0.0068321 -0.0019075 -0.01979 -0.35988 0.0028353 -0.004233 0.0038994 -0.0034364 -0.0051895 -0.00084428 -0.0027112 -0.0015247 0.00027059 0 0.020205 0 0.00018202 0.00011043 0.00038311 -0.00077144 0.046743 -0.028118 0.0091375 0.0085278 0.0061958 -0.0012711 -0.007236 0.0047347 -0.018497 -0.02694 0.11161 0.12544 0.04717 -0.060762 -0.0063346 0.012542 0.0048013 0.063424 -0.0045366 -0.053856 -0.0079969 0.059563 0.030326
1.168 0.012085 0.0096264 0.013568 0.012765 0 0.0095964 0.012008 0.0067282 0.0029877 0.0041296 -0.012024 -0.36393 0.0048606 -0.0014246 0.0041117 -0.00090542 -0.0076584 -0.0006389 -0.0013948 -0.0014931 -2.4083e-05 0 0.0062103 0 -2.5988e-05 -5.8427e-06 0.00068634 -0.0008473 -0.14345 -0.014459 0.0089868 0.0090333 0.0099353 0.0010065 -0.0010132 0.012498 -0.0099763 -0.018928 0.11129 0.12281 0.044707 -0.068235 -0.012052 0.0017636 0.0017352 0.04818 -0.013977 -0.063544 -0.028538 0.048218 0.018632
1.1719 0.01165 0.0087705 0.012219 0.012214 0 0.010977 0.014555 0.0079701 0.011925 0.010056 -0.0018188 -0.37645 0.0039921 3.1019e-05 0.0029171 0.001412 -0.0047015 0.00052935 0.0013105 0.00085209 2.6332e-05 0 -0.011209 0 -0.0001622 0.00025425 0.00085652 -0.00043233 -0.35296 0.002099 0.0079723 0.009756 0.01163 0.0036632 0.0052726 0.024595 0.00011052 -0.0033073 0.11157 0.12111 0.042089 -0.0771 -0.018714 -0.0087865 -0.0024414 0.032368 -0.022872 -0.0749 -0.050933 0.034971 -0.0023075
1.1758 0.0095869 0.0071669 0.0095575 0.010421 0 0.01158 0.014248 0.009469 0.018384 0.014543 0.010826 -0.38206 -0.00065869 -0.0011434 -0.0010059 0.00065385 0.00056005 -1.4236e-05 0.0032215 0.0016023 0.00077988 0 -0.030847 0 -0.00013374 0.00049991 0.00040122 -0.00016912 -0.54778 0.019203 0.0070734 0.010581 0.010901 0.0057565 0.010817 0.036295 0.010843 0.016736 0.11237 0.12021 0.039338 -0.087167 -0.02619 -0.01914 -0.0075773 0.016064 -0.031298 -0.087697 -0.074928 0.020084 -0.025812
1.1797 0.0062033 0.0046601 0.005929 0.0078263 0 0.010403 0.011324 0.011713 0.021906 0.016959 0.025757 -0.3749 -0.006649 -0.0033626 -0.0056737 -0.0024166 0.0036047 -0.0030106 0.002381 -0.0013849 0.0024214 0 -0.051176 0 8.2133e-05 0.00029598 -0.0004544 -0.00044743 -0.68941 0.0343 0.0062695 0.010067 0.0085466 0.0072608 0.015109 0.041186 0.022152 0.036971 0.11317 0.11931 0.036586 -0.097235 -0.033667 -0.029493 -0.012713 -0.00024023 -0.039723 -0.10049 -0.098923 0.0051958 -0.045561
1.1836 0.0022056 0.001396 0.0014789 0.0045742 0 0.006735 0.0072273 0.013598 0.023135 0.017565 0.041509 -0.36365 -0.0098902 -0.0040305 -0.0072209 -0.004426 0.0026731 -0.0059004 -0.00072597 -0.0061236 0.0041897 0 -0.069757 0 0.00034287 -0.00043584 -0.0010439 -0.0010471 -0.75805 0.045379 0.004682 0.0070752 0.0057493 0.0091115 0.01832 0.036377 0.03377 0.053574 0.11488 0.12007 0.035049 -0.10447 -0.036592 -0.033679 -0.01597 -0.006937 -0.041647 -0.10792 -0.11248 -0.0048902 -0.059725
1.1875 -0.0016871 -0.0018572 -0.0033351 0.0010165 0 0.0011794 0.0039589 0.013779 0.023447 0.017075 0.054526 -0.35981 -0.0081388 -0.0023032 -0.0039408 -0.0033679 -0.00016144 -0.0052677 -0.003448 -0.0085192 0.0046687 0 -0.083129 0 0.00033014 -0.0013395 -0.001032 -0.0014375 -0.75943 0.051243 0.0016968 0.002144 0.0034147 0.011879 0.021175 0.024951 0.043937 0.063564 0.11661 0.12086 0.033543 -0.11164 -0.039405 -0.037714 -0.01918 -0.013397 -0.043412 -0.11522 -0.12577 -0.014858 -0.070018
1.1914 -0.0051883 -0.0043284 -0.0075817 -0.0020043 0 -0.0042852 0.0028243 0.012163 0.024028 0.015973 0.060067 -0.3641 -0.0030236 7.088e-05 0.0014046 -0.00092252 -0.0017099 -0.00052533 -0.0035236 -0.0065293 0.0031661 0 -0.087722 0 -0.0002336 -0.0019114 -0.00077574 -0.0013409 -0.70767 0.051315 -0.0020158 -0.0027645 0.0019623 0.014607 0.024038 0.013597 0.049446 0.064862 0.11837 0.12184 0.032867 -0.11594 -0.038855 -0.038146 -0.020336 -0.013622 -0.041536 -0.11785 -0.13137 -0.02046 -0.077197
1.1953 -0.0084624 -0.0060951 -0.010438 -0.0036392 0 -0.0075494 0.0033356 0.0097234 0.024601 0.014156 0.054854 -0.36644 0.001463 0.00062108 0.0038461 -0.00044605 -0.00099703 0.0051915 -0.0012186 -0.0020758 0.00079313 0 -0.081271 0 -0.0012486 -0.0018703 -0.00086712 -0.00094625 -0.60232 0.045451 -0.0047631 -0.0058744 0.0013014 0.015284 0.025977 0.007409 0.047426 0.056794 0.12019 0.12305 0.03336 -0.11618 -0.033572 -0.033508 -0.0186 -0.005072 -0.034536 -0.11389 -0.12611 -0.019916 -0.078002
1.1992 -0.011606 -0.0079808 -0.011923 -0.0040001 0 -0.0080605 0.0032364 0.0069534 0.022887 0.011029 0.039661 -0.35842 0.0026464 -0.0012636 0.0010327 -0.0029719 0.00026764 0.0079192 0.0011855 0.0011204 -0.00012981 0 -0.063732 0 -0.0021363 -0.0013034 -0.0014132 -0.00062039 -0.42461 0.034134 -0.0054049 -0.007044 0.00076306 0.012588 0.024926 0.0060076 0.037437 0.040902 0.122 0.12427 0.033853 -0.11643 -0.028289 -0.02887 -0.016865 0.0034784 -0.027536 -0.10993 -0.12086 -0.019372 -0.066947
1.2031 -0.014085 -0.010378 -0.012801 -0.0045602 0 -0.0074723 -1.3462e-05 0.00294 0.015856 0.0058238 0.019391 -0.34299 0.0014418 -0.0036919 -0.0043334 -0.0058629 0.00019702 0.0064561 0.0019164 0.0012931 0.0019011 0 -0.037231 0 -0.0022053 -0.00053022 -0.0019061 -0.00051523 -0.15835 0.018758 -0.0048043 -0.0077676 -0.00078665 0.0070299 0.01905 0.0040239 0.021958 0.020955 0.12286 0.12414 0.035569 -0.11072 -0.017925 -0.019233 -0.011115 0.021094 -0.015754 -0.097433 -0.1028 -0.01068 -0.041383
1.207 -0.014782 -0.012291 -0.013525 -0.007143 0 -0.0083988 -0.0071637 -0.0035588 0.0023611 -0.0019863 -0.00010045 -0.33054 0.0010116 -0.0041613 -0.0071139 -0.005697 -0.00085074 0.0029744 0.0015448 7.473e-05 0.005964 0 -0.0053233 0 -0.0012509 0.00013721 -0.001825 -0.00050666 0.1838 0.0013791 -0.0054632 -0.0097576 -0.0043161 0.00030524 0.0081814 -0.0044072 0.0046628 0.0013558 0.12356 0.12379 0.037493 -0.10399 -0.0066961 -0.0087468 -0.0046836 0.04025 -0.0031596 -0.083487 -0.082558 -0.00060411 -0.0049688
1.2109 -0.012802 -0.011902 -0.013309 -0.01196 0 -0.011974 -0.016141 -0.0121 -0.014982 -0.012065 -0.01621 -0.32689 0.0032609 -0.0020218 -0.0048125 -0.0021053 -0.00060313 0.00038035 0.0023206 0.00047146 0.0092058 0 0.027981 0 0.00017547 0.00053533 -0.0012463 -0.0004492 0.55326 -0.016162 -0.0091679 -0.013262 -0.0097018 -0.0063451 -0.0059417 -0.020471 -0.012047 -0.015428 0.12365 0.12251 0.03937 -0.096375 0.0043029 0.0015532 0.0020299 0.059041 0.0090488 -0.068964 -0.061728 0.010192 0.033802
1.2148 -0.0083825 -0.0083448 -0.010615 -0.016465 0 -0.016217 -0.023121 -0.020004 -0.030699 -0.022577 -0.031105 -0.32779 0.0067937 0.00091051 7.921e-05 0.0017986 0.0026185 -0.00040744 0.0058958 0.0038646 0.0091978 0 0.059134 0 0.0011549 0.00064069 -0.00073844 -0.0003765 0.88398 -0.032969 -0.014594 -0.01643 -0.015326 -0.012835 -0.020681 -0.038764 -0.028051 -0.03043 0.12228 0.11902 0.041135 -0.086627 0.014751 0.011406 0.0094202 0.076956 0.020331 -0.053054 -0.039483 0.022715 0.066767
1.2188 -0.0030408 -0.0029064 -0.0048829 -0.016633 0 -0.016975 -0.025108 -0.024253 -0.039868 -0.030332 -0.048751 -0.32568 0.0083615 0.0020806 0.0027995 0.0028543 0.0081109 -0.00041541 0.011802 0.009162 0.0060719 0 0.08566 0 0.0011422 0.00050113 -0.00067751 -0.00041054 1.1209 -0.048723 -0.017444 -0.016321 -0.018826 -0.01927 -0.033622 -0.050379 -0.04419 -0.047003 0.12092 0.11553 0.042899 -0.076879 0.025199 0.021259 0.01681 0.09487 0.031613 -0.037144 -0.017237 0.035238 0.090412
1.2227 0.0012942 0.0017279 0.0021672 -0.010295 0 -0.011263 -0.022046 -0.024077 -0.04128 -0.032327 -0.069612 -0.31992 0.0061833 0.00052153 0.0011454 0.0012454 0.013557 -0.00040471 0.01796 0.014479 0.0024691 0 0.10601 0 0.00037729 0.00019652 -0.00081082 -0.00054081 1.2377 -0.062288 -0.013772 -0.011123 -0.018637 -0.024654 -0.0429 -0.04908 -0.059885 -0.067123 0.11795 0.10975 0.043358 -0.068961 0.029789 0.026026 0.021189 0.10286 0.037057 -0.027154 -0.0041655 0.043101 0.10588
1.2266 0.0035 0.0035985 0.0073003 0.00010356 0 -0.00052524 -0.016719 -0.021502 -0.037589 -0.027992 -0.087773 -0.31826 0.00166 -0.0023415 -0.0026143 7.2432e-05 0.017242 0.00046987 0.022345 0.018945 0.0013397 0 0.11861 0 -0.00041068 -0.00016544 -0.00059766 -0.0005869 1.2362 -0.070686 -0.0040451 -0.0021778 -0.015132 -0.027087 -0.046999 -0.036017 -0.071945 -0.087763 0.11439 0.10313 0.043343 -0.061708 0.03225 0.028946 0.024474 0.10725 0.040381 -0.019315 0.005574 0.049271 0.11533
1.2305 0.0038116 0.0029235 0.0082349 0.0081945 0 0.0092199 -0.01251 -0.019181 -0.032422 -0.020155 -0.093667 -0.328 -0.0021473 -0.0039491 -0.0045056 0.0017118 0.019237 0.0034159 0.024145 0.022507 0.0035814 0 0.12084 0 -0.0006813 -0.00046562 7.9459e-05 -0.00040203 1.134 -0.069946 0.0059036 0.0059036 -0.010399 -0.025531 -0.044985 -0.019146 -0.075789 -0.10058 0.11062 0.096308 0.042919 -0.055526 0.032809 0.030273 0.026506 0.10842 0.041926 -0.013865 0.011923 0.053487 0.11828
1.2344 0.003277 0.0015166 0.0055575 0.0081162 0 0.011309 -0.010893 -0.017716 -0.027299 -0.013274 -0.080824 -0.34746 -0.003463 -0.0026776 -0.0030967 0.0051184 0.020573 0.0077999 0.023735 0.024327 0.0075272 0 0.10959 0 -0.00046942 -0.00062089 0.00069535 -6.2038e-05 0.952 -0.057737 0.0087495 0.0078527 -0.0068134 -0.021219 -0.037372 -0.0073819 -0.068264 -0.09619 0.10586 0.088524 0.040541 -0.054463 0.024268 0.023978 0.022551 0.094231 0.034963 -0.019844 0.0020554 0.048362 0.1113
1.2383 0.0026776 0.00088513 0.0021105 -0.00051671 0 0.0038486 -0.010678 -0.015289 -0.021184 -0.0099226 -0.051344 -0.36697 -0.0030364 0.00095662 -0.00068273 0.007009 0.021754 0.010922 0.022048 0.022245 0.010473 0 0.083533 0 -0.00016179 -0.00062774 0.00064479 0.00019558 0.70727 -0.035816 0.0017925 0.0018523 -0.0055409 -0.01684 -0.026553 -0.0039305 -0.049912 -0.070711 0.1011 0.080739 0.038163 -0.053399 0.015726 0.017684 0.018595 0.080038 0.028 -0.025824 -0.0078122 0.043236 0.091033
1.2422 0.0019234 0.00098498 0.00032627 -0.011473 0 -0.0078816 -0.0094172 -0.0099034 -0.012643 -0.0085834 -0.015405 -0.3774 -0.002654 0.0046887 -0.00040844 0.0054362 0.022354 0.010417 0.020012 0.014538 0.010644 0 0.045534 0 -5.8835e-06 -0.00055707 -5.3018e-05 0.00021048 0.41139 -0.0099537 -0.0099342 -0.0080149 -0.006005 -0.013999 -0.015685 -0.0042928 -0.025031 -0.029855 0.096725 0.074194 0.034901 -0.055923 0.0025595 0.0077127 0.010861 0.057985 0.016928 -0.038788 -0.026746 0.032519 0.057709
1.2461 0.0004406 0.00076264 0.00012476 -0.016195 0 -0.0147 -0.0055242 -0.00178 -0.001993 -0.0050769 0.015079 -0.37668 -0.0029253 0.0060327 -0.0027218 0.0017381 0.021764 0.0067442 0.018116 0.002298 0.0079628 0 0.0026958 0 7.6137e-05 -0.00049565 -0.00073551 4.2028e-05 0.074646 0.013072 -0.016907 -0.013756 -0.0064704 -0.011457 -0.0064774 -0.00076255 0.00049799 0.013118 0.092603 0.068435 0.031079 -0.060718 -0.013535 -0.0045873 0.00073601 0.030956 0.0032558 -0.056174 -0.051421 0.018262 0.01631
1.25 -0.0018983 -0.00032244 -0.00050289 -0.010457 0 -0.010548 0.00073162 0.0066755 0.0088639 0.0033789 0.033812 -0.3687 -0.0029077 0.0039181 -0.0050176 -0.0010836 0.019802 0.0029305 0.016032 -0.010407 0.0034578 0 -0.036951 0 0.00021934 -0.00047507 -0.0008046 -0.00012215 -0.28584 0.029291 -0.012664 -0.0093883 -0.0050923 -0.0061306 0.0021192 0.010371 0.022078 0.044919 0.088616 0.062927 0.027284 -0.065606 -0.029591 -0.016843 -0.0094482 0.00397 -0.010373 -0.07366 -0.076135 0.0039534 -0.025565
1.2539 -0.0042549 -0.001521 -0.0028701 0.002126 0 0.0023128 0.0078718 0.013172 0.018417 0.015199 0.042874 -0.35844 -0.0017571 -0.00051536 -0.0046109 -0.0014671 0.016473 0.0017068 0.012709 -0.01935 -0.0015578 0 -0.068648 0 0.00030253 -0.0004398 -0.00035977 -0.00015364 -0.63931 0.039184 0.00060888 0.0036316 -0.00076507 0.0038615 0.012736 0.025232 0.038099 0.060059 0.087103 0.062047 0.023975 -0.072219 -0.044967 -0.028293 -0.020715 -0.022215 -0.023191 -0.092968 -0.10159 -0.011292 -0.061371
1.2578 -0.0052712 -0.001526 -0.0057551 0.012924 0 0.014613 0.014466 0.017514 0.026767 0.02546 0.049158 -0.34975 -0.00015701 -0.004505 -0.0015682 -0.00041496 0.011667 0.003075 0.0074026 -0.023432 -0.0056847 0 -0.092365 0 3.4107e-05 -0.00028311 -4.1456e-05 -5.7616e-05 -0.94331 0.045922 0.013588 0.016543 0.0064282 0.016935 0.026589 0.035585 0.049515 0.063094 0.08559 0.061167 0.020667 -0.078831 -0.060342 -0.039742 -0.031981 -0.048399 -0.03601 -0.11228 -0.12704 -0.026537 -0.088167
1.2617 -0.004123 0.00017303 -0.0063945 0.015296 0 0.017374 0.019688 0.021148 0.034572 0.030022 0.05776 -0.34643 0.00036673 -0.0054632 0.001639 0.00024228 0.0057115 0.0048134 0.00097603 -0.025156 -0.0074034 0 -0.11016 0 -0.00063431 6.2101e-05 -0.00028267 9.1538e-05 -1.1566 0.051805 0.017549 0.019896 0.015084 0.028741 0.04132 0.035924 0.057838 0.063496 0.085904 0.063137 0.018516 -0.083817 -0.071241 -0.04761 -0.040756 -0.06734 -0.044867 -0.1271 -0.14547 -0.037703 -0.10643
1.2656 -0.0012545 0.0027459 -0.0033586 0.009869 0 0.0093273 0.02294 0.024933 0.041007 0.028804 0.067657 -0.35165 -0.00053935 -0.0029121 0.0029522 6.1721e-05 0.00017225 0.005148 -0.0040524 -0.027626 -0.0056956 0 -0.12205 0 -0.001283 0.00053247 -0.000838 0.00021621 -1.2544 0.05594 0.011726 0.011589 0.022735 0.035222 0.051854 0.027973 0.063128 0.067292 0.08811 0.068061 0.017563 -0.087116 -0.077501 -0.051766 -0.046947 -0.078776 -0.04962 -0.13726 -0.15663 -0.044643 -0.11761
1.2695 0.0018596 0.0047439 0.0017134 0.0035773 0 -0.0019483 0.02343 0.027699 0.043371 0.025171 0.07278 -0.36393 -0.001273 0.00097267 0.0026444 0.00011461 -0.0026308 0.0045085 -0.0054188 -0.030994 -0.0012231 0 -0.12462 0 -0.0013325 0.00091843 -0.0011134 0.00023112 -1.2342 0.055023 0.0036839 -0.00083798 0.026694 0.035276 0.053777 0.018645 0.063571 0.07239 0.090316 0.072985 0.01661 -0.090415 -0.083762 -0.055921 -0.053139 -0.090211 -0.054373 -0.14743 -0.16779 -0.051582 -0.1215
1.2734 0.0037495 0.0052659 0.0054295 0.0033259 0 -0.0064462 0.020521 0.027186 0.039234 0.02226 0.067128 -0.37504 3.5225e-05 0.0029558 0.0023074 0.0012204 -0.0016812 0.0045145 -0.0034472 -0.031969 0.0033156 0 -0.11381 0 -0.00061736 0.00096764 -0.00087744 5.6819e-05 -1.1077 0.046365 0.0022351 -0.0063527 0.025357 0.03082 0.046405 0.013634 0.057007 0.071331 0.095555 0.081703 0.018375 -0.087886 -0.078225 -0.051248 -0.051143 -0.082224 -0.049126 -0.14345 -0.15879 -0.046264 -0.11568
1.2773 0.003955 0.004493 0.005767 0.0098228 0 -0.00035932 0.014586 0.022259 0.029037 0.020053 0.049657 -0.37506 0.0030993 0.001435 0.0024525 0.0026958 0.0011477 0.0055935 -0.0012148 -0.027064 0.004763 0 -0.089229 0 0.00038994 0.00056518 -0.00050407 -0.00027374 -0.88975 0.030548 0.0091991 -0.00010319 0.019242 0.02456 0.033012 0.012745 0.04321 0.058714 0.10102 0.090704 0.020343 -0.08492 -0.071808 -0.045916 -0.048536 -0.072788 -0.043132 -0.13841 -0.14829 -0.04003 -0.09763
1.2813 0.003234 0.0033215 0.0038635 0.016931 0 0.010582 0.0073288 0.014015 0.016347 0.015983 0.025222 -0.36185 0.0052069 -0.0020623 0.0018289 0.0031417 0.002257 0.0061467 -0.0018025 -0.016464 0.0021524 0 -0.055627 0 0.00098147 -0.00013688 -0.00047533 -0.00053112 -0.59658 0.011525 0.01755 0.012021 0.010895 0.017757 0.018249 0.011145 0.024904 0.036441 0.10693 0.09982 0.022953 -0.08006 -0.061991 -0.038315 -0.04309 -0.057556 -0.034413 -0.12872 -0.13146 -0.029853 -0.067667
1.2852 0.002861 0.0026345 0.0027052 0.017046 0 0.016104 0.00095116 0.0047934 0.0052499 0.0081654 0.0011351 -0.34439 0.0037914 -0.0040947 -0.0006636 0.0021512 -0.00023609 0.0042964 -0.0050779 -0.0046409 -0.0020607 0 -0.02008 0 0.00085271 -0.00076464 -0.00075485 -0.00041762 -0.25378 -0.0058112 0.017761 0.018399 0.0034878 0.0099673 0.005151 0.0048972 0.0063994 0.012074 0.11359 0.10913 0.026657 -0.071971 -0.046384 -0.026851 -0.032808 -0.032454 -0.021056 -0.11109 -0.10386 -0.012957 -0.030182
1.2891 0.0035943 0.0028067 0.0041054 0.007809 0 0.010453 -0.0032608 -0.0036143 -0.0026613 -0.0021924 -0.017736 -0.33479 -0.00068605 -0.0023337 -0.0038771 0.00077002 -0.0041732 0.00022007 -0.0074282 0.0030545 -0.0038238 0 0.012324 0 0.0003293 -0.00094635 -0.00079291 0.00012682 0.098058 -0.018575 0.0066837 0.012079 -0.0010273 0.00062969 -0.0058896 -0.0047696 -0.0092466 -0.0078841 0.12025 0.11845 0.030362 -0.063883 -0.030777 -0.015386 -0.022526 -0.0073516 -0.007698 -0.093469 -0.076248 0.0039383 0.008215
1.293 0.0050899 0.0035903 0.0070096 -0.0055518 0 -0.0024255 -0.0056761 -0.010659 -0.0088547 -0.011534 -0.031465 -0.33617 -0.0047017 0.0023082 -0.0049463 0.00022852 -0.0049879 -0.0036172 -0.0050795 0.004702 -0.0010847 0 0.040276 0 -2.69e-05 -0.00056579 -0.00016816 0.00076111 0.41213 -0.027094 -0.009066 -0.0027721 -0.0029221 -0.0093473 -0.015879 -0.012523 -0.022099 -0.023209 0.12553 0.12468 0.033539 -0.055404 -0.01474 -0.0045582 -0.010495 0.019466 0.0055817 -0.073598 -0.045933 0.0226 0.042217
1.2969 0.006163 0.0042701 0.0086705 -0.014191 0 -0.012182 -0.0077209 -0.016297 -0.015609 -0.016888 -0.043333 -0.33981 -0.0048009 0.0064181 -0.0022138 0.00063987 -0.0001378 -0.0046621 0.0021851 0.0029767 0.004202 0 0.064333 0 1.1373e-05 0.00015122 0.00088416 0.00098357 0.65449 -0.033582 -0.018331 -0.014322 -0.0041697 -0.017669 -0.025359 -0.014065 -0.034369 -0.038577 0.13049 0.13018 0.036593 -0.046833 0.001399 0.0061196 0.0019477 0.046688 0.018843 -0.053198 -0.01498 0.041679 0.069897
1.3008 0.005662 0.0040431 0.0072963 -0.012587 0 -0.010986 -0.010503 -0.020162 -0.023302 -0.018045 -0.055471 -0.33558 -0.00087264 0.0069686 0.0026424 0.0012637 0.0080794 -0.0025664 0.010712 0.0021823 0.0077969 0 0.083772 0 0.00018829 0.00079509 0.0016759 0.00060623 0.81593 -0.039496 -0.014698 -0.013448 -0.0068389 -0.022349 -0.033651 -0.010296 -0.047197 -0.056944 0.13443 0.1341 0.038911 -0.03949 0.015454 0.015003 0.013231 0.070915 0.030282 -0.034918 0.013033 0.058916 0.09145
1.3047 0.0032926 0.0025621 0.0034841 -0.002837 0 -0.00030375 -0.01387 -0.021759 -0.029795 -0.01714 -0.065701 -0.32427 0.0037087 0.0036464 0.0058366 0.0018035 0.014418 0.00076101 0.01637 0.004124 0.0071345 0 0.095577 0 0.00014853 0.001059 0.0017665 -3.5959e-05 0.9046 -0.043758 -0.0018162 -0.0017532 -0.011572 -0.023364 -0.039423 -0.0065571 -0.058088 -0.074268 0.13527 0.13324 0.039007 -0.035855 0.023213 0.018468 0.021013 0.086095 0.036213 -0.023039 0.032164 0.070591 0.10598
1.3086 -0.00020033 0.0002931 -0.00073427 0.0069901 0 0.010339 -0.016611 -0.021247 -0.032201 -0.016466 -0.06848 -0.31752 0.0052068 -0.0013313 0.0049898 0.0028408 0.015544 0.0031645 0.01803 0.0067825 0.0036585 0 0.096341 0 -0.00011442 0.00093449 0.001361 -0.00041667 0.92679 -0.043334 0.0096666 0.0098791 -0.017115 -0.022612 -0.041556 -0.0077664 -0.061704 -0.081124 0.13611 0.13237 0.039104 -0.032221 0.030972 0.021932 0.028794 0.10127 0.042144 -0.011161 0.051296 0.082266 0.10993
1.3125 -0.0035947 -0.0017652 -0.0039054 0.0090007 0 0.011444 -0.017449 -0.019486 -0.029169 -0.01669 -0.059449 -0.32432 0.0028181 -0.0052942 0.0013093 0.0047099 0.012929 0.0040446 0.017594 0.0068507 0.0012177 0 0.084986 0 -0.00024905 0.0006755 0.00098553 -0.00036931 0.87612 -0.035787 0.010693 0.01076 -0.021064 -0.022065 -0.039428 -0.01396 -0.05388 -0.070323 0.13361 0.12724 0.036541 -0.034041 0.030144 0.01889 0.030466 0.10344 0.041005 -0.0094644 0.056613 0.085192 0.099264
1.3164 -0.0060267 -0.0029395 -0.0060768 0.0013219 0 0.0014702 -0.015893 -0.017076 -0.021707 -0.016738 -0.039778 -0.33945 -0.00095204 -0.0068435 -0.0017823 0.0063546 0.010899 0.0042448 0.016976 0.0033678 0.0022091 0 0.0638 0 3.26e-05 0.00057825 0.00086957 -0.00024228 0.74242 -0.021778 0.00068371 -0.00054443 -0.021245 -0.021738 -0.032767 -0.020221 -0.035633 -0.043844 0.1296 0.12016 0.032772 -0.038333 0.025424 0.012898 0.029368 0.099695 0.036661 -0.012383 0.055666 0.084153 0.073955
1.3203 -0.0074307 -0.0035244 -0.0079621 -0.010696 0 -0.01209 -0.012349 -0.013586 -0.012264 -0.014896 -0.016365 -0.34784 -0.0028799 -0.0058838 -0.0019993 0.0060128 0.012071 0.0046118 0.015851 -0.001248 0.0054468 0 0.037308 0 0.00058576 0.00075878 0.00077567 -0.00045286 0.53106 -0.0054028 -0.012609 -0.015295 -0.016928 -0.019427 -0.021787 -0.02089 -0.013491 -0.012711 0.12515 0.11265 0.028651 -0.043477 0.019494 0.0060978 0.027244 0.094048 0.03137 -0.016906 0.052516 0.081717 0.040189
1.3242 -0.0082467 -0.0044093 -0.0096161 -0.018607 0 -0.019103 -0.0076414 -0.0081542 -0.0032191 -0.0099752 0.0026725 -0.34128 -0.0018285 -0.0027603 -1.04e-05 0.0033368 0.015058 0.0050985 0.012809 -0.0036716 0.0078098 0 0.010288 0 0.00092774 0.0010916 0.00043595 -0.00093315 0.27169 0.0081008 -0.019551 -0.022149 -0.0092422 -0.012706 -0.007733 -0.014258 0.0045696 0.010472 0.11773 0.10213 0.022114 -0.054452 0.0052821 -0.0062292 0.0181 0.075345 0.019593 -0.032416 0.034282 0.069714 0.0076953
1.3281 -0.0087026 -0.0058955 -0.010176 -0.017069 0 -0.014988 -0.0024992 -0.00097369 0.004082 -0.0020011 0.0136 -0.32888 0.00077326 0.0019344 0.0018641 0.00044833 0.016617 0.0052439 0.0082977 -0.0029656 0.0076431 0 -0.013712 0 0.00069887 0.0013335 2.941e-06 -0.0011357 0.0064318 0.015618 -0.015841 -0.016373 -0.00062498 -0.0015865 0.0068353 -0.0037892 0.014474 0.020217 0.11031 0.091607 0.015577 -0.065428 -0.0089295 -0.018556 0.0089555 0.056642 0.0078162 -0.047926 0.016048 0.057711 -0.016166
1.332 -0.0083714 -0.0069474 -0.0088029 -0.007463 0 -0.0038417 0.0026151 0.0061296 0.0094918 0.0075488 0.019004 -0.32824 0.0026991 0.0067041 0.0022179 0.0002382 0.015492 0.0050478 0.0053295 -0.0013132 0.0061189 0 -0.033062 0 1.3478e-05 0.0013193 -8.5866e-05 -0.00065278 -0.23156 0.017831 -0.0049697 -0.002998 0.0064173 0.010587 0.018779 0.00491 0.018278 0.02105 0.10268 0.081407 0.0089607 -0.077445 -0.023824 -0.030756 -0.0016823 0.036319 -0.0043228 -0.065385 -0.0053322 0.043751 -0.030566
1.3359 -0.0064799 -0.0059036 -0.0056064 0.0036332 0 0.0056878 0.0073856 0.010953 0.013699 0.016039 0.024427 -0.34573 0.00281 0.0090769 0.0014865 0.0033382 0.013548 0.0049415 0.0065292 -0.0015804 0.0052585 0 -0.048073 0 -0.00063861 0.0010793 0.00031361 0.00023497 -0.42929 0.018029 0.005312 0.0080752 0.010563 0.019135 0.025875 0.0085364 0.02147 0.022583 0.094884 0.071453 0.0022832 -0.090258 -0.039241 -0.042859 -0.013461 0.014759 -0.016738 -0.084334 -0.029117 0.028296 -0.0401
1.3398 -0.0027482 -0.0021859 -0.0015535 0.0097206 0 0.0077815 0.011481 0.012821 0.017543 0.020797 0.032764 -0.36731 0.0013895 0.0071522 0.00063979 0.0070467 0.013157 0.0049701 0.010652 -0.0043722 0.0052067 0 -0.060129 0 -0.00081662 0.00079979 0.0007623 0.00075062 -0.58636 0.019156 0.0091918 0.010297 0.012177 0.021466 0.02794 0.0082421 0.027746 0.031153 0.087109 0.061524 -0.0043774 -0.10305 -0.05461 -0.054922 -0.025213 -0.0067375 -0.029116 -0.10324 -0.052849 0.012874 -0.04966
1.3438 0.0020072 0.0026899 0.0023578 0.009167 0 0.0036899 0.014503 0.013035 0.021175 0.020756 0.041486 -0.37114 -0.00074034 0.0016543 -0.00027299 0.0076971 0.014111 0.0044759 0.012924 -0.0076054 0.0041638 0 -0.069875 0 -0.00046637 0.00066447 0.0006648 0.00041375 -0.69918 0.021606 0.006744 0.0050546 0.012701 0.018976 0.026603 0.0080009 0.035735 0.044786 0.082165 0.055618 -0.0083499 -0.11192 -0.062408 -0.060596 -0.032755 -0.018033 -0.035388 -0.11499 -0.068305 0.0028001 -0.060038
1.3477 0.0061293 0.006007 0.0055981 0.0057302 0 -0.00039956 0.016042 0.013259 0.023572 0.017364 0.045057 -0.34981 -0.0029098 -0.0038888 -0.0017792 0.0042611 0.013778 0.002921 0.009561 -0.0088305 0.001111 0 -0.075589 0 9.9792e-05 0.00070117 -2.2932e-05 -0.00042311 -0.75357 0.0235 0.0029108 -0.00061976 0.013333 0.015622 0.02389 0.010953 0.04034 0.055119 0.077221 0.049713 -0.012322 -0.12079 -0.070205 -0.06627 -0.040296 -0.029328 -0.04166 -0.12674 -0.083761 -0.0072738 -0.067888
1.3516 0.0081101 0.0059846 0.0078146 0.0045565 0 0.00053423 0.01576 0.013591 0.023041 0.013581 0.040127 -0.3187 -0.0044852 -0.0057182 -0.0034885 -0.00054265 0.010311 0.00085365 0.0019587 -0.00767 -0.0020792 0 -0.073627 0 0.00049035 0.00075596 -0.00063869 -0.00091982 -0.732 0.022857 0.0027239 -0.00063107 0.013962 0.01432 0.020805 0.016913 0.03729 0.054206 0.074355 0.046294 -0.014373 -0.12632 -0.07264 -0.067981 -0.043996 -0.033021 -0.043846 -0.13259 -0.091709 -0.012611 -0.069273
1.3555 0.007519 0.0031741 0.008382 0.0071975 0 0.0058365 0.013509 0.012432 0.018617 0.011423 0.028649 -0.30167 -0.0046672 -0.0030912 -0.0037672 -0.0028717 0.005146 -0.00039895 -0.004109 -0.0058315 -0.0020883 0 -0.061415 0 0.00050388 0.00062368 -0.00046674 -0.00063266 -0.62674 0.019512 0.0067428 0.0050713 0.013206 0.01439 0.016998 0.022812 0.02685 0.040677 0.074073 0.045967 -0.014032 -0.1277 -0.068406 -0.064764 -0.042917 -0.027257 -0.040951 -0.13109 -0.090318 -0.012058 -0.062874
1.3594 0.0051213 -0.00018553 0.0066379 0.010072 0 0.010038 0.0094651 0.0083222 0.011194 0.010201 0.016177 -0.30872 -0.0029891 0.00099831 -0.0014568 -0.0014493 0.0018474 -0.00021136 -0.0038591 -0.0049426 0.002085 0 -0.040654 0 0.00020133 0.00023723 0.00047206 3.0653e-05 -0.44675 0.015088 0.010426 0.010864 0.0095573 0.012405 0.011598 0.025163 0.013608 0.02067 0.073791 0.04564 -0.013691 -0.12908 -0.064171 -0.061547 -0.041838 -0.021493 -0.038056 -0.1296 -0.088928 -0.011504 -0.050034
1.3633 0.0021666 -0.0021377 0.0027265 0.0078555 0 0.0080162 0.0041988 0.0016957 0.00315 0.0073104 0.0071054 -0.32867 -0.00011283 0.0025794 0.0022999 0.0014354 0.0025598 0.00042274 0.0019149 -0.004795 0.0073663 0 -0.017326 0 -0.00018531 -0.00024498 0.0013707 0.00029684 -0.21483 0.011297 0.0080668 0.010585 0.0027456 0.0056415 0.0043127 0.022179 0.0028065 0.0031871 0.077177 0.049516 -0.0099227 -0.1243 -0.051361 -0.052548 -0.033652 -0.0032487 -0.02896 -0.11789 -0.073463 -0.0023894 -0.032571
1.3672 -0.00046626 -0.0023687 -0.0019313 -0.0011306 0 -0.00022176 -0.001392 -0.0053299 -0.003413 0.0010699 0.0012454 -0.34307 0.002245 0.00041314 0.0046263 0.002499 0.0059855 -0.00012949 0.0077319 -0.0039331 0.0093046 0 0.002341 0 -0.00039085 -0.00054326 0.0014249 -8.7808e-05 0.039167 0.0083037 -0.0017959 0.0029601 -0.0057185 -0.0050873 -0.0041272 0.014102 -0.0035343 -0.0063877 0.081039 0.053937 -0.0057096 -0.11873 -0.037438 -0.042799 -0.024544 0.016617 -0.019059 -0.10486 -0.05617 0.007837 -0.011432
1.3711 -0.0025567 -0.0018287 -0.0052945 -0.012424 0 -0.0092351 -0.0063197 -0.010773 -0.0082265 -0.0071174 -0.0053687 -0.34506 0.0026123 -0.0029308 0.003718 0.00078673 0.0090016 -0.0021423 0.0088403 -0.0017427 0.0066505 0 0.016586 0 -0.00024179 -0.00047807 0.00064243 -0.00057563 0.28346 0.0046173 -0.014079 -0.0071343 -0.013238 -0.015776 -0.012386 0.0023592 -0.0075459 -0.009771 0.085404 0.059078 -0.00096282 -0.11227 -0.022835 -0.032713 -0.014505 0.037644 -0.0087619 -0.090701 -0.036693 0.019194 0.012299
1.375 -0.0041864 -0.0013511 -0.0060762 -0.01838 0 -0.012471 -0.0098164 -0.014132 -0.012628 -0.013562 -0.016452 -0.34309 0.0011361 -0.0036296 0.00088612 -0.0016563 0.0099257 -0.0038288 0.0056089 0.00051167 0.0027593 0 0.02882 0 0.0002425 -0.0001182 -0.00017819 -0.00046522 0.48801 -0.0015622 -0.020338 -0.012496 -0.017531 -0.022271 -0.019233 -0.010971 -0.013072 -0.01376 0.090815 0.065715 0.0048954 -0.10398 -0.0068181 -0.021926 -0.0025297 0.06109 0.0023583 -0.074186 -0.01267 0.032906 0.035696
1.3789 -0.0052796 -0.00087723 -0.0046226 -0.01434 0 -0.0075288 -0.011567 -0.015925 -0.017748 -0.015477 -0.031818 -0.34747 -0.00045611 -0.00022748 -0.0006419 -0.0021807 0.0097845 -0.003003 0.0026139 0.00098234 0.0020004 0 0.043207 0 0.00082031 0.00028107 -0.00026589 0.00025766 0.63 -0.01079 -0.015312 -0.0093458 -0.017753 -0.023101 -0.023915 -0.023027 -0.022121 -0.024319 0.096226 0.072351 0.010754 -0.095682 0.0091988 -0.011138 0.0094454 0.084536 0.013479 -0.057672 0.011353 0.046618 0.054284
1.3828 -0.0055699 4.407e-05 -0.0025092 -0.0027709 0 0.0019018 -0.011741 -0.016307 -0.02296 -0.013501 -0.046972 -0.35681 -0.00040409 0.0051499 0.00092125 -0.00023229 0.010461 0.00052149 0.0037465 -0.0006074 0.0049548 0 0.059242 0 0.0011423 0.00049454 0.00037435 0.00085892 0.70019 -0.021757 -0.0015642 -0.00037862 -0.01468 -0.019717 -0.026036 -0.030489 -0.03304 -0.04127 0.10027 0.078424 0.015712 -0.089494 0.020339 -0.0036334 0.018486 0.10166 0.020991 -0.045703 0.031422 0.057132 0.064645
1.3867 -0.0049689 0.0013359 -0.0012568 0.0082907 0 0.0088385 -0.010792 -0.014672 -0.026164 -0.011037 -0.055916 -0.36003 0.001548 0.0089099 0.0040667 0.002429 0.012176 0.0044712 0.0085417 -0.0024765 0.0077859 0 0.07086 0 0.00098912 0.0004936 0.0010362 0.0006716 0.70425 -0.031813 0.011895 0.0072891 -0.0099952 -0.014487 -0.02531 -0.0313 -0.04154 -0.057676 0.1039 0.084322 0.020393 -0.083958 0.029971 0.0028569 0.02662 0.11683 0.027389 -0.035139 0.050269 0.066658 0.066723
1.3906 -0.0038392 0.0022557 -0.001299 0.011359 0 0.0082161 -0.0091288 -0.010761 -0.025579 -0.010971 -0.054818 -0.35079 0.0041367 0.0091295 0.0057286 0.0038767 0.01327 0.0062661 0.013183 -0.0026363 0.0066437 0 0.071303 0 0.00046284 0.00040808 0.0010715 -0.00012212 0.6559 -0.038128 0.016257 0.0075963 -0.005283 -0.0088052 -0.02162 -0.026685 -0.043518 -0.064455 0.10669 0.08964 0.024437 -0.079727 0.037358 0.0080123 0.033086 0.12896 0.032261 -0.026872 0.066408 0.074337 0.063249
1.3945 -0.0027909 0.0021606 -0.0019656 0.0051378 0 0.00051381 -0.0068915 -0.0057616 -0.021191 -0.012942 -0.044037 -0.33641 0.0059481 0.0067607 0.0046509 0.0039517 0.012337 0.0055377 0.014549 -0.001078 0.0022032 0 0.059127 0 -5.4153e-05 0.00034009 0.0005117 -0.00063954 0.56622 -0.038875 0.0095181 0.00013116 -0.0013992 -0.00304 -0.015387 -0.02099 -0.037554 -0.056691 0.10621 0.092684 0.025985 -0.080612 0.035945 0.0079348 0.033018 0.1292 0.031157 -0.027608 0.071937 0.074779 0.056704
1.3984 -0.002163 0.001192 -0.0022692 -0.0048804 0 -0.0087534 -0.0040107 -0.0017653 -0.014514 -0.013767 -0.027512 -0.33028 0.0066 0.0041969 0.0025336 0.0039451 0.009982 0.0042614 0.01283 0.000148 -0.00093988 0 0.039441 0 -0.00017625 0.00024113 -4.5289e-05 -0.00024162 0.43827 -0.033987 -0.0023686 -0.0096548 0.0015384 0.0022555 -0.0078605 -0.018347 -0.025555 -0.036808 0.10572 0.095728 0.027532 -0.081497 0.034532 0.0078574 0.032949 0.12944 0.030054 -0.028344 0.077466 0.07522 0.047014
1.4023 -0.001711 7.1571e-05 -0.0016942 -0.011105 0 -0.013078 -0.00053771 8.3751e-05 -0.0071885 -0.010551 -0.010262 -0.33638 0.0065521 0.0030169 0.0017021 0.0046764 0.0081253 0.0043575 0.010396 -0.00089581 0.00044527 0 0.019253 0 0.00019214 -7.3732e-06 -7.2319e-05 0.00075838 0.27121 -0.025112 -0.010616 -0.014606 0.0037309 0.0057787 -0.00089313 -0.018615 -0.011404 -0.012361 0.1025 0.096562 0.026969 -0.086392 0.02703 0.0046512 0.027926 0.12121 0.025221 -0.035323 0.074184 0.070001 0.032358
1.4063 -0.00083045 -0.00066203 -0.00039844 -0.0097369 0 -0.0094962 0.0030807 0.00070509 4.2232e-06 -0.0034329 0.0043241 -0.34403 0.0060368 0.0030332 0.0021628 0.0053287 0.0077967 0.0054552 0.0088004 -0.0039315 0.0042355 0 0.0016933 0 0.00079861 -0.00040097 0.00042638 0.0014039 0.069417 -0.014579 -0.010502 -0.011078 0.0052978 0.006447 0.0039109 -0.016768 0.001307 0.0093664 0.097763 0.096167 0.025234 -0.093516 0.016141 -0.00029469 0.020147 0.10829 0.018315 -0.045772 0.066002 0.061635 0.012155
1.4102 0.00087605 -0.0010115 0.0011386 -0.0030733 0 -0.00044557 0.0061348 0.0021042 0.0068904 0.0045626 0.015776 -0.33991 0.0045902 0.0030391 0.0016825 0.0043724 0.008128 0.0053413 0.0074659 -0.0066728 0.0050916 0 -0.015153 0 0.0012628 -0.0007375 0.0010339 0.0010883 -0.15192 -0.0039177 -0.0042821 -0.001328 0.0062124 0.0048038 0.0061938 -0.0072611 0.011022 0.025372 0.092846 0.095562 0.023358 -0.10083 0.0050223 -0.0052922 0.012149 0.094978 0.011334 -0.056421 0.057261 0.052943 -0.011095
1.4141 0.0031852 -0.0011258 0.0025752 0.0032399 0 0.0082043 0.0081785 0.0052843 0.013128 0.01023 0.025605 -0.32383 0.0018331 0.0020471 -0.0010975 0.0014759 0.0076654 0.0025827 0.0051424 -0.0070809 0.00068406 0 -0.034039 0 0.0013703 -0.00077528 0.0013683 0.00016034 -0.3689 0.0069317 0.001851 0.008456 0.0065306 0.0031019 0.0072271 0.010056 0.018402 0.036646 0.085915 0.092608 0.019917 -0.11026 -0.0086705 -0.010867 0.001695 0.077427 0.0035071 -0.06931 0.042265 0.040614 -0.033042
1.418 0.005314 -0.00082421 0.0038709 0.0052226 0 0.011405 0.0094445 0.0092998 0.018063 0.012726 0.034882 -0.31038 -0.001485 -0.00013055 -0.0043307 -0.0017749 0.0062682 -0.0016697 0.0019828 -0.0052817 -0.0049911 0 -0.05376 0 0.0011866 -0.00047819 0.0013422 -0.00048251 -0.55525 0.018818 0.0035225 0.012709 0.0065617 0.0036852 0.0091593 0.028248 0.024924 0.044766 0.078985 0.089654 0.016476 -0.1197 -0.022363 -0.016441 -0.0087593 0.059875 -0.0043193 -0.082198 0.027269 0.028284 -0.050344
1.4219 0.0063574 0.00019787 0.0050694 0.0034824 0 0.0083868 0.010595 0.012375 0.021312 0.013633 0.042324 -0.31371 -0.0036238 -0.0030096 -0.0045927 -0.0031827 0.005218 -0.0047628 -0.00035778 -0.003259 -0.0053729 0 -0.068922 0 0.00092443 -8.1803e-05 0.0010517 -0.0003319 -0.68742 0.031506 0.0014367 0.010206 0.0066747 0.0070973 0.01339 0.038135 0.030979 0.04921 0.072499 0.086241 0.013338 -0.12746 -0.03342 -0.020238 -0.017156 0.04517 -0.0099957 -0.091906 0.01385 0.01721 -0.062066
1.4258 0.0057639 0.0016877 0.0059323 0.001858 0 0.0028539 0.011858 0.013661 0.023073 0.014769 0.044786 -0.33196 -0.0033121 -0.0057204 -0.00099472 -0.0019343 0.00546 -0.0052979 -0.00059094 -0.0028475 0.0014908 0 -0.074383 0 0.0007207 0.00011513 0.00056492 0.00028075 -0.74675 0.042528 -0.00027284 0.004401 0.0068394 0.011622 0.019146 0.035675 0.035018 0.047997 0.06642 0.082409 0.010478 -0.13369 -0.042058 -0.022404 -0.023665 0.033076 -0.013699 -0.098696 0.0018787 0.0072882 -0.068419
1.4297 0.0035852 0.0026489 0.0058087 0.0033796 0 -0.00018735 0.012346 0.013582 0.02352 0.016098 0.040046 -0.34864 -0.0010751 -0.0072679 0.0029919 0.00070688 0.0062609 -0.0044455 0.0007229 -0.0041611 0.010196 0 -0.069616 0 0.00053677 3.621e-05 -8.2988e-05 0.00064985 -0.72151 0.048215 0.0015354 0.00040892 0.0063955 0.014547 0.023489 0.024987 0.034597 0.040573 0.060342 0.078576 0.0076177 -0.13992 -0.050695 -0.02457 -0.030174 0.020982 -0.017402 -0.10549 -0.010093 -0.0026338 -0.068797
1.4336 0.00044455 0.002137 0.0039972 0.007271 0 0.001499 0.010445 0.012579 0.021964 0.015778 0.029453 -0.34973 0.0010508 -0.0069857 0.0026206 0.0026076 0.006081 -0.0043575 0.0018715 -0.0058262 0.013067 0 -0.05855 0 0.00025485 -0.00010759 -0.00072895 0.00049665 -0.61075 0.046281 0.0060635 0.0010213 0.0044692 0.013948 0.023102 0.014066 0.028568 0.029555 0.057306 0.075449 0.006882 -0.13917 -0.050067 -0.022062 -0.028761 0.019819 -0.014989 -0.10176 -0.012338 -0.0061532 -0.061744
1.4375 -0.0027205 0.00029532 0.00045046 0.0095613 0 0.0056268 0.0052176 0.010065 0.017089 0.012161 0.017609 -0.33813 0.0012565 -0.0050789 -0.0030403 0.002611 0.004692 -0.0055253 0.0020174 -0.0063786 0.0079873 0 -0.045413 0 -0.00014478 -5.1928e-05 -0.0010495 0.00021954 -0.42783 0.037625 0.0094776 0.0046942 0.00084869 0.0096902 0.01678 0.007342 0.01851 0.019179 0.054394 0.072351 0.0062328 -0.13814 -0.049061 -0.019362 -0.027025 0.019101 -0.012326 -0.097595 -0.014186 -0.0094117 -0.047026
1.4414 -0.005048 -0.0015709 -0.0037641 0.0066597 0 0.0074252 -0.0022894 0.005159 0.0084183 0.0056848 0.0087962 -0.32995 -0.00052855 -0.0026215 -0.0095699 0.0013203 0.0038984 -0.0061268 0.0021495 -0.0052576 0.00066677 0 -0.03113 0 -0.00050479 0.00022747 -0.00078807 0.00038219 -0.19967 0.025484 0.0084064 0.0069948 -0.0034523 0.0032986 0.006715 0.0024151 0.0078993 0.011749 0.052883 0.069895 0.0064935 -0.1341 -0.044683 -0.015441 -0.022249 0.022442 -0.0078406 -0.089662 -0.011791 -0.010034 -0.027252
1.4453 -0.0061193 -0.002112 -0.0068305 -0.0012468 0 0.0038376 -0.0091749 -0.0015599 -0.0023944 -0.0011936 0.0032081 -0.33682 -0.0027861 -0.0006824 -0.011248 0.00030833 0.0057413 -0.0041203 0.0038191 -0.0027361 -0.0012044 0 -0.013921 0 -0.00059285 0.0004774 -2.3453e-05 0.0010687 0.039593 0.012627 0.0027994 0.0044038 -0.0066169 -0.0028094 -0.0026681 -0.0059477 -0.00050801 0.0055414 0.05347 0.068401 0.0081174 -0.12553 -0.035254 -0.0096895 -0.012918 0.031864 -0.00062509 -0.076073 -0.0030399 -0.0067075 -0.0068299
1.4492 -0.0060818 -0.0011329 -0.0073185 -0.0098708 0 -0.0036542 -0.012424 -0.0075456 -0.012073 -0.0059266 -0.0032685 -0.35358 -0.0039324 0.00068466 -0.0066722 0.00068695 0.010062 0.00027945 0.0070726 0.00055031 0.0041853 0 0.0070332 0 -0.00030371 0.00043854 0.00083476 0.0018096 0.25765 -0.00066406 -0.0040605 -0.0025096 -0.0072558 -0.0063212 -0.007705 -0.018901 -0.0068142 -0.0036869 0.054058 0.066907 0.0097414 -0.11697 -0.025825 -0.0039378 -0.0035874 0.041287 0.0065905 -0.062485 0.0057117 -0.0033806 0.010955
1.4531 -0.0054002 0.00037291 -0.0052295 -0.013859 0 -0.01006 -0.010994 -0.010116 -0.017907 -0.0078348 -0.014998 -0.36404 -0.0036105 0.0023831 -4.2864e-05 0.002324 0.014228 0.0045349 0.0099467 0.0037196 0.011145 0 0.029068 0 0.00021618 0.00014528 0.0013521 0.0020874 0.43118 -0.015759 -0.0080181 -0.0092202 -0.0054397 -0.0061103 -0.0080689 -0.031017 -0.013541 -0.018735 0.05615 0.066679 0.012055 -0.10529 -0.014612 0.0011667 0.0075698 0.053162 0.013608 -0.046789 0.01817 0.0020429 0.025669
1.457 -0.0044064 0.0013308 -0.0019915 -0.010739 0 -0.01097 -0.006548 -0.0089771 -0.019697 -0.0083429 -0.031745 -0.35808 -0.0025795 0.004964 0.00324 0.0041756 0.015507 0.0062017 0.010215 0.0056088 0.012627 0 0.047373 0 0.00064999 -7.3567e-05 0.0013832 0.0018102 0.549 -0.032827 -0.0068839 -0.010812 -0.0025985 -0.0030618 -0.0068303 -0.034936 -0.02279 -0.037845 0.058529 0.066693 0.0145 -0.093016 -0.0030573 0.0061476 0.019076 0.065505 0.020588 -0.03069 0.031336 0.0078668 0.038478
1.4609 -0.0030469 0.0015747 0.00068204 -0.002689 0 -0.0061966 -0.0022266 -0.0067104 -0.019583 -0.009413 -0.047605 -0.34162 -0.0016072 0.0074488 0.0019194 0.0052134 0.013605 0.0051722 0.0076538 0.0052692 0.0074551 0 0.058572 0 0.00075778 8.2289e-05 0.0011071 0.0012715 0.61112 -0.048913 -0.0017308 -0.0061545 -0.00036779 0.0001115 -0.0078549 -0.028467 -0.033522 -0.054921 0.060686 0.066901 0.016619 -0.081392 0.0069085 0.009943 0.029172 0.076221 0.026104 -0.016225 0.043199 0.012844 0.049431
1.4648 -0.0010853 0.0016826 0.0020622 0.0050937 0 0.00016477 -0.00046336 -0.006462 -0.019891 -0.011714 -0.054995 -0.32951 -0.00072766 0.0078392 -0.00046973 0.0051315 0.010696 0.0034014 0.0044857 0.0028849 0.0010415 0 0.062667 0 0.00058632 0.00055827 0.00080074 0.00075375 0.6244 -0.059068 0.0039043 0.00092111 0.00054934 0.0004636 -0.012611 -0.016921 -0.04156 -0.06283 0.062266 0.067612 0.017896 -0.071445 0.01277 0.010675 0.035623 0.08273 0.027835 -0.0059849 0.051694 0.015632 0.056447
1.4688 0.0014266 0.002005 0.0026409 0.0080076 0 0.0032549 -0.0015415 -0.0090017 -0.021028 -0.014136 -0.050307 -0.32991 0.00039586 0.0051249 -3.6013e-05 0.0044154 0.0090216 0.0026472 0.0034658 3.8282e-05 -0.00073568 0 0.061524 0 0.0004327 0.0009596 0.00061169 0.00029944 0.59581 -0.059607 0.0061995 0.0046869 0.00049966 -0.0030301 -0.018974 -0.0082709 -0.042546 -0.057435 0.063846 0.068323 0.019173 -0.061498 0.018631 0.011408 0.042075 0.089239 0.029567 0.0042558 0.060188 0.018421 0.057148
1.4727 0.0039073 0.0021414 0.0032148 0.0049156 0 0.0014321 -0.0038061 -0.012064 -0.021269 -0.014864 -0.036315 -0.33709 0.0016191 0.00072861 0.003093 0.0038987 0.0087631 0.0028575 0.0053891 -0.0013984 0.0024093 0 0.055931 0 0.00055221 0.00091691 0.00052245 -0.00012971 0.52633 -0.050517 0.0033347 0.0023518 5.2595e-05 -0.008518 -0.022927 -0.0059644 -0.035321 -0.039906 0.06356 0.068831 0.018732 -0.056879 0.016869 0.0083179 0.041367 0.087829 0.025831 0.0065726 0.060637 0.01641 0.051347
1.4766 0.005529 0.0014955 0.0038766 -0.0015657 0 -0.0026607 -0.0050615 -0.012557 -0.018448 -0.012827 -0.019558 -0.33923 0.0021232 -0.0024083 0.0052919 0.0041784 0.0084191 0.002858 0.008365 -0.00092174 0.0055828 0 0.044666 0 0.00086151 0.00045498 0.00045611 -0.00040599 0.41026 -0.034997 -0.0033374 -0.0035417 -0.00072973 -0.012557 -0.021631 -0.0063694 -0.022811 -0.016254 0.062542 0.069259 0.017616 -0.054347 0.012121 0.0037302 0.037853 0.083315 0.019952 0.005784 0.057931 0.012519 0.041225
1.4805 0.0057859 0.00017891 0.0039986 -0.0071219 0 -0.0046173 -0.0039544 -0.0093688 -0.011838 -0.0082252 -0.0054179 -0.33157 0.0012057 -0.0024911 0.0040104 0.0052222 0.0069887 0.0022265 0.0095327 0.00011328 0.0046239 0 0.026618 0 0.00095161 -7.5281e-07 0.00035746 -0.00029349 0.24284 -0.016926 -0.0099452 -0.0073239 -0.0020852 -0.012699 -0.015313 -0.0030048 -0.0097411 0.0054877 0.061142 0.069548 0.016183 -0.053202 0.0058371 -0.0013847 0.032832 0.077271 0.013143 0.0033844 0.05348 0.0076535 0.028962
1.4844 0.004808 -0.00091058 0.0031224 -0.0084444 0 -0.001983 -0.00052111 -0.0041035 -0.0026592 -0.0019991 0.0047763 -0.32081 -0.00079691 -0.00065182 0.00098412 0.0063513 0.0053008 0.0019567 0.0076405 -0.00015516 0.00066202 0 0.0035229 0 0.00046845 1.4693e-07 0.0001902 0.00022957 0.03204 0.0011798 -0.012365 -0.0050899 -0.0037214 -0.0091572 -0.00664 0.0068881 0.00068187 0.019112 0.057701 0.069094 0.013052 -0.059462 -0.0086397 -0.0093129 0.019762 0.063062 0.0013718 -0.0076106 0.039711 -0.0024132 0.014644
1.4883 0.0031531 -0.00099951 0.0016304 -0.004928 0 0.0039458 0.0040873 0.00065491 0.0068717 0.0048577 0.012809 -0.31702 -0.0025109 9.5342e-05 0.00033395 0.0066078 0.0049689 0.0031134 0.004151 -0.002228 -0.001592 0 -0.019824 0 -0.00046353 0.00052141 -7.0904e-05 0.00080788 -0.19512 0.018175 -0.0088265 0.0020298 -0.0044881 -0.0041506 0.0015261 0.019685 0.0083048 0.023305 0.054261 0.068639 0.0099221 -0.065721 -0.023116 -0.017241 0.0066919 0.048853 -0.010399 -0.018606 0.025943 -0.01248 -0.0029598
1.4922 0.0013612 -0.00026507 0.00038033 0.0012921 0 0.009383 0.0082509 0.0035499 0.014814 0.011344 0.020655 -0.32319 -0.0025533 -0.0021912 0.0037205 0.0053267 0.0063091 0.0051708 0.0018944 -0.0048296 0.00048784 0 -0.038386 0 -0.001221 0.0011704 -0.00039418 0.00097113 -0.39942 0.033027 -0.0011282 0.0089748 -0.0031774 0.00025871 0.0079129 0.028584 0.014877 0.022161 0.050627 0.067688 0.0066797 -0.07531 -0.039543 -0.024788 -0.0085843 0.033094 -0.02269 -0.031932 0.0098504 -0.023487 -0.023503
1.4961 -0.00024533 0.00043918 -0.00022142 0.0066917 0 0.010964 0.010568 0.0050637 0.020115 0.016148 0.028581 -0.33341 -0.00063765 -0.0064366 0.0081275 0.0025854 0.0077758 0.0061532 0.0025088 -0.0063418 0.0043948 0 -0.050049 0 -0.0011772 0.0014262 -0.00065707 0.00057463 -0.54679 0.044108 0.0065204 0.011042 0.00023474 0.0036888 0.012873 0.029084 0.021727 0.022368 0.046863 0.066404 0.0033616 -0.087143 -0.057285 -0.032078 -0.025349 0.01629 -0.035332 -0.046831 -0.0078093 -0.035129 -0.043415
1.5 -0.0013992 0.00066738 -0.00052015 0.0084071 0 0.0079744 0.01046 0.0064089 0.02251 0.017897 0.035342 -0.34012 0.0022456 -0.0095254 0.0089061 -0.0007495 0.0076834 0.0045998 0.0050008 -0.0064231 0.0054002 0 -0.056124 0 -0.00030579 0.0010635 -0.00071398 -6.7709e-05 -0.62402 0.049801 0.010361 0.0075279 0.0042554 0.0070445 0.017136 0.021767 0.028443 0.028386 0.043187 0.065111 0.00011752 -0.098952 -0.074824 -0.039202 -0.041941 -0.00028182 -0.047794 -0.061568 -0.025229 -0.046596 -0.057704
1.5039 -0.0017252 0.00098081 -0.00087699 0.0060561 0 0.0025907 0.0084927 0.008214 0.022252 0.016223 0.039297 -0.34163 0.0046537 -0.0091434 0.0047842 -0.0034274 0.0062711 0.0012309 0.0067447 -0.0059952 0.00196 0 -0.058923 0 0.00070113 0.00031049 -0.00052708 -0.00050959 -0.64081 0.049465 0.0096432 0.0018733 0.0069774 0.010962 0.020733 0.010824 0.033316 0.038788 0.041856 0.063594 -0.0011797 -0.11011 -0.08704 -0.041989 -0.054005 -0.010739 -0.055558 -0.07205 -0.036337 -0.053489 -0.063565
1.5078 -0.00093254 0.0022947 -0.00085553 0.0022202 0 -0.0016215 0.0061193 0.010247 0.01999 0.012626 0.039023 -0.34198 0.005693 -0.0056691 -0.00068019 -0.0044458 0.0056643 -0.0015436 0.0059894 -0.0057424 -0.0025036 0 -0.059008 0 0.00098484 -0.00035993 -0.00021329 -0.00059443 -0.61711 0.043617 0.0069673 -0.0013018 0.0076471 0.01486 0.022987 0.00071212 0.034599 0.046714 0.040525 0.062078 -0.0024769 -0.12126 -0.099256 -0.044776 -0.06607 -0.021196 -0.063322 -0.082533 -0.047445 -0.060382 -0.062083
1.5117 0.0007774 0.0046737 0.00047505 0.00084277 0 -0.0018587 0.004815 0.011977 0.016655 0.0098503 0.03353 -0.34501 0.0053502 -0.0014927 -0.0028049 -0.0035693 0.0075909 -0.0018066 0.00351 -0.0050525 -0.0033384 0 -0.05485 0 0.00027553 -0.00059031 6.0238e-05 -0.00051934 -0.56677 0.033352 0.0061153 0.00047462 0.0071647 0.017443 0.023226 -0.0059642 0.031366 0.044627 0.041151 0.060796 -0.0022212 -0.12922 -0.10575 -0.044602 -0.072822 -0.025851 -0.067116 -0.08813 -0.051747 -0.062837 -0.056325
1.5156 0.0026096 0.0069647 0.0032578 0.0041615 0 0.0021891 0.0051186 0.012999 0.013154 0.0098021 0.022942 -0.35018 0.0040694 0.0011893 -0.00061574 -0.0014742 0.011254 0.00020549 0.0018075 -0.0027925 0.00032628 0 -0.045042 0 -0.00086151 -0.00035272 0.00021641 -0.00051678 -0.49049 0.020029 0.0089471 0.0061831 0.0070239 0.017852 0.021317 -0.0085726 0.023716 0.030099 0.04393 0.059772 -0.00025621 -0.13366 -0.10594 -0.041169 -0.073727 -0.02412 -0.066538 -0.088349 -0.048556 -0.060407 -0.048054
1.5195 0.0036432 0.0077387 0.0060926 0.010381 0 0.0078931 0.0063244 0.012927 0.010005 0.011741 0.0094818 -0.35395 0.0021878 0.0018127 0.0023519 0.00055917 0.013725 0.0025101 0.0026117 0.00095285 0.0047417 0 -0.030613 0 -0.0015439 0.00010317 0.00027975 -0.00056077 -0.38216 0.0056322 0.013723 0.012277 0.0077685 0.016168 0.017605 -0.0078913 0.012867 0.0082028 0.04671 0.058749 0.0017088 -0.1381 -0.10613 -0.037736 -0.074632 -0.022388 -0.065961 -0.088569 -0.045366 -0.057976 -0.036695
1.5234 0.0034853 0.0065386 0.006957 0.014406 0 0.011026 0.0070725 0.011228 0.0071897 0.012618 -0.0027405 -0.35367 -0.00016831 0.0010892 0.0019756 0.0012823 0.012614 0.0032347 0.0051411 0.0043341 0.0055572 0 -0.015008 0 -0.0013688 0.00045592 0.00025958 -0.0004357 -0.24054 -0.0070329 0.016214 0.014808 0.0084826 0.012933 0.012579 -0.0058489 0.0012324 -0.011459 0.052741 0.058532 0.0061713 -0.13405 -0.094718 -0.029849 -0.064464 -0.009988 -0.058361 -0.079141 -0.028895 -0.046903 -0.021506
1.5273 0.0024493 0.0041033 0.0050704 0.011713 0 0.0084864 0.0062976 0.0075028 0.0042876 0.0095618 -0.0099635 -0.34888 -0.0027332 -0.00014577 -0.0021283 0.00014843 0.0083771 0.0020476 0.006877 0.0052469 0.0021553 0 -0.0017632 0 -0.00072252 0.00048675 8.1712e-05 -4.7611e-05 -0.075134 -0.015324 0.01292 0.01152 0.0077066 0.0085071 0.006718 -0.0050545 -0.008119 -0.020959 0.059073 0.058389 0.010865 -0.12921 -0.082229 -0.021551 -0.053272 0.0033982 -0.050113 -0.068822 -0.011197 -0.035032 -0.0042236
1.5313 0.0010741 0.0014236 0.0016981 0.0024305 0 0.00072577 0.0037329 0.0019593 0.00072335 0.0023811 -0.011597 -0.33972 -0.0048295 -0.0014194 -0.0063619 -0.0023583 0.0039532 4.7331e-05 0.0060882 0.0033447 -0.0022262 0 0.0078403 0 -0.00032472 0.00013805 -0.00030805 0.00042512 0.098055 -0.018504 0.0039933 0.0031948 0.0047266 0.0030319 0.00050564 -0.0073729 -0.013016 -0.018904 0.065725 0.058496 0.015791 -0.12192 -0.067279 -0.012879 -0.039663 0.01852 -0.040737 -0.056666 0.0087666 -0.021502 0.011123
1.5352 -0.00047069 -0.0012126 -0.0011212 -0.0081689 0 -0.0081907 -0.00028456 -0.0044941 -0.0039845 -0.0062324 -0.010833 -0.32625 -0.005634 -0.0022819 -0.0069258 -0.004976 0.0021118 -0.0013857 0.0035355 0.00031822 -0.0042792 0 0.014966 0 -0.00049433 -0.00050179 -0.00078191 0.00072009 0.26492 -0.018483 -0.0064897 -0.0064296 -2.7336e-05 -0.0031399 -0.0056814 -0.012271 -0.013796 -0.010577 0.072961 0.059053 0.021141 -0.11018 -0.047855 -0.0035296 -0.021656 0.036797 -0.029314 -0.041172 0.03285 -0.0049577 0.021284
1.5391 -0.0024045 -0.0041042 -0.0026219 -0.01374 0 -0.013432 -0.0052197 -0.010664 -0.0098907 -0.012953 -0.011944 -0.31063 -0.0048602 -0.0021553 -0.0034653 -0.0063969 0.0030836 -0.0015954 0.0016123 -0.001864 -0.0039238 0 0.021367 0 -0.00088517 -0.0012255 -0.0010445 0.00076292 0.41693 -0.018381 -0.013396 -0.012628 -0.0056056 -0.0092749 -0.011752 -0.016759 -0.013323 -0.0037351 0.080197 0.059611 0.026491 -0.098439 -0.028431 0.0058202 -0.0036484 0.055074 -0.01789 -0.025677 0.056932 0.011587 0.026573
1.543 -0.0047563 -0.0071916 -0.0038312 -0.01222 0 -0.013099 -0.010384 -0.015507 -0.016236 -0.01634 -0.016518 -0.29853 -0.0032108 -0.00093001 0.0009835 -0.00602 0.0046546 -0.00091587 0.0018614 -0.0027443 -0.003702 0 0.027581 0 -0.00092765 -0.0017511 -0.00087834 0.0006707 0.54732 -0.019925 -0.014456 -0.012866 -0.011211 -0.014602 -0.017744 -0.01762 -0.014831 -0.0035174 0.085491 0.060245 0.030411 -0.086084 -0.010924 0.012451 0.012758 0.069698 -0.0087057 -0.012466 0.076221 0.025936 0.030418
1.5469 -0.0068895 -0.0095252 -0.005911 -0.0075473 0 -0.0095412 -0.014692 -0.018251 -0.021387 -0.0173 -0.022261 -0.29594 -0.0020286 0.00047554 0.003159 -0.0042223 0.0044268 -0.00035432 0.0035058 -0.0032086 -0.0053769 0 0.032932 0 -0.00047417 -0.0018268 -0.00038387 0.00049441 0.64544 -0.022122 -0.011971 -0.0089004 -0.01613 -0.018678 -0.02322 -0.014217 -0.019224 -0.010036 0.090281 0.060899 0.033962 -0.07357 0.0060866 0.018378 0.02875 0.083375 -0.00010126 0.00015273 0.094268 0.039717 0.036187
1.5508 -0.0077848 -0.0099055 -0.0082374 -0.0058827 0 -0.0069051 -0.016752 -0.018439 -0.023519 -0.017361 -0.025624 -0.30291 -0.0022564 0.00066238 0.0023033 -0.0020083 0.0019663 -0.00095073 0.0044938 -0.0037514 -0.0077375 0 0.036947 0 4.2862e-05 -0.0013815 6.9821e-05 6.8e-05 0.69729 -0.022576 -0.010597 -0.0055437 -0.019287 -0.021286 -0.026863 -0.0091643 -0.024348 -0.019722 0.093981 0.061435 0.036747 -0.062426 0.020617 0.022793 0.042462 0.094291 0.0068246 0.010607 0.1086 0.051376 0.044448
1.5547 -0.0069067 -0.0080621 -0.0086413 -0.0096419 0 -0.0070909 -0.015625 -0.016251 -0.021851 -0.01682 -0.025582 -0.3114 -0.0035428 -0.0008465 2.0145e-05 -0.00036284 -0.0010818 -0.0029266 0.0038026 -0.0034739 -0.0079346 0 0.040149 0 8.6323e-05 -0.00061948 0.00017014 -0.0007779 0.69325 -0.020143 -0.012821 -0.0064394 -0.019432 -0.022088 -0.027071 -0.0060242 -0.02709 -0.028604 0.094101 0.061585 0.037025 -0.055776 0.027014 0.022251 0.048695 0.096149 0.0082438 0.013958 0.11073 0.056077 0.052984
1.5586 -0.0047879 -0.0050749 -0.0058569 -0.014983 0 -0.0080137 -0.011731 -0.01281 -0.01746 -0.014741 -0.02458 -0.31126 -0.0043862 -0.0029124 -0.0018239 0.00019869 -0.0027207 -0.0050517 0.0024207 -0.0012267 -0.0046718 0 0.04302 0 -0.00040847 5.1532e-05 -6.2597e-05 -0.0018539 0.63613 -0.016208 -0.016178 -0.010406 -0.0162 -0.020657 -0.023411 -0.0061595 -0.026328 -0.034654 0.094222 0.061736 0.037303 -0.049127 0.03341 0.021708 0.054928 0.098006 0.009663 0.017309 0.11286 0.060779 0.058775
1.5625 -0.0026959 -0.0025405 -0.0015225 -0.015308 0 -0.0060004 -0.006906 -0.0097189 -0.012767 -0.010614 -0.025527 -0.29992 -0.0033837 -0.0038328 -0.0025762 -0.00033108 -0.0023133 -0.0050744 0.0020102 0.0023897 0.0002581 0 0.044218 0 -0.00097137 0.00025427 -0.00033604 -0.0025777 0.54083 -0.013226 -0.015113 -0.012142 -0.010993 -0.016993 -0.017526 -0.0077707 -0.023728 -0.037684 0.091264 0.061435 0.035553 -0.048817 0.03075 0.01665 0.052856 0.091147 0.0059129 0.013502 0.10325 0.058133 0.059535
1.5664 -0.0016728 -0.0013283 0.00078055 -0.0076445 0 -4.3111e-05 -0.0032869 -0.0078567 -0.0098189 -0.0056195 -0.027905 -0.28567 -0.00058611 -0.003188 -0.0025035 -0.0016385 -0.00072852 -0.0015144 0.0029143 0.0047612 0.0035847 0 0.040425 0 -0.0010905 -0.00010765 -0.00040763 -0.0024298 0.42478 -0.012072 -0.0063515 -0.0073126 -0.0064169 -0.011874 -0.012191 -0.0080063 -0.021494 -0.037557 0.086811 0.060916 0.032819 -0.051587 0.02369 0.0093972 0.046749 0.080053 -0.00034888 0.0062163 0.087922 0.051917 0.053797
1.5703 -0.00185 -0.0011439 -0.0011395 0.0040718 0 0.0064003 -0.0018273 -0.0065317 -0.0087185 -0.0019408 -0.027197 -0.28061 0.0023283 -0.0024033 -0.0018494 -0.0032026 0.00089443 0.004419 0.003855 0.0035185 0.0034838 0 0.028786 0 -0.00070974 -0.00076898 -0.00031121 -0.0014869 0.29737 -0.010956 0.0069875 0.0025226 -0.0043771 -0.0064506 -0.0089575 -0.0059456 -0.019393 -0.032874 0.082101 0.060364 0.029934 -0.055255 0.015556 0.0016825 0.039684 0.068123 -0.0070805 -0.0017912 0.071536 0.044886 0.040768
1.5742 -0.0025998 -0.0011791 -0.0057362 0.01196 0 0.0081088 -0.0017237 -0.0041801 -0.0075787 -0.00077176 -0.018621 -0.28939 0.0033996 -0.0032032 -0.00070966 -0.0042947 0.002265 0.0088937 0.0035958 -0.00087996 0.00089884 0 0.010004 0 -0.00021204 -0.0012678 -0.000257 -0.00045137 0.15828 -0.0071084 0.016766 0.010244 -0.0044755 -0.0014144 -0.0065699 -0.0034202 -0.014391 -0.021728 0.075368 0.059556 0.025864 -0.06601 -0.0010518 -0.0096817 0.02506 0.049589 -0.017523 -0.015502 0.04677 0.031421 0.02131
1.5781 -0.0032164 -0.0010064 -0.0089581 0.010744 0 0.0029356 -0.0012587 -0.00017273 -0.0041339 -0.0011107 -0.0018967 -0.30495 0.0021422 -0.00553 0.00038715 -0.0041064 0.0037964 0.0082371 0.0024895 -0.0051404 -0.0017216 0 -0.011051 0 4.3963e-05 -0.0012523 -0.00035356 -6.8419e-05 0.006182 0.00039936 0.016154 0.0091956 -0.0043388 0.0032937 -0.0020158 -0.0028711 -0.0037007 -0.0041127 0.068635 0.058749 0.021793 -0.076765 -0.01766 -0.021046 0.010436 0.031055 -0.027966 -0.029213 0.022003 0.017956 -0.00085381
1.582 -0.003382 -0.0007956 -0.0079869 0.0020401 0 -0.0057866 0.00070494 0.0042012 0.0023252 -0.0006305 0.017437 -0.31536 5.8791e-05 -0.007283 0.00045121 -0.0021821 0.0055487 0.0023659 0.0020088 -0.0060228 -0.002707 0 -0.028331 0 8.7215e-05 -0.00071623 -0.00048847 -0.00046884 -0.15084 0.0094583 0.0056308 -0.00036943 -0.0017376 0.0078679 0.0063739 -0.0044543 0.011551 0.016252 0.062387 0.058135 0.018054 -0.088854 -0.034872 -0.032388 -0.0045108 0.013446 -0.037723 -0.042463 -0.0006931 0.0044633 -0.019937
1.5859 -0.0030811 -0.00083226 -0.0037287 -0.0071788 0 -0.011627 0.0038715 0.0069218 0.010277 0.0022387 0.031495 -0.31455 -0.00069497 -0.0063515 -0.0010013 0.0010685 0.0066298 -0.0045011 0.0028498 -0.0033151 -0.0022991 0 -0.038786 0 0.00020898 4.4664e-06 -0.00048939 -0.0010802 -0.29383 0.016469 -0.0068471 -0.010649 0.0034002 0.01187 0.01666 -0.0053898 0.025841 0.032804 0.056533 0.057678 0.014585 -0.10203 -0.052573 -0.043713 -0.019719 -0.0034108 -0.046924 -0.055339 -0.021707 -0.0090508 -0.031469
1.5898 -0.0023002 -0.0010634 0.00042364 -0.010252 0 -0.01017 0.0069022 0.0075127 0.017002 0.0070033 0.035464 -0.30655 0.00068068 -0.0028614 -0.0031077 0.0042883 0.0059092 -0.0070813 0.0039885 0.00013135 -0.0019419 0 -0.043914 0 0.00054024 0.00047167 -0.00034321 -0.001195 -0.40205 0.019147 -0.012024 -0.012589 0.0088953 0.014326 0.024276 -0.0023782 0.032944 0.039799 0.050678 0.057221 0.011116 -0.1152 -0.070275 -0.055038 -0.034928 -0.020268 -0.056125 -0.068215 -0.042721 -0.022565 -0.035578
1.5938 -0.00098561 -0.0011776 0.0021215 -0.0056448 0 -0.0024485 0.0085175 0.0077555 0.020343 0.011629 0.030631 -0.29992 0.0028804 0.00078324 -0.0041952 0.00583 0.0034004 -0.0035807 0.0039281 0.0013095 -0.0027449 0 -0.047241 0 0.00085618 0.0004517 -0.00019818 -0.00063254 -0.46402 0.018079 -0.0066945 -0.0037279 0.012116 0.014657 0.025634 0.0050858 0.030767 0.036252 0.047971 0.05748 0.0092187 -0.12426 -0.080752 -0.062597 -0.043266 -0.027787 -0.059897 -0.074163 -0.049363 -0.02943 -0.03672
1.5977 0.00074187 -0.00096426 0.0021341 0.0026857 0 0.0060112 0.008312 0.0096569 0.019831 0.014128 0.022893 -0.29925 0.0038002 0.0021492 -0.0033311 0.0048364 0.00078238 0.0027171 0.0026398 -0.00011828 -0.0045249 0 -0.050241 0 0.0008445 6.7363e-05 -0.00016504 0.00013924 -0.48035 0.015852 0.0040721 0.0094551 0.011923 0.013313 0.021046 0.013634 0.023 0.026893 0.045292 0.057746 0.007335 -0.13329 -0.091164 -0.070123 -0.051544 -0.035224 -0.06362 -0.080048 -0.055879 -0.036236 -0.039465
1.6016 0.0025107 -0.00040245 0.0029548 0.008887 0 0.0094475 0.0067798 0.012695 0.016535 0.013708 0.018237 -0.30222 0.0026738 0.00095049 -0.0011908 0.0019423 0.00024115 0.0064751 0.0017484 -0.0018935 -0.0060053 0 -0.050731 0 0.00051321 -0.00031439 -0.00019111 0.00049425 -0.45757 0.01477 0.011556 0.016849 0.0091138 0.011252 0.014209 0.018373 0.016026 0.018922 0.044124 0.058211 0.0059385 -0.13884 -0.096784 -0.075267 -0.055569 -0.037646 -0.064684 -0.082205 -0.055335 -0.039047 -0.044062
1.6055 0.0039537 0.0005762 0.0057389 0.0094586 0 0.0059654 0.0048217 0.013665 0.012104 0.010828 0.018556 -0.30414 0.00092545 -0.0010462 0.00076263 -0.0010503 0.002522 0.0051138 0.0026197 -0.0018157 -0.0057948 0 -0.045234 0 0.00023559 -0.00037344 -0.00017448 0.0002329 -0.40136 0.01512 0.01063 0.013087 0.0053617 0.0088493 0.008815 0.016809 0.013708 0.016688 0.044956 0.058938 0.0051864 -0.1398 -0.096066 -0.07726 -0.05397 -0.033437 -0.062231 -0.079432 -0.045457 -0.036576 -0.0461
1.6094 0.004973 0.0021646 0.0090205 0.0051878 0 -0.0013221 0.0032451 0.0098813 0.0078218 0.006663 0.020522 -0.3037 0.00084433 -0.0020419 0.0018303 -0.0023946 0.006053 0.00083632 0.0046702 -2.8892e-05 -0.0033816 0 -0.032817 0 0.00034829 -8.1877e-05 -0.0001501 -0.00029151 -0.31661 0.015163 0.0034457 0.0018419 0.00197 0.0056296 0.0056471 0.011005 0.014518 0.01837 0.045787 0.059664 0.0044343 -0.14075 -0.095349 -0.079253 -0.052372 -0.029227 -0.059777 -0.076658 -0.035579 -0.034106 -0.040662
1.6133 0.0056151 0.0042992 0.010442 8.475e-05 0 -0.0065115 0.0024644 0.0025596 0.0041763 0.0026412 0.018088 -0.30426 0.0033379 -0.0017789 0.0025512 -0.0016144 0.008155 -0.0018596 0.0060834 0.0013994 0.00048897 0 -0.016478 0 0.00075367 0.00029069 -0.00025904 -0.00055523 -0.21205 0.012575 -0.0030926 -0.0073417 -0.0004675 0.0012575 0.0028476 0.0060063 0.013292 0.017431 0.048369 0.060087 0.0035152 -0.13528 -0.08713 -0.077138 -0.044794 -0.018578 -0.054594 -0.069362 -0.018502 -0.026122 -0.026996
1.6172 0.0056889 0.0062463 0.0092977 -0.0015243 0 -0.0048894 0.0023259 -0.003566 0.00093576 4.5199e-05 0.0070812 -0.31001 0.0069529 -0.0010556 0.0036089 0.00026834 0.0073778 -0.00043965 0.0061625 0.00092786 0.0042854 0 -0.00086199 0 0.0010043 0.00041695 -0.00049338 -0.00032631 -0.1007 0.0062315 -0.0033317 -0.0067913 -0.0017036 -0.0034029 -0.0012886 0.0056588 0.0059369 0.0079396 0.051212 0.060465 0.0025711 -0.12884 -0.077791 -0.074409 -0.036322 -0.0069666 -0.049002 -0.06139 -0.00035071 -0.017315 -0.0092837
1.6211 0.0047189 0.0068638 0.0069657 0.0019879 0 0.0036497 0.0021026 -0.0045903 -0.0024555 -0.00063601 -0.01094 -0.32181 0.0091102 -0.00012054 0.0046 0.0017005 0.004814 0.0038402 0.0063364 -0.00073143 0.0066962 0 0.011197 0 0.0008121 0.00019756 -0.00055201 0.00021707 0.0068893 -0.0027409 0.0027544 0.0032819 -0.0016742 -0.0066506 -0.0061476 0.0092003 -0.006878 -0.010203 0.054009 0.060486 0.0012615 -0.12153 -0.067945 -0.071008 -0.027818 0.0044901 -0.043887 -0.053706 0.016307 -0.0085572 0.0068533
1.625 0.002522 0.0055835 0.004971 0.0080725 0 0.013847 0.00089578 -0.0014222 -0.0063289 -0.00029996 -0.028411 -0.33615 0.0083535 0.0018056 0.0042762 0.0019447 0.0030984 0.0078663 0.008284 -0.0013947 0.0074074 0 0.019841 0 0.00042005 -0.00015341 -8.2278e-05 0.00073232 0.10848 -0.011262 0.0099087 0.014985 -0.00082593 -0.007568 -0.0094701 0.011565 -0.019882 -0.030154 0.056702 0.059713 -0.0008639 -0.11224 -0.056969 -0.066109 -0.019246 0.015601 -0.039835 -0.046668 0.029632 9.1722e-05 0.018378
1.6289 -0.0001446 0.0032105 0.0032482 0.011302 0 0.018031 -0.0015639 0.0010283 -0.010314 -0.00087835 -0.0361 -0.34706 0.0055079 0.0051344 0.0020859 0.0016369 0.003971 0.0097939 0.011267 0.00027185 0.0070036 0 0.0263 0 0.00038607 -0.00030269 0.00087711 0.0010081 0.20446 -0.01595 0.011793 0.018723 -0.00024988 -0.0070441 -0.0098656 0.007455 -0.026868 -0.042157 0.059395 0.05894 -0.0029893 -0.10295 -0.045993 -0.061209 -0.010673 0.026712 -0.035783 -0.039629 0.042956 0.0087406 0.02561
1.6328 -0.0017564 0.0015708 0.00080858 0.0073532 0 0.011659 -0.0043035 -0.00098898 -0.013283 -0.0037299 -0.029794 -0.34918 0.0027914 0.0084082 -0.00078696 0.0020653 0.0066731 0.010049 0.012164 0.0033702 0.006136 0 0.030435 0 0.00096073 -0.00010333 0.0017615 0.001041 0.28324 -0.015357 0.0057623 0.010475 -0.0009533 -0.0067798 -0.0082429 -0.0038947 -0.024956 -0.040014 0.060919 0.057212 -0.0057569 -0.09556 -0.039062 -0.056677 -0.0066411 0.03248 -0.035263 -0.036843 0.045357 0.012828 0.029748
1.6367 -0.0011604 0.0020875 -0.002078 -0.0027258 0 -0.0021939 -0.0054436 -0.0058475 -0.013922 -0.0079363 -0.014366 -0.34069 0.0018671 0.0089106 -0.0022076 0.0038371 0.0086675 0.009722 0.0087843 0.005635 0.0048677 0 0.030479 0 0.0017183 0.00026475 0.0019076 0.00091567 0.31429 -0.011309 -0.0048765 -0.0048077 -0.0027124 -0.0071638 -0.0066166 -0.017166 -0.016421 -0.025503 0.06205 0.055165 -0.0087401 -0.088804 -0.033489 -0.052269 -0.004132 0.036456 -0.035928 -0.035484 0.044094 0.015386 0.030415
1.6406 0.001315 0.0045178 -0.0031531 -0.011756 0 -0.01359 -0.0035411 -0.0079186 -0.011635 -0.010334 -0.0011213 -0.32567 0.0026252 0.0052622 -0.00098654 0.0061689 0.0079677 0.0087995 0.002965 0.0054912 0.0029228 0 0.02497 0 0.0018802 0.00045368 0.0011772 0.0006881 0.26357 -0.0079622 -0.01246 -0.016195 -0.0037836 -0.0064612 -0.0057616 -0.024209 -0.0069764 -0.0075504 0.062904 0.053036 -0.011575 -0.083075 -0.029455 -0.048193 -0.0030765 0.03885 -0.037379 -0.035237 0.040092 0.016499 0.025972
1.6445 0.0039835 0.007065 -0.00028745 -0.011174 0 -0.012662 0.0010737 -0.00338 -0.0070554 -0.0078323 0.00072034 -0.31359 0.003565 -0.00067364 0.0020543 0.0074572 0.0048819 0.0064566 -0.00043461 0.0032352 0.00048415 0 0.014455 0 0.001062 0.00026511 0.00012459 0.00038464 0.12345 -0.0087015 -0.0098153 -0.014455 -0.002139 -0.0025329 -0.004409 -0.0199 -0.0017952 0.0036112 0.062563 0.050559 -0.013769 -0.081772 -0.032062 -0.045549 -0.0082921 0.034416 -0.04222 -0.039785 0.024275 0.01138 0.015921
1.6484 0.0052146 0.0078251 0.0056695 0.0014921 0 0.0018717 0.0062523 0.0055489 -0.0016333 -0.00030625 -0.0079991 -0.31399 0.0031481 -0.0049462 0.0048528 0.0065843 0.0016435 0.0028028 0.0017943 0.00043035 -0.0015647 0 0.0010532 0 -0.00028994 -0.00016749 -0.00051565 4.9334e-05 -0.069832 -0.01301 0.0041669 0.00069517 0.0026863 0.0045389 -0.00082129 -0.006151 -0.0019453 0.0035834 0.062222 0.048081 -0.015964 -0.080469 -0.03467 -0.042906 -0.013508 0.029981 -0.047061 -0.044334 0.0084582 0.0062614 0.0024203
1.6523 0.0048061 0.0062639 0.01073 0.01878 0 0.019987 0.0095342 0.01249 0.0034089 0.0086335 -0.016109 -0.32844 0.00089137 -0.0049858 0.0057881 0.0037593 0.0004468 -0.00036596 0.007637 -0.0015583 -0.0024511 0 -0.013319 0 -0.0012257 -0.00050466 -0.00051758 -0.00026515 -0.2526 -0.016081 0.022041 0.019277 0.0088647 0.011797 0.0051242 0.0091967 -0.003627 -0.0027638 0.06175 0.046228 -0.016461 -0.081885 -0.040497 -0.040992 -0.021166 0.023277 -0.051956 -0.049777 -0.010115 -0.0012731 -0.010912
1.6563 0.0039094 0.0034161 0.011026 0.02768 0 0.027112 0.009977 0.013043 0.0078145 0.014046 -0.010877 -0.34699 -0.0024564 -0.0019958 0.0046146 0.00021992 0.0017871 -0.0010097 0.011449 -0.0023956 -0.0024815 0 -0.027763 0 -0.0011004 -0.0005165 -0.00030869 -0.00054602 -0.37472 -0.012136 0.03138 0.027543 0.013448 0.015656 0.011667 0.017954 -0.00091406 -0.0045291 0.061201 0.044746 -0.015952 -0.084914 -0.048234 -0.03951 -0.030273 0.015226 -0.056884 -0.05575 -0.030324 -0.010241 -0.02169
1.6602 0.0035523 0.00074001 0.0063633 0.019892 0 0.015897 0.0086422 0.0088145 0.011991 0.01344 0.010905 -0.35453 -0.0054556 0.00028571 0.0020886 -0.0027461 0.0044504 0.0010572 0.0094239 -0.0024648 -0.0028342 0 -0.04137 0 -0.00011707 -0.000287 -0.00041836 -0.0008075 -0.42994 0.00077392 0.023438 0.018269 0.014413 0.01487 0.016815 0.017429 0.0096323 0.0069235 0.060726 0.043403 -0.015213 -0.087965 -0.055865 -0.037993 -0.039187 0.007445 -0.06148 -0.061403 -0.049891 -0.019011 -0.030184
1.6641 0.0033153 -0.0012016 0.00029914 -0.00049409 0 -0.0068655 0.0072638 0.0052258 0.015953 0.0086954 0.039083 -0.34355 -0.0067398 -0.0006428 -0.00084751 -0.0044465 0.00678 0.0038301 0.0033691 -0.0021254 -0.0041348 0 -0.051952 0 0.00087739 -0.00011313 -0.00083576 -0.00099793 -0.44737 0.018418 0.00093953 -0.0029639 0.011762 0.011213 0.019839 0.011972 0.025658 0.030442 0.061294 0.044012 -0.011273 -0.091312 -0.06201 -0.03598 -0.045405 0.0034304 -0.061453 -0.062581 -0.060501 -0.025019 -0.038166
1.668 0.0016325 -0.0030129 -0.0034471 -0.019266 0 -0.024899 0.0063815 0.005621 0.018617 0.0043824 0.05738 -0.32167 -0.0056931 -0.0035254 -0.0033606 -0.0046606 0.0077968 0.004976 -0.001113 -0.0014261 -0.0054035 0 -0.056541 0 0.0011219 -0.00020163 -0.00099232 -0.00094937 -0.45226 0.032771 -0.022108 -0.021215 0.0069298 0.0073271 0.02092 0.0089888 0.039707 0.054488 0.061863 0.04462 -0.007333 -0.094659 -0.068155 -0.033968 -0.051622 -0.00058415 -0.061426 -0.063759 -0.071111 -0.031027 -0.046429
1.6719 -0.0024828 -0.0055561 -0.0045149 -0.023355 0 -0.025532 0.0047926 0.0079554 0.01833 0.0038467 0.055902 -0.30551 -0.00284 -0.0046865 -0.0046074 -0.0032844 0.0072901 0.0038739 -0.0001218 -0.00038834 -0.0048462 0 -0.053437 0 0.00052896 -0.00046307 -0.00040396 -0.00049104 -0.43433 0.037533 -0.030287 -0.023589 0.0014135 0.0041743 0.01973 0.012565 0.043919 0.064815 0.063149 0.046238 -0.0023231 -0.096213 -0.070547 -0.031062 -0.05373 0.00012593 -0.057617 -0.060673 -0.072481 -0.032853 -0.053274
1.6758 -0.008035 -0.0088383 -0.0056404 -0.011741 0 -0.010244 0.00090444 0.0073573 0.014271 0.0063748 0.038264 -0.30534 0.0003296 -0.0019159 -0.0039516 -0.00047196 0.0052943 0.0017497 0.0050389 0.00069147 -0.0019009 0 -0.043469 0 -0.00034101 -0.00060315 0.00072246 0.00033401 -0.35476 0.032354 -0.019292 -0.0097503 -0.0038973 0.00075572 0.015138 0.019857 0.03554 0.054963 0.065135 0.04884 0.0037299 -0.096019 -0.069281 -0.027287 -0.05183 0.0054419 -0.050122 -0.05343 -0.064844 -0.030602 -0.055074
1.6797 -0.012475 -0.011762 -0.0090042 0.0037264 0 0.006634 -0.0053336 0.0014866 0.0073904 0.0078218 0.017339 -0.31559 0.002202 0.0030419 -0.0016333 0.0028282 0.0019214 7.8551e-05 0.0096534 0.0013493 0.0017477 0 -0.028821 0 -0.0008093 -0.00041432 0.0015924 0.001173 -0.18455 0.022276 -0.00020891 0.007448 -0.0083558 -0.0039693 0.0067785 0.023265 0.018961 0.031024 0.06712 0.051442 0.009783 -0.095825 -0.068015 -0.023512 -0.049931 0.010758 -0.042627 -0.046187 -0.057207 -0.028351 -0.048221
1.6836 -0.013667 -0.012928 -0.013299 0.008659 0 0.01011 -0.011884 -0.00712 -0.00016942 0.0041591 0.003756 -0.32093 0.002074 0.0059548 0.00096098 0.004862 -0.0021723 -0.00075931 0.01035 0.0013247 0.0035992 0 -0.010687 0 -0.00060831 2.4885e-05 0.0015545 0.0015477 0.063521 0.012935 0.0093816 0.012421 -0.011134 -0.0094338 -0.003374 0.016728 0.0023749 0.0062984 0.069458 0.054534 0.015068 -0.091537 -0.058965 -0.018539 -0.040299 0.023936 -0.030109 -0.032757 -0.03505 -0.01823 -0.031049
1.6875 -0.011575 -0.011711 -0.014838 -0.0013815 0 -0.0028572 -0.016107 -0.013891 -0.0067993 -0.0050129 -0.0025423 -0.31217 0.00052799 0.0041011 0.002126 0.0041598 -0.0054033 -0.0012362 0.007791 0.00076545 0.0028654 0 0.01144 0 -9.0184e-06 0.00043549 0.00071253 0.0012142 0.33944 0.0057324 0.0006654 3.3293e-06 -0.011687 -0.013982 -0.011836 0.0010311 -0.0085316 -0.0098799 0.071816 0.057654 0.020309 -0.087014 -0.049468 -0.013497 -0.030223 0.037564 -0.017303 -0.018973 -0.012061 -0.0076574 -0.0048054
1.6914 -0.0081452 -0.0087053 -0.011558 -0.01726 0 -0.021109 -0.016933 -0.016734 -0.012659 -0.015873 -0.010488 -0.29553 -0.0012313 -0.0011503 0.0012099 0.00098875 -0.005779 -0.0015995 0.0050957 7.7664e-05 0.0012544 0 0.037741 0 0.00045723 0.0006102 -0.00019364 0.00038834 0.59012 -0.0028174 -0.018298 -0.019878 -0.010707 -0.016711 -0.016625 -0.016366 -0.014699 -0.019327 0.073651 0.060164 0.024102 -0.082003 -0.038776 -0.0088519 -0.019104 0.05156 -0.0048062 -0.0053054 0.011673 0.003946 0.02657
1.6953 -0.0055944 -0.0052286 -0.0055244 -0.024612 0 -0.028991 -0.015663 -0.017292 -0.019116 -0.023201 -0.028086 -0.28568 -0.0024304 -0.0056646 -0.00084486 -0.0023684 -0.0022168 -0.0015599 0.0045242 -0.000387 0.00094271 0 0.065486 0 0.00039624 0.00058978 -0.0004835 -0.00039107 0.78853 -0.017013 -0.029534 -0.0303 -0.010183 -0.018258 -0.019354 -0.02702 -0.022023 -0.031533 0.074653 0.061701 0.025586 -0.076215 -0.026175 -0.0048404 -0.0063184 0.066144 0.0071968 0.0081756 0.036593 0.017195 0.057692
1.6992 -0.004737 -0.0024217 -0.001108 -0.016561 0 -0.019431 -0.014661 -0.018109 -0.026779 -0.024342 -0.053759 -0.29032 -0.0030907 -0.006375 -0.0024116 -0.0031924 0.0043733 -0.0010485 0.006137 -0.00052251 0.0019381 0 0.088954 0 -0.00020792 0.00056976 -9.4381e-05 -0.00067433 0.93262 -0.03681 -0.021435 -0.021588 -0.011903 -0.019604 -0.023685 -0.028045 -0.03513 -0.052553 0.075656 0.063238 0.02707 -0.070427 -0.013575 -0.00082891 0.006467 0.080728 0.0192 0.021657 0.061514 0.030443 0.083473
1.7031 -0.0047398 -0.00067353 -0.00071912 0.00046005 0 0.00056266 -0.015176 -0.019448 -0.034029 -0.02111 -0.076384 -0.30277 -0.003416 -0.003859 -0.0026199 -0.00060008 0.011261 -0.00074605 0.0090814 -0.00043757 0.0019846 0 0.10239 0 -0.001002 0.00064878 0.00049687 -0.00044352 1.0222 -0.056201 0.00040287 0.00030908 -0.015537 -0.02051 -0.031136 -0.023964 -0.051969 -0.076752 0.07453 0.062321 0.024509 -0.067682 -0.0050968 2.987e-05 0.015096 0.088259 0.025024 0.02837 0.074868 0.039235 0.10044
1.707 -0.004223 0.00027639 -0.0026235 0.012573 0 0.015972 -0.016319 -0.019437 -0.037654 -0.018022 -0.083604 -0.31 -0.0031149 -0.0013097 -0.001864 0.0035717 0.015377 -0.0013748 0.012965 -0.00028717 -0.00061525 0 0.10326 0 -0.0014715 0.0006961 0.00080092 -8.8481e-05 1.0427 -0.06677 0.017929 0.018445 -0.018317 -0.019658 -0.038444 -0.022225 -0.064175 -0.089693 0.072951 0.060881 0.021087 -0.065585 0.0025044 0.00021782 0.022841 0.09429 0.029533 0.033642 0.085761 0.047079 0.10681
1.7109 -0.0025049 0.00082259 -0.0031073 0.010424 0 0.015807 -0.016004 -0.016853 -0.03523 -0.018283 -0.071086 -0.3065 -0.0016819 -0.0011865 -0.0010311 0.0062094 0.015144 -0.0025406 0.01736 -9.9164e-05 -0.0044256 0 0.092812 0 -0.0012402 0.00049261 0.00070765 -3.73e-05 0.97264 -0.063604 0.016743 0.018709 -0.017037 -0.016344 -0.039622 -0.026247 -0.063286 -0.080193 0.070737 0.058764 0.016773 -0.065352 0.0072216 -0.00095867 0.027901 0.096573 0.031232 0.035699 0.090756 0.052067 0.1017
1.7148 3.4426e-05 0.0010978 -0.00054905 -0.003257 0 0.0013016 -0.012845 -0.012745 -0.027106 -0.020844 -0.045339 -0.29874 0.00059228 -0.0029771 -0.0005179 0.0054493 0.01143 -0.0028065 0.020612 0.00028539 -0.0058064 0 0.073999 0 -0.00032185 1.1904e-05 0.0004212 -0.00036769 0.80409 -0.048768 -0.0012083 0.0013659 -0.010835 -0.011532 -0.031224 -0.032138 -0.047668 -0.050709 0.066754 0.054759 0.0099718 -0.070318 0.0038968 -0.00594 0.025472 0.088401 0.025092 0.028789 0.079302 0.049092 0.084677
1.7188 0.0024664 0.0010057 0.0030203 -0.016518 0 -0.015652 -0.0072199 -0.0088131 -0.016117 -0.021139 -0.018542 -0.2962 0.002266 -0.0041498 -0.00016194 0.0020352 0.0069791 -0.0012878 0.020426 0.0010736 -0.0027669 0 0.049361 0 0.00083925 -0.00045223 0.00015138 -0.00074239 0.55261 -0.029539 -0.019758 -0.019129 -0.0022192 -0.0068194 -0.015823 -0.032023 -0.02417 -0.016335 0.06277 0.050754 0.0031707 -0.075283 0.000572 -0.010921 0.023044 0.080229 0.018951 0.021879 0.067849 0.046117 0.056774
1.7227 0.0040042 0.00054032 0.0044225 -0.018321 0 -0.021864 -0.00078008 -0.004819 -0.005339 -0.015025 -3.3618e-05 -0.30027 0.0019076 -0.0030738 7.0624e-05 -0.0015563 0.0046577 0.0010028 0.016278 0.0022282 0.0024226 0 0.02092 0 0.0016217 -0.00047368 -4.276e-05 -0.00072586 0.24854 -0.012962 -0.023028 -0.025787 0.0047571 -0.0025591 -0.00021181 -0.021013 -0.0029604 0.0070419 0.058205 0.046571 -0.00354 -0.084576 -0.010185 -0.018533 0.014139 0.063688 0.0072112 0.0084361 0.044344 0.03622 0.021968
1.7266 0.0043434 -8.3965e-07 0.0029788 -0.0071213 0 -0.012567 0.0048606 0.0012794 0.0039707 -0.0026175 0.0091483 -0.30351 -0.00022653 -0.00081092 -0.00024578 -0.0031651 0.0056144 0.0018825 0.010712 0.0032715 0.0050892 0 -0.0087505 0 0.0016433 0.00014053 -0.00016095 -0.0002013 -0.077132 -0.0011496 -0.0087945 -0.012637 0.0076127 0.0023282 0.010114 -0.0016238 0.010089 0.015021 0.053396 0.042313 -0.010213 -0.095694 -0.024076 -0.027254 0.002503 0.043616 -0.0068911 -0.0077618 0.015755 0.023404 -0.013064
1.7305 0.0036739 -0.0001497 0.0012144 0.0087185 0 0.0055199 0.0089409 0.010165 0.012357 0.011326 0.01534 -0.29911 -0.0019999 -2.7629e-06 -0.0014173 -0.0022455 0.0085859 0.00029357 0.0072974 0.0034831 0.002902 0 -0.036515 0 0.0010298 0.001127 -0.00016128 0.00048688 -0.3966 0.0090423 0.010832 0.010705 0.0071268 0.0083746 0.01497 0.018117 0.017004 0.016738 0.048766 0.03846 -0.01636 -0.10695 -0.038476 -0.035948 -0.0094686 0.023229 -0.021066 -0.024054 -0.012949 0.010217 -0.041905
1.7344 0.0025859 0.00038329 0.0019148 0.018094 0 0.019556 0.011428 0.018849 0.020441 0.020925 0.026314 -0.28874 -0.0013448 -0.0020895 -0.0029103 0.00040542 0.010912 -0.0023645 0.0069723 0.0024762 -0.001519 0 -0.060177 0 0.00029375 0.0018989 -3.9585e-05 0.00080407 -0.67997 0.022064 0.020799 0.026908 0.006221 0.013862 0.018412 0.030859 0.024423 0.025398 0.045214 0.037043 -0.019354 -0.119 -0.055932 -0.044482 -0.023456 0.000949 -0.035674 -0.040909 -0.042343 -0.0052017 -0.062099
1.7383 0.0018713 0.0014893 0.004914 0.015593 0 0.020205 0.012546 0.022687 0.027545 0.023561 0.044696 -0.27988 0.0014708 -0.0057268 -0.003584 0.0036517 0.010612 -0.0035456 0.0069958 0.00068882 -0.0031738 0 -0.079408 0 -8.9827e-05 0.0019503 4.5488e-05 0.00048332 -0.89533 0.038931 0.015504 0.02474 0.0072481 0.015958 0.024024 0.034783 0.036611 0.04602 0.041661 0.035625 -0.022347 -0.13106 -0.073389 -0.053015 -0.037443 -0.021331 -0.050283 -0.057764 -0.071738 -0.020621 -0.076016
1.7422 0.0021068 0.0027719 0.0072549 0.0048739 0 0.0084759 0.012668 0.020186 0.032165 0.021402 0.065129 -0.27744 0.0038246 -0.0079698 -0.0028123 0.00654 0.007957 -0.0022266 0.0041679 -0.00075046 5.2949e-05 0 -0.094306 0 -4.0865e-05 0.0012191 -0.00013998 -0.0002328 -1.0206 0.055557 0.0017992 0.0077239 0.010194 0.013931 0.031347 0.033306 0.051045 0.070855 0.03964 0.037093 -0.022295 -0.13977 -0.087213 -0.05882 -0.047661 -0.037971 -0.060409 -0.069409 -0.091191 -0.032083 -0.087528
1.7461 0.0031761 0.0038547 0.0065361 -0.0047566 0 -0.0052058 0.012453 0.015258 0.033523 0.018937 0.077186 -0.28049 0.003334 -0.0070012 -0.0012172 0.0081862 0.0051855 2.6875e-05 -0.0010425 -0.00080699 0.0049924 0 -0.10295 0 0.00015396 0.00013005 -0.00061895 -0.00079255 -1.0552 0.065294 -0.008221 -0.0091503 0.013186 0.010777 0.036644 0.030876 0.060294 0.08555 0.038719 0.040632 -0.020056 -0.14609 -0.098429 -0.062667 -0.055172 -0.050562 -0.067318 -0.077313 -0.10351 -0.040706 -0.097293
1.75 0.0041934 0.004578 0.0036543 -0.0053465 0 -0.009111 0.012629 0.013711 0.032214 0.018977 0.072394 -0.28757 0.00045871 -0.0037206 -6.3924e-05 0.0078292 0.0045148 0.00085555 -0.0043627 0.00065428 0.0063278 0 -0.10133 0 0.00019588 -0.00070931 -0.001056 -0.00081422 -1.0152 0.063484 -0.0069733 -0.011769 0.014448 0.01075 0.036652 0.029251 0.058235 0.080104 0.037853 0.044273 -0.017733 -0.1522 -0.10936 -0.066358 -0.062425 -0.062789 -0.073969 -0.084918 -0.11527 -0.049054 -0.10129
1.7539 0.0040895 0.004937 0.0018025 0.0041846 0 0.0005374 0.013237 0.017149 0.029127 0.020635 0.050755 -0.30142 -0.0018134 -0.00073965 5.984e-05 0.0054554 0.006122 -0.00022017 -0.0022238 0.0027667 0.0020621 0 -0.086866 0 7.8019e-05 -0.00092081 -0.0010074 -0.00042016 -0.91337 0.05054 0.004203 0.0017876 0.013678 0.014886 0.031312 0.027173 0.045046 0.055742 0.039496 0.052545 -0.011597 -0.14867 -0.10753 -0.062988 -0.05796 -0.058435 -0.068891 -0.078898 -0.102 -0.044946 -0.094307
1.7578 0.0024779 0.0049049 0.0027811 0.01742 0 0.016367 0.013144 0.020804 0.024055 0.020678 0.021828 -0.32462 -0.0010938 0.00010084 -0.00025387 0.0022625 0.0079477 -0.0012717 0.0039264 0.0043537 -0.0043989 0 -0.062299 0 3.411e-05 -0.00057054 -0.00037468 -0.00011373 -0.74611 0.031506 0.017584 0.020034 0.011759 0.019289 0.023128 0.022516 0.026917 0.023437 0.04114 0.060816 -0.0054619 -0.14514 -0.1057 -0.059618 -0.053494 -0.054082 -0.063813 -0.072878 -0.088728 -0.040837 -0.075122
1.7617 2.6352e-05 0.0043805 0.0047581 0.024777 0 0.025456 0.010672 0.018106 0.015957 0.01649 -0.0011848 -0.35018 0.0017705 -0.00076238 -0.00014814 1.2804e-05 0.0075749 -0.00017473 0.0085875 0.0047741 -0.0076749 0 -0.03521 0 0.00021945 -4.8196e-05 0.00042881 -0.000295 -0.50374 0.012769 0.024677 0.027656 0.0094819 0.018523 0.014529 0.014128 0.011212 -0.0034886 0.043366 0.070048 0.00090141 -0.13758 -0.098046 -0.053412 -0.044084 -0.042729 -0.05421 -0.06168 -0.066565 -0.031408 -0.048316
1.7656 -0.0020557 0.003308 0.0041096 0.019939 0 0.019476 0.0051163 0.007545 0.0048617 0.0079417 -0.010551 -0.36084 0.0035559 -0.0014112 0.00028815 -0.00044598 0.0044961 0.0029623 0.007814 0.004202 -0.0056922 0 -0.012583 0 0.00049899 0.00026594 0.00083655 -0.00085395 -0.19664 -0.0016138 0.020735 0.017784 0.0068152 0.010954 0.0062641 0.0021898 0.0014578 -0.016948 0.046274 0.080404 0.0075309 -0.12533 -0.083571 -0.043889 -0.028891 -0.02319 -0.039315 -0.044427 -0.034005 -0.015757 -0.020929
1.7695 -0.0029625 0.0018021 -0.00050638 0.0043134 0 0.0012749 -0.002232 -0.0053967 -0.0068805 -0.0029216 -0.0093831 -0.34286 0.0022419 -0.00055387 5.216e-05 2.1944e-05 0.00067287 0.0058784 0.0034398 0.0032397 -0.0013693 0 0.00466 0 0.00058584 0.00027178 0.00067688 -0.0012329 0.13181 -0.01166 0.006763 -0.003011 0.0033331 0.00051173 -0.0019309 -0.011829 -0.0040138 -0.017567 0.049181 0.09076 0.01416 -0.11307 -0.069096 -0.034367 -0.013699 -0.0036504 -0.02442 -0.027173 -0.0014453 -0.00010667 0.0026612
1.7734 -0.0027906 0.00012566 -0.0062455 -0.01349 0 -0.017383 -0.0087354 -0.01342 -0.015915 -0.013311 -0.0086705 -0.3022 -0.00061245 0.0012248 -0.0014289 -0.00020937 -0.0011285 0.0065508 0.0011207 0.0023689 0.00075364 0 0.021372 0 0.00036971 0.0001552 0.00033342 -0.00093004 0.42293 -0.020432 -0.010763 -0.020563 -0.00090163 -0.0071014 -0.0099042 -0.0247 -0.0095255 -0.013098 0.051816 0.099633 0.018147 -0.098262 -0.050011 -0.023166 0.0044772 0.02064 -0.0073892 -0.0077957 0.032709 0.019028 0.022713
1.7773 -0.0021686 -0.0014183 -0.0085306 -0.023175 0 -0.024922 -0.01234 -0.014328 -0.020762 -0.020807 -0.018018 -0.26447 -0.0014919 0.0022054 -0.0032162 -0.0016726 0.00031225 0.0050978 0.0041593 0.0017298 -0.00087309 0 0.041984 0 5.2751e-05 0.00015701 0.00033014 3.8134e-06 0.63672 -0.031117 -0.022702 -0.024306 -0.0051107 -0.0098116 -0.016894 -0.031676 -0.018316 -0.013257 0.05442 0.10834 0.021841 -0.083168 -0.030416 -0.011779 0.022983 0.045457 0.0098778 0.011817 0.06704 0.038549 0.041564
1.7813 -0.0014735 -0.0025267 -0.0054273 -0.019786 0 -0.018349 -0.013013 -0.012447 -0.023091 -0.023892 -0.03754 -0.25472 0.0010618 0.0013505 -0.0034485 -0.0030995 0.0037174 0.003138 0.0098712 0.0012367 -0.0037212 0 0.064555 0 -7.5585e-05 0.00033049 0.00077111 0.0009474 0.76959 -0.044102 -0.02248 -0.014523 -0.0084203 -0.010514 -0.022535 -0.029065 -0.030402 -0.023647 0.056659 0.11554 0.024045 -0.069581 -0.012556 -0.0015358 0.039457 0.067865 0.025067 0.028877 0.095787 0.056135 0.059708
1.7852 -0.00047807 -0.0028694 0.00054625 -0.007206 0 -0.0044358 -0.012333 -0.013237 -0.025588 -0.022459 -0.057605 -0.27551 0.0044949 -0.0007046 -0.0011491 -0.0028235 0.0064499 0.0016597 0.012548 0.00072345 -0.0043289 0 0.081315 0 2.2121e-05 0.00050697 0.0012272 0.0012202 0.83911 -0.055924 -0.011143 -0.00050192 -0.010508 -0.013106 -0.027296 -0.018006 -0.042803 -0.041925 0.058186 0.11982 0.023352 -0.05892 0.0019336 0.0064856 0.051982 0.085594 0.036218 0.040975 0.11368 0.069962 0.074573
1.7891 0.0012182 -0.0021852 0.0049493 0.0047988 0 0.0064809 -0.01171 -0.017154 -0.028459 -0.018181 -0.066458 -0.30543 0.0047172 -0.0024014 0.0026272 -0.00087259 0.0065766 0.00015048 0.0097604 -5.2053e-06 -0.0019707 0 0.085339 0 6.9664e-05 0.0004854 0.0011832 0.00068013 0.85317 -0.060951 0.0023238 0.0076285 -0.01152 -0.017756 -0.031374 -0.005331 -0.051197 -0.058828 0.059714 0.12409 0.022659 -0.048259 0.016423 0.014507 0.064506 0.10332 0.047369 0.053073 0.13157 0.083789 0.08262
1.793 0.0034465 -0.00058113 0.0055357 0.0080553 0 0.0083354 -0.011107 -0.01941 -0.028551 -0.013835 -0.059125 -0.32035 0.00049659 -0.0028533 0.0055372 0.00066071 0.0041193 -0.0020043 0.0050046 -0.0010646 0.00096088 0 0.076531 0 -0.00021535 0.00024779 0.00056566 -0.0001367 0.79675 -0.054953 0.0073785 0.0061039 -0.011493 -0.020688 -0.033356 0.0011033 -0.051899 -0.064068 0.060749 0.12464 0.019535 -0.044483 0.021623 0.017355 0.067839 0.10953 0.050054 0.055311 0.13044 0.088681 0.081912
1.7969 0.0052113 0.0012267 0.003721 0.0021699 0 0.0026384 -0.0095119 -0.015685 -0.022543 -0.011292 -0.040319 -0.31589 -0.005019 -0.002616 0.0058481 -0.00034945 0.00075186 -0.0038384 0.0037631 -0.0022588 0.0018164 0 0.060864 0 -0.00077354 -1.7423e-05 -0.00019348 -0.00048037 0.65033 -0.038211 0.00074289 -0.0013376 -0.010163 -0.018621 -0.030733 -0.00052797 -0.043589 -0.053398 0.061646 0.12413 0.01572 -0.04266 0.024189 0.018737 0.068566 0.11246 0.050338 0.054754 0.12391 0.091041 0.072527
1.8008 0.005238 0.002133 0.0021958 -0.0057218 0 -0.0043095 -0.0064953 -0.0072325 -0.011074 -0.0097443 -0.019683 -0.30849 -0.0074302 -0.0029174 0.0036758 -0.0036453 -0.0014703 -0.0033227 0.0073859 -0.0030088 0.0004189 0 0.044017 0 -0.0012102 -0.00010432 -0.00058656 -4.9866e-05 0.42011 -0.015783 -0.010313 -0.0077563 -0.0075581 -0.012718 -0.022359 -0.0036602 -0.028246 -0.031482 0.062664 0.12306 0.011888 -0.042572 0.024278 0.018769 0.066901 0.11242 0.048568 0.05195 0.11351 0.091163 0.055293
1.8047 0.0028897 0.0013561 0.0016341 -0.0075373 0 -0.0069292 -0.0030129 0.00030782 0.00084116 -0.0063172 -0.0041965 -0.31514 -0.00554 -0.0042172 0.00061822 -0.0064499 -0.0013215 0.00017088 0.011596 -0.0027367 -0.0010928 0 0.026369 0 -0.0011756 8.5909e-06 -0.00047644 0.00073902 0.14839 0.0055421 -0.014242 -0.0083278 -0.0046171 -0.0074839 -0.01034 0.00059728 -0.010451 -0.0080346 0.064121 0.11996 0.0079924 -0.04869 0.015507 0.013975 0.056677 0.10175 0.03945 0.04111 0.089302 0.083283 0.031223
1.8086 -0.0013057 -0.00090191 0.00019877 -0.0015057 0 -0.0040558 -0.00053426 0.0029628 0.0080578 0.0008707 0.0058057 -0.33426 -0.0022906 -0.0055765 -0.0015315 -0.0059871 0.0010359 0.0044051 0.011251 -0.0014814 -0.00068141 0 0.0045575 0 -0.00072626 0.00015703 -0.00012147 0.0011246 -0.10735 0.021431 -0.0060518 -0.0029666 -0.00283 -0.0057654 0.0010835 0.013876 0.0051233 0.009647 0.065578 0.11686 0.0040965 -0.054808 0.006736 0.0091796 0.046453 0.091067 0.030332 0.030271 0.065092 0.075402 0.002578
1.8125 -0.0059157 -0.0035074 -0.0037751 0.0063389 0 0.0011937 0.00050626 0.0024694 0.01005 0.010051 0.014631 -0.3478 -0.0012057 -0.0054248 -0.001756 -0.0021796 0.0042129 0.0059788 0.0060625 -5.2774e-05 0.0017225 0 -0.022505 0 -0.0002777 0.00019079 0.00016613 0.0006758 -0.3072 0.032006 0.0075181 0.0043852 -0.0028796 -0.0055076 0.0090075 0.027243 0.016557 0.021301 0.068005 0.11424 0.0020103 -0.062655 -0.0046331 0.0027971 0.033394 0.07724 0.019257 0.017954 0.040293 0.065389 -0.026275
1.8164 -0.0094148 -0.0052188 -0.0091563 0.0078223 0 0.0042608 0.0011551 0.0038243 0.011087 0.016653 0.026103 -0.34103 -0.002361 -0.0029465 -5.641e-05 0.0022354 0.0063597 0.0037561 0.0010131 0.00065353 0.0046091 0 -0.050032 0 -0.00018909 0.00015465 0.0003071 -0.00033235 -0.44457 0.04006 0.013978 0.0084316 -0.0036129 -0.0020467 0.014235 0.028783 0.025389 0.031556 0.070935 0.11187 0.00086514 -0.071401 -0.017353 -0.0044108 0.01886 0.061775 0.0071636 0.0048691 0.015188 0.054266 -0.050172
1.8203 -0.010946 -0.0055714 -0.012592 0.00033217 0 0.0023615 0.0027447 0.009252 0.015458 0.017389 0.039926 -0.31807 -0.0024418 0.0011888 0.0026159 0.004279 0.006264 0.00030167 0.0010746 0.0006159 0.0065935 0 -0.070155 0 -0.0004088 0.00024301 0.00040676 -0.001174 -0.53465 0.047149 0.0069615 0.0057031 -0.0026772 0.00645 0.019848 0.015501 0.03415 0.043472 0.073988 0.10981 7.4373e-05 -0.079808 -0.029547 -0.011399 0.0047044 0.046883 -0.0045089 -0.0076113 -0.0084431 0.043607 -0.065848
1.8242 -0.010567 -0.0050165 -0.011775 -0.010515 0 -0.0036854 0.0053738 0.015504 0.022688 0.013585 0.051798 -0.29735 0.001146 0.0052966 0.0045358 0.0033447 0.0041626 -0.00051442 0.0059852 0.00084796 0.0074235 0 -0.078029 0 -0.00054723 0.00056282 0.00051521 -0.0013163 -0.59018 0.051231 -0.0074283 -0.0029459 0.0013996 0.016372 0.027197 -0.0025288 0.042738 0.054282 0.078183 0.11059 0.002571 -0.085065 -0.036855 -0.016353 -0.0059448 0.037296 -0.01228 -0.014486 -0.018403 0.037244 -0.07313
1.8281 -0.0089311 -0.0042484 -0.0078227 -0.015722 0 -0.0098279 0.0077341 0.017503 0.02777 0.010043 0.056219 -0.29333 0.0067583 0.00781 0.0039102 0.0012982 0.0015474 0.0025661 0.010563 0.0023731 0.0075788 0 -0.074803 0 -0.00029504 0.00095813 0.00053126 -0.00086947 -0.60666 0.048116 -0.016135 -0.012056 0.0075307 0.021822 0.033465 -0.010939 0.047298 0.057477 0.082377 0.11136 0.0050677 -0.090322 -0.044163 -0.021306 -0.016594 0.027709 -0.020052 -0.02136 -0.028363 0.030881 -0.073182
1.832 -0.0067483 -0.0034693 -0.0041019 -0.010831 0 -0.011317 0.0084187 0.014051 0.026097 0.010186 0.049691 -0.30444 0.0096787 0.0081271 0.00024538 0.00025551 -5.755e-05 0.0068395 0.0099754 0.0049403 0.0074457 0 -0.064817 0 0.00024712 0.0011019 0.0003534 -0.00045106 -0.56625 0.035483 -0.011301 -0.014688 0.012531 0.02019 0.03365 -0.0047498 0.043217 0.049022 0.086511 0.1139 0.0087401 -0.092125 -0.045698 -0.023601 -0.022538 0.024398 -0.023458 -0.022977 -0.027342 0.029138 -0.066
1.8359 -0.0044032 -0.0023525 -0.002734 0.00031204 0 -0.0062139 0.0072149 0.0089774 0.01779 0.0124 0.032748 -0.31803 0.0068872 0.0066863 -0.0046458 0.00058445 -0.00031029 0.008294 0.0043198 0.0068935 0.0071313 0 -0.050755 0 0.0006543 0.00078683 5.3617e-05 -0.00060871 -0.45277 0.015757 0.0026637 -0.0077509 0.013508 0.014212 0.025263 0.0067766 0.029706 0.031468 0.090593 0.11795 0.013427 -0.090945 -0.042251 -0.0236 -0.024419 0.026504 -0.023096 -0.020054 -0.016841 0.031382 -0.050491
1.8398 -0.0019564 -0.0006541 -0.0025762 0.0091721 0 0.0025573 0.0050002 0.0064436 0.0070494 0.01159 0.010122 -0.32418 0.00031391 0.0044706 -0.0074138 0.0011452 -2.7578e-05 0.0054833 -0.0019059 0.006546 0.0067656 0 -0.032259 0 0.00057304 0.00013203 -0.00016563 -0.0013315 -0.2658 -0.0048499 0.013638 0.0045681 0.010089 0.0085131 0.011083 0.0094261 0.011422 0.012011 0.094675 0.12199 0.018115 -0.089765 -0.038803 -0.023599 -0.026301 0.028609 -0.022734 -0.017132 -0.0063409 0.033625 -0.027393
1.8438 0.00058554 0.001293 -0.00083668 0.0098943 0 0.0087788 0.00255 0.0059512 -0.0022591 0.0045513 -0.011223 -0.32278 -0.0049578 0.0024163 -0.005693 0.0011302 8.1038e-05 0.00067136 -0.0042939 0.0038023 0.0064884 0 -0.0089773 0 2.601e-05 -0.0005013 -0.0001795 -0.0020785 -0.02642 -0.020347 0.013081 0.013146 0.004479 0.0046571 -0.0028978 -0.0016752 -0.0048531 -0.0033878 0.096962 0.12718 0.022339 -0.084239 -0.026833 -0.019551 -0.020487 0.03981 -0.016012 -0.0078519 0.01605 0.041842 -0.0013571
1.8477 0.0030228 0.0027934 0.0035035 0.0036689 0 0.0076939 -0.00020109 0.00305 -0.0096015 -0.0063732 -0.025788 -0.31924 -0.0056277 0.001025 -0.00029242 0.0011549 0.00046044 -0.0026657 -0.0021034 0.00036388 0.0060379 0 0.016202 0 -0.00064703 -0.00080504 -5.1007e-05 -0.0022725 0.22616 -0.02858 0.0030181 0.011242 -0.00056835 0.00019757 -0.0124 -0.017266 -0.015558 -0.014092 0.099206 0.1324 0.026553 -0.078607 -0.014655 -0.015405 -0.014484 0.051233 -0.0091336 0.0015841 0.038732 0.050205 0.021216
1.8516 0.0049629 0.0034513 0.0082559 -0.0033786 0 0.00028812 -0.0035722 -0.0048743 -0.01631 -0.015228 -0.032885 -0.31718 -0.0030429 0.00024811 0.0052175 0.0023182 0.002156 -0.0031097 0.0021748 -0.0017746 0.0047541 0 0.037937 0 -0.0011047 -0.00074937 8.623e-05 -0.0018011 0.44621 -0.03157 -0.0072775 0.00071332 -0.0038514 -0.0074354 -0.017807 -0.023501 -0.022553 -0.023549 0.10031 0.13689 0.02973 -0.073347 -0.0021635 -0.011018 -0.0074111 0.062985 -0.0018389 0.010535 0.05983 0.05833 0.037184
1.8555 0.0060352 0.0034978 0.010152 -0.0060298 0 -0.0069992 -0.007078 -0.014465 -0.022099 -0.01795 -0.036717 -0.31739 -0.0011761 -0.00036081 0.0074316 0.0044419 0.0051097 -0.00203 0.0058157 -0.0020621 0.0024328 0 0.052425 0 -0.0012473 -0.00054552 0.0002049 -0.0010847 0.59763 -0.032738 -0.010482 -0.0090535 -0.0060011 -0.01682 -0.022385 -0.015874 -0.030025 -0.034545 0.0998 0.14038 0.031449 -0.06861 0.010768 -0.0062914 0.0011673 0.075197 0.0060418 0.018804 0.078699 0.06612 0.049078
1.8594 0.0060847 0.0034093 0.008193 -0.0038441 0 -0.0075723 -0.0094121 -0.019076 -0.024324 -0.015704 -0.042212 -0.32147 -0.0022172 -0.0012702 0.0058327 0.0057141 0.0073601 -0.0015142 0.0078473 -0.0016154 0.00017117 0 0.059898 0 -0.0011934 -0.00042075 0.00038089 -0.00068078 0.66645 -0.033726 -0.0068668 -0.0093401 -0.0080411 -0.023038 -0.027889 -0.0032071 -0.039221 -0.045787 0.099293 0.14387 0.033168 -0.063872 0.023699 -0.0015651 0.0097457 0.087409 0.013923 0.027073 0.097569 0.073909 0.06144
1.8633 0.0051687 0.0032902 0.0045769 -0.0001018 0 -0.00061456 -0.0097022 -0.01572 -0.021132 -0.012788 -0.04962 -0.33235 -0.0046129 -0.0025773 0.0026724 0.0043642 0.0064984 -0.0021539 0.0085278 -0.00177 -8.3806e-05 0 0.062661 0 -0.0010888 -0.00043965 0.00061811 -0.0008015 0.66072 -0.033385 -0.0018311 -0.00013612 -0.010007 -0.022418 -0.032217 0.0020263 -0.046363 -0.052709 0.096966 0.14435 0.032722 -0.064065 0.029862 0.00042512 0.015655 0.092833 0.017917 0.028501 0.102 0.076091 0.07421
1.8672 0.0034287 0.0027692 0.0022713 0.0020495 0 0.0078515 -0.0085761 -0.0085561 -0.014543 -0.011774 -0.053028 -0.34947 -0.0053721 -0.0039138 0.00030215 0.00064584 0.0021987 -0.0029871 0.0079547 -0.0025644 0.0027145 0 0.061072 0 -0.00097708 -0.00051368 0.00075517 -0.00117 0.59718 -0.029288 0.00052659 0.0097283 -0.011059 -0.016373 -0.031491 -0.0035538 -0.045822 -0.051121 0.09433 0.14431 0.031909 -0.065095 0.034877 0.0019509 0.021111 0.097105 0.021251 0.028768 0.10399 0.077322 0.080284
1.8711 0.001049 0.0015364 0.0019605 0.001998 0 0.010108 -0.0075868 -0.0046946 -0.0091765 -0.011292 -0.045118 -0.36601 -0.0036812 -0.0047745 -0.0010884 -0.0030567 -0.0029225 -0.0031109 0.0059261 -0.002805 0.0073102 0 0.052373 0 -0.00082917 -0.00053117 0.00062062 -0.0013113 0.48652 -0.020091 0.00055065 0.010781 -0.010668 -0.010054 -0.024217 -0.011717 -0.035343 -0.040158 0.091635 0.14336 0.030908 -0.068079 0.036492 0.0021407 0.025015 0.098155 0.02267 0.026265 0.10049 0.076342 0.070886
1.875 -0.0016307 -0.00013043 0.0016923 0.00087293 0 0.0036016 -0.0074189 -0.0066061 -0.007476 -0.0085357 -0.024487 -0.37415 -0.0016826 -0.0049822 -0.0029488 -0.0042426 -0.0053841 -0.002724 0.0029485 -0.0016181 0.01072 0 0.034064 0 -0.00063613 -0.00044959 0.00027289 -0.0009877 0.33126 -0.0068677 0.00056398 0.0017173 -0.009265 -0.0071814 -0.013114 -0.012309 -0.018209 -0.022482 0.088801 0.14021 0.029456 -0.07575 0.029953 -0.00087328 0.025197 0.091478 0.019495 0.017117 0.083863 0.070062 0.044264
1.8789 -0.0040404 -0.0015014 -0.0005263 -0.00045863 0 -0.0067389 -0.006888 -0.0094715 -0.0068274 -0.0031037 0.0014034 -0.37372 -0.0017569 -0.0048122 -0.0058999 -0.0024729 -0.0039666 -0.0024817 0.00056616 0.00025555 0.010503 0 0.0082002 0 -0.00043524 -0.00028823 7.379e-06 -0.00038666 0.13736 0.0072492 0.0010682 -0.0095645 -0.0075271 -0.0064873 -0.0027451 -0.0041629 -0.00053258 -0.0025124 0.085966 0.13705 0.028004 -0.083421 0.023414 -0.0038872 0.025379 0.084801 0.016321 0.0079696 0.067235 0.063782 0.0091269
1.8828 -0.0055584 -0.002064 -0.0041962 -0.0018754 0 -0.012789 -0.0040692 -0.0065644 -0.0023168 0.0024647 0.02117 -0.37273 -0.003642 -0.0046265 -0.0083754 0.00038407 -0.0006666 -0.0023501 0.00012991 0.00093339 0.0066644 0 -0.018353 0 -0.0002653 -8.7759e-05 6.2167e-05 7.7427e-05 -0.074441 0.018575 0.00057934 -0.013483 -0.0052321 -0.0035025 0.0044751 0.0044206 0.013295 0.015428 0.084575 0.13329 0.027888 -0.093054 0.011256 -0.0086847 0.023604 0.073558 0.010354 -0.0044411 0.04465 0.055573 -0.021158
1.8867 -0.0058665 -0.0019673 -0.0067031 -0.0028626 0 -0.010119 0.0014634 0.0031124 0.0075204 0.0059042 0.028401 -0.37753 -0.0047382 -0.0044149 -0.0081101 0.0019603 0.0015249 -0.0016632 0.0013382 -0.00074547 0.0014532 0 -0.038423 0 -0.00014151 9.3607e-05 0.00033222 0.00013842 -0.27223 0.02461 -0.0012327 -0.0073695 -0.0012796 0.0043059 0.0097991 0.0054381 0.022638 0.028229 0.083708 0.12932 0.028256 -0.1034 -0.0029425 -0.014129 0.021121 0.060658 0.0033751 -0.018036 0.019903 0.046664 -0.03858
1.8906 -0.0051343 -0.0017468 -0.0061332 -0.0020224 0 -0.0012971 0.0076993 0.01336 0.01836 0.0079998 0.026434 -0.38357 -0.0031764 -0.0037891 -0.0048446 0.0014165 0.0015915 -0.00032118 0.0024043 -0.0038649 -0.0025945 0 -0.04945 0 -8.9491e-05 0.00017393 0.00044306 -0.00011456 -0.42968 0.025214 -0.0018729 0.0029219 0.004859 0.014472 0.015815 -6.3523e-06 0.028962 0.034725 0.083377 0.12567 0.029161 -0.11311 -0.016896 -0.019267 0.019066 0.048287 -0.0033391 -0.030993 -0.0035363 0.038585 -0.045452
1.8945 -0.00381 -0.0016783 -0.0033345 0.0014177 0 0.0068952 0.011713 0.017193 0.024058 0.011296 0.024521 -0.37964 -9.6731e-05 -0.0024883 -0.0010913 -0.00014878 0.0010013 0.00059978 0.0018443 -0.0060297 -0.0044104 0 -0.054089 0 -0.00017041 9.5679e-05 0.00014702 -0.00036 -0.53839 0.022624 0.001309 0.0091609 0.011778 0.021641 0.022952 -0.0034353 0.033134 0.036125 0.085612 0.12357 0.032628 -0.11978 -0.029679 -0.022933 0.019065 0.038443 -0.0087865 -0.040901 -0.020728 0.034473 -0.050051
1.8984 -0.0022206 -0.0015178 -0.00093912 0.005771 0 0.0092717 0.012169 0.014082 0.022776 0.016189 0.029056 -0.36284 0.0014331 -0.00084386 0.0001086 -0.00103 0.0014135 -8.9873e-05 -6.0313e-05 -0.005406 -0.0044817 0 -0.056267 0 -0.00042481 -9.2802e-05 -0.0003802 -0.00035113 -0.60255 0.020071 0.0070676 0.008025 0.016549 0.022479 0.028519 0.0011462 0.034744 0.035408 0.087846 0.12147 0.036095 -0.12644 -0.042462 -0.0266 0.019063 0.028599 -0.014234 -0.05081 -0.03792 0.030362 -0.057675
1.9023 -0.00042544 -0.00089344 -0.00049087 0.0075342 0 0.0057891 0.010241 0.010007 0.018504 0.019349 0.038029 -0.3468 -0.00035964 0.00038292 -0.0018564 -0.00052724 0.0024688 -0.0020643 -0.0017032 -0.0022762 -0.0036405 0 -0.056952 0 -0.00077836 -0.00023107 -0.00068702 -0.0001113 -0.62238 0.019588 0.010255 0.0027122 0.016809 0.018325 0.029151 0.010502 0.033493 0.035289 0.091634 0.1214 0.040935 -0.12807 -0.049155 -0.027067 0.022804 0.025276 -0.016128 -0.05475 -0.04394 0.032126 -0.065795
1.9063 0.0015343 0.00017332 -0.00090335 0.0047009 0 0.00039235 0.0080867 0.010303 0.016284 0.016925 0.043452 -0.35094 -0.0040793 0.00071845 -0.0046121 0.00061085 0.0023653 -0.0033636 -0.0018907 0.0012884 -0.0020581 0 -0.053657 0 -0.0010359 -0.00016944 -0.00049912 0.0001482 -0.58633 0.020467 0.0069295 -0.0014699 0.01263 0.013166 0.023968 0.015872 0.030173 0.035934 0.096404 0.12262 0.046643 -0.1265 -0.051995 -0.025509 0.028913 0.02608 -0.015775 -0.054914 -0.042893 0.037608 -0.067299
1.9102 0.0033472 0.0012629 9.9657e-05 -0.00058235 0 -0.0028398 0.006644 0.01339 0.016506 0.0092049 0.038728 -0.37965 -0.0065123 0.00052408 -0.0051741 0.0010727 0.00046895 -0.0022579 -0.00088929 0.0031786 0.00063576 0 -0.043575 0 -0.0010167 8.2163e-05 6.1097e-06 0.00028144 -0.48264 0.019733 -0.00069755 -0.0021078 0.0064103 0.0095139 0.015249 0.012685 0.025654 0.034531 0.10121 0.12398 0.052335 -0.12453 -0.05419 -0.023672 0.035289 0.027472 -0.015104 -0.054568 -0.040951 0.043513 -0.057699
1.9141 0.004551 0.0020474 0.0032748 -0.0033894 0 -0.0024914 0.0051108 0.012597 0.014743 0.0011919 0.023769 -0.41453 -0.0056197 0.00073319 -0.0027116 0.00019888 -0.0013944 0.0008061 0.00022061 0.002716 0.0045225 0 -0.02678 0 -0.00072062 0.00034649 0.00039563 0.00036705 -0.31835 0.014532 -0.0054944 -0.00047438 0.00097045 0.0066017 0.0062483 0.0053668 0.019238 0.027501 0.10658 0.12789 0.057735 -0.11515 -0.044595 -0.016726 0.046545 0.039623 -0.0086477 -0.04489 -0.02266 0.057157 -0.039017
1.918 0.0049944 0.0026365 0.0069375 -0.00069863 0 0.00024969 0.0024747 0.0041571 0.0072849 -0.0021147 0.0038754 -0.43029 -0.0021339 0.0019378 0.0010268 -0.001525 -0.00083712 0.0033865 0.0008799 0.00066454 0.0088527 0 -0.0065878 0 -0.0003536 0.00044299 0.00041888 0.00060666 -0.12393 0.0046287 -0.0023918 0.0013491 -0.0022935 0.0024022 -0.0013357 0.0021196 0.0089658 0.013647 0.11196 0.13181 0.063134 -0.10577 -0.035 -0.0097803 0.057801 0.051774 -0.0021912 -0.035213 -0.0043684 0.070802 -0.017291
1.9219 0.0050608 0.0033371 0.0087638 0.0052639 0 0.0033585 -0.00088666 -0.0076495 -0.0039702 -0.00081556 -0.015087 -0.41957 0.0014716 0.0036885 0.0036783 -0.0029387 0.0020842 0.0033307 0.0014479 -0.0018167 0.012265 0 0.012618 0 -0.00016192 0.0003573 0.0002038 0.0010568 0.063155 -0.0070831 0.0059854 0.0028299 -0.0036871 -0.0032594 -0.0077266 0.0057387 -0.0057882 -0.0045365 0.11657 0.13598 0.067045 -0.095216 -0.021917 -0.0019625 0.068878 0.066084 0.0053365 -0.02362 0.016622 0.084896 0.0027464
1.9258 0.0052584 0.0041491 0.008169 0.0088054 0 0.0053605 -0.0034662 -0.01432 -0.012904 0.0001652 -0.029841 -0.40013 0.003164 0.0047391 0.00429 -0.0031061 0.0044887 0.00083718 0.002378 -0.0039806 0.013496 0 0.027618 0 -0.00021813 0.00023091 2.4455e-05 0.0014684 0.21994 -0.0165 0.011381 0.0043417 -0.0041817 -0.0081658 -0.013435 0.010622 -0.022095 -0.02244 0.12038 0.14042 0.069414 -0.083458 -0.0052204 0.0067584 0.07977 0.082628 0.013973 -0.010044 0.040409 0.099458 0.020217
1.9297 0.0055576 0.004686 0.0065998 0.0062524 0 0.005588 -0.0043895 -0.01202 -0.015368 -0.0033337 -0.039072 -0.39586 0.0025377 0.0041054 0.0034887 -0.0019274 0.0037583 -0.0018115 0.003393 -0.0053762 0.012109 0 0.037028 0 -0.0003554 0.00018724 -4.7412e-05 0.0014291 0.34254 -0.021015 0.0080595 0.0052771 -0.0044597 -0.010217 -0.017893 0.0090026 -0.034477 -0.036137 0.12419 0.14485 0.071783 -0.071699 0.011476 0.015479 0.090662 0.099173 0.02261 0.0035317 0.064195 0.11402 0.036072
1.9336 0.0053112 0.0046942 0.0056194 -0.0003434 0 0.0040355 -0.0044781 -0.0057234 -0.013215 -0.0099034 -0.041678 -0.41146 0.00044909 0.0020346 0.0022346 -9.9369e-05 0.00069524 -0.0024808 0.0037339 -0.0053996 0.008904 0 0.040791 0 -0.000313 0.00020213 -0.00017752 0.00072589 0.43082 -0.020813 -0.0012537 0.0040823 -0.0048326 -0.0099071 -0.019955 -0.00067483 -0.038716 -0.043852 0.12538 0.14753 0.070111 -0.064524 0.025332 0.02077 0.094827 0.11006 0.027969 0.012972 0.079217 0.12119 0.049627
1.9375 0.0040523 0.004567 0.005232 -0.0051211 0 0.0015151 -0.0052006 -0.0037644 -0.011681 -0.013927 -0.03721 -0.42792 -0.0018675 1.7966e-05 0.00095055 0.00145 -0.0011004 -0.0010422 0.0031102 -0.0034979 0.0056769 0 0.03965 0 3.4085e-05 0.00017381 -0.00046008 -0.0003893 0.47181 -0.018005 -0.0078992 0.00051676 -0.0054822 -0.0097277 -0.019396 -0.012219 -0.034949 -0.045369 0.12639 0.15008 0.068138 -0.057691 0.038976 0.025805 0.098491 0.12053 0.033084 0.022104 0.093586 0.12781 0.057672
1.9414 0.0024029 0.0051722 0.0044787 -0.0039801 0 -0.00023017 -0.0066188 -0.0085041 -0.013152 -0.011644 -0.027968 -0.42374 -0.0032794 -0.00023726 -0.0001686 0.0021911 0.00074104 0.00089622 0.002127 -7.2843e-05 0.0041267 0 0.034811 0 0.00055456 9.9942e-05 -0.00066986 -0.0013 0.44124 -0.014733 -0.005724 -0.0028302 -0.006186 -0.011009 -0.017293 -0.018133 -0.027074 -0.040916 0.12643 0.15141 0.064822 -0.054438 0.048138 0.027951 0.09802 0.12591 0.035411 0.027449 0.10114 0.12958 0.056839
1.9453 0.00198 0.0070888 0.0034664 0.0019332 0 0.0007928 -0.006749 -0.013384 -0.014405 -0.005116 -0.019127 -0.39888 -0.0029948 0.0018807 -0.00059991 0.0022139 0.0044588 0.0018238 0.0016948 0.0030229 0.0043293 0 0.027313 0 0.00094059 0.00012548 -0.00042874 -0.0014573 0.32197 -0.011916 0.0033145 -0.00222 -0.0057463 -0.011748 -0.014596 -0.016622 -0.019164 -0.031248 0.12482 0.15068 0.059219 -0.057278 0.049667 0.02518 0.090513 0.12264 0.032993 0.026349 0.097101 0.12307 0.046398
1.9492 0.0041354 0.010063 0.0041137 0.0081895 0 0.0054432 -0.0032777 -0.0098345 -0.010357 0.00038614 -0.015038 -0.37547 -0.0010131 0.0052948 0.00020538 0.0019006 0.0059721 0.001701 0.0021851 0.0034156 0.0041079 0 0.017162 0 0.00091957 0.00037528 0.00035355 -0.00079626 0.11957 -0.0092404 0.011971 0.0036811 -0.0022428 -0.0081127 -0.010574 -0.011829 -0.012454 -0.018568 0.12321 0.14994 0.053616 -0.060118 0.051197 0.02241 0.083005 0.11937 0.030575 0.025248 0.093059 0.11656 0.028674
1.9531 0.0086818 0.013285 0.0083314 0.011973 0 0.012496 0.0040718 0.0033 2.5788e-05 0.0025758 -0.014761 -0.37485 0.0015699 0.007863 0.0019907 0.0014023 0.0036331 0.0016301 0.0032755 0.00012475 0.00044619 0 0.0032012 0 0.00044251 0.0007619 0.0012651 0.00022619 -0.14076 -0.0057711 0.015513 0.012186 0.0054587 0.0016399 -0.0032377 -0.0079298 -0.0055077 -0.0063839 0.12041 0.14652 0.046736 -0.070241 0.040648 0.013062 0.06771 0.10465 0.022005 0.015778 0.075468 0.10061 0.0070622
1.957 0.013954 0.01617 0.015517 0.014461 0 0.019172 0.013048 0.018106 0.012376 0.0047821 -0.0119 -0.39564 0.0031988 0.0078586 0.0036259 0.0004803 0.0004737 0.0024676 0.0044306 -0.0053081 -0.0076734 0 -0.015729 0 -0.00027532 0.0010216 0.0016954 0.0010126 -0.43125 -0.00043671 0.015965 0.018861 0.016153 0.014831 0.0083322 -0.0042914 0.0033262 0.0026719 0.11733 0.14246 0.039556 -0.082077 0.027255 0.0021653 0.050583 0.087228 0.011988 0.0043373 0.054688 0.082444 -0.016108
1.9609 0.01825 0.018788 0.022389 0.018385 0 0.022962 0.020802 0.025683 0.021563 0.011889 3.7835e-06 -0.41577 0.0032717 0.0052879 0.0041823 -0.0010675 0.0010011 0.0039091 0.0052117 -0.0098433 -0.017518 0 -0.039219 0 -0.00088359 0.00097612 0.0013844 0.0012895 -0.7345 0.0076248 0.018576 0.021465 0.02649 0.026195 0.02218 0.0030163 0.014143 0.0093671 0.11413 0.13774 0.032462 -0.09475 0.011345 -0.0098393 0.032622 0.06794 0.00097505 -0.0084097 0.032261 0.063112 -0.040042
1.9648 0.021215 0.021504 0.025792 0.024042 0 0.023354 0.026214 0.025295 0.026981 0.024143 0.02122 -0.41511 0.0028732 0.0020345 0.0039276 -0.0028186 0.005795 0.0047867 0.00507 -0.011479 -0.024139 0 -0.064896 0 -0.0011097 0.00073289 0.00065744 0.0012398 -1.0414 0.01852 0.025009 0.02157 0.033205 0.032248 0.034393 0.015648 0.025976 0.017896 0.11058 0.13099 0.025629 -0.10994 -0.012165 -0.025189 0.012145 0.043018 -0.013042 -0.0251 0.0048596 0.040273 -0.064475
1.9688 0.02378 0.024344 0.025694 0.028612 0 0.022145 0.030258 0.024681 0.032524 0.035995 0.044873 -0.39412 0.0036893 0.00057014 0.0039193 -0.0036796 0.010032 0.0040279 0.0032232 -0.010983 -0.024436 0 -0.089626 0 -0.00091275 0.00057355 0.00010395 0.0012053 -1.3403 0.031044 0.031207 0.022438 0.035517 0.033941 0.042149 0.030122 0.038243 0.032529 0.10702 0.12425 0.018797 -0.12514 -0.035675 -0.04054 -0.0083318 0.018095 -0.027059 -0.04179 -0.022541 0.017433 -0.088666
1.9727 0.026791 0.026853 0.025128 0.029609 0 0.022074 0.034246 0.03117 0.041453 0.041544 0.062445 -0.37024 0.0059629 0.0020737 0.0045951 -0.0026162 0.0080469 0.0013303 -0.0007816 -0.011045 -0.020129 0 -0.11105 0 -0.00047102 0.00063128 3.5089e-05 0.0012793 -1.6121 0.042872 0.032273 0.02564 0.035441 0.03511 0.045926 0.040956 0.0509 0.053398 0.10305 0.11589 0.012598 -0.13773 -0.0597 -0.055176 -0.026021 -0.0056298 -0.040482 -0.05741 -0.046613 -0.0029987 -0.11128
1.9766 0.02994 0.028608 0.02699 0.028276 0 0.024827 0.038086 0.04331 0.052058 0.040663 0.070475 -0.35814 0.0077786 0.0054174 0.0051292 0.00041182 -0.00067406 -0.0028094 -0.0062567 -0.013538 -0.016478 0 -0.1279 0 -2.1451e-05 0.0007207 0.00026053 0.0012156 -1.8351 0.05179 0.028577 0.029951 0.035753 0.038428 0.048579 0.046086 0.063044 0.075219 0.09889 0.10678 0.006687 -0.14915 -0.083958 -0.06949 -0.042447 -0.028813 -0.053637 -0.072546 -0.069176 -0.02234 -0.13084
1.9805 0.032187 0.029741 0.031033 0.028675 0 0.029837 0.040482 0.052157 0.059059 0.038934 0.072082 -0.35538 0.0068117 0.0079537 0.0044838 0.0041805 -0.010542 -0.007448 -0.011439 -0.017591 -0.017587 0 -0.13927 0 0.00030648 0.00053726 0.00036001 0.00075208 -1.9929 0.057093 0.025826 0.033217 0.037637 0.042972 0.05219 0.04841 0.072002 0.09034 0.094468 0.097325 0.00076894 -0.15952 -0.10722 -0.083138 -0.057787 -0.050982 -0.066256 -0.086909 -0.090364 -0.040637 -0.14594
1.9844 0.033144 0.030828 0.034275 0.033212 0 0.034745 0.040704 0.050854 0.059121 0.041434 0.072292 -0.347 0.0029147 0.0076006 0.0029166 0.0069067 -0.015184 -0.011608 -0.014764 -0.020473 -0.0227 0 -0.14414 0 0.00051294 2.51e-05 0.00011168 2.7056e-06 -2.0774 0.059777 0.028781 0.034753 0.040208 0.045633 0.055889 0.051929 0.074599 0.093662 0.088269 0.085411 -0.0051936 -0.16277 -0.12363 -0.092238 -0.065707 -0.066226 -0.075214 -0.095998 -0.10216 -0.05179 -0.15512
1.9883 0.033715 0.032268 0.034357 0.039649 0 0.037211 0.039747 0.042085 0.054349 0.047259 0.072375 -0.32105 -0.0013197 0.0045232 0.001961 0.0073681 -0.013501 -0.014634 -0.016197 -0.020465 -0.027184 0 -0.14215 0 0.00060718 -0.00049977 -0.00036436 -0.00052649 -2.0871 0.061188 0.035704 0.035656 0.041996 0.044569 0.056838 0.057085 0.069774 0.085455 0.082071 0.073498 -0.011156 -0.16601 -0.14005 -0.10134 -0.073627 -0.08147 -0.084172 -0.10509 -0.11396 -0.062943 -0.15684
1.9922 0.035093 0.033859 0.032193 0.043199 0 0.03674 0.039416 0.035276 0.049963 0.050815 0.068996 -0.27836 -0.0028864 0.00093815 0.0026834 0.0055633 -0.010172 -0.016396 -0.017153 -0.018696 -0.027247 0 -0.13449 0 0.00051052 -0.00063157 -0.00081906 -0.00037108 -2.0267 0.06143 0.040057 0.037074 0.042473 0.040994 0.053287 0.060548 0.059827 0.070171 0.073633 0.059582 -0.018059 -0.16501 -0.15002 -0.10706 -0.077009 -0.092159 -0.090488 -0.11065 -0.12063 -0.069896 -0.15006
1.9961 0.037189 0.035005 0.030994 0.041555 0 0.03505 0.040258 0.036546 0.048781 0.048236 0.0587 -0.2287 -0.0012681 -0.0008159 0.0042573 0.0025284 -0.010303 -0.01716 -0.018955 -0.017928 -0.023594 0 -0.12346 0 0.00013551 -0.0002746 -0.0011307 0.00041454 -1.9087 0.059208 0.037805 0.038704 0.041979 0.037595 0.046476 0.059357 0.048849 0.05297 0.063486 0.044138 -0.02568 -0.16079 -0.15508 -0.11019 -0.076926 -0.099371 -0.094787 -0.11351 -0.12341 -0.07364 -0.13522
2 0.038365 0.035252 0.03272 0.037262 0 0.034534 0.040605 0.04228 0.048465 0.04157 0.042722 -0.18065 0.0011839 -0.00021005 0.0047323 -0.00037352 -0.014139 -0.017186 -0.021434 -0.019512 -0.020362 0 -0.11073 0 -0.00041969 0.00026352 -0.0013146 0.0012303 -1.7518 0.053353 0.032141 0.039177 0.040489 0.035563 0.03948 0.054329 0.039774 0.0372 0.053307 0.028672 -0.033317 -0.15654 -0.16007 -0.11331 -0.076819 -0.10656 -0.099067 -0.11635 -0.12616 -0.077366 -0.11487
2.0039 0.036955 0.03451 0.035826 0.034677 0 0.035959 0.037931 0.043197 0.044271 0.03602 0.02701 -0.13611 0.0017844 0.0012793 0.0032781 -0.002125 -0.017368 -0.016479 -0.023153 -0.021867 -0.020631 0 -0.096268 0 -0.00080933 0.00057589 -0.0013491 0.0014251 -1.5712 0.044452 0.030035 0.037606 0.037053 0.033554 0.034287 0.048699 0.032893 0.024357 0.038158 0.0098597 -0.043508 -0.14979 -0.15611 -0.11299 -0.073051 -0.11042 -0.10033 -0.11611 -0.12586 -0.078246 -0.093296
2.0078 0.033023 0.032809 0.036752 0.034861 0 0.03744 0.031298 0.03444 0.03419 0.033622 0.017425 -0.092086 0.00018005 0.0017907 0.0012584 -0.0023906 -0.016266 -0.015049 -0.022971 -0.02235 -0.023387 0 -0.079471 0 -0.00066991 0.00052278 -0.0011049 0.00086374 -1.3698 0.034837 0.034147 0.034394 0.030823 0.029585 0.030226 0.043699 0.027002 0.015329 0.023009 -0.0089528 -0.053699 -0.14303 -0.15216 -0.11267 -0.069284 -0.11427 -0.1016 -0.11586 -0.12555 -0.079125 -0.074936
2.0117 0.028353 0.029996 0.033513 0.034233 0 0.035832 0.022532 0.020825 0.021164 0.030844 0.014865 -0.044179 -0.0016936 0.00087116 0.00071643 -0.0015211 -0.011803 -0.013377 -0.02118 -0.020565 -0.025047 0 -0.061384 0 2.1442e-05 0.00028557 -0.00050992 2.6539e-05 -1.142 0.026825 0.039124 0.030485 0.022545 0.023599 0.025264 0.036543 0.021515 0.010745 0.0060121 -0.028418 -0.064765 -0.13772 -0.14664 -0.11241 -0.066028 -0.11883 -0.10225 -0.11577 -0.12577 -0.080685 -0.062226
2.0156 0.024549 0.025837 0.027542 0.028651 0 0.029515 0.014991 0.011727 0.010434 0.023077 0.014907 0.012048 -0.0020588 -0.00028476 0.0019495 -0.00029208 -0.0083963 -0.012338 -0.019047 -0.01932 -0.023614 0 -0.045203 0 0.00083403 0.00010542 0.00024911 -0.00045014 -0.88922 0.020948 0.036828 0.026204 0.014637 0.017805 0.018693 0.023674 0.017124 0.0099616 -0.013281 -0.048694 -0.07692 -0.1342 -0.1392 -0.1122 -0.063409 -0.12426 -0.10213 -0.11587 -0.12662 -0.083092 -0.054381
2.0195 0.021223 0.020354 0.021837 0.018422 0 0.020083 0.011013 0.011309 0.0050774 0.010886 0.012056 0.080372 -0.0011569 -0.00025759 0.0030834 0.00055597 -0.009071 -0.012399 -0.017431 -0.021775 -0.020755 0 -0.033964 0 0.0012019 4.2003e-05 0.00076743 -0.00034613 -0.63081 0.01589 0.025188 0.021117 0.0094729 0.01447 0.012274 0.0059404 0.01452 0.010309 -0.032575 -0.06897 -0.089075 -0.13068 -0.13176 -0.112 -0.060791 -0.1297 -0.10202 -0.11598 -0.12747 -0.085498 -0.048136
2.0234 0.016309 0.01395 0.017563 0.0084889 0 0.011188 0.010249 0.014578 0.0040261 0.00058267 0.0045911 0.16135 -0.00043861 0.0010498 0.0022565 0.00073929 -0.012504 -0.012936 -0.016149 -0.02764 -0.019634 0 -0.027625 0 0.00091421 7.8089e-06 0.00071848 -3.2772e-06 -0.397 0.010125 0.010986 0.014933 0.0074685 0.013636 0.0086568 -0.010329 0.013017 0.0083574 -0.053012 -0.087548 -0.10129 -0.13268 -0.12538 -0.11364 -0.061175 -0.13736 -0.1007 -0.11747 -0.12826 -0.090131 -0.040203
2.0273 0.0083174 0.0071408 0.012857 0.0032656 0 0.0054019 0.010114 0.013187 0.0038489 -0.0020824 -0.0041414 0.25018 -0.00035647 0.0022943 -0.00016727 0.0004666 -0.014902 -0.012714 -0.014695 -0.03278 -0.021197 0 -0.022873 0 0.00029124 -3.4744e-05 0.00012469 5.9115e-05 -0.20566 0.0035479 0.0031269 0.00816 0.0068282 0.013176 0.0086857 -0.01836 0.010933 0.0027552 -0.073597 -0.1059 -0.11351 -0.1354 -0.11914 -0.11552 -0.061948 -0.14531 -0.099217 -0.11915 -0.12904 -0.095052 -0.029608
2.0313 -0.0017551 0.000283 0.0051569 0.0017073 0 0.0019562 0.0077913 0.0044017 0.0018959 0.001602 -0.0087054 0.33924 0.00024781 0.002025 -0.0020969 3.1718e-05 -0.014184 -0.011321 -0.013234 -0.033114 -0.023293 0 -0.016256 0 -0.00015228 -1.4791e-05 -0.00065972 -0.00034801 -0.045766 -0.0024538 0.0032771 0.0016251 0.0051041 0.010905 0.0103 -0.017404 0.0073463 -0.0039387 -0.09336 -0.12254 -0.12506 -0.13971 -0.1137 -0.11779 -0.063436 -0.15281 -0.096783 -0.12085 -0.12805 -0.099899 -0.017924
2.0352 -0.010843 -0.0062977 -0.0054992 -0.0017678 0 -0.0024199 0.0021335 -0.0064485 -0.0021921 0.0039531 -0.0061418 0.42409 0.0022385 5.7168e-05 -0.0024052 -0.00056864 -0.011786 -0.0099558 -0.012484 -0.028771 -0.023535 0 -0.0073981 0 -0.0002183 8.3913e-05 -0.0012171 -0.00094003 0.1142 -0.0064839 0.0039612 -0.0045024 0.001021 0.0062759 0.010006 -0.013872 0.0030842 -0.006762 -0.11141 -0.13561 -0.13524 -0.14736 -0.10991 -0.12088 -0.066409 -0.15937 -0.092363 -0.12262 -0.12339 -0.10459 -0.0072276
2.0391 -0.016197 -0.011972 -0.015769 -0.011071 0 -0.010162 -0.0057939 -0.012262 -0.0072935 -0.0016195 0.0013421 0.50628 0.0042182 -0.0024157 -0.0024674 -0.0014521 -0.010496 -0.010346 -0.012541 -0.023666 -0.022282 0 0.0013232 0 -0.00017059 8.6786e-05 -0.0013207 -0.0012702 0.29893 -0.0086953 -0.0034329 -0.010782 -0.0049257 4.1577e-05 0.0054478 -0.015405 -0.00042726 -0.0026931 -0.12946 -0.14868 -0.14541 -0.155 -0.10613 -0.12397 -0.069383 -0.16594 -0.087943 -0.1244 -0.11872 -0.10928 0.0022148
2.043 -0.017436 -0.015844 -0.021716 -0.023404 0 -0.020032 -0.013591 -0.011911 -0.012363 -0.014017 0.0072915 0.58879 0.0033952 -0.0039151 -0.0044086 -0.0022479 -0.011188 -0.012622 -0.012088 -0.020413 -0.021873 0 0.0084272 0 -0.0003642 -0.00023186 -0.00098682 -0.0011457 0.50482 -0.01102 -0.0189 -0.017315 -0.011156 -0.0071594 -0.0031909 -0.023369 -0.0033358 0.0055672 -0.14317 -0.1566 -0.15316 -0.16324 -0.1029 -0.12589 -0.071894 -0.16729 -0.080149 -0.12443 -0.10665 -0.11088 0.012212
2.0469 -0.016421 -0.017356 -0.022172 -0.030987 0 -0.027485 -0.019003 -0.010957 -0.01709 -0.025591 0.0048387 0.66928 -0.0011494 -0.0038145 -0.0079667 -0.0019405 -0.012045 -0.014531 -0.009129 -0.016035 -0.022713 0 0.016173 0 -0.00078692 -0.000842 -0.00038026 -0.00075008 0.70365 -0.015885 -0.032673 -0.022608 -0.016012 -0.015147 -0.013758 -0.031216 -0.0080407 0.0099859 -0.15553 -0.16293 -0.16015 -0.17165 -0.099841 -0.12746 -0.074262 -0.16704 -0.071313 -0.12392 -0.092288 -0.11154 0.024708
2.0508 -0.015335 -0.016891 -0.01942 -0.028268 0 -0.028154 -0.021067 -0.014933 -0.021493 -0.029675 -0.0088565 0.74035 -0.0065047 -0.002555 -0.009913 0.00026976 -0.010632 -0.013267 -0.0026843 -0.003883 -0.020957 0 0.02899 0 -0.0010506 -0.0013634 0.00026917 -0.00041427 0.86599 -0.024401 -0.034326 -0.024123 -0.018438 -0.02305 -0.023678 -0.030594 -0.017222 0.0023264 -0.16652 -0.16821 -0.16656 -0.17945 -0.09653 -0.12829 -0.076222 -0.16503 -0.06172 -0.12279 -0.076381 -0.11112 0.039868
2.0547 -0.014943 -0.015601 -0.016747 -0.017599 0 -0.021648 -0.020403 -0.022944 -0.025348 -0.02659 -0.030229 0.79784 -0.0080676 -0.0010272 -0.0072571 0.0037716 -0.006138 -0.0083421 0.0061546 0.019198 -0.011305 0 0.048663 0 -0.00085893 -0.0013715 0.0007072 -0.00031657 0.98099 -0.035251 -0.023157 -0.020584 -0.018424 -0.028622 -0.031067 -0.019478 -0.030839 -0.019399 -0.1721 -0.16937 -0.1707 -0.18487 -0.092226 -0.12625 -0.076585 -0.15615 -0.049167 -0.11924 -0.054412 -0.1065 0.056254
2.0586 -0.014495 -0.014459 -0.015496 -0.0076969 0 -0.012443 -0.01866 -0.028714 -0.028158 -0.022269 -0.050717 0.8475 -0.0040627 0.00011514 -0.00088906 0.0064846 0.00039983 -0.002446 0.014766 0.047589 0.0072159 0 0.071269 0 -0.00040815 -0.00082358 0.00074537 -0.00039637 1.0559 -0.045035 -0.0093738 -0.014017 -0.017283 -0.02976 -0.035048 -0.0044986 -0.045027 -0.048163 -0.17768 -0.17052 -0.17483 -0.19029 -0.087921 -0.12422 -0.076947 -0.14728 -0.036613 -0.11568 -0.032443 -0.10188 0.072566
2.0625 -0.012895 -0.013431 -0.014447 -0.0061624 0 -0.0068944 -0.017507 -0.027665 -0.029548 -0.021681 -0.061577 0.9003 0.0023222 0.00068627 0.0046575 0.0064776 0.0073602 0.00090382 0.020561 0.069748 0.02856 0 0.089386 0 -0.00021659 -0.00013753 0.00041621 -0.00049287 1.0997 -0.05001 -0.0047768 -0.0091667 -0.017207 -0.027118 -0.035794 0.0047531 -0.054255 -0.071478 -0.17976 -0.17088 -0.17796 -0.19345 -0.083213 -0.12042 -0.077269 -0.13615 -0.024042 -0.11152 -0.011617 -0.095928 0.088393
2.0664 -0.0097387 -0.011593 -0.011675 -0.01298 0 -0.0084165 -0.017676 -0.02195 -0.029617 -0.024305 -0.059324 0.96044 0.0057956 0.00083341 0.005492 0.0038682 0.0134 0.00064896 0.022304 0.077453 0.043641 0 0.097651 0 -0.00052935 0.000192 2.8624e-05 -0.00050655 1.1081 -0.048352 -0.011998 -0.0099317 -0.019709 -0.024532 -0.034561 0.0039403 -0.055145 -0.079172 -0.17991 -0.17078 -0.18053 -0.19536 -0.078281 -0.11563 -0.077569 -0.12378 -0.011461 -0.10701 0.0085753 -0.089228 0.10266
2.0703 -0.0053469 -0.0080481 -0.0066031 -0.02072 0 -0.014408 -0.018493 -0.017828 -0.028863 -0.025881 -0.048019 1.0201 0.0041063 0.00082888 0.0021652 0.00089626 0.017368 -0.00099216 0.020532 0.072718 0.04785 0 0.096167 0 -0.00097105 4.2509e-05 -3.3982e-05 -0.00042971 1.0623 -0.041493 -0.022454 -0.015424 -0.023854 -0.025701 -0.033213 -0.003012 -0.048799 -0.069879 -0.17986 -0.17092 -0.18307 -0.19723 -0.073619 -0.11095 -0.078243 -0.11199 0.00067563 -0.10275 0.027614 -0.082869 0.11168
2.0742 -0.00014857 -0.0026436 -0.00017388 -0.020826 0 -0.017509 -0.018102 -0.018396 -0.027638 -0.02348 -0.036393 1.069 0.00012061 0.00085575 -0.0012708 -0.00021778 0.018411 -0.0010205 0.017204 0.065234 0.044909 0 0.088528 0 -0.00089314 -0.00029317 0.00033732 -0.00028772 0.93712 -0.033276 -0.024418 -0.019342 -0.026108 -0.029839 -0.032857 -0.0085059 -0.039688 -0.051431 -0.17752 -0.1736 -0.18529 -0.19881 -0.071972 -0.10747 -0.083099 -0.10677 0.0078506 -0.10126 0.033779 -0.080305 0.11003
2.0781 0.0057566 0.0042135 0.0066151 -0.010189 0 -0.010751 -0.014288 -0.019813 -0.025406 -0.017822 -0.031512 1.1093 -0.0013823 0.00075889 -0.0019385 0.00050873 0.016882 0.0012524 0.014817 0.062329 0.042984 0 0.076795 0 -8.7088e-05 -0.0004774 0.00082538 -0.00011643 0.71057 -0.027068 -0.013082 -0.014165 -0.022576 -0.03101 -0.032354 -0.0084192 -0.032059 -0.034894 -0.17519 -0.17628 -0.18751 -0.20039 -0.070326 -0.10399 -0.087955 -0.10155 0.015026 -0.099764 0.039944 -0.077742 0.094405
2.082 0.012566 0.012261 0.013882 0.0073247 0 0.0069295 -0.0056024 -0.015166 -0.020428 -0.010811 -0.033505 1.1573 0.001214 -2.6551e-05 -0.0012258 0.0010486 0.014789 0.0037592 0.014991 0.061097 0.046427 0 0.058801 0 0.0009196 -0.0004592 0.0009482 4.7107e-07 0.36965 -0.022811 0.006519 0.0025579 -0.011948 -0.022739 -0.028276 -0.0047077 -0.02676 -0.02676 -0.17306 -0.18116 -0.18965 -0.20427 -0.073075 -0.10388 -0.097448 -0.10553 0.017053 -0.10155 0.034669 -0.080152 0.066784
2.0859 0.020559 0.021655 0.022446 0.024746 0 0.029171 0.0077477 -0.0016278 -0.010489 -0.0021006 -0.035356 1.2283 0.0047988 -0.0020651 -0.002693 -5.619e-05 0.014254 0.0040127 0.016945 0.050512 0.050886 0 0.030456 0 0.0013502 -0.00040165 0.00052422 -6.8925e-05 -0.086193 -0.016621 0.025226 0.02516 0.0036239 -0.00397 -0.016977 -0.0014716 -0.020924 -0.025065 -0.17112 -0.18806 -0.19172 -0.21026 -0.079855 -0.10686 -0.11119 -0.11795 0.014359 -0.10635 0.018901 -0.087124 0.03293
2.0898 0.029917 0.03243 0.032494 0.037301 0 0.046455 0.023768 0.016898 0.0055041 0.010686 -0.027957 1.3197 0.0050069 -0.0051929 -0.0071942 -0.0017488 0.014844 0.0012513 0.017066 0.021659 0.046444 0 -0.0096657 0 0.00095267 -0.00036458 -0.00012912 -0.00040614 -0.6429 -0.0037419 0.037667 0.043484 0.02064 0.01956 0.0025344 0.00071308 -0.010492 -0.021847 -0.16918 -0.19497 -0.19378 -0.21624 -0.086635 -0.10984 -0.12494 -0.13037 0.011665 -0.11115 0.0031337 -0.094096 -0.0030354
2.0938 0.040501 0.043848 0.042974 0.044955 0 0.053312 0.039597 0.034219 0.026246 0.028357 -0.00659 1.4124 0.00085432 -0.0082252 -0.011028 -0.0017833 0.012751 -0.0040271 0.010668 -0.02365 0.025952 0 -0.058358 0 0.00022754 -0.00021278 -0.00049829 -0.00092881 -1.2743 0.017313 0.045157 0.050947 0.03713 0.040213 0.027357 0.0059629 0.0066784 -0.0093399 -0.16871 -0.20337 -0.19471 -0.22923 -0.10422 -0.12178 -0.14786 -0.16303 -0.0013731 -0.12225 -0.032014 -0.11098 -0.042512
2.0977 0.05156 0.054541 0.052409 0.05108 0 0.052621 0.05307 0.048093 0.04843 0.047869 0.025969 1.4902 -0.0043822 -0.0096873 -0.009643 -0.00027183 0.0034919 -0.01208 -0.0047522 -0.07376 -0.0089224 0 -0.11023 0 -0.00013458 8.6668e-05 -0.0003864 -0.0014066 -1.9498 0.043037 0.052315 0.050211 0.05323 0.054947 0.052341 0.018707 0.029622 0.015192 -0.1683 -0.21184 -0.19559 -0.2425 -0.12225 -0.13409 -0.17115 -0.19652 -0.01483 -0.13359 -0.067949 -0.12826 -0.090235
2.1016 0.061823 0.063474 0.060212 0.059169 0 0.053009 0.063889 0.061315 0.068752 0.064605 0.061739 1.5564 -0.0066812 -0.0091178 -0.0029915 -0.0013551 -0.014072 -0.02434 -0.027274 -0.11621 -0.048928 0 -0.16162 0 2.5522e-05 0.00017287 -9.8653e-05 -0.0016319 -2.6419 0.067339 0.061991 0.050951 0.069058 0.066973 0.073352 0.038775 0.055622 0.049107 -0.16797 -0.21852 -0.19534 -0.2581 -0.14389 -0.14933 -0.19641 -0.23546 -0.031146 -0.14621 -0.10738 -0.14762 -0.14779
2.1055 0.070259 0.070785 0.067111 0.070299 0 0.061248 0.073476 0.076883 0.085807 0.076877 0.093054 1.6304 -0.0051391 -0.0076784 0.0035948 -0.010311 -0.036541 -0.041137 -0.051556 -0.14615 -0.084011 0 -0.21188 0 0.00025407 -0.00050838 -9.706e-05 -0.0016002 -3.3262 0.086099 0.073369 0.061124 0.082781 0.081115 0.089462 0.061408 0.082433 0.087334 -0.16775 -0.22252 -0.19339 -0.2772 -0.17095 -0.16897 -0.22463 -0.28256 -0.05174 -0.16074 -0.15204 -0.17008 -0.20964
2.1094 0.077005 0.077554 0.074355 0.08277 0 0.076402 0.083556 0.093326 0.10017 0.087445 0.11691 1.728 -0.0021683 -0.0073025 0.0044 -0.028314 -0.059068 -0.059446 -0.072508 -0.16705 -0.10943 0 -0.26099 0 0.00010194 -0.0020907 -0.00049543 -0.0015371 -3.976 0.099827 0.083868 0.079617 0.091744 0.097982 0.10246 0.082061 0.10905 0.12501 -0.16753 -0.22652 -0.19144 -0.2963 -0.19801 -0.18861 -0.25285 -0.32966 -0.072335 -0.17526 -0.1967 -0.19255 -0.26617
2.1133 0.083342 0.084671 0.082542 0.093683 0 0.091224 0.094666 0.1059 0.11281 0.10011 0.13509 1.8479 -0.00038893 -0.0091059 -0.00095498 -0.050183 -0.079427 -0.074068 -0.088437 -0.18467 -0.12659 0 -0.30677 0 -0.00030467 -0.0039237 -0.00094714 -0.0017484 -4.56 0.11223 0.091874 0.097411 0.095801 0.11317 0.11454 0.10055 0.13436 0.15766 -0.16476 -0.22125 -0.18597 -0.31545 -0.22646 -0.20858 -0.27799 -0.3743 -0.093076 -0.18778 -0.23535 -0.21184 -0.311
2.1172 0.090297 0.091836 0.091076 0.1011 0 0.099426 0.10584 0.11224 0.1238 0.1151 0.15067 1.9793 -8.4549e-05 -0.012631 -0.0071817 -0.067928 -0.098559 -0.081903 -0.1009 -0.20118 -0.13933 0 -0.34494 0 -0.00042423 -0.0049836 -0.0010504 -0.0024249 -5.0485 0.12631 0.097637 0.10628 0.098801 0.12211 0.12642 0.11982 0.15557 0.1804 -0.16149 -0.21421 -0.17984 -0.33461 -0.25518 -0.22861 -0.30253 -0.41847 -0.11385 -0.19991 -0.27285 -0.23053 -0.34478
2.1211 0.097075 0.097584 0.09843 0.10522 0 0.10148 0.11552 0.11553 0.1326 0.12847 0.16447 2.1184 0.0001202 -0.016624 -0.0087326 -0.077034 -0.11715 -0.084885 -0.11177 -0.21461 -0.14993 0 -0.37194 0 -4.4513e-06 -0.0047687 -0.00081873 -0.0035292 -5.4203 0.14183 0.10225 0.10638 0.10557 0.12504 0.13723 0.14061 0.16861 0.18891 -0.15642 -0.20309 -0.17241 -0.35164 -0.28158 -0.24615 -0.3235 -0.45655 -0.1325 -0.20986 -0.30464 -0.24572 -0.37173
2.125 0.10111 0.10024 0.10279 0.10764 0 0.10288 0.1225 0.12092 0.13906 0.13583 0.17451 2.2733 0.00082036 -0.020362 -0.0051618 -0.079352 -0.1326 -0.087894 -0.12085 -0.22258 -0.15808 0 -0.38732 0 0.00052363 -0.0037893 -0.00068137 -0.0047944 -5.6591 0.15605 0.10631 0.10484 0.1167 0.12633 0.14563 0.15813 0.17112 0.18285 -0.14666 -0.18146 -0.16166 -0.36316 -0.30197 -0.25728 -0.33522 -0.4789 -0.14567 -0.21416 -0.32167 -0.25188 -0.3929
2.1289 0.10014 0.098983 0.10276 0.10926 0 0.10688 0.12588 0.12877 0.14323 0.13617 0.1787 2.4505 0.0010378 -0.023961 -0.00090267 -0.079959 -0.14067 -0.093369 -0.12649 -0.22526 -0.16238 0 -0.39289 0 0.00048314 -0.003103 -0.00099425 -0.0058063 -5.7422 0.16638 0.10922 0.10691 0.1266 0.129 0.15045 0.1647 0.1651 0.16841 -0.13691 -0.15983 -0.1509 -0.37469 -0.32237 -0.2684 -0.34694 -0.50125 -0.15885 -0.21846 -0.3387 -0.25805 -0.40384
2.1328 0.09436 0.094253 0.098045 0.10879 0 0.1097 0.12441 0.13272 0.14391 0.13138 0.17738 2.6419 4.6581e-05 -0.027442 -0.00014602 -0.081641 -0.14038 -0.098437 -0.1281 -0.22459 -0.16184 0 -0.38962 0 -0.00023848 -0.0033243 -0.0015964 -0.0061636 -5.6373 0.17167 0.10929 0.10935 0.12748 0.13059 0.15045 0.15612 0.15623 0.15593 -0.1213 -0.1291 -0.1372 -0.3762 -0.33041 -0.2676 -0.34508 -0.49848 -0.16219 -0.21453 -0.33654 -0.25168 -0.39911
2.1367 0.086316 0.087311 0.089876 0.10363 0 0.10431 0.11669 0.12553 0.13808 0.12284 0.1726 2.8312 -0.00082618 -0.029935 -0.0026613 -0.082974 -0.13644 -0.098127 -0.12742 -0.22145 -0.15597 0 -0.37557 0 -0.00095633 -0.0041107 -0.0019187 -0.0057101 -5.3204 0.17116 0.10449 0.10382 0.11604 0.12522 0.14407 0.13551 0.14933 0.15273 -0.10339 -0.094791 -0.12235 -0.37378 -0.33362 -0.26213 -0.3379 -0.48588 -0.16168 -0.20738 -0.32686 -0.2404 -0.37822
2.1406 0.07823 0.079228 0.080459 0.092666 0 0.089026 0.10256 0.10699 0.12313 0.10981 0.16453 3.015 0.00076789 -0.03035 -0.0049009 -0.081635 -0.13533 -0.091522 -0.12657 -0.21439 -0.14428 0 -0.34722 0 -0.00087347 -0.0046305 -0.0015629 -0.004723 -4.8009 0.1629 0.093958 0.087149 0.096298 0.10993 0.13021 0.11101 0.14389 0.15627 -0.084431 -0.059635 -0.10701 -0.36875 -0.33334 -0.25359 -0.32755 -0.46741 -0.1585 -0.19817 -0.31305 -0.22637 -0.34595
2.1445 0.069385 0.069844 0.071233 0.07825 0 0.071196 0.084305 0.085005 0.10028 0.091729 0.14932 3.2118 0.0051474 -0.028938 -0.0045799 -0.078444 -0.1382 -0.083882 -0.12495 -0.20092 -0.12685 0 -0.30309 0 2.6574e-05 -0.0044745 -0.0007475 -0.0038518 -4.1261 0.1444 0.079548 0.066831 0.07586 0.088451 0.10986 0.089797 0.13394 0.15439 -0.059807 -0.019935 -0.089102 -0.34981 -0.31451 -0.22867 -0.30034 -0.41772 -0.14114 -0.17801 -0.27726 -0.19768 -0.3067
2.1484 0.056401 0.057402 0.061001 0.064589 0 0.060389 0.065633 0.068083 0.075136 0.071079 0.12198 3.4456 0.0093028 -0.02775 -0.0032168 -0.076799 -0.13815 -0.081564 -0.11858 -0.17983 -0.10549 0 -0.24617 0 0.00088661 -0.0040197 -0.00014132 -0.0037212 -3.35 0.1154 0.065318 0.054327 0.059342 0.06816 0.086552 0.074034 0.1134 0.13406 -0.035183 0.019765 -0.071193 -0.33087 -0.29569 -0.20374 -0.27313 -0.36803 -0.12377 -0.15784 -0.24148 -0.16898 -0.25968
2.1523 0.036449 0.039473 0.045886 0.053078 0 0.057001 0.04853 0.056619 0.053425 0.052134 0.083048 3.717 0.0095147 -0.028953 -0.0038577 -0.077684 -0.12561 -0.084438 -0.10313 -0.15216 -0.083653 0 -0.18277 0 0.00084338 -0.0038799 -0.00023293 -0.0044244 -2.491 0.079961 0.053893 0.051849 0.04528 0.053082 0.064735 0.061129 0.082207 0.092505 -0.0091495 0.056773 -0.052116 -0.30296 -0.26378 -0.16888 -0.23594 -0.30149 -0.096243 -0.12977 -0.19245 -0.13205 -0.20105
2.1563 0.010334 0.015021 0.022037 0.039023 0 0.048589 0.03099 0.042356 0.035637 0.035783 0.042165 3.9964 0.0054383 -0.032456 -0.0069374 -0.076156 -0.097368 -0.083924 -0.077759 -0.12045 -0.064264 0 -0.11848 0 -5.1909e-05 -0.0040922 -0.00086376 -0.0053435 -1.5223 0.044986 0.042176 0.046818 0.028922 0.040059 0.046608 0.046325 0.04761 0.041627 0.017835 0.091967 -0.032252 -0.26899 -0.22304 -0.12733 -0.19202 -0.22358 -0.061863 -0.096364 -0.1345 -0.089559 -0.13064
2.1602 -0.017582 -0.013762 -0.010498 0.014081 0 0.019856 0.008537 0.016956 0.016192 0.01664 0.012757 4.2494 0.0010098 -0.035388 -0.0092827 -0.064234 -0.060196 -0.069614 -0.045958 -0.087315 -0.04702 0 -0.054473 0 -0.00086008 -0.0039672 -0.0013759 -0.0055394 -0.40971 0.01576 0.021384 0.021827 0.007248 0.021807 0.030019 0.024618 0.01871 0.00067935 0.044697 0.12669 -0.012354 -0.23463 -0.18166 -0.085415 -0.14769 -0.1452 -0.026944 -0.062501 -0.075884 -0.046737 -0.0549
2.1641 -0.042473 -0.041731 -0.046071 -0.026016 0 -0.031595 -0.021117 -0.019092 -0.011099 -0.012609 9.504e-05 4.4687 0.00069003 -0.034208 -0.0074645 -0.038213 -0.02511 -0.038744 -0.012439 -0.053796 -0.028282 0 0.01301 0 -0.00071694 -0.0027821 -0.0012053 -0.0044543 0.8345 -0.0080828 -0.016029 -0.027831 -0.018984 -0.0063591 0.0093309 -0.0079063 -0.0014599 -0.01799 0.068375 0.149 0.0084374 -0.18993 -0.12329 -0.034125 -0.092794 -0.054249 0.022119 -0.016584 0.0002264 0.0047706 0.018458
2.168 -0.062059 -0.063669 -0.076004 -0.074672 0 -0.088872 -0.054628 -0.056487 -0.046484 -0.052599 -0.0068437 4.6784 0.004803 -0.027363 -0.0016288 -0.0030543 0.0026748 0.00052708 0.020806 -0.017677 -0.0043491 0 0.089543 0 0.00028839 -0.00057144 -0.00033623 -0.0023335 2.1352 -0.032599 -0.06696 -0.086018 -0.047218 -0.042561 -0.021014 -0.051387 -0.019388 -0.019504 0.092053 0.17131 0.029229 -0.14522 -0.06492 0.017165 -0.037898 0.036698 0.071181 0.029334 0.076337 0.056278 0.088858
2.1719 -0.076951 -0.077917 -0.094057 -0.11559 0 -0.12637 -0.084703 -0.08593 -0.08352 -0.093497 -0.030047 4.9041 0.0090633 -0.015793 0.0045748 0.030996 0.028418 0.035304 0.055281 0.026808 0.02463 0 0.17789 0 0.0012391 0.0018247 0.00077974 1.9403e-05 3.3922 -0.065276 -0.11486 -0.12615 -0.075593 -0.080139 -0.062515 -0.098879 -0.04681 -0.024671 0.11199 0.18594 0.049908 -0.097944 -0.001499 0.069241 0.019262 0.1266 0.12502 0.080053 0.15918 0.10994 0.16451
2.1758 -0.088856 -0.087671 -0.1007 -0.13302 0 -0.12933 -0.10594 -0.10631 -0.11509 -0.1216 -0.085106 5.1423 0.0090064 -0.001114 0.0078777 0.056491 0.06244 0.05787 0.092933 0.085902 0.054038 0 0.27487 0 0.0013488 0.0034834 0.0016805 0.0019283 4.5366 -0.10935 -0.13906 -0.13185 -0.10277 -0.11244 -0.11072 -0.137 -0.091764 -0.056281 0.12782 0.1921 0.070464 -0.047845 0.067478 0.12218 0.078911 0.21535 0.18412 0.13605 0.24942 0.16596 0.25398
2.1797 -0.099335 -0.098512 -0.10279 -0.12411 0 -0.10588 -0.11941 -0.12387 -0.13975 -0.13134 -0.16542 5.363 0.0046557 0.015963 0.00878 0.073649 0.10939 0.070353 0.13246 0.16004 0.078477 0 0.3715 0 0.00071223 0.0041276 0.0022435 0.0033345 5.5537 -0.16042 -0.13102 -0.10996 -0.12627 -0.13603 -0.15654 -0.15369 -0.15167 -0.12276 0.14364 0.19827 0.091019 0.0022535 0.13646 0.17513 0.13856 0.3041 0.24322 0.19206 0.33966 0.22198 0.35536
2.1836 -0.11037 -0.11412 -0.10898 -0.10342 0 -0.081658 -0.13145 -0.14394 -0.16142 -0.13115 -0.24259 5.5422 0.00043031 0.034813 0.010863 0.087618 0.16199 0.080701 0.16875 0.23901 0.09638 0 0.45636 0 9.3841e-05 0.0041705 0.0026345 0.0046529 6.4594 -0.20744 -0.10431 -0.08524 -0.14298 -0.15088 -0.1901 -0.14892 -0.21329 -0.21041 0.15101 0.19254 0.10993 0.052259 0.20705 0.22331 0.19703 0.38083 0.30494 0.25212 0.43626 0.27792 0.45415
2.1875 -0.12506 -0.13391 -0.12439 -0.094734 0 -0.082149 -0.14773 -0.16497 -0.18321 -0.13679 -0.28486 5.6876 0.00049331 0.052826 0.017025 0.10175 0.20503 0.094731 0.19618 0.30471 0.11102 0 0.52023 0 7.6997e-05 0.0041624 0.0030087 0.0061918 7.2661 -0.23772 -0.087924 -0.082748 -0.15274 -0.15956 -0.20556 -0.13819 -0.25927 -0.28943 0.15759 0.18571 0.1287 0.10226 0.27779 0.27106 0.25539 0.45645 0.3669 0.31256 0.53345 0.33386 0.53246
2.1914 -0.14603 -0.15455 -0.14831 -0.11549 0 -0.11685 -0.16862 -0.18161 -0.20279 -0.15803 -0.27967 5.8272 0.0047087 0.065403 0.02678 0.11436 0.22643 0.11195 0.21274 0.34238 0.12699 0 0.55976 0 0.00054006 0.0043116 0.003329 0.0077531 7.9778 -0.24376 -0.10624 -0.1128 -0.16088 -0.16702 -0.2046 -0.14281 -0.27721 -0.32996 0.16173 0.17711 0.14616 0.15019 0.34554 0.31526 0.31104 0.52534 0.42647 0.37119 0.62832 0.38763 0.58118
2.1953 -0.17219 -0.17347 -0.17568 -0.16462 0 -0.17555 -0.19004 -0.19268 -0.21532 -0.19104 -0.24235 5.9736 0.0095469 0.069425 0.03718 0.1219 0.22644 0.12814 0.22146 0.3525 0.1458 0 0.57879 0 0.00097021 0.0045347 0.0034741 0.0088169 8.6107 -0.22869 -0.16056 -0.16797 -0.17541 -0.17961 -0.19674 -0.17304 -0.26619 -0.3185 0.16144 0.16526 0.16124 0.19438 0.40785 0.35305 0.36178 0.58199 0.48168 0.42652 0.71897 0.43746 0.60412
2.1992 -0.19729 -0.19067 -0.20044 -0.22266 0 -0.23599 -0.2083 -0.20409 -0.22056 -0.22315 -0.20439 6.1051 0.012599 0.067179 0.045809 0.12447 0.21772 0.14078 0.22804 0.35238 0.16536 0 0.58679 0 0.0011456 0.0048147 0.0034626 0.0090961 9.1958 -0.20649 -0.22713 -0.22962 -0.19987 -0.20149 -0.19498 -0.21852 -0.23784 -0.26554 0.16114 0.15342 0.17632 0.23857 0.47016 0.39083 0.41253 0.63865 0.53689 0.48185 0.80962 0.48729 0.61229
2.2031 -0.21328 -0.20695 -0.21813 -0.26393 0 -0.27548 -0.22314 -0.22216 -0.22546 -0.24404 -0.19158 6.1873 0.015299 0.066049 0.052441 0.12673 0.21647 0.15152 0.23683 0.36389 0.18336 0 0.59502 0 0.0013509 0.0053342 0.0035071 0.0088743 9.7433 -0.19561 -0.2734 -0.27622 -0.2287 -0.22992 -0.20842 -0.25571 -0.21104 -0.20078 0.15919 0.14476 0.18709 0.2732 0.51729 0.4181 0.45163 0.67804 0.57827 0.52377 0.88 0.52597 0.61559
2.207 -0.21627 -0.22094 -0.227 -0.27226 0 -0.28047 -0.23573 -0.24442 -0.23783 -0.25206 -0.20909 6.2106 0.020648 0.072949 0.058027 0.13334 0.23121 0.16353 0.24823 0.39651 0.20061 0 0.61157 0 0.0019098 0.0062123 0.0038214 0.0087762 10.2 -0.20807 -0.27983 -0.2904 -0.25047 -0.25463 -0.23568 -0.26658 -0.20255 -0.15866 0.15681 0.13692 0.19673 0.30537 0.56048 0.44266 0.48772 0.71296 0.61608 0.56222 0.94514 0.56177 0.61991
2.2109 -0.20971 -0.22837 -0.22793 -0.25008 0 -0.25232 -0.24455 -0.25888 -0.25736 -0.25101 -0.24255 6.2036 0.028662 0.088142 0.06285 0.14385 0.25733 0.17714 0.25927 0.44025 0.21992 0 0.63707 0 0.0026522 0.0072146 0.0043776 0.0092052 10.456 -0.24103 -0.2513 -0.26624 -0.25674 -0.26404 -0.26421 -0.25209 -0.21776 -0.16144 0.15503 0.13139 0.20485 0.33328 0.59707 0.46349 0.51878 0.74229 0.64776 0.5944 1 0.5924 0.62927
2.2148 -0.20113 -0.22502 -0.22365 -0.21552 0 -0.2079 -0.24464 -0.25448 -0.2739 -0.24328 -0.27076 6.2026 0.035118 0.1046 0.066208 0.15298 0.28119 0.18849 0.26649 0.47489 0.24164 0 0.66379 0 0.0029996 0.0078538 0.0048707 0.010006 10.421 -0.27742 -0.21112 -0.21579 -0.24814 -0.25454 -0.27751 -0.22895 -0.24746 -0.20817 0.15521 0.13344 0.208 0.34726 0.61205 0.47213 0.53334 0.75334 0.6594 0.60603 1.0213 0.60608 0.64679
2.2188 -0.19512 -0.21058 -0.21709 -0.19014 0 -0.17261 -0.23202 -0.23255 -0.27592 -0.22854 -0.27899 6.2118 0.035538 0.11403 0.067632 0.15604 0.29069 0.19258 0.26878 0.4874 0.26135 0 0.67952 0 0.0025982 0.0078193 0.0049438 0.010655 10.102 -0.29695 -0.18416 -0.16725 -0.23199 -0.23425 -0.26612 -0.21405 -0.27359 -0.27528 0.15538 0.13549 0.21115 0.36124 0.62703 0.48078 0.5479 0.76438 0.67103 0.61767 1.0426 0.61976 0.67093
2.2227 -0.18935 -0.18946 -0.20903 -0.1852 0 -0.16567 -0.20859 -0.20688 -0.26084 -0.20858 -0.26536 6.1957 0.030243 0.11417 0.067721 0.15366 0.28448 0.18784 0.26798 0.48146 0.27316 0 0.67491 0 0.0017627 0.0072697 0.0044856 0.010768 9.6109 -0.29017 -0.18151 -0.14956 -0.21444 -0.2168 -0.23494 -0.21172 -0.28113 -0.32911 0.15849 0.14419 0.2099 0.36011 0.6201 0.4773 0.54502 0.75793 0.66276 0.60896 1.0285 0.61532 0.69179
2.2266 -0.17763 -0.16786 -0.19702 -0.19483 0 -0.18544 -0.182 -0.19139 -0.23678 -0.19063 -0.2401 6.1136 0.024714 0.11021 0.067401 0.15084 0.27267 0.17821 0.2669 0.47088 0.27585 0 0.64952 0 0.0011929 0.0066726 0.0037447 0.010416 9.0788 -0.26497 -0.19559 -0.17027 -0.19582 -0.20978 -0.20075 -0.21439 -0.26777 -0.34401 0.16301 0.15612 0.20652 0.35164 0.60252 0.46793 0.53368 0.74298 0.64482 0.59039 0.99722 0.60207 0.69403
2.2305 -0.15712 -0.14966 -0.17718 -0.20022 0 -0.20743 -0.15998 -0.18723 -0.21436 -0.18244 -0.2197 5.9593 0.024413 0.1092 0.066692 0.15161 0.268 0.17056 0.2662 0.46417 0.27484 0 0.61133 0 0.001259 0.006383 0.0031616 0.010018 8.5549 -0.23964 -0.20651 -0.20557 -0.17382 -0.2084 -0.1811 -0.2128 -0.24402 -0.31567 0.16777 0.1685 0.20249 0.34063 0.58164 0.45648 0.51951 0.72505 0.62402 0.56905 0.96079 0.58598 0.66646
2.2344 -0.13219 -0.13491 -0.14851 -0.18277 0 -0.20068 -0.14493 -0.18267 -0.19757 -0.18308 -0.21722 5.7663 0.029372 0.11304 0.064794 0.15484 0.27412 0.16946 0.26279 0.45515 0.27652 0 0.56909 0 0.0016461 0.0064056 0.003044 0.009943 7.9754 -0.22765 -0.19458 -0.21547 -0.14997 -0.20042 -0.18218 -0.20333 -0.22332 -0.26151 0.17438 0.18436 0.19339 0.30966 0.53463 0.42871 0.48301 0.68361 0.58064 0.52587 0.88391 0.54748 0.60985
2.2383 -0.11102 -0.12158 -0.11607 -0.13809 0 -0.1527 -0.13376 -0.16561 -0.18242 -0.18034 -0.2314 5.5745 0.034309 0.11666 0.061551 0.15535 0.28071 0.17321 0.25131 0.42801 0.27987 0 0.52323 0 0.0017456 0.0065133 0.0033372 0.01023 7.2287 -0.22593 -0.15269 -0.17594 -0.13084 -0.17763 -0.19447 -0.18629 -0.21027 -0.20742 0.18098 0.20022 0.18428 0.2787 0.48762 0.40094 0.44652 0.64218 0.53725 0.4827 0.80703 0.50898 0.53504
2.2422 -0.09824 -0.10817 -0.089285 -0.081472 0 -0.082622 -0.12246 -0.13584 -0.16291 -0.16014 -0.24181 5.3952 0.034247 0.11297 0.058383 0.14858 0.27014 0.17436 0.22776 0.37115 0.27429 0 0.46377 0 0.001348 0.0064832 0.0036713 0.010602 6.2514 -0.21649 -0.092497 -0.10142 -0.12137 -0.14295 -0.19895 -0.16038 -0.19673 -0.16984 0.18573 0.21308 0.17263 0.23831 0.43035 0.36459 0.39999 0.58809 0.48581 0.43301 0.71696 0.46132 0.45289
2.2461 -0.091191 -0.094603 -0.075499 -0.039631 0 -0.02931 -0.10952 -0.10432 -0.13628 -0.1203 -0.21831 5.2083 0.029699 0.099084 0.057219 0.13406 0.231 0.16468 0.19257 0.28677 0.24725 0 0.3784 0 0.00086969 0.0061538 0.0036574 0.010691 5.0712 -0.1803 -0.040051 -0.036046 -0.11742 -0.10689 -0.17902 -0.12274 -0.16879 -0.14578 0.18898 0.22351 0.1589 0.19029 0.36474 0.32128 0.34531 0.52371 0.42782 0.37802 0.61619 0.40621 0.36631
2.25 -0.08324 -0.081226 -0.073866 -0.032796 0 -0.022009 -0.094647 -0.080901 -0.10243 -0.074284 -0.14309 4.991 0.025958 0.078216 0.058339 0.11481 0.16769 0.14132 0.15052 0.1888 0.19546 0 0.26495 0 0.00088369 0.0053428 0.0032017 0.010233 3.7751 -0.1125 -0.020749 -0.018683 -0.10666 -0.077588 -0.13011 -0.075392 -0.11862 -0.11772 0.19224 0.23394 0.14518 0.14227 0.29913 0.27797 0.29064 0.45934 0.36984 0.32303 0.51541 0.3511 0.27196
2.2539 -0.070647 -0.067865 -0.075417 -0.05901 0 -0.056919 -0.075666 -0.064168 -0.061237 -0.039839 -0.030134 4.7431 0.027332 0.056341 0.059582 0.094278 0.09831 0.10914 0.10778 0.093632 0.129 0 0.13736 0 0.0014866 0.0038992 0.0025752 0.0091251 2.453 -0.027659 -0.041174 -0.050831 -0.079067 -0.054607 -0.061556 -0.029145 -0.05142 -0.069551 0.18637 0.23039 0.12783 0.087164 0.23026 0.22583 0.22933 0.38065 0.3109 0.27042 0.4179 0.2919 0.1689
2.2578 -0.055755 -0.054167 -0.069958 -0.092954 0 -0.099308 -0.049119 -0.044297 -0.013944 -0.02297 0.077226 4.4843 0.032519 0.037956 0.057988 0.074332 0.04275 0.077238 0.06856 0.012917 0.064369 0 0.019087 0 0.0021838 0.0019611 0.0021648 0.0074192 1.1769 0.048681 -0.080796 -0.09511 -0.03731 -0.031935 0.0086857 0.0024737 0.017383 -0.00075959 0.18043 0.22673 0.11045 0.032001 0.16136 0.17362 0.16796 0.30183 0.25196 0.21784 0.32042 0.23267 0.064053
2.2617 -0.043499 -0.04047 -0.054137 -0.10211 0 -0.10959 -0.015474 -0.015391 0.032015 -0.013458 0.13424 4.2306 0.03595 0.024832 0.052337 0.055521 0.010552 0.052233 0.034193 -0.04724 0.012998 0 -0.071257 0 0.0023864 0.0001103 0.0021104 0.0053209 0.017272 0.095388 -0.10284 -0.10549 0.00344 -0.0059848 0.062438 0.015001 0.071522 0.072035 0.1692 0.21518 0.091834 -0.021476 0.09709 0.12146 0.10883 0.22181 0.19736 0.17013 0.233 0.17637 -0.03127
2.2656 -0.035249 -0.027593 -0.033419 -0.06983 0 -0.072382 0.017118 0.016571 0.062884 0.0031774 0.12839 3.98 0.033529 0.01739 0.044058 0.038321 -0.002477 0.033879 0.0046999 -0.084386 -0.023949 0 -0.13017 0 0.0019728 -0.00091333 0.0021575 0.0031891 -0.94718 0.10728 -0.079854 -0.063411 0.027279 0.020112 0.088618 0.017903 0.10251 0.12715 0.15097 0.19321 0.071593 -0.072723 0.038943 0.069366 0.052664 0.14021 0.14851 0.12885 0.15888 0.12395 -0.10951
2.2695 -0.026508 -0.015407 -0.016167 -0.0081425 0 -0.0062126 0.036834 0.039107 0.067934 0.02949 0.089919 3.7204 0.026667 0.015537 0.03578 0.023524 -0.0080825 0.017102 -0.019408 -0.1 -0.051026 0 -0.16732 0 0.0013552 -0.00080833 0.0018803 0.0014523 -1.6592 0.095851 -0.015633 0.0095084 0.030529 0.039844 0.087311 0.025774 0.11227 0.15321 0.13273 0.17124 0.051353 -0.12397 -0.019204 0.017273 -0.0035002 0.058609 0.099653 0.087564 0.084766 0.071534 -0.17023
2.2734 -0.010686 -0.0018221 -0.0053262 0.050243 0 0.051722 0.038434 0.046192 0.051243 0.052778 0.06758 3.4488 0.020552 0.017634 0.029223 0.011827 -0.016246 -0.0015944 -0.037048 -0.10129 -0.070689 0 -0.19408 0 0.001051 -4.9998e-05 0.0010914 0.00042737 -2.1292 0.079993 0.055161 0.070238 0.024312 0.050056 0.069484 0.043851 0.10971 0.15518 0.10513 0.13521 0.029521 -0.16478 -0.06166 -0.027372 -0.048335 -0.015861 0.063311 0.055811 0.034468 0.029213 -0.21532
2.2773 0.015145 0.016347 0.0045492 0.07588 0 0.072626 0.030336 0.044889 0.032546 0.058646 0.088149 3.1777 0.018796 0.019846 0.024474 0.0036712 -0.029814 -0.019648 -0.047859 -0.099333 -0.08126 0 -0.21353 0 0.0012406 0.00045014 5.8476e-05 0.00014885 -2.4461 0.073643 0.092181 0.087194 0.024942 0.053963 0.051845 0.063057 0.10447 0.14646 0.076138 0.097082 0.0074511 -0.20403 -0.10178 -0.070905 -0.091478 -0.089267 0.028837 0.02548 -0.012275 -0.011601 -0.24234
2.2813 0.04819 0.041165 0.022435 0.064668 0 0.05532 0.03034 0.048762 0.03281 0.047759 0.13393 2.9229 0.020223 0.018319 0.020874 -0.00051403 -0.045164 -0.030647 -0.052887 -0.1021 -0.081969 0 -0.22017 0 0.001707 0.00011782 -0.00068847 0.00035129 -2.7332 0.077967 0.080893 0.061863 0.041314 0.058129 0.04814 0.070576 0.1012 0.1346 0.045583 0.05635 -0.014659 -0.23883 -0.13681 -0.11029 -0.13018 -0.15808 -0.0021231 -0.0039596 -0.054198 -0.049549 -0.24459
2.2852 0.082874 0.071922 0.052933 0.041182 0 0.026143 0.052163 0.06533 0.056528 0.038264 0.15783 2.6878 0.02089 0.012906 0.018034 -0.00068878 -0.056255 -0.031288 -0.053729 -0.10798 -0.077727 0 -0.20854 0 0.0021037 -0.00080706 -0.00079474 0.00064111 -3.0839 0.082472 0.04502 0.026027 0.070017 0.06737 0.061255 0.065354 0.096944 0.11389 0.01155 0.0098061 -0.036859 -0.2637 -0.16052 -0.14044 -0.15896 -0.21663 -0.025243 -0.031409 -0.085369 -0.081106 -0.2191
2.2891 0.1149 0.10521 0.092443 0.040482 0 0.021496 0.094107 0.090468 0.088162 0.050487 0.12358 2.462 0.018738 0.0080499 0.015826 0.0015071 -0.0588 -0.026084 -0.051488 -0.10789 -0.076606 0 -0.1819 0 0.0022133 -0.0015633 -0.00036928 0.00073915 -3.5294 0.074048 0.028945 0.019787 0.10061 0.082586 0.081829 0.061923 0.083618 0.072181 -0.022483 -0.036738 -0.059059 -0.28856 -0.18423 -0.17059 -0.18775 -0.27519 -0.048362 -0.058859 -0.11654 -0.11266 -0.17482
2.293 0.1421 0.1361 0.13191 0.081923 0 0.064202 0.13974 0.11429 0.1071 0.088294 0.037695 2.2351 0.015686 0.0085423 0.013806 0.0020406 -0.053138 -0.024654 -0.047353 -0.096076 -0.082099 0 -0.15395 0 0.0019977 -0.0016429 0.00012601 0.00060845 -4.0521 0.048428 0.063425 0.065721 0.12435 0.10212 0.09565 0.077464 0.055672 0.0072538 -0.054748 -0.081801 -0.079574 -0.30491 -0.20152 -0.19077 -0.20875 -0.3217 -0.068168 -0.091166 -0.14944 -0.14182 -0.1326
2.2969 0.16211 0.15916 0.16234 0.15414 0 0.14686 0.16973 0.13064 0.10667 0.13481 -0.051659 2.0092 0.015043 0.01362 0.011193 -0.0039277 -0.045281 -0.033803 -0.044448 -0.08001 -0.089296 0 -0.14332 0 0.0015272 -0.0012827 0.00025925 0.00036756 -4.614 0.016669 0.14135 0.15342 0.13845 0.12336 0.09527 0.11438 0.019145 -0.06102 -0.086421 -0.12637 -0.099524 -0.3184 -0.21666 -0.20761 -0.22714 -0.36416 -0.086862 -0.1251 -0.18293 -0.17017 -0.11661
2.3008 0.17079 0.16935 0.17796 0.22151 0 0.23199 0.17456 0.14002 0.098633 0.16613 -0.086103 1.7987 0.017299 0.015715 0.0075791 -0.018752 -0.045026 -0.051938 -0.048312 -0.078737 -0.090446 0 -0.16567 0 0.00094216 -0.0012174 -7.0835e-05 6.681e-05 -5.1708 0.0014764 0.22179 0.2421 0.14404 0.14258 0.086869 0.1557 -0.0054328 -0.094668 -0.11654 -0.16881 -0.11858 -0.33073 -0.23165 -0.22262 -0.24455 -0.40396 -0.10572 -0.16081 -0.21878 -0.19865 -0.14367
2.3047 0.16431 0.16366 0.17579 0.24671 0 0.2712 0.15868 0.14473 0.099934 0.16997 -0.033926 1.6197 0.018972 0.0062057 0.0033075 -0.040249 -0.060735 -0.071132 -0.064141 -0.10926 -0.084648 0 -0.22766 0 0.00044371 -0.0019827 -0.00064476 -0.00046623 -5.6732 0.024234 0.25796 0.28141 0.14262 0.15466 0.086234 0.17814 0.0081121 -0.058055 -0.13999 -0.20213 -0.13379 -0.33807 -0.24603 -0.22979 -0.2577 -0.43227 -0.12526 -0.20413 -0.26487 -0.22768 -0.21735
2.3086 0.14345 0.14354 0.15529 0.21391 0 0.23497 0.13507 0.14447 0.11658 0.15295 0.092171 1.4793 0.015791 -0.016713 -0.0011829 -0.063127 -0.093409 -0.084512 -0.092495 -0.1726 -0.080776 0 -0.32355 0 0.00020223 -0.003467 -0.0011573 -0.0015411 -6.0796 0.090151 0.2278 0.24159 0.1353 0.15556 0.10645 0.17084 0.073859 0.057438 -0.16344 -0.23544 -0.149 -0.34542 -0.26041 -0.23695 -0.27085 -0.46057 -0.1448 -0.24745 -0.31096 -0.25671 -0.32723
2.3125 0.11544 0.11611 0.12044 0.13827 0 0.13538 0.11693 0.13863 0.14097 0.13237 0.24367 1.374 0.0069294 -0.045683 -0.0062918 -0.082713 -0.13493 -0.091613 -0.12756 -0.25195 -0.08946 0 -0.43437 0 0.00020094 -0.0050898 -0.0014272 -0.0033055 -6.382 0.18149 0.14655 0.13631 0.12477 0.14659 0.14703 0.14334 0.17913 0.22115 -0.18033 -0.25838 -0.16013 -0.35092 -0.27532 -0.24052 -0.28174 -0.48061 -0.1643 -0.29162 -0.36075 -0.28431 -0.45097
2.3164 0.090833 0.092005 0.082185 0.057501 0 0.024525 0.11226 0.13157 0.16275 0.1224 0.36156 1.2932 -0.0039731 -0.06988 -0.013059 -0.097406 -0.17294 -0.096944 -0.16021 -0.3243 -0.11201 0 -0.53157 0 0.0001957 -0.0063406 -0.0014453 -0.0054766 -6.614 0.26448 0.055985 0.020779 0.1162 0.13556 0.19311 0.11718 0.2856 0.37307 -0.19332 -0.27519 -0.16885 -0.35533 -0.29052 -0.24195 -0.2913 -0.49574 -0.18379 -0.33631 -0.41275 -0.31106 -0.55812
2.3203 0.077639 0.080069 0.056227 0.011599 0 -0.034477 0.12227 0.13196 0.17867 0.12673 0.40342 1.2234 -0.011892 -0.083282 -0.021686 -0.10783 -0.19875 -0.10423 -0.18358 -0.37432 -0.13819 0 -0.58698 0 -9.2087e-05 -0.0071191 -0.0013235 -0.0073803 -6.8138 0.30675 0.00042164 -0.038688 0.11481 0.13187 0.22506 0.11015 0.34841 0.45206 -0.2057 -0.29086 -0.17709 -0.35944 -0.30532 -0.24307 -0.30034 -0.50978 -0.20275 -0.37994 -0.46361 -0.33697 -0.61823
2.3242 0.0773 0.082463 0.054633 0.021934 0 -0.0071044 0.14155 0.14431 0.19043 0.14083 0.36118 1.1542 -0.014466 -0.087685 -0.030391 -0.11444 -0.21133 -0.11278 -0.19613 -0.39863 -0.15574 0 -0.58599 0 -0.00069941 -0.0076211 -0.00125 -0.0083509 -6.9622 0.29463 0.0043046 -0.0068468 0.12205 0.13879 0.23058 0.12589 0.34175 0.42713 -0.20954 -0.29086 -0.17882 -0.3594 -0.3144 -0.23983 -0.30219 -0.50869 -0.21443 -0.40896 -0.49876 -0.35132 -0.61334
2.3281 0.085223 0.093755 0.076857 0.080194 0 0.089346 0.15953 0.16137 0.19563 0.15739 0.26313 1.0828 -0.013288 -0.088308 -0.036217 -0.1168 -0.21425 -0.1192 -0.19987 -0.39974 -0.1616 0 -0.53557 0 -0.0013553 -0.0080003 -0.0014365 -0.0082176 -6.9587 0.2397 0.061611 0.095787 0.13397 0.15001 0.21048 0.1541 0.27332 0.3139 -0.21338 -0.29086 -0.18054 -0.35937 -0.32348 -0.2366 -0.30405 -0.50761 -0.22611 -0.43799 -0.5339 -0.36566 -0.54856
2.332 0.094261 0.10452 0.10807 0.1526 0 0.19595 0.16474 0.16768 0.18592 0.16881 0.1589 1.0169 -0.011726 -0.087504 -0.03742 -0.11533 -0.20959 -0.12154 -0.19623 -0.37898 -0.16312 0 -0.45969 0 -0.0017241 -0.0081962 -0.0019841 -0.0074702 -6.6691 0.17082 0.13983 0.20482 0.14328 0.15436 0.1754 0.17747 0.1784 0.1667 -0.214 -0.28409 -0.17905 -0.35424 -0.32333 -0.22963 -0.29791 -0.49495 -0.22838 -0.4499 -0.54669 -0.36739 -0.45171
2.3359 0.097797 0.10637 0.1275 0.19775 0 0.24896 0.15119 0.15267 0.15673 0.16716 0.092804 0.96961 -0.011835 -0.083482 -0.035153 -0.1126 -0.19619 -0.12069 -0.18426 -0.33733 -0.16802 0 -0.38403 0 -0.001721 -0.0080433 -0.0027224 -0.0069206 -6.0128 0.11703 0.19595 0.25312 0.14293 0.14471 0.13815 0.17972 0.098508 0.050166 -0.21148 -0.27075 -0.17442 -0.34415 -0.31419 -0.21901 -0.28399 -0.47101 -0.2215 -0.44515 -0.53769 -0.35683 -0.35886
2.3398 0.090822 0.09479 0.12078 0.18899 0 0.21763 0.12206 0.12037 0.11664 0.14591 0.079911 0.94756 -0.013283 -0.074728 -0.032625 -0.11135 -0.17392 -0.11761 -0.16284 -0.2814 -0.17435 0 -0.32078 0 -0.0015726 -0.0074641 -0.0032148 -0.0070972 -5.0124 0.092082 0.19797 0.21194 0.12871 0.12259 0.10746 0.15227 0.059411 0.0062403 -0.20897 -0.2574 -0.16979 -0.33406 -0.30505 -0.20839 -0.27008 -0.44708 -0.21461 -0.44039 -0.52869 -0.34626 -0.29401
2.3438 0.070194 0.069182 0.087032 0.12852 0 0.11831 0.086405 0.08472 0.082524 0.10444 0.10038 0.9445 -0.014734 -0.064081 -0.032311 -0.11044 -0.14778 -0.11023 -0.13356 -0.22458 -0.1716 0 -0.26474 0 -0.0015636 -0.006519 -0.0030407 -0.0078455 -3.7622 0.089266 0.14159 0.10412 0.099716 0.094597 0.08577 0.098989 0.061288 0.034644 -0.2022 -0.23605 -0.16012 -0.30886 -0.26959 -0.18667 -0.23479 -0.39607 -0.18338 -0.39493 -0.46307 -0.3052 -0.25659
2.3477 0.035678 0.031935 0.036208 0.043825 0 -0.0012239 0.05085 0.05493 0.062587 0.050634 0.11681 0.94646 -0.015688 -0.0568 -0.033712 -0.10342 -0.12481 -0.094229 -0.1005 -0.17797 -0.15133 0 -0.20195 0 -0.0017454 -0.0053056 -0.0021581 -0.0084375 -2.3497 0.088471 0.051805 -0.016317 0.058111 0.0648 0.069643 0.036146 0.083442 0.097226 -0.19518 -0.21424 -0.15016 -0.28281 -0.23264 -0.16431 -0.19828 -0.34351 -0.15077 -0.34715 -0.39423 -0.2624 -0.22486
2.3516 -0.0085417 -0.011793 -0.018817 -0.031527 0 -0.092748 0.014285 0.026508 0.04567 -0.003007 0.10148 0.94446 -0.016711 -0.054081 -0.033567 -0.082567 -0.10534 -0.067078 -0.066338 -0.13837 -0.11555 0 -0.1217 0 -0.0019001 -0.0038655 -0.00097762 -0.0080635 -0.80937 0.07001 -0.033418 -0.099908 0.0087662 0.031103 0.051304 -0.015525 0.097469 0.14224 -0.18632 -0.19079 -0.13845 -0.25012 -0.18521 -0.13673 -0.15317 -0.28043 -0.10907 -0.28526 -0.30532 -0.20872 -0.17125
2.3555 -0.053907 -0.054206 -0.068076 -0.079219 0 -0.13256 -0.028565 -0.011982 0.010971 -0.047419 0.052327 0.94013 -0.018004 -0.049448 -0.028162 -0.045593 -0.07841 -0.03094 -0.029233 -0.087142 -0.073494 0 -0.021772 0 -0.0017601 -0.0022005 -2.986e-06 -0.0063 0.85138 0.02633 -0.087613 -0.12752 -0.041462 -0.011014 0.021488 -0.044182 0.080705 0.13311 -0.17453 -0.1647 -0.12394 -0.20684 -0.12106 -0.10082 -0.094337 -0.20055 -0.052884 -0.20087 -0.18441 -0.13768 -0.077876
2.3594 -0.090255 -0.086691 -0.1049 -0.10404 0 -0.1276 -0.077922 -0.063699 -0.049673 -0.081845 -0.01337 0.93706 -0.018124 -0.03324 -0.015811 0.001112 -0.029114 0.008665 0.015604 -0.0046324 -0.030906 0 0.094888 0 -0.0012262 -0.00034897 0.0006485 -0.0032508 2.5874 -0.03533 -0.11068 -0.11305 -0.085604 -0.061842 -0.02576 -0.055808 0.024794 0.064471 -0.16274 -0.13861 -0.10943 -0.16356 -0.056909 -0.064911 -0.035505 -0.12067 0.0032997 -0.11649 -0.063497 -0.066639 0.056668
2.3633 -0.11006 -0.1034 -0.12415 -0.12298 0 -0.10371 -0.1241 -0.11684 -0.12016 -0.11078 -0.078984 0.9279 -0.014508 -0.0019913 0.002151 0.046274 0.046542 0.046792 0.070477 0.11105 0.015552 0 0.22484 0 -0.00038312 0.0015757 0.0013382 0.00060756 4.2833 -0.10012 -0.12256 -0.087315 -0.1189 -0.11481 -0.088276 -0.069466 -0.062402 -0.042058 -0.14586 -0.1112 -0.091587 -0.11146 0.018147 -0.021418 0.033169 -0.028636 0.068096 -0.019962 0.073931 0.014097 0.22
2.3672 -0.11155 -0.10417 -0.12301 -0.14584 0 -0.086535 -0.15326 -0.1543 -0.17273 -0.13661 -0.14251 0.89442 -0.0056311 0.036342 0.022033 0.08133 0.13352 0.081224 0.13115 0.23849 0.071987 0 0.36364 0 0.00062288 0.003402 0.0024594 0.0046442 5.7846 -0.15678 -0.14118 -0.076596 -0.13994 -0.16 -0.15492 -0.10073 -0.16148 -0.15652 -0.12789 -0.083502 -0.073034 -0.057493 0.095521 0.023688 0.10393 0.06598 0.13472 0.079144 0.21487 0.096894 0.39235
2.3711 -0.099003 -0.094303 -0.10443 -0.16453 0 -0.086592 -0.15889 -0.16937 -0.19295 -0.15603 -0.21281 0.82388 0.0071075 0.067145 0.039412 0.10509 0.20616 0.11104 0.18834 0.34726 0.13622 0 0.50114 0 0.0016528 0.0049355 0.0038848 0.0082149 6.9595 -0.20423 -0.16398 -0.08829 -0.14987 -0.18975 -0.21073 -0.14707 -0.2508 -0.25871 -0.10828 -0.055849 -0.053681 -0.0042792 0.17018 0.068313 0.17296 0.15847 0.19878 0.1743 0.34926 0.1765 0.55182
2.375 -0.080703 -0.081284 -0.078613 -0.16071 0 -0.096131 -0.14776 -0.17035 -0.19155 -0.16421 -0.29421 0.72486 0.019616 0.080267 0.050995 0.12181 0.2472 0.13425 0.23346 0.41959 0.19512 0 0.6196 0 0.0025356 0.006004 0.0049253 0.010784 7.7369 -0.24841 -0.1697 -0.10967 -0.15088 -0.20126 -0.24507 -0.18886 -0.31578 -0.34338 -0.084065 -0.028316 -0.032101 0.046831 0.23728 0.1116 0.23712 0.24502 0.25568 0.25843 0.46543 0.24719 0.67765
2.3789 -0.065882 -0.07116 -0.058876 -0.12462 0 -0.09878 -0.1342 -0.16949 -0.19127 -0.16168 -0.37512 0.62276 0.027605 0.077649 0.056104 0.13545 0.26019 0.1481 0.26327 0.4595 0.23446 0 0.69893 0 0.003058 0.006539 0.0049342 0.0121 8.1036 -0.29219 -0.13936 -0.11952 -0.14569 -0.19568 -0.2566 -0.20607 -0.35249 -0.41129 -0.059854 -0.0007837 -0.010522 0.09794 0.30437 0.15489 0.30128 0.33158 0.31258 0.34257 0.58159 0.31789 0.7532
2.3828 -0.0615 -0.066986 -0.054178 -0.068558 0 -0.085554 -0.12864 -0.16953 -0.20329 -0.15618 -0.43061 0.53616 0.029512 0.070702 0.057013 0.1461 0.26328 0.15199 0.27937 0.48131 0.2514 0 0.72548 0 0.0030893 0.00666 0.0040007 0.012337 8.0856 -0.3272 -0.077975 -0.10589 -0.13799 -0.17697 -0.25136 -0.19562 -0.36327 -0.45603 -0.033611 0.025195 0.01146 0.13593 0.34767 0.18701 0.34671 0.39421 0.34909 0.39804 0.65283 0.3646 0.76912
2.3867 -0.069398 -0.069218 -0.064332 -0.022537 0 -0.065408 -0.13138 -0.1632 -0.21782 -0.1566 -0.43546 0.45757 0.027511 0.070121 0.057484 0.15127 0.27036 0.14926 0.28378 0.48978 0.25583 0 0.69706 0 0.0027363 0.0066421 0.0030025 0.011999 7.739 -0.33599 -0.017244 -0.078201 -0.13213 -0.15217 -0.2363 -0.17372 -0.34916 -0.45961 -0.0065125 0.050518 0.033612 0.16839 0.38093 0.21442 0.38423 0.44676 0.37702 0.44142 0.70514 0.40122 0.72567
2.3906 -0.084893 -0.076261 -0.081738 -0.014919 0 -0.060375 -0.1361 -0.14567 -0.2168 -0.16469 -0.37779 0.35969 0.025683 0.077359 0.060083 0.14969 0.27741 0.14486 0.27567 0.47236 0.25874 0 0.62115 0 0.0023157 0.0067103 0.0028792 0.011564 7.1409 -0.30418 0.0044238 -0.06254 -0.13069 -0.13077 -0.21412 -0.16103 -0.3067 -0.40245 0.020037 0.075117 0.055268 0.19657 0.4075 0.23802 0.41608 0.49179 0.3994 0.47734 0.74593 0.43139 0.63274
2.3945 -0.09836 -0.084358 -0.097241 -0.052685 0 -0.086366 -0.13718 -0.12374 -0.19286 -0.17219 -0.2664 0.22254 0.026766 0.084809 0.064179 0.14274 0.26702 0.14064 0.25228 0.41197 0.25944 0 0.50982 0 0.0021122 0.0067952 0.0037694 0.011137 6.3559 -0.23335 -0.030437 -0.080324 -0.13145 -0.12018 -0.18358 -0.16427 -0.23363 -0.28158 0.04329 0.095372 0.073959 0.19903 0.39395 0.23875 0.41388 0.49173 0.38849 0.46854 0.71772 0.42299 0.50756
2.3984 -0.10006 -0.08797 -0.10452 -0.11541 0 -0.13416 -0.13169 -0.10926 -0.15346 -0.1657 -0.13038 0.05388 0.030148 0.083518 0.066457 0.13245 0.22617 0.13298 0.21286 0.30787 0.24533 0 0.37699 0 0.0021456 0.0065094 0.0048398 0.010431 5.3873 -0.1434 -0.10403 -0.12566 -0.127 -0.11922 -0.14365 -0.17018 -0.13816 -0.12275 0.066543 0.11563 0.09265 0.20149 0.38041 0.23949 0.41167 0.49166 0.37758 0.45974 0.68951 0.41459 0.37064
2.4023 -0.085674 -0.081891 -0.10028 -0.16629 0 -0.16862 -0.11581 -0.10303 -0.10839 -0.13475 -0.010446 -0.11818 0.032769 0.070993 0.063668 0.11858 0.15996 0.11563 0.1612 0.18348 0.20483 0 0.2382 0 0.002196 0.0054434 0.0049936 0.0091022 4.164 -0.061352 -0.17249 -0.16232 -0.10865 -0.11617 -0.096672 -0.15601 -0.041933 0.025028 0.083251 0.13126 0.10677 0.18553 0.34196 0.22369 0.38637 0.45965 0.34657 0.42485 0.62189 0.38284 0.24039
2.4063 -0.058471 -0.06417 -0.082601 -0.17236 0 -0.15144 -0.083057 -0.088934 -0.057908 -0.077586 0.058471 -0.27234 0.032044 0.052598 0.055201 0.098478 0.088762 0.085281 0.1045 0.072367 0.1403 0 0.10866 0 0.0020585 0.003559 0.0038171 0.0071164 2.6032 -0.0043902 -0.1916 -0.14782 -0.072446 -0.095724 -0.047629 -0.10701 0.029256 0.11298 0.095262 0.14357 0.11762 0.15637 0.28565 0.19603 0.3445 0.40471 0.30116 0.37124 0.52599 0.33435 0.12732
2.4102 -0.026357 -0.037261 -0.051192 -0.12174 0 -0.072179 -0.030286 -0.048365 0.0030576 -0.002544 0.067933 -0.41277 0.028087 0.036403 0.043171 0.069918 0.032296 0.045003 0.04972 -0.0053915 0.0682 0 -0.0025113 0 0.0017477 0.0013039 0.0019072 0.0047957 0.72189 0.029484 -0.1422 -0.068288 -0.022712 -0.050645 -0.00081342 -0.02748 0.061813 0.12105 0.10694 0.15568 0.12824 0.12672 0.22884 0.16795 0.30207 0.34896 0.25537 0.31716 0.42942 0.2854 0.030435
2.4141 0.0039224 -0.0061171 -0.0097343 -0.029515 0 0.038015 0.033788 0.018166 0.070325 0.073657 0.045778 -0.56096 0.023202 0.026656 0.030239 0.033983 -0.004173 0.0026389 0.00083034 -0.055334 0.0064995 0 -0.097471 0 0.0014368 -0.0006961 0.00032004 0.0025303 -1.2973 0.05639 -0.040265 0.045001 0.029895 0.011786 0.042292 0.060975 0.064778 0.072651 0.10373 0.15896 0.12871 0.075299 0.14963 0.12123 0.23455 0.25605 0.19272 0.24148 0.30245 0.21572 -0.060978
2.418 0.030422 0.024988 0.033437 0.07014 0 0.12403 0.088802 0.085891 0.12529 0.13059 0.041264 -0.73102 0.0193 0.021223 0.017613 -0.0046906 -0.030255 -0.033799 -0.04135 -0.098995 -0.037843 0 -0.18731 0 0.0012232 -0.0021072 -0.00031193 0.00049316 -3.1584 0.09175 0.072671 0.13419 0.07422 0.074667 0.082116 0.1307 0.064746 0.023476 0.10052 0.16223 0.12918 0.02388 0.07042 0.074508 0.16702 0.16314 0.13007 0.1658 0.17547 0.14604 -0.15954
2.4219 0.054686 0.053816 0.068874 0.14139 0 0.1449 0.11592 0.12547 0.14891 0.15253 0.089515 -0.91459 0.015959 0.014229 0.0052667 -0.040292 -0.059176 -0.059872 -0.07753 -0.15269 -0.070166 0 -0.28127 0 0.001002 -0.0030876 -0.00020489 -0.0013574 -4.6009 0.13792 0.15263 0.15618 0.10404 0.12339 0.11852 0.16189 0.087636 0.02851 0.0914 0.16233 0.12546 -0.030065 -0.0067906 0.026865 0.098119 0.066801 0.070143 0.093051 0.054786 0.078179 -0.26978
2.4258 0.077528 0.078843 0.091556 0.16529 0 0.10338 0.11366 0.12941 0.14149 0.13852 0.18109 -1.089 0.011151 0.0010797 -0.0063098 -0.068526 -0.096162 -0.075424 -0.10855 -0.21419 -0.098878 0 -0.37614 0 0.00058353 -0.0040427 -8.6389e-05 -0.0030526 -5.5365 0.18353 0.17685 0.11407 0.11971 0.15379 0.14941 0.1527 0.14041 0.10689 0.075383 0.15874 0.11684 -0.086963 -0.081662 -0.021855 0.027601 -0.033559 0.013385 0.02372 -0.058533 0.012435 -0.38263
2.4297 0.09664 0.097675 0.10325 0.14897 0 0.04374 0.10056 0.11847 0.12591 0.10694 0.26525 -1.2373 0.0038201 -0.017999 -0.015295 -0.087774 -0.13568 -0.083139 -0.13501 -0.26764 -0.1264 0 -0.45596 0 -9.6081e-05 -0.005191 -0.00049378 -0.0044739 -6.07 0.21356 0.15458 0.053589 0.12604 0.1701 0.17171 0.12142 0.20616 0.22818 0.059365 0.15514 0.10822 -0.14386 -0.15653 -0.070574 -0.042918 -0.13392 -0.043373 -0.04561 -0.17185 -0.053309 -0.47853
2.4336 0.10861 0.10799 0.10942 0.11897 0 0.019223 0.10002 0.12078 0.1281 0.08715 0.28986 -1.3584 -0.0045139 -0.03803 -0.019945 -0.098759 -0.1675 -0.086748 -0.15728 -0.29937 -0.1488 0 -0.50364 0 -0.0009058 -0.0063529 -0.0013562 -0.0054665 -6.396 0.22124 0.11815 0.027988 0.12899 0.17692 0.18349 0.097746 0.25585 0.33081 0.039579 0.15017 0.096186 -0.19001 -0.2068 -0.1054 -0.096195 -0.21198 -0.077564 -0.088891 -0.24174 -0.096434 -0.53741
2.4375 0.11303 0.11051 0.11397 0.10213 0 0.054239 0.12027 0.1445 0.1535 0.10048 0.24626 -1.4606 -0.010938 -0.052486 -0.020708 -0.10367 -0.18481 -0.089581 -0.17518 -0.30895 -0.1623 0 -0.51442 0 -0.0016309 -0.0071364 -0.0021571 -0.0060343 -6.6598 0.21241 0.099445 0.059913 0.1333 0.17469 0.18556 0.1055 0.2679 0.36158 0.019376 0.14505 0.083771 -0.23498 -0.25436 -0.13869 -0.14757 -0.28757 -0.10926 -0.12929 -0.30683 -0.13706 -0.54911
2.4414 0.11397 0.11035 0.11731 0.10744 0 0.1293 0.1485 0.17153 0.18338 0.14383 0.17871 -1.5495 -0.013879 -0.057458 -0.020428 -0.10529 -0.18815 -0.093293 -0.18773 -0.30685 -0.16823 0 -0.49908 0 -0.0020962 -0.0073034 -0.0024343 -0.006345 -6.8868 0.20014 0.10811 0.12899 0.1411 0.16289 0.18137 0.14604 0.24162 0.30961 0.0015083 0.14154 0.072535 -0.27207 -0.28941 -0.16334 -0.18808 -0.34764 -0.12999 -0.15702 -0.35162 -0.16604 -0.5185
2.4453 0.11688 0.11416 0.11887 0.12304 0 0.198 0.16439 0.17784 0.1944 0.19067 0.14683 -1.6243 -0.014391 -0.054163 -0.022011 -0.10592 -0.18391 -0.097192 -0.19355 -0.30367 -0.17139 0 -0.47433 0 -0.0021798 -0.006973 -0.0021418 -0.0065307 -7.0116 0.19474 0.12801 0.19113 0.15119 0.14552 0.17522 0.19515 0.196 0.21133 -0.011826 0.14116 0.063586 -0.29386 -0.30017 -0.1712 -0.2075 -0.37756 -0.12943 -0.16012 -0.35698 -0.1724 -0.46311
2.4492 0.12364 0.12466 0.12038 0.13057 0 0.22114 0.15979 0.15861 0.18105 0.21085 0.17285 -1.6847 -0.014596 -0.048103 -0.025865 -0.10654 -0.17966 -0.099091 -0.19208 -0.30219 -0.17464 0 -0.44975 0 -0.0017987 -0.0065123 -0.0016117 -0.0065498 -6.9573 0.19648 0.13512 0.2113 0.15932 0.13096 0.16957 0.21903 0.15579 0.12381 -0.025161 0.14079 0.054637 -0.31565 -0.31094 -0.17906 -0.22693 -0.40749 -0.12886 -0.16322 -0.36234 -0.17875 -0.40557
2.4531 0.13085 0.13791 0.12512 0.12423 0 0.19227 0.1451 0.13231 0.15836 0.19365 0.22123 -1.7344 -0.015104 -0.045259 -0.029797 -0.10673 -0.17932 -0.097587 -0.1844 -0.29822 -0.17656 0 -0.42324 0 -0.0010013 -0.0062602 -0.0012302 -0.0063093 -6.6938 0.19574 0.12181 0.18486 0.16028 0.1252 0.16312 0.19924 0.13554 0.086469 -0.026936 0.14717 0.052813 -0.31827 -0.2981 -0.16837 -0.22216 -0.40055 -0.10878 -0.14319 -0.33179 -0.16262 -0.36442
2.457 0.13304 0.14605 0.13369 0.11658 0 0.13792 0.13675 0.12083 0.14401 0.15432 0.23024 -1.7767 -0.014482 -0.047949 -0.031467 -0.10583 -0.18078 -0.093807 -0.17294 -0.28674 -0.17419 0 -0.38793 0 -0.00010226 -0.0063259 -0.0011434 -0.0059004 -6.2469 0.18001 0.10517 0.13534 0.15161 0.12619 0.15146 0.14723 0.13227 0.098882 -0.025438 0.15546 0.053006 -0.31546 -0.27858 -0.15243 -0.21054 -0.38317 -0.083168 -0.1166 -0.29109 -0.14012 -0.347
2.4609 0.12776 0.14362 0.14158 0.12525 0 0.095672 0.13953 0.12746 0.14008 0.11899 0.16771 -1.8074 -0.011494 -0.053589 -0.030743 -0.10421 -0.17758 -0.090719 -0.16034 -0.2665 -0.16717 0 -0.3425 0 0.00038506 -0.0065772 -0.0012167 -0.005613 -5.678 0.14353 0.11066 0.094896 0.13616 0.12637 0.13106 0.095468 0.13111 0.12874 -0.020558 0.16542 0.055418 -0.30889 -0.25622 -0.13382 -0.19489 -0.35905 -0.055863 -0.087521 -0.24681 -0.1148 -0.34707
2.4648 0.11759 0.13155 0.14212 0.15259 0 0.087595 0.14168 0.13536 0.1335 0.10222 0.061092 -1.8155 -0.0074583 -0.057506 -0.029542 -0.10324 -0.16439 -0.090456 -0.1484 -0.24032 -0.1584 0 -0.29476 0 0.00011256 -0.006766 -0.0012295 -0.0056466 -5.0634 0.093432 0.14508 0.083195 0.12074 0.12107 0.10408 0.07189 0.11863 0.14047 -0.0035989 0.18136 0.065757 -0.28888 -0.22369 -0.10569 -0.16479 -0.3109 -0.022499 -0.049548 -0.18981 -0.079408 -0.34894
2.4688 0.10756 0.11584 0.13245 0.17849 0 0.10778 0.12768 0.12664 0.11286 0.098098 -0.024005 -1.7935 -0.0056628 -0.057426 -0.029595 -0.10383 -0.14269 -0.092476 -0.13796 -0.21332 -0.15093 0 -0.25582 0 -0.0007264 -0.0066809 -0.001102 -0.005844 -4.481 0.048098 0.18465 0.097582 0.11104 0.11324 0.079412 0.079374 0.093655 0.12092 0.013361 0.19729 0.076096 -0.26887 -0.19117 -0.077568 -0.13469 -0.26274 0.010865 -0.011576 -0.1328 -0.044016 -0.33646
2.4727 0.1006 0.10249 0.11638 0.1747 0 0.13047 0.095163 0.10071 0.082472 0.091542 -0.036806 -1.7459 -0.008015 -0.05548 -0.030763 -0.10514 -0.12132 -0.094545 -0.12929 -0.19138 -0.14533 0 -0.23137 0 -0.0014396 -0.0062524 -0.00095218 -0.0058178 -3.9943 0.027175 0.19158 0.1182 0.1069 0.10876 0.067393 0.097463 0.067656 0.083886 0.035766 0.21433 0.090203 -0.24499 -0.16202 -0.051292 -0.10353 -0.21086 0.037325 0.02116 -0.084943 -0.012005 -0.30229
2.4766 0.095535 0.093642 0.10081 0.12926 0 0.13097 0.059199 0.073595 0.059036 0.076619 0.020319 -1.6862 -0.012559 -0.055705 -0.031638 -0.10508 -0.11019 -0.095368 -0.12229 -0.17944 -0.14017 0 -0.21836 0 -0.0013777 -0.0055805 -0.00094316 -0.0054027 -3.632 0.038779 0.14632 0.12306 0.10246 0.10756 0.071441 0.10319 0.054952 0.054036 0.061002 0.23194 0.10627 -0.2191 -0.13462 -0.025978 -0.071808 -0.15706 0.060199 0.051176 -0.041837 0.01825 -0.25159
2.4805 0.089093 0.087706 0.089524 0.05949 0 0.10352 0.039769 0.060783 0.055518 0.062827 0.098089 -1.6253 -0.014994 -0.059353 -0.031418 -0.1022 -0.11193 -0.095701 -0.11644 -0.17862 -0.13455 0 -0.20901 0 -0.00051738 -0.0048696 -0.0010783 -0.0049298 -3.3793 0.072597 0.067023 0.10341 0.091666 0.10162 0.083962 0.09096 0.060776 0.046245 0.085943 0.24891 0.12215 -0.19353 -0.10867 -0.001945 -0.041135 -0.10472 0.081091 0.079348 -0.0016288 0.046914 -0.19816
2.4844 0.079271 0.082051 0.080693 0.0015668 0 0.064066 0.044842 0.063034 0.069444 0.063579 0.14114 -1.5636 -0.013055 -0.062789 -0.030725 -0.097046 -0.1193 -0.096669 -0.11077 -0.18397 -0.12942 0 -0.19735 0 0.00049438 -0.0043059 -0.0011648 -0.0049487 -3.1922 0.10513 -0.0018085 0.069763 0.074334 0.083618 0.091322 0.073791 0.076799 0.056894 0.10816 0.26008 0.13632 -0.17097 -0.096019 0.010228 -0.020139 -0.065849 0.083648 0.09045 0.011749 0.060848 -0.15619
2.4883 0.066834 0.074956 0.070379 -0.014933 0 0.036886 0.064396 0.068612 0.086298 0.079901 0.12723 -1.4927 -0.0091547 -0.060494 -0.030527 -0.091541 -0.12158 -0.097583 -0.10444 -0.18668 -0.1263 0 -0.18255 0 0.00091607 -0.0039651 -0.0010133 -0.00563 -3.0212 0.11487 -0.022425 0.043972 0.056863 0.057203 0.084513 0.067103 0.087517 0.070955 0.13037 0.27124 0.15049 -0.1484 -0.083371 0.022402 0.00085643 -0.026982 0.086205 0.10155 0.025127 0.074781 -0.13384
2.4922 0.053906 0.065493 0.057541 0.012864 0 0.035776 0.079459 0.066845 0.092485 0.096819 0.075977 -1.4039 -0.0081343 -0.050598 -0.030714 -0.087253 -0.11445 -0.096363 -0.097497 -0.18054 -0.12559 0 -0.16743 0 0.00056247 -0.0038302 -0.00068461 -0.0064997 -2.8255 0.096849 0.0091723 0.042106 0.046541 0.036645 0.066115 0.072478 0.082149 0.07582 0.14582 0.27575 0.16002 -0.12926 -0.077061 0.027194 0.014955 0.00050558 0.079696 0.10362 0.025442 0.080285 -0.13173
2.4961 0.041693 0.052766 0.044732 0.060985 0 0.053678 0.076579 0.057116 0.084375 0.096191 0.02735 -1.2928 -0.01213 -0.037469 -0.030211 -0.084463 -0.10335 -0.092417 -0.090961 -0.16721 -0.12631 0 -0.15495 0 -9.8706e-05 -0.0038838 -0.00049736 -0.0068543 -2.5681 0.065497 0.063339 0.060524 0.044516 0.034075 0.047081 0.077089 0.062488 0.069845 0.15545 0.27452 0.16553 -0.11307 -0.076218 0.025621 0.023104 0.018177 0.065365 0.097889 0.014488 0.078517 -0.145
2.5 0.029704 0.036305 0.033978 0.096023 0 0.068197 0.055351 0.045212 0.066822 0.072764 0.011641 -1.1598 -0.017961 -0.028366 -0.028442 -0.082805 -0.096893 -0.088275 -0.085893 -0.15392 -0.12701 0 -0.14563 0 -0.00046235 -0.0041435 -0.00071856 -0.006459 -2.2109 0.042985 0.10075 0.07688 0.044281 0.046628 0.03652 0.067674 0.040853 0.060685 0.16509 0.27329 0.17104 -0.096888 -0.075375 0.024047 0.031252 0.035848 0.051034 0.092159 0.0035342 0.076749 -0.16513
2.5039 0.016819 0.017274 0.02321 0.09549 0 0.058455 0.025069 0.034156 0.046218 0.037576 0.032648 -1.0105 -0.020086 -0.026971 -0.026217 -0.082075 -0.096795 -0.087063 -0.081993 -0.14477 -0.12608 0 -0.13675 0 -0.00035618 -0.0045606 -0.0012173 -0.0057744 -1.7277 0.042059 0.098423 0.06679 0.037391 0.057338 0.034389 0.043824 0.030407 0.057269 0.15939 0.25945 0.16574 -0.083917 -0.074135 0.017264 0.0344 0.041782 0.034164 0.082388 -0.0095807 0.070289 -0.18029
2.5078 0.0026513 -0.001347 0.00811 0.057851 0 0.020559 -0.0036056 0.021364 0.026378 0.0065502 0.070108 -0.85667 -0.016306 -0.029908 -0.02476 -0.081693 -0.094916 -0.087798 -0.076887 -0.1341 -0.12098 0 -0.1226 0 -0.00010073 -0.004886 -0.0014799 -0.0054327 -1.127 0.056604 0.058768 0.023682 0.021124 0.050017 0.033633 0.017489 0.035557 0.062464 0.15332 0.24531 0.16019 -0.071024 -0.072886 0.010354 0.037426 0.047431 0.017231 0.072519 -0.022748 0.063716 -0.17657
2.5117 -0.012138 -0.016452 -0.012233 -0.0005839 0 -0.029516 -0.02429 0.0042558 0.0091724 -0.013089 0.094169 -0.71517 -0.010279 -0.029807 -0.023987 -0.079324 -0.080891 -0.083885 -0.066869 -0.11005 -0.10842 0 -0.095892 0 -7.4381e-05 -0.0047085 -0.0010665 -0.0055074 -0.45527 0.066878 0.00074828 -0.034399 0.00070416 0.023639 0.028201 0.00052179 0.049003 0.070688 0.1425 0.22792 0.15122 -0.057234 -0.06613 0.005963 0.043056 0.05493 0.0060895 0.067141 -0.026437 0.060898 -0.14241
2.5156 -0.026416 -0.02688 -0.032411 -0.05619 0 -0.067078 -0.035527 -0.014434 -0.0043874 -0.025337 0.081836 -0.59818 -0.0080463 -0.022173 -0.022223 -0.070919 -0.052671 -0.067686 -0.048839 -0.065987 -0.086619 0 -0.050741 0 -0.00030635 -0.003727 -9.9053e-05 -0.0053771 0.2341 0.054553 -0.054188 -0.077061 -0.016032 -0.0081019 0.017585 -0.0063209 0.056293 0.070486 0.12498 0.20597 0.13745 -0.042183 -0.051635 0.0051139 0.052345 0.065032 0.0030874 0.068076 -0.016802 0.06336 -0.074873
2.5195 -0.039073 -0.033847 -0.044614 -0.089124 0 -0.075296 -0.039269 -0.029259 -0.015471 -0.036698 0.028666 -0.50179 -0.011998 -0.0095591 -0.017922 -0.053281 -0.019075 -0.037567 -0.022297 -0.0085988 -0.057748 0 0.013241 0 -0.00051767 -0.0020456 0.00075098 -0.0043608 0.92152 0.015608 -0.090245 -0.083351 -0.026213 -0.031107 0.0034287 -0.012396 0.043938 0.050155 0.10746 0.18402 0.12367 -0.027133 -0.037139 0.0042647 0.061635 0.075133 8.5193e-05 0.069011 -0.0071676 0.065821 0.016915
2.5234 -0.049118 -0.039478 -0.045998 -0.091291 0 -0.05559 -0.03989 -0.039298 -0.028475 -0.047785 -0.048341 -0.40588 -0.018464 0.00096188 -0.011548 -0.027267 0.0084258 -0.00052623 0.0098834 0.046263 -0.027401 0 0.088727 0 -0.00048788 -0.00019039 0.00085235 -0.0024642 1.6281 -0.037883 -0.099313 -0.056051 -0.034189 -0.043875 -0.016263 -0.026697 0.0063833 0.0042127 0.087316 0.16195 0.10788 -0.0079974 -0.0076427 0.014189 0.081884 0.098526 0.016179 0.085345 0.031974 0.082346 0.11458
2.5273 -0.055943 -0.04522 -0.041966 -0.069483 0 -0.025749 -0.043178 -0.050288 -0.048037 -0.054658 -0.11892 -0.29036 -0.021324 0.0046039 -0.0053631 0.0016998 0.026294 0.032648 0.04253 0.086704 -0.00050145 0 0.1629 0 -0.0002889 0.0012269 0.00023668 -0.00044384 2.3751 -0.086677 -0.082485 -0.018537 -0.04633 -0.056063 -0.04653 -0.049392 -0.05076 -0.061865 0.066723 0.13986 0.091735 0.01183 0.024396 0.02594 0.10399 0.12417 0.03551 0.10429 0.076117 0.10125 0.19845
2.5313 -0.059985 -0.051639 -0.041722 -0.042082 0 -0.0084431 -0.053715 -0.068012 -0.073645 -0.056932 -0.15636 -0.1551 -0.017868 0.003396 -0.0012279 0.026898 0.04113 0.055394 0.070573 0.11393 0.022469 0 0.22367 0 -0.00014838 0.001926 -0.0004005 0.00087461 3.1345 -0.11633 -0.052042 0.001506 -0.063826 -0.075387 -0.087508 -0.073341 -0.11206 -0.13171 0.047352 0.11937 0.07634 0.032002 0.059037 0.040418 0.12866 0.15324 0.059623 0.12659 0.12706 0.12347 0.25569
2.5352 -0.062996 -0.059108 -0.050339 -0.029338 0 -0.018212 -0.071542 -0.090469 -0.098099 -0.061611 -0.15382 -0.023445 -0.010946 0.0041161 0.0012633 0.044626 0.061528 0.069133 0.091312 0.13829 0.044713 0 0.26587 0 -0.00016428 0.0020934 -0.00037662 0.0013079 3.8242 -0.12432 -0.02856 -0.011445 -0.08095 -0.097895 -0.12835 -0.092432 -0.15829 -0.18449 0.030909 0.1027 0.062735 0.053 0.099911 0.061432 0.15948 0.1905 0.095195 0.15691 0.19428 0.15361 0.28438
2.5391 -0.06697 -0.067756 -0.064951 -0.041586 0 -0.054199 -0.09135 -0.10849 -0.11305 -0.076912 -0.12852 0.07665 -0.0056161 0.011667 0.0042779 0.05565 0.088248 0.07975 0.10513 0.1667 0.068282 0 0.29296 0 -0.0002279 0.0021384 0.00029071 0.0013456 4.3593 -0.11943 -0.02986 -0.054053 -0.090605 -0.11215 -0.15234 -0.1071 -0.17565 -0.20526 0.014467 0.08603 0.04913 0.073999 0.14079 0.082446 0.19029 0.22776 0.13077 0.18724 0.26149 0.18375 0.29259
2.543 -0.072176 -0.076303 -0.078148 -0.072961 0 -0.10131 -0.10586 -0.11473 -0.11686 -0.10247 -0.10986 0.13682 -0.0041812 0.024258 0.0094498 0.062771 0.11285 0.091031 0.11425 0.19489 0.090469 0 0.31314 0 -0.00020302 0.0023313 0.00091411 0.0015517 4.7103 -0.11551 -0.058062 -0.10793 -0.091374 -0.11201 -0.15087 -0.12154 -0.1642 -0.19324 0.0025755 0.073524 0.038079 0.089139 0.17446 0.10127 0.21705 0.2594 0.16436 0.21219 0.32231 0.20971 0.29397
2.5469 -0.076171 -0.081411 -0.084296 -0.10556 0 -0.13789 -0.11097 -0.11092 -0.11637 -0.12717 -0.11918 0.17433 -0.0047856 0.034942 0.016246 0.067441 0.12596 0.10172 0.12078 0.21261 0.10587 0 0.33288 0 -8.4892e-05 0.0026587 0.00088114 0.0020328 4.9064 -0.12351 -0.096404 -0.14875 -0.088725 -0.1033 -0.13273 -0.13658 -0.13914 -0.16235 -0.0076658 0.062528 0.027955 0.10215 0.20553 0.11929 0.24234 0.289 0.19724 0.23517 0.38079 0.23415 0.30183
2.5508 -0.075196 -0.079238 -0.082421 -0.12132 0 -0.14603 -0.10805 -0.10497 -0.12016 -0.13785 -0.15593 0.21424 -0.0044707 0.038004 0.022572 0.069119 0.12662 0.10831 0.12555 0.21563 0.1123 0 0.35224 0 6.4288e-05 0.0029677 0.00033489 0.002512 4.9767 -0.14522 -0.12065 -0.15632 -0.089032 -0.097149 -0.11781 -0.14633 -0.12221 -0.13355 -0.017437 0.051682 0.017892 0.11206 0.23158 0.13429 0.26368 0.31303 0.22579 0.25319 0.43138 0.25409 0.32291
2.5547 -0.067062 -0.068446 -0.073994 -0.11296 0 -0.12011 -0.10148 -0.10153 -0.12956 -0.12994 -0.19927 0.26608 -0.0027591 0.034194 0.026718 0.067689 0.12325 0.10951 0.12853 0.21092 0.11394 0 0.36451 0 0.00026505 0.0031818 4.6444e-05 0.0028107 4.8908 -0.17142 -0.11657 -0.12354 -0.092487 -0.097787 -0.11939 -0.14235 -0.12722 -0.1234 -0.024967 0.041551 0.0081259 0.1071 0.23369 0.13486 0.26622 0.31045 0.2337 0.2475 0.44426 0.25256 0.35298
2.5586 -0.052935 -0.05182 -0.059748 -0.086455 0 -0.070074 -0.093952 -0.096981 -0.13638 -0.10948 -0.22241 0.31817 -0.0017289 0.029989 0.02851 0.065615 0.12537 0.10725 0.12963 0.20873 0.11744 0 0.35964 0 0.00058804 0.0033508 0.00058803 0.0031073 4.5636 -0.18594 -0.088818 -0.062041 -0.092178 -0.098578 -0.13163 -0.12105 -0.14985 -0.13576 -0.032497 0.031419 -0.0016404 0.10214 0.23581 0.13543 0.26876 0.30786 0.24161 0.2418 0.45714 0.25104 0.37686
2.5625 -0.0363 -0.034522 -0.039843 -0.054809 0 -0.017301 -0.084018 -0.084526 -0.12934 -0.084991 -0.20844 0.3533 -0.0029135 0.031624 0.028764 0.066654 0.13387 0.10345 0.12852 0.20957 0.12427 0 0.329 0 0.00094729 0.0035292 0.0016855 0.0036671 3.9253 -0.17448 -0.054481 0.00056073 -0.080336 -0.090202 -0.13482 -0.087171 -0.17 -0.16012 -0.041842 0.018073 -0.013802 0.083391 0.21487 0.12047 0.25122 0.27672 0.22632 0.21167 0.42912 0.22643 0.3744
2.5664 -0.020196 -0.020248 -0.016668 -0.029057 0 0.016138 -0.067788 -0.062844 -0.10275 -0.059063 -0.15795 0.3678 -0.0050297 0.039268 0.028113 0.071801 0.13881 0.096752 0.12326 0.20033 0.12734 0 0.26922 0 0.001037 0.0036638 0.0024598 0.0044044 2.9898 -0.1333 -0.028386 0.034502 -0.055681 -0.070957 -0.11348 -0.050539 -0.16557 -0.17683 -0.052334 0.0026937 -0.027479 0.055917 0.17936 0.095713 0.22097 0.22753 0.19636 0.16608 0.37525 0.18723 0.33009
2.5703 -0.0055011 -0.00883 0.0042814 -0.012745 0 0.01982 -0.042763 -0.037616 -0.059913 -0.028741 -0.086472 0.37493 -0.0053528 0.046502 0.026646 0.076564 0.12647 0.082931 0.10965 0.16476 0.116 0 0.18381 0 0.00061224 0.0036143 0.0023153 0.0048363 1.8539 -0.072048 -0.013464 0.026917 -0.024937 -0.047319 -0.069904 -0.019495 -0.12748 -0.16618 -0.063142 -0.013088 -0.041433 0.027537 0.14234 0.06987 0.18925 0.1763 0.1647 0.11883 0.3184 0.14637 0.24098
2.5742 0.0082119 0.0024883 0.017869 -0.0019713 0 0.0016535 -0.010451 -0.014312 -0.0099088 0.0067374 -0.015391 0.39186 -0.003088 0.045504 0.024421 0.072904 0.089874 0.05856 0.083189 0.098973 0.085263 0 0.081979 0 -0.00014904 0.0032483 0.0015238 0.0045087 0.63435 -0.008201 -0.002679 -0.007415 0.0024932 -0.024823 -0.02065 0.0034019 -0.06453 -0.11802 -0.079692 -0.03621 -0.060438 -0.017344 0.077626 0.024355 0.1308 0.08791 0.1023 0.041299 0.20749 0.075323 0.11836
2.5781 0.020546 0.015439 0.023893 0.010739 0 -0.016445 0.023774 0.0083793 0.037437 0.040776 0.03842 0.42582 -0.000615 0.033568 0.02174 0.054859 0.034639 0.024288 0.042973 0.017333 0.040544 0 -0.024667 0 -0.00068447 0.0024901 0.0008809 0.0034088 -0.59012 0.043102 0.012213 -0.034497 0.021346 -0.00095178 0.019278 0.020959 0.0044941 -0.037555 -0.096242 -0.059332 -0.079444 -0.062225 0.012916 -0.02116 0.072356 -0.00047806 0.039886 -0.036231 0.096574 0.0042754 -0.017185
2.582 0.029513 0.028318 0.027347 0.031116 0 -0.012659 0.052769 0.035617 0.074325 0.063632 0.070368 0.47236 -0.0009082 0.015566 0.018672 0.023338 -0.023561 -0.014962 -0.0055578 -0.056947 -0.0062746 0 -0.12621 0 -0.00057779 0.0013098 0.00082448 0.0019008 -1.7725 0.07675 0.033947 -0.025333 0.032908 0.03078 0.048123 0.037894 0.064018 0.056087 -0.11457 -0.08431 -0.099248 -0.10873 -0.054532 -0.068874 0.0095588 -0.093519 -0.026919 -0.11637 -0.022331 -0.070764 -0.14387
2.5859 0.033068 0.036986 0.033157 0.058278 0 0.019312 0.0703 0.067035 0.09595 0.071638 0.089999 0.52321 -0.0039466 0.0003533 0.01464 -0.013844 -0.068125 -0.052269 -0.052368 -0.10813 -0.045346 0 -0.21703 0 -5.5236e-05 -0.00025518 0.00098892 0.00029431 -2.8479 0.098077 0.058863 0.021704 0.042017 0.070076 0.074467 0.057349 0.10955 0.13943 -0.13474 -0.11121 -0.11988 -0.1569 -0.12482 -0.11887 -0.057741 -0.19138 -0.098274 -0.19921 -0.1495 -0.14994 -0.2457
2.5898 0.031176 0.03815 0.040488 0.08274 0 0.064324 0.073656 0.092894 0.10223 0.071014 0.11477 0.57246 -0.0062994 -0.0060972 0.00908 -0.046626 -0.091331 -0.081345 -0.088538 -0.1374 -0.074043 0 -0.29538 0 0.00016355 -0.0020253 0.00067457 -0.0014192 -3.7105 0.11704 0.079202 0.078579 0.052446 0.10568 0.10497 0.078963 0.14566 0.19732 -0.1549 -0.1381 -0.14051 -0.20508 -0.1951 -0.16886 -0.12504 -0.28923 -0.16963 -0.28204 -0.27668 -0.22911 -0.3163
2.5938 0.025992 0.031861 0.042778 0.090159 0 0.094687 0.065557 0.10212 0.09968 0.071772 0.15755 0.61657 -0.0046292 -0.0054703 0.0026604 -0.068429 -0.098669 -0.098538 -0.11156 -0.1586 -0.095211 0 -0.36037 0 -0.00038884 -0.0036646 -0.00031297 -0.0033564 -4.2589 0.14104 0.085626 0.10813 0.064558 0.12402 0.13665 0.098689 0.17814 0.23017 -0.17182 -0.16004 -0.15559 -0.24017 -0.24378 -0.20386 -0.17634 -0.35907 -0.22017 -0.33787 -0.36785 -0.28604 -0.35872
2.5977 0.019896 0.02125 0.034067 0.07084 0 0.088842 0.053826 0.094217 0.09946 0.078243 0.21515 0.65379 0.00057467 -0.0059242 -0.0025782 -0.078969 -0.10439 -0.10429 -0.1255 -0.18507 -0.11187 0 -0.40855 0 -0.0013533 -0.0048287 -0.0014047 -0.0053449 -4.4627 0.1706 0.070787 0.091405 0.075719 0.12181 0.16056 0.11042 0.20771 0.24957 -0.1885 -0.1816 -0.17026 -0.27428 -0.29085 -0.23775 -0.22645 -0.42683 -0.26918 -0.39169 -0.45635 -0.34133 -0.38163
2.6016 0.013541 0.010178 0.015516 0.029377 0 0.047007 0.047441 0.081004 0.10988 0.086251 0.26673 0.68762 0.0051549 -0.015499 -0.0048888 -0.082693 -0.12022 -0.10338 -0.13556 -0.2182 -0.12411 0 -0.43253 0 -0.0018259 -0.0053826 -0.0018758 -0.0068658 -4.3731 0.19868 0.035292 0.040347 0.08162 0.10848 0.1704 0.10928 0.22912 0.26522 -0.2011 -0.19777 -0.18005 -0.29859 -0.3218 -0.26028 -0.26269 -0.47241 -0.30116 -0.42541 -0.51477 -0.37857 -0.39237
2.6055 0.0060535 0.00095706 -0.0043997 -0.014256 0 -0.0078042 0.050268 0.074476 0.12804 0.089025 0.2851 0.72921 0.0053231 -0.034896 -0.0047361 -0.08443 -0.14449 -0.10219 -0.14176 -0.24523 -0.13006 0 -0.42288 0 -0.0012839 -0.0054514 -0.0016208 -0.0074526 -4.0494 0.21286 -0.0076258 -0.012878 0.077547 0.095012 0.16544 0.095101 0.23401 0.27392 -0.20678 -0.20477 -0.18156 -0.3062 -0.3253 -0.26349 -0.27534 -0.48026 -0.30419 -0.42492 -0.52206 -0.38511 -0.39043
2.6094 -0.0030499 -0.006278 -0.016444 -0.036047 0 -0.044787 0.056931 0.073285 0.13874 0.084069 0.25379 0.79011 0.0013775 -0.055336 -0.0046106 -0.085285 -0.16065 -0.10319 -0.13753 -0.24656 -0.12781 0 -0.37232 0 -0.00019077 -0.0052095 -0.0012127 -0.0071001 -3.4759 0.20005 -0.035944 -0.039679 0.060355 0.081598 0.14577 0.073093 0.2144 0.2605 -0.21246 -0.21178 -0.18307 -0.31382 -0.3288 -0.2667 -0.28799 -0.48812 -0.30722 -0.42443 -0.52934 -0.39165 -0.36578
2.6133 -0.012598 -0.012661 -0.017829 -0.025187 0 -0.046055 0.055204 0.06315 0.12369 0.072899 0.17772 0.86806 -0.0027679 -0.063814 -0.0063945 -0.08142 -0.14799 -0.10071 -0.11487 -0.2076 -0.11543 0 -0.28002 0 0.0004153 -0.004614 -0.0011879 -0.0061988 -2.5652 0.15327 -0.033085 -0.032852 0.031241 0.058338 0.10825 0.050152 0.16568 0.21038 -0.20683 -0.2041 -0.17227 -0.29899 -0.2956 -0.24434 -0.26692 -0.44439 -0.27033 -0.37793 -0.46483 -0.35515 -0.30475
2.6172 -0.020731 -0.019258 -0.013742 0.0062521 0 -0.018357 0.034581 0.032044 0.07496 0.055025 0.079639 0.94135 -0.0036473 -0.052378 -0.0088071 -0.066642 -0.09806 -0.083241 -0.071774 -0.12847 -0.089975 0 -0.15363 0 -3.1818e-05 -0.0034021 -0.001388 -0.0050595 -1.262 0.077616 -0.0030539 -0.0070095 -0.0030208 0.018735 0.050542 0.029108 0.089842 0.12316 -0.19853 -0.19298 -0.15858 -0.27888 -0.25377 -0.21597 -0.23792 -0.38853 -0.22407 -0.32061 -0.38344 -0.30853 -0.1999
2.6211 -0.026958 -0.026295 -0.012479 0.030306 0 0.012266 -0.0050487 -0.015638 0.0020933 0.025232 -0.014485 0.98308 -0.0015573 -0.024474 -0.0078508 -0.037352 -0.023411 -0.042598 -0.015293 -0.025922 -0.048685 0 -0.0077886 0 -0.0010363 -0.0014125 -0.0011261 -0.0035796 0.34765 -0.0094705 0.028064 0.014613 -0.033022 -0.029234 -0.020358 0.0060706 -0.002081 0.015445 -0.18776 -0.17859 -0.14241 -0.25457 -0.20518 -0.1831 -0.20213 -0.32318 -0.17041 -0.25492 -0.28833 -0.25355 -0.05672
2.625 -0.032797 -0.033291 -0.01911 0.022696 0 0.018653 -0.051853 -0.061439 -0.073067 -0.020501 -0.090019 0.98606 0.00028409 0.0070056 -0.00028945 0.0033985 0.049612 0.016906 0.042393 0.074629 0.0068821 0 0.14045 0 -0.0015424 0.0010866 6.2113e-06 -0.0014488 2.0388 -0.086538 0.029366 0.014694 -0.052876 -0.067916 -0.08668 -0.025875 -0.091739 -0.089261 -0.1695 -0.15437 -0.11877 -0.21756 -0.1362 -0.13663 -0.14586 -0.22919 -0.094475 -0.16402 -0.15189 -0.17339 0.10786
2.6289 -0.0401 -0.039849 -0.032854 -0.019778 0 -0.0094839 -0.089595 -0.089782 -0.12966 -0.076277 -0.1483 0.97348 -0.00035906 0.028905 0.013062 0.046053 0.09956 0.07821 0.091657 0.15319 0.067926 0 0.27686 0 -0.00099649 0.0034386 0.0016221 0.0013351 3.5708 -0.14064 -0.010882 -0.011136 -0.064462 -0.086685 -0.13067 -0.069184 -0.16118 -0.17442 -0.15124 -0.13014 -0.095137 -0.18056 -0.06723 -0.090165 -0.089595 -0.13521 -0.01854 -0.073112 -0.015438 -0.093231 0.2731
2.6328 -0.048942 -0.046436 -0.049148 -0.07732 0 -0.059689 -0.10863 -0.10177 -0.15928 -0.12584 -0.19968 0.98114 -0.0020577 0.037107 0.027508 0.079518 0.12477 0.12213 0.13032 0.20606 0.12105 0 0.39301 0 0.00015782 0.0050232 0.002923 0.0042392 4.8214 -0.1744 -0.074703 -0.054908 -0.07526 -0.09278 -0.14901 -0.11729 -0.20286 -0.23673 -0.13242 -0.10486 -0.071836 -0.14397 5.008e-05 -0.045767 -0.032403 -0.04451 0.054817 0.014246 0.11786 -0.014003 0.42115
2.6367 -0.057534 -0.05433 -0.063387 -0.12149 0 -0.10592 -0.11172 -0.11149 -0.16822 -0.15362 -0.25138 1.0255 -0.0011243 0.038329 0.037996 0.097768 0.14165 0.14057 0.16208 0.24493 0.15586 0 0.48513 0 0.0010387 0.0056742 0.0035529 0.0065411 5.8055 -0.20093 -0.12718 -0.10054 -0.09114 -0.10398 -0.15616 -0.15762 -0.22399 -0.28117 -0.11335 -0.079108 -0.048686 -0.10757 0.066564 -0.0023059 0.025208 0.044705 0.12701 0.099997 0.24972 0.064801 0.53833
2.6406 -0.064345 -0.064438 -0.073257 -0.13418 0 -0.12568 -0.11025 -0.12946 -0.17032 -0.15734 -0.29919 1.0879 0.0043945 0.043014 0.042645 0.1031 0.16795 0.14096 0.19051 0.28391 0.17141 0 0.55032 0 0.001269 0.0056999 0.0039315 0.0078906 6.5704 -0.22999 -0.14236 -0.12987 -0.11085 -0.13017 -0.17142 -0.17991 -0.23991 -0.31161 -0.095345 -0.054689 -0.026902 -0.073207 0.12934 0.038468 0.079856 0.12838 0.19479 0.18055 0.37378 0.13921 0.61326
2.6445 -0.069904 -0.075795 -0.078965 -0.11756 0 -0.11387 -0.11443 -0.15135 -0.1766 -0.14926 -0.32819 1.1315 0.012316 0.055599 0.043151 0.10336 0.20577 0.13803 0.21451 0.32508 0.17553 0 0.58373 0 0.001249 0.0055261 0.0046556 0.0085045 7.0817 -0.25743 -0.12081 -0.13092 -0.12755 -0.16289 -0.20094 -0.18288 -0.26045 -0.32577 -0.08463 -0.039394 -0.014438 -0.052715 0.16661 0.060903 0.11429 0.17427 0.23255 0.22565 0.44456 0.18359 0.63761
2.6484 -0.076013 -0.085311 -0.082389 -0.089565 0 -0.085041 -0.12543 -0.16348 -0.18807 -0.14383 -0.3221 1.1336 0.018001 0.0708 0.042304 0.1055 0.23941 0.14079 0.22891 0.35524 0.17755 0 0.5797 0 0.0015124 0.005351 0.0056434 0.0088307 7.2215 -0.26775 -0.085916 -0.10631 -0.13556 -0.18366 -0.23123 -0.17355 -0.28016 -0.31793 -0.073916 -0.0241 -0.0019743 -0.032223 0.20389 0.083338 0.14872 0.22017 0.2703 0.27075 0.51534 0.22797 0.61096
2.6523 -0.083052 -0.089582 -0.085846 -0.070634 0 -0.063215 -0.13539 -0.15794 -0.19568 -0.14415 -0.27537 1.1023 0.018459 0.079064 0.041538 0.11059 0.24915 0.14651 0.22926 0.35726 0.18092 0 0.53671 0 0.001985 0.0051296 0.0060458 0.0090942 6.8996 -0.24782 -0.064236 -0.074693 -0.13502 -0.18158 -0.24015 -0.16066 -0.2814 -0.28517 -0.070086 -0.017972 0.0019788 -0.023851 0.21812 0.090402 0.16365 0.23313 0.28121 0.28437 0.53707 0.24443 0.54474
2.6563 -0.088484 -0.087587 -0.090476 -0.071428 0 -0.065667 -0.1342 -0.14007 -0.1868 -0.14073 -0.20019 1.0629 0.014916 0.075883 0.040817 0.11448 0.22815 0.14604 0.21567 0.32564 0.18191 0 0.46152 0 0.0020578 0.0048058 0.0051234 0.009208 6.1597 -0.19956 -0.067492 -0.060147 -0.12952 -0.16167 -0.21487 -0.14814 -0.24854 -0.23096 -0.071508 -0.018837 -0.00056171 -0.024726 0.21478 0.085737 0.16369 0.22097 0.27165 0.27398 0.52136 0.23959 0.45889
2.6602 -0.088622 -0.081776 -0.094844 -0.088309 0 -0.090848 -0.11739 -0.12068 -0.15458 -0.12339 -0.12245 1.0311 0.011506 0.066132 0.040145 0.11249 0.18745 0.13402 0.19231 0.27206 0.17461 0 0.36852 0 0.0014031 0.004457 0.0031771 0.0090527 5.169 -0.13997 -0.088569 -0.074151 -0.1201 -0.13628 -0.16098 -0.13383 -0.18191 -0.16442 -0.072984 -0.019782 -0.0031746 -0.025699 0.21123 0.080946 0.16355 0.20854 0.26184 0.26331 0.50519 0.2345 0.37183
2.6641 -0.082162 -0.07618 -0.095255 -0.10717 0 -0.11875 -0.089243 -0.10335 -0.10426 -0.093116 -0.06733 1.0004 0.011523 0.059387 0.040343 0.10366 0.14586 0.11364 0.16348 0.21593 0.15677 0 0.27337 0 0.00054526 0.0041827 0.0014768 0.0087051 4.105 -0.088748 -0.11029 -0.10442 -0.10317 -0.11062 -0.096819 -0.11305 -0.099963 -0.096902 -0.082547 -0.032857 -0.016645 -0.041378 0.17571 0.057328 0.13579 0.15396 0.21547 0.20998 0.4203 0.19069 0.29156
2.668 -0.071834 -0.072955 -0.088452 -0.11223 0 -0.12454 -0.059761 -0.081962 -0.051645 -0.061539 -0.043124 0.95468 0.014782 0.060764 0.042009 0.090886 0.11508 0.092361 0.13058 0.16958 0.13142 0 0.18568 0 0.0004321 0.0039252 0.0011546 0.0083092 3.0545 -0.054488 -0.11706 -0.12239 -0.075765 -0.07953 -0.040523 -0.083209 -0.02791 -0.038547 -0.09211 -0.045931 -0.030116 -0.057058 0.14019 0.033709 0.10804 0.099387 0.16911 0.15665 0.33541 0.14689 0.21541
2.6719 -0.062244 -0.070579 -0.07485 -0.095219 0 -0.096978 -0.038447 -0.051213 -0.013625 -0.039308 -0.035326 0.88704 0.018301 0.066059 0.044159 0.077634 0.093276 0.074399 0.093332 0.13159 0.10398 0 0.10615 0 0.0014015 0.0034991 0.0021483 0.0077806 2.0223 -0.031028 -0.10192 -0.10594 -0.042514 -0.038537 -0.0014611 -0.046205 0.018005 0.005023 -0.10103 -0.059339 -0.043876 -0.073053 0.10026 0.0092147 0.076447 0.041906 0.11841 0.098497 0.24145 0.098489 0.13763
2.6758 -0.055904 -0.065498 -0.059085 -0.060641 0 -0.048049 -0.029092 -0.016905 0.0029523 -0.026584 -0.017317 0.8044 0.019289 0.065754 0.044592 0.065104 0.071023 0.058049 0.053587 0.093418 0.078676 0 0.030739 0 0.0026972 0.0028252 0.0032707 0.0067773 1.0218 -0.0057393 -0.068385 -0.058878 -0.015569 0.0044459 0.019812 -0.008271 0.038694 0.035294 -0.10914 -0.073159 -0.057997 -0.08944 0.054863 -0.016367 0.040098 -0.019188 0.062316 0.034355 0.13623 0.044375 0.057012
2.6797 -0.051353 -0.055703 -0.046664 -0.023733 0 -0.0055354 -0.028319 0.0071082 0.0055092 -0.015562 0.028518 0.71476 0.017493 0.053984 0.041979 0.052541 0.042207 0.039698 0.017363 0.050803 0.057483 0 -0.041976 0 0.0031473 0.0020703 0.0033421 0.0050587 0.13488 0.028588 -0.029038 -0.009458 -0.0054966 0.031964 0.027599 0.02191 0.047799 0.060442 -0.11726 -0.086979 -0.072117 -0.10583 0.0094632 -0.041949 0.0037486 -0.080282 0.0062254 -0.029786 0.031012 -0.0097396 -0.021879
2.6836 -0.045128 -0.04274 -0.039443 -0.0013627 0 0.0072573 -0.028145 0.012854 0.009047 -0.00098603 0.094885 0.61577 0.014889 0.03402 0.037384 0.03969 0.009495 0.019077 -0.0079794 0.0086028 0.041274 0 -0.10612 0 0.0023442 0.0014784 0.0022505 0.002857 -0.52814 0.068007 -0.0005489 0.012104 -0.011251 0.032994 0.028452 0.036651 0.059475 0.089512 -0.11556 -0.090371 -0.077241 -0.11128 -0.023992 -0.055102 -0.022283 -0.11591 -0.033317 -0.073511 -0.045411 -0.045814 -0.092541
2.6875 -0.035411 -0.030255 -0.03431 -0.00081093 0 -0.010784 -0.02093 0.0073309 0.023588 0.014026 0.15208 0.49936 0.013399 0.015415 0.033369 0.028322 -0.019045 -8.9244e-05 -0.019278 -0.024364 0.030694 0 -0.15054 0 0.0010718 0.0010613 0.00092156 0.00081766 -0.92231 0.10073 0.0055324 -0.0017013 -0.019649 0.015223 0.029817 0.033911 0.07798 0.1233 -0.11259 -0.092413 -0.081201 -0.11531 -0.055901 -0.066646 -0.04698 -0.14824 -0.070717 -0.11459 -0.11811 -0.079554 -0.14891
2.6914 -0.023629 -0.020628 -0.026529 -0.014387 0 -0.037856 -0.0041265 0.0057783 0.046023 0.023115 0.1683 0.36601 0.013066 0.0059117 0.031469 0.021116 -0.037113 -0.013944 -0.020468 -0.043387 0.025593 0 -0.16574 0 0.00050156 0.00053392 0.00031598 -0.00047772 -1.1052 0.11503 -0.0081367 -0.030211 -0.016088 -0.00037946 0.036863 0.020395 0.095737 0.14935 -0.10472 -0.088506 -0.080085 -0.11391 -0.079523 -0.071573 -0.064606 -0.16634 -0.097233 -0.14244 -0.17095 -0.10148 -0.18366
2.6953 -0.012653 -0.013106 -0.014521 -0.024791 0 -0.04654 0.017789 0.015813 0.063065 0.025554 0.13267 0.22996 0.012483 0.0057382 0.03075 0.019283 -0.044057 -0.021751 -0.019477 -0.050465 0.024255 0 -0.15035 0 0.00099849 -0.00036366 0.00052818 -0.00092393 -1.1724 0.10547 -0.02424 -0.04264 0.002917 0.0017545 0.048014 0.009003 0.099775 0.14787 -0.08667 -0.072231 -0.068418 -0.10124 -0.085921 -0.062741 -0.067535 -0.15484 -0.10112 -0.14278 -0.18252 -0.098859 -0.18696
2.6992 -0.0037952 -0.0050769 -0.001306 -0.018103 0 -0.025125 0.035643 0.029712 0.062395 0.027197 0.063506 0.10715 0.010879 0.0090063 0.029078 0.0215 -0.043259 -0.024901 -0.021589 -0.05048 0.02402 0 -0.11233 0 0.0017974 -0.0014754 0.00086105 -0.00083435 -1.1603 0.074981 -0.02296 -0.023391 0.026955 0.018426 0.054339 0.010012 0.081327 0.10679 -0.068618 -0.055956 -0.05675 -0.088559 -0.092319 -0.05391 -0.070464 -0.14335 -0.10501 -0.14311 -0.19409 -0.096235 -0.15138
2.7031 0.0041509 0.0050742 0.0087106 0.0054215 0 0.014365 0.041193 0.033393 0.042357 0.031812 -0.0042875 -0.0007497 0.0095434 0.0099168 0.025749 0.025048 -0.038367 -0.023648 -0.025457 -0.046816 0.023067 0 -0.064686 0 0.0018681 -0.0022273 0.00068733 -0.00053351 -1.0265 0.033316 0.0011994 0.016889 0.041081 0.03272 0.046127 0.022065 0.042465 0.034776 -0.042197 -0.027954 -0.035115 -0.068207 -0.082676 -0.034125 -0.060119 -0.10769 -0.087222 -0.11722 -0.16554 -0.070639 -0.08129
2.707 0.01306 0.016483 0.01412 0.031583 0 0.047133 0.032647 0.022197 0.012568 0.033772 -0.042548 -0.1071 0.010871 0.0074399 0.022568 0.027702 -0.031351 -0.016342 -0.025625 -0.041048 0.021504 0 -0.019155 0 0.0010208 -0.0020931 0.00013244 -9.0854e-05 -0.73094 -0.006709 0.033108 0.052092 0.038368 0.031569 0.022279 0.031813 -0.0039359 -0.039789 -0.013196 0.0036655 -0.010404 -0.045488 -0.068083 -0.01096 -0.045677 -0.064581 -0.062739 -0.083245 -0.12462 -0.037954 0.0025636
2.7109 0.023068 0.026863 0.01753 0.043664 0 0.055247 0.016262 0.0061815 -0.01371 0.022808 -0.046367 -0.22407 0.015697 0.0045581 0.022121 0.02854 -0.023037 -0.002591 -0.018989 -0.035073 0.020647 0 0.017668 0 8.03e-05 -0.0010991 -0.00010758 0.00052755 -0.33131 -0.034402 0.049086 0.061899 0.024453 0.017749 -0.0066055 0.024824 -0.040823 -0.085404 0.015967 0.036268 0.015184 -0.023431 -0.052563 0.012289 -0.030617 -0.021177 -0.036497 -0.047254 -0.080498 -0.0038199 0.070922
2.7148 0.032268 0.034569 0.022456 0.03591 0 0.039577 0.0026213 -0.00059221 -0.028034 -0.0024413 -0.032892 -0.34738 0.021601 0.0039433 0.024992 0.027488 -0.014044 0.013543 -0.0086492 -0.031228 0.02136 0 0.044062 0 -1.0076e-05 0.00013986 0.00045093 0.0011431 0.014551 -0.046078 0.038109 0.045362 0.011273 0.0051875 -0.025633 -0.00054955 -0.056499 -0.087943 0.045757 0.072713 0.044203 -0.0039675 -0.033411 0.035866 -0.013139 0.023365 -0.0033785 -0.003395 -0.02385 0.035981 0.1025
2.7188 0.038682 0.039465 0.029681 0.018135 0 0.016047 4.4967e-05 0.0054333 -0.02958 -0.02734 -0.02548 -0.45973 0.024297 0.0050397 0.02888 0.024875 -0.0047864 0.024969 -0.0011873 -0.029819 0.023127 0 0.060228 0 0.00084474 0.00091256 0.0015468 0.0013494 0.15159 -0.046352 0.012756 0.018236 0.0071181 0.0041955 -0.027353 -0.029271 -0.051248 -0.059321 0.075547 0.10916 0.073221 0.015496 -0.014259 0.059442 0.0043397 0.067908 0.02974 0.040464 0.032798 0.075783 0.09605
2.7227 0.042206 0.042094 0.036873 0.0078182 0 0.0020591 0.0096732 0.014977 -0.02207 -0.031026 -0.036105 -0.54948 0.021321 0.0052607 0.03063 0.021704 0.004596 0.027239 -0.0002452 -0.028177 0.024399 0 0.065594 0 0.0018663 0.00097108 0.0024099 0.00089617 0.037412 -0.04377 -0.0012141 -0.00012957 0.012067 0.012581 -0.01686 -0.040628 -0.036338 -0.027626 0.098948 0.14104 0.098762 0.025454 -0.0031452 0.074914 0.014763 0.095024 0.054878 0.073706 0.073848 0.10442 0.0677
2.7266 0.044393 0.042622 0.041381 0.016216 0 0.0052972 0.0255 0.017662 -0.0094831 -0.0056157 -0.057979 -0.62361 0.014723 0.0033528 0.029161 0.019814 0.013272 0.022813 -0.0031835 -0.024077 0.023335 0 0.058207 0 0.0022673 0.00064676 0.0024686 4.9864e-05 -0.2452 -0.043172 0.012205 0.0013782 0.021076 0.020603 -0.0055852 -0.025035 -0.025418 -0.016415 0.1188 0.17039 0.12237 0.030134 0.0035063 0.085884 0.021269 0.11246 0.075585 0.10105 0.10624 0.12686 0.036389
2.7305 0.04641 0.040911 0.042701 0.039563 0 0.021915 0.038907 0.013989 0.0055176 0.034328 -0.07156 -0.70034 0.0098961 0.00097901 0.026384 0.020808 0.018602 0.018992 -0.0044291 -0.02022 0.018213 0 0.036033 0 0.0020153 0.00045927 0.0018108 -0.00053278 -0.5787 -0.040989 0.044854 0.021635 0.029626 0.022486 -0.00021842 0.0086227 -0.02404 -0.028598 0.13737 0.19859 0.14508 0.033392 0.0085721 0.095456 0.026512 0.12693 0.094492 0.12602 0.13514 0.14698 0.010388
2.7344 0.047429 0.037392 0.041966 0.061958 0 0.041823 0.044219 0.013995 0.020742 0.06299 -0.058158 -0.78939 0.011133 0.00093956 0.025239 0.024184 0.016979 0.020828 -0.0020316 -0.023591 0.0078713 0 -0.0012384 0 0.0017 0.00062774 0.0010143 -0.00037401 -0.91039 -0.02804 0.071621 0.049879 0.03612 0.021509 0.0025177 0.04157 -0.02523 -0.045766 0.14165 0.21407 0.15782 0.020816 -0.0040199 0.089455 0.017696 0.10823 0.093357 0.12453 0.12516 0.14126 -0.014449
2.7383 0.045209 0.033335 0.03964 0.067256 0 0.054834 0.041624 0.024671 0.034019 0.065466 -0.012068 -0.88187 0.017767 0.0042071 0.02683 0.026711 0.0068818 0.025775 -0.00041137 -0.038699 -0.0072389 0 -0.05104 0 0.0017494 0.00093036 0.00060973 0.00037017 -1.268 0.00203 0.072064 0.071179 0.04039 0.024402 0.011034 0.060825 -0.014913 -0.041987 0.14593 0.22955 0.17056 0.0082405 -0.016612 0.083453 0.0088804 0.089531 0.092222 0.12304 0.11517 0.13554 -0.045935
2.7422 0.038288 0.029916 0.034711 0.050737 0 0.054534 0.03608 0.041046 0.044411 0.049628 0.055319 -0.96067 0.024618 0.0089851 0.029394 0.024389 -0.0087052 0.025511 -0.0061849 -0.061503 -0.024121 0 -0.10771 0 0.0019382 0.00097821 0.0007137 0.0010506 -1.6893 0.045886 0.04655 0.073135 0.041946 0.032968 0.029818 0.066933 0.016602 -0.0017043 0.14318 0.23855 0.17817 -0.0090421 -0.035308 0.071969 -0.0038326 0.060085 0.083337 0.11075 0.090219 0.11977 -0.086533
2.7461 0.027679 0.027089 0.026602 0.022221 0 0.040679 0.033523 0.051389 0.053325 0.036527 0.12094 -1.0198 0.026518 0.012517 0.029984 0.01574 -0.023726 0.013492 -0.021284 -0.081549 -0.038133 0 -0.16312 0 0.0017332 0.00058574 0.0010858 0.0011375 -2.1464 0.091157 0.013669 0.052896 0.040599 0.042722 0.055092 0.067875 0.065847 0.069644 0.13399 0.24162 0.18107 -0.030638 -0.059599 0.05546 -0.020117 0.02079 0.067348 0.08858 0.051542 0.094787 -0.13199
2.75 0.016523 0.023647 0.017313 -0.00091769 0 0.020377 0.036918 0.05047 0.063239 0.039574 0.16186 -1.0709 0.022794 0.0134 0.027118 0.0033421 -0.033861 -0.0087576 -0.040539 -0.09131 -0.046044 0 -0.20824 0 0.0010284 -0.00010639 0.0014162 0.00069163 -2.5394 0.12393 -0.0061831 0.020784 0.038022 0.04907 0.078161 0.067879 0.11682 0.14775 0.1248 0.24469 0.18397 -0.052235 -0.083889 0.038951 -0.036402 -0.018504 0.05136 0.066406 0.012864 0.069804 -0.17608
2.7539 0.0081062 0.01854 0.010642 -0.0053363 0 0.005648 0.044346 0.045361 0.074429 0.053298 0.16721 -1.1305 0.017507 0.011968 0.021931 -0.0081181 -0.040188 -0.032405 -0.056212 -0.093061 -0.048842 0 -0.23559 0 0.00038634 -0.0008117 0.0015194 0.00022984 -2.7566 0.1367 -0.0050338 -0.0043536 0.037225 0.05265 0.091771 0.064011 0.15036 0.20212 0.11054 0.2432 0.18287 -0.069195 -0.10352 0.024646 -0.0461 -0.049302 0.037937 0.045414 -0.020167 0.047401 -0.21424
2.7578 0.0039211 0.012136 0.0087057 0.010037 0 0.0059437 0.050093 0.046736 0.082924 0.061561 0.14365 -1.2012 0.015317 0.0088299 0.016959 -0.015647 -0.047484 -0.048201 -0.064653 -0.095241 -0.05105 0 -0.24173 0 0.00047827 -0.0013566 0.0013319 0.00014784 -2.74 0.13094 0.01125 -0.0077107 0.039644 0.057186 0.093452 0.053162 0.15517 0.21195 0.09607 0.24152 0.18161 -0.085968 -0.12295 0.01043 -0.055532 -0.079756 0.024618 0.024469 -0.05297 0.025102 -0.24205
2.7617 0.0031562 0.0061608 0.0095458 0.033959 0 0.019896 0.048249 0.055376 0.082443 0.054958 0.11032 -1.2681 0.017098 0.0038156 0.013941 -0.019953 -0.058213 -0.053127 -0.06805 -0.10149 -0.056198 0 -0.22796 0 0.0013391 -0.0017683 0.00085423 0.00030669 -2.4998 0.11361 0.031125 0.0096703 0.042949 0.062716 0.084601 0.039418 0.13318 0.17663 0.083273 0.24126 0.18102 -0.096547 -0.13465 0.0014965 -0.057982 -0.097186 0.018615 0.012202 -0.070944 0.011909 -0.25229
2.7656 0.0037058 0.0024807 0.0088925 0.050235 0 0.034301 0.036831 0.059504 0.069335 0.038931 0.085762 -1.3144 0.019563 -0.0031423 0.012746 -0.02367 -0.068132 -0.051061 -0.069702 -0.10428 -0.062324 0 -0.1983 0 0.0022674 -0.0021416 0.00017284 0.0002006 -2.0843 0.091666 0.044821 0.030697 0.042373 0.062898 0.068354 0.031478 0.09653 0.11507 0.072974 0.24312 0.18143 -0.097855 -0.13476 0.00046647 -0.049987 -0.095127 0.023558 0.012921 -0.066731 0.012342 -0.23594
2.7695 0.0037974 0.0019416 0.0046888 0.047477 0 0.03378 0.019661 0.046766 0.046265 0.025572 0.074929 -1.3392 0.019013 -0.010285 0.012228 -0.02763 -0.068605 -0.047609 -0.06833 -0.090928 -0.06228 0 -0.15583 0 0.0024905 -0.0024441 -0.00048745 -0.00047815 -1.5437 0.068489 0.046044 0.035682 0.034671 0.050398 0.04859 0.03222 0.059452 0.054055 0.062675 0.24498 0.18185 -0.099164 -0.13488 -0.00056358 -0.041991 -0.093069 0.028502 0.01364 -0.062517 0.012775 -0.18808
2.7734 0.0031639 0.0041489 -0.0003545 0.025521 0 0.014333 0.0042027 0.01818 0.020948 0.019768 0.065865 -1.3609 0.015261 -0.013997 0.011906 -0.029104 -0.054199 -0.044424 -0.058117 -0.056764 -0.049462 0 -0.10077 0 0.0018898 -0.0024614 -0.00081868 -0.0014517 -0.92004 0.0434 0.031703 0.018827 0.020896 0.024895 0.029103 0.033074 0.03041 0.012529 0.060576 0.25265 0.18525 -0.087189 -0.11664 0.011238 -0.020354 -0.06225 0.051063 0.036797 -0.022339 0.036076 -0.11331
2.7773 0.0031116 0.0080026 -0.0011155 -0.0047094 0 -0.01154 -0.0036281 -0.01121 0.00049937 0.015133 0.039455 -1.4015 0.011753 -0.011317 0.012599 -0.024064 -0.028407 -0.038252 -0.03495 -0.011808 -0.024157 0 -0.032574 0 0.0010432 -0.0019538 -0.00061826 -0.0020285 -0.25666 0.013453 0.0044542 -0.0067992 0.005468 -0.004991 0.011565 0.021545 0.0086782 -0.0083529 0.060039 0.26142 0.18922 -0.072684 -0.09491 0.025485 0.0038829 -0.025953 0.076981 0.064227 0.024689 0.063733 -0.024978
2.7813 0.0054679 0.012278 0.0049118 -0.027459 0 -0.024124 -0.0038617 -0.026075 -0.013799 0.0030691 -0.01417 -1.4684 0.012011 -0.0028405 0.01533 -0.011438 -0.0015791 -0.025158 -0.0024489 0.026515 0.0055079 0 0.045211 0 0.00060131 -0.00090352 3.4915e-05 -0.0016728 0.39381 -0.023497 -0.024244 -0.020543 -0.0072325 -0.02805 -0.0061502 -0.0048605 -0.013358 -0.022816 0.062005 0.27115 0.19329 -0.056776 -0.070353 0.041749 0.02891 0.01362 0.10524 0.095183 0.076738 0.094887 0.061108
2.7852 0.011058 0.015951 0.015095 -0.031013 0 -0.012918 -0.0022738 -0.024575 -0.026463 -0.016299 -0.085004 -1.5498 0.016167 0.0071411 0.019639 0.0048413 0.017462 -0.0055815 0.028837 0.047744 0.029248 0 0.12185 0 0.00069909 0.00037376 0.00078615 -0.00045828 0.97101 -0.065336 -0.037601 -0.011721 -0.015304 -0.038564 -0.028017 -0.033745 -0.043554 -0.047799 0.070428 0.28336 0.19763 -0.037251 -0.038515 0.063217 0.055977 0.061639 0.13954 0.13523 0.14173 0.13506 0.13304
2.7891 0.018788 0.018472 0.024199 -0.01437 0 0.014285 -0.0052875 -0.018064 -0.042153 -0.033697 -0.14721 -1.6257 0.021017 0.013898 0.023188 0.018237 0.028234 0.014665 0.048886 0.055605 0.04196 0 0.18187 0 0.00098861 0.0013952 0.0012123 0.00096837 1.4126 -0.10387 -0.02501 0.011986 -0.018999 -0.03838 -0.054373 -0.048687 -0.082677 -0.089279 0.07885 0.29556 0.20196 -0.017726 -0.0066767 0.084686 0.083044 0.10966 0.17384 0.17528 0.20673 0.17524 0.18452
2.793 0.026159 0.020037 0.029176 0.012191 0 0.037772 -0.014065 -0.017821 -0.059374 -0.040516 -0.1756 -1.6844 0.023185 0.01602 0.023373 0.024475 0.037228 0.028404 0.055402 0.061165 0.04618 0 0.21229 0 0.0011451 0.0018606 0.0010849 0.0018446 1.6591 -0.12721 0.0073669 0.031917 -0.018906 -0.032315 -0.078056 -0.045217 -0.12117 -0.13715 0.089411 0.30472 0.20237 -0.0059133 0.018632 0.10183 0.09925 0.14212 0.1996 0.20678 0.2555 0.20639 0.21244
2.7969 0.030953 0.021515 0.031191 0.033457 0 0.04186 -0.022951 -0.023413 -0.069624 -0.037142 -0.16218 -1.7286 0.021989 0.015987 0.019672 0.024506 0.049712 0.032514 0.054089 0.069413 0.047812 0 0.20906 0 0.0012069 0.0018867 0.00050768 0.0017856 1.6616 -0.12637 0.038636 0.034039 -0.015059 -0.023113 -0.087538 -0.034585 -0.14321 -0.17148 0.10081 0.31269 0.20124 0.0028816 0.041386 0.11728 0.11121 0.16849 0.22204 0.23495 0.29791 0.234 0.2145
2.8008 0.032742 0.0238 0.033122 0.039052 0 0.026474 -0.023809 -0.024584 -0.06355 -0.030508 -0.12015 -1.7693 0.019348 0.016913 0.014474 0.022942 0.062866 0.029912 0.052112 0.073028 0.049516 0 0.17755 0 0.0013835 0.0018753 -0.00015684 0.00096855 1.397 -0.10173 0.048918 0.019176 -0.0076444 -0.011322 -0.075799 -0.030531 -0.13641 -0.17472 0.11154 0.31898 0.19859 0.0082372 0.060367 0.13017 0.119 0.18776 0.24022 0.25819 0.33195 0.25653 0.18968
2.8047 0.032881 0.027049 0.035797 0.03025 0 0.005488 -0.012549 -0.013451 -0.039148 -0.024423 -0.072666 -1.8139 0.017415 0.018804 0.011379 0.023499 0.067196 0.026337 0.051202 0.059315 0.047944 0 0.12715 0 0.0016376 0.0020904 -0.00051987 -5.5165e-05 0.88054 -0.063538 0.035792 0.00070224 0.0021052 0.0013932 -0.046928 -0.03301 -0.10057 -0.14152 0.11873 0.31634 0.1879 -0.0047125 0.059262 0.12938 0.10463 0.16929 0.23578 0.25525 0.3214 0.25197 0.14029
2.8086 0.033024 0.030564 0.03733 0.018636 0 -0.0048466 0.0077364 0.0068246 -0.0046 -0.014492 -0.035792 -1.86 0.016721 0.018342 0.01228 0.025533 0.05504 0.024808 0.046613 0.022946 0.036986 0 0.064965 0 0.0016187 0.0023346 -0.00041649 -0.00072952 0.16419 -0.024834 0.015945 -0.0062167 0.012305 0.011231 -0.013432 -0.027047 -0.048336 -0.080492 0.12591 0.3137 0.1772 -0.017662 0.058157 0.12859 0.090261 0.15082 0.23135 0.2523 0.31085 0.24742 0.072789
2.8125 0.033657 0.033439 0.036074 0.016949 0 0.0032128 0.029376 0.025795 0.027298 0.0061194 -0.0091138 -1.898 0.016474 0.01268 0.015839 0.024587 0.028015 0.022721 0.0322 -0.027936 0.013646 0 -0.0059272 0 0.0010796 0.0020822 -1.2888e-05 -0.00079671 -0.67718 0.0076362 0.0098104 0.0054855 0.021824 0.015942 0.0139 0.0009581 0.0034075 -0.0085155 0.12811 0.30448 0.1614 -0.042951 0.042301 0.11759 0.062142 0.10714 0.21099 0.22997 0.26875 0.22294 -0.0040187
2.8164 0.034143 0.035237 0.033337 0.028819 0 0.025994 0.045715 0.036784 0.048589 0.036616 0.019728 -1.92 0.016003 0.0033506 0.018762 0.016191 -0.0037772 0.014286 0.0064177 -0.077482 -0.01874 0 -0.083356 0 0.00029359 0.00099443 0.00031797 -0.00038622 -1.5606 0.036586 0.023359 0.031639 0.031166 0.018999 0.034049 0.046366 0.04472 0.057982 0.12696 0.29082 0.14217 -0.076549 0.01651 0.099733 0.024763 0.046471 0.17992 0.19458 0.2054 0.18503 -0.08192
2.8203 0.034104 0.035985 0.032347 0.045782 0 0.052568 0.054818 0.042816 0.061228 0.066099 0.061894 -1.9274 0.015358 -0.004139 0.018674 -0.00044823 -0.030005 -0.0037619 -0.025963 -0.11359 -0.052259 0 -0.16251 0 -7.8511e-05 -0.00067605 0.0002876 0.00011055 -2.4018 0.068681 0.044049 0.060027 0.04185 0.028346 0.054082 0.087373 0.077156 0.10991 0.12554 0.277 0.12286 -0.11041 -0.0096658 0.081584 -0.012834 -0.014691 0.14846 0.15867 0.1413 0.14659 -0.15532
2.8242 0.034435 0.035735 0.034467 0.054586 0 0.070792 0.059009 0.051749 0.073423 0.082385 0.11696 -1.9307 0.014618 -0.0052972 0.015909 -0.021745 -0.048074 -0.028277 -0.057151 -0.13484 -0.079154 0 -0.23606 0 0.00038203 -0.0022277 -6.5471e-05 0.0002775 -3.1235 0.10585 0.054139 0.076695 0.054841 0.049474 0.079912 0.10405 0.10834 0.14736 0.11713 0.25878 0.10155 -0.15099 -0.045875 0.055937 -0.05608 -0.088786 0.1069 0.10897 0.05752 0.094343 -0.22164
2.8281 0.036598 0.034563 0.037234 0.049005 0 0.07215 0.061972 0.067091 0.090935 0.083292 0.17272 -1.9427 0.01325 -0.001569 0.012616 -0.042115 -0.063612 -0.051251 -0.081208 -0.14818 -0.09575 0 -0.29729 0 0.0013673 -0.003103 -0.00040109 -0.00011424 -3.6742 0.14181 0.04786 0.072923 0.069291 0.07928 0.10914 0.096378 0.14217 0.17601 0.10873 0.24056 0.080232 -0.19158 -0.082085 0.030289 -0.099326 -0.16288 0.065341 0.059282 -0.026257 0.042097 -0.28035
2.832 0.040789 0.033189 0.036928 0.035942 0 0.055515 0.06646 0.084756 0.11148 0.07847 0.21333 -1.9675 0.010684 2.2492e-05 0.01033 -0.057263 -0.083538 -0.065635 -0.096713 -0.16119 -0.10325 0 -0.34221 0 0.002053 -0.003351 -0.00038414 -0.0010231 -4.0451 0.16659 0.035974 0.050773 0.082376 0.10715 0.13285 0.08299 0.17385 0.20031 0.099411 0.22486 0.062111 -0.22635 -0.11316 0.0076025 -0.13497 -0.22473 0.029704 0.015634 -0.097838 -0.0033929 -0.33086
2.8359 0.04509 0.033224 0.033133 0.029966 0 0.029354 0.073578 0.098046 0.12694 0.079607 0.22838 -1.9961 0.0074301 -0.0070617 0.0085797 -0.066065 -0.10843 -0.070383 -0.10598 -0.17569 -0.10567 0 -0.36809 0 0.001841 -0.0034894 -1.6342e-05 -0.0022017 -4.2601 0.17404 0.034355 0.02381 0.090244 0.12258 0.14359 0.08225 0.1936 0.21809 0.089098 0.21191 0.0475 -0.25472 -0.13861 -0.01183 -0.16225 -0.27312 0.00057343 -0.02137 -0.15601 -0.041456 -0.36973
2.8398 0.046834 0.036094 0.030026 0.040537 0 0.0093268 0.082426 0.10374 0.13034 0.088897 0.21672 -2.0112 0.0051046 -0.022405 0.0058958 -0.070239 -0.13096 -0.07034 -0.11218 -0.18653 -0.10666 0 -0.37092 0 0.00090224 -0.0039133 0.00032878 -0.0033428 -4.3298 0.165 0.048621 0.010193 0.089746 0.12226 0.14071 0.09495 0.19448 0.22093 0.078784 0.19896 0.032889 -0.28309 -0.16405 -0.031263 -0.18953 -0.3215 -0.028557 -0.058374 -0.21419 -0.079518 -0.38891
2.8438 0.045087 0.041279 0.032339 0.062908 0 0.0094828 0.089434 0.10218 0.12056 0.097197 0.18481 -1.9997 0.0049744 -0.037977 0.001931 -0.072518 -0.14122 -0.07121 -0.11637 -0.18522 -0.10697 0 -0.34602 0 -2.4742e-05 -0.0044796 0.00023809 -0.0042065 -4.2092 0.14411 0.06936 0.020499 0.080357 0.11023 0.12819 0.10542 0.17667 0.20082 0.072527 0.19772 0.030386 -0.28727 -0.16546 -0.035386 -0.18916 -0.32169 -0.031487 -0.065787 -0.21949 -0.085119 -0.37755
2.8477 0.041712 0.045879 0.039949 0.080851 0 0.031452 0.088876 0.092866 0.10099 0.093202 0.14257 -1.9635 0.0065705 -0.04439 -0.0017395 -0.074543 -0.1339 -0.074231 -0.11624 -0.16541 -0.10403 0 -0.29261 0 -0.00036683 -0.0046958 -0.00033264 -0.0046681 -3.8127 0.11513 0.080994 0.048759 0.065184 0.092245 0.10871 0.098352 0.14514 0.15796 0.066642 0.19756 0.028997 -0.28923 -0.16467 -0.0381 -0.18625 -0.31744 -0.032007 -0.070478 -0.21992 -0.087734 -0.32806
2.8516 0.039779 0.046629 0.047006 0.079154 0 0.060782 0.076198 0.073028 0.075267 0.074118 0.099215 -1.9187 0.0080864 -0.038694 -0.0030491 -0.075563 -0.11154 -0.075302 -0.10729 -0.12772 -0.093927 0 -0.21781 0 -0.00023459 -0.0042783 -0.00097268 -0.0046971 -3.0936 0.079991 0.074506 0.075126 0.049828 0.070867 0.081672 0.073268 0.10487 0.10298 0.063679 0.20222 0.032593 -0.28137 -0.15442 -0.034538 -0.17316 -0.29488 -0.022392 -0.063519 -0.20031 -0.07725 -0.24307
2.8555 0.040759 0.042869 0.047146 0.055551 0 0.075923 0.052656 0.042539 0.045503 0.047662 0.059638 -1.8836 0.0082698 -0.026705 -0.0015101 -0.072685 -0.08212 -0.069114 -0.08629 -0.081132 -0.074886 0 -0.13473 0 -0.00022138 -0.003443 -0.0011636 -0.0043125 -2.126 0.041272 0.052715 0.079952 0.039134 0.046095 0.047202 0.043062 0.059233 0.050364 0.066018 0.21564 0.045239 -0.25568 -0.12701 -0.019583 -0.14159 -0.2391 0.0056248 -0.035406 -0.14428 -0.042985 -0.13763
2.8594 0.043224 0.037457 0.039804 0.022577 0 0.06456 0.026755 0.0092677 0.014613 0.024621 0.022476 -1.8643 0.0077101 -0.017788 0.0013519 -0.062879 -0.053824 -0.054296 -0.054809 -0.039088 -0.049664 0 -0.055524 0 -0.00072583 -0.0026181 -0.00074914 -0.0035574 -1.1054 0.0037139 0.025932 0.058765 0.033942 0.019688 0.010719 0.020423 0.012209 0.0081804 0.068358 0.22906 0.057886 -0.22999 -0.0996 -0.0046277 -0.11002 -0.18332 0.033642 -0.0072938 -0.088249 -0.0087195 -0.033667
2.8633 0.044246 0.034352 0.031138 -0.0014255 0 0.034065 0.0094892 -0.013426 -0.011654 0.010134 -0.017952 -1.8502 0.008036 -0.016893 0.0036006 -0.045743 -0.030888 -0.034957 -0.019991 -0.011657 -0.024581 0 0.014395 0 -0.0015103 -0.0019449 -8.3286e-05 -0.0025081 -0.24999 -0.028117 0.0046715 0.025768 0.030699 -0.0027572 -0.018499 0.0075625 -0.030013 -0.026868 0.076744 0.24816 0.077525 -0.19219 -0.062949 0.017308 -0.068695 -0.10931 0.071547 0.032054 -0.014297 0.039693 0.050109
2.8672 0.042012 0.034965 0.028355 -0.0045253 0 0.0064108 0.0061341 -0.017098 -0.027174 0.0017606 -0.064972 -1.8222 0.0099301 -0.020952 0.0046572 -0.024997 -0.012778 -0.017552 0.0090017 0.00092022 -0.0054902 0 0.075073 0 -0.001933 -0.0011742 0.00028427 -0.0013086 0.32099 -0.053082 -0.0041645 0.0027628 0.024678 -0.015062 -0.034348 -0.0014151 -0.061379 -0.063936 0.086694 0.26873 0.098973 -0.15125 -0.023909 0.041048 -0.024853 -0.03059 0.11201 0.074307 0.064288 0.091764 0.10572
2.8711 0.037104 0.036934 0.032921 0.012184 0 0.00093971 0.011767 -0.006548 -0.030906 -0.005502 -0.1123 -1.7677 0.012242 -0.02248 0.0052889 -0.0069662 0.0036777 -0.0062024 0.026677 0.0072607 0.0060093 0 0.12512 0 -0.0015897 -9.1846e-05 8.7652e-05 -0.00019356 0.6302 -0.072871 0.0021927 0.0026705 0.014221 -0.015901 -0.039226 -0.010912 -0.080121 -0.10639 0.0974 0.28862 0.1205 -0.11119 0.01289 0.063773 0.016771 0.044286 0.15017 0.11376 0.13744 0.14146 0.13578
2.875 0.031482 0.036571 0.039308 0.036756 0 0.019087 0.015328 0.0035631 -0.029012 -0.013578 -0.14354 -1.6893 0.013186 -0.016633 0.0060402 0.0034 0.020858 -0.00060442 0.034358 0.016117 0.012603 0 0.15696 0 -0.00070492 0.0010479 -0.00045261 0.00055121 0.77497 -0.087293 0.021369 0.020887 0.0021527 -0.010583 -0.041477 -0.019025 -0.089368 -0.14448 0.11058 0.3063 0.14227 -0.074008 0.042349 0.083176 0.051127 0.10657 0.18079 0.14403 0.19278 0.18337 0.14696
2.8789 0.026544 0.032406 0.040345 0.054147 0 0.043691 0.0092886 0.0018719 -0.029765 -0.020383 -0.1419 -1.6023 0.0122 -0.0052214 0.0061885 0.0059427 0.037648 0.002152 0.037775 0.027174 0.0174 0 0.16031 0 9.4842e-05 0.001642 -0.00086174 0.00071718 0.82188 -0.091081 0.044067 0.040383 -0.0068737 -0.0069597 -0.046968 -0.021804 -0.092491 -0.15983 0.12376 0.32398 0.16405 -0.036824 0.071808 0.10258 0.085484 0.16886 0.21141 0.17429 0.24812 0.22528 0.14346
2.8828 0.022288 0.026146 0.03369 0.054163 0 0.053091 -0.0037109 -0.0093568 -0.035174 -0.022895 -0.10403 -1.5224 0.01032 0.0054453 0.0046251 0.0049874 0.049287 0.0041471 0.041075 0.030424 0.020023 0 0.13126 0 0.00035998 0.0013408 -0.0008278 0.00033089 0.76173 -0.077305 0.056045 0.045096 -0.010366 -0.0091111 -0.053048 -0.019392 -0.087915 -0.13893 0.13533 0.33424 0.18102 -0.012249 0.085095 0.11277 0.10355 0.20172 0.22521 0.18473 0.26782 0.24682 0.12542
2.8867 0.017995 0.020244 0.023183 0.03604 0 0.038092 -0.013408 -0.017154 -0.037899 -0.019766 -0.046036 -1.4557 0.0087967 0.010198 0.0016321 0.0052717 0.050374 0.0048658 0.042849 0.015743 0.016781 0 0.078097 0 0.00016156 0.00046652 -0.00042297 -0.00029876 0.55311 -0.045276 0.046566 0.030799 -0.0093816 -0.014459 -0.050877 -0.01552 -0.069711 -0.084848 0.14613 0.34091 0.19566 0.0062075 0.090536 0.11849 0.11372 0.22031 0.23086 0.18554 0.27023 0.25848 0.092438
2.8906 0.013212 0.015028 0.014309 0.0084346 0 0.0083273 -0.011235 -0.011103 -0.027571 -0.011038 0.005953 -1.3962 0.007731 0.008784 -0.00075938 0.0077198 0.039362 0.0023125 0.038006 -0.015936 0.0049381 0 0.017407 0 -9.653e-05 -0.00025501 1.7979e-05 -0.00074508 0.19281 -0.004637 0.018085 0.0064734 -0.0063279 -0.016464 -0.033691 -0.01126 -0.034422 -0.017407 0.1562 0.34609 0.20913 0.022219 0.093408 0.12266 0.12121 0.23399 0.23376 0.18322 0.26717 0.26665 0.047481
2.8945 0.0078131 0.0086962 0.0088691 -0.015091 0 -0.016113 0.0022919 0.0065005 -0.0012134 0.0030816 0.034415 -1.3324 0.0063856 0.00492 -0.00061824 0.0091151 0.020905 -0.0045813 0.023627 -0.050994 -0.013324 0 -0.036673 0 -0.00014216 -0.0003934 0.00018866 -0.00076497 -0.26332 0.030074 -0.012752 -0.012943 -0.0020708 -0.010033 -0.0030902 -0.002071 0.01262 0.039004 0.16061 0.33961 0.21343 0.018983 0.076058 0.11466 0.10759 0.20905 0.21515 0.15628 0.22109 0.24746 -0.0028062
2.8984 0.0014405 6.9273e-05 0.0041744 -0.023657 0 -0.020304 0.018548 0.023511 0.032253 0.021467 0.043071 -1.2562 0.0046375 0.0023859 0.0017211 0.006013 0.0033115 -0.014684 0.0029009 -0.073511 -0.031581 0 -0.080355 0 -7.9722e-05 -0.00019195 5.3707e-06 -0.00049314 -0.73769 0.050481 -0.026652 -0.016517 0.0041947 0.0048909 0.031905 0.01653 0.058522 0.070684 0.16503 0.33313 0.21774 0.015747 0.058708 0.10665 0.093969 0.1841 0.19654 0.12933 0.17501 0.22827 -0.051575
2.9023 -0.0064495 -0.0092833 -0.0030864 -0.015935 0 -0.0052412 0.028343 0.030097 0.058046 0.039779 0.052015 -1.1688 0.0035577 0.0021299 0.0037375 -0.0011428 -0.0075861 -0.02544 -0.016854 -0.078282 -0.044079 0 -0.11835 0 -0.00019647 -0.00021893 -0.00039819 -0.00032524 -1.1691 0.06052 -0.017316 -0.0040388 0.012307 0.023582 0.061029 0.040402 0.091239 0.081793 0.16554 0.3218 0.21731 0.0059506 0.037661 0.096004 0.075189 0.14963 0.17307 0.097768 0.1217 0.20221 -0.095412
2.9063 -0.015635 -0.016263 -0.012958 -0.0012959 0 0.013615 0.02845 0.027234 0.066596 0.050327 0.078938 -1.0793 0.0041975 0.0025695 0.0032671 -0.0081206 -0.012955 -0.034568 -0.030066 -0.073954 -0.049949 0 -0.15468 0 -0.00057966 -0.00069434 -0.00078873 -0.00055499 -1.505 0.071081 0.0030525 0.013751 0.019165 0.039337 0.078036 0.05616 0.10731 0.088536 0.1629 0.30653 0.21306 -0.0091683 0.013614 0.083216 0.052225 0.10742 0.14567 0.062451 0.062525 0.17058 -0.13451
2.9102 -0.024451 -0.019616 -0.0224 0.0067884 0 0.018064 0.021726 0.023302 0.059555 0.046313 0.12225 -0.99763 0.0060076 0.001952 0.00088976 -0.011251 -0.019222 -0.040972 -0.036804 -0.073064 -0.052377 0 -0.18505 0 -0.00096521 -0.0012461 -0.00094971 -0.0010897 -1.6704 0.087764 0.014376 0.02156 0.020283 0.046543 0.081496 0.051461 0.11164 0.10515 0.16025 0.29125 0.2088 -0.024287 -0.010432 0.070429 0.029261 0.06521 0.11826 0.027134 0.0033496 0.13895 -0.1688
2.9141 -0.030671 -0.021604 -0.028823 0.00085989 0 0.00033698 0.01241 0.023528 0.045961 0.027706 0.16028 -0.92785 0.0069984 0.00015474 -0.00053268 -0.011318 -0.030914 -0.044226 -0.040915 -0.078422 -0.053635 0 -0.19765 0 -0.00097274 -0.0013463 -0.00076987 -0.0015294 -1.5729 0.1035 0.0061756 0.0094934 0.013711 0.042851 0.072735 0.026735 0.11017 0.13194 0.15302 0.27483 0.20078 -0.035483 -0.02046 0.064809 0.016026 0.040921 0.10205 0.0078377 -0.025217 0.12003 -0.19316
2.918 -0.033467 -0.025851 -0.0327 -0.015137 0 -0.0315 0.0023717 0.024129 0.033241 0.0029211 0.16678 -0.86615 0.0057787 -0.0014391 0.0011505 -0.012426 -0.044537 -0.043462 -0.044529 -0.078927 -0.051266 0 -0.18097 0 -0.00048155 -0.00090375 -0.00031366 -0.0015503 -1.1616 0.10345 -0.01435 -0.019433 0.0021555 0.030157 0.054415 -0.0039417 0.10304 0.15372 0.14575 0.2584 0.19273 -0.046646 -0.030369 0.05925 0.0028749 0.016784 0.085931 -0.011322 -0.053521 0.10122 -0.196
2.9219 -0.034432 -0.033476 -0.036401 -0.030145 0 -0.059397 -0.0084945 0.016971 0.021756 -0.01655 0.12969 -0.80585 0.0032689 -0.0012718 0.0050228 -0.016602 -0.049729 -0.036953 -0.044602 -0.058929 -0.039554 0 -0.13142 0 0.00022806 -0.0003274 0.00017578 -0.0012109 -0.48354 0.077713 -0.030944 -0.050166 -0.0092457 0.013794 0.030528 -0.024557 0.084926 0.14942 0.13815 0.24418 0.18505 -0.05102 -0.028916 0.059899 -0.00091459 0.009997 0.07981 -0.017495 -0.057895 0.094789 -0.1639
2.9258 -0.036236 -0.041649 -0.040903 -0.036301 0 -0.06812 -0.019872 -0.0011909 0.0068808 -0.024854 0.058833 -0.74466 0.0020102 0.0013055 0.0080237 -0.019861 -0.03742 -0.022967 -0.034895 -0.012541 -0.015058 0 -0.05506 0 0.00070175 -9.3886e-06 0.0004112 -0.00085656 0.33187 0.03031 -0.034626 -0.065702 -0.017504 -0.00065472 0.0057148 -0.030283 0.051241 0.1062 0.13013 0.23288 0.17784 -0.046429 -0.01246 0.068748 0.007659 0.026122 0.086891 -0.0065184 -0.030666 0.10471 -0.09021
2.9297 -0.039991 -0.046146 -0.044344 -0.035709 0 -0.055794 -0.030543 -0.025272 -0.015005 -0.026375 -0.021543 -0.6877 0.0036002 0.005837 0.0082912 -0.014569 -0.0078316 -0.0013215 -0.011439 0.050037 0.019178 0 0.036351 0 0.00068825 0.00014921 0.00028683 -0.00071164 1.1596 -0.023643 -0.031505 -0.059598 -0.024193 -0.011695 -0.0173 -0.029518 0.0034095 0.028547 0.1221 0.22159 0.17064 -0.041838 0.0039972 0.077596 0.016233 0.042246 0.093971 0.0044581 -0.0034373 0.11463 0.017809
2.9336 -0.043996 -0.045269 -0.044143 -0.037312 0 -0.034569 -0.040314 -0.047409 -0.042896 -0.031852 -0.087978 -0.64278 0.0069312 0.011129 0.0073502 0.003471 0.029157 0.025486 0.023581 0.10946 0.054699 0 0.1306 0 0.00032305 0.00060303 9.0141e-07 -0.00059727 1.9539 -0.069239 -0.034929 -0.04079 -0.033367 -0.023917 -0.039975 -0.033931 -0.051516 -0.06344 0.11625 0.21623 0.16599 -0.023155 0.039281 0.096695 0.04136 0.089154 0.11793 0.036674 0.062706 0.14641 0.13917
2.9375 -0.045361 -0.041171 -0.040208 -0.047098 0 -0.021065 -0.051062 -0.064524 -0.072347 -0.049044 -0.12984 -0.61206 0.0091062 0.015755 0.008665 0.030036 0.061738 0.052536 0.062676 0.15086 0.082944 0 0.21796 0 -2.9784e-05 0.0015724 -8.6551e-05 -0.00010794 2.7364 -0.10132 -0.050706 -0.026151 -0.047233 -0.044647 -0.066592 -0.047477 -0.10526 -0.14499 0.11072 0.21175 0.16171 -0.0023719 0.077369 0.11732 0.068954 0.14065 0.14439 0.072054 0.13465 0.18145 0.24803
2.9414 -0.04302 -0.037527 -0.035531 -0.061489 0 -0.024108 -0.06447 -0.079277 -0.098742 -0.075825 -0.15182 -0.5885 0.0080628 0.018661 0.013922 0.054875 0.084879 0.074273 0.097413 0.17254 0.10013 0 0.29159 0 -0.00011318 0.0026945 0.00022326 0.00090812 3.5102 -0.12466 -0.07061 -0.026815 -0.063821 -0.076562 -0.099236 -0.065126 -0.15153 -0.19921 0.10637 0.20845 0.15805 0.019974 0.11603 0.13807 0.097554 0.19405 0.17151 0.10806 0.2078 0.2177 0.32594
2.9453 -0.039049 -0.036277 -0.033426 -0.07044 0 -0.039241 -0.078576 -0.093991 -0.11901 -0.10147 -0.16736 -0.56161 0.0042346 0.019818 0.020918 0.069553 0.10217 0.087041 0.12255 0.1834 0.10815 0 0.34699 0 2.1481e-05 0.0033475 0.00076785 0.00208 4.1924 -0.14628 -0.08026 -0.040069 -0.078543 -0.11227 -0.13349 -0.080733 -0.18579 -0.22324 0.10465 0.20778 0.15578 0.045802 0.15597 0.15908 0.1284 0.25169 0.20006 0.14544 0.28366 0.25668 0.36917
2.9492 -0.036801 -0.036673 -0.034439 -0.066996 0 -0.05386 -0.087679 -0.10536 -0.13125 -0.11476 -0.18789 -0.5278 -0.0001757 0.020426 0.025382 0.073425 0.11968 0.090955 0.13733 0.19271 0.1117 0 0.38151 0 0.00012254 0.0033097 0.0011723 0.002794 4.6399 -0.16771 -0.072744 -0.053615 -0.087564 -0.13677 -0.1595 -0.09382 -0.2041 -0.22531 0.10292 0.2071 0.15351 0.071631 0.19591 0.1801 0.15924 0.30933 0.22861 0.18283 0.35952 0.29565 0.38589
2.9531 -0.037622 -0.036969 -0.036238 -0.053704 0 -0.057945 -0.086885 -0.10664 -0.13423 -0.11198 -0.21363 -0.49524 -0.0031642 0.022207 0.025028 0.07242 0.13837 0.089774 0.14401 0.20156 0.11456 0 0.39348 0 4.3e-05 0.0030208 0.0012274 0.0027905 4.7437 -0.18328 -0.054299 -0.057491 -0.089628 -0.1374 -0.16815 -0.10749 -0.20418 -0.21637 0.1035 0.20556 0.15089 0.089381 0.2196 0.19124 0.17798 0.34471 0.24358 0.20249 0.40328 0.31823 0.38629
2.957 -0.03943 -0.036314 -0.036389 -0.039827 0 -0.051193 -0.076969 -0.094949 -0.12791 -0.098404 -0.23142 -0.47727 -0.00404 0.026079 0.021789 0.072531 0.15221 0.088465 0.14534 0.20232 0.11723 0 0.38129 0 -5.9194e-05 0.0031364 0.0011141 0.0024705 4.4983 -0.18476 -0.037421 -0.052155 -0.08528 -0.11387 -0.15727 -0.12058 -0.18801 -0.20298 0.10486 0.20373 0.14816 0.10443 0.23785 0.19908 0.19268 0.37264 0.25401 0.21621 0.43628 0.33531 0.37401
2.9609 -0.038593 -0.034766 -0.034745 -0.032716 0 -0.041166 -0.064033 -0.075289 -0.11388 -0.082805 -0.22227 -0.47959 -0.0030643 0.031314 0.019993 0.074793 0.15345 0.089645 0.14245 0.18559 0.11664 0 0.34341 0 0.00015447 0.0038282 0.0012164 0.0025535 3.9808 -0.1673 -0.029552 -0.045719 -0.07526 -0.07944 -0.13216 -0.1243 -0.16181 -0.18534 0.10646 0.20108 0.145 0.11542 0.24951 0.20302 0.2022 0.39106 0.25901 0.22296 0.45655 0.3455 0.34546
2.9648 -0.033227 -0.032031 -0.032798 -0.032098 0 -0.035237 -0.053578 -0.056215 -0.094253 -0.070241 -0.17529 -0.49331 -0.00077712 0.036009 0.022235 0.076101 0.13934 0.091188 0.13398 0.14827 0.10756 0 0.28026 0 0.00083141 0.0045547 0.0016834 0.003372 3.2718 -0.13234 -0.028705 -0.044169 -0.060175 -0.051277 -0.10065 -0.10849 -0.13166 -0.1597 0.10911 0.19489 0.14 0.10896 0.23279 0.19017 0.1894 0.36858 0.24063 0.19968 0.42198 0.32604 0.29593
2.9688 -0.024694 -0.027031 -0.030999 -0.032213 0 -0.034032 -0.044885 -0.041791 -0.069933 -0.058914 -0.098481 -0.50153 0.0019423 0.03846 0.026925 0.073617 0.11398 0.086923 0.11693 0.096664 0.085682 0 0.19652 0 0.0016512 0.00453 0.002192 0.0044818 2.4045 -0.086643 -0.028635 -0.044842 -0.0414 -0.037722 -0.067397 -0.071944 -0.098506 -0.12204 0.11176 0.1887 0.135 0.10251 0.21607 0.17732 0.17661 0.34611 0.22225 0.1764 0.38741 0.30658 0.22545
2.9727 -0.015995 -0.019093 -0.02742 -0.028354 0 -0.031714 -0.031865 -0.0286 -0.040516 -0.042999 -0.016639 -0.49394 0.0036084 0.038147 0.029767 0.067176 0.084191 0.070492 0.089134 0.042764 0.051308 0 0.1013 0 0.001961 0.0034173 0.0021879 0.0049874 1.3877 -0.038898 -0.026052 -0.039257 -0.021499 -0.032947 -0.032661 -0.025788 -0.058133 -0.070509 0.11421 0.18022 0.12875 0.08329 0.18078 0.15366 0.14882 0.29661 0.18931 0.13453 0.31831 0.26779 0.13924
2.9766 -0.0088814 -0.0092568 -0.01961 -0.020522 0 -0.021913 -0.0099562 -0.010945 -0.0064908 -0.018382 0.044208 -0.47615 0.0028424 0.035533 0.027626 0.057405 0.054093 0.040093 0.052072 -0.0028488 0.011166 0 0.0052407 0 0.0012936 0.0015962 0.0014059 0.0042915 0.26653 0.0038625 -0.021716 -0.021847 -0.0031565 -0.023507 0.0041736 0.014222 -0.0072874 -0.0069497 0.11655 0.17036 0.12177 0.056508 0.13447 0.1236 0.11216 0.23111 0.14774 0.081636 0.22876 0.21753 0.043642
2.9805 -0.002628 0.00013636 -0.0076862 -0.011126 0 -0.0035826 0.017876 0.011812 0.028656 0.013411 0.074726 -0.46434 -0.00012107 0.031165 0.021187 0.042961 0.023423 0.00086548 0.011658 -0.036302 -0.024143 0 -0.08361 0 -0.00014903 -0.00018432 0.00017084 0.0025767 -0.85378 0.038723 -0.0158 0.004192 0.012393 -0.00076814 0.04074 0.039465 0.049807 0.062178 0.11882 0.16053 0.11481 0.029217 0.08764 0.093255 0.075011 0.16484 0.10589 0.02838 0.13842 0.16675 -0.056465
2.9844 0.0045231 0.0072968 0.0049179 -0.00065513 0 0.017837 0.04239 0.034111 0.059289 0.0456 0.087527 -0.46976 -0.0029435 0.025215 0.014178 0.021446 -0.0095334 -0.037099 -0.0243 -0.060506 -0.04646 0 -0.16166 0 -0.0015218 -0.001381 -0.00082856 0.00060155 -1.8468 0.067318 -0.0049279 0.028963 0.0257 0.031699 0.071675 0.05311 0.10149 0.12627 0.12015 0.15098 0.10809 -0.0051256 0.033432 0.059044 0.031225 0.087933 0.060088 -0.029893 0.037177 0.10884 -0.15574
2.9883 0.012988 0.012239 0.014167 0.012951 0 0.034103 0.055611 0.050302 0.081168 0.069974 0.10466 -0.48764 -0.0029504 0.017912 0.010198 -0.006272 -0.043997 -0.064138 -0.050503 -0.080743 -0.055487 0 -0.22793 0 -0.0019458 -0.001955 -0.0010936 -0.00094081 -2.624 0.093744 0.014195 0.043127 0.037832 0.061722 0.092352 0.063785 0.13608 0.1738 0.12149 0.14143 0.10137 -0.039468 -0.020777 0.024833 -0.01256 0.011028 0.014288 -0.088166 -0.064069 0.050929 -0.24477
2.9922 0.021061 0.016072 0.018897 0.030412 0 0.039418 0.057331 0.060645 0.094171 0.081287 0.13776 -0.50112 0.0001757 0.010147 0.010087 -0.033609 -0.075651 -0.076322 -0.066892 -0.099667 -0.058301 0 -0.2804 0 -0.0012273 -0.0022276 -0.00068998 -0.0018736 -3.1562 0.12066 0.038479 0.043689 0.04885 0.07904 0.10236 0.075363 0.15013 0.19746 0.12239 0.13424 0.096108 -0.068932 -0.065774 -0.0035757 -0.049608 -0.052508 -0.02278 -0.13531 -0.14616 0.0029812 -0.31037
2.9961 0.026405 0.019336 0.021395 0.047568 0 0.033769 0.054346 0.06994 0.1012 0.079732 0.17784 -0.49698 0.0036981 0.0033405 0.011911 -0.051821 -0.099148 -0.077045 -0.077282 -0.11552 -0.062724 0 -0.31418 0 -4.4004e-05 -0.0025207 -0.00011994 -0.0024305 -3.447 0.14591 0.057733 0.034477 0.057498 0.082859 0.10521 0.083331 0.14973 0.19792 0.12286 0.12935 0.092271 -0.093646 -0.1018 -0.026336 -0.080095 -0.10303 -0.051347 -0.17162 -0.2096 -0.035266 -0.34142
3 0.028144 0.021483 0.024497 0.057009 0 0.022825 0.053601 0.08019 0.10427 0.070393 0.2031 -0.47814 0.0043346 -0.0014081 0.013063 -0.057115 -0.11159 -0.073846 -0.085147 -0.12436 -0.070258 0 -0.3231 0 0.00061422 -0.0029038 0.00014703 -0.0028137 -3.5005 0.16232 0.062137 0.022728 0.062137 0.080157 0.1046 0.080898 0.14399 0.18256 0.12334 0.12446 0.088433 -0.11836 -0.13783 -0.049097 -0.11058 -0.15355 -0.079915 -0.20794 -0.27303 -0.073514 -0.3354
3.0039 0.027421 0.022054 0.02839 0.053993 0 0.014751 0.056151 0.086023 0.10193 0.060087 0.19665 -0.46069 0.0016715 -0.0039595 0.012359 -0.054126 -0.114 -0.072826 -0.090389 -0.12363 -0.075099 0 -0.30342 0 0.00028467 -0.003197 3.3486e-05 -0.0029363 -3.3184 0.16139 0.051109 0.015315 0.061741 0.077426 0.10102 0.067789 0.13689 0.15991 0.12323 0.12548 0.088378 -0.12276 -0.14154 -0.052114 -0.11656 -0.15793 -0.081064 -0.20932 -0.27434 -0.078088 -0.29944
3.0078 0.026067 0.021895 0.030515 0.040903 0 0.015506 0.057405 0.07902 0.090807 0.053195 0.15847 -0.45766 -0.0011803 -0.0049235 0.010459 -0.051518 -0.10986 -0.074623 -0.089832 -0.11394 -0.070151 0 -0.25676 0 -0.00060169 -0.0031666 -0.00018909 -0.0025982 -2.9208 0.13886 0.034252 0.016382 0.056174 0.074285 0.091813 0.052107 0.12499 0.13393 0.12309 0.12684 0.088539 -0.12601 -0.14341 -0.054006 -0.12114 -0.15968 -0.080651 -0.20871 -0.27211 -0.080743 -0.24513
3.0117 0.024913 0.022593 0.028608 0.02571 0 0.025059 0.052436 0.057067 0.069593 0.048926 0.10282 -0.46513 -0.00068293 -0.0049607 0.008691 -0.053498 -0.10215 -0.074621 -0.080506 -0.097867 -0.05418 0 -0.19028 0 -0.0011562 -0.0027511 -0.00022832 -0.0018481 -2.3548 0.098145 0.022909 0.025967 0.046034 0.064773 0.074359 0.042999 0.1022 0.10294 0.12255 0.12961 0.089711 -0.12103 -0.1332 -0.048641 -0.1165 -0.14469 -0.070758 -0.19601 -0.24793 -0.071269 -0.1819
3.0156 0.02346 0.024577 0.023448 0.015841 0 0.037046 0.040572 0.028572 0.041417 0.042168 0.04635 -0.46463 0.0033415 -0.004475 0.007694 -0.055657 -0.091054 -0.066818 -0.062393 -0.077856 -0.033288 0 -0.11437 0 -0.00085158 -0.0021463 -3.3561e-05 -0.0010893 -1.6771 0.049246 0.020574 0.039375 0.032735 0.044435 0.049289 0.041513 0.066532 0.063498 0.12135 0.13461 0.092495 -0.10295 -0.10373 -0.03171 -0.097172 -0.10302 -0.045752 -0.16404 -0.18877 -0.042459 -0.11483
3.0195 0.02101 0.026143 0.018336 0.01313 0 0.042708 0.025222 0.0061779 0.012195 0.027878 -0.0013434 -0.44075 0.0072654 -0.0039221 0.007104 -0.049524 -0.074079 -0.048369 -0.038424 -0.05546 -0.015707 0 -0.039404 0 4.6959e-05 -0.0016634 0.00021903 -0.00078363 -0.93436 0.0037478 0.02157 0.048506 0.018681 0.016028 0.020756 0.039031 0.022627 0.015577 0.12016 0.13962 0.09528 -0.084868 -0.074256 -0.014778 -0.077845 -0.061347 -0.020746 -0.13208 -0.1296 -0.013648 -0.047226
3.0234 0.017823 0.024841 0.0159 0.01404 0 0.036824 0.010339 -0.0041908 -0.013125 0.0060018 -0.03827 -0.39721 0.0071798 -0.004051 0.0063303 -0.031439 -0.04864 -0.021733 -0.012576 -0.032239 -0.0054233 0 0.027102 0 0.00081177 -0.001445 0.00032272 -0.0010468 -0.16915 -0.030931 0.018647 0.045923 0.0067434 -0.011363 -0.0061326 0.025238 -0.021249 -0.035479 0.11703 0.14311 0.097529 -0.058876 -0.034993 0.0075663 -0.051075 -0.007828 0.010122 -0.092615 -0.055629 0.023761 0.016603
3.0273 0.014987 0.019946 0.015679 0.014036 0 0.021317 -0.0021718 -0.0077415 -0.032763 -0.017285 -0.065572 -0.35497 0.0028164 -0.0054432 0.0054425 -0.0069463 -0.015612 0.006564 0.011646 -0.010657 -0.00065169 0 0.081616 0 0.00096536 -0.0012989 0.0001835 -0.0015373 0.55662 -0.054262 0.011011 0.029851 -0.0011918 -0.02864 -0.028158 -0.0018308 -0.058022 -0.081268 0.1135 0.14628 0.099664 -0.031205 0.0063484 0.03106 -0.022725 0.048206 0.042234 -0.051561 0.021482 0.062995 0.072044
3.0313 0.013189 0.013358 0.014959 0.011508 0 0.0036556 -0.011928 -0.01401 -0.047164 -0.033676 -0.084795 -0.33244 -0.0021519 -0.0077068 0.0052322 0.01353 0.01898 0.029334 0.031409 0.0065249 0.0023823 0 0.12382 0 0.00065862 -0.00086791 -0.00018659 -0.0017386 1.1569 -0.070771 0.0044343 0.0062741 -0.0055509 -0.032701 -0.044736 -0.03316 -0.084291 -0.11438 0.10894 0.1476 0.10076 -0.0053048 0.044361 0.052231 0.0030764 0.098753 0.070919 -0.01489 0.091223 0.098339 0.11691
3.0352 0.011799 0.007878 0.011738 0.0079415 0 -0.0085962 -0.018308 -0.02598 -0.056711 -0.039095 -0.098373 -0.32639 -0.0036518 -0.0093573 0.0064219 0.023304 0.04622 0.042144 0.044555 0.017795 0.0052022 0 0.15434 0 0.00039266 -3.9836e-05 -0.00072269 -0.0013589 1.5547 -0.085114 0.004017 -0.014176 -0.0088592 -0.02753 -0.056461 -0.055811 -0.099543 -0.13107 0.10156 0.14377 0.098948 0.015666 0.073106 0.066937 0.021785 0.13402 0.090066 0.0095802 0.14045 0.12285 0.152
3.0391 0.0093458 0.0046521 0.0065564 0.0051392 0 -0.012572 -0.020368 -0.036688 -0.060782 -0.036711 -0.10919 -0.31292 -0.00088358 -0.0088094 0.0088651 0.024025 0.059753 0.045061 0.050473 0.023617 0.0067462 0 0.17242 0 0.00045303 0.00081958 -0.0012893 -0.00050222 1.7264 -0.097628 0.0078933 -0.022851 -0.013732 -0.020502 -0.063406 -0.06281 -0.10427 -0.13154 0.094184 0.13994 0.097138 0.036637 0.10185 0.081642 0.040493 0.1693 0.10921 0.03405 0.18967 0.14737 0.17779
3.043 0.005 0.0024266 0.0014828 0.0027772 0 -0.010676 -0.018596 -0.036962 -0.058763 -0.033574 -0.11681 -0.26985 0.0034675 -0.0056563 0.011586 0.022447 0.060451 0.042058 0.051012 0.02556 0.0062148 0 0.17548 0 0.00067611 0.0011436 -0.0016373 0.00047549 1.7104 -0.10356 0.0086882 -0.018506 -0.020517 -0.017486 -0.064872 -0.056842 -0.099072 -0.11865 0.08373 0.13008 0.091689 0.044937 0.11104 0.083472 0.044404 0.17555 0.11154 0.036896 0.20088 0.15134 0.19081
3.0469 -0.00042303 -0.00077509 -0.0022346 -0.0013628 0 -0.0073659 -0.015784 -0.025987 -0.05131 -0.033763 -0.11436 -0.19997 0.006262 -0.0010013 0.013651 0.023433 0.055965 0.038383 0.049633 0.024979 0.0048898 0 0.16093 0 0.00074286 0.00076242 -0.001488 0.0012324 1.5662 -0.096543 0.0009169 -0.0076055 -0.026551 -0.020048 -0.060426 -0.045336 -0.084921 -0.096392 0.07198 0.11768 0.084708 0.047902 0.11199 0.079879 0.042086 0.1696 0.10678 0.030636 0.19608 0.14665 0.18443
3.0508 -0.0050331 -0.0055275 -0.0050895 -0.0089767 0 -0.0056259 -0.015087 -0.013161 -0.040166 -0.034507 -0.092251 -0.13183 0.006728 0.0034224 0.014994 0.026271 0.054661 0.037203 0.048712 0.022686 0.0046151 0 0.12887 0 0.00059663 0.00019871 -0.00076945 0.0016037 1.3238 -0.073776 -0.013518 0.00052985 -0.027815 -0.025481 -0.05065 -0.032871 -0.063443 -0.068509 0.059812 0.10454 0.07726 0.048305 0.10933 0.073942 0.037108 0.15856 0.099223 0.020735 0.18467 0.1384 0.15422
3.0547 -0.0076137 -0.010656 -0.0080795 -0.018929 0 -0.0059078 -0.016801 -0.0088343 -0.026849 -0.029155 -0.047855 -0.095186 0.0063316 0.0063919 0.016294 0.027157 0.058564 0.037565 0.047408 0.019542 0.005151 0 0.083374 0 0.00048078 0.00024213 0.00019648 0.0016076 0.97472 -0.038902 -0.026988 0.00017352 -0.02194 -0.028719 -0.036632 -0.018646 -0.036747 -0.037622 0.045133 0.08693 0.06702 0.033361 0.085093 0.053958 0.016205 0.11716 0.074851 -0.010975 0.13363 0.10877 0.1032
3.0586 -0.0089727 -0.01476 -0.011246 -0.027064 0 -0.007368 -0.017523 -0.013502 -0.011891 -0.014311 0.0076763 -0.09356 0.0064413 0.0075627 0.017984 0.02423 0.061549 0.035354 0.042606 0.016541 0.0040719 0 0.031289 0 0.00057632 0.0011361 0.00080944 0.0013802 0.51528 -0.00053206 -0.03256 -0.0072782 -0.010465 -0.025132 -0.01904 -0.00067618 -0.0072779 -0.0054199 0.030454 0.069323 0.05678 0.018418 0.060854 0.033974 -0.0046984 0.07576 0.05048 -0.042685 0.08259 0.079136 0.041631
3.0625 -0.011564 -0.01773 -0.014015 -0.028579 0 -0.0093846 -0.013285 -0.017031 0.0044032 0.0056786 0.05422 -0.10065 0.0067442 0.0070868 0.019407 0.019692 0.054777 0.026964 0.032336 0.013845 -0.00039673 0 -0.020201 0 0.00070913 0.0022164 0.00060987 0.0011053 -0.0020026 0.032402 -0.028697 -0.015107 0.0013381 -0.013456 0.0016139 0.018814 0.02197 0.02623 0.016106 0.052679 0.047202 -0.00048331 0.032614 0.011598 -0.027955 0.029983 0.024328 -0.076878 0.025493 0.046555 -0.018322
3.0664 -0.01753 -0.020698 -0.016826 -0.021679 0 -0.012111 -0.0040356 -0.0092686 0.020482 0.021253 0.076971 -0.085159 0.006057 0.0053069 0.019133 0.017323 0.034889 0.012956 0.018212 0.010149 -0.0069861 0 -0.065195 0 0.00051588 0.0024672 -0.0003213 0.00092552 -0.46135 0.05487 -0.018837 -0.017171 0.0072772 0.0025308 0.023247 0.033129 0.047405 0.054508 0.0019963 0.036727 0.038099 -0.022221 0.0015054 -0.012492 -0.052899 -0.01893 -0.0031001 -0.11285 -0.035946 0.011857 -0.067998
3.0703 -0.02672 -0.024786 -0.021595 -0.010126 0 -0.016385 0.0049976 0.0085575 0.032974 0.024815 0.077709 -0.040742 0.0042149 0.0029408 0.016287 0.018627 0.0077496 -0.0015926 0.0042155 0.0040832 -0.012326 0 -0.099029 0 -0.00010095 0.0015053 -0.0013585 0.00083969 -0.73274 0.066696 -0.0081965 -0.013585 0.0040978 0.015318 0.040969 0.036274 0.065635 0.076499 -0.012004 0.020963 0.029124 -0.043774 -0.029258 -0.036332 -0.077543 -0.067286 -0.030185 -0.14838 -0.096698 -0.022441 -0.10309
3.0742 -0.036382 -0.03015 -0.02979 -0.0022958 0 -0.023447 0.0068778 0.023474 0.037774 0.016019 0.071877 0.0080838 0.0026234 0.0011995 0.011639 0.021632 -0.015531 -0.010773 -0.0068073 -0.0029981 -0.013952 0 -0.11759 0 -0.00077477 -9.9522e-06 -0.0017781 0.00068421 -0.73802 0.070259 -0.0016826 -0.011411 -0.0062301 0.018122 0.048558 0.027911 0.074744 0.090965 -0.021111 0.013611 0.025874 -0.057051 -0.04459 -0.048989 -0.088818 -0.090736 -0.041926 -0.1642 -0.12666 -0.038885 -0.12067
3.0781 -0.042909 -0.036086 -0.04002 -0.0062444 0 -0.034046 -0.0014102 0.022247 0.032143 0.00085923 0.073348 0.029818 0.0028614 0.0011844 0.007318 0.02308 -0.026625 -0.012468 -0.014866 -0.0059287 -0.011576 0 -0.1174 0 -0.0010135 -0.00098995 -0.0013018 0.00028301 -0.48472 0.067314 -0.0034358 -0.018876 -0.017776 0.009692 0.042438 0.012989 0.074744 0.09846 -0.030218 0.0062595 0.022624 -0.070328 -0.059923 -0.061646 -0.10009 -0.11419 -0.053667 -0.18002 -0.15662 -0.055329 -0.11706
3.082 -0.044332 -0.041574 -0.048216 -0.02351 0 -0.046723 -0.016224 0.0036135 0.016454 -0.013681 0.080781 0.016234 0.0050492 0.0029151 0.0052827 0.021348 -0.025029 -0.0095765 -0.020631 0.0014233 -0.0052078 0 -0.096651 0 -0.00073115 -0.00092762 -0.00028029 -0.0003187 -0.049078 0.057388 -0.015538 -0.037107 -0.025005 -0.0046449 0.024916 -0.002975 0.066493 0.098421 -0.035436 0.0044592 0.02321 -0.075042 -0.061958 -0.064592 -0.10046 -0.11754 -0.053722 -0.18046 -0.1615 -0.057454 -0.089664
3.0859 -0.041614 -0.045463 -0.050948 -0.046513 0 -0.056809 -0.029874 -0.020626 -0.0055332 -0.024113 0.078305 -0.01044 0.0078097 0.0051363 0.0059045 0.017441 -0.016283 -0.0064749 -0.02194 0.021081 0.0068276 0 -0.056075 0 -0.00036599 -0.00025379 0.00062158 -0.00077943 0.47195 0.038427 -0.035227 -0.056705 -0.027036 -0.017215 0.0032207 -0.017536 0.05008 0.085937 -0.036113 0.0091422 0.028275 -0.069755 -0.048464 -0.056197 -0.088099 -0.09741 -0.040128 -0.16293 -0.13709 -0.042856 -0.04084
3.0898 -0.037736 -0.046471 -0.048676 -0.062722 0 -0.058423 -0.036363 -0.036527 -0.028223 -0.030807 0.049902 -0.01947 0.0096592 0.0063982 0.007902 0.013854 -0.0059417 -0.0041609 -0.013735 0.048369 0.026344 0 0.0010123 0 -0.00041169 0.00028479 0.00094349 -0.00069477 1.0058 0.0088628 -0.053982 -0.063697 -0.028098 -0.024278 -0.015601 -0.030486 0.024507 0.05313 -0.036789 0.013825 0.03334 -0.064468 -0.03497 -0.047802 -0.075735 -0.077284 -0.026534 -0.14541 -0.11268 -0.028258 0.020913
3.0938 -0.035333 -0.04376 -0.04528 -0.063476 0 -0.049294 -0.035527 -0.040188 -0.04702 -0.035652 -0.0056839 -0.00011352 0.010113 0.0064094 0.0095581 0.013001 0.0048728 0.00090336 0.0072951 0.074841 0.051123 0 0.069224 0 -0.00085136 0.00047344 0.00071177 2.4158e-05 1.5242 -0.030188 -0.061963 -0.051333 -0.033412 -0.02882 -0.02982 -0.041012 -0.010594 -0.0034839 -0.029331 0.027637 0.044641 -0.043664 0.00013328 -0.02249 -0.045934 -0.024965 0.0050055 -0.10324 -0.048015 0.0094055 0.084769
3.0977 -0.034818 -0.03799 -0.043953 -0.05068 0 -0.034401 -0.03247 -0.039734 -0.060865 -0.040404 -0.07254 0.030843 0.0094405 0.006186 0.010016 0.016418 0.018888 0.012799 0.037661 0.094476 0.07341 0 0.14143 0 -0.0011298 0.00074011 0.00030317 0.0010018 2.0343 -0.073688 -0.055783 -0.027679 -0.043994 -0.03718 -0.043546 -0.047618 -0.052629 -0.075304 -0.020975 0.042455 0.05663 -0.021148 0.03762 0.0046865 -0.01421 0.030906 0.038524 -0.058359 0.021084 0.049612 0.14345
3.1016 -0.034449 -0.031604 -0.043717 -0.035412 0 -0.023874 -0.033225 -0.046042 -0.072542 -0.04682 -0.12885 0.047363 0.0078055 0.0068198 0.009594 0.024472 0.038692 0.030975 0.067425 0.10747 0.084629 0 0.20918 0 -0.00073324 0.0014612 9.0202e-05 0.0016844 2.5483 -0.11339 -0.042367 -0.010992 -0.055319 -0.052521 -0.062036 -0.05141 -0.095459 -0.14221 -0.010521 0.05857 0.069307 0.0030066 0.076284 0.033675 0.018389 0.088815 0.072776 -0.011747 0.092802 0.091453 0.19589
3.1055 -0.032152 -0.027443 -0.040551 -0.029008 0 -0.025377 -0.04033 -0.061828 -0.085936 -0.056675 -0.1613 0.037568 0.0051615 0.0083276 0.009164 0.035993 0.063512 0.049411 0.08687 0.11802 0.082946 0 0.26404 0 0.00022543 0.002354 0.000205 0.001834 3.0488 -0.14093 -0.033754 -0.015252 -0.061462 -0.071144 -0.086037 -0.057892 -0.13152 -0.18383 0.0040032 0.0772 0.083318 0.030342 0.11723 0.066179 0.052683 0.15068 0.10845 0.038221 0.1696 0.13647 0.24433
3.1094 -0.027449 -0.026538 -0.032297 -0.034023 0 -0.03723 -0.051477 -0.079367 -0.10191 -0.070052 -0.17101 0.0092845 0.0020008 0.0099489 0.0094386 0.048141 0.089174 0.061388 0.093829 0.12848 0.07585 0 0.29998 0 0.0010524 0.002738 0.00056391 0.0017481 3.4715 -0.15217 -0.036425 -0.037911 -0.060801 -0.084974 -0.11025 -0.072874 -0.15521 -0.19333 0.018528 0.095831 0.097329 0.057677 0.15818 0.098683 0.086977 0.21255 0.14412 0.088189 0.2464 0.18148 0.28843
3.1133 -0.021827 -0.027175 -0.022063 -0.042851 0 -0.049068 -0.061516 -0.087922 -0.11611 -0.08333 -0.16812 -0.02401 -0.00029569 0.011429 0.010732 0.057368 0.11037 0.065292 0.094698 0.13579 0.073835 0 0.31493 0 0.0011301 0.0023839 0.00102 0.0019594 3.7182 -0.14957 -0.045211 -0.061153 -0.057428 -0.08778 -0.12695 -0.095043 -0.1649 -0.18142 0.033752 0.1115 0.10811 0.075776 0.18251 0.12166 0.10755 0.25181 0.1656 0.12146 0.2953 0.21104 0.32182
3.1172 -0.017345 -0.026296 -0.015928 -0.045095 0 -0.050247 -0.065643 -0.082778 -0.12109 -0.089931 -0.16163 -0.058444 -0.00040457 0.013484 0.012993 0.061378 0.12287 0.0656 0.097884 0.13372 0.080297 0 0.30998 0 0.00052257 0.0019098 0.001446 0.0026868 3.6969 -0.13995 -0.048323 -0.066264 -0.056454 -0.079482 -0.13095 -0.11327 -0.16202 -0.16588 0.049174 0.12633 0.11799 0.091261 0.20213 0.14195 0.12423 0.28466 0.18306 0.15001 0.33631 0.23624 0.33414
3.1211 -0.014781 -0.021996 -0.016698 -0.036774 0 -0.038551 -0.061391 -0.067525 -0.11132 -0.084457 -0.15304 -0.099838 0.0015171 0.016635 0.015708 0.060632 0.12464 0.067985 0.10563 0.11864 0.087443 0 0.28654 0 -8.4528e-05 0.0021576 0.0017168 0.0035832 3.362 -0.12852 -0.039056 -0.048671 -0.057781 -0.065115 -0.12146 -0.11346 -0.14849 -0.15583 0.063633 0.13919 0.12601 0.10163 0.21382 0.15693 0.1344 0.30666 0.19398 0.1703 0.36384 0.25386 0.31687
3.125 -0.012969 -0.014756 -0.02009 -0.023014 0 -0.0211 -0.048765 -0.048924 -0.087173 -0.066809 -0.13726 -0.15174 0.0036319 0.01984 0.017796 0.057846 0.11596 0.073393 0.11169 0.093101 0.082736 0 0.2443 0 -3.4238e-05 0.0031849 0.0017157 0.0040398 2.73 -0.11393 -0.022503 -0.020442 -0.05498 -0.050117 -0.10022 -0.090052 -0.1248 -0.14494 0.074657 0.14502 0.12741 0.093745 0.1972 0.15293 0.12133 0.28991 0.18154 0.16111 0.34327 0.2444 0.26848
3.1289 -0.009829 -0.0064662 -0.017911 -0.012166 0 -0.0068998 -0.029509 -0.030805 -0.054607 -0.042198 -0.10804 -0.20794 0.0039651 0.021024 0.018029 0.055623 0.099108 0.076823 0.1066 0.063804 0.060078 0 0.18228 0 0.00071349 0.0040301 0.0014354 0.0037426 1.8655 -0.089542 -0.010192 0.0013591 -0.041031 -0.036432 -0.069171 -0.051216 -0.090741 -0.11976 0.085681 0.15084 0.12882 0.085859 0.18058 0.14893 0.10825 0.27315 0.1691 0.15192 0.32271 0.23494 0.19514
3.1328 -0.004081 0.0014405 -0.0057552 -0.0074067 0 0.0013441 -0.006595 -0.012879 -0.020956 -0.01684 -0.063195 -0.25853 0.0022516 0.019414 0.016014 0.054035 0.077119 0.071614 0.085417 0.036208 0.025193 0 0.10217 0 0.0016041 0.0036001 0.0010652 0.0029208 0.85529 -0.050586 -0.0078212 0.009211 -0.015566 -0.022304 -0.030665 -0.012356 -0.047785 -0.074174 0.091976 0.15047 0.12453 0.062799 0.14258 0.12904 0.077675 0.22725 0.13931 0.11967 0.26564 0.20462 0.10702
3.1367 0.0038692 0.0087718 0.012192 -0.0039345 0 0.0081563 0.01611 0.0059797 0.009268 0.0064166 -0.006681 -0.30134 0.00019369 0.017041 0.012854 0.050106 0.051856 0.054675 0.051106 0.01082 -0.0095086 0 0.010493 0 0.0020326 0.0017744 0.0008979 0.0020513 -0.21064 -0.00082304 -0.0087139 0.0094652 0.013668 -0.004891 0.01064 0.016217 -0.00050223 -0.015477 0.095815 0.14687 0.11728 0.031862 0.093475 0.1009 0.03801 0.16622 0.10051 0.075451 0.18962 0.16349 0.013413
3.1406 0.012548 0.015909 0.026373 0.005828 0 0.01877 0.034854 0.02502 0.035424 0.028332 0.05295 -0.34379 -0.00013745 0.017075 0.010565 0.039628 0.02294 0.027952 0.011601 -0.015673 -0.035006 0 -0.083007 0 0.0018447 -0.00044535 0.0010737 0.0013531 -1.2503 0.048166 -0.00011453 0.01382 0.036858 0.017123 0.047946 0.035523 0.044958 0.043111 0.099052 0.14277 0.10959 -0.00011277 0.043248 0.071618 -0.0025476 0.10366 0.0608 0.029807 0.11156 0.12112 -0.079618
3.1445 0.020842 0.023001 0.030426 0.024357 0 0.032625 0.047863 0.04268 0.058755 0.049785 0.10627 -0.39285 0.0018647 0.020171 0.010443 0.020076 -0.010822 -0.003991 -0.025586 -0.045946 -0.050938 0 -0.16942 0 0.0013615 -0.0018806 0.0014008 0.0006092 -2.2017 0.085241 0.023586 0.027343 0.049937 0.042627 0.075975 0.052796 0.084439 0.094567 0.096728 0.13395 0.097857 -0.04167 -0.017389 0.031797 -0.05134 0.026843 0.012715 -0.02902 0.014682 0.06736 -0.168
3.1484 0.028877 0.030103 0.027044 0.046116 0 0.043856 0.05669 0.059262 0.080083 0.06898 0.14694 -0.44533 0.0050008 0.022784 0.01185 -0.0072022 -0.048098 -0.036546 -0.056364 -0.07839 -0.062133 0 -0.24352 0 0.0010095 -0.002194 0.001481 -0.00050747 -3.0331 0.10808 0.053943 0.044533 0.056821 0.068571 0.094946 0.071614 0.11796 0.14131 0.094403 0.12512 0.086121 -0.083227 -0.078025 -0.0080233 -0.10013 -0.04997 -0.035369 -0.087847 -0.082196 0.013605 -0.24683
3.1523 0.037592 0.03769 0.025472 0.062204 0 0.047955 0.065276 0.076889 0.099235 0.082666 0.17362 -0.49034 0.0074945 0.019973 0.012712 -0.036825 -0.083059 -0.06523 -0.07947 -0.10722 -0.071542 0 -0.30304 0 0.00096662 -0.0019601 0.0010749 -0.001969 -3.7367 0.12354 0.07509 0.055992 0.064405 0.090937 0.11007 0.088246 0.14784 0.18644 0.090968 0.11689 0.075417 -0.12067 -0.13022 -0.044289 -0.14153 -0.11575 -0.07677 -0.13977 -0.16635 -0.033559 -0.3095
3.1563 0.047427 0.046231 0.032977 0.067976 0 0.047173 0.076646 0.095939 0.11566 0.089809 0.1887 -0.52046 0.0083917 0.010433 0.0114 -0.061528 -0.10777 -0.085015 -0.094864 -0.12602 -0.077464 0 -0.34603 0 0.0011099 -0.0018791 0.00036325 -0.0032947 -4.2994 0.13952 0.07776 0.058013 0.07574 0.10602 0.12589 0.097399 0.17383 0.2235 0.086578 0.10917 0.065602 -0.15458 -0.17514 -0.077489 -0.17655 -0.17202 -0.11241 -0.18573 -0.23954 -0.075039 -0.35
3.1602 0.057307 0.054838 0.048287 0.06649 0 0.04873 0.089711 0.11209 0.12853 0.093129 0.19477 -0.53765 0.0079178 -0.0014246 0.0082277 -0.075767 -0.11793 -0.091965 -0.10349 -0.13194 -0.077172 0 -0.36959 0 0.0012026 -0.0021182 -0.00018008 -0.0039322 -4.6731 0.15637 0.067284 0.055652 0.087876 0.11206 0.1405 0.099645 0.1902 0.23755 0.082187 0.10145 0.055787 -0.18848 -0.22006 -0.11069 -0.21156 -0.22829 -0.14805 -0.23169 -0.31272 -0.11652 -0.36672
3.1641 0.064845 0.060731 0.062877 0.064895 0 0.05752 0.099234 0.11827 0.13601 0.096304 0.19207 -0.54705 0.0068925 -0.0089558 0.0051109 -0.07884 -0.11697 -0.08699 -0.10781 -0.1278 -0.071765 0 -0.37144 0 0.0010923 -0.0024469 -0.00021534 -0.0037376 -4.7834 0.16637 0.058078 0.057113 0.09546 0.1103 0.14602 0.10117 0.18861 0.21827 0.080417 0.099694 0.052967 -0.20046 -0.23066 -0.12316 -0.21706 -0.23989 -0.1566 -0.24502 -0.33207 -0.1286 -0.36363
3.168 0.067629 0.060892 0.068409 0.06741 0 0.070567 0.099607 0.11054 0.13513 0.099673 0.1792 -0.54783 0.0060877 -0.0092528 0.0037775 -0.075312 -0.11388 -0.077403 -0.11085 -0.12072 -0.06624 0 -0.35214 0 0.00079355 -0.0027871 0.00014299 -0.0030935 -4.581 0.16155 0.060133 0.065516 0.09544 0.1041 0.13561 0.10588 0.16571 0.17238 0.078709 0.098082 0.050314 -0.21191 -0.24043 -0.13513 -0.22185 -0.25042 -0.16451 -0.25757 -0.35013 -0.13998 -0.34726
3.1719 0.064629 0.054798 0.063164 0.071404 0 0.078561 0.089386 0.092252 0.12331 0.099221 0.15623 -0.5347 0.0059984 -0.0056292 0.0043076 -0.071883 -0.11576 -0.072718 -0.11344 -0.11781 -0.064759 0 -0.31513 0 0.00047085 -0.0033375 0.00043477 -0.002585 -4.0937 0.14175 0.070248 0.075611 0.088182 0.096009 0.11071 0.10934 0.12866 0.12196 0.079203 0.099485 0.051144 -0.21233 -0.23476 -0.13676 -0.21339 -0.24118 -0.16025 -0.25465 -0.34387 -0.13789 -0.3216
3.1758 0.056708 0.045392 0.051999 0.069926 0 0.073003 0.072497 0.071581 0.10079 0.090142 0.12655 -0.50949 0.0067633 -0.0040903 0.005335 -0.072495 -0.12118 -0.076976 -0.11243 -0.12147 -0.066563 0 -0.26443 0 0.00035267 -0.0040965 0.00029096 -0.002566 -3.4236 0.11457 0.075679 0.07776 0.075156 0.085322 0.08114 0.10224 0.092273 0.088698 0.082788 0.10512 0.056865 -0.19726 -0.20737 -0.12385 -0.18631 -0.20417 -0.13891 -0.23003 -0.30346 -0.1169 -0.28545
3.1797 0.045921 0.036813 0.040928 0.058158 0 0.052745 0.054856 0.05458 0.071271 0.071404 0.095164 -0.48719 0.0079892 -0.0074401 0.0054837 -0.075323 -0.12062 -0.084587 -0.10248 -0.12741 -0.06709 0 -0.20279 0 0.00057315 -0.0045039 -0.00023366 -0.0029813 -2.6808 0.087813 0.066051 0.06538 0.057072 0.068938 0.057355 0.080336 0.068543 0.077699 0.086373 0.11076 0.062586 -0.18219 -0.17999 -0.11094 -0.15924 -0.16715 -0.11757 -0.2054 -0.26306 -0.095909 -0.23478
3.1836 0.034254 0.030823 0.032124 0.038022 0 0.025027 0.039573 0.040387 0.040014 0.046764 0.064574 -0.48452 0.0087942 -0.013044 0.0044956 -0.07426 -0.1041 -0.084413 -0.080651 -0.1274 -0.062911 0 -0.13238 0 0.0010094 -0.0038601 -0.00075605 -0.0035008 -1.9123 0.062524 0.04238 0.040109 0.034896 0.045275 0.041993 0.049736 0.056944 0.074891 0.093582 0.11998 0.072473 -0.15137 -0.13396 -0.084001 -0.11647 -0.10725 -0.081595 -0.16075 -0.19337 -0.058477 -0.16783
3.1875 0.022749 0.025518 0.023716 0.017048 0 0.00097953 0.025316 0.023536 0.011022 0.02162 0.032775 -0.5002 0.0084351 -0.01622 0.0031139 -0.063922 -0.069701 -0.069049 -0.0497 -0.11529 -0.05512 0 -0.057066 0 0.0012924 -0.0021735 -0.0009725 -0.0037531 -1.0961 0.033876 0.015686 0.011392 0.01185 0.01757 0.028601 0.021506 0.044661 0.059546 0.1014 0.12981 0.083065 -0.11788 -0.08477 -0.054682 -0.071046 -0.043466 -0.043146 -0.11271 -0.11872 -0.018263 -0.088377
3.1914 0.011598 0.017755 0.013441 0.0026253 0 -0.010851 0.0092518 0.0009963 -0.014209 -0.00069923 -0.0041648 -0.50958 0.0071222 -0.015231 0.0022163 -0.044076 -0.025915 -0.040957 -0.01683 -0.091815 -0.047911 0 0.016927 0 0.0010914 -0.00039852 -0.00094614 -0.0034723 -0.20793 -0.0014952 -0.0024505 -0.0090101 -0.0071082 -0.007301 0.0086337 0.0013131 0.01757 0.020418 0.10928 0.13931 0.093254 -0.083499 -0.036089 -0.025012 -0.026383 0.019144 -0.0051353 -0.064535 -0.044835 0.021618 -0.0044614
3.1953 0.00090562 0.0067926 0.0017102 -0.0034904 0 -0.0091451 -0.0086847 -0.02333 -0.035625 -0.019653 -0.046826 -0.48424 0.0060626 -0.012399 0.0022858 -0.019892 0.013916 -0.0099885 0.011189 -0.064003 -0.044382 0 0.083156 0 0.00047607 0.00039595 -0.00098017 -0.0025637 0.70651 -0.039845 -0.0085532 -0.014333 -0.018757 -0.024082 -0.020074 -0.014578 -0.027008 -0.037303 0.11731 0.14804 0.10248 -0.046962 0.01138 0.0054994 0.016462 0.078953 0.031829 -0.016046 0.027201 0.060702 0.075482
3.1992 -0.0087218 -0.0046792 -0.0088784 -0.0060102 0 -0.00044802 -0.024799 -0.041393 -0.052965 -0.03546 -0.089431 -0.42012 0.0063943 -0.010505 0.0035432 0.0019073 0.040065 0.014812 0.031976 -0.039211 -0.044164 0 0.13789 0 -3.5824e-05 0.00011692 -0.0012274 -0.0011698 1.5309 -0.072326 -0.0082876 -0.0075402 -0.024466 -0.033574 -0.051173 -0.032909 -0.076945 -0.097313 0.12533 0.15677 0.1117 -0.010424 0.058848 0.036011 0.059307 0.13876 0.068793 0.032442 0.099236 0.099786 0.14515
3.2031 -0.016377 -0.013204 -0.016377 -0.011811 0 0.004583 -0.035031 -0.048372 -0.065468 -0.047452 -0.12219 -0.34531 0.0079792 -0.0089283 0.0061041 0.017415 0.051248 0.031082 0.047283 -0.019 -0.044788 0 0.18056 0 8.9486e-05 -0.00024419 -0.0014669 0.00030538 2.1527 -0.09231 -0.010328 9.7439e-05 -0.029057 -0.041537 -0.075359 -0.054318 -0.11428 -0.1429 0.1302 0.16151 0.11596 0.017797 0.091228 0.05757 0.087798 0.17813 0.093612 0.066758 0.14778 0.12607 0.19986
3.207 -0.021691 -0.018042 -0.02129 -0.024114 0 -0.002215 -0.039123 -0.047263 -0.072915 -0.054789 -0.13727 -0.29744 0.0094064 -0.0041405 0.0096216 0.026875 0.053054 0.041833 0.059531 0.0014949 -0.044504 0 0.21145 0 0.00084074 0.00029969 -0.0013027 0.0013429 2.5392 -0.10032 -0.01911 -0.0033607 -0.036461 -0.052705 -0.087768 -0.072003 -0.12854 -0.16452 0.13393 0.16479 0.11843 0.043005 0.11814 0.075884 0.11109 0.21009 0.11403 0.095938 0.18781 0.14772 0.23527
3.2109 -0.025467 -0.021772 -0.025639 -0.039789 0 -0.020791 -0.041029 -0.046122 -0.076315 -0.058154 -0.13357 -0.29152 0.0093544 0.0059739 0.012845 0.032654 0.052647 0.049824 0.069081 0.027864 -0.043232 0 0.22929 0 0.0015667 0.0016102 -0.00059039 0.0016216 2.7428 -0.10196 -0.032175 -0.021461 -0.046495 -0.065691 -0.090409 -0.079354 -0.12287 -0.16134 0.13656 0.16697 0.11948 0.065124 0.14062 0.091263 0.1302 0.23625 0.13083 0.12056 0.22093 0.1656 0.24827
3.2148 -0.029353 -0.027486 -0.03078 -0.051809 0 -0.042464 -0.044988 -0.050707 -0.077161 -0.059788 -0.11685 -0.30952 0.0079104 0.018919 0.013991 0.036475 0.05437 0.054348 0.074751 0.059697 -0.041139 0 0.23184 0 0.0015479 0.0025486 0.0003476 0.0012608 2.8341 -0.10171 -0.043211 -0.046032 -0.055713 -0.074037 -0.088396 -0.077335 -0.10872 -0.1392 0.13395 0.16387 0.1138 0.07252 0.14196 0.092653 0.12941 0.23477 0.1304 0.12348 0.2211 0.16549 0.23982
3.2188 -0.034655 -0.035659 -0.036455 -0.054838 0 -0.056148 -0.051291 -0.059617 -0.076067 -0.061444 -0.095666 -0.32043 0.0063981 0.02925 0.012027 0.038503 0.058689 0.053453 0.076236 0.089382 -0.037176 0 0.21877 0 0.00072574 0.0022531 0.00095153 0.00073708 2.8377 -0.099302 -0.047512 -0.063206 -0.060871 -0.072585 -0.084671 -0.072875 -0.09528 -0.10775 0.13135 0.16077 0.10812 0.079916 0.1433 0.094043 0.12862 0.2333 0.12997 0.1264 0.22126 0.16539 0.21638
3.2227 -0.041213 -0.043911 -0.041756 -0.049565 0 -0.056955 -0.056137 -0.066239 -0.072383 -0.062646 -0.076598 -0.30891 0.0058961 0.033403 0.0077668 0.038377 0.063667 0.048052 0.075174 0.10789 -0.029574 0 0.19357 0 -0.00017383 0.001147 0.00088851 0.0005064 2.7317 -0.091804 -0.045551 -0.064537 -0.061119 -0.062823 -0.078404 -0.070305 -0.083588 -0.076921 0.12598 0.15556 0.09958 0.078432 0.1347 0.088283 0.11854 0.21917 0.12115 0.11787 0.20577 0.15695 0.18732
3.2266 -0.047342 -0.049596 -0.046384 -0.04248 0 -0.049879 -0.055686 -0.065077 -0.065202 -0.061407 -0.061641 -0.28399 0.0061035 0.032584 0.0035824 0.036409 0.066885 0.042474 0.073589 0.11229 -0.017632 0 0.16216 0 -0.00032245 0.00051767 0.00031332 0.00066575 2.5025 -0.077955 -0.042397 -0.053836 -0.057216 -0.05174 -0.067676 -0.066243 -0.069399 -0.052981 0.11886 0.14901 0.089226 0.071339 0.11981 0.078007 0.10258 0.19705 0.10702 0.10211 0.18038 0.14324 0.15981
3.2305 -0.050974 -0.052176 -0.050569 -0.041228 0 -0.044935 -0.050048 -0.056264 -0.054631 -0.056604 -0.048618 -0.26294 0.0058017 0.030855 0.0017958 0.033612 0.066767 0.040597 0.071767 0.10808 -0.0026508 0 0.12969 0 0.0003766 0.0011095 -0.00030232 0.00096411 2.1861 -0.059843 -0.04376 -0.043453 -0.049837 -0.045321 -0.052821 -0.054341 -0.050235 -0.036012 0.11176 0.14253 0.078955 0.063978 0.1049 0.067676 0.086641 0.17494 0.092842 0.086177 0.15494 0.12954 0.13586
3.2344 -0.05109 -0.052934 -0.053959 -0.048936 0 -0.047937 -0.043151 -0.044565 -0.04211 -0.049265 -0.033692 -0.25183 0.0043276 0.030845 0.0031328 0.031004 0.063376 0.042082 0.068338 0.10422 0.012893 0 0.098801 0 0.0011776 0.0023102 -0.00058245 0.0011173 1.8518 -0.040658 -0.051528 -0.043219 -0.039751 -0.043277 -0.036944 -0.034579 -0.029014 -0.021582 0.1049 0.13745 0.070203 0.05178 0.089673 0.056373 0.071007 0.15292 0.077819 0.067281 0.1285 0.1161 0.11373
3.2383 -0.048284 -0.052756 -0.055153 -0.061555 0 -0.055543 -0.038818 -0.034802 -0.029835 -0.04141 -0.014626 -0.24453 0.0023578 0.031764 0.0065278 0.02929 0.058669 0.043162 0.062611 0.10571 0.026728 0 0.070854 0 0.0012625 0.0028549 -0.00050584 0.0010833 1.5523 -0.022088 -0.061865 -0.052099 -0.029477 -0.040367 -0.023775 -0.016028 -0.011585 -0.006057 0.098036 0.13237 0.061451 0.039581 0.074442 0.04507 0.055374 0.1309 0.062797 0.048385 0.10205 0.10265 0.091801
3.2422 -0.04404 -0.050793 -0.052752 -0.070104 0 -0.059162 -0.037252 -0.028525 -0.020074 -0.034115 0.0066386 -0.23804 0.0011834 0.031416 0.010199 0.029081 0.055614 0.041106 0.056389 0.11032 0.037305 0 0.047951 0 0.00060886 0.002258 -0.00030518 0.0010362 1.298 -0.0047419 -0.067302 -0.059994 -0.023351 -0.032811 -0.015566 -0.0090887 -0.0018969 0.0089688 0.093685 0.12992 0.056087 0.029141 0.064644 0.037486 0.045671 0.1161 0.052212 0.034335 0.083882 0.094299 0.070732
3.2461 -0.039396 -0.045482 -0.046791 -0.066358 0 -0.053532 -0.035406 -0.024521 -0.014668 -0.027279 0.023751 -0.24257 0.0014245 0.029316 0.012797 0.030813 0.056145 0.037262 0.052851 0.11189 0.043629 0 0.032961 0 3.1893e-05 0.0013513 -0.00016632 0.0011285 1.0791 0.0092497 -0.061597 -0.05736 -0.024404 -0.022948 -0.012821 -0.015244 8.4087e-05 0.017533 0.091928 0.13017 0.054227 0.020519 0.060462 0.033747 0.042101 0.10876 0.046215 0.025298 0.074265 0.091203 0.052418
[truncated: 2,090,688 more chars]
