# Supplementary material for: Dataset from dynamic shake-table testing of five full-scale single leaf and cavity URM walls subjected to out-of-plane two-way bending
Source: Data Brief. 2019 Mar 20;24:103854. doi: 10.1016/j.dib.2019.103854 (PMC6480314; doi:10.1016/j.dib.2019.103854)
Supplement: Multimedia component 2 [file mmc2.zip › DATA/CAV-000-RF/Test5.txt]

0 -0.0014599 -0.0013453 0.0016187 -0.00015971 0 -0.0033509 -0.00091386 -0.00091738 -0.0018051 0.00070599 0.0017696 -0.022712 -0.0014863 -0.0012261 -0.0018972 -0.0070305 -0.007051 -0.0021615 0.0011156 -0.0040515 -0.0071235 0 -0.0051749 0 -0.0011905 -0.0011105 -0.0012253 0.00075384 -0.019079 0.0095176 0.0022856 -3.0266e-05 -0.0055004 -0.0011111 -0.00059225 0.0060644 0.0025921 0.0033933 -0.0097943 -0.0049542 -0.0095013 -0.020327 -0.011031 0.0021788 -0.027261 -0.015325 -0.012071 -0.023604 -0.0020626 0.018672 0.0054257
0.003906 -0.0026394 -0.0014369 0.0002815 0.0010241 0 -0.0030878 -5.3046e-05 -0.00012413 -0.00025901 0.00018558 0.0035331 0.0060434 -0.00036597 -0.0016559 0.0020897 -0.0050184 -0.0049635 -0.0018445 0.0016541 -0.0030984 -0.0057404 0 -0.0097877 0 -0.00084217 -0.0002682 -0.00060947 0.00045106 -0.026148 0.0090631 0.0021443 -0.00071846 -0.00468 0.0010396 0.0035239 0.0011335 0.0049632 0.00063899 -0.004141 -0.0025351 -0.012897 -0.023305 -0.01596 -0.0023428 -0.025617 -0.015301 -0.01936 -0.019064 -0.0064851 0.01634 -3.186e-05
0.007813 -0.0030856 -0.0011512 -0.00046204 0.0019619 0 -0.0009582 0.00064889 0.0011666 0.0022186 -0.00019453 0.0051921 0.0076767 0.0017622 0.00056757 0.0071848 0.0019554 0.00075146 -8.8446e-05 0.0022687 -0.00046403 0.00036345 0 -0.010185 0 1.6864e-05 0.00086384 0.00030767 0.00089049 -0.040447 0.0074491 0.0015029 -0.0010494 -0.0013239 0.0030444 0.0071484 -0.0045399 0.005968 -0.0014347 0.00159 -0.00032354 -0.01614 -0.025721 -0.020309 -0.0065721 -0.023368 -0.01503 -0.02599 -0.01446 -0.010473 0.014208 -0.0058158
0.011719 -0.0031121 -0.00063196 -0.0012284 0.0022889 0 0.0016417 0.0012988 0.0022498 0.00396 0.00076569 0.0061299 -0.017362 0.0032484 0.0040833 0.0095783 0.0079647 0.0059781 0.00087661 0.0013289 0.0025064 0.0057938 0 -0.0079814 0 0.00068166 0.001221 0.00068455 0.0017985 -0.057718 0.0049848 0.0012815 -0.00068387 0.0031921 0.0048826 0.0088152 -0.010418 0.0057969 -0.0014784 0.0077013 0.00087298 -0.018631 -0.025385 -0.021826 -0.0093721 -0.018166 -0.013553 -0.029399 -0.0095455 -0.012334 0.013058 -0.0083574
0.015625 -0.0030283 -0.000315 -0.0025797 0.0017575 0 0.0029022 0.0017431 0.0026249 0.0037342 0.0025562 0.0061748 -0.040828 0.0028393 0.0058786 0.0067802 0.0071271 0.0064883 -0.0009847 -0.0013138 0.0038138 0.0057618 0 -0.0070422 0 0.00049144 0.00041508 4.1557e-05 0.0020722 -0.065277 0.0020878 0.0017224 0.00010439 0.0065732 0.0061929 0.0080856 -0.014558 0.0051159 0.00010743 0.013813 0.0020695 -0.021123 -0.02505 -0.023343 -0.012172 -0.012964 -0.012075 -0.032808 -0.0046307 -0.014195 0.011907 -0.0067181
0.019531 -0.0028351 -0.00041443 -0.0042975 0.00045174 0 0.0019398 0.0015489 0.002471 0.0015618 0.0031352 0.0056432 -0.034301 0.00061133 0.0037736 -0.00017407 -0.00091486 0.0017002 -0.0053695 -0.0039366 0.0023582 0.00042356 0 -0.0097185 0 -0.00052014 -0.00096005 -0.0013039 0.00091471 -0.052028 -0.00083599 0.002025 0.00052353 0.0072604 0.0065216 0.0059374 -0.015202 0.0044184 0.0016679 0.018602 0.002201 -0.022584 -0.022913 -0.022362 -0.013829 -0.0071836 -0.0097655 -0.03314 -0.00024535 -0.014443 0.011159 -0.0024544
0.023438 -0.002299 -0.00062171 -0.0054346 -0.0010424 0 -0.00053047 0.00063002 0.0021986 -0.0012891 0.0011836 0.0048246 0.0017924 -0.0019953 -0.001458 -0.007274 -0.010287 -0.004697 -0.0094197 -0.0044749 -0.00083883 -0.0054702 0 -0.013995 0 -0.0015846 -0.0018717 -0.0024757 -0.0011473 -0.020392 -0.0033844 0.0011541 -7.2936e-06 0.0054737 0.0057683 0.0039544 -0.012488 0.0037469 0.0018591 0.022542 0.0016496 -0.023386 -0.019621 -0.01978 -0.014753 -0.0010328 -0.0069217 -0.031499 0.0038005 -0.013656 0.010669 0.0020645
0.027344 -0.0012886 -0.00040839 -0.0051142 -0.0018214 0 -0.0027326 -0.00029369 0.0017855 -0.0031297 -0.0021441 0.0034942 0.037678 -0.0031533 -0.0064026 -0.010543 -0.013934 -0.0078753 -0.0099705 -0.0025123 -0.0031401 -0.0070286 0 -0.01479 0 -0.0018557 -0.0017016 -0.0027215 -0.0025572 0.0132 -0.0051897 -0.00096546 -0.001183 0.0028172 0.004248 0.0029719 -0.0083594 0.0028733 0.00069656 0.026304 0.0010293 -0.024118 -0.016283 -0.017081 -0.015629 0.0050012 -0.0040547 -0.029689 0.0077248 -0.012807 0.010154 0.0050845
0.03125 2.6822e-06 0.00037441 -0.0033011 -0.0012597 0 -0.0031227 -0.00018463 0.00084522 -0.0029774 -0.0041863 0.0010795 0.043104 -0.0019834 -0.0077065 -0.0090296 -0.0098497 -0.0058813 -0.0064033 0.000277 -0.0024813 -0.0033806 0 -0.008707 0 -0.0011593 -0.00068862 -0.0019531 -0.0021873 0.031617 -0.0060978 -0.0031451 -0.0019431 0.00092885 0.0023142 0.0024119 -0.0046192 0.0015807 -0.00083123 0.026577 -0.00093272 -0.023513 -0.012062 -0.012098 -0.015585 0.0087612 -0.00073821 -0.024578 0.0092788 -0.010761 0.009162 0.0059466
0.035156 0.0011749 0.0012723 -0.00082178 0.00040409 0 -0.0014272 0.0011891 -0.0006442 -0.0012098 -0.003553 -0.0025612 0.015927 0.00075156 -0.0048262 -0.0052237 -0.0026306 -0.00094804 -0.0013801 0.0016922 0.00059824 0.002169 0 0.0022302 0 -0.00012022 0.00033234 -0.00074385 -0.00050506 0.031385 -0.0062997 -0.0039193 -0.0013855 0.00038329 7.8073e-05 0.00094899 -0.0012149 -0.00022776 -0.0019135 0.026849 -0.0028947 -0.022909 -0.0078413 -0.007116 -0.015541 0.012521 0.0025783 -0.019467 0.010833 -0.0087138 0.0081697 0.0050518
0.039063 0.0019397 0.0016448 0.0013182 0.0020673 0 0.0012572 0.0027126 -0.001963 0.00075403 -0.0015963 -0.0065036 -0.01847 0.0031627 -0.00034084 -0.0025722 0.0011127 0.0028407 0.0014538 0.00099556 0.0031479 0.0055858 0 0.011733 0 0.00044104 0.00060255 0.00014012 0.00081906 0.023719 -0.006138 -0.0028856 0.00036928 0.00061835 -0.0023725 -0.0020861 0.0032913 -0.002504 -0.002481 0.025642 -0.0050591 -0.022098 -0.0042941 -0.0023674 -0.015601 0.014066 0.0054332 -0.01426 0.0106 -0.0069077 0.0065163 0.0036413
0.042969 0.0022988 0.0012717 0.0026217 0.0024981 0 0.0032105 0.002752 -0.0022661 0.0015307 -0.00084932 -0.0090041 -0.034609 0.0035896 0.0024254 -0.00242 -0.0010032 0.0031539 0.00076076 -0.00063108 0.0023647 0.0055284 0 0.014488 0 0.00024047 -2.0048e-05 0.00026393 0.0005415 0.022078 -0.0056727 -0.0010781 0.0021853 0.00064634 -0.0045662 -0.0058603 0.0094302 -0.0049354 -0.0027492 0.022887 -0.0074356 -0.021071 -0.0014527 0.0021363 -0.015771 0.01329 0.0078045 -0.0089543 0.0084965 -0.0053538 0.0041702 0.0031431
0.046875 0.0024201 0.00050117 0.0032004 0.0012823 0 0.0031063 0.00071264 -0.0015676 0.00076425 -0.0021782 -0.0086047 -0.031154 0.0017696 0.0022168 -0.0032054 -0.0052826 0.0010145 -0.001387 -0.001491 -0.0017144 0.0037394 0 0.010575 0 -0.00030986 -0.0010187 -0.00026665 -0.00093094 0.030007 -0.004492 -1.9542e-05 0.0028025 -0.00020483 -0.0057231 -0.0085315 0.015205 -0.0068463 -0.0026017 0.020131 -0.0098121 -0.020044 0.0013886 0.00664 -0.015941 0.012514 0.010176 -0.0036482 0.0063926 -0.0037998 0.0018241 0.0040918
0.050781 0.0023758 -0.00016357 0.0033647 -0.00080501 0 0.00077196 -0.002204 -0.00087832 -0.00074906 -0.0038806 -0.0052606 -0.027192 -0.0010311 0.00051301 -0.0025372 -0.0061273 -0.0007381 -0.0017549 -0.0010875 -0.006026 0.0026952 0 0.0049116 0 -0.00061242 -0.0016486 -0.0009871 -0.0019895 0.040886 -0.0021226 -0.00038126 0.0018296 -0.0019827 -0.0054337 -0.0086423 0.017165 -0.0074319 -0.0017485 0.017044 -0.011579 -0.019459 0.0020021 0.0086998 -0.016795 0.0078987 0.010612 -0.00089328 0.0011133 -0.0034511 -0.0014806 0.0055132
0.054688 0.0020383 -0.00051825 0.0032448 -0.0023409 0 -0.0025917 -0.0038853 -0.0011882 -0.0018297 -0.0037159 -0.00056867 -0.037103 -0.0029515 -0.00039477 6.3026e-05 -0.0019082 -0.00032838 0.00063704 -0.00042764 -0.0071946 0.0032164 0 0.0024975 0 -0.00049649 -0.0014989 -0.0014495 -0.0014879 0.046816 0.0012467 -0.0014852 2.6762e-05 -0.0041579 -0.0042084 -0.0061964 0.013447 -0.0063455 -0.00043765 0.01393 -0.013299 -0.018909 0.0024425 0.01057 -0.017702 0.0029855 0.010897 0.0016633 -0.0044127 -0.003196 -0.0048599 0.0057177
0.058594 0.0012376 -0.0006625 0.0027923 -0.0022844 0 -0.0048968 -0.0030748 -0.0023693 -0.0018382 -0.0014843 0.0031363 -0.053054 -0.0028097 0.00013515 0.0025931 0.0033821 0.0015152 0.0033809 -0.00078854 -0.0046811 0.0041842 0 0.004181 0 -0.000309 -0.00077512 -0.0015075 9.4009e-05 0.044946 0.004484 -0.0019965 -0.0012878 -0.0058106 -0.0031246 -0.0025599 0.0058116 -0.0041372 0.00036989 0.011905 -0.014585 -0.018592 0.0023409 0.011421 -0.018683 -0.0024133 0.010395 0.0028716 -0.010468 -0.0031664 -0.0080305 0.0040666
0.0625 6.9401e-06 -0.00066763 0.0020068 -0.00068238 0 -0.0043461 -0.00039025 -0.003269 -0.00097627 0.00079308 0.0041978 -0.054055 -0.00085677 0.00057944 0.0027252 0.0042414 0.0026832 0.0030489 -0.0023836 -0.0012918 0.0040868 0 0.0067646 0 -0.00044361 -9.9108e-05 -0.0013309 0.0011742 0.035729 0.0061217 -0.001064 -0.0011953 -0.0059541 -0.002774 0.00060739 -0.0015151 -0.0019821 -0.00013924 0.011753 -0.015126 -0.018677 0.0013061 0.010517 -0.019792 -0.0086482 0.008535 0.0017584 -0.017433 -0.0035251 -0.010842 0.0019103
0.066406 -0.0013334 -0.00042249 0.0010174 0.0014431 0 -0.00079196 0.0022954 -0.0029433 0.00012029 0.0012049 0.0026159 -0.03047 0.0014102 -0.00085266 0.00035731 -0.00073526 0.0019712 -0.0012795 -0.0042838 -0.00044464 0.002522 0 0.0067035 0 -0.00085269 1.7824e-05 -0.0011793 0.00070521 0.01915 0.0054293 0.0010797 0.00018686 -0.0040535 -0.0026291 0.0024308 -0.0053028 -0.00077187 -0.0015965 0.0116 -0.015666 -0.018761 0.00027131 0.0096141 -0.0209 -0.014883 0.0066754 0.00064522 -0.024399 -0.0038838 -0.013654 0.0014135
0.070313 -0.0023355 0.00012629 -6.4465e-05 0.0028445 0 0.0037421 0.0034412 -0.001641 0.00092978 3.1662e-05 -1.4164e-05 0.0034309 0.0022036 -0.0038957 -0.0021871 -0.007406 0.00016691 -0.0068959 -0.0054589 -0.0028057 0.00031226 0 0.0033419 0 -0.0010714 -0.00040115 -0.0011369 -0.00077938 -0.0037828 0.0029983 0.0033851 0.0017761 -0.00050962 -0.0016263 0.0031161 -0.0058188 -0.00036605 -0.0025297 0.015392 -0.01551 -0.018831 -0.00022959 0.0078375 -0.021237 -0.019299 0.0040553 -0.002297 -0.030087 -0.0035052 -0.014379 0.0032122
0.074219 -0.0026843 0.00071139 -0.0012577 0.0028292 0 0.0061588 0.002928 -0.00040554 0.0012139 -0.00076575 -0.0015279 0.022118 0.00060876 -0.0059599 -0.0025382 -0.010102 -0.0010389 -0.0098874 -0.0056599 -0.0056414 -0.0014869 0 -0.00122 0 -0.00071726 -0.00084294 -0.0010442 -0.0017512 -0.026803 0.00027881 0.004704 0.002238 0.0033536 0.00057106 0.0034361 -0.0059993 0.00022945 -0.0016883 0.020127 -0.015187 -0.018897 -0.00060275 0.005852 -0.02139 -0.023281 0.0012531 -0.0056768 -0.035469 -0.0029503 -0.014605 0.005372
0.078125 -0.0023588 0.00091324 -0.0025707 0.0015787 0 0.0045484 0.0018241 0.00022655 0.00088186 9.5664e-05 -0.00055467 0.012625 -0.0027278 -0.0044315 -0.00069757 -0.006959 -0.0010504 -0.0086693 -0.0052548 -0.0056046 -0.0024921 0 -0.0047022 0 6.8847e-05 -0.00079167 -0.00069384 -0.0012458 -0.040261 -0.0015226 0.0043897 0.00092204 0.0059872 0.0030238 0.0039877 -0.0081814 0.0018541 0.00069605 0.025815 -0.01488 -0.018735 -0.00039693 0.0041025 -0.021107 -0.026193 -0.0013459 -0.0089946 -0.039839 -0.0019288 -0.013936 0.0050145
0.082031 -0.0015974 0.00064039 -0.0037562 -6.8272e-05 0 -0.00011246 0.0012833 0.00084905 -2.0816e-05 0.0018319 0.0025874 -0.014878 -0.0058996 0.00052203 0.0010695 -0.001321 -0.001115 -0.0051525 -0.0044651 -0.0022174 -0.0030559 0 -0.0065518 0 0.00070073 -0.00022458 -0.00011242 0.00021948 -0.040537 -0.002206 0.0025487 -0.0015695 0.006564 0.00437 0.0047866 -0.011634 0.0043028 0.003062 0.034419 -0.014619 -0.017877 0.0015789 0.0030747 -0.019495 -0.025836 -0.0033239 -0.012123 -0.041114 0.00051885 -0.010527 0.0011815
0.085938 -0.00071953 0.00030804 -0.0043101 -0.00113 0 -0.0044535 0.0016609 0.0023082 -0.0010797 0.002688 0.0060371 -0.038418 -0.0069994 0.0054293 0.00068249 0.001822 -0.0029818 -0.0025838 -0.0030996 0.0014777 -0.0037033 0 -0.0075257 0 0.00066496 0.00034851 0.00036299 0.0012419 -0.036358 -0.0023922 -1.0231e-05 -0.0036353 0.0054328 0.0042005 0.0053546 -0.013229 0.0064217 0.0039563 0.043023 -0.014358 -0.017019 0.0035548 0.0020469 -0.017882 -0.02548 -0.0053019 -0.015252 -0.04239 0.0029665 -0.0071175 -0.0039731
0.089844 7.1962e-05 0.00038828 -0.0038154 -0.0010108 0 -0.0052724 0.0024808 0.0043154 -0.0014529 0.0020537 0.0075748 -0.043695 -0.005561 0.0061222 -0.0016585 0.0005203 -0.0068076 -0.0024458 -0.0011393 0.0018535 -0.0045999 0 -0.0081766 0 -2.6612e-05 0.00035138 0.0003336 0.00094229 -0.04183 -0.0026845 -0.0021005 -0.0037155 0.0037303 0.0034253 0.0051035 -0.010435 0.0070933 0.0032863 0.051557 -0.014755 -0.015282 0.0070013 0.0021662 -0.015279 -0.022737 -0.0059372 -0.016967 -0.040501 0.0062562 -0.0018548 -0.0069976
0.09375 0.00078501 0.00079975 -0.0023146 0.00016577 0 -0.0021084 0.003015 0.0052874 -0.00038129 0.0010457 0.0061549 -0.032833 -0.003024 0.001396 -0.0039273 -0.0028732 -0.010497 -0.0035035 0.00066043 -0.0016399 -0.0054513 0 -0.008334 0 -0.00086312 -0.00032064 -0.00028556 -0.00026291 -0.0612 -0.0030133 -0.0027535 -0.001452 0.0025192 0.003184 0.003744 -0.0036478 0.0061569 0.002186 0.060058 -0.015453 -0.013144 0.011121 0.0028105 -0.012222 -0.018901 -0.005958 -0.018035 -0.037163 0.0099314 0.0042562 -0.0062373
0.097656 0.0015648 0.00091225 -0.00032314 0.0015793 0 0.0024086 0.0028351 0.0038497 0.002015 0.00098436 0.0027233 -0.017925 -0.001641 -0.0055696 -0.0045874 -0.0045625 -0.011296 -0.0036141 0.0011313 -0.0057585 -0.0057806 0 -0.0079016 0 -0.0012787 -0.0011974 -0.0011235 -0.0012094 -0.082262 -0.0027206 -0.0018561 0.0019332 0.0021437 0.0035049 0.0015252 0.004242 0.004426 0.0017984 0.067903 -0.016295 -0.010926 0.015224 0.0035095 -0.0091625 -0.015061 -0.0057816 -0.018852 -0.033498 0.013482 0.010355 -0.0032016
0.10156 0.0024892 0.00027722 0.0015428 0.0021724 0 0.0047513 0.0019713 0.00047951 0.0044915 0.0017269 -0.00038463 -0.0099317 -0.0025592 -0.0095528 -0.0040665 -0.0029575 -0.0082073 -0.0020758 -0.00012766 -0.0064868 -0.0053187 0 -0.0074574 0 -0.0010911 -0.0016518 -0.0016146 -0.0011645 -0.087526 -0.0012116 -0.00032888 0.0044294 0.0021814 0.0032386 -0.00081803 0.010304 0.0028915 0.0022974 0.071175 -0.018146 -0.0081589 0.019213 0.0045896 -0.0060912 -0.011195 -0.0042324 -0.017923 -0.027548 0.016168 0.016371 -0.0010012
0.10547 0.0033839 -0.00072216 0.0029526 0.0013817 0 0.0033002 0.00075369 -0.0025909 0.0054635 0.001882 -0.0011638 -0.013524 -0.0047442 -0.0075781 -0.0037954 0.00041588 -0.0029426 -7.1111e-05 -0.0020065 -0.0028873 -0.0042423 0 -0.0075803 0 -0.00057449 -0.0014294 -0.0014528 -0.00041587 -0.071901 0.0014525 0.00048126 0.0046507 0.0018442 0.0013775 -0.0024353 0.013525 0.0019463 0.0029814 0.074447 -0.019998 -0.0053919 0.023202 0.0056696 -0.0030199 -0.0073286 -0.0026832 -0.016993 -0.021598 0.018853 0.022387 -0.001559
0.10938 0.0038372 -0.0011375 0.0039107 -0.00033054 0 -0.00060651 -0.00041449 -0.0033176 0.00427 0.00056874 0.00048359 -0.027918 -0.0058591 -0.0014293 -0.0041129 0.0029794 0.0014722 0.00090032 -0.0025781 0.0019698 -0.0030772 0 -0.007776 0 -0.00017196 -0.00080633 -0.00082916 0.00020928 -0.046968 0.00449 -0.00012944 0.0027745 0.00048439 -0.0016985 -0.0028737 0.014624 0.0013131 0.0030324 0.072798 -0.022051 -0.0030696 0.025409 0.0057166 -0.00087815 -0.0056907 -0.0012583 -0.015875 -0.016157 0.019618 0.026482 -0.0042588
0.11328 0.003458 -0.00046165 0.0045065 -0.0016447 0 -0.0040207 -0.0012236 -0.0017201 0.0017566 -0.0014587 0.002609 -0.047905 -0.0044339 0.0039194 -0.0036673 0.0034831 0.0030671 0.00058929 -0.00078325 0.0038697 -0.002286 0 -0.0066537 0 -0.00013788 -0.00028027 -0.0002422 0.00025287 -0.026834 0.0068401 -0.0015669 0.00029518 -0.0019958 -0.0044359 -0.0023747 0.014422 0.00056114 0.0020311 0.067361 -0.024259 -0.0010897 0.026245 0.0049683 0.00054811 -0.005768 7.0889e-05 -0.014612 -0.011107 0.018906 0.029101 -0.006937
0.11719 0.0021931 0.00072594 0.0046936 -0.0013101 0 -0.0046915 -0.0015477 0.0002424 -0.00042982 -0.0026517 0.0027354 -0.063995 -0.0013017 0.0046155 -0.0011513 0.0024336 0.0020969 -9.728e-05 0.0024579 0.001288 -0.0018595 0 -0.0034801 0 -0.00039173 -0.00014183 -7.2048e-05 -2.9838e-06 -0.012309 0.0077401 -0.0023588 -0.0011372 -0.0049174 -0.0055301 -0.0016758 0.012723 -0.00042659 -5.3655e-05 0.061886 -0.026462 0.00088059 0.027057 0.004205 0.0019635 -0.0058722 0.0013898 -0.013355 -0.0060753 0.018173 0.031694 -0.0077971
0.12109 0.0004244 0.0012716 0.004322 0.00078355 0 -0.0024073 -0.0014512 0.00065204 -0.0012054 -0.0024093 -0.00012409 -0.066121 0.0011556 0.0011119 0.002619 0.00090628 0.00021217 -0.00039618 0.0048299 -0.0034456 -0.0013569 0 0.0006738 0 -0.00063786 -0.00031697 -0.00030884 2.2787e-05 0.0075802 0.0070655 -0.0013936 -0.00084309 -0.0069559 -0.0049875 -0.0014134 0.0087628 -0.0014601 -0.0029476 0.048182 -0.02755 0.00075213 0.022995 0.00018854 0.0010277 -0.011796 0.00047731 -0.013566 -0.0049219 0.013242 0.029003 -0.0063889
0.125 -0.0012692 0.00063366 0.0033142 0.0032854 0 0.0012995 -0.0011093 -0.00058996 -0.00081658 -0.0016455 -0.0045844 -0.05179 0.0012824 -0.0026377 0.0048459 -0.000387 -0.0011705 -0.00045907 0.0044503 -0.0065588 -0.0004713 0 0.0037407 0 -0.00060574 -0.00054057 -0.00064288 0.00053758 0.038707 0.0052832 0.001064 0.00057987 -0.0067942 -0.0037413 -0.0016004 0.0024434 -0.0023414 -0.0059228 0.034479 -0.028637 0.00062368 0.018932 -0.0038279 9.1987e-05 -0.01772 -0.00043519 -0.013777 -0.0037685 0.0083097 0.026312 -0.0032933
0.12891 -0.0024912 -0.00054842 0.001749 0.0042348 0 0.0043224 -0.00070388 -0.0019493 -0.00037456 -0.0016058 -0.00788 -0.030937 -0.00031743 -0.003099 0.0032571 -0.00092944 -0.0016182 -0.00078412 0.0013647 -0.0062632 0.0004185 0 0.0046995 0 -0.00022666 -0.00060971 -0.00076653 0.0011861 0.070737 0.0031013 0.0034951 0.0018218 -0.0040688 -0.0024236 -0.0016292 -0.0050919 -0.0030189 -0.0078094 0.019192 -0.02862 -0.00056908 0.013117 -0.0089228 -0.0015131 -0.02549 -0.0026712 -0.014819 -0.0046125 0.0022701 0.021609 0.0004788
0.13281 -0.0032154 -0.0011505 -0.00020481 0.0025531 0 0.0050301 -0.00037687 -0.0020299 -0.00073343 -0.0024366 -0.0079267 -0.019549 -0.0015669 -0.00041398 -0.001571 -9.7587e-05 -0.0012207 -0.0012815 -0.0024952 -0.0039062 0.00041528 0 0.0045446 0 0.00034581 -0.00048145 -0.00058286 0.0014529 0.086476 0.0010452 0.0043202 0.0017738 9.9759e-05 -0.00079333 -0.00080894 -0.012047 -0.0034594 -0.0076483 0.0019232 -0.027218 -0.003094 0.0051066 -0.015367 -0.0039559 -0.035569 -0.0065637 -0.016901 -0.0079565 -0.0051562 0.014387 0.0036478
0.13672 -0.0036357 -0.00075932 -0.0023354 -0.00098927 0 0.0028978 -0.00023443 -0.00094292 -0.0018233 -0.0031677 -0.004797 -0.025657 -0.0012052 0.0020446 -0.0065506 0.0022231 -3.1863e-05 -0.0013279 -0.0047125 -0.0020904 -0.00097431 0 0.005004 0 0.00084895 -0.00022399 -0.00018298 0.001156 0.081143 -0.00077365 0.0031516 0.00020884 0.0036292 0.001572 0.0010133 -0.016965 -0.0035129 -0.005627 -0.015345 -0.025817 -0.0056188 -0.0029034 -0.021812 -0.0063988 -0.045649 -0.010456 -0.018983 -0.011301 -0.012582 0.0071651 0.0048281
0.14063 -0.0038632 -4.0696e-05 -0.0043097 -0.0041915 0 -0.0011589 -0.00030647 8.553e-05 -0.0029356 -0.0029635 -0.00050353 -0.041836 -0.00013213 0.0011911 -0.0087679 0.004727 0.001676 -0.00074214 -0.0039611 -0.0020196 -0.0030478 0 0.0064444 0 0.0010655 3.3839e-05 0.00028879 0.0005416 0.067856 -0.0025473 0.0010501 -0.0020785 0.0048631 0.0042741 0.003251 -0.019165 -0.0030282 -0.0032303 -0.029614 -0.021854 -0.0092486 -0.011348 -0.027692 -0.0083936 -0.055243 -0.015774 -0.021377 -0.016563 -0.019005 -0.0011359 0.0033542
0.14453 -0.0037836 9.9122e-05 -0.0056089 -0.005006 0 -0.0049432 -0.00044894 0.00020533 -0.0034576 -0.002032 0.0025862 -0.053346 -0.00030172 -0.0027551 -0.0077856 0.0051138 0.0028809 -0.00027956 -0.00070785 -0.0027739 -0.0042262 0 0.0073934 0 0.00092245 0.00011546 0.0007062 -1.4958e-05 0.061535 -0.0044154 -0.00040243 -0.0037205 0.0037645 0.0060981 0.0049224 -0.018507 -0.0020993 -0.0020862 -0.043488 -0.017552 -0.013024 -0.01985 -0.033497 -0.010329 -0.064773 -0.02128 -0.023813 -0.022077 -0.025295 -0.0095791 0.00028112
0.14844 -0.0031949 -0.00043851 -0.0057004 -0.0030836 0 -0.0060492 -0.000342 -0.00024113 -0.0032498 -0.0011822 0.0033493 -0.054024 -0.0023014 -0.0066284 -0.0053937 0.0021588 0.0022335 -0.00076354 0.0031629 -0.0028699 -0.0034187 0 0.0062415 0 0.00049185 -0.00012627 0.00095269 -0.00031609 0.05996 -0.0061636 -0.00039754 -0.0036326 0.0018745 0.006099 0.0052453 -0.015107 -0.0010849 -0.0024202 -0.054389 -0.012622 -0.016515 -0.027161 -0.037923 -0.011481 -0.072425 -0.02636 -0.025563 -0.026997 -0.030068 -0.017061 -0.0018393
0.15234 -0.0020443 -0.00088915 -0.0044114 -4.1604e-05 0 -0.0035728 0.00028039 -0.00038088 -0.0024479 -0.00077542 0.0023475 -0.052376 -0.0042815 -0.0074225 -0.003417 -0.0025228 -0.00049751 -0.0017916 0.0053801 -0.0020353 -0.0011803 0 0.0031362 0 -7.4442e-05 -0.00063466 0.00094524 -0.00037652 0.045338 -0.0072405 0.00051555 -0.001817 0.0010279 0.0045328 0.0040737 -0.0093617 -0.00028477 -0.0027111 -0.059063 -0.0063732 -0.019412 -0.031981 -0.039459 -0.010989 -0.076144 -0.030545 -0.025877 -0.030669 -0.031663 -0.02253 -0.00090162
0.15625 -0.00051431 -0.00057869 -0.0021649 0.0017876 0 0.00086496 0.001308 2.2628e-05 -0.0011505 -0.00046256 0.0010276 -0.060565 -0.0035906 -0.0048675 -0.0020683 -0.0052707 -0.0035582 -0.0017568 0.0044501 -0.0011826 0.00057848 0 -0.00012811 0 -0.00060314 -0.0010547 0.00072512 -0.00027277 0.0057302 -0.0070742 0.00099642 0.00051242 0.0019136 0.0025658 0.0019644 -0.0020812 0.00039771 -0.0010829 -0.063738 -0.00012472 -0.022309 -0.0368 -0.040994 -0.010497 -0.079864 -0.03473 -0.026191 -0.034341 -0.033258 -0.027999 0.0026185
0.16016 0.0010903 0.00027031 0.00022527 0.0011448 0 0.0040401 0.002196 0.00035962 0.00055036 6.661e-05 0.00056267 -0.078586 0.00041537 -0.0010765 -0.000394 -0.0035021 -0.0043964 0.00045843 0.00051092 -0.00085596 0.00019909 0 -0.0020387 0 -0.00092165 -0.00093272 0.0004885 -6.3501e-05 -0.048563 -0.00541 0.00011087 0.0017688 0.0036562 0.0011277 -0.00010543 0.0056738 0.0013814 0.0028217 -0.060136 0.0060799 -0.022997 -0.036872 -0.037797 -0.0077416 -0.076965 -0.035761 -0.023622 -0.03405 -0.030235 -0.029033 0.0056386
0.16406 0.0024887 0.0008197 0.0020856 -0.0012423 0 0.0036212 0.0023435 9.6788e-05 0.0023149 0.00047035 0.0012599 -0.09218 0.0053224 0.0019024 0.0020844 0.001756 -0.002163 0.0038536 -0.0045838 -0.00023785 -0.0022862 0 -0.0028061 0 -0.00088516 -0.00014076 0.00043857 0.00014159 -0.093175 -0.0024119 -0.0018433 0.0012753 0.0046277 0.00021392 -0.0012217 0.012915 0.0029082 0.0073181 -0.053959 0.012271 -0.022998 -0.035466 -0.033127 -0.0042821 -0.072007 -0.03581 -0.020156 -0.032527 -0.025776 -0.028689 0.0050666
0.16797 0.0034563 0.00060718 0.0032752 -0.0033121 0 0.00015184 0.0016091 -0.00042188 0.0035485 0.00019793 0.0027419 -0.08768 0.0076267 0.0037673 0.0045624 0.0065891 0.0010922 0.0057523 -0.0082409 0.0018916 -0.0052503 0 -0.0036799 0 -0.00045649 0.00086768 0.00055932 0.00013329 -0.11296 0.0014589 -0.0035402 -0.00010853 0.0036703 -0.00067883 -0.001023 0.018772 0.0046026 0.010013 -0.046273 0.018019 -0.022254 -0.032918 -0.027432 -0.00048322 -0.065546 -0.034845 -0.016031 -0.029823 -0.02045 -0.027183 0.00078524
0.17188 0.0037936 4.144e-05 0.0040807 -0.0033105 0 -0.0033845 0.0004455 -0.00037963 0.003804 -0.00057676 0.0044271 -0.067261 0.0058951 0.0052633 0.0057672 0.0076293 0.0021984 0.0042093 -0.0087776 0.005255 -0.0069431 0 -0.005111 0 0.00020387 0.0013185 0.00057574 -0.000267 -0.11324 0.0055845 -0.003667 -0.00070618 0.00077932 -0.001673 6.4244e-05 0.022226 0.0055904 0.0096855 -0.032635 0.022018 -0.018572 -0.025863 -0.017688 0.0046544 -0.053155 -0.029882 -0.0093029 -0.022465 -0.011703 -0.021096 -0.0039523
0.17578 0.0033723 -0.00016957 0.0047416 -0.0010924 0 -0.0041298 -0.00050984 0.0003659 0.0031964 -0.00086056 0.0057909 -0.04706 0.0020055 0.0063832 0.005261 0.0048683 0.00010669 2.8454e-05 -0.0065945 0.0075722 -0.0068515 0 -0.0061019 0 0.00075908 0.00076382 0.00022017 -0.00098756 -0.10722 0.0092389 -0.0019496 0.00043952 -0.0030216 -0.0023086 0.0010722 0.022089 0.0051622 0.0070158 -0.018996 0.026018 -0.01489 -0.018808 -0.0079444 0.009792 -0.040763 -0.024919 -0.002575 -0.015107 -0.0029555 -0.015009 -0.0053489
0.17969 0.0022637 7.9418e-05 0.0050914 0.0018861 0 -0.0017012 -0.00096485 0.00086698 0.0023381 9.353e-05 0.0063601 -0.040113 -0.00073981 0.0059134 0.0037433 0.0011914 -0.002842 -0.0037732 -0.003791 0.0064331 -0.0057177 0 -0.005562 0 0.00088917 -0.00045756 -0.00042597 -0.0016554 -0.097103 0.011661 0.00065032 0.002617 -0.0062392 -0.0021768 0.0011695 0.017686 0.0034143 0.0037702 -0.0048403 0.027843 -0.009447 -0.010304 0.0026558 0.014476 -0.026688 -0.017912 0.0045485 -0.0056466 0.005995 -0.0071199 -0.0025418
0.18359 0.00077969 0.00017999 0.0046616 0.0037466 0 0.001779 -0.0010782 6.9983e-05 0.0018059 0.0017668 0.005763 -0.043571 -0.00069791 0.0029695 0.0022312 -0.00061348 -0.0032666 -0.0046442 -0.0023701 0.0018727 -0.0044724 0 -0.003937 0 0.00053569 -0.0014296 -0.00090454 -0.0018405 -0.073454 0.012298 0.0026854 0.0040234 -0.0075126 -0.0014655 0.00033066 0.0097765 0.0012743 0.001474 0.0096037 0.028454 -0.0030211 -0.00099126 0.013734 0.018906 -0.011673 -0.0097639 0.011893 0.0049874 0.015059 0.0017745 0.0016081
0.1875 -0.00069307 -0.00037947 0.0031311 0.0035137 0 0.0037598 -0.001099 -0.0018438 0.0016594 0.0026899 0.0040052 -0.044529 0.0008868 -0.0013701 0.001246 -0.00018277 -0.00044148 -0.0026863 -0.0025614 -0.0030743 -0.0033911 0 -0.0029634 0 -2.9173e-05 -0.0014109 -0.00078215 -0.0014138 -0.032917 0.011101 0.0032802 0.0033533 -0.0061788 -0.0006678 -0.00056525 0.00063541 -0.00015543 0.00070002 0.02359 0.02882 0.0034454 0.0081549 0.024573 0.023115 0.0030769 -0.0016543 0.019021 0.015535 0.023828 0.010558 0.0032021
0.19141 -0.0019392 -0.0012926 0.00068742 0.0016015 0 0.0032929 -0.00104 -0.0033665 0.0014606 0.0018485 0.0016973 -0.036924 0.0015688 -0.004481 0.00081949 0.00088737 0.0026683 -0.00024698 -0.0028478 -0.0047253 -0.0022964 0 -0.0036706 0 -0.00041168 -0.00046295 -0.00012627 -0.00068691 0.010241 0.0085761 0.0026446 0.0009001 -0.0027367 0.00013257 -0.00037896 -0.0071698 -0.00040626 0.0011002 0.032408 0.02642 0.010369 0.015423 0.032698 0.024827 0.014834 0.0060177 0.023702 0.025105 0.029266 0.018083 0.00089942
0.19531 -0.0029779 -0.0017064 -0.0020084 -0.00071787 0 0.0012518 -0.00078413 -0.0030877 0.00072083 -0.00034932 -0.00018351 -0.029004 0.00038087 -0.0044726 0.0009143 0.0012575 0.0023899 0.00049081 -0.0017063 -0.0019639 -0.0012952 0 -0.004981 0 -0.00041898 0.0006231 0.000451 -0.00017698 0.036449 0.0054172 0.0017003 -0.0018111 0.0011544 0.0013708 0.0013737 -0.012355 5.8684e-05 0.0016603 0.041226 0.024019 0.017293 0.02269 0.040823 0.026539 0.02659 0.01369 0.028382 0.034675 0.034705 0.025608 -0.0029709
0.19922 -0.003858 -0.0011716 -0.0041799 -0.0022505 0 -0.00095242 -0.00040847 -0.0011505 -0.00067617 -0.0025512 -0.0010056 -0.032365 -0.0012856 -0.0019499 0.0014279 0.0011173 -0.0016762 -0.00061131 0.00066803 0.002728 -0.00094925 0 -0.004684 0 -0.00019933 0.0010264 0.00030384 -0.0001841 0.043398 0.0020017 0.0012289 -0.0033715 0.0035052 0.003256 0.004081 -0.015343 0.00028759 0.0010142 0.045586 0.020982 0.023196 0.027414 0.046127 0.026635 0.034595 0.019315 0.030673 0.041792 0.037355 0.030763 -0.0047117
0.20313 -0.0044194 -0.00013016 -0.005305 -0.0024895 0 -0.0024939 -0.00018077 0.00086166 -0.0023935 -0.003733 -0.0010857 -0.045892 -0.0013596 0.00062658 0.0018143 0.0013279 -0.0059668 -0.0020231 0.002454 0.0054336 -0.0015842 0 -0.0018003 0 -7.2496e-05 0.00056779 -0.00062665 -0.00054547 0.049407 -0.0017591 0.0012982 -0.0034649 0.0033573 0.0051138 0.0064169 -0.017094 -0.0003544 -0.0018373 0.045845 0.017359 0.028159 0.029798 0.048837 0.025245 0.039148 0.023058 0.030764 0.046652 0.03744 0.033738 -0.0026709
0.20703 -0.0043242 0.00062198 -0.0052643 -0.0016401 0 -0.0031184 -0.00013275 0.0015051 -0.0038451 -0.0038428 -0.0015157 -0.05454 0.0005928 0.0012738 0.001176 0.0018939 -0.0064253 -0.0024098 0.0020836 0.0041382 -0.0026192 0 0.0023229 0 -0.00022962 -0.0002406 -0.0016859 -0.00078113 0.070102 -0.006035 0.0013826 -0.0027012 0.0016156 0.0057847 0.0071814 -0.017585 -0.0016786 -0.0064682 0.046104 0.013737 0.033123 0.032181 0.051546 0.023856 0.043701 0.026801 0.030856 0.051511 0.037525 0.036713 0.0014189
0.21094 -0.0033657 0.00080635 -0.0042683 -0.00031133 0 -0.0026266 0.00020534 0.00080965 -0.0044676 -0.0033482 -0.0031902 -0.045433 0.002868 8.15e-05 -0.00083272 0.0018419 -0.0025211 -0.0018334 -1.6937e-05 0.00018618 -0.0028901 0 0.0054002 0 -0.00059929 -0.00074174 -0.0020315 -0.00050824 0.095474 -0.010518 0.00094616 -0.0017861 0.00043092 0.0047687 0.0059127 -0.015613 -0.0028668 -0.010631 0.039882 0.011161 0.034751 0.029921 0.0496 0.020884 0.041155 0.025559 0.02713 0.050954 0.033708 0.034716 0.0042269
0.21484 -0.0017313 0.00079761 -0.0026953 0.00080136 0 -0.00094219 0.0013596 -3.303e-05 -0.0039661 -0.0025587 -0.0058305 -0.02282 0.0033608 -0.0013521 -0.003229 0.00061202 0.0023812 -0.0012214 -0.001693 -0.0032864 -0.0018018 0 0.0064299 0 -0.00097895 -0.00071041 -0.001346 0.00022478 0.097636 -0.01426 -8.9866e-05 -0.0010224 0.0014117 0.0027818 0.0029253 -0.010205 -0.0031847 -0.011486 0.033393 0.0086284 0.036241 0.027468 0.047462 0.017847 0.038316 0.02411 0.023246 0.050174 0.029731 0.032515 0.0038811
0.21875 8.2947e-05 0.00092306 -0.0009456 0.0011607 0 0.0012781 0.0030855 -0.00015554 -0.0025216 -0.0016225 -0.0079487 -0.0040796 0.0016232 -0.0016688 -0.0042545 -0.00093763 0.0045141 -0.0010976 -0.0011646 -0.0042291 -8.9921e-05 0 0.0062267 0 -0.0012446 -0.00043755 -9.3423e-05 0.00095892 0.063825 -0.016111 -0.0013558 -0.00047487 0.0041372 0.00098705 -0.0010009 -0.0020979 -0.0025983 -0.007909 0.026259 0.0072 0.036359 0.024133 0.044552 0.015075 0.033824 0.021231 0.018875 0.047991 0.025445 0.029026 0.0014812
0.22266 0.0016245 0.00090648 0.00066101 0.00062434 0 0.0026065 0.0041763 7.6743e-05 -0.00081669 -0.00092833 -0.0079251 -0.00097899 -0.00086087 -0.00071094 -0.003053 -0.0013539 0.0031684 -0.0012018 0.0011457 -0.003139 0.00073307 0 0.00587 0 -0.0014023 -0.00033192 0.00088803 0.0011773 0.016085 -0.015364 -0.0023884 -0.00026216 0.0063547 -0.00025184 -0.0048771 0.0063797 -0.0017609 -0.0017997 0.018159 0.0074288 0.034415 0.019472 0.040481 0.0127 0.026851 0.016204 0.013773 0.043703 0.020694 0.023606 -0.00010788
0.22656 0.0027282 0.00024675 0.0019414 -0.00040177 0 0.0019539 0.0034283 -0.00027252 0.00031796 -0.000989 -0.0053397 -0.0079142 -0.0022994 0.00094564 -0.00074051 -0.00035413 0.00055632 -0.0012606 0.0029545 -0.0020158 -0.00019476 0 0.0051944 0 -0.0014705 -0.00049739 0.0010593 0.0006994 -0.0090274 -0.012079 -0.0029518 -0.00044357 0.0057897 -0.0016047 -0.0076413 0.012997 -0.0013834 0.0031743 0.010059 0.0076575 0.032472 0.014812 0.036411 0.010326 0.019878 0.011177 0.0086701 0.039416 0.015944 0.018185 0.0011165
0.23047 0.0034171 -0.00092969 0.0028466 -0.0011187 0 -0.00017295 0.0009508 -0.0013609 0.00053667 -0.0017006 -0.0014032 -0.010864 -0.0022826 0.0027739 0.00050553 0.00065606 -0.0012357 -0.0016418 0.0023379 -0.0021658 -0.0021813 0 0.0032811 0 -0.0013983 -0.00068958 0.00053097 -0.00019467 -0.00070527 -0.0068939 -0.0030881 -0.00071689 0.0020316 -0.0036831 -0.0084258 0.017125 -0.0015653 0.0045524 0.0050488 0.010382 0.028807 0.011192 0.0334 0.0098854 0.013296 0.0060338 0.0052157 0.035275 0.013188 0.012702 0.0046126
0.23438 0.0036395 -0.0017222 0.0034103 -0.00086182 0 -0.001828 -0.0016294 -0.002209 0.00035479 -0.0020246 0.0019 -0.0061703 -0.0018305 0.0042847 -0.00041871 0.00011423 -0.0023388 -0.0028336 -0.00037443 -0.0030664 -0.0035113 0 0.00026891 0 -0.0011534 -0.0006219 -0.00013977 -0.00099001 0.012558 -0.00066331 -0.0029637 -0.00053927 -0.0030977 -0.0059469 -0.0070398 0.019513 -0.0017177 0.003021 0.0006299 0.013583 0.024812 0.0077709 0.030592 0.009815 0.0067872 0.00086806 0.0020766 0.031162 0.010815 0.0072061 0.0078728
0.23828 0.0032154 -0.001389 0.0036837 0.00034336 0 -0.0013643 -0.0025383 -0.0018113 0.00076012 -0.0008892 0.0032189 -0.0061118 -0.0019758 0.0046279 -0.0024596 -0.0017932 -0.0038974 -0.004342 -0.0029079 -0.0031757 -0.0029286 0 -0.0020331 0 -0.00085761 -0.00026019 -0.00043711 -0.0013133 -0.0050917 0.0057225 -0.0026954 0.00026519 -0.006907 -0.00701 -0.0042763 0.020698 -0.0011688 0.0014272 -0.0020905 0.017252 0.020776 0.0053103 0.02853 0.010362 0.0013452 -0.0034594 -4.1095e-05 0.027892 0.0094198 0.0023721 0.0085807
0.24219 0.0020864 -0.00032142 0.0036864 0.0017089 0 0.00092265 -0.0015592 -0.00041407 0.0022426 0.0014702 0.0026378 -0.023499 -0.0025746 0.0029816 -0.0036407 -0.0031058 -0.0055031 -0.004585 -0.00322 -0.0016375 -0.00072715 0 -0.0018924 0 -0.00074364 0.00017632 -0.00022464 -0.0011582 -0.053706 0.011303 -0.0022627 0.0011249 -0.0076919 -0.0060754 -0.0015474 0.01991 0.00012352 0.0018999 -0.00042038 0.022127 0.016632 0.005332 0.028397 0.012505 -0.0013403 -0.0056203 0.00048162 0.026798 0.010556 -0.00075194 0.0064492
0.24609 0.00055394 0.00021018 0.0033684 0.0022536 0 0.0030099 -0.00029215 0.00060461 0.004135 0.0033971 0.0013402 -0.052841 -0.0026152 -0.00026742 -0.0032936 -0.0021116 -0.0049688 -0.0023379 -0.0013903 0.00082154 0.0014434 0 9.6904e-05 0 -0.00091393 0.00044828 0.00026324 -0.00080978 -0.093234 0.015089 -0.0015192 0.0011783 -0.005632 -0.0038066 8.8348e-05 0.01576 0.0014637 0.003995 0.0012497 0.027002 0.012487 0.0053536 0.028264 0.014648 -0.0040258 -0.0077812 0.0010043 0.025704 0.011693 -0.003876 0.0032741
0.25 -0.00084343 -0.00056264 0.0025971 0.0015653 0 0.0030555 -0.00058664 0.00022748 0.0050256 0.0033892 0.00060806 -0.07128 -0.0015317 -0.0031067 -0.0027396 0.00078209 -0.0011667 0.0016482 0.00057367 0.0024934 0.001794 0 0.0011068 0 -0.0011701 0.00048906 0.00065451 -0.00057568 -0.085504 0.016341 -0.00030737 0.00018871 -0.002301 -0.0015469 0.00072542 0.0079744 0.0020473 0.0055676 0.0061152 0.03158 0.0093087 0.0077255 0.029262 0.017139 -0.0035674 -0.0070777 0.0036762 0.02696 0.014375 -0.0049052 0.0012841
0.25391 -0.0017481 -0.0019234 0.0012296 8.9749e-05 0 0.0010302 -0.0026858 -0.00098117 0.0039925 0.0017545 0.0010291 -0.060798 5.3062e-05 -0.0033917 -0.0035635 0.0034125 0.0035261 0.0047714 0.000727 0.0020656 -0.00035828 0 -0.0011231 0 -0.0011596 0.00038641 0.00067915 -0.00056545 -0.036245 0.014911 0.0013366 -0.0011316 0.00052492 0.00020917 0.0014344 -0.0017415 0.0017149 0.00512 0.012233 0.036041 0.0065082 0.011018 0.030703 0.019766 -0.0018771 -0.0052518 0.0071901 0.029135 0.017662 -0.0051136 0.0012524
0.25781 -0.0022507 -0.002309 -0.000701 -0.0012875 0 -0.0015244 -0.0049702 -0.0013493 0.001516 0.00037475 0.0023493 -0.028432 0.0010002 -0.0010868 -0.005423 0.0040492 0.004746 0.0046929 -0.00098743 -0.00043625 -0.0041238 0 -0.005632 0 -0.00073735 0.00023757 0.00030731 -0.00067434 0.010774 0.011302 0.0030279 -0.0018423 0.0018264 0.0022215 0.003155 -0.010688 0.0010643 0.0029948 0.018357 0.040155 0.0040051 0.014488 0.031981 0.022125 0.00017872 -0.0030546 0.010799 0.03145 0.020857 -0.0050581 0.0019732
0.26172 -0.0026909 -0.00098952 -0.0028047 -0.0019393 0 -0.0031179 -0.0055298 0.00015844 -0.00084621 0.00065256 0.0037615 -0.0018996 0.00093712 0.0013315 -0.0060241 0.0029942 0.00069632 0.0015212 -0.0027455 -0.0037296 -0.0075247 0 -0.0087488 0 -0.00015386 7.1396e-05 -0.00022409 -0.00072717 0.021282 0.0063846 0.0041407 -0.0017566 0.0016584 0.0052321 0.0056407 -0.016961 0.00079407 0.00041859 0.024515 0.042411 0.0030865 0.018903 0.032388 0.023049 0.0041822 0.0011207 0.014911 0.034508 0.023555 -0.0035966 0.0015166
0.26563 -0.0031934 0.0010524 -0.0043892 -0.001839 0 -0.0034501 -0.003907 0.0027598 -0.0017407 0.0019043 0.00427 -0.0040359 0.000655 0.0012624 -0.0035318 0.0019347 -0.0052103 -0.0021258 -0.0025347 -0.006102 -0.0086136 0 -0.0074806 0 0.00016954 -9.8098e-05 -0.00051662 -0.00062298 0.005648 0.0010345 0.0042093 -0.0015225 0.00093588 0.0085454 0.0074759 -0.020222 0.00095053 -0.0020185 0.030674 0.044667 0.0021679 0.023318 0.032795 0.023973 0.0081857 0.0052959 0.019023 0.037565 0.026254 -0.0021351 -0.00088172
0.26953 -0.0034549 0.0020726 -0.0048433 -0.0013509 0 -0.003044 -0.0012911 0.0044909 -0.0010481 0.0020966 0.0030826 -0.032099 0.0011442 -0.0011261 0.0011461 0.0019613 -0.0071029 -0.0033495 9.4938e-05 -0.0063643 -0.0066844 0 -0.0023397 0 6.5498e-05 -0.00020206 -0.00026057 -0.00037502 0.0019483 -0.0040243 0.0033066 -0.0016962 0.00088831 0.010299 0.0072122 -0.02084 0.00087365 -0.0044372 0.034273 0.045223 0.0021452 0.026853 0.031312 0.023174 0.011731 0.0090404 0.022027 0.039129 0.027253 -0.00077927 -0.0040357
0.27344 -0.0030275 0.0013553 -0.0040949 -0.00083549 0 -0.0022366 0.00081228 0.0040027 0.00024093 0.00016192 0.00013039 -0.062379 0.0023538 -0.0028167 0.0048197 0.0025639 -0.0024842 -0.001416 0.0037133 -0.0044677 -0.0028984 0 0.0032685 0 -0.00021721 -0.00015643 0.00048833 -6.9061e-05 0.027832 -0.0081568 0.0019837 -0.001953 0.0023126 0.0092965 0.0046154 -0.018664 -7.4769e-05 -0.0064223 0.036148 0.044635 0.0027259 0.029794 0.028557 0.021214 0.014968 0.012495 0.024286 0.039688 0.027107 0.00050533 -0.0058873
0.27734 -0.0017875 -9.2975e-05 -0.0027007 -0.00050731 0 -0.00097217 0.0018558 0.0017102 0.0010196 -0.0027495 -0.0035219 -0.073564 0.0031112 -0.0011665 0.0049361 0.0026131 0.004906 0.0018294 0.0062099 -0.0015633 0.00025538 0 0.006305 0 -0.00030209 2.269e-05 0.001255 0.00018413 0.058171 -0.010787 0.00074133 -0.0014739 0.0049091 0.0063184 0.00091203 -0.013039 -0.0017366 -0.0065039 0.037805 0.043968 0.0033308 0.032627 0.025683 0.01917 0.018095 0.01583 0.02644 0.040076 0.026842 0.0017429 -0.0054522
0.28125 -8.2218e-05 -0.00066098 -0.0013888 -0.00054118 0 0.00048317 0.0022175 -0.0007405 0.00088235 -0.0045297 -0.0059507 -0.063969 0.0023655 0.0028987 0.001968 0.0019607 0.00847 0.0038044 0.0063457 0.00057745 0.00061163 0 0.006511 0 -0.00010451 0.00018571 0.0014597 0.00027986 0.054687 -0.011543 -0.00045206 -9.9259e-05 0.0072072 0.0033228 -0.0021487 -0.0041165 -0.0031398 -0.0035789 0.033792 0.041245 0.0045646 0.032664 0.01972 0.014942 0.018358 0.016079 0.025868 0.036012 0.02346 0.0017591 -0.0037304
0.28516 0.0015725 0.00021585 -0.0004277 -0.0010684 0 0.0011994 0.0022624 -0.0019896 0.00012087 -0.0043961 -0.0055516 -0.047185 0.00041744 0.0054141 -0.0011899 0.0016579 0.0050889 0.0034136 0.0044175 0.00060559 -0.0019529 0 0.0056849 0 9.5869e-05 0.00018107 0.00090584 0.00016756 0.012299 -0.010444 -0.0020206 0.0012064 0.0073849 0.0013652 -0.0035588 0.0061101 -0.0032875 0.0011899 0.029779 0.038522 0.0057985 0.032701 0.013756 0.010713 0.018621 0.016328 0.025295 0.031949 0.020078 0.0017752 -0.0026216
0.28906 0.002872 0.001642 0.00054941 -0.0019062 0 0.00047612 0.0018642 -0.0019394 -0.00077431 -0.0035233 -0.002389 -0.035156 -0.0012534 0.0034147 -0.002099 0.0025529 -0.0020708 0.0016397 0.0017249 -0.0014706 -0.005208 0 0.0051181 0 1.419e-05 3.5622e-05 2.8691e-07 -8.4579e-05 -0.032828 -0.0078916 -0.0040752 0.001318 0.0045758 -0.00035493 -0.0035986 0.014506 -0.0020105 0.0045871 0.023904 0.035514 0.00697 0.031556 0.0073007 0.0063655 0.017335 0.014881 0.023801 0.025947 0.01588 0.0013087 -0.0028816
0.29297 0.0037667 0.0023795 0.0020351 -0.0023698 0 -0.00095235 0.00093541 -0.001453 -0.0014018 -0.0033523 0.0015424 -0.029058 -0.0014577 -0.001759 -0.00088012 0.0040252 -0.007033 0.00023933 -0.00050063 -0.0041931 -0.006232 0 0.0043294 0 -0.00026868 -2.5551e-05 -0.00056208 -0.00028458 -0.043328 -0.0044461 -0.0058944 0.00032986 -0.00032392 -0.0031814 -0.0033469 0.01884 -0.00011279 0.0041052 0.015985 0.032195 0.0080731 0.029115 0.00030599 0.0018863 0.014346 0.01157 0.021296 0.017817 0.010784 0.00031219 -0.0032375
0.29688 0.004208 0.0021046 0.0039356 -0.0016279 0 -0.0011208 6.6828e-05 -0.0013801 -0.0013706 -0.0037067 0.0036807 -0.025571 -0.00050646 -0.0056144 0.00048851 0.004462 -0.0069033 2.3501e-05 -0.0017897 -0.0056491 -0.0038629 0 0.002391 0 -0.00036732 0.00021304 -0.00041229 -0.00023675 -0.021905 -0.00058758 -0.0062812 -0.00033224 -0.0050871 -0.0069548 -0.0037095 0.01925 0.0012528 0.00054934 0.0080659 0.028875 0.0091762 0.026673 -0.0066887 -0.0025929 0.011357 0.0082589 0.01879 0.0096862 0.0056891 -0.00068436 -0.0017299
0.30078 0.0039957 0.0014447 0.0054128 0.00048906 0 0.0012899 0.00017027 -0.0019456 -0.00032941 -0.0030507 0.0029069 -0.02655 0.00017992 -0.005074 0.00059408 0.0029977 -0.0040102 0.00032326 -0.0023374 -0.0048914 0.0001997 0 -7.4925e-05 0 -2.9537e-05 0.00070306 0.00015433 7.6591e-05 -0.0057275 0.0033177 -0.004602 0.00059911 -0.0075809 -0.0096962 -0.0047595 0.017645 0.0013759 -0.0025224 0.00044138 0.026355 0.0097666 0.023542 -0.011848 -0.0053544 0.0066853 0.0034124 0.016236 0.00054756 0.0011075 -0.0016011 0.0019406
0.30469 0.0029666 0.00099251 0.0055079 0.0029807 0 0.0052659 0.0013505 -0.0028453 0.0015986 -0.00057101 0.00043723 -0.037565 -0.00029759 -0.0015781 -5.5691e-05 0.00052136 -0.0024998 -0.00010237 -0.0024155 -0.002625 0.0027804 0 -0.00093772 0 0.00055306 0.0011023 0.00046768 0.00042706 -0.021147 0.006898 -0.0015032 0.002712 -0.0071025 -0.0095042 -0.0057654 0.015589 0.00033784 -0.0022639 -0.0071562 0.023908 0.01031 0.020347 -0.01684 -0.0079586 0.0018592 -0.0015748 0.013677 -0.0086834 -0.0034272 -0.0025104 0.0054942
0.30859 0.0012863 0.00064295 0.003963 0.0041636 0 0.0079801 0.0024118 -0.0036112 0.0034441 0.002508 -0.0012731 -0.057016 -0.0012118 0.00065497 -5.8668e-05 -0.0012164 -0.0036136 -0.001772 -0.0019521 -0.00053288 0.0019774 0 0.0011462 0 0.00093033 0.0010472 0.0001421 0.00049731 -0.05229 0.0097041 0.0014834 0.0041286 -0.0046455 -0.006541 -0.0057243 0.012747 -0.0011685 0.00065291 -0.013276 0.021999 0.01062 0.017492 -0.020425 -0.0095729 -0.0029214 -0.0061612 0.011592 -0.017012 -0.0072192 -0.0031012 0.0057799
0.3125 -0.00056786 1.3815e-05 0.0014311 0.0029576 0 0.0072694 0.0018557 -0.0038009 0.0038119 0.0040659 -0.00065183 -0.071499 -0.00092447 -0.00071815 0.00095237 -0.0013794 -0.0048885 -0.0039888 -0.00069527 0.00019006 -0.001201 0 0.0047607 0 0.00086883 0.00050079 -0.00053944 0.00015945 -0.059974 0.011289 0.0031409 0.0033498 -0.0020215 -0.0028307 -0.0039847 0.0074302 -0.002241 0.0029281 -0.016719 0.021064 0.010508 0.015253 -0.02146 -0.0093939 -0.0076198 -0.010022 0.010367 -0.023705 -0.0096659 -0.0031146 0.0017146
0.31641 -0.0021713 -0.00075202 -0.0010993 -9.6283e-05 0 0.0036078 -0.00051731 -0.0030826 0.0020459 0.0033743 0.0017609 -0.066731 0.0012113 -0.0037418 0.0018343 -0.00071627 -0.0037211 -0.0054511 0.0012317 -0.0002292 -0.0038213 0 0.0064972 0 0.00056915 -0.0001625 -0.00090417 -0.00038108 -0.028011 0.011345 0.003427 0.00078111 -0.00060183 -0.00011771 -0.00064564 -0.0012529 -0.0021533 0.0022564 -0.020162 0.020129 0.010396 0.013014 -0.022495 -0.0092149 -0.012318 -0.013882 0.0091423 -0.030398 -0.012113 -0.0031281 -0.004324
0.32031 -0.0034426 -0.00096813 -0.0030313 -0.0030694 0 -0.00044572 -0.0031646 -0.0014596 -0.00092592 0.001805 0.0039919 -0.043771 0.0037684 -0.0045985 0.0013734 -0.00046064 -0.0007975 -0.0053396 0.0030068 -0.00059235 -0.0036845 0 0.0039407 0 0.00037909 -0.00045386 -0.00055972 -0.00073677 0.017344 0.0097822 0.0032007 -0.0016951 -0.00055528 0.0017287 0.0034109 -0.011703 -0.00071083 -0.00030464 -0.019394 0.020058 0.0097984 0.011983 -0.020652 -0.007467 -0.015855 -0.015347 0.0089099 -0.033298 -0.012919 -0.0027061 -0.0081176
0.32422 -0.0044905 -0.00025962 -0.0043127 -0.004045 0 -0.0026626 -0.0041228 0.00051037 -0.0030905 0.0011439 0.0044077 -0.021433 0.0042859 -0.0020958 -0.00020568 -0.00083746 0.00063581 -0.003995 0.0034796 -0.00010002 -0.0011768 0 -0.0020559 0 0.00035553 -0.00020188 0.00020952 -0.00066781 0.036302 0.0067428 0.0031941 -0.0025777 -0.00093259 0.0039783 0.006872 -0.020239 0.0014812 -0.0017732 -0.017542 0.020211 0.0090751 0.011262 -0.018069 -0.005315 -0.019093 -0.016195 0.0089332 -0.035221 -0.013304 -0.0021719 -0.0069214
0.32813 -0.005192 0.0008216 -0.0050001 -0.0025438 0 -0.0028545 -0.0027812 0.0019404 -0.0029536 0.0016056 0.0028799 -0.019442 0.0015838 0.00086159 -0.0015091 -0.00093017 -0.0013477 -0.0026858 0.0020247 0.00074336 0.0013155 0 -0.0080099 0 0.00021468 0.00028151 0.00070771 -0.000287 0.0177 0.0026625 0.0033374 -0.0019917 -0.00038901 0.0069822 0.0086002 -0.023377 0.0031381 -0.00071886 -0.014949 0.020356 0.0082166 0.010709 -0.015188 -0.0031495 -0.02194 -0.016377 0.008928 -0.036098 -0.013495 -0.0018403 -0.001579
0.33203 -0.0050621 0.0012975 -0.0048955 0.00018765 0 -0.0023021 -0.0002983 0.0023219 -0.000804 0.001938 0.00049506 -0.038633 -0.0028928 0.00043228 -0.0016542 -3.2365e-06 -0.0049566 -0.0026112 -0.00087461 0.00066885 0.0017 0 -0.01062 0 -0.0002532 0.0004762 0.00048197 5.8809e-05 -0.013872 -0.001681 0.0030482 -0.0011023 0.0018972 0.0093624 0.0081854 -0.02014 0.003035 0.0012599 -0.0099442 0.020478 0.0069171 0.010701 -0.011337 -0.00093965 -0.023512 -0.014391 0.0088298 -0.033562 -0.013055 -0.0021691 0.0043177
0.33594 -0.0036781 0.00085354 -0.0037637 0.0021918 0 -0.0019605 0.0016464 0.0020605 0.0015789 0.0013419 -0.0015188 -0.059313 -0.0060945 -0.0039546 -0.0012711 0.0013479 -0.0065348 -0.0038319 -0.0038949 -0.00081658 -4.3311e-05 0 -0.0090659 0 -0.00080551 0.00013313 -0.00027574 0.00012172 -0.030628 -0.0053079 0.0020053 -0.00061827 0.005556 0.0094641 0.0060922 -0.012574 0.0010167 0.0016794 -0.0049392 0.020599 0.0056177 0.010694 -0.0074852 0.0012702 -0.025085 -0.012405 0.0087316 -0.031026 -0.012615 -0.0024978 0.0073057
0.33984 -0.0012492 0.00019141 -0.0018485 0.0022204 0 -0.0016617 0.0023171 0.0021381 0.0024884 0.00063203 -0.002459 -0.060543 -0.0058616 -0.0090088 -0.0015732 0.0016372 -0.0044691 -0.0049925 -0.0057813 -0.0024406 -0.0021044 0 -0.0049923 0 -0.00090399 -0.00048598 -0.00094251 -1.877e-05 -0.032038 -0.0074303 0.00047793 -0.00021809 0.008996 0.0073065 0.0032941 -0.0041781 -0.0015976 0.00028065 -0.00052488 0.019953 0.0039614 0.010222 -0.0046837 0.0023474 -0.025927 -0.0098618 0.0075539 -0.027112 -0.012516 -0.0043715 0.0064227
0.34375 0.0013357 0.00017805 5.2003e-05 0.00047901 0 -0.00099811 0.0021321 0.0030734 0.0016274 0.0010708 -0.0020673 -0.040965 -0.0025942 -0.011109 -0.0026268 7.863e-05 -0.00071488 -0.0042557 -0.00608 -0.0019466 -0.002602 0 -0.00079816 0 -0.00029471 -0.00084114 -0.0010452 -5.4253e-05 -0.037621 -0.0078518 -0.0010617 0.0005851 0.010192 0.0046209 0.00066457 0.0024356 -0.002822 -0.00066935 0.0036041 0.018936 0.0021327 0.0095244 -0.0023894 0.0028775 -0.026416 -0.0070492 0.0058545 -0.022532 -0.012582 -0.0069917 0.0033061
0.34766 0.0031292 0.0008028 0.001215 -0.0016931 0 -0.00036794 0.0017475 0.0042167 6.6795e-05 0.0023801 -0.00035148 -0.020056 0.0013288 -0.0098935 -0.0030088 -0.0024589 0.0015832 -0.00090796 -0.0051101 0.0017565 -0.0011055 0 0.001914 0 0.00062342 -0.00061219 -0.0006392 0.00021703 -0.055165 -0.0069905 -0.0024276 0.0014618 0.0079774 0.0028746 -0.0014366 0.0068672 -0.0015701 0.00073096 0.007242 0.017737 0.00026693 0.0086528 -0.00044832 0.0031639 -0.026851 -0.0044202 0.0039378 -0.018047 -0.01275 -0.009892 0.00042154
0.35156 0.0038192 0.001216 0.0016981 -0.0027774 0 -0.00057391 0.0013543 0.0042158 -0.00088928 0.0026719 0.002154 -0.018894 0.0036089 -0.008022 -0.0014443 -0.0042286 0.0014295 0.003687 -0.0034231 0.006974 0.0012789 0 0.0026798 0 0.0010908 -1.9807e-06 -0.0001694 0.00063821 -0.06734 -0.0054465 -0.0036574 0.0015645 0.0029929 0.001661 -0.0031382 0.01039 0.0013373 0.00345 0.0070539 0.015117 -0.0018883 0.0064218 -0.0012589 0.0015523 -0.026866 -0.0032201 0.0003279 -0.014309 -0.013711 -0.014975 -0.00078235
0.35547 0.0037957 0.00079957 0.0022672 -0.001969 0 -0.0014396 0.00096238 0.002301 -0.00069651 0.00071092 0.0041151 -0.040133 0.0035493 -0.0077372 0.0014031 -0.0043015 0.00050298 0.0068276 -0.0014677 0.0099168 0.0029733 0 0.0017664 0 0.00067912 0.00043631 -1.7233e-05 0.00077905 -0.054462 -0.0035041 -0.0045572 0.00075482 -0.0025075 -0.00054425 -0.0047156 0.014188 0.0037105 0.0045255 0.0068659 0.012497 -0.0040434 0.0041908 -0.0020694 -5.9364e-05 -0.026881 -0.0020201 -0.003282 -0.01057 -0.014673 -0.020058 -0.00042625
0.35938 0.0035655 -6.1809e-05 0.0034989 0.00042437 0 -0.0014376 0.00096347 -0.00086821 0.00036384 -0.0021752 0.0039505 -0.066539 0.001888 -0.0083995 0.0031996 -0.0033805 0.00063201 0.0065422 0.00025876 0.007594 0.0030208 0 -0.00012611 0 -0.00031979 0.00028723 -0.0001884 0.0003092 -0.023551 -0.001058 -0.0045921 8.0264e-05 -0.0060339 -0.0041152 -0.0062339 0.01789 0.0037089 0.0026276 0.0038386 0.0092172 -0.0061211 0.0013562 -0.0042798 -0.0022786 -0.026681 -0.002415 -0.0072251 -0.008195 -0.015707 -0.025589 0.00047893
0.36328 0.0031904 -0.00047748 0.0049792 0.0031572 0 0.00076668 0.0018715 -0.003652 0.0017055 -0.0031276 0.0011606 -0.077923 -0.0003463 -0.0077316 0.0022378 -0.0029186 0.0015081 0.0032578 0.0010676 0.00064756 0.0014736 0 -0.0019533 0 -0.0011898 -0.00036898 -0.00038833 -0.00065814 -0.0042757 0.0019709 -0.0034291 0.00066055 -0.0064488 -0.0072684 -0.0073885 0.019597 0.0012629 -6.9137e-05 -0.0014812 0.0054044 -0.0081361 -0.0019657 -0.0076203 -0.0049884 -0.026306 -0.0040977 -0.011437 -0.0069201 -0.016798 -0.031481 0.00098783
0.36719 0.0023483 -0.00019213 0.0055219 0.0046969 0 0.0044376 0.0033721 -0.0047335 0.0027716 -0.00086842 -0.002811 -0.068802 -0.0024737 -0.0050091 -0.00064661 -0.0035325 0.0013439 -0.0005237 0.00049539 -0.0065179 -0.00082603 0 -0.0026668 0 -0.0014328 -0.001039 -0.00034021 -0.0015689 -0.013702 0.0051887 -0.0015118 0.0021925 -0.0045586 -0.0076843 -0.0075852 0.017343 -0.0020087 -0.00019794 -0.0068009 0.0015916 -0.010151 -0.0052876 -0.010961 -0.0076982 -0.025931 -0.0057804 -0.015649 -0.0056452 -0.017889 -0.037373 0.00073013
0.37109 0.00086812 8.5311e-05 0.0042741 0.0041069 0 0.0069089 0.0040432 -0.0040252 0.0030137 0.0026691 -0.005361 -0.050636 -0.003838 -0.0022213 -0.0027182 -0.0043778 -0.00056181 -0.0023637 -0.0010093 -0.0088919 -0.0026726 0 -0.001854 0 -0.0011033 -0.0012396 -2.3316e-05 -0.0018193 -0.03272 0.0077426 0.00015667 0.0029701 -0.0022995 -0.0050014 -0.0062265 0.010727 -0.0041955 0.0027268 -0.014994 -0.0023641 -0.011367 -0.0081711 -0.014668 -0.0096853 -0.024745 -0.0096547 -0.018273 -0.0064069 -0.017871 -0.04125 -6.7647e-05
0.375 -0.00094431 -0.00037685 0.0015868 0.0017056 0 0.0059651 0.0025579 -0.0024334 0.0020042 0.0042653 -0.0047688 -0.039143 -0.0034743 -0.0018129 -0.0020229 -0.0040594 -0.0026643 -0.0018754 -0.0020989 -0.0049297 -0.0029981 0 -5.462e-05 0 -0.00057939 -0.00087195 0.00034492 -0.0012434 -0.025559 0.0087936 0.00095268 0.0016444 -0.0012519 -0.0012846 -0.0031344 0.0013785 -0.0044769 0.0052516 -0.023207 -0.0063209 -0.012578 -0.011051 -0.018378 -0.011667 -0.023552 -0.013545 -0.020885 -0.0071833 -0.017846 -0.045112 -0.00080189
0.37891 -0.0025691 -0.0012926 -0.0012636 -0.0010214 0 0.0020541 -0.00068152 -0.00091536 -7.534e-05 0.0028396 -0.0016742 -0.040591 -0.00074342 -0.0037788 0.00067034 -0.0020641 -0.0028739 -0.00067379 -0.0016481 0.0019902 -0.0014584 0 0.0017048 0 -0.00013402 -0.00023837 0.00050777 -0.00029154 0.017982 0.007985 0.0012651 -0.0011752 -0.0016559 0.0011448 0.0010974 -0.0081023 -0.0033624 0.0035395 -0.030972 -0.0098354 -0.013177 -0.013031 -0.021267 -0.012704 -0.02181 -0.017464 -0.022076 -0.0080384 -0.017025 -0.047031 -0.00085417
0.38281 -0.0037572 -0.0015935 -0.0032134 -0.0023818 0 -0.0020788 -0.0034266 0.00017988 -0.0021278 0.00046541 0.0014736 -0.04902 0.003526 -0.0056427 0.0027289 0.00073883 -0.00099745 -0.0004231 -2.6187e-07 0.0062473 0.0011811 0 0.0027365 0 0.00020454 0.00025672 0.00036095 0.00029447 0.067298 0.0055113 0.0020062 -0.0033651 -0.0025157 0.002066 0.0051558 -0.015723 -0.0018797 -0.0021606 -0.038146 -0.012769 -0.012974 -0.013829 -0.023078 -0.0125 -0.019345 -0.021422 -0.021401 -0.0089966 -0.015159 -0.046399 -4.6914e-05
0.38672 -0.0046001 -0.0007543 -0.0042158 -0.0017126 0 -0.003967 -0.0034919 0.0010223 -0.0027202 -0.00017776 0.0025205 -0.054027 0.0069287 -0.0053484 0.0024135 0.0029318 0.0010905 -0.0010666 0.001179 0.004672 0.0033735 0 0.0030102 0 0.00045422 0.00042333 1.2529e-05 8.6038e-05 0.082152 0.0018725 0.003449 -0.0033925 -0.0024592 0.0032138 0.0076346 -0.020816 -0.00071302 -0.0071795 -0.045321 -0.015703 -0.01277 -0.014627 -0.024889 -0.012295 -0.01688 -0.02538 -0.020726 -0.0099549 -0.013294 -0.045766 0.0010972
0.39063 -0.0050985 0.00041172 -0.0049145 9.4481e-05 0 -0.0034578 -0.00088735 0.0018482 -0.0013143 0.0011284 0.0012858 -0.049921 0.0071482 -0.0035794 0.00061 0.0037902 0.0017266 -0.0011054 0.00065204 -0.00084414 0.0038928 0 0.0027435 0 0.00051964 0.00036079 -0.00029979 -0.00064095 0.054987 -0.0023185 0.0047084 -0.001781 -0.00062272 0.0058527 0.0079085 -0.023404 -3.8036e-05 -0.0069184 -0.04866 -0.017065 -0.011125 -0.013046 -0.024203 -0.0099591 -0.013337 -0.027431 -0.017155 -0.0094225 -0.010148 -0.04073 0.0016622
0.39453 -0.0048357 0.00058514 -0.005637 0.0012927 0 -0.0022077 0.0021206 0.0027239 0.0010651 0.0021808 -0.00064396 -0.038794 0.0041163 -0.0027085 -0.00027675 0.0037078 0.0013414 0.00044597 -0.00077766 -0.0051717 0.0029002 0 0.0019661 0 0.00033183 0.00028964 -0.00037361 -0.0011 0.015621 -0.0063169 0.0045503 -0.00035259 0.002885 0.008938 0.0065453 -0.023099 0.00013708 -0.0015217 -0.051436 -0.018197 -0.0092681 -0.011117 -0.023151 -0.0073095 -0.0096348 -0.029202 -0.013158 -0.0086712 -0.0068136 -0.035047 0.0011198
0.39844 -0.003303 -0.00046763 -0.0058702 0.00069351 0 -0.0015698 0.0032028 0.0036102 0.0026182 0.0013419 -0.001538 -0.027436 0.00043242 -0.0036445 0.00096696 0.0034883 0.0016134 0.0026752 -0.00080471 -0.0045187 0.0018964 0 0.00072592 0 7.7705e-05 0.00033999 -0.00019089 -0.00066338 -0.0057706 -0.0092483 0.0027136 -0.00019711 0.0069696 0.01002 0.0048021 -0.018896 -0.00019457 0.0042443 -0.052542 -0.018726 -0.0069981 -0.0086051 -0.021461 -0.0042061 -0.0057606 -0.029962 -0.0086619 -0.0072004 -0.0033975 -0.02838 -0.00012417
0.40234 -0.00062069 -0.0014516 -0.0048036 -0.0013829 0 -0.0014416 0.0021489 0.0044124 0.0024062 -0.00029481 -0.00084456 -0.022384 -0.00074619 -0.0044417 0.0029827 0.0033112 0.0029808 0.0036204 0.0018266 0.00045423 0.0023648 0 -0.000386 0 0.00012291 0.00047614 5.907e-05 0.0005498 -0.012217 -0.010379 0.00027787 -0.00070284 0.0099281 0.0078334 0.0035631 -0.010259 -0.00079922 0.0057685 -0.049957 -0.017922 -0.0038148 -0.0048063 -0.018359 -9.9063e-05 -0.0015052 -0.028489 -0.00306 -0.0041389 0.00019898 -0.019538 -0.0010759
0.40625 0.0022002 -0.00091641 -0.0023173 -0.0034062 0 -0.0011496 0.00076936 0.0048898 0.0011889 -0.00032318 0.00085173 -0.026328 0.001425 -0.002524 0.0032685 0.0024454 0.0037237 0.0025053 0.0053647 0.0057101 0.0042324 0 -0.00035294 0 0.00060484 0.0005713 0.00013001 0.001709 -0.030234 -0.0095134 -0.001369 -0.00062188 0.010217 0.003595 0.002676 0.0015135 -0.0010323 0.0029673 -0.047372 -0.017118 -0.00063152 -0.0010076 -0.015256 0.004008 0.0027502 -0.027015 0.0025418 -0.0010775 0.0037955 -0.010696 -0.0011637
0.41016 0.0039197 0.0010375 0.00068751 -0.0038786 0 -0.00081601 0.00075901 0.0046809 0.00054665 0.001691 0.0027178 -0.036622 0.0045966 0.0019279 0.00087432 4.0884e-05 0.0019742 0.00082638 0.0061505 0.0077535 0.0056543 0 0.001247 0 0.001155 0.00052124 -5.9253e-05 0.001945 -0.070424 -0.0070944 -0.0018418 0.00029042 0.0074011 -0.00037791 0.0013251 0.013172 -0.00023176 -0.00017794 -0.042125 -0.015206 0.0029065 0.0027346 -0.012056 0.0080245 0.0066536 -0.02357 0.0074875 0.0029175 0.0066826 -0.0020984 -0.00085152
0.41406 0.0040951 0.0027045 0.0029797 -0.0024418 0 -0.0011921 0.0019528 0.003616 0.0011982 0.0032514 0.0042247 -0.046192 0.0052981 0.0054406 -0.0025209 -0.0037235 -0.0016461 0.00087024 0.0021659 0.006427 0.0045094 0 0.0033488 0 0.0011625 0.00029925 -0.00034157 0.0010817 -0.10842 -0.0038522 -0.0019144 0.0010949 0.0026603 -0.0029677 -0.00093833 0.021105 0.0015574 -2.1929e-05 -0.035995 -0.012926 0.0065621 0.006458 -0.0088226 0.012011 0.01044 -0.01947 0.012216 0.0072222 0.0093343 0.0064187 -0.0010769
0.41797 0.0034141 0.002523 0.0039781 3.4879e-07 0 -0.0021718 0.0028182 0.0020084 0.0023233 0.0017814 0.0050095 -0.047374 0.0020858 0.0044865 -0.0042858 -0.0072654 -0.0040827 0.0030797 -0.0044782 0.0040849 0.00037919 0 0.0038941 0 0.00039542 -5.4342e-05 -0.00047278 -0.00023656 -0.11112 -0.00034845 -0.0024141 0.0010608 -0.0017451 -0.0047805 -0.0035665 0.023464 0.0033341 0.0033085 -0.029839 -0.010516 0.010097 0.009794 -0.0059001 0.015725 0.01398 -0.015203 0.016429 0.011379 0.011721 0.014247 -0.0020105
0.42188 0.0029411 0.00070649 0.00403 0.0020607 0 -0.0021897 0.0023971 0.00045965 0.0025924 -0.0019871 0.0047251 -0.037531 -0.0031408 -0.00083306 -0.0034636 -0.0085263 -0.0029109 0.0051649 -0.0089775 0.0025479 -0.0047644 0 0.0016024 0 -0.00067214 -0.00045985 -0.00040843 -0.0011331 -0.076861 0.0030995 -0.0031798 0.0007445 -0.0039242 -0.0065041 -0.0054299 0.021051 0.00382 0.0067862 -0.023577 -0.0075494 0.013119 0.011484 -0.0042975 0.018279 0.016469 -0.010225 0.018453 0.014905 0.012981 0.019151 -0.0025489
0.42578 0.0030266 -0.0010502 0.0038081 0.0027855 0 0.0002197 0.0013265 -0.00073068 0.0016979 -0.0043304 0.0034169 -0.022507 -0.0067683 -0.0066049 -0.0015711 -0.0065713 0.00089254 0.0041992 -0.0081325 0.0014033 -0.0078346 0 -0.0026267 0 -0.0012322 -0.00081332 -0.00037594 -0.0012368 -0.039559 0.0061074 -0.0032907 0.0012817 -0.0036582 -0.0073934 -0.0058108 0.016253 0.0025454 0.0080129 -0.017314 -0.004583 0.016142 0.013173 -0.002695 0.020833 0.018958 -0.0052465 0.020478 0.018431 0.014241 0.024055 -0.0013325
0.42969 0.0030012 -0.0014072 0.0035575 0.0020558 0 0.00428 0.00082053 -0.0018476 0.00063272 -0.00256 0.001926 -0.014068 -0.0064101 -0.0086481 -0.00078946 -0.0024944 0.0037011 -0.00024628 -0.0032835 -0.00061802 -0.0068365 0 -0.0062034 0 -0.00088385 -0.0010006 -0.00060935 -0.00087496 -0.029671 0.0080296 -0.0022459 0.0027346 -0.0024226 -0.0059514 -0.0049091 0.011001 0.00030294 0.0071522 -0.012892 -0.0016983 0.018159 0.013013 -0.002496 0.022151 0.020475 -0.00082797 0.020638 0.02039 0.014899 0.025795 0.0015917
0.43359 0.0019497 -0.00066308 0.0029735 0.0004258 0 0.0070073 0.0010096 -0.0032541 0.00043491 0.001775 0.0014316 -0.021877 -0.0025443 -0.0061262 -0.0015715 0.0013064 0.0029273 -0.0051914 0.0011693 -0.0031466 -0.0022271 0 -0.0069307 0 3.3105e-06 -0.0009313 -0.0010012 -0.00058731 -0.037942 0.0082684 -0.00064901 0.0036561 -0.0020411 -0.0020348 -0.0033793 0.0055719 -0.001513 0.0054983 -0.0095505 0.0011383 0.019587 0.011766 -0.0031213 0.022744 0.02142 0.0032617 0.019703 0.021427 0.015205 0.025678 0.0042916
0.4375 -0.0002781 -0.0001268 0.0017174 -0.0012485 0 0.0059211 0.00077643 -0.0045989 0.0009046 0.0043523 0.0022384 -0.045722 0.0022513 -0.0017105 -0.002282 0.0030279 -0.00023782 -0.0067124 0.0021715 -0.0038482 0.0035381 0 -0.0047484 0 0.00066558 -0.00059086 -0.0010932 -0.00052033 -0.026386 0.006814 0.00043649 0.0026262 -0.0031272 0.002319 -0.0015285 -0.00083592 -0.0020759 0.0031507 -0.0064899 0.0039223 0.020871 0.010356 -0.0038504 0.023216 0.022284 0.0072288 0.018647 0.022264 0.015497 0.025286 0.0044798
0.44141 -0.002863 -0.0004752 -8.7099e-05 -0.0021404 0 0.0016996 -0.00067756 -0.0047958 0.0008315 0.0027255 0.0031297 -0.074296 0.0053448 0.0014443 -0.0012353 0.0028985 -0.0019704 -0.0034894 0.00075165 -0.00096225 0.0077307 0 -0.0015415 0 0.00065314 -8.1185e-05 -0.00051649 -0.00035067 0.024714 0.0043507 0.00069436 3.2514e-05 -0.0046677 0.0046336 0.00082665 -0.0084663 -0.0017179 -0.00091033 -0.0071858 0.0060007 0.020245 0.0067668 -0.0059688 0.022064 0.022055 0.0095573 0.015974 0.020406 0.015615 0.021233 0.0017603
0.44531 -0.0047575 -0.0010853 -0.0018978 -0.0017595 0 -0.0022504 -0.0025094 -0.0030942 -0.0005148 -0.0011013 0.0023296 -0.09196 0.0055401 0.0025055 0.0011617 0.0027668 0.00036045 0.0020395 0.00028557 0.0041606 0.0089449 0 0.00065521 0 0.00015479 0.00038569 0.00052948 0.0002135 0.088953 0.0016881 0.00086708 -0.002114 -0.0050146 0.0044654 0.0036691 -0.015948 -0.0014562 -0.006457 -0.0078816 0.0080791 0.019619 0.0031776 -0.0080873 0.020913 0.021826 0.011886 0.0133 0.018549 0.015733 0.017179 -0.0017049
0.44922 -0.0055277 -0.0010225 -0.003194 -0.00025399 0 -0.0030742 -0.0029329 -0.00018234 -0.002398 -0.0031058 -0.00062815 -0.088887 0.0032376 0.0028697 0.0026156 0.0041213 0.0056347 0.0060071 0.0023398 0.007728 0.007533 0 0.0012427 0 -0.00031556 0.00056599 0.0013106 0.00095411 0.11913 -0.00091089 0.0017752 -0.0022882 -0.0032829 0.0037302 0.0061513 -0.020853 -0.0019898 -0.010729 -0.01003 0.009591 0.018066 -0.0007466 -0.010238 0.019162 0.021356 0.013434 0.010633 0.015757 0.015937 0.012549 -0.0030452
0.45313 -0.0054519 -0.00032734 -0.0037888 0.0015058 0 -0.0011641 -0.0012859 0.0020711 -0.0033477 -0.001835 -0.0040933 -0.067572 -0.00019909 0.0038636 0.0014069 0.0064163 0.010116 0.0065288 0.0047689 0.0070894 0.0048866 0 0.0010664 0 -0.00044938 0.0003208 0.0011827 0.0012686 0.09776 -0.0037343 0.0031943 -0.0011001 6.2363e-05 0.0044178 0.0069555 -0.021401 -0.0031121 -0.010543 -0.01358 0.010557 0.015619 -0.0049937 -0.012421 0.016833 0.020654 0.01423 0.0079728 0.012063 0.016224 0.0073626 -0.0014367
0.45703 -0.0049293 4.4264e-05 -0.0037554 0.0023245 0 0.00057531 0.00095067 0.0022924 -0.0028114 0.00017581 -0.0056238 -0.041432 -0.003146 0.005061 -0.0015283 0.0074413 0.010825 0.0048304 0.004189 0.0034716 0.0023386 0 0.0011875 0 -0.00032847 -0.00026066 0.00023186 0.00080073 0.054959 -0.0069136 0.003929 -0.00052498 0.0037066 0.0062936 0.0054592 -0.017791 -0.0039578 -0.0058447 -0.01713 0.011522 0.013171 -0.0092407 -0.014603 0.014505 0.019951 0.015026 0.0053125 0.0083682 0.01651 0.0021765 0.00097119
0.46094 -0.0039849 -0.00048337 -0.0031971 0.0014625 0 -5.0552e-05 0.0015259 0.0010526 -0.0017984 -0.0002967 -0.0042387 -0.026314 -0.0043719 0.0048805 -0.0032625 0.0055209 0.0077361 0.0032492 1.9857e-05 0.00073522 0.00048076 0 0.0018448 0 -0.00018131 -0.00085724 -0.00074678 -0.00011246 0.033513 -0.009826 0.0030291 -0.0015598 0.0063605 0.0072345 0.0024968 -0.011987 -0.0037091 -0.00050002 -0.02097 0.011344 0.0098276 -0.012393 -0.015692 0.011583 0.019439 0.015169 0.0037944 0.0046818 0.016599 -0.001362 0.0010731
0.46484 -0.0024203 -0.0012648 -0.0021898 -0.00074004 0 -0.0024124 -0.00020711 0.00041008 -0.0016984 -0.0031655 -0.0012756 -0.030209 -0.0037161 0.002449 -0.0017606 0.0014178 0.003118 0.0025512 -0.0045194 0.0013012 -0.00080938 0 0.0025233 0 -0.00010593 -0.001086 -0.00097672 -0.0007043 0.041928 -0.011371 0.00076939 -0.0030344 0.0072414 0.0057638 -0.00020747 -0.0061433 -0.0021159 0.0011559 -0.024825 0.011103 0.0064353 -0.015486 -0.01672 0.0086277 0.018938 0.015275 0.0023383 0.00099577 0.016677 -0.0048112 -0.0020444
0.46875 -0.00032715 -0.0011751 -0.00089435 -0.0029552 0 -0.0041832 -0.0025307 0.0017864 -0.002574 -0.0051173 0.0010407 -0.047952 -0.0023457 -0.0013974 0.001994 -0.0020614 -0.00062054 0.0015437 -0.0056817 0.0036271 -0.0018673 0 0.0027534 0 -8.157e-05 -0.00076299 -0.00042945 -0.00051311 0.048786 -0.010894 -0.0016718 -0.0029831 0.006107 0.0027677 -0.0014911 -0.0010235 0.00043725 -0.0013422 -0.027889 0.010436 0.0031589 -0.017742 -0.017131 0.0056034 0.018679 0.0154 0.0013913 -0.0020586 0.016389 -0.0070426 -0.0059294
0.47266 0.0017346 -5.9033e-05 0.0004251 -0.0037073 0 -0.0040678 -0.0030879 0.004317 -0.0029013 -0.0036432 0.0017438 -0.065203 -0.0019428 -0.0047905 0.0049332 -0.0025321 -0.0022786 -0.00074907 -0.0031433 0.0040493 -0.0027392 0 0.0026634 0 -0.00013904 -5.7104e-05 0.00019461 0.00017954 0.022574 -0.0087363 -0.0033712 -0.00097363 0.0032691 0.00037757 -0.0016677 0.0042049 0.0031465 -0.0040448 -0.029706 0.0090952 6.5032e-05 -0.018679 -0.016566 0.0024693 0.018802 0.015553 0.0012473 -0.0041172 0.015521 -0.007354 -0.0068925
0.47656 0.0031439 0.0009322 0.0015795 -0.0023787 0 -0.0028741 -0.001238 0.005516 -0.0011488 -0.00015157 0.0016947 -0.069685 -0.0030935 -0.0061931 0.0049883 -0.00021411 -0.0017382 -0.0030518 -0.00024275 0.001012 -0.0030611 0 0.0028111 0 -0.00035267 0.00061509 0.00022234 0.00067381 -0.031028 -0.0057569 -0.0042822 0.0013425 -0.00028594 -0.00058246 -0.0019938 0.01063 0.0050666 -0.0025859 -0.031522 0.0077547 -0.0030288 -0.019617 -0.016001 -0.0006647 0.018925 0.015706 0.0011032 -0.0061758 0.014653 -0.0076654 -0.0035247
0.48047 0.0037255 0.00060971 0.002601 0.00034919 0 -0.0019516 0.0014345 0.0037257 0.0024733 0.0016022 0.0021491 -0.061242 -0.0043729 -0.0051705 0.0030756 0.0023325 0.0005327 -0.0025872 -0.00026606 -0.0030059 -0.0023788 0 0.0036294 0 -0.00062184 0.00089778 -0.00029101 0.00058925 -0.076683 -0.0023766 -0.0047243 0.0020882 -0.0030819 -0.0014442 -0.0032574 0.017911 0.0054486 0.00343 -0.030927 0.0056902 -0.0049015 -0.018949 -0.014367 -0.0035489 0.019675 0.01606 0.0014768 -0.006353 0.012711 -0.0058929 0.0017947
0.48438 0.0037602 -0.00086498 0.0036033 0.002917 0 -0.0012947 0.0028292 -0.00012378 0.0059867 -6.7573e-05 0.0031768 -0.051585 -0.00345 -0.002348 0.0018539 0.0026742 0.0034754 0.0018538 -0.0029604 -0.0040565 -0.00062223 0 0.0050335 0 -0.00059446 0.0007567 -0.00065585 0.0002237 -0.089666 0.0017079 -0.004591 0.00121 -0.0039528 -0.0037569 -0.0049251 0.023806 0.0041536 0.010195 -0.02983 0.0034749 -0.00652 -0.017947 -0.012511 -0.0063812 0.020556 0.016457 0.0019582 -0.0061384 0.010545 -0.0036865 0.0049697
0.48828 0.003511 -0.0021531 0.0044673 0.0038565 0 0.00015326 0.0022672 -0.0032839 0.0073682 -0.0027624 0.0038137 -0.052591 0.00041918 0.00092758 0.0025975 0.00074288 0.0054648 0.0077798 -0.0051493 -0.00098186 0.0016918 0 0.0063907 0 1.6683e-05 0.00046366 -0.00032234 0.00016299 -0.079564 0.0067178 -0.0034275 0.00031401 -0.0029851 -0.0069046 -0.0056499 0.025453 0.0018982 0.013601 -0.028189 0.0010966 -0.0075699 -0.016733 -0.010475 -0.0089711 0.021609 0.016849 0.0024108 -0.0054402 0.0081725 -0.0013381 0.0039475
0.49219 0.0028574 -0.0022793 0.0047447 0.0026757 0 0.0024551 0.00068574 -0.0037209 0.0062253 -0.0027944 0.0035958 -0.063192 0.0049669 0.0030309 0.0036448 -0.0013088 0.0052005 0.010449 -0.0046296 0.0033394 0.0037286 0 0.0067751 0 0.0010007 0.00032101 0.00051765 0.00059019 -0.071158 0.01179 -0.0013134 0.00056321 -0.0016281 -0.008291 -0.0045419 0.021411 -3.8803e-05 0.012894 -0.025056 -0.001729 -0.0070604 -0.01494 -0.0079415 -0.010896 0.023137 0.017229 0.0027845 -0.0034158 0.0052335 0.0013995 0.00057178
0.49609 0.001484 -0.0016854 0.0039797 0.00014078 0 0.0037704 -0.00072996 -0.0018531 0.0038084 0.00049225 0.0033595 -0.068294 0.0064393 0.0028572 0.0022435 -0.0013677 0.0029549 0.0069628 -0.0027923 0.0050899 0.0048445 0 0.0054367 0 0.0016584 0.00038479 0.0011559 0.0010611 -0.069272 0.01503 0.00069646 0.0012353 -0.0015701 -0.0061036 -0.0019323 0.012728 -0.00065056 0.010363 -0.021924 -0.0045545 -0.0065509 -0.013147 -0.0054085 -0.012822 0.024664 0.017608 0.0031583 -0.0013914 0.0022945 0.0041371 -0.0012731
0.5 -0.00060641 -0.0015404 0.002164 -0.002188 0 0.0021661 -0.0016559 0.00014961 0.0016206 0.0039331 0.0041049 -0.05302 0.0030676 0.0007648 -0.0021169 0.00058968 0.00060736 -0.0008324 -0.0029055 0.0034455 0.0048747 0 0.0023936 0 0.0014062 0.00044251 0.001152 0.00098723 -0.052557 0.014804 0.0014037 0.00070933 -0.0032095 -0.0015159 0.00097551 0.0021805 1.4472e-05 0.0080149 -0.018687 -0.0076366 -0.0046663 -0.011749 -0.0027654 -0.013711 0.026422 0.017755 0.0033145 0.0010883 -0.00036219 0.0058418 0.00055147
0.50391 -0.00287 -0.0021919 -0.00015764 -0.0029082 0 -0.001781 -0.0023349 0.00058946 0.00024313 0.004147 0.005262 -0.019875 -0.0028369 -0.0013313 -0.0065773 0.0026145 -7.3121e-05 -0.0075744 -0.0060112 0.00099215 0.0039802 0 -0.0012125 0 0.00041458 0.00025221 0.00078548 0.00029134 -0.0038587 0.011051 0.00079284 -0.0013331 -0.0051346 0.0023438 0.0030418 -0.0075835 0.00085703 0.0054642 -0.015407 -0.010825 -0.002211 -0.010515 -7.6703e-05 -0.014171 0.028276 0.017805 0.0033804 0.0037568 -0.0029018 0.0071178 0.0043784
0.50781 -0.0045606 -0.0026997 -0.002259 -0.0016724 0 -0.0048855 -0.0026571 -0.00035209 -0.00056544 0.0012643 0.0047399 0.0089261 -0.0065432 -0.001357 -0.0074475 0.0027681 0.00072126 -0.0088173 -0.0092026 0.00038129 0.0023269 0 -0.0034904 0 -0.00044044 -0.00019737 0.00066501 -0.00047722 0.061132 0.005334 0.00024882 -0.0032258 -0.0052158 0.0036343 0.0038002 -0.015304 0.00063909 0.0013895 -0.01235 -0.014033 0.00037968 -0.009484 0.002584 -0.014396 0.030103 0.017804 0.0034489 0.0063356 -0.0052409 0.008063 0.006371
0.51172 -0.0052576 -0.0020442 -0.0036995 0.00054781 0 -0.0043623 -0.0020884 -0.0012378 -0.0010591 -0.0014899 0.0011747 0.0090513 -0.0050696 0.00098599 -0.0039086 0.00090891 0.0010131 -0.0046368 -0.0084249 0.0012641 6.1818e-05 0 -0.0029283 0 -0.00036899 -0.00064893 0.00095612 -0.00067874 0.10364 -0.00040564 0.001168 -0.0030906 -0.0024225 0.0035991 0.003422 -0.020808 -0.0009359 -0.0036027 -0.01059 -0.017354 0.0037605 -0.0096317 0.0050814 -0.01325 0.031774 0.0175 0.0035328 0.008391 -0.0064104 0.0070768 0.0042319
0.51563 -0.0050366 -0.00049467 -0.0044299 0.0020914 0 -0.0008223 -0.00060387 -0.0010187 -0.0012034 -0.0016441 -0.0040016 -0.023324 7.0313e-05 0.0037476 0.0010285 -0.0013646 -0.00072031 0.00082897 -0.0028409 0.0010819 -0.0023266 0 0.00047901 0 0.00056338 -0.00077951 0.0011411 -0.00018954 0.10024 -0.0051154 0.0033428 -0.0010247 0.0022228 0.0048225 0.002413 -0.023775 -0.0029415 -0.0066331 -0.0088299 -0.020675 0.0071413 -0.0097793 0.0075789 -0.012105 0.033444 0.017197 0.0036167 0.010446 -0.0075799 0.0060905 -0.000617
0.51953 -0.0041936 0.00061684 -0.0045182 0.0017869 0 0.0021654 0.00073944 0.0001449 -0.0011436 -9.8676e-05 -0.0072903 -0.065707 0.0042898 0.0045681 0.0034163 -0.0023418 -0.0036925 0.0032914 0.0040152 -0.0013668 -0.0037613 0 0.0050696 0 0.0014921 -0.0004476 0.00063216 0.00054089 0.065687 -0.0087606 0.0049347 0.00090558 0.0063524 0.0078942 0.0014262 -0.023153 -0.0040114 -0.0055348 -0.0082451 -0.023908 0.010189 -0.010697 0.0097567 -0.010344 0.034661 0.016844 0.003914 0.011634 -0.0079913 0.0042122 -0.0044255
0.52344 -0.0029327 0.0005033 -0.0039002 -0.00014995 0 0.0016634 0.00064546 0.0014668 -0.001503 0.00042672 -0.0063339 -0.087357 0.0041988 0.0031855 0.0021442 -0.0017411 -0.0055631 0.0019326 0.0075757 -0.0040247 -0.0030174 0 0.0085309 0 0.0015953 0.00021577 -0.00043961 0.00097979 0.03452 -0.011475 0.0042106 0.00091794 0.0079497 0.010325 0.0010998 -0.01799 -0.0034717 -0.001732 -0.0084913 -0.027077 0.013002 -0.012159 0.011708 -0.0081474 0.035558 0.016457 0.0043621 0.012208 -0.0078667 0.0017031 -0.0046075
0.52734 -0.0013724 -7.567e-05 -0.0024769 -0.0022279 0 -0.0016936 -0.00092478 0.0024576 -0.0027606 -0.0010491 -0.0023632 -0.075219 0.00058271 0.0019142 -0.00032424 -0.00084024 -0.0050642 -0.00046604 0.0064982 -0.0038315 0.00023261 0 0.0092871 0 0.0008566 0.00090523 -0.0011947 0.00098388 0.024065 -0.012882 0.0012714 -0.00056747 0.0066196 0.0090551 0.0016833 -0.008871 -0.0018079 0.00066774 -0.0087667 -0.030232 0.015766 -0.013633 0.013634 -0.0059528 0.036424 0.016074 0.0048158 0.012739 -0.0077415 -0.00080254 -0.0019088
0.53125 0.00025583 0.00025671 -0.00041618 -0.0027883 0 -0.0045091 -0.0024056 0.0030314 -0.0043197 -0.0026421 0.00084691 -0.043635 -0.0027166 0.0032904 -0.0008997 -0.0012807 -0.0034418 -0.00061593 0.0034613 -0.00058412 0.0046538 0 0.0072398 0 -1.5018e-05 0.0013182 -0.00085977 0.00078876 0.021317 -0.012356 -0.0020361 -0.0015261 0.0035721 0.003834 0.0026491 0.0016981 -0.0001132 -0.00097614 -0.010167 -0.032817 0.016672 -0.015586 0.014539 -0.0038286 0.036131 0.015876 0.0054811 0.011567 -0.0075905 -0.0031714 0.00070499
0.53516 0.0016037 0.0016832 0.0017596 -0.0012734 0 -0.0041513 -0.0020654 0.0029697 -0.0046122 -0.0021508 0.00061488 -0.019402 -0.0026971 0.0071497 0.0007993 -0.003637 -0.0028779 0.0021505 0.0020345 0.0023172 0.007697 0 0.0035764 0 -0.00035709 0.0012987 0.00037784 0.00063372 0.0054106 -0.0097918 -0.0038897 -0.00067331 0.00060451 -0.0022793 0.0028553 0.010597 0.00087776 -0.0048667 -0.011568 -0.035402 0.017577 -0.01754 0.015444 -0.0017044 0.035838 0.015678 0.0061463 0.010395 -0.0074394 -0.0055402 0.0010826
0.53906 0.0024857 0.0027394 0.0034658 0.0013508 0 -0.0011261 0.00020779 0.0018199 -0.0025544 6.0515e-05 -0.0021325 -0.01759 0.00010883 0.01027 0.0023481 -0.0068051 -0.0036344 0.005561 0.0032733 0.001495 0.0072414 0 0.00010264 0 -0.00015908 0.00090757 0.0014683 0.0005158 -0.024667 -0.0059086 -0.0040478 0.001192 -0.0010131 -0.0058493 0.0014281 0.016016 0.0012557 -0.0063767 -0.012796 -0.037435 0.017333 -0.019209 0.015635 -0.00014668 0.035022 0.015559 0.0065959 0.0085677 -0.0080581 -0.0071578 -0.00029166
0.54297 0.0030743 0.0019202 0.004435 0.0033409 0 0.0020033 0.0027201 -0.00040154 0.0010472 0.001507 -0.0040259 -0.031408 0.0026583 0.0092171 0.0016214 -0.0085776 -0.0034111 0.0068075 0.0054896 -0.0023775 0.003257 0 -0.0014663 0 9.7961e-05 0.00040733 0.0015071 0.00033074 -0.050357 -0.0017234 -0.003646 0.002298 -0.0010819 -0.0062235 -0.0013179 0.018233 0.0015709 -0.0027227 -0.013827 -0.038833 0.015767 -0.02055 0.015003 0.00075875 0.033604 0.015532 0.0067972 0.0059862 -0.0095628 -0.0079106 -0.0013459
0.54688 0.0036627 -0.0004597 0.0047769 0.0034687 0 0.0034907 0.0036057 -0.0026502 0.003828 0.00077792 -0.0027522 -0.04375 0.0027465 0.0036748 -0.00050963 -0.0070876 -3.9587e-05 0.0051049 0.0067585 -0.0049471 -0.0019304 0 -0.00026604 0 7.7942e-05 0.00013957 0.00062019 0.00014509 -0.057962 0.002138 -0.0036715 0.0019862 -0.00036784 -0.005571 -0.0038882 0.018593 0.0021299 0.0041503 -0.014857 -0.04023 0.014202 -0.021892 0.014371 0.0016642 0.032186 0.015504 0.0069984 0.0034046 -0.011068 -0.0086635 -0.00093451
0.55078 0.0041796 -0.002392 0.0046805 0.0018432 0 0.0037118 0.0025159 -0.0034803 0.0039008 -0.00059347 0.00083486 -0.045975 0.001066 -0.0030456 -0.0010178 -0.002304 0.0053615 0.0020807 0.0068502 -0.0029265 -0.0051515 0 0.002971 0 -7.3219e-05 0.00030858 -0.00020022 0.00018888 -0.054122 0.0055339 -0.0039006 0.0012542 -6.5774e-05 -0.0060065 -0.004705 0.017829 0.0026953 0.0093946 -0.014504 -0.039995 0.010855 -0.021911 0.012285 0.00099242 0.030358 0.015316 0.0061467 0.00029229 -0.014856 -0.0075988 -8.4967e-06
0.55469 0.0040421 -0.0022707 0.0041241 -0.00029004 0 0.0038149 0.00064514 -0.0024621 0.0016339 -4.1821e-05 0.0039967 -0.043947 7.4168e-06 -0.006843 0.0017773 0.0034858 0.0086026 1.6202e-05 0.0065668 0.0019488 -0.0045972 0 0.0058635 0 -2.9544e-05 0.00079828 -0.00013443 0.00053847 -0.053292 0.0083486 -0.0033644 0.0012476 -0.0010678 -0.0071547 -0.0033235 0.015412 0.0028201 0.0097282 -0.014004 -0.039587 0.007321 -0.021791 0.010045 0.00015386 0.028487 0.015111 0.0051837 -0.0028761 -0.018885 -0.0063419 -0.00027874
0.55859 0.0026529 -0.00060665 0.0029303 -0.0015009 0 0.0038773 -0.00068617 -0.00078801 -0.00070038 0.0026211 0.005043 -0.047038 0.00078156 -0.0062345 0.0059822 0.0068997 0.006336 -0.0001122 0.0059503 0.0043831 -0.0010117 0 0.005741 0 0.00022446 0.0012 0.00064698 0.0008944 -0.055603 0.010196 -0.0016085 0.0017134 -0.0033065 -0.0067972 -0.0006279 0.010471 0.0023703 0.0059367 -0.012971 -0.038458 0.0035689 -0.021085 0.0074837 -0.0011513 0.026813 0.014703 0.0038048 -0.0058674 -0.023525 -0.0046896 -0.0020245
0.5625 0.0001239 0.00060867 0.0010918 -0.0011193 0 0.0030047 -0.0011642 -0.00015061 -0.001119 0.004579 0.0046054 -0.054568 0.0020891 -0.0031785 0.0077849 0.0058726 -0.0002679 0.00094099 0.0040909 0.0011343 0.0030205 0 0.0018806 0 0.00035865 0.0010959 0.0012225 0.00080005 -0.045804 0.010681 0.00075542 0.0013726 -0.0055848 -0.0036534 0.0020981 0.0031854 0.0016499 0.0012922 -0.010919 -0.03595 -0.00059855 -0.019262 0.0043078 -0.0033466 0.025514 0.01391 0.0016326 -0.0085207 -0.02933 -0.002283 -0.0036041
0.56641 -0.0025324 0.0001572 -0.0010139 0.00042424 0 0.001036 -0.001217 -0.00095267 0.00025005 0.0031509 0.0041555 -0.055797 0.0017015 -0.00086564 0.0053319 0.0014482 -0.0061604 0.001784 0.00086305 -0.0052455 0.005048 0 -0.0033628 0 0.00015528 0.00040238 0.0009164 0.00013504 -0.015665 0.0097969 0.0027092 -0.00030363 -0.0061981 0.0009672 0.0041875 -0.0048327 0.0010292 -0.0018044 -0.0088682 -0.033442 -0.004766 -0.01744 0.001132 -0.0055419 0.024215 0.013116 -0.00053969 -0.011174 -0.035135 0.00012366 -0.0032555
0.57031 -0.0040389 -0.0011255 -0.0027628 0.0019631 0 -0.00065571 -0.0010576 -0.0018518 0.0015139 -0.00093517 0.0039059 -0.043205 -0.00087524 -0.00086444 0.00068356 -0.0028081 -0.0070442 0.0016719 -0.001931 -0.0087441 0.0043936 0 -0.0061577 0 -0.0001419 -0.00052361 -2.6638e-05 -0.00065506 0.019746 0.0078295 0.0037726 -0.0022099 -0.0041014 0.0044373 0.0056869 -0.011484 0.00052869 -0.0032644 -0.0065325 -0.029602 -0.0082665 -0.014633 -0.0017591 -0.00802 0.02399 0.011748 -0.0029737 -0.012609 -0.040688 0.0022256 -0.0011422
0.57422 -0.0037849 -0.0014607 -0.0036402 0.0023604 0 -0.00057858 -0.00045217 -0.0012682 0.0010333 -0.0040806 0.0027217 -0.023439 -0.0035879 -0.0022043 -0.0022476 -0.0036351 -0.0033736 0.00088821 -0.0020439 -0.005947 0.0022681 0 -0.0046329 0 -7.0115e-05 -0.0011298 -0.00076865 -0.00090559 0.035377 0.0048775 0.0041575 -0.002781 0.00020423 0.0054346 0.0066704 -0.01546 -0.00015411 -0.0039569 -0.0041182 -0.025393 -0.011583 -0.011555 -0.0045715 -0.010576 0.024062 0.010221 -0.0054802 -0.013707 -0.046172 0.0042433 0.00074637
0.57813 -0.0022198 -0.00024393 -0.0034922 0.0012359 0 0.00092371 0.00055309 0.00076908 -0.0010449 -0.003651 9.2354e-06 -0.012799 -0.0037809 -0.0027629 -0.0015734 -0.00078133 0.00035417 0.00025881 0.00046896 0.00060089 0.00049337 0 -0.00095644 0 0.00047385 -0.0010693 -0.00078854 -0.00036254 0.024888 0.00075288 0.0041776 -0.001788 0.004839 0.0049511 0.0067962 -0.016687 -0.0011877 -0.003995 -0.0020122 -0.021084 -0.01452 -0.0084102 -0.0070109 -0.013014 0.024439 0.0085848 -0.0077591 -0.014342 -0.051099 0.0058829 0.00084705
0.58203 -0.00040122 0.0013285 -0.0025189 -0.00074085 0 0.001771 0.0011583 0.0025576 -0.0031856 -0.00070599 -0.0029465 -0.021312 -0.00091233 -0.0012594 0.00092533 0.0029566 0.00022763 0.0004961 0.0026505 0.0052254 5.4734e-05 0 0.00037172 0 0.0010244 -0.00042409 -0.00036983 0.00052951 0.0089665 -0.0043434 0.0038387 -0.00051229 0.0077267 0.0047423 0.005729 -0.015783 -0.0022201 -0.0029959 -0.00098077 -0.016424 -0.016138 -0.0050373 -0.0081502 -0.015041 0.025879 0.0065663 -0.0092452 -0.013363 -0.05409 0.0062046 -6.5277e-05
0.58594 0.00082432 0.001772 -0.0011126 -0.0022156 0 0.00044886 0.00054426 0.002595 -0.0040834 0.0014417 -0.0040386 -0.042162 0.0027098 0.0018792 0.0019151 0.0044721 -0.0033239 0.0018064 0.0014628 0.004943 0.00065118 0 -0.0032143 0 0.0010047 0.0003995 -0.00018925 0.00099168 0.010811 -0.0090902 0.0030982 -8.4381e-05 0.0078877 0.0051939 0.0038596 -0.01331 -0.0025226 -0.0015991 5.0679e-05 -0.011764 -0.017756 -0.0016644 -0.0092895 -0.017068 0.02732 0.0045477 -0.010731 -0.012384 -0.057081 0.0065264 0.0004154
0.58984 0.0012866 0.0010622 0.00030607 -0.0020478 0 -0.0021503 -0.00091603 0.001287 -0.0036495 0.00098947 -0.0026436 -0.057749 0.0039031 0.0050609 -5.9853e-05 0.0031925 -0.0063429 0.0037053 -0.0028012 0.0020006 0.0013973 0 -0.0096595 0 0.00035073 0.00096338 -0.0005343 0.00059744 0.027025 -0.01139 0.0022455 -0.00010554 0.0058626 0.005064 0.0022546 -0.0095439 -0.0015968 -0.0016028 -0.00070765 -0.0080211 -0.018403 0.0011326 -0.008966 -0.018631 0.029038 0.0024809 -0.010927 -0.010284 -0.057906 0.005471 0.0035562
0.59375 0.0013369 0.00052047 0.0014246 -0.0001921 0 -0.0036286 -0.001618 0.00048566 -0.0025174 -0.00070884 -0.00039342 -0.056285 0.0014033 0.0066426 -0.003399 0.0012185 -0.005561 0.0050131 -0.0064713 0.00069018 0.0018158 0 -0.014078 0 -0.00042143 0.0010226 -0.0010348 -0.00035612 0.029732 -0.0098949 0.0016679 0.00065299 0.0030784 0.0032328 0.0016592 -0.0047052 0.00030737 -0.0038469 -0.0023779 -0.0047448 -0.018556 0.0036362 -0.0078974 -0.019957 0.030898 0.00038949 -0.010467 -0.0076134 -0.057627 0.0037139 0.0076134
0.59766 0.0013954 0.0010636 0.002166 0.0021392 0 -0.0027585 -0.00029271 0.0013088 -0.001021 -0.0012996 0.00062348 -0.042179 -0.0030885 0.0058278 -0.0053846 0.0007783 -0.0015109 0.0043196 -0.0062382 0.0023056 0.0021501 0 -0.013402 0 -0.00078995 0.00057198 -0.001154 -0.0011151 -0.00091801 -0.0053588 0.0012132 0.0023315 0.00082921 0.00028723 0.0016205 0.00082671 0.0022626 -0.0062641 -0.0043373 -0.0017859 -0.018675 0.0059485 -0.0066716 -0.021273 0.032658 -0.0016849 -0.0098323 -0.0049053 -0.057142 0.0018119 0.009087
0.60156 0.0016504 0.0020334 0.0027231 0.0033027 0 -0.00077457 0.0024124 0.0027301 0.00096042 -0.00045547 0.00019126 -0.030324 -0.0064155 0.003088 -0.004832 0.0018534 0.0024242 0.0010259 -0.002716 0.0038993 0.0028234 0 -0.0091884 0 -0.00076829 -0.00021096 -0.00082033 -0.0011037 -0.051774 -0.00030379 0.0001266 0.0033777 -0.00031952 -0.0019161 0.00087448 0.0065254 0.0032926 -0.0050426 -0.0088428 -0.0016215 -0.018496 0.0065762 -0.0040629 -0.022492 0.033536 -0.0036095 -0.0076717 -0.0018718 -0.054849 -0.0013656 0.0060757
0.60547 0.0020387 0.0020589 0.0033792 0.0024974 0 0.00025575 0.0042593 0.0026552 0.0032116 1.3261e-05 7.2291e-05 -0.030766 -0.0065358 8.6552e-06 -0.0027399 0.0025379 0.0035512 -0.0037036 0.00021443 0.001989 0.0037511 0 -0.0056938 0 -0.00077685 -0.0010342 -0.00046857 -0.00036431 -0.089222 0.0029234 -0.0020411 0.002278 -0.00048244 -0.002154 -0.0012164 0.011741 0.0030248 0.0015006 -0.013348 -0.0014571 -0.018317 0.0072039 -0.0014542 -0.023711 0.034415 -0.0055341 -0.0055111 0.0011617 -0.052555 -0.0045431 0.00035956
0.60938 0.0023451 0.00086067 0.0041832 0.0004536 0 -1.8274e-05 0.0035715 0.00038838 0.0047007 -0.0010803 0.0017177 -0.039311 -0.0039167 -0.0015575 -0.00081334 0.001541 0.002113 -0.0071848 -0.00026853 -0.0031894 0.004305 0 -0.0053617 0 -0.0010157 -0.0015845 -0.00048298 0.00052426 -0.094884 0.0039188 -0.0044894 -0.00033402 -0.00011588 -0.0010251 -0.0036776 0.015618 0.0018418 0.010269 -0.018757 -0.0034019 -0.018669 0.0065276 0.0011198 -0.025286 0.034246 -0.0074434 -0.0032058 0.0034285 -0.050571 -0.0078126 -0.0040368
0.61328 0.0022918 -0.00027667 0.0047833 -0.001104 0 8.909e-05 0.0010038 -0.0022872 0.0043312 -0.0023734 0.0042714 -0.042836 -0.00078634 -0.00073906 4.8133e-05 -0.00019548 0.00026515 -0.0069721 -0.0026839 -0.0076834 0.0039797 0 -0.0066087 0 -0.0011276 -0.0016829 -0.00072864 0.00091372 -0.082716 0.0040993 -0.0054888 -0.0019037 0.00023963 -0.00016472 -0.0045825 0.017186 0.00048682 0.015261 -0.024929 -0.0071322 -0.01947 0.0047473 0.0036645 -0.027161 0.033192 -0.0093396 -0.00077801 0.005046 -0.048847 -0.01116 -0.0045021
0.61719 0.001665 -3.8151e-06 0.0046564 -0.0008334 0 0.0019569 -0.0010201 -0.0027619 0.0022309 -0.0014988 0.0052913 -0.033427 0.00083161 0.0016482 -0.00022865 -0.00068358 -0.00050099 -0.0029149 -0.0027929 -0.0079372 0.0030133 0 -0.0061978 0 -0.00060801 -0.0014184 -0.00072843 0.00053867 -0.078369 0.004888 -0.0039625 -0.00062048 0.00013053 -0.00047596 -0.0028529 0.015875 -0.00046315 0.012702 -0.031102 -0.010862 -0.020271 0.002967 0.0062092 -0.029037 0.032137 -0.011236 0.0016498 0.0066635 -0.047123 -0.014507 -0.002136
0.62109 0.00050511 0.0014296 0.0035752 0.0011444 0 0.0045491 -0.00067218 -0.00031998 -4.2104e-06 0.0017212 0.0034619 -0.017431 0.00053836 0.0037571 -0.0016709 0.00059676 -0.00047307 0.002375 0.0016393 -0.0043476 0.002222 0 -0.0033426 0 0.00049401 -0.0010908 -0.0002676 -0.00034813 -0.086904 0.0061429 -0.00074474 0.0023834 -0.00057113 -0.0013434 0.0005863 0.012107 -0.00082346 0.0045381 -0.037052 -0.017724 -0.022669 -0.0010374 0.0070309 -0.031688 0.029413 -0.013463 0.0025651 0.0055845 -0.04817 -0.016903 -0.00045665
0.625 -0.00080047 0.0024047 0.0018483 0.0033579 0 0.0052849 0.0015823 0.002985 -0.00065978 0.0045175 0.0001961 -0.010882 -0.0005926 0.0043271 -0.0042696 0.0019956 -0.000533 0.0053457 0.0080719 -0.00047784 0.0021463 0 -0.000762 0 0.0014479 -0.00094372 0.00030057 -0.0011855 -0.087918 0.0064374 0.001972 0.0039505 -0.0014577 -0.0015294 0.0034971 0.0071999 -0.00068303 -0.0032548 -0.042998 -0.024647 -0.025098 -0.0050847 0.0078193 -0.034354 0.026658 -0.015697 0.0034512 0.0044534 -0.049271 -0.01928 -0.0018826
0.62891 -0.0017159 0.0018275 6.6082e-05 0.0041588 0 0.0030582 0.0036445 0.0042792 0.00043968 0.0040904 -0.0017715 -0.025331 -0.0013148 0.0037211 -0.0071085 0.0017837 -0.00060024 0.0041903 0.011487 0.00086026 0.0024066 0 -0.0014287 0 0.0015227 -0.00092605 0.0004278 -0.0014784 -0.062766 0.0047653 0.0026213 0.0021587 -0.001738 -0.00057396 0.0042034 0.0024066 -0.00023105 -0.0059127 -0.048141 -0.032047 -0.028021 -0.0097406 0.0075044 -0.036989 0.023784 -0.018156 0.0032455 0.0021422 -0.051723 -0.021053 -0.0054766
0.63281 -0.0019572 0.00041851 -0.0013911 0.0029572 0 -0.00015739 0.0039158 0.0026208 0.0017465 0.0008793 -0.001272 -0.056392 -0.0013457 0.0032759 -0.0081812 0.00051612 0.00023139 5.4981e-05 0.0092923 0.00015005 0.0020364 0 -0.0047599 0 0.00075356 -0.00076174 9.6594e-06 -0.0011018 -0.019298 0.0017387 0.0016764 -0.0015776 -0.00085015 0.00084944 0.0028291 -0.0020459 0.00024543 -0.0036056 -0.052181 -0.040105 -0.031625 -0.015235 0.0056695 -0.039581 0.020748 -0.020923 0.0015357 -0.0017948 -0.056037 -0.021993 -0.0080152
0.63672 -0.0017165 -0.00016654 -0.0025482 0.00055973 0 -0.0012024 0.0025779 -0.00026378 0.0015487 -0.0017686 0.0001533 -0.084877 -0.0013645 0.0036629 -0.0059079 0.00057523 0.002164 -0.0042282 0.003605 -0.00020368 0.00055787 0 -0.0067599 0 -8.5377e-05 -0.00030004 -0.00044478 -0.00035833 0.016463 -0.0010031 0.001015 -0.003888 0.00091719 0.0018146 0.00082498 -0.006771 0.00031101 -0.00034844 -0.056221 -0.048163 -0.03523 -0.020729 0.0038345 -0.042173 0.017712 -0.023691 -0.00017405 -0.0057319 -0.060352 -0.022933 -0.0070864
0.64063 -0.0014407 0.00067765 -0.0035422 -0.0015267 0 0.0008587 0.00089537 -0.0018692 -0.00032669 -0.001301 8.7609e-05 -0.090303 -0.0020319 0.0041475 -0.0010544 0.0031057 0.0039018 -0.0065382 -0.0012998 0.00090169 -0.0012836 0 -0.004183 0 -0.00030396 0.00023218 -0.00032802 0.00025301 0.030641 -0.0024326 0.0019179 -0.0028257 0.0024521 0.002087 -0.00051605 -0.011892 -0.00043797 0.0002277 -0.058048 -0.054993 -0.038737 -0.026376 5.7488e-05 -0.043476 0.015944 -0.026669 -0.0037729 -0.010851 -0.065849 -0.02296 -0.0031182
0.64453 -0.0013593 0.0018204 -0.0042269 -0.0021709 0 0.0036594 -0.00030078 -0.0013067 -0.0024081 0.0012311 -0.0020702 -0.066841 -0.0031004 0.0036604 0.0033391 0.0059555 0.0038151 -0.0066998 -0.0032778 0.0021162 -0.0019764 0 0.0018446 0 5.5656e-06 0.00040874 0.00042017 0.00041055 0.035399 -0.0029648 0.0038096 0.00036587 0.0026423 0.0020961 -0.00097032 -0.015994 -0.0019442 -0.0022001 -0.059516 -0.061623 -0.042228 -0.032047 -0.0040354 -0.04457 0.014382 -0.029681 -0.0076789 -0.016162 -0.071538 -0.022838 0.001364
0.64844 -0.0012588 0.0018348 -0.0041922 -0.0012788 0 0.0040507 -0.001115 0.00023284 -0.0030821 0.0025219 -0.0045593 -0.029402 -0.0035604 0.0024051 0.0045369 0.0054946 0.0018264 -0.0056666 -0.0036451 0.0016712 -0.00057342 0 0.0068139 0 0.00019088 7.7934e-05 0.001239 0.0002067 0.048869 -0.0036163 0.0049629 0.0028109 0.0013424 0.0021614 -0.00099731 -0.016771 -0.0034153 -0.0054246 -0.060389 -0.067263 -0.045296 -0.037381 -0.0084246 -0.044931 0.013515 -0.032556 -0.011754 -0.021209 -0.076751 -0.022687 0.0040979
0.65234 -0.00075802 0.00078765 -0.0032149 0.00029756 0 0.0014218 -0.0017776 0.0011313 -0.0020546 0.00089815 -0.0053142 -0.0042985 -0.0027189 0.0019075 0.0027687 0.00075272 -0.000231 -0.0039557 -0.0045336 -0.00017894 0.0023477 0 0.0073837 0 -8.5004e-05 -0.00039126 0.0015156 3.4445e-05 0.066826 -0.004547 0.0042551 0.0029379 -0.00040979 0.0020073 -0.00082588 -0.013042 -0.0036559 -0.0074405 -0.05987 -0.070591 -0.047373 -0.041928 -0.013506 -0.043581 0.014274 -0.035111 -0.016226 -0.025638 -0.080853 -0.022468 0.0046237
0.65625 0.00021836 0.00015912 -0.0016023 0.0014032 0 -0.0018131 -0.0019138 0.0010824 -0.00032783 -0.0018198 -0.0041381 -0.010337 -0.0011162 0.0031522 0.0010372 -0.0047783 -0.00036268 -0.0012462 -0.0058185 -0.0014138 0.0050353 0 0.0044942 0 -0.00036774 -0.00043248 0.0011694 0.00019715 0.063161 -0.0047005 0.0020869 0.001602 -0.0011917 0.0011091 -0.0002171 -0.0061402 -0.0019476 -0.0078279 -0.05935 -0.073918 -0.049451 -0.046475 -0.018588 -0.04223 0.015032 -0.037665 -0.020698 -0.030066 -0.084955 -0.02225 0.0038818
0.66016 0.0013009 0.00096113 2.458e-05 0.0013278 0 -0.0029133 -0.0010209 0.0010783 0.0010285 -0.0025636 -0.0025358 -0.044307 -0.00024312 0.0048937 0.0020124 -0.0061862 0.0015435 0.0025281 -0.0053564 -0.00085233 0.0059095 0 0.0017448 0 4.9712e-05 0.00010635 0.00064116 0.0005906 0.020946 -0.0029727 -0.00028351 0.00056177 -0.00034616 -0.00061994 0.00089668 0.00095963 0.0012087 -0.0068245 -0.058412 -0.074606 -0.050153 -0.049553 -0.023384 -0.039415 0.016853 -0.039407 -0.024224 -0.0325 -0.086257 -0.022744 0.0028802
0.66406 0.0020294 0.002361 0.0013014 0.00024276 0 -0.001542 0.00049188 0.0019455 0.0018101 -0.00058165 -0.0016081 -0.082648 -0.0011687 0.0044181 0.0051737 -0.0021699 0.0035668 0.0061494 -0.0020851 0.00021083 0.0046516 0 0.0011126 0 0.0011597 0.00072718 0.00035432 0.00077838 -0.043092 0.00040258 -0.0019571 0.00047296 0.001507 -0.0026118 0.0018562 0.0060856 0.0042298 -0.0041275 -0.057326 -0.074363 -0.05037 -0.052112 -0.02808 -0.036084 0.01905 -0.040861 -0.027416 -0.03423 -0.086571 -0.02349 0.0020236
0.66797 0.0022956 0.0025635 0.0023847 -0.00092037 0 0.00037202 0.0012784 0.0032876 0.0023936 0.0018979 -0.00065885 -0.098862 -0.0033493 0.00040527 0.0072623 0.0033696 0.0036371 0.007699 0.0019799 -0.0004664 0.0021221 0 0.00099699 0 0.0020106 0.00074347 0.00028894 0.00042141 -0.091815 0.0038007 -0.0027904 0.00070713 0.0030011 -0.0040685 0.0016891 0.0094482 0.005523 0.00054959 -0.056396 -0.073743 -0.050389 -0.054296 -0.032566 -0.03275 0.021078 -0.042114 -0.030216 -0.035438 -0.086206 -0.024526 0.0014313
0.67188 0.002373 0.00097087 0.0035801 -0.0011271 0 0.001061 0.00042629 0.004004 0.0028637 0.0025102 0.0017831 -0.08319 -0.004851 -0.0050802 0.0056319 0.0051596 0.0014595 0.0063681 0.0035079 -0.0030588 -0.00058739 0 -0.0012749 0 0.0016138 6.5666e-06 0.00013267 -0.00033932 -0.10497 0.0055749 -0.0028858 0.00075433 0.0030901 -0.0044923 0.00018084 0.012689 0.0046841 0.0058945 -0.056187 -0.071393 -0.049496 -0.054759 -0.036094 -0.029406 0.022338 -0.042436 -0.031212 -0.03425 -0.082718 -0.026892 0.0012755
0.67578 0.0025182 -0.00096976 0.0047726 -4.1397e-05 0 0.0006088 -0.0012764 0.0036267 0.0028014 0.0015229 0.0057824 -0.048653 -0.0039155 -0.0079337 0.0009951 0.0018833 -0.0014079 0.0035002 0.0014977 -0.0048435 -0.0028824 0 -0.0055837 0 7.4542e-05 -0.00087375 -0.00021752 -0.0009324 -0.097567 0.0054273 -0.0022169 0.0010463 0.0017634 -0.0038295 -0.0016051 0.016433 0.0028064 0.0089378 -0.055978 -0.069042 -0.048602 -0.055222 -0.039622 -0.026061 0.023597 -0.042759 -0.032207 -0.033062 -0.079229 -0.029259 0.0014229
0.67969 0.0026223 -0.0013214 0.0053733 0.0016431 0 0.00019101 -0.0018418 0.0028317 0.0020041 0.0012219 0.0093253 -0.018975 -0.00048586 -0.005738 -0.0032406 -0.0026973 -0.0031674 0.0015227 -0.0014493 -0.002884 -0.0045347 0 -0.0084749 0 -0.0013287 -0.0010867 -0.00043409 -0.00081875 -0.098339 0.0044357 -0.00098711 0.0020696 -7.6674e-05 -0.0022997 -0.0020897 0.019077 0.0015946 0.0074503 -0.056766 -0.066875 -0.047951 -0.054791 -0.042404 -0.024256 0.022683 -0.042856 -0.032168 -0.031108 -0.074735 -0.032596 0.00095477
0.68359 0.0023231 0.0001531 0.0049095 0.0027097 0 0.00030311 -6.8445e-05 0.0025655 0.001106 0.0028496 0.010079 -0.0095327 0.0036828 -0.00019727 -0.0042007 -0.0039913 -0.0032799 0.0017243 -0.0018622 0.0025095 -0.0051549 0 -0.0067519 0 -0.001327 -0.00039978 -0.00011203 5.1505e-05 -0.11473 0.0038482 -2.4451e-05 0.0031229 -0.0013307 -0.00027398 -0.00059587 0.018232 0.0019995 0.0025079 -0.058168 -0.064821 -0.047449 -0.053808 -0.044726 -0.023401 0.020425 -0.042814 -0.031489 -0.02868 -0.069619 -0.036532 -0.0013759
0.6875 0.0014405 0.0017272 0.0035872 0.0024395 0 0.00041258 0.0030794 0.0028775 0.0010991 0.0049678 0.0076699 -0.017915 0.0063619 0.0043188 -0.0019208 -0.0014641 -0.0024818 0.003191 0.00083769 0.0074035 -0.0041954 0 -0.0011952 0 6.1047e-05 0.00064578 0.00069443 0.0011977 -0.12581 0.0039502 -0.00023974 0.0027013 -0.0013921 0.0017232 0.0019541 0.01334 0.0035038 -0.0018751 -0.05965 -0.062903 -0.047044 -0.052804 -0.046996 -0.022778 0.017897 -0.042819 -0.0308 -0.026339 -0.064579 -0.040515 -0.0057794
0.69141 0.00022363 0.0016856 0.002123 0.0012629 0 0.00026094 0.0052697 0.0028452 0.0021273 0.0052189 0.0039932 -0.030755 0.0063716 0.0047859 0.001319 0.0012221 -0.001704 0.0040157 0.0037708 0.0076347 -0.0016923 0 0.003835 0 0.001503 0.001308 0.001386 0.0019926 -0.10985 0.0040507 -0.0014529 0.00036404 -0.0003828 0.0031412 0.0037698 0.0065628 0.0046249 -0.0022147 -0.06242 -0.063208 -0.048212 -0.051458 -0.048408 -0.025928 0.010947 -0.043582 -0.029962 -0.025416 -0.060778 -0.045261 -0.010569
0.69531 -0.00086783 0.00022374 0.00097626 0.00037794 0 0.00067375 0.0049947 0.0016631 0.0029808 0.0031909 0.0012992 -0.038042 0.004051 0.0021033 0.0035002 0.00077668 -0.0012702 0.0034079 0.0038664 0.0026401 0.0011056 0 0.0045835 0 0.0016511 0.001349 0.001338 0.0021038 -0.071383 0.0033694 -0.0020919 -0.002237 0.0010597 0.0037555 0.0036824 0.00083785 0.0041727 0.001225 -0.065191 -0.063513 -0.04938 -0.050113 -0.049821 -0.029079 0.0039972 -0.044346 -0.029123 -0.024493 -0.056978 -0.050007 -0.013053
0.69922 -0.0015809 -0.00092119 -0.00013657 0.00060671 0 0.002397 0.0028573 -0.00036543 0.0021058 0.0007873 0.00024821 -0.040372 0.00062996 -0.00025312 0.004321 -0.0018235 -0.0010571 0.002353 0.001273 -0.0040769 0.002208 0 0.0013994 0 0.00045588 0.0011301 0.00050769 0.0016311 -0.034494 0.0017952 -0.00060723 -0.0028014 0.0021756 0.0038993 0.0020434 -0.002862 0.0022104 0.0048324 -0.068195 -0.065315 -0.051463 -0.049089 -0.050823 -0.033934 -0.0047113 -0.045903 -0.028922 -0.025444 -0.054731 -0.054578 -0.011659
0.70313 -0.0020104 -0.00059378 -0.0018205 0.0015586 0 0.0043555 0.00070689 -0.0020397 -0.00074405 -0.00027588 -8.3619e-05 -0.043583 -0.0025844 5.8066e-05 0.0043947 -0.0026554 -0.0010198 0.0021565 -0.00090693 -0.0081561 0.0003831 0 -0.0020206 0 -0.00083191 0.0010665 -0.00050402 0.00091351 -0.01218 -0.00015177 0.0026081 -0.00096302 0.0024248 0.0041866 0.00031046 -0.0061107 -2.649e-05 0.0052941 -0.071435 -0.068633 -0.054471 -0.048391 -0.051411 -0.040512 -0.015197 -0.048263 -0.029365 -0.028288 -0.054053 -0.058972 -0.0072973
0.70703 -0.0023443 0.00046354 -0.0040843 0.0019587 0 0.0039861 -0.00025788 -0.0024204 -0.0039449 -0.00057605 -0.00064248 -0.048775 -0.0045239 0.0020699 0.0037537 0.00017137 -0.0012232 0.0026642 -0.00020162 -0.0079473 -0.003573 0 -0.0024956 0 -0.00094037 0.00112 -0.0010054 0.00025962 0.0084406 -0.0018889 0.0050129 0.00098975 0.0016923 0.004883 -0.00019796 -0.010762 -0.0011224 0.0026718 -0.074676 -0.07195 -0.057479 -0.047692 -0.051999 -0.047091 -0.025684 -0.050623 -0.029808 -0.031132 -0.053375 -0.063366 -0.0025764
0.71094 -0.0025677 0.00063136 -0.0059827 0.00088977 0 -1.7765e-05 -0.00033476 -0.001685 -0.0052518 -0.0019469 -0.0013518 -0.049538 -0.0044054 0.0029887 0.001778 0.0038054 -0.0014153 0.0023612 0.0024044 -0.0050976 -0.0070625 0 -4.2474e-05 0 0.00019457 0.0009192 -0.00081685 -0.000171 0.045526 -0.0031853 0.0041025 0.00039315 0.00033365 0.0055689 0.00072709 -0.016276 -0.00056864 -0.00021235 -0.077531 -0.077153 -0.061144 -0.048064 -0.051537 -0.054465 -0.036594 -0.054262 -0.031842 -0.037897 -0.055212 -0.066431 0.00039897
0.71484 -0.002487 -0.00053183 -0.0063295 -0.0012384 0 -0.005488 -0.00044811 -0.00085162 -0.0037422 -0.0046122 -0.0017117 -0.039076 -0.0020549 0.0015481 -0.0014341 0.0036397 -0.00093544 0.00035773 0.0035769 -0.0021341 -0.0074151 0 0.0031345 0 0.0014688 0.00032685 -0.00033512 -0.00033619 0.092491 -0.0041169 -3.805e-06 -0.0028129 -0.00097079 0.0055099 0.0021822 -0.019599 0.00087122 -0.0011378 -0.080361 -0.082484 -0.064853 -0.048509 -0.051004 -0.061893 -0.047533 -0.057987 -0.033984 -0.044926 -0.05722 -0.069406 0.0014964
0.71875 -0.0020111 -0.0017169 -0.0048126 -0.0029625 0 -0.0080709 -0.00089391 -0.00077018 -0.00061505 -0.0062833 -0.0019517 -0.018734 0.0016127 -0.00042258 -0.0042265 -0.0012074 0.00065236 -0.0020482 0.0014103 6.9247e-05 -0.0037883 0 0.0055587 0 0.0017883 -0.00026222 -5.1433e-05 -0.00026253 0.11827 -0.0048108 -0.0043219 -0.0057211 -0.0015528 0.0043762 0.0029374 -0.017859 0.0017371 -0.0007438 -0.082935 -0.087838 -0.068156 -0.049321 -0.049945 -0.068427 -0.057349 -0.061749 -0.036463 -0.052866 -0.05939 -0.071671 0.0019953
0.72266 -0.0013022 -0.0014552 -0.0023455 -0.0030571 0 -0.0052898 -0.0012412 -0.0014377 0.0018498 -0.0046829 -0.0029691 0.0016308 0.0047449 0.00012295 -0.0044854 -0.006262 0.0028494 -0.0022637 -0.0023261 0.0024318 0.0022373 0 0.0077205 0 0.0011238 -0.00028881 -6.5796e-05 -3.6953e-05 0.10106 -0.0053044 -0.0056157 -0.005282 -0.001161 0.002537 0.0023096 -0.011149 0.00093054 -0.0012774 -0.085086 -0.093232 -0.070785 -0.050741 -0.048017 -0.07348 -0.065303 -0.065572 -0.039502 -0.062313 -0.061832 -0.072758 0.0028477
0.72656 -0.00059831 7.6837e-05 -0.00026578 -0.0016225 0 0.00072197 -0.0012769 -0.0021934 0.0021208 -0.00059439 -0.0049696 0.011651 0.0056913 0.0041026 -0.0016868 -0.00614 0.0043827 0.00092857 -0.0039257 0.005764 0.0077433 0 0.01053 0 0.00040739 0.00033769 -8.1247e-05 0.00022213 0.056279 -0.0055415 -0.0033716 -0.0013998 -0.00018896 0.00061989 0.00053938 -0.002557 -0.0015003 -0.0034968 -0.087237 -0.098626 -0.073413 -0.05216 -0.046089 -0.078532 -0.073257 -0.069395 -0.042541 -0.071761 -0.064273 -0.073846 0.0037035
0.73047 4.4908e-05 0.0012342 0.00079562 4.0367e-05 0 0.0049014 -0.0015265 -0.002408 0.00040232 0.0024305 -0.0066127 0.0082753 0.0042854 0.0089573 0.0023682 -0.00040446 0.0042782 0.0057514 -0.0015492 0.0092304 0.010325 0 0.013338 0 0.00049185 0.0010746 0.00018743 0.00044888 0.023393 -0.0053647 -0.00015853 0.0029401 0.00048768 -0.0011306 -0.0014586 0.004492 -0.004378 -0.005451 -0.089231 -0.10268 -0.074105 -0.053864 -0.04335 -0.079988 -0.077167 -0.071997 -0.045201 -0.080706 -0.065109 -0.073715 0.0035889
0.73438 0.00073097 0.00085076 0.0012358 0.00060712 0 0.0038765 -0.0025152 -0.0019424 -0.0018453 0.0017388 -0.0060782 -0.0037811 0.0019305 0.010724 0.0050204 0.0056685 0.0028059 0.0087722 0.0029551 0.010858 0.0094067 0 0.014191 0 0.0013061 0.0012609 0.00067829 0.00068123 0.024565 -0.004522 0.0009553 0.0045594 5.8476e-05 -0.0029337 -0.0027206 0.0088205 -0.0061857 -0.0046223 -0.09119 -0.10644 -0.074361 -0.055631 -0.040429 -0.080632 -0.080164 -0.074324 -0.047775 -0.089538 -0.065581 -0.073309 0.0022353
0.73828 0.0014302 -0.00038972 0.0017663 -0.00016579 0 -0.0010605 -0.0036973 -0.0010857 -0.0031212 -0.001471 -0.0031417 -0.017492 0.00023611 0.0075918 0.0049376 0.00647 0.0012962 0.0079994 0.0059869 0.0094145 0.0063003 0 0.012053 0 0.0020204 0.00075323 0.001068 0.00097947 0.041913 -0.0028455 -0.00071457 0.0029237 -0.0015931 -0.0049002 -0.0028232 0.011523 -0.0060776 -0.00099797 -0.093315 -0.10964 -0.074029 -0.057319 -0.037608 -0.080241 -0.082013 -0.076039 -0.049992 -0.097532 -0.065344 -0.072807 0.00048589
0.74219 0.0018215 -0.0007949 0.0025366 -0.0013689 0 -0.0054497 -0.0035919 -0.00024235 -0.0027447 -0.0033793 0.00013169 -0.027985 -0.00044986 0.0016466 0.0029029 0.0018716 0.00097872 0.0046019 0.0056827 0.0056308 0.0032038 0 0.0082464 0 0.0019329 1.6898e-06 0.0011318 0.0012744 0.039575 -0.00056132 -0.003095 0.0001771 -0.0036358 -0.0065091 -0.0020764 0.0138 -0.0044043 0.0024826 -0.095926 -0.11125 -0.071986 -0.058776 -0.035079 -0.07683 -0.080518 -0.075969 -0.051172 -0.10309 -0.063038 -0.072024 -0.00053878
0.74609 0.0015527 0.00030977 0.0030461 -0.0018341 0 -0.0058343 -0.0012648 0.00028895 -0.00096826 -0.001663 0.0011657 -0.03242 -0.0010378 -0.0027606 0.00075021 -0.0027753 0.0019884 0.0015296 0.0033781 0.0016111 0.001829 0 0.0053149 0 0.0011145 -0.00046662 0.00094996 0.001343 0.0047419 0.0016151 -0.0035977 -0.0012377 -0.004701 -0.0068218 -0.0011991 0.015176 -0.0023813 0.002754 -0.098536 -0.11286 -0.069943 -0.060233 -0.03255 -0.073419 -0.079022 -0.075899 -0.052352 -0.10864 -0.060732 -0.071241 -0.0003781
0.75 0.00067403 0.0017943 0.0028275 -0.0011033 0 -0.0023897 0.0024328 0.00039011 0.0013304 0.002118 -0.00054824 -0.028414 -0.00224 -0.0025373 -0.00015905 -0.0023827 0.0034313 0.00056566 0.0018676 -0.00087709 0.0024274 0 0.0045964 0 0.0002263 -0.00054095 0.00075282 0.0010048 -0.03935 0.0028613 -0.0015154 -0.00066306 -0.0037897 -0.005295 -0.00071246 0.013992 -0.0011474 -0.00026821 -0.10196 -0.11353 -0.067321 -0.061279 -0.031614 -0.068935 -0.076099 -0.074475 -0.052646 -0.11128 -0.057472 -0.071092 0.00079234
0.75391 -0.00028712 0.0020764 0.002022 0.00032636 0 0.0020707 0.0053674 0.00015738 0.0030391 0.0044421 -0.0027999 -0.015252 -0.0033872 0.0017355 0.00048073 0.0026407 0.0042774 0.00090197 0.0025751 -0.0016144 0.0037424 0 0.005184 0 -0.00017393 -0.00047541 0.00062593 0.00035954 -0.061408 0.0028747 0.0016889 0.00085092 -0.0010673 -0.0023552 -0.00052867 0.0093972 -0.00092632 -0.0035913 -0.10575 -0.1138 -0.064444 -0.062146 -0.031378 -0.063981 -0.072549 -0.072457 -0.05255 -0.11264 -0.053792 -0.071221 0.0028166
0.75781 -0.00078588 0.00095311 0.001177 0.0015166 0 0.0049271 0.0059691 -0.0001143 0.0032984 0.0036747 -0.0027228 0.0032125 -0.0030184 0.0064104 0.0022274 0.0071805 0.0041138 0.00055771 0.0044796 -0.0017129 0.0039701 0 0.0052116 0 -7.9667e-05 -0.00045537 0.00043688 -0.00022206 -0.056174 0.0021429 0.0040312 0.0020461 0.0021008 0.00088375 -8.0547e-05 0.0025194 -0.00093078 -0.0040799 -0.10966 -0.11408 -0.061718 -0.062967 -0.031624 -0.059242 -0.069104 -0.070394 -0.052414 -0.11359 -0.050289 -0.071573 0.0056572
0.76172 -0.00079727 -0.0002596 0.00056845 0.0018011 0 0.0053673 0.0045125 -9.8898e-05 0.0020687 0.0014392 0.00049281 0.019154 -0.00069396 0.00776 0.004196 0.0070569 0.0031701 -0.0011405 0.005475 -0.0023725 0.0021733 0 0.003755 0 0.00012933 -0.00037234 5.822e-05 -0.00041179 -0.045165 0.0015305 0.0046021 0.002432 0.0040101 0.0034822 0.0011264 -0.004407 -7.4975e-05 -0.001292 -0.11431 -0.11439 -0.059963 -0.063499 -0.034974 -0.055887 -0.066333 -0.068047 -0.052012 -0.11188 -0.047923 -0.073355 0.0085901
0.76563 -0.00082154 -0.00035226 -8.8995e-05 0.0011623 0 0.0039151 0.0025723 0.00029909 0.00034984 0.00025727 0.0049309 0.026558 0.0020916 0.0048456 0.005131 0.0032116 0.0019 -0.0028055 0.0044434 -0.0037553 -0.00089162 0 0.0012865 0 0.00015528 -7.0054e-05 -0.00040035 -0.00024181 -0.046837 0.0015333 0.0037003 0.0020291 0.0037971 0.0052601 0.0030385 -0.0098143 0.0020775 0.0025463 -0.11896 -0.1147 -0.058209 -0.064031 -0.038323 -0.052533 -0.063562 -0.0657 -0.051611 -0.11018 -0.045557 -0.075137 0.009667
0.76953 -0.0013048 0.00041363 -0.001175 0.00014425 0 0.0014582 0.0014117 0.00084643 -0.00042766 0.00058971 0.0078051 0.02672 0.0031639 1.0064e-05 0.003893 0.00010126 0.0007146 -0.0026733 0.0020677 -0.0048594 -0.003328 0 -0.001322 0 2.34e-05 0.00031611 -0.00064957 -7.1381e-05 -0.055185 0.0019074 0.0019953 0.00087717 0.0020347 0.0065826 0.0050599 -0.013453 0.0048768 0.0049675 -0.12344 -0.11552 -0.057773 -0.064722 -0.043497 -0.05118 -0.06213 -0.064214 -0.0516 -0.10801 -0.045152 -0.077686 0.0067702
0.77344 -0.0020876 0.00080959 -0.0025064 -0.00052043 0 -0.00085317 0.0010865 0.0011969 0.00041313 0.0007928 0.0077832 0.02666 0.0018997 -0.0032613 0.00054619 0.00052134 -1.31e-05 -0.0007046 1.5456e-05 -0.0044355 -0.0037401 0 -0.0036015 0 -7.1633e-05 0.00043579 -0.00052361 -0.00020375 -0.052346 0.0019969 3.5955e-05 -0.00074709 0.00026222 0.0076696 0.0064704 -0.015399 0.0069873 0.0052787 -0.1278 -0.11672 -0.058317 -0.065531 -0.050025 -0.051312 -0.061691 -0.063365 -0.051878 -0.10549 -0.046202 -0.080803 -0.00016308
0.77734 -0.0024973 0.00027124 -0.0033138 -0.00035875 0 -0.0014826 0.00099276 0.0012143 0.002093 -0.00032444 0.0055743 0.031198 -2.8896e-05 -0.003218 -0.0030663 0.0027954 -3.596e-05 0.0012524 -0.00043199 -0.0022097 -0.0025747 0 -0.0051849 0 -3.9385e-05 0.00017231 -0.0001872 -0.00055639 -0.036244 0.0013874 -0.0015478 -0.0019163 -0.0001822 0.008196 0.0068287 -0.014908 0.0072967 0.0043128 -0.13213 -0.11792 -0.058886 -0.066351 -0.056563 -0.051486 -0.061277 -0.06255 -0.052168 -0.10299 -0.047298 -0.08392 -0.0079512
0.78125 -0.0020089 -0.0004324 -0.002948 0.00050496 0 0.00054018 0.00085403 0.0010385 0.0030101 -0.001828 0.0026984 0.037401 -0.00035278 -0.0010074 -0.0044755 0.0031969 0.00044169 0.0013135 0.00080408 0.00061405 -0.0018224 0 -0.0053447 0 2.8436e-05 -0.00011706 2.2715e-06 -0.00076246 -0.025448 0.00025314 -0.0019959 -0.0015577 0.00089675 0.0075724 0.0060587 -0.010804 0.0056506 0.0028633 -0.13476 -0.11966 -0.061297 -0.067995 -0.063886 -0.054673 -0.062701 -0.06408 -0.0533 -0.10155 -0.05176 -0.087039 -0.011786
0.78516 -0.00077761 -0.00029908 -0.0015575 0.0013389 0 0.0040747 0.00083642 0.00082436 0.0022742 -0.0020032 0.00016962 0.038391 0.0014103 0.0007904 -0.0028668 0.00044433 0.00064153 -0.00070009 0.0026548 0.0021422 -0.0031578 0 -0.0035781 0 -8.5595e-06 4.4353e-05 -0.00015159 -0.00061283 -0.033708 -0.00085022 -0.0010954 0.00026694 0.0025272 0.0055776 0.0043146 -0.0031707 0.0029087 0.0010031 -0.13739 -0.12139 -0.063707 -0.06964 -0.071209 -0.057859 -0.064126 -0.065611 -0.054431 -0.10011 -0.056222 -0.090157 -0.0088164
0.78906 0.00050854 0.00049278 1.6473e-05 0.0012614 0 0.0059093 0.00084198 0.00049668 0.00063834 -0.00084011 -0.0016112 0.032721 0.0034862 0.00078153 -0.00013961 -0.0029676 -0.0002278 -0.0034221 0.0036208 0.0014039 -0.0061706 0 -0.00070392 0 -0.0002017 0.00065453 -0.00048548 -0.00034167 -0.047345 -0.0014436 0.00016169 0.0019011 0.0033674 0.0026929 0.0018967 0.0056007 0.0003371 -0.0010872 -0.13881 -0.12278 -0.066125 -0.071707 -0.07733 -0.061362 -0.065539 -0.067911 -0.055571 -0.09935 -0.06121 -0.092511 -0.00064121
0.79297 0.0012652 0.00071275 0.0010215 -3.3782e-05 0 0.0033686 0.00020105 -0.00013318 -0.00022433 -0.00026505 -0.0022657 0.028141 0.0038049 -1.9336e-05 0.00079932 -0.0038712 -0.0020262 -0.0055037 0.0028247 -0.0005824 -0.0084557 0 0.0013227 0 -0.00049764 0.0011194 -0.00064123 -0.00039778 -0.037299 -0.001412 0.00012624 0.0014931 0.0026186 -0.00016696 -0.00072159 0.011953 -0.0012063 -0.002342 -0.13879 -0.12374 -0.068553 -0.074286 -0.082001 -0.065248 -0.066938 -0.071141 -0.05672 -0.099409 -0.066833 -0.09394 0.0076925
0.79688 0.001448 -0.00035807 0.0014224 -0.0018565 0 -0.0026883 -0.0015673 -0.001008 0.00054375 -0.0016442 -0.0014446 0.034023 0.0022043 0.0004539 -0.00092488 -0.0020835 -0.0033801 -0.0066146 0.00084928 -0.0014519 -0.0076677 0 0.0013523 0 -0.00077816 0.00084602 -0.0004193 -0.00091563 0.0056741 -0.00099323 -0.0018753 -0.000936 0.00041362 -0.0022558 -0.002961 0.013742 -0.0017429 -0.0016156 -0.13877 -0.1247 -0.070982 -0.076865 -0.086673 -0.069135 -0.068336 -0.074371 -0.057869 -0.099468 -0.072456 -0.095369 0.011491
0.80078 0.001379 -0.0019005 0.0017437 -0.0028948 0 -0.0078979 -0.0038141 -0.0017003 0.0020336 -0.0037271 0.00039837 0.050051 0.0004451 0.0028176 -0.003067 -0.00035496 -0.0026798 -0.0069127 -0.00044409 0.00043462 -0.003726 0 0.00069863 0 -0.00086948 -7.865e-05 4.0908e-05 -0.0014786 0.055576 -0.0006007 -0.0045049 -0.0031473 -0.0024075 -0.0034006 -0.0044079 0.011858 -0.0020108 0.00062954 -0.13655 -0.12382 -0.071533 -0.079806 -0.086473 -0.071231 -0.068046 -0.07743 -0.05792 -0.099871 -0.07631 -0.094324 0.009757
0.80469 0.0012573 -0.002438 0.0023628 -0.0022352 0 -0.0081018 -0.0050152 -0.0017716 0.0024737 -0.0038698 0.00171 0.064552 0.0001236 0.0052844 -0.0026139 -0.00090559 0.0002994 -0.006079 0.00057513 0.0042832 0.00090676 0 0.002143 0 -0.00057737 -0.00091471 0.0004177 -0.0014934 0.077087 -0.00058916 -0.0053912 -0.0028256 -0.004779 -0.0039175 -0.0050539 0.0092262 -0.002799 0.0020074 -0.13408 -0.12272 -0.071858 -0.082791 -0.085687 -0.073113 -0.067552 -0.080468 -0.057839 -0.10031 -0.079952 -0.092982 0.0053207
0.80859 0.00095214 -0.0016244 0.0030383 -0.00020449 0 -0.0033105 -0.0042427 -0.0012702 0.0011013 -0.0013116 0.00095551 0.066215 0.00095599 0.0053981 0.00076011 -0.0028344 0.003742 -0.0035224 0.0035133 0.007267 0.0032063 0 0.0067818 0 0.00015661 -0.0010219 0.00051274 -0.00082459 0.064398 -0.00098636 -0.0034209 -0.00011842 -0.0058206 -0.0041789 -0.0051756 0.0080664 -0.0042538 0.00025166 -0.13121 -0.12089 -0.071156 -0.085582 -0.082883 -0.073878 -0.066241 -0.082779 -0.057119 -0.10033 -0.082243 -0.090807 0.0020364
0.8125 0.00027685 -0.00073187 0.0031392 0.001769 0 0.0021877 -0.0022717 -0.00077637 -0.00098257 0.001503 -0.0017263 0.057424 0.0013924 0.0027107 0.0040108 -0.0034614 0.0050308 0.00033907 0.0057665 0.0069148 0.0020625 0 0.012141 0 0.0010648 -0.0005129 0.00039321 -4.6913e-06 0.047034 -0.0013356 -7.5841e-06 0.0022567 -0.0051276 -0.0042302 -0.0049035 0.0079498 -0.0056793 -0.0042352 -0.12757 -0.11759 -0.068388 -0.087983 -0.076021 -0.072401 -0.063286 -0.083628 -0.055113 -0.09948 -0.08182 -0.086956 0.0018046
0.81641 -0.00065242 -0.0011531 0.0022705 0.0022562 0 0.0038458 -0.00093556 -0.00086088 -0.0019304 0.001446 -0.0042552 0.053759 0.00071 -0.00050421 0.0038459 -0.0018456 0.0029961 0.0035378 0.0046985 0.0033607 -0.00093516 0 0.014134 0 0.0015866 -6.5024e-05 0.00026649 0.0002601 0.054805 -0.00093208 0.002135 0.0016775 -0.0029808 -0.0037692 -0.0039736 0.0064521 -0.0060285 -0.0082066 -0.12392 -0.11429 -0.06562 -0.090385 -0.069159 -0.070923 -0.060332 -0.084478 -0.053107 -0.098631 -0.081397 -0.083106 0.003883
0.82031 -0.0014467 -0.0026689 0.00064068 0.00097981 0 0.00097245 -0.0012797 -0.001489 -0.0010885 -0.0016714 -0.0043974 0.068083 -4.2755e-05 -0.0014165 0.00038471 -0.00010776 -0.00087438 0.0039876 0.00043937 -0.00070997 -0.0029719 0 0.011218 0 0.0012449 -0.00010847 0.00026755 -0.00018598 0.082851 0.00050934 0.0015804 -0.0016691 -0.00035155 -0.0024818 -0.0020426 0.0016917 -0.0047458 -0.0083741 -0.12074 -0.11037 -0.061167 -0.091555 -0.059169 -0.06743 -0.056247 -0.082936 -0.04998 -0.096043 -0.078025 -0.078589 0.0064467
0.82422 -0.0018329 -0.003602 -0.0011227 -0.00098097 0 -0.0031126 -0.0025057 -0.0020086 0.00031496 -0.0046547 -0.0019576 0.095002 0.0005268 0.00052882 -0.002763 -0.00086643 -0.0035392 0.0016911 -0.0036564 -0.0024346 -0.002301 0 0.0062255 0 0.00010532 -0.00034178 0.00038666 -0.00075388 0.098008 0.0022819 -0.0005032 -0.0049102 0.001511 -0.00042421 0.00069389 -0.0056722 -0.0022813 -0.0045332 -0.11769 -0.10625 -0.056215 -0.092361 -0.048254 -0.063341 -0.051829 -0.080687 -0.046522 -0.09294 -0.073781 -0.073875 0.0083923
0.82813 -0.00192 -0.0027447 -0.0024321 -0.0020996 0 -0.0046687 -0.0028841 -0.0017531 0.00050195 -0.0043507 0.00096165 0.1131 0.0020956 0.0031549 -0.0022808 -0.0038312 -0.0029695 -0.00083356 -0.0039156 -0.0012299 0.00060182 0 0.0034919 0 -0.0011456 -0.00015318 0.00056088 -0.00068449 0.078328 0.0029464 -0.0016474 -0.0053117 0.001839 0.0019093 0.003305 -0.012781 0.00019609 0.00022544 -0.11505 -0.10245 -0.051313 -0.092714 -0.037267 -0.05917 -0.047462 -0.077938 -0.043061 -0.089467 -0.069224 -0.069455 0.0097118
0.83203 -0.0020084 -0.00079295 -0.0030311 -0.0016197 0 -0.0028952 -0.0016222 -0.00064278 -0.00089693 -0.0010926 0.0020363 0.1049 0.0026169 0.0039825 0.0012906 -0.0057457 0.00011595 -0.00083923 -8.1782e-05 0.00095819 0.0037185 0 0.004132 0 -0.0016789 0.00054671 0.00076391 0.00017341 0.037924 0.001501 -0.00057234 -0.0028186 0.00093936 0.0039166 0.0047209 -0.016796 0.0016921 0.0025319 -0.11394 -0.099791 -0.046592 -0.091375 -0.026015 -0.054694 -0.04329 -0.073321 -0.039591 -0.084613 -0.063499 -0.066137 0.010619
0.83594 -0.0021636 0.00043999 -0.0029853 -6.3066e-05 0 0.00014755 0.00037554 0.00080269 -0.0023413 0.0017633 0.0010088 0.075509 0.00069161 0.0028712 0.0041854 -0.0039899 0.0029529 0.0017771 0.0040267 0.0016906 0.0050855 0 0.0047084 0 -0.001191 0.0010947 0.00097505 0.0011831 0.0077281 -0.0015007 0.0017072 0.00022796 4.7304e-05 0.0053157 0.0046267 -0.016862 0.0021252 0.0019175 -0.11284 -0.097132 -0.041872 -0.090036 -0.014763 -0.050219 -0.039117 -0.068704 -0.03612 -0.079758 -0.057774 -0.062819 0.010805
0.83984 -0.0020686 0.00011244 -0.0025403 0.0013086 0 0.0022078 0.0016048 0.001979 -0.0018936 0.0016111 -0.00021033 0.050492 -0.0023551 0.0019335 0.003575 0.00024043 0.0032377 0.0041496 0.0040553 0.00025034 0.0039401 0 0.0010523 0 -0.00014849 0.00078391 0.001103 0.0015352 -0.0031145 -0.0040913 0.0031313 0.0016073 0.00040263 0.0062373 0.0037323 -0.014146 0.0022499 0.00093404 -0.11315 -0.096563 -0.038965 -0.087441 -0.0056279 -0.046921 -0.035844 -0.063841 -0.033624 -0.074878 -0.052987 -0.061522 0.0096617
0.84375 -0.0013529 -0.00073575 -0.0019972 0.0015275 0 0.0027397 0.0015563 0.0026604 0.00081071 -0.00069503 0.00031777 0.053665 -0.0033776 0.0028524 0.00060098 0.0029756 0.0011409 0.0033112 -0.00044248 -0.0020256 0.00085477 0 -0.0067724 0 0.00062994 -0.00026784 0.0010187 0.0010327 -0.016794 -0.0044321 0.0026736 0.001147 0.0022227 0.0068729 0.0030786 -0.010215 0.0028405 0.0022179 -0.11423 -0.097116 -0.037032 -0.084172 0.0023708 -0.044257 -0.033053 -0.058846 -0.03165 -0.069985 -0.048702 -0.061308 0.007003
0.84766 -4.0313e-05 -0.00052169 -0.0015749 0.00059658 0 0.0023031 0.00099962 0.0029847 0.0041453 -0.0021755 0.0025236 0.085341 -0.00071303 0.0047118 -0.00112 0.0017765 -0.00099598 -0.00058357 -0.005254 -0.0033176 -0.0027617 0 -0.0139 0 0.00066937 -0.0011166 0.00070349 0.00024963 -0.05508 -0.0024299 0.0010605 0.00025709 0.0044288 0.0070584 0.0030519 -0.005555 0.0039153 0.0056648 -0.11542 -0.097962 -0.035457 -0.080813 0.0099117 -0.04183 -0.030367 -0.054015 -0.029866 -0.06526 -0.044704 -0.061397 0.003346
0.85156 0.0013786 0.00092708 -0.0012357 -0.0006206 0 0.0010741 0.00080922 0.0031102 0.005998 -0.001282 0.0045391 0.12177 0.0036382 0.0049117 0.00024167 -0.00147 -0.00093891 -0.0041316 -0.0054981 -0.0030095 -0.0052719 0 -0.015341 0 0.00016664 -0.00093088 0.00033118 -8.0884e-05 -0.10601 0.00017134 -0.00033426 7.6184e-05 0.0054013 0.0063031 0.0031062 0.00031144 0.0047313 0.0086077 -0.11776 -0.10178 -0.037492 -0.076552 0.012837 -0.041799 -0.028736 -0.050847 -0.02999 -0.062224 -0.043591 -0.06453 -0.00047922
0.85547 0.0023287 0.0021679 -0.00063529 -0.0010816 0 -0.0011453 0.00090314 0.0029969 0.0056247 0.0005922 0.004774 0.13614 0.0055975 0.0021952 0.0026442 -0.0024905 0.0013322 -0.0039728 -0.0004791 -0.0019143 -0.0054109 0 -0.010938 0 -0.00030841 0.00013899 0.00013991 0.00020504 -0.13219 0.001428 -0.00091041 0.00051801 0.0041871 0.0043169 0.0024477 0.0074241 0.0045255 0.008611 -0.12009 -0.10559 -0.039527 -0.072291 0.015762 -0.041768 -0.027105 -0.047679 -0.030114 -0.059188 -0.042477 -0.067664 -0.0037961
0.85938 0.0025835 0.0019211 0.00061492 -0.0002751 0 -0.0035482 0.00058762 0.0025118 0.0040485 0.0012132 0.0034838 0.12131 0.0030072 -0.001697 0.0027002 0.00072003 0.0036296 -0.0001831 0.0055278 -0.0011599 -0.0029195 0 -0.0052424 0 -0.00038214 0.0011281 0.00019397 0.0006092 -0.11342 0.001021 -0.0010191 0.0010069 0.0012254 0.0014971 0.00091892 0.014336 0.0032504 0.0058181 -0.12226 -0.11014 -0.043172 -0.068194 0.016275 -0.042673 -0.025403 -0.046204 -0.031001 -0.057653 -0.042871 -0.071863 -0.0061287
0.86328 0.0023371 0.00065377 0.0024898 0.0014657 0 -0.003983 -0.00024684 0.0016374 0.002809 0.00037476 0.0021777 0.093925 -0.0020855 -0.0037589 -0.00013535 0.0056043 0.003631 0.0037478 0.0073738 -0.0010907 0.0011004 0 -0.00253 0 -0.00014494 0.001278 0.00030562 0.00057626 -0.072568 0.00047013 -0.001035 0.001531 -0.0019322 -0.0012062 -0.00084378 0.018699 0.0016005 0.0025048 -0.12426 -0.11534 -0.048246 -0.064244 0.014645 -0.044409 -0.023637 -0.046232 -0.032564 -0.057451 -0.044603 -0.077009 -0.0070563
0.86719 0.0019242 2.3636e-05 0.0043349 0.0031653 0 -0.00092112 -0.00072694 0.00050986 0.0025022 -5.0328e-05 0.0017339 0.077967 -0.0053542 -0.0029712 -0.0026973 0.0076205 0.0010731 0.0043398 0.0038185 -0.0011784 0.0046211 0 -0.0025364 0 7.9057e-05 0.00077632 0.00024096 0.00012232 -0.051771 0.0015252 -0.00072152 0.002493 -0.0036452 -0.0029894 -0.0020592 0.01905 0.00036567 0.00060009 -0.12627 -0.12055 -0.053319 -0.060294 0.013016 -0.046145 -0.021872 -0.04626 -0.034127 -0.057249 -0.046335 -0.082155 -0.0063702
0.87109 0.0015358 0.00084665 0.0052151 0.0037834 0 0.0042474 -2.0955e-05 -0.00069131 0.0025415 0.0012162 0.001489 0.084577 -0.0044158 -0.0013793 -0.0017668 0.0048831 -0.0019609 0.0014214 -0.0017777 -0.00072589 0.0059193 0 -0.0015424 0 0.00013015 0.00041266 4.5312e-06 -0.00019351 -0.064797 0.0043408 0.00030405 0.0036765 -0.0032006 -0.0037507 -0.0024706 0.016013 -0.00019691 -3.7851e-05 -0.12658 -0.12443 -0.058888 -0.057748 0.009048 -0.047932 -0.018758 -0.049433 -0.035733 -0.059388 -0.04903 -0.087174 -0.0044661
0.875 0.0011802 0.0020695 0.004612 0.0028657 0 0.0076748 0.0014526 -0.0017834 0.0021184 0.0029771 0.00031653 0.10598 -0.00098593 -0.0017018 0.0018703 -0.00010977 -0.0029215 -0.0019887 -0.0052144 0.000464 0.0047453 0 0.0026563 0 0.00013211 0.00059184 -0.00013309 8.2897e-05 -0.081441 0.0072184 0.0017451 0.0039629 -0.0011732 -0.0039163 -0.0023281 0.011655 -0.00038453 -0.00092379 -0.12683 -0.12826 -0.064472 -0.055247 0.0050058 -0.04972 -0.015601 -0.052705 -0.037341 -0.0616 -0.051755 -0.09219 -0.0023413
0.87891 0.0008031 0.002036 0.0028471 0.00088923 0 0.0065008 0.0022309 -0.0025053 0.0011271 0.0029339 -0.0016687 0.12613 0.0011963 -0.0041448 0.0037978 -0.0033455 -0.0011272 -0.0028671 -0.0054503 0.0019131 0.0023896 0 0.0077099 0 0.00025674 0.00086531 6.0114e-05 0.00073989 -0.062989 0.008087 0.0026732 0.0024793 0.0010169 -0.003766 -0.0018524 0.0075129 -0.00056143 -0.0029279 -0.12612 -0.13075 -0.069173 -0.05355 0.00093662 -0.051018 -0.011826 -0.056879 -0.038519 -0.064209 -0.054094 -0.096431 -0.0008869
0.88281 0.00035076 0.00055013 0.00082182 -0.00097466 0 0.0018449 0.0013647 -0.0025429 9.4704e-05 0.00062034 -0.0028771 0.13554 0.00036315 -0.006082 0.00070496 -0.0034611 0.0015622 -0.0009958 -0.004761 0.002688 0.00050887 0 0.0091026 0 0.0004635 0.00052019 0.00046013 0.0010459 -0.0077963 0.0062123 0.0025304 -0.00012519 0.0020132 -0.0030854 -0.00094233 0.003271 -0.00075726 -0.0053029 -0.12402 -0.13128 -0.072596 -0.053017 -0.0031716 -0.051609 -0.0071545 -0.062358 -0.039073 -0.067391 -0.055877 -0.099554 -0.00010117
0.88672 -0.00025291 -0.00076705 -0.00068716 -0.0016124 0 -0.0020543 -0.00043716 -0.0017896 -0.00059191 -0.0018195 -0.0018618 0.13653 -0.0016203 -0.0050438 -0.0056508 -0.0027053 0.0023487 0.0013533 -0.0054429 0.0018598 -0.00024999 0 0.0052094 0 0.00053243 -0.00047897 0.00064482 0.00047599 0.045908 0.0025814 0.0018635 -0.0019938 0.0013442 -0.0015922 0.00049057 -0.00251 -0.00074773 -0.0066594 -0.12191 -0.13181 -0.07602 -0.052484 -0.0072797 -0.0522 -0.0024834 -0.067836 -0.039628 -0.070572 -0.057659 -0.10268 0.00083092
0.89063 -0.0010555 -0.00032066 -0.0015178 -0.00075581 0 -0.0019058 -0.001472 -0.00060602 -0.0011281 -0.0020741 0.00099493 0.13695 -0.0015642 -0.0016766 -0.0098095 -0.0039377 -4.3045e-05 0.0021076 -0.0071275 -0.00082341 -0.000577 0 -0.00075304 0 0.00033348 -0.0013239 0.00032868 -0.00071962 0.062275 -0.0011249 0.0017819 -0.0018643 -0.00031105 0.00038045 0.0020374 -0.010227 -0.00041775 -0.0065035 -0.11811 -0.12969 -0.07651 -0.053373 -0.010281 -0.051801 0.002402 -0.073939 -0.03928 -0.073222 -0.058033 -0.10378 0.002521
0.89453 -0.0019021 0.0015645 -0.0019978 0.00079774 0 0.0015696 -0.00084265 0.00031377 -0.0018988 -0.00036426 0.0036277 0.14135 0.0013917 0.00070912 -0.0081099 -0.0072287 -0.0042042 0.0013181 -0.0076486 -0.0043441 -0.0015608 0 -0.0040563 0 -5.5604e-06 -0.0012095 -0.00027263 -0.0016907 0.044784 -0.0037534 0.0026577 -0.0003865 -0.001571 0.0018717 0.0028904 -0.017826 7.6575e-05 -0.0054908 -0.11401 -0.12708 -0.076475 -0.054516 -0.013084 -0.051225 0.0073256 -0.080153 -0.03877 -0.075775 -0.058155 -0.10451 0.0045002
0.89844 -0.0023499 0.0029444 -0.0024318 0.0017618 0 0.004727 0.00063007 0.00049239 -0.0028002 0.00093049 0.004157 0.14824 0.0047269 -0.00041068 -0.0025272 -0.009799 -0.0071601 0.00040358 -0.006038 -0.006611 -0.0034831 0 -0.0032468 0 -0.00023539 -0.00025219 -0.0005853 -0.0017384 0.025575 -0.0050191 0.0035718 0.00059379 -0.0012575 0.002149 0.0025669 -0.021746 0.00051463 -0.0042815 -0.10962 -0.12424 -0.075657 -0.055866 -0.015478 -0.050617 0.011794 -0.0862 -0.038256 -0.077866 -0.058023 -0.1048 0.0055421
0.90234 -0.0019039 0.0024207 -0.002758 0.0013376 0 0.0048504 0.0013981 0.00013227 -0.0031434 0.0002617 0.002524 0.15402 0.0051579 -0.0040822 0.0012899 -0.009128 -0.0067496 -4.8236e-06 -0.0037892 -0.0058005 -0.0055006 0 -0.0010534 0 -0.00025682 0.00057527 -0.00024764 -0.00091151 0.022888 -0.0050693 0.003224 2.8419e-05 0.00080641 0.0015395 0.0014799 -0.019587 0.00087288 -0.0026067 -0.10452 -0.1208 -0.072901 -0.057732 -0.016861 -0.049929 0.015136 -0.091836 -0.037732 -0.078809 -0.057264 -0.10399 0.0049177
0.90625 -0.00046336 0.00065843 -0.002658 -0.00016003 0 0.0025373 0.00091339 -3.6573e-05 -0.0022977 -0.0011998 0.0002848 0.15713 0.0021046 -0.00685 -0.00023948 -0.0056193 -0.0032174 -0.00085595 -0.0028068 -0.0019926 -0.0063872 0 -0.0006711 0 -0.00019908 0.00045445 0.00046778 9.8943e-05 0.019883 -0.0041129 0.0013567 -0.0012866 0.0036424 0.0012047 0.00063904 -0.012105 0.0012812 0.0001824 -0.099421 -0.11736 -0.070145 -0.059598 -0.018244 -0.04924 0.018478 -0.097472 -0.037208 -0.079752 -0.056504 -0.10318 0.0031686
0.91016 0.0014511 -0.00046263 -0.0019004 -0.0015265 0 0.00034634 0.00011482 0.00054975 -0.00036744 -0.0011383 -0.0010031 0.15813 -0.0015888 -0.006271 -0.0051138 -0.0019857 0.0012153 -0.0031648 -0.0026597 0.0025312 -0.0054961 0 -0.0019687 0 -0.00021498 -0.0004174 0.00086267 0.00060771 -0.0098344 -0.0025274 -0.00087555 -0.0017198 0.0057242 0.0019431 0.00069651 -0.0027007 0.0017385 0.0037568 -0.094404 -0.11553 -0.06701 -0.061115 -0.018991 -0.049183 0.019872 -0.10201 -0.037594 -0.079417 -0.056149 -0.10227 0.0014569
0.91406 0.0029891 8.1796e-06 -0.00052703 -0.0015752 0 -0.00025577 0.00019945 0.0017276 0.0018233 0.00084226 -0.00098962 0.15727 -0.0023349 -0.0031691 -0.0080153 -0.000343 0.0042143 -0.0061167 -0.00080093 0.0050153 -0.0030926 0 -0.0020689 0 -0.00025175 -0.0010463 0.00049545 0.00047021 -0.063212 -0.001005 -0.0019953 -0.00061874 0.0059314 0.0032677 0.0013083 0.0050999 0.001995 0.0064689 -0.089418 -0.1143 -0.063733 -0.062501 -0.019499 -0.049364 0.020538 -0.10614 -0.038322 -0.078604 -0.055945 -0.10133 0.00022192
0.91797 0.0035769 0.0011751 0.0012332 -3.371e-05 0 -1.4505e-05 0.0012012 0.0027519 0.003401 0.0025643 -0.00024965 0.15421 0.00086075 -0.00040897 -0.0058067 -0.00039736 0.0049103 -0.0072623 0.0040883 0.0045874 -1.0058e-05 0 0.00052574 0 -9.392e-05 -0.00068463 -0.00034659 4.3073e-05 -0.10558 -0.00019452 -0.0015707 0.0011348 0.0042061 0.0038355 0.0014857 0.0098838 0.0018243 0.0067669 -0.084582 -0.11374 -0.060745 -0.063648 -0.01992 -0.049662 0.02084 -0.10992 -0.039328 -0.077563 -0.055976 -0.10053 -0.001212
0.92188 0.0032874 0.00157 0.0031193 0.0022464 0 -0.00017251 0.0020466 0.0029978 0.0040801 0.0019842 0.00078197 0.15037 0.0055822 0.00017899 -0.00050733 -0.00051952 0.0039872 -0.0048707 0.0094876 0.0028933 0.0028192 0 0.0033385 0 0.00035124 0.00043086 -0.00089611 -0.00027345 -0.11015 -5.4014e-05 -0.00044738 0.0022852 0.0015205 0.0028679 0.00058581 0.012459 0.0014008 0.0049653 -0.080497 -0.11654 -0.059199 -0.063599 -0.019904 -0.05055 0.019335 -0.11193 -0.041729 -0.07539 -0.057178 -0.10043 -0.0034919
0.92578 0.0026499 0.00095607 0.0048619 0.003909 0 -0.00051512 0.001932 0.0025037 0.0042108 -4.6111e-05 0.0022203 0.15013 0.0082235 -0.00067707 0.0030945 -2.6463e-05 0.0026007 7.2995e-05 0.010691 0.0022379 0.0046118 0 0.002211 0 0.0008643 0.0013916 -0.00065293 -0.00037956 -0.091542 0.00029318 0.00026744 0.0025409 -0.00074527 0.0010641 -0.0010412 0.014163 0.0013008 0.0033022 -0.076412 -0.11934 -0.057652 -0.06355 -0.019887 -0.051439 0.01783 -0.11394 -0.044129 -0.073216 -0.05838 -0.10033 -0.0058933
0.92969 0.0021315 0.00047169 0.0061338 0.0040706 0 0.00021681 0.001297 0.0018511 0.0043274 -0.00052191 0.0041151 0.1573 0.006963 -0.001049 0.0023911 0.000224 0.0014121 0.0045144 0.0055941 0.0031393 0.004937 0 -0.003873 0 0.0010763 0.0015658 0.00012555 -0.00039685 -0.090876 0.0018225 0.00028223 0.0025418 -0.0015783 -2.9688e-06 -0.0023259 0.015294 0.0020279 0.0039041 -0.0731 -0.12412 -0.057731 -0.062422 -0.019411 -0.051858 0.016138 -0.11445 -0.046987 -0.070528 -0.060181 -0.10068 -0.0065909
0.93359 0.0018165 0.0010463 0.0066068 0.002931 0 0.0022167 0.0012212 0.0015924 0.0046913 0.0021204 0.0058425 0.16967 0.0029102 -0.00012041 -0.00069907 -0.0004986 0.00058031 0.0060795 -0.0024064 0.0039823 0.0040531 0 -0.010921 0 0.00084113 0.001139 0.00069735 -0.00036927 -0.1277 0.0046167 0.00018162 0.0027468 -0.00083618 0.0006087 -0.0023179 0.015118 0.0035093 0.0065818 -0.07029 -0.13018 -0.058865 -0.060594 -0.018637 -0.051974 0.014325 -0.11397 -0.05014 -0.067505 -0.062372 -0.10133 -0.0045944
0.9375 0.0015308 0.0021457 0.0061327 0.0015684 0 0.0037816 0.0020238 0.0018513 0.0051581 0.0058209 0.0065074 0.17827 -0.0011433 0.0012029 -0.0020896 -0.0012156 0.00032081 0.0050907 -0.0069342 0.0031886 0.0030367 0 -0.013432 0 0.00041019 0.00074399 0.00058959 -0.00016472 -0.17496 0.0076237 0.00061733 0.0028269 0.00073015 0.0023911 -0.00079844 0.013014 0.0050834 0.008757 -0.067545 -0.13625 -0.060084 -0.058702 -0.017806 -0.051969 0.012589 -0.11338 -0.053246 -0.064465 -0.064548 -0.10198 -0.0012873
0.94141 0.0011579 0.0024358 0.0048564 0.0010751 0 0.003127 0.002818 0.0024107 0.0053224 0.0068997 0.0059604 0.17448 -0.0029073 0.0017236 0.00020183 -4.1689e-05 0.0010469 0.0037987 -0.0045327 0.0013885 0.0031742 0 -0.0097859 0 0.00019317 0.00070405 5.1949e-05 0.00029558 -0.18718 0.0094389 0.001635 0.0023293 0.0019258 0.0040542 0.0017248 0.0092538 0.0060015 0.0077694 -0.066134 -0.14245 -0.063072 -0.055473 -0.015809 -0.049454 0.012452 -0.11044 -0.055352 -0.061055 -0.066422 -0.10244 0.00040507
0.94531 0.00075115 0.0015226 0.0031145 0.0016955 0 0.00071871 0.0025894 0.0030257 0.0047647 0.0040885 0.0050835 0.15943 -0.0019463 0.0014094 0.0042682 0.0033357 0.0027755 0.0037666 0.0019182 0.00091335 0.0047839 0 -0.0038778 0 0.00033843 0.00075926 -0.00024735 0.00078805 -0.14974 0.0093446 0.0027684 0.0015857 0.001849 0.0048472 0.0043949 0.0045971 0.0059493 0.0034226 -0.064723 -0.14865 -0.06606 -0.052245 -0.013811 -0.04694 0.012315 -0.10749 -0.057458 -0.057645 -0.068296 -0.1029 -0.0012936
0.94922 0.00036927 0.00055315 0.0012196 0.0026547 0 -0.00092261 0.0014952 0.0035364 0.0033212 -5.7166e-05 0.0047683 0.14577 0.00044164 0.001172 0.0064967 0.0065504 0.0045798 0.0042769 0.0058845 0.0029757 0.0065622 0 -0.0012504 0 0.00058417 0.00050525 6.2644e-05 0.00088624 -0.092796 0.0076407 0.0035709 0.0014717 0.00053709 0.005059 0.006355 -0.00055597 0.0051222 -0.0016507 -0.064024 -0.15309 -0.069005 -0.048787 -0.011243 -0.042777 0.01334 -0.10369 -0.058313 -0.054325 -0.069496 -0.10281 -0.0052105
0.95313 -6.7168e-05 0.00085607 -0.00063602 0.0028362 0 -7.4644e-06 0.0007793 0.0037511 0.001301 -0.0020034 0.0046773 0.14797 0.0023274 0.0015471 0.0051875 0.0066022 0.0050426 0.0034329 0.0034549 0.0058015 0.0064337 0 -0.0036732 0 0.00055395 -4.7791e-05 0.00069543 0.00038158 -0.055358 0.0051146 0.0038981 0.0021863 -0.00094686 0.0052779 0.0069853 -0.0062202 0.0038911 -0.004143 -0.06408 -0.15566 -0.071907 -0.045086 -0.0080715 -0.036867 0.015597 -0.098968 -0.057842 -0.0511 -0.069981 -0.10213 -0.0083769
0.95703 -0.00065525 0.0022498 -0.0022901 0.0017601 0 0.0023612 0.001353 0.003429 -0.00056076 -0.0010209 0.0033749 0.16865 0.0024026 0.0021213 0.0020232 0.0031821 0.0035739 0.0006665 -0.0029662 0.006197 0.0034852 0 -0.007559 0 0.00018667 -0.00045459 0.0010656 -0.00040835 -0.043408 0.0023492 0.0037746 0.0026841 -0.0012086 0.0054484 0.0061402 -0.011965 0.0024886 -0.002765 -0.064136 -0.15824 -0.074808 -0.041385 -0.0048996 -0.030958 0.017854 -0.094248 -0.057371 -0.047875 -0.070466 -0.10145 -0.0090708
0.96094 -0.001262 0.0031267 -0.0035065 2.01e-05 0 0.0033357 0.0026953 0.0025385 -0.0015651 0.00042837 -3.2249e-05 0.19429 0.00073919 0.0023561 0.00028278 -0.00043596 0.0012818 -0.0021487 -0.007114 0.0031556 -0.00078576 0 -0.0075413 0 -0.00016976 -0.00033041 0.00094768 -0.00082277 -0.030481 -0.00044908 0.0032347 0.0017536 0.00037534 0.0049228 0.0043005 -0.016296 0.0010133 0.00084854 -0.065592 -0.15549 -0.076021 -0.038292 -0.0015674 -0.023092 0.021288 -0.089261 -0.054337 -0.045636 -0.069784 -0.099632 -0.0084926
0.96484 -0.0015022 0.0023059 -0.0040354 -0.001223 0 0.0015799 0.0033765 0.0014957 -0.0016543 -6.2532e-05 -0.0044492 0.20604 -0.0013229 0.0025198 0.0018146 -0.00035471 0.0002589 -0.0022771 -0.0048823 -0.00053094 -0.0033553 0 -0.0014906 0 -0.00012234 0.0002436 0.00070908 -0.00042184 0.0032666 -0.0031452 0.0024062 -0.00036658 0.0030061 0.0034125 0.002355 -0.017323 -0.00038272 0.0035857 -0.067162 -0.1523 -0.077098 -0.035248 0.0017777 -0.015068 0.024817 -0.084251 -0.051095 -0.043476 -0.069007 -0.097718 -0.0091507
0.96875 -0.0010519 0.00048255 -0.0037842 -0.0012468 0 -0.0011664 0.0026185 0.00096506 -0.0015313 -0.0019866 -0.0073063 0.19672 -0.0021676 0.0033264 0.0055705 0.0038951 0.0016913 0.0011523 0.0020511 -0.00082949 -0.0021628 0 0.0077091 0 0.0003208 0.00084783 0.00087356 0.00059181 0.043165 -0.0054331 0.0015945 -0.0018651 0.004921 0.0015879 0.00098391 -0.014276 -0.0014524 0.0032241 -0.069241 -0.14737 -0.077355 -0.032792 0.0046016 -0.0073718 0.027978 -0.079829 -0.047348 -0.042084 -0.068267 -0.095715 -0.011646
0.97266 8.5217e-06 -0.00047701 -0.0028858 -0.00035085 0 -0.0021044 0.0011203 0.0012632 -0.0019772 -0.0028123 -0.0068013 0.17818 -0.0011667 0.0046963 0.0087215 0.0084618 0.0045738 0.006018 0.0082662 0.0032399 0.0020312 0 0.014753 0 0.00070483 0.0011805 0.0015065 0.0015128 0.057122 -0.0069472 0.0010542 -0.0011696 0.0047233 0.00047444 0.00014414 -0.0083149 -0.0020431 -0.00017016 -0.072206 -0.13939 -0.076184 -0.03136 0.0065171 -0.00024552 0.030498 -0.076432 -0.042719 -0.042029 -0.067593 -0.093554 -0.013492
0.97656 0.0012079 0.00038961 -0.0015788 0.00051893 0 -0.00062647 0.00026037 0.0019464 -0.0029146 -0.0013308 -0.0036852 0.17089 0.00080154 0.0053774 0.0090892 0.0086649 0.0064311 0.0088099 0.00984 0.0082166 0.0062187 0 0.016031 0 0.00055903 0.0012963 0.0020923 0.0017193 0.035209 -0.0074827 0.00064519 0.0012215 0.0025067 0.00027491 -0.00077056 -0.0016866 -0.0022674 -0.0045554 -0.075172 -0.13142 -0.075013 -0.029928 0.0084327 0.0068808 0.033018 -0.073034 -0.03809 -0.041974 -0.066919 -0.091393 -0.011543
0.98047 0.002065 0.0020953 -6.1435e-05 0.00072055 0 0.0010552 0.0006474 0.0020952 -0.0032551 0.00077428 -0.00068938 0.18518 0.002139 0.0041897 0.0068079 0.0035775 0.005522 0.0074523 0.0074593 0.0094627 0.0076435 0 0.011757 0 -0.00012149 0.0013996 0.0020275 0.0011676 0.0020084 -0.0069915 -8.5728e-05 0.0030534 -0.00022537 2.9186e-05 -0.0021681 0.0040065 -0.0024094 -0.0073235 -0.078913 -0.12259 -0.072932 -0.030212 0.0082399 0.010697 0.033168 -0.072147 -0.034112 -0.044115 -0.067646 -0.090223 -0.0056122
0.98438 0.0024447 0.0028611 0.0014971 0.00049523 0 0.00066263 0.0016365 0.0011311 -0.0019302 0.0010603 -4.6622e-05 0.21203 0.0019822 0.0015367 0.0040473 -0.0028592 0.002447 0.0028035 0.0047326 0.0057905 0.0058802 0 0.0051014 0 -0.00083333 0.0015059 0.0011983 0.00036365 -0.013485 -0.0054273 -0.0012956 0.0026056 -0.0018021 -0.0013792 -0.0036783 0.0087218 -0.0026422 -0.006749 -0.082844 -0.11356 -0.070629 -0.030913 0.0075335 0.013707 0.03274 -0.071871 -0.030291 -0.046791 -0.068714 -0.089293 0.00070958
0.98828 0.0025365 0.0020717 0.0028407 0.00061683 0 -0.0013031 0.0022042 -0.00058106 0.00079652 -0.00054472 -0.0015146 0.23258 0.00091899 -0.00071161 0.0031924 -0.005367 -0.00042652 -0.0022956 0.0040521 0.00057605 0.0026715 0 -0.00020291 0 -0.0010122 0.0013948 5.7968e-05 -0.00011311 -0.012634 -0.0027838 -0.0023739 0.00049572 -0.0016907 -0.0039256 -0.004421 0.013231 -0.0028548 -0.0028297 -0.086844 -0.10539 -0.06851 -0.032134 0.0062364 0.015327 0.03153 -0.072426 -0.027087 -0.050031 -0.070367 -0.088895 0.0032119
0.99219 0.0025253 0.00076306 0.0036348 0.0015055 0 -0.0020753 0.0020248 -0.0019373 0.0031813 -0.0015735 -0.0028039 0.23708 0.00021333 -0.0010192 0.0049387 -0.0020958 -0.001168 -0.0053054 0.0044941 -0.0017933 2.4125e-05 0 -0.0018685 0 -0.00053178 0.00088728 -0.00081608 -6.6124e-05 -0.022981 0.00062764 -0.0023246 -0.0010123 -0.00073201 -0.0063006 -0.0038654 0.017603 -0.0027491 0.0026823 -0.091054 -0.099902 -0.06696 -0.034968 0.0031056 0.012633 0.027891 -0.075565 -0.025796 -0.055023 -0.073832 -0.090142 0.0011216
0.99609 0.0023476 0.00020686 0.0036779 0.0027378 0 3.0017e-05 0.0015415 -0.0019548 0.0034382 -9.7728e-05 -0.0018756 0.23416 0.00034361 0.00031854 0.0077475 0.0039213 5.0896e-05 -0.005578 0.0036178 -0.0002828 -0.0013294 0 8.6636e-05 0 0.00022363 9.1839e-05 -0.0011745 0.00026634 -0.059898 0.0040533 -0.00079679 -0.00044043 -0.00020487 -0.0071003 -0.0023231 0.020536 -0.0020634 0.0070944 -0.095265 -0.094412 -0.065409 -0.037803 -2.5268e-05 0.0099386 0.024252 -0.078703 -0.024506 -0.060014 -0.077298 -0.09139 -0.0021595
1 0.0017869 0.00040808 0.003088 0.0034459 0 0.0033727 0.0011769 -0.00055284 0.0014881 0.0027146 0.0012187 0.2411 0.00045913 0.0016683 0.0090839 0.00779 0.0014015 -0.0042203 0.00076053 0.0022263 -0.0017407 0 0.0035753 0 0.00074901 -0.00066273 -0.0011257 0.00051933 -0.10173 0.0066429 0.0013216 0.0014027 -0.00068741 -0.0060664 -0.00052136 0.02017 -0.00070232 0.0082542 -0.099233 -0.093372 -0.065361 -0.041789 -0.0036068 0.0040653 0.019555 -0.083362 -0.025145 -0.065506 -0.081778 -0.093913 -0.0024729
1.0039 0.00076033 0.00031044 0.0022008 0.0031523 0 0.0045781 0.00083044 0.0013646 -0.00079733 0.0037743 0.004628 0.26523 -0.00059817 0.0018931 0.0074566 0.0070917 0.0013366 -0.0028224 -0.0019355 0.0024828 -0.0014899 0 0.0056282 0 0.00085777 -0.0011044 -0.00084263 0.00051331 -0.11041 0.0079909 0.002532 0.0024215 -0.0017428 -0.0041009 0.0012062 0.015529 0.0012493 0.0059739 -0.10309 -0.094396 -0.06601 -0.046309 -0.0073975 -0.0032823 0.014367 -0.088726 -0.026679 -0.071231 -0.086729 -0.097027 0.0010206
1.0078 -0.00054312 -0.00067464 0.0012444 0.0021565 0 0.0022378 0.00026318 0.002533 -0.0012839 0.0016687 0.0065419 0.29588 -0.0028078 0.0013388 0.0035514 0.0034275 -6.1653e-05 -0.0023276 -0.0018263 0.00034799 -0.00040965 0 0.0042234 0 0.00074593 -0.001191 -0.00038332 0.00029973 -0.074138 0.0082603 0.0020721 0.0014973 -0.0025373 -0.002195 0.0030884 0.0072812 0.0034875 0.0023084 -0.10688 -0.096193 -0.066946 -0.050946 -0.01097 -0.010809 0.0093057 -0.094106 -0.028417 -0.076794 -0.091629 -0.10019 0.0052518
1.0117 -0.0017975 -0.001813 0.00016954 0.0011153 0 -0.0014694 -0.00030245 0.002158 0.00037514 -0.0016069 0.006588 0.31544 -0.0046983 0.00092537 -0.00052392 0.0001663 -0.0016119 -0.0027531 0.0011934 -0.0016098 0.0012245 0 -0.00023321 0 0.00067477 -0.0010462 0.00016843 -2.59e-06 -0.021218 0.0077228 0.00061819 -0.0005054 -0.0026097 -0.00056706 0.0052014 -0.0026293 0.0054151 0.00015093 -0.11018 -0.10351 -0.069941 -0.056419 -0.012985 -0.019615 0.0051523 -0.0996 -0.031616 -0.081204 -0.09617 -0.10372 0.006561
1.0156 -0.0027552 -0.0019555 -0.001136 0.00034381 0 -0.00306 -0.00033955 0.00040358 0.0023866 -0.0028738 0.0055789 0.31764 -0.0046587 0.00069836 -0.003127 -0.00087994 -0.0025998 -0.0035461 0.0042343 -0.0015878 0.0019502 0 -0.0050442 0 0.00065281 -0.00081021 0.00051549 -0.00032988 0.011571 0.0062957 -0.00040234 -0.0019135 -0.0020462 0.0011084 0.0067972 -0.011889 0.006246 0.00098859 -0.11347 -0.11083 -0.072936 -0.061892 -0.015 -0.02842 0.00099898 -0.10509 -0.034815 -0.085613 -0.10071 -0.10726 0.0042929
1.0195 -0.0033086 -0.0010463 -0.0024998 -0.00037848 0 -0.0013563 0.00017113 -0.0017195 0.0025615 -0.0013295 0.004288 0.31385 -0.0024505 -0.00016653 -0.0042269 -0.00053112 -0.0034589 -0.0040242 0.0040831 -0.00075639 3.6946e-05 0 -0.007179 0 0.00046197 -0.00058733 0.00028704 -0.00062478 0.0183 0.0037333 -0.00017941 -0.0020471 -0.0010989 0.0028721 0.0067067 -0.018543 0.0054322 0.0036458 -0.11668 -0.1199 -0.076612 -0.06743 -0.015107 -0.036011 -0.0015031 -0.10962 -0.037971 -0.088569 -0.10418 -0.1101 0.00099127
1.0234 -0.0034093 -0.00029408 -0.003458 -0.0013392 0 0.0015073 0.00039526 -0.0029843 0.00042839 0.00070976 0.0027712 0.32061 0.0006725 -0.0018655 -0.0047102 -0.00050098 -0.0048085 -0.0036469 0.00029195 -0.0015239 -0.0044532 0 -0.0055442 0 -2.3582e-05 -0.00046592 -0.00054358 -0.00073679 0.024813 0.00030924 0.00082505 -0.0016167 0.00012714 0.0041905 0.004608 -0.021403 0.0031605 0.0052426 -0.11981 -0.13032 -0.080819 -0.073019 -0.01373 -0.042657 -0.0027194 -0.11338 -0.041092 -0.090394 -0.10682 -0.11241 -0.00063323
1.0273 -0.0030316 -0.00073305 -0.0036827 -0.0023752 0 0.0025335 -0.00055857 -0.0027461 -0.0023771 0.00061091 0.00079965 0.34197 0.0032514 -0.0030392 -0.0047825 -0.0012062 -0.0061472 -0.0022013 -0.0043916 -0.0040168 -0.0087999 0 -0.0015764 0 -0.00059844 -0.00047734 -0.0014473 -0.00046511 0.052335 -0.0029162 0.0014928 -0.0015476 0.0015319 0.0045412 0.0017485 -0.020337 0.00040152 0.0036777 -0.12294 -0.14074 -0.085025 -0.078607 -0.012347 -0.049295 -0.0039305 -0.11715 -0.044212 -0.092215 -0.10946 -0.11471 -0.00037987
1.0313 -0.002257 -0.0019306 -0.003362 -0.002948 0 0.00083534 -0.002483 -0.001405 -0.003741 -0.001674 -0.001446 0.36554 0.004801 -0.0019706 -0.0034851 -0.0015543 -0.0060282 3.463e-05 -0.0065932 -0.0052357 -0.009491 0 0.002296 0 -0.00085223 -0.0005067 -0.0016943 0.0002439 0.089719 -0.0048083 0.001135 -0.0018789 0.0027128 0.0040382 6.2423e-05 -0.016321 -0.0017062 -0.00053918 -0.1266 -0.14995 -0.088852 -0.083533 -0.0079107 -0.051663 -0.0021402 -0.11862 -0.04605 -0.091964 -0.11027 -0.11508 -2.7058e-05
1.0352 -0.0013259 -0.0024648 -0.0030089 -0.002731 0 -0.001982 -0.0039836 -0.00013642 -0.0029843 -0.0039454 -0.0034408 0.37632 0.005644 0.0012085 -9.7731e-05 -0.00063554 -0.0038082 0.0023044 -0.005277 -0.0023145 -0.0054576 0 0.0047209 0 -0.00055509 -0.00033192 -0.0010237 0.0011478 0.1081 -0.0052281 -9.5933e-05 -0.0020129 0.0030346 0.0032169 0.00033116 -0.010927 -0.0027012 -0.0047918 -0.13026 -0.15916 -0.092678 -0.08846 -0.0034748 -0.054032 -0.00035001 -0.12008 -0.047887 -0.091713 -0.11107 -0.11545 -0.00058377
1.0391 -0.00050352 -0.0016303 -0.0028222 -0.0020097 0 -0.0038983 -0.0037752 1.9376e-05 -0.0011883 -0.0045925 -0.0050051 0.3727 0.005876 0.0039885 0.0041578 0.00088197 -0.00099633 0.0037167 -0.0022848 0.0036349 0.00055495 0 0.0060628 0 8.327e-05 0.00014352 4.4779e-05 0.0018046 0.09825 -0.0052168 -0.001664 -0.0017268 0.0021483 0.0022341 0.0012601 -0.0053319 -0.003111 -0.0067241 -0.13435 -0.16646 -0.095893 -0.092836 0.0013101 -0.054681 0.0020033 -0.12096 -0.049128 -0.09154 -0.1118 -0.11531 -0.00079892
1.043 0.00013829 -0.00029813 -0.0023348 -0.0014058 0 -0.0042747 -0.0020366 -0.00098061 0.00014999 -0.0042544 -0.0065597 0.36711 0.0049767 0.0036551 0.0064003 0.0013357 -0.00030906 0.0037885 -0.00017006 0.0077103 0.0041923 0 0.0073309 0 0.00055151 0.00069012 0.00063888 0.0018779 0.082609 -0.0058822 -0.0031777 -0.0014481 0.00041787 0.00057959 0.00059353 0.00030079 -0.0039043 -0.0062307 -0.13897 -0.17134 -0.098331 -0.096515 0.0065366 -0.053152 0.0050697 -0.12108 -0.049612 -0.091465 -0.11242 -0.11452 0.0012497
1.0469 0.00075499 0.00013464 -0.00088002 -0.0012267 0 -0.0035759 -0.00029732 -0.0021608 0.0005186 -0.0043783 -0.008403 0.37091 0.0026885 4.3675e-05 0.004602 -6.5637e-05 -0.0029623 0.0027991 0.00031584 0.0058137 0.0033668 0 0.008885 0 0.00045775 0.00087847 0.00033185 0.0013938 0.086096 -0.0070679 -0.0043399 -0.0014436 -0.0012762 -0.0021793 -0.0026794 0.0063412 -0.0055593 -0.005221 -0.1436 -0.17622 -0.10077 -0.10019 0.011763 -0.051623 0.008136 -0.1212 -0.050096 -0.091391 -0.11304 -0.11373 0.0054332
1.0508 0.0014866 -0.00056224 0.0015147 -0.001182 0 -0.0021039 8.8776e-05 -0.0024521 0.00044092 -0.0048362 -0.0098146 0.38098 2.6088e-05 -0.004149 -0.0001386 -0.002267 -0.0069319 0.0016386 0.00059776 -0.00095016 1.415e-06 0 0.010307 0 -0.00014485 0.00049334 -0.00046576 0.00072026 0.10217 -0.007312 -0.0046404 -0.0011628 -0.0022305 -0.0054429 -0.0071813 0.012475 -0.0075858 -0.0055006 -0.14874 -0.17691 -0.10212 -0.10252 0.015076 -0.048779 0.010227 -0.12166 -0.050081 -0.093883 -0.11525 -0.11349 0.0090984
1.0547 0.0021967 -0.0011892 0.0038024 -0.00077999 0 0.00016707 -0.0007493 -0.0017247 0.00045465 -0.0039318 -0.0092585 0.3836 -0.0011125 -0.0059423 -0.004211 -0.0034343 -0.008316 0.001219 0.0023437 -0.00682 -0.0021191 0 0.0112 0 -0.00080766 -0.00018533 -0.00091173 0.00028522 0.098029 -0.0053102 -0.0035454 0.00014773 -0.0024322 -0.0076697 -0.010212 0.017111 -0.0088827 -0.0069386 -0.15395 -0.17704 -0.10332 -0.10467 0.01813 -0.045758 0.012186 -0.12217 -0.05 -0.096722 -0.11767 -0.11331 0.0096239
1.0586 0.0025242 -0.00061402 0.00467 7.2466e-05 0 0.0025422 -0.0014795 -0.00088679 0.00044366 -0.00091962 -0.0058215 0.37167 0.00031954 -0.0047975 -0.0047443 -0.0029166 -0.0048579 0.0018604 0.0053775 -0.0066246 -0.0011605 0 0.01161 0 -0.0010478 -0.00059153 -0.00053172 0.00027664 0.054836 -0.0014165 -0.0012025 0.0021879 -0.0023958 -0.0076424 -0.009982 0.018309 -0.0085424 -0.0077113 -0.15893 -0.17633 -0.10445 -0.10636 0.019869 -0.043182 0.013287 -0.12322 -0.04999 -0.10094 -0.12086 -0.11384 0.0071657
1.0625 0.0022385 0.00080439 0.0037249 0.00097232 0 0.00331 -0.0010134 -0.00089817 9.4585e-05 0.0023228 -0.00049534 0.35585 0.003256 -0.0026361 -0.0022714 -0.0019539 0.0017223 0.0031052 0.0076162 -0.00062926 0.0012249 0 0.011507 0 -0.00070501 -0.00041165 0.00036565 0.00056502 -0.0060241 0.0024543 0.0012549 0.0034276 -0.0025323 -0.0056199 -0.0068764 0.015492 -0.0064029 -0.0062609 -0.16343 -0.17385 -0.10547 -0.10706 0.018817 -0.041551 0.012568 -0.12542 -0.050132 -0.10809 -0.1257 -0.11585 0.0043786
1.0664 0.001508 0.001629 0.0019029 0.0015242 0 0.0013653 0.00052898 -0.0016988 -0.00027925 0.0030005 0.0041868 0.35604 0.0052967 -0.0014007 3.0558e-05 -0.0023346 0.0070078 0.004098 0.0070543 0.0057189 0.0021124 0 0.010226 0 -2.2819e-05 0.00011062 0.0010213 0.00087714 -0.044479 0.004514 0.002505 0.0025853 -0.0027159 -0.0030862 -0.0027388 0.010138 -0.0030298 -0.0028978 -0.16793 -0.17136 -0.10648 -0.10775 0.017766 -0.03992 0.011849 -0.12761 -0.050274 -0.11523 -0.13054 -0.11786 0.0033232
1.0703 0.00075503 0.0011073 0.00061559 0.0018216 0 -0.0018908 0.0022654 -0.0022064 0.00020719 0.00073107 0.0060557 0.38155 0.0049258 -0.0011161 -0.00021589 -0.0044079 0.0076829 0.004255 0.0037469 0.006747 0.00070898 0 0.0069052 0 0.00055979 0.00044935 0.00092678 0.001034 -0.047237 0.0046655 0.0023294 0.0002299 -0.0024407 -0.0013151 0.00084664 0.0046027 0.00065022 0.00055791 -0.17068 -0.16927 -0.1082 -0.10769 0.01377 -0.040666 0.0091491 -0.13102 -0.050636 -0.12476 -0.136 -0.12169 0.0031011
1.0742 0.00023833 0.00011661 0.00045702 0.0023007 0 -0.003082 0.003634 -0.0014266 0.0019751 -0.0016293 0.0050166 0.42077 0.0028817 -0.00057549 -0.002141 -0.0065327 0.0042307 0.0037153 -0.000181 0.0013905 -0.00082933 0 0.0016345 0 0.00071142 0.00036119 0.00021395 0.001041 -0.042642 0.004351 0.0019525 -0.0014734 -0.0013263 -0.00027808 0.0035041 0.00017846 0.0037075 0.0026148 -0.17287 -0.1673 -0.11015 -0.10737 0.008843 -0.042163 0.0058237 -0.13481 -0.051068 -0.13504 -0.14166 -0.12609 0.0010597
1.0781 -0.00015532 9.5662e-05 0.00076771 0.0031118 0 -1.8713e-05 0.0047156 0.00050461 0.0042124 -0.0010374 0.0029511 0.45162 0.0012024 0.00051176 -0.0028163 -0.0065395 2.5703e-05 0.003211 -0.0024417 -0.0063512 -1.2898e-05 0 -0.0041354 0 0.00039546 0.00011459 -0.00055308 0.0009841 -0.065843 0.0049178 0.0028177 -0.00086106 0.00056051 0.00098483 0.0055987 -0.0035705 0.0054801 0.0034516 -0.17442 -0.16588 -0.11234 -0.10699 0.0035857 -0.044253 0.0022642 -0.13865 -0.051427 -0.14525 -0.14686 -0.13068 -0.0036718
1.082 -0.00065237 0.0012436 0.00046255 0.0037648 0 0.0056491 0.0055534 0.0024827 0.0054552 0.0021885 0.0019709 0.46174 0.00097597 0.00081933 -0.00073141 -0.0037497 -0.0020632 0.003437 -0.0024991 -0.011139 0.0029339 0 -0.0086352 0 -0.00013804 0.00013224 -0.0008766 0.00087701 -0.11517 0.0062682 0.0049412 0.0014827 0.0028007 0.0030662 0.0072838 -0.0075501 0.0058449 0.0044071 -0.17336 -0.16666 -0.11555 -0.10635 -0.0029992 -0.048727 -0.0022345 -0.14266 -0.051493 -0.15522 -0.15021 -0.13605 -0.0084252
1.0859 -0.0011649 0.0022183 -0.00077908 0.0035394 0 0.0094504 0.0056104 0.0036236 0.0050403 0.0045971 0.0027384 0.4578 0.0012611 -0.00084533 0.0023418 0.00038578 -0.0020675 0.0044229 -0.0017188 -0.010417 0.0050887 0 -0.011221 0 -0.00051146 0.00046871 -0.00062734 0.0006347 -0.15243 0.0071407 0.0066528 0.0032947 0.0049082 0.0054789 0.0082673 -0.01144 0.0053903 0.0062738 -0.17231 -0.16744 -0.11877 -0.10571 -0.0095841 -0.053201 -0.0067333 -0.14667 -0.051558 -0.16519 -0.15357 -0.14141 -0.0093592
1.0898 -0.0012313 0.0017788 -0.0021853 0.0022881 0 0.0081703 0.0043253 0.0041437 0.0038208 0.0035637 0.0043193 0.45553 0.0003405 -0.0035474 0.0032259 0.0035185 -0.0020931 0.0054441 -0.0018319 -0.0056203 0.0039789 0 -0.01256 0 -0.00043774 0.00073533 7.4182e-06 0.00020561 -0.14786 0.0065531 0.0061765 0.0029598 0.0064865 0.0072465 0.0083657 -0.013556 0.0051742 0.0082755 -0.1695 -0.1701 -0.12233 -0.10532 -0.015416 -0.058567 -0.010889 -0.14974 -0.05097 -0.17247 -0.15376 -0.14597 -0.0056716
1.0938 -0.00046197 0.00041327 -0.0026804 0.00076766 0 0.0029227 0.0021753 0.0049291 0.003266 0.00041854 0.0053839 0.46312 -0.0021329 -0.0047278 0.00090217 0.0042258 -0.0035118 0.0055698 -0.003365 -0.00034542 0.00038485 0 -0.01337 0 9.8593e-05 0.00055864 0.00071483 -0.00028932 -0.11639 0.0047711 0.0034967 0.0010985 0.0072329 0.0079431 0.0078942 -0.012475 0.0059816 0.0087965 -0.16571 -0.17383 -0.12611 -0.10507 -0.020821 -0.064436 -0.01485 -0.15229 -0.050013 -0.17824 -0.15216 -0.15007 -0.0010258
1.0977 0.00097658 -8.1296e-05 -0.0018854 8.5325e-05 0 -0.0019545 0.00073612 0.0062809 0.0038801 -0.0010089 0.0053602 0.47604 -0.0045318 -0.0029912 -0.0022134 0.0028071 -0.0053414 0.0043849 -0.0054491 0.0023002 -0.0023602 0 -0.013336 0 0.0007953 2.808e-05 0.001166 -0.00059141 -0.10105 0.0028734 0.00053358 -0.00022886 0.0069833 0.0078779 0.0072602 -0.0085441 0.0075689 0.0070354 -0.16187 -0.17766 -0.12982 -0.1049 -0.025993 -0.070271 -0.018698 -0.15468 -0.048991 -0.18352 -0.15015 -0.15395 -0.00028298
1.1016 0.002408 0.0013149 -0.0003181 0.00075831 0 -0.0029816 0.0012652 0.0072967 0.0046913 0.0011657 0.0045359 0.48671 -0.0048895 -9.8151e-06 -0.00276 0.00063536 -0.0054532 0.0022565 -0.0068354 0.001265 -0.001878 0 -0.011649 0 0.001186 -0.00039902 0.0010813 -0.000524 -0.12232 0.0016118 -0.00062627 0.00030387 0.0058574 0.0072854 0.0062945 -0.003483 0.0086376 0.0038279 -0.15738 -0.18273 -0.13286 -0.10559 -0.028427 -0.075709 -0.021208 -0.15508 -0.047216 -0.18309 -0.1434 -0.15521 -0.0046518
1.1055 0.0032279 0.0035259 0.0012506 0.0022793 0 -0.00039178 0.0032083 0.0066762 0.0043791 0.0046349 0.0034095 0.49538 -0.0029686 0.00093069 -1.4622e-05 -0.0010206 -0.0030876 -5.427e-05 -0.0068418 -0.0022857 0.00075273 0 -0.0085288 0 0.00094472 -0.00042049 0.00038927 -0.00019314 -0.15317 0.00091826 0.00033954 0.0021298 0.0042954 0.0056976 0.0043261 0.0014731 0.0077578 0.00086153 -0.1529 -0.1878 -0.1359 -0.10628 -0.030861 -0.081146 -0.023719 -0.15549 -0.045441 -0.18266 -0.13665 -0.15647 -0.010265
1.1094 0.0034152 0.0044445 0.0024533 0.003562 0 0.0028381 0.0044389 0.0041378 0.002756 0.0055142 0.0022435 0.50842 -0.00049345 -0.0015529 0.0033039 -0.001623 0.00014975 -0.0020077 -0.0054062 -0.0057333 0.0022189 0 -0.0056152 0 0.00014923 -0.00021187 -0.00059195 6.4711e-05 -0.14991 0.00044864 0.0018254 0.0036929 0.0028041 0.0024786 0.0011264 0.006673 0.0045588 -0.00078793 -0.14946 -0.19246 -0.13804 -0.10756 -0.031836 -0.08583 -0.025594 -0.15527 -0.043918 -0.17967 -0.12872 -0.15635 -0.011797
1.1133 0.0034148 0.0032241 0.0033204 0.0037953 0 0.004188 0.0032677 0.00090492 0.00093467 0.0027677 0.0011851 0.52714 0.00065567 -0.0051986 0.0038498 -0.0012391 0.0018154 -0.003505 -0.0026837 -0.0064106 0.00055422 0 -0.0043063 0 -0.00072271 -0.00016122 -0.0012283 -6.1196e-06 -0.10262 0.00026587 0.0019573 0.0041019 0.0015753 -0.0019997 -0.00233 0.012958 0.00015115 -0.001295 -0.147 -0.19674 -0.13934 -0.10938 -0.031453 -0.089812 -0.026877 -0.15446 -0.042629 -0.17429 -0.1197 -0.15493 -0.0075588
1.1172 0.0035184 0.0011758 0.0038323 0.0029406 0 0.0034511 0.00021411 -0.0013076 3.5203e-05 -0.00072685 0.00045698 0.54215 0.00026124 -0.0062126 0.0010508 -0.00022718 0.00091678 -0.0045429 0.00093871 -0.00333 -0.0028278 0 -0.0037784 0 -0.0011139 -0.00034534 -0.0010102 -0.00029294 -0.045887 0.00070943 0.00030892 0.0036304 0.00037006 -0.0060379 -0.004341 0.019562 -0.0036271 -0.0014686 -0.14454 -0.20102 -0.14064 -0.1112 -0.031071 -0.093795 -0.028161 -0.15365 -0.041341 -0.16891 -0.11067 -0.15352 -0.001003
1.1211 0.0034369 0.00025088 0.0037397 0.0015676 0 0.0018266 -0.0023941 -0.0017839 -3.1031e-05 -0.001643 0.00013554 0.54258 -0.00033644 -0.0031184 -0.0024273 0.00083168 -0.0014501 -0.0047781 0.0043986 0.0017909 -0.0047605 0 -0.0013002 0 -0.00080671 -0.00040597 -3.7082e-05 -0.00037128 -0.017601 0.0016564 -0.0019536 0.002824 -0.0011559 -0.007806 -0.0039245 0.023586 -0.0055024 -0.0018338 -0.14591 -0.20332 -0.14018 -0.1139 -0.02963 -0.096408 -0.029071 -0.1536 -0.042132 -0.16252 -0.10385 -0.15134 0.0027422
1.125 0.0025653 0.00088201 0.0029122 0.00035618 0 0.0001474 -0.0026647 -0.001278 -0.00029394 -1.3824e-05 -0.0001887 0.53035 2.7423e-05 0.001738 -0.0034237 0.0011538 -0.0035144 -0.0036172 0.0060218 0.0054284 -0.0036822 0 0.0048669 0 -9.7917e-05 -1.0401e-05 0.00096197 8.4601e-05 -0.015236 0.0022427 -0.0033524 0.0016847 -0.0029863 -0.0069542 -0.0018155 0.022066 -0.0055188 -0.0024734 -0.14745 -0.20553 -0.13965 -0.11665 -0.028141 -0.098961 -0.029965 -0.15358 -0.043015 -0.15609 -0.097124 -0.14913 0.0017074
1.1289 0.00068528 0.0016604 0.0017026 -0.00026685 0 -0.0013833 -0.00091318 -0.0010953 -0.0013376 0.0011126 -0.0011906 0.52222 0.0010549 0.0045924 -0.0012141 0.00012078 -0.0044819 -0.00088749 0.004656 0.0049155 -0.0010339 0 0.012859 0 0.00043985 0.00064657 0.0012069 0.00091502 -0.0015869 0.0015807 -0.0032996 4.3057e-05 -0.0046203 -0.0049073 7.0672e-05 0.014711 -0.0047283 -0.0035354 -0.15061 -0.20699 -0.13874 -0.11958 -0.026966 -0.10115 -0.030932 -0.15455 -0.045074 -0.15094 -0.092751 -0.14757 -0.0014431
1.1328 -0.0016436 0.0011362 0.0007309 -0.00021893 0 -0.0021436 0.00083345 -0.0018285 -0.0024897 -0.000393 -0.0030141 0.53475 0.0015653 0.0039544 0.0022444 -0.0021195 -0.004663 0.0025566 0.00099463 0.00077872 0.0006204 0 0.018033 0 0.0004244 0.00094279 0.00055911 0.0015362 0.047491 -0.00026907 -0.0021496 -0.0015691 -0.0054294 -0.0034364 0.00025983 0.0044637 -0.004238 -0.0054043 -0.15623 -0.20731 -0.13723 -0.12278 -0.026267 -0.10277 -0.032011 -0.15701 -0.04892 -0.14776 -0.091954 -0.14699 -0.0023964
1.1367 -0.003443 -0.00044528 0.00022916 0.00025906 0 -0.00091123 0.00095287 -0.0029859 -0.0025985 -0.0030832 -0.0047924 0.56695 0.0011192 0.0017259 0.0045474 -0.0044631 -0.0043501 0.0050341 -0.0025064 -0.0035425 0.00039469 0 0.017005 0 -3.7375e-05 0.00048871 -0.00034369 0.0014607 0.11081 -0.0022373 -0.00049098 -0.0020404 -0.0051309 -0.0029638 -0.0011064 -0.004852 -0.0044604 -0.0080304 -0.16185 -0.20763 -0.13573 -0.12597 -0.025568 -0.1044 -0.033091 -0.15948 -0.052766 -0.14458 -0.091156 -0.14641 0.00066026
1.1406 -0.0040902 -0.0015051 -0.00028001 0.00065175 0 0.0025478 -0.000339 -0.0036633 -0.0014985 -0.0037892 -0.0052602 0.59946 0.00066879 0.00081987 0.0049178 -0.0054939 -0.0031716 0.0051132 -0.0035302 -0.0046042 -0.00034789 0 0.011079 0 -0.00047369 -0.00038067 -0.00067436 0.00079091 0.14382 -0.0032656 0.0012516 -0.00098071 -0.0039253 -0.0023587 -0.0025787 -0.011419 -0.0050432 -0.010221 -0.16915 -0.20739 -0.13443 -0.12908 -0.026125 -0.10538 -0.034177 -0.16406 -0.058214 -0.14586 -0.095665 -0.14835 0.0057385
1.1445 -0.0037646 -0.0010847 -0.0014888 0.00037232 0 0.006072 -0.0016175 -0.003373 -0.00038842 -0.0016722 -0.0040186 0.6122 0.0014172 0.0020814 0.00419 -0.0045338 -0.00082069 0.0027835 -0.0019826 -0.001876 1.1357e-05 0 0.0054957 0 -0.00047099 -0.00087347 -0.00017462 0.00015722 0.12875 -0.003309 0.0025831 0.00038243 -0.0022391 -0.0003802 -0.0027484 -0.015989 -0.0053205 -0.010108 -0.17679 -0.20704 -0.13317 -0.13217 -0.026928 -0.10624 -0.035264 -0.16906 -0.063974 -0.14801 -0.10121 -0.15078 0.0093371
1.1484 -0.0031804 -8.1716e-06 -0.0034483 -0.00082411 0 0.0063153 -0.0019813 -0.0022488 -0.00056307 0.00056264 -0.0020979 0.6027 0.003231 0.0037638 0.0033475 -0.0021426 0.0019104 -0.00027657 -6.9454e-05 0.0020721 0.0014199 0 0.0049094 0 -9.1393e-06 -0.00052215 0.00064474 0.00010133 0.093743 -0.0032099 0.0027736 0.00012573 -0.00042733 0.0028142 -0.0013171 -0.01979 -0.0048328 -0.0067916 -0.18407 -0.20684 -0.13218 -0.1351 -0.027892 -0.10673 -0.036174 -0.17422 -0.069516 -0.15125 -0.10761 -0.15387 0.0095692
1.1523 -0.0029247 0.00013048 -0.0052922 -0.0024989 0 0.0020582 -0.0018465 -0.00072339 -0.0018787 -0.0001193 -0.0010588 0.5867 0.0045286 0.0037759 0.0025958 0.00042728 0.0034173 -0.0016955 -6.0082e-05 0.0041572 0.0025705 0 0.0093399 0 0.00057547 0.0003577 0.0010309 0.00050792 0.078781 -0.0036117 0.0013713 -0.0023246 0.0012541 0.005662 0.00092426 -0.022281 -0.0036103 -0.0016266 -0.19044 -0.20704 -0.13191 -0.13763 -0.029279 -0.10626 -0.036615 -0.17984 -0.074484 -0.15732 -0.11624 -0.15868 0.0071471
1.1563 -0.0030354 -0.0010903 -0.0059101 -0.003683 0 -0.0038723 -0.0020622 0.00073647 -0.0027216 -0.0032825 -0.0014745 0.58162 0.0038944 0.0019749 0.0017895 0.0022756 0.0028894 -4.0838e-05 -0.0019264 0.0034731 0.0028463 0 0.014368 0 0.00091889 0.0010215 0.00069495 0.00070497 0.08933 -0.0041631 -0.0010713 -0.005282 0.0025042 0.0066005 0.0028674 -0.021297 -0.0021519 0.0024512 -0.19681 -0.20724 -0.13164 -0.14015 -0.030665 -0.10579 -0.037057 -0.18545 -0.079451 -0.1634 -0.12487 -0.1635 0.0039459
1.1602 -0.0031244 -0.0023946 -0.0049243 -0.0035742 0 -0.0066797 -0.0026281 0.001643 -0.0016106 -0.0053049 -0.0024104 0.59079 0.0016651 8.747e-05 0.0011711 0.0033516 0.0013925 0.0040779 -0.0033751 0.0015448 0.0030491 0 0.015186 0 0.0009088 0.0010569 1.3232e-05 0.00019133 0.092151 -0.0039034 -0.0030994 -0.0062514 0.0029912 0.0053612 0.0037477 -0.015367 -0.0011306 0.0032834 -0.20025 -0.20807 -0.13197 -0.14212 -0.031186 -0.10377 -0.036796 -0.18944 -0.08171 -0.16941 -0.13202 -0.16836 0.0012256
1.1641 -0.0028044 -0.0023348 -0.0029932 -0.0022463 0 -0.0040589 -0.0026641 0.001587 0.001265 -0.0035566 -0.0024814 0.6043 -0.00029056 -0.00031078 0.0011958 0.0039671 0.00091696 0.0082733 -0.0023454 0.0003241 0.0038356 0 0.01055 0 0.00066716 0.00071829 -0.00040362 -0.000743 0.057155 -0.0023543 -0.0035245 -0.0043706 0.0026173 0.0029313 0.0032969 -0.0056326 -0.00093354 0.0014299 -0.20252 -0.20915 -0.13253 -0.14386 -0.031363 -0.10112 -0.036255 -0.19278 -0.082892 -0.1754 -0.13858 -0.17325 -0.00073716
1.168 -0.0019903 -0.0010451 -0.0011855 -0.00069815 0 0.0014399 -0.0016465 0.00061067 0.0042019 0.00043532 -0.001315 0.61299 -0.00039578 0.00066473 0.0017095 0.0039899 0.0022045 0.0099062 0.00065106 0.00033107 0.0039993 0 0.0032098 0 0.00032461 0.00051615 -0.00027588 -0.0012015 -0.0046866 -7.7338e-05 -0.0025725 -0.0012724 0.0017179 0.00046962 0.0016516 0.00471 -0.0013172 -0.00026148 -0.20401 -0.21027 -0.13308 -0.14549 -0.031158 -0.098103 -0.035656 -0.19543 -0.083261 -0.18074 -0.14417 -0.17774 -0.0019284
1.1719 -0.00089843 -0.00013723 -0.00011092 -0.00010775 0 0.0047054 -0.00033189 -0.00058129 0.0056027 0.0026256 0.00019772 0.61905 0.0011577 0.0016618 0.0017916 0.002755 0.0037804 0.0078604 0.0029204 0.00075774 0.0013391 0 -0.0028784 0 -0.00011572 0.0005921 0.00019807 -0.00056463 -0.051202 0.0018755 -0.0017227 0.0005454 0.00084589 -0.001555 -0.00066106 0.01274 -0.001534 0.00079584 -0.20126 -0.21156 -0.13357 -0.14644 -0.028871 -0.093039 -0.034735 -0.19436 -0.079201 -0.18259 -0.14453 -0.18013 -0.0022255
1.1758 0.00011653 -0.00085733 0.00035538 -0.00089399 0 0.0027893 -0.00012947 -0.0010982 0.0052859 0.0010214 0.0010585 0.63222 0.0028018 0.0016718 0.00073338 -7.7041e-05 0.00347 0.003318 0.0023786 0.00090834 -0.0042713 0 -0.0054728 0 -0.00066578 0.00061309 0.00065529 0.00080369 -0.053471 0.0029233 -0.0022575 9.2626e-05 0.0002419 -0.0032532 -0.0027749 0.017492 -0.00097197 0.0045601 -0.1985 -0.21284 -0.13406 -0.1474 -0.026583 -0.087975 -0.033813 -0.1933 -0.075141 -0.18443 -0.14489 -0.18251 -0.0018733
1.1797 0.00070258 -0.0026593 0.00064206 -0.0023834 0 -0.0026166 -0.001543 -0.00076626 0.0042025 -0.0021504 0.0012685 0.65756 0.0032942 0.00085355 -0.00098713 -0.0036448 0.00087434 -0.0010752 -0.00023435 0.00099581 -0.0092542 0 -0.00465 0 -0.0011576 0.00026613 0.00091816 0.0017951 -0.022744 0.0032632 -0.0039554 -0.0014345 -0.00046862 -0.004683 -0.0038492 0.019544 0.00018833 0.008316 -0.19363 -0.21361 -0.13393 -0.14796 -0.023042 -0.082097 -0.033501 -0.18964 -0.068668 -0.18294 -0.14114 -0.1827 -0.0018243
1.1836 0.00060609 -0.0038306 0.00094497 -0.0033505 0 -0.0071339 -0.0034571 -0.00045589 0.003128 -0.0031615 0.0015209 0.68932 0.0028065 -3.686e-05 -0.0020719 -0.0061364 -0.0019637 -0.0031105 -0.0021383 0.0014676 -0.0089031 0 -0.0015204 0 -0.0012639 -0.00028309 0.0010197 0.0015731 0.0086417 0.0033281 -0.0052703 -0.0021443 -0.0019403 -0.0055915 -0.0036233 0.019484 0.00098004 0.008905 -0.18731 -0.21403 -0.13339 -0.14824 -0.018645 -0.075665 -0.033603 -0.18422 -0.060552 -0.17919 -0.13458 -0.1814 -0.0029922
1.1875 -0.00022338 -0.0033995 0.0011247 -0.0029647 0 -0.0077238 -0.0041396 -0.0012499 0.0019471 -0.0011207 0.0018899 0.71695 0.0023054 -0.00056488 -0.0018361 -0.0062099 -0.0025931 -0.0025824 -0.001471 0.002036 -0.00228 0 0.0028888 0 -0.00079685 -0.0005431 0.00098788 0.00037412 0.025751 0.0031914 -0.0048074 -0.001316 -0.0043544 -0.0057534 -0.002626 0.01722 0.00044917 0.0051913 -0.18097 -0.2144 -0.13279 -0.14851 -0.014244 -0.069263 -0.033785 -0.17872 -0.052414 -0.17531 -0.12789 -0.18001 -0.0049867
1.1914 -0.001564 -0.0021205 0.0009584 -0.001407 0 -0.0047804 -0.0029308 -0.0031944 0.00024625 0.0011365 0.0012704 0.73512 0.0021337 -0.00074276 -0.0009922 -0.0042959 -0.00075485 -0.0012831 0.00077963 0.0018917 0.005752 0 0.0075554 0 7.1287e-06 -0.00028559 0.00074041 -0.00072242 0.042654 0.0026407 -0.0026116 0.00022926 -0.0069626 -0.0053249 -0.0017293 0.012658 -0.0014479 -0.0012268 -0.1741 -0.21332 -0.13087 -0.14827 -0.0097013 -0.063698 -0.036215 -0.1713 -0.043676 -0.16809 -0.11744 -0.17599 -0.0059185
1.1953 -0.0030079 -0.0014954 0.00030659 0.00024032 0 -0.0008928 -0.0008617 -0.0050634 -0.001742 0.00049189 -0.0014788 0.74647 0.0015605 -0.00052811 -0.00071858 -0.002368 0.0013236 -0.0013887 0.0019404 0.00089098 0.00828 0 0.011105 0 0.00057484 0.00014201 0.00023875 -0.00083796 0.077481 0.0016859 -8.0696e-05 0.0012093 -0.0084475 -0.0046948 -0.0014358 0.0064851 -0.0037496 -0.0072982 -0.16722 -0.21224 -0.12894 -0.14803 -0.0051582 -0.058133 -0.038645 -0.16388 -0.034938 -0.16086 -0.10699 -0.17198 -0.0039139
1.1992 -0.0041994 -0.0020764 -0.00095617 0.00068101 0 0.0016323 0.00035421 -0.0055942 -0.0031843 -0.0028871 -0.0058507 0.75591 -0.00015321 0.00030469 -0.0010536 -0.0021684 0.0013259 -0.0035481 0.00058269 6.3334e-05 0.0027919 0 0.01239 0 0.00046002 0.00017631 -0.00032681 -0.00010451 0.12635 0.00068561 0.0012359 0.00091565 -0.0078826 -0.0040475 -0.0016149 -0.00022174 -0.0053418 -0.010483 -0.16146 -0.21059 -0.12661 -0.14757 -0.0017144 -0.054134 -0.042252 -0.15714 -0.027757 -0.15407 -0.097051 -0.16789 0.00098439
1.2031 -0.005028 -0.0030115 -0.0029529 -0.00077795 0 0.0019004 -0.00017926 -0.0049328 -0.0037017 -0.0060062 -0.0095505 0.76476 -0.002477 0.0016111 -0.00065359 -0.0034901 -0.00065619 -0.0063045 -0.0020011 0.00052491 -0.0061002 0 0.011679 0 -0.00023318 -0.00032848 -0.00061815 0.00055746 0.16946 -0.00018562 0.00072447 -0.00072676 -0.0055018 -0.0032387 -0.0019101 -0.0070407 -0.0059183 -0.010032 -0.15694 -0.20832 -0.12385 -0.14689 0.00050834 -0.051876 -0.047165 -0.15117 -0.022307 -0.14777 -0.087673 -0.16372 0.0065402
1.207 -0.0055859 -0.0032088 -0.0055259 -0.0037156 0 -8.994e-06 -0.0020058 -0.0045824 -0.0040596 -0.0067151 -0.010438 0.77147 -0.0037528 0.002492 0.0015423 -0.0042767 -0.0022438 -0.0073686 -0.003303 0.00195 -0.010745 0 0.010884 0 -0.00090722 -0.00092272 -0.00046235 0.00042134 0.19861 -0.0014383 -0.00114 -0.0034887 -0.002618 -0.0021418 -0.002272 -0.0143 -0.0060818 -0.0071751 -0.15242 -0.20604 -0.12109 -0.1462 0.002731 -0.049618 -0.052078 -0.1452 -0.016858 -0.14148 -0.078294 -0.15955 0.010145
1.2109 -0.0059466 -0.0026117 -0.0079491 -0.0066823 0 -0.0034474 -0.0039893 -0.0057085 -0.0054304 -0.0059956 -0.0086719 0.77589 -0.0027942 0.0019021 0.0045715 -0.0026504 -0.001338 -0.0056326 -0.0022936 0.0025542 -0.0075361 0 0.012055 0 -0.00099853 -0.0010469 -4.7064e-05 -0.00034096 0.22705 -0.0039203 -0.0033308 -0.0066648 -0.00074364 -0.00097807 -0.0029541 -0.021726 -0.0065311 -0.0044624 -0.15121 -0.20358 -0.11859 -0.14513 0.0014596 -0.051603 -0.057976 -0.14302 -0.016467 -0.13957 -0.073605 -0.15756 0.011031
1.2148 -0.0060265 -0.0021075 -0.0091517 -0.007956 0 -0.0068647 -0.0052358 -0.0076075 -0.0078857 -0.0061794 -0.006687 0.77971 -0.00026585 -0.00020067 0.0058604 0.00097545 0.0017005 -0.0021487 -0.00031337 0.00091371 1.9175e-05 0 0.015409 0 -0.00048129 -0.00062666 0.00025125 -0.00093356 0.26634 -0.0077712 -0.004824 -0.0087266 -0.00059725 -0.00017363 -0.0040093 -0.027226 -0.0072612 -0.0045065 -0.15032 -0.2011 -0.11612 -0.14403 -0.00014364 -0.053991 -0.063968 -0.14119 -0.016558 -0.13808 -0.069361 -0.15578 0.010716
1.2188 -0.0056859 -0.0023479 -0.0084898 -0.0066777 0 -0.0079482 -0.0054074 -0.0081921 -0.009877 -0.0075413 -0.0068125 0.78232 0.0017169 -0.0025037 0.0037252 0.0038373 0.0045491 0.00074357 0.00065061 -0.002287 0.0051714 0 0.01894 0 0.00014639 -0.00011212 0.00024065 -0.00083438 0.3005 -0.011783 -0.0049455 -0.0079602 -0.0017229 5.9995e-05 -0.0049833 -0.02772 -0.0076431 -0.0083545 -0.15038 -0.19893 -0.11412 -0.14281 -0.0029767 -0.057806 -0.069517 -0.14102 -0.018384 -0.13859 -0.067314 -0.15518 0.011313
1.2227 -0.00493 -0.0030158 -0.0063841 -0.0036546 0 -0.0053053 -0.0045545 -0.0062088 -0.0095318 -0.0077092 -0.0089079 0.77911 0.0014714 -0.0033869 -0.00060838 0.0031245 0.0053411 0.0012737 0.00015012 -0.0046237 0.0045685 0 0.020178 0 0.00037375 5.0893e-05 8.1558e-05 -0.00032358 0.2955 -0.014016 -0.0037178 -0.0041837 -0.0029421 -0.0001681 -0.0052906 -0.021787 -0.0072199 -0.014311 -0.15219 -0.1973 -0.11299 -0.14135 -0.0080656 -0.064237 -0.074256 -0.1439 -0.023395 -0.14275 -0.069296 -0.15675 0.013454
1.2266 -0.0039425 -0.0033719 -0.004088 -0.0010744 0 -0.0004266 -0.0030712 -0.0028512 -0.0065761 -0.0047717 -0.010488 0.76705 -0.0007664 -0.0023928 -0.0038252 -0.0013454 0.0042144 -0.00059001 -0.0005672 -0.0041944 0.0008424 0 0.018422 0 0.00016067 -0.00011501 6.8535e-05 -9.7173e-05 0.23882 -0.013263 -0.0021274 0.00020064 -0.0032484 -0.00079428 -0.0048947 -0.011519 -0.0062479 -0.018429 -0.154 -0.19568 -0.11185 -0.1399 -0.013155 -0.070668 -0.078995 -0.14678 -0.028405 -0.14691 -0.071278 -0.15833 0.015851
1.2305 -0.0029059 -0.0032547 -0.0026714 -0.0010314 0 0.0026979 -0.001823 -0.00085909 -0.0028533 -0.0002387 -0.0092313 0.75188 -0.0032147 -0.00059225 -0.0036176 -0.0065955 0.0024603 -0.003518 -0.00037549 -0.0014211 -0.0010925 0 0.015273 0 -9.3501e-05 -0.00023653 0.00028214 -0.00043412 0.16223 -0.0099976 -0.0017613 0.0016082 -0.0024992 -0.0020917 -0.0044549 -0.0013234 -0.0053492 -0.01703 -0.15603 -0.19509 -0.11205 -0.13831 -0.019465 -0.078407 -0.081204 -0.15209 -0.034907 -0.15335 -0.076563 -0.16165 0.016702
1.2344 -0.0018591 -0.0032037 -0.0021556 -0.0038113 0 0.00091618 -0.0018645 -0.0018288 -0.00077772 0.0020262 -0.0052901 0.74625 -0.0043 0.00051382 -0.00095823 -0.0087418 0.00067073 -0.0060876 0.00031726 0.0014952 0.00043648 0 0.013009 0 -3.2316e-05 -9.7473e-05 0.00050767 -0.00085499 0.1154 -0.0059449 -0.0035858 -0.001521 -0.0014572 -0.0043346 -0.0046587 0.0055278 -0.0047355 -0.0096973 -0.15812 -0.19477 -0.1126 -0.13667 -0.026096 -0.086488 -0.082751 -0.15803 -0.041799 -0.16037 -0.082712 -0.16542 0.015377
1.2383 -0.00081951 -0.0035944 -0.0016565 -0.007368 0 -0.0047338 -0.0035343 -0.0044955 -0.0012012 -2.4749e-05 -0.0010882 0.75764 -0.0039499 0.00035977 0.00087645 -0.0061005 -0.0016418 -0.0076165 0.00029929 0.0027858 0.0025624 0 0.012486 0 0.00026362 0.00010489 0.00050039 -0.00064808 0.11479 -0.0026954 -0.0067377 -0.0067651 -0.0011915 -0.0070987 -0.0054266 0.0092784 -0.0039862 -0.00016254 -0.15972 -0.19469 -0.11343 -0.13507 -0.032531 -0.094232 -0.083464 -0.16407 -0.048284 -0.16696 -0.088998 -0.16913 0.012738
1.2422 -4.0655e-05 -0.0039933 -0.00039113 -0.008682 0 -0.0093886 -0.0057288 -0.0058714 -0.0027786 -0.0041461 0.0010235 0.77817 -0.0032154 -0.00043699 -0.00036005 -0.00042215 -0.0045275 -0.0079913 -0.00059437 0.0025619 0.0018236 0 0.012564 0 0.000397 5.9336e-05 0.00027618 0.0003153 0.12553 -0.00066489 -0.0087272 -0.009409 -0.002263 -0.0091051 -0.0059028 0.012548 -0.0026806 0.0061563 -0.15969 -0.1954 -0.11519 -0.13358 -0.038314 -0.10086 -0.081419 -0.17039 -0.053424 -0.17212 -0.095735 -0.17259 0.010067
1.2461 -2.6021e-05 -0.0036598 0.0014639 -0.0061282 0 -0.0086654 -0.0064281 -0.0041728 -0.0033691 -0.0060271 0.00076507 0.78957 -0.0028766 -0.0010186 -0.0035664 0.0047209 -0.00639 -0.0071231 -0.0009923 0.0020833 -0.0014913 0 0.011413 0 0.00013595 -0.00019994 8.9709e-05 0.0013611 0.10004 0.00078164 -0.0073847 -0.0066355 -0.0042529 -0.0090743 -0.0052978 0.016807 -0.0010977 0.006239 -0.15966 -0.19611 -0.11695 -0.13209 -0.044097 -0.10749 -0.079373 -0.17671 -0.058563 -0.17727 -0.10247 -0.17606 0.0079453
1.25 -0.00113 -0.0025964 0.0028865 -0.00095312 0 -0.0028561 -0.0043861 -0.00057102 -0.0019928 -0.003825 -0.00028636 0.78105 -0.0026939 -0.0012437 -0.0053869 0.0067782 -0.0051557 -0.0049402 0.00033345 0.0019597 -0.003624 0 0.0082698 0 -0.00029939 -0.00027749 0.0001385 0.0016267 0.032645 0.0023739 -0.0030087 -0.00027793 -0.0059625 -0.0068951 -0.0036816 0.02015 -4.3304e-05 0.0017251 -0.15755 -0.19705 -0.11887 -0.131 -0.048268 -0.11152 -0.075805 -0.1818 -0.061074 -0.17864 -0.10767 -0.17776 0.0062065
1.2539 -0.0030778 -0.0017544 0.0029097 0.0034835 0 0.0032667 -0.00046955 0.001989 0.00051796 6.1704e-05 -0.00052372 0.76167 -0.0020738 -0.0016477 -0.0036559 0.0057548 -0.00093128 -0.0019385 0.0026133 0.0014924 -0.0018013 0 0.0040335 0 -0.00047891 9.5063e-05 0.00034935 0.00087283 -0.030886 0.0041316 0.0014616 0.0046748 -0.0061633 -0.0038675 -0.0018624 0.018788 9.4747e-05 -0.0026571 -0.15443 -0.19809 -0.12087 -0.1301 -0.051651 -0.11429 -0.071491 -0.18629 -0.062299 -0.17814 -0.11212 -0.1786 0.0047418
1.2578 -0.0049433 -0.0019919 0.0013893 0.004226 0 0.0049177 0.0028366 0.0016436 0.0025378 0.0018495 0.00034629 0.75255 -0.0011927 -0.002612 0.00025978 0.0034083 0.0030409 0.00058851 0.0035021 -0.00014464 0.0023851 0 0.00042864 0 -0.00025952 0.00064819 0.00048897 -0.00031494 -0.040783 0.0053389 0.0027811 0.0044979 -0.0043888 -0.0016048 -0.00050959 0.010853 -5.4844e-05 -0.0030812 -0.15107 -0.1991 -0.12279 -0.12931 -0.054754 -0.11654 -0.067163 -0.1905 -0.06313 -0.17696 -0.11622 -0.17906 0.0040265
1.2617 -0.0057364 -0.0029747 -0.0010111 0.0010049 0 0.001569 0.0035094 -0.00074549 0.0030715 0.00046699 0.0015921 0.76518 -0.0010656 -0.0037516 0.0026033 0.0013659 0.0029299 0.0012916 0.0015999 -0.002446 0.0046278 0 -0.0012967 0 4.2631e-05 0.00077925 0.0004432 -0.0010883 0.0038475 0.0051281 0.00027871 -0.00011995 -0.0012337 -0.00058734 0.00047101 -0.0012509 0.00055494 0.00049973 -0.14579 -0.19985 -0.12406 -0.12942 -0.055619 -0.1147 -0.062717 -0.19243 -0.060807 -0.17027 -0.11757 -0.17653 0.0047034
1.2656 -0.0051239 -0.003394 -0.003401 -0.0035643 0 -0.0030865 0.0017211 -0.0026529 0.0022248 -0.0016943 0.0025375 0.78849 -0.0023116 -0.0041355 0.00081324 0.00013816 -0.0017436 -3.5675e-05 -0.0017659 -0.0037297 0.0027303 0 -0.0010449 0 2.6939e-05 0.0002023 0.00031476 -0.0010601 0.054308 0.0030983 -0.0034432 -0.0050356 0.0020207 0.00018866 0.0016191 -0.012268 0.0021143 0.004886 -0.14052 -0.2006 -0.12534 -0.12954 -0.056484 -0.11287 -0.058271 -0.19436 -0.058484 -0.16358 -0.11893 -0.17401 0.0067156
1.2695 -0.0036233 -0.0023529 -0.0051311 -0.0060046 0 -0.0050103 -0.00045397 -0.0023656 0.00064432 -0.0018896 0.0029586 0.7996 -0.0040328 -0.003019 -0.0038605 -0.0003867 -0.006954 -0.0020549 -0.0037369 -0.0028657 -0.00087902 0 0.00034016 0 -0.00028157 -0.00067864 0.00023367 -0.00051499 0.062964 -0.00042401 -0.0047694 -0.0064807 0.0041691 0.0020841 0.0030713 -0.01785 0.0034434 0.006642 -0.13526 -0.20102 -0.12594 -0.13033 -0.056486 -0.10906 -0.054618 -0.19522 -0.055502 -0.15508 -0.11915 -0.17025 0.009005
1.2734 -0.0020916 -0.00035848 -0.0058241 -0.0045632 0 -0.0033262 -0.0010331 -0.0003619 -0.0011072 -0.00011798 0.0025861 0.78819 -0.0043328 -0.00039088 -0.0072175 -0.00014086 -0.0075477 -0.002894 -0.0029614 -0.00063692 -0.0018101 0 0.0017152 0 -0.00038845 -0.0011269 0.00015095 -1.6982e-05 0.028847 -0.0045086 -0.0022492 -0.0039912 0.0047218 0.0053115 0.0042075 -0.017177 0.0029988 0.0046763 -0.13 -0.20117 -0.126 -0.13167 -0.055782 -0.10364 -0.051613 -0.19521 -0.051984 -0.14511 -0.11846 -0.16549 0.010167
1.2773 -0.0010056 0.0012239 -0.0052559 -0.00035199 0 -0.00022514 0.00017789 0.0015059 -0.0025624 0.0012964 0.00084174 0.76849 -0.0022646 0.0029873 -0.0057248 0.0009498 -0.0021952 -0.0017606 -0.0010471 0.000863 0.0014329 0 0.0022207 0 0.00014349 -0.0008091 -8.2888e-05 0.00010655 -0.0092435 -0.0079883 0.0022158 -5.0826e-05 0.0040593 0.0085104 0.0042263 -0.012431 0.00051311 0.00046601 -0.12475 -0.20132 -0.12606 -0.13302 -0.055079 -0.098219 -0.048608 -0.1952 -0.048465 -0.13514 -0.11776 -0.16073 0.0094465
1.2813 -0.00019311 0.0016079 -0.0034576 0.0036922 0 0.0018282 0.0017535 0.0018483 -0.0030925 0.00075864 -0.0024196 0.76529 0.0007639 0.0059101 0.0003247 0.0020837 0.0050068 0.0003545 -0.00063316 0.00023425 0.0058112 0 0.0016201 0 0.0011467 -0.00012155 -0.00042667 -6.9473e-05 -0.019228 -0.0099059 0.0051482 0.0025152 0.0030763 0.0097721 0.0029882 -0.0062718 -0.002442 -0.0035124 -0.12151 -0.20079 -0.12497 -0.13542 -0.05387 -0.091308 -0.047174 -0.19432 -0.046384 -0.1264 -0.11656 -0.15592 0.0071593
1.2852 0.0008057 0.0012602 -0.00093434 0.0050308 0 0.0021861 0.0022608 0.00070599 -0.0021117 -0.00077189 -0.0059701 0.78763 0.001866 0.0072346 0.0068925 0.0014928 0.0081062 0.0015703 -0.0021512 -0.0019015 0.0070583 0 0.00037659 0 0.0019034 0.00024055 -0.00053953 -0.00027855 -0.0074755 -0.0098394 0.0044491 0.0026132 0.0025707 0.0081113 0.0011523 -3.3866e-05 -0.003685 -0.0053201 -0.11829 -0.20026 -0.12387 -0.13782 -0.052656 -0.084382 -0.045755 -0.19343 -0.044318 -0.11768 -0.11535 -0.1511 0.0042673
1.2891 0.0021724 0.0011169 0.0014325 0.0031896 0 0.0015937 0.0015172 -0.00094442 0.00023974 -0.0012307 -0.0075455 0.81762 -0.00065869 0.0064563 0.0094409 -0.0020925 0.0047163 0.00076804 -0.0030365 -0.0035615 0.0041553 0 -0.00057856 0 0.0018012 -1.2057e-06 -8.8227e-05 -0.0003335 -0.0036699 -0.0079147 0.00087717 0.00094464 0.0027137 0.0041092 -0.00053594 0.0060373 -0.0023479 -0.0041159 -0.11624 -0.19938 -0.12244 -0.14042 -0.051387 -0.077724 -0.044574 -0.19239 -0.043407 -0.11097 -0.11421 -0.14707 0.0016653
1.293 0.003577 0.0013892 0.0029236 -0.00021056 0 0.00065412 0.00032919 -0.0021883 0.0027673 -9.1986e-05 -0.0056335 0.8269 -0.0053735 0.0040831 0.006567 -0.0076617 -0.0019289 -0.0015152 -0.0005434 -0.0032831 6.1563e-05 0 -0.00036083 0 0.00093015 -0.00047392 0.00080264 -0.00021578 -0.022325 -0.0045284 -0.0029486 -0.0011012 0.0028928 -0.0006302 -0.0019462 0.011523 0.00035274 -0.00021403 -0.11574 -0.19803 -0.12058 -0.14326 -0.050044 -0.071423 -0.043708 -0.19117 -0.04403 -0.10694 -0.11317 -0.14407 -0.00011296
1.2969 0.0044085 0.0014258 0.0034846 -0.0028051 0 -0.00054768 -0.0006825 -0.002592 0.0039074 0.0011625 -0.0010512 0.80413 -0.0085764 0.0013704 0.00097683 -0.011953 -0.0061695 -0.0036721 0.0047883 -0.0013602 -0.0018405 0 0.0013115 0 -3.9733e-06 -0.00061676 0.0014918 -1.8021e-05 -0.047589 -9.3599e-05 -0.0047321 -0.0022521 0.0020697 -0.0045279 -0.0034137 0.01532 0.0022246 0.0047935 -0.11525 -0.19669 -0.11872 -0.14611 -0.048701 -0.065122 -0.042842 -0.18994 -0.044653 -0.1029 -0.11212 -0.14107 -0.00067278
1.3008 0.0041738 0.00071881 0.0036203 -0.0030865 0 -0.0015477 -0.0016808 -0.0020305 0.0029997 0.001183 0.003459 0.76622 -0.0074612 -0.00061557 -0.0029407 -0.011858 -0.0051247 -0.0044203 0.0089444 0.00056105 -0.0013617 0 0.0038727 0 -0.00036832 -0.00030039 0.0013367 0.00012003 -0.055485 0.004894 -0.0038893 -0.0015908 -0.0004642 -0.0067239 -0.0049269 0.016342 0.0020033 0.0082924 -0.11632 -0.1945 -0.11666 -0.14853 -0.046934 -0.060611 -0.041529 -0.18823 -0.046908 -0.1034 -0.1108 -0.14013 0.0004359
1.3047 0.00274 -0.00029497 0.0037272 -0.0012015 0 -0.0012127 -0.003029 -0.00061364 0.00094406 0.00059781 0.0054152 0.74234 -0.0026951 -0.0018395 -0.0027911 -0.0071844 -0.00091661 -0.0037202 0.0080534 0.00088178 -0.0011684 0 0.006141 0 -0.00018377 7.0989e-05 0.00033243 6.2251e-05 -0.042532 0.0095949 -0.0013711 0.0010549 -0.0043692 -0.0071559 -0.0056838 0.014402 0.00028343 0.0080118 -0.11763 -0.19219 -0.11456 -0.15088 -0.045104 -0.05637 -0.040149 -0.18644 -0.049408 -0.10458 -0.10943 -0.1395 0.0033809
1.3086 0.00036851 -0.00070195 0.0035678 0.0013736 0 0.0009455 -0.0044024 0.0010751 -0.00048518 0.0011246 0.0044718 0.7476 0.0020801 -0.0030772 7.6133e-05 -0.0010253 0.0018982 -0.0025413 0.0022058 -0.00085277 -0.0031993 0 0.006891 0 -1.2962e-05 4.4814e-05 -0.00079022 -0.00022023 -0.025902 0.012848 0.0013495 0.004472 -0.0081386 -0.0063028 -0.0046868 0.010225 -0.0012442 0.0039455 -0.11895 -0.18959 -0.11252 -0.1528 -0.042977 -0.052924 -0.03863 -0.18434 -0.051841 -0.10668 -0.10771 -0.13935 0.0073761
1.3125 -0.0023432 -0.00027819 0.0024959 0.0028723 0 0.0034144 -0.0048075 0.0020082 -0.00011899 0.0030827 0.0022225 0.77169 0.003439 -0.0046693 0.0021877 0.0028406 0.0008226 -0.0018772 -0.0044474 -0.0037868 -0.0062118 0 0.0054892 0 -0.00031006 -0.00037467 -0.0011714 -0.00053779 -0.018412 0.013717 0.0030908 0.0062145 -0.00984 -0.0048752 -0.001852 0.0047973 -0.0013756 -0.0010781 -0.12031 -0.18639 -0.11063 -0.15372 -0.040186 -0.051258 -0.036798 -0.18152 -0.054121 -0.11082 -0.10523 -0.14029 0.010496
1.3164 -0.0045933 0.00014819 0.00023071 0.0022981 0 0.0035089 -0.0035924 0.001448 0.0016312 0.0045785 0.00037985 0.79129 0.0010812 -0.0055857 0.0013634 0.0031032 -0.0025162 -0.0019157 -0.007411 -0.0062751 -0.0072806 0 0.0023448 0 -0.00093702 -0.00074361 -0.00057556 -0.00053928 -0.012251 0.012122 0.0032933 0.0042614 -0.0083398 -0.003498 0.0015765 -0.001044 -0.00033208 -0.0033964 -0.12167 -0.18319 -0.10875 -0.15465 -0.037395 -0.049591 -0.034966 -0.1787 -0.056401 -0.11496 -0.10274 -0.14124 0.010597
1.3203 -0.0056687 -0.00032564 -0.0026483 -6.0855e-05 0 0.00013173 -0.0013219 -0.00019285 0.0031072 0.0035978 -0.00061728 0.7915 -0.0022313 -0.0041184 -0.0012744 0.0015638 -0.0043039 -0.0019406 -0.0056394 -0.0066915 -0.0053108 0 -0.0010683 0 -0.0013371 -0.00065484 0.00043733 -1.7223e-06 0.0084557 0.0088384 0.0021549 -0.00092509 -0.0041527 -0.0024089 0.0038706 -0.0064623 0.00060453 -0.0017346 -0.12206 -0.1799 -0.1073 -0.15407 -0.034015 -0.049692 -0.03385 -0.17515 -0.057142 -0.11887 -0.099523 -0.14234 0.0069496
1.3242 -0.0053457 -0.0015168 -0.0050425 -0.0028779 0 -0.0045127 0.00051799 -0.0014518 0.0026806 0.00054996 -0.0012743 0.77564 -0.003485 0.00017043 -0.0025926 0.00075205 -0.0021757 -0.00091181 -0.0018607 -0.0043531 -0.0023046 0 -0.0028421 0 -0.0011396 -0.00013065 0.0010741 0.00087848 0.04423 0.0047361 0.00062917 -0.0061465 0.00076652 -0.0013896 0.0041772 -0.010511 0.00021787 0.0014384 -0.12213 -0.17659 -0.10601 -0.15299 -0.030436 -0.050388 -0.032975 -0.17136 -0.057366 -0.12271 -0.096055 -0.1435 0.0012675
1.3281 -0.0040868 -0.0022754 -0.0061842 -0.0046245 0 -0.0066035 0.00077004 -0.0010933 -8.8738e-05 -0.0019204 -0.0017968 0.75773 -0.0021111 0.0052678 -0.00077118 0.0011249 0.0029086 0.0017235 0.00039797 -0.00023523 -0.00089644 0 -0.0018162 0 -0.00053618 0.00045889 0.0010239 0.0015368 0.07731 5.9129e-05 -4.8537e-05 -0.0078401 0.0042042 -9.4143e-05 0.0030791 -0.012599 -0.0017517 0.0021007 -0.12196 -0.17355 -0.10489 -0.15155 -0.026904 -0.051409 -0.032612 -0.16756 -0.057146 -0.12608 -0.092685 -0.14452 -0.003067
1.332 -0.002746 -0.001822 -0.0061409 -0.0045183 0 -0.0044512 -0.00039404 0.00061471 -0.0041811 -0.0018063 -0.001678 0.74866 2.0086e-05 0.0078895 0.002652 0.00083448 0.0078239 0.0054899 -0.0001901 0.0032343 -0.0011687 0 0.0014022 0 -5.6884e-05 0.00079369 0.00063017 0.0014844 0.093075 -0.0053703 0.00066938 -0.0051659 0.0050011 0.0014496 0.0018469 -0.01307 -0.0044936 -0.001417 -0.12074 -0.17165 -0.1045 -0.14852 -0.023575 -0.053841 -0.03446 -0.16373 -0.055003 -0.12746 -0.089737 -0.14495 -0.0033492
1.3359 -0.0019269 -0.00072569 -0.0055239 -0.0030017 0 -0.00037226 -0.0016374 0.0020286 -0.0077381 2.9511e-05 -0.00061153 0.74981 0.0010293 0.0062321 0.0041717 -0.0017659 0.0098705 0.0089789 -0.0023857 0.0036932 -0.00061643 0 0.004577 0 -2.9457e-05 0.00085701 0.00042323 0.00075971 0.097506 -0.011153 0.0019335 -0.00082541 0.0035868 0.0026789 0.0011762 -0.012933 -0.0066593 -0.0066302 -0.11952 -0.16975 -0.10411 -0.14549 -0.020247 -0.056272 -0.036308 -0.1599 -0.052861 -0.12884 -0.086788 -0.14538 0.00028764
1.3398 -0.001548 -0.00030534 -0.0047928 -0.0014125 0 0.0015215 -0.0015603 0.0016701 -0.0090767 0.00090593 0.00059223 0.7564 0.0011365 0.0016599 0.0018916 -0.0057183 0.0084153 0.010642 -0.0041939 0.00081014 0.0026553 0 0.0054307 0 -0.00029808 0.00082461 0.00056766 -7.2721e-05 0.10713 -0.015723 0.0019601 0.0013392 0.0014544 0.0029143 0.00066447 -0.012688 -0.0071199 -0.0091266 -0.1183 -0.16976 -0.10436 -0.14165 -0.017918 -0.059259 -0.040213 -0.15686 -0.050086 -0.12868 -0.085444 -0.1453 0.004851
1.3438 -0.0010527 -0.0011159 -0.0039142 -0.0010235 0 -0.0005395 0.00024233 -0.00035676 -0.0075771 -0.00056656 0.00051344 0.76295 0.0021812 -0.0024574 -0.002288 -0.0079397 0.0046807 0.0098522 -0.0044856 -0.0031133 0.0073284 0 0.0035901 0 -0.0004452 0.00080709 0.00079383 -0.00041267 0.12385 -0.017132 -0.00042459 -0.00025248 6.7962e-05 0.001971 -0.00054876 -0.011486 -0.0055917 -0.0067252 -0.11709 -0.17091 -0.10499 -0.13733 -0.016182 -0.062576 -0.04534 -0.15429 -0.046934 -0.12761 -0.085053 -0.14491 0.006894
1.3477 -7.8696e-05 -0.0023091 -0.0026498 -0.0021086 0 -0.0042471 0.002917 -0.0025395 -0.0040718 -0.0029562 -0.0012867 0.76545 0.0051561 -0.003696 -0.0042483 -0.006256 0.00052517 0.0074241 -0.0031273 -0.0048902 0.010056 0 0.0011004 0 -0.00021993 0.00077457 0.00079644 -0.00013603 0.12823 -0.014681 -0.0044841 -0.0037166 -2.5286e-05 0.00032315 -0.0027426 -0.007834 -0.0028557 -0.0014808 -0.11599 -0.1723 -0.10567 -0.13299 -0.014598 -0.065884 -0.050577 -0.15186 -0.043851 -0.12648 -0.084897 -0.14449 0.005417
1.3516 0.001085 -0.0026519 -0.001039 -0.0037379 0 -0.0056782 0.0048852 -0.0035088 -0.00048953 -0.0037821 -0.0034264 0.76174 0.0085565 -0.0024386 -0.0016455 -0.0018338 -0.0025758 0.0050207 -0.00045651 -0.0032856 0.009142 0 0.00074098 0 0.00027426 0.00069921 0.00058087 0.00036479 0.10292 -0.0097339 -0.0078798 -0.0056796 0.00059569 -0.0013483 -0.005252 -0.0014246 -0.00037601 0.0023805 -0.11641 -0.17717 -0.10707 -0.12835 -0.015127 -0.069072 -0.057346 -0.15128 -0.041712 -0.12454 -0.088029 -0.14374 0.0026566
1.3555 0.0017237 -0.0020057 0.00050429 -0.0044948 0 -0.0032919 0.0047301 -0.0032957 0.0012259 -0.0024114 -0.0037886 0.7537 0.0095116 -0.00095159 0.0035858 0.0016362 -0.0039255 0.0038022 0.0026655 -0.0002638 0.006387 0 0.0034722 0 0.00074661 0.00066153 0.00036851 0.00061574 0.058842 -0.0046795 -0.0085105 -0.0043504 0.00068461 -0.0027118 -0.0070574 0.0058317 0.00059732 0.0024364 -0.11684 -0.18203 -0.10848 -0.12371 -0.015655 -0.07226 -0.064116 -0.1507 -0.039573 -0.1226 -0.09116 -0.14299 0.0019236
1.3594 0.0013626 -0.001495 0.0015451 -0.003591 0 0.00069594 0.0020022 -0.0030149 0.00038653 -0.00067584 -0.0015685 0.7489 0.0066628 -0.00089127 0.0068253 0.0013092 -0.0036191 0.0034831 0.0045311 0.00080099 0.0048591 0 0.0074223 0 0.00097872 0.00074229 0.00023839 0.00049742 0.029774 -0.00094149 -0.0062778 -0.00083386 -0.00085582 -0.00384 -0.0076166 0.010925 -0.00010455 3.9154e-05 -0.11848 -0.18818 -0.10992 -0.11932 -0.016996 -0.074832 -0.070008 -0.15084 -0.038594 -0.12103 -0.095429 -0.14224 0.0044143
1.3633 0.00016958 -0.0021443 0.0019691 -0.0015025 0 0.002735 -0.0023859 -0.0034576 -0.0018898 -0.00061968 0.0018361 0.7563 0.001792 -0.0018973 0.0050538 -0.0022284 -0.0023623 0.0027276 0.0033097 -0.0015674 0.0051783 0 0.0095368 0 0.00090979 0.00084238 -2.0254e-06 0.00025788 0.037692 0.0019464 -0.0031487 0.0021567 -0.0041945 -0.0047755 -0.0070929 0.012151 -0.0014435 -0.0013917 -0.1213 -0.19559 -0.11139 -0.11519 -0.019129 -0.076804 -0.075044 -0.15167 -0.038745 -0.1198 -0.10081 -0.14148 0.0080232
1.3672 -0.0013009 -0.0036055 0.0019231 0.00039017 0 0.0013502 -0.0064787 -0.0042293 -0.0034396 -0.0021606 0.0040276 0.77694 -0.0016035 -0.0024716 -0.00028684 -0.0056792 -0.0010382 0.00055354 -0.0011073 -0.0053464 0.0048009 0 0.0084025 0 0.00056568 0.00070817 -0.00052675 0.00016648 0.067822 0.005205 -0.0014547 0.0025848 -0.0082354 -0.0052105 -0.0058912 0.010385 -0.0020107 0.00025518 -0.12411 -0.203 -0.11287 -0.11106 -0.021261 -0.078776 -0.080081 -0.15251 -0.038896 -0.11858 -0.10618 -0.14072 0.0093612
1.3711 -0.0026842 -0.0045145 0.0014845 0.00087196 0 -0.0019366 -0.0083668 -0.004343 -0.0027056 -0.0033759 0.0036498 0.79881 -0.0014554 -0.001792 -0.0046383 -0.006223 -0.00012748 -0.0026472 -0.0060861 -0.0068314 0.0013488 0 0.0054779 0 1.9843e-05 0.00019999 -0.0011403 0.00023713 0.084299 0.0088319 -0.0019897 0.00032286 -0.011038 -0.0047222 -0.0041715 0.007872 -0.001206 0.0040561 -0.1284 -0.21007 -0.11352 -0.10775 -0.023243 -0.07876 -0.080348 -0.15316 -0.04093 -0.11831 -0.11065 -0.13975 0.0070691
1.375 -0.0040336 -0.0040819 0.00050834 -0.00020765 0 -0.0046219 -0.0074797 -0.0034782 -4.0612e-06 -0.0028697 0.0012618 0.80443 0.0011232 -0.00037243 -0.0045578 -0.0039695 0.00055677 -0.0055076 -0.0078892 -0.0042124 -0.0038498 0 0.0034961 0 -0.00056098 -0.00048546 -0.001348 0.00029766 0.070967 0.010982 -0.0035605 -0.0032281 -0.010937 -0.0032967 -0.0019366 0.0057435 0.00024017 0.0072117 -0.13277 -0.21713 -0.11412 -0.10449 -0.025216 -0.078629 -0.080341 -0.15379 -0.043072 -0.1181 -0.11507 -0.13876 0.0031733
1.3789 -0.0054708 -0.0030403 -0.001153 -0.0019316 0 -0.005585 -0.0050543 -0.0024023 0.0026767 -0.0012862 -0.0015536 0.78668 0.0031495 0.00085352 -0.00075543 -0.0014337 0.0014935 -0.0070376 -0.0050483 0.00056362 -0.006403 0 0.0037072 0 -0.00093269 -0.00092668 -0.0008542 0.00024274 0.051342 0.0095145 -0.0042331 -0.0062402 -0.0077293 -0.0014816 0.00046773 0.0029403 0.00086799 0.0074577 -0.13695 -0.22274 -0.11411 -0.10152 -0.026435 -0.077574 -0.077939 -0.15374 -0.045366 -0.1179 -0.11784 -0.13747 0.0011262
1.3828 -0.0067318 -0.0028096 -0.0033352 -0.0031588 0 -0.0054296 -0.0031903 -0.0020917 0.0032241 -0.00029299 -0.0036026 0.75763 0.0026994 0.0015698 0.0028617 -0.00089112 0.0027575 -0.0074194 -0.00013101 0.0034767 -0.0034186 0 0.0048443 0 -0.00094501 -0.00085398 4.0728e-05 0.00012197 0.063979 0.0041932 -0.0030415 -0.0073524 -0.0030253 5.3289e-05 0.002158 -0.0022937 -0.00030082 0.0044147 -0.14083 -0.22606 -0.11314 -0.099008 -0.02645 -0.075044 -0.071716 -0.15259 -0.047902 -0.11771 -0.11798 -0.13568 0.0024861
1.3867 -0.0072254 -0.0038459 -0.0055476 -0.0034435 0 -0.0051108 -0.0031353 -0.0026218 0.0010209 -0.00053032 -0.0045697 0.73981 0.00047762 0.0019408 0.0030029 -0.0024006 0.0037511 -0.007385 0.0023623 0.0020546 0.0029654 0 0.0048644 0 -0.0007102 -0.00040992 0.00062911 -1.7332e-05 0.11986 -0.0027521 -0.00071413 -0.0062043 0.00069667 0.0010384 0.0022471 -0.0099536 -0.0029666 -0.00073894 -0.14471 -0.22938 -0.11217 -0.096499 -0.026466 -0.072513 -0.065493 -0.15144 -0.050438 -0.11752 -0.11812 -0.13389 0.0055563
1.3906 -0.0066165 -0.0051051 -0.0072882 -0.0032429 0 -0.0048978 -0.0043076 -0.0031364 -0.0026714 -0.0011274 -0.0045464 0.74676 -0.0013584 0.0017673 -0.00010184 -0.0042372 0.0037125 -0.0069982 0.00028662 -0.0024719 0.0072614 0 0.0035146 0 -0.00052638 -1.298e-05 0.00043884 -0.00026103 0.18904 -0.008306 0.0010001 -0.0037106 0.0017446 0.0015891 0.00068348 -0.017555 -0.0057777 -0.006195 -0.14649 -0.22796 -0.10997 -0.094373 -0.02439 -0.06846 -0.055742 -0.14857 -0.051849 -0.11644 -0.11376 -0.1312 0.0072898
1.3945 -0.0052936 -0.0052428 -0.0083358 -0.003311 0 -0.0046971 -0.0050018 -0.0029243 -0.0057702 -0.001212 -0.0036856 0.7716 -0.0016071 0.00039165 -0.0033236 -0.0048549 0.0025118 -0.0054362 -0.00397 -0.006347 0.006071 0 0.0028515 0 -0.00057273 4.3415e-05 -0.00031487 -0.00069167 0.23075 -0.01094 0.00068376 -0.0017577 0.00031781 0.0017098 -0.0014979 -0.022007 -0.0073113 -0.010091 -0.14783 -0.22554 -0.1075 -0.09233 -0.021869 -0.064084 -0.045243 -0.14533 -0.053021 -0.11517 -0.10845 -0.12833 0.0064258
1.3984 -0.0041313 -0.0041347 -0.008722 -0.0039206 0 -0.0047328 -0.0041152 -0.002332 -0.0068931 -0.001267 -0.002547 0.79484 -0.0010442 -0.0022743 -0.0038491 -0.0041587 0.00091772 -0.002214 -0.0058521 -0.0065218 0.0015342 0 0.0050474 0 -0.00070675 -0.00014923 -0.00094227 -0.0011284 0.23297 -0.011325 -0.0017736 -0.0020027 -0.0018384 0.0010165 -0.0029321 -0.02214 -0.0070211 -0.010963 -0.1483 -0.22179 -0.10491 -0.090406 -0.018997 -0.059561 -0.034718 -0.14192 -0.053637 -0.11366 -0.10225 -0.12532 0.0046284
1.4023 -0.0037147 -0.002959 -0.0084852 -0.0046552 0 -0.0052838 -0.0021973 -0.0024304 -0.0061377 -0.0024771 -0.0023796 0.80304 -0.0011641 -0.0049346 -0.001714 -0.0030018 7.0603e-05 0.0015504 -0.0033041 -0.0029988 -0.00099813 0 0.0098105 0 -0.00063432 -0.00024358 -0.00093967 -0.0011297 0.21861 -0.011064 -0.0051467 -0.0043932 -0.0029175 -0.00085553 -0.0031027 -0.019286 -0.0055312 -0.0085925 -0.14635 -0.21434 -0.10197 -0.088817 -0.015145 -0.054632 -0.024123 -0.13803 -0.052706 -0.11146 -0.093569 -0.12195 0.0045633
1.4063 -0.0038057 -0.0028002 -0.0075509 -0.0049127 0 -0.0058375 -0.00081881 -0.0037837 -0.004697 -0.0049102 -0.004367 0.79908 -0.0022809 -0.0056683 0.00063109 -0.0018908 0.00067579 0.003572 0.0010471 0.0014992 0.0013617 0 0.014258 0 -0.00029318 -8.0405e-08 -0.00042185 -0.00038956 0.21498 -0.010963 -0.0076833 -0.0068548 -0.0024095 -0.0035698 -0.0028358 -0.015453 -0.0041907 -0.0046954 -0.14441 -0.2069 -0.099029 -0.087228 -0.011294 -0.049703 -0.013528 -0.13413 -0.051776 -0.10926 -0.084888 -0.11859 0.0070577
1.4102 -0.0036203 -0.003459 -0.0058825 -0.0045612 0 -0.0051799 -0.00099878 -0.0056919 -0.0038407 -0.0069718 -0.0082089 0.79464 -0.0031838 -0.0037625 0.0009691 -0.00055574 0.0025896 0.0024796 0.0025137 0.0038559 0.006099 0 0.015508 0 9.5162e-06 0.00048276 8.387e-05 0.00083974 0.22374 -0.010575 -0.0082063 -0.0068972 -0.0012595 -0.0060109 -0.0035512 -0.011259 -0.0042171 -0.0022267 -0.14096 -0.19825 -0.096874 -0.086307 -0.0082044 -0.045451 -0.0057794 -0.13146 -0.049854 -0.10764 -0.076963 -0.11582 0.010342
1.4141 -0.0026473 -0.0038401 -0.0036869 -0.0040786 0 -0.002833 -0.0023525 -0.0067623 -0.0041052 -0.0069986 -0.011658 0.79514 -0.0026425 -0.00062737 -0.00057577 0.0012289 0.004966 -0.0005482 -0.00087424 0.0028019 0.0081986 0 0.013346 0 -7.5622e-05 0.00086588 0.00020641 0.0018028 0.22427 -0.0091274 -0.0068492 -0.0039574 -0.00087866 -0.0070976 -0.0058772 -0.0058716 -0.0059007 -0.0031734 -0.13688 -0.1891 -0.095049 -0.085666 -0.0054359 -0.041483 0.00077155 -0.1293 -0.047514 -0.10628 -0.069356 -0.11331 0.012049
1.418 -0.0011847 -0.0033665 -0.0013891 -0.0040568 0 -0.00021814 -0.0037356 -0.0062124 -0.0051462 -0.0051118 -0.012012 0.79441 -0.00093922 0.0013747 -0.0019181 0.0027703 0.0066705 -0.0025466 -0.0063112 -0.00046021 0.0056273 0 0.010234 0 -0.00048793 0.00085749 3.8954e-05 0.0018331 0.20246 -0.0065572 -0.0049282 -0.00018939 -0.0020074 -0.0067346 -0.0088976 0.0011154 -0.0083226 -0.0066514 -0.13286 -0.18032 -0.093572 -0.085275 -0.0031365 -0.037806 0.0064857 -0.12764 -0.045195 -0.10536 -0.062517 -0.11111 0.011712
1.4219 -8.3032e-05 -0.002664 0.00060463 -0.0045881 0 0.00025162 -0.0044896 -0.004549 -0.006145 -0.0030444 -0.0084667 0.78442 0.00036001 0.0010619 -0.0012869 0.0028033 0.0067238 -0.0014563 -0.0089059 -0.0033083 0.0013912 0 0.0087343 0 -0.00073202 0.00041842 -9.0504e-05 0.00095457 0.16839 -0.003562 -0.0039442 0.0013304 -0.0043408 -0.0058713 -0.010777 0.0081892 -0.0098492 -0.0094188 -0.12912 -0.17369 -0.094168 -0.086374 -0.0036391 -0.035865 0.0072023 -0.12895 -0.042995 -0.10711 -0.060264 -0.11077 0.011072
1.4258 -2.0147e-06 -0.0027058 0.0020667 -0.0051427 0 -0.0023562 -0.0048338 -0.002984 -0.0063876 -0.0021511 -0.0030359 0.76726 0.00012532 -0.00067528 0.00092585 0.00087389 0.0047784 0.0019083 -0.0062856 -0.003484 1.6153e-05 0 0.0090998 0 -0.00038587 -0.0002404 -4.6571e-05 -0.00010299 0.14286 -0.00090404 -0.0043813 -0.00057498 -0.006952 -0.0055252 -0.010248 0.012647 -0.0092206 -0.0087121 -0.12538 -0.16706 -0.094765 -0.087472 -0.0041417 -0.033924 0.0079188 -0.13027 -0.040794 -0.10886 -0.058011 -0.11042 0.011975
1.4297 -0.0009352 -0.0035153 0.0028485 -0.0050412 0 -0.0060977 -0.0050932 -0.0022841 -0.0056825 -0.0020746 0.0010623 0.75445 -0.0010839 -0.0020098 0.0024994 -0.001722 0.0015188 0.0046987 -0.00052304 -0.00052564 0.0024536 0 0.009475 0 0.00039331 -0.00078786 7.3944e-06 -0.00051573 0.1315 0.0010631 -0.0052838 -0.0040841 -0.0088805 -0.0057388 -0.0076102 0.012852 -0.0065177 -0.0047701 -0.12324 -0.16351 -0.096898 -0.089875 -0.0068755 -0.033281 0.0060662 -0.13346 -0.03944 -0.11302 -0.059765 -0.1115 0.014188
1.4336 -0.002391 -0.0040719 0.0027054 -0.0040655 0 -0.0076842 -0.0049018 -0.0022433 -0.0044334 -0.0016787 0.0021024 0.75359 -0.0016332 -0.0019187 0.0015309 -0.0026367 -0.0014578 0.0048776 0.004219 0.0039256 0.0050771 0 0.0082706 0 0.00096907 -0.00091221 -8.9356e-05 -3.4278e-05 0.11941 0.0022227 -0.0050841 -0.0061206 -0.0094007 -0.0055465 -0.0043654 0.0095654 -0.0031893 -0.0004875 -0.12223 -0.16217 -0.10013 -0.093212 -0.011206 -0.033566 0.0023756 -0.138 -0.038691 -0.11891 -0.064387 -0.11359 0.015449
1.4375 -0.0039075 -0.0035818 0.0013609 -0.0026633 0 -0.0056487 -0.0035298 -0.0021921 -0.0033455 -0.00093813 0.001063 0.75788 -0.00058389 -0.00068741 -0.0016305 -0.00039508 -0.0025769 0.0031163 0.0055816 0.0071934 0.0038417 0 0.0060034 0 0.00088287 -0.00044692 -0.0002086 0.00089174 0.092611 0.0023918 -0.0030665 -0.0052161 -0.0080883 -0.0039817 -0.0018692 0.0049597 -0.00098441 0.001466 -0.1213 -0.16093 -0.1034 -0.09659 -0.015587 -0.033888 -0.0013351 -0.14255 -0.037981 -0.12485 -0.069113 -0.11571 0.01359
1.4414 -0.0053112 -0.0025644 -0.0011621 -0.0016106 0 -0.0018743 -0.0010223 -0.0018493 -0.0029352 -0.0012045 0.00029179 0.7516 0.001342 0.00096026 -0.0044662 0.0041448 -0.0015105 0.0017837 0.0045258 0.0074565 -0.0010315 0 0.0046399 0 0.00035646 0.00050727 -5.8678e-05 0.0015784 0.059571 0.0014569 -0.0001677 -0.0026925 -0.005025 -0.0010945 -0.00031543 0.00046626 -0.00061567 0.0010509 -0.12394 -0.16456 -0.10813 -0.10177 -0.022215 -0.035828 -0.0059186 -0.14795 -0.038969 -0.13343 -0.078403 -0.1191 0.0085032
1.4453 -0.0065375 -0.002364 -0.0043059 -0.0014566 0 0.00021043 0.0013112 -0.0015831 -0.0031796 -0.0033543 0.0011134 0.72663 0.0025918 0.0026601 -0.0043833 0.008189 0.00046848 0.0022088 0.0034497 0.0051209 -0.0050285 0 0.0053228 0 4.8188e-05 0.0015433 0.00040694 0.0016647 0.045882 -0.00026722 0.0016804 -0.0011578 -0.0010881 0.0020027 0.0010318 -0.0041286 -0.0013254 0.00032891 -0.12657 -0.16818 -0.11287 -0.10695 -0.028843 -0.037769 -0.010502 -0.15335 -0.039956 -0.14201 -0.087693 -0.12249 0.0021049
1.4492 -0.0073756 -0.0035757 -0.0071841 -0.0021754 0 -0.0010464 0.0018946 -0.0019047 -0.0035824 -0.0061806 0.0027672 0.692 0.0023941 0.0041555 -0.0010181 0.0090707 0.0015936 0.003274 0.0034204 0.002436 -0.0040277 0 0.0071043 0 0.00030023 0.0021183 0.00081547 0.0012713 0.067417 -0.0021197 0.0011272 -0.0020025 0.0021657 0.0040108 0.002705 -0.0094722 -0.0017437 0.00076675 -0.13037 -0.17265 -0.1174 -0.11231 -0.035252 -0.040103 -0.014017 -0.15772 -0.04143 -0.15025 -0.097026 -0.12558 -0.0033348
1.4531 -0.0075381 -0.0052238 -0.0091222 -0.0032108 0 -0.0040798 0.00044252 -0.0028416 -0.0036077 -0.0073267 0.0034802 0.66555 0.0013756 0.0047309 0.0033097 0.0063431 0.0012735 0.0029151 0.00351 0.0014894 0.0013561 0 0.0080962 0 0.00072613 0.00191 0.00071487 0.00074049 0.11288 -0.0036996 -0.0015137 -0.00436 0.0032925 0.0043249 0.0042321 -0.01491 -0.0012035 0.0014753 -0.13552 -0.17808 -0.1217 -0.11787 -0.041404 -0.042897 -0.016286 -0.16086 -0.04347 -0.15812 -0.10641 -0.12831 -0.006612
1.457 -0.0069919 -0.0057272 -0.010025 -0.00383 0 -0.0058749 -0.001679 -0.003869 -0.0030995 -0.0059494 0.0022765 0.65602 0.00065977 0.0035973 0.0054934 0.0021912 0.00060716 0.00083282 0.0025308 0.0023432 0.0063773 0 0.0076993 0 0.00064423 0.0010983 9.5614e-05 0.00031563 0.15528 -0.005235 -0.0046182 -0.0062509 0.001963 0.0031833 0.0045024 -0.018402 -0.00025413 0.00032761 -0.14067 -0.18351 -0.126 -0.12343 -0.047556 -0.04569 -0.018556 -0.16401 -0.04551 -0.16598 -0.11579 -0.13103 -0.0076107
1.4609 -0.006109 -0.0046176 -0.010207 -0.0035792 0 -0.0049141 -0.0028427 -0.004403 -0.0023249 -0.0039226 -0.00035716 0.65468 0.00064459 0.0010512 0.0042963 -0.00022521 0.0010528 -0.00071297 0.00085021 0.0031729 0.0069568 0 0.0073612 0 -9.7508e-05 0.00027811 -0.00050751 5.7647e-05 0.17832 -0.0070859 -0.0066218 -0.0064436 -0.00073096 0.0012115 0.0028943 -0.018313 3.8215e-05 -0.0034067 -0.1458 -0.18693 -0.1284 -0.12752 -0.051144 -0.048857 -0.018003 -0.16343 -0.047726 -0.17014 -0.12159 -0.13183 -0.0065297
1.4648 -0.0053728 -0.0030769 -0.0098753 -0.0026289 0 -0.0023102 -0.002884 -0.0042965 -0.0016621 -0.0038763 -0.0033109 0.64513 0.00086546 -0.001225 0.0013924 0.00076918 0.0025741 0.00087442 0.00018137 0.0023766 0.0035534 0 0.0089625 0 -0.00085039 2.477e-06 -0.00050936 -4.4407e-05 0.18828 -0.0088605 -0.0071116 -0.0052091 -0.0030794 -0.0010018 -3.3532e-05 -0.015059 -0.0008236 -0.0079586 -0.15093 -0.19013 -0.1306 -0.13145 -0.054451 -0.052065 -0.017142 -0.16244 -0.049961 -0.1739 -0.12699 -0.13241 -0.0035928
1.4688 -0.0049121 -0.002681 -0.0088482 -0.0017875 0 -0.00036338 -0.0032564 -0.0038734 -0.0012965 -0.0061296 -0.0059421 0.6206 0.00091563 -0.0016096 -0.0002239 0.0040555 0.0033703 0.0055398 0.0017074 0.00048375 0.0002279 0 0.012581 0 -0.00080989 0.00032934 0.0001314 9.9635e-06 0.20058 -0.009334 -0.0067709 -0.0036482 -0.0040619 -0.0029781 -0.0030029 -0.010704 -0.0024278 -0.010734 -0.15518 -0.19176 -0.13193 -0.13429 -0.056604 -0.055464 -0.015885 -0.16026 -0.052208 -0.17587 -0.13068 -0.13229 0.00051819
1.4727 -0.0043786 -0.0037517 -0.0068143 -0.0020502 0 -0.00045465 -0.0053734 -0.0035677 -0.0012197 -0.0081183 -0.0082073 0.5904 0.0011136 -0.00034138 0.00094422 0.0066549 0.0017344 0.010075 0.0047128 -0.0002837 0.00024593 0 0.016118 0 9.9281e-05 0.00079579 0.00086467 0.00019873 0.21978 -0.0075865 -0.0064868 -0.0026806 -0.0040362 -0.0043375 -0.0051311 -0.0069018 -0.0040804 -0.010858 -0.15774 -0.19038 -0.13161 -0.13502 -0.056528 -0.059234 -0.013861 -0.1558 -0.054478 -0.17438 -0.13105 -0.13083 0.0044844
1.4766 -0.0033471 -0.0051164 -0.0038653 -0.0038421 0 -0.0023823 -0.0088959 -0.0035759 -0.0014374 -0.0071723 -0.010014 0.56943 0.0020063 0.00060204 0.0034994 0.0061978 -0.0018263 0.010863 0.0071916 0.0014985 0.0030137 0 0.017297 0 0.0010889 0.00086759 0.0011204 0.00043482 0.23648 -0.0042568 -0.0065925 -0.0026625 -0.0042245 -0.0050087 -0.0065437 -0.0035056 -0.0055581 -0.0097829 -0.1603 -0.18899 -0.13128 -0.13575 -0.056452 -0.063003 -0.011837 -0.15134 -0.056749 -0.17289 -0.13143 -0.12936 0.0071587
1.4805 -0.001848 -0.0054412 -0.00069408 -0.0064807 0 -0.0051811 -0.011832 -0.0038044 -0.0020506 -0.0035819 -0.010903 0.56262 0.0033448 -0.00023008 0.0045599 0.002886 -0.0046251 0.0072458 0.0077152 0.0045758 0.0052975 0 0.015977 0 0.0013093 0.00045319 0.00088847 0.0006156 0.24169 -0.0013788 -0.0068187 -0.0035109 -0.0055126 -0.0054626 -0.0079089 0.00059781 -0.0071258 -0.0094583 -0.15989 -0.18467 -0.12982 -0.13385 -0.054968 -0.06752 -0.011395 -0.14645 -0.059628 -0.16884 -0.12982 -0.12765 0.0086809
1.4844 -0.00047816 -0.0045745 0.0017947 -0.0084167 0 -0.0079053 -0.012373 -0.0040492 -0.0030744 -0.00043024 -0.010584 0.56088 0.0039417 -0.0018814 0.0026553 -0.00075578 -0.004246 0.0021992 0.0066109 0.0059698 0.0049268 0 0.014356 0 0.00072697 -5.2764e-06 0.00067279 0.00069867 0.23824 -0.00066695 -0.0066993 -0.0047417 -0.0076526 -0.006474 -0.009476 0.0054372 -0.0089178 -0.010281 -0.15865 -0.17954 -0.12803 -0.13121 -0.053089 -0.072248 -0.011397 -0.14145 -0.062678 -0.16407 -0.12766 -0.12588 0.010483
1.4883 4.374e-05 -0.0034627 0.0030983 -0.0082773 0 -0.0095515 -0.010521 -0.0041776 -0.0042388 -0.00032923 -0.0095862 0.55138 0.0028193 -0.0019553 -0.00073694 -0.0021647 -0.00097833 -0.00033063 0.0053786 0.0039894 0.0028088 0 0.014806 0 0.00011661 4.8902e-05 0.00086966 0.0006827 0.23481 -0.0019093 -0.0058939 -0.0054241 -0.0094971 -0.0083543 -0.01067 0.0091499 -0.010533 -0.011058 -0.15669 -0.17435 -0.12632 -0.12815 -0.051392 -0.077184 -0.012274 -0.13707 -0.066115 -0.15942 -0.12585 -0.12453 0.013801
1.4922 -0.00053439 -0.0029179 0.003348 -0.0059772 0 -0.0089511 -0.0078502 -0.004175 -0.0050857 -0.0027287 -0.0090065 0.53018 0.0004472 0.00038383 -0.0025728 -0.0010193 0.0024045 0.0011798 0.0050982 0.00012797 0.0013874 0 0.017475 0 0.00018388 0.00075916 0.0012669 0.00052062 0.23144 -0.0032113 -0.0042787 -0.004613 -0.00992 -0.010329 -0.010624 0.0095117 -0.011347 -0.010688 -0.15221 -0.16896 -0.12489 -0.12362 -0.050342 -0.082856 -0.016247 -0.13486 -0.070919 -0.15522 -0.12528 -0.12469 0.018064
1.4961 -0.0017959 -0.0027659 0.0029657 -0.0029217 0 -0.0056238 -0.0057831 -0.0040726 -0.0053201 -0.0047518 -0.0093864 0.50377 -0.001406 0.0029255 -0.0011883 0.00060142 0.0034466 0.004833 0.0054386 -0.0023237 0.0017215 0 0.020015 0 0.00080214 0.0017146 0.001242 0.00012813 0.21611 -0.0029412 -0.0020319 -0.0022988 -0.0085555 -0.010826 -0.0089955 0.0062018 -0.011094 -0.0093265 -0.14773 -0.16357 -0.12347 -0.11909 -0.049292 -0.088528 -0.02022 -0.13265 -0.075723 -0.15102 -0.12472 -0.12485 0.020902
1.5 -0.002973 -0.0022785 0.0021579 -0.00098076 0 -0.00094442 -0.0042984 -0.0038265 -0.0050215 -0.0044181 -0.0099052 0.47999 -0.0012087 0.0026117 0.0021364 0.0003392 0.0025013 0.0073267 0.0051217 -0.0016217 0.0025758 0 0.019623 0 0.0012074 0.0023076 0.00046908 -0.00045652 0.17746 -0.0013715 0.00024156 0.00010655 -0.005833 -0.0086313 -0.0061878 0.0012641 -0.0099286 -0.0076966 -0.14225 -0.16052 -0.1232 -0.11491 -0.050058 -0.094216 -0.026161 -0.13329 -0.08175 -0.14925 -0.12701 -0.12698 0.019969
1.5039 -0.0034551 -0.0011938 0.00081179 -0.00099456 0 0.002175 -0.0023524 -0.0032251 -0.0044353 -0.0024828 -0.0089043 0.45961 0.00097324 -0.00075544 0.0045311 -0.0020988 0.0022252 0.0067944 0.003274 0.00067518 0.002266 0 0.015359 0 0.00090569 0.0022318 -0.00063845 -0.00094991 0.11793 -0.00029249 0.00167 0.00071286 -0.0025082 -0.0039584 -0.0028474 -0.0028225 -0.0079254 -0.0057487 -0.13626 -0.15868 -0.12353 -0.11091 -0.051759 -0.099912 -0.033119 -0.13538 -0.088408 -0.14874 -0.13077 -0.13012 0.014897
1.5078 -0.0030771 3.7169e-06 -0.0011059 -0.0020759 0 0.0016189 0.00066602 -0.0019183 -0.0035618 -0.00096712 -0.0053922 0.4379 0.0036855 -0.0037064 0.0043574 -0.0046944 0.0045307 0.003909 0.00039116 0.0014632 0.0007971 0 0.0086282 0 0.00024617 0.0016651 -0.0012612 -0.00096866 0.051089 -0.0010449 0.0017494 -0.00097105 0.00076029 0.0015586 0.00066469 -0.005374 -0.0047912 -0.0027078 -0.13029 -0.15734 -0.12401 -0.10716 -0.05372 -0.10544 -0.040012 -0.13776 -0.095106 -0.1486 -0.13487 -0.13345 0.0075407
1.5117 -0.002061 0.00083062 -0.0031226 -0.0023541 0 -0.0015871 0.0041588 0.00035667 -0.0020509 -0.00044203 -9.9898e-05 0.41245 0.0055266 -0.0026704 0.0026136 -0.0052169 0.0082171 0.00074004 -0.0019165 -0.00051811 -0.00026748 0 0.0016445 0 9.5592e-06 0.0010187 -0.00096708 -0.00038592 -0.013045 -0.0030983 0.00097155 -0.0030948 0.0035119 0.0059563 0.0041943 -0.0075623 -0.00038012 0.0013526 -0.12448 -0.16053 -0.126 -0.10567 -0.058034 -0.10944 -0.046329 -0.14266 -0.10217 -0.15187 -0.14208 -0.13841 0.00040621
1.5156 -0.00077932 0.0015353 -0.0043433 -0.00055795 0 -0.0036193 0.0069725 0.0034396 0.00039811 0.00054162 0.004952 0.38671 0.0061885 0.0017614 0.0016158 -0.0035134 0.0098627 -0.001082 -0.002177 -0.0033751 0.00010828 0 -0.0044124 0 0.0004934 0.00054724 -0.00014157 0.00046422 -0.076238 -0.0046292 0.00064128 -0.0027906 0.005431 0.008174 0.007313 -0.010278 0.004517 0.0045869 -0.11866 -0.16372 -0.12799 -0.10418 -0.062347 -0.11345 -0.052647 -0.14756 -0.10923 -0.15514 -0.14929 -0.14337 -0.0051043
1.5195 0.00045706 0.0027988 -0.0040501 0.0029063 0 -0.0011391 0.0085469 0.0065887 0.0035341 0.0032943 0.0079818 0.36498 0.0060862 0.0048874 0.0025063 -0.0016138 0.0071482 -0.0012121 -0.00029394 -0.0042798 0.0010387 0 -0.0098168 0 0.0011492 0.00019664 0.0004004 0.001016 -0.14404 -0.0043383 0.0017449 0.0011489 0.0064096 0.0084446 0.0092026 -0.012295 0.0082489 0.0048749 -0.11324 -0.16849 -0.13 -0.1042 -0.06685 -0.11559 -0.056423 -0.15195 -0.11511 -0.1587 -0.15607 -0.14768 -0.0090834
1.5234 0.0015202 0.0047307 -0.0022645 0.0062768 0 0.005433 0.0091966 0.0087642 0.0065503 0.0069272 0.0086782 0.34593 0.0053373 0.0027481 0.004223 -0.001541 0.0012293 -0.00021731 0.0022687 -0.0027501 0.00075792 0 -0.015209 0 0.0011899 -0.00021859 0.00022135 0.0009633 -0.21279 -0.002481 0.0038566 0.0068004 0.0066988 0.0077234 0.0092576 -0.010987 0.0095676 0.0025451 -0.10817 -0.17462 -0.13202 -0.1055 -0.071516 -0.11613 -0.058023 -0.1559 -0.11996 -0.16251 -0.16247 -0.15145 -0.012202
1.5273 0.0025061 0.006444 0.00028587 0.007841 0 0.011963 0.0093682 0.009276 0.0086877 0.0090605 0.0081196 0.32378 0.0036019 -0.0033079 0.0048245 -0.0031454 -0.0042155 0.0010985 0.0036069 -0.0012801 -0.0011234 0 -0.02038 0 0.00047707 -0.00074584 -0.00033844 0.00051505 -0.26932 -0.00013386 0.005324 0.010502 0.0068647 0.0068514 0.0078239 -0.0050123 0.0089248 0.0010916 -0.1031 -0.18074 -0.13403 -0.10681 -0.076182 -0.11667 -0.059623 -0.15986 -0.12481 -0.16632 -0.16888 -0.15521 -0.014803
1.5313 0.0036634 0.0068605 0.0027753 0.0072275 0 0.014121 0.0089806 0.0083218 0.0098714 0.0085056 0.007645 0.29676 0.0010894 -0.0075757 0.0035399 -0.0042791 -0.0061979 0.001989 0.0029659 -0.0025029 -0.0028651 0 -0.024202 0 -0.00031262 -0.0012211 -0.00055565 0.00012947 -0.30466 0.002234 0.0048137 0.010001 0.0073961 0.0061616 0.0061739 0.0039133 0.0082739 0.0043258 -0.098094 -0.18519 -0.13384 -0.1091 -0.078198 -0.11304 -0.054825 -0.15926 -0.12513 -0.16622 -0.16954 -0.15481 -0.016952
1.5352 0.0051783 0.0059125 0.0048861 0.0055736 0 0.011069 0.0077296 0.006918 0.010701 0.0066568 0.0078076 0.27226 -0.0006823 -0.0058032 0.0013531 -0.0031354 -0.0046595 0.0018739 0.0014176 -0.0059522 -0.0023625 0 -0.025641 0 -0.00042124 -0.001439 -7.9668e-05 1.258e-05 -0.32463 0.0051402 0.0027906 0.0064385 0.0082203 0.0056179 0.0055522 0.012178 0.0092688 0.012341 -0.093088 -0.1896 -0.1336 -0.11142 -0.080156 -0.10932 -0.049884 -0.15856 -0.12535 -0.16603 -0.17008 -0.15431 -0.018994
1.5391 0.0069251 0.0047545 0.0068561 0.0045525 0 0.0058798 0.00589 0.0061934 0.011762 0.0058804 0.0082781 0.26066 0.00019924 0.00030983 -0.00025287 -0.00025214 -0.0017838 0.00066857 0.00088235 -0.0080736 0.0004761 0 -0.024702 0 0.00018596 -0.0013592 0.00072637 -5.5231e-05 -0.34318 0.0090641 0.001347 0.0032863 0.0086053 0.0050955 0.0061552 0.017255 0.011548 0.020509 -0.087617 -0.19142 -0.13177 -0.11291 -0.080171 -0.10413 -0.043005 -0.15538 -0.12333 -0.16305 -0.16712 -0.1516 -0.021592
1.543 0.0084148 0.0046799 0.0089857 0.0051187 0 0.0025871 0.004427 0.006583 0.012939 0.0068381 0.0085541 0.26317 0.0039777 0.004874 -0.00077147 0.0019806 0.00043646 -0.00088549 0.0022631 -0.0056912 0.0034128 0 -0.02241 0 0.00082385 -0.0011297 0.001171 -0.00036196 -0.36524 0.01338 0.0023528 0.0032786 0.0076705 0.0044934 0.0070644 0.019426 0.012941 0.023056 -0.081495 -0.18965 -0.12771 -0.11327 -0.07748 -0.096911 -0.033425 -0.14874 -0.1182 -0.15618 -0.15929 -0.14578 -0.024972
1.5469 0.0090675 0.005882 0.011149 0.0069199 0 0.002896 0.0040918 0.0075737 0.013471 0.0079467 0.0086131 0.26735 0.0082632 0.0039629 -0.00077295 0.0017875 0.0016542 -0.0015311 0.0044734 0.00061179 0.0040395 0 -0.019991 0 0.0008489 -0.00092031 0.00091311 -0.0008013 -0.37966 0.016622 0.0056582 0.0062054 0.0051892 0.0037422 0.0072136 0.020528 0.011551 0.018096 -0.075373 -0.18788 -0.12365 -0.11362 -0.074788 -0.08969 -0.023844 -0.1421 -0.11307 -0.14931 -0.15145 -0.13996 -0.028294
1.5508 0.0086343 0.0073573 0.012794 0.0086975 0 0.0055103 0.0045448 0.0081911 0.012717 0.0075242 0.0088323 0.2573 0.0096813 -0.00055022 -0.0008132 -0.00019181 0.002452 -0.00051109 0.0054622 0.0067348 0.0021095 0 -0.018137 0 0.00030551 -0.00075401 0.00024827 -0.00089184 -0.37119 0.017807 0.0091462 0.009445 0.0020357 0.0028871 0.0064248 0.02125 0.007696 0.0093101 -0.067842 -0.1795 -0.11649 -0.11017 -0.068571 -0.081337 -0.014423 -0.13215 -0.10484 -0.13782 -0.13816 -0.13123 -0.030063
1.5547 0.0074032 0.0079613 0.013383 0.009256 0 0.0080436 0.0046746 0.0077898 0.010869 0.0058956 0.0093293 0.2296 0.0069148 -0.003528 -0.00065059 -0.0016859 0.0028645 0.0016116 0.0043506 0.0087084 -0.00041788 0 -0.016939 0 -0.00022115 -0.00051333 -0.00023036 -0.00032788 -0.33773 0.017268 0.010622 0.010447 -0.00016905 0.0022018 0.0055046 0.020058 0.0037422 0.0026333 -0.060076 -0.17003 -0.10881 -0.10608 -0.061768 -0.072797 -0.0050289 -0.12166 -0.096081 -0.12556 -0.12395 -0.12201 -0.029399
1.5586 0.0059989 0.0074272 0.012772 0.0082731 0 0.0091186 0.0038843 0.0064962 0.0088874 0.0048577 0.0095244 0.19825 0.0021116 -0.0023743 0.00032009 -0.0012907 0.002197 0.0033062 0.0024726 0.0060807 -0.0015524 0 -0.016279 0 -0.00029451 -0.00010938 -0.00020304 0.00054651 -0.29312 0.016035 0.0096968 0.0087403 -4.8106e-05 0.002112 0.0053735 0.014969 0.0019704 0.0012107 -0.052074 -0.15902 -0.10064 -0.10055 -0.054622 -0.064647 0.0028003 -0.11131 -0.087283 -0.11318 -0.10956 -0.11298 -0.026877
1.5625 0.0049637 0.0063642 0.011178 0.0064392 0 0.0087567 0.00287 0.0050145 0.0076779 0.0052561 0.0085568 0.18235 -0.0010305 0.00051986 0.0020924 8.4798e-06 0.00031776 0.0034414 0.0020494 0.0018135 -0.0012451 0 -0.016074 0 -4.0887e-05 0.00036383 0.00013596 0.00095039 -0.25321 0.014551 0.007872 0.005854 0.0025893 0.0028791 0.0061572 0.006234 0.0026261 0.0033621 -0.043513 -0.14438 -0.091308 -0.091607 -0.046664 -0.057425 0.0069216 -0.10131 -0.078383 -0.10048 -0.094721 -0.10441 -0.024056
1.5664 0.0044981 0.005493 0.0088841 0.0049126 0 0.0074698 0.0028986 0.0040613 0.0073053 0.0058206 0.0062986 0.18778 -0.00079745 0.0012254 0.003804 -8.4423e-05 -0.0014253 0.0023465 0.0037175 -0.00084527 -0.0010942 0 -0.016118 0 0.00012255 0.00064975 0.00033467 0.00044869 -0.22275 0.012282 0.0069049 0.0036921 0.00655 0.0043222 0.007124 -0.0030322 0.0040297 0.0050543 -0.034952 -0.12974 -0.081979 -0.082664 -0.038706 -0.050203 0.011043 -0.091312 -0.069483 -0.08778 -0.079882 -0.095843 -0.022117
1.5703 0.0045326 0.0051133 0.0061226 0.0045148 0 0.0056827 0.0043469 0.0039316 0.007001 0.0048421 0.0039327 0.20143 0.00096705 -0.00074959 0.004501 -0.0026438 -0.0011935 0.0014263 0.0055682 -0.0011359 -0.0022849 0 -0.015882 0 2.8307e-05 0.00051843 0.00011844 -0.00049795 -0.19861 0.0086496 0.0072186 0.0031027 0.0099747 0.0058913 0.0074412 -0.0090486 0.004471 0.0039268 -0.027288 -0.11518 -0.073473 -0.071707 -0.032766 -0.045347 0.0095195 -0.08466 -0.063061 -0.079004 -0.069267 -0.090617 -0.020944
1.5742 0.0049463 0.0052598 0.0032915 0.005227 0 0.0040763 0.0062065 0.0044761 0.0059669 0.002647 0.0032517 0.20374 0.00098927 -0.0019959 0.0039675 -0.0061908 0.0012622 0.0016621 0.0049617 -0.00063537 -0.0041338 0 -0.014705 0 -0.00010532 -3.3997e-05 -0.00040821 -0.00086901 -0.18302 0.0041542 0.0078889 0.0037455 0.01148 0.007059 0.0069428 -0.010179 0.0038475 0.00089107 -0.019946 -0.10065 -0.065262 -0.06003 -0.027549 -0.041337 0.005975 -0.079208 -0.057525 -0.071633 -0.060163 -0.086589 -0.019513
1.5781 0.0056459 0.0060209 0.001131 0.0063089 0 0.0038189 0.0071938 0.0053682 0.0042251 0.0016498 0.0050321 0.18702 -0.0017114 0.00020198 0.0027354 -0.0079285 0.0038317 0.0025401 0.0014074 -0.00091545 -0.004808 0 -0.01238 0 -4.5927e-05 -0.00074131 -0.00090257 -6.2117e-05 -0.18757 0.00028317 0.007944 0.0048694 0.010937 0.0076587 0.0061999 -0.0076383 0.0034626 -0.0016186 -0.013192 -0.087059 -0.057632 -0.048525 -0.023297 -0.037954 0.0013905 -0.0748 -0.052886 -0.065737 -0.052672 -0.083602 -0.017151
1.582 0.0064753 0.0073844 0.00043102 0.0069008 0 0.0057 0.0071998 0.0063573 0.0027273 0.0036234 0.007983 0.16133 -0.0044435 0.0038385 0.0014864 -0.006292 0.0038339 0.002565 -0.0025685 -0.0018395 -0.0033439 0 -0.0096425 0 0.00011149 -0.0012168 -0.0010606 0.0014446 -0.22004 -0.0017224 0.0073901 0.0059438 0.0093817 0.0078603 0.005932 -0.0037266 0.0044299 -0.0021868 -0.0091923 -0.077826 -0.052721 -0.037826 -0.023562 -0.037513 -0.0080669 -0.07529 -0.052448 -0.066754 -0.052738 -0.085497 -0.014419
1.5859 0.0071878 0.0088099 0.001381 0.006616 0 0.0088443 0.007342 0.0073367 0.0026163 0.0073275 0.009558 0.14279 -0.0034627 0.0038705 0.00068527 -0.0023416 0.00080642 0.00088417 -0.0037056 -0.002156 -0.00073635 0 -0.0080355 0 9.272e-05 -0.0011886 -0.00078864 0.0024522 -0.26968 -0.0018517 0.006897 0.0066723 0.0081962 0.0078786 0.0063729 0.00026073 0.0065024 -0.00099476 -0.0051925 -0.068594 -0.04781 -0.027127 -0.023826 -0.037072 -0.017524 -0.075781 -0.05201 -0.067771 -0.052804 -0.087392 -0.012837
1.5898 0.0076341 0.0093223 0.0032463 0.0056992 0 0.010757 0.0084902 0.008277 0.0042877 0.0094691 0.0082211 0.13764 0.0019422 -0.0019445 0.00069964 0.0011979 -0.0026133 -0.0016298 -0.0012293 -0.0012921 0.0010107 0 -0.0090931 0 -0.0001264 -0.00066167 -0.00021107 0.0021252 -0.31125 -0.00099499 0.0067348 0.0068029 0.0081659 0.0077748 0.0071222 0.004371 0.0084705 0.0015024 -0.0038617 -0.064061 -0.04532 -0.019129 -0.027505 -0.038126 -0.027561 -0.078714 -0.054185 -0.072949 -0.05768 -0.091677 -0.013737
1.5938 0.0079719 0.0083535 0.0048943 0.0047383 0 0.0093122 0.0099951 0.0091482 0.0070549 0.0081669 0.0051009 0.13862 0.0081514 -0.0097374 0.0018185 0.0021817 -0.0029147 -0.0029832 0.0023468 -9.6918e-05 0.0007632 0 -0.013306 0 -0.00020885 9.3087e-05 0.00041075 0.00076906 -0.32743 0.00021268 0.0063916 0.0062672 0.0090436 0.0075476 0.0075088 0.0087807 0.0094757 0.0054908 -0.0041987 -0.062464 -0.044342 -0.012819 -0.033317 -0.040115 -0.037959 -0.083173 -0.057993 -0.080727 -0.065561 -0.097457 -0.017237
1.5977 0.0085585 0.0064759 0.0058088 0.0042863 0 0.0050119 0.010218 0.0098674 0.0096766 0.005078 0.0032117 0.13602 0.010268 -0.012869 0.0037795 0.00052806 0.00090024 -0.0018355 0.0037339 0.00019792 -0.00090897 0 -0.019545 0 0.00013289 0.00070117 0.00078913 -0.00044598 -0.32591 0.0019925 0.0053866 0.0055292 0.0098247 0.0073283 0.0071192 0.012936 0.0097072 0.010909 -0.0047313 -0.061205 -0.043528 -0.0068231 -0.039284 -0.042137 -0.04811 -0.087632 -0.06188 -0.088579 -0.073586 -0.10321 -0.022107
1.6016 0.0094948 0.0050217 0.0065553 0.0046827 0 0.0010851 0.0083826 0.01024 0.011277 0.0037297 0.0046986 0.12993 0.0066553 -0.0085772 0.0054151 -0.0020944 0.0060456 0.001207 0.0020895 -0.00061989 -0.0026278 0 -0.025416 0 0.00069291 0.00089283 0.00074675 -0.00054379 -0.33058 0.0048721 0.0042403 0.0055255 0.0094661 0.0073606 0.0061236 0.016129 0.0098356 0.01608 -0.0086272 -0.065755 -0.04554 -0.0062299 -0.04792 -0.044713 -0.054003 -0.09207 -0.067138 -0.097694 -0.084082 -0.10857 -0.026558
1.6055 0.010266 0.00476 0.0080575 0.0060002 0 0.00085797 0.0056282 0.0099328 0.011878 0.0058289 0.0087257 0.12939 0.00046799 -0.00073698 0.0053107 -0.0037365 0.0081512 0.0039629 -0.00041166 -0.0016628 -0.003647 0 -0.028512 0 0.00088889 0.00063676 0.00033694 0.00041624 -0.35418 0.0088094 0.004224 0.0069026 0.0075697 0.0077083 0.0052117 0.018468 0.010037 0.018218 -0.012523 -0.070305 -0.047551 -0.0056366 -0.056556 -0.04729 -0.059896 -0.096509 -0.072396 -0.10681 -0.094578 -0.11393 -0.029352
1.6094 0.0099646 0.0050175 0.010293 0.0078775 0 0.0046096 0.0039273 0.008588 0.012127 0.0095403 0.012248 0.13962 -0.0033489 0.0042164 0.00322 -0.003442 0.005004 0.0043639 -0.0011508 -0.0021367 -0.0042532 0 -0.027894 0 0.0003795 0.00013435 -0.00016153 0.0014629 -0.38105 0.013106 0.0058827 0.0091043 0.0046445 0.0079941 0.0051528 0.020552 0.0098355 0.016011 -0.017093 -0.075859 -0.05019 -0.0071763 -0.064526 -0.049402 -0.062082 -0.099209 -0.076843 -0.11364 -0.10342 -0.11709 -0.030447
1.6133 0.008043 0.0043317 0.011814 0.0093143 0 0.0089082 0.0039571 0.0061319 0.012496 0.011453 0.013028 0.15269 -0.002603 0.0036329 0.00071092 -0.0015443 -0.0015457 0.001999 8.7396e-05 -0.0022484 -0.0049008 0 -0.024778 0 -0.00051459 -0.00030822 -0.00042879 0.0016168 -0.37909 0.017094 0.0078951 0.010293 0.0018195 0.0075105 0.0061994 0.021948 0.0088993 0.011617 -0.022351 -0.08244 -0.05347 -0.010897 -0.071815 -0.051038 -0.060478 -0.10013 -0.08046 -0.11813 -0.11057 -0.118 -0.030744
1.6172 0.0049189 0.00208 0.010832 0.0089101 0 0.0093005 0.0043099 0.00306 0.012665 0.0099194 0.011766 0.15357 0.00052847 0.00041038 -4.6327e-05 0.00085351 -0.0071582 -0.0017033 0.0010514 -0.0027527 -0.0053164 0 -0.021678 0 -0.0011038 -0.00045106 -0.0003469 0.00070837 -0.32909 0.02051 0.0077886 0.0085433 0.0001536 0.0057108 0.00775 0.020537 0.0077168 0.0093646 -0.02761 -0.089021 -0.056751 -0.014617 -0.079105 -0.052675 -0.058874 -0.10105 -0.084078 -0.12262 -0.11771 -0.1189 -0.031064
1.6211 0.0017886 -0.00065773 0.0069931 0.0058278 0 0.0041587 0.0030282 0.00036929 0.011651 0.0062455 0.010965 0.1363 0.0022028 -0.0012523 0.0015955 0.0026425 -0.0085444 -0.0046635 -0.00032674 -0.0038129 -0.0047472 0 -0.020347 0 -0.001036 -0.00024204 -8.2468e-05 -0.00058386 -0.24175 0.022944 0.0042139 0.0035888 -7.624e-05 0.0027209 0.0086368 0.01425 0.0071821 0.011661 -0.031818 -0.093544 -0.059837 -0.019284 -0.081795 -0.052899 -0.05111 -0.097796 -0.084524 -0.12005 -0.11852 -0.11437 -0.031134
1.625 -0.00027214 -0.0020298 0.0020388 0.00090408 0 -0.0036443 -0.00015011 -0.00099299 0.0085884 0.0029156 0.011639 0.11282 0.00094484 -0.00077359 0.003993 0.0032684 -0.0058475 -0.0056669 -0.0035774 -0.004668 -0.0031001 0 -0.020032 0 -0.00062202 0.00017016 8.0914e-05 -0.0013961 -0.14631 0.02312 -0.001303 -0.0023423 0.00037244 -0.00054861 0.0079574 0.0038454 0.0074117 0.015937 -0.035953 -0.097922 -0.06291 -0.024018 -0.08416 -0.053024 -0.042911 -0.094242 -0.084746 -0.11697 -0.11888 -0.10944 -0.029466
1.6289 -0.0011023 -0.00123 -0.0014992 -0.0033056 0 -0.008755 -0.0033147 -0.00082733 0.0035386 0.0012329 0.011552 0.10331 -0.0011605 -0.0010817 0.0048489 0.0028811 -0.0019989 -0.0050595 -0.006174 -0.0045265 -0.0015789 0 -0.0177 0 -0.00041976 0.00053255 4.0743e-06 -0.0013786 -0.064629 0.019332 -0.0050486 -0.0056403 0.00020827 -0.0028302 0.0058033 -0.0064902 0.0071309 0.016044 -0.039084 -0.10068 -0.065658 -0.027868 -0.08419 -0.052708 -0.033746 -0.089718 -0.083786 -0.11172 -0.11694 -0.10309 -0.0244
1.6328 -0.0013903 0.00070905 -0.0024646 -0.0041631 0 -0.0074991 -0.0042461 7.2113e-05 -0.0023455 0.00082843 0.0072884 0.11637 -0.0011277 -0.0040106 0.0036355 0.0020405 7.6675e-05 -0.0042161 -0.0061641 -0.0035316 -0.0018642 0 -0.010487 0 -0.00057826 0.00063981 -0.00020288 -0.00084441 0.0028693 0.011078 -0.0040349 -0.00393 -0.0013614 -0.0032346 0.0031758 -0.012209 0.0045305 0.00749 -0.040531 -0.10072 -0.067861 -0.030235 -0.080304 -0.051654 -0.022964 -0.083566 -0.080845 -0.10282 -0.11112 -0.094324 -0.015556
1.6367 -0.0018383 0.0019796 -0.0019815 -0.0012564 0 -0.00086882 -0.0026332 0.00044114 -0.0074327 0.00085948 -0.0017309 0.139 0.0014799 -0.0071224 0.002124 0.001191 -0.0001673 -0.0042953 -0.0039808 -0.0025446 -0.0044378 0 0.0014541 0 -0.0007083 0.00045747 -0.00031157 -0.0003523 0.068513 0.00026571 0.0012594 0.0017091 -0.0038166 -0.0018407 0.0010666 -0.012598 -0.0010098 -0.0079814 -0.041978 -0.10077 -0.070065 -0.032603 -0.076418 -0.0506 -0.012181 -0.077413 -0.077904 -0.093915 -0.1053 -0.085562 -0.0044678
1.6406 -0.0024205 0.0017474 -0.002152 0.0027382 0 0.0060496 -0.00029537 -0.00051265 -0.010546 0.00089475 -0.011656 0.14739 0.0040714 -0.0061121 0.0023336 0.00034206 -0.00085467 -0.0052612 -0.0015983 -0.0019973 -0.0076899 0 0.014253 0 -0.00040104 0.00013999 -0.00017759 -0.00018369 0.13918 -0.0095949 0.0068378 0.006935 -0.0055012 0.00026703 -0.00045686 -0.011693 -0.0079443 -0.02277 -0.041197 -0.097814 -0.07157 -0.031646 -0.068573 -0.04912 -0.0031477 -0.071727 -0.073713 -0.084414 -0.097433 -0.076957 0.0062332
1.6445 -0.0024947 0.00072427 -0.0038436 0.0038937 0 0.0078556 0.00072947 -0.0025319 -0.011548 0.0005474 -0.017193 0.12894 0.0039586 -0.00017237 0.0041553 -0.00072557 0.00029227 -0.0059256 -0.00027408 -0.0013029 -0.0088724 0 0.022779 0 0.00026113 -7.8907e-05 0.00019141 -0.00017962 0.20825 -0.015848 0.0081596 0.0071189 -0.0048537 0.0016171 -0.0022212 -0.014333 -0.013402 -0.028814 -0.039903 -0.09417 -0.072914 -0.029926 -0.059817 -0.047542 0.0054835 -0.066147 -0.069234 -0.074774 -0.089097 -0.068388 0.014393
1.6484 -0.0016262 6.7895e-05 -0.0058405 0.00037849 0 0.0029915 8.3184e-05 -0.0045956 -0.011226 -0.00096964 -0.016443 0.094545 0.0014154 0.0061016 0.0053806 -0.0019528 0.003799 -0.004992 0.000447 0.00030717 -0.0062845 0 0.024444 0 0.00082775 -6.3127e-05 0.00071568 -1.7239e-05 0.26237 -0.018508 0.0038235 0.0011018 -0.0018008 0.0012853 -0.0049431 -0.020845 -0.015276 -0.02364 -0.038208 -0.0902 -0.074067 -0.027339 -0.050649 -0.045923 0.012826 -0.061271 -0.064801 -0.066257 -0.081151 -0.060772 0.019328
1.6523 -0.00022908 -3.2935e-05 -0.0062319 -0.0056468 0 -0.0049406 -0.00099692 -0.0057885 -0.010655 -0.0040795 -0.012611 0.069323 -0.00052578 0.0069526 0.0041782 -0.0028197 0.0079688 -0.0022833 0.0015232 0.0024496 -0.00086128 0 0.021089 0 0.001065 0.00010885 0.001311 0.00038492 0.29186 -0.01959 -0.0031481 -0.0073743 0.0018986 -0.00050604 -0.0082594 -0.025839 -0.013803 -0.012097 -0.035323 -0.085265 -0.074653 -0.022186 -0.040257 -0.044182 0.016355 -0.058475 -0.060501 -0.06106 -0.074363 -0.055974 0.021511
1.6563 0.00068238 -0.00046724 -0.0045384 -0.009615 0 -0.0098845 -0.0013977 -0.0059472 -0.010488 -0.0076291 -0.010616 0.070885 0.00064069 0.0015008 0.0012296 -0.0027954 0.010333 0.00090218 0.0027466 0.0034921 0.0042846 0 0.017253 0 0.0012439 0.00019682 0.0018456 0.00072817 0.29394 -0.020592 -0.0076753 -0.012184 0.0038062 -0.0026408 -0.010833 -0.022885 -0.011227 -0.0024447 -0.032438 -0.080329 -0.075239 -0.017033 -0.029865 -0.042441 0.019885 -0.055679 -0.0562 -0.055862 -0.067575 -0.051175 0.021582
1.6602 0.00041061 -0.0019623 -0.0022744 -0.0085265 0 -0.0081281 -0.0013749 -0.005551 -0.010596 -0.0092266 -0.01198 0.095288 0.004092 -0.0050529 -0.00092684 -0.0019412 0.0096651 0.0027191 0.0027972 0.0021333 0.0061482 0 0.016316 0 0.0017354 1.0853e-05 0.0020919 0.00060288 0.27001 -0.020706 -0.006832 -0.009675 0.0026167 -0.0040972 -0.011486 -0.010892 -0.0097835 -9.0647e-05 -0.02945 -0.076121 -0.075129 -0.011177 -0.020741 -0.040502 0.019913 -0.054686 -0.052535 -0.055212 -0.063235 -0.049728 0.019828
1.6641 -0.00075848 -0.0040111 -0.0013215 -0.0037577 0 -0.0014069 -0.0019544 -0.0051054 -0.010197 -0.0074804 -0.013328 0.12242 0.0064497 -0.0065474 -0.00061781 -0.00089584 0.0068545 0.0022981 0.00096034 -0.00091334 0.0041687 0 0.017936 0 0.0023995 -0.00037845 0.0018376 -6.5167e-05 0.22468 -0.017634 -0.0023862 -0.0019122 -0.00085746 -0.0048568 -0.010222 0.004104 -0.0097424 -0.0039493 -0.026415 -0.072236 -0.074709 -0.0050071 -0.012181 -0.038475 0.018385 -0.054495 -0.049152 -0.056583 -0.059983 -0.049772 0.016535
1.668 -0.0018062 -0.0052508 -0.0018807 6.3476e-05 0 0.0044066 -0.0033739 -0.0047174 -0.0083922 -0.0037896 -0.010124 0.13401 0.0053659 -0.0019601 0.0012529 -0.00016959 0.0040136 0.00054847 -0.0016834 -0.0030949 0.00069272 0 0.018921 0 0.002574 -0.00063454 0.0011171 -0.00081351 0.16745 -0.010186 0.00064947 0.0047091 -0.0043599 -0.0058541 -0.0081137 0.013794 -0.0092458 -0.0080332 -0.023474 -0.068619 -0.074095 0.000938 -0.0041534 -0.036376 0.016511 -0.054356 -0.045841 -0.058569 -0.057084 -0.05022 0.012461
1.6719 -0.0018942 -0.0048679 -0.0022669 -0.00069315 0 0.0042234 -0.0045419 -0.0042229 -0.0048376 -0.001236 -0.0017716 0.12724 0.0020848 0.0038466 0.0023644 0.00040709 0.0026904 -0.0005421 -0.0032069 -0.0021916 -0.00090838 0 0.016404 0 0.0017845 -0.00041156 0.00030425 -0.00093944 0.11064 -3.0565e-05 -0.0015319 0.0047167 -0.0059432 -0.0078835 -0.0062407 0.014621 -0.0061789 -0.0066863 -0.021152 -0.066771 -0.072193 0.0054021 0.00036222 -0.033811 0.012363 -0.054556 -0.043 -0.064606 -0.056507 -0.053337 0.0085826
1.6758 -0.001058 -0.0034292 -0.00081624 -0.0051521 0 -0.001767 -0.0042051 -0.0035265 -0.00018348 -0.0013227 0.0072616 0.11348 0.00017354 0.0052647 0.0015516 0.0013104 0.0027552 0.00043641 -0.0029196 0.0015286 0.00099633 0 0.010249 0 0.000396 0.00031373 -0.00012005 -0.00011146 0.061283 0.0091511 -0.0078047 -0.0016442 -0.0053263 -0.010427 -0.0048131 0.010308 -0.0004638 0.00079405 -0.01883 -0.064922 -0.070291 0.0098662 0.0048778 -0.031245 0.0082154 -0.054756 -0.040159 -0.070643 -0.05593 -0.056453 0.0053226
1.6797 -7.7215e-05 -0.0022167 0.0021495 -0.0085276 0 -0.0080426 -0.0024478 -0.0026304 0.0040725 -0.002174 0.011477 0.10622 0.0017125 0.0014084 -0.00017214 0.0024248 0.0028575 0.0031655 -0.0020991 0.0053256 0.004951 0 0.0027224 0 -0.00059149 0.0011415 3.4205e-05 0.0012329 0.015124 0.014285 -0.012525 -0.0083616 -0.0038099 -0.011625 -0.003323 0.0076213 0.0053541 0.009652 -0.016904 -0.06399 -0.067476 0.012418 0.0069257 -0.028485 0.0043038 -0.053799 -0.037211 -0.076891 -0.055464 -0.059533 0.0022797
1.6836 0.00024967 -0.0018595 0.0044591 -0.006432 0 -0.0084826 -0.00074069 -0.0013643 0.0063659 -0.00059052 0.00942 0.11027 0.0050009 -0.003549 -0.0010988 0.0028679 0.0019221 0.0059723 -0.0023778 0.0062455 0.0077147 0 -0.0036904 0 -0.00046395 0.0015277 0.00050138 0.002131 -0.037034 0.014862 -0.010124 -0.0087082 -0.0029946 -0.0096618 -0.0013558 0.0097204 0.0079849 0.013498 -0.015277 -0.063745 -0.063974 0.013533 0.0071209 -0.02558 0.00056943 -0.051973 -0.034182 -0.083299 -0.055082 -0.062586 -0.0010369
1.6875 -0.00031018 -0.0018138 0.0042139 0.00098219 0 -0.0019077 -0.00044037 0.00061221 0.00605 0.0040182 0.0047663 0.12031 0.006271 -0.0049266 -0.0007907 0.0020587 0.00024843 0.0073189 -0.0035728 0.0035517 0.0071854 0 -0.0079011 0 0.00053549 0.0012458 0.00083261 0.0018644 -0.094264 0.012692 -0.00017015 -0.0012128 -0.0034856 -0.0044835 0.0009651 0.013571 0.0062637 0.0094184 -0.013651 -0.063507 -0.060463 0.014613 0.0072843 -0.022681 -0.0031407 -0.050118 -0.03115 -0.089672 -0.054681 -0.065614 -0.004319
1.6914 -0.0014371 -0.001209 0.0016246 0.0088296 0 0.0065428 -0.0014088 0.003233 0.0038657 0.008314 0.0026068 0.12709 0.0036377 -0.0018942 -0.00016714 0.00087209 -0.0008089 0.0069653 -0.0035459 -0.00080841 0.0043694 0 -0.010033 0 0.0014942 0.00061958 0.00084931 0.00060455 -0.13831 0.010096 0.011552 0.0086745 -0.0045885 0.00175 0.0033272 0.013554 0.0024354 0.00042761 -0.012189 -0.063951 -0.056135 0.012392 0.0045137 -0.020377 -0.0046123 -0.045642 -0.027834 -0.092761 -0.052564 -0.066292 -0.0066654
1.6953 -0.0026668 -7.0986e-06 -0.0013707 0.011438 0 0.0096383 -0.0022371 0.0054593 0.0014601 0.0082028 0.0048558 0.12485 -0.0009093 0.0025035 5.914e-05 0.0011921 -0.00023584 0.0057729 -0.00047311 -0.0039056 0.0024849 0 -0.010386 0 0.0017254 0.000269 0.00079674 -0.00068553 -0.14587 0.0082936 0.017229 0.012871 -0.005023 0.0060445 0.0057216 0.0072478 0.00046303 -0.0066284 -0.010727 -0.064396 -0.051807 0.010172 0.0017431 -0.018073 -0.006084 -0.041166 -0.024518 -0.09585 -0.050448 -0.066971 -0.0078488
1.6992 -0.0036832 0.00087599 -0.0031823 0.0069412 0 0.0043046 -0.001729 0.0056825 0.00023662 0.00329 0.0090851 0.11522 -0.0036025 0.0048341 0.00025591 0.0038255 0.0015396 0.004533 0.0048469 -0.00403 0.0038218 0 -0.0091415 0 0.0012872 0.00055319 0.0010177 -0.0010686 -0.1108 0.0070857 0.013157 0.0074002 -0.0039037 0.0067385 0.0082511 -0.0023669 0.0026094 -0.0061957 -0.0091668 -0.064982 -0.047818 0.0070301 -0.0014436 -0.016649 -0.0065578 -0.036347 -0.021487 -0.097066 -0.047609 -0.066539 -0.0090532
1.7031 -0.0042842 0.00059177 -0.0039874 -0.001386 0 -0.005592 1.2837e-05 0.0031665 0.00039796 -0.0023346 0.011268 0.10645 -0.0028539 0.0042005 0.00080934 0.0069371 0.0029306 0.0031589 0.0092037 -0.0016326 0.0072046 0 -0.0069391 0 0.00064877 0.0012124 0.001497 -0.00044298 -0.053257 0.0054828 0.0026846 -0.0041256 -0.0012567 0.0046449 0.010407 -0.0099817 0.0072665 0.0016911 -0.0074859 -0.06574 -0.044244 0.0027636 -0.0051381 -0.0163 -0.0058133 -0.031107 -0.018804 -0.095996 -0.043888 -0.064751 -0.011739
1.707 -0.0042578 -0.00067781 -0.0049736 -0.0079071 0 -0.012368 0.0019265 -0.00078077 0.00091241 -0.0040663 0.0092701 0.10875 -0.00083215 0.0020506 0.00074607 0.0071823 0.002617 0.0010849 0.0096369 0.0013444 0.0086227 0 -0.0049791 0 4.2708e-05 0.0015753 0.001801 0.00041798 -0.0038807 0.0024574 -0.0065585 -0.013245 0.0020913 0.0022167 0.010874 -0.012675 0.010102 0.011233 -0.005805 -0.066498 -0.04067 -0.001503 -0.0088327 -0.01595 -0.0050687 -0.025868 -0.01612 -0.094925 -0.040167 -0.062962 -0.015455
1.7109 -0.0034552 -0.0018784 -0.0064239 -0.0089083 0 -0.010799 0.0031209 -0.0034182 0.00039044 -0.0013298 0.0040023 0.127 -0.00096103 7.5595e-05 -0.0015889 0.002982 0.00076999 -0.0016627 0.0059393 0.0028245 0.0047842 0 -0.0038947 0 -0.00065793 0.0011799 0.0015204 0.00064085 0.022265 -0.0024883 -0.0087349 -0.01333 0.0049652 0.0014896 0.0085135 -0.011582 0.0076814 0.015028 -0.0040863 -0.067895 -0.039156 -0.0060917 -0.011803 -0.018167 -0.0035582 -0.022867 -0.015224 -0.091976 -0.036804 -0.060604 -0.01712
1.7148 -0.0019931 -0.0021023 -0.0069924 -0.0048932 0 -0.0021714 0.003463 -0.0028624 -0.0018411 0.0021711 -0.0019211 0.15492 -0.0040295 -0.0010774 -0.0060881 -0.0033229 -0.0010826 -0.0040262 0.00064643 0.0016486 -0.0035106 0 -0.0025691 0 -0.0014531 0.00023656 0.000761 8.6479e-05 0.035557 -0.0088025 -0.0040245 -0.0046966 0.0063325 0.0025476 0.0037278 -0.0095622 0.00044606 0.0094817 -0.0023628 -0.069371 -0.037896 -0.01072 -0.014683 -0.020702 -0.0019528 -0.020142 -0.01455 -0.088793 -0.033486 -0.058175 -0.013277
1.7188 -0.00026174 -0.0012936 -0.0051185 0.00049764 0 0.0070773 0.0032235 -2.2222e-06 -0.0052401 0.0026182 -0.0060721 0.17614 -0.0071415 -0.0014011 -0.0097813 -0.0070951 -0.0014202 -0.0047266 -0.0032268 -0.001993 -0.011403 0 0.0012144 0 -0.0018707 -0.00052583 0.00012607 -0.00057192 0.055426 -0.014617 0.0023126 0.0059396 0.0057133 0.0037085 -0.0013457 -0.0080439 -0.0075633 -0.0025888 -0.00082596 -0.071257 -0.037545 -0.015028 -0.017009 -0.024084 -0.00051855 -0.019042 -0.014773 -0.085881 -0.031047 -0.056216 -0.0036127
1.7227 0.0013723 2.3116e-05 -0.00099111 0.0035306 0 0.010632 0.0025829 0.0020833 -0.0083682 -3.5419e-05 -0.0072281 0.17463 -0.006727 -0.00084011 -0.0092325 -0.0056743 -6.2658e-05 -0.0035474 -0.0043674 -0.0066561 -0.013683 0 0.008272 0 -0.0013639 -0.00051682 0.00015573 -0.00058225 0.085737 -0.017377 0.0047511 0.010957 0.0034284 0.0031069 -0.0043689 -0.0063299 -0.011943 -0.014067 0.00033092 -0.073978 -0.039045 -0.018682 -0.018206 -0.029191 0.00056685 -0.021251 -0.016822 -0.08352 -0.030398 -0.055214 0.0078169
1.7266 0.0028557 0.0014391 0.0032663 0.0028736 0 0.006967 0.0017427 0.00099825 -0.0097092 -0.0025937 -0.0056923 0.14795 -0.0024744 0.00041698 -0.0044106 -0.0010901 0.0017187 -0.0017235 -0.0034436 -0.01027 -0.0090262 0 0.016167 0 -6.5141e-05 0.0001665 0.00077608 0.00010338 0.10855 -0.015484 0.0018215 0.0076805 0.00052091 0.00025838 -0.0047673 -0.0033462 -0.011258 -0.018655 0.0014878 -0.076699 -0.040545 -0.022336 -0.019403 -0.034299 0.0016523 -0.02346 -0.018872 -0.081158 -0.029749 -0.054212 0.015452
1.7305 0.0043386 0.0028272 0.0055469 2.8664e-05 0 -6.2988e-05 0.0012756 -0.0025053 -0.0084876 -0.002553 -0.0033407 0.11175 0.0020252 0.0013247 0.00045024 0.0017718 0.0023452 -0.00093459 -0.001828 -0.011246 -0.0010373 0 0.020473 0 0.0010779 0.00082669 0.0013341 0.00078911 0.10255 -0.0098109 -0.0034341 -1.0661e-05 -0.0017526 -0.0036224 -0.0041478 0.00084432 -0.0076913 -0.015093 0.0018154 -0.080181 -0.043216 -0.024654 -0.019314 -0.040034 0.0020461 -0.029237 -0.022422 -0.080485 -0.031705 -0.054729 0.016835
1.7344 0.0057237 0.0038774 0.0057394 -0.0021128 0 -0.004611 0.0018295 -0.0050837 -0.0051298 -0.00071518 -0.0028564 0.089203 0.0027135 0.00049209 0.00070716 -8.0397e-05 0.0012593 -0.0018247 -0.00041891 -0.0094963 0.0047991 0 0.0185 0 0.0011326 0.00081213 0.001206 0.00075041 0.06569 -0.0034496 -0.0065496 -0.0052346 -0.0026483 -0.0066337 -0.0046153 0.0054597 -0.0047656 -0.0074207 0.0018936 -0.083893 -0.046239 -0.026569 -0.018838 -0.045959 0.0022321 -0.036087 -0.026424 -0.080319 -0.034446 -0.055703 0.014499
1.7383 0.0064105 0.0038578 0.0055132 -0.0014078 0 -0.0032334 0.0032004 -0.0040506 -0.0011588 0.00034451 -0.0056459 0.093036 -0.00091601 -0.0022607 -0.0038026 -0.0048889 -0.00069848 -0.0034662 0.00049283 -0.0064688 0.0054666 0 0.011869 0 0.00015054 0.00010422 0.00038258 -5.3662e-05 0.017876 0.00058443 -0.0051907 -0.0036728 -0.0023847 -0.0075735 -0.0065799 0.010155 -0.0043631 -0.0014102 0.0017594 -0.08754 -0.049075 -0.028047 -0.018126 -0.05153 0.0023864 -0.043247 -0.0304 -0.080359 -0.037587 -0.05678 0.013077
1.7422 0.0056756 0.0022444 0.0061492 0.001978 0 0.0028586 0.0039726 -0.00010779 0.0015569 -0.0002713 -0.0097337 0.11593 -0.0053334 -0.0051474 -0.0082642 -0.0081358 -0.0020729 -0.0042441 0.00082012 -0.003911 0.0022934 0 0.0050395 0 -0.00084656 -0.00070688 -0.00053472 -0.00098339 -0.018377 0.0018758 -0.00046215 0.0032817 -0.0019219 -0.0066082 -0.0082299 0.014788 -0.0055142 -0.00011831 0.00081787 -0.090946 -0.051205 -0.027862 -0.016517 -0.055759 0.0024206 -0.051584 -0.034278 -0.08118 -0.042253 -0.058244 0.01437
1.7461 0.0034578 -0.00034067 0.0069221 0.005499 0 0.0089118 0.002655 0.0033268 0.001959 -0.00076066 -0.010263 0.13827 -0.0064736 -0.005783 -0.0077438 -0.0072545 -0.0019644 -0.0032638 0.00060112 -0.002373 -0.00095967 0 0.0010242 0 -0.00094566 -0.001003 -0.00089252 -0.0013736 -0.038346 0.0028888 0.0043653 0.0099809 -0.002164 -0.0048337 -0.0072013 0.017927 -0.0055726 -0.0019802 -0.00012364 -0.094351 -0.053334 -0.027677 -0.014907 -0.059987 0.0024549 -0.059921 -0.038155 -0.082001 -0.046919 -0.059708 0.015333
1.75 0.00076705 -0.0021105 0.0059812 0.0059323 0 0.010088 -0.00049548 0.0036336 0.0006525 0.00083841 -0.0034772 0.14586 -0.003598 -0.0035384 -0.0023561 -0.0040741 -0.00062028 -0.00096499 0.00022275 -0.00094018 -0.0016647 0 -0.001311 0 -0.00032378 -0.00068464 -0.00053371 -0.0011218 -0.056664 0.0064261 0.0062184 0.011116 -0.0031523 -0.0032204 -0.002783 0.016619 -0.0024535 -0.0026628 -0.0013147 -0.096535 -0.05348 -0.026062 -0.013001 -0.061828 0.0031288 -0.066471 -0.040534 -0.081751 -0.051113 -0.059954 0.011151
1.7539 -0.00083284 -0.0014156 0.0028287 0.0020535 0 0.0050031 -0.0029841 0.0017404 -0.00035542 0.0039198 0.0088413 0.14033 0.00034347 -0.0003379 0.0029534 -0.002504 0.00089887 0.0014851 0.00026245 0.0014146 -0.00023815 0 -0.0054488 0 -3.0125e-06 -0.000164 0.00016502 -0.0006361 -0.091543 0.012486 0.0041455 0.0058011 -0.003872 -0.0018217 0.0034528 0.0089995 0.0038017 0.0010092 -0.0026414 -0.098055 -0.052547 -0.023668 -0.010934 -0.06237 0.0041504 -0.07205 -0.0421 -0.080919 -0.055049 -0.059537 0.0004197
1.7578 -0.00034137 0.0017549 -0.00046457 -0.0036296 0 -0.0029245 -0.0019167 0.0011754 0.000864 0.0059921 0.019211 0.13324 0.0019705 0.0011289 0.0038552 -0.0041341 0.0015576 0.0032434 0.00082305 0.004234 0.0009595 0 -0.012826 0 -0.00061555 0.00012639 0.00071771 -0.00030158 -0.14974 0.017602 6.6327e-05 -0.001794 -0.0028748 0.0001667 0.0090385 -0.0024216 0.010938 0.0082062 -0.0039404 -0.099361 -0.05131 -0.021111 -0.0088791 -0.062563 0.0053062 -0.077148 -0.043391 -0.0798 -0.058751 -0.058847 -0.012755
1.7617 0.0019308 0.0056413 -0.00091915 -0.0059728 0 -0.0074178 0.0032844 0.0043357 0.004496 0.0060247 0.02001 0.13157 0.00080132 -3.1033e-05 0.0012422 -0.0065985 0.00099795 0.0042235 0.0011959 0.0055809 0.00019671 0 -0.020713 0 -0.001582 0.00015799 0.00094008 -0.00011198 -0.22512 0.017591 -0.0019814 -0.0055055 0.00065943 0.0035921 0.012497 -0.010959 0.015664 0.014516 -0.0049497 -0.098428 -0.046896 -0.016838 -0.0069476 -0.059112 0.0078628 -0.077229 -0.041817 -0.075677 -0.060001 -0.055305 -0.021938
1.7656 0.004677 0.0082215 0.0023726 -0.0010605 0 -0.0037205 0.0099644 0.0098669 0.0086245 0.0061472 0.0104 0.13095 -0.00070364 -0.0022531 -0.00018664 -0.0063734 -0.00037018 0.0046676 0.00056331 0.0039092 -0.0021455 0 -0.024866 0 -0.0016922 0.00023187 0.00097692 0.00015834 -0.30635 0.011387 0.0017685 -0.0016082 0.0061453 0.0084406 0.013986 -0.01072 0.015501 0.015318 -0.005959 -0.097496 -0.042482 -0.012566 -0.0050161 -0.055662 0.010419 -0.077311 -0.040243 -0.071554 -0.061252 -0.051762 -0.023817
1.7695 0.006691 0.0089251 0.007115 0.0099272 0 0.0074417 0.01424 0.013928 0.010722 0.0091685 -0.0019668 0.12311 -0.00010204 -0.0033089 0.0023161 -0.0027555 -0.0017337 0.0045671 -0.00084063 -2.9067e-05 -0.0042446 0 -0.024195 0 -0.00048832 0.00054067 0.001027 0.00053218 -0.3818 0.0024745 0.011645 0.0084417 0.011704 0.013565 0.014464 -0.0022562 0.010531 0.009594 -0.0067339 -0.095934 -0.03723 -0.0079164 -0.0034011 -0.051003 0.013493 -0.07478 -0.037675 -0.066322 -0.061163 -0.047244 -0.020787
1.7734 0.0077467 0.0088605 0.0098691 0.02047 0 0.019516 0.014183 0.01402 0.0098235 0.01457 -0.0067532 0.108 0.0024168 -0.0024657 0.0061763 0.0014291 -0.0023499 0.0036929 -0.0015558 -0.0033673 -0.0045721 0 -0.022239 0 0.0011126 0.00089167 0.0011223 0.00072066 -0.43921 -0.0034921 0.022925 0.018753 0.015224 0.017276 0.014625 0.0070446 0.0040211 0.0012626 -0.0072985 -0.093806 -0.031226 -0.0029282 -0.0020703 -0.045258 0.01703 -0.069902 -0.034212 -0.060094 -0.059872 -0.04185 -0.018467
1.7773 0.0085074 0.0094093 0.0092868 0.023193 0 0.024383 0.011245 0.011377 0.0074297 0.017984 0.00054286 0.095965 0.0044469 -0.00075399 0.006525 0.0030512 -0.0018746 0.0021739 -0.00026937 -0.0035043 -0.0029345 0 -0.023598 0 0.0017148 0.00091145 0.0011651 0.00047705 -0.46834 -0.0028966 0.028056 0.022781 0.01573 0.018368 0.014679 0.0092575 0.0009467 -0.0031399 -0.007863 -0.091679 -0.025222 0.0020601 -0.00073952 -0.039513 0.020567 -0.065025 -0.03075 -0.053866 -0.058581 -0.036456 -0.020748
1.7813 0.0096616 0.010727 0.0072341 0.015937 0 0.018525 0.0087259 0.0094771 0.0062222 0.015492 0.014933 0.097299 0.0040679 0.00056508 0.0021467 0.0020874 -0.00048442 0.0008224 0.0025341 -0.00046997 -0.00018722 0 -0.029027 0 0.00090997 0.00049429 0.0010906 -2.598e-05 -0.47061 0.0033284 0.02223 0.017783 0.01408 0.01685 0.01478 0.0034387 0.0047084 0.00097617 -0.008677 -0.090939 -0.02089 0.0056873 -0.00030412 -0.034357 0.023733 -0.058795 -0.028063 -0.04919 -0.056882 -0.032598 -0.026953
1.7852 0.011181 0.011703 0.0067219 0.0041902 0 0.0062805 0.008913 0.010422 0.0077387 0.008356 0.02632 0.1112 0.0017546 0.00126 -0.0026925 0.0013659 0.0011808 0.00062128 0.0045515 0.0030622 0.0026253 0 -0.034516 0 -0.00030681 -2.7685e-05 0.00091627 -0.0002923 -0.4656 0.010796 0.0081516 0.0070572 0.012349 0.013883 0.01516 -0.0030872 0.014162 0.012635 -0.0094996 -0.090247 -0.016616 0.0092672 0.00010021 -0.029222 0.026886 -0.052519 -0.025403 -0.044567 -0.05517 -0.028793 -0.033213
1.7891 0.012389 0.011314 0.0088711 -0.0027706 0 -0.0029026 0.011527 0.013044 0.011147 0.0026954 0.02777 0.12686 -0.00042857 0.0017045 -0.0029099 0.0030437 0.0022687 0.0017439 0.0036254 0.0041615 0.004737 0 -0.035508 0 -0.00063777 -0.00020744 0.00064657 -1.8829e-05 -0.48085 0.015178 -0.004759 -0.0018216 0.01225 0.011066 0.015669 -0.0014557 0.023677 0.025398 -0.010886 -0.09111 -0.014195 0.011257 9.4178e-05 -0.025378 0.029347 -0.047465 -0.024053 -0.042152 -0.054301 -0.027086 -0.036119
1.793 0.012682 0.0098176 0.012015 0.0007206 0 -0.0015936 0.014512 0.014589 0.014193 0.0038539 0.020431 0.13539 -0.0011546 0.0016634 0.0014928 0.0059066 0.002157 0.0031354 -0.00012733 0.0021209 0.0056097 0 -0.031798 0 0.00012515 4.414e-05 0.00021745 0.00053619 -0.52779 0.015165 -0.0072436 -0.0020449 0.013797 0.0095585 0.015469 0.010196 0.026943 0.031474 -0.013097 -0.094249 -0.014485 0.01092 -0.00051225 -0.023426 0.030795 -0.0442 -0.024619 -0.042969 -0.054667 -0.028449 -0.035178
1.7969 0.012129 0.0085022 0.013657 0.011972 0 0.0096354 0.015929 0.01385 0.015288 0.011072 0.011535 0.13895 -0.00096727 0.00020387 0.0052272 0.0066007 0.0009122 0.0032678 -0.0042191 -0.0012582 0.0049141 0 -0.027871 0 0.00095451 0.00036226 -0.00038904 0.00077471 -0.58608 0.012776 0.0020996 0.0072795 0.015357 0.0095571 0.013687 0.024684 0.02189 0.027171 -0.015308 -0.097387 -0.014776 0.010584 -0.0011187 -0.021474 0.032243 -0.040936 -0.025185 -0.043786 -0.055033 -0.029813 -0.032402
1.8008 0.011387 0.0083487 0.013012 0.022042 0 0.022336 0.015119 0.012232 0.014692 0.018072 0.0081968 0.14682 -0.0011198 -0.0028855 0.0036948 0.0034422 -0.00060064 0.0015241 -0.0059323 -0.0035814 0.0028326 0 -0.028286 0 0.0008068 0.00033044 -0.000988 0.00036714 -0.61589 0.011234 0.015245 0.01977 0.015071 0.010295 0.010562 0.032275 0.012565 0.015749 -0.019301 -0.10412 -0.019395 0.0055336 -0.0023044 -0.022904 0.031862 -0.042346 -0.028845 -0.050114 -0.057959 -0.036628 -0.030232
1.8047 0.011068 0.009087 0.011481 0.023041 0 0.026596 0.012581 0.011753 0.013813 0.019054 0.012496 0.16382 -0.0017347 -0.0059481 -0.001618 -0.0014234 -0.0012298 -0.001082 -0.0046243 -0.00389 0.00029023 0 -0.033004 0 -0.00020578 -5.202e-05 -0.0012337 -0.0003956 -0.59095 0.012374 0.021277 0.025901 0.012453 0.010515 0.007721 0.02938 0.006013 0.0053082 -0.023619 -0.11152 -0.024805 -0.0003775 -0.003596 -0.024952 0.031148 -0.04461 -0.033072 -0.057449 -0.061353 -0.044439 -0.029911
1.8086 0.011213 0.0096139 0.010815 0.014436 0 0.018758 0.0093359 0.012498 0.013589 0.013984 0.020971 0.18471 -0.0015732 -0.0063947 -0.0046403 -0.0038945 -0.00045828 -0.002654 -0.0020003 -0.0029274 -0.001414 0 -0.037455 0 -0.0010084 -0.00035816 -0.0009021 -0.00088634 -0.52189 0.015438 0.015627 0.020184 0.0087433 0.0092335 0.006918 0.021038 0.0065674 0.002935 -0.028428 -0.11951 -0.031039 -0.0077523 -0.0048537 -0.027734 0.030003 -0.048177 -0.037733 -0.065806 -0.065191 -0.053453 -0.031204
1.8125 0.01133 0.0092048 0.011199 0.0031396 0 0.0043382 0.006534 0.012539 0.013659 0.0080181 0.027533 0.20103 0.00032495 -0.0032009 -0.0015886 -0.0018329 0.00099667 -0.0020807 -0.00027928 -0.0018274 -0.001477 0 -0.037044 0 -0.00084847 -0.00020982 -0.00015392 -0.00076318 -0.4462 0.017837 0.0038087 0.0059759 0.0057815 0.0064793 0.0082537 0.015226 0.0124 0.0093421 -0.034472 -0.129 -0.039341 -0.018798 -0.0060266 -0.032357 0.02778 -0.055015 -0.043484 -0.076726 -0.070144 -0.065484 -0.032892
1.8164 0.010883 0.0081679 0.011322 -0.0023957 0 -0.0061593 0.0051606 0.010357 0.012994 0.0060856 0.027119 0.21151 0.0031452 0.0015975 0.0045957 0.0030078 0.0015979 -0.0001238 -0.00023808 -0.00094925 -0.00021979 0 -0.031222 0 -0.00015489 0.00026612 0.00051953 -0.00027774 -0.39396 0.017104 -0.0036578 -0.0064056 0.0045107 0.0034992 0.0097879 0.015131 0.0173 0.018182 -0.040515 -0.13849 -0.047643 -0.029844 -0.0071996 -0.03698 0.025558 -0.061852 -0.049235 -0.087646 -0.075097 -0.077514 -0.033307
1.8203 0.0097298 0.0073308 0.010098 0.00114 0 -0.0052346 0.005472 0.0068625 0.011066 0.0084528 0.018323 0.22308 0.0048163 0.004267 0.0074338 0.0067856 0.00030047 0.001159 -0.00096833 -4.4894e-05 0.0011464 0 -0.023199 0 1.9841e-05 0.00051218 0.00066874 3.1692e-05 -0.36326 0.012698 -0.00042521 -0.0075069 0.0044927 0.0020601 0.0092163 0.017026 0.016021 0.020862 -0.04675 -0.14686 -0.055279 -0.042505 -0.0075063 -0.041365 0.023199 -0.069239 -0.05345 -0.097189 -0.078992 -0.089125 -0.03092
1.8242 0.0081553 0.007065 0.0079324 0.0098531 0 0.0059775 0.0065279 0.004591 0.0082855 0.011403 0.0044278 0.24111 0.004069 0.0025868 0.0042291 0.0069902 -0.0023235 0.00024811 -0.0012021 0.00079699 0.0014615 0 -0.01631 0 -0.00069747 0.0001017 0.00024345 -8.9196e-05 -0.32862 0.006545 0.010636 0.0034914 0.0047011 0.0031173 0.0061521 0.01514 0.0085135 0.013342 -0.053058 -0.15481 -0.062663 -0.05578 -0.0074836 -0.04566 0.020788 -0.076834 -0.05708 -0.10621 -0.082486 -0.10058 -0.025214
1.8281 0.0065645 0.0069548 0.0061202 0.016293 0 0.018623 0.0066641 0.0049447 0.0054703 0.011514 -0.0077716 0.26123 0.0017481 -0.0021016 -0.00078962 0.0041261 -0.0043283 -0.0023699 -0.00053663 0.00083335 0.00048961 0 -0.011362 0 -0.0014955 -0.00078135 -0.00039901 -0.00037797 -0.27131 0.0018971 0.020559 0.017649 0.0045892 0.0058781 0.0027454 0.0077607 -0.00036182 -0.00041432 -0.059126 -0.16203 -0.06938 -0.068705 -0.0071239 -0.04945 0.018538 -0.083858 -0.05987 -0.11416 -0.085326 -0.11115 -0.017424
1.832 0.0051705 0.0063602 0.0052315 0.015262 0 0.022742 0.0049223 0.0066365 0.003194 0.0086501 -0.011707 0.27368 -9.5644e-05 -0.0059942 -0.0011692 0.00057419 -0.0040467 -0.0044907 0.00062206 -0.00054704 -0.00094502 0 -0.0074731 0 -0.0012839 -0.0014505 -0.00083042 -0.00037075 -0.19869 0.0011309 0.022047 0.023195 0.0043303 0.008264 0.0018784 -0.001736 -0.0049494 -0.011261 -0.063979 -0.16554 -0.072702 -0.079847 -0.005047 -0.050664 0.017107 -0.087971 -0.058378 -0.11664 -0.084843 -0.11727 -0.010251
1.8359 0.0039144 0.0051118 0.004467 0.0071862 0 0.014571 0.0021215 0.0071166 0.0017189 0.0050251 -0.0057391 0.27612 -0.00032155 -0.0060803 0.0044499 -0.0016142 -0.0017299 -0.0040799 0.0019056 -0.0028935 -0.0015843 0 -0.0044987 0 2.1221e-05 -0.0013304 -0.00089928 0.00010255 -0.13405 0.0039182 0.014759 0.015036 0.0041932 0.008628 0.0045487 -0.0091026 -0.0029985 -0.011905 -0.068831 -0.16905 -0.076024 -0.09099 -0.00297 -0.051877 0.015676 -0.092083 -0.056886 -0.11912 -0.08436 -0.12339 -0.0063568
1.8398 0.0026035 0.0035626 0.002729 -0.0028833 0 -0.00082484 0.00022288 0.0053528 0.0012471 0.0023021 0.0048684 0.2796 0.00029755 -0.0025911 0.010642 -0.0018284 0.00049823 -0.0011192 0.0033399 -0.0047846 -0.00061498 0 -0.0035325 0 0.0013161 -0.00048676 -0.00076874 0.00076049 -0.091423 0.0072312 0.0042413 -0.0011119 0.0039952 0.0072341 0.0088716 -0.013268 0.0032345 -0.0025892 -0.072306 -0.16975 -0.076557 -0.098575 0.00039344 -0.050606 0.01505 -0.092926 -0.052058 -0.11724 -0.081358 -0.12509 -0.0066754
1.8438 0.0011097 0.0020868 0.00010069 -0.0090916 0 -0.01335 0.00035242 0.0028228 0.0018035 0.00037513 0.011395 0.29902 0.0001922 0.0014524 0.011063 -0.00058087 0.0005615 0.0022679 0.0048254 -0.0049124 0.0017894 0 -0.0048112 0 0.0014655 0.00043266 -0.00065299 0.0011726 -0.064318 0.007464 -0.0032588 -0.013472 0.0033388 0.0059385 0.011593 -0.015736 0.0091584 0.0091972 -0.074875 -0.16859 -0.075258 -0.10383 0.0046017 -0.047704 0.014952 -0.091622 -0.04504 -0.1125 -0.076704 -0.12388 -0.009935
1.8477 -0.000498 0.00074546 -0.0020483 -0.0084456 0 -0.015215 0.0015123 0.0016818 0.0027588 -0.0012796 0.0086385 0.3374 -0.0011485 0.0030034 0.0053465 0.0011269 -0.0015161 0.0035844 0.0056665 -0.0030372 0.0045669 0 -0.0060367 0 0.00050499 0.00077127 -0.00055677 0.0011694 -0.039025 0.0032365 -0.0050298 -0.013753 0.002263 0.0061565 0.010666 -0.016824 0.011052 0.014712 -0.077378 -0.16735 -0.073862 -0.10877 0.0088591 -0.04468 0.014887 -0.090156 -0.0379 -0.10763 -0.071973 -0.12243 -0.013687
1.8516 -0.0019368 -0.00050617 -0.002494 -0.0022905 0 -0.0064047 0.0015355 0.002302 0.0028181 -0.0021083 -0.0005296 0.38134 -0.0026934 0.0015656 -0.00058772 0.0020916 -0.0035206 0.0020883 0.0050757 3.5635e-05 0.0064321 0 -0.0039103 0 -0.00044625 0.00040447 -0.00029339 0.00094484 -0.013516 -0.0033616 -0.0024176 -0.0034128 0.0013699 0.0070825 0.0066301 -0.014059 0.0080225 0.010696 -0.078423 -0.16421 -0.070331 -0.10698 0.014205 -0.038972 0.015536 -0.085105 -0.028052 -0.099639 -0.065563 -0.11575 -0.015759
1.8555 -0.0028246 -0.0014774 -0.001503 0.0047515 0 0.0056191 -0.00054833 0.0030069 0.00097844 -0.0011244 -0.00764 0.41354 -0.0031809 -0.00052675 -0.00098511 0.0013253 -0.0031761 -0.00060185 0.0032618 0.003136 0.0067073 0 0.0022979 0 -0.00043643 -0.00022605 0.00024901 0.00079877 0.0023128 -0.0082803 0.0012071 0.0082981 0.0011405 0.0061705 0.0018149 -0.0052619 0.0019978 0.0013417 -0.079467 -0.16107 -0.0668 -0.10519 0.01955 -0.033264 0.016185 -0.080054 -0.018205 -0.091651 -0.059152 -0.10906 -0.014929
1.8594 -0.0029078 -0.0018599 -0.00056449 0.0075862 0 0.011611 -0.0032735 0.0021716 -0.002314 0.001153 -0.0063814 0.42951 -0.0025725 -0.00018807 0.0037669 -0.001034 -0.00044182 -0.0019551 0.0017184 0.0051933 0.0057544 0 0.0092789 0 0.00032027 -0.00055454 0.0008843 0.00082614 0.0053491 -0.0086964 0.0025472 0.012239 0.0012315 0.0017014 -0.0016075 0.0072593 -0.0036921 -0.0058423 -0.080762 -0.15886 -0.064056 -0.10106 0.024568 -0.027638 0.016666 -0.075268 -0.0091371 -0.085092 -0.053592 -0.10192 -0.010737
1.8633 -0.0022945 -0.0017413 -0.00082245 0.0038292 0 0.0072719 -0.0041153 9.1491e-05 -0.0052118 0.0022966 0.001489 0.44055 -0.0019211 0.0037794 0.0080486 -0.0031878 0.0023963 -0.00073465 0.0020335 0.0052655 0.0046336 0 0.01257 0 0.00078175 -0.00036662 0.0012017 0.00086081 0.01273 -0.0052737 -0.0003411 0.0062443 0.00067536 -0.0050784 -0.0030063 0.016947 -0.0062659 -0.0064687 -0.082325 -0.15766 -0.062154 -0.094429 0.029234 -0.022101 0.016966 -0.070768 -0.00090384 -0.080066 -0.048943 -0.094299 -0.0033363
1.8672 -0.0015041 -0.0018152 -0.0019667 -0.0043867 0 -0.0039574 -0.002154 -0.0016184 -0.0060615 0.0001765 0.0077768 0.46037 -0.0018898 0.0095926 0.0073755 -0.0027218 0.0030177 0.0019856 0.0042489 0.0027518 0.0041888 0 0.011147 0 0.00030487 9.2912e-05 0.00089977 0.00068506 0.050558 -0.0015844 -0.0070404 -0.0043388 -0.0011415 -0.010654 -0.0032825 0.018506 -0.0051738 -0.002463 -0.083888 -0.15645 -0.060252 -0.087796 0.0339 -0.016564 0.017267 -0.066268 0.0073294 -0.07504 -0.044295 -0.086674 0.00612
1.8711 -0.0012284 -0.0028471 -0.0027779 -0.011478 0 -0.013896 0.00080089 -0.0022916 -0.0051041 -0.0045311 0.0055186 0.49058 -0.0017902 0.013773 0.0029592 0.0011479 0.0013972 0.0038414 0.0065578 -0.0018473 0.0043338 0 0.0087671 0 -0.00065312 0.00039716 8.3335e-05 0.00026375 0.12752 -0.0011888 -0.014214 -0.011823 -0.0038303 -0.012398 -0.0039396 0.013154 -0.0025947 0.00037165 -0.087867 -0.15937 -0.062522 -0.080797 0.036212 -0.013985 0.016395 -0.066204 0.010646 -0.076874 -0.043395 -0.082324 0.015215
1.875 -0.0019243 -0.0048645 -0.0026411 -0.012264 0 -0.015854 0.0018695 -0.0032662 -0.0044133 -0.0086164 -0.0046533 0.52075 -0.00039858 0.013804 -0.00028838 0.006313 -0.00028167 0.0032569 0.0069021 -0.0063778 0.0042371 0 0.010283 0 -0.0011087 0.00029815 -0.00075981 -0.00021454 0.22262 -0.0048611 -0.01693 -0.01206 -0.0064599 -0.011105 -0.0061172 0.0075842 -0.0020619 -0.002183 -0.09205 -0.16265 -0.065143 -0.073768 0.038327 -0.011655 0.015424 -0.066513 0.013549 -0.079288 -0.042811 -0.07825 0.021124
1.8789 -0.0035431 -0.0069898 -0.0023048 -0.0061693 0 -0.0092986 -0.0001821 -0.0062556 -0.0058976 -0.0094803 -0.015329 0.54204 0.002342 0.010044 0.00049984 0.0092089 -2.787e-05 0.00072542 0.0050161 -0.0078472 0.0032798 0 0.016582 0 -0.00067975 -0.00012092 -0.0011155 -0.0004956 0.30244 -0.010218 -0.012285 -0.0065528 -0.0085818 -0.010162 -0.0099979 0.0070733 -0.0057187 -0.0092122 -0.097443 -0.16733 -0.069413 -0.068152 0.039161 -0.011014 0.013912 -0.069109 0.014214 -0.084297 -0.043527 -0.076153 0.022452
1.8828 -0.0056143 -0.0082056 -0.0030789 0.0017261 0 0.00028932 -0.0039776 -0.010849 -0.009305 -0.0078515 -0.019095 0.55798 0.004783 0.0053094 0.003311 0.0079239 0.0018614 -0.0017634 0.0028306 -0.0045567 0.0018265 0 0.023481 0 3.5205e-05 -0.00055541 -0.00084592 -0.00045914 0.35077 -0.013839 -0.0027687 -0.00028991 -0.010551 -0.012007 -0.014567 0.0097404 -0.012191 -0.015838 -0.10497 -0.17448 -0.076591 -0.065032 0.037737 -0.013355 0.011447 -0.075737 0.010933 -0.093888 -0.046534 -0.077545 0.020518
1.8867 -0.0076039 -0.0083004 -0.0054256 0.0042727 0 0.0057498 -0.0071498 -0.014234 -0.012341 -0.0070027 -0.01461 0.57986 0.0050114 0.0024119 0.0041343 0.0039115 0.0033053 -0.0025121 0.0026909 0.0021903 0.00094606 0 0.025845 0 0.00020472 -0.0007046 -0.00029301 -0.00020312 0.37938 -0.013894 0.0044358 0.0020082 -0.012704 -0.015441 -0.01783 0.0082735 -0.017163 -0.01759 -0.1125 -0.18163 -0.08377 -0.061911 0.036313 -0.015696 0.0089808 -0.082366 0.0076516 -0.10348 -0.049542 -0.078937 0.018633
1.8906 -0.0092356 -0.0079995 -0.0084969 -0.0019337 0 0.0032449 -0.0086155 -0.013846 -0.012868 -0.0091661 -0.0067673 0.61247 0.0028289 0.001802 0.0017243 0.00044979 0.0029254 -0.0014656 0.0050503 0.0086458 0.0013017 0 0.022732 0 -0.00028461 -0.00044721 2.3253e-05 3.5874e-05 0.40944 -0.011179 0.0029374 -0.0015044 -0.014423 -0.0167 -0.017748 -0.0022607 -0.016705 -0.013987 -0.1216 -0.18906 -0.09221 -0.063403 0.032459 -0.021084 0.0057886 -0.092192 0.001444 -0.11483 -0.053056 -0.083519 0.019659
1.8945 -0.01053 -0.0081665 -0.011029 -0.013352 0 -0.0055459 -0.0091044 -0.010208 -0.010948 -0.012993 -0.0018751 0.64697 0.00011657 0.0014993 -0.0013078 -0.0005941 0.0016224 8.4296e-06 0.0079208 0.011304 0.0023865 0 0.018264 0 -0.00076935 0.00010649 -0.00013789 6.6807e-05 0.44588 -0.0080623 -0.0069377 -0.0092012 -0.014398 -0.013335 -0.013704 -0.018504 -0.01077 -0.0085567 -0.1311 -0.19656 -0.10096 -0.066038 0.028003 -0.027229 0.0024162 -0.10281 -0.0054894 -0.12661 -0.056696 -0.088891 0.023864
1.8984 -0.011607 -0.0089676 -0.012506 -0.02198 0 -0.015032 -0.0097393 -0.0067646 -0.0086794 -0.014872 -0.0029534 0.66946 -0.0008937 -0.00055242 -0.0019059 -0.00027946 0.0013581 0.0005567 0.0086932 0.0094264 0.0029891 0 0.01747 0 -0.0006455 0.00068487 -0.00052939 -9.1779e-05 0.47381 -0.0066372 -0.017628 -0.016961 -0.012046 -0.0069406 -0.0074454 -0.031107 -0.0036988 -0.0058465 -0.14034 -0.20312 -0.10906 -0.069706 0.02327 -0.033641 -0.00090992 -0.1132 -0.012221 -0.13734 -0.059655 -0.094355 0.02889
1.9023 -0.012485 -0.0098759 -0.013333 -0.021753 0 -0.019538 -0.010647 -0.0066458 -0.0080891 -0.012788 -0.0087843 0.67582 0.00030734 -0.0040125 -9.0967e-05 -0.00086451 0.0025278 8.4481e-05 0.0066174 0.0051568 0.0024422 0 0.021415 0 -6.824e-05 0.0010131 -0.00065868 -0.00020048 0.48012 -0.0075826 -0.020542 -0.020266 -0.0085339 -0.0018535 -0.0024126 -0.033153 -0.00098092 -0.0081212 -0.14882 -0.20672 -0.11509 -0.076627 0.017665 -0.040897 -0.0040899 -0.12286 -0.018318 -0.14473 -0.060466 -0.10011 0.031798
1.9063 -0.013061 -0.010394 -0.014001 -0.013515 0 -0.016788 -0.011247 -0.0096946 -0.0093728 -0.0086269 -0.015964 0.67659 0.0021816 -0.0061692 0.0014722 -0.0028974 0.0031066 -0.00031045 0.0035404 0.0013025 0.0012855 0 0.026473 0 0.00029536 0.00098569 -0.00027086 9.9082e-06 0.47327 -0.010223 -0.01369 -0.016939 -0.0060716 -0.0011224 -0.0014993 -0.026289 -0.0048813 -0.014065 -0.1573 -0.21031 -0.12113 -0.083548 0.012061 -0.048153 -0.0072699 -0.13252 -0.024415 -0.15211 -0.061277 -0.10586 0.031323
1.9102 -0.013203 -0.010571 -0.01434 -0.0042684 0 -0.0091918 -0.011574 -0.012854 -0.011161 -0.0064823 -0.021064 0.68671 0.0027901 -0.0046688 0.00091311 -0.0044393 0.00086265 0.00045088 0.0021446 -0.00091028 0.00057404 0 0.028125 0 0.00011207 0.00073773 0.00038524 0.00056463 0.4764 -0.013201 -0.0035679 -0.009129 -0.0059828 -0.0038938 -0.0048941 -0.018517 -0.012661 -0.019858 -0.16299 -0.20974 -0.1232 -0.090871 0.0073157 -0.054065 -0.0095712 -0.13827 -0.02728 -0.15377 -0.059074 -0.10964 0.028525
1.9141 -0.012815 -0.010741 -0.013733 -0.0013821 0 -0.0023439 -0.012634 -0.013408 -0.012188 -0.0086581 -0.021644 0.71144 0.0016279 -0.00026372 -0.00080143 -0.0032522 -0.0036945 0.0022908 0.0033441 -0.00205 0.00060519 0 0.025217 0 -0.00022087 0.00053685 0.00078623 0.0011359 0.50011 -0.015119 0.00067082 -0.0025718 -0.0075301 -0.0068002 -0.0098985 -0.016134 -0.018872 -0.021575 -0.16738 -0.20722 -0.12341 -0.098383 0.0029743 -0.059346 -0.01146 -0.14218 -0.028627 -0.15273 -0.055454 -0.11249 0.02563
1.918 -0.011854 -0.010899 -0.011933 -0.0067359 0 -0.0015106 -0.015076 -0.011541 -0.01232 -0.013407 -0.017079 0.7427 -0.00015639 0.0033979 -0.0015343 0.00056513 -0.0071449 0.0040072 0.0053461 -0.0029298 0.000561 0 0.020625 0 -0.00010211 0.00055482 0.0006584 0.0012612 0.5264 -0.015066 -0.0046522 -0.0026541 -0.0087724 -0.0076626 -0.01306 -0.018047 -0.019676 -0.017589 -0.17109 -0.20411 -0.12292 -0.10554 -0.0010053 -0.064157 -0.013118 -0.14517 -0.029262 -0.15082 -0.051472 -0.11487 0.024333
1.9219 -0.010387 -0.010618 -0.0094776 -0.015598 0 -0.0079695 -0.017767 -0.0095958 -0.011986 -0.016569 -0.0096654 0.76798 -0.0011356 0.0030408 -0.00094328 0.0044284 -0.0064091 0.0044321 0.0053328 -0.0033648 -0.00044705 0 0.018213 0 0.00048018 0.00071044 0.00027704 0.00075702 0.52441 -0.013154 -0.01481 -0.0098066 -0.0085837 -0.0074532 -0.012874 -0.017854 -0.015547 -0.0099121 -0.16987 -0.19676 -0.11721 -0.11005 -0.0023274 -0.065515 -0.013085 -0.14142 -0.024672 -0.14246 -0.044834 -0.11382 0.024944
1.9258 -0.0087379 -0.009662 -0.0072392 -0.020795 0 -0.017632 -0.018308 -0.0091532 -0.01112 -0.015358 -0.0043998 0.78077 -0.00096993 -0.0010382 -0.00086004 0.0056779 -0.0021334 0.0035914 0.0022105 -0.002626 -0.0021108 0 0.019452 0 0.00087176 0.00074037 0.00020897 -4.7132e-05 0.48293 -0.010734 -0.021321 -0.01836 -0.007707 -0.0085595 -0.010743 -0.010989 -0.010382 -0.0035393 -0.16865 -0.18941 -0.1115 -0.11457 -0.0036496 -0.066874 -0.013051 -0.13766 -0.020082 -0.1341 -0.038195 -0.11278 0.026647
1.9297 -0.007522 -0.0085266 -0.0057009 -0.018374 0 -0.023454 -0.015361 -0.0093897 -0.0092669 -0.01065 -0.0058333 0.78278 -0.0004385 -0.0050994 -0.0026298 0.0038571 0.0015847 0.0027154 -0.0022132 -0.00078343 -0.0029945 0 0.022759 0 0.00051566 0.00045126 0.00072248 -0.00052857 0.4247 -0.0097072 -0.019424 -0.020698 -0.0077924 -0.011573 -0.0094481 0.00051384 -0.0081291 -0.0035136 -0.16477 -0.18162 -0.10409 -0.11665 -0.0031667 -0.066033 -0.011994 -0.13073 -0.013334 -0.12468 -0.031876 -0.11042 0.028255
1.9336 -0.0073734 -0.008089 -0.0048067 -0.010252 0 -0.020564 -0.010366 -0.008534 -0.0067731 -0.0058772 -0.013656 0.77863 -0.00039955 -0.0054058 -0.0049017 0.00059516 0.0011589 0.0030168 -0.0048209 0.00094329 -0.0020279 0 0.025459 0 -0.00034255 -7.9059e-05 0.0014601 -0.00030066 0.38608 -0.011005 -0.011534 -0.013774 -0.0095515 -0.014403 -0.010626 0.010011 -0.0098339 -0.010995 -0.15879 -0.17349 -0.095333 -0.1168 -0.0012621 -0.063461 -0.010131 -0.1213 -0.0048859 -0.11442 -0.025809 -0.10703 0.028804
1.9375 -0.0084358 -0.0086428 -0.0044279 -0.0022731 0 -0.010411 -0.0065575 -0.0065316 -0.005308 -0.003985 -0.021491 0.77159 -0.00096578 -0.0016283 -0.0048778 -0.0023159 -0.0028736 0.0043492 -0.0040854 0.0014109 0.00020014 0 0.025979 0 -0.00086821 -0.00055043 0.0017433 0.0004312 0.38291 -0.013427 -0.0042724 -0.0022864 -0.01202 -0.014729 -0.013518 0.012243 -0.013217 -0.021253 -0.15281 -0.16537 -0.086578 -0.11696 0.00064256 -0.060889 -0.0082678 -0.11188 0.0035621 -0.10416 -0.019742 -0.10364 0.027862
1.9414 -0.010054 -0.0094285 -0.0047281 0.00026294 0 -0.00022086 -0.0060432 -0.0055716 -0.0064999 -0.005358 -0.021497 0.76436 -0.0016437 0.00307 -0.001718 -0.0042573 -0.0064336 0.0050665 -0.0014786 0.00089038 0.001901 0 0.024429 0 -0.00056504 -0.00070036 0.0012396 0.0010479 0.39786 -0.014244 -0.0026648 0.0047754 -0.013563 -0.012871 -0.015886 0.0071555 -0.014713 -0.026061 -0.1448 -0.16071 -0.078888 -0.11414 0.0043197 -0.05604 -0.0053766 -0.10155 0.011836 -0.098183 -0.017743 -0.10063 0.025667
1.9453 -0.011083 -0.0093319 -0.0059131 -0.0038431 0 0.0025221 -0.007869 -0.0076001 -0.0098884 -0.0082026 -0.011574 0.7607 -0.0019721 0.0051438 0.0020369 -0.0053437 -0.0060958 0.0033719 4.8425e-05 0.00078021 0.0019352 0 0.021802 0 0.00014015 -0.00052774 0.00032282 0.0010796 0.40076 -0.011548 -0.0067417 0.0016421 -0.013338 -0.01153 -0.015995 -0.0014411 -0.012217 -0.019751 -0.13678 -0.15606 -0.0712 -0.11133 0.0079987 -0.05119 -0.0024843 -0.091215 0.020109 -0.092215 -0.015749 -0.097627 0.023066
1.9492 -0.010704 -0.008082 -0.0077326 -0.011183 0 -0.0036721 -0.0090668 -0.011568 -0.012687 -0.010396 0.0016577 0.76306 -0.0018038 0.0037284 0.0029856 -0.005417 -0.0024345 -0.00094039 -0.00091932 0.0018694 0.0010307 0 0.019116 0 0.00035128 -0.00026796 -0.00025837 0.00061309 0.37806 -0.0064106 -0.012543 -0.0091453 -0.011652 -0.012483 -0.013768 -0.0097481 -0.0066144 -0.0044804 -0.12924 -0.15372 -0.065287 -0.10849 0.01142 -0.046321 0.00030697 -0.08267 0.026692 -0.089441 -0.016083 -0.09562 0.021115
1.9531 -0.0091068 -0.0066014 -0.0094796 -0.016185 0 -0.012799 -0.0075816 -0.013745 -0.012173 -0.010877 0.0078721 0.76867 -0.0010993 0.00078575 0.00062841 -0.0041696 0.00099382 -0.0059204 -0.0027617 0.0031733 0.00092166 0 0.017122 0 -0.00028394 -0.00015137 -8.6732e-05 0.00015026 0.34052 -0.0025891 -0.015477 -0.018663 -0.0091488 -0.013972 -0.010351 -0.016001 -0.001191 0.010178 -0.12231 -0.15435 -0.061647 -0.10561 0.014512 -0.04143 0.0029688 -0.076413 0.031111 -0.090757 -0.019398 -0.094896 0.020446
1.957 -0.0073636 -0.0060297 -0.0106 -0.01481 0 -0.016378 -0.0040985 -0.011188 -0.0084771 -0.0097222 0.0021157 0.77089 0.00017611 -0.001314 -0.0019363 -0.0021903 0.0017464 -0.008704 -0.00246 0.002867 0.0022536 0 0.016228 0 -0.0011295 -0.00018485 0.00055596 8.4189e-05 0.3046 -0.0035121 -0.0131 -0.019007 -0.0061374 -0.012111 -0.0068982 -0.019489 0.00064543 0.013998 -0.11538 -0.15498 -0.058008 -0.10273 0.017603 -0.036539 0.0056307 -0.070155 0.035529 -0.092073 -0.022712 -0.094171 0.020857
1.9609 -0.0065309 -0.0064507 -0.011171 -0.0073359 0 -0.010871 -0.0010911 -0.0048925 -0.0046789 -0.0075506 -0.010415 0.76676 0.0017243 -0.0019347 -0.0012835 -0.0011219 0.0010503 -0.0076167 0.001158 0.00044272 0.0036015 0 0.016246 0 -0.0011987 -0.00016182 0.0010219 0.00033912 0.27274 -0.0090128 -0.0061742 -0.0098161 -0.0029204 -0.0052176 -0.0038767 -0.019233 -0.0021327 0.004255 -0.11112 -0.15878 -0.058209 -0.10178 0.018374 -0.033073 0.0069477 -0.069868 0.035318 -0.098088 -0.029209 -0.095394 0.021474
1.9648 -0.0067315 -0.0067697 -0.011572 0.0015026 0 -0.00090305 -0.00035227 0.00076853 -0.0037843 -0.0051683 -0.018676 0.76224 0.0026632 -0.0019837 0.0026783 -0.0021167 0.002023 -0.0034067 0.0058627 -0.0023385 0.0028597 0 0.016349 0 -0.00019842 0.0001213 0.00096036 0.00052828 0.23572 -0.014926 0.0016605 0.0015742 -0.00042701 0.0035085 -0.001339 -0.014754 -0.0072041 -0.011588 -0.10723 -0.16302 -0.058944 -0.1011 0.018822 -0.029805 0.0080778 -0.07041 0.034464 -0.10476 -0.036148 -0.096887 0.021346
1.9688 -0.0070666 -0.0059483 -0.011694 0.0054862 0 0.0048088 -0.0016174 0.0019296 -0.0056245 -0.0035175 -0.015403 0.76701 0.0020274 -0.0021643 0.0066455 -0.0042273 0.0056816 0.0013909 0.0079142 -0.0029536 -0.00033477 0 0.01567 0 0.0011318 0.00065355 0.00060567 0.00042113 0.19183 -0.016313 0.0054788 0.0062863 0.0001191 0.0081908 0.00049257 -0.0078927 -0.010392 -0.021339 -0.10432 -0.16717 -0.060378 -0.10112 0.018203 -0.027212 0.0084492 -0.072939 0.032349 -0.11145 -0.043176 -0.098562 0.019972
1.9727 -0.0064625 -0.0042509 -0.01072 0.0014098 0 0.0012437 -0.0033965 -0.0013622 -0.0070737 -0.0033778 -0.003285 0.78257 -0.00020948 -0.0020107 0.007402 -0.0049915 0.0093625 0.0043519 0.0056743 -0.0006367 -0.0037828 0 0.014168 0 0.0017306 0.0011908 0.00041529 0.00019289 0.15655 -0.011682 0.0020398 0.0010563 -0.0015045 0.0055403 0.0011263 -0.0025774 -0.0088023 -0.017475 -0.10351 -0.17114 -0.063318 -0.10265 0.01529 -0.02607 0.00719 -0.079737 0.027524 -0.11822 -0.050396 -0.10063 0.017449
1.9766 -0.0046801 -0.0030659 -0.0079571 -0.0080604 0 -0.0084508 -0.0046906 -0.0055134 -0.0055068 -0.0046854 0.0077499 0.79721 -0.0027153 -0.00075924 0.004971 -0.0030642 0.0094286 0.0047081 0.0013236 0.0027461 -0.0046091 0 0.012783 0 0.0012096 0.0014323 0.00050098 0.00019183 0.14814 -0.0043899 -0.0071567 -0.0094121 -0.0037961 -0.0019994 0.00023364 -0.001674 -0.0032674 -0.0028353 -0.10269 -0.17511 -0.066258 -0.10419 0.012377 -0.024927 0.0059309 -0.086536 0.022699 -0.12499 -0.057615 -0.10269 0.014328
1.9805 -0.0025562 -0.0034167 -0.0038886 -0.015816 0 -0.015833 -0.0056185 -0.0069367 -0.0018046 -0.0061841 0.0092563 0.79584 -0.003728 0.0012596 0.0021823 -3.4936e-05 0.0052855 0.0033967 -0.0011617 0.0044369 -0.0021261 0 0.01252 0 0.00012803 0.0012365 0.00051037 0.00050275 0.16477 0.00018753 -0.015625 -0.016451 -0.0046192 -0.008434 -0.0019616 -0.0039529 0.0020695 0.011905 -0.1031 -0.17624 -0.068568 -0.10578 0.007619 -0.025048 0.00286 -0.095796 0.017076 -0.12819 -0.062956 -0.10388 0.011462
1.9844 -0.0012619 -0.0047631 -0.00013988 -0.015569 0 -0.014652 -0.0065729 -0.0051264 0.00047259 -0.0061432 0.00099091 0.77598 -0.0026284 0.0026102 0.0014719 0.0009513 0.00021495 0.0018939 0.00016691 0.0033608 0.0012091 0 0.013358 0 -0.00064463 0.00071734 8.5318e-05 0.00080587 0.18104 -0.00068988 -0.016155 -0.014256 -0.0032892 -0.0096099 -0.0047473 -0.0048699 0.0030111 0.01656 -0.1039 -0.17647 -0.070677 -0.10739 0.0022689 -0.025574 -0.00079231 -0.10585 0.011196 -0.13025 -0.067693 -0.10479 0.0098219
1.9883 -0.0012873 -0.0054373 0.0018497 -0.0070128 0 -0.0061021 -0.0072693 -0.0024212 -0.0010022 -0.0038296 -0.0098154 0.75242 -0.00054989 0.0022641 0.0025378 -0.0013841 -0.0019269 0.0010729 0.003449 0.00093363 0.0018526 0 0.014196 0 -0.00073827 0.00017339 -0.00064853 0.00069512 0.17094 -0.0047968 -0.0070375 -0.0041503 -0.0014068 -0.0065586 -0.0072577 -0.0010248 -0.0011574 0.0086786 -0.10465 -0.1758 -0.072241 -0.10847 -0.0031631 -0.026285 -0.0047171 -0.11583 0.005639 -0.13119 -0.07184 -0.1054 0.010092
1.9922 -0.002083 -0.0043068 0.0021489 0.0035941 0 0.0027 -0.006949 -0.0012108 -0.0045578 -0.0003984 -0.015035 0.74384 0.00074148 0.00087649 0.0031151 -0.0047494 -0.00052864 0.00099831 0.0050775 -0.00054875 -0.0015832 0 0.013916 0 -0.00046103 -8.7424e-05 -0.001152 0.00011058 0.13357 -0.0070117 0.0054057 0.0067221 -0.0012798 -0.0037611 -0.008701 0.0060781 -0.0069297 -0.0056378 -0.10523 -0.17148 -0.07158 -0.10743 -0.0089295 -0.027748 -0.0097558 -0.12557 0.0013989 -0.12752 -0.073571 -0.10475 0.012108
1.9961 -0.0026317 -0.0019203 0.0021646 0.0083567 0 0.0052149 -0.005396 -0.0017485 -0.0060649 0.001855 -0.011841 0.75458 0.00063611 0.00027637 0.0015764 -0.0054489 0.001559 0.0014522 0.0034502 -8.5676e-05 -0.0068943 0 0.012397 0 -0.00030683 6.9965e-05 -0.0010505 -0.00058079 0.093347 -0.0039098 0.0114 0.01094 -0.0034074 -0.0044278 -0.0084649 0.011055 -0.0094367 -0.017018 -0.1058 -0.16715 -0.07092 -0.10639 -0.014696 -0.029211 -0.014794 -0.13531 -0.0028412 -0.12385 -0.075303 -0.10411 0.014628
2 -0.0023463 4.8214e-05 0.0030344 0.0042515 0 0.00089013 -0.0033928 -0.0025795 -0.0032981 0.0014351 -0.0037658 0.77102 0.00025929 0.0016424 -0.0015691 -0.0022774 0.001465 0.0023341 0.00052548 0.0015034 -0.0099713 0 0.010373 0 -0.00042787 0.00051181 -0.00056577 -0.00093484 0.073629 0.0031908 0.0062018 0.0062749 -0.0057136 -0.0075778 -0.0063749 0.0096977 -0.0065118 -0.019364 -0.10553 -0.16136 -0.068641 -0.10286 -0.019412 -0.031005 -0.019582 -0.14332 -0.0053481 -0.11863 -0.076175 -0.10321 0.015929
2.0039 -0.0014515 0.00043734 0.0042754 -0.0043866 0 -0.0050795 -0.0019688 -0.0025206 0.0015466 -0.00094894 0.0030865 0.77665 0.0011649 0.0042877 -0.0044852 0.0021232 -0.00053904 0.0034941 -0.00036864 0.0029255 -0.0081055 0 0.0084084 0 -0.00060518 0.00089295 -0.0002874 -0.00083494 0.07186 0.0093137 -0.0052455 -0.0028768 -0.0054773 -0.0094537 -0.0030684 0.0030378 -0.00042486 -0.012898 -0.10479 -0.15471 -0.065438 -0.0979 -0.023526 -0.032987 -0.024225 -0.15035 -0.0068633 -0.11252 -0.076556 -0.10217 0.014955
2.0078 -0.00058447 -0.00038775 0.0042273 -0.0096167 0 -0.0067768 -0.0013038 -0.0016848 0.0039969 -0.0029016 0.0048041 0.76939 0.0034903 0.0062766 -0.0057338 0.0040507 -0.0015984 0.004422 0.0019184 0.0038618 -0.0021089 0 0.0062773 0 -0.00060898 0.00087356 -0.00051656 -0.00054401 0.062194 0.0099447 -0.012341 -0.0089955 -0.0020162 -0.0073269 6.3623e-05 -0.0036842 0.0042075 -0.0026022 -0.10395 -0.14817 -0.062192 -0.092737 -0.027429 -0.035007 -0.028692 -0.15712 -0.0082248 -0.10662 -0.076999 -0.10123 0.012108
2.0117 -0.00011286 -0.001082 0.0019209 -0.006597 0 -0.0024997 -0.00056423 -0.00061732 0.0019628 -0.002402 0.0019066 0.76188 0.0055638 0.0061573 -0.0050421 0.0026771 0.00027233 0.004429 0.005198 0.0049146 0.0043735 0 0.00342 0 -0.00044904 0.0003873 -0.00091884 -0.00039217 0.021861 0.0045989 -0.0082725 -0.0071475 0.0026598 -0.0017541 0.0017656 -0.0060162 0.0044279 0.0056763 -0.10191 -0.14284 -0.058431 -0.085062 -0.028734 -0.037481 -0.031003 -0.16081 -0.0077071 -0.10318 -0.078211 -0.10143 0.0088492
2.0156 0.00013603 -0.00069115 -0.0016204 0.0025914 0 0.0044665 0.0011534 0.0009275 -0.0019907 0.00047759 -0.0017199 0.76485 0.0054634 0.0040899 -0.0028868 0.00080091 0.0038159 0.0032889 0.0062833 0.006362 0.0076127 0 -0.00020682 0 -0.00026186 -0.00024128 -0.00089627 -0.00045774 -0.046991 -0.003004 0.0038811 0.0013777 0.0058339 0.0044985 0.0020982 -0.0041821 0.0013372 0.0084957 -0.099864 -0.13751 -0.05467 -0.077387 -0.030039 -0.039954 -0.033315 -0.16451 -0.0071894 -0.099739 -0.079423 -0.10164 0.0063446
2.0195 0.00055032 0.00061466 -0.0041278 0.011087 0 0.0091514 0.0038483 0.0037065 -0.0031665 0.0037899 -0.0017934 0.77308 0.002963 0.0014897 -7.4177e-08 0.0016082 0.005807 0.001594 0.0042347 0.0073808 0.0063814 0 -0.004047 0 -7.1648e-05 -0.00048168 -0.0002754 -0.00055619 -0.12115 -0.0079699 0.014124 0.010209 0.006539 0.0091157 0.0026595 -0.0021378 -0.0010735 0.0060488 -0.09751 -0.13416 -0.051801 -0.069851 -0.029962 -0.042654 -0.033759 -0.16676 -0.0064035 -0.099234 -0.081434 -0.10279 0.0043154
2.0234 0.0012483 0.0020102 -0.00419 0.013087 0 0.008868 0.0066193 0.007453 0.00057491 0.0055992 0.0034325 0.77056 -0.000139 -0.00019659 0.0026262 0.0050632 0.0043897 0.00028239 0.001103 0.0067281 0.0025392 0 -0.0077283 0 0.00022181 -1.1589e-05 0.00046811 -0.00048923 -0.17841 -0.0077645 0.014628 0.012886 0.0059869 0.011619 0.0052026 -0.003117 0.00056362 0.0015015 -0.094863 -0.13267 -0.049771 -0.062447 -0.028583 -0.045565 -0.032447 -0.16765 -0.0053652 -0.10149 -0.084198 -0.10482 0.001171
2.0273 0.0019631 0.0029065 -0.0025244 0.0081801 0 0.0046609 0.0084838 0.010205 0.0067883 0.005659 0.01184 0.74983 -0.001655 -0.00042354 0.0038696 0.0078996 0.00077236 -0.00025157 -0.00039606 0.0041202 -0.00060302 0 -0.011589 0 0.0006238 0.00095151 0.00072106 -0.0002498 -0.21309 -0.00354 0.0062466 0.0077796 0.0058278 0.01261 0.0096447 -0.0063393 0.0062274 -0.00088159 -0.092216 -0.13119 -0.047741 -0.055043 -0.027205 -0.048476 -0.031134 -0.16854 -0.0043269 -0.10375 -0.086962 -0.10686 -0.0046056
2.0313 0.0023599 0.003223 -0.0010835 0.00084374 0 -0.00020247 0.0090224 0.0098232 0.010991 0.0052815 0.018593 0.7232 -0.00096625 0.00032274 0.0033023 0.007116 -0.0023157 -0.00046332 0.00040513 0.00076931 -0.00080229 0 -0.016041 0 0.0009182 0.0017226 0.00041664 1.6062e-05 -0.23146 0.0013611 -0.0032699 -0.00088216 0.0063784 0.012421 0.013452 -0.0079659 0.012659 0.0018696 -0.089558 -0.13327 -0.048428 -0.050631 -0.024302 -0.051267 -0.026328 -0.1673 -0.0037996 -0.11005 -0.089726 -0.10944 -0.01295
2.0352 0.0023741 0.0029653 -0.00097584 -0.0037004 0 -0.0028239 0.0082784 0.0063366 0.010921 0.0056727 0.019388 0.71211 0.00059497 0.0009482 0.0019661 0.0030592 -0.0033431 -0.00095575 0.0018633 -0.0014889 0.0015644 0 -0.020376 0 0.00084621 0.0016485 0.00011157 0.00019196 -0.23739 0.0041537 -0.006865 -0.0065842 0.006653 0.010887 0.013407 -0.0049401 0.015995 0.0095142 -0.0869 -0.13552 -0.049243 -0.046362 -0.021327 -0.054053 -0.021356 -0.16596 -0.0032966 -0.11654 -0.09249 -0.11204 -0.021812
2.0391 0.0021842 0.0019184 -0.0014322 -0.003362 0 -0.0023456 0.0063259 0.0024021 0.0081393 0.0065533 0.013788 0.72505 0.0011859 0.00038579 0.0018131 -0.0011479 -0.0028383 -0.0015261 0.0021528 -0.0015781 0.0040216 0 -0.022563 0 0.00040376 0.00066805 0.00034866 0.00028672 -0.22652 0.004425 -0.0039197 -0.0056567 0.0057563 0.0081302 0.0084522 0.0022084 0.014551 0.018405 -0.084258 -0.13831 -0.050942 -0.043693 -0.018244 -0.056344 -0.015466 -0.16375 -0.0029731 -0.12264 -0.094151 -0.11392 -0.028168
2.043 0.0018861 -1.5161e-05 -0.00088022 7.9288e-05 0 -3.2567e-05 0.0032145 0.00094719 0.0057221 0.0064979 0.0059183 0.74766 0.00018659 -0.0016965 0.0038716 -0.0028843 -0.0019065 -0.0011415 0.0011921 0.00018191 0.0041589 0 -0.020677 0 -0.00010349 -0.00055269 0.0010127 0.00035954 -0.1933 0.0039116 0.0007019 0.0001691 0.0037532 0.0049614 0.0010084 0.0099489 0.0096703 0.023539 -0.08164 -0.14191 -0.053998 -0.04348 -0.014994 -0.057877 -0.008165 -0.16017 -0.0029255 -0.12815 -0.094119 -0.11469 -0.029668
2.0469 0.0012797 -0.0023064 0.0011113 0.0030876 0 0.0017764 -0.00066815 0.0022368 0.0049471 0.0045431 0.0014026 0.75616 -0.0014152 -0.0044078 0.0069548 -0.002264 -0.00068658 0.00093113 0.00034455 0.0025158 0.0016971 0 -0.014749 0 -0.00033852 -0.0010881 0.0014193 0.00040553 -0.13867 0.0047368 0.0021362 0.005606 0.0011263 0.0021977 -0.0047095 0.014597 0.0043287 0.02174 -0.079022 -0.1455 -0.057054 -0.043267 -0.011744 -0.059409 -0.00086414 -0.1566 -0.002878 -0.13366 -0.094086 -0.11545 -0.02578
2.0508 3.628e-05 -0.0039739 0.0031683 0.003037 0 0.0011365 -0.0044271 0.0035228 0.0045239 0.0012683 0.0026891 0.74021 -0.0021476 -0.0059532 0.0085309 -0.0011772 0.0012613 0.0039852 0.0006106 0.0040719 -0.0012919 0 -0.0070774 0 -0.00024694 -0.00048542 0.0010666 0.00035429 -0.067707 0.0075498 -0.00042794 0.006192 -0.0021 -0.00019388 -0.0060432 0.014611 0.00087161 0.013689 -0.076208 -0.14797 -0.060555 -0.045166 -0.0090144 -0.058938 0.0065568 -0.15091 -0.0024661 -0.1338 -0.090172 -0.11312 -0.017776
2.0547 -0.0019348 -0.0044911 0.0034259 -0.00043096 0 -0.002249 -0.0070891 0.0018408 0.0027246 -0.0018112 0.006758 0.71142 -0.0014136 -0.0049539 0.0071048 -0.00079987 0.0034173 0.0060978 0.0016195 0.0040483 -0.0022497 0 -0.00049741 0 -6.7774e-05 0.00084265 0.0002202 0.00017101 0.017901 0.010852 -0.0043988 0.0015025 -0.0061267 -0.0029033 -0.0039502 0.010799 -0.00040819 0.003232 -0.073355 -0.1502 -0.064144 -0.047486 -0.0063886 -0.058066 0.014002 -0.1448 -0.0019815 -0.13287 -0.085485 -0.11017 -0.0077509
2.0586 -0.0043345 -0.0044555 0.0013533 -0.0056227 0 -0.006683 -0.0082667 -0.0029037 -0.00044892 -0.0038174 0.0075262 0.68983 0.00018419 -0.0018614 0.0036717 -0.00067691 0.0040224 0.0057581 0.0024432 0.0024295 -0.00042631 0 0.0038402 0 -4.9937e-05 0.0019227 -0.00033271 -7.3655e-05 0.12036 0.011886 -0.0071077 -0.0051381 -0.010283 -0.0061685 -0.0019566 0.0050928 -0.0010334 -0.0054345 -0.070445 -0.15179 -0.067444 -0.049718 -0.003997 -0.056443 0.020905 -0.13808 -0.0011782 -0.12968 -0.079752 -0.10626 0.0025582
2.0625 -0.0067106 -0.005132 -0.0018799 -0.0099311 0 -0.0095348 -0.0083833 -0.0078561 -0.0035889 -0.0052917 0.0011099 0.68347 0.0016218 0.0010177 0.0007018 -0.00011241 0.0018818 0.0033854 0.0028984 -3.8074e-05 0.0025331 0 0.0071108 0 -0.00020181 0.001994 -0.00011651 -0.00024246 0.23738 0.0084439 -0.0078166 -0.009694 -0.012786 -0.0091528 -0.0030636 -0.00072949 -0.0028973 -0.0104 -0.067381 -0.15168 -0.069973 -0.051716 -0.002228 -0.052821 0.026368 -0.12973 0.00047272 -0.12051 -0.071239 -0.099784 0.012375
2.0664 -0.0088195 -0.007199 -0.0047974 -0.011324 0 -0.0092772 -0.0082902 -0.010252 -0.0060145 -0.0073843 -0.010634 0.68263 0.0023902 0.0013479 -0.00019948 0.0003807 -0.0017741 0.0011365 0.0035353 -0.0021862 0.0042586 0 0.011391 0 -0.0003301 0.0011113 0.00052296 -0.00022158 0.35688 0.0003877 -0.0071089 -0.010447 -0.01224 -0.010714 -0.0074479 -0.0057599 -0.0067896 -0.012536 -0.064318 -0.15156 -0.072503 -0.053714 -0.000459 -0.049199 0.03183 -0.12138 0.0021237 -0.11134 -0.062726 -0.093308 0.021609
2.0703 -0.010715 -0.0099905 -0.0071457 -0.0097032 0 -0.0069608 -0.0087312 -0.010287 -0.0088585 -0.01047 -0.021449 0.67285 0.0027289 -0.0010286 0.00056791 -0.00031937 -0.0038792 0.0010213 0.0044224 -0.0031403 0.0039065 0 0.017671 0 -0.00027712 6.75e-05 0.00079891 2.6896e-05 0.46463 -0.010112 -0.0056706 -0.0087829 -0.0094572 -0.01075 -0.012807 -0.010228 -0.011913 -0.0139 -0.061641 -0.15074 -0.073872 -0.053852 0.00087303 -0.044302 0.035032 -0.11254 0.0044214 -0.098744 -0.053955 -0.086014 0.030098
2.0742 -0.012486 -0.012083 -0.0098715 -0.0073051 0 -0.0056129 -0.010083 -0.010679 -0.013606 -0.013787 -0.025729 0.6511 0.0031439 -0.0037156 0.0016735 -0.002102 -0.0023995 0.0030543 0.0045687 -0.0029782 0.0027298 0 0.025142 0 -6.6615e-05 -0.00028932 0.00034796 0.00045309 0.55699 -0.01979 -0.0043935 -0.0076106 -0.0072921 -0.010492 -0.016602 -0.015214 -0.016603 -0.0158 -0.059119 -0.14963 -0.074775 -0.05324 0.002029 -0.038891 0.037323 -0.1035 0.0069796 -0.084775 -0.045081 -0.078389 0.037126
2.0781 -0.013958 -0.01264 -0.013659 -0.007368 0 -0.0077042 -0.012286 -0.013424 -0.019772 -0.016387 -0.02289 0.62795 0.0038184 -0.0038563 0.0025908 -0.0031916 0.0014696 0.0052057 0.0030675 -0.0026038 0.0024843 0 0.032149 0 0.00017278 0.00024649 -0.00036525 0.00090183 0.64163 -0.026124 -0.0050201 -0.0090254 -0.0081292 -0.011275 -0.017913 -0.021509 -0.019582 -0.018162 -0.056863 -0.14874 -0.075504 -0.05217 0.0031456 -0.033512 0.039154 -0.094724 0.0094833 -0.071108 -0.036776 -0.071064 0.041752
2.082 -0.014734 -0.012119 -0.01774 -0.011512 0 -0.012768 -0.014725 -0.017366 -0.024579 -0.018109 -0.01751 0.61497 0.0044234 -0.00082666 0.0038459 -0.0020717 0.0042411 0.0051969 0.0006567 -0.0027361 0.0034981 0 0.037576 0 0.00035419 0.001118 -0.00054873 0.0011135 0.72191 -0.028578 -0.0092726 -0.012921 -0.01145 -0.013103 -0.01745 -0.028147 -0.020752 -0.020322 -0.056085 -0.14906 -0.075268 -0.04855 0.0040434 -0.028307 0.038427 -0.087439 0.011684 -0.059119 -0.031635 -0.065406 0.04369
2.0859 -0.014551 -0.011672 -0.020339 -0.017864 0 -0.01746 -0.016234 -0.019315 -0.025319 -0.019314 -0.015451 0.61253 0.0043686 0.0031131 0.0056387 0.00044484 0.0033472 0.0024516 -0.00051679 -0.0030142 0.0045191 0 0.041314 0 0.00044963 0.0015362 5.2095e-05 0.00083638 0.78272 -0.028467 -0.016529 -0.017236 -0.014186 -0.014638 -0.016334 -0.032136 -0.020986 -0.022057 -0.055308 -0.14939 -0.075031 -0.04493 0.0049412 -0.023102 0.0377 -0.080154 0.013884 -0.047131 -0.026494 -0.059749 0.043842
2.0898 -0.013576 -0.011976 -0.020271 -0.021982 0 -0.018282 -0.0157 -0.01753 -0.021955 -0.019847 -0.019345 0.61047 0.0032393 0.0049069 0.0067732 0.0017446 -0.00065744 -0.0015305 0.00084691 -0.0023754 0.0043708 0 0.043658 0 0.0003985 0.001169 0.00086071 5.0576e-05 0.79828 -0.027664 -0.022856 -0.019407 -0.013751 -0.014649 -0.015222 -0.030438 -0.021216 -0.023741 -0.055991 -0.1513 -0.07458 -0.040329 0.0058273 -0.019201 0.035924 -0.075115 0.015017 -0.039785 -0.024757 -0.05628 0.043765
2.0938 -0.012313 -0.01276 -0.017989 -0.020386 0 -0.014682 -0.013162 -0.013727 -0.017214 -0.018802 -0.026832 0.59922 0.0011519 0.0034964 0.0054542 0.00027592 -0.0049841 -0.0045217 0.00337 -0.00051823 0.0033457 0 0.044516 0 0.00010004 0.00038745 0.0010602 -0.0008885 0.75886 -0.027158 -0.023611 -0.018059 -0.010709 -0.013297 -0.014454 -0.022957 -0.02165 -0.025604 -0.057681 -0.1543 -0.073981 -0.035053 0.0067053 -0.016199 0.033425 -0.071624 0.015415 -0.035642 -0.025368 -0.054322 0.044381
2.0977 -0.011217 -0.013386 -0.015042 -0.013839 0 -0.009723 -0.010382 -0.011395 -0.014088 -0.015775 -0.032401 0.57822 -0.0011744 0.0006098 0.0011924 -0.0025118 -0.0073122 -0.0052379 0.0040063 0.001222 0.0026303 0 0.043286 0 -0.00043766 -0.00011061 0.00043238 -0.0014137 0.68837 -0.026483 -0.017867 -0.013983 -0.0082945 -0.011908 -0.014512 -0.013607 -0.02174 -0.026998 -0.059425 -0.15734 -0.073377 -0.029777 0.0075877 -0.013291 0.030922 -0.068257 0.015739 -0.03178 -0.026108 -0.05245 0.045114
2.1016 -0.010415 -0.013639 -0.012655 -0.0072195 0 -0.0076665 -0.0098728 -0.012266 -0.013404 -0.012185 -0.031169 0.55378 -0.0027624 -0.0010923 -0.0043474 -0.0035912 -0.0073501 -0.0039109 0.0012252 0.00095126 0.0025199 0 0.039412 0 -0.00097695 7.2734e-05 -0.00043887 -0.0011788 0.62983 -0.02432 -0.010121 -0.0097833 -0.0092829 -0.0116 -0.015819 -0.0077298 -0.020767 -0.02648 -0.062851 -0.16151 -0.072594 -0.024548 0.0086042 -0.0133 0.028258 -0.068696 0.013783 -0.03663 -0.030857 -0.053234 0.044401
2.1055 -0.0098054 -0.01377 -0.010925 -0.0056942 0 -0.010508 -0.012766 -0.014775 -0.013811 -0.010687 -0.022079 0.53075 -0.0030241 -0.00053884 -0.0085367 -0.0016949 -0.0060324 -0.0016215 -0.0030135 -0.0015545 0.0018061 0 0.033061 0 -0.0011773 0.00071565 -0.00078526 -0.0003937 0.60854 -0.01975 -0.0068229 -0.0082533 -0.013443 -0.012364 -0.018047 -0.007671 -0.018455 -0.022781 -0.066277 -0.16569 -0.071811 -0.019319 0.0096207 -0.013309 0.025594 -0.069136 0.011827 -0.041479 -0.035606 -0.054019 0.041233
2.1094 -0.0093736 -0.013891 -0.0093038 -0.010366 0 -0.016376 -0.017391 -0.016025 -0.013741 -0.012652 -0.0088013 0.50803 -0.0022327 0.0010143 -0.0097321 0.0012457 -0.0039598 0.00062796 -0.0048899 -0.0039573 -0.00060483 0 0.025412 0 -0.00090701 0.0012042 -0.00041469 0.00030409 0.60925 -0.01323 -0.01053 -0.010372 -0.018008 -0.013464 -0.019909 -0.010654 -0.015151 -0.015977 -0.069383 -0.16858 -0.070592 -0.014369 0.010818 -0.014277 0.023406 -0.070319 0.0091676 -0.048483 -0.040195 -0.054619 0.036287
2.1133 -0.0093453 -0.013641 -0.0075655 -0.017279 0 -0.020977 -0.020174 -0.014877 -0.01291 -0.016242 0.0021479 0.48141 -0.0012869 0.0015256 -0.0080589 0.002264 -0.0012024 0.0022532 -0.002478 -0.0032626 -0.0036483 0 0.018425 0 -0.00040518 0.001059 0.0001705 0.00039332 0.59163 -0.0065887 -0.017381 -0.014368 -0.020326 -0.014365 -0.019993 -0.011309 -0.011605 -0.007998 -0.072131 -0.17005 -0.068882 -0.0097327 0.012218 -0.016323 0.021753 -0.072338 0.0057184 -0.057908 -0.044606 -0.055012 0.031509
2.1172 -0.0099762 -0.012674 -0.0061404 -0.020719 0 -0.020744 -0.018433 -0.012684 -0.01188 -0.01754 0.0052202 0.44873 -0.00081145 0.00026541 -0.0046747 0.00061994 0.0016072 0.0029302 0.0023207 0.0010532 -0.004375 0 0.014142 0 -6.805e-05 0.00029804 0.00036268 -6.5258e-05 0.52994 -0.0020055 -0.020562 -0.016773 -0.019774 -0.014929 -0.017889 -0.0067581 -0.0086496 -0.0019419 -0.074878 -0.17151 -0.067173 -0.0050967 0.013619 -0.018369 0.0201 -0.074358 0.0022693 -0.067333 -0.049016 -0.055405 0.028499
2.1211 -0.011223 -0.011373 -0.0056379 -0.017907 0 -0.015287 -0.012659 -0.011148 -0.010754 -0.014179 -0.00045195 0.411 -0.00041874 -0.0015526 -0.00080836 -0.0016408 0.0028922 0.0025616 0.0057391 0.0060099 -0.0008369 0 0.013716 0 -4.6787e-05 -0.00062449 7.6645e-05 -0.00050462 0.43789 -0.00063003 -0.016537 -0.014982 -0.017323 -0.014784 -0.01441 0.00051518 -0.0069185 -0.00034643 -0.074082 -0.16676 -0.063535 -9.4672e-05 0.015714 -0.02018 0.019675 -0.074254 -0.00086465 -0.074273 -0.048923 -0.052493 0.02724
2.125 -0.012673 -0.010779 -0.0063315 -0.011069 0 -0.0075931 -0.0061986 -0.010131 -0.0089952 -0.0079765 -0.0099577 0.36987 0.00096841 -0.0020132 0.0023961 -0.0023833 0.0015604 0.001547 0.0058427 0.0076654 0.0053496 0 0.016618 0 -9.9589e-05 -0.0011812 -0.00022941 -0.00040906 0.35568 -0.0018282 -0.0081158 -0.0094843 -0.013957 -0.013066 -0.010731 0.0047834 -0.0065246 -0.0033596 -0.072937 -0.1614 -0.059708 0.0049433 0.017878 -0.021967 0.019371 -0.073941 -0.0039676 -0.080969 -0.048387 -0.049256 0.02632
2.1289 -0.013822 -0.01158 -0.0081981 -0.0053435 0 -0.0021765 -0.002588 -0.0081885 -0.0066832 -0.0036456 -0.015503 0.32604 0.0038191 -0.00032991 0.0037401 -0.0019565 -0.0012892 0.00084225 0.0039673 0.0049228 0.0098468 0 0.020688 0 0.00010461 -0.0011155 -9.4754e-05 0.00020237 0.31515 -0.0036999 -0.001643 -0.0039083 -0.010138 -0.0093142 -0.0074598 0.0021082 -0.0068073 -0.0081702 -0.069599 -0.15305 -0.054867 0.01062 0.020415 -0.022847 0.019419 -0.071621 -0.0063503 -0.084705 -0.045501 -0.044375 0.024323
2.1328 -0.014412 -0.013204 -0.011182 -0.0046144 0 -0.0023817 -0.0029344 -0.0050866 -0.0053643 -0.0045571 -0.011916 0.28082 0.0069865 0.0023171 0.0025488 -0.002434 -0.0028165 0.0013512 0.0025612 0.00066304 0.0094266 0 0.023299 0 0.0005457 -0.00054514 0.00045595 0.00084961 0.31828 -0.0046239 -0.0013881 -0.0025458 -0.0066659 -0.0046439 -0.0046746 -0.0064728 -0.006516 -0.010552 -0.062187 -0.13913 -0.048145 0.017483 0.023645 -0.022045 0.020121 -0.065571 -0.0073953 -0.082944 -0.03825 -0.036438 0.020992
2.1367 -0.01447 -0.014116 -0.015015 -0.0087801 0 -0.008269 -0.0055128 -0.002945 -0.0069104 -0.0096411 -0.00090092 0.23734 0.0082614 0.0035347 -0.00032633 -0.0044829 -0.0011865 0.0030372 0.002199 -0.0011353 0.0049555 0 0.023007 0 0.00079042 0.00017096 0.00096246 0.0011193 0.34577 -0.0046921 -0.0064372 -0.0070185 -0.0051414 -0.0015036 -0.0027045 -0.016282 -0.0046763 -0.007896 -0.054776 -0.12521 -0.041422 0.024346 0.026875 -0.021242 0.020823 -0.059521 -0.0084404 -0.081183 -0.030999 -0.028501 0.017233
2.1406 -0.014045 -0.013156 -0.018679 -0.014277 0 -0.016183 -0.0075678 -0.00415 -0.011282 -0.014501 0.009569 0.19828 0.0063001 0.0014972 -0.0026179 -0.0059332 0.0022048 0.0047345 0.0013297 0.00062372 0.00036309 0 0.020448 0 0.00043995 0.00066033 0.00099172 0.0010663 0.37939 -0.0057762 -0.012361 -0.014633 -0.0066969 -0.0017124 -0.0024226 -0.023003 -0.0016901 -0.0016261 -0.04235 -0.10599 -0.032585 0.032696 0.030854 -0.017591 0.02196 -0.048257 -0.0073945 -0.072104 -0.02026 -0.018409 0.01433
2.1445 -0.013001 -0.010612 -0.020414 -0.016901 0 -0.020565 -0.0074514 -0.0082212 -0.015817 -0.015532 0.010868 0.16199 0.002164 -0.0034267 -0.0025053 -0.004217 0.0037585 0.0051106 -0.0010931 0.0032634 -0.0013202 0 0.017749 0 -0.00036479 0.0007319 0.00050101 0.0010625 0.4117 -0.0099393 -0.01522 -0.019897 -0.010147 -0.0045963 -0.0044292 -0.025295 0.00036025 0.0031703 -0.028588 -0.085368 -0.023184 0.041443 0.035033 -0.01318 0.023212 -0.035603 -0.005791 -0.061074 -0.008591 -0.0077425 0.013336
2.1484 -0.011134 -0.0079154 -0.018827 -0.014575 0 -0.017443 -0.0053954 -0.011515 -0.017304 -0.012865 0.00032379 0.12228 -0.0012163 -0.0083815 -0.00057227 6.7309e-06 0.0012762 0.0039996 -0.0035172 0.003455 -0.00058753 0 0.016933 0 -0.00095971 0.00046372 -0.00020993 0.0012872 0.43786 -0.017324 -0.013992 -0.018348 -0.012098 -0.0073658 -0.0079824 -0.024073 -0.0011259 0.0011705 -0.013953 -0.064238 -0.013413 0.050092 0.039265 -0.008134 0.024591 -0.021982 -0.0037409 -0.048889 0.0029534 0.00268 0.014955
2.1523 -0.0085078 -0.0063014 -0.014261 -0.0083974 0 -0.0075724 -0.0028206 -0.010698 -0.015004 -0.0094333 -0.016384 0.073579 -0.0014384 -0.0096292 0.00054395 0.0026411 -0.0035759 0.0027325 -0.0030958 0.00092753 -2.8927e-05 0 0.018656 0 -0.00075663 0.00013919 -0.00079695 0.0014596 0.44752 -0.02531 -0.010092 -0.0099977 -0.0097307 -0.0076831 -0.01111 -0.020291 -0.0072034 -0.0089741 0.0036176 -0.041415 -0.002398 0.058415 0.043678 -0.00095196 0.026394 -0.005106 -0.0001869 -0.032815 0.014079 0.012281 0.019385
2.1563 -0.0055975 -0.0057864 -0.008896 -0.001784 0 0.0033233 -0.001244 -0.0064423 -0.011406 -0.0076439 -0.029135 0.01642 0.0012689 -0.0053507 -0.0010446 0.00026742 -0.0067152 0.0029369 0.0008772 -0.0012954 -0.00075547 0 0.022128 0 0.00015291 3.825e-05 -0.0010726 0.0011435 0.43159 -0.029878 -0.005675 0.00028676 -0.0038023 -0.0059245 -0.012144 -0.014181 -0.016019 -0.022935 0.021189 -0.018592 0.0086171 0.066737 0.04809 0.0062301 0.028197 0.01177 0.003367 -0.01674 0.025205 0.021883 0.025716
2.1602 -0.0030343 -0.0054249 -0.0050793 0.0015578 0 0.0081654 -0.0015858 -0.0030934 -0.0097508 -0.0073951 -0.030665 -0.042967 0.0042857 0.0023703 -0.0040668 -0.005748 -0.0056618 0.0048394 0.005498 -0.00036142 -0.00099929 0 0.025908 0 0.0010273 0.00020446 -0.00099764 0.00030438 0.39548 -0.028337 -0.0026711 0.0060221 0.0014171 -0.0047415 -0.011236 -0.0065039 -0.023479 -0.033115 0.038569 0.0026113 0.019926 0.072194 0.05194 0.01387 0.030797 0.028466 0.0074144 -0.0014426 0.033002 0.028731 0.031569
2.1641 -0.0011653 -0.0044045 -0.0032982 -0.00014548 0 0.0038119 -0.0038441 -0.0042436 -0.010787 -0.0071975 -0.021629 -0.098726 0.0050292 0.0084044 -0.0049715 -0.010039 -0.0019761 0.0067747 0.0068559 0.0031097 0.0014153 0 0.028654 0 0.0011524 0.00039211 -0.00063147 -0.00051447 0.35782 -0.021306 -0.0024924 0.0038119 0.001681 -0.0062766 -0.010193 0.00042658 -0.025718 -0.033599 0.055856 0.023011 0.03138 0.07623 0.055511 0.021736 0.033793 0.045073 0.011706 0.01347 0.03915 0.034216 0.033957
2.168 0.00011446 -0.0027731 -0.0018578 -0.0053768 0 -0.006111 -0.006923 -0.0088111 -0.012119 -0.0064539 -0.0095957 -0.15041 0.0032379 0.0082481 -0.0015645 -0.0085711 0.00040112 0.0065694 0.0041142 0.0055626 0.0057198 0 0.029325 0 0.00050769 0.00029457 -0.00016845 -0.000646 0.33014 -0.012324 -0.0052896 -0.0039749 -0.0034139 -0.0098735 -0.010639 0.0039795 -0.021635 -0.024044 0.07271 0.042901 0.04282 0.079475 0.0589 0.029462 0.037017 0.061195 0.016013 0.027812 0.044649 0.039242 0.031283
2.1719 0.0010919 -0.0011642 0.0012519 -0.0098659 0 -0.013556 -0.0088875 -0.011942 -0.010762 -0.0058952 -0.0029913 -0.20148 0.00091074 0.0017516 0.0043685 -0.0029086 -0.00090868 0.0036335 0.00050589 0.0042907 0.0081992 0 0.02716 0 -0.00024292 -0.00011586 6.1556e-05 4.902e-05 0.2987 -0.005332 -0.0089442 -0.010749 -0.0099784 -0.012622 -0.012294 0.003768 -0.013594 -0.009712 0.085991 0.058583 0.05415 0.076196 0.060785 0.036035 0.042132 0.073321 0.020441 0.037445 0.044807 0.040487 0.02474
2.1758 0.0018378 -2.9378e-05 0.0060943 -0.0092389 0 -0.012129 -0.0079984 -0.0099152 -0.006127 -0.0058207 -0.0047897 -0.2534 5.21e-05 -0.0065148 0.0084403 0.0013308 -0.0045954 -0.00023892 -7.4952e-05 0.000311 0.0059457 0 0.021835 0 -0.0004176 -0.00048373 -0.00019552 0.0010026 0.23222 -0.0019574 -0.0095641 -0.010522 -0.013115 -0.012092 -0.013065 0.0025204 -0.0057551 0.0021718 0.099273 0.074265 0.06548 0.072916 0.062671 0.042608 0.047247 0.085446 0.024869 0.047078 0.044965 0.041732 0.017432
2.1797 0.0021342 0.00071205 0.010453 -0.0023589 0 -0.002081 -0.0040591 -0.0038259 -0.00034837 -0.0047714 -0.010676 -0.30261 0.00058541 -0.010964 0.0077953 0.00031912 -0.0073168 -0.0022676 0.002743 -0.002756 0.00023268 0 0.01368 0 3.9681e-05 -0.00038 -0.00080583 0.0014371 0.11193 -0.00066016 -0.0043562 -0.0024095 -0.010734 -0.0083773 -0.010815 0.0037134 -0.0012532 0.0069954 0.10944 0.08779 0.076833 0.065772 0.063613 0.048105 0.053801 0.094173 0.029696 0.054001 0.04353 0.042328 0.01162
2.1836 0.0018141 0.0013653 0.011827 0.0072266 0 0.0099274 0.0011683 0.001853 0.0041358 -0.00081787 -0.012769 -0.34418 0.00058116 -0.009601 0.0037054 -0.0041319 -0.0070701 -0.0011323 0.0054791 -0.0024513 -0.0045132 0 0.0035289 0 0.00057299 0.00022096 -0.0012131 0.001061 -0.046017 0.0016993 0.0051952 0.0086722 -0.0045279 -0.003512 -0.0050659 0.0080055 -0.00022597 0.0051813 0.11703 0.099534 0.088204 0.055434 0.063776 0.052712 0.061544 0.10009 0.034853 0.058685 0.040781 0.042386 0.0066551
2.1875 0.0011191 0.0020531 0.0097444 0.013424 0 0.016086 0.0051996 0.0041181 0.0068996 0.0057536 -0.0058112 -0.37793 -0.0014742 -0.0052628 -2.918e-05 -0.0068139 -0.0047109 0.0017638 0.0047292 0.00025657 -0.0052675 0 -0.0077883 0 0.00062351 0.00079457 -0.0008819 0.00029174 -0.20007 0.0071741 0.013371 0.015707 0.0021775 0.00080055 0.0028399 0.012173 4.6615e-06 0.0012409 0.12462 0.11128 0.099576 0.045097 0.06394 0.05732 0.069286 0.10601 0.04001 0.063369 0.038031 0.042445 -0.00017806
2.1914 0.0006326 0.0027408 0.0060903 0.012182 0 0.013336 0.0068277 0.0042904 0.0092938 0.011742 0.0088402 -0.4101 -0.0047716 -0.002395 -0.00099954 -0.0048383 -0.0024511 0.0034543 0.00097585 0.0024732 -0.0034732 0 -0.019674 0 0.00016953 0.0006908 0.00011742 -0.00018104 -0.31608 0.014974 0.01451 0.014777 0.0070942 0.0045182 0.010884 0.011954 0.0028017 0.00053982 0.12737 0.12162 0.11127 0.032022 0.06327 0.060828 0.079082 0.10724 0.04717 0.06707 0.037468 0.04551 -0.010512
2.1953 0.00080355 0.0035291 0.0032184 0.0049438 0 0.0052072 0.0070147 0.0058773 0.012271 0.013735 0.024171 -0.44849 -0.0066797 -0.0026994 -0.00018054 -0.00048267 -0.0014644 0.0020209 -0.0020029 0.0026579 -0.003095 0 -0.031311 0 -0.00034795 -0.00021129 0.0010104 -3.8306e-05 -0.39053 0.021883 0.008167 0.0077312 0.0097738 0.0083935 0.017452 0.0062026 0.0096305 0.0059661 0.13006 0.13194 0.12296 0.018912 0.06259 0.064322 0.088904 0.1084 0.054355 0.070757 0.036932 0.048615 -0.0226
2.1992 0.0015467 0.0046557 0.0019196 -0.0021523 0 -0.0014453 0.0077421 0.010138 0.01502 0.011595 0.032451 -0.49631 -0.0052296 -0.0040418 -0.00013898 0.0017562 -0.0012438 -0.0016908 -0.0014758 0.0019172 -0.00579 0 -0.041109 0 -0.000573 -0.0012769 0.00094967 0.00042935 -0.44247 0.024475 0.00012641 0.00043252 0.010669 0.012279 0.021524 -0.0016925 0.018792 0.016323 0.13164 0.14245 0.13459 0.0073931 0.062083 0.06797 0.098862 0.10896 0.062701 0.07585 0.038921 0.054049 -0.032374
2.2031 0.0023644 0.0060907 0.0012821 -0.003046 0 -0.0017371 0.0099176 0.014535 0.015989 0.0087654 0.030443 -0.55073 -0.0011243 -0.003449 -0.0018719 0.00027041 -0.00090551 -0.0048312 0.001056 0.0021074 -0.0087112 0 -0.047072 0 -0.00061624 -0.001625 -0.00014843 0.00065727 -0.48646 0.021545 -0.0022638 -0.0017818 0.010253 0.014815 0.022464 -0.0065351 0.026376 0.027107 0.13173 0.15322 0.14615 -0.0019863 0.061808 0.071825 0.109 0.10872 0.072607 0.082833 0.044301 0.062615 -0.036945
2.207 0.0028938 0.0072733 0.00031767 0.0033096 0 0.0041094 0.012423 0.015758 0.014903 0.0087429 0.02125 -0.6064 0.0027308 -0.00065594 -0.0039405 -0.0022333 -0.00040402 -0.0051004 0.0014915 0.003288 -0.007596 0 -0.048169 0 -0.00085095 -0.00094991 -0.001411 0.00033942 -0.51664 0.01504 0.0034896 0.0021888 0.009162 0.014907 0.020228 -0.0055828 0.028837 0.033143 0.13182 0.16399 0.1577 -0.011366 0.061533 0.07568 0.11914 0.10848 0.082513 0.089816 0.04968 0.07118 -0.037012
2.2109 0.0033193 0.0075011 -0.00065576 0.011997 0 0.011611 0.013209 0.013636 0.013231 0.011386 0.011756 -0.65937 0.0037337 0.0017429 -0.004559 -0.0023257 -0.0001731 -0.0027477 -0.0021474 0.0036356 -0.0017721 0 -0.045404 0 -0.0013811 0.00014804 -0.0017562 -0.00034146 -0.51661 0.0088573 0.012736 0.0089028 0.0085168 0.013139 0.015894 -0.00039316 0.025419 0.031646 0.1315 0.17473 0.16775 -0.013005 0.062213 0.080476 0.1274 0.10954 0.093808 0.10077 0.059932 0.083262 -0.035683
2.2148 0.004202 0.0066929 -0.00042348 0.01604 0 0.015486 0.01126 0.011278 0.012484 0.013169 0.0077044 -0.70787 0.0017314 0.001505 -0.0037896 4.3616e-05 -2.3289e-05 -0.00017723 -0.0071525 0.0018264 0.0046194 0 -0.041141 0 -0.0018147 0.00069343 -0.00092213 -0.00093226 -0.48027 0.0062613 0.0177 0.01324 0.0092771 0.011322 0.011504 0.0051436 0.018624 0.023896 0.13111 0.18548 0.17758 -0.01345 0.06304 0.085417 0.13538 0.11081 0.10532 0.11233 0.070937 0.095886 -0.03497
2.2188 0.005872 0.0056603 0.0015378 0.011956 0 0.013026 0.0074785 0.011287 0.012415 0.0112 0.0099554 -0.75119 -0.0011506 -0.00055001 -0.003141 0.0018286 0.00088414 0.0004373 -0.0086761 -0.0010949 0.0067434 0 -0.036989 0 -0.0016326 0.00025278 0.00024563 -0.001103 -0.41898 0.0076831 0.014165 0.012044 0.01103 0.010571 0.008799 0.0083431 0.012301 0.014336 0.13077 0.19544 0.18621 -0.01093 0.064043 0.090431 0.142 0.11268 0.11639 0.12444 0.082371 0.10829 -0.033708
2.2227 0.0079821 0.0054446 0.0042597 0.0024423 0 0.0055053 0.0037848 0.01258 0.011337 0.0065818 0.014361 -0.7898 -0.0026531 -0.0015327 -0.003291 0.0010439 0.0027279 -0.00076958 -0.004768 -0.0026872 0.004077 0 -0.032322 0 -0.00076698 -0.00065793 0.00059339 -0.00085426 -0.34937 0.01047 0.0048385 0.0060931 0.011828 0.01011 0.0077964 0.0094716 0.0087767 0.0074412 0.13053 0.20362 0.19213 -0.0016817 0.065443 0.09561 0.14555 0.11596 0.12647 0.13778 0.094782 0.1202 -0.029128
2.2266 0.0096713 0.0063102 0.0062537 -0.0057888 0 -0.0026711 0.0015426 0.011656 0.0082359 0.0033132 0.015088 -0.82663 -0.0023409 -4.2407e-06 -0.0030343 -0.00043093 0.0041404 -0.0016044 0.0014372 -0.0018266 0.00076092 0 -0.025197 0 0.00025469 -0.0010901 -0.0001994 -0.00042427 -0.27855 0.010862 -0.003259 -0.00055893 0.0097919 0.0082228 0.0067408 0.010502 0.0072921 0.0045343 0.13029 0.21179 0.19805 0.0075669 0.066843 0.10079 0.14911 0.11924 0.13656 0.15113 0.10719 0.1321 -0.020351
2.2305 0.010194 0.0074478 0.0071169 -0.0070871 0 -0.0064544 0.00082486 0.0069043 0.0041481 0.0038812 0.0089189 -0.86658 -0.0015933 0.0021473 -0.00095337 0.00095716 0.0032539 -0.00017338 0.0046709 2.0296e-05 0.00091162 0 -0.014989 0 0.00078723 -0.00060039 -0.0012719 -5.7398e-05 -0.20395 0.0068421 -0.00465 -0.0032232 0.0050545 0.0042982 0.0037449 0.012628 0.0050139 0.0030547 0.12944 0.21608 0.19991 0.020746 0.067452 0.10464 0.14861 0.12243 0.14288 0.16208 0.1166 0.13944 -0.0099638
2.2344 0.0094342 0.0077434 0.0078523 -0.00080506 0 -0.003179 0.00089069 0.00085895 0.001115 0.0064468 -0.0024017 -0.91278 -0.0018905 0.0017669 0.0022532 0.0056667 -0.00018988 0.0029563 0.002518 0.00043209 0.0041279 0 -0.0039839 0 0.00067521 0.00032149 -0.0014077 0.00014931 -0.12558 -0.0002181 0.00069823 0.00036079 -3.1461e-05 -0.00031214 -0.0013373 0.01507 -0.00021994 -0.00089726 0.12838 0.21902 0.20038 0.035269 0.06779 0.10805 0.14672 0.1256 0.14792 0.17221 0.12498 0.14522 -0.0019024
2.2383 0.007889 0.0068378 0.0094693 0.0086241 0 0.0054005 0.0010233 -0.0023554 -6.4079e-05 0.006809 -0.013282 -0.96303 -0.0032567 -0.0018707 0.0039045 0.0095192 -0.0041169 0.0049932 -0.0025877 -0.0013584 0.0061745 0 0.0040134 0 0.00035106 0.00075507 -0.00024276 0.00024379 -0.053786 -0.0064138 0.0082065 0.0082529 -0.0028233 -0.0035657 -0.0065889 0.015991 -0.0077275 -0.0087015 0.12689 0.22092 0.19988 0.04942 0.067609 0.1108 0.14397 0.12816 0.15164 0.18107 0.13205 0.14937 0.0021187
2.2422 0.0062113 0.005396 0.011463 0.015069 0 0.013666 0.00089564 -0.0015011 -0.00056705 0.0030357 -0.018023 -1.0109 -0.0043645 -0.005979 0.0021653 0.0077311 -0.0059062 0.0034807 -0.0060238 -0.0038741 0.0039841 0 0.0069275 0 0.00033136 0.00027148 0.0013392 0.00032597 -0.0033468 -0.0080933 0.012695 0.015104 -0.0025319 -0.0046272 -0.0095134 0.014205 -0.01418 -0.01738 0.12355 0.21815 0.19509 0.061937 0.065138 0.11069 0.13739 0.12806 0.14953 0.18429 0.13333 0.14636 0.003818
2.2461 0.0047853 0.0043643 0.012004 0.014808 0 0.015637 0.00050794 0.00060021 -0.0018464 -0.0023171 -0.014644 -1.0513 -0.0040144 -0.0070708 -0.0015935 0.00038934 -0.0049284 -0.0011918 -0.0052086 -0.0053234 -0.00071715 0 0.0062457 0 0.00066682 -0.00064343 0.0020242 0.00045853 0.018064 -0.004526 0.011879 0.015504 -0.00046392 -0.0042605 -0.00884 0.0099876 -0.015971 -0.021626 0.12022 0.21538 0.1903 0.074454 0.062666 0.11058 0.1308 0.12797 0.14742 0.18751 0.13461 0.14335 0.0059553
2.25 0.0036535 0.0040474 0.0097714 0.00862 0 0.0094232 0.00017426 0.00060087 -0.003551 -0.0047932 -0.006193 -1.0849 -0.0023579 -0.0044968 -0.0037893 -0.0068108 -0.0030536 -0.0057659 -0.0012209 -0.0055795 -0.003249 0 0.0054087 0 0.00093743 -0.0010677 0.0012979 0.00062801 0.013139 0.0015301 0.0070623 0.0080249 0.0016364 -0.0034177 -0.0050735 0.0045708 -0.011823 -0.01821 0.11518 0.21063 0.18355 0.081935 0.058096 0.1083 0.12271 0.12473 0.14145 0.18651 0.13233 0.13608 0.0090004
2.2539 0.0027211 0.0039544 0.0054854 0.00086428 0 -0.00083755 0.00056324 -0.0012995 -0.0037083 -0.0025498 0.0014718 -1.1164 -0.00064028 -0.00079253 -0.0021034 -0.0078244 -0.0025002 -0.0067305 0.0031209 -0.0058456 -0.0011978 0 0.0062491 0 0.00077173 -0.00053114 -0.00011094 0.00076051 -0.011611 0.0057652 0.0014841 -0.0030477 0.0031516 -0.0018695 0.0002893 -0.00078408 -0.0036761 -0.0089716 0.10913 0.20469 0.17563 0.086387 0.052263 0.10473 0.11369 0.11959 0.13316 0.18297 0.12791 0.12624 0.010495
2.2578 0.0019357 0.0034651 0.0014273 -0.0034885 0 -0.0076605 0.0023354 -0.0016326 -0.001141 0.0020565 0.0039553 -1.1499 0.00014673 0.0013375 0.0023013 -0.0022179 -0.0033744 -0.0032472 0.006017 -0.0066223 0.002851 0 0.0070841 0 0.00028863 0.00055212 -0.0009751 0.00077597 -0.051519 0.0053214 -0.0018155 -0.010221 0.0044557 0.0013646 0.0057025 -0.0052027 0.0046317 0.00035743 0.10299 0.19882 0.1677 0.090231 0.046305 0.10108 0.10471 0.11421 0.12473 0.17926 0.12344 0.11632 0.0077403
2.2617 0.00129 0.0025135 -0.00061496 -0.0019641 0 -0.0058979 0.0053521 0.0019137 0.0027264 0.005262 0.0015621 -1.1853 0.00019855 0.0017625 0.0061436 0.0043834 -0.0036261 0.0022354 0.0074234 -0.0067441 0.0041146 0 0.0044653 0 -4.0582e-05 0.0012849 -0.00072613 0.00064579 -0.10123 0.00071641 -0.0014024 -0.0082608 0.0056534 0.0062474 0.0098341 -0.0080932 0.0097612 0.0047177 0.095625 0.19405 0.15974 0.085168 0.038514 0.096314 0.096182 0.10519 0.11426 0.17291 0.11832 0.1053 0.00080178
2.2656 0.00075861 0.0015822 -0.00085218 0.0039379 0 0.0030701 0.008284 0.0071516 0.0050432 0.0057173 -0.0010921 -1.2211 0.00043652 0.0023267 0.0072676 0.0058189 -0.0014523 0.006131 0.0077845 -0.0048945 0.00082026 0 -0.0031363 0 5.3908e-05 0.0010931 0.00011511 0.00040791 -0.15025 -0.004598 0.0020363 0.0014971 0.0060657 0.010817 0.01155 -0.0090857 0.010713 0.0038311 0.088263 0.18927 0.15178 0.080104 0.030723 0.09155 0.087649 0.096174 0.10378 0.16656 0.11319 0.094268 -0.0074427
2.2695 0.0003318 0.0011388 -0.00093669 0.0097216 0 0.012275 0.009409 0.0093227 0.0046357 0.0051834 0.00097833 -1.259 0.0012252 0.0039686 0.0061534 0.0011933 0.0025427 0.0065761 0.0069845 -0.001773 -0.0039125 0 -0.013401 0 0.00031712 0.00017965 0.00059386 0.00012598 -0.18678 -0.006649 0.0059854 0.011762 0.0052081 0.012518 0.010406 -0.0082464 0.0090959 0.0022815 0.081645 0.18684 0.14507 0.07215 0.023425 0.087894 0.08054 0.08705 0.094799 0.16134 0.1104 0.085728 -0.014188
2.2734 0.00011719 0.0012073 -0.0020234 0.010839 0 0.014631 0.0081414 0.0063938 0.0035228 0.0057864 0.0086751 -1.3024 0.0017651 0.0052976 0.0044023 -0.0047524 0.0058089 0.0044885 0.0048665 1.0772e-06 -0.005486 0 -0.02188 0 0.0002679 -0.00072377 0.00032338 -0.00016037 -0.20834 -0.0036296 0.0073723 0.014766 0.0039214 0.010609 0.0074299 -0.0061647 0.0078309 0.0053995 0.075763 0.18673 0.13957 0.061343 0.016614 0.085329 0.074834 0.077822 0.087291 0.15722 0.10992 0.079643 -0.019257
2.2773 0.00032639 0.0014882 -0.0035234 0.0058728 0 0.0084492 0.0057419 0.0016827 0.0048557 0.0073809 0.017617 -1.3515 0.00093928 0.0044097 0.0025301 -0.0065776 0.0063723 0.0021904 0.0022458 -0.0014188 -0.0026988 0 -0.025618 0 -0.00020446 -0.0009937 -0.000198 -0.00043233 -0.22529 0.0029514 0.0046078 0.0083371 0.0039131 0.0070843 0.0049768 -0.0035156 0.0090885 0.014378 0.06988 0.18662 0.13408 0.050535 0.0098033 0.082765 0.069129 0.068595 0.079782 0.15311 0.10943 0.073558 -0.024513
2.2813 0.0010735 0.0017547 -0.0037746 -0.0022042 0 -0.0014991 0.0042326 0.00054036 0.0092941 0.0080689 0.021466 -1.3993 -0.0012408 0.0016063 -6.8049e-05 -0.0030613 0.0046481 0.0012212 0.0006093 -0.004773 0.001177 0 -0.025156 0 -0.00063748 -0.00055546 -0.00021843 -0.00064052 -0.24893 0.0094036 -0.00085238 -0.0024409 0.0058627 0.0049577 0.0050592 -0.0003889 0.012657 0.024726 0.06788 0.19136 0.13153 0.040398 0.0067136 0.084544 0.066912 0.063009 0.078505 0.15374 0.11532 0.075066 -0.030821
2.2852 0.0021638 0.0020041 -0.0017933 -0.0078403 0 -0.0079967 0.0044277 0.0045197 0.013806 0.0069043 0.017153 -1.4361 -0.0032474 -0.00053343 -0.0031712 0.0025053 0.0026932 0.0014161 0.00052897 -0.0066357 0.0020578 0 -0.023227 0 -0.00046257 0.00017425 0.00041532 -0.00068565 -0.275 0.012477 -0.005029 -0.0093295 0.0082003 0.0054871 0.0073694 0.0038132 0.015855 0.029413 0.066115 0.19639 0.12915 0.030301 0.0038492 0.086586 0.064906 0.057644 0.077605 0.15466 0.12159 0.077033 -0.036019
2.2891 0.0031295 0.0022554 0.0017452 -0.0068395 0 -0.0069193 0.0051186 0.0094812 0.014432 0.005208 0.0075366 -1.459 -0.0033614 -4.226e-05 -0.0047268 0.0060549 0.0019162 0.0017595 0.00077894 -0.0049409 -0.00069655 0 -0.021717 0 0.00033941 0.00067842 0.0010981 -0.00048996 -0.28204 0.011607 -0.0042639 -0.0073631 0.0082314 0.007052 0.0090942 0.0095226 0.015323 0.024242 0.06625 0.20229 0.12749 0.022411 0.0029636 0.090272 0.064003 0.054487 0.079306 0.15707 0.12947 0.081479 -0.036282
2.293 0.0035405 0.0023591 0.0051694 0.00035283 0 0.00010451 0.0043683 0.0098604 0.010238 0.0047841 -0.00088945 -1.4765 -0.0014979 0.0020181 -0.0026261 0.0061574 0.0018021 0.0017354 -0.00041917 -0.0012908 -0.0039131 0 -0.019976 0 0.0011267 0.00069896 0.0011366 -0.00010236 -0.24987 0.0091062 0.0015934 0.0016099 0.0047526 0.0067549 0.0071891 0.015854 0.0096908 0.011254 0.069452 0.20961 0.12695 0.018085 0.0052733 0.096613 0.06488 0.054897 0.085209 0.16189 0.13993 0.089925 -0.029619
2.2969 0.0033226 0.0021211 0.0072364 0.0086484 0 0.0075209 0.0016078 0.004524 0.0043049 0.0053145 -0.003289 -1.5015 0.00044631 0.0026653 0.0025381 0.004091 0.00087329 0.0016938 -0.0031686 0.00064826 -0.0041439 0 -0.015915 0 0.0011993 0.00033941 0.00050368 0.00029077 -0.1802 0.0080944 0.0084961 0.010789 -0.00050427 0.0031403 0.0012572 0.020392 0.0011143 -0.0024437 0.072655 0.21693 0.12642 0.013758 0.007583 0.10295 0.065756 0.055307 0.091111 0.16672 0.15038 0.09837 -0.018013
2.3008 0.0027788 0.0015786 0.0078378 0.011907 0 0.010154 -0.0016971 -0.0021114 0.00067902 0.0043894 -0.00015358 -1.5397 0.00036248 0.00048843 0.0071898 0.0016414 -0.0013973 0.0020979 -0.0052973 -0.000932 -0.0010599 0 -0.0085303 0 0.00050667 -7.1767e-05 -0.00013461 0.0004957 -0.097441 0.0097636 0.01107 0.013731 -0.0042193 -0.0025282 -0.005714 0.020519 -0.0058612 -0.0095419 0.078593 0.22259 0.12562 0.014684 0.012969 0.11023 0.067421 0.059225 0.099936 0.17153 0.1596 0.10796 -0.0061269
2.3047 0.0022938 0.0010379 0.0075199 0.0075581 0 0.0065763 -0.0035163 -0.0047715 0.00053109 0.00048919 0.0037108 -1.5833 -0.0017866 -0.0025972 0.0078416 -0.00034754 -0.0038392 0.0027754 -0.0043896 -0.004013 0.0027379 0 0.00069357 0 -0.00029004 -0.00021896 -0.00013352 0.0004682 -0.028279 0.012236 0.0069834 0.0087949 -0.0043856 -0.0074169 -0.0096102 0.015436 -0.0075799 -0.0075457 0.085124 0.22789 0.12476 0.016748 0.019021 0.11771 0.069256 0.063902 0.10939 0.17634 0.16854 0.11779 0.0020474
2.3086 0.0020096 0.00078724 0.0066527 -0.0013305 0 -0.00046378 -0.0032377 -0.0025901 0.001472 -0.0045412 0.0036685 -1.6189 -0.0035812 -0.0035245 0.0044616 -0.0015195 -0.0046403 0.0031181 -0.00045537 -0.0049497 0.0047455 0 0.0087228 0 -0.00047894 2.5742e-07 0.00044791 0.00033335 0.018316 0.012077 -0.00086719 -0.00027081 -0.0019341 -0.0093853 -0.0084374 0.0071705 -0.0041695 -0.00038435 0.091634 0.23188 0.1234 0.019451 0.025136 0.12438 0.070833 0.068638 0.11854 0.18018 0.17574 0.12658 0.0054538
2.3125 0.001769 0.00082779 0.0052298 -0.0082683 0 -0.0062234 -0.0020269 0.00065455 0.00051459 -0.0067582 -0.00095759 -1.6412 -0.0023716 -0.0016893 0.00046705 -0.0012236 -0.0029537 0.0029296 0.0037053 -0.0024654 0.0048177 0 0.013225 0 1.7417e-06 0.00042 0.00092138 0.00024633 0.050763 0.0072698 -0.0064263 -0.0073765 0.00039927 -0.0083105 -0.0036549 -0.00055545 0.00048931 0.0044905 0.098085 0.23219 0.12066 0.02396 0.031432 0.12872 0.071678 0.073537 0.12682 0.18129 0.178 0.1324 0.0055408
2.3164 0.0013458 0.00095479 0.0033081 -0.0082008 0 -0.0069942 -0.0013009 0.0011567 -0.0026793 -0.0041647 -0.0069182 -1.6587 0.0018726 0.00031448 -0.00072108 0.00094489 0.00045211 0.0028152 0.0050281 0.00094491 0.0044474 0 0.014073 0 0.00054384 0.00074595 0.00071345 0.00025069 0.077798 -0.00090007 -0.0052975 -0.0082108 0.00066563 -0.0056568 0.0013732 -0.0049096 0.0018972 0.0015186 0.10454 0.2325 0.11792 0.028468 0.037728 0.13306 0.072524 0.078437 0.1351 0.1824 0.18027 0.13821 0.0043261
2.3203 0.00071082 0.0010706 0.0013142 -0.0012627 0 -0.00226 -0.0011534 -0.00088026 -0.005664 0.0008402 -0.010258 -1.6865 0.0060106 -0.00016502 0.0011243 0.0039487 0.0037671 0.0035577 0.0030655 0.001744 0.0044485 0 0.012934 0 0.00052511 0.00080879 -1.129e-05 0.00028959 0.096183 -0.0086942 0.0016501 -0.0028022 -0.00079949 -0.0031199 0.0040902 -0.0059378 -0.0013837 -0.0087749 0.10853 0.22944 0.11386 0.030677 0.041605 0.13327 0.072003 0.080629 0.14011 0.18046 0.17691 0.13941 0.0031354
2.3242 9.3263e-05 0.0013128 -0.00025532 0.0074382 0 0.0050294 -0.00050524 -0.0021406 -0.0060138 0.0035347 -0.0094195 -1.7318 0.0063484 -0.002482 0.0033878 0.0054963 0.0051801 0.0051241 0.00025181 -0.00078979 0.0039993 0 0.011541 0 -6.1637e-05 0.00071649 -0.00049738 0.00033422 0.096376 -0.012754 0.0089093 0.0047295 -0.0021356 -0.0016181 0.0041729 -0.0062116 -0.006615 -0.01979 0.11148 0.22494 0.10924 0.031905 0.04445 0.13171 0.070898 0.081668 0.14373 0.17723 0.17116 0.13864 0.0026811
2.3281 -0.00017258 0.0018232 -0.0013196 0.011725 0 0.010225 0.0013293 -0.00052445 -0.0037974 0.0015329 -0.005696 -1.7869 0.0021245 -0.0031963 0.0037906 0.0040851 0.0037677 0.0064264 -0.00065241 -0.003773 0.0020237 0 0.010216 0 -0.00064034 0.00073211 -0.00015394 0.00044181 0.076225 -0.01242 0.010697 0.0088934 -0.0018225 -0.0011129 0.0028913 -0.0083335 -0.0092247 -0.023269 0.1137 0.2202 0.10454 0.032156 0.046556 0.12941 0.069583 0.08194 0.14664 0.17378 0.16474 0.13716 0.0033399
2.332 0.00015458 0.0024639 -0.0021774 0.0088613 0 0.0099514 0.0036058 0.0023708 -0.0011462 -0.002819 -0.0014215 -1.8352 -0.0035364 -5.4724e-05 0.0026834 0.00079729 0.00013407 0.0061862 0.00078883 -0.0037853 -0.00099717 0 0.0078615 0 -0.00065547 0.00096372 0.00086021 0.00064525 0.043675 -0.0096461 0.0054759 0.0064923 0.00025982 -0.00090975 0.0016343 -0.012391 -0.006527 -0.015238 0.11149 0.21392 0.099399 0.026436 0.044142 0.12258 0.066976 0.077523 0.14519 0.16904 0.15427 0.13127 0.0046363
2.3359 0.0011214 0.0028886 -0.0029215 0.0013125 0 0.0045308 0.0048894 0.0034095 0.00026722 -0.0048095 0.0018445 -1.865 -0.0062995 0.0050958 0.0020911 -0.0014347 -0.0034355 0.0041105 0.0026053 -0.00040754 -0.0030892 0 0.0033011 0 -8.4984e-05 0.0011915 0.0017955 0.0008122 0.0049075 -0.0068938 -0.0029554 -0.00095264 0.0032223 -4.1843e-05 0.0011291 -0.015568 0.00027528 0.00075414 0.10929 0.20764 0.094254 0.020716 0.041728 0.11575 0.064369 0.073105 0.14375 0.16431 0.14379 0.12539 0.0046333
2.3398 0.002575 0.0029361 -0.0030399 -0.0053038 0 -0.0020037 0.0046744 0.0019355 0.00087016 -0.001967 0.0036877 -1.8777 -0.0044805 0.0079415 0.003038 -0.00065144 -0.0039565 0.0012799 0.0027145 0.0035117 -0.0027008 0 -0.0032737 0 0.00063116 0.0010678 0.002014 0.00069612 -0.045736 -0.0051195 -0.008495 -0.0078557 0.0060811 0.0022638 0.001591 -0.014294 0.0072213 0.015641 0.10465 0.20245 0.089722 0.011425 0.036918 0.10812 0.061738 0.066567 0.14084 0.16117 0.13388 0.11892 0.00073988
2.3438 0.0042011 0.0028864 -0.0017898 -0.0063047 0 -0.0046954 0.003953 0.00076092 0.002307 0.0038426 0.0043108 -1.8848 -0.00040972 0.0061871 0.0044735 0.0021712 5.6055e-05 -0.00057688 0.00096361 0.0049147 -0.00028048 0 -0.010098 0 0.0010757 0.00052893 0.0015145 0.00019255 -0.11899 -0.0035251 -0.0073074 -0.0083702 0.0081334 0.0060046 0.0029819 -0.0070966 0.010627 0.020998 0.098243 0.19805 0.085634 -0.00045131 0.030373 0.099905 0.059089 0.058495 0.13688 0.15919 0.12438 0.11203 -0.0080054
2.3477 0.0056122 0.0032361 0.00099359 -0.0010484 0 -0.0014209 0.0040673 0.0029123 0.0053559 0.0086756 0.0043348 -1.8975 0.0019531 0.0019001 0.0048875 0.0041839 0.0066722 -0.0002785 -0.0011351 0.0034541 0.0022063 0 -0.015138 0 0.0011835 -3.5785e-05 0.00080848 -0.00046576 -0.21333 -0.00083266 -0.00039358 -0.00092037 0.0088124 0.010065 0.0048865 0.0041495 0.0095553 0.015007 0.091815 0.19372 0.081579 -0.012356 0.023814 0.09176 0.056469 0.050427 0.13293 0.15731 0.11499 0.1052 -0.019243
2.3516 0.0065212 0.0042088 0.004572 0.0069329 0 0.0053585 0.005201 0.0079346 0.0090975 0.010355 0.0050075 -1.918 0.00073279 -0.00086756 0.0043513 0.0036115 0.011127 0.0020481 -0.002311 0.0012698 0.0031892 0 -0.017774 0 0.001118 -0.00011579 0.00036282 -0.00083912 -0.30816 0.0034533 0.0075108 0.010117 0.0077684 0.012636 0.006457 0.015426 0.0061217 0.0037748 0.084202 0.19296 0.079166 -0.025667 0.016558 0.087086 0.055291 0.042614 0.12995 0.16048 0.11086 0.10117 -0.028351
2.3555 0.0069319 0.0055333 0.0078781 0.012566 0 0.010481 0.0062526 0.012067 0.012022 0.0098392 0.0077677 -1.9403 -0.0024443 -0.00042513 0.0043338 0.0013983 0.0093502 0.0050455 -0.0027157 0.00028156 0.0027458 0 -0.01924 0 0.00095502 0.00037253 0.0002194 -0.00066687 -0.37765 0.0088507 0.011508 0.017388 0.0053902 0.01237 0.0069649 0.023 0.0037999 -0.003161 0.07659 0.19219 0.076753 -0.038978 0.0093011 0.082412 0.054112 0.034802 0.12697 0.16366 0.10673 0.097133 -0.031866
2.3594 0.0071617 0.0067169 0.010373 0.012687 0 0.010244 0.0061864 0.012143 0.013472 0.0092104 0.012783 -1.9579 -0.0044952 0.0011108 0.0055514 -9.6795e-05 0.0017892 0.0068565 -0.0031425 0.00026392 0.0020587 0 -0.021288 0 0.00061185 0.00091518 0.00012038 -0.0001296 -0.41123 0.014425 0.0098208 0.016236 0.0030529 0.0094465 0.0065752 0.025185 0.0050668 0.00012812 0.070009 0.19252 0.074775 -0.05036 0.0034404 0.080739 0.05388 0.028682 0.1254 0.16857 0.10523 0.094953 -0.030245
2.3633 0.0075955 0.0074912 0.012244 0.0080471 0 0.0054293 0.0052615 0.0088726 0.013721 0.0091253 0.017836 -1.9711 -0.0040444 0.00067061 0.0066316 0.00030147 -0.0062275 0.0060902 -0.0035116 -0.00026435 0.0019752 0 -0.024318 0 8.2347e-05 0.00086617 -0.00010328 0.00030294 -0.41913 0.019121 0.0046757 0.0085069 0.0024006 0.0056541 0.0063581 0.022569 0.0097818 0.011638 0.064644 0.19414 0.073311 -0.059469 -0.00077629 0.082599 0.054762 0.024557 0.12547 0.17555 0.10681 0.094955 -0.027259
2.3672 0.0083342 0.0079655 0.013769 0.0026777 0 0.00063892 0.0047694 0.0059801 0.012961 0.0086851 0.019366 -1.9872 -0.0024517 -0.0021284 0.0054054 0.0016167 -0.0086129 0.0026291 -0.0027129 -0.0017145 0.0023186 0 -0.026927 0 -0.00038755 0.00012338 -0.00035189 0.00030079 -0.41867 0.021724 0.000545 0.0011713 0.0040704 0.0033061 0.0072827 0.017211 0.015171 0.023046 0.059279 0.19576 0.071847 -0.068579 -0.004993 0.084459 0.055644 0.020431 0.12555 0.18252 0.10839 0.094957 -0.026471
2.3711 0.0090784 0.0084239 0.014692 0.0010623 0 0.00048526 0.0056904 0.0063437 0.010865 0.0074243 0.015516 -2.0132 -0.001939 -0.0047531 0.0014027 0.0022108 -0.0037607 -0.0021295 -0.00016177 -0.0026165 0.0024587 0 -0.027478 0 -0.0004879 -0.0007034 -0.00044158 -5.8799e-05 -0.41886 0.021121 0.0011414 0.00073585 0.0071025 0.0037986 0.0092215 0.011636 0.017543 0.02593 0.057931 0.19665 0.069994 -0.071145 -0.0046945 0.091464 0.057723 0.020294 0.12776 0.189 0.11187 0.096878 -0.028198
2.375 0.0094201 0.0090989 0.014425 0.0049766 0 0.0058587 0.0078505 0.0094298 0.0074693 0.0065536 0.0084519 -2.0483 -0.0031322 -0.0049615 -0.0034023 0.0017178 0.0039794 -0.0059101 0.0028074 -0.0013297 0.0021858 0 -0.026106 0 -0.00022203 -0.0008674 -0.00036818 -0.00044788 -0.42015 0.017173 0.0070207 0.0080553 0.00975 0.0068291 0.011161 0.0078687 0.014898 0.017832 0.057037 0.19746 0.068098 -0.072973 -0.003887 0.099049 0.059937 0.020607 0.13022 0.19542 0.11556 0.099016 -0.029824
2.3789 0.0093087 0.010155 0.012904 0.012182 0 0.013342 0.010411 0.01251 0.0041527 0.0077172 0.00327 -2.0829 -0.0046861 -0.003474 -0.006506 0.0011388 0.0081607 -0.0069065 0.0036436 0.0017657 0.0018293 0 -0.024887 0 5.9037e-08 -0.00024298 -0.00031034 -0.00066279 -0.42504 0.011385 0.015165 0.01783 0.010987 0.010729 0.01245 0.0064752 0.0087155 0.0037543 0.057667 0.19708 0.06578 -0.072731 -0.0016389 0.10716 0.062052 0.021659 0.13256 0.20021 0.11834 0.10078 -0.028943
2.3828 0.0092219 0.011713 0.011032 0.01804 0 0.018118 0.012883 0.013827 0.0030867 0.010799 0.0038151 -2.1065 -0.0051019 -0.0029479 -0.007231 0.0012414 0.0058929 -0.0049793 0.00099392 0.0042347 0.0016899 0 -0.02574 0 -0.00025395 0.00053668 -0.00038584 -0.00078256 -0.44159 0.0062654 0.020858 0.023041 0.011275 0.01357 0.013585 0.0061402 0.0032803 -0.0076697 0.061281 0.19436 0.06264 -0.068437 0.0034279 0.1163 0.063972 0.02416 0.13469 0.2018 0.11938 0.10181 -0.025979
2.3867 0.0098088 0.013664 0.010015 0.019028 0 0.017825 0.015361 0.01405 0.0053178 0.013639 0.0091261 -2.118 -0.0043945 -0.0045987 -0.0068623 0.0014542 4.2099e-06 -0.0016882 -0.003653 0.0038724 0.0016727 0 -0.028224 0 -0.00094357 0.00074138 -0.00048427 -0.00095134 -0.47345 0.0034972 0.020871 0.020499 0.011913 0.014336 0.015452 0.0046555 0.0025929 -0.010164 0.064895 0.19164 0.059499 -0.064144 0.0084948 0.12544 0.065893 0.02666 0.13682 0.20338 0.12041 0.10283 -0.023658
2.3906 0.011294 0.015423 0.01017 0.015483 0 0.014182 0.017822 0.014771 0.0095154 0.014265 0.014116 -2.1276 -0.0036729 -0.0065767 -0.0066184 0.00067715 -0.0040991 0.0010108 -0.0070175 0.00083564 0.0015834 0 -0.029819 0 -0.0015035 0.0003245 -0.00039405 -0.0010843 -0.51077 0.0026409 0.015897 0.013004 0.013718 0.013511 0.01781 0.001161 0.007122 -0.0035578 0.070484 0.18605 0.055837 -0.058447 0.01466 0.1319 0.066404 0.028113 0.13668 0.20038 0.11758 0.10142 -0.024106
2.3945 0.01321 0.0161 0.010531 0.011274 0 0.01122 0.019588 0.016329 0.012966 0.0131 0.014251 -2.1485 -0.0033511 -0.0060529 -0.0060617 -0.0010791 -0.0035457 0.0023292 -0.0069307 -0.0026605 0.00158 0 -0.028713 0 -0.0013488 -1.9155e-05 -6.7541e-05 -0.00089198 -0.5382 0.0018822 0.010275 0.0067321 0.016326 0.012752 0.018926 -0.0022564 0.013304 0.0070172 0.076638 0.17963 0.052025 -0.052349 0.021138 0.13758 0.066514 0.029267 0.1359 0.19607 0.11365 0.0993 -0.026752
2.3984 0.014754 0.015222 0.0098553 0.010476 0 0.011785 0.01985 0.017613 0.013994 0.012488 0.0099818 -2.1832 -0.0023913 -0.0025499 -0.0038817 -0.0023801 -0.00013917 0.0030302 -0.0042156 -0.0046478 0.002054 0 -0.0262 0 -0.00045228 0.00039013 0.0003089 -0.0002284 -0.55424 0.0003042 0.0087283 0.0062954 0.018642 0.013714 0.017172 -0.0017147 0.016577 0.015311 0.082713 0.173 0.048439 -0.046836 0.027246 0.1419 0.066135 0.029632 0.1344 0.19119 0.10908 0.09666 -0.029207
2.4023 0.015443 0.013385 0.0081239 0.013812 0 0.015272 0.018676 0.017795 0.013369 0.013959 0.0065801 -2.2201 0.00031511 0.0013661 2.7271e-06 -0.001866 0.0020893 0.0042692 -0.0016254 -0.0051538 0.0029895 0 -0.025852 0 0.00059238 0.001433 0.00053391 0.00065105 -0.57731 -0.00066865 0.012434 0.011479 0.019774 0.016677 0.013062 0.0048772 0.015438 0.01821 0.088501 0.16556 0.045662 -0.043428 0.032019 0.1413 0.064 0.027157 0.13034 0.18422 0.1022 0.092137 -0.030035
2.4063 0.015461 0.011973 0.0069018 0.018038 0 0.018379 0.017217 0.017491 0.013308 0.016423 0.009293 -2.2423 0.0040617 0.0027921 0.0037096 0.00023952 0.00095905 0.0060926 -0.00092503 -0.0056166 0.0036063 0 -0.029987 0 0.0010865 0.0022233 0.0006311 0.0012626 -0.62626 0.0016045 0.017787 0.017879 0.019523 0.020017 0.0094248 0.015098 0.012778 0.017155 0.09429 0.15813 0.042886 -0.04002 0.036791 0.14069 0.061866 0.024683 0.12627 0.17724 0.095327 0.087613 -0.030376
2.4102 0.015338 0.01193 0.00797 0.018946 0 0.018106 0.016658 0.01782 0.015214 0.017465 0.018254 -2.2436 0.0064148 0.0014465 0.0050481 0.0024297 -0.0022367 0.0071999 -0.0011336 -0.0068659 0.0028704 0 -0.037077 0 0.0008089 0.0019544 0.00080294 0.0013412 -0.69419 0.0082128 0.019371 0.020551 0.018169 0.021189 0.0091345 0.023431 0.013086 0.016193 0.098202 0.15247 0.041859 -0.0396 0.039379 0.13656 0.058908 0.020198 0.12163 0.17219 0.089894 0.083492 -0.032716
2.4141 0.015288 0.012688 0.011398 0.015282 0 0.014356 0.017 0.018625 0.018484 0.016292 0.028011 -2.2342 0.0055444 -0.00040302 0.003691 0.0035747 -0.0046216 0.0062906 0.00024835 -0.0080792 0.00049971 0 -0.043026 0 0.00011986 0.0006991 0.001136 0.0010614 -0.74682 0.017117 0.014856 0.017688 0.016065 0.018749 0.012471 0.026164 0.018063 0.018519 0.10113 0.14775 0.041747 -0.040742 0.040826 0.13059 0.05552 0.014663 0.11669 0.16813 0.085216 0.07958 -0.038157
2.418 0.014871 0.012452 0.014982 0.0098857 0 0.0098652 0.017008 0.018306 0.021321 0.014808 0.032252 -2.2296 0.0022989 -0.00073305 0.0013914 0.0038082 -0.0046273 0.0036146 0.0043019 -0.0078704 -0.0025058 0 -0.045152 0 -0.00044582 -0.00064707 0.0014135 0.0007752 -0.7513 0.024546 0.0073311 0.011635 0.013505 0.013751 0.016732 0.024994 0.02485 0.024152 0.10368 0.14351 0.041914 -0.042169 0.042003 0.12447 0.052192 0.0091168 0.11201 0.16476 0.081206 0.07603 -0.044998
2.4219 0.01333 0.0098093 0.015805 0.0068898 0 0.0075444 0.015389 0.015659 0.022325 0.015331 0.029406 -2.235 -0.00046951 2.9356e-05 0.00010549 0.0035811 -0.0029509 0.0010404 0.0091116 -0.0061814 -0.004393 0 -0.044618 0 -0.00064366 -0.0012015 0.00129 0.0005773 -0.7052 0.028099 0.002578 0.0066897 0.010796 0.0090941 0.018543 0.025088 0.028574 0.030271 0.10266 0.14379 0.044703 -0.046277 0.040656 0.11701 0.049432 0.0034722 0.10987 0.16785 0.083468 0.075874 -0.049953
2.4258 0.010321 0.0051837 0.012665 0.0076599 0 0.0076606 0.011918 0.011537 0.021142 0.01747 0.023896 -2.2396 -0.00082708 -0.00025044 0.00026004 0.0023341 -0.0012339 0.0004425 0.011253 -0.0047405 -0.0038891 0 -0.044539 0 -0.00061386 -0.00084714 0.00066569 0.00023221 -0.63219 0.028428 0.0035357 0.0055263 0.008175 0.0071051 0.016626 0.028908 0.026715 0.033555 0.10164 0.14406 0.047491 -0.050384 0.039308 0.10955 0.046672 -0.0021725 0.10773 0.17093 0.085731 0.075718 -0.050599
2.4297 0.0063539 0.00066912 0.0071639 0.0094608 0 0.0075545 0.007425 0.0081371 0.017927 0.017901 0.021813 -2.2293 0.00023857 -0.0028528 0.00099256 -0.0010779 -0.00044545 0.001958 0.0089458 -0.005466 -0.001203 0 -0.045711 0 -0.00061213 -0.00018382 -0.00015548 -0.00042794 -0.54857 0.027842 0.0073052 0.0070935 0.0055509 0.0074447 0.012437 0.032234 0.021077 0.032436 0.098827 0.14661 0.050968 -0.054235 0.037493 0.10353 0.045143 -0.0061873 0.10837 0.1778 0.092151 0.078092 -0.046635
2.4336 0.0025097 -0.0017116 0.0024089 0.0082439 0 0.0043372 0.0029301 0.0065562 0.012802 0.013694 0.024943 -2.2041 5.3782e-05 -0.0067979 0.0016528 -0.0063263 -0.00060768 0.0038361 0.0037815 -0.0084682 0.0019526 0 -0.044684 0 -0.00072239 0.00017395 -0.00071549 -0.001115 -0.44013 0.027354 0.0079095 0.0077342 0.0024724 0.0073811 0.00834 0.027445 0.015575 0.027457 0.094452 0.15113 0.055041 -0.057862 0.035275 0.098763 0.044679 -0.0087902 0.11142 0.18793 0.10217 0.082659 -0.039047
2.4375 -0.00032915 -0.0016776 0.00043075 0.0028371 0 -0.001869 -0.00094386 0.0054155 0.006167 0.0057324 0.028592 -2.1814 -0.0025363 -0.0098861 0.0024274 -0.010549 -0.0014768 0.0040179 -0.00062784 -0.011753 0.0033905 0 -0.03658 0 -0.00082074 0.00016156 -0.00080055 -0.0012363 -0.27946 0.025284 0.0023914 0.0046494 -0.0014071 0.0043695 0.005371 0.011673 0.012218 0.019777 0.090077 0.15565 0.059115 -0.06149 0.033056 0.093995 0.044216 -0.011393 0.11447 0.19806 0.11219 0.087225 -0.028506
2.4414 -0.0020738 -0.00071772 0.00062481 -0.0036702 0 -0.007384 -0.0038001 0.0023067 -0.00080771 -0.0016571 0.025294 -2.1805 -0.0055903 -0.010641 0.0033602 -0.010334 -0.0028189 0.0019128 -0.0017272 -0.012938 0.0019288 0 -0.019964 0 -0.00074291 0.00014509 -0.00056915 -0.00051059 -0.066227 0.01887 -0.0058047 -0.0012916 -0.0057085 -0.0014135 0.0027302 -0.0084782 0.0092998 0.009615 0.084262 0.16106 0.061856 -0.062138 0.031751 0.093594 0.046434 -0.010059 0.12177 0.21056 0.12569 0.094382 -0.014893
2.4453 -0.0033445 -0.00055441 0.000574 -0.0068297 0 -0.0080472 -0.005196 -0.0034071 -0.0066201 -0.0048047 0.011251 -2.2034 -0.0060269 -0.0090331 0.0033775 -0.0052941 -0.0039809 -0.0012411 0.0001159 -0.011253 -0.0016335 0 0.0012466 0 -0.0004353 0.00036547 -0.0003062 0.00061849 0.15723 0.007194 -0.0098488 -0.0060875 -0.0092362 -0.0070443 -0.00088579 -0.021511 0.0034216 -0.0035619 0.078411 0.16648 0.064565 -0.06271 0.030469 0.093303 0.048721 -0.0086246 0.12918 0.22312 0.13928 0.1016 0.0016779
2.4492 -0.0048059 -0.0016429 -0.0015729 -0.0052197 0 -0.0033335 -0.0050152 -0.009542 -0.010706 -0.004347 -0.0099636 -2.2318 -0.003064 -0.0057939 0.0010898 0.0006568 -0.003811 -0.0035719 0.0025242 -0.0079043 -0.004844 0 0.020806 0 2.5105e-05 0.00063716 -0.00012037 0.0012941 0.3377 -0.0074979 -0.0062541 -0.0063081 -0.010703 -0.0094485 -0.0058131 -0.021428 -0.0068428 -0.019176 0.072914 0.17072 0.065844 -0.062107 0.029787 0.094213 0.051714 -0.0063407 0.13675 0.23402 0.15145 0.1083 0.019671
2.4531 -0.0065202 -0.0031134 -0.0053968 -0.0019619 0 0.0024442 -0.0041236 -0.013056 -0.01406 -0.0045372 -0.029518 -2.2441 0.00069683 -0.0017974 -0.0032165 0.0023819 -0.0016419 -0.0040575 0.0035853 -0.0046681 -0.0052537 0 0.03494 0 0.00048334 0.00062813 6.4061e-05 0.0010358 0.45832 -0.021251 0.0013486 -0.0026719 -0.0097549 -0.0081711 -0.011249 -0.013731 -0.019212 -0.034058 0.067918 0.17328 0.065108 -0.059845 0.029951 0.096817 0.055704 -0.0028583 0.14454 0.2426 0.16162 0.11424 0.036232
2.457 -0.0078864 -0.0039724 -0.0087139 -0.0018028 0 0.0034231 -0.0041886 -0.012995 -0.018168 -0.0088204 -0.039448 -2.2348 0.0018666 0.0017317 -0.0069028 -0.0016132 0.001591 -0.0030425 0.0033306 -0.0022991 -0.0023452 0 0.044088 0 0.00075453 0.0003409 0.00025593 0.00019526 0.54821 -0.031071 0.0053651 9.6873e-05 -0.007412 -0.0056704 -0.016139 -0.010404 -0.029341 -0.043434 0.062921 0.17584 0.064373 -0.057582 0.030116 0.099421 0.059694 0.00062419 0.15233 0.25118 0.17178 0.12019 0.048611
2.4609 -0.0082155 -0.0041448 -0.0097206 -0.0065546 0 -0.0026327 -0.0063224 -0.011323 -0.02317 -0.016205 -0.037898 -2.2176 -0.00022121 0.0031454 -0.0069872 -0.0074619 0.0036842 -0.001676 0.0029869 -0.00034893 0.0018369 0 0.050326 0 0.00068624 0.00018508 0.00025606 -0.00041938 0.64112 -0.036364 0.0014035 -0.0025135 -0.0054653 -0.0049068 -0.019849 -0.018166 -0.034044 -0.044162 0.060233 0.17436 0.060555 -0.055313 0.030764 0.10144 0.063487 0.0027504 0.15625 0.25272 0.17422 0.12213 0.055614
2.4648 -0.0074369 -0.004326 -0.0086814 -0.013291 0 -0.011933 -0.0097592 -0.010826 -0.027268 -0.022122 -0.029617 -2.2099 -0.002929 0.0014866 -0.0030888 -0.009453 0.0030742 -0.0010571 0.0031905 0.0016633 0.0041221 0 0.053867 0 0.00026693 0.00052339 -0.00013674 -0.00036635 0.72826 -0.038261 -0.0075812 -0.010207 -0.0052581 -0.0066343 -0.021984 -0.031587 -0.033168 -0.037511 0.057939 0.1722 0.056212 -0.053042 0.031496 0.10336 0.067245 0.0046455 0.15951 0.25307 0.17534 0.12339 0.057841
2.4688 -0.0063029 -0.0050451 -0.0075686 -0.016991 0 -0.017477 -0.012141 -0.012356 -0.028192 -0.022787 -0.021806 -2.2157 -0.0032806 -0.0020598 0.0018694 -0.005493 0.00044891 -0.0017226 0.0032885 0.0032256 0.0027285 0 0.052707 0 -0.00029831 0.0012037 -0.00078994 3.4743e-05 0.75963 -0.037989 -0.014251 -0.017456 -0.0067602 -0.0090068 -0.021983 -0.03814 -0.028894 -0.02863 0.056625 0.16893 0.051373 -0.051756 0.031999 0.10425 0.070433 0.005284 0.1606 0.25111 0.17358 0.12301 0.056693
2.4727 -0.0058738 -0.0061357 -0.0080789 -0.015068 0 -0.014878 -0.011472 -0.014217 -0.025257 -0.018585 -0.018836 -2.2242 -0.0011486 -0.0044495 0.0042169 0.00097432 -0.0018016 -0.0034526 0.0024271 0.0032156 -0.0012748 0 0.045583 0 -0.00067537 0.0016334 -0.0012121 0.00014718 0.69611 -0.035884 -0.013963 -0.018164 -0.0086239 -0.0097322 -0.019368 -0.030334 -0.023656 -0.022699 0.057668 0.16304 0.045342 -0.052835 0.031954 0.10263 0.072251 0.0029046 0.15647 0.24364 0.16489 0.11871 0.053129
2.4766 -0.0066833 -0.0071586 -0.010013 -0.0095827 0 -0.0061747 -0.0079665 -0.014128 -0.019874 -0.013233 -0.019713 -2.2243 0.0008723 -0.0032997 0.0028781 0.0045673 -0.0018906 -0.0052002 0.001019 0.0013401 -0.004906 0 0.034534 0 -0.0006405 0.0013595 -0.00096565 -0.00020693 0.55676 -0.031522 -0.0089515 -0.011422 -0.0091873 -0.0084848 -0.014534 -0.012846 -0.018675 -0.020865 0.05871 0.15714 0.039311 -0.053913 0.031909 0.10102 0.074069 0.00052527 0.15233 0.23616 0.15621 0.11441 0.047141
2.4805 -0.0082903 -0.0081017 -0.011588 -0.0052863 0 0.0017139 -0.0039452 -0.011558 -0.014101 -0.010007 -0.019641 -2.217 0.00065366 0.00067897 0.00012033 0.0033861 -0.00027898 -0.0053517 0.00074118 -0.00098852 -0.0057692 0 0.023886 0 -0.00026117 0.0005503 -0.0001262 -0.00050917 0.40888 -0.024361 -0.0057107 -0.0028675 -0.0077385 -0.0071503 -0.0090527 0.0022623 -0.013932 -0.019602 0.061567 0.15059 0.034138 -0.058512 0.030808 0.096811 0.074048 -0.0047894 0.14353 0.22628 0.14374 0.10752 0.038214
2.4844 -0.0096336 -0.0093874 -0.011297 -0.0055306 0 0.0025717 -0.0018732 -0.0081047 -0.0089928 -0.009056 -0.014072 -2.2138 -0.00096177 0.0041603 -0.00093742 0.00069153 0.0011092 -0.0026557 0.0028785 -0.0015211 -0.0037946 0 0.016657 0 0.00017925 -0.00013447 0.00072291 -0.00011532 0.30961 -0.014327 -0.008472 -9.3096e-07 -0.0051657 -0.0077593 -0.0048636 0.0069853 -0.008986 -0.014155 0.065083 0.14381 0.029276 -0.064389 0.029324 0.091665 0.073358 -0.01117 0.13304 0.21553 0.1299 0.099693 0.026297
2.4883 -0.0099239 -0.011139 -0.0094015 -0.0097202 0 -0.0042209 -0.0024347 -0.0057897 -0.0045262 -0.0082766 -0.0022142 -2.224 -0.0012738 0.004458 0.00064116 0.0011952 0.0011707 0.0025246 0.0067401 0.00079752 -0.00071086 0 0.012351 0 0.00045007 -0.00015812 0.001007 0.00099514 0.26 -0.0023278 -0.015293 -0.0054824 -0.0034889 -0.010294 -0.0029368 0.0038251 -0.0036641 -0.0030897 0.068672 0.13731 0.024979 -0.07083 0.027675 0.086417 0.072362 -0.017696 0.12222 0.20519 0.11641 0.091858 0.012616
2.4922 -0.0093146 -0.012651 -0.0075746 -0.014197 0 -0.013433 -0.0043649 -0.005202 -0.00080884 -0.0061897 0.012162 -2.2456 0.0008282 0.002189 0.0030596 0.005882 0.00078901 0.0077868 0.0099143 0.0045742 0.0019303 0 0.0084806 0 0.00055211 0.00041959 0.0006795 0.0021195 0.2179 0.0093475 -0.020215 -0.014547 -0.0044861 -0.012592 -0.0026709 0.0013727 0.001704 0.010036 0.072609 0.13218 0.023386 -0.079965 0.02524 0.080674 0.0699 -0.02491 0.10979 0.19677 0.10464 0.083999 -0.00027569
2.4961 -0.0087472 -0.012843 -0.0071636 -0.015328 0 -0.018279 -0.0058575 -0.0052879 0.0012878 -0.0034605 0.022897 -2.2684 0.0031743 0.00039014 0.0039125 0.010705 0.0015665 0.0099674 0.010237 0.0069058 0.0039696 0 0.0039262 0 0.00062207 0.0010665 0.00021059 0.0024965 0.15197 0.017374 -0.018853 -0.019061 -0.0083 -0.01239 -0.002574 0.0045971 0.0063262 0.019214 0.076547 0.12704 0.021794 -0.089101 0.022806 0.074931 0.067438 -0.032125 0.097357 0.18835 0.092878 0.07614 -0.0093967
2.5 -0.0090811 -0.011307 -0.0079333 -0.012064 0 -0.015557 -0.0059461 -0.0047136 0.0010803 -0.0016749 0.025142 -2.285 0.0025592 0.0010482 0.0024732 0.010438 0.0036438 0.0074924 0.00757 0.0058912 0.0059369 0 0.00031374 0 0.00070096 0.0013263 6.8286e-05 0.0020172 0.077184 0.018944 -0.011881 -0.014647 -0.013052 -0.0094413 -0.0015406 0.010255 0.0091514 0.020425 0.079292 0.12323 0.022334 -0.098066 0.020475 0.071121 0.064737 -0.037479 0.08689 0.18326 0.085737 0.069974 -0.012814
2.5039 -0.010276 -0.008833 -0.008585 -0.0062789 0 -0.0076643 -0.0047117 -0.0032456 -0.00061652 -0.0012685 0.018333 -2.2958 -0.001443 0.0029913 -8.499e-05 0.0037835 0.0052202 0.0018651 0.0037229 0.0024507 0.0075495 0 1.3065e-05 0 0.00066776 0.0012071 0.00025131 0.0012377 0.03675 0.013789 -0.003736 -0.0044855 -0.015873 -0.0056349 0.00041656 0.011437 0.0093265 0.014254 0.081284 0.12025 0.024224 -0.10692 0.018209 0.068535 0.061885 -0.041656 0.077665 0.18028 0.081521 0.064879 -0.010717
2.5078 -0.011378 -0.0067692 -0.0083903 -0.0012255 0 -0.0003645 -0.0026899 -0.0018518 -0.0017924 -0.0012286 0.006583 -2.3053 -0.0054555 0.0035584 -0.0022177 -0.0052137 0.0044564 -0.003223 0.00075982 -0.00036565 0.0074536 0 0.0032754 0 0.00042871 0.0010451 0.00036187 0.00072885 0.055604 0.0048396 0.0013357 0.0035179 -0.014744 -0.0031106 0.0024187 0.0052835 0.0067786 0.0048944 0.083095 0.1173 0.026215 -0.11559 0.01599 0.066206 0.059068 -0.045583 0.068751 0.17753 0.077725 0.059961 -0.0051744
2.5117 -0.011319 -0.0058634 -0.0080722 0.00047855 0 0.0015778 -0.00051274 -0.0016568 -0.0012826 -0.00077019 -0.003915 -2.3158 -0.0054876 0.0020495 -0.0032739 -0.010569 0.0016602 -0.0046288 -0.00050952 -9.6619e-05 0.0047218 0 0.0078654 0 0.0001171 0.0010534 0.00010808 0.00051283 0.11809 -0.0035806 0.0019 0.0035198 -0.0098498 -0.0023021 0.0034534 -0.0046778 0.0024207 -0.0031168 0.081613 0.11486 0.030056 -0.12093 0.014606 0.068555 0.056882 -0.044977 0.065484 0.179 0.081575 0.058272 0.001359
2.5156 -0.0098149 -0.0057397 -0.0089071 -0.0017943 0 -0.0024239 0.00096282 -0.0029107 -0.0003524 -0.0006661 -0.0089366 -2.3263 -0.0010578 0.00080299 -0.0033337 -0.0091686 -0.0007626 -0.0020598 -0.00052491 0.0028756 0.00040875 0 0.011509 0 1.9276e-05 0.0010757 -0.00033689 0.00018979 0.18975 -0.0088451 -0.00092893 -0.0035649 -0.0034841 -0.001835 0.0028789 -0.013192 -0.0023791 -0.0076505 0.080131 0.11241 0.033896 -0.12626 0.013223 0.070904 0.054697 -0.044371 0.062216 0.18047 0.085426 0.056583 0.0075858
2.5195 -0.0075218 -0.0054566 -0.011025 -0.0063884 0 -0.008767 0.00075428 -0.0048784 -0.0017519 -0.0023481 -0.0089138 -2.3375 0.0042016 0.0024866 -0.00242 -0.0027354 -0.00066399 0.0020153 0.0001197 0.0057114 -0.0028344 0 0.014198 0 0.00027467 0.00080024 -0.00051628 -0.00044621 0.25207 -0.011671 -0.0050627 -0.011301 0.0013984 -0.00029431 0.00052536 -0.018613 -0.0067141 -0.0094987 0.077051 0.10915 0.037692 -0.12939 0.012103 0.07484 0.0529 -0.042305 0.061263 0.18225 0.091056 0.055893 0.013579
2.5234 -0.0053653 -0.0044464 -0.012832 -0.010186 0 -0.012434 -0.0014757 -0.0065439 -0.0068571 -0.00574 -0.0081391 -2.3532 0.0061612 0.0066985 -0.0004312 0.0041658 0.0016869 0.0046456 0.0013766 0.0058174 -0.0030089 0 0.017664 0 0.00070229 0.00017564 -0.00020417 -0.0010521 0.3091 -0.014692 -0.0083536 -0.013346 0.0029176 0.0019905 -0.0033175 -0.022718 -0.010584 -0.010965 0.072319 0.10503 0.041442 -0.13022 0.011255 0.080417 0.051505 -0.038729 0.062704 0.18435 0.098527 0.056238 0.0196
2.5273 -0.0037234 -0.0028642 -0.012316 -0.010359 0 -0.010453 -0.0046846 -0.0073352 -0.013797 -0.0085731 -0.010943 -2.3765 0.0041709 0.0099362 0.0021678 0.0077193 0.003957 0.0047483 0.0033151 0.0032585 -0.00064582 0 0.022712 0 0.0009868 -0.00044609 0.00031684 -0.0010731 0.36311 -0.019285 -0.0088756 -0.0083391 0.0011487 0.0030132 -0.0078497 -0.026132 -0.014404 -0.013963 0.067587 0.10091 0.045191 -0.13106 0.010407 0.085994 0.05011 -0.035153 0.064145 0.18644 0.106 0.056583 0.024943
2.5313 -0.002258 -0.0011692 -0.0089248 -0.0062724 0 -0.0037666 -0.0068634 -0.0072508 -0.018644 -0.0083931 -0.017886 -2.4042 0.0012117 0.0091602 0.004102 0.0070058 0.0042021 0.0035477 0.0053568 0.00053042 0.0016872 0 0.027581 0 0.0010253 -0.00061173 0.00051711 -0.00039891 0.39498 -0.023776 -0.0057502 -0.00019681 -0.0022306 0.0010446 -0.011832 -0.025897 -0.018072 -0.018752 0.061792 0.094416 0.047769 -0.12918 0.0090493 0.09061 0.048856 -0.032794 0.065973 0.18584 0.11095 0.057006 0.028216
2.5352 -0.00049481 0.00038614 -0.0040604 -0.00020057 0 0.0036006 -0.0065867 -0.0064708 -0.018599 -0.0052509 -0.025202 -2.4283 0.00029592 0.0049814 0.0041779 0.0037084 0.0027783 0.0030338 0.0063992 -1.9838e-05 0.0017931 0 0.029291 0 0.001016 -0.00020869 0.00014286 0.00041142 0.37671 -0.024805 -0.00039953 0.0056806 -0.0050575 -0.0033996 -0.013992 -0.01876 -0.02058 -0.023714 0.055919 0.087751 0.05026 -0.1271 0.007654 0.095154 0.047612 -0.030524 0.067829 0.18504 0.11572 0.057436 0.028769
2.5391 0.0015139 0.0017569 0.0003111 0.0040694 0 0.0074046 -0.0042671 -0.0050122 -0.014064 -0.0019514 -0.027975 -2.4435 0.0012489 0.00087048 0.0024444 0.00046441 0.0017493 0.004099 0.0058871 0.0015241 -0.00028033 0 0.026446 0 0.0011619 0.00041164 -0.00053684 0.00062208 0.30189 -0.020462 0.0036079 0.0065592 -0.0058137 -0.0075769 -0.013609 -0.0062202 -0.020613 -0.026145 0.050778 0.080636 0.052381 -0.12494 0.0057905 0.097839 0.046194 -0.030126 0.068204 0.18298 0.11797 0.05754 0.027448
2.543 0.0031612 0.0027829 0.0034023 0.0040519 0 0.0060709 -0.001741 -0.0028319 -0.0077785 -0.0012284 -0.024181 -2.4518 0.0013956 -0.0006554 0.00023729 -0.00071107 0.0025654 0.0059915 0.0045702 0.0029368 -0.0027066 0 0.020394 0 0.001344 0.00076388 -0.00098374 3.0732e-05 0.1961 -0.012069 0.0031775 0.0036022 -0.0042686 -0.0086928 -0.010863 0.0053492 -0.017553 -0.023795 0.046881 0.07276 0.053875 -0.12262 0.0031321 0.097367 0.044481 -0.032904 0.066064 0.17876 0.11596 0.057093 0.025416
2.5469 0.0039093 0.0031752 0.0058694 0.00060777 0 0.0016073 -0.00049816 -0.00019291 -0.0022614 -0.0027052 -0.015954 -2.4604 -0.00084236 -0.00047395 -0.0010299 0.00064345 0.0045468 0.0072533 0.003875 0.0022472 -0.0039692 0 0.013537 0 0.0011981 0.00068556 -0.0008612 -0.00083968 0.092235 -0.0029746 -0.0011368 1.998e-05 -0.0014788 -0.0062989 -0.0066914 0.01052 -0.011963 -0.016418 0.042984 0.064883 0.055369 -0.12031 0.00047359 0.096895 0.042768 -0.035682 0.063924 0.17454 0.11394 0.056645 0.022136
2.5508 0.0038795 0.0029717 0.008473 -0.0026613 0 -0.002039 -0.00031936 0.0022679 0.0017903 -0.0030186 -0.0071359 -2.4737 -0.0037048 -0.0012164 -0.0010124 0.0032156 0.0056847 0.0070017 0.0043933 -0.00039689 -0.0042455 0 0.0067972 0 0.00055727 0.00046477 -0.00027367 -0.001254 -0.002041 0.0042263 -0.0048765 -0.0015463 0.00084754 -0.0026372 -0.0022812 0.010231 -0.0051566 -0.0061798 0.042752 0.058167 0.056917 -0.11922 -0.0026939 0.091645 0.040814 -0.042831 0.057305 0.16985 0.10699 0.055953 0.015055
2.5547 0.0037631 0.0028598 0.010816 -0.0023529 0 -0.0018579 0.00034332 0.0040439 0.0049737 0.00076399 0.00025019 -2.4896 -0.0038554 -0.0036495 -0.0003428 0.0046058 0.0047443 0.0054226 0.0051349 -0.0033099 -0.0047297 0 -0.00099096 0 -0.00025747 0.00051259 0.00038024 -0.00094452 -0.10762 0.0092966 -0.003419 -0.00025144 0.0014331 -0.00049587 0.0014892 0.010371 0.0016352 0.0036651 0.043377 0.051722 0.058479 -0.11841 -0.0059807 0.085275 0.038803 -0.051004 0.049638 0.16505 0.098887 0.055203 0.0020932
2.5586 0.0041448 0.0037524 0.011672 0.0019443 0 0.0023012 0.0027674 0.0053793 0.0078142 0.0079103 0.0071024 -2.5032 -0.00018417 -0.0054752 0.00035458 0.0029364 0.002413 0.0033268 0.0044905 -0.0053969 -0.0058813 0 -0.01129 0 -0.00070026 0.00091292 0.00072402 -0.00028898 -0.24435 0.013536 0.0035159 0.0033099 0.0004302 -0.00052447 0.0044489 0.0148 0.0077933 0.011001 0.045257 0.046124 0.060216 -0.1179 -0.0089399 0.078198 0.036991 -0.059603 0.04121 0.16111 0.090457 0.054708 -0.015239
2.5625 0.0049563 0.0058626 0.010497 0.0074599 0 0.008054 0.0068438 0.0071968 0.010338 0.014436 0.015104 -2.5128 0.0046757 -0.0040387 0.0010421 -0.0015317 0.00044359 0.0014297 0.0019915 -0.007225 -0.0066662 0 -0.023823 0 -0.00058651 0.0013122 0.00060519 0.00012647 -0.40238 0.017861 0.011231 0.0078466 -0.00042352 -0.00057862 0.0072249 0.020698 0.013244 0.016114 0.050906 0.043071 0.062481 -0.1183 -0.010915 0.068996 0.035774 -0.06948 0.030497 0.15977 0.081055 0.054974 -0.031636
2.5664 0.0056309 0.0082621 0.00827 0.010757 0 0.012476 0.01141 0.010128 0.012689 0.016855 0.02395 -2.5211 0.0068992 0.00021827 0.0018774 -0.0062911 -0.00010102 -1.1616e-05 -0.00099715 -0.0097825 -0.0056072 0 -0.03644 0 -0.0003375 0.0012752 0.00011359 5.8352e-05 -0.5462 0.0219 0.014329 0.011697 0.0011228 0.0021922 0.010866 0.021723 0.018081 0.020807 0.056555 0.040018 0.064745 -0.1187 -0.01289 0.059794 0.034558 -0.079357 0.019784 0.15843 0.071653 0.055241 -0.041746
2.5703 0.0057696 0.0095517 0.0065674 0.010604 0 0.014013 0.01534 0.013542 0.015412 0.015423 0.031036 -2.5315 0.0053393 0.0036741 0.002641 -0.0085202 0.0003634 -0.001098 -0.0024488 -0.012546 -0.002435 0 -0.046728 0 -0.00054401 0.00075725 -0.00048199 -0.00026786 -0.64512 0.024689 0.011812 0.013125 0.006094 0.0084523 0.016002 0.015516 0.022253 0.0262 0.064271 0.039095 0.067074 -0.11878 -0.012596 0.052207 0.034796 -0.086593 0.010406 0.16094 0.065229 0.056659 -0.04471
2.5742 0.0055937 0.0091028 0.0058752 0.0086405 0 0.012978 0.018088 0.015783 0.01867 0.013536 0.033839 -2.5452 0.0025216 0.0030807 0.0029145 -0.007553 0.00074831 -0.0019774 -0.0015574 -0.01347 0.0014372 0 -0.053413 0 -0.0012774 0.0001997 -0.00082516 -0.00049311 -0.69538 0.025726 0.0078295 0.011225 0.013185 0.01578 0.021998 0.0068979 0.025463 0.031385 0.072919 0.039132 0.069432 -0.11871 -0.011278 0.045349 0.03569 -0.092639 0.001631 0.16518 0.060147 0.058594 -0.044864
2.5781 0.005707 0.0076416 0.0051528 0.0074648 0 0.010739 0.019343 0.015716 0.021407 0.014 0.032282 -2.5629 0.0017785 -0.0011323 0.0027387 -0.0054683 0.00061605 -0.0025798 0.00055054 -0.011277 0.0040483 0 -0.056272 0 -0.0019181 0.00011419 -0.0006401 -0.00049963 -0.71146 0.025095 0.007283 0.0070029 0.019308 0.020673 0.026881 0.0029389 0.027255 0.034253 0.081486 0.039245 0.071604 -0.11841 -0.0094935 0.039297 0.036916 -0.097714 -0.0063426 0.16995 0.055973 0.060633 -0.047439
2.582 0.0064494 0.0065542 0.0032766 0.0081611 0 0.0086276 0.018665 0.014045 0.021884 0.016142 0.028492 -2.5865 0.0037369 -0.0053906 0.002655 -0.0049873 0.00057369 -0.0025449 0.0019099 -0.0074874 0.0044467 0 -0.055264 0 -0.0017492 0.00054482 4.4878e-05 -0.00044691 -0.70127 0.02282 0.010829 0.0032781 0.021537 0.021513 0.028406 0.0053903 0.027243 0.033578 0.089506 0.039882 0.072516 -0.11659 -0.0045503 0.038706 0.040387 -0.096224 -0.0088931 0.17821 0.057938 0.063367 -0.053182
2.5859 0.0075547 0.0066092 0.00077115 0.0095792 0 0.0073795 0.01584 0.012767 0.019389 0.016755 0.024399 -2.6165 0.0059202 -0.006636 0.0028464 -0.006636 0.0014305 -0.0014402 0.001438 -0.0054578 0.0032662 0 -0.050364 0 -0.00071639 0.00096452 0.00081745 -0.00050974 -0.65658 0.018671 0.014422 0.0027935 0.019032 0.019609 0.025602 0.0091374 0.025398 0.030145 0.097526 0.040519 0.073428 -0.11476 0.00039296 0.038115 0.043858 -0.094734 -0.011444 0.18648 0.059902 0.066101 -0.057287
2.5898 0.0084726 0.0073854 -0.00026055 0.0097888 0 0.0071307 0.011535 0.012952 0.015213 0.013717 0.019995 -2.6456 0.0056545 -0.0050893 0.0025298 -0.0081084 0.0031033 0.00077874 -0.00035843 -0.0069764 0.0020456 0 -0.042271 0 0.00046213 0.00076435 0.0011321 -0.00065703 -0.56903 0.0129 0.013706 0.005829 0.013493 0.017381 0.019502 0.0084281 0.022142 0.025784 0.10332 0.039855 0.072835 -0.11226 0.0061763 0.041101 0.048189 -0.089417 -0.010025 0.19447 0.064793 0.068169 -0.053928
2.5938 0.0089831 0.0079207 0.0018492 0.0080622 0 0.0075679 0.0072471 0.013198 0.011571 0.00836 0.014129 -2.6602 0.002901 -0.0033785 0.00074697 -0.0066577 0.0044141 0.0034118 -0.0021151 -0.010002 0.0020825 0 -0.032745 0 0.00097243 -0.00010869 0.00076792 -0.0006994 -0.4502 0.0069338 0.0085271 0.0096734 0.0078889 0.015713 0.012371 0.0036687 0.01803 0.021435 0.10742 0.038202 0.0711 -0.10926 0.012598 0.046805 0.053174 -0.081194 -0.0055917 0.20227 0.071907 0.069732 -0.042005
2.5977 0.0094166 0.0078019 0.006481 0.0054881 0 0.0081159 0.0042982 0.010843 0.0094967 0.0041324 0.0066106 -2.6508 -2.0652e-05 -0.0034339 -0.0020706 -0.002159 0.0039843 0.00522 -0.0027923 -0.010381 0.0036559 0 -0.023644 0 0.00066136 -0.0010125 6.9762e-05 -0.00050675 -0.32998 0.0028111 0.0029638 0.010897 0.0045226 0.01332 0.0061107 0.00090707 0.01321 0.016347 0.11149 0.036522 0.069347 -0.10627 0.019001 0.052526 0.058153 -0.072958 -0.0011301 0.21003 0.07902 0.071273 -0.026382
2.6016 0.010235 0.0075095 0.01111 0.0038783 0 0.0082802 0.0028947 0.0051018 0.0080486 0.0031395 -0.0010596 -2.6243 -0.0012123 -0.0047173 -0.0037679 0.0023705 0.0014196 0.0052461 -0.002189 -0.0061723 0.0058708 0 -0.015513 0 8.981e-05 -0.0011671 -0.00033486 -0.00013925 -0.23393 0.0015445 0.0011782 0.0085832 0.003823 0.0087597 0.001282 0.0046096 0.0072616 0.0091973 0.11059 0.03153 0.065337 -0.10444 0.023138 0.060563 0.062347 -0.063059 0.0068959 0.21279 0.086046 0.070027 -0.013415
2.6055 0.011421 0.0077144 0.013601 0.0042428 0 0.0080352 0.0022554 -0.0011976 0.005738 0.0042946 -0.0072116 -2.602 -0.0011705 -0.0053788 -0.0023188 0.0034941 -0.0022251 0.0036155 -0.00067494 -6.5022e-05 0.0070519 0 -0.007506 0 -0.00012645 -0.00040936 -0.0001359 0.00022241 -0.16503 0.0020544 0.003647 0.0053668 0.0045406 0.002794 -0.0025129 0.012138 -0.00017721 -0.00013385 0.1097 0.026537 0.061327 -0.10261 0.027275 0.0686 0.066542 -0.053161 0.014922 0.21554 0.093072 0.068782 -0.005402
2.6094 0.012344 0.0083873 0.013999 0.0062118 0 0.0078194 0.0016073 -0.0037238 0.0024806 0.0048783 -0.011745 -2.6021 -0.0018304 -0.0045075 0.0018024 0.0006694 -0.0051017 0.0015029 0.0011963 0.002966 0.0056465 0 0.00095539 0 5.6678e-05 0.00060105 0.00033578 0.00043306 -0.10924 0.0020073 0.0074676 0.0049594 0.004923 -0.0016898 -0.0055835 0.016364 -0.0084052 -0.0099253 0.10736 0.020869 0.057229 -0.10238 0.028989 0.07529 0.069319 -0.045275 0.022087 0.21524 0.097722 0.066298 0.00043499
2.6133 0.012256 0.0087474 0.013943 0.0085939 0 0.0079506 0.0008721 -0.00094446 -0.00024358 0.0035504 -0.015668 -2.623 -0.0040305 -0.0027895 0.005483 -0.0031641 -0.0058757 0.00016903 0.0027988 0.00065856 0.0013994 0 0.008522 0 0.00017299 0.0009697 0.0004389 0.00045873 -0.05646 -4.3415e-06 0.0097619 0.0083603 0.0039298 -0.0023657 -0.0076604 0.013409 -0.015325 -0.017532 0.10323 0.014367 0.053023 -0.10411 0.027712 0.080317 0.070345 -0.039873 0.028189 0.21117 0.099438 0.062284 0.0076402
2.6172 0.010952 0.00811 0.014486 0.010215 0 0.0080149 0.00037168 0.0038814 -0.0011782 0.0014755 -0.018828 -2.6442 -0.006447 -0.0012131 0.005696 -0.0043013 -0.0047087 -4.5203e-05 0.0035502 -0.0040655 -0.0039889 0 0.012333 0 -0.00014587 0.00040786 -8.5402e-05 0.00033935 -0.013316 -0.002994 0.010128 0.01252 0.0017653 3.7315e-05 -0.0083114 0.006558 -0.018408 -0.020742 0.099108 0.0078639 0.048817 -0.10584 0.026435 0.085344 0.071372 -0.034472 0.034291 0.2071 0.10115 0.05827 0.015676
2.6211 0.008958 0.0066947 0.014843 0.010327 0 0.0070843 0.00019438 0.0056454 -0.00078842 0.00059414 -0.018789 -2.6469 -0.0071441 0.00019088 0.0024824 -0.0015843 -0.0031183 0.00024527 0.0033223 -0.0059254 -0.0076073 0 0.010453 0 -0.00074022 -0.00049526 -0.00077579 0.00013055 0.0036048 -0.0043149 0.0098033 0.013048 -0.00042587 0.0022665 -0.0074575 0.0019728 -0.016356 -0.018501 0.095282 0.0032731 0.046659 -0.11099 0.020121 0.084916 0.068603 -0.035995 0.034933 0.19873 0.09637 0.05347 0.019746
2.625 0.0071236 0.0055148 0.013484 0.008693 0 0.0048428 0.00024011 0.0026864 -0.00055417 0.0013497 -0.012902 -2.6328 -0.0057895 0.0019957 -0.0010147 0.0028483 -0.0027313 0.00040027 0.0027586 -0.0026573 -0.007355 0 0.0039161 0 -0.0011304 -0.00084847 -0.00086705 -0.00010617 -0.017665 -0.0020075 0.0093176 0.008544 -0.0013732 0.0018221 -0.005194 0.0014885 -0.010066 -0.011107 0.091495 -0.001074 0.044762 -0.11659 0.013165 0.083793 0.065351 -0.0384 0.03488 0.18982 0.090759 0.04857 0.015457
2.6289 0.006034 0.0054712 0.010248 0.0058143 0 0.002524 0.00089447 -0.0011099 -0.0008686 0.002612 -0.0017865 -2.6205 -0.0039351 0.0041382 -0.0016617 0.0058235 -0.0038967 0.00054834 0.0028358 0.0025922 -0.0036986 0 -0.0039081 0 -0.0010651 -0.00032041 -8.0473e-05 -0.00029441 -0.079007 0.0033483 0.0079451 0.002317 -0.00046535 -0.00032572 -0.0012473 0.0011466 -0.0020229 -0.00050324 0.088842 -0.0037361 0.043949 -0.1226 0.0054012 0.081048 0.060957 -0.04282 0.032718 0.18071 0.083477 0.044185 0.0034195
2.6328 0.0057754 0.0065951 0.0069596 0.003184 0 0.0024011 0.0031917 -7.4542e-06 -0.00018382 0.0037179 0.009758 -2.6251 -0.0031652 0.0056172 0.0006352 0.0059321 -0.0054019 0.0012666 0.0037873 0.0043695 0.00056612 0 -0.010223 0 -0.00075417 0.0005632 0.0010195 -0.00037164 -0.17713 0.0089116 0.0056005 -0.00033256 0.0019813 -0.00051013 0.0048902 -0.0028316 0.005326 0.0096164 0.088528 -0.0029218 0.045374 -0.12946 -0.0040288 0.07496 0.054207 -0.051396 0.026205 0.17117 0.072747 0.040863 -0.010968
2.6367 0.0061483 0.0081658 0.0057234 0.0028618 0 0.0058919 0.0077982 0.0076324 0.0033387 0.0058621 0.01618 -2.6409 -0.0034189 0.0055792 0.0031588 0.0042033 -0.0056737 0.0025023 0.0045209 0.00033076 0.0025981 0 -0.015153 0 -0.00055025 0.00096568 0.0015025 -0.0003415 -0.30642 0.011722 0.0043742 0.0032044 0.0051213 0.0039719 0.012901 -0.0080604 0.010819 0.015034 0.088215 -0.0021075 0.046798 -0.13633 -0.013459 0.068871 0.047458 -0.059972 0.019693 0.16164 0.062016 0.037542 -0.022208
2.6406 0.0070032 0.0094811 0.0067717 0.0060844 0 0.011925 0.013771 0.017392 0.0094617 0.01076 0.016011 -2.6485 -0.0034309 0.0043492 0.003463 0.0024634 -0.0044258 0.0031296 0.0034866 -0.0065541 0.0018292 0 -0.021159 0 -0.00051084 0.0005589 0.00093946 -0.00028051 -0.45329 0.010914 0.0070526 0.010583 0.0082994 0.01195 0.020841 -0.007755 0.014619 0.013806 0.091079 0.0027683 0.04953 -0.14098 -0.020967 0.062556 0.039679 -0.06923 0.011164 0.15436 0.051013 0.036358 -0.02907
2.6445 0.008346 0.010437 0.0083212 0.011848 0 0.017296 0.018734 0.023037 0.015613 0.017878 0.013253 -2.6373 -0.0025776 0.0030626 0.0018094 0.0014822 -0.0030899 0.0019457 0.00041766 -0.011087 9.4217e-05 0 -0.030115 0 -0.00037913 -0.00020635 -0.0001943 -0.00027334 -0.59205 0.0082925 0.013718 0.016653 0.011448 0.019172 0.025931 0.0011652 0.017446 0.0086419 0.094914 0.0088849 0.052662 -0.14495 -0.027888 0.056172 0.031586 -0.078696 0.0020194 0.14777 0.039925 0.035827 -0.034515
2.6484 0.010189 0.011395 0.0086547 0.017025 0 0.018998 0.020739 0.022544 0.019219 0.023649 0.01364 -2.618 -0.0017201 0.0024132 0.00035762 0.00079134 -0.0034069 -0.00081001 -0.0028708 -0.010822 -0.00052661 0 -0.040996 0 1.754e-05 -0.00060831 -0.00096945 -0.00033677 -0.69488 0.0069345 0.02041 0.017807 0.014787 0.022023 0.026641 0.0131 0.019946 0.0060307 0.099127 0.01548 0.055416 -0.14771 -0.033546 0.050723 0.023668 -0.087299 -0.0065162 0.14194 0.029629 0.035641 -0.041843
2.6523 0.012403 0.012625 0.0081183 0.018516 0 0.016623 0.020039 0.019536 0.020083 0.024242 0.019303 -2.6112 -0.001961 0.0021321 0.00032265 -7.9833e-05 -0.0054477 -0.0032121 -0.0037883 -0.0078503 0.00010791 0 -0.050456 0 0.00047259 -0.00037051 -0.00085014 -0.00040675 -0.75178 0.0089384 0.022135 0.01453 0.01816 0.020501 0.024078 0.018548 0.022562 0.011642 0.1048 0.023924 0.056707 -0.14577 -0.034317 0.048888 0.016428 -0.092563 -0.012697 0.13907 0.02239 0.036794 -0.051287
2.6563 0.014767 0.014026 0.0087832 0.015929 0 0.012727 0.018791 0.018834 0.020185 0.019448 0.026986 -2.6242 -0.0029129 0.0017356 0.00059481 -0.00071649 -0.0071367 -0.0033016 -0.0013844 -0.0059664 0.00029645 0 -0.055652 0 0.00059682 0.00015144 -0.00011308 -0.00038983 -0.78056 0.01394 0.017746 0.010321 0.020804 0.017695 0.02108 0.014257 0.025468 0.025291 0.11047 0.032368 0.057998 -0.14383 -0.035088 0.047054 0.0091882 -0.097827 -0.018878 0.1362 0.015151 0.037947 -0.060234
2.6602 0.017142 0.015383 0.012135 0.012314 0 0.010897 0.018891 0.021256 0.021252 0.013544 0.031379 -2.6418 -0.002807 0.0013545 -0.00056699 -0.00033279 -0.0060137 -0.0011134 0.0025066 -0.0066393 -0.0012577 0 -0.056469 0 0.00028526 0.000441 0.0005177 -0.0002177 -0.81369 0.019442 0.011656 0.0086795 0.021966 0.016628 0.019752 0.0076058 0.028214 0.04007 0.11482 0.039703 0.056086 -0.13837 -0.03207 0.049111 0.0031593 -0.099571 -0.020614 0.13442 0.011155 0.038368 -0.066127
2.6641 0.019572 0.016806 0.01738 0.011907 0 0.013178 0.020236 0.023485 0.023027 0.011787 0.030006 -2.6425 -0.00056475 0.0014615 -0.0029278 0.0011056 -0.0016515 0.0011443 0.0047134 -0.0080432 -0.0035525 0 -0.0551 0 -0.00011155 0.00038064 0.00059158 0.00013252 -0.87255 0.022711 0.010148 0.011065 0.021846 0.017802 0.019926 0.0097184 0.029536 0.04707 0.11845 0.046429 0.052411 -0.13098 -0.026967 0.053309 -0.0022032 -0.099378 -0.019904 0.13324 0.0089439 0.038388 -0.068636
2.668 0.022182 0.018769 0.022262 0.016583 0 0.018882 0.021329 0.022802 0.024188 0.015755 0.024969 -2.622 0.0025787 0.0020125 -0.0040673 0.0026696 0.0037189 0.0012071 0.0035284 -0.007691 -0.003955 0 -0.053721 0 -0.0001391 0.00029463 0.00028484 0.00062813 -0.95354 0.022872 0.015588 0.016934 0.0218 0.019635 0.020087 0.023996 0.02805 0.042077 0.12165 0.05283 0.048307 -0.12346 -0.021739 0.057749 -0.0074423 -0.09901 -0.018621 0.13196 0.0069743 0.038096 -0.069153
2.6719 0.025028 0.021678 0.025467 0.024178 0 0.025409 0.021439 0.020851 0.024574 0.022159 0.020411 -2.5975 0.0040431 0.0024767 -0.0020183 0.0034898 0.007132 -0.00089112 0.00021297 -0.0053271 -0.00090942 0 -0.052835 0 0.00027419 0.00049087 0.00010818 0.0011564 -1.0377 0.021542 0.024198 0.024636 0.023332 0.020756 0.019598 0.042103 0.023663 0.028677 0.12032 0.055728 0.039552 -0.11463 -0.015164 0.064799 -0.011346 -0.09674 -0.011148 0.12962 0.0076201 0.034436 -0.068918
2.6758 0.028041 0.02542 0.027922 0.030346 0 0.030112 0.021734 0.021805 0.025754 0.026321 0.018829 -2.5884 0.0026538 0.0029414 0.0022794 0.003745 0.0075081 -0.0027638 -0.0021819 -0.0029222 0.0041231 0 -0.051925 0 0.00074407 0.00087312 0.00035124 0.0015247 -1.1115 0.021418 0.029678 0.031881 0.026686 0.0214 0.019604 0.051787 0.0184 0.015272 0.119 0.058625 0.030797 -0.10581 -0.0085888 0.07185 -0.015249 -0.094469 -0.0036739 0.12727 0.008266 0.030775 -0.068213
2.6797 0.031134 0.029373 0.031542 0.032396 0 0.03182 0.023942 0.027067 0.029052 0.026744 0.019851 -2.594 0.0001122 0.0046013 0.0056767 0.0043229 0.0063432 -0.0021577 -0.0014646 -0.002269 0.0076523 0 -0.051442 0 0.00084421 0.0010701 0.00084028 0.0015474 -1.1771 0.023912 0.02918 0.036118 0.030415 0.022594 0.021552 0.04851 0.015458 0.0088785 0.11513 0.06036 0.021399 -0.098965 -0.0043759 0.077297 -0.01892 -0.09385 0.0052039 0.12356 0.0084641 0.02504 -0.06729
2.6836 0.034291 0.03288 0.036875 0.031599 0 0.03131 0.02809 0.033005 0.033462 0.026146 0.021853 -2.5922 -0.00068373 0.0083164 0.0060085 0.0054654 0.0058248 0.00054115 0.0020373 -0.0033853 0.0072666 0 -0.053631 0 0.00053208 0.00089889 0.001183 0.0011934 -1.2459 0.027923 0.025858 0.035874 0.032547 0.024556 0.025153 0.039076 0.016912 0.010966 0.10897 0.06104 0.011417 -0.093914 -0.0023079 0.08129 -0.022382 -0.094731 0.015357 0.11863 0.0082556 0.017422 -0.067341
2.6875 0.037519 0.035711 0.042294 0.031842 0 0.030761 0.032084 0.034832 0.036261 0.028113 0.023913 -2.5614 0.0011496 0.012561 0.0041952 0.00606 0.0064118 0.0025025 0.0060169 -0.0056373 0.003825 0 -0.060969 0 0.00012672 0.00059075 0.0011676 0.00066137 -1.3277 0.030954 0.025721 0.032578 0.032386 0.026507 0.028376 0.034153 0.022061 0.01808 0.10281 0.06172 0.0014343 -0.088862 -0.00023993 0.085282 -0.025843 -0.095611 0.025509 0.11369 0.0080472 0.0098034 -0.069944
2.6914 0.040691 0.038112 0.045618 0.035915 0 0.032517 0.033867 0.032397 0.035991 0.033151 0.026052 -2.5004 0.0032386 0.013661 0.0028887 0.0046541 0.0064231 0.0013199 0.0079602 -0.0099453 0.00052811 0 -0.073635 0 -8.8812e-05 0.00050294 0.00090096 0.00026995 -1.4282 0.031677 0.032027 0.030628 0.031256 0.028116 0.02978 0.03802 0.02805 0.025561 0.095157 0.064467 -0.0038096 -0.090215 -0.0060792 0.0818 -0.029212 -0.10207 0.032823 0.10702 0.0043957 0.00079027 -0.07553
2.6953 0.043456 0.040435 0.046332 0.042931 0 0.037578 0.033825 0.030971 0.034466 0.038362 0.028379 -2.4274 0.0022122 0.0091051 0.0032872 0.0012975 0.00396 -0.0023614 0.0064083 -0.018949 -0.00027554 0 -0.088739 0 -0.00015596 0.00066297 0.00061905 0.00022042 -1.5528 0.031545 0.042547 0.034342 0.031441 0.030624 0.030586 0.045917 0.032373 0.030662 0.087446 0.067292 -0.0088747 -0.091809 -0.012217 0.078037 -0.032577 -0.10874 0.040029 0.10028 0.00061423 -0.0082755 -0.082908
2.6992 0.045377 0.042756 0.045944 0.049181 0 0.044622 0.034634 0.035638 0.035283 0.040897 0.030926 -2.36 -0.0027659 0.00081777 0.0038378 -0.001844 -0.0010254 -0.0052698 0.0010927 -0.034384 0.0005314 0 -0.10245 0 -0.00030856 0.00070539 0.00044631 0.00044144 -1.705 0.033838 0.051821 0.043798 0.034249 0.035866 0.033912 0.050495 0.035013 0.033188 0.080875 0.072476 -0.010027 -0.095416 -0.021144 0.071061 -0.035514 -0.11664 0.044431 0.093517 -0.004698 -0.016409 -0.090684
2.7031 0.046252 0.044811 0.046171 0.051421 0 0.050476 0.038498 0.045357 0.040272 0.04122 0.03448 -2.3002 -0.008874 -0.0056166 0.0022975 -0.0020934 -0.0067623 -0.004707 -0.0073317 -0.054396 -0.00042583 0 -0.1132 0 -0.0006225 0.00030804 0.0003565 0.00066852 -1.878 0.040894 0.055778 0.053692 0.038983 0.043964 0.041624 0.049432 0.038306 0.034607 0.075993 0.081152 -0.005388 -0.102 -0.034202 0.059328 -0.037818 -0.12636 0.044681 0.086698 -0.012276 -0.023163 -0.099092
2.707 0.046338 0.046266 0.047091 0.049426 0 0.052218 0.044704 0.053603 0.047712 0.042508 0.040726 -2.2384 -0.012112 -0.0058393 -0.001321 0.0012287 -0.011646 -0.0013392 -0.017287 -0.073968 -0.005815 0 -0.12279 0 -0.00088335 -0.00036502 0.00030403 0.00068752 -2.0504 0.052011 0.054378 0.057263 0.043705 0.052315 0.052048 0.046282 0.044713 0.037262 0.071111 0.089828 -0.00074874 -0.10859 -0.04726 0.047596 -0.040122 -0.13609 0.044932 0.07988 -0.019855 -0.029917 -0.11005
2.7109 0.046278 0.047042 0.047352 0.045703 0 0.049588 0.050165 0.0552 0.054241 0.046941 0.050611 -2.1681 -0.01084 -0.00093926 -0.0044186 0.0058326 -0.015862 0.0012612 -0.026391 -0.088451 -0.014884 0 -0.13415 0 -0.00081567 -0.0007513 0.00031325 0.00050772 -2.198 0.063847 0.050588 0.052309 0.046984 0.057418 0.061069 0.045013 0.054544 0.043728 0.070627 0.10286 0.01199 -0.11483 -0.061167 0.032985 -0.040152 -0.14264 0.038949 0.073292 -0.029066 -0.03279 -0.12509
2.7148 0.046703 0.047437 0.046141 0.043158 0 0.045638 0.05242 0.05187 0.058177 0.053093 0.062362 -2.0932 -0.0068656 0.0036935 -0.0045246 0.0081398 -0.020816 -9.6153e-05 -0.032426 -0.096808 -0.023717 0 -0.14795 0 -0.00038762 -0.00046495 0.000421 0.00030769 -2.3124 0.072759 0.04759 0.043663 0.048954 0.058047 0.06563 0.045457 0.065535 0.05537 0.070964 0.1167 0.026242 -0.121 -0.075233 0.017837 -0.039758 -0.14861 0.031803 0.066748 -0.038581 -0.034938 -0.14327
2.7188 0.047797 0.047972 0.044539 0.043219 0 0.044645 0.051915 0.050278 0.060562 0.057422 0.071829 -2.0187 -0.0032794 0.0040051 -0.0019469 0.006204 -0.027056 -0.0053251 -0.034799 -0.10146 -0.028263 0 -0.16131 0 0.00014895 0.0002461 0.00058352 0.00023459 -2.4066 0.076907 0.047053 0.039353 0.050821 0.05658 0.066126 0.044713 0.074368 0.070367 0.072283 0.13019 0.041499 -0.12547 -0.087579 0.0034979 -0.038404 -0.15182 0.023362 0.059657 -0.048036 -0.036134 -0.16115
2.7227 0.049191 0.04909 0.044618 0.045797 0 0.048675 0.051323 0.054699 0.06303 0.058188 0.075651 -1.9387 -0.0015665 0.0013844 0.0006409 0.0012397 -0.03308 -0.011296 -0.035046 -0.10513 -0.027535 0 -0.1703 0 0.00048272 0.00067096 0.00069724 0.00027618 -2.4994 0.076567 0.049256 0.043705 0.053486 0.056934 0.065417 0.041985 0.078694 0.083342 0.076099 0.14278 0.059315 -0.12559 -0.09555 -0.0087828 -0.03461 -0.14802 0.01163 0.051179 -0.057339 -0.034908 -0.17501
2.7266 0.050302 0.050891 0.047177 0.05023 0 0.055663 0.052848 0.062494 0.065419 0.057371 0.074373 -1.8378 -0.0009235 0.0005995 0.0011015 -0.0035764 -0.036472 -0.01476 -0.035486 -0.10822 -0.024301 0 -0.17356 0 0.00044986 0.00028938 0.0007137 0.00032102 -2.5927 0.073039 0.053686 0.053736 0.056699 0.06092 0.065763 0.040475 0.078175 0.088242 0.079915 0.15537 0.077132 -0.12572 -0.10352 -0.021063 -0.030815 -0.14423 -0.00010251 0.0427 -0.066641 -0.033683 -0.18299
2.7305 0.05086 0.053052 0.050691 0.055596 0 0.060847 0.056447 0.067318 0.066142 0.058344 0.072041 -1.7071 3.2645e-06 0.0037612 -0.00014637 -0.0058417 -0.036221 -0.015022 -0.037107 -0.10912 -0.022766 0 -0.17332 0 4.5425e-05 -0.00074243 0.00068819 0.00030522 -2.6657 0.067627 0.058897 0.062071 0.059482 0.066477 0.06694 0.04397 0.074193 0.082959 0.082266 0.16002 0.090603 -0.1202 -0.10435 -0.028628 -0.025755 -0.13349 -0.012309 0.030228 -0.075261 -0.033339 -0.18545
2.7344 0.051169 0.054967 0.052753 0.060233 0 0.060529 0.060502 0.066187 0.064724 0.061868 0.072246 -1.5568 0.0013164 0.0072275 -0.0011623 -0.0056965 -0.033821 -0.013962 -0.038879 -0.10691 -0.025257 0 -0.17256 0 -0.00064797 -0.0017416 0.00067992 0.00026384 -2.6931 0.06146 0.062296 0.063419 0.061187 0.069424 0.067176 0.052361 0.068803 0.071583 0.084054 0.16162 0.1024 -0.11251 -0.10243 -0.034375 -0.020207 -0.12007 -0.024699 0.016217 -0.083618 -0.033334 -0.18356
2.7383 0.051848 0.056055 0.052589 0.0619 0 0.055118 0.063685 0.06228 0.06301 0.064946 0.074423 -1.4093 0.0020247 0.0053338 -0.0010692 -0.0051819 -0.03206 -0.013851 -0.039337 -0.10305 -0.03065 0 -0.17145 0 -0.0014404 -0.002103 0.00062418 0.00024009 -2.6672 0.055622 0.061271 0.058554 0.06203 0.067038 0.065398 0.061498 0.063681 0.061582 0.084498 0.1602 0.1119 -0.10421 -0.09926 -0.039322 -0.015014 -0.10638 -0.036765 0.0010083 -0.091983 -0.034392 -0.1781
2.7422 0.053267 0.056087 0.051941 0.059401 0 0.048924 0.065721 0.060514 0.063106 0.063973 0.074293 -1.2784 0.0016088 -0.0029052 -0.00095021 -0.0060341 -0.032745 -0.015356 -0.03873 -0.1003 -0.035702 0 -0.16691 0 -0.0019854 -0.0017601 0.00035942 0.00018557 -2.602 0.050861 0.055519 0.052658 0.062592 0.060172 0.062131 0.067523 0.05944 0.057834 0.077956 0.14315 0.10944 -0.092743 -0.089639 -0.040111 -0.011672 -0.091322 -0.047151 -0.02043 -0.10039 -0.040973 -0.16945
2.7461 0.055181 0.055329 0.053296 0.054352 0 0.046903 0.066551 0.061357 0.064307 0.058763 0.068153 -1.1564 0.00080377 -0.011698 -0.0020316 -0.0080676 -0.035525 -0.017526 -0.039174 -0.10011 -0.037934 0 -0.15638 0 -0.0019189 -0.0011258 -0.00018111 -6.9344e-06 -2.5179 0.047145 0.048348 0.050412 0.062911 0.052258 0.058388 0.070512 0.055543 0.058819 0.071413 0.12609 0.10698 -0.081277 -0.080018 -0.040901 -0.0083303 -0.076262 -0.057537 -0.041868 -0.1088 -0.047553 -0.15849
2.75 0.056917 0.054396 0.057213 0.050707 0 0.050945 0.065487 0.060333 0.063039 0.052949 0.056812 -1.0217 0.00056908 -0.013774 -0.003562 -0.0095262 -0.038624 -0.019225 -0.042311 -0.10134 -0.03749 0 -0.1417 0 -0.0011903 -0.00068134 -0.00081867 -0.00036358 -2.4264 0.043949 0.044863 0.05265 0.062232 0.046505 0.054318 0.073275 0.050972 0.05857 0.05802 0.097662 0.094656 -0.072375 -0.070114 -0.042153 -0.0089587 -0.067432 -0.066508 -0.066168 -0.11812 -0.059628 -0.14691
2.7539 0.057907 0.053894 0.061492 0.051599 0 0.058501 0.06181 0.053827 0.056573 0.050198 0.045276 -0.86019 0.00063184 -0.00766 -0.0032623 -0.0088536 -0.040419 -0.020221 -0.046914 -0.1017 -0.036444 0 -0.12877 0 -0.00023925 -0.00065866 -0.0012167 -0.00074612 -2.3316 0.04135 0.047868 0.056911 0.059726 0.04393 0.049484 0.076979 0.045401 0.052611 0.040075 0.061681 0.075775 -0.065177 -0.060023 -0.043711 -0.012225 -0.062743 -0.07454 -0.09237 -0.12803 -0.075352 -0.13664
2.7578 0.058081 0.054066 0.063081 0.056223 0 0.06445 0.056176 0.044248 0.046705 0.0504 0.038588 -0.67804 -0.00034149 0.00089554 -9.1322e-05 -0.0061477 -0.040351 -0.020931 -0.049307 -0.099971 -0.036419 0 -0.12258 0 0.00029901 -0.0010306 -0.001157 -0.00093333 -2.2411 0.04068 0.055066 0.06014 0.055469 0.043603 0.044355 0.078942 0.040023 0.042242 0.021785 0.025305 0.056462 -0.058447 -0.050235 -0.045524 -0.01584 -0.058813 -0.082521 -0.11846 -0.138 -0.091343 -0.12899
2.7617 0.057723 0.054676 0.060841 0.060125 0 0.064709 0.050868 0.038263 0.039018 0.050082 0.037881 -0.49384 -0.0028591 0.0048899 0.0039427 -0.0030706 -0.038784 -0.021546 -0.046641 -0.09702 -0.036956 0 -0.12266 0 0.00018158 -0.0016476 -0.00073472 -0.00079318 -2.1699 0.043584 0.060577 0.060552 0.050666 0.044212 0.040921 0.075282 0.03714 0.033228 -0.004714 -0.020478 0.02687 -0.062846 -0.047684 -0.053412 -0.027735 -0.072941 -0.089311 -0.14196 -0.14947 -0.11366 -0.12436
2.7656 0.057009 0.055178 0.056485 0.059199 0 0.059071 0.048133 0.039828 0.03797 0.046664 0.040173 -0.3188 -0.0051988 0.0029378 0.0053866 -0.0014894 -0.03653 -0.021766 -0.039888 -0.09454 -0.036226 0 -0.1237 0 -0.00016785 -0.002286 -0.00026461 -0.00037496 -2.1289 0.050024 0.059889 0.057793 0.046836 0.045193 0.041252 0.065358 0.03849 0.0304 -0.031213 -0.066261 -0.0027212 -0.067246 -0.045132 -0.061301 -0.03963 -0.087069 -0.096102 -0.16545 -0.16093 -0.13597 -0.12263
2.7695 0.055741 0.055043 0.052875 0.053683 0 0.051341 0.048178 0.045942 0.042779 0.041774 0.041593 -0.14581 -0.0044739 -0.00026975 0.0029554 -0.0021346 -0.034619 -0.021381 -0.033407 -0.093411 -0.03327 0 -0.12124 0 -7.5984e-05 -0.0026196 1.6852e-05 0.00015383 -2.1134 0.057357 0.053879 0.052669 0.044721 0.046629 0.045355 0.052946 0.043593 0.033523 -0.057819 -0.10932 -0.03204 -0.078049 -0.048016 -0.072564 -0.054527 -0.10937 -0.10261 -0.18329 -0.17203 -0.15806 -0.12322
2.7734 0.05361 0.054034 0.051419 0.048064 0 0.04669 0.048989 0.050003 0.048406 0.039773 0.040745 0.04275 0.00050466 3.7184e-05 -0.00078646 -0.0042906 -0.034114 -0.020775 -0.03129 -0.093347 -0.029393 0 -0.11654 0 0.00063298 -0.0023125 0.00015229 0.00063514 -2.1064 0.061864 0.048018 0.047281 0.043935 0.048562 0.050707 0.042875 0.049652 0.038235 -0.084541 -0.14942 -0.061064 -0.095792 -0.056794 -0.087487 -0.072677 -0.14052 -0.10882 -0.19499 -0.18272 -0.17989 -0.12505
2.7773 0.050719 0.052296 0.051075 0.046749 0 0.047931 0.048276 0.048979 0.050586 0.042949 0.039382 0.25752 0.0074463 0.0033028 -0.0017768 -0.0064988 -0.035527 -0.020564 -0.033972 -0.093911 -0.027146 0 -0.11538 0 0.0013628 -0.0012854 0.00035976 0.00097757 -2.0953 0.061624 0.047316 0.044637 0.043628 0.050681 0.054146 0.036955 0.053371 0.040763 -0.11126 -0.18952 -0.090087 -0.11354 -0.065571 -0.10241 -0.090827 -0.17167 -0.11502 -0.20669 -0.19342 -0.20171 -0.1267
2.7813 0.047802 0.050246 0.049758 0.049779 0 0.053335 0.045598 0.046311 0.049554 0.048678 0.040417 0.49285 0.01194 0.0048516 0.0013825 -0.0075247 -0.038197 -0.020767 -0.03832 -0.095342 -0.027885 0 -0.12191 0 0.0013138 8.336e-05 0.00073208 0.0011213 -2.0843 0.058001 0.051675 0.046675 0.043429 0.052565 0.054356 0.033519 0.053348 0.04154 -0.12885 -0.21067 -0.10801 -0.13823 -0.081918 -0.11839 -0.10881 -0.20647 -0.11956 -0.20239 -0.19981 -0.21553 -0.12741
2.7852 0.045837 0.048364 0.046612 0.052977 0 0.057722 0.042605 0.047407 0.048785 0.051875 0.045354 0.73368 0.010918 0.0019322 0.0057524 -0.0069385 -0.040479 -0.020636 -0.040896 -0.09811 -0.030435 0 -0.13381 0 0.00035051 0.0011022 0.0010584 0.0010086 -2.0875 0.054186 0.056071 0.051946 0.043724 0.053943 0.052578 0.030636 0.0511 0.044307 -0.14563 -0.23015 -0.12496 -0.16354 -0.098929 -0.13446 -0.12678 -0.24159 -0.12395 -0.19669 -0.20581 -0.22864 -0.1281
2.7891 0.045359 0.047 0.042934 0.052367 0 0.056357 0.041441 0.0531 0.050655 0.050275 0.053037 0.97027 0.0050415 -0.0026832 0.0066947 -0.0051922 -0.041003 -0.019517 -0.040984 -0.1018 -0.032294 0 -0.14411 0 -0.00076377 0.0012175 0.00097601 0.00063323 -2.1122 0.052213 0.055394 0.055796 0.045085 0.054627 0.051121 0.029032 0.049829 0.051837 -0.15636 -0.23972 -0.13536 -0.18765 -0.11582 -0.14749 -0.14195 -0.27161 -0.12665 -0.18537 -0.20891 -0.23679 -0.13095
2.793 0.046082 0.046253 0.040984 0.048211 0 0.048807 0.043079 0.058595 0.054061 0.046836 0.06022 1.206 -0.0020696 -0.0038042 0.0022534 -0.0033816 -0.039941 -0.017863 -0.040532 -0.10487 -0.032168 0 -0.14775 0 -0.0010722 0.00040173 0.00033232 0.00011617 -2.152 0.051405 0.049328 0.054047 0.047532 0.054385 0.051364 0.031439 0.051883 0.062576 -0.15628 -0.23158 -0.13406 -0.2096 -0.1325 -0.15506 -0.15213 -0.29251 -0.12633 -0.16399 -0.2068 -0.2361 -0.13751
2.7969 0.047149 0.04598 0.041928 0.044495 0 0.039617 0.046999 0.058931 0.056358 0.046552 0.063425 1.4515 -0.0068212 2.7548e-05 -0.0049755 -0.0027857 -0.038913 -0.017161 -0.041474 -0.10577 -0.031211 0 -0.146 0 -0.00036684 -0.00085492 -0.00058383 -0.00031294 -2.1943 0.049695 0.042604 0.047217 0.050429 0.05314 0.053043 0.039345 0.056859 0.071356 -0.1562 -0.22343 -0.13276 -0.23156 -0.14917 -0.16264 -0.1623 -0.3134 -0.12601 -0.14262 -0.20469 -0.23541 -0.14656
2.8008 0.047742 0.045889 0.044861 0.044511 0 0.034917 0.051904 0.054512 0.056794 0.050989 0.061196 1.7124 -0.0079669 0.0045947 -0.010119 -0.0041869 -0.039445 -0.018644 -0.04351 -0.10436 -0.03171 0 -0.14414 0 0.00061909 -0.0019133 -0.0011839 -0.0004567 -2.2308 0.046256 0.040487 0.040781 0.052987 0.051258 0.054963 0.050832 0.06177 0.073385 -0.14269 -0.19699 -0.11844 -0.24246 -0.15816 -0.15747 -0.16247 -0.31247 -0.11981 -0.11593 -0.19536 -0.2243 -0.15413
2.8047 0.047533 0.045689 0.047647 0.047335 0 0.037512 0.056266 0.050354 0.057052 0.056409 0.055519 1.9828 -0.0065098 0.0046648 -0.010062 -0.0072135 -0.041438 -0.021981 -0.044577 -0.10194 -0.034621 0 -0.14529 0 0.00097118 -0.0023666 -0.0010057 -0.00030022 -2.2562 0.042656 0.043878 0.040395 0.054668 0.04938 0.055934 0.061684 0.063152 0.067945 -0.12579 -0.16594 -0.10083 -0.25057 -0.1652 -0.14908 -0.16011 -0.30603 -0.11212 -0.087904 -0.18421 -0.21056 -0.15599
2.8086 0.046673 0.045185 0.048636 0.048889 0 0.044507 0.0584 0.050116 0.058324 0.057492 0.051043 2.2507 -0.0039968 -5.9666e-06 -0.0055229 -0.010257 -0.043238 -0.025267 -0.043254 -0.099958 -0.038544 0 -0.14703 0 0.00050048 -0.0021594 -7.7839e-05 -2.8384e-05 -2.257 0.041435 0.048641 0.046307 0.055 0.047716 0.055098 0.068345 0.059581 0.058763 -0.10663 -0.13291 -0.081425 -0.25431 -0.1688 -0.13693 -0.155 -0.29311 -0.10265 -0.061122 -0.17143 -0.19518 -0.15071
2.8125 0.04545 0.044288 0.047643 0.046295 0 0.049603 0.056801 0.051931 0.058797 0.052689 0.051808 2.5089 -0.0012917 -0.0042076 0.00023947 -0.011338 -0.043261 -0.026396 -0.040409 -0.09849 -0.0411 0 -0.1445 0 -0.00014569 -0.0014788 0.0010786 0.00010956 -2.2109 0.043688 0.049577 0.05263 0.053221 0.045555 0.051958 0.069726 0.052799 0.05105 -0.080214 -0.093537 -0.056277 -0.24403 -0.1614 -0.11271 -0.14108 -0.25948 -0.087431 -0.038334 -0.15342 -0.17453 -0.14072
2.8164 0.043954 0.042932 0.045502 0.040794 0 0.048197 0.051196 0.050778 0.055136 0.045563 0.057501 2.7623 0.0012226 -0.0029839 0.0043059 -0.0095217 -0.041503 -0.024607 -0.038438 -0.096299 -0.041155 0 -0.13595 0 -0.00023047 -0.00063012 0.0018151 -3.0723e-05 -2.1023 0.048048 0.045041 0.052607 0.04858 0.041827 0.046747 0.066709 0.046536 0.04775 -0.053797 -0.054164 -0.031129 -0.23376 -0.154 -0.088498 -0.12717 -0.22584 -0.072216 -0.015547 -0.13542 -0.15387 -0.13014
2.8203 0.041968 0.040984 0.042898 0.036239 0 0.04099 0.043375 0.044458 0.046646 0.040863 0.062614 3.0245 0.0029427 0.002827 0.0058619 -0.0057894 -0.03945 -0.020939 -0.039048 -0.092258 -0.039584 0 -0.12446 0 0.00031756 2.0307e-05 0.0017972 -0.00041618 -1.94 0.051804 0.037954 0.044937 0.04133 0.036418 0.040837 0.060694 0.043715 0.047763 -0.028458 -0.02108 -0.0083468 -0.21361 -0.13839 -0.059602 -0.10988 -0.18343 -0.054187 -0.0020085 -0.11553 -0.13401 -0.12161
2.8242 0.039076 0.038256 0.039703 0.035011 0 0.033064 0.03643 0.036178 0.037186 0.039704 0.06019 3.3074 0.00317 0.0073628 0.005825 -0.0024711 -0.038601 -0.017364 -0.041815 -0.086735 -0.038012 0 -0.11391 0 0.00093846 0.00014143 0.0011892 -0.00088456 -1.7548 0.052778 0.032648 0.034907 0.033351 0.030857 0.036292 0.052878 0.044106 0.047156 -0.0036308 0.0090111 0.01331 -0.18875 -0.11887 -0.028478 -0.090979 -0.13684 -0.03482 0.007128 -0.094748 -0.11453 -0.11454
2.8281 0.034926 0.034644 0.035363 0.035737 0 0.029362 0.032495 0.030853 0.031994 0.038899 0.047685 3.6122 0.0020174 0.0059278 0.0054047 -0.0015286 -0.039245 -0.015454 -0.044697 -0.081519 -0.037139 0 -0.10432 0 0.0011438 -0.00035756 0.00046943 -0.0012428 -1.5735 0.050294 0.030954 0.029182 0.027262 0.027317 0.03439 0.044344 0.044371 0.042278 0.0199 0.036583 0.033615 -0.16337 -0.098863 0.0018771 -0.072533 -0.091163 -0.015647 0.014628 -0.074075 -0.095871 -0.10633
2.832 0.029536 0.030269 0.029739 0.034938 0 0.030525 0.030925 0.029537 0.032331 0.034789 0.029844 3.9302 0.00078447 -0.00018728 0.0051171 -0.003075 -0.040633 -0.01555 -0.045702 -0.078364 -0.036456 0 -0.092133 0 0.0010424 -0.0011742 5.6284e-05 -0.0013494 -1.3956 0.044884 0.031106 0.029439 0.024362 0.026569 0.034333 0.035905 0.040772 0.032562 0.033651 0.045151 0.043721 -0.13397 -0.07518 0.026432 -0.057506 -0.05236 0.0020594 0.0097813 -0.054254 -0.083399 -0.095058
2.8359 0.023469 0.025477 0.023436 0.030444 0 0.032553 0.02882 0.028403 0.033735 0.027122 0.015476 4.2499 0.00095531 -0.0053331 0.0047574 -0.0054493 -0.042041 -0.01681 -0.044102 -0.077571 -0.035393 0 -0.075345 0 0.0011065 -0.0017554 4.4924e-05 -0.0011703 -1.1964 0.037597 0.029941 0.03106 0.023304 0.026937 0.033563 0.027441 0.032471 0.021112 0.047401 0.05372 0.053827 -0.10458 -0.051497 0.050987 -0.04248 -0.013557 0.019766 0.0049348 -0.034432 -0.070927 -0.081261
2.8398 0.017646 0.020599 0.017293 0.022956 0 0.03033 0.02358 0.023301 0.030129 0.018903 0.010478 4.5654 0.0026523 -0.0055119 0.0038678 -0.0068106 -0.043302 -0.017889 -0.040479 -0.077929 -0.03431 0 -0.057143 0 0.0015071 -0.0017215 0.00022774 -0.00080655 -0.95597 0.029582 0.025739 0.027927 0.02108 0.025602 0.029692 0.017802 0.022525 0.012612 0.053136 0.04964 0.056451 -0.07878 -0.030519 0.065993 -0.0332 0.012384 0.033496 -0.0034153 -0.016101 -0.062886 -0.067301
2.8438 0.012752 0.015654 0.011651 0.014656 0 0.021875 0.015133 0.014537 0.019824 0.012893 0.013171 4.8773 0.0042439 -0.0021685 0.0021997 -0.0068082 -0.044218 -0.017798 -0.036044 -0.07796 -0.034136 0 -0.043358 0 0.001836 -0.0012097 0.00032487 -0.0004594 -0.68256 0.021792 0.019105 0.018367 0.015721 0.021284 0.022371 0.0060859 0.015435 0.0099087 0.052485 0.035483 0.053114 -0.055849 -0.011695 0.07339 -0.028499 0.028079 0.044058 -0.014557 0.0010417 -0.058376 -0.055202
2.8477 0.008626 0.010255 0.0061758 0.0070546 0 0.0097961 0.0057895 0.0064519 0.0072561 0.0089932 0.016149 5.1876 0.0037226 1.2224e-05 4.3678e-05 -0.0067814 -0.043796 -0.016538 -0.031954 -0.077239 -0.035191 0 -0.036106 0 0.0015585 -0.00076181 0.00020299 -0.0003069 -0.40816 0.014558 0.011703 0.0064707 0.0081565 0.015647 0.013437 -0.0066348 0.013225 0.011726 0.051835 0.021327 0.049777 -0.032917 0.0071295 0.080788 -0.023797 0.043774 0.05462 -0.025698 0.018184 -0.053865 -0.04492
2.8516 0.0042106 0.0039269 0.00035194 0.00044592 0 -0.0010272 -0.0018984 0.0024679 -0.0013247 0.0052248 0.012915 5.4959 0.00058492 -0.0015699 -0.0016695 -0.0083115 -0.040593 -0.015105 -0.028834 -0.07655 -0.036651 0 -0.030871 0 0.00067379 -0.0008078 -8.2009e-05 -0.00035899 -0.16069 0.0073954 0.0046953 -0.0020899 0.0012833 0.011738 0.0053499 -0.017117 0.013603 0.013427 0.040955 -0.005524 0.037117 -0.023018 0.015879 0.069673 -0.029971 0.035585 0.055786 -0.032197 0.033115 -0.053783 -0.034463
2.8555 -0.0017237 -0.0033784 -0.0059529 -0.0051964 0 -0.0074181 -0.007103 0.0012934 -0.0038074 0.00053041 0.003291 5.8005 -0.0036428 -0.0048858 -0.0017729 -0.011497 -0.034144 -0.014692 -0.026426 -0.076741 -0.03727 0 -0.020757 0 -0.00019611 -0.0012349 -0.00039832 -0.00043223 0.058166 -0.00036132 -0.0017055 -0.0053407 -0.0029527 0.010703 -0.00053329 -0.022049 0.012007 0.010493 0.030036 -0.032424 0.024421 -0.01317 0.02459 0.058486 -0.036189 0.027303 0.056915 -0.038677 0.048037 -0.053718 -0.021558
2.8594 -0.0095935 -0.011023 -0.012452 -0.0098358 0 -0.010274 -0.010851 -0.0015584 -0.0038966 -0.0043259 -0.0070873 6.1035 -0.0067097 -0.0059125 0.00022052 -0.014561 -0.026 -0.015513 -0.023539 -0.077253 -0.036427 0 -0.003568 0 -0.00041991 -0.0014882 -0.00065982 -0.00031414 0.26999 -0.0084333 -0.0078244 -0.0063933 -0.0054992 0.010007 -0.0044754 -0.020866 0.0056821 0.0020805 0.018585 -0.057988 0.010734 -0.0088926 0.029245 0.043088 -0.044777 0.014733 0.054884 -0.039807 0.062563 -0.053376 -0.0053447
2.8633 -0.018611 -0.018042 -0.018829 -0.014214 0 -0.013515 -0.014737 -0.0088988 -0.0071904 -0.0087315 -0.012304 6.4122 -0.0074097 -0.0031503 0.0033756 -0.015121 -0.018957 -0.016237 -0.018647 -0.075549 -0.034321 0 0.016154 0 -1.0123e-05 -0.0011236 -0.00084279 4.8066e-06 0.49989 -0.015304 -0.014255 -0.010141 -0.0091636 0.0052066 -0.007727 -0.016727 -0.0041114 -0.0083394 0.0064436 -0.081819 -0.0042352 -0.011831 0.028645 0.022236 -0.056438 -0.0033934 0.048757 -0.034008 0.076577 -0.052675 0.013277
2.8672 -0.027358 -0.023938 -0.02497 -0.020287 0 -0.020589 -0.019812 -0.019139 -0.015939 -0.014127 -0.011557 6.7316 -0.0061307 0.00089877 0.0056811 -0.01194 -0.014809 -0.014788 -0.010954 -0.067949 -0.03127 0 0.032595 0 0.00039848 -0.00026136 -0.00092199 0.00026718 0.76248 -0.01955 -0.021838 -0.018825 -0.015734 -0.0061408 -0.011758 -0.01462 -0.013822 -0.016043 -0.0056975 -0.10565 -0.019205 -0.01477 0.028046 0.0013846 -0.068099 -0.02152 0.042631 -0.028209 0.090591 -0.051974 0.032778
2.8711 -0.034776 -0.029242 -0.030777 -0.029642 0 -0.031431 -0.026467 -0.028466 -0.027595 -0.022824 -0.0099103 7.0564 -0.0039411 0.0025114 0.0055308 -0.0056554 -0.012578 -0.010105 -0.0010487 -0.051428 -0.027141 0 0.045706 0 0.00021801 0.00052505 -0.00083686 0.000162 1.064 -0.021775 -0.03116 -0.030487 -0.024345 -0.022105 -0.017941 -0.018071 -0.021442 -0.019357 -0.010993 -0.11489 -0.030618 -0.023757 0.024161 -0.015263 -0.077141 -0.030228 0.035047 -0.011824 0.10428 -0.047847 0.052495
2.875 -0.04068 -0.035216 -0.035966 -0.04107 0 -0.04242 -0.034738 -0.035126 -0.037952 -0.034742 -0.014276 7.3715 -0.0014985 0.00048874 0.0031453 0.0019149 -0.0089727 -0.0033321 0.0095564 -0.025331 -0.021582 0 0.061897 0 -0.00049495 0.00077244 -0.00054908 -0.00035406 1.4089 -0.024999 -0.041513 -0.041137 -0.032747 -0.037908 -0.027328 -0.026973 -0.028537 -0.021487 -0.015313 -0.12205 -0.041524 -0.033607 0.019807 -0.03131 -0.085809 -0.037594 0.027256 0.0060712 0.11793 -0.043231 0.073176
2.8789 -0.045438 -0.042771 -0.040354 -0.050475 0 -0.049423 -0.04422 -0.040988 -0.045125 -0.046239 -0.028257 7.6639 0.0010024 -0.0029632 0.00052907 0.009017 -0.00094541 0.0028831 0.019664 0.0079057 -0.014548 0 0.087374 0 -0.0011277 0.00057204 -0.00013204 -0.00094484 1.7966 -0.032583 -0.050574 -0.048133 -0.039872 -0.049922 -0.040062 -0.038048 -0.038436 -0.028111 -0.015776 -0.12247 -0.050162 -0.043257 0.016355 -0.042081 -0.091386 -0.036997 0.020916 0.025369 0.13119 -0.037441 0.09617
2.8828 -0.049408 -0.051462 -0.04443 -0.054339 0 -0.051366 -0.053775 -0.048922 -0.0505 -0.053248 -0.04968 7.9362 0.0030695 -0.0046695 -0.00016557 0.01465 0.011658 0.006602 0.029178 0.04342 -0.0062347 0 0.12121 0 -0.0011529 0.00044976 0.00022114 -0.0011398 2.2094 -0.045299 -0.055948 -0.051821 -0.046708 -0.058274 -0.054762 -0.047372 -0.052527 -0.042666 -0.0078416 -0.1082 -0.05386 -0.052475 0.014865 -0.041361 -0.09023 -0.019061 0.017737 0.047721 0.14363 -0.029093 0.12206
2.8867 -0.052858 -0.059514 -0.049367 -0.053719 0 -0.051196 -0.061857 -0.059207 -0.056476 -0.055763 -0.072062 8.2055 0.0036223 -0.003434 0.0015598 0.018458 0.025562 0.0083772 0.038627 0.075672 0.0035212 0 0.15559 0 -0.00063495 0.00081743 0.00031083 -0.00073647 2.6093 -0.060318 -0.057621 -0.054562 -0.054581 -0.065676 -0.068753 -0.053121 -0.068412 -0.06332 9.2763e-05 -0.093935 -0.057558 -0.061692 0.013376 -0.040641 -0.089074 -0.0011254 0.014559 0.070073 0.15606 -0.020745 0.14992
2.8906 -0.056356 -0.065056 -0.056055 -0.054186 0 -0.053295 -0.06759 -0.068922 -0.063962 -0.058436 -0.088523 8.4873 0.0018643 -0.00074761 0.0042136 0.020443 0.036177 0.010844 0.048007 0.10051 0.015364 0 0.18289 0 -0.00011416 0.0015538 8.1062e-05 1.6365e-05 2.9534 -0.073186 -0.058653 -0.058522 -0.06306 -0.073943 -0.079389 -0.056661 -0.081715 -0.084169 0.015699 -0.068104 -0.055974 -0.066417 0.017153 -0.025069 -0.079091 0.035597 0.017991 0.088042 0.1666 -0.011605 0.17774
2.8945 -0.060891 -0.067636 -0.064002 -0.06086 0 -0.059631 -0.071572 -0.074826 -0.072109 -0.065901 -0.095623 8.7784 -0.0015205 0.00090793 0.0056735 0.021036 0.040855 0.016359 0.05633 0.11664 0.029497 0 0.20182 0 -5.5512e-05 0.0021225 -0.00032512 0.00063892 3.2189 -0.081048 -0.062703 -0.064188 -0.070128 -0.081965 -0.085568 -0.061272 -0.089606 -0.099481 0.033806 -0.038504 -0.052668 -0.069677 0.022647 -0.0046579 -0.06623 0.078441 0.023577 0.10458 0.17652 -0.002208 0.20333
2.8984 -0.067199 -0.068756 -0.071479 -0.073142 0 -0.068216 -0.07539 -0.076571 -0.079779 -0.077526 -0.095032 9.0569 -0.0043436 0.00025725 0.0049055 0.021296 0.040831 0.024831 0.062481 0.12573 0.044612 0 0.21655 0 -0.00044825 0.0020887 -0.00065959 0.00084099 3.4149 -0.084288 -0.070361 -0.070531 -0.074442 -0.087202 -0.08823 -0.069362 -0.092645 -0.10727 0.052537 -0.0085357 -0.04838 -0.07151 0.029548 0.01816 -0.051756 0.1232 0.030983 0.11871 0.18594 0.0069078 0.2248
2.9023 -0.07489 -0.07086 -0.077169 -0.084793 0 -0.075328 -0.080198 -0.077102 -0.086597 -0.087527 -0.09212 9.3009 -0.0044725 -0.0018569 0.0025472 0.022587 0.040368 0.033736 0.066446 0.13125 0.058087 0 0.2305 0 -0.00090304 0.001526 -0.00074109 0.00074634 3.5732 -0.085493 -0.078215 -0.076294 -0.076856 -0.088859 -0.0895 -0.0803 -0.093519 -0.10935 0.073863 0.022964 -0.040011 -0.067401 0.042303 0.050993 -0.030567 0.17591 0.045956 0.12278 0.19327 0.014852 0.24053
2.9063 -0.082466 -0.075553 -0.081765 -0.089796 0 -0.079285 -0.085798 -0.080087 -0.092514 -0.090841 -0.092235 9.5086 -0.0016699 -0.0032209 9.8391e-05 0.025635 0.043631 0.040249 0.069465 0.13641 0.067655 0 0.24224 0 -0.0010576 0.00094595 -0.00057274 0.00071923 3.7248 -0.087137 -0.082215 -0.081189 -0.079236 -0.089129 -0.09127 -0.090791 -0.09439 -0.10841 0.095189 0.054465 -0.031641 -0.063292 0.055058 0.083826 -0.0093782 0.22863 0.060929 0.12686 0.2006 0.022797 0.24919
2.9102 -0.088561 -0.082494 -0.087549 -0.08827 0 -0.081984 -0.091096 -0.08694 -0.096968 -0.08864 -0.096989 9.7 0.0020675 -0.0019238 -0.0012768 0.029763 0.05154 0.043432 0.072783 0.14256 0.072963 0 0.24791 0 -0.00085835 0.00085649 -0.00032053 0.00098191 3.8833 -0.090112 -0.082236 -0.086019 -0.082067 -0.091035 -0.094218 -0.097728 -0.0955 -0.1054 0.11365 0.078469 -0.021185 -0.055514 0.070915 0.11649 0.013277 0.27466 0.080318 0.12353 0.20765 0.029839 0.25071
2.9141 -0.093233 -0.089851 -0.095934 -0.086337 0 -0.086695 -0.095336 -0.095931 -0.099097 -0.087354 -0.10329 9.8983 0.0040895 0.0021098 -0.0012812 0.033229 0.061035 0.044528 0.076321 0.14883 0.075395 0 0.2468 0 -0.00050926 0.0013694 -0.00017543 0.0014044 4.0432 -0.093834 -0.082905 -0.09172 -0.084087 -0.095251 -0.097691 -0.10098 -0.095923 -0.099751 0.13045 0.098133 -0.0095202 -0.04561 0.088567 0.14907 0.03678 0.31682 0.10226 0.11591 0.21453 0.03636 0.24722
2.918 -0.09781 -0.095883 -0.10535 -0.090042 0 -0.094505 -0.098719 -0.10381 -0.0989 -0.091959 -0.1061 10.109 0.0031762 0.0067564 -0.00022026 0.034613 0.067439 0.045367 0.078771 0.15324 0.076382 0 0.24318 0 -0.00023916 0.0021705 -0.00020356 0.0016569 4.1906 -0.097088 -0.089255 -0.098262 -0.08475 -0.099491 -0.1003 -0.10319 -0.095132 -0.091788 0.14661 0.11642 0.002331 -0.035456 0.10638 0.18086 0.060088 0.35725 0.12445 0.10798 0.22165 0.042979 0.24291
2.9219 -0.10317 -0.10024 -0.11198 -0.099597 0 -0.10323 -0.10194 -0.10837 -0.097819 -0.10071 -0.10277 10.317 0.00026535 0.0090622 0.0014507 0.0341 0.068212 0.046651 0.079167 0.15442 0.076129 0 0.24241 0 -0.00014082 0.0028078 -0.00029561 0.0015485 4.3162 -0.098781 -0.10135 -0.10454 -0.086348 -0.10121 -0.10092 -0.10654 -0.093727 -0.084367 0.15452 0.11716 0.016556 -0.022106 0.12623 0.2027 0.080897 0.37547 0.14961 0.096063 0.23166 0.050864 0.24199
2.9258 -0.1082 -0.10385 -0.11317 -0.10976 0 -0.10988 -0.1054 -0.11004 -0.097832 -0.10713 -0.095485 10.504 -0.002675 0.0076983 0.0033076 0.033425 0.065116 0.047741 0.07833 0.15266 0.074169 0 0.24594 0 -0.00016931 0.0030096 -0.00025782 0.0012044 4.4235 -0.098579 -0.11353 -0.10939 -0.092387 -0.10061 -0.099782 -0.10978 -0.093033 -0.081481 0.16243 0.11791 0.03078 -0.0087558 0.14609 0.22454 0.10171 0.39369 0.17477 0.084144 0.24167 0.058748 0.24627
2.9297 -0.11045 -0.10771 -0.1101 -0.11547 0 -0.11379 -0.10907 -0.11131 -0.09991 -0.1071 -0.089638 10.662 -0.0043821 0.0045053 0.004986 0.034453 0.062929 0.04788 0.078632 0.14958 0.07094 0 0.25126 0 -0.00021479 0.0028 1.7147e-05 0.00092292 4.5265 -0.09759 -0.11949 -0.11256 -0.10316 -0.10049 -0.098851 -0.10924 -0.094416 -0.084966 0.16627 0.11047 0.046164 0.0055499 0.16625 0.23956 0.12024 0.40035 0.19978 0.074774 0.25458 0.069057 0.2545
2.9336 -0.10862 -0.11158 -0.10693 -0.11632 0 -0.11679 -0.11264 -0.11435 -0.1035 -0.10341 -0.089791 10.797 -0.0049898 0.0033135 0.006349 0.037652 0.06567 0.047388 0.082138 0.14692 0.068328 0 0.25642 0 -0.00016644 0.0024006 0.00043684 0.00088561 4.6391 -0.098375 -0.11795 -0.11458 -0.11371 -0.10308 -0.10076 -0.1034 -0.098861 -0.0928 0.16625 0.095237 0.06265 0.020765 0.18669 0.24808 0.1366 0.396 0.22463 0.067831 0.27027 0.081674 0.26426
2.9375 -0.10463 -0.11414 -0.10689 -0.11548 0 -0.12019 -0.11558 -0.11885 -0.10748 -0.10262 -0.096751 10.915 -0.0052428 0.0065684 0.0077072 0.041821 0.073464 0.04763 0.088851 0.14562 0.068307 0 0.26355 0 3.3519e-05 0.0020641 0.00076813 0.0010276 4.7624 -0.10341 -0.11335 -0.11542 -0.1178 -0.10735 -0.1066 -0.09612 -0.10654 -0.10111 0.16623 0.080005 0.079137 0.035981 0.20714 0.25661 0.15297 0.39165 0.24948 0.060888 0.28595 0.09429 0.27441
2.9414 -0.10279 -0.11434 -0.10938 -0.11497 0 -0.12243 -0.11697 -0.12196 -0.11138 -0.10794 -0.10783 11.014 -0.0052999 0.012826 0.0097029 0.045276 0.082703 0.049923 0.096648 0.14599 0.071153 0 0.27657 0 0.00034088 0.0019604 0.00084991 0.0011831 4.8825 -0.11264 -0.11082 -0.11401 -0.11463 -0.11021 -0.11444 -0.094209 -0.11625 -0.10811 0.16353 0.060141 0.09662 0.052 0.22719 0.25782 0.16613 0.3795 0.27136 0.064025 0.30607 0.11216 0.28562
2.9453 -0.10628 -0.11286 -0.1112 -0.11353 0 -0.12056 -0.11592 -0.12118 -0.11548 -0.11604 -0.11924 11.088 -0.0044683 0.0179 0.012748 0.047315 0.089283 0.05449 0.10293 0.14855 0.075279 0 0.29572 0 0.0006174 0.0021387 0.00078301 0.0013207 4.9859 -0.12241 -0.11137 -0.10974 -0.11098 -0.1103 -0.12036 -0.10097 -0.12534 -0.11572 0.1607 0.040042 0.11415 0.06806 0.24723 0.25866 0.17913 0.36695 0.2931 0.067673 0.32641 0.1303 0.29845
2.9492 -0.11415 -0.1121 -0.11081 -0.1097 0 -0.11454 -0.11297 -0.11756 -0.11983 -0.12135 -0.12802 11.134 -0.0021077 0.018921 0.016456 0.048661 0.091993 0.060299 0.1065 0.15446 0.078936 0 0.31539 0 0.0007304 0.002529 0.00089509 0.0015932 5.0817 -0.12774 -0.11242 -0.10482 -0.11509 -0.11023 -0.12183 -0.11225 -0.13089 -0.12667 0.15903 0.023223 0.13091 0.083714 0.26629 0.25992 0.19137 0.35797 0.31261 0.075054 0.34648 0.14915 0.31136
2.9531 -0.12177 -0.11464 -0.11078 -0.10611 0 -0.10934 -0.11085 -0.11599 -0.12372 -0.12268 -0.1325 11.163 0.0013211 0.017257 0.019644 0.050564 0.093126 0.065691 0.10819 0.16468 0.08185 0 0.32857 0 0.00066515 0.0029699 0.0014557 0.0021364 5.2034 -0.12654 -0.11266 -0.10451 -0.12761 -0.11427 -0.12041 -0.12005 -0.1317 -0.13954 0.15915 0.011501 0.14645 0.098734 0.28383 0.26184 0.20242 0.35452 0.32866 0.088242 0.36611 0.16911 0.3213
2.957 -0.12459 -0.12099 -0.11541 -0.10884 0 -0.11148 -0.11305 -0.12113 -0.12647 -0.12438 -0.13226 11.189 0.0042493 0.017039 0.020983 0.053525 0.095981 0.069225 0.10989 0.1786 0.085021 0 0.33339 0 0.00051813 0.0032754 0.0023716 0.0028356 5.3788 -0.12193 -0.11497 -0.11336 -0.13944 -0.12361 -0.12086 -0.1206 -0.12927 -0.14768 0.15927 -0.00022049 0.16199 0.11376 0.30136 0.26376 0.21346 0.35107 0.34471 0.10143 0.38574 0.18908 0.3268
2.9609 -0.12189 -0.12873 -0.12567 -0.1211 0 -0.1227 -0.12047 -0.13237 -0.12879 -0.13059 -0.12871 11.218 0.0051761 0.020625 0.0198 0.056837 0.10176 0.07033 0.11305 0.1936 0.089141 0 0.33475 0 0.00036111 0.0033363 0.0031706 0.0033362 5.5902 -0.11997 -0.12316 -0.13008 -0.13992 -0.13429 -0.12671 -0.11856 -0.12669 -0.14421 0.16405 0.0018969 0.17218 0.12481 0.31335 0.27076 0.22224 0.36216 0.35359 0.11711 0.39831 0.20454 0.33004
2.9648 -0.11711 -0.13378 -0.13682 -0.13785 0 -0.13687 -0.12943 -0.14294 -0.1328 -0.13919 -0.12538 11.248 0.0039992 0.025862 0.016449 0.059275 0.10862 0.069624 0.11781 0.20631 0.093689 0 0.33917 0 0.00014029 0.0032031 0.0033585 0.003338 5.767 -0.12465 -0.13572 -0.14605 -0.12787 -0.14034 -0.13649 -0.1221 -0.12631 -0.12972 0.16979 0.0068302 0.18128 0.13507 0.3242 0.27879 0.23055 0.37621 0.361 0.13329 0.40945 0.21908 0.33538
2.9688 -0.11462 -0.13312 -0.14187 -0.14786 0 -0.14409 -0.13368 -0.14506 -0.13999 -0.14298 -0.12616 11.271 0.0022686 0.028334 0.012138 0.060216 0.11348 0.068717 0.12312 0.2148 0.097779 0 0.34825 0 -0.00023649 0.003077 0.0028671 0.0029102 5.8298 -0.13466 -0.14438 -0.15045 -0.11392 -0.13915 -0.14441 -0.13359 -0.12843 -0.11469 0.17643 0.015958 0.18754 0.14276 0.33185 0.28771 0.23719 0.39325 0.36529 0.14818 0.41661 0.23019 0.34501
2.9727 -0.11596 -0.1269 -0.13765 -0.1428 0 -0.13876 -0.12957 -0.13685 -0.14894 -0.13744 -0.13204 11.281 0.0020438 0.026334 0.0084431 0.060139 0.11461 0.069314 0.12774 0.21986 0.10153 0 0.35762 0 -0.00069851 0.003188 0.0021734 0.0025152 5.7549 -0.14498 -0.14072 -0.13864 -0.11072 -0.13369 -0.14517 -0.14576 -0.13203 -0.11271 0.18554 0.036401 0.18611 0.14357 0.33084 0.29901 0.23935 0.41839 0.36113 0.15959 0.41304 0.23205 0.35635
2.9766 -0.11887 -0.11833 -0.12766 -0.12498 0 -0.12428 -0.11958 -0.12421 -0.15508 -0.12654 -0.13927 11.271 0.0042183 0.023051 0.0067628 0.060154 0.11268 0.071931 0.13105 0.22399 0.10601 0 0.36174 0 -0.00095268 0.0036272 0.0019265 0.0026753 5.597 -0.15139 -0.12492 -0.11692 -0.12032 -0.12923 -0.13849 -0.14828 -0.13619 -0.12897 0.19464 0.056844 0.18468 0.14437 0.32983 0.31031 0.24151 0.44352 0.35697 0.17099 0.40947 0.2339 0.36377
2.9805 -0.11981 -0.11157 -0.11856 -0.10605 0 -0.11024 -0.1105 -0.11565 -0.15356 -0.11952 -0.14178 11.231 0.0076462 0.023308 0.0077733 0.061027 0.10986 0.075238 0.13333 0.22908 0.11167 0 0.35901 0 -0.00070364 0.0042599 0.0023823 0.0035504 5.4441 -0.15299 -0.10744 -0.098669 -0.13178 -0.12811 -0.12907 -0.13828 -0.14024 -0.1541 0.2019 0.081169 0.17465 0.13638 0.31818 0.31737 0.23656 0.46421 0.34362 0.17582 0.39486 0.22459 0.36337
2.9844 -0.1172 -0.109 -0.11409 -0.097503 0 -0.10477 -0.10754 -0.11481 -0.14313 -0.12151 -0.13642 11.153 0.0098167 0.028229 0.011001 0.062585 0.10811 0.076903 0.13521 0.23456 0.11714 0 0.35169 0 3.4157e-05 0.0048026 0.0031579 0.0047856 5.3428 -0.15082 -0.10059 -0.094666 -0.13185 -0.12793 -0.12224 -0.12378 -0.14269 -0.16991 0.2084 0.10708 0.1611 0.1248 0.3022 0.32271 0.22869 0.48308 0.32652 0.17797 0.37573 0.21071 0.35584
2.9883 -0.11244 -0.1101 -0.11243 -0.10164 0 -0.10886 -0.11 -0.11802 -0.12775 -0.12778 -0.12606 11.038 0.0086543 0.033717 0.014858 0.063926 0.10825 0.075558 0.13687 0.23773 0.12023 0 0.34173 0 0.00087542 0.0050208 0.0035504 0.0057594 5.2656 -0.14498 -0.10749 -0.10533 -0.11824 -0.12481 -0.11986 -0.11578 -0.14086 -0.16333 0.21359 0.13177 0.14609 0.11163 0.28429 0.32574 0.2192 0.49848 0.30779 0.17887 0.35514 0.19501 0.34471
2.9922 -0.10815 -0.11238 -0.10942 -0.11113 0 -0.1169 -0.11271 -0.11897 -0.11413 -0.12833 -0.1171 10.903 0.0041539 0.034627 0.017413 0.064179 0.11009 0.072192 0.13771 0.23582 0.12006 0 0.32809 0 0.0013646 0.0048923 0.0031463 0.0060266 5.1494 -0.1343 -0.11929 -0.12108 -0.10178 -0.11779 -0.12017 -0.11723 -0.13272 -0.13691 0.21132 0.1495 0.12275 0.089373 0.25541 0.3157 0.20042 0.49405 0.27984 0.17265 0.32622 0.16897 0.33219
2.9961 -0.10571 -0.11343 -0.10377 -0.11665 0 -0.12184 -0.11163 -0.11511 -0.10699 -0.11819 -0.1132 10.768 -0.0013872 0.030242 0.017573 0.063171 0.11291 0.069489 0.13691 0.22807 0.11801 0 0.30899 0 0.0013578 0.0045912 0.002176 0.0055986 4.9638 -0.11914 -0.1235 -0.12992 -0.095483 -0.10968 -0.12058 -0.12034 -0.11957 -0.10664 0.20904 0.16724 0.09941 0.067118 0.22653 0.30565 0.18163 0.48963 0.2519 0.16642 0.2973 0.14293 0.31739
3 -0.10441 -0.11229 -0.098366 -0.11479 0 -0.11983 -0.10754 -0.10917 -0.10577 -0.10286 -0.11166 10.64 -0.0048031 0.025091 0.015837 0.061525 0.11568 0.069503 0.13449 0.21613 0.11623 0 0.28606 0 0.0011007 0.004311 0.0013064 0.0048686 4.7356 -0.10342 -0.11546 -0.12576 -0.10183 -0.10369 -0.11977 -0.11515 -0.10617 -0.088882 0.20013 0.17432 0.073813 0.042749 0.19474 0.28502 0.15892 0.46834 0.22127 0.15814 0.26857 0.11509 0.29871
3.0039 -0.10272 -0.10928 -0.096647 -0.10913 0 -0.11133 -0.10409 -0.10482 -0.1056 -0.092866 -0.10613 10.502 -0.0041946 0.0242 0.013871 0.060209 0.11732 0.071808 0.13179 0.20285 0.11552 0 0.26478 0 0.00093429 0.0041016 0.0010822 0.0042863 4.51 -0.092459 -0.10176 -0.11124 -0.11106 -0.099975 -0.11691 -0.10017 -0.097365 -0.087788 0.18658 0.17397 0.046642 0.016905 0.16093 0.257 0.13347 0.43528 0.18876 0.14841 0.23997 0.085991 0.27738
3.0078 -0.099911 -0.10497 -0.098263 -0.10475 0 -0.099581 -0.10273 -0.10205 -0.10168 -0.093146 -0.093392 10.332 -0.00022319 0.027887 0.01315 0.059915 0.11721 0.07397 0.13048 0.19052 0.11497 0 0.24993 0 0.00095624 0.0038875 0.0015199 0.0040627 4.2959 -0.088154 -0.092709 -0.09421 -0.11162 -0.096024 -0.11016 -0.084044 -0.09388 -0.093889 0.17281 0.17308 0.01958 -0.0087572 0.12728 0.22868 0.10807 0.4017 0.15639 0.13874 0.21165 0.05711 0.25765
3.0117 -0.096514 -0.09944 -0.099142 -0.10266 0 -0.088713 -0.10035 -0.097699 -0.093241 -0.098296 -0.077197 10.122 0.0044018 0.031639 0.013779 0.060674 0.11571 0.073932 0.13082 0.18009 0.11368 0 0.24077 0 0.0009867 0.0036368 0.0021741 0.0041045 4.0606 -0.086906 -0.092074 -0.081926 -0.10127 -0.090169 -0.097599 -0.076714 -0.091726 -0.094171 0.15118 0.15387 -0.003765 -0.028263 0.099461 0.18999 0.084402 0.3505 0.12828 0.13089 0.19289 0.03546 0.24297
3.0156 -0.093223 -0.092631 -0.095813 -0.099645 0 -0.08221 -0.092644 -0.089838 -0.083727 -0.098495 -0.065301 9.8863 0.0068486 0.031016 0.014541 0.061849 0.11389 0.071906 0.13085 0.17138 0.11215 0 0.23165 0 0.00082714 0.0034636 0.0025426 0.0041654 3.7801 -0.083192 -0.094389 -0.07725 -0.087632 -0.083756 -0.080548 -0.07995 -0.086188 -0.083762 0.12955 0.13467 -0.02711 -0.047768 0.07164 0.15131 0.060732 0.2993 0.10018 0.12303 0.17413 0.013811 0.23241
3.0195 -0.089756 -0.085006 -0.089029 -0.092518 0 -0.081241 -0.079493 -0.080601 -0.077311 -0.089627 -0.062548 9.652 0.0060264 0.02618 0.014164 0.06244 0.11256 0.069881 0.12763 0.16402 0.11152 0 0.21781 0 0.00047745 0.0035033 0.0024178 0.0040509 3.4836 -0.075602 -0.091715 -0.078311 -0.078868 -0.079388 -0.064951 -0.086859 -0.076599 -0.068817 0.10776 0.11083 -0.045627 -0.060659 0.050633 0.11427 0.041916 0.2492 0.077901 0.11725 0.16191 -0.0011986 0.22166
3.0234 -0.084875 -0.077628 -0.082594 -0.081756 0 -0.083182 -0.066325 -0.073816 -0.075082 -0.076951 -0.066817 9.4303 0.0030213 0.021334 0.012634 0.061555 0.11136 0.069361 0.11996 0.15806 0.11164 0 0.20051 0 7.0699e-05 0.0036753 0.0019273 0.0037285 3.2364 -0.068747 -0.082065 -0.080549 -0.075409 -0.077407 -0.057908 -0.089783 -0.067036 -0.059211 0.085783 0.081709 -0.058658 -0.066033 0.03737 0.079083 0.028613 0.20036 0.062248 0.11384 0.1571 -0.0086644 0.20786
3.0273 -0.077569 -0.071365 -0.078842 -0.070835 0 -0.082361 -0.059574 -0.07054 -0.074469 -0.068931 -0.071498 9.2096 -4.0253e-05 0.020116 0.011322 0.058921 0.10905 0.069836 0.1099 0.15405 0.11076 0 0.18583 0 -0.00033954 0.0036395 0.0013398 0.0033126 3.0752 -0.068486 -0.070687 -0.079506 -0.071464 -0.075087 -0.061535 -0.087176 -0.062231 -0.059087 0.063809 0.052591 -0.07169 -0.071406 0.024107 0.043899 0.015311 0.15151 0.046595 0.11043 0.15229 -0.01613 0.19307
3.0313 -0.068224 -0.066083 -0.076032 -0.062717 0 -0.074042 -0.060701 -0.068052 -0.072136 -0.068224 -0.071561 8.9679 -0.0015974 0.022152 0.011755 0.055259 0.10481 0.069664 0.1016 0.15262 0.10782 0 0.17837 0 -0.00082018 0.003098 0.000881 0.0029756 2.9657 -0.075142 -0.063702 -0.073294 -0.063326 -0.069779 -0.070276 -0.082393 -0.062963 -0.064234 0.049208 0.026999 -0.072877 -0.063057 0.025363 0.02401 0.014869 0.12133 0.045188 0.10988 0.15696 -0.011053 0.18223
3.0352 -0.058628 -0.06081 -0.070678 -0.05758 0 -0.059107 -0.064868 -0.063475 -0.067182 -0.069456 -0.067129 8.6945 -0.0014408 0.024249 0.014124 0.052189 0.099351 0.068344 0.097931 0.15382 0.10464 0 0.17639 0 -0.0013512 0.0021935 0.00068769 0.0028506 2.8328 -0.081944 -0.061702 -0.063706 -0.054172 -0.062325 -0.075057 -0.07736 -0.065608 -0.067605 0.035357 0.0017652 -0.072859 -0.05331 0.028096 0.0056789 0.015735 0.093045 0.045229 0.10962 0.1626 -0.0047002 0.17747
3.0391 -0.050794 -0.054841 -0.062017 -0.053839 0 -0.044757 -0.06548 -0.057364 -0.061395 -0.065588 -0.0617 8.398 -0.00032918 0.024326 0.016928 0.05145 0.094436 0.067491 0.098035 0.15648 0.10483 0 0.17331 0 -0.0016599 0.0015448 0.00082526 0.0029631 2.631 -0.080716 -0.06018 -0.054952 -0.049826 -0.056383 -0.070806 -0.069672 -0.065907 -0.066291 0.025945 -0.018289 -0.069074 -0.040824 0.034018 -0.0051319 0.020221 0.073626 0.049455 0.10916 0.16865 0.0039477 0.1749
3.043 -0.045585 -0.048627 -0.053296 -0.050598 0 -0.039365 -0.059886 -0.052617 -0.056576 -0.055491 -0.057759 8.095 0.00085593 0.023469 0.018157 0.05372 0.091268 0.069182 0.098004 0.15821 0.10988 0 0.16375 0 -0.0013981 0.0017569 0.0012568 0.0032182 2.3814 -0.069237 -0.055544 -0.050326 -0.050967 -0.054023 -0.060116 -0.056639 -0.062662 -0.062865 0.024882 -0.028602 -0.058206 -0.023187 0.045935 -0.0017998 0.031511 0.070874 0.061548 0.10829 0.17547 0.016911 0.16766
3.0469 -0.042258 -0.043433 -0.048179 -0.048438 0 -0.045277 -0.050749 -0.050089 -0.052161 -0.04456 -0.054567 7.7948 0.0015595 0.024091 0.017012 0.057855 0.089227 0.073259 0.094286 0.15627 0.11655 0 0.14794 0 -0.00055044 0.0028038 0.0017863 0.0034591 2.1371 -0.052963 -0.04932 -0.049274 -0.051514 -0.052686 -0.049689 -0.040648 -0.057592 -0.060711 0.023818 -0.038915 -0.047337 -0.0055499 0.057852 0.0015323 0.042802 0.068122 0.073641 0.10743 0.18228 0.029874 0.15222
3.0508 -0.039231 -0.03996 -0.046319 -0.047839 0 -0.056075 -0.042501 -0.046768 -0.045982 -0.038257 -0.049776 7.4955 0.0014962 0.026795 0.01462 0.06138 0.086318 0.076598 0.086708 0.14919 0.11915 0 0.13031 0 0.00038536 0.00392 0.0021021 0.0035667 1.9206 -0.039674 -0.045705 -0.047695 -0.045552 -0.047532 -0.043552 -0.028319 -0.052268 -0.059275 0.031321 -0.035883 -0.032942 0.0086385 0.067953 0.016542 0.054535 0.076829 0.087922 0.10328 0.18206 0.039923 0.1316
3.0547 -0.035379 -0.037367 -0.043314 -0.047441 0 -0.06118 -0.037141 -0.039411 -0.037366 -0.036154 -0.042365 7.1921 0.00061134 0.029699 0.01305 0.062188 0.080977 0.075502 0.078417 0.13793 0.11491 0 0.11457 0 0.000748 0.0042089 0.001967 0.0035312 1.705 -0.032767 -0.045592 -0.041706 -0.034874 -0.037107 -0.040131 -0.023707 -0.046197 -0.054563 0.041146 -0.029234 -0.01759 0.021892 0.07756 0.034718 0.066387 0.088644 0.1028 0.098229 0.17993 0.049183 0.11221
3.0586 -0.03079 -0.033798 -0.035422 -0.044445 0 -0.053951 -0.03347 -0.029395 -0.028853 -0.033005 -0.033564 6.8833 -0.00065201 0.030787 0.013481 0.06019 0.073524 0.069145 0.072916 0.12556 0.10685 0 0.10053 0 0.00031981 0.0034514 0.0014184 0.0034353 1.4568 -0.029679 -0.044375 -0.031482 -0.027976 -0.025931 -0.035611 -0.023624 -0.038272 -0.044021 0.051672 -0.020587 -0.0030403 0.031686 0.084447 0.052889 0.075921 0.09932 0.1159 0.09195 0.17452 0.05576 0.097661
3.0625 -0.026401 -0.028074 -0.023917 -0.03694 0 -0.036261 -0.029515 -0.022263 -0.02406 -0.02523 -0.025349 6.5694 -0.001237 0.030275 0.015217 0.057417 0.065932 0.060643 0.071027 0.11509 0.10074 0 0.08551 0 -0.00042316 0.0023244 0.00078652 0.0033681 1.1851 -0.026001 -0.0365 -0.021313 -0.030873 -0.020454 -0.02906 -0.021244 -0.029335 -0.030072 0.064594 -0.0051093 0.0087675 0.029647 0.082028 0.071043 0.077529 0.1061 0.12296 0.081451 0.15787 0.053163 0.085935
3.0664 -0.02291 -0.020904 -0.014183 -0.025729 0 -0.016142 -0.024637 -0.021439 -0.02355 -0.015225 -0.018674 6.2461 -0.00011487 0.030214 0.016479 0.056221 0.060133 0.05447 0.070477 0.107 0.098994 0 0.068116 0 -0.00073129 0.0017694 0.00047932 0.0033562 0.93569 -0.020071 -0.021935 -0.015595 -0.03956 -0.022119 -0.023229 -0.01431 -0.022087 -0.018285 0.077516 0.010368 0.020575 0.027608 0.079609 0.089197 0.079137 0.11289 0.13002 0.070952 0.14123 0.050565 0.072381
3.0703 -0.019998 -0.014386 -0.010345 -0.013863 0 -0.0014469 -0.01912 -0.023179 -0.023253 -0.0086152 -0.013282 5.9065 0.0025716 0.031926 0.016234 0.057008 0.056393 0.052456 0.068141 0.098342 0.098149 0 0.049797 0 -0.00030128 0.0020933 0.00069448 0.0033719 0.73478 -0.013324 -0.0072425 -0.014718 -0.042686 -0.025041 -0.020372 -0.008174 -0.01795 -0.012117 0.086016 0.022694 0.025796 0.013188 0.067647 0.09762 0.070204 0.10599 0.12746 0.057843 0.11627 0.038797 0.054998
3.0742 -0.016609 -0.010173 -0.011172 -0.0044134 0 0.004754 -0.012623 -0.019428 -0.017779 -0.0076258 -0.0085967 5.5521 0.0050689 0.034339 0.015239 0.057614 0.053086 0.052106 0.06258 0.084671 0.092578 0 0.032922 0 0.00041826 0.0026805 0.001284 0.0033863 0.54986 -0.0071938 0.00032266 -0.014933 -0.03217 -0.02137 -0.018425 -0.0094434 -0.014623 -0.0098644 0.092297 0.033438 0.02771 -0.0074488 0.050893 0.10116 0.055979 0.092232 0.12007 0.043422 0.087141 0.022424 0.036332
3.0781 -0.012042 -0.0080416 -0.011616 0.0013583 0 0.0042255 -0.0042248 -0.0064605 -0.0057665 -0.0081345 -0.0041479 5.1986 0.0051906 0.035035 0.015198 0.055122 0.047959 0.048898 0.054597 0.063668 0.080629 0 0.017969 0 0.00066268 0.0026033 0.0018644 0.003386 0.31891 -0.0010949 -0.00029453 -0.012115 -0.011005 -0.0091793 -0.01252 -0.017089 -0.0078211 -0.0068716 0.097202 0.042545 0.028388 -0.029331 0.033313 0.10252 0.040424 0.076172 0.11124 0.028939 0.057623 0.0051475 0.020373
3.082 -0.0067624 -0.0062031 -0.0081946 0.0040894 0 0.00088096 0.005681 0.010116 0.0081392 -0.0038219 0.00083812 4.8659 0.0024199 0.032716 0.016844 0.048647 0.039852 0.040572 0.045792 0.037758 0.066407 0 0.0031998 0 0.00011419 0.0015264 0.0020768 0.0033403 0.020652 0.0060986 -0.0032086 -0.0053712 0.00952 0.0052826 -0.00050374 -0.021626 0.0040827 -0.00036903 0.090422 0.037743 0.018557 -0.061802 0.0087227 0.085399 0.01357 0.040576 0.090244 0.013921 0.024805 -0.019807 0.0081537
3.0859 -0.0020926 -0.0030285 -0.0023248 0.0051623 0 -0.0014972 0.014253 0.020224 0.017077 0.0069793 0.0075166 4.5588 -0.0010829 0.028442 0.018956 0.040514 0.029677 0.029574 0.037005 0.013484 0.055378 0 -0.012921 0 -0.00076038 2.5345e-05 0.0018121 0.0031937 -0.29161 0.013501 -0.0016782 0.0029951 0.019941 0.01349 0.013771 -0.014309 0.017569 0.0083126 0.083641 0.032941 0.0087252 -0.094273 -0.015868 0.068276 -0.013284 0.0049795 0.069244 -0.0010971 -0.0080123 -0.044761 -0.0033194
3.0898 0.00097699 0.0014606 0.0017871 0.0057121 0 -0.00027124 0.017962 0.019402 0.018109 0.019102 0.016402 4.2596 -0.0019546 0.024656 0.019469 0.034614 0.020061 0.021472 0.028265 -0.0023394 0.048776 0 -0.029453 0 -0.0011361 -0.0009539 0.0012687 0.0029398 -0.53252 0.01847 0.0053412 0.01031 0.019816 0.012669 0.023415 0.0032458 0.026809 0.016233 0.070111 0.019048 -0.0054925 -0.12563 -0.038443 0.043155 -0.041156 -0.034818 0.045216 -0.014496 -0.036689 -0.069125 -0.017983
3.0938 0.0026679 0.0056576 0.0020529 0.0064344 0 0.0051362 0.015918 0.013235 0.014756 0.025371 0.026221 3.9428 0.0013672 0.023325 0.017603 0.033322 0.013874 0.020601 0.019906 -0.0071108 0.04307 0 -0.043441 0 -0.00061529 -0.00092153 0.00082107 0.0026996 -0.6601 0.01982 0.012697 0.015447 0.015687 0.0078138 0.024897 0.019735 0.029229 0.022813 0.050941 -0.0024395 -0.023375 -0.15604 -0.059333 0.011351 -0.069878 -0.078126 0.018659 -0.026541 -0.061905 -0.092994 -0.036865
3.0977 0.0040664 0.0077925 0.000651 0.0076914 0 0.012213 0.01117 0.011151 0.013457 0.023383 0.034251 3.6001 0.0068535 0.024924 0.014749 0.035698 0.012448 0.026549 0.013193 -0.0042254 0.034899 0 -0.052559 0 0.00037425 -0.00016635 0.00077443 0.0026558 -0.70487 0.01998 0.014591 0.017958 0.013395 0.006034 0.021168 0.024893 0.027946 0.030485 0.031771 -0.023927 -0.041258 -0.18646 -0.080223 -0.020453 -0.098601 -0.12143 -0.0078977 -0.038586 -0.087122 -0.11686 -0.056991
3.1016 0.0058877 0.0073302 0.0012451 0.0093179 0 0.016033 0.0082288 0.016349 0.017508 0.017361 0.038203 3.2501 0.010251 0.028549 0.013023 0.03853 0.014553 0.034307 0.0094671 -0.0006308 0.025605 0 -0.056997 0 0.00093674 0.00063508 0.0011462 0.0028379 -0.72528 0.022882 0.010157 0.016567 0.013227 0.0096328 0.018326 0.019011 0.028329 0.041052 0.0081719 -0.051992 -0.059318 -0.20107 -0.087811 -0.052228 -0.11661 -0.15164 -0.028845 -0.045065 -0.096681 -0.13039 -0.073317
3.1055 0.0076512 0.0052106 0.004732 0.010382 0 0.012797 0.009091 0.022961 0.02431 0.013553 0.037817 2.92 0.008628 0.03239 0.012938 0.039103 0.016966 0.037911 0.0086844 -0.0018103 0.019973 0 -0.058593 0 0.00048959 0.0010236 0.0016239 0.0029754 -0.74242 0.029356 0.0036943 0.01014 0.011906 0.01511 0.019533 0.011384 0.032214 0.051754 -0.015498 -0.080162 -0.077381 -0.21542 -0.095187 -0.084002 -0.13445 -0.18163 -0.049702 -0.051456 -0.10599 -0.14375 -0.081332
3.1094 0.0081694 0.0030044 0.0084543 0.0096385 0 0.0038783 0.011777 0.023282 0.028218 0.014251 0.034521 2.6178 0.0029099 0.0343 0.012782 0.037149 0.016505 0.034713 0.0090766 -0.00794 0.020555 0 -0.058247 0 -0.0007272 0.00097969 0.0017662 0.0026686 -0.72539 0.035255 0.00014283 0.00065793 0.0075594 0.018276 0.022491 0.0099732 0.035812 0.055772 -0.036277 -0.1044 -0.091858 -0.2201 -0.095834 -0.10927 -0.14433 -0.19963 -0.064448 -0.054885 -0.108 -0.15063 -0.078478
3.1133 0.0068686 0.0019278 0.0096405 0.0067333 0 -0.0040528 0.012731 0.016523 0.02574 0.016388 0.029637 2.3223 -0.0029657 0.032836 0.010562 0.034428 0.012266 0.027042 0.0085653 -0.014206 0.024174 0 -0.05448 0 -0.0018362 0.00068837 0.001338 0.001818 -0.63755 0.03485 0.00097286 -0.0059422 0.0015946 0.018897 0.022608 0.01381 0.033449 0.047467 -0.053128 -0.1233 -0.10146 -0.21161 -0.087334 -0.12569 -0.14339 -0.20132 -0.070884 -0.05429 -0.10007 -0.14871 -0.064637
3.1172 0.0045655 0.0024414 0.0089209 0.0030683 0 -0.0042668 0.010452 0.0091152 0.018015 0.015487 0.0232 2.0024 -0.005441 0.028557 0.0065278 0.032755 0.0063107 0.020146 0.006617 -0.015044 0.024906 0 -0.04476 0 -0.0020175 0.00025921 0.00052886 0.00089929 -0.48564 0.026284 0.004239 -0.0038093 -0.0037348 0.019437 0.017885 0.015873 0.023152 0.027696 -0.069978 -0.1422 -0.11106 -0.20313 -0.078835 -0.14212 -0.14245 -0.20301 -0.077321 -0.053695 -0.092149 -0.1468 -0.042605
3.1211 0.0028995 0.0043809 0.0097406 0.0011717 0 0.0037356 0.0066183 0.0066387 0.0088961 0.010283 0.014546 1.6469 -0.0040592 0.024189 0.003409 0.032469 0.0021118 0.018132 0.004588 -0.0088597 0.020451 0 -0.028395 0 -0.00113 -0.00026217 -0.00015226 0.00069442 -0.31594 0.013363 0.0075689 0.0068447 -0.0078857 0.019976 0.010293 0.012054 0.0084354 0.0041474 -0.073258 -0.1421 -0.10874 -0.17856 -0.06214 -0.13871 -0.12643 -0.18066 -0.069824 -0.047204 -0.074805 -0.13337 -0.018086
3.125 0.0030361 0.0071824 0.014286 0.0027307 0 0.013324 0.0039468 0.0073166 0.0013982 0.0034119 0.0037067 1.2765 -0.0011159 0.02267 0.0038467 0.032547 0.0018585 0.021092 0.0040774 0.00065932 0.01478 0 -0.0082097 0 0.00021957 -0.00071311 -0.00025764 0.0015977 -0.16805 0.0018499 0.01016 0.018289 -0.011121 0.01637 0.0029219 0.0054787 -0.0051206 -0.013856 -0.074391 -0.139 -0.10453 -0.15144 -0.044148 -0.13218 -0.10801 -0.1545 -0.060122 -0.03978 -0.05597 -0.11812 0.0021196
3.1289 0.0049611 0.010071 0.020604 0.0069897 0 0.016878 0.003433 0.0049423 -0.0037825 -0.0017497 -0.0081239 0.92438 0.001001 0.024411 0.0076048 0.031793 0.0048455 0.025523 0.0049515 0.0077048 0.013953 0 0.010624 0 0.0011703 -0.00081508 0.00024527 0.0031287 -0.046501 -0.0056723 0.012061 0.021226 -0.011758 0.0050538 -0.0031491 0.0017481 -0.014505 -0.021655 -0.070272 -0.12877 -0.096367 -0.1227 -0.02669 -0.11991 -0.087287 -0.12476 -0.047397 -0.030854 -0.037207 -0.10112 0.013611
3.1328 0.0079427 0.012421 0.02433 0.011224 0 0.013302 0.003967 -0.0023251 -0.0070149 -0.0040211 -0.019325 0.60707 0.0018516 0.026653 0.011623 0.029798 0.0082797 0.027468 0.0052327 0.0091607 0.019545 0 0.023591 0 0.0012495 -0.00043538 0.00095047 0.0042104 0.054511 -0.010976 0.012795 0.01335 -0.0061026 -0.010502 -0.0086425 0.0016928 -0.020452 -0.021561 -0.054065 -0.10214 -0.079107 -0.090239 -0.010463 -0.094462 -0.061234 -0.086786 -0.027716 -0.018468 -0.01861 -0.080068 0.016988
3.1367 0.011456 0.014298 0.023261 0.01319 0 0.0092567 0.0043675 -0.0081588 -0.0080774 -0.0040901 -0.028464 0.31243 0.0024508 0.026178 0.013008 0.027077 0.0097035 0.025672 0.0032296 0.0067922 0.026834 0 0.029091 0 0.00066824 0.0002097 0.0013412 0.0040651 0.10676 -0.016591 0.011913 0.0021444 0.0076325 -0.019886 -0.013381 0.00091117 -0.024669 -0.019838 -0.037859 -0.075519 -0.061847 -0.057776 0.0057641 -0.069013 -0.035182 -0.048808 -0.0080348 -0.0060818 -1.2807e-05 -0.059016 0.016825
3.1406 0.015508 0.016666 0.019848 0.013422 0 0.012544 0.0052547 -0.0044232 -0.0061959 -0.0021051 -0.033901 0.015254 0.0032753 0.022888 0.011822 0.02479 0.0087995 0.022133 -0.00018899 0.0048777 0.029656 0 0.028149 0 7.2288e-05 0.00071489 0.0011806 0.0029085 0.045938 -0.02184 0.010917 -0.0013903 0.025563 -0.01421 -0.014961 -0.00334 -0.026768 -0.021412 -0.01389 -0.040099 -0.040064 -0.03309 0.013605 -0.039421 -0.01319 -0.018772 0.010956 0.0071894 0.010168 -0.040746 0.017314
3.1445 0.020201 0.020773 0.018921 0.015045 0 0.024157 0.00863 0.0093073 -0.0012354 0.0032774 -0.033304 -0.29696 0.0033809 0.020293 0.010657 0.024397 0.007028 0.019801 -0.0018028 0.0054974 0.026601 0 0.022085 0 -1.7784e-05 0.00087698 0.00064107 0.0017361 -0.17399 -0.022977 0.013403 0.0075766 0.039524 0.0048091 -0.010784 -0.0067243 -0.024284 -0.026452 0.012772 -0.0016292 -0.016712 -0.011102 0.018536 -0.0083911 0.0073924 0.0085092 0.029707 0.020768 0.01743 -0.023441 0.018185
3.1484 0.025326 0.027 0.023108 0.020934 0 0.037078 0.015759 0.024313 0.005949 0.01298 -0.024611 -0.61404 0.0017361 0.021891 0.011501 0.027041 0.0056612 0.019653 0.00087801 0.005859 0.021897 0 0.010379 0 0.00039179 0.00086812 0.00010933 0.0013683 -0.52644 -0.016953 0.021944 0.023813 0.043394 0.024927 -0.0011512 -0.0013644 -0.015331 -0.030592 0.039104 0.035457 0.0058833 0.0070355 0.020958 0.020822 0.025251 0.030883 0.046421 0.033604 0.021468 -0.0081651 0.01447
3.1523 0.030628 0.034235 0.030747 0.030668 0 0.043081 0.025739 0.03163 0.014611 0.025189 -0.0081533 -0.91665 -0.00090249 0.027095 0.013433 0.032394 0.0042359 0.019763 0.0063156 0.00017498 0.020267 0 -0.0093077 0 0.00084689 0.00096879 -0.0001105 0.0016918 -0.92289 -0.0043479 0.034545 0.037422 0.038501 0.033773 0.010377 0.014939 -0.00068392 -0.02774 0.063957 0.066324 0.02508 0.0078655 0.012102 0.041869 0.030865 0.031196 0.053982 0.043107 0.011017 -0.0020078 0.00017097
[truncated: 3,410,994 more chars]
