# Supplementary material for: Dataset from dynamic shake-table testing of five full-scale single leaf and cavity URM walls subjected to out-of-plane two-way bending
Source: Data Brief. 2019 Mar 20;24:103854. doi: 10.1016/j.dib.2019.103854 (PMC6480314; doi:10.1016/j.dib.2019.103854)
Supplement: Multimedia component 2 [file mmc2.zip › DATA/CAV-000-RF/Test6.txt]

0 -0.0020195 -0.0013445 -0.0016005 -0.00010153 0 5.9398e-05 0.00062731 0.0010228 -0.0014949 -0.0023535 0.00098046 -0.074167 0.0022056 0.00068872 -0.00013727 0.0078945 0.0031546 0.0058665 -0.0050866 0.0066701 -0.0011834 0 -0.00096913 0 0.00050987 0.00023946 0.00087351 0.00021215 0.020042 -0.0044068 0.00091742 -0.0010232 0.0047238 0.0012833 0.0039361 -0.0073788 0.00047078 0.00079585 0.025205 0.021368 0.016987 0.06084 0.027873 0.031709 0.022051 0.0072191 0.01151 0.0023393 0.014352 0.011859 -0.00056393
0.003906 -0.0010075 -0.0012818 -0.0025147 -0.0008313 0 -0.0016869 0.00067518 0.0012847 -0.0027114 -0.0023709 0.0015792 -0.059056 0.003584 0.0063402 -0.0009462 0.0062287 0.00033914 0.004922 -0.0049898 0.0037658 -0.00065147 0 -0.0032403 0 0.00030921 0.00070169 -0.0003168 -0.0002351 0.017637 -0.0056875 -2.2666e-05 -0.00077613 0.0051096 0.00092354 0.0032565 -0.0049228 -0.00016779 0.0023242 0.028901 0.018056 0.018704 0.071281 0.029795 0.034073 0.027487 0.010876 0.013882 0.0053333 0.014697 0.013393 -0.00063959
0.007812 -0.00028588 -0.00077375 -0.0034712 -0.00090288 0 -0.0029803 0.0010221 0.0015675 -0.0027453 -0.0020248 0.0021273 -0.035994 0.0032274 0.010851 -0.00048845 -0.00023096 -0.0012407 0.0043217 -0.0023519 -0.00050116 -8.5521e-05 0 -0.0035824 0 -2.2058e-05 0.00074159 -0.0010455 -0.00099864 0.0071776 -0.0064546 -0.001294 -0.00049734 0.0036177 0.00071867 0.0015918 -0.0004862 0.00040505 0.0022127 0.031198 0.015486 0.018841 0.077384 0.029229 0.03399 0.0318 0.013438 0.014004 0.0064588 0.013414 0.014383 -0.0015231
0.011719 5.3462e-05 -9.3577e-05 -0.0039549 -0.00046372 0 -0.003274 0.00090293 0.0016011 -0.00093949 -0.0012395 0.0022296 -0.025957 0.0018133 0.010354 0.0021147 -0.0058703 -0.00055283 0.0039365 0.0012004 -0.0040972 -0.00064356 0 -0.0013756 0 -8.5398e-05 0.00045318 -0.00090991 -0.0015307 -0.0068893 -0.0065241 -0.002675 -0.00017928 0.00059227 -0.0001595 -4.4592e-05 0.0058095 0.001982 0.00050555 0.03259 0.013396 0.017957 0.080682 0.027056 0.032326 0.035388 0.015293 0.01267 0.0063761 0.01108 0.015022 -0.0024095
0.015625 0.00022029 0.0004326 -0.0035501 -0.00027612 0 -0.002565 1.3124e-05 0.00086588 0.0018245 -0.00026916 0.0017211 -0.04062 0.00068331 0.0052007 0.0055353 -0.0061022 0.0020131 0.0020445 0.003283 -0.0055002 -0.002715 0 0.0021542 0 0.00017701 4.7524e-05 -0.0001799 -0.0012954 -0.015463 -0.0057515 -0.0035645 4.7644e-05 -0.002642 -0.0018611 -0.0011197 0.011556 0.0034507 -0.0011601 0.033815 0.011401 0.016921 0.08357 0.02474 0.030475 0.038787 0.017026 0.011198 0.0061643 0.0086742 0.015589 -0.002643
0.019531 0.00045373 0.00063318 -0.0022867 -0.0009885 0 -0.0013197 -0.0012582 -0.00092857 0.0036401 0.00019199 0.00072877 -0.06988 0.00035372 -0.00024605 0.0072144 -0.0016448 0.0048662 -0.0018238 0.0029287 -0.0046006 -0.0050259 0 0.0050222 0 0.0004112 -0.00025509 0.0005231 -0.00030178 -0.011348 -0.0042461 -0.0035509 1.7013e-05 -0.0045241 -0.0034317 -0.0020588 0.013968 0.0034619 -0.00094304 0.031652 0.011346 0.012826 0.078125 0.019544 0.02483 0.038338 0.016289 0.0069081 0.0033268 0.0048042 0.014678 -0.0024082
0.023437 0.00080641 0.00055973 -0.00058254 -0.0023552 0 -0.00018014 -0.0023712 -0.0032929 0.003072 -0.00043162 -0.00053035 -0.090204 0.00014973 -0.00178 0.005804 0.0026565 0.0062244 -0.0052497 0.0011559 -0.0023528 -0.0054825 0 0.0061676 0 0.00026713 -0.00025055 0.0007656 0.00085579 0.0048867 -0.0023568 -0.0028211 -0.00023258 -0.0043459 -0.0037616 -0.0034792 0.01251 0.0014915 0.0012893 0.029489 0.01129 0.0087298 0.072679 0.014348 0.019186 0.03789 0.015552 0.0026177 0.00048927 0.00093413 0.013767 -0.0023876
0.027344 0.0011312 0.00038875 0.001125 -0.0032352 0 0.00040577 -0.0031534 -0.0049865 0.00033922 -0.0018866 -0.001998 -0.086606 -0.00067737 0.00071613 0.0025916 0.0031149 0.0052108 -0.0049608 -0.00040202 0.00022775 -0.0030889 0 0.0062163 0 -0.00017623 0.00014526 0.00053689 0.0014992 0.024838 -0.00047167 -0.0018693 -0.00036745 -0.0027711 -0.0028022 -0.0051007 0.0094126 -0.0016562 0.0034685 0.025712 0.011719 0.0035936 0.063875 0.0085982 0.012378 0.03508 0.013336 -0.0023843 -0.0032365 -0.0031483 0.011861 -0.0027877
0.03125 0.0011955 0.00025007 0.0026275 -0.0025153 0 0.00044069 -0.0036715 -0.0048537 -0.0028627 -0.0030844 -0.0037371 -0.066341 -0.0017398 0.0035056 0.00034051 0.00083845 0.0023453 -0.00062568 -0.0010798 0.00261 0.00097412 0 0.0066394 0 -0.00047565 0.00073765 6.5458e-05 0.0014082 0.038718 0.0011377 -0.00086222 -2.3501e-06 -0.0012737 -0.0016016 -0.0057333 0.0073611 -0.0044393 0.002961 0.020233 0.012659 -0.002641 0.051523 0.0022628 0.0043418 0.029778 0.0095592 -0.0081377 -0.0079 -0.0074548 0.0089058 -0.0028702
0.035156 0.00079785 0.00012666 0.0038199 -0.00018834 0 0.00032743 -0.0037684 -0.0028622 -0.0047042 -0.0029795 -0.0055743 -0.050808 -0.0017265 0.0030123 0.00065546 -0.00011834 -0.00082019 0.0039833 -0.0012868 0.0044751 0.0042331 0 0.0081142 0 -0.00032004 0.0010877 -0.00045083 0.00088687 0.043121 0.0023222 0.0004792 0.0008764 -0.00094065 -0.0011135 -0.0044966 0.0066872 -0.0057159 -0.0010439 0.014754 0.013598 -0.0088757 0.039172 -0.0040727 -0.0036948 0.024475 0.0057823 -0.013891 -0.012564 -0.011761 0.0059502 -0.0016361
0.039062 -0.00013098 -8.6802e-05 0.0044342 0.0024035 0 0.00048456 -0.0030419 -0.00035183 -0.004517 -0.0015311 -0.0068235 -0.054794 9.0607e-05 -0.00058917 0.0025372 0.0022184 -0.0026463 0.0042893 -0.0013652 0.0053194 0.0049366 0 0.0096868 0 0.00010549 0.00085287 -0.00088669 0.00036263 0.042998 0.0030128 0.0022288 0.0017007 -0.0016704 -0.0011874 -0.0019026 0.0050312 -0.0053343 -0.0065688 0.0079176 0.013548 -0.014881 0.024319 -0.0097956 -0.011499 0.015864 -0.00033272 -0.019491 -0.017862 -0.015781 0.0013183 0.00094854
0.042969 -0.0014212 -0.00041939 0.0040667 0.0034562 0 0.00090699 -0.0014212 0.00091521 -0.0030146 0.00021993 -0.0065344 -0.074535 0.0027394 -0.0037671 0.0035346 0.0053388 -0.0023288 -0.00047949 -0.00088069 0.0047045 0.0033149 0 0.009641 0 0.00031965 0.00014633 -0.0010771 -8.5333e-07 0.045636 0.0032342 0.003627 0.0016072 -0.0024215 -0.00091426 0.00050029 -6.4023e-05 -0.0037464 -0.0102 0.00097243 0.013418 -0.020868 0.0092653 -0.01547 -0.019284 0.0069877 -0.0066346 -0.025079 -0.023211 -0.019777 -0.0034476 0.0034917
0.046875 -0.0026239 -0.00071995 0.0025789 0.002048 0 0.001103 0.00039746 0.00019504 -0.0014808 0.0010595 -0.0042302 -0.095226 0.004177 -0.0033257 0.0022245 0.0052048 -0.00023054 -0.0062764 0.00069095 0.0029498 0.0010671 0 0.0073296 0 0.00010553 -0.00050727 -0.00084538 -0.0002879 0.0523 0.0030997 0.0034422 0.0001085 -0.0021952 0.0001387 0.0015879 -0.0082341 -0.0013397 -0.00959 -0.0055335 0.012319 -0.025857 -0.0051009 -0.02048 -0.025987 -0.0020803 -0.013217 -0.03013 -0.028388 -0.023471 -0.0084121 0.0041446
0.050781 -0.0031776 -0.00074607 0.0004472 -0.0011038 0 0.0005728 0.0013791 -0.0015743 -0.00080703 0.00061213 -0.00053015 -0.10734 0.0031421 0.00052858 -0.0004809 0.0011558 0.0025449 -0.0080798 0.0028499 0.0012704 -0.00021078 0 0.0041554 0 -0.00020015 -0.00065232 -0.00023218 -0.00052613 0.055964 0.0026615 0.0012239 -0.0023334 -0.00082414 0.0013301 0.0016098 -0.01602 0.0015984 -0.0050624 -0.011277 0.0095363 -0.029114 -0.018274 -0.02434 -0.030814 -0.011481 -0.020286 -0.034248 -0.033266 -0.026642 -0.013721 0.0022443
0.054687 -0.0027661 -0.00039019 -0.0014113 -0.0040377 0 -0.00054936 0.0011539 -0.0025311 -0.0011207 -0.00046698 0.0029851 -0.11327 0.00034615 0.0046686 -0.0023046 -0.0029148 0.0049611 -0.0046915 0.00418 0.00083925 -0.0001528 0 0.0025367 0 -4.4751e-05 -0.00033931 0.00038042 -0.00052886 0.047739 0.0017139 -0.001821 -0.0043449 0.0010505 0.0017252 0.0016131 -0.01952 0.0043375 0.0007506 -0.01702 0.0067539 -0.032372 -0.031448 -0.028199 -0.03564 -0.020883 -0.027354 -0.038366 -0.038144 -0.029814 -0.019031 -0.00089719
0.058594 -0.0015944 0.00018335 -0.0022816 -0.0048098 0 -0.0013586 0.00049519 -0.0014421 -0.0019996 -0.0011752 0.0047105 -0.11898 -0.0022152 0.0061596 -0.001643 -0.0025993 0.0065811 0.00040219 0.0038362 0.0015724 0.00047842 0 0.0036309 0 0.00071298 -3.8609e-05 0.00052937 -0.00010153 0.025576 -0.00014051 -0.0034634 -0.0044267 0.0026077 0.0012976 0.0021059 -0.017364 0.0055874 0.0046982 -0.020041 0.0018734 -0.032484 -0.040656 -0.030272 -0.036771 -0.027914 -0.033035 -0.040696 -0.041763 -0.031909 -0.023192 -0.0028955
0.0625 -0.00027747 0.00066399 -0.0021794 -0.0027804 0 -0.00085311 0.00061675 0.0012985 -0.0028147 -0.00096947 0.0040958 -0.12297 -0.0030987 0.0046494 0.0013058 0.0021784 0.0074373 0.0027641 0.0026837 0.0020336 0.00067717 0 0.0059837 0 0.0015688 -0.00011931 0.00013665 0.00064331 -0.0037078 -0.003016 -0.0022725 -0.0020511 0.0034004 0.0010384 0.0025525 -0.011287 0.0044396 0.0049565 -0.022402 -0.0035149 -0.031835 -0.048904 -0.031913 -0.037008 -0.034373 -0.038379 -0.042594 -0.045077 -0.033745 -0.027075 -0.0021858
0.066406 0.00063703 0.00088788 -0.0017458 0.00089129 0 0.0010621 0.0019269 0.0040421 -0.0029376 -1.2366e-05 0.0020349 -0.11724 -0.0025395 0.001957 0.0050124 0.00688 0.0075036 0.0012162 0.0025002 0.00083784 -4.4196e-05 0 0.0066008 0 0.0018157 -0.00047708 -0.00033958 0.0012705 -0.030947 -0.00621 0.0010183 0.0017203 0.0034241 0.0017471 0.002205 -0.0041724 0.0015912 0.0019346 -0.023788 -0.0091173 -0.030441 -0.055814 -0.033049 -0.036173 -0.039578 -0.042801 -0.043914 -0.047799 -0.035133 -0.030182 0.00072917
0.070312 0.0010989 0.00098863 -0.0016068 0.003883 0 0.0031881 0.0035455 0.0052151 -0.0019404 0.0011356 0.00024731 -0.098935 -0.0018648 -7.3809e-05 0.0077758 0.0069532 0.0064375 -0.0017365 0.0038738 -0.0017459 -0.0014752 0 0.0036342 0 0.0012246 -0.00071837 -0.00033021 0.0013714 -0.052311 -0.0082434 0.0039555 0.0047026 0.0028765 0.0028965 0.0011308 0.0021638 -0.00067385 -0.0019952 -0.022159 -0.015381 -0.026744 -0.058591 -0.032627 -0.032032 -0.040917 -0.044375 -0.043454 -0.048693 -0.035142 -0.030895 0.0037378
0.074219 0.0015155 0.0012091 -0.0018188 0.0041622 0 0.0037938 0.004121 0.0044203 9.6382e-05 0.0019119 9.0423e-05 -0.07805 -0.0020003 -0.00094876 0.0084774 0.0022958 0.0039676 -0.0031743 0.0051858 -0.0037484 -0.00297 0 -0.0018412 0 0.00026049 -0.00065182 0.00022738 0.00091452 -0.069782 -0.0077243 0.0043191 0.0050083 0.0019866 0.0029875 0.0001138 0.0074069 -0.00022564 -0.0037333 -0.02053 -0.021644 -0.023048 -0.061368 -0.032205 -0.027891 -0.042256 -0.045949 -0.042994 -0.049588 -0.035151 -0.031608 0.0048327
0.078125 0.0022647 0.0015499 -0.001902 0.0014006 0 0.0020365 0.0030975 0.0024879 0.0024175 0.0019607 0.0016498 -0.070373 -0.0026597 -0.0010729 0.0067984 -0.0031153 0.00054423 -0.0027836 0.004123 -0.0033021 -0.0038627 0 -0.0067487 0 -0.000378 -0.0004831 0.00075799 0.00022967 -0.084704 -0.0044677 0.0018842 0.0024866 0.0010136 0.0011368 -0.0004052 0.011603 0.002881 -0.0012286 -0.016991 -0.026867 -0.018955 -0.061507 -0.030711 -0.022144 -0.040266 -0.044645 -0.041219 -0.048615 -0.033812 -0.029819 0.0035725
0.082031 0.0032452 0.001663 -0.0013621 -0.0026296 0 -0.0011607 0.0011351 0.00065789 0.0039348 0.0012669 0.0037358 -0.082165 -0.0028719 -0.00065825 0.0033507 -0.0056619 -0.0025475 -0.002474 0.00034767 -0.0006056 -0.0038571 0 -0.0087766 0 -0.00040295 -0.00049127 0.00061824 -0.00032835 -0.09301 0.00013493 -0.0014914 -0.00096956 0.0002034 -0.0018146 -0.00090973 0.014255 0.0061566 0.0050092 -0.012571 -0.03161 -0.01468 -0.06043 -0.028722 -0.015655 -0.036739 -0.042011 -0.038837 -0.046781 -0.031851 -0.026877 0.0011275
0.085937 0.0039179 0.0011816 -0.00015404 -0.0051254 0 -0.0036369 -0.00064399 -0.00027849 0.0040029 0.00030113 0.0047751 -0.10311 -0.0020442 0.00045421 -0.0003059 -0.0054712 -0.0039683 -0.0035573 -0.0035891 0.0019867 -0.0032107 0 -0.0082469 0 -0.00010414 -0.00061945 -0.0001906 -0.00064871 -0.088864 0.003998 -0.0034008 -0.0026767 -0.00039255 -0.0039324 -0.0020448 0.014735 0.0067155 0.011756 -0.0080842 -0.035957 -0.010665 -0.059179 -0.026628 -0.0092407 -0.032927 -0.039043 -0.036324 -0.044672 -0.029715 -0.023636 -0.00091988
0.089844 0.0037913 0.00018353 0.0013139 -0.004209 0 -0.0036151 -0.0016504 -0.00026063 0.0029876 -7.3275e-05 0.0039651 -0.1155 -0.00040701 0.0020639 -0.0023106 -0.005208 -0.0034137 -0.005045 -0.0043573 0.0020026 -0.0025069 0 -0.0072512 0 7.8142e-05 -0.00052842 -0.00094278 -0.00080005 -0.07291 0.0058629 -0.0026656 -0.0011715 -0.0010077 -0.0039464 -0.0034085 0.013207 0.0038161 0.014847 -0.0031328 -0.037495 -0.0084907 -0.056708 -0.023789 -0.0033551 -0.027099 -0.033705 -0.032884 -0.040618 -0.026334 -0.018279 -0.0018054
0.09375 0.0028501 -0.00073791 0.0025412 -0.00037997 0 -0.0011187 -0.0020092 0.00029456 0.0020059 0.00081276 0.0018639 -0.11026 0.0013857 0.0032587 -0.0018218 -0.0061906 -0.0019729 -0.0049369 -0.0010396 -0.0008845 -0.0020972 0 -0.0071032 0 5.1764e-05 -7.5694e-05 -0.00088346 -0.00078645 -0.054577 0.0061653 -1.2592e-06 0.0025657 -0.0018981 -0.0023178 -0.0035415 0.010609 -0.00048732 0.012004 0.0018186 -0.039034 -0.0063166 -0.054237 -0.02095 0.0025306 -0.02127 -0.028366 -0.029444 -0.036564 -0.022953 -0.012923 -0.0017859
0.097656 0.0015154 -0.00096656 0.0032596 0.0037392 0 0.0020086 -0.0019444 0.00086548 0.0019485 0.0026694 -3.1098e-05 -0.093844 0.0027834 0.0031454 0.00010421 -0.0066985 -0.0013011 -0.0027183 0.0038246 -0.0045509 -0.0017409 0 -0.0069507 0 8.4884e-05 0.00038986 -5.3535e-06 -0.00047944 -0.043724 0.006429 0.0026979 0.0057407 -0.0028915 -0.00058571 -0.0014293 0.0075406 -0.0031772 0.0046497 0.005907 -0.038687 -0.0060674 -0.051987 -0.018107 0.0066794 -0.016126 -0.022976 -0.025984 -0.031964 -0.019452 -0.0075932 -0.0013697
0.10156 0.00023135 -0.0004684 0.0034712 0.0053076 0 0.0035246 -0.0013156 0.0010513 0.0026264 0.004126 -0.00043059 -0.080589 0.0034218 0.0018274 0.0012518 -0.0044796 -0.0022601 -9.6431e-06 0.0064551 -0.006336 -0.00093523 0 -0.0050817 0 0.00036174 0.00035098 0.00091006 0.00016894 -0.039614 0.0076657 0.0037078 0.0058412 -0.0032795 0.00018941 0.0020745 0.0034975 -0.002811 -0.0029351 0.0093263 -0.036878 -0.0073104 -0.049909 -0.01526 0.0094818 -0.011511 -0.017545 -0.022509 -0.026941 -0.015857 -0.0022846 -0.00056705
0.10547 -0.00085472 0.00013902 0.0032912 0.0033951 0 0.0025039 5.4533e-05 0.00068525 0.0028501 0.0036942 0.00074096 -0.079988 0.0030092 0.00036451 0.00024137 -0.00028382 -0.0042214 0.0013141 0.0051265 -0.0052783 0.00031924 0 -0.0013938 0 0.00064608 -0.00025932 0.0010494 0.0009119 -0.030074 0.0091987 0.0025161 0.0025806 -0.002351 0.0002236 0.0046553 -0.0023554 -0.00044182 -0.0066874 0.012739 -0.035064 -0.0085607 -0.047833 -0.012416 0.012273 -0.0069078 -0.01212 -0.019037 -0.021919 -0.012265 0.0030171 0.00097377
0.10938 -0.0018157 0.00019498 0.0028174 -0.00035866 0 -1.8168e-05 0.0017404 -8.3533e-05 0.0014215 0.0011515 0.0022864 -0.091354 0.001553 -0.00031003 -0.002138 0.0021071 -0.0056469 0.0012063 0.0013852 -0.0025857 0.0012435 0 0.0019271 0 0.00048794 -0.00088637 0.00034866 0.0013088 -0.0038705 0.0090197 4.3486e-05 -0.0018622 -0.00016567 0.00037977 0.0045877 -0.0095509 0.0016726 -0.0056567 0.013786 -0.031143 -0.01236 -0.046375 -0.01032 0.011178 -0.0060967 -0.0087704 -0.016347 -0.017388 -0.0097622 0.0058809 0.0031095
0.11328 -0.0026388 -0.00030368 0.0021092 -0.0030779 0 -0.0019336 0.0027425 -0.00082427 -0.0017919 -0.0019909 0.0026948 -0.10791 -0.00021476 -0.00024547 -0.0037567 -0.00019027 -0.0054135 0.0012947 -0.0017144 -0.00013578 0.001042 0 0.0025316 0 -0.00023447 -0.00090087 -0.00049329 0.0010912 0.035489 0.0054539 -0.0019664 -0.0044878 0.0022347 0.0010366 0.0023546 -0.015762 0.0020729 -0.0023739 0.014834 -0.027223 -0.01616 -0.044917 -0.0082232 0.010084 -0.0052857 -0.0054204 -0.013656 -0.012858 -0.0072593 0.0087448 0.0046753
0.11719 -0.0030937 -0.00065293 0.0011993 -0.0028706 0 -0.0017135 0.0023811 -0.0010823 -0.0055825 -0.003585 0.0013424 -0.1226 -0.00098731 -0.0001301 -0.0033806 -0.0055955 -0.0037333 0.0027734 -0.0023034 0.0012718 -1.2265e-05 0 0.00059055 0 -0.0010672 -0.00028445 -0.0007512 0.00041435 0.069453 -0.0012636 -0.0020725 -0.0036829 0.0035275 0.0017721 0.00012542 -0.018293 0.00095157 -0.00050486 0.015092 -0.023112 -0.019953 -0.043224 -0.0066134 0.0077995 -0.0062983 -0.0031897 -0.011443 -0.0089551 -0.0055128 0.01009 0.0041421
0.12109 -0.0029345 -0.00014899 9.3614e-05 -0.00015898 0 0.00047417 0.0011094 -0.00073168 -0.0081133 -0.0026377 -0.0010556 -0.12957 7.949e-05 -0.00027932 -0.0019254 -0.0090713 -0.0019494 0.0048489 -0.00073004 0.0021767 -0.0005495 0 -0.0010802 0 -0.0013601 0.00033865 -0.00037194 -0.00028203 0.079493 -0.0088503 -0.00017847 -0.00029285 0.0031629 0.0020604 -0.00035244 -0.016317 -0.00054524 -0.0018853 0.014357 -0.018761 -0.023738 -0.041236 -0.0056168 0.0040166 -0.0096095 -0.0023697 -0.0098302 -0.0058442 -0.0047197 0.0095197 0.0011233
0.125 -0.0021835 0.0011364 -0.0011792 0.0028255 0 0.0029695 0.0002231 -9.4467e-05 -0.0080498 -0.00014103 -0.0030833 -0.12381 0.0023447 -0.0002777 -0.0013207 -0.0069409 -0.001477 0.00549 0.0015434 0.0032537 0.00049037 0 0.00011356 0 -0.00090607 0.0003915 6.5831e-05 -0.00065092 0.063392 -0.014414 0.0022387 0.0031407 0.0017888 0.0019755 0.00074391 -0.011579 -0.0014703 -0.0053606 0.013622 -0.014411 -0.027523 -0.039247 -0.0046201 0.00023369 -0.012921 -0.0015498 -0.0082177 -0.0027334 -0.0039266 0.0089499 -0.0026717
0.12891 -0.0011581 0.0023091 -0.0024454 0.0038097 0 0.0038904 0.00062321 0.00033614 -0.0053508 0.0018494 -0.0037448 -0.10434 0.0039818 0.00030738 -0.0022318 -0.00050256 -0.002773 0.0035654 0.0034751 0.0041951 0.0024271 0 0.0036534 0 -0.0001535 -2.0654e-05 2.4219e-05 -0.0006602 0.036824 -0.016295 0.0030936 0.0042439 0.00063338 0.0020036 0.0018244 -0.0067508 -0.0015506 -0.0080693 0.012512 -0.0107 -0.028851 -0.035509 -0.004324 -0.0036946 -0.018085 -0.0017015 -0.0072777 -0.00080136 -0.0041765 0.0062213 -0.0042495
0.13281 -0.00020918 0.0024085 -0.0033266 0.0020659 0 0.0024742 0.0018964 0.0003287 -0.0013033 0.0019751 -0.0030884 -0.07922 0.0036723 0.0011471 -0.0032383 0.0053249 -0.0050541 3.912e-05 0.00479 0.0039626 0.0032259 0 0.0062194 0 0.00025643 -0.00026585 -0.00043924 -0.00047619 0.018988 -0.014879 0.0013268 0.0023612 0.00042745 0.0022506 0.0016002 -0.003089 -0.00094837 -0.0077474 0.011352 -0.0070759 -0.029849 -0.031537 -0.0041216 -0.0076423 -0.023497 -0.0019834 -0.0064277 0.00097284 -0.0045659 0.0032037 -0.0016246
0.13672 0.00053171 0.0012405 -0.0034111 -0.0012567 0 -0.00044353 0.002707 7.2099e-05 0.002143 0.00050133 -0.0018835 -0.064154 0.002064 0.0014173 -0.0024663 0.0067787 -0.0068476 -0.0028749 0.0053466 0.0020504 0.001708 0 0.005065 0 0.00014206 4.3905e-05 -0.00079737 -0.0002232 0.016624 -0.011857 -0.002072 -0.0011723 0.00086451 0.0021012 7.6584e-05 0.00026733 -3.4039e-06 -0.0041456 0.010408 -0.0037641 -0.029533 -0.026778 -0.0038949 -0.010863 -0.02857 -0.0019156 -0.0056057 0.0026128 -0.0048879 0.0001561 0.0042251
0.14063 0.0011404 -0.00049252 -0.0025914 -0.0040537 0 -0.0030641 0.0021019 -8.8385e-05 0.0033945 -0.0013104 -0.00079688 -0.071016 0.0012499 0.00085189 0.00013236 0.0044379 -0.0069448 -0.0035066 0.0048673 -0.00071141 -0.00069602 0 0.00093985 0 -7.5402e-05 0.00056944 -0.00066255 6.846e-05 0.021233 -0.0087247 -0.0046688 -0.0040055 0.0010211 0.0008384 -0.0019794 0.0047634 0.00073128 0.0011667 0.0099192 -0.0011125 -0.026447 -0.020356 -0.0036171 -0.012549 -0.032925 -0.00111 -0.0048427 0.0039694 -0.0050675 -0.0029548 0.0096052
0.14453 0.0016864 -0.0018218 -0.0012408 -0.0046395 0 -0.0038617 0.00037557 -3.2793e-05 0.0021112 -0.0025008 0.00010136 -0.095464 0.0024976 0.00023131 0.0024602 0.0018312 -0.0051734 -0.0017258 0.003515 -0.0027258 -0.00092388 0 -0.0025668 0 0.0001132 0.00062769 -0.00019497 0.00031304 0.019968 -0.005804 -0.0045001 -0.0042448 0.00024465 -0.0014492 -0.0040507 0.010403 0.00056719 0.0059513 0.0094307 0.001539 -0.023361 -0.013934 -0.0033392 -0.014235 -0.037279 -0.00030435 -0.0040798 0.005326 -0.0052471 -0.0060657 0.010693
0.14844 0.0020945 -0.0022434 2.535e-05 -0.0027078 0 -0.002564 -0.0013319 5.0594e-05 -0.00051616 -0.0029804 0.0011087 -0.11765 0.004552 0.00057102 0.00235 0.0014805 -0.0025319 0.0013768 0.0023079 -0.0029617 0.0025223 0 -0.002571 0 0.00070299 5.1059e-06 0.00010123 0.00030233 0.0076259 -0.0024734 -0.0017173 -0.0015729 -0.0013201 -0.0037268 -0.0059834 0.01535 -0.00078026 0.0084134 0.0095547 0.0036926 -0.017952 -0.0065602 -0.0022943 -0.013444 -0.038884 0.002315 -0.0029566 0.0071125 -0.0042574 -0.0075175 0.0064947
0.15234 0.0022232 -0.0019061 0.0008403 0.00055954 0 -0.00024208 -0.0021485 -5.8712e-05 -0.0024051 -0.0029983 0.0023045 -0.11893 0.0045915 0.0018918 -0.00021367 0.0027637 -0.00054239 0.0043279 0.0023565 -0.0016868 0.0074108 0 0.00043918 0 0.0011537 -0.00075534 -7.1081e-05 -9.7286e-05 -0.011432 0.0017807 0.0015168 0.0025369 -0.0029107 -0.004836 -0.0072552 0.017444 -0.0026352 0.0078521 0.0098711 0.0056898 -0.011814 0.0011123 -0.0010086 -0.011875 -0.039624 0.0055037 -0.0017204 0.009034 -0.0029006 -0.0084483 -0.00032048
0.15625 0.0020227 -0.0012496 0.0013485 0.0032088 0 0.0015068 -0.0020903 -0.00032396 -0.001906 -0.0024478 0.003277 -0.10018 0.0012366 0.0030546 -0.0031209 0.0034401 -0.00015258 0.0058699 0.0035249 2.5251e-05 0.0093313 0 0.0035218 0 0.00097734 -0.00094805 -0.00050288 -0.00068755 -0.030167 0.0065277 0.0028377 0.0056325 -0.0037029 -0.0044099 -0.0067297 0.015934 -0.003609 0.0049022 0.010196 0.0076036 -0.0056385 0.0085381 0.00054465 -0.0098433 -0.039501 0.0090385 -0.00038305 0.011107 -0.0011817 -0.0087844 -0.005485
0.16016 0.0015614 -0.00059834 0.0019367 0.0036853 0 0.0016907 -0.0016956 -0.00048187 0.0010164 -0.0010112 0.0034466 -0.082737 -0.0034116 0.0029278 -0.0042675 0.0025135 -0.00095058 0.0053769 0.0042401 0.0013231 0.0059066 0 0.0045222 0 0.00028783 -0.00050007 -0.00071162 -0.00098978 -0.04471 0.010481 0.0016071 0.0057593 -0.0032375 -0.00296 -0.003655 0.011748 -0.0027317 0.0013172 0.010555 0.0091853 0.00068505 0.014981 0.0031638 -0.0059669 -0.035939 0.013952 0.0013571 0.013784 0.0019799 -0.0067507 -0.0063537
0.16406 0.00091441 -9.4838e-05 0.002692 0.001835 0 0.00055667 -0.001326 -0.00033312 0.0046581 0.0010417 0.002646 -0.089231 -0.005117 0.0015692 -0.0033838 0.0010709 -0.0014146 0.0032972 0.0031108 0.0020394 -0.00048015 0 0.0039704 0 -0.00029508 -3.6435e-05 -0.00042022 -0.00065808 -0.053374 0.012359 -0.00070999 0.0027788 -0.0015574 -0.0011882 0.0010684 0.0063045 -0.00044292 -0.0008841 0.010913 0.010767 0.0070086 0.021423 0.0057829 -0.0020905 -0.032377 0.018865 0.0030973 0.016461 0.0051415 -0.004717 -0.0035495
0.16797 9.5231e-05 0.00014888 0.0031775 -0.00093482 0 -0.00072505 -0.00099676 6.1717e-05 0.006724 0.0025354 0.0013901 -0.12141 -0.0013304 9.2074e-05 -0.001704 0.00057846 -0.00017375 0.0011747 0.00077932 0.002304 -0.004483 0 0.0037472 0 -0.00028862 -0.00012551 0.0002055 0.00014836 -0.052979 0.011732 -0.0019384 -0.0014052 0.00080651 0.00060493 0.0050234 0.00039331 0.0016663 -0.00066562 0.010706 0.01196 0.011456 0.025497 0.0088298 0.0018068 -0.026898 0.023401 0.0048003 0.019051 0.0087302 -0.001542 0.00019168
0.17188 -0.00085874 2.85e-05 0.0028177 -0.0025894 0 -0.001059 -0.00074556 0.00048917 0.005938 0.0022231 0.00057446 -0.15659 0.0061292 -0.00054678 -0.00021033 0.0011066 0.0027007 0.00065042 -0.00025832 0.0020285 -0.0026611 0 0.0044229 0 0.00016563 -0.00057761 0.00074247 0.00086748 -0.03974 0.0091893 -0.0010096 -0.0040648 0.0029448 0.0024017 0.0061038 -0.0057693 0.0022467 0.0012712 0.010181 0.012935 0.014849 0.028239 0.012117 0.0057159 -0.020343 0.027724 0.0064825 0.021592 0.012559 0.0022746 0.0026212
0.17578 -0.0017697 -0.00037697 0.0015247 -0.0019544 0 -0.00029944 -0.00080409 0.00082176 0.0028733 5.4146e-05 0.00083381 -0.16674 0.012294 -0.00037179 0.0012963 0.0016145 0.0055774 0.0019202 0.0018805 0.0010005 0.0033095 0 0.0045716 0 0.00049804 -0.00062698 0.00087912 0.0010523 -0.01491 0.0057847 0.0013532 -0.0035844 0.0039171 0.0039683 0.0043523 -0.011679 0.0013706 0.0030259 0.0095643 0.01383 0.017881 0.030605 0.015346 0.0094488 -0.013738 0.031802 0.0080975 0.02401 0.016287 0.0060436 0.0035045
0.17969 -0.002363 -0.0007267 -0.00010746 0.0003575 0 0.00070312 -0.0011803 0.0010833 -0.00061427 -0.0025143 0.0020363 -0.14276 0.013176 4.2026e-05 0.0033003 0.0015532 0.0065714 0.0032328 0.0061479 -0.00055897 0.0082818 0 0.0028194 0 0.00036338 0.00018577 0.00062407 0.00076839 0.012274 0.0022923 0.0034514 -0.00066561 0.0033509 0.0047593 0.0018958 -0.016119 0.000312 0.0030556 0.0078991 0.013811 0.016741 0.028646 0.017895 0.011149 -0.0065584 0.033065 0.0089383 0.02501 0.018855 0.0092633 0.0038805
0.18359 -0.0024637 -0.00066573 -0.0012906 0.0023964 0 0.00089172 -0.0012205 0.0012964 -0.0027994 -0.0036623 0.0032694 -0.10209 0.0089337 0.00050043 0.0052262 0.0014343 0.0051648 0.0024011 0.0090667 -0.0017926 0.0084784 0 -3.0169e-06 0 1.9666e-05 0.0014299 0.00024316 0.00044442 0.029786 -0.0011255 0.0039825 0.0022297 0.0018808 0.0044406 0.00095189 -0.017717 0.00019104 0.0014096 0.006234 0.013792 0.015602 0.026686 0.020444 0.012848 0.00062151 0.034328 0.009779 0.026011 0.021422 0.012483 0.00425
0.1875 -0.0021205 -0.00019398 -0.0017361 0.0024142 0 -7.4399e-05 1.5794e-05 0.0013693 -0.0031526 -0.0027764 0.0033585 -0.073812 0.003178 0.0013012 0.0055711 0.0016263 0.0026276 -0.00084084 0.0079177 -0.0018038 0.0047213 0 -0.0014094 0 1.2292e-05 0.0021716 5.7682e-05 0.00035334 0.032085 -0.0046643 0.0027833 0.0028299 0.00088388 0.003389 0.0018701 -0.015829 0.00090821 -0.00050596 0.0043548 0.013258 0.012547 0.022916 0.021928 0.012929 0.0070316 0.03353 0.0099658 0.02579 0.022565 0.014331 0.003848
0.19141 -0.0014987 0.00028446 -0.0018315 0.00024532 0 -0.0015555 0.0026649 0.0012188 -0.00231 -0.00092885 0.0016448 -0.075685 -0.0006405 0.0024023 0.0035382 0.0012302 0.0008152 -0.0041033 0.0035163 -0.00051347 0.0010678 0 -5.2235e-05 0 0.00052068 0.0019112 0.00026363 0.00032546 0.023916 -0.0083398 0.00058975 0.00082091 0.0014784 0.002455 0.0030723 -0.010809 0.0014079 -0.001359 0.0022775 0.012245 0.0077191 0.017469 0.022425 0.011509 0.012729 0.030825 0.0095471 0.024436 0.02239 0.01491 0.0017553
0.19531 -0.00066619 0.00035883 -0.0021055 -0.0026165 0 -0.0025024 0.0054115 0.00097512 -0.0012416 0.00015344 -0.0014487 -0.10254 -0.0020388 0.0029074 0.00021713 -0.0010249 0.00050543 -0.0043272 -0.0003557 0.0011799 0.0006154 0 0.0025246 0 0.0011075 0.0010396 0.0008252 2.5932e-05 0.014628 -0.011643 -0.0016568 -0.0020238 0.0035182 0.0021172 0.0027537 -0.0035969 0.00086088 -0.0010395 0.00020018 0.011232 0.002891 0.012022 0.022923 0.01009 0.018426 0.028119 0.0091284 0.023082 0.022215 0.015489 -0.0015484
0.19922 0.00044378 5.2605e-05 -0.0025455 -0.0042548 0 -0.0023001 0.0062553 0.00094336 -0.00051516 -0.00042342 -0.0044977 -0.13344 -0.0028819 0.0018306 -0.0022219 -0.0046279 0.0008896 -0.00071588 -0.000466 0.0022106 0.0028584 0 0.0034202 0 0.0011693 0.00034751 0.0014564 -0.00053612 0.0093453 -0.013664 -0.0032949 -0.003397 0.005506 0.0019292 0.0005131 0.0046639 -0.00054169 -0.00040067 -0.0010728 0.0099804 -0.0027435 0.0060459 0.021172 0.0065356 0.021759 0.022951 0.0078343 0.02007 0.019428 0.013163 -0.0041209
0.20313 0.0018138 -0.00019706 -0.0025155 -0.0037667 0 -0.0011464 0.0042191 0.0012691 -0.0002148 -0.0021522 -0.005889 -0.1489 -0.0044133 -0.00060273 -0.0025196 -0.0067089 0.00064245 0.0043755 0.0028554 0.0023437 0.0049283 0 0.0016453 0 0.00060399 0.00018454 0.0017443 -0.00089478 0.0062888 -0.013573 -0.0040373 -0.0023119 0.0056316 0.00093483 -0.002566 0.012551 -0.0019172 -2.9244e-05 -0.0023113 0.008718 -0.0084126 4.7396e-05 0.019324 0.0028892 0.02499 0.017677 0.0065026 0.016987 0.016529 0.010712 -0.0042338
0.20703 0.003119 -3.0302e-05 -0.0014062 -0.0017245 0 0.00026379 0.00037856 0.0016624 -0.00027991 -0.0037948 -0.0049023 -0.14366 -0.0053914 -0.0027926 -0.0013019 -0.0044385 -0.00060969 0.0075764 0.0061889 0.0023267 0.004852 0 -0.0005714 0 -4.4673e-05 0.00021698 0.0014255 -0.0005962 0.0019571 -0.011125 -0.0038994 0.00028625 0.0031435 -0.0012967 -0.0050868 0.018278 -0.002612 0.00046172 -0.0028775 0.0078343 -0.013104 -0.0049249 0.016985 -0.00081652 0.027291 0.012549 0.0052074 0.013996 0.013202 0.0076617 -0.0020359
0.21094 0.0038098 0.00040905 0.00062415 0.00053323 0 0.0013317 -0.0028991 0.0015557 -0.00067837 -0.0044275 -0.0022698 -0.12722 -0.0034162 -0.0032176 -5.7735e-05 0.0017628 -0.0019344 0.0074909 0.0064268 0.0030269 0.0032078 0 -4.9832e-05 0 -0.00014562 -5.4014e-06 0.00065366 0.00025504 -0.0030642 -0.0068105 -0.0031407 0.0024958 -0.0010496 -0.0040529 -0.0063436 0.020248 -0.0026654 0.0017744 -0.0024286 0.0075226 -0.016319 -0.0083474 0.013902 -0.0046118 0.028187 0.0076432 0.0039673 0.011144 0.0092315 0.003705 0.00061772
0.21484 0.0034893 0.0005974 0.0025878 0.0019638 0 0.0018551 -0.0038758 0.0006147 -0.0012262 -0.0038929 0.00029657 -0.11433 0.0020149 -0.0019857 0.00050647 0.0078368 -0.0021076 0.0055385 0.003639 0.0044492 0.0018174 0 0.003897 0 0.00034902 -0.00040273 -1.6383e-05 0.001011 -0.0046786 -0.0016113 -0.0021707 0.0030053 -0.0049868 -0.0059247 -0.0063307 0.018048 -0.0024681 0.0036938 -0.0019796 0.0072108 -0.019535 -0.01177 0.010819 -0.008407 0.029082 0.002737 0.0027273 0.0082927 0.0052606 -0.00025166 0.0020192
0.21875 0.0022325 0.0001825 0.0033994 0.002312 0 0.0018887 -0.0027393 -0.00090074 -0.0014487 -0.0025456 0.0013287 -0.11377 0.0081036 -0.00065453 0.00076859 0.0094414 -0.00081848 0.0040457 0.00063953 0.0056546 0.0014614 0 0.0085966 0 0.00084751 -0.00042681 -2.3941e-05 0.0010904 -0.00071549 0.0034545 -0.0013478 0.0018836 -0.0069128 -0.0059079 -0.0052299 0.012874 -0.0022126 0.0048302 -0.00035436 0.008385 -0.019061 -0.011701 0.008376 -0.01067 0.028514 0.0003571 0.0024505 0.0074513 0.0023639 -0.0034024 0.0021577
0.22266 0.00053202 -0.00063969 0.0027386 0.0018555 0 0.0014895 -0.0011505 -0.0023091 -0.00089351 -0.00086863 0.00064172 -0.12272 0.010697 -0.0004329 0.0010216 0.0058904 0.0011723 0.0038875 -5.6378e-05 0.0056598 0.0013002 0 0.010656 0 0.00074813 0.00024137 0.00069939 0.00054459 0.0062746 0.0076389 -0.00078659 0.00016788 -0.0062302 -0.004145 -0.0032496 0.0066983 -0.0018187 0.0038442 0.0014985 0.0098466 -0.017873 -0.010957 0.0060562 -0.012638 0.027663 -0.0015341 0.0023601 0.0069987 -0.00032496 -0.0063973 0.002342
0.22656 -0.0010618 -0.0013228 0.0012616 0.00094158 0 0.00069626 -0.0006469 -0.0030361 0.00029275 0.00063983 -0.00064401 -0.12999 0.0078329 -0.00082928 0.00064184 0.00068253 0.002888 0.0041473 0.0013594 0.004389 0.00030799 0 0.0092292 0 8.7855e-05 0.0011924 0.0015941 -3.1128e-05 0.012478 0.010462 -0.00035406 -0.0011147 -0.00361 -0.0017053 -0.00088919 0.00084996 -0.0012762 0.00094697 0.0033566 0.011706 -0.015582 -0.0092957 0.0044219 -0.013896 0.026433 -0.0024011 0.0026921 0.0074595 -0.0022041 -0.0086129 0.0034296
0.23047 -0.0022444 -0.0014984 5.3316e-06 -0.00015555 0 -0.00029139 -0.0014877 -0.0029614 0.0012075 0.0014953 -0.001089 -0.12597 0.0014961 -0.00035628 -0.0010622 -0.0018857 0.003896 0.0037176 0.0025564 0.002735 -0.0013292 0 0.0065125 0 -0.00048143 0.0016062 0.0018976 -0.00013543 0.017634 0.011548 0.00015287 -0.0015667 -0.00042777 0.00027261 0.0010401 -0.0045813 -0.00080535 -0.001994 0.0052283 0.0146 -0.010419 -0.005246 0.0045727 -0.01331 0.024218 -0.00060112 0.0041241 0.010299 -0.0019746 -0.0087989 0.0047256
0.23438 -0.0029606 -0.001248 -0.00043617 -0.0010958 0 -0.0010646 -0.0028313 -0.0022906 0.00085336 0.0014781 -8.9212e-05 -0.11183 -0.0040196 0.0015357 -0.0033147 -0.00049963 0.0042043 0.0026321 0.0017569 0.0017265 -0.0025406 0 0.0052175 0 -0.00036725 0.0010767 0.0013024 0.00015518 0.024293 0.010601 0.00084669 -0.0013503 0.0019849 0.0012777 0.0019681 -0.0099211 -0.000559 -0.0030228 0.0071 0.017494 -0.005256 -0.0011963 0.0047234 -0.012724 0.022003 0.0011989 0.005556 0.013138 -0.001745 -0.0089849 0.0047916
0.23828 -0.0032225 -0.00087167 -0.00024438 -0.0014577 0 -0.0012634 -0.003709 -0.0012159 -0.00085221 0.00093513 0.0017288 -0.099845 -0.0055421 0.0036384 -0.0038786 0.0026756 0.0037378 0.0016392 -0.000378 0.0016842 -0.0027977 0 0.0059559 0 0.00034628 5.4668e-05 0.00025427 0.00036562 0.031988 0.0076635 0.0017329 -0.00079736 0.0029162 0.0014889 0.0021042 -0.014649 -0.00029557 -0.0018399 0.0078121 0.020284 0.00093911 0.0031925 0.006852 -0.010913 0.018847 0.0044152 0.0075896 0.017485 0.00052846 -0.0071018 0.0031835
0.24219 -0.0030185 -0.00049913 -2.1307e-05 -0.001029 0 -0.00091881 -0.0036739 0.0001802 -0.0027229 0.00064605 0.0031058 -0.10318 -0.0031724 0.0043095 -0.0011878 0.0047399 0.002348 0.00095473 -0.0015389 0.0021672 -0.0027194 0 0.0071527 0 0.00097692 -0.00056849 -0.00040711 0.00021807 0.034235 0.0033926 0.002735 -0.00019153 0.0025383 0.0013859 0.0021899 -0.017235 0.00043675 2.1171e-05 0.0080665 0.023034 0.0075417 0.0077152 0.0097612 -0.0086185 0.015319 0.0081905 0.0098605 0.022428 0.0036087 -0.0044022 0.0010588
0.24609 -0.0023941 -3.1051e-05 -0.0001767 -0.00010654 0 -0.00048741 -0.0027051 0.0017054 -0.0031306 0.0011691 0.0031623 -0.12296 0.00041201 0.0033407 0.0035455 0.0047196 0.00045245 0.00010878 -0.00024837 0.0026183 -0.0031429 0 0.0070687 0 0.00092279 -0.00029572 -0.00016041 -5.6005e-05 0.023789 -0.001031 0.003621 0.00019794 0.0017719 0.0013697 0.0026079 -0.016392 0.0017153 0.00074814 0.0079525 0.025454 0.013859 0.011817 0.012875 -0.0063301 0.011613 0.011809 0.012038 0.027271 0.0068719 -0.0015164 -8.8147e-05
0.25 -0.0015135 0.00056241 -0.00062995 0.0006098 0 -0.00047589 -0.00089843 0.0029121 -0.0014136 0.0022764 0.0020128 -0.14541 0.0024011 0.0020493 0.0068635 0.0035219 -0.00070672 -0.0008884 0.0025795 0.002912 -0.0039555 0 0.0054027 0 0.00023398 0.00057083 0.00076575 -2.9747e-05 0.0012106 -0.0044709 0.0039301 0.00011242 0.0017128 0.0016336 0.0028819 -0.012427 0.0029606 -3.9824e-05 0.0058536 0.026096 0.018637 0.013651 0.017094 -0.0040762 0.0069421 0.01458 0.013708 0.031582 0.011121 0.0023714 -0.00011458
0.25391 -0.0005469 0.0010324 -0.0010079 0.00053694 0 -0.00097448 0.0014837 0.0033493 0.0014016 0.0031375 0.00059336 -0.15335 0.0017525 0.0014506 0.0061509 0.0020389 1.5184e-05 -0.0008934 0.0044935 0.0032318 -0.0042218 0 0.0029916 0 -0.0004861 0.0013062 0.0016113 0.00037585 -0.023644 -0.0064657 0.0031632 -0.00049051 0.0028401 0.0021847 0.0022497 -0.0071121 0.0033935 -0.0010938 0.0037546 0.026738 0.023415 0.015485 0.021312 -0.0018223 0.0022713 0.017352 0.015379 0.035892 0.01537 0.0062593 -0.0003573
0.25781 0.00049251 0.0010701 -0.0010431 -0.00030818 0 -0.0015314 0.003768 0.002992 0.0033136 0.0031284 -6.4241e-05 -0.14234 -0.00068795 0.00084208 0.0022363 0.00020604 0.0022539 0.0011268 0.0037822 0.0035391 -0.0033993 0 0.00061638 0 -0.0007005 0.0014606 0.0017268 0.00077369 -0.040507 -0.0073334 0.0012555 -0.0012146 0.0045449 0.0028611 0.00071428 -0.0021131 0.0028144 -0.00092535 0.00075301 0.0255 0.025738 0.014749 0.024873 -0.00047839 -0.0025891 0.018148 0.015886 0.038262 0.019001 0.009453 -0.0019956
0.26172 0.0017003 0.00072424 -0.00076735 -0.0013117 0 -0.0014872 0.0050303 0.002306 0.0029465 0.0023985 0.00044842 -0.12507 -0.0032776 -0.0012375 -0.0013102 -0.0019483 0.0039214 0.0041903 0.00091072 0.0033756 -0.0020224 0 -0.0013522 0 -0.00041945 0.0011667 0.0010588 0.00075764 -0.048816 -0.0076021 -0.001096 -0.0013352 0.005446 0.0033446 -0.00070441 0.0023812 0.0018579 0.00070646 -0.0028602 0.022989 0.026397 0.012272 0.027988 0.00024901 -0.0075781 0.017607 0.015605 0.039317 0.022214 0.012176 -0.0045013
0.26563 0.0030036 0.0004706 -0.00037701 -0.001746 0 -0.00048834 0.0047593 0.0017628 0.00065506 0.0015747 0.0016749 -0.11826 -0.0046264 -0.0046773 -0.001607 -0.0031894 0.0029088 0.0054038 -0.0021162 0.0023248 -0.00097623 0 -0.0023875 0 -8.4431e-05 0.00084168 9.4234e-05 0.00038194 -0.057172 -0.0072992 -0.0027407 -0.00031436 0.0043797 0.003262 -0.00094745 0.0073172 0.0014168 0.0026683 -0.0064528 0.020393 0.026901 0.0096735 0.030996 0.00091071 -0.012525 0.016941 0.015241 0.040229 0.02534 0.014804 -0.00598
0.26953 0.0039849 0.00074851 1.9376e-05 -0.0013033 0 0.0012182 0.0033504 0.0013017 -0.0018178 0.00098178 0.0026627 -0.12467 -0.004031 -0.0070903 0.0008634 -0.0020409 -0.00071852 0.0027486 -0.0036289 0.00062566 -0.00037698 0 -0.0017622 0 -4.8731e-05 0.00069473 -0.00060668 9.9441e-05 -0.07165 -0.0058419 -0.0029389 0.001647 0.0013316 0.0023661 -0.0001027 0.013053 0.0018219 0.0036633 -0.0094871 0.01548 0.023223 0.0037941 0.031083 -0.00020426 -0.016322 0.012913 0.012629 0.037278 0.026134 0.014851 -0.0050825
0.27344 0.0041139 0.0014287 0.00049506 -0.00026471 0 0.0028968 0.0017747 0.00040254 -0.0027855 0.00034023 0.0026878 -0.12932 -0.0015629 -0.0060876 0.0030342 0.000958 -0.0043712 -0.0022116 -0.0035513 -0.00083441 0.00038086 0 0.00036095 0 -0.00023409 0.00056773 -0.00082801 0.00022252 -0.085815 -0.002704 -0.0020284 0.0035346 -0.0024493 0.00068414 0.00058237 0.018143 0.0025969 0.0034472 -0.012521 0.010568 0.019544 -0.0020853 0.03117 -0.0013192 -0.02012 0.008885 0.010018 0.034328 0.026927 0.014898 -0.0023792
0.27734 0.0032429 0.0018392 0.0011743 0.00075168 0 0.003747 0.00067147 -0.0012119 -0.001886 -0.0006842 0.0018145 -0.11544 0.0018963 -0.0022566 0.0025507 0.0027802 -0.0051361 -0.0051193 -0.0030204 -0.0012755 0.0014232 0 0.0021502 0 -0.00029042 0.00020359 -0.00073593 0.00053656 -0.084719 0.0017735 -0.0011609 0.0041131 -0.0052501 -0.0014463 -6.6225e-06 0.020054 0.002952 0.0028589 -0.014263 0.0056219 0.014681 -0.0081767 0.029715 -0.0028632 -0.02264 0.0041607 0.00675 0.03033 0.026648 0.013786 0.00029589
0.28125 0.0018465 0.0014045 0.0020396 0.0012042 0 0.0033885 -0.00016347 -0.0030015 -0.00016132 -0.0017849 0.0008093 -0.084466 0.0048665 0.00072831 0.00010209 0.00066479 -0.0025481 -0.0030221 -0.0029946 -0.00078158 0.001718 0 0.0013398 0 -2.1909e-05 -0.00040143 -0.00060397 0.00052523 -0.060044 0.0062715 -0.0012242 0.0028261 -0.0059667 -0.0034335 -0.0016001 0.017231 0.002423 0.0027663 -0.014576 0.00063834 0.0085103 -0.014502 0.026557 -0.004881 -0.023749 -0.0013329 0.0027576 0.025174 0.025184 0.011394 0.0017316
0.28516 0.00067047 0.00026181 0.0028729 0.00092377 0 0.0021413 -0.0013127 -0.0038938 0.00093239 -0.0021299 0.00039578 -0.058394 0.0059718 -0.00048717 -0.0014902 -0.0044743 0.0008664 0.0021745 -0.0033157 -0.00021666 8.5889e-05 0 -0.0022241 0 0.00040454 -0.00092561 -0.00055419 -4.1453e-05 -0.020322 0.0092572 -0.0019382 0.00032786 -0.0046638 -0.0045606 -0.0027059 0.010482 0.0010535 0.0030768 -0.01489 -0.0043452 0.0023392 -0.020827 0.023399 -0.0068987 -0.024857 -0.0068264 -0.0012347 0.020019 0.023721 0.0090015 0.0023216
0.28906 7.8541e-05 -0.00080301 0.0033734 0.00017816 0 0.00089358 -0.002825 -0.0032675 0.00060092 -0.0012806 0.00046372 -0.059892 0.00479 -0.0054202 -0.00024768 -0.0080798 0.0019453 0.0050053 -0.0030687 -0.00032103 -0.0031385 0 -0.0056363 0 0.00065811 -0.00097169 -0.00054688 -0.00082465 0.015716 0.0099292 -0.0020441 -0.0018398 -0.0023509 -0.0042382 -0.0020613 0.0023183 -0.00085402 0.0027815 -0.01197 -0.0070037 -0.0034849 -0.024521 0.018828 -0.0083989 -0.023079 -0.011031 -0.0048024 0.01595 0.021447 0.0059792 0.0031508
0.29297 -0.00024183 -0.0010609 0.0033313 -0.00048546 0 0.00053525 -0.0039298 -0.0016465 -0.00096514 0.00014859 4.8836e-05 -0.089317 0.002088 -0.010024 0.0030595 -0.0061643 -0.00014313 0.0017411 -0.0017623 -0.00092983 -0.0059256 0 -0.0053428 0 0.0005813 -0.00039616 -0.00055077 -0.0012549 0.036568 0.0084955 -0.00048326 -0.0022957 -0.00029996 -0.0023725 0.00011433 -0.005044 -0.0029438 0.00094176 -0.0087496 -0.0094454 -0.0092767 -0.027969 0.014125 -0.0098507 -0.021033 -0.015116 -0.0083305 0.011983 0.019098 0.0028983 0.0044219
0.29688 -0.00088591 -0.00047977 0.0027172 -0.00056294 0 0.001256 -0.0037534 -0.00032313 -0.0030088 0.00097752 -0.0017092 -0.12239 -0.00085324 -0.010704 0.0057972 0.00039308 -0.0032634 -0.0055347 -0.00010121 -0.0011925 -0.0063872 0 -0.00087354 0 0.00029067 0.00054358 -0.00064561 -0.0010985 0.047769 0.0056647 0.0025147 -0.00086496 0.00060022 0.00038274 0.0023162 -0.011055 -0.0047379 -0.0023149 -0.0046953 -0.010523 -0.014061 -0.029757 0.0098087 -0.01075 -0.018269 -0.01802 -0.011075 0.0094684 0.016971 0.00031531 0.0051536
0.30078 -0.0020408 0.00031949 0.0016491 4.6902e-05 0 0.0022571 -0.0022624 -0.00020893 -0.0047484 0.00066781 -0.0044345 -0.13228 -0.0031851 -0.0078915 0.0059392 0.0062458 -0.0045395 -0.010443 0.00045031 -0.00061674 -0.004651 0 0.0041937 0 -1.4019e-05 0.0013178 -0.00091779 -0.00062135 0.063188 0.0020302 0.0054489 0.0012074 0.00020189 0.002828 0.0031293 -0.016333 -0.0055801 -0.0056436 0.00087844 -0.0091152 -0.017011 -0.028519 0.006196 -0.010641 -0.014201 -0.018771 -0.01239 0.0096012 0.015251 -0.0013603 0.0044557
0.30469 -0.0032142 0.00068875 0.00031047 0.00088109 0 0.0022536 -0.00038404 -0.0010341 -0.0055946 -0.00010734 -0.0064106 -0.11476 -0.0047873 -0.0053589 0.0036349 0.0066877 -0.003065 -0.0082058 -0.0010439 0.00018258 -0.0025446 0 0.005567 0 -0.00025311 0.0014466 -0.0012708 -0.00021375 0.086845 -0.0019907 0.0066452 0.0021366 -0.00086072 0.003919 0.0023765 -0.021001 -0.0049408 -0.0072702 0.0064522 -0.0077072 -0.01996 -0.027282 0.0025834 -0.010531 -0.010132 -0.019521 -0.013706 0.009734 0.013531 -0.003036 0.0027441
0.30859 -0.0036604 0.00049463 -0.0010915 0.0011582 0 0.00051613 0.00083022 -0.0016767 -0.0051689 -0.00025792 -0.0058846 -0.09155 -0.005768 -0.0060631 0.00071027 0.0022636 -0.00039155 -0.00017654 -0.0040232 -8.7236e-05 -0.0014163 0 0.0026212 0 -0.00044192 0.00082454 -0.0014014 3.5183e-05 0.10503 -0.0057853 0.0054492 0.00096675 -0.0014633 0.0034909 0.0010168 -0.023668 -0.0029269 -0.0061227 0.011797 -0.0039124 -0.019885 -0.022862 0.0014125 -0.0092462 -0.0062784 -0.0177 -0.012719 0.013543 0.012832 -0.0027073 0.0013471
0.3125 -0.003047 8.5523e-05 -0.0023163 0.00035865 0 -0.0023826 0.0010869 -0.0012557 -0.0034606 0.00040328 -0.0027453 -0.088411 -0.0059681 -0.0090488 -0.00098033 -0.0020541 0.0014039 0.0074173 -0.0067076 -0.0021346 -0.00077162 0 -0.00096172 0 -0.0005268 -0.00017377 -0.0010416 0.00030546 0.098145 -0.0084526 0.0025586 -0.0016438 -0.00062445 0.0023418 0.00010262 -0.02217 -0.0004355 -0.0025425 0.017083 0.00050214 -0.019024 -0.017615 0.00087563 -0.0076556 -0.0024806 -0.015211 -0.011135 0.018307 0.012397 -0.0018581 0.00098017
0.31641 -0.0016839 -0.00015873 -0.0030871 -0.0012783 0 -0.0048423 0.00088554 0.0001139 -0.001086 0.00085028 0.0010481 -0.10991 -0.0052097 -0.010695 -0.00076991 -0.0022821 0.0017595 0.0091363 -0.0074477 -0.0052692 0.00048841 0 -0.001218 0 -0.0003633 -0.00092965 -0.00027118 0.00064449 0.060693 -0.0093525 -0.00059331 -0.0038855 0.001755 0.0015033 -9.4941e-05 -0.015422 0.0013552 0.0018551 0.02169 0.0050336 -0.017459 -0.012059 0.0010883 -0.0059511 0.00075924 -0.012389 -0.0090475 0.023607 0.012158 -0.00053272 0.0010195
0.32031 -0.00013834 -0.00015546 -0.0031583 -0.0027974 0 -0.0054016 0.00080744 0.0015737 0.00079592 -1.5286e-07 0.0028985 -0.13563 -0.0039697 -0.0087572 0.00070393 0.00044892 0.0016381 0.0048096 -0.0059834 -0.0079063 0.0017715 0 0.0017297 0 7.5922e-05 -0.0010351 0.00042899 0.00075826 0.0090168 -0.0087433 -0.0027324 -0.0041639 0.0045791 0.0013143 -8.5124e-05 -0.004705 0.0017857 0.0050865 0.024068 0.0099489 -0.013578 -0.0054849 0.0037626 -0.0038729 0.0021666 -0.0084737 -0.0053054 0.030664 0.01256 0.0023565 0.00054233
0.32422 0.0012774 -4.0963e-05 -0.0024418 -0.0031658 0 -0.0038297 0.00094487 0.0023763 0.0011712 -0.001909 0.0017119 -0.14088 -0.0034232 -0.0046799 0.0021307 0.0015683 0.0018487 -0.001165 -0.0035012 -0.0089057 0.00068086 0 0.0038916 0 0.00051798 -0.00060834 0.00051769 0.0003254 -0.031584 -0.007627 -0.0032677 -0.0022631 0.0060934 0.0011871 -0.00053071 0.0067497 0.0011139 0.0059375 0.026446 0.014864 -0.0096968 0.0010889 0.0064368 -0.0017947 0.003574 -0.0045582 -0.0015633 0.037722 0.012962 0.0052458 -0.00016602
0.32813 0.0025876 8.9743e-05 -0.0011089 -0.0020398 0 -0.0012089 0.0010494 0.0024012 2.6467e-05 -0.0033192 -0.0011858 -0.12082 -0.0044194 -0.0018004 0.0023852 -0.0013878 0.0018776 -0.0043389 -0.0014794 -0.0083965 -0.0040607 0 0.002118 0 0.0005319 -0.0001656 -0.00012065 -0.00051006 -0.047752 -0.0067104 -0.0023482 0.0006079 0.005062 0.0003206 -0.0016783 0.015545 0.00021149 0.004639 0.026167 0.018348 -0.0051125 0.0064724 0.010068 -0.00017639 0.0030092 -0.0011512 0.0024585 0.043683 0.01328 0.008363 0.00030443
0.33203 0.0037899 0.00024902 0.00042864 -4.6616e-05 0 0.00099206 0.001044 0.0019113 -0.0014701 -0.0028707 -0.0032065 -0.094527 -0.0063499 -0.0016854 0.0012934 -0.005649 0.00060978 -0.0037893 -0.00045106 -0.0073227 -0.009799 0 -0.0019955 0 -5.7354e-05 -0.00012901 -0.00099439 -0.0011047 -0.046823 -0.0055123 -0.00070527 0.0028173 0.0017333 -0.0013446 -0.0032129 0.019887 -9.3589e-05 0.0026384 0.024598 0.021136 -0.00018631 0.011277 0.014164 0.0012185 0.0014859 0.0020088 0.0066161 0.049111 0.013557 0.011591 0.0026367
0.33594 0.0045537 0.0003849 0.0016786 0.0016369 0 0.00195 0.0011436 0.0010324 -0.0018315 -0.00083773 -0.0026572 -0.086229 -0.0073474 -0.0027443 -0.00012095 -0.006146 -0.0020563 -0.0017309 0.00013367 -0.0063274 -0.011128 0 -0.0036247 0 -0.0009034 -0.00043072 -0.0013583 -0.00089653 -0.046052 -0.0027358 0.00059971 0.0034319 -0.0022276 -0.0029235 -0.0044431 0.020099 0.00052396 0.0016201 0.022721 0.023555 0.0046148 0.01568 0.018124 0.0024697 -0.00019576 0.0049529 0.010617 0.053991 0.013753 0.014649 0.0053519
0.33984 0.0043895 0.00027764 0.0022917 0.0020569 0 0.001754 0.0014198 -0.00032672 -0.00052618 0.0010941 5.3129e-05 -0.10279 -0.0059983 -0.0024162 -0.00040768 -0.0013465 -0.0047555 -0.0005268 0.00089795 -0.0052487 -0.0048867 0 -0.00022971 0 -0.0013666 -0.00061586 -0.00084444 -2.1993e-05 -0.054218 0.0022218 0.00063619 0.0025815 -0.0048541 -0.0033816 -0.0046292 0.017727 0.0018387 0.0024559 0.018415 0.023059 0.0084291 0.016908 0.021012 0.0025879 -0.0031265 0.0061946 0.013381 0.054557 0.013306 0.016361 0.0058567
0.34375 0.0031315 -0.00027079 0.0022164 0.0010285 0 0.00092044 0.0014345 -0.0020386 0.0014781 0.0015167 0.0030891 -0.12886 -0.0029732 -0.00015226 0.00077866 0.0045503 -0.0059616 -0.00062746 0.0015448 -0.0037095 0.0058861 0 0.0050928 0 -0.0010841 -0.00034698 0.00019104 0.00073107 -0.06384 0.0080961 -0.00077437 0.0010073 -0.0051839 -0.0025323 -0.0033903 0.014096 0.0032618 0.0047763 0.014108 0.022564 0.012243 0.018135 0.0239 0.0027062 -0.0060572 0.0074363 0.016146 0.055124 0.012859 0.018073 0.0032457
0.34766 0.0011965 -0.0011307 0.0016911 -0.00084732 0 -0.00010793 0.00054564 -0.0034341 0.0024637 0.00065891 0.00486 -0.14281 -0.00072996 0.0022223 0.0018071 0.0057004 -0.0054928 -0.001106 0.0010415 -0.001962 0.013645 0 0.0064872 0 -0.00032995 0.00022318 0.00095089 0.00065779 -0.060271 0.012287 -0.0027208 -0.00055836 -0.0037498 -0.0012037 -0.001052 0.0095026 0.0040764 0.0073145 0.0098244 0.020758 0.014658 0.017545 0.02506 0.0022501 -0.008282 0.0077993 0.017589 0.05263 0.012121 0.018396 -0.00021094
0.35156 -0.00067454 -0.0018066 0.0010811 -0.002568 0 -0.00096398 -0.0013357 -0.0036382 0.0013894 -8.4652e-06 0.005031 -0.137 -0.0012784 0.002884 0.00023427 0.00069234 -0.0044268 -0.0013073 -0.0011372 -0.00085312 0.012767 0 0.0016579 0 0.00022343 0.00061511 0.00087873 -0.00017605 -0.037171 0.012828 -0.003631 -0.0016188 -0.0019614 -0.00039659 0.0013888 0.003585 0.0037267 0.0086018 0.0055593 0.017888 0.015937 0.015479 0.024818 0.001328 -0.0099341 0.0074493 0.01796 0.047653 0.011145 0.017593 -0.00092549
0.35547 -0.001938 -0.0017892 0.00066325 -0.0031989 0 -0.0011433 -0.0033795 -0.002331 -0.0012513 0.00056985 0.0041494 -0.12317 -0.0041159 0.0020788 -0.004554 -0.005929 -0.0035979 -0.001368 -0.004061 -0.00087284 0.0046202 0 -0.0051956 0 0.00013684 0.00054022 0.00011862 -0.0010082 -0.0030003 0.0099687 -0.0023637 -0.0018287 -0.00097715 -0.00030418 0.0028668 -0.0035648 0.0021504 0.0075339 0.0012941 0.015018 0.017215 0.013414 0.024575 0.0004059 -0.011586 0.0070994 0.018332 0.042677 0.010169 0.016789 0.002373
0.35938 -0.0025298 -0.00098383 0.00048895 -0.00225 0 -0.00020198 -0.0043488 -0.00014213 -0.0038553 0.0019412 0.0026581 -0.11914 -0.0065009 0.001485 -0.009836 -0.0083103 -0.0025892 -0.0013591 -0.005862 -0.0014522 -0.0038424 0 -0.0072472 0 -0.00039214 0.00019217 -0.00066724 -0.0011408 0.026553 0.0058197 0.00084393 -0.0010442 -0.0009597 -0.00020816 0.0030394 -0.010675 -8.235e-05 0.0037189 -0.00027665 0.011961 0.015746 0.0099627 0.021074 -0.00084924 -0.0099526 0.006306 0.016479 0.034359 0.0092922 0.013704 0.0070071
0.36328 -0.0027068 0.00020401 0.00039737 6.6119e-05 0 0.0016102 -0.0035463 0.0017833 -0.0049791 0.0027337 0.00052304 -0.13062 -0.0059691 0.0019153 -0.011318 -0.0050715 -0.00049852 -0.00067602 -0.0053838 -0.0015011 -0.006623 0 -0.0018574 0 -0.00075468 -1.2022e-05 -0.00092213 -0.00059951 0.041639 0.0023768 0.004403 0.00037896 -0.0011738 0.00066631 0.0025195 -0.015758 -0.0020777 -0.00221 -0.0018246 0.0089013 0.014254 0.0065002 0.017544 -0.0021072 -0.0082912 0.0055088 0.014608 0.026013 0.0084166 0.0106 0.0086517
0.36719 -0.0027004 0.001199 0.00015508 0.0027694 0 0.0030562 -0.0013185 0.002659 -0.0043385 0.0021553 -0.0022232 -0.14525 -0.0026648 0.0023642 -0.0070818 -0.00011606 0.0025018 0.0012421 -0.0033473 -0.00071607 -0.0038347 0 0.0067524 0 -0.00054765 6.8793e-05 -0.00063816 -3.5533e-05 0.044478 -0.00011184 0.0064178 0.0014852 -0.0006999 0.0022527 0.0022221 -0.017485 -0.0032212 -0.0083982 -0.0018151 0.006554 0.011939 0.0033727 0.013271 -0.0032716 -0.0052749 0.0048544 0.012206 0.017789 0.0076979 0.0069614 0.0053884
0.37109 -0.0025489 0.0016705 -0.00037595 0.0044275 0 0.0026448 0.0012617 0.0025432 -0.0027992 0.00070742 -0.0048567 -0.14419 0.00083868 0.0015649 0.00013915 0.0020461 0.0048887 0.0037982 -0.001785 -0.00011816 -0.0005276 0 0.011684 0 4.7291e-05 0.00015238 -0.00021156 -2.2235e-05 0.044467 -0.0028576 0.005916 0.0012536 0.00081882 0.0036311 0.0024153 -0.016236 -0.0035302 -0.012186 0.00024908 0.0051462 0.0085403 0.00068744 0.0080182 -0.0043126 -0.00047084 0.0043884 0.0091059 0.0097282 0.0071862 0.0026189 -0.00058484
0.375 -0.0021915 0.0016683 -0.0011419 0.0039088 0 -6.6499e-06 0.0031073 0.0020472 -0.0015552 -0.0005606 -0.0061639 -0.12024 0.0020346 -4.4762e-05 0.0050591 0.0010351 0.0053606 0.0053787 -0.0022038 -0.00099082 -0.00089264 0 0.0099424 0 0.00048452 -8.5077e-05 6.8823e-05 -0.00050727 0.048341 -0.0067426 0.0033226 -0.00049093 0.0028757 0.0038696 0.0024686 -0.013705 -0.0033925 -0.011444 0.0023133 0.0037383 0.0051412 -0.0019979 0.002765 -0.0053536 0.0043332 0.0039224 0.0060055 0.0016671 0.0066746 -0.0017237 -0.00522
0.37891 -0.0016119 0.0014433 -0.001914 0.0012159 0 -0.00348 0.0036031 0.0016698 -0.0012698 -0.0012321 -0.0053966 -0.08593 0.00075886 -0.00063225 0.0046457 0.00022725 0.0044447 0.0048595 -0.0042319 -0.003223 -0.0041271 0 0.0046823 0 0.00040461 -0.00055671 0.00030528 -0.00095365 0.054584 -0.010982 -4.1138e-05 -0.0026552 0.0043843 0.0028151 0.0016059 -0.011273 -0.0030146 -0.0062106 0.0061761 0.0039281 0.0013801 -0.0029689 -0.0020226 -0.0061647 0.0096494 0.0034819 0.0029213 -0.0035149 0.0059546 -0.0060759 -0.0063211
0.38281 -0.00085117 0.0012055 -0.0023886 -0.0022583 0 -0.0054258 0.0027055 0.0014535 -0.0017621 -0.0017204 -0.0030287 -0.064016 -0.00099853 0.0006359 0.00082853 0.0020699 0.004041 0.002777 -0.0060318 -0.0049627 -0.0059978 0 0.0012693 0 -7.3772e-05 -0.00080579 0.00073912 -0.00094849 0.055891 -0.01364 -0.0028509 -0.0035376 0.0043629 0.001068 -0.00014121 -0.0086599 -0.0022692 0.00074813 0.010306 0.0043551 -0.0024346 -0.0036854 -0.0067411 -0.0069418 0.015042 0.0030452 -0.00016035 -0.0082693 0.0052036 -0.010429 -0.004839
0.38672 5.5739e-05 0.0010337 -0.002312 -0.0044593 0 -0.0044036 0.00090492 0.0011928 -0.0022586 -0.0023637 -0.00053272 -0.068299 -0.0013931 0.0021098 -0.0017941 0.0047327 0.0051663 0.00073253 -0.0060157 -0.0042451 -0.0038336 0 0.0017804 0 -0.00058307 -0.0005299 0.0012866 -0.00060724 0.046083 -0.013392 -0.0043593 -0.0021566 0.0026198 -0.00068734 -0.0018553 -0.0042952 -0.0011618 0.005393 0.014086 0.0048694 -0.0059066 -0.0038532 -0.01078 -0.0077202 0.019539 0.0022928 -0.0029431 -0.011727 0.0040294 -0.0145 -0.0028239
0.39063 0.0010681 0.0009151 -0.0015826 -0.0040321 0 -0.0010658 -0.0008561 0.00080867 -0.0018953 -0.0026861 0.00065466 -0.091577 -0.00063144 0.0012504 -0.00090635 0.0040682 0.0064779 -0.00029517 -0.0041812 -0.0010763 0.00072006 0 0.0037137 0 -0.00093389 1.3352e-05 0.0014563 -0.00039368 0.025172 -0.010634 -0.004458 0.00088693 -1.0097e-05 -0.0021695 -0.0026645 0.0027692 -0.00028839 0.0051734 0.01709 0.0055777 -0.0086166 -0.0028013 -0.013308 -0.0085018 0.022047 0.00083862 -0.0050615 -0.0123 0.0019142 -0.01794 -0.0008388
0.39453 0.0020476 0.00077815 -0.00031168 -0.0013361 0 0.0023925 -0.0015464 0.00042148 -0.00020717 -0.0018848 0.00010621 -0.11174 -0.00051836 -0.0022101 0.0012349 -0.0013243 0.0055455 -0.00072356 -0.0018905 0.0022632 0.0038953 0 0.003665 0 -0.0012266 0.00022332 0.00082616 -0.00061941 -0.00085933 -0.0068345 -0.0034987 0.003797 -0.0021127 -0.0033196 -0.0026666 0.011202 -0.00052006 0.0010084 0.020093 0.006286 -0.011327 -0.0017493 -0.015835 -0.0092834 0.024555 -0.00061553 -0.0071798 -0.012874 -0.00020098 -0.021379 0.0020583
0.39844 0.0027447 0.00049547 0.0011776 0.00174 0 0.003976 -0.00076272 0.00011429 0.0025309 -3.8412e-05 -0.0013944 -0.11123 -0.0022581 -0.005235 0.00068659 -0.0077748 0.0017389 -0.001346 -0.00050755 0.0032138 0.0040267 0 0.0013947 0 -0.0015442 -0.00020156 -0.00040166 -0.0011665 -0.024264 -0.0029672 -0.0021227 0.0048876 -0.002603 -0.0038489 -0.0027883 0.017743 -0.0020311 -0.003272 0.019995 0.0056592 -0.012426 -0.00013823 -0.016497 -0.0101 0.023304 -0.0033381 -0.0082348 -0.011315 -0.0037906 -0.023682 0.0060047
0.40234 0.0029452 -4.9861e-05 0.0024431 0.0031117 0 0.0032375 0.00073381 -0.00022249 0.0052705 0.0015027 -0.0024409 -0.092751 -0.0049394 -0.0041762 -0.0033252 -0.0098058 -0.002492 -0.0018873 -0.00030267 0.0013248 0.0029482 0 -0.00020676 0 -0.0016506 -0.00089903 -0.001407 -0.0016574 -0.039869 0.0011607 -0.0010464 0.0037052 -0.0014681 -0.003258 -0.0036835 0.019452 -0.0037327 -0.0037799 0.018863 0.004587 -0.012987 0.0016595 -0.016536 -0.010928 0.0208 -0.0064839 -0.008935 -0.0090461 -0.0078721 -0.025604 0.0089047
0.40625 0.002639 -0.00081825 0.0031101 0.0019928 0 0.001201 0.0013936 -0.000718 0.006636 0.0012757 -0.0019013 -0.076727 -0.0063177 0.0013906 -0.0071025 -0.0056019 -0.0036658 -0.0010906 -0.00053213 -0.0013857 0.0033099 0 0.0011707 0 -0.0011382 -0.0011745 -0.0014096 -0.0018092 -0.046504 0.0059613 -0.00068857 0.0011495 0.000238 -0.0014538 -0.0048629 0.015863 -0.0039698 0.00048747 0.016755 0.0030095 -0.01309 0.0034363 -0.016274 -0.011658 0.017498 -0.0098213 -0.0093522 -0.0066785 -0.012162 -0.027145 0.0081015
0.41016 0.0020075 -0.0015439 0.0030674 -0.00060181 0 -0.00073387 0.00014713 -0.0012339 0.0057566 -0.00066813 0.00039003 -0.082083 -0.0050296 0.0078002 -0.0063909 0.0011854 -0.00072815 0.0015928 -0.00034219 -0.0024754 0.0052656 0 0.0043078 0 6.5694e-05 -0.00068593 -0.00037065 -0.0015983 -0.045332 0.010678 -0.00082671 -0.0012895 0.0011687 0.00076372 -0.0050303 0.0091055 -0.0020181 0.006933 0.010471 -0.00073095 -0.011229 0.0051241 -0.014721 -0.01197 0.010783 -0.013979 -0.008558 -0.0038902 -0.017344 -0.02705 0.0035181
0.41406 0.0012335 -0.0018913 0.0025284 -0.0027054 0 -0.0017224 -0.0025004 -0.0013664 0.0029684 -0.002481 0.0034632 -0.10783 -0.0019216 0.010506 -0.0012859 0.0052001 0.0037391 0.0047498 0.00050473 -0.0014229 0.0064198 0 0.0055445 0 0.0014046 0.00023983 0.0009522 -0.0011575 -0.037463 0.013319 -0.00068991 -0.0024394 0.00063827 0.002102 -0.0033187 0.0020331 0.0011011 0.011342 0.0041876 -0.0044714 -0.0093673 0.0068118 -0.013169 -0.012282 0.0040686 -0.018136 -0.0077639 -0.0011018 -0.022527 -0.026955 -0.0014897
0.41797 0.00035642 -0.0017454 0.0018695 -0.0028919 0 -0.0016063 -0.0047088 -0.00081332 -0.00022532 -0.0021049 0.0056969 -0.13293 0.00080021 0.0081598 0.0034204 0.0046178 0.005953 0.0059469 0.0016312 9.3967e-05 0.0048792 0 0.0025689 0 0.0020357 0.00095875 0.0016579 -0.00062198 -0.023481 0.012256 0.00039912 -0.0019343 -0.00096211 0.0018761 -0.0001688 -0.0037606 0.0034241 0.010882 -0.004255 -0.0091266 -0.0063191 0.0083809 -0.011415 -0.01167 -0.0030859 -0.021668 -0.0061234 0.00089933 -0.026952 -0.025322 -0.0030258
0.42188 -0.00064836 -0.0013374 0.0013348 -0.0012472 0 -0.00062388 -0.004833 0.00027069 -0.0020571 0.00073663 0.0058094 -0.13522 0.0016285 0.0034852 0.0030898 0.0023422 0.0045158 0.0041157 0.0025063 0.00013252 0.0016514 0 -0.0032137 0 0.0015566 0.0011063 0.0014309 -0.00010347 -0.0052228 0.00794 0.002311 -0.00024746 -0.0025198 0.00073282 0.0030003 -0.0082746 0.0037566 0.0058486 -0.013971 -0.014322 -0.0025704 0.0098799 -0.0095411 -0.010512 -0.0105 -0.024829 -0.0039836 0.0024361 -0.030931 -0.022781 -0.00047609
0.42578 -0.0016732 -0.0010322 0.00085231 0.00085314 0 0.00068504 -0.0028546 0.0013354 -0.0016591 0.0041265 0.003792 -0.11192 0.00095546 0.00029489 -0.0018542 0.0022066 0.0014392 0.00080398 0.002841 -0.0015102 -0.00042197 0 -0.0080203 0 0.00039969 0.00080884 0.00068198 0.00027015 0.012687 0.0028555 0.0040285 0.0015427 -0.0029609 0.00014818 0.0049214 -0.011903 0.0025991 -0.00087044 -0.023671 -0.019427 0.0012296 0.011399 -0.0077007 -0.0092144 -0.017675 -0.027775 -0.0017776 0.0038586 -0.034656 -0.020074 0.0028872
0.42969 -0.002429 -0.00096391 0.00015072 0.0018612 0 0.0014254 -0.0003308 0.0018807 0.00037882 0.0055674 0.0010216 -0.082323 0.00042148 -3.9382e-05 -0.0063047 0.0046126 -0.00029837 -0.0012169 0.0027331 -0.00328 0.0001526 0 -0.0090465 0 -0.00053928 0.00038025 5.6325e-05 0.00039869 0.024408 -0.00045099 0.0043945 0.0022215 -0.0018562 0.0010658 0.0052726 -0.014344 0.0013994 -0.005851 -0.033139 -0.023315 0.0057276 0.013195 -0.006315 -0.006006 -0.021602 -0.027779 0.0013287 0.0037263 -0.03493 -0.015098 0.0033253
0.43359 -0.0026375 -0.00090164 -0.00089636 0.0011568 0 0.00069245 0.0010669 0.0018387 0.0024499 0.004068 -0.0007382 -0.070219 0.0012936 0.00085404 -0.0057789 0.0063949 0.00015589 -0.00061868 0.0026634 -0.0036407 0.0019707 0 -0.0064365 0 -0.00069543 -4.701e-05 -0.0001366 0.00032433 0.02726 -0.0014791 0.0030861 0.0011459 0.00041004 0.0029856 0.0045022 -0.014815 0.0010063 -0.0071076 -0.042608 -0.027203 0.010226 0.01499 -0.0049293 -0.0027976 -0.025529 -0.027784 0.004435 0.003594 -0.035204 -0.010121 0.00048323
0.4375 -0.0022584 -0.00050832 -0.0020178 -0.00062926 0 -0.0015934 0.00095298 0.0015229 0.0029954 0.00076948 -0.00075507 -0.082905 0.0034728 0.00084113 -0.00095865 0.0048456 0.0011108 0.0013529 0.0033236 -0.0025722 0.0025017 0 -0.0024215 0 -0.00026299 -0.00051568 -4.456e-05 0.00024539 0.024747 -0.0020052 0.0009355 -0.0011485 0.0028471 0.0044219 0.0031132 -0.013054 0.00097746 -0.0048891 -0.050027 -0.029126 0.014422 0.01706 -0.0038243 0.0011661 -0.026546 -0.025802 0.0076621 0.0029217 -0.033117 -0.0044025 -0.0024507
0.44141 -0.0014915 0.00026817 -0.0026628 -0.0021592 0 -0.0041664 0.00024927 0.0012386 0.0014395 -0.0022762 8.0894e-05 -0.10667 0.005794 -0.00025117 0.00333 0.0012382 0.00074084 0.0024277 0.0051268 -0.0012465 0.0009563 0 0.00085997 0 0.00014791 -0.00095413 4.2064e-05 0.00034979 0.024099 -0.0042029 -0.00071957 -0.0030588 0.0042895 0.0042821 0.0012743 -0.0096713 0.00036881 -0.0011774 -0.055461 -0.029147 0.018328 0.019398 -0.0029912 0.0058611 -0.024745 -0.021897 0.011006 0.0017263 -0.028744 0.0020351 -0.0023769
0.44531 -0.00056249 0.0010867 -0.0024348 -0.0023088 0 -0.0050796 4.8771e-06 0.00098725 -0.0015186 -0.0037966 0.00013041 -0.1218 0.00699 -0.00082036 0.0033916 -0.00016259 -0.00069361 0.0017611 0.0075711 -0.0005083 -0.0010983 0 0.0026085 0 0.00021666 -0.0010634 8.7239e-06 0.00062625 0.029268 -0.0084151 -0.0010932 -0.0029845 0.0039544 0.002789 -0.00093159 -0.0053973 -0.0010141 0.0015796 -0.060896 -0.029168 0.022233 0.021735 -0.0021581 0.010556 -0.022944 -0.017991 0.014351 0.00053083 -0.024372 0.0084727 0.00033232
0.44922 0.00043688 0.0015063 -0.0014577 -0.00086074 0 -0.0032981 0.00037696 0.00055013 -0.0042826 -0.003874 -0.0013968 -0.12114 0.0063951 0.00025039 0.00036104 0.0033834 -0.0014005 0.00060064 0.0091141 -6.4826e-05 -0.0018826 0 0.0030936 0 0.00020032 -0.00059715 -7.5157e-05 0.00087531 0.035809 -0.012615 -0.00051522 -0.0006713 0.0019478 0.0010794 -0.0030936 -0.00029479 -0.0023342 0.0018411 -0.060624 -0.025002 0.024565 0.023955 -0.0015327 0.014936 -0.016877 -0.011776 0.016911 -0.0010499 -0.017162 0.014326 0.0023859
0.45313 0.0014659 0.0013755 -0.00031361 0.0013681 0 0.00021174 0.00075776 -0.00019115 -0.0051523 -0.0031983 -0.0036369 -0.11413 0.0041308 0.0020391 -0.0015473 0.00987 -0.00055255 0.00056393 0.0080747 0.0007313 -0.0015245 0 0.0029232 0 0.0005087 0.00028226 -0.0001477 0.00092057 0.033647 -0.013977 -7.5466e-05 0.0023676 -0.00064056 1.9947e-06 -0.0044944 0.0058075 -0.0026425 -0.00016238 -0.060036 -0.020604 0.026809 0.026168 -0.00091871 0.019298 -0.010573 -0.0054321 0.019428 -0.0026519 -0.0097958 0.020148 0.0013456
0.45703 0.0023473 0.00092191 0.00042208 0.002978 0 0.0030999 0.00065607 -0.001072 -0.0032316 -0.0021262 -0.0048603 -0.11404 0.0010526 0.0024712 -2.4239e-05 0.014055 0.00045055 0.0015988 0.0041149 0.0016299 -0.0015548 0 0.0027488 0 0.0010805 0.0010353 -0.00023888 0.0007795 0.016502 -0.011097 -0.00071612 0.0039195 -0.0023279 -0.00057701 -0.0046019 0.012018 -0.0018662 -0.0025686 -0.057397 -0.0153 0.028248 0.027766 -0.0003326 0.022668 -0.004093 0.00067261 0.021217 -0.0044081 -0.0026845 0.024755 -0.001633
0.46094 0.0027667 0.00048107 0.00063384 0.0027929 0 0.0035663 0.00018976 -0.0017832 0.00090946 -0.0005974 -0.0040802 -0.12318 -0.0014541 0.00056126 0.0027488 0.012212 -0.0003659 0.00197 -0.0010098 0.0014607 -0.0025112 0 0.0031536 0 0.0013163 0.0011941 -0.00036067 0.00060061 -0.010568 -0.0049835 -0.0025139 0.0028457 -0.0022714 -0.0012898 -0.0035285 0.015967 -0.00076281 -0.003105 -0.051511 -0.0085631 0.028414 0.028388 0.00020945 0.024466 0.0026655 0.006399 0.021856 -0.0064085 0.0040232 0.027441 -0.0030992
0.46484 0.0025211 0.00018173 0.00069063 0.00064348 0 0.0018454 -0.00029466 -0.0021472 0.0052718 0.0012356 -0.0018977 -0.13134 -0.0020752 -0.0024402 0.0026729 0.0054255 -0.0028883 0.00026497 -0.0043906 -0.00048989 -0.0027867 0 0.0041988 0 0.00070803 0.00076785 -0.00041103 0.00046452 -0.033381 0.0018132 -0.0046226 2.3571e-05 -0.00095688 -0.0022642 -0.0020109 0.01534 -1.6977e-05 -0.00073415 -0.045626 -0.0018262 0.028579 0.02901 0.00075151 0.026263 0.009424 0.012125 0.022494 -0.0084088 0.010731 0.030127 -0.0011263
0.46875 0.0017343 -8.9259e-05 0.0010311 -0.0023439 0 -0.00015047 -0.00081024 -0.0022225 0.0074201 0.0026489 0.00018652 -0.12779 -0.00051385 -0.0041039 -0.0015351 -0.0015931 -0.0045416 -0.0028559 -0.0040638 -0.0033164 -0.00040528 0 0.0049959 0 -0.00050036 0.00018233 -0.00027383 0.000315 -0.039528 0.0069585 -0.0058029 -0.0023946 0.00014259 -0.0028045 -0.00094169 0.010139 0.00038338 0.0034474 -0.037769 0.0038272 0.027311 0.027224 0.00096228 0.024907 0.012942 0.01499 0.021227 -0.011124 0.013939 0.028851 0.0025857
0.47266 0.00075506 -0.00045501 0.00171 -0.0042855 0 -0.00063794 -0.0016564 -0.0021411 0.0060306 0.0028311 0.0011826 -0.11314 0.0019851 -0.0029113 -0.0066803 -0.0046977 -0.0029651 -0.0051049 -0.00053724 -0.005042 0.0041991 0 0.0042024 0 -0.001389 -0.00014652 -1.2663e-07 0.00010948 -0.028158 0.0095323 -0.0051413 -0.0027408 -0.00021208 -0.0021352 -0.0008274 0.0031938 0.00082267 0.0068526 -0.029499 0.0092535 0.025743 0.024933 0.0011036 0.02289 0.01578 0.017255 0.01956 -0.01399 0.016413 0.026745 0.0045467
0.47656 -0.00018076 -0.00084859 0.0023227 -0.0037491 0 0.00053833 -0.0027624 -0.0018898 0.0019332 0.0017018 0.0012782 -0.098792 0.0033417 0.00057254 -0.008215 -0.0033936 0.0011415 -0.0046967 0.0035867 -0.0044235 0.0077929 0 0.0014131 0 -0.0011864 -0.00013224 0.00019419 -2.782e-05 -0.0095826 0.0099775 -0.0025744 -0.0010631 -0.001928 -0.00034837 -0.0015029 -0.002046 0.0013324 0.0072167 -0.021528 0.013512 0.023947 0.02186 0.00099055 0.020065 0.017073 0.018379 0.01746 -0.01711 0.017444 0.023474 0.0031178
0.48047 -0.0011303 -0.0010685 0.0023443 -0.00088075 0 0.0020349 -0.0033798 -0.0012959 -0.0023 0.00010958 0.0012147 -0.095809 0.0023161 0.0042336 -0.004713 -0.00030082 0.0043443 -0.0018765 0.0055358 -0.0020605 0.0072066 0 -0.0019534 0 -3.5451e-05 5.7151e-05 0.00016101 9.976e-05 0.004523 0.0092326 0.0010029 0.0011307 -0.0035839 0.0015571 -0.0022126 -0.004498 0.0014602 0.0042061 -0.014378 0.01455 0.021523 0.016632 0.00017638 0.015017 0.014103 0.016356 0.014167 -0.020932 0.014501 0.016992 4.4522e-06
0.48438 -0.0022314 -0.00099885 0.0015423 0.0024697 0 0.0024048 -0.0027038 -0.00024824 -0.0041067 -0.00086995 0.00125 -0.10516 -0.00030046 0.0059088 0.00092119 0.0018161 0.0038968 0.0016226 0.0041806 0.00041136 0.0026035 0 -0.0035597 0 0.0010973 0.00027325 9.672e-06 0.00048523 0.01051 0.0079276 0.0041145 0.0021919 -0.0035574 0.0026348 -0.0020233 -0.0061324 0.00089721 -0.00042202 -0.007229 0.015589 0.019099 0.011403 -0.00063778 0.0099683 0.011133 0.014334 0.010873 -0.024754 0.011558 0.01051 -0.001798
0.48828 -0.0033342 -0.00072432 0.00011199 0.0039252 0 0.0012755 -0.00082878 0.0010779 -0.0027356 -0.00083165 0.00093086 -0.11854 -0.0022659 0.004677 0.0044191 0.0022851 0.00063425 0.0043312 0.00040294 0.0020958 -0.0023681 0 -0.0022877 0 0.0013108 0.00048793 -8.571e-06 0.00080777 0.013015 0.006148 0.005453 0.0014836 -0.0013067 0.002898 -0.00043106 -0.0094644 1.2965e-05 -0.0041478 -0.00253 0.013093 0.016744 0.005331 -0.0022756 0.004692 0.0054205 0.010536 0.007628 -0.028551 0.0063312 0.0028531 -0.0011277
0.49219 -0.0039405 -0.00041814 -0.0015051 0.0023159 0 -0.00067037 0.0010907 0.0022428 0.00033918 -0.00024098 -0.00013886 -0.12709 -0.0018781 0.0013095 0.0039458 0.0022191 -0.0018792 0.0059816 -0.0038523 0.0035379 -0.0038544 0 0.0005135 0 0.00058215 0.000655 0.00018214 0.00069894 0.017185 0.003671 0.0046326 -0.00043213 0.0022388 0.0031623 0.0021505 -0.014358 -0.00044685 -0.0053604 0.0011473 0.009124 0.014418 -0.0010932 -0.0042567 -0.0006792 -0.0014355 0.0059993 0.0044024 -0.032339 0.00015274 -0.005294 0.00052273
0.49609 -0.0035943 -0.00015025 -0.0028787 -0.0013657 0 -0.0025277 0.0017927 0.0028273 0.0026895 0.00017938 -0.0015314 -0.12827 0.00047245 -0.0021879 0.0010526 0.0026337 -0.0011496 0.0068166 -0.0067391 0.005587 -0.0012401 0 0.002118 0 -0.00029182 0.0006175 0.00034495 0.00015045 0.022038 0.00032161 0.0024466 -0.0023818 0.0053678 0.0039927 0.0044338 -0.017576 -0.00017001 -0.0041136 0.0042844 0.0047543 0.01219 -0.0072865 -0.006332 -0.0056274 -0.0081784 0.0015724 0.0014638 -0.03585 -0.0058618 -0.013123 0.0010551
0.5 -0.0023388 0.00015642 -0.0037115 -0.0046195 0 -0.0037699 0.0010358 0.0027356 0.0027794 0.00015812 -0.0022044 -0.12549 0.0027118 -0.0037673 -0.0015092 0.0032281 0.0015619 0.0064796 -0.0071341 0.0078366 0.0026137 0 0.00090617 0 -0.00052337 0.00026864 0.00017206 -0.00040115 0.021964 -0.0037677 0.00036446 -0.0032679 0.0066638 0.0049417 0.0049863 -0.015765 0.00041308 -0.0016384 0.0042444 -0.0019701 0.01054 -0.012121 -0.0089614 -0.0080878 -0.014256 -0.0022069 0.00021299 -0.037744 -0.010912 -0.019083 0.00013672
0.50391 -0.00073828 0.00058142 -0.0038372 -0.0052552 0 -0.0041792 -0.00026123 0.0022323 0.00090156 -3.6383e-05 -0.0015121 -0.12327 0.0030395 -0.002746 -0.002357 0.002926 0.0025909 0.0041327 -0.0048814 0.00861 0.0043342 0 -0.0022124 0 -6.9998e-05 -0.00022066 -0.00035039 -0.00046912 0.013865 -0.0080345 -0.000448 -0.0024933 0.0056696 0.004959 0.0032289 -0.0088948 0.00071588 0.00070791 0.0042045 -0.0086944 0.0088893 -0.016956 -0.011591 -0.010548 -0.020334 -0.0059861 -0.0010378 -0.039638 -0.015963 -0.025043 -0.00067149
0.50781 0.00058659 0.0010506 -0.0032318 -0.0029519 0 -0.0035998 -0.00095059 0.0016685 -0.0013465 -8.5812e-05 8.8637e-05 -0.12384 0.0014898 -0.00042948 -0.0019945 0.0012926 -0.00015549 -0.00017407 -0.0010151 0.0066886 0.0030486 0 -0.0048018 0 0.00044176 -0.00045936 -0.00088618 -7.4918e-06 0.001221 -0.011526 0.00011507 -0.00021027 0.0029164 0.0035571 -7.3601e-05 -0.00053427 0.0007279 0.0021728 0.0029289 -0.014813 0.0076453 -0.019548 -0.013969 -0.010248 -0.02329 -0.0077618 -0.00056482 -0.039525 -0.018133 -0.027994 0.00015508
0.51172 0.0014347 0.0013493 -0.0020674 0.00064264 0 -0.002086 -0.0006192 0.0011497 -0.0023529 -3.0081e-05 0.0014132 -0.12727 -0.0003574 0.00086962 -0.0015122 -0.00079462 -0.0048223 -0.0046002 0.0023241 0.0028919 0.00059239 0 -0.0051851 0 0.0004506 -0.00020443 -0.0010853 0.00053509 -0.00972 -0.013177 0.0011312 0.0025644 -0.00040501 0.0014618 -0.0032807 0.0054059 0.00092667 0.0026957 0.00077626 -0.020501 0.0066895 -0.020549 -0.016169 -0.0079897 -0.02403 -0.0081155 0.0011316 -0.037988 -0.01826 -0.028809 0.0024742
0.51563 0.0020351 0.0012947 -0.00068809 0.0032502 0 -0.00024532 0.00034682 0.00048409 -0.0014578 -0.00012029 0.0016132 -0.13243 -0.0010171 -6.6937e-05 -0.0013984 -0.0018776 -0.0073343 -0.0065291 0.0028919 -0.00036436 -0.00081954 0 -0.00367 0 3.6369e-05 0.00036157 -0.00092433 0.00067883 -0.017096 -0.012294 0.0014132 0.004254 -0.0028883 1.2582e-05 -0.0049586 0.0081408 0.0014448 0.0026199 -0.0013725 -0.026089 0.0057417 -0.02145 -0.018334 -0.0056378 -0.024601 -0.0083771 0.0028818 -0.03637 -0.018252 -0.02949 0.0048076
0.51953 0.0026314 0.00089832 0.00056426 0.0035836 0 0.00091674 0.0014064 -0.00050382 0.00088775 -0.00035447 0.00084793 -0.13709 -0.00031519 -0.0020148 -0.0015675 -0.0012712 -0.0053904 -0.0048511 4.4449e-05 -0.0012399 -0.00074826 0 -0.0017046 0 -0.00025304 0.0008008 -0.0006477 0.00040008 -0.025285 -0.0090042 0.00038815 0.0036422 -0.0034807 -8.3649e-05 -0.0047145 0.010084 0.0015906 0.0023899 -0.0033689 -0.027673 0.0051111 -0.018374 -0.019134 0.00043669 -0.018408 -0.0049639 0.0067808 -0.031545 -0.012812 -0.024841 0.0059129
0.52344 0.0031247 0.00037208 0.0015457 0.0020175 0 0.00082598 0.0022877 -0.0016026 0.003501 -0.00032759 -2.1611e-05 -0.13836 0.00089914 -0.0023027 -0.0019437 0.00027244 -0.00061293 -0.0012316 -0.0042784 -0.00015557 -0.00042734 0 -0.00019434 0 -8.1899e-05 0.00087839 -0.00039613 0.00010981 -0.038682 -0.0043111 -0.0015456 0.0009257 -0.0021147 0.00063912 -0.0032038 0.013509 0.00048907 0.0023359 -0.0053653 -0.029256 0.0044806 -0.015298 -0.019935 0.0065112 -0.012215 -0.0015507 0.01068 -0.026719 -0.0073725 -0.020192 0.0057193
0.52734 0.0031481 -1.5991e-05 0.0023124 1.1478e-06 0 5.8161e-05 0.0027579 -0.0022307 0.004988 0.00034248 -0.0002704 -0.13526 0.0018776 0.00047466 -0.0025174 0.001197 0.0031799 0.0011716 -0.0066505 0.0007501 -0.00094257 0 0.0011146 0 0.0002609 0.00077811 -1.2472e-05 0.00015459 -0.053997 0.00037337 -0.0033421 -0.0020907 3.1928e-05 0.0010213 -0.0014831 0.017425 -0.001767 0.0025143 -0.0065572 -0.028672 0.0038337 -0.011291 -0.020008 0.012813 -0.0039426 0.0026052 0.014546 -0.021412 -0.00082004 -0.01423 0.0048899
0.53125 0.0024427 -0.00011799 0.0029042 -0.0010927 0 9.4792e-06 0.0023127 -0.0019525 0.0043239 0.0014543 0.00018832 -0.13124 0.0025084 0.0046863 -0.0028938 0.00052943 0.0035847 0.00056279 -0.0048975 -0.00020794 -0.0018895 0 0.0027467 0 0.00017432 0.00081038 0.0006881 0.00041142 -0.06009 0.0039538 -0.003983 -0.0031706 0.0011304 0.00042231 -0.00034151 0.01808 -0.0038367 0.0026764 -0.0068196 -0.025585 0.0031678 -0.0062075 -0.019239 0.019377 0.0067327 0.0076189 0.018373 -0.015549 0.0070182 -0.0067508 0.0039686
0.53516 0.0011069 3.1775e-06 0.0031567 -0.00077049 0 0.0015904 0.00051937 -0.00105 0.0014902 0.0022049 0.00097684 -0.13249 0.0028136 0.0069109 -0.0022267 -0.0011716 0.001434 -0.0017693 -0.00016768 -0.002702 -0.0018557 0 0.004417 0 -0.00055817 0.00096709 0.0015008 0.00044244 -0.046853 0.0061209 -0.0030503 -0.0014513 1.714e-06 -0.00077479 -3.0569e-05 0.012691 -0.0042387 0.0024906 -0.0070821 -0.022497 0.002502 -0.0011241 -0.018471 0.02594 0.017408 0.012633 0.0222 -0.0096853 0.014856 0.00072827 0.0032035
0.53906 -0.00049442 0.00012345 0.0028027 0.00051076 0 0.0041487 -0.0021972 -0.00049301 -0.0022046 0.0018662 0.0017017 -0.14205 0.0023567 0.0052468 9.8655e-05 -0.002183 -0.00065707 -0.0026485 0.0037715 -0.0049011 -5.5686e-06 0 0.0051406 0 -0.001446 0.00089256 0.0018452 3.2204e-05 -0.015118 0.0072256 -0.00093483 0.0016745 -0.0028341 -0.0016914 -0.00033257 0.0025512 -0.0027802 0.0019125 -0.0056666 -0.017145 0.0017878 0.0028719 -0.017018 0.02941 0.02751 0.016217 0.023611 -0.0058597 0.020231 0.0070217 0.0028725
0.54297 -0.0019625 3.0523e-05 0.0018104 0.00178 0 0.0057859 -0.0043654 -0.0011316 -0.0046758 0.00055827 0.0021505 -0.15514 0.00058554 0.0013585 0.003748 -0.0011304 -0.0010834 -0.00013023 0.0036706 -0.005281 0.0029503 0 0.0043869 0 -0.001708 0.00034629 0.001323 -0.00052005 0.022003 0.0076903 0.0013641 0.0035434 -0.0053578 -0.0018085 -0.00073425 -0.0077093 -0.00078723 0.0013227 -0.0040719 -0.011551 0.0010685 0.0067517 -0.015493 0.03255 0.037551 0.01965 0.024764 -0.0022517 0.025342 0.013189 0.003209
0.54688 -0.0029537 -0.000272 0.00059817 0.0021192 0 0.0049363 -0.0044592 -0.0027463 -0.0044536 -0.00066958 0.0021841 -0.16185 -0.0021855 -0.0010293 0.007515 0.0015607 -0.00043319 0.0043954 -0.00037219 -0.0037879 0.0052564 0 0.0028832 0 -0.0010238 -0.00040037 0.00023834 -0.00071117 0.0478 0.0074807 0.0027834 0.0023943 -0.0055073 -0.0012304 -0.00065727 -0.013967 0.00013241 0.0011692 -0.0022403 -0.0062936 0.00044953 0.0094127 -0.014145 0.033777 0.045723 0.021841 0.024535 -0.0002038 0.028215 0.017796 0.0038395
0.55078 -0.0031355 -0.00048401 -0.00016724 0.0011645 0 0.0018233 -0.0022816 -0.0039208 -0.0019156 -0.00062878 0.0016505 -0.15568 -0.0044729 0.00017515 0.010057 0.0036619 -0.00021837 0.0072199 -0.0049874 -0.0014084 0.0054524 0 0.0020838 0 0.00013078 -0.00077072 -0.00057281 -0.00040937 0.052786 0.006112 0.0028816 -0.0010831 -0.0027463 -0.00024538 0.00020358 -0.015672 -0.00050547 0.001369 4.5058e-05 -0.0016798 2.292e-05 0.00974 -0.013139 0.031341 0.050316 0.021658 0.02166 -0.0011431 0.026804 0.019419 0.0037241
0.55469 -0.0022566 -0.00017156 -6.4662e-05 -0.00058046 0 -0.0015417 0.00071363 -0.0030697 0.00085128 0.00099802 0.00050926 -0.13985 -0.004701 0.0033317 0.010488 0.002915 -0.00093951 0.005657 -0.006442 0.00096752 0.0033461 0 0.0027971 0 0.00089339 -0.00052009 -0.00053167 -2.8954e-05 0.038428 0.0032059 0.0022499 -0.0041692 0.0015587 0.0011163 0.0015966 -0.015219 -0.0018825 0.0011146 0.0023304 0.0029339 -0.00040369 0.010067 -0.012133 0.028905 0.054909 0.021475 0.018785 -0.0020823 0.025393 0.021041 0.0021771
0.55859 -0.00041016 0.0008889 0.00074764 -0.0018602 0 -0.0028518 0.002653 0.00016065 0.0017017 0.0033265 -0.0010079 -0.12469 -0.0027189 0.0048001 0.0084834 -0.0007216 -0.0016285 0.0006701 -0.0036952 0.0029732 4.4744e-06 0 0.0043336 0 0.00077449 -6.2774e-05 9.4273e-05 -7.3298e-05 0.011991 -0.00087632 0.0022049 -0.0041874 0.0052123 0.002931 0.0028251 -0.014635 -0.0028956 -0.00052551 0.0039123 0.0046634 -0.00029207 0.0076841 -0.012206 0.022914 0.053834 0.018842 0.013446 -0.0062679 0.018992 0.018795 -5.3841e-05
0.5625 0.0018038 0.0024536 0.0016829 -0.0013917 0 -0.0012445 0.00288 0.004399 0.00026515 0.0049316 -0.002424 -0.11874 -0.00010871 0.0027242 0.0043687 -0.0044345 -0.0011009 -0.0037067 0.0010721 0.0042695 -0.0029963 0 0.0049554 0 5.4647e-05 -4.4901e-05 0.00048216 -0.00053754 -0.021069 -0.0048977 0.0037534 -0.00055362 0.0067351 0.0048754 0.0033139 -0.013258 -0.0030811 -0.0035852 0.0052987 0.0055919 -3.0962e-05 0.004548 -0.012578 0.015935 0.051185 0.015529 0.0074235 -0.011355 0.011205 0.015473 -0.001253
0.56641 0.0035441 0.0039079 0.002216 0.0010983 0 0.0020827 0.0023643 0.007512 -0.0017146 0.0049301 -0.003179 -0.12236 0.001196 -0.0010836 -0.00054246 -0.004512 0.00066751 -0.0037542 0.0046303 0.0041994 -0.0044767 0 0.0031663 0 -0.00051176 -0.00059893 0.0001585 -0.0008542 -0.059743 -0.0072855 0.0065304 0.0047787 0.0061269 0.0061119 0.0031445 -0.00884 -0.0024963 -0.0066718 0.0062551 0.0056046 0.00038718 0.0012226 -0.013218 0.0087862 0.047379 0.012112 0.0013243 -0.016661 0.0029443 0.011638 -0.00072362
0.57031 0.0043129 0.0046901 0.0022486 0.0043429 0 0.004771 0.0025185 0.0082244 -0.001906 0.0035657 -0.0027352 -0.12968 0.00064623 -0.0030706 -0.0040246 0.00042303 0.0024753 0.00071822 0.0053415 0.0024083 -0.0042499 0 -0.0012535 0 -0.00036731 -0.0011475 -0.00046875 -0.00048736 -0.10393 -0.0069802 0.0087112 0.0087155 0.0044549 0.0058829 0.0029634 -0.00068841 -0.00102 -0.007564 0.0057059 0.0024111 0.0013551 -0.0027653 -0.014789 0.0010408 0.039526 0.0083269 -0.0050425 -0.022735 -0.0069771 0.0060009 -0.00014158
0.57422 0.0043104 0.0046844 0.0020477 0.0062002 0 0.004973 0.0037146 0.0069607 0.00059246 0.0018678 -0.00064572 -0.13524 -0.00059068 -0.0015512 -0.0042258 0.0077069 0.0029964 0.0062072 0.0039708 -0.00020849 -0.0031351 0 -0.007173 0 0.00041839 -0.0010432 -0.00057184 0.00044298 -0.14994 -0.0039904 0.0082654 0.0091388 0.0028928 0.0042672 0.0032967 0.0086478 0.001755 -0.0046602 0.0051567 -0.0007825 0.002323 -0.0067532 -0.016361 -0.0067046 0.031672 0.0045421 -0.011409 -0.028808 -0.016899 0.0003642 -0.0023001
0.57813 0.0041544 0.0042112 0.0019025 0.00525 0 0.0026216 0.0050252 0.0052203 0.0045614 0.00079842 0.0031823 -0.13748 -0.00099171 0.0018028 -0.0015393 0.012268 0.0018198 0.008539 0.0023911 -0.0016298 -0.0023293 0 -0.012902 0 0.0012875 -0.00035444 0.00012295 0.0011939 -0.1904 0.00068814 0.004714 0.0062432 0.002074 0.0022814 0.0040131 0.015093 0.0057335 0.0017519 0.0033459 -0.0054773 0.0033934 -0.0089331 -0.017991 -0.012049 0.023276 0.0024281 -0.015884 -0.032807 -0.024397 -0.004191 -0.0080885
0.58203 0.0042069 0.0036295 0.001889 0.0020738 0 -0.00051508 0.0053292 0.0042016 0.0078109 0.00068218 0.0080473 -0.13622 -0.00025556 0.0039486 0.00096612 0.010533 -0.00040865 0.0063564 0.0017733 -0.00028011 -0.002478 0 -0.01725 0 0.001696 0.00012526 0.00094578 0.0010971 -0.21871 0.0056435 -0.00012755 0.0022824 0.0020467 0.0011549 0.0045775 0.016482 0.0096564 0.0093779 0.00089019 -0.01094 0.0045162 -0.010189 -0.019651 -0.016167 0.014603 0.0011682 -0.019391 -0.035747 -0.030656 -0.0081933 -0.014942
0.58594 0.004202 0.0029744 0.0019393 -0.00099845 0 -0.0020283 0.0044865 0.0040125 0.0089627 0.0013086 0.012342 -0.12899 0.0005219 0.0035393 -0.00019239 0.0033365 -0.0025315 0.0019761 0.0018743 0.0033187 -0.0031575 0 -0.020162 0 0.0015048 -0.00027344 0.00096309 0.00022324 -0.23314 0.0096643 -0.0032762 -5.2934e-06 0.0025227 0.0014427 0.0048006 0.014274 0.011665 0.015118 -0.001666 -0.016346 0.005565 -0.010936 -0.021195 -0.019669 0.0062499 0.00029207 -0.022435 -0.038123 -0.036174 -0.011756 -0.018876
0.58984 0.003584 0.0020268 0.0020422 -0.0016564 0 -0.00059068 0.0033554 0.0040459 0.0082306 0.002365 0.01428 -0.11228 0.00013688 0.0017588 -0.0055103 -0.0047389 -0.0034965 -0.0010071 0.0016427 0.0065915 -0.0033114 0 -0.022497 0 0.00096752 -0.0013041 1.3439e-05 -0.00066443 -0.23613 0.012067 -0.0028393 0.00075371 0.0030702 0.0027522 0.0051172 0.011911 0.010812 0.01684 -0.0051133 -0.021255 0.0059571 -0.0071728 -0.021702 -0.017709 0.00073751 0.0028221 -0.021361 -0.035498 -0.035105 -0.011416 -0.018338
0.59375 0.0022022 0.00074344 0.0022836 0.00052068 0 0.0029432 0.0027906 0.0038378 0.0067325 0.0035992 0.013163 -0.086793 -0.0014053 0.00035359 -0.011345 -0.0090656 -0.0028048 -0.0010049 0.00024265 0.0068786 -0.0023439 0 -0.024966 0 0.00042388 -0.0019813 -0.0010565 -0.00082279 -0.22956 0.012707 0.00044537 0.0036306 0.0032354 0.0041889 0.0059219 0.0115 0.0079909 0.014592 -0.0085606 -0.026164 0.0063492 -0.0034097 -0.02221 -0.015749 -0.0047748 0.0053522 -0.020288 -0.032872 -0.034036 -0.011076 -0.015753
0.59766 0.00060663 -0.00045314 0.0026807 0.0037114 0 0.0059739 0.0028124 0.0033652 0.0052971 0.0045775 0.01009 -0.059864 -0.0028626 -0.00055137 -0.012753 -0.0084706 -0.00085683 0.00045711 -0.0023213 0.0036275 -0.00082878 0 -0.026998 0 2.7675e-05 -0.0015889 -0.0012604 -0.00020154 -0.21076 0.011816 0.0037588 0.0060282 0.0027378 0.0049695 0.0067 0.012068 0.0052137 0.010445 -0.011934 -0.029657 0.0059938 0.0027516 -0.021865 -0.011018 -0.0078597 0.0091846 -0.017197 -0.027788 -0.029505 -0.008565 -0.01479
0.60156 -0.00039363 -0.00091588 0.0030456 0.0053619 0 0.0060531 0.0027732 0.0026072 0.0039682 0.0045354 0.0071587 -0.041303 -0.0029053 -0.002257 -0.0080533 -0.0055535 0.001004 0.00067052 -0.00512 -0.0011649 -3.5797e-05 0 -0.026621 0 -0.00026707 -0.00044419 -0.00052004 0.00056241 -0.17375 0.009805 0.0044621 0.0055657 0.0016757 0.0046981 0.0061533 0.01086 0.0038363 0.0070296 -0.015245 -0.031949 0.0050038 0.010949 -0.020796 -0.0039337 -0.0088835 0.014123 -0.012393 -0.020616 -0.022035 -0.0042102 -0.016044
0.60547 -0.00045942 -0.00036697 0.0030938 0.0042727 0 0.002917 0.002157 0.0011926 0.0024305 0.0028234 0.0056274 -0.036386 -0.0012319 -0.0052999 -0.00070457 -0.0038219 0.0011706 -0.001369 -0.0066168 -0.004567 -0.0006455 0 -0.021837 0 -0.00052022 0.00041931 0.00025995 0.00077677 -0.11515 0.0070449 0.0022002 0.0019517 0.00049803 0.003339 0.0034911 0.0062022 0.0034554 0.0056615 -0.018556 -0.034241 0.0040138 0.019146 -0.019728 0.0031505 -0.0099074 0.019061 -0.0075893 -0.013444 -0.014564 0.00014462 -0.015927
0.60938 1.3873e-05 0.00075763 0.0027074 0.0014856 0 -0.0010748 0.0010496 -0.0011604 0.00060572 -0.0002798 0.0046906 -0.043271 0.0012792 -0.0080721 0.0036133 -0.0045007 -0.00094366 -0.0040099 -0.0054159 -0.0048509 -0.0019443 0 -0.012568 0 -0.00065499 0.00031225 0.00019028 0.00031092 -0.040055 0.0037 -0.00090068 -0.0026044 -0.00032817 0.0012089 -0.0004119 -0.00085518 0.0024839 0.0053679 -0.021115 -0.033707 0.0017771 0.028433 -0.017908 0.011504 -0.0082368 0.023236 -0.0020884 -0.0058284 -0.0058315 0.0052775 -0.010341
0.61328 0.00034062 0.0016084 0.0020595 -0.00072312 0 -0.0027334 -0.00010546 -0.0038385 -0.001273 -0.0032861 0.0022119 -0.056607 0.003242 -0.0081189 0.0020434 -0.0059242 -0.0040587 -0.0047558 -0.0013507 -0.002402 -0.0024057 0 -0.0013848 0 -0.00050954 -0.00044634 -0.0006234 -0.00036389 0.037768 -0.000229 -0.002074 -0.0049479 -0.00067099 -0.00096623 -0.0034343 -0.0074482 -0.0002715 0.0036382 -0.023659 -0.033117 -0.00048445 0.037743 -0.016074 0.019882 -0.0065122 0.027397 0.0034264 0.0017962 0.0029266 0.010426 0.00050479
0.61719 0.00019979 0.001616 0.0014391 -0.00079344 0 -0.00076767 -0.00098264 -0.0053142 -0.0029905 -0.0043732 -0.0030413 -0.071925 0.0035432 -0.0048185 -0.0031409 -0.0057643 -0.0057181 -0.0028575 0.0038016 0.00097939 -0.0011728 0 0.0079663 0 -3.7659e-05 -0.00094993 -0.0011989 -0.00067323 0.10235 -0.0046056 -0.00022302 -0.0034481 -0.00076467 -0.0022486 -0.0040567 -0.011253 -0.0045516 -0.0014555 -0.025961 -0.031884 -0.0028767 0.045727 -0.014595 0.026907 -0.0050199 0.029981 0.0077735 0.0076101 0.0096229 0.014182 0.011361
0.62109 -0.00016954 0.00092016 0.0009539 0.00090172 0 0.0029146 -0.0014902 -0.0043609 -0.0044941 -0.0029058 -0.0097111 -0.085547 0.0018183 -0.00043721 -0.0070938 -0.0036385 -0.0043024 -1.004e-05 0.0069657 0.0034129 0.0010067 0 0.013142 0 0.00055207 -0.00070606 -0.00076629 -0.00045151 0.14413 -0.008824 0.0031929 0.0005841 -0.00092276 -0.002089 -0.0028306 -0.012075 -0.0088844 -0.0092906 -0.02793 -0.029762 -0.0054493 0.05188 -0.013607 0.032061 -0.0038484 0.030389 0.010508 0.010923 0.013471 0.016015 0.016411
0.625 -0.00035851 0.0001498 0.00043468 0.0025057 0 0.0046664 -0.0015831 -0.001445 -0.0056518 -0.00021252 -0.01445 -0.091992 -0.001331 0.001754 -0.0070611 -0.0014731 -0.00063947 0.0014626 0.0058441 0.0038521 0.0023392 0 0.014605 0 0.00088279 -0.00011242 0.00037199 -8.9174e-06 0.164 -0.011839 0.0053568 0.0038186 -0.0012765 -0.00088742 -0.0018584 -0.011499 -0.011609 -0.016549 -0.029899 -0.02764 -0.008022 0.058034 -0.012618 0.037216 -0.0026768 0.030797 0.013242 0.014236 0.017319 0.017849 0.014603
0.62891 -0.0002696 -0.00017775 -0.00034501 0.002286 0 0.0022424 -0.001252 0.0012899 -0.0060674 0.0013216 -0.014491 -0.085276 -0.0044011 0.0004277 -0.0044733 -0.001382 0.0024738 0.00092901 0.00094752 0.0023485 0.0015358 0 0.014578 0 0.00067916 7.0755e-05 0.0011565 0.00023129 0.16941 -0.01271 0.0043501 0.0035556 -0.0017861 0.00016256 -0.0027034 -0.011217 -0.011726 -0.0193 -0.032071 -0.025798 -0.0097305 0.059024 -0.013556 0.037287 -0.0041835 0.02718 0.011882 0.011713 0.014015 0.014774 0.010418
0.63281 -0.00016551 -2.7347e-05 -0.0013559 2.2473e-05 0 -0.0030893 -0.00079026 0.0017645 -0.0053844 0.00025027 -0.0099898 -0.065548 -0.0056148 -0.0027749 -0.0027335 -0.0033172 0.0026474 -0.00016371 -0.0043698 -4.493e-05 -0.0010736 0 0.014672 0 -1.5727e-06 -0.00038913 0.00091026 0.00013078 0.16574 -0.011296 0.00067455 -3.5989e-05 -0.0023843 3.2697e-05 -0.0048539 -0.011577 -0.0092221 -0.015898 -0.034277 -0.024001 -0.011298 0.059171 -0.014809 0.036527 -0.006128 0.022905 0.0098522 0.0082363 0.0095421 0.010896 0.0093455
0.63672 -0.00029576 0.00031038 -0.0022315 -0.0028716 0 -0.007401 -0.00084848 -0.00011786 -0.0038273 -0.0026145 -0.004041 -0.043692 -0.004088 -0.0050286 -0.0034417 -0.0049333 4.7753e-05 -0.00012068 -0.0063018 -0.0016803 -0.0038021 0 0.014596 0 -0.00078393 -0.00094283 5.4065e-05 -8.4408e-05 0.15051 -0.0084544 -0.0031014 -0.0039889 -0.0029583 -0.0011825 -0.0063199 -0.011378 -0.0050601 -0.0083961 -0.036812 -0.022653 -0.01231 0.057541 -0.016811 0.034143 -0.009082 0.017702 0.0065788 0.0031486 0.0030473 0.0055663 0.012653
0.64063 -0.00056788 0.00061976 -0.002511 -0.0044661 0 -0.007285 -0.0018974 -0.002323 -0.0022568 -0.004841 -0.00032085 -0.035796 -0.0007238 -0.0049021 -0.0050483 -0.0038682 -0.0027401 0.0010638 -0.0035437 -0.0012214 -0.0049012 0 0.013054 0 -0.0012353 -0.0008856 -0.00037156 -7.6731e-05 0.11595 -0.0054403 -0.0042608 -0.0049146 -0.0031804 -0.0022821 -0.0056806 -0.0088447 -0.00093705 -0.0012155 -0.040118 -0.022356 -0.012021 0.051749 -0.02057 0.027953 -0.014402 0.010324 0.00038945 -0.0057147 -0.0081861 -0.0031695 0.01658
0.64453 -0.00062585 0.00092135 -0.001989 -0.0037338 0 -0.0026681 -0.0035258 -0.0025776 -0.0014597 -0.0044636 -0.00032164 -0.049741 0.0021963 -0.0031608 -0.0049489 -0.00021895 -0.0030627 0.0018166 0.0017927 0.0012364 -0.0037484 0 0.009557 0 -0.0011612 -0.00013328 0.00016653 0.00028735 0.05826 -0.0029625 -0.001975 -0.0017491 -0.0025435 -0.002042 -0.0033961 -0.0030167 0.0014493 0.0020214 -0.043425 -0.022059 -0.011732 0.045956 -0.024329 0.021763 -0.019722 0.0029465 -0.0057999 -0.014578 -0.019419 -0.011905 0.016343
0.64844 -0.00021743 0.0012703 -0.00086714 -0.0012393 0 0.0031039 -0.0044577 -0.00047773 -0.0013151 -0.0016123 -0.0024181 -0.076598 0.0027322 -0.0013881 -0.0023651 0.0032713 -0.00056334 0.00097205 0.0061157 0.0038383 -0.0010994 0 0.0049867 0 -0.00069597 0.00069887 0.0011471 0.00083237 -0.015015 -0.00072195 0.002041 0.0033732 -0.00080247 -0.00037248 -0.0010937 0.0053182 0.0015351 0.0010256 -0.047793 -0.022863 -0.010254 0.037822 -0.029158 0.013863 -0.026083 -0.0045348 -0.013035 -0.024133 -0.031469 -0.021571 0.010571
0.65234 0.00055801 0.0015269 0.00040203 0.0013274 0 0.0059141 -0.0035421 0.0022655 -0.00079333 0.0017861 -0.0033666 -0.096837 0.00089278 -0.00030832 0.0010694 0.0036306 0.0026131 -0.00066189 0.0072982 0.0041946 0.0015462 0 0.00043501 0 -0.00014365 0.0009524 0.0015895 0.0012359 -0.086708 0.0021083 0.0047565 0.0067904 0.0015392 0.0015719 0.00020493 0.013707 0.00054597 -0.0012262 -0.052537 -0.024057 -0.0083557 0.028859 -0.034365 0.0053583 -0.032811 -0.012053 -0.02064 -0.033932 -0.043808 -0.031567 0.0018969
0.65625 0.0013465 0.0014447 0.0014315 0.0023764 0 0.0040267 -0.00084373 0.0036123 0.0010388 0.0038512 -0.00088435 -0.096717 -0.0014536 0.00037464 0.0032395 0.00047069 0.0038384 -0.0010251 0.0059324 0.0014766 0.002857 0 -0.0040495 0 0.00025958 0.00057001 0.0011008 0.0012941 -0.14042 0.0058757 0.0040789 0.0061447 0.0033275 0.002437 0.00089396 0.019194 0.00071986 -0.0010137 -0.057454 -0.02537 -0.0064068 0.02 -0.039522 -0.0028878 -0.039306 -0.019156 -0.027919 -0.043053 -0.055209 -0.041046 -0.006176
0.66016 0.0018271 0.00099321 0.0021279 0.001523 0 -0.00072964 0.0023079 0.0031076 0.0039319 0.004307 0.0047079 -0.079018 -0.0023839 0.00085767 0.0035633 -0.0034955 0.0022491 0.00087425 0.004006 -0.0025263 0.002321 0 -0.0090779 0 0.00044671 6.6409e-05 0.00023798 0.0010671 -0.17079 0.0098435 0.0004879 0.0021434 0.0035798 0.0018519 0.0018732 0.019979 0.0033746 0.003228 -0.063166 -0.027236 -0.0042268 0.011623 -0.04445 -0.0099403 -0.044723 -0.02435 -0.033696 -0.049043 -0.062282 -0.048142 -0.012328
0.66406 0.0018987 0.00050265 0.00268 -0.00019838 0 -0.0044933 0.0044358 0.0019897 0.0064156 0.0043276 0.010848 -0.057686 -0.0016687 0.00055382 0.0030331 -0.0048315 -0.00079263 0.0035969 0.0026749 -0.0046949 0.00041402 0 -0.014318 0 0.00044357 -5.9701e-05 -0.0001509 0.00079252 -0.1845 0.012567 -0.0032225 -0.0020482 0.0023537 0.00065141 0.0032024 0.016498 0.0075105 0.0098569 -0.068879 -0.029101 -0.0020468 0.0032455 -0.049377 -0.016993 -0.05014 -0.029543 -0.039473 -0.055032 -0.069356 -0.055239 -0.017353
0.66797 0.0016615 0.00039389 0.0033309 -0.0011592 0 -0.0042706 0.0050842 0.0015788 0.0069532 0.0050137 0.014595 -0.042738 -0.0006862 -0.0011845 0.0027195 -0.0025125 -0.0031961 0.0045136 0.0014728 -0.0033036 -0.0017159 0 -0.017833 0 0.00026095 0.00020175 0.00017224 0.0006512 -0.19128 0.012939 -0.0040042 -0.0032218 0.00078184 3.9885e-05 0.0040174 0.011033 0.010487 0.015405 -0.07449 -0.030875 -0.00073422 -0.0031195 -0.053285 -0.021724 -0.05368 -0.032913 -0.042909 -0.057335 -0.071103 -0.059141 -0.021792
0.67188 0.0013053 0.00075241 0.0040991 -0.00039489 0 -3.5689e-05 0.0048901 0.0018454 0.0052479 0.0061559 0.014529 -0.031784 -0.00066127 -0.0038628 0.0027177 0.0011294 -0.0039839 0.0024976 -0.00047962 0.00038126 -0.0029032 0 -0.017606 0 -9.4881e-05 0.00046674 0.00067521 0.00059509 -0.19346 0.011002 -0.00091151 -0.000499 0.00014124 0.0005918 0.0037653 0.0059955 0.010371 0.01708 -0.080038 -0.032592 4.151e-05 -0.0082392 -0.056563 -0.025018 -0.056057 -0.035155 -0.044898 -0.057356 -0.069553 -0.061067 -0.024457
0.67578 0.0010231 0.0012199 0.0046544 0.0016635 0 0.0053546 0.0046272 0.001714 0.0024958 0.0064963 0.011402 -0.016578 -0.0012094 -0.0057966 0.0025386 0.0026128 -0.0038025 -0.00075225 -0.0028978 0.0033166 -0.0026207 0 -0.013813 0 -0.0005176 0.00041477 0.00074124 0.0004075 -0.18376 0.0078695 0.0040891 0.0040619 0.00080318 0.0019866 0.0031328 0.0022293 0.007722 0.014429 -0.085501 -0.034285 0.00067917 -0.013148 -0.05973 -0.028104 -0.058267 -0.037296 -0.046679 -0.057124 -0.067591 -0.06274 -0.023533
0.67969 0.00093521 0.0013485 0.0044803 0.003568 0 0.0082338 0.0043815 0.00059931 0.00038693 0.0050848 0.0072537 0.0040281 -0.00083442 -0.0055232 0.0020495 0.00063856 -0.0038892 -0.0022615 -0.004265 0.003631 -0.0012104 0 -0.0091358 0 -0.00076988 8.1694e-05 0.00037862 -4.1222e-05 -0.15312 0.0048669 0.0075698 0.0070117 0.0020475 0.0035096 0.0033633 -0.0012257 0.0049808 0.0091654 -0.089556 -0.035597 -0.00095733 -0.014591 -0.06105 -0.027758 -0.057708 -0.037776 -0.045052 -0.05274 -0.058843 -0.060255 -0.018764
0.68359 0.00099629 0.0010462 0.0032611 0.0040445 0 0.0067184 0.003729 -0.00072809 -0.00019914 0.0022687 0.0037779 0.020254 0.0011656 -0.0032183 0.0016354 -0.0026304 -0.0046966 -0.00071619 -0.0033361 0.0023577 0.00047068 0 -0.0063316 0 -0.00062816 -0.00025194 0.00016846 -0.00058184 -0.10053 0.0026448 0.0072602 0.0060601 0.0028455 0.0046369 0.004639 -0.005687 0.0040098 0.0036469 -0.093611 -0.036909 -0.0025938 -0.016034 -0.06237 -0.027412 -0.057149 -0.038256 -0.043426 -0.048356 -0.050095 -0.057769 -0.012045
0.6875 0.00097353 0.00063256 0.0012167 0.0030052 0 0.0020577 0.0025259 -0.001017 0.0003155 -0.00062497 0.0012133 0.021398 0.0035585 -0.00054203 0.0015544 -0.0036234 -0.0054661 0.0022183 -0.00051561 0.0021352 0.0016659 0 -0.0054166 0 -9.4844e-05 -0.00035145 0.00055991 -0.00081415 -0.035753 0.00092155 0.0037516 0.0017772 0.0027578 0.0051573 0.005474 -0.011062 0.0042939 -0.00065357 -0.09644 -0.038143 -0.0052477 -0.016394 -0.06305 -0.026206 -0.055849 -0.038749 -0.040895 -0.043755 -0.040269 -0.054567 -0.0058439
0.69141 0.00061218 0.00045322 -0.00092476 0.0015167 0 -0.0022304 0.0012192 -0.00013897 0.00079252 -0.0024547 -0.0014098 0.0082991 0.0041886 0.00097825 0.0015719 -0.00081268 -0.0049963 0.0035951 0.0023845 0.0041835 0.0020781 0 -0.0036163 0 0.00054646 -0.00017077 0.0013349 -0.00044023 0.026872 -0.0010338 -8.9584e-05 -0.002817 0.002081 0.0049536 0.0040472 -0.01546 0.0036487 -0.0036277 -0.098026 -0.039299 -0.0089321 -0.015657 -0.063082 -0.024127 -0.053799 -0.039256 -0.037449 -0.038936 -0.029349 -0.050638 -0.001314
0.69531 -8.2584e-05 0.00049354 -0.0023766 0.00076334 0 -0.0029446 0.00027113 0.00051573 0.00035743 -0.0030623 -0.0049151 -0.0061367 0.0021584 0.0013434 0.0014231 0.0037852 -0.0027905 0.0022025 0.0037011 0.0067493 0.0018027 0 0.0015548 0 0.00092789 0.00020253 0.0018259 0.00043204 0.076848 -0.0036313 -0.001488 -0.0045147 0.0012676 0.0039126 0.00019204 -0.016587 0.00066967 -0.0058923 -0.099612 -0.040454 -0.012616 -0.01492 -0.063113 -0.022049 -0.051749 -0.039763 -0.034003 -0.034116 -0.01843 -0.046709 0.0019058
0.69922 -0.00072918 0.00042274 -0.0028442 0.00094677 0 0.00029509 -0.00051773 -0.0005414 -0.0010664 -0.0030603 -0.0087415 -0.009352 -0.0011328 0.0018311 0.0013441 0.0065305 0.00041375 -0.00019525 0.0031533 0.0067738 0.0011377 0 0.0091739 0 0.00088875 0.00062232 0.001609 0.0013248 0.1105 -0.0064991 6.1561e-05 -0.0023676 0.00040144 0.0021134 -0.0041144 -0.013596 -0.0036488 -0.0077847 -0.098673 -0.041677 -0.016707 -0.014003 -0.062796 -0.020284 -0.049715 -0.041199 -0.03074 -0.032198 -0.010537 -0.044255 0.0044173
0.70313 -0.00082023 1.0323e-05 -0.002706 0.0011348 0 0.0045766 -0.0018075 -0.0031506 -0.0029118 -0.0030634 -0.011037 -0.0010355 -0.0032196 0.0034323 0.001734 0.0055938 0.0030923 -0.00070767 0.0016462 0.0031591 0.00056383 0 0.01515 0 0.00059231 0.00088892 0.00089932 0.0017657 0.12789 -0.0086577 0.00256 0.001585 -0.00068683 -2.1384e-05 -0.0063946 -0.0077085 -0.0067697 -0.0089036 -0.097563 -0.042904 -0.020824 -0.013074 -0.062455 -0.01854 -0.047682 -0.042698 -0.027489 -0.030477 -0.0028493 -0.041902 0.0061495
0.70703 -0.00017723 -0.00056684 -0.0026341 0.00021178 0 0.0058345 -0.0037563 -0.0053969 -0.0044356 -0.0032208 -0.010179 0.0081978 -0.0028108 0.0056369 0.0022826 0.002488 0.0039399 0.0015769 0.00014764 -0.0017725 0.00071959 0 0.015838 0 0.00035654 0.00079199 0.0002582 0.0016606 0.12935 -0.0092053 0.0033051 0.0039463 -0.0019264 -0.0019182 -0.0058226 -0.0011678 -0.0069922 -0.0085586 -0.09567 -0.044067 -0.024373 -0.012461 -0.062114 -0.017221 -0.045851 -0.044403 -0.024666 -0.030179 0.002624 -0.040545 0.0068583
0.71094 0.00081996 -0.00088488 -0.0029694 -0.0019396 0 0.0021051 -0.0054597 -0.0053844 -0.0050605 -0.0033355 -0.006442 0.009314 -0.00078702 0.0067782 0.00188 0.00024604 0.0026767 0.0043908 -0.0010376 -0.0042662 0.0019873 0 0.011486 0 0.00035834 0.00027238 -8.5902e-06 0.0013034 0.11614 -0.0080192 0.0011565 0.0027113 -0.0028487 -0.003227 -0.0037535 0.0043264 -0.0049246 -0.0066796 -0.092478 -0.045123 -0.026976 -0.012374 -0.061772 -0.016608 -0.044355 -0.046453 -0.022554 -0.03224 0.004421 -0.04084 0.0070789
0.71484 0.0014896 -0.00073208 -0.0034072 -0.0041368 0 -0.0046875 -0.005627 -0.003089 -0.0045065 -0.0031649 -0.0021854 0.0045735 0.00089437 0.0055337 -0.00018659 0.00023949 0.00012796 0.0043057 -0.0020232 -0.002664 0.0038321 0 0.0060779 0 0.00048546 -0.00044487 -9.2772e-05 0.0010219 0.093219 -0.0059195 -0.0025759 -0.0010951 -0.0030178 -0.0039451 -0.0022462 0.0082662 -0.0027199 -0.0042729 -0.089286 -0.04618 -0.02958 -0.012286 -0.061431 -0.015995 -0.042859 -0.048502 -0.020441 -0.034302 0.0062181 -0.041135 0.0079483
0.71875 0.0013816 -0.00035886 -0.0032758 -0.004809 0 -0.0099941 -0.0039031 -0.00037941 -0.0028737 -0.0024975 -0.00014235 0.004337 0.001073 0.0021298 -0.0030079 0.00099486 -0.0023969 9.6758e-05 -0.0027791 0.0010712 0.0047082 0 0.003725 0 0.00046173 -0.00096985 -0.00035726 0.00083251 0.068522 -0.0040781 -0.0052262 -0.0042856 -0.002526 -0.0041639 -0.0022221 0.010802 -0.0020619 -0.0028263 -0.085416 -0.046578 -0.030043 -0.012543 -0.060765 -0.015676 -0.041354 -0.04999 -0.018868 -0.037375 0.0041687 -0.042453 0.0098514
0.72266 0.00060327 -0.00023564 -0.0021449 -0.0033572 0 -0.010083 -0.0013973 0.00077341 -0.00072292 -0.0011335 -0.001123 0.015415 0.00012716 -0.001756 -0.0044769 0.00016766 -0.0039245 -0.0058038 -0.0031111 0.0033614 0.00312 0 0.0051745 0 0.00011609 -0.0010849 -0.000868 0.00046988 0.047437 -0.0030671 -0.0048591 -0.0042027 -0.0019136 -0.003815 -0.0030431 0.011971 -0.0029185 -0.0030045 -0.081392 -0.046828 -0.030021 -0.012878 -0.060025 -0.015424 -0.039847 -0.051351 -0.017417 -0.040678 0.0012488 -0.044001 0.011556
0.72656 -0.00033384 -0.00057123 -0.00021692 -0.00077088 0 -0.0049338 0.00025561 2.8028e-05 0.0010291 0.00088942 -0.0031771 0.034055 -0.00089704 -0.004157 -0.0032927 -0.0025943 -0.00425 -0.009247 -0.0031062 0.0024805 -0.0008139 0 0.0076345 0 -0.00045112 -0.00096046 -0.001314 -0.00024215 0.028201 -0.0023504 -0.001697 -0.0009739 -0.0015605 -0.002815 -0.0035855 0.011578 -0.0039719 -0.0037913 -0.077527 -0.04676 -0.029437 -0.013013 -0.059012 -0.014903 -0.038132 -0.052331 -0.015837 -0.043309 -0.0019597 -0.045201 0.011168
0.73047 -0.00094609 -0.0011014 0.0018053 0.0010792 0 0.001757 0.00038649 -0.0013304 0.0015432 0.0029357 -0.0031263 0.050458 -0.0015393 -0.0040362 -0.00047524 -0.0051184 -0.0037733 -0.0079765 -0.0032265 -2.8518e-05 -0.004892 0 0.0076795 0 -0.00094136 -0.00097629 -0.0013639 -0.0010819 0.0047354 -0.00078638 0.002114 0.0025939 -0.001266 -0.0014541 -0.0033674 0.0096033 -0.003888 -0.0030776 -0.074128 -0.045766 -0.027206 -0.012562 -0.057203 -0.0136 -0.035812 -0.052199 -0.013879 -0.043977 -0.0060115 -0.045381 0.0081216
0.73438 -0.0010717 -0.0013631 0.0031964 0.00092377 0 0.0054332 -0.00019224 -0.0018908 0.00063169 0.003864 0.00068445 0.058767 -0.0021847 -0.001793 0.0014376 -0.0051183 -0.0030405 -0.0035982 -0.0036949 -0.00131 -0.0063529 0 0.004157 0 -0.0010956 -0.0013051 -0.001027 -0.0015375 -0.024411 0.0021584 0.0041042 0.0033995 -0.00054439 -0.00043318 -0.002561 0.0063548 -0.0021268 0.00050656 -0.070728 -0.044772 -0.024975 -0.012112 -0.055394 -0.012297 -0.033491 -0.052066 -0.011922 -0.044645 -0.010063 -0.045561 0.0040564
0.73828 -0.00083458 -0.0011553 0.0036024 -0.00085989 0 0.0040911 -0.00012627 -0.0014 -0.00098226 0.0028712 0.0067333 0.061563 -0.0032826 0.0010489 0.00087427 -0.0028325 -0.0024623 -0.00010988 -0.0039007 -0.00035453 -0.0042883 0 -0.0014598 0 -0.00089796 -0.0017129 -0.00063163 -0.0012545 -0.050469 0.0055513 0.0032246 0.00067484 0.00068065 -0.00026774 -0.0012438 0.0021034 0.0010471 0.0059951 -0.06858 -0.04319 -0.022381 -0.010573 -0.052748 -0.0097869 -0.030542 -0.051222 -0.009132 -0.041816 -0.012639 -0.04356 0.0014604
0.74219 -0.00044625 -0.00070624 0.0031063 -0.0025121 0 -0.0004057 0.0011284 -0.00059743 -0.0020398 0.00045701 0.011256 0.065383 -0.0046163 0.0026778 -0.0012078 -0.00084662 -0.0023456 -0.00035196 -0.0027913 0.00097169 -0.00062779 0 -0.0069332 0 -0.00059067 -0.0018165 -0.00048074 -0.0003892 -0.059993 0.0074234 0.00051626 -0.003365 0.001808 -0.00058939 0.00090021 -0.0031402 0.0047786 0.010291 -0.066982 -0.04135 -0.019627 -0.0085552 -0.049733 -0.0067455 -0.027317 -0.050063 -0.0059758 -0.03745 -0.014564 -0.040599 0.001379
0.74609 -9.3597e-05 -0.00039629 0.0020586 -0.0022848 0 -0.0039727 0.0029041 -8.9358e-05 -0.0015909 -0.0015857 0.011108 0.073803 -0.0054522 0.0019925 -0.0024061 -0.0012045 -0.0029281 -0.0035992 -0.00011407 4.0624e-05 0.0014922 0 -0.011021 0 -0.00049306 -0.00152 -0.00057736 0.00048059 -0.047907 0.0063119 -0.0017156 -0.0053588 0.0020934 -0.00022549 0.0039426 -0.0090837 0.0077073 0.010336 -0.065694 -0.039573 -0.017058 -0.0063881 -0.046667 -0.0035761 -0.024092 -0.048968 -0.0027246 -0.032524 -0.016094 -0.037287 0.0025432
0.75 6.128e-05 -0.00035247 0.00088576 0.00012674 0 -0.0034805 0.0040975 0.0002992 0.0002824 -0.0015043 0.006257 0.085706 -0.0052651 -0.00067284 -0.0014671 -0.0030701 -0.0041294 -0.0064126 0.0028357 -0.003575 0.00056976 0 -0.013587 0 -0.00075744 -0.0011307 -0.00067823 0.00080542 -0.025023 0.0026229 -0.0016154 -0.0035382 0.0014446 0.0017441 0.0069687 -0.01433 0.0083157 0.0056393 -0.066408 -0.038209 -0.015678 -0.0032548 -0.043273 0.00041975 -0.020864 -0.048281 0.0011402 -0.023985 -0.015067 -0.031708 0.0027963
0.75391 -7.5556e-05 -0.00034099 -4.5711e-05 0.0032493 0 0.00096965 0.0041342 0.0010366 0.0024425 0.00079124 -0.00011894 0.09878 -0.0041539 -0.0036134 0.00040351 -0.0037287 -0.0052419 -0.0058669 0.0040495 -0.0074168 -0.0019716 0 -0.014682 0 -0.0012407 -0.0010195 -0.00056314 0.00046157 -0.0107 -0.0014778 0.00083731 0.00088925 0.00060407 0.004859 0.008329 -0.016544 0.0058975 -0.00096769 -0.067123 -0.036844 -0.014298 -0.0001215 -0.03988 0.0044156 -0.017637 -0.047594 0.005005 -0.015446 -0.01404 -0.026128 0.0013013
0.75781 -0.00040039 -5.0434e-05 -0.00056281 0.0048867 0 0.0062318 0.0031628 0.002038 0.0034648 0.0033944 -0.0040142 0.11218 -0.0025881 -0.004825 0.00089999 -0.0019614 -0.0051331 -0.0021584 0.0026534 -0.008433 -0.0033253 0 -0.014135 0 -0.0015992 -0.0012116 -0.00022148 -0.00022821 -0.016041 -0.0036829 0.0037886 0.0047536 0.00047917 0.007295 0.0068858 -0.014064 0.0015225 -0.0051182 -0.068979 -0.036664 -0.014216 0.0028025 -0.037077 0.0079131 -0.015127 -0.047966 0.0084788 -0.0066093 -0.012307 -0.020551 -0.00072018
0.76172 -0.00057953 0.00054885 -0.00079105 0.0037755 0 0.0084693 0.0015848 0.0026019 0.0026777 0.0038852 -0.0035735 0.12492 -0.00094403 -0.0035033 -0.00086427 6.5617e-05 -0.0031235 0.0017297 -8.966e-05 -0.0058764 -0.0020843 0 -0.012097 0 -0.0015527 -0.0013787 0.00018608 -0.00080142 -0.033701 -0.0033121 0.004898 0.0054024 0.0012842 0.0072534 0.0030953 -0.0076665 -0.0022104 -0.0039652 -0.071684 -0.037365 -0.015099 0.005571 -0.034713 0.01104 -0.01315 -0.049127 0.011662 0.0024491 -0.010049 -0.014976 -0.001362
0.76563 -0.00028001 0.0011402 -0.0010777 0.0005793 0 0.0059252 -0.00027428 0.0022192 0.00069368 0.0014315 -0.00032063 0.13344 0.00060814 -0.00076907 -0.0033593 -0.0011304 0.00016281 0.002857 -0.00182 -0.0018993 0.00056149 0 -0.0095255 0 -0.0011148 -0.0012261 0.00047934 -0.00097738 -0.045116 -0.0016908 0.0031435 0.0026432 0.0023419 0.0045582 -0.0011545 -0.00046553 -0.0029479 0.0018102 -0.074402 -0.038104 -0.016002 0.0083152 -0.032376 0.014135 -0.011196 -0.050313 0.01482 0.011461 -0.0078076 -0.0094405 -9.9133e-06
0.76953 0.00047943 0.0013429 -0.001669 -0.0025519 0 0.0001757 -0.0019835 0.0012295 -0.0010157 -0.0023812 0.0022749 0.13352 0.0018869 0.0011902 -0.0041091 -0.0062448 0.0029675 0.00093802 -0.0012802 0.00062133 0.0022826 0 -0.0076281 0 -0.00058244 -0.00081521 0.0005535 -0.0007537 -0.038725 -0.00084061 -0.00035903 -0.0012709 0.0026963 0.00093512 -0.0038343 0.0044505 -0.00053799 0.0084727 -0.078066 -0.041677 -0.018448 0.0092422 -0.032034 0.014835 -0.011006 -0.053413 0.016085 0.016984 -0.0068494 -0.0068926 0.0020565
0.77344 0.0012291 0.0010492 -0.0023716 -0.0035406 0 -0.0049908 -0.0028311 0.00047965 -0.0012212 -0.004782 0.0016858 0.12554 0.0025999 0.0010179 -0.0019938 -0.011563 0.0037211 -0.001645 0.00052195 0.00071698 0.0019769 0 -0.0067025 0 -0.0002694 -0.00044811 0.00038554 -0.00030053 -0.021117 -0.0016892 -0.0032181 -0.003439 0.0019007 -0.0014007 -0.0040841 0.0066013 0.002714 0.011717 -0.081731 -0.04525 -0.020893 0.010169 -0.031692 0.015535 -0.010817 -0.056514 0.017351 0.022508 -0.0058912 -0.0043448 0.0028989
0.77734 0.001386 0.00049506 -0.0025748 -0.0018978 0 -0.0062909 -0.0022541 0.00036551 0.00012836 -0.0040412 -0.0016673 0.1166 0.0025627 -0.00052876 0.001877 -0.012029 0.0023922 -0.0022624 0.0014155 -0.00015766 0.00052128 0 -0.0057517 0 -0.00021586 -0.00027926 3.2612e-05 0.00017513 -0.0095648 -0.0033551 -0.0036511 -0.0024376 0.00027638 -0.0016094 -0.002567 0.0082325 0.0039301 0.009351 -0.08521 -0.049812 -0.02321 0.010081 -0.032113 0.015105 -0.011082 -0.059841 0.017727 0.025617 -0.0060454 -0.0037949 0.0016722
0.78125 0.00075645 2.7216e-05 -0.0017352 0.00092782 0 -0.0033255 -0.0005947 0.00040716 0.0018876 -0.00078095 -0.0048832 0.11519 0.0019569 -0.0012 0.0052493 -0.0062133 0.00049198 -0.00044298 0.00033662 2.9257e-05 -0.00060649 0 -0.0034764 0 -0.00016232 -0.00013987 -0.00034747 0.00049559 -0.013211 -0.0040148 -0.0018584 0.00076946 -0.0014507 -0.00082613 -0.00081509 0.011559 0.0020508 0.0024887 -0.088464 -0.055567 -0.025371 0.008765 -0.033456 0.01331 -0.011897 -0.063443 0.017028 0.025808 -0.0075441 -0.0056602 -0.00073441
0.78516 -0.00028556 -0.00019102 5.8952e-05 0.0026115 0 0.0011672 0.00077771 -0.00012123 0.0026317 0.0026344 -0.0050865 0.12288 0.0012972 0.0006334 0.0063924 0.0019088 -0.00037929 0.0020105 -0.0015712 0.0017976 -0.00094456 0 0.00032026 0 0.00015657 0.00020998 -0.00052547 0.00054668 -0.022165 -0.0024679 0.00024283 0.0036684 -0.0026698 -0.00093998 -0.00020804 0.015791 -0.001432 -0.0052571 -0.091719 -0.061322 -0.027531 0.0074493 -0.034799 0.011514 -0.012712 -0.067044 0.016329 0.025999 -0.0090428 -0.0075255 -0.0025694
0.78906 -0.0011306 -0.00026887 0.0019984 0.0016344 0 0.0034527 0.00044465 -0.0012521 0.0017473 0.0039428 -0.0018748 0.13183 0.0011495 0.0042733 0.0048886 0.0064392 -2.0005e-05 0.0030919 -0.0021693 0.003922 -0.00098373 0 0.0044066 0 0.00067602 0.00072068 -0.00033141 0.00033161 -0.016118 0.00092726 0.00067111 0.0040602 -0.0031316 -0.0027094 -0.0012254 0.017163 -0.0039601 -0.009922 -0.093531 -0.067237 -0.027852 0.0049992 -0.036099 0.0089631 -0.012905 -0.069274 0.015099 0.022832 -0.011658 -0.012223 -0.0026409
0.79297 -0.0014466 -0.0004306 0.0030943 -0.0016206 0 0.001732 -0.0017627 -0.0022066 -0.00019696 0.0024888 0.0023172 0.13173 0.0018622 0.0070485 0.0014414 0.0049623 0.00039233 0.0025747 -0.00058264 0.0049988 -0.00077316 0 0.0072253 0 0.0009835 0.001044 0.000196 1.8664e-06 0.015665 0.0045562 -0.00099246 0.001594 -0.0029047 -0.0049873 -0.0032486 0.012337 -0.0040939 -0.0094475 -0.09517 -0.073171 -0.027951 0.0024121 -0.037393 0.0063206 -0.013023 -0.071338 0.013806 0.01926 -0.014408 -0.017262 -0.0010483
0.79688 -0.0013746 -0.00078966 0.0028998 -0.0051068 0 -0.002469 -0.0044567 -0.0022647 -0.0020395 -0.0006374 0.0042038 0.11972 0.0033939 0.006536 -0.0025262 0.00051523 -0.00020791 0.00188 0.0018529 0.0049102 0.00071306 0 0.0082497 0 0.00068601 0.00090872 0.00079401 -0.00021475 0.062765 0.0066468 -0.0033277 -0.0020665 -0.0022644 -0.0057685 -0.0049415 0.0020057 -0.0024226 -0.0048763 -0.096073 -0.07842 -0.027206 -5.5589e-05 -0.037953 0.0041821 -0.012441 -0.072502 0.012972 0.015685 -0.016687 -0.022315 0.0012026
0.80078 -0.0012683 -0.0012553 0.0017676 -0.0064902 0 -0.005603 -0.0057928 -0.0016144 -0.002968 -0.0036138 0.0022866 0.10354 0.0051535 0.0027145 -0.0051877 -0.0017372 -0.0014605 0.0021481 0.0029364 0.0046349 0.0043188 0 0.008219 0 -0.00017437 0.00043875 0.0011426 -0.00017179 0.10187 0.0062913 -0.0042788 -0.0044933 -0.001597 -0.0040577 -0.0050823 -0.0089964 -0.00066973 0.00022689 -0.095497 -0.08229 -0.024764 -0.0022831 -0.037034 0.0030584 -0.010449 -0.071853 0.013065 0.012107 -0.018015 -0.027399 0.0031515
0.80469 -0.0013099 -0.001618 0.00044725 -0.0047231 0 -0.005026 -0.0049744 -0.0011751 -0.00297 -0.0050906 -0.0020428 0.094771 0.0059981 -0.0018683 -0.0049774 0.000393 -0.0019257 0.0027758 0.00184 0.0048266 0.008973 0 0.0081396 0 -0.0010796 3.3244e-05 0.0010853 8.5565e-05 0.11652 0.0038281 -0.0027687 -0.0042383 -0.0012212 -0.00081305 -0.0034364 -0.01544 -0.0001526 0.0019838 -0.094922 -0.086161 -0.022322 -0.0045107 -0.036116 0.0019348 -0.0084579 -0.071204 0.013157 0.0085294 -0.019344 -0.032482 0.0045192
0.80859 -0.0014034 -0.0017038 -0.00055578 -0.00078301 0 -0.001106 -0.0027644 -0.0015742 -0.0025098 -0.0048086 -0.0057487 0.099179 0.0047774 -0.004071 -0.0016888 0.0043874 -0.00073012 0.0021249 -6.5012e-05 0.0049017 0.011865 0 0.0082304 0 -0.0014406 -4.8338e-05 0.0007234 0.00036755 0.10923 0.00053521 0.00053325 -0.0018284 -0.0011391 0.0018859 -0.0010266 -0.015862 -0.0010074 -0.0011637 -0.092821 -0.087556 -0.018899 -0.0056284 -0.032622 0.003132 -0.0048661 -0.068933 0.015297 0.0075063 -0.017983 -0.035251 0.0055687
0.8125 -0.0013776 -0.0014692 -0.0012616 0.0029115 0 0.0031827 -0.00064857 -0.0024368 -0.0019191 -0.0034857 -0.0065698 0.1132 0.0014084 -0.0025792 0.0029424 0.0061232 0.0013404 -0.00035528 -0.0006057 0.0036846 0.010891 0 0.0079223 0 -0.0010737 9.6809e-05 0.00032136 0.00050127 0.095385 -0.0021262 0.0037365 0.00068827 -0.00096669 0.0026349 0.00056426 -0.013185 -0.0025019 -0.0071924 -0.090269 -0.088218 -0.015185 -0.0064171 -0.028365 0.0050169 -0.00079988 -0.066182 0.018043 0.0072403 -0.015825 -0.037334 0.0064484
0.81641 -0.0011899 -0.00099801 -0.0019655 0.0040619 0 0.0047044 0.00039505 -0.0027891 -0.0011709 -0.0022508 -0.004575 0.12891 -0.0024184 0.0012163 0.0061918 0.0042782 0.0025813 -0.0030345 0.0010422 0.00085818 0.0069293 0 0.0067928 0 -0.00030111 0.00023222 0.0001189 0.00045319 0.086928 -0.0033738 0.0050027 0.0013006 -0.00025052 0.0017958 0.00040832 -0.011345 -0.0037347 -0.011749 -0.087509 -0.088347 -0.011702 -0.006965 -0.023595 0.0074292 0.0033421 -0.063422 0.021265 0.0078 -0.012983 -0.038562 0.0067276
0.82031 -0.00089147 -0.0004499 -0.0028056 0.0020431 0 0.0025231 0.00036531 -0.0021081 -0.00017548 -0.0019617 -0.0017421 0.14149 -0.0040095 0.0044592 0.0063951 0.0014529 0.0021651 -0.0034596 0.0036296 -0.002408 0.0032794 0 0.0053119 0 0.00038799 0.00032751 0.00018579 0.00031476 0.082631 -0.0035995 0.003657 -0.00044982 0.0010267 0.00092055 -0.001071 -0.01135 -0.0040627 -0.011252 -0.083972 -0.086487 -0.0090836 -0.0066115 -0.016905 0.011814 0.0077677 -0.060631 0.026267 0.011449 -0.0075861 -0.036595 0.0056684
0.82422 -0.00046828 -8.0493e-06 -0.003594 -0.0016062 0 -0.0016473 -0.00022548 -0.00083565 0.00087494 -0.0026975 -0.00017694 0.15193 -0.0018011 0.0050186 0.0042227 0.0011477 0.00099143 -0.00088993 0.005169 -0.0043445 0.0025112 0 0.004538 0 0.00074841 0.00057287 0.0003898 0.0002007 0.07298 -0.004048 0.00052432 -0.0031186 0.0022618 0.001135 -0.0025724 -0.010631 -0.0032506 -0.0055747 -0.080435 -0.084626 -0.006465 -0.0062581 -0.010215 0.016199 0.012193 -0.05784 0.031269 0.015097 -0.0021887 -0.034628 0.0030658
0.82813 0.00016585 0.000176 -0.003991 -0.0041877 0 -0.0049602 -0.00097552 0.00017714 0.0015967 -0.0036933 -0.00055138 0.16373 0.0029294 0.0028795 0.0018278 0.0040354 0.00062052 0.0027004 0.0048462 -0.0040693 0.0039279 0 0.0050363 0 0.0008648 0.0010403 0.0004745 0.00017539 0.051908 -0.0056955 -0.0025942 -0.0044351 0.0026509 0.0020682 -0.0030903 -0.0060787 -0.0015934 0.0018628 -0.077165 -0.082529 -0.0059161 -0.0061339 -0.0036987 0.020668 0.015255 -0.056403 0.036453 0.019669 0.0035955 -0.031046 -0.00016999
0.83203 0.00097368 5.8081e-05 -0.0037548 -0.0037473 0 -0.00546 -0.0016969 0.00061075 0.0018522 -0.00384 -0.0018671 0.17797 0.0066899 -0.00015717 0.00069169 0.007364 0.0014766 0.0043599 0.003528 -0.0022296 0.0043963 0 0.0060937 0 0.00089997 0.0014497 0.00021551 0.00024816 0.021942 -0.0081063 -0.0039895 -0.0030083 0.0018912 0.0023534 -0.0026276 0.0024482 9.3174e-05 0.0067169 -0.074037 -0.080305 -0.0064791 -0.0061329 0.0027251 0.025182 0.017585 -0.055693 0.041735 0.024736 0.0095875 -0.026596 -0.0024417
0.83594 0.0016599 -0.00023618 -0.002823 -0.00053373 0 -0.0031191 -0.0021419 0.00092874 0.0019835 -0.002499 -0.0024259 0.19192 0.0065983 -0.0019882 0.00043093 0.0077655 0.0023434 0.0029305 0.0024616 -0.00033512 0.0017715 0 0.0060223 0 0.00084729 0.001401 -0.00040648 0.00038241 -0.011137 -0.0093551 -0.0030998 0.00060557 0.00049822 0.0011846 -0.0018222 0.011613 0.00092442 0.0069489 -0.071065 -0.07826 -0.0073759 -0.0063088 0.0088516 0.029449 0.019576 -0.055235 0.046821 0.029582 0.015325 -0.022207 -0.0027201
0.83984 0.0018411 -0.00044537 -0.0012643 0.0031452 0 0.00049249 -0.00195 0.0017067 0.0024917 -5.1969e-05 -0.0010875 0.20164 0.0029013 -0.0017089 -0.00025415 0.0043152 0.0017219 -1.6789e-05 0.0016982 0.0004094 -0.0026883 0 0.0033519 0 0.00057119 0.00084075 -0.0011292 0.00047698 -0.04541 -0.0073744 -0.00090422 0.0042548 -0.00059007 -0.00064679 -0.0010586 0.017374 0.00069154 0.0040483 -0.069661 -0.078032 -0.011646 -0.0082729 0.011975 0.031218 0.018148 -0.057323 0.049927 0.032194 0.018489 -0.018429 -0.0014875
0.84375 0.0014053 -0.00034077 0.00072297 0.0046611 0 0.0032976 -0.00099712 0.0028597 0.0034523 0.0022845 0.0020164 0.20567 -0.00132 -0.00011621 -0.0017473 -0.0010843 -0.00047695 -0.0020219 4.4251e-05 -0.00027028 -0.0055005 0 -0.0020292 0 4.9669e-05 0.00018117 -0.0015358 0.00036963 -0.081782 -0.001775 0.00073882 0.0056992 -0.00076361 -0.0013433 -0.00014258 0.018137 0.00016112 0.0014251 -0.068258 -0.077803 -0.015916 -0.010237 0.015098 0.032987 0.01672 -0.059412 0.053033 0.034806 0.021652 -0.01465 -0.00034862
0.84766 0.00067556 6.5939e-05 0.0027528 0.0030912 0 0.0038163 0.00031786 0.003652 0.0042985 0.003289 0.0055807 0.20676 -0.0030542 0.00097509 -0.0030272 -0.0057807 -0.0027836 -0.0023249 -0.0033247 -0.0018584 -0.0045025 0 -0.0086384 0 -0.00050281 -0.00014092 -0.0013524 -6.7352e-05 -0.11605 0.005458 0.00050001 0.0041669 -0.00016228 0.00015962 0.0011465 0.01537 0.00040949 0.0015351 -0.068183 -0.079247 -0.021386 -0.013505 0.015661 0.032447 0.013424 -0.06237 0.054188 0.034725 0.022257 -0.012698 -0.00056456
0.85156 0.00016603 0.00046701 0.0043037 -9.8971e-05 0 0.0018931 0.0013109 0.0034356 0.0042498 0.002583 0.0078708 0.21053 -0.0019784 6.8249e-05 -0.0030628 -0.0083599 -0.0036754 -0.0024073 -0.007316 -0.003451 -0.0010439 0 -0.014197 0 -0.00079322 -0.0001805 -0.00069338 -0.00078011 -0.13515 0.011156 -0.0012922 0.00085368 0.00055663 0.0029834 0.002421 0.011568 0.0016896 0.0041678 -0.06929 -0.082177 -0.027921 -0.017932 0.013949 0.029856 0.0084698 -0.066101 0.053609 0.032252 0.020588 -0.012367 -0.0019496
0.85547 0.00014672 0.00046865 0.004971 -0.0022929 0 -0.0011513 0.0015887 0.002269 0.0029911 0.00085992 0.0077395 0.22185 -0.00020115 -0.0028893 -0.002299 -0.0087871 -0.0030058 -0.0039813 -0.0092733 -0.0040488 0.0013873 0 -0.016861 0 -0.00070801 -0.00042094 -1.5741e-05 -0.0014876 -0.12525 0.013137 -0.0028245 -0.0019587 0.0008036 0.0048977 0.0028767 0.0079576 0.003011 0.0070428 -0.070396 -0.085106 -0.034456 -0.022358 0.012238 0.027264 0.0035156 -0.069832 0.053031 0.029779 0.018919 -0.012036 -0.0032789
0.85938 0.00044477 -5.2536e-05 0.0047259 -0.0018517 0 -0.0031557 0.001334 0.00079125 0.00095848 -0.00062686 0.0053873 0.24102 0.0003491 -0.006328 -0.0022795 -0.0074166 -0.0018196 -0.0067539 -0.0072277 -0.0029175 0.0005538 0 -0.016062 0 -0.00038444 -0.0011199 0.00022404 -0.0018372 -0.085479 0.011521 -0.0022948 -0.0024992 0.00044548 0.0042882 0.0021843 0.0040888 0.0030187 0.0078303 -0.073928 -0.090412 -0.040573 -0.02807 0.0068412 0.021136 -0.0028701 -0.073068 0.049175 0.022722 0.013231 -0.015787 -0.0037332
0.86328 0.00065371 -0.00075304 0.0038978 0.00064249 0 -0.0024629 0.001008 -0.0003824 -0.00099721 -0.00089795 0.0023043 0.26224 -0.00013598 -0.0080293 -0.0037357 -0.0046156 -0.00094952 -0.0085188 -0.0020332 -0.0001916 -0.0026288 0 -0.012501 0 -4.7564e-05 -0.0018056 -7.7037e-05 -0.0016617 -0.03303 0.0081751 0.00048036 -0.00068194 -0.00024217 0.0016857 0.0010169 -0.00081093 0.0013793 0.0057897 -0.077536 -0.095793 -0.046676 -0.033822 0.0013274 0.014894 -0.0093014 -0.076289 0.045216 0.015518 0.0074148 -0.019667 -0.0037129
0.86719 0.00050535 -0.0010196 0.0028555 0.0030092 0 0.00077985 0.00086397 -0.0010117 -0.002203 0.00015779 0.0002434 0.27637 -0.00016605 -0.0066816 -0.0054475 -0.0013505 -0.00015895 -0.0074985 0.0027861 0.0027362 -0.0053605 0 -0.0074816 0 0.00016594 -0.0016053 -0.00062566 -0.0011087 0.0078071 0.0049554 0.0038028 0.0019338 -0.00085694 -0.00063701 0.00048475 -0.0065292 -0.00075394 0.0019622 -0.081832 -0.1013 -0.051563 -0.039219 -0.0044461 0.0082921 -0.015245 -0.078655 0.040657 0.0076445 0.0010891 -0.024627 -0.0040472
0.87109 4.0097e-05 -0.00046467 0.0017086 0.0033234 0 0.0044721 0.00083388 -0.0010546 -0.002497 0.0017414 -0.00011686 0.27744 0.00068895 -0.0029104 -0.0054059 0.00063185 0.0011908 -0.00432 0.0036683 0.003809 -0.0057195 0 -0.0021957 0 0.00020955 -0.00018624 -0.0010254 -0.00051481 0.023958 0.00242 0.0054858 0.0033143 -0.0010802 -0.00069072 0.0010116 -0.011897 -0.0017443 -0.0017911 -0.08712 -0.107 -0.054691 -0.044101 -0.010596 0.0011675 -0.020483 -0.079787 0.035231 -0.0011993 -0.0059744 -0.031147 -0.004547
0.875 -0.0005151 0.00068353 0.00034462 0.0013841 0 0.0059801 0.00081829 -0.00040556 -0.0021539 0.0026272 0.00032333 0.26805 0.00095075 0.0011006 -0.0030883 3.722e-05 0.0029083 -0.0014163 -2.808e-05 0.0018768 -0.0040084 0 0.0025505 0 3.5672e-05 0.0016842 -0.0011034 -0.00014248 0.022534 -3.2668e-06 0.0046752 0.0023918 -0.00074569 0.0014574 0.0018825 -0.015728 -0.00097411 -0.0039536 -0.092409 -0.1127 -0.057819 -0.048984 -0.016745 -0.005957 -0.025721 -0.080919 0.029806 -0.010043 -0.013038 -0.037668 -0.0037835
0.87891 -0.00094346 0.0016776 -0.0012606 -0.0013278 0 0.0041634 0.00088347 0.00095748 -0.0016431 0.0019149 -1.0338e-05 0.25848 -0.00091579 0.0032322 -0.00022951 -0.002369 0.0038481 -0.00054232 -0.0053873 -0.0019935 -0.0017375 0 0.006195 0 -0.00037758 0.0026657 -0.00095877 -2.5109e-05 0.022281 -0.0029131 0.0024461 -0.00023039 0.00011388 0.0038152 0.0019754 -0.01742 0.00062246 -0.0040508 -0.097927 -0.1167 -0.057481 -0.051463 -0.02041 -0.010959 -0.028423 -0.080362 0.025218 -0.017015 -0.018372 -0.044012 -0.00064811
0.88281 -0.0010977 0.0018179 -0.0028367 -0.0029553 0 0.00031046 0.0010533 0.0025795 -0.0014464 -0.0003423 -0.0017892 0.25897 -0.0041534 0.0030189 0.00088992 -0.0038749 0.0031812 -0.001184 -0.0083257 -0.0049241 7.7272e-05 0 0.0082864 0 -0.0008686 0.0020462 -0.00074076 -3.7292e-05 0.035869 -0.0061642 0.00068808 -0.0027583 0.0012037 0.0043218 0.00087157 -0.016748 0.0014508 -0.002744 -0.10348 -0.12039 -0.056524 -0.053513 -0.023632 -0.015581 -0.030671 -0.079503 0.020779 -0.023651 -0.023398 -0.050325 0.0039457
0.88672 -0.00086013 0.0010389 -0.0039658 -0.0026211 0 -0.0028934 0.0010175 0.0035261 -0.0018986 -0.0030476 -0.0040464 0.27114 -0.005901 0.0018237 -0.00023385 -0.0021682 0.0015311 -0.0015747 -0.0070122 -0.0043889 0.001295 0 0.0086361 0 -0.0010551 0.00043619 -0.00045459 -7.0699e-05 0.059278 -0.0090522 0.00040205 -0.0034874 0.0020267 0.0026138 -0.00084606 -0.013502 0.00062078 -0.0013876 -0.10867 -0.12314 -0.054614 -0.054583 -0.025453 -0.018832 -0.032027 -0.078519 0.017124 -0.028991 -0.027326 -0.055867 0.0073288
0.89063 -0.00017668 5.8781e-07 -0.0043991 -0.00083278 0 -0.0034987 0.00029667 0.0030369 -0.0029408 -0.004692 -0.0050735 0.28693 -0.0040725 0.0014011 -0.0019839 0.0022009 0.000471 -0.0010205 -0.003318 -0.00038429 0.0017263 0 0.0075449 0 -0.00060651 -0.00077264 -2.536e-05 -0.00011462 0.07651 -0.010946 0.0010055 -0.0019605 0.0021622 6.3751e-05 -0.0023156 -0.007698 -0.0014703 -0.0011614 -0.11291 -0.12357 -0.05035 -0.053229 -0.023812 -0.018689 -0.031172 -0.07723 0.015409 -0.031123 -0.02854 -0.059502 0.0073739
0.89453 0.00081815 -0.00042599 -0.0041543 0.0011146 0 -0.0016666 -0.0011599 0.0012725 -0.0039293 -0.0043652 -0.004094 0.29649 0.00022517 0.0021598 -0.0025605 0.0059238 0.00080269 -0.00074916 -0.00099378 0.004409 0.00061793 0 0.0056658 0 0.00036865 -0.00067397 0.00048468 -0.00018814 0.073079 -0.011532 0.0011582 0.00079465 0.0015987 -0.0017608 -0.0032015 -8.977e-05 -0.0036423 -0.0021618 -0.11716 -0.124 -0.046086 -0.051874 -0.02217 -0.018546 -0.030317 -0.07594 0.013693 -0.033255 -0.029753 -0.063137 0.004523
0.89844 0.0017759 0.00014089 -0.0032929 0.0020766 0 0.00081503 -0.0026291 -0.00066759 -0.003838 -0.0023825 -0.0020032 0.2979 0.0036093 0.0027968 -0.0018974 0.0058393 0.0016039 -0.0022478 -0.0022051 0.0067431 -0.0024372 0 0.0034809 0 0.0012643 0.0003987 0.00080921 -0.00025536 0.045308 -0.010546 0.00015411 0.0030723 0.0008045 -0.0025246 -0.0036691 0.0078164 -0.0048022 -0.0031642 -0.11955 -0.12232 -0.040955 -0.048843 -0.017575 -0.014885 -0.028093 -0.075541 0.014193 -0.032385 -0.028548 -0.064164 0.0013266
0.90234 0.0023459 0.0012964 -0.0017078 0.0016995 0 0.0022333 -0.0030777 -0.0015795 -0.0019363 4.2934e-05 -0.0003981 0.29911 0.0038232 0.0017091 -0.0013771 0.0019012 0.0012745 -0.0050434 -0.0055645 0.0053445 -0.0062534 0 0.00095091 0 0.0014278 0.0013195 0.00068827 -0.00025327 -0.0007287 -0.0076424 -0.0014624 0.0037272 0.00040696 -0.0030106 -0.0037268 0.014494 -0.0044131 -0.0025062 -0.12124 -0.11985 -0.0355 -0.045184 -0.011873 -0.0099062 -0.025357 -0.075475 0.015523 -0.03039 -0.026435 -0.064215 -8.2944e-05
0.90625 0.0024692 0.0021967 0.0007199 0.00054316 0 0.0022306 -0.0020982 -0.001067 0.0015138 0.0018316 7.6282e-05 0.30979 0.0018678 -0.001179 -0.0018235 -0.0027555 -0.00049924 -0.0066531 -0.0074388 0.0016696 -0.0083442 0 -0.0021439 0 0.00074742 0.0012884 0.0001409 -0.00019032 -0.0557 -0.0028148 -0.0024639 0.0029363 0.00071779 -0.0037691 -0.0029236 0.019115 -0.0025046 0.00042039 -0.12245 -0.11716 -0.03023 -0.041482 -0.0060064 -0.0044538 -0.022546 -0.075659 0.017205 -0.028107 -0.024104 -0.063795 0.00010025
0.91016 0.0024342 0.002239 0.0037067 -0.00025093 0 0.0016568 -0.00035245 0.00032511 0.0052101 0.002815 0.00031135 0.33073 0.00051718 -0.0040307 -0.0022696 -0.004716 -0.0021343 -0.0050213 -0.0052987 -0.001589 -0.0069735 0 -0.0054531 0 -0.00021897 0.00048112 -0.00051108 -0.00016215 -0.11078 0.0030253 -0.0019616 0.0019389 0.0015024 -0.004162 -0.00089139 0.021454 0.00040016 0.0043836 -0.12118 -0.11336 -0.025888 -0.037567 0.00068372 0.0033612 -0.019359 -0.07709 0.02064 -0.024384 -0.020679 -0.061026 2.8294e-05
0.91406 0.0025877 0.0015047 0.0064173 0.00036833 0 0.0014497 0.0010078 0.0017722 0.0076037 0.003521 0.0016646 0.35139 0.0010481 -0.0046515 -0.0010038 -0.0032535 -0.0017354 -0.00086829 -9.8435e-06 -0.0026553 -0.0029641 0 -0.0078559 0 -0.00074554 -0.00031896 -0.00090832 -0.00023292 -0.15686 0.0081726 5.2104e-05 0.0019717 0.0021788 -0.0029429 0.0019289 0.021189 0.0033532 0.0071451 -0.11991 -0.10957 -0.021545 -0.033653 0.0073738 0.011176 -0.016171 -0.078522 0.024075 -0.020661 -0.017254 -0.058257 -0.0015093
0.91797 0.0029709 0.00063614 0.0079113 0.0025897 0 0.00178 0.0013916 0.0028451 0.0079542 0.004265 0.0044343 0.35861 0.0020556 -0.0025419 0.0023531 -0.00052797 0.00079224 0.0026945 0.0049847 -0.0015819 0.00082294 0 -0.0083528 0 -0.0005863 -0.00057661 -0.00092951 -0.00032376 -0.18435 0.01113 0.0028646 0.0032339 0.0022709 0.00022918 0.004378 0.017671 0.0053366 0.0073385 -0.11726 -0.1061 -0.018753 -0.03069 0.012476 0.018913 -0.013089 -0.079956 0.027889 -0.017495 -0.014276 -0.054764 -0.0038818
0.92188 0.0032593 0.00030958 0.0078582 0.0053648 0 0.0021616 0.0012258 0.0035475 0.0067733 0.0046373 0.0075102 0.34875 0.001661 0.00056053 0.0061898 0.00087299 0.003483 0.0030155 0.0066933 0.0004581 0.0020676 0 -0.0073117 0 -0.00011989 -0.00041029 -0.00070646 -0.00027812 -0.18771 0.011642 0.0054853 0.0047148 0.0017681 0.0040414 0.0055498 0.010704 0.0059473 0.0056684 -0.11371 -0.10284 -0.016968 -0.028345 0.016547 0.026599 -0.010074 -0.081393 0.03195 -0.01469 -0.011588 -0.050802 -0.0057453
0.92578 0.0030734 0.00076332 0.0068002 0.0069141 0 0.0021597 0.0013929 0.0038951 0.0052986 0.004052 0.0094698 0.3324 0.00025059 0.0022195 0.008401 0.00033546 0.0042861 0.00027308 0.0049084 0.0023082 0.0010928 0 -0.0066042 0 0.00012304 -0.00023037 -0.0004206 -6.9199e-05 -0.1713 0.010723 0.0070005 0.0050515 0.0011535 0.0064778 0.0056122 0.0016004 0.00582 0.0042102 -0.11013 -0.099662 -0.015309 -0.026107 0.020398 0.034163 -0.0070521 -0.082731 0.035981 -0.01199 -0.0089784 -0.046852 -0.0068746
0.92969 0.0023415 0.0017187 0.0056249 0.0059947 0 0.0018639 0.0023008 0.0037258 0.0044867 0.002759 0.0098231 0.327 0.0001699 0.0014548 0.008268 -0.00075859 0.0031492 -0.0030415 0.0017956 0.0032261 0.00032654 0 -0.0080749 0 9.3022e-06 -0.00016245 -0.00015426 9.0883e-05 -0.14926 0.0095979 0.0068868 0.0037378 0.0011018 0.0065963 0.0055416 -0.0068668 0.0061507 0.0044135 -0.10595 -0.098199 -0.01626 -0.026098 0.019675 0.039184 -0.0038736 -0.082029 0.039403 -0.011448 -0.0079948 -0.043178 -0.0082817
0.93359 0.0013597 0.0026673 0.0047281 0.0030053 0 0.0017379 0.0035456 0.0030298 0.0043842 0.0020197 0.0091008 0.34335 0.0025488 -0.00053534 0.0066629 -0.0009842 0.0019142 -0.0048059 -0.0005205 0.0026475 0.0016639 0 -0.01161 0 -0.00015801 3.9799e-05 5.3277e-05 -8.1388e-05 -0.13671 0.0086109 0.0053636 0.001662 0.0020259 0.0053414 0.0060435 -0.011967 0.0075459 0.0057401 -0.10177 -0.096736 -0.017211 -0.026089 0.018953 0.044206 -0.00069511 -0.081326 0.042824 -0.010906 -0.0070112 -0.039503 -0.010482
0.9375 0.00053644 0.0032337 0.0037122 -0.00011961 0 0.0021293 0.0044025 0.0023115 0.0043231 0.0029509 0.0079331 0.3769 0.0052014 -0.0016893 0.0046477 -0.00042899 0.0021404 -0.0051418 -0.0017627 0.00024215 0.004436 0 -0.014819 0 -9.3313e-05 0.00054615 9.437e-05 -0.00062215 -0.13847 0.0071563 0.003479 0.00044899 0.0037295 0.0045539 0.0068456 -0.012787 0.0093045 0.0062746 -0.0983 -0.096311 -0.019109 -0.027064 0.01606 0.047375 0.0028282 -0.079132 0.045593 -0.011332 -0.0067774 -0.036363 -0.012274
0.94141 0.00012199 0.0033497 0.0019499 -0.001341 0 0.0029273 0.0044967 0.0023506 0.0036482 0.0051194 0.0063891 0.4108 0.0046031 -0.0010514 0.0024031 -0.00025488 0.0033002 -0.0055919 -0.0029833 -0.003448 0.0060438 0 -0.014961 0 0.00010035 0.0010721 -0.0001491 -0.0011903 -0.14544 0.004609 0.0025202 0.0010928 0.0054132 0.0051614 0.007082 -0.010647 0.0099769 0.0046855 -0.095581 -0.096983 -0.022012 -0.029082 0.010868 0.048581 0.006717 -0.075358 0.047672 -0.012784 -0.007338 -0.033789 -0.011896
0.94531 0.00016982 0.0031842 -0.00055726 -0.00013515 0 0.0035847 0.0039624 0.0034408 0.002309 0.0065257 0.0043331 0.42852 8.7405e-05 0.00051612 -0.00024991 -0.0010496 0.0033973 -0.0067989 -0.0046182 -0.0066723 0.0045722 0 -0.011403 0 8.7059e-05 0.00108 -0.00061041 -0.0013187 -0.1422 0.001203 0.0029611 0.003036 0.0061219 0.0063299 0.0062396 -0.007797 0.0087405 0.0015801 -0.092861 -0.097656 -0.024914 -0.0311 0.0056766 0.049788 0.010606 -0.071585 0.049751 -0.014235 -0.0078985 -0.031215 -0.0093819
0.94922 0.00065938 0.0029601 -0.0029207 0.0021348 0 0.0034336 0.0031109 0.0049075 0.00088223 0.0053355 0.00214 0.42666 -0.0046725 0.00141 -0.0026857 -0.0019858 0.0013628 -0.0074823 -0.0055101 -0.0073781 0.00073714 0 -0.0061936 0 -0.00022877 0.00037 -0.00098534 -0.00084573 -0.11966 -0.0020595 0.0039023 0.004554 0.0054077 0.0063512 0.0045688 -0.005603 0.0061867 -0.0010432 -0.093033 -0.099977 -0.028617 -0.034309 -0.001362 0.047846 0.014947 -0.066343 0.050394 -0.016636 -0.0094201 -0.02991 -0.0070914
0.95313 0.0015435 0.0028073 -0.0040036 0.0034575 0 0.0021437 0.0021475 0.0055426 0.00010854 0.0018 0.0006226 0.41804 -0.0051569 0.00089696 -0.0034968 -0.0016853 -0.0014331 -0.0059017 -0.0040982 -0.0049391 -0.0027199 0 -0.0021107 0 -0.00051649 -0.00060473 -0.00098038 -9.8889e-05 -0.082436 -0.0042868 0.0037814 0.0042033 0.0037161 0.0043262 0.0026128 -0.0037955 0.0036763 -0.0016249 -0.093438 -0.10243 -0.032385 -0.037614 -0.0085501 0.045649 0.019325 -0.060982 0.050921 -0.019113 -0.011019 -0.028708 -0.007315
0.95703 0.0026497 0.0027224 -0.0033477 0.0028957 0 0.00011705 0.0012349 0.0046453 0.0003491 -0.0016481 0.00011989 0.42205 -0.0010024 -0.00035484 -0.0019411 0.00029369 -0.0023184 -0.0021002 -0.00043785 -0.0010314 -0.0035065 0 -0.00012361 0 -0.00038575 -0.0010849 -0.00063266 0.00038332 -0.045689 -0.0053675 0.0019121 0.002115 0.0021089 0.0010216 0.00058395 -0.001188 0.0019628 -0.00034948 -0.095135 -0.10531 -0.036159 -0.041214 -0.015309 0.042762 0.023396 -0.056275 0.050916 -0.02179 -0.012954 -0.028052 -0.0094911
0.96094 0.003622 0.0026175 -0.0015038 0.0012355 0 -0.0015114 0.00062171 0.0026746 0.0013342 -0.0024398 -5.0179e-05 0.44871 0.0031246 -0.0011577 0.00095701 0.0029857 -1.949e-05 0.0016714 0.0033233 0.001508 -0.0017123 0 0.0011436 0 0.00010906 -0.00069091 -0.0003064 0.00034425 -0.024849 -0.0057565 -0.00063309 -2.3809e-05 0.0014585 -0.0018066 -0.0015909 0.0030361 0.00058759 0.0012098 -0.099084 -0.10891 -0.039943 -0.045326 -0.021321 0.038669 0.02693 -0.052705 0.049984 -0.024814 -0.015471 -0.028347 -0.010447
0.96484 0.0040841 0.0024037 0.00050072 7.2987e-05 0 -0.0015234 0.00047629 0.00087443 0.0023358 -0.00017896 -0.00084705 0.48921 0.0021813 -0.00098583 0.0031889 0.0049106 0.0038645 0.0029105 0.0047326 0.0010296 0.00051692 0 0.0034886 0 0.00044736 0.00022812 -0.0002993 3.3511e-05 -0.026205 -0.0057248 -0.001858 -0.00035612 0.0017643 -0.0028592 -0.0036909 0.0085849 -0.001316 0.0015624 -0.10303 -0.11252 -0.043728 -0.049438 -0.027333 0.034577 0.030464 -0.049136 0.049051 -0.027838 -0.017988 -0.028643 -0.0077827
0.96875 0.0039237 0.002057 0.001991 0.00032392 0 0.00035197 0.000589 0.00024116 0.0026434 0.0030349 -0.0021846 0.52164 -0.0038388 -0.00024393 0.0036692 0.005208 0.0061623 0.0011512 0.0032701 -0.0015542 0.0010507 0 0.0068904 0 0.00018783 0.00090737 -0.00047689 -6.7004e-05 -0.044095 -0.0049817 -0.00075718 0.0015495 0.002211 -0.0021884 -0.0049676 0.014185 -0.0037532 0.00042991 -0.10887 -0.1165 -0.047143 -0.054147 -0.030595 0.03047 0.031877 -0.04956 0.047237 -0.031625 -0.021397 -0.030243 -0.0026999
0.97266 0.0033938 0.0016303 0.0029901 0.0015752 0 0.0028919 0.00045306 0.00079382 0.0020476 0.0045857 -0.0027115 0.52869 -0.0096111 0.00042029 0.0030275 0.0039111 0.0049406 -0.0017464 0.00065155 -0.0037306 -0.00043147 0 0.0093935 0 -0.00050754 0.00081448 -0.00039523 0.00025386 -0.065099 -0.0030849 0.0015766 0.0042746 0.0019342 -0.0009218 -0.0047186 0.018163 -0.005595 -0.0013131 -0.11517 -0.12058 -0.050468 -0.059001 -0.033187 0.02636 0.032773 -0.050955 0.045208 -0.035598 -0.025023 -0.03216 0.0011118
0.97656 0.0028826 0.0012063 0.0038658 0.0027292 0 0.0040779 -0.00016464 0.0017152 0.00099539 0.0036603 -0.0012775 0.51299 -0.0097672 0.00079491 0.0023543 0.0014821 0.0011239 -0.0034402 -0.0011118 -0.0037532 -0.0024585 0 0.0092072 0 -0.00097862 3.7511e-05 0.00015786 0.00071052 -0.075807 -0.0001403 0.0028885 0.0056798 0.00079308 -0.00027675 -0.0030657 0.01907 -0.0056259 -0.0024974 -0.12146 -0.12459 -0.053615 -0.06401 -0.03485 0.022636 0.032773 -0.053717 0.0431 -0.039938 -0.02884 -0.03443 0.0014575
0.98047 0.0025535 0.00083191 0.0047544 0.0031092 0 0.0027475 -0.0007726 0.002075 0.00025864 0.0016878 0.0014202 0.49577 -0.0041923 0.0010348 0.0015521 -0.0014925 -0.0024703 -0.0030694 -0.0017432 -0.0021029 -0.0033503 0 0.0066756 0 -0.00072812 -0.00086714 0.00080524 0.00080322 -0.069906 0.0030205 0.0019402 0.0046308 -0.00055445 -0.0007358 -0.0009788 0.016253 -0.0037595 -0.0024122 -0.1277 -0.12835 -0.056211 -0.069503 -0.03363 0.020112 0.029988 -0.060719 0.040744 -0.045416 -0.033251 -0.037796 -4.9457e-05
0.98438 0.0022129 0.00049006 0.0053626 0.0028987 0 -0.00018753 -0.00049374 0.0014479 0.00032513 0.00066692 0.0030762 0.49911 0.002191 0.001144 -0.00046625 -0.0041306 -0.0035518 -0.0015005 -0.0025912 -0.00069869 -0.0027732 0 0.0039255 0 5.6591e-05 -0.0013393 0.00088678 0.00032885 -0.051173 0.0053977 -0.00021419 0.0018645 -0.001295 -0.0018586 0.00057062 0.010279 -0.0011121 -0.0010383 -0.13394 -0.13212 -0.058808 -0.074995 -0.03241 0.017588 0.027204 -0.067722 0.038388 -0.050895 -0.037662 -0.041162 -0.0001184
0.98828 0.0015302 0.00013387 0.0052615 0.0026409 0 -0.0022527 0.00098102 6.3274e-05 0.0010016 0.0012405 0.0020541 0.5272 0.0046411 0.0008376 -0.0038086 -0.0052738 -0.0019451 -4.1244e-05 -0.0045876 -0.00081223 -0.0018711 0 0.0025598 0 0.00067559 -0.0011723 0.00018453 -0.00039036 -0.030684 0.0065434 -0.0011861 -0.00069092 -0.0011571 -0.0026404 0.0014165 0.0028202 0.0010791 0.0010332 -0.13841 -0.13499 -0.060753 -0.08043 -0.029484 0.016754 0.022278 -0.076679 0.036618 -0.05709 -0.041536 -0.044922 0.0020977
0.99219 0.0003826 -0.00025116 0.0042842 0.0025108 0 -0.0014614 0.0028263 -0.0013795 0.0016 0.0024112 -0.00058352 0.56411 0.0030478 2.6955e-05 -0.0064057 -0.0042843 0.00081072 0.00073786 -0.0067091 -0.0018571 -0.0019543 0 0.0019338 0 0.00059519 -0.00055292 -0.00071679 -0.00078768 -0.0194 0.0067368 0.00043608 -0.0015049 -0.00051684 -0.0021182 0.0020967 -0.0042145 0.0024706 0.002792 -0.14205 -0.13744 -0.062396 -0.085838 -0.025768 0.016703 0.016361 -0.086542 0.03512 -0.063618 -0.045159 -0.048864 0.0038783
0.99609 -0.0010023 -0.00061668 0.0026147 0.0021643 0 0.001834 0.0036513 -0.0020111 0.0015683 0.0028932 -0.0016871 0.59004 0.001113 -0.00073594 -0.0055315 -0.0020047 0.0030289 0.001008 -0.0068461 -0.0021603 -0.0030138 0 -5.5431e-05 0 -7.1168e-05 0.00013078 -0.00091002 -0.00056362 -0.020621 0.006512 0.0036584 -0.00059306 8.7238e-05 2.4803e-05 0.0030411 -0.0097719 0.0035347 0.0032393 -0.14521 -0.13962 -0.063911 -0.091061 -0.022005 0.016945 0.010292 -0.096175 0.033875 -0.070038 -0.048376 -0.052691 0.0023643
1 -0.0022017 -0.00087928 0.00056254 0.0012192 0 0.0050401 0.0027607 -0.0011976 0.00098104 0.0024268 0.00096332 0.59991 0.0017966 -0.0005776 -0.00076247 -0.00053802 0.0039941 0.0010226 -0.0042171 -0.00073288 -0.00348 0 -0.0044323 0 -0.00072951 0.0005261 -6.7739e-05 6.8599e-05 -0.027796 0.0060586 0.0058982 0.0006717 0.0004587 0.003111 0.004041 -0.013965 0.0046633 0.0021024 -0.14489 -0.13977 -0.064506 -0.094969 -0.017904 0.019277 0.0031406 -0.10417 0.034434 -0.075689 -0.048684 -0.055686 -0.0014913
1.0039 -0.0028724 -0.00097805 -0.0016571 -0.00024877 0 0.005411 0.0008329 0.00096559 0.00040695 0.001692 0.0061449 0.60562 0.004396 0.00080279 0.0049682 -0.0014794 0.0038918 0.00087843 -0.00057628 0.0018374 -0.001571 0 -0.0095173 0 -0.00087224 0.00048984 0.0011682 0.00062265 -0.029652 0.0050596 0.0052269 0.00082023 0.00078322 0.005683 0.0045657 -0.017184 0.0055814 0.00030162 -0.14457 -0.13993 -0.065102 -0.098876 -0.013804 0.021608 -0.004011 -0.11217 0.034993 -0.081341 -0.048992 -0.05868 -0.0034985
1.0078 -0.0029253 -0.00091433 -0.0038949 -0.0017262 0 0.0023256 -0.00072594 0.0034162 0.00027356 0.0012002 0.0098469 0.62079 0.0061529 0.0026393 0.0077607 -0.0040905 0.0031107 0.00085327 0.0013312 0.0041336 0.0028548 0 -0.011972 0 -0.00044396 0.00015711 0.0017658 0.00079988 -0.018725 0.0030453 0.0019388 -0.0004873 0.001275 0.0063374 0.0044136 -0.018899 0.0056813 -0.00055371 -0.1424 -0.13855 -0.065287 -0.10115 -0.010535 0.024634 -0.010726 -0.11699 0.036965 -0.085093 -0.046327 -0.060341 -0.0011676
1.0117 -0.0025344 -0.0007534 -0.0058824 -0.0027054 0 -0.0022351 -0.0011166 0.0045984 0.00037266 0.00063852 0.0086754 0.64475 0.0058151 0.0036482 0.0062821 -0.0054801 0.0018539 0.0014929 0.000554 0.0052974 0.0076265 0 -0.0095888 0 0.00027321 -0.00013887 0.0012946 0.00071049 0.0037546 -0.00010188 -0.0018628 -0.0022585 0.0018717 0.0046851 0.0038197 -0.017597 0.0047355 0.00043628 -0.13878 -0.13598 -0.065153 -0.10215 -0.007913 0.028201 -0.017101 -0.11935 0.040035 -0.087367 -0.041349 -0.060964 0.0027081
1.0156 -0.0020355 -0.00060037 -0.0071727 -0.003059 0 -0.0053566 -0.00081094 0.0035638 2.6887e-05 -0.00058125 0.0028318 0.66359 0.0046746 0.0031308 0.0027025 -0.0031075 0.0003201 0.0029748 -0.0010654 0.0055534 0.0096145 0 -0.003216 0 0.00098664 -9.8654e-05 0.00031685 0.00066581 0.030432 -0.0038905 -0.0040695 -0.0030793 0.0022551 0.0016366 0.0029205 -0.012194 0.0030757 0.0023701 -0.13517 -0.1334 -0.06502 -0.10315 -0.005296 0.031765 -0.023473 -0.1217 0.043109 -0.089632 -0.036361 -0.061582 0.0026097
1.0195 -0.0017582 -0.00056636 -0.0073429 -0.003037 0 -0.0054785 -0.00091969 0.00083709 -0.001226 -0.0023628 -0.0040951 0.66686 0.0041968 0.001504 8.18e-05 0.0025582 -0.0010262 0.0044873 -0.00086816 0.0055107 0.0072205 0 0.0038766 0 0.0015318 0.00029417 -0.00022642 0.00079727 0.05489 -0.0073596 -0.0040686 -0.002336 0.0020745 -0.0013388 0.0013846 -0.0035948 0.0010965 0.0030269 -0.13079 -0.12883 -0.065065 -0.10096 -0.0051345 0.034589 -0.028308 -0.11819 0.047748 -0.087248 -0.026516 -0.059603 -0.0031824
1.0234 -0.0018214 -0.00072842 -0.0062963 -0.0030035 0 -0.0033874 -0.0020041 -0.0018756 -0.0031074 -0.0038283 -0.0081847 0.6611 0.003751 -0.00025087 -0.0008103 0.0079269 -0.0015855 0.004694 0.0017114 0.0052489 0.0019437 0 0.0084988 0 0.0017765 0.00072859 1.7237e-05 0.00091533 0.0764 -0.0095237 -0.0028282 -0.00074367 0.001118 -0.0033851 -0.0011649 0.0053555 -0.0011721 0.00077751 -0.12642 -0.12426 -0.06511 -0.098764 -0.0049729 0.037413 -0.033142 -0.11468 0.052388 -0.084863 -0.01667 -0.057623 -0.0094433
1.0273 -0.0020055 -0.0010912 -0.0043855 -0.0031876 0 -0.0012979 -0.0035725 -0.0030743 -0.0047567 -0.0042508 -0.0081734 0.66435 0.0016491 -0.0015427 -0.0017206 0.0091609 -0.0010847 0.0031404 0.0044383 0.0042945 -0.0024756 0 0.0097108 0 0.0015704 0.00081708 0.0004999 0.00074377 0.098442 -0.009907 -0.0018483 0.00023607 -0.00062235 -0.0047811 -0.0043822 0.011724 -0.003816 -0.0037905 -0.12311 -0.11968 -0.065788 -0.095813 -0.005904 0.038956 -0.0377 -0.1102 0.056712 -0.081007 -0.0062349 -0.055193 -0.0085407
1.0313 -0.0018736 -0.001575 -0.0022334 -0.0035643 0 -0.0010118 -0.004663 -0.0027385 -0.0054288 -0.0038833 -0.005871 0.68695 -0.0018075 -0.0024491 -0.0041567 0.0055129 0.00011682 0.0010909 0.0045782 0.0024462 -0.0028273 0 0.0090657 0 0.00090032 0.00044925 0.0004197 0.00025729 0.12336 -0.0088675 -0.0020391 -0.0003886 -0.0028789 -0.006325 -0.0071304 0.014427 -0.0064518 -0.0082016 -0.12115 -0.1151 -0.067265 -0.091904 -0.0082172 0.038878 -0.041907 -0.10451 0.060638 -0.075288 0.0049468 -0.052192 0.0015138
1.0352 -0.0011525 -0.0020501 -0.000392 -0.0038296 0 -0.0026699 -0.0047571 -0.0022406 -0.0050761 -0.0036542 -0.0041305 0.71958 -0.0035277 -0.0030832 -0.0070762 -1.9153e-06 0.0012224 0.00059303 0.0017791 0.00040247 0.0011274 0 0.0090871 0 4.885e-05 -8.4321e-05 -0.00038644 -0.00025435 0.14892 -0.0074168 -0.0032774 -0.0022772 -0.00505 -0.0082457 -0.0084185 0.014382 -0.0081776 -0.010195 -0.11919 -0.11052 -0.068741 -0.087995 -0.01053 0.038801 -0.046114 -0.098816 0.064564 -0.069568 0.016128 -0.049191 0.014169
1.0391 -7.6929e-05 -0.0023978 0.00089946 -0.0035058 0 -0.0048561 -0.0040707 -0.0029343 -0.0043072 -0.0040676 -0.0045289 0.74224 -0.00079195 -0.0029312 -0.0078226 -0.0032521 0.0015652 0.00247 -0.0015199 -0.00061135 0.0065993 0 0.011364 0 -0.00053551 -0.00033727 -0.0012497 -0.00046987 0.16963 -0.0065136 -0.0046574 -0.0039741 -0.0063665 -0.0098081 -0.00838 0.012864 -0.008318 -0.0096082 -0.12118 -0.10813 -0.072282 -0.085088 -0.014408 0.034963 -0.051247 -0.09595 0.065555 -0.064141 0.023798 -0.047809 0.020251
1.043 0.00068782 -0.0025475 0.0017043 -0.0022634 0 -0.0057251 -0.0031151 -0.0047903 -0.0038203 -0.0046213 -0.0065931 0.74509 0.0050239 -0.0011244 -0.0051913 -0.0024608 0.0010918 0.0053211 -0.0025446 0.0001078 0.010096 0 0.01555 0 -0.00060246 -0.00010099 -0.0013551 -0.00036114 0.18064 -0.006291 -0.005089 -0.0040718 -0.0063494 -0.010032 -0.0081083 0.0099945 -0.0071831 -0.0082123 -0.1237 -0.10604 -0.076101 -0.082316 -0.018497 0.030617 -0.056504 -0.093465 0.066149 -0.058753 0.030994 -0.046646 0.01688
1.0469 0.00058761 -0.0024639 0.0021848 -0.00033778 0 -0.0042714 -0.0022092 -0.0064245 -0.0038541 -0.004437 -0.0086149 0.73871 0.0088986 0.0024781 -0.00095359 0.00067382 0.0003701 0.0067391 -0.00087829 0.0020789 0.010064 0 0.019672 0 -0.00030924 0.00042584 -0.00056499 -0.00020454 0.17997 -0.0059236 -0.0039481 -0.0023896 -0.0052209 -0.0087332 -0.0083841 0.0050286 -0.0058934 -0.0077542 -0.12753 -0.1053 -0.080606 -0.080802 -0.022797 0.025001 -0.062344 -0.093144 0.065223 -0.054741 0.03557 -0.046873 0.010036
1.0508 -0.0002743 -0.0021178 0.0024025 0.0013728 0 -0.00098477 -0.0014668 -0.0064448 -0.0041033 -0.0033373 -0.008929 0.7427 0.0070043 0.0065651 0.001986 0.0029788 0.00010149 0.0056082 0.0013702 0.0040164 0.0076507 0 0.021366 0 -1.7541e-05 0.00083837 0.00046153 -0.00026349 0.16744 -0.004417 -0.0015265 -0.00017038 -0.0037795 -0.0067185 -0.0086467 -0.0020117 -0.0053148 -0.0082362 -0.13415 -0.10739 -0.086564 -0.081952 -0.027547 0.016693 -0.069418 -0.097409 0.061076 -0.053647 0.034595 -0.050047 0.0080161
1.0547 -0.0011459 -0.0014949 0.0022868 0.0018461 0 0.0024392 -0.0010307 -0.0047119 -0.0040745 -0.0020589 -0.0067845 0.76505 0.00085207 0.0089766 0.0026126 0.0027122 0.00051518 0.0031125 0.0018939 0.0048637 0.0051978 0 0.019254 0 9.9462e-05 0.00087748 0.00092392 -0.00048767 0.14286 -0.0017157 0.0010429 0.00092059 -0.0027069 -0.00492 -0.0074054 -0.0093914 -0.0051898 -0.0081306 -0.14076 -0.10949 -0.092522 -0.083101 -0.032297 0.0083857 -0.076493 -0.10167 0.056929 -0.052553 0.033621 -0.053221 0.012744
1.0586 -0.0012495 -0.00064297 0.0017727 0.00083848 0 0.0041824 -0.0010186 -0.0022809 -0.0035021 -0.0013394 -0.0026949 0.79431 -0.0040392 0.008292 0.0024667 0.00058788 0.0011602 0.0014029 0.000404 0.0045195 0.0041234 0 0.013669 0 0.00017894 0.00059199 0.00059758 -0.00056274 0.10589 0.00095008 0.0025266 0.00019312 -0.0019268 -0.0034243 -0.0037576 -0.014682 -0.0044112 -0.0061318 -0.14825 -0.11455 -0.098867 -0.088036 -0.036555 -0.0012524 -0.083942 -0.11043 0.049913 -0.055957 0.026277 -0.059933 0.018129
1.0625 -0.00044716 0.00030602 0.00095497 -0.00066179 0 0.0035634 -0.0011654 -0.00023197 -0.0024687 -0.00099541 0.0016958 0.81279 -0.0037854 0.0049977 0.0033136 -0.001648 0.0013217 0.0013606 -0.0014947 0.0036835 0.0040784 0 0.0063008 0 0.00038425 0.00020317 -8.1008e-05 -0.00026511 0.057605 0.0019898 0.0025668 -0.0014558 -0.00070752 -0.0015073 0.0015325 -0.016722 -0.0021758 -0.0025138 -0.15602 -0.12056 -0.10533 -0.094164 -0.040659 -0.01131 -0.09151 -0.12059 0.041991 -0.060778 0.016925 -0.06776 0.016912
1.0664 0.00069735 0.0011869 9.3779e-05 -0.0010297 0 0.0015895 -0.00074366 0.0012811 -0.0011857 -0.00014686 0.0044245 0.81569 -5.604e-06 0.0011277 0.004808 -0.0031441 0.00072341 0.0018276 -0.0023045 0.0030946 0.0038206 0 -0.00099329 0 0.00059144 -0.0001276 -0.00054412 0.00026266 0.0011786 0.00092618 0.0020238 -0.002254 0.0015084 0.0013532 0.0064865 -0.016329 0.0011833 0.0012452 -0.16319 -0.12685 -0.11139 -0.10099 -0.044383 -0.021048 -0.09856 -0.13094 0.033968 -0.066355 0.0068134 -0.075991 0.0083418
1.0703 0.0015045 0.0018906 -0.00054725 0.00067897 0 0.00025115 0.00085425 0.002813 0.00031707 0.001644 0.0045919 0.81572 0.0023157 -0.0013413 0.0050668 -0.0042483 -0.00016749 0.0010486 -0.0021315 0.002904 0.0026285 0 -0.0072759 0 0.00047994 -0.0003763 -0.00062023 0.00062573 -0.059447 -0.00097905 0.0022037 -0.0010013 0.0043667 0.004629 0.0093973 -0.014938 0.0045229 0.0039761 -0.16796 -0.13431 -0.11582 -0.11063 -0.046581 -0.029501 -0.10354 -0.14198 0.025538 -0.074955 -0.0063415 -0.085835 -0.0015642
1.0742 0.0017988 0.0024 -0.00087268 0.0038005 0 0.00094901 0.0033397 0.0046667 0.0022688 0.0036988 0.0033649 0.82883 0.0005144 -0.0019308 0.0033886 -0.0051919 -0.00059527 -0.0012957 -0.0021768 0.0026942 0.00088433 0 -0.01265 0 -4.1783e-05 -0.00055299 -0.00055434 0.00057176 -0.12123 -0.0016598 0.0035518 0.0019585 0.0067444 0.0070542 0.009896 -0.012712 0.0069685 0.0057767 -0.17273 -0.14176 -0.12024 -0.12027 -0.048779 -0.037955 -0.10851 -0.15303 0.017108 -0.083556 -0.019497 -0.09568 -0.0070014
1.0781 0.0019508 0.0027405 -0.00095277 0.0064258 0 0.0032969 0.005462 0.0063969 0.0048704 0.0048893 0.0034038 0.8569 -0.0029297 -0.0017216 0.0015802 -0.0050965 -0.00029524 -0.0036224 -0.0031375 0.002044 -0.00045837 0 -0.017461 0 -0.00060426 -0.00060278 -0.00061869 0.00024702 -0.1819 3.5646e-05 0.0050733 0.0050159 0.0076782 0.0078071 0.0087815 -0.0083174 0.0085978 0.0075492 -0.17356 -0.14787 -0.12191 -0.13004 -0.049221 -0.043502 -0.10992 -0.16068 0.010945 -0.091421 -0.030432 -0.1039 -0.0085594
1.082 0.0023748 0.0029191 -0.00083782 0.0068436 0 0.0053958 0.005935 0.0073338 0.007846 0.0049161 0.0067211 0.8859 -0.0035271 -0.0020902 0.0019878 -0.002798 0.00028543 -0.0039395 -0.004512 0.0010964 -0.00075671 0 -0.021528 0 -0.00069036 -0.0004538 -0.00080343 3.55e-05 -0.23813 0.0034249 0.0051727 0.0065249 0.0071623 0.0072749 0.0071272 -0.0007015 0.010082 0.0098737 -0.17217 -0.15321 -0.12201 -0.13989 -0.048673 -0.047409 -0.10931 -0.16642 0.0060628 -0.098871 -0.040114 -0.11121 -0.011848
1.0859 0.0030827 0.0029422 -0.00039094 0.0048838 0 0.0054458 0.0045666 0.0074281 0.01028 0.0046748 0.012665 0.90038 -0.00017651 -0.0033304 0.0044822 0.0013057 0.00066227 -0.0016676 -0.005455 0.00059914 -0.00011062 0 -0.024273 0 -0.00019619 -0.00014076 -0.00088731 0.00015038 -0.28455 0.0067109 0.003209 0.0059535 0.0060507 0.0065534 0.0056783 0.0091 0.011765 0.012501 -0.17027 -0.15816 -0.12173 -0.1495 -0.047909 -0.050883 -0.10821 -0.17147 0.0016681 -0.10586 -0.049052 -0.118 -0.020475
1.0898 0.0037568 0.0028872 0.00064747 0.0020627 0 0.0033198 0.0024935 0.0073433 0.011073 0.0052055 0.018003 0.89871 0.0033879 -0.0044044 0.0062122 0.0046713 0.0011269 0.0019806 -0.0058635 0.0013121 0.00079523 0 -0.025472 0 0.00040864 0.00017251 -0.0007239 0.00041684 -0.31538 0.0085941 0.00026728 0.0041149 0.0052356 0.0062354 0.0048529 0.018202 0.013158 0.014761 -0.16242 -0.15856 -0.11681 -0.15626 -0.044633 -0.049294 -0.10134 -0.1685 0.0029745 -0.1074 -0.049285 -0.11878 -0.031431
1.0938 0.0041616 0.0028976 0.0023812 0.00046314 0 0.00069916 0.0012748 0.0076376 0.0098138 0.0064014 0.019292 0.89396 0.0027454 -0.0040171 0.0047819 0.0044535 0.002574 0.0051674 -0.0062175 0.0032198 0.0011363 0 -0.025567 0 0.00055728 0.00031942 -0.00038554 0.00047856 -0.32704 0.0092015 -0.0016531 0.0024666 0.0049693 0.0058428 0.0048372 0.024001 0.01331 0.016086 -0.15457 -0.15896 -0.1119 -0.16303 -0.041356 -0.047705 -0.094483 -0.16554 0.0042808 -0.10894 -0.049518 -0.11955 -0.037928
1.0977 0.0043428 0.0030425 0.0045285 0.0012771 0 -0.00033158 0.0017002 0.0079884 0.0073399 0.0070082 0.015556 0.90117 -0.0021915 -0.0020249 0.001253 0.00027486 0.0052462 0.0067683 -0.0064489 0.0052679 0.0004481 0 -0.024944 0 0.00020002 0.000264 -4.3113e-05 0.00019971 -0.31893 0.0095301 -0.0012971 0.0021191 0.0049163 0.0045387 0.005388 0.025954 0.011594 0.015962 -0.14499 -0.15657 -0.10516 -0.16748 -0.037239 -0.044164 -0.085798 -0.15899 0.0085869 -0.10667 -0.044289 -0.11646 -0.036273
1.1016 0.0043839 0.0031692 0.0064878 0.0040608 0 0.0010352 0.0033521 0.0073974 0.0052777 0.005987 0.0089321 0.92467 -0.0069302 0.0001405 -0.00076743 -0.0049065 0.007768 0.0067163 -0.0055073 0.0060204 -0.00094416 0 -0.023011 0 -0.00013739 9.0911e-05 0.00021968 -0.00017594 -0.29145 0.010133 0.00087631 0.0032142 0.0046761 0.0023021 0.0056924 0.02519 0.0082062 0.013729 -0.1338 -0.15159 -0.096721 -0.16977 -0.03234 -0.038809 -0.075421 -0.14912 0.01568 -0.10086 -0.033985 -0.10977 -0.02916
1.1055 0.0040944 0.0029603 0.0076595 0.007074 0 0.0037902 0.0051255 0.0052077 0.0047052 0.0037093 0.0028663 0.95642 -0.0071313 0.00053076 0.00076303 -0.0070463 0.0079377 0.0054983 -0.0025007 0.004829 -0.0018872 0 -0.01839 0 6.1301e-05 -0.0001191 0.00042896 -0.00027945 -0.24396 0.010478 0.0032165 0.004914 0.0041021 0.00018796 0.0048373 0.022578 0.0040627 0.009007 -0.12261 -0.14661 -0.088284 -0.17207 -0.027441 -0.033455 -0.065044 -0.13924 0.022773 -0.095045 -0.023682 -0.10308 -0.022145
1.1094 0.0031215 0.0022256 0.0077353 0.0083247 0 0.0059936 0.0060347 0.0018452 0.0050363 0.0015894 -0.00036549 0.98447 -0.0030361 -0.0015995 0.0036865 -0.0045216 0.0049669 0.0036908 0.0017746 0.0024791 -0.0011319 0 -0.010451 0 0.00071788 -0.00036364 0.00059257 -6.304e-06 -0.17579 0.0095755 0.0042601 0.0058821 0.0031671 -0.00069968 0.0026802 0.017533 0.00034576 0.0026292 -0.11324 -0.13868 -0.079562 -0.17128 -0.022815 -0.028029 -0.05621 -0.12865 0.032117 -0.085118 -0.0078107 -0.092204 -0.017714
1.1133 0.0014394 0.0011665 0.0067254 0.006669 0 0.0061713 0.0056219 -0.0014877 0.0043102 0.00054342 -0.00077077 1.002 0.0011288 -0.0049423 0.0037854 0.0003785 0.00091723 0.0019141 0.0048903 0.00056777 0.0013994 0 -0.00069792 0 0.0012264 -0.00065633 0.00061773 0.00037443 -0.089951 0.0070916 0.0036724 0.0050196 0.0017689 -0.00042247 0.00017661 0.008978 -0.0019802 -0.003151 -0.10395 -0.13063 -0.070827 -0.17035 -0.018202 -0.022601 -0.047444 -0.11804 0.041559 -0.07501 0.0083047 -0.081144 -0.013562
1.1172 -0.00037222 0.00030113 0.0047973 0.0024682 0 0.0041276 0.0039246 -0.0037854 0.00091165 3.6255e-05 5.7921e-05 1.0106 0.001776 -0.0070622 -0.0004135 0.003459 -0.00063737 0.0007943 0.00477 4.1697e-05 0.0039353 0 0.0077103 0 0.001089 -0.00093022 0.00039013 0.00049329 0.0041744 0.0036947 0.0021192 0.0021717 -0.00010786 -0.00022198 -0.0013981 -0.0026306 -0.00256 -0.0060401 -0.097343 -0.12292 -0.063372 -0.16931 -0.014455 -0.018654 -0.041234 -0.10989 0.05006 -0.065543 0.023522 -0.070618 -0.0064396
1.1211 -0.001499 4.2099e-05 0.0021845 -0.0024737 0 0.00084169 0.001374 -0.0048464 -0.0046957 -0.0011658 0.00029675 1.0174 -0.00060294 -0.0064387 -0.0055675 0.0023026 0.0020198 0.00059605 0.0016789 0.00030722 0.0038531 0 0.012217 0 0.00040669 -0.0010599 -7.9033e-05 0.00023198 0.092656 0.00030529 0.00053324 -0.0015875 -0.0020506 -0.0012117 -0.00166 -0.014537 -0.0018902 -0.0057545 -0.094793 -0.11573 -0.057857 -0.1681 -0.01202 -0.016956 -0.0389 -0.10549 0.057137 -0.057047 0.037378 -0.060904 0.0033907
1.125 -0.0016173 0.00030869 -0.00072843 -0.0057617 0 -0.0021559 -0.001242 -0.0050251 -0.0099101 -0.0033864 -0.0012608 1.0307 -0.0026084 -0.0038111 -0.0067556 -0.0017612 0.0065771 0.00091279 -0.0019432 -4.7777e-05 -2.2152e-05 0 0.012851 0 -0.00029206 -0.00099756 -0.00060664 -0.00020452 0.16257 -0.0028429 -0.00042334 -0.0044274 -0.0032581 -0.0030978 -0.0014616 -0.023158 -0.0012094 -0.0046407 -0.092244 -0.10854 -0.052342 -0.16689 -0.0095857 -0.015258 -0.036565 -0.10108 0.064213 -0.048552 0.051235 -0.05119 0.012238
1.1289 -0.0012044 0.00057751 -0.003344 -0.0057683 0 -0.0034805 -0.0030082 -0.0046441 -0.011892 -0.0054479 -0.0049331 1.054 -0.0018415 -0.0014802 -0.0026703 -0.0051012 0.0082952 0.0010058 -0.0037476 -0.0014982 -0.0058343 0 0.011951 0 -0.00063217 -0.00085132 -0.0009385 -0.00052439 0.20705 -0.0062429 -0.00046257 -0.0048875 -0.0031313 -0.0043319 -0.0019397 -0.026417 -0.0018572 -0.0058124 -0.096963 -0.10498 -0.051309 -0.16761 -0.0097186 -0.018305 -0.041051 -0.10487 0.066438 -0.045697 0.057409 -0.046987 0.017117
1.1328 -0.0010505 0.00036337 -0.005054 -0.0027564 0 -0.0025283 -0.0034269 -0.0038444 -0.0098614 -0.0058438 -0.0099579 1.0825 0.00094116 -0.0011078 0.0029218 -0.0051091 0.0043279 0.00060086 -0.0035237 -0.0026524 -0.0097056 0 0.011884 0 -0.00069065 -0.00078809 -0.00089981 -0.00060397 0.22628 -0.010195 0.0003204 -0.0029439 -0.0018604 -0.0036271 -0.0032913 -0.02475 -0.0043409 -0.010242 -0.1031 -0.10212 -0.051149 -0.16871 -0.010352 -0.022277 -0.046865 -0.11025 0.067719 -0.043941 0.062089 -0.043858 0.018826
1.1367 -0.0014472 -0.00032874 -0.0056344 0.0010982 0 6.159e-05 -0.0028718 -0.0029246 -0.0057266 -0.004403 -0.014424 1.1046 0.0033001 -0.0021344 0.0051027 -0.0022556 -0.0032996 0.00019982 -0.0029439 -0.0014106 -0.0089118 0 0.013016 0 -0.0007195 -0.00086031 -0.00048755 -0.00051007 0.22457 -0.013962 0.0013273 -0.00013493 -0.000329 -0.0013186 -0.0046423 -0.020058 -0.007787 -0.015551 -0.11106 -0.10079 -0.052392 -0.17058 -0.011643 -0.027563 -0.054232 -0.11779 0.067319 -0.044335 0.063709 -0.043016 0.020454
1.1406 -0.001913 -0.0010321 -0.0054389 0.003047 0 0.0024972 -0.0023773 -0.0024842 -0.0024724 -0.0025751 -0.015951 1.111 0.0038393 -0.0024859 0.0028195 0.00080879 -0.0091599 0.00039933 -0.0034118 0.0026846 -0.0044143 0 0.013879 0 -0.00071533 -0.00096839 0.00012145 -0.00034429 0.20653 -0.015984 0.0015351 0.0014885 0.00062957 0.00082639 -0.0051315 -0.013944 -0.010347 -0.017793 -0.12378 -0.10345 -0.057307 -0.17447 -0.014656 -0.036286 -0.06566 -0.13096 0.062526 -0.050355 0.057329 -0.048156 0.023327
1.1445 -0.001757 -0.0012948 -0.0050989 0.0016757 0 0.0027944 -0.0027807 -0.0029242 -0.0017599 -0.001975 -0.013187 1.1045 0.0029766 -0.00096242 -0.00045207 0.0018945 -0.0091489 0.00098017 -0.0044124 0.0073443 -0.00013503 0 0.013073 0 -0.00041778 -0.0010119 0.00063286 -0.0001486 0.17512 -0.015048 0.00011379 0.00083616 0.00084484 0.0011756 -0.0049168 -0.0069671 -0.010386 -0.014667 -0.1365 -0.1061 -0.062221 -0.17837 -0.01767 -0.045009 -0.077087 -0.14414 0.057733 -0.056375 0.05095 -0.053297 0.025257
1.1484 -0.0008791 -0.0011158 -0.0049387 -0.0020376 0 0.00021483 -0.0039791 -0.0037922 -0.002855 -0.0027538 -0.0070291 1.1022 0.0015512 0.0011914 -0.00092398 0.00099909 -0.003972 0.0010134 -0.0041013 0.0091738 0.00064241 0 0.010704 0 0.00026222 -0.0010357 0.00076998 3.064e-05 0.13192 -0.011294 -0.0027382 -0.0014935 0.00065867 -0.00037188 -0.0049032 0.00074243 -0.0075934 -0.0072659 -0.15016 -0.11153 -0.068948 -0.18281 -0.02096 -0.054837 -0.088588 -0.1583 0.050701 -0.065185 0.039598 -0.062171 0.023033
1.1523 4.7859e-05 -0.00091288 -0.004674 -0.0054096 0 -0.0039368 -0.0050445 -0.0038895 -0.0036466 -0.0035339 -0.00021668 1.1224 -0.00027696 0.0013988 0.0012928 -0.00028092 0.0019033 8.184e-05 -0.0013995 0.0067878 -0.0016105 0 0.0079266 0 0.00096581 -0.0011613 0.00045509 7.2175e-05 0.078796 -0.0061272 -0.005602 -0.0037825 0.00027643 -0.0024691 -0.0055129 0.008594 -0.003168 0.0010136 -0.16419 -0.11806 -0.076394 -0.18748 -0.024359 -0.065104 -0.10012 -0.17287 0.042781 -0.075101 0.026276 -0.072526 0.016137
1.1563 0.00020398 -0.0011014 -0.0037419 -0.0060365 0 -0.0070525 -0.0050902 -0.0023245 -0.0025833 -0.0029159 0.0046334 1.1673 -0.0023387 -0.0013831 0.0026851 -0.00064607 0.0045636 -0.00082452 0.002674 0.0023331 -0.0031732 0 0.0053867 0 0.0011836 -0.0013605 -8.758e-05 -0.00013262 0.020016 -0.0011614 -0.0067554 -0.0045217 -0.00053152 -0.0036671 -0.0059794 0.015414 0.0010229 0.0070681 -0.1775 -0.12466 -0.083682 -0.19177 -0.027467 -0.075033 -0.11081 -0.18654 0.035061 -0.084606 0.013063 -0.082713 0.0074797
1.1602 -0.00060923 -0.0017483 -0.0019714 -0.0035725 0 -0.0071361 -0.0040115 0.00044951 0.00025339 -0.00089252 0.0068405 1.2175 -0.0034063 -0.005079 0.00077734 -0.00022614 0.0038098 -0.00010943 0.0057264 -0.00036002 -0.00087233 0 0.0025783 0 0.00082399 -0.001371 -0.00045203 -0.00051366 -0.035967 0.0028012 -0.0055643 -0.0034059 -0.0019889 -0.0036107 -0.0050703 0.019973 0.0036188 0.0097993 -0.18686 -0.13166 -0.090114 -0.19402 -0.028995 -0.083128 -0.11693 -0.19541 0.028424 -0.091879 0.00043912 -0.091989 0.0006102
1.1641 -0.0018404 -0.0026266 7.8904e-05 5.0105e-05 0 -0.004371 -0.0024209 0.0027632 0.0035915 0.001262 0.0076609 1.2473 -0.0019482 -0.00619 -0.0027287 -2.7194e-05 0.0022531 0.0024921 0.0058826 0.00056565 0.0045046 0 -0.0011349 0 0.00035805 -0.0009345 -0.00036574 -0.00082093 -0.076927 0.0059058 -0.0030934 -0.0013435 -0.0037081 -0.0030044 -0.0024723 0.021383 0.0044453 0.0099098 -0.19623 -0.13866 -0.096547 -0.19628 -0.030523 -0.091224 -0.12306 -0.20427 0.021787 -0.099153 -0.012185 -0.10126 -0.0032324
1.168 -0.0027762 -0.003515 0.0014811 0.0020752 0 -0.00097972 -0.00099959 0.003067 0.0060805 0.0023145 0.0086193 1.2469 0.0017331 -0.0033618 -0.0037869 -0.00064601 0.0018703 0.0050357 0.00299 0.0031163 0.0086167 0 -0.0051417 0 0.00031155 -0.00015102 6.4409e-05 -0.00086008 -0.090824 0.0085629 -0.0012976 0.00029338 -0.0047772 -0.0026312 0.00071719 0.01907 0.0043318 0.0087343 -0.20053 -0.14405 -0.10068 -0.19581 -0.030179 -0.096663 -0.12442 -0.2075 0.017899 -0.10174 -0.020339 -0.10626 -0.0051393
1.1719 -0.0031917 -0.0043445 0.0016599 0.00091175 0 0.00053996 -4.6919e-05 0.001237 0.0069102 0.0020648 0.0099489 1.2314 0.004847 0.00084568 -0.00074053 -0.0017611 0.002028 0.0049387 -0.0016558 0.0033736 0.0075203 0 -0.0076234 0 0.00066773 0.00047097 0.00044515 -0.00071587 -0.072056 0.010702 -0.0014634 0.0004981 -0.0045933 -0.0025995 0.0029466 0.012858 0.0043199 0.0074593 -0.20139 -0.14834 -0.10325 -0.1935 -0.028561 -0.1003 -0.12254 -0.2069 0.015881 -0.10115 -0.025455 -0.10834 -0.0062202
1.1758 -0.0034272 -0.0050559 0.00077687 -0.002788 0 -0.00068176 0.00038929 -0.0014119 0.0057156 0.0010723 0.010593 1.2247 0.0045427 0.0021164 0.0034722 -0.0027546 0.00094519 0.001691 -0.0062938 -0.00051813 0.0013906 0 -0.0071048 0 0.00089487 0.00042311 0.00048344 -0.00066755 -0.025352 0.01161 -0.0032471 -0.00091403 -0.0035412 -0.0025311 0.0035477 0.0035095 0.0048264 0.0068936 -0.20196 -0.1525 -0.10566 -0.19104 -0.026849 -0.10378 -0.12043 -0.20602 0.01404 -0.10025 -0.030228 -0.11008 -0.0060692
1.1797 -0.0039188 -0.005444 -0.00056388 -0.0066383 0 -0.0033763 0.00019599 -0.0033764 0.0024394 -0.00025957 0.0094153 1.2374 0.0011585 -0.0014223 0.004271 -0.0034578 -0.0015134 -0.0021989 -0.0093507 -0.0062245 -0.005527 0 -0.0037983 0 0.00059302 -0.00029134 0.00028571 -0.00084569 0.036954 0.01038 -0.0050621 -0.0032534 -0.0026894 -0.0022595 0.0030335 -0.0068477 0.005276 0.0070862 -0.19439 -0.15285 -0.1035 -0.18466 -0.022511 -0.10304 -0.11197 -0.19736 0.01711 -0.091043 -0.025467 -0.10244 -0.0036725
1.1836 -0.0047515 -0.0052965 -0.0019433 -0.0081685 0 -0.005299 -0.00074902 -0.0042031 -0.0023837 -0.0019988 0.0061133 1.2594 -0.0015918 -0.0071771 0.00041638 -0.0040259 -0.0032439 -0.0033553 -0.009691 -0.0091446 -0.0086015 0 0.00077302 0 -9.1233e-07 -0.0010838 0.0002341 -0.0010272 0.10316 0.0065422 -0.0053678 -0.0052438 -0.0027614 -0.0021047 0.0021974 -0.015388 0.0044568 0.0067569 -0.18681 -0.15321 -0.10134 -0.17828 -0.018172 -0.10231 -0.10352 -0.18871 0.020181 -0.081834 -0.020707 -0.094799 0.00078468
1.1875 -0.0056643 -0.0047223 -0.0034402 -0.0064809 0 -0.0050075 -0.0022178 -0.0045534 -0.0073454 -0.0041275 0.0010777 1.2746 -0.00029254 -0.010433 -0.0043859 -0.0042016 -0.002285 -0.00080808 -0.0070259 -0.0066082 -0.0066011 0 0.0054146 0 -0.00027536 -0.0012827 0.00054319 -0.00085607 0.16906 0.00047124 -0.0037821 -0.0056839 -0.003492 -0.002431 0.001192 -0.020273 0.0014513 0.0036129 -0.17703 -0.15226 -0.097582 -0.17146 -0.013429 -0.10046 -0.093952 -0.17879 0.024505 -0.070497 -0.012643 -0.083743 0.0056934
1.1914 -0.0063794 -0.0042309 -0.0053572 -0.0028807 0 -0.002899 -0.0035862 -0.0052159 -0.010623 -0.0060651 -0.0051146 1.2805 0.0044101 -0.0088002 -0.0050368 -0.0031318 0.00068825 0.0030072 -0.002454 -0.00034563 -0.0022035 0 0.010281 0 9.3006e-06 -0.00074551 0.00097529 -0.00028031 0.23696 -0.0066014 -0.0013086 -0.0043407 -0.0040729 -0.0031197 -0.00037904 -0.021915 -0.0034397 -0.0037653 -0.16479 -0.14987 -0.092055 -0.16414 -0.0082371 -0.097374 -0.083163 -0.16746 0.030219 -0.056803 -0.00091608 -0.068901 0.0096185
1.1953 -0.0068177 -0.004337 -0.0076983 -0.00010099 0 -0.00088103 -0.0043934 -0.0062255 -0.011148 -0.0071247 -0.011614 1.2901 0.0082625 -0.0042726 -7.1185e-05 -0.0002942 0.0028489 0.0046691 0.0017252 0.0050514 0.00082801 0 0.016152 0 0.00038712 3.5929e-05 0.0010553 0.00031417 0.30751 -0.012964 0.0002731 -0.0024571 -0.0041519 -0.0036882 -0.0026586 -0.022341 -0.0085454 -0.013755 -0.15254 -0.14749 -0.086528 -0.15682 -0.0030453 -0.094289 -0.072375 -0.15613 0.035933 -0.043108 0.010811 -0.05406 0.012597
1.1992 -0.0070114 -0.0050374 -0.0099463 -0.00056167 0 -0.0010276 -0.0049497 -0.006972 -0.0094766 -0.0074415 -0.016878 1.3141 0.0078476 -0.00088649 0.0069245 0.0033662 0.0022903 0.0031331 0.0034107 0.0060874 0.00085 0 0.022864 0 0.00021553 0.00044658 0.00058297 0.00048819 0.37304 -0.017127 -0.00059223 -0.0021481 -0.0042244 -0.0039546 -0.0051639 -0.022975 -0.011795 -0.021736 -0.14107 -0.14505 -0.080479 -0.15232 0.00086724 -0.091304 -0.063554 -0.14782 0.040644 -0.031163 0.023406 -0.038376 0.015522
1.2031 -0.0069308 -0.005757 -0.01134 -0.0047012 0 -0.0040972 -0.0061686 -0.0070198 -0.0074391 -0.0080865 -0.019068 1.3452 0.0041928 -0.00055746 0.010694 0.0055653 0.00017215 0.00052089 0.0023477 0.0030288 -0.00091046 0 0.028737 0 -0.00051131 0.00034434 -0.0001134 0.00025125 0.41975 -0.01857 -0.004276 -0.0047363 -0.00498 -0.004421 -0.0073277 -0.022937 -0.012246 -0.023268 -0.12966 -0.1426 -0.07438 -0.14809 0.0046592 -0.088329 -0.054917 -0.13979 0.045262 -0.019383 0.036084 -0.022613 0.018542
1.207 -0.0065131 -0.0059139 -0.011366 -0.01048 0 -0.008807 -0.008591 -0.0066412 -0.006749 -0.0099125 -0.017539 1.3633 0.0014892 -0.001499 0.0088986 0.0043907 -0.00063278 -0.00040984 0.00033925 -0.00088733 -0.0021787 0 0.031681 0 -0.0010384 0.00012279 -0.00048118 7.7154e-05 0.4378 -0.018051 -0.0094553 -0.0092612 -0.0064003 -0.0058213 -0.0091811 -0.019712 -0.010944 -0.018037 -0.12015 -0.14101 -0.069087 -0.14585 0.0074484 -0.085911 -0.047894 -0.13409 0.048494 -0.0099766 0.047145 -0.0089109 0.020666
1.2109 -0.0058548 -0.005553 -0.010052 -0.014534 0 -0.012413 -0.011574 -0.00651 -0.0078003 -0.012293 -0.013948 1.3567 0.002361 -0.00071324 0.0035826 0.0001572 0.0010509 0.00071598 -0.00044531 -0.0024885 -0.0018232 0 0.03082 0 -0.00063688 0.00020251 -0.00029028 0.00035085 0.42939 -0.017035 -0.013522 -0.012699 -0.0076969 -0.0082658 -0.011185 -0.011787 -0.010189 -0.010715 -0.11412 -0.14098 -0.065267 -0.14725 0.0084031 -0.084512 -0.043824 -0.13266 0.049192 -0.0049128 0.055249 0.0010202 0.021111
1.2148 -0.0052711 -0.0053419 -0.0079004 -0.01438 0 -0.012467 -0.0136 -0.006983 -0.0096338 -0.013335 -0.011316 1.3359 0.0050759 0.0023896 -0.0012652 -0.0044758 0.0031464 0.0016521 0.00052112 -0.00097528 -0.00040286 0 0.02702 0 0.00054513 0.00053157 0.00017109 0.00085624 0.40654 -0.016501 -0.014063 -0.012175 -0.0081764 -0.010949 -0.013337 -0.00075945 -0.011619 -0.0073376 -0.10809 -0.14095 -0.061447 -0.14866 0.0093579 -0.083112 -0.039753 -0.13122 0.049891 0.00015099 0.063353 0.010951 0.020599
1.2188 -0.0050759 -0.0058691 -0.0056024 -0.010203 0 -0.0087287 -0.013524 -0.0077801 -0.010899 -0.011658 -0.011383 1.3245 0.0058648 0.0052999 -0.0031432 -0.0064917 0.0025384 0.00020101 0.0018923 0.0021947 0.00091224 0 0.022038 0 0.0015494 0.00065507 0.00045837 0.00094775 0.38051 -0.016017 -0.010691 -0.0075435 -0.0080073 -0.012803 -0.014712 0.0092264 -0.014638 -0.010138 -0.10756 -0.14349 -0.060747 -0.15417 0.0080659 -0.082919 -0.039057 -0.13443 0.04713 -0.00052807 0.066031 0.013226 0.020795
1.2227 -0.0052961 -0.0069615 -0.0037432 -0.0048762 0 -0.0037365 -0.011543 -0.0083267 -0.010806 -0.0080049 -0.012816 1.3355 0.0035907 0.0053279 -0.0023337 -0.0049308 -0.0013251 -0.0032665 0.0022434 0.0050013 0.0015344 0 0.017374 0 0.001571 0.00027142 0.00046624 0.00029771 0.3533 -0.014027 -0.0057421 -0.0019931 -0.0079653 -0.013407 -0.014194 0.014333 -0.016656 -0.015619 -0.10848 -0.14672 -0.06086 -0.16076 0.0061874 -0.083041 -0.039242 -0.13886 0.043465 -0.0027065 0.067291 0.013501 0.022422
1.2266 -0.0056545 -0.0077709 -0.0026008 -0.001999 0 -0.0012032 -0.0089341 -0.0082807 -0.0093516 -0.004874 -0.012378 1.3597 0.0012325 0.0027522 -0.00066818 -0.0015491 -0.0055098 -0.0061943 0.001866 0.0061983 0.0016286 0 0.013883 0 0.00077466 -0.00035918 0.00048412 -0.00060539 0.31952 -0.0093293 -0.0028325 0.00020321 -0.008437 -0.013163 -0.011695 0.013611 -0.015129 -0.017781 -0.11061 -0.15043 -0.061864 -0.16779 0.0039247 -0.083291 -0.03997 -0.14382 0.03922 -0.0057264 0.067294 0.011719 0.024343
1.2305 -0.0058595 -0.0075794 -0.0020924 -0.0032942 0 -0.0031279 -0.0068948 -0.0076817 -0.007011 -0.004332 -0.0081978 1.3779 0.0023387 0.00059481 0.00031839 0.00084857 -0.0065205 -0.0065363 0.00246 0.0054412 0.001521 0 0.011984 0 6.0732e-05 -0.00063366 0.00075708 -0.00084782 0.27594 -0.0025533 -0.0040295 -0.0028426 -0.0088567 -0.012567 -0.0084541 0.0090867 -0.0097769 -0.013531 -0.11671 -0.15579 -0.065806 -0.1763 0.00039378 -0.083968 -0.042487 -0.15055 0.033059 -0.011524 0.063145 0.0031418 0.024721
1.2344 -0.0058844 -0.0064897 -0.0019122 -0.0073031 0 -0.0079226 -0.0056973 -0.0067071 -0.0044631 -0.0061129 -0.0018637 1.381 0.0065232 0.0012528 0.00015969 0.00080363 -0.0039554 -0.0046575 0.0049714 0.0029105 0.0012932 0 0.01166 0 4.7544e-05 -0.00023464 0.0010935 -4.2903e-05 0.22805 0.003752 -0.0079205 -0.0088608 -0.0082676 -0.011469 -0.0059415 0.0035819 -0.003089 -0.0052638 -0.12281 -0.16115 -0.069749 -0.18482 -0.0031371 -0.084644 -0.045005 -0.15729 0.026899 -0.017321 0.058996 -0.0054349 0.022879
1.2383 -0.0059232 -0.0052694 -0.0018223 -0.010461 0 -0.011391 -0.0048876 -0.0054566 -0.0024957 -0.0079087 0.0029151 1.3775 0.0093454 0.0037732 -0.00082339 -0.00087371 -0.00091754 -0.0024458 0.0080094 -0.00067871 0.00093449 0 0.012097 0 0.00041502 0.00051443 0.0010282 0.0011737 0.18622 0.0067424 -0.010512 -0.013004 -0.0063956 -0.0092325 -0.0045029 -0.0014625 0.001405 0.0015657 -0.12984 -0.16645 -0.075196 -0.19184 -0.0067832 -0.085197 -0.047933 -0.16302 0.020951 -0.022121 0.053506 -0.016841 0.019664
1.2422 -0.0060769 -0.0045203 -0.0018845 -0.0098221 0 -0.010062 -0.0040571 -0.0040164 -0.0017552 -0.0075595 0.0037948 1.3804 0.0069748 0.0048535 -0.0019562 -0.0023402 -0.00075046 -0.00094635 0.0087819 -0.0038656 0.00057714 0 0.011745 0 0.00033968 0.00096237 0.00039785 0.0017057 0.15565 0.0053698 -0.0085256 -0.011626 -0.0040133 -0.0056846 -0.0032003 -0.0062368 0.0017694 0.0032824 -0.13733 -0.17172 -0.081378 -0.19814 -0.010486 -0.08569 -0.05106 -0.16825 0.015108 -0.026435 0.047364 -0.029627 0.016106
1.2461 -0.0061294 -0.0040691 -0.0023775 -0.0053434 0 -0.0041657 -0.0031939 -0.0026025 -0.0022162 -0.0049593 0.0018451 1.3906 0.00051664 0.0024928 -0.0024647 -0.0027029 -0.0036408 0.00056508 0.0057514 -0.0048788 0.00034307 0 0.0093447 0 -0.00049026 0.00077877 -0.0003429 0.0010763 0.13083 0.0011732 -0.0023522 -0.0052003 -0.0021668 -0.0017229 -0.0010026 -0.011097 -0.00090927 0.00067892 -0.14454 -0.17676 -0.087563 -0.20388 -0.014104 -0.08619 -0.054212 -0.17311 0.0095319 -0.030221 0.04133 -0.042229 0.012289
1.25 -0.0056689 -0.0032242 -0.0034089 7.8311e-05 0 0.0024245 -0.0023331 -0.0014853 -0.0028917 -0.0018769 0.00012633 1.3969 -0.0048663 -0.0017338 -0.0018849 -0.0027314 -0.0066547 0.0030632 0.00027571 -0.0028519 4.511e-05 0 0.0051925 0 -0.0014475 0.00024413 -0.00049986 -0.00011323 0.10074 -0.0029463 0.0040304 0.0020017 -0.0011238 0.0012302 0.0020035 -0.015241 -0.0034424 -0.0024741 -0.14967 -0.17998 -0.093773 -0.20524 -0.017049 -0.086746 -0.05755 -0.17499 0.0060892 -0.029807 0.03616 -0.053371 0.0079275
1.2539 -0.0044365 -0.0016056 -0.0045896 0.0029002 0 0.0053398 -0.0011937 -0.00075299 -0.0023871 -7.2286e-05 0.00045903 1.3901 -0.005137 -0.00427 -0.0006106 -0.0036932 -0.0069452 0.0058578 -0.0044787 0.0012399 -0.00066508 0 0.0011908 0 -0.0016231 -0.00011018 0.00012855 -0.00084387 0.059574 -0.0049348 0.006284 0.0052275 -0.00020809 0.0024863 0.0046558 -0.016947 -0.0030627 -0.003055 -0.1548 -0.1832 -0.099983 -0.20659 -0.019994 -0.087302 -0.060888 -0.17688 0.0026465 -0.029392 0.03099 -0.064514 0.003711
1.2578 -0.0025567 0.00035635 -0.00517 0.0017405 0 0.0032788 0.00051742 -0.00025446 -9.0857e-05 0.00027682 0.0018647 1.3755 -0.0012505 -0.0032782 0.0001378 -0.0056598 -0.0045359 0.0068452 -0.0062157 0.0050412 -0.0016862 0 -0.00074795 0 -0.00083451 -9.0037e-05 0.00095783 -0.00073863 0.012298 -0.0048878 0.0033453 0.0028904 0.0013114 0.0027339 0.0058392 -0.014971 0.00045308 -0.00080782 -0.15761 -0.18493 -0.1052 -0.20528 -0.022472 -0.088457 -0.064686 -0.17725 0.00075673 -0.026611 0.026925 -0.072456 0.0012581
1.2617 -0.00045836 0.0017741 -0.0046064 -0.0015738 0 -0.0011057 0.0024154 0.00015628 0.0030811 0.00035841 0.002154 1.3659 0.0023201 -0.00042775 -0.00065949 -0.0071556 -0.0018623 0.0048402 -0.0051115 0.0064636 -0.0021611 0 -0.00055871 0 0.00014501 -1.0466e-06 0.0011375 -0.00036358 -0.030184 -0.0043956 -0.0017017 -0.0022992 0.0032644 0.0032907 0.0053868 -0.0095729 0.0047191 0.0023387 -0.15853 -0.18544 -0.1096 -0.20181 -0.02457 -0.090101 -0.068858 -0.17639 0.00013146 -0.021903 0.023759 -0.077793 0.0013175
1.2656 0.0013838 0.002105 -0.0030444 -0.0035987 0 -0.0036631 0.0033308 0.00038603 0.0052672 0.0012101 0.00067179 1.3664 0.0024629 0.0010638 -0.0026316 -0.0066034 -0.00099428 0.0012543 -0.0030306 0.0050697 -0.0011245 0 -0.00022163 0 0.0003937 -0.00022816 0.00039211 -0.00046699 -0.060424 -0.0046409 -0.0042713 -0.0055469 0.0045744 0.0046531 0.0039094 -0.0022422 0.0067435 0.0044049 -0.15945 -0.18596 -0.114 -0.19834 -0.026667 -0.091745 -0.073031 -0.17554 -0.00049382 -0.017196 0.020593 -0.083131 0.0023876
1.2695 0.0026306 0.0015567 -0.0012269 -0.0022095 0 -0.0022756 0.0022071 0.00023331 0.0051945 0.0026306 -0.00087522 1.3672 0.00025926 -0.0001216 -0.0040754 -0.0041035 -0.0018194 -0.0010305 -0.0015963 0.0020342 0.0013284 0 -0.0019159 0 -0.00020367 -0.00073281 -0.00068133 -0.0010508 -0.078702 -0.0050411 -0.002132 -0.0037626 0.0041777 0.0058285 0.0020321 0.0053233 0.0053704 0.0047279 -0.15677 -0.18458 -0.11582 -0.19272 -0.028313 -0.095268 -0.0784 -0.1739 0.00066509 -0.01158 0.018709 -0.081908 0.0018607
1.2734 0.0030845 0.00073406 9.9703e-05 0.0015638 0 0.0015845 -0.00077654 -0.00023757 0.003264 0.0035614 -0.00026092 1.3557 -0.0009906 -0.0022041 -0.0035213 -0.0016149 -0.0029271 -0.00051959 -0.0012233 -0.00099879 0.0036354 0 -0.0058382 0 -0.0008795 -0.0010485 -0.0011807 -0.0013539 -0.088695 -0.0036773 0.0028035 0.0020104 0.0019182 0.0051891 7.6888e-05 0.011801 0.0021894 0.0038721 -0.15405 -0.18318 -0.11763 -0.18707 -0.029955 -0.098809 -0.083779 -0.17227 0.0018407 -0.0059554 0.016837 -0.080624 -0.0011827
1.2773 0.0026422 -7.7166e-06 0.00069953 0.0043696 0 0.0043868 -0.0040782 -0.00059095 0.0011475 0.003315 0.0029177 1.3328 0.00020103 -0.0024829 -0.0012852 -0.0011332 -0.0036144 0.0014896 -0.0016676 -0.0028805 0.0038867 0 -0.0097995 0 -0.00082802 -0.00078146 -0.00075532 -0.00077479 -0.090493 0.00087773 0.0061544 0.0073922 -0.0013744 0.0020556 -0.0015822 0.016039 0.00017251 0.0029295 -0.15073 -0.18162 -0.11849 -0.18198 -0.031516 -0.103 -0.089274 -0.17098 0.0031797 -0.0015452 0.01504 -0.07747 -0.004716
1.2813 0.0013269 -0.00078747 0.00081286 0.0033728 0 0.0035912 -0.0059372 -0.00043247 0.00029286 0.0022413 0.0068471 1.315 0.0021393 -0.00034771 0.00076481 -0.0025375 -0.0043398 0.0025828 -0.0027899 -0.0030451 0.0016677 0 -0.010974 0 -2.9158e-05 -4.9618e-05 0.0001114 0.00033293 -0.079116 0.0079505 0.0046889 0.0080823 -0.0045114 -0.0025131 -0.0022844 0.016845 0.0011489 0.0029728 -0.1466 -0.17985 -0.11811 -0.17763 -0.032972 -0.10804 -0.094922 -0.17018 0.0047352 0.0012573 0.013344 -0.071843 -0.0057882
1.2852 -0.00062909 -0.0018371 0.00071951 -0.001283 0 -0.000405 -0.0057479 7.7973e-05 0.00075914 0.0012128 0.0091362 1.3183 0.002438 0.0021224 0.001156 -0.0033421 -0.0052418 0.0020947 -0.0043238 -0.0012682 -0.0011806 0 -0.0081295 0 0.00080179 0.00063054 0.00064714 0.00094467 -0.049869 0.01477 -0.0010981 0.0032619 -0.0065853 -0.0064428 -0.0016029 0.013585 0.0041965 0.0044971 -0.14247 -0.17807 -0.11773 -0.17327 -0.034428 -0.11308 -0.10057 -0.16937 0.0062906 0.0040597 0.011647 -0.066215 -0.0037376
1.2891 -0.0027879 -0.0030593 0.00045183 -0.006474 0 -0.0047992 -0.0043742 0.00026499 0.0013765 0.00064114 0.0085139 1.3418 0.0010088 0.0024202 0.00041983 -0.00092602 -0.0050191 0.0018558 -0.0051757 0.0020869 -0.0019068 0 -0.0023741 0 0.00099995 0.00087553 0.0005671 0.00045457 -0.0040735 0.018098 -0.0073832 -0.0036972 -0.0071944 -0.0081565 -0.00011267 0.0071649 0.0062938 0.0066541 -0.13916 -0.17706 -0.11654 -0.17199 -0.035576 -0.11789 -0.10463 -0.16956 0.0074516 0.0030523 0.0098409 -0.060007 -0.00086652
1.293 -0.0046572 -0.0040382 -5.6965e-05 -0.0085694 0 -0.0066668 -0.0032088 -0.00040418 0.00088686 0.00011908 0.0050847 1.3679 -8.1979e-05 0.00013959 0.00052118 0.0046325 -0.0021296 0.003899 -0.00375 0.0055517 0.00067397 0 0.0039497 0 0.00057974 0.00078611 0.00029059 -0.00063964 0.051408 0.0162 -0.0099031 -0.0078438 -0.006404 -0.0075292 0.00070422 0.00011882 0.0047051 0.007052 -0.13598 -0.17616 -0.11522 -0.17117 -0.036677 -0.12267 -0.10845 -0.16989 0.0085537 0.0014748 0.0080188 -0.053713 0.00038224
1.2969 -0.0058894 -0.0044517 -0.00069258 -0.0063132 0 -0.0051022 -0.0029901 -0.0017425 -0.0010979 -0.0010315 -0.00035234 1.3796 0.00052267 -0.002832 0.0026044 0.009875 0.0027864 0.0077272 0.00042546 0.0068756 0.0048362 0 0.0089437 0 8.7344e-05 0.00073975 0.00042822 -0.0012419 0.11006 0.0097306 -0.0070528 -0.0065555 -0.0047211 -0.0056434 -0.000333 -0.0049283 -0.00085485 0.0031487 -0.13346 -0.17564 -0.11404 -0.17141 -0.037548 -0.12667 -0.11112 -0.17036 0.0095319 -0.0010172 0.0063746 -0.048161 0.00053811
1.3008 -0.0063811 -0.0043655 -0.0012144 -0.0017516 0 -0.0017418 -0.0034537 -0.0030386 -0.004046 -0.0030033 -0.0065899 1.3751 0.0016043 -0.0043483 0.0054787 0.010478 0.0063648 0.010362 0.0054744 0.0046336 0.0071744 0 0.011993 0 -4.408e-05 0.00088759 0.001117 -0.00081063 0.16989 0.0010684 -0.00096548 -0.0015998 -0.003019 -0.0038425 -0.0029229 -0.0073207 -0.0079897 -0.0052491 -0.13242 -0.17595 -0.11317 -0.17403 -0.037902 -0.12893 -0.11125 -0.17114 0.010234 -0.0055506 0.0051276 -0.044266 0.0027234
1.3047 -0.0062276 -0.004072 -0.0016254 0.0014647 0 0.00051186 -0.0038853 -0.0038436 -0.0070791 -0.0053191 -0.01179 1.3665 0.00087213 -0.0039027 0.0065792 0.0050512 0.005235 0.0093153 0.0081602 -0.00013397 0.0055218 0 0.013509 0 0.00012105 0.0009507 0.001881 0.00011233 0.23074 -0.0072073 0.0040687 0.0023684 -0.0021625 -0.0029804 -0.0054573 -0.0089098 -0.013381 -0.014712 -0.13138 -0.17626 -0.11231 -0.17665 -0.038257 -0.13119 -0.11137 -0.17192 0.010935 -0.010084 0.0038807 -0.040371 0.008959
1.3086 -0.0056066 -0.0037105 -0.0023204 0.0009178 0 -0.00039072 -0.003788 -0.0044235 -0.0094571 -0.0072675 -0.013941 1.3659 -0.0020032 -0.0025629 0.0045196 -0.0031621 -0.00039862 0.0052976 0.0066379 -0.0041537 0.000989 0 0.014283 0 0.00024676 0.00055909 0.0021075 0.00056914 0.28752 -0.013547 0.0046268 0.0016596 -0.0024339 -0.0032453 -0.0064969 -0.012146 -0.01501 -0.020097 -0.13163 -0.17705 -0.11244 -0.18028 -0.03798 -0.13057 -0.10867 -0.17252 0.011705 -0.014517 0.0037182 -0.039173 0.017338
1.3125 -0.0046824 -0.0031614 -0.0036509 -0.0028777 0 -0.0040815 -0.0030477 -0.00529 -0.010701 -0.0083937 -0.012466 1.3748 -0.0045858 -0.0014719 0.0006197 -0.0084971 -0.0061908 0.0016224 0.0023171 -0.0043783 -0.0028062 0 0.015037 0 0.00018566 -0.00025347 0.0016174 0.00027668 0.32756 -0.017694 0.0004891 -0.0034389 -0.0032844 -0.0042946 -0.0060509 -0.01723 -0.013164 -0.018654 -0.13231 -0.17801 -0.11291 -0.18424 -0.037492 -0.12898 -0.10502 -0.17307 0.012497 -0.018916 0.0039194 -0.038879 0.023492
1.3164 -0.0035668 -0.00234 -0.0052936 -0.0070869 0 -0.0078492 -0.0017514 -0.0063273 -0.010627 -0.0086002 -0.0094391 1.386 -0.0042122 -0.00081026 -0.0021789 -0.0073841 -0.0071992 0.00083745 -0.001275 -0.00065367 -0.0027696 0 0.016134 0 0.00010629 -0.00097842 0.00078457 -9.4088e-05 0.3366 -0.020105 -0.0053081 -0.008972 -0.003781 -0.0054091 -0.00536 -0.02113 -0.0097634 -0.01266 -0.13306 -0.17892 -0.11361 -0.18797 -0.036944 -0.12676 -0.10109 -0.17359 0.013351 -0.022832 0.0044067 -0.039127 0.024915
1.3203 -0.0023298 -0.0014979 -0.0062286 -0.0087667 0 -0.0084774 -0.00014334 -0.0066182 -0.0094852 -0.007962 -0.0083981 1.3933 -0.00098993 -0.00017394 -0.0019476 -0.0013374 -0.0023594 0.0021341 -0.0017463 0.0040023 0.0010105 0 0.017257 0 0.00020546 -0.001102 0.00016328 0.00024735 0.30931 -0.021159 -0.0087124 -0.0106 -0.0034214 -0.005751 -0.0055103 -0.019811 -0.0068828 -0.0077096 -0.13406 -0.17964 -0.11535 -0.19066 -0.036136 -0.12187 -0.095889 -0.17401 0.014473 -0.024666 0.0061262 -0.041709 0.02331
1.3242 -0.0010546 -0.0011067 -0.005578 -0.0069026 0 -0.0047365 0.0012309 -0.0053474 -0.0079616 -0.0066221 -0.01105 1.3961 0.0022026 0.00048786 0.00059178 0.0042724 0.004454 0.0023117 -2.2267e-05 0.0059682 0.0053443 0 0.017344 0 0.00043016 -0.00063047 3.9424e-05 0.00123 0.25465 -0.020706 -0.0075884 -0.0070481 -0.0025494 -0.0048783 -0.0064192 -0.011965 -0.0056092 -0.0077904 -0.13506 -0.18035 -0.11709 -0.19335 -0.035329 -0.11697 -0.090692 -0.17443 0.015596 -0.0265 0.0078457 -0.04429 0.022273
1.3281 8.4832e-05 -0.0014006 -0.0035495 -0.0029051 0 0.0013142 0.0016204 -0.0028662 -0.0067203 -0.0048736 -0.014974 1.3962 0.0027115 0.00070832 0.0028683 0.0047017 0.0078357 -0.00067866 0.00076264 0.0040773 0.0067008 0 0.015173 0 0.00056084 -0.00010859 0.00029673 0.0019288 0.19057 -0.018151 -0.0032157 -0.00092818 -0.0019776 -0.0032345 -0.0071701 -0.00077664 -0.0057207 -0.011624 -0.13541 -0.18057 -0.11902 -0.19423 -0.034889 -0.1114 -0.086613 -0.17522 0.016725 -0.026614 0.0099332 -0.047544 0.022918
1.332 0.00079763 -0.0020922 -0.0014281 0.00053048 0 0.0054753 0.00060592 -0.00066107 -0.0057695 -0.0031929 -0.015175 1.3929 0.00071386 0.0002509 0.0027613 -0.00029608 0.005447 -0.0052799 -0.0014376 0.00029258 0.0041974 0 0.010404 0 0.00051094 -0.00010017 0.00061392 0.0015778 0.1322 -0.012932 0.00076704 0.0034854 -0.0022489 -0.0020188 -0.0070883 0.0082114 -0.0059811 -0.013787 -0.13538 -0.18049 -0.12107 -0.19404 -0.034667 -0.10542 -0.083196 -0.17621 0.017857 -0.02571 0.012239 -0.051197 0.02248
1.3359 0.00077543 -0.0026147 -0.00046925 0.0012629 0 0.0044613 -0.0014024 -8.5115e-05 -0.0043635 -0.0020283 -0.0086428 1.3853 -0.0013403 -0.00030074 0.00025211 -0.0065381 -0.00041007 -0.0074897 -0.0053976 -0.0024683 0.00020171 0 0.0041758 0 0.00042952 -0.00065314 0.00072642 0.00046829 0.083357 -0.0051167 0.001193 0.0034962 -0.003281 -0.002265 -0.0062331 0.011448 -0.0048011 -0.0096507 -0.13526 -0.18036 -0.12303 -0.19366 -0.034524 -0.099545 -0.080053 -0.17726 0.018953 -0.024748 0.014506 -0.0548 0.017495
1.3398 -0.00010949 -0.002662 -0.00075472 -0.00094161 0 -0.0014081 -0.0033644 -0.0011054 -0.0017702 -0.0014911 0.002347 1.376 -0.0015296 5.7057e-05 -0.0028151 -0.0092048 -0.0052579 -0.0045233 -0.0076759 -0.0029945 -0.0018809 0 -0.0014786 0 0.00047277 -0.0012729 0.00053987 -0.00027545 0.038413 0.0041998 -0.0021822 -0.00031561 -0.0046257 -0.0038317 -0.0049069 0.010017 -0.0011935 0.0004307 -0.13381 -0.17955 -0.12395 -0.19073 -0.035473 -0.095103 -0.080707 -0.17918 0.019526 -0.022985 0.01624 -0.057723 0.0079513
1.3438 -0.001662 -0.0024623 -0.0012242 -0.0043084 0 -0.0081582 -0.0044681 -0.002391 0.0017397 -0.0012759 0.011677 1.371 -0.00021037 0.0017666 -0.0043177 -0.0068695 -0.0061732 0.0024984 -0.0057945 -0.0022943 -0.00056079 0 -0.005003 0 0.00055315 -0.0014004 0.00010673 0.00017359 -0.0077209 0.012989 -0.0065062 -0.0049084 -0.0058683 -0.0053189 -0.0030779 0.008104 0.0042644 0.011409 -0.13235 -0.17873 -0.12488 -0.18781 -0.036422 -0.090662 -0.08136 -0.1811 0.0201 -0.021223 0.017974 -0.060646 -0.0023041
1.3477 -0.0034271 -0.0025125 -0.00089899 -0.0062642 0 -0.011037 -0.0047943 -0.0026577 0.0047445 -0.00093092 0.014501 1.3731 0.0010125 0.0042143 -0.0033442 -0.0022639 -0.0034028 0.0092143 -0.00048185 -0.0018059 0.0026441 0 -0.0062542 0 0.00041011 -0.00091073 -0.00042064 0.0014974 -0.050727 0.01897 -0.0080708 -0.0070958 -0.0066705 -0.0051575 -0.00062352 0.0087435 0.0092379 0.017703 -0.13053 -0.1778 -0.12462 -0.18428 -0.037775 -0.087732 -0.083877 -0.1831 0.02029 -0.020144 0.019262 -0.062662 -0.0092519
1.3516 -0.0049354 -0.0030775 -1.6613e-05 -0.0052607 0 -0.0081569 -0.005041 -0.0018396 0.0056844 -0.00024398 0.011198 1.3775 0.0014393 0.0061705 -0.0006322 0.00057394 0.00084918 0.011271 0.0049399 -0.0016146 0.004757 0 -0.0061952 0 -6.3511e-05 -0.0001826 -0.00082935 0.002534 -0.077044 0.020634 -0.0052232 -0.0055966 -0.0065788 -0.002959 0.00195 0.010918 0.010855 0.017261 -0.12834 -0.17676 -0.12321 -0.18016 -0.039522 -0.086272 -0.088206 -0.18518 0.020106 -0.01973 0.020117 -0.063798 -0.012209
1.3555 -0.0059393 -0.0039733 0.00016163 -0.0020102 0 -0.0019883 -0.0055773 -0.00089311 0.0041466 0.0005784 0.0064565 1.376 0.001819 0.0066283 0.0020371 -0.00013089 0.0044867 0.007343 0.0071836 -0.00071906 0.0039363 0 -0.0057734 0 -0.00063695 0.00026234 -0.00093208 0.0023767 -0.072921 0.01801 0.00030576 -0.001674 -0.0051355 0.00011729 0.0034935 0.010747 0.0078452 0.012222 -0.12615 -0.17571 -0.12181 -0.17604 -0.04127 -0.084812 -0.092534 -0.18726 0.019922 -0.019316 0.020972 -0.064933 -0.013309
1.3594 -0.0064596 -0.0047987 -0.0013027 0.00089096 0 0.002519 -0.005889 -0.00059092 0.0011829 0.0010498 0.0045865 1.3668 0.0028565 0.0053287 0.002953 -0.002828 0.0064413 -0.0002417 0.0052397 0.0011716 0.00080665 0 -0.0051291 0 -0.00093197 0.00017831 -0.00069883 0.0011504 -0.034612 0.012579 0.0046599 0.0017332 -0.0024358 0.0022986 0.0032825 0.0055048 0.0018821 0.0063861 -0.12439 -0.1749 -0.11786 -0.17249 -0.042508 -0.085648 -0.097529 -0.18787 0.01952 -0.020832 0.02187 -0.064254 -0.013966
1.3633 -0.0066576 -0.0053017 -0.0039646 0.00090653 0 0.0017032 -0.0050926 -0.00075987 -0.0016378 0.00071336 0.005745 1.3572 0.0038919 0.0028431 0.0015262 -0.0046486 0.0064107 -0.0072807 0.00066223 0.002689 -0.0023736 0 -0.0037472 0 -0.00077044 -0.00026687 -0.00031937 -0.00022689 0.028826 0.0062968 0.0047133 0.0018186 0.00046571 0.0025324 0.002008 -0.0035334 -0.0033505 0.0022866 -0.12265 -0.1741 -0.11377 -0.16898 -0.043717 -0.086612 -0.10256 -0.18841 0.019105 -0.022456 0.02277 -0.063471 -0.012825
1.3672 -0.0066916 -0.0054997 -0.006379 -0.0023211 0 -0.0040932 -0.0030117 -0.00080175 -0.0034976 -0.00058704 0.0065037 1.3553 0.0036204 0.00043678 -0.0012517 -0.0041703 0.0046354 -0.010299 -0.0037896 0.0020702 -0.0036308 0 -0.0011188 0 -0.0002875 -0.00067115 -9.3031e-05 -0.00092027 0.10219 0.00039108 0.00034703 -0.0022277 0.0019858 0.0010334 0.0012652 -0.012129 -0.0049771 0.00014154 -0.12142 -0.17343 -0.10892 -0.16609 -0.044127 -0.087695 -0.10648 -0.18778 0.018978 -0.02434 0.024227 -0.06217 -0.0076711
1.3711 -0.0066713 -0.005526 -0.0075314 -0.0064991 0 -0.010866 -0.00065841 -0.00076094 -0.0047392 -0.0026029 0.0036696 1.3595 0.001946 -0.00035291 -0.0033427 -0.0022901 0.0021581 -0.0083555 -0.0058383 -0.00071421 -0.0025478 0 0.0028758 0 0.00027239 -0.0006981 -0.00020331 -0.00079223 0.17436 -0.005148 -0.0055451 -0.0083781 0.0011386 -0.001253 0.0017313 -0.016808 -0.0033165 -0.001352 -0.12097 -0.17297 -0.10288 -0.16421 -0.043264 -0.088966 -0.10861 -0.18529 0.019306 -0.026636 0.026566 -0.060042 0.0011856
1.375 -0.006663 -0.0054842 -0.0077803 -0.0084877 0 -0.01396 0.00042971 -0.0015328 -0.0061944 -0.0047941 -0.0026926 1.3589 0.00043893 0.0013403 -0.0030752 -0.00078121 0.00068566 -0.0032742 -0.0047462 -0.0035424 -0.00015493 0 0.0080496 0 0.00077033 -0.000296 -0.00057153 -0.00029562 0.24361 -0.010945 -0.0092852 -0.012793 -0.0016431 -0.00354 0.0019714 -0.017499 -0.0016289 -0.0037519 -0.12052 -0.1725 -0.09684 -0.16232 -0.042402 -0.090237 -0.11075 -0.18281 0.019634 -0.028932 0.028906 -0.057915 0.010438
1.3789 -0.0066513 -0.005487 -0.0083084 -0.0069973 0 -0.011441 -0.00064377 -0.0038529 -0.0082645 -0.0066391 -0.0097237 1.3463 0.00054325 0.0046444 -0.00051443 -0.00040926 0.0013753 0.0016262 -0.0015249 -0.0041907 0.0019671 0 0.014023 0 0.001125 0.00026019 -0.0009264 3.449e-05 0.31417 -0.017047 -0.0091687 -0.012467 -0.0048421 -0.005595 -0.00050418 -0.016651 -0.0033095 -0.0079905 -0.12106 -0.17203 -0.090476 -0.16165 -0.039306 -0.08988 -0.10908 -0.17791 0.02112 -0.029925 0.032818 -0.055427 0.017083
1.3828 -0.0064852 -0.0057384 -0.0096959 -0.0038095 0 -0.0054137 -0.0035596 -0.0072352 -0.010637 -0.0079786 -0.014642 1.3284 0.0016306 0.0069493 0.0023973 -0.00057364 0.0034812 0.0035895 0.0016496 -0.0027199 0.0024792 0 0.020097 0 0.0011336 0.00052612 -0.0010249 -6.9611e-05 0.38783 -0.02227 -0.0066571 -0.0077345 -0.0070925 -0.0075337 -0.0066487 -0.01613 -0.0089853 -0.013802 -0.12182 -0.17156 -0.084044 -0.16124 -0.035738 -0.089181 -0.1066 -0.1725 0.02285 -0.030642 0.037063 -0.052864 0.021629
1.3867 -0.0059488 -0.0064247 -0.011172 -0.002311 0 -0.00045529 -0.0071956 -0.010191 -0.01269 -0.0091042 -0.01688 1.3216 0.001476 0.0057011 0.003265 -0.00051646 0.0046029 0.0020889 0.002699 -0.0014516 0.00073721 0 0.025237 0 0.00052926 0.00019967 -0.00082284 -0.00058632 0.4586 -0.024796 -0.0050878 -0.0024355 -0.0081719 -0.0095139 -0.014362 -0.015328 -0.016068 -0.019473 -0.12268 -0.17095 -0.077964 -0.16098 -0.031698 -0.087692 -0.10331 -0.16684 0.02487 -0.030633 0.041456 -0.050428 0.027192
1.3906 -0.0049985 -0.0074585 -0.011343 -0.0045439 0 -0.00031921 -0.010441 -0.011609 -0.013968 -0.01042 -0.017734 1.3347 -0.0010658 0.00087631 0.0011553 -0.00045568 0.0028469 -0.0010217 0.0010544 -0.0023383 -0.0028481 0 0.028556 0 -0.00065173 -0.00058735 -0.00045929 -0.0012853 0.51472 -0.023597 -0.0068864 -0.0010877 -0.0088878 -0.011665 -0.01985 -0.012369 -0.021009 -0.022516 -0.12379 -0.16998 -0.07286 -0.16112 -0.026352 -0.084016 -0.097751 -0.16051 0.027693 -0.028613 0.04626 -0.048345 0.035254
1.3945 -0.0039725 -0.0083975 -0.0096116 -0.0093925 0 -0.0052372 -0.012641 -0.011788 -0.014275 -0.01191 -0.018555 1.3567 -0.004222 -0.0043108 -0.0026529 -0.0012977 -0.001083 -0.0030584 -0.0017945 -0.0045183 -0.0066481 0 0.030014 0 -0.0018062 -0.0012635 -0.00010339 -0.0017602 0.54585 -0.019427 -0.011474 -0.0051144 -0.010122 -0.014052 -0.020787 -0.0068247 -0.022074 -0.021456 -0.12491 -0.16901 -0.067755 -0.16127 -0.021005 -0.080339 -0.09219 -0.15417 0.030515 -0.026593 0.051065 -0.046262 0.043003
1.3984 -0.0035021 -0.0087399 -0.0067924 -0.013531 0 -0.011731 -0.013554 -0.011928 -0.013565 -0.012948 -0.019558 1.3647 -0.0046947 -0.0057639 -0.0057554 -0.0033403 -0.004215 -0.0025751 -0.0033077 -0.0048836 -0.0084301 0 0.030443 0 -0.0020652 -0.0012174 0.00017285 -0.0015584 0.54869 -0.014424 -0.015587 -0.011409 -0.012036 -0.0164 -0.018248 -0.00080724 -0.02023 -0.017443 -0.12562 -0.16751 -0.064393 -0.16113 -0.015931 -0.075118 -0.087161 -0.14922 0.033215 -0.023472 0.054396 -0.044981 0.045648
1.4023 -0.0040927 -0.0083762 -0.0043411 -0.014238 0 -0.015148 -0.013233 -0.012659 -0.011993 -0.012769 -0.020046 1.3433 -0.0010888 -0.0021838 -0.0065614 -0.0055466 -0.0040602 -0.00024315 -0.0018876 -0.0013293 -0.0068727 0 0.030621 0 -0.0010446 -0.00034868 0.00038902 -0.00053298 0.52668 -0.010556 -0.015838 -0.014791 -0.014073 -0.017839 -0.015495 0.0027743 -0.017721 -0.013776 -0.12616 -0.16578 -0.06176 -0.16087 -0.01097 -0.06925 -0.082356 -0.14483 0.035863 -0.019891 0.05711 -0.044036 0.041411
1.4063 -0.0056926 -0.0077372 -0.0030732 -0.011547 0 -0.013144 -0.012094 -0.013271 -0.010079 -0.011257 -0.019221 1.2987 0.0042865 0.0034864 -0.0053649 -0.0063097 -0.0011009 0.0021089 0.0017752 0.0046618 -0.0029208 0 0.030238 0 0.00065972 0.00074142 0.00055553 0.0008453 0.4857 -0.0082311 -0.011481 -0.01243 -0.015474 -0.017229 -0.014799 0.0028374 -0.015993 -0.013087 -0.12658 -0.16398 -0.059504 -0.16048 -0.0063818 -0.063341 -0.078167 -0.14099 0.038275 -0.016516 0.059203 -0.043283 0.03366
1.4102 -0.0076515 -0.0074425 -0.00269 -0.0079363 0 -0.0074901 -0.010858 -0.012548 -0.0085755 -0.0092523 -0.016616 1.2528 0.0073158 0.0066297 -0.0037413 -0.0049661 0.0016237 0.0032136 0.0052246 0.0089557 0.00053625 0 0.028033 0 0.0018329 0.0011957 0.00060045 0.0016621 0.43085 -0.0063097 -0.0050993 -0.0063301 -0.015646 -0.014098 -0.015423 0.00076845 -0.01483 -0.014589 -0.12631 -0.16169 -0.059485 -0.15934 -0.0040035 -0.057192 -0.077632 -0.14037 0.039286 -0.014367 0.05762 -0.04367 0.027647
1.4141 -0.0091456 -0.0077663 -0.0024663 -0.0060739 0 -0.0026985 -0.010075 -0.010241 -0.0079422 -0.0079546 -0.012196 1.2239 0.0057988 0.0052964 -0.0030219 -0.0024964 0.0015218 0.003133 0.0061753 0.0084711 0.00088646 0 0.023201 0 0.0016419 0.00065981 0.00040776 0.0012627 0.36723 -0.0034915 -0.00064138 -0.0015834 -0.014185 -0.0093717 -0.014609 -0.0014948 -0.013076 -0.014398 -0.12604 -0.15941 -0.059467 -0.15819 -0.0016252 -0.051042 -0.077097 -0.13975 0.040296 -0.012218 0.056037 -0.044056 0.025317
1.418 -0.0097303 -0.0084244 -0.0022208 -0.0067282 0 -0.0024251 -0.0095365 -0.0074627 -0.0078876 -0.0078987 -0.0065858 1.2129 0.0012073 0.001992 -0.0032801 -0.00070038 -0.0010263 0.0025462 0.0041533 0.0039724 -0.0018792 0 0.016664 0 0.00036931 -0.0003596 -5.9555e-05 -0.00011323 0.30209 0.00019176 -0.00040549 -0.0019309 -0.010915 -0.0049568 -0.010455 -0.0036685 -0.0098734 -0.0091873 -0.12575 -0.15717 -0.060532 -0.15657 -0.0012752 -0.045723 -0.07935 -0.14093 0.039974 -0.012537 0.051963 -0.045004 0.023825
1.4219 -0.009568 -0.0088623 -0.0025131 -0.0085161 0 -0.0065322 -0.0083051 -0.0055599 -0.0075788 -0.0084876 -0.0012491 1.2067 -0.0030922 0.00094868 -0.0035534 -0.00065212 -0.0032235 0.0016854 0.00055333 -0.00081155 -0.0050312 0 0.010711 0 -0.00084401 -0.00094368 -0.0006596 -0.0014513 0.24427 0.0031698 -0.0034789 -0.006629 -0.0062239 -0.0023227 -0.0038062 -0.0070935 -0.005334 0.00013251 -0.12544 -0.15495 -0.062368 -0.1546 -0.0023702 -0.040996 -0.083589 -0.1434 0.038702 -0.014614 0.046115 -0.046352 0.019255
1.4258 -0.0091834 -0.0087257 -0.003955 -0.0093494 0 -0.011276 -0.0056188 -0.0047662 -0.0064194 -0.0085789 0.002094 1.1915 -0.0049703 0.0035745 -0.0028434 -0.0018638 -0.0028508 0.0002942 -0.0026051 -0.0027207 -0.0055147 0 0.0071544 0 -0.0010309 -0.00063642 -0.0010967 -0.001822 0.19992 0.0036326 -0.0068102 -0.011357 -0.0013213 -0.0013765 0.0024782 -0.012527 -0.00042319 0.0085146 -0.12517 -0.15275 -0.064221 -0.15262 -0.0035236 -0.036313 -0.087862 -0.14587 0.037393 -0.016801 0.04023 -0.047703 0.011312
1.4297 -0.009002 -0.008076 -0.0064644 -0.0081263 0 -0.012502 -0.001896 -0.0041907 -0.0046289 -0.0075655 0.0027989 1.1636 -0.0047236 0.0068395 -0.00095176 -0.0028103 -0.00052128 -0.0014399 -0.0039482 -0.0016957 -0.0026719 0 0.0058467 0 -0.00023367 0.0001087 -0.0010833 -0.00118 0.16905 0.0011684 -0.0078451 -0.012145 0.0021368 -0.00081793 0.0059009 -0.018312 0.0035191 0.010967 -0.12622 -0.15135 -0.066772 -0.15008 -0.0071025 -0.033466 -0.093559 -0.14843 0.034542 -0.023576 0.032823 -0.049189 0.003804
1.4336 -0.0090556 -0.0072298 -0.0092311 -0.0053878 0 -0.0091089 0.0012407 -0.0031034 -0.003016 -0.0058956 0.0021184 1.128 -0.0035882 0.0064204 0.001379 -0.0022336 0.0011049 -0.0023772 -0.0032059 5.6191e-05 0.0014003 0 0.0051116 0 0.00062943 0.00038507 -0.00053652 -0.00031047 0.1472 -0.0027437 -0.0064372 -0.0086739 0.0030328 0.00031238 0.0059934 -0.021132 0.0053399 0.0069849 -0.12728 -0.14994 -0.069323 -0.14754 -0.010681 -0.030618 -0.099256 -0.15099 0.03169 -0.030351 0.025416 -0.050675 0.00057582
1.4375 -0.0090333 -0.0064811 -0.011327 -0.0027659 0 -0.0038385 0.0021373 -0.0019391 -0.0022112 -0.0045656 0.002272 1.0916 -0.0018992 0.0014029 0.0029221 -0.00012561 0.00016655 -0.0013063 -0.0010483 0.0009322 0.0041298 0 0.0036519 0 0.00069061 -0.00024002 0.00034059 6.3407e-06 0.1316 -0.0058387 -0.004579 -0.00414 0.0015652 0.0014794 0.0039834 -0.018808 0.0046816 0.00095684 -0.12946 -0.14916 -0.071779 -0.14476 -0.014373 -0.028246 -0.10314 -0.15201 0.028869 -0.038127 0.019082 -0.051802 0.0015745
1.4414 -0.0085676 -0.0059897 -0.012276 -0.0018697 0 -0.00079431 0.00044763 -0.0017884 -0.0022046 -0.0041816 0.0042444 1.0582 0.00075154 -0.0044323 0.0026855 0.0022554 -0.0025577 0.001596 0.0012182 0.0014728 0.004882 0 0.0018923 0 -7.1019e-05 -0.0012614 0.0011727 -0.00026103 0.12595 -0.0067999 -0.0044683 -0.0021827 -0.00097456 0.0011439 0.0012537 -0.012353 0.002374 -0.0018526 -0.13294 -0.1491 -0.074127 -0.1417 -0.018195 -0.026426 -0.10493 -0.15122 0.026083 -0.047064 0.013993 -0.052513 0.0033632
1.4453 -0.0075292 -0.0058443 -0.012121 -0.0033166 0 -0.0020053 -0.0026407 -0.0029833 -0.0026251 -0.0045583 0.0064446 1.0298 0.0038329 -0.0062184 0.00059191 0.003227 -0.0046109 0.004496 0.0021332 0.0029824 0.0049504 0 0.0013703 0 -0.0008976 -0.0017159 0.0016415 -0.00048567 0.13854 -0.0061285 -0.0067005 -0.0038442 -0.0032933 -0.0015723 -0.0017023 -0.0052387 5.4537e-05 0.00010742 -0.13643 -0.14904 -0.076475 -0.13863 -0.022017 -0.024607 -0.10672 -0.15043 0.023298 -0.056 0.0089039 -0.053224 0.003265
1.4492 -0.0061683 -0.0061133 -0.011146 -0.006327 0 -0.0060144 -0.005498 -0.0045337 -0.0033051 -0.0051614 0.0058449 1.0078 0.0052436 -0.0028354 -0.0022217 0.0018278 -0.0043559 0.005439 0.00099618 0.0051251 0.0053791 0 0.0029688 0 -0.001041 -0.0011233 0.0016496 -0.00014007 0.17517 -0.0054695 -0.0099734 -0.0071195 -0.0050495 -0.0057919 -0.0050476 -0.00060082 -0.0010929 0.0037153 -0.14199 -0.15022 -0.078303 -0.13489 -0.024223 -0.02258 -0.10133 -0.14523 0.021899 -0.063097 0.0081089 -0.052767 0.0023602
1.4531 -0.0050431 -0.0067853 -0.0096908 -0.0091084 0 -0.0094957 -0.0073808 -0.0052101 -0.0043863 -0.0057762 0.00078423 0.99126 0.0030947 0.0020374 -0.0038636 -0.0013778 -0.0022855 0.0042164 -0.0012512 0.0056124 0.005398 0 0.0060324 0 -0.00045605 5.9817e-05 0.0012958 0.00062775 0.23352 -0.0060651 -0.012256 -0.0090749 -0.0068171 -0.0095289 -0.0087617 0.00097231 -0.0015506 0.0043465 -0.14777 -0.15154 -0.080075 -0.13106 -0.026254 -0.02053 -0.095158 -0.13955 0.020651 -0.069995 0.0077771 -0.052184 0.0040997
1.457 -0.0047529 -0.0077093 -0.0081701 -0.010008 0 -0.010199 -0.008765 -0.0050802 -0.0058924 -0.0066444 -0.0072191 0.97441 -0.0018512 0.0037191 -0.0029102 -0.0043931 -8.8336e-06 0.0025209 -0.0023051 0.0026603 0.0035062 0 0.0093125 0 0.00024526 0.00091173 0.00072732 0.0011829 0.30425 -0.0077013 -0.0123 -0.0083879 -0.0092152 -0.011429 -0.012299 0.0011621 -0.0032949 -0.00012952 -0.15378 -0.15312 -0.081664 -0.12689 -0.027501 -0.018221 -0.086299 -0.13277 0.020004 -0.075064 0.0087464 -0.051229 0.010314
1.4609 -0.0055813 -0.0086613 -0.0070266 -0.0088465 0 -0.0085925 -0.01053 -0.0056442 -0.0074503 -0.0080253 -0.014469 0.9487 -0.0060733 0.0012003 0.00034897 -0.0049906 0.0015932 0.0021177 -0.00035472 -0.0024538 -4.4507e-05 0 0.01253 0 0.00045253 0.00092325 4.7643e-05 0.0010766 0.3775 -0.0089963 -0.010417 -0.006208 -0.012147 -0.011844 -0.015022 0.0017305 -0.0079948 -0.0080389 -0.16024 -0.15522 -0.082899 -0.12203 -0.02724 -0.015412 -0.072269 -0.12385 0.020513 -0.076617 0.012217 -0.04956 0.01912
1.4648 -0.0072608 -0.0094806 -0.0064848 -0.0073392 0 -0.0070496 -0.012943 -0.0082362 -0.0086846 -0.0098099 -0.018009 0.90886 -0.006187 -0.002111 0.0037515 -0.0024561 0.0028708 0.0029664 0.003886 -0.0058373 -0.0026093 0 0.016633 0 0.00013001 0.00038637 -0.00062795 0.00044905 0.44811 -0.0087047 -0.0081653 -0.0049615 -0.014848 -0.01223 -0.016763 0.0026294 -0.015081 -0.01575 -0.16669 -0.15732 -0.084135 -0.11717 -0.026979 -0.012603 -0.058238 -0.11492 0.021022 -0.07817 0.015688 -0.047891 0.026807
1.4688 -0.0090712 -0.010105 -0.0063355 -0.0078862 0 -0.0076219 -0.015418 -0.012383 -0.0098639 -0.011656 -0.017783 0.85777 -0.0021245 -0.0021933 0.0046225 0.0014563 0.0042546 0.0033682 0.0071954 -0.0044174 -0.0016918 0 0.022401 0 -0.00023263 -4.1118e-05 -0.0010836 -0.00020406 0.51475 -0.0069106 -0.0072954 -0.0063411 -0.016547 -0.013611 -0.017815 0.0020469 -0.02167 -0.020378 -0.17167 -0.15914 -0.084983 -0.1115 -0.02596 -0.0097534 -0.041725 -0.10663 0.0219 -0.075297 0.018883 -0.046053 0.031313
1.4727 -0.010267 -0.010462 -0.0061002 -0.011384 0 -0.010393 -0.01707 -0.01597 -0.011856 -0.013384 -0.016245 0.8045 0.0027199 0.001324 0.001767 0.0035164 0.0051769 0.0020203 0.0064959 0.00097944 0.0018781 0 0.029038 0 -0.00017089 -5.6132e-05 -0.0010658 -0.00053557 0.57485 -0.0051472 -0.0085492 -0.01003 -0.016993 -0.015663 -0.018414 -0.0018724 -0.02472 -0.021139 -0.17624 -0.16089 -0.085722 -0.10561 -0.024728 -0.0068928 -0.024518 -0.098503 0.022882 -0.071188 0.022001 -0.044168 0.033492
1.4766 -0.010537 -0.010384 -0.0055138 -0.015932 0 -0.013526 -0.017349 -0.017124 -0.015124 -0.015022 -0.016128 0.75755 0.0046765 0.00483 -0.0035118 0.0016111 0.0045853 -0.00027378 0.0019115 0.0061236 0.0040072 0 0.034492 0 0.00029465 6.5841e-05 -0.00050669 -0.00054204 0.62076 -0.0053633 -0.010996 -0.0139 -0.016382 -0.01716 -0.018356 -0.0092363 -0.023556 -0.019132 -0.17989 -0.16225 -0.086285 -0.099595 -0.023764 -0.0043381 -0.0081403 -0.091431 0.023529 -0.06647 0.023959 -0.042469 0.035279
1.4805 -0.010127 -0.0097068 -0.0048296 -0.017904 0 -0.014626 -0.016171 -0.015819 -0.018725 -0.016397 -0.018468 0.71958 0.0031524 0.0045069 -0.0082556 -0.0031321 0.0024545 -0.0011813 -0.0029145 0.0071128 0.0012942 0 0.037231 0 0.00072946 -7.9469e-05 0.00032104 -0.00034505 0.6413 -0.0085044 -0.012448 -0.01539 -0.014955 -0.017059 -0.017181 -0.017973 -0.020369 -0.016597 -0.18027 -0.16223 -0.086229 -0.093115 -0.023737 -0.0028605 0.005317 -0.088063 0.022998 -0.059609 0.021837 -0.04142 0.037347
1.4844 -0.0095183 -0.0084488 -0.0045656 -0.014862 0 -0.012312 -0.013695 -0.013554 -0.020548 -0.016842 -0.022253 0.68788 0.00080549 0.00019754 -0.0098887 -0.0068722 0.00029893 0.00078877 -0.0039652 0.0037216 -0.0050077 0 0.037459 0 0.00076338 -0.00047266 0.00094325 3.1912e-05 0.62696 -0.013708 -0.010959 -0.013168 -0.012752 -0.015111 -0.01473 -0.025004 -0.018143 -0.016066 -0.18066 -0.16222 -0.086174 -0.086635 -0.02371 -0.0013828 0.018774 -0.084695 0.022466 -0.052748 0.019716 -0.040372 0.038924
1.4883 -0.0089534 -0.0068424 -0.004903 -0.0078476 0 -0.0070617 -0.010202 -0.011571 -0.018878 -0.015571 -0.025338 0.65829 0.00050314 -0.0044963 -0.0078429 -0.0062635 -0.00022434 0.0045432 -0.00062119 -0.00080028 -0.0095433 0 0.036369 0 0.0004618 -0.00065841 0.0010443 0.00056296 0.57423 -0.018668 -0.0065032 -0.0080705 -0.0097166 -0.011673 -0.011469 -0.028122 -0.017966 -0.019017 -0.17768 -0.16024 -0.08521 -0.080229 -0.025433 -0.001485 0.026178 -0.08533 0.020056 -0.046936 0.012579 -0.040277 0.039339
1.4922 -0.0082168 -0.0051141 -0.0053675 -0.00090287 0 -0.001021 -0.0062048 -0.0096747 -0.013902 -0.012481 -0.025569 0.6278 0.0023009 -0.0057176 -0.003671 -0.001688 0.00080587 0.0070832 0.0036827 -0.0030284 -0.0079553 0 0.034271 0 0.00022281 -0.0002745 0.0007037 0.0009884 0.48616 -0.020944 -0.0014037 -0.0026933 -0.005945 -0.0073447 -0.0082462 -0.027238 -0.018218 -0.024236 -0.17298 -0.15724 -0.08378 -0.073859 -0.028055 -0.0023981 0.030473 -0.08802 0.016681 -0.041663 0.0028696 -0.040671 0.038744
1.4961 -0.0068294 -0.0032583 -0.0051576 0.0020271 0 0.0031359 -0.0024509 -0.0068653 -0.0076771 -0.008471 -0.021645 0.59397 0.0035162 -0.0027862 0.0001494 0.0026469 0.0014529 0.0059641 0.0046789 -0.0023374 -0.0014857 0 0.029821 0 0.0003318 0.00048877 0.00025629 0.00089074 0.36993 -0.019393 0.0012319 0.00027006 -0.0017829 -0.0029311 -0.0056908 -0.024055 -0.016246 -0.027497 -0.16787 -0.15388 -0.082172 -0.067563 -0.030904 -0.003516 0.033751 -0.091087 0.013052 -0.036862 -0.0073907 -0.041187 0.036851
1.5 -0.0044387 -0.0011012 -0.003817 0.00021485 0 0.0038257 0.00040803 -0.0028819 -0.0025233 -0.0048064 -0.013794 0.55396 0.0016735 0.001631 0.001677 0.0022723 -4.6446e-05 0.0012428 0.0012241 -0.00079129 0.0039198 0 0.021354 0 0.00064487 0.0010196 -7.5935e-05 0.00013139 0.23382 -0.014771 8.977e-05 -8.2374e-05 0.0022222 0.00054879 -0.0037879 -0.0203 -0.010823 -0.023942 -0.1591 -0.14736 -0.07896 -0.061925 -0.03578 -0.0064691 0.027899 -0.09752 0.0071401 -0.036293 -0.022586 -0.042806 0.031566
1.5039 -0.0010817 0.0013777 -0.0015953 -0.0033604 0 0.0017347 0.0022437 0.001266 0.00067023 -0.0020545 -0.0040398 0.50554 -0.0028098 0.0042619 0.00038449 -0.0033272 -0.0031944 -0.0046805 -0.0038706 -0.00054863 0.0034423 0 0.0089222 0 0.00072637 0.00087007 -0.00036476 -0.00084105 0.085108 -0.0090707 -0.0029505 -0.0021079 0.005434 0.002332 -0.0019644 -0.015909 -0.0031514 -0.012058 -0.15033 -0.14083 -0.075748 -0.056286 -0.040655 -0.0094222 0.022047 -0.10395 0.0012286 -0.035725 -0.037781 -0.044424 0.020101
1.5078 0.0028074 0.0038409 0.00082204 -0.0045173 0 -0.00043796 0.0035017 0.0044154 0.0027375 0.0003055 0.0045893 0.44934 -0.0068963 0.0038791 -0.0027467 -0.009825 -0.0054587 -0.0088711 -0.0067547 -0.0017617 -0.0017491 0 -0.0052646 0 0.00029936 0.00017834 -0.00076196 -0.0012768 -0.070929 -0.004012 -0.0040974 -0.0027248 0.0073156 0.0026814 0.00041155 -0.0089031 0.0042567 0.0042028 -0.14068 -0.13268 -0.071737 -0.051201 -0.04562 -0.012564 0.012766 -0.10993 -0.0050513 -0.037751 -0.052853 -0.04621 0.0022541
1.5117 0.0065519 0.0057978 0.0029082 -0.0011745 0 0.00014858 0.0047803 0.0066343 0.0051077 0.0031888 0.009981 0.38936 -0.0077468 0.001576 -0.0057653 -0.011608 -0.0047746 -0.0096366 -0.0060552 -0.0029902 -0.0057451 0 -0.018548 0 -0.00044811 -0.00048727 -0.0011611 -0.00082414 -0.23053 0.00022705 -0.00078888 0.0002842 0.0077453 0.0030297 0.0035417 0.0024929 0.0095503 0.01773 -0.13028 -0.12315 -0.067046 -0.046586 -0.050661 -0.015866 0.00056269 -0.11551 -0.011645 -0.041988 -0.067821 -0.048139 -0.017596
1.5156 0.0094396 0.0070426 0.0046453 0.0052464 0 0.0042047 0.0063577 0.0091373 0.0085526 0.0068596 0.012624 0.33102 -0.0051874 -0.00083804 -0.0067656 -0.0067314 -0.0017601 -0.0071286 -0.0035367 -0.0032271 -0.0040658 0 -0.029837 0 -0.0010117 -0.00066022 -0.001193 7.7153e-05 -0.38904 0.0050268 0.0059891 0.0064724 0.0072904 0.0049595 0.0070943 0.017167 0.01265 0.02361 -0.11989 -0.11362 -0.062355 -0.041971 -0.055702 -0.019169 -0.01164 -0.1211 -0.018239 -0.046224 -0.082789 -0.050067 -0.032701
1.5195 0.010976 0.0078361 0.0063803 0.011202 0 0.0095461 0.0081132 0.012729 0.01292 0.010635 0.015271 0.27913 -0.0015311 -0.0022362 -0.0050512 0.0012361 0.00074894 -0.0028911 -0.0017062 -0.0030404 0.0016908 0 -0.039745 0 -0.0010293 -0.00033488 -0.00064001 0.00057965 -0.53787 0.011996 0.012372 0.012873 0.0070766 0.0087639 0.010516 0.030582 0.014857 0.022901 -0.11054 -0.10271 -0.057384 -0.038354 -0.058508 -0.020845 -0.023898 -0.12188 -0.023284 -0.052463 -0.091557 -0.051266 -0.039101
1.5234 0.011158 0.008595 0.008415 0.013782 0 0.012743 0.0098058 0.016568 0.017675 0.013589 0.020374 0.23715 0.00073665 -0.0022508 -0.0017264 0.0061969 0.00046133 0.00096771 -0.0013056 -0.0036405 0.0056304 0 -0.048834 0 -0.00059659 0.00014168 0.00018878 0.00024449 -0.66388 0.021295 0.014809 0.01608 0.0081259 0.013044 0.013441 0.037556 0.017589 0.021274 -0.10121 -0.091778 -0.052407 -0.034758 -0.061268 -0.022487 -0.036156 -0.12255 -0.028297 -0.058743 -0.1002 -0.052449 -0.038987
1.5273 0.01059 0.0094258 0.010722 0.012631 0 0.011991 0.011296 0.018775 0.022278 0.015426 0.027471 0.207 0.0008999 -0.00079272 0.00097585 0.0046385 -0.0021193 0.0026413 -0.0013069 -0.0051635 0.0038712 0 -0.056124 0 -0.00013801 0.00043288 0.00063163 -0.00054511 -0.75349 0.030982 0.012997 0.014751 0.010593 0.015909 0.015814 0.036301 0.021251 0.023684 -0.093028 -0.081174 -0.048004 -0.031567 -0.062577 -0.023017 -0.046189 -0.12073 -0.032125 -0.064321 -0.10497 -0.05307 -0.038753
1.5313 0.010204 0.010052 0.012958 0.0098337 0 0.0087366 0.012482 0.018329 0.025938 0.016555 0.033138 0.18725 -0.00017934 0.0018374 0.0014088 -0.0016853 -0.0042523 0.0014871 -0.00089549 -0.0062631 -0.0013411 0 -0.059738 0 1.8254e-05 0.00042996 0.00032687 -0.00099948 -0.79946 0.038 0.0099909 0.010654 0.013586 0.016683 0.017671 0.029958 0.024871 0.029976 -0.086426 -0.07103 -0.044396 -0.028939 -0.061875 -0.022006 -0.053134 -0.11542 -0.03431 -0.068923 -0.10439 -0.052913 -0.043203
1.5352 0.010676 0.010251 0.014676 0.0082366 0 0.0065276 0.013189 0.016216 0.027396 0.017407 0.033872 0.17129 -0.0016981 0.004424 -8.3105e-05 -0.0076609 -0.0037147 -0.0014619 -0.00072829 -0.0054753 -0.0040725 0 -0.059014 0 -7.4928e-05 0.00019004 -0.00033021 -0.00072159 -0.80498 0.040088 0.0094808 0.0074554 0.015808 0.016394 0.018878 0.023856 0.026654 0.035339 -0.079825 -0.060886 -0.040788 -0.02631 -0.061173 -0.020996 -0.06008 -0.11012 -0.036494 -0.073525 -0.1038 -0.052756 -0.051191
1.5391 0.011936 0.010288 0.015574 0.0095406 0 0.0080207 0.013318 0.014525 0.025523 0.017857 0.029286 0.14908 -0.0038538 0.0051098 -0.0014698 -0.0092379 -0.00093364 -0.0039576 -0.0019076 -0.00278 -0.0010534 0 -0.055588 0 -0.00010971 -0.00020133 -0.00049799 -5.7798e-05 -0.78113 0.037137 0.012725 0.0080839 0.016497 0.016588 0.019186 0.020835 0.025207 0.034837 -0.075501 -0.053072 -0.039425 -0.024626 -0.058247 -0.018338 -0.06078 -0.10176 -0.036681 -0.074638 -0.097006 -0.05154 -0.056762
1.543 0.013253 0.010801 0.01566 0.01333 0 0.012754 0.013174 0.014455 0.020495 0.017464 0.022522 0.11395 -0.0069709 0.0028709 -0.00098514 -0.0063203 0.0015722 -0.0040306 -0.0040625 0.00036344 0.0048222 0 -0.051958 0 0.00010608 -0.00063468 0.00025382 0.00032321 -0.7398 0.030986 0.017727 0.012573 0.015858 0.017718 0.018601 0.019123 0.020784 0.027585 -0.071552 -0.045641 -0.038432 -0.023097 -0.054953 -0.01541 -0.060452 -0.0929 -0.036539 -0.075176 -0.089186 -0.05015 -0.054668
1.5469 0.013869 0.012176 0.015259 0.017458 0 0.017615 0.013464 0.015316 0.014273 0.016177 0.017422 0.069024 -0.0099653 -0.0011536 0.0010492 -0.0019609 0.00171 -0.0014947 -0.0051068 0.0024463 0.0075042 0 -0.048913 0 0.00044061 -0.00090799 0.0014106 0.00012777 -0.68835 0.023936 0.021107 0.017976 0.014715 0.018822 0.017618 0.014912 0.015529 0.017012 -0.067944 -0.039252 -0.038224 -0.021981 -0.051574 -0.012504 -0.058457 -0.084215 -0.036231 -0.074549 -0.08084 -0.048553 -0.045169
1.5508 0.013647 0.014081 0.014801 0.01947 0 0.01949 0.014763 0.015491 0.0095396 0.014592 0.015195 0.026237 -0.010279 -0.0042048 0.0023997 0.00073123 -0.00030703 0.001898 -0.0032711 0.0031697 0.0040317 0 -0.04472 0 0.0005965 -0.00079264 0.00192 -0.0003243 -0.6302 0.017274 0.020818 0.020501 0.013838 0.018689 0.016901 0.0070074 0.012163 0.0076647 -0.065135 -0.035315 -0.039867 -0.021839 -0.047993 -0.0096509 -0.052538 -0.075951 -0.035532 -0.071176 -0.071258 -0.046466 -0.033828
1.5547 0.013164 0.015716 0.014496 0.01823 0 0.017731 0.016859 0.014218 0.0077619 0.013391 0.013742 -0.0030294 -0.0059486 -0.0042324 0.0011009 0.00085507 -0.002439 0.0039242 0.00076265 0.0032542 -0.0025251 0 -0.037243 0 0.00043381 -0.0002576 0.0011957 -0.00050356 -0.56925 0.010926 0.017469 0.018371 0.013587 0.017157 0.016603 -0.0012455 0.011835 0.0019942 -0.062327 -0.031379 -0.041509 -0.021697 -0.044411 -0.0067981 -0.046618 -0.067687 -0.034834 -0.067803 -0.061676 -0.04438 -0.026749
1.5586 0.013202 0.016539 0.014184 0.014745 0 0.014412 0.018713 0.012287 0.0081536 0.012637 0.010145 -0.017762 0.0019817 -0.0018068 -0.0024305 -0.00050531 -0.0029042 0.0037036 0.0041059 0.0032387 -0.0062876 0 -0.02694 0 9.7492e-05 0.00039661 -0.00028801 -0.00021849 -0.51251 0.004308 0.013516 0.013273 0.013981 0.015128 0.016001 -0.0047778 0.012993 -0.00024917 -0.058957 -0.029458 -0.044061 -0.022667 -0.042168 -0.0053878 -0.039167 -0.062147 -0.034956 -0.063113 -0.054783 -0.042081 -0.025727
1.5625 0.014147 0.016692 0.013567 0.011535 0 0.012432 0.019212 0.011064 0.0085976 0.011811 0.003756 -0.02788 0.0093027 0.00047307 -0.0055224 -0.001978 -0.0016983 0.0022204 0.0042212 0.0027572 -0.0043383 0 -0.017471 0 -0.00015998 0.00072179 -0.0014292 0.00026651 -0.46816 -0.0025188 0.011352 0.0091684 0.014849 0.013444 0.014005 -0.0014645 0.012588 -0.00043478 -0.055386 -0.028252 -0.046937 -0.024032 -0.040401 -0.0044904 -0.03117 -0.057575 -0.035369 -0.057955 -0.048846 -0.039706 -0.027499
1.5664 0.015784 0.016701 0.012651 0.010884 0 0.013254 0.018076 0.011069 0.0077372 0.010624 -0.003009 -0.044599 0.011474 0.00064393 -0.0056558 -0.0030003 -0.00027213 0.001181 0.0012126 0.001063 0.00090941 0 -0.01296 0 -0.00022078 0.00050983 -0.0015265 0.00057846 -0.44201 -0.0083852 0.01185 0.0092748 0.015796 0.012047 0.010234 0.0061225 0.0088796 0.00049387 -0.051488 -0.027185 -0.049638 -0.025584 -0.03902 -0.00401 -0.023325 -0.053665 -0.036024 -0.052894 -0.043896 -0.03726 -0.027371
1.5703 0.017543 0.016794 0.011923 0.013185 0 0.016052 0.016067 0.011629 0.0062662 0.0096378 -0.0066276 -0.070118 0.0072623 -0.00062561 -0.0028888 -0.0035112 -3.9086e-05 0.0014346 -0.0024345 -0.0019096 0.0047176 0 -0.014477 0 -0.00013086 -1.4739e-06 -0.00085963 0.00059614 -0.43675 -0.011513 0.014149 0.013549 0.016199 0.010402 0.0057055 0.013451 0.0033301 0.0022282 -0.046066 -0.026753 -0.051535 -0.028002 -0.039431 -0.0054652 -0.016189 -0.052828 -0.037803 -0.048283 -0.043527 -0.034481 -0.023668
1.5742 0.018832 0.016673 0.011969 0.016669 0 0.018612 0.014319 0.011804 0.0062142 0.0098713 -0.0051249 -0.096956 -6.9336e-05 -0.00088572 8.2752e-05 -0.0032235 -0.0012719 0.0024524 -0.0042468 -0.0051747 0.0047483 0 -0.019283 0 6.3088e-05 -0.00034438 -0.00027305 0.00045402 -0.45423 -0.010485 0.016464 0.018737 0.015541 0.0085922 0.0024008 0.018138 -0.00033701 0.0045989 -0.040645 -0.026321 -0.053432 -0.03042 -0.039841 -0.0069203 -0.009052 -0.051992 -0.039582 -0.043673 -0.043158 -0.031702 -0.019105
1.5781 0.019205 0.015978 0.012861 0.018781 0 0.018967 0.013471 0.011396 0.0089614 0.011701 0.00086269 -0.11717 -0.0052747 0.0012242 0.00036328 -0.0017036 -0.0031436 0.0031367 -0.003781 -0.0073549 0.0025785 0 -0.023655 0 0.00040011 -0.00026186 -0.0002644 0.00028993 -0.49652 -0.0049997 0.017217 0.020993 0.013925 0.0076873 0.0019853 0.021177 0.00079083 0.0075082 -0.034318 -0.025035 -0.053572 -0.032752 -0.040516 -0.0089001 -0.003035 -0.051684 -0.041296 -0.039951 -0.044614 -0.028335 -0.018169
1.582 0.018426 0.014881 0.014007 0.018123 0 0.016587 0.013379 0.011005 0.013895 0.014273 0.0090016 -0.13127 -0.0052782 0.0041891 -0.0024775 0.00082936 -0.0044276 0.0029183 -0.0024237 -0.0076164 0.0010677 0 -0.026438 0 0.00086986 7.2015e-05 -0.00055599 9.958e-05 -0.56287 0.0039636 0.015935 0.018913 0.012214 0.0087986 0.0047422 0.024532 0.006413 0.011261 -0.027428 -0.023218 -0.05262 -0.035032 -0.041355 -0.011206 0.0022864 -0.051705 -0.042971 -0.036781 -0.047203 -0.024602 -0.023119
1.5859 0.016602 0.014029 0.014731 0.015453 0 0.012595 0.013548 0.01127 0.018906 0.016173 0.016824 -0.14725 -0.0013814 0.0049898 -0.0059941 0.0031727 -0.0040948 0.002049 -0.001581 -0.0060491 0.0010859 0 -0.029714 0 0.0012497 0.00026855 -0.00054406 -0.00015301 -0.64527 0.014488 0.013528 0.014467 0.011463 0.011835 0.0095736 0.028303 0.013466 0.016358 -0.020545 -0.021254 -0.051479 -0.037211 -0.042064 -0.013416 0.0075469 -0.051565 -0.044513 -0.033639 -0.049667 -0.02079 -0.032128
1.5898 0.014283 0.013817 0.014982 0.01301 0 0.0091366 0.013653 0.012277 0.022128 0.016755 0.022658 -0.17101 0.002297 0.0023275 -0.0070355 0.0039733 -0.0016762 0.0010382 -0.0013486 -0.0034467 0.0012138 0 -0.035989 0 0.001208 0.00013271 -5.2229e-05 -0.00038105 -0.7282 0.024362 0.011766 0.011177 0.012097 0.015341 0.014919 0.030704 0.018829 0.022535 -0.013788 -0.016833 -0.047175 -0.037708 -0.040575 -0.014034 0.011786 -0.048737 -0.043842 -0.030968 -0.050041 -0.015657 -0.04097
1.5938 0.012226 0.013808 0.015317 0.012753 0 0.0082308 0.013637 0.013667 0.023212 0.016717 0.025838 -0.19856 0.0025623 -0.0017246 -0.0044401 0.0029758 0.0023566 5.0985e-05 -0.00087057 -0.00095005 0.00018772 0 -0.04493 0 0.00064878 -0.00016902 0.00046674 -0.00042693 -0.79415 0.03181 0.012088 0.011221 0.013591 0.017628 0.019677 0.030409 0.021605 0.028179 -0.0070306 -0.012412 -0.042872 -0.038206 -0.039087 -0.014651 0.016026 -0.045909 -0.043172 -0.028297 -0.050416 -0.010524 -0.046524
1.5977 0.010845 0.013037 0.016052 0.014841 0 0.010525 0.013412 0.015054 0.02306 0.017277 0.026764 -0.21866 -0.00034511 -0.003553 0.00016009 0.0013141 0.0063765 -0.0010923 0.00035337 0.000283 -0.0012223 0 -0.053128 0 -9.0062e-05 -0.00032982 0.00046709 -0.00026651 -0.83001 0.036039 0.014451 0.013898 0.014915 0.018024 0.023415 0.027995 0.023028 0.031248 -0.0012491 -0.0068877 -0.037482 -0.037112 -0.035512 -0.013458 0.020224 -0.040714 -0.040646 -0.025003 -0.047672 -0.0048129 -0.04894
1.6016 0.0098155 0.010997 0.0165 0.017399 0 0.014571 0.012716 0.016124 0.022532 0.018727 0.026841 -0.22303 -0.0034935 -0.0015624 0.0039737 0.000465 0.0081948 -0.0024668 0.0017804 -0.00039253 -0.0011647 0 -0.057119 0 -0.00049732 -0.00023453 -5.9168e-05 -8.2048e-05 -0.82873 0.037335 0.017065 0.016465 0.015239 0.017031 0.025942 0.024644 0.024569 0.031118 0.0035404 -0.00024198 -0.030989 -0.034401 -0.029816 -0.010424 0.024379 -0.033113 -0.036235 -0.021077 -0.04176 0.0014856 -0.050709
1.6055 0.0083535 0.0082861 0.015355 0.017703 0 0.017352 0.011362 0.016427 0.02153 0.019908 0.027732 -0.21389 -0.0041782 0.0022025 0.0054399 0.00094176 0.0065833 -0.0037324 0.0023843 -0.0024609 0.00083992 0 -0.056385 0 -0.00039921 -3.143e-05 -0.00056585 -7.338e-05 -0.78649 0.036519 0.017444 0.016305 0.014208 0.015442 0.026924 0.019995 0.026402 0.029354 0.0083299 0.0064038 -0.024496 -0.03169 -0.02412 -0.0073895 0.028534 -0.025512 -0.031824 -0.01715 -0.035847 0.0077842 -0.053645
1.6094 0.0060491 0.0061784 0.012039 0.014057 0 0.016155 0.0095978 0.015407 0.019316 0.01917 0.02983 -0.20159 -0.0021485 0.0040882 0.0051805 0.0020477 0.0026218 -0.0042784 0.001712 -0.0042182 0.0030362 0 -0.05313 0 -0.00015447 0.00010324 -0.00053705 -0.00021881 -0.70119 0.034057 0.014175 0.012609 0.011783 0.013563 0.025932 0.012405 0.027529 0.028175 0.01038 0.013474 -0.018014 -0.025533 -0.014893 -0.00088038 0.032602 -0.014598 -0.024505 -0.011154 -0.023995 0.014172 -0.056564
1.6133 0.0034567 0.0054782 0.0076713 0.0072106 0 0.010728 0.0080673 0.012893 0.015564 0.015931 0.031119 -0.19522 0.00065886 0.002424 0.0048339 0.0027851 -0.00064733 -0.0036608 0.0003465 -0.0039316 0.0032613 0 -0.049144 0 -0.00025177 0.00019921 -1.1265e-06 -0.00028666 -0.57587 0.029501 0.0081427 0.0066321 0.0081795 0.011316 0.022783 0.0018153 0.026805 0.027868 0.01224 0.020575 -0.011532 -0.01914 -0.0054218 0.0058685 0.036665 -0.0034563 -0.016986 -0.0050147 -0.011733 0.020567 -0.055714
1.6172 0.0017513 0.0057924 0.0044123 0.00027575 0 0.0039717 0.0072853 0.0095104 0.010904 0.011261 0.027912 -0.1958 0.0021367 -0.0010363 0.0051071 0.002768 -0.00046893 -0.0019958 -0.00055498 -0.0014877 0.0013443 0 -0.043337 0 -0.00071189 0.00043667 0.00056529 -0.0001074 -0.42286 0.021816 0.0022267 0.00087253 0.0041385 0.0088544 0.01775 -0.0082913 0.023487 0.025866 0.013181 0.027018 -0.005831 -0.011696 0.0044246 0.013255 0.040264 0.0076397 -0.0092705 0.0016413 0.0013288 0.026452 -0.047568
1.6211 0.001671 0.005935 0.0035936 -0.0031094 0 0.00017009 0.0071064 0.0063886 0.0063782 0.0069399 0.017587 -0.19759 0.001631 -0.0032146 0.0050163 0.002167 0.0032237 -7.096e-05 -0.0001666 0.0011563 -0.00067385 0 -0.032873 0 -0.00099437 0.00087177 0.00076996 0.00020549 -0.26131 0.010529 -0.00048417 -0.0021336 0.0010175 0.0067173 0.011462 -0.013019 0.017044 0.018815 0.012589 0.032366 -0.0014297 -0.0025039 0.014897 0.021703 0.043093 0.018659 -0.001227 0.0091588 0.015726 0.031489 -0.031677
1.625 0.0027637 0.0050338 0.0044269 -0.0014075 0 0.0017287 0.0067249 0.0042742 0.0024046 0.0038987 0.0013435 -0.19506 -8.8086e-05 -0.0029785 0.0030474 0.0010179 0.0075201 0.00097711 0.0013159 0.0015998 -0.00069985 0 -0.016903 0 -0.00059363 0.001285 0.00064964 0.00035313 -0.10757 -0.00315 0.001186 -0.0010644 8.989e-05 0.0052316 0.0046922 -0.010818 0.0072678 0.0059781 0.011997 0.037715 0.0029717 0.0066885 0.025369 0.030151 0.045922 0.029679 0.0068164 0.016676 0.030123 0.036526 -0.011368
1.6289 0.0037243 0.0032426 0.0046899 0.0033072 0 0.0069233 0.0052573 0.0029368 -0.0015577 0.0015417 -0.015545 -0.18808 -0.0019227 -0.0020414 -0.00093326 -0.00096967 0.0088479 0.00042779 0.0026162 -0.00059953 0.0013196 0 0.0011693 0 0.00030136 0.0013604 0.00049258 0.00016793 0.032952 -0.016234 0.0054918 0.0031262 0.0013464 0.0039234 -0.0017856 -0.0057657 -0.0047823 -0.0092039 0.010709 0.040421 0.0049426 0.016464 0.033651 0.037526 0.046729 0.037476 0.012693 0.023432 0.041391 0.039607 0.0080237
1.6328 0.0035272 0.0014384 0.0028314 0.0064687 0 0.010756 0.002428 0.001497 -0.0061983 -0.0014619 -0.026713 -0.18104 -0.0032555 -0.0026308 -0.0049685 -0.0036893 0.0059218 -0.0012226 0.0021099 -0.0032558 0.0035534 0 0.015644 0 0.0008767 0.0010191 0.0004348 -0.00020429 0.16299 -0.02523 0.0086818 0.0071052 0.0030307 0.001776 -0.0073144 -0.0042295 -0.01609 -0.021031 0.0092634 0.042525 0.0063601 0.026372 0.041434 0.044656 0.047076 0.04454 0.018075 0.030014 0.051947 0.042242 0.021948
1.6367 0.0022496 0.00032901 -0.00056301 0.0043712 0 0.0086443 -0.0011961 -0.00067107 -0.011204 -0.0057214 -0.028894 -0.17785 -0.0039266 -0.0046407 -0.0063722 -0.0059514 0.00070111 -0.0022442 -0.00085411 -0.0036359 0.0042298 0 0.023085 0 0.00052423 0.00053545 0.00034043 -0.00045376 0.28156 -0.028064 0.0074228 0.006868 0.0027723 -0.0017861 -0.011522 -0.0087284 -0.022794 -0.025423 0.0080434 0.043778 0.0071613 0.035803 0.047869 0.050845 0.046765 0.050151 0.022275 0.035742 0.060475 0.044254 0.028587
1.6406 0.00080986 -0.00010283 -0.0034027 -0.0027156 0 0.00022458 -0.0045771 -0.0033948 -0.015043 -0.010364 -0.024055 -0.17829 -0.0039243 -0.0055413 -0.0040568 -0.0060301 -0.0034035 -0.00092806 -0.0048804 -0.0013522 0.003089 0 0.024941 0 -0.00042959 0.00028807 6.811e-05 -0.00040963 0.37562 -0.025362 0.0012271 0.00081152 -0.0003992 -0.0061819 -0.014425 -0.015253 -0.022921 -0.022592 0.0074866 0.042533 0.0061532 0.043832 0.050345 0.054271 0.044523 0.051501 0.023005 0.038965 0.06305 0.044438 0.029124
1.6445 -3.8519e-05 -0.00039441 -0.0041505 -0.01038 0 -0.0098834 -0.0068783 -0.0059613 -0.016087 -0.013601 -0.017726 -0.17833 -0.0033759 -0.0032325 0.00031959 -0.0032767 -0.0042947 0.0026383 -0.0068784 0.0010731 0.0010164 0 0.025531 0 -0.00094986 0.00039509 -0.00026371 -0.00016519 0.42602 -0.02008 -0.0068582 -0.008123 -0.0050292 -0.0099815 -0.016249 -0.017055 -0.018353 -0.016532 0.0069298 0.041288 0.005145 0.051861 0.052822 0.057698 0.042282 0.05285 0.023734 0.042188 0.065625 0.044623 0.026653
1.6484 -0.00041924 -0.0010415 -0.0032183 -0.013337 0 -0.015261 -0.0079581 -0.0077229 -0.014081 -0.014053 -0.01477 -0.17373 -0.0026578 0.0012979 0.0035695 0.00083865 -0.0024587 0.0060249 -0.0042116 0.00086749 -0.0011811 0 0.027445 0 -0.00033099 0.00061189 -0.00037321 7.431e-05 0.42328 -0.015594 -0.012084 -0.01373 -0.0083617 -0.011943 -0.01701 -0.011185 -0.013709 -0.012033 0.0075831 0.038498 0.0034705 0.057069 0.051463 0.058147 0.03924 0.050997 0.02145 0.042333 0.062692 0.043737 0.024484
1.6523 -0.0011091 -0.0022256 -0.0023832 -0.0096451 0 -0.012601 -0.0083792 -0.0083699 -0.010502 -0.011715 -0.015844 -0.16338 -0.0021262 0.0045429 0.0035727 0.003634 4.1546e-05 0.0062055 0.0027461 -0.0017821 -0.0031547 0 0.029102 0 0.0010228 0.00059327 -0.00015546 0.00020266 0.37816 -0.013473 -0.011371 -0.011196 -0.0087194 -0.011825 -0.016302 -0.0011591 -0.012604 -0.01156 0.0087708 0.035025 0.0015018 0.061031 0.04841 0.057281 0.035845 0.04773 0.017836 0.041118 0.057327 0.042377 0.024515
1.6563 -0.0027264 -0.00396 -0.0029925 -0.0023887 0 -0.0045505 -0.0089511 -0.0078219 -0.0073476 -0.0079075 -0.017226 -0.15024 -0.0016138 0.0038308 0.00091871 0.0034794 0.0014777 0.0024199 0.010055 -0.0035901 -0.0043545 0 0.026905 0 0.001938 0.00024067 0.00016717 0.0002364 0.31596 -0.012486 -0.005838 -0.0016679 -0.0069289 -0.010389 -0.013655 0.0067188 -0.014518 -0.013956 0.010127 0.031459 -0.00041182 0.064317 0.044895 0.056007 0.03258 0.044233 0.013957 0.039424 0.051423 0.040972 0.026264
1.6602 -0.0051715 -0.0062314 -0.004857 0.002611 0 0.0019078 -0.010114 -0.0062249 -0.0054943 -0.0044449 -0.014041 -0.13962 -0.00046285 -2.0179e-05 -0.0018901 0.0012332 0.0014372 -0.0026218 0.012778 -0.0016395 -0.0037571 0 0.019584 0 0.0016198 -0.00021951 0.00028203 0.0001741 0.26007 -0.0096898 -0.00037395 0.0075424 -0.0054554 -0.0088125 -0.0092543 0.0091289 -0.015269 -0.015387 0.01258 0.027284 -0.0019669 0.0632 0.038377 0.052077 0.030164 0.03924 0.008356 0.034617 0.042009 0.039265 0.027167
1.6641 -0.0077362 -0.0088069 -0.0067789 0.0011923 0 0.00057308 -0.011579 -0.0042154 -0.0042362 -0.0027 -0.0044214 -0.13621 0.0016116 -0.0035162 -0.0028513 -0.00067639 0.00042589 -0.0048349 0.0088977 0.0030639 -0.00091031 0 0.010066 0 0.00041492 -0.00048286 0.00012638 -7.4151e-05 0.22027 -0.0029762 -0.00015306 0.0081711 -0.0061091 -0.0080679 -0.004288 0.0075337 -0.010828 -0.011808 0.015033 0.023109 -0.003522 0.062084 0.031858 0.048148 0.027747 0.034248 0.0027551 0.029809 0.032595 0.037559 0.024293
1.668 -0.0095818 -0.01095 -0.0078288 -0.0061147 0 -0.0090827 -0.01249 -0.0029184 -0.0024579 -0.0030726 0.0084906 -0.14158 0.0037335 -0.0038588 -0.0021262 -0.00067013 -0.00091383 -0.0025588 0.0011302 0.005987 0.0027822 0 0.0029525 0 -0.00060122 -0.00045875 -7.8381e-05 -0.00056011 0.19457 0.0066618 -0.0065087 -0.0021624 -0.0084923 -0.0084929 -0.0004302 0.0047831 -0.0011367 -0.0017717 0.017401 0.019114 -0.0045567 0.05834 0.025067 0.043626 0.02666 0.029793 -0.0022815 0.024189 0.02379 0.036031 0.016663
1.6719 -0.010092 -0.011585 -0.0078738 -0.01454 0 -0.020967 -0.011991 -0.0031881 -0.00019968 -0.0049246 0.018152 -0.15361 0.0043619 -0.0013364 -0.0014157 0.00051948 -0.0020134 0.0016376 -0.0052385 0.0034953 0.0044677 0 0.00042839 0 -0.00073954 -0.00030777 -0.00012288 -0.001128 0.1783 0.014957 -0.015381 -0.017239 -0.010488 -0.009521 0.001204 0.0012162 0.0093799 0.011804 0.019706 0.015253 -0.0052034 0.052636 0.018072 0.038661 0.026564 0.02574 -0.0068971 0.017962 0.015441 0.034635 0.006492
1.6758 -0.0089943 -0.010016 -0.0070313 -0.01832 0 -0.026309 -0.0098024 -0.0045983 0.0010941 -0.0068682 0.018778 -0.16786 0.0029547 0.0015578 -0.0018725 0.0008267 -0.0021949 0.0032323 -0.0066636 -0.0030641 0.0021938 0 0.0009595 0 -0.00030323 -0.00022088 -5.345e-05 -0.001448 0.16844 0.016759 -0.019826 -0.02632 -0.010102 -0.0097168 0.00074198 -0.0048843 0.014897 0.022261 0.021992 0.011398 -0.0058449 0.046897 0.0111 0.033703 0.026491 0.02171 -0.011477 0.011746 0.0071449 0.03324 -0.0018053
1.6797 -0.0064613 -0.0066062 -0.0051306 -0.014293 0 -0.019868 -0.0063576 -0.0054034 3.1313e-06 -0.0073741 0.0092773 -0.17967 0.0010612 0.0029691 -0.0028398 -0.0008172 -0.00087926 0.0001391 -0.0038743 -0.0080562 -0.0029712 0 0.001874 0 -7.7736e-05 -0.00020768 -5.9454e-05 -0.0012747 0.16014 0.0095945 -0.014989 -0.022106 -0.0069155 -0.0074798 -0.00069466 -0.013256 0.012231 0.022669 0.022778 0.0079628 -0.0060751 0.038386 0.0058695 0.029233 0.028272 0.019504 -0.013206 0.0063393 0.0031142 0.03188 -0.0044078
1.6836 -0.0032126 -0.0027042 -0.0021382 -0.0037443 0 -0.0040405 -0.0024972 -0.0039679 -0.003206 -0.0056255 -0.0056532 -0.18578 0.0012729 0.003243 -0.0027061 -0.0033002 0.0017113 -0.0051234 -0.00044422 -0.0067411 -0.0074211 0 0.0025751 0 -0.00035289 -0.00012022 -0.00016649 -0.00067716 0.14413 -0.0041008 -0.0019412 -0.0063535 -0.0021118 -0.0023295 -0.0018644 -0.019509 0.0028447 0.010616 0.023565 0.0045281 -0.0063053 0.029874 0.00063955 0.024763 0.030052 0.017299 -0.014934 0.00093297 -0.00091648 0.030519 -0.00065959
1.6875 -0.00033616 0.00025047 0.00097278 0.0081962 0 0.012219 0.00097011 -0.00049254 -0.0064647 -0.0022231 -0.018064 -0.18496 0.0046559 0.0037409 -0.00080973 -0.0045047 0.0042387 -0.0077537 0.00088691 5.862e-05 -0.0079315 0 0.004606 0 -0.00061657 0.00014311 -0.00015884 4.7977e-06 0.11303 -0.017897 0.012501 0.011185 0.0024935 0.0041721 -0.0021087 -0.018418 -0.0081594 -0.0089417 0.023481 0.0010789 -0.0067579 0.021194 -0.0035411 0.020665 0.031797 0.015517 -0.015394 -0.0035359 -0.0030649 0.028778 0.0065037
1.6914 0.0013148 0.0016673 0.0023433 0.015151 0 0.019172 0.0034783 0.002822 -0.0075724 0.00091443 -0.021428 -0.17818 0.0092267 0.0047126 0.0017863 -0.0034858 0.005059 -0.0052182 0.00040097 0.0065223 -0.0042595 0 0.008655 0 -0.00024737 0.00050469 0.00013172 0.00044087 0.071161 -0.025101 0.01999 0.019598 0.0054106 0.0089801 -0.0014413 -0.0096532 -0.01497 -0.025557 0.02234 -0.0023879 -0.0074804 0.012308 -0.0064488 0.017019 0.0335 0.014248 -0.014317 -0.0068675 -0.0029298 0.026575 0.012538
1.6953 0.0017251 0.0019657 0.00077751 0.013057 0 0.012957 0.0046786 0.0036536 -0.0060428 0.0017573 -0.014587 -0.1686 0.011354 0.0049646 0.0034651 -0.0012729 0.0036239 0.00051234 0.00023449 0.007176 0.0010473 0 0.012373 0 0.00063625 0.0007945 0.00052296 0.0005515 0.034687 -0.022866 0.0161 0.014297 0.0059265 0.0095896 -0.00027155 0.00062812 -0.014109 -0.029541 0.021199 -0.0058547 -0.0082029 0.0034218 -0.0093565 0.013373 0.035203 0.012979 -0.013239 -0.010199 -0.0027947 0.024373 0.014124
1.6992 0.0016657 0.0018875 -0.0027184 0.0030233 0 -0.0015232 0.0044256 0.0017648 -0.0033306 -0.00017855 -0.0024167 -0.16042 0.0090298 0.0036662 0.0037171 0.00046367 0.001059 0.005133 0.0016014 0.0018204 0.0051961 0 0.012103 0 0.0011963 0.00093959 0.00058844 0.00049921 0.017752 -0.013788 0.0033611 -0.00012119 0.0042227 0.0059773 0.00079067 0.0049705 -0.0062274 -0.018555 0.019069 -0.0095842 -0.0098307 -0.0037726 -0.010962 0.0099284 0.035002 0.011224 -0.0112 -0.011655 -0.0014033 0.020834 0.010871
1.7031 0.0019033 0.001719 -0.0053145 -0.0085928 0 -0.013772 0.0029041 -0.00074087 -0.0013134 -0.0031097 0.0073397 -0.15608 0.0038245 0.0018694 0.0033238 0.0012346 -0.00078815 0.0061141 0.0035624 -0.0046313 0.007287 0 0.0069868 0 0.00078196 0.0010223 0.00012149 0.00048657 0.017353 -0.0038208 -0.010191 -0.013296 0.0013215 0.00066823 0.0010225 0.001819 0.0041176 0.00042144 0.016819 -0.013346 -0.011569 -0.010761 -0.012409 0.0065087 0.034569 0.0094106 -0.0090431 -0.012883 0.0001411 0.017134 0.0049913
1.707 0.0024357 0.0012053 -0.0047301 -0.013884 0 -0.014985 0.00071284 -0.0014767 -0.00064145 -0.0041441 0.0091872 -0.15378 -0.0005242 0.0015797 0.0029558 0.0019332 -0.00092492 0.0044968 0.0043921 -0.0069299 0.0080446 0 0.00072781 0 -0.00029746 0.0011373 -0.00056052 0.00057946 0.01424 0.0019665 -0.016166 -0.0162 -0.0013211 -0.0032711 -9.4244e-05 -0.0027814 0.010912 0.015634 0.014695 -0.017032 -0.013534 -0.016653 -0.013768 0.0029653 0.033209 0.007224 -0.0072335 -0.013642 0.0011494 0.013025 -0.00043537
1.7109 0.002598 0.00016542 -0.0013909 -0.0090875 0 -0.004409 -0.0013334 -5.3471e-05 -0.00053013 -0.0016863 0.0035261 -0.14854 -0.0015522 0.003269 0.0020999 0.0032838 0.00017449 0.0029091 0.0036019 -0.0040287 0.0079887 0 -0.0015798 0 -0.0010265 0.0012256 -0.00086424 0.00068672 -0.0086631 0.0026771 -0.011418 -0.0071288 -0.0026253 -0.0045459 -0.0022743 -0.0011335 0.010404 0.018567 0.012827 -0.020566 -0.015959 -0.020328 -0.014951 -0.00082836 0.029977 0.0042837 -0.0061252 -0.013453 0.0010739 0.0080942 -0.0032996
1.7148 0.0019646 -0.00094811 0.0019498 0.0020306 0 0.0099861 -0.002593 0.0017839 8.2462e-05 0.0029401 -0.0038437 -0.13744 -0.00010853 0.0048965 -0.00012077 0.0045222 0.0014251 0.0024414 0.0022087 0.00074836 0.0065139 0 0.0013378 0 -0.00071148 0.0011037 -0.00050132 0.00064871 -0.048689 0.0015471 -0.0002669 0.0072948 -0.0025525 -0.0041682 -0.0041233 0.008307 0.0037945 0.0095406 0.010959 -0.024101 -0.018383 -0.024003 -0.016134 -0.004622 0.026746 0.0013433 -0.0050168 -0.013265 0.00099848 0.003163 -0.0033601
1.7188 0.001015 -0.0012407 0.0029538 0.010578 0 0.017345 -0.0028155 0.0022323 0.0014661 0.0063516 -0.0062488 -0.1247 0.00095849 0.0039865 -0.0031257 0.0040594 0.0023303 0.0019067 0.0011995 0.0033841 0.0030018 0 0.0052469 0 0.0003332 0.0006795 0.00021748 0.0003332 -0.085861 0.0027754 0.0085459 0.016786 -0.0019141 -0.0038845 -0.0037732 0.019116 -0.0034116 -0.0032141 0.010267 -0.026512 -0.020559 -0.024965 -0.017509 -0.0085514 0.022301 -0.0018257 -0.0056715 -0.01254 -0.0012568 -0.0017812 -0.001903
1.7227 0.00071605 -0.00020695 0.002061 0.0096679 0 0.012173 -0.0020128 0.0013953 0.0031793 0.0060194 -0.0014564 -0.12038 -6.1931e-05 0.00065481 -0.0045476 0.0015141 0.0031213 -6.3329e-05 0.00032272 0.0026245 -0.0015225 0 0.0044456 0 0.0011621 0.00011282 0.00070157 -0.00028647 -0.1035 0.0078219 0.0084554 0.014732 -0.0013987 -0.0042142 -0.00029692 0.02286 -0.0054953 -0.01013 0.0099256 -0.028589 -0.022662 -0.025118 -0.018942 -0.012521 0.017494 -0.0050628 -0.0068514 -0.011656 -0.0041613 -0.0067293 -0.00054798
1.7266 0.0013991 0.0016349 0.0019437 0.00051526 0 -0.0013023 -0.00027613 0.0010045 0.0048394 0.002695 0.0064607 -0.13192 -0.0020866 -0.0020149 -0.0024212 -0.001284 0.0038303 -0.0029126 -0.0012539 0.00013209 -0.0044469 0 -0.0023696 0 0.0011844 -0.00028421 0.00066933 -0.0010599 -0.10503 0.014133 0.00044718 0.0031398 -0.00082933 -0.0040594 0.0052139 0.01679 -0.0010722 -0.0073337 0.009901 -0.030111 -0.024482 -0.024717 -0.020341 -0.016307 0.012817 -0.0080641 -0.0084733 -0.010723 -0.007439 -0.011381 -5.3066e-05
1.7305 0.0022265 0.0030258 0.0044995 -0.0082047 0 -0.012287 0.0020857 0.0023135 0.0063738 -9.5851e-05 0.010537 -0.15595 -0.0026203 -0.0011118 0.0022219 -0.0017569 0.0036747 -0.0046092 -0.0033806 -0.001908 -0.0036535 0 -0.010534 0 0.0006732 -0.00033114 0.00037356 -0.0016562 -0.10867 0.017259 -0.0073421 -0.0086547 0.0004738 -0.0021067 0.010023 0.0057915 0.0057966 0.0012364 0.011067 -0.029546 -0.025243 -0.022235 -0.021619 -0.019402 0.0086244 -0.010179 -0.011758 -0.0096058 -0.01212 -0.014918 -1.533e-05
1.7344 0.0020049 0.0030231 0.0085072 -0.0078395 0 -0.011936 0.004233 0.0046164 0.0074565 0.00067219 0.0070828 -0.17916 -0.00049095 0.0026776 0.0055511 0.00080939 0.0017863 -0.0039588 -0.0046454 -0.0026862 0.00043126 0 -0.013961 0 0.0003103 -0.00014884 0.00024949 -0.0017274 -0.12633 0.014595 -0.0062001 -0.011055 0.0026146 0.0015823 0.011543 -0.0027879 0.0091561 0.0079437 0.012234 -0.028981 -0.026003 -0.019752 -0.022897 -0.022496 0.004432 -0.012293 -0.015042 -0.0084889 -0.016802 -0.018456 0.00024804
1.7383 0.00060248 0.0019128 0.010529 0.0022977 0 -0.00052404 0.0049684 0.0060591 0.0071574 0.0044643 -0.00064266 -0.18908 0.0029787 0.0053239 0.004419 0.00429 -0.0014122 -0.0018861 -0.0039545 -0.0025205 0.0049661 0 -0.011222 0 0.00037021 -2.1171e-05 0.00041268 -0.0011948 -0.15072 0.0076194 0.0053577 -0.0019175 0.0046731 0.005434 0.0092243 -0.0057362 0.0064065 0.0081355 0.013559 -0.026577 -0.025672 -0.016522 -0.023615 -0.024258 0.0016042 -0.013324 -0.018919 -0.0074934 -0.021335 -0.020658 0.0004324
1.7422 -0.00056784 0.0011266 0.0083216 0.013882 0 0.012669 0.0037217 0.0057569 0.0047524 0.0074615 -0.0048798 -0.18463 0.0053729 0.0035252 -0.00020948 0.0055937 -0.0039267 -0.00020875 -0.0020973 -0.0016552 0.0069169 0 -0.0068812 0 0.00048458 -8.802e-05 0.00056983 -0.00041226 -0.16586 0.00076657 0.019366 0.011398 0.0056169 0.0077113 0.0050437 -0.0055368 0.00056331 0.00375 0.014969 -0.023182 -0.024752 -0.012888 -0.024033 -0.025302 -0.00048744 -0.013771 -0.023115 -0.0065633 -0.025788 -0.022139 -0.0010085
1.7461 0.00034063 0.0021778 0.0033491 0.016799 0 0.016946 0.0016139 0.0047729 0.0010726 0.0062474 -0.00032787 -0.17551 0.0054204 -0.0016102 -0.0037602 0.0035816 -0.0037141 0.00042497 -0.0012172 -8.8418e-05 0.005259 0 -0.0067461 0 0.00018355 -0.00020682 0.00040594 3.0312e-05 -0.16945 -0.0021703 0.024493 0.017861 0.0056633 0.0079374 0.0021639 -0.0061494 -0.0025549 0.0008998 0.016243 -0.019651 -0.023735 -0.0092776 -0.024361 -0.026131 -0.0024264 -0.014177 -0.027279 -0.0057129 -0.030124 -0.023498 -0.0054708
1.75 0.0039264 0.0054951 -0.00019812 0.0083691 0 0.0091837 0.0012802 0.0049037 -0.0013512 0.0015053 0.010375 -0.17071 0.0037414 -0.0053863 -0.0024915 6.7686e-05 -0.00064444 0.00083303 -0.0025562 0.0015073 0.0013296 0 -0.012004 0 -0.00049595 -0.00014618 -2.8463e-05 -0.00022384 -0.18176 -0.0011072 0.015888 0.012145 0.0064441 0.007135 0.0027819 -0.008101 0.00034147 0.0036695 0.016115 -0.014722 -0.021731 -0.0059096 -0.023784 -0.024773 -0.0028059 -0.014171 -0.031108 -0.0056755 -0.033261 -0.023598 -0.012282
1.7539 0.00896 0.010116 0.0010046 -0.0037867 0 -0.0032711 0.0050086 0.0067693 -0.00011836 -0.0020425 0.017984 -0.16859 0.0016849 -0.0042558 0.0025057 -0.0020761 0.0031965 0.0016229 -0.0050192 0.001545 -0.0025119 0 -0.018298 0 -0.0010613 9.7826e-05 -0.00037141 -0.00096549 -0.22978 0.00042796 0.00026814 -0.00032866 0.0095196 0.0069183 0.0067078 -0.0080048 0.0070131 0.0097543 0.015988 -0.0097937 -0.019727 -0.0025416 -0.023207 -0.023414 -0.0031853 -0.014165 -0.034936 -0.0056382 -0.036398 -0.023699 -0.018368
1.7578 0.013469 0.014444 0.0066556 -0.0079488 0 -0.0083979 0.012519 0.0094144 0.0047364 0.00021827 0.014364 -0.15986 -0.00011437 0.00044008 0.006106 -0.0016741 0.0053597 0.0019575 -0.0063129 -0.0010168 -0.0044031 0 -0.020553 0 -0.0011661 0.0002318 -0.000354 -0.0015748 -0.32252 -0.0014287 -0.008845 -0.0073686 0.01468 0.0084044 0.0116 -0.0025028 0.011701 0.012154 0.014395 -0.0053235 -0.017785 0.00024316 -0.022527 -0.021261 -0.0037306 -0.015224 -0.038224 -0.0065677 -0.03923 -0.023929 -0.020474
1.7617 0.016371 0.01738 0.013404 0.001818 0 0.00062785 0.020522 0.011717 0.010426 0.0083104 0.00022362 -0.14073 -0.0018779 0.0037592 0.0042667 -3.6079e-05 0.0052439 0.00062348 -0.0054435 -0.0049666 -0.0036481 0 -0.018479 0 -0.00099831 -4.3604e-05 -7.4535e-05 -0.0015627 -0.44282 -0.0071162 -0.0022656 -0.0001559 0.019877 0.011683 0.014607 0.0078515 0.010304 0.0058609 0.011497 -0.0012619 -0.015899 0.0025081 -0.021755 -0.018399 -0.0044238 -0.017234 -0.041029 -0.008359 -0.041788 -0.024275 -0.018339
1.7656 0.018076 0.018909 0.01793 0.020639 0 0.019598 0.024894 0.013726 0.013787 0.017215 -0.014136 -0.12088 -0.0036925 0.0021989 -0.0016959 0.00082699 0.0044145 -0.0018673 -0.0037053 -0.0072656 -0.00074674 0 -0.017178 0 -0.00098411 -0.00067724 0.00014928 -0.00099457 -0.56379 -0.012615 0.016798 0.018891 0.022962 0.015856 0.014308 0.018684 0.0041713 -0.0062588 0.008598 0.0027997 -0.014014 0.004773 -0.020984 -0.015537 -0.0051169 -0.019244 -0.043834 -0.01015 -0.044347 -0.02462 -0.015843
1.7695 0.019658 0.019763 0.019433 0.036721 0 0.036296 0.023874 0.01625 0.014229 0.021144 -0.016289 -0.11565 -0.0048174 -0.0027948 -0.0062233 0.00044091 0.0047356 -0.0031046 -0.003002 -0.0058493 0.0027071 0 -0.022488 0 -0.001195 -0.0012515 0.00013629 -0.00039098 -0.67221 -0.012168 0.034942 0.037382 0.023481 0.019423 0.011728 0.025439 -0.00065016 -0.014042 0.0030646 0.0036862 -0.013354 0.0058378 -0.021222 -0.012847 -0.0081634 -0.025205 -0.045665 -0.014285 -0.048089 -0.026651 -0.018614
1.7734 0.021643 0.020645 0.01945 0.040534 0 0.039939 0.019524 0.019327 0.014311 0.018693 -0.0014651 -0.12899 -0.0041696 -0.0064886 -0.0050555 0.00014396 0.0063058 -0.0013331 -0.0034752 -0.0021067 0.0044698 0 -0.035851 0 -0.0012139 -0.0013692 -1.8026e-05 -0.00021813 -0.77646 -0.0026791 0.039354 0.042599 0.022764 0.021014 0.0097875 0.026902 0.0019869 -0.0074725 -0.0025551 0.0044686 -0.012734 0.0068633 -0.021493 -0.010163 -0.011287 -0.031296 -0.047464 -0.018497 -0.051869 -0.028737 -0.029812
1.7773 0.023639 0.021711 0.01977 0.031664 0 0.029458 0.016115 0.021733 0.017285 0.014114 0.02347 -0.14589 -0.0014215 -0.0058033 0.00045385 0.0013021 0.0073458 0.0020689 -0.0032898 -0.00016506 0.0029031 0 -0.053464 0 -0.00065439 -0.001058 -0.00013828 -0.00048314 -0.89394 0.013698 0.028026 0.031678 0.022445 0.020394 0.011463 0.02567 0.013597 0.014747 -0.0087729 0.00341 -0.012848 0.0074876 -0.022462 -0.0081199 -0.015581 -0.039052 -0.048931 -0.023517 -0.056577 -0.031647 -0.047626
1.7813 0.024956 0.022675 0.020896 0.018352 0 0.014138 0.016828 0.022442 0.024008 0.013579 0.045087 -0.14412 0.0024518 -0.0022455 0.0047076 0.00361 0.0060716 0.0034609 -0.00092548 -0.0032967 -0.0014881 0 -0.069833 0 0.00028205 -0.00075301 -0.00020988 -0.00080965 -1.0331 0.03083 0.010918 0.013996 0.023128 0.019073 0.017799 0.025854 0.029733 0.042761 -0.015859 -0.00032187 -0.01403 0.0075294 -0.024444 -0.0070068 -0.021573 -0.049225 -0.049913 -0.02971 -0.062632 -0.035754 -0.066534
1.7852 0.025309 0.023221 0.022354 0.01089 0 0.006366 0.021574 0.02233 0.032209 0.019909 0.053267 -0.11513 0.00562 0.00011005 0.0035126 0.0053567 0.0025278 0.00073423 0.0026683 -0.010946 -0.0058172 0 -0.081798 0 0.00090665 -0.00084664 -0.0003535 -0.00085534 -1.186 0.042702 0.0015755 0.0038623 0.02447 0.019561 0.027093 0.03029 0.042898 0.06186 -0.022945 -0.0040538 -0.015211 0.0075712 -0.026426 -0.0058937 -0.027565 -0.059398 -0.050896 -0.035903 -0.068687 -0.039861 -0.081033
1.7891 0.024878 0.023243 0.023853 0.014341 0 0.012305 0.027527 0.023754 0.038596 0.030441 0.047987 -0.072404 0.0063648 -0.00086937 -0.001792 0.0052291 -0.0014835 -0.0041079 0.0046635 -0.019421 -0.0067855 0 -0.089504 0 0.00073628 -0.001267 -0.00059109 -0.00060972 -1.3324 0.047168 0.0066394 0.0094646 0.026095 0.023332 0.035869 0.039008 0.047559 0.062943 -0.029893 -0.011158 -0.017746 0.0068919 -0.029305 -0.0062637 -0.034357 -0.070937 -0.051042 -0.0424 -0.07573 -0.044624 -0.088673
1.793 0.023926 0.022762 0.025598 0.025611 0 0.027551 0.031488 0.027949 0.041437 0.039499 0.038153 -0.038072 0.0039605 -0.0033326 -0.0058365 0.0035828 -0.0041462 -0.0068092 0.0031977 -0.025522 -0.003542 0 -0.094477 0 8.9963e-06 -0.0015399 -0.00073353 -0.00030644 -1.4458 0.046634 0.021672 0.02674 0.027887 0.029091 0.040996 0.049117 0.043783 0.049053 -0.036815 -0.01887 -0.020525 0.0060827 -0.032345 -0.0069009 -0.041292 -0.082721 -0.051036 -0.048951 -0.082951 -0.049506 -0.090402
1.7969 0.022637 0.02181 0.027424 0.036188 0 0.040677 0.031891 0.033013 0.04115 0.042751 0.034148 -0.020929 -0.00077047 -0.0038582 -0.0046236 0.0018835 -0.0051282 -0.0054295 -0.00063809 -0.029285 0.0012788 0 -0.097533 0 -0.00056665 -0.0012864 -0.00055646 -0.0001336 -1.4989 0.045466 0.035694 0.042701 0.029312 0.033253 0.041426 0.055753 0.037017 0.032907 -0.043411 -0.027159 -0.023579 0.0049318 -0.035165 -0.0077149 -0.047551 -0.093914 -0.050578 -0.054999 -0.089617 -0.054023 -0.08891
1.8008 0.021341 0.020532 0.028187 0.038165 0 0.041697 0.029165 0.035072 0.038861 0.039656 0.040185 -0.0085601 -0.005444 -0.0013601 0.00072194 0.0011544 -0.0053826 -0.0025179 -0.0038795 -0.033083 0.0036716 0 -0.098362 0 -0.00055423 -0.00063733 -5.4491e-05 -0.00010386 -1.4708 0.04635 0.039745 0.045311 0.028994 0.032754 0.038381 0.054107 0.034064 0.027393 -0.049196 -0.036881 -0.027314 0.0029317 -0.037439 -0.0089686 -0.052128 -0.10363 -0.048993 -0.059796 -0.094902 -0.057633 -0.086858
1.8047 0.020595 0.019368 0.026612 0.029584 0 0.029188 0.024886 0.031897 0.035064 0.03265 0.051739 0.018368 -0.0070828 0.0018953 0.0053995 0.0012266 -0.0057266 -0.002192 -0.0046476 -0.038293 0.0017571 0 -0.096221 0 -0.00019977 -0.00011715 0.00054061 -0.00018227 -1.3603 0.048319 0.032646 0.032335 0.025672 0.027855 0.034069 0.04231 0.037947 0.036236 -0.05498 -0.046604 -0.031049 0.00093152 -0.039712 -0.010222 -0.056705 -0.11335 -0.047408 -0.064594 -0.10019 -0.061243 -0.085914
1.8086 0.020732 0.018915 0.022884 0.015843 0 0.0112 0.02084 0.025326 0.029902 0.024858 0.059064 0.064853 -0.0040756 0.003057 0.0057077 0.0014267 -0.0058851 -0.0052261 -0.0037661 -0.043318 -0.0026693 0 -0.090299 0 -7.2757e-05 -0.00011265 0.00099323 -0.00042502 -1.195 0.047694 0.020581 0.012724 0.019859 0.022174 0.030109 0.023635 0.045349 0.051521 -0.0601 -0.056063 -0.035014 -0.0024463 -0.040001 -0.010763 -0.057671 -0.11961 -0.044298 -0.067115 -0.10163 -0.062817 -0.08612
1.8125 0.021287 0.019412 0.019043 0.0061865 0 -0.00044474 0.018446 0.019788 0.024252 0.018624 0.053837 0.11579 0.002108 0.0018823 0.0022392 0.001594 -0.0049749 -0.0078121 -0.0034163 -0.045131 -0.0060066 0 -0.079663 0 -0.00036787 -0.00048547 0.0012505 -0.00089118 -1.0196 0.041018 0.012064 -9.3794e-05 0.014199 0.019615 0.026833 0.0057556 0.048746 0.059475 -0.064971 -0.065423 -0.039066 -0.0063428 -0.039543 -0.011035 -0.057277 -0.12455 -0.040614 -0.068779 -0.10163 -0.063624 -0.085308
1.8164 0.021107 0.020297 0.017278 0.0072604 0 0.0016517 0.018221 0.018207 0.019707 0.015288 0.034665 0.15177 0.0073165 0.00073644 -0.0012722 0.0021143 -0.0027444 -0.0057236 -0.0045203 -0.042516 -0.0061491 0 -0.063829 0 -0.00065637 -0.00073668 0.0013627 -0.0014292 -0.8683 0.027875 0.012305 0.0021048 0.011633 0.020919 0.023681 -0.0036086 0.041945 0.050118 -0.069873 -0.074442 -0.043105 -0.010639 -0.038493 -0.011009 -0.05603 -0.1287 -0.036614 -0.069961 -0.10051 -0.063967 -0.079547
1.8203 0.01929 0.020425 0.017643 0.017966 0 0.015359 0.019255 0.0194 0.017055 0.015073 0.0084021 0.17011 0.0077007 0.0016082 -0.0016606 0.0030805 -0.000146 0.00061433 -0.0057991 -0.037401 -0.0038743 0 -0.04415 0 -0.00034831 -0.0005394 0.0012881 -0.0016631 -0.7419 0.011706 0.020207 0.016656 0.012886 0.023119 0.020024 -0.0020537 0.024996 0.024221 -0.074936 -0.081754 -0.047084 -0.016941 -0.034467 -0.0094829 -0.050504 -0.1288 -0.031025 -0.068727 -0.093763 -0.061973 -0.065548
1.8242 0.016063 0.018914 0.017674 0.029612 0 0.030457 0.019374 0.019531 0.015095 0.016522 -0.013493 0.18941 0.0031051 0.0037418 0.0012654 0.0038623 0.0013334 0.0060079 -0.0053632 -0.032845 -0.0011899 0 -0.024458 0 0.00065964 -6.4742e-05 0.00090443 -0.0012995 -0.61318 -0.0018977 0.029172 0.03217 0.015821 0.022394 0.015694 0.0054365 0.0046717 -0.0068095 -0.079999 -0.089066 -0.051063 -0.023243 -0.030441 -0.0079568 -0.044978 -0.1289 -0.025436 -0.067493 -0.087017 -0.059979 -0.04396
1.8281 0.012605 0.015872 0.014629 0.03195 0 0.035629 0.016509 0.015987 0.011594 0.016544 -0.021688 0.23325 -0.002402 0.0046232 0.0054022 0.0037808 0.00083969 0.0058225 -0.0028353 -0.029995 0.0011688 0 -0.0093949 0 0.0018437 0.00024002 0.00026931 -0.0004645 -0.45806 -0.0084374 0.031171 0.036709 0.017365 0.017509 0.011043 0.0099995 -0.0099709 -0.02784 -0.085794 -0.094868 -0.054873 -0.030784 -0.024811 -0.0057968 -0.037875 -0.12759 -0.019376 -0.065519 -0.077054 -0.057219 -0.02055
1.832 0.0099101 0.012275 0.0082815 0.021004 0 0.026232 0.010493 0.0096711 0.0057593 0.012226 -0.014914 0.309 -0.003886 0.0030899 0.0085546 0.0030398 -0.0012964 0.0010239 0.00035748 -0.027352 0.0041565 0 -0.0012396 0 0.0025262 0.00016319 -0.0002205 0.00032854 -0.28295 -0.0073012 0.022068 0.026056 0.016048 0.010567 0.0066936 0.0057079 -0.013632 -0.029341 -0.092066 -0.099686 -0.058573 -0.039132 -0.018136 -0.0032238 -0.029746 -0.12537 -0.013008 -0.063063 -0.064996 -0.05396 -0.0032368
1.8359 0.0078727 0.0090615 0.0014058 0.0025737 0 0.0074217 0.00356 0.003632 -0.00051613 0.0035155 -0.00097404 0.40173 1.3077e-05 0.00089918 0.0096761 0.0025879 -0.0039533 -0.0027511 0.0025598 -0.023004 0.0084216 0 0.0018234 0 0.0024322 -3.5634e-05 -9.0881e-05 0.00061191 -0.12172 -0.0022367 0.005045 0.006304 0.012666 0.0046611 0.0031744 -0.005669 -0.0079323 -0.013287 -0.098389 -0.10442 -0.062248 -0.047504 -0.011442 -0.00069666 -0.021668 -0.1232 -0.0066776 -0.060634 -0.052854 -0.050734 0.0033097
1.8398 0.005568 0.0063628 -0.0026497 -0.01181 0 -0.0095749 -0.0012631 -6.3316e-05 -0.0042894 -0.005858 0.008573 0.48754 0.0057994 0.00090356 0.0085629 0.002907 -0.0060065 -0.0012607 0.0032802 -0.017201 0.012478 0 0.0039705 0 0.0017949 8.0239e-05 0.00069777 0.00037501 -0.0065309 0.0010554 -0.010745 -0.010752 0.0087206 0.0010969 0.00052229 -0.01593 0.00037067 0.0081994 -0.10582 -0.10732 -0.065407 -0.05639 -0.0043358 0.00085844 -0.014673 -0.12208 -0.0011217 -0.058794 -0.038946 -0.048231 0.0010315
1.8438 0.0024048 0.0036495 -0.0029369 -0.013644 0 -0.015396 -0.0026408 -0.0017714 -0.0045806 -0.010872 0.006748 0.55279 0.0083941 0.003868 0.0053566 0.0032255 -0.0068612 0.0037434 0.0029025 -0.012403 0.013486 0 0.0079218 0 0.0010212 0.00062698 0.0015501 2.423e-05 0.057399 -0.0011909 -0.016294 -0.015862 0.0047455 -0.001026 -0.0018341 -0.016821 0.0044089 0.020795 -0.11325 -0.11022 -0.068567 -0.065276 0.0027706 0.0024135 -0.0076784 -0.12097 0.0044342 -0.056954 -0.025038 -0.045728 -0.0032742
1.8477 -0.0011275 0.00058801 -0.0014667 -0.0039818 0 -0.00894 -0.0019379 -0.0028924 -0.0034705 -0.0093912 -0.0037588 0.60239 0.0058461 0.0074667 0.00087968 0.0023471 -0.0065816 0.006472 0.0015095 -0.010863 0.010045 0 0.012717 0 0.00035433 0.0012378 0.0016754 -6.5902e-05 0.089502 -0.0081258 -0.0096287 -0.0083349 0.00041636 -0.0029281 -0.0045724 -0.0064334 0.0016477 0.017305 -0.12056 -0.11262 -0.071257 -0.073344 0.0089956 0.0024154 -0.002552 -0.12139 0.0090393 -0.055626 -0.011862 -0.044131 -0.0033243
1.8516 -0.0039156 -0.0023968 -0.00090183 0.0075913 0 0.0023579 -0.0017293 -0.0038366 -0.0039195 -0.0041798 -0.013109 0.65248 0.0008809 0.0085232 -0.0029304 0.0003321 -0.0057939 0.0034719 -0.001325 -0.012483 0.0039752 0 0.015257 0 -0.00015493 0.0014023 0.00081757 7.4022e-05 0.11156 -0.01493 0.0021829 0.004103 -0.0040396 -0.004508 -0.0075489 0.0094142 -0.005136 0.0019178 -0.12774 -0.1145 -0.073449 -0.080544 0.014284 0.00076579 0.00058776 -0.12346 0.012633 -0.054844 0.00053397 -0.043497 0.0024272
1.8555 -0.0053362 -0.0045395 -0.001906 0.010662 0 0.008387 -0.0032882 -0.0039336 -0.0065747 -0.00057217 -0.012727 0.71602 -0.0020974 0.0060305 -0.003829 -0.0010246 -0.005417 -0.0025999 -0.0053809 -0.015173 -0.001016 0 0.013924 0 -0.00048572 0.00094355 -0.0004519 0.00010635 0.13275 -0.016524 0.0082361 0.011074 -0.0072926 -0.0049141 -0.0094076 0.02161 -0.010493 -0.013659 -0.13493 -0.11638 -0.07564 -0.087744 0.019572 -0.00088386 0.0037275 -0.12552 0.016228 -0.054062 0.01293 -0.042864 0.011047
1.8594 -0.0058111 -0.0056869 -0.0029444 0.0020526 0 0.0038274 -0.0055827 -0.0031579 -0.0091031 -0.001782 -0.0026623 0.79368 -0.0013288 0.0018432 -0.0011482 0.0001525 -0.0061547 -0.0058902 -0.008937 -0.017067 -0.0025089 0 0.010522 0 -0.00058574 0.00015158 -0.0012176 -0.00017272 0.15638 -0.011612 0.00248 0.0066957 -0.0082503 -0.0044334 -0.0085974 0.024191 -0.010397 -0.019183 -0.13996 -0.11785 -0.076554 -0.091635 0.022201 -0.0063432 0.0030961 -0.13 0.017999 -0.052747 0.022642 -0.043436 0.018707
1.8633 -0.0063052 -0.0066709 -0.0026238 -0.012167 0 -0.0083082 -0.0067267 -0.0031347 -0.0089078 -0.0063015 0.0084015 0.87521 0.0010247 -0.0013469 0.0031368 0.0035827 -0.007947 -0.0036305 -0.0097988 -0.018 -0.0012063 0 0.0086578 0 -0.00047704 -0.00051655 -0.0010347 -0.00055481 0.19435 -0.0038372 -0.011324 -0.0066747 -0.0077689 -0.0050731 -0.0052991 0.017717 -0.0050549 -0.013037 -0.14481 -0.1193 -0.077364 -0.095255 0.024612 -0.012115 0.0021555 -0.13468 0.019622 -0.051388 0.032133 -0.044108 0.023629
1.8672 -0.0074604 -0.0085768 -0.0018745 -0.021927 0 -0.019438 -0.0062655 -0.0057641 -0.0063223 -0.0098695 0.010541 0.94798 0.0016184 -0.0023205 0.0056601 0.0065416 -0.009888 0.0011381 -0.0074856 -0.018843 0.00027317 0 0.010449 0 -0.00032394 -0.00082131 -0.00028111 -0.00062087 0.26582 0.00094468 -0.02276 -0.020365 -0.0084234 -0.0086983 -0.0023354 0.007413 0.0012645 -0.002265 -0.14825 -0.12063 -0.077662 -0.097407 0.026162 -0.019005 0.00047342 -0.13935 0.020922 -0.048787 0.040881 -0.044598 0.026011
1.8711 -0.0093283 -0.011631 -0.0034368 -0.021098 0 -0.022108 -0.0058709 -0.010903 -0.0047261 -0.0099713 0.00094867 1.0059 -0.00051185 -0.001657 0.0044068 0.0061812 -0.010862 0.0031793 -0.0041059 -0.019869 0.00010459 0 0.015017 0 -0.0003112 -0.00083924 0.00026951 -0.00020217 0.37843 -0.00085768 -0.02345 -0.025537 -0.012129 -0.014627 -0.0035103 -0.001691 0.0032473 0.003905 -0.14924 -0.12176 -0.077066 -0.096992 0.026208 -0.027852 -0.0025054 -0.14401 0.021658 -0.044011 0.048328 -0.044771 0.02627
1.875 -0.011792 -0.014922 -0.0090535 -0.011849 0 -0.015525 -0.0077669 -0.016024 -0.0072966 -0.0083521 -0.013889 1.0525 -0.0032703 -0.00038483 0.00039958 0.0022754 -0.01042 0.00073828 -0.0025688 -0.020309 -0.0014103 0 0.02002 0 -0.00045999 -0.00076435 0.00018746 0.0004063 0.51463 -0.0079398 -0.013859 -0.019483 -0.018022 -0.019587 -0.01023 -0.008333 -0.0015738 0.0012271 -0.15022 -0.12289 -0.076469 -0.096576 0.026254 -0.036698 -0.0054842 -0.14866 0.022394 -0.039235 0.055776 -0.044945 0.024476
1.8789 -0.014911 -0.017294 -0.017333 -0.0025256 0 -0.0059961 -0.012564 -0.018644 -0.013758 -0.0091157 -0.023785 1.0975 -0.0040133 0.0009954 -0.0032877 -0.0024351 -0.0090404 -0.0030195 -0.0037183 -0.019504 -0.0029278 0 0.024267 0 -0.00061842 -0.00069831 -0.00029722 0.00071399 0.64331 -0.015369 -0.0026087 -0.0078317 -0.022985 -0.020564 -0.019469 -0.014645 -0.010818 -0.007416 -0.14819 -0.12376 -0.075252 -0.0941 0.025526 -0.04597 -0.0080129 -0.15113 0.023502 -0.030099 0.062918 -0.043393 0.021671
1.8828 -0.018648 -0.018475 -0.024647 -0.0012447 0 -0.0021545 -0.018654 -0.018963 -0.02052 -0.014455 -0.023164 1.1473 -0.002232 0.0020892 -0.0041918 -0.0047261 -0.0074819 -0.0040414 -0.0054001 -0.017929 -0.0038831 0 0.028594 0 -0.00064705 -0.00063711 -0.00064305 0.00049979 0.74712 -0.018596 0.00071591 -0.00083003 -0.024439 -0.017786 -0.025539 -0.02286 -0.018907 -0.015747 -0.14542 -0.12456 -0.073883 -0.091119 0.024608 -0.055346 -0.010431 -0.15306 0.0247 -0.019896 0.069985 -0.041419 0.020877
1.8867 -0.022388 -0.019218 -0.028259 -0.01021 0 -0.0085817 -0.023598 -0.019609 -0.024036 -0.022329 -0.015167 1.1991 0.00034225 0.0019507 -0.0022588 -0.0037089 -0.0059546 -0.0019619 -0.0045828 -0.016524 -0.0048565 0 0.034503 0 -0.00056675 -0.00057272 -0.00056771 -3.7878e-06 0.83566 -0.016914 -0.0070871 -0.0058621 -0.022559 -0.014667 -0.024697 -0.032465 -0.021444 -0.019638 -0.14221 -0.12537 -0.072609 -0.088211 0.02372 -0.064198 -0.012422 -0.15416 0.026141 -0.008555 0.077066 -0.038902 0.025666
1.8906 -0.025087 -0.020367 -0.028531 -0.02457 0 -0.022385 -0.026004 -0.022558 -0.023905 -0.028294 -0.0086982 1.2421 0.0018166 -0.00025199 0.00067969 -0.0012099 -0.0040677 -1.9635e-05 -0.0004224 -0.015009 -0.0063265 0 0.042454 0 -0.00048744 -0.00051281 -0.00025237 -0.00036508 0.9293 -0.013731 -0.021106 -0.021422 -0.019773 -0.014587 -0.018593 -0.040319 -0.018934 -0.019716 -0.13759 -0.12619 -0.071634 -0.08553 0.022925 -0.071419 -0.013078 -0.15266 0.028336 0.0063325 0.084191 -0.034694 0.037186
1.8945 -0.026108 -0.021913 -0.028027 -0.036072 0 -0.035166 -0.026227 -0.026637 -0.022761 -0.029504 -0.011392 1.268 0.0017956 -0.0036579 0.0028363 0.0004245 -0.0016514 -0.00077958 0.004889 -0.011454 -0.007631 0 0.051695 0 -0.0004294 -0.00039972 -6.1665e-05 -0.00034698 1.032 -0.013708 -0.032743 -0.037447 -0.018348 -0.017764 -0.013194 -0.043298 -0.016523 -0.019739 -0.13297 -0.12701 -0.070658 -0.082849 0.02213 -0.07864 -0.013735 -0.15116 0.030531 0.02122 0.091316 -0.030485 0.052776
1.8984 -0.025872 -0.02312 -0.028572 -0.038622 0 -0.038996 -0.025666 -0.028632 -0.02345 -0.02699 -0.024108 1.2808 0.0010376 -0.0054091 0.0037594 0.00059628 0.00054061 -0.0029705 0.0083192 -0.0041581 -0.007545 0 0.061336 0 -0.00029496 -0.00010388 -0.00016671 -4.2638e-05 1.1247 -0.019173 -0.036026 -0.042558 -0.018761 -0.02145 -0.013926 -0.040825 -0.019662 -0.023095 -0.12901 -0.12839 -0.070745 -0.082352 0.021378 -0.083435 -0.013879 -0.14861 0.032829 0.036636 0.09727 -0.026042 0.067867
1.9023 -0.025461 -0.023473 -0.029413 -0.032063 0 -0.03218 -0.025668 -0.026977 -0.026586 -0.024309 -0.040584 1.2969 0.00011156 -0.0028408 0.0040063 0.00048443 0.0012214 -0.0032048 0.0088944 0.0059084 -0.0057504 0 0.070953 0 -4.225e-05 0.00041258 -0.0004626 0.00031738 1.188 -0.028495 -0.031035 -0.033069 -0.020264 -0.023178 -0.021321 -0.035095 -0.029246 -0.030465 -0.12534 -0.13005 -0.071328 -0.082872 0.020645 -0.087101 -0.013783 -0.14558 0.035176 0.052298 0.10268 -0.021489 0.079374
1.9063 -0.0255 -0.023292 -0.02833 -0.021934 0 -0.020558 -0.026889 -0.02393 -0.030679 -0.024259 -0.051809 1.3314 -0.0010441 0.0035552 0.0040277 0.0011588 -0.00017433 -0.00040858 0.0083381 0.014922 -0.0033214 0 0.079955 0 0.0001799 0.00093205 -0.00076355 0.00060694 1.2245 -0.037359 -0.022833 -0.01645 -0.022396 -0.023521 -0.030986 -0.029176 -0.040577 -0.039702 -0.12207 -0.13191 -0.072162 -0.08396 0.019792 -0.090395 -0.013882 -0.14277 0.03732 0.067387 0.10751 -0.017249 0.087138
1.9102 -0.025539 -0.023252 -0.024362 -0.01561 0 -0.013252 -0.029142 -0.023522 -0.034026 -0.026862 -0.051891 1.3845 -0.0023663 0.0096194 0.0036605 0.0021461 -0.0026668 0.0024851 0.0089735 0.018995 -0.0015747 0 0.086867 0 0.00015694 0.0010733 -0.00096899 0.00082518 1.2553 -0.041761 -0.017637 -0.0057968 -0.025294 -0.025325 -0.037529 -0.024964 -0.04713 -0.04714 -0.12156 -0.13532 -0.074811 -0.08914 0.018074 -0.091012 -0.01538 -0.14151 0.038005 0.078353 0.10818 -0.015256 0.092324
1.9141 -0.02467 -0.023446 -0.01914 -0.017345 0 -0.015845 -0.031361 -0.02721 -0.035971 -0.03008 -0.041815 1.44 -0.0031704 0.01063 0.0026158 0.0020583 -0.0043166 0.0018015 0.011233 0.017469 -0.00068923 0 0.089958 0 -0.00012254 0.00063132 -0.0010272 0.00094049 1.2897 -0.040557 -0.018967 -0.0093643 -0.028567 -0.030223 -0.038566 -0.022605 -0.045811 -0.049441 -0.12106 -0.13872 -0.077459 -0.09432 0.016355 -0.09163 -0.016877 -0.14026 0.03869 0.08932 0.10885 -0.013263 0.095102
1.918 -0.022722 -0.023196 -0.015446 -0.025433 0 -0.026126 -0.031881 -0.031922 -0.036498 -0.031934 -0.028942 1.4792 -0.0028967 0.005439 0.0011566 0.00039018 -0.0037642 -0.0023438 0.013337 0.013468 0.00020215 0 0.088841 0 -0.00039689 -0.00016895 -0.00083811 0.0008211 1.3076 -0.035948 -0.025694 -0.023787 -0.030561 -0.036208 -0.035441 -0.021265 -0.039105 -0.045545 -0.12255 -0.14329 -0.080984 -0.1017 0.013522 -0.091601 -0.020264 -0.14132 0.037543 0.095295 0.10576 -0.013892 0.094555
1.9219 -0.020652 -0.021944 -0.014615 -0.033404 0 -0.035758 -0.029352 -0.032849 -0.035334 -0.03179 -0.022343 1.4967 -0.0021296 -0.0023402 8.4725e-05 -0.0017036 -0.0012811 -0.005604 0.013288 0.011118 0.0015829 0 0.085074 0 -0.00039646 -0.00081752 -0.00030458 0.00038512 1.2759 -0.031722 -0.032703 -0.036897 -0.029518 -0.039045 -0.030934 -0.020043 -0.032514 -0.03793 -0.12558 -0.14877 -0.085193 -0.11078 0.0098201 -0.091068 -0.025126 -0.14421 0.034966 0.097371 0.099743 -0.016568 0.090733
1.9258 -0.019648 -0.020151 -0.015579 -0.034582 0 -0.036689 -0.023981 -0.028274 -0.032118 -0.03007 -0.026499 1.5034 -0.0022271 -0.0073935 5.6661e-05 -0.0025413 0.0015994 -0.0038339 0.011007 0.012124 0.0026421 0 0.080615 0 -0.00016001 -0.00096584 0.00049949 -0.00020581 1.1856 -0.030468 -0.034038 -0.037838 -0.025634 -0.036243 -0.026897 -0.018331 -0.029928 -0.031675 -0.12863 -0.15424 -0.089403 -0.11987 0.0061158 -0.090536 -0.029991 -0.1471 0.032385 0.099438 0.093718 -0.019248 0.08591
1.9297 -0.019903 -0.019002 -0.016405 -0.026984 0 -0.027329 -0.017896 -0.021432 -0.027425 -0.027379 -0.037509 1.514 -0.0036232 -0.0071645 0.0009683 -0.0016054 0.0033776 0.0023964 0.0085101 0.01488 0.0021635 0 0.07553 0 -1.2469e-05 -0.00073071 0.0012816 -0.00058785 1.0667 -0.031654 -0.027107 -0.025861 -0.021512 -0.029553 -0.023941 -0.016031 -0.030974 -0.030796 -0.13358 -0.16098 -0.093857 -0.1303 0.00062176 -0.090856 -0.037866 -0.15379 0.02636 0.092082 0.082169 -0.026412 0.082816
1.9336 -0.020424 -0.019077 -0.016455 -0.015027 0 -0.01366 -0.01384 -0.017363 -0.02298 -0.024255 -0.045116 1.5326 -0.0048612 -0.0035457 0.0019851 0.00010625 0.003542 0.0081946 0.0080971 0.016621 0.00024388 0 0.067637 0 -0.00019464 -0.00053585 0.001718 -0.00050451 0.96112 -0.03199 -0.015238 -0.010407 -0.020032 -0.023398 -0.022351 -0.01401 -0.032065 -0.034173 -0.13853 -0.16771 -0.09831 -0.14073 -0.0048722 -0.091176 -0.045741 -0.16049 0.020335 0.084725 0.07062 -0.033576 0.08137
1.9375 -0.020085 -0.019486 -0.016735 -0.0065476 0 -0.0044965 -0.013038 -0.017966 -0.020268 -0.021415 -0.040018 1.5508 -0.0039246 -0.00049007 0.0021395 0.0013079 0.002511 0.0092319 0.010364 0.016132 -0.0013343 0 0.054933 0 -0.00056767 -0.00065966 0.0016949 -9.2292e-05 0.88107 -0.02797 -0.0060306 -0.0028744 -0.0216 -0.020789 -0.022224 -0.01417 -0.029481 -0.035165 -0.14315 -0.17419 -0.10223 -0.1504 -0.010399 -0.092261 -0.053835 -0.16754 0.013504 0.074759 0.058552 -0.041552 0.077706
1.9414 -0.018746 -0.018634 -0.018202 -0.0070359 0 -0.0048014 -0.014177 -0.020299 -0.018889 -0.019563 -0.021445 1.5581 -0.00069531 -0.00022392 0.0010128 0.0016791 0.0010155 0.0058261 0.013745 0.014358 -0.00081231 0 0.038519 0 -0.00075692 -0.00097017 0.0013415 0.00018026 0.79864 -0.018866 -0.0057726 -0.0074489 -0.02365 -0.020778 -0.022472 -0.018132 -0.021825 -0.026727 -0.14734 -0.18035 -0.10547 -0.15911 -0.015968 -0.094319 -0.062206 -0.17504 0.0056515 0.06148 0.045824 -0.05056 0.067257
1.9453 -0.01723 -0.015963 -0.02019 -0.015308 0 -0.012327 -0.014653 -0.019751 -0.016723 -0.018567 0.0012365 1.5529 0.0023519 -0.0017875 -0.00091767 0.0017653 -0.0002832 0.0020024 0.015765 0.012788 0.0015189 0 0.022819 0 -0.00058334 -0.0011093 0.00084244 -8.1068e-05 0.67918 -0.0077926 -0.013944 -0.018603 -0.023021 -0.019829 -0.020561 -0.024965 -0.01059 -0.0084671 -0.15153 -0.18651 -0.10871 -0.16783 -0.021537 -0.096376 -0.070577 -0.18253 -0.0022015 0.0482 0.033096 -0.059567 0.049295
1.9492 -0.016292 -0.012797 -0.020903 -0.024121 0 -0.019945 -0.012984 -0.014684 -0.012092 -0.017044 0.014925 1.542 0.0024244 -0.002874 -0.002456 0.0019172 -0.00079215 0.00094337 0.014843 0.011731 0.0033506 0 0.012439 0 -0.00026729 -0.00088839 0.00028393 -0.00080202 0.52364 0.00024786 -0.022829 -0.026496 -0.018799 -0.015513 -0.014386 -0.030252 0.00064779 0.011054 -0.15317 -0.1903 -0.11014 -0.17325 -0.025062 -0.099386 -0.076611 -0.18741 -0.0093018 0.034677 0.024013 -0.066899 0.028481
1.9531 -0.015794 -0.011205 -0.019435 -0.025653 0 -0.021428 -0.010085 -0.0078397 -0.0057676 -0.013366 0.012633 1.5317 -0.0005608 -0.0025274 -0.0023794 0.0017823 -8.5123e-05 0.0020224 0.011387 0.01034 0.0026552 0 0.0085361 0 -0.00014307 -0.00044629 -0.00027833 -0.0014365 0.37429 0.0020547 -0.023508 -0.024958 -0.012847 -0.008771 -0.0049082 -0.028506 0.0077361 0.020171 -0.15446 -0.19378 -0.11132 -0.17822 -0.028308 -0.10252 -0.082328 -0.19192 -0.0163 0.021121 0.015427 -0.074003 0.011744
1.957 -0.015006 -0.011966 -0.016895 -0.01779 0 -0.015983 -0.0082233 -0.0034144 -0.00058022 -0.0075578 -0.0011621 1.5233 -0.0035907 -0.0017678 -0.00034806 0.00099781 0.0016729 0.0024353 0.0075614 0.0079957 -0.00012055 0 0.0082552 0 -0.00022143 -2.7426e-05 -0.00066058 -0.0013884 0.27821 -0.00125 -0.013677 -0.01552 -0.0078254 -0.0027854 0.0035343 -0.017889 0.0079754 0.01392 -0.1547 -0.19598 -0.11188 -0.18194 -0.030325 -0.10549 -0.08665 -0.19484 -0.022298 0.0089649 0.0091356 -0.079628 0.0033943
1.9609 -0.013565 -0.013745 -0.015154 -0.0061453 0 -0.0082605 -0.0088253 -0.0031259 0.001089 -0.0021017 -0.014196 1.5157 -0.0034976 -0.0018619 0.0026001 6.4797e-05 0.0034847 0.0010698 0.0059227 0.0052323 -0.0023749 0 0.0078045 0 -0.000155 0.00030954 -0.0005902 -0.00050769 0.24779 -0.0050621 -0.00032698 -0.0051948 -0.0050445 1.0042e-05 0.0063798 -0.0031045 0.002121 -0.0010203 -0.15272 -0.19547 -0.11112 -0.18301 -0.029726 -0.10811 -0.088005 -0.19438 -0.026168 -0.0002123 0.007728 -0.082104 0.0028604
1.9648 -0.011928 -0.014385 -0.014564 0.00020826 0 -0.004302 -0.011362 -0.0052748 -0.00063834 -0.00036161 -0.016196 1.5124 -0.00021183 -0.0025904 0.0045591 7.7259e-05 0.0040708 -0.00012172 0.0076641 0.0031947 -0.0019333 0 0.0060957 0 0.00030446 0.00068599 1.0365e-05 0.00075473 0.25844 -0.0049807 0.0057174 -0.00081138 -0.0042438 -0.00038112 0.0028125 0.0070307 -0.0052934 -0.011431 -0.15074 -0.19496 -0.11035 -0.18409 -0.029126 -0.11072 -0.089361 -0.19391 -0.030039 -0.0093895 0.0063204 -0.084579 0.0065605
1.9688 -0.010795 -0.012976 -0.013356 -0.003838 0 -0.0068031 -0.014175 -0.0072269 -0.0036115 -0.0036508 -0.00672 1.5188 0.0031641 -0.0026091 0.0041335 0.0014636 0.0029529 0.0012087 0.011566 0.0024579 0.00081515 0 0.0053918 0 0.00089355 0.001127 0.00080885 0.0016602 0.28085 -0.00038354 -0.00087583 -0.0044082 -0.0048977 -0.0024418 -0.0034695 0.0062364 -0.0086718 -0.0087338 -0.1475 -0.1916 -0.1088 -0.18331 -0.026053 -0.11186 -0.088097 -0.19067 -0.031105 -0.014313 0.0093121 -0.083455 0.01136
1.9727 -0.010256 -0.010554 -0.0096459 -0.014907 0 -0.013219 -0.016032 -0.0081462 -0.0059666 -0.0096863 0.0051496 1.5342 0.003538 -0.0013518 0.0016431 0.0032961 0.00099284 0.0044161 0.014565 0.0026834 0.0034589 0 0.0085052 0 0.0010207 0.0013991 0.0012433 0.0017047 0.30852 0.0050639 -0.014948 -0.01236 -0.0069976 -0.0050863 -0.0076883 -0.0038992 -0.0058718 0.0036649 -0.14386 -0.18733 -0.107 -0.18194 -0.022194 -0.11253 -0.086002 -0.18656 -0.031282 -0.017889 0.013699 -0.08119 0.016159
1.9766 -0.0097009 -0.008795 -0.0039488 -0.023543 0 -0.017869 -0.016665 -0.0090155 -0.0076836 -0.014182 0.0085175 1.5474 0.00084451 -3.3561e-05 -0.0009812 0.0041901 -0.00033135 0.0059736 0.013885 0.0033832 0.0041267 0 0.015548 0 0.00042116 0.0012202 0.0010072 0.00094861 0.35143 0.0063803 -0.024863 -0.018078 -0.010319 -0.0082599 -0.008255 -0.014975 -0.00065345 0.013488 -0.1404 -0.18267 -0.10521 -0.1805 -0.018221 -0.11275 -0.083811 -0.18251 -0.031007 -0.020843 0.018197 -0.078492 0.020812
1.9805 -0.0085622 -0.0082208 0.00074494 -0.021824 0 -0.016307 -0.016084 -0.010441 -0.0098222 -0.014384 -0.00082407 1.5446 -0.0022171 -0.00035789 -0.0016743 0.0038703 -0.00031093 0.0032422 0.0093018 0.0046574 0.0032788 0 0.023506 0 -0.00044596 0.00062951 0.00036406 -6.8284e-05 0.40877 0.0012457 -0.022216 -0.016397 -0.013413 -0.011807 -0.0075675 -0.018712 -3.4319e-05 0.010239 -0.1377 -0.17639 -0.10344 -0.17871 -0.013785 -0.1112 -0.081232 -0.17878 -0.028908 -0.021294 0.023148 -0.074048 0.024562
1.9844 -0.0069843 -0.0078424 0.0017295 -0.0098846 0 -0.0087365 -0.013963 -0.011295 -0.012592 -0.011312 -0.017695 1.5225 -0.0031611 -0.0022996 0.00014416 0.0035105 0.00035286 -0.0022664 0.0036356 0.006902 0.0028567 0 0.02888 0 -0.0007781 5.732e-05 -6.6521e-05 -0.00072791 0.45753 -0.0082335 -0.0087651 -0.0072077 -0.014103 -0.014439 -0.008709 -0.013721 -0.0080558 -0.0061851 -0.135 -0.17012 -0.10168 -0.17692 -0.0093485 -0.10965 -0.078653 -0.17504 -0.02681 -0.021745 0.028098 -0.069604 0.026155
1.9883 -0.0056006 -0.0064693 -0.00063142 0.0042233 0 5.2384e-05 -0.010155 -0.010028 -0.01467 -0.0085487 -0.031979 1.4934 -0.0020248 -0.0036337 0.0032047 0.0042757 0.00034131 -0.0059371 0.00076337 0.0098994 0.0038251 0 0.030545 0 -0.00025348 -5.6116e-05 0.00012343 -0.00074192 0.47199 -0.017228 0.005393 0.0039554 -0.011388 -0.014452 -0.011783 -0.0060731 -0.021487 -0.026068 -0.13416 -0.16413 -0.10034 -0.17573 -0.0066759 -0.10729 -0.077713 -0.17427 -0.02483 -0.022844 0.029646 -0.066126 0.025348
1.9922 -0.0047231 -0.0040794 -0.0031716 0.011204 0 0.0042733 -0.0056323 -0.0070304 -0.014582 -0.0086947 -0.036019 1.4738 -0.00071681 -0.0021045 0.0054889 0.0056834 -0.00089745 -0.0045592 0.0025832 0.012562 0.004851 0 0.029983 0 0.00058137 0.00028407 0.00076151 -0.00029365 0.44966 -0.021748 0.01051 0.0094016 -0.0067052 -0.011554 -0.013875 -0.0033802 -0.031874 -0.038103 -0.13439 -0.15829 -0.09924 -0.17487 -0.0050023 -0.10448 -0.077703 -0.17517 -0.022917 -0.024311 0.029268 -0.063194 0.023667
1.9961 -0.003942 -0.0017107 -0.0031242 0.0079253 0 0.0016833 -0.0023394 -0.0048994 -0.012457 -0.010886 -0.029293 1.4691 -0.0005905 0.0018778 0.0056879 0.0058129 -0.0026431 0.00037815 0.00747 0.013798 0.0036 0 0.028919 0 0.00082443 0.0006104 0.0012768 0.00014782 0.41014 -0.021153 0.0049487 0.0050992 -0.0029033 -0.007568 -0.012525 -0.0080225 -0.032492 -0.037415 -0.13486 -0.15264 -0.09819 -0.17409 -0.0036929 -0.10169 -0.077976 -0.17655 -0.021165 -0.026074 0.02827 -0.060581 0.023154
2 -0.0026142 -0.00014147 -0.00089684 -0.00071098 0 -0.0044643 -0.0015896 -0.0057743 -0.0099671 -0.011734 -0.017601 1.4694 -0.0011803 0.0050423 0.0038168 0.0033676 -0.0037502 0.004076 0.011595 0.013503 -0.00066622 0 0.027025 0 0.00013021 0.00047436 0.0012254 0.00018252 0.36602 -0.017835 -0.0044602 -0.0054865 -0.001736 -0.004851 -0.0086552 -0.015551 -0.023821 -0.027112 -0.13817 -0.14917 -0.097704 -0.17426 -0.0066926 -0.099087 -0.081598 -0.18369 -0.021323 -0.031333 0.019945 -0.061733 0.024237
2.0039 -0.0006335 0.0009923 0.00060723 -0.0066054 0 -0.0078397 -0.0025682 -0.0084822 -0.0083758 -0.0086622 -0.0082193 1.4602 -0.0012663 0.0042041 0.00084044 -0.00062658 -0.003832 0.003107 0.012004 0.012431 -0.0058638 0 0.02213 0 -0.00093294 -6.7346e-05 0.00064002 -0.00024594 0.30035 -0.014719 -0.0090289 -0.013337 -0.0023593 -0.0039393 -0.0055674 -0.019065 -0.012437 -0.013857 -0.14147 -0.1457 -0.097219 -0.17442 -0.0096923 -0.096486 -0.08522 -0.19083 -0.021482 -0.036592 0.011621 -0.062884 0.024913
2.0078 0.001453 0.0025975 -0.00055803 -0.005278 0 -0.0041585 -0.0027678 -0.0089191 -0.0068753 -0.0023012 -0.0048445 1.4361 -0.00056908 -0.00036513 -0.0019404 -0.0034998 -0.0034786 -0.0013461 0.0088332 0.011051 -0.0085147 0 0.012602 0 -0.0014572 -0.00048766 -7.4602e-05 -0.00083178 0.18008 -0.012776 -0.0053941 -0.010953 -0.0023148 -0.002999 -0.0050929 -0.014939 -0.0046467 -0.0027386 -0.1454 -0.14373 -0.096769 -0.17464 -0.014599 -0.094447 -0.089814 -0.1999 -0.022725 -0.043463 0.00066 -0.066068 0.022094
2.0117 0.0030964 0.0048091 -0.0029327 0.001304 0 0.0051165 -0.00025046 -0.0038246 -0.0031897 0.0043323 -0.0055618 1.4036 8.2867e-05 -0.0046499 -0.003219 -0.003443 -0.0034058 -0.0048302 0.0049385 0.0087874 -0.0065429 0 -0.00065262 0 -0.0010913 -0.0003287 -0.00050435 -0.0011437 -0.0057772 -0.010426 0.0028015 0.0010905 7.8238e-05 0.0001562 -0.0052458 -0.0047806 -0.0012124 0.0045053 -0.14992 -0.14314 -0.096352 -0.17491 -0.021284 -0.092931 -0.095316 -0.21076 -0.024979 -0.051838 -0.01276 -0.071146 0.013846
2.0156 0.004328 0.0065842 -0.0029977 0.0076316 0 0.013736 0.0044213 0.0056856 0.0040433 0.0088237 -0.004799 1.3727 4.8544e-05 -0.0043738 -0.001997 -0.0012201 -0.0036532 -0.004014 0.0034765 0.0047094 -0.00095681 0 -0.014652 0 -0.00032711 0.0003075 -0.0004668 -0.00094745 -0.22437 -0.0050401 0.0092235 0.01415 0.0042847 0.0055628 -0.0021644 0.0071249 0.0019389 0.0083521 -0.15444 -0.14256 -0.095935 -0.17517 -0.027968 -0.091414 -0.10082 -0.22163 -0.027234 -0.060212 -0.026179 -0.076224 0.00060829
2.0195 0.0055223 0.0067392 0.0010008 0.0097681 0 0.015682 0.0085628 0.014572 0.013556 0.011328 0.0022934 1.3482 -0.00031379 0.00084705 0.0017461 0.00073837 -0.0037662 0.00026775 0.0055912 -0.0010283 0.0049342 0 -0.026733 0 7.9854e-05 0.00082502 1.0471e-06 -0.00038543 -0.41851 0.0047742 0.01043 0.018632 0.0082084 0.010827 0.0055916 0.017468 0.008462 0.010255 -0.1574 -0.14369 -0.095029 -0.17445 -0.034609 -0.09053 -0.10466 -0.23063 -0.029582 -0.067793 -0.037566 -0.082299 -0.015274
2.0234 0.0066194 0.0052365 0.0068612 0.0078576 0 0.010043 0.0097036 0.01812 0.022153 0.013584 0.016005 1.3312 -0.00041459 0.006722 0.0064713 0.00084101 -0.003594 0.0040899 0.0098992 -0.0066964 0.0079721 0 -0.036377 0 -0.0001047 0.00069352 0.00073882 0.00012391 -0.54781 0.017814 0.0077819 0.012084 0.0099411 0.013395 0.01497 0.025147 0.017608 0.012491 -0.16029 -0.14489 -0.094101 -0.17368 -0.041247 -0.089674 -0.10843 -0.23955 -0.031934 -0.075337 -0.048861 -0.088418 -0.030889
2.0273 0.0068092 0.0032175 0.010334 0.0045706 0 0.0015682 0.0075656 0.015886 0.027055 0.016287 0.031431 1.3239 -0.00056195 0.0078944 0.0095619 -0.0002879 -0.0035543 0.0042599 0.013777 -0.010199 0.0072687 0 -0.044641 0 -0.00042849 -5.2261e-05 0.0014822 0.00020491 -0.60979 0.030694 0.0049285 0.00092347 0.0088889 0.012913 0.020866 0.029968 0.025356 0.017735 -0.16169 -0.14602 -0.092872 -0.17226 -0.046039 -0.088469 -0.11018 -0.24537 -0.033174 -0.080624 -0.056285 -0.093366 -0.043824
2.0313 0.0051957 0.0017362 0.0092133 0.002064 0 -0.0035095 0.0038709 0.011506 0.027566 0.017873 0.041616 1.3292 -0.0016407 0.0027588 0.0090487 -0.00095961 -0.0039557 0.0010805 0.015171 -0.010807 0.0044884 0 -0.051911 0 -0.00031768 -0.00084221 0.0018815 -0.00017584 -0.62285 0.039663 0.0041507 -0.0056892 0.0056812 0.011152 0.020648 0.031283 0.028735 0.027164 -0.16082 -0.14702 -0.091185 -0.16985 -0.048022 -0.086734 -0.10887 -0.24646 -0.032721 -0.082474 -0.057816 -0.096531 -0.052544
2.0352 0.0018007 0.00066014 0.0053287 0.00066729 0 -0.0025942 0.00049333 0.0087555 0.024715 0.016116 0.04232 1.3427 -0.0035629 -0.0049982 0.0052644 -0.00063395 -0.0042951 -0.002355 0.013661 -0.0096032 0.0022809 0 -0.056453 0 0.00028416 -0.0010693 0.0016716 -0.00067789 -0.59518 0.042576 0.0050032 -0.0039262 0.0015637 0.0097359 0.016248 0.028371 0.028319 0.038384 -0.15995 -0.14801 -0.089499 -0.16744 -0.050004 -0.084999 -0.10756 -0.24756 -0.032268 -0.084323 -0.059348 -0.099697 -0.056292
2.0391 -0.0022136 -0.0010034 0.0023645 -0.00020385 0 0.0016312 -0.0019753 0.0080084 0.019769 0.010755 0.034815 1.3493 -0.0046929 -0.0096544 0.00073604 -0.00058144 -0.0036393 -0.0032829 0.010391 -0.0082536 0.0021268 0 -0.055401 0 0.00086491 -0.00057973 0.00091548 -0.00087469 -0.5157 0.039776 0.0056844 0.0021717 -0.0020309 0.0083491 0.011945 0.021713 0.026484 0.045827 -0.15586 -0.14736 -0.087317 -0.16377 -0.045696 -0.081142 -0.10107 -0.23975 -0.027751 -0.07915 -0.049795 -0.09805 -0.054753
2.043 -0.0054367 -0.0037673 0.0019126 -0.00089865 0 0.0041205 -0.0039725 0.0065845 0.013427 0.0041199 0.024475 1.3333 -0.0035275 -0.0085353 -0.0018534 -0.0022196 -0.0018817 -0.0016916 0.0071806 -0.0075585 0.0032029 0 -0.047256 0 0.0008605 0.00025027 3.0937e-05 -0.00063769 -0.37399 0.033397 0.0049359 0.0054765 -0.0038748 0.0054765 0.010301 0.013222 0.024023 0.0442 -0.15114 -0.14637 -0.085038 -0.15985 -0.040154 -0.076869 -0.093556 -0.2302 -0.022437 -0.072601 -0.038069 -0.09546 -0.047651
2.0469 -0.0073621 -0.0069005 0.0019706 -0.0016809 0 0.0019059 -0.0057905 0.0022569 0.0062863 -0.0010631 0.016275 1.2943 -0.00092052 -0.0042129 -0.001815 -0.0050633 -0.00036495 5.2041e-05 0.0054378 -0.0073109 0.0031674 0 -0.033313 0 0.00015563 0.00084846 -0.00053681 -0.00027288 -0.18153 0.025633 0.0025511 0.0025722 -0.0036493 0.00068855 0.010274 0.0049272 0.019269 0.032292 -0.14596 -0.14471 -0.082708 -0.15566 -0.032753 -0.071743 -0.084815 -0.21828 -0.015834 -0.064118 -0.023552 -0.091301 -0.034588
2.0508 -0.0086597 -0.0091518 -0.00061748 -0.003416 0 -0.0039456 -0.007122 -0.0040985 -0.00056929 -0.0043442 0.010936 1.2517 0.00013779 -0.0018084 -0.00066527 -0.0067368 -0.00080212 -0.00028005 0.0054405 -0.0072881 0.00036185 0 -0.016462 0 -0.00088856 0.00086809 -0.00071124 -0.00024832 0.033476 0.017227 -0.0012608 -0.004058 -0.002527 -0.004393 0.0088862 -0.0024177 0.010577 0.013736 -0.13958 -0.14124 -0.080245 -0.15074 -0.020468 -0.064372 -0.072842 -0.20012 -0.005844 -0.050554 -0.0017012 -0.08302 -0.015556
2.0547 -0.010355 -0.010145 -0.0065633 -0.007138 0 -0.010105 -0.0078248 -0.009555 -0.0060737 -0.0077337 0.0049377 1.2281 -0.0023457 -0.0040002 -0.00029662 -0.0052259 -0.0033309 -0.0026032 0.0064109 -0.0077752 -0.0043431 0 0.0014707 0 -0.0017743 0.00038856 -0.00080236 -0.0007222 0.25203 0.0072605 -0.0062096 -0.009766 -0.0027029 -0.0077898 0.0042462 -0.0093158 -0.0010676 -0.0058098 -0.1332 -0.13777 -0.077782 -0.14581 -0.0081824 -0.057001 -0.060869 -0.18195 0.0041465 -0.036991 0.02015 -0.074739 0.0080666
2.0586 -0.012795 -0.010854 -0.013312 -0.012543 0 -0.014217 -0.008762 -0.012539 -0.010406 -0.01317 -0.0057643 1.2273 -0.0065384 -0.0084752 -0.0010806 -0.0010431 -0.0057911 -0.0046208 0.0073475 -0.0087102 -0.0078428 0 0.021002 0 -0.0021584 -0.00018674 -0.0010764 -0.0013133 0.47974 -0.0056018 -0.011485 -0.012687 -0.0057858 -0.0096287 -0.0031903 -0.016397 -0.01254 -0.022246 -0.1281 -0.13332 -0.075488 -0.14039 0.005736 -0.048282 -0.048311 -0.16197 0.015596 -0.022049 0.043083 -0.064558 0.03304
2.0625 -0.015396 -0.012612 -0.017783 -0.01743 0 -0.016468 -0.01143 -0.014659 -0.015304 -0.020126 -0.021658 1.2293 -0.0078157 -0.010205 -0.00182 0.0029968 -0.0053204 -0.0039754 0.0079719 -0.008556 -0.007358 0 0.04335 0 -0.0019029 -0.00042014 -0.0013511 -0.0013868 0.73195 -0.021359 -0.015619 -0.014707 -0.011396 -0.012331 -0.011824 -0.023644 -0.021611 -0.034322 -0.1235 -0.12847 -0.073261 -0.13477 0.020305 -0.039025 -0.03552 -0.14127 0.027625 -0.0065593 0.066448 -0.05362 0.055306
2.0664 -0.017304 -0.015735 -0.019549 -0.019484 0 -0.018517 -0.016559 -0.018857 -0.022599 -0.026111 -0.038765 1.2102 -0.0032415 -0.0063499 -0.0013644 0.0042053 -0.00097267 -0.00045608 0.0089325 -0.0047947 -0.0031641 0 0.067397 0 -0.001051 -0.00013419 -0.001137 -0.00065393 1.0042 -0.037803 -0.01758 -0.018195 -0.017472 -0.01796 -0.020669 -0.030632 -0.028903 -0.042438 -0.11961 -0.12375 -0.071121 -0.12903 0.034276 -0.029884 -0.023174 -0.12129 0.039352 0.0082531 0.088519 -0.042965 0.072167
2.0703 -0.018203 -0.019225 -0.020963 -0.018926 0 -0.021459 -0.023166 -0.025948 -0.032126 -0.029498 -0.051501 1.1667 0.004986 0.00087506 4.8034e-05 0.0022413 0.0051935 0.0036897 0.011028 0.0037312 0.0012123 0 0.088592 0 0.00010436 0.00045733 -0.00024888 0.000467 1.261 -0.051318 -0.01823 -0.022823 -0.022155 -0.025568 -0.029606 -0.036915 -0.036483 -0.047195 -0.11962 -0.11971 -0.069453 -0.12257 0.044985 -0.021376 -0.013256 -0.10524 0.049426 0.019366 0.10353 -0.033855 0.083842
2.0742 -0.018509 -0.021791 -0.024211 -0.018925 0 -0.024952 -0.029127 -0.033413 -0.041198 -0.031371 -0.056692 1.1203 0.01099 0.0060503 0.001153 -0.00093893 0.0097488 0.0055873 0.014213 0.014835 0.0019644 0 0.10155 0 0.00099698 0.00088114 0.00079328 0.0011247 1.4567 -0.058874 -0.020175 -0.026086 -0.025371 -0.031683 -0.038238 -0.041615 -0.044803 -0.049404 -0.11963 -0.11567 -0.067785 -0.11612 0.055694 -0.012867 -0.0033377 -0.089186 0.0595 0.030478 0.11854 -0.024744 0.092793
2.0781 -0.01893 -0.023026 -0.028659 -0.022665 0 -0.027924 -0.032724 -0.037814 -0.046438 -0.034048 -0.055461 1.0949 0.010429 0.005389 0.0011033 -0.0030801 0.010777 0.0040967 0.017459 0.023815 -0.0013805 0 0.10439 0 0.0010617 0.00074705 0.0011271 0.00076223 1.5672 -0.059802 -0.0254 -0.026526 -0.028455 -0.033746 -0.045095 -0.042854 -0.051657 -0.050751 -0.12269 -0.11334 -0.066581 -0.10895 0.061283 -0.0064595 0.0036145 -0.078689 0.06632 0.03641 0.12494 -0.018877 0.10121
2.082 -0.019927 -0.023591 -0.031444 -0.029758 0 -0.029652 -0.033698 -0.03816 -0.046413 -0.037864 -0.05179 1.0915 0.0043051 8.8741e-05 0.00023655 -0.0034505 0.0092948 0.00064756 0.019661 0.026936 -0.0052825 0 0.10079 0 0.00022381 6.6068e-05 0.00040585 -0.00035481 1.6017 -0.056023 -0.032746 -0.025575 -0.032267 -0.032821 -0.048396 -0.038548 -0.0544 -0.053231 -0.12783 -0.11218 -0.065693 -0.10128 0.063376 -0.0014855 0.0085424 -0.071983 0.070919 0.038807 0.12547 -0.015225 0.10887
2.0859 -0.021554 -0.024415 -0.030601 -0.035933 0 -0.030066 -0.032978 -0.036535 -0.042632 -0.04006 -0.049324 1.0862 -0.0023411 -0.0047822 -0.00058628 -0.0028801 0.0079659 -0.0021431 0.020617 0.024518 -0.0054644 0 0.097156 0 -0.00087619 -0.00072978 -0.00074535 -0.0013278 1.5871 -0.050529 -0.038095 -0.02585 -0.035924 -0.032477 -0.047615 -0.028738 -0.052844 -0.0572 -0.13307 -0.11114 -0.064835 -0.093576 0.065149 0.0033211 0.013303 -0.065589 0.075284 0.0409 0.12552 -0.011788 0.11333
2.0898 -0.023618 -0.02589 -0.027224 -0.036788 0 -0.029406 -0.031687 -0.035439 -0.038059 -0.03753 -0.048935 1.0536 -0.0052236 -0.0047313 -0.001053 -0.0024065 0.0085253 -0.0027636 0.020973 0.02063 -0.0011725 0 0.09723 0 -0.0012945 -0.001119 -0.0012487 -0.001391 1.5441 -0.045273 -0.037713 -0.028021 -0.037581 -0.034846 -0.044107 -0.017244 -0.049434 -0.06014 -0.14095 -0.11351 -0.064805 -0.084608 0.057796 0.0033579 0.01329 -0.068116 0.072991 0.034349 0.11219 -0.014496 0.11212
2.0938 -0.025863 -0.027776 -0.02435 -0.032021 0 -0.028048 -0.030496 -0.034988 -0.034697 -0.030708 -0.048509 0.99022 -0.0040614 0.00040745 -0.0015205 -0.00217 0.010443 -0.0018883 0.021241 0.019534 0.0038728 0 0.098674 0 -0.00057759 -0.00090212 -0.00062476 -0.00055376 1.4784 -0.040098 -0.031821 -0.030041 -0.036406 -0.038148 -0.040078 -0.010166 -0.04646 -0.058033 -0.14883 -0.11589 -0.064776 -0.075641 0.050443 0.0033947 0.013276 -0.070643 0.070698 0.027799 0.098862 -0.017204 0.10483
2.0977 -0.027985 -0.029563 -0.023868 -0.025794 0 -0.026725 -0.02968 -0.033221 -0.032538 -0.024143 -0.04468 0.91551 -0.0014202 0.0065867 -0.0022162 -0.0015868 0.011936 -0.0013068 0.021107 0.022203 0.0050573 0 0.095171 0 0.0007996 -0.00032581 0.00049964 0.00047232 1.3894 -0.033558 -0.024756 -0.029665 -0.033566 -0.038534 -0.036896 -0.011569 -0.043473 -0.048574 -0.15583 -0.11921 -0.065022 -0.066301 0.040385 0.0015363 0.011738 -0.075254 0.065757 0.018867 0.082238 -0.021823 0.093287
2.1016 -0.029588 -0.030688 -0.024858 -0.022766 0 -0.026446 -0.029278 -0.029047 -0.030508 -0.022527 -0.035288 0.85033 0.00074448 0.0091304 -0.0027901 -0.00032705 0.012041 -0.0018723 0.019984 0.026069 0.0015681 0 0.082352 0 0.0018258 0.00017864 0.0010013 0.00095464 1.2802 -0.02491 -0.021277 -0.027249 -0.031131 -0.034348 -0.034321 -0.01999 -0.03791 -0.033344 -0.16186 -0.12357 -0.065576 -0.056547 0.027318 -0.0024302 0.0085047 -0.082182 0.057871 0.007286 0.061951 -0.028566 0.080003
2.1055 -0.030264 -0.030533 -0.025014 -0.023851 0 -0.027621 -0.028904 -0.024191 -0.028008 -0.025969 -0.02128 0.7973 0.0026318 0.0065035 -0.0029224 0.0010952 0.011552 -0.002604 0.018211 0.027925 -0.0025942 0 0.062335 0 0.0018366 0.0003601 0.00040322 0.00074444 1.1574 -0.015558 -0.022443 -0.025434 -0.030071 -0.028104 -0.031151 -0.029278 -0.028302 -0.016984 -0.16789 -0.12794 -0.06613 -0.046793 0.014251 -0.0063967 0.0052709 -0.08911 0.049984 -0.0042948 0.041664 -0.035309 0.066821
2.1094 -0.029785 -0.02864 -0.023358 -0.02592 0 -0.029075 -0.02755 -0.021566 -0.025261 -0.029508 -0.0069829 0.74275 0.0049029 0.0011817 -0.0030889 0.0016972 0.011995 -0.0018705 0.017337 0.026914 -0.0025015 0 0.042733 0 0.0010439 0.00026155 -0.00062547 0.00024639 1.0252 -0.0085686 -0.025024 -0.025943 -0.029375 -0.023823 -0.026442 -0.033415 -0.016598 -0.0043552 -0.16777 -0.13088 -0.066373 -0.037218 0.0020056 -0.011229 0.0012751 -0.093561 0.040077 -0.014882 0.023743 -0.041646 0.054854
2.1133 -0.028281 -0.025292 -0.021239 -0.02546 0 -0.02836 -0.024086 -0.021762 -0.022413 -0.027705 0.0018169 0.67523 0.0065386 -0.0027188 -0.0041536 0.00091484 0.013848 0.00062642 0.01879 0.024811 0.0027383 0 0.030905 0 0.00022454 3.7446e-05 -0.00094403 -0.00011789 0.88691 -0.0065233 -0.024922 -0.027184 -0.027084 -0.022575 -0.020194 -0.031078 -0.0070752 0.0017709 -0.16708 -0.13368 -0.066587 -0.027659 -0.010162 -0.016143 -0.0027934 -0.097777 0.029978 -0.025375 0.0060468 -0.047944 0.045235
2.1172 -0.026254 -0.021809 -0.020701 -0.022123 0 -0.023732 -0.018391 -0.021878 -0.018859 -0.019867 0.0014588 0.59861 0.0054192 -0.0027556 -0.0059595 -0.00082999 0.015895 0.003245 0.022165 0.023794 0.0089963 0 0.028471 0 -6.2506e-05 -0.00024049 -0.00010347 -0.00031691 0.75294 -0.0094219 -0.021118 -0.025671 -0.022124 -0.021247 -0.013231 -0.025895 -0.0029084 0.0011624 -0.16294 -0.13438 -0.066093 -0.018471 -0.019797 -0.020046 -0.006377 -0.098963 0.020498 -0.033543 -0.0080911 -0.052476 0.039222
2.1211 -0.024378 -0.019882 -0.022299 -0.018641 0 -0.016366 -0.012095 -0.018539 -0.014012 -0.010721 -0.0064431 0.52578 0.001143 0.00027896 -0.0067083 -0.0023046 0.016348 0.0039291 0.025058 0.02429 0.011169 0 0.030758 0 8.3293e-05 -0.00054453 0.0011987 -0.00056387 0.64498 -0.014457 -0.016352 -0.02007 -0.015322 -0.01621 -0.0068084 -0.02255 -0.003788 -0.0043894 -0.15249 -0.13124 -0.0643 -0.0099625 -0.024783 -0.022089 -0.0090699 -0.094584 0.012154 -0.037441 -0.015694 -0.053763 0.037241
2.125 -0.023119 -0.020204 -0.02478 -0.017689 0 -0.010519 -0.0079404 -0.012108 -0.00877 -0.0060316 -0.015055 0.46195 -0.0035021 0.0034598 -0.004376 -0.0022177 0.014594 0.0023146 0.024982 0.024972 0.0081339 0 0.031318 0 0.00018725 -0.00072631 0.0018241 -0.00086902 0.5866 -0.01797 -0.014249 -0.013557 -0.0090509 -0.0080536 -0.0023636 -0.022758 -0.0066675 -0.011382 -0.14204 -0.12809 -0.062508 -0.0014543 -0.029769 -0.024132 -0.011763 -0.090206 0.0038106 -0.041338 -0.023298 -0.055049 0.037938
2.1289 -0.02237 -0.0217 -0.026691 -0.019392 0 -0.010801 -0.0079859 -0.0072421 -0.0057581 -0.0076882 -0.016639 0.39752 -0.0046787 0.0042415 0.00097879 -7.9701e-05 0.011852 0.00015498 0.021623 0.024482 0.0035931 0 0.027377 0 -5.429e-07 -0.00053804 0.0013103 -0.00089713 0.58729 -0.018079 -0.016059 -0.011561 -0.0060412 -0.0020616 -0.0012669 -0.024742 -0.0085714 -0.015192 -0.12405 -0.11754 -0.057522 0.0061206 -0.026845 -0.021735 -0.012053 -0.077583 -0.00079068 -0.037927 -0.021183 -0.050298 0.038657
2.1328 -0.021405 -0.022273 -0.027711 -0.021831 0 -0.018287 -0.012042 -0.008576 -0.0074709 -0.012911 -0.0086891 0.31853 -0.0012715 0.0022971 0.0066112 0.0033419 0.010163 -0.00046916 0.01724 0.022832 0.0020773 0 0.021646 0 -0.00027568 8.3219e-05 0.00026012 -0.00036018 0.63477 -0.015913 -0.020055 -0.016621 -0.0080448 -0.0034156 -0.0042226 -0.025883 -0.0087393 -0.012288 -0.10408 -0.10503 -0.051698 0.013451 -0.021844 -0.018172 -0.011712 -0.062795 -0.0044096 -0.032597 -0.016517 -0.043962 0.037366
2.1367 -0.01934 -0.020531 -0.028115 -0.023284 0 -0.028658 -0.017649 -0.015722 -0.013768 -0.017613 0.002967 0.22225 0.0038225 -0.0005506 0.0092726 0.0063585 0.010651 0.00069017 0.014736 0.021194 0.0044008 0 0.019577 0 -0.00031184 0.00079391 -0.00033331 0.00050563 0.70187 -0.014546 -0.023484 -0.025225 -0.014698 -0.011815 -0.010505 -0.025139 -0.0085839 -0.0035621 -0.082731 -0.090167 -0.044593 0.020681 -0.015025 -0.013249 -0.010432 -0.046302 -0.0066993 -0.02536 -0.0098126 -0.035958 0.034553
2.1406 -0.01589 -0.016888 -0.027304 -0.023248 0 -0.034409 -0.02162 -0.022977 -0.021279 -0.019847 0.0075096 0.12017 0.0064149 -0.0019782 0.0081826 0.0074512 0.012644 0.0018223 0.015289 0.020718 0.0072505 0 0.024921 0 -9.0813e-05 0.0010453 -6.276e-05 0.0010067 0.76028 -0.016569 -0.024518 -0.029926 -0.023054 -0.02111 -0.017789 -0.022834 -0.010182 0.0043557 -0.056802 -0.067471 -0.033237 0.027582 -0.0021746 -0.003813 -0.0060382 -0.024151 -0.00458 -0.0118 0.0036534 -0.022422 0.033359
2.1445 -0.011799 -0.012997 -0.023648 -0.021503 0 -0.029994 -0.021987 -0.024433 -0.025683 -0.020043 -0.0027031 0.025451 0.0049192 -0.00098901 0.005664 0.0064159 0.014393 0.0010534 0.017725 0.021732 0.0070998 0 0.03722 0 9.5416e-05 0.00060518 0.0006175 0.0006474 0.79029 -0.022166 -0.022511 -0.025259 -0.028576 -0.024577 -0.02313 -0.018931 -0.014864 0.0026169 -0.030872 -0.044775 -0.021882 0.034484 0.010676 0.0056231 -0.001644 -0.0019995 -0.0024607 0.00176 0.017119 -0.008886 0.03758
2.1484 -0.0084119 -0.010181 -0.016325 -0.017299 0 -0.016253 -0.019 -0.019482 -0.025044 -0.018926 -0.02529 -0.06106 0.0014052 0.0014268 0.0046601 0.0045454 0.014704 -0.0014269 0.019971 0.023782 0.0040834 0 0.052471 0 3.5639e-05 -0.00015045 0.0010015 -0.00029381 0.78431 -0.028961 -0.017423 -0.012449 -0.027778 -0.020753 -0.024683 -0.012687 -0.02259 -0.012875 -0.0046685 -0.016894 -0.0068238 0.041864 0.024713 0.017413 0.0056334 0.020833 0.0028867 0.018323 0.032055 0.0073727 0.048767
2.1523 -0.0066234 -0.0084531 -0.007148 -0.010511 0 -0.000543 -0.014698 -0.013097 -0.021179 -0.016438 -0.048255 -0.15082 -0.00095621 0.0031683 0.0057281 0.0034925 0.014003 -0.0033817 0.020888 0.02589 0.0016951 0 0.065457 0 -0.00013461 -0.0005705 0.00088242 -0.0009419 0.74768 -0.033472 -0.010098 0.0011084 -0.020966 -0.014214 -0.022923 -0.0045443 -0.031787 -0.036656 0.021669 0.013527 0.010048 0.04948 0.039332 0.030356 0.014323 0.043999 0.0098156 0.036358 0.047711 0.024965 0.064364
2.1563 -0.0061137 -0.0069632 6.3331e-05 -0.0034869 0 0.0080118 -0.011496 -0.010657 -0.017822 -0.012939 -0.058045 -0.25426 -0.00098416 0.0026628 0.0067097 0.0037492 0.013877 -0.0027229 0.020728 0.026601 0.0027813 0 0.071745 0 -0.00013723 -0.0004061 0.00064683 -0.00065533 0.69652 -0.033063 -0.003144 0.0072609 -0.012563 -0.010841 -0.020277 0.0022431 -0.039482 -0.056026 0.047453 0.044232 0.027304 0.057252 0.053368 0.043264 0.023396 0.066546 0.017049 0.054375 0.062945 0.04252 0.078233
2.1602 -0.0056641 -0.0051293 0.0024936 -0.0004401 0 0.0049899 -0.010652 -0.012686 -0.017293 -0.010368 -0.049251 -0.36876 0.0001098 -6.9945e-06 0.0053481 0.0042752 0.015494 0.00036901 0.020176 0.024303 0.0062696 0 0.068732 0 3.475e-05 -9.7504e-05 0.00071699 0.00032695 0.64651 -0.027288 -0.00031514 0.0031102 -0.0079689 -0.012432 -0.019247 0.0031338 -0.042152 -0.059582 0.068785 0.077227 0.047648 0.066272 0.062731 0.055894 0.035548 0.084128 0.02673 0.072243 0.074787 0.059777 0.083494
2.1641 -0.0043165 -0.0031188 0.0008603 -0.0036289 0 -0.0059108 -0.011456 -0.014819 -0.018705 -0.010791 -0.028272 -0.48068 0.00086723 -0.0032714 0.0018992 0.0037964 0.018351 0.0035861 0.019413 0.018342 0.0081793 0 0.056301 0 4.3394e-05 -0.0002927 0.0010532 0.0011166 0.59452 -0.018075 -0.0034659 -0.0069546 -0.0091197 -0.015706 -0.020355 -0.0035411 -0.037521 -0.045322 0.090116 0.11022 0.067992 0.075293 0.072095 0.068523 0.047699 0.10171 0.03641 0.09011 0.086629 0.077033 0.076185
2.168 -0.0022506 -0.0013144 -0.0012229 -0.0098607 0 -0.015307 -0.011592 -0.012638 -0.019094 -0.013337 -0.0080725 -0.57855 0.001368 -0.0052617 -0.0011145 0.0024614 0.020563 0.0047368 0.018242 0.010229 0.005812 0 0.037233 0 -0.00037968 -0.0010702 0.0012768 0.0010677 0.50925 -0.0087465 -0.0095927 -0.014543 -0.012679 -0.015978 -0.021498 -0.01382 -0.026307 -0.02167 0.10688 0.1413 0.08824 0.084841 0.076115 0.07914 0.060601 0.1141 0.046447 0.1059 0.095011 0.092048 0.057525
2.1719 -0.00047006 0.00036008 -0.00057734 -0.011829 0 -0.01487 -0.0085935 -0.0060338 -0.016081 -0.013517 0.0016171 -0.66359 0.0026427 -0.0049975 -0.0015999 0.0019204 0.020511 0.0037864 0.016836 0.0033298 0.00065441 0 0.016499 0 -0.0010089 -0.0017398 0.0011984 0.00040326 0.34855 -0.0022281 -0.011832 -0.013223 -0.012803 -0.011313 -0.019287 -0.020214 -0.01228 -0.00086482 0.1199 0.17081 0.10841 0.094821 0.07577 0.08811 0.074118 0.12224 0.056777 0.12 0.10057 0.10523 0.033154
2.1758 0.00039265 0.002326 0.0027729 -0.0043642 0 -0.0034188 -0.0015961 0.0013514 -0.0095308 -0.0069601 0.0007983 -0.7474 0.0048088 -0.0027436 3.1915e-05 0.003455 0.018296 0.0026498 0.015926 0.00049515 -0.003032 0 -0.0011982 0 -0.0012535 -0.0015241 0.0010693 -7.4559e-05 0.097365 0.00071198 -0.0049983 -0.0028129 -0.0061952 -0.0032877 -0.011476 -0.017532 -4.9581e-05 0.0095516 0.13293 0.20031 0.12858 0.1048 0.075424 0.097081 0.087634 0.13039 0.067106 0.13409 0.10612 0.11841 0.0096921
2.1797 0.00088937 0.0046434 0.0060637 0.0099413 0 0.012273 0.0078282 0.0064293 -0.0010414 0.0056294 -0.0022819 -0.84039 0.006465 0.00044123 0.001584 0.0060732 0.015532 0.0030253 0.016016 0.0014426 -0.0024104 0 -0.014444 0 -0.00079025 -0.00044385 0.001233 0.00014128 -0.20617 0.0020493 0.0089073 0.010827 0.0051263 0.0054694 0.0013037 -0.0072396 0.0079792 0.010538 0.13752 0.22163 0.14467 0.11409 0.065807 0.1012 0.099515 0.12953 0.076717 0.14308 0.10718 0.12595 -0.0090715
2.1836 0.0022973 0.006727 0.0068169 0.021744 0 0.022552 0.016515 0.0096609 0.0076643 0.017876 0.0014089 -0.9428 0.0060927 0.0033322 0.001509 0.0069011 0.013559 0.004521 0.01656 0.0026081 0.0012713 0 -0.026082 0 -2.0392e-05 0.00057527 0.0016045 0.00074827 -0.48717 0.0051703 0.021058 0.019996 0.015761 0.013611 0.015757 0.0038551 0.013039 0.0088449 0.14203 0.24287 0.16071 0.12338 0.056094 0.10527 0.11138 0.12858 0.086322 0.15202 0.10819 0.13343 -0.023597
2.1875 0.0053402 0.0079783 0.0052556 0.022652 0 0.021932 0.021738 0.013596 0.01566 0.023087 0.014681 -1.0464 0.0036726 0.0049008 0.0002221 0.0039365 0.011837 0.004975 0.016157 0.00016299 0.0041364 0 -0.040592 0 0.00022534 0.00057603 0.0016426 0.0010114 -0.68594 0.01224 0.022854 0.020265 0.021501 0.02092 0.027828 0.009597 0.018561 0.011284 0.14395 0.25975 0.17383 0.13139 0.044467 0.1078 0.12127 0.12535 0.095393 0.15914 0.10909 0.13883 -0.036762
2.1914 0.0094132 0.0086 0.0038167 0.012878 0 0.012764 0.0229 0.019104 0.022496 0.020617 0.032708 -1.1438 0.00058427 0.004559 -0.00091251 -0.0014951 0.0083101 0.0026439 0.013703 -0.0063767 0.0035659 0 -0.059519 0 -0.0004834 -0.00044065 0.00092577 0.00058041 -0.80057 0.02222 0.013729 0.013117 0.022206 0.026668 0.034844 0.0096686 0.026999 0.020628 0.14242 0.27082 0.18307 0.13771 0.030295 0.10828 0.12854 0.1191 0.10376 0.16383 0.10985 0.14147 -0.050616
2.1953 0.013085 0.0095127 0.0045921 0.0015512 0 0.003048 0.021564 0.023944 0.027594 0.016551 0.047252 -1.2349 -0.0018983 0.0025575 -0.0012909 -0.0053465 0.0016738 -0.001892 0.0093753 -0.013499 0.00054453 0 -0.078924 0 -0.0016576 -0.001462 -0.00028155 -0.0001634 -0.87904 0.031343 0.0022351 0.0046766 0.020736 0.029162 0.036434 0.0092853 0.037459 0.034954 0.1409 0.2819 0.1923 0.14404 0.016123 0.10875 0.13582 0.11284 0.11212 0.16853 0.11061 0.14411 -0.064599
2.1992 0.015299 0.011322 0.0074824 -0.00094444 0 0.00040833 0.019911 0.025293 0.030361 0.017578 0.052432 -1.326 -0.0035472 0.0002574 -0.0012883 -0.0043311 -0.0066256 -0.0059599 0.0045318 -0.016851 -0.0016749 0 -0.091586 0 -0.0022728 -0.0014509 -0.0011446 -0.00058454 -0.96674 0.035936 -0.0011062 0.0016104 0.019747 0.027308 0.03392 0.013937 0.045998 0.049281 0.13733 0.28527 0.19525 0.14608 0.0040539 0.10854 0.13771 0.10612 0.11932 0.17156 0.11458 0.14476 -0.076399
2.2031 0.016034 0.013494 0.010731 0.0082162 0 0.0068794 0.019036 0.023088 0.030796 0.02419 0.04783 -1.4219 -0.0045671 -0.00041994 -0.0010418 0.00096493 -0.012866 -0.0069854 0.00072782 -0.015231 -0.00095803 0 -0.092524 0 -0.0017314 -0.00038546 -0.0010142 -0.00051783 -1.0592 0.035316 0.0071096 0.0068492 0.019786 0.022275 0.029122 0.024225 0.048314 0.057909 0.13345 0.28748 0.19725 0.14748 -0.0076974 0.10823 0.13879 0.099333 0.12634 0.17434 0.11904 0.14512 -0.083984
2.207 0.01589 0.014771 0.012854 0.02215 0 0.017966 0.01849 0.020102 0.029613 0.030283 0.037662 -1.5205 -0.004606 0.0015242 0.00013767 0.0064319 -0.01396 -0.0046771 -0.0012055 -0.011508 0.0017213 0 -0.083081 0 -0.00045819 0.00071497 -7.5225e-05 -0.00040811 -1.1057 0.032195 0.020402 0.01767 0.020064 0.016973 0.023619 0.035397 0.042808 0.056918 0.12978 0.28797 0.19755 0.14707 -0.017084 0.10842 0.13814 0.093301 0.13285 0.17727 0.12499 0.1456 -0.086498
2.2109 0.015269 0.014467 0.013782 0.030338 0 0.02608 0.017222 0.018662 0.027516 0.029574 0.027545 -1.6128 -0.0030126 0.0048771 0.0025655 0.0079633 -0.010259 -0.0012735 -0.0013992 -0.0096591 0.0034364 0 -0.069772 0 0.00047546 0.00079957 0.00078951 -0.00072641 -1.0579 0.030169 0.028264 0.027254 0.020158 0.013602 0.018685 0.041517 0.031787 0.04639 0.12659 0.28461 0.19405 0.14262 -0.021171 0.10973 0.13358 0.088967 0.13821 0.18049 0.13429 0.14639 -0.083477
2.2148 0.014138 0.013229 0.014308 0.027171 0 0.025668 0.014814 0.017981 0.024479 0.022044 0.021172 -1.6909 -9.9244e-05 0.0066538 0.0047319 0.0047571 -0.0055389 0.0003562 -0.00064453 -0.011016 0.0021943 0 -0.058735 0 0.00033821 -0.00019915 0.00080714 -0.0013615 -0.91565 0.030482 0.025017 0.028953 0.020343 0.011875 0.015272 0.040081 0.019958 0.030901 0.1234 0.28124 0.19055 0.13818 -0.025257 0.11104 0.12903 0.084632 0.14356 0.18372 0.14359 0.14718 -0.074056
2.2188 0.012508 0.01239 0.014924 0.015708 0 0.0168 0.011861 0.015367 0.020009 0.013693 0.018453 -1.7547 0.0024644 0.0044623 0.0040157 -0.00060262 -0.0039898 -0.00087452 4.6544e-05 -0.013482 -0.0012887 0 -0.050818 0 -0.00061827 -0.001348 1.462e-06 -0.0017098 -0.72632 0.030926 0.013827 0.02088 0.020458 0.0098856 0.013557 0.033086 0.011273 0.01694 0.12158 0.27622 0.185 0.12963 -0.022933 0.11385 0.12211 0.081898 0.14704 0.18815 0.15474 0.14934 -0.05783
2.2227 0.010858 0.012627 0.015505 0.0043335 0 0.0052457 0.009345 0.0099068 0.014155 0.010128 0.015862 -1.8134 0.0030723 -0.0010776 -0.00049375 -0.0048935 -0.0068714 -0.0033894 -8.8668e-05 -0.014203 -0.0043814 0 -0.041824 0 -0.0014437 -0.0016484 -0.00089507 -0.001372 -0.54385 0.027781 0.0031521 0.0078178 0.01924 0.0066572 0.012461 0.024359 0.0064177 0.0083677 0.12022 0.27064 0.17876 0.11971 -0.018448 0.11716 0.1144 0.079703 0.14988 0.19297 0.16651 0.15196 -0.036711
2.2266 0.0098373 0.013382 0.015906 0.00011017 0 -0.0010221 0.0077735 0.0041506 0.0079861 0.011062 0.0090525 -1.8802 0.0019159 -0.006314 -0.0061495 -0.0067732 -0.011817 -0.0043533 -0.0010515 -0.012608 -0.0048818 0 -0.02763 0 -0.001368 -0.00094467 -0.0011696 -0.00065271 -0.39178 0.019007 -0.00022818 -0.0014015 0.015388 0.0034859 0.010024 0.016296 0.0028484 0.0036843 0.11902 0.26496 0.17244 0.10903 -0.013059 0.12046 0.1067 0.077341 0.15205 0.19799 0.17788 0.15482 -0.015332
2.2305 0.0095659 0.013623 0.016336 0.0044009 0 0.0028991 0.0068973 0.0015806 0.00282 0.011427 -0.0034236 -1.9631 0.00076732 -0.0074317 -0.0085716 -0.0067954 -0.015263 -0.0021946 -0.0018673 -0.010643 -0.0027309 0 -0.009228 0 -0.00041745 5.9471e-05 -0.00075474 -0.00026505 -0.26328 0.0060353 0.0045534 -1.1585e-05 0.0093103 0.002571 0.0048687 0.0089659 -0.0025338 -0.0019323 0.11856 0.25882 0.16577 0.095053 -0.0037544 0.12371 0.099044 0.074256 0.15126 0.2038 0.18753 0.1587 0.0012504
2.2344 0.0094426 0.012992 0.01685 0.013172 0 0.014944 0.0061116 0.0026919 -0.00093052 0.0074582 -0.017845 -2.06 0.00077079 -0.0038262 -0.0059026 -0.0057074 -0.015579 0.0018992 -0.001188 -0.010299 0.00017901 0 0.0071964 0 0.00073641 0.00057225 -0.00017937 -0.00054707 -0.14957 -0.0070478 0.013339 0.011168 0.0033923 0.0044598 -0.0022775 0.0016242 -0.010185 -0.011187 0.11809 0.25269 0.15911 0.081075 0.0055506 0.12697 0.091387 0.071171 0.15048 0.20962 0.19718 0.16258 0.010811
2.2383 0.0087904 0.012043 0.016702 0.020375 0 0.026633 0.0050823 0.0043592 -0.0038011 0.00087272 -0.026964 -2.1598 0.0008333 0.0012435 -0.0010718 -0.0035133 -0.014034 0.0048476 0.0014186 -0.011451 0.0016253 0 0.015256 0 0.0014208 0.00042388 1.5546e-05 -0.0010669 -0.060701 -0.01594 0.020582 0.023424 0.00025973 0.007204 -0.0084661 -0.0056004 -0.016931 -0.021023 0.11691 0.24586 0.15277 0.065797 0.014023 0.12816 0.085284 0.065394 0.14704 0.21484 0.20284 0.16592 0.014911
2.2422 0.007647 0.011416 0.014721 0.021462 0 0.028656 0.0040944 0.0034655 -0.0060105 -0.0031917 -0.025272 -2.2503 -0.0011686 0.0035655 0.00076791 -0.00034443 -0.013018 0.0042532 0.0046062 -0.012386 0.00065747 0 0.013642 0 0.0014301 5.8414e-05 -0.00023568 -0.0010787 -0.017969 -0.018342 0.022312 0.026261 0.0007651 0.0082608 -0.010283 -0.011595 -0.01826 -0.024756 0.11531 0.23861 0.14664 0.049748 0.022001 0.12813 0.080105 0.058017 0.14203 0.2197 0.20612 0.16893 0.016457
2.2461 0.0067621 0.011035 0.010623 0.015417 0 0.018065 0.0039196 0.00070721 -0.0064722 -0.0017078 -0.013938 -2.3249 -0.0054502 0.0018225 -0.0026095 0.0024259 -0.013566 0.00050035 0.0059458 -0.012123 -0.0019309 0 0.0067214 0 0.00097479 -3.4146e-05 -0.00056947 -0.00034307 -0.0317 -0.01482 0.01736 0.01579 0.0037079 0.0071444 -0.0062926 -0.015285 -0.012127 -0.018354 0.11351 0.23115 0.14053 0.033702 0.02956 0.12773 0.07514 0.050281 0.13677 0.22436 0.20888 0.17173 0.01636
2.25 0.0067616 0.01032 0.0058111 0.0051325 0 0.0013964 0.0052678 3.2776e-05 -0.0036311 0.0034873 -0.00073846 -2.385 -0.0091319 -0.001313 -0.008072 0.0028254 -0.014595 -0.0034885 0.003914 -0.011588 -0.0043555 0 0.000142 0 0.00034822 0.00022526 -0.00061772 0.00058651 -0.091618 -0.0082848 0.0077053 -0.0014605 0.0072665 0.0059595 0.0017297 -0.016176 -0.0010172 -0.0047892 0.10905 0.22088 0.13465 0.017709 0.031262 0.12216 0.073178 0.037523 0.1282 0.22615 0.20426 0.17152 0.012863
2.2539 0.0074214 0.0090636 0.0024959 -0.0038365 0 -0.0096386 0.0080828 0.004073 0.0024538 0.0083093 0.0059075 -2.4374 -0.008661 -0.0019269 -0.010134 0.0003741 -0.014303 -0.0046836 -0.00060562 -0.012226 -0.005115 0 -0.0041273 0 -0.00025796 0.00056904 -0.00032397 0.00092973 -0.17793 -0.0024485 -0.0018112 -0.0131 0.010321 0.0071634 0.0097714 -0.013867 0.0096099 0.008066 0.10458 0.2106 0.12877 0.0017164 0.032964 0.1166 0.071215 0.024765 0.11962 0.22793 0.19964 0.17132 0.0042237
2.2578 0.0078843 0.0078118 0.0018068 -0.0061814 0 -0.0071993 0.011159 0.010658 0.0092025 0.010813 0.0040656 -2.4895 -0.0035999 0.0012285 -0.0064115 -0.0028641 -0.012065 -0.002438 -0.0049193 -0.013811 -0.0038948 0 -0.0086106 0 -0.00068018 0.0007556 0.00011441 0.00048125 -0.27604 0.0002628 -0.0054967 -0.010584 0.012362 0.010832 0.01407 -0.0076331 0.015257 0.014197 0.098536 0.19802 0.1227 -0.013257 0.031064 0.10849 0.070493 0.01058 0.11036 0.22768 0.19206 0.16893 -0.0082778
2.2617 0.0075659 0.0072288 0.0028068 -0.0003865 0 0.0061968 0.012578 0.014552 0.013328 0.012222 8.4072e-05 -2.5469 0.0023612 0.005513 0.00010196 -0.0039436 -0.0089523 0.0011683 -0.0068365 -0.014302 -0.001572 0 -0.016685 0 -0.00071024 0.00077602 0.00049641 -0.00021629 -0.37742 0.00044305 -0.00063215 0.0038846 0.0127 0.014265 0.01336 0.0027206 0.015417 0.014425 0.090951 0.1832 0.11646 -0.027237 0.02565 0.097917 0.070981 -0.0049979 0.10042 0.22543 0.18159 0.1644 -0.020521
2.2656 0.0067094 0.0072237 0.0035045 0.0095405 0 0.019516 0.010969 0.012771 0.013916 0.014017 0.0029458 -2.6112 0.0045743 0.0070329 0.0042067 -0.001976 -0.0066517 0.0033449 -0.0064908 -0.012182 0.00057289 0 -0.028527 0 -0.00024158 0.00072813 0.00072948 -0.00049069 -0.47025 0.0016868 0.0095451 0.019176 0.010542 0.014405 0.0094654 0.015352 0.013359 0.01492 0.083366 0.16838 0.11021 -0.041217 0.020237 0.08734 0.071469 -0.020575 0.090482 0.22319 0.17113 0.15987 -0.028937
2.2695 0.0059897 0.0069773 0.0028439 0.016261 0 0.02211 0.0067514 0.0077236 0.013485 0.015287 0.015961 -2.6805 0.0017033 0.0044602 0.0036287 0.00085315 -0.0060685 0.0029877 -0.0058633 -0.0086658 0.0017901 0 -0.040647 0 0.00051 0.00061461 0.00073487 -0.00024901 -0.53758 0.0080632 0.017228 0.024184 0.0061555 0.010755 0.0060018 0.026248 0.013157 0.020892 0.074171 0.14967 0.10367 -0.05188 0.011705 0.075409 0.07311 -0.033842 0.082196 0.21806 0.15951 0.1521 -0.033517
2.2734 0.0056864 0.0059197 0.0016177 0.014418 0 0.012136 0.0021782 0.0047106 0.015488 0.013911 0.033303 -2.7491 -0.003229 0.00024944 0.0007525 0.001514 -0.0069008 0.001221 -0.0065596 -0.0069777 0.002221 0 -0.04896 0 0.0010463 0.00035361 0.00037724 -3.8456e-06 -0.56884 0.020392 0.015979 0.016261 0.0015487 0.0059748 0.0060902 0.031502 0.016579 0.031539 0.064884 0.13073 0.097109 -0.062353 0.0029953 0.063401 0.074816 -0.046977 0.074005 0.21276 0.14782 0.14415 -0.037126
2.2773 0.0054196 0.0045017 0.001437 0.0051137 0 -0.0025787 -0.00017243 0.0064501 0.020497 0.0099808 0.044522 -2.8118 -0.0059247 -0.0018659 -0.00051084 -0.00066514 -0.0082378 -0.00020378 -0.0082101 -0.0090992 0.0024677 0 -0.051775 0 0.00096449 -3.8587e-05 -0.00039686 -0.00022191 -0.5697 0.034375 0.0065511 0.0023254 -0.00070531 0.0036062 0.010387 0.030355 0.022027 0.040667 0.055849 0.11128 0.090827 -0.071208 -0.0045474 0.052782 0.076754 -0.057184 0.067553 0.20726 0.13749 0.13586 -0.041752
2.2813 0.0047194 0.003777 0.0029717 -0.0044734 0 -0.011433 0.00060921 0.01052 0.025037 0.0067752 0.042876 -2.8681 -0.0046709 -0.00050277 0.0010413 -0.0033052 -0.0092965 -0.00078934 -0.0091271 -0.013356 0.0028599 0 -0.049749 0 0.00033092 -0.00036959 -0.001348 -0.00074946 -0.55406 0.042811 -0.0030601 -0.0074338 0.00033594 0.0050168 0.01655 0.025921 0.025808 0.041785 0.047215 0.091012 0.084988 -0.077483 -0.010228 0.04438 0.07906 -0.062723 0.063875 0.20147 0.12931 0.12705 -0.045679
2.2852 0.0036897 0.0042039 0.005338 -0.0065666 0 -0.0092756 0.0030365 0.012251 0.024551 0.0074163 0.030085 -2.9235 -0.0011638 0.0022261 0.0031534 -0.0035721 -0.009623 -0.0014531 -0.0083522 -0.015608 0.0031484 0 -0.043665 0 -0.00035941 -0.00042963 -0.0019716 -0.00096567 -0.52359 0.040738 -0.0041802 -0.007258 0.0030807 0.0082884 0.020551 0.022349 0.024485 0.032849 0.038581 0.070743 0.079148 -0.083758 -0.015908 0.035979 0.081366 -0.068262 0.060196 0.19567 0.12113 0.11824 -0.044681
2.2891 0.0029441 0.0050464 0.0071206 0.00088491 0 0.00082127 0.004505 0.009627 0.017719 0.010832 0.01396 -2.9843 0.001941 0.0030645 0.0032318 -0.0011809 -0.0089174 -0.0029596 -0.006727 -0.013084 0.0028853 0 -0.033291 0 -0.00063351 -0.00020556 -0.0018497 -0.00049301 -0.45961 0.029344 0.004877 0.0011341 0.0049562 0.0099129 0.01922 0.020775 0.016933 0.017126 0.032199 0.052765 0.075073 -0.086899 -0.014801 0.033737 0.084438 -0.065894 0.061168 0.19179 0.11782 0.11117 -0.036153
2.293 0.0029071 0.0051098 0.00773 0.012327 0 0.011328 0.0034819 0.004809 0.0078049 0.01204 0.0019715 -3.0504 0.0036226 0.0009794 0.0014344 0.0015135 -0.0070208 -0.0045616 -0.005795 -0.0070518 0.0020313 0 -0.018911 0 -0.00045221 0.00010813 -0.0010265 0.00032639 -0.34147 0.015083 0.017032 0.011205 0.0049086 0.0077131 0.01246 0.018073 0.0052925 0.00065268 0.026296 0.035273 0.071373 -0.089376 -0.012252 0.032803 0.087671 -0.061847 0.063127 0.18831 0.11555 0.10448 -0.022075
2.2969 0.0033559 0.0040127 0.0076196 0.018863 0 0.0161 0.00065386 0.0010605 -0.00026552 0.0070921 -0.0032767 -3.1135 0.0045911 -0.0018433 0.00022701 0.0023252 -0.0042143 -0.0045426 -0.0058592 -0.0016265 0.0011246 0 -0.0034058 0 -0.00016318 0.00031059 -1.3208e-05 0.00072433 -0.17547 0.0045615 0.022314 0.016451 0.0042172 0.0025203 0.0035085 0.010016 -0.0057005 -0.010995 0.021331 0.019458 0.068431 -0.091236 -0.0072469 0.033968 0.091328 -0.055949 0.066279 0.18582 0.11454 0.098846 -0.0079114
2.3008 0.0037616 0.0025698 0.0073545 0.015233 0 0.013463 -0.001894 -0.00091603 -0.0040687 -0.0024673 -0.003777 -3.1648 0.0055297 -0.0023026 0.001219 0.0016268 -0.001436 -0.0021692 -0.0055099 2.9707e-05 0.00085986 0 0.0083849 0 -6.949e-05 0.00036437 0.00062133 0.00027179 -0.0027474 -0.0003631 0.016167 0.013756 0.004798 -0.0026078 -0.0031851 -0.0039177 -0.011172 -0.014894 0.018974 0.0083094 0.067602 -0.091384 0.0045892 0.040972 0.096162 -0.044901 0.072753 0.18609 0.11707 0.096165 0.0014831
2.3047 0.0039832 0.0018828 0.0068227 0.0038704 0 0.0056624 -0.0025184 -0.0028953 -0.0049912 -0.010626 -0.0030554 -3.2057 0.0060903 0.00036295 0.0031802 0.0015567 -8.5592e-06 0.0011437 -0.0032605 -0.0016779 0.0015496 0 0.0133 0 -0.00010188 0.00034633 0.00069253 -0.00068137 0.1261 -0.0030454 0.0029595 0.0043153 0.0069101 -0.0047576 -0.0050349 -0.018798 -0.0093861 -0.011879 0.016618 -0.0028395 0.066772 -0.091532 0.016425 0.047976 0.10099 -0.033854 0.079227 0.18635 0.1196 0.093484 0.0051851
2.3086 0.004426 0.0022001 0.0055369 -0.0070815 0 -0.0030679 -0.0011286 -0.0057533 -0.0058043 -0.012526 -0.0038656 -3.249 0.0057577 0.0036084 0.0035519 0.0030832 -0.00094371 0.0029269 0.00051972 -0.0037632 0.0029886 0 0.012882 0 4.9359e-05 0.00027684 0.00045995 -0.0013356 0.18676 -0.0080075 -0.007932 -0.0069564 0.008769 -0.0031328 -0.0029956 -0.027571 -0.0035067 -0.0065657 0.016286 -0.0085923 0.06746 -0.091465 0.032165 0.058186 0.10695 -0.022086 0.086847 0.18858 0.12283 0.093574 0.0060575
2.3125 0.0054474 0.0028196 0.0035409 -0.010013 0 -0.0081055 0.0012036 -0.0073401 -0.0075064 -0.0088046 -0.0076578 -3.3084 0.0050157 0.0038953 0.0015636 0.00456 -0.004279 0.0020348 0.0036283 -0.0038976 0.004723 0 0.012153 0 0.00051588 7.528e-05 0.00029193 -0.0011843 0.19297 -0.016369 -0.0095579 -0.013344 0.0084018 0.00075268 -0.00050347 -0.02659 0.00023906 -0.0052885 0.016805 -0.012076 0.068788 -0.091308 0.049547 0.069744 0.11337 -0.010015 0.094949 0.19164 0.12637 0.094831 0.0077235
2.3164 0.0067582 0.0030445 0.001705 -0.0034022 0 -0.0062139 0.0033577 -0.0046354 -0.0087704 -0.0042309 -0.014276 -3.3841 0.0049147 0.00013419 -0.00075279 0.0036863 -0.0088748 -0.00017045 0.0041531 -0.0024635 0.006314 0 0.014734 0 0.0010452 -0.00028295 0.00031956 -0.00042489 0.17444 -0.024826 -0.0020956 -0.009981 0.0056538 0.0044638 -0.00058862 -0.018287 -0.0025728 -0.011752 0.017505 -0.014677 0.070137 -0.09135 0.066791 0.081146 0.11983 0.0013139 0.10281 0.19466 0.12942 0.096379 0.011458
2.3203 0.0076211 0.0030031 0.0010024 0.0074066 0 0.0020627 0.0047833 0.002127 -0.0080599 -0.0024924 -0.021052 -3.4621 0.0054772 -0.0049786 -0.00079278 0.00064828 -0.012806 -0.0011586 0.0025055 -0.001573 0.0073679 0 0.019081 0 0.0012561 -0.00061245 0.00042676 0.00031973 0.14551 -0.028586 0.008242 0.0020579 0.0022562 0.0062857 -0.0035637 -0.0086473 -0.010421 -0.022993 0.019288 -0.012007 0.071621 -0.092582 0.083218 0.091617 0.12654 0.0082114 0.10924 0.19748 0.12966 0.099665 0.01529
2.3242 0.0076861 0.0033918 0.001633 0.014426 0 0.01129 0.0053393 0.0084722 -0.0055352 -0.0028975 -0.022982 -3.5274 0.0052044 -0.0070647 0.0018035 -0.0014522 -0.014219 0.00022249 0.0011827 -0.002513 0.0075374 0 0.019813 0 0.001065 -0.00060528 0.00051288 0.00061964 0.095866 -0.025144 0.014185 0.014882 0.00011012 0.0059342 -0.007079 -0.0020574 -0.016408 -0.029861 0.02107 -0.0093371 0.073105 -0.093815 0.099645 0.10209 0.13324 0.015109 0.11566 0.20029 0.12989 0.10295 0.015551
2.3281 0.0074771 0.0045435 0.0030225 0.012896 0 0.014019 0.0050473 0.0096603 -0.002541 -0.0021702 -0.015803 -3.5779 0.0027217 -0.0038493 0.0049671 0.00018389 -0.012332 0.0026129 0.0024227 -0.0045086 0.006742 0 0.013027 0 0.00078868 -0.00012657 0.00066166 0.00056507 0.0084495 -0.015663 0.012154 0.018759 -0.00022671 0.0042008 -0.0082094 0.0016707 -0.013752 -0.023409 0.022627 -0.0051501 0.073366 -0.0962 0.11214 0.10895 0.13879 0.017163 0.1198 0.20088 0.12673 0.10583 0.0095133
2.332 0.0078866 0.0060082 0.0046171 0.0045597 0 0.0069686 0.0042879 0.0056731 0.00034127 0.0013534 -0.00040428 -3.6252 -0.0012331 0.0026697 0.0066641 0.0046057 -0.0080519 0.0035786 0.0060686 -0.0059339 0.0054073 0 0.00026713 0 0.00079493 0.00058142 0.00099896 0.00054258 -0.11845 -0.0035273 0.0040212 0.010299 0.00059939 0.0022595 -0.0056235 0.0057906 -0.0017395 -0.0029026 0.024023 0.0001215 0.072754 -0.099409 0.12184 0.11324 0.14352 0.015754 0.1223 0.19987 0.12115 0.10842 -0.0025606
2.3359 0.0091772 0.0071287 0.0064349 -0.0037586 0 -0.004743 0.0040353 0.001658 0.0039654 0.0061378 0.015998 -3.68 -0.004044 0.0076298 0.0069481 0.0075285 -0.0036777 0.0020937 0.0096752 -0.0063199 0.0042586 0 -0.012847 0 0.0010994 0.0010308 0.0014308 0.0007709 -0.26816 0.0079232 -0.0043382 -0.003338 0.0019643 0.0012817 -0.00015799 0.012726 0.013224 0.02177 0.025387 0.0053634 0.072066 -0.10265 0.13132 0.11733 0.14815 0.014188 0.1247 0.19873 0.11545 0.11093 -0.017122
2.3398 0.010604 0.0078349 0.0087131 -0.0050707 0 -0.010509 0.0054026 0.0029541 0.0090859 0.009885 0.024602 -3.7389 -0.0037354 0.0072133 0.0072185 0.0056196 -0.0016279 -0.00051014 0.010614 -0.0067864 0.0036503 0 -0.021839 0 0.0013719 0.00086843 0.0016277 0.0010845 -0.42005 0.016654 -0.0065336 -0.0093831 0.0039648 0.002292 0.0062424 0.021712 0.022649 0.036608 0.025376 0.0093231 0.068108 -0.10715 0.13206 0.11328 0.14878 0.0058191 0.12287 0.19161 0.10439 0.11051 -0.029165
2.3438 0.011119 0.0086282 0.011198 0.0028472 0 -0.0032008 0.0086208 0.0097355 0.014654 0.012498 0.022445 -3.7881 -0.001001 0.0018127 0.00782 0.0002279 -0.0028976 -0.0020299 0.0081103 -0.0084746 0.0031268 0 -0.027059 0 0.0013423 0.00016128 0.0013364 0.0011315 -0.5612 0.022099 0.00040113 -0.00047111 0.0069199 0.0057941 0.011965 0.029691 0.02273 0.034295 0.025366 0.013283 0.06415 -0.11165 0.13279 0.10923 0.14941 -0.0025494 0.12103 0.18449 0.093333 0.11009 -0.035342
2.3477 0.010421 0.009795 0.013108 0.015852 0 0.013632 0.01254 0.016877 0.018373 0.015723 0.015506 -3.8196 0.0016296 -0.0042355 0.0071997 -0.0035972 -0.0063979 -0.0016456 0.0035057 -0.010865 0.0019105 0 -0.032265 0 0.0011231 -0.0006661 0.00069072 0.00073314 -0.68306 0.02504 0.013587 0.018034 0.010547 0.011141 0.016404 0.033769 0.016963 0.020149 0.024581 0.015425 0.058841 -0.11614 0.13028 0.10204 0.14776 -0.01203 0.11773 0.17464 0.080883 0.10779 -0.036341
2.3516 0.0092712 0.010921 0.013932 0.026219 0 0.027765 0.015451 0.019157 0.019139 0.020039 0.013722 -3.8425 0.0025402 -0.0061788 0.003937 -0.0020305 -0.0097706 -0.00055474 -0.0010486 -0.011983 1.492e-05 0 -0.039961 0 0.0010581 -0.0011693 0.00014193 5.6984e-05 -0.77283 0.02727 0.025385 0.03186 0.013924 0.016356 0.019731 0.03263 0.012651 0.0078366 0.022894 0.015451 0.05196 -0.12061 0.124 0.091173 0.14346 -0.022806 0.11273 0.16161 0.066813 0.10331 -0.036469
2.3555 0.0087855 0.011433 0.014088 0.027933 0 0.02865 0.016615 0.016324 0.018446 0.023029 0.021904 -3.8749 0.0024764 -0.0026937 -0.00069696 0.0037202 -0.011079 -0.00042625 -0.0039973 -0.010383 -0.0012631 0 -0.048514 0 0.0012637 -0.0011891 4.2173e-05 -0.00050704 -0.81651 0.03043 0.028284 0.030102 0.016219 0.019102 0.02236 0.026355 0.014772 0.0083453 0.021208 0.015478 0.045078 -0.12508 0.11771 0.08031 0.13916 -0.033581 0.10773 0.14858 0.052744 0.09882 -0.040277
2.3594 0.0095297 0.011558 0.014549 0.020877 0 0.016888 0.016933 0.012886 0.018804 0.021773 0.035011 -3.9252 0.0030767 0.0031904 -0.0030088 0.0086887 -0.010029 -0.0014614 -0.0048141 -0.0068285 -0.00034589 0 -0.053848 0 0.0014195 -0.00088991 0.00031432 -0.00061579 -0.81397 0.034214 0.020708 0.014948 0.017241 0.018423 0.024546 0.016082 0.022484 0.021541 0.018143 0.011519 0.037145 -0.12869 0.109 0.066873 0.13122 -0.042287 0.10138 0.13253 0.038453 0.090948 -0.048699
2.3633 0.011304 0.012427 0.015802 0.010972 0 0.0038986 0.017991 0.013227 0.020761 0.016774 0.042391 -3.9828 0.004447 0.006816 -0.00031227 0.0091137 -0.0078289 -0.0021866 -0.0036848 -0.0038329 0.0028415 0 -0.053555 0 0.0010981 -0.00055945 0.00057176 -0.00018263 -0.78789 0.035666 0.0090184 -0.00013119 0.017308 0.0158 0.026193 0.0045033 0.030574 0.037025 0.014928 0.0071256 0.029097 -0.1322 0.10003 0.053154 0.12289 -0.050768 0.094892 0.11616 0.024137 0.082707 -0.058026
2.3672 0.013666 0.014997 0.017389 0.0060824 0 0.0019574 0.020428 0.017385 0.022062 0.012576 0.037103 -4.0291 0.0048939 0.0058288 0.0059091 0.0058619 -0.0060419 -0.0011516 -0.0012445 -0.0034072 0.0061651 0 -0.049031 0 0.00029276 -0.00038595 0.00055817 0.00056786 -0.77168 0.031095 0.0032057 -0.0020399 0.016899 0.01426 0.026815 -0.0039526 0.033706 0.042816 0.011259 0.0017147 0.021345 -0.13542 0.091476 0.039864 0.1139 -0.057756 0.0883 0.099889 0.010249 0.073631 -0.062782
2.3711 0.016458 0.018925 0.018633 0.010468 0 0.013781 0.023354 0.021699 0.020221 0.013729 0.021704 -4.0566 0.0031768 0.0018772 0.010692 0.0028976 -0.0055333 0.0013669 0.0013957 -0.0052067 0.0067388 0 -0.04382 0 -0.00047473 -0.00038547 0.00041559 0.0012016 -0.7849 0.0197 0.0090437 0.011122 0.016684 0.015975 0.025794 -0.0049383 0.029799 0.03424 0.0067152 -0.00566 0.014162 -0.13809 0.083741 0.027399 0.10367 -0.061863 0.081513 0.083839 -0.0028146 0.062942 -0.060094
2.375 0.019756 0.022762 0.019668 0.021745 0 0.030926 0.025369 0.023031 0.015789 0.020104 0.0056528 -4.0752 0.00035981 -0.0012616 0.0098745 0.0027694 -0.0062473 0.0035219 0.0028276 -0.0069293 0.0034735 0 -0.040487 0 -0.00064474 -0.00047872 0.00047927 0.0013042 -0.82074 0.0056222 0.023181 0.029428 0.017657 0.02035 0.022979 0.0025337 0.02066 0.016395 0.0021713 -0.013035 0.0069796 -0.14076 0.076005 0.014935 0.093433 -0.065971 0.074726 0.067789 -0.015878 0.052253 -0.051811
2.3789 0.023465 0.02539 0.02144 0.032609 0 0.041639 0.026004 0.021741 0.012501 0.026691 -0.0025184 -4.1004 -0.0012814 -0.0012104 0.0039024 0.0041262 -0.0075994 0.0037369 0.0020949 -0.0066854 -0.0016883 0 -0.039427 0 -0.0002063 -0.00059383 0.00083692 0.00075446 -0.85902 -0.0041109 0.035663 0.040229 0.020625 0.024442 0.019198 0.014447 0.010562 -0.00035865 -0.0032208 -0.020825 0.0014637 -0.14349 0.07049 0.0053233 0.083597 -0.067599 0.068036 0.054569 -0.027895 0.041121 -0.042851
2.3828 0.027141 0.027097 0.024527 0.036179 0 0.040396 0.026005 0.020546 0.013829 0.028379 -0.00089308 -4.1363 -0.0011029 0.0011262 -0.0025852 0.003775 -0.0088633 0.0022584 -0.00045361 -0.0051822 -0.0051995 0 -0.040234 0 0.00027668 -0.00069304 0.0011678 -0.00013154 -0.891 -0.0045771 0.038045 0.038158 0.025132 0.025494 0.016083 0.024249 0.0041698 -0.0073468 -0.0088511 -0.028733 -0.0035844 -0.14624 0.065598 -0.003488 0.073873 -0.068531 0.061373 0.042142 -0.039618 0.029866 -0.037698
2.3867 0.03024 0.029 0.028125 0.031041 0 0.030973 0.026281 0.021175 0.019506 0.024867 0.0064424 -4.1739 -0.0010237 0.0028858 -0.0049716 0.00069421 -0.0093448 0.00080317 -0.0031138 -0.0056528 -0.0048022 0 -0.043313 0 0.00026372 -0.00073005 0.0010674 -0.00076027 -0.92987 0.0034002 0.0302 0.027808 0.029094 0.02338 0.015099 0.028021 0.0045078 -0.0020541 -0.014579 -0.036221 -0.0081243 -0.14914 0.061197 -0.011432 0.064688 -0.069344 0.05479 0.030963 -0.051039 0.018984 -0.038218
2.3906 0.032399 0.031368 0.030522 0.02222 0 0.021858 0.026833 0.022876 0.025804 0.020734 0.014158 -4.2032 -0.0030178 0.0022344 -0.0025864 -0.0026021 -0.0086266 0.00074471 -0.0039085 -0.011399 -0.0012493 0 -0.049579 0 -0.00017577 -0.00062263 0.00050641 -0.00068711 -0.99642 0.014326 0.020046 0.018475 0.030135 0.020741 0.016555 0.02771 0.011363 0.011661 -0.020654 -0.042225 -0.010866 -0.15254 0.058533 -0.016306 0.057409 -0.069736 0.048494 0.024197 -0.061393 0.0094226 -0.043975
2.3945 0.033347 0.032772 0.030641 0.017257 0 0.019311 0.026886 0.024123 0.029239 0.020793 0.019606 -4.2239 -0.0060552 4.292e-05 0.0012619 -0.0028113 -0.0069876 0.0017887 -0.0020617 -0.022912 0.0026216 0 -0.058886 0 -0.00044333 -0.00030596 -9.5397e-05 3.6288e-06 -1.0955 0.02288 0.016659 0.016849 0.027765 0.020693 0.01953 0.029055 0.021119 0.026556 -0.026729 -0.048229 -0.013608 -0.15594 0.05587 -0.021181 0.050131 -0.070129 0.042197 0.017431 -0.071748 -0.00013852 -0.05361
2.3984 0.03264 0.031229 0.02897 0.020302 0 0.023757 0.025934 0.024951 0.029731 0.025587 0.023426 -4.2416 -0.0065877 -0.0012034 0.0027906 0.00046957 -0.0055164 0.0024587 0.001327 -0.036997 0.0043715 0 -0.069563 0 -9.764e-05 0.00016238 -0.00028129 0.00072119 -1.2078 0.028088 0.02281 0.023325 0.024165 0.024173 0.02286 0.035829 0.028914 0.036253 -0.032181 -0.051825 -0.015116 -0.15915 0.053974 -0.023987 0.045324 -0.070951 0.036766 0.014935 -0.080112 -0.00691 -0.065454
2.4023 0.02976 0.026334 0.02681 0.028748 0 0.030768 0.024346 0.026825 0.029946 0.031305 0.028035 -4.2568 -0.0026948 5.9652e-05 0.0011505 0.0042384 -0.0054349 0.0017244 0.003989 -0.048803 0.0036008 0 -0.079854 0 0.00059666 0.00055812 -1.5265e-05 0.00083208 -1.3026 0.033157 0.033057 0.033024 0.02237 0.029193 0.026213 0.045765 0.032229 0.038859 -0.037311 -0.054179 -0.015988 -0.16227 0.052473 -0.025727 0.041791 -0.071993 0.031782 0.014638 -0.08745 -0.012244 -0.07737
2.4063 0.024675 0.02012 0.024745 0.035105 0 0.034333 0.02286 0.030214 0.03191 0.033624 0.035957 -4.2609 0.0027447 0.0030489 -0.0013818 0.0052569 -0.0069852 -5.0848e-05 0.0040477 -0.055234 0.0015033 0 -0.089376 0 0.00088249 0.00060072 0.0003093 0.00018554 -1.3576 0.041481 0.038409 0.039149 0.023322 0.032479 0.030177 0.052104 0.032953 0.038016 -0.042151 -0.056092 -0.016697 -0.16509 0.051121 -0.027199 0.038719 -0.072906 0.02712 0.014993 -0.094123 -0.01692 -0.087101
2.4102 0.01831 0.015568 0.022196 0.032789 0 0.030184 0.021679 0.033036 0.034805 0.031308 0.048159 -4.2486 0.0041282 0.0055071 -0.002125 0.0033378 -0.0089999 -0.0017665 0.0012778 -0.056979 -0.00070923 0 -0.098382 0 0.00029787 0.00017973 0.00030816 -0.00077009 -1.3641 0.052717 0.033335 0.036562 0.024803 0.031942 0.035223 0.04935 0.035566 0.040057 -0.044356 -0.054001 -0.015936 -0.1653 0.05112 -0.026244 0.039816 -0.072644 0.025372 0.021242 -0.094779 -0.015638 -0.093435
2.4141 0.012275 0.014062 0.018574 0.021433 0 0.018405 0.020364 0.032222 0.036186 0.026422 0.062055 -4.2292 -0.0010074 0.0057479 -0.00063432 0.0012124 -0.00984 -0.0029051 -0.002816 -0.057361 -0.0027133 0 -0.10536 0 -0.00078578 -0.00048657 3.8869e-06 -0.0013844 -1.3194 0.062354 0.019698 0.02478 0.023537 0.027958 0.040531 0.037923 0.042427 0.048404 -0.046561 -0.051909 -0.015176 -0.1655 0.051118 -0.025289 0.040914 -0.072381 0.023625 0.02749 -0.095435 -0.014356 -0.096745
2.418 0.0079186 0.014232 0.01456 0.0075208 0 0.0044416 0.018563 0.026899 0.034723 0.02187 0.070749 -4.2221 -0.00858 0.0038675 0.0012168 0.0013132 -0.0089726 -0.0038738 -0.0060956 -0.05889 -0.0046932 0 -0.10605 0 -0.0014592 -0.00094329 -0.00024052 -0.001339 -1.2178 0.064776 0.0052239 0.0092689 0.018517 0.022748 0.043866 0.023671 0.050455 0.059349 -0.046257 -0.047527 -0.013348 -0.16251 0.053047 -0.022578 0.044778 -0.069191 0.024738 0.03702 -0.09036 -0.0088096 -0.09759
2.4219 0.0055199 0.01332 0.011724 -0.00030892 0 -0.0032525 0.016504 0.019605 0.031045 0.019144 0.066132 -4.2372 -0.011282 0.0012906 0.0014004 0.0031293 -0.0075949 -0.0049825 -0.007243 -0.060494 -0.0066288 0 -0.095932 0 -0.0011257 -0.00082781 -0.00014801 -0.00083132 -1.054 0.057035 -0.0018646 -0.0009331 0.01217 0.018612 0.042709 0.013069 0.05272 0.063549 -0.043808 -0.041186 -0.010608 -0.15679 0.056626 -0.018365 0.051008 -0.063498 0.028296 0.049355 -0.080384 0.00038411 -0.094531
2.4258 0.0043366 0.0097556 0.010689 0.0021566 0 0.00083275 0.014481 0.013947 0.025936 0.017894 0.045433 -4.2616 -0.0057666 -0.00049776 -0.00025334 0.003965 -0.0075313 -0.0054274 -0.0065257 -0.058083 -0.0082987 0 -0.074409 0 -5.4754e-05 -0.00018077 0.00017587 -0.00028878 -0.8326 0.040592 0.0016897 0.00056351 0.0080696 0.016396 0.035841 0.0085085 0.044077 0.053222 -0.04136 -0.034846 -0.007868 -0.15107 0.060205 -0.014152 0.057238 -0.057805 0.031855 0.06169 -0.070407 0.0095778 -0.083977
2.4297 0.0034027 0.0045616 0.010032 0.011289 0 0.013583 0.01202 0.011136 0.018616 0.016644 0.015863 -4.2701 0.0037186 -0.00077055 -0.0021012 0.0020862 -0.0094247 -0.0038054 -0.0053236 -0.048215 -0.0097708 0 -0.046454 0 0.00089389 0.00055043 0.000387 4.6217e-05 -0.57149 0.020318 0.011918 0.011477 0.0074313 0.015071 0.024253 0.0073336 0.025858 0.029393 -0.034059 -0.025526 -0.0026922 -0.13839 0.069446 -0.0059209 0.068116 -0.04378 0.041219 0.078561 -0.048932 0.025566 -0.063211
2.4336 0.002267 0.00037087 0.00752 0.01814 0 0.023742 0.0080677 0.0090663 0.0077595 0.013449 -0.008605 -4.2508 0.0092623 0.00041268 -0.0024732 -0.0012823 -0.012055 8.8021e-05 -0.0048045 -0.031699 -0.011327 0 -0.019419 0 0.001064 0.00085257 0.00028722 0.00024062 -0.29238 0.0018361 0.019976 0.021033 0.0078948 0.01253 0.010783 0.0046272 0.0052721 0.0023389 -0.026652 -0.016141 0.002537 -0.12555 0.078811 0.0023985 0.079095 -0.029573 0.05071 0.095532 -0.027205 0.041703 -0.034001
2.4375 0.001034 -0.00095328 0.0026073 0.015177 0 0.020274 0.0023296 0.0048729 -0.005732 0.0066063 -0.017784 -4.2183 0.0068887 0.0024304 -0.0012717 -0.0031991 -0.013469 0.004193 -0.0048508 -0.013748 -0.012574 0 0.0023794 0 0.00052053 0.00054542 1.9528e-06 0.00044279 -0.0097005 -0.011305 0.017987 0.018094 0.005779 0.0071178 -0.0013041 -0.0029189 -0.010104 -0.016139 -0.017952 -0.0063911 0.0086991 -0.11071 0.090547 0.012285 0.091222 -0.012313 0.061814 0.11313 -0.0022987 0.059143 -0.0027179
2.4414 -0.00016952 3.0818e-05 -0.0026592 0.0021654 0 0.0024374 -0.0037575 -0.0019113 -0.017889 -0.0040224 -0.014398 -4.1999 -6.4862e-08 0.0042057 0.0001155 -0.002005 -0.012703 0.005464 -0.0041998 -0.00026847 -0.011896 0 0.020291 0 -0.00015037 -0.00011205 -0.00021717 0.00062146 0.27049 -0.0193 0.0049128 0.0012015 -0.00044338 -0.0010043 -0.010008 -0.014699 -0.017899 -0.022256 -0.0074531 0.003866 0.016159 -0.093086 0.10558 0.024352 0.10495 0.0091925 0.075161 0.13161 0.027031 0.078396 0.02396
2.4453 -0.0016471 0.00073864 -0.0056898 -0.013432 0 -0.018074 -0.007954 -0.0090008 -0.024598 -0.015832 -0.012321 -4.2078 -0.0047016 0.0044908 0.00031253 0.0011268 -0.010304 0.0026764 -0.0017267 0.006496 -0.0074806 0 0.038647 0 -0.00045311 -0.00068017 -0.00028735 0.00058587 0.54082 -0.02558 -0.011921 -0.018877 -0.0087876 -0.0096572 -0.015596 -0.026464 -0.021838 -0.022832 0.0030461 0.014123 0.02362 -0.075459 0.12062 0.036419 0.11867 0.030698 0.088509 0.15008 0.056361 0.09765 0.043915
2.4492 -0.0040331 -0.0014394 -0.0063691 -0.022146 0 -0.026448 -0.0094941 -0.014009 -0.025611 -0.024349 -0.023848 -4.2272 -0.004191 0.0026293 -0.00072459 0.0035034 -0.0072845 -0.0020125 0.0023006 0.0090436 0.00063475 0 0.059395 0 -0.0003558 -0.00088993 -0.00032971 0.00024602 0.78467 -0.033905 -0.021761 -0.027716 -0.015634 -0.016068 -0.020175 -0.032836 -0.027561 -0.028177 0.013037 0.022722 0.031548 -0.058558 0.1373 0.049491 0.13151 0.053055 0.10123 0.16574 0.084429 0.1145 0.060055
2.4531 -0.0077569 -0.0071448 -0.0075984 -0.020044 0 -0.018072 -0.010312 -0.01701 -0.025111 -0.02657 -0.047098 -4.2337 -0.0015359 -0.00068734 -0.0018318 0.0034531 -0.0039062 -0.0046735 0.0062438 0.01152 0.009593 0 0.079253 0 -0.00013257 -0.0007649 -0.0004401 -0.00021383 0.98067 -0.044664 -0.019007 -0.020075 -0.018869 -0.019093 -0.025907 -0.030941 -0.037265 -0.041627 0.022944 0.031045 0.039554 -0.041776 0.15426 0.062728 0.14419 0.075553 0.11384 0.18093 0.11229 0.13094 0.075763
2.457 -0.012558 -0.014507 -0.012329 -0.01211 0 -0.003379 -0.013517 -0.020154 -0.027629 -0.024078 -0.066038 -4.2185 -0.0015509 -0.0036098 -0.0019786 0.0014859 0.00024903 -0.0031961 0.0084703 0.015537 0.015318 0 0.092095 0 2.7046e-05 -0.00047219 -0.00052233 -0.00047107 1.1158 -0.053422 -0.0086736 -0.0052085 -0.019381 -0.020387 -0.03301 -0.023126 -0.047698 -0.055639 0.031487 0.038001 0.046888 -0.027196 0.16993 0.075041 0.15524 0.09576 0.12469 0.19364 0.13664 0.14483 0.090129
2.4609 -0.017442 -0.020364 -0.019966 -0.0083572 0 0.0011428 -0.02026 -0.024879 -0.033301 -0.022303 -0.064445 -4.197 -0.0049015 -0.0044624 -0.0014094 -0.00070144 0.0050834 0.00058381 0.008788 0.01898 0.015613 0 0.094241 0 0.00017398 -0.00014278 -0.0004102 -0.00037274 1.1925 -0.053831 -0.0031662 0.00091049 -0.01982 -0.023126 -0.039184 -0.016277 -0.052846 -0.05847 0.036805 0.041724 0.052631 -0.017818 0.18255 0.085165 0.16241 0.11055 0.13139 0.2005 0.15269 0.15265 0.098252
2.4648 -0.021136 -0.022378 -0.026105 -0.015337 0 -0.011851 -0.028107 -0.029906 -0.037508 -0.025604 -0.041516 -4.1897 -0.0072966 -0.0031207 -0.0013829 -0.0018786 0.0092769 0.0025133 0.0085056 0.018815 0.011921 0 0.087723 0 0.00041485 0.0001356 -0.00011176 -8.0364e-05 1.2222 -0.043267 -0.011782 -0.010049 -0.022034 -0.028995 -0.041224 -0.01698 -0.048909 -0.045509 0.042123 0.045448 0.058374 -0.0084411 0.19517 0.095289 0.16958 0.12534 0.13808 0.20737 0.16874 0.16048 0.096533
2.4688 -0.022785 -0.020592 -0.026332 -0.029904 0 -0.03321 -0.032791 -0.032269 -0.035513 -0.032551 -0.014361 -4.2002 -0.0045149 -0.0010594 -0.0027129 -0.0018542 0.011142 0.00013214 0.0090318 0.014858 0.0079695 0 0.07866 0 0.00069211 0.00023164 0.00016602 0.00010202 1.2112 -0.026364 -0.031433 -0.030789 -0.025485 -0.036058 -0.037727 -0.025509 -0.037654 -0.024759 0.042334 0.044687 0.060506 -0.0074845 0.20053 0.10018 0.17043 0.12984 0.13818 0.20598 0.17145 0.15977 0.087343
2.4727 -0.022487 -0.017319 -0.02048 -0.040873 0 -0.04489 -0.031849 -0.030233 -0.027382 -0.036488 -0.0042433 -4.2124 0.0024739 6.0531e-05 -0.0045676 -0.00087654 0.01023 -0.0048311 0.010438 0.010514 0.0065715 0 0.072387 0 0.0008241 1.6337e-05 0.0002739 2.6555e-05 1.1548 -0.012502 -0.047447 -0.044208 -0.027792 -0.039768 -0.030546 -0.034182 -0.025648 -0.011088 0.04072 0.042325 0.061348 -0.0095359 0.2033 0.1032 0.16902 0.13067 0.13592 0.20165 0.16939 0.156 0.07771
2.4766 -0.021238 -0.015359 -0.013004 -0.037985 0 -0.035812 -0.026696 -0.024964 -0.018112 -0.031661 -0.018484 -4.2101 0.0080168 -0.0001203 -0.0048629 0.00091307 0.0078753 -0.0080221 0.011477 0.0096666 0.0076211 0 0.069603 0 0.00073692 -0.00042931 0.0003299 -0.00018212 1.0472 -0.0085683 -0.045184 -0.038047 -0.026708 -0.036657 -0.02355 -0.033031 -0.019803 -0.014028 0.037993 0.038972 0.061163 -0.013433 0.20409 0.10473 0.16616 0.12906 0.13227 0.19558 0.1644 0.15047 0.072923
2.4805 -0.020176 -0.015838 -0.0089524 -0.021094 0 -0.011738 -0.0212 -0.019323 -0.012895 -0.019304 -0.044048 -4.1947 0.0073818 -0.00055538 -0.0020977 0.0032213 0.0059457 -0.0066057 0.011025 0.012897 0.0090004 0 0.066548 0 0.0005744 -0.00071434 0.00056936 -0.00028212 0.89675 -0.013144 -0.023174 -0.015589 -0.021965 -0.027564 -0.019601 -0.019047 -0.02222 -0.029689 0.030061 0.030996 0.056182 -0.025948 0.19559 0.099271 0.15651 0.11605 0.12207 0.18142 0.14575 0.13672 0.07142
2.4844 -0.019618 -0.017376 -0.009531 -0.0015012 0 0.0094494 -0.01828 -0.015274 -0.01246 -0.0074347 -0.058304 -4.1825 0.0014696 -5.7226e-05 0.0030042 0.0051558 0.0051068 -0.0019044 0.0094182 0.016912 0.0091088 0 0.058616 0 0.0005335 -0.0003941 0.00097044 -0.00014334 0.73085 -0.017698 0.0040708 0.0067176 -0.015669 -0.017368 -0.018433 -0.00049485 -0.028139 -0.043685 0.02213 0.02302 0.051201 -0.038464 0.18709 0.093811 0.14687 0.10305 0.11187 0.16725 0.12709 0.12296 0.066336
2.4883 -0.018739 -0.017365 -0.011612 0.0065267 0 0.012541 -0.0178 -0.012686 -0.013116 -0.0039708 -0.047357 -4.1863 -0.0042069 0.0014788 0.0076915 0.0055716 0.0044566 0.0020255 0.0082393 0.017753 0.0082676 0 0.044244 0 0.00062201 0.00056656 0.0011333 0.0001826 0.58212 -0.014178 0.017073 0.012492 -0.011024 -0.011251 -0.017291 0.0089795 -0.029057 -0.042487 0.012369 0.013057 0.043572 -0.05389 0.17401 0.084513 0.13472 0.085741 0.099687 0.15049 0.10371 0.10654 0.052354
2.4922 -0.016408 -0.014352 -0.011437 -0.0024867 0 -0.0029744 -0.017464 -0.01045 -0.011003 -0.009494 -0.016524 -4.2024 -0.0049519 0.0030999 0.0092379 0.0041015 0.0028884 0.0023136 0.0087864 0.014561 0.0077962 0 0.02614 0 0.0006404 0.0016043 0.00065999 0.00056534 0.46658 -0.0023109 0.0074827 -0.001593 -0.010181 -0.010674 -0.013628 0.0023349 -0.019346 -0.023788 0.0014676 0.0018562 0.034293 -0.071131 0.15807 0.072821 0.12099 0.065747 0.086266 0.13212 0.077394 0.088462 0.031186
2.4961 -0.012563 -0.009461 -0.0085048 -0.020192 0 -0.023259 -0.015352 -0.0082093 -0.0058487 -0.016636 0.01479 -4.2186 -0.0010225 0.0038294 0.0070925 0.0016809 0.00062038 -0.00030267 0.010831 0.010193 0.008215 0 0.0093336 0 0.00042676 0.0019417 -0.00031729 0.00090014 0.37354 0.010074 -0.01471 -0.023408 -0.01266 -0.012532 -0.0072576 -0.013733 -0.0014482 0.0021532 -0.0093585 -0.0093428 0.024957 -0.088219 0.14211 0.061048 0.10738 0.045902 0.072988 0.11393 0.051294 0.070528 0.010448
2.5 -0.0087847 -0.0055583 -0.0057079 -0.030902 0 -0.031582 -0.011493 -0.0065961 -0.00055692 -0.016833 0.028276 -4.2296 0.0034108 0.0034942 0.0031925 -0.00022228 -0.00080143 -0.0027884 0.012931 0.0082914 0.0087885 0 -0.0020972 0 8.7126e-05 0.0012603 -0.0010824 0.0011035 0.27867 0.014036 -0.029477 -0.035026 -0.015559 -0.012123 -0.00015304 -0.024006 0.015052 0.020568 -0.018901 -0.020506 0.014651 -0.10269 0.12569 0.047882 0.095629 0.028597 0.062133 0.098698 0.028876 0.055079 -0.0027358
2.5039 -0.007244 -0.0048928 -0.0059404 -0.024565 0 -0.021159 -0.0073607 -0.0059631 0.0023095 -0.008138 0.019427 -4.2425 0.0048103 0.0026354 0.00018885 -0.00097321 1.6464e-05 -0.0031122 0.013888 0.0099172 0.0087843 0 -0.0071626 0 -6.5038e-05 1.849e-05 -0.00093512 0.0010811 0.17108 0.0074602 -0.023704 -0.026635 -0.015576 -0.0072394 0.0054952 -0.018328 0.020539 0.022867 -0.028443 -0.031669 0.0043445 -0.11717 0.10928 0.034717 0.08388 0.011292 0.051278 0.083471 0.0064578 0.039629 -0.0071384
2.5078 -0.0087567 -0.0073123 -0.0090478 -0.00531 0 0.00025458 -0.0044743 -0.0055564 0.0029761 0.00311 -0.0010394 -4.2657 0.0034219 0.0019579 -0.00072283 -0.0012672 0.0029889 -0.0019096 0.013763 0.01297 0.0086859 0 -0.0076637 0 0.00017994 -0.00092662 0.00010435 0.00079477 0.071653 -0.0031229 -0.0021969 -0.0040844 -0.011499 1.8898e-05 0.0087802 -0.0010513 0.01316 0.01197 -0.035847 -0.041559 -0.0048975 -0.12776 0.095562 0.023055 0.075366 -0.0013669 0.043357 0.072267 -0.010316 0.027752 -0.007099
2.5117 -0.01179 -0.01057 -0.01228 0.011816 0 0.016565 -0.0036933 -0.0044677 0.0033733 0.0080419 -0.016327 -4.2969 0.0022014 0.0020752 -0.00038214 -0.0022041 0.0067115 -0.0010011 0.013465 0.014594 0.0097018 0 -0.0061232 0 0.00068186 -0.0010431 0.0012305 0.00038611 0.024216 -0.0082179 0.016647 0.015471 -0.0052306 0.0049456 0.0098389 0.012783 0.00046172 -0.00093311 -0.04107 -0.050151 -0.013054 -0.13438 0.084586 0.012927 0.070152 -0.0092869 0.038427 0.065168 -0.021332 0.01952 -0.0075236
2.5156 -0.013541 -0.012247 -0.013356 0.013214 0 0.015201 -0.0054145 -0.0032797 0.0042505 0.0029182 -0.015594 -4.3256 0.003255 0.0035294 -0.00030441 -0.0039625 0.0097183 -0.00087519 0.013519 0.013842 0.012094 0 -0.0037779 0 0.0010265 -0.00050129 0.0015609 0.00016009 0.063146 -0.0032972 0.016548 0.016571 -0.0004922 0.0038121 0.0086738 0.011155 -0.0070352 -0.0051062 -0.046294 -0.058742 -0.02121 -0.141 0.073609 0.0027992 0.064938 -0.017207 0.033498 0.058069 -0.032348 0.011287 -0.0093874
2.5195 -0.01223 -0.011443 -0.012476 -0.0022056 0 -0.0037323 -0.0096087 -0.0040913 0.0040648 -0.008087 -0.00082397 -4.3459 0.0056706 0.0064611 -0.0009164 -0.0055197 0.011374 -0.00025017 0.013456 0.012057 0.014425 0 -0.00012372 0 0.00086362 0.00010916 0.00094682 0.00034494 0.18202 0.0077273 -0.0031211 -0.0025008 -0.00017382 -0.0034612 0.0047537 -0.0041701 -0.0049334 0.0019903 -0.047479 -0.064443 -0.026214 -0.1404 0.068832 -0.0030092 0.066016 -0.01672 0.032946 0.058039 -0.033634 0.0096187 -0.0095919
2.5234 -0.0084989 -0.0088866 -0.011131 -0.022335 0 -0.027096 -0.015197 -0.0082921 0.00089432 -0.016827 0.015084 -4.3647 0.0066337 0.0098911 -0.0011773 -0.0056779 0.011638 0.0018407 0.012469 0.011085 0.014835 0 0.0059523 0 0.00020604 0.00035384 8.053e-05 0.00082567 0.33004 0.015884 -0.027147 -0.027739 -0.0043756 -0.013264 -0.002061 -0.019689 0.0013725 0.013071 -0.048381 -0.06994 -0.030997 -0.13928 0.064489 -0.0085151 0.067535 -0.015645 0.032701 0.058505 -0.034238 0.0084096 -0.0044238
2.5273 -0.0045905 -0.0058052 -0.0094614 -0.031635 0 -0.037551 -0.019709 -0.014307 -0.0049419 -0.017768 0.017259 -4.3933 0.0042803 0.011613 0.00016116 -0.0042627 0.010408 0.0041556 0.010497 0.011508 0.013042 0 0.014693 0 -0.00056123 0.000217 -0.0001977 0.0011614 0.44201 0.01407 -0.03704 -0.039473 -0.010496 -0.020616 -0.01046 -0.022518 0.0018181 0.016311 -0.048719 -0.074898 -0.03504 -0.13712 0.061103 -0.013104 0.069878 -0.013859 0.03228 0.059492 -0.034205 0.0081037 0.0071057
2.5313 -0.00221 -0.0029185 -0.0056413 -0.02298 0 -0.025893 -0.020393 -0.018127 -0.010619 -0.011591 -0.00067508 -4.4325 -0.00057669 0.0095472 0.0030629 -0.002275 0.0075168 0.0041428 0.0084902 0.012528 0.010738 0 0.024891 0 -0.00095647 -0.00011724 0.00030674 0.00094479 0.47959 0.0020391 -0.025386 -0.027288 -0.015032 -0.022191 -0.017914 -0.011191 -0.0090665 0.0038869 -0.048112 -0.078953 -0.037842 -0.13322 0.059319 -0.016159 0.0736 -0.010882 0.031564 0.061352 -0.033107 0.009309 0.022682
2.5352 -0.0011709 -0.00037675 0.0016803 -0.0023054 0 0.0016614 -0.016348 -0.016724 -0.013224 -0.0036256 -0.031212 -4.4704 -0.0051683 0.0037898 0.0060102 -0.00097809 0.0034033 0.00088632 0.0075462 0.013034 0.0098061 0 0.034376 0 -0.00074461 -0.00057796 0.0010186 0.0001842 0.45135 -0.013732 -0.00056236 0.0015821 -0.015617 -0.01815 -0.022146 0.0044835 -0.027053 -0.021884 -0.047506 -0.083007 -0.040644 -0.12931 0.057535 -0.019214 0.077321 -0.0079057 0.030848 0.063213 -0.032008 0.010514 0.038378
2.5391 -2.4302e-05 0.0017772 0.010669 0.016664 0 0.027099 -0.0096314 -0.011099 -0.012229 0.00063912 -0.056789 -4.4951 -0.0069537 -0.0027365 0.0072262 -0.0009307 -0.00058709 -0.003328 0.0078703 0.012334 0.010319 0 0.040791 0 -0.00010778 -0.001197 0.0011989 -0.00068398 0.39566 -0.024494 0.020764 0.027296 -0.012036 -0.011677 -0.022411 0.012887 -0.041509 -0.049016 -0.048771 -0.088067 -0.044241 -0.12834 0.052708 -0.023746 0.077511 -0.010699 0.025081 0.059528 -0.038152 0.0088358 0.050456
2.543 0.0022237 0.0034596 0.016829 0.022565 0 0.033409 -0.0038498 -0.0056095 -0.0094755 -0.00084591 -0.061286 -4.5091 -0.0053789 -0.0062165 0.0060806 -0.0017866 -0.0029539 -0.0049798 0.0086622 0.010012 0.010629 0 0.042064 0 0.00046597 -0.001846 0.00062958 -0.0011889 0.34216 -0.024697 0.02624 0.032364 -0.0059592 -0.0065077 -0.019433 0.0097317 -0.043691 -0.062928 -0.050465 -0.093358 -0.04802 -0.12805 0.047184 -0.028616 0.076892 -0.014813 0.018156 0.054573 -0.045955 0.006497 0.05605
2.5469 0.0051692 0.0048352 0.016855 0.013753 0 0.017418 -0.0011608 -0.0038136 -0.006893 -0.0060269 -0.041613 -4.5264 -0.0020637 -0.00507 0.003438 -0.0027417 -0.0031835 -0.0029712 0.0089887 0.0057555 0.0095209 0 0.036766 0 0.0005087 -0.0021611 -0.00026926 -0.001237 0.28459 -0.015145 0.015711 0.014892 0.00015545 -0.0041636 -0.014333 -0.00060423 -0.032723 -0.055665 -0.053347 -0.099437 -0.052649 -0.12958 0.039761 -0.034759 0.0741 -0.021901 0.0090728 0.046646 -0.057304 0.0024161 0.053245
2.5508 0.0076549 0.0064083 0.012018 -0.0015359 0 -0.0074574 -0.00046436 -0.0048493 -0.0045378 -0.01052 -0.010437 -4.5569 0.00049315 -0.0013091 0.00083788 -0.0030195 -0.0020162 4.7337e-05 0.0086805 -9.517e-05 0.0079452 0 0.024795 0 -9.1371e-05 -0.0018601 -0.00089915 -0.0011316 0.18732 -0.0021502 -0.00031753 -0.010333 0.0044092 -0.0030215 -0.0078424 -0.01045 -0.014961 -0.031022 -0.059734 -0.10784 -0.059784 -0.13647 0.026736 -0.044656 0.064896 -0.037757 -0.006378 0.029956 -0.079112 -0.0068026 0.041451
2.5547 0.009052 0.0085272 0.0073661 -0.011234 0 -0.021249 0.001399 -0.004155 -0.00089145 -0.010219 0.012978 -4.5948 0.00074464 0.0013668 -0.00061024 -0.0021296 -0.00054642 0.00037539 0.0083462 -0.0059782 0.0081994 0 0.0079735 0 -0.00098201 -0.0011144 -0.00098617 -0.0012024 0.017712 0.0068153 -0.0089474 -0.023544 0.0065035 -6.7742e-05 -0.00043618 -0.014406 0.001458 -0.0018749 -0.066122 -0.11625 -0.066918 -0.14337 0.01371 -0.054554 0.055693 -0.053614 -0.021829 0.013266 -0.10092 -0.016021 0.021981
2.5586 0.0097344 0.010815 0.0071745 -0.007323 0 -0.012673 0.0065172 0.0019514 0.0051797 -0.0034603 0.017388 -4.6258 -0.00078137 0.00099246 -0.0007512 -8.0069e-05 0.00075184 -0.0027665 0.0085621 -0.0098349 0.011234 0 -0.010538 0 -0.0015785 -0.00048016 -0.00067116 -0.0014562 -0.22425 0.0083402 -0.0034324 -0.014859 0.007868 0.0061392 0.0071983 -0.010863 0.011784 0.018586 -0.075364 -0.12657 -0.076322 -0.15406 -0.003114 -0.067647 0.041406 -0.075319 -0.040965 -0.010034 -0.12923 -0.028832 -0.0020297
2.5625 0.010438 0.012342 0.01105 0.0090949 0 0.012483 0.013831 0.012354 0.013065 0.0080007 0.0080258 -4.6439 -0.0019833 -0.0010861 -0.00016854 0.0024366 0.001925 -0.006327 0.0091022 -0.011065 0.015022 0 -0.028262 0 -0.0014931 -0.00037642 -0.00023941 -0.0016103 -0.50255 0.0056227 0.013136 0.0092675 0.010565 0.014031 0.014271 -0.00081717 0.016248 0.025506 -0.085871 -0.13775 -0.086731 -0.16643 -0.021623 -0.082157 0.024865 -0.099618 -0.061737 -0.036265 -0.16043 -0.043237 -0.026776
2.5664 0.011461 0.012534 0.014576 0.02831 0 0.036301 0.020049 0.021889 0.020997 0.019752 0.0017491 -4.6587 -0.0011277 -0.0019757 0.00038808 0.0042652 0.0026139 -0.0066864 0.0089609 -0.011727 0.015963 0 -0.045307 0 -0.00082795 -0.00066656 0.00013415 -0.001433 -0.76724 0.0061413 0.030322 0.032114 0.015556 0.020534 0.020547 0.012837 0.018507 0.024674 -0.096489 -0.14893 -0.097191 -0.17871 -0.03991 -0.096712 0.00822 -0.12374 -0.082233 -0.062572 -0.19124 -0.057537 -0.049291
2.5703 0.012609 0.01184 0.013829 0.038075 0 0.042617 0.022557 0.026075 0.027715 0.027198 0.012652 -4.6835 0.0013198 -0.0003969 0.00051169 0.0045882 0.0016883 -0.0036159 0.0071291 -0.015123 0.012126 0 -0.063864 0 -7.4157e-05 -0.00083365 0.00040191 -0.00099358 -0.98133 0.015727 0.037041 0.039381 0.021698 0.023999 0.026609 0.025369 0.023026 0.026975 -0.10783 -0.16018 -0.10798 -0.19046 -0.056741 -0.11156 -0.0091062 -0.14673 -0.10092 -0.089379 -0.21943 -0.071156 -0.068231
2.5742 0.013671 0.011322 0.009244 0.031945 0 0.028613 0.021508 0.025055 0.033283 0.028502 0.040045 -4.7185 0.0028274 0.0020624 0.00034024 0.0036732 -0.0017917 -0.00060237 0.0034449 -0.022518 0.0051089 0 -0.085008 0 0.00030429 -0.00057377 0.00054095 -0.00056254 -1.1324 0.033466 0.02871 0.028512 0.02645 0.025496 0.033103 0.032017 0.032617 0.039359 -0.11917 -0.17143 -0.11878 -0.20221 -0.073571 -0.12642 -0.026432 -0.16971 -0.1196 -0.11619 -0.24762 -0.084776 -0.083494
2.5781 0.014607 0.011567 0.0050713 0.014395 0 0.005648 0.019256 0.022853 0.038201 0.025841 0.068693 -4.7494 0.0011499 0.0027584 0.00033048 0.0026234 -0.0072333 -0.0011382 -0.0011553 -0.031194 -0.0013153 0 -0.10556 0 0.00022602 -0.00012827 0.00053637 -0.00032149 -1.225 0.051704 0.010704 0.0088049 0.02776 0.027061 0.03952 0.03179 0.046442 0.059219 -0.12864 -0.18059 -0.12738 -0.20978 -0.084895 -0.13819 -0.039565 -0.18599 -0.13283 -0.13702 -0.26668 -0.094125 -0.095163
2.582 0.015231 0.012171 0.0052138 -0.0016593 0 -0.010077 0.017966 0.022909 0.041923 0.023609 0.080793 -4.7628 -0.0031719 0.00078452 0.00068195 0.0021197 -0.012463 -0.0049878 -0.0051593 -0.036264 -0.0043873 0 -0.11851 0 -2.9868e-05 3.5618e-05 0.0004461 -0.00023606 -1.2653 0.06142 -0.0045817 -0.0060508 0.025414 0.028863 0.04378 0.029389 0.059344 0.076242 -0.1367 -0.1882 -0.13434 -0.21423 -0.092095 -0.14766 -0.049558 -0.19724 -0.14197 -0.15338 -0.2789 -0.10028 -0.10263
2.5859 0.015073 0.012413 0.0097336 -0.0041443 0 -0.008968 0.017811 0.024658 0.042515 0.024682 0.069532 -4.7608 -0.006822 -0.0021899 0.0008686 0.001471 -0.015349 -0.0084665 -0.0074041 -0.034993 -0.0042954 0 -0.1176 0 -0.00016125 -0.0001865 0.00038115 -0.00020389 -1.2507 0.058719 -0.0060601 -0.0068646 0.020738 0.028593 0.043275 0.031539 0.063981 0.079929 -0.1447 -0.19573 -0.14123 -0.21855 -0.099147 -0.15703 -0.059415 -0.20832 -0.15096 -0.16954 -0.29088 -0.10631 -0.10443
2.5898 0.013926 0.012316 0.015316 0.0087538 0 0.0065814 0.01729 0.024611 0.0381 0.027829 0.043353 -4.7593 -0.0066241 -0.0036818 -0.00010684 -0.00069825 -0.015563 -0.0083616 -0.0077674 -0.029507 -0.0032805 0 -0.10228 0 -0.00012181 -0.00040146 0.00036115 -0.00023328 -1.172 0.047159 0.007696 0.0061239 0.015278 0.02405 0.036717 0.03981 0.055554 0.066883 -0.14693 -0.19697 -0.14129 -0.21263 -0.093304 -0.1575 -0.057496 -0.20326 -0.14753 -0.16884 -0.28175 -0.10182 -0.098902
2.5938 0.012493 0.012739 0.018756 0.026879 0 0.025383 0.015068 0.0205 0.028855 0.028759 0.018371 -4.7698 -0.0026671 -0.0026841 -0.0026786 -0.0045249 -0.01465 -0.0051815 -0.0071273 -0.024975 -0.0032143 0 -0.078446 0 -6.4934e-05 -0.00023097 0.00023287 -0.00038868 -1.0239 0.0343 0.026734 0.024187 0.010081 0.016186 0.025461 0.047283 0.03599 0.042583 -0.14916 -0.19821 -0.14135 -0.2067 -0.087462 -0.15798 -0.055577 -0.1982 -0.1441 -0.16813 -0.27261 -0.09733 -0.085287
2.5977 0.012057 0.01426 0.019636 0.036132 0 0.035617 0.01142 0.013907 0.017658 0.024122 0.0059904 -4.787 0.0016072 -0.00019317 -0.0058152 -0.0078513 -0.014351 -0.0022721 -0.0065879 -0.024829 -0.0041492 0 -0.054154 0 -7.1621e-05 0.00013884 -0.00017972 -0.00058118 -0.81687 0.025744 0.036944 0.035699 0.0061236 0.0090331 0.013269 0.043897 0.013609 0.016944 -0.14895 -0.19653 -0.1383 -0.19722 -0.077478 -0.15482 -0.04926 -0.1877 -0.13656 -0.16067 -0.25658 -0.089195 -0.064691
2.6016 0.013121 0.016157 0.019678 0.029837 0 0.032135 0.0079971 0.0086251 0.0085268 0.01491 0.0057171 -4.7958 0.0026614 0.0021142 -0.0074187 -0.0076558 -0.014991 -0.0019698 -0.006573 -0.027688 -0.0048843 0 -0.034168 0 -2.0571e-05 8.6276e-05 -0.00081553 -0.00053652 -0.58195 0.021659 0.031118 0.033309 0.0047068 0.0061666 0.0045206 0.026413 -0.0023742 -0.0023415 -0.14576 -0.19127 -0.13146 -0.18341 -0.062452 -0.14723 -0.037589 -0.17058 -0.12402 -0.14497 -0.23216 -0.076621 -0.040229
2.6055 0.014468 0.016815 0.020032 0.013761 0 0.018785 0.0063342 0.006756 0.0038856 0.0059581 0.007869 -4.7886 0.0002522 0.0032635 -0.0060728 -0.0030054 -0.015566 -0.0031642 -0.0065968 -0.029052 -0.004417 0 -0.018226 0 0.00023911 -0.00069882 -0.0013233 -8.1263e-05 -0.36104 0.018091 0.014683 0.018764 0.0065653 0.0072484 0.0017231 0.0029949 -0.0082911 -0.013627 -0.14258 -0.18601 -0.12463 -0.1696 -0.047425 -0.13965 -0.025918 -0.15345 -0.11148 -0.12927 -0.20774 -0.064046 -0.016025
2.6094 0.014029 0.015337 0.019816 0.00055153 0 0.0050866 0.0065115 0.0068443 0.0028572 0.0017688 0.0026862 -4.7743 -0.0025285 0.0030985 -0.0025979 0.0034281 -0.01521 -0.0029172 -0.0059986 -0.026024 -0.0026601 0 -0.0039676 0 0.00064502 -0.0016911 -0.0013409 0.00055097 -0.18624 0.011114 0.00089063 0.0020057 0.01032 0.0083872 0.003766 -0.013188 -0.0078932 -0.020085 -0.13728 -0.17733 -0.11455 -0.15463 -0.032455 -0.12947 -0.012657 -0.13508 -0.098026 -0.10908 -0.18264 -0.050571 0.0043701
2.6133 0.011068 0.012658 0.017519 -0.0011942 0 -0.00031554 0.0071096 0.0058992 0.0020947 0.0024729 -0.011912 -4.7683 -0.0025695 0.0016586 0.00035711 0.0072132 -0.014247 -0.00016681 -0.0049733 -0.020202 -0.00012779 0 0.0091706 0 0.00094256 -0.0019116 -0.00084268 0.00081844 -0.062739 6.9515e-05 -0.00053708 -0.005651 0.012488 0.0060728 0.0062888 -0.01572 -0.0080935 -0.025368 -0.13173 -0.16822 -0.10408 -0.13951 -0.017492 -0.11897 0.00079977 -0.11656 -0.084463 -0.088345 -0.15745 -0.036986 0.019062
2.6172 0.0074279 0.010853 0.013462 0.0066117 0 0.0047595 0.0064179 0.0028109 -0.0013406 0.0038722 -0.029438 -4.7756 0.0001042 -0.00089844 0.00066057 0.0059401 -0.013694 0.0027659 -0.0047826 -0.015879 0.0024831 0 0.019117 0 0.00097253 -0.0009112 -0.00017053 0.0003861 0.027671 -0.012249 0.0087545 0.00012615 0.010108 0.00061526 0.0045233 -0.010301 -0.012639 -0.030129 -0.12665 -0.15923 -0.09401 -0.12622 -0.0055699 -0.10963 0.011845 -0.10116 -0.073227 -0.069995 -0.13686 -0.025585 0.027716
2.6211 0.0062524 0.011292 0.010307 0.014794 0 0.015093 0.003932 -0.0006182 -0.0073208 0.0017442 -0.04041 -4.7865 0.002606 -0.0037152 -0.0012074 0.0013187 -0.014018 0.0026225 -0.0067041 -0.015573 0.0042326 0 0.02356 0 0.00086505 0.00067378 0.00029898 -0.00045679 0.1 -0.021744 0.018367 0.013402 0.0039564 -0.0044031 -0.0028985 -0.0080387 -0.01939 -0.032041 -0.12255 -0.15045 -0.084753 -0.11663 0.00017884 -0.10262 0.017994 -0.092074 -0.066715 -0.056491 -0.1256 -0.01862 0.030666
2.625 0.0091589 0.013535 0.010782 0.01595 0 0.022512 0.0010293 -0.0018148 -0.012431 -0.0036101 -0.039401 -4.7894 0.0024015 -0.0051894 -0.0025741 -0.0025451 -0.014738 -0.0010803 -0.010583 -0.017668 0.0039575 0 0.022163 0 0.00086086 0.0016305 0.00048712 -0.00098216 0.13762 -0.025408 0.019376 0.022986 -0.0011333 -0.0057812 -0.012084 -0.013447 -0.023075 -0.028688 -0.11845 -0.14167 -0.075496 -0.10704 0.0059276 -0.095616 0.024144 -0.082989 -0.060202 -0.042987 -0.11433 -0.011655 0.028254
2.6289 0.014683 0.016071 0.014954 0.010577 0 0.022385 0.00028476 7.5381e-05 -0.012445 -0.0070894 -0.028284 -4.7846 -0.00011386 -0.0041625 -0.0013123 -0.0030217 -0.015271 -0.0051883 -0.014461 -0.018534 0.0010672 0 0.015954 0 0.0009491 0.0012665 0.00058224 -0.00070559 0.091503 -0.022521 0.012322 0.02193 7.8716e-05 -0.0033253 -0.016066 -0.019656 -0.020174 -0.020411 -0.11733 -0.13597 -0.070153 -0.10434 0.001949 -0.094275 0.021091 -0.084892 -0.061706 -0.040761 -0.11871 -0.012789 0.020861
2.6328 0.01965 0.017977 0.019966 0.0052975 0 0.016971 0.0037809 0.0041912 -0.0054881 -0.0033413 -0.013845 -4.784 -0.002324 -0.0012448 0.0018506 -0.0011403 -0.015794 -0.0059266 -0.015879 -0.016752 -0.0034222 0 0.0050955 0 0.0007963 -5.8837e-06 0.00071443 0.00011467 -0.08431 -0.014475 0.0057167 0.013283 0.0086466 0.0011816 -0.0099763 -0.015835 -0.011272 -0.01048 -0.11711 -0.1312 -0.065982 -0.1037 -0.0049415 -0.09463 0.015283 -0.090084 -0.06561 -0.04191 -0.12777 -0.016348 0.0091262
2.6367 0.022118 0.019648 0.022594 0.0061036 0 0.012828 0.011494 0.0099255 0.006667 0.0080451 -0.0021517 -4.796 -0.0023008 0.0014757 0.003975 -4.6578e-05 -0.016896 -0.0026996 -0.013851 -0.014859 -0.0070843 0 -0.01168 0 0.00013994 -0.0011491 0.00075439 0.00070791 -0.38816 -0.0036823 0.007257 0.0069078 0.020347 0.0068843 0.0048285 0.0010209 0.00052989 -0.0023959 -0.11765 -0.12755 -0.063066 -0.10467 -0.013558 -0.096335 0.0075372 -0.097559 -0.071034 -0.045753 -0.13997 -0.02172 -0.0063598
2.6406 0.022898 0.021934 0.022102 0.013505 0 0.014733 0.020953 0.017833 0.020031 0.02172 0.0058575 -4.813 -0.00057103 0.0024118 0.0029858 -0.0015656 -0.01845 0.0011776 -0.0097423 -0.016806 -0.0079998 0 -0.034873 0 -0.00076931 -0.0014902 0.00049381 0.0005427 -0.75868 0.0078558 0.016764 0.010334 0.029276 0.014748 0.02145 0.022369 0.0126 0.0033963 -0.12108 -0.1282 -0.0649 -0.11173 -0.028701 -0.10314 -0.0075375 -0.11367 -0.082203 -0.059778 -0.16401 -0.03395 -0.025647
2.6445 0.02425 0.0249 0.020664 0.023414 0 0.021695 0.028629 0.027989 0.031101 0.031048 0.014308 -4.8155 0.00096111 0.0020455 -3.5379e-05 -0.0045008 -0.019336 0.0014389 -0.0062967 -0.023881 -0.0067661 0 -0.061941 0 -0.0012529 -0.0012031 -2.3382e-05 -0.00017304 -1.1113 0.019556 0.027363 0.02218 0.032691 0.025256 0.032691 0.036262 0.024051 0.01045 -0.1245 -0.12885 -0.066733 -0.1188 -0.043844 -0.10995 -0.022612 -0.12978 -0.093371 -0.073803 -0.18805 -0.04618 -0.049276
2.6484 0.027373 0.027767 0.021199 0.031519 0 0.028604 0.03226 0.037984 0.038585 0.033705 0.028089 -4.7903 0.0012627 0.0021444 -0.0018725 -0.0062184 -0.018666 -0.0034723 -0.0057079 -0.033355 -0.0062676 0 -0.088083 0 -0.0008485 -0.00090111 -0.00046388 -0.00075737 -1.3949 0.032018 0.032754 0.034096 0.032554 0.035985 0.036441 0.038692 0.034858 0.023741 -0.12859 -0.13207 -0.070927 -0.1281 -0.058299 -0.11768 -0.038276 -0.14734 -0.10437 -0.089803 -0.21308 -0.059983 -0.076927
2.6523 0.031461 0.03008 0.024969 0.036361 0 0.031584 0.032458 0.043829 0.043225 0.033156 0.047806 -4.743 0.00083513 0.003347 -0.00052923 -0.0055129 -0.017201 -0.011376 -0.0083985 -0.041079 -0.0088897 0 -0.1097 0 0.00013947 -0.00091432 -0.00056117 -0.00077989 -1.6192 0.045522 0.032732 0.038935 0.03282 0.042709 0.036572 0.036444 0.044713 0.045155 -0.13304 -0.1367 -0.076401 -0.13862 -0.072382 -0.1259 -0.054259 -0.16569 -0.11527 -0.10687 -0.23863 -0.074638 -0.106
2.6563 0.035134 0.032601 0.031165 0.038984 0 0.031637 0.032325 0.043754 0.046599 0.034893 0.068113 -4.6936 0.00033188 0.0039986 0.0026498 -0.0036153 -0.017085 -0.01846 -0.013283 -0.04512 -0.013758 0 -0.12676 0 0.00084191 -0.0010547 -0.00045705 -0.00046053 -1.8308 0.058567 0.031921 0.037088 0.035769 0.04359 0.038872 0.039174 0.053052 0.070446 -0.13727 -0.14135 -0.081816 -0.14907 -0.085647 -0.13371 -0.069544 -0.18351 -0.12552 -0.12316 -0.26314 -0.088898 -0.13189
2.6602 0.038346 0.0367 0.038355 0.040996 0 0.033182 0.035242 0.040899 0.050227 0.04138 0.080987 -4.6587 -0.00067055 0.0019526 0.0044065 -0.0025333 -0.019861 -0.022221 -0.018885 -0.046727 -0.017064 0 -0.14128 0 0.00066014 -0.0010075 -0.000582 -0.00033905 -2.0637 0.068149 0.034294 0.035258 0.041036 0.041917 0.046069 0.049706 0.059682 0.090459 -0.13925 -0.14629 -0.086632 -0.15884 -0.090454 -0.13723 -0.077618 -0.19586 -0.12895 -0.13135 -0.27682 -0.099078 -0.15028
2.6641 0.042487 0.04282 0.045866 0.043656 0 0.03937 0.042465 0.041259 0.055216 0.050556 0.081569 -4.6388 -0.002881 -0.0024468 0.0030321 -0.0028852 -0.024845 -0.022769 -0.024178 -0.048077 -0.015614 0 -0.15388 0 -0.00011953 -0.00077433 -0.0011503 -0.00062564 -2.3099 0.072006 0.039861 0.039551 0.047396 0.043745 0.056328 0.062575 0.064701 0.096459 -0.14123 -0.15123 -0.091449 -0.16862 -0.095262 -0.14076 -0.085692 -0.20821 -0.13238 -0.13953 -0.29051 -0.10926 -0.15979
2.668 0.04863 0.049794 0.053656 0.04816 0 0.049054 0.052296 0.048187 0.061786 0.058733 0.071997 -4.6185 -0.0054909 -0.0057926 0.00012016 -0.0036676 -0.029812 -0.022024 -0.02873 -0.049695 -0.01023 0 -0.16262 0 -0.00061818 -0.00063776 -0.001833 -0.00097139 -2.5331 0.070872 0.046459 0.049957 0.054346 0.052202 0.06578 0.071138 0.067747 0.086217 -0.1405 -0.15402 -0.093767 -0.17694 -0.094175 -0.13987 -0.087549 -0.2158 -0.1305 -0.13937 -0.29491 -0.11505 -0.16253
2.6719 0.056073 0.055873 0.061316 0.055403 0 0.058208 0.061372 0.058945 0.068566 0.064202 0.060107 -4.5803 -0.0060609 -0.0047012 -0.0012744 -0.0039036 -0.033337 -0.022036 -0.03251 -0.050475 -0.005399 0 -0.16582 0 -0.00029183 -0.00076683 -0.0020247 -0.00089078 -2.7045 0.068337 0.053315 0.061125 0.061482 0.064157 0.071813 0.074372 0.067939 0.06637 -0.13736 -0.15489 -0.093852 -0.18396 -0.087815 -0.13503 -0.083844 -0.21911 -0.12387 -0.13173 -0.291 -0.11691 -0.16218
2.6758 0.062893 0.0604 0.067781 0.064661 0 0.063858 0.066963 0.067175 0.072735 0.067711 0.053926 -4.5167 -0.0029349 0.00040587 -1.9973e-05 -0.0039402 -0.036166 -0.023722 -0.035761 -0.050012 -0.0051843 0 -0.16535 0 0.00049143 -0.0010076 -0.0014613 -0.00032503 -2.8221 0.068042 0.061547 0.067791 0.067098 0.072891 0.073991 0.075842 0.065152 0.048863 -0.13421 -0.15575 -0.093936 -0.19099 -0.081455 -0.13019 -0.080139 -0.22242 -0.11725 -0.1241 -0.28709 -0.11878 -0.16152
2.6797 0.067828 0.064289 0.072268 0.072945 0 0.066411 0.068543 0.069013 0.071857 0.070044 0.056246 -4.4331 0.0023336 0.0050828 0.0018974 -0.0048178 -0.039955 -0.026517 -0.038816 -0.050298 -0.0093792 0 -0.16615 0 0.0008579 -0.0011124 -0.00052606 0.0002959 -2.9014 0.070733 0.071251 0.06917 0.068754 0.074292 0.072833 0.077202 0.061284 0.043534 -0.12541 -0.14936 -0.087451 -0.19537 -0.069574 -0.11788 -0.068172 -0.21977 -0.10411 -0.10306 -0.27026 -0.11329 -0.1617
2.6836 0.071284 0.068799 0.075228 0.076819 0 0.068483 0.067719 0.066623 0.066424 0.070407 0.063425 -4.3408 0.0057105 0.0049675 0.001669 -0.0066614 -0.044828 -0.028848 -0.041684 -0.054659 -0.013884 0 -0.17172 0 0.00038176 -0.0010784 0.00010367 0.00053108 -2.9566 0.074021 0.079515 0.068574 0.065951 0.070435 0.068961 0.075055 0.059602 0.051966 -0.11642 -0.14272 -0.080744 -0.19967 -0.057506 -0.10532 -0.055926 -0.21692 -0.090758 -0.081561 -0.253 -0.10756 -0.16324
2.6875 0.074413 0.073983 0.077894 0.075636 0 0.072082 0.066886 0.065585 0.060577 0.068036 0.06905 -4.2478 0.0044479 0.00022704 -0.0010986 -0.0082881 -0.048761 -0.029285 -0.043785 -0.065014 -0.015132 0 -0.1806 0 -0.00045898 -0.001137 9.5988e-05 0.00036952 -2.9995 0.075071 0.082736 0.069694 0.061855 0.067224 0.063887 0.065694 0.062218 0.067012 -0.10556 -0.13254 -0.071539 -0.20292 -0.046797 -0.091339 -0.043458 -0.21382 -0.077473 -0.058251 -0.23447 -0.10036 -0.16706
2.6914 0.07751 0.078533 0.080708 0.072802 0 0.077148 0.0678 0.069153 0.059579 0.064979 0.069256 -4.1531 0.00010148 -0.0043763 -0.0037708 -0.0086674 -0.049859 -0.027822 -0.044414 -0.080354 -0.014192 0 -0.18833 0 -0.00082012 -0.0014064 -0.00028767 0.00014278 -3.0504 0.073504 0.080984 0.073654 0.061383 0.068822 0.060767 0.052177 0.06807 0.078275 -0.091962 -0.11721 -0.05869 -0.20465 -0.038067 -0.075287 -0.030666 -0.21035 -0.064288 -0.032296 -0.2141 -0.09102 -0.17397
2.6953 0.07969 0.081143 0.082485 0.073083 0 0.082337 0.070947 0.075561 0.06576 0.065858 0.065471 -4.0476 -0.0026769 -0.0041208 -0.0033831 -0.0084651 -0.049071 -0.026231 -0.043831 -0.097921 -0.016336 0 -0.19286 0 -0.00041363 -0.0016713 -0.00056097 6.9974e-05 -3.1405 0.071696 0.078911 0.079103 0.06701 0.074558 0.063007 0.044474 0.073724 0.079433 -0.078365 -0.10188 -0.045842 -0.20639 -0.029338 -0.059235 -0.017873 -0.20687 -0.051103 -0.0063399 -0.19373 -0.081679 -0.1833
2.6992 0.080163 0.081855 0.081563 0.078131 0 0.086407 0.075743 0.080854 0.076597 0.073608 0.062841 -3.9207 -0.00070163 0.00098348 0.00023105 -0.0096395 -0.050002 -0.026734 -0.0438 -0.11551 -0.026292 0 -0.1976 0 0.00021678 -0.0016035 -0.00053622 1.862e-05 -3.2895 0.072429 0.081207 0.08408 0.076544 0.080789 0.071285 0.050802 0.076528 0.072161 -0.063036 -0.080637 -0.030261 -0.20482 -0.029094 -0.044695 -0.011058 -0.206 -0.043296 0.013928 -0.17851 -0.073048 -0.19296
2.7031 0.079489 0.081968 0.077992 0.084695 0 0.088601 0.081077 0.083503 0.086862 0.085404 0.06608 -3.7691 0.004436 0.0062608 0.0041427 -0.013357 -0.055453 -0.02982 -0.046603 -0.13235 -0.043675 0 -0.20791 0 0.00035589 -0.0011781 -0.00041284 -0.00023997 -3.4811 0.076469 0.087178 0.08726 0.085285 0.084935 0.082179 0.068755 0.077109 0.064281 -0.047392 -0.058321 -0.014185 -0.20266 -0.030388 -0.03043 -0.0053264 -0.20559 -0.036464 0.033163 -0.16424 -0.064547 -0.20126
2.707 0.079256 0.082723 0.074367 0.087635 0 0.088342 0.085778 0.085394 0.092878 0.093902 0.076143 -3.6004 0.0078104 0.0070669 0.0050484 -0.018609 -0.064161 -0.033354 -0.053061 -0.14788 -0.062936 0 -0.22478 0 -6.4671e-05 -0.0007701 -0.00039706 -0.00064183 -3.6664 0.082317 0.090889 0.087938 0.090278 0.087195 0.090447 0.08625 0.07874 0.064078 -0.032049 -0.035283 0.0016425 -0.1987 -0.034611 -0.017741 -0.0024069 -0.20592 -0.032043 0.048516 -0.15256 -0.05704 -0.20894
2.7109 0.080578 0.084255 0.074074 0.085023 0 0.085552 0.08898 0.088504 0.094874 0.093679 0.08988 -3.4281 0.0059383 0.0032066 0.0021354 -0.023213 -0.071465 -0.034352 -0.061504 -0.1605 -0.077759 0 -0.24256 0 -0.00043986 -0.00079056 -0.00038233 -0.00084421 -3.8005 0.08783 0.087574 0.085981 0.092205 0.088862 0.093192 0.092409 0.084163 0.075004 -0.017455 -0.010439 0.016848 -0.19024 -0.046144 -0.0089891 -0.0065071 -0.20808 -0.033639 0.054175 -0.14737 -0.052014 -0.21867
2.7148 0.083153 0.085834 0.0784 0.080311 0 0.081664 0.090483 0.091835 0.095512 0.086744 0.10226 -3.2609 1.9836e-05 -0.0013756 -0.0026163 -0.026116 -0.073646 -0.032122 -0.068931 -0.16804 -0.085736 0 -0.25384 0 -0.00027933 -0.0012753 -0.00011273 -0.00066214 -3.881 0.09167 0.079738 0.082542 0.093391 0.090118 0.091879 0.087687 0.092899 0.093933 -0.0028613 0.014405 0.032053 -0.18178 -0.057677 -0.00023703 -0.010607 -0.21023 -0.035236 0.059835 -0.14217 -0.046988 -0.23217
2.7188 0.085855 0.0869 0.085322 0.079338 0 0.079703 0.09099 0.092708 0.09665 0.081123 0.10921 -3.0946 -0.0055065 -0.0029839 -0.0065217 -0.028333 -0.071654 -0.029571 -0.07344 -0.16987 -0.089189 0 -0.25661 0 0.00012922 -0.0018947 0.00038522 -0.00037591 -3.9468 0.093438 0.075868 0.080449 0.094775 0.090269 0.090413 0.082847 0.10147 0.11322 0.0087736 0.036567 0.043666 -0.16804 -0.07239 0.0037586 -0.019684 -0.21186 -0.041111 0.055884 -0.14115 -0.044808 -0.24772
2.7227 0.087974 0.087613 0.091247 0.084973 0 0.082317 0.091838 0.090821 0.097916 0.083355 0.10953 -2.9153 -0.0073191 -0.0018073 -0.0082386 -0.03143 -0.070279 -0.030914 -0.075514 -0.16805 -0.091985 0 -0.2559 0 6.8238e-07 -0.0023424 0.00069464 -0.00046412 -4.037 0.093283 0.082216 0.08273 0.095484 0.089703 0.091544 0.087813 0.10614 0.12477 0.019289 0.057715 0.053919 -0.15232 -0.088306 0.0059552 -0.030644 -0.2133 -0.048605 0.0483 -0.14172 -0.043705 -0.26083
2.7266 0.089609 0.088433 0.094072 0.094418 0 0.089086 0.094118 0.089628 0.098192 0.092297 0.10512 -2.712 -0.0059012 -0.0011066 -0.0079873 -0.035382 -0.073422 -0.037661 -0.076926 -0.16602 -0.095797 0 -0.25811 0 -0.0009941 -0.0026163 0.00044466 -0.0010163 -4.1502 0.092172 0.095813 0.089774 0.09499 0.090446 0.095259 0.10187 0.10563 0.12392 0.02873 0.077236 0.062863 -0.1359 -0.1037 0.007242 -0.041778 -0.21423 -0.056286 0.03949 -0.14238 -0.043168 -0.26754
2.7305 0.090994 0.08941 0.094633 0.10151 0 0.095996 0.09763 0.092558 0.097633 0.10055 0.099981 -2.4859 -0.0041475 -0.0032252 -0.0064834 -0.038463 -0.080227 -0.046928 -0.078601 -0.16585 -0.099267 0 -0.26419 0 -0.0021944 -0.002875 -0.00018697 -0.0015329 -4.2423 0.092341 0.10623 0.097846 0.094495 0.093895 0.10001 0.11508 0.1017 0.11173 0.032735 0.088527 0.065187 -0.11601 -0.11648 0.0039287 -0.053793 -0.21266 -0.064908 0.024488 -0.14352 -0.045493 -0.26743
2.7344 0.091906 0.090116 0.095274 0.10176 0 0.09835 0.10058 0.098141 0.097471 0.10193 0.097998 -2.2479 -0.0039338 -0.0069776 -0.0042769 -0.039416 -0.085996 -0.054022 -0.079924 -0.16686 -0.10025 0 -0.26878 0 -0.0025125 -0.0031084 -0.00055021 -0.0014285 -4.2662 0.096354 0.10494 0.10124 0.095383 0.098232 0.10437 0.11874 0.0976 0.094697 0.03674 0.099818 0.067511 -0.096115 -0.12926 0.00061551 -0.065809 -0.21109 -0.07353 0.009486 -0.14465 -0.047819 -0.26327
2.7383 0.092065 0.090218 0.097171 0.095652 0 0.094887 0.10054 0.10031 0.097891 0.097206 0.1005 -2.0057 -0.0045086 -0.0091356 -0.0020594 -0.039309 -0.086874 -0.056856 -0.080188 -0.16678 -0.098423 0 -0.26622 0 -0.001551 -0.0030958 -0.00019654 -0.00072281 -4.2114 0.10453 0.093198 0.096976 0.096698 0.099079 0.10697 0.11358 0.095684 0.081587 0.036131 0.10288 0.064484 -0.078144 -0.13769 -0.0049594 -0.075875 -0.20866 -0.080597 -0.0058771 -0.14494 -0.052182 -0.25822
2.7422 0.091874 0.089898 0.099146 0.087875 0 0.089241 0.096301 0.094643 0.096915 0.092261 0.10491 -1.7539 -0.0040668 -0.0080964 -0.0009136 -0.040649 -0.083497 -0.057664 -0.080193 -0.16417 -0.095721 0 -0.25669 0 -6.9028e-05 -0.0027369 0.00056082 -0.00010941 -4.1081 0.11317 0.080903 0.088045 0.095365 0.093592 0.10569 0.10735 0.096075 0.078482 0.032505 0.10056 0.057958 -0.06143 -0.14328 -0.012013 -0.084666 -0.20565 -0.086647 -0.021476 -0.14467 -0.057877 -0.25345
2.7461 0.092227 0.0896 0.099022 0.083579 0 0.087007 0.089056 0.084022 0.092202 0.091226 0.10611 -1.4788 -0.0022221 -0.0055793 -0.0015911 -0.044462 -0.080026 -0.060169 -0.081704 -0.1596 -0.094522 0 -0.24587 0 0.00074516 -0.002319 0.00087372 -0.00025089 -3.9965 0.11622 0.077656 0.081634 0.089618 0.083992 0.0987 0.10524 0.096859 0.084861 0.028588 0.09767 0.051122 -0.045221 -0.14863 -0.019159 -0.093306 -0.2028 -0.092551 -0.036931 -0.14446 -0.063741 -0.24838
2.75 0.093336 0.089472 0.095932 0.084946 0 0.090803 0.082039 0.076999 0.084047 0.092325 0.1002 -1.1728 -0.0004287 -0.0046259 -0.0035094 -0.048625 -0.079853 -0.06519 -0.085079 -0.15476 -0.095688 0 -0.23904 0 0.00045053 -0.0023125 0.00021353 -0.0010429 -3.8976 0.11005 0.084746 0.083306 0.081856 0.076483 0.087321 0.10417 0.09564 0.09379 0.01839 0.082438 0.037577 -0.039924 -0.14866 -0.028302 -0.098656 -0.20316 -0.095287 -0.049259 -0.14559 -0.073246 -0.24272
2.7539 0.094052 0.089237 0.091182 0.090247 0 0.097708 0.078491 0.079582 0.076094 0.090761 0.088131 -0.84405 -0.00013478 -0.0063255 -0.0049716 -0.049666 -0.082565 -0.0694 -0.087963 -0.1509 -0.098214 0 -0.23614 0 -0.00026138 -0.0028604 -0.0010282 -0.0016905 -3.8091 0.097032 0.095175 0.091879 0.07718 0.076058 0.077086 0.096977 0.091434 0.09676 0.0081911 0.067205 0.024032 -0.034628 -0.14868 -0.037444 -0.10401 -0.20352 -0.098023 -0.061587 -0.14673 -0.082752 -0.23746
2.7578 0.092846 0.088622 0.086951 0.095415 0 0.10145 0.079539 0.088905 0.072574 0.084944 0.075749 -0.50999 -0.0011098 -0.0088845 -0.0048144 -0.046409 -0.085079 -0.068715 -0.087155 -0.14847 -0.1004 0 -0.23306 0 -0.00036902 -0.0035529 -0.0018573 -0.0015636 -3.7243 0.084174 0.10061 0.099789 0.078708 0.082064 0.07424 0.081598 0.085589 0.089959 -0.0033952 0.048512 0.0093134 -0.036693 -0.14848 -0.046751 -0.10907 -0.20746 -0.099925 -0.072304 -0.15069 -0.093893 -0.23381
2.7617 0.08958 0.087723 0.08436 0.096714 0 0.097612 0.083597 0.095734 0.074763 0.078747 0.069533 -0.18155 -0.0019275 -0.0098327 -0.0037572 -0.041636 -0.085325 -0.062818 -0.082182 -0.14778 -0.10117 0 -0.2272 0 0.00036007 -0.0037963 -0.0016199 -0.00091194 -3.646 0.077405 0.098058 0.099175 0.08465 0.088894 0.079876 0.064701 0.080854 0.077066 -0.016463 0.026128 -0.0066583 -0.046614 -0.14802 -0.056235 -0.11383 -0.21521 -0.10094 -0.081301 -0.15767 -0.10678 -0.23146
2.7656 0.085955 0.086842 0.082897 0.092882 0 0.087437 0.087695 0.093586 0.080242 0.077283 0.071317 0.14714 -0.0018114 -0.0086892 -0.0036898 -0.039772 -0.084314 -0.056092 -0.076672 -0.14944 -0.10048 0 -0.22069 0 0.0011265 -0.0034015 -0.00060973 -0.00062792 -3.583 0.076788 0.090675 0.088761 0.090284 0.091133 0.08785 0.055738 0.079094 0.066276 -0.02953 0.0037431 -0.02263 -0.056535 -0.14756 -0.065718 -0.11859 -0.22297 -0.10195 -0.090298 -0.16466 -0.11966 -0.22854
2.7695 0.08385 0.086066 0.081559 0.085756 0 0.077211 0.089553 0.084998 0.085414 0.081217 0.076805 0.49235 -0.0014333 -0.0071697 -0.0054065 -0.042769 -0.084546 -0.053866 -0.075499 -0.15361 -0.099019 0 -0.21802 0 0.00097075 -0.0027479 0.00026443 -0.0012806 -3.5396 0.077288 0.083611 0.075523 0.092448 0.088176 0.089767 0.057906 0.079632 0.064045 -0.040014 -0.016754 -0.03513 -0.076457 -0.1501 -0.073213 -0.12503 -0.23655 -0.10286 -0.09764 -0.17775 -0.13312 -0.22347
2.7734 0.083325 0.085234 0.080257 0.079057 0 0.073557 0.088769 0.078442 0.088332 0.086151 0.07959 0.86463 -0.0016966 -0.0070002 -0.0073195 -0.048297 -0.086802 -0.057702 -0.080136 -0.15885 -0.097696 0 -0.22111 0 -0.00018651 -0.0023531 0.0003744 -0.0024578 -3.5155 0.074304 0.07991 0.069314 0.09152 0.084007 0.082902 0.065771 0.079959 0.070786 -0.050285 -0.037095 -0.047341 -0.097211 -0.15289 -0.080542 -0.13162 -0.25062 -0.10377 -0.10484 -0.19135 -0.14662 -0.21697
2.7773 0.082685 0.084346 0.079916 0.076006 0 0.078321 0.08647 0.079346 0.089081 0.087606 0.077207 1.2591 -0.0021483 -0.0080361 -0.0068991 -0.051984 -0.089029 -0.064261 -0.086916 -0.1625 -0.097379 0 -0.22734 0 -0.0014291 -0.0023552 -0.00010299 -0.003139 -3.5135 0.06843 0.079702 0.074683 0.089301 0.082771 0.073063 0.071775 0.078424 0.081685 -0.057537 -0.053453 -0.05623 -0.11769 -0.15643 -0.085943 -0.13849 -0.26434 -0.10455 -0.11146 -0.20526 -0.15856 -0.21194
2.7813 0.080723 0.083787 0.081244 0.077222 0 0.087005 0.084163 0.084848 0.088246 0.085633 0.073424 1.6616 -0.0012087 -0.0087559 -0.0035652 -0.051361 -0.08857 -0.068587 -0.0902 -0.16254 -0.098481 0 -0.23243 0 -0.0017505 -0.0024796 -0.00051452 -0.0027127 -3.5411 0.064748 0.081666 0.086865 0.086271 0.084725 0.069057 0.074198 0.076237 0.091114 -0.059492 -0.062816 -0.059284 -0.1377 -0.16128 -0.087958 -0.14586 -0.27743 -0.10509 -0.11705 -0.21969 -0.16776 -0.21136
2.7852 0.078508 0.083863 0.083615 0.080475 0 0.092072 0.082929 0.087587 0.086118 0.083838 0.074388 2.0631 0.001824 -0.0082853 0.00015244 -0.047659 -0.085243 -0.068348 -0.08747 -0.15929 -0.10051 0 -0.23443 0 -0.0010215 -0.0024613 -0.00047785 -0.0015705 -3.598 0.067635 0.084129 0.095572 0.082096 0.086449 0.074204 0.077893 0.076452 0.09627 -0.061447 -0.07218 -0.062338 -0.15771 -0.16613 -0.089972 -0.15323 -0.29053 -0.10563 -0.12264 -0.23413 -0.17696 -0.21615
2.7891 0.078385 0.08416 0.085324 0.082557 0 0.08877 0.083309 0.08391 0.083636 0.084392 0.082256 2.4684 0.0053542 -0.0074045 0.0007897 -0.044065 -0.081931 -0.06512 -0.081395 -0.15529 -0.10208 0 -0.23459 0 -5.0945e-05 -0.0023636 -0.0002268 -0.00068242 -3.6653 0.07647 0.085245 0.093546 0.078326 0.084762 0.083602 0.087452 0.080632 0.097336 -0.054689 -0.069207 -0.05656 -0.1669 -0.16813 -0.085774 -0.15771 -0.29495 -0.10422 -0.12518 -0.24131 -0.17897 -0.22457
2.793 0.081057 0.083644 0.084991 0.081806 0 0.079015 0.085322 0.077441 0.083016 0.085374 0.092602 2.8901 0.0065869 -0.0073933 -0.0025209 -0.042629 -0.081981 -0.062134 -0.077038 -0.15326 -0.10177 0 -0.23476 0 0.0002582 -0.0024125 -0.00024567 -0.00064725 -3.7124 0.086404 0.083649 0.082567 0.078604 0.080229 0.089754 0.10077 0.086638 0.09537 -0.045786 -0.063197 -0.048607 -0.17344 -0.16943 -0.080047 -0.16147 -0.29724 -0.10233 -0.12698 -0.2467 -0.1792 -0.23328
2.7969 0.084144 0.081701 0.082716 0.079184 0 0.070049 0.088161 0.074509 0.085936 0.083724 0.098269 3.3361 0.0042626 -0.008244 -0.0068331 -0.042952 -0.086044 -0.061266 -0.077242 -0.15418 -0.099414 0 -0.23503 0 -0.00023844 -0.002607 -0.00066802 -0.0012098 -3.7206 0.092923 0.079953 0.071682 0.084549 0.076759 0.09017 0.11027 0.090209 0.09101 -0.034841 -0.054133 -0.038788 -0.17525 -0.16851 -0.072526 -0.16331 -0.29546 -0.099397 -0.12721 -0.24814 -0.17701 -0.23894
2.8008 0.084199 0.079009 0.079887 0.07704 0 0.068628 0.089985 0.077032 0.090647 0.079947 0.09593 3.8018 0.00015854 -0.008522 -0.0079368 -0.043458 -0.091409 -0.062101 -0.080707 -0.15705 -0.096489 0 -0.23414 0 -0.0008801 -0.0026547 -0.0011109 -0.0016603 -3.6966 0.095306 0.077165 0.069269 0.09174 0.077736 0.088727 0.1103 0.089049 0.085267 -0.017498 -0.035505 -0.023125 -0.16226 -0.16064 -0.059387 -0.1591 -0.28091 -0.093216 -0.12253 -0.23716 -0.1672 -0.23938
2.8047 0.080231 0.077064 0.077848 0.076784 0 0.075351 0.088606 0.0808 0.091928 0.078256 0.088899 4.2752 -0.0023617 -0.007117 -0.0042567 -0.043316 -0.094299 -0.063202 -0.084065 -0.15993 -0.095102 0 -0.23136 0 -0.00090925 -0.0023448 -0.0010775 -0.0015797 -3.6575 0.09579 0.078283 0.075959 0.091798 0.082412 0.089855 0.10247 0.085223 0.080566 -0.00015446 -0.016876 -0.0074621 -0.14928 -0.15278 -0.046248 -0.1549 -0.26637 -0.087034 -0.11785 -0.22618 -0.15739 -0.2343
2.8086 0.074773 0.076543 0.076657 0.077633 0 0.084002 0.08303 0.080573 0.085449 0.081307 0.083554 4.7476 -0.0013902 -0.0047894 0.0017376 -0.042912 -0.092839 -0.063635 -0.085203 -0.16095 -0.096193 0 -0.22697 0 -0.00017647 -0.0018742 -0.00045054 -0.0011274 -3.6019 0.096065 0.082685 0.084536 0.080196 0.086084 0.092706 0.093264 0.083073 0.0797 0.018178 0.0041631 0.0083321 -0.12656 -0.13828 -0.030826 -0.14507 -0.24201 -0.078285 -0.10869 -0.20493 -0.14359 -0.22549
2.8125 0.071074 0.076191 0.074984 0.077434 0 0.086682 0.07457 0.075763 0.072796 0.085724 0.083091 5.2205 0.0019052 -0.0035613 0.0059021 -0.042837 -0.088175 -0.063242 -0.084424 -0.15868 -0.098646 0 -0.22087 0 0.00079623 -0.0016635 0.00042859 -0.00069265 -3.499 0.095259 0.085388 0.086529 0.061995 0.084021 0.092119 0.08687 0.084597 0.083055 0.036973 0.026328 0.024188 -0.099282 -0.12068 -0.014339 -0.13261 -0.21306 -0.068335 -0.097444 -0.17887 -0.12791 -0.21589
2.8164 0.06939 0.073591 0.071153 0.074637 0 0.080323 0.066236 0.070323 0.061366 0.084462 0.084799 5.703 0.0045797 -0.004507 0.0060772 -0.043003 -0.083261 -0.062093 -0.083015 -0.15237 -0.10019 0 -0.21167 0 0.0013329 -0.0018493 0.001095 -0.00044719 -3.3143 0.091342 0.081049 0.079244 0.048459 0.075674 0.085022 0.08147 0.087076 0.087107 0.054925 0.047585 0.039079 -0.072003 -0.10263 0.0017802 -0.11977 -0.18358 -0.058319 -0.085876 -0.15224 -0.11245 -0.20772
2.8203 0.066582 0.067269 0.064405 0.06946 0 0.068756 0.06056 0.067501 0.05802 0.074284 0.08319 6.2042 0.0046562 -0.006438 0.0034905 -0.042981 -0.080777 -0.060314 -0.08154 -0.14276 -0.099301 0 -0.19817 0 0.0011373 -0.0020981 0.0013054 -0.0003231 -3.0468 0.083881 0.069346 0.06704 0.046876 0.065294 0.074467 0.072715 0.085583 0.086524 0.066764 0.062245 0.04697 -0.044681 -0.081321 0.015229 -0.10415 -0.1503 -0.047815 -0.071979 -0.12145 -0.098539 -0.20063
2.8242 0.059611 0.058079 0.055446 0.063261 0 0.058568 0.057695 0.065905 0.062307 0.060085 0.075416 6.7274 0.0025979 -0.0070653 0.00094542 -0.042839 -0.081748 -0.058495 -0.079785 -0.13254 -0.096261 0 -0.18159 0 0.00040562 -0.0020287 0.0010925 -0.00031832 -2.7374 0.07478 0.056005 0.056373 0.053816 0.058237 0.066393 0.05997 0.077855 0.078568 0.078602 0.076905 0.054862 -0.017359 -0.06001 0.028678 -0.088536 -0.11702 -0.037312 -0.058082 -0.090656 -0.084632 -0.19188
2.8281 0.049135 0.048458 0.045945 0.056863 0 0.052846 0.055477 0.061378 0.066367 0.050503 0.063573 7.2693 0.00037624 -0.0054408 8.8004e-05 -0.043178 -0.085241 -0.057714 -0.077715 -0.12516 -0.092442 0 -0.16514 0 -0.0004331 -0.0017491 0.00061838 -0.00061428 -2.4356 0.066259 0.04766 0.049861 0.059006 0.056165 0.062834 0.04779 0.066498 0.065773 0.083594 0.083385 0.055977 0.0016941 -0.041633 0.03755 -0.075255 -0.08768 -0.028563 -0.04602 -0.064468 -0.075222 -0.17853
2.832 0.039099 0.040303 0.037453 0.04959 0 0.048858 0.051354 0.052148 0.062129 0.048907 0.052163 7.8228 -0.00052692 -0.0029937 0.00053669 -0.044221 -0.08876 -0.058585 -0.075608 -0.12218 -0.088626 0 -0.15061 0 -0.0010108 -0.0017933 7.8141e-05 -0.0012946 -2.1546 0.058549 0.045327 0.044917 0.055717 0.055572 0.059562 0.040803 0.056268 0.054145 0.08322 0.083454 0.051781 0.014267 -0.025555 0.042835 -0.063805 -0.061436 -0.02119 -0.035397 -0.041886 -0.069338 -0.15997
2.8359 0.032656 0.033584 0.0305 0.040036 0 0.04169 0.044273 0.041049 0.048705 0.049496 0.043926 8.3796 -0.00011266 -0.0020066 0.001213 -0.045198 -0.089151 -0.060199 -0.073035 -0.12152 -0.084211 0 -0.13563 0 -0.0011356 -0.0024402 -0.00029843 -0.0020508 -1.8622 0.049932 0.04332 0.037546 0.046507 0.051137 0.050957 0.037982 0.049367 0.048193 0.082844 0.083521 0.047584 0.026837 -0.0094783 0.048119 -0.052357 -0.035195 -0.013818 -0.024775 -0.019307 -0.063454 -0.13812
2.8398 0.028822 0.026897 0.02442 0.02793 0 0.029781 0.034886 0.032291 0.0325 0.043209 0.038235 8.9325 0.0007418 -0.0032272 0.001825 -0.044944 -0.084083 -0.060408 -0.068349 -0.11888 -0.078197 0 -0.11537 0 -0.00078369 -0.0032138 -0.0003149 -0.0023567 -1.5156 0.038949 0.035143 0.026908 0.038472 0.040864 0.03646 0.033245 0.043636 0.04709 0.07159 0.070129 0.034301 0.019075 -0.003759 0.045101 -0.048787 -0.020708 -0.010412 -0.020868 -0.010874 -0.065474 -0.11503
2.8438 0.023496 0.019049 0.017907 0.01523 0 0.016525 0.024305 0.026716 0.020228 0.027402 0.032873 9.4774 0.0013522 -0.0052711 0.0027386 -0.043055 -0.073602 -0.057579 -0.059925 -0.11154 -0.070863 0 -0.087587 0 -9.9845e-05 -0.0032628 -2.0309e-06 -0.0020188 -1.1047 0.026211 0.020436 0.016008 0.033972 0.027964 0.0212 0.022186 0.035264 0.045222 0.060336 0.056736 0.021019 0.011314 0.0019603 0.042084 -0.045218 -0.0062207 -0.0070071 -0.016962 -0.002441 -0.067493 -0.090475
2.8477 0.013608 0.0098689 0.0098434 0.0050313 0 0.0063887 0.013043 0.020985 0.012506 0.0088111 0.026457 10.015 0.0015159 -0.0064322 0.003764 -0.040105 -0.060487 -0.052177 -0.048028 -0.1008 -0.064219 0 -0.055572 0 0.00060568 -0.0023017 0.00029141 -0.0014661 -0.65831 0.013869 0.0055754 0.0082164 0.027688 0.017416 0.010278 0.0075017 0.022873 0.036577 0.047777 0.041514 0.0078808 -0.0017232 0.0047275 0.038072 -0.043277 0.0056906 -0.0036749 -0.014813 0.0028165 -0.069493 -0.062386
2.8516 -0.00014575 -0.00037664 -0.0001073 -0.0012768 0 -0.00015622 0.0012243 0.011395 0.0046464 -0.0035926 0.018869 10.551 0.0010835 -0.0067542 0.0037795 -0.036511 -0.048548 -0.046423 -0.034918 -0.090253 -0.060389 0 -0.025196 0 0.00097047 -0.0010434 0.0001526 -0.0013486 -0.20705 0.003505 -0.0030678 0.0033815 0.013182 0.010467 0.0034803 -0.0033555 0.0086985 0.019381 0.033556 0.023961 -0.0050738 -0.021482 0.0037331 0.032793 -0.043412 0.01432 -0.00043588 -0.014903 0.0040279 -0.071466 -0.029824
2.8555 -0.014729 -0.011865 -0.011391 -0.0061598 0 -0.0073921 -0.010641 -0.002315 -0.0069834 -0.0082348 0.0099987 11.094 -0.00019879 -0.0078679 0.0019583 -0.031426 -0.039765 -0.04209 -0.022664 -0.081275 -0.059296 0 0.0013218 0 0.00080656 -0.00051981 -0.00044036 -0.0017993 0.25537 -0.005246 -0.0063223 -0.0025897 -0.0089807 0.0027704 -0.0036886 -0.0063654 -0.0040316 -0.0025091 0.019336 0.0064077 -0.018028 -0.04124 0.0027388 0.027513 -0.043547 0.02295 0.0028032 -0.014994 0.0052394 -0.073439 0.0048421
2.8594 -0.02824 -0.025099 -0.022854 -0.014904 0 -0.019948 -0.021772 -0.017345 -0.02078 -0.012629 -0.001043 11.648 -0.0021404 -0.010633 -0.0008333 -0.023204 -0.032625 -0.038499 -0.010978 -0.070349 -0.057934 0 0.028248 0 0.00026421 -0.00094817 -0.00095375 -0.00218 0.77025 -0.014122 -0.012121 -0.01437 -0.031077 -0.011493 -0.014496 -0.006262 -0.014414 -0.02229 0.011772 -0.0035831 -0.020949 -0.055499 0.0058967 0.028557 -0.037243 0.037998 0.011916 -0.011098 0.014959 -0.064896 0.037483
2.8633 -0.041188 -0.039907 -0.033285 -0.031337 0 -0.037857 -0.032273 -0.031451 -0.032654 -0.025313 -0.015178 12.211 -0.0036028 -0.013245 -0.0023651 -0.011253 -0.023296 -0.032658 0.0023273 -0.051347 -0.052191 0 0.062319 0 -0.0002503 -0.0014151 -0.00072663 -0.0016715 1.3704 -0.024704 -0.0277 -0.033114 -0.045968 -0.033409 -0.027942 -0.012804 -0.024502 -0.034997 0.0051224 -0.012536 -0.022491 -0.069003 0.0096246 0.030468 -0.030056 0.053927 0.021836 -0.0066546 0.025848 -0.05491 0.066474
2.8672 -0.05425 -0.054937 -0.04212 -0.053592 0 -0.056197 -0.043781 -0.045181 -0.042042 -0.046804 -0.032346 12.773 -0.0030117 -0.012225 -0.0010595 0.0027038 -0.0087804 -0.021546 0.018657 -0.020916 -0.039794 0 0.10574 0 -0.00037406 -0.0008172 0.00033633 -0.00014566 2.0386 -0.037654 -0.051756 -0.055 -0.053459 -0.05748 -0.041564 -0.031234 -0.037088 -0.041202 0.0031656 -0.015812 -0.0184 -0.07504 0.018696 0.036987 -0.016978 0.075783 0.03561 0.0022112 0.044889 -0.038445 0.095314
2.8711 -0.065658 -0.068417 -0.050105 -0.074184 0 -0.069612 -0.058161 -0.060262 -0.053474 -0.069278 -0.051725 13.325 0.00027151 -0.0056747 0.0024451 0.015561 0.010716 -0.0045409 0.036832 0.018299 -0.021799 0 0.15353 0 -5.8118e-05 0.00091454 0.0015281 0.001608 2.7104 -0.053131 -0.074665 -0.073414 -0.058267 -0.076414 -0.055791 -0.05656 -0.053338 -0.047051 0.011235 -0.0069603 -0.0022724 -0.065126 0.039184 0.053346 0.0086865 0.1103 0.057618 0.020526 0.081348 -0.0081422 0.13035
2.875 -0.072036 -0.079383 -0.059352 -0.085518 0 -0.07706 -0.075038 -0.076502 -0.071294 -0.084994 -0.072759 13.856 0.0050333 0.0044164 0.0060187 0.025271 0.032227 0.015966 0.054404 0.059793 -0.0013409 0 0.198 0 0.0004256 0.0026693 0.0019106 0.0025851 3.3194 -0.071302 -0.086948 -0.083225 -0.063223 -0.087835 -0.07356 -0.077753 -0.072435 -0.060231 0.019305 0.0018912 0.013855 -0.055211 0.059672 0.069706 0.034351 0.14482 0.079627 0.038841 0.11781 0.022161 0.17519
2.8789 -0.072408 -0.087992 -0.07224 -0.08671 0 -0.082201 -0.09081 -0.091246 -0.093493 -0.09404 -0.095241 14.366 0.0088287 0.013329 0.0083628 0.032429 0.052596 0.03612 0.070545 0.098472 0.019095 0 0.23571 0 0.00073866 0.0033008 0.0012153 0.0025074 3.8431 -0.091957 -0.087955 -0.084359 -0.067122 -0.095898 -0.09514 -0.087949 -0.092763 -0.084159 0.037877 0.024445 0.041038 -0.02405 0.095564 0.096965 0.076118 0.19373 0.11038 0.070263 0.17558 0.066488 0.2268
2.8828 -0.070977 -0.094728 -0.089424 -0.085316 0 -0.089461 -0.10095 -0.10206 -0.11229 -0.10304 -0.11804 14.857 0.0097511 0.017404 0.010346 0.039416 0.070557 0.052923 0.086881 0.13379 0.039302 0 0.26952 0 0.0007571 0.0028323 0.00017489 0.002052 4.3075 -0.11362 -0.086386 -0.082381 -0.070064 -0.10606 -0.11494 -0.090625 -0.11269 -0.11459 0.059795 0.051365 0.071742 0.01388 0.13636 0.1277 0.12302 0.24723 0.14391 0.10586 0.24013 0.11528 0.27719
2.8867 -0.074938 -0.099804 -0.10843 -0.09134 0 -0.099968 -0.10415 -0.10928 -0.12159 -0.1167 -0.13829 15.333 0.00781 0.016989 0.013756 0.047987 0.086536 0.065647 0.10494 0.16804 0.060514 0 0.30404 0 0.00063416 0.0023903 -0.00010825 0.0021564 4.753 -0.13339 -0.092185 -0.085275 -0.078425 -0.11867 -0.12556 -0.095754 -0.13035 -0.14181 0.082637 0.080043 0.10296 0.054879 0.17928 0.15958 0.17212 0.30191 0.1782 0.14364 0.3071 0.16515 0.31898
2.8906 -0.088694 -0.10377 -0.12455 -0.10819 0 -0.11112 -0.10443 -0.11544 -0.12346 -0.13192 -0.15284 15.794 0.0047502 0.015864 0.018793 0.057714 0.10088 0.075625 0.12315 0.20213 0.08317 0 0.33958 0 0.00060919 0.0029309 0.00081202 0.003125 5.1972 -0.14809 -0.10758 -0.098014 -0.10066 -0.12863 -0.12569 -0.10996 -0.14353 -0.15757 0.10922 0.11584 0.13625 0.10831 0.23078 0.19614 0.23014 0.36135 0.21552 0.19025 0.3838 0.21938 0.34987
2.8945 -0.10981 -0.10854 -0.13406 -0.12901 0 -0.11968 -0.10877 -0.12245 -0.12619 -0.14122 -0.16098 16.241 0.0026075 0.017844 0.023193 0.06666 0.11278 0.084862 0.13721 0.2336 0.10566 0 0.37111 0 0.00075608 0.0041655 0.0023034 0.0044193 5.6267 -0.15598 -0.1257 -0.11857 -0.13648 -0.1316 -0.12284 -0.13042 -0.15089 -0.16127 0.13581 0.15165 0.16953 0.16174 0.28228 0.23269 0.28817 0.42079 0.25285 0.23687 0.46051 0.2736 0.37243
2.8984 -0.13064 -0.11694 -0.13742 -0.14253 0 -0.12502 -0.12171 -0.13009 -0.13577 -0.14172 -0.16522 16.672 0.0023386 0.023766 0.024282 0.073335 0.12103 0.094486 0.14417 0.2586 0.12526 0 0.39319 0 0.00090961 0.004882 0.0032586 0.0052693 6.0204 -0.15768 -0.13761 -0.13895 -0.1721 -0.12998 -0.12686 -0.14815 -0.15342 -0.1599 0.15718 0.18434 0.19481 0.20994 0.32847 0.26474 0.3409 0.47131 0.28538 0.28189 0.52735 0.31965 0.39019
2.9023 -0.14432 -0.13037 -0.13944 -0.1437 0 -0.12973 -0.14139 -0.13743 -0.14983 -0.13955 -0.16878 17.091 0.0035367 0.031356 0.021995 0.077888 0.12568 0.10398 0.14589 0.27522 0.14022 0 0.40522 0 0.00083925 0.004302 0.0031323 0.0054261 6.373 -0.15597 -0.14101 -0.15128 -0.18999 -0.13157 -0.14037 -0.1568 -0.15425 -0.16124 0.17558 0.21526 0.21552 0.25517 0.37164 0.29423 0.39061 0.51675 0.31519 0.32601 0.5886 0.36106 0.40455
2.9063 -0.14969 -0.14669 -0.14559 -0.13886 0 -0.13744 -0.1607 -0.14486 -0.16061 -0.14449 -0.17209 17.497 0.0051139 0.037559 0.019616 0.081552 0.12853 0.11162 0.14776 0.28456 0.15091 0 0.41186 0 0.00050948 0.0029723 0.0024059 0.0053167 6.6964 -0.15455 -0.14213 -0.15444 -0.18535 -0.14186 -0.15628 -0.15815 -0.15642 -0.16643 0.19263 0.24498 0.23448 0.29811 0.4128 0.32242 0.43826 0.55997 0.34378 0.36895 0.64683 0.40046 0.4152
2.9102 -0.15138 -0.16098 -0.15738 -0.14036 0 -0.15003 -0.1726 -0.15375 -0.16363 -0.16009 -0.17269 17.884 0.0061248 0.040845 0.021139 0.085286 0.13204 0.11589 0.15387 0.28898 0.15904 0 0.41878 0 0.00017643 0.0022154 0.0020633 0.005539 7.0027 -0.15649 -0.14953 -0.15512 -0.17219 -0.15828 -0.16519 -0.15924 -0.16062 -0.16942 0.19348 0.26027 0.23245 0.31368 0.42997 0.33501 0.46123 0.57664 0.35786 0.39764 0.66908 0.41582 0.42279
2.9141 -0.15552 -0.16927 -0.17119 -0.15516 0 -0.16602 -0.17532 -0.16408 -0.16264 -0.1794 -0.16897 18.24 0.0061671 0.041679 0.027608 0.089149 0.13779 0.11693 0.16342 0.29018 0.16602 0 0.4286 0 0.00020567 0.0027584 0.0026389 0.0062733 7.2912 -0.16283 -0.16588 -0.16175 -0.17089 -0.17289 -0.16486 -0.16492 -0.16527 -0.16417 0.19434 0.27555 0.23041 0.32926 0.44713 0.34761 0.48419 0.59331 0.37193 0.42633 0.69133 0.43118 0.43021
2.918 -0.16513 -0.17202 -0.18169 -0.17833 0 -0.18106 -0.17324 -0.17328 -0.16566 -0.19101 -0.16388 18.555 0.0054314 0.041474 0.035975 0.092799 0.14589 0.11675 0.17233 0.28932 0.17228 0 0.44096 0 0.00074835 0.0040347 0.0037661 0.0071663 7.5539 -0.17195 -0.18527 -0.17637 -0.1886 -0.18081 -0.16192 -0.17368 -0.16894 -0.1528 0.18597 0.28179 0.21701 0.32636 0.4483 0.35111 0.49017 0.59531 0.37805 0.44495 0.69122 0.43306 0.44108
2.9219 -0.17854 -0.1738 -0.18673 -0.19757 0 -0.19027 -0.1731 -0.17845 -0.17652 -0.18941 -0.16367 18.83 0.0046561 0.041525 0.041627 0.096197 0.15559 0.11809 0.17811 0.28822 0.17771 0 0.45543 0 0.0015613 0.004867 0.004598 0.0077059 7.791 -0.18047 -0.19844 -0.19241 -0.21212 -0.18512 -0.16477 -0.18053 -0.17241 -0.1458 0.16897 0.27955 0.19298 0.30617 0.43452 0.34611 0.48025 0.58359 0.37673 0.45413 0.67019 0.42233 0.45707
2.9258 -0.19118 -0.1791 -0.18882 -0.2041 0 -0.19127 -0.17891 -0.17977 -0.19106 -0.17979 -0.17244 19.08 0.004936 0.042686 0.042212 0.099589 0.16586 0.1225 0.1825 0.28921 0.18239 0 0.47315 0 0.0021533 0.0047212 0.004607 0.0076599 8.0165 -0.18558 -0.20065 -0.20079 -0.22092 -0.1927 -0.17575 -0.18324 -0.17816 -0.15341 0.15198 0.27732 0.16895 0.28598 0.42073 0.34112 0.47034 0.57187 0.37542 0.46331 0.64916 0.4116 0.47714
2.9297 -0.1988 -0.18818 -0.19181 -0.19947 0 -0.18622 -0.18953 -0.18095 -0.20155 -0.17304 -0.18786 19.321 0.0071683 0.04528 0.039311 0.10298 0.17552 0.12934 0.18919 0.29329 0.18641 0 0.49516 0 0.0021563 0.0041672 0.0039806 0.0072172 8.2456 -0.18736 -0.19514 -0.19872 -0.20683 -0.20555 -0.19064 -0.18507 -0.18786 -0.176 0.1268 0.26568 0.13523 0.24472 0.38906 0.32816 0.43948 0.54876 0.36834 0.46133 0.60531 0.3892 0.49932
2.9336 -0.20012 -0.19701 -0.19648 -0.19236 0 -0.18098 -0.2004 -0.18576 -0.2043 -0.17611 -0.20329 19.56 0.011304 0.048759 0.03672 0.10605 0.18341 0.1364 0.19938 0.29906 0.18917 0 0.51996 0 0.0016113 0.0041369 0.0033269 0.0068211 8.4783 -0.18907 -0.1895 -0.19233 -0.18113 -0.21766 -0.20436 -0.19115 -0.20056 -0.20331 0.10125 0.25361 0.10107 0.20248 0.35657 0.31483 0.40767 0.52514 0.36099 0.45883 0.56042 0.36627 0.52277
2.9375 -0.19768 -0.20148 -0.2 -0.1899 0 -0.18122 -0.20746 -0.1944 -0.20247 -0.18693 -0.21418 19.785 0.016066 0.051658 0.037279 0.10875 0.18943 0.14164 0.21037 0.30456 0.18956 0 0.54346 0 0.00092293 0.0048904 0.0030926 0.0069077 8.7008 -0.19448 -0.18897 -0.19057 -0.163 -0.22115 -0.21526 -0.20263 -0.21332 -0.2234 0.077813 0.2425 0.069613 0.16194 0.3259 0.30363 0.37618 0.50593 0.35632 0.45755 0.51911 0.34643 0.54754
2.9414 -0.19632 -0.2017 -0.2002 -0.19274 0 -0.18828 -0.21 -0.20363 -0.20198 -0.19789 -0.222 19.97 0.019632 0.052641 0.041121 0.11189 0.19532 0.14458 0.21864 0.31044 0.18735 0 0.56197 0 0.00053195 0.0058174 0.0032832 0.0076974 8.9064 -0.2045 -0.19307 -0.19662 -0.16275 -0.21536 -0.22374 -0.21511 -0.22348 -0.23251 0.057592 0.23286 0.042287 0.12396 0.29802 0.2957 0.3452 0.49347 0.35576 0.45813 0.48328 0.33131 0.57248
2.9453 -0.20005 -0.20229 -0.19971 -0.19788 0 -0.19867 -0.21065 -0.21054 -0.20561 -0.20384 -0.23108 20.098 0.020922 0.052161 0.046396 0.11661 0.20386 0.14617 0.22359 0.32025 0.18428 0 0.57502 0 0.00059815 0.0061776 0.0036489 0.009066 9.1148 -0.21607 -0.19821 -0.20593 -0.17641 -0.20845 -0.22864 -0.2229 -0.23 -0.23599 0.037372 0.22322 0.014962 0.085986 0.27014 0.28776 0.31422 0.48101 0.35519 0.45871 0.44746 0.31618 0.59405
2.9492 -0.20912 -0.20845 -0.20485 -0.20466 0 -0.20805 -0.21299 -0.21566 -0.21165 -0.20675 -0.24175 20.172 0.020427 0.052786 0.051103 0.12304 0.21604 0.14779 0.22769 0.3366 0.18317 0 0.58515 0 0.00094898 0.0058673 0.0040138 0.010529 9.3661 -0.22477 -0.20301 -0.21276 -0.19411 -0.20951 -0.22775 -0.22475 -0.23301 -0.23985 0.030522 0.22337 0.0043301 0.071463 0.26342 0.29229 0.30181 0.49052 0.36687 0.47139 0.44172 0.31928 0.60819
2.9531 -0.21957 -0.22155 -0.21956 -0.21612 0 -0.21636 -0.21897 -0.22173 -0.21742 -0.21304 -0.24762 20.212 0.019775 0.057053 0.054207 0.12965 0.22896 0.15029 0.23299 0.35686 0.18551 0 0.59505 0 0.0012844 0.0053994 0.0043706 0.011434 9.6853 -0.22876 -0.21036 -0.21767 -0.2104 -0.21941 -0.22239 -0.22505 -0.23266 -0.24265 0.026309 0.22546 -0.0030083 0.061566 0.26088 0.29929 0.29307 0.50435 0.38096 0.48646 0.44192 0.32597 0.61402
2.957 -0.22632 -0.23808 -0.24032 -0.23428 0 -0.2283 -0.22801 -0.22992 -0.22298 -0.22663 -0.24093 20.243 0.020412 0.064437 0.055592 0.13425 0.23722 0.15379 0.2386 0.37396 0.19015 0 0.60549 0 0.0014104 0.0052631 0.004727 0.011358 10.049 -0.23039 -0.22417 -0.22732 -0.22525 -0.23045 -0.21937 -0.22922 -0.22911 -0.23697 0.02691 0.23093 -0.004151 0.061431 0.26674 0.31009 0.29239 0.52455 0.39826 0.50526 0.45315 0.3384 0.61556
2.9609 -0.22735 -0.25214 -0.25781 -0.25531 0 -0.24798 -0.23787 -0.23809 -0.23094 -0.24419 -0.22118 20.277 0.022592 0.070809 0.055733 0.1361 0.23782 0.15813 0.24233 0.38295 0.19491 0 0.61583 0 0.0013127 0.0054785 0.0049806 0.010468 10.383 -0.23399 -0.24395 -0.24597 -0.23803 -0.23491 -0.22582 -0.23814 -0.22363 -0.2193 0.040215 0.24538 0.011058 0.087058 0.29478 0.33096 0.31297 0.56152 0.42404 0.53389 0.49346 0.36597 0.61953
2.9648 -0.22517 -0.25905 -0.26429 -0.27069 0 -0.27238 -0.24616 -0.24303 -0.2431 -0.25709 -0.19824 20.303 0.025529 0.071879 0.055717 0.13701 0.23416 0.1631 0.24436 0.38695 0.19985 0 0.62624 0 0.0010881 0.0057863 0.0050151 0.009497 10.61 -0.24207 -0.26314 -0.26799 -0.2449 -0.23327 -0.24131 -0.24736 -0.21932 -0.19787 0.05352 0.25983 0.026268 0.11269 0.32282 0.35183 0.33355 0.59849 0.44981 0.56252 0.53378 0.39353 0.63068
2.9688 -0.22391 -0.25704 -0.25948 -0.27361 0 -0.29058 -0.25111 -0.24396 -0.25796 -0.25817 -0.18659 20.296 0.028371 0.06785 0.057096 0.14013 0.23448 0.1684 0.24824 0.39575 0.20841 0 0.63862 0 0.00087475 0.006087 0.0048884 0.0092696 10.699 -0.25366 -0.2729 -0.2799 -0.24381 -0.23297 -0.25659 -0.25171 -0.2202 -0.18915 0.073466 0.27722 0.051286 0.15421 0.36258 0.37434 0.36654 0.63726 0.4746 0.59048 0.5869 0.42463 0.64895
2.9727 -0.22481 -0.24709 -0.24932 -0.26386 0 -0.29085 -0.25135 -0.24314 -0.27141 -0.24766 -0.19543 20.23 0.030886 0.064385 0.060908 0.14703 0.24504 0.17355 0.25721 0.417 0.22413 0 0.65504 0 0.00083695 0.0065104 0.0048463 0.010095 10.682 -0.26608 -0.26827 -0.27131 -0.23947 -0.23952 -0.26201 -0.25038 -0.22925 -0.20541 0.096069 0.2958 0.080228 0.20209 0.40703 0.39751 0.4045 0.67676 0.499 0.61818 0.64514 0.45714 0.67063
2.9766 -0.22468 -0.23204 -0.23921 -0.24636 0 -0.26991 -0.24571 -0.24286 -0.27937 -0.23302 -0.22311 20.099 0.033175 0.067969 0.066396 0.1559 0.26402 0.17796 0.26998 0.44811 0.24589 0 0.67504 0 0.0011202 0.0070726 0.0050976 0.011534 10.623 -0.27758 -0.25102 -0.24442 -0.23953 -0.24976 -0.2573 -0.2471 -0.24667 -0.2444 0.11814 0.31319 0.10902 0.24938 0.45006 0.41869 0.44142 0.71268 0.52078 0.64268 0.70067 0.4871 0.69192
2.9805 -0.21918 -0.21595 -0.22924 -0.22591 0 -0.23626 -0.23387 -0.24275 -0.27957 -0.22299 -0.25914 19.914 0.034986 0.079539 0.070981 0.16259 0.28236 0.18116 0.28087 0.47719 0.26665 0 0.6944 0 0.0017171 0.0074667 0.0055799 0.012736 10.555 -0.28773 -0.22744 -0.21298 -0.24469 -0.25478 -0.252 -0.24545 -0.26928 -0.29057 0.13726 0.32402 0.13702 0.29341 0.48536 0.42899 0.47269 0.72889 0.52816 0.64959 0.74133 0.50305 0.71071
2.9844 -0.20767 -0.20294 -0.21618 -0.20472 0 -0.20446 -0.21762 -0.24052 -0.27185 -0.22079 -0.29022 19.699 0.035638 0.092789 0.07219 0.16401 0.29138 0.18295 0.28493 0.49257 0.2784 0 0.7063 0 0.0023586 0.0073635 0.0059792 0.013063 10.451 -0.29526 -0.204 -0.19173 -0.24507 -0.24889 -0.25512 -0.2446 -0.29074 -0.32571 0.15638 0.33485 0.16502 0.33744 0.52065 0.43928 0.50395 0.7451 0.53554 0.6565 0.78199 0.519 0.72476
2.9883 -0.19424 -0.19534 -0.19956 -0.18486 0 -0.18545 -0.20104 -0.23482 -0.25793 -0.22224 -0.30526 19.475 0.034864 0.099517 0.070036 0.16095 0.29029 0.18336 0.2826 0.49173 0.27915 0 0.70403 0 0.002624 0.0068902 0.0059981 0.012501 10.24 -0.29637 -0.18505 -0.18611 -0.22965 -0.23493 -0.26487 -0.24026 -0.3027 -0.33902 0.16775 0.33626 0.18525 0.36518 0.53771 0.43645 0.51845 0.73869 0.52782 0.6438 0.79608 0.51691 0.72866
2.9922 -0.18402 -0.19206 -0.1842 -0.17115 0 -0.18068 -0.18862 -0.2265 -0.24095 -0.22004 -0.29785 19.248 0.033583 0.097292 0.067373 0.1576 0.28599 0.18267 0.27871 0.48098 0.27506 0 0.68344 0 0.0022754 0.0066406 0.0056101 0.011572 9.8671 -0.28621 -0.1733 -0.19073 -0.19996 -0.22043 -0.26958 -0.22985 -0.29748 -0.32917 0.17381 0.33121 0.20015 0.38176 0.54228 0.42464 0.52146 0.7168 0.50977 0.61768 0.79198 0.50247 0.71407
2.9961 -0.17842 -0.1893 -0.17608 -0.1688 0 -0.1836 -0.1823 -0.21664 -0.22416 -0.21012 -0.26795 19.001 0.033445 0.091817 0.067446 0.158 0.2852 0.1815 0.27668 0.46659 0.27477 0 0.64437 0 0.0015348 0.0070936 0.0050606 0.010907 9.3311 -0.26277 -0.17039 -0.19591 -0.1719 -0.20967 -0.25899 -0.21594 -0.27195 -0.29979 0.1794 0.32566 0.21451 0.39717 0.54569 0.4122 0.52335 0.69385 0.49104 0.59063 0.78633 0.48712 0.67451
3 -0.17458 -0.1836 -0.17578 -0.17699 0 -0.18566 -0.17974 -0.20418 -0.2086 -0.1942 -0.22313 18.714 0.035246 0.091238 0.070824 0.16229 0.28657 0.18056 0.27417 0.44696 0.28078 0 0.59044 0 0.00098663 0.0080551 0.0046468 0.010837 8.6773 -0.22933 -0.17512 -0.19489 -0.1615 -0.20033 -0.23385 -0.20375 -0.23062 -0.25553 0.17154 0.30529 0.21295 0.37855 0.5151 0.38119 0.49228 0.64002 0.45227 0.53618 0.73548 0.44499 0.61119
3.0039 -0.16927 -0.17479 -0.1774 -0.18623 0 -0.18132 -0.17586 -0.18685 -0.19188 -0.17692 -0.17649 18.374 0.037746 0.097769 0.074807 0.16613 0.28081 0.17987 0.26498 0.41414 0.28612 0 0.52744 0 0.0011134 0.0087803 0.0045101 0.011257 7.9584 -0.19268 -0.1815 -0.18597 -0.16869 -0.18768 -0.20392 -0.19507 -0.18447 -0.20241 0.16367 0.28492 0.21138 0.35992 0.48451 0.35017 0.46122 0.58618 0.4135 0.48172 0.68462 0.40286 0.53436
3.0078 -0.16262 -0.16581 -0.17426 -0.18462 0 -0.16959 -0.16668 -0.16469 -0.17025 -0.16097 -0.13968 17.993 0.038401 0.10499 0.076048 0.16401 0.2592 0.1781 0.24529 0.36328 0.28013 0 0.46089 0 0.0018618 0.0086726 0.0046076 0.011782 7.204 -0.15842 -0.18077 -0.17057 -0.17668 -0.17052 -0.17739 -0.18549 -0.14484 -0.14925 0.1529 0.26142 0.20482 0.33015 0.44454 0.31654 0.42041 0.52867 0.37235 0.42366 0.6232 0.3561 0.45793
3.0117 -0.15733 -0.1594 -0.16551 -0.16853 0 -0.15337 -0.15222 -0.1419 -0.14301 -0.14567 -0.11512 17.592 0.035679 0.10377 0.073741 0.15367 0.2224 0.17288 0.21773 0.30024 0.25793 0 0.39433 0 0.0026578 0.0077976 0.0048085 0.012002 6.4267 -0.12785 -0.16784 -0.15169 -0.1686 -0.15197 -0.15377 -0.16859 -0.11643 -0.10532 0.13891 0.2344 0.19269 0.28793 0.39409 0.27999 0.3687 0.46703 0.32854 0.36156 0.54998 0.30418 0.39149
3.0156 -0.15425 -0.15491 -0.15598 -0.14687 0 -0.13807 -0.13609 -0.124 -0.11497 -0.12992 -0.095061 17.189 0.030868 0.091111 0.070056 0.13799 0.18117 0.16248 0.18943 0.23957 0.22489 0 0.32974 0 0.0028779 0.0066721 0.004961 0.011697 5.6522 -0.099315 -0.1468 -0.13423 -0.14406 -0.13508 -0.12771 -0.14329 -0.095234 -0.074996 0.12491 0.20739 0.18056 0.24571 0.34364 0.24344 0.317 0.4054 0.28473 0.29946 0.47676 0.25226 0.33631
3.0195 -0.14982 -0.14857 -0.14955 -0.1332 0 -0.12913 -0.12223 -0.11295 -0.093599 -0.11528 -0.070106 16.777 0.027419 0.073253 0.067466 0.12261 0.14846 0.1477 0.16626 0.19459 0.19203 0 0.26995 0 0.0023494 0.0056431 0.0048895 0.010915 4.9344 -0.072547 -0.12889 -0.12411 -0.11826 -0.11954 -0.098348 -0.11627 -0.073772 -0.055139 0.11527 0.18455 0.16804 0.20273 0.2981 0.21659 0.26841 0.36176 0.25224 0.25334 0.4153 0.2117 0.28833
3.0234 -0.13896 -0.13714 -0.14371 -0.13234 0 -0.12817 -0.11191 -0.10562 -0.082996 -0.10504 -0.040411 16.341 0.028119 0.06016 0.066043 0.1117 0.13047 0.13219 0.14945 0.16907 0.16731 0 0.22042 0 0.0014402 0.0046274 0.0044298 0.0099094 4.3346 -0.051375 -0.12273 -0.1241 -0.10538 -0.10368 -0.072711 -0.095979 -0.049505 -0.03941 0.10605 0.16211 0.15548 0.15967 0.25303 0.19067 0.22013 0.31986 0.22085 0.20875 0.35497 0.17223 0.24487
3.0273 -0.12068 -0.12126 -0.13202 -0.13475 0 -0.13009 -0.10369 -0.097553 -0.080619 -0.099743 -0.018149 15.868 0.03263 0.057008 0.063834 0.10539 0.12422 0.12055 0.1372 0.15734 0.1513 0 0.18786 0 0.000711 0.0034956 0.0035743 0.0089959 3.8849 -0.041794 -0.12525 -0.12919 -0.10472 -0.08885 -0.059375 -0.084239 -0.028675 -0.025931 0.10081 0.14368 0.14533 0.12318 0.2166 0.17152 0.17988 0.28973 0.19683 0.17536 0.30753 0.14165 0.20849
3.0313 -0.1003 -0.10512 -0.11218 -0.12512 0 -0.12506 -0.09581 -0.087684 -0.080313 -0.094954 -0.01736 15.363 0.037757 0.060918 0.059903 0.10105 0.12275 0.11541 0.12828 0.15139 0.14037 0 0.17591 0 0.00050025 0.0025531 0.0026038 0.0084118 3.5706 -0.04677 -0.12304 -0.12772 -0.10393 -0.079743 -0.059742 -0.074518 -0.021674 -0.020172 0.10294 0.13263 0.13961 0.098828 0.19612 0.16488 0.15446 0.28132 0.18642 0.16261 0.28383 0.12746 0.18478
3.0352 -0.085377 -0.092772 -0.090619 -0.097562 0 -0.10621 -0.088248 -0.078989 -0.078454 -0.085064 -0.039876 14.847 0.040297 0.065353 0.056393 0.096593 0.12153 0.1159 0.12327 0.14746 0.1327 0 0.18149 0 0.00079344 0.0024149 0.0019965 0.0082574 3.3513 -0.062447 -0.10454 -0.11013 -0.094137 -0.079396 -0.066934 -0.059794 -0.033749 -0.029227 0.10507 0.12159 0.13389 0.07447 0.17563 0.15823 0.12904 0.27292 0.17601 0.14986 0.26013 0.11326 0.1768
3.0391 -0.07903 -0.084774 -0.077468 -0.062893 0 -0.077314 -0.08225 -0.074502 -0.07655 -0.06993 -0.071085 14.334 0.039809 0.066885 0.056834 0.092443 0.12028 0.1186 0.12239 0.14637 0.13008 0 0.19554 0 0.0013787 0.0033152 0.0020871 0.0085137 3.1968 -0.079361 -0.072517 -0.078528 -0.079017 -0.08459 -0.073096 -0.042133 -0.059314 -0.052844 0.11441 0.11847 0.13355 0.068832 0.1756 0.1635 0.12387 0.28403 0.17784 0.15779 0.26332 0.11562 0.18206
3.043 -0.07746 -0.078462 -0.076492 -0.040607 0 -0.052533 -0.078221 -0.073803 -0.07763 -0.056873 -0.090635 13.818 0.038672 0.067297 0.062183 0.090471 0.12013 0.12032 0.12357 0.14937 0.13392 0 0.20853 0 0.0020278 0.0046456 0.00275 0.0090672 3.1035 -0.088127 -0.044364 -0.047852 -0.068287 -0.08789 -0.076394 -0.033111 -0.085039 -0.08066 0.12566 0.11744 0.13461 0.068135 0.18098 0.17192 0.12405 0.30031 0.18289 0.17118 0.2736 0.12234 0.1946
3.0469 -0.074053 -0.071119 -0.080554 -0.042689 0 -0.046043 -0.074568 -0.074052 -0.080965 -0.054481 -0.08887 13.283 0.039455 0.069734 0.068981 0.091373 0.12073 0.12012 0.12375 0.15496 0.14116 0 0.216 0 0.0025319 0.0053505 0.0034476 0.0097096 3.0769 -0.085461 -0.038315 -0.035473 -0.064898 -0.084894 -0.080157 -0.042948 -0.099108 -0.099269 0.13678 0.11692 0.13577 0.070345 0.18848 0.18055 0.12668 0.3163 0.18787 0.18542 0.28561 0.12968 0.20938
3.0508 -0.065677 -0.062548 -0.077942 -0.063688 0 -0.059333 -0.068985 -0.073761 -0.081732 -0.063621 -0.074104 12.717 0.042241 0.074017 0.072106 0.093607 0.12071 0.11931 0.12204 0.15987 0.14539 0 0.21975 0 0.002686 0.0048647 0.0036717 0.010169 3.0988 -0.076148 -0.057188 -0.046953 -0.061955 -0.078644 -0.086359 -0.068474 -0.098839 -0.10283 0.14748 0.11808 0.1372 0.082247 0.20304 0.18989 0.1375 0.33137 0.19261 0.2025 0.30338 0.13907 0.22419
3.0547 -0.054791 -0.054494 -0.063515 -0.085178 0 -0.07768 -0.060807 -0.073973 -0.076406 -0.075134 -0.064424 12.125 0.044529 0.076594 0.069624 0.095011 0.12017 0.11944 0.12079 0.16231 0.14288 0 0.2237 0 0.0023775 0.0036311 0.0034002 0.010246 3.1157 -0.069534 -0.084413 -0.070181 -0.052777 -0.075679 -0.092018 -0.092767 -0.090765 -0.097171 0.15819 0.11924 0.13863 0.094149 0.2176 0.19924 0.14833 0.34644 0.19734 0.21958 0.32116 0.14846 0.23742
3.0586 -0.045692 -0.04793 -0.043356 -0.089743 0 -0.080497 -0.051828 -0.07505 -0.067552 -0.077549 -0.071888 11.527 0.043771 0.074819 0.064727 0.095127 0.12102 0.12038 0.1227 0.1632 0.13654 0 0.22845 0 0.0017377 0.0026514 0.0031133 0.0099809 3.0584 -0.072849 -0.096448 -0.083597 -0.040982 -0.077663 -0.092668 -0.098474 -0.084019 -0.093454 0.16142 0.11634 0.13538 0.10229 0.22305 0.19946 0.15165 0.34313 0.19157 0.22258 0.3226 0.1465 0.24508
3.0625 -0.039424 -0.041477 -0.02827 -0.072398 0 -0.057845 -0.044551 -0.073421 -0.061726 -0.067563 -0.093006 10.939 0.039957 0.07029 0.062503 0.095385 0.12428 0.12001 0.12694 0.16407 0.13321 0 0.22956 0 0.0011299 0.0025469 0.0033122 0.0096662 2.8753 -0.085732 -0.081032 -0.072378 -0.037255 -0.078043 -0.087838 -0.082799 -0.082979 -0.097603 0.16096 0.11144 0.12982 0.10859 0.22403 0.19519 0.15129 0.33076 0.18063 0.21864 0.31601 0.13895 0.24122
3.0664 -0.032862 -0.032722 -0.023044 -0.041558 0 -0.019195 -0.039587 -0.063568 -0.061934 -0.052567 -0.1124 10.363 0.035714 0.067178 0.064756 0.096731 0.12722 0.1157 0.12869 0.1639 0.13634 0 0.22027 0 0.00088505 0.0030917 0.0039817 0.0095797 2.5505 -0.099596 -0.045795 -0.03967 -0.045741 -0.068123 -0.080959 -0.059491 -0.084722 -0.10502 0.15882 0.1056 0.12325 0.11292 0.22212 0.18887 0.14827 0.31439 0.16752 0.21127 0.30513 0.12875 0.22185
3.0703 -0.022613 -0.020909 -0.022502 -0.011349 0 0.013431 -0.034802 -0.044163 -0.062863 -0.042377 -0.11466 9.7933 0.033892 0.067378 0.068165 0.097342 0.1243 0.10619 0.1228 0.15825 0.14174 0 0.19597 0 0.0010092 0.0036077 0.004533 0.0096431 2.0958 -0.10248 -0.010804 -0.0040493 -0.056315 -0.046435 -0.073557 -0.045425 -0.082134 -0.10485 0.14297 0.092182 0.10845 0.10124 0.19672 0.16593 0.12361 0.26556 0.13677 0.17602 0.25944 0.096997 0.18833
3.0742 -0.0091927 -0.0080213 -0.017901 0.0073062 0 0.022526 -0.027041 -0.0213 -0.054835 -0.03872 -0.093955 9.222 0.03503 0.067983 0.067626 0.093283 0.1114 0.092373 0.10792 0.14154 0.14077 0 0.15637 0 0.0011911 0.0036697 0.0043183 0.0093645 1.533 -0.086533 0.007423 0.014626 -0.052961 -0.021237 -0.061442 -0.044604 -0.069346 -0.089112 0.12711 0.078761 0.093639 0.089573 0.17132 0.143 0.098949 0.21672 0.10603 0.14076 0.21375 0.065246 0.1463
3.0781 0.0030124 0.0028275 -0.0063692 0.011253 0 0.0083985 -0.014825 -0.0039764 -0.033145 -0.033526 -0.055607 8.647 0.037079 0.064061 0.061177 0.08189 0.089304 0.076399 0.086741 0.11054 0.12772 0 0.1047 0 0.0011483 0.0033327 0.003244 0.0082281 0.88544 -0.053153 0.0068343 0.009898 -0.029933 -0.0031221 -0.038814 -0.045072 -0.045429 -0.058606 0.10584 0.063693 0.076589 0.069078 0.13509 0.11435 0.063974 0.15619 0.070333 0.094977 0.15417 0.026249 0.1009
3.082 0.009734 0.0098754 0.0065333 0.0048084 0 -0.011867 0.00030401 0.0042615 -0.0032456 -0.017805 -0.011077 8.0661 0.037448 0.053838 0.051482 0.064637 0.062999 0.060016 0.0628 0.066729 0.10401 0 0.045709 0 0.00095565 0.0027641 0.0018926 0.0062257 0.18568 -0.012282 -0.001779 -0.0071238 0.0021126 0.0046593 -0.0064529 -0.031406 -0.014496 -0.021349 0.08012 0.047273 0.0577 0.041348 0.089972 0.081033 0.020537 0.08609 0.030583 0.040556 0.083206 -0.018692 0.053102
3.0859 0.010503 0.013499 0.013143 -0.0033793 0 -0.018384 0.014681 0.0083822 0.023713 0.0083139 0.028474 7.474 0.035253 0.040793 0.042758 0.046474 0.037664 0.043727 0.037807 0.016257 0.075701 0 -0.015482 0 0.00098147 0.0018873 0.001025 0.0039984 -0.51522 0.024049 -0.0052556 -0.016969 0.026749 0.0081838 0.025852 -0.00017023 0.017035 0.013938 0.054401 0.030854 0.038811 0.013617 0.044857 0.047712 -0.0229 0.015984 -0.0091666 -0.013866 0.012238 -0.063632 0.00068918
3.0898 0.0085322 0.014858 0.011539 -0.0048451 0 -0.0038394 0.024705 0.01576 0.040466 0.034911 0.056916 6.8667 0.031734 0.030518 0.036854 0.032181 0.015516 0.02746 0.012371 -0.032302 0.047731 0 -0.073785 0 0.001463 0.00055147 0.00092874 0.0023756 -1.1514 0.049339 0.0021887 -0.0071856 0.037161 0.015542 0.04681 0.036672 0.044025 0.043555 0.031165 0.021338 0.025338 -0.015503 0.0025121 0.020492 -0.063589 -0.044366 -0.038481 -0.059402 -0.049323 -0.098721 -0.057265
3.0938 0.0074928 0.014334 0.0066991 0.0038317 0 0.021595 0.028748 0.027405 0.048699 0.051327 0.075217 6.2493 0.028766 0.025717 0.032643 0.023153 -0.0038916 0.011981 -0.011435 -0.071481 0.021349 0 -0.12478 0 0.0021696 -0.0010124 0.0012224 0.0017018 -1.6613 0.065832 0.016521 0.017881 0.039432 0.028418 0.053891 0.06275 0.064961 0.069776 0.0079568 0.011899 0.011926 -0.044638 -0.039802 -0.0066604 -0.10425 -0.10461 -0.067678 -0.10484 -0.11078 -0.1337 -0.117
3.0977 0.0086537 0.011671 0.0046442 0.018251 0 0.038902 0.02785 0.03656 0.055078 0.055219 0.09 5.6372 0.027186 0.02438 0.028685 0.017427 -0.021251 -0.00063048 -0.029667 -0.098069 -0.0034024 0 -0.16567 0 0.0025396 -0.002133 0.0012738 0.0015952 -2.0092 0.080916 0.028409 0.040524 0.041496 0.041277 0.055271 0.070962 0.081768 0.097066 -0.0092143 0.0086264 0.0040485 -0.067034 -0.070812 -0.025187 -0.13356 -0.1486 -0.085614 -0.13506 -0.15387 -0.1556 -0.17081
3.1016 0.010758 0.0075016 0.0066415 0.028534 0 0.035178 0.025111 0.036611 0.063314 0.05257 0.10795 5.0447 0.026512 0.022559 0.025429 0.01232 -0.036137 -0.0082856 -0.039534 -0.1138 -0.024264 0 -0.1951 0 0.0021881 -0.002272 0.0008082 0.0013721 -2.1923 0.099544 0.030122 0.04389 0.042169 0.048115 0.060953 0.066766 0.097042 0.12652 -0.018334 0.013577 0.0035529 -0.080442 -0.086743 -0.032209 -0.14774 -0.17092 -0.088528 -0.145 -0.17246 -0.16007 -0.21059
3.1055 0.011912 0.0041347 0.0095163 0.026731 0 0.013511 0.024016 0.029352 0.07075 0.049882 0.12849 4.4721 0.02599 0.01844 0.024146 0.0067144 -0.047775 -0.010927 -0.042554 -0.12259 -0.037235 0 -0.21141 0 0.0012865 -0.0016425 0.00012838 0.00070247 -2.231 0.11874 0.020554 0.025826 0.033829 0.048648 0.07226 0.059819 0.11045 0.15227 -0.027453 0.018528 0.0030573 -0.09385 -0.10267 -0.039231 -0.16191 -0.19325 -0.091442 -0.15494 -0.19106 -0.16453 -0.23055
3.1094 0.011285 0.0042612 0.010647 0.014099 0 -0.0093608 0.026348 0.023698 0.072187 0.047795 0.14084 3.9039 0.025579 0.013606 0.024242 0.0010724 -0.056105 -0.011085 -0.043658 -0.12612 -0.040675 0 -0.21088 0 0.00043639 -0.0011059 -0.00022238 -0.00015718 -2.1479 0.12859 0.0062455 0.0010084 0.015231 0.047334 0.080645 0.054281 0.11708 0.16267 -0.021553 0.035021 0.013561 -0.087035 -0.088598 -0.027334 -0.14488 -0.17662 -0.070814 -0.12806 -0.16469 -0.13921 -0.22755
3.1133 0.0095069 0.0086472 0.011217 0.0014617 0 -0.015592 0.030833 0.025688 0.065615 0.042627 0.13011 3.3229 0.025785 0.010821 0.02287 -0.0038743 -0.061236 -0.011906 -0.046405 -0.12163 -0.037972 0 -0.18886 0 0.00016735 -0.001339 1.0285e-05 -0.00073596 -1.9521 0.11916 -0.0021043 -0.01084 -0.0019872 0.047168 0.076607 0.047581 0.10968 0.14669 -0.013369 0.053267 0.025737 -0.077145 -0.06996 -0.012561 -0.1231 -0.15406 -0.046607 -0.095578 -0.13149 -0.10936 -0.20069
3.1172 0.0082549 0.015235 0.014148 0.00092991 0 0.00045038 0.033716 0.031009 0.053347 0.032663 0.089727 2.7258 0.026664 0.011156 0.018066 -0.0076573 -0.062046 -0.014186 -0.049126 -0.10455 -0.03505 0 -0.14413 0 0.000536 -0.0021173 0.00057645 -0.00086333 -1.6397 0.08798 0.0034663 -0.0010812 -0.0027597 0.045933 0.058881 0.036716 0.08379 0.10218 -0.0022432 0.072433 0.039151 -0.062477 -0.045117 0.0050206 -0.094185 -0.12379 -0.019069 -0.055988 -0.089692 -0.074265 -0.1523
3.1211 0.009656 0.020792 0.019826 0.015341 0 0.028085 0.031351 0.029099 0.038221 0.020994 0.029863 2.1259 0.027245 0.013321 0.011965 -0.0094186 -0.056339 -0.015438 -0.046411 -0.073976 -0.034864 0 -0.083007 0 0.0011578 -0.0025191 0.0009781 -0.00075685 -1.2124 0.042657 0.021642 0.021026 0.015285 0.039183 0.034621 0.023128 0.042274 0.040139 0.015505 0.093668 0.055351 -0.037049 -0.0063083 0.028924 -0.049207 -0.076148 0.015967 -0.00039189 -0.028524 -0.027384 -0.089731
3.125 0.01535 0.023687 0.025267 0.034892 0 0.048593 0.023103 0.014954 0.020379 0.011733 -0.026909 1.54 0.026169 0.015204 0.009799 -0.007746 -0.043233 -0.012289 -0.034833 -0.035782 -0.034745 0 -0.018776 0 0.0015651 -0.001884 0.000903 -0.00064783 -0.70203 -0.0032569 0.041019 0.036772 0.037191 0.026209 0.011744 0.010516 -0.0045764 -0.019443 0.033253 0.1149 0.07155 -0.011622 0.032501 0.052827 -0.0042288 -0.028506 0.051002 0.055205 0.032643 0.019498 -0.024667
3.1289 0.025153 0.025219 0.027845 0.044796 0 0.049605 0.01226 -0.0043464 -0.0011503 0.0049981 -0.06082 0.97281 0.023023 0.015477 0.014804 -0.0021826 -0.025306 -0.0041452 -0.017137 0.00024999 -0.029585 0 0.034552 0 0.0015279 -0.00052751 0.00043035 -0.00045544 -0.18417 -0.038026 0.047617 0.034337 0.043867 0.011936 -0.0072669 -0.00035039 -0.04391 -0.058951 0.047399 0.12784 0.081706 0.011436 0.064273 0.068887 0.036528 0.01109 0.075594 0.10138 0.081817 0.05701 0.031131
3.1328 0.036387 0.028325 0.028976 0.037926 0 0.034405 0.0041453 -0.015969 -0.024212 -0.0024273 -0.068649 0.41485 0.01904 0.013838 0.024191 0.0050267 -0.0076475 0.0056739 -0.00044411 0.02696 -0.017558 0 0.069655 0 0.0011135 0.00055464 -0.00011784 6.1522e-05 0.23379 -0.057628 0.036363 0.018665 0.029991 0.0026079 -0.023756 -0.011919 -0.067082 -0.073792 0.060326 0.13796 0.089817 0.033691 0.093664 0.082293 0.075857 0.047963 0.096653 0.14437 0.12693 0.091351 0.071097
3.1367 0.045264 0.034976 0.033064 0.021519 0 0.018814 0.0029638 -0.013846 -0.042289 -0.0112 -0.064054 -0.14574 0.016368 0.01053 0.030892 0.0096385 0.0057678 0.012739 0.0097628 0.043786 -0.0024041 0 0.088196 0 0.00055476 0.00069126 -0.00046654 0.00085636 0.44882 -0.065951 0.017019 0.0065468 0.008314 0.00019238 -0.036951 -0.024019 -0.073588 -0.073942 0.070071 0.14426 0.094941 0.052011 0.11629 0.091095 0.10894 0.077051 0.11162 0.17918 0.16199 0.11873 0.09536
3.1406 0.049929 0.044612 0.04265 0.011826 0 0.018291 0.0098322 -0.0037197 -0.048461 -0.015809 -0.064112 -0.71081 0.016401 0.0063278 0.029959 0.0089156 0.014661 0.015482 0.013749 0.054198 0.0098569 0 0.095765 0 0.00011043 0.0001937 -0.00054172 0.0014388 0.40226 -0.069621 0.0079749 0.011911 -0.0032327 0.0016563 -0.041943 -0.029603 -0.069507 -0.074548 0.065951 0.13389 0.087056 0.053184 0.10946 0.079839 0.11479 0.072221 0.10007 0.17837 0.15327 0.11579 0.10686
3.1445 0.052488 0.054857 0.055341 0.02103 0 0.035903 0.023047 0.0046045 -0.040577 -0.0087121 -0.073899 -1.2716 0.018601 0.0029154 0.023323 0.0045957 0.02105 0.015956 0.015575 0.059308 0.015941 0 0.09384 0 -2.3307e-05 -1.7834e-05 -0.00042076 0.0012932 0.09715 -0.07149 0.021546 0.034636 0.002639 0.0035232 -0.034395 -0.019356 -0.061796 -0.082767 0.061831 0.12352 0.079171 0.054356 0.10263 0.068583 0.12065 0.067392 0.088512 0.17755 0.14455 0.11284 0.10561
3.1484 0.057554 0.063603 0.066206 0.04743 0 0.060907 0.039596 0.0087571 -0.022185 0.011593 -0.08221 -1.8192 0.020885 0.0023925 0.017926 0.0015169 0.02524 0.016218 0.017265 0.054369 0.016666 0 0.076135 0 0.00019852 0.00057966 -0.00021971 0.00045453 -0.41939 -0.067612 0.053047 0.062007 0.019639 0.0063514 -0.01609 0.0079333 -0.05269 -0.091294 0.045732 0.10143 0.062416 0.038847 0.069055 0.042495 0.09984 0.031926 0.056179 0.1449 0.097455 0.083574 0.086608
3.1523 0.068052 0.070576 0.073024 0.077009 0 0.078575 0.056414 0.015991 0.0014509 0.037804 -0.071286 -2.3536 0.021308 0.005484 0.018912 0.0022559 0.023618 0.014143 0.015253 0.032 0.013627 0 0.033022 0 0.00058751 0.0015141 -5.3972e-05 -0.00044084 -1.0957 -0.04999 0.083876 0.080063 0.038328 0.014298 0.0059453 0.040795 -0.038221 -0.08364 0.022483 0.072339 0.040369 0.013382 0.019515 0.0075555 0.063112 -0.021824 0.011444 0.09323 0.027465 0.038592 0.043345
3.1563 0.082117 0.0772 0.078488 0.094812 0 0.08252 0.071116 0.033872 0.027624 0.060319 -0.031514 -2.8818 0.019596 0.0099549 0.024599 0.0029136 0.010888 0.0037099 0.0028264 -0.011006 0.0054033 0 -0.039539 0 0.00076965 0.0017225 -5.5262e-05 -0.00078681 -1.9063 -0.013157 0.096826 0.084145 0.056354 0.030666 0.026442 0.063519 -0.011758 -0.046757 -0.0013527 0.042873 0.018132 -0.013128 -0.031538 -0.027845 0.024679 -0.077364 -0.034213 0.039732 -0.04462 -0.0079002 -0.026339
3.1602 0.09434 0.085093 0.086902 0.096577 0 0.079205 0.082861 0.060556 0.056464 0.076458 0.03099 -3.4071 0.017137 0.011215 0.028052 -0.0049649 -0.015349 -0.019571 -0.023794 -0.069988 -0.012159 0 -0.1344 0 0.0004289 0.00053057 -0.00034243 -0.00070295 -2.8491 0.040291 0.090513 0.08051 0.077468 0.054486 0.047287 0.070991 0.03021 0.018791 -0.033529 0.0080985 -0.0067887 -0.05448 -0.10408 -0.06979 -0.037976 -0.15831 -0.092981 -0.039783 -0.14645 -0.075839 -0.11729
3.1641 0.10041 0.094515 0.099133 0.091212 0 0.08156 0.093254 0.086142 0.087956 0.092282 0.098818 -3.9229 0.015394 0.0051996 0.023391 -0.027101 -0.052209 -0.053129 -0.0616 -0.13512 -0.041639 0 -0.23599 0 -0.00040923 -0.0017499 -0.00092373 -0.0010248 -3.9118 0.099556 0.080117 0.07981 0.1028 0.081439 0.075001 0.074817 0.084353 0.09825 -0.065705 -0.026676 -0.031709 -0.095833 -0.17662 -0.11174 -0.10063 -0.23926 -0.15175 -0.1193 -0.24829 -0.14378 -0.21901
3.168 0.10077 0.10391 0.11144 0.092561 0 0.097726 0.10587 0.10356 0.11997 0.11472 0.15493 -4.4168 0.014192 -0.0087161 0.010534 -0.060363 -0.093356 -0.087573 -0.10256 -0.19742 -0.080167 0 -0.3294 0 -0.0013312 -0.0041193 -0.0016333 -0.0025166 -5.0342 0.15141 0.083753 0.089205 0.12659 0.10738 0.11269 0.092939 0.14155 0.17122 -0.093708 -0.055386 -0.050747 -0.13468 -0.24265 -0.14559 -0.15922 -0.31427 -0.20306 -0.19215 -0.34075 -0.20677 -0.32016
3.1719 0.099829 0.11085 0.11932 0.10752 0 0.12422 0.12345 0.11626 0.14952 0.14256 0.19246 -4.8816 0.011641 -0.027241 -0.0057088 -0.093922 -0.13274 -0.11317 -0.13897 -0.25219 -0.11995 0 -0.40793 0 -0.0018267 -0.0057247 -0.0022045 -0.0050599 -6.1012 0.18787 0.10659 0.10849 0.1419 0.13044 0.15495 0.13158 0.19177 0.22284 -0.11763 -0.078158 -0.064026 -0.17108 -0.30231 -0.17154 -0.21384 -0.38345 -0.24706 -0.25849 -0.42403 -0.26492 -0.41186
3.1758 0.10182 0.11376 0.12187 0.13023 0 0.1483 0.14445 0.13331 0.17502 0.16621 0.21658 -5.3216 0.0059673 -0.045365 -0.020318 -0.11709 -0.16661 -0.12676 -0.16742 -0.29795 -0.15277 0 -0.47331 0 -0.0016912 -0.006447 -0.0024474 -0.0076404 -6.9764 0.21002 0.13657 0.1309 0.14888 0.15006 0.19104 0.17708 0.22906 0.25038 -0.14154 -0.10093 -0.077305 -0.20748 -0.36197 -0.19748 -0.26845 -0.45264 -0.29107 -0.32484 -0.50732 -0.32307 -0.4881
3.1797 0.10748 0.11324 0.12197 0.14677 0 0.15699 0.16244 0.15739 0.19606 0.17686 0.23828 -5.7478 -0.0023569 -0.059201 -0.031445 -0.12686 -0.19305 -0.13271 -0.18858 -0.33357 -0.17454 0 -0.52884 0 -0.0011822 -0.0068079 -0.0023836 -0.0091718 -7.5589 0.2252 0.15486 0.14655 0.15458 0.16531 0.21291 0.2063 0.25285 0.26191 -0.14411 -0.10056 -0.07092 -0.22178 -0.37959 -0.19372 -0.28532 -0.47838 -0.30006 -0.34507 -0.53327 -0.34555 -0.54478
3.1836 0.11455 0.11196 0.12245 0.14643 0 0.146 0.17016 0.17939 0.21108 0.17504 0.26459 -6.1673 -0.010345 -0.067338 -0.039809 -0.12853 -0.21108 -0.13747 -0.20433 -0.35755 -0.18648 0 -0.57219 0 -0.00079424 -0.0074129 -0.0022218 -0.0093722 -7.8245 0.23963 0.15147 0.14759 0.16407 0.1749 0.22013 0.20624 0.2654 0.26865 -0.14543 -0.098831 -0.063389 -0.2348 -0.39475 -0.18823 -0.3 -0.50158 -0.30701 -0.36262 -0.55587 -0.36596 -0.57914
[truncated: 3,344,916 more chars]
