# Supplementary material for: Dataset from dynamic shake-table testing of five full-scale single leaf and cavity URM walls subjected to out-of-plane two-way bending
Source: Data Brief. 2019 Mar 20;24:103854. doi: 10.1016/j.dib.2019.103854 (PMC6480314; doi:10.1016/j.dib.2019.103854)
Supplement: Multimedia component 2 [file mmc2.zip › DATA/CAV-000-RF/Test7.txt]

0 0.0029336 3.7225e-05 -0.00020259 0.0034117 0 0.00027313 -0.00040427 -0.002275 0.0020117 -0.002407 -0.0018054 -0.10587 0.0035388 -0.005153 -0.0011844 0.0045702 0.001492 -0.002001 -7.1297e-05 -0.0019573 -0.0034162 0 0.001927 0 0.00071606 -0.00040351 0.0001427 0.0010741 -0.029347 0.0012105 -0.0025969 0.001751 -0.004982 -0.0048313 -0.0040621 0.02332 0.00055333 0.00025812 0.00099171 0.017191 -0.0041764 -0.016948 -0.058514 -0.0462 -0.074439 -0.051967 -0.016272 -0.038059 -0.023167 -0.024258 0.0061004
0.003906 0.002674 -0.00052565 0.0013167 0.0031262 0 0.0010222 -0.001565 -0.0030444 0.0038827 -0.0032139 -0.003031 -0.088595 0.0019345 -0.0075837 -0.0011655 0.00074546 0.0019335 -0.00028643 0.0014236 -0.00063636 -0.0011438 0 0.0026372 0 0.00049532 -0.00075527 -0.00077486 0.00065214 -0.037747 0.0081835 -0.0034605 0.00093774 -0.0031592 -0.0052216 -0.0030907 0.022358 -0.00074104 0.0030792 0.0013868 0.016599 -0.0075761 -0.019626 -0.055789 -0.04549 -0.077965 -0.051839 -0.01636 -0.038931 -0.026966 -0.026974 0.0058562
0.007812 0.0018619 -0.0012757 0.0020989 0.0013299 0 0.0010506 -0.0026456 -0.0033075 0.004148 -0.0028323 -0.0032051 -0.060473 0.0019851 -0.0055556 -0.0027007 -0.0026619 0.0008865 0.0025946 0.0010685 0.0019131 0.0017937 0 0.0011402 0 5.0212e-05 -0.0011514 -0.00091796 5.4443e-05 -0.034194 0.014019 -0.0035521 0.00028414 -0.0011613 -0.0051402 -0.0021886 0.017595 -0.0018319 0.005211 0.0021807 0.015805 -0.010345 -0.019855 -0.050824 -0.043512 -0.07877 -0.051391 -0.01654 -0.03961 -0.030145 -0.028699 0.0023575
0.011719 0.00055628 -0.0020834 0.0019786 -0.00070687 0 0.0007005 -0.0032934 -0.0029979 0.0027215 -0.0015876 -0.002086 -0.039907 0.0031965 -0.0012594 -0.0052334 -0.0028347 -0.00084983 0.0033308 -0.00023956 0.0036618 0.0034518 0 -0.00071446 0 -0.00049956 -0.0013345 -0.00043863 -0.00023217 -0.017919 0.017551 -0.0025891 7.4282e-06 -0.00064457 -0.0044319 -0.001307 0.010312 -0.0020188 0.0050342 0.0031062 0.014944 -0.012905 -0.019276 -0.045122 -0.041116 -0.078678 -0.050838 -0.01675 -0.040226 -0.033121 -0.030098 -0.0016467
0.015625 -0.0010452 -0.0025911 0.0012287 -0.0017955 0 0.00027498 -0.0035531 -0.0023773 0.0003942 -0.00040118 5.6814e-05 -0.043531 0.003518 0.0027287 -0.0067053 0.0003449 -0.0022074 0.001444 -0.00022303 0.0033572 0.0027848 0 -7.5602e-05 0 -0.00083651 -0.0011642 0.0001369 3.3458e-05 0.010855 0.01764 -0.0012579 -0.00011906 -0.0020748 -0.0032903 -0.00041592 0.0016232 -0.0011363 0.0023748 0.0038925 0.013868 -0.015291 -0.018645 -0.039411 -0.03882 -0.077957 -0.050472 -0.017092 -0.040908 -0.035844 -0.031281 -0.0034126
0.019531 -0.002571 -0.0024046 0.00036514 -0.0016361 0 -0.00021585 -0.0035099 -0.0018387 -0.001739 3.7682e-05 0.0024655 -0.069423 0.0018485 0.0052932 -0.0050149 0.0044224 -0.0020526 -0.0002661 0.0021107 0.0013841 0.00086547 0 0.004071 0 -0.00066838 -0.00069133 0.00041392 0.00063881 0.047267 0.013884 -0.00045951 -0.00048851 -0.0042936 -0.0020657 0.00027644 -0.0075783 0.00030169 -0.0014627 0.0040926 0.011885 -0.016942 -0.017792 -0.033667 -0.03694 -0.074589 -0.050896 -0.017991 -0.041866 -0.037504 -0.031555 -0.0023282
0.023437 -0.0035488 -0.0014597 -0.00019902 -0.00082697 0 -0.00074547 -0.002903 -0.0015445 -0.0029529 -0.00016728 0.0040551 -0.097085 -0.00049205 0.0065979 2.98e-05 0.0068306 0.00048375 0.00086047 0.0054341 -0.00069765 -0.00018458 0 0.0095088 0 -5.0851e-05 -9.8922e-05 0.00043687 0.0010742 0.079684 0.0071545 -0.00039397 -0.0012682 -0.0052683 -0.00084129 0.0006127 -0.016114 0.0014612 -0.0046681 0.0042928 0.0099029 -0.018593 -0.01694 -0.027922 -0.03506 -0.07122 -0.05132 -0.018891 -0.042824 -0.039165 -0.031828 -5.8101e-06
0.027344 -0.0036368 -0.00019322 -0.00039579 -0.00016014 0 -0.00090777 -0.0013456 -0.001281 -0.0031694 -0.00032412 0.0037993 -0.10562 -0.0011837 0.0068623 0.0060267 0.0069573 0.0050223 0.0040992 0.0076352 -0.0014662 0.0004635 0 0.012514 0 0.00054276 0.00038535 0.00053092 0.00096476 0.094701 -0.0006927 -0.00042209 -0.0021794 -0.0035933 0.00060729 0.00083003 -0.022256 0.0017639 -0.0060957 0.0036447 0.0069905 -0.019712 -0.017633 -0.024089 -0.034591 -0.067233 -0.052683 -0.020427 -0.044019 -0.04 -0.031808 0.0015391
0.03125 -0.0028675 0.00072627 -0.00047693 9.6647e-05 0 -0.000155 0.0010253 -0.00070902 -0.0027536 0.0001338 0.0013174 -0.092697 0.00026071 0.0058593 0.0094689 0.005894 0.0092068 0.0060224 0.0078117 -0.00074448 0.0013914 0 0.011263 0 0.00055889 0.00055504 0.00086369 0.00040461 0.087129 -0.0077989 0.00022545 -0.0026245 0.00036762 0.0023181 0.0013699 -0.024317 0.001197 -0.0058217 0.0025011 0.0035347 -0.020521 -0.019228 -0.021372 -0.034945 -0.062884 -0.054595 -0.022336 -0.045353 -0.040354 -0.031616 0.0016999
0.035156 -0.001666 0.00091519 -0.00077311 0.00026743 0 0.0014477 0.0032924 0.00023693 -0.0021395 0.0011148 -0.0026412 -0.075782 0.0015873 0.0035708 0.0083799 0.0046781 0.00978 0.0042988 0.0064477 0.00036958 0.00062298 0 0.0075531 0 -0.00014668 0.00031183 0.0011858 -0.00013265 0.065422 -0.013133 0.0016489 -0.0021172 0.0046184 0.0036995 0.0022616 -0.021743 0.00017869 -0.0048111 0.0013007 2.0074e-05 -0.021277 -0.021051 -0.018986 -0.035477 -0.058672 -0.056557 -0.024299 -0.046671 -0.040645 -0.031442 0.0013901
0.039062 -0.00057078 0.0005556 -0.0014384 0.00068023 0 0.0028193 0.0043492 0.0012255 -0.0016116 0.0019483 -0.0062732 -0.074786 0.00016878 0.0008534 0.0038632 0.0032864 0.0053518 0.00026289 0.0041033 0.00057372 -0.0018204 0 0.0049493 0 -0.001121 -0.00022579 0.0010352 -0.00023622 0.045536 -0.016472 0.0031138 -0.00073103 0.0068679 0.0038026 0.0028394 -0.015639 -0.00075683 -0.0040336 -0.00064655 -0.0042679 -0.021325 -0.025859 -0.020932 -0.038339 -0.056258 -0.059187 -0.026978 -0.047776 -0.040117 -0.031503 0.0016676
0.042969 0.00013728 0.00017037 -0.0023433 0.0010856 0 0.002513 0.003824 0.0017974 -0.0012799 0.0019245 -0.0075644 -0.093337 -0.0037997 -0.0009948 -0.00081967 0.0013313 -0.001651 -0.0026196 0.00079643 -0.00038694 -0.0034775 0 0.0051277 0 -0.0016427 -0.00071522 0.00022658 7.3254e-05 0.037445 -0.017746 0.0035561 0.00080973 0.0060253 0.0021933 0.0022755 -0.0080856 -0.0011268 -0.0037078 -0.0025938 -0.0085559 -0.021374 -0.030666 -0.022878 -0.041201 -0.053845 -0.061817 -0.029657 -0.04888 -0.039589 -0.031564 0.0025473
0.046875 0.00058169 0.00013109 -0.0031348 0.00076163 0 4.6098e-05 0.0023847 0.0017177 -0.0010894 0.00082274 -0.0055358 -0.11632 -0.0070024 -0.0014071 -0.0028102 -0.00082675 -0.0063687 -0.002586 -0.0030259 -0.001465 -0.0019058 0 0.0061957 0 -0.0013109 -0.00079734 -0.00086272 0.0004042 0.036841 -0.016597 0.0022797 0.0015747 0.0027511 -0.0004771 0.00045275 -0.00082726 -0.00054707 -0.0032266 -0.0042658 -0.012545 -0.021089 -0.036329 -0.026889 -0.044707 -0.053307 -0.063997 -0.032332 -0.049457 -0.038932 -0.031955 0.0032165
0.050781 0.0010901 0.00039411 -0.0033853 -0.00069894 0 -0.0033291 0.0011022 0.001057 -0.00079822 -0.00090637 -0.0010741 -0.1247 -0.0063281 -0.0010733 -0.0015822 -0.0022147 -0.0056004 -0.0013677 -0.0055827 -0.0013836 0.0024601 0 0.0048316 0 -0.00038506 -0.0004114 -0.0015333 0.00039263 0.03016 -0.012708 -0.00057829 0.0011563 -0.0011853 -0.0029001 -0.0017902 0.0054752 0.00107 -0.0018055 -0.0056737 -0.016247 -0.020486 -0.042812 -0.032882 -0.04883 -0.054569 -0.065745 -0.035002 -0.049526 -0.038153 -0.032662 0.0031654
0.054687 0.001833 0.00068265 -0.0027676 -0.0026714 0 -0.0053071 0.00053355 1.4485e-05 -5.5412e-05 -0.0023532 0.0033642 -0.11258 -0.0023846 -0.0011102 0.0012665 -0.0024859 -0.00079827 -0.0019854 -0.0048248 -3.3186e-05 0.0062518 0 6.1599e-05 0 0.00042789 9.2814e-05 -0.0013519 6.2317e-06 0.0079644 -0.0065298 -0.0039419 0.00010685 -0.0040609 -0.0041826 -0.0033689 0.010846 0.0031578 0.00067751 -0.0070816 -0.019949 -0.019882 -0.049296 -0.038874 -0.052953 -0.055831 -0.067493 -0.037673 -0.049596 -0.037373 -0.033369 0.0027695
0.058594 0.002624 0.00084078 -0.0012275 -0.0036706 0 -0.0042453 0.00042131 -0.0012003 0.0013267 -0.0026286 0.0051892 -0.090887 0.00079969 -0.0017663 0.0037354 -0.0025122 0.0032637 -0.0050906 -0.00075051 0.0012981 0.0062563 0 -0.0053466 0 0.00055411 0.00024045 -0.00054717 -0.00053597 -0.026451 0.00048167 -0.0061027 -0.00036843 -0.0049982 -0.0044568 -0.0038665 0.015132 0.0044465 0.0033721 -0.0068457 -0.021775 -0.018874 -0.054793 -0.046318 -0.056392 -0.060023 -0.067024 -0.039412 -0.048308 -0.036879 -0.034587 0.0026594
0.0625 0.0030427 0.000937 0.00090735 -0.002465 0 -0.0004993 0.0001795 -0.0022685 0.0030733 -0.0014117 0.0034129 -0.076437 -9.1255e-05 -0.0021584 0.0047796 -0.0033004 0.0031192 -0.0079561 0.0038825 0.0012592 0.0025939 0 -0.00746 0 4.4134e-06 -9.2401e-05 0.00017563 -0.0010611 -0.060839 0.0065486 -0.0055221 0.0006524 -0.0040946 -0.0044011 -0.0036509 0.017747 0.0036645 0.0049885 -0.006523 -0.023501 -0.017845 -0.060238 -0.053839 -0.059796 -0.064369 -0.066439 -0.041102 -0.046948 -0.036401 -0.035833 0.0027457
0.066406 0.0027582 0.0010438 0.0029891 0.00074527 0 0.0037421 -0.00046928 -0.0026909 0.0044539 0.00073788 -0.0005257 -0.077931 -0.0039973 -0.0013924 0.0042671 -0.0044233 -4.9849e-05 -0.0072391 0.0058774 1.3624e-05 -0.0013154 0 -0.0050923 0 -0.0006754 -0.0004926 0.0002526 -0.0015556 -0.084764 0.010638 -0.0019231 0.0029364 -0.0021506 -0.0042696 -0.0031249 0.018223 0.00069675 0.0047699 -0.0054705 -0.024271 -0.016807 -0.064458 -0.060747 -0.062303 -0.068871 -0.064795 -0.04215 -0.045169 -0.036136 -0.037097 0.0022048
0.070312 0.0017757 0.0010333 0.0043356 0.0041794 0 0.0059713 -0.0013492 -0.0020679 0.0047139 0.0026087 -0.0035744 -0.09133 -0.0063737 0.00020664 0.0022707 -0.004065 -0.0018081 -0.0025415 0.0047507 -0.00073789 -0.00202 0 -0.00094627 0 -0.00088313 -0.00037428 -0.00025358 -0.0019638 -0.095667 0.012926 0.0030742 0.0050422 -0.0003127 -0.0035954 -0.0020764 0.016686 -0.0028432 0.0030918 -0.0032736 -0.02354 -0.015753 -0.066755 -0.066694 -0.063405 -0.073618 -0.061491 -0.042192 -0.042733 -0.036206 -0.038392 0.0005461
0.074219 0.00042588 0.00070337 0.0046049 0.0056601 0 0.0050309 -0.0021437 -0.00059933 0.0036324 0.0031068 -0.0031355 -0.10635 -0.0039165 0.001247 -0.00098322 -0.0010293 0.00084005 0.002979 0.0031146 0.0004512 0.00075915 0 0.0012023 0 -0.00043978 0.00040902 -0.00074767 -0.001985 -0.09531 0.014213 0.006608 0.0052544 0.00036454 -0.0019443 1.8087e-09 0.013502 -0.0044613 0.001177 -0.0010766 -0.022809 -0.0147 -0.069052 -0.072642 -0.064506 -0.078365 -0.058188 -0.042234 -0.040298 -0.036277 -0.039686 -0.0015171
0.078125 -0.00086107 0.00011114 0.0039853 0.0042705 0 0.001777 -0.0026486 0.00078228 0.0017198 0.0020533 0.001002 -0.11605 0.0018527 0.00077857 -0.004431 0.003425 0.0063428 0.0055061 0.0036033 0.0029779 0.0041502 0 0.00027074 0 0.00032423 0.0013297 -0.00067574 -0.0012437 -0.083223 0.014817 0.0064647 0.0028862 -0.00050055 0.00019405 0.002936 0.0085408 -0.0026689 0.00015539 0.0017192 -0.020705 -0.01406 -0.06856 -0.075532 -0.063405 -0.080779 -0.053451 -0.040927 -0.037768 -0.036717 -0.040592 -0.0025792
0.082031 -0.0017962 -0.00032425 0.0030149 0.0011233 0 -0.0015578 -0.0026959 0.0010387 -0.00014403 0.00032066 0.0063319 -0.1207 0.0060487 -0.00048267 -0.0060625 0.0062346 0.01023 0.0039659 0.0057359 0.0044568 0.0051428 0 -0.0013692 0 0.00090217 0.00163 -3.3813e-05 0.00024097 -0.056572 0.014026 0.0028791 -0.001032 -0.0021787 0.0015563 0.0054897 0.001235 0.0016152 0.00023673 0.0046387 -0.018318 -0.013505 -0.067493 -0.077791 -0.061849 -0.082712 -0.048418 -0.039341 -0.035218 -0.037235 -0.041418 -0.0020396
0.085937 -0.0023162 -0.00016461 0.0021515 -0.0014574 0 -0.0027542 -0.0020284 3.0826e-06 -0.0013284 -0.00088182 0.0093036 -0.12432 0.0054306 -0.00069408 -0.0042944 0.0053494 0.0095851 0.00065722 0.0064251 0.00302 0.003364 0 -0.00077674 0 0.0010318 0.00105 0.00065021 0.0018095 -0.017173 0.010654 -0.0013957 -0.0042658 -0.0030769 0.0013243 0.006211 -0.0081978 0.0055026 0.00062753 0.0072437 -0.015939 -0.013215 -0.065979 -0.079022 -0.059836 -0.083412 -0.043427 -0.037523 -0.032928 -0.037796 -0.042074 -0.00090062
0.089844 -0.002491 0.00057473 0.0014489 -0.0017308 0 -0.00093169 -0.00048365 -0.0012602 -0.0018048 -0.00095923 0.0078757 -0.12893 0.001582 0.0011911 0.00020919 0.0018267 0.0056137 -0.001195 0.0037181 -0.00068275 0.00089766 0 0.0023002 0 0.00083795 0.00010401 0.0008078 0.0025358 0.023427 0.0043064 -0.0031064 -0.0048203 -0.0018181 0.0001297 0.0048216 -0.017616 0.0062602 0.00020458 0.0089914 -0.013583 -0.013645 -0.063245 -0.077451 -0.05658 -0.080752 -0.03855 -0.035072 -0.031345 -0.038475 -0.042265 -0.0007824
0.09375 -0.0023744 0.0013558 0.00062069 0.00013853 0 0.0028483 0.0016392 -0.0012563 -0.0019749 -0.00025133 0.0030302 -0.13225 -0.0011444 0.0040963 0.0044293 -0.001169 0.001857 -0.00036109 -0.00055475 -0.0039882 -0.00029879 0 0.0053196 0 0.00062131 -0.00040959 0.00031111 0.0019849 0.04889 -0.0037621 -0.0010763 -0.0023402 0.0015417 -0.00036811 0.0026279 -0.023527 0.0034375 -0.0015885 0.010739 -0.011226 -0.014076 -0.060511 -0.07588 -0.053325 -0.078092 -0.033674 -0.032621 -0.029761 -0.039154 -0.042457 -0.0020542
0.097656 -0.0019456 0.0015921 -0.00057648 0.0023035 0 0.0060579 0.0035429 0.00056139 -0.002188 0.00050368 -0.0019677 -0.13017 -0.00058796 0.0056053 0.0053383 -0.0015595 0.00038166 0.0016603 -0.0025064 -0.0048177 -0.00038782 0 0.0059191 0 0.00054681 -0.00019325 -0.00047832 0.00064161 0.050174 -0.011019 0.0028586 0.0015355 0.0052538 0.00092795 0.0013814 -0.023399 -0.00078751 -0.0042427 0.010501 -0.010045 -0.015391 -0.058312 -0.072824 -0.050048 -0.072758 -0.030196 -0.030395 -0.029351 -0.039799 -0.042439 -0.0031629
0.10156 -0.0011793 0.0012089 -0.0020055 0.002792 0 0.0061827 0.0044393 0.0031159 -0.0024014 0.00090288 -0.0040324 -0.12103 0.00089241 0.0042306 0.002704 -0.00037224 0.00016993 0.0023856 -0.0005434 -0.0036291 -0.0009764 0 0.0045171 0 0.0005397 0.00027361 -0.0010674 -0.00045431 0.033202 -0.015103 0.0054015 0.0041927 0.007009 0.0033577 0.0016372 -0.017687 -0.0033511 -0.0063928 0.0094437 -0.0093479 -0.01707 -0.056334 -0.069155 -0.046762 -0.06632 -0.027297 -0.028263 -0.029425 -0.04043 -0.042335 -0.0021388
0.10547 -0.00015006 0.00070235 -0.0031706 0.0010966 0 0.0024959 0.0041498 0.0044748 -0.0022562 0.0010183 -0.0025108 -0.1076 -0.00065076 0.00093836 -0.00058263 -0.00038222 -0.00088013 0.00067278 0.0026578 -0.0026186 -0.0027575 0 0.0036603 0 0.00045505 0.00026377 -0.0012083 -0.00056891 0.014033 -0.015292 0.0045011 0.0038179 0.0056574 0.0049425 0.0022611 -0.0094917 -0.0026943 -0.0066179 0.0078963 -0.0089917 -0.018919 -0.0547 -0.065549 -0.043691 -0.059768 -0.024814 -0.026335 -0.029754 -0.041057 -0.042283 0.0011294
0.10938 0.00096032 0.00062151 -0.003569 -0.0014882 0 -0.0030895 0.0031534 0.0034587 -0.0014552 0.00093151 0.00053931 -0.095487 -0.0058061 -0.0016371 -0.0012897 -0.0028237 -0.003053 -0.0023619 0.0030407 -0.0030862 -0.0042652 0 0.005008 0 0.00029907 -0.00040309 -0.00097127 0.00016022 0.005581 -0.012821 0.00089897 0.00072902 0.0020854 0.0040646 0.0015977 -0.0019686 0.0001318 -0.0043863 0.0035147 -0.010603 -0.021751 -0.05505 -0.062304 -0.041858 -0.052554 -0.024746 -0.025585 -0.031559 -0.041661 -0.042523 0.004341
0.11328 0.0019807 0.0010046 -0.0030444 -0.002984 0 -0.0070079 0.002012 0.00065774 -9.3399e-05 0.00041043 0.0021804 -0.089527 -0.010432 -0.0015579 0.00096291 -0.0057737 -0.0044539 -0.0042967 -0.0001676 -0.0039504 -0.0032194 0 0.0074852 0 0.00024269 -0.0011293 -0.00055346 0.00095387 0.0078936 -0.0097484 -0.0026814 -0.0027386 -0.0015025 0.0007903 -0.0008698 0.0040612 0.0024456 -0.00054775 -0.00086685 -0.012215 -0.024583 -0.0554 -0.05906 -0.040026 -0.04534 -0.024678 -0.024835 -0.033363 -0.042266 -0.042764 0.0048357
0.11719 0.0028678 0.0013485 -0.0018463 -0.002318 0 -0.0065059 0.00081512 -0.0020568 0.0013429 -0.00073617 0.00096577 -0.091114 -0.0096303 0.00077534 0.0034665 -0.0060585 -0.0034105 -0.0032325 -0.003354 -0.0031323 0.00094352 0 0.0086822 0 0.00040972 -0.0011252 -0.00010143 0.0011427 0.0099909 -0.0072209 -0.0038207 -0.0038409 -0.0032584 -0.0033056 -0.0039949 0.0099733 0.0021049 0.0030586 -0.0067129 -0.014787 -0.027811 -0.05699 -0.057168 -0.039407 -0.039677 -0.026005 -0.025155 -0.035921 -0.042959 -0.043479 0.002339
0.12109 0.0036662 0.0011269 -0.00040085 -9.4203e-05 0 -0.0018412 -0.00073049 -0.0030609 0.0023122 -0.0020534 -0.0020546 -0.098043 -0.0029669 0.0032396 0.0034799 -0.0027267 -0.00062309 0.00084332 -0.0024545 -0.00026244 0.0060639 0 0.0077615 0 0.00068296 -0.00021991 0.00028298 0.00070334 0.00034337 -0.0045852 -0.002173 -0.0014669 -0.0029016 -0.0064254 -0.0059971 0.016919 -0.00087721 0.0047623 -0.013589 -0.018033 -0.031318 -0.059452 -0.056229 -0.039642 -0.035104 -0.028313 -0.026227 -0.039011 -0.043714 -0.044528 -0.00051606
0.125 0.0043126 0.00031149 0.00095707 0.001984 0 0.0036553 -0.0026896 -0.0021848 0.0026236 -0.0025042 -0.0043431 -0.10638 0.0046524 0.0041069 0.0013075 0.0016162 0.0014889 0.0059544 0.0023313 0.0024267 0.0088946 0 0.0063891 0 0.00076946 0.00092617 0.00046363 0.00012938 -0.023618 -0.00015127 0.00057762 0.0029028 -0.0015793 -0.0076304 -0.0059282 0.023681 -0.0044347 0.0042084 -0.020486 -0.021283 -0.034823 -0.061924 -0.055357 -0.039921 -0.030648 -0.030648 -0.027337 -0.042116 -0.044474 -0.045594 -0.00070772
0.12891 0.0044926 -0.00061771 0.0020677 0.0024627 0 0.0059649 -0.0045134 -0.00062759 0.0025737 -0.0014166 -0.003892 -0.11248 0.0075298 0.0034762 -3.3571e-05 0.0031198 0.0013977 0.009317 0.0063653 0.0022185 0.007799 0 0.0065471 0 0.00049167 0.0014181 0.00031565 -0.0001283 -0.053731 0.0069525 0.0022359 0.006164 -0.00073349 -0.0069288 -0.0041864 0.027024 -0.0060463 0.0025448 -0.028134 -0.024613 -0.038245 -0.064757 -0.056988 -0.041796 -0.030489 -0.033917 -0.029839 -0.045786 -0.045441 -0.047285 0.0020078
0.13281 0.0037728 -0.0011354 0.0028618 0.0011603 0 0.0034496 -0.0053789 0.00019134 0.0026574 0.00063763 -0.00060061 -0.11401 0.0045446 0.0027001 0.0017001 0.00037053 -5.12e-05 0.0091266 0.0053173 -0.0011376 0.0039412 0 0.0078124 0 1.1053e-05 0.0009297 -0.00010648 -5.0092e-05 -0.076461 0.015408 0.0017284 0.0058846 -0.0010647 -0.0047588 -0.0018304 0.024203 -0.0045419 0.0013908 -0.035782 -0.027943 -0.041667 -0.06759 -0.05862 -0.043671 -0.03033 -0.037187 -0.032342 -0.049457 -0.046408 -0.048977 0.0046071
0.13672 0.0019837 -0.0011127 0.0032772 -0.00083726 0 -0.0018758 -0.0049208 -0.00024105 0.0030514 0.0021526 0.0038705 -0.11006 -5.2328e-05 0.0026464 0.0051741 -0.0042054 -0.00090145 0.0057967 -0.00024668 -0.0048494 3.3571e-06 0 0.0074432 0 -0.0002717 -5.9355e-05 -0.00050369 6.4747e-05 -0.080539 0.02209 -0.00029274 0.0021957 -0.0023108 -0.0016874 0.00035712 0.015213 -0.00080866 0.0014275 -0.042951 -0.030621 -0.044658 -0.06965 -0.060814 -0.045774 -0.031787 -0.040161 -0.035027 -0.05304 -0.04733 -0.05055 0.0037493
0.14063 -0.0004713 -0.00083184 0.0032821 -0.0020577 0 -0.0059318 -0.003561 -0.0013051 0.0033286 0.0020903 0.0073535 -0.10142 -0.0010192 0.0027858 0.0066221 -0.006517 -0.00044062 0.001658 -0.0053914 -0.0055986 -0.0021242 0 0.0034445 0 -7.7717e-05 -0.00076574 -0.00053617 -3.1594e-06 -0.062784 0.024022 -0.0020662 -0.0022638 -0.0036792 0.0014871 0.0021163 0.0028604 0.0029939 0.0018958 -0.049571 -0.03255 -0.047156 -0.070823 -0.063654 -0.04814 -0.035094 -0.042796 -0.037921 -0.056521 -0.048198 -0.051986 -0.00066387
0.14453 -0.0027177 -0.00064303 0.0029375 -0.0016566 0 -0.0057234 -0.0020866 -0.0019199 0.0027465 0.00096189 0.0084418 -0.090838 0.0029059 0.002056 0.0039078 -0.0043715 0.00016614 -0.00082596 -0.0058439 -0.002606 -0.0024586 0 -0.0027572 0 0.00046781 -0.00079642 -0.0001539 -0.00016201 -0.03013 0.020342 -0.0019835 -0.004387 -0.0043342 0.003762 0.0033271 -0.0090554 0.0050043 0.00149 -0.056192 -0.03448 -0.049653 -0.071996 -0.066494 -0.050505 -0.038402 -0.045431 -0.040816 -0.060003 -0.049067 -0.053422 -0.0050117
0.14844 -0.0039258 -0.00065227 0.0023787 0.00011435 0 -0.0015044 -0.00094367 -0.0014223 0.00095956 0.00035534 0.0069952 -0.082277 0.0082666 0.00042904 -0.00088292 0.00084378 -0.00041961 -0.00094702 -0.0021123 0.0017997 -0.0020686 0 -0.0072 0 0.00091861 -0.00038194 0.00029357 -0.00014917 0.0033906 0.012722 0.00031218 -0.0030117 -0.003651 0.0044514 0.003777 -0.017668 0.0048045 -0.00024364 -0.060826 -0.034649 -0.050706 -0.070802 -0.06852 -0.052115 -0.042072 -0.046549 -0.042974 -0.062598 -0.04922 -0.053498 -0.0052809
0.15234 -0.0038409 -0.00069977 0.0017079 0.0021701 0 0.0036521 2.2884e-05 2.0613e-05 -0.0014743 0.0012996 0.0038683 -0.078564 0.010604 -0.00070028 -0.0033099 0.0055312 -0.0018647 -6.6256e-05 0.001536 0.0044607 -0.0014877 0 -0.0071536 0 0.00089434 -3.1822e-05 0.00034104 0.00015583 0.024518 0.003969 0.0036238 0.00026528 -0.0014071 0.0037699 0.0034755 -0.021806 0.0033622 -0.0024422 -0.065253 -0.034634 -0.051609 -0.069362 -0.070462 -0.053645 -0.04578 -0.047508 -0.045055 -0.0651 -0.049299 -0.053432 -0.0010003
0.15625 -0.0028835 -0.00055231 0.00092391 0.0033018 0 0.0063122 0.001193 0.0016438 -0.0033561 0.0031737 0.00030534 -0.079258 0.0085172 0.00011438 -0.0011088 0.0066679 -0.0024547 -1.1954e-05 0.0017855 0.0040418 -0.00018195 0 -0.0038177 0 0.00041352 -5.2828e-05 -0.00014777 0.0005801 0.029506 -0.003866 0.0059214 0.0025227 0.0019473 0.0027265 0.003013 -0.021762 0.0019854 -0.0038705 -0.06883 -0.03418 -0.051866 -0.067271 -0.071528 -0.054536 -0.0485 -0.047826 -0.046566 -0.066987 -0.048843 -0.052539 0.0041951
0.16016 -0.0017454 -8.054e-05 -1.3403e-05 0.0028771 0 0.0050999 0.0026505 0.0026689 -0.0037658 0.0043301 -0.002607 -0.08119 0.0042209 0.0026472 0.0033917 0.0036137 -0.0011551 -0.0010999 -0.00056484 0.0015949 0.002447 0 -0.0010258 0 -0.00013515 -0.00038989 -0.00081323 0.00079708 0.026647 -0.01031 0.0057121 0.0019411 0.0052077 0.0022548 0.0032378 -0.018812 0.0012652 -0.0042233 -0.070793 -0.032895 -0.050899 -0.063948 -0.070933 -0.054213 -0.049346 -0.046925 -0.046992 -0.067707 -0.047374 -0.050079 0.006037
0.16406 -0.00085792 0.00067856 -0.001044 0.0011768 0 0.0013308 0.0040678 0.0027966 -0.0028364 0.0037483 -0.0042828 -0.082004 0.00077418 0.0048571 0.0055858 -0.001957 0.0010524 -0.0017996 -0.002133 -0.0009333 0.0057442 0 -0.0012834 0 -0.00034396 -0.00081575 -0.0011005 0.00060594 0.0287 -0.015753 0.0031331 -0.00083863 0.006906 0.0024013 0.0043278 -0.014652 0.00087876 -0.0043065 -0.072755 -0.031609 -0.049932 -0.060624 -0.070338 -0.053891 -0.050192 -0.046025 -0.047418 -0.068427 -0.045905 -0.047618 0.0036933
0.16797 -0.00018468 0.0015204 -0.0019512 -0.00077983 0 -0.002279 0.0050082 0.0022939 -0.0016129 0.0019294 -0.0047373 -0.083394 -0.00067494 0.0046968 0.0032412 -0.0072247 0.0021712 -0.00045788 -0.0010139 -0.0022553 0.0077462 0 -0.0033255 0 -0.00012286 -0.0011532 -0.00074876 0.00010803 0.040417 -0.020143 -0.00013373 -0.0034807 0.0062521 0.0024027 0.0052241 -0.01049 0.00026313 -0.0048493 -0.073109 -0.030449 -0.047687 -0.057318 -0.067488 -0.051764 -0.047685 -0.044029 -0.046423 -0.067223 -0.04296 -0.043338 0.00034474
0.17188 0.00055278 0.0021068 -0.0024663 -0.0018401 0 -0.0035808 0.0052284 0.0016492 -0.0010716 0.00015227 -0.0044156 -0.090093 -0.0010275 0.0021777 -0.0013657 -0.0094991 0.0013628 0.0026828 0.0013145 -0.0019468 0.0066856 0 -0.0037128 0 0.0002767 -0.0013081 1.1181e-05 -0.00034657 0.05266 -0.022439 -0.0021717 -0.0040182 0.0037783 0.001529 0.0042504 -0.0061572 -0.00063797 -0.0053015 -0.073021 -0.029323 -0.04509 -0.054017 -0.06402 -0.049142 -0.044258 -0.041732 -0.045037 -0.065491 -0.03961 -0.038559 -0.00026082
0.17578 0.0015108 0.0021058 -0.0024415 -0.0014352 0 -0.002206 0.0046947 0.0010843 -0.0012295 -0.00092151 -0.0038158 -0.10467 -0.0013678 -0.0004167 -0.0039488 -0.007345 -0.00022121 0.0053541 0.0021074 0.00011828 0.0027315 0 -0.00065223 0 0.00053145 -0.001209 0.00073505 -0.00039698 0.049854 -0.021256 -0.0023161 -0.0023525 0.0010012 -0.00023737 0.00058235 -0.00025779 -0.0013333 -0.0041246 -0.072622 -0.02852 -0.042286 -0.05113 -0.06013 -0.046047 -0.040172 -0.039266 -0.043361 -0.063163 -0.035936 -0.033521 0.002325
0.17969 0.0025708 0.0014431 -0.0019286 3.4565e-05 0 0.00056001 0.0034638 0.0003679 -0.0012221 -0.0016468 -0.0031449 -0.12308 -0.0016018 -0.00055695 -0.0025764 -0.0015358 -0.00085486 0.0052953 0.00072893 0.0037588 -0.00174 0 0.0040453 0 0.00052086 -0.00084865 0.0012112 6.2491e-05 0.024623 -0.016005 -0.0015089 -9.6995e-06 -0.00073687 -0.002342 -0.0047327 0.0081933 -0.0014152 -0.00049169 -0.071143 -0.028839 -0.038763 -0.049674 -0.054781 -0.041313 -0.033806 -0.036214 -0.040675 -0.058774 -0.031146 -0.02759 0.0049632
0.18359 0.0034595 0.00046278 -0.0011074 0.0014566 0 0.0028487 0.0016937 -0.00083542 -0.00025681 -0.0024475 -0.0022751 -0.13623 -0.00094343 0.0020831 0.00063893 0.0048068 -0.00021055 0.00243 -0.00066785 0.0078185 -0.0038025 0 0.0068162 0 0.00035377 -0.0004028 0.0015965 0.00076807 -0.014476 -0.0074699 -0.0012117 0.0013744 -0.0012563 -0.0042805 -0.0092263 0.017929 -0.0010887 0.004354 -0.069665 -0.029157 -0.03524 -0.048219 -0.049431 -0.036578 -0.02744 -0.033163 -0.03799 -0.054386 -0.026355 -0.021658 0.0044481
0.1875 0.0039303 -0.00024936 -0.00015551 0.0017949 0 0.0033945 -0.00024909 -0.0023772 0.0015461 -0.0028496 -0.0010225 -0.13686 0.00076704 0.0050749 0.002002 0.0077115 0.00036687 -0.0010599 0.00020597 0.010153 -0.0022661 0 0.0058651 0 0.00017195 -0.00019274 0.0021082 0.001233 -0.049837 0.0025533 -0.0019429 0.0013412 -0.0014701 -0.0058739 -0.010647 0.025425 -0.00096445 0.0076837 -0.067619 -0.030668 -0.031723 -0.048371 -0.043917 -0.030939 -0.021281 -0.029913 -0.035022 -0.048637 -0.021385 -0.016127 0.0010708
0.19141 0.0038202 -0.00033453 0.00080961 0.00085941 0 0.0021651 -0.0018704 -0.0034532 0.0032705 -0.0018498 0.00052759 -0.12562 0.0026514 0.0052021 -3.2676e-05 0.0050892 -0.00047672 -0.0028616 0.0029716 0.0090666 0.0013657 0 0.0026553 0 -2.3283e-05 -0.00040287 0.0026332 0.0010942 -0.069151 0.012071 -0.0028623 0.00062277 -0.0023552 -0.0069497 -0.008458 0.02726 -0.0013435 0.0074755 -0.065285 -0.032782 -0.028209 -0.049337 -0.038321 -0.024841 -0.015227 -0.026564 -0.03191 -0.0422 -0.016325 -0.0108 -0.0015733
0.19531 0.0030297 -1.1089e-05 0.0016945 -0.00055166 0 0.00019675 -0.002889 -0.0032092 0.0040809 0.00071219 0.0019657 -0.11029 0.0036353 0.0012491 -0.0037008 -0.0013552 -0.0024388 -0.0026827 0.0048532 0.0050544 0.004148 0 0.00010769 0 -0.00032869 -0.00080959 0.002728 0.00041379 -0.072541 0.019493 -0.0027398 0.00015863 -0.003963 -0.0070413 -0.0040586 0.022814 -0.0018387 0.0041646 -0.062894 -0.034999 -0.02478 -0.05045 -0.03284 -0.018723 -0.0095279 -0.023209 -0.028839 -0.035704 -0.011384 -0.0056864 -0.00036094
0.19922 0.0015766 9.2662e-05 0.0023811 -0.0012883 0 -0.0011745 -0.0034915 -0.001664 0.0038698 0.0034709 0.0028199 -0.099112 0.00339 -0.0048495 -0.0060659 -0.0070606 -0.0037196 -0.0022475 0.0036988 0.00080724 0.0041306 0 -0.00022757 0 -0.00074216 -0.00088119 0.0020657 -0.00033546 -0.066293 0.023801 -0.0012336 0.00022125 -0.0053774 -0.0057174 0.00029995 0.014601 -0.0018083 0.00025975 -0.059996 -0.038105 -0.022096 -0.052831 -0.028368 -0.012425 -0.0069183 -0.01981 -0.026128 -0.028696 -0.0074788 -0.0024353 0.0039498
0.20313 -0.00028013 -0.00046263 0.0027353 -0.00077456 0 -0.001188 -0.0041248 3.0181e-05 0.0030335 0.0045688 0.0028826 -0.094957 0.0023656 -0.0095011 -0.0057512 -0.0081141 -0.0027546 -0.0032284 0.00040514 -0.0009587 0.0019013 0 0.00097066 0 -0.0010522 -0.00025691 0.00087511 -0.00063367 -0.052106 0.024525 0.00084219 0.00039731 -0.0055632 -0.0032512 0.0029395 0.005823 -0.0011208 -0.0017812 -0.057099 -0.041211 -0.019412 -0.055213 -0.023896 -0.0061273 -0.0043086 -0.016411 -0.023416 -0.021688 -0.0035741 0.00081576 0.00726
0.20703 -0.0020377 -0.0014615 0.0026566 0.00053349 0 -9.706e-05 -0.0049471 0.00047659 0.0017896 0.0034304 0.0023284 -0.09545 0.0011916 -0.010271 -0.0034986 -0.0044483 0.00032868 -0.0053219 -0.0018577 0.00012261 -6.9417e-05 0 0.0023409 0 -0.00097434 0.0008399 -0.00013328 -0.00033665 -0.025477 0.021774 0.002427 0.00019503 -0.0042348 -0.00070307 0.0035459 -0.002316 -0.00033736 -0.0013911 -0.053971 -0.044037 -0.017398 -0.057324 -0.020333 -0.00043752 -0.004141 -0.013147 -0.021186 -0.015413 -0.00085077 0.0027045 0.0061041
0.21094 -0.0031915 -0.0021899 0.0021077 0.0015371 0 0.001095 -0.0055169 -0.00062768 -2.3862e-05 0.0013274 0.0015708 -0.097582 0.00032718 -0.0076105 -0.00066595 0.00022659 0.0038598 -0.0064668 -0.00076676 0.0019158 0.000348 0 0.0035347 0 -0.00043387 0.001715 -0.00035756 0.00022518 0.014617 0.016233 0.0032134 -0.00047943 -0.001974 0.00094932 0.0030124 -0.01069 -4.9124e-05 0.00012048 -0.050651 -0.046627 -0.015948 -0.059206 -0.017537 0.0047399 -0.0060311 -0.009997 -0.019362 -0.0097548 0.00087717 0.0034454 0.00103
0.21484 -0.0035557 -0.0020872 0.0011165 0.0013945 0 0.0013794 -0.0051139 -0.0020546 -0.0023885 5.8754e-05 0.0010114 -0.10066 0.00015186 -0.0041284 0.0020589 0.0018303 0.0059577 -0.0049508 0.0028826 0.002051 0.0031355 0 0.005019 0 0.00028085 0.0017927 0.00014143 0.0005666 0.057047 0.0089358 0.0036665 -0.0013807 0.0003467 0.0017969 0.0026675 -0.019756 -0.00013781 0.0010661 -0.04733 -0.049217 -0.014497 -0.061089 -0.01474 0.0099173 -0.0079212 -0.006847 -0.017538 -0.0040965 0.0026051 0.0041863 -0.003947
0.21875 -0.0033395 -0.0012506 -0.00020564 0.0001688 0 0.00041068 -0.0034075 -0.0021229 -0.0045516 0.00017222 0.00084079 -0.10461 0.00089644 -0.0022262 0.0043465 -0.00043767 0.0056939 -0.00126 0.0058977 0.00026928 0.0062745 0 0.0065424 0 0.00068174 0.0011168 0.0006853 0.00047531 0.083457 0.00087775 0.0041812 -0.0022532 0.0021686 0.0029014 0.0033996 -0.027478 9.879e-05 0.00070551 -0.043739 -0.049943 -0.014118 -0.06089 -0.013369 0.012916 -0.012581 -0.0045182 -0.016658 -0.0012886 0.002062 0.0032383 -0.0051129
0.22266 -0.0028695 -0.00029333 -0.0016179 -0.0012925 0 -0.0013446 -0.00078808 -0.00035937 -0.0053788 0.00065497 0.00094293 -0.10715 0.0021625 -0.0022512 0.0053625 -0.0035857 0.0033598 0.002139 0.0055187 -0.0015199 0.0075697 0 0.0065515 0 0.00045998 0.00026256 0.0006117 0.00013617 0.084033 -0.0071997 0.0044582 -0.0029641 0.0033652 0.0050004 0.0050802 -0.030267 0.00099431 -0.00068814 -0.040143 -0.050635 -0.013758 -0.060655 -0.012022 0.015875 -0.017291 -0.0022042 -0.015794 0.0014677 0.0014778 0.0022598 -0.0022288
0.22656 -0.0022317 0.00026607 -0.0027555 -0.0020852 0 -0.0029802 0.0019534 0.001926 -0.0044554 0.00031685 0.00092085 -0.10474 0.0027574 -0.0027077 0.0041064 -0.0038434 0.00013516 0.0028238 0.0016726 -0.0013552 0.006419 0 0.0036433 0 -0.00023888 -0.00023895 -0.00010989 -0.00013284 0.067558 -0.014645 0.0038317 -0.0033663 0.0039839 0.0073238 0.0065588 -0.026153 0.0018296 -0.0025571 -0.036528 -0.050304 -0.013621 -0.059366 -0.011071 0.017706 -0.021772 -0.00058471 -0.015242 0.0028306 0.0002487 0.0011964 0.0017905
0.23047 -0.0012247 0.00043469 -0.0032671 -0.0019245 0 -0.0036736 0.0041977 0.0028372 -0.0027384 -0.00082425 0.00028981 -0.097302 0.0015915 -0.002114 0.00085433 -0.00025355 -0.0023767 0.00036385 -0.0031539 0.00082636 0.0040268 0 -0.0014865 0 -0.00090391 -0.00035377 -0.0008814 -0.00021067 0.053472 -0.020566 0.0021122 -0.0032116 0.0040511 0.0079156 0.0063325 -0.016779 0.0013602 -0.0044445 -0.032889 -0.048569 -0.013789 -0.056634 -0.010659 0.017991 -0.025941 8.2778e-05 -0.015119 0.0022831 -0.0018645 1.6905e-05 0.0038993
0.23438 0.00030652 0.00057973 -0.0030316 -0.0012231 0 -0.0030199 0.0057001 0.0017308 -0.0018481 -0.0017447 -0.0011712 -0.090771 -0.00094217 -0.00061773 -0.0022694 0.0045289 -0.0027764 -0.0034164 -0.005969 0.0033402 0.0021231 0 -0.0059907 0 -0.001066 -0.00041908 -0.0010846 -0.00020845 0.05256 -0.02378 -8.5116e-05 -0.002342 0.003627 0.0053563 0.0036147 -0.0060182 -0.00082781 -0.0057139 -0.029249 -0.046834 -0.013958 -0.053903 -0.010248 0.018275 -0.03011 0.00075026 -0.014995 0.0017356 -0.0039776 -0.0011626 0.0033846
0.23828 0.0021132 0.0009161 -0.0022718 -0.00060045 0 -0.0011265 0.0063246 -0.00017101 -0.0025383 -0.001835 -0.003104 -0.092854 -0.0027576 0.00017972 -0.0028638 0.0068017 -0.00073352 -0.0058385 -0.005416 0.0045477 0.0015503 0 -0.0070975 0 -0.00068689 -0.00062824 -0.00067482 -0.00021592 0.056028 -0.023274 -0.0019008 -0.00095749 0.0028841 0.00024675 -0.0008975 0.0033117 -0.0035738 -0.0053837 -0.025817 -0.043487 -0.014016 -0.049861 -0.010366 0.016634 -0.031279 -0.00052235 -0.015227 -0.00077723 -0.0063038 -0.0013434 0.0016225
0.24219 0.0035751 0.0012475 -0.0014167 -0.00033051 0 0.0014075 0.0058144 -0.0010432 -0.0039004 -0.0017095 -0.0045953 -0.10542 -0.0018079 -0.0010475 -0.00061392 0.0051464 0.0024744 -0.0051577 -0.0025025 0.0042147 0.0019265 0 -0.0044344 0 -0.0001846 -0.00074468 -0.00017018 -0.00010884 0.044862 -0.018842 -0.0029941 0.0004116 0.0019721 -0.0050509 -0.0052489 0.011097 -0.004957 -0.0027894 -0.022418 -0.03988 -0.014057 -0.045609 -0.010571 0.014683 -0.031964 -0.0021074 -0.015516 -0.0036066 -0.0086642 -0.0013634 7.0338e-05
0.24609 0.004135 0.0012278 -0.0007852 -0.00020755 0 0.0036138 0.0040243 -0.00029077 -0.0041997 -0.0023665 -0.0046586 -0.12158 0.0016865 -0.0038343 0.0022062 0.001443 0.0045876 -0.0015271 0.00031365 0.0031755 0.0023534 0 -9.9851e-05 0 -5.5459e-05 -0.00038891 -7.9973e-05 0.00031657 0.010223 -0.011375 -0.0036311 0.0012757 0.00080651 -0.0082026 -0.0074465 0.018378 -0.0039888 0.0013992 -0.019172 -0.036104 -0.013938 -0.04138 -0.01096 0.01243 -0.031393 -0.0043283 -0.015838 -0.006529 -0.010751 -0.00089867 -0.0010011
0.25 0.0037208 0.00079864 -0.00035145 0.00014102 0 0.0045146 0.0013724 0.00096081 -0.0025425 -0.0037277 -0.0029047 -0.13136 0.0049676 -0.0061798 0.002906 -0.0010882 0.0040691 0.0031887 0.00088418 0.0020844 0.0022247 0 0.0034359 0 -0.0004143 0.00042858 -0.0003892 0.0010289 -0.03613 -0.0025223 -0.0040856 0.0015322 -0.0008584 -0.0085257 -0.0067986 0.024697 -0.0014877 0.0050618 -0.016281 -0.031932 -0.013449 -0.037205 -0.01178 0.0094747 -0.027899 -0.008027 -0.016239 -0.0096677 -0.012202 0.0006925 -0.0019407
0.25391 0.0027487 0.0002776 0.00019028 0.00086475 0 0.0037104 -0.0011445 0.0011956 0.00031997 -0.0044167 9.8539e-05 -0.13067 0.0051259 -0.0063627 0.0010342 -0.00070534 0.0014866 0.0064174 -0.0011777 0.00087471 0.0014402 0 0.00528 0 -0.0008675 0.0011677 -0.00063036 0.0016618 -0.071949 0.0060087 -0.0041606 0.0014326 -0.0030033 -0.0070344 -0.0042813 0.027619 0.00077325 0.0059655 -0.013391 -0.02776 -0.01296 -0.03303 -0.0126 0.0065192 -0.024406 -0.011726 -0.01664 -0.012806 -0.013654 0.0022837 -0.0025884
0.25781 0.0017277 1.4927e-06 0.0011076 0.0017833 0 0.0018191 -0.0025972 0.00018712 0.0028043 -0.0031864 0.0030833 -0.12444 0.0019472 -0.0045236 -0.0013251 0.0017568 -0.00087929 0.0062344 -0.0042713 -0.0006092 0.00020512 0 0.0060271 0 -0.00084991 0.0012358 -0.00043143 0.0017983 -0.084259 0.013009 -0.0034253 0.0012549 -0.0049939 -0.0051488 -0.0016256 0.025022 0.0017599 0.0035643 -0.011046 -0.024197 -0.012109 -0.029785 -0.013904 0.0039348 -0.019278 -0.016148 -0.016952 -0.014764 -0.014029 0.0045918 -0.0023292
0.26172 0.00086552 -4.6138e-05 0.0023307 0.0025768 0 0.00025379 -0.0028547 -0.00079347 0.0039487 -0.00039179 0.0048016 -0.1209 -0.0017764 -0.0024208 -0.0018799 0.0041429 -0.0010192 0.0025664 -0.0060109 -0.0018786 -0.0010585 0 0.0062058 0 -0.00013714 0.00060644 7.3595e-05 0.0013623 -0.078462 0.017861 -0.0018251 0.0010831 -0.0058123 -0.003522 6.4029e-05 0.017472 0.0019577 -0.00039461 -0.0088924 -0.020847 -0.011131 -0.026865 -0.015378 0.0014805 -0.013578 -0.020823 -0.017233 -0.016307 -0.014028 0.0071513 -0.0012618
0.26563 2.8884e-05 -0.00018779 0.0034214 0.0030021 0 0.00025951 -0.0026056 -0.0004254 0.0039518 0.0022445 0.0047279 -0.12348 -0.0029778 -0.0016051 -0.00046662 0.005011 0.0010814 -0.0024518 -0.0050527 -0.0020715 -0.0016443 0 0.0053947 0 0.00092715 -9.6836e-05 0.00040922 0.00069318 -0.068705 0.020285 0.00014304 0.000901 -0.004825 -0.0020051 0.00095976 0.0078555 0.0025151 -0.0031101 -0.0069091 -0.017796 -0.010137 -0.024187 -0.016911 -0.00069069 -0.0080933 -0.025345 -0.017462 -0.017413 -0.0138 0.0096552 -0.00073545
0.26953 -0.00098268 -0.0006458 0.0038256 0.0029172 0 0.0018483 -0.002595 0.0011916 0.0034236 0.0033692 0.0033245 -0.12872 -0.0013321 -0.0018838 0.0011093 0.0044985 0.0036272 -0.0055383 -0.0021174 -0.00095668 -0.00079462 0 0.0030623 0 0.0017009 -0.00018731 0.00028892 0.00022243 -0.061499 0.020103 0.0019079 0.00076421 -0.0024187 -0.00038701 0.001965 -0.0012848 0.0038106 -0.002784 -0.0057032 -0.016106 -0.0090707 -0.022611 -0.018719 -0.0015715 -0.0035934 -0.029165 -0.017456 -0.016523 -0.01254 0.011905 -0.0021389
0.27344 -0.0021671 -0.001247 0.0032032 0.0021882 0 0.0035715 -0.00286 0.0026757 0.0024875 0.0032784 0.0017567 -0.13132 0.0006228 -0.0016557 0.0013117 0.0035582 0.0047976 -0.0044218 0.00072246 0.00060007 0.0016229 0 -0.00010853 0 0.001772 0.0004058 -9.356e-05 0.000103 -0.050701 0.017245 0.0033151 0.00071766 0.00015865 0.0011702 0.0036301 -0.0095985 0.0050658 0.00019248 -0.0044973 -0.014416 -0.0080044 -0.021035 -0.020527 -0.0024523 0.00090655 -0.032986 -0.01745 -0.015632 -0.01128 0.014155 -0.0050789
0.27734 -0.0032859 -0.0015637 0.0016197 0.00072222 0 0.0035078 -0.0027601 0.0029292 0.00091629 0.0033088 0.0012264 -0.12996 0.00039747 0.00024491 0.00048917 0.0027101 0.004245 0.00036925 0.0019359 0.0013791 0.0046353 0 -0.0023196 0 0.0012744 0.0010637 -0.00032416 0.00017578 -0.028257 0.01195 0.0044805 0.00053119 0.0017056 0.0024361 0.0056006 -0.017829 0.0053562 0.0037211 -0.0039964 -0.013751 -0.0071753 -0.019731 -0.022051 -0.0022872 0.0029687 -0.035199 -0.017215 -0.013617 -0.0096703 0.015522 -0.0071848
0.28125 -0.004011 -0.0013156 -0.00047249 -0.0012971 0 0.00081378 -0.0017299 0.0023614 -0.000955 0.0041133 0.0022323 -0.12752 -0.0016603 0.0031533 0.00012181 0.0016505 0.0029422 0.0056865 0.0018841 0.00099868 0.006657 0 -0.0023207 0 0.00072485 0.0010907 -0.00025217 0.00025466 0.0024932 0.0049089 0.0052348 -0.00029026 0.0019549 0.0035455 0.0070148 -0.025222 0.0047409 0.0055241 -0.0039289 -0.013717 -0.0064921 -0.018593 -0.023401 -0.0014794 0.003533 -0.036424 -0.01684 -0.01091 -0.0078465 0.016346 -0.0061961
0.28516 -0.0040638 -0.00058945 -0.0024052 -0.0032148 0 -0.0034046 9.6078e-05 0.0023908 -0.0019284 0.0048672 0.0041289 -0.12691 -0.0027529 0.0051095 0.00085799 -6.989e-05 0.0019155 0.0080619 0.0023233 0.00026066 0.0067669 0 -0.00073519 0 0.00055635 0.00039456 -0.00011918 0.00035615 0.02653 -0.0028372 0.0050082 -0.0019846 0.0016717 0.0048117 0.0072948 -0.028776 0.0041214 0.0044991 -0.003932 -0.013737 -0.0058443 -0.017412 -0.024668 -0.00062208 0.0038432 -0.037449 -0.016445 -0.0081908 -0.0060354 0.017067 -0.0023599
0.28906 -0.0032777 0.00030847 -0.0035381 -0.0040874 0 -0.0066888 0.0020324 0.0037739 -0.00098227 0.0042996 0.0053386 -0.12835 -0.00079948 0.0047491 0.0018207 -0.0022023 0.0014448 0.0063454 0.0045118 0.00029193 0.0055253 0 0.00063354 0 0.00078086 -0.00044033 -0.00018752 0.00060291 0.030624 -0.010176 0.0034872 -0.0039369 0.0019114 0.0060568 0.0064808 -0.025599 0.0039816 0.001167 -0.0050647 -0.014622 -0.0057612 -0.015536 -0.024627 0.0010269 9.559e-05 -0.035285 -0.015752 -0.005265 -0.0044287 0.016155 0.00148
0.29297 -0.0016603 0.0011259 -0.0035177 -0.0032797 0 -0.0069137 0.0035042 0.005611 0.0013643 0.0022624 0.0042967 -0.13082 0.0030667 0.0025359 0.0019032 -0.003732 0.001406 0.0024026 0.007758 0.0013879 0.0043235 0 0.00086102 0 0.0010563 -0.00072876 -0.00033508 0.00095496 0.016202 -0.016161 0.0012953 -0.0047766 0.0031097 0.0063497 0.0048865 -0.015945 0.0035673 -0.0027511 -0.0061973 -0.015508 -0.0056781 -0.01366 -0.024585 0.0026758 -0.003652 -0.03312 -0.015058 -0.0023392 -0.0028221 0.015243 0.0024557
0.29688 0.00051481 0.0017342 -0.0024644 -0.0010523 0 -0.0037966 0.0044111 0.0061287 0.0030813 -5.2618e-05 0.00066395 -0.13429 0.0054322 8.0777e-05 0.001232 -0.0036344 0.0018985 -0.00073158 0.0098188 0.0026738 0.0038033 0 0.00096687 0 0.0010395 -0.00031339 -0.00014791 0.0011448 -0.0019356 -0.020017 -0.00030616 -0.0033784 0.00474 0.0046751 0.0026285 -0.0035156 0.0016488 -0.0052536 -0.0077998 -0.016314 -0.0057974 -0.011097 -0.02361 0.0041203 -0.0084339 -0.029553 -0.014308 -6.0425e-05 -0.0015763 0.013781 0.00041544
0.30078 0.0027053 0.0019928 -0.00095409 0.0014123 0 0.00089817 0.0048274 0.0043998 0.0023912 -0.0014701 -0.00409 -0.13867 0.0040426 -0.0015853 0.00085107 -0.0017026 0.0030939 -0.0014837 0.0087559 0.0027971 0.0030802 0 0.002661 0 0.00067493 0.00035478 0.0005496 0.00094138 -0.0094048 -0.021017 -0.00063299 4.8837e-06 0.0057096 0.0009767 -0.00033907 0.0074422 -0.0018302 -0.005104 -0.0098752 -0.017041 -0.0061202 -0.0078434 -0.021694 0.0053589 -0.014256 -0.024573 -0.013502 0.0015673 -0.00069375 0.011764 -0.0019668
0.30469 0.0043023 0.0017001 0.00027579 0.0027108 0 0.0045596 0.0045338 0.0011949 -0.00041112 -0.0020759 -0.0073948 -0.14088 0.00014903 -0.0027948 0.0010917 0.0012963 0.0045352 -0.00069075 0.0045269 0.00096534 0.0008272 0 0.0061352 0 0.00018968 0.00069584 0.0013545 0.00044604 -0.0042604 -0.018514 -0.00043322 0.0035983 0.0050828 -0.0035151 -0.0037296 0.0152 -0.0050987 -0.0025662 -0.011951 -0.017768 -0.006443 -0.0045895 -0.019779 0.0065976 -0.020079 -0.019594 -0.012695 0.0031951 0.00018882 0.0097482 -0.0018634
0.30859 0.0049434 0.00079416 0.000766 0.0021856 0 0.005407 0.0030978 -0.0018289 -0.0030723 -0.0028369 -0.0072925 -0.13572 -0.0026471 -0.004255 0.00093549 0.0041923 0.0050869 -0.00012942 -0.0010023 -0.0024317 -0.0027879 0 0.0094928 0 -0.00012508 0.00051736 0.0016092 4.8222e-05 0.0041319 -0.01236 -0.0012643 0.0052789 0.0026194 -0.0070849 -0.0066352 0.020639 -0.0058768 0.00069204 -0.014244 -0.01743 -0.0066796 -0.00028523 -0.016469 0.0066619 -0.024509 -0.01353 -0.012039 0.0031945 0.00032753 0.0077915 0.00093906
0.3125 0.0046701 -0.00041646 0.00062288 0.00040291 0 0.0034782 0.00051775 -0.0036122 -0.0034721 -0.0041022 -0.0039236 -0.12189 -0.0017842 -0.0055898 -0.0005164 0.0061499 0.0039917 -0.00034052 -0.0053885 -0.0059009 -0.0055203 0 0.01064 0 -0.0001086 9.0625e-05 0.001107 4.9071e-05 0.0065389 -0.0034823 -0.0038235 0.0041668 -0.0010886 -0.008733 -0.0079548 0.024654 -0.0035279 0.0026762 -0.016551 -0.017021 -0.0069105 0.0040884 -0.013066 0.0066486 -0.028847 -0.0073935 -0.011392 0.0030862 0.00041706 0.0058388 0.0039107
0.31641 0.0037845 -0.0013431 0.00041467 -0.001268 0 0.0003938 -0.0023379 -0.0042849 -0.0016056 -0.0048984 0.00045046 -0.10678 0.0020912 -0.0053337 -0.0022141 0.0069811 0.0019156 -9.8664e-05 -0.0070209 -0.0075529 -0.004827 0 0.0096184 0 0.00023268 -0.00018867 0.00039295 0.00035519 0.0028788 0.0059607 -0.0069279 0.0012787 -0.0048261 -0.0086729 -0.0072554 0.026148 0.00012896 0.0024504 -0.018544 -0.01598 -0.0069203 0.0085538 -0.0095387 0.0062146 -0.031543 -0.0015364 -0.01086 0.0026802 0.00033051 0.0043046 0.0042979
0.32031 0.0025654 -0.001548 0.00072876 -0.0016627 0 -0.0017615 -0.0041571 -0.0044554 0.00056889 -0.0039801 0.003012 -0.10246 0.0061352 -0.0026035 -0.0015945 0.0069199 0.00056572 0.0019585 -0.0056703 -0.0062081 -0.000461 0 0.0086988 0 0.00078379 -0.00014415 0.00025317 0.00058676 0.00022039 0.013304 -0.0083139 -0.0012938 -0.0072142 -0.0077804 -0.0052159 0.023016 0.0022843 0.00068434 -0.020017 -0.013898 -0.0065657 0.013171 -0.0058051 0.005087 -0.031532 0.0038608 -0.010517 0.0017834 -4.6373e-05 0.0034606 0.0017016
0.32422 0.0011448 -0.0011103 0.0017186 -0.00062698 0 -0.0016458 -0.0042018 -0.0042513 0.0011845 -0.0014264 0.0023549 -0.11454 0.0081045 0.0014451 0.0026118 0.0062112 0.0010419 0.0053956 -0.002225 -0.0023792 0.0048254 0 0.0099559 0 0.0013633 0.00014424 0.00088509 0.00048831 0.003553 0.016726 -0.0065763 -0.001938 -0.007332 -0.0066626 -0.0031135 0.014913 0.0015546 -0.0011613 -0.02149 -0.011816 -0.0062111 0.017787 -0.0020714 0.0039594 -0.031521 0.009258 -0.010175 0.00088661 -0.00042325 0.0026166 -0.0017352
0.32813 -0.00036613 -0.00053165 0.002976 0.0009859 0 0.00068835 -0.0029292 -0.0032721 0.00020608 0.0011749 -0.00066119 -0.13521 0.0079792 0.0042781 0.008205 0.0049368 0.0026991 0.0079539 0.0018517 0.0017073 0.0074738 0 0.012881 0 0.0017465 0.00053053 0.0016548 0.00019499 0.01011 0.016259 -0.0023685 -0.00053435 -0.0052676 -0.0052436 -0.0017386 0.0044234 -0.0009208 -0.0022321 -0.021436 -0.0084149 -0.0052387 0.021915 0.00087483 0.0027893 -0.027438 0.013058 -0.0099349 0.00076356 -0.00073454 0.003016 -0.0034463
0.33203 -0.0017282 -0.00025409 0.0037954 0.0020522 0 0.0038946 -0.0015699 -0.0013755 -0.00089163 0.0022822 -0.0037276 -0.1493 0.0070947 0.0043595 0.010816 0.003183 0.0038714 0.0075934 0.0050449 0.0034993 0.0062421 0 0.014667 0 0.0017459 0.00092977 0.0017495 7.1021e-05 0.01303 0.013571 0.0022326 0.0017143 -0.0021954 -0.0031071 -0.00073724 -0.0049314 -0.002649 -0.0028512 -0.02104 -0.004718 -0.004128 0.025932 0.0036447 0.0016096 -0.022443 0.016499 -0.0097184 0.00081377 -0.0010311 0.0036939 -0.0026194
0.33594 -0.002654 -0.00027951 0.0036056 0.001998 0 0.0060334 -0.0010575 0.0008058 -0.00092981 0.0019333 -0.0047843 -0.14853 0.0062311 0.0027411 0.0078607 0.0013012 0.0036737 0.0045007 0.0062912 0.002121 0.0031807 0 0.012956 0 0.0013458 0.0012583 0.0010447 0.00030626 0.0096695 0.010543 0.0054149 0.0032468 0.00026491 -0.00010636 0.00096186 -0.011719 -0.0019923 -0.0037251 -0.020048 -0.00076892 -0.0028961 0.029725 0.0059999 0.00075236 -0.016628 0.019419 -0.009398 0.00146 -0.0011689 0.0046797 -0.00046771
0.33984 -0.0030534 -0.00026108 0.0022739 0.0010666 0 0.0055609 -0.0013333 0.0023357 -0.00019326 0.0014798 -0.0032649 -0.13944 0.0049342 0.001972 0.0011842 -6.606e-05 0.0027928 0.0009383 0.0053458 -0.00079142 0.001443 0 0.0081647 0 0.00075833 0.0013465 0.00023157 0.00070441 0.0052048 0.0077962 0.0066674 0.0030628 0.0011035 0.0033381 0.0039745 -0.017259 0.00063759 -0.0047562 -0.017325 0.0039107 -0.0013133 0.032867 0.0071534 0.00082921 -0.0084404 0.020827 -0.0087768 0.0038331 -0.00084632 0.0065573 0.0012452
0.34375 -0.0031185 7.6385e-05 0.0001497 -6.2697e-05 0 0.0022115 -0.0016104 0.0028892 0.00024093 0.0018576 -0.00015447 -0.13583 0.0026113 0.0032938 -0.0045061 -0.00027728 0.0023704 -0.00090751 0.0027278 -0.0024913 0.0021102 0 0.0029907 0 0.00029213 0.0010208 4.8488e-05 0.00086778 0.0075518 0.004437 0.0064052 0.0011201 0.00061643 0.006388 0.0075984 -0.023102 0.0034569 -0.0049037 -0.014602 0.0085903 0.00026949 0.036008 0.0083069 0.00090605 -0.00025262 0.022234 -0.0081555 0.0062063 -0.00052376 0.008435 0.0016931
0.34766 -0.0030673 0.00065884 -0.0020958 -0.00085811 0 -0.0026719 -0.0012095 0.0029981 9.7398e-06 0.00247 0.0028634 -0.14327 -0.00014874 0.0051105 -0.0059361 0.00091382 0.0024197 -0.00081264 -0.00075205 -0.0016781 0.0032297 0 -0.0002787 0 0.00012022 0.00030974 0.00046557 0.00056358 0.018583 -0.00071653 0.005035 -0.0017264 0.00012242 0.0081526 0.010075 -0.028127 0.0049041 -0.0033466 -0.010611 0.013244 0.0017664 0.038774 0.008623 0.0023192 0.0080292 0.022803 -0.006799 0.010219 0.00044386 0.010614 0.0011681
0.35156 -0.0027939 0.0011904 -0.0037165 -0.0012034 0 -0.0066822 -0.00010828 0.0033208 -8.7851e-05 0.0020333 0.0043959 -0.15241 -0.0017012 0.0045436 -0.0039358 0.0031563 0.0018325 -0.00020489 -0.0043927 0.00031294 0.0020131 0 -0.0017141 0 0.00017197 -0.00047454 0.00074646 -9.1123e-05 0.030207 -0.0075293 0.0027137 -0.0040542 0.00085563 0.0080494 0.0098203 -0.028591 0.0046138 -0.00064322 -0.0060649 0.017887 0.0032258 0.041375 0.0085735 0.0043157 0.016352 0.023005 -0.0051216 0.014948 0.0016931 0.012924 0.00023505
0.35547 -0.001868 0.0014755 -0.0041591 -0.0012281 0 -0.0076478 0.0012084 0.0038197 0.00080162 0.00036834 0.0039335 -0.14859 -0.00083322 0.00060008 -0.0019226 0.00561 5.3698e-05 -0.00016525 -0.0075164 0.0010519 -0.002074 0 -0.002993 0 0.00026559 -0.00092878 0.00033222 -0.00075119 0.029185 -0.014033 -8.69e-05 -0.0044628 0.0029226 0.0060825 0.0066362 -0.021363 0.0032001 0.0015253 -0.0014625 0.022379 0.0045917 0.043974 0.00853 0.0065034 0.024343 0.023183 -0.0032525 0.019794 0.003056 0.015191 -0.00093346
0.35938 1.1221e-05 0.0015503 -0.0032956 -0.0010111 0 -0.0049903 0.0022544 0.0038393 0.0023625 -0.0010579 0.0019643 -0.12789 0.0019864 -0.0043862 -0.0021219 0.0072569 -0.0017185 -9.8574e-05 -0.0092007 -0.00022647 -0.0064686 0 -0.0050227 0 0.00033104 -0.00087636 -0.000459 -0.0010908 0.0068444 -0.017505 -0.0022657 -0.0023762 0.0051828 0.0029408 0.0019466 -0.0072253 0.0015171 0.0018944 0.0035006 0.025913 0.0053621 0.046561 0.0085249 0.0099089 0.030217 0.02321 -0.0001618 0.025385 0.0051433 0.017175 -0.0023819
0.36328 0.002527 0.0015209 -0.0015143 -0.00051511 0 -0.00021788 0.0028239 0.0029769 0.0033444 -0.00060872 -0.00029052 -0.10251 0.0048606 -0.0067135 -0.0036556 0.0072544 -0.0015779 0.001365 -0.0085737 -0.0016664 -0.0077492 0 -0.0067201 0 0.00045917 -0.00050386 -0.00074632 -0.00095315 -0.033959 -0.016226 -0.0028076 0.0013631 0.0061195 -0.00025796 -0.0021106 0.0090389 0.00025721 0.00082698 0.0084637 0.029446 0.0061325 0.049149 0.0085197 0.013314 0.036092 0.023236 0.0029289 0.030976 0.0072305 0.019159 -0.003815
0.36719 0.0047685 0.001375 0.000442 0.00021708 0 0.0039171 0.0028841 0.0016565 0.0030206 0.0016456 -0.0014616 -0.089765 0.0058951 -0.0048229 -0.0042423 0.0052639 0.00076846 0.0042667 -0.0057612 -0.00086153 -0.004734 0 -0.0062777 0 0.00071106 -0.00017942 -0.0001008 -0.0003694 -0.079587 -0.010507 -0.0018998 0.0047302 0.0049435 -0.0025733 -0.0040291 0.02182 -2.4675e-05 -0.00010704 0.012673 0.031938 0.0063966 0.051841 0.0093014 0.01668 0.04008 0.023472 0.0066645 0.035769 0.0095044 0.020722 -0.0044941
0.37109 0.005827 0.0010184 0.0018622 0.00089775 0 0.0051414 0.0023848 0.00066324 0.0020899 0.0038049 -0.00078225 -0.096517 0.0044515 -0.00085056 -0.0031619 0.0017082 0.0032172 0.0065408 -0.0024392 0.0022132 0.00050841 0 -0.0033742 0 0.00092278 -0.00012907 0.00088516 0.0004548 -0.11306 -0.0022861 -0.0010618 0.0057167 0.0020586 -0.0038049 -0.0037627 0.028182 0.0010164 0.0002965 0.016326 0.033661 0.0062868 0.054611 0.010664 0.020017 0.042675 0.023864 0.010876 0.039972 0.011916 0.021973 -0.0037914
0.375 0.0054348 0.0004602 0.0024471 0.0011253 0 0.0031136 0.0012845 0.00017597 0.0018581 0.0039653 0.001402 -0.11451 0.0013078 0.0013217 -0.0019767 -0.0022091 0.0033339 0.0057429 -0.00087786 0.0047611 0.0045206 0 0.00024334 0 0.0007824 -0.000274 0.0011664 0.0011617 -0.12281 0.0061107 -0.0018265 0.0037432 -0.0013404 -0.0044951 -0.0025404 0.028768 0.0031136 0.0018579 0.019943 0.035357 0.0061688 0.057377 0.012056 0.02333 0.045237 0.024259 0.015091 0.04413 0.014321 0.023214 -0.001838
0.37891 0.004061 -0.00013856 0.0024068 0.0007332 0 -0.00041345 -0.00027978 -0.0004938 0.0026094 0.0020241 0.0038 -0.12984 -0.0020567 -0.00043825 -0.0023885 -0.0049498 0.001196 0.0016533 -0.0019081 0.0039723 0.0052617 0 0.002471 0 0.0001547 -0.00035603 0.00037284 0.001363 -0.10726 0.012981 -0.0041587 0.00014551 -0.0040528 -0.0052877 -0.0019057 0.025917 0.0051319 0.0035213 0.021094 0.035306 0.0055088 0.059978 0.015384 0.02501 0.045619 0.024853 0.019455 0.045235 0.0163 0.023764 0.00039089
0.38281 0.0024233 -0.00063734 0.0022028 6.8155e-07 0 -0.0028299 -0.0019591 -0.0020397 0.0031222 -0.00041215 0.0050035 -0.13497 -0.004296 -0.0048273 -0.0039962 -0.005509 -0.00033667 -0.0030654 -0.0038225 0.00014834 0.0033297 0 0.0029155 0 -0.00069087 -0.00020279 -0.00074599 0.00088314 -0.073365 0.017467 -0.0062665 -0.002752 -0.0054074 -0.0062 -0.0026664 0.021227 0.0055465 0.0045612 0.022245 0.035254 0.0048487 0.062579 0.018712 0.026689 0.046002 0.025447 0.02382 0.046341 0.018278 0.024314 0.0016647
0.38672 0.00093966 -0.0010679 0.002153 -0.00053391 0 -0.0024215 -0.0033736 -0.0041213 0.0020022 -0.0017189 0.0043847 -0.1316 -0.0047147 -0.0085881 -0.0046905 -0.0041649 0.0013501 -0.0051096 -0.0037628 -0.0033752 0.00087356 0 0.0030233 0 -0.0012437 0.00011514 -0.0010839 -5.4035e-05 -0.031383 0.019254 -0.00612 -0.003287 -0.0053324 -0.0065135 -0.0044006 0.01474 0.0035212 0.0049481 0.022265 0.034799 0.004261 0.064818 0.022718 0.027295 0.0463 0.025898 0.027689 0.045983 0.019776 0.024698 0.0013384
0.39063 -0.00037669 -0.0015188 0.0022238 -0.00052776 0 0.00055649 -0.0042956 -0.0054105 -0.0006408 -0.0015861 0.0023758 -0.12433 -0.0034724 -0.0094038 -0.0031881 -0.0023917 0.0053952 -0.0035937 -0.00064246 -0.00363 -0.00038867 0 0.0042148 0 -0.0011954 0.00034868 -0.00033984 -0.000919 0.0099341 0.018328 -0.0032549 -0.0015375 -0.0041819 -0.0054047 -0.005763 0.0060172 -0.0003 0.0045559 0.020925 0.03386 0.0037602 0.066622 0.027538 0.026611 0.046498 0.026177 0.030963 0.043865 0.020696 0.024883 -0.00011239
0.39453 -0.001606 -0.0018704 0.0021422 -0.00013518 0 0.0041328 -0.0046353 -0.0048191 -0.0031179 -0.00071727 -7.185e-06 -0.1152 -0.0014848 -0.007426 -0.00067464 -0.0017601 0.0077479 -0.00086336 0.0033246 -0.0011401 -0.0002133 0 0.0062004 0 -0.0007228 0.00027295 0.0006856 -0.0012433 0.045081 0.014977 0.00083664 0.00093293 -0.0025661 -0.0027166 -0.0053739 -0.004391 -0.0040702 0.0025257 0.019586 0.032921 0.0032594 0.068426 0.032358 0.025926 0.046695 0.026456 0.034237 0.041747 0.021617 0.025069 -0.0012289
0.39844 -0.0026423 -0.001765 0.0016754 0.00014744 0 0.0059291 -0.0043147 -0.0026424 -0.0038387 0.00034001 -0.0018859 -0.10485 9.2756e-05 -0.0044344 0.00038968 -0.0026078 0.0050935 -0.00020875 0.0044 0.00065439 0.00058621 0 0.007375 0 -0.00030443 -0.00013416 0.00097553 -0.00095864 0.070966 0.0098167 0.0039852 0.0023011 -0.0011711 0.00083693 -0.0027638 -0.014513 -0.0059413 -0.001953 0.017162 0.032476 0.0035502 0.069179 0.037418 0.023733 0.048199 0.02622 0.035767 0.038191 0.021528 0.0253 -0.00041823
0.40234 -0.0032575 -0.00096368 0.00081112 -3.1581e-05 0 0.0046369 -0.0032679 -0.00036678 -0.0028927 0.0016083 -0.0028934 -0.096328 0.00064434 -0.0020007 -0.0010647 -0.0036941 -0.001506 -0.0027474 0.00097067 -0.00091106 0.0011387 0 0.0067576 0 -0.00024671 -0.00064731 0.00038166 -0.000401 0.085935 0.0036312 0.0049781 0.0016603 -0.00045351 0.0041394 0.0012003 -0.02185 -0.0052477 -0.0080176 0.014609 0.032088 0.0039352 0.069807 0.042506 0.021361 0.049858 0.025922 0.037089 0.034464 0.021319 0.025537 0.002877
0.40625 -0.0033505 0.00026486 -0.00027456 -0.00051471 0 0.00078977 -0.0016174 0.00069831 -0.0018038 0.0029605 -0.0030893 -0.094162 0.00052678 -0.00052499 -0.0035799 -0.0033232 -0.0071686 -0.0065317 -0.0045582 -0.0049159 0.0010735 0 0.0051763 0 -0.00040795 -0.00090503 -0.00027788 8.9797e-06 0.090011 -0.0028417 0.0041195 -0.00059497 -0.00031436 0.0062989 0.0047187 -0.024766 -0.0028005 -0.01269 0.012283 0.032328 0.0047327 0.070123 0.047274 0.019007 0.052115 0.025559 0.03778 0.031033 0.02096 0.025893 0.0074796
0.41016 -0.0030168 0.0012279 -0.0013526 -0.00074953 0 -0.0035546 0.00021525 0.00055175 -0.0018079 0.0035318 -0.0027413 -0.09914 0.00063708 0.00041057 -0.0047253 -0.001029 -0.0076148 -0.0085985 -0.007724 -0.0079023 0.00045374 0 0.0042857 0 -0.00040081 -0.0006314 -0.00017838 9.3817e-05 0.085147 -0.0089378 0.0025419 -0.0031753 -9.316e-05 0.0069198 0.0061147 -0.023296 -0.00020708 -0.012755 0.010412 0.03382 0.0063555 0.069817 0.0514 0.016686 0.055571 0.025065 0.037211 0.028198 0.0203 0.02649 0.010982
0.41406 -0.0023555 0.0013983 -0.0022156 -0.00029726 0 -0.0060066 0.0016883 0.00026502 -0.0026202 0.0024005 -0.0022173 -0.10651 0.0014184 0.0013063 -0.0034894 0.0017859 -0.0031095 -0.0077308 -0.0060276 -0.0074767 -0.00046312 0 0.0045231 0 -4.3814e-05 0.00014241 0.00059369 -3.0479e-05 0.0737 -0.01392 0.0012163 -0.0046432 0.00093005 0.0060139 0.0048912 -0.018824 0.0011729 -0.0075918 0.0085415 0.035312 0.0079782 0.069511 0.055526 0.014366 0.059026 0.024572 0.036641 0.025362 0.01964 0.027087 0.011367
0.41797 -0.0013163 0.00093021 -0.0026709 0.00072073 0 -0.005254 0.0024982 0.00072989 -0.0029799 -9.3763e-05 -0.001872 -0.11155 0.0023109 0.0024569 -0.00093879 0.0030208 0.0019434 -0.0052 -0.0010582 -0.0044643 -0.0013461 0 0.0043821 0 0.00042683 0.0010175 0.0011807 -0.00015518 0.055705 -0.016936 0.00052875 -0.0041135 0.0028274 0.0038886 0.0020466 -0.012871 0.00094655 -0.00016704 0.0083448 0.038614 0.010377 0.069068 0.058469 0.013498 0.063091 0.024607 0.035412 0.024769 0.019558 0.02804 0.0085799
0.42188 0.00014616 0.00050879 -0.0025639 0.0016491 0 -0.0018849 0.0027596 0.0017654 -0.0021597 -0.0021499 -0.0017632 -0.11601 0.0022955 0.003948 0.0012406 0.0018595 0.0032004 -0.0030781 0.0032872 -0.0014926 -0.0019292 0 0.0019666 0 0.00060158 0.0014349 0.00094859 -0.00017385 0.028274 -0.017262 0.00040268 -0.0017164 0.0047394 0.0011597 -0.00062949 -0.0059427 -0.00023385 0.0050782 0.0086403 0.042448 0.013003 0.068586 0.061066 0.013057 0.067334 0.024796 0.03399 0.024837 0.019646 0.029098 0.0046262
0.42578 0.0017702 0.00063114 -0.0018942 0.0017915 0 0.001929 0.0028084 0.0024539 -0.00062007 -0.0020671 -0.0014144 -0.12586 0.00099788 0.0054562 0.0023702 -0.00036026 0.00014564 -0.0022133 0.0044796 -1.1378e-05 -0.0022677 0 -0.0027555 0 0.00031934 0.0010626 0.00018231 -9.8464e-05 -0.010591 -0.014651 0.00046571 0.0013612 0.0053782 -0.0013353 -0.0018044 0.0024808 -0.0011594 0.005727 0.0094485 0.046604 0.015688 0.068222 0.063398 0.013203 0.071406 0.025299 0.032707 0.02561 0.020123 0.030224 0.0019456
0.42969 0.0029736 0.00107 -0.00090918 0.00096118 0 0.0038034 0.0028301 0.0021911 0.00081808 -5.1022e-05 -7.7478e-05 -0.14127 -0.00085626 0.0060507 0.0028096 -0.0013559 -0.0040145 -0.0019914 0.0031538 0.00069214 -0.0028064 0 -0.0074351 0 -0.00018554 7.529e-05 -0.00028778 3.147e-05 -0.056305 -0.0094688 0.00011269 0.0034413 0.004 -0.0029198 -0.001462 0.012599 -0.00084662 0.0030996 0.012159 0.051956 0.018588 0.068299 0.06475 0.015524 0.07484 0.026961 0.031943 0.029002 0.022045 0.031607 0.0014194
0.43359 0.0032786 0.0011257 -1.8476e-06 -0.00035291 0 0.0027458 0.0026924 0.0012455 0.0020474 0.0018236 0.0024699 -0.15121 -0.0021526 0.0046762 0.0028086 -0.00010859 -0.0056947 -0.0017459 0.0015402 0.0016408 -0.0039202 0 -0.0092177 0 -0.00054024 -0.00093923 -5.1918e-05 0.00018491 -0.096317 -0.0025434 -0.0012173 0.0033948 0.0010565 -0.0035197 -0.00071353 0.022729 0.00078686 0.00071653 0.01487 0.057307 0.021488 0.068376 0.066103 0.017846 0.078275 0.028623 0.031179 0.032395 0.023968 0.03299 0.0018522
0.4375 0.0027745 0.00042189 0.00058588 -0.0013149 0 -0.00012932 0.0021206 0.0003095 0.0035417 0.0016793 0.0052989 -0.14217 -0.0024515 0.0012963 0.0019529 0.0021127 -0.003926 -0.0018162 0.00073304 0.002207 -0.0052057 0 -0.0071962 0 -0.00058543 -0.0014096 0.00045542 0.00030103 -0.11664 0.0050368 -0.0034464 0.0014986 -0.0020378 -0.003672 -0.00074694 0.029332 0.0027944 0.0011284 0.018444 0.062412 0.024003 0.068902 0.06716 0.021615 0.080412 0.031314 0.031602 0.037074 0.02726 0.034367 0.001383
0.44141 0.0020625 -0.00062234 0.000999 -0.0012913 0 -0.00238 0.00098817 -0.00030008 0.0052131 -0.00020004 0.0067136 -0.11398 -0.0021847 -0.0024579 -4.6183e-05 0.0030168 -0.00039191 -0.0028841 -2.5264e-05 0.00081916 -0.0053834 0 -0.0030734 0 -0.00044921 -0.0011929 0.00053834 0.00029708 -0.11208 0.012009 -0.0054932 -0.00066098 -0.0038565 -0.0039711 -0.0018105 0.029227 0.0038241 0.0040595 0.022479 0.067385 0.026311 0.069666 0.068059 0.026157 0.081856 0.034554 0.032658 0.042441 0.031283 0.035741 -0.000628
0.44531 0.0016423 -0.0011905 0.0016575 -0.00023243 0 -0.0020294 -0.00057477 -0.00083058 0.0058837 -0.0016587 0.005593 -0.084779 -0.001826 -0.0042201 -0.0023841 0.0016634 0.0027662 -0.0045019 -0.0015251 -0.0024335 -0.0033092 0 0.00045941 0 -0.00032136 -0.00060902 0.000101 0.00016908 -0.090764 0.017055 -0.00579 -0.0013514 -0.0038802 -0.0044476 -0.0030707 0.022356 0.0031368 0.0072157 0.026479 0.072129 0.028514 0.070433 0.068981 0.030756 0.083107 0.037871 0.033895 0.047777 0.035418 0.037076 -0.003128
0.44922 0.0013493 -0.00092654 0.0028044 0.0013178 0 0.00093476 -0.0022863 -0.0015366 0.0043441 -0.00094981 0.0025304 -0.076421 -0.0011524 -0.0029 -0.0034893 -0.00045198 0.0046947 -0.0048877 -0.0027972 -0.0048101 0.00060269 0 0.0018983 0 -0.00024242 -9.2282e-05 -0.00025246 5.0366e-05 -0.067386 0.019175 -0.0035234 -7.0307e-05 -0.0027025 -0.0045272 -0.0033966 0.012344 0.0012177 0.0084715 0.030125 0.074597 0.029682 0.07122 0.070136 0.035916 0.082433 0.041958 0.036934 0.052815 0.040657 0.038025 -0.0046517
0.45313 0.00049069 -0.00031464 0.0040934 0.0025209 0 0.0045026 -0.0038242 -0.0021452 0.00094796 0.0014305 -0.00045402 -0.093443 0.00038062 0.0001406 -0.0024647 -0.00079974 0.0056057 -0.0026602 -0.0018184 -0.0034227 0.0040313 0 0.0016442 0 -0.0001537 0.00017679 4.2098e-06 8.8694e-05 -0.05011 0.0182 0.00047908 0.0020281 -0.0014492 -0.0036314 -0.0023199 0.0037905 -0.0005993 0.0072193 0.03377 0.077066 0.03085 0.072007 0.071292 0.041075 0.081759 0.046045 0.039973 0.057853 0.045896 0.038975 -0.0048115
0.45703 -0.0013742 -0.00015003 0.0046559 0.0026613 0 0.0060766 -0.0048171 -0.0020412 -0.0022241 0.0032935 -0.0015719 -0.11804 0.0025521 0.0021069 -3.5442e-07 0.0015861 0.0055263 0.0012441 0.0019178 0.0012006 0.004274 0 0.00097898 0 -9.2563e-05 0.0003067 0.00060996 0.00023424 -0.033274 0.014888 0.0041641 0.0030615 -0.00092955 -0.0017958 -0.00033436 -0.0015293 -0.0012219 0.0040662 0.036566 0.077522 0.031461 0.07225 0.072709 0.045643 0.080433 0.04998 0.043575 0.061694 0.050883 0.039538 -0.0043446
0.46094 -0.0037789 -0.00066612 0.0037098 0.0015068 0 0.0043121 -0.0048425 -0.00097462 -0.003139 0.0030232 -0.00082355 -0.12779 0.0040287 0.0011647 0.0022982 0.004897 0.0038557 0.0038227 0.0060411 0.004769 0.00065936 0 0.00074179 0 -0.00022175 0.00042521 0.0007628 0.00021232 -0.0036899 0.010318 0.0057377 0.0019226 -0.0011475 0.00033501 0.0016246 -0.0058915 -0.00064138 -9.4984e-05 0.03861 0.0762 0.031578 0.072011 0.074357 0.049689 0.078531 0.05378 0.047676 0.064476 0.055646 0.039762 -0.0038229
0.46484 -0.005535 -0.0012715 0.0012601 -0.00051646 0 1.6081e-05 -0.003619 0.00053508 -0.0017881 0.0011003 6.3707e-05 -0.11826 0.0034755 -0.0020708 0.0033475 0.0060278 0.00023926 0.0026375 0.0070949 0.0031849 -0.0043072 0 0.0010791 0 -0.00060259 0.00046567 8.1438e-05 -0.00020003 0.044393 0.0050186 0.0049338 -0.00089999 -0.0014409 0.0020825 0.0029185 -0.012776 0.00022135 -0.0043822 0.040654 0.074879 0.031696 0.071773 0.076006 0.053735 0.076629 0.057581 0.051776 0.067259 0.060409 0.039985 -0.0027369
0.46875 -0.0056528 -0.001183 -0.0017257 -0.0024489 0 -0.0044573 -0.0013264 0.0015682 -0.00021877 -0.00061894 -0.00068146 -0.10625 0.0010701 -0.0053047 0.0031674 0.0034128 -0.0044155 -0.0016394 0.003903 -0.0030149 -0.0064391 0 0.0021208 0 -0.00098884 0.00027846 -0.00083826 -0.00084502 0.099593 -0.0012712 0.0029869 -0.0037791 -0.0010489 0.0032254 0.0034535 -0.022516 0.00043708 -0.0076233 0.041251 0.070131 0.031501 0.069898 0.077924 0.055793 0.0748 0.060311 0.055483 0.067354 0.063168 0.039532 -0.00021082
0.47266 -0.0041453 -0.00026169 -0.0038909 -0.0032573 0 -0.0067618 0.0012768 0.0015539 -0.00050053 -0.00088808 -0.0031618 -0.11023 -0.001342 -0.0066149 0.0022078 -0.0014759 -0.0080689 -0.0054624 -0.00099634 -0.0085529 -0.0031122 0 0.0043459 0 -0.00096078 -7.7163e-05 -0.00097807 -0.0011993 0.13888 -0.0088145 0.0014688 -0.0051618 0.00031533 0.003909 0.0033297 -0.030811 -0.00019757 -0.008473 0.041803 0.065278 0.031296 0.067974 0.07985 0.057791 0.072973 0.063008 0.059179 0.067368 0.065866 0.039058 0.0034223
0.47656 -0.0019626 0.00085342 -0.004406 -0.0024539 0 -0.0059491 0.003181 0.00064113 -0.0027228 -0.00012932 -0.0057058 -0.12945 -0.0018484 -0.0056718 0.00062154 -0.0053784 -0.0088078 -0.0054836 -0.003502 -0.0081367 0.0043676 0 0.0079527 0 -0.00034157 -0.00025713 -8.818e-06 -0.00081329 0.14428 -0.016776 0.0011198 -0.0045061 0.0022327 0.004185 0.0024413 -0.031892 -0.0012625 -0.0063693 0.04231 0.059677 0.031375 0.065493 0.081744 0.059034 0.071568 0.065247 0.062222 0.066672 0.067493 0.03848 0.0061749
0.48047 -0.00015226 0.0014321 -0.0034965 -0.0004829 0 -0.0028704 0.003733 -0.00057644 -0.0050487 0.00036316 -0.0064303 -0.14465 -0.00023213 -0.0032198 -0.0014388 -0.0060152 -0.0061171 -0.0016162 -0.0016615 -0.0014154 0.011406 0 0.011973 0 0.00053669 5.8375e-05 0.0012667 0.0002241 0.11621 -0.023017 0.0015915 -0.0023696 0.003791 0.003796 0.00057845 -0.02352 -0.0023336 -0.0024091 0.04275 0.053 0.031863 0.062212 0.083593 0.059191 0.07077 0.066824 0.064324 0.064954 0.067579 0.037751 0.0059593
0.48438 0.00093907 0.0013807 -0.0021569 0.001481 0 0.00049506 0.0030549 -0.0015623 -0.0055939 -8.1426e-05 -0.0049322 -0.13953 0.0019938 7.2878e-05 -0.0030658 -0.0037645 -0.0012158 0.0028658 0.0026515 0.0067492 0.013457 0 0.014412 0 0.001057 0.00076993 0.0016622 0.0012842 0.071854 -0.025225 0.0020239 0.00012718 0.0041052 0.0024712 -0.0020472 -0.0090642 -0.0032822 0.0010759 0.04319 0.046322 0.032351 0.058931 0.085442 0.059348 0.069973 0.068402 0.066426 0.063236 0.067665 0.037022 0.0027174
0.48828 0.0017129 0.0012204 -0.0013069 0.0022883 0 0.0022668 0.001923 -0.0020501 -0.0040384 -0.0010025 -0.0025272 -0.11868 0.0032918 0.0038685 -0.0028548 -0.00084681 0.0035936 0.0043007 0.0055795 0.010778 0.0094229 0 0.013663 0 0.00086437 0.0013407 0.00077309 0.0017058 0.030605 -0.022471 0.0017229 0.0019077 0.0028514 0.00035014 -0.0045099 0.0052769 -0.0039449 0.0021998 0.044957 0.040011 0.034057 0.055603 0.087036 0.058763 0.070145 0.06958 0.066902 0.061558 0.066247 0.036657 -0.0011545
0.49219 0.0026819 0.0013859 -0.0010995 0.0016154 0 0.0017391 0.0011965 -0.0019475 -0.0014405 -0.0015808 -0.00093524 -0.10264 0.0036055 0.0074944 -0.00041 0.00091293 0.0060537 0.0018479 0.0046886 0.0089946 0.0023887 0 0.0099758 0 0.00019373 0.0012489 -0.0006636 0.001329 0.00010213 -0.015766 0.00044865 0.0023351 0.00049854 -0.0020054 -0.0056211 0.015304 -0.003763 0.00098182 0.046959 0.033765 0.03598 0.052267 0.088584 0.058047 0.070488 0.070687 0.067089 0.059887 0.064562 0.036355 -0.0027069
0.49609 0.0038444 0.0016753 -0.00093399 0.00018487 0 -0.00025325 0.0012297 -0.0012795 0.0011241 -0.001522 -0.00076415 -0.10595 0.0039894 0.0097011 0.0025887 0.0014531 0.0050639 -0.0020221 0.00075536 0.0040713 -0.0028556 0 0.0054941 0 -0.00036558 0.00048559 -0.0015478 0.00054808 -0.025347 -0.0071606 -0.0015893 0.0014469 -0.001926 -0.004037 -0.0048621 0.021056 -0.0021188 -0.00080363 0.049599 0.028107 0.038312 0.049367 0.090012 0.057351 0.070951 0.071842 0.066879 0.0586 0.062847 0.036321 -0.00087827
0.5 0.0046558 0.0014855 -0.00010027 -0.0008002 0 -0.0018886 0.001672 -0.00031616 0.0033139 -0.0010389 -0.0011722 -0.12321 0.004921 0.0096067 0.0034692 0.0018311 0.0013503 -0.0039939 -0.0033421 -0.0003387 -0.0034241 0 0.0026855 0 -0.00043487 -0.00041762 -0.0014621 -0.00011806 -0.054222 0.0016633 -0.0037624 3.4329e-05 -0.0034216 -0.0055475 -0.0029227 0.024728 0.00080074 -0.0012168 0.053805 0.023896 0.04165 0.047541 0.091142 0.056703 0.071705 0.073116 0.06569 0.058256 0.061057 0.036943 0.0028418
0.50391 0.0045386 0.00056266 0.0015402 -0.00056834 0 -0.0015675 0.0017527 0.00040006 0.0049717 -0.00024855 -0.00083462 -0.13747 0.0054601 0.0077976 0.0011722 0.0025964 -0.0028047 -0.002814 -0.0051406 -0.0027323 -0.00019375 0 0.0024937 0 -0.00016162 -0.00087107 -0.00090416 -0.00045969 -0.086399 0.0099469 -0.0051296 -0.00065101 -0.0035862 -0.0065844 -0.0012111 0.026987 0.0036536 0.00034425 0.058011 0.019684 0.044989 0.045715 0.092271 0.056054 0.07246 0.074391 0.064502 0.057913 0.059267 0.037566 0.0059577
0.50781 0.0033794 -0.00059292 0.0034033 0.00068745 0 0.00093887 0.00083735 0.00039635 0.0053984 0.0010019 0.00084038 -0.13977 0.0044233 0.0059831 -0.0023257 0.0030952 -0.0049636 1.7797e-05 -0.0041703 -0.0036902 0.0033621 0 0.0037831 0 2.0999e-05 -0.00073318 -0.00058604 -0.00059474 -0.11163 0.017225 -0.0048466 0.00033099 -0.0027983 -0.0070384 -0.00064847 0.025772 0.0048218 0.0029848 0.062949 0.017064 0.048684 0.045593 0.092879 0.055663 0.072682 0.07572 0.062928 0.058464 0.058355 0.03875 0.0069769
0.51172 0.001574 -0.0011496 0.0046234 0.0020489 0 0.0042097 -0.0010851 -0.00024898 0.0037905 0.0026253 0.0033109 -0.13659 0.0022219 0.005229 -0.0036264 0.0023962 -0.004313 0.002049 -0.0016759 -0.0037115 0.0041093 0 0.0044211 0 -9.7678e-05 -0.00034147 -0.00067241 -0.00065744 -0.11821 0.022504 -0.0027702 0.0027699 -0.0018859 -0.006504 -0.00081192 0.018716 0.0038858 0.0053 0.06816 0.015036 0.052514 0.046106 0.093292 0.055367 0.072707 0.077069 0.06121 0.059349 0.057769 0.040145 0.0060013
0.51563 -0.00032287 -0.00075774 0.0046565 0.0026206 0 0.0060745 -0.0032851 -0.00085655 0.00051917 0.0039289 0.0054428 -0.13789 0.00097821 0.0047323 -0.0012312 0.00064344 -0.0023391 0.0021122 0.0006513 -0.0021932 0.0014507 0 0.0029466 0 -0.00028991 -9.1882e-05 -0.0007766 -0.00059059 -0.10264 0.024372 0.00027567 0.0051596 -0.0015185 -0.0046312 -0.00027738 0.0063603 0.0021681 0.0063241 0.073086 0.013172 0.056175 0.046919 0.093468 0.055058 0.072451 0.078261 0.059483 0.060197 0.057373 0.041506 0.0038404
0.51953 -0.0019439 0.00011145 0.0035624 0.0021458 0 0.0051367 -0.0046589 -0.00073357 -0.0024677 0.0041186 0.0063098 -0.14159 0.002389 0.0027822 0.0028056 -0.00082165 -0.0015285 0.00089675 0.0016689 0.0011965 -0.0027677 0 -0.00051826 0 -0.0001857 -5.8724e-05 -0.00058597 -0.0002876 -0.071364 0.022023 0.0029688 0.0056259 -0.0017426 -0.0015967 0.0020546 -0.0073718 0.0015567 0.0056895 0.076605 0.012115 0.059005 0.049212 0.092468 0.054683 0.070807 0.078677 0.057708 0.060862 0.057916 0.042702 0.0011121
0.52344 -0.0031611 0.00065235 0.0018368 0.0010537 0 0.0018124 -0.0044124 0.00012555 -0.0030693 0.0032011 0.0055945 -0.13459 0.0055605 -0.00095731 0.0047187 -0.00080774 -0.0030348 -0.00028028 0.001096 0.0048514 -0.0061028 0 -0.0045869 0 0.00026693 -4.8849e-05 -0.00029618 0.00013543 -0.034215 0.016068 0.0043944 0.003366 -0.0019722 0.0018321 0.0057995 -0.01795 0.0025946 0.0033508 0.080125 0.011058 0.061835 0.051504 0.091468 0.054309 0.069162 0.079093 0.055933 0.061528 0.058459 0.043899 -0.0016494
0.52734 -0.0039116 0.00050959 4.5479e-05 2.715e-05 0 -0.0019293 -0.002628 0.0009783 -0.0010497 0.0021166 0.00352 -0.1096 0.0074237 -0.0045112 0.0025907 0.00036311 -0.005501 -0.00087644 -0.00054207 0.0058927 -0.0072821 0 -0.0076193 0 0.00069765 4.6881e-05 -0.00035095 0.00032812 0.0026854 0.0081942 0.0045942 -0.00056913 -0.001433 0.0047155 0.0091568 -0.023373 0.0037681 -0.0003941 0.080952 0.0096043 0.063241 0.053779 0.089052 0.053493 0.066347 0.078131 0.053997 0.060936 0.058728 0.0441 -0.0034675
0.53125 -0.0040637 5.1889e-05 -0.0014234 -0.00048342 0 -0.0039514 -0.00026874 0.0010365 0.0015634 0.001758 0.00064222 -0.077376 0.0056505 -0.0053814 -0.0019214 0.0010278 -0.006345 -0.0012453 -0.0021226 0.0029069 -0.0065679 0 -0.0086139 0 0.00068453 7.9596e-05 -0.00085667 2.4281e-05 0.037805 2.0759e-05 0.0042735 -0.0039131 0.00023457 0.0064141 0.010196 -0.024658 0.0028817 -0.0045501 0.080042 0.0078936 0.063727 0.056041 0.085719 0.052392 0.062778 0.07628 0.051959 0.05953 0.058819 0.043658 -0.0031989
0.53516 -0.0034821 -9.2286e-05 -0.0023924 -0.00047345 0 -0.0034179 0.0014577 0.00022532 0.0023462 0.0019376 -0.0022817 -0.058503 0.0011043 -0.0032689 -0.005277 -0.00017297 -0.0044033 -0.0016689 -0.002433 -0.0022309 -0.0049191 0 -0.0075729 0 0.00019885 -0.00012646 -0.0014069 -0.00065504 0.069481 -0.0076774 0.0039991 -0.0048341 0.0026075 0.006722 0.0082749 -0.023636 -0.00069233 -0.0074558 0.078875 0.006113 0.064082 0.058202 0.082251 0.051245 0.059146 0.074292 0.049881 0.057982 0.058791 0.043086 -0.00067318
0.53906 -0.0021975 0.00031202 -0.0028261 -0.000299 0 -0.0012685 0.0019264 -0.0007887 0.00078262 0.0015631 -0.004435 -0.062761 -0.0028755 -0.00058839 -0.0052466 -0.0028219 -0.001313 -0.0016833 -0.00095435 -0.0056905 -0.0031093 0 -0.005364 0 -0.0003485 -0.00043905 -0.0015181 -0.0012655 0.092316 -0.014645 0.0036814 -0.0032857 0.0046115 0.0057262 0.0043964 -0.020748 -0.0051078 -0.0076664 0.072533 0.0029196 0.061774 0.058291 0.076037 0.04919 0.054234 0.069546 0.047003 0.053532 0.056354 0.039883 0.0026392
0.54297 -0.00047612 0.00095024 -0.0027729 -0.00043005 0 0.00058365 0.0014629 -0.0012997 -0.0013815 -8.0946e-05 -0.0052247 -0.079537 -0.0037236 6.1736e-05 -0.0024456 -0.0049304 -0.00013051 -0.00058513 0.0016225 -0.0050159 -0.0015594 0 -0.0032061 0 -0.0004965 -0.0004472 -0.0011373 -0.0014149 0.099598 -0.020286 0.0027763 -0.00094577 0.0051231 0.0037192 0.00030115 -0.015131 -0.0074839 -0.0051297 0.06619 -0.00027376 0.059465 0.05838 0.069823 0.047134 0.049323 0.0648 0.044125 0.049083 0.053918 0.036681 0.0045188
0.54688 0.0013011 0.0013916 -0.0023094 -0.0011345 0 0.00068377 0.00096701 -0.0012082 -0.0020501 -0.0023975 -0.0046076 -0.090516 -0.0020013 -0.0012258 0.00086545 -0.0046457 -0.0024274 0.0014853 0.0037384 -0.0011275 -0.00059754 0 -0.0019282 0 -0.00014553 9.8573e-05 -0.00062508 -0.0010612 0.089252 -0.023395 0.00092295 0.00021348 0.003706 0.0012552 -0.0028275 -0.0065378 -0.0064101 -0.0015258 0.058048 -0.0038682 0.056194 0.056784 0.062443 0.044848 0.044334 0.059057 0.040721 0.043514 0.049768 0.032141 0.0037981
0.55078 0.0028528 0.0015736 -0.0014529 -0.0021661 0 -0.0009167 0.0011521 -0.00093303 -0.00084913 -0.00399 -0.003183 -0.090411 -0.00035225 -0.0017755 0.0029493 -0.0018241 -0.0066713 0.0032417 0.0040511 0.0028639 -0.00045384 0 -0.0013739 0 0.00040915 0.000916 -0.000281 -0.00045945 0.066224 -0.022886 -0.0015852 -0.00044101 0.0010024 -0.0009123 -0.0049059 0.0033527 -0.0031768 0.00073345 0.048009 -0.0078857 0.051907 0.05341 0.053831 0.042318 0.039265 0.052264 0.036761 0.036763 0.043809 0.026192 0.0012749
0.55469 0.0041181 0.0018067 -0.00011016 -0.002665 0 -0.0026629 0.002056 -0.000773 0.00080953 -0.0040483 -0.0018919 -0.091958 -0.00030823 0.000513 0.0034821 0.0019245 -0.0094648 0.0032719 0.0024004 0.0045714 -0.00089378 0 -0.00051306 0 0.00079677 0.0013643 -2.2429e-05 0.00011024 0.037587 -0.018728 -0.0038243 -0.00169 -0.0015462 -0.0021923 -0.0064162 0.011828 -0.00060539 0.00013288 0.03797 -0.011903 0.047619 0.050036 0.045219 0.039788 0.034196 0.04547 0.032801 0.030013 0.03785 0.020243 -0.0011577
0.55859 0.0051823 0.0023483 0.0018119 -0.0015449 0 -0.0025208 0.0031625 -0.00050725 0.0015336 -0.0030189 -0.0014539 -0.10929 -0.00060746 0.0044699 0.0028817 0.0045707 -0.0084492 0.0014341 -0.00014455 0.0040277 -0.0011287 0 0.001539 0 0.00087301 0.00105 0.00039639 0.00050631 0.00486 -0.012029 -0.0046636 -0.0014868 -0.0025446 -0.0025392 -0.0074962 0.017246 -0.00060544 -0.0029375 0.028168 -0.014985 0.043183 0.043773 0.035978 0.037647 0.030156 0.038827 0.028441 0.023268 0.029731 0.01311 -0.0021358
0.5625 0.0060782 0.0030605 0.0041549 0.0016549 0 0.00059738 0.0038838 0.00030095 0.0014649 -0.0018518 -0.0018642 -0.13873 0.0010056 0.0066209 0.001536 0.0050361 -0.0041909 -0.00084078 -0.0021368 0.0028945 -0.0004723 0 0.0042735 0 0.000726 0.00023805 0.00093651 0.00066448 -0.037965 -0.0042076 -0.0033482 0.0012864 -0.0015212 -0.00238 -0.0076134 0.020044 -0.0026618 -0.0064402 0.018385 -0.017993 0.038735 0.03728 0.026686 0.035536 0.026199 0.032196 0.02405 0.016523 0.02144 0.0058821 -0.0015197
0.56641 0.006642 0.0035347 0.0063577 0.0060306 0 0.0058762 0.0039099 0.0016883 0.0018527 -0.00083617 -0.002263 -0.15946 0.0045362 0.0049368 -6.9493e-05 0.0035292 0.00049277 -0.0017723 -0.0027578 0.002561 0.00076059 0 0.0055475 0 0.00047953 -0.00039553 0.0012038 0.0005063 -0.097174 0.0038396 -3.9932e-05 0.0057175 0.00078579 -0.0020533 -0.0060976 0.021611 -0.0044354 -0.0078429 0.010248 -0.019956 0.034954 0.030344 0.018023 0.033819 0.022935 0.026548 0.020046 0.010798 0.013449 -0.00092608 0.0001848
0.57031 0.0065733 0.0035165 0.0076539 0.0094856 0 0.010796 0.0032214 0.0031196 0.0033749 0.00051698 -0.0013218 -0.15429 0.0069074 0.0012026 -0.0010004 0.00097119 0.0028935 -0.00086167 -0.002246 0.0031851 0.0011978 0 0.0029787 0 0.00018263 -0.00043102 0.00089126 1.6789e-05 -0.16908 0.011674 0.0039705 0.0093275 0.0029596 -0.0013545 -0.0029137 0.022333 -0.0037055 -0.0053667 0.0049679 -0.020105 0.032331 0.022639 0.010448 0.032783 0.020875 0.022605 0.016714 0.0068417 0.0059778 -0.0070066 0.0024351
0.57422 0.0056745 0.0031443 0.0075631 0.010029 0 0.012564 0.0019811 0.0039827 0.0052892 0.0024632 0.0019608 -0.12828 0.0048564 -0.00078656 -0.00040555 -0.0016514 0.0022984 0.00064549 -0.0015696 0.0041687 -0.00040335 0 -0.0039218 0 -0.00010716 -8.2909e-05 0.00020978 -0.00060098 -0.23732 0.018586 0.0067442 0.0098172 0.0038785 0.00023123 0.0011434 0.021018 9.1728e-05 0.0011831 -0.00031224 -0.020255 0.029708 0.014933 0.0028739 0.031747 0.018814 0.018661 0.013382 0.0028854 -0.0014933 -0.013087 0.0042781
0.57813 0.0040804 0.0027507 0.0062769 0.007363 0 0.0099967 0.00055053 0.0041914 0.006392 0.0042944 0.007451 -0.10494 -0.0013477 0.00065749 0.0013716 -0.0035368 6.147e-05 0.00092444 -0.0016631 0.0049699 -0.0037113 0 -0.012802 0 -0.00023405 0.00011374 -0.00024673 -0.0009639 -0.28218 0.02323 0.0068922 0.0068137 0.0034251 0.0027894 0.0050037 0.016335 0.0057634 0.010141 -0.00016808 -0.017645 0.029482 0.0083417 -0.0017264 0.031506 0.01823 0.018036 0.012191 0.0026484 -0.0054689 -0.01644 0.0037238
0.58203 0.002261 0.0024724 0.0045531 0.0033819 0 0.0045463 -0.000451 0.0042282 0.0065487 0.0049976 0.013629 -0.10393 -0.0074759 0.0032466 0.0026629 -0.0041709 -0.0017469 -0.00075466 -0.0027199 0.0052946 -0.006653 0 -0.019903 0 -5.3199e-05 -5.4349e-05 -0.00010006 -0.00080467 -0.29466 0.024261 0.004748 0.0022652 0.0024454 0.0055914 0.0080382 0.0087447 0.011349 0.018408 0.0012884 -0.014368 0.029836 0.0020199 -0.0056072 0.031457 0.018003 0.018214 0.011519 0.0033112 -0.0085988 -0.019132 -0.0015275
0.58594 0.00076636 0.0021157 0.0031509 0.00089906 0 -0.00048668 -0.00033874 0.0046143 0.0068871 0.0046048 0.018253 -0.12321 -0.0090069 0.0032468 0.0020283 -0.0035931 -0.0017991 -0.0034212 -0.0039898 0.0049086 -0.0069832 0 -0.022937 0 0.0003448 -0.00024402 0.00041896 -0.00024111 -0.28274 0.021448 0.0023781 -0.00089831 0.0020582 0.0076263 0.010246 0.00080284 0.015187 0.022728 0.0041175 -0.010565 0.030845 -0.0034473 -0.0084491 0.031462 0.018016 0.019272 0.011675 0.0050857 -0.010225 -0.020782 -0.011863
0.58984 -9.1266e-05 0.001422 0.0022855 0.0014511 0 -0.0022168 0.0011454 0.0054152 0.0083669 0.0044647 0.019676 -0.14287 -0.0053258 -0.0003429 1.9528e-05 -0.0025641 -0.00013433 -0.0053504 -0.0043311 0.0037394 -0.0043022 0 -0.0229 0 0.00059969 -9.8568e-06 0.00074101 0.00030325 -0.26342 0.016088 0.0020328 -0.00089066 0.0028622 0.0085547 0.011837 -0.0046432 0.016461 0.021497 0.011183 -0.0051419 0.033872 -0.0062766 -0.0080844 0.031633 0.018765 0.023048 0.014391 0.010291 -0.0072092 -0.019214 -0.024151
0.59375 -0.00035205 0.00043703 0.0015852 0.0039975 0 -0.00030318 0.0034406 0.0062627 0.010404 0.0057887 0.017896 -0.14472 -0.00018859 -0.0045875 -0.0010297 -0.0021242 0.0021308 -0.0055345 -0.0032696 0.0021744 -0.0006252 0 -0.022948 0 0.00037973 0.00056473 0.00059246 0.00048178 -0.24725 0.01022 0.004136 0.0016279 0.0045739 0.0089775 0.012748 -0.0066905 0.01529 0.015982 0.018248 0.00028152 0.0369 -0.0091059 -0.0077197 0.031804 0.019514 0.026823 0.017106 0.015497 -0.0041936 -0.017645 -0.032979
0.59766 -0.00024586 -0.00042592 0.00056482 0.0057403 0 0.0027924 0.0053479 0.0067254 0.011207 0.0079682 0.014471 -0.12718 0.002008 -0.0057104 0.0006262 -0.002659 0.0036035 -0.0042508 -0.0017193 0.0008716 0.0011394 0 -0.025127 0 -0.00024695 0.0008113 0.00026955 0.00031317 -0.22899 0.0053011 0.0066801 0.0041067 0.0062422 0.0095784 0.012613 -0.0069071 0.012585 0.0097616 0.026419 0.0054277 0.040659 -0.0090231 -0.0052115 0.031574 0.02013 0.031548 0.021653 0.022486 0.0022214 -0.013857 -0.03428
0.60156 5.5948e-05 -0.00070644 -0.00084694 0.0044872 0 0.0037759 0.0057729 0.0065258 0.0095234 0.0087266 0.011227 -0.10294 0.00030943 -0.0030488 0.0040297 -0.0033983 0.0034609 -0.0023617 -0.001487 3.9287e-05 -0.00049389 0 -0.027903 0 -0.00079135 0.00013574 0.00024172 7.7331e-05 -0.19314 0.0015265 0.0068541 0.0041262 0.0068098 0.010021 0.011133 -0.0076147 0.009612 0.0063369 0.0351 0.010446 0.044756 -0.0075963 -0.0017141 0.031159 0.020686 0.03671 0.027044 0.030298 0.010205 -0.0090428 -0.028178
0.60547 0.00051447 -0.00028632 -0.0022094 0.00057073 0 0.0012251 0.0044572 0.0054524 0.005895 0.0062827 0.008768 -0.085368 -0.0024452 0.00043065 0.0061378 -0.0030894 0.0019099 -0.00032349 -0.0036642 -0.00084731 -0.0044805 0 -0.027004 0 -0.00077529 -0.0012774 0.00054979 -2.8948e-05 -0.12922 -0.001738 0.0036201 0.001323 0.0056784 0.0089511 0.0083633 -0.0095261 0.0072306 0.0065256 0.043401 0.01512 0.048736 -0.0057335 0.0019182 0.030665 0.021121 0.041723 0.032533 0.038087 0.018346 -0.0041246 -0.01833
0.60938 0.0010786 0.00052244 -0.002941 -0.0033572 0 -0.0031814 0.0020851 0.0033225 0.0020838 0.0013577 0.0060578 -0.079036 -0.0030851 0.0014356 0.0047892 -0.0013535 -5.3645e-05 0.0019339 -0.007279 -0.0022021 -0.0081894 0 -0.019151 0 -0.00021815 -0.0024959 0.0007096 -5.8298e-05 -0.043419 -0.0049893 -0.001153 -0.0022969 0.0030388 0.0053613 0.0046447 -0.01095 0.0052242 0.0077526 0.049007 0.017356 0.051891 -0.00078358 0.0065055 0.029609 0.020705 0.045673 0.038712 0.045712 0.027594 0.0015337 -0.0085566
0.61328 0.0015437 0.0012455 -0.0027692 -0.0045142 0 -0.0059754 -0.0002867 0.00027551 -0.00060531 -0.0032112 0.0014996 -0.080826 -0.0015168 -0.00032583 0.00095787 0.00071773 -0.0014627 0.0042243 -0.0097066 -0.0032149 -0.0094179 0 -0.0054164 0 0.00033825 -0.002644 0.00026063 -0.00012692 0.04353 -0.0080279 -0.0041959 -0.0039185 -0.00015713 3.0021e-06 0.00036904 -0.0093329 0.0024126 0.0060413 0.054613 0.019592 0.055046 0.0041663 0.011093 0.028552 0.02029 0.049622 0.044892 0.053336 0.036842 0.007192 -0.00021493
0.61719 0.0016426 0.0015889 -0.0018631 -0.002301 0 -0.0047198 -0.0019489 -0.0029162 -0.0022641 -0.0050368 -0.0053521 -0.086131 -0.00047819 -0.0023503 -0.0021491 0.0015424 -0.0020897 0.0055465 -0.0087776 -0.0021388 -0.0077645 0 0.0089262 0 0.00034074 -0.001696 -0.00064072 -0.00015979 0.1102 -0.010154 -0.0036944 -0.0021463 -0.002617 -0.0047832 -0.004023 -0.0037554 -0.0022662 -0.00072105 0.056935 0.019833 0.056963 0.010136 0.015336 0.027709 0.019414 0.052061 0.050356 0.059571 0.044432 0.011909 0.0072344
0.62109 0.0013193 0.0015531 -0.00062036 0.0012123 0 -5.1321e-05 -0.0028406 -0.0051096 -0.0037167 -0.0043448 -0.012911 -0.091839 -0.0020986 -0.0024498 -0.002237 0.00069433 -0.0023584 0.0046968 -0.0046852 0.0017456 -0.0045009 0 0.018157 0 -0.00022192 -0.00046838 -0.0012587 5.3316e-05 0.14812 -0.01072 -0.00086594 0.001828 -0.0034021 -0.0069325 -0.0078388 0.0038633 -0.0085014 -0.010824 0.056712 0.018528 0.057921 0.016895 0.019311 0.027032 0.018182 0.05333 0.055265 0.064727 0.050736 0.015896 0.013786
0.625 0.00086994 0.0012855 0.00061076 0.0029949 0 0.0047142 -0.0033253 -0.0056541 -0.0052395 -0.0035123 -0.01832 -0.09537 -0.0051585 -0.00098145 -1.426e-05 -0.00061525 -0.0025581 0.0016148 0.00023588 0.0065057 -0.0014382 0 0.020243 0 -0.00079521 0.00016739 -0.00095246 0.00051724 0.16432 -0.009491 0.0011898 0.005034 -0.002534 -0.0064969 -0.01016 0.009966 -0.014369 -0.019679 0.056474 0.017217 0.058873 0.023654 0.023284 0.026361 0.016951 0.054591 0.060167 0.069875 0.057026 0.019875 0.017909
0.62891 0.00072569 0.00089552 0.0016381 0.0014975 0 0.0060964 -0.0037715 -0.0050411 -0.0062135 -0.0044922 -0.019319 -0.094514 -0.0061218 0.00018339 0.0018367 -0.00091357 -0.002293 -0.0020328 0.0036658 0.008554 0.00015652 0 0.017745 0 -0.0008093 4.6009e-05 0.00018183 0.00084818 0.17184 -0.0067152 0.00025664 0.0049269 -0.0010495 -0.0055623 -0.010367 0.011943 -0.017511 -0.022961 0.051157 0.013756 0.057872 0.030332 0.026254 0.027697 0.016001 0.053611 0.062698 0.071765 0.058077 0.020856 0.018359
0.63281 0.0010281 0.00043557 0.0023867 -0.0021536 0 0.0031123 -0.0042885 -0.0044992 -0.0060048 -0.0068067 -0.01582 -0.089719 -0.0029109 0.00027598 0.0014715 -0.00027275 -0.00091878 -0.0039489 0.0051084 0.0059091 2.2317e-06 0 0.014861 0 -0.00025245 -0.00029498 0.0013372 0.00057052 0.17674 -0.0030832 -0.0031356 0.0013556 -0.00032322 -0.0061738 -0.0087621 0.0099141 -0.01681 -0.019549 0.045839 0.010295 0.056871 0.037011 0.029224 0.029034 0.015052 0.052631 0.065228 0.073656 0.059128 0.021838 0.016411
0.63672 0.0014254 1.5148e-05 0.0028708 -0.0050824 0 -0.0019585 -0.0046885 -0.0047383 -0.0048804 -0.0080976 -0.009977 -0.084839 0.0025771 0.00039345 -0.0005973 -0.0004119 0.0014434 -0.0031529 0.0054487 0.00050045 -0.0013242 0 0.013503 0 0.00031731 -0.00029729 0.0016541 -0.0003505 0.17247 0.00034793 -0.0062785 -0.0031962 -0.0010508 -0.0082418 -0.0065372 0.0062829 -0.013126 -0.012131 0.039914 0.0071005 0.055695 0.043025 0.032149 0.031786 0.014857 0.051471 0.066865 0.074439 0.058243 0.021661 0.015284
0.64063 0.00135 -0.0001564 0.0032084 -0.0048807 0 -0.0052605 -0.0045726 -0.0050945 -0.0037987 -0.0065141 -0.004727 -0.0834 0.0059582 0.0015239 -0.0026117 -0.0027057 0.0035634 -0.00087586 0.0049861 -0.0032617 -0.0028145 0 0.01205 0 0.00033157 2.7776e-05 0.00089083 -0.0013373 0.14568 0.0024777 -0.00655 -0.0053566 -0.0026641 -0.0095183 -0.0048604 0.0035964 -0.0084651 -0.0051433 0.033223 0.0042423 0.054301 0.048204 0.035018 0.036322 0.015613 0.050086 0.067377 0.073825 0.054915 0.020025 0.016764
0.64453 0.00056464 8.422e-05 0.0035531 -0.0013898 0 -0.0042291 -0.0034973 -0.0040964 -0.0033103 -0.0024394 -0.0018245 -0.084078 0.0044817 0.0025615 -0.003645 -0.0061641 0.0040516 0.00061188 0.0025744 -0.0026495 -0.0036038 0 0.0077239 0 -0.00023234 0.00020958 -0.00045543 -0.0016603 0.088363 0.0027864 -0.0033506 -0.0033968 -0.0037056 -0.0077257 -0.0038204 0.0026155 -0.0043863 -0.0016802 0.026531 0.001384 0.052907 0.053383 0.037886 0.040858 0.01637 0.0487 0.067888 0.073212 0.051587 0.018389 0.018702
0.64844 -0.00053994 0.00064644 0.0038978 0.0032125 0 0.00048571 -0.0012438 -0.001026 -0.0028677 0.0020228 -0.00078156 -0.081723 -0.0002807 0.0011797 -0.0041792 -0.0078134 0.0027131 0.00019052 -0.0027329 0.00066707 -0.0034912 0 -4.037e-05 0 -0.00085399 -5.6373e-05 -0.0015885 -0.0011108 0.0067222 0.0018303 0.0016725 0.0013278 -0.0029244 -0.0027815 -0.0023187 0.0021254 -0.0010399 -0.0015497 0.022495 0.0012473 0.052806 0.056633 0.041726 0.047969 0.019322 0.048562 0.067846 0.071767 0.047364 0.01584 0.016618
0.65234 -0.0012106 0.0011638 0.0039326 0.0059854 0 0.0054618 0.0019001 0.0031142 -0.0013465 0.004985 0.00053467 -0.073757 -0.0038239 -0.0031669 -0.0048306 -0.0054917 0.0007831 -0.0010595 -0.0093247 0.002349 -0.0030168 0 -0.0086719 0 -0.00099745 -0.00050169 -0.001974 -0.00019088 -0.080272 0.0010053 0.0059027 0.0052334 -0.0002366 0.0030308 0.00083087 0.00038457 0.002464 -0.0017623 0.018814 0.0014751 0.052879 0.059625 0.045696 0.055425 0.022569 0.048592 0.067729 0.07021 0.043021 0.013168 0.0082261
0.65625 -0.00094676 0.0012487 0.0032005 0.005292 0 0.0070302 0.0050997 0.0063222 0.0017931 0.0060846 0.0040597 -0.064197 -0.0028296 -0.0077866 -0.005145 -0.00031053 -0.00033054 -0.001016 -0.013138 -4.6114e-05 -0.0028819 0 -0.014859 0 -0.00060116 -0.00055704 -0.0016027 0.00039192 -0.15177 0.0015319 0.0073755 0.0051929 0.0032067 0.007055 0.0055689 -0.0032117 0.0068925 0.0010084 0.016833 0.002908 0.053693 0.061903 0.050089 0.063173 0.02642 0.049202 0.067832 0.068766 0.039504 0.01066 -0.003869
0.66016 8.2427e-05 0.00082746 0.0015203 0.0019379 0 0.0040493 0.0073303 0.0073567 0.005921 0.0061355 0.0098009 -0.059359 0.0018952 -0.0090255 -0.0040982 0.0039654 -0.00045279 0.0012784 -0.010969 -0.0044124 -0.0031518 0 -0.017701 0 -4.9323e-05 4.0498e-06 -0.00086969 0.00040252 -0.1972 0.0034373 0.0057899 0.001077 0.0058468 0.0084312 0.010334 -0.0075935 0.012025 0.0077719 0.018442 0.0068852 0.056071 0.062674 0.055375 0.071537 0.031546 0.051038 0.068401 0.06756 0.03773 0.0084981 -0.014385
0.66406 0.0011851 0.00023892 -0.00069412 -0.0013869 0 -0.0011738 0.0079374 0.0067444 0.0097156 0.005941 0.015585 -0.05968 0.0063151 -0.0060777 -0.0016164 0.0043191 -0.00060849 0.0045769 -0.0038901 -0.0062159 -0.0031071 0 -0.0193 0 0.00028115 0.00076736 -0.00025067 0.00022587 -0.22031 0.0054938 0.0025877 -0.0039274 0.0067247 0.0083894 0.013184 -0.010776 0.016684 0.016267 0.02005 0.010863 0.05845 0.063445 0.06066 0.079902 0.036673 0.052874 0.068971 0.066355 0.035955 0.0063365 -0.020293
0.66797 0.001712 -2.154e-05 -0.0025843 -0.0020061 0 -0.0046053 0.0069641 0.005999 0.012074 0.0056787 0.018586 -0.058065 0.006877 -0.0020264 0.00092906 0.001361 -0.0016021 0.0065549 0.0030908 -0.0032173 -0.0020779 0 -0.022144 0 0.00037346 0.0010642 -2.8386e-06 0.00036041 -0.23225 0.0062754 0.0001338 -0.0056857 0.0059133 0.0085766 0.013255 -0.011081 0.019423 0.022419 0.024646 0.016441 0.061856 0.062843 0.065894 0.086687 0.041703 0.054978 0.070222 0.065662 0.037187 0.0048724 -0.023169
0.67188 0.0015466 0.00030137 -0.0034094 0.00078153 0 -0.0036103 0.0049999 0.0059266 0.012583 0.0052324 0.017487 -0.048005 0.0035149 -0.0007115 0.002009 -0.0012981 -0.0029151 0.0058984 0.005337 0.0021328 -0.00046612 0 -0.026015 0 0.00046284 0.00063779 -4.243e-05 0.00083058 -0.23967 0.0054191 0.00025161 -0.0024254 0.0042083 0.0092534 0.011195 -0.0079594 0.019261 0.023181 0.03018 0.022523 0.065585 0.061809 0.071111 0.092977 0.046703 0.057166 0.071688 0.06513 0.039363 0.0036275 -0.026403
0.67578 0.0011383 0.0010397 -0.0030435 0.0050868 0 0.00096219 0.0027427 0.0058648 0.011397 0.0046782 0.013472 -0.03218 -0.00067676 -0.0027573 0.0014863 -0.00066493 -0.0032769 0.0032864 0.0027234 0.0050643 0.00029756 0 -0.027718 0 0.00065126 -0.00011129 -6.3511e-05 0.0011496 -0.2385 0.0039293 0.002832 0.0037149 0.0025129 0.0091715 0.0083412 -0.0021496 0.016114 0.018648 0.035635 0.028411 0.069098 0.060558 0.075842 0.098347 0.051175 0.058944 0.073108 0.064608 0.041969 0.0023722 -0.030424
0.67969 0.0011027 0.0017828 -0.0019637 0.0077204 0 0.0054637 0.000685 0.0046578 0.0089935 0.0041974 0.0091462 -0.020224 -0.0025172 -0.0051763 0.00053763 0.0026418 -0.0022371 0.00049583 -0.00066517 0.0030656 -0.00087216 0 -0.024112 0 0.00072982 -0.00054618 0.00016058 0.00084671 -0.21887 0.0032409 0.0056297 0.0083012 0.0014198 0.0071057 0.005586 0.0046354 0.010863 0.011814 0.040775 0.033531 0.071754 0.058442 0.078634 0.10005 0.053537 0.059084 0.074346 0.064128 0.046289 0.0010755 -0.031444
0.68359 0.0017421 0.0022244 -0.00077116 0.0065649 0 0.0064081 -0.00090072 0.0022237 0.0060955 0.0036718 0.0062499 -0.016936 -0.001555 -0.0049733 8.8046e-05 0.0050424 -0.00078097 -0.0011935 -0.00097644 -0.0020075 -0.0032895 0 -0.015461 0 0.00042695 -0.0004258 0.00051605 -2.2812e-05 -0.17631 0.0039209 0.0058318 0.0081557 0.0011113 0.0033254 0.0030543 0.010373 0.0050674 0.0061677 0.045915 0.038651 0.074409 0.056327 0.081425 0.10176 0.0559 0.059225 0.075583 0.063649 0.05061 -0.00022118 -0.025383
0.6875 0.0028269 0.0023384 0.00027773 0.0022752 0 0.0032835 -0.001874 -0.00010634 0.0035277 0.0027004 0.0042484 -0.015034 -9.029e-05 -0.0026097 -0.00021911 0.003601 -0.00013491 -0.0016225 0.0015519 -0.00612 -0.0046552 0 -0.005688 0 -0.00021431 -8.9664e-05 0.00059498 -0.0009085 -0.11813 0.0052021 0.0024718 0.0038949 0.0013799 -0.00053484 0.00062457 0.01365 0.00027857 0.0030764 0.047777 0.041401 0.074742 0.05412 0.081527 0.10007 0.055533 0.056964 0.07559 0.062617 0.053834 -0.0025392 -0.01285
0.69141 0.0037435 0.0022489 0.0013073 -0.0020912 0 -0.0011399 -0.0022758 -0.00092981 0.0017469 0.0011508 0.0011459 -0.0028176 -0.00060624 -0.0013215 -0.0011731 -0.001092 -0.00018901 -0.0010931 0.0033928 -0.0068955 -0.002967 0 0.00086798 0 -0.00079285 -3.3119e-05 8.3524e-05 -0.0012636 -0.05835 0.0057192 -0.0024006 -0.00069591 0.0016542 -0.0030089 -0.0015876 0.014406 -0.0028029 0.001138 0.047795 0.042819 0.073769 0.051863 0.080115 0.096478 0.053629 0.053353 0.074904 0.061276 0.056442 -0.0054319 0.00036463
0.69531 0.0038667 0.001992 0.0024739 -0.0033685 0 -0.0032389 -0.0024389 -0.00033231 0.0004054 -0.0004811 -0.0041806 0.020511 -0.0032026 -0.0030723 -0.0023855 -0.0056035 0.0003922 0.00037712 0.0021225 -0.0051791 0.001517 0 0.0030683 0 -0.00092895 -0.00035426 -0.00084352 -0.00098401 -0.0061082 0.0046986 -0.0051783 -0.0019043 0.0011744 -0.0040916 -0.0034082 0.013788 -0.004699 -0.0020199 0.047228 0.043875 0.072422 0.049675 0.078391 0.092585 0.051416 0.049466 0.073986 0.059832 0.058648 -0.0085172 0.00813
0.69922 0.0029246 0.0014595 0.0036485 -0.0007716 0 -0.0015807 -0.0028603 0.00010392 -0.0014105 -0.0015025 -0.010362 0.040162 -0.0055157 -0.0058719 -0.0021888 -0.0070413 0.0022684 0.0027984 -0.00061733 -0.0033131 0.0062003 0 0.0034412 0 -0.00066527 -0.000665 -0.0015612 -0.00039789 0.04068 0.0025137 -0.0038101 0.00083631 -0.00054124 -0.0049724 -0.005041 0.012896 -0.0065577 -0.0071364 0.039887 0.040736 0.066753 0.04828 0.07305 0.085227 0.045606 0.042391 0.070388 0.0572 0.05621 -0.013833 0.0092859
0.70313 0.0011615 0.00059139 0.0044509 0.0034174 0 0.0020189 -0.003762 -0.001061 -0.0042315 -0.0018308 -0.014306 0.039617 -0.0051791 -0.0057252 0.00044198 -0.0056101 0.003997 0.0053614 -0.00094546 -0.0025844 0.0081162 0 0.0051355 0 -0.00043769 -0.0005405 -0.0015264 8.0957e-05 0.089677 0.00020794 0.00021676 0.0046086 -0.0031682 -0.0065587 -0.0069132 0.01136 -0.0089077 -0.012281 0.032546 0.037598 0.061084 0.046885 0.067708 0.077869 0.039796 0.035316 0.06679 0.054568 0.053772 -0.019149 0.0080638
0.70703 -0.00078623 -0.0004271 0.0045485 0.00558 0 0.0042212 -0.004716 -0.0035654 -0.0074243 -0.0021623 -0.013783 0.019308 -0.0023995 -0.0011705 0.0040891 -0.0038737 0.003147 0.0063995 0.0027238 -0.0025693 0.0061374 0 0.0085333 0 -0.00062042 -4.3589e-06 -0.00082296 0.00024264 0.1421 -0.0014562 0.0030464 0.0055613 -0.005506 -0.0083646 -0.0088671 0.0072881 -0.010889 -0.014358 0.022286 0.032862 0.053677 0.04633 0.061695 0.070149 0.033234 0.027651 0.062019 0.051488 0.048492 -0.025316 0.0093994
0.71094 -0.0022378 -0.0012262 0.0038824 0.0035752 0 0.0030447 -0.0048118 -0.0056414 -0.0095012 -0.0031475 -0.0094901 -0.0012769 -2.5011e-05 0.0047126 0.0056237 -0.0037655 -0.0008541 0.0047171 0.0075985 -0.0024085 0.0015184 0 0.010993 0 -0.0011124 0.00047799 -0.00013328 9.9284e-05 0.1869 -0.0025414 0.0018935 0.0020915 -0.0061484 -0.0088966 -0.0097039 -0.00087872 -0.010876 -0.011848 0.0093215 0.026646 0.044658 0.046554 0.055059 0.062094 0.025975 0.019441 0.05616 0.047994 0.040579 -0.032272 0.014115
0.71484 -0.0028373 -0.0015509 0.0026275 -0.001588 0 -0.00059724 -0.0033674 -0.0057564 -0.0093677 -0.0044457 -0.0046368 -0.0023823 -0.00084498 0.0072391 0.0031527 -0.0045966 -0.0052908 0.0010608 0.009279 -0.0019208 -0.0033631 0 0.0099191 0 -0.0013962 0.0004882 -8.9158e-05 -0.00024196 0.20784 -0.0036929 -0.0023955 -0.003936 -0.0045129 -0.0070884 -0.0079871 -0.012048 -0.0081057 -0.0063634 -0.0036433 0.02043 0.035639 0.046778 0.048423 0.054038 0.018716 0.01123 0.050302 0.0445 0.032666 -0.039228 0.018703
0.71875 -0.0027058 -0.0014894 0.0010097 -0.0065159 0 -0.0038605 -0.000604 -0.0040495 -0.007301 -0.0048335 -0.0023668 0.015794 -0.0046427 0.0049126 -0.0018138 -0.0040408 -0.0061914 -0.0020472 0.0063142 -0.0012631 -0.0065746 0 0.0058798 0 -0.0010123 0.00010017 -0.00062349 -0.00064162 0.19672 -0.0054498 -0.0060827 -0.0087106 -0.0013927 -0.0033205 -0.00362 -0.022104 -0.0037713 -0.0016095 -0.017349 0.01405 0.026625 0.048684 0.044157 0.048326 0.013416 0.0048937 0.044402 0.041179 0.022472 -0.045611 0.019372
0.72266 -0.0022714 -0.001369 -0.0007868 -0.0079787 0 -0.0044 0.0023463 -0.0020009 -0.0046583 -0.0034439 -0.0032679 0.033869 -0.0080045 0.00089447 -0.0054268 -0.00087696 -0.0021726 -0.0023645 0.0015095 -0.00011444 -0.0072039 0 0.0023702 0 2.0321e-05 -0.00019609 -0.0010088 -0.00091532 0.16017 -0.0077214 -0.0059043 -0.0093162 0.0015057 0.00091278 0.001452 -0.026416 -0.00030743 -0.00057308 -0.031087 0.0076623 0.01761 0.050664 0.039994 0.042716 0.0082015 -0.0013612 0.038501 0.037865 0.012179 -0.051969 0.01576
0.72656 -0.0019121 -0.0014038 -0.0025682 -0.005237 0 -0.0021559 0.00415 -0.00081802 -0.0026349 -0.00088724 -0.0050876 0.034799 -0.0073915 -0.00040013 -0.0049003 0.0034481 0.0038246 -2.3299e-05 -0.0013335 0.0020243 -0.0051279 0 0.0023069 0 0.0012165 -1.6923e-05 -0.00059072 -0.00088851 0.11356 -0.0097582 -0.0019333 -0.0056829 0.0027357 0.0042028 0.0044741 -0.023375 0.00068278 -0.0032154 -0.043035 0.0022642 0.010095 0.053072 0.037917 0.038802 0.0049125 -0.0060198 0.033649 0.03502 0.0029371 -0.057084 0.010676
0.73047 -0.0016878 -0.0014598 -0.0040791 -0.00043069 0 0.00082045 0.0041241 -0.00035485 -0.0013668 0.0010248 -0.0047825 0.022481 -0.0027047 0.0021505 -0.00087869 0.0059942 0.0069667 0.0024959 -0.0014452 0.0045964 -0.0009586 0 0.00481 0 0.0019981 0.0004929 0.0005138 -0.00055186 0.068752 -0.010532 0.0026161 -0.00041909 0.002069 0.0060361 0.0041525 -0.015736 -6.0256e-05 -0.0064826 -0.052275 -0.0016377 0.0048451 0.056127 0.038994 0.037452 0.0045356 -0.0082649 0.030384 0.032884 -0.0047152 -0.06032 0.0068219
0.73438 -0.0013551 -0.001195 -0.005067 0.0031197 0 0.0021147 0.0025853 0.00034081 -0.00021759 0.00084133 -0.0010847 0.01664 0.0022227 0.0054909 0.0034827 0.0049775 0.0049241 0.0026772 -0.0013766 0.0056862 0.0036477 0 0.0057315 0 0.0020468 0.00078373 0.0014812 -0.00014746 0.027534 -0.0092585 0.0042688 0.0030912 0.00050285 0.0065768 0.0017902 -0.0082756 -9.0996e-05 -0.0065819 -0.061516 -0.0055396 -0.00040448 0.059183 0.040071 0.036102 0.0041587 -0.01051 0.027119 0.030749 -0.012367 -0.063556 0.0043848
0.73828 -0.0006233 -0.00044625 -0.0053885 0.0033209 0 0.00077481 0.00053945 0.0016448 0.0012448 -0.0011474 0.0044676 0.029971 0.0030114 0.0058373 0.0055348 0.0012964 -9.0506e-05 0.00040053 -0.0034501 0.003659 0.0062737 0 0.0016656 0 0.0013768 0.00045256 0.0015611 -2.5025e-05 -0.014484 -0.0058474 0.0021336 0.0029249 -0.00059964 0.0059831 6.4072e-05 -0.0037161 0.0023795 -0.0018021 -0.06466 -0.006528 -0.00064151 0.062059 0.045573 0.038218 0.0083717 -0.0095153 0.02746 0.029907 -0.014388 -0.063052 0.0018309
0.74219 0.00056946 0.00053689 -0.0050161 0.00067576 0 -0.0020856 -0.00095019 0.0028215 0.0027538 -0.0030624 0.0086817 0.05377 -0.0010501 0.0025259 0.0051151 -0.0023653 -0.0036161 -0.0018882 -0.0066524 -0.00077353 0.0052514 0 -0.006437 0 0.00021617 -0.00033446 0.0007849 -0.00035389 -0.059404 -0.0010837 -0.0016682 -0.00019372 -0.00047995 0.0042217 0.00055542 -0.00065874 0.006587 0.0061203 -0.066621 -0.0069515 9.3206e-05 0.0649 0.051933 0.041006 0.013474 -0.0078925 0.028499 0.029315 -0.015317 -0.061823 -0.0015989
0.74609 0.001958 0.0012624 -0.0039516 -0.0022465 0 -0.0041717 -0.0012918 0.0029462 0.0038002 -0.0030008 0.009026 0.068536 -0.0061128 -0.0017157 0.0038407 -0.0038125 -0.0031566 -0.0014732 -0.0076055 -0.0045769 0.0013581 0 -0.013714 0 -0.0010823 -0.00097341 -0.00010014 -0.00096327 -0.10314 0.0036267 -0.0039868 -0.0034262 0.00064929 0.0015636 0.0024417 0.0044815 0.0096637 0.012971 -0.066867 -0.00669 0.0023446 0.067323 0.058963 0.044482 0.019581 -0.0057806 0.030655 0.029039 -0.014168 -0.059542 -0.0047873
0.75 0.0030687 0.0014179 -0.0022104 -0.0027428 0 -0.0036654 -0.00059108 0.0021431 0.0043385 -0.00058697 0.0054284 0.067032 -0.0073084 -0.0038574 0.0030432 -0.0028731 -9.9832e-05 0.0020509 -0.0044561 -0.0049486 -0.0022666 0 -0.015633 0 -0.0020628 -0.00097457 -0.00036872 -0.001471 -0.13851 0.0069701 -0.0030831 -0.0037722 0.0019447 -0.0010315 0.0035768 0.013336 0.009128 0.0147 -0.062637 -0.0046415 0.0085519 0.068656 0.067742 0.049752 0.028307 -0.0023929 0.035722 0.029588 -0.0076014 -0.054517 -0.0060798
0.75391 0.0034584 0.0011369 3.7467e-05 7.2407e-05 0 -0.00054208 0.0004462 0.0016042 0.0048118 0.0028112 0.00041049 0.062547 -0.0034435 -0.0033044 0.0027467 -0.0010462 0.0022996 0.006329 0.00081887 -0.0019203 -0.0025498 0 -0.011995 0 -0.0022868 -0.00039023 4.3424e-05 -0.001573 -0.15997 0.0085302 0.00036171 -0.00026514 0.0025483 -0.0023947 0.0027483 0.023174 0.0051491 0.010064 -0.058407 -0.0025931 0.014759 0.069989 0.076521 0.055022 0.037033 0.00099483 0.04079 0.030136 -0.0010345 -0.049491 -0.0052083
0.75781 0.0029445 0.00085768 0.0023321 0.0046132 0 0.0033244 0.00091434 0.0022704 0.0054819 0.0052357 -0.0025009 0.072254 0.0017698 -0.0015281 0.0023876 0.00010273 0.0024274 0.0082716 0.00431 0.0017674 0.00072603 0 -0.0068473 0 -0.0016164 0.00028276 0.00060594 -0.0012318 -0.16494 0.0090488 0.0040225 0.0051099 0.0020257 -0.0021781 0.00077451 0.028593 0.00050173 0.0016096 -0.052626 -0.00031083 0.022753 0.069823 0.08402 0.060541 0.045927 0.0037787 0.047283 0.030931 0.0087746 -0.043424 -0.0035537
0.76172 0.001722 0.00091487 0.0040402 0.0078994 0 0.0054149 0.00029491 0.003646 0.005944 0.0055611 -0.0011337 0.095125 0.0032729 0.00029391 0.0018544 0.00026326 0.001589 0.0066319 0.004076 0.0034035 0.0045718 0 -0.0044431 0 -0.00043206 0.00059301 0.00080474 -0.00065045 -0.15236 0.0097672 0.0055672 0.0086508 0.00050444 -0.0012998 -0.00054431 0.025853 -0.0017199 -0.0057101 -0.046233 0.0020638 0.031453 0.069065 0.091014 0.066159 0.054888 0.0063238 0.054339 0.031824 0.019865 -0.036944 -0.0026796
0.76563 0.00029509 0.0012406 0.0047263 0.0076486 0 0.0044049 -0.001114 0.0041469 0.0054739 0.0040762 0.0036877 0.11127 -0.00042073 0.0024314 0.0014276 0.00039316 0.0020062 0.0028689 0.0017061 0.0027185 0.0054747 0 -0.005275 0 0.00053225 0.00051294 0.00061193 -0.0001311 -0.123 0.011235 0.0040608 0.0076639 -0.0013786 -0.0011289 -0.00031235 0.016006 -0.00054141 -0.0075925 -0.04019 0.0041986 0.039938 0.06806 0.097237 0.071581 0.063386 0.0085157 0.061293 0.032675 0.030883 -0.030662 -0.0029662
0.76953 -0.00078487 0.0014294 0.0044542 0.0039436 0 0.0012517 -0.0023347 0.002698 0.0038179 0.0020042 0.0084679 0.10513 -0.0057933 0.0052946 0.001001 0.0015902 0.0040022 -0.00026721 5.7025e-05 0.0015045 0.0026102 0 -0.0060279 0 0.00072508 0.00035664 0.00037311 5.3564e-05 -0.081932 0.012586 0.00052015 0.0026542 -0.002681 -0.0021017 0.00078908 0.0041127 0.0023894 -0.0032485 -0.036039 0.0050372 0.047259 0.065724 0.099299 0.075945 0.069383 0.0087987 0.06769 0.033301 0.041504 -0.025452 -0.0036769
0.77344 -0.0012493 0.0010833 0.0036825 -0.00075783 0 -0.0014513 -0.0024392 -9.9462e-05 0.0015 0.00055204 0.0094113 0.08633 -0.0077585 0.0077191 1.3274e-05 0.003853 0.0054834 -0.0010103 3.9736e-05 0.0011997 -0.0015614 0 -0.0033488 0 0.00024092 0.00038059 0.0003401 -0.00022883 -0.038861 0.012045 -0.0026042 -0.0029074 -0.0025765 -0.0032043 0.001583 -0.0046379 0.004449 0.0039118 -0.031888 0.0058759 0.05458 0.063388 0.10136 0.08031 0.07538 0.0090818 0.074087 0.033928 0.052125 -0.020242 -0.0039331
0.77734 -0.0012744 0.00013646 0.0028156 -0.0033788 0 -0.0015334 -0.0013098 -0.0024711 -0.00067916 0.00020884 0.0053233 0.082747 -0.0044944 0.0074516 -0.0015674 0.0057868 0.0041611 0.0002244 0.00014053 0.0013949 -0.0038004 0 0.0024793 0 -0.0002602 0.00051908 0.00040983 -0.00084681 -0.0026983 0.0084039 -0.0029302 -0.0052615 -0.00091486 -0.0029562 0.0018025 -0.0085187 0.0041822 0.0084756 -0.030406 0.0054831 0.059426 0.060926 0.10028 0.083554 0.078701 0.0083529 0.078974 0.034353 0.05993 -0.016783 -0.0032939
0.78125 -0.0013065 -0.0010856 0.0018541 -0.0025135 0 0.00089231 0.00027835 -0.0030982 -0.0023045 0.00061389 -0.0012438 0.11099 0.001092 0.0036266 -0.0025844 0.0055919 4.0368e-05 0.0015337 -0.0011033 0.00089105 -0.0030265 0 0.0076942 0 -0.0001569 0.00052266 0.00031356 -0.0013688 0.025376 0.0022314 6.521e-05 -0.0033595 0.0014694 -0.0009476 0.0021761 -0.0097005 0.0021333 0.0067831 -0.030735 0.0042548 0.062593 0.058379 0.097079 0.086036 0.080206 0.0069371 0.082837 0.034642 0.065823 -0.014512 -0.0016399
0.78516 -0.0016517 -0.0020812 0.00051844 0.00050222 0 0.0034217 0.0013639 -0.0021891 -0.0034115 0.00091094 -0.005808 0.1562 0.0044874 -0.0016721 -0.0016466 0.0026609 -0.0044087 0.001341 -0.0029305 -0.00025101 -0.00077309 0 0.008832 0 0.00055931 0.00031265 -3.4287e-05 -0.0012801 0.052351 -0.0043102 0.0042772 0.00036447 0.0031133 0.0016621 0.0032114 -0.011556 -2.1629e-05 -0.00041253 -0.031192 0.0029835 0.065599 0.055876 0.093775 0.088455 0.081573 0.0055295 0.086597 0.034932 0.0715 -0.012343 0.00086293
0.78906 -0.0021772 -0.0024834 -0.0012766 0.0026501 0 0.0033744 0.0016101 -0.0010086 -0.0040347 0.00033171 -0.0055299 0.18447 0.0038796 -0.0048932 0.0010532 -0.0015339 -0.006448 -0.00019416 -0.0031622 -0.00041082 0.00091006 0 0.0062305 0 0.0012935 0.00013237 -0.00044775 -0.00041022 0.084908 -0.0089914 0.0062223 0.0021436 0.002886 0.0032183 0.0042393 -0.015381 -0.00096898 -0.0084369 -0.035128 0.00053613 0.064206 0.054546 0.0878 0.089161 0.07917 0.0043417 0.087576 0.035237 0.071237 -0.012929 0.0033642
0.79297 -0.0024164 -0.0022578 -0.0031177 0.0016533 0 0.00016634 0.0014106 -0.00055683 -0.0040024 -0.0012882 -0.0016018 0.17632 0.0013235 -0.0042413 0.003257 -0.0042212 -0.0053489 -0.0012658 -0.000923 0.0016184 0.001487 0 0.0036706 0 0.0014257 0.00030716 -0.00069805 0.00079475 0.11997 -0.011113 0.0037538 9.3158e-05 0.00087178 0.0030923 0.0039204 -0.019262 -0.00059787 -0.012087 -0.039064 -0.0019112 0.062813 0.053217 0.081825 0.089866 0.076767 0.003154 0.088555 0.035542 0.070973 -0.013515 0.0043215
0.79688 -0.0020055 -0.0016803 -0.0043249 -0.0021664 0 -0.0040618 0.0012386 -0.00085108 -0.0033463 -0.0033524 0.0017197 0.14619 -2.3559e-05 -0.0012558 0.0025205 -0.0034078 -0.0026365 4.6904e-05 0.0020987 0.0047723 0.0017174 0 0.0045235 0 0.00088266 0.00086161 -0.0007412 0.0015184 0.14494 -0.011787 -0.0019025 -0.0042723 -0.0016088 0.0020641 0.0016553 -0.019757 0.00019543 -0.0093921 -0.04336 -0.0042953 0.060129 0.052742 0.076267 0.089871 0.073437 0.0028866 0.088601 0.036005 0.068565 -0.014775 0.002671
0.80078 -0.0010453 -0.0011305 -0.004515 -0.0061282 0 -0.0061848 0.0010215 -0.0013778 -0.0027299 -0.0048516 0.00074763 0.12753 0.00068034 0.00093397 -0.0012469 0.00042715 -0.00039227 0.0039478 0.003397 0.0063967 0.0018879 0 0.0083387 0 0.0001531 0.0014109 -0.00068147 0.0012424 0.14864 -0.012669 -0.0067914 -0.007424 -0.0029694 0.001242 -0.0017216 -0.014791 0.00024982 -0.0028631 -0.048054 -0.0066095 0.056017 0.053211 0.071168 0.089101 0.069082 0.0036375 0.087616 0.036643 0.063783 -0.016781 -0.00065258
0.80469 -3.7456e-05 -0.00084604 -0.0039185 -0.0073465 0 -0.0047074 0.00027616 -0.0019083 -0.0030723 -0.0050301 -0.0044548 0.13963 0.0014952 0.00077723 -0.0053514 0.0046197 0.00049761 0.008277 0.0023038 0.0049315 0.0010269 0 0.01135 0 -0.00022277 0.0014671 -0.00057454 0.00024144 0.13201 -0.014287 -0.0073468 -0.006773 -0.00257 0.00078844 -0.0047231 -0.0053546 -0.0011681 0.0026369 -0.052749 -0.0089237 0.051904 0.053681 0.06607 0.088331 0.064727 0.0043883 0.086631 0.03728 0.059 -0.018787 -0.0027883
0.80859 0.00054034 -0.00080249 -0.0031092 -0.0050149 0 -0.00098302 -0.0011588 -0.0026157 -0.0044994 -0.0038946 -0.010121 0.17092 0.00031838 -0.00042513 -0.0066929 0.0065091 0.00054716 0.0097989 0.00044176 0.0016133 -0.0017295 0 0.010368 0 -0.00014811 0.00087534 -0.00036819 -0.00062758 0.10688 -0.01545 -0.0034067 -0.0026539 -0.0011509 -0.00011218 -0.0065122 0.0051918 -0.0039389 0.0036027 -0.055847 -0.01043 0.047807 0.055141 0.064068 0.08634 0.060402 0.0069755 0.08496 0.038083 0.052965 -0.02058 -0.0012627
0.8125 0.00059997 -0.00079409 -0.0024164 -0.00094957 0 0.0019697 -0.0026851 -0.0034819 -0.0057891 -0.0021642 -0.011946 0.19435 -0.0025502 -0.00025042 -0.004611 0.0055956 0.00050781 0.0066802 -0.00038221 -0.0007622 -0.0053119 0 0.0060864 0 2.4981e-05 -3.3142e-05 -6.4304e-05 -0.00070521 0.08363 -0.014205 0.0016009 0.0021409 -0.00013046 -0.0020571 -0.0072564 0.013452 -0.0069709 0.00022403 -0.058795 -0.011861 0.043712 0.056695 0.062356 0.084235 0.05608 0.0097348 0.083226 0.038902 0.046813 -0.022353 0.0034469
0.81641 0.00040363 -0.00063372 -0.0016273 0.0019832 0 0.0019491 -0.0033805 -0.0039483 -0.0052106 -0.0007135 -0.0085344 0.19602 -0.0046466 0.0022245 -0.0012752 0.0036565 0.00032641 0.0002204 -0.0001289 -0.00064365 -0.0069541 0 0.0024261 0 -8.4826e-05 -0.00070106 0.0001421 -0.00012973 0.061211 -0.0094839 0.0035647 0.004615 -0.00040645 -0.0044307 -0.0073122 0.017972 -0.0085584 -0.0042758 -0.061015 -0.013115 0.040303 0.058034 0.061832 0.081679 0.052114 0.012558 0.081429 0.039551 0.041056 -0.02376 0.0079298
0.82031 0.00020664 -0.00029727 -0.00029123 0.0021601 0 -0.00076229 -0.0028793 -0.0034353 -0.0021843 1.4485e-05 -0.0022221 0.18617 -0.0038585 0.0056844 0.00069248 0.0027665 -0.0006398 -0.0058103 2.6814e-05 0.0010226 -0.0046946 0 0.0025852 0 -0.00051702 -0.00075831 -3.4645e-06 0.0003511 0.030671 -0.0020772 0.0011352 0.0036748 -0.0017067 -0.0058211 -0.0064634 0.019382 -0.0073319 -0.0064034 -0.061904 -0.014045 0.038151 0.058981 0.063476 0.078301 0.048799 0.015499 0.079519 0.039889 0.03602 -0.0245 0.0088453
0.82422 -9.6377e-06 9.671e-05 0.001684 0.00030736 0 -0.0037971 -0.0017296 -0.0021528 0.0018862 0.00015842 0.0031177 0.18345 -0.0003582 0.0081346 0.00073869 0.003267 -0.0024852 -0.0079794 -0.00017977 0.0023222 0.00043498 0 0.0057789 0 -0.00099782 -0.00023066 -0.00050485 0.00016414 -0.011135 0.0057494 -0.0033136 0.00061859 -0.0029757 -0.0054369 -0.0042971 0.018865 -0.0033693 -0.0048516 -0.062794 -0.014974 0.035999 0.059928 0.06512 0.074922 0.045484 0.01844 0.07761 0.040226 0.030984 -0.02524 0.0060195
0.82813 -0.00043532 0.00041237 0.0037532 -0.0013696 0 -0.0046307 -0.00083284 -0.0010972 0.0046018 0.00012108 0.0051013 0.19334 0.0038655 0.0087058 0.00042341 0.003724 -0.0040747 -0.0058993 0.00059257 0.0026712 0.0050204 0 0.0079423 0 -0.0012595 0.00056746 -0.00099689 -0.00052791 -0.052952 0.011555 -0.0059001 -0.0020375 -0.0033313 -0.0039327 -0.0012372 0.016594 0.0014801 -0.00088511 -0.063613 -0.016384 0.035471 0.059037 0.067661 0.070816 0.042827 0.019463 0.075325 0.039576 0.027224 -0.025443 0.0024001
0.83203 -0.0011057 0.0005748 0.0050602 -0.0011374 0 -0.0024157 -0.00059073 -0.0010246 0.0045603 0.00016465 0.0041799 0.20547 0.0068662 0.0078123 0.0012095 0.0027511 -0.0037983 -0.0024215 0.0033719 0.0031147 0.0061737 0 0.0056703 0 -0.001271 0.0012739 -0.0010246 -0.0010625 -0.076137 0.013941 -0.0044902 -0.0023482 -0.0026883 -0.0026754 0.0012662 0.011665 0.004671 0.0031507 -0.064413 -0.01792 0.035366 0.057666 0.070436 0.06652 0.040341 0.019986 0.072943 0.038669 0.023797 -0.025507 0.00092181
0.83594 -0.0017439 0.00054063 0.0050672 0.00091407 0 0.0015552 -0.00066483 -0.0014997 0.0024866 0.00029674 0.0026275 0.21046 0.0077823 0.0060117 0.002636 0.00058044 -0.0012667 -0.0010381 0.0066726 0.0044326 0.0037719 0 -0.00051581 0 -0.0011745 0.0016321 -0.00048343 -0.0010202 -0.071295 0.013002 -0.0001636 -0.00016394 -0.0015906 -0.002227 0.001995 0.0035457 0.004858 0.0056049 -0.065785 -0.019784 0.035391 0.055592 0.072859 0.06222 0.037903 0.019572 0.070311 0.037403 0.020455 -0.025631 0.001713
0.83984 -0.0019699 0.00026062 0.0039128 0.003132 0 0.0048522 -0.0004974 -0.0012162 0.00048029 0.00046158 0.0024933 0.21391 0.0064264 0.0033675 0.0028728 -0.0013379 0.0017219 -0.0028006 0.0071428 0.0056082 -8.5501e-05 0 -0.0067065 0 -0.0010795 0.0015228 0.00023363 -0.00064525 -0.047915 0.009956 0.0040568 0.0028471 -0.00058623 -0.0017333 0.0014151 -0.0064973 0.0030506 0.0062158 -0.069044 -0.022734 0.035841 0.051201 0.074123 0.057911 0.035622 0.016068 0.066856 0.034956 0.017394 -0.025953 0.0026309
0.84375 -0.0016599 -0.00024985 0.0022194 0.0037701 0 0.0055233 0.00010861 0.000586 0.00019369 0.00073539 0.0042392 0.22961 0.0028009 0.00013345 0.00086674 -0.002093 0.0022518 -0.0055886 0.0029822 0.0047836 -0.0033745 0 -0.0092485 0 -0.00098134 0.0009809 0.00056424 -0.0004993 -0.026924 0.0063382 0.0057249 0.0043305 0.00017685 6.8915e-05 0.0015067 -0.015558 0.001848 0.0056482 -0.072302 -0.025684 0.03629 0.04681 0.075386 0.053601 0.03334 0.012564 0.063401 0.032509 0.014333 -0.026275 0.0022556
0.84766 -0.0010708 -0.00078907 0.0005893 0.0023701 0 0.0032906 0.00098977 0.0031117 0.0016491 0.0012692 0.0067272 0.26007 -0.0022957 -0.0024077 -0.0023945 -0.0022434 -0.0011237 -0.0063534 -0.0035081 0.0016955 -0.0054674 0 -0.007857 0 -0.00085616 0.00023452 0.0002739 -0.00077024 -0.023039 0.003182 0.0045284 0.0028787 0.00083232 0.0032925 0.0037822 -0.020845 0.0032075 0.0047199 -0.077793 -0.029355 0.035849 0.040913 0.074885 0.050134 0.031087 0.006741 0.059206 0.02935 0.010499 -0.027147 0.0016315
0.85156 -0.00059309 -0.00099549 -0.00073698 8.5552e-06 0 -0.00030112 0.0020111 0.004607 0.0035598 0.0020376 0.0081101 0.28837 -0.0064893 -0.0025026 -0.0047912 -0.0027897 -0.0065423 -0.004104 -0.0074442 -0.0014393 -0.0063552 0 -0.0053497 0 -0.00075395 -0.00034498 -0.00035648 -0.0010415 -0.033455 0.00054932 0.0019567 -0.00085623 0.0014507 0.0064745 0.0074212 -0.021426 0.0066227 0.0040106 -0.084372 -0.033378 0.034973 0.034284 0.073523 0.047078 0.028848 -0.00021281 0.05465 0.025846 0.0062874 -0.028287 0.0026151
0.85547 -0.0003812 -0.00060805 -0.0018193 -0.0016252 0 -0.002829 0.0031624 0.0040456 0.0045189 0.002691 0.0069256 0.29294 -0.0067666 0.00031232 -0.0049949 -0.0035183 -0.0098345 -0.00073999 -0.0058442 -0.0019875 -0.0054475 0 -0.004638 0 -0.00074292 -0.00046388 -0.00081678 -0.00078902 -0.042547 -0.002292 -0.00013244 -0.0044396 0.0019225 0.0077569 0.0096166 -0.018394 0.0093638 0.0038136 -0.091101 -0.037354 0.033847 0.027615 0.072 0.044276 0.026688 -0.0072671 0.050082 0.022339 0.0019118 -0.029473 0.0049046
0.85938 -0.00022688 0.00024752 -0.0027209 -0.0014905 0 -0.0025221 0.0041786 0.002146 0.0038715 0.0027264 0.0029755 0.27035 -0.0021719 0.0041767 -0.0033679 -0.0029477 -0.0080386 0.00096263 -0.00055219 0.00018615 -0.0020574 0 -0.0061296 0 -0.00078988 -0.00016461 -0.00082737 -3.7417e-05 -0.036804 -0.0060275 -0.00070834 -0.0053184 0.0021452 0.0064545 0.0080457 -0.013457 0.0086541 0.0040724 -0.099027 -0.040949 0.030732 0.020631 0.069197 0.043495 0.025164 -0.015119 0.04541 0.018818 -0.0037669 -0.031022 0.00567
0.86328 0.00021607 0.001077 -0.0033188 0.0001357 0 0.00052606 0.0043174 0.00061539 0.001805 0.001882 -0.0023291 0.24072 0.0043681 0.0060526 -0.0012418 -0.00022647 -0.0024217 7.6581e-05 0.0035157 0.0022919 0.0028221 0 -0.0078758 0 -0.00076382 0.00015275 -0.00053534 0.00058003 -0.015901 -0.010303 0.00010965 -0.0027424 0.002184 0.003463 0.0031095 -0.0075181 0.0039484 0.0042737 -0.10695 -0.044545 0.027617 0.013647 0.066394 0.042715 0.02364 -0.02297 0.040739 0.015297 -0.0094457 -0.032571 0.0027455
0.86719 0.0010822 0.0014078 -0.003384 0.0019565 0 0.0043179 0.0029015 0.00041769 -0.00092888 0.0004204 -0.0065309 0.22912 0.0076907 0.0042229 0.00024973 0.0032017 0.0021387 -0.0017662 0.0030616 0.001396 0.0060703 0 -0.0078175 0 -0.00058667 5.1137e-05 -0.00030385 0.00044876 0.0086104 -0.013449 0.0013795 0.0015903 0.0021399 0.00026736 -0.0022974 -0.00062687 -0.0025843 0.0036403 -0.11347 -0.046949 0.02363 0.0075424 0.064207 0.043271 0.023093 -0.029657 0.036889 0.012303 -0.015231 -0.033703 -0.0021307
0.87109 0.0021358 0.0012035 -0.0027979 0.0026055 0 0.0062614 0.00024272 0.00090308 -0.0032325 -0.00097697 -0.0075974 0.24218 0.0047222 -0.00022408 0.00056339 0.004434 0.0014205 -0.0022393 -0.00072399 -0.0024686 0.0048007 0 -0.0056009 0 -0.00034266 -0.00053116 -0.00034136 -0.00038781 0.023496 -0.01341 0.0019046 0.0047919 0.0018858 -0.0022625 -0.005266 0.0069312 -0.0076766 0.0017351 -0.11885 -0.048384 0.018934 0.0021536 0.06252 0.044916 0.023342 -0.035395 0.033705 0.0097385 -0.021104 -0.034496 -0.004171
0.875 0.002915 0.00086701 -0.001662 0.0015758 0 0.0050064 -0.0021859 0.00068215 -0.0039651 -0.0016637 -0.0054342 0.26414 -0.0025539 -0.0043565 -0.0004881 0.0019605 -0.0039751 -0.00072248 -0.0038181 -0.0062177 -0.00048035 0 -0.0023769 0 -0.00018728 -0.0011821 -0.00052426 -0.00126 0.023061 -0.0093459 0.00088176 0.0049875 0.001074 -0.0040928 -0.005174 0.013868 -0.0092395 -0.0010037 -0.12422 -0.049818 0.014238 -0.0032352 0.060833 0.04656 0.02359 -0.041134 0.030522 0.0071737 -0.026976 -0.035289 -0.00026347
0.87891 0.0030391 0.00080043 -0.00020652 -0.00045024 0 0.0014557 -0.0028623 -0.00077335 -0.0025944 -0.0014807 -0.0021165 0.27529 -0.0086934 -0.0058454 -0.0026937 -0.0024868 -0.0087697 0.0011773 -0.003489 -0.0067823 -0.005571 0 0.00063316 0 -0.00015113 -0.0013701 -0.00054146 -0.001522 0.010996 -0.0025564 -0.0015049 0.0026578 -0.00047058 -0.0053266 -0.0037001 0.018424 -0.0075166 -0.0034328 -0.12379 -0.048416 0.0097048 -0.0061105 0.062225 0.049697 0.026108 -0.043169 0.030013 0.0058446 -0.03112 -0.03427 0.0072922
0.88281 0.0024456 0.00098088 0.0013738 -0.002054 0 -0.0018763 -0.0016816 -0.0025588 0.00016125 -0.00083224 -0.00033076 0.27217 -0.0096625 -0.0046232 -0.0050371 -0.0053582 -0.0078205 0.0013301 -0.00056352 -0.0040901 -0.0061544 0 0.002963 0 -9.1567e-05 -0.00093861 -0.00019829 -0.001122 -0.004164 0.004205 -0.0039405 5.2089e-05 -0.0023587 -0.0056567 -0.0028465 0.019608 -0.004474 -0.0045672 -0.12331 -0.046988 0.0051732 -0.0089629 0.063644 0.052849 0.028647 -0.04517 0.029528 0.0045267 -0.035249 -0.033234 0.012375
0.88672 0.0014242 0.0010243 0.0029686 -0.0020275 0 -0.0027168 -0.00020138 -0.0033501 0.0025235 -0.00031643 -0.0011543 0.26864 -0.0062036 -0.0024623 -0.0058838 -0.0047587 -0.0012066 -0.00087095 0.0020807 -0.00091527 -0.0019509 0 0.0044631 0 0.00011796 -0.00025937 0.00038477 -0.00053243 -0.015081 0.0086072 -0.004669 -0.00072415 -0.0037408 -0.0046817 -0.0031324 0.017748 -0.0022142 -0.0043357 -0.1202 -0.044785 0.0014165 -0.010956 0.066332 0.055989 0.031876 -0.04587 0.030161 0.0035031 -0.038151 -0.031355 0.010798
0.89063 0.00044625 0.0006805 0.0044448 -0.00021669 0 -0.00068547 -0.00019636 -0.0028034 0.0029085 -0.0002275 -0.003143 0.27878 -0.0023902 -0.0012226 -0.004264 -0.002333 0.0055035 -0.004121 0.0026288 3.2404e-05 0.002947 0 0.0046693 0 0.00037752 0.00011334 0.00082723 -0.0002022 -0.01936 0.010217 -0.0027682 0.00071032 -0.0039184 -0.0026229 -0.003599 0.013824 -0.0016902 -0.0034424 -0.11361 -0.041555 -0.0013151 -0.011812 0.070698 0.059115 0.036019 -0.044849 0.032274 0.0028687 -0.039431 -0.028363 0.0044316
0.89453 -0.00010494 0.00019971 0.0055332 0.0023147 0 0.0025124 -0.0018644 -0.0017915 0.0012817 -0.00035932 -0.0036709 0.30142 -0.0011188 -0.0014892 -0.0011349 -0.0014492 0.0063701 -0.0065922 0.0016313 -0.001393 0.0041461 0 0.0031574 0 0.00041304 -4.7214e-05 0.00075417 -0.00016257 -0.01989 0.010296 0.00095854 0.0029652 -0.0028985 -0.00043949 -0.0031759 0.0084804 -0.0024208 -0.0024812 -0.10703 -0.038325 -0.0040467 -0.012668 0.075065 0.062242 0.040161 -0.043829 0.034387 0.0022343 -0.040711 -0.02537 -0.00063004
0.89844 -0.00015142 0.0001251 0.0058855 0.0039706 0 0.0044456 -0.0035252 -0.0012995 -0.00074176 -0.00025739 -0.0013813 0.32237 -0.0014728 -0.0025562 0.0010702 -0.0035325 0.00069994 -0.0074768 0.00062551 -0.003116 0.0012656 0 0.00051014 0 8.1224e-05 -0.00045943 9.0866e-05 -0.00015987 -0.022229 0.010194 0.004374 0.0041647 -0.0013238 0.00094768 -0.0016981 0.0018986 -0.0030658 -0.0013071 -0.098231 -0.035644 -0.0048297 -0.0132 0.07991 0.064217 0.044198 -0.042362 0.03742 0.0013098 -0.040069 -0.021591 -5.8323e-05
0.90234 6.4666e-05 0.00070809 0.0053129 0.0037384 0 0.0037852 -0.0031824 -0.0012972 -0.0012978 0.00034987 0.0025118 0.33017 -0.00067207 -0.00335 0.00065072 -0.0064773 -0.0064093 -0.0072133 0.00022403 -0.0032813 -0.0020659 0 -0.0016093 0 -0.00041043 -0.00063582 -0.00082735 -5.8637e-05 -0.030509 0.0099214 0.0055507 0.0033728 0.00016324 0.0015236 0.00035217 -0.0054347 -0.0023394 0.0005797 -0.089103 -0.033045 -0.0053218 -0.013683 0.084827 0.06602 0.048219 -0.040828 0.040592 0.00034183 -0.03914 -0.017694 0.0046601
0.90625 0.00020886 0.0015968 0.0040006 0.00195 0 0.0012305 -0.00040056 -0.00085166 0.00011788 0.0013471 0.0052932 0.32709 0.0018725 -0.0033217 -0.0015535 -0.0068772 -0.0091293 -0.0065228 -9.7298e-05 -0.0020552 -0.0024691 0 -0.001905 0 -0.00066078 -0.00034493 -0.0014491 -1.5492e-06 -0.04445 0.0082582 0.0042488 0.0011219 0.0014659 0.0021656 0.0026532 -0.012202 0.00019301 0.0030474 -0.080939 -0.031399 -0.005436 -0.014579 0.088944 0.067302 0.051644 -0.039945 0.043422 -0.00096969 -0.038148 -0.014034 0.0080794
0.91016 0.00017263 0.0021733 0.0024622 8.6422e-05 0 -0.0010945 0.0033486 0.00071525 0.0023905 0.0023876 0.0051882 0.32473 0.003261 -0.002737 -0.0029031 -0.0036906 -0.0064006 -0.0055498 -0.00075591 -0.0011522 -0.00061292 0 -0.0010493 0 -0.00048818 0.00021664 -0.0014115 -0.00016955 -0.059989 0.0042304 0.0020535 -0.001106 0.0029217 0.0037126 0.0051813 -0.016792 0.003757 0.0049571 -0.074922 -0.031881 -0.0047076 -0.016396 0.091278 0.067419 0.053739 -0.040512 0.045494 -0.0030475 -0.037016 -0.010899 0.0063449
0.91406 0.00021088 0.0021932 0.0012093 -0.00029232 0 -0.0012736 0.006084 0.0029722 0.0040402 0.0031683 0.0029269 0.33099 0.0002888 -0.0023687 -0.0017434 0.00059652 -0.0023392 -0.0039953 -0.0013414 -0.0020033 -0.00032397 0 -0.0014282 0 -0.00015314 0.00066352 -0.00085131 -0.00048177 -0.073327 -0.0015396 0.0010219 -0.0018995 0.0046815 0.0060512 0.0075665 -0.018366 0.0067069 0.0050546 -0.068906 -0.032362 -0.0039792 -0.018212 0.093611 0.067537 0.055834 -0.04108 0.047565 -0.0051254 -0.035884 -0.0077649 0.0006277
0.91797 0.0007437 0.0020221 0.00039767 0.0012725 0 0.00095095 0.0069247 0.0047563 0.0045947 0.0035282 0.0010614 0.34335 -0.0063558 -0.0028294 0.0007281 0.0025223 -0.0014193 -0.0018518 -0.0013689 -0.0045622 -0.0039704 0 -0.0048119 0 -0.00010516 0.00078376 -0.00032139 -0.00062166 -0.08471 -0.006901 0.0019848 -0.00077845 0.0062914 0.0081074 0.0087487 -0.017207 0.0075452 0.0033664 -0.06863 -0.035869 -0.0036698 -0.02162 0.092665 0.066882 0.055909 -0.043994 0.047681 -0.0080632 -0.036066 -0.0061847 -0.0047533
0.92188 0.0019664 0.0022035 -0.00021999 0.003757 0 0.0039688 0.0063813 0.0052936 0.0046815 0.0033773 0.0017408 0.3543 -0.011759 -0.0038929 0.0017275 0.0011383 -0.0037315 0.00026569 -0.0012608 -0.0075526 -0.0092745 0 -0.01017 0 -0.00048123 0.00066593 -0.00031604 -0.00036213 -0.098019 -0.0095666 0.0039294 0.0015231 0.0069778 0.0086927 0.0077291 -0.013963 0.0060568 0.0015886 -0.070277 -0.04039 -0.0035008 -0.025562 0.090621 0.065969 0.055307 -0.047694 0.047143 -0.011289 -0.036689 -0.005125 -0.0070178
0.92578 0.0036152 0.0028366 -0.00095714 0.0054009 0 0.0055159 0.0053757 0.0048101 0.0049566 0.0027027 0.0049293 0.36072 -0.011131 -0.0043382 7.7436e-05 -0.001248 -0.005289 0.0015836 -0.001922 -0.0093778 -0.011226 0 -0.014115 0 -0.00089117 0.00052814 -0.0007967 0.00018873 -0.1164 -0.0085755 0.0049335 0.0035091 0.0063683 0.0073776 0.0047694 -0.0087829 0.0036382 0.0018142 -0.073497 -0.04544 -0.0036971 -0.029808 0.087894 0.065065 0.054335 -0.051766 0.046116 -0.014609 -0.037732 -0.0045043 -0.0073088
0.92969 0.005112 0.0034534 -0.0017665 0.0050408 0 0.0044433 0.0043178 0.0040743 0.0052596 0.0017451 0.0084967 0.36628 -0.0045208 -0.002746 -0.0022087 -0.0017021 -0.0027527 0.0018581 -0.0032335 -0.0087838 -0.0072104 0 -0.013915 0 -0.00076148 0.00048768 -0.001184 0.00068695 -0.13832 -0.0046937 0.0038061 0.0039345 0.0048909 0.0046897 0.0015901 -0.0014945 0.0023298 0.0046229 -0.083485 -0.052767 -0.005465 -0.035364 0.082233 0.064199 0.05177 -0.057443 0.042986 -0.018331 -0.040585 -0.0057716 -0.0086114
0.93359 0.0059582 0.0035159 -0.0021464 0.0030043 0 0.0016784 0.0031682 0.0035431 0.0049856 0.001075 0.0099369 0.37577 0.0030065 0.0010965 -0.0019097 0.0002936 0.002754 0.0015258 -0.003519 -0.0053199 9.2126e-05 0 -0.01023 0 7.5024e-05 0.00050651 -0.0008835 0.00086381 -0.15818 0.00030985 0.0010657 0.002774 0.0034185 0.0016529 5.3836e-05 0.0073614 0.0031584 0.008328 -0.093473 -0.060094 -0.0072329 -0.04092 0.076572 0.063334 0.049205 -0.06312 0.039857 -0.022054 -0.043439 -0.007039 -0.011929
0.9375 0.0060249 0.0029642 -0.001522 0.00086153 0 -0.0004543 0.002044 0.0030996 0.0041103 0.0012626 0.0082474 0.38956 0.0059754 0.0054322 0.0018416 0.0025651 0.0068091 0.0012325 -0.0011383 6.5404e-05 0.0051276 0 -0.0066861 0 0.0011434 0.00050294 0.00012443 0.00071546 -0.17041 0.0047413 -0.0014935 0.0013405 0.0025226 -0.00082732 0.00052449 0.016012 0.0051825 0.010189 -0.10633 -0.067404 -0.010293 -0.046601 0.070417 0.062906 0.046476 -0.068476 0.036011 -0.025589 -0.046805 -0.0092644 -0.014976
0.94141 0.005514 0.0022195 0.00021502 0.00021559 0 -0.00010688 0.0013286 0.0025176 0.0034846 0.0023056 0.0045833 0.40451 0.0032809 0.0075051 0.0063265 0.0027686 0.0063057 0.0012997 0.0032936 0.0048062 0.0046971 0 -0.0064952 0 0.0017112 0.00044801 0.0012188 0.00043177 -0.17269 0.0076846 -0.0022198 0.0012455 0.002088 -0.0023246 0.0015979 0.022315 0.0061998 0.0085934 -0.12088 -0.074703 -0.014119 -0.052356 0.063971 0.062738 0.04365 -0.073642 0.031741 -0.029012 -0.050475 -0.012057 -0.01456
0.94531 0.0047082 0.001694 0.0025069 0.0014722 0 0.0025357 0.0010964 0.0018936 0.0039004 0.0034295 0.0013482 0.41853 -0.0014638 0.0058196 0.0078356 0.00080063 0.0023618 0.0016078 0.0067258 0.0058796 0.00064446 0 -0.0093468 0 0.0014396 0.00034424 0.0016975 0.00021976 -0.16542 0.0091577 -0.00084303 0.0029214 0.0016243 -0.002934 0.0015458 0.025186 0.0046342 0.004343 -0.13533 -0.081806 -0.018006 -0.058028 0.057677 0.062597 0.040906 -0.078627 0.027522 -0.032393 -0.054039 -0.014871 -0.0099083
0.94922 0.003791 0.0014093 0.0044822 0.003553 0 0.0053681 0.00074646 0.0014529 0.004976 0.0036518 0.00046406 0.43189 -0.0039199 0.001689 0.0053977 -0.0014028 -0.0013881 0.0018353 0.0062096 0.00216 -0.0024642 0 -0.011651 0 0.0006746 0.00016917 0.0014247 0.00021233 -0.14928 0.0098664 0.0014151 0.0050463 0.00086688 -0.003077 2.9604e-05 0.024982 0.00097038 1.9344e-05 -0.14825 -0.086201 -0.022739 -0.062555 0.05348 0.062841 0.039286 -0.081132 0.023998 -0.03519 -0.056138 -0.017973 -0.0035397
0.95313 0.0028642 0.0011355 0.0055604 0.0047699 0 0.0061087 -0.00042225 0.0010665 0.0052505 0.0026873 0.0020228 0.44407 -0.0030354 -0.0016354 0.0016377 -0.0021547 -0.0027692 0.0017064 0.0017745 -0.0040498 -0.0019056 0 -0.0099369 0 0.00010801 -9.6937e-05 0.00091426 0.00045383 -0.12453 0.01065 0.0028825 0.0055745 1.0728e-05 -0.0031344 -0.0016291 0.022406 -0.0025699 -0.0019447 -0.16118 -0.090596 -0.027471 -0.067082 0.049282 0.063085 0.037666 -0.083636 0.020475 -0.037986 -0.058237 -0.021075 0.00087283
0.95703 0.0020313 0.00080671 0.0057778 0.0041599 0 0.0041828 -0.002218 0.00026571 0.003566 0.0012593 0.004242 0.45206 -0.0012585 -0.0017384 -0.0001357 -0.0017233 -0.0027198 0.0011157 -0.0033642 -0.008325 0.0011043 0 -0.004126 0 0.00014627 -0.0003843 0.00075884 0.00084987 -0.092704 0.011742 0.0027665 0.0035904 -0.00059427 -0.003062 -0.0018106 0.01733 -0.0038442 -0.00093961 -0.17066 -0.092841 -0.031827 -0.070665 0.046867 0.063039 0.03676 -0.084558 0.017899 -0.040635 -0.058649 -0.023886 0.0012967
0.96094 0.0013761 0.00064822 0.0055757 0.002216 0 0.0011099 -0.0034046 -0.0010993 0.00032864 0.00039451 0.0048011 0.45448 -0.0013762 0.00083867 0.00060003 -0.0017125 -0.0031415 0.00023594 -0.0055991 -0.0077107 0.0034155 0 0.0024 0 0.00058439 -0.00052896 0.0010024 0.0011115 -0.057737 0.012301 0.0017212 0.00027292 -0.00083507 -0.0023178 -0.00012958 0.0091323 -0.0024795 0.0015231 -0.17679 -0.092997 -0.035817 -0.07333 0.046183 0.062712 0.036549 -0.083942 0.016244 -0.043142 -0.05742 -0.026415 -0.0016149
0.96484 0.00086771 0.00085547 0.0052951 0.00044231 0 -0.00087916 -0.0027983 -0.0023516 -0.0027072 0.00038344 0.0026572 0.45693 -0.0036393 0.0032297 0.0013213 -0.0030587 -0.0040079 -0.00040941 -0.003968 -0.003373 0.0033114 0 0.0058186 0 0.00085582 -0.00040734 0.0011182 0.00087337 -0.024603 0.010801 0.0012234 -0.0020227 -0.00082558 -0.00031935 0.0023645 -0.0016717 1.9686e-05 0.002901 -0.18293 -0.093153 -0.039807 -0.075996 0.0455 0.062385 0.036337 -0.083327 0.014588 -0.045648 -0.056191 -0.028944 -0.0055061
0.96875 0.00037848 0.0012654 0.0048676 0.0001129 0 -0.0006775 -0.00051531 -0.0024093 -0.003941 0.00054558 -0.0010406 0.47007 -0.0059158 0.0030348 -0.00042956 -0.0049413 -0.0034031 -0.00017047 -0.00053574 0.00047658 0.001591 0 0.0049918 0 0.00057567 -7.989e-05 0.00061659 2.3611e-05 0.0028048 0.0062924 0.0022758 -0.001793 -0.00056237 0.0028491 0.0043269 -0.012486 0.0017101 0.0013014 -0.18133 -0.0901 -0.042017 -0.077272 0.046991 0.060701 0.036361 -0.081063 0.014489 -0.048451 -0.051836 -0.030696 -0.0079387
0.97266 -0.00013011 0.0014885 0.003958 0.0012533 0 0.0010192 0.0020471 -0.00086251 -0.0032006 0.00010177 -0.0037696 0.49926 -0.0061241 0.00047838 -0.0041111 -0.0056586 -0.00032305 0.0011253 0.0019068 0.00058658 -0.00018692 0 0.001927 0 -0.00014161 0.00023001 -0.00037218 -0.0010416 0.021677 -0.00039822 0.004487 0.00034133 0.00023059 0.0061559 0.0052692 -0.019846 0.0017946 -0.0032019 -0.1793 -0.086866 -0.044126 -0.078471 0.048605 0.058941 0.036398 -0.078706 0.014477 -0.051271 -0.047304 -0.032405 -0.0074902
0.97656 -0.00045619 0.001375 0.0023693 0.0026707 0 0.0025889 0.0035414 0.0014481 -0.0016086 -0.00082355 -0.0036411 0.53621 -0.0041398 -0.0021613 -0.0066863 -0.0043375 0.0034245 0.0026775 0.00222 -0.0023084 -0.0016536 0 -0.00041467 0 -0.00084092 0.00032106 -0.0011732 -0.0016002 0.028809 -0.0067872 0.0062871 0.0022727 0.0017623 0.0081729 0.0055975 -0.021875 0.00098725 -0.0083414 -0.17523 -0.083237 -0.04549 -0.07949 0.050077 0.056664 0.035917 -0.076495 0.014651 -0.054278 -0.042157 -0.033829 -0.0042289
0.98047 -0.0002779 0.0012168 0.00031125 0.0029906 0 0.0028864 0.0038501 0.0030769 -0.00037416 -0.0012751 -0.00094811 0.56346 -0.0015488 -0.0030569 -0.0059282 -0.001665 0.0048051 0.003036 0.0011301 -0.0044968 -0.0034058 0 -0.00059227 0 -0.0011495 0.00017023 -0.0012311 -0.0011886 0.021355 -0.01036 0.0061241 0.0022969 0.0036846 0.0080651 0.0057493 -0.019495 0.00055076 -0.010824 -0.16791 -0.078979 -0.04567 -0.080226 0.051324 0.053566 0.034611 -0.074518 0.015121 -0.057583 -0.03603 -0.034799 0.00024686
0.98438 0.00050711 0.0013766 -0.0016864 0.0018249 0 0.0019024 0.0038272 0.0032522 0.00015699 -0.00061074 0.0021174 0.5702 -0.00010141 -0.0024928 -0.0028076 0.00088959 0.0028977 0.0012936 -0.00030755 -0.0032497 -0.005266 0 0.00069181 0 -0.0010469 -0.00010148 -0.00066053 -6.8167e-05 0.00082263 -0.010415 0.0037006 0.00049952 0.0050894 0.0061315 0.0055556 -0.015092 0.0010858 -0.0084606 -0.16059 -0.074722 -0.045849 -0.080961 0.052571 0.050469 0.033306 -0.07254 0.01559 -0.060887 -0.029904 -0.035769 0.0034516
0.98828 0.0015713 0.0017618 -0.003094 9.4494e-05 0 0.00038867 0.0040012 0.0024682 0.00038599 0.00060441 0.0033616 0.56397 -0.0005958 -0.0019874 -0.00036281 0.0023325 1.3884e-06 -0.0018341 -0.0018332 0.00041785 -0.0056364 0 0.0018065 0 -0.00077171 -0.00039012 -0.00010278 0.00094269 -0.024501 -0.0084025 0.00026687 -0.0015051 0.0051612 0.0034276 0.0045148 -0.010036 0.0021629 -0.0019604 -0.1531 -0.071565 -0.045143 -0.082036 0.051807 0.047301 0.030306 -0.071994 0.015597 -0.06402 -0.024223 -0.03601 0.0034823
0.99219 0.0023457 0.0018258 -0.0036526 -0.00076223 0 -0.00085246 0.0038646 0.0018093 0.00072645 0.0010991 0.0024005 0.56508 -0.0027463 -0.0020844 -0.00041158 0.0026578 -0.00089694 -0.0042409 -0.0035105 0.0029832 -0.0031196 0 0.0016402 0 -0.00052235 -0.00068706 -5.9865e-05 0.0011794 -0.044145 -0.0063706 -0.0022762 -0.002043 0.0039014 0.00090586 0.002536 -0.003729 0.0029196 0.0051426 -0.14558 -0.06864 -0.04425 -0.083182 0.050619 0.04412 0.026949 -0.07175 0.015506 -0.067118 -0.018636 -0.036096 0.00046298
0.99609 0.0024627 0.0011825 -0.0034264 -3.0584e-05 0 -0.0013236 0.0026282 0.0017944 0.0012148 0.00033597 0.00077939 0.5875 -0.0053891 -0.0015028 -0.0017917 0.0024169 0.00064505 -0.0040688 -0.0047095 0.0021562 0.0013884 0 4.2595e-05 0 -0.00028344 -0.00098434 -0.0004257 0.00070965 -0.054679 -0.0049734 -0.0027749 -0.00067645 0.0021691 -0.0010819 0.00022883 0.0048313 0.0028689 0.0088217 -0.1391 -0.066319 -0.043349 -0.084492 0.04882 0.04138 0.023285 -0.071896 0.015258 -0.069816 -0.013478 -0.035786 -0.003446
1 0.0020185 0.00014003 -0.0026725 0.001634 0 -0.00085723 0.00049037 0.0019904 0.0017568 -0.0007734 0.00040651 0.62498 -0.0066743 0.0012713 -0.0019888 0.0020344 0.0023745 -0.0013796 -0.0042623 -0.0009339 0.004804 0 -0.0025601 0 6.1472e-05 -0.0011579 -0.00069929 0.00019449 -0.063397 -0.0030002 -0.0016513 0.0016276 0.00093762 -0.0026032 -0.0015713 0.014798 0.0021839 0.007604 -0.1355 -0.06567 -0.042425 -0.086253 0.045331 0.039864 0.018776 -0.073121 0.014576 -0.07141 -0.0095044 -0.034379 -0.0058079
1.0039 0.0013949 -0.00053545 -0.0016634 0.0027071 0 0.00030708 -0.0012414 0.0016934 0.0024338 -0.00083233 0.0018575 0.65664 -0.004802 0.0057271 -0.00020924 0.001497 0.0023303 0.0017798 -0.0018712 -0.003267 0.0044733 0 -0.0055062 0 0.00047993 -0.0010325 -0.00060691 0.00018027 -0.079682 0.0010994 -0.00052183 0.0033122 0.00047145 -0.0037432 -0.0024679 0.023095 0.001391 0.0037823 -0.1319 -0.065021 -0.0415 -0.088014 0.041841 0.038349 0.014267 -0.074346 0.013894 -0.073004 -0.0055312 -0.032972 -0.0058947
1.0078 0.00085041 -0.00044992 -0.00057085 0.0020444 0 0.0014132 -0.0014937 0.00076991 0.0033167 0.00038894 0.004064 0.66707 0.00043897 0.0090776 0.0015732 0.00049315 0.0012168 0.0031419 0.0009672 -0.0032234 0.00072401 0 -0.0078968 0 0.0007043 -0.00060491 -0.00042159 0.00056598 -0.10087 0.0072079 -0.00088257 0.0032527 0.00021563 -0.0045296 -0.0026618 0.026461 0.00092077 0.0015022 -0.13168 -0.065352 -0.040905 -0.089874 0.03838 0.038776 0.010391 -0.075552 0.013516 -0.072818 -0.002248 -0.030045 -0.0048923
1.0117 0.00032025 -7.9952e-05 0.0005367 -0.00014576 0 0.0014955 -0.00072174 -0.00032029 0.0040306 0.0015386 0.0054264 0.66071 0.0065594 0.0085739 0.00073726 -0.0012103 0.0011922 0.002233 0.0019318 -0.0019435 -0.0033488 0 -0.0087027 0 0.00045203 -0.00015905 -0.00062349 0.00079261 -0.1084 0.013052 -0.0028545 0.0013809 -0.00054148 -0.005115 -0.0025708 0.023891 0.00088112 0.0031657 -0.13289 -0.066093 -0.040447 -0.091777 0.034929 0.040017 0.0067814 -0.076751 0.013266 -0.071887 0.00074628 -0.026481 -0.0041407
1.0156 -0.00039635 -0.00031452 0.0015872 -0.0024126 0 0.00019468 -0.00054786 -0.0012196 0.0037698 0.0011205 0.0050839 0.65634 0.0094583 0.0041451 -0.0030276 -0.0033495 0.0026127 0.00071877 1.6732e-06 -0.0014876 -0.0047159 0 -0.0072807 0 -0.0002286 -6.736e-05 -0.0012916 0.00051228 -0.08182 0.01574 -0.0049767 -0.0012782 -0.0019391 -0.0057129 -0.0024544 0.017131 0.0010511 0.0072865 -0.13444 -0.066756 -0.04002 -0.093604 0.031903 0.041589 0.0035605 -0.077741 0.013253 -0.070617 0.0038442 -0.022618 -0.0034377
1.0195 -0.0013243 -0.0014822 0.0023684 -0.0031904 0 -0.0016564 -0.0019951 -0.0021163 0.0019614 -0.00077056 0.0032193 0.6681 0.0066479 -0.0013228 -0.0070795 -0.0049792 0.003018 0.00073754 -0.0034491 -0.0021952 -0.0030265 0 -0.003857 0 -0.00084898 -0.00041616 -0.0019229 -1.6154e-05 -0.018767 0.013906 -0.0052912 -0.0031506 -0.0034539 -0.0061846 -0.0024185 0.0089751 0.00096421 0.0097672 -0.13803 -0.066962 -0.039773 -0.094987 0.031388 0.045123 0.002645 -0.077493 0.014644 -0.067334 0.0075569 -0.016986 -0.0014234
1.0234 -0.0022467 -0.002931 0.0025178 -0.0020534 0 -0.002548 -0.0042545 -0.0033555 -0.0010712 -0.0024502 0.00048578 0.69264 -8.7476e-05 -0.0043844 -0.0081178 -0.0049032 7.0684e-05 0.0028456 -0.005778 -0.0023809 -0.00048936 0 0.00064964 0 -0.000803 -0.00084087 -0.0019058 -0.00023099 0.059646 0.0085739 -0.0029628 -0.0031084 -0.0044371 -0.0058661 -0.0025861 0.0012227 0.0001004 0.0074673 -0.14162 -0.067167 -0.039526 -0.09637 0.030873 0.048658 0.0017294 -0.077244 0.016035 -0.06405 0.01127 -0.011353 0.0023634
1.0273 -0.0029248 -0.003653 0.001735 -9.9303e-05 0 -0.0017134 -0.0054196 -0.0047601 -0.0042084 -0.0025069 -0.0025509 0.71486 -0.0055632 -0.003803 -0.0050564 -0.0027172 -0.0048555 0.0055687 -0.0053065 -0.00061512 0.00061404 0 0.0053498 0 8.7429e-05 -0.00079697 -0.0011493 9.2192e-05 0.12556 0.002176 0.00083827 -0.0014095 -0.0046477 -0.0041618 -0.0030255 -0.0058696 -0.0017442 0.00084362 -0.14442 -0.066156 -0.039034 -0.097305 0.032815 0.052366 0.0024639 -0.076094 0.018543 -0.060333 0.016173 -0.0053236 0.0062778
1.0313 -0.0032975 -0.0032875 9.3763e-05 0.00085828 0 -6.8389e-05 -0.004438 -0.0056246 -0.0063675 -0.0014478 -0.0054429 0.72492 -0.0054449 -0.0011872 0.00021296 0.00037148 -0.0071065 0.0069319 -0.0024931 0.0022178 0.00011009 0 0.0098227 0 0.001294 -5.3854e-05 -0.00019135 0.0005909 0.1672 -0.0032034 0.003615 0.00024175 -0.0042668 -0.0014663 -0.0034681 -0.012642 -0.0041064 -0.006598 -0.14666 -0.064279 -0.038369 -0.097919 0.036508 0.0562 0.0043744 -0.074302 0.021846 -0.056307 0.021925 0.00098862 0.0079402
1.0352 -0.0034146 -0.0024152 -0.0018562 -0.00031621 0 0.0005096 -0.002162 -0.0054979 -0.0072517 -0.0011771 -0.0077222 0.72807 -0.00014279 0.00077563 0.0045326 0.0020554 -0.0034994 0.0063558 0.00084033 0.0036079 -0.00029878 0 0.013801 0 0.0019039 0.0010583 0.00033243 0.00072487 0.19436 -0.0068912 0.0034067 -7.9046e-05 -0.0035293 0.00072333 -0.0033007 -0.018931 -0.0059507 -0.011281 -0.14881 -0.06235 -0.037685 -0.098526 0.040265 0.059982 0.0063067 -0.072509 0.025167 -0.052316 0.027721 0.0072611 0.006929
1.0391 -0.0032364 -0.0018575 -0.0033972 -0.0031592 0 -0.00094001 -0.00039846 -0.0048028 -0.0073326 -0.0028063 -0.009108 0.73789 0.0054863 0.00057142 0.0057693 0.00078985 0.0036153 0.0049989 0.0031157 0.0021683 0.00082626 0 0.016676 0 0.0013501 0.001901 0.00029071 0.00036721 0.22141 -0.0094516 0.00039361 -0.0027609 -0.0024996 0.00099121 -0.0021065 -0.02384 -0.0063709 -0.012134 -0.14728 -0.058319 -0.036242 -0.098798 0.046654 0.061619 0.0091489 -0.070661 0.029206 -0.04984 0.035302 0.011876 0.0057436
1.043 -0.0026188 -0.0017994 -0.0041615 -0.0058686 0 -0.0033337 -9.1919e-05 -0.0044292 -0.0072268 -0.0052914 -0.0098707 0.76134 0.0065531 -0.001354 0.0037896 -0.0026049 0.007905 0.0042874 0.0038184 -0.00065038 0.0029554 0 0.017749 0 -6.7202e-05 0.0020496 9.9985e-05 -8.4761e-05 0.24704 -0.011809 -0.0031461 -0.0059606 -0.0012443 -0.00054438 -0.00031127 -0.026189 -0.0054074 -0.01069 -0.14575 -0.054288 -0.0348 -0.09907 0.053043 0.063256 0.011991 -0.068812 0.033246 -0.047364 0.042884 0.016492 0.0076098
1.0469 -0.001554 -0.0017047 -0.0043713 -0.0065707 0 -0.0044925 -0.00065006 -0.0046733 -0.0071738 -0.0065334 -0.010666 0.79184 0.0025096 -0.0034821 -6.5493e-05 -0.0054349 0.0052372 0.0042786 0.0031884 -0.0018547 0.0040085 0 0.017137 0 -0.0013766 0.0016034 0.0001936 -0.0001779 0.25363 -0.014438 -0.0046261 -0.0069083 -9.3505e-05 -0.0021428 0.00084888 -0.024994 -0.0041545 -0.009179 -0.14261 -0.049945 -0.033139 -0.099568 0.059036 0.063163 0.013942 -0.067916 0.036684 -0.046335 0.050507 0.019319 0.013129
1.0508 -0.00034703 -0.0010392 -0.0045099 -0.0046673 0 -0.0033301 -0.00099685 -0.0047888 -0.0070242 -0.0057368 -0.011695 0.81651 -0.0026617 -0.0045277 -0.003937 -0.0056043 -0.0018477 0.003654 0.0017194 0.00011368 0.0023777 0 0.0161 0 -0.0017277 0.0010271 0.00051763 0.00010169 0.2267 -0.016964 -0.0032495 -0.0043123 0.00045879 -0.0020883 0.00025713 -0.019797 -0.0038651 -0.0086981 -0.13762 -0.04524 -0.031223 -0.10033 0.064568 0.061065 0.014858 -0.068124 0.039424 -0.046984 0.058177 0.020073 0.019216
1.0547 0.00057912 9.742e-05 -0.0047045 -0.0012697 0 -0.0010063 -0.00093631 -0.0037946 -0.0064973 -0.0042758 -0.012067 0.82837 -0.0044271 -0.0040488 -0.0060875 -0.0036652 -0.0063539 0.0013743 0.00017201 0.0038284 -0.0014374 0 0.015871 0 -0.0010862 0.00072143 0.00060526 0.00035933 0.17158 -0.018184 -0.00060341 0.00031191 0.00021469 -0.00049559 -0.0020094 -0.011059 -0.0047617 -0.0088933 -0.13263 -0.040535 -0.029307 -0.10109 0.0701 0.058966 0.015774 -0.068331 0.042163 -0.047632 0.065847 0.020826 0.021536
1.0586 0.0011138 0.0011487 -0.0044584 0.0016097 0 0.00025214 -0.0011764 -0.0016847 -0.0053104 -0.0039763 -0.010329 0.83076 -0.0018049 -0.002344 -0.0053945 -0.0021281 -0.0037543 -0.0018056 -0.00035607 0.0062711 -0.0050634 0 0.015877 0 -0.00019099 0.00073926 0.00013432 0.00027739 0.1076 -0.016553 0.0008045 0.0037887 -0.00040915 0.00070393 -0.0045161 -0.00042596 -0.0057026 -0.008773 -0.12678 -0.037089 -0.027687 -0.10282 0.071836 0.053864 0.013214 -0.071482 0.042348 -0.050809 0.071705 0.017616 0.018107
1.0625 0.0016222 0.0017972 -0.0030717 0.0025236 0 -0.00049958 -0.0020904 0.00040838 -0.0031953 -0.0047647 -0.0059556 0.83135 0.00227 -0.00020489 -0.0019631 -0.0025472 0.0034757 -0.003702 0.00091742 0.0056129 -0.0060958 0 0.013479 0 0.00018271 0.00085872 -0.00065738 -2.7099e-05 0.046249 -0.011144 -0.00021092 0.0040069 -0.00063212 -0.00024414 -0.0054918 0.0097409 -0.0051341 -0.0074631 -0.12083 -0.033778 -0.026098 -0.10467 0.07316 0.048437 0.010278 -0.07495 0.042256 -0.054259 0.077367 0.013977 0.010602
1.0664 0.0025639 0.0022791 -0.00038225 0.0016319 0 -0.00187 -0.002858 0.0014126 -9.1447e-05 -0.0045069 -0.00028303 0.83477 0.0042124 0.0012835 0.0025995 -0.0035423 0.0084312 -0.0027355 0.0033983 0.002626 -0.0039796 0 0.0061769 0 -5.7294e-05 0.00086396 -0.0011636 -0.00017535 -0.020603 -0.0025789 -0.0024871 0.0017451 3.6482e-05 -0.0029672 -0.0041687 0.017641 -0.0025024 -0.0044227 -0.11545 -0.031399 -0.024866 -0.10681 0.072749 0.042631 0.0061957 -0.079285 0.041256 -0.057867 0.082013 0.0094419 0.0023931
1.0703 0.0039094 0.0029379 0.0029184 0.00053464 0 -0.0015122 -0.0021574 0.0015616 0.0035185 -0.0014064 0.0043186 0.84225 0.0031227 0.0011681 0.0059397 -0.0021951 0.0067678 0.00041286 0.0050197 -0.00035257 -0.00043671 0 -0.0054395 0 -0.00031062 0.0007345 -0.0010068 2.644e-06 -0.10748 0.0068884 -0.003589 -0.0001007 0.0013644 -0.0051607 -0.0012429 0.023019 0.0012241 0.00041733 -0.11116 -0.030812 -0.024318 -0.10954 0.068995 0.036096 -9.3661e-05 -0.085286 0.038511 -0.061778 0.084706 0.0031839 -0.0044355
1.0742 0.0050039 0.0036216 0.0057378 0.0010037 0 0.0014711 0.00033518 0.0021913 0.0066291 0.0036982 0.0064982 0.85612 0.0010794 -0.00069135 0.0065136 0.0024382 0.00088344 0.003301 0.0038441 -0.0015198 0.0018607 0 -0.01711 0 3.2825e-05 0.0006089 -0.00039973 0.00027026 -0.21118 0.014557 -0.0019536 0.00085453 0.0026131 -0.0047838 0.0019039 0.026638 0.0044488 0.0062818 -0.10688 -0.030225 -0.02377 -0.11227 0.065242 0.029562 -0.006383 -0.091288 0.035765 -0.065689 0.0874 -0.0030741 -0.010172
1.0781 0.0051089 0.0037471 0.0073687 0.0035593 0 0.0055499 0.0034246 0.0041884 0.0083895 0.0078494 0.0071929 0.88063 0.00070804 -0.0032735 0.0046335 0.0076079 -0.0028395 0.0039806 0.00014179 -0.00073457 0.0013506 0 -0.023845 0 0.00092458 0.00062788 0.00010882 0.00028672 -0.30426 0.018962 0.0018324 0.0044251 0.0031897 -0.0019518 0.0044145 0.028551 0.0063924 0.011492 -0.10451 -0.0316 -0.024079 -0.11483 0.059362 0.02436 -0.012987 -0.097374 0.032532 -0.067468 0.088455 -0.0087276 -0.016082
1.082 0.0041157 0.0030271 0.0078532 0.0069826 0 0.008137 0.0055396 0.0068094 0.0089114 0.0088945 0.0087035 0.91597 0.0028512 -0.0049604 0.0019344 0.0092081 -0.00060428 0.0027386 -0.0032875 0.00094132 -0.0012089 0 -0.024009 0 0.0016803 0.0008242 0.00021553 3.5134e-05 -0.35588 0.020607 0.0056506 0.0081288 0.0031146 0.0014278 0.0064467 0.027126 0.007675 0.014365 -0.10268 -0.033524 -0.024628 -0.11735 0.052886 0.01953 -0.01968 -0.10348 0.029162 -0.068651 0.089052 -0.014212 -0.022466
1.0859 0.0026907 0.0019844 0.0076479 0.0091661 0 0.0078476 0.0062894 0.0082951 0.0092513 0.0076298 0.012338 0.95301 0.0063862 -0.0047452 -0.00025299 0.0059622 0.0052247 0.0015156 -0.003353 0.0023365 -0.0033887 0 -0.020653 0 0.0016546 0.0011124 0.00013442 -0.00014635 -0.35901 0.021016 0.0076314 0.009339 0.0029157 0.0037486 0.0085885 0.020356 0.0094842 0.014594 -0.10104 -0.035663 -0.025262 -0.11949 0.046739 0.015475 -0.025621 -0.10902 0.026257 -0.068747 0.089638 -0.018818 -0.028202
1.0898 0.0016865 0.0015574 0.0070532 0.0086798 0 0.0054774 0.0066878 0.0077284 0.010323 0.0067801 0.016916 0.97787 0.009604 -0.0030412 -0.0019456 0.00090283 0.0088572 0.001602 0.00039166 0.0028202 -0.0031854 0 -0.018655 0 0.00087301 0.0013293 0.00027482 2.2763e-05 -0.33481 0.020977 0.0074612 0.0073063 0.0031347 0.0051567 0.01092 0.0084998 0.012184 0.013643 -0.10007 -0.038563 -0.026196 -0.1203 0.041748 0.01415 -0.028915 -0.11252 0.02499 -0.065012 0.090183 -0.020325 -0.031862
1.0938 0.0014205 0.0021564 0.0060409 0.0058644 0 0.0030406 0.0078214 0.0061053 0.011757 0.0079589 0.019654 0.98433 0.011267 -0.0013199 -0.0039071 -0.0016963 0.0068538 0.0020874 0.0050105 0.0023627 -0.0008814 0 -0.020289 0 -4.1669e-06 0.0012918 0.00070167 0.00039486 -0.30983 0.019729 0.0062542 0.0034807 0.003934 0.006848 0.01273 -0.0047816 0.014747 0.01338 -0.099113 -0.041463 -0.027129 -0.12111 0.036758 0.012825 -0.032208 -0.11602 0.023723 -0.061277 0.090728 -0.021833 -0.03284
1.0977 0.001546 0.0032174 0.0045622 0.0026084 0 0.0020961 0.0094939 0.0053555 0.012024 0.010004 0.018588 0.98142 0.010605 -0.00090978 -0.0061761 -0.00075452 0.0010056 0.00083595 0.0066044 0.0014179 0.0010259 0 -0.023439 0 -0.0003136 0.00089028 0.0010004 0.00051506 -0.29074 0.015912 0.0054099 0.00023421 0.005084 0.0092097 0.013149 -0.014477 0.015535 0.014075 -0.097005 -0.043826 -0.027632 -0.12005 0.034979 0.013659 -0.031712 -0.11693 0.024938 -0.054442 0.092315 -0.019982 -0.031392
1.1016 0.0015805 0.0037774 0.0028357 0.00097013 0 0.0028909 0.010351 0.0062885 0.0099483 0.010467 0.014234 0.98621 0.0071908 -0.0020341 -0.0074983 0.00070194 -0.0040573 -0.0029188 0.0037417 0.00073667 -3.0823e-05 0 -0.023992 0 3.286e-05 0.00019621 0.00072616 0.00011598 -0.2632 0.0093121 0.0055771 -0.00075428 0.0061951 0.011066 0.011983 -0.017858 0.013656 0.013922 -0.094308 -0.045913 -0.027914 -0.11804 0.034852 0.015602 -0.029268 -0.1165 0.027427 -0.046015 0.094438 -0.016404 -0.027968
1.1055 0.0014563 0.0034456 0.0011992 0.0016853 0 0.004621 0.0092797 0.0076705 0.0061047 0.0084291 0.0089805 1.0075 0.0015547 -0.0038134 -0.0064372 -0.00074239 -0.005415 -0.0071242 -0.0013276 0.00089977 -0.0042496 0 -0.019826 0 0.00055722 -0.00051955 -4.0957e-05 -0.00056833 -0.21335 0.0015858 0.0064056 0.00063997 0.0069098 0.010892 0.0098638 -0.016193 0.0096527 0.010868 -0.091288 -0.04783 -0.028065 -0.11573 0.035237 0.017661 -0.026323 -0.11577 0.030227 -0.03739 0.096702 -0.012498 -0.02285
1.1094 0.0014904 0.0027146 -0.00026498 0.003671 0 0.0060526 0.0064987 0.0074592 0.0025419 0.0053834 0.0049945 1.0368 -0.00416 -0.0050018 -0.0030126 -0.0046603 -0.0038613 -0.0083619 -0.0047926 0.0017297 -0.0089886 0 -0.012433 0 0.00071633 -0.00093787 -0.00066216 -0.0010278 -0.14595 -0.0048106 0.0069363 0.0031124 0.0069524 0.0085023 0.007552 -0.012844 0.005022 0.0050286 -0.085362 -0.048224 -0.027042 -0.11082 0.040239 0.02076 -0.018867 -0.11233 0.035814 -0.026985 0.10024 -0.0056359 -0.016415
1.1133 0.0018742 0.0023253 -0.0017651 0.0048622 0 0.0059586 0.0032315 0.0048939 0.00091198 0.0032891 0.0026694 1.0573 -0.0069469 -0.0047405 0.00096131 -0.0069066 -0.0020092 -0.0049849 -0.004659 0.0022594 -0.010866 0 -0.0049628 0 0.00035164 -0.00092907 -0.00052295 -0.00099441 -0.079333 -0.0084144 0.0061647 0.0047298 0.0061487 0.0052109 0.0051517 -0.0098162 0.0011504 -0.00091129 -0.079436 -0.048617 -0.026019 -0.10592 0.04524 0.02386 -0.011411 -0.10889 0.041401 -0.016581 0.10378 0.0012263 -0.0093828
1.1172 0.0023365 0.0024621 -0.0033384 0.0037291 0 0.0035969 0.00049954 0.0012371 0.0008712 0.0022459 0.0008863 1.0616 -0.0051464 -0.0029274 0.0033214 -0.0041833 -0.0012674 0.001144 -0.0022169 0.0015909 -0.0086316 0 0.00080974 0 -0.00029658 -0.00066079 0.00034035 -0.00068414 -0.025481 -0.0095377 0.0035628 0.004044 0.0045107 0.0023344 0.0020965 -0.0063413 -0.0014177 -0.0039661 -0.072331 -0.048385 -0.024408 -0.10007 0.051271 0.026092 -0.0032067 -0.10526 0.047151 -0.0071669 0.10696 0.0077878 -0.0025742
1.1211 0.002405 0.0026698 -0.0044369 0.0003749 0 -0.00056337 -0.001566 -0.0015463 0.00046975 0.00062314 -0.0015329 1.0603 -0.00014472 -0.0002808 0.0033628 0.0019601 -0.00097548 0.0061173 -0.00043036 -9.5205e-05 -0.0042089 0 0.0053556 0 -0.00088998 -0.00044705 0.0012237 -0.00051434 0.019844 -0.0094266 -0.00047405 0.0010922 0.0023062 -0.00011281 -0.0020351 -0.00076607 -0.0029969 -0.0036422 -0.06422 -0.047618 -0.022294 -0.093429 0.058178 0.027584 0.0056361 -0.10147 0.05304 0.0014028 0.10984 0.014093 0.003499
1.125 0.0019645 0.002479 -0.004193 -0.0035143 0 -0.0045075 -0.0033007 -0.0026707 -0.0017816 -0.0025238 -0.0047433 1.0709 0.0044438 0.0018377 0.002202 0.0062869 -9.5264e-06 0.0072742 -0.0010479 -0.0015685 -0.000976 0 0.0096222 0 -0.0012258 -0.00046414 0.0013946 -0.0006349 0.0658 -0.0088505 -0.0044986 -0.0023567 -1.5231e-05 -0.0029635 -0.0067057 0.0066679 -0.0043513 -0.0024166 -0.05611 -0.046851 -0.02018 -0.086784 0.065086 0.029076 0.014479 -0.097676 0.058929 0.0099726 0.11271 0.020397 0.0086392
1.1289 0.0014337 0.0019165 -0.0022613 -0.0057626 0 -0.0056506 -0.0047275 -0.0029813 -0.0052756 -0.005736 -0.0079984 1.0999 0.0057163 0.0020305 0.0014089 0.0051716 0.0015279 0.0051477 -0.0032178 -0.0017777 -0.00092451 0 0.013153 0 -0.00123 -0.00060994 0.0007626 -0.00079863 0.10941 -0.0075958 -0.0065902 -0.0038011 -0.0020295 -0.0063138 -0.010499 0.013391 -0.0062498 -0.0033761 -0.049003 -0.046409 -0.017993 -0.08034 0.069064 0.027131 0.02014 -0.096339 0.061803 0.013971 0.11231 0.02245 0.012647
1.1328 0.0013026 0.0013134 0.00062405 -0.0050778 0 -0.0028873 -0.0054411 -0.0036667 -0.007813 -0.0063815 -0.010451 1.1352 0.0038175 -0.00011227 0.0013869 0.00037217 0.0024987 0.0023588 -0.0046669 -0.00097506 -0.0032637 0 0.014451 0 -0.00087517 -0.00064435 -7.7939e-05 -0.00068871 0.13513 -0.0051981 -0.0055786 -0.0018469 -0.0035185 -0.0088613 -0.012114 0.016816 -0.009054 -0.0073341 -0.041918 -0.045973 -0.015805 -0.0739 0.07298 0.025112 0.025734 -0.095053 0.064613 0.017872 0.11183 0.024412 0.015287
1.1367 0.0015134 0.00075734 0.0030687 -0.0018488 0 0.0020303 -0.0051878 -0.0048326 -0.0077349 -0.0036122 -0.011635 1.1579 0.0013863 -0.0032781 0.0011445 -0.0028237 0.0022544 0.00088005 -0.0039945 -0.00036886 -0.0055051 0 0.013029 0 -0.00022493 -0.00045526 -0.00045197 -0.00030025 0.13257 -0.0018996 -0.0020765 0.0024834 -0.0044977 -0.0091147 -0.011358 0.016615 -0.012297 -0.012156 -0.036687 -0.046266 -0.014115 -0.068377 0.074104 0.021564 0.028653 -0.095429 0.065307 0.019677 0.10937 0.023873 0.016675
1.1406 0.001392 -3.765e-05 0.0041011 0.0020706 0 0.0054416 -0.0042796 -0.0055385 -0.0054976 0.00032164 -0.011329 1.1609 0.00075219 -0.0049515 -0.00040321 -0.0010852 0.0014899 0.0005625 -0.0018196 -0.00059778 -0.0057322 0 0.010445 0 0.0004634 -0.00016753 -0.00022533 6.5985e-05 0.11115 0.0012801 0.0016929 0.0062411 -0.0051219 -0.0071094 -0.0091856 0.014374 -0.014532 -0.014691 -0.034031 -0.04757 -0.013117 -0.064127 0.071354 0.015892 0.027858 -0.098109 0.063064 0.018571 0.10416 0.019862 0.017386
1.1445 0.00026965 -0.0012508 0.0038556 0.0044321 0 0.0046417 -0.0032796 -0.0051095 -0.0031334 0.0020399 -0.0093427 1.1541 0.0018157 -0.0032482 -0.0030024 0.0037105 0.0014815 0.0001527 8.6232e-05 -0.00084532 -0.0039576 0 0.0088305 0 0.00081114 4.3894e-06 0.00016841 0.00017186 0.092974 0.0033644 0.0033882 0.0066787 -0.0055666 -0.0045475 -0.006749 0.01123 -0.013908 -0.013236 -0.031375 -0.048874 -0.012119 -0.059877 0.068604 0.01022 0.027063 -0.10079 0.06082 0.017465 0.098941 0.015851 0.017757
1.1484 -0.0018097 -0.0025179 0.0031804 0.0039071 0 0.00019568 -0.0024062 -0.0040675 -0.0022633 0.00027394 -0.0057437 1.1536 0.0026932 0.0012966 -0.0049503 0.0067539 0.002731 -0.00079119 0.00056923 0.00018467 -0.0017133 0 0.008495 0 0.00060809 -2.3415e-05 0.00026378 0.00012351 0.090992 0.0041532 0.0022434 0.0033305 -0.0059151 -0.0030784 -0.0044308 0.0064788 -0.0094728 -0.0083683 -0.033679 -0.052043 -0.012871 -0.05865 0.059903 0.0026247 0.020777 -0.10638 0.05474 0.01397 0.090599 0.0078823 0.017027
1.1523 -0.0040168 -0.0031897 0.0026292 0.00088898 0 -0.0044936 -0.0014557 -0.0035433 -0.0027291 -0.0030358 -0.0012878 1.166 0.0021614 0.0057301 -0.0044354 0.0053496 0.0045446 -0.0014652 2.5016e-05 0.0024401 -0.00070802 0 0.0074925 0 3.966e-05 -0.00015697 5.1173e-05 0.00022764 0.097045 0.0041032 -0.00045966 -0.0017002 -0.0060388 -0.0026489 -0.0018099 -0.0010858 -0.0022921 -0.0019861 -0.036801 -0.05552 -0.013912 -0.057922 0.050219 -0.0052886 0.013583 -0.11244 0.048027 0.01008 0.08174 -0.00073988 0.013691
1.1563 -0.0053954 -0.0030606 0.0019297 -0.0027357 0 -0.0060303 -0.00032046 -0.0038685 -0.0030955 -0.0048198 0.0026352 1.1865 0.0010608 0.0068216 -0.0011302 0.0012328 0.0057915 -0.0012207 -0.00020658 0.0041013 -0.0017874 0 0.0038868 0 -0.00044244 -0.00027452 -9.8303e-05 0.00059068 0.093091 0.0036166 -0.0025249 -0.005432 -0.0055538 -0.0018203 0.0014601 -0.010746 0.0047549 0.0039547 -0.041139 -0.059439 -0.015586 -0.058342 0.039441 -0.013306 0.0053569 -0.11892 0.040795 0.0063674 0.07275 -0.0097064 0.0072647
1.1602 -0.0056317 -0.0026829 0.00044291 -0.0047973 0 -0.0037064 0.00064406 -0.004044 -0.0022587 -0.0037735 0.0047972 1.2087 0.0011441 0.0036682 0.0033166 -0.0019487 0.0057966 -0.00079685 0.00079654 0.0033909 -0.0046014 0 -0.0017118 0 -0.00052837 -0.00036701 5.9566e-05 0.00094189 0.072296 0.0026225 -0.0025751 -0.0061777 -0.0040227 0.00032898 0.004867 -0.01938 0.0087273 0.0079377 -0.048342 -0.0644 -0.018751 -0.061468 0.026084 -0.021568 -0.0053034 -0.12635 0.032339 0.0030725 0.063449 -0.019485 -0.00026065
1.1641 -0.0052278 -0.0028076 -0.0019863 -0.0043214 0 0.00025483 0.00094764 -0.0027949 -0.00041092 -0.0011028 0.0050662 1.234 0.0028244 -0.0015143 0.0062961 -0.0026509 0.004501 -0.0015593 0.0027169 0.00075339 -0.0076986 0 -0.0062726 0 -0.00032036 -0.00049468 0.00031045 0.00091219 0.046042 0.00089347 -0.00096687 -0.0044776 -0.0014104 0.0029431 0.0072529 -0.023753 0.0086849 0.0089807 -0.055545 -0.06936 -0.021916 -0.064595 0.012728 -0.029829 -0.015964 -0.13379 0.023882 -0.00022246 0.054148 -0.029264 -0.0053108
1.168 -0.004964 -0.0035385 -0.0047651 -0.002249 0 0.0027565 0.00057283 -9.5609e-05 0.0014385 0.0012047 0.0045564 1.2681 0.0045184 -0.005153 0.0060319 -0.0023398 0.0021486 -0.003478 0.004325 -0.0012138 -0.0089925 0 -0.0071863 0 -0.00016858 -0.00063487 0.0002225 0.00047023 0.030456 -0.0013563 0.00067056 -0.0023411 0.0015487 0.0042295 0.007828 -0.023171 0.0063038 0.0071154 -0.062965 -0.074546 -0.026243 -0.070115 0.00022519 -0.03747 -0.026181 -0.14068 0.016469 -0.0012022 0.047118 -0.037312 -0.0057158
1.1719 -0.0051798 -0.0041899 -0.0071015 -0.00077344 0 0.0021132 4.448e-06 0.0025294 0.00255 0.0022723 0.0046948 1.3089 0.0044119 -0.0051008 0.0028867 -0.0027358 -0.00077376 -0.0044412 0.0045135 -0.00036624 -0.0068913 0 -0.004806 0 -0.00025554 -0.00064618 -0.00030569 1.1052e-05 0.03005 -0.0033618 0.0006788 -0.0017086 0.0035354 0.0033805 0.0068687 -0.019611 0.004392 0.0039319 -0.070463 -0.079811 -0.030982 -0.076488 -0.011973 -0.04489 -0.03624 -0.14737 0.0094285 -0.0013568 0.040896 -0.044744 -0.0029165
1.1758 -0.0055186 -0.0040608 -0.0086401 -0.0016536 0 -0.0011947 -0.00045407 0.0033155 0.0028664 0.0023868 0.0058981 1.3428 0.002645 -0.0020867 -0.00077372 -0.0032188 -0.0033253 -0.0022309 0.0031136 0.0025092 -0.0017981 0 -0.0019116 0 -0.00040322 -0.00043022 -0.00082883 -3.8407e-05 0.037859 -0.004372 -0.0015718 -0.0032992 0.0034571 0.0013161 0.0052826 -0.015343 0.0044957 0.0019861 -0.077379 -0.084994 -0.035866 -0.083217 -0.023324 -0.052165 -0.045675 -0.15375 0.0029416 -0.00089604 0.035538 -0.051468 -0.00074845
1.1797 -0.0053161 -0.0032697 -0.0094444 -0.0047477 0 -0.0052856 -0.0012218 0.0018383 0.0025195 0.0017456 0.0069927 1.3558 0.0013397 0.0012121 -0.0021954 -0.0017626 -0.0043361 0.0026944 0.0009102 0.0041631 0.0033579 0 -0.00067104 0 -0.00032551 -0.00010323 -0.00076465 0.00031183 0.049833 -0.0043055 -0.005327 -0.0063264 0.0013056 -0.00056566 0.0034823 -0.010775 0.0056382 0.0027984 -0.081586 -0.089794 -0.04142 -0.091603 -0.030731 -0.058768 -0.0522 -0.15867 -0.00096594 0.0024301 0.034195 -0.054896 -0.001556
1.1836 -0.0042548 -0.0027036 -0.0094847 -0.0079902 0 -0.0080606 -0.0030457 -0.00072729 0.0013419 -7.8826e-05 0.0059864 1.3492 0.0022683 0.0024387 -0.00029505 0.0018102 -0.0033476 0.0068576 -0.0010155 0.002054 0.0047682 0 -0.00040681 0 -2.5252e-05 6.3515e-05 -2.7178e-05 0.0005949 0.073467 -0.0037978 -0.0087901 -0.0089611 -0.0017395 -0.0020563 0.00085646 -0.0048089 0.0052537 0.0051021 -0.085792 -0.094595 -0.046974 -0.099989 -0.038139 -0.065372 -0.058726 -0.16358 -0.0048735 0.0057562 0.032853 -0.058323 -0.0035082
1.1875 -0.0027255 -0.0031389 -0.0084509 -0.0089748 0 -0.0081198 -0.006019 -0.0028342 -0.00085778 -0.0032157 0.0017195 1.3418 0.0046619 0.0012237 0.0033999 0.0045479 -0.0013949 0.0067783 -0.0020032 -0.0030116 0.00084395 0 0.0014555 0 0.00014998 -7.9964e-05 0.00080241 0.00037534 0.11858 -0.0035579 -0.010021 -0.0093291 -0.0041896 -0.0041858 -0.003445 0.003022 0.0014589 0.0054553 -0.087176 -0.099176 -0.052643 -0.10868 -0.042238 -0.071972 -0.062801 -0.16756 -0.0071851 0.010092 0.033966 -0.059775 -0.002157
1.1914 -0.001611 -0.0045136 -0.0062731 -0.0069645 0 -0.0054887 -0.0091861 -0.003943 -0.0036376 -0.0065698 -0.0048684 1.3532 0.0056613 -0.00087972 0.0058629 0.0031482 -0.00046972 0.0025134 -0.0020496 -0.0075412 -0.0059253 0 0.0064023 0 -0.0001077 -0.00036269 0.00099125 -0.00025192 0.18171 -0.0036375 -0.0081728 -0.0067899 -0.005419 -0.0076222 -0.0091582 0.011235 -0.0052866 0.0012373 -0.086802 -0.10362 -0.058385 -0.11757 -0.044278 -0.078571 -0.065351 -0.17095 -0.0085032 0.015055 0.036608 -0.059996 0.0050262
1.1953 -0.00167 -0.0061042 -0.003712 -0.0036712 0 -0.0020425 -0.011311 -0.0047243 -0.0058979 -0.0085113 -0.010983 1.385 0.0031427 -0.0018322 0.0050261 -0.0020821 -0.0017689 -0.0020819 -0.0015147 -0.0086286 -0.010563 0 0.013115 0 -0.00066972 -0.00042148 0.00035438 -0.00069624 0.24511 -0.0033205 -0.0044332 -0.0028035 -0.0060882 -0.01143 -0.014497 0.017253 -0.012431 -0.0066124 -0.086258 -0.10809 -0.06411 -0.1264 -0.04615 -0.085202 -0.067779 -0.17431 -0.0097927 0.019958 0.039313 -0.060168 0.015706
1.1992 -0.0029926 -0.0072959 -0.0020905 -0.0020411 0 -0.00085085 -0.012009 -0.0060948 -0.0067832 -0.0086444 -0.013787 1.4188 -0.0019347 -0.00071383 0.0015222 -0.0067732 -0.0043665 -0.0029697 -0.00072169 -0.0064616 -0.0097462 0 0.018778 0 -0.0010403 -6.2344e-05 -0.00057386 -0.00044879 0.29392 -0.0018139 -0.0017055 -0.00041388 -0.0074136 -0.013802 -0.017336 0.019163 -0.017125 -0.013948 -0.082843 -0.11285 -0.069569 -0.13429 -0.045175 -0.092387 -0.068134 -0.17708 -0.0106 0.023827 0.043077 -0.059491 0.024477
1.2031 -0.0049396 -0.0080227 -0.0021748 -0.0039023 0 -0.0040548 -0.011945 -0.008237 -0.0066014 -0.0084306 -0.01256 1.4342 -0.0061298 0.0015567 -0.0019738 -0.0065465 -0.0058683 0.00010989 0.00010927 -0.0036814 -0.0047986 0 0.021775 0 -0.00086081 0.0005171 -0.0010676 0.00036126 0.33193 0.00077022 -0.0026701 -0.0021375 -0.0099418 -0.013977 -0.016965 0.016394 -0.018056 -0.016833 -0.079428 -0.11762 -0.075028 -0.14218 -0.0442 -0.099573 -0.068488 -0.17985 -0.011408 0.027696 0.046841 -0.058814 0.027683
1.207 -0.0066161 -0.0084737 -0.0033487 -0.0083486 0 -0.010577 -0.01189 -0.010541 -0.0066536 -0.009573 -0.0094461 1.4285 -0.006569 0.0028041 -0.0033293 -0.0014735 -0.0046798 0.0034347 0.00061667 -0.0026189 -0.00052392 0 0.022775 0 -0.00031258 0.00089559 -0.00088637 0.0010111 0.37563 0.0029729 -0.0073843 -0.0076308 -0.01294 -0.013065 -0.014666 0.0091532 -0.016043 -0.014894 -0.07602 -0.12273 -0.080075 -0.14895 -0.043417 -0.10683 -0.06897 -0.18258 -0.012902 0.030061 0.049717 -0.058705 0.026409
1.2109 -0.0075083 -0.008607 -0.0041335 -0.012243 0 -0.016052 -0.011775 -0.012285 -0.0080122 -0.011835 -0.0079665 1.418 -0.0034705 0.0012003 -0.0029698 0.0038613 -0.0016932 0.0031468 0.00024139 -0.003419 -0.00076992 0 0.023271 0 4.0719e-05 0.00083174 -0.0004167 0.00083 0.43149 0.0026365 -0.012588 -0.013321 -0.014916 -0.012705 -0.012497 -0.0018536 -0.013217 -0.011435 -0.072617 -0.12821 -0.084703 -0.15459 -0.042827 -0.11415 -0.069581 -0.18527 -0.015094 0.030894 0.051688 -0.059175 0.024755
1.2148 -0.0077662 -0.0081814 -0.0037141 -0.012562 0 -0.015925 -0.010895 -0.013171 -0.010466 -0.012962 -0.010217 1.4205 0.00025845 -0.0030513 -0.0031713 0.0048653 0.00044957 -0.00078053 -0.0012677 -0.0046398 -0.0049139 0 0.023604 0 -0.00016704 0.00049242 -0.00017909 -0.00015409 0.48198 -0.0015843 -0.013902 -0.014896 -0.014752 -0.013042 -0.011449 -0.014684 -0.011573 -0.010273 -0.069214 -0.13368 -0.089331 -0.16022 -0.042238 -0.12147 -0.070192 -0.18796 -0.017287 0.031728 0.053659 -0.059645 0.02548
1.2188 -0.0079001 -0.00724 -0.0029169 -0.0088016 0 -0.0095265 -0.0089902 -0.013233 -0.012711 -0.011126 -0.014984 1.4381 0.0018083 -0.0072678 -0.0052065 0.0013223 -3.1521e-05 -0.0045333 -0.0031426 -0.0050494 -0.0086431 0 0.022882 0 -0.00070594 0.00027274 -0.00026868 -0.0011911 0.4982 -0.0088815 -0.0095196 -0.010908 -0.012448 -0.012412 -0.010761 -0.025759 -0.011794 -0.01239 -0.068021 -0.13922 -0.09244 -0.16305 -0.043999 -0.12749 -0.072353 -0.19029 -0.020977 0.029604 0.052903 -0.061558 0.027632
1.2227 -0.0081776 -0.0063064 -0.0034936 -0.003509 0 -0.0012953 -0.0068183 -0.01246 -0.01353 -0.0072625 -0.018499 1.4569 0.00083925 -0.0078754 -0.0073811 -0.0027912 -0.0021512 -0.0043582 -0.0036062 -0.0044307 -0.0081622 0 0.020692 0 -0.00095941 0.00039841 -0.00033181 -0.0014507 0.46717 -0.016317 -0.0021911 -0.0043287 -0.0089657 -0.0092032 -0.0089935 -0.031474 -0.012938 -0.015433 -0.066981 -0.14476 -0.095442 -0.16568 -0.045924 -0.13343 -0.074621 -0.1926 -0.024771 0.027274 0.051956 -0.063571 0.02832
1.2266 -0.0083061 -0.0058914 -0.0063031 -0.00044837 0 0.0025217 -0.0054212 -0.010754 -0.012708 -0.0045124 -0.017414 1.4631 -0.00072703 -0.0032722 -0.0063949 -0.0035615 -0.0030075 -0.00031459 -0.001105 -0.0029606 -0.003622 0 0.018231 0 -0.00053571 0.00072066 -6.3914e-05 -0.00074355 0.40498 -0.020541 0.0026225 -0.00036162 -0.0054959 -0.0038962 -0.0056626 -0.031014 -0.013089 -0.016161 -0.066859 -0.14973 -0.097517 -0.1672 -0.048638 -0.13818 -0.077348 -0.19446 -0.028533 0.024326 0.050381 -0.065649 0.026195
1.2305 -0.0077221 -0.0058567 -0.010209 -0.0017266 0 -0.00086843 -0.0049372 -0.008276 -0.01084 -0.005075 -0.011608 1.4565 -0.00095111 0.0043064 -0.0010129 -0.00081117 -0.00070041 0.0039073 0.0040187 -0.00062062 0.0014507 0 0.017178 0 0.00033718 0.0009013 0.00036501 0.00033398 0.34167 -0.020111 0.0011913 -0.0021592 -0.0028495 0.00099613 -0.001806 -0.02732 -0.010693 -0.013264 -0.068271 -0.15373 -0.098043 -0.16688 -0.052668 -0.14097 -0.08084 -0.19557 -0.03224 0.020345 0.047755 -0.067835 0.02267
1.2344 -0.0062032 -0.0054886 -0.012867 -0.0060994 0 -0.0082998 -0.0044467 -0.0056584 -0.0085019 -0.0078048 -0.0044101 1.4482 0.00030208 0.0099265 0.0057776 0.0024315 0.0035558 0.0047345 0.0090682 0.0023162 0.0037832 0 0.017547 0 0.0010212 0.00077865 0.00046037 0.00094501 0.29393 -0.016505 -0.0052544 -0.0081096 -0.0013188 0.0030757 0.00094638 -0.02436 -0.005853 -0.0081026 -0.069682 -0.15774 -0.098568 -0.16655 -0.056699 -0.14375 -0.084331 -0.19668 -0.035947 0.016365 0.045128 -0.07002 0.019849
1.2383 -0.0041667 -0.0043215 -0.012668 -0.0098338 0 -0.013274 -0.0031427 -0.0037008 -0.0058555 -0.0092335 1.0965e-05 1.4466 0.0016895 0.0096883 0.0088536 0.0035547 0.0063616 0.0020845 0.010664 0.0046274 0.0031816 0 0.017238 0 0.0010589 0.00053082 -2.3334e-05 0.00072919 0.2539 -0.012801 -0.011452 -0.013084 -0.00083405 0.0020622 0.0017022 -0.022973 -0.00064678 -0.0032576 -0.071421 -0.15907 -0.096779 -0.16463 -0.060461 -0.14326 -0.087408 -0.19643 -0.037628 0.012706 0.043249 -0.070703 0.017976
1.2422 -0.0023222 -0.0027703 -0.0099706 -0.0095553 0 -0.011398 -0.0014557 -0.0027742 -0.0030445 -0.0070456 -0.0001004 1.4491 0.0021806 0.00403 0.0057104 0.0028942 0.0053524 -0.00092958 0.007483 0.0048383 0.0019247 0 0.014187 0 0.00056771 0.00047728 -0.00072805 4.5017e-05 0.20333 -0.010974 -0.012465 -0.012576 -0.0010999 -0.00030578 0.00075012 -0.019752 0.0020863 -0.00060497 -0.073235 -0.1598 -0.094461 -0.16234 -0.064161 -0.14202 -0.09039 -0.19586 -0.038846 0.0091207 0.04154 -0.071042 0.015513
1.2461 -0.0010276 -0.0017535 -0.0064966 -0.0049146 0 -0.003816 -0.00070303 -0.0025551 -0.00064522 -0.0023731 -0.0029019 1.448 0.0021653 -0.0024884 -0.00082181 0.0026981 0.0015876 -0.0013453 0.0016489 0.0029884 0.0018837 0 0.0088462 0 8.975e-05 0.00073029 -0.00098381 -0.00043616 0.13554 -0.010184 -0.0076732 -0.0062273 -0.0016719 -0.0021137 -0.0010282 -0.010746 0.00087215 -0.00041882 -0.074515 -0.15954 -0.091588 -0.16 -0.067108 -0.13995 -0.092816 -0.19502 -0.039093 0.005978 0.040602 -0.070624 0.011528
1.25 -3.9199e-05 -0.0016647 -0.0036574 0.0010536 0 0.0041135 -0.0015468 -0.0023626 0.00065895 0.0014349 -0.0047078 1.4429 0.0026827 -0.0049955 -0.0049722 0.0041919 -0.0013335 0.00082423 -0.0027497 0.0012478 0.0026847 0 0.0040805 0 8.6097e-05 0.0010464 -0.00047743 -0.00035774 0.061824 -0.0077077 -0.00099995 0.0020367 -0.0021275 -0.0028013 -0.0028626 0.003499 -0.0029555 -0.0016149 -0.074223 -0.15636 -0.087082 -0.15748 -0.067832 -0.13543 -0.093606 -0.19334 -0.036481 0.0041392 0.041932 -0.067979 0.007233
1.2539 0.0010543 -0.0018979 -0.0015164 0.0042682 0 0.0073356 -0.0030447 -0.0017458 0.00092929 0.0021507 -0.0030497 1.4428 0.0037847 -0.0023585 -0.0034914 0.0062222 -0.00069082 0.0029781 -0.0029467 0.0019752 0.0026749 0 0.0023195 0 0.00055992 0.0010226 0.00039545 6.4324e-05 -0.0010432 -0.001745 0.0026068 0.0071251 -0.0023303 -0.0029943 -0.0041916 0.017049 -0.0059146 -0.0024932 -0.07393 -0.15318 -0.082576 -0.15497 -0.068556 -0.13091 -0.094396 -0.19166 -0.033869 0.0023003 0.043263 -0.065333 0.0046247
1.2578 0.002175 -0.001552 0.00071985 0.0028609 0 0.0047659 -0.0034991 -0.00075568 0.0012255 0.00060576 0.0015127 1.4553 0.0040747 0.0022496 0.0012435 0.006749 0.0027166 0.0027886 0.00032385 0.0049039 0.0012266 0 0.0029917 0 0.001114 0.00045777 0.00088078 0.00034681 -0.045472 0.0065286 0.0012212 0.0064952 -0.0025178 -0.0032602 -0.0044285 0.023266 -0.0049453 -0.0016393 -0.071486 -0.14809 -0.077759 -0.15358 -0.066524 -0.1256 -0.093346 -0.19024 -0.029181 0.001726 0.046853 -0.061039 0.0038498
1.2617 0.0026173 -0.0005461 0.0034173 -0.0012719 0 -0.00055987 -0.0022472 0.00026957 0.0026499 -0.00055893 0.0061063 1.4746 0.0021725 0.0046905 0.00376 0.0051486 0.0053621 0.00050842 0.0037833 0.0067825 -0.0003509 0 0.0031352 0 0.0013313 -0.00043458 0.00058381 0.00025415 -0.074213 0.013642 -0.0028371 0.0017258 -0.0030069 -0.0033906 -0.0031144 0.020585 6.5894e-05 0.0011038 -0.06809 -0.14215 -0.072803 -0.15268 -0.063269 -0.11993 -0.091481 -0.18894 -0.023573 0.0017121 0.051445 -0.056015 0.002675
1.2656 0.0016514 0.00017325 0.0058573 -0.0039865 0 -0.0042711 -0.00038657 0.0010733 0.0050166 0.00030123 0.0079302 1.4835 -0.0013648 0.0037591 0.0011823 0.0026838 0.0045102 -0.0013866 0.0047653 0.0045088 -0.00018518 0 0.00061212 0 0.0011176 -0.0011383 -0.00015999 4.0571e-06 -0.090659 0.016651 -0.0052781 -0.0029296 -0.0037232 -0.0028647 -0.00049595 0.013468 0.0060064 0.0041557 -0.064463 -0.1362 -0.068077 -0.15215 -0.059665 -0.11445 -0.089392 -0.18791 -0.017919 0.0018224 0.056233 -0.050941 -0.00098419
1.2695 -0.00069754 -0.00035714 0.0067994 -0.0023586 0 -0.0038268 0.00040978 0.0016048 0.0066667 0.0024462 0.0063322 1.4697 -0.0038772 0.0018693 -0.0037896 0.00093336 0.0010005 -0.00057922 0.0035112 -0.0012808 0.0021856 0 -0.0035803 0 0.00073888 -0.0011849 -0.00062329 -7.2496e-06 -0.092695 0.015449 -0.0034219 -0.0037557 -0.0040482 -0.0016653 0.002286 0.0076131 0.0089478 0.0050969 -0.059329 -0.13009 -0.064852 -0.15398 -0.053769 -0.11012 -0.085838 -0.1886 -0.011968 0.0027466 0.062302 -0.045546 -0.0063017
1.2734 -0.0034834 -0.0020086 0.0055669 0.002723 0 2.3771e-05 -0.00032975 0.0018671 0.0059014 0.0038722 0.0031384 1.44 -0.002758 0.0021104 -0.0057994 0.0002793 -0.0015175 0.0030161 0.0024372 -0.0062704 0.0053658 0 -0.0064452 0 0.00056143 -0.00049093 -0.00038766 0.00035652 -0.077084 0.012453 0.0017892 -0.00030468 -0.0032439 -0.00038559 0.0039807 0.0045135 0.0073417 0.002838 -0.054196 -0.12398 -0.061628 -0.1558 -0.047873 -0.1058 -0.082284 -0.1893 -0.0060168 0.0036708 0.06837 -0.040151 -0.0099402
1.2773 -0.0054789 -0.0036269 0.0025729 0.0070614 0 0.0039503 -0.0014788 0.0017714 0.0027319 0.0033492 0.0012114 1.4177 0.0019363 0.0048992 -0.0026553 0.00011362 -0.00020451 0.0071616 0.0032905 -0.0065973 0.0074204 0 -0.0062585 0 0.00072862 0.00055261 0.0002824 0.0008258 -0.046661 0.010109 0.0066238 0.0041986 -0.0011323 0.00038538 0.0043719 0.0010197 0.0032856 -0.00075281 -0.049685 -0.11931 -0.060271 -0.15898 -0.042093 -0.10316 -0.078688 -0.19155 -0.0015085 0.004533 0.073793 -0.035777 -0.0094721
1.2813 -0.0060326 -0.0042046 -0.0010566 0.0064765 0 0.0042498 -0.0016585 0.0012089 -0.0008971 0.0012414 0.0023357 1.4223 0.0070095 0.0076412 0.0021313 0.00010125 0.0040762 0.0089824 0.0052329 -0.0028546 0.0073702 0 -0.0042753 0 0.0010285 0.0013099 0.00073081 0.0010021 -0.0096475 0.0086669 0.0073397 0.0051798 0.0015991 0.00055502 0.004474 -0.0059849 0.00070916 -0.0018569 -0.045639 -0.1157 -0.060313 -0.16316 -0.036401 -0.10179 -0.07506 -0.19497 0.0019204 0.005349 0.078732 -0.032167 -0.006052
1.2852 -0.0053845 -0.0038239 -0.004218 0.00029215 0 -0.00057717 -0.00071496 0.00023939 -0.0028008 -0.0012779 0.0058147 1.4529 0.0085163 0.0075159 0.0029503 0.00063875 0.0075025 0.0069902 0.0058438 0.00046665 0.0054888 0 -0.002973 0 0.0010591 0.0013156 0.00054661 0.00075141 0.028165 0.0062102 0.002868 0.00034042 0.0037835 0.00039988 0.0053268 -0.015183 0.0019733 0.0018032 -0.041633 -0.11215 -0.060392 -0.16736 -0.030741 -0.10045 -0.071444 -0.19842 0.0053054 0.0061574 0.083638 -0.02859 -0.0031668
1.2891 -0.0042552 -0.0033404 -0.0062621 -0.0078793 0 -0.0083268 0.00032014 -0.00085814 -0.0025572 -0.0033247 0.0087233 1.4884 0.0050528 0.0043212 -0.0017934 0.0019367 0.0069485 0.0020814 0.0039089 -0.00029214 0.0026378 0 -0.0029142 0 0.00057286 0.00060106 -7.8003e-05 0.00031053 0.067949 0.00066959 -0.0043409 -0.0080595 0.0045337 0.00019175 0.0065562 -0.021553 0.0057607 0.0080286 -0.040936 -0.11233 -0.063684 -0.17203 -0.027889 -0.10204 -0.068869 -0.20392 0.0049345 0.0063136 0.08562 -0.027794 -0.0026655
1.293 -0.0031946 -0.0032816 -0.0070064 -0.012741 0 -0.01403 0.00056138 -0.0017755 -0.0017993 -0.0046224 0.0078125 1.5057 -0.00095281 0.0005345 -0.0075188 0.0031186 0.0029205 -0.0030216 0.0009481 -0.004099 -0.00023197 0 -0.0019156 0 -0.00027271 -0.00031211 -0.00057487 2.2345e-05 0.11328 -0.0081466 -0.0098528 -0.014373 0.0037415 0.00010638 0.0063549 -0.021292 0.0080576 0.011058 -0.040239 -0.11252 -0.066975 -0.17671 -0.025037 -0.10363 -0.066295 -0.20942 0.0045637 0.0064699 0.087602 -0.026998 -0.0024984
1.2969 -0.0022879 -0.0033259 -0.0066227 -0.011243 0 -0.013363 0.000181 -0.0024426 -0.0024767 -0.0052554 0.0019432 1.4977 -0.0051005 -0.00115 -0.0077713 0.0028025 -0.0010837 -0.0055332 -0.00022743 -0.006449 -0.0020291 0 0.0024284 0 -0.00099267 -0.000779 -0.00054314 5.0335e-06 0.16284 -0.018132 -0.010269 -0.0138 0.001969 0.00028977 0.0031467 -0.015484 0.0054207 0.0062829 -0.041048 -0.11401 -0.070968 -0.18042 -0.023899 -0.10592 -0.064191 -0.21513 0.0029688 0.0063437 0.088206 -0.02722 0.0011037
1.3008 -0.0013515 -0.0029429 -0.0055656 -0.0047744 0 -0.0063248 -0.00016291 -0.0031247 -0.0048439 -0.0055927 -0.00673 1.4764 -0.0044098 -7.7384e-05 -0.00079845 0.00070406 -0.0019961 -0.0045054 0.0015328 -0.004296 -0.0016305 0 0.0097007 0 -0.0011562 -0.00050393 -7.9502e-05 0.00010058 0.21005 -0.026044 -0.0057657 -0.0065027 -6.157e-05 0.00060759 -0.0026849 -0.0086731 -0.0021496 -0.0052342 -0.04369 -0.11709 -0.075815 -0.18294 -0.024847 -0.10908 -0.062662 -0.2211 -0.00011568 0.0058738 0.087133 -0.028683 0.0091963
1.3047 -0.0002922 -0.0022995 -0.0044028 0.0019948 0 0.0020956 -0.00051292 -0.0042413 -0.0072105 -0.0063517 -0.014007 1.4598 0.00058933 0.002387 0.0082727 -0.0016818 0.00013456 -0.0015057 0.0043597 0.00076033 0.001308 0 0.01662 0 -0.00075941 0.00024607 0.00037078 0.00012126 0.24932 -0.029098 -0.00021792 0.0020655 -0.0019088 0.00021378 -0.0088484 -0.0042097 -0.011028 -0.016832 -0.046333 -0.12017 -0.080662 -0.18546 -0.025795 -0.11223 -0.061132 -0.22708 -0.0032001 0.0054039 0.086059 -0.030146 0.018296
1.3086 0.00072833 -0.0021944 -0.0034661 0.0045693 0 0.0055369 -0.0017571 -0.0060109 -0.0076706 -0.0081485 -0.016663 1.457 0.0065687 0.0045438 0.011955 -0.0023629 0.0027371 0.00065996 0.0050781 0.0044467 0.0055232 0 0.020176 0 -0.00023498 0.00086262 0.00043778 8.4953e-05 0.27944 -0.02608 0.0015495 0.0053689 -0.0035096 -0.0022164 -0.013011 -0.0015289 -0.016559 -0.02131 -0.049802 -0.12355 -0.084628 -0.18417 -0.029184 -0.1151 -0.059732 -0.23204 -0.0063095 0.0045907 0.083511 -0.032232 0.023373
1.3125 0.0013766 -0.0030267 -0.0025903 0.0017287 0 0.0015689 -0.0044201 -0.0081575 -0.0060111 -0.010554 -0.014888 1.464 0.0099806 0.0055917 0.0072079 -0.00083125 0.0036175 0.00037221 0.0022893 0.0045038 0.0085297 0 0.020509 0 -5.6399e-05 0.00086972 0.0001111 0.00016476 0.29867 -0.017796 -0.002438 0.0012215 -0.0050059 -0.0072082 -0.014579 0.0020249 -0.016353 -0.016685 -0.053373 -0.12696 -0.088486 -0.18242 -0.032874 -0.11792 -0.058349 -0.23688 -0.0094219 0.0037354 0.080781 -0.034394 0.022682
1.3164 0.0013237 -0.0040907 -0.0013028 -0.0038838 0 -0.0060149 -0.0075972 -0.0099034 -0.0038729 -0.011799 -0.011949 1.4715 0.0092962 0.005403 -0.0020332 0.0014663 0.0029476 -0.0013026 -0.0022652 0.0026942 0.008342 0 0.020356 0 -0.00029167 0.00026004 -0.00032824 0.0004285 0.29887 -0.0069163 -0.0094558 -0.0063127 -0.0065172 -0.013211 -0.014613 0.0073607 -0.011777 -0.007617 -0.056192 -0.12958 -0.091342 -0.17911 -0.036734 -0.12019 -0.056717 -0.24109 -0.011719 0.0027737 0.0781 -0.036308 0.0194
1.3203 0.00040501 -0.0041913 0.00060144 -0.0078504 0 -0.01031 -0.0095108 -0.010333 -0.003074 -0.010038 -0.011196 1.4746 0.005468 0.0038514 -0.0087411 0.0027481 0.0024565 -0.0015942 -0.00535 0.0020511 0.0050663 0 0.021712 0 -0.00054621 -0.00055691 -0.0005896 0.00070369 0.26959 0.0029822 -0.013955 -0.010384 -0.0079801 -0.016981 -0.014126 0.012236 -0.0066591 -0.0014033 -0.057485 -0.13058 -0.092164 -0.17267 -0.040943 -0.12133 -0.054582 -0.24402 -0.012361 0.0015961 0.07552 -0.037716 0.018333
1.3242 -0.0012506 -0.0029794 0.0026455 -0.0071071 0 -0.0072722 -0.0092383 -0.0089622 -0.0038505 -0.005329 -0.013001 1.475 0.00085737 0.0010167 -0.0089556 0.0027984 0.0031552 0.0012175 -0.0051473 0.0029292 0.00077565 0 0.02343 0 -0.00036797 -0.0010966 -0.0005807 0.0007637 0.21065 0.0091167 -0.011907 -0.0072136 -0.0090733 -0.015901 -0.012796 0.013575 -0.0043318 -0.0021928 -0.058779 -0.13157 -0.092986 -0.16623 -0.045152 -0.12247 -0.052447 -0.24696 -0.013003 0.00041846 0.072939 -0.039125 0.021085
1.3281 -0.0031745 -0.0014419 0.0038835 -0.001988 0 0.00079617 -0.0076441 -0.0061277 -0.0047441 -0.00020553 -0.014445 1.4761 -0.0022283 -0.0020332 -0.0043506 0.0029685 0.0043486 0.005894 -0.0025828 0.0027203 -0.0022528 0 0.022374 0 0.00027969 -0.0011129 -0.0004006 0.0006358 0.13887 0.011024 -0.0041106 0.00080493 -0.0092717 -0.010307 -0.0095273 0.01055 -0.0052716 -0.0082312 -0.056991 -0.12965 -0.091118 -0.15755 -0.048215 -0.12211 -0.049671 -0.24859 -0.011205 -0.0010871 0.071329 -0.039561 0.024569
1.332 -0.0047237 -0.00089246 0.003587 0.0040509 0 0.007353 -0.0063489 -0.00285 -0.0041216 0.0022032 -0.012056 1.4783 -0.0025632 -0.0034126 0.00051847 0.0042377 0.0048589 0.0091631 -2.4647e-05 -0.00045486 -0.0032092 0 0.016728 0 0.00095381 -0.00066503 -0.00020635 0.00063982 0.077992 0.010552 0.0043363 0.00733 -0.0080956 -0.0034422 -0.0041449 0.004992 -0.0070064 -0.013824 -0.054281 -0.12686 -0.088445 -0.1482 -0.050935 -0.12131 -0.046704 -0.24983 -0.0086768 -0.0026909 0.07001 -0.039706 0.024139
1.3359 -0.0054522 -0.0015677 0.00176 0.0067795 0 0.0072333 -0.0058559 -0.000192 -0.0017194 0.00095321 -0.0050288 1.4793 -0.000438 -0.0020805 0.0027282 0.0055634 0.0046385 0.0086593 0.0010226 -0.0047238 -0.0028163 0 0.0077822 0 0.0011421 1.3133e-05 -0.00011469 0.0010356 0.039698 0.0099939 0.0079994 0.0074038 -0.0054797 0.0012088 0.001825 -0.00089221 -0.0062015 -0.013756 -0.050969 -0.12344 -0.085313 -0.13893 -0.053177 -0.12025 -0.043746 -0.25084 -0.0057915 -0.0043572 0.068965 -0.039683 0.017971
1.3398 -0.0054113 -0.0024437 -0.00095839 0.0041165 0 0.00068613 -0.0050076 0.0014057 0.0012348 -0.0018066 0.0040089 1.4789 0.0024994 0.00061964 0.0026868 0.0045647 0.0046203 0.0049436 0.00087526 -0.0060967 -0.0020534 0 -0.0015583 0 0.00073208 0.00065388 -0.00018866 0.0016273 0.015569 0.0098549 0.0052096 0.0011874 -0.0019946 0.002731 0.006281 -0.0064652 -0.0012881 -0.0066277 -0.045382 -0.1176 -0.080447 -0.12994 -0.053609 -0.1182 -0.040823 -0.25097 -0.0015572 -0.0062605 0.068958 -0.039026 0.0083733
1.3438 -0.0050533 -0.0024787 -0.0038073 -0.0022921 0 -0.0073735 -0.0024569 0.0022541 0.0032257 -0.0028429 0.011214 1.4808 0.0041418 0.0016405 0.0021668 6.6573e-05 0.0050746 0.00062589 0.00066123 -0.0031067 -0.001109 0 -0.0095076 0 8.0512e-05 0.001021 -0.00043881 0.0018082 -0.010584 0.0084299 -0.00098679 -0.0067017 0.0013359 0.0030167 0.0083619 -0.01206 0.0062882 0.0046571 -0.039796 -0.11176 -0.075582 -0.12096 -0.054041 -0.11615 -0.0379 -0.2511 0.002677 -0.0081637 0.06895 -0.038368 -0.00073946
1.3477 -0.0047659 -0.0018143 -0.0062854 -0.0080494 0 -0.011572 0.0015188 0.002913 0.0036513 -0.00082048 0.014453 1.4889 0.0033705 -0.00097015 0.0017308 -0.0061021 0.0048354 -0.0022879 0.00082383 0.0010962 0.00040922 0 -0.016098 0 -0.00034848 0.00096571 -0.00078682 0.001117 -0.042984 0.0037734 -0.0055542 -0.01103 0.0035672 0.0043066 0.0089257 -0.017005 0.013029 0.014755 -0.034569 -0.10543 -0.07075 -0.11433 -0.053311 -0.11394 -0.035785 -0.25063 0.0063692 -0.0097961 0.06943 -0.037688 -0.0071523
1.3516 -0.0044909 -0.0015246 -0.0081387 -0.0091042 0 -0.0098161 0.0049788 0.0035545 0.0029697 0.002666 0.014303 1.5024 0.0010834 -0.005852 0.00056625 -0.010105 0.0027668 -0.0038836 0.00083761 0.0020435 0.0025495 0 -0.021297 0 -0.00037816 0.00052435 -0.0010485 -0.00020141 -0.068133 -0.0037807 -0.0054333 -0.0095213 0.0043276 0.0066687 0.0092039 -0.019117 0.015768 0.018701 -0.029538 -0.098843 -0.065935 -0.10897 -0.051951 -0.11164 -0.034109 -0.24982 0.009768 -0.011282 0.070173 -0.036994 -0.011102
1.3555 -0.0038535 -0.0022541 -0.0091942 -0.0048589 0 -0.0039698 0.0061471 0.0038089 0.0019736 0.0048374 0.012677 1.5143 -0.00034554 -0.0092352 -0.0016331 -0.009196 -0.00016857 -0.005235 0.00019063 -0.00089388 0.0046081 0 -0.023289 0 -0.0001725 -3.9995e-05 -0.0010273 -0.001251 -0.06859 -0.011143 -0.0016306 -0.0037925 0.0038891 0.0079771 0.0092317 -0.016577 0.013738 0.014542 -0.024869 -0.092399 -0.061291 -0.10408 -0.050531 -0.10937 -0.032597 -0.24888 0.012931 -0.012629 0.070945 -0.036326 -0.013357
1.3594 -0.0026902 -0.0034212 -0.0093651 0.0011639 0 0.002033 0.0050471 0.0031955 0.0011365 0.0042433 0.010862 1.516 0.00085731 -0.0083766 -0.003547 -0.0041194 -0.0011287 -0.0063733 -0.00076779 -0.0035485 0.0056434 0 -0.019604 0 2.2174e-05 -0.00038318 -0.00069312 -0.0012193 -0.03986 -0.014707 0.0018767 0.0021699 0.0027915 0.006195 0.0078765 -0.01005 0.0088797 0.0047271 -0.023941 -0.087466 -0.058405 -0.10394 -0.048492 -0.10742 -0.032792 -0.24657 0.013657 -0.012542 0.072013 -0.035912 -0.013357
1.3633 -0.0013953 -0.0039733 -0.0087956 0.0039094 0 0.0046018 0.0031207 0.0016293 0.00055331 0.0015472 0.0088268 1.5046 0.0039655 -0.0041375 -0.0034634 0.0014254 0.0016517 -0.0060162 -0.0011656 -0.0016606 0.0051825 0 -0.010181 0 0.00011038 -0.00035618 -0.00027783 -0.00015354 0.0085319 -0.013247 0.0012714 0.0044459 0.0013652 0.0014031 0.0043757 -0.0024672 0.0042712 -0.0049309 -0.023013 -0.082533 -0.05552 -0.1038 -0.046452 -0.10548 -0.032988 -0.24427 0.014383 -0.012455 0.07308 -0.035499 -0.0096455
1.3672 -0.00067377 -0.0037662 -0.007843 0.00080452 0 0.0021562 0.0013571 -0.00054557 0.00014329 -0.0017504 0.0059001 1.4845 0.0060303 -3.0702e-05 -0.0013398 0.0037772 0.0062608 -0.003462 -0.00062699 0.0039375 0.0033605 0 0.0012513 0 0.00013096 -0.00014425 -0.00013855 0.00099437 0.067196 -0.0087501 -0.0042827 0.0012827 -0.0004709 -0.0044458 -0.0005018 0.003394 0.0018592 -0.0089016 -0.024906 -0.079053 -0.053935 -0.10589 -0.044515 -0.1037 -0.03393 -0.24074 0.013768 -0.011095 0.074352 -0.035036 -0.0019353
1.3711 -0.00095202 -0.0038358 -0.0068015 -0.0060705 0 -0.0041034 -0.00083534 -0.0029711 -0.00039576 -0.0048147 0.0016083 1.4624 0.0044663 0.0012648 0.00094598 0.0021334 0.0082379 -0.00019977 0.00035232 0.0077489 0.00063631 0 0.0096975 0 0.00010517 -7.4857e-05 -0.00045067 0.0011734 0.13772 -0.0044925 -0.011961 -0.0057846 -0.0030471 -0.0094421 -0.005112 0.006899 0.0011321 -0.0061484 -0.029325 -0.076873 -0.053515 -0.10999 -0.042671 -0.10206 -0.03554 -0.23613 0.011952 -0.0085965 0.075806 -0.034529 0.0077462
1.375 -0.002091 -0.0051474 -0.0056746 -0.011624 0 -0.010509 -0.0046952 -0.0055961 -0.0017663 -0.0075953 -0.0041148 1.4417 -0.00034331 0.00025199 0.0015792 -0.0011612 0.0049279 0.0011031 0.0011298 0.0055397 -0.002302 0 0.013181 0 -3.919e-06 -0.00024962 -0.00099973 0.00017683 0.22666 -0.0023633 -0.017093 -0.01243 -0.0066018 -0.013064 -0.0086674 0.0090651 -0.00033976 -0.001396 -0.033744 -0.074694 -0.053095 -0.11409 -0.040827 -0.10042 -0.03715 -0.23151 0.010136 -0.0060974 0.077261 -0.034022 0.016305
1.3789 -0.0036849 -0.0072885 -0.0043174 -0.011978 0 -0.012845 -0.010234 -0.0085005 -0.0047962 -0.0099579 -0.010944 1.4206 -0.005072 -0.00055137 0.00067412 -0.0028839 -0.0013682 -0.0005721 0.0017724 -0.00072843 -0.0044177 0 0.014377 0 -0.00018248 -0.00040338 -0.0013038 -0.0011679 0.33043 -0.0019167 -0.016339 -0.014051 -0.010984 -0.015746 -0.011939 0.010446 -0.0048801 -0.0016256 -0.04132 -0.07445 -0.054194 -0.11922 -0.039361 -0.098538 -0.038892 -0.22449 0.0078135 -0.0016231 0.079334 -0.032805 0.022024
1.3828 -0.0055291 -0.0087344 -0.0028225 -0.0076929 0 -0.0094139 -0.015643 -0.011458 -0.0095808 -0.011378 -0.017847 1.3971 -0.0063496 0.00019808 -0.0002296 -0.0016358 -0.0051607 -0.0032153 0.0028779 -0.0046246 -0.0046347 0 0.017696 0 -0.0003086 -0.00020174 -0.0010066 -0.001762 0.43073 -0.001694 -0.010192 -0.009266 -0.015506 -0.017663 -0.015968 0.0099918 -0.012645 -0.010122 -0.049004 -0.074272 -0.055345 -0.12438 -0.037908 -0.096653 -0.040638 -0.21739 0.0054736 0.0029181 0.081428 -0.031565 0.025778
1.3867 -0.0076521 -0.0084884 -0.001671 -0.003186 0 -0.0029629 -0.018705 -0.013837 -0.014832 -0.011708 -0.02292 1.3747 -0.0038558 0.0011252 -0.00039044 0.0013004 -0.0030885 -0.0037646 0.0044979 -0.0019648 -0.0027848 0 0.024702 0 -0.00028152 0.00030078 -0.00020292 -0.0012355 0.50727 -0.0011318 -0.0029688 -0.001694 -0.019006 -0.018414 -0.020195 0.0061455 -0.021064 -0.023196 -0.056275 -0.074102 -0.056497 -0.12839 -0.036473 -0.094407 -0.041916 -0.20969 0.0039687 0.0075193 0.083719 -0.029935 0.029903
1.3906 -0.0098922 -0.0072342 -0.001407 -0.0028549 0 0.00090062 -0.018684 -0.015051 -0.018389 -0.011822 -0.024317 1.3609 -0.00055946 -2.2246e-05 -0.00096411 0.0034253 0.0026307 -0.0014957 0.0055294 0.0047825 -0.00025588 0 0.032565 0 -0.00018679 0.00057284 0.00061919 -0.00023795 0.55408 -0.0011435 9.2922e-05 0.0022241 -0.020202 -0.017807 -0.022316 -0.0012473 -0.026328 -0.032867 -0.062946 -0.073944 -0.057652 -0.13074 -0.035064 -0.091636 -0.042513 -0.20112 0.0036811 0.012208 0.086297 -0.027737 0.035931
1.3945 -0.011641 -0.0066394 -0.0021769 -0.0073268 0 -0.0016836 -0.016669 -0.015106 -0.018789 -0.012938 -0.022059 1.3597 0.00017499 -0.0032837 -0.003408 0.0032722 0.0063702 0.0010037 0.0045465 0.0092097 0.0008012 0 0.037039 0 -0.00023969 8.756e-05 0.0009848 0.00023851 0.58057 -0.0031204 -0.0032358 -0.0016176 -0.018334 -0.016399 -0.020337 -0.010437 -0.025995 -0.033438 -0.069617 -0.073787 -0.058806 -0.13309 -0.033656 -0.088865 -0.043109 -0.19256 0.0033935 0.016897 0.088876 -0.025539 0.043204
1.3984 -0.012242 -0.0075644 -0.0036693 -0.013074 0 -0.0090982 -0.014224 -0.014577 -0.016549 -0.015138 -0.01879 1.3653 -0.0022495 -0.0057727 -0.006984 0.0014076 0.0047535 0.00058961 0.0013783 0.0077463 -0.00060459 0 0.036661 0 -0.00050885 -0.0010541 0.00081756 -0.00017795 0.59692 -0.0076148 -0.010265 -0.011099 -0.013777 -0.014871 -0.014813 -0.019107 -0.020815 -0.026122 -0.07219 -0.07204 -0.058953 -0.13079 -0.031912 -0.084983 -0.042283 -0.18436 0.0060987 0.019416 0.091172 -0.022968 0.049321
1.4023 -0.01169 -0.0091873 -0.0055134 -0.015556 0 -0.015263 -0.012014 -0.013992 -0.013799 -0.016898 -0.017904 1.3642 -0.0053339 -0.0043824 -0.0085809 -0.00050323 -9.3725e-05 -0.0028695 -0.0022903 0.0030639 -0.0031474 0 0.033751 0 -0.00074291 -0.0020302 0.00044429 -0.00092333 0.60075 -0.013872 -0.01535 -0.019131 -0.0081263 -0.013029 -0.0088283 -0.025886 -0.014285 -0.017555 -0.074018 -0.070005 -0.058916 -0.12765 -0.030106 -0.080899 -0.041198 -0.17622 0.0093471 0.021542 0.093417 -0.02033 0.051685
1.4063 -0.010777 -0.0099762 -0.0076145 -0.012992 0 -0.014988 -0.0098248 -0.013261 -0.012434 -0.016444 -0.020146 1.3464 -0.0061514 0.00085057 -0.0056473 -0.0014174 -0.0030426 -0.0061056 -0.0041371 0.00062762 -0.0042984 0 0.031408 0 -0.00056913 -0.0019403 0.0002326 -0.001102 0.57996 -0.020218 -0.014429 -0.019509 -0.0034722 -0.0099882 -0.0055057 -0.03046 -0.010073 -0.013727 -0.074207 -0.067241 -0.058479 -0.12287 -0.028132 -0.076394 -0.039743 -0.16867 0.013468 0.022349 0.095275 -0.017829 0.04888
1.4102 -0.010317 -0.0093185 -0.0099707 -0.0075532 0 -0.0087594 -0.0075748 -0.0118 -0.012449 -0.013577 -0.022061 1.3144 -0.004148 0.0063289 0.00067991 -0.0016597 -0.0013963 -0.0057842 -0.0031712 0.0025874 -0.002855 0 0.030061 0 9.2895e-05 -0.00063452 0.00023947 -0.00037693 0.52675 -0.024674 -0.0084031 -0.012271 -0.0012082 -0.0056226 -0.0054382 -0.032623 -0.0092614 -0.015038 -0.070304 -0.062656 -0.057044 -0.11403 -0.025733 -0.070834 -0.037364 -0.1626 0.019767 0.019864 0.096164 -0.015672 0.041224
1.4141 -0.010225 -0.0079592 -0.012207 -0.0032855 0 -0.0022636 -0.005779 -0.009226 -0.012069 -0.0099038 -0.018625 1.2817 -0.0012657 0.0079934 0.0058518 -0.0020742 0.002594 -0.0019362 -0.00052473 0.0059054 -0.00025048 0 0.027363 0 0.00086488 0.0010745 0.00022701 0.00073138 0.44616 -0.02552 -0.0023572 -0.0036003 -0.0012342 -0.0015224 -0.006506 -0.031784 -0.0096681 -0.016814 -0.066401 -0.05807 -0.055609 -0.10519 -0.023335 -0.065275 -0.034985 -0.15652 0.026067 0.017378 0.097054 -0.013515 0.030591
1.418 -0.0095028 -0.0069172 -0.013515 -0.0028475 0 -0.0010004 -0.0048625 -0.0058964 -0.0095409 -0.0071796 -0.0082227 1.2606 0.00045187 0.0048967 0.0057903 -0.0026898 0.0046152 0.0022337 0.0016868 0.0064689 0.00091812 0 0.021357 0 0.0012287 0.0020632 6.1746e-06 0.0013853 0.35104 -0.02202 -0.001211 -0.00029718 -0.0022038 5.6727e-05 -0.0061419 -0.027586 -0.0079423 -0.014215 -0.060372 -0.05224 -0.053621 -0.093903 -0.020551 -0.058643 -0.03224 -0.15207 0.033103 0.011542 0.096711 -0.012132 0.019725
1.4219 -0.0073375 -0.006351 -0.013264 -0.005802 0 -0.0052786 -0.0043931 -0.0027346 -0.004856 -0.0056263 0.0048018 1.2507 0.00098875 -0.00017119 0.00067437 -0.0025243 0.0031079 0.0037865 0.0022375 0.0040717 -0.00031604 0 0.013177 0 0.0010251 0.0018248 -0.00028588 0.0012224 0.25259 -0.015107 -0.0056046 -0.0039266 -0.0026641 -0.0015398 -0.0037246 -0.020604 -0.0027302 -0.0065925 -0.05354 -0.045938 -0.051423 -0.081692 -0.017621 -0.051606 -0.029357 -0.14823 0.040418 0.0044388 0.095901 -0.011043 0.011174
1.4258 -0.0042098 -0.0057529 -0.0117 -0.0094574 0 -0.010412 -0.0035024 -0.00056573 0.00022598 -0.0041079 0.013085 1.2404 0.0019571 -0.003346 -0.0051803 -0.00085957 0.00063668 0.0027915 0.0015575 0.0024386 -0.0022369 0 0.0062435 0 0.00059378 0.00081565 -0.00029979 0.00061685 0.15888 -0.0072365 -0.011587 -0.0099618 -0.0021892 -0.0044079 -0.00087466 -0.011989 0.0038666 0.0024936 -0.047044 -0.039631 -0.049228 -0.069524 -0.014626 -0.044347 -0.026465 -0.14451 0.047528 -0.0030392 0.094955 -0.010086 0.0061467
1.4297 -0.0017745 -0.0050555 -0.009878 -0.01111 0 -0.011613 -0.0021805 0.00033582 0.0037261 -0.0018449 0.012479 1.218 0.0043338 -0.0028595 -0.0072438 0.0014477 0.00054655 0.0014596 0.00083103 0.0044865 -0.002377 0 0.0029275 0 0.00039376 -6.0252e-05 0.0001267 0.00022036 0.08061 -0.00092322 -0.014183 -0.012338 -0.0016169 -0.0057994 0.00030672 -0.0024753 0.0079337 0.0088407 -0.042252 -0.033296 -0.04705 -0.057581 -0.011306 -0.035967 -0.023526 -0.14137 0.053604 -0.012412 0.093322 -0.0098049 0.0040183
1.4336 -0.0014935 -0.005033 -0.0087511 -0.0098158 0 -0.0084867 -0.0017778 0.00012936 0.0049378 0.00042798 0.0058029 1.1834 0.0070344 0.00011362 -0.0046056 0.0023194 0.0029571 0.001082 0.00060206 0.008586 -0.00031956 0 0.0024392 0 0.00052768 -0.00028092 0.00072099 0.00031696 0.032168 0.0030899 -0.011506 -0.0088563 -0.0022573 -0.0048982 -0.00090568 0.0077199 0.0071105 0.010906 -0.037461 -0.026961 -0.044873 -0.045637 -0.0079847 -0.027586 -0.020588 -0.13823 0.059681 -0.021785 0.091689 -0.0095236 0.0030268
1.4375 -0.003348 -0.0063099 -0.0083186 -0.0066875 0 -0.0048165 -0.003768 -0.00096321 0.0044808 0.0012056 0.00034924 1.1473 0.0079702 0.0031048 -0.00014037 0.00046175 0.0046957 0.00066422 0.00040347 0.01027 0.0018114 0 0.002202 0 0.0006986 -4.9849e-05 0.00097737 0.00064496 0.022496 0.006227 -0.0058929 -0.0025819 -0.0047617 -0.0036467 -0.0035801 0.01761 0.002652 0.010063 -0.036464 -0.021494 -0.04288 -0.03575 -0.0045191 -0.018672 -0.017465 -0.13414 0.064285 -0.030361 0.090558 -0.0091971 0.0018102
1.4414 -0.0059255 -0.0082099 -0.0077549 -0.0039404 0 -0.0044139 -0.0079172 -0.0027711 0.0031594 -0.00010675 0.0012971 1.1193 0.0063845 0.0044175 0.0026701 -0.0029635 0.0031073 -0.0011422 -0.00036808 0.0073471 0.0017838 0 0.0010209 0 0.00062285 9.9947e-05 0.00063049 0.00078675 0.046333 0.010298 -0.0015261 0.001426 -0.0085378 -0.0045888 -0.0062455 0.024342 -0.0017218 0.0084552 -0.037949 -0.016595 -0.041009 -0.02721 -0.00095877 -0.0094072 -0.01422 -0.12943 0.067928 -0.038415 0.089756 -0.0088411 0.00054421
1.4453 -0.0077669 -0.0091036 -0.0064117 -0.0034677 0 -0.0075348 -0.011958 -0.004982 0.0010499 -0.0026003 0.0071372 1.0986 0.0038308 0.0038289 0.0027361 -0.004969 -0.00073584 -0.0034398 -0.0014927 0.0023989 -0.0001337 0 0.00046353 0 0.0003896 -5.5615e-05 -8.1958e-05 0.00063643 0.08906 0.015059 -0.0010123 0.00046932 -0.012085 -0.0079774 -0.0079867 0.024279 -0.0031557 0.0070618 -0.039752 -0.011782 -0.039139 -0.018871 0.0025963 -0.00015036 -0.010936 -0.1246 0.071473 -0.046286 0.089038 -0.0084541 0.0006788
1.4492 -0.0085853 -0.00816 -0.0046282 -0.0056701 0 -0.011174 -0.01339 -0.0070644 -0.0022329 -0.0049638 0.011241 1.0755 0.0026719 0.0020651 0.0014098 -0.0033945 -0.0030854 -0.0034363 -0.0020164 -0.00021547 -0.0013843 0 0.003031 0 0.00033217 -0.00023259 -0.00064418 0.00044483 0.14236 0.017654 -0.0037958 -0.0041791 -0.013923 -0.011301 -0.0086005 0.015992 -0.0021071 0.0054878 -0.048473 -0.0088489 -0.037276 -0.01492 0.0060375 0.0089423 -0.0067948 -0.1171 0.072904 -0.05019 0.090147 -0.0073926 0.0035342
1.4531 -0.0091897 -0.0065303 -0.0034946 -0.0091067 0 -0.012258 -0.011674 -0.0085746 -0.0066031 -0.0068192 0.0078649 1.0426 0.0036802 0.00021639 0.00027448 0.0009165 -0.00157 0.00022015 -0.001255 0.00069852 5.3801e-05 0 0.0092977 0 0.00057335 -4.0397e-05 -0.00074748 0.0004585 0.21243 0.01481 -0.007196 -0.0090688 -0.013448 -0.011796 -0.0081991 0.0023362 -0.0017037 0.002825 -0.057194 -0.005916 -0.035414 -0.010969 0.0094787 0.018035 -0.0026531 -0.10959 0.074336 -0.054093 0.091256 -0.0063312 0.0090999
1.457 -0.010363 -0.0063728 -0.0038655 -0.011329 0 -0.010206 -0.0085822 -0.0095446 -0.011157 -0.0086847 -0.0030291 1.0028 0.0052474 -0.00048488 -0.00047249 0.0046635 0.0023231 0.0050153 0.00043136 0.0020361 0.0034386 0 0.01719 0 0.00081272 0.00049687 -0.00054146 0.00060907 0.30904 0.005857 -0.00868 -0.011455 -0.011229 -0.0092621 -0.0070865 -0.010958 -0.0047046 -0.0017247 -0.067968 -0.0037597 -0.033375 -0.0086992 0.012447 0.026219 0.001969 -0.10128 0.075155 -0.055802 0.092862 -0.0051715 0.016133
1.4609 -0.011981 -0.0085434 -0.0056879 -0.010642 0 -0.0067867 -0.0064123 -0.010432 -0.014881 -0.010818 -0.016137 0.96521 0.0049743 0.00086264 -0.0014787 0.004958 0.0049693 0.0063576 0.0019144 0.00029039 0.006125 0 0.024014 0 0.00064165 0.00087985 -0.00041276 0.00060338 0.42676 -0.0063753 -0.0075525 -0.010844 -0.0086493 -0.006213 -0.0059789 -0.019487 -0.010931 -0.0086545 -0.080936 -0.0024331 -0.031149 -0.0082264 0.01491 0.033434 0.0071043 -0.092112 0.075321 -0.055167 0.095 -0.0039068 0.023321
1.4648 -0.013214 -0.011459 -0.0082497 -0.0076345 0 -0.0042841 -0.0060024 -0.011597 -0.017567 -0.01263 -0.025324 0.93487 0.001992 0.0038578 -0.0027721 0.0017789 0.0044029 0.00217 0.0022832 -0.0041445 0.0064225 0 0.028822 0 2.9086e-05 0.00061015 -0.00055161 0.00028114 0.5412 -0.017701 -0.0052345 -0.0086897 -0.0071378 -0.0053218 -0.0059069 -0.023404 -0.017437 -0.017686 -0.093904 -0.0011065 -0.028923 -0.0077536 0.017373 0.040648 0.01224 -0.082943 0.075486 -0.054533 0.097137 -0.0026422 0.030232
1.4688 -0.013417 -0.012518 -0.010869 -0.0050396 0 -0.0040889 -0.006519 -0.012877 -0.019805 -0.013497 -0.027938 0.90658 -0.0022102 0.0063566 -0.0035006 -0.002264 0.0019811 -0.0046073 0.0015357 -0.00726 0.0051121 0 0.032571 0 -0.0006048 -0.00027857 -0.00077048 -0.00018589 0.62695 -0.025682 -0.0042933 -0.0071898 -0.0074019 -0.0069844 -0.0074876 -0.02651 -0.021057 -0.02703 -0.10583 -0.00072129 -0.026558 -0.0081503 0.017669 0.04433 0.017312 -0.07534 0.074979 -0.051873 0.097335 -0.0028018 0.037121
1.4727 -0.012609 -0.010669 -0.013149 -0.0056134 0 -0.0063891 -0.0068816 -0.013791 -0.022028 -0.013807 -0.025689 0.87077 -0.0050478 0.0057593 -0.0031437 -0.0043909 0.00042223 -0.0085435 0.00042198 -0.0058957 0.0040045 0 0.036258 0 -0.00083223 -0.0011683 -0.00074248 -0.0004702 0.67766 -0.030763 -0.0067443 -0.0080087 -0.009058 -0.0094698 -0.010241 -0.031889 -0.020881 -0.033549 -0.11766 -0.00041456 -0.024181 -0.0086195 0.017785 0.047718 0.022379 -0.067868 0.074416 -0.049045 0.097371 -0.0030802 0.043943
1.4766 -0.011143 -0.007417 -0.014648 -0.0095784 0 -0.01017 -0.0069687 -0.01413 -0.023711 -0.014584 -0.022458 0.82421 -0.0048644 0.0014739 -0.0024067 -0.0037862 0.0008182 -0.0068306 -0.00021368 -0.0011909 0.0035085 0 0.0394 0 -0.000664 -0.0013484 -0.00037236 -0.00042131 0.70457 -0.03465 -0.012377 -0.011209 -0.010885 -0.01113 -0.012865 -0.038232 -0.01861 -0.034638 -0.12729 -0.0004287 -0.022109 -0.0085533 0.016556 0.049222 0.026658 -0.062385 0.073409 -0.046764 0.095192 -0.0046599 0.049732
1.4805 -0.0091458 -0.005227 -0.014672 -0.013984 0 -0.013183 -0.0073151 -0.014201 -0.023719 -0.01592 -0.0215 0.77392 -0.0019992 -0.0038273 -0.0023927 -0.0015567 0.0019894 -0.0016991 8.4119e-05 0.0028247 0.0022975 0 0.040592 0 -0.00047245 -0.00060981 0.00010434 -0.00018139 0.7148 -0.037902 -0.018246 -0.014813 -0.01158 -0.011983 -0.014394 -0.040422 -0.016846 -0.030617 -0.13305 -0.001007 -0.020574 -0.0075456 0.012964 0.047415 0.02955 -0.0604 0.07162 -0.045447 0.089118 -0.0085276 0.053058
1.4844 -0.0065083 -0.0051022 -0.012765 -0.014924 0 -0.01275 -0.0079995 -0.014341 -0.021477 -0.01626 -0.023828 0.72974 0.0016685 -0.0059756 -0.0029719 0.00084836 0.0024586 0.0022266 0.0013245 0.003655 -0.00053653 0 0.039248 0 -0.00049223 0.0005732 0.00037298 1.3351e-05 0.69585 -0.039194 -0.020246 -0.015731 -0.010569 -0.013008 -0.015056 -0.033952 -0.017063 -0.025097 -0.1388 -0.0015852 -0.019039 -0.0065379 0.0093715 0.045608 0.032441 -0.058414 0.069832 -0.044129 0.083045 -0.012395 0.053027
1.4883 -0.0033846 -0.005878 -0.0094233 -0.010915 0 -0.0078535 -0.0083418 -0.01424 -0.017643 -0.013863 -0.02787 0.69373 0.0040359 -0.0029752 -0.0025312 0.0027365 0.0022964 0.0025977 0.0032021 0.0026081 -0.0036587 0 0.036297 0 -0.00051631 0.0014124 0.00034004 8.5952e-05 0.62666 -0.036648 -0.016207 -0.012063 -0.0083414 -0.014296 -0.015804 -0.019189 -0.01883 -0.022231 -0.13799 -0.0032127 -0.019161 -0.0035668 0.0024376 0.03967 0.03185 -0.062221 0.066143 -0.046274 0.070124 -0.019821 0.04974
1.4922 -0.0004606 -0.0057614 -0.0060354 -0.004406 0 -0.00090513 -0.0078164 -0.012951 -0.013505 -0.0090643 -0.030057 0.65755 0.0039967 0.0028651 0.00023723 0.0038761 0.0026358 0.0010991 0.0051947 0.0025422 -0.004529 0 0.032972 0 -0.0001755 0.0014064 0.00016256 0.00014441 0.50366 -0.029558 -0.0081129 -0.0050971 -0.0060846 -0.014487 -0.016952 -0.0016457 -0.02038 -0.022905 -0.13556 -0.0050992 -0.019692 -0.00011138 -0.0053209 0.032711 0.030398 -0.067457 0.061987 -0.049273 0.055514 -0.028126 0.043767
1.4961 0.0014786 -0.0042038 -0.0037605 0.00015864 0 0.0032643 -0.0068763 -0.0097495 -0.0097391 -0.0045556 -0.026517 0.61098 0.0019807 0.0066915 0.0044199 0.0038413 0.0037712 0.00086751 0.0067066 0.0041086 -0.0022922 0 0.029143 0 0.00052565 0.00069406 2.2311e-05 0.00029922 0.35041 -0.018816 -0.0010622 0.0011328 -0.0048955 -0.012246 -0.017391 0.011888 -0.019695 -0.023548 -0.13152 -0.0073955 -0.020834 0.0037241 -0.013806 0.024938 0.027684 -0.073973 0.057101 -0.053344 0.039144 -0.037165 0.035364
1.5 0.0022442 -0.0020876 -0.0024137 0.00016019 0 0.0013645 -0.0064034 -0.0049957 -0.005892 -0.0028488 -0.015709 0.55261 -0.0004018 0.0053633 0.0072044 0.0023155 0.0044754 0.0028842 0.0073581 0.0050966 0.00097773 0 0.02317 0 0.0010858 -9.1834e-05 -6.1434e-05 0.00052927 0.19719 -0.0061267 0.00081257 0.0030112 -0.0050833 -0.008013 -0.015385 0.018004 -0.015406 -0.019102 -0.1224 -0.010979 -0.023893 0.0087525 -0.024571 0.014604 0.021007 -0.084502 0.049928 -0.060781 0.017247 -0.048512 0.0244
1.5039 0.0023907 -0.00034672 -0.00065065 -0.0028766 0 -0.0047994 -0.0062979 -3.4957e-05 -0.0011592 -0.0034627 -0.00037363 0.49211 -0.0015279 0.00021627 0.0063995 2.2321e-05 0.0034803 0.0053432 0.0072233 0.0035475 0.0024116 0 0.013478 0 0.00099968 -0.00033525 -0.00017471 0.00074809 0.052441 0.0067261 -0.0019219 0.00064262 -0.0059685 -0.0038467 -0.010197 0.018318 -0.007443 -0.0076955 -0.11328 -0.014562 -0.026952 0.013781 -0.035336 0.0042711 0.01433 -0.09503 0.042754 -0.068217 -0.0046491 -0.05986 0.011133
1.5078 0.0026405 0.0011111 0.0025518 -0.0045911 0 -0.0090836 -0.005036 0.0038568 0.0044279 -0.003094 0.01348 0.44185 -0.0011038 -0.0042812 0.0025559 -0.0013042 0.0012332 0.006211 0.0067062 0.00068204 0.0015134 0 0.00016551 0 0.0003306 8.9546e-05 -0.0003213 0.00094001 -0.10023 0.017934 -0.004269 -0.0019741 -0.0062115 -0.0013775 -0.00291 0.017164 0.002641 0.0073253 -0.10223 -0.018963 -0.031018 0.018503 -0.046285 -0.006312 0.0049635 -0.10564 0.034116 -0.076774 -0.027968 -0.070976 -0.0031256
1.5117 0.003265 0.0029411 0.0066237 -0.0015753 0 -0.0061505 -0.0010661 0.0064438 0.0097477 0.0010327 0.020729 0.40594 -0.00053793 -0.0045573 -0.0015937 -0.00050071 -0.00036339 0.0055891 0.0061261 -9.4059e-05 0.00057507 0 -0.014884 0 -0.00030312 0.00074615 -0.00037186 0.0011529 -0.27481 0.025705 -0.0012687 -0.0004581 -0.0044406 -6.5165e-05 0.0044406 0.01765 0.012102 0.019957 -0.090277 -0.023748 -0.035556 0.023083 -0.057321 -0.017012 -0.0056611 -0.1163 0.024792 -0.085855 -0.051952 -0.081985 -0.016428
1.5156 0.0041091 0.0051699 0.009773 0.0057044 0 0.0035382 0.0053147 0.0084821 0.01356 0.008079 0.021308 0.37639 -0.0016461 -0.00071929 -0.0037437 0.0014914 -3.4754e-05 0.0051333 0.0054969 0.0028876 0.0017054 0 -0.029195 0 -0.00033853 0.0010241 -0.00022661 0.0013553 -0.45656 0.029032 0.007283 0.0058533 9.2288e-05 0.0022993 0.01053 0.019421 0.018454 0.026344 -0.078452 -0.028463 -0.03998 0.027387 -0.067987 -0.027386 -0.01637 -0.12625 0.015502 -0.094623 -0.075327 -0.092496 -0.027465
1.5195 0.0051099 0.0069608 0.010717 0.013339 0 0.013779 0.011796 0.010806 0.015639 0.014189 0.020343 0.33929 -0.0045513 0.0042867 -0.0038444 0.0022081 0.001414 0.0055606 0.0047946 0.0072944 0.0039809 0 -0.040824 0 0.00019367 0.00067804 1.7198e-05 0.0013846 -0.60836 0.028637 0.016371 0.013126 0.007045 0.0073214 0.015535 0.019686 0.02119 0.027421 -0.067592 -0.032669 -0.043574 0.02968 -0.075957 -0.035386 -0.027692 -0.13107 0.0064631 -0.10111 -0.094266 -0.099376 -0.036403
1.5234 0.0065383 0.0077011 0.0099696 0.017229 0 0.017927 0.01604 0.01356 0.016837 0.016287 0.023499 0.28555 -0.0068952 0.007714 -0.0033602 0.00018108 0.0019923 0.0055044 0.0043282 0.0089714 0.0043015 0 -0.048669 0 0.00077844 6.1369e-05 0.00012281 0.0011168 -0.70428 0.026706 0.020148 0.016404 0.014907 0.014288 0.020353 0.016233 0.022242 0.027233 -0.056731 -0.036876 -0.047168 0.031973 -0.083927 -0.043385 -0.039014 -0.1359 -0.0025758 -0.1076 -0.11321 -0.10626 -0.044234
1.5273 0.0085959 0.0079917 0.0093005 0.016266 0 0.014531 0.01781 0.016284 0.018051 0.015076 0.031545 0.21831 -0.005675 0.0089121 -0.0031662 -0.0032918 0.00068988 0.0031296 0.0045601 0.0062716 0.0011815 0 -0.052459 0 0.00099783 -0.00017596 -4.7381e-05 0.00067398 -0.7526 0.025081 0.017095 0.014005 0.021473 0.020686 0.02516 0.0097184 0.02437 0.028903 -0.04763 -0.039328 -0.048719 0.032708 -0.088807 -0.048832 -0.048505 -0.13545 -0.0098218 -0.11073 -0.12612 -0.10961 -0.051129
1.5313 0.010911 0.0091562 0.009955 0.012882 0 0.008158 0.018935 0.018521 0.019254 0.014062 0.039342 0.15208 -0.00038798 0.0085521 -0.0027291 -0.0053603 -0.001595 -0.0015267 0.0053854 0.0017762 -0.0030066 0 -0.052988 0 0.00089448 0.00030591 -0.00038652 0.00036948 -0.78226 0.023508 0.011154 0.0089124 0.024811 0.0243 0.028826 0.0033396 0.028584 0.032109 -0.039912 -0.040402 -0.048667 0.032218 -0.09126 -0.052275 -0.056559 -0.13086 -0.01566 -0.11122 -0.1343 -0.11018 -0.055553
1.5352 0.012716 0.011722 0.011555 0.010813 0 0.0050487 0.021124 0.020117 0.019641 0.015749 0.040424 0.10399 0.0056873 0.00685 -0.0014363 -0.0047428 -0.003278 -0.0063355 0.0057794 -0.00043067 -0.004287 0 -0.052123 0 0.00074773 0.0011649 -0.00066432 0.00038162 -0.80833 0.019951 0.0079539 0.00609 0.024279 0.024795 0.029708 0.00036028 0.032928 0.034058 -0.032194 -0.041475 -0.048615 0.031728 -0.093714 -0.055718 -0.064612 -0.12627 -0.021499 -0.11171 -0.14248 -0.11076 -0.055388
1.5391 0.013665 0.014678 0.012818 0.01217 0 0.0079776 0.02401 0.020946 0.018679 0.019138 0.032908 0.081916 0.0079191 0.003324 -0.00016147 -0.0032264 -0.0038111 -0.0091484 0.0045945 0.0010997 -0.0015167 0 -0.051714 0 0.00063161 0.0016153 -0.00076973 0.00051738 -0.81673 0.01301 0.0099021 0.0083721 0.020937 0.023442 0.02701 0.0017228 0.033956 0.032438 -0.027145 -0.037351 -0.043418 0.029608 -0.090255 -0.054662 -0.066405 -0.11311 -0.02235 -0.1054 -0.13846 -0.10567 -0.050287
1.543 0.014338 0.016471 0.013181 0.016106 0 0.014804 0.025547 0.020619 0.01685 0.021094 0.02111 0.077255 0.0045935 -0.0016764 -0.00078291 -0.0035708 -0.0038451 -0.0096012 0.0019681 0.0040158 0.0021471 0 -0.051821 0 0.00036329 0.0011073 -0.00078531 0.00039747 -0.78537 0.0041372 0.014651 0.014499 0.016985 0.021611 0.021461 0.0057671 0.029734 0.027357 -0.022097 -0.033225 -0.038219 0.027487 -0.086794 -0.053604 -0.068196 -0.099945 -0.0232 -0.099098 -0.13443 -0.10058 -0.042944
1.5469 0.015705 0.016639 0.013426 0.019816 0 0.0211 0.024272 0.018796 0.015274 0.019824 0.01154 0.068681 -0.0011611 -0.0059508 -0.0039283 -0.0059944 -0.0038926 -0.0086337 -0.00027488 0.0049023 0.0026986 0 -0.050175 0 -0.00010057 -0.00016167 -0.00081544 -8.3099e-05 -0.71629 -0.0027832 0.017885 0.020536 0.014461 0.019662 0.014899 0.010099 0.021661 0.020829 -0.017278 -0.026693 -0.031057 0.025569 -0.08153 -0.051324 -0.066902 -0.085174 -0.022041 -0.09072 -0.12655 -0.09434 -0.037641
1.5508 0.017984 0.016215 0.014608 0.020769 0 0.023663 0.02091 0.015832 0.014617 0.016614 0.007398 0.037078 -0.004085 -0.00682 -0.0076246 -0.0074125 -0.0034341 -0.0067124 -0.0001418 0.0027192 -0.00015265 0 -0.044181 0 -0.00039862 -0.001393 -0.00080617 -0.00054951 -0.64102 -0.0043562 0.017292 0.022972 0.014059 0.017178 0.0093015 0.013709 0.013432 0.014919 -0.012752 -0.01709 -0.021387 0.02391 -0.073965 -0.047483 -0.061669 -0.068351 -0.018319 -0.079698 -0.11375 -0.086628 -0.036925
1.5547 0.020163 0.01647 0.016603 0.018456 0 0.021988 0.0176 0.012915 0.014482 0.014175 0.0067977 -0.018335 -0.0018026 -0.0038099 -0.0087848 -0.0047657 -0.0017153 -0.0033366 0.0022809 -0.00056429 -0.0026568 0 -0.03406 0 -9.4578e-05 -0.0018763 -0.00061635 -0.00051025 -0.59255 -0.00039701 0.014056 0.020952 0.014832 0.013989 0.0059931 0.017328 0.008159 0.010521 -0.0082254 -0.0074864 -0.011718 0.022252 -0.0664 -0.043642 -0.056436 -0.051528 -0.014596 -0.068677 -0.10096 -0.078916 -0.039361
1.5586 0.020834 0.017523 0.018065 0.014599 0 0.017622 0.015726 0.011266 0.0139 0.013755 0.0058219 -0.076832 0.0028057 0.00040598 -0.0062373 0.0010115 0.00084275 0.0014309 0.0042993 -0.0022601 -0.0015234 0 -0.023842 0 0.0007088 -0.0015812 -0.00027737 4.9954e-05 -0.57637 0.0061071 0.011143 0.016438 0.015017 0.010806 0.0053369 0.021837 0.0062976 0.0074954 -0.0022128 0.0051583 -0.00047308 0.02254 -0.057909 -0.039416 -0.046518 -0.037125 -0.0089886 -0.056827 -0.086146 -0.072082 -0.040643
1.5625 0.019538 0.018401 0.017953 0.011906 0 0.013045 0.014779 0.01113 0.012403 0.014285 0.0027207 -0.11175 0.0044127 0.0022893 -0.0020349 0.0050677 0.0026163 0.0055764 0.002884 -0.0013569 0.0019114 0 -0.018492 0 0.0012589 -0.0010975 -9.6886e-05 0.00053384 -0.57248 0.011649 0.010666 0.012757 0.013401 0.0088351 0.0067694 0.026522 0.0060688 0.0053632 0.0040048 0.018222 0.010989 0.023097 -0.049289 -0.035136 -0.035954 -0.023057 -0.003121 -0.044863 -0.071053 -0.065369 -0.037375
1.5664 0.017222 0.018342 0.01689 0.012299 0 0.010893 0.01341 0.01163 0.010562 0.014143 -0.00092272 -0.11376 0.00054792 0.00084888 0.00051817 0.003287 0.0024281 0.0062325 -0.0021288 0.001231 0.0029149 0 -0.01951 0 0.00084133 -0.0010016 -0.00039281 0.00030484 -0.56357 0.014871 0.012781 0.012605 0.010312 0.0088015 0.0090962 0.029094 0.0055984 0.003671 0.011048 0.031242 0.021935 0.024458 -0.041214 -0.031274 -0.024746 -0.01131 0.0024589 -0.033741 -0.057175 -0.05965 -0.030235
1.5703 0.015339 0.017661 0.016676 0.015661 0 0.012912 0.011298 0.011747 0.0094924 0.013145 -0.0024555 -0.10087 -0.0059179 -0.0014391 9.5494e-05 -0.0031633 0.00095233 0.0025735 -0.0072038 0.0040335 -0.0010928 0 -0.023477 0 -0.00039806 -0.0012889 -0.0010841 -0.00058442 -0.55511 0.016926 0.016332 0.016415 0.0075488 0.010303 0.01109 0.027553 0.004588 0.0021161 0.019858 0.044164 0.031775 0.027545 -0.034302 -0.028306 -0.012157 -0.0045358 0.0074226 -0.024424 -0.045897 -0.056062 -0.023639
1.5742 0.014557 0.017171 0.018316 0.019857 0 0.018438 0.0096632 0.011423 0.0099027 0.012454 -0.00071651 -0.10393 -0.0095881 -0.0013499 -0.0016008 -0.0084378 6.8306e-05 -0.0027542 -0.0079476 0.006036 -0.0069816 0 -0.025478 0 -0.0014508 -0.0014279 -0.0016114 -0.0013307 -0.56547 0.019613 0.019844 0.021846 0.0072498 0.012095 0.012233 0.022029 0.0041905 0.00095 0.028668 0.057087 0.041616 0.030632 -0.02739 -0.025338 0.00043123 0.0022388 0.012386 -0.015107 -0.03462 -0.052473 -0.022117
1.5781 0.014436 0.017016 0.020677 0.022041 0 0.023893 0.0099239 0.011645 0.01159 0.012849 0.0037694 -0.13882 -0.0077274 0.0015237 -0.0020067 -0.0075549 0.00076086 -0.0057201 -0.0032207 0.0065807 -0.0087445 0 -0.024252 0 -0.0013905 -0.00095786 -0.0013794 -0.0011506 -0.6015 0.023397 0.021889 0.024994 0.010398 0.013121 0.013087 0.01478 0.0056922 0.0014294 0.038801 0.067186 0.048329 0.034596 -0.022742 -0.023685 0.011905 0.0031642 0.015195 -0.0092784 -0.028438 -0.050953 -0.026671
1.582 0.014237 0.016524 0.021367 0.020527 0 0.024849 0.012133 0.013422 0.01378 0.013764 0.010296 -0.19124 -0.0025627 0.0042125 -0.00058468 -0.0013173 0.0019779 -0.0046624 0.0035012 0.005178 -0.0039309 0 -0.02374 0 -0.00032097 -9.9614e-06 -0.00035207 -0.00011885 -0.65075 0.027017 0.021295 0.023036 0.015959 0.013439 0.014845 0.0084251 0.0095056 0.0053333 0.049358 0.076383 0.054043 0.038841 -0.018818 -0.022452 0.023022 0.0022205 0.017316 -0.004564 -0.023884 -0.050095 -0.034291
1.5859 0.01381 0.015286 0.019068 0.016025 0 0.019754 0.01496 0.016728 0.015838 0.014276 0.018589 -0.2295 0.0014055 0.0035366 0.00075723 0.0044998 0.0018175 -0.0017572 0.0070809 0.002097 0.0034479 0 -0.029072 0 0.00070525 0.00077601 0.00080401 0.00084725 -0.69812 0.02862 0.01791 0.016602 0.021324 0.014213 0.018262 0.0042665 0.015164 0.013251 0.059859 0.084464 0.058842 0.042861 -0.0154 -0.021404 0.033381 0.0004585 0.018909 -0.00074429 -0.020435 -0.049327 -0.040858
1.5898 0.013532 0.013987 0.014908 0.011309 0 0.011937 0.017103 0.020464 0.017639 0.01462 0.027635 -0.23422 0.0019888 -0.0003201 3.9468e-05 0.0048656 -0.00027245 -0.00055935 0.005303 -0.0010367 0.0069832 0 -0.040884 0 0.00076062 0.0008449 0.0012417 0.00091094 -0.74287 0.027098 0.013378 0.0097518 0.023898 0.0166 0.022813 0.0022302 0.021764 0.023039 0.07013 0.088007 0.059917 0.045965 -0.014036 -0.02111 0.040655 -0.0046314 0.018357 -0.00056317 -0.02148 -0.048928 -0.044573
1.5938 0.013521 0.013721 0.011418 0.0093709 0 0.0073188 0.018395 0.023324 0.019334 0.016047 0.034742 -0.21627 0.00097941 -0.0036777 -0.0024223 0.00023528 -0.0027542 -0.0022381 0.00068206 -0.0020052 0.0045835 0 -0.053834 0 -1.0277e-05 0.00023803 0.00067573 0.00020081 -0.7921 0.022672 0.010589 0.0070491 0.022784 0.020384 0.026832 0.0020505 0.028132 0.030461 0.080401 0.09155 0.060992 0.049069 -0.012672 -0.020815 0.04793 -0.0097214 0.017805 -0.00038205 -0.022525 -0.048529 -0.046846
1.5977 0.013259 0.014455 0.010083 0.011215 0 0.0093167 0.019403 0.024586 0.020861 0.018984 0.036998 -0.20541 0.0014965 -0.002926 -0.004327 -0.0043683 -0.0034885 -0.0045379 -0.0022058 7.7019e-05 0.00045657 0 -0.061033 0 -0.00057266 -0.00045824 -0.00035131 -0.00030934 -0.8388 0.016764 0.011475 0.0098785 0.019345 0.023661 0.028554 0.0040132 0.032815 0.032279 0.089123 0.091807 0.060026 0.050248 -0.012041 -0.020331 0.052405 -0.014092 0.016803 -0.0021252 -0.024773 -0.046935 -0.050196
1.6016 0.012179 0.014623 0.010012 0.014904 0 0.015551 0.020189 0.024138 0.021733 0.021727 0.034238 -0.22075 0.0042303 0.0018548 -0.0039294 -0.0046044 -0.0017409 -0.0044659 -0.0011492 0.0036627 0.00017781 0 -0.060012 0 -0.0001131 -0.00063904 -0.0009458 0.00015149 -0.85508 0.011496 0.014916 0.015155 0.016117 0.024113 0.027234 0.0083106 0.03451 0.02928 0.096962 0.090191 0.057897 0.050328 -0.011829 -0.019738 0.055284 -0.018053 0.015545 -0.0049655 -0.027706 -0.044659 -0.055433
1.6055 0.010526 0.012635 0.009054 0.016736 0 0.019691 0.019886 0.022032 0.02129 0.021552 0.030003 -0.25246 0.0066967 0.0069125 -0.0018951 -0.00079693 0.0013799 -0.0016456 0.001881 0.0059666 0.0043754 0 -0.054193 0 0.0010992 -0.00016172 -0.0006479 0.001268 -0.81387 0.008835 0.017034 0.017731 0.014852 0.020917 0.023466 0.013911 0.032932 0.026054 0.10452 0.088366 0.055701 0.050155 -0.011604 -0.019063 0.057918 -0.021627 0.014414 -0.0078827 -0.030501 -0.042188 -0.060696
1.6094 0.009322 0.0087727 0.0061628 0.013927 0 0.016949 0.017643 0.018344 0.019166 0.017339 0.028509 -0.27237 0.0060621 0.0083814 -0.00046102 0.003121 0.0041692 0.0013011 0.0031197 0.0054168 0.0080819 0 -0.04855 0 0.0019838 0.00063055 0.00019788 0.0018851 -0.71626 0.0094081 0.014226 0.014546 0.015202 0.015534 0.018597 0.018573 0.029185 0.026956 0.10862 0.084019 0.052709 0.046908 -0.011233 -0.017397 0.057586 -0.020517 0.014831 -0.01173 -0.031628 -0.037349 -0.062817
1.6133 0.0092981 0.0052228 0.0025723 0.0069331 0 0.0082661 0.013775 0.013512 0.015578 0.010935 0.030072 -0.26216 0.0022416 0.0057317 -0.00098301 0.00394 0.0056077 0.001587 0.00094596 0.0028017 0.0064066 0 -0.044193 0 0.0017189 0.0012758 0.00080662 0.0011743 -0.59121 0.011698 0.0064856 0.0070421 0.015131 0.010503 0.013801 0.020348 0.024866 0.03156 0.11272 0.079672 0.049716 0.04366 -0.010861 -0.015731 0.057254 -0.019407 0.015248 -0.015578 -0.032755 -0.032511 -0.059392
1.6172 0.0099459 0.0039749 0.00061046 -0.00042864 0 -0.00053677 0.0096528 0.0085384 0.011213 0.0056587 0.029865 -0.23071 -0.0020379 0.0018192 -0.0026259 0.0019726 0.0054733 -0.00089581 -0.0026383 1.0631e-05 0.00011315 0 -0.037555 0 0.00048529 0.0015517 0.0006865 -0.00047171 -0.46598 0.012694 -0.0020547 -4.9768e-05 0.012719 0.0073139 0.0094948 0.019116 0.020473 0.034024 0.11486 0.075442 0.047274 0.039505 -0.010139 -0.013589 0.056416 -0.015376 0.017185 -0.019005 -0.032126 -0.027085 -0.049842
1.6211 0.0098346 0.004798 0.0014171 -0.0034553 0 -0.0036468 0.0063818 0.0045303 0.0068363 0.0033873 0.022074 -0.20432 -0.0039949 -0.00011091 -0.0034433 -0.00014864 0.0038431 -0.0036595 -0.0042474 -0.0019636 -0.005103 0 -0.02487 0 -0.00080573 0.001532 6.3881e-05 -0.0017493 -0.34107 0.010054 -0.0061632 -0.0023338 0.0078546 0.0054269 0.0053799 0.016478 0.014771 0.027602 0.11517 0.07132 0.045348 0.034498 -0.0090889 -0.011002 0.055101 -0.0086027 0.020547 -0.022039 -0.029849 -0.021107 -0.035209
1.625 0.0079733 0.005526 0.0038638 -5.0327e-05 0 0.00017782 0.0037775 0.0018757 0.0029256 0.0030756 0.0059276 -0.20125 -0.0032299 0.00079625 -0.0023828 -0.00059241 0.0011332 -0.004226 -0.002521 -0.0033656 -0.0047067 0 -0.0070209 0 -0.0013933 0.001398 -0.00035788 -0.0016547 -0.19922 0.0041931 -0.0036873 0.001144 0.002382 0.0033339 0.00095266 0.014068 0.0060879 0.010744 0.11548 0.067198 0.043423 0.02949 -0.0080384 -0.0084145 0.053786 -0.0018295 0.02391 -0.025073 -0.027572 -0.015129 -0.017596
1.6289 0.0048069 0.004357 0.0056582 0.0073692 0 0.0069655 0.00081583 -4.8229e-05 -0.00040228 0.002026 -0.012357 -0.21635 -0.0014546 0.0029755 2.946e-06 0.0002615 -0.001431 -0.002326 0.00077314 -0.0042216 6.8588e-05 0 0.010379 0 -0.0012172 0.0012582 -4.9739e-05 -0.00038732 -0.037082 -0.0017565 0.0026346 0.007399 -0.001394 0.00039958 -0.0039076 0.012014 -0.0054428 -0.010631 0.11315 0.065203 0.043193 0.02535 -0.0065413 -0.0057917 0.053704 0.0077691 0.029522 -0.026032 -0.022937 -0.010432 0.0001881
1.6328 0.0017977 0.0016343 0.0054125 0.013223 0 0.010759 -0.0029753 -0.0022382 -0.0031882 -0.0015262 -0.024069 -0.22942 -0.00032736 0.0045267 0.0025272 0.0010954 -0.0021704 0.00033883 0.002774 -0.0033679 0.0040572 0 0.021623 0 -0.00070865 0.0011232 0.00087206 0.00091413 0.11972 -0.0044353 0.0072457 0.011563 -0.0025519 -0.0025879 -0.0086512 0.0090893 -0.016905 -0.026948 0.1107 0.063306 0.043042 0.021249 -0.0050235 -0.0031673 0.05368 0.017499 0.03524 -0.026894 -0.018192 -0.0057941 0.015117
1.6367 5.7501e-05 -0.0007735 0.0036377 0.012651 0 0.0078423 -0.0067951 -0.0050906 -0.0054238 -0.0069436 -0.025007 -0.22616 -5.0632e-05 0.0048219 0.0044535 0.0013944 -0.00051442 0.0019499 0.002327 0.00031323 0.0040489 0 0.025415 0 -0.00024487 0.00096738 0.0017387 0.0012669 0.23775 -0.0031507 0.0060277 0.0099519 -0.002193 -0.0046519 -0.012303 0.0042552 -0.024149 -0.031829 0.10777 0.062408 0.043415 0.018426 -0.0034688 -0.00091117 0.054694 0.026761 0.041079 -0.026578 -0.013389 -0.0023844 0.024998
1.6406 -0.00053667 -0.001623 0.0018791 0.0051166 0 -0.00092035 -0.0093095 -0.0080341 -0.0070821 -0.011833 -0.018573 -0.21017 2.0037e-06 0.0041981 0.0054109 0.0014842 0.0018219 0.0018456 0.00072065 0.0057309 0.0019741 0 0.02492 0 8.9166e-05 0.00075788 0.0018638 0.00065862 0.308 -0.00051721 -0.00062698 0.0024264 -0.0023998 -0.0059665 -0.01412 -0.0020632 -0.024774 -0.026345 0.1041 0.063036 0.04459 0.017559 -0.0018576 0.00078091 0.057299 0.035304 0.047103 -0.024455 -0.0084971 -0.00085592 0.029565
1.6445 -0.00094141 -0.0014751 0.0010901 -0.0050776 0 -0.0107 -0.0099401 -0.010027 -0.0083052 -0.013833 -0.012272 -0.19621 -4.1497e-05 0.0028026 0.0047691 0.0013851 0.0019226 0.00031735 -3.2236e-05 0.0094661 0.0020319 0 0.023949 0 0.00031829 0.00045158 0.0010582 -0.00013507 0.34934 -0.00020501 -0.0081967 -0.0071769 -0.004447 -0.0074569 -0.014154 -0.0081861 -0.019992 -0.017431 0.10044 0.063664 0.045765 0.016693 -0.00024639 0.002473 0.059905 0.043848 0.053127 -0.022333 -0.0036055 0.00067259 0.030473
1.6484 -0.0018834 -0.0017166 0.00089785 -0.01189 0 -0.015636 -0.0092166 -0.010319 -0.0093975 -0.01203 -0.011165 -0.19469 -0.0006431 0.00042322 0.0019562 0.00056123 -0.0014582 -0.0020628 0.00072971 0.0086224 0.0054098 0 0.023618 0 0.00038557 4.1004e-05 -0.00026192 -0.00039772 0.3785 -0.0038465 -0.011434 -0.013075 -0.0077519 -0.0090283 -0.013128 -0.012458 -0.013723 -0.012241 0.096993 0.065464 0.047281 0.019076 0.0014035 0.0030177 0.064492 0.048748 0.057467 -0.017665 -0.00028576 -0.00028175 0.029881
1.6523 -0.0033406 -0.0028401 0.00026416 -0.011925 0 -0.012561 -0.0079016 -0.0088026 -0.01044 -0.0073682 -0.01427 -0.20361 -0.0016913 -0.0025337 -0.0022359 -0.00090952 -0.0061605 -0.004485 0.0019877 0.003925 0.0087725 0 0.022547 0 0.00025242 -0.00035813 -0.0013983 -7.21e-05 0.38474 -0.0098326 -0.0082145 -0.011354 -0.010355 -0.0087961 -0.011643 -0.014299 -0.0096527 -0.013215 0.093588 0.067497 0.048865 0.022105 0.0030611 0.003335 0.069473 0.052926 0.061474 -0.012492 0.0027224 -0.0017284 0.028788
1.6563 -0.0049482 -0.0041265 -0.0014289 -0.0067709 0 -0.0035139 -0.0060799 -0.005952 -0.010883 -0.0022304 -0.016527 -0.21329 -0.0019037 -0.0045517 -0.0051742 -0.001595 -0.0082668 -0.0056956 0.002445 -0.00050033 0.0081053 0 0.019453 0 8.8474e-05 -0.00051099 -0.0018336 0.00038907 0.3443 -0.014818 -0.0011076 -0.0033076 -0.010473 -0.0048628 -0.0094931 -0.014323 -0.0086544 -0.017276 0.090495 0.069486 0.050377 0.0258 0.0047953 0.0033478 0.074579 0.055714 0.064532 -0.0067571 0.0050183 -0.0034922 0.026705
1.6602 -0.006573 -0.0049478 -0.0040511 -0.001597 0 0.0048785 -0.0033905 -0.0027268 -0.0097629 0.00058123 -0.013659 -0.21577 1.6084e-05 -0.0041579 -0.0041427 -2.7702e-05 -0.0058261 -0.0046215 0.0018961 -0.00089754 0.0033271 0 0.0147 0 0.00017797 -0.000246 -0.0014996 0.00059533 0.26061 -0.016303 0.0043592 0.0045591 -0.0078816 0.0018737 -0.0060062 -0.013856 -0.0085238 -0.018828 0.088232 0.071361 0.051698 0.03126 0.0067326 0.0025541 0.080014 0.054823 0.065079 0.00046687 0.0054277 -0.0060959 0.022872
1.6641 -0.0082355 -0.0057877 -0.0072329 -0.0012442 0 0.0055777 -9.6171e-05 -0.0004903 -0.006683 -0.00067675 -0.0053305 -0.20895 0.0036231 -0.0016639 0.00088346 0.0031071 -0.00081883 -0.0016882 0.0011684 0.0025413 -0.0015833 0 0.0094063 0 0.00056808 0.00031634 -0.00072446 0.00054989 0.17979 -0.014078 0.0035103 0.0048563 -0.0041301 0.0071977 -0.0012824 -0.014369 -0.0060662 -0.013671 0.085968 0.073236 0.053019 0.036721 0.0086698 0.0017604 0.08545 0.053932 0.065627 0.0076908 0.0058371 -0.0086997 0.017602
1.668 -0.009553 -0.0074619 -0.010769 -0.0067911 0 -0.0034574 0.0024511 -0.00051254 -0.002749 -0.0053885 0.0053315 -0.19474 0.0066064 0.00070851 0.0064568 0.0048433 0.0028412 0.00080634 0.00098733 0.0060443 -0.0028901 0 0.0039832 0 0.00090823 0.0007539 2.6925e-05 0.00048445 0.1548 -0.0098086 -0.0041836 -0.0046805 -0.001479 0.0067174 0.0029506 -0.016786 0.00012362 -0.0014303 0.08458 0.074267 0.054012 0.041847 0.010799 0.00063948 0.089128 0.050611 0.063652 0.014865 0.0047272 -0.010655 0.012235
1.6719 -0.0096241 -0.0094545 -0.014239 -0.014906 0 -0.016797 0.0027781 -0.0029743 -0.0003004 -0.010581 0.014136 -0.17685 0.0068373 0.00091825 0.0083125 0.0027766 0.0032046 0.00037011 0.0011818 0.0061605 -0.00083173 0 -0.0015051 0 0.00077073 0.0006544 0.00040933 0.00051943 0.19126 -0.0057429 -0.014543 -0.018398 -0.0013659 5.9767e-05 0.0041629 -0.02052 0.0081475 0.014052 0.083543 0.07496 0.054874 0.046839 0.013005 -0.00061274 0.092102 0.046316 0.060666 0.022019 0.0030075 -0.012351 0.0079342
1.6758 -0.0077759 -0.0096945 -0.016388 -0.020088 0 -0.024681 0.00080127 -0.006313 -0.0012103 -0.012716 0.017636 -0.16109 0.0045463 -0.00065019 0.0052681 -0.0019562 0.0019049 -0.0031903 0.0010254 0.0030244 0.0012196 0 -0.0056618 0 0.00014692 7.5272e-06 0.00032161 0.00056951 0.23592 -0.0036857 -0.02124 -0.026159 -0.0034648 -0.0081644 0.0012034 -0.022908 0.013569 0.025945 0.082598 0.075459 0.055663 0.051324 0.015141 -0.0018569 0.0943 0.041907 0.057289 0.028758 0.0010862 -0.013793 0.0048992
1.6797 -0.0044482 -0.0065456 -0.015421 -0.018088 0 -0.020063 -0.0018112 -0.0079742 -0.005064 -0.010156 0.013863 -0.1547 0.0021931 -0.0013925 0.00046768 -0.0052157 0.0018526 -0.0071014 0.00016853 -0.0003361 0.00076776 0 -0.005535 0 -0.00047319 -0.00071602 -9.8841e-05 0.00052829 0.22599 -0.0044291 -0.019797 -0.020921 -0.0059594 -0.012053 -0.0041817 -0.020239 0.012077 0.027151 0.082163 0.074886 0.056056 0.053003 0.016885 -0.0030563 0.092208 0.03686 0.051755 0.033201 -0.0019503 -0.013835 0.0030443
1.6836 -0.0011268 -0.00098018 -0.010495 -0.0085043 0 -0.0042064 -0.0030063 -0.0064238 -0.0090367 -0.004286 0.0031257 -0.16137 0.0020084 0.00076109 -0.0015174 -0.0039303 0.0037483 -0.007881 -0.00091695 -0.0015323 -0.0013819 0 0.00079716 0 -0.00059331 -0.00093964 -0.00055496 0.00043262 0.15147 -0.0072704 -0.010457 -0.0044805 -0.0068201 -0.0094975 -0.0083139 -0.010554 0.0025471 0.014273 0.081728 0.074312 0.056449 0.054682 0.01863 -0.0042557 0.090117 0.031814 0.046221 0.037644 -0.0049869 -0.013877 0.0031735
1.6875 0.00079209 0.0037117 -0.0031206 0.0046979 0 0.013777 -0.00217 -0.0027067 -0.0099521 0.0016655 -0.010999 -0.17589 0.0037571 0.0048654 0.0010029 0.00051874 0.0053872 -0.0045439 -0.0013748 -0.0011024 -0.0027022 0 0.01121 0 -0.00025158 -0.0005023 -0.00071742 0.00040089 0.065124 -0.0098259 0.0018808 0.013407 -0.0052021 -0.0038243 -0.0085533 0.0037268 -0.011447 -0.0089243 0.081097 0.073324 0.056424 0.053641 0.01932 -0.0054022 0.084532 0.027519 0.039985 0.039332 -0.0085115 -0.013585 0.0068046
1.6914 0.0011028 0.0047636 0.0032345 0.014979 0 0.023236 -0.00059413 0.00018403 -0.0068926 0.0049726 -0.022164 -0.18614 0.0050857 0.0075506 0.005384 0.0035349 0.0044168 0.00042302 -0.00074452 -0.0012184 -0.0021231 0 0.01987 0 1.4809e-05 0.00017008 -0.00039631 0.00046467 0.02982 -0.0089504 0.010525 0.021953 -0.0020222 -0.00047326 -0.0055983 0.016103 -0.02301 -0.031659 0.08033 0.072052 0.056113 0.050729 0.019284 -0.0065123 0.076546 0.023739 0.033267 0.039126 -0.012372 -0.013064 0.014245
1.6953 0.00071468 0.0024708 0.0055503 0.016739 0 0.019276 -0.00015292 -0.00011991 -0.0019898 0.0048878 -0.024524 -0.18324 0.0040526 0.0062932 0.0074048 0.0021499 0.0012265 0.0033281 0.00065397 -0.0027122 -0.00090142 0 0.021559 0 -0.00023428 0.00043857 0.00030567 0.00053018 0.058616 -0.0029101 0.010938 0.016818 0.00065067 -0.0020748 -0.0027813 0.019952 -0.025827 -0.041573 0.079532 0.070776 0.055761 0.047702 0.019156 -0.0076308 0.068427 0.020017 0.02655 0.03877 -0.01625 -0.012588 0.022859
1.6992 0.00051366 -0.00029202 0.0037254 0.008927 0 0.0056605 -0.0015561 -0.003192 0.0013994 0.0023844 -0.017083 -0.17037 0.0011455 0.002018 0.0053074 -0.001744 -0.0013927 0.0025288 0.0019469 -0.0040783 -0.00054263 0 0.016116 0 -0.00084771 4.0961e-05 0.00099354 0.00049997 0.10851 0.0066362 0.0034943 0.0025772 0.00093631 -0.0066057 -0.0028978 0.013478 -0.01828 -0.032916 0.077762 0.069409 0.054217 0.041194 0.016268 -0.0089975 0.056333 0.018019 0.019868 0.033908 -0.020682 -0.013489 0.027878
1.7031 0.00042988 -0.0010666 0.0007186 -0.0035952 0 -0.0083072 -0.0038605 -0.0062227 0.0014736 -0.00091672 -0.0051246 -0.16005 -0.001265 -0.0017498 0.0010722 -0.0034708 -0.0013297 -0.000439 0.0022512 -0.0034997 -0.00081814 0 0.0084021 0 -0.0012442 -0.00066043 0.0012157 0.00037036 0.12872 0.014911 -0.0065667 -0.011068 -0.0016762 -0.0099185 -0.0056293 0.0014321 -0.0047923 -0.011405 0.075992 0.068042 0.052673 0.034687 0.013379 -0.010364 0.044238 0.016022 0.013187 0.029045 -0.025114 -0.014391 0.025719
1.707 -0.00027713 -9.1497e-05 -5.5376e-05 -0.012619 0 -0.014133 -0.0055055 -0.0066601 -0.00080278 -0.0034045 0.003481 -0.16125 -0.001335 -0.0023535 -0.0020119 -0.00080504 0.00064278 -0.0026278 0.0011838 -0.0012644 -0.00047238 0 0.0035529 0 -0.0010357 -0.0010182 0.00081371 0.00018364 0.10765 0.017042 -0.012183 -0.015929 -0.0059906 -0.0095973 -0.0080822 -0.00823 0.0069139 0.0089936 0.073787 0.066726 0.050361 0.027788 0.0092297 -0.011999 0.032088 0.014503 0.0069797 0.023049 -0.029534 -0.016521 0.017045
1.7109 -0.0018819 0.00050588 0.0022072 -0.012124 0 -0.0092588 -0.0056198 -0.0044219 -0.0029599 -0.0037003 0.0045003 -0.16977 0.00050476 -0.00048183 -0.0025858 0.003445 0.0019665 -0.0022718 -0.00085457 0.00042216 0.00053194 0 0.0022037 0 -0.00040849 -0.00070975 9.1859e-05 -5.7828e-05 0.07071 0.011752 -0.0090235 -0.010104 -0.0096777 -0.0063213 -0.0077536 -0.010279 0.010971 0.015928 0.071094 0.065469 0.047188 0.02045 0.0036684 -0.013933 0.019876 0.01352 0.0013046 0.015784 -0.03394 -0.020028 0.006584
1.7148 -0.0035281 -0.00049961 0.0051001 -0.0029502 0 0.0019147 -0.0043131 -0.0014816 -0.0032435 -0.001228 0.00057322 -0.17276 0.0020771 0.00088856 -0.0018983 0.0044945 0.0011719 0.00022642 -0.0027583 -3.4555e-05 0.00049108 0 0.0005105 0 0.00013289 -3.8069e-05 -0.0004029 -0.00035334 0.039807 0.0025635 0.0012495 0.0016159 -0.01036 -0.002097 -0.0047434 -0.0058443 0.0071818 0.0077282 0.068401 0.064212 0.044016 0.013113 -0.0018929 -0.015868 0.0076629 0.012537 -0.0043705 0.008519 -0.038345 -0.023535 -0.00032523
1.7188 -0.0038377 -0.0019061 0.0055172 0.0075126 0 0.011243 -0.001989 0.00053233 -0.0016113 0.0029239 -0.0017124 -0.1633 0.0014878 -0.00015438 -0.0016833 0.00095188 -0.00090237 0.0032557 -0.0032658 -0.0018526 -0.0018574 0 -0.0052146 0 0.00031183 0.00036054 -0.0003552 -0.00058406 0.0063008 -0.0047258 0.011638 0.01122 -0.0067235 0.0019933 -0.0009845 -0.00079697 0.0006556 -0.0058234 0.065712 0.06291 0.039659 0.0078321 -0.0082544 -0.018209 -0.00061479 0.011411 -0.0083585 0.0022295 -0.041578 -0.028703 -0.0014975
1.7227 -0.002203 -0.001511 0.0028135 0.011094 0 0.012215 0.0012144 0.0019655 0.0010529 0.0061396 0.0017409 -0.14914 -0.0013673 -0.0024539 -0.0020345 -0.0035284 -0.0026908 0.0053573 -0.0018017 -0.0029855 -0.0052015 0 -0.014237 0 0.00027662 0.00011564 1.4774e-05 -0.00052624 -0.052715 -0.0063819 0.014698 0.012514 0.00070563 0.0060134 0.0023406 -0.00044794 -0.0023406 -0.011838 0.063024 0.061604 0.035186 0.0027513 -0.014694 -0.020591 -0.008509 0.010272 -0.012182 -0.003965 -0.044696 -0.034032 0.0011401
1.7266 0.00057059 0.0012347 -0.00056996 0.0056577 0 0.0043765 0.0051017 0.0042114 0.0040966 0.0061906 0.0087212 -0.14535 -0.0049309 -0.0032167 -0.0016983 -0.0042476 -0.0039368 0.005718 0.00095925 -0.0026917 -0.0066096 0 -0.02195 0 0.00028403 -0.00054204 0.00014371 -7.4203e-05 -0.13845 -0.0032839 0.0084838 0.0050362 0.0094469 0.0097382 0.0059783 -0.0051435 0.00099673 -0.0047943 0.060801 0.060231 0.030699 -0.00091602 -0.020513 -0.022916 -0.013998 0.0088006 -0.015112 -0.0088442 -0.046887 -0.03915 0.0037224
1.7305 0.0029239 0.0044172 -0.001663 -0.0030207 0 -0.0061369 0.0087168 0.0074383 0.0071439 0.0034966 0.013148 -0.15833 -0.0071898 -0.0012133 -0.00012871 -0.00069177 -0.0054986 0.0040719 0.0033659 -0.002383 -0.004823 0 -0.024481 0 0.00033143 -0.0010148 -0.00032158 0.0005557 -0.22011 0.00036184 -0.0013666 -0.0054298 0.015926 0.011906 0.010867 -0.010309 0.008387 0.0096634 0.05944 0.058736 0.026187 -0.0019667 -0.025184 -0.025139 -0.015034 0.0067164 -0.016388 -0.011289 -0.04736 -0.043879 0.003365
1.7344 0.0038558 0.0056054 -4.1914e-05 -0.0063683 0 -0.010879 0.010392 0.0097894 0.0093015 0.0011183 0.011282 -0.17844 -0.0068115 0.001783 0.0014301 0.0028934 -0.0073636 0.00086316 0.003838 -0.0037124 -0.0019152 0 -0.022346 0 0.00021174 -0.00090053 -0.0011343 0.00093239 -0.26268 0.00090268 -0.005934 -0.01059 0.017235 0.011327 0.015593 -0.010544 0.014726 0.020487 0.05808 0.05724 0.021674 -0.0030174 -0.029855 -0.027362 -0.01607 0.0046322 -0.017664 -0.013733 -0.047834 -0.048608 -0.00057858
1.7383 0.0036713 0.0043659 0.0018494 -0.00079414 0 -0.0056647 0.008914 0.0092027 0.009105 0.0018215 0.0055661 -0.18952 -0.00371 0.0028562 0.0012902 0.0022724 -0.0078195 -0.002459 0.0019212 -0.0062548 -0.00096815 0 -0.019443 0 -0.00011831 -0.00034552 -0.0016335 0.00079366 -0.26041 -0.0016527 -0.00079339 -0.0057708 0.012968 0.0084466 0.016503 -0.004095 0.016087 0.02101 0.05846 0.055759 0.018469 -0.0012443 -0.031615 -0.028871 -0.012475 0.0016399 -0.016769 -0.013143 -0.046055 -0.050983 -0.0071247
1.7422 0.0035987 0.0026374 0.0015399 0.0089632 0 0.0056701 0.0048552 0.0059032 0.0059143 0.0049803 0.0023242 -0.18516 0.00083781 0.0010398 -0.00046993 -0.0020075 -0.0053124 -0.0039821 -0.001447 -0.0076627 -0.0022436 0 -0.018742 0 -0.00038458 0.00012355 -0.0013622 0.00031439 -0.23924 -0.0038522 0.0095097 0.0059556 0.0058087 0.0052276 0.011144 0.0059396 0.012319 0.013981 0.059303 0.054282 0.01561 0.0012783 -0.032602 -0.030192 -0.0076499 -0.0015935 -0.015299 -0.011747 -0.043677 -0.052733 -0.014602
1.7461 0.0047729 0.0027305 -0.00046068 0.014201 0 0.014063 0.00068533 0.0026661 0.0013761 0.0069379 0.005579 -0.174 0.0045641 -0.0017042 -0.0016739 -0.0052376 -0.00086514 -0.0028672 -0.0045672 -0.0062049 -0.0025394 0 -0.019439 0 -0.00030169 9.6387e-05 -0.00052485 -6.1363e-05 -0.22989 -0.0019944 0.014982 0.015597 0.00010224 0.003327 0.0016961 0.014342 0.0065644 0.0077761 0.060575 0.052923 0.013391 0.0040749 -0.032794 -0.031215 -0.002475 -0.0050762 -0.013369 -0.010114 -0.041075 -0.053687 -0.020891
1.75 0.0074918 0.0052516 -0.00078265 0.01045 0 0.013005 -0.00068744 0.0023404 -0.001101 0.0050271 0.012885 -0.16858 0.0053369 -0.0026246 -0.00026693 -0.0039083 0.002249 -0.00043589 -0.0059257 -0.0027281 0.0010495 0 -0.018405 0 3.8534e-05 -0.00037544 0.0001791 -7.3044e-05 -0.24469 0.0044962 0.0093426 0.015557 -0.00086597 0.0026791 -0.0056807 0.017931 0.002507 0.0078486 0.063289 0.051965 0.013314 0.0077899 -0.030319 -0.031244 0.0038741 -0.0093943 -0.0098977 -0.0076877 -0.037721 -0.051975 -0.023562
1.7539 0.011202 0.0090337 0.0035062 0.0019156 0 0.0047382 0.0021174 0.0052052 0.00098345 0.0011281 0.017096 -0.17066 0.0027015 -0.0010947 0.0032097 0.00021746 0.0017734 0.0007474 -0.0048648 0.00023126 0.0071041 0 -0.014047 0 0.00022463 -0.00087805 0.00019166 0.00010936 -0.28114 0.012347 -0.0033377 0.0066883 0.0030573 0.0022065 -0.0057258 0.017694 0.0016103 0.01156 0.066003 0.051007 0.013237 0.011505 -0.027844 -0.031272 0.010223 -0.013712 -0.0064266 -0.0052618 -0.034367 -0.050263 -0.020955
1.7578 0.014984 0.012726 0.011792 -0.002023 0 -0.0011413 0.0080332 0.0089925 0.0067957 0.00049853 0.012491 -0.16983 -0.0014468 0.00079021 0.0056881 0.0019788 -0.00092111 -0.00067439 -0.0018294 0.0010895 0.010554 0 -0.0083734 0 1.1976e-05 -0.0010322 -0.00041617 0.00012002 -0.33927 0.016961 -0.011151 -0.0015336 0.0090945 0.0017703 0.0012158 0.017359 0.0023706 0.011072 0.068838 0.050634 0.014827 0.014055 -0.024752 -0.030585 0.013944 -0.018762 -0.0027785 -0.0049055 -0.032716 -0.047588 -0.013904
1.7617 0.018081 0.016003 0.020256 0.0049136 0 0.0039096 0.014344 0.011477 0.012594 0.0064613 -2.7199e-05 -0.1571 -0.0041219 0.00048732 0.0043865 -0.0013328 -0.0021536 -0.0033111 0.0017318 0.00052658 0.0078745 0 -0.0054038 0 -0.00035022 -0.00078764 -0.0010653 -0.00015713 -0.42575 0.016148 -0.0044808 0.0011699 0.013826 0.0028665 0.0094043 0.019796 0.0020105 0.0014524 0.071733 0.050549 0.01724 0.016029 -0.021354 -0.029544 0.016368 -0.024174 0.00095707 -0.0055718 -0.031907 -0.044436 -0.0064028
1.7656 0.020184 0.019191 0.025329 0.020333 0 0.019309 0.01851 0.01271 0.014939 0.016378 -0.012893 -0.13817 -0.0037306 -0.0022917 -0.00033608 -0.006627 2.993e-06 -0.0042292 0.003913 0.00011899 0.0012185 0 -0.0079942 0 -0.00039029 -0.0003719 -0.0012356 -0.00044662 -0.54006 0.012039 0.015186 0.016439 0.015642 0.0069923 0.012913 0.024391 -0.00069716 -0.013505 0.07439 0.05053 0.019734 0.017616 -0.018234 -0.028456 0.017997 -0.029708 0.0044969 -0.006876 -0.03172 -0.041485 -0.003995
1.7695 0.021456 0.022196 0.026692 0.035082 0 0.035182 0.019687 0.014477 0.013731 0.023547 -0.016876 -0.13042 -0.0014868 -0.0052144 -0.0049373 -0.0079973 0.0035095 -0.0018649 0.003447 0.00019048 -0.0033768 0 -0.016351 0 1.0257e-05 -1.7343e-05 -0.00089425 -0.00040096 -0.66524 0.0095871 0.0359 0.034838 0.015415 0.013464 0.010949 0.027596 -0.0036724 -0.02309 0.075106 0.05105 0.022882 0.016037 -0.017383 -0.026983 0.013125 -0.03624 0.0064341 -0.013403 -0.036623 -0.040184 -0.010725
1.7734 0.022322 0.024311 0.026799 0.04059 0 0.040558 0.019005 0.017801 0.012181 0.023587 -0.0073002 -0.14511 -0.00014186 -0.0055514 -0.005587 -0.0029527 0.0047124 0.0023667 0.00084063 -0.00044197 -0.0021493 0 -0.029015 0 0.00044959 0.00022433 -0.00040058 4.2504e-06 -0.78119 0.012766 0.044951 0.043226 0.015167 0.019379 0.0082519 0.026162 -0.0024596 -0.01773 0.075822 0.05157 0.02603 0.014458 -0.016531 -0.025509 0.0082541 -0.042771 0.0083713 -0.019931 -0.041526 -0.038882 -0.02688
1.7773 0.023128 0.025097 0.027724 0.035148 0 0.032656 0.01867 0.021564 0.013837 0.018881 0.01276 -0.17312 -0.0011074 -0.0026743 -0.0013568 0.004762 0.0026827 0.0054914 -0.0015689 -0.0027052 0.0024631 0 -0.044365 0 0.00049817 0.00042289 -7.8237e-05 0.00046687 -0.88698 0.021439 0.038952 0.035826 0.016266 0.022179 0.010428 0.020216 0.006455 0.003358 0.074364 0.051884 0.028319 0.01111 -0.01826 -0.024085 -4.7352e-05 -0.049704 0.0086514 -0.029317 -0.049728 -0.039801 -0.049013
1.7813 0.023859 0.025053 0.02892 0.024286 0 0.019003 0.020571 0.023912 0.019615 0.016397 0.034253 -0.18962 -0.0029558 0.0015201 0.0050838 0.0087754 0.00044718 0.005877 -0.0012569 -0.0059856 0.0045133 0 -0.060809 0 0.0002744 0.00059901 4.7093e-05 0.00073016 -1.0032 0.031436 0.025601 0.019267 0.018795 0.02228 0.018929 0.01348 0.022321 0.031024 0.071116 0.052028 0.029899 0.0063048 -0.022114 -0.022702 -0.011174 -0.056966 0.0075667 -0.041058 -0.060646 -0.04255 -0.071775
1.7852 0.024188 0.025078 0.028267 0.015935 0 0.010857 0.025195 0.024754 0.027489 0.020995 0.047684 -0.17441 -0.0030397 0.0043707 0.0096605 0.0063087 0.0014399 0.0044879 0.0021661 -0.0091596 0.00103 0 -0.076256 0 0.00035489 0.00067419 0.00010869 0.00085296 -1.1466 0.037793 0.016336 0.0071373 0.022251 0.022914 0.030341 0.010438 0.039669 0.052302 0.067868 0.052173 0.03148 0.0015001 -0.025968 -0.021318 -0.022301 -0.064228 0.0064819 -0.052799 -0.071565 -0.045298 -0.090068
1.7891 0.023844 0.025356 0.02499 0.014917 0 0.014108 0.031339 0.026178 0.034621 0.030944 0.049079 -0.12868 -0.00060886 0.0045006 0.0099074 0.00055775 0.0051142 0.0032853 0.0061417 -0.012634 -0.0047337 0 -0.088612 0 0.0010391 0.00059464 0.0001134 0.0010336 -1.3048 0.038527 0.017145 0.0088983 0.026333 0.027079 0.04 0.012926 0.051643 0.058994 0.060584 0.050737 0.030049 -0.0042903 -0.033652 -0.019959 -0.034328 -0.071067 0.0029795 -0.065664 -0.084643 -0.051316 -0.10064
1.793 0.022955 0.025155 0.020927 0.020667 0 0.025384 0.036708 0.030011 0.039428 0.039868 0.042552 -0.072439 0.002034 0.0023982 0.0063809 -0.0029712 0.0069008 0.002799 0.0070957 -0.018477 -0.0067969 0 -0.097396 0 0.0018224 0.00045496 -9.435e-05 0.0012208 -1.4392 0.035898 0.025303 0.022688 0.030782 0.034478 0.045763 0.019027 0.054816 0.0525 0.05325 0.049283 0.028582 -0.010093 -0.041383 -0.018601 -0.046366 -0.0779 -0.0005525 -0.078543 -0.097747 -0.057374 -0.10311
1.7969 0.022006 0.023885 0.018633 0.028664 0 0.035732 0.039107 0.035191 0.04176 0.042643 0.037431 -0.025993 0.0018511 -0.00049298 0.0017298 -0.0020179 0.0029282 0.0017367 0.0037132 -0.027886 -0.0028295 0 -0.10431 0 0.0017937 0.00044218 -0.00057013 0.0010521 -1.515 0.03422 0.03342 0.037608 0.034641 0.04138 0.04832 0.024909 0.051558 0.041918 0.044935 0.046845 0.025937 -0.015155 -0.049173 -0.016969 -0.055851 -0.083828 -0.0041154 -0.089656 -0.10891 -0.063301 -0.10037
1.8008 0.021413 0.022106 0.018566 0.033567 0 0.037772 0.037626 0.03816 0.0418 0.039147 0.041262 0.0064637 -0.0014808 -0.0029167 -0.0014046 0.0008082 -0.0055544 -0.00099726 -0.0015619 -0.038758 0.003506 0 -0.11113 0 0.00063366 0.00063995 -0.0010575 0.00028178 -1.5243 0.03617 0.035724 0.04275 0.036237 0.043551 0.048628 0.027697 0.047733 0.037283 0.035306 0.043089 0.021712 -0.019226 -0.057043 -0.014969 -0.061918 -0.08854 -0.0077198 -0.098403 -0.11747 -0.069055 -0.097338
1.8047 0.021173 0.02113 0.018726 0.032097 0 0.030461 0.033131 0.036241 0.039514 0.032817 0.053456 0.036633 -0.0048181 -0.0042258 -0.001922 0.0016287 -0.012992 -0.0043904 -0.0045714 -0.046544 0.0066099 0 -0.11643 0 -0.00088808 0.00091317 -0.0011395 -0.00077861 -1.4794 0.04065 0.031177 0.035123 0.034394 0.039577 0.046071 0.02695 0.047483 0.042785 0.025677 0.039334 0.017487 -0.023297 -0.064912 -0.012969 -0.067984 -0.093253 -0.011324 -0.10715 -0.12603 -0.074808 -0.097866
1.8086 0.020973 0.021541 0.017276 0.024756 0 0.018836 0.027716 0.030502 0.035258 0.026743 0.064708 0.077724 -0.0045939 -0.0042577 -0.00035872 -0.00017398 -0.01484 -0.005945 -0.0033387 -0.048077 0.0047686 0 -0.11516 0 -0.0015634 0.0010167 -0.00063777 -0.0013963 -1.3899 0.043755 0.022507 0.020733 0.029842 0.031779 0.039562 0.024148 0.04957 0.054208 0.016554 0.033901 0.012536 -0.024593 -0.068861 -0.0097656 -0.065055 -0.094973 -0.012388 -0.10946 -0.12528 -0.076539 -0.10129
1.8125 0.020609 0.02239 0.015071 0.015868 0 0.010212 0.023425 0.024926 0.030289 0.021879 0.063514 0.13131 -0.0005853 -0.0032961 0.0020573 -0.0014708 -0.011755 -0.0043054 -3.3124e-05 -0.044473 0.0014307 0 -0.10246 0 -0.00094101 0.00082009 0.00016681 -0.0010973 -1.2556 0.041788 0.013913 0.0093028 0.025156 0.024225 0.029994 0.021441 0.048505 0.061799 0.0075088 0.02821 0.0074723 -0.025463 -0.072208 -0.0063774 -0.060746 -0.096234 -0.013062 -0.11078 -0.12311 -0.077653 -0.10181
1.8164 0.020222 0.022123 0.014948 0.011335 0 0.0097553 0.021082 0.022582 0.025991 0.018379 0.04529 0.18771 0.0036548 -0.0021925 0.0043687 0.00073753 -0.0083882 -0.00096655 0.0010856 -0.039871 0.00086647 0 -0.078891 0 0.00019688 0.00040655 0.00074963 -0.00018898 -1.083 0.033842 0.0094886 0.0075106 0.022885 0.019748 0.020677 0.020856 0.039505 0.056499 -0.0005787 0.02234 0.0028772 -0.025615 -0.073306 -0.0025424 -0.053563 -0.096457 -0.012267 -0.11005 -0.11707 -0.076691 -0.092271
1.8203 0.020032 0.020247 0.01834 0.014592 0 0.017507 0.019995 0.02275 0.022447 0.017009 0.016813 0.23777 0.0043172 -0.0021212 0.0061303 0.0055143 -0.0084175 0.0009267 -0.0021719 -0.037266 0.0033009 0 -0.051601 0 0.00062136 -5.0241e-05 0.0007858 0.00048651 -0.89848 0.022239 0.011791 0.015346 0.023373 0.018302 0.014783 0.023756 0.022966 0.035808 -0.0064992 0.016064 -0.00065829 -0.024142 -0.069314 0.002304 -0.039878 -0.094332 -0.0081466 -0.10466 -0.10228 -0.071028 -0.069947
1.8242 0.019912 0.017812 0.023029 0.023304 0 0.027987 0.01868 0.021952 0.018271 0.018073 -0.0080235 0.2831 0.0011674 -0.0037446 0.0069984 0.0084785 -0.011259 -0.00049494 -0.0077779 -0.035888 0.0048899 0 -0.029608 0 -9.6346e-05 -0.00046993 0.00038572 0.00036791 -0.73396 0.010963 0.01975 0.02688 0.024289 0.017548 0.012423 0.029773 0.0046547 0.0059267 -0.01242 0.0097871 -0.0041938 -0.022669 -0.065321 0.0071504 -0.026193 -0.092207 -0.0040264 -0.099282 -0.087498 -0.065365 -0.039586
1.8281 0.019295 0.016109 0.02484 0.030027 0 0.032994 0.015994 0.01765 0.012291 0.019417 -0.01806 0.33479 -0.0023489 -0.006422 0.0063725 0.0061367 -0.013575 -0.0041797 -0.011476 -0.032891 0.0023238 0 -0.017075 0 -0.0011836 -0.00088277 -7.1494e-05 -0.00028636 -0.59569 0.0034214 0.027606 0.034007 0.022422 0.014855 0.010667 0.035788 -0.0083361 -0.021126 -0.015242 0.0042791 -0.0055857 -0.021578 -0.056495 0.012298 -0.010231 -0.088926 0.0032615 -0.092042 -0.066349 -0.055969 -0.010781
1.832 0.017584 0.015064 0.021709 0.027454 0 0.026886 0.011847 0.01066 0.0053169 0.01708 -0.012484 0.40241 -0.0027938 -0.0083816 0.0037184 -0.00044855 -0.013254 -0.0073191 -0.010834 -0.027258 -0.0032064 0 -0.010885 0 -0.0015105 -0.0012667 -0.00028684 -0.00071254 -0.45544 0.00078721 0.027688 0.030978 0.016196 0.0091492 0.0066226 0.036778 -0.012348 -0.033993 -0.017009 -0.00096716 -0.0062478 -0.020618 -0.046022 0.017548 0.0065053 -0.08525 0.011628 -0.084169 -0.043033 -0.045303 0.0083317
1.8359 0.014609 0.013196 0.015715 0.014571 0 0.011208 0.007067 0.003937 -0.00024565 0.0091491 -0.00029446 0.48422 -0.00024334 -0.0079594 -0.00058166 -0.0063984 -0.011251 -0.0078896 -0.0072887 -0.021373 -0.0070009 0 -0.0047219 0 -0.00076105 -0.0014327 -0.0002264 -0.00046979 -0.28131 0.0015423 0.016566 0.017734 0.0068205 0.0015198 0.00033984 0.02919 -0.0089939 -0.028484 -0.01813 -0.0058369 -0.0064599 -0.020348 -0.035122 0.022517 0.022256 -0.081812 0.020255 -0.076724 -0.019667 -0.034616 0.015749
1.8398 0.010672 0.0092221 0.010747 -0.0017305 0 -0.0053938 0.0026796 -0.00054576 -0.0028426 -0.0012464 0.0073231 0.56774 0.0020843 -0.0049207 -0.0047975 -0.0073884 -0.0097644 -0.0059875 -0.0043522 -0.018467 -0.0055948 0 0.0044802 0 0.00029007 -0.0011551 -4.3175e-05 0.00011115 -0.078641 0.0023669 -0.00059143 0.00035266 -0.0027016 -0.0056074 -0.0054931 0.014463 -0.0032458 -0.010187 -0.016416 -0.0090535 -0.0046965 -0.023107 -0.022349 0.026254 0.033681 -0.079416 0.030023 -0.071156 0.0039225 -0.023841 0.015121
1.8438 0.006221 0.0035235 0.008275 -0.011663 0 -0.013107 -0.00074633 -0.003263 -0.0035638 -0.0079455 0.0050666 0.63977 0.0015059 -0.00069998 -0.0066743 -0.0033565 -0.0095388 -0.0030395 -0.0041482 -0.018929 -0.00016508 0 0.014025 0 0.00061865 -0.00044863 8.4925e-05 0.00032826 0.1062 0.00016537 -0.01278 -0.012256 -0.0095907 -0.00999 -0.0085229 -0.0011108 0.0001198 0.0087328 -0.014702 -0.01227 -0.0029332 -0.025866 -0.0095762 0.02999 0.045106 -0.077019 0.039792 -0.065587 0.027512 -0.013066 0.011541
1.8477 0.0015847 -0.0020946 0.0058959 -0.010381 0 -0.0086693 -0.003237 -0.0056072 -0.0049987 -0.0075528 -0.0041371 0.69683 -0.0012656 0.0026323 -0.0051764 0.0018264 -0.0096421 -0.00026478 -0.0059088 -0.019833 0.0047347 0 0.01893 0 -3.5704e-05 0.00032579 2.6343e-05 -0.00010313 0.22749 -0.0057008 -0.012145 -0.014073 -0.012655 -0.010742 -0.0089771 -0.011158 -0.00092438 0.016849 -0.011757 -0.014267 -0.00077102 -0.031874 0.0014589 0.031627 0.049674 -0.076785 0.048197 -0.062657 0.046304 -0.0053923 0.0081299
1.8516 -0.0029312 -0.0060106 0.00029754 -0.0018798 0 0.0017531 -0.0050782 -0.0076407 -0.008168 -0.0030488 -0.013122 0.74718 -0.0031502 0.0037568 -0.0016381 0.0040303 -0.0094887 0.0018858 -0.007592 -0.018306 0.0054459 0 0.017369 0 -0.0010193 0.00070728 -0.00029297 -0.00073813 0.28408 -0.01257 -0.0013809 -0.0064204 -0.012289 -0.0084931 -0.0088101 -0.014689 -0.0052677 0.010334 -0.0080721 -0.015533 0.0016304 -0.039832 0.011452 0.032005 0.050129 -0.077849 0.055783 -0.061309 0.062218 0.00042064 0.0061204
1.8555 -0.0068596 -0.0079911 -0.0086191 0.0045193 0 0.0075237 -0.0064363 -0.0080827 -0.01104 -0.00095007 -0.016413 0.80325 -0.0023101 0.0027553 0.0010069 0.0022014 -0.010034 0.0032037 -0.0083374 -0.014924 0.0020916 0 0.012456 0 -0.0015165 0.00053201 -0.00082784 -0.000884 0.31749 -0.016167 0.0079729 0.0026097 -0.0097035 -0.0047097 -0.0090378 -0.016716 -0.0099389 -0.0052166 -0.0043297 -0.016728 0.0039602 -0.048026 0.021074 0.032123 0.049906 -0.079136 0.063085 -0.060064 0.077437 0.0057851 0.0068413
1.8594 -0.0097048 -0.0088945 -0.017079 0.002017 0 0.0023698 -0.0073062 -0.0065391 -0.010671 -0.0046543 -0.013366 0.87127 -0.0002103 0.0007377 0.00053881 -0.001494 -0.012341 0.0033151 -0.008911 -0.01321 -0.0022851 0 0.0090122 0 -0.0013226 7.7064e-05 -0.0013434 -0.00032712 0.36683 -0.014031 0.0056303 0.0040691 -0.0063376 -0.00096848 -0.0085988 -0.02278 -0.012026 -0.019213 0.00024871 -0.016911 0.005252 -0.059654 0.025335 0.028473 0.039855 -0.083663 0.066253 -0.060309 0.082583 0.0046523 0.012092
1.8633 -0.011366 -0.0095433 -0.021052 -0.008362 0 -0.0106 -0.007782 -0.0050095 -0.006913 -0.011041 -0.0073144 0.94674 0.00015946 -0.00099829 -0.0027143 -0.0042205 -0.01539 0.0020896 -0.0099921 -0.015698 -0.0047419 0 0.0092114 0 -0.00086798 -0.00022124 -0.0015087 0.00047182 0.43147 -0.0079842 -0.008119 -0.0048035 -0.0036646 0.0013136 -0.0061751 -0.032583 -0.010423 -0.023544 0.0048271 -0.017094 0.0065438 -0.071282 0.029597 0.024823 0.029805 -0.088191 0.069421 -0.060555 0.087729 0.0035196 0.021951
1.8672 -0.012341 -0.010176 -0.020234 -0.019308 0 -0.021975 -0.0083078 -0.0063653 -0.0034798 -0.014082 -0.002733 1.0187 -0.002158 -0.0016061 -0.0062943 -0.004878 -0.016281 0.00016645 -0.010785 -0.020926 -0.0044556 0 0.011655 0 -0.00062642 -0.00019933 -0.0011797 0.00087701 0.48226 -0.0032021 -0.02275 -0.018169 -0.0029678 0.00096459 -0.0027623 -0.039456 -0.0066613 -0.017722 0.009901 -0.017148 0.0070916 -0.082664 0.031414 0.019692 0.017757 -0.0932 0.07056 -0.058704 0.089209 0.00014272 0.032844
1.8711 -0.013337 -0.010874 -0.018089 -0.023678 0 -0.024171 -0.0095787 -0.011163 -0.0047296 -0.011552 -0.0027469 1.0789 -0.0047998 -0.00093248 -0.0079154 -0.0042561 -0.013134 -0.0013851 -0.0098938 -0.024711 -0.0024229 0 0.014205 0 -0.00064605 -9.6312e-05 -0.00060962 0.00069747 0.50488 -0.0041826 -0.027231 -0.026157 -0.0048032 -0.0024665 -0.0016635 -0.036762 -0.0041273 -0.0082017 0.015462 -0.017076 0.0069075 -0.093805 0.030828 0.013104 0.0037442 -0.098684 0.069705 -0.05479 0.087083 -0.0054417 0.039098
1.875 -0.014637 -0.012058 -0.018014 -0.019979 0 -0.01737 -0.012091 -0.016492 -0.011221 -0.0074939 -0.0077462 1.1273 -0.004553 0.00048022 -0.0073799 -0.0034384 -0.0075055 -0.002056 -0.0074044 -0.024279 -5.7957e-05 0 0.016819 0 -0.00066089 -0.00023899 -0.00028847 0.00029365 0.52237 -0.010913 -0.019842 -0.022949 -0.0085418 -0.0080008 -0.0054064 -0.024912 -0.0057239 -0.0029201 0.021024 -0.017004 0.0067235 -0.10495 0.030242 0.0065155 -0.010268 -0.10417 0.06885 -0.050877 0.084957 -0.011026 0.037486
1.8789 -0.015909 -0.014173 -0.019919 -0.012657 0 -0.0086325 -0.015682 -0.018597 -0.018778 -0.0077616 -0.015073 1.1709 -0.00087564 0.0015696 -0.0062562 -0.0025662 -0.0033129 -0.0023038 -0.0054176 -0.020757 0.0016519 0 0.021164 0 -0.00051276 -0.00062111 -0.00048204 0.00014265 0.56992 -0.018692 -0.0090323 -0.011776 -0.012621 -0.013314 -0.012729 -0.011594 -0.01145 -0.0055456 0.028352 -0.016722 0.0064239 -0.11109 0.028823 -0.00051796 -0.01954 -0.10703 0.066686 -0.038245 0.083278 -0.01567 0.030547
1.8828 -0.016738 -0.01697 -0.020906 -0.0079609 0 -0.0058729 -0.01947 -0.016744 -0.022302 -0.013667 -0.02017 1.2161 0.0033896 0.0012316 -0.005861 -0.0012282 -0.0031616 -0.0027811 -0.0059543 -0.017417 0.0021856 0 0.027927 0 -0.00033169 -0.00084699 -0.00092849 0.00038182 0.65329 -0.021967 -0.0052086 -0.0025493 -0.015556 -0.016263 -0.019094 -0.0046697 -0.018023 -0.013709 0.035786 -0.016427 0.0061174 -0.11693 0.027354 -0.007578 -0.028527 -0.10974 0.064443 -0.025092 0.081626 -0.020258 0.02515
1.8867 -0.017289 -0.019466 -0.01904 -0.0094875 0 -0.012126 -0.022294 -0.01412 -0.020587 -0.020733 -0.019495 1.2636 0.0048677 -0.00095622 -0.0058693 0.00032845 -0.0059625 -0.0033396 -0.008415 -0.015845 0.0014804 0 0.035488 0 -0.00032252 -0.00053034 -0.0010666 0.00077031 0.74201 -0.018915 -0.011813 -0.0039591 -0.016969 -0.016867 -0.020625 -0.0050324 -0.021327 -0.021915 0.044119 -0.015719 0.006574 -0.11964 0.027178 -0.013809 -0.033194 -0.11036 0.062822 -0.0081792 0.08279 -0.022612 0.027306
1.8906 -0.018303 -0.020885 -0.015807 -0.01661 0 -0.024108 -0.023421 -0.014599 -0.017253 -0.023742 -0.013778 1.3091 0.0029576 -0.0042417 -0.005047 0.00090158 -0.0083477 -0.0031693 -0.0096274 -0.014319 0.00012831 0 0.041813 0 -0.00050373 0.00025721 -0.00062029 0.00099388 0.80696 -0.012858 -0.023699 -0.016414 -0.01778 -0.017657 -0.017713 -0.006879 -0.019933 -0.026178 0.053899 -0.014347 0.0082591 -0.11731 0.029084 -0.018706 -0.030903 -0.10761 0.062202 0.014789 0.088489 -0.02137 0.037926
1.8945 -0.020348 -0.021534 -0.014499 -0.025793 0 -0.03496 -0.02302 -0.018774 -0.017031 -0.02231 -0.0086113 1.3497 0.000105 -0.0069828 -0.003089 -0.00045732 -0.0081866 -0.0020133 -0.0068104 -0.010057 -0.00081326 0 0.047261 0 -0.00072826 0.00097142 6.6029e-05 0.0009218 0.85808 -0.0094715 -0.032919 -0.031565 -0.019405 -0.021487 -0.014723 -0.0050035 -0.016592 -0.026574 0.063679 -0.012975 0.0099442 -0.11498 0.03099 -0.023603 -0.028612 -0.10487 0.061583 0.037757 0.094189 -0.020128 0.053091
1.8984 -0.023123 -0.022504 -0.016521 -0.032848 0 -0.038539 -0.022117 -0.023566 -0.021407 -0.02085 -0.010665 1.3877 -0.0010483 -0.0076917 -0.0012578 -0.0030147 -0.006335 -0.0008749 -0.00044402 -0.0026384 -0.0006671 0 0.054646 0 -0.00088835 0.0010639 0.00033549 0.00060574 0.93633 -0.012394 -0.035299 -0.038806 -0.02265 -0.028598 -0.016111 -0.0011049 -0.016134 -0.026188 0.0745 -0.0098763 0.014284 -0.10658 0.036916 -0.025554 -0.017154 -0.09786 0.063334 0.064491 0.107 -0.01335 0.067848
1.9023 -0.025613 -0.024416 -0.019916 -0.034742 0 -0.032872 -0.022003 -0.02584 -0.027981 -0.023353 -0.021833 1.4289 -0.00038822 -0.0060906 -0.00098087 -0.0044711 -0.0049784 -0.0010495 0.0060714 0.005249 0.00018146 0 0.065929 0 -0.00097677 0.00048656 -0.00011467 0.00016199 1.0671 -0.020887 -0.032024 -0.033548 -0.027168 -0.035939 -0.022712 -0.0021992 -0.021413 -0.027982 0.085544 -0.006405 0.019196 -0.096881 0.043708 -0.02687 -0.0037207 -0.089933 0.065596 0.092036 0.12135 -0.0053788 0.079459
1.9063 -0.026983 -0.026636 -0.021783 -0.030889 0 -0.021499 -0.023443 -0.025914 -0.033611 -0.029089 -0.036578 1.4758 -2.4518e-05 -0.003295 -0.0020863 -0.0028673 -0.0048003 -0.0023862 0.0096968 0.01047 0.00074476 0 0.079106 0 -0.00093619 -0.00025813 -0.00090041 -0.00025806 1.2276 -0.030991 -0.026629 -0.020732 -0.031766 -0.039764 -0.031493 -0.012876 -0.030813 -0.032411 0.096206 -0.0023486 0.024738 -0.086379 0.051119 -0.027388 0.010943 -0.081553 0.068238 0.11848 0.13653 0.0033404 0.087494
1.9102 -0.02726 -0.027875 -0.021708 -0.023841 0 -0.011903 -0.02614 -0.026965 -0.037423 -0.033917 -0.045764 1.5225 -0.0015306 -0.00093471 -0.0028914 0.0014442 -0.0042652 -0.0029232 0.010531 0.012497 0.00070636 0 0.089095 0 -0.00058699 -0.00056267 -0.0013105 -0.00044008 1.3645 -0.038639 -0.021948 -0.010898 -0.035174 -0.039059 -0.038452 -0.029886 -0.039444 -0.037449 0.10579 0.0033541 0.032052 -0.07363 0.060275 -0.025664 0.029069 -0.071898 0.071946 0.14182 0.15402 0.014165 0.092054
1.9141 -0.027111 -0.027498 -0.022169 -0.018452 0 -0.011055 -0.028799 -0.030924 -0.040433 -0.035204 -0.044359 1.5574 -0.0039541 7.2116e-05 -0.0021604 0.0057888 -0.0015822 -0.00072193 0.011219 0.013618 0.00098051 0 0.092264 0 0.00014998 -0.00022657 -0.00098522 -0.00019783 1.4416 -0.042098 -0.019705 -0.012008 -0.036632 -0.036185 -0.041504 -0.044897 -0.042921 -0.040571 0.11537 0.0090569 0.039366 -0.060881 0.06943 -0.02394 0.047195 -0.062242 0.075654 0.16516 0.17152 0.02499 0.093066
1.918 -0.027015 -0.026052 -0.025398 -0.018939 0 -0.020196 -0.029853 -0.035594 -0.042857 -0.034395 -0.036153 1.5723 -0.0047996 9.1691e-05 -0.00059063 0.0073373 0.0031509 0.0038411 0.013811 0.016304 0.0026682 0 0.090049 0 0.00096625 0.0004229 -0.00021542 0.00041712 1.4639 -0.042349 -0.021143 -0.023457 -0.036018 -0.034002 -0.040918 -0.052217 -0.040497 -0.040867 0.12173 0.015358 0.046451 -0.050044 0.076623 -0.021577 0.062321 -0.054789 0.078137 0.18015 0.18486 0.033376 0.091464
1.9219 -0.026767 -0.02451 -0.030349 -0.025353 0 -0.032891 -0.028478 -0.036538 -0.042918 -0.034409 -0.030716 1.5696 -0.0027954 0.00027602 9.1093e-05 0.0055015 0.0080329 0.0079033 0.017588 0.020752 0.0054751 0 0.08765 0 0.001262 0.00085622 0.00040599 0.001036 1.4558 -0.041798 -0.026146 -0.036804 -0.033647 -0.032676 -0.037851 -0.052982 -0.035187 -0.039662 0.12673 0.021913 0.053438 -0.04002 0.082981 -0.018944 0.076171 -0.048271 0.080098 0.1916 0.19642 0.040725 0.089995
1.9258 -0.025819 -0.023235 -0.033341 -0.03266 0 -0.039094 -0.025272 -0.031908 -0.038912 -0.035384 -0.034844 1.5622 0.00066298 0.0014789 -0.00053964 0.0022957 0.011279 0.0085651 0.020113 0.02508 0.0075579 0 0.0888 0 0.00068819 0.00076954 0.00055696 0.0012092 1.4235 -0.042452 -0.031602 -0.042363 -0.030061 -0.02983 -0.033242 -0.051623 -0.031204 -0.03925 0.13084 0.028234 0.059938 -0.030984 0.088305 -0.016524 0.088535 -0.042686 0.081433 0.20103 0.20618 0.046916 0.091469
1.9297 -0.023981 -0.021905 -0.031804 -0.034222 0 -0.033001 -0.022039 -0.024889 -0.032046 -0.034199 -0.046088 1.564 0.0029274 0.00351 -0.00073854 0.00035409 0.012612 0.0056252 0.020095 0.027587 0.0072916 0 0.091758 0 -0.0003909 0.00025141 0.00037904 0.000786 1.3492 -0.04449 -0.032312 -0.03634 -0.025956 -0.02398 -0.02811 -0.049413 -0.030954 -0.040685 0.1296 0.03313 0.063469 -0.027959 0.087334 -0.01541 0.09186 -0.042772 0.078958 0.19824 0.20493 0.046068 0.095532
1.9336 -0.021687 -0.020331 -0.026965 -0.027467 0 -0.018285 -0.020669 -0.020764 -0.026187 -0.028528 -0.054344 1.5799 0.0027456 0.0053065 0.0014564 0.00057293 0.01278 0.0018374 0.018754 0.028384 0.0051487 0 0.090668 0 -0.0010935 -0.00037015 0.00017495 4.9535e-05 1.2202 -0.045806 -0.02546 -0.02311 -0.022117 -0.017224 -0.024043 -0.043046 -0.033623 -0.042307 0.12836 0.038026 0.067 -0.024934 0.086364 -0.014295 0.095185 -0.042858 0.076482 0.19545 0.20367 0.04522 0.097603
1.9375 -0.019575 -0.01895 -0.022457 -0.016726 0 -0.0055732 -0.021799 -0.021512 -0.024175 -0.020512 -0.050212 1.6027 0.0012982 0.0058196 0.0055417 0.0016531 0.012296 0.00042855 0.01822 0.028769 0.0035034 0 0.081102 0 -0.00079809 -0.00078451 5.0036e-05 -0.00054523 1.0548 -0.043013 -0.014631 -0.011382 -0.019216 -0.013719 -0.022388 -0.030029 -0.03589 -0.040402 0.12416 0.040589 0.067582 -0.026325 0.080657 -0.014804 0.092385 -0.046725 0.071366 0.18681 0.19494 0.039648 0.091981
1.9414 -0.017981 -0.018285 -0.020429 -0.010039 0 -0.0037852 -0.024247 -0.023755 -0.024556 -0.015294 -0.03283 1.6195 0.00068387 0.004851 0.0084533 0.0018313 0.011136 0.0023479 0.018987 0.029392 0.0043448 0 0.064411 0 0.0002475 -0.00084635 -8.3537e-05 -0.00075241 0.8909 -0.033745 -0.0081672 -0.0077226 -0.01747 -0.015232 -0.022581 -0.014151 -0.034016 -0.031968 0.11781 0.041468 0.066035 -0.030904 0.071531 -0.016485 0.085166 -0.05332 0.064343 0.17397 0.1808 0.030665 0.076774
1.9453 -0.016913 -0.018103 -0.019488 -0.012171 0 -0.012823 -0.025743 -0.022389 -0.022677 -0.015632 -0.010594 1.6223 0.0016654 0.0031478 0.0076216 0.0008598 0.0095269 0.0057933 0.01942 0.02943 0.0072322 0 0.046719 0 0.0011393 -0.00058473 -0.00023486 -0.00064189 0.75049 -0.01891 -0.011844 -0.012423 -0.016418 -0.018722 -0.021824 -0.0036855 -0.026184 -0.017727 0.11143 0.04225 0.064405 -0.035572 0.062315 -0.01821 0.077852 -0.059971 0.057286 0.16109 0.16656 0.021619 0.055937
1.9492 -0.016423 -0.017522 -0.016739 -0.020077 0 -0.024108 -0.024506 -0.016094 -0.015413 -0.018602 0.0054099 1.6146 0.0030639 0.0017024 0.0039353 0.00013834 0.0083483 0.0080876 0.017862 0.027578 0.0096558 0 0.033657 0 0.0011782 -0.00015751 -0.0002291 -0.00038678 0.62277 -0.0029016 -0.022524 -0.020243 -0.015122 -0.019025 -0.017262 -0.0033136 -0.013938 -0.00275 0.10353 0.038372 0.058733 -0.044518 0.04878 -0.022088 0.065985 -0.069325 0.048617 0.14629 0.14679 0.0094959 0.036254
1.9531 -0.016738 -0.016133 -0.011518 -0.02532 0 -0.028225 -0.020519 -0.0087837 -0.0047018 -0.01839 0.009421 1.6085 0.0031863 0.00089587 0.0010616 0.00095903 0.008303 0.007795 0.014838 0.023572 0.0094144 0 0.02594 0 0.00051528 0.00021006 5.1323e-05 -5.9958e-05 0.48724 0.0089661 -0.029822 -0.024684 -0.012819 -0.014113 -0.0089576 -0.0086349 -0.0017159 0.0065324 0.095615 0.034493 0.053062 -0.053463 0.035244 -0.025965 0.054118 -0.078679 0.039948 0.13149 0.12702 -0.0026274 0.022147
1.957 -0.01787 -0.014738 -0.0065418 -0.021638 0 -0.022545 -0.01552 -0.0054582 0.0039318 -0.012479 0.0042256 1.615 0.0015104 0.00027458 0.00151 0.0028786 0.0089083 0.0052659 0.01273 0.018571 0.006552 0 0.019833 0 -6.3285e-05 0.00033042 0.0004054 0.00030223 0.34867 0.014066 -0.025361 -0.022341 -0.0096329 -0.0073013 -0.00056034 -0.010145 0.0057167 0.0071153 0.08885 0.029144 0.046874 -0.062057 0.022591 -0.029925 0.043763 -0.086891 0.032496 0.11907 0.1094 -0.013055 0.013252
1.9609 -0.019187 -0.014579 -0.0051366 -0.010831 0 -0.012293 -0.011766 -0.0070183 0.0064168 -0.0045681 -0.002083 1.6349 -0.0011135 -0.0008136 0.0037213 0.0040772 0.0088719 0.0017905 0.013212 0.014219 0.0030425 0 0.011677 0 3.6209e-05 0.00018325 0.00044271 0.00052559 0.24163 0.014023 -0.011095 -0.014664 -0.0067182 -0.0038758 0.00348 -0.0032702 0.0065669 0.0021108 0.083431 0.022066 0.040078 -0.070236 0.010975 -0.033981 0.035182 -0.093762 0.026473 0.10945 0.094295 -0.02149 0.0067641
1.9648 -0.019596 -0.015733 -0.0076246 -0.0014048 0 -0.0051021 -0.010526 -0.0096878 0.0035442 -0.00097974 -0.002458 1.6583 -0.0035878 -0.002348 0.0036691 0.003362 0.0076679 -0.0012632 0.01531 0.011593 0.00087475 0 0.0019181 0 0.00064224 -4.6977e-05 3.0252e-05 0.00036329 0.19782 0.012705 0.0017277 -0.0065742 -0.0055603 -0.00571 0.0017332 0.0062505 0.0034798 -0.001421 0.078011 0.014988 0.033283 -0.078416 -0.00064128 -0.038037 0.026602 -0.10063 0.02045 0.099834 0.079195 -0.029926 0.001543
1.9688 -0.018341 -0.016566 -0.010913 -0.0010151 0 -0.0047494 -0.011395 -0.009523 -0.00055734 -0.0042319 0.0044083 1.6724 -0.0054542 -0.0034641 -0.00050405 0.0016208 0.0063593 -0.0026904 0.016288 0.010998 0.00063853 0 -0.0050865 0 0.0010595 -0.00011478 -0.0004737 -0.00017476 0.21337 0.012384 0.0026302 -0.0031713 -0.0068372 -0.0096188 -0.0030677 0.0080155 0.0014774 0.001733 0.076783 0.0079408 0.028371 -0.082244 -0.0058218 -0.040386 0.025454 -0.10207 0.019483 0.096748 0.074617 -0.031208 -0.00055988
1.9727 -0.015641 -0.015136 -0.01172 -0.0095563 0 -0.0093055 -0.012781 -0.0068134 -0.0028512 -0.010477 0.013659 1.6715 -0.0066028 -0.0032743 -0.0059442 0.001056 0.006404 -0.0016697 0.014453 0.012319 0.0017228 0 -0.0050411 0 0.00081899 5.1863e-05 -0.00054953 -0.00065091 0.25249 0.011676 -0.008385 -0.0063677 -0.0097307 -0.011045 -0.0067125 -0.0017581 0.0035909 0.010208 0.076025 0.00089709 0.02367 -0.085584 -0.010282 -0.042545 0.025139 -0.1029 0.019082 0.094393 0.071217 -0.031689 0.0026216
1.9766 -0.012473 -0.011203 -0.0098513 -0.019198 0 -0.013934 -0.013003 -0.0053686 -0.003833 -0.013368 0.017644 1.6601 -0.0065413 -0.0018943 -0.0077426 0.0029041 0.0076995 0.0015326 0.010902 0.015076 0.0033072 0 0.0024083 0 0.0001406 0.00025532 -9.6415e-05 -0.00054427 0.282 0.0071964 -0.020775 -0.013346 -0.012316 -0.008798 -0.0073366 -0.015284 0.0078798 0.016634 0.076497 -0.0050305 0.020179 -0.08703 -0.011953 -0.043813 0.027303 -0.10181 0.020464 0.093228 0.071552 -0.029858 0.010171
1.9805 -0.0096872 -0.0066339 -0.0079522 -0.021264 0 -0.01475 -0.011224 -0.0075829 -0.0057098 -0.010249 0.010809 1.6485 -0.0045322 -0.00050653 -0.004155 0.0060105 0.0083478 0.0051029 0.0084308 0.018139 0.0048077 0 0.013307 0 -0.00032927 0.00020044 0.0004089 0.00014356 0.29776 -0.0027133 -0.023093 -0.018124 -0.012795 -0.005662 -0.0066059 -0.020323 0.0088165 0.013379 0.079368 -0.0087806 0.019049 -0.084779 -0.0081811 -0.043344 0.034303 -0.09696 0.025323 0.094385 0.079174 -0.023518 0.017992
1.9844 -0.0073371 -0.0036553 -0.0081441 -0.013636 0 -0.01074 -0.0077715 -0.011112 -0.0089675 -0.0044343 -0.0065355 1.6425 -0.00069584 -0.00019151 0.0013241 0.0077822 0.0067533 0.0065981 0.00884 0.019912 0.0056461 0 0.022533 0 -0.00017705 -0.00020653 0.00041302 0.00072104 0.31699 -0.015768 -0.013105 -0.015814 -0.010644 -0.0046218 -0.007313 -0.012404 0.0022034 -0.0011616 0.082239 -0.012531 0.017919 -0.082528 -0.0044094 -0.042876 0.041303 -0.09211 0.030182 0.095542 0.086795 -0.017178 0.022339
1.9883 -0.0048648 -0.0027696 -0.0094113 -0.0021321 0 -0.0036224 -0.0039371 -0.011286 -0.01155 -0.001626 -0.027691 1.6398 0.0032767 -0.0006657 0.0034678 0.0065807 0.0037603 0.0049629 0.011412 0.019389 0.0052721 0 0.027398 0 0.00039805 -0.0007317 -8.6993e-05 0.00041819 0.35095 -0.02704 0.00094046 -0.0068393 -0.0068327 -0.0054651 -0.01016 0.00047799 -0.010681 -0.020878 0.085172 -0.012499 0.018738 -0.078111 0.0029705 -0.041253 0.049318 -0.086025 0.036316 0.094278 0.096806 -0.010096 0.023259
1.9922 -0.0018656 -0.0025302 -0.0086925 0.0049642 0 0.0031089 -0.001409 -0.006755 -0.011478 -0.0043903 -0.043007 1.6331 0.0049824 -0.00042492 0.00068634 0.0031574 0.0021667 0.0016955 0.013857 0.017204 0.0038162 0 0.028677 0 0.00080325 -0.001007 -0.00052286 -0.0007599 0.3906 -0.032376 0.0084431 0.002625 -0.0031104 -0.0057271 -0.013156 0.0057052 -0.02357 -0.036113 0.088122 -0.01139 0.020112 -0.073077 0.011378 -0.039302 0.057622 -0.079589 0.042812 0.092325 0.1075 -0.0028036 0.024274
1.9961 0.0013774 -0.0012979 -0.0044283 0.0039256 0 0.0056981 -0.0014573 -0.0018201 -0.0095156 -0.010073 -0.045691 1.6184 0.0032124 0.0015532 -0.003601 -0.00020067 0.0038385 -0.00039363 0.014448 0.015315 0.0024581 0 0.028647 0 0.00058649 -0.00086748 -0.00040967 -0.0018757 0.41643 -0.030809 0.0057456 0.0052909 -0.00099856 -0.004483 -0.014043 -0.0014941 -0.030005 -0.040122 0.090278 -0.0094134 0.021439 -0.068413 0.019515 -0.037523 0.064692 -0.073946 0.048657 0.088669 0.11668 0.0032258 0.028534
2 0.0040667 0.0010462 0.0014527 -0.0020479 0 0.0024685 -0.0040656 -0.002243 -0.008405 -0.013604 -0.036245 1.5992 -0.00091501 0.0042343 -0.0050326 -0.0017807 0.0075562 0.00010339 0.013169 0.015272 0.0025724 0 0.028352 0 -0.00022186 -0.00049707 5.4203e-05 -0.001892 0.41334 -0.024228 -0.0018754 -0.00075055 -0.0011544 -0.0039492 -0.012851 -0.013534 -0.028115 -0.032855 0.089582 -0.0043196 0.022593 -0.065074 0.026684 -0.036365 0.067335 -0.07115 0.052163 0.078904 0.12043 0.0047225 0.035285
2.0039 0.005497 0.0032514 0.0053961 -0.0065339 0 -0.0041212 -0.0075527 -0.0086731 -0.0093872 -0.011928 -0.022032 1.5825 -0.0047678 0.00503 -0.0031551 -0.001627 0.010137 0.0018098 0.011132 0.016662 0.0042519 0 0.026641 0 -0.0011858 -0.00023513 0.00016427 -0.00071202 0.37122 -0.01534 -0.0062946 -0.0095477 -0.0032049 -0.0065684 -0.011635 -0.01817 -0.021227 -0.019819 0.088886 0.00077416 0.023748 -0.061736 0.033853 -0.035207 0.069978 -0.068353 0.05567 0.069139 0.12418 0.0062191 0.040049
2.0078 0.0055006 0.004304 0.0059349 -0.0055952 0 -0.0081926 -0.0092573 -0.014977 -0.010143 -0.0059337 -0.01177 1.5711 -0.0062222 0.0023489 -0.0015533 -0.00081721 0.0097575 0.0021594 0.009401 0.017423 0.0059591 0 0.021558 0 -0.0017932 -0.00023564 -0.00047754 0.00066641 0.27766 -0.00604 -0.0039479 -0.011886 -0.005833 -0.01101 -0.011717 -0.010263 -0.014204 -0.0077604 0.084889 0.0067657 0.023192 -0.061658 0.037351 -0.035759 0.06679 -0.069836 0.055518 0.05474 0.11992 0.0019392 0.038124
2.0117 0.0044514 0.004481 0.0051707 -0.00028048 0 -0.00477 -0.0071803 -0.013861 -0.0069047 0.0011601 -0.0089644 1.5596 -0.0050436 -0.0022358 -0.0032094 4.1144e-05 0.0078553 0.00038179 0.0085131 0.015825 0.0060278 0 0.01243 0 -0.0017543 -0.00032168 -0.0014179 0.0010952 0.12328 0.0028135 0.0023187 -0.0035393 -0.0070888 -0.012295 -0.011592 0.0040785 -0.0092812 -0.00068811 0.079172 0.013225 0.021745 -0.063279 0.038936 -0.037202 0.060564 -0.073549 0.05346 0.037928 0.11149 -0.0053502 0.027991
2.0156 0.0029977 0.0046922 0.0063398 0.0055377 0 0.0054155 -0.0015041 -0.0042554 0.001311 0.0066605 -0.0095668 1.5398 -0.0025873 -0.004774 -0.0066023 0.0012793 0.0074789 -0.0014284 0.0087234 0.012077 0.0044946 0 0.00051582 0 -0.0011271 -0.00018179 -0.0017414 0.0003633 -0.079128 0.010938 0.0074638 0.010356 -0.0051542 -0.0066589 -0.0080407 0.014252 -0.0051113 0.0015425 0.073163 0.019556 0.020019 -0.065374 0.039978 -0.038887 0.053755 -0.077732 0.050994 0.021039 0.10221 -0.013185 0.011787
2.0195 0.00177 0.0051035 0.010038 0.0089978 0 0.015515 0.0053348 0.0073269 0.01104 0.0098222 -0.0058442 1.509 -0.00046864 -0.0025142 -0.0072773 0.0031741 0.0098888 -0.00051532 0.010067 0.0078466 0.0030585 0 -0.01228 0 -0.00027381 0.00028336 -0.0010402 -0.00069198 -0.28651 0.018398 0.0092435 0.01935 0.00049529 0.0040269 0.00051216 0.015051 0.00083104 0.0021797 0.064432 0.024697 0.015701 -0.071887 0.035955 -0.042822 0.041514 -0.086282 0.044731 0.0034382 0.085115 -0.026094 -0.0068267
2.0234 0.0011189 0.0048581 0.013181 0.0099204 0 0.017927 0.010314 0.013106 0.017343 0.011279 0.0067593 1.4743 0.00043442 0.0029983 -0.0032375 0.0048615 0.013129 0.0033562 0.011943 0.0042985 0.0030092 0 -0.025088 0 0.00032944 0.00080146 7.3585e-05 -0.0011227 -0.44801 0.025485 0.0090735 0.016819 0.0082772 0.013426 0.011872 0.0098155 0.0094574 0.0053536 0.0557 0.029837 0.011383 -0.078401 0.031933 -0.046758 0.029273 -0.094831 0.038467 -0.014162 0.06802 -0.039004 -0.024916
2.0273 0.00090865 0.0032521 0.011912 0.0094693 0 0.010961 0.011981 0.011531 0.018389 0.01184 0.025535 1.4471 7.7181e-05 0.006659 0.0021599 0.0046865 0.014068 0.007296 0.012992 0.00098779 0.0035189 0 -0.03818 0 0.00037831 0.00091952 0.00050707 -0.00081386 -0.54138 0.032102 0.0090011 0.0057098 0.014983 0.016622 0.021462 0.0050023 0.019537 0.01378 0.047585 0.03365 0.006694 -0.085683 0.027202 -0.05077 0.017735 -0.10296 0.032458 -0.027784 0.052089 -0.05074 -0.040821
2.0313 0.00056328 0.00084628 0.0055136 0.0081532 0 0.00038101 0.011255 0.0081429 0.016772 0.011945 0.04245 1.4331 -0.0010448 0.0042474 0.0035302 0.0018665 0.011625 0.0081002 0.012004 -0.0030332 0.0025497 0 -0.051225 0 -3.151e-05 0.00039096 -0.00024203 -0.00043664 -0.58411 0.036862 0.0089589 -0.0045494 0.017637 0.014484 0.025921 0.0032707 0.029163 0.027078 0.040001 0.036316 0.0016844 -0.093628 0.021858 -0.054849 0.0068045 -0.11073 0.026669 -0.037968 0.037165 -0.061463 -0.053418
2.0352 -0.00047455 -0.00097336 -0.0026415 0.0056055 0 -0.0058589 0.010203 0.0090319 0.01626 0.01181 0.050162 1.4283 -0.0020208 -0.0033993 -0.00040772 -0.0022665 0.007741 0.0055213 0.0092262 -0.0071829 -0.00039005 0 -0.061618 0 -0.00044873 -0.00056768 -0.0015785 -0.00055418 -0.60377 0.037181 0.0073043 -0.0068395 0.015498 0.011904 0.025402 0.0024709 0.03695 0.041425 0.032418 0.038981 -0.0033252 -0.10157 0.016514 -0.058928 -0.0041262 -0.11851 0.02088 -0.048153 0.02224 -0.072185 -0.061574
2.0391 -0.0021413 -0.0015522 -0.0080605 0.001947 0 -0.0046283 0.0099254 0.01403 0.017608 0.011544 0.046949 1.4229 -0.001703 -0.010643 -0.0048755 -0.0049412 0.0052989 0.0024374 0.006575 -0.0090579 -0.0028971 0 -0.065076 0 -0.00042657 -0.0013714 -0.0023799 -0.00095454 -0.59875 0.031063 0.003417 -0.0022493 0.01055 0.012082 0.022522 0.00035075 0.041681 0.051106 0.029436 0.040065 -0.0058224 -0.10621 0.015498 -0.059772 -0.006666 -0.11931 0.020588 -0.046022 0.020893 -0.073151 -0.064376
2.043 -0.0036397 -0.0017753 -0.0090115 -0.0014786 0 0.00035198 0.0095813 0.016943 0.01799 0.010937 0.036822 1.4106 0.0005702 -0.011853 -0.0038922 -0.0041447 0.0054209 0.0017265 0.0061285 -0.0067773 -0.0017583 0 -0.058582 0 7.1968e-05 -0.0014594 -0.0020462 -0.00096445 -0.53433 0.019339 -0.001124 0.0022861 0.0059417 0.013282 0.019369 -0.0016181 0.041504 0.05147 0.026567 0.041109 -0.008258 -0.11076 0.014588 -0.060538 -0.0089998 -0.11994 0.020431 -0.043588 0.019879 -0.073877 -0.061414
2.0469 -0.0041316 -0.0030966 -0.0075906 -0.003295 0 0.002915 0.0073711 0.012434 0.014456 0.0093213 0.025478 1.3935 0.004034 -0.0064144 0.0030657 -0.00035726 0.0069135 0.0032908 0.0081979 -0.0016856 0.0034225 0 -0.043108 0 0.00061105 -0.00070723 -0.00097747 -0.00032628 -0.38052 0.0060483 -0.0042461 0.0014735 0.0035965 0.011415 0.015696 -9.5448e-05 0.034521 0.04151 0.025849 0.042293 -0.0087273 -0.11252 0.016912 -0.058865 -0.0066712 -0.11629 0.023565 -0.036372 0.026792 -0.06926 -0.05251
2.0508 -0.0036911 -0.0058873 -0.0072204 -0.0038884 0 0.00025775 0.0024165 0.0019551 0.007368 0.0059143 0.015952 1.3781 0.006497 0.00078632 0.0099651 0.0037979 0.0080054 0.0044947 0.010968 0.0018716 0.0091167 0 -0.02325 0 0.00066628 0.00044839 -7.5765e-05 0.00043164 -0.14889 -0.0040158 -0.0058226 -0.0037136 0.0029059 0.0050551 0.0098974 0.0050905 0.020749 0.024233 0.028155 0.043672 -0.0064316 -0.11036 0.023785 -0.053765 0.0022145 -0.10662 0.031324 -0.02243 0.04485 -0.057127 -0.037365
2.0547 -0.0035122 -0.0090433 -0.0093309 -0.0054265 0 -0.0056459 -0.0043811 -0.0077288 -5.6724e-05 0.00048452 0.0073552 1.3673 0.0058777 0.0038739 0.010212 0.0056684 0.0081585 0.0034358 0.012206 0.00027982 0.010947 0 -0.0036522 0 0.00011687 0.0012831 0.00013222 0.00058376 0.11444 -0.0087724 -0.0077992 -0.0085625 0.0014558 -0.0030655 0.0012742 0.0092389 0.0033184 0.0045941 0.030462 0.045052 -0.0041358 -0.1082 0.030658 -0.048664 0.0111 -0.09696 0.039084 -0.0084881 0.062909 -0.044994 -0.016055
2.0586 -0.0049918 -0.011314 -0.01247 -0.0096377 0 -0.011478 -0.011271 -0.01172 -0.0054625 -0.0063115 -0.0030121 1.3562 0.002179 0.001154 0.0035063 0.0045389 0.0081273 0.0012688 0.011359 -0.0054022 0.0080028 0 0.014592 0 -0.00063057 0.0012877 -0.00014111 5.8046e-05 0.37219 -0.010254 -0.011731 -0.010645 -0.0030236 -0.0095976 -0.0089982 0.0070202 -0.012949 -0.013262 0.034465 0.047918 0.0017527 -0.10043 0.042912 -0.038596 0.026254 -0.080501 0.051624 0.009238 0.092664 -0.025493 0.00981
2.0625 -0.0084995 -0.012777 -0.014349 -0.015646 0 -0.016172 -0.017279 -0.011983 -0.010007 -0.01331 -0.016559 1.3363 -0.0021132 -0.0038882 -0.0037575 0.0018129 0.0087123 0.00088879 0.0099194 -0.0094422 0.0037775 0 0.033999 0 -0.0010131 0.00054094 -0.00034598 -0.00046977 0.6258 -0.012602 -0.016615 -0.012269 -0.011112 -0.014619 -0.01907 -0.0018703 -0.02475 -0.027418 0.038756 0.051036 0.0082501 -0.091717 0.056079 -0.027688 0.042469 -0.062891 0.064974 0.027605 0.1244 -0.0047422 0.036706
2.0664 -0.013081 -0.014715 -0.014395 -0.020463 0 -0.020708 -0.022799 -0.014777 -0.01689 -0.019693 -0.031916 1.3034 -0.0039554 -0.0063823 -0.0050094 -0.00047274 0.0099428 0.0034511 0.0097949 -0.0060261 0.0025592 0 0.056962 0 -0.00081197 -0.00034205 -0.0002116 -0.00036817 0.89735 -0.018492 -0.019732 -0.016883 -0.02152 -0.021178 -0.028152 -0.012196 -0.03239 -0.037736 0.042171 0.054558 0.015071 -0.082101 0.069414 -0.015949 0.0584 -0.044991 0.078235 0.044541 0.1561 0.015812 0.060649
2.0703 -0.017418 -0.018061 -0.01418 -0.021972 0 -0.025297 -0.028608 -0.023492 -0.027407 -0.025573 -0.045836 1.2627 -0.0023525 -0.0046364 -6.1875e-06 -0.0012384 0.011482 0.0067531 0.011535 0.0055243 0.0050231 0 0.081884 0 -0.00029682 -0.00067093 8.4856e-05 0.0001991 1.1864 -0.027206 -0.019812 -0.02411 -0.031961 -0.030904 -0.036713 -0.018731 -0.038702 -0.04473 0.043488 0.059047 0.022666 -0.070322 0.083155 -0.0022238 0.07365 -0.026398 0.091284 0.058049 0.18772 0.035898 0.079557
2.0742 -0.021015 -0.022241 -0.015575 -0.021331 0 -0.02823 -0.034503 -0.03479 -0.038958 -0.031695 -0.055364 1.2251 0.00092334 -0.0010251 0.0054372 -0.00067715 0.013386 0.0074834 0.014269 0.019847 0.0077685 0 0.10328 0 9.5126e-05 -0.00020013 0.00026488 0.00046507 1.454 -0.035829 -0.018994 -0.029548 -0.040188 -0.041093 -0.045023 -0.021869 -0.045877 -0.04909 0.044806 0.063537 0.03026 -0.058544 0.096895 0.011502 0.0889 -0.0078044 0.10433 0.071556 0.21934 0.055984 0.09424
2.0781 -0.024348 -0.025735 -0.018802 -0.022047 0 -0.02811 -0.039068 -0.042129 -0.047234 -0.03833 -0.059584 1.1979 0.0032438 0.0011986 0.0058451 0.00061926 0.0161 0.0049535 0.017155 0.02995 0.0072957 0 0.11613 0 0.00018806 0.00071017 0.00031522 -3.5729e-06 1.6527 -0.042048 -0.021091 -0.02975 -0.044661 -0.047014 -0.051884 -0.026958 -0.053301 -0.051891 0.041364 0.067548 0.035811 -0.047941 0.1062 0.023951 0.097648 0.0057561 0.11263 0.076707 0.2399 0.068839 0.10682
2.082 -0.027871 -0.02764 -0.022421 -0.026418 0 -0.026421 -0.04082 -0.042567 -0.050163 -0.044267 -0.059907 1.1782 0.0036458 0.0014091 0.0015204 0.0024728 0.019752 0.0020986 0.020389 0.032851 0.0040489 0 0.1202 0 0.00017112 0.0014145 0.00044994 -0.00071994 1.768 -0.045801 -0.027597 -0.026501 -0.044898 -0.046889 -0.055175 -0.037861 -0.058346 -0.054535 0.036199 0.071387 0.04062 -0.037765 0.11389 0.035938 0.10404 0.017494 0.11921 0.078832 0.25646 0.079075 0.118
2.0859 -0.031107 -0.028405 -0.025031 -0.032943 0 -0.026589 -0.039487 -0.039323 -0.049351 -0.047032 -0.058932 1.154 0.0032853 0.0016952 -0.0025976 0.0049196 0.023741 0.0024235 0.024445 0.031274 0.0020503 0 0.11997 0 0.00031374 0.0014916 0.00077436 -0.00076573 1.8205 -0.048535 -0.035563 -0.025164 -0.041619 -0.043665 -0.053714 -0.051752 -0.059014 -0.057865 0.029988 0.07473 0.044552 -0.028392 0.11992 0.046969 0.1084 0.027307 0.12415 0.0789 0.26903 0.086922 0.12598
2.0898 -0.032942 -0.029014 -0.026701 -0.037502 0 -0.030062 -0.036132 -0.037569 -0.047691 -0.044651 -0.058608 1.1135 0.0034635 0.0037522 -0.0028371 0.0073928 0.027094 0.0060697 0.028496 0.030195 0.0044849 0 0.11982 0 0.00062935 0.0010022 0.0010937 0.00015566 1.8297 -0.051286 -0.039832 -0.028668 -0.036511 -0.041415 -0.048453 -0.061057 -0.055615 -0.061153 0.018803 0.075716 0.044303 -0.022843 0.11806 0.053454 0.10308 0.027958 0.12135 0.069182 0.26261 0.083394 0.12806
2.0938 -0.032812 -0.029759 -0.028595 -0.037222 0 -0.034066 -0.032189 -0.038543 -0.046113 -0.037728 -0.058763 1.0546 0.0036552 0.0063228 -0.00062262 0.0085497 0.029069 0.0093139 0.030209 0.032042 0.010063 0 0.11932 0 0.00084543 0.00032022 0.0010987 0.0012979 1.7862 -0.053599 -0.037704 -0.034004 -0.031496 -0.040606 -0.041768 -0.06074 -0.049977 -0.062079 0.0076174 0.076702 0.044053 -0.017294 0.1162 0.059938 0.09775 0.02861 0.11854 0.059464 0.25619 0.079867 0.12329
2.0977 -0.031375 -0.030081 -0.031352 -0.033149 0 -0.034272 -0.028558 -0.038695 -0.043139 -0.029817 -0.056956 0.98566 0.0020197 0.0062507 -0.00016802 0.007358 0.029335 0.0082391 0.027733 0.035268 0.014176 0 0.11344 0 0.00069591 -0.00023036 0.00070698 0.0016044 1.6681 -0.054076 -0.031513 -0.035473 -0.027845 -0.037924 -0.035658 -0.053276 -0.043421 -0.058003 -0.0044352 0.07565 0.041209 -0.014353 0.10959 0.062455 0.087599 0.023678 0.11123 0.045855 0.23782 0.070044 0.11324
2.1016 -0.029833 -0.029513 -0.034066 -0.029064 0 -0.029805 -0.02558 -0.034575 -0.037513 -0.025168 -0.05003 0.91845 -0.0020234 0.0021286 -0.0030848 0.0044952 0.027911 0.0028399 0.022054 0.037137 0.013657 0 0.097895 0 0.00022493 -0.00055839 0.00017831 0.00082566 1.4832 -0.051628 -0.026524 -0.031244 -0.025757 -0.030968 -0.030719 -0.045976 -0.035883 -0.047671 -0.017035 0.073314 0.036726 -0.013057 0.099987 0.062468 0.074404 0.015224 0.10107 0.029792 0.21192 0.056249 0.10031
2.1055 -0.028641 -0.028356 -0.035009 -0.02777 0 -0.02478 -0.023511 -0.02747 -0.030517 -0.025338 -0.03669 0.85746 -0.0061949 -0.0034835 -0.0062746 0.0023675 0.025389 -0.0027255 0.017055 0.037144 0.010066 0 0.074417 0 -0.00020337 -0.00069759 -0.00010738 -0.00019951 1.2806 -0.046174 -0.026169 -0.025709 -0.024652 -0.022161 -0.026632 -0.043442 -0.027023 -0.032257 -0.029372 0.070924 0.032211 -0.011804 0.090294 0.062262 0.061235 0.0066762 0.090819 0.013828 0.18567 0.042377 0.085615
2.1094 -0.027156 -0.027212 -0.033283 -0.028667 0 -0.024085 -0.02253 -0.022205 -0.025036 -0.027698 -0.019405 0.79664 -0.006973 -0.0059527 -0.0054616 0.0031755 0.023223 -0.0040413 0.016652 0.037239 0.008026 0 0.050685 0 -0.00020092 -0.0006355 3.2495e-05 -0.00041502 1.1111 -0.038439 -0.029189 -0.024639 -0.023736 -0.016859 -0.023161 -0.043094 -0.017815 -0.015302 -0.036999 0.067574 0.027101 -0.011322 0.07906 0.058108 0.048525 -0.0035726 0.079042 -0.00033957 0.1532 0.027111 0.069138
2.1133 -0.02469 -0.026094 -0.029679 -0.028884 0 -0.027776 -0.022172 -0.02145 -0.022366 -0.027563 -0.0039036 0.72639 -0.0030848 -0.0029483 -0.00020468 0.0065661 0.02318 -0.00052629 0.021429 0.038985 0.010416 0 0.034704 0 0.00030794 -0.0003369 0.00046271 0.0003646 0.97958 -0.029444 -0.031268 -0.028342 -0.022325 -0.017415 -0.020299 -0.038357 -0.010534 -0.0016609 -0.044625 0.064224 0.02199 -0.01084 0.067827 0.053954 0.035816 -0.013821 0.067264 -0.014507 0.12073 0.011845 0.051847
2.1172 -0.021776 -0.024468 -0.025927 -0.026498 0 -0.030529 -0.021161 -0.022324 -0.020563 -0.022354 0.0040666 0.64447 0.0028614 0.0030822 0.0053521 0.0093273 0.02578 0.004335 0.02794 0.041321 0.015457 0 0.028722 0 0.00099958 8.4066e-05 0.00086169 0.0013013 0.84703 -0.020187 -0.029301 -0.030691 -0.019947 -0.020046 -0.017613 -0.025979 -0.00694 0.0043661 -0.047498 0.06257 0.018767 -0.0086147 0.059157 0.049831 0.027352 -0.020678 0.057717 -0.024447 0.092534 0.00032144 0.037015
2.1211 -0.020056 -0.022295 -0.023248 -0.022414 0 -0.027307 -0.018419 -0.019657 -0.016573 -0.014061 0.0028351 0.56001 0.0066431 0.0069624 0.0067838 0.0079864 0.029197 0.0066038 0.031501 0.041743 0.018587 0 0.028221 0 0.0013877 0.00033302 0.00094089 0.0014368 0.68564 -0.011471 -0.024096 -0.025702 -0.016656 -0.018623 -0.014134 -0.0098166 -0.0065287 0.0013693 -0.045468 0.062666 0.01749 -0.0045911 0.05313 0.04574 0.023267 -0.024037 0.050471 -0.030025 0.068748 -0.0073426 0.028451
2.125 -0.020713 -0.020647 -0.021691 -0.019254 0 -0.019337 -0.014548 -0.01249 -0.010049 -0.0076535 -0.0034091 0.48536 0.0064391 0.0054953 0.0038535 0.0022842 0.030331 0.0054876 0.029984 0.039557 0.017028 0 0.026597 0 0.0011994 0.00018921 0.00059199 0.00065589 0.52685 -0.0037078 -0.019217 -0.014823 -0.013543 -0.01169 -0.0095165 0.0025844 -0.0068293 -0.0075234 -0.043438 0.062761 0.016213 -0.00056755 0.047104 0.041649 0.019182 -0.027396 0.043225 -0.035602 0.044963 -0.015007 0.026913
2.1289 -0.023074 -0.020743 -0.020705 -0.018788 0 -0.013678 -0.01203 -0.0062632 -0.0046019 -0.0069012 -0.0072019 0.42301 0.0043637 0.00030627 0.00027291 -0.0038357 0.027715 0.0034357 0.025273 0.037202 0.012348 0 0.021023 0 0.00059392 -0.00020161 -7.125e-05 -0.00028121 0.44366 0.0030434 -0.017581 -0.0067331 -0.012648 -0.0049677 -0.0053531 0.0066229 -0.0056403 -0.015465 -0.031948 0.070278 0.021287 0.0092661 0.049241 0.041136 0.026392 -0.019428 0.04319 -0.031113 0.038148 -0.011458 0.028639
2.1328 -0.024957 -0.022284 -0.019973 -0.020585 0 -0.016258 -0.013354 -0.0076078 -0.0047822 -0.011473 -0.0035534 0.36062 0.0038263 -0.0038639 -0.00068194 -0.0051546 0.023466 0.0031175 0.021306 0.037761 0.0086751 0 0.014387 0 4.0743e-05 -0.00038418 -0.0007533 -0.00058007 0.48082 0.0085013 -0.019222 -0.00911 -0.015613 -0.0060453 -0.0046905 0.0035971 -0.0031163 -0.015864 -0.019765 0.078338 0.026827 0.019525 0.051975 0.040885 0.03443 -0.010631 0.043683 -0.025886 0.032576 -0.0070878 0.028354
2.1367 -0.024539 -0.023148 -0.019463 -0.022782 0 -0.025374 -0.018458 -0.016969 -0.011638 -0.017748 0.0053724 0.28071 0.0055677 -0.0036551 0.00039892 0.00025012 0.021824 0.0047732 0.020733 0.041294 0.0086504 0 0.012298 0 -6.5955e-05 -4.4232e-05 -0.0011068 -0.00017233 0.60597 0.011356 -0.021882 -0.020481 -0.021806 -0.016421 -0.0094546 -0.0023218 -0.001731 -0.0074737 -0.0051806 0.090169 0.034949 0.031956 0.057342 0.042549 0.04595 0.0022944 0.046645 -0.017554 0.03355 0.0009448 0.024528
2.1406 -0.021884 -0.021237 -0.018781 -0.023552 0 -0.032458 -0.024056 -0.027182 -0.021332 -0.022071 0.010873 0.17694 0.0067844 -1.0204e-05 0.00028553 0.0089722 0.025123 0.0065738 0.02319 0.044308 0.011167 0 0.018487 0 0.00025696 0.00059168 -0.00093863 0.00036029 0.73496 0.0092649 -0.023093 -0.030647 -0.027798 -0.029143 -0.017993 -0.0088176 -0.0041895 0.0034335 0.013469 0.10838 0.047442 0.048063 0.067165 0.047453 0.063368 0.022208 0.053787 -0.0039647 0.045608 0.015179 0.021749
2.1445 -0.018627 -0.016696 -0.016968 -0.021754 0 -0.029628 -0.025877 -0.029981 -0.02824 -0.023121 0.0040572 0.061357 0.0044084 0.0031391 -0.0027513 0.01491 0.031112 0.0070841 0.026299 0.043329 0.012783 0 0.032501 0 0.00060363 0.00089426 -0.00037 0.0004871 0.80503 0.00029807 -0.021516 -0.029688 -0.029363 -0.034698 -0.025478 -0.016369 -0.011213 0.0065087 0.032119 0.1266 0.059936 0.06417 0.076989 0.052357 0.080785 0.042122 0.060928 0.0096244 0.057667 0.029413 0.027272
2.1484 -0.016256 -0.012004 -0.013373 -0.016918 0 -0.016797 -0.022073 -0.02388 -0.02947 -0.021679 -0.016539 -0.045495 -0.0010672 0.0028907 -0.0067775 0.014362 0.034597 0.0067484 0.027983 0.038813 0.011069 0 0.050618 0 0.00057044 0.0004554 0.00021626 0.00022907 0.81993 -0.014941 -0.01698 -0.016969 -0.024762 -0.029374 -0.027415 -0.025055 -0.021006 -0.0052616 0.051574 0.15189 0.076119 0.082612 0.088002 0.060142 0.10014 0.065633 0.070184 0.026065 0.076622 0.046116 0.044311
2.1523 -0.014786 -0.0095591 -0.0087853 -0.0096621 0 -0.0017462 -0.0147 -0.015208 -0.026532 -0.019041 -0.042335 -0.13314 -0.0056173 5.9017e-05 -0.0083479 0.0089522 0.032154 0.0067952 0.02783 0.034925 0.0066794 0 0.068001 0 0.00016391 -0.00042521 0.00045282 -1.3844e-05 0.82424 -0.032389 -0.010348 -0.0016152 -0.016397 -0.018032 -0.02331 -0.032053 -0.030502 -0.0296 0.071218 0.17883 0.093163 0.1016 0.099293 0.0686 0.11994 0.089983 0.079933 0.043171 0.097187 0.063394 0.068057
2.1563 -0.013028 -0.0092307 -0.0053308 -0.0024604 0 0.0064732 -0.007919 -0.011331 -0.023011 -0.016271 -0.059858 -0.21084 -0.0058083 -0.0020009 -0.006283 0.0037667 0.025367 0.0071643 0.026691 0.035127 0.0025844 0 0.080092 0 -0.00019413 -0.0009534 0.00026697 1.909e-05 0.84163 -0.046057 -0.0038697 0.0056264 -0.0090321 -0.0090887 -0.017018 -0.033659 -0.037001 -0.055319 0.09009 0.20683 0.11051 0.1204 0.10947 0.077146 0.13858 0.1133 0.089349 0.060105 0.11702 0.079677 0.088156
2.1602 -0.0099499 -0.0085467 -0.0047608 0.0008828 0 0.0045085 -0.0046185 -0.013325 -0.021027 -0.01453 -0.060129 -0.29895 -0.0026131 -0.0010971 -0.0027292 0.0026109 0.019416 0.0062148 0.025472 0.038281 0.0015581 0 0.083228 0 -0.00011446 -0.00061031 -0.00010379 0.00021659 0.84553 -0.051297 -0.00091046 0.0012695 -0.0059923 -0.0071441 -0.013326 -0.029742 -0.038964 -0.069144 0.10666 0.23801 0.12877 0.13863 0.1163 0.085956 0.15372 0.13353 0.097766 0.07652 0.13466 0.092976 0.095597
2.1641 -0.0056004 -0.0053871 -0.0066092 -0.0020094 0 -0.0036645 -0.0045149 -0.015705 -0.019945 -0.014877 -0.044918 -0.40982 -0.00060873 0.0013221 -0.00055205 0.004961 0.018471 0.0027755 0.024472 0.039611 0.0041413 0 0.075579 0 0.00029397 0.00029007 -0.00038071 0.00032631 0.78852 -0.04743 -0.0037734 -0.0090688 -0.0067927 -0.0102 -0.013888 -0.024856 -0.035978 -0.064039 0.12322 0.26919 0.14703 0.15686 0.12314 0.094767 0.16887 0.15376 0.10618 0.092936 0.1523 0.10628 0.088141
2.168 -0.00085319 -0.00029662 -0.0081931 -0.0090199 0 -0.010669 -0.0051433 -0.013001 -0.017922 -0.0168 -0.024835 -0.53637 -0.0031687 0.001403 -0.00034039 0.0072632 0.022376 -0.001854 0.023609 0.035625 0.0084444 0 0.058453 0 0.00045973 0.00086353 -0.00052519 0.00026 0.65045 -0.037716 -0.01074 -0.016344 -0.0082791 -0.013025 -0.016216 -0.023631 -0.028647 -0.043158 0.13718 0.29951 0.16442 0.17295 0.12517 0.10203 0.17855 0.16714 0.11289 0.10778 0.16324 0.11469 0.070205
2.1719 0.0034291 0.0040756 -0.006783 -0.013723 0 -0.011029 -0.0043311 -0.0056675 -0.013961 -0.017223 -0.010896 -0.65847 -0.0087257 -0.0032978 -0.00045336 0.0068478 0.027461 -0.0045488 0.022819 0.027672 0.011585 0 0.036425 0 -8.0812e-05 0.00051481 -0.00074366 8.8845e-05 0.45099 -0.026704 -0.015656 -0.015186 -0.0078399 -0.012209 -0.016367 -0.024967 -0.018704 -0.017093 0.14996 0.32945 0.18142 0.18807 0.12506 0.1086 0.18579 0.17745 0.11882 0.12191 0.17116 0.1209 0.048318
2.1758 0.0067922 0.0057517 -0.0020317 -0.010052 0 -0.0039747 -0.0016658 0.0010264 -0.008234 -0.012262 -0.0065275 -0.76047 -0.012196 -0.011036 0.00031454 0.0043494 0.030025 -0.0033174 0.022007 0.020261 0.01161 0 0.01507 0 -0.001139 -0.00046788 -0.0012177 -0.00016575 0.2201 -0.017019 -0.012049 -0.0065038 -0.005318 -0.0079369 -0.012379 -0.021914 -0.0087069 0.0030273 0.16254 0.35869 0.19815 0.20274 0.12435 0.11483 0.19223 0.18642 0.12472 0.13587 0.178 0.12647 0.026752
2.1797 0.0089636 0.0053774 0.0036967 0.0020165 0 0.0069749 0.0020217 0.0034318 -0.00094201 -0.0010701 -0.006226 -0.84374 -0.010166 -0.016836 0.00097509 0.002458 0.028795 0.00054775 0.020767 0.016067 0.0087127 0 -0.0025668 0 -0.0019605 -0.0011934 -0.001848 -0.00055729 -0.03135 -0.0079605 0.00083344 0.0049209 -0.0019723 -0.0019726 -0.0051709 -0.0084979 -0.00073923 0.011821 0.17377 0.38323 0.2131 0.21434 0.1197 0.11881 0.19336 0.18649 0.13036 0.1487 0.17753 0.12775 0.0066219
2.1836 0.0096726 0.0053204 0.0074987 0.015304 0 0.016233 0.0059577 0.0037173 0.0082289 0.0121 -0.0012552 -0.92421 -0.0043724 -0.016495 -0.00027592 0.0027871 0.024548 0.0036355 0.018468 0.013246 0.0050195 0 -0.017814 0 -0.0019211 -0.0010391 -0.0022797 -0.0009666 -0.30535 0.0032254 0.01582 0.014136 0.0017491 0.0046944 0.0034413 0.013119 0.0052138 0.011762 0.185 0.40778 0.22804 0.22593 0.11506 0.1228 0.19449 0.18656 0.13601 0.16152 0.17706 0.12903 -0.012282
2.1875 0.0089826 0.0070686 0.0085469 0.02083 0 0.018985 0.0098737 0.0070626 0.01907 0.020661 0.01288 -1.0193 0.00019513 -0.010153 -0.0033047 0.0043757 0.018381 0.0038629 0.014829 0.0080507 0.0030814 0 -0.03457 0 -0.0011396 -0.000227 -0.0021852 -0.00096374 -0.58771 0.018486 0.022769 0.017981 0.0066517 0.011817 0.012855 0.032994 0.011548 0.010591 0.19694 0.42835 0.24207 0.23586 0.11105 0.12643 0.195 0.18341 0.14353 0.17468 0.17614 0.13055 -0.029901
2.1914 0.007705 0.0098356 0.0086448 0.015525 0 0.014012 0.013433 0.015182 0.029576 0.021433 0.033125 -1.136 0.00043944 -0.0023121 -0.0054692 0.0052049 0.011065 0.0025504 0.010371 -0.00026363 0.0040649 0 -0.055128 0 -0.00035202 0.00045703 -0.0015363 -0.00013225 -0.8379 0.036647 0.017255 0.015577 0.012876 0.018374 0.023388 0.041706 0.021049 0.015962 0.20942 0.44591 0.2554 0.24452 0.10754 0.12979 0.19505 0.17782 0.15247 0.1881 0.17487 0.13225 -0.046133
2.1953 0.0071342 0.011739 0.010263 0.0052315 0 0.0051866 0.015851 0.023718 0.03645 0.017737 0.051495 -1.2683 -0.0019885 0.0017503 -0.0042204 0.0046968 0.0037757 0.0027929 0.0061763 -0.0079405 0.0070324 0 -0.077204 0 -0.00015615 0.0004726 -0.00063781 0.0013686 -1.0144 0.053297 0.0051687 0.0088522 0.018215 0.022322 0.034117 0.038589 0.033864 0.030401 0.22192 0.46342 0.26872 0.25316 0.10409 0.13317 0.19514 0.17224 0.16146 0.20153 0.17367 0.134 -0.061618
2.1992 0.0080978 0.011995 0.014052 -8.0445e-05 0 -0.00019713 0.016538 0.026651 0.03745 0.016253 0.060706 -1.4014 -0.0030484 0.0001439 -4.8529e-06 0.0042761 -0.0015692 0.0057915 0.0031446 -0.010506 0.0099299 0 -0.094855 0 -0.00042372 1.7401e-05 7.607e-05 0.0026612 -1.1072 0.063053 -0.0016741 0.0027614 0.019352 0.022443 0.041816 0.031557 0.046219 0.049443 0.23638 0.47456 0.28082 0.25881 0.10688 0.13856 0.19875 0.16702 0.17558 0.21635 0.17974 0.14073 -0.07714
2.2031 0.010242 0.011623 0.018224 0.0052256 0 0.0035931 0.01603 0.022866 0.033365 0.02041 0.058464 -1.5194 -0.0010563 -0.0044015 0.0039272 0.005487 -0.0035296 0.009157 0.0014842 -0.0077217 0.011391 0 -0.10256 0 -0.00051496 -0.00026167 0.00030983 0.0027637 -1.1389 0.062784 0.0043905 0.003187 0.015331 0.020073 0.04294 0.028741 0.05259 0.064265 0.25085 0.4857 0.29292 0.26445 0.10967 0.14394 0.20237 0.1618 0.1897 0.23117 0.18581 0.14746 -0.091801
2.207 0.012366 0.012044 0.020251 0.017831 0 0.01568 0.015867 0.017508 0.027517 0.02702 0.048125 -1.6116 0.001522 -0.007167 0.004719 0.0079672 -0.0026886 0.0092024 0.00086115 -0.0041435 0.011646 0 -0.099038 0 -5.8114e-05 2.0581e-05 7.3421e-05 0.0014808 -1.1343 0.05366 0.020061 0.012396 0.0095016 0.018308 0.037091 0.03061 0.049982 0.067404 0.26512 0.49448 0.30416 0.26794 0.11581 0.15075 0.20811 0.15827 0.20523 0.24606 0.19645 0.1567 -0.10216
2.2109 0.013513 0.013406 0.019096 0.028551 0 0.02812 0.017217 0.016493 0.023117 0.029695 0.036165 -1.6788 0.0011464 -0.0055795 0.0025963 0.0096262 -0.0014341 0.0049112 0.00086263 -0.0045529 0.011702 0 -0.087767 0 0.00057714 0.00060566 -0.00032475 -0.00031987 -1.094 0.040462 0.033764 0.025618 0.0072479 0.019103 0.028299 0.030549 0.040647 0.057713 0.27917 0.50033 0.31436 0.26878 0.12608 0.15932 0.21646 0.15684 0.2225 0.26103 0.21271 0.16903 -0.10395
2.2148 0.013721 0.014555 0.015919 0.029977 0 0.031555 0.019651 0.020187 0.021002 0.025488 0.028262 -1.7345 -0.0024262 -0.0012712 0.00015772 0.0087891 -0.001791 -0.00071072 0.0011582 -0.0091597 0.011799 0 -0.074045 0 0.0006569 0.00088514 -0.00046106 -0.0014026 -1.0013 0.028447 0.035409 0.033116 0.011175 0.021301 0.022245 0.022843 0.030512 0.040777 0.29321 0.50618 0.32456 0.26961 0.13634 0.1679 0.22481 0.15541 0.23977 0.276 0.22897 0.18136 -0.095126
2.2188 0.013722 0.014521 0.012882 0.021874 0 0.022903 0.021483 0.023172 0.019713 0.017735 0.025883 -1.7995 -0.0054625 0.0016193 -0.00072072 0.0058943 -0.0035313 -0.0035296 0.0012907 -0.013706 0.010998 0 -0.061229 0 -8.8671e-05 0.00051137 -9.1458e-05 -0.0012184 -0.85122 0.019901 0.024424 0.027688 0.018494 0.021775 0.021566 0.0093497 0.024366 0.024402 0.30302 0.50749 0.33152 0.2636 0.14982 0.17791 0.23467 0.15628 0.25483 0.28862 0.25004 0.19506 -0.077474
2.2227 0.014057 0.013628 0.011446 0.010363 0 0.0084864 0.021358 0.020335 0.01739 0.012246 0.025218 -1.8873 -0.0040902 0.00027882 -0.00072672 0.0029792 -0.0046568 -0.0024813 0.00064326 -0.014155 0.0084428 0 -0.049074 0 -0.0011009 -0.00029152 0.00061656 -0.00031179 -0.66592 0.013017 0.0093579 0.011655 0.023424 0.018591 0.023546 -0.0020985 0.021941 0.012907 0.31229 0.50823 0.33807 0.25673 0.16371 0.1881 0.24473 0.15743 0.26962 0.30095 0.27173 0.20894 -0.055316
2.2266 0.014649 0.013009 0.011675 0.002688 0 -0.00061008 0.019345 0.012528 0.013331 0.011206 0.019672 -1.9944 0.0015658 -0.0042621 -0.0017136 0.0017004 -0.0037073 -0.00058051 -0.0010645 -0.010739 0.0048923 0 -0.035162 0 -0.0015072 -0.00095206 0.0011411 0.00029287 -0.48031 0.0041321 0.00029237 -0.0035481 0.02237 0.012901 0.022473 -0.0054241 0.01851 0.0050638 0.3188 0.50691 0.34284 0.24667 0.17656 0.19761 0.25362 0.15791 0.28148 0.31152 0.292 0.22126 -0.032809
2.2305 0.015168 0.013247 0.012739 0.0024453 0 0.0026291 0.01641 0.0056379 0.0079166 0.011446 0.0051488 -2.1018 0.0074595 -0.0081078 -0.0039679 0.0020844 -0.0013223 -0.0015526 -0.0032213 -0.0071383 0.0025701 0 -0.017943 0 -0.0009685 -0.0010176 0.0010081 9.2538e-05 -0.31706 -0.0083648 0.0013292 -0.0060773 0.01676 0.0076512 0.01463 -0.0017733 0.0095613 -0.002888 0.31964 0.50137 0.34395 0.23008 0.1873 0.20571 0.26011 0.15698 0.28733 0.31851 0.30935 0.23038 -0.01253
2.2344 0.01558 0.013834 0.013704 0.0083571 0 0.015464 0.01306 0.0042218 0.0017203 0.008684 -0.015435 -2.1914 0.0097157 -0.0079927 -0.0055648 0.0031014 0.00053745 -0.0056167 -0.0045692 -0.0061636 0.0032196 0 0.0010835 0 3.7351e-05 -0.00043817 0.000253 -0.00049043 -0.18057 -0.021661 0.0090929 0.0062647 0.01091 0.0045871 0.0015558 0.002717 -0.0046061 -0.012464 0.32048 0.49584 0.34505 0.21349 0.19804 0.21382 0.26661 0.15606 0.29318 0.32549 0.32671 0.23949 0.0038905
2.2383 0.016096 0.013954 0.013868 0.016016 0 0.027557 0.0089649 0.0067843 -0.0046374 0.0026673 -0.032665 -2.2607 0.0081776 -0.0041053 -0.0046422 0.0040281 0.00057257 -0.0090034 -0.0043577 -0.0070235 0.0063295 0 0.017601 0 0.00075282 0.0004659 -0.00051668 -0.00063523 -0.071959 -0.029858 0.016894 0.02357 0.0074783 0.0027423 -0.011091 0.0037428 -0.018533 -0.02113 0.31442 0.48442 0.34154 0.19022 0.20198 0.21751 0.26716 0.15006 0.28943 0.32764 0.33387 0.24126 0.014758
2.2422 0.016621 0.013442 0.012785 0.020429 0 0.029055 0.0040937 0.0078208 -0.0097384 -0.0025643 -0.036999 -2.3232 0.0056851 0.00023292 -0.0018459 0.0049381 -0.0009867 -0.0078981 -0.0033368 -0.0070627 0.0094942 0 0.026841 0 0.00086272 0.0012008 -0.00062135 2.0498e-05 -0.0016467 -0.028168 0.019723 0.031606 0.0054002 -3.7998e-05 -0.017749 0.0026306 -0.025754 -0.024923 0.30627 0.47121 0.33662 0.16491 0.20384 0.21985 0.26592 0.14251 0.28276 0.32832 0.33792 0.2408 0.018812
2.2461 0.016507 0.012715 0.010469 0.018223 0 0.017999 -0.00014149 0.0041936 -0.011201 -0.0032837 -0.026424 -2.3928 0.0043036 0.0015893 9.3328e-05 0.0060226 -0.0032938 -0.0027276 -0.0033464 -0.0055102 0.010624 0 0.02636 0 0.00062988 0.0013099 2.8346e-05 0.0010592 0.017205 -0.016671 0.016314 0.023421 0.0022255 -0.004244 -0.016547 0.0035721 -0.023709 -0.022422 0.29689 0.45643 0.33074 0.13876 0.20362 0.22076 0.26298 0.13343 0.27385 0.32799 0.33865 0.23828 0.016771
2.25 0.01508 0.011907 0.0077236 0.0094883 0 0.0014878 -0.0014899 -0.0012954 -0.0071908 -3.1698e-05 -0.008631 -2.4698 0.0030944 -0.00069087 -0.00065893 0.0069157 -0.0060142 0.0018312 -0.0055668 -0.0045809 0.0097051 0 0.01738 0 0.00040283 0.00058929 0.00076954 0.0017449 -0.01623 -0.0005914 0.0085042 0.0048973 -0.0021313 -0.0076289 -0.0097187 0.0082603 -0.015222 -0.015953 0.28281 0.43561 0.32112 0.1094 0.19539 0.21612 0.25354 0.11843 0.25631 0.32376 0.3266 0.22779 0.011638
2.2539 0.012411 0.010516 0.0059615 -0.001405 0 -0.0097557 0.00098355 -0.0030247 0.0014307 0.0035168 0.0049213 -2.544 -6.2054e-06 -0.0042676 -0.0028861 0.0069956 -0.0091183 0.0013493 -0.0090472 -0.0066148 0.0083223 0 0.0039015 0 0.00016894 -0.00071649 0.00076633 0.0017209 -0.088462 0.013162 5.55e-05 -0.010285 -0.0046683 -0.0071791 -0.001297 0.014219 -0.0056755 -0.0091513 0.26872 0.41479 0.3115 0.080044 0.18715 0.21148 0.2441 0.10343 0.23878 0.31954 0.31456 0.2173 0.0066076
2.2578 0.0094216 0.008143 0.006234 -0.007575 0 -0.008953 0.0054573 0.001196 0.010742 0.0050464 0.0083064 -2.6096 -0.0046287 -0.0062106 -0.0035407 0.0062074 -0.011892 -0.0038781 -0.011153 -0.010747 0.007671 0 -0.0096617 0 -0.00030432 -0.0019226 -0.00018224 0.0012386 -0.18503 0.02048 -0.0044086 -0.011674 -0.0024948 -0.0022234 0.0055278 0.018128 0.00122 -0.0037479 0.2541 0.39075 0.3006 0.052495 0.17503 0.20382 0.23177 0.086277 0.2184 0.31411 0.2954 0.20302 0.0023337
2.2617 0.007109 0.0053651 0.0081999 -0.0041973 0 0.002429 0.0084914 0.0076751 0.016226 0.0058727 0.0055707 -2.6752 -0.0072939 -0.0056003 -0.001078 0.0052527 -0.012988 -0.008983 -0.0097926 -0.013212 0.0073842 0 -0.020696 0 -0.00097646 -0.0022771 -0.0014141 0.00077981 -0.29933 0.02217 -0.0014699 0.00024862 0.0036425 0.0044947 0.0095865 0.019482 0.0054618 0.0012101 0.23918 0.36494 0.289 0.025941 0.16078 0.19451 0.21784 0.067944 0.19647 0.30803 0.27234 0.18667 -0.003464
2.2656 0.0057238 0.0034916 0.010129 0.0070587 0 0.016169 0.0079727 0.010803 0.016235 0.0083685 0.0062891 -2.7544 -0.0048934 -0.0039377 0.0027659 0.0048754 -0.01195 -0.0091967 -0.0054029 -0.011145 0.0064398 0 -0.029104 0 -0.001386 -0.0015292 -0.0020201 0.00055515 -0.4235 0.022337 0.0081015 0.015466 0.0095505 0.0090252 0.011449 0.020031 0.0095111 0.0075353 0.22456 0.33911 0.27747 0.00014276 0.14664 0.1852 0.20404 0.049925 0.17486 0.30204 0.2492 0.17036 -0.013317
2.2695 0.0047726 0.0032874 0.010193 0.018082 0 0.023054 0.0050403 0.0089725 0.013244 0.012011 0.016411 -2.8466 0.001398 -0.0032356 0.0046917 0.005185 -0.010314 -0.0043434 -0.00074583 -0.0056863 0.0048906 0 -0.03634 0 -0.0011154 -0.00019812 -0.0016999 0.00040765 -0.5349 0.024599 0.018225 0.022789 0.011491 0.0096998 0.012614 0.02014 0.015577 0.015856 0.2132 0.31308 0.26669 -0.017527 0.13355 0.17597 0.19151 0.035271 0.15671 0.29714 0.22518 0.15455 -0.026889
2.2734 0.0037897 0.0041489 0.0080003 0.020134 0 0.018882 0.0030264 0.0059962 0.011574 0.013306 0.032786 -2.9324 0.0064182 -0.0038739 0.0031216 0.0058608 -0.010393 0.001269 0.0013725 -0.00093687 0.0041859 0 -0.043701 0 -0.00034153 0.00080066 -0.00098562 0.00014105 -0.60213 0.029163 0.020985 0.01789 0.0097294 0.0085324 0.014694 0.017297 0.023824 0.025183 0.20184 0.28705 0.25591 -0.035196 0.12047 0.16675 0.17898 0.020618 0.13856 0.29223 0.20117 0.13875 -0.040688
2.2773 0.0029523 0.0047809 0.0049629 0.011193 0 0.0069195 0.0044074 0.0066525 0.013586 0.010079 0.045945 -2.9904 0.0057277 -0.0043531 -0.00048181 0.0068125 -0.012593 0.0032098 0.00029561 8.532e-06 0.005562 0 -0.051065 0 0.00023502 0.00091661 -0.00062119 -0.00016252 -0.61045 0.0328 0.013212 0.005197 0.0080312 0.0090933 0.018498 0.0093157 0.032313 0.033565 0.19316 0.26356 0.2464 -0.046877 0.11127 0.15997 0.16976 0.010929 0.1255 0.28867 0.18153 0.12599 -0.050843
2.2813 0.0028531 0.0046421 0.0031439 -0.0017489 0 -0.0045713 0.0086844 0.011408 0.017806 0.004967 0.047941 -3.0222 -1.8446e-05 -0.003072 -0.0034468 0.0082109 -0.014387 0.00097943 -0.0023984 -0.002362 0.0083608 0 -0.05671 0 8.5311e-05 0.00040852 -0.00077831 -0.00020713 -0.57741 0.031459 0.00036458 -0.0064202 0.0096766 0.012849 0.023155 -0.0014218 0.037934 0.038457 0.18693 0.24237 0.23803 -0.053133 0.1056 0.15541 0.16354 0.0057369 0.11703 0.28632 0.16587 0.11598 -0.055837
2.2852 0.0037581 0.0044482 0.0036058 -0.0081568 0 -0.0079438 0.013033 0.016029 0.020493 0.0034032 0.037981 -3.0555 -0.0056852 -0.0002324 -0.0045746 0.0097251 -0.012702 -0.0021748 -0.0047694 -0.0052816 0.010365 0 -0.058115 0 -0.00058358 2.0139e-05 -0.00095156 0.00015977 -0.535 0.023384 -0.0069936 -0.009889 0.014137 0.017548 0.02608 -0.0083936 0.037605 0.036945 0.18069 0.22118 0.22967 -0.059389 0.099933 0.15084 0.15732 0.00054522 0.10857 0.28397 0.15021 0.10597 -0.056292
2.2891 0.0052516 0.0051176 0.0056746 -0.0028096 0 -0.0012024 0.01477 0.016226 0.018946 0.0077223 0.021742 -3.1188 -0.0067127 0.0020975 -0.0047149 0.010126 -0.0075746 -0.0030456 -0.0062652 -0.0069538 0.0099698 0 -0.053284 0 -0.0010529 0.00020184 -0.0006153 0.00071586 -0.49379 0.010555 -0.0021428 -0.0037554 0.017664 0.019293 0.024397 -0.0067308 0.029744 0.027217 0.17788 0.20757 0.22351 -0.056545 0.10331 0.15237 0.15861 0.0053625 0.11028 0.28307 0.146 0.10305 -0.052513
2.293 0.0066518 0.0064436 0.0076176 0.009729 0 0.010813 0.013176 0.012034 0.013476 0.013927 0.0064793 -3.2126 -0.003381 0.0018814 -0.004972 0.0082378 -0.0029601 -0.0016427 -0.0076011 -0.0079473 0.0078516 0 -0.042017 0 -0.00087342 0.00067953 0.00011544 0.0010324 -0.4306 -0.0023949 0.01129 0.0077999 0.016928 0.016273 0.017135 0.0014825 0.01584 0.011183 0.17521 0.19425 0.21743 -0.053363 0.10702 0.15414 0.16018 0.010551 0.11237 0.28223 0.1422 0.10039 -0.043264
2.2969 0.0076482 0.0071604 0.00801 0.019031 0 0.019756 0.0093422 0.0072363 0.0066477 0.01519 -0.0031924 -3.3073 3.5431e-05 -0.00082752 -0.0050093 0.0044769 -0.0032314 -0.00057098 -0.0091839 -0.0095178 0.0062649 0 -0.026491 0 -0.00032169 0.00081766 0.00057003 0.00088239 -0.31796 -0.010865 0.021777 0.017658 0.011937 0.010396 0.0064223 0.0085234 0.00085108 -0.0045517 0.17269 0.18397 0.21173 -0.048418 0.11325 0.15753 0.16393 0.018006 0.11705 0.28082 0.14167 0.099734 -0.027784
2.3008 0.0083972 0.0064047 0.0066638 0.01758 0 0.0193 0.0048605 0.0048791 0.0010531 0.0087643 -0.0063574 -3.3717 5.7021e-05 -0.0036412 -0.003536 0.0011091 -0.0086234 -0.0016574 -0.010091 -0.011322 0.0067175 0 -0.010593 0 -1.4351e-05 0.00037213 0.0002592 0.0004698 -0.1646 -0.012816 0.019677 0.019558 0.0056275 0.0051725 -0.0035974 0.0082519 -0.0089874 -0.012098 0.17041 0.17818 0.20661 -0.040869 0.12319 0.16335 0.17087 0.028807 0.12554 0.27856 0.14596 0.10204 -0.008858
2.3047 0.0090387 0.0048382 0.0045645 0.0066993 0 0.0092528 0.00094506 0.0041763 -0.0021789 -0.0010107 -0.0049727 -3.4051 -0.0024941 -0.003707 -0.00021884 0.00047142 -0.014429 -0.00369 -0.0089028 -0.011434 0.0085607 0 0.0019976 0 -0.00014246 -0.00020008 -0.00055945 0.00024136 -0.019512 -0.0096292 0.0056898 0.011684 0.001047 0.0021022 -0.0094792 0.0020009 -0.010358 -0.0086415 0.16813 0.1724 0.20148 -0.03332 0.13313 0.16917 0.17782 0.039607 0.13403 0.2763 0.15024 0.10434 0.0072412
2.3086 0.0093199 0.0040096 0.0030809 -0.0051121 0 -0.0042952 -0.0015947 0.0022066 -0.0032745 -0.0068715 -0.0029385 -3.4382 -0.0038355 -0.00010003 0.0034957 0.0027911 -0.015117 -0.003675 -0.0055093 -0.008544 0.0099637 0 0.009846 0 -0.00023682 -0.00022755 -0.0011152 0.00045557 0.06912 -0.004947 -0.0096782 -0.0015639 -0.00085751 -0.0005085 -0.010636 -0.0029661 -0.005857 -4.8474e-05 0.16402 0.17019 0.19597 -0.026571 0.14308 0.17424 0.18533 0.048498 0.14237 0.27014 0.15428 0.1071 0.015108
2.3125 0.0088509 0.0046116 0.0030821 -0.0093358 0 -0.012772 -0.0023148 -0.0018749 -0.0029907 -0.0055563 -0.0047324 -3.5009 -0.0016153 0.0052928 0.0057569 0.0059663 -0.009467 -0.00013598 -0.0017836 -0.0035899 0.01005 0 0.014306 0 0.00024265 0.00041866 -0.00089733 0.00092217 0.096296 -0.0022923 -0.014986 -0.011385 -0.0010677 -0.0049632 -0.0092119 -0.00081343 -0.0025242 0.0029022 0.15958 0.16864 0.19038 -0.01997 0.15303 0.17918 0.19294 0.057033 0.15067 0.26326 0.15827 0.10994 0.014973
2.3164 0.0076799 0.0056567 0.004466 -0.0037079 0 -0.01059 -0.0015537 -0.0052618 -0.0021942 -0.00031464 -0.012534 -3.5912 0.002565 0.0091051 0.006209 0.0076633 -0.001704 0.0051164 -0.00018855 0.0010594 0.0097252 0 0.017807 0 0.001179 0.0011353 -0.00013108 0.0011594 0.096828 -0.0029335 -0.0070248 -0.010164 -0.00084144 -0.010683 -0.0079609 0.0072557 -0.0061644 -0.0063278 0.15439 0.16706 0.18448 -0.014492 0.16137 0.18252 0.1995 0.063078 0.15738 0.25458 0.15995 0.11185 0.012709
2.3203 0.0064328 0.0055983 0.0062978 0.0070439 0 0.0010185 -0.00062921 -0.0045608 -0.0018464 0.0031622 -0.023197 -3.6766 0.005047 0.0089284 0.0060459 0.0074682 0.0023392 0.0085458 -0.0015979 0.0037215 0.010296 0 0.021147 0 0.0018095 0.001192 0.00052067 0.0008232 0.10041 -0.0052488 0.0074376 0.0023784 -0.00060106 -0.013915 -0.0080537 0.014545 -0.015962 -0.023438 0.1473 0.16538 0.17782 -0.011862 0.16561 0.18182 0.2034 0.062808 0.16003 0.24138 0.15579 0.11142 0.014325
2.3242 0.0057678 0.0041656 0.007465 0.015493 0 0.01436 -0.00092553 2.1753e-05 -0.0026457 0.0025374 -0.028753 -3.7271 0.0040217 0.0049481 0.0061371 0.0067295 0.00016249 0.0080909 -0.0045167 0.0042941 0.011562 0 0.022273 0 0.0015135 0.00049034 0.0006485 1.7635e-05 0.096872 -0.0059717 0.017884 0.017641 -0.00015945 -0.011385 -0.008535 0.015383 -0.02442 -0.035825 0.14022 0.16371 0.17116 -0.0092326 0.16986 0.18112 0.20729 0.062537 0.16268 0.22818 0.15162 0.11099 0.020024
2.3281 0.0057376 0.0028148 0.0074575 0.016761 0 0.020176 -0.0023301 0.0043796 -0.0042222 0.00024176 -0.022086 -3.7466 0.0010651 -0.00035383 0.0056307 0.0064199 -0.0058857 0.0048078 -0.0064594 0.0032657 0.011681 0 0.017958 0 0.00050853 -0.00033168 0.00041768 -0.0007852 0.050609 -0.0025759 0.018123 0.023836 0.00060399 -0.0040903 -0.0074999 0.0097415 -0.02329 -0.032703 0.13228 0.15968 0.16397 -0.0094551 0.16832 0.17497 0.20706 0.054749 0.15995 0.21107 0.13936 0.10721 0.023794
2.332 0.0058025 0.0032474 0.0067085 0.011124 0 0.01435 -0.0027484 0.0047931 -0.0048518 -0.00017651 -0.0038678 -3.769 -0.0010852 -0.0040175 0.0030103 0.0057204 -0.011255 0.0015831 -0.0060744 0.00067113 0.0091128 0 0.0070724 0 -0.00033738 -0.00055307 0.00023878 -0.0011261 -0.054585 0.0047217 0.0097711 0.01548 0.001674 0.0031515 -0.0037008 0.0019698 -0.010615 -0.014065 0.12403 0.15474 0.15657 -0.010774 0.16457 0.16674 0.20525 0.044071 0.15514 0.19246 0.124 0.10215 0.019134
2.3359 0.0054997 0.0056329 0.0061686 0.0031828 0 0.0016746 0.00027522 0.0021931 -0.0025375 0.002082 0.016122 -3.8244 -0.0016046 -0.0044884 -0.0014305 0.0031871 -0.012853 0.00050187 -0.0039932 -0.0033353 0.0045807 0 -0.0076671 0 -0.00038004 -7.453e-05 0.00024936 -0.00089569 -0.19419 0.012766 -0.00023724 -0.0011701 0.0033183 0.0063714 0.0026591 -0.0038149 0.0073109 0.0093325 0.1159 0.14918 0.14917 -0.012437 0.1598 0.15758 0.20266 0.032343 0.14946 0.17351 0.10728 0.096526 0.0053413
2.3398 0.0050343 0.0084745 0.0064375 -0.0011306 0 -0.0069303 0.0070655 0.0015291 0.0031654 0.0052746 0.026031 -3.9109 -0.0019006 -0.0022813 -0.0047713 -0.00083577 -0.010461 0.0014578 -0.0018537 -0.0071687 0.00085613 0 -0.021399 0 0.0002016 0.00055626 0.00021693 -0.00035277 -0.32924 0.017425 -0.004824 -0.012274 0.0061131 0.0065068 0.010181 -0.0063703 0.020864 0.024608 0.10849 0.14041 0.14172 -0.01588 0.1498 0.14367 0.19601 0.015177 0.13926 0.15278 0.083596 0.08796 -0.011807
2.3438 0.0051596 0.010183 0.0072632 0.0019598 0 -0.0027133 0.014983 0.0066053 0.010363 0.0082781 0.021906 -3.9992 -0.003087 0.00078256 -0.0038315 -0.0036346 -0.0056353 0.0029329 -0.00077883 -0.008131 0.00043424 0 -0.030899 0 0.00071305 0.00077339 -8.7455e-05 0.00014002 -0.44668 0.016537 -0.00074922 -0.0076461 0.010292 0.0082684 0.017046 -0.0061216 0.024602 0.026254 0.10108 0.13163 0.13427 -0.019323 0.13981 0.12975 0.18936 -0.0019886 0.12907 0.13205 0.059909 0.079393 -0.025417
2.3477 0.0065156 0.010582 0.0079352 0.011575 0 0.01322 0.020368 0.015782 0.016127 0.012124 0.011388 -4.0632 -0.0039858 0.0029313 0.0013925 -0.0025074 -0.00022293 0.0036517 -0.00084321 -0.0049022 0.0033117 0 -0.036921 0 0.0007558 0.00055936 -0.00055556 0.00038465 -0.56416 0.011725 0.010076 0.01029 0.015172 0.014723 0.021798 -0.0030275 0.020943 0.018876 0.094787 0.12163 0.12696 -0.023141 0.12851 0.11499 0.18133 -0.019003 0.11806 0.11254 0.03506 0.070021 -0.033343
2.3516 0.009135 0.010798 0.0081823 0.022137 0 0.029663 0.021549 0.023192 0.018853 0.017848 0.0071865 -4.1032 -0.0023732 0.0033353 0.0069523 0.0022912 0.0040452 0.0033407 -0.00169 0.00033286 0.0069531 0 -0.042846 0 0.00059557 0.00035525 -0.00086257 0.0003929 -0.69486 0.0075173 0.021649 0.027979 0.019438 0.023372 0.023922 0.0031893 0.017281 0.012212 0.089234 0.11081 0.11972 -0.027209 0.11636 0.099659 0.1724 -0.035917 0.10651 0.093851 0.0094399 0.060115 -0.038902
2.3555 0.012535 0.011925 0.0085991 0.026582 0 0.033836 0.020012 0.024341 0.019444 0.023691 0.015987 -4.1394 0.0018189 0.0021055 0.0081016 0.0073644 0.0054623 0.0022398 -0.0032025 0.0030233 0.0083753 0 -0.050955 0 0.00069844 0.00047652 -0.00086572 0.00024347 -0.81841 0.0081335 0.02692 0.031921 0.022044 0.028215 0.024043 0.011101 0.019556 0.013653 0.083733 0.10002 0.11248 -0.031311 0.10427 0.084437 0.16348 -0.0526 0.095047 0.075369 -0.016022 0.050217 -0.046333
2.3594 0.016136 0.014064 0.010091 0.021477 0 0.022205 0.018667 0.02031 0.020125 0.025862 0.032853 -4.1861 0.0052607 -0.00021997 0.0035429 0.0091501 0.0029705 0.00043319 -0.0053726 0.00024291 0.006402 0 -0.059955 0 0.0010367 0.00072673 -0.00076713 -3.0967e-05 -0.89733 0.014231 0.022181 0.020044 0.022777 0.025893 0.023454 0.017385 0.027827 0.023964 0.079439 0.089839 0.10504 -0.036204 0.093606 0.071705 0.15468 -0.06388 0.085522 0.061789 -0.037769 0.040487 -0.056098
2.3633 0.019499 0.016647 0.012925 0.010412 0 0.0042143 0.01912 0.016354 0.022117 0.022702 0.045873 -4.2364 0.0039231 -0.0030436 -0.0033978 0.0069632 -0.0027167 -0.0020477 -0.0077312 -0.0062939 0.002265 0 -0.066063 0 0.0010299 0.00063588 -0.00084319 -0.0003958 -0.92135 0.022235 0.010518 0.0033986 0.022027 0.019398 0.023074 0.019723 0.036926 0.037838 0.075146 0.079659 0.097586 -0.041096 0.08294 0.058974 0.14588 -0.075159 0.075996 0.048208 -0.059515 0.030756 -0.064644
2.3672 0.022277 0.019304 0.016463 0.0022733 0 -0.004932 0.020674 0.01654 0.024501 0.017441 0.046234 -4.273 -0.0027481 -0.0056917 -0.0078539 0.0029879 -0.0090005 -0.0046394 -0.0092994 -0.011453 -0.0015875 0 -0.066441 0 0.00022772 2.8359e-05 -0.0010967 -0.00071262 -0.92472 0.027018 0.00099276 -0.0032278 0.020336 0.015231 0.022621 0.019724 0.040741 0.0474 0.070733 0.070694 0.089705 -0.047115 0.073605 0.048246 0.13764 -0.083215 0.067928 0.037372 -0.078335 0.021175 -0.068167
2.3711 0.024198 0.022069 0.019881 0.0048009 0 0.0032916 0.021754 0.020111 0.025371 0.015741 0.034571 -4.291 -0.010622 -0.0073602 -0.0077101 -0.0004158 -0.013006 -0.0061985 -0.0092786 -0.011174 -0.0031878 0 -0.061601 0 -0.0010531 -0.00073105 -0.0012796 -0.00078161 -0.95156 0.025965 0.0025365 0.0065823 0.018428 0.016932 0.020987 0.021886 0.036369 0.046352 0.066191 0.063045 0.081356 -0.054352 0.065712 0.039684 0.13 -0.087785 0.061434 0.029503 -0.093987 0.011755 -0.066003
2.375 0.025269 0.024835 0.023035 0.018224 0 0.023727 0.021874 0.023057 0.023981 0.020056 0.019003 -4.3056 -0.014218 -0.007434 -0.0049679 -0.0028234 -0.013643 -0.0058581 -0.0076733 -0.0059287 -0.0019659 0 -0.054731 0 -0.001904 -0.0010814 -0.001249 -0.00054366 -1.0078 0.021157 0.01649 0.026314 0.017507 0.021843 0.017748 0.028833 0.025514 0.033478 0.061648 0.055396 0.073007 -0.061589 0.057818 0.031123 0.12235 -0.092355 0.05494 0.021635 -0.10964 0.002335 -0.06049
2.3789 0.025941 0.027071 0.026409 0.034514 0 0.041976 0.021968 0.022778 0.02165 0.026841 0.0081876 -4.337 -0.011481 -0.006049 -0.0031357 -0.0050456 -0.012134 -0.0039579 -0.0050936 -2.3195e-05 0.0014023 0 -0.04906 0 -0.001676 -0.00081033 -0.0011766 -0.00021131 -1.0575 0.017791 0.034385 0.042666 0.018905 0.024445 0.014426 0.037754 0.013141 0.014215 0.05594 0.05033 0.063747 -0.071942 0.051595 0.025298 0.11546 -0.093623 0.050136 0.017336 -0.12104 -0.0073231 -0.054408
2.3828 0.026868 0.028389 0.030175 0.043408 0 0.046225 0.023048 0.020665 0.020583 0.02997 0.005999 -4.389 -0.0053524 -0.0042434 -0.0035718 -0.0069858 -0.010569 -0.0019472 -0.0020644 0.0021051 0.0056659 0 -0.046014 0 -0.00060823 -0.00021507 -0.0013008 -0.00011146 -1.0694 0.020013 0.044067 0.046286 0.022919 0.022491 0.013878 0.04231 0.0048403 -0.0014647 0.05013 0.04549 0.054408 -0.082566 0.045517 0.019711 0.10863 -0.094604 0.04548 0.013348 -0.13208 -0.017002 -0.049382
2.3867 0.028312 0.029206 0.033528 0.040458 0 0.036198 0.025021 0.020133 0.021914 0.027006 0.011044 -4.4457 -0.00075004 -0.0032629 -0.0044867 -0.0071368 -0.01005 -0.0011876 0.0011707 -0.0012329 0.0095638 0 -0.04559 0 0.00042265 0.00025474 -0.0015089 -0.00033753 -1.0608 0.027514 0.039715 0.037983 0.027967 0.019271 0.017917 0.038599 0.0042202 -0.0049516 0.04405 0.04131 0.045092 -0.093973 0.039586 0.014352 0.1019 -0.095863 0.040854 0.0097548 -0.14239 -0.026707 -0.046574
2.3906 0.029775 0.03037 0.035189 0.030386 0 0.022149 0.02701 0.022705 0.024905 0.021759 0.019224 -4.4873 -0.00011272 -0.0034615 -0.0033264 -0.0045362 -0.010172 -0.0017923 0.0040782 -0.0091234 0.01205 0 -0.047811 0 0.00073968 0.000447 -0.0013177 -0.00058469 -1.0834 0.035676 0.02697 0.026367 0.031419 0.019793 0.025261 0.029189 0.011194 0.0048372 0.037487 0.03831 0.03582 -0.10678 0.033917 0.0094008 0.095341 -0.097618 0.036283 0.0068634 -0.15143 -0.036459 -0.047731
2.3945 0.030263 0.031903 0.034586 0.02291 0 0.015778 0.028537 0.026603 0.027893 0.020403 0.026294 -4.509 -0.0017936 -0.0038776 0.00020534 -0.00060864 -0.0099742 -0.0026734 0.00544 -0.019903 0.012292 0 -0.053303 0 0.00040896 0.00057355 -0.00038676 -0.0004175 -1.1657 0.039172 0.01814 0.020373 0.03177 0.025369 0.032086 0.021004 0.021997 0.020402 0.030925 0.035309 0.026547 -0.11958 0.028249 0.0044494 0.088785 -0.099373 0.031712 0.0039721 -0.16046 -0.046212 -0.054303
2.3984 0.028999 0.03241 0.032342 0.02461 0 0.021293 0.029884 0.029132 0.029777 0.025233 0.029648 -4.5207 -0.0024232 -0.0031108 0.0036499 0.0018289 -0.0090435 -0.0027509 0.0041197 -0.032127 0.0096841 0 -0.062458 0 -4.6557e-06 0.00087991 0.00096554 0.00024037 -1.2774 0.036143 0.021401 0.023211 0.030068 0.032487 0.035138 0.019138 0.031435 0.031662 0.025326 0.032904 0.018898 -0.13116 0.023017 -0.00090861 0.082846 -0.1033 0.026832 0.00061495 -0.16837 -0.054463 -0.065329
2.4023 0.025968 0.030258 0.029419 0.033616 0 0.033345 0.03122 0.029769 0.030589 0.032467 0.029879 -4.5314 -0.00044873 -0.00083535 0.0041908 0.0016359 -0.0077474 -0.0020738 0.00050224 -0.044091 0.0040628 0 -0.074454 0 -9.6235e-05 0.0013317 0.0018773 0.00091341 -1.3579 0.029668 0.033588 0.03143 0.028875 0.036728 0.034651 0.022721 0.036388 0.034451 0.019969 0.030648 0.011658 -0.14244 0.017895 -0.0063689 0.077062 -0.10778 0.021875 -0.0028594 -0.176 -0.062337 -0.07705
2.4063 0.021894 0.025512 0.025956 0.041291 0 0.042032 0.031803 0.030313 0.03092 0.036104 0.03127 -4.5381 0.0026318 0.0015578 0.0013949 0.00083352 -0.0067968 -0.0016851 -0.0031284 -0.053587 -0.0038907 0 -0.087306 0 4.6109e-05 0.0016598 0.0016721 0.00096043 -1.3759 0.025397 0.042995 0.038129 0.029526 0.036921 0.034143 0.026623 0.038026 0.033766 0.015436 0.028505 0.0053485 -0.15228 0.013438 -0.011628 0.07191 -0.11238 0.017177 -0.0062935 -0.18264 -0.068971 -0.085588
2.4102 0.017806 0.020405 0.021275 0.039272 0 0.040085 0.030588 0.032106 0.031161 0.033589 0.039052 -4.5307 0.0040478 0.0020558 -0.0023981 0.0023568 -0.0068516 -0.0023713 -0.0042607 -0.059091 -0.012456 0 -0.098649 0 0.00010403 0.0016703 0.00049549 0.00022037 -1.3519 0.027172 0.039497 0.037301 0.030523 0.03504 0.036927 0.026705 0.04049 0.03835 0.013531 0.026718 0.0020098 -0.15756 0.011106 -0.016243 0.068774 -0.11736 0.013308 -0.009599 -0.18609 -0.071645 -0.090205
2.4141 0.01458 0.017401 0.015202 0.026142 0 0.027289 0.02765 0.033804 0.031342 0.02766 0.053828 -4.5084 0.0023091 9.0853e-06 -0.0042354 0.0063657 -0.0082881 -0.0036364 -0.0025704 -0.061099 -0.019366 0 -0.10609 0 -2.776e-05 0.0014475 -0.00079539 -0.00073737 -1.3181 0.0339 0.023029 0.02718 0.028972 0.032762 0.042486 0.023253 0.046625 0.051381 0.011626 0.024931 -0.0013288 -0.16284 0.0087741 -0.020859 0.065638 -0.12234 0.0094386 -0.012905 -0.18955 -0.074319 -0.093292
2.418 0.012622 0.016681 0.0091128 0.0087038 0 0.010302 0.024535 0.032486 0.031337 0.023091 0.067967 -4.4864 -0.0018753 -0.0029269 -0.0030384 0.0094955 -0.010802 -0.0040629 -0.00051516 -0.061461 -0.022991 0 -0.10696 0 -0.00014999 0.0012392 -0.0013795 -0.0010731 -1.2671 0.040048 0.0034348 0.011664 0.023793 0.029401 0.046252 0.019726 0.054343 0.066125 0.012804 0.023891 -0.001615 -0.16236 0.01031 -0.022811 0.065829 -0.1243 0.0079652 -0.014194 -0.18711 -0.071512 -0.096576
2.4219 0.011659 0.015809 0.0051792 -0.0028846 0 -0.00132 0.022665 0.026895 0.03075 0.022111 0.069294 -4.4852 -0.0065619 -0.0040324 -0.00015681 0.0083358 -0.01307 -0.0027885 -0.0010885 -0.060845 -0.023374 0 -0.098546 0 -5.3234e-05 0.0011931 -0.0011071 -0.00044619 -1.1519 0.039478 -0.0074559 -0.0011003 0.017291 0.023695 0.043244 0.018918 0.057258 0.070878 0.015447 0.023206 -0.00045178 -0.15915 0.013681 -0.023497 0.0676 -0.12484 0.0076294 -0.014526 -0.18189 -0.066102 -0.097519
2.4258 0.010774 0.012236 0.0043244 -0.0024319 0 -0.00097372 0.021381 0.019024 0.02853 0.02286 0.051112 -4.5107 -0.0099142 -0.0019885 0.0021976 0.0034656 -0.013301 -0.00057189 -0.004737 -0.057174 -0.02203 0 -0.079853 0 0.00021908 0.0012522 -0.00044411 0.0006569 -0.94034 0.029965 -0.0045658 -0.0034619 0.013124 0.016657 0.032363 0.020544 0.049639 0.05883 0.018528 0.022743 0.0010947 -0.15511 0.017848 -0.023438 0.070054 -0.1244 0.0078804 -0.014175 -0.17533 -0.05971 -0.090277
2.4297 0.0089107 0.0061489 0.0050882 0.0077426 0 0.010067 0.018037 0.012128 0.023184 0.021535 0.020008 -4.5479 -0.01078 0.0017471 0.0028997 -0.00062106 -0.010805 0.00080013 -0.0086451 -0.047392 -0.020379 0 -0.053492 0 0.00044345 0.0012932 9.5745e-05 0.0013706 -0.65788 0.015087 0.0074125 0.0056852 0.01252 0.011215 0.017452 0.021928 0.03159 0.03395 0.024901 0.023944 0.005518 -0.14483 0.027983 -0.01779 0.077631 -0.11661 0.012536 -0.0086977 -0.15881 -0.045948 -0.070951
2.4336 0.0057262 0.00057803 0.0048796 0.018282 0 0.022194 0.010533 0.0073618 0.014008 0.015515 -0.0072588 -4.5717 -0.0087706 0.0040967 0.0024803 7.1779e-05 -0.0071597 0.00033941 -0.0093459 -0.031185 -0.018161 0 -0.025384 0 0.00047124 0.0013071 0.00036993 0.001236 -0.3679 0.0018681 0.017959 0.018344 0.012676 0.0085522 0.0042086 0.020227 0.0097631 0.0079087 0.031274 0.025144 0.0099412 -0.13455 0.038118 -0.012141 0.085209 -0.10882 0.017192 -0.0032202 -0.14228 -0.032185 -0.041962
2.4375 0.0020375 -0.0015594 0.0025021 0.019443 0 0.023418 -0.00014695 0.0028871 0.0023864 0.0048374 -0.017007 -4.5673 -0.0045253 0.0031024 0.0021359 0.0050146 -0.0052368 -0.00092922 -0.0060889 -0.012635 -0.013527 0 -0.0013511 0 0.00032071 0.0013949 0.00050103 0.00055885 -0.10923 -0.0043599 0.018009 0.022158 0.0092865 0.0057966 -0.0041686 0.014036 -0.0073801 -0.0088573 0.038413 0.02738 0.014714 -0.12311 0.050591 -0.0033446 0.095041 -0.096755 0.024029 0.0057141 -0.12082 -0.015688 -0.01085
2.4414 -0.00083261 -0.000505 -0.00074896 0.0083661 0 0.0088442 -0.010193 -0.003556 -0.0084575 -0.0081565 -0.010714 -4.5381 8.2974e-05 -0.00029387 0.0024391 0.0099345 -0.0063862 -0.00081851 -0.0014313 0.0024523 -0.0050581 0 0.01692 0 4.5073e-05 0.0015997 0.00052438 3.1481e-05 0.13522 -0.0040868 0.0057277 0.010376 0.00082494 -0.0013139 -0.0087866 0.0038888 -0.015867 -0.014291 0.04616 0.030438 0.019764 -0.11076 0.064923 0.0079546 0.10666 -0.081285 0.032601 0.017397 -0.095425 0.0029843 0.015596
2.4453 -0.0024931 0.00038538 -0.0027268 -0.0084687 0 -0.013858 -0.016102 -0.011609 -0.015626 -0.019842 -0.0040938 -4.4995 0.0027016 -0.0031227 0.0030048 0.011471 -0.0085181 0.001697 0.001617 0.011175 0.0061156 0 0.032678 0 -0.00035518 0.0017897 0.00030323 5.7408e-05 0.40251 -0.0032847 -0.012365 -0.011117 -0.0097507 -0.01319 -0.013064 -0.0077121 -0.018722 -0.014841 0.053908 0.033496 0.024815 -0.098408 0.079255 0.019254 0.11829 -0.065815 0.041172 0.029079 -0.070031 0.021656 0.036114
2.4492 -0.0042806 -0.0022104 -0.0031028 -0.019987 0 -0.029166 -0.017734 -0.018376 -0.018892 -0.026599 -0.012841 -4.4652 0.0021983 -0.003093 0.0031957 0.010434 -0.0075538 0.0049916 0.0028211 0.015432 0.016335 0 0.050368 0 -0.00079947 0.0017384 -0.00019351 0.00046487 0.68948 -0.0084412 -0.025503 -0.027168 -0.017755 -0.024763 -0.019177 -0.016894 -0.022599 -0.019448 0.060328 0.0372 0.02774 -0.089994 0.09208 0.031804 0.12972 -0.048507 0.050064 0.043662 -0.04348 0.039024 0.054025
2.4531 -0.008251 -0.0085005 -0.0040612 -0.019379 0 -0.026482 -0.018283 -0.021632 -0.020838 -0.026699 -0.03765 -4.4414 -0.00020268 -0.00057999 0.0029263 0.010105 -0.0013839 0.0059223 0.0047584 0.019182 0.021897 0 0.070552 0 -0.00098649 0.0013156 -0.00066838 0.00081611 0.94169 -0.020743 -0.026028 -0.025978 -0.021267 -0.030153 -0.026261 -0.020438 -0.03152 -0.03244 0.066744 0.040905 0.030659 -0.081594 0.1049 0.044359 0.14116 -0.031194 0.058957 0.058255 -0.016924 0.056386 0.072008
2.457 -0.014956 -0.015572 -0.0080487 -0.010122 0 -0.010329 -0.021183 -0.022477 -0.024355 -0.022135 -0.062578 -4.4291 -0.0018509 0.0019074 0.002697 0.011814 0.0075445 0.0028397 0.0095586 0.024123 0.02184 0 0.088399 0 -0.00057681 0.00059326 -0.00070198 0.00088142 1.1069 -0.034414 -0.015581 -0.010417 -0.022763 -0.028982 -0.031654 -0.01867 -0.043098 -0.050143 0.071772 0.044089 0.031979 -0.076535 0.11442 0.054734 0.15038 -0.016616 0.066078 0.071528 0.0058888 0.070442 0.088352
2.4609 -0.022166 -0.020228 -0.014877 -0.0036745 0 0.0022239 -0.026938 -0.024288 -0.029743 -0.018296 -0.068806 -4.4288 -0.0011467 0.0021439 0.0029211 0.01315 0.013957 -0.0023931 0.015961 0.028408 0.018444 0 0.097544 0 0.00036682 -0.00021703 -0.00021277 0.00075048 1.1907 -0.041133 -0.0050481 0.0030228 -0.026132 -0.027106 -0.03358 -0.016481 -0.05043 -0.063061 0.075005 0.0466 0.031232 -0.075795 0.11967 0.062291 0.15674 -0.0055737 0.070909 0.083096 0.023864 0.080223 0.098603
2.4648 -0.026173 -0.02166 -0.021363 -0.0098752 0 -0.0037793 -0.032754 -0.028921 -0.03435 -0.020354 -0.051504 -4.4398 0.0008757 0.00014605 0.0033663 0.010978 0.014401 -0.0056225 0.020117 0.029519 0.015076 0 0.095854 0 0.0011963 -0.00089473 0.00037926 0.00055358 1.2469 -0.037236 -0.0066376 -0.0017553 -0.032108 -0.030284 -0.032667 -0.020136 -0.048039 -0.062307 0.078239 0.04911 0.030485 -0.075056 0.12491 0.069848 0.1631 0.0054682 0.075739 0.094664 0.041839 0.090004 0.10051
2.4688 -0.024882 -0.021441 -0.024092 -0.027756 0 -0.026984 -0.035031 -0.034311 -0.035212 -0.028599 -0.024607 -4.4558 0.0017115 -0.0020544 0.0033649 0.0056306 0.010235 -0.0040524 0.019509 0.0278 0.013599 0 0.087611 0 0.0011305 -0.0012806 0.00054291 0.0002353 1.3107 -0.0275 -0.023045 -0.025277 -0.036888 -0.037364 -0.03115 -0.03148 -0.036921 -0.046568 0.078249 0.049382 0.026836 -0.080473 0.12102 0.068876 0.16242 0.0061391 0.074616 0.098709 0.046442 0.090337 0.096696
2.4727 -0.01985 -0.021337 -0.022542 -0.045016 0 -0.049517 -0.03223 -0.036187 -0.0321 -0.037206 -0.0093014 -4.4659 0.00028889 -0.002372 0.0025782 0.0011501 0.006031 0.0010555 0.015803 0.02656 0.013765 0 0.079908 0 2.5963e-05 -0.0012752 0.00019465 -0.00029206 1.3512 -0.021782 -0.043037 -0.050326 -0.035537 -0.040681 -0.03078 -0.044802 -0.024441 -0.024791 0.077801 0.049336 0.022774 -0.086763 0.11584 0.066692 0.16073 0.0053377 0.072648 0.10169 0.049148 0.089328 0.092237
2.4766 -0.015175 -0.021511 -0.019373 -0.047543 0 -0.052067 -0.025735 -0.032178 -0.027775 -0.038618 -0.016474 -4.4627 -0.0014941 -0.00039899 0.0014665 0.0010232 0.0051854 0.0053448 0.01339 0.028632 0.01472 0 0.076549 0 -0.0013382 -0.00084979 -0.00019799 -0.0008257 1.3016 -0.026825 -0.049169 -0.055931 -0.026963 -0.033839 -0.03137 -0.050381 -0.018932 -0.01138 0.076347 0.048479 0.018248 -0.093883 0.1081 0.061312 0.15673 0.00099284 0.0687 0.10134 0.047103 0.08542 0.08976
2.4805 -0.014043 -0.020856 -0.017662 -0.031461 0 -0.031136 -0.018533 -0.024095 -0.025117 -0.030299 -0.038094 -4.4498 -0.00052453 0.002552 0.00089482 0.0042384 0.0073292 0.00524 0.01494 0.033249 0.016487 0 0.075109 0 -0.001882 -0.00010314 -0.00011603 -0.00087255 1.1356 -0.040058 -0.032876 -0.035782 -0.015517 -0.018883 -0.031038 -0.042641 -0.023097 -0.015732 0.072704 0.045861 0.012713 -0.1028 0.094821 0.048988 0.14769 -0.01105 0.060452 0.09378 0.034739 0.075211 0.087345
2.4844 -0.016104 -0.018656 -0.018024 -0.0072893 0 -0.0026991 -0.013269 -0.016215 -0.02409 -0.017574 -0.054123 -4.4406 0.0040567 0.0047939 0.0012365 0.0063243 0.0098024 0.0010964 0.018643 0.036615 0.019636 0 0.069687 0 -0.0012331 0.00071271 0.00043395 -0.00011089 0.90621 -0.050883 -0.0039026 -0.004621 -0.0075711 -0.0052185 -0.027748 -0.025709 -0.031505 -0.033621 0.069062 0.043242 0.0071771 -0.11172 0.081541 0.036664 0.13865 -0.023093 0.052204 0.086218 0.022374 0.065001 0.081056
2.4883 -0.018116 -0.015518 -0.018528 0.0078827 0 0.01135 -0.01109 -0.011613 -0.021809 -0.0093308 -0.048454 -4.4473 0.009357 0.0055323 0.0019313 0.0043665 0.010938 -0.0033414 0.020115 0.035504 0.023734 0 0.056601 0 -0.00010951 0.0012845 0.00089665 0.0011452 0.70183 -0.048711 0.015846 0.013615 -0.0062657 -0.0011932 -0.020931 -0.010726 -0.034481 -0.0485 0.06353 0.039659 0.0021644 -0.11859 0.067075 0.019995 0.12715 -0.038561 0.041834 0.072992 0.0040368 0.052082 0.069046
2.4922 -0.01716 -0.012686 -0.017211 0.0040509 0 0.001896 -0.011524 -0.01029 -0.01576 -0.010139 -0.020977 -4.4695 0.011114 0.0050187 0.0020265 0.00036826 0.011271 -0.0045174 0.017041 0.030122 0.02681 0 0.037814 0 0.00036175 0.0014149 0.00073508 0.0020542 0.56673 -0.03128 0.010438 0.0058591 -0.0093195 -0.0068423 -0.012132 -0.0066986 -0.025739 -0.043721 0.057385 0.035763 -0.0026783 -0.12479 0.052224 0.0019145 0.11486 -0.055142 0.030775 0.057925 -0.016242 0.038283 0.052979
2.4961 -0.013337 -0.010849 -0.014283 -0.013667 0 -0.020144 -0.012951 -0.010403 -0.0068308 -0.01612 0.012819 -4.4946 0.0078309 0.0038378 0.0011644 -0.00089853 0.011728 -0.0021221 0.011689 0.023616 0.026915 0 0.019378 0 -0.00026377 0.0011424 -1.6952e-05 0.0019364 0.47094 -0.0064795 -0.015541 -0.019231 -0.011715 -0.014758 -0.0042847 -0.012953 -0.0078006 -0.016685 0.050825 0.031939 -0.0071407 -0.12987 0.038423 -0.015959 0.10297 -0.07089 0.020004 0.042645 -0.0361 0.025073 0.035974
2.5 -0.0094928 -0.0099021 -0.011725 -0.029398 0 -0.033948 -0.013441 -0.010517 0.0010979 -0.01859 0.033287 -4.5088 0.0024721 0.0022866 -6.0728e-05 0.0027911 0.011657 0.0011786 0.0086195 0.019226 0.024231 0 0.0067563 0 -0.0013483 0.00069762 -0.00079938 0.00090119 0.35832 0.01361 -0.039846 -0.038927 -0.010425 -0.017481 1.9663e-05 -0.019981 0.009413 0.017469 0.042545 0.028413 -0.010025 -0.13032 0.028977 -0.032974 0.09271 -0.083188 0.010424 0.026479 -0.054214 0.014309 0.020121
2.5039 -0.008497 -0.0097138 -0.010995 -0.029574 0 -0.026776 -0.011897 -0.010282 0.0047 -0.012179 0.030224 -4.5101 -0.00020687 0.00039345 -0.00079766 0.008532 0.0095303 0.0026622 0.010043 0.018113 0.021242 0 0.0012617 0 -0.0018544 0.00033198 -0.0010991 -0.00023556 0.21623 0.021443 -0.041365 -0.035739 -0.0066933 -0.013625 0.00024629 -0.017841 0.01611 0.037069 0.034265 0.024888 -0.01291 -0.13078 0.019532 -0.049989 0.082451 -0.095486 0.00084474 0.010313 -0.072328 0.0035459 0.0063832
2.5078 -0.010775 -0.010605 -0.01158 -0.01379 0 -0.0041485 -0.0089728 -0.0094813 0.0042096 0.00010277 0.0093818 -4.5092 0.0017813 -0.0016956 -0.00089942 0.011247 0.0055393 0.0019379 0.013686 0.019428 0.020438 0 0.00018339 0 -0.0013761 0.00015937 -0.00092538 -0.00068766 0.091255 0.018572 -0.018449 -0.011756 -0.0041195 -0.007338 -0.0016036 -0.0045715 0.010384 0.031282 0.024716 0.022093 -0.0147 -0.12821 0.015514 -0.062862 0.07562 -0.10164 -0.0062553 -0.0027856 -0.08455 -0.0027501 -0.0038292
2.5117 -0.014236 -0.01272 -0.011912 0.0052684 0 0.015607 -0.0068108 -0.0075362 0.0027448 0.0094178 -0.012013 -4.5204 0.0057392 -0.0035243 -0.00098562 0.0088539 0.0025658 0.00061233 0.015359 0.021646 0.021871 0 -0.00025273 0 -0.00045185 0.00011827 -0.00069832 -0.00036934 0.039528 0.012926 0.0097307 0.013683 -0.0049102 -0.0031974 -0.0023659 0.01248 -0.00028312 0.0087436 0.014432 0.019721 -0.015857 -0.12391 0.014632 -0.07334 0.070769 -0.10426 -0.011923 -0.014111 -0.093368 -0.0064647 -0.0083672
2.5156 -0.016264 -0.015056 -0.011323 0.012322 0 0.016681 -0.0073673 -0.0045491 0.002716 0.0087418 -0.017499 -4.5484 0.0069948 -0.0045087 -0.0014609 0.0040504 0.0037553 0.00015339 0.0134 0.023481 0.02323 0 -0.0018751 0 0.00010674 5.7024e-05 -0.00071584 0.00014122 0.071012 0.011585 0.02003 0.020257 -0.0080631 -0.0025741 -0.00017808 0.022788 -0.005271 -0.010166 0.0040337 0.017382 -0.016991 -0.11956 0.014172 -0.08325 0.066274 -0.10627 -0.017374 -0.024953 -0.1015 -0.0097207 -0.0063821
2.5195 -0.015673 -0.015638 -0.010584 0.001639 0 -0.0020397 -0.010517 -0.0023315 0.0032227 -0.0013275 -0.0032643 -4.5855 0.0035959 -0.0042551 -0.0016876 0.0010985 0.0090926 0.00056634 0.010313 0.024052 0.022464 0 -0.0035585 0 8.2714e-05 -0.00013258 -0.00081105 0.00024932 0.14686 0.015033 0.0051399 0.0029266 -0.010853 -0.0043573 0.0038417 0.020467 0.00022793 -0.010617 -0.0078216 0.015471 -0.017838 -0.11458 0.019043 -0.085984 0.066279 -0.10079 -0.020101 -0.029676 -0.10102 -0.0071807 -0.0001615
2.5234 -0.013031 -0.013075 -0.010411 -0.018648 0 -0.026807 -0.013747 -0.0032781 0.0012816 -0.013366 0.018565 -4.6182 -0.0016745 -0.0027745 -0.00053741 0.0014535 0.01494 0.0010851 0.0099384 0.023101 0.020102 0 -0.0023363 0 -2.7456e-05 -0.00041664 -0.00057278 -9.5754e-05 0.22392 0.017154 -0.021029 -0.024665 -0.011574 -0.0074241 0.0062442 0.0076224 0.011066 0.0048168 -0.019677 0.01356 -0.018684 -0.1096 0.023914 -0.088719 0.066284 -0.095298 -0.022827 -0.034399 -0.10053 -0.0046408 0.0062729
2.5273 -0.0095671 -0.0080122 -0.0099198 -0.032845 0 -0.039585 -0.013992 -0.0075951 -0.0044482 -0.019212 0.028219 -4.6389 -0.0039805 -0.00056772 0.0020214 0.0029291 0.017343 0.0015211 0.013228 0.021433 0.018677 0 0.0044489 0 0.00028742 -0.00061766 0.00012904 -0.00046909 0.29009 0.010563 -0.036127 -0.041306 -0.010593 -0.01112 0.0039332 -0.0082115 0.016316 0.019384 -0.031734 0.011026 -0.020219 -0.10651 0.028006 -0.089185 0.066652 -0.089635 -0.025966 -0.037535 -0.098832 -0.0014685 0.011126
2.5313 -0.006023 -0.0028113 -0.0072049 -0.02934 0 -0.030698 -0.010134 -0.012071 -0.011559 -0.015851 0.013078 -4.6513 -0.0011744 0.0014307 0.0041346 0.0027558 0.015628 0.0023299 0.017064 0.020626 0.019801 0 0.017114 0 0.00087925 -0.00053519 0.00090264 -0.00050667 0.35358 -0.0069898 -0.02797 -0.034217 -0.0090101 -0.013837 -0.0032392 -0.019369 0.008252 0.016679 -0.043983 0.0079001 -0.022407 -0.10521 0.031359 -0.087496 0.067365 -0.083806 -0.029497 -0.039163 -0.095976 0.0023044 0.016975
2.5352 -0.0023949 0.00046352 -0.0017103 -0.0089178 0 -0.0049445 -0.0039259 -0.012561 -0.01582 -0.0066765 -0.021716 -4.667 0.0040683 0.0021971 0.0034099 0.00065922 0.012476 0.0034102 0.017281 0.021559 0.02213 0 0.032624 0 0.0010752 -0.00013698 0.0011571 -0.00028208 0.40811 -0.029917 -0.0029491 -0.0077296 -0.0069123 -0.01292 -0.012127 -0.022091 -0.011297 -0.0062679 -0.056231 0.0047745 -0.024596 -0.1039 0.034712 -0.085807 0.068077 -0.077977 -0.033028 -0.040791 -0.09312 0.0060773 0.027867
2.5391 0.0015814 0.0018226 0.0043273 0.015899 0 0.021998 0.0014571 -0.0081821 -0.015173 0.0019369 -0.055516 -4.6969 0.0068001 0.0012695 -0.00055312 -0.0013666 0.010661 0.0035295 0.012755 0.023037 0.022605 0 0.045327 0 0.00046785 0.00032798 0.00066987 -0.0001412 0.42295 -0.047712 0.021156 0.020804 -0.0033849 -0.0072661 -0.018441 -0.017557 -0.032132 -0.037318 -0.067116 -0.0007921 -0.028912 -0.10778 0.029705 -0.084985 0.064618 -0.080443 -0.041146 -0.045473 -0.096838 0.0051898 0.04359
2.543 0.0059099 0.0031099 0.0074018 0.029616 0 0.033897 0.0038652 -0.0026339 -0.011508 0.0053307 -0.066635 -4.7445 0.0045355 -0.00073587 -0.0050945 -0.0017285 0.010348 0.0015786 0.0065087 0.022395 0.019791 0 0.049565 0 -0.00054175 0.00044769 -0.00017066 -0.00024696 0.37079 -0.051522 0.029695 0.033693 0.0018166 0.00032382 -0.019533 -0.010375 -0.042966 -0.058633 -0.077933 -0.0064808 -0.033335 -0.11192 0.02428 -0.084207 0.060951 -0.083324 -0.049494 -0.050307 -0.10088 0.0040692 0.057187
2.5469 0.010174 0.0059882 0.0060918 0.024459 0 0.024476 0.0035205 -0.00060321 -0.008333 0.0031439 -0.048404 -4.8037 -0.00041583 -0.0023932 -0.0064542 -0.00086647 0.0098684 -0.0016552 0.0029421 0.018027 0.015691 0 0.042925 0 -0.0010829 -2.1046e-05 -0.00068418 -0.00038533 0.25753 -0.039878 0.020567 0.024741 0.007126 0.0047474 -0.015635 -0.0056155 -0.03878 -0.058714 -0.087483 -0.013082 -0.038482 -0.11746 0.014457 -0.085241 0.054561 -0.091316 -0.060275 -0.058132 -0.10971 -0.00026405 0.059278
2.5508 0.01367 0.010192 0.0028332 0.0057637 0 0.0016427 0.0024003 -0.0026219 -0.0068802 -0.001247 -0.014139 -4.862 -0.0032247 -0.0025902 -0.0032527 -0.00014636 0.0085874 -0.0036146 0.0040712 0.011274 0.0139 0 0.027801 0 -0.00069223 -0.00086485 -0.00047112 -0.00024428 0.11465 -0.019608 0.0030445 0.0025998 0.01019 0.0034586 -0.0089762 -0.0054893 -0.023066 -0.038648 -0.095066 -0.0211 -0.044754 -0.12519 -0.0021926 -0.089084 0.043948 -0.10724 -0.074832 -0.070597 -0.12596 -0.0095824 0.045805
2.5547 0.015688 0.013771 0.0019966 -0.011619 0 -0.017549 0.0025778 -0.0039831 -0.0049028 -0.0032687 0.013281 -4.9049 -0.0011978 -0.0016009 0.0019226 0.00012283 0.0079971 -0.0024391 0.0082347 0.0052939 0.015813 0 0.0096492 0 0.00020969 -0.001479 0.00028342 0.00017956 -0.038062 -0.0011415 -0.01018 -0.015695 0.010162 -0.00053235 -0.0020086 -0.0073896 -0.0043375 -0.0098589 -0.10265 -0.029118 -0.051025 -0.13291 -0.018842 -0.092928 0.033335 -0.12317 -0.089389 -0.083062 -0.14221 -0.018901 0.021771
2.5586 0.015891 0.014998 0.0058675 -0.013673 0 -0.018451 0.0049829 0.00062471 0.00057404 0.00011731 0.019106 -4.9234 0.0036406 -0.00095178 0.0046606 0.00084252 0.0095525 0.00074395 0.011986 0.0017194 0.018818 0 -0.0071228 0 0.00075111 -0.0013208 0.0010075 0.00052812 -0.21449 0.0086391 -0.010665 -0.016201 0.008759 -0.0012799 0.0037914 -0.0051887 0.009683 0.013691 -0.10673 -0.037305 -0.0576 -0.14015 -0.041083 -0.10034 0.018688 -0.14686 -0.1069 -0.10081 -0.16628 -0.033417 -0.0030015
2.5625 0.014649 0.013987 0.012415 0.0026545 0 0.00071819 0.0092168 0.011332 0.0096741 0.0088031 0.0075674 -4.9194 0.0064609 -0.0019584 0.0027247 0.0024183 0.011984 0.0025207 0.012916 -0.0013257 0.018506 0 -0.02234 0 0.00048738 -0.00039549 0.0012137 0.00044974 -0.44082 0.01093 0.0021499 0.0028204 0.0087617 0.0042179 0.0081848 0.0060693 0.016211 0.023807 -0.11011 -0.045525 -0.064236 -0.14729 -0.064457 -0.10847 0.0032231 -0.17212 -0.125 -0.11962 -0.19195 -0.048987 -0.022243
2.5664 0.012964 0.012469 0.017108 0.026871 0 0.027259 0.014066 0.02236 0.019272 0.019667 -0.0025869 -4.9075 0.004195 -0.0042548 -0.0019788 0.0037136 0.011719 0.00057311 0.010843 -0.0073732 0.012848 0 -0.039444 0 -0.00019303 0.00068906 0.00082406 -2.2545e-05 -0.71388 0.013511 0.021253 0.029789 0.0114 0.013128 0.012043 0.025179 0.018025 0.022422 -0.11241 -0.052967 -0.070457 -0.15323 -0.087107 -0.11667 -0.011905 -0.19717 -0.14253 -0.1382 -0.21743 -0.064467 -0.037675
2.5703 0.011843 0.01209 0.01708 0.042246 0 0.043039 0.018193 0.027428 0.02618 0.028384 0.0061309 -4.9084 -0.0015313 -0.0058839 -0.0053839 0.0032918 0.0064124 -0.0037466 0.0069665 -0.017574 0.0042267 0 -0.061408 0 -0.00052403 0.0012026 0.00013086 -0.00049735 -0.98678 0.024192 0.035456 0.047368 0.015337 0.02 0.017075 0.044048 0.020991 0.01961 -0.11182 -0.058311 -0.07556 -0.15595 -0.1078 -0.12507 -0.026126 -0.22161 -0.15849 -0.15615 -0.24243 -0.079705 -0.055413
2.5742 0.011555 0.01299 0.013608 0.038112 0 0.037824 0.020793 0.025781 0.030256 0.031991 0.035751 -4.9359 -0.0058163 -0.0050722 -0.0051328 0.0014418 -0.0022638 -0.0066032 0.002495 -0.028759 -0.0026918 0 -0.086752 0 -0.00016001 0.0009004 -0.00048345 -0.00061943 -1.1991 0.044071 0.035495 0.044031 0.018268 0.022444 0.024946 0.052975 0.030022 0.026041 -0.11123 -0.063655 -0.080663 -0.15866 -0.1285 -0.13346 -0.040347 -0.24605 -0.17445 -0.1741 -0.26743 -0.094944 -0.078261
2.5781 0.011513 0.013968 0.010628 0.01801 0 0.016719 0.022052 0.022545 0.033842 0.030608 0.071246 -4.986 -0.004922 -0.0020271 -0.0024207 0.00021745 -0.0098155 -0.0056009 -0.0018062 -0.035873 -0.0051811 0 -0.10927 0 0.00051723 0.00019522 -0.00079024 -0.00040463 -1.3195 0.065742 0.020705 0.022087 0.019347 0.02296 0.035613 0.048207 0.045406 0.04452 -0.10866 -0.065282 -0.083624 -0.15732 -0.14082 -0.13856 -0.048842 -0.26216 -0.18481 -0.1849 -0.28353 -0.10445 -0.10169
2.582 0.011021 0.013918 0.010909 -0.002813 0 -0.0040664 0.022982 0.023079 0.038157 0.027029 0.092038 -5.0375 0.00035268 0.0010962 -0.00017819 0.0011049 -0.01294 -0.0023055 -0.0052534 -0.036455 -0.0047033 0 -0.12182 0 0.00084813 -0.00026847 -0.00076544 -0.00017593 -1.3572 0.077952 0.0012757 -0.0035093 0.019775 0.025172 0.046059 0.035177 0.061635 0.066959 -0.10529 -0.065396 -0.08571 -0.15433 -0.14973 -0.14233 -0.055003 -0.27488 -0.1929 -0.19278 -0.29601 -0.11163 -0.1172
2.5859 0.010179 0.012991 0.013714 -0.008934 0 -0.0096299 0.024458 0.027404 0.0409 0.024412 0.086995 -5.0662 0.0054316 0.0021327 0.00016999 0.003048 -0.012112 -0.00059166 -0.0070924 -0.032618 -0.0051289 0 -0.12091 0 0.00057238 -0.00021743 -0.00050292 -0.00020294 -1.3356 0.073298 -0.0077678 -0.015251 0.021005 0.029168 0.051201 0.02399 0.070078 0.079842 -0.10172 -0.064694 -0.087277 -0.15073 -0.15634 -0.14506 -0.05944 -0.28505 -0.19943 -0.19838 -0.30562 -0.11694 -0.11928
2.5898 0.0099813 0.012408 0.016082 0.0035864 0 0.0029031 0.026136 0.030565 0.03814 0.023846 0.061424 -5.0629 0.0061127 0.00085986 -0.0001589 0.0034237 -0.010264 -0.0025271 -0.0070092 -0.028669 -0.0087763 0 -0.10832 0 2.6697e-05 5.7146e-05 -0.00013393 -0.00044456 -1.2619 0.053294 0.0018543 -0.0053485 0.022732 0.031413 0.047218 0.020761 0.064536 0.07438 -0.096999 -0.059373 -0.085898 -0.14369 -0.14994 -0.14194 -0.054109 -0.2808 -0.19716 -0.191 -0.29903 -0.11168 -0.10892
2.5938 0.011406 0.013215 0.016096 0.024591 0 0.023369 0.026453 0.028248 0.028764 0.02378 0.031674 -5.0414 0.0022931 -0.00097864 0.00077302 0.0010949 -0.0095238 -0.0062107 -0.0056505 -0.027046 -0.014074 0 -0.088901 0 -0.00027648 7.8808e-05 0.00018846 -0.00064286 -1.1268 0.027259 0.023859 0.018664 0.023076 0.029121 0.034961 0.022629 0.046002 0.053028 -0.092281 -0.054051 -0.084518 -0.13665 -0.14354 -0.13881 -0.048778 -0.27656 -0.1949 -0.18361 -0.29244 -0.10642 -0.091116
2.5977 0.014365 0.015248 0.01466 0.038145 0 0.037104 0.024071 0.021396 0.016654 0.021725 0.012616 -5.0273 -0.0021099 -0.0015394 0.0031199 -0.0019794 -0.0097554 -0.0078654 -0.0043343 -0.026717 -0.016943 0 -0.067106 0 -0.00018039 -0.00028083 0.00030169 -0.00062094 -0.92916 0.0060786 0.041306 0.039362 0.020821 0.023654 0.020202 0.021206 0.022636 0.026864 -0.087403 -0.046857 -0.081575 -0.12912 -0.13068 -0.13289 -0.038111 -0.26451 -0.18793 -0.16899 -0.2765 -0.094989 -0.069866
2.6016 0.017567 0.017257 0.014069 0.034851 0 0.035644 0.019483 0.014906 0.0078845 0.016671 0.007936 -5.0376 -0.0028973 -0.00065993 0.0050722 -0.0026201 -0.010018 -0.0058738 -0.0040567 -0.025212 -0.014474 0 -0.045321 0 3.2071e-05 -0.00066975 0.00011328 -0.00044197 -0.69417 -0.0044836 0.040239 0.042141 0.017088 0.018866 0.0098095 0.011323 0.0043408 0.0064977 -0.082413 -0.03836 -0.077543 -0.12126 -0.1133 -0.12503 -0.023729 -0.24703 -0.1777 -0.14931 -0.25405 -0.079252 -0.046362
2.6055 0.019419 0.017974 0.01514 0.018284 0 0.021591 0.014967 0.012218 0.0054832 0.010053 0.009854 -5.0676 0.00051066 0.00025898 0.005031 0.0001851 -0.010425 -0.0024087 -0.0047475 -0.021605 -0.0075009 0 -0.024694 0 2.3805e-05 -0.0006405 -0.00028949 -0.00027969 -0.46382 -0.006323 0.021466 0.025748 0.01431 0.016504 0.0067151 -0.0032879 -0.0040412 -0.0050697 -0.077432 -0.029878 -0.073489 -0.11346 -0.095891 -0.11718 -0.0093043 -0.22947 -0.16742 -0.12958 -0.2315 -0.063442 -0.021506
2.6094 0.019139 0.017119 0.016167 0.00099541 0 0.0052073 0.01256 0.011937 0.0069806 0.0045008 0.0071704 -5.0961 0.0046179 5.3525e-06 0.0034343 0.0041811 -0.011761 -0.0010305 -0.0054947 -0.017227 6.3296e-05 0 -0.0065774 0 -0.00021229 -0.00012883 -0.00062864 -0.0001847 -0.27084 -0.0061098 -0.0003198 0.0026651 0.013419 0.014332 0.0079523 -0.012969 -0.0053806 -0.011763 -0.072757 -0.021946 -0.068697 -0.10757 -0.0774 -0.1101 0.0065558 -0.2095 -0.15538 -0.10822 -0.20522 -0.045139 0.001237
2.6133 0.017161 0.015505 0.014909 -0.005774 0 -0.003421 0.011959 0.010043 0.0071203 0.0016016 -0.0054451 -5.1047 0.0052188 -0.0010411 0.0021039 0.0062574 -0.013559 -0.0029797 -0.0054629 -0.013836 0.0043218 0 0.0074325 0 -0.00038009 0.00047392 -0.0006004 -3.0279e-05 -0.12435 -0.0095898 -0.0094026 -0.010751 0.012453 0.0093017 0.0075226 -0.011049 -0.0066561 -0.018035 -0.068082 -0.014014 -0.063906 -0.10167 -0.058909 -0.10302 0.022416 -0.18953 -0.14334 -0.086863 -0.17894 -0.026836 0.01683
2.6172 0.014731 0.014301 0.011456 4.6706e-05 0 -0.000611 0.010695 0.0048362 0.0028924 0.00076528 -0.0239 -5.0936 0.0014123 -0.0013726 0.0020371 0.0056221 -0.013638 -0.0060999 -0.0046099 -0.011736 0.0041453 0 0.016691 0 -0.00024223 0.00071083 -0.00012329 0.00030182 -0.018873 -0.017343 -0.0020413 -0.0065029 0.0085059 0.0018498 0.0015661 -0.00010318 -0.012468 -0.024025 -0.06374 -0.0079955 -0.059888 -0.097283 -0.044528 -0.098951 0.034771 -0.17397 -0.13362 -0.070708 -0.15779 -0.012091 0.022802
2.6211 0.013206 0.014201 0.0087663 0.01162 0 0.0098837 0.0067376 -0.0011041 -0.0040317 0.00018071 -0.038625 -5.0794 -0.0034822 -0.00011413 0.0023845 0.0042396 -0.01037 -0.0072554 -0.0036382 -0.0098997 0.0014617 0 0.022049 0 0.00010518 0.00049328 0.00054428 0.00071436 0.046652 -0.024786 0.012067 0.0099609 0.0012999 -0.0039875 -0.0085793 0.010506 -0.021392 -0.026728 -0.059775 -0.0041487 -0.056748 -0.094595 -0.034811 -0.098296 0.043152 -0.16339 -0.12652 -0.060456 -0.14243 -0.0013791 0.021785
2.625 0.013521 0.015164 0.010044 0.020015 0 0.020537 0.0010752 -0.0038596 -0.0093213 -0.001096 -0.042006 -5.0792 -0.004937 0.0018823 0.0017762 0.0042938 -0.0051732 -0.0053973 -0.0033971 -0.0075342 -0.00076148 0 0.024548 0 0.00032873 0.00014623 0.0009562 0.00091316 0.059613 -0.025956 0.020155 0.025291 -0.0054125 -0.0048884 -0.017669 0.0134 -0.027908 -0.02459 -0.05581 -0.00030185 -0.053607 -0.091908 -0.025093 -0.097641 0.051533 -0.15282 -0.11942 -0.050204 -0.12708 0.0093325 0.019127
2.6289 0.015833 0.016782 0.015547 0.021133 0 0.025302 -0.0024719 -0.0022549 -0.0097629 -0.0019083 -0.033365 -5.0947 -0.0013372 0.0028035 0.00019224 0.0057859 -0.0019021 -0.0021234 -0.0043123 -0.0051222 -0.00090731 0 0.023425 0 0.00019113 5.6887e-05 0.00080681 0.00065708 -0.00058003 -0.017998 0.017871 0.029253 -0.0064818 -0.0017544 -0.020512 0.0097469 -0.027457 -0.019634 -0.052916 -0.0017856 -0.053847 -0.092154 -0.027363 -0.10492 0.048042 -0.15676 -0.12023 -0.056958 -0.13044 0.006583 0.017631
2.6328 0.019378 0.018781 0.022151 0.017456 0 0.023145 -0.00028115 0.0017124 -0.0049696 0.00020451 -0.0183 -5.1105 0.0045705 0.0016788 -0.0010871 0.0069341 -0.0032297 0.00035204 -0.006176 -0.0040328 0.00037709 0 0.015793 0 -0.00023511 0.00030745 0.0001644 1.9475e-07 -0.15065 -0.0030849 0.011315 0.022095 0.00019964 0.001916 -0.015095 0.0073905 -0.019754 -0.014889 -0.050131 -0.0038088 -0.054428 -0.092696 -0.030845 -0.11301 0.04335 -0.16216 -0.12184 -0.065433 -0.13568 0.0024713 0.01478
2.6367 0.022786 0.021186 0.026248 0.014555 0 0.018072 0.0079547 0.0062035 0.0037642 0.0068632 -0.0038296 -5.1077 0.0081348 -0.00064423 -0.0014024 0.0065668 -0.0078636 0.0011921 -0.0082653 -0.0056227 0.0010966 0 -0.0011277 0 -0.00065858 0.00063901 -0.00059349 -0.00071133 -0.39381 0.013362 0.0093235 0.012849 0.011698 0.0048185 -0.0029488 0.01277 -0.0079313 -0.010642 -0.047875 -0.0076682 -0.056572 -0.094356 -0.037785 -0.12326 0.034415 -0.17246 -0.12612 -0.07957 -0.14788 -0.0069378 0.0052783
2.6406 0.024989 0.024105 0.027119 0.016358 0 0.015917 0.018908 0.01214 0.015032 0.017247 0.0065343 -5.0785 0.0068144 -0.0022671 -0.0018994 0.005469 -0.011815 0.00085638 -0.0096861 -0.010824 -0.00042763 0 -0.027049 0 -0.00082453 0.00072622 -0.0010793 -0.001091 -0.71373 0.026487 0.014988 0.011009 0.022421 0.0097546 0.012431 0.024807 0.0047171 -0.0041092 -0.046616 -0.014974 -0.061648 -0.09811 -0.051213 -0.13758 0.017516 -0.19193 -0.13539 -0.10434 -0.17309 -0.026288 -0.013801
2.6445 0.026165 0.027487 0.027376 0.022974 0 0.020112 0.028273 0.021601 0.027223 0.028423 0.014411 -5.0308 0.002152 -0.0018737 -0.0041077 0.0052098 -0.012437 -0.00034522 -0.0098917 -0.019915 -0.0044866 0 -0.05781 0 -0.00067791 0.00045854 -0.001155 -0.00098798 -1.0734 0.03489 0.024524 0.01909 0.028585 0.019924 0.027255 0.036572 0.016922 0.0073326 -0.045356 -0.022279 -0.066723 -0.10186 -0.064642 -0.15189 0.00061691 -0.21139 -0.14466 -0.1291 -0.19831 -0.045639 -0.040496
2.6484 0.027724 0.031128 0.030115 0.031731 0 0.02934 0.033882 0.033937 0.03769 0.037313 0.024336 -4.9806 -0.0018187 0.00034763 -0.0074075 0.0061711 -0.010777 -0.0029127 -0.0091918 -0.031755 -0.010045 0 -0.087684 0 -0.00033693 -1.3183e-05 -0.00093746 -0.00055606 -1.4248 0.040624 0.032811 0.031882 0.030619 0.033822 0.038507 0.042429 0.02905 0.023388 -0.044939 -0.031685 -0.074342 -0.1086 -0.079097 -0.16634 -0.020374 -0.23502 -0.15591 -0.15742 -0.23082 -0.071543 -0.070174
2.6523 0.031079 0.034899 0.03578 0.039458 0 0.038796 0.03669 0.044724 0.043595 0.042652 0.039707 -4.9412 -0.002012 0.0031347 -0.0087485 0.0072942 -0.0098065 -0.0072776 -0.0088312 -0.04312 -0.015538 0 -0.1128 0 2.01e-05 -0.00043572 -0.00060206 -8.2106e-05 -1.7298 0.04673 0.038363 0.041893 0.031711 0.045192 0.044871 0.043025 0.041504 0.04153 -0.044751 -0.041659 -0.082649 -0.11614 -0.09383 -0.18082 -0.042472 -0.25977 -0.16771 -0.1867 -0.2653 -0.099219 -0.099477
2.6563 0.036279 0.03888 0.041948 0.04409 0 0.044105 0.039315 0.049595 0.044588 0.04547 0.059649 -4.9174 0.0015097 0.0052248 -0.005691 0.0076293 -0.010901 -0.012802 -0.01035 -0.049801 -0.019684 0 -0.13271 0 0.0002354 -0.00062838 -0.00022813 0.00024959 -1.9803 0.054541 0.04279 0.045478 0.034557 0.048953 0.047565 0.04334 0.053908 0.059486 -0.044377 -0.051396 -0.090925 -0.12464 -0.10688 -0.19389 -0.063575 -0.28333 -0.17864 -0.2136 -0.2984 -0.12628 -0.12753
2.6602 0.041956 0.043237 0.046073 0.04526 0 0.04475 0.043879 0.049078 0.044342 0.047983 0.078741 -4.9059 0.0061442 0.0060295 0.00027871 0.007389 -0.012878 -0.018181 -0.014539 -0.049714 -0.021933 0 -0.14897 0 0.00022098 -0.00055596 0.00016056 0.00044972 -2.198 0.062794 0.04702 0.044641 0.039666 0.046855 0.05 0.046643 0.065385 0.075836 -0.043373 -0.060328 -0.099099 -0.13639 -0.11419 -0.20211 -0.081283 -0.30284 -0.18663 -0.23237 -0.32678 -0.15122 -0.1536
2.6641 0.046787 0.048001 0.048099 0.044405 0 0.044219 0.050867 0.048769 0.048162 0.05199 0.08995 -4.8989 0.0091074 0.0056188 0.0042281 0.0070112 -0.014581 -0.022783 -0.020801 -0.045371 -0.022542 0 -0.16272 0 2.6059e-05 -0.00032278 0.00046268 0.00061844 -2.4101 0.068906 0.049952 0.044072 0.0463 0.046335 0.055544 0.051366 0.07488 0.088179 -0.042369 -0.069259 -0.10727 -0.14814 -0.12151 -0.21034 -0.098991 -0.32235 -0.19462 -0.25115 -0.35517 -0.17616 -0.17476
2.668 0.050901 0.05299 0.050178 0.044454 0 0.046875 0.059258 0.054044 0.058056 0.057934 0.089225 -4.8859 0.0092816 0.0044403 0.0023037 0.0056424 -0.017422 -0.027098 -0.027507 -0.042557 -0.022383 0 -0.17365 0 -0.00012185 -0.00013427 0.00049471 0.00077428 -2.6221 0.071091 0.051139 0.047059 0.054072 0.053254 0.064654 0.054044 0.08103 0.092389 -0.038715 -0.07496 -0.11233 -0.16174 -0.12137 -0.21197 -0.10889 -0.3338 -0.19724 -0.25608 -0.37122 -0.19263 -0.18702
2.6719 0.055601 0.057982 0.054022 0.048523 0 0.054332 0.067204 0.06463 0.070128 0.064914 0.078816 -4.8565 0.0073044 0.0031246 -0.0041461 0.0015359 -0.024222 -0.031577 -0.033076 -0.045455 -0.022452 0 -0.18115 0 7.8581e-05 -0.00020676 0.00016907 0.00079944 -2.8147 0.069631 0.053303 0.0538 0.062929 0.066039 0.074068 0.054359 0.082408 0.085759 -0.033734 -0.079043 -0.11581 -0.17626 -0.11749 -0.2103 -0.11487 -0.34121 -0.19717 -0.25408 -0.38108 -0.20485 -0.18931
2.6758 0.061619 0.062911 0.059039 0.057783 0 0.0644 0.072817 0.074832 0.077588 0.071242 0.066572 -4.8044 0.0044628 0.0022673 -0.0094416 -0.0055665 -0.035258 -0.035345 -0.03687 -0.052733 -0.023191 0 -0.18596 0 0.00074448 -0.0006134 -0.00034796 0.00055962 -2.9669 0.066575 0.060332 0.062516 0.071785 0.077338 0.079321 0.055958 0.078844 0.071567 -0.028001 -0.082288 -0.11839 -0.19061 -0.11275 -0.20763 -0.11944 -0.34728 -0.19621 -0.24986 -0.38858 -0.21528 -0.18579
2.6797 0.06795 0.067845 0.063358 0.070017 0 0.073182 0.075106 0.079238 0.076978 0.075175 0.060983 -4.7309 0.0017219 0.0020618 -0.0089619 -0.012984 -0.046337 -0.036703 -0.039266 -0.058987 -0.024044 0 -0.1901 0 0.0016049 -0.0011712 -0.00072667 7.8451e-05 -3.0795 0.06433 0.072275 0.07119 0.078126 0.081259 0.078592 0.061906 0.072751 0.059283 -0.015903 -0.078448 -0.11322 -0.20348 -0.10067 -0.19657 -0.11208 -0.34199 -0.18778 -0.22686 -0.37606 -0.2105 -0.1834
2.6836 0.072782 0.072775 0.066425 0.080601 0 0.078188 0.074828 0.07786 0.071583 0.075791 0.065203 -4.6429 -0.00045941 0.0020989 -0.003624 -0.016969 -0.051896 -0.03513 -0.041057 -0.060757 -0.023816 0 -0.19521 0 0.0021059 -0.0015274 -0.00077176 -0.00041593 -3.1745 0.064215 0.083449 0.078205 0.07993 0.078518 0.074279 0.07036 0.068478 0.058158 -0.0038057 -0.074608 -0.10805 -0.21635 -0.088593 -0.1855 -0.10473 -0.3367 -0.17935 -0.20386 -0.36353 -0.20573 -0.18646
2.6875 0.075607 0.077457 0.069941 0.085742 0 0.079817 0.074402 0.075496 0.068479 0.073863 0.074825 -4.5456 -0.0018844 0.0017405 0.00126 -0.01642 -0.050404 -0.032467 -0.042864 -0.061115 -0.021909 0 -0.20108 0 0.001827 -0.0014489 -0.00062171 -0.00064001 -3.2732 0.06588 0.087042 0.082263 0.078198 0.074569 0.070785 0.076204 0.069312 0.069274 0.01278 -0.065569 -0.09742 -0.22479 -0.076062 -0.17137 -0.092562 -0.32692 -0.16816 -0.17458 -0.34192 -0.1934 -0.19368
2.6914 0.077983 0.081496 0.075852 0.085457 0 0.080409 0.076382 0.076427 0.072094 0.072013 0.081635 -4.4368 -0.0025242 0.00084933 0.00157 -0.014263 -0.046272 -0.031564 -0.044967 -0.067615 -0.019588 0 -0.20626 0 0.0008711 -0.0010701 -0.00061074 -0.00047939 -3.3802 0.067937 0.082122 0.082883 0.077021 0.073614 0.070827 0.07739 0.074606 0.083955 0.033108 -0.052194 -0.082228 -0.22952 -0.063156 -0.15467 -0.076382 -0.3134 -0.15467 -0.14006 -0.31272 -0.17478 -0.20029
2.6953 0.081815 0.084568 0.083657 0.08351 0 0.082159 0.081441 0.080462 0.080631 0.07341 0.080589 -4.3086 -0.0026156 2.4511e-05 -0.0015212 -0.014544 -0.045881 -0.033614 -0.047429 -0.085058 -0.020023 0 -0.21 0 -0.00015527 -0.0008235 -0.00091486 -8.8316e-05 -3.4901 0.069448 0.075416 0.081423 0.080321 0.075336 0.073958 0.07856 0.080134 0.0909 0.053436 -0.038819 -0.067035 -0.23426 -0.050249 -0.13798 -0.060202 -0.29988 -0.14118 -0.10554 -0.28352 -0.15615 -0.20324
2.6992 0.08696 0.086551 0.090339 0.084068 0 0.085676 0.08771 0.084262 0.088555 0.079453 0.074137 -4.1565 -0.0025884 -0.00012927 -0.0032395 -0.018144 -0.051643 -0.037047 -0.05021 -0.11013 -0.026594 0 -0.21359 0 -0.00060976 -0.0010547 -0.0013599 0.00022576 -3.6047 0.071221 0.075174 0.08097 0.08808 0.077235 0.078388 0.086747 0.081915 0.085845 0.079408 -0.016638 -0.044402 -0.2257 -0.043449 -0.12049 -0.043153 -0.2842 -0.12747 -0.073192 -0.24942 -0.13251 -0.20414
2.7031 0.091024 0.087502 0.093322 0.087999 0 0.089872 0.092272 0.085751 0.092078 0.088205 0.070126 -3.9868 -0.0026974 1.4329e-05 -0.00072227 -0.021971 -0.060179 -0.039236 -0.05324 -0.13355 -0.040455 0 -0.2194 0 -0.00033518 -0.0016749 -0.0016111 0.00022692 -3.7334 0.075696 0.082984 0.084103 0.095893 0.078741 0.0835 0.1029 0.080102 0.074893 0.10547 0.0056783 -0.021653 -0.21694 -0.036743 -0.10298 -0.026091 -0.26849 -0.11376 -0.040878 -0.21525 -0.10879 -0.2074
2.707 0.09191 0.087639 0.093273 0.092281 0 0.092819 0.093536 0.086213 0.091917 0.095356 0.075122 -3.8133 -0.0027016 -0.00084119 0.0037121 -0.022722 -0.066258 -0.039129 -0.056592 -0.14769 -0.059226 0 -0.2286 0 0.00023556 -0.002211 -0.0015423 -0.00011027 -3.8745 0.085034 0.092098 0.090145 0.098625 0.081744 0.089926 0.11862 0.079034 0.068866 0.13137 0.030363 0.0017676 -0.20224 -0.033769 -0.086778 -0.011768 -0.25373 -0.10162 -0.01412 -0.18404 -0.087211 -0.21585
2.7109 0.090349 0.087408 0.093446 0.093179 0 0.092935 0.092246 0.087955 0.091134 0.09741 0.088984 -3.6457 -0.0019871 -0.0035218 0.0050647 -0.020987 -0.068028 -0.03794 -0.060597 -0.15245 -0.078018 0 -0.23987 0 0.00048121 -0.0022379 -0.0013665 -0.00064073 -4.0029 0.098616 0.094343 0.095004 0.094863 0.087231 0.097293 0.12286 0.083213 0.074357 0.15705 0.05826 0.026102 -0.1795 -0.035857 -0.072332 -0.0011609 -0.24023 -0.091621 0.0050989 -0.15682 -0.068524 -0.22845
2.7148 0.089403 0.087485 0.096055 0.090188 0 0.090142 0.090371 0.090927 0.091342 0.094552 0.10513 -3.4808 -8.4394e-05 -0.0070224 0.0011313 -0.0208 -0.068043 -0.037361 -0.065538 -0.15372 -0.092139 0 -0.25034 0 0.00012447 -0.0017752 -0.0013685 -0.0011827 -4.0864 0.11222 0.088672 0.094673 0.087968 0.092829 0.10288 0.11257 0.092986 0.089405 0.18274 0.086158 0.050436 -0.15676 -0.037946 -0.057885 0.0094458 -0.22674 -0.081622 0.024318 -0.12961 -0.049837 -0.242
2.7188 0.091202 0.088467 0.099637 0.086884 0 0.086427 0.089295 0.092791 0.091741 0.090539 0.1157 -3.3054 0.0028531 -0.0089017 -0.0049988 -0.02489 -0.069519 -0.037686 -0.070953 -0.15688 -0.099513 0 -0.25791 0 -0.00057717 -0.0012502 -0.0015351 -0.0015965 -4.1193 0.1202 0.082524 0.08951 0.082928 0.094942 0.1036 0.09632 0.10405 0.10627 0.20147 0.11372 0.069765 -0.12734 -0.045241 -0.047926 0.011417 -0.21667 -0.076288 0.029207 -0.11468 -0.041561 -0.25425
2.7227 0.094506 0.090373 0.10049 0.087713 0 0.085036 0.089243 0.092375 0.091517 0.089519 0.117 -3.1087 0.0059645 -0.0074552 -0.0080273 -0.031101 -0.072482 -0.038113 -0.07532 -0.16212 -0.10115 0 -0.26255 0 -0.0011028 -0.0010738 -0.0015188 -0.001767 -4.1331 0.11953 0.08448 0.084778 0.082248 0.093251 0.099627 0.086447 0.11106 0.11736 0.2191 0.14123 0.088306 -0.096863 -0.053357 -0.038674 0.012026 -0.20715 -0.07169 0.031838 -0.1017 -0.034927 -0.26497
2.7266 0.09599 0.092431 0.096766 0.09364 0 0.088183 0.090106 0.091982 0.09196 0.092598 0.11105 -2.891 0.0080033 -0.0036061 -0.0057032 -0.034437 -0.074171 -0.038641 -0.076891 -0.16579 -0.099758 0 -0.26567 0 -0.0010972 -0.0012702 -0.0010174 -0.0015892 -4.1669 0.1123 0.09557 0.086087 0.084772 0.091915 0.095325 0.087498 0.11183 0.11905 0.2325 0.16644 0.10335 -0.067394 -0.0616 -0.031237 0.0099431 -0.1989 -0.068587 0.030581 -0.09326 -0.032356 -0.27422
2.7305 0.09403 0.093563 0.090767 0.10082 0 0.094761 0.092122 0.095121 0.095243 0.097254 0.10331 -2.6605 0.0078898 -0.00040251 -0.00072509 -0.032816 -0.072909 -0.040831 -0.075326 -0.16546 -0.097867 0 -0.2683 0 -0.00057086 -0.0015345 -0.00017421 -0.0010449 -4.2251 0.1043 0.1079 0.093646 0.088004 0.095366 0.095731 0.092683 0.10832 0.11225 0.23617 0.18639 0.11037 -0.040235 -0.070138 -0.027968 0.0016781 -0.1936 -0.068922 0.020396 -0.095263 -0.039117 -0.2805
2.7344 0.090747 0.09329 0.086778 0.10369 0 0.10036 0.095273 0.10189 0.10125 0.099946 0.099002 -2.4222 0.0053279 -0.00034023 0.0023893 -0.029981 -0.070706 -0.046081 -0.072523 -0.16255 -0.096906 0 -0.27021 0 0.00022469 -0.0016193 0.00045683 -0.00031238 -4.2694 0.10047 0.11183 0.10123 0.090926 0.10304 0.10153 0.091861 0.10425 0.10124 0.23983 0.20634 0.11738 -0.013076 -0.078675 -0.024699 -0.006587 -0.18829 -0.069256 0.010211 -0.097267 -0.045877 -0.28138
2.7383 0.089854 0.092232 0.086784 0.099712 0 0.10046 0.098324 0.10764 0.10654 0.099257 0.10044 -2.1707 0.0012509 -0.0030833 0.0018132 -0.03181 -0.071437 -0.053311 -0.071398 -0.16021 -0.097283 0 -0.27051 0 0.0010266 -0.0016014 0.0003915 0.00025773 -4.2577 0.10103 0.10455 0.10163 0.094299 0.10911 0.10782 0.082439 0.10197 0.092234 0.23226 0.21635 0.11474 0.0036955 -0.084238 -0.025923 -0.018226 -0.18645 -0.072115 -0.0041731 -0.10705 -0.059532 -0.27628
2.7422 0.092577 0.091646 0.088742 0.091736 0 0.094517 0.099296 0.10713 0.10729 0.096624 0.10602 -1.8956 -0.0023221 -0.0058913 -0.00038933 -0.039653 -0.076605 -0.059134 -0.073316 -0.15949 -0.098747 0 -0.26878 0 0.0016594 -0.0017336 -0.00032481 0.00036245 -4.1904 0.10171 0.09216 0.093885 0.098566 0.10811 0.10833 0.071768 0.10146 0.090755 0.22081 0.22292 0.10875 0.016872 -0.088773 -0.028702 -0.031033 -0.1858 -0.075847 -0.020011 -0.11952 -0.075572 -0.26802
2.7461 0.09622 0.092322 0.08928 0.085718 0 0.087172 0.097488 0.10019 0.10315 0.094378 0.11075 -1.5926 -0.0033039 -0.006325 -0.0010905 -0.048106 -0.083372 -0.060898 -0.076653 -0.15852 -0.10052 0 -0.26547 0 0.0019986 -0.0020702 -0.0011403 3.8915e-06 -4.1129 0.097886 0.083928 0.085031 0.10227 0.10056 0.10124 0.069052 0.10141 0.09785 0.20743 0.22675 0.10104 0.026678 -0.092485 -0.03247 -0.043759 -0.18619 -0.079914 -0.035779 -0.13264 -0.092017 -0.26119
2.75 0.097116 0.093882 0.0877 0.086009 0 0.084758 0.094851 0.092431 0.09773 0.093465 0.10894 -1.2696 -0.0010085 -0.0044719 0.00056877 -0.050159 -0.087047 -0.059467 -0.078239 -0.15545 -0.10148 0 -0.26127 0 0.001958 -0.0023229 -0.001482 -0.00047462 -4.0721 0.088844 0.084608 0.083972 0.10316 0.092628 0.090893 0.076024 0.10053 0.1081 0.18544 0.21828 0.085606 0.021371 -0.092515 -0.040673 -0.056126 -0.19118 -0.085477 -0.051233 -0.14866 -0.11028 -0.25862
2.7539 0.094722 0.095132 0.086722 0.092083 0 0.089705 0.094589 0.089826 0.095036 0.09313 0.098395 -0.9398 0.0030825 -0.0025314 0.0028283 -0.044599 -0.085416 -0.058505 -0.076632 -0.15131 -0.10085 0 -0.25645 0 0.001569 -0.002148 -0.0012288 -0.00065769 -4.0725 0.078569 0.091633 0.09286 0.10075 0.090207 0.08384 0.086298 0.098093 0.11265 0.16346 0.20981 0.070172 0.016065 -0.092545 -0.048876 -0.068493 -0.19617 -0.09104 -0.066687 -0.16469 -0.12854 -0.25946
2.7578 0.092238 0.095104 0.089122 0.099237 0 0.097967 0.097876 0.09273 0.095629 0.092407 0.083492 -0.60902 0.0061938 -0.0024485 0.0036933 -0.037711 -0.080551 -0.06074 -0.073954 -0.14939 -0.099017 0 -0.25103 0 0.0010266 -0.0015641 -0.00074193 -0.00041831 -4.0784 0.07256 0.098502 0.10431 0.097468 0.09345 0.083292 0.093232 0.093946 0.10627 0.14029 0.19441 0.053245 0.0020796 -0.091733 -0.059273 -0.078421 -0.20473 -0.096949 -0.080215 -0.17889 -0.14404 -0.26055
2.7617 0.093011 0.093784 0.094158 0.10233 0 0.10223 0.1021 0.095815 0.096684 0.091368 0.073439 -0.27023 0.0063467 -0.0042352 0.0029348 -0.037167 -0.07661 -0.065143 -0.074131 -0.15177 -0.097616 0 -0.24559 0 0.00057214 -0.0010195 -0.00047763 -3.8083e-05 -4.0575 0.073776 0.1003 0.10764 0.096531 0.09733 0.087168 0.096765 0.088767 0.092256 0.11642 0.17481 0.035411 -0.017181 -0.09041 -0.071002 -0.086867 -0.21544 -0.10307 -0.092572 -0.19198 -0.15786 -0.25947
2.7656 0.096749 0.091896 0.097925 0.099441 0 0.09834 0.10295 0.09401 0.095479 0.090769 0.075511 0.089751 0.0039362 -0.0065909 0.0016258 -0.044281 -0.07617 -0.068113 -0.078942 -0.15714 -0.098284 0 -0.24144 0 0.00028905 -0.00098905 -0.00059423 3.8462e-05 -4.0136 0.081033 0.096614 0.098715 0.098721 0.097063 0.091025 0.10165 0.084274 0.08002 0.092975 0.15504 0.017879 -0.036595 -0.089245 -0.08273 -0.095002 -0.22635 -0.10914 -0.10472 -0.20462 -0.17118 -0.25616
2.7695 0.099769 0.090157 0.097355 0.092842 0 0.08911 0.098576 0.087983 0.092163 0.090859 0.088313 0.4775 0.0012856 -0.008723 0.00034947 -0.052698 -0.07861 -0.067415 -0.085791 -0.16212 -0.10113 0 -0.23982 0 5.0415e-05 -0.0014987 -0.00089647 -0.00039806 -3.9762 0.090539 0.090494 0.084121 0.10126 0.092499 0.092274 0.10993 0.082452 0.076939 0.076176 0.13274 0.0049665 -0.058349 -0.09051 -0.094443 -0.09839 -0.24007 -0.11454 -0.1137 -0.21043 -0.17688 -0.25192
2.7734 0.098946 0.088832 0.093406 0.086958 0 0.08187 0.091645 0.083175 0.088852 0.091053 0.10179 0.8865 0.0004948 -0.011032 -0.0014137 -0.054872 -0.081496 -0.064553 -0.089687 -0.16445 -0.10437 0 -0.24065 0 -0.0002791 -0.0020846 -0.0010839 -0.0011287 -3.9623 0.09861 0.085675 0.075563 0.10017 0.087334 0.091583 0.11713 0.084013 0.082249 0.059378 0.11044 -0.007946 -0.080103 -0.091775 -0.10616 -0.10178 -0.2538 -0.11994 -0.12268 -0.21624 -0.18258 -0.24749
2.7773 0.094878 0.087926 0.08991 0.085199 0 0.081972 0.086859 0.08357 0.086636 0.090843 0.10529 1.3022 0.0015941 -0.013897 -0.0040764 -0.049633 -0.082963 -0.063006 -0.087734 -0.16442 -0.10574 0 -0.2422 0 -0.00059476 -0.0022483 -0.0010051 -0.0016849 -3.9585 0.10332 0.084368 0.079611 0.093878 0.08486 0.090945 0.11687 0.087651 0.0889 0.048846 0.091513 -0.016228 -0.096997 -0.095068 -0.11564 -0.10304 -0.26608 -0.12422 -0.12988 -0.21762 -0.18433 -0.24276
2.7813 0.090853 0.087531 0.089417 0.087859 0 0.088256 0.086489 0.087224 0.084492 0.090574 0.097019 1.7139 0.0027716 -0.016257 -0.0067534 -0.043122 -0.082794 -0.064312 -0.081816 -0.16339 -0.10442 0 -0.24218 0 -0.0005768 -0.0019457 -0.00070321 -0.0017304 -3.9412 0.10458 0.086518 0.092161 0.084792 0.085196 0.091303 0.10839 0.091161 0.091063 0.044555 0.075936 -0.019899 -0.10905 -0.10038 -0.12292 -0.10219 -0.27691 -0.12737 -0.13529 -0.2146 -0.18212 -0.23805
2.7852 0.089063 0.087746 0.090661 0.09226 0 0.094526 0.088483 0.088595 0.081411 0.090908 0.085629 2.123 0.0023704 -0.016023 -0.0078657 -0.042374 -0.081788 -0.066349 -0.076826 -0.16176 -0.10162 0 -0.23935 0 -3.5636e-05 -0.0016058 -0.00030509 -0.001315 -3.9074 0.10345 0.090136 0.10246 0.077428 0.086423 0.092186 0.097644 0.093389 0.089197 0.040264 0.060359 -0.02357 -0.1211 -0.10569 -0.13019 -0.10133 -0.28774 -0.13052 -0.1407 -0.21157 -0.17992 -0.23509
2.7891 0.088546 0.08827 0.090274 0.094796 0 0.095336 0.089069 0.085031 0.078775 0.091616 0.082027 2.5417 0.00056903 -0.012212 -0.0069033 -0.048292 -0.080699 -0.065713 -0.076251 -0.15915 -0.099272 0 -0.23458 0 0.00076873 -0.0016657 7.4159e-05 -0.00080157 -3.8746 0.10148 0.092414 0.10257 0.075085 0.087408 0.092911 0.090623 0.09478 0.087695 0.047551 0.05668 -0.018872 -0.11824 -0.11259 -0.13016 -0.098188 -0.28937 -0.13022 -0.14145 -0.20137 -0.17335 -0.23588
2.793 0.086993 0.088306 0.086579 0.093445 0 0.090495 0.086878 0.08007 0.079469 0.091422 0.088845 2.9847 -0.00094552 -0.0065041 -0.0051071 -0.055051 -0.079875 -0.061587 -0.079431 -0.15617 -0.0983 0 -0.23035 0 0.0012299 -0.0021225 0.00034091 -0.00055857 -3.8513 0.099774 0.091431 0.093486 0.077853 0.08868 0.093279 0.086636 0.095865 0.088622 0.05557 0.053754 -0.013644 -0.11444 -0.11958 -0.12966 -0.0949 -0.29042 -0.1297 -0.1419 -0.19071 -0.1665 -0.24034
2.7969 0.083904 0.087116 0.081165 0.089052 0 0.084379 0.084055 0.079671 0.084253 0.089414 0.098007 3.4592 -0.00084028 -0.0023151 -0.004105 -0.056148 -0.079493 -0.05692 -0.082953 -0.15512 -0.098153 0 -0.22919 0 0.0009079 -0.0025731 0.00042118 -0.00068321 -3.8167 0.098057 0.087569 0.082908 0.083117 0.090742 0.093012 0.079845 0.095668 0.089256 0.066324 0.055435 -0.0066375 -0.10581 -0.1254 -0.12618 -0.091417 -0.28619 -0.1276 -0.13989 -0.17844 -0.15954 -0.24539
2.8008 0.081085 0.084706 0.07678 0.084458 0 0.081321 0.083297 0.085402 0.089768 0.086349 0.0988 3.9607 0.00052366 -0.0020838 -0.0041152 -0.050737 -0.079722 -0.055665 -0.084338 -0.15784 -0.098061 0 -0.2319 0 -2.5385e-05 -0.0026877 0.00030814 -0.00096435 -3.7388 0.094469 0.083283 0.07775 0.087504 0.092473 0.091271 0.067456 0.09244 0.086287 0.081539 0.06463 0.0032698 -0.08932 -0.1293 -0.1178 -0.087612 -0.27334 -0.12293 -0.13386 -0.16355 -0.15239 -0.24684
2.8047 0.079983 0.081811 0.074348 0.082034 0 0.081853 0.084318 0.092097 0.091139 0.084013 0.088404 4.4762 0.00166 -0.0053614 -0.0039422 -0.044104 -0.080544 -0.05897 -0.084089 -0.16298 -0.098321 0 -0.23673 0 -0.00087924 -0.0025869 0.00010144 -0.0010896 -3.6127 0.087041 0.080929 0.078701 0.088633 0.091899 0.087414 0.054828 0.086285 0.081326 0.096754 0.073825 0.013177 -0.072827 -0.13321 -0.10942 -0.083807 -0.26049 -0.11826 -0.12782 -0.14866 -0.14524 -0.24265
2.8086 0.079368 0.07909 0.07259 0.081528 0 0.083053 0.083849 0.092753 0.086899 0.083076 0.074449 4.9926 0.001686 -0.0094355 -0.002794 -0.042288 -0.081578 -0.064119 -0.084235 -0.16601 -0.099968 0 -0.24007 0 -0.0010327 -0.0026912 -5.1896e-05 -0.00091936 -3.4722 0.076111 0.080394 0.08121 0.085988 0.088366 0.082149 0.050923 0.080402 0.080513 0.11211 0.087547 0.022528 -0.05424 -0.13124 -0.097606 -0.08069 -0.23749 -0.11105 -0.117 -0.13385 -0.14046 -0.23448
2.8125 0.076522 0.076378 0.07024 0.080165 0 0.081845 0.079243 0.085559 0.080807 0.081992 0.067455 5.5053 0.0012489 -0.011656 -0.0016168 -0.046466 -0.08221 -0.067042 -0.085369 -0.16273 -0.10308 0 -0.23833 0 -0.00046531 -0.0031877 -8.7823e-05 -0.00060904 -3.3587 0.065315 0.078957 0.080646 0.081036 0.083342 0.077243 0.058705 0.07861 0.087813 0.12751 0.10227 0.031755 -0.035193 -0.12797 -0.085031 -0.077723 -0.21225 -0.10328 -0.10511 -0.11906 -0.1362 -0.22609
2.8164 0.070623 0.072844 0.067724 0.075123 0 0.077493 0.071639 0.075617 0.078147 0.078593 0.071112 6.0209 0.001679 -0.011183 -0.0021162 -0.052306 -0.081977 -0.065742 -0.08561 -0.15311 -0.10571 0 -0.23001 0 0.00027868 -0.0036988 -8.6569e-05 -0.00047815 -3.2773 0.059503 0.073885 0.076071 0.076465 0.078773 0.073724 0.071315 0.081119 0.099303 0.14157 0.11613 0.039932 -0.018196 -0.12257 -0.072831 -0.075024 -0.18552 -0.09526 -0.092729 -0.10509 -0.13281 -0.22016
2.8203 0.064076 0.067936 0.066042 0.06631 0 0.071124 0.065081 0.069574 0.080169 0.072776 0.079879 6.551 0.003397 -0.0088875 -0.0044708 -0.054337 -0.080911 -0.061497 -0.082594 -0.14155 -0.10501 0 -0.21644 0 0.0006337 -0.0035686 -0.00018058 -0.00071781 -3.1893 0.060839 0.065405 0.069594 0.074337 0.075026 0.070719 0.078622 0.083329 0.1053 0.15186 0.12753 0.045103 -0.007058 -0.11109 -0.061704 -0.073089 -0.15455 -0.086514 -0.078906 -0.093503 -0.13188 -0.21637
2.8242 0.059802 0.062045 0.064491 0.056761 0 0.063628 0.062404 0.068868 0.082573 0.066983 0.085225 7.1025 0.0053582 -0.0061526 -0.0065521 -0.05081 -0.079668 -0.057277 -0.076245 -0.13307 -0.099723 0 -0.20063 0 0.0005066 -0.002542 -0.00040117 -0.0011797 -3.0477 0.066581 0.056919 0.063186 0.073938 0.070875 0.066644 0.076991 0.079847 0.098866 0.16214 0.13894 0.050275 0.0040798 -0.0996 -0.050577 -0.071154 -0.12357 -0.077769 -0.065083 -0.081911 -0.13095 -0.21212
2.8281 0.057526 0.056087 0.06053 0.050009 0 0.05478 0.062208 0.06861 0.079732 0.063385 0.083222 7.6708 0.0060787 -0.0040109 -0.005919 -0.04476 -0.079251 -0.055314 -0.06933 -0.12919 -0.091543 0 -0.18483 0 0.00024968 -0.0011641 -0.00063853 -0.0014577 -2.8348 0.07093 0.051929 0.05683 0.0714 0.065378 0.061506 0.071486 0.070121 0.08222 0.16799 0.144 0.052861 0.0069584 -0.0838 -0.043278 -0.068856 -0.094083 -0.069458 -0.053596 -0.07226 -0.13039 -0.20461
2.832 0.053645 0.050426 0.052504 0.046773 0 0.044446 0.06004 0.06298 0.070169 0.060745 0.076031 8.2441 0.0050589 -0.0030621 -0.0026039 -0.040912 -0.080211 -0.055913 -0.065207 -0.12716 -0.083785 0 -0.16882 0 0.0002058 -0.00044211 -0.0007661 -0.0012399 -2.5633 0.069508 0.050513 0.049492 0.062467 0.0591 0.057217 0.068375 0.059517 0.064528 0.17194 0.14632 0.054332 0.0062742 -0.066139 -0.037632 -0.066401 -0.065234 -0.061335 -0.043117 -0.063445 -0.12999 -0.19215
2.8359 0.045207 0.044308 0.042024 0.04421 0 0.033996 0.052436 0.051227 0.057553 0.054901 0.067345 8.8142 0.0031279 -0.0035168 0.00046381 -0.041637 -0.081662 -0.05787 -0.06497 -0.12296 -0.078529 0 -0.15046 0 0.00034451 -0.0010119 -0.00078907 -0.00063696 -2.2465 0.062376 0.048918 0.041 0.04676 0.05304 0.054947 0.066948 0.053907 0.05357 0.17538 0.14751 0.055779 0.0047036 -0.048029 -0.032643 -0.063396 -0.037219 -0.053209 -0.033445 -0.054329 -0.12897 -0.1739
2.8398 0.033471 0.036444 0.03264 0.038649 0 0.025702 0.039669 0.038017 0.046437 0.043069 0.058048 9.3841 0.0015328 -0.0049857 0.00014233 -0.045336 -0.081114 -0.059493 -0.066513 -0.11483 -0.075038 0 -0.12776 0 0.00035731 -0.0025537 -0.00084466 -0.00015362 -1.8771 0.052857 0.042843 0.032364 0.029417 0.04666 0.052447 0.060299 0.052985 0.049597 0.17573 0.14173 0.057074 -0.002396 -0.027117 -0.03176 -0.056959 -0.014405 -0.04507 -0.028808 -0.043331 -0.12404 -0.14917
2.8438 0.022632 0.02613 0.025711 0.029125 0 0.020375 0.024797 0.02812 0.037577 0.027512 0.046779 9.9633 0.00087816 -0.0065488 -0.0037801 -0.048023 -0.075895 -0.059345 -0.066007 -0.10405 -0.070962 0 -0.10077 0 5.2641e-05 -0.0040047 -0.0010498 -0.00026226 -1.4399 0.043628 0.031352 0.024377 0.017437 0.037782 0.045075 0.044073 0.049622 0.046731 0.17607 0.13594 0.058369 -0.0094956 -0.0062048 -0.030877 -0.050522 0.0084086 -0.03693 -0.024172 -0.032333 -0.11912 -0.11768
2.8477 0.014902 0.013735 0.018067 0.018042 0 0.015744 0.010539 0.021303 0.027769 0.014066 0.033471 10.556 0.00090892 -0.0075967 -0.0082363 -0.046299 -0.065498 -0.056643 -0.06024 -0.092989 -0.064939 0 -0.071174 0 -0.00041736 -0.0043959 -0.0013641 -0.00093806 -0.93646 0.03414 0.017557 0.016439 0.013196 0.024932 0.030323 0.022697 0.036736 0.03929 0.17691 0.12978 0.061995 -0.013649 0.015853 -0.029375 -0.039184 0.029364 -0.026858 -0.020791 -0.015555 -0.10862 -0.080745
2.8516 0.0076359 0.0001713 0.0046891 0.0080985 0 0.0076152 -0.0025665 0.012772 0.013882 0.0062977 0.020555 11.155 0.0010142 -0.0087197 -0.0096953 -0.039302 -0.052614 -0.051445 -0.048168 -0.082652 -0.057789 0 -0.040454 0 -0.00073637 -0.0035778 -0.0016134 -0.0016143 -0.38812 0.02181 0.0053522 0.0069937 0.01131 0.0095179 0.011104 0.0053499 0.015002 0.026217 0.17812 0.12336 0.067325 -0.01565 0.038749 -0.02742 -0.024262 0.04896 -0.015374 -0.01833 0.0054479 -0.094029 -0.041639
2.8555 -0.0038279 -0.013899 -0.015874 -0.0012978 0 -0.0069349 -0.015234 -0.0015649 -0.0036663 0.0012257 0.010049 11.746 0.00069099 -0.011254 -0.0072937 -0.028506 -0.041168 -0.044437 -0.031144 -0.07195 -0.051059 0 -0.0083084 0 -0.00077279 -0.0022206 -0.0016379 -0.0016529 0.18881 0.0053134 -0.0046433 -0.0051378 0.0027978 -0.0050104 -0.0063387 -0.0041175 -0.0067987 0.01015 0.1794 0.1171 0.072759 -0.017385 0.061698 -0.025314 -0.0091358 0.068633 -0.0037561 -0.015747 0.026732 -0.079232 -0.0041859
2.8594 -0.020636 -0.028216 -0.039015 -0.013987 0 -0.027092 -0.027493 -0.020717 -0.021672 -0.0084418 0.00027709 12.324 -0.0003404 -0.015367 -0.0032884 -0.016052 -0.032489 -0.036207 -0.012139 -0.058616 -0.044647 0 0.02685 0 -0.00068778 -0.0011495 -0.0014042 -0.00091188 0.80083 -0.013791 -0.01587 -0.020047 -0.016606 -0.016564 -0.018417 -0.011751 -0.019776 -0.0062274 0.18469 0.11967 0.084148 -0.0039902 0.087674 -0.01453 0.017703 0.092676 0.015461 -0.0062757 0.064056 -0.052399 0.029841
2.8633 -0.038654 -0.042416 -0.057502 -0.032836 0 -0.048572 -0.038288 -0.039586 -0.037773 -0.027204 -0.013296 12.893 -0.0020126 -0.01862 -0.00070598 -0.0031614 -0.023219 -0.026523 0.0057625 -0.040312 -0.036247 0 0.066062 0 -0.00069671 -0.00065564 -0.00098436 0.00014187 1.4615 -0.032806 -0.03232 -0.037024 -0.041961 -0.026812 -0.027867 -0.026951 -0.02359 -0.022136 0.18998 0.12225 0.095536 0.0094043 0.11365 -0.0037454 0.044542 0.11672 0.034679 0.0031957 0.10138 -0.025566 0.062301
2.8672 -0.052858 -0.055734 -0.067667 -0.055469 0 -0.066197 -0.047045 -0.054022 -0.052605 -0.051885 -0.033613 13.465 -0.003606 -0.017167 -0.00073476 0.010173 -0.0076808 -0.014438 0.021208 -0.01518 -0.023409 0 0.10864 0 -0.00078738 -0.00038283 -0.00047039 0.0008956 2.1585 -0.05087 -0.053898 -0.054808 -0.063362 -0.039747 -0.040937 -0.051806 -0.027086 -0.037902 0.19713 0.13154 0.10892 0.030813 0.14176 0.013124 0.07672 0.14587 0.058496 0.020101 0.14607 0.0059992 0.097657
2.8711 -0.063026 -0.067476 -0.072258 -0.074834 0 -0.076755 -0.05515 -0.064625 -0.068289 -0.07419 -0.058833 14.037 -0.003812 -0.0091726 -0.0022116 0.024209 0.016763 0.00063733 0.035677 0.017709 -0.0060996 0 0.15277 0 -0.00073632 0.00019168 6.0165e-05 0.0011689 2.8467 -0.06965 -0.075218 -0.071306 -0.075099 -0.057616 -0.060849 -0.078145 -0.040216 -0.053841 0.20651 0.14884 0.12466 0.061754 0.1724 0.037231 0.11525 0.18109 0.087785 0.045849 0.19951 0.043194 0.13981
2.875 -0.073934 -0.077798 -0.077302 -0.08497 0 -0.080564 -0.065357 -0.075553 -0.085463 -0.088345 -0.083888 14.597 -0.0017097 0.0027465 -0.0031382 0.038305 0.04626 0.017948 0.052504 0.05749 0.01303 0 0.19705 0 -0.00040247 0.0012052 0.0005133 0.0013237 3.4812 -0.09086 -0.089475 -0.083795 -0.080437 -0.078339 -0.084467 -0.095694 -0.065195 -0.070627 0.21589 0.16613 0.14041 0.092696 0.20304 0.061339 0.15378 0.21632 0.11707 0.071597 0.25296 0.080389 0.18905
2.8789 -0.089353 -0.087757 -0.086413 -0.086849 0 -0.081379 -0.079424 -0.08988 -0.10241 -0.096124 -0.10487 15.132 0.0019288 0.012961 -0.0023486 0.05078 0.07265 0.035616 0.073888 0.10093 0.031071 0 0.24098 0 5.5137e-05 0.002309 0.0007804 0.0018165 4.0552 -0.11334 -0.094388 -0.090724 -0.086922 -0.097056 -0.10561 -0.10239 -0.095223 -0.08982 0.22613 0.19448 0.15589 0.13208 0.23695 0.094947 0.19795 0.26139 0.15327 0.11377 0.31267 0.12119 0.24142
2.8828 -0.10655 -0.098378 -0.098172 -0.088334 0 -0.084875 -0.096243 -0.10637 -0.11701 -0.10423 -0.12149 15.645 0.0045417 0.017367 9.7366e-05 0.060043 0.089791 0.05201 0.098216 0.14334 0.047524 0 0.28409 0 0.00030667 0.0030533 0.00083229 0.0026967 4.5961 -0.1331 -0.094855 -0.094029 -0.097198 -0.11023 -0.1211 -0.10568 -0.12119 -0.11254 0.23648 0.22412 0.17133 0.17244 0.27124 0.12965 0.24278 0.30761 0.19026 0.15783 0.37312 0.1624 0.29083
2.8867 -0.11809 -0.10962 -0.10857 -0.097578 0 -0.095864 -0.11233 -0.12081 -0.12881 -0.11693 -0.13549 16.154 0.0036475 0.016873 0.0035568 0.065967 0.098402 0.066909 0.12053 0.18095 0.064451 0 0.32495 0 0.00020303 0.0033275 0.00081994 0.003603 5.1218 -0.14651 -0.099417 -0.099041 -0.10572 -0.11825 -0.13277 -0.11378 -0.13908 -0.13709 0.24573 0.2545 0.18499 0.21118 0.30499 0.16464 0.28653 0.35449 0.22741 0.20494 0.43075 0.20213 0.3325
2.8906 -0.11974 -0.12038 -0.11532 -0.11564 0 -0.11507 -0.12434 -0.1302 -0.13881 -0.13185 -0.14784 16.675 -0.00066972 0.016392 0.0074323 0.070171 0.10496 0.081249 0.13633 0.21302 0.083999 0 0.36145 0 -3.3829e-05 0.0034214 0.0010328 0.0042394 5.6086 -0.15365 -0.11304 -0.1106 -0.1058 -0.1244 -0.14368 -0.12684 -0.15113 -0.15877 0.2528 0.28635 0.19511 0.2467 0.33765 0.20018 0.32818 0.40269 0.26489 0.25804 0.48283 0.23892 0.36519
2.8945 -0.1162 -0.12959 -0.11965 -0.13527 0 -0.13761 -0.13154 -0.13565 -0.14776 -0.14309 -0.15803 17.198 -0.005178 0.020241 0.011339 0.074844 0.11575 0.095725 0.14549 0.24151 0.10589 0 0.39212 0 4.128e-07 0.0036926 0.0016866 0.0047623 6.0148 -0.15805 -0.13244 -0.12816 -0.099784 -0.13177 -0.15356 -0.13767 -0.16117 -0.17314 0.25987 0.3182 0.20524 0.28222 0.37031 0.23572 0.36982 0.45089 0.30236 0.31115 0.53491 0.27572 0.39087
2.8984 -0.1179 -0.13732 -0.12456 -0.14734 0 -0.15527 -0.13635 -0.14106 -0.15533 -0.14821 -0.1656 17.693 -0.0058704 0.028375 0.01513 0.081096 0.13153 0.10967 0.15216 0.2684 0.12742 0 0.41687 0 0.00050378 0.0042109 0.0027001 0.0055946 6.3363 -0.16327 -0.14849 -0.14509 -0.10064 -0.14145 -0.15932 -0.14071 -0.17001 -0.17969 0.26226 0.3418 0.20937 0.30437 0.3956 0.26259 0.40143 0.49002 0.33327 0.3575 0.56949 0.30398 0.4124
2.9023 -0.13158 -0.14481 -0.1322 -0.14915 0 -0.16223 -0.14253 -0.14936 -0.16135 -0.15136 -0.17092 18.134 -0.0014111 0.036922 0.018991 0.088224 0.14741 0.12128 0.16069 0.29291 0.14579 0 0.43613 0 0.0012567 0.0047283 0.0036712 0.006846 6.6283 -0.16951 -0.15426 -0.15401 -0.12109 -0.15311 -0.15991 -0.13882 -0.17571 -0.18173 0.2633 0.36301 0.21177 0.32266 0.41876 0.28696 0.43013 0.52653 0.36227 0.40191 0.59899 0.32977 0.43115
2.9063 -0.154 -0.15344 -0.14296 -0.147 0 -0.16012 -0.15241 -0.15997 -0.16702 -0.15912 -0.17395 18.523 0.0055752 0.042055 0.023245 0.094428 0.15754 0.12888 0.17133 0.31143 0.16016 0 0.44981 0 0.0017769 0.0049618 0.0041089 0.0080095 6.9598 -0.17373 -0.1517 -0.15417 -0.16022 -0.16629 -0.15902 -0.14061 -0.17695 -0.18224 0.26316 0.38007 0.21287 0.3365 0.43859 0.30735 0.45496 0.55835 0.38821 0.44082 0.62263 0.35294 0.44656
2.9102 -0.17524 -0.16362 -0.15638 -0.15085 0 -0.15756 -0.16516 -0.16986 -0.17407 -0.17351 -0.17316 18.891 0.01071 0.043163 0.027728 0.098253 0.15996 0.13214 0.18042 0.32053 0.17144 0 0.45771 0 0.001683 0.0048643 0.0037623 0.0083542 7.3431 -0.17326 -0.15064 -0.15342 -0.20136 -0.1801 -0.16166 -0.15152 -0.17491 -0.18057 0.25867 0.38197 0.20924 0.3341 0.44628 0.31322 0.46564 0.57302 0.40297 0.45968 0.62489 0.36656 0.45768
2.9141 -0.1878 -0.17466 -0.17171 -0.16581 0 -0.1637 -0.17734 -0.17685 -0.18259 -0.18955 -0.16732 19.264 0.011539 0.042541 0.031382 0.099601 0.15789 0.13235 0.18482 0.32048 0.18041 0 0.46134 0 0.00096191 0.0046221 0.0028113 0.0076738 7.7174 -0.16943 -0.16046 -0.16191 -0.22488 -0.19194 -0.16824 -0.16862 -0.17159 -0.17428 0.25418 0.38388 0.20562 0.3317 0.45397 0.31909 0.47632 0.58769 0.41773 0.47854 0.62715 0.38017 0.46537
2.918 -0.19236 -0.18537 -0.18759 -0.18808 0 -0.1806 -0.18548 -0.18179 -0.19048 -0.19996 -0.15885 19.644 0.0092916 0.042733 0.032958 0.099776 0.15707 0.13197 0.1859 0.31601 0.18658 0 0.465 0 -2.607e-05 0.0044315 0.0017864 0.0066182 8.0088 -0.16759 -0.18145 -0.18252 -0.22432 -0.1977 -0.17376 -0.18437 -0.16769 -0.16426 0.24841 0.37348 0.20129 0.32053 0.45194 0.31431 0.47704 0.58838 0.42395 0.47717 0.61755 0.38924 0.47282
2.9219 -0.19494 -0.19464 -0.20183 -0.20833 0 -0.2014 -0.18879 -0.18744 -0.19574 -0.20213 -0.15416 20.003 0.0073228 0.044672 0.032531 0.1008 0.16191 0.1336 0.18868 0.31338 0.18936 0 0.47407 0 -0.00074593 0.0043369 0.0012704 0.0062201 8.2068 -0.17334 -0.20402 -0.20712 -0.21049 -0.19471 -0.17402 -0.19449 -0.1635 -0.1569 0.24196 0.35658 0.19658 0.30474 0.44477 0.30389 0.47251 0.58167 0.42565 0.46511 0.60167 0.3959 0.48395
2.9258 -0.19956 -0.20161 -0.21227 -0.21892 0 -0.21592 -0.18972 -0.19542 -0.19926 -0.20043 -0.15912 20.313 0.0080796 0.048107 0.032196 0.10446 0.1733 0.13885 0.19691 0.31625 0.19 0 0.49153 0 -0.00074986 0.0042982 0.0015609 0.0070448 8.3763 -0.18817 -0.21661 -0.22263 -0.20007 -0.18537 -0.17215 -0.20122 -0.16167 -0.15974 0.23576 0.33881 0.19227 0.28896 0.437 0.29298 0.46747 0.57411 0.42688 0.45119 0.58592 0.40275 0.50102
2.9297 -0.20474 -0.20579 -0.21809 -0.21873 0 -0.21893 -0.19179 -0.2043 -0.20439 -0.20158 -0.17353 20.565 0.011508 0.052841 0.034689 0.11147 0.18881 0.14729 0.20937 0.32376 0.19171 0 0.5161 0 9.7618e-05 0.0043679 0.0024927 0.0087703 8.5934 -0.20825 -0.21539 -0.22185 -0.20048 -0.17731 -0.17696 -0.2093 -0.16762 -0.17458 0.232 0.31272 0.19181 0.27333 0.42334 0.27738 0.45758 0.55816 0.42354 0.41923 0.57125 0.41139 0.52349
2.9336 -0.20703 -0.20745 -0.21995 -0.21235 0 -0.21354 -0.19646 -0.211 -0.21322 -0.20823 -0.19113 20.778 0.015937 0.058772 0.040807 0.12093 0.20454 0.15648 0.22142 0.33251 0.19733 0 0.54379 0 0.0015028 0.0047198 0.0035343 0.010553 8.8755 -0.2272 -0.2069 -0.20939 -0.20594 -0.17885 -0.19375 -0.22 -0.18521 -0.19544 0.22823 0.28663 0.19136 0.2577 0.40967 0.26177 0.44768 0.5422 0.42021 0.38726 0.55658 0.42003 0.54915
2.9375 -0.20652 -0.20804 -0.21885 -0.20578 0 -0.20731 -0.20223 -0.21404 -0.2234 -0.21702 -0.20588 20.973 0.01992 0.064906 0.048208 0.13075 0.21758 0.16341 0.22997 0.34039 0.20645 0 0.57144 0 0.0028274 0.0054499 0.0041238 0.011751 9.1808 -0.24043 -0.20181 -0.19755 -0.20733 -0.19264 -0.21733 -0.23013 -0.2117 -0.21413 0.22752 0.26294 0.19454 0.24844 0.3991 0.25074 0.44122 0.53054 0.41971 0.35665 0.55275 0.43359 0.57613
2.9414 -0.20759 -0.21012 -0.21568 -0.20299 0 -0.20563 -0.20674 -0.21555 -0.22961 -0.22282 -0.21805 21.154 0.023048 0.069315 0.053166 0.13879 0.22769 0.16677 0.23642 0.34852 0.21528 0 0.59822 0 0.0034156 0.0063653 0.0040424 0.012303 9.47 -0.24735 -0.20573 -0.19638 -0.2037 -0.21305 -0.23574 -0.2362 -0.23766 -0.22755 0.22949 0.24135 0.20091 0.24474 0.39123 0.24373 0.43776 0.52261 0.42167 0.32721 0.55841 0.45145 0.60366
2.9453 -0.21406 -0.21616 -0.21233 -0.20548 0 -0.20897 -0.21014 -0.21972 -0.22889 -0.22448 -0.23281 21.31 0.025431 0.070877 0.053938 0.14437 0.237 0.16805 0.24422 0.35961 0.21956 0 0.62395 0 0.0030165 0.007039 0.0035631 0.012502 9.7554 -0.25005 -0.21593 -0.20702 -0.203 -0.23003 -0.24179 -0.23833 -0.25351 -0.23872 0.23145 0.21975 0.20727 0.24105 0.38336 0.23672 0.4343 0.51469 0.42364 0.29778 0.56407 0.4693 0.63103
2.9492 -0.22458 -0.22706 -0.21273 -0.21357 0 -0.21579 -0.21581 -0.229 -0.22443 -0.22617 -0.25201 21.425 0.027122 0.070939 0.052527 0.14858 0.24759 0.17017 0.25428 0.37446 0.21808 0 0.64651 0 0.001987 0.0071493 0.0032377 0.012574 10.078 -0.25037 -0.22607 -0.22338 -0.21208 -0.23648 -0.23995 -0.23914 -0.25664 -0.25054 0.23859 0.21272 0.21844 0.25215 0.38992 0.24598 0.44383 0.52608 0.4366 0.29139 0.59638 0.49636 0.65603
2.9531 -0.23378 -0.24124 -0.22133 -0.22709 0 -0.2267 -0.22731 -0.24165 -0.22387 -0.23318 -0.26854 21.499 0.028349 0.072492 0.052996 0.15315 0.25875 0.17482 0.2636 0.39041 0.21365 0 0.66234 0 0.0010573 0.0067981 0.0034668 0.012539 10.442 -0.24841 -0.23331 -0.23914 -0.22837 -0.23346 -0.24098 -0.2398 -0.25239 -0.25968 0.24587 0.2061 0.22974 0.26367 0.39688 0.2557 0.45372 0.53801 0.44988 0.28564 0.62942 0.52368 0.67521
2.957 -0.23802 -0.25508 -0.23895 -0.24472 0 -0.24429 -0.24426 -0.25315 -0.23318 -0.24644 -0.27064 21.543 0.029945 0.07714 0.057867 0.15874 0.26701 0.18092 0.26901 0.40354 0.21082 0 0.67013 0 0.00079511 0.0064713 0.0041934 0.012425 10.784 -0.24414 -0.2404 -0.25241 -0.24297 -0.22888 -0.24968 -0.2386 -0.24805 -0.25844 0.2538 0.20647 0.24083 0.27872 0.40977 0.27109 0.46805 0.55737 0.46659 0.2924 0.66921 0.55135 0.6862
2.9609 -0.23896 -0.26445 -0.26016 -0.26328 0 -0.26853 -0.26136 -0.26018 -0.25191 -0.26096 -0.25361 21.568 0.032948 0.083115 0.066009 0.16452 0.26958 0.18603 0.27173 0.41286 0.21283 0 0.67379 0 0.0012019 0.0066333 0.0049768 0.01245 11.025 -0.23999 -0.25126 -0.26435 -0.25114 -0.23111 -0.25948 -0.23437 -0.24638 -0.24358 0.26265 0.21677 0.25164 0.29881 0.43111 0.29458 0.48871 0.58732 0.4882 0.31699 0.71859 0.57954 0.69039
2.9648 -0.24117 -0.26653 -0.27573 -0.27834 0 -0.29297 -0.27183 -0.26341 -0.27376 -0.26979 -0.2273 21.573 0.037487 0.086946 0.073833 0.16931 0.26839 0.1892 0.27689 0.42228 0.22043 0 0.68079 0 0.0017906 0.0073163 0.0053746 0.012876 11.146 -0.24131 -0.26531 -0.27451 -0.25735 -0.24279 -0.2603 -0.23043 -0.24543 -0.22301 0.27149 0.22707 0.26245 0.31889 0.45246 0.31806 0.50937 0.61728 0.50981 0.34158 0.76797 0.60773 0.69321
2.9688 -0.24627 -0.26113 -0.27914 -0.28569 0 -0.30687 -0.27221 -0.26611 -0.29133 -0.26971 -0.21106 21.548 0.042294 0.087362 0.078393 0.17309 0.26994 0.19203 0.28813 0.43789 0.23269 0 0.69647 0 0.0020616 0.008098 0.0052877 0.013724 11.211 -0.25306 -0.27679 -0.27886 -0.26815 -0.25936 -0.25105 -0.23375 -0.24414 -0.21243 0.27732 0.24579 0.26773 0.336 0.47674 0.34229 0.52957 0.64918 0.52886 0.38094 0.81009 0.62469 0.70134
2.9727 -0.2504 -0.25088 -0.27128 -0.28267 0 -0.30202 -0.2641 -0.27006 -0.30022 -0.26361 -0.2197 21.484 0.045628 0.087125 0.07941 0.17695 0.27999 0.19677 0.30286 0.46285 0.24826 0 0.71964 0 0.0019316 0.0085005 0.0049731 0.014706 11.298 -0.27539 -0.27935 -0.27282 -0.28125 -0.27293 -0.24263 -0.24879 -0.24655 -0.22418 0.28261 0.26597 0.27205 0.35258 0.50153 0.36665 0.54969 0.68142 0.54747 0.42286 0.85095 0.6397 0.71882
2.9766 -0.24778 -0.23996 -0.25858 -0.26868 0 -0.27872 -0.25172 -0.27299 -0.29984 -0.25766 -0.25266 21.374 0.046726 0.090408 0.078743 0.18153 0.29768 0.20346 0.31409 0.49411 0.26538 0 0.74349 0 0.0017363 0.0084347 0.0047566 0.015491 11.415 -0.30182 -0.27102 -0.2562 -0.28446 -0.27776 -0.24726 -0.27164 -0.25894 -0.25796 0.28584 0.28566 0.27359 0.36521 0.52271 0.38675 0.5656 0.70819 0.56123 0.4623 0.88192 0.64731 0.7446
2.9805 -0.23634 -0.2317 -0.24671 -0.24565 0 -0.2457 -0.23857 -0.27036 -0.29184 -0.25592 -0.29516 21.218 0.046169 0.098241 0.078412 0.18578 0.31528 0.20948 0.31717 0.52402 0.28131 0 0.76061 0 0.0018498 0.0082671 0.0047505 0.015977 11.482 -0.32251 -0.2547 -0.23482 -0.26767 -0.27302 -0.26534 -0.29082 -0.28208 -0.30137 0.28403 0.30416 0.26833 0.36824 0.53509 0.39652 0.57128 0.72167 0.56324 0.49568 0.88888 0.63695 0.7727
2.9844 -0.21962 -0.22643 -0.23615 -0.21863 0 -0.21473 -0.22633 -0.25992 -0.27895 -0.25693 -0.32855 21.015 0.044886 0.10704 0.079232 0.18781 0.32472 0.21219 0.31458 0.54502 0.29306 0 0.7667 0 0.0023146 0.0084464 0.0048333 0.01626 11.388 -0.32994 -0.23498 -0.21703 -0.23549 -0.26171 -0.28408 -0.29469 -0.30673 -0.33831 0.28222 0.32265 0.26307 0.37127 0.54748 0.40628 0.57695 0.73515 0.56524 0.52906 0.89583 0.62658 0.79423
2.9883 -0.20313 -0.22112 -0.22409 -0.19531 0 -0.19454 -0.21633 -0.24443 -0.26458 -0.25514 -0.34026 20.769 0.043229 0.11209 0.080863 0.18717 0.32481 0.21194 0.3131 0.55319 0.29938 0 0.75992 0 0.0028195 0.0090548 0.0048563 0.016369 11.074 -0.32259 -0.21546 -0.20812 -0.20579 -0.24746 -0.28946 -0.27968 -0.31821 -0.35698 0.2753 0.33299 0.25204 0.36273 0.5424 0.39905 0.56604 0.72492 0.54961 0.53908 0.87002 0.59561 0.79992
2.9922 -0.18972 -0.2117 -0.20967 -0.183 0 -0.1879 -0.21025 -0.22944 -0.25192 -0.24569 -0.32699 20.489 0.041372 0.11237 0.082492 0.1858 0.32164 0.21173 0.3161 0.54806 0.30198 0 0.73782 0 0.002999 0.009716 0.0048258 0.01616 10.555 -0.30386 -0.19884 -0.20719 -0.19398 -0.23235 -0.27851 -0.25253 -0.30656 -0.35205 0.2665 0.34033 0.23888 0.34994 0.53091 0.38556 0.54901 0.70597 0.52749 0.5405 0.83216 0.55705 0.78233
2.9961 -0.17881 -0.19665 -0.19622 -0.18396 0 -0.19184 -0.20833 -0.21814 -0.24163 -0.22839 -0.29256 20.186 0.04038 0.11146 0.083289 0.18621 0.32118 0.21386 0.31887 0.52988 0.30398 0 0.69697 0 0.0027421 0.0099374 0.0048812 0.015556 9.884 -0.27793 -0.18777 -0.20831 -0.19881 -0.21698 -0.25916 -0.225 -0.27369 -0.32287 0.25719 0.34533 0.22534 0.3355 0.5154 0.36874 0.52859 0.68196 0.50193 0.53537 0.78858 0.51532 0.7382
3 -0.16949 -0.17895 -0.18757 -0.19253 0 -0.19925 -0.20709 -0.20838 -0.23039 -0.20752 -0.24538 19.865 0.042046 0.11324 0.082648 0.1884 0.32155 0.21687 0.31231 0.49785 0.30628 0 0.63649 0 0.0022467 0.0095423 0.0051258 0.014814 9.1097 -0.24686 -0.18352 -0.20459 -0.2045 -0.20165 -0.239 -0.20542 -0.23134 -0.27284 0.24535 0.33895 0.20993 0.3131 0.48039 0.33574 0.49163 0.63334 0.45969 0.49844 0.71723 0.45819 0.67017
3.0039 -0.16315 -0.16449 -0.18315 -0.19775 0 -0.20126 -0.20053 -0.19497 -0.21291 -0.18804 -0.19654 19.521 0.046972 0.11698 0.080619 0.18882 0.31323 0.21621 0.29139 0.45126 0.30532 0 0.56152 0 0.001829 0.0087735 0.0055026 0.01441 8.2685 -0.2112 -0.18334 -0.1921 -0.19704 -0.18682 -0.21663 -0.19348 -0.19211 -0.21105 0.23351 0.33257 0.19453 0.2907 0.44538 0.30275 0.45467 0.58472 0.41745 0.4615 0.64588 0.40107 0.5868
3.0078 -0.162 -0.15782 -0.17796 -0.19072 0 -0.19128 -0.18497 -0.17512 -0.18654 -0.17162 -0.156 19.144 0.052932 0.11727 0.07821 0.18287 0.28762 0.20813 0.25993 0.39202 0.295 0 0.48194 0 0.001694 0.0079927 0.0058192 0.01453 7.407 -0.17232 -0.18062 -0.17189 -0.17755 -0.17245 -0.18559 -0.18164 -0.1615 -0.15165 0.22328 0.32068 0.1817 0.26869 0.40387 0.26663 0.41334 0.52937 0.3717 0.41042 0.57156 0.34386 0.4998
3.0117 -0.16526 -0.15853 -0.16805 -0.17151 0 -0.16943 -0.16307 -0.15156 -0.15433 -0.15622 -0.12677 18.734 0.055952 0.10912 0.076815 0.16886 0.24601 0.19276 0.22725 0.32597 0.27176 0 0.40666 0 0.0018397 0.0073051 0.0058639 0.01474 6.5835 -0.1334 -0.17001 -0.14958 -0.15873 -0.15748 -0.14553 -0.16172 -0.13668 -0.10775 0.21408 0.30526 0.17053 0.24692 0.35822 0.22852 0.36922 0.46973 0.32372 0.35028 0.49535 0.28659 0.4195
3.0156 -0.16776 -0.16138 -0.15515 -0.1495 0 -0.14391 -0.14242 -0.13042 -0.12337 -0.13932 -0.10245 18.303 0.053824 0.093168 0.076867 0.14968 0.19999 0.17378 0.20035 0.26161 0.23842 0 0.33928 0 0.0021103 0.0065026 0.0055097 0.01428 5.8383 -0.097905 -0.15317 -0.13267 -0.14954 -0.14056 -0.10676 -0.13173 -0.11139 -0.083096 0.20521 0.2898 0.15974 0.22556 0.31295 0.19098 0.32552 0.41073 0.27631 0.29038 0.4204 0.23021 0.35139
3.0195 -0.16332 -0.15989 -0.14488 -0.13585 0 -0.12605 -0.12901 -0.11595 -0.099633 -0.12143 -0.073242 17.86 0.048618 0.075841 0.077141 0.1308 0.16321 0.15549 0.17961 0.20737 0.20324 0 0.27967 0 0.0023202 0.0053749 0.0047762 0.012814 5.1693 -0.067909 -0.13852 -0.12648 -0.14535 -0.12195 -0.081783 -0.098048 -0.082059 -0.069699 0.20285 0.27336 0.1564 0.2121 0.27503 0.16442 0.28988 0.36419 0.23972 0.2349 0.36971 0.1909 0.29586
3.0234 -0.14989 -0.15062 -0.14 -0.13399 0 -0.12161 -0.12195 -0.10732 -0.084411 -0.10616 -0.03733 17.404 0.045197 0.064275 0.075864 0.11668 0.14225 0.14056 0.16166 0.1694 0.17495 0 0.22957 0 0.0023703 0.0040509 0.0038619 0.010867 4.5523 -0.044816 -0.13328 -0.13027 -0.13436 -0.10437 -0.072999 -0.071416 -0.05098 -0.055179 0.20048 0.25693 0.15305 0.19864 0.23711 0.13787 0.25423 0.31764 0.20314 0.17941 0.31903 0.15159 0.25114
3.0273 -0.13149 -0.13473 -0.13663 -0.13619 0 -0.12539 -0.11494 -0.10028 -0.075445 -0.096875 -0.0066764 16.92 0.046743 0.061105 0.072811 0.10882 0.1345 0.13026 0.14531 0.15009 0.15791 0 0.19521 0 0.0023054 0.0029938 0.0031106 0.0094531 3.9926 -0.031465 -0.13484 -0.13626 -0.11228 -0.091496 -0.070843 -0.059592 -0.025387 -0.034461 0.20152 0.24289 0.15283 0.18957 0.20935 0.12141 0.22728 0.28501 0.17707 0.13769 0.28804 0.12508 0.21646
3.0313 -0.11481 -0.11634 -0.12825 -0.1297 0 -0.12507 -0.10301 -0.091612 -0.070748 -0.093349 0.00065782 16.395 0.051698 0.063641 0.069986 0.10632 0.1333 0.12543 0.13362 0.14723 0.15101 0 0.18299 0 0.0022717 0.0026313 0.0028497 0.009184 3.5493 -0.032113 -0.13109 -0.13343 -0.088453 -0.084952 -0.064887 -0.062327 -0.013873 -0.015073 0.20613 0.23137 0.15588 0.18507 0.1922 0.11549 0.20942 0.2669 0.16199 0.11033 0.27763 0.11192 0.19318
3.0352 -0.10391 -0.099578 -0.11327 -0.10791 0 -0.11204 -0.087829 -0.081835 -0.070468 -0.091997 -0.023185 15.835 0.055347 0.067286 0.069648 0.1073 0.13392 0.12617 0.13014 0.15422 0.15016 0 0.19208 0 0.0023753 0.0029761 0.0031484 0.0097456 3.2968 -0.048509 -0.11129 -0.1149 -0.076271 -0.082519 -0.055509 -0.072414 -0.021675 -0.010735 0.21073 0.21984 0.15892 0.18056 0.17506 0.10957 0.19157 0.2488 0.1469 0.082965 0.26721 0.098769 0.18335
3.0391 -0.097613 -0.08665 -0.097653 -0.077233 0 -0.08961 -0.075974 -0.073931 -0.074949 -0.089502 -0.065935 15.264 0.054483 0.0692 0.071496 0.10948 0.13485 0.13047 0.13396 0.16238 0.15137 0 0.21209 0 0.0025461 0.0036075 0.0037036 0.010242 3.2533 -0.075255 -0.078108 -0.084012 -0.078974 -0.079755 -0.052745 -0.081645 -0.046681 -0.028741 0.2178 0.2133 0.16258 0.17873 0.177 0.11918 0.18792 0.25444 0.14906 0.085924 0.2852 0.1041 0.18754
3.043 -0.091558 -0.077735 -0.088919 -0.053533 0 -0.070868 -0.072109 -0.070109 -0.081969 -0.085901 -0.10231 14.702 0.050336 0.06909 0.072336 0.11021 0.13533 0.13423 0.13933 0.16536 0.15203 0 0.2295 0 0.002556 0.0040221 0.0040282 0.010049 3.3501 -0.10012 -0.048696 -0.054318 -0.086676 -0.073979 -0.06354 -0.086371 -0.078689 -0.062593 0.22506 0.20714 0.16629 0.1771 0.1804 0.13 0.18537 0.26191 0.15254 0.091211 0.30537 0.11086 0.2038
3.0469 -0.08221 -0.071764 -0.087824 -0.05038 0 -0.067305 -0.074378 -0.069969 -0.087165 -0.083791 -0.11313 14.154 0.046904 0.067721 0.069268 0.10755 0.13391 0.13389 0.14055 0.16273 0.15072 0 0.23728 0 0.002231 0.0040062 0.0038501 0.0093131 3.4734 -0.1112 -0.041856 -0.041624 -0.087506 -0.06702 -0.082099 -0.088021 -0.10381 -0.096406 0.23088 0.20135 0.16778 0.17351 0.18645 0.14172 0.18388 0.27161 0.15764 0.10226 0.32633 0.11866 0.22788
3.0508 -0.069249 -0.067056 -0.086994 -0.068016 0 -0.078247 -0.076513 -0.071327 -0.087667 -0.084526 -0.099824 13.601 0.046775 0.065758 0.063357 0.10213 0.13021 0.12943 0.13691 0.15957 0.14712 0 0.23872 0 0.0016773 0.0036937 0.0033671 0.0086711 3.5369 -0.10585 -0.061774 -0.052725 -0.079844 -0.063748 -0.094782 -0.088987 -0.11251 -0.11686 0.23424 0.1962 0.16547 0.16655 0.19701 0.15502 0.18421 0.28514 0.16551 0.1232 0.34864 0.12827 0.25393
3.0547 -0.05488 -0.061705 -0.078439 -0.091798 0 -0.090501 -0.073958 -0.072023 -0.084772 -0.085732 -0.08155 13.022 0.049032 0.064039 0.059578 0.097576 0.1268 0.12429 0.13261 0.16164 0.14265 0 0.24178 0 0.0012688 0.0033222 0.0030812 0.0085637 3.5148 -0.093081 -0.092682 -0.078654 -0.072021 -0.067199 -0.094382 -0.088699 -0.10586 -0.12204 0.23759 0.19105 0.16315 0.15959 0.20758 0.16832 0.18454 0.29868 0.17338 0.14414 0.37095 0.13789 0.27514
3.0586 -0.041646 -0.054162 -0.061957 -0.10164 0 -0.088581 -0.06726 -0.070647 -0.082284 -0.083115 -0.078325 12.413 0.051131 0.063872 0.062285 0.097825 0.12764 0.12178 0.13197 0.17011 0.14023 0 0.24952 0 0.0013446 0.0029937 0.0033286 0.0088831 3.4104 -0.086376 -0.10967 -0.098538 -0.070775 -0.074604 -0.087523 -0.084037 -0.094424 -0.12 0.23368 0.18257 0.15309 0.14468 0.20934 0.17111 0.17586 0.29765 0.17147 0.15584 0.37085 0.13551 0.28495
3.0625 -0.030916 -0.043969 -0.045222 -0.085735 0 -0.066782 -0.059589 -0.066187 -0.082059 -0.074748 -0.095078 11.784 0.052039 0.06598 0.070406 0.10316 0.13343 0.1214 0.13482 0.18031 0.1422 0 0.25582 0 0.0018793 0.0026839 0.0039458 0.0092249 3.2074 -0.092168 -0.09689 -0.092982 -0.072563 -0.078383 -0.08636 -0.073179 -0.089755 -0.11951 0.22804 0.17331 0.14119 0.12788 0.20899 0.1714 0.16503 0.29315 0.16722 0.16533 0.36541 0.13028 0.27899
3.0664 -0.022711 -0.032025 -0.035365 -0.048691 0 -0.033406 -0.051984 -0.058024 -0.081584 -0.063101 -0.11918 11.153 0.052795 0.06897 0.077457 0.10892 0.13923 0.11909 0.13642 0.18528 0.14751 0 0.24976 0 0.0024645 0.0024133 0.0043998 0.0093385 2.8639 -0.10396 -0.058408 -0.058332 -0.067707 -0.071835 -0.093505 -0.05824 -0.094789 -0.1216 0.22007 0.16267 0.12742 0.10924 0.20326 0.16679 0.15 0.28093 0.15796 0.16733 0.35004 0.11955 0.25671
3.0703 -0.016161 -0.020011 -0.031266 -0.0083927 0 -0.0045174 -0.042171 -0.04672 -0.076153 -0.052354 -0.13104 10.527 0.054124 0.069622 0.076937 0.10882 0.1374 0.11111 0.13132 0.18016 0.15122 0 0.22373 0 0.0026529 0.0023012 0.0042569 0.0092368 2.3546 -0.10712 -0.01398 -0.010947 -0.051774 -0.054697 -0.097176 -0.043567 -0.10123 -0.11897 0.20498 0.14788 0.10795 0.08501 0.1811 0.14727 0.12216 0.24518 0.13346 0.14652 0.3044 0.092085 0.22126
3.0742 -0.0099801 -0.0094686 -0.025097 0.016047 0 0.0072333 -0.028134 -0.034203 -0.06305 -0.043722 -0.11744 9.907 0.054531 0.065485 0.068122 0.10018 0.1237 0.097497 0.11718 0.16319 0.14723 0 0.17779 0 0.002343 0.0023914 0.0035375 0.0089203 1.7098 -0.090171 0.015591 0.023167 -0.030194 -0.033396 -0.082558 -0.03162 -0.096086 -0.10277 0.18989 0.13308 0.08848 0.060781 0.15895 0.12775 0.094329 0.20942 0.10896 0.1257 0.25877 0.06462 0.17695
3.0781 -0.0030786 -0.0013491 -0.011508 0.016721 0 0.00051861 -0.011801 -0.022225 -0.043227 -0.033901 -0.077987 9.2851 0.05165 0.057353 0.056584 0.085779 0.10045 0.081339 0.095442 0.13362 0.13245 0 0.11772 0 0.0018298 0.002467 0.0026416 0.0081602 1.0009 -0.05325 0.021676 0.027001 -0.010913 -0.015414 -0.047429 -0.021015 -0.071854 -0.070371 0.17164 0.11727 0.068554 0.036976 0.12457 0.099043 0.059779 0.15694 0.074733 0.08596 0.19494 0.02743 0.12635
3.082 0.0045631 0.0038535 0.0055773 0.0012895 0 -0.014629 0.0019716 -0.010313 -0.019369 -0.018484 -0.023196 8.6577 0.045386 0.048781 0.048893 0.070637 0.07384 0.065126 0.069395 0.090712 0.10849 0 0.050518 0 0.0014906 0.0021504 0.0019722 0.0066879 0.28799 -0.0072944 0.010971 0.0055217 0.0051549 -0.0027783 -0.0052874 -0.008646 -0.031817 -0.027521 0.15193 0.101 0.048419 0.013364 0.084611 0.066148 0.022168 0.096835 0.036071 0.037584 0.12282 -0.014194 0.069506
3.0859 0.011369 0.0060281 0.016064 -0.013325 0 -0.023704 0.010315 0.0040237 0.0064269 0.003101 0.032175 8.024 0.038773 0.042805 0.046696 0.057045 0.048468 0.048425 0.042246 0.036164 0.079826 0 -0.017992 0 0.0014462 0.0012746 0.0016428 0.004602 -0.41355 0.034147 -0.00149 -0.017873 0.023286 0.0091563 0.027206 0.0068184 0.013158 0.016109 0.13261 0.085457 0.029229 -0.0090709 0.044584 0.033555 -0.014558 0.036692 -0.0021995 -0.011286 0.051488 -0.055155 0.0060361
3.0898 0.014854 0.0058643 0.013586 -0.013085 0 -0.016932 0.015556 0.022079 0.032256 0.02622 0.076128 7.3854 0.034954 0.039195 0.045821 0.043296 0.024773 0.029577 0.016552 -0.022748 0.050474 0 -0.082705 0 0.0015347 0.00015092 0.0014971 0.0024873 -1.108 0.063315 -0.0031066 -0.019661 0.044452 0.026169 0.044902 0.023954 0.052716 0.053844 0.11597 0.074935 0.016568 -0.023358 0.0040985 0.0030562 -0.045158 -0.023711 -0.037762 -0.063561 -0.014407 -0.091533 -0.061968
3.0938 0.013414 0.0051859 0.001961 0.0037926 0 0.0045304 0.022821 0.040722 0.054487 0.044486 0.10454 6.7466 0.033524 0.035131 0.040931 0.027216 0.0012512 0.0091882 -0.0057311 -0.07444 0.022444 0 -0.13878 0 0.0015623 -0.00061837 0.0013214 0.0010322 -1.7669 0.080892 0.0087405 0.0050274 0.059096 0.047953 0.055824 0.040472 0.082894 0.085542 0.099334 0.064413 0.0039067 -0.037646 -0.036387 -0.027443 -0.075758 -0.084114 -0.073325 -0.11584 -0.080302 -0.12791 -0.12905
3.0977 0.0078779 0.0062447 -0.0082084 0.026549 0 0.029128 0.03439 0.053196 0.068246 0.054347 0.12212 6.1164 0.030759 0.028545 0.030832 0.01022 -0.021882 -0.0089296 -0.023694 -0.10959 -0.0031562 0 -0.18287 0 0.0014966 -0.00068079 0.00099507 0.00048992 -2.31 0.092479 0.026037 0.038696 0.055383 0.06636 0.069481 0.054812 0.10573 0.11509 0.087947 0.060229 -0.0018334 -0.044437 -0.065794 -0.048036 -0.093299 -0.12931 -0.097017 -0.15352 -0.12443 -0.15043 -0.18813
3.1016 0.0014123 0.010035 -0.0089688 0.040392 0 0.042407 0.04689 0.05431 0.071364 0.056457 0.13734 5.5026 0.02398 0.02043 0.019363 -0.003036 -0.041941 -0.020743 -0.037972 -0.12738 -0.024614 0 -0.2141 0 0.0013812 -0.0003111 0.00049853 0.00050716 -2.6447 0.10281 0.036113 0.05616 0.034452 0.071542 0.085655 0.065228 0.12429 0.14419 0.080587 0.060909 -0.0022631 -0.045477 -0.0867 -0.061029 -0.10082 -0.16284 -0.1116 -0.18002 -0.15186 -0.16232 -0.23281
3.1055 -0.0022298 0.01511 -0.0010194 0.037358 0 0.037124 0.054298 0.045378 0.067618 0.053411 0.15323 4.9036 0.015269 0.013686 0.011554 -0.0092664 -0.056289 -0.02564 -0.050033 -0.13473 -0.040004 0 -0.23241 0 0.0011327 -0.00020712 -0.00010866 0.00047161 -2.7252 0.11192 0.030742 0.045276 0.014406 0.06087 0.095547 0.068278 0.13798 0.16775 0.073282 0.061645 -0.0026356 -0.046464 -0.10745 -0.073904 -0.10819 -0.19615 -0.12603 -0.20629 -0.17902 -0.17404 -0.25804
3.1094 -0.0007526 0.018403 0.0087812 0.021681 0 0.018797 0.053402 0.033654 0.06429 0.047237 0.1614 4.3053 0.0099939 0.0098954 0.0092429 -0.010206 -0.064645 -0.026633 -0.060203 -0.13836 -0.048968 0 -0.2353 0 0.00055262 -0.00084581 -0.00066382 1.6581e-05 -2.5708 0.11518 0.012775 0.016171 0.015167 0.042348 0.092387 0.060316 0.14165 0.17507 0.076146 0.07287 0.0075856 -0.037713 -0.098931 -0.064833 -0.088185 -0.18937 -0.11288 -0.19124 -0.15648 -0.15463 -0.25925
3.1133 0.005796 0.017771 0.014602 0.0060702 0 0.0018183 0.045962 0.026182 0.064964 0.039341 0.14666 3.6908 0.011306 0.0076897 0.010248 -0.010903 -0.068365 -0.026941 -0.066307 -0.13743 -0.053312 0 -0.21724 0 -0.00038267 -0.0020026 -0.00092951 -0.0007682 -2.2331 0.10655 -0.0047803 -0.0083538 0.037926 0.02875 0.078368 0.041924 0.12869 0.15659 0.079009 0.084095 0.017807 -0.028962 -0.090413 -0.055762 -0.068178 -0.18258 -0.099735 -0.17619 -0.13394 -0.13522 -0.23266
3.1172 0.01556 0.014149 0.015976 0.0019816 0 -0.0015672 0.035806 0.023839 0.064713 0.03175 0.10084 3.0561 0.016575 0.0044405 0.011148 -0.014202 -0.067843 -0.026814 -0.064716 -0.12447 -0.055048 0 -0.17409 0 -0.0012897 -0.0029048 -0.00077352 -0.0015171 -1.7562 0.082951 -0.0078413 -0.011974 0.061308 0.027161 0.060372 0.020397 0.095903 0.11135 0.084109 0.096704 0.029485 -0.019877 -0.072303 -0.041075 -0.041124 -0.16218 -0.078661 -0.14718 -0.097104 -0.10688 -0.17817
3.1211 0.026013 0.011283 0.016133 0.011254 0 0.0093832 0.024804 0.021494 0.053779 0.026662 0.034234 2.4158 0.019923 -0.00069387 0.010404 -0.017468 -0.061487 -0.024028 -0.053328 -0.093831 -0.053851 0 -0.10939 0 -0.0015653 -0.0028811 -0.00037232 -0.001897 -1.1768 0.047408 0.0075031 0.0033977 0.06033 0.033125 0.040897 0.0058909 0.047143 0.049699 0.091997 0.11104 0.042979 -0.010375 -0.042225 -0.019379 -0.0052764 -0.12479 -0.047699 -0.10075 -0.042439 -0.067409 -0.10306
3.125 0.034872 0.013162 0.017826 0.025284 0 0.024317 0.012498 0.014028 0.027403 0.023905 -0.027821 1.7902 0.018293 -0.0057302 0.0089784 -0.015337 -0.04764 -0.017168 -0.033825 -0.049218 -0.047118 0 -0.035781 0 -0.00091721 -0.0019027 -0.00016015 -0.0017738 -0.55911 0.0084215 0.030815 0.022361 0.030139 0.03478 0.016138 0.0033082 -0.0064357 -0.011185 0.099886 0.12537 0.056474 -0.00087279 -0.012147 0.0023161 0.030571 -0.087404 -0.016738 -0.054331 0.012225 -0.027935 -0.022211
3.1289 0.040652 0.021302 0.0216 0.032209 0 0.031659 -0.00051568 0.0019452 -0.0076757 0.019692 -0.062753 1.1862 0.014381 -0.0078321 0.0086295 -0.0057507 -0.027208 -0.0077093 -0.011071 -0.0023214 -0.033191 0 0.030903 0 0.0002715 -0.00054763 -0.00045512 -0.001211 -0.009341 -0.024483 0.044887 0.031058 -0.0093587 0.02344 -0.016064 0.0076762 -0.050617 -0.056237 0.1047 0.13323 0.0647 0.00086222 0.017343 0.019245 0.060521 -0.048228 0.010539 -0.0082885 0.061348 0.0077673 0.047141
3.1328 0.04313 0.033981 0.027274 0.026583 0 0.028988 -0.010034 -0.0091465 -0.037032 0.0096515 -0.068308 0.59081 0.013132 -0.0060343 0.010084 0.0072051 -0.0039908 0.0013744 0.0097741 0.035784 -0.014512 0 0.080373 0 0.0011664 0.00050729 -0.001093 -0.00041601 0.36154 -0.046245 0.03991 0.02812 -0.032225 0.0013401 -0.048359 0.0085417 -0.075309 -0.080048 0.10911 0.14024 0.072237 0.0015822 0.046757 0.035552 0.089701 -0.0088184 0.037334 0.037704 0.10975 0.042976 0.093478
3.1367 0.043633 0.047639 0.035367 0.014138 0 0.024463 -0.010288 -0.014126 -0.049535 -0.0057268 -0.063294 -0.01484 0.015773 -0.0018997 0.012652 0.016768 0.017506 0.0085444 0.025773 0.06157 0.0029891 0 0.11153 0 0.0011471 0.00095889 -0.0015003 0.00032861 0.49874 -0.058381 0.022381 0.022913 -0.028771 -0.020034 -0.066829 0.00010493 -0.080385 -0.088243 0.11025 0.14255 0.075959 -0.0020458 0.068238 0.045117 0.11002 0.021049 0.055825 0.072334 0.14406 0.068963 0.1157
3.1406 0.044701 0.058991 0.046107 0.0078464 0 0.028396 0.00097221 -0.012577 -0.045035 -0.019022 -0.069718 -0.63346 0.018202 0.0022333 0.014989 0.019587 0.034188 0.014491 0.036341 0.077537 0.014165 0 0.12779 0 0.00030596 0.00093855 -0.0012284 0.00080369 0.42245 -0.065558 0.010458 0.025205 -0.0091115 -0.029035 -0.063025 -0.012518 -0.075314 -0.091983 0.10457 0.13503 0.071719 -0.014748 0.073164 0.040615 0.11187 0.031003 0.056988 0.083252 0.14897 0.075704 0.12053
3.1445 0.048906 0.066409 0.057616 0.018072 0 0.043353 0.019683 -0.007092 -0.031732 -0.020574 -0.091835 -1.2459 0.015751 0.0052541 0.015958 0.01801 0.044367 0.019831 0.041456 0.084903 0.018384 0 0.12919 0 -0.00067983 0.0007407 -0.00044035 0.0010138 0.17858 -0.069411 0.019023 0.037076 0.012865 -0.02204 -0.042195 -0.01727 -0.071447 -0.099132 0.098884 0.1275 0.067479 -0.027449 0.07809 0.036113 0.11371 0.040957 0.05815 0.09417 0.15388 0.082445 0.11458
3.1484 0.057388 0.070288 0.066471 0.044214 0 0.062132 0.038273 0.0018086 -0.016808 -0.0063858 -0.11099 -1.8281 0.0089923 0.0075075 0.015146 0.016311 0.046426 0.022553 0.040085 0.079163 0.018733 0 0.10925 0 -0.001157 0.00055543 0.00018049 0.0011794 -0.23052 -0.065397 0.047112 0.053407 0.034965 -0.0040331 -0.018119 -0.0057768 -0.071954 -0.10759 0.085358 0.10958 0.05517 -0.04818 0.056202 0.013622 0.090052 0.016431 0.033864 0.066514 0.1149 0.059852 0.097477
3.1523 0.069158 0.072762 0.070892 0.074457 0 0.074946 0.051704 0.017454 -0.00030003 0.018429 -0.10078 -2.3734 0.0038492 0.009442 0.013147 0.015119 0.03845 0.018433 0.03027 0.053478 0.017323 0 0.060129 0 -0.00099812 0.00039573 5.9656e-05 0.0014629 -0.85984 -0.046106 0.078674 0.067954 0.064145 0.017652 0.00048366 0.019452 -0.067684 -0.10517 0.069403 0.088439 0.04036 -0.071398 0.026007 -0.014441 0.058492 -0.018778 0.0016945 0.026906 0.062322 0.02817 0.061653
3.1563 0.081746 0.076823 0.073095 0.094241 0 0.078404 0.061164 0.042685 0.022188 0.044437 -0.049031 -2.8988 0.0054552 0.010418 0.011358 0.010055 0.019463 0.0042394 0.010479 0.0059469 0.011573 0 -0.019228 0 -0.00057538 0.00013463 -0.00072599 0.0016536 -1.7584 -0.0083925 0.096022 0.078006 0.10096 0.039702 0.017619 0.047836 -0.04345 -0.076742 0.052857 0.06645 0.025028 -0.094929 -0.0092271 -0.044749 0.022912 -0.061059 -0.03483 -0.019893 0.0018128 -0.0090773 -0.0013594
3.1602 0.092773 0.084673 0.077639 0.097258 0 0.077958 0.072239 0.074187 0.052258 0.066355 0.032252 -3.4274 0.01227 0.0087997 0.010805 -0.0040566 -0.0094062 -0.019531 -0.019154 -0.057297 -0.0044422 0 -0.11966 0 -0.00033554 -0.00047267 -0.0015498 0.001198 -2.8892 0.04224 0.094313 0.084531 0.1319 0.063655 0.043828 0.070338 0.0092897 -0.014994 0.033985 0.041142 0.0076436 -0.11969 -0.064246 -0.083871 -0.028451 -0.13111 -0.088453 -0.094928 -0.089821 -0.068177 -0.093293
3.1641 0.1013 0.095938 0.086937 0.090381 0 0.082396 0.089639 0.10283 0.085725 0.086716 0.11591 -3.9664 0.01695 0.0028845 0.010451 -0.02789 -0.045478 -0.048942 -0.056527 -0.12616 -0.034545 0 -0.22648 0 -0.00044141 -0.0017243 -0.001864 -0.00032841 -4.1166 0.094314 0.084805 0.090225 0.14107 0.091672 0.083295 0.086632 0.08356 0.072068 0.015113 0.015833 -0.0097407 -0.14445 -0.11927 -0.12299 -0.079815 -0.20116 -0.14208 -0.16996 -0.18145 -0.12728 -0.20598
3.168 0.10802 0.10733 0.098523 0.088279 0 0.096191 0.11327 0.12115 0.11694 0.11116 0.17861 -4.5018 0.013327 -0.0082979 0.0067985 -0.05652 -0.086057 -0.079107 -0.097999 -0.19297 -0.076049 0 -0.32775 0 -0.00076859 -0.0037436 -0.0016917 -0.0027212 -5.2777 0.138 0.084639 0.098428 0.12898 0.12251 0.12837 0.10368 0.1596 0.16283 0.0016861 -0.0035926 -0.021983 -0.16354 -0.17308 -0.15578 -0.12655 -0.27321 -0.19288 -0.24298 -0.27153 -0.1867 -0.32443
3.1719 0.11423 0.11483 0.10713 0.10152 0 0.11627 0.13849 0.13077 0.1447 0.14055 0.2143 -5.0139 0.002359 -0.02448 -0.0038037 -0.083243 -0.12882 -0.10614 -0.13913 -0.25454 -0.12049 0 -0.41883 0 -0.0011258 -0.0061938 -0.0014974 -0.0051692 -6.2741 0.17111 0.10232 0.11226 0.11585 0.15168 0.16692 0.12793 0.21756 0.23336 -0.0087119 -0.019745 -0.031366 -0.17949 -0.22624 -0.18505 -0.17071 -0.34636 -0.24211 -0.31488 -0.36075 -0.2463 -0.43325
3.1758 0.12044 0.11704 0.10971 0.12753 0 0.13477 0.15943 0.14129 0.1722 0.16846 0.2335 -5.4964 -0.0089641 -0.043634 -0.021404 -0.10418 -0.17052 -0.12734 -0.17571 -0.30903 -0.15875 0 -0.49989 0 -0.0013971 -0.0082822 -0.0016464 -0.0068682 -7.0964 0.19852 0.13098 0.13192 0.12283 0.17496 0.19371 0.15862 0.25001 0.27134 -0.017679 -0.034343 -0.039506 -0.19418 -0.27691 -0.21213 -0.21216 -0.41682 -0.28888 -0.38323 -0.44636 -0.30362 -0.52188
3.1797 0.12587 0.11685 0.1085 0.15198 0 0.14441 0.17226 0.16053 0.20087 0.18654 0.25188 -5.9594 -0.01436 -0.06178 -0.040804 -0.11952 -0.20618 -0.14086 -0.20503 -0.3528 -0.18593 0 -0.56966 0 -0.0015124 -0.0092465 -0.0020737 -0.0076603 -7.7661 0.22606 0.1543 0.15158 0.15006 0.19086 0.21305 0.18755 0.26425 0.28244 -0.010643 -0.031541 -0.033756 -0.19493 -0.29991 -0.21468 -0.22332 -0.45725 -0.3082 -0.41201 -0.49168 -0.33536 -0.58591
3.1836 0.12907 0.11916 0.10916 0.16004 0 0.14279 0.17642 0.18558 0.22526 0.19215 0.27766 -6.4157 -0.013659 -0.074212 -0.054529 -0.13118 -0.23084 -0.14656 -0.22671 -0.38167 -0.2025 0 -0.62174 0 -0.0014102 -0.0090047 -0.0024801 -0.0080576 -8.2631 0.2543 0.15951 0.16085 0.1755 0.19998 0.23048 0.20493 0.27316 0.28377 -0.0036068 -0.028739 -0.028005 -0.19568 -0.32291 -0.21724 -0.23449 -0.49767 -0.32752 -0.44078 -0.53701 -0.36709 -0.62507
3.1875 0.12942 0.12646 0.11589 0.14862 0 0.13366 0.17404 0.20391 0.23588 0.18993 0.30566 -6.8658 -0.011811 -0.078265 -0.058631 -0.14025 -0.24294 -0.147 -0.242 -0.3947 -0.21179 0 -0.64667 0 -0.0011267 -0.0083268 -0.0027358 -0.0086376 -8.5154 0.27699 0.14696 0.1528 0.17721 0.20261 0.24368 0.20625 0.28273 0.289 0.012839 -0.015895 -0.014811 -0.18896 -0.32335 -0.20477 -0.22344 -0.51089 -0.32588 -0.43806 -0.55011 -0.37704 -0.64031
3.1914 0.12801 0.13622 0.12785 0.12945 0 0.12538 0.1685 0.20417 0.22761 0.18632 0.32051 -7.2974 -0.01331 -0.075725 -0.056141 -0.14656 -0.24571 -0.14657 -0.25174 -0.39502 -0.21698 0 -0.63788 0 -0.00089579 -0.0082279 -0.0029784 -0.0094575 -8.4622 0.28471 0.12923 0.13252 0.15617 0.19803 0.24337 0.19553 0.28703 0.29704 0.037915 0.0061617 0.0052105 -0.17539 -0.30309 -0.17853 -0.19201 -0.49917 -0.30502 -0.40645 -0.53366 -0.367 -0.63196
3.1953 0.12701 0.14294 0.13978 0.12003 0 0.12644 0.16271 0.18639 0.20518 0.18284 0.30631 -7.6985 -0.018112 -0.072215 -0.05449 -0.14988 -0.24424 -0.14826 -0.25446 -0.38591 -0.21957 0 -0.59637 0 -0.0010419 -0.00905 -0.0033222 -0.0101 -8.1175 0.27069 0.12129 0.11641 0.13545 0.18614 0.22335 0.18253 0.27416 0.2937 0.062991 0.028218 0.025232 -0.16183 -0.28283 -0.15228 -0.16057 -0.48744 -0.28415 -0.37485 -0.5172 -0.35695 -0.59995
3.1992 0.12805 0.14309 0.14596 0.12948 0 0.13939 0.15767 0.16161 0.17951 0.17554 0.25761 -8.0693 -0.022696 -0.073177 -0.05881 -0.15046 -0.24071 -0.15083 -0.24679 -0.36653 -0.21936 0 -0.53073 0 -0.0016767 -0.010101 -0.003608 -0.010244 -7.5671 0.23505 0.12931 0.11959 0.13643 0.16913 0.18845 0.1757 0.23766 0.26479 0.096186 0.058898 0.050057 -0.14207 -0.23155 -0.11289 -0.10097 -0.43412 -0.23603 -0.30169 -0.45692 -0.31533 -0.54556
3.2031 0.13093 0.13837 0.14422 0.15072 0 0.15714 0.15185 0.14154 0.15838 0.16043 0.18491 -8.4212 -0.024218 -0.079476 -0.067243 -0.14819 -0.23235 -0.14968 -0.22638 -0.33318 -0.21472 0 -0.45292 0 -0.0025021 -0.01025 -0.0035565 -0.010067 -6.9016 0.18531 0.14652 0.14126 0.15705 0.15066 0.15147 0.1751 0.18328 0.20913 0.12971 0.089928 0.075076 -0.12205 -0.17902 -0.072962 -0.040229 -0.37912 -0.18679 -0.22684 -0.39486 -0.27244 -0.47317
3.207 0.13402 0.13405 0.1373 0.16585 0 0.16607 0.14256 0.12896 0.14078 0.13872 0.11027 -8.7656 -0.023029 -0.086635 -0.072821 -0.142 -0.21471 -0.14114 -0.19518 -0.28555 -0.2034 0 -0.37312 0 -0.0029895 -0.0089556 -0.0031491 -0.01 -6.1603 0.13314 0.1586 0.16285 0.17441 0.13342 0.12261 0.17123 0.1259 0.14052 0.16018 0.11806 0.096683 -0.10395 -0.12579 -0.037477 0.020057 -0.32018 -0.13756 -0.15205 -0.33122 -0.22742 -0.39075
3.2109 0.13599 0.13415 0.13097 0.16054 0 0.15605 0.12854 0.11796 0.12025 0.11626 0.054458 -9.1037 -0.02152 -0.088716 -0.070207 -0.131 -0.18703 -0.12634 -0.16004 -0.23118 -0.18431 0 -0.29727 0 -0.0028229 -0.0067529 -0.0027278 -0.010141 -5.3503 0.08886 0.15473 0.16321 0.1683 0.11783 0.10243 0.15225 0.079582 0.077489 0.18609 0.14185 0.11318 -0.088728 -0.071525 -0.0086337 0.079661 -0.25534 -0.08832 -0.07731 -0.26521 -0.17923 -0.30814
[truncated: 3,324,704 more chars]
