# Supplementary material for: Dataset from dynamic shake-table testing of five full-scale single leaf and cavity URM walls subjected to out-of-plane two-way bending
Source: Data Brief. 2019 Mar 20;24:103854. doi: 10.1016/j.dib.2019.103854 (PMC6480314; doi:10.1016/j.dib.2019.103854)
Supplement: Multimedia component 2 [file mmc2.zip › DATA/CAV-000-RF/Test8.txt]

0 0.0023294 0.00019763 0.0049867 0.00098966 0 0.0017592 0.0015686 -0.001954 0.0068329 -0.0011039 0.0042083 -0.13721 0.0030256 8.6588e-06 -0.001384 0.0022951 0.0017858 0.0059339 -0.00098125 0.00057077 0.0018603 0 0.00056685 0 0.00017717 -0.00042294 0.00059824 0.00099846 -0.077123 0.0098856 -0.0034932 0.0025565 -0.0060007 -0.0095191 -0.0044557 0.024597 0.0013068 0.0045004 0.02475 0.019841 0.011354 0.058573 0.041937 0.02628 0.038372 0.016986 0.023104 0.053055 -0.015827 0.0076104 0.0059598
0.003906 0.0016738 -0.0005411 0.0033906 0.00094532 0 0.0039097 0.0010544 -0.0026033 0.0065619 0.0002097 0.002436 -0.15807 0.0045205 0.0041923 0.0019117 0.0033811 0.0017435 0.0062482 0.0022804 0.0016592 0.0034816 0 -0.00031593 0 0.00032147 -0.00053113 0.00090694 0.0012015 -0.083358 0.016243 -0.0022238 0.0017642 -0.0047843 -0.0092131 -0.0043465 0.024019 -0.00027787 0.0046631 0.026535 0.018742 0.013786 0.06252 0.039664 0.026414 0.03871 0.014959 0.022227 0.049645 -0.014389 0.0080713 0.0039016
0.007812 0.00060887 -0.0022106 0.0012963 0.0011557 0 0.0032333 -0.00065817 -0.0025684 0.0041598 0.00011755 0.00056861 -0.15829 0.0043207 0.0060235 0.0040745 0.0018607 0.0025502 0.0061996 0.0061577 0.0018551 0.0019078 0 -0.001553 0 0.00029272 -0.00038534 0.00062142 0.0013227 -0.048651 0.018883 -0.0012495 4.4624e-05 -0.0039213 -0.0066341 -0.004129 0.0181 -0.0020901 0.0049089 0.026004 0.015512 0.014927 0.065374 0.037969 0.027099 0.036706 0.012271 0.021196 0.042716 -0.014039 0.0066548 0.0013234
0.011718 -0.00082231 -0.0032167 -0.00039967 0.0011447 0 0.00089039 -0.0030278 -0.0022296 0.00074452 -0.0014905 0.00058496 -0.13468 0.0023959 0.0044255 0.0038096 -0.00053505 0.0039396 0.0052069 0.0073466 0.00074108 -0.00049563 0 -0.0036026 0 2.4521e-05 0.00011372 -7.868e-06 0.0012908 0.0034053 0.018362 -0.00086895 -0.0014361 -0.003919 -0.0029503 -0.0032387 0.0068723 -0.00263 0.0046652 0.025474 0.012283 0.016068 0.068227 0.036273 0.027784 0.034701 0.0095828 0.020165 0.035786 -0.013689 0.0052383 -0.00084043
0.015625 -0.0023543 -0.0022843 -0.0015953 0.00051965 0 -0.0010566 -0.0047709 -0.0019644 -0.0020521 -0.0030561 0.0022959 -0.10572 -0.00063316 0.00054592 0.0011046 -0.0017786 0.0043235 0.0026444 0.0035657 -0.0012551 -0.0011022 0 -0.0064356 0 -0.00036771 0.00074724 -0.00062163 0.0010728 0.037803 0.015971 -0.00060653 -0.0018877 -0.0042091 0.00059716 -0.0012642 -0.0060907 -0.0013926 0.0028509 0.021921 0.0065262 0.014897 0.067866 0.034917 0.028137 0.030178 0.0067333 0.017951 0.026881 -0.014855 0.0017312 -0.0017825
0.019531 -0.0035833 -1.2424e-05 -0.0026797 -0.00046655 0 -0.0017673 -0.0049003 -0.0017439 -0.0030797 -0.0030941 0.0035509 -0.095525 -0.0038219 -0.0031478 -0.0027901 -0.0015811 0.0019232 -0.00083574 -0.0038404 -0.0029608 1.3957e-05 0 -0.0085816 0 -0.00063011 0.0010596 -0.0010586 0.00064593 0.043784 0.012404 6.0273e-05 -0.0017448 -0.0036915 0.003418 0.0015287 -0.016266 0.0005108 -0.00089882 0.017528 6.6939e-05 0.013084 0.066611 0.033654 0.028398 0.024955 0.0038389 0.015407 0.017427 -0.016442 -0.0023573 -0.001175
0.023437 -0.0041235 0.0015996 -0.0037476 -0.00099694 0 -0.0017822 -0.0035315 -0.0011462 -0.0024275 -0.0016662 0.002436 -0.11171 -0.0062016 -0.004682 -0.0059325 -0.0011528 -0.0032594 -0.0031913 -0.010288 -0.0032856 0.00049418 0 -0.0077167 0 -0.00054504 0.00077296 -0.001351 4.0821e-05 0.041184 0.0073328 0.0010979 -0.00196 -0.0016328 0.0055684 0.0042665 -0.021539 0.0013005 -0.0054924 0.012517 -0.0067768 0.010771 0.064279 0.032186 0.028215 0.019286 0.00097543 0.012305 0.0081496 -0.018401 -0.0068277 0.00055502
0.027343 -0.0037803 0.0012128 -0.0043677 -0.0004315 0 -0.0015571 -0.0016809 0.00014147 -0.0013182 -5.4166e-05 -0.00086756 -0.13864 -0.0070124 -0.0039762 -0.0067257 -0.0014065 -0.0088539 -0.0027886 -0.011477 -0.0023398 -0.0012818 0 -0.0028376 0 -0.00012737 0.00011821 -0.0015287 -0.00056069 0.05286 0.00030097 0.0020976 -0.0026213 0.0017374 0.0072053 0.0060495 -0.022977 0.00012796 -0.0090225 0.0053395 -0.014967 0.006708 0.058172 0.029999 0.026481 0.012055 -0.0017796 0.0072431 -0.00050739 -0.021662 -0.012636 0.0024929
0.03125 -0.0026848 -0.00050322 -0.0041772 0.00095997 0 -0.00075007 -0.00034295 0.0017826 -0.0011329 0.00069279 -0.0043343 -0.15249 -0.0059738 -0.0026644 -0.0049718 -0.0019053 -0.011882 -0.0003061 -0.0070209 -0.0016121 -0.0041435 0 0.0041807 0 0.00034489 -0.00031556 -0.0015104 -0.00083139 0.077787 -0.0079781 0.0027803 -0.0027448 0.0052753 0.0081076 0.0064822 -0.022595 -0.0021977 -0.010175 -0.0018378 -0.023158 0.0026454 0.052064 0.027811 0.024746 0.0048243 -0.0045347 0.0021815 -0.0091644 -0.024923 -0.018444 0.003913
0.035156 -0.0012779 -0.001729 -0.0034855 0.0020173 0 0.00066078 0.0001762 0.0028252 -0.0023096 0.0005259 -0.0058949 -0.14355 -0.0035272 -0.0024205 -0.0021658 -0.0016419 -0.011231 0.0016426 -0.00078682 -0.0025319 -0.0052816 0 0.009714 0 0.00053985 -0.00012455 -0.0011952 -0.00051032 0.095537 -0.015305 0.0030128 -0.0016694 0.0075079 0.0077134 0.0057137 -0.020844 -0.0039349 -0.0089818 -0.0091769 -0.030559 -0.0014301 0.043901 0.024499 0.021405 -0.0022956 -0.0070614 -0.0041046 -0.015624 -0.028519 -0.024238 0.0046345
0.039062 -6.4119e-05 -0.0015171 -0.0030173 0.0015573 0 0.0012072 0.00013117 0.0024358 -0.0040213 -0.00016287 -0.0048459 -0.12435 -0.0007266 -0.0032858 -0.00056596 -0.00044972 -0.0083089 0.0011306 0.0024182 -0.0045968 -0.0031924 0 0.011444 0 0.00036027 0.00050339 -0.00062075 0.00031351 0.092933 -0.019158 0.002388 -0.00032626 0.0073969 0.0056167 0.0040876 -0.016518 -0.0037884 -0.0062707 -0.016599 -0.037558 -0.0055121 0.034686 0.020612 0.017242 -0.0093589 -0.0094714 -0.011017 -0.02096 -0.032287 -0.030025 0.0046962
0.042968 0.00074444 -0.00065096 -0.0029976 -0.00059783 0 -0.0010364 -0.00016933 0.00072793 -0.0048879 -0.0013017 -0.0018234 -0.11683 0.0014031 -0.0036379 -0.001533 0.00074127 -0.0052999 -0.00098586 0.00078531 -0.0052878 0.00078586 0 0.010224 0 3.7978e-05 0.00095043 -1.3724e-06 0.0011429 0.07774 -0.018413 0.00026467 -0.00053325 0.0049119 0.0020839 0.0018674 -0.0088489 -0.0017457 -0.0026497 -0.023722 -0.0441 -0.0093368 0.02552 0.016639 0.012975 -0.016139 -0.011802 -0.01785 -0.025861 -0.035911 -0.035593 0.0039374
0.046875 0.0013908 -0.00047347 -0.0026811 -0.0033112 0 -0.0057991 -0.00053902 -0.0011515 -0.0040713 -0.0029167 0.0019562 -0.13144 0.0026269 -0.0019239 -0.0044117 0.0010138 -0.0030492 -0.0019626 -0.0034387 -0.0024786 0.003784 0 0.0087065 0 -7.7413e-05 0.00076199 0.00039962 0.0013953 0.063357 -0.014092 -0.0033212 -0.0027747 0.0011306 -0.0018719 -0.00069303 0.00088238 0.0010763 0.0017184 -0.028203 -0.046604 -0.010882 0.016786 0.0119 0.007791 -0.02041 -0.013426 -0.023983 -0.026908 -0.038264 -0.039234 0.0022641
0.050781 0.0023222 -0.001216 -0.0010256 -0.0048417 0 -0.0095985 -0.0006918 -0.0018857 -0.0018062 -0.0043497 0.0050903 -0.1581 0.0035875 0.0015432 -0.0069509 0.00049642 -0.00088099 -0.00024232 -0.0063987 0.0028562 0.0039786 0 0.0082571 0 0.00015248 9.0489e-05 0.00045162 0.00089353 0.047009 -0.0084641 -0.0068179 -0.0050218 -0.0022515 -0.0049887 -0.0031418 0.010079 0.0031512 0.0063461 -0.032683 -0.049107 -0.012427 0.0080524 0.0071614 0.0026071 -0.024681 -0.01505 -0.030116 -0.027956 -0.040618 -0.042875 0.00035994
0.054687 0.0036828 -0.0018436 0.0020966 -0.0040541 0 -0.0084108 -0.00020254 -0.0010744 0.00098651 -0.0043408 0.0060888 -0.17636 0.0049448 0.0046195 -0.0070124 0.00011563 0.0017084 0.0026749 -0.0059857 0.0067907 0.0018751 0 0.0076672 0 0.00052457 -0.00044356 0.00024345 7.9296e-05 0.012499 -0.003287 -0.0077626 -0.0043349 -0.0038414 -0.006496 -0.0048737 0.016966 0.0032778 0.0097946 -0.034301 -0.048097 -0.011882 0.0015069 0.0031442 -0.00173 -0.0264 -0.01589 -0.03403 -0.027046 -0.041224 -0.044455 -0.00033907
0.058593 0.0050127 -0.0014877 0.0054514 -0.001228 0 -0.0018637 0.0010227 0.00047274 0.0034822 -0.0023308 0.0040597 -0.17397 0.006364 0.0052752 -0.0041949 0.00049743 0.0037318 0.0037458 -0.0030544 0.0059568 -0.00056881 0 0.0051393 0 0.00069024 -0.00032379 1.0708e-05 -0.00030749 -0.044008 0.0012379 -0.0048146 7.8387e-05 -0.003391 -0.0065291 -0.0054833 0.021588 0.0011546 0.01033 -0.033492 -0.044107 -0.0095633 -0.0031825 -0.00026101 -0.0053488 -0.025956 -0.016065 -0.036062 -0.024475 -0.040348 -0.044289 0.0010293
0.0625 0.0054936 -0.00058962 0.0073172 0.0021012 0 0.0055562 0.0022899 0.0015207 0.0053325 0.00049069 -5.0688e-05 -0.15692 0.0065521 0.0035083 -6.1613e-05 0.0013846 0.0034947 0.0016936 8.9469e-05 0.0011096 -0.0017162 0 0.0011538 0 0.00048374 0.00041317 -4.3002e-05 0.00014487 -0.098805 0.0059423 0.0006263 0.0055627 -0.0019544 -0.0058547 -0.0050489 0.0246 -0.0022635 0.0075472 -0.032682 -0.040117 -0.007245 -0.0078718 -0.0036662 -0.0089675 -0.025512 -0.01624 -0.038094 -0.021904 -0.039472 -0.044122 0.00332
0.066406 0.0045806 -0.00030281 0.0068515 0.0041307 0 0.0081338 0.0024593 0.0015055 0.0064106 0.0019537 -0.0031887 -0.14313 0.0045593 0.0012537 0.0031436 0.0021333 0.00061919 -0.0015405 0.0019284 -0.0031794 -0.0012651 0 -0.0013642 0 6.7171e-05 0.0012428 0.00010059 0.0011406 -0.11949 0.011223 0.0051053 0.0080908 -0.0011305 -0.0051202 -0.0039784 0.025435 -0.0049514 0.0033099 -0.026579 -0.030452 -0.001975 -0.0071312 -0.0037607 -0.0090014 -0.020454 -0.014597 -0.034259 -0.017582 -0.034925 -0.03994 0.0037672
0.070312 0.0024714 -0.00092129 0.0046353 0.0039253 0 0.0041347 0.0010276 0.00088949 0.006431 0.0010131 -0.0021519 -0.14678 0.0010783 0.0004071 0.0041627 0.0024894 -0.0031079 -0.0028238 0.0025002 -0.0028506 -5.7402e-05 0 -0.00011545 0 -0.00022975 0.0016045 0.00027106 0.0019117 -0.099219 0.016102 0.0058542 0.0058349 -0.0018496 -0.0042959 -0.0025424 0.022221 -0.0048633 0.00070114 -0.020372 -0.020676 0.0033531 -0.0062838 -0.0037901 -0.0089647 -0.015306 -0.012919 -0.030308 -0.013225 -0.030306 -0.03568 0.00047646
0.074218 -7.2428e-06 -0.0013618 0.0019792 0.0019737 0 -0.0025756 -0.0011324 0.0005148 0.0050484 -0.0010709 0.00335 -0.1674 -0.0017936 0.0010704 0.0034467 0.0026564 -0.0051831 -0.0010977 0.0024692 0.0015465 0.00068641 0 0.003618 0 -0.00019953 0.0012951 0.00027195 0.0018778 -0.066004 0.018715 0.0031434 0.00075383 -0.0036051 -0.0028309 -0.00061503 0.013787 -0.001441 0.0015672 -0.012969 -0.009971 0.0087997 -0.0037559 -0.0022873 -0.0073728 -0.0091878 -0.010637 -0.024319 -0.0090539 -0.024756 -0.03033 -0.0052223
0.078125 -0.0019791 -0.00044 -0.0001788 -0.0001695 0 -0.0061222 -0.0023287 0.00072829 0.0024051 -0.0019335 0.0095866 -0.19154 -0.0023366 0.0018308 0.0025079 0.0027352 -0.00462 0.0016786 0.0020226 0.0053465 8.0978e-05 0 0.0056785 0 9.5044e-05 0.00051251 7.4402e-05 0.0011359 -0.053769 0.017755 -2.7525e-05 -0.0032535 -0.0047636 -0.00035769 0.0020406 0.0016246 0.0036224 0.0048082 -0.0039154 0.0020147 0.01441 0.0010891 0.0013284 -0.0036363 -0.0017305 -0.0075228 -0.015518 -0.0051372 -0.017921 -0.023477 -0.0092629
0.082031 -0.0030445 0.0015734 -0.0017125 -0.00092868 0 -0.0038033 -0.0015258 0.0012124 -0.00053661 -0.00049833 0.011472 -0.20417 -0.00077474 0.001611 0.0025947 0.0024307 -0.0025884 0.0028076 0.00087066 0.0045316 -0.0019358 0 0.0030194 0 0.0004113 -0.00036716 -0.00014897 0.0003307 -0.067264 0.013522 -0.00064928 -0.0036702 -0.003764 0.0027887 0.0052288 -0.010427 0.0073354 0.0071378 0.005138 0.014 0.02002 0.0059341 0.0049441 0.00010012 0.0057268 -0.0044088 -0.0067162 -0.0012204 -0.011086 -0.016624 -0.0082401
0.085937 -0.0033405 0.0030649 -0.0028866 0.00021596 0 0.0020719 0.00072256 0.0015977 -0.0024251 0.0020329 0.0070891 -0.1997 0.0010814 0.0009105 0.0037825 0.001436 -0.00092887 0.0016946 -0.00096182 -0.00014107 -0.0044648 0 -0.0031311 0 0.00052228 -0.0010216 -0.00020478 3.682e-05 -0.080972 0.0076607 0.0017264 -0.0010292 -0.00030888 0.005775 0.0081501 -0.018656 0.0076175 0.0058331 0.013038 0.023575 0.023169 0.010975 0.0099324 0.0050428 0.011822 -0.0012133 0.0028546 0.00078371 -0.0050549 -0.0099506 -0.0026078
0.089843 -0.003197 0.0028328 -0.0037769 0.0023367 0 0.0068835 0.0028705 0.0020299 -0.0024774 0.0036175 -0.00021676 -0.1845 0.001776 0.0010324 0.0050797 -0.00010978 -0.00036346 0.00014336 -0.002781 -0.0039883 -0.0061419 0 -0.0083198 0 0.00033625 -0.0012917 -9.9378e-05 0.00023777 -0.072238 0.0019416 0.0048653 0.0021737 0.0043352 0.0079462 0.0098788 -0.021778 0.0049673 0.0010972 0.02075 0.032758 0.025917 0.016049 0.015144 0.010182 0.017697 0.0019955 0.012551 0.0024765 0.00084532 -0.0033069 0.0035968
0.09375 -0.0027829 0.0014472 -0.0041819 0.00368 0 0.007686 0.0038798 0.0029528 -0.0011117 0.003509 -0.0045788 -0.17013 0.0015863 0.002258 0.0053112 -0.0017831 -0.00033907 1.8201e-05 -0.0038282 -0.0033203 -0.0061766 0 -0.0090846 0 -0.00010477 -0.0012116 -4.7775e-05 0.0003876 -0.048189 -0.0027899 0.0060286 0.0037174 0.0081043 0.0091941 0.010045 -0.021014 0.002033 -0.0040788 0.026938 0.039898 0.027273 0.020043 0.019843 0.014735 0.022068 0.0047421 0.021098 0.0032984 0.0055113 0.0024297 0.0064001
0.097656 -0.0020443 0.00059059 -0.0039286 0.0029501 0 0.0047474 0.004031 0.0043372 0.00036891 0.0026736 -0.0028754 -0.16358 0.0017833 0.0031866 0.0040346 -0.0033885 -0.00033056 0.0010978 -0.0040713 0.00077971 -0.0050821 0 -0.0059843 0 -0.00066679 -0.00099519 -0.00022679 -2.0426e-05 -0.034188 -0.0066824 0.0042431 0.0029086 0.0093694 0.009612 0.0090032 -0.018209 0.0013423 -0.0064111 0.029565 0.042266 0.025377 0.021517 0.023342 0.01792 0.022928 0.0064084 0.026961 0.0020847 0.0072925 0.0060459 0.0053242
0.10156 -0.00088636 0.0011349 -0.0030466 0.00036011 0 0.00021951 0.0042504 0.0053164 0.0007908 0.0022263 0.0024638 -0.16253 0.0026989 0.0021293 0.0018464 -0.0049551 -0.00070704 0.0015075 -0.0041505 0.0037306 -0.0041987 0 -0.0024793 0 -0.0011494 -0.00091986 -0.00053081 -0.00093149 -0.039184 -0.010158 0.00074577 0.00039279 0.0077939 0.0089138 0.0072939 -0.014078 0.0031573 -0.0049196 0.032193 0.044634 0.023481 0.02299 0.026842 0.021104 0.023788 0.0080748 0.032825 0.00087101 0.0090736 0.0096621 0.0032041
0.10547 0.00065227 0.0022102 -0.0016212 -0.0023842 0 -0.0036849 0.0048217 0.0047987 -5.9253e-05 0.0019925 0.0058446 -0.15934 0.0030392 -0.00094616 -7.3347e-05 -0.006092 -0.0019918 3.8808e-05 -0.0044845 0.0022697 -0.0042777 0 -0.0011604 0 -0.0013338 -0.0010985 -0.00063483 -0.0017499 -0.042294 -0.013212 -0.0023336 -0.0024662 0.0043585 0.0064537 0.0049795 -0.0081737 0.0053272 -0.0013815 0.030133 0.041329 0.018605 0.020609 0.027222 0.02113 0.020219 0.0079444 0.03383 -0.001983 0.006873 0.01001 0.0027855
0.10938 0.0023801 0.0023262 0.00032846 -0.0032735 0 -0.0052728 0.0049939 0.002526 -0.001447 0.0010072 0.0037457 -0.14986 0.0014989 -0.0041317 -0.00080357 -0.0057361 -0.0035453 -0.0023997 -0.0045848 -0.0023396 -0.0045994 0 -0.0014255 0 -0.0010987 -0.0013172 -0.00035088 -0.0018755 -0.019143 -0.015278 -0.003541 -0.0039674 0.00068786 0.0020078 0.001634 -0.00019583 0.0051945 0.0015205 0.026421 0.036022 0.012679 0.016869 0.026503 0.020041 0.015088 0.0071804 0.033121 -0.0054154 0.0032684 0.0092061 0.0038488
0.11328 0.0040283 0.0011629 0.0026453 -0.001539 0 -0.0034229 0.0038972 -0.00052436 -0.0023973 -0.00078018 -0.0022393 -0.13891 -0.0011311 -0.0053512 -0.00030586 -0.0031463 -0.0035992 -0.0037668 -0.0034353 -0.0058871 -0.0037441 0 -0.0008144 0 -0.00053911 -0.0011721 9.8595e-05 -0.0012484 0.023541 -0.015531 -0.0027259 -0.0026649 -0.0018386 -0.0035008 -0.002916 0.0089689 0.0018249 0.0024427 0.021937 0.029857 0.0065088 0.012481 0.025028 0.018235 0.0092888 0.0060907 0.031412 -0.0089289 -0.00098988 0.0077536 0.0038829
0.11719 0.0052987 -0.00011645 0.0047546 0.0016418 0 0.0015796 0.0016454 -0.0028644 -0.0023837 -0.0019325 -0.0072386 -0.13647 -0.0021066 -0.0043023 0.0006109 0.00065377 -0.00099281 -0.0030545 -0.00061902 -0.0055865 -0.0013239 0 0.00183 0 4.4541e-05 -0.00047585 0.00023769 -0.00040133 0.049295 -0.013219 -0.00076912 0.0014506 -0.002725 -0.008265 -0.0078425 0.017455 -0.0032916 0.0019939 0.013918 0.019753 -0.00077794 0.005116 0.02009 0.013137 0.00042231 0.0035071 0.025111 -0.012814 -0.0082469 0.0033264 0.0013535
0.12109 0.0058735 -0.00035111 0.0058166 0.0039079 0 0.0070711 -0.00068656 -0.0036609 -0.0014757 -0.0010446 -0.007647 -0.14751 0.00051122 -0.0025132 0.00094585 0.0028963 0.0032329 -0.0012206 0.0029546 -0.0025542 0.0012754 0 0.0049273 0 0.00033008 0.00044325 -0.00018027 8.8584e-06 0.031459 -0.0079164 0.00096545 0.0061378 -0.0024865 -0.010779 -0.011419 0.0234 -0.0074348 0.0014998 0.0058979 0.0096487 -0.0080647 -0.0022487 0.015152 0.008039 -0.0084441 0.00092343 0.018811 -0.0167 -0.015504 -0.0011008 -0.002228
0.125 0.0054701 0.00019258 0.0053468 0.0034561 0 0.0089755 -0.0021735 -0.0032328 -4.5482e-05 0.0013823 -0.0038812 -0.16539 0.0053126 -0.001568 0.00027322 0.0012599 0.0063414 -8.5096e-05 0.0054801 -0.00014547 0.0021329 0 0.0058213 0 0.0001936 0.00092237 -0.00086773 -0.00024698 -0.014171 0.00013827 0.0012134 0.0079488 -0.0022374 -0.010841 -0.012055 0.025627 -0.0085592 0.0014861 -0.0021167 -0.00021841 -0.014218 -0.0094643 0.0092501 0.0021729 -0.016884 -0.0015914 0.011658 -0.019622 -0.022488 -0.0061855 -0.0038047
0.12891 0.0039739 0.00021028 0.0036836 0.00045453 0 0.0050665 -0.0029291 -0.0025131 0.0015096 0.0030969 0.0008403 -0.17625 0.0082823 -0.0015174 -0.00098098 -0.0036312 0.0062364 -0.00062141 0.0055007 -0.00039112 0.00075172 0 0.0035366 0 -0.00022394 0.00054688 -0.0012431 -0.00082129 -0.043242 0.0096239 -0.00045966 0.0050003 -0.0029349 -0.0093868 -0.009432 0.023663 -0.0064395 0.0014393 -0.010128 -0.0099395 -0.019672 -0.016588 0.0027535 -0.0041667 -0.02506 -0.0040637 0.0039802 -0.021951 -0.029304 -0.011676 -0.0021648
0.13281 0.0015678 -0.0009326 0.0017267 -0.002991 0 -0.0023358 -0.0037551 -0.0021499 0.002788 0.0023528 0.0037669 -0.17163 0.0065282 -0.001134 -0.0019546 -0.0081875 0.003295 -0.0023873 0.0029612 -0.0023632 -0.001454 0 -0.00024998 0 -0.00064849 -0.00040721 -0.0010043 -0.0011343 -0.029491 0.018123 -0.0030614 -0.00093771 -0.0046789 -0.0074062 -0.0047783 0.017581 -0.0024922 0.00081267 -0.017891 -0.019363 -0.024908 -0.023474 -0.0036171 -0.010372 -0.032954 -0.0064073 -0.0034903 -0.02412 -0.035847 -0.01706 0.00061329
0.13672 -0.0012485 -0.0023023 0.00015504 -0.0043602 0 -0.0075773 -0.005006 -0.0021326 0.0033405 -0.0002229 0.0044582 -0.15718 0.0012783 0.00048732 -0.002075 -0.0088641 -0.00014422 -0.004238 -0.00066627 -0.0036961 -0.0027144 0 -0.0027418 0 -0.00085942 -0.0011503 -0.00043081 -0.00086681 0.0085436 0.022961 -0.0044823 -0.0054663 -0.0065214 -0.0051192 -6.6976e-05 0.0081574 0.0012564 -0.00010814 -0.021627 -0.023979 -0.026623 -0.026516 -0.0079516 -0.0144 -0.036276 -0.0066677 -0.0076063 -0.023706 -0.037969 -0.020737 0.0013566
0.14063 -0.0037827 -0.0024526 -0.0010482 -0.0026105 0 -0.0064637 -0.0060273 -0.002101 0.0028401 -0.0022958 0.0039316 -0.14785 -0.0031185 0.0028861 -0.0014619 -0.0054538 -0.0019948 -0.0051725 -0.0031894 -0.0030767 -0.0027103 0 -0.0022742 0 -0.0007679 -0.0010647 -7.0887e-05 -0.00016848 0.030801 0.02261 -0.00299 -0.0052534 -0.0069895 -0.0022303 0.0031849 -0.0029182 0.0032697 -0.00052756 -0.025364 -0.028594 -0.028338 -0.029558 -0.012286 -0.018428 -0.039597 -0.0069282 -0.011722 -0.023292 -0.040091 -0.024415 -0.00070404
0.14453 -0.005371 -0.001176 -0.002265 0.0010026 0 -0.00020709 -0.0058119 -0.0017661 0.0013995 -0.002276 0.002892 -0.15326 -0.0033473 0.0047986 -0.00069391 -0.0012747 -0.0020005 -0.0045906 -0.0029453 -0.0010471 -0.0025516 0 0.00075014 0 -0.000381 -0.00026096 -0.0001458 0.00054356 0.021066 0.017617 0.001122 -0.0010251 -0.0050497 0.0012145 0.0046282 -0.013327 0.0031611 -0.00019896 -0.026048 -0.029823 -0.028388 -0.029811 -0.014345 -0.020281 -0.039759 -0.0056832 -0.012757 -0.02171 -0.038947 -0.026421 -0.0029588
0.14844 -0.0056299 0.00019415 -0.0035392 0.0038307 0 0.0055834 -0.0040803 -0.00096948 -0.0003359 -0.0007819 0.0012995 -0.16735 -0.0002115 0.0054289 -0.00022518 9.1266e-05 -0.0012653 -0.0023779 0.00012634 0.0011201 -0.0030636 0 0.0045705 0 0.00022648 0.00052885 -0.00033276 0.00094867 0.0016667 0.010168 0.0053745 0.0031431 -0.00087516 0.0045055 0.0049441 -0.020993 0.001745 0.00012728 -0.023653 -0.027637 -0.026758 -0.027251 -0.01411 -0.019941 -0.036735 -0.0029202 -0.010686 -0.01895 -0.034512 -0.026743 -0.0021091
0.15234 -0.0046507 0.00033843 -0.0043587 0.0038033 0 0.0060764 -0.0015443 0.00043933 -0.0015517 0.00041379 -0.00063368 -0.17383 0.0024906 0.0048763 -3.0524e-05 -0.0017746 -0.00064646 0.00070733 0.0041911 0.002655 -0.0035869 0 0.0073129 0 0.00087467 0.000609 -0.00017777 0.0010043 0.0022489 0.002555 0.0069298 0.0036227 0.0041349 0.0068959 0.0051583 -0.024884 0.00048295 -0.00051741 -0.021259 -0.025451 -0.025128 -0.024691 -0.013874 -0.0196 -0.033711 -0.0001571 -0.0086146 -0.016191 -0.030076 -0.027065 0.0022452
0.15625 -0.003006 -0.0004945 -0.0041858 0.00097738 0 0.0014593 0.00086493 0.002456 -0.0018387 0.00049462 -0.0018148 -0.16284 0.0019935 0.0034623 0.00022286 -0.0040114 3.2888e-05 0.0029109 0.0064178 0.0033431 -0.0028539 0 0.0078304 0 0.0012776 -9.8302e-05 0.00033142 0.00084052 0.022087 -0.0041693 0.0049238 0.00040332 0.0081184 0.0083644 0.0059315 -0.025105 0.00054412 -0.0021605 -0.014599 -0.018986 -0.022542 -0.018474 -0.0098362 -0.015909 -0.026714 0.0042589 -0.0020121 -0.013041 -0.021234 -0.024853 0.0068416
0.16016 -0.0014611 -0.00082377 -0.0030845 -0.0025179 0 -0.0038216 0.0028141 0.0045381 -0.0014636 0.00019547 -0.0011632 -0.14267 -0.00077608 0.0011735 0.00072777 -0.0036228 0.0012715 0.0025315 0.0048414 0.0030022 -0.00085584 0 0.0060919 0 0.0011974 -0.0010516 0.00070911 0.00056006 0.03183 -0.010189 0.001132 -0.0033407 0.0097705 0.0094743 0.0071507 -0.022339 0.0020056 -0.0036672 -0.0076554 -0.012236 -0.019891 -0.012014 -0.0055447 -0.011994 -0.019452 0.008785 0.0048922 -0.009865 -0.012099 -0.022472 0.007611
0.16406 -0.00048279 0.00022049 -0.0016772 -0.004096 0 -0.0056316 0.0044942 0.0055814 -0.0010808 0.00034691 0.00098426 -0.13387 -0.0025103 -0.0018346 0.0013096 -0.00042009 0.0028702 -0.00029268 3.9292e-05 0.0015714 0.00077456 0 0.0032753 0 0.00067791 -0.001583 0.00053233 0.00019444 0.011623 -0.015755 -0.0016847 -0.004518 0.0089494 0.010386 0.0079189 -0.017245 0.003795 -0.0037166 -0.00054054 -0.005597 -0.017893 -0.0055584 -0.00092762 -0.007919 -0.012292 0.012919 0.011906 -0.0074667 -0.002982 -0.019965 0.0033391
0.16797 0.0001057 0.0017674 -0.0004813 -0.0026413 0 -0.0036302 0.0059043 0.0046271 -0.00116 0.00044336 0.0028265 -0.15052 -0.0010845 -0.004391 0.0016288 0.0032462 0.0040141 -0.0030007 -0.0048516 -0.00029415 0.00060214 0 0.0012757 0 0.00010284 -0.0013826 -1.0319e-05 -0.00016038 -0.022155 -0.020126 -0.0021564 -0.0027495 0.0065345 0.010208 0.0069825 -0.010283 0.0045048 -0.0019008 0.0068568 0.00085781 -0.016969 0.00088892 0.0042269 -0.0035808 -0.0052998 0.016406 0.019102 -0.0063524 0.0061047 -0.017251 -0.0033106
0.17188 0.0009661 0.0021795 0.00056382 0.0007209 0 -0.00049365 0.006543 0.0017859 -0.0016466 -0.00076935 0.0027378 -0.18657 0.0025224 -0.0046485 0.0015446 0.0052887 0.0043097 -0.0025373 -0.0062203 -0.0013197 -0.0006872 0 0.0014361 0 -7.0609e-05 -0.000603 -0.00024492 -0.00024707 -0.035393 -0.021718 -0.0011715 8.1948e-06 0.0037375 0.0076233 0.0035385 -0.0018604 0.0034765 0.001165 0.014254 0.0073126 -0.016046 0.0073362 0.0093814 0.0007575 0.0016926 0.019893 0.026298 -0.0052381 0.015191 -0.014537 -0.0081264
0.17578 0.0026075 0.00099527 0.0018056 0.0035606 0 0.0014518 0.0059775 -0.0016069 -0.0020989 -0.0033506 0.00085821 -0.22037 0.0056814 -0.0018117 0.0012221 0.0058576 0.0043398 0.0015932 -0.0027687 -0.00078391 -0.00081718 0 0.0033037 0 0.00028545 0.00035309 0.00026637 0.00020843 -0.018216 -0.019291 -0.00062068 0.0018338 0.0013744 0.0023088 -0.0019543 0.0075043 0.0012697 0.0045936 0.018546 0.0097126 -0.017709 0.010639 0.012075 0.0026222 0.0050101 0.02033 0.029712 -0.0070711 0.020163 -0.013614 -0.0086521
0.17969 0.0047755 -0.00047897 0.003196 0.0039955 0 0.002144 0.0045527 -0.0039401 -0.0020877 -0.0054223 -0.0011341 -0.23307 0.0068901 0.0025371 0.00088632 0.0064116 0.0049048 0.0063168 0.003333 0.00054084 0.0013988 0 0.0048052 0 0.00082695 0.0010751 0.0011916 0.0011858 0.001174 -0.012966 -0.00149 0.0024006 -0.00046112 -0.0043316 -0.0076227 0.017046 -0.00084852 0.0077349 0.022141 0.011204 -0.019953 0.013236 0.014216 0.0039323 0.0075036 0.020083 0.032279 -0.0095649 0.024211 -0.013092 -0.0056088
0.18359 0.0064519 -0.00065739 0.0040902 0.0020039 0 0.0026182 0.00322 -0.004545 -0.0014842 -0.0048599 -0.0017864 -0.2233 0.0067284 0.0053824 0.00053413 0.0073747 0.0058349 0.0075649 0.0080767 0.0010932 0.0043436 0 0.004148 0 0.0010422 0.001274 0.0017089 0.0022149 -0.010585 -0.0041711 -0.0031679 0.0024137 -0.0022092 -0.0099721 -0.011098 0.02549 -0.0018956 0.0098615 0.02425 0.010971 -0.022807 0.01444 0.015058 0.0040961 0.0084882 0.018672 0.033094 -0.012849 0.026384 -0.013381 -0.0016889
0.1875 0.0065424 0.0005022 0.0038253 -0.00074718 0 0.0029873 0.0025283 -0.004004 -0.00048731 -0.0016442 -0.0011789 -0.20518 0.0063807 0.0050028 -5.0767e-05 0.0074464 0.0059203 0.0042026 0.0087278 0.00033532 0.0051702 0 0.0017908 0 0.00073501 0.00086955 0.0013401 0.0026209 -0.050249 0.0052545 -0.0043233 0.0022488 -0.0043361 -0.01297 -0.011071 0.030831 -0.0017895 0.0097737 0.022052 0.0057425 -0.02743 0.011604 0.012133 0.00093682 0.0050991 0.013888 0.028834 -0.018426 0.023118 -0.016024 0.00073463
0.19141 0.0046916 0.0014843 0.0024212 -0.0022879 0 0.0023986 0.0019417 -0.0033115 0.00048413 0.0018879 -0.00043026 -0.19353 0.0059841 0.0027344 -0.00099222 0.0054233 0.0042278 -0.00072392 0.00571 -0.0004961 0.0031767 0 0.00030531 0 0.00020213 7.6675e-05 0.00044592 0.0020426 -0.077359 0.013809 -0.0041426 0.0016959 -0.0068567 -0.01324 -0.008301 0.030703 -0.0011696 0.0064249 0.019854 0.00051398 -0.032053 0.0087676 0.0092081 -0.0022224 0.00171 0.0091038 0.024575 -0.024002 0.019853 -0.018667 0.0010424
0.19531 0.0015239 0.0010077 0.00057986 -0.0017787 0 0.000773 0.00040117 -0.0028656 0.0009124 0.003314 -0.00021514 -0.19164 0.0048902 0.0016568 -0.0020755 0.0021702 0.0013598 -0.0029282 0.0017092 0.00013468 0.0010611 0 0.0019172 0 -8.5773e-05 -0.00063782 -0.00016697 0.00078387 -0.057127 0.020382 -0.0027056 0.00085034 -0.0091837 -0.011728 -0.0051028 0.023605 -0.00074643 0.00036484 0.014587 -0.0078309 -0.036515 0.0031749 0.003582 -0.0073585 -0.0041242 0.00245 0.016954 -0.029884 0.012835 -0.022559 0.00024509
0.19922 -0.0018515 -0.00050161 -0.0010178 6.1075e-05 0 -0.0003976 -0.0023776 -0.0023653 0.0003612 0.0024088 -0.0001704 -0.19235 0.0032124 0.0032901 -0.0028458 9.2159e-05 -0.00086033 -0.0011061 -0.00091571 0.0019206 0.0022217 0 0.0061112 0 3.0633e-05 -0.00084012 -9.9318e-05 -0.00035772 0.0019272 0.023984 -0.00052628 0.00053012 -0.010398 -0.0092593 -0.0035443 0.010326 -0.00080112 -0.0056761 0.0079793 -0.017536 -0.040908 -0.0036209 -0.0032231 -0.013357 -0.011026 -0.0050199 0.0078661 -0.0359 0.00418 -0.026997 -0.00011014
0.20313 -0.0045641 -0.0014635 -0.0022889 0.0016787 0 0.00032071 -0.0053072 -0.0015605 -0.0012306 0.00093983 0.00018723 -0.1887 0.0023063 0.0057625 -0.0029587 0.00050216 -0.0010665 0.0019629 -0.0018314 0.0025848 0.0067981 0 0.0099224 0 0.00026137 -0.00048478 0.0002673 -0.00068913 0.058159 0.023822 0.0018784 0.0013171 -0.0097746 -0.0060358 -0.0037979 -0.0057456 -0.0011534 -0.0083704 0.0013084 -0.027159 -0.044868 -0.010468 -0.010035 -0.019226 -0.017753 -0.012357 -0.001183 -0.041497 -0.0045027 -0.031263 0.00091858
0.20703 -0.0063009 -0.0010069 -0.0035538 0.0018532 0 0.0021507 -0.0067644 -0.00078659 -0.0033249 0.00041647 0.00038159 -0.1815 0.0032725 0.0056153 -0.0024365 0.0019729 0.00035878 0.0025757 -0.0021166 0.00029799 0.010937 0 0.010825 0 0.00021685 2.2116e-05 0.00028447 -0.00015127 0.081729 0.019799 0.0039603 0.0024033 -0.0072266 -0.0020775 -0.0040861 -0.020051 -0.0014511 -0.006618 -0.0057665 -0.036259 -0.046071 -0.017642 -0.016891 -0.024264 -0.023368 -0.018849 -0.0099859 -0.044424 -0.013359 -0.034434 0.0030814
0.21094 -0.0070867 8.6234e-05 -0.0048691 0.00042353 0 0.002398 -0.0060103 -0.00054449 -0.0049549 0.00055973 -0.00069033 -0.17645 0.0052856 0.00157 -0.0016197 0.0017748 0.0017246 7.7119e-05 -0.0024312 -0.0039479 0.010447 0 0.0092582 0 -0.00014847 0.0001901 -0.00015874 0.00067529 0.082021 0.012786 0.0050856 0.0020271 -0.0033805 0.0021774 -0.002327 -0.029205 -0.0014767 -0.0029169 -0.012841 -0.045358 -0.047274 -0.024816 -0.023747 -0.029302 -0.028984 -0.025341 -0.018789 -0.047351 -0.022216 -0.037604 0.0051695
0.21484 -0.0069422 0.00041725 -0.0057438 -0.0017898 0 -0.00065955 -0.0037088 -0.00065795 -0.0053389 0.00019009 -0.0032561 -0.1759 0.0060436 -0.0037154 -0.00093908 -0.0010978 0.0016754 -0.0026603 -0.002226 -0.0068922 0.0051102 0 0.0080448 0 -0.00049393 -8.6464e-05 -0.00047898 0.0010752 0.088256 0.004213 0.0049106 -0.00058672 0.00075303 0.0059124 0.0019227 -0.03247 -0.001301 -0.0015222 -0.01772 -0.051122 -0.045693 -0.030101 -0.02821 -0.031681 -0.031305 -0.029279 -0.024406 -0.047058 -0.027965 -0.038315 0.0059912
0.21875 -0.0058398 -0.00033517 -0.0055839 -0.0036168 0 -0.0054888 -0.0010891 -0.00019255 -0.0044823 -0.00084238 -0.0058627 -0.17532 0.0041518 -0.0059671 -0.00075055 -0.0047619 0.00030999 -0.0026837 -0.00084004 -0.0061935 -0.0010307 0 0.0092486 0 -0.00049297 -0.00044905 -9.8796e-05 0.00075324 0.10989 -0.0046739 0.0038338 -0.0039585 0.0042596 0.0084589 0.006898 -0.031266 -0.0012465 -0.0047033 -0.020979 -0.054426 -0.042059 -0.033992 -0.030906 -0.0321 -0.031195 -0.031334 -0.027673 -0.04439 -0.031423 -0.037211 0.0054607
0.22266 -0.0039164 -0.0011157 -0.0043025 -0.0042207 0 -0.0084593 0.0012144 0.0015358 -0.0031717 -0.0013105 -0.0064947 -0.16868 0.00079262 -0.0034912 -0.0012734 -0.0065004 -0.0012143 -0.00042764 0.00099007 -0.0028534 -0.0037532 0 0.011828 0 -0.00021303 -0.0004828 0.00078377 -2.7872e-05 0.12519 -0.013083 0.0027689 -0.0054876 0.0066267 0.0095551 0.0098828 -0.027335 -0.0016483 -0.010517 -0.024145 -0.057603 -0.038361 -0.037806 -0.033509 -0.032431 -0.030977 -0.033302 -0.030822 -0.041638 -0.034755 -0.036025 0.0047859
0.22656 -0.0015692 -0.00088404 -0.0023539 -0.003471 0 -0.0073954 0.0033756 0.0039357 -0.0022769 -0.00035175 -0.0045859 -0.1564 -0.0013253 0.0010705 -0.0024704 -0.0056527 -0.0018947 0.00070617 0.0012698 -0.00013395 -0.0026702 0 0.012675 0 -3.2772e-05 -0.00016113 0.0012774 -0.00076888 0.10964 -0.020225 0.0022175 -0.0040154 0.0077365 0.0090623 0.00917 -0.02127 -0.0024913 -0.014298 -0.021284 -0.052574 -0.030476 -0.03654 -0.029986 -0.026995 -0.023665 -0.029653 -0.026229 -0.0334 -0.029916 -0.029513 0.005284
0.23047 0.00075318 6.2057e-05 -0.00021395 -0.0019107 0 -0.0036408 0.0055856 0.0053991 -0.0019925 0.0010008 -0.0016804 -0.14671 -0.00065044 0.0033351 -0.0038398 -0.003985 -0.0015304 -0.0017663 -0.0012773 -9.5299e-05 -0.00085677 0 0.0099752 0 -0.00018674 0.0001779 0.00073003 -0.0011458 0.067006 -0.024817 0.0016435 -0.0010301 0.0076703 0.0067039 0.0051184 -0.012629 -0.0032062 -0.012558 -0.018423 -0.047546 -0.022591 -0.035274 -0.026463 -0.02156 -0.016353 -0.026004 -0.021637 -0.025162 -0.025076 -0.023001 0.006745
0.23438 0.0028128 0.00045821 0.0019661 -0.00040159 0 -0.00039746 0.0073701 0.0047782 -0.0017745 0.00069933 0.00012915 -0.14861 0.0018574 0.0015429 -0.004421 -0.0031905 -0.00036726 -0.0063489 -0.0054659 -0.001565 -0.00076103 0 0.0052952 0 -0.00046789 0.0002856 -0.00047101 -0.0011372 0.024602 -0.025377 3.5131e-05 0.0008977 0.0065473 0.0024128 -0.00035988 -0.0012784 -0.0029418 -0.0057201 -0.013146 -0.039368 -0.013919 -0.03193 -0.020724 -0.014377 -0.0068567 -0.020518 -0.014345 -0.015636 -0.017084 -0.014739 0.0071238
0.23828 0.0045529 -0.0003417 0.0040791 0.00037682 0 0.00065005 0.0078976 0.0025641 -0.0010335 -0.0018272 0.00036986 -0.16333 0.0040723 -0.0017566 -0.0033313 -0.0026339 0.0014435 -0.0087498 -0.0082483 -0.0017284 -0.0012738 0 0.0021122 0 -0.00045079 0.00032363 -0.0011529 -0.00085446 -5.3037e-05 -0.021231 -0.0028017 0.00075728 0.0045035 -0.003019 -0.0051825 0.011453 -0.0012642 0.0026025 -0.0049719 -0.027416 -0.0043047 -0.026094 -0.012327 -0.0051 0.00526 -0.01283 -0.0038153 -0.0045652 -0.00531 -0.0043793 0.0043554
0.24219 0.0058135 -0.0015337 0.0056097 0.00031687 0 0.00058774 0.0068765 0.00044098 0.00017369 -0.0045906 0.00058956 -0.18257 0.0049776 -0.0024115 -0.00062437 -0.0002355 0.0037256 -0.0061533 -0.0073827 0.00056833 0.00058781 0 0.0023146 0 8.9891e-07 0.00062729 -0.00049249 -0.0003698 -0.018201 -0.013241 -0.005678 -0.00010539 0.0017471 -0.0079126 -0.008141 0.022905 0.0012964 0.0086867 0.0032017 -0.015463 0.0053098 -0.020258 -0.0039299 0.0041773 0.017377 -0.0051417 0.0067139 0.0065056 0.0064636 0.0059808 -0.0011514
0.24609 0.0062029 -0.001812 0.0057962 -8.3252e-05 0 0.001258 0.0049206 -0.00036659 0.0012222 -0.0049344 0.0025111 -0.19499 0.0051946 0.0010082 0.0023296 0.0043811 0.0057483 -0.00012684 -0.0035989 0.0035691 0.0053764 0 0.004339 0 0.00052754 0.0011683 0.0011056 0.00024189 -0.050493 -0.0034276 -0.0069709 0.00016592 -0.0014056 -0.010649 -0.0090219 0.030364 0.0034697 0.011057 0.013156 -0.0013836 0.013627 -0.012429 0.0052664 0.013188 0.029312 0.0029139 0.01806 0.016423 0.020168 0.016588 -0.0059719
0.25 0.0053901 -0.00093918 0.004428 -9.387e-05 0 0.0027303 0.0029357 -0.00018411 0.0016805 -0.0024318 0.0059322 -0.19479 0.005426 0.0056576 0.0036114 0.0082821 0.0062675 0.0047932 3.0729e-06 0.0046999 0.0095206 0 0.0048518 0 0.00063224 0.001402 0.0023161 0.00076069 -0.094352 0.006168 -0.0061463 0.0016834 -0.0045266 -0.010758 -0.0081643 0.03242 0.0041913 0.010348 0.023321 0.012947 0.021792 -0.0043646 0.014557 0.022166 0.041225 0.011013 0.029503 0.026203 0.0341 0.027225 -0.0061782
0.25391 0.0035404 -2.9398e-05 0.0023448 0.00070767 0 0.0034036 0.0012798 -0.00025162 0.0018555 0.00054249 0.0086615 -0.18528 0.0051045 0.0071627 0.0023207 0.0075066 0.0044864 0.0052853 0.00084997 0.0034344 0.008653 0 0.0021667 0 0.00022659 0.00079684 0.0021174 0.00086366 -0.12071 0.014284 -0.0041671 0.0027764 -0.0070769 -0.0090211 -0.0061003 0.029393 0.0034459 0.0077208 0.032822 0.026291 0.028698 0.0035615 0.022696 0.029732 0.051406 0.01807 0.039487 0.034417 0.046905 0.036687 -0.00094556
0.25781 0.0013483 -0.00021074 0.00084144 0.0021209 0 0.002411 -0.00031931 -0.0011328 0.0024266 0.0013218 0.0085922 -0.17514 0.0031604 0.0038804 -0.00040009 0.0012078 0.001056 0.0019778 -0.00073142 0.0016371 0.0025696 0 -0.0021093 0 -0.00025072 -0.00046949 0.00072356 0.00041714 -0.10638 0.020248 -0.0023146 0.002106 -0.0084534 -0.0064742 -0.0034703 0.022686 0.0021876 0.0040214 0.040999 0.037667 0.033096 0.011213 0.028538 0.03448 0.058132 0.023048 0.046561 0.039506 0.057465 0.043806 0.0061815
0.26172 -0.00048383 -0.0012964 0.0004223 0.0034419 0 0.0010333 -0.0020848 -0.0020048 0.0035172 -0.00026745 0.0057571 -0.1716 -6.9248e-05 -0.0015005 -0.0020537 -0.0067576 -0.0020581 -0.0017005 -0.0019971 0.001204 -0.0037771 0 -0.0047393 0 -0.00029768 -0.0014618 -0.00068248 -0.00027453 -0.062921 0.02336 -0.00080192 0.00031785 -0.0081764 -0.003473 -0.000919 0.013667 0.0014138 0.00029206 0.049177 0.049043 0.037494 0.018864 0.03438 0.039229 0.064858 0.028026 0.053635 0.044596 0.068024 0.050925 0.0098703
0.26563 -0.001816 -0.0020496 0.00025742 0.0038915 0 0.0010943 -0.0036795 -0.0016342 0.0042876 -0.0019626 0.0023055 -0.17557 -0.0024715 -0.00444 -0.000873 -0.010782 -0.0029419 -0.0029742 -0.00061156 0.0019792 -0.0047912 0 -0.0039666 0 0.000102 -0.0012699 -0.001108 -0.00061356 -0.025269 0.022868 0.0011714 -0.00077644 -0.0062017 0.00015407 0.0012268 0.0030212 0.0013432 -0.0018075 0.053769 0.055365 0.038597 0.02488 0.035761 0.039457 0.065646 0.029381 0.055207 0.045287 0.073305 0.053675 0.0072973
0.26953 -0.003055 -0.0016698 -0.00091959 0.0030338 0 0.002266 -0.0045137 0.00011278 0.0036466 -0.0017667 0.00053943 -0.18194 -0.0022261 -0.0025852 0.0024879 -0.0083122 -0.0011512 -0.0019197 0.003002 0.0023798 0.00020553 0 -0.00095313 0 0.00045135 0.00010876 -0.00062297 -0.00021999 -0.012302 0.018683 0.0039855 -0.00048013 -0.0031189 0.0041786 0.0032127 -0.0089532 0.0014996 -0.001029 0.057312 0.060207 0.038735 0.030417 0.035836 0.038364 0.064697 0.029676 0.05517 0.04469 0.077041 0.055146 0.00031522
0.27344 -0.0045228 -0.000666 -0.0033221 0.00097751 0 0.0018811 -0.0044227 0.0020028 0.0014318 -8.2398e-05 0.001021 -0.18376 -2.0076e-05 0.0024087 0.0053419 -0.0018728 0.0020491 -0.00061341 0.0060661 0.0017253 0.0061744 0 0.001628 0 0.00027254 0.0016969 -0.00011815 0.0006518 -0.0068069 0.011901 0.0065661 -0.00014207 4.5939e-05 0.0075801 0.0055988 -0.021335 0.0014682 0.001774 0.059809 0.063567 0.038244 0.03542 0.034852 0.036316 0.062321 0.029182 0.053821 0.043247 0.07933 0.055517 -0.0063449
0.27734 -0.0058831 -9.8549e-05 -0.005643 -0.0016398 0 -0.0020265 -0.0037759 0.002753 -0.0012121 0.0010967 0.0024204 -0.17749 0.0014251 0.0066602 0.0052696 0.0034631 0.0047034 -0.00065211 0.0061177 0.001192 0.0072641 0 0.0021389 0 -0.00037929 0.0023821 -0.0002856 0.0012489 0.020001 0.0042175 0.0071588 -0.0015143 0.0024196 0.009339 0.008527 -0.031816 0.0013409 0.0035299 0.058445 0.061459 0.035432 0.038455 0.029963 0.030746 0.054682 0.025776 0.047634 0.038678 0.076278 0.051826 -0.0089661
0.28125 -0.0062825 -0.00020374 -0.0061952 -0.0038148 0 -0.0078226 -0.0028525 0.0024285 -0.0027628 0.00072144 0.0028856 -0.16584 0.00028224 0.0074462 0.00227 0.0044865 0.0054394 -0.0017307 0.0032883 0.0021372 0.0024499 0 0.0011249 0 -0.00097511 0.0018512 -0.00091191 0.00096154 0.068612 -0.0033202 0.0051962 -0.0044138 0.003845 0.0095053 0.011174 -0.037134 0.0013074 0.0013165 0.057082 0.059352 0.032621 0.04149 0.025073 0.025176 0.047043 0.022369 0.041446 0.034109 0.073225 0.048135 -0.0072662
0.28516 -0.0051046 -0.00015765 -0.0044971 -0.0045125 0 -0.011143 -0.0013603 0.002297 -0.0026719 -0.00023004 0.0014301 -0.1563 -0.0023177 0.0050736 -0.0012918 0.0019867 0.0040457 -0.0023942 7.358e-05 0.0039635 -0.003736 0 0.00026724 0 -0.0010632 0.00072457 -0.0011788 -9.8891e-05 0.10519 -0.010835 0.0021283 -0.0064877 0.0048959 0.0091072 0.012054 -0.034796 0.00098484 -0.0047249 0.053676 0.0543 0.029356 0.043191 0.019029 0.018821 0.037372 0.018212 0.03365 0.029056 0.067607 0.04281 -0.0036192
0.28906 -0.0025698 0.0007304 -0.0016459 -0.0031841 0 -0.0090251 0.0011139 0.0032828 -0.0017557 -0.00032901 -0.001704 -0.15591 -0.0036325 0.0019657 -0.0029116 -0.0008494 0.001266 -0.0017685 -0.0010015 0.004423 -0.0058957 0 0.0005696 0 -0.00070167 -0.00014627 -0.00058919 -0.001147 0.098616 -0.018615 0.00012519 -0.0055124 0.0062344 0.008774 0.010079 -0.024924 -0.00047326 -0.010953 0.049184 0.047683 0.02585 0.044183 0.012371 0.012049 0.026621 0.013655 0.024999 0.023745 0.060626 0.036618 -0.00052209
0.29297 0.00042133 0.0019292 0.00084905 -0.0002475 0 -0.0029526 0.0041508 0.0047738 -0.0012424 0.00023776 -0.0054681 -0.16564 -0.0026134 0.00031553 -0.0021767 -0.0015897 -0.0017046 -0.0004105 0.00051263 0.0022895 -0.002955 0 0.0016447 0 -0.00031974 -0.00042522 0.00048046 -0.0013892 0.057386 -0.025578 -5.6029e-05 -0.0017431 0.0078121 0.0076264 0.0054967 -0.010607 -0.0033352 -0.013069 0.044637 0.040989 0.022469 0.045039 0.0058843 0.0054617 0.015966 0.0092107 0.0165 0.018631 0.053617 0.030503 0.0010392
0.29688 0.0029891 0.002141 0.0024282 0.0028971 0 0.0025023 0.0063033 0.0051534 -0.0015071 -0.00014904 -0.0084741 -0.17879 -0.0012099 0.0005623 -0.00082418 -0.00019075 -0.003701 0.00034875 0.0029805 -0.00077066 0.0012388 0 0.0025212 0 -0.00020875 -0.00036452 0.0011579 -0.00070978 0.021745 -0.029035 0.00025695 0.0022357 0.0086432 0.0039471 -0.00016078 0.0038208 -0.0064265 -0.0097024 0.03956 0.033547 0.020316 0.044564 0.0010691 0.00067923 0.0062469 0.005865 0.009485 0.015436 0.046342 0.025156 0.001296
0.30078 0.0047723 0.00082101 0.0035827 0.0045628 0 0.0039956 0.0062036 0.003486 -0.0018217 -0.0022937 -0.0093312 -0.1854 -0.0019254 0.0016775 -0.00068523 0.001775 -0.0040812 -0.00030846 0.0044633 -0.0016353 0.0020885 0 0.0028184 0 -0.00023578 -0.00029486 0.000953 0.00025055 0.019241 -0.026443 -0.00082997 0.0039329 0.0074413 -0.0027894 -0.0050988 0.015317 -0.0076506 -0.0033366 0.034482 0.026105 0.018163 0.044088 -0.0037461 -0.0041032 -0.0034721 0.0025193 0.0024702 0.012242 0.039068 0.019808 0.00068031
0.30469 0.0057895 -0.0010862 0.0047683 0.0038544 0 0.0021222 0.003959 0.00050696 -0.0012996 -0.0047798 -0.0072126 -0.17968 -0.0044264 0.0024548 -0.0017443 0.0027868 -0.0031518 -0.0019931 0.0043853 0.00086705 -0.0013032 0 0.0030141 0 -8.2574e-05 -0.00021958 0.00021515 0.00068469 0.035575 -0.017677 -0.0037195 0.0030215 0.0036682 -0.01066 -0.0083652 0.023348 -0.0057231 0.0021584 0.030113 0.019837 0.017252 0.042986 -0.0064868 -0.007049 -0.011158 0.00025359 -0.0024275 0.010734 0.032911 0.016174 -0.00041328
0.30859 0.0059972 -0.0021374 0.0055654 0.0013402 0 -1.2853e-05 0.0012674 -0.0021154 7.6851e-05 -0.0053592 -0.0026193 -0.16481 -0.0054545 0.0024169 -0.0023627 0.0022365 -0.0020949 -0.0034732 0.0036068 0.004432 -0.0056821 0 0.0036918 0 0.00030818 4.9028e-05 -0.00027114 0.00032095 0.03474 -0.0055797 -0.0068871 0.0010815 -0.0018395 -0.016359 -0.010117 0.028788 -0.0015122 0.0047636 0.026367 0.014602 0.017433 0.041331 -0.0074047 -0.0083808 -0.017057 -0.0010632 -0.0054647 0.01071 0.027736 0.014046 -0.0011626
0.3125 0.0051836 -0.0019556 0.0051358 -0.0012838 0 -0.00027389 -5.1567e-05 -0.0033547 0.0014689 -0.0035758 0.0024278 -0.15089 -0.0025864 0.0017755 -0.0013318 0.00030789 -0.0021256 -0.0036702 0.003186 0.0055645 -0.0071237 0 0.0047163 0 0.00062004 0.00048674 -9.3716e-05 -0.00039981 0.0037591 0.0058501 -0.0083637 -0.00026002 -0.0071817 -0.017724 -0.010952 0.03176 0.0024504 0.0051827 0.022622 0.0093658 0.017615 0.039677 -0.0083225 -0.0097126 -0.022957 -0.00238 -0.0085018 0.010685 0.022561 0.011917 -0.00041212
0.31641 0.0033409 -0.0015027 0.0033898 -0.0023596 0 0.00093292 0.00032278 -0.0035112 0.0021171 -0.0013752 0.0054139 -0.14762 0.0023685 0.00093241 0.00060387 -0.0022843 -0.0033959 -0.0025046 0.0033024 0.0033005 -0.004654 0 0.0052321 0 0.00051177 0.00076542 0.00042019 -0.00079349 -0.031605 0.014006 -0.0074001 -0.00054688 -0.010421 -0.015262 -0.011071 0.030734 0.003985 0.0049678 0.020725 0.0074487 0.01977 0.037016 -0.0057897 -0.0083323 -0.024566 -0.0025398 -0.0078921 0.012849 0.019761 0.013339 0.002201
0.32031 0.00099855 -0.001758 0.0013623 -0.0013867 0 0.0021859 0.0011013 -0.0034145 0.002061 -0.00081949 0.0050493 -0.15745 0.004626 0.00020819 0.0015311 -0.0043455 -0.0046986 -0.00097856 0.0033664 0.00025645 -0.00065138 0 0.0044635 0 8.8336e-06 0.00061382 0.0006225 -0.00057052 -0.038313 0.018653 -0.004642 -6.8496e-05 -0.010598 -0.011189 -0.010052 0.023933 0.0029595 0.0044093 0.018881 0.0056275 0.021981 0.034326 -0.0031572 -0.0068736 -0.026051 -0.0026662 -0.0071771 0.015077 0.017029 0.014865 0.0053055
0.32422 -0.0010191 -0.0024484 0.00021621 0.00074482 0 0.0031126 0.00083816 -0.003255 0.0018527 -0.0016258 0.0022205 -0.17441 0.0015031 -8.6723e-05 0.00062701 -0.004549 -0.0044612 -0.00037389 0.0029391 -0.00020461 0.001794 0 0.0025254 0 -0.00052108 0.00017684 0.00027007 -4.2944e-05 -0.015817 0.020753 -0.0010524 0.0010423 -0.0080941 -0.0071227 -0.007364 0.011617 0.0011257 0.0025881 0.017572 0.0049481 0.024525 0.031365 5.3606e-05 -0.0050474 -0.0262 -0.0028978 -0.0057487 0.017461 0.014869 0.017323 0.0065206
0.32813 -0.0022608 -0.0024051 -3.5737e-05 0.002501 0 0.0042338 -0.00065011 -0.0024554 0.0017294 -0.0015998 -0.00077471 -0.189 -0.0041904 0.0003692 -0.00071239 -0.0023563 -0.0022341 -0.0011085 0.0023113 0.0024009 0.001634 0 0.00048596 0 -0.00076808 -9.7635e-05 -0.00021371 0.00025475 0.004305 0.020736 0.0028362 0.0026994 -0.0042471 -0.0028852 -0.0030035 -0.0031791 0.00039567 -0.00077603 0.017025 0.005901 0.027544 0.028016 0.0040911 -0.0026958 -0.024438 -0.0032798 -0.0033006 0.020071 0.013527 0.021116 0.0045621
0.33203 -0.0030201 -0.0011018 -0.00056476 0.0027706 0 0.0051309 -0.002348 -0.00063957 0.0013411 0.00045777 -0.0020515 -0.1947 -0.0065863 0.0016345 -0.00034087 0.0012305 0.00076023 -0.0022377 0.0021365 0.0052011 0.00028672 0 -0.00039075 0 -0.00077966 5.9992e-05 -0.00020054 0.00012464 -0.0019435 0.018102 0.0065067 0.0040162 -0.00055933 0.0024588 0.0023452 -0.016372 0.0012987 -0.0041835 0.016478 0.006854 0.030562 0.024668 0.0081285 -0.00034428 -0.022677 -0.0036618 -0.00085255 0.022681 0.012184 0.024908 0.00064615
0.33594 -0.0039344 0.0005591 -0.002364 0.001464 0 0.0039048 -0.0033064 0.0015798 0.00038023 0.0029326 -0.0013793 -0.19136 -0.0028626 0.003203 0.0020255 0.0040982 0.0026239 -0.0022467 0.002634 0.0050849 -0.00011295 0 0.00039735 0 -0.00082256 0.00045123 0.00045948 -0.00011054 -0.020936 0.012552 0.0088011 0.003355 0.0020014 0.008692 0.0076536 -0.025363 0.0029541 -0.005506 0.016146 0.0087702 0.033 0.021404 0.011266 0.001275 -0.019685 -0.0048746 0.0011835 0.024394 0.011074 0.02871 -0.0024608
0.33984 -0.0051685 0.0012435 -0.0049543 -0.00063351 0 -0.00073118 -0.0035453 0.0030173 -0.00073811 0.003066 0.00012553 -0.18364 0.0034688 0.0041399 0.0039955 0.0045361 0.0024085 -0.00061243 0.0033031 0.0019711 0.0013643 0 0.0022055 0 -0.001002 0.00065124 0.0012552 3.0933e-05 -0.01843 0.0050308 0.0083802 -9.5639e-05 0.0033129 0.013897 0.011954 -0.029967 0.0042231 -0.0042135 0.015852 0.010855 0.035337 0.018154 0.014247 0.0027664 -0.016477 -0.0062327 0.0031475 0.025951 0.010006 0.032513 -0.0029707
0.34375 -0.006035 0.00078181 -0.0066143 -0.0024475 0 -0.0070349 -0.0036266 0.0030874 -0.0011343 0.00029222 0.0012477 -0.17696 0.0058962 0.0037204 0.0026854 0.002492 0.00082852 0.0013783 0.003436 -0.0012107 0.003948 0 0.003753 0 -0.0011151 0.00049548 0.0015238 0.00064722 0.0165 -0.0026492 0.0051516 -0.004799 0.0039484 0.015904 0.014461 -0.031064 0.0046328 -0.0020895 0.015407 0.012802 0.037138 0.015164 0.016508 0.0038069 -0.013272 -0.0076978 0.0046425 0.027134 0.008944 0.035746 -0.0016401
0.34766 -0.0054987 0.00037857 -0.0059436 -0.0031675 0 -0.010793 -0.0036038 0.0023771 -0.00048755 -0.0027784 0.0015134 -0.1743 0.0016288 0.0020589 -0.0021638 -0.00059032 -0.00053893 0.0016358 0.0028009 -0.0016011 0.0060473 0 0.0041339 0 -0.00091465 0.0002448 0.0011222 0.0012734 0.054288 -0.0092054 0.0009736 -0.0075004 0.0046745 0.014156 0.014542 -0.028727 0.0042454 -0.001499 0.014596 0.014417 0.037633 0.012808 0.017013 0.0037486 -0.010072 -0.0094242 0.0049942 0.027405 0.0078992 0.037589 -0.00078134
0.35156 -0.0031143 0.0011053 -0.0031376 -0.0025237 0 -0.008943 -0.0027746 0.0019721 0.00041958 -0.0031123 0.0010426 -0.17573 -0.0053138 0.00010706 -0.007432 -0.0030433 -0.0006843 -0.00060252 0.0017306 0.00080927 0.0063945 0 0.0035059 0 -0.00044825 0.00025415 0.00056341 0.0012658 0.056475 -0.014591 -0.0015744 -0.0059325 0.0058502 0.010055 0.011888 -0.021989 0.0030261 -0.003032 0.013785 0.016031 0.038127 0.010451 0.017519 0.0036903 -0.0068715 -0.011151 0.0053459 0.027677 0.0068544 0.039433 -0.0018145
0.35547 0.00048135 0.0024824 0.00028635 -0.00080916 0 -0.0026311 -0.00060068 0.0023169 0.00047132 -0.00066064 4.1686e-05 -0.17998 -0.0079623 -0.0010595 -0.0092384 -0.0040097 0.00014966 -0.0036229 0.00059166 0.0034076 0.004601 0 0.0028739 0 -4.2672e-05 0.0005528 0.00047155 0.00040674 0.019244 -0.019134 -0.0014213 -0.0010268 0.0070755 0.0055637 0.0069128 -0.010467 0.00077033 -0.0050333 0.012442 0.016637 0.03691 0.0089202 0.016294 0.0027546 -0.0042356 -0.012136 0.0046765 0.027502 0.0061915 0.039177 -0.0039428
0.35938 0.003951 0.0029283 0.0028849 0.0012755 0 0.0036512 0.0023398 0.002855 -0.00041205 0.0015839 -0.0012399 -0.186 -0.0032732 -0.001066 -0.0064421 -0.0034408 0.0010066 -0.0044926 -0.00066375 0.0035623 0.0011003 0 0.0031528 0 6.1217e-05 0.00082348 0.00091518 -0.00084132 -0.022836 -0.022109 3.0095e-05 0.0037403 0.0073649 0.0016513 0.0009454 0.0040709 -0.0022303 -0.005402 0.010903 0.016871 0.035062 0.0076934 0.014431 0.0014952 -0.0018078 -0.012847 0.0036305 0.027163 0.0056697 0.038145 -0.0052064
0.36328 0.006122 0.0016242 0.0042898 0.0029183 0 0.0060702 0.0045941 0.0027209 -0.00090974 0.0010285 -0.0021725 -0.19324 0.0049834 -0.00043477 -0.0015333 -0.0015876 0.0012416 -0.0017689 -0.002288 0.00079715 -0.0031253 0 0.0043371 0 -1.9311e-05 0.00077484 0.0013114 -0.0016972 -0.036972 -0.021567 0.00029525 0.0053465 0.0058031 -0.0019354 -0.0042502 0.018031 -0.00473 -0.0035769 0.0092701 0.016847 0.032851 0.0065461 0.01236 0.00014644 0.00043453 -0.013231 0.0024946 0.026819 0.0052978 0.036671 -0.0045789
0.36719 0.006589 -0.00042848 0.004936 0.0035587 0 0.0044991 0.0050806 0.0015845 0.00041084 -0.001567 -0.0018302 -0.20071 0.010042 9.1573e-06 0.0019282 0.001089 0.0010087 0.0029428 -0.0041193 -0.0032567 -0.0068047 0 0.0055121 0 3.0608e-05 0.00044677 0.0010165 -0.0017212 -0.027725 -0.015904 -0.0018079 0.0036123 0.0022631 -0.0056768 -0.0074684 0.028006 -0.0051659 -0.00061966 0.0071749 0.015558 0.028872 0.0057862 0.009274 -0.0016385 0.0017731 -0.012016 0.00092009 0.026452 0.0056577 0.033037 -0.0028009
0.37109 0.0056802 -0.0014888 0.0051267 0.0031325 0 0.0017639 0.003945 -0.0002531 0.0033811 -0.003078 0.00018105 -0.20615 0.0085116 -7.6367e-05 0.002643 0.0035993 0.00091662 0.0062239 -0.0053576 -0.0064276 -0.0086806 0 0.0056537 0 0.00031828 0.0001096 1.2771e-05 -0.0011625 -0.025652 -0.0057073 -0.0051605 0.00076862 -0.0023472 -0.0093871 -0.0087959 0.032528 -0.0030384 0.0023564 0.0050796 0.01427 0.024893 0.0050263 0.006188 -0.0034235 0.0031117 -0.010801 -0.00065438 0.026084 0.0060177 0.029402 -0.0012556
0.375 0.004018 -0.0010734 0.0046495 0.0020348 0 0.00044762 0.0021121 -0.0023759 0.0060011 -0.0017479 0.0029437 -0.20666 0.0029174 -0.00034541 0.0023045 0.0045728 0.0013583 0.0057705 -0.0051447 -0.0073317 -0.0079338 0 0.0044495 0 0.00059399 -6.8552e-05 -0.0010112 -0.00066347 -0.044248 0.006052 -0.007563 -0.00098005 -0.0065219 -0.012303 -0.0093544 0.032084 0.00032807 0.0052862 0.002776 0.012263 0.020095 0.0037838 0.003121 -0.0053364 0.0036579 -0.0087204 -0.002182 0.025494 0.0065747 0.024848 -0.00040285
0.37891 0.0021251 -0.00048734 0.0032878 0.00082905 0 0.00088971 0.00018072 -0.0045382 0.0061656 0.00078021 0.0045676 -0.20048 -0.001538 -0.00030659 0.0032156 0.0032535 0.0021218 0.0022447 -0.003435 -0.0057471 -0.0046142 0 0.002431 0 0.0005585 -0.00015469 -0.0012898 -0.00060945 -0.059504 0.0158 -0.0076967 -0.0011915 -0.0089658 -0.013739 -0.010147 0.027827 0.0025806 0.0084256 0.00033908 0.0097968 0.014774 0.0022325 6.6233e-05 -0.0073312 0.0036972 -0.0060868 -0.0036798 0.024762 0.0072578 0.019707 0.00041808
0.38281 0.00029365 -0.0011961 0.0014115 -7.0254e-05 0 0.0020136 -0.0019628 -0.0063655 0.0037129 0.0015357 0.0036427 -0.18844 -0.0020619 1.0744e-05 0.0055408 0.00041808 0.0024718 -0.001569 -0.001225 -0.0025502 0.00018588 0 0.00044419 0 0.00026342 -0.00025312 -0.00070756 -0.00077028 -0.038879 0.021503 -0.0058354 -0.00072385 -0.0091958 -0.013388 -0.010975 0.020572 0.0021442 0.010866 -0.0021107 0.0072996 0.0094434 0.00059251 -0.0029536 -0.0093428 0.0036654 -0.0034721 -0.005177 0.023952 0.0078892 0.01456 0.0017978
0.38672 -0.0013708 -0.0029361 -0.00021557 -0.00054191 0 0.0031287 -0.0044144 -0.0070734 0.00069056 -0.00011609 0.0005135 -0.17373 -3.3541e-05 3.4491e-05 0.0071574 -0.0020144 0.0015703 -0.003227 0.00017737 0.0004362 0.0046556 0 -0.0009162 0 9.7154e-05 -0.00029505 9.4136e-05 -0.00059935 0.014836 0.023298 -0.0029827 -0.00022156 -0.0075705 -0.011069 -0.010447 0.010921 -0.00051742 0.010482 -0.0048076 0.0042043 0.003915 -0.0027523 -0.0053022 -0.011678 0.002267 -0.0012223 -0.0066651 0.021669 0.0075266 0.0093108 0.003294
0.39063 -0.0028643 -0.0038448 -0.0012187 -0.00071498 0 0.0041767 -0.006474 -0.0059049 -0.0005119 -0.0016559 -0.0029106 -0.16005 0.001566 -0.00065172 0.00611 -0.0025842 -0.00093025 -0.002287 0.00016882 0.0011611 0.0070924 0 -0.0014354 0 0.00033173 -0.00014232 0.00033365 0.00011259 0.059673 0.022364 0.00016379 0.00039518 -0.004869 -0.0065838 -0.0071902 -0.00015878 -0.0032684 0.0058731 -0.0075045 0.001109 -0.0016133 -0.0060971 -0.0076508 -0.014013 0.00086855 0.0010275 -0.0081533 0.019385 0.007164 0.0040616 0.0038864
0.39453 -0.0041796 -0.0025526 -0.0019977 -0.00085331 0 0.0045268 -0.0069913 -0.0030208 0.00066412 -0.000473 -0.0046865 -0.15002 0.0015414 -0.0016348 0.0028502 -0.0015158 -0.0043536 3.8247e-05 -0.00081961 -0.0011516 0.0068559 0 -0.0011157 0 0.00075603 0.0001173 -0.00018095 0.00092065 0.05888 0.019426 0.0032156 0.0010678 -0.0018318 -0.00018443 -0.0012685 -0.011305 -0.0039322 -0.0016234 -0.01031 -0.0019775 -0.0066592 -0.010274 -0.0096465 -0.016545 -0.0011206 0.002158 -0.0098364 0.015826 0.0057242 -0.00061502 0.0032002
0.39844 -0.0051818 0.00016449 -0.0031665 -0.0012253 0 0.0026752 -0.0055856 0.00023087 0.0025828 0.0028303 -0.0042864 -0.14497 0.0010357 -0.0018236 -0.00018529 -0.00025008 -0.0069768 0.0022827 -0.0019056 -0.004859 0.0047933 0 -0.00015074 0 0.00086644 0.00012211 -0.0009184 0.0011188 0.022916 0.01439 0.0054842 0.00094096 0.0010354 0.0068535 0.0054474 -0.021269 -0.0018267 -0.0082666 -0.01323 -0.0050547 -0.011201 -0.015318 -0.011274 -0.019283 -0.0037268 0.0021194 -0.011723 0.010936 0.0031592 -0.0046935 0.0019132
0.40234 -0.0055655 0.0021246 -0.0046474 -0.0019312 0 -0.0020034 -0.0032732 0.0022388 0.003106 0.0048838 -0.002712 -0.14554 0.0013206 -0.00040064 -0.0010862 0.00016146 -0.0068911 0.0035845 -0.0025325 -0.0067426 0.0026547 0 0.00090633 0 0.00044707 -0.00039039 -0.0011876 0.00047579 -0.0013819 0.0071746 0.0060369 -0.00081462 0.0034256 0.012435 0.010359 -0.029051 0.001897 -0.010657 -0.01615 -0.0081319 -0.015743 -0.020363 -0.012901 -0.022021 -0.0063329 0.0020809 -0.01361 0.0060456 0.00059417 -0.008772 0.00084804
0.40625 -0.0050036 0.0020723 -0.0054836 -0.0027325 0 -0.0074329 -0.0015898 0.0024712 0.0015656 0.0033258 -0.0014107 -0.15129 0.0019063 0.0023159 -0.00024579 -5.321e-05 -0.0034269 0.0036185 -0.0026289 -0.0047603 0.0017676 0 0.0011884 0 -0.00011901 -0.0011766 -0.00080968 -0.00045234 0.015873 -0.0013836 0.0046771 -0.0035497 0.0051688 0.014782 0.011835 -0.033331 0.0051526 -0.0084005 -0.019098 -0.010505 -0.0185 -0.025707 -0.014095 -0.024591 -0.0092491 -0.00061693 -0.015931 -0.001037 -0.003806 -0.010929 -4.3034e-05
0.41016 -0.0034158 0.00095266 -0.0046577 -0.0030758 0 -0.0097483 -0.0010519 0.0018527 -0.00085505 -0.00045967 -0.0011764 -0.1591 0.0011848 0.0049618 0.00046161 -0.00015557 0.0019741 0.0024422 -0.0021801 -0.00026394 0.0020027 0 4.7344e-05 0 -0.0002083 -0.0015823 -0.00023572 -0.00080726 0.052504 -0.0095495 0.0025972 -0.0050722 0.0062342 0.013551 0.010161 -0.032151 0.0062614 -0.004166 -0.022049 -0.012824 -0.02112 -0.031074 -0.015257 -0.027148 -0.012189 -0.0035187 -0.018286 -0.0082877 -0.008347 -0.01294 -0.0014283
0.41406 -0.0011125 0.00070122 -0.002097 -0.0024517 0 -0.0067811 -0.00067046 0.001744 -0.002435 -0.0028148 -0.0019037 -0.16305 -0.0014159 0.0061158 -8.0401e-06 -0.00020161 0.006436 0.00075193 -0.0009785 0.0028533 0.0020195 0 -0.002306 0 0.00036615 -0.0011546 -3.9697e-05 -0.00026156 0.058133 -0.015523 0.0015319 -0.0035438 0.0067001 0.0098983 0.0070537 -0.023953 0.0048801 -0.0012104 -0.024859 -0.0146 -0.022892 -0.035834 -0.01629 -0.029178 -0.014746 -0.0069677 -0.020573 -0.015682 -0.012903 -0.014058 -0.0033338
0.41797 0.0013391 0.0019858 0.0011508 -0.00089643 0 -0.00057326 0.00087861 0.0025873 -0.0023961 -0.00177 -0.0029919 -0.15783 -0.0044646 0.0052887 -0.00077599 -0.0010754 0.0075972 -0.00011522 0.00095234 0.0017268 0.00069129 0 -0.0047614 0 0.0011044 -0.00015792 -0.00034249 0.00064468 0.010261 -0.01823 0.0020099 0.00051287 0.0066058 0.005474 0.0042449 -0.0095145 0.0020951 -0.00081424 -0.027428 -0.015443 -0.023211 -0.039553 -0.017104 -0.030303 -0.016647 -0.011355 -0.022745 -0.023321 -0.017484 -0.013646 -0.0045148
0.42188 0.0034006 0.0035001 0.0036999 0.00084536 0 0.0041176 0.0036922 0.0036194 -0.0011712 0.0010289 -0.003693 -0.14409 -0.0058771 0.003099 -0.00035662 -0.0030817 0.0052625 0.00083972 0.0027647 -0.0025671 -0.001601 0 -0.0060566 0 0.0013017 0.00060193 -0.00074983 0.0010296 -0.060729 -0.017504 0.0026369 0.0043818 0.0057963 0.0013409 0.0023524 0.0072093 -0.00026871 -0.0018549 -0.029997 -0.016287 -0.02353 -0.043272 -0.017918 -0.031428 -0.018548 -0.015743 -0.024917 -0.03096 -0.022065 -0.013235 -0.0034784
0.42578 0.0047316 0.0035494 0.0047722 0.0017945 0 0.0041478 0.0064062 0.0038314 0.00041432 0.0024451 -0.0032133 -0.13021 -0.0050162 0.00067613 0.0012536 -0.0049216 0.0013276 0.0029971 0.0029945 -0.0058243 -0.003159 0 -0.0056617 0 0.00076382 0.00052673 -0.00081696 0.0005364 -0.1045 -0.013837 0.0014434 0.0055293 0.0039875 -0.0022875 0.00084614 0.020805 -0.00075131 -0.002373 -0.031885 -0.015628 -0.022263 -0.044547 -0.01838 -0.030419 -0.018614 -0.019212 -0.026072 -0.036559 -0.024514 -0.011114 -0.00017749
0.42969 0.0051578 0.0020118 0.0045039 0.001553 0 0.00076709 0.0075162 0.0030021 0.0018716 0.0013373 -0.00099368 -0.12681 -0.0032558 -0.0010214 0.0022437 -0.0046509 -0.0018575 0.0042047 0.00076116 -0.0046552 -0.0026101 0 -0.0039819 0 -1.108e-05 -0.000205 -0.00051287 -0.00034142 -0.10252 -0.0081515 -0.0019451 0.0038058 0.0011013 -0.0055544 -0.0010946 0.027708 0.00082361 -0.0012265 -0.033611 -0.014613 -0.020619 -0.045241 -0.018759 -0.028902 -0.018246 -0.022463 -0.026986 -0.041674 -0.026457 -0.0085861 0.0035682
0.43359 0.0046149 0.0004035 0.003566 0.00072785 0 -0.001957 0.0067613 0.0016924 0.0029675 -0.00061092 0.0026567 -0.13759 -0.0025316 -0.001473 0.00091382 -0.0018364 -0.0030797 0.0027433 -0.0031101 0.0003017 -0.00044503 0 -0.0018037 0 -0.00037018 -0.00083815 -0.00020409 -0.00079369 -0.080759 -0.0016758 -0.0056134 0.0012899 -0.0023935 -0.008432 -0.0037161 0.028264 0.0032214 0.0015435 -0.035073 -0.013212 -0.01873 -0.045215 -0.019024 -0.026687 -0.017239 -0.024878 -0.027411 -0.045604 -0.02733 -0.0057724 0.0055524
0.4375 0.0032316 7.0003e-05 0.002621 0.00048138 0 -0.0012164 0.0051053 0.00041966 0.0033018 -0.0013123 0.006212 -0.15549 -0.0034863 -0.00058208 -0.0022633 0.0015976 -0.0024588 -0.00063826 -0.0063505 0.0050816 0.0011703 0 0.00030718 0 -0.00016536 -0.00079542 -0.00022262 -0.00050165 -0.07327 0.004294 -0.0069521 0.00014662 -0.0055063 -0.010612 -0.0064935 0.025645 0.0046506 0.0052289 -0.035734 -0.010642 -0.016099 -0.042997 -0.018943 -0.022347 -0.014294 -0.024755 -0.026348 -0.045938 -0.024958 -0.0020891 0.0050548
0.44141 0.0014374 0.00069728 0.0020207 0.0015207 0 0.0022788 0.0035224 -0.00082463 0.0023986 -0.00069356 0.0076654 -0.16915 -0.0049968 0.0012712 -0.0048168 0.0031111 -0.00053561 -0.0030483 -0.0069352 0.0062319 0.00030036 0 0.0020556 0 0.00017513 -0.00020224 -0.00051624 0.00013343 -0.082928 0.0088274 -0.0049468 0.00084673 -0.0072079 -0.011644 -0.0085433 0.022646 0.0040641 0.0087203 -0.036395 -0.0080714 -0.013467 -0.04078 -0.018863 -0.018008 -0.011349 -0.024632 -0.025286 -0.046272 -0.022587 0.0015942 0.0031589
0.44531 -0.00017829 0.00086302 0.001718 0.0034047 0 0.0057873 0.0021072 -0.0021213 0.00036097 -0.00020634 0.0061162 -0.1742 -0.0053051 0.0031709 -0.0046443 0.0021652 0.0023355 -0.0022515 -0.0047052 0.0038998 -0.0028852 0 0.0031252 0 0.00019802 0.00032353 -0.0007484 0.00053562 -0.084321 0.011651 -0.00090965 0.0023442 -0.0070399 -0.011021 -0.0091085 0.019384 0.001928 0.010389 -0.036436 -0.0051743 -0.011018 -0.037643 -0.018689 -0.012648 -0.00731 -0.021927 -0.023066 -0.043182 -0.017719 0.0051263 0.0013576
0.44922 -0.0012709 -0.00013108 0.0012685 0.0048037 0 0.0074633 0.00047546 -0.0029673 -0.0017725 -0.00041392 0.0027859 -0.17728 -0.0035461 0.0040017 -0.0021245 0.00073968 0.0055575 0.0008661 -0.0013576 0.0012369 -0.0060947 0 0.0031879 0 -5.4813e-05 0.0003318 -0.00069865 0.00060919 -0.060401 0.012974 0.0028487 0.0034613 -0.0053631 -0.0083175 -0.0077642 0.013895 -0.00016815 0.00854 -0.036196 -0.0021285 -0.0086533 -0.034087 -0.018474 -0.0068232 -0.0027734 -0.018046 -0.02032 -0.038533 -0.011717 0.0085896 0.00019172
0.45313 -0.0020305 -0.0013905 2.6695e-05 0.0045029 0 0.0073064 -0.0012382 -0.0025115 -0.0026475 -6.4342e-05 0.00022196 -0.18697 -0.00042873 0.0032142 0.00023206 0.00097069 0.0076843 0.0029951 0.0011668 0.001014 -0.00685 0 0.0023232 0 -0.00014272 -6.3605e-05 -0.00049828 0.00074008 -0.024728 0.012977 0.0048183 0.0036591 -0.0030506 -0.0036022 -0.0044682 0.0047335 -0.00074333 0.0028477 -0.035894 0.0007906 -0.0064526 -0.030623 -0.018319 -0.0011081 0.001725 -0.013914 -0.017525 -0.033518 -0.0056309 0.01186 -0.0005796
0.45703 -0.0029632 -0.0015389 -0.0023439 0.0023104 0 0.0057182 -0.0021942 -0.00064109 -0.0017619 0.001993 0.00013038 -0.20051 0.0022582 0.0013497 0.00022559 0.0024701 0.0069617 0.0017818 0.002251 0.0029766 -0.0046257 0 0.001199 0 0.00020337 -0.00040724 -0.00044928 0.001161 -0.0021729 0.011483 0.0048521 0.0026578 -0.0008979 0.0020943 0.00027563 -0.0071197 0.00050013 -0.0044788 -0.035167 0.0028387 -0.005381 -0.027789 -0.018586 0.0038534 0.00596 -0.0080489 -0.01439 -0.025978 0.0010291 0.013808 -0.00083661
0.46094 -0.0042799 -0.00042245 -0.0053395 -0.0008184 0 0.0023416 -0.001801 0.0013856 -2.8436e-05 0.0045704 0.0018076 -0.20189 0.0028598 -0.00038377 -0.0019859 0.0024969 0.0029675 -0.0016883 0.0026077 0.0043853 -0.0012594 0 0.00050872 0 0.00072162 -0.0004118 -0.00065281 0.0014735 0.0055629 0.0081296 0.0034949 9.7993e-05 0.00076754 0.0069405 0.0052261 -0.018698 0.002554 -0.0095397 -0.03444 0.0048867 -0.0043095 -0.024956 -0.018852 0.0088149 0.010195 -0.0021838 -0.011256 -0.018438 0.0076891 0.015755 0.00017956
0.46484 -0.0055039 0.00066248 -0.0076599 -0.003428 0 -0.0028693 -0.00062009 0.0017939 0.00090293 0.0048026 0.0027814 -0.17683 0.0010671 -0.0012462 -0.0041925 -0.00091813 -0.0023394 -0.0040889 0.0029703 0.0028548 0.00068513 0 0.0001965 0 0.00089798 -0.0001836 -0.00087365 0.00098233 0.023996 0.0028319 0.0013785 -0.0037584 0.0020262 0.0093402 0.0086138 -0.027049 0.0038795 -0.0095649 -0.033621 0.0057285 -0.0041764 -0.023249 -0.019654 0.012125 0.013222 0.0031994 -0.0087803 -0.011102 0.012659 0.016477 0.0026264
0.46875 -0.0057707 0.00048107 -0.0080415 -0.0044195 0 -0.0078882 1.5691e-05 3.4311e-06 -1.7452e-05 0.0013762 0.0011771 -0.13161 -0.001617 -0.0016473 -0.0042869 -0.0062421 -0.0056471 -0.0034816 0.0031312 -0.001419 0.00010538 0 -0.00043637 0 0.00056132 3.418e-06 -0.00078644 -0.00044219 0.072156 -0.0039074 -0.000626 -0.0071347 0.0030203 0.0090772 0.0089731 -0.030726 0.0033829 -0.005326 -0.032731 0.0056479 -0.0047609 -0.022403 -0.020865 0.014173 0.015326 0.0082141 -0.006809 -0.0039238 0.016335 0.016262 0.0048915
0.47266 -0.0045898 -0.00071039 -0.0062545 -0.003572 0 -0.00924 -0.00061258 -0.0025957 -0.0024174 -0.0034543 -0.0024248 -0.094808 -0.0027084 -0.0025414 -0.0020352 -0.0093187 -0.0048103 -0.0013357 0.0024535 -0.0059449 -0.0017895 0 -0.0015474 0 0.00010088 3.8272e-05 -0.00032403 -0.0019547 0.13204 -0.01103 -0.0012755 -0.0074055 0.0036967 0.0073938 0.0061479 -0.029705 0.00096769 -0.00063392 -0.031839 0.0055531 -0.0053531 -0.021569 -0.022081 0.0162 0.017411 0.01321 -0.0048503 0.0032362 0.01998 0.016035 0.0044834
0.47656 -0.0023115 -0.0015104 -0.003308 -0.0015563 0 -0.005334 -0.001772 -0.0037853 -0.0048107 -0.0057752 -0.0054459 -0.095664 -0.00065058 -0.0041323 0.0010934 -0.0072874 -0.00056768 -0.00066648 0.0011093 -0.0080908 -0.0026106 0 -0.0018162 0 4.0918e-05 2.352e-05 0.00024687 -0.0023662 0.1605 -0.01713 0.000215 -0.0034603 0.0038494 0.0057614 0.0016046 -0.024443 -0.0024643 0.00090865 -0.030749 0.0032362 -0.0071524 -0.022459 -0.024021 0.014869 0.016604 0.015243 -0.004873 0.0074464 0.018587 0.013984 0.000669
0.48047 0.00017776 -0.0010453 -0.00059817 0.00045184 0 0.0010278 -0.0019986 -0.0025504 -0.0056255 -0.0040034 -0.0056507 -0.13684 0.0035434 -0.0054065 0.0034925 -0.0015886 0.0041861 -0.0024497 0.00032001 -0.0070341 -0.00088893 0 0.00073797 0 0.0004435 6.5463e-05 0.00058233 -0.001286 0.13273 -0.020709 0.002928 0.0025168 0.0033498 0.0045091 -0.0024068 -0.015401 -0.0053982 -0.0010812 -0.029658 0.00091936 -0.0089516 -0.023349 -0.02596 0.013538 0.015797 0.017277 -0.0048957 0.011657 0.017194 0.011933 -0.0039364
0.48438 0.0021961 3.8234e-05 0.0011918 0.0013855 0 0.0044417 -0.00063606 2.8142e-05 -0.0041163 -0.00048611 -0.0031233 -0.18804 0.006585 -0.0051802 0.0046174 0.003142 0.0067912 -0.0044913 0.0010348 -0.0040813 0.0025874 0 0.0064894 0 0.00081629 0.00012777 0.000559 0.00039276 0.068091 -0.020555 0.0043051 0.0062402 0.0023 0.0027335 -0.0043225 -0.0034044 -0.0063676 -0.0038371 -0.028322 -0.0019111 -0.010844 -0.024371 -0.027762 0.01136 0.013985 0.017903 -0.0056221 0.014261 0.01392 0.0095698 -0.0051133
0.48828 0.0036645 0.00041091 0.0023705 0.00090011 0 0.0019331 0.0014706 0.0018746 -0.00068879 0.0011587 -4.34e-05 -0.20964 0.0054263 -0.0035302 0.0048038 0.0032961 0.0065385 -0.0041039 0.0025122 -0.0014936 0.0052626 0 0.012797 0 0.00064438 0.00012692 0.000318 0.0012398 0.0089245 -0.016337 0.0022009 0.0049804 0.00096496 -0.00041771 -0.0042178 0.0098728 -0.004783 -0.004339 -0.026681 -0.0053797 -0.012851 -0.025557 -0.029393 0.0081273 0.010924 0.016783 -0.0072228 0.014871 0.00831 0.0068173 -0.00098347
0.49219 0.0048015 -0.00032461 0.0035132 -0.00036667 0 -0.0038479 0.0028148 0.0018035 0.0033063 -5.1304e-05 0.0014107 -0.18622 7.7407e-05 -0.0018294 0.0043222 -0.00052704 0.004343 -0.0014614 0.0026971 -0.00088661 0.0047697 0 0.015447 0 -2.7753e-05 9.5095e-05 6.7567e-05 0.00058424 -0.022376 -0.0090232 -0.002768 0.00026853 -0.00041937 -0.004516 -0.0034778 0.022018 -0.0015136 -0.0019799 -0.025041 -0.0088482 -0.014859 -0.026744 -0.031024 0.0048951 0.0078641 0.015662 -0.0088235 0.015481 0.0027 0.0040648 0.005716
0.49609 0.0055571 -0.0011837 0.0046185 -0.0012029 0 -0.0069256 0.0026013 0.00028098 0.006125 -0.001737 0.00096898 -0.13943 -0.0059553 -0.0011287 0.0029474 -0.0043934 0.0012968 0.00038687 0.00037763 -0.0022164 0.00086169 0 0.012152 0 -0.00059784 0.00015456 -9.9041e-05 -0.0009096 -0.039075 -0.00059675 -0.0071786 -0.0032708 -0.0017671 -0.0080575 -0.0035071 0.030522 0.0014074 0.0015527 -0.022653 -0.011783 -0.016105 -0.026877 -0.031159 0.0021995 0.0042711 0.013252 -0.010627 0.014114 -0.0036612 0.0018534 0.009669
0.5 0.0054922 -0.0010178 0.0050802 -0.00076698 0 -0.0037569 0.0012011 -0.0014718 0.0064297 -0.0012792 0.00025347 -0.10796 -0.0083778 -0.00072573 0.00049495 -0.0048469 -0.0020233 -0.00098578 -0.0031112 -0.0038757 -0.004222 0 0.0048489 0 -0.00049657 0.00032906 -0.0001929 -0.001942 -0.063436 0.0070057 -0.0076078 -0.0021183 -0.0030953 -0.0098621 -0.0045867 0.033441 0.0021193 0.0045663 -0.020169 -0.01465 -0.017254 -0.026874 -0.0311 -0.00042686 0.00060937 0.010677 -0.012456 0.012493 -0.010119 -0.00028813 0.0076897
0.50391 0.0042434 9.4431e-05 0.0044141 0.00063345 0 0.0033648 -0.00055104 -0.002766 0.0040982 0.0010265 0.0010295 -0.1137 -0.0057085 0.0011362 -0.0024193 -0.0018248 -0.0049704 -0.0043867 -0.0047472 -0.0038663 -0.0073523 0 -0.0017051 0 0.00024693 0.00046728 -0.00021189 -0.0018197 -0.093099 0.012927 -0.0037732 0.0028992 -0.0043741 -0.010057 -0.0057658 0.02988 0.00046807 0.0069437 -0.017471 -0.016841 -0.017922 -0.026353 -0.030222 -0.0022428 -0.0027031 0.0083598 -0.013923 0.010845 -0.015603 -0.0019882 0.0015684
0.50781 0.0020028 0.00094373 0.0028181 0.0016901 0 0.0086596 -0.0021388 -0.0036533 0.00049072 0.002499 0.0034761 -0.1456 -0.00045264 0.0048619 -0.0043865 0.0018713 -0.0062848 -0.0061073 -0.002722 -0.0013632 -0.0068772 0 -0.0039849 0 0.001034 0.0004217 -0.00011343 -0.00099532 -0.10221 0.017411 0.0011609 0.0074508 -0.0054074 -0.0095233 -0.0057151 0.020394 -0.0016387 0.0092777 -0.01433 -0.017633 -0.017594 -0.024757 -0.027642 -0.0023777 -0.005291 0.0065793 -0.014636 0.009143 -0.019067 -0.0027726 -0.0037634
0.51172 -0.0005652 0.00062807 0.00091639 0.0012045 0 0.0083613 -0.0033075 -0.0040849 -0.0022667 0.0015122 0.0060222 -0.17454 0.0032465 0.0081105 -0.0041264 0.0034936 -0.0048799 -0.0040431 0.0015268 0.0024942 -0.0038001 0 -0.0025389 0 0.0012594 0.00027096 8.2772e-05 -0.00043888 -0.075025 0.02075 0.0035497 0.0077076 -0.0058322 -0.0084929 -0.0037146 0.0071791 -0.0016673 0.010934 -0.011188 -0.018426 -0.017266 -0.023161 -0.025062 -0.0025125 -0.0078789 0.0047988 -0.01535 0.0074412 -0.022531 -0.003557 -0.0048716
0.51563 -0.0028641 -0.00040068 -0.00092898 -0.00075117 0 0.0037214 -0.0035479 -0.0033748 -0.0026812 -0.00040851 0.0067276 -0.18223 0.0031985 0.007479 -0.0015397 0.0025574 -0.0013371 -0.00016571 0.004437 0.0053861 -0.00071518 0 -0.00088087 0 0.00082629 0.00027112 0.00022364 -0.00058555 -0.029652 0.022247 0.0025993 0.0035891 -0.0052402 -0.0060438 -3.292e-05 -0.0064717 0.0013261 0.0098193 -0.0081424 -0.017345 -0.015872 -0.02108 -0.020898 -0.0007735 -0.0090101 0.0045449 -0.014874 0.0067277 -0.022231 -0.0034706 -0.0026093
0.51953 -0.004713 -0.00089849 -0.0028342 -0.0027286 0 -0.0010735 -0.0021869 -0.00088044 -0.00093512 -0.00040981 0.0048564 -0.17562 0.00063336 0.002015 0.0020167 0.000536 0.0018629 0.0015733 0.0036615 0.0056671 0.00056675 0 -0.0016689 0 0.00014114 0.00054023 0.00012138 -0.00097426 -0.0013277 0.020405 0.00078124 -0.0016342 -0.0033859 -0.001226 0.0043561 -0.01756 0.0056397 0.0046152 -0.0051255 -0.015689 -0.014152 -0.01885 -0.016248 0.0015414 -0.0096935 0.0047602 -0.014031 0.0063179 -0.020774 -0.0031165 -0.00048497
0.52344 -0.0061146 -0.00028418 -0.004862 -0.0030728 0 -0.0032118 0.0007144 0.0028246 0.0013228 0.0021344 0.001329 -0.17486 -0.0015376 -0.0051169 0.0044927 -0.00099486 0.0022343 -0.00034756 0.00026531 0.003656 0.00048117 0 -0.004121 0 -0.00032373 0.000846 -0.00025934 -0.00087708 -0.0039979 0.014291 0.0010742 -0.0045271 -0.00040603 0.0053451 0.0082621 -0.024748 0.0081196 -0.0029196 -0.0023439 -0.013713 -0.012281 -0.016804 -0.011537 0.0039481 -0.010041 0.0052623 -0.013007 0.0061286 -0.018552 -0.0027258 -0.00069136
0.52734 -0.0068015 0.00074786 -0.0064578 -0.0013884 0 -0.0031302 0.0037717 0.005828 0.0022666 0.0046328 -0.0021221 -0.19036 -0.0015764 -0.0090145 0.0044455 -0.0015948 -0.00033037 -0.0032403 -0.0025065 0.0011337 0.0008721 0 -0.0051826 0 -0.00041881 0.00079871 -0.00073923 -0.00015534 -0.01532 0.0047419 0.0039563 -0.0041631 0.0030689 0.01126 0.01061 -0.028441 0.0066959 -0.0084803 -0.00047671 -0.010495 -0.0098276 -0.015468 -0.0065889 0.0067115 -0.0090822 0.00688 -0.011283 0.0067966 -0.013357 -0.0021923 -0.0021318
0.53125 -0.0062223 0.0011302 -0.0066764 0.0010218 0 -0.0026821 0.0050841 0.0062847 0.0011524 0.0041 -0.0042071 -0.21287 -3.748e-05 -0.0074634 0.0020338 -0.0016419 -0.0032607 -0.0030916 -0.0025979 -0.00039207 0.0027716 0 -0.0029562 0 -0.00031638 0.00028613 -0.0010683 0.00059906 -0.0029305 -0.0058582 0.0070943 -0.0020813 0.006048 0.013895 0.010658 -0.029441 0.002085 -0.0086181 0.0013904 -0.007277 -0.0073741 -0.014132 -0.0016406 0.0094748 -0.0081235 0.0084977 -0.0095588 0.0074646 -0.0081629 -0.0016588 -0.00232
0.53516 -0.0040953 0.00070638 -0.0050678 0.0021862 0 -0.0025319 0.0039572 0.004066 -0.0014181 0.00052352 -0.0047368 -0.22478 0.0015023 -0.0029561 -0.00098288 -0.0013769 -0.0036726 0.0010836 -0.0010807 -0.00079623 0.005179 0 0.0013443 0 -0.00022415 -0.00033669 -0.0011191 0.00074004 0.038287 -0.01504 0.0077319 -0.00029257 0.0075865 0.012341 0.0082867 -0.027567 -0.0028061 -0.0038349 0.0021115 -0.0040526 -0.0049762 -0.013877 0.0020274 0.010843 -0.0066968 0.0098814 -0.008025 0.0079743 -0.0028073 -0.0016369 -0.00069072
0.53906 -0.00091363 0.0003756 -0.0022216 0.0011052 0 -0.0019187 0.0017732 0.00094152 -0.0041661 -0.0030985 -0.0043785 -0.218 0.0022347 -8.2835e-05 -0.0023742 -0.00061928 -0.0010968 0.0062135 -0.00062919 -0.00073045 0.0061705 0 0.0048111 0 -0.00016792 -0.0005581 -0.00092281 0.00027324 0.079871 -0.021494 0.0051594 0.00035485 0.0072859 0.0078985 0.0042533 -0.021838 -0.0051938 0.0017379 0.0021997 -0.0008246 -0.0026089 -0.014219 0.0049884 0.011442 -0.0050117 0.011136 -0.0065963 0.0083966 0.0026371 -0.0018975 0.0005823
0.54297 0.0022498 0.00099505 0.00072509 -0.0013691 0 -0.00044827 0.00089037 -0.00095002 -0.0059069 -0.0039807 -0.0039508 -0.19959 0.0024453 -0.00088855 -0.0010664 0.00067412 0.002245 0.0084643 -0.0022388 -0.00027314 0.0050912 0 0.0057915 0 -4.1633e-05 -0.00022036 -0.00054793 -0.00018106 0.089315 -0.024991 0.00099497 0.00023457 0.0055598 0.002858 4.1808e-05 -0.012104 -0.0044325 0.0038214 0.00216 0.0023005 -0.00029221 -0.014634 0.0076521 0.011746 -0.0033361 0.01224 -0.0052504 0.0087073 0.0078099 -0.0022443 -0.00077704
0.54688 0.0045276 0.0023967 0.003123 -0.003108 0 0.00096861 0.0025061 -0.00083775 -0.0058504 -0.0022567 -0.0038865 -0.1816 0.0024559 -0.0030212 0.0019162 0.0019125 0.0038602 0.0070668 -0.0038249 0.0012746 0.0033071 0 0.0050591 0 0.00019679 0.00031555 -1.4022e-05 -9.0731e-05 0.060021 -0.025401 -0.0024712 0.00012956 0.003427 -0.001106 -0.0028676 -0.00023762 -0.0021395 0.0013265 0.00072232 0.0043012 0.0014713 -0.015843 0.0070684 0.0088414 -0.0017631 0.011701 -0.0048079 0.0077981 0.010015 -0.0035328 -0.0040834
0.55078 0.0058392 0.0036463 0.0052312 -0.0022472 0 0.0014425 0.0055991 0.00037873 -0.0036427 -0.00024142 -0.0041298 -0.16912 0.0018883 -0.0025889 0.0041214 0.0021612 0.0034592 0.0045259 -0.0023258 0.0040338 0.0025853 0 0.0041748 0 0.00042974 0.00053503 0.00062966 0.00041281 0.0096289 -0.022201 -0.0038916 0.00071872 0.0019126 -0.0035421 -0.0039 0.01069 -0.00058673 -0.0033309 -0.00071534 0.0063019 0.0032348 -0.017053 0.0064847 0.0059368 -0.00019019 0.011163 -0.0043654 0.0068889 0.012219 -0.0048212 -0.0058188
0.55469 0.0066768 0.0041292 0.0075412 0.0014651 0 0.0017786 0.0079756 0.0013428 0.00040741 0.00048816 -0.0042983 -0.15977 0.00027096 0.0013973 0.0036674 0.00095902 0.0028552 0.003359 0.0028509 0.0064098 0.0029553 0 0.0032564 0 0.00047571 0.00027637 0.001184 0.00070087 -0.045471 -0.015143 -0.0031445 0.0024901 0.0014446 -0.0047486 -0.0037155 0.018602 -0.00086653 -0.006605 -0.0023882 0.0075553 0.0046949 -0.017622 0.0041074 0.0017733 0.0011731 0.0097751 -0.0042248 0.0054459 0.012111 -0.0062494 -0.0031393
0.55859 0.0073818 0.0041109 0.0098008 0.0064167 0 0.0038527 0.0082597 0.0015625 0.005056 0.00055778 -0.0038322 -0.15266 -0.0019183 0.0058166 0.00096988 -0.0011602 0.0035617 0.003371 0.0087028 0.006058 0.0026544 0 0.00087588 0 0.00025554 -0.00015259 0.0013626 0.00034296 -0.10521 -0.0052475 -0.00078334 0.0054495 0.0016667 -0.0051375 -0.0035821 0.023595 -0.0022254 -0.0062037 -0.0042751 0.0081287 0.0058788 -0.017608 9.7522e-05 -0.0035359 0.0023457 0.0076146 -0.0043588 0.0035169 0.0098979 -0.0078047 0.0027757
0.5625 0.0077293 0.0041691 0.010922 0.010079 0 0.0079997 0.0067973 0.0015645 0.0084604 0.0013122 -0.0020922 -0.15333 -0.0033535 0.0067403 -0.0014686 -0.002916 0.0049003 0.0025225 0.011096 0.0023967 0.00039901 0 -0.0038841 0 -0.00013669 -0.00034091 0.0010503 -0.0004314 -0.17387 0.0052345 0.0022625 0.0085955 0.0017919 -0.0050548 -0.0042172 0.026783 -0.002794 -0.001623 -0.006162 0.008702 0.0070627 -0.017594 -0.0039124 -0.0088451 0.0035182 0.0054541 -0.0044929 0.001588 0.0076846 -0.00936 0.0070694
0.56641 0.0072398 0.0043272 0.0099653 0.010542 0 0.011643 0.0047966 0.0020224 0.0093351 0.0026717 0.001409 -0.16699 -0.0032476 0.0035983 -0.001273 -0.0030814 0.0047649 1.9418e-05 0.0083856 -0.0021163 -0.0026529 0 -0.0098225 0 -0.000502 -0.00020234 0.00048293 -0.00097446 -0.24121 0.014111 0.0046685 0.01006 0.0012317 -0.0047822 -0.005045 0.028151 -0.00093793 0.0064821 -0.0072756 0.0087002 0.0081245 -0.014488 -0.0094461 -0.013479 0.0044745 0.0034805 -0.0039711 0.00036069 0.0030787 -0.0099319 0.0051075
0.57031 0.0057864 0.004029 0.00716 0.0077234 0 0.011375 0.0029657 0.0030218 0.0080818 0.0032737 0.0065629 -0.18825 -0.0024137 -0.00032533 0.0014916 -0.0012911 0.002122 -0.0023163 0.0026603 -0.0038495 -0.003795 0 -0.014565 0 -0.00066253 -1.5826e-05 9.0983e-05 -0.00086875 -0.28532 0.020497 0.0051859 0.008451 5.1174e-05 -0.0042703 -0.0045265 0.026095 0.003685 0.016422 -0.0083597 0.0086764 0.0091816 -0.011264 -0.015038 -0.018088 0.0054225 0.0015142 -0.0034242 -0.00083977 -0.0016188 -0.010466 -0.0036977
0.57422 0.0037773 0.0029653 0.003828 0.0034923 0 0.0066292 0.0012339 0.0042022 0.0066768 0.0026762 0.012308 -0.20138 -0.0025578 -0.0015048 0.0041587 0.0016067 -0.0016392 -0.0021016 -0.0023698 -0.0015019 -0.0018178 0 -0.017122 0 -0.00054688 -8.4787e-05 0.00010506 -0.00028839 -0.29615 0.024718 0.0037457 0.0044058 -0.0010457 -0.0028524 -0.0013531 0.019453 0.0098379 0.025002 -0.0088911 0.0088676 0.010382 -0.0066208 -0.020206 -0.021105 0.0063377 0.00050108 -0.0021541 -0.00094961 -0.0057945 -0.010235 -0.015556
0.57813 0.0017597 0.0016421 0.0012773 0.00051734 0 0.00082493 -0.00039747 0.0053546 0.0071099 0.0025357 0.016857 -0.19375 -0.0043692 0.00016645 0.0038007 0.003908 -0.0040517 0.00065565 -0.0044922 0.0024178 0.0012747 0 -0.019087 0 -0.00019842 -0.00041961 0.00033245 0.00026276 -0.28919 0.027077 0.0020124 0.00056512 -0.0011681 0.00037605 0.0044166 0.0097775 0.015245 0.028149 -0.0086031 0.0093778 0.011794 0.00012625 -0.024744 -0.021763 0.0072043 0.00090132 0.00018829 0.00055749 -0.0091968 -0.0088688 -0.025432
0.58203 -1.2596e-05 0.00090547 -0.00017722 0.00045821 0 -0.0016928 -0.0012497 0.0065944 0.009649 0.0048538 0.018642 -0.16914 -0.0064926 0.0016523 -1.787e-05 0.0040841 -0.0040872 0.0033503 -0.0041067 0.0039589 0.0021824 0 -0.022877 0 0.00027263 -0.00076524 0.00037481 0.00049859 -0.28881 0.027007 0.0022332 -0.00049099 0.0001751 0.0054943 0.011148 0.00092793 0.017755 0.023515 -0.0083151 0.009888 0.013206 0.0068733 -0.029281 -0.02242 0.0080709 0.0013016 0.0025307 0.0020646 -0.012599 -0.0075026 -0.030539
0.58594 -0.0015265 0.00097212 -0.0011047 0.0027417 0 9.405e-05 -0.00058471 0.0079185 0.01254 0.0091977 0.017383 -0.14561 -0.0066519 0.00048916 -0.0046956 0.0019444 -0.0030292 0.0036482 -0.002784 0.0016676 1.7477e-05 0 -0.028707 0 0.00074918 -0.00088376 8.0173e-05 0.0005854 -0.29816 0.023654 0.0050394 0.0013995 0.002708 0.01104 0.016504 -0.0041089 0.016618 0.013202 -0.0073822 0.011249 0.014968 0.014888 -0.031233 -0.01872 0.008585 0.0043446 0.0063222 0.0063315 -0.012319 -0.0048168 -0.031286
0.58984 -0.002628 0.001183 -0.0020251 0.0049545 0 0.0029399 0.0012623 0.008821 0.013459 0.012419 0.014295 -0.13842 -0.0038898 -0.0023599 -0.0068249 -0.001018 -0.002807 0.0020257 -0.0013649 -0.0020339 -0.0024629 0 -0.033495 0 0.0011351 -0.0007578 -0.00026799 0.00085102 -0.29177 0.017222 0.0084216 0.0037182 0.0054483 0.014672 0.018747 -0.0059829 0.013051 0.0033936 -0.0063288 0.012768 0.016795 0.02314 -0.0327 -0.014204 0.0090331 0.0078818 0.010385 0.011114 -0.011351 -0.0018842 -0.029531
0.59375 -0.002914 0.00082422 -0.0027535 0.0047375 0 0.0027586 0.0027704 0.0085819 0.011381 0.011604 0.011049 -0.14517 0.00034781 -0.0037129 -0.0051177 -0.0026877 -0.0037671 0.00092589 0.00028464 -0.0035133 -0.0019135 0 -0.033043 0 0.0013333 -0.00054126 -0.0002599 0.0013271 -0.24186 0.0093774 0.0092945 0.0035609 0.0071764 0.014875 0.01758 -0.0081735 0.0094603 6.3384e-05 -0.0054902 0.014374 0.01857 0.030819 -0.033216 -0.0087615 0.0091355 0.011853 0.014483 0.016335 -0.0091016 0.0010227 -0.026338
0.59766 -0.0021366 2.7388e-05 -0.0026882 0.0017624 0 -0.0012042 0.0025519 0.0069719 0.0072251 0.0070594 0.0082536 -0.149 0.0033631 -0.001975 -0.001337 -0.0021654 -0.0044173 0.0015229 0.0020544 -0.0017693 0.0013825 0 -0.025535 0 0.0012165 -0.00039088 0.00015588 0.0016365 -0.14957 0.0020773 0.0064089 0.00037077 0.0070766 0.012141 0.014016 -0.013116 0.0076243 0.004038 -0.0051985 0.0162 0.020213 0.037042 -0.031309 -0.00095982 0.0083582 0.01693 0.018672 0.022671 -0.003592 0.0038642 -0.021312
0.60156 -0.00063997 -0.00037157 -0.0015907 -0.0018865 0 -0.0057518 0.00075607 0.0045558 0.0028911 0.001891 0.0048946 -0.13697 0.0034067 0.00084098 0.0014501 -0.00073863 -0.00335 0.0020321 0.0028733 0.00067059 0.003086 0 -0.013165 0 0.00067208 -0.00038504 0.00056222 0.0013511 -0.045724 -0.0039763 0.0017172 -0.0035103 0.0051979 0.0083985 0.0094948 -0.019181 0.0071778 0.010004 -0.0049068 0.018025 0.021856 0.043264 -0.029402 0.0068418 0.0075808 0.022007 0.02286 0.029006 0.0019176 0.0067057 -0.01365
0.60547 0.00079341 0.00012675 8.327e-05 -0.0033695 0 -0.0070644 -0.0010464 0.0022158 -0.00021029 -0.0013343 -0.00052998 -0.11465 0.00082621 0.0012095 0.0014542 -0.0008297 -0.0010579 -0.00021714 0.0016801 0.00064364 -0.00072918 0 -0.00058097 0 -0.00025324 -0.00054456 0.00049333 0.00045522 0.039047 -0.0094714 -0.0013306 -0.0049573 0.0024395 0.005254 0.0049832 -0.021766 0.0057995 0.010785 -0.0062768 0.018924 0.022568 0.045742 -0.026184 0.013977 0.005366 0.025774 0.02541 0.034013 0.0084335 0.0078662 -0.0035404
0.60938 0.0016267 0.0010116 0.0016194 -0.0014723 0 -0.0043081 -0.0014556 0.00041901 -0.0018485 -0.0029765 -0.0080893 -0.10136 -0.00266 -0.0019981 -0.00077765 -0.0036558 0.00046451 -0.0051845 -0.0010004 -0.0022536 -0.008707 0 0.0082748 0 -0.0012306 -0.00082624 -5.9744e-05 -0.00055073 0.099827 -0.014971 -0.00097675 -0.0027868 2.5692e-05 0.002802 0.00067166 -0.017547 0.0012004 0.0032747 -0.0082874 0.019465 0.02292 0.046777 -0.022459 0.020856 0.0025969 0.029036 0.027328 0.038508 0.015337 0.0083787 0.0073604
0.61328 0.0020313 0.0013085 0.0026623 0.0023062 0 2.4489e-05 -0.00060155 -0.000983 -0.002619 -0.0050777 -0.015574 -0.11057 -0.0054917 -0.0060998 -0.0034044 -0.0077999 -0.0001342 -0.0092395 -0.0029393 -0.0054512 -0.014484 0 0.012297 0 -0.0017369 -0.001064 -0.00062837 -0.0010211 0.1505 -0.019457 0.0013008 0.0013702 -0.0012236 9.6843e-05 -0.0036165 -0.0076767 -0.0066434 -0.0091541 -0.010757 0.019555 0.022883 0.046821 -0.018852 0.0269 -0.00050541 0.031491 0.028587 0.04219 0.021698 0.0082579 0.016591
0.61719 0.0025579 0.00072213 0.0033085 0.0049036 0 0.0028398 0.00017399 -0.0022924 -0.0032447 -0.0082075 -0.019787 -0.13555 -0.0070401 -0.0072341 -0.0049906 -0.010232 -0.002119 -0.008376 -0.0020704 -0.0063712 -0.012491 0 0.013048 0 -0.0013981 -0.0010066 -0.00077702 -0.00068353 0.19622 -0.020731 0.0023459 0.0045774 -0.0013471 -0.0034415 -0.0077999 0.0031863 -0.014984 -0.019605 -0.015612 0.017298 0.020823 0.041722 -0.015853 0.02861 -0.0053395 0.029755 0.026422 0.041649 0.025234 0.0048468 0.022096
0.62109 0.0033606 1.2003e-06 0.0036855 0.0041152 0 0.0030488 -0.00013215 -0.0034624 -0.0041864 -0.010379 -0.019033 -0.1548 -0.0072469 -0.004245 -0.0052122 -0.008956 -0.0035302 -0.0023234 0.0014447 -0.0050728 -0.0036183 0 0.012997 0 -0.00034927 -0.00054122 -0.00058675 0.00014076 0.22118 -0.017499 0.00033699 0.0048947 -0.0011097 -0.0072909 -0.01131 0.0108 -0.020099 -0.022961 -0.020466 0.015041 0.018763 0.036622 -0.012854 0.03032 -0.010174 0.028018 0.024256 0.041109 0.02877 0.0014358 0.02327
0.625 0.0038891 5.5829e-05 0.0036437 0.0002934 0 0.0016863 -0.0011805 -0.0041385 -0.0055491 -0.0094123 -0.014568 -0.15152 -0.0060392 0.00017567 -0.0043846 -0.0047731 -0.0033187 0.0047877 0.0051708 -0.0036804 0.005223 0 0.013708 0 0.00074765 8.3935e-05 -0.00055667 0.00078974 0.20732 -0.011004 -0.0036633 0.0025596 -0.0013924 -0.010409 -0.013447 0.014228 -0.019955 -0.018935 -0.02648 0.010849 0.014942 0.028981 -0.011567 0.027829 -0.015695 0.022704 0.01963 0.036929 0.028152 -0.0042986 0.02131
0.62891 0.0034634 0.00085544 0.0029672 -0.0039722 0 0.00024854 -0.0018656 -0.0041068 -0.0069876 -0.0058171 -0.0095954 -0.12778 -0.0034014 0.0020726 -0.0028665 -0.0004905 -0.0023349 0.0079787 0.0065567 -0.0035428 0.0074389 0 0.014974 0 0.0011468 0.00034957 -0.0010097 0.00076673 0.15991 -0.0043816 -0.0068407 -0.00052337 -0.0025575 -0.012213 -0.013921 0.015194 -0.015518 -0.01103 -0.033262 0.0053738 0.0099528 0.019651 -0.011417 0.02255 -0.021672 0.015015 0.013371 0.030333 0.024776 -0.011575 0.018549
0.63281 0.0021086 0.0014234 0.0017939 -0.0058014 0 -0.00050026 -0.0016329 -0.0035406 -0.0076809 -0.0025386 -0.0066418 -0.10008 9.1673e-05 -0.00020861 -0.0010764 0.0015674 -0.0021314 0.0056315 0.0051824 -0.0036135 0.0026853 0 0.015115 0 0.00060174 -9.836e-05 -0.0016626 9.1234e-05 0.10644 -0.0001929 -0.007034 -0.0021992 -0.00422 -0.012722 -0.012973 0.015274 -0.0096924 -0.0033942 -0.040044 -0.00018821 0.0048656 0.010303 -0.011405 0.017058 -0.02763 0.0071706 0.0070282 0.023571 0.021115 -0.018931 0.016924
0.63672 0.00066786 0.00096501 0.0006502 -0.0040292 0 -0.00035642 -0.00091775 -0.0027499 -0.0067209 -0.0017011 -0.0056481 -0.08279 0.0031819 -0.0048046 0.0003012 0.0012972 -0.0030526 0.00033525 0.0028966 -0.0019268 -0.0034681 0 0.012194 0 -0.0004259 -0.0010544 -0.0018691 -0.00076348 0.067661 0.001505 -0.004161 -0.0013554 -0.0055094 -0.011879 -0.010939 0.014261 -0.0049427 0.0014675 -0.046802 -0.007789 -0.0025336 0.00051305 -0.014648 0.0065602 -0.03314 -0.0043296 -0.0012649 0.012889 0.010763 -0.028169 0.016516
0.64063 1.2614e-06 -0.00017331 -2.3776e-06 0.0001225 0 0.00077352 -0.00028015 -0.0018035 -0.0038588 -0.0022002 -0.0044353 -0.076826 0.0046793 -0.0081142 0.00067451 0.00032538 -0.0038284 -0.0039902 0.0018368 0.0017044 -0.0054332 0 0.0055435 0 -0.0011501 -0.0018502 -0.0013061 -0.0012642 0.034619 0.0027475 0.00016734 0.0014559 -0.0055596 -0.0091687 -0.0077443 0.011129 -0.0016662 0.0031118 -0.053561 -0.01539 -0.0099328 -0.0092764 -0.017892 -0.0039377 -0.03865 -0.01583 -0.0095581 0.0022071 0.00040988 -0.037406 0.015408
0.64453 0.00013214 -0.00082847 -0.00018615 0.0039936 0 0.0025535 0.00053458 -0.00053335 8.9611e-05 -0.0010911 -0.00097031 -0.074037 0.0044123 -0.007532 0.00028336 0.00014428 -0.0031012 -0.0054261 0.0024256 0.0050687 -0.0027454 0 -0.0033797 0 -0.0011111 -0.0019272 -0.00036097 -0.0012071 -0.019747 0.0054281 0.003931 0.0042647 -0.0039092 -0.0042668 -0.0029856 0.0059203 0.00145 0.0027112 -0.059389 -0.022992 -0.017745 -0.017545 -0.022124 -0.014772 -0.043192 -0.027101 -0.017269 -0.0084939 -0.011488 -0.046152 0.011264
0.64844 0.00029703 -0.00026488 -0.00029328 0.0052857 0 0.0037648 0.0022941 0.0010932 0.0037633 0.0027957 0.0047172 -0.070044 0.003382 -0.0029476 0.00026332 0.00089212 -0.0010754 -0.0047139 0.0032855 0.0058251 0.00060865 0 -0.011731 0 -0.00050981 -0.0013475 0.00022497 -0.00079889 -0.10607 0.0094703 0.0057069 0.0048544 -0.00069177 0.0019769 0.0033177 8.4406e-05 0.0056933 0.0025938 -0.064212 -0.030596 -0.026005 -0.024169 -0.027426 -0.025971 -0.046687 -0.038124 -0.024349 -0.019216 -0.025058 -0.054368 0.0034623
0.65234 -0.00015328 0.0010634 -0.00058404 0.0035566 0 0.0030283 0.0050109 0.0027412 0.0063238 0.0072798 0.010599 -0.070263 0.0028596 0.0034434 0.0015381 0.001732 0.00064302 -0.0033633 0.0029157 0.0040537 0.0012607 0 -0.017298 0 5.6641e-05 -0.00071328 9.7014e-05 -0.00040437 -0.20031 0.013029 0.0051329 0.002429 0.0033417 0.007582 0.010015 -0.0049814 0.010893 0.0053092 -0.069034 -0.038201 -0.034264 -0.030793 -0.032728 -0.037169 -0.050183 -0.049148 -0.03143 -0.029937 -0.038628 -0.062583 -0.0061501
0.65625 -0.001013 0.0020428 -0.00089634 0.00051057 0 0.00046098 0.0073095 0.0039423 0.007962 0.009172 0.014384 -0.082516 0.0032062 0.0082718 0.0035569 0.0019733 0.00086284 -0.00184 0.0012346 0.002144 1.8805e-05 0 -0.020125 0 0.00016788 -0.00055912 -0.00037847 -0.00022504 -0.26298 0.014252 0.0030964 -0.0014041 0.0069681 0.010781 0.015021 -0.0091389 0.015478 0.011773 -0.071331 -0.043938 -0.041401 -0.032991 -0.037599 -0.044515 -0.051125 -0.055873 -0.034745 -0.037013 -0.04984 -0.067356 -0.014674
0.66016 -0.0014595 0.0020603 -0.00088031 -0.0011494 0 -0.0017362 0.0074267 0.0045122 0.0092598 0.0077733 0.015214 -0.10511 0.0034926 0.0085491 0.0044603 0.0015946 0.00021996 0.00028551 -0.00054065 0.0021416 0.0002181 0 -0.022049 0 -8.9135e-05 -0.00083346 -0.00054464 -0.00020186 -0.27482 0.012782 0.0014945 -0.0035101 0.0089041 0.011381 0.016524 -0.012863 0.017761 0.019701 -0.073409 -0.049512 -0.048441 -0.034804 -0.042432 -0.051525 -0.051845 -0.062224 -0.037732 -0.043771 -0.060846 -0.071829 -0.020426
0.66406 -0.00096703 0.0015012 -0.00042108 0.00031748 0 -0.0010845 0.0049465 0.004629 0.010152 0.0054357 0.013936 -0.12433 0.0023083 0.0034623 0.0028831 0.00092013 0.00054714 0.0029705 -0.0013331 0.0035431 0.0032453 0 -0.024362 0 -0.00029898 -0.00099984 -0.0001812 -0.00018944 -0.25053 0.0097654 0.0021155 -0.0017301 0.0084644 0.010699 0.014306 -0.015621 0.017223 0.024431 -0.074749 -0.05405 -0.054397 -0.035224 -0.046221 -0.056053 -0.051668 -0.066214 -0.038829 -0.048418 -0.069178 -0.074511 -0.023827
0.66797 0.00015868 0.0011548 0.00028683 0.0042315 0 0.0024397 0.0013978 0.0045044 0.0098019 0.0046376 0.012054 -0.12484 -0.00086503 -0.0044534 -0.00036093 0.00023996 0.0028184 0.0051293 -0.001308 0.0039468 0.0066261 0 -0.02595 0 -0.00015894 -0.00063524 0.0002624 -0.00016675 -0.21871 0.0067339 0.0050114 0.0029939 0.0061117 0.010109 0.010027 -0.01553 0.014718 0.022394 -0.074774 -0.05674 -0.058422 -0.033164 -0.04815 -0.056159 -0.049894 -0.066001 -0.036558 -0.049307 -0.072746 -0.074001 -0.02608
0.67188 0.0012005 0.0013455 0.0010667 0.0077746 0 0.0058032 -0.0010244 0.0041256 0.0076783 0.005159 0.010484 -0.10269 -0.0048658 -0.01027 -0.0026911 -0.00011721 0.0058681 0.0055814 -0.0015322 0.0017322 0.0068321 0 -0.024067 0 0.00027109 0.00010997 0.00017795 -0.00023189 -0.19346 0.0045762 0.0078735 0.007035 0.0033695 0.0097445 0.006116 -0.011052 0.011612 0.014416 -0.074799 -0.059431 -0.062448 -0.031105 -0.050079 -0.056266 -0.048119 -0.065788 -0.034287 -0.050195 -0.076315 -0.073492 -0.027166
0.67578 0.0018548 0.0017692 0.0020059 0.008084 0 0.0055912 -0.0013482 0.0034446 0.0046133 0.0047127 0.0090944 -0.067714 -0.0074278 -0.01006 -0.0021663 0.0002798 0.0072814 0.0042698 -0.0027017 -0.0022091 0.0034386 0 -0.017312 0 0.00069593 0.00065637 -0.00050765 -0.00039886 -0.16841 0.0033104 0.0076083 0.0070701 0.0019106 0.0086315 0.0041124 -0.0029139 0.0086779 0.0053882 -0.074529 -0.060405 -0.063486 -0.028068 -0.048785 -0.051441 -0.045156 -0.061371 -0.028601 -0.047174 -0.072719 -0.069582 -0.025422
0.67969 0.0024591 0.0020336 0.0032424 0.0046518 0 0.0014826 -0.00044338 0.0027424 0.002408 0.0021295 0.0071044 -0.033692 -0.0068713 -0.0043817 0.00048938 0.001468 0.0055788 0.0022667 -0.0043604 -0.0054311 -0.00022906 0 -0.007797 0 0.00087263 0.00056164 -0.0012156 -0.00047426 -0.1338 0.0024228 0.0032059 0.0030934 0.0023448 0.0059325 0.0037375 0.0060375 0.0056764 0.00010786 -0.074184 -0.060949 -0.063775 -0.024785 -0.046681 -0.045379 -0.041894 -0.055899 -0.022057 -0.043172 -0.067323 -0.064819 -0.019288
0.68359 0.0033655 0.0020807 0.0045339 -4.7098e-05 0 -0.0031646 0.00010616 0.0025544 0.0021349 -0.00089561 0.0038751 -0.0068373 -0.0036548 0.0016122 0.00248 0.0025001 0.0015238 0.00065599 -0.0053784 -0.0063295 -0.00073363 0 8.9267e-06 0 0.00074337 -8.9675e-05 -0.001309 -0.00022539 -0.091306 0.0012704 -0.0028018 -0.0014276 0.0036606 0.0018477 0.0033544 0.013053 0.0018658 -0.00087023 -0.074135 -0.06142 -0.063343 -0.021851 -0.043785 -0.038693 -0.038547 -0.050038 -0.015091 -0.038723 -0.060383 -0.059583 -0.0093659
0.6875 0.0042441 0.0019853 0.0051987 -0.0024874 0 -0.0044554 -0.00046115 0.0030475 0.0028996 -0.0016965 -0.00042676 0.015795 -0.00037085 0.0023701 0.0017487 0.0018584 -0.0026301 -0.00032625 -0.005088 -0.0053833 0.0016472 0 0.0030065 0 0.00035515 -0.00083074 -0.00076223 0.00030005 -0.048712 -0.00056536 -0.0061488 -0.0025877 0.0039049 -0.002669 0.0013432 0.017381 -0.0030171 -0.0011768 -0.075029 -0.06166 -0.060619 -0.020023 -0.03837 -0.030019 -0.034928 -0.042936 -0.0067805 -0.032851 -0.048523 -0.05284 0.0014295
0.69141 0.0042105 0.0015615 0.0046247 -0.0011042 0 -0.0017042 -0.0016935 0.0035307 0.0025581 0.0001037 -0.0046188 0.037992 0.0001684 -0.0029817 -0.00082235 -0.0010042 -0.0050396 -0.0010035 -0.0038711 -0.0042098 0.0031764 0 0.0022202 0 -0.0002323 -0.0012656 -0.00019294 0.00068448 -0.005829 -0.0028772 -0.0046265 0.00044943 0.0016915 -0.0067681 -0.0026861 0.019815 -0.0081239 -0.0043649 -0.075922 -0.0619 -0.057895 -0.018196 -0.032954 -0.021345 -0.031309 -0.035834 0.0015298 -0.026979 -0.036664 -0.046097 0.0098814
0.69531 0.0027127 0.00048616 0.002851 0.0022703 0 0.0020353 -0.0027814 0.0028403 -0.00016233 0.0019446 -0.0069881 0.056634 -0.0025901 -0.0096059 -0.0021801 -0.0045172 -0.0054226 -0.001431 -0.0026591 -0.0037904 0.00070619 0 0.0018178 0 -0.00089576 -0.0013327 -0.00022078 0.00047394 0.04588 -0.00464 -0.00028408 0.0046962 -0.0026264 -0.010015 -0.0076288 0.020594 -0.011762 -0.0098766 -0.078067 -0.063201 -0.054437 -0.018232 -0.026798 -0.013825 -0.027985 -0.030285 0.0091493 -0.022025 -0.023943 -0.039875 0.014605
0.69922 0.00020795 -0.0011164 0.00058739 0.0039547 0 0.0030965 -0.003427 0.00042894 -0.0042968 0.0011569 -0.006437 0.063673 -0.0061048 -0.011348 -0.00018697 -0.005879 -0.0045894 -0.0012094 -0.0019466 -0.0037849 -0.0048735 0 0.0052784 0 -0.0013607 -0.0011724 -0.00082396 -0.00034107 0.1076 -0.0045419 0.0023099 0.0059822 -0.0070799 -0.011967 -0.011575 0.018293 -0.012468 -0.013515 -0.080805 -0.065006 -0.050632 -0.019151 -0.02029 -0.0068512 -0.024801 -0.025472 0.016442 -0.017507 -0.010814 -0.033901 0.0163
0.70313 -0.0021378 -0.0024505 -0.001367 0.0016751 0 0.00066506 -0.0037554 -0.0029045 -0.0074924 -0.0020285 -0.0036319 0.055737 -0.006663 -0.0065271 0.0040614 -0.0035814 -0.0032334 -0.00015752 -0.0013525 -0.0033165 -0.0093852 0 0.012363 0 -0.0012976 -0.00085827 -0.0013516 -0.0012095 0.16313 -0.0022061 0.00029445 0.0025188 -0.0094216 -0.011891 -0.012893 0.01122 -0.01016 -0.011939 -0.083687 -0.067098 -0.046974 -0.020341 -0.013969 -0.00040906 -0.021713 -0.021196 0.023389 -0.013359 0.0018332 -0.028261 0.016268
0.70703 -0.0034307 -0.0026922 -0.002694 -0.0033721 0 -0.0028397 -0.0036548 -0.005499 -0.0082142 -0.0047977 -0.0010579 0.040584 -0.0027179 0.00052375 0.0070529 0.00090451 -0.0014357 0.0011104 -0.0001521 -0.0020518 -0.0093617 0 0.019585 0 -0.00061501 -0.00034775 -0.0011643 -0.0014673 0.19133 0.00090871 -0.004774 -0.0037374 -0.0086176 -0.0092973 -0.011083 -0.00013419 -0.0064552 -0.0063951 -0.087649 -0.071332 -0.044414 -0.023553 -0.0090331 0.002067 -0.019347 -0.020928 0.02776 -0.01197 0.010884 -0.025121 0.015158
0.71094 -0.0036918 -0.0019035 -0.0035574 -0.0075116 0 -0.0044605 -0.002633 -0.0061666 -0.0070268 -0.0049459 -0.0014329 0.032809 0.0033324 0.003659 0.0060332 0.0042769 0.00073127 0.0015582 0.0017667 -0.00045898 -0.0051173 0 0.023347 0 0.00033032 0.00032489 -0.0002492 -0.0009606 0.18884 0.0020985 -0.0083354 -0.0088334 -0.0053832 -0.0047544 -0.0070092 -0.012386 -0.0037411 -0.001729 -0.09161 -0.075565 -0.041855 -0.026764 -0.0040976 0.0045432 -0.016981 -0.020661 0.032131 -0.010582 0.019935 -0.021981 0.013291
0.71484 -0.0035674 -0.00111 -0.0041475 -0.0077172 0 -0.0034118 -0.00050603 -0.005101 -0.0057145 -0.0031683 -0.0054132 0.042443 0.006827 0.00061845 0.0014526 0.0044718 0.0024909 0.00070999 0.0034773 0.00070153 -5.7435e-05 0 0.022534 0 0.00089853 0.00091602 0.00077763 -0.00022149 0.17471 -0.00055927 -0.0069846 -0.0098756 -0.0015053 0.00012877 -0.0024208 -0.021321 -0.0035205 -0.0017229 -0.095543 -0.080845 -0.04093 -0.030422 -0.0010785 0.0044709 -0.015184 -0.022809 0.034604 -0.01082 0.024978 -0.020784 0.011719
0.71875 -0.0035353 -0.0012892 -0.0043633 -0.0040848 0 -0.0012332 0.0019628 -0.0034977 -0.0053296 -0.0018972 -0.01057 0.067299 0.0047723 -0.0053425 -0.0035533 0.0025266 0.0026388 -0.00086715 0.0035984 0.00093896 0.0025897 0 0.018449 0 0.00065078 0.001123 0.0012392 1.6294e-05 0.16871 -0.0063706 -0.0014406 -0.0068551 0.0013645 0.0037684 0.0010025 -0.024818 -0.0052326 -0.0055871 -0.099451 -0.086952 -0.0413 -0.034432 0.00042198 0.0023792 -0.013839 -0.026872 0.035574 -0.012348 0.026846 -0.021128 0.012104
0.72266 -0.0034934 -0.0023015 -0.0039788 0.00042305 0 0.0001561 0.003434 -0.0023511 -0.0052935 -0.0023081 -0.012907 0.095825 -0.0014702 -0.0090595 -0.0059107 0.0012449 0.00068757 -0.0021002 0.0014787 0.00029744 0.0022056 0 0.012931 0 -0.0002569 0.00087317 0.00096074 -0.00049039 0.1675 -0.012188 0.0042621 -0.0021975 0.0025276 0.005656 0.0025693 -0.02387 -0.0065687 -0.0090104 -0.10336 -0.09306 -0.041671 -0.038443 0.0019224 0.00028749 -0.012493 -0.030935 0.036543 -0.013875 0.028714 -0.021471 0.014952
0.72656 -0.0030636 -0.0029815 -0.0030072 0.0025273 0 9.1366e-05 0.0031531 -0.0016898 -0.0043538 -0.0031537 -0.0099799 0.11678 -0.007268 -0.0081925 -0.004857 0.002115 -0.0023765 -0.0023341 -0.0019987 -0.00055098 0.00045861 0 0.007028 0 -0.0011552 0.00041278 0.00033313 -0.0012707 0.14808 -0.014694 0.0062906 0.0011247 0.0022795 0.0062741 0.002833 -0.020959 -0.0052092 -0.0083425 -0.10619 -0.099442 -0.045209 -0.041825 -0.00020206 -0.0040771 -0.012377 -0.03723 0.034899 -0.01679 0.02369 -0.02446 0.018104
0.73047 -0.0021136 -0.0023587 -0.0017613 0.0011692 0 -0.00091048 0.0016814 -0.00092833 -0.0021259 -0.0026344 -0.0030217 0.12625 -0.0086195 -0.0043788 -0.0018392 0.0038743 -0.004707 -0.0016755 -0.0047547 -0.00044247 -0.00068193 0 0.0012818 0 -0.001388 7.7067e-05 -9.8761e-05 -0.0015969 0.095832 -0.012905 0.0039092 0.0014224 0.0014481 0.0061055 0.0029584 -0.017635 -0.00072964 -0.0035525 -0.10902 -0.10582 -0.048755 -0.045207 -0.0023355 -0.0084472 -0.012263 -0.043531 0.033248 -0.019708 0.018649 -0.027455 0.017707
0.73438 -0.0008598 -0.00068987 -0.00053737 -0.0019517 0 -0.0020923 0.00038176 0.00023178 0.00054284 -0.0007484 0.0038842 0.12683 -0.005289 -0.0004266 0.0012843 0.0042654 -0.0051401 -0.00058702 -0.0049001 0.0015815 -0.00034911 0 -0.0034808 0 -0.000841 -1.0061e-05 -8.6334e-05 -0.0011562 0.024213 -0.0086766 -0.00049588 -0.00086512 0.00089347 0.0050477 0.0036667 -0.013557 0.0048502 0.0025428 -0.11131 -0.11155 -0.053098 -0.048026 -0.0053755 -0.01246 -0.012738 -0.049696 0.03109 -0.022533 0.011967 -0.030831 0.011458
0.73828 0.00045887 0.00082551 0.00064288 -0.0039278 0 -0.002823 0.00019692 0.0014299 0.0026337 0.00086748 0.0069725 0.12225 -0.00043888 0.0026844 0.0036547 0.0028944 -0.0041716 0.0005969 -0.002191 0.0052038 0.001268 0 -0.0063252 0 -1.6504e-05 2.1507e-05 0.00021006 -0.000287 -0.038388 -0.0048261 -0.0036733 -0.0035147 0.0011704 0.0029699 0.0046448 -0.007489 0.0084193 0.0071861 -0.11291 -0.11644 -0.058469 -0.050123 -0.0095826 -0.016012 -0.01397 -0.055687 0.028278 -0.02524 0.0031713 -0.034698 0.001199
0.74219 0.0018036 0.0013077 0.0018809 -0.0028034 0 -0.0023554 0.00097825 0.0021383 0.0040505 0.0012702 0.0055967 0.11438 0.0025218 0.0057286 0.0052789 0.0018174 -0.0033646 0.0016749 0.0016252 0.0084775 0.0035443 0 -0.0072286 0 0.00040141 2.7371e-05 0.00045195 0.00039895 -0.079728 -0.0026521 -0.0037987 -0.003875 0.0023034 0.00058086 0.0049384 0.0011208 0.0080633 0.0094327 -0.1145 -0.12133 -0.063839 -0.05222 -0.01379 -0.019565 -0.015202 -0.061677 0.025467 -0.027946 -0.0056242 -0.038564 -0.007939
0.74609 0.0031308 0.001017 0.0030407 0.0012113 0 -8.7859e-05 0.0019131 0.0023115 0.0054648 0.0015493 0.002354 0.10502 0.0026411 0.0088988 0.0060928 0.003089 -0.0037621 0.0023372 0.0039841 0.0091034 0.0056523 0 -0.0074436 0 0.00011281 6.5129e-05 0.00042519 0.00057344 -0.11469 -0.0011123 -0.0012444 -0.00069152 0.0036782 -0.00078985 0.0039379 0.011363 0.0045257 0.0095887 -0.11555 -0.12397 -0.068748 -0.053244 -0.017541 -0.020499 -0.017325 -0.065886 0.022978 -0.029771 -0.013907 -0.041531 -0.011457
0.75 0.0040756 0.00087004 0.0036897 0.0060003 0 0.0033922 0.0023769 0.002366 0.0072211 0.0032778 0.00067567 0.098503 0.0013248 0.010626 0.0056508 0.0060736 -0.0049037 0.00225 0.0033926 0.0065811 0.0065847 0 -0.0084109 0 -0.00057334 0.00031527 0.00016864 0.00038402 -0.16122 0.0017721 0.0020863 0.0046903 0.0042377 -0.00058158 0.0019957 0.021082 0.00069169 0.0080569 -0.11654 -0.12629 -0.073591 -0.054117 -0.021228 -0.021066 -0.019574 -0.069845 0.020534 -0.031472 -0.022117 -0.04437 -0.0090444
0.75391 0.0040588 0.0013005 0.0034884 0.0088461 0 0.0058686 0.0022424 0.0025515 0.0087025 0.0059743 0.0021384 0.10042 0.00017431 0.0091964 0.003785 0.0077315 -0.0054283 0.0014981 0.0005364 0.0030451 0.0056231 0 -0.010292 0 -0.0010201 0.00078896 -0.00010968 0.00018117 -0.20941 0.0067729 0.0039834 0.0088938 0.0030815 2.2705e-05 9.7008e-05 0.027527 -0.00051008 0.0054251 -0.11757 -0.1278 -0.077554 -0.054677 -0.023993 -0.020599 -0.021826 -0.073026 0.018579 -0.032876 -0.02902 -0.046496 -0.0045474
0.75781 0.0028359 0.001817 0.0025817 0.0079963 0 0.0049735 0.0015416 0.0025521 0.0089041 0.0069814 0.0056327 0.11309 -0.00059188 0.0050929 0.0012294 0.0057841 -0.0045905 0.0007608 -0.0023365 0.001474 0.0031033 0 -0.011833 0 -0.00079579 0.0011752 -0.00021373 0.00015228 -0.22327 0.012561 0.0031257 0.0088888 0.0001781 -0.00099547 -0.0010264 0.028247 0.0018204 0.0032396 -0.11872 -0.12757 -0.079616 -0.054562 -0.024768 -0.017898 -0.024084 -0.074529 0.017683 -0.033637 -0.0331 -0.047079 -0.0024748
0.76172 0.00088833 0.0017086 0.0014826 0.0037554 0 0.00067844 0.00021487 0.0018706 0.0074686 0.0043397 0.0086109 0.1328 -0.0016329 0.0010058 -0.00076753 0.0013563 -0.0030597 0.00078183 -0.0032671 0.0027354 0.00049821 0 -0.011764 0 -2.0608e-05 0.001053 -0.00010501 0.00023727 -0.17779 0.016693 -4.818e-05 0.0045107 -0.0033818 -0.0042886 -0.0013994 0.022341 0.0060309 0.0034892 -0.11987 -0.12734 -0.081678 -0.054447 -0.025543 -0.015197 -0.026343 -0.076031 0.016786 -0.034399 -0.037179 -0.047662 -0.004337
0.76563 -0.00086179 0.00096392 0.00053569 -0.0015175 0 -0.0038956 -0.0015858 0.00055785 0.0049514 -0.0005848 0.0089865 0.15241 -0.0029902 -0.00068465 -0.0015361 -0.0018566 -0.0021388 0.0015655 -0.002086 0.0045926 -0.00063966 0 -0.010115 0 0.00073735 0.00030063 6.8553e-05 0.00031325 -0.090987 0.017407 -0.0033101 -0.0011263 -0.0059258 -0.0079493 -0.0014514 0.011546 0.0092125 0.006464 -0.12134 -0.1259 -0.080828 -0.053581 -0.02336 -0.011086 -0.027504 -0.076055 0.017518 -0.034706 -0.037092 -0.046458 -0.0079587
0.76953 -0.0017996 0.00026127 -0.00041135 -0.0047376 0 -0.0048418 -0.0031172 -0.00062945 0.0021156 -0.0040161 0.0062473 0.16698 -0.0036891 -2.9034e-05 -0.0015495 -0.0011144 -0.002258 0.0022012 -0.00027437 0.0040538 1.1074e-05 0 -0.0079025 0 0.00091551 -0.00069995 8.1035e-05 0.00035268 -0.012127 0.014648 -0.0039444 -0.0040033 -0.0062352 -0.0088634 -0.0012984 -9.6822e-05 0.0092318 0.0093414 -0.12291 -0.12406 -0.079039 -0.052474 -0.020224 -0.0065205 -0.028313 -0.075602 0.018777 -0.034866 -0.035661 -0.044679 -0.0098772
0.77344 -0.0020724 7.0008e-05 -0.0017114 -0.0041467 0 -0.0011484 -0.0033743 -0.00093007 -0.00075288 -0.0035224 0.0014587 0.17675 -0.002934 0.0011796 -0.0017798 0.0027997 -0.0024374 0.0016308 0.00061085 0.00079682 0.001323 0 -0.0056576 0 0.00038862 -0.0012973 -0.00018279 0.0003816 0.024615 0.0097358 -0.00087995 -0.0025013 -0.0043184 -0.0055214 -0.00054028 -0.0086049 0.0060069 0.0078797 -0.12448 -0.12217 -0.076624 -0.051151 -0.016512 -0.00199 -0.028603 -0.074906 0.02044 -0.034912 -0.033361 -0.042634 -0.0082085
0.77734 -0.0022924 2.0842e-05 -0.0033274 -0.00068559 0 0.0039832 -0.0020571 -0.0003978 -0.0036633 -0.00050989 -0.0033734 0.18491 -0.0013048 0.0018507 -0.0025538 0.0064983 -0.0014048 -0.00035421 0.00041841 -0.0021197 0.0018206 0 -0.0027074 0 -0.00045891 -0.0010677 -0.00059819 0.00036987 0.03225 0.0042419 0.0040446 0.0012724 -0.0013454 0.00045691 0.0011548 -0.012918 0.0012723 0.00035469 -0.12604 -0.12006 -0.07164 -0.048943 -0.010432 0.002397 -0.026764 -0.073215 0.023764 -0.034493 -0.027489 -0.039497 -0.0035004
0.78125 -0.0028337 -0.00062031 -0.0046725 0.0025473 0 0.0058241 -0.00011919 9.5892e-05 -0.0062576 0.0013426 -0.0062097 0.19351 -0.00033121 0.0026331 -0.0032045 0.0072018 0.00078452 -0.0028809 0.00037815 -0.0013525 0.00092326 0 0.0017617 0 -0.0010591 -0.00015702 -0.00086626 0.00025785 0.053858 -0.00091374 0.0071635 0.0033682 0.0011638 0.0056198 0.0033325 -0.015538 -0.0027738 -0.010095 -0.1276 -0.11795 -0.066655 -0.046736 -0.0043524 0.0067841 -0.024924 -0.071523 0.027087 -0.034074 -0.021616 -0.03636 0.0024979
0.78516 -0.0034703 -0.0019195 -0.0051258 0.0025958 0 0.0024195 0.00092293 -0.0002722 -0.0077385 -5.0389e-05 -0.0060467 0.20216 -0.00084293 0.0042867 -0.0029193 0.004874 0.0024571 -0.0047407 0.0016422 0.0029498 -0.00086638 0 0.0070947 0 -0.0011005 0.00081698 -0.00075979 8.8238e-05 0.11465 -0.0056521 0.0058956 0.0014126 0.0022517 0.007496 0.0047579 -0.01978 -0.0048678 -0.017512 -0.12872 -0.11639 -0.060966 -0.044048 0.0019725 0.010101 -0.021315 -0.069343 0.031195 -0.033066 -0.01466 -0.033395 0.0083331
0.78906 -0.0036706 -0.0029807 -0.0046578 -0.00102 0 -0.0036306 0.00038501 -0.0014551 -0.0076825 -0.0032979 -0.0037486 0.21033 -0.0020637 0.0056832 -0.0018152 0.0014613 0.0018715 -0.0053508 0.0038849 0.0068517 -0.0027104 0 0.011117 0 -0.00071704 0.0012189 -0.0003429 1.5903e-05 0.19456 -0.010344 0.0010068 -0.0034709 0.0019131 0.0061949 0.0042571 -0.02586 -0.0052421 -0.018011 -0.12958 -0.11515 -0.054873 -0.041085 0.0084381 0.012803 -0.01669 -0.066882 0.035752 -0.03172 -0.0070808 -0.030529 0.013198
0.79297 -0.0031455 -0.0028589 -0.0038269 -0.0058795 0 -0.0075888 -0.00094685 -0.0026183 -0.0067549 -0.0055092 -0.001814 0.21946 -0.0025843 0.0044183 -0.00098684 -0.001366 -0.00089755 -0.0050436 0.005414 0.0063948 -0.0040407 0 0.012037 0 -0.00029594 0.00084888 6.0626e-05 0.00011133 0.24898 -0.015214 -0.0039576 -0.0077857 0.00083408 0.0035128 0.0016324 -0.029713 -0.0051662 -0.012905 -0.13038 -0.11402 -0.048885 -0.038155 0.014713 0.015356 -0.011947 -0.064382 0.040295 -0.030286 0.00040041 -0.027794 0.016477
0.79688 -0.0020525 -0.0016854 -0.0031284 -0.0085624 0 -0.0067605 -0.0016932 -0.0029924 -0.0062571 -0.0055773 -0.0026992 0.2313 -0.0020783 -0.00022484 -0.0013934 -0.0033524 -0.003773 -0.0045443 0.0047594 0.0015642 -0.0044548 0 0.010325 0 -0.00011654 5.8947e-05 0.00015274 0.00018931 0.25268 -0.019855 -0.0056805 -0.0086022 -0.00018174 0.00087648 -0.0021765 -0.02616 -0.0059219 -0.0071249 -0.13036 -0.11421 -0.044196 -0.03563 0.018635 0.016065 -0.0057554 -0.061393 0.044663 -0.027773 0.0066793 -0.026667 0.017672
0.80078 -0.00075068 -0.00066301 -0.0024519 -0.0073069 0 -0.0024958 -0.0013723 -0.0025564 -0.0067726 -0.0049587 -0.0066919 0.24439 -0.001655 -0.0055044 -0.0027499 -0.0048648 -0.004558 -0.0042412 0.0022128 -0.0037326 -0.0035005 0 0.0083902 0 -0.00016329 -0.00053436 -6.0549e-05 -5.3676e-05 0.21924 -0.023082 -0.0037804 -0.0056835 -0.0006777 -0.0016234 -0.0057562 -0.013775 -0.0078819 -0.0046765 -0.13034 -0.11439 -0.039508 -0.033105 0.022558 0.016774 0.00043609 -0.058404 0.049031 -0.02526 0.012958 -0.02554 0.017018
0.80469 0.00049066 -0.00083332 -0.0013055 -0.0032397 0 0.0014963 -0.00086901 -0.0018762 -0.0073824 -0.0053449 -0.011231 0.25357 -0.002321 -0.0072814 -0.0036439 -0.0057089 -0.0030567 -0.0038912 -0.00022964 -0.0056245 -0.0010969 0 0.0082206 0 -0.00025389 -0.00051531 -0.00027405 -0.0006617 0.17902 -0.023334 -0.00079274 -0.0012508 -0.00070341 -0.0044211 -0.0080541 0.0031707 -0.010204 -0.0055809 -0.13021 -0.11525 -0.03643 -0.031706 0.024249 0.016867 0.0063831 -0.055298 0.052502 -0.022353 0.017581 -0.025584 0.015791
0.80859 0.0014884 -0.0019433 0.00043421 0.00071107 0 0.0024597 -0.0013516 -0.0013973 -0.0064539 -0.0063163 -0.012653 0.2547 -0.0033485 -0.0041705 -0.0028467 -0.0052206 -0.0012341 -0.002898 -0.00057005 -0.0039277 0.0017744 0 0.0094615 0 -0.00029291 3.3786e-05 -0.0001714 -0.0012296 0.14468 -0.019542 0.00033486 0.0019608 -0.00069858 -0.0072507 -0.008745 0.017665 -0.011297 -0.0068514 -0.12996 -0.11675 -0.03487 -0.03137 0.023838 0.01638 0.012099 -0.052083 0.055128 -0.019075 0.020644 -0.026733 0.015421
0.8125 0.001988 -0.0026894 0.0021469 0.0021508 0 0.00040925 -0.00285 -0.001034 -0.0033003 -0.005869 -0.0091441 0.2502 -0.0026516 0.00074535 -0.00054218 -0.0033726 -0.0011751 -0.00087549 0.0013866 -0.001723 0.0032897 0 0.0099834 0 -0.00034953 0.00062246 0.00028965 -0.0012112 0.10357 -0.011977 -0.0012704 0.0025498 -0.0011982 -0.0090932 -0.0080812 0.025115 -0.0098158 -0.0058128 -0.12972 -0.11824 -0.03331 -0.031033 0.023427 0.015893 0.017816 -0.048868 0.057754 -0.015797 0.023706 -0.027882 0.015997
0.81641 0.0017194 -0.0021037 0.0029748 0.00086039 0 -0.00262 -0.0041163 -0.0004574 0.001003 -0.0030502 -0.0023094 0.24886 0.00094518 0.002814 0.0017599 -0.0012633 -0.0029117 0.0018814 0.0038218 -0.0016271 0.00226 0 0.0082563 0 -0.00048303 0.00075987 0.00086723 -0.00048883 0.041378 -0.0024068 -0.0040861 0.00099079 -0.0024611 -0.009248 -0.0065912 0.025953 -0.0056114 -0.0021941 -0.13043 -0.12031 -0.034848 -0.034054 0.019237 0.015477 0.02143 -0.04595 0.05776 -0.012829 0.023616 -0.030476 0.015772
0.82031 0.00070282 -0.00057673 0.0026935 -0.0013772 0 -0.0044695 -0.0039511 0.00036892 0.0044932 0.00062511 0.0041361 0.25847 0.0059423 0.00043233 0.00258 -0.00020869 -0.0043688 0.0043147 0.0045233 -0.0030166 -0.00047308 0 0.0048737 0 -0.00055196 0.0003609 0.0012762 0.00040186 -0.033997 0.0067039 -0.0058585 -0.0010349 -0.0041912 -0.0080977 -0.0048605 0.023691 -6.5344e-06 0.0025341 -0.13118 -0.1224 -0.036534 -0.037235 0.014867 0.015065 0.024944 -0.043046 0.05764 -0.0098756 0.023375 -0.033139 0.01251
0.82422 -0.00058661 0.00057723 0.0019557 -0.0023389 0 -0.0040707 -0.0025164 0.0010959 0.0059485 0.0027245 0.0073955 0.27779 0.0089999 -0.0035434 0.0018143 -0.00049126 -0.0034906 0.0050926 0.0028624 -0.0031092 -0.0024538 0 0.0015925 0 -0.00028231 -0.000183 0.0014065 0.00070982 -0.096714 0.013447 -0.0053528 -0.0017682 -0.0055742 -0.0066076 -0.0033123 0.020864 0.0048982 0.0069468 -0.13268 -0.12432 -0.03892 -0.041745 0.009911 0.015075 0.027437 -0.040509 0.056485 -0.0075257 0.022441 -0.035702 0.005635
0.82813 -0.0015164 0.00049965 0.0015826 -0.00098161 0 -0.0015846 -0.0011531 0.0014344 0.0056404 0.0025126 0.0075806 0.29629 0.0077877 -0.0050525 0.00079237 -0.0012555 -0.00033933 0.003537 0.00030497 -0.00037498 -0.0018257 0 -0.00088234 0 0.00042696 -0.00033888 0.0013146 0.00018314 -0.12833 0.017266 -0.0027792 -0.00037132 -0.0057117 -0.0051963 -0.0019371 0.017038 0.0074954 0.010327 -0.13533 -0.12598 -0.042384 -0.0483 0.0040541 0.015734 0.028362 -0.038535 0.053738 -0.0061037 0.020442 -0.038111 -0.0028589
0.83203 -0.0018288 -0.00039857 0.0016572 0.0019584 0 0.0018296 -0.00089715 0.0015576 0.0046649 0.0015012 0.0069605 0.3029 0.0030882 -0.0030862 0.00097325 -0.0015788 0.0029808 0.0003568 -0.0010238 0.0036784 0.00076452 0 -0.0037067 0 0.0012902 0.00010357 0.0010704 -0.00067408 -0.13349 0.018746 0.0008339 0.0025195 -0.0042179 -0.0033465 -0.00022363 0.010411 0.0076446 0.012052 -0.13798 -0.12763 -0.045848 -0.054854 -0.0018027 0.016394 0.029288 -0.03656 0.050991 -0.0046817 0.018443 -0.040519 -0.0096791
0.83594 -0.0018337 -0.0010027 0.0014411 0.0045814 0 0.0043021 -0.001341 0.0019311 0.0038188 0.0014145 0.0074253 0.29623 -0.0019139 -0.00029881 0.0024744 -0.0013322 0.0044091 -0.002595 -0.00038551 0.006159 0.00265 0 -0.008262 0 0.0017959 0.00084335 0.00069069 -0.0010975 -0.12926 0.018695 0.0042429 0.0050027 -0.0015303 -0.00037137 0.0024182 0.00072595 0.0066083 0.011348 -0.14206 -0.12809 -0.048958 -0.062632 -0.0061181 0.018142 0.029007 -0.035661 0.047133 -0.0050002 0.016762 -0.041164 -0.012593
0.83984 -0.0020117 -0.00071157 0.0002499 0.0051208 0 0.0040483 -0.0010979 0.0027414 0.0032241 0.0021755 0.008697 0.28634 -0.0043832 0.0004282 0.0038106 -0.00086707 0.0038002 -0.0036282 0.00084138 0.0057448 0.0017007 0 -0.013887 0 0.0016393 0.0013275 0.00023887 -0.00081227 -0.12344 0.017321 0.0062137 0.0050517 0.0013515 0.0036089 0.0059331 -0.0097859 0.0059844 0.0082347 -0.14642 -0.12831 -0.051997 -0.070654 -0.010126 0.020107 0.028486 -0.034975 0.043054 -0.0056659 0.015143 -0.041457 -0.011828
0.84375 -0.0024387 5.6243e-05 -0.0016459 0.0031141 0 0.00074848 0.00065404 0.0035855 0.002776 0.0023334 0.0088545 0.28607 -0.0038951 -0.00068506 0.0031677 -0.00018111 0.0027348 -0.0025526 0.0004762 0.003615 -0.0015809 0 -0.017637 0 0.001012 0.0012289 -8.3999e-05 -0.000255 -0.10841 0.01414 0.0059008 0.0020765 0.0035163 0.007562 0.0092778 -0.018142 0.0064658 0.0043689 -0.15087 -0.12799 -0.054459 -0.078315 -0.012981 0.022261 0.02806 -0.034622 0.039115 -0.0067865 0.014004 -0.040947 -0.0094915
0.84766 -0.0026592 0.00052079 -0.0030894 -0.00024002 0 -0.0036187 0.0032313 0.0038046 0.0025216 0.0012016 0.0063894 0.29975 -0.001984 -0.00091856 0.00016401 0.0011391 0.0027122 -0.00070639 -0.0022912 0.0017057 -0.0045417 0 -0.016612 0 0.00044291 0.00071128 -4.9623e-05 -4.773e-05 -0.075707 0.0085955 0.0036014 -0.002298 0.00466 0.010276 0.010952 -0.022835 0.0073934 0.0021222 -0.15556 -0.12626 -0.055386 -0.085018 -0.012772 0.024918 0.027889 -0.035153 0.03555 -0.0091161 0.014136 -0.038301 -0.0077798
0.85156 -0.0021401 0.00048455 -0.0030475 -0.0028152 0 -0.0058101 0.0050831 0.0031188 0.0024215 -0.00013854 0.0016955 0.31992 -4.1464e-05 0.0013029 -0.0034553 0.0030804 0.0038028 0.00049528 -0.0059166 0.00070358 -0.0048845 0 -0.010628 0 0.0003313 0.00024954 0.00035315 -0.00031182 -0.031042 0.00083577 0.0010617 -0.0051618 0.0050668 0.011016 0.01006 -0.024176 0.007391 0.00234 -0.16025 -0.12454 -0.056312 -0.091721 -0.012563 0.027575 0.027719 -0.035684 0.031985 -0.011446 0.014269 -0.035656 -0.0075854
0.85547 -0.00079384 0.00045561 -0.0015433 -0.0029976 0 -0.003884 0.0052648 0.0018943 0.001996 -0.00027072 -0.0032678 0.335 0.0020104 0.0041502 -0.0049413 0.0047326 0.0050683 0.0010351 -0.0077202 7.2791e-05 -0.0026214 0 -0.0025762 0 0.00061641 0.00018952 0.00082474 -0.00057359 0.0093061 -0.007904 0.00041765 -0.0044904 0.0051417 0.0095596 0.0069549 -0.022849 0.0054975 0.0032525 -0.16391 -0.1217 -0.055594 -0.096036 -0.0093785 0.029874 0.028537 -0.036866 0.029752 -0.014268 0.015401 -0.031574 -0.0083373
0.85938 0.00097745 0.00089381 0.00040969 -0.00085851 0 0.00092155 0.0041892 0.00078467 0.00063548 0.00057757 -0.0065563 0.34057 0.0049389 0.0042369 -0.0027123 0.005095 0.0059182 0.0021105 -0.0062883 -0.00042485 0.00034957 0 0.0038476 0 0.00088635 0.00046243 0.00097874 -0.0003487 0.035261 -0.015569 0.0022673 -0.00080402 0.0049659 0.0060153 0.0028732 -0.018719 0.0018821 0.0021287 -0.16715 -0.11841 -0.054213 -0.099389 -0.0049959 0.032028 0.029753 -0.03831 0.028056 -0.017288 0.016934 -0.026914 -0.008711
0.86328 0.0026818 0.0015572 0.001743 0.0018835 0 0.0050017 0.0029991 0.00015042 -0.0015664 0.00067626 -0.0075322 0.34353 0.0084154 0.00043928 0.0021801 0.0043214 0.0065967 0.0043498 -0.0028812 -8.1233e-05 0.0022992 0 0.0068582 0 0.00078621 0.00070232 0.00069743 0.00026613 0.051228 -0.020081 0.0047574 0.0031987 0.0042782 0.0009815 -0.0010296 -0.011323 -0.002314 -0.0017986 -0.17002 -0.11511 -0.052706 -0.10225 -0.00038059 0.033906 0.031073 -0.03988 0.026646 -0.020319 0.018374 -0.022321 -0.0074248
0.86719 0.0040586 0.0017502 0.0021697 0.0031916 0 0.0053986 0.0023877 -0.00015987 -0.0034926 -0.00096233 -0.0069422 0.35506 0.010448 -0.0047295 0.0066069 0.0037332 0.0072637 0.0064442 -0.00048941 0.0015654 0.0030817 0 0.0073468 0 0.00031939 0.0006219 0.00025113 0.00067047 0.065862 -0.02027 0.004995 0.0048028 0.0028398 -0.0042103 -0.0042764 -0.0012418 -0.0057304 -0.0063021 -0.17085 -0.11168 -0.050497 -0.10235 0.0055269 0.034251 0.032963 -0.042144 0.02683 -0.023403 0.019295 -0.018103 -0.0038131
0.87109 0.0049848 0.0011604 0.0021641 0.0023082 0 0.0022697 0.0021221 -0.00052334 -0.003832 -0.0030364 -0.0060533 0.37903 0.008934 -0.0077224 0.0076503 0.0043068 0.0070504 0.0060386 -0.0012929 0.0034012 0.003662 0 0.007408 0 -0.00020863 0.00027452 3.7438e-05 0.00042914 0.077193 -0.016452 0.0017832 0.0033721 0.00078662 -0.0079282 -0.0068291 0.0094906 -0.0074984 -0.0082956 -0.17168 -0.10826 -0.048288 -0.10245 0.011434 0.034596 0.034854 -0.044408 0.027013 -0.026488 0.020217 -0.013885 0.0017122
0.875 0.0052228 0.00027073 0.002275 0.00028552 0 -0.0014808 0.0015792 -0.0011245 -0.0023417 -0.0032298 -0.0056776 0.4068 0.0039188 -0.0074925 0.0048433 0.0053569 0.0046396 0.002284 -0.0047406 0.0033772 0.0046653 0 0.0083446 0 -0.00048314 -2.844e-05 0.00019678 -0.00021409 0.072796 -0.010225 -0.0029602 0.00060627 -0.0013724 -0.009383 -0.0085161 0.018501 -0.007502 -0.0069073 -0.17145 -0.10598 -0.047016 -0.102 0.015895 0.033335 0.035806 -0.047387 0.027483 -0.029815 0.019283 -0.011601 0.0074396
0.87891 0.004488 -0.00015119 0.0025743 -0.00099885 0 -0.0029179 0.00050616 -0.0018246 -0.00017145 -0.00098594 -0.0056632 0.42376 -0.0017906 -0.0059997 0.00050995 0.0051551 3.5948e-05 -0.0026857 -0.0079394 0.00074388 0.005682 0 0.009893 0 -0.00040458 -3.0819e-05 0.00049388 -0.0005606 0.045448 -0.0035404 -0.005697 -0.0010987 -0.0030838 -0.0093465 -0.0089356 0.024413 -0.006219 -0.0041549 -0.17051 -0.10449 -0.046389 -0.10118 0.019359 0.030967 0.036112 -0.050859 0.028151 -0.033311 0.017072 -0.010648 0.010885
0.88281 0.0028629 0.00010914 0.0027431 -0.00045432 0 -0.0014568 -0.00081364 -0.0023548 0.0011841 0.0015547 -0.0050079 0.42226 -0.0045418 -0.0054143 -0.0021102 0.0029654 -0.0045381 -0.0053119 -0.008002 -0.0027492 0.005878 0 0.010859 0 -8.7374e-05 0.00024015 0.00056914 -0.0001858 0.0047965 0.0023642 -0.0043951 -0.0006014 -0.004078 -0.0093633 -0.0079485 0.026945 -0.0043833 -0.0025405 -0.16957 -0.10312 -0.045878 -0.10043 0.022646 0.028511 0.036291 -0.05439 0.028771 -0.036854 0.014718 -0.0098512 0.010231
0.88672 0.0010274 0.00051765 0.0025372 0.0013982 0 0.0011626 -0.0019419 -0.0025424 0.0012299 0.0017785 -0.0025619 0.40956 -0.002784 -0.0055566 -0.0014016 9.7265e-05 -0.0060626 -0.0039549 -0.0043314 -0.0043685 0.0049192 0 0.010127 0 0.00027349 0.00053053 0.00028003 0.00061824 -0.030132 0.0073501 -0.00028678 0.0013603 -0.0044188 -0.0099667 -0.006044 0.02596 -0.0026312 -0.0023228 -0.16886 -0.10543 -0.048888 -0.10188 0.020532 0.023353 0.032613 -0.059719 0.027973 -0.041842 0.00804 -0.013785 0.0058256
0.89063 -0.0001347 0.00044857 0.0020411 0.0030306 0 0.002828 -0.0025724 -0.0023442 0.00072386 -0.0004365 0.0019277 0.4033 0.0015621 -0.0045797 0.0015396 -0.0014425 -0.0034084 -0.00057429 0.0010075 -0.0031445 0.0031271 0 0.0071975 0 0.00050597 0.0006129 -0.00020978 0.0011617 -0.049562 0.011753 0.0034221 0.0031196 -0.0042813 -0.0097895 -0.0039592 0.020983 -0.0012031 -0.0015296 -0.16815 -0.10774 -0.051898 -0.10333 0.018418 0.018196 0.028936 -0.065048 0.027176 -0.04683 0.0013618 -0.01772 0.0003212
0.89453 -0.00028347 -7.6248e-05 0.001496 0.0032803 0 0.0027668 -0.0024258 -0.0017414 0.00070395 -0.002437 0.0071079 0.41766 0.0046436 -0.0018259 0.0040945 -0.0012311 0.0013873 0.0012361 0.0049406 -0.00079756 0.0009596 0 0.0022944 0 0.00049814 0.00047639 -0.00063257 0.0010804 -0.061144 0.015337 0.0045404 0.0035076 -0.0037002 -0.0067895 -0.0018747 0.012031 0.00016948 0.001395 -0.16858 -0.11214 -0.056881 -0.10677 0.013461 0.012161 0.02301 -0.071379 0.025128 -0.052882 -0.0069099 -0.023652 -0.0030762
0.89844 5.8042e-05 -0.00040551 0.0010266 0.0022435 0 0.0016084 -0.0011395 -0.00068799 0.0014833 -0.001601 0.010479 0.45171 0.0039092 0.00085404 0.0044171 -0.00085828 0.004738 -8.8712e-06 0.0055486 0.00019647 -0.0012881 0 -0.003596 0 0.00023205 0.00028434 -0.00084637 0.0006793 -0.078635 0.016885 0.003633 0.0025478 -0.0025087 -0.00053437 0.00083046 0.00075887 0.0020279 0.0054069 -0.17026 -0.11888 -0.064074 -0.11246 0.0053181 0.0051419 0.014564 -0.078831 0.021678 -0.060127 -0.016967 -0.031824 -0.0030444
0.90234 3.2558e-05 1.4658e-05 0.00063788 0.001024 0 0.0003483 0.0014166 0.00082549 0.0026547 0.001882 0.010115 0.48975 0.00025475 0.0010912 0.002784 -0.0018006 0.0045956 -0.0021154 0.0031023 -0.00082322 -0.0032038 0 -0.0088449 0 -0.00017889 0.00016872 -0.00085984 0.00054728 -0.1051 0.014979 0.0029975 0.0011306 -0.00049758 0.0068775 0.004803 -0.009753 0.004645 0.0076745 -0.17195 -0.12561 -0.071267 -0.11814 -0.002825 -0.0018773 0.0061182 -0.086283 0.018229 -0.067371 -0.027025 -0.039996 -0.0011685
0.90625 -0.00065503 0.0010474 0.00042398 0.00073042 0 -0.00038506 0.0046484 0.0026912 0.0038117 0.0052975 0.0064377 0.51358 -0.0028581 -0.0010525 0.0009422 -0.0032252 0.0020457 -0.0016002 -0.00047428 -0.0023411 -0.0040186 0 -0.011842 0 -0.00053208 8.2745e-05 -0.00070296 0.00089247 -0.13039 0.0093957 0.0041728 0.00023353 0.0023409 0.012404 0.0096332 -0.016793 0.0075767 0.0065149 -0.1766 -0.13527 -0.081025 -0.12705 -0.014005 -0.0090158 -0.0050711 -0.095016 0.01283 -0.076071 -0.037033 -0.049488 -0.00051719
0.91016 -0.0013907 0.0020512 0.0006247 0.0016397 0 -0.00027587 0.0072863 0.0046817 0.0048935 0.0062767 0.0023316 0.51639 -0.0026173 -0.0028144 0.0002868 -0.0025853 -6.0773e-05 0.0024265 -0.0029442 -0.0026521 -0.0030478 0 -0.01204 0 -0.00068384 -0.00013254 -0.00036382 0.0013272 -0.14457 0.0018153 0.0065305 0.00034153 0.0056525 0.014608 0.013677 -0.019707 0.0097829 0.0032469 -0.18154 -0.1452 -0.091033 -0.13627 -0.025481 -0.016166 -0.016528 -0.10387 0.0072415 -0.084913 -0.047037 -0.059109 -0.0029424
0.91406 -0.0012219 0.0025811 0.0013718 0.0031109 0 0.00083713 0.0082146 0.0064985 0.005769 0.0049717 0.0010819 0.50692 0.00044431 -0.0016606 0.00066995 0.0013201 5.8556e-05 0.0070794 -0.0029152 -0.001632 -0.00047062 0 -0.010502 0 -0.00067272 -0.00052646 0.00012388 0.0013113 -0.15015 -0.0049227 0.0081015 0.0012941 0.0087428 0.014518 0.015142 -0.019698 0.010361 0.0010288 -0.18722 -0.15528 -0.10108 -0.14561 -0.036521 -0.022683 -0.027758 -0.11263 0.0016422 -0.093512 -0.055542 -0.067996 -0.0075135
0.91797 0.00023987 0.0027847 0.0024193 0.0041548 0 0.0026609 0.0073853 0.0078153 0.0058839 0.0033379 0.0036951 0.501 0.0028172 0.0018778 0.00085235 0.0063009 0.0016502 0.0085818 -0.00038607 -0.00028808 0.0025219 0 -0.0092137 0 -0.00065692 -0.000887 0.00059455 0.00074301 -0.15829 -0.0085346 0.0074859 0.0024693 0.010799 0.013968 0.013476 -0.017953 0.0093232 0.0020143 -0.19426 -0.16559 -0.1112 -0.15517 -0.046756 -0.02803 -0.038568 -0.12119 -0.0039767 -0.10166 -0.061274 -0.075524 -0.011474
0.92188 0.002484 0.0030864 0.0032487 0.0041618 0 0.0041839 0.0058593 0.0083404 0.0048026 0.002778 0.0080017 0.50855 0.0012858 0.0047157 -5.4892e-05 0.0084343 0.0025791 0.0061673 0.0032881 0.00092171 0.0045381 0 -0.009573 0 -0.00070252 -0.00084759 0.00083306 5.5725e-05 -0.17467 -0.0085995 0.0049083 0.003187 0.01124 0.013367 0.0097484 -0.014159 0.0076924 0.0057136 -0.20131 -0.17591 -0.12132 -0.16473 -0.056991 -0.033378 -0.049379 -0.12975 -0.0095956 -0.10981 -0.067007 -0.083052 -0.012749
0.92578 0.0045909 0.0035945 0.0035212 0.0033221 0 0.004265 0.0048532 0.0079503 0.0031581 0.003033 0.010483 0.52749 -0.0038263 0.0044753 -0.0016836 0.0059666 0.0016549 0.0027924 0.0059833 0.0024735 0.0049409 0 -0.011377 0 -0.00066686 -0.00021364 0.00076617 -0.00025193 -0.19301 -0.0064359 0.0017163 0.003189 0.010014 0.011433 0.0057278 -0.0070758 0.0067167 0.009827 -0.20801 -0.18397 -0.12934 -0.17151 -0.063017 -0.036257 -0.056828 -0.13656 -0.013232 -0.11518 -0.06722 -0.087043 -0.0116
0.92969 0.0059521 0.0039498 0.003406 0.0025037 0 0.0028367 0.004713 0.0068261 0.0026153 0.0032794 0.0092324 0.54874 -0.0085618 0.0017902 -0.0028682 0.0012113 -0.00030566 0.0018831 0.0059374 0.0042658 0.0039724 0 -0.013223 0 -0.00035372 0.00076348 0.00053595 -0.00011721 -0.20335 -0.0037723 -0.0007807 0.0028874 0.00766 0.0071282 0.0026148 0.0034587 0.0068356 0.0122 -0.21461 -0.19143 -0.1368 -0.17754 -0.067928 -0.038483 -0.063388 -0.14291 -0.016344 -0.1198 -0.06597 -0.090097 -0.0099631
0.93359 0.0065017 0.0037644 0.0033894 0.0026232 0 0.0013576 0.004804 0.0054095 0.0043632 0.0035639 0.0053846 0.56623 -0.0087236 -0.00081829 -0.0028647 -0.0018126 -0.0015548 0.0036547 0.0029761 0.0045115 0.0021216 0 -0.013851 0 0.00020181 0.0014542 0.00035326 8.1061e-05 -0.20374 -0.0014153 -0.001964 0.0030658 0.0050086 0.0014585 0.00056994 0.015306 0.0072964 0.01192 -0.22056 -0.19774 -0.14329 -0.18225 -0.071284 -0.039981 -0.068636 -0.1485 -0.018551 -0.12327 -0.063228 -0.092144 -0.0092914
0.9375 0.006397 0.0030927 0.0037305 0.00387 0 0.0016255 0.0043118 0.0041186 0.0075459 0.0045303 0.0018179 0.58195 -0.0037651 -0.0019269 -0.002026 -0.0015113 -0.001265 0.0050114 -0.0011103 0.0012447 -0.00028786 0 -0.013054 0 0.00066264 0.001287 0.00029776 -3.0796e-05 -0.19969 0.0010232 -0.0018338 0.0041275 0.0027002 -0.0030667 -0.00080243 0.024997 0.0067926 0.0091682 -0.22435 -0.20024 -0.14654 -0.18256 -0.069441 -0.039042 -0.069497 -0.1516 -0.017736 -0.12282 -0.055496 -0.090824 -0.0091667
0.94141 0.0056992 0.002362 0.0041444 0.0053806 0 0.0038824 0.0030271 0.0030437 0.0095607 0.0059275 0.00053763 0.60182 0.0024782 -0.0024731 -0.0013079 -4.7654e-05 -0.00021575 0.0031217 -0.0036726 -0.004727 -0.0027718 0 -0.011393 0 0.00067746 0.00023281 0.00029641 -0.00043689 -0.19263 0.0042965 -0.00076649 0.0055328 0.00085765 -0.0048159 -0.0017994 0.029986 0.0046057 0.0048766 -0.22814 -0.20274 -0.14978 -0.18287 -0.067597 -0.038103 -0.070359 -0.1547 -0.016921 -0.12238 -0.047764 -0.089503 -0.0080297
0.94531 0.0044633 0.0018663 0.0040782 0.0057863 0 0.0062367 0.0013503 0.0019532 0.0083467 0.0062091 0.0012091 0.62767 0.0050373 -0.0039808 -0.0012321 -0.00042603 0.00018154 -0.0012508 -0.0031902 -0.0091563 -0.0043098 0 -0.0092682 0 0.00025332 -0.0010901 0.00027975 -0.00079887 -0.17374 0.0084656 0.00057533 0.0060708 -0.0008096 -0.0045869 -0.0024818 0.029998 0.0012963 0.0007695 -0.22962 -0.20202 -0.15039 -0.17993 -0.062533 -0.035939 -0.068495 -0.15601 -0.013901 -0.11925 -0.038173 -0.086908 -0.0051565
0.94922 0.0030104 0.0014558 0.0033082 0.0043615 0 0.0062874 -0.00027666 0.00066409 0.0044776 0.0041906 0.0019517 0.65417 0.0021174 -0.0061645 -0.0014509 -0.002752 -0.00068436 -0.0043151 -0.00049089 -0.0077905 -0.003886 0 -0.006498 0 -0.00020913 -0.0018357 0.00028221 -0.00083841 -0.13365 0.012539 0.0014485 0.0048885 -0.0025374 -0.0045284 -0.0029046 0.026359 -0.0016147 -0.00098723 -0.22996 -0.1997 -0.1497 -0.17538 -0.05588 -0.033172 -0.065287 -0.15643 -0.0097936 -0.1148 -0.027666 -0.083684 -0.0017112
0.95313 0.0018664 0.00081473 0.0022293 0.001811 0 0.0034924 -0.0017034 -0.00058206 0.0007809 0.00088372 0.0012703 0.67365 -0.0034839 -0.0069887 -0.0013447 -0.0040716 -0.0021588 -0.0031514 0.0020085 -0.0009518 -0.0016866 0 -0.0028303 0 -0.00029974 -0.0015598 0.00033699 -0.00058819 -0.077904 0.015033 0.0015542 0.0023768 -0.0040766 -0.0055919 -0.0031218 0.020319 -0.0027068 0.00074243 -0.23008 -0.19712 -0.14878 -0.17068 -0.049159 -0.030436 -0.062047 -0.15676 -0.0055838 -0.11028 -0.017404 -0.080612 0.00030594
0.95703 0.001296 -6.4819e-06 0.0015123 -0.00015098 0 -0.00014298 -0.002815 -0.0011781 -0.0003017 -0.0010015 -0.00080894 0.68368 -0.0070591 -0.0051535 -0.00094501 -0.0020523 -0.0030455 0.0011984 0.0024775 0.0058091 0.00051941 0 0.0013433 0 -8.5776e-06 -0.00053192 0.00032445 -0.000281 -0.028439 0.014916 0.0014269 1.2356e-05 -0.0047083 -0.0063551 -0.0028614 0.012219 -0.001638 0.0044723 -0.22851 -0.19232 -0.14593 -0.16471 -0.041878 -0.027958 -0.058548 -0.15636 -0.00054072 -0.10523 -0.0091384 -0.078777 0.00015707
0.96094 0.00097078 -0.00047191 0.0014705 -0.00023034 0 -0.0018716 -0.0031899 -0.00066861 0.0010528 0.00024315 -0.003152 0.68947 -0.0061409 -0.0019142 -0.0010923 0.0017964 -0.0026056 0.004681 0.0012595 0.0064748 0.00073859 0 0.004988 0 0.0002897 0.00052846 4.9722e-05 -8.2336e-05 -0.0059512 0.012224 0.0020342 -0.00081554 -0.0037437 -0.00455 -0.0014467 0.0021606 0.00066059 0.006469 -0.22693 -0.18751 -0.14309 -0.15875 -0.034597 -0.025479 -0.055049 -0.15597 0.0045023 -0.10018 -0.00087307 -0.076942 -0.0007241
0.96484 0.00027983 -6.2554e-05 0.0017754 0.0012649 0 -0.0007535 -0.00232 0.0007568 0.0025098 0.0033564 -0.0046314 0.69888 -0.0022817 0.00012164 -0.0025258 0.0033146 -0.00093299 0.0041634 0.0003475 0.00037472 -0.0012396 0 0.0071594 0 0.00026426 0.001036 -0.0004571 -2.361e-06 -0.010522 0.0079401 0.0037243 3.6399e-05 -0.0011204 0.00035134 0.0015803 -0.0088981 0.002661 0.0036665 -0.22578 -0.18312 -0.14024 -0.15415 -0.0292 -0.024164 -0.053404 -0.1562 0.0086129 -0.096903 0.0042278 -0.076987 -9.1778e-05
0.96875 -0.00093696 0.0011246 0.0018023 0.002664 0 0.0015791 -0.00027147 0.0023147 0.0021472 0.0052502 -0.0047612 0.71511 0.00087589 -7.352e-05 -0.0047658 0.00023513 0.0013501 0.00026371 0.0012811 -0.0069347 -0.0033811 0 0.0076353 0 -1.382e-05 0.00091953 -0.00078545 -3.3921e-05 -0.021839 0.0033425 0.0055916 0.0013873 0.0024053 0.0062745 0.0055933 -0.019003 0.0032691 -0.0032171 -0.22498 -0.17906 -0.1374 -0.15066 -0.025349 -0.023805 -0.05328 -0.15694 0.011958 -0.095074 0.0067304 -0.078575 0.0027529
0.97266 -0.0020318 0.0023572 0.0012435 0.0024572 0 0.0026254 0.0020406 0.003225 0.00033254 0.004168 -0.0036217 0.73414 0.0010303 -0.00075035 -0.0060238 -0.0049586 0.003545 -0.0036357 0.0035633 -0.0089062 -0.0032999 0 0.0067945 0 -0.00019224 0.00051386 -0.00044127 -0.00025299 -0.019708 -0.00071492 0.0061297 0.0018131 0.0056441 0.010271 0.0088104 -0.026164 0.0024947 -0.0096127 -0.22418 -0.175 -0.13456 -0.14718 -0.021497 -0.023447 -0.053156 -0.15769 0.015303 -0.093246 0.0092331 -0.080163 0.0060059
0.97656 -0.0020598 0.0028864 0.00038253 0.00068289 0 0.0013894 0.0034747 0.003303 -0.00099723 0.0014039 -0.0016444 0.74876 -0.0011363 0.00056823 -0.004514 -0.0072274 0.005087 -0.004851 0.0051342 -0.0041947 -0.0007173 0 0.0050359 0 -9.0078e-05 0.00016645 0.0006058 -0.00068674 -0.0035836 -0.0040935 0.0046915 0.00090059 0.007641 0.010966 0.009431 -0.029282 0.0013244 -0.010707 -0.22604 -0.17397 -0.13305 -0.14815 -0.02273 -0.025769 -0.0577 -0.16022 0.015734 -0.096305 0.0060987 -0.08459 0.0068968
0.98047 -0.00072131 0.0025656 -0.00020869 -0.0011532 0 -0.00090629 0.0036476 0.0029929 -0.00061839 -0.00027593 0.00041651 0.75504 -0.0032288 0.0040785 -0.0001777 -0.0040434 0.0055652 -0.0036521 0.0043297 0.0023909 0.0021527 0 0.002518 0 6.0763e-05 -9.4345e-06 0.0017215 -0.0011109 0.0088172 -0.0070676 0.0022489 -0.00043917 0.0081213 0.0092738 0.0071062 -0.028126 0.00091377 -0.00561 -0.22794 -0.17297 -0.13155 -0.14916 -0.02402 -0.028122 -0.062297 -0.16278 0.016131 -0.09942 0.0029003 -0.089048 0.0043045
0.98438 0.0012314 0.0018424 -0.00020809 -0.0015253 0 -0.0022588 0.0032138 0.0028411 0.00079386 0.0003491 0.001683 0.75554 -0.0035572 0.0071851 0.0047633 0.0020554 0.0047506 -0.0022745 0.0013158 0.0049291 0.0028319 0 -0.00054269 0 -0.00011161 -4.9603e-05 0.0020894 -0.0011118 0.00089112 -0.0096809 0.00053409 -0.0008303 0.0074351 0.0069654 0.0033355 -0.022697 0.0017012 0.001869 -0.23083 -0.17332 -0.13056 -0.15167 -0.026897 -0.031243 -0.06817 -0.16562 0.015664 -0.10389 -0.001162 -0.093524 -0.00011517
0.98828 0.002584 0.0011927 0.00021726 -0.00027166 0 -0.0018328 0.0030778 0.0029533 0.0017746 0.0018792 0.0018105 0.75745 -0.0022581 0.0071157 0.0071821 0.0060841 0.002673 -0.0022015 -0.0023134 0.0020452 0.0010913 0 -0.0036092 0 -0.00064234 5.9954e-05 0.0014831 -0.00047216 -0.026739 -0.011304 0.0003478 0.00033123 0.0061388 0.0048905 0.00031201 -0.013069 0.003119 0.0065926 -0.23505 -0.17548 -0.13027 -0.15617 -0.031889 -0.035387 -0.075746 -0.16886 0.014041 -0.11016 -0.0063769 -0.098024 -0.0034319
0.99219 0.0026861 0.00065707 0.00065404 0.0013757 0 -0.00051368 0.0033682 0.0029547 0.0019357 0.0021614 0.0015562 0.76797 -0.00049942 0.0037659 0.0054499 0.0054797 -0.00032178 -0.0027855 -0.0051043 -0.002474 -0.00097834 0 -0.0061815 0 -0.0011248 0.00038714 0.00053287 0.00049213 -0.05887 -0.01084 0.00078329 0.0023211 0.0046004 0.0026706 -0.00077422 -0.00012672 0.0041336 0.0063996 -0.23927 -0.17764 -0.12997 -0.16068 -0.036882 -0.039532 -0.083321 -0.17209 0.012418 -0.11644 -0.011592 -0.10252 -0.0040937
0.99609 0.001903 -2.9941e-05 0.00086097 0.0020083 0 0.0002067 0.0033154 0.0024473 0.0022694 0.0007207 0.0023371 0.79036 0.00084586 -0.00028518 0.00090578 0.0020791 -0.0035541 -0.0024399 -0.0067362 -0.0041935 -0.001408 0 -0.0084354 0 -0.0011353 0.00086279 0.00014351 0.0010744 -0.081111 -0.0075429 0.00020741 0.0036347 0.0029056 -0.00020141 -0.00045402 0.013677 0.0041529 0.003394 -0.2432 -0.18076 -0.12959 -0.16547 -0.042008 -0.043665 -0.090315 -0.17405 0.011177 -0.12157 -0.014085 -0.1042 -0.0031002
1 0.0010924 -0.00094224 0.00092584 0.0012345 0 -0.00033332 0.0021785 0.0014706 0.0035849 -0.0010349 0.0047834 0.82247 0.0015914 -0.0024092 -0.0029868 -0.00051813 -0.0060645 -0.00072537 -0.0075824 -0.0025154 -0.00058243 0 -0.011151 0 -0.00071692 0.0011981 0.00060895 0.00077029 -0.089885 -0.0018387 -0.0020019 0.0031604 0.001024 -0.003404 -0.00019382 0.024755 0.0034884 0.0014149 -0.24709 -0.18403 -0.12921 -0.17031 -0.047154 -0.047797 -0.09722 -0.1758 0.0099931 -0.12652 -0.016165 -0.10545 -0.002584
1.0039 0.00070356 -0.0017416 0.0010429 -0.00020722 0 -0.0015677 0.00017497 0.00050274 0.0050961 -0.0017724 0.0076543 0.85784 0.0017194 -0.002218 -0.003294 -0.00090041 -0.0068918 0.0010994 -0.0076833 -0.00057237 -0.00075396 0 -0.014568 0 -0.00035065 0.0011115 0.0013369 -0.00022102 -0.088199 0.0045634 -0.0047413 0.0010495 -0.0010036 -0.0060264 -0.0010007 0.030108 0.0029288 0.0024662 -0.24985 -0.18677 -0.12836 -0.17429 -0.051294 -0.051464 -0.10295 -0.17664 0.0096454 -0.12969 -0.016215 -0.10524 -0.0033504
1.0078 0.00042097 -0.0020258 0.0011914 -0.0012725 0 -0.002435 -0.0016555 7.3312e-06 0.0050196 -0.0017568 0.0085266 0.88908 0.0010331 -0.0012385 6.6013e-05 -0.00075951 -0.0056553 0.0015374 -0.006518 -0.0012659 -0.003365 0 -0.017201 0 -0.0004194 0.00065823 0.0014801 -0.0011157 -0.075862 0.0094867 -0.0061675 -0.0013691 -0.0030376 -0.0074791 -0.0027228 0.029024 0.0028217 0.0053652 -0.25009 -0.18834 -0.12647 -0.17638 -0.053173 -0.054087 -0.10602 -0.1754 0.011179 -0.12887 -0.011699 -0.10172 -0.0039754
1.0117 -0.0003667 -0.0018323 0.0010667 -0.0014219 0 -0.0023077 -0.0025197 -4.2562e-05 0.0025868 -0.0021387 0.0059633 0.91186 -0.00047779 -0.00084402 0.0043319 -0.0022014 -0.0030823 0.00053517 -0.0038287 -0.0041254 -0.0071595 0 -0.016196 0 -0.0007647 0.00024967 0.0008093 -0.0012229 -0.047487 0.011485 -0.0053201 -0.0025681 -0.0049331 -0.0078729 -0.0044701 0.023238 0.0025935 0.0072566 -0.25032 -0.18991 -0.12459 -0.17847 -0.055053 -0.056709 -0.10909 -0.17416 0.012712 -0.12804 -0.0071827 -0.098212 -0.0023963
1.0156 -0.001855 -0.0016619 0.00033434 -0.0007847 0 -0.001327 -0.0026683 -0.00022082 -0.0009035 -0.0031537 0.0011058 0.92714 -0.0021907 -0.0010381 0.0062939 -0.0049218 -0.00081106 -0.00049063 -0.00039264 -0.0061829 -0.0091925 0 -0.0095403 0 -0.00085112 0.00025595 -9.4245e-05 -0.00054847 0.00010261 0.010535 -0.0028053 -0.0019827 -0.0065895 -0.0075416 -0.0054769 0.015366 0.0012652 0.0060179 -0.24661 -0.18899 -0.1213 -0.1779 -0.053585 -0.058083 -0.10884 -0.17109 0.01658 -0.12184 0.001877 -0.092264 0.0017317
1.0195 -0.0036189 -0.0019334 -0.0010493 0.00012304 0 -0.00014335 -0.003014 -0.0012123 -0.0033177 -0.0037196 -0.0031093 0.93938 -0.0031452 -0.0011948 0.0050151 -0.0065034 -0.00024466 -0.00020482 0.002329 -0.0053523 -0.0076603 0 0.0015923 0 -0.00036577 0.00058609 -0.00050039 0.00025486 0.061534 0.0077242 -8.7626e-05 -0.00047784 -0.0078747 -0.0065109 -0.005526 0.0069626 -0.0014706 0.001453 -0.24157 -0.18724 -0.11755 -0.17642 -0.050986 -0.059034 -0.10746 -0.1674 0.021238 -0.11382 0.012473 -0.085493 0.0064756
1.0234 -0.0050373 -0.0024691 -0.0027395 0.00063183 0 0.00051158 -0.003998 -0.0032173 -0.0038737 -0.0030049 -0.0045956 0.95196 -0.002897 -0.0012873 0.0024849 -0.0052428 -0.0012912 0.001285 0.0033973 -0.0023535 -0.0035434 0 0.01274 0 0.00042235 0.00074089 -0.00028832 0.00052973 0.12581 0.0042765 0.0016723 0.00028278 -0.0085179 -0.0046602 -0.0047645 -0.0020997 -0.0046903 -0.005047 -0.23584 -0.18501 -0.11366 -0.17467 -0.047865 -0.059928 -0.1057 -0.16377 0.026106 -0.105 0.023367 -0.07884 0.0095134
1.0273 -0.0058073 -0.0026355 -0.0041924 5.6214e-05 0 0.00017941 -0.0049988 -0.005664 -0.003817 -0.0018772 -0.0040936 0.96418 -0.0019254 -0.0017632 0.0016557 -0.0020903 -0.0023275 0.0026605 0.0031648 0.00060024 0.00052941 0 0.018951 0 0.00094946 0.00034659 3.0699e-05 0.00020542 0.18442 0.0007127 0.0021293 -0.00085067 -0.0081443 -0.0022767 -0.0034021 -0.012493 -0.0068607 -0.011402 -0.22711 -0.18075 -0.10921 -0.1717 -0.042477 -0.060571 -0.10226 -0.16036 0.031892 -0.092707 0.035561 -0.072703 0.010477
1.0313 -0.0060138 -0.0020428 -0.004961 -0.001949 0 -0.0010462 -0.0049785 -0.007491 -0.004859 -0.0021638 -0.0044472 0.97347 -0.0010665 -0.0023281 0.0036993 0.00042364 -0.0017615 0.0028209 0.0028063 0.0023189 0.0027621 0 0.018458 0 0.00095936 -0.00038476 -1.0847e-07 -0.00022658 0.23438 -0.0032196 0.0014906 -0.0035271 -0.0065021 -0.00013104 -0.0017107 -0.023661 -0.0071557 -0.015617 -0.21837 -0.17649 -0.10476 -0.16872 -0.037088 -0.061213 -0.098819 -0.15695 0.037677 -0.080414 0.047755 -0.066566 0.01121
1.0352 -0.0057984 -0.0010455 -0.0048821 -0.0048479 0 -0.0024394 -0.0036684 -0.0078512 -0.0072002 -0.0044231 -0.0078017 0.9806 -0.0006233 -0.0016004 0.0070133 0.0008245 0.00016857 0.0019392 0.0031774 0.0033555 0.0033475 0 0.014073 0 0.00073545 -0.00080194 -0.00022104 -0.00027403 0.27359 -0.0079188 0.00016255 -0.0060637 -0.0037399 0.0011424 -0.00019069 -0.033122 -0.0062349 -0.016544 -0.21004 -0.17249 -0.10125 -0.1671 -0.032146 -0.062941 -0.096471 -0.15586 0.042077 -0.069075 0.057164 -0.063387 0.013606
1.0391 -0.0051027 -0.0004483 -0.0040815 -0.0071392 0 -0.0030199 -0.0019767 -0.0067424 -0.0093494 -0.0069633 -0.013425 0.99165 -0.00018444 0.0014346 0.0088205 -0.00012425 0.0013277 0.0011695 0.0041948 0.0045135 0.003401 0 0.010907 0 0.00071482 -0.00046276 -8.5007e-05 6.8604e-05 0.29593 -0.013197 -0.001267 -0.0067001 -0.00049838 0.0015915 0.00049094 -0.037596 -0.0056884 -0.014603 -0.20195 -0.16865 -0.098311 -0.16627 -0.02747 -0.065317 -0.094775 -0.15615 0.045652 -0.058305 0.064913 -0.061972 0.017316
1.043 -0.0037928 -0.00067681 -0.0028574 -0.0072388 0 -0.0023204 -0.0011408 -0.0050456 -0.0097917 -0.0075037 -0.018214 1.0129 0.00072383 0.0057498 0.0077481 -0.00071701 -0.00022798 0.0015151 0.005181 0.0054156 0.0033097 0 0.012167 0 0.0009543 0.00039199 0.00060175 0.00039595 0.29378 -0.018029 -0.0020392 -0.0049451 0.0023054 0.0016842 -0.00011526 -0.035122 -0.0066006 -0.011738 -0.19422 -0.16506 -0.095602 -0.16576 -0.023049 -0.067894 -0.093376 -0.1568 0.048907 -0.047977 0.072091 -0.060987 0.019835
1.0469 -0.001957 -0.0012876 -0.0015187 -0.0048303 0 -0.00090374 -0.0015177 -0.0038537 -0.0084521 -0.0056662 -0.019272 1.0435 0.0020431 0.008661 0.0049221 -0.00022549 -0.0039459 0.0030533 0.0055117 0.0050092 0.0025166 0 0.01651 0 0.0010794 0.0010623 0.0013289 0.00040049 0.26466 -0.020931 -0.0016648 -0.001914 0.003906 0.0015523 -0.0018677 -0.026448 -0.0085282 -0.010051 -0.19151 -0.16495 -0.096137 -0.16983 -0.022213 -0.073321 -0.09616 -0.1626 0.047658 -0.043892 0.071231 -0.066065 0.01892
1.0508 3.5466e-05 -0.0013642 -0.00023121 -0.0013813 0 3.088e-05 -0.0022781 -0.0035645 -0.0063174 -0.0033416 -0.016078 1.0738 0.0033675 0.0082996 0.0026546 0.0007528 -0.006783 0.0050641 0.0048072 0.0032034 0.00075784 0 0.01917 0 0.0007697 0.0010893 0.0013857 0.00023294 0.21288 -0.020685 -0.00050048 0.00060367 0.0040737 0.00075742 -0.0040218 -0.014498 -0.0098146 -0.0099628 -0.1888 -0.16483 -0.096672 -0.1739 -0.021377 -0.078748 -0.098945 -0.16839 0.046408 -0.039807 0.07037 -0.071142 0.014813
1.0547 0.0018187 -0.00041093 0.0010666 0.00093868 0 -0.00021002 -0.0022845 -0.0035051 -0.003903 -0.0024122 -0.010407 1.094 0.0045265 0.0055823 0.0021671 0.0014674 -0.0058932 0.0065929 0.0027766 0.0013503 -0.001049 0 0.015834 0 0.0001977 0.00068802 0.00067782 0.00031837 0.14306 -0.01695 0.00035417 0.0015372 0.0032162 -0.0010299 -0.0055841 -0.0023481 -0.0089366 -0.0096994 -0.18993 -0.16735 -0.099154 -0.18038 -0.022881 -0.085466 -0.10385 -0.17627 0.042681 -0.039658 0.065252 -0.078567 0.009866
1.0586 0.0033204 0.001179 0.0025872 0.0011414 0 -0.00099032 -0.0011884 -0.0024848 -0.0006261 -0.0024846 -0.0045417 1.1042 0.0056416 0.0033648 0.002624 0.0018665 -0.0014909 0.0067902 -0.00061919 0.00079453 -0.0015509 0 0.0060058 0 -0.00011082 0.00045587 -9.0358e-05 0.00083383 0.054096 -0.010417 7.9298e-05 0.0012507 0.0021296 -0.0032611 -0.0057667 0.0086234 -0.0056919 -0.0069327 -0.19482 -0.17244 -0.10353 -0.18923 -0.026669 -0.093443 -0.11082 -0.18617 0.036535 -0.043353 0.055978 -0.088283 0.0059978
1.0625 0.004699 0.0025439 0.0044411 0.00032698 0 -0.00078485 0.00037195 0.00013647 0.0040799 -0.0013538 0.00030664 1.1149 0.0065154 0.0035422 0.0023014 0.0020936 0.0030849 0.0050198 -0.004606 0.0012187 -0.00049678 0 -0.0068267 0 0.00014805 0.00069489 -0.00013092 0.001423 -0.057078 -0.0024395 -0.00083806 0.00109 0.0015391 -0.0047164 -0.0043123 0.01883 -0.0012573 -0.001136 -0.1997 -0.17753 -0.10792 -0.19807 -0.030457 -0.10142 -0.11779 -0.19608 0.030388 -0.047048 0.046704 -0.098 0.0027444
1.0664 0.0059779 0.0031866 0.0063727 0.00063783 0 0.0013718 0.0015638 0.0038068 0.0093495 0.0022796 0.0041651 1.1357 0.0062985 0.0052224 0.00054744 0.0016737 0.0043807 0.001179 -0.0074789 0.00088178 0.00085031 0 -0.018081 0 0.00069892 0.0010982 0.00057108 0.0014769 -0.18422 0.0056508 -0.00079321 0.0022463 0.0016997 -0.0046073 -0.0016055 0.028793 0.0028141 0.0057466 -0.20983 -0.18601 -0.11424 -0.20836 -0.036595 -0.10956 -0.12549 -0.20573 0.022315 -0.054217 0.033857 -0.1076 -0.0019618
1.0703 0.0068042 0.0033422 0.0077527 0.0031717 0 0.004781 0.0022121 0.0071744 0.013111 0.0070094 0.007525 1.1634 0.0042306 0.0059348 -0.0014867 -0.00010087 0.0020018 -0.0037395 -0.0076097 -0.0013795 0.0010512 0 -0.025387 0 0.00095627 0.0011311 0.0012065 0.00071774 -0.30638 0.013094 0.0014449 0.0048571 0.002299 -0.0033244 0.0014974 0.037304 0.0057348 0.01108 -0.22025 -0.19469 -0.12068 -0.21874 -0.042868 -0.11772 -0.13322 -0.21536 0.01413 -0.061585 0.020805 -0.1172 -0.0091781
1.0742 0.0066493 0.0035617 0.0079418 0.0068389 0 0.007453 0.0028376 0.0091686 0.013948 0.0099846 0.010782 1.1827 0.00085067 0.0044328 -0.001982 -0.0028643 -0.0012264 -0.0075612 -0.0049235 -0.004621 9.7728e-05 0 -0.029597 0 0.00062155 0.00065574 0.000974 -0.0004914 -0.39723 0.019726 0.0053209 0.0079127 0.0027317 -0.0018881 0.0041623 0.04133 0.0078685 0.013918 -0.23065 -0.20315 -0.12664 -0.22789 -0.048587 -0.12473 -0.13943 -0.22288 0.0068674 -0.067583 0.0088776 -0.12471 -0.017456
1.0781 0.0053045 0.0040543 0.0067955 0.0092548 0 0.007695 0.0039662 0.0097551 0.012538 0.0098248 0.014214 1.1819 -0.0018537 0.0019213 -0.00019929 -0.0048169 -0.0022207 -0.0079882 -0.0012486 -0.0064602 -0.000586 0 -0.033008 0 -4.3698e-05 8.8465e-05 -9.1707e-05 -0.0014194 -0.44203 0.025422 0.0086715 0.0098866 0.0025794 -0.00067651 0.0061843 0.038045 0.010173 0.015484 -0.241 -0.21125 -0.13184 -0.23511 -0.053423 -0.12993 -0.14319 -0.22703 0.0010756 -0.071392 -0.0012542 -0.12891 -0.024193
1.082 0.0031917 0.0045309 0.0048713 0.008807 0 0.0054946 0.005538 0.0096806 0.010945 0.0078976 0.017896 1.1667 -0.001975 0.00045786 0.0028778 -0.0042712 -0.00063305 -0.0043679 0.0011664 -0.00523 0.00019114 0 -0.036706 0 -0.00053342 -7.303e-05 -0.0011661 -0.0015629 -0.44576 0.029445 0.0095043 0.0096325 0.0019731 0.0010561 0.0081817 0.027317 0.013235 0.017362 -0.25135 -0.21936 -0.13703 -0.24232 -0.058259 -0.13513 -0.14695 -0.23119 -0.0047163 -0.075202 -0.011386 -0.1331 -0.028343
1.0859 0.0011684 0.0046511 0.0030935 0.0059881 0 0.0025034 0.0070055 0.0095458 0.010481 0.0066139 0.0212 1.1586 0.00042219 0.00053528 0.0054424 -0.0015929 0.0011549 0.0013364 0.0016664 -0.0013934 0.0019119 0 -0.03949 0 -0.00061192 0.00019841 -0.0014709 -0.0010223 -0.4244 0.030384 0.0077517 0.0070856 0.0015625 0.0042162 0.010994 0.012413 0.016618 0.019484 -0.25639 -0.22321 -0.13854 -0.24399 -0.059014 -0.1361 -0.14467 -0.22826 -0.0055478 -0.070985 -0.014734 -0.13027 -0.031312
1.0898 -2.391e-05 0.0044645 0.002105 0.0028986 0 0.00074147 0.0078868 0.0092123 0.010485 0.0068173 0.022531 1.1767 0.0030597 0.00066501 0.0062275 0.0008484 0.0008285 0.0055939 0.0015885 0.0029892 0.0027431 0 -0.039157 0 -0.00046809 0.00045408 -0.00098737 -0.0003541 -0.38896 0.026948 0.0053341 0.0034388 0.0020802 0.0085147 0.014635 -0.0018736 0.018964 0.020128 -0.26031 -0.22616 -0.13928 -0.24449 -0.058904 -0.13616 -0.1411 -0.22383 -0.0053264 -0.065064 -0.016643 -0.12595 -0.034797
1.0938 -0.00020473 0.0042953 0.0018435 0.0015401 0 0.0011864 0.0081087 0.0081436 0.0093419 0.0072116 0.020174 1.2205 0.003331 -0.00069828 0.0050594 0.00099608 -0.0013848 0.0058749 0.0024665 0.0058439 0.0014164 0 -0.034716 0 -0.00041292 0.00029482 -0.00033951 -9.0416e-05 -0.33847 0.019118 0.0044713 0.00060096 0.003784 0.012316 0.017794 -0.01215 0.018781 0.017754 -0.26157 -0.2271 -0.13845 -0.24309 -0.057192 -0.13487 -0.13559 -0.21737 -0.0033094 -0.05623 -0.01603 -0.11954 -0.037839
1.0977 0.00024205 0.0042395 0.0016992 0.0024197 0 0.0032786 0.0078425 0.0062328 0.00648 0.0062148 0.013926 1.2715 0.00056922 -0.0032772 0.0024365 -0.00077409 -0.0031535 0.0026468 0.00393 0.0061043 -0.0013953 0 -0.027397 0 -0.00053547 -0.00019371 -7.8876e-05 -0.00036466 -0.26766 0.0086731 0.0057954 5.7412e-05 0.0061798 0.013967 0.018603 -0.017964 0.01544 0.012566 -0.25544 -0.22244 -0.1333 -0.23641 -0.05103 -0.12984 -0.12469 -0.20528 0.0036995 -0.039294 -0.0084079 -0.10732 -0.036573
1.1016 0.00074912 0.0039452 0.0010923 0.0044123 0 0.0054375 0.0071675 0.0041248 0.0030618 0.0038248 0.0059202 1.3105 -0.0034864 -0.0053117 -0.0010269 -0.0021877 -0.002731 -0.0010787 0.0037591 0.0037195 -0.0036266 0 -0.019597 0 -0.0007021 -0.00059198 -0.00020467 -0.00091015 -0.17861 -0.0015032 0.0078812 0.001759 0.0082357 0.013186 0.016146 -0.020873 0.0097442 0.0061916 -0.24931 -0.21777 -0.12815 -0.22972 -0.044867 -0.1248 -0.11378 -0.1932 0.010708 -0.022358 -0.00078601 -0.095095 -0.027576
1.1055 0.00098743 0.0030105 -5.0993e-05 0.0056596 0 0.0060092 0.0060177 0.0026168 0.00066181 0.0013385 -0.00057323 1.3337 -0.0063546 -0.0055516 -0.0046184 -0.0017323 -0.00086052 -0.0024213 0.00032558 -0.00056399 -0.0036866 0 -0.012909 0 -0.00080966 -0.00068171 -0.00037577 -0.001337 -0.083062 -0.0089608 0.0084232 0.0039317 0.0089476 0.011006 0.011312 -0.022206 0.00361 0.00018377 -0.23692 -0.20851 -0.11975 -0.21996 -0.035827 -0.11783 -0.10013 -0.17904 0.020681 -0.00097611 0.011389 -0.080046 -0.011774
1.1094 0.0010241 0.0015546 -0.0012952 0.0047054 0 0.0041073 0.0044181 0.0017916 -0.00043402 -0.00044744 -0.0036383 1.3517 -0.0068301 -0.0044487 -0.0072887 -0.00038433 0.00011932 -0.0011908 -0.0050864 -0.005128 -0.0017683 0 -0.0071743 0 -0.00090658 -0.00070984 -0.00043403 -0.0014059 0.0062513 -0.012924 0.0059455 0.0042288 0.0078745 0.0084171 0.0060444 -0.021724 -0.001054 -0.0048401 -0.2219 -0.19732 -0.10998 -0.2089 -0.025578 -0.11004 -0.085312 -0.16402 0.031898 0.022273 0.025477 -0.063811 0.0051517
1.1133 0.0011672 0.00024945 -0.0020701 0.0013032 0 0.00013718 0.0026194 0.00089779 -0.0013425 -0.0021183 -0.004234 1.375 -0.0054725 -0.0032589 -0.0078819 -0.00034978 -0.0011526 5.7679e-05 -0.0087523 -0.007706 0.00055491 0 -0.0013682 0 -0.0010281 -0.0010474 -0.00055404 -0.0011183 0.083914 -0.014325 0.00077794 0.0015648 0.005315 0.0053 0.0016606 -0.018218 -0.0035544 -0.0087317 -0.20639 -0.18579 -0.10004 -0.19786 -0.015322 -0.10235 -0.070672 -0.14945 0.043058 0.045235 0.039699 -0.047737 0.016685
1.1172 0.0016686 -0.00030378 -0.0020297 -0.0033018 0 -0.004164 0.0008976 -0.00079955 -0.0031026 -0.0045087 -0.005177 1.4027 -0.0035095 -0.0024022 -0.0059451 -0.002257 -0.0036547 -0.0014061 -0.0076271 -0.0065809 0.0018496 0 0.004736 0 -0.0010166 -0.0016347 -0.00087414 -0.00064351 0.15028 -0.014711 -0.0051311 -0.0028071 0.002072 0.00087584 -0.0020961 -0.011137 -0.0048106 -0.011171 -0.18787 -0.17222 -0.089072 -0.18689 -0.0050294 -0.095264 -0.057066 -0.13758 0.053872 0.066489 0.054713 -0.032622 0.020329
1.1211 0.0025013 -0.00018001 -0.0011443 -0.0067771 0 -0.0064374 -0.00072944 -0.0030809 -0.0054357 -0.0071305 -0.0084284 1.4254 -0.0016606 -0.0012296 -0.0023289 -0.0041439 -0.0051436 -0.0056808 -0.0021044 -0.0021065 0.0019343 0 0.0099506 0 -0.00064243 -0.0018911 -0.0011443 -0.00019589 0.20306 -0.014978 -0.0092187 -0.0060061 -0.0009869 -0.0049072 -0.0062759 -0.0014981 -0.006559 -0.012029 -0.16935 -0.15864 -0.078108 -0.17592 0.0052635 -0.088177 -0.04346 -0.1257 0.064687 0.087743 0.069727 -0.017508 0.018957
1.125 0.0033309 -2.1844e-05 0.00037675 -0.0069065 0 -0.0051212 -0.0024571 -0.0048044 -0.007154 -0.0083396 -0.01321 1.4378 -3.7301e-05 0.00059752 0.0012189 -0.0035611 -0.0044497 -0.0098938 0.0043435 0.0030965 0.0016881 0 0.012778 0 7.0247e-05 -0.0012686 -0.00091173 7.1246e-05 0.23355 -0.014897 -0.0095917 -0.0056345 -0.0033094 -0.010695 -0.011053 0.0086003 -0.009889 -0.012202 -0.1527 -0.14659 -0.068719 -0.16719 0.013224 -0.083095 -0.033019 -0.11812 0.072788 0.10352 0.082333 -0.0053381 0.017593
1.1289 0.0036739 -0.0003224 0.0021169 -0.0031653 0 -0.00078125 -0.0043029 -0.004972 -0.0075671 -0.0072087 -0.016681 1.4448 0.0012501 0.0020702 0.0032745 -0.00045908 -0.002438 -0.010731 0.0082349 0.0059375 0.0019639 0 0.013038 0 0.00073271 0.0001081 -8.2411e-05 0.00013466 0.23315 -0.013597 -0.0061182 -0.001669 -0.0048217 -0.014578 -0.014989 0.017112 -0.014206 -0.013302 -0.13736 -0.13563 -0.060453 -0.16007 0.01952 -0.079445 -0.024838 -0.11361 0.078952 0.11539 0.09322 0.0047293 0.01889
1.1328 0.003144 -0.00091687 0.0034413 0.002453 0 0.0038304 -0.0058265 -0.0037683 -0.0070979 -0.004831 -0.016429 1.4553 0.0018635 0.001693 0.0036742 0.0024797 -0.0008549 -0.0074717 0.0087248 0.0051834 0.002685 0 0.012151 0 0.00090801 0.0014166 0.00081785 0.00010385 0.20345 -0.010401 -0.00077599 0.0033844 -0.0058523 -0.015573 -0.0161 0.022652 -0.017426 -0.015868 -0.12221 -0.1248 -0.052306 -0.15307 0.025677 -0.075889 -0.016813 -0.10928 0.084968 0.12699 0.10396 0.014653 0.021496
1.1367 0.0016533 -0.0012702 0.0036554 0.0063678 0 0.0054486 -0.0063666 -0.002482 -0.0064436 -0.0033488 -0.012401 1.4724 0.0016499 -0.00068279 0.0032975 0.002538 -0.0005882 -0.0026422 0.0073601 0.0020827 0.0028626 0 0.011589 0 0.00053977 0.0018131 0.0010624 0.00012492 0.15826 -0.0053304 0.0032508 0.0062032 -0.0068562 -0.01419 -0.013683 0.024386 -0.017294 -0.017943 -0.11447 -0.11966 -0.049132 -0.1511 0.025964 -0.076277 -0.015418 -0.1123 0.084735 0.12704 0.10851 0.018505 0.022351
1.1406 -0.00054289 -0.0012185 0.0024116 0.0058203 0 0.0026778 -0.0056327 -0.0023404 -0.005508 -0.0037251 -0.0066729 1.4921 0.0009199 -0.0033831 0.0029825 -0.00027189 -0.0011939 0.00030184 0.0056923 -0.0012137 0.0014633 0 0.011031 0 -5.5335e-06 0.0011673 0.0004289 0.00023289 0.11478 0.0009068 0.0035516 0.0049161 -0.0080422 -0.011634 -0.0090263 0.021875 -0.012905 -0.016129 -0.10673 -0.11453 -0.045959 -0.14912 0.026252 -0.076664 -0.014023 -0.11532 0.084502 0.12709 0.11306 0.022358 0.020042
1.1445 -0.0029774 -0.0012761 6.2379e-05 0.0010129 0 -0.0028109 -0.0040481 -0.0033919 -0.0036022 -0.0048212 -0.0016066 1.5104 4.6657e-05 -0.0045752 0.0027006 -0.0033682 -0.0018141 1.6855e-05 0.0036836 -0.003576 -0.0015491 0 0.0083635 0 -0.00035274 0.00015286 -0.00055686 0.00029113 0.082398 0.00715 0.00029816 0.00028694 -0.009093 -0.0086665 -0.0043132 0.015381 -0.0054042 -0.0087121 -0.10249 -0.11206 -0.045014 -0.14886 0.024194 -0.078112 -0.014917 -0.12007 0.081995 0.12339 0.11525 0.024064 0.015718
1.1484 -0.0051934 -0.0021089 -0.0024675 -0.0048758 0 -0.0074014 -0.0024541 -0.0045124 -0.00071232 -0.0048147 0.0017172 1.53 -0.0010342 -0.0041825 0.0017795 -0.004328 -0.0020668 -0.0018331 0.0006205 -0.0050954 -0.0048131 0 0.0019065 0 -0.00050615 -0.00037052 -0.0011057 0.00011696 0.059634 0.012019 -0.0036987 -0.0049063 -0.0092219 -0.0053121 -0.00085762 0.0061856 0.0025594 0.0021187 -0.10231 -0.11269 -0.046657 -0.1506 0.019413 -0.08079 -0.018468 -0.12682 0.076848 0.11533 0.1147 0.023278 0.011083
1.1523 -0.0069128 -0.0037556 -0.0043296 -0.0080243 0 -0.0082262 -0.0014413 -0.0044784 0.0018736 -0.0032431 0.0036011 1.5562 -0.0025101 -0.0037126 -0.00015145 -0.0030454 -0.0018912 -0.0024933 -0.0028643 -0.0057284 -0.006283 0 -0.0071749 0 -0.00073897 -7.4638e-05 -0.00087 -0.00029375 0.040675 0.014227 -0.0050953 -0.0077397 -0.0076525 -0.0014557 0.0015951 -0.0037356 0.0082809 0.011483 -0.10212 -0.11331 -0.048299 -0.15234 0.014633 -0.083468 -0.022019 -0.13356 0.071701 0.10728 0.11415 0.022493 0.0061987
1.1563 -0.0080561 -0.0054894 -0.0053928 -0.0068479 0 -0.0053236 -0.00095852 -0.0030475 0.0026265 -0.0013184 0.0048059 1.588 -0.003785 -0.0041373 -0.0025198 -0.0011258 -0.00093753 -0.00078528 -0.0044471 -0.0045353 -0.0047551 0 -0.014892 0 -0.0011151 0.00065858 -0.00016342 -0.00067611 0.023491 0.013108 -0.0027699 -0.0070038 -0.0042751 0.0025856 0.0040098 -0.012637 0.010474 0.015597 -0.10508 -0.11644 -0.051888 -0.15474 0.0082508 -0.085497 -0.026649 -0.13867 0.065474 0.098746 0.11212 0.020232 -0.00021266
1.1602 -0.0086376 -0.0064928 -0.0062473 -0.0031025 0 -0.0015561 -0.00055345 -0.001084 0.0014576 -0.00033072 0.0057876 1.6171 -0.0033411 -0.0044165 -0.004116 0.00031505 0.0012741 0.0020578 -0.002264 -0.00086495 -0.0010857 0 -0.017351 0 -0.0012596 0.0011736 0.00045126 -0.00068401 0.011874 0.0091207 0.0011248 -0.0039351 2.0114e-05 0.0061621 0.0067382 -0.019592 0.0098825 0.014576 -0.10838 -0.11983 -0.055688 -0.1572 0.0016952 -0.087456 -0.031396 -0.1436 0.05913 0.090165 0.10994 0.017812 -0.0083156
1.1641 -0.0086546 -0.0065925 -0.0075051 -0.00036697 0 -0.00038963 4.8278e-05 0.00023072 -2.7432e-05 -0.00023296 0.0066167 1.6365 -0.0001103 -0.0026084 -0.0040327 0.0015923 0.0043555 0.0039052 0.0026952 0.0038623 0.0021172 0 -0.014063 0 -0.00074105 0.0011176 0.0006944 -0.00022114 0.011541 0.003779 0.002871 -0.0013842 0.0036901 0.0087231 0.0090805 -0.024145 0.0085797 0.011636 -0.11102 -0.12285 -0.059043 -0.15897 -0.0041312 -0.088307 -0.035327 -0.14649 0.053701 0.083834 0.1084 0.015759 -0.015535
1.168 -0.0080779 -0.0062578 -0.0090501 -0.0012116 0 -0.0032716 0.0006154 0.0002587 -0.00023394 -0.00011268 0.0071224 1.6495 0.0048711 0.0016133 -0.0023788 0.0031857 0.0065601 0.0037539 0.0068169 0.0063661 0.002432 0 -0.0083731 0 0.00031747 0.0006524 0.00067836 0.00040527 0.026268 -0.0012265 0.00030132 -0.001847 0.005405 0.0099012 0.0099312 -0.025603 0.0083107 0.0096966 -0.1124 -0.12513 -0.061542 -0.15939 -0.0085557 -0.087028 -0.037689 -0.14547 0.050033 0.081827 0.1081 0.014415 -0.017934
1.1719 -0.0069457 -0.0059449 -0.0099914 -0.0053 0 -0.0085432 0.00060606 -0.00087271 0.00055472 0.0002153 0.006764 1.6664 0.0086316 0.0060737 -0.00020627 0.0042798 0.0058762 0.0022285 0.0069003 0.0042496 -0.00028454 0 -0.0043254 0 0.0011428 0.00021335 0.00060015 0.00069703 0.057838 -0.0051658 -0.005333 -0.0055446 0.0048035 0.0092469 0.0086052 -0.023092 0.0089777 0.008844 -0.11378 -0.12742 -0.064042 -0.1598 -0.01298 -0.085749 -0.040052 -0.14445 0.046364 0.07982 0.1078 0.01307 -0.013496
1.1758 -0.0054657 -0.0056202 -0.0094203 -0.009763 0 -0.012598 -0.00038059 -0.0026395 0.00033057 -0.00032097 0.0045101 1.6922 0.0086638 0.0080991 0.0012103 0.0033745 0.0019396 0.00044638 0.0030835 -0.0013623 -0.0036168 0 -0.0027879 0 0.00096542 0.00011759 0.00047319 0.00038323 0.10752 -0.0086305 -0.010322 -0.0099594 0.002546 0.0062562 0.0050589 -0.016601 0.008498 0.006877 -0.111 -0.12696 -0.063755 -0.15765 -0.013728 -0.081471 -0.039231 -0.13836 0.04637 0.085083 0.11032 0.013528 -0.0040004
1.1797 -0.004012 -0.0050265 -0.0072838 -0.011385 0 -0.012421 -0.002341 -0.0045387 -0.002462 -0.002734 -0.00061304 1.7184 0.0053158 0.0072312 0.001176 0.0004301 -0.003249 -0.0011152 -0.001333 -0.0063794 -0.0046185 0 -0.00065721 0 -0.00019284 0.0003588 0.00020596 -0.00033356 0.17497 -0.012609 -0.011428 -0.011488 -0.00034691 0.00097641 -0.00034443 -0.0078186 0.0043961 0.0019107 -0.10705 -0.12574 -0.06269 -0.15479 -0.013449 -0.076356 -0.037522 -0.13087 0.047403 0.092376 0.11364 0.014489 0.0064726
1.1836 -0.0029918 -0.0043006 -0.0045697 -0.0089433 0 -0.0077873 -0.0049439 -0.0062143 -0.0070445 -0.0064591 -0.0083545 1.7326 0.0015112 0.0054909 -3.8143e-05 -0.0022781 -0.0068246 -0.0024764 -0.0030462 -0.007382 -0.0024233 0 0.0058716 0 -0.0014399 0.00068457 -0.00015248 -0.00093496 0.25466 -0.016992 -0.0083521 -0.008305 -0.0032721 -0.0054834 -0.006918 0.00052144 -0.003926 -0.0057388 -0.10205 -0.12384 -0.060878 -0.15135 -0.012118 -0.070764 -0.035083 -0.12266 0.049321 0.10108 0.11757 0.015858 0.014933
1.1875 -0.0026728 -0.0040895 -0.0026475 -0.0041124 0 -0.001655 -0.0077442 -0.0074326 -0.010828 -0.009645 -0.016548 1.7336 -0.00017656 0.0048191 -0.001419 -0.002143 -0.0074778 -0.0032843 -0.0017427 -0.0047508 0.0010239 0 0.017033 0 -0.0017808 0.00082592 -0.00037801 -0.0010076 0.33479 -0.019972 -0.0038716 -0.0022529 -0.0062741 -0.011405 -0.013502 0.0064618 -0.014097 -0.013858 -0.093318 -0.11954 -0.056443 -0.14585 -0.0070894 -0.06349 -0.030081 -0.11198 0.054352 0.11476 0.12371 0.018661 0.021388
1.1914 -0.0030995 -0.0049236 -0.0023607 -0.00040423 0 0.0016224 -0.010302 -0.0081669 -0.011871 -0.011053 -0.021985 1.736 -6.3645e-05 0.004694 -0.0019239 0.00090091 -0.0064037 -0.0027256 -4.5829e-06 -0.0019807 0.0028361 0 0.028493 0 -0.00098449 0.00069396 -0.00031581 -0.00055345 0.40219 -0.019208 -0.0017504 0.0020767 -0.0096046 -0.015703 -0.018637 0.0099473 -0.02199 -0.019931 -0.084589 -0.11524 -0.052009 -0.14036 -0.0020605 -0.056216 -0.025079 -0.1013 0.059383 0.12844 0.12984 0.021464 0.027542
1.1953 -0.0041503 -0.0065553 -0.0036054 -0.00080778 0 -0.00074967 -0.012224 -0.0087263 -0.010713 -0.011306 -0.022587 1.7545 -0.00068646 0.0028403 -0.0012711 0.0040044 -0.0058348 -0.00062916 -0.00040784 -0.0018718 0.0018029 0 0.034851 0 0.00029325 0.00042735 -8.1686e-05 5.6885e-05 0.45046 -0.013993 -0.0041012 0.00076786 -0.013122 -0.018682 -0.021354 0.011935 -0.024508 -0.022384 -0.075352 -0.11075 -0.046993 -0.13442 0.0045311 -0.049555 -0.0196 -0.091987 0.065172 0.14193 0.13602 0.024454 0.034007
1.1992 -0.005663 -0.008096 -0.0056091 -0.0056295 0 -0.0078146 -0.01326 -0.0096239 -0.0097051 -0.011947 -0.019137 1.7854 -0.0035828 -0.0016582 -0.00022027 0.0042735 -0.0067019 0.0016298 -0.0028766 -0.0036783 -0.00079399 0 0.034405 0 0.0011848 0.00027176 6.129e-05 0.00040358 0.48386 -0.0065123 -0.0099775 -0.0060912 -0.016147 -0.021335 -0.021942 0.012426 -0.021765 -0.021005 -0.065854 -0.10617 -0.04168 -0.12825 0.011924 -0.043207 -0.013876 -0.083378 0.071349 0.15533 0.14223 0.02754 0.039192
1.2031 -0.0074918 -0.008873 -0.007532 -0.01204 0 -0.015152 -0.013463 -0.011111 -0.010653 -0.013412 -0.014916 1.8076 -0.0071265 -0.0065017 3.2633e-05 0.0018186 -0.0078298 0.0019392 -0.0049106 -0.0042507 -0.0027816 0 0.030544 0 0.0013395 0.0003704 1.6224e-05 0.00031327 0.51217 -0.00081669 -0.015944 -0.014072 -0.017897 -0.023818 -0.021718 0.0098087 -0.016866 -0.017051 -0.056776 -0.10188 -0.03661 -0.12223 0.019196 -0.037248 -0.0083771 -0.075429 0.0773 0.16803 0.14812 0.030478 0.041078
1.207 -0.0094439 -0.0090526 -0.0088942 -0.015867 0 -0.017806 -0.01318 -0.01278 -0.01323 -0.014416 -0.013265 1.8041 -0.0079843 -0.0080166 -0.00098277 -0.00050223 -0.0073993 -0.00043599 -0.0042698 -0.0018006 -0.0032292 0 0.028346 0 0.0010117 0.00062453 -3.5445e-05 -7.9701e-05 0.5401 -5.0294e-05 -0.018185 -0.017653 -0.018037 -0.024799 -0.02175 0.0026269 -0.01347 -0.013095 -0.051448 -0.10031 -0.03372 -0.11763 0.025393 -0.034756 -0.0048902 -0.07338 0.081236 0.17452 0.15113 0.032086 0.039761
1.2109 -0.011187 -0.0093123 -0.0096512 -0.014596 0 -0.013953 -0.012767 -0.013722 -0.015597 -0.013557 -0.014985 1.7832 -0.0047462 -0.0049689 -0.0023124 -0.00042826 -0.0050367 -0.0036702 -0.0012901 0.0019544 -0.0028978 0 0.029685 0 0.00057913 0.00076228 0.00012401 -0.00048431 0.56026 -0.0041287 -0.014954 -0.014551 -0.016812 -0.022579 -0.021698 -0.0079837 -0.013122 -0.011894 -0.04612 -0.098729 -0.030829 -0.11303 0.03159 -0.032264 -0.0014033 -0.071332 0.085171 0.18101 0.15413 0.033695 0.037737
1.2148 -0.012283 -0.009942 -0.010042 -0.0093757 0 -0.0065176 -0.012227 -0.013229 -0.016254 -0.011212 -0.017742 1.7745 0.00024717 -0.00022828 -0.0022145 0.001111 -0.0023288 -0.0047581 0.0014391 0.003643 -0.0028715 0 0.03165 0 0.00013913 0.00058448 0.00044339 -0.00065315 0.55696 -0.009856 -0.0079129 -0.0075724 -0.014694 -0.016933 -0.020041 -0.018133 -0.014444 -0.014232 -0.044581 -0.099682 -0.030421 -0.11021 0.035535 -0.032582 -0.00017829 -0.073653 0.086715 0.18209 0.15416 0.033844 0.037357
1.2188 -0.012382 -0.010434 -0.010368 -0.0042915 0 -0.00117 -0.01117 -0.011426 -0.015117 -0.0093527 -0.018005 1.7996 0.0029679 0.001672 0.00017163 0.00122 -0.0012927 -0.0024213 0.0015728 0.0019563 -0.0032613 0 0.02978 0 -0.00039587 0.00016298 0.00061895 -0.00050481 0.51873 -0.013456 -0.0013386 -0.00239 -0.011956 -0.0096993 -0.015605 -0.024059 -0.014596 -0.017534 -0.046264 -0.10279 -0.032125 -0.10891 0.037565 -0.03529 -0.00087744 -0.07969 0.086224 0.17856 0.15164 0.032751 0.038129
1.2227 -0.011443 -0.010044 -0.010741 -0.0032202 0 -0.0020067 -0.0092144 -0.0091894 -0.013003 -0.0093591 -0.013969 1.8485 0.0015055 -0.0013284 0.0036397 -0.0013079 -0.0024283 0.0013749 -0.00082663 -0.00096763 -0.0034993 0 0.022824 0 -0.00096014 -0.00022639 0.000432 -0.00014069 0.44918 -0.01342 0.00065533 -0.0030568 -0.00865 -0.0034049 -0.0089383 -0.025362 -0.01163 -0.017326 -0.047948 -0.10589 -0.03383 -0.1076 0.039595 -0.037999 -0.0015766 -0.085728 0.085732 0.17503 0.14913 0.031658 0.036959
1.2266 -0.0097483 -0.0086598 -0.010899 -0.0066928 0 -0.0082578 -0.0065097 -0.0073967 -0.01055 -0.010328 -0.0070784 1.8861 -0.0023744 -0.0071157 0.0056052 -0.0042637 -0.0042802 0.0030578 -0.0034455 -0.0019993 -0.0035512 0 0.014237 0 -0.001281 -0.00039044 1.1788e-05 0.00022762 0.36637 -0.011311 -0.0028358 -0.0088804 -0.0049333 0.00069127 -0.0021906 -0.025071 -0.0058946 -0.01117 -0.055567 -0.11258 -0.039809 -0.11025 0.036596 -0.044982 -0.0064997 -0.097667 0.08092 0.16341 0.14097 0.027629 0.031376
1.2305 -0.0076844 -0.0069333 -0.010243 -0.011418 0 -0.014774 -0.0038176 -0.0061839 -0.0078972 -0.009929 -0.00097269 1.8849 -0.0053336 -0.01158 0.0043858 -0.0044677 -0.0048086 0.00083203 -0.0038595 -0.00047246 -0.004157 0 0.0089782 0 -0.0012065 -0.00041745 -0.00029115 0.00041731 0.28988 -0.0099548 -0.0085826 -0.015061 -0.0013399 0.0031528 0.0023638 -0.026082 0.00030969 -0.0015899 -0.063307 -0.11935 -0.045876 -0.11298 0.033496 -0.052053 -0.011509 -0.10973 0.07602 0.15163 0.13269 0.023541 0.022496
1.2344 -0.0054592 -0.0055255 -0.008224 -0.012968 0 -0.016022 -0.0020064 -0.0049416 -0.0051949 -0.0069321 0.0012974 1.8508 -0.0056759 -0.012142 0.0010493 -0.0017036 -0.0031484 -0.0034801 -0.0015864 0.0012834 -0.0055364 0 0.0088742 0 -0.00096239 -0.00054139 -0.00027076 0.00041258 0.22608 -0.010734 -0.011527 -0.016396 0.0013801 0.0050902 0.003771 -0.027504 0.0042811 0.0053767 -0.071828 -0.12632 -0.052712 -0.11724 0.028855 -0.059872 -0.017606 -0.12239 0.070145 0.13864 0.12288 0.018506 0.014453
1.2383 -0.0030433 -0.004382 -0.0048463 -0.0094036 0 -0.010383 -0.0013681 -0.003047 -0.0029022 -0.002619 -0.00041336 1.8164 -0.0042342 -0.0091974 -0.001129 0.0005479 -0.00018751 -0.0059963 0.0016937 0.00086673 -0.0062589 0 0.01111 0 -0.00093644 -0.0007991 -3.9764e-05 0.00038156 0.16499 -0.012345 -0.0087937 -0.011083 0.002733 0.0066007 0.0026599 -0.02495 0.0045438 0.0053682 -0.081429 -0.13359 -0.060612 -0.12361 0.022084 -0.068726 -0.025208 -0.13588 0.06292 0.12398 0.11094 0.012162 0.010637
1.2422 -0.00040081 -0.0029248 -0.00084932 -0.0027729 0 -0.0012857 -0.0013877 -0.00061836 -0.0013248 0.00045033 -0.0032871 1.8089 -0.0024894 -0.0047549 0.00056647 -0.0011976 0.0022997 -0.0042588 0.0036943 -0.0012532 -0.0041898 0 0.011123 0 -0.001197 -0.00089137 0.00017215 0.00050775 0.092219 -0.012007 -0.0021183 -0.0018361 0.0028004 0.006674 0.00045002 -0.014919 0.0016748 -0.00012849 -0.09103 -0.14085 -0.068512 -0.12998 0.015314 -0.07758 -0.03281 -0.14937 0.055695 0.10933 0.099002 0.0058184 0.010461
1.2461 0.0022056 -0.00093565 0.0026753 0.0027275 0 0.005631 -0.001191 0.0014577 -5.1148e-05 0.00091408 -0.0037768 1.8258 -0.00065302 -0.00051565 0.0057124 -0.0062486 0.0029703 0.00063743 0.0033277 -0.0022266 0.00099168 0 0.0068161 0 -0.0013477 -0.00048131 0.00031332 0.00075714 0.0058208 -0.0078903 0.0035603 0.0062139 0.0020795 0.0045716 -0.0015385 0.00093765 -0.0020029 -0.0049104 -0.097888 -0.14555 -0.075036 -0.13821 0.0080837 -0.085272 -0.040169 -0.15974 0.049097 0.09749 0.087255 -0.0010489 0.010091
1.25 0.0041446 0.00095537 0.0049372 0.0042243 0 0.0068577 -0.00027863 0.0022932 0.0017494 -0.00030682 -0.00039432 1.8423 0.0019066 0.0025443 0.010829 -0.0099215 0.0016036 0.0051188 0.0012714 -0.00025462 0.0065033 0 -2.7698e-05 0 -0.0009684 0.00034088 0.00051152 0.00083053 -0.078028 -0.00061221 0.0043135 0.0090938 0.0010125 0.0010305 -0.0024609 0.016119 -0.0037274 -0.0037212 -0.1043 -0.14982 -0.081335 -0.14675 0.00077814 -0.092774 -0.047488 -0.1696 0.042602 0.086113 0.075539 -0.0080019 0.0065138
1.2539 0.0046881 0.0018111 0.0057859 0.0022857 0 0.0033277 0.0010907 0.0018676 0.0043063 -0.0012298 0.0051331 1.8403 0.0047518 0.0035053 0.012211 -0.008285 -0.0010768 0.0061967 -0.00093691 0.0029626 0.0083786 0 -0.0060517 0 -0.00017442 0.00096987 0.00078842 0.00042321 -0.13665 0.0073514 0.00058454 0.0064861 -0.00031709 -0.0021124 -0.001998 0.024176 -0.0019925 0.0029542 -0.10881 -0.15263 -0.086416 -0.15525 -0.005713 -0.099165 -0.053844 -0.17734 0.037092 0.076923 0.065179 -0.014491 0.00077794
1.2578 0.00343 0.0013512 0.005462 3.6253e-05 0 -0.0009141 0.0021558 0.0011705 0.0067166 -0.00075758 0.0092827 1.8271 0.0058474 0.0015894 0.0089936 -0.0024973 -0.0039795 0.0037017 -0.0022765 0.0036839 0.0051317 0 -0.0095673 0 0.00038444 0.00078336 0.00089188 -0.00041023 -0.15922 0.013581 -0.0033334 0.0015633 -0.0020262 -0.0034759 -0.00042978 0.023633 0.0023993 0.0096134 -0.10887 -0.15203 -0.08864 -0.16366 -0.010294 -0.10295 -0.057946 -0.1801 0.033893 0.072861 0.057998 -0.019891 -0.0030579
1.2617 0.00054888 0.00019939 0.0041022 0.00025121 0 -0.0022537 0.0022665 0.0014122 0.0076873 0.00067448 0.0096338 1.8245 0.0035567 -0.0025892 0.0036708 0.0020765 -0.0061196 1.1676e-05 -0.002877 8.1712e-05 -0.0005672 0 -0.011424 0 0.00016071 -0.00020956 0.00053439 -0.0011719 -0.15403 0.017179 -0.0032507 -0.0015621 -0.0040091 -0.0032128 0.0014032 0.018341 0.0068344 0.011135 -0.10894 -0.15142 -0.090865 -0.17206 -0.014875 -0.10674 -0.062048 -0.18286 0.030693 0.0688 0.050817 -0.025291 -0.002304
1.2656 -0.0032322 -0.00087617 0.0015909 0.0029686 0 -0.00025022 0.0013266 0.0029249 0.0068279 0.0019878 0.0068867 1.8427 -0.00105 -0.0064013 -0.00027639 0.001262 -0.0068556 -0.002036 -0.0034947 -0.0055567 -0.0042158 0 -0.013148 0 -0.00069114 -0.0012577 -0.00019508 -0.0012881 -0.13733 0.018683 0.0011168 -0.00092885 -0.0057216 -0.002557 0.0025989 0.013202 0.0088143 0.0074473 -0.10454 -0.1477 -0.089899 -0.17847 -0.016128 -0.10727 -0.062425 -0.1799 0.030623 0.07046 0.04918 -0.028097 0.0012181
1.2695 -0.0069039 -0.001801 -0.0020632 0.005489 0 0.0024262 -0.00021868 0.004713 0.0050118 0.002491 0.004255 1.867 -0.0045658 -0.0068143 -0.0013017 -0.0036382 -0.0059718 -0.0011241 -0.0044753 -0.008825 -0.0036536 0 -0.014874 0 -0.0014336 -0.001497 -0.00076709 -0.00064055 -0.11521 0.018825 0.0058992 0.0018584 -0.0064365 -0.0024663 0.0029321 0.0096871 0.0078798 0.0030771 -0.098555 -0.14289 -0.087803 -0.18416 -0.016202 -0.10665 -0.061484 -0.17492 0.031659 0.074145 0.049504 -0.029985 0.0027528
1.2734 -0.0094888 -0.003076 -0.0062686 0.0045949 0 0.0024575 -0.0017131 0.0051207 0.0033461 0.0020014 0.004612 1.8726 -0.0043493 -0.0031703 -0.00056117 -0.0072101 -0.0036681 0.001961 -0.005249 -0.0073631 -0.00085053 0 -0.015355 0 -0.001482 -0.00075357 -0.00067331 0.00025693 -0.077744 0.017478 0.0065019 0.0029943 -0.0057602 -0.0028136 0.0030286 0.0054388 0.005815 0.0024567 -0.09209 -0.13782 -0.085288 -0.18903 -0.015575 -0.10544 -0.059665 -0.16896 0.033266 0.078703 0.051186 -0.031097 -0.0004623
1.2773 -0.010331 -0.0048467 -0.0098822 -0.00080826 0 -0.0013977 -0.002617 0.0031642 0.0019339 0.00049271 0.0077362 1.8505 -0.0011389 0.0018419 -8.9573e-05 -0.0055167 -0.00048731 0.0051024 -0.004848 -0.0029131 0.00049601 0 -0.013628 0 -0.00096303 0.00028102 2.8705e-05 0.00066184 -0.012039 0.013681 0.0015767 -0.00029687 -0.0039409 -0.0027919 0.0035685 -0.0021039 0.0047913 0.0058164 -0.083401 -0.13156 -0.080845 -0.19006 -0.011713 -0.10155 -0.053802 -0.15846 0.037501 0.08728 0.059127 -0.028631 -0.0059324
1.2813 -0.0093288 -0.0063489 -0.011797 -0.0085639 0 -0.0073406 -0.0026633 -0.00055096 -0.00010039 -0.0018192 0.010077 1.8179 0.0017261 0.0044744 -0.0004908 -4.8721e-05 0.0027439 0.006231 -0.0029291 0.00069601 -0.0010748 0 -0.010021 0 -0.00049604 0.00070317 0.00069796 0.00024834 0.079438 0.0065811 -0.0058716 -0.0071502 -0.0017088 -0.0018711 0.0042648 -0.012117 0.0050777 0.0093012 -0.074711 -0.12531 -0.076401 -0.19109 -0.0078511 -0.097654 -0.047939 -0.14796 0.041737 0.095858 0.067067 -0.026164 -0.0078418
1.2852 -0.0070098 -0.0065279 -0.011568 -0.014436 0 -0.011835 -0.001903 -0.0041494 -0.0033331 -0.0040815 0.0074512 1.8019 0.0016972 0.003372 -0.0005238 0.0039935 0.0049438 0.004586 -0.00027466 0.0013259 -0.0034937 0 -0.0053001 0 -0.00047456 0.00024581 0.0007008 -0.00060684 0.17521 -0.0036266 -0.010943 -0.013312 0.00017558 -0.00027742 0.0038601 -0.020513 0.0045467 0.0085151 -0.067073 -0.12018 -0.072352 -0.18899 -0.0031736 -0.093204 -0.040403 -0.1366 0.046423 0.10468 0.077717 -0.021605 -0.002481
1.2891 -0.0043257 -0.0052101 -0.0095445 -0.014847 0 -0.012093 -0.00073454 -0.0058725 -0.0070439 -0.0051051 -0.0014247 1.8141 -0.00060984 0.0005974 0.0011625 0.003109 0.0049571 0.0012794 0.0017524 0.00014456 -0.0037734 0 0.00072108 0 -0.00066983 -0.00051574 2.5144e-05 -0.0011669 0.25105 -0.015418 -0.01058 -0.014332 0.0012592 0.0012501 0.0013723 -0.02346 0.00062123 0.0018527 -0.060085 -0.11574 -0.068547 -0.18496 0.0020081 -0.088411 -0.031834 -0.1247 0.051386 0.11365 0.090042 -0.015751 0.0081904
1.293 -0.0021638 -0.0034509 -0.0065 -0.0094225 0 -0.0080205 0.00014077 -0.0054284 -0.0097496 -0.0045811 -0.013491 1.8416 -0.002477 -0.00087185 0.0041423 -0.0011134 0.0021031 -0.0013043 0.0022723 -0.0002815 -0.0014803 0 0.0089923 0 -0.00058197 -0.00078123 -0.00071887 -0.00097194 0.30001 -0.02636 -0.0056016 -0.0092546 0.0013978 0.0018866 -0.0027069 -0.020664 -0.0070625 -0.0088433 -0.053379 -0.11153 -0.064913 -0.18073 0.0070768 -0.083716 -0.023315 -0.11298 0.056234 0.1224 0.1023 -0.0098591 0.018401
1.2969 -0.00086293 -0.0025613 -0.0031922 -0.0015656 0 -0.0023311 -3.2147e-05 -0.0041632 -0.010718 -0.0038902 -0.023278 1.8604 -0.0021689 -0.00043767 0.0062482 -0.0039688 -0.0030902 -0.0011732 0.0014163 0.00097489 0.0008052 0 0.019327 0 -8.9383e-05 -0.0003167 -0.0009099 -0.00017669 0.33556 -0.033876 0.00017054 -0.0016918 0.00056575 0.00090865 -0.0067228 -0.01531 -0.015805 -0.019769 -0.051286 -0.111 -0.064082 -0.17325 0.010294 -0.080609 -0.015613 -0.10406 0.059182 0.12765 0.11354 -0.0033328 0.023933
1.3008 -0.00012035 -0.0028412 -0.00020473 0.0035852 0 0.0012401 -0.0016317 -0.0038899 -0.010706 -0.005108 -0.026744 1.8574 -0.0005804 -0.00036504 0.0055345 -0.0026291 -0.0086381 0.0016353 -0.0001379 0.0023466 0.00044814 0 0.029056 0 0.00038195 0.00037361 -0.00049976 0.00067376 0.37408 -0.036057 0.0026541 0.0028188 -0.0012216 -0.0021594 -0.009505 -0.011017 -0.021693 -0.026967 -0.049194 -0.11047 -0.063252 -0.16577 0.01351 -0.077503 -0.0079112 -0.095141 0.06213 0.13289 0.12477 0.0031935 0.025573
1.3047 0.00058904 -0.0034273 0.0020096 0.0026818 0 0.0005202 -0.0043238 -0.0053789 -0.011002 -0.0087669 -0.023966 1.84 0.00010923 -0.0029864 0.0021663 0.0011266 -0.011925 0.0049397 -0.0019784 0.0017765 -0.0022783 0 0.034268 0 0.00036093 0.00061633 1.0414e-05 0.0011367 0.41453 -0.03236 9.5942e-05 0.001163 -0.0037754 -0.0071243 -0.011516 -0.0088811 -0.022511 -0.027715 -0.049853 -0.11188 -0.064158 -0.15815 0.014673 -0.076083 -0.0023548 -0.089176 0.06321 0.13519 0.13286 0.0083687 0.027323
1.3086 0.0014115 -0.0033947 0.0031549 -0.0033 0 -0.0034826 -0.0071426 -0.0078064 -0.01185 -0.012726 -0.018637 1.8259 -0.0010959 -0.0077873 -0.001667 0.0030564 -0.011316 0.0062161 -0.0041076 -0.00083416 -0.0045449 0 0.032877 0 -0.00010397 0.00024286 0.00011775 0.0011434 0.43568 -0.023952 -0.0059387 -0.0048513 -0.0065958 -0.012709 -0.014042 -0.007133 -0.019168 -0.021786 -0.053295 -0.11525 -0.06682 -0.15039 0.013758 -0.076367 0.0010316 -0.086196 0.062399 0.13453 0.13776 0.012177 0.031496
1.3125 0.0018688 -0.0028131 0.0032208 -0.0095993 0 -0.0071965 -0.0090225 -0.0095646 -0.012057 -0.013731 -0.014876 1.8273 -0.0032385 -0.011599 -0.0036948 0.0009556 -0.0073596 0.0048339 -0.0062824 -0.0033969 -0.0041406 0 0.02647 0 -0.00049559 -0.00032116 -0.00022296 0.00087503 0.41344 -0.013316 -0.011535 -0.0099242 -0.0089922 -0.016837 -0.017181 -0.0032892 -0.014573 -0.012269 -0.056737 -0.11861 -0.069482 -0.14263 0.012842 -0.076652 0.0044181 -0.083216 0.061588 0.13386 0.14266 0.015986 0.035927
1.3164 0.0012148 -0.0025411 0.0024707 -0.011175 0 -0.0071153 -0.0094251 -0.0095975 -0.010291 -0.01042 -0.014011 1.8426 -0.0048194 -0.01164 -0.0034251 -0.0031699 -0.0024594 0.0025597 -0.0075206 -0.0037145 -0.0018281 0 0.018898 0 -0.00043392 -0.00057866 -0.00067362 0.00049909 0.34118 -0.0030887 -0.012805 -0.0094646 -0.010441 -0.017779 -0.018965 0.0033728 -0.011175 -0.0044823 -0.063727 -0.12395 -0.074123 -0.13775 0.008266 -0.0802 0.0021932 -0.086164 0.057341 0.12804 0.13955 0.015058 0.036094
1.3203 -0.00090079 -0.0030629 0.0011706 -0.006607 0 -0.0026123 -0.0085776 -0.0080325 -0.0066234 -0.0047453 -0.013817 1.8605 -0.0053201 -0.0080999 -0.0021784 -0.0052283 0.00084877 0.0017261 -0.0067167 -0.0015569 -0.00028108 0 0.012874 0 -0.00011127 -0.00048585 -0.00094614 8.796e-05 0.23468 0.0052383 -0.0084442 -0.0031813 -0.010848 -0.015297 -0.016902 0.010971 -0.0093458 -0.0025122 -0.070957 -0.12942 -0.078898 -0.13305 0.0034428 -0.083969 -0.0004099 -0.089511 0.052862 0.12188 0.1359 0.01381 0.029672
1.3242 -0.0040394 -0.003823 -0.0006742 0.00074837 0 0.0032867 -0.007141 -0.0056879 -0.0025886 -0.00028355 -0.01066 1.8704 -0.0050505 -0.0036532 -0.0014564 -0.0030415 0.0016167 0.0028591 -0.0039689 0.0013191 -0.00095615 0 0.0079464 0 -3.2598e-05 -0.00042293 -0.0010637 -0.00026697 0.12016 0.011751 -0.00089792 0.004697 -0.010428 -0.010709 -0.010525 0.016121 -0.0076238 -0.0056175 -0.078553 -0.13476 -0.083585 -0.13023 -0.0018525 -0.088448 -0.0048531 -0.094365 0.047729 0.11464 0.12991 0.010728 0.018658
1.3281 -0.0071786 -0.003904 -0.0031985 0.0053935 0 0.0060057 -0.0056098 -0.0031804 0.00029006 0.00088993 -0.0027022 1.8681 -0.003984 -0.00076113 -0.0014312 0.0017481 0.00074964 0.004211 -0.001071 0.0029375 -0.0025643 0 0.0017438 0 -0.00036908 -0.00069498 -0.0011922 -0.0003989 0.018851 0.017216 0.0050061 0.008586 -0.0092804 -0.0057565 -0.0022135 0.015981 -0.0042076 -0.0081086 -0.086755 -0.1399 -0.088129 -0.13048 -0.0079294 -0.094106 -0.012344 -0.10172 0.041512 0.10563 0.12004 0.0046091 0.0070739
1.332 -0.0093218 -0.0032346 -0.0062211 0.0040363 0 0.0029414 -0.0039766 -0.00062834 0.001845 -0.00034239 0.0083295 1.8564 -0.0015597 0.00022345 -0.0010601 0.0053797 -0.00027313 0.0036854 -0.00020418 0.0026845 -0.0028658 0 -0.006998 0 -0.00070586 -0.0011502 -0.0013161 -0.00021561 -0.058885 0.021569 0.0054327 0.0055786 -0.0071427 -0.0013535 0.0047211 0.0099636 0.001654 -0.0038112 -0.094958 -0.14504 -0.092672 -0.13074 -0.014006 -0.099763 -0.019834 -0.10907 0.035295 0.096623 0.11016 -0.0015098 -0.0028705
1.3359 -0.010015 -0.0028114 -0.008988 -0.0019044 0 -0.0043495 -0.0019448 0.001883 0.0030399 -0.0015454 0.018112 1.8424 0.0020772 0.0004471 0.00045632 0.0052815 -0.00087944 0.0011019 -0.001825 0.0013032 -0.0016061 0 -0.016773 0 -0.00050754 -0.00134 -0.0011912 0.00011772 -0.11005 0.023229 0.00056725 -0.0025676 -0.0036678 0.0026231 0.008761 0.00024913 0.0091246 0.0082772 -0.10203 -0.14849 -0.095417 -0.13458 -0.01802 -0.10481 -0.028391 -0.11642 0.030035 0.088381 0.10013 -0.0092008 -0.011824
1.3398 -0.0094294 -0.0035619 -0.010549 -0.0076323 0 -0.01114 0.00053818 0.003844 0.004552 -0.0011881 0.0226 1.8332 0.0051848 0.00072524 0.0025464 0.0018939 -0.0016452 -0.0015816 -0.00396 -0.00024298 -0.0010454 0 -0.024437 0 0.00023182 -0.0010297 -0.00063921 0.00024503 -0.13444 0.020109 -0.0053331 -0.010712 0.00092485 0.0064925 0.010878 -0.0092363 0.016079 0.022328 -0.10884 -0.15156 -0.097756 -0.13923 -0.021568 -0.10972 -0.037187 -0.12378 0.024991 0.080312 0.090058 -0.017246 -0.020658
1.3438 -0.0080855 -0.0051413 -0.01051 -0.0089198 0 -0.013018 0.0029554 0.0045912 0.0058555 0.00039819 0.020664 1.8319 0.0055632 0.00082726 0.0037245 -0.0021898 -0.0031824 -0.0022245 -0.0039664 -0.0016026 -0.0033015 0 -0.027607 0 0.00092717 -0.00048996 0.00017396 -5.2811e-05 -0.13388 0.011629 -0.0073202 -0.013818 0.0054691 0.009923 0.012632 -0.01497 0.01999 0.029903 -0.11503 -0.15402 -0.099364 -0.14431 -0.023734 -0.1138 -0.045188 -0.13019 0.02089 0.073325 0.08162 -0.024682 -0.027584
1.3477 -0.0065054 -0.0061433 -0.0093898 -0.0053648 0 -0.0091426 0.004436 0.0040424 0.0058214 0.0020368 0.014623 1.8352 0.0028432 0.00040589 0.0031422 -0.0044509 -0.0049636 -0.00047802 -0.0012446 -0.0028743 -0.0074781 0 -0.025852 0 0.0010258 -0.00024615 0.000818 -0.00059654 -0.11206 -3.5302e-06 -0.0039696 -0.01027 0.0082638 0.011959 0.013952 -0.01584 0.019179 0.026517 -0.11942 -0.15469 -0.098848 -0.15067 -0.021874 -0.11547 -0.050875 -0.1338 0.019534 0.069488 0.077936 -0.030344 -0.02877
1.3516 -0.0050371 -0.0056061 -0.008127 -0.00042974 0 -0.0027452 0.0043321 0.0029178 0.0040483 0.0029788 0.0083922 1.8337 -0.00076921 -5.762e-05 0.0015404 -0.0040008 -0.0054361 0.0021966 0.0018731 -0.0040267 -0.009992 0 -0.020012 0 0.0006045 -0.00054791 0.00096043 -0.00092559 -0.071006 -0.010598 0.0012542 -0.0029005 0.0081123 0.011725 0.013152 -0.01349 0.013939 0.014815 -0.1238 -0.15537 -0.098332 -0.15703 -0.020015 -0.11713 -0.056561 -0.13742 0.018179 0.065651 0.074252 -0.036006 -0.022097
1.3555 -0.0038484 -0.0041543 -0.0072027 0.0015 0 0.0014054 0.0026344 0.0019674 0.0013353 0.0029426 0.0046407 1.8188 -0.0025147 0.00027019 0.00052394 -0.0016045 -0.003449 0.004144 0.00219 -0.0047453 -0.0080617 0 -0.011111 0 0.00024613 -0.0011078 0.00062465 -0.00071756 -0.0075711 -0.016467 0.0028897 0.0029141 0.0051706 0.0089429 0.0090325 -0.010608 0.0066114 0.0019436 -0.12664 -0.15509 -0.096387 -0.16232 -0.014194 -0.11573 -0.058008 -0.13734 0.019987 0.065629 0.077278 -0.037757 -0.0099014
1.3594 -0.0029939 -0.0034507 -0.006302 -0.0014965 0 0.00049081 -0.00014135 0.00095338 -0.0012273 0.0014329 0.0030369 1.7891 -0.0018447 0.0013405 0.00088907 0.0012536 0.00036934 0.0047871 -0.0012248 -0.0047446 -0.0027446 0 -0.00025341 0 0.00034112 -0.0013673 9.9836e-05 -9.7753e-05 0.084002 -0.016723 -0.0017648 0.0029048 0.00083245 0.0038651 0.002509 -0.0085534 0.0001351 -0.0060974 -0.1288 -0.15439 -0.093817 -0.16714 -0.0066387 -0.113 -0.0576 -0.13564 0.02318 0.067278 0.083242 -0.037794 0.0025838
1.3633 -0.0024936 -0.0045172 -0.0049023 -0.0076275 0 -0.0045784 -0.0034507 -0.0013585 -0.0034441 -0.002157 0.00080048 1.7522 -0.00078864 0.0020432 0.0018088 0.0033005 0.0037221 0.0043962 -0.0059496 -0.0039501 0.0018006 0 0.010922 0 0.00064019 -0.0010105 -0.00034607 0.00047444 0.20336 -0.013595 -0.010211 -0.0031059 -0.0033374 -0.0029629 -0.0042223 -0.0065207 -0.0041254 -0.0081846 -0.13076 -0.15371 -0.091189 -0.1715 0.0013221 -0.10979 -0.056389 -0.13343 0.026812 0.069445 0.090183 -0.037063 0.01172
1.3672 -0.0024117 -0.0067493 -0.0031418 -0.012961 0 -0.010212 -0.0070944 -0.0059121 -0.006093 -0.0074685 -0.0048796 1.7192 -0.0013921 0.0015374 0.001826 0.0039488 0.0043449 0.003231 -0.0082825 -0.002305 0.0022383 0 0.020641 0 0.0005968 -0.00022332 -0.00062367 0.00062211 0.33821 -0.01057 -0.016787 -0.011034 -0.0067491 -0.010612 -0.0099937 -0.0030523 -0.0074045 -0.0075062 -0.13146 -0.15322 -0.088193 -0.17286 0.011878 -0.10356 -0.050043 -0.12801 0.033246 0.074938 0.10337 -0.031415 0.01824
1.3711 -0.002897 -0.0086544 -0.0019643 -0.014382 0 -0.012937 -0.011102 -0.011999 -0.0098381 -0.012671 -0.014378 1.6957 -0.0031271 0.00042413 0.00064038 0.0033437 0.0018991 0.001515 -0.0064146 0.00032296 -0.00078662 0 0.028374 0 9.6795e-05 0.00051902 -0.00073977 0.00035441 0.46908 -0.0098891 -0.017338 -0.015492 -0.010026 -0.017592 -0.015657 0.0016942 -0.012229 -0.0082985 -0.13216 -0.15274 -0.085197 -0.17423 0.022435 -0.09733 -0.043697 -0.12259 0.039681 0.08043 0.11656 -0.025766 0.025506
1.375 -0.0041159 -0.0094059 -0.0022941 -0.011719 0 -0.011752 -0.015271 -0.01736 -0.014252 -0.015715 -0.024978 1.6793 -0.0033478 7.238e-05 -0.000308 0.0020886 -0.001622 0.00015875 -0.0016521 0.0036962 -0.003447 0 0.035484 0 -0.00031527 0.00088347 -0.00067058 -1.2268e-05 0.58072 -0.011308 -0.012431 -0.013833 -0.014116 -0.022272 -0.022458 0.0053939 -0.019719 -0.012952 -0.13243 -0.15311 -0.082855 -0.1739 0.032143 -0.090633 -0.03591 -0.11737 0.046288 0.085756 0.12971 -0.018899 0.035343
1.3789 -0.0060914 -0.0094739 -0.0040816 -0.0076723 0 -0.0084864 -0.018868 -0.019887 -0.018038 -0.016284 -0.032562 1.6642 -0.00040871 0.00072427 0.00070535 0.00075241 -0.0034323 0.00067658 0.0032012 0.0066714 -0.0026193 0 0.043697 0 -3.7868e-05 0.00090867 -0.00039843 -0.00018482 0.66798 -0.012876 -0.0065152 -0.0081792 -0.019063 -0.023899 -0.02962 0.0054367 -0.027992 -0.021007 -0.13238 -0.15413 -0.080997 -0.17231 0.041225 -0.08359 -0.027056 -0.11231 0.053024 0.090959 0.14282 -0.011129 0.046011
1.3828 -0.0085783 -0.0097637 -0.0062631 -0.005755 0 -0.0061934 -0.020877 -0.019352 -0.020144 -0.016121 -0.03443 1.6492 0.0040897 0.00081224 0.0035866 -0.00053993 -0.0022216 0.0035815 0.0063012 0.0075379 0.0011107 0 0.0525 0 0.00082341 0.00086029 -5.2572e-05 -0.00012978 0.73037 -0.012868 -0.0041283 -0.0037237 -0.023537 -0.023268 -0.034093 0.0013223 -0.03334 -0.029643 -0.13232 -0.15518 -0.079167 -0.17071 0.050228 -0.076583 -0.018239 -0.10731 0.059719 0.096088 0.1558 -0.0034073 0.054265
1.3867 -0.011116 -0.010442 -0.0077421 -0.0077597 0 -0.0068852 -0.020651 -0.017424 -0.020516 -0.017039 -0.031145 1.6398 0.0065936 -0.0012686 0.0059926 -0.00204 0.00075105 0.0068941 0.007568 0.0054236 0.0042727 0 0.058424 0 0.0014494 0.00091817 8.97e-05 -2.9195e-05 0.7632 -0.011254 -0.0065395 -0.004555 -0.025584 -0.022057 -0.033072 -0.0049734 -0.033234 -0.034981 -0.13199 -0.15812 -0.079304 -0.16867 0.053802 -0.072002 -0.011926 -0.10701 0.063568 0.096129 0.16047 0.00098615 0.058721
1.3906 -0.013242 -0.010877 -0.0084166 -0.012494 0 -0.01018 -0.018414 -0.015945 -0.019794 -0.018717 -0.026017 1.6414 0.0051322 -0.0047417 0.0053446 -0.0038069 0.0027142 0.0071094 0.007573 0.0015619 0.0041695 0 0.057696 0 0.0011522 0.0010225 -0.00016644 -7.1077e-05 0.75819 -0.0096604 -0.01138 -0.010366 -0.024017 -0.021214 -0.026794 -0.011008 -0.028395 -0.034068 -0.13166 -0.16106 -0.079441 -0.16662 0.057377 -0.067421 -0.0056134 -0.10671 0.067418 0.096171 0.16513 0.0053796 0.060477
1.3945 -0.014677 -0.01065 -0.0092053 -0.016668 0 -0.013677 -0.015188 -0.015253 -0.018506 -0.018937 -0.022577 1.6512 0.0012796 -0.0064292 0.001465 -0.0052004 0.0017558 0.0025249 0.0064171 -0.0011196 0.0015942 0 0.050056 0 0.00016784 0.00099461 -0.0006883 -0.00029613 0.7143 -0.01001 -0.014965 -0.016771 -0.019331 -0.019989 -0.018617 -0.015996 -0.022022 -0.027014 -0.13144 -0.16463 -0.080496 -0.16564 0.057761 -0.064962 -0.0022813 -0.10957 0.069102 0.092439 0.16388 0.0062355 0.06042
1.3984 -0.015341 -0.010252 -0.011041 -0.017325 0 -0.01475 -0.012181 -0.014233 -0.016733 -0.016192 -0.021965 1.6559 -0.0014966 -0.0037678 -0.0029046 -0.005104 -0.0014914 -0.0043059 0.0041174 -0.00018997 -5.7086e-05 0 0.039733 0 -0.00051665 0.0007595 -0.0010527 -0.00058727 0.6453 -0.012958 -0.015024 -0.01892 -0.013439 -0.016771 -0.012241 -0.020733 -0.017022 -0.017604 -0.13134 -0.16896 -0.082655 -0.16595 0.054308 -0.065053 -0.0025336 -0.11622 0.068183 0.084168 0.15553 0.0028376 0.056861
1.4023 -0.015225 -0.010489 -0.013827 -0.014052 0 -0.012504 -0.010101 -0.011953 -0.014464 -0.011732 -0.022197 1.64 -0.0011734 0.0021003 -0.0044984 -0.0028681 -0.0043292 -0.0081268 0.0017066 0.0041207 0.0017421 0 0.032086 0 -0.00017929 0.00042815 -0.00088825 -0.00073978 0.57185 -0.017235 -0.01187 -0.015379 -0.0084728 -0.011023 -0.0088536 -0.025593 -0.013905 -0.010981 -0.13124 -0.17329 -0.084814 -0.16626 0.050855 -0.065145 -0.0027858 -0.12287 0.067264 0.075897 0.14717 -0.00056032 0.046944
1.4063 -0.014323 -0.011307 -0.016352 -0.0092754 0 -0.0085064 -0.0088888 -0.0089742 -0.011925 -0.0085128 -0.019906 1.5972 0.001355 0.0067141 -0.0026279 0.00085472 -0.0042709 -0.0057176 0.0010437 0.0088743 0.0060892 0 0.028908 0 0.00085572 0.00017699 -0.00021475 -0.00055769 0.50403 -0.020317 -0.007717 -0.009076 -0.0055538 -0.0043138 -0.0069127 -0.029168 -0.011116 -0.0095691 -0.13208 -0.17787 -0.088304 -0.16976 0.04271 -0.069299 -0.0096086 -0.13431 0.062401 0.060661 0.12914 -0.011538 0.030767
1.4102 -0.012714 -0.011587 -0.017199 -0.0063784 0 -0.0056593 -0.0079677 -0.0068803 -0.0093439 -0.0080584 -0.013224 1.5371 0.0038369 0.0062604 0.00014923 0.0042744 -0.0011467 0.00076825 0.0029113 0.010728 0.0094541 0 0.027081 0 0.0015338 7.7929e-05 0.0005461 1.2698e-05 0.43377 -0.019969 -0.0051219 -0.0047453 -0.0043807 0.00072106 -0.0044117 -0.029332 -0.0071144 -0.010823 -0.13303 -0.18249 -0.091952 -0.17365 0.034006 -0.073936 -0.017213 -0.14631 0.05707 0.044597 0.10996 -0.023417 0.013449
1.4141 -0.010688 -0.010373 -0.01579 -0.0070916 0 -0.0059744 -0.0067801 -0.0065416 -0.0065231 -0.0087703 -0.0035806 1.4791 0.0050375 0.0012948 0.00060555 0.0056423 0.002809 0.0055665 0.005495 0.0085785 0.0089494 0 0.022045 0 0.001164 5.9206e-05 0.00089887 0.00075162 0.34811 -0.01566 -0.0055627 -0.005171 -0.0037932 0.0025135 -0.001052 -0.025569 -0.0020009 -0.009482 -0.13468 -0.1868 -0.095849 -0.17829 0.024932 -0.079205 -0.02627 -0.1585 0.051069 0.027409 0.089897 -0.036885 0.0020472
1.418 -0.0087218 -0.0081877 -0.012733 -0.010251 0 -0.0089779 -0.0052272 -0.0070862 -0.0030296 -0.0077365 0.0050432 1.4395 0.0052502 -0.0036415 -0.0018697 0.0044938 0.0049333 0.0047388 0.0055425 0.0041875 0.0049066 0 0.012607 0 0.00011889 1.5933e-05 0.00064158 0.001196 0.25081 -0.0089222 -0.0086827 -0.0092905 -0.002807 0.0016432 0.0017367 -0.019714 0.0026796 -0.0027147 -0.1377 -0.19051 -0.10025 -0.18442 0.015114 -0.085737 -0.038233 -0.17102 0.043729 0.0079753 0.068046 -0.053533 -0.0002195
1.4219 -0.0072613 -0.006829 -0.0093312 -0.012904 0 -0.012118 -0.0037825 -0.0067941 0.00094986 -0.0041187 0.0089049 1.4195 0.0049362 -0.0042636 -0.0046681 0.0019077 0.0043595 -0.00015042 0.0016732 0.00039736 0.0004528 0 0.002282 0 -0.00060499 -6.967e-05 -2.4028e-05 0.00094221 0.16811 -0.0023774 -0.01246 -0.013418 -0.0013853 -0.00014624 0.0024579 -0.014035 0.0053432 0.0067243 -0.14072 -0.19422 -0.10464 -0.19056 0.0052967 -0.092269 -0.050196 -0.18355 0.03639 -0.011459 0.046195 -0.070181 0.0033212
1.4258 -0.0065082 -0.0076386 -0.0068041 -0.012796 0 -0.012939 -0.0032483 -0.0050065 0.0040906 -0.00031989 0.0072284 1.4051 0.0037544 -0.00045748 -0.0047435 -0.00039252 0.0025008 -0.0039068 -0.0035085 -0.0012366 -0.0013096 0 -0.0039955 0 -0.00047104 -0.00012886 -0.00066995 4.7946e-05 0.13008 0.0019476 -0.01439 -0.014271 -0.00048716 -0.0018264 0.00085157 -0.0088032 0.0054389 0.012702 -0.14586 -0.19658 -0.10902 -0.19594 -0.002025 -0.097128 -0.061421 -0.1921 0.029996 -0.028509 0.029761 -0.08562 0.0061339
1.4297 -0.0063926 -0.010059 -0.0057532 -0.010151 0 -0.011191 -0.0042847 -0.0029885 0.0046453 0.00042059 0.002733 1.3774 0.0013736 0.0039236 -0.0019101 -0.0012876 0.0015006 -0.003132 -0.0051897 -0.0012233 0.00018991 0 -0.0042178 0 5.8503e-05 -0.00010868 -0.00091403 -0.00086912 0.14528 0.0038134 -0.013217 -0.011319 -0.0014149 -0.0038392 -0.0023172 -0.002407 0.0034271 0.011334 -0.1516 -0.19854 -0.1134 -0.20109 -0.0086137 -0.10149 -0.072429 -0.19949 0.02388 -0.044859 0.014917 -0.1007 0.004689
1.4336 -0.0067441 -0.01208 -0.0060622 -0.0073254 0 -0.0090025 -0.006952 -0.0027758 0.0019641 -0.0026427 -0.00052508 1.3277 -0.0012262 0.004928 0.00087437 -0.00084969 0.0022557 0.00053407 -0.00080628 -0.00094148 0.0029462 0 -0.00031811 0 0.00010226 -4.292e-05 -0.00060159 -0.001061 0.19537 0.0045502 -0.0099943 -0.0068764 -0.0048743 -0.0070762 -0.0062265 0.0058034 0.00017575 0.0044812 -0.15785 -0.20007 -0.1176 -0.20533 -0.014013 -0.10465 -0.082182 -0.20505 0.018545 -0.059429 0.0027712 -0.11425 0.0014182
1.4375 -0.007466 -0.012184 -0.0071143 -0.0067399 0 -0.0088783 -0.010542 -0.0051783 -0.0027032 -0.0071336 -0.00037951 1.2642 -0.002122 0.0020219 0.00066082 7.0161e-05 0.0038674 0.0026557 0.0071295 -0.0010189 0.0045081 0 0.0046821 0 -0.00060803 -5.1212e-06 0.00014565 -0.00030872 0.25504 0.0055719 -0.0073788 -0.0041966 -0.010305 -0.011401 -0.010378 0.013181 -0.0034517 -0.0023429 -0.16595 -0.19999 -0.12116 -0.20616 -0.015007 -0.10332 -0.087288 -0.20387 0.016101 -0.067407 0.00061459 -0.1221 0.0017093
1.4414 -0.0085508 -0.010771 -0.0081886 -0.008872 0 -0.011335 -0.013867 -0.0089771 -0.007112 -0.010153 0.0016741 1.2051 -0.00048583 -0.0020286 -0.002182 0.00073756 0.0048023 0.0010562 0.012868 -0.00096442 0.0040871 0 0.0098492 0 -0.0013996 -4.0579e-06 0.00098003 0.00081645 0.31539 0.0068483 -0.007418 -0.0051423 -0.015904 -0.015417 -0.014204 0.015119 -0.0067407 -0.0054154 -0.17406 -0.19992 -0.12472 -0.207 -0.016001 -0.10199 -0.092393 -0.20269 0.013656 -0.075385 -0.001542 -0.12994 0.0083551
1.4453 -0.0099627 -0.009623 -0.0089069 -0.011924 0 -0.014346 -0.015886 -0.012065 -0.009885 -0.011082 0.0016284 1.1646 0.0021366 -0.0042492 -0.0041103 0.0010996 0.0043496 -0.0019377 0.012365 -0.00015714 0.0027648 0 0.016381 0 -0.001401 4.3285e-05 0.0014737 0.0014201 0.38593 0.0066978 -0.0096756 -0.0090074 -0.019434 -0.017657 -0.016845 0.0092909 -0.0093789 -0.0060273 -0.18263 -0.19868 -0.1272 -0.20397 -0.013769 -0.096168 -0.092258 -0.19639 0.013934 -0.077048 0.0034707 -0.1317 0.019167
1.4492 -0.011545 -0.010062 -0.0095013 -0.01335 0 -0.015177 -0.016278 -0.013283 -0.011515 -0.011602 -0.0037627 1.1422 0.0031712 -0.0040562 -0.0020588 0.0016092 0.0029087 -0.0023962 0.0066032 0.0011392 0.0019381 0 0.024948 0 -0.00053204 0.00021466 0.0013533 0.0010939 0.47491 0.0031806 -0.011568 -0.013151 -0.019433 -0.017809 -0.01771 -0.0015543 -0.011766 -0.0084549 -0.19145 -0.19683 -0.12911 -0.19889 -0.0098181 -0.087949 -0.089328 -0.18736 0.015664 -0.075345 0.012305 -0.13022 0.029713
1.4531 -0.013045 -0.01176 -0.010648 -0.011967 0 -0.012947 -0.015533 -0.01315 -0.013536 -0.01331 -0.014109 1.1239 0.0017283 -0.0029575 0.00311 0.0025698 0.0011434 0.00060987 0.0001833 0.0018907 0.0017927 0 0.033858 0 0.00036 0.00046797 0.00071127 0.00028624 0.57225 -0.0040582 -0.010856 -0.014943 -0.016171 -0.016696 -0.017143 -0.011562 -0.014783 -0.015158 -0.20012 -0.19487 -0.1308 -0.19335 -0.0056943 -0.07927 -0.085808 -0.17802 0.017632 -0.073068 0.021398 -0.12811 0.037669
1.457 -0.014206 -0.013297 -0.012876 -0.0090036 0 -0.0095823 -0.014512 -0.012987 -0.016773 -0.015922 -0.025212 1.094 -0.00043621 -0.0022985 0.0070451 0.0036447 -0.00070827 0.0039375 -0.0031156 0.0013086 0.0013574 0 0.040377 0 0.00038246 0.00065276 8.3778e-07 -0.00014985 0.65575 -0.013147 -0.00803 -0.013702 -0.011671 -0.015285 -0.016211 -0.016963 -0.018805 -0.024233 -0.20725 -0.19186 -0.13035 -0.18328 0.00013747 -0.066044 -0.076453 -0.1656 0.021952 -0.065124 0.033037 -0.1197 0.044044
1.4609 -0.014836 -0.013672 -0.015958 -0.0072574 0 -0.0082505 -0.013811 -0.013592 -0.020492 -0.017983 -0.031878 1.0466 -0.00095864 -0.001833 0.005986 0.0040041 -0.002504 0.0039655 -0.0032705 -0.00041246 -6.6515e-05 0 0.043621 0 -0.00044534 0.0006566 -0.00026397 0.00020776 0.7129 -0.021202 -0.0061805 -0.011239 -0.0086346 -0.013982 -0.015686 -0.019273 -0.022825 -0.031334 -0.21439 -0.18885 -0.1299 -0.17322 0.0059692 -0.052818 -0.067098 -0.15318 0.026273 -0.05718 0.044675 -0.1113 0.050487
1.4648 -0.01482 -0.013071 -0.01881 -0.0089308 0 -0.01062 -0.01342 -0.014784 -0.023193 -0.018816 -0.031638 0.98706 0.00039715 -0.00051869 0.00045165 0.0030241 -0.0034943 0.00069747 -0.0028295 -0.0023641 -0.0017494 0 0.045468 0 -0.001188 0.0005317 8.9166e-05 0.00096914 0.75163 -0.026401 -0.0082035 -0.010434 -0.0087788 -0.012862 -0.015418 -0.023101 -0.024867 -0.033558 -0.21947 -0.1856 -0.12807 -0.16199 0.010848 -0.039169 -0.05664 -0.14198 0.03049 -0.049293 0.052507 -0.10205 0.056326
1.4688 -0.014128 -0.012288 -0.02003 -0.013697 0 -0.0153 -0.012882 -0.015954 -0.024024 -0.019058 -0.026571 0.92468 0.0015457 0.0017293 -0.0051581 0.00093947 -0.0025582 -0.0022741 -0.0034782 -0.00378 -0.001986 0 0.048182 0 -0.0009517 0.00044811 0.00072836 0.0013695 0.78518 -0.029092 -0.013844 -0.012757 -0.011618 -0.012166 -0.014853 -0.030662 -0.023705 -0.031317 -0.22276 -0.18213 -0.12502 -0.14973 0.014886 -0.025147 -0.04521 -0.13184 0.034616 -0.041455 0.056986 -0.092063 0.05895
1.4727 -0.012796 -0.011681 -0.01869 -0.01852 0 -0.018751 -0.011742 -0.016667 -0.02326 -0.01924 -0.021724 0.86451 0.00069748 0.0035029 -0.0066385 -0.0011782 0.0004536 -0.0018358 -0.0043446 -0.004538 0.00021417 0 0.051368 0 0.00019647 0.00050358 0.0010711 0.0010435 0.80738 -0.030969 -0.019408 -0.016658 -0.0146 -0.012108 -0.01399 -0.038663 -0.02031 -0.027037 -0.22604 -0.17867 -0.12197 -0.13746 0.018925 -0.011125 -0.033779 -0.12171 0.038741 -0.033618 0.061464 -0.082076 0.056927
1.4766 -0.010857 -0.010888 -0.014814 -0.019591 0 -0.017898 -0.0098932 -0.016613 -0.021504 -0.018484 -0.021268 0.80559 -0.0013514 0.0031717 -0.0036906 -0.0021918 0.0037622 0.0012032 -0.0036604 -0.0049268 0.0039062 0 0.051832 0 0.0012836 0.00059098 0.00076311 0.00033394 0.78795 -0.033065 -0.02059 -0.018411 -0.014697 -0.012173 -0.013452 -0.040872 -0.017336 -0.02286 -0.22465 -0.17522 -0.11686 -0.12599 0.018929 -0.0008575 -0.025015 -0.1174 0.040124 -0.031462 0.053198 -0.075682 0.051987
1.4805 -0.0082747 -0.0094378 -0.0093127 -0.015161 0 -0.012423 -0.0076245 -0.015296 -0.018787 -0.015318 -0.025232 0.74546 -0.0020932 0.00051862 0.00023865 -0.0017864 0.004619 0.0031569 -0.0014298 -0.0051213 0.0067532 0 0.046746 0 0.0013718 0.00048417 -2.5331e-05 -0.00013227 0.69724 -0.034408 -0.015986 -0.015061 -0.010523 -0.011055 -0.013482 -0.033873 -0.016788 -0.019761 -0.22313 -0.17176 -0.11169 -0.11454 0.018815 0.0092992 -0.016329 -0.11326 0.041426 -0.029475 0.044554 -0.069395 0.0473
1.4844 -0.0049952 -0.0073324 -0.0035464 -0.0071196 0 -0.0050446 -0.0054317 -0.012203 -0.014724 -0.0097916 -0.029346 0.68431 -0.0003864 -0.0029548 0.001506 -0.00064786 0.0017373 0.0017335 0.00029658 -0.0049473 0.0068871 0 0.036781 0 0.00042044 7.4845e-05 -0.00073729 -8.7914e-05 0.53672 -0.032576 -0.0082368 -0.0071609 -0.0035034 -0.007806 -0.013186 -0.020294 -0.017999 -0.017951 -0.21989 -0.1683 -0.1061 -0.10415 0.016971 0.016621 -0.010015 -0.11152 0.041013 -0.0307 0.031116 -0.065667 0.043868
1.4883 -0.0011992 -0.0049166 0.0012158 0.00014059 0 0.00034315 -0.0037405 -0.0074892 -0.009485 -0.0041507 -0.02819 0.62433 0.0019882 -0.0052313 -0.00048384 0.00027485 -0.0031648 -0.0013415 -3.3295e-05 -0.0040287 0.0043472 0 0.025723 0 -0.00074242 -0.00047978 -0.00087638 0.00020113 0.34314 -0.025693 -0.0018676 0.001192 0.0028867 -0.0031584 -0.011217 -0.0064296 -0.017963 -0.016975 -0.21418 -0.16482 -0.099907 -0.095276 0.012649 0.019879 -0.0071022 -0.11321 0.038142 -0.036532 0.010804 -0.065609 0.03913
1.4922 0.0024731 -0.0023502 0.0042616 0.0029515 0 0.0013688 -0.0026451 -0.0023024 -0.0042381 -0.00087146 -0.019324 0.56639 0.0023168 -0.0052414 -0.0033252 0.00071546 -0.0065844 -0.0022889 -0.0011867 -0.0020507 0.00081524 0 0.016874 0 -0.001214 -0.00086181 -0.0003858 0.00034274 0.16013 -0.014161 0.00025332 0.0054139 0.0054233 0.00064953 -0.0073113 0.0031373 -0.013871 -0.015147 -0.20848 -0.16134 -0.093717 -0.086404 0.0083275 0.023137 -0.0041896 -0.11491 0.035271 -0.042364 -0.0095085 -0.065552 0.029517
1.4961 0.0050718 0.00051067 0.0057222 0.0012458 0 -0.001101 -0.0017454 0.0019233 -0.00027755 -5.6927e-05 -0.0052799 0.50904 0.00023242 -0.0033849 -0.0043789 0.0012584 -0.0063652 0.00042152 -0.00013571 0.00098174 -0.0019398 0 0.0099354 0 -0.00075407 -0.00085816 0.00032922 0.00027123 0.0046577 -0.00069079 -0.0010867 0.0042062 0.0033967 0.0018017 -0.002839 0.0086085 -0.005551 -0.0098726 -0.20065 -0.15733 -0.08773 -0.079781 0.0020334 0.020398 -0.0062882 -0.11848 0.029111 -0.052482 -0.033008 -0.069849 0.014356
1.5 0.0059512 0.0036558 0.0064767 -0.0013506 0 -0.0034474 -0.00023538 0.00467 0.002326 0.00077054 0.0081591 0.45098 -0.0016949 -0.00099163 -0.0031708 0.0025014 -0.0037111 0.0042555 0.0043538 0.0044197 -0.0033296 0 0.0015985 0 0.0001672 -0.00053267 0.00071709 0.00022741 -0.13927 0.011339 -0.002394 0.00077485 -0.0008591 0.0008094 0.0005431 0.013184 0.0043852 0.00016649 -0.19245 -0.15322 -0.081779 -0.073554 -0.0046074 0.016606 -0.0092675 -0.12237 0.022372 -0.063353 -0.057067 -0.074913 -0.002959
1.5039 0.0054108 0.0065689 0.0075495 -0.00044338 0 -0.0018167 0.0026491 0.0067779 0.0049766 0.0040638 0.016098 0.39301 -0.00095741 0.00060501 -0.0012434 0.0040845 -0.0019242 0.0052786 0.0094392 0.0067835 -0.0038527 0 -0.010859 0 0.00089107 -0.00015253 0.00047095 0.00035792 -0.29588 0.019856 -0.00033989 0.0002522 -0.0035969 0.00031611 0.0027695 0.018908 0.012652 0.012768 -0.18403 -0.14865 -0.076109 -0.06781 -0.01119 0.011525 -0.013265 -0.12555 0.014966 -0.07402 -0.07938 -0.080429 -0.01773
1.5078 0.0046997 0.0085766 0.0092975 0.0055233 0 0.0049385 0.0070154 0.0095583 0.0092182 0.0096485 0.017915 0.33614 0.0017677 0.00077364 -0.00019047 0.0047133 -0.0029818 0.0023501 0.010157 0.0062726 -0.004077 0 -0.026648 0 0.0010707 3.6044e-05 -0.00027601 0.00048104 -0.46861 0.024944 0.0057615 0.0053679 -0.0022142 0.0027602 0.005596 0.024597 0.017651 0.022899 -0.17506 -0.14295 -0.071128 -0.063252 -0.017629 0.0032933 -0.019753 -0.12697 0.0059273 -0.084186 -0.097423 -0.087053 -0.027811
1.5117 0.0051862 0.009577 0.011067 0.013977 0 0.014064 0.01203 0.013439 0.015093 0.014987 0.017303 0.27815 0.0032246 -0.00014916 -0.00023099 0.0033229 -0.0053891 -0.0016759 0.0041691 0.0021457 -0.0039828 0 -0.041979 0 0.00076142 -3.6906e-05 -0.0010522 0.00033084 -0.63533 0.028116 0.013565 0.014048 0.0031928 0.0081343 0.010734 0.02753 0.020126 0.026728 -0.16609 -0.13725 -0.066147 -0.058694 -0.024068 -0.0049386 -0.02624 -0.1284 -0.0031115 -0.094352 -0.11547 -0.093676 -0.034838
1.5156 0.0073029 0.010252 0.011776 0.020288 0 0.02063 0.016352 0.017538 0.020905 0.017922 0.019009 0.21454 0.001471 -0.0011081 -0.0005591 0.00025475 -0.0055807 -0.0029141 -0.005339 -0.0039957 -0.0033015 0 -0.05319 0 0.00021248 -0.00028524 -0.001356 -3.1014e-05 -0.76884 0.030789 0.019419 0.021034 0.010315 0.014088 0.017851 0.026491 0.021997 0.025352 -0.15712 -0.12973 -0.061723 -0.054713 -0.029052 -0.013467 -0.032796 -0.12593 -0.01234 -0.10016 -0.12461 -0.098736 -0.04198
1.5195 0.010224 0.011423 0.011023 0.021396 0 0.021169 0.019059 0.020567 0.024672 0.018766 0.024945 0.14463 -0.0014453 -0.0010887 -0.00056778 -0.0028407 -0.0015738 -0.00032933 -0.011798 -0.0085918 -0.0022188 0 -0.059312 0 -0.00032274 -0.0005764 -0.00097526 -0.00018825 -0.85866 0.03311 0.020866 0.02216 0.016503 0.018223 0.024648 0.022755 0.024718 0.02405 -0.14817 -0.12154 -0.057505 -0.050945 -0.033498 -0.022105 -0.039377 -0.12203 -0.021638 -0.10435 -0.13046 -0.10322 -0.050743
1.5234 0.012633 0.013249 0.0096997 0.017978 0 0.016471 0.020295 0.022026 0.025771 0.019496 0.032747 0.07659 -0.001445 6.5831e-06 -0.00038688 -0.004421 0.0047577 0.0034306 -0.010756 -0.0086138 -0.0014367 0 -0.061983 0 -0.0006474 -0.00079683 -0.00012589 0.00016922 -0.91247 0.033906 0.018249 0.017677 0.020377 0.020186 0.028911 0.018391 0.028448 0.027181 -0.13915 -0.11286 -0.05325 -0.047299 -0.03753 -0.030195 -0.045494 -0.11731 -0.030675 -0.10722 -0.13431 -0.10701 -0.059745
1.5273 0.01392 0.015169 0.0094116 0.013587 0 0.011124 0.021006 0.022461 0.02515 0.021216 0.037792 0.023801 0.0028301 0.0011422 -0.00041004 -0.0044117 0.0090973 0.0047998 -0.0037211 -0.0043647 -0.0014725 0 -0.063428 0 -0.00066736 -0.00085684 0.00068254 0.00081042 -0.94072 0.031671 0.014424 0.011926 0.022059 0.021465 0.030252 0.014278 0.032215 0.033671 -0.12982 -0.10183 -0.048808 -0.04425 -0.039535 -0.035596 -0.049339 -0.10856 -0.038433 -0.10363 -0.12836 -0.10743 -0.066077
1.5313 0.014683 0.01663 0.011161 0.0118 0 0.0099794 0.021968 0.022653 0.024068 0.022954 0.036864 -0.006548 0.0077848 0.0010157 -0.00076395 -0.0040941 0.0084609 0.0025869 0.0032392 0.00020191 -0.0020795 0 -0.064732 0 -0.00047416 -0.00071432 0.00097642 0.0011022 -0.94488 0.025872 0.012776 0.0097996 0.02232 0.023323 0.029746 0.010174 0.034518 0.03788 -0.12049 -0.090802 -0.044365 -0.041201 -0.041539 -0.040998 -0.053185 -0.099815 -0.046192 -0.10004 -0.1224 -0.10785 -0.067519
1.5352 0.016079 0.017709 0.014537 0.013819 0 0.014364 0.023054 0.022827 0.022862 0.023041 0.030499 -0.022201 0.0080029 -0.00065552 -0.0014199 -0.004593 0.0037571 -0.0013537 0.0048036 0.00059332 -0.0025516 0 -0.065634 0 -0.00032316 -0.00043367 0.00062044 0.00064197 -0.92255 0.017734 0.014853 0.013052 0.021773 0.025247 0.028193 0.0064261 0.034032 0.035189 -0.11033 -0.078394 -0.039142 -0.038928 -0.042404 -0.043303 -0.054596 -0.090032 -0.052289 -0.09319 -0.11285 -0.10604 -0.063817
1.5391 0.018673 0.018889 0.018177 0.01816 0 0.021215 0.02348 0.022734 0.02107 0.021263 0.022303 -0.042128 0.0017302 -0.0027472 -0.0024736 -0.0055347 -0.0011408 -0.0041952 0.00076215 -0.0040907 -0.0025569 0 -0.065255 0 -0.00040424 -0.00017897 -0.0001244 -0.00028199 -0.88074 0.0099278 0.019277 0.01934 0.020816 0.025579 0.025306 0.0048834 0.030332 0.026619 -0.099633 -0.065101 -0.033417 -0.037153 -0.042538 -0.043622 -0.054446 -0.079585 -0.057322 -0.084256 -0.10098 -0.1028 -0.056633
1.543 0.0219 0.02032 0.020993 0.022132 0 0.025792 0.022772 0.022315 0.018571 0.019148 0.016141 -0.082007 -0.0070352 -0.0037978 -0.0038218 -0.0053394 -0.0027243 -0.0045125 -0.0043465 -0.0099211 -0.0024389 0 -0.062724 0 -0.00059229 -7.2144e-05 -0.00081991 -0.00092448 -0.83875 0.0052452 0.022827 0.024419 0.019966 0.023511 0.020792 0.0075727 0.024418 0.017783 -0.088844 -0.051768 -0.027617 -0.035459 -0.042617 -0.043711 -0.054121 -0.06923 -0.062196 -0.0753 -0.089173 -0.099464 -0.048764
1.5469 0.024591 0.021543 0.022915 0.023684 0 0.025508 0.021405 0.021933 0.016247 0.018182 0.013567 -0.14148 -0.012096 -0.0034935 -0.0045338 -0.0029433 -0.00046168 -0.002866 -0.0056401 -0.011388 -0.0025476 0 -0.057556 0 -0.00050921 -3.5422e-05 -0.0011569 -0.00079729 -0.81494 0.0050271 0.022967 0.025419 0.019774 0.020151 0.015753 0.014477 0.018411 0.013406 -0.076222 -0.037669 -0.020347 -0.035322 -0.041626 -0.039327 -0.050374 -0.060672 -0.063995 -0.065916 -0.078665 -0.094348 -0.043021
1.5508 0.025961 0.022047 0.024496 0.022451 0 0.02164 0.020396 0.021821 0.015315 0.018227 0.013377 -0.20465 -0.010587 -0.0029089 -0.003111 0.00078435 0.0033651 -0.00074322 -0.0021291 -0.006436 -0.0024239 0 -0.050196 0 6.1705e-05 0.00016291 -0.0011038 -0.00012417 -0.81131 0.0084046 0.019892 0.02265 0.020238 0.017489 0.012318 0.022942 0.014271 0.013244 -0.0636 -0.02357 -0.013077 -0.035185 -0.040635 -0.034943 -0.046628 -0.052113 -0.065795 -0.056532 -0.068157 -0.089231 -0.040905
1.5547 0.026051 0.021982 0.025978 0.019758 0 0.017779 0.020259 0.021525 0.016063 0.018034 0.013213 -0.25302 -0.0049443 -0.0031405 0.00098433 0.0034411 0.0059249 0.00063154 0.0028859 0.0014369 -0.00099895 0 -0.042519 0 0.0008242 0.00062539 -0.00082159 0.000426 -0.81355 0.012981 0.016418 0.018932 0.020462 0.016452 0.011604 0.029541 0.012396 0.013403 -0.050382 -0.010042 -0.0055369 -0.035586 -0.039227 -0.029265 -0.041857 -0.045358 -0.066079 -0.04901 -0.060414 -0.084068 -0.041661
1.5586 0.025328 0.022065 0.026926 0.017857 0 0.016809 0.02046 0.020244 0.017505 0.017065 0.011692 -0.27906 0.00023152 -0.0038718 0.0059776 0.0030529 0.0059251 0.00072603 0.0051712 0.0061673 0.0021625 0 -0.037372 0 0.0011409 0.0010848 -0.00048376 0.00042163 -0.80763 0.016563 0.015769 0.017387 0.019294 0.016213 0.012423 0.032573 0.011481 0.011144 -0.036539 0.00289 0.0022865 -0.036552 -0.037382 -0.022232 -0.036014 -0.040493 -0.064775 -0.043438 -0.055569 -0.078854 -0.042775
1.5625 0.024062 0.022729 0.02675 0.018643 0 0.019073 0.020018 0.017884 0.018426 0.01626 0.0094702 -0.28933 0.0026252 -0.003646 0.008526 -0.00018819 0.0039835 -0.00030656 0.0033046 0.0045223 0.0059018 0 -0.036829 0 0.00065831 0.0010399 -0.00018746 4.2275e-05 -0.7961 0.018668 0.019024 0.019387 0.016577 0.015444 0.012559 0.032747 0.010006 0.0077547 -0.022697 0.015822 0.01011 -0.037518 -0.035537 -0.015199 -0.03017 -0.035627 -0.063472 -0.037866 -0.050723 -0.07364 -0.042119
1.5664 0.022218 0.023501 0.025425 0.022313 0 0.022804 0.018651 0.015582 0.018674 0.016807 0.0086777 -0.2968 0.0033665 -0.0017018 0.0065153 -0.0039703 0.0015827 -0.0016095 -0.00048124 -0.0011552 0.0080517 0 -0.040446 0 -0.00024926 0.00024082 1.2691e-05 -0.00021092 -0.79714 0.020623 0.024259 0.023833 0.013756 0.014057 0.01145 0.031635 0.0080563 0.0067221 -0.0096129 0.02591 0.016637 -0.038229 -0.032695 -0.0081434 -0.024099 -0.033494 -0.059988 -0.036976 -0.0506 -0.069131 -0.040133
1.5703 0.019922 0.023442 0.023522 0.026817 0 0.025752 0.017262 0.014945 0.01926 0.018537 0.011309 -0.31073 0.0044029 0.00075758 0.0013473 -0.0055931 -0.00011929 -0.0018619 -0.002679 -0.0053634 0.0072487 0 -0.045436 0 -0.00075995 -0.00093994 6.4775e-05 -9.8784e-05 -0.82747 0.024127 0.027991 0.027916 0.013017 0.013508 0.011189 0.029799 0.0076086 0.0097771 0.003412 0.035778 0.023064 -0.038919 -0.029776 -0.0010855 -0.01801 -0.031573 -0.056334 -0.036449 -0.050842 -0.064676 -0.039796
1.5742 0.017777 0.022198 0.021608 0.028928 0 0.026446 0.017198 0.016648 0.021148 0.020041 0.017648 -0.33212 0.0057103 0.0015839 -0.0028874 -0.0038495 -0.00079044 -0.00019574 -0.0015749 -0.0045828 0.0042335 0 -0.049054 0 -0.00040764 -0.0017021 -3.7998e-05 0.00012795 -0.88639 0.029451 0.027741 0.028823 0.015516 0.01537 0.014436 0.026612 0.010826 0.015391 0.015182 0.044058 0.028258 -0.039001 -0.02639 0.0051997 -0.012415 -0.029902 -0.052298 -0.037015 -0.051491 -0.060508 -0.043968
1.5781 0.016483 0.020458 0.019781 0.026635 0 0.024583 0.019013 0.019853 0.024086 0.02043 0.025724 -0.35561 0.005575 0.00012102 -0.0029869 0.00038288 -0.00078905 0.0027514 0.0017485 -0.00024536 0.0012835 0 -0.05111 0 0.0004096 -0.0014936 -0.0001965 7.2218e-05 -0.95552 0.034769 0.02376 0.025539 0.020285 0.019734 0.021333 0.021716 0.017918 0.020952 0.024794 0.049609 0.03133 -0.038035 -0.022201 0.010156 -0.0076712 -0.028663 -0.047604 -0.03946 -0.052839 -0.056835 -0.052452
1.582 0.016079 0.019215 0.017889 0.021055 0 0.021007 0.021924 0.023028 0.026737 0.020489 0.032301 -0.37386 0.0031878 -0.0016886 0.0004295 0.0050008 -0.00074729 0.0049146 0.0049558 0.0030288 0.00027933 0 -0.054049 0 0.00079345 -0.00053785 -0.00024998 -0.00031335 -1.0124 0.037241 0.018782 0.019712 0.024823 0.025032 0.028822 0.016205 0.026628 0.025522 0.034407 0.055159 0.034403 -0.037069 -0.018013 0.015113 -0.0029273 -0.027424 -0.042909 -0.041906 -0.054186 -0.053161 -0.061783
1.5859 0.015689 0.018641 0.015988 0.015918 0 0.017467 0.024418 0.025188 0.027912 0.021657 0.034968 -0.38139 9.3666e-05 -0.0010658 0.0036716 0.0080331 -0.0010572 0.0044316 0.0066577 0.0018797 0.0012758 0 -0.060276 0 0.00025158 0.00034097 -0.00012194 -0.00063634 -1.0427 0.035036 0.01606 0.014774 0.026851 0.029253 0.033224 0.012047 0.033837 0.02984 0.039704 0.057004 0.034054 -0.034458 -0.013098 0.017566 -1.7467e-05 -0.025239 -0.03865 -0.043862 -0.053237 -0.050021 -0.068155
1.5898 0.014237 0.017846 0.014346 0.014515 0 0.015756 0.025326 0.026183 0.027502 0.023929 0.033966 -0.37725 -0.0013534 0.0026267 0.0037577 0.0085194 -0.0014394 0.0014602 0.007111 -0.0029694 0.0028552 0 -0.069238 0 -0.00078942 0.00046833 9.0595e-05 -0.00047095 -1.0401 0.028722 0.017021 0.01349 0.02571 0.03117 0.033362 0.010271 0.037707 0.034097 0.043971 0.057966 0.032889 -0.031456 -0.0080098 0.019421 0.0024548 -0.022829 -0.034496 -0.045703 -0.05174 -0.047008 -0.07055
1.5938 0.011543 0.015851 0.012958 0.016586 0 0.016214 0.024361 0.025925 0.026158 0.025244 0.032116 -0.36619 -0.00065465 0.0069432 0.0013521 0.006657 -0.0010087 -0.0017592 0.0070902 -0.0078086 0.0036709 0 -0.077091 0 -0.0014121 -8.437e-05 0.00020876 0.00018099 -0.99903 0.020978 0.020047 0.015536 0.022404 0.030497 0.030932 0.0099243 0.03842 0.036834 0.046848 0.057979 0.03087 -0.028193 -0.0029394 0.020563 0.0043588 -0.0201 -0.03079 -0.046755 -0.04928 -0.044217 -0.070808
1.5977 0.0086885 0.012711 0.01136 0.018154 0 0.016884 0.021882 0.023781 0.024265 0.023309 0.032383 -0.35649 0.00026917 0.0086732 -0.00019361 0.0035001 0.00090607 -0.0029086 0.0065136 -0.0093856 0.0034948 0 -0.079265 0 -0.0011304 -0.00064708 0.00015883 0.00084961 -0.91186 0.014827 0.021341 0.017293 0.018576 0.027313 0.027953 0.0089995 0.037082 0.03666 0.045488 0.055102 0.026246 -0.024134 0.0020764 0.01953 0.0045311 -0.016399 -0.028452 -0.045405 -0.043882 -0.042102 -0.07055
1.6016 0.0071805 0.0095513 0.0092349 0.014972 0 0.014786 0.018442 0.019172 0.021512 0.017976 0.034746 -0.35448 -0.0006851 0.0070478 0.0013653 0.00047191 0.0037263 -0.0017461 0.0044938 -0.0073258 0.0028791 0 -0.073481 0 -0.00033803 -0.00067028 3.6802e-05 0.001002 -0.77684 0.011699 0.017623 0.014663 0.015483 0.021832 0.024377 0.0064842 0.034168 0.03439 0.044127 0.052224 0.021622 -0.020076 0.0070921 0.018497 0.0047034 -0.012697 -0.026115 -0.044054 -0.038485 -0.039988 -0.068391
1.6055 0.0076154 0.0074994 0.0071798 0.0067332 0 0.0089002 0.014644 0.012759 0.017557 0.011578 0.035233 -0.35954 -0.0033464 0.0043424 0.0046435 -0.0012543 0.0055133 -0.00019084 0.00076634 -0.0037548 0.0021881 0 -0.060658 0 0.00016319 -0.00026118 -3.4839e-05 0.0004895 -0.60777 0.010646 0.0090338 0.0069744 0.013594 0.014849 0.018559 0.0034947 0.029053 0.032214 0.039996 0.047776 0.016113 -0.016452 0.011354 0.016252 0.0039242 -0.0090659 -0.025253 -0.040434 -0.03191 -0.038757 -0.060685
1.6094 0.0091008 0.0066856 0.0065006 -0.0018993 0 0.0020766 0.011181 0.0066335 0.012865 0.0068523 0.028639 -0.36531 -0.0053923 0.0031733 0.0061094 -0.0013437 0.00434 -0.00025474 -0.0031976 -0.0011692 0.001329 0 -0.043513 0 6.2259e-06 -8.8895e-07 -8.3604e-05 -0.00035635 -0.43212 0.0092509 -9.1789e-05 -0.0015282 0.012644 0.0080359 0.0098844 0.0023261 0.020882 0.030183 0.034601 0.042611 0.0102 -0.013026 0.015273 0.013452 0.0027109 -0.0054662 -0.025064 -0.035779 -0.024797 -0.03793 -0.045312
1.6133 0.0099894 0.0063523 0.0078678 -0.0048536 0 -0.00069079 0.0085658 0.0028512 0.0085669 0.0046403 0.013248 -0.36686 -0.0048689 0.0035028 0.0039649 -0.00045521 0.00016219 -0.0020153 -0.0048933 -0.00073485 0.00041875 0 -0.02482 0 -0.00044064 -0.0002837 -0.00025656 -0.0010066 -0.27549 0.0055633 -0.0038741 -0.0046041 0.011758 0.0032357 0.00032975 0.0042507 0.0097648 0.024407 0.029053 0.037405 0.0044514 -0.0098232 0.019009 0.010623 0.001522 -0.0020576 -0.02503 -0.030952 -0.017883 -0.037243 -0.02461
1.6172 0.0092437 0.0058146 0.010181 6.8657e-05 0 0.0031536 0.0066193 0.0016328 0.0053971 0.0036217 -0.0065084 -0.3668 -0.00227 0.0027952 0.00019704 0.00030417 -0.0046712 -0.0037126 -0.0029147 -0.0020557 0.00028087 0 -0.0069312 0 -0.00058517 -0.00090557 -0.00058647 -0.0011125 -0.1457 -0.00029078 0.00044175 0.00056877 0.0097261 0.0010778 -0.0069328 0.0080792 -0.0027568 0.010346 0.022442 0.031917 -0.0001675 -0.0081652 0.021487 0.0075929 0.00050179 2.9205e-05 -0.026076 -0.024941 -0.012345 -0.037527 -0.0042823
1.6211 0.0071757 0.0051086 0.011114 0.0088974 0 0.010514 0.0043553 0.0011819 0.002946 0.0020041 -0.0223 -0.37266 3.6615e-05 -0.00073548 -0.0014534 0.00028701 -0.0071084 -0.0036958 0.0015093 -0.0038679 0.0017763 0 0.0078862 0 -0.00029953 -0.0013129 -0.00083919 -0.00069333 -0.03193 -0.0060146 0.0094917 0.010185 0.0056932 0.00029134 -0.010338 0.010829 -0.014169 -0.011165 0.015831 0.026429 -0.0047864 -0.0065072 0.023966 0.0045625 -0.00051838 0.002116 -0.027122 -0.018931 -0.0068061 -0.03781 0.010823
1.625 0.0049485 0.0046349 0.0091259 0.014462 0 0.014491 0.00074141 -0.00053601 0.00019956 -0.00081258 -0.027763 -0.38728 0.00026635 -0.0054379 0.00055392 -0.00022041 -0.0059656 -0.0020086 0.0052301 -0.0047842 0.0044839 0 0.017759 0 -5.1533e-06 -0.0011882 -0.00068513 -6.5081e-05 0.079413 -0.008742 0.01559 0.016175 1.2969e-05 -0.0013773 -0.011021 0.010005 -0.021937 -0.031699 0.010154 0.021834 -0.007634 -0.0056329 0.025998 0.0022121 -0.00054637 0.003388 -0.027864 -0.013427 -0.0030599 -0.038039 0.019977
1.6289 0.0034103 0.0043431 0.004944 0.012204 0 0.01031 -0.0041986 -0.0038362 -0.0031763 -0.0040885 -0.023226 -0.40248 -0.0011234 -0.007334 0.0039118 -0.00043731 -0.0029689 -1.4942e-05 0.0056793 -0.0038933 0.0063596 0 0.022434 0 -0.00011557 -0.00072018 -6.9723e-05 0.00038055 0.18727 -0.0072503 0.012628 0.012703 -0.0055991 -0.0052814 -0.011177 0.0056177 -0.024529 -0.040553 0.005193 0.017923 -0.0091231 -0.0053596 0.02769 0.00038333 0.00018654 0.0040353 -0.028373 -0.0083107 -0.0006882 -0.038226 0.025882
1.6328 0.0023985 0.0035349 0.00086748 0.0038017 0 -5.886e-05 -0.009084 -0.007187 -0.0062816 -0.0066982 -0.015183 -0.40451 -0.0021445 -0.0041431 0.0048612 -1.8481e-05 -0.0011792 0.001213 0.0029105 -0.0013399 0.0052281 0 0.023893 0 -0.00054043 -0.00031833 0.00062802 0.00040332 0.27401 -0.0030815 0.0013707 0.0012983 -0.0091422 -0.01067 -0.011743 0.00026927 -0.022217 -0.033659 0.00025163 0.014029 -0.010593 -0.0050839 0.029383 -0.0014338 0.00093286 0.0046844 -0.02887 -0.0032044 0.0016732 -0.038403 0.031109
1.6367 0.0010952 0.0015809 -0.0014965 -0.004515 0 -0.0092437 -0.012167 -0.0089164 -0.0078495 -0.0078617 -0.010889 -0.38724 -0.0013515 0.0020088 0.0020575 0.00050171 -0.0022476 0.0017422 -0.00067343 0.0014564 0.00094243 0 0.024974 0 -0.00083852 -0.00016332 0.00089215 4.2777e-05 0.32077 0.00046558 -0.010705 -0.010072 -0.0099196 -0.0152 -0.011983 -0.0028295 -0.017198 -0.01771 -0.0012702 0.013024 -0.0085781 -0.0044013 0.031496 -0.0011851 0.004054 0.0056701 -0.027219 0.00015625 0.0022159 -0.036693 0.035445
1.6406 -0.0010452 -0.0012818 -0.0026593 -0.0073488 0 -0.010882 -0.012742 -0.0087884 -0.0075776 -0.0072055 -0.012729 -0.35966 0.00088834 0.0062212 -0.0021444 0.00026732 -0.0051095 0.0020338 -0.0025616 0.0025503 -0.0039936 0 0.026819 0 -0.00080036 -0.00011474 0.0005736 -0.00041693 0.32452 0.00085679 -0.015411 -0.013505 -0.0091249 -0.016633 -0.01102 -0.0023891 -0.012523 -0.005017 -0.002792 0.01202 -0.0065636 -0.0037187 0.033608 -0.00093642 0.0071751 0.0066558 -0.025569 0.0035169 0.0027586 -0.034984 0.036625
1.6445 -0.0037792 -0.004052 -0.0042957 -0.0044445 0 -0.0051823 -0.011578 -0.0078 -0.0063982 -0.0048044 -0.017043 -0.33899 0.0028976 0.0052839 -0.0041981 -0.00088933 -0.0072643 0.0018559 -0.0021772 0.00099881 -0.0062904 0 0.027704 0 -0.00071933 -1.2971e-05 7.3197e-05 -0.00064331 0.30054 -0.0016322 -0.010636 -0.0076715 -0.008685 -0.014268 -0.0090736 -0.00011227 -0.010118 -0.0034324 -0.0027179 0.012452 -0.0034556 -0.0019709 0.036265 0.00024622 0.010942 0.0087305 -0.022794 0.0064779 0.0038142 -0.031933 0.033231
1.6484 -0.0064341 -0.0059384 -0.0070489 -0.00034808 0 0.0015328 -0.0099654 -0.0067245 -0.0053929 -0.001586 -0.017949 -0.33556 0.0031068 0.00049392 -0.0028899 -0.0020798 -0.0072115 0.0004908 -0.00090704 -0.0021416 -0.004707 0 0.024767 0 -0.00099872 6.3925e-05 -3.8353e-05 -0.00049584 0.26922 -0.0041401 -0.0018994 0.0012619 -0.0093868 -0.0091517 -0.0068493 0.00058089 -0.0093127 -0.010427 -0.00065576 0.014675 0.0010148 0.001104 0.039601 0.0025924 0.015513 0.012162 -0.018619 0.008941 0.0055086 -0.027212 0.026492
1.6523 -0.0086629 -0.0071624 -0.0097007 -0.00013261 0 0.0026165 -0.008492 -0.0053633 -0.0046694 0.00059364 -0.012379 -0.34431 0.0010494 -0.0039031 -0.00022838 -0.0021123 -0.0056003 -0.0019068 -0.00038877 -0.0045439 -0.0011873 0 0.017167 0 -0.0015704 -7.2553e-05 0.00038567 -0.00012313 0.24236 -0.0036773 0.0027056 0.0049224 -0.010187 -0.0032988 -0.0042037 -0.0028251 -0.0073913 -0.016341 0.0014064 0.016897 0.0054852 0.0041789 0.042937 0.0049386 0.020083 0.015594 -0.014445 0.011404 0.007203 -0.022492 0.019222
1.6563 -0.010712 -0.0086864 -0.010739 -0.0052226 0 -0.003439 -0.0069015 -0.0034405 -0.0035804 -2.5179e-05 -0.0020455 -0.35105 -0.002516 -0.0048349 0.00096697 -0.00065939 -0.0041639 -0.0036625 -0.00095222 -0.0046225 0.00089996 0 0.0075148 0 -0.001864 -0.00039497 0.00087519 0.00017785 0.22267 0.00019141 -0.0005864 -0.0005535 -0.0094691 0.001274 -0.00026969 -0.010095 -0.0021252 -0.013163 0.0054723 0.021184 0.010537 0.0099133 0.046988 0.0083747 0.023831 0.021577 -0.0092612 0.014304 0.011536 -0.015844 0.013307
1.6602 -0.012869 -0.011094 -0.010434 -0.01278 0 -0.012679 -0.0050838 -0.0018571 -0.0020378 -0.0035725 0.0085609 -0.34648 -0.0060047 -0.0028584 -2.0582e-05 0.0013694 -0.0038164 -0.0029153 -0.0016867 -0.0029073 -0.00013272 0 7.3058e-05 0 -0.0014257 -0.00059483 0.00078737 0.00022211 0.21397 0.0047468 -0.0087284 -0.012007 -0.0069556 0.0032051 0.0047091 -0.018616 0.0057616 -0.00070214 0.0097987 0.025741 0.015663 0.015994 0.051131 0.011953 0.027472 0.027891 -0.0039467 0.017261 0.016212 -0.0089451 0.0085417
1.6641 -0.014698 -0.013744 -0.010722 -0.018546 0 -0.019853 -0.0038427 -0.0023908 -0.0012539 -0.0081471 0.015449 -0.3335 -0.0076583 -0.00080662 -0.0014488 0.002695 -0.0039471 0.00021127 -0.0017414 -0.0013571 -0.0027427 0 -0.0024779 0 -0.00048866 -0.00041254 -3.1436e-05 7.615e-05 0.22673 0.0061382 -0.015546 -0.022412 -0.0042049 0.002173 0.0081852 -0.025467 0.012512 0.014427 0.014199 0.030439 0.020451 0.022544 0.055003 0.015466 0.029921 0.034404 0.00090204 0.020461 0.021408 -0.0022937 0.0039187
1.668 -0.014976 -0.015054 -0.012676 -0.02008 0 -0.022308 -0.0043017 -0.0057881 -0.0027857 -0.011264 0.01667 -0.32185 -0.0064694 -0.00056035 -0.0014089 0.0029304 -0.0034103 0.0031161 -0.0012435 -0.0013245 -0.00365 0 -0.00049731 0 0.00019786 2.7855e-05 -0.0010298 -4.5886e-05 0.26916 0.0023024 -0.017384 -0.026238 -0.003115 -0.00095343 0.0068551 -0.029163 0.013904 0.02439 0.018753 0.035432 0.024531 0.030072 0.058308 0.018845 0.029888 0.04133 0.0047817 0.024169 0.027684 0.0038434 -0.00016406
1.6719 -0.012618 -0.013688 -0.014435 -0.017608 0 -0.020192 -0.006475 -0.010386 -0.0067423 -0.011804 0.011769 -0.31799 -0.0030379 -0.0014757 -5.0248e-05 0.0029157 -0.0018681 0.0029164 -0.00087512 -0.0023335 -0.0010139 0 0.0040959 0 0.00013508 0.00032094 -0.0014123 -5.3424e-06 0.33246 -0.0056288 -0.015169 -0.022434 -0.0039926 -0.0044564 -9.6612e-05 -0.02958 0.0082501 0.024545 0.023306 0.040424 0.028612 0.0376 0.061613 0.022224 0.029856 0.048257 0.0086613 0.027877 0.033961 0.0099805 -0.0012296
1.6758 -0.0078131 -0.009621 -0.012433 -0.012573 0 -0.014244 -0.0087255 -0.013153 -0.011163 -0.010436 0.0010784 -0.32116 0.00052513 -0.0017218 0.00066539 0.0037032 -5.0302e-06 -0.00063057 -0.00079803 -0.0028984 0.0036434 0 0.010202 0 -0.00041005 0.00024233 -0.00083838 0.00015061 0.38884 -0.014347 -0.011662 -0.013562 -0.0052491 -0.0067349 -0.009499 -0.026622 -0.0026988 0.014051 0.026629 0.044048 0.031102 0.043849 0.062777 0.024394 0.025843 0.052572 0.0096478 0.030932 0.038295 0.012745 0.0035917
1.6797 -0.0022667 -0.0042351 -0.0052218 -0.0061056 0 -0.0048732 -0.0090281 -0.012395 -0.01345 -0.008262 -0.013698 -0.32795 0.0020736 -0.00052901 -0.00075682 0.0051822 0.0013604 -0.0045618 -0.0003373 -0.0023172 0.006558 0 0.017999 0 -0.00072556 2.5799e-05 0.00030184 0.00027786 0.40927 -0.020595 -0.007865 -0.003205 -0.0050475 -0.0073724 -0.01644 -0.019629 -0.015338 -0.0052058 0.029573 0.04725 0.033101 0.049704 0.063281 0.026191 0.020603 0.056081 0.0097416 0.033787 0.042029 0.014469 0.014961
1.6836 0.0018423 0.00052718 0.0040672 0.00087102 0 0.0062068 -0.0069298 -0.0093206 -0.012521 -0.0055534 -0.028569 -0.33738 0.0012597 0.0012422 -0.0036098 0.0058265 0.0020017 -0.0053747 0.0011461 -0.0013368 0.0049205 0 0.027124 0 -0.00044758 9.0804e-05 0.0012628 0.00028953 0.38645 -0.022661 -0.0028453 0.0055637 -0.0031623 -0.0073864 -0.018291 -0.0086603 -0.026337 -0.028563 0.031993 0.049759 0.03462 0.054616 0.063016 0.027525 0.01447 0.058234 0.0089282 0.03595 0.044423 0.014869 0.030047
1.6875 0.0033555 0.0032479 0.0096958 0.0066339 0 0.014558 -0.0041385 -0.0067113 -0.0095186 -0.0022444 -0.038074 -0.34966 -0.00012482 0.0024445 -0.005613 0.0040205 0.0020286 -0.002428 0.0032385 -0.0010086 -0.00065068 0 0.035029 0 7.4247e-05 0.00051051 0.0015709 0.00020304 0.3398 -0.02037 0.0032569 0.010248 -0.0011656 -0.0082873 -0.016492 0.0036852 -0.033391 -0.048095 0.032371 0.04956 0.034266 0.055846 0.059748 0.027046 0.004852 0.055092 0.004572 0.035407 0.041584 0.0101 0.04359
1.6914 0.0027874 0.0036467 0.008291 0.0087542 0 0.015056 -0.0029906 -0.006077 -0.0064591 0.00061755 -0.038236 -0.36165 4.8225e-05 0.0029112 -0.0051274 -0.00018134 0.0012571 0.0013639 0.0045913 -0.0012382 -0.0064661 0 0.037898 0 0.00023879 0.00086015 0.0013173 7.2384e-05 0.29628 -0.014401 0.0073648 0.0091436 -0.00089572 -0.010689 -0.014426 0.012522 -0.034759 -0.054749 0.032749 0.049361 0.033912 0.057076 0.05648 0.026568 -0.0047657 0.051951 0.00021576 0.034865 0.038744 0.0053305 0.050522
1.6953 0.0015925 0.0024657 0.0019779 0.0059698 0 0.0065457 -0.0042831 -0.0063757 -0.0043708 0.00088074 -0.029376 -0.36688 0.0019362 0.0031278 -0.0026319 -0.0046029 -0.0006742 0.0023516 0.0041664 -0.00086857 -0.0085939 0 0.033537 0 -7.8276e-05 0.00067359 0.00091716 -6.3027e-05 0.26453 -0.0060297 0.0058343 0.0026466 -0.0028873 -0.0137 -0.013818 0.013873 -0.029287 -0.043794 0.031561 0.04685 0.032206 0.054684 0.051322 0.024832 -0.015201 0.04456 -0.0059794 0.031158 0.031279 -0.0028479 0.048343
1.6992 0.00079806 0.00085458 -0.0035944 5.1831e-05 0 -0.0056226 -0.0066403 -0.0055795 -0.0028409 -0.0024451 -0.016049 -0.36188 0.0033992 0.0030715 -0.000108 -0.006451 -0.0033996 -0.00027718 0.0022798 0.00078054 -0.005776 0 0.023276 0 -0.00039143 1.0574e-05 0.00066045 -0.00014834 0.22762 0.0027039 -0.0010713 -0.0056894 -0.0061974 -0.015564 -0.013479 0.0083376 -0.017681 -0.019515 0.029506 0.043057 0.029753 0.050286 0.045119 0.0224 -0.026088 0.034816 -0.013193 0.0257 0.021251 -0.012915 0.037914
1.7031 0.0003163 -0.00029758 -0.0044584 -0.0047557 0 -0.012756 -0.0079252 -0.0031276 -0.0011058 -0.0070273 -0.0038316 -0.35097 0.0022369 0.0020496 0.00082947 -0.0045818 -0.0053992 -0.0037376 0.00028546 0.0028354 -0.00014802 0 0.01079 0 -0.0002191 -0.00054133 0.00051119 -9.9015e-05 0.16016 0.0093671 -0.0078886 -0.010456 -0.0093467 -0.014848 -0.011317 0.0014158 -0.003569 0.0060932 0.027327 0.039082 0.027164 0.045554 0.038864 0.019896 -0.036758 0.024848 -0.02039 0.019916 0.010957 -0.023067 0.022474
1.707 -0.00049397 -0.00069633 -0.0015686 -0.0049071 0 -0.009694 -0.0070662 -0.00035318 0.00093839 -0.0082221 0.0043185 -0.34244 -0.0012504 -0.00010075 0.00018101 -0.00050526 -0.0050447 -0.0044515 -0.0007716 0.0036639 0.0045801 0 -0.00093666 0 0.00029315 -0.00048268 0.00028806 9.7476e-05 0.052073 0.012448 -0.0082352 -0.0080539 -0.011043 -0.011073 -0.0068702 -0.0006471 0.0077623 0.021014 0.023785 0.033089 0.023098 0.037142 0.032052 0.016608 -0.045029 0.012405 -0.027406 0.010558 -0.0022698 -0.03416 0.0058208
1.7109 -0.0017382 -0.00051221 0.0010107 -0.00061213 0 0.00081385 -0.0044339 0.0015299 0.003069 -0.0031251 0.0090898 -0.33944 -0.0042164 -0.0021259 -0.00075643 0.002838 -0.0023571 -0.0015941 -0.0010715 0.0026646 0.0058218 0 -0.011374 0 0.0004988 4.1263e-05 -3.6736e-05 0.00025792 -0.083838 0.012588 -0.00091278 0.0001711 -0.010126 -0.0045745 -0.0013713 0.0038255 0.012794 0.02143 0.020242 0.027097 0.019031 0.028731 0.025239 0.013321 -0.0533 -3.6783e-05 -0.034421 0.0011988 -0.015496 -0.045253 -0.009123
1.7148 -0.0026087 3.607e-06 0.00074109 0.0043032 0 0.010481 -0.0007512 0.0032693 0.0057238 0.0062432 0.012788 -0.33681 -0.004023 -0.002312 -0.00063299 0.0034654 0.00050492 0.0021322 -0.0015389 0.00088714 0.0035917 0 -0.021356 0 6.6297e-06 0.0003947 -0.00025214 7.7885e-05 -0.2241 0.012225 0.008506 0.0084789 -0.0055624 0.0037876 0.0043311 0.010469 0.012502 0.013484 0.016537 0.021165 0.014429 0.019952 0.019394 0.010196 -0.058895 -0.0109 -0.039901 -0.0084686 -0.027018 -0.054236 -0.02071
1.7188 -0.0021496 0.00076951 -0.00097275 0.0058901 0 0.012533 0.0037824 0.006738 0.0099088 0.014255 0.016659 -0.3288 -0.00099996 -0.00047933 0.00099362 0.0017645 0.00099502 0.0031907 -0.0025545 -0.0003019 -7.3403e-05 0 -0.030788 0 -0.00080593 0.00017319 -0.00010279 -0.00055572 -0.34992 0.013502 0.012715 0.011069 0.0026302 0.012513 0.010945 0.012925 0.011489 0.0072907 0.012684 0.015287 0.0093393 0.01084 0.014431 0.0072197 -0.062049 -0.020322 -0.04398 -0.018418 -0.036983 -0.061294 -0.028255
1.7227 -0.00032101 0.0017728 -0.00095804 0.0036948 0 0.0069714 0.0089516 0.012169 0.015625 0.016576 0.020131 -0.31901 0.0017747 0.001431 0.0035147 -0.00027623 -0.0012747 0.00063834 -0.0033368 -0.00086209 -0.0028987 0 -0.038023 0 -0.0011384 -0.00031739 0.000453 -0.0013109 -0.44964 0.01622 0.0095584 0.0066815 0.0122 0.019383 0.019143 0.0087187 0.013896 0.0088179 0.0088308 0.0094088 0.0042493 0.0017276 0.0094683 0.0042435 -0.065204 -0.029744 -0.048059 -0.028367 -0.046949 -0.068351 -0.031849
1.7266 0.0018507 0.0028192 0.0017309 0.00097209 0 -0.00044259 0.013413 0.016806 0.020608 0.013761 0.022159 -0.31927 0.0015821 0.0012974 0.0056752 -0.0011281 -0.0038257 -0.0030629 -0.0027154 -0.0019141 -0.0038099 0 -0.041538 0 -0.00060932 -0.00039051 0.0011685 -0.0015777 -0.51098 0.017909 0.0038167 -0.00052931 0.019006 0.022208 0.027039 0.0013168 0.019739 0.016587 0.0054379 0.0055397 -0.0011575 -0.0051018 0.0072477 0.0020043 -0.063851 -0.032457 -0.048637 -0.035469 -0.049343 -0.068914 -0.032616
1.7305 0.0032938 0.003558 0.0046801 0.0012748 0 -0.0038329 0.014889 0.017032 0.021407 0.0098886 0.022646 -0.33634 -0.0011391 -0.00061505 0.0061731 -0.00098752 -0.0034818 -0.0045097 -0.00048566 -0.0038729 -0.0031261 0 -0.041653 0 0.00033775 0.00022757 0.0016678 -0.0010235 -0.5193 0.016143 0.0020492 -0.0045884 0.019595 0.020303 0.030249 -0.0035459 0.025079 0.024926 0.0020629 0.001749 -0.0065767 -0.011842 0.0051341 -0.00020612 -0.062323 -0.034908 -0.049078 -0.042459 -0.051442 -0.069223 -0.032752
1.7344 0.0040589 0.0039128 0.0051513 0.0048537 0 -0.0018421 0.012147 0.012061 0.01643 0.0079598 0.022193 -0.36119 -0.0032535 -0.0014864 0.0043897 -0.0010493 0.00049319 -0.0025584 0.0021065 -0.0052772 -0.0017864 0 -0.03989 0 0.0009082 0.0010343 0.0016916 -1.8505e-05 -0.46997 0.01093 0.0058396 -0.0025432 0.01418 0.015312 0.025379 -0.0033763 0.025718 0.02939 -0.0011162 -0.0010298 -0.011824 -0.017187 0.0036742 -0.002344 -0.060225 -0.034823 -0.048807 -0.047755 -0.050723 -0.067475 -0.034388
1.7383 0.0053988 0.0044955 0.0037602 0.0085326 0 0.0026304 0.0068678 0.0052362 0.0080559 0.0072488 0.020675 -0.37463 -0.0022042 0.0012016 0.0010654 -0.0017044 0.0054064 0.0008379 0.0032904 -0.0041272 -0.00051837 0 -0.036561 0 0.0007701 0.0012546 0.0012485 0.00058351 -0.38311 0.0048096 0.010451 0.0036303 0.0071156 0.010228 0.013711 -0.0005374 0.020756 0.028987 -0.0040041 -0.002304 -0.016816 -0.020457 0.0031863 -0.004374 -0.057278 -0.030966 -0.047478 -0.050531 -0.045814 -0.062669 -0.037575
1.7422 0.008627 0.0064146 0.0044319 0.0092046 0 0.0063259 0.0031055 0.0012787 0.0013366 0.0054288 0.016606 -0.366 0.0012892 0.0066422 -0.0017163 -0.0017403 0.0074323 0.0027754 0.0022062 -0.00048656 0.00041939 0 -0.029702 0 0.00031831 0.00068079 0.0005885 0.00021429 -0.30201 0.0005717 0.010241 0.0094524 0.0038671 0.0071694 0.001117 0.0015391 0.012748 0.024286 -0.0068921 -0.0035782 -0.021807 -0.023727 0.0026984 -0.006404 -0.054332 -0.027109 -0.04615 -0.053306 -0.040906 -0.057863 -0.039221
1.7461 0.013876 0.010435 0.010397 0.0073826 0 0.0088044 0.0042849 0.0022452 0.0001127 0.00264 0.0084405 -0.345 0.0038761 0.010926 -0.0017542 0.00041779 0.0050627 0.002232 -0.00048797 0.002831 0.00097552 0 -0.017374 0 0.00015196 -7.7689e-05 3.834e-05 -0.00080779 -0.27158 -0.0010811 0.005111 0.012238 0.0068494 0.0060361 -0.0061653 0.0031321 0.0048453 0.01501 -0.010028 -0.0040208 -0.02594 -0.025191 0.0012311 -0.0093074 -0.053761 -0.022461 -0.046155 -0.054377 -0.035583 -0.05328 -0.034791
1.75 0.019949 0.016192 0.020484 0.0071363 0 0.012128 0.010392 0.0063433 0.004109 0.0023458 -0.0032769 -0.33252 0.0028681 0.010636 0.0014086 0.0046158 0.00037967 0.00079021 -0.0032638 0.0028575 0.00098113 0 -0.0014571 0 0.00040371 -0.00022656 -0.00019598 -0.0014967 -0.31393 -0.0015543 0.0012144 0.01337 0.013783 0.0054659 -0.0060003 0.0083732 -0.0017359 0.00055406 -0.01321 -0.0043072 -0.029912 -0.026315 -0.0004203 -0.012375 -0.053636 -0.017664 -0.046411 -0.055127 -0.030182 -0.04874 -0.022271
1.7539 0.025296 0.022262 0.029792 0.012355 0 0.018125 0.018056 0.010591 0.0097395 0.0076008 -0.015056 -0.33863 -0.0011699 0.0062442 0.0056327 0.0083228 -0.003029 0.00071529 -0.0048453 -0.00015153 0.00010697 0 0.011266 0 0.00066247 0.00037091 -0.0001432 -0.0011056 -0.42164 -0.002127 0.0051333 0.016664 0.019972 0.0050469 -0.0010311 0.020164 -0.0073777 -0.01715 -0.01681 -0.0050945 -0.033572 -0.027592 -0.0031229 -0.015987 -0.055051 -0.014595 -0.047869 -0.05654 -0.026995 -0.045976 -0.005288
1.7578 0.029063 0.027109 0.034152 0.022921 0 0.026281 0.023452 0.014078 0.013657 0.016949 -0.021884 -0.35111 -0.0050329 0.0017206 0.0075641 0.0084329 -0.0033686 0.00249 -0.0047865 -0.0025334 -0.0018743 0 0.01276 0 0.00050048 0.0010438 -2.2697e-05 0.00013859 -0.57111 -0.0018889 0.017406 0.024418 0.022272 0.006198 0.0045599 0.035303 -0.011712 -0.032122 -0.021476 -0.0071614 -0.036437 -0.029258 -0.0085098 -0.020989 -0.060397 -0.015935 -0.052398 -0.059642 -0.029457 -0.04775 0.0077456
1.7617 0.031246 0.030065 0.033709 0.034409 0 0.03396 0.025214 0.018145 0.015462 0.024999 -0.019855 -0.34755 -0.0059247 0.00066305 0.0054744 0.0040484 -0.0019276 0.0043188 -0.0032869 -0.0011497 -0.0047152 0 -0.00058042 0 -5.3606e-05 0.0010091 -6.2697e-05 0.0012206 -0.74076 0.0018945 0.03179 0.034675 0.021136 0.01049 0.008636 0.045645 -0.012303 -0.036641 -0.026142 -0.0092282 -0.039302 -0.030924 -0.013897 -0.025992 -0.065742 -0.017275 -0.056927 -0.062745 -0.03192 -0.049524 0.0084308
1.7656 0.032102 0.031467 0.032017 0.04147 0 0.03821 0.024797 0.023617 0.017163 0.027576 -0.0080903 -0.31862 -0.003892 0.0028869 0.0010517 -0.0023826 -0.0013321 0.0040109 -0.00085194 0.002298 -0.0074833 0 -0.025304 0 -0.00060679 0.00016969 -0.00030957 0.0012907 -0.91856 0.011242 0.040703 0.04213 0.019325 0.017227 0.011829 0.045 -0.006117 -0.025929 -0.032585 -0.014354 -0.041812 -0.034603 -0.022341 -0.032158 -0.074538 -0.026197 -0.064607 -0.07008 -0.043322 -0.057942 -0.0064922
1.7695 0.03174 0.031976 0.031906 0.041705 0 0.03748 0.024466 0.028827 0.020576 0.026022 0.011045 -0.27766 -0.0014554 0.0049129 -0.0018135 -0.0067841 -0.0028408 0.0012347 0.0016598 0.0013849 -0.0088087 0 -0.053712 0 -0.00085606 -0.0008061 -0.00058575 0.00045818 -1.0993 0.025217 0.041301 0.042122 0.019136 0.023361 0.015712 0.035193 0.0076492 -0.001424 -0.039714 -0.020664 -0.044184 -0.039061 -0.031968 -0.038775 -0.08467 -0.038052 -0.073505 -0.079051 -0.058183 -0.068932 -0.033695
1.7734 0.03037 0.031891 0.032762 0.036785 0 0.032421 0.025387 0.031213 0.025747 0.025864 0.033002 -0.2461 -0.0010809 0.0036774 -0.00048528 -0.0065879 -0.0055227 -0.0021905 0.0028196 -0.0097861 -0.0077234 0 -0.079406 0 -0.00081841 -0.0011595 -0.00064553 -0.00035316 -1.2813 0.040147 0.036661 0.034582 0.021014 0.026466 0.021164 0.024986 0.026279 0.029749 -0.047271 -0.027758 -0.046656 -0.044046 -0.041907 -0.045375 -0.094961 -0.051374 -0.082629 -0.088933 -0.07453 -0.081013 -0.06614
1.7773 0.028724 0.031167 0.032014 0.030505 0 0.025824 0.027597 0.030779 0.031822 0.031153 0.052582 -0.23051 -0.0030123 -0.00047971 0.0038286 -0.0025534 -0.0079205 -0.0042577 0.00092585 -0.030828 -0.0047408 0 -0.1006 0 -0.00062205 -0.00074079 -0.00040461 -0.00032959 -1.4669 0.05205 0.031901 0.02471 0.024385 0.027803 0.02854 0.022528 0.045057 0.058288 -0.057062 -0.038945 -0.049649 -0.051777 -0.053479 -0.051885 -0.10609 -0.07236 -0.092928 -0.10357 -0.098642 -0.098797 -0.097228
1.7813 0.027808 0.029936 0.028809 0.026076 0 0.021653 0.031142 0.031063 0.038655 0.04049 0.065609 -0.216 -0.0053025 -0.0044818 0.0069515 0.0021752 -0.010072 -0.0049704 -0.0049616 -0.054394 -0.002261 0 -0.11885 0 -0.00024026 -5.2077e-05 -3.8646e-05 0.00045475 -1.659 0.059039 0.029853 0.019562 0.02904 0.031699 0.038403 0.028514 0.060061 0.076733 -0.066853 -0.050133 -0.052642 -0.059509 -0.06505 -0.058395 -0.11722 -0.093346 -0.10323 -0.11821 -0.12275 -0.11658 -0.12283
1.7852 0.02802 0.028761 0.02547 0.02487 0 0.023017 0.036364 0.035747 0.046686 0.048758 0.070626 -0.18249 -0.0056981 -0.005762 0.0054897 0.0047025 -0.013494 -0.0064721 -0.013956 -0.071537 -0.0034611 0 -0.1355 0 0.00041222 0.00031264 0.00014942 0.0011562 -1.85 0.061774 0.03025 0.02294 0.035145 0.041076 0.050882 0.036503 0.069735 0.08216 -0.077739 -0.063186 -0.056605 -0.068404 -0.07529 -0.063445 -0.1261 -0.11572 -0.11157 -0.13351 -0.14635 -0.13436 -0.14079
1.7891 0.028622 0.028254 0.025008 0.026741 0 0.029817 0.042754 0.044243 0.055073 0.052294 0.069812 -0.12594 -0.0035456 -0.0044504 2.3549e-05 0.0043231 -0.019127 -0.010843 -0.023336 -0.07834 -0.0099455 0 -0.14965 0 0.0011539 0.0001974 -1.2046e-05 0.0010135 -2.0111 0.06207 0.031904 0.032486 0.041994 0.0534 0.063915 0.039596 0.074416 0.077075 -0.089355 -0.077481 -0.061216 -0.078075 -0.084644 -0.067523 -0.13347 -0.13901 -0.11861 -0.14925 -0.16961 -0.15214 -0.1502
1.793 0.028384 0.028512 0.027578 0.030609 0 0.03799 0.048002 0.0513 0.060706 0.051708 0.067875 -0.061841 -0.00021913 -0.0024085 -0.0053159 0.0023694 -0.02561 -0.017656 -0.029961 -0.07802 -0.019862 0 -0.15914 0 0.0015075 -0.00010564 -0.00040297 6.6889e-05 -2.0996 0.06124 0.034363 0.041376 0.047342 0.061663 0.072873 0.036481 0.075038 0.068285 -0.10098 -0.091765 -0.065897 -0.087742 -0.093753 -0.071441 -0.14058 -0.16205 -0.12537 -0.16477 -0.19235 -0.16962 -0.15197
1.7969 0.026924 0.029079 0.030049 0.034622 0 0.04182 0.049079 0.051667 0.060107 0.0497 0.068747 -0.008457 0.0020191 -0.00068341 -0.0065507 0.00058998 -0.029997 -0.023735 -0.032254 -0.077072 -0.028435 0 -0.16241 0 0.0011582 -0.00024777 -0.00069504 -0.00092983 -2.084 0.059481 0.037161 0.043432 0.048621 0.060214 0.073155 0.031155 0.072462 0.063468 -0.11276 -0.10577 -0.07228 -0.097329 -0.096998 -0.071555 -0.14126 -0.17905 -0.1253 -0.17495 -0.20293 -0.17987 -0.14946
1.8008 0.025324 0.029471 0.029355 0.036564 0 0.038251 0.04485 0.045225 0.052809 0.047138 0.072083 0.031487 0.0016978 0.0014464 -0.0033613 -0.00026817 -0.030377 -0.025564 -0.031222 -0.079423 -0.031162 0 -0.15869 0 0.00040777 -0.00013945 -0.00061842 -0.0012508 -1.9675 0.056251 0.038486 0.037665 0.045088 0.050053 0.063948 0.027672 0.067528 0.066322 -0.12454 -0.11978 -0.078663 -0.10692 -0.10024 -0.071669 -0.14194 -0.19606 -0.12524 -0.18513 -0.21351 -0.19011 -0.14664
1.8047 0.025155 0.029607 0.025949 0.035162 0 0.029694 0.037546 0.037123 0.042551 0.042375 0.072661 0.071957 -0.00082187 0.0048156 0.00087056 -0.00065457 -0.02777 -0.022289 -0.029612 -0.083737 -0.027403 0 -0.14698 0 -1.4811e-08 7.8597e-05 -0.00019528 -0.00083298 -1.7864 0.050817 0.036017 0.028688 0.038731 0.038187 0.049466 0.026286 0.060851 0.073219 -0.13549 -0.13207 -0.085385 -0.11583 -0.099831 -0.070083 -0.13968 -0.20742 -0.12135 -0.19027 -0.21476 -0.1948 -0.14425
1.8086 0.026769 0.029589 0.023407 0.031421 0 0.022491 0.031196 0.032617 0.034471 0.034464 0.064005 0.12874 -0.0035577 0.0083339 0.0023709 -0.001469 -0.025306 -0.016632 -0.029764 -0.085466 -0.021212 0 -0.126 0 0.00037393 0.00024949 0.00025551 -0.00022843 -1.5811 0.04263 0.029701 0.022814 0.032873 0.03137 0.036001 0.024972 0.052153 0.074653 -0.14553 -0.14249 -0.092474 -0.124 -0.095453 -0.066652 -0.13423 -0.21265 -0.1133 -0.18994 -0.2059 -0.19345 -0.13763
1.8125 0.028594 0.029133 0.024462 0.028221 0 0.021818 0.028193 0.031969 0.030698 0.025904 0.043916 0.20573 -0.0042237 0.0093319 0.00033539 -0.0032341 -0.025487 -0.01283 -0.031819 -0.080984 -0.018285 0 -0.096303 0 0.0011399 0.00030861 0.00036128 -6.4496e-06 -1.3676 0.031753 0.023026 0.023168 0.029643 0.030218 0.027265 0.023621 0.040169 0.061742 -0.15557 -0.15292 -0.099564 -0.13217 -0.091075 -0.063222 -0.12879 -0.21789 -0.10525 -0.18961 -0.19704 -0.19211 -0.11966
1.8164 0.028324 0.027468 0.027723 0.027741 0 0.027241 0.027288 0.030715 0.028728 0.02088 0.017413 0.29534 -0.0018589 0.0062536 -0.0028095 -0.00569 -0.028214 -0.01331 -0.033731 -0.070078 -0.021353 0 -0.062348 0 0.0014282 0.00023243 6.2234e-06 -0.00023002 -1.1357 0.019442 0.020312 0.027693 0.028509 0.02941 0.022229 0.025001 0.024069 0.033519 -0.16261 -0.15865 -0.10545 -0.139 -0.081229 -0.058792 -0.12103 -0.21292 -0.092267 -0.17937 -0.17254 -0.18158 -0.087383
1.8203 0.024906 0.023961 0.028744 0.028861 0 0.032822 0.024983 0.024801 0.024303 0.02052 -0.0057912 0.38836 0.0023209 0.00076732 -0.0041696 -0.007833 -0.031337 -0.016863 -0.033072 -0.055521 -0.027994 0 -0.031509 0 0.00080856 1.6433e-06 -0.00054147 -0.0004754 -0.87137 0.0082175 0.02204 0.031203 0.026952 0.023486 0.01719 0.030727 0.0055674 -0.00088676 -0.16939 -0.16397 -0.11123 -0.1457 -0.070902 -0.054275 -0.11306 -0.20706 -0.078846 -0.16826 -0.14667 -0.17026 -0.046378
1.8242 0.019399 0.018814 0.024417 0.02739 0 0.031744 0.018906 0.014889 0.015827 0.020716 -0.017663 0.48011 0.0055842 -0.0032665 -0.003144 -0.0083763 -0.032843 -0.019744 -0.029146 -0.041087 -0.032868 0 -0.0097233 0 -0.00021476 -0.00032185 -0.00081689 -0.00030068 -0.57988 0.00074517 0.023264 0.029296 0.022422 0.012159 0.0096424 0.037068 -0.010624 -0.027496 -0.17474 -0.16774 -0.11579 -0.1521 -0.059832 -0.050543 -0.10572 -0.19942 -0.065152 -0.15488 -0.11841 -0.15753 -0.0082668
1.8281 0.01387 0.013 0.01609 0.019645 0 0.021568 0.0098417 0.0053216 0.0058065 0.015677 -0.01714 0.56777 0.0055817 -0.0031973 -0.0014447 -0.0066265 -0.032291 -0.018735 -0.023626 -0.029854 -0.032368 0 0.0024499 0 -0.00070839 -0.00053391 -0.00054346 0.00032085 -0.28543 -0.002045 0.01772 0.020969 0.01396 -9.3251e-05 0.00018031 0.036563 -0.019297 -0.036453 -0.17752 -0.16876 -0.11815 -0.15796 -0.047433 -0.048215 -0.099495 -0.18858 -0.05097 -0.13742 -0.085893 -0.14229 0.017011
1.832 0.0094908 0.0074472 0.0081561 0.0063647 0 0.0059274 0.0006817 -0.00074313 -0.0019933 0.0039599 -0.010249 0.64698 0.0021565 4.1082e-05 -0.00071405 -0.0033532 -0.030257 -0.013657 -0.019198 -0.023354 -0.027495 0 0.0094625 0 -0.00028406 -0.00040565 9.5038e-05 0.0009849 -0.013598 -0.0019892 0.0042984 0.0085959 0.002593 -0.009076 -0.0088565 0.02506 -0.018669 -0.027993 -0.18031 -0.16977 -0.12051 -0.16381 -0.035035 -0.045887 -0.093268 -0.17775 -0.036788 -0.11996 -0.053374 -0.12706 0.027383
1.8359 0.0057549 0.0023884 0.0037 -0.0069131 0 -0.0082662 -0.0062086 -0.0043123 -0.0063936 -0.0094737 -0.0052651 0.71578 -0.0023811 0.0029994 -0.00060055 -0.00074857 -0.026949 -0.0074431 -0.017445 -0.021253 -0.022478 0 0.016275 0 0.00053229 8.9099e-05 0.00056111 0.001225 0.22107 -0.0025832 -0.010607 -0.0037755 -0.0092465 -0.014667 -0.015848 0.0069568 -0.012299 -0.011331 -0.17986 -0.16911 -0.11916 -0.16902 -0.024075 -0.047021 -0.090097 -0.169 -0.025195 -0.10236 -0.025385 -0.11405 0.028053
1.8398 0.0014756 -0.0023842 0.0017917 -0.013874 0 -0.015488 -0.010419 -0.008413 -0.0094799 -0.017643 -0.0070238 0.7819 -0.0048557 0.0030929 0.00054372 -0.00098719 -0.021991 -0.0038617 -0.017776 -0.021535 -0.020729 0 0.024096 0 0.00093323 0.00069357 0.00041095 0.000913 0.41079 -0.0063151 -0.017901 -0.012268 -0.018675 -0.019301 -0.020687 -0.0078193 -0.0068526 0.0018349 -0.1786 -0.16802 -0.11687 -0.17406 -0.013479 -0.049029 -0.087697 -0.16077 -0.014254 -0.084722 0.0014616 -0.10161 0.025653
1.8438 -0.0036269 -0.00673 -0.00090282 -0.012516 0 -0.014705 -0.012673 -0.013648 -0.013581 -0.017985 -0.014607 0.86114 -0.0035245 0.00085063 0.0032419 -0.0042741 -0.01572 -0.0047161 -0.01824 -0.021604 -0.022079 0 0.030418 0 0.00072419 0.0010649 -0.00028628 0.00035405 0.5456 -0.012663 -0.013749 -0.014623 -0.023371 -0.023421 -0.023562 -0.013026 -0.0072553 0.0040089 -0.17645 -0.16686 -0.11353 -0.1786 -0.0037343 -0.051945 -0.085849 -0.15415 -0.0043712 -0.067942 0.025251 -0.090593 0.023419
1.8477 -0.0084756 -0.0099005 -0.0062142 -0.0067529 0 -0.0093114 -0.013347 -0.016989 -0.018143 -0.014259 -0.023342 0.96366 0.00071384 -0.0010775 0.0056628 -0.0082511 -0.010244 -0.0086219 -0.017262 -0.020017 -0.023709 0 0.032823 0 0.0004539 0.0010639 -0.00096165 1.7585e-05 0.61743 -0.0186 -0.0032415 -0.011367 -0.022511 -0.023784 -0.023809 -0.012248 -0.013193 -0.0052527 -0.17143 -0.16547 -0.10681 -0.1815 0.0032865 -0.057761 -0.085767 -0.15271 0.0021308 -0.053915 0.039263 -0.08415 0.021623
1.8516 -0.011726 -0.011263 -0.012563 -0.0031044 0 -0.0046495 -0.012311 -0.015469 -0.020121 -0.012199 -0.028607 1.0807 0.0051041 -0.00086 0.0052123 -0.0097653 -0.0083932 -0.012162 -0.014671 -0.017502 -0.023406 0 0.032101 0 0.00065914 0.00083568 -0.0010353 0.00013549 0.63483 -0.021218 0.0038581 -0.0061665 -0.017264 -0.01716 -0.020575 -0.015091 -0.019871 -0.020559 -0.16642 -0.16407 -0.10009 -0.18441 0.010307 -0.063578 -0.085685 -0.15126 0.0086328 -0.039887 0.053276 -0.077707 0.021136
1.8555 -0.01315 -0.011231 -0.016912 -0.0054766 0 -0.0048403 -0.010122 -0.010497 -0.017523 -0.013822 -0.028364 1.1881 0.007099 0.00076867 0.001372 -0.0077022 -0.011094 -0.012468 -0.011271 -0.016097 -0.02168 0 0.031308 0 0.0011458 0.00061511 -0.00045889 0.00050051 0.62747 -0.020124 0.0013742 -0.0041981 -0.010372 -0.0054512 -0.014545 -0.026807 -0.022203 -0.033891 -0.15902 -0.16237 -0.091384 -0.18433 0.015614 -0.069725 -0.084331 -0.15324 0.013518 -0.027635 0.059826 -0.073955 0.02469
1.8594 -0.013836 -0.011235 -0.01816 -0.012581 0 -0.010501 -0.0086687 -0.0074127 -0.012152 -0.016336 -0.023327 1.2664 0.006034 0.0015671 -0.0033441 -0.0041638 -0.015827 -0.0092724 -0.0077805 -0.017023 -0.020788 0 0.032135 0 0.0011845 0.00049617 0.00021445 0.00064264 0.62818 -0.017523 -0.008622 -0.0086011 -0.004884 0.0040064 -0.0084859 -0.042032 -0.018766 -0.038104 -0.15049 -0.16051 -0.081729 -0.18283 0.020106 -0.076028 -0.082372 -0.15684 0.017635 -0.016228 0.062831 -0.071482 0.03371
1.8633 -0.01508 -0.012602 -0.018162 -0.01982 0 -0.018425 -0.010007 -0.010214 -0.0084245 -0.016281 -0.015835 1.3188 0.0032141 0.00024296 -0.0055459 -0.0025744 -0.018248 -0.0049533 -0.0044905 -0.019378 -0.022023 0 0.032977 0 0.00040896 0.00041819 0.00034145 0.00025524 0.64814 -0.016101 -0.018665 -0.01748 -0.0028113 0.0043015 -0.0055819 -0.049472 -0.012389 -0.030153 -0.14157 -0.15833 -0.071968 -0.18063 0.024629 -0.081855 -0.079709 -0.16029 0.02191 -0.0045674 0.065594 -0.06882 0.044614
1.8672 -0.017212 -0.01547 -0.019438 -0.023403 0 -0.023662 -0.01442 -0.017114 -0.0093852 -0.013827 -0.0087267 1.3685 0.00058882 -0.0023579 -0.0040998 -0.0043508 -0.015956 -0.0025976 -0.0018825 -0.02106 -0.02427 0 0.031075 0 -0.00064826 0.00033343 -0.00018791 -0.00049076 0.67331 -0.016766 -0.022937 -0.024689 -0.0045513 -0.0046296 -0.007016 -0.042984 -0.0074171 -0.013182 -0.12975 -0.15378 -0.061413 -0.17313 0.029381 -0.084095 -0.071764 -0.16264 0.027365 0.0089907 0.066545 -0.064736 0.049897
1.8711 -0.019552 -0.018889 -0.022364 -0.022937 0 -0.023142 -0.019918 -0.022095 -0.014002 -0.012448 -0.0044463 1.437 -0.00073134 -0.0043557 -0.00097468 -0.0074429 -0.010905 -0.0036547 -0.0011132 -0.020908 -0.025184 0 0.026316 0 -0.0010563 0.00030135 -0.00082971 -0.0010508 0.68843 -0.018199 -0.021686 -0.02482 -0.0092091 -0.015769 -0.011182 -0.027581 -0.0063955 0.0042579 -0.11793 -0.14923 -0.050858 -0.16564 0.034134 -0.086336 -0.063819 -0.16498 0.03282 0.022549 0.067497 -0.060652 0.044322
1.875 -0.021403 -0.021936 -0.025036 -0.020806 0 -0.018445 -0.023961 -0.021161 -0.018418 -0.014701 -0.0040617 1.5246 -0.00093554 -0.0047671 0.0010331 -0.0083521 -0.0078904 -0.0070103 -0.0032597 -0.019618 -0.0235 0 0.022326 0 -0.00048804 0.00037873 -0.00091009 -0.00098249 0.70247 -0.018329 -0.019543 -0.018451 -0.015272 -0.021556 -0.015231 -0.014187 -0.0088845 0.012696 -0.10462 -0.14161 -0.040768 -0.15523 0.040333 -0.084493 -0.051933 -0.16305 0.040544 0.039891 0.072716 -0.052845 0.030484
1.8789 -0.022901 -0.024571 -0.025785 -0.019789 0 -0.015156 -0.025683 -0.016638 -0.019701 -0.019248 -0.0066092 1.6128 -0.00079191 -0.0041576 0.0011503 -0.0056835 -0.010192 -0.010138 -0.00776 -0.01829 -0.019963 0 0.023496 0 0.0004133 0.0004723 -0.00028878 -0.00037764 0.74549 -0.016179 -0.02049 -0.012508 -0.021141 -0.020724 -0.017358 -0.0088643 -0.012762 0.0077204 -0.090122 -0.13156 -0.031048 -0.14251 0.047684 -0.079404 -0.036917 -0.15771 0.050071 0.06024 0.081326 -0.04208 0.017906
1.8828 -0.024811 -0.0273 -0.025264 -0.021376 0 -0.018594 -0.026327 -0.014787 -0.018295 -0.022558 -0.0097858 1.6833 -0.00062687 -0.0035883 0.00093584 -0.0016065 -0.016348 -0.011243 -0.011816 -0.016224 -0.016119 0 0.031156 0 0.00072938 0.00039635 0.00049862 0.00017732 0.83886 -0.012602 -0.024823 -0.014547 -0.025564 -0.018651 -0.017793 -0.0080524 -0.016303 -0.007096 -0.075626 -0.1215 -0.021328 -0.1298 0.055034 -0.074315 -0.021901 -0.15238 0.059598 0.08059 0.089937 -0.031315 0.016062
1.8867 -0.027591 -0.030192 -0.025647 -0.025649 0 -0.029015 -0.027583 -0.01923 -0.017098 -0.023184 -0.012097 1.7354 -5.6704e-05 -0.0033244 0.0018489 0.00031422 -0.021122 -0.010519 -0.011954 -0.010719 -0.01253 0 0.04298 0 0.00023697 0.00011227 0.00076116 0.00012356 0.97307 -0.009672 -0.030344 -0.025712 -0.028181 -0.021255 -0.01805 -0.0046045 -0.019212 -0.023133 -0.059993 -0.10484 -0.013411 -0.11548 0.064946 -0.062002 -0.0030238 -0.13752 0.072833 0.10799 0.1098 -0.013148 0.02772
1.8906 -0.030797 -0.03253 -0.027946 -0.031746 0 -0.040586 -0.029835 -0.027293 -0.018677 -0.023553 -0.0147 1.7839 0.0012937 -0.002794 0.0030555 -0.0013005 -0.019857 -0.0095089 -0.0067474 0.00042567 -0.0084212 0 0.055955 0 -0.00043537 -0.00014769 0.00030918 -0.00053969 1.1197 -0.0095863 -0.035216 -0.039043 -0.029891 -0.029088 -0.019683 0.0024941 -0.022265 -0.033365 -0.044356 -0.088162 -0.0055001 -0.10116 0.074867 -0.049666 0.015865 -0.12263 0.086079 0.13541 0.12971 0.0050433 0.048356
1.8945 -0.033448 -0.033588 -0.030704 -0.037923 0 -0.045621 -0.032225 -0.033186 -0.023595 -0.027159 -0.020711 1.8429 0.0029068 -0.0016386 0.0022284 -0.0043135 -0.012267 -0.0093104 0.0017853 0.016078 -0.0029415 0 0.06929 0 -0.00059936 -8.0618e-05 -0.00040432 -0.0012398 1.2643 -0.013818 -0.038886 -0.045155 -0.032415 -0.037649 -0.023755 0.0058344 -0.026452 -0.037071 -0.029331 -0.069529 0.0014888 -0.088374 0.084696 -0.035829 0.033745 -0.10555 0.099354 0.16345 0.1522 0.024442 0.071095
1.8984 -0.03494 -0.033584 -0.03172 -0.041648 0 -0.040882 -0.034205 -0.034404 -0.030939 -0.034391 -0.03194 1.9127 0.0034226 -0.00041736 -0.0013968 -0.005249 -0.0023181 -0.0093751 0.0096952 0.031724 0.0035431 0 0.083985 0 -0.00029163 0.00034263 -0.00076574 -0.0013689 1.421 -0.022603 -0.040763 -0.040379 -0.036959 -0.042899 -0.030855 -0.00255 -0.03242 -0.038721 -0.015099 -0.048373 0.0072871 -0.077581 0.094406 -0.020053 0.050322 -0.085648 0.11267 0.19229 0.17803 0.045401 0.091593
1.9023 -0.03551 -0.033568 -0.030856 -0.040819 0 -0.030549 -0.036404 -0.034206 -0.039564 -0.041832 -0.046011 1.9822 0.0018402 -6.711e-05 -0.0053128 -0.0026023 0.0054239 -0.0080154 0.014347 0.042691 0.0095937 0 0.099943 0 -0.00013898 0.00078918 -0.00058392 -0.00085627 1.6085 -0.034628 -0.039476 -0.029909 -0.04297 -0.045438 -0.040774 -0.021896 -0.040211 -0.042726 -0.00086595 -0.027217 0.013085 -0.066787 0.10412 -0.004278 0.066899 -0.065745 0.12598 0.22113 0.20386 0.06636 0.10856
1.9063 -0.035838 -0.034264 -0.030522 -0.035778 0 -0.023082 -0.039578 -0.037457 -0.04825 -0.045817 -0.057252 2.0398 -0.0012088 -0.00080216 -0.0057882 0.0020783 0.0094392 -0.004083 0.016451 0.047779 0.013986 0 0.11447 0 -0.00050544 0.00088159 -0.00019303 -0.0002091 1.8139 -0.047184 -0.034599 -0.023172 -0.048198 -0.048714 -0.05176 -0.042466 -0.04897 -0.049478 0.0095949 -0.0066486 0.017002 -0.062612 0.11007 0.0093751 0.07621 -0.049083 0.13491 0.24321 0.2249 0.083065 0.12123
1.9102 -0.03627 -0.035186 -0.033035 -0.0301 0 -0.024503 -0.042869 -0.044587 -0.055023 -0.046177 -0.061324 2.0812 -0.0035679 -0.0018427 -0.001892 0.0061033 0.011696 0.0017661 0.018976 0.049884 0.016622 0 0.12426 0 -0.00098057 0.0006018 -3.4355e-05 5.9356e-06 1.9873 -0.057191 -0.028854 -0.025816 -0.050221 -0.053684 -0.060433 -0.054797 -0.056807 -0.056204 0.019522 0.013837 0.020653 -0.059373 0.1155 0.022728 0.084493 -0.032879 0.14322 0.26433 0.24526 0.099169 0.12809
1.9141 -0.036455 -0.035121 -0.037695 -0.028445 0 -0.033729 -0.043774 -0.05055 -0.057435 -0.045873 -0.059457 2.1085 -0.0033293 -0.0023552 0.0028691 0.0081678 0.014916 0.0073311 0.024031 0.053039 0.018146 0 0.12856 0 -0.00085552 0.00032365 -0.00020638 -0.00030209 2.0765 -0.062824 -0.027113 -0.035532 -0.04813 -0.056477 -0.063337 -0.058273 -0.061441 -0.060819 0.027461 0.032239 0.02361 -0.058689 0.11867 0.033733 0.089366 -0.020307 0.14885 0.28068 0.26061 0.11181 0.12885
1.918 -0.035714 -0.033474 -0.040986 -0.032586 0 -0.043697 -0.040382 -0.050087 -0.054423 -0.046987 -0.057736 2.1255 -0.00078558 -0.0025006 0.0035193 0.0088398 0.019595 0.010351 0.030696 0.0587 0.018938 0 0.12955 0 -3.7614e-05 0.0004051 -0.00043717 -0.00073595 2.0669 -0.064566 -0.03184 -0.044808 -0.042927 -0.052167 -0.059349 -0.059667 -0.061633 -0.063946 0.031092 0.046123 0.025065 -0.063543 0.11694 0.039649 0.086848 -0.015605 0.14863 0.28668 0.26511 0.11696 0.12647
1.9219 -0.033698 -0.030952 -0.03995 -0.039185 0 -0.046999 -0.033738 -0.043464 -0.047977 -0.047854 -0.061339 2.1365 0.0014735 -0.0032909 -0.0014546 0.0090035 0.023597 0.0099596 0.035831 0.064638 0.018797 0 0.12917 0 0.00070489 0.00077292 -0.00042986 -0.00088862 1.9837 -0.06454 -0.039395 -0.047287 -0.036508 -0.040703 -0.050867 -0.063654 -0.05831 -0.066885 0.034723 0.060007 0.02652 -0.068396 0.1152 0.045564 0.08433 -0.010902 0.14842 0.29268 0.2696 0.12211 0.12569
1.9258 -0.03072 -0.028784 -0.035175 -0.042017 0 -0.04123 -0.027587 -0.036245 -0.042228 -0.044862 -0.068865 2.1469 0.00079452 -0.0053132 -0.0082241 0.0085583 0.024424 0.0071066 0.036959 0.067142 0.017644 0 0.12594 0 0.00052231 0.00097003 -0.00015545 -0.0007636 1.8575 -0.064399 -0.042064 -0.041887 -0.030443 -0.028244 -0.042321 -0.066467 -0.054015 -0.068282 0.033682 0.066092 0.026339 -0.076687 0.1083 0.044652 0.075478 -0.016458 0.14198 0.28656 0.26009 0.11835 0.12838
1.9297 -0.027523 -0.027387 -0.030141 -0.037267 0 -0.030072 -0.025332 -0.033294 -0.040015 -0.037058 -0.072463 2.1607 -0.0028701 -0.0077429 -0.010936 0.0070089 0.021792 0.0038797 0.034447 0.064238 0.016249 0 0.11591 0 -0.00055694 0.00064094 0.00019075 -0.00068786 1.6942 -0.063492 -0.03514 -0.032093 -0.025642 -0.021961 -0.036972 -0.060268 -0.050692 -0.063986 0.03113 0.069651 0.02563 -0.08609 0.099723 0.041529 0.064577 -0.025334 0.13353 0.27652 0.24606 0.1117 0.13049
1.9336 -0.024798 -0.026066 -0.027591 -0.027207 0 -0.020008 -0.026992 -0.033667 -0.04001 -0.028173 -0.064297 2.1757 -0.0065173 -0.0088547 -0.0070869 0.0049498 0.018084 0.0023466 0.031047 0.057077 0.015909 0 0.09704 0 -0.0015757 -5.8805e-05 0.00042755 -0.00085795 1.4832 -0.059067 -0.022359 -0.022567 -0.022629 -0.023408 -0.03465 -0.043353 -0.047683 -0.051003 0.027863 0.071293 0.024588 -0.095233 0.09054 0.037151 0.053235 -0.035851 0.12431 0.26466 0.22981 0.10375 0.12454
1.9375 -0.022878 -0.024104 -0.0269 -0.018535 0 -0.015778 -0.029182 -0.032083 -0.037501 -0.023278 -0.043681 2.1826 -0.0066159 -0.0076275 0.00031775 0.0041896 0.016425 0.0035411 0.02945 0.04869 0.01725 0 0.072499 0 -0.0015923 -0.00057915 0.0005018 -0.0010682 1.2305 -0.048525 -0.013509 -0.016638 -0.021457 -0.027315 -0.032381 -0.024164 -0.04204 -0.031543 0.021648 0.065029 0.022175 -0.10331 0.07886 0.02759 0.040074 -0.053135 0.11192 0.24528 0.20446 0.090367 0.10591
1.9414 -0.021761 -0.021906 -0.025294 -0.016564 0 -0.017861 -0.028189 -0.025284 -0.028587 -0.023312 -0.018322 2.1736 -0.0024085 -0.0048091 0.0058086 0.0059667 0.018203 0.0069673 0.03019 0.041652 0.019477 0 0.048882 0 -0.00060202 -0.00051042 0.00040088 -0.00094164 0.97155 -0.031846 -0.015506 -0.01574 -0.021097 -0.026946 -0.027263 -0.013691 -0.031333 -0.012537 0.015432 0.058766 0.019762 -0.11138 0.067179 0.018029 0.026914 -0.070419 0.09953 0.22591 0.17911 0.076986 0.077243
1.9453 -0.021294 -0.020742 -0.021463 -0.020546 0 -0.023028 -0.023217 -0.016048 -0.014018 -0.023588 0.0015474 2.1528 0.0031789 -0.0023097 0.0064566 0.0092792 0.022107 0.010846 0.031607 0.036667 0.020977 0 0.030956 0 0.00053225 1.6595e-05 8.5903e-05 -0.00039154 0.74603 -0.012111 -0.025391 -0.019435 -0.019437 -0.020478 -0.018969 -0.014138 -0.016509 -0.00054012 0.0093654 0.049111 0.016955 -0.11546 0.056915 0.007767 0.016505 -0.086946 0.088577 0.20751 0.15495 0.064382 0.046664
1.9492 -0.02127 -0.021265 -0.017369 -0.02458 0 -0.02685 -0.016799 -0.010253 0.00093441 -0.01846 0.010747 2.1367 0.0060192 -0.0015107 0.0038759 0.011534 0.025257 0.013134 0.031542 0.032796 0.020776 0 0.018336 0 0.00099024 0.0004725 -0.00038944 0.00022918 0.56294 0.0062521 -0.032577 -0.025048 -0.014763 -0.012072 -0.0097907 -0.016588 -0.0019379 0.0032819 0.003384 0.037505 0.013922 -0.11724 0.047465 -0.0028995 0.0076793 -0.10304 0.078452 0.18966 0.13147 0.052224 0.021987
1.9531 -0.021393 -0.022491 -0.016123 -0.023238 0 -0.026316 -0.012306 -0.010289 0.010496 -0.0076701 0.011818 2.1405 0.0043739 -0.0021674 0.0017056 0.011109 0.025303 0.012837 0.029082 0.028676 0.01939 0 0.0074381 0 0.00070801 0.00045102 -0.00074064 0.00047113 0.40072 0.019893 -0.028728 -0.028101 -0.0078168 -0.0071407 -0.0025237 -0.01087 0.0077667 0.0033474 -0.0023369 0.025945 0.010945 -0.11847 0.038479 -0.013267 -0.00055493 -0.11841 0.068852 0.1726 0.10898 0.04061 0.0062393
1.957 -0.021263 -0.022508 -0.018264 -0.016526 0 -0.021314 -0.011169 -0.012387 0.012538 0.0024175 0.011104 2.1626 0.00021744 -0.0029105 0.001734 0.0090372 0.021907 0.010679 0.025004 0.023681 0.018288 0 -0.0036154 0 0.00018399 3.1307e-05 -0.00059114 0.00023594 0.24583 0.027671 -0.015779 -0.024867 -0.0021209 -0.0072138 0.0016 0.0028372 0.011381 0.0051451 -0.0048155 0.014962 0.0086723 -0.11281 0.035263 -0.019917 -0.0014322 -0.12486 0.065776 0.16514 0.098844 0.035758 -0.0019237
1.9609 -0.020487 -0.020275 -0.020761 -0.0095011 0 -0.014458 -0.012312 -0.011098 0.0092546 0.0045195 0.012654 2.1847 -0.0028171 -0.0026929 0.0027745 0.0078443 0.01676 0.0084259 0.020972 0.018468 0.01855 0 -0.012555 0 -0.00024273 -0.00036238 0.00013062 -0.00017559 0.12429 0.029982 -0.0040761 -0.015759 -0.001514 -0.0095159 0.0031321 0.013561 0.011701 0.010513 -0.0072942 0.0039797 0.0063995 -0.10715 0.032048 -0.026567 -0.0023096 -0.13131 0.062699 0.15767 0.088705 0.030906 -0.0047218
1.9648 -0.018905 -0.016582 -0.020053 -0.0071887 0 -0.0093939 -0.013776 -0.0059064 0.0043324 -0.002363 0.015553 2.1878 -0.0027024 -0.0016575 0.0029379 0.0087633 0.012379 0.0073151 0.018408 0.014738 0.020067 0 -0.015462 0 -0.00070975 -0.00041756 0.00096319 -0.00044753 0.084606 0.027458 -0.0024501 -0.0060462 -0.0066928 -0.010843 0.0030243 0.011139 0.012451 0.016838 -0.0075938 -0.00457 0.0049784 -0.099474 0.032211 -0.030052 0.00030641 -0.13163 0.063588 0.15641 0.086963 0.030091 -0.0030008
1.9688 -0.016697 -0.013157 -0.015871 -0.0099521 0 -0.0084355 -0.014469 -0.0022355 -0.00018859 -0.011601 0.016121 2.1698 -0.00035656 -0.00067656 0.0021982 0.010466 0.010624 0.0070391 0.017885 0.014222 0.02189 0 -0.011115 0 -0.001406 -0.00022468 0.0012234 -0.00059535 0.1455 0.020479 -0.010076 -0.0020709 -0.014083 -0.010832 0.00144 -0.0025769 0.014375 0.019994 -0.0058334 -0.01082 0.0043624 -0.089887 0.035569 -0.030544 0.0062249 -0.12615 0.068226 0.161 0.093159 0.033092 0.0028806
1.9727 -0.014211 -0.010918 -0.011512 -0.013701 0 -0.010959 -0.014366 -0.0052267 -0.0044328 -0.015077 0.011663 2.1456 0.0018681 -0.00028651 0.0022389 0.010753 0.011786 0.0063399 0.019149 0.017314 0.023187 0 -0.0022314 0 -0.0020333 -0.00013284 0.00065952 -0.00086228 0.26619 0.0097311 -0.018012 -0.0057415 -0.018455 -0.011147 -0.0019495 -0.015243 0.014315 0.01748 -0.004073 -0.017069 0.0037464 -0.080301 0.038927 -0.031036 0.012143 -0.12067 0.072863 0.1656 0.099354 0.036093 0.011197
1.9766 -0.011594 -0.0092793 -0.010106 -0.014235 0 -0.013828 -0.013564 -0.013087 -0.0088424 -0.010779 0.0020449 2.1306 0.0025912 -0.00027309 0.0040494 0.0092201 0.014705 0.0046667 0.021449 0.022316 0.023771 0 0.0075852 0 -0.0019374 -0.0003568 -0.00021827 -0.001305 0.37638 -0.0031728 -0.018338 -0.012577 -0.017084 -0.012254 -0.0067579 -0.016747 0.0082372 0.0090706 -0.00055212 -0.018756 0.0043973 -0.073012 0.045098 -0.027443 0.019688 -0.10885 0.081108 0.17561 0.11431 0.041607 0.019104
1.9805 -0.0085784 -0.0071371 -0.010937 -0.011002 0 -0.013748 -0.011783 -0.017884 -0.012651 -0.0042532 -0.011262 2.1242 0.0022172 -0.00025668 0.0063852 0.0077649 0.01771 0.0030902 0.023877 0.026262 0.023853 0 0.017391 0 -0.00084546 -0.00074459 -0.00056087 -0.0016017 0.43724 -0.015933 -0.011328 -0.015653 -0.011635 -0.012205 -0.011454 -0.009332 -0.0046674 -0.0042977 0.0030542 -0.020222 0.0051098 -0.065835 0.051406 -0.023653 0.027313 -0.096729 0.089528 0.18588 0.12969 0.047243 0.025052
1.9844 -0.0047217 -0.0042915 -0.010034 -0.0066929 0 -0.009814 -0.0090004 -0.013722 -0.014554 -0.0025672 -0.026229 2.1125 0.0017649 -0.00039367 0.0070085 0.0083197 0.01971 0.0033153 0.025573 0.027074 0.023531 0 0.028697 0 0.00065779 -0.00091988 -1.0383e-05 -0.0013708 0.46857 -0.02649 -0.0037524 -0.011909 -0.0062043 -0.0091377 -0.01451 -0.0042133 -0.020645 -0.020999 0.0057185 -0.021265 0.0057114 -0.061815 0.056703 -0.019988 0.033214 -0.08582 0.096916 0.19432 0.14366 0.050943 0.030407
1.9883 -8.7559e-06 -0.0016506 -0.0045738 -0.0037907 0 -0.0041774 -0.0062259 -0.0037202 -0.014563 -0.0070978 -0.03993 2.0844 0.0014865 -0.0011993 0.0051881 0.010454 0.020672 0.0056926 0.025874 0.025324 0.022663 0 0.041783 0 0.001555 -0.0006415 0.0009012 -0.00066951 0.51282 -0.033665 -0.0010543 -0.0046679 -0.0036917 -0.0044001 -0.015975 -0.0086844 -0.033907 -0.037812 0.0069299 -0.021657 0.0061422 -0.062665 0.060444 -0.016517 0.036459 -0.076784 0.10271 0.19994 0.15547 0.051657 0.037912
1.9922 0.0047272 -7.3779e-05 0.0036524 -0.0022576 0 -0.00023107 -0.0050517 0.0022561 -0.014488 -0.012543 -0.048232 2.045 0.00089111 -0.0026296 0.0024339 0.0117 0.021195 0.0084158 0.024458 0.023747 0.021201 0 0.053011 0 0.0013404 -3.9393e-05 0.001239 -7.4096e-05 0.57577 -0.03697 -0.0022264 9.6457e-05 -0.0040032 -0.0021264 -0.017567 -0.018127 -0.040476 -0.049554 0.0081412 -0.022049 0.006573 -0.063514 0.064185 -0.013046 0.039705 -0.067749 0.10851 0.20555 0.16727 0.052371 0.04822
1.9961 0.0080983 0.00069925 0.0096542 -0.00067769 0 0.00017211 -0.0060685 -0.0024587 -0.016069 -0.012884 -0.04756 2.0108 -0.00020043 -0.0035986 0.00060122 0.010287 0.021627 0.0090203 0.02155 0.024545 0.019495 0 0.056644 0 0.00047473 0.00047717 0.00058136 -0.00016779 0.60929 -0.036064 -0.0024611 -0.00019069 -0.0052821 -0.0050781 -0.020739 -0.021605 -0.039934 -0.051149 0.0044585 -0.025549 0.0051046 -0.072385 0.062435 -0.013547 0.03628 -0.06814 0.10779 0.20091 0.16748 0.044954 0.058057
2 0.0091011 0.0017409 0.010216 0.0011311 0 -0.001859 -0.0077779 -0.01385 -0.018624 -0.0077153 -0.038028 1.9929 -0.0011903 -0.0027712 -0.00030103 0.0071639 0.021594 0.0068333 0.01806 0.026824 0.018172 0 0.049628 0 -0.00013756 0.00055262 -0.00056206 -0.00093189 0.55448 -0.030724 0.00034792 -0.0025255 -0.0061374 -0.011107 -0.02451 -0.014423 -0.034153 -0.041241 -0.00020564 -0.029673 0.0032554 -0.082865 0.059584 -0.014844 0.031519 -0.070422 0.10576 0.19422 0.16537 0.035907 0.06204
2.0039 0.0079374 0.0036218 0.0071594 0.0016958 0 -0.0032733 -0.007414 -0.020382 -0.018966 -0.0021454 -0.024457 1.9867 -0.0014995 -2.6089e-05 -0.0019021 0.0050155 0.020412 0.0038105 0.015353 0.026808 0.017698 0 0.03435 0 -6.634e-05 0.00018001 -0.0012545 -0.0016966 0.39713 -0.021432 0.0032169 -0.0019872 -0.0062903 -0.014371 -0.02543 -0.0033005 -0.025077 -0.024041 -0.0065454 -0.035489 0.00052442 -0.094995 0.055 -0.017844 0.024834 -0.076186 0.10138 0.18421 0.15915 0.024604 0.056446
2.0078 0.0059105 0.0056461 0.0053285 0.00037102 0 -0.0015273 -0.0031961 -0.014069 -0.014092 -0.00059328 -0.013038 1.9785 -0.0014761 0.0029785 -0.005075 0.0054635 0.017995 0.002719 0.014499 0.021048 0.018036 0 0.016441 0 0.00032208 -0.00028717 -0.0010314 -0.0017485 0.17676 -0.0097133 0.0024852 0.0029507 -0.0054678 -0.010487 -0.020197 0.0016132 -0.01395 -0.0070931 -0.017356 -0.045819 -0.0045592 -0.11153 0.045793 -0.025386 0.013018 -0.091242 0.09072 0.1654 0.14196 0.0072832 0.041436
2.0117 0.0043786 0.0065338 0.0073784 -0.00055995 0 0.0035664 0.0040316 0.0017109 -0.0041392 -0.0015305 -0.0059868 1.9604 -0.0020046 0.0039851 -0.0082922 0.0076729 0.01529 0.0043932 0.015349 0.0098474 0.018644 0 -9.5209e-05 0 0.000421 -0.00043172 -0.00027611 -0.0010017 -0.055564 0.0024844 -0.00058738 0.0090977 -0.0026345 -0.00054225 -0.0086661 -0.0013895 -0.0020686 0.0037293 -0.028166 -0.056148 -0.0096428 -0.12806 0.036585 -0.032929 0.001201 -0.1063 0.080064 0.14658 0.12477 -0.010037 0.020052
2.0156 0.0036679 0.0057607 0.010902 0.0024895 0 0.0098343 0.011347 0.01565 0.0073646 0.00080957 0.00055609 1.9358 -0.0031212 0.0021294 -0.0089138 0.0097686 0.01365 0.0068617 0.01633 -0.0024138 0.018735 0 -0.015529 0 0.00011753 -0.0001504 0.0002624 -6.1314e-05 -0.27935 0.013988 -0.00029012 0.012211 0.0029689 0.01004 0.005611 -0.0036021 0.0088291 0.0080999 -0.040765 -0.069544 -0.016227 -0.14386 0.026363 -0.04306 -0.01192 -0.12562 0.066496 0.12512 0.10344 -0.027783 -0.0043611
2.0195 0.0029548 0.0040361 0.010956 0.010077 0 0.014221 0.016 0.01958 0.016268 0.009471 0.012688 1.9112 -0.0034681 -0.0011834 -0.0061548 0.01107 0.013598 0.0072822 0.015459 -0.010626 0.017607 0 -0.032509 0 -0.0001356 0.00021597 0.00023881 0.00037111 -0.50016 0.024839 0.0068348 0.011234 0.010127 0.016456 0.017953 0.0036547 0.017696 0.010988 -0.054086 -0.084178 -0.023417 -0.15934 0.015731 -0.054238 -0.025568 -0.14666 0.051752 0.1026 0.080436 -0.0457 -0.029561
2.0234 0.0012179 0.0024374 0.0052911 0.017559 0 0.014499 0.017307 0.01571 0.020896 0.020313 0.032191 1.8852 -0.0016533 -0.0034854 -0.0023597 0.012311 0.014097 0.0047448 0.011981 -0.01306 0.014967 0 -0.052016 0 6.7688e-05 0.00016084 -5.2335e-05 0.00014183 -0.70987 0.035259 0.016618 0.0084949 0.01569 0.018199 0.025813 0.017989 0.025529 0.018646 -0.066908 -0.09862 -0.030472 -0.17361 0.0059836 -0.065143 -0.038442 -0.16684 0.037572 0.081317 0.058767 -0.06221 -0.053699
2.0273 -0.0016809 0.0012596 -0.0032262 0.01841 0 0.010278 0.016587 0.012858 0.02256 0.02536 0.053556 1.8488 0.0017852 -0.0034441 -0.00094135 0.01374 0.013151 0.0011489 0.007128 -0.012478 0.011178 0 -0.071317 0 0.0005617 -0.00049608 -0.00015202 -0.0002845 -0.86428 0.044032 0.02005 0.0062084 0.016922 0.018069 0.029711 0.027183 0.034667 0.033879 -0.076937 -0.11199 -0.036775 -0.18104 0.0011686 -0.074525 -0.046994 -0.18219 0.026543 0.066978 0.044557 -0.070862 -0.074041
2.0313 -0.0048271 -0.00011316 -0.0094239 0.0105 0 0.0031426 0.015459 0.016195 0.023305 0.020793 0.067618 1.798 0.0042342 -0.0019093 -0.0030236 0.01389 0.0093703 -0.00062681 0.0030629 -0.013257 0.0072374 0 -0.085468 0 0.00079942 -0.00135 -1.5733e-05 -0.00034047 -0.90877 0.048158 0.012207 0.0038767 0.013919 0.018224 0.031256 0.021988 0.045804 0.053638 -0.086966 -0.12537 -0.043079 -0.18847 -0.0036465 -0.083907 -0.055547 -0.19754 0.015515 0.05264 0.030347 -0.079514 -0.087035
2.0352 -0.0070964 -0.0022744 -0.010762 -0.0010879 0 -0.0039442 0.014265 0.021716 0.023497 0.01111 0.068424 1.7435 0.003339 -0.00077841 -0.0063132 0.011085 0.0032499 0.00066633 0.00082243 -0.017202 0.0043355 0 -0.090298 0 0.00051743 -0.0016927 -2.6099e-05 9.8649e-05 -0.82483 0.044615 -0.0020149 -0.00021168 0.0094596 0.017876 0.0307 0.006567 0.055547 0.07015 -0.092337 -0.13441 -0.046943 -0.18917 -0.001795 -0.089097 -0.058067 -0.20353 0.010809 0.047983 0.02807 -0.078927 -0.08983
2.0391 -0.0081087 -0.0049971 -0.0092397 -0.0082067 0 -0.0079408 0.01201 0.02113 0.02172 0.004738 0.057014 1.7044 -0.00040745 -0.00085864 -0.0073544 0.0061557 -0.0029796 0.0037783 -0.0006775 -0.021897 0.0031437 0 -0.084078 0 7.668e-05 -0.0011514 -0.00045895 0.00065637 -0.6446 0.032974 -0.011938 -0.0054798 0.0063413 0.014903 0.02676 -0.0051685 0.057596 0.074771 -0.094492 -0.14045 -0.049122 -0.18523 0.0046589 -0.091394 -0.056421 -0.20305 0.010468 0.050012 0.034031 -0.071962 -0.081705
2.043 -0.0083971 -0.0075292 -0.0086315 -0.0071996 0 -0.0075044 0.0075957 0.011442 0.016777 0.0054753 0.03922 1.6912 -0.0037116 -0.00096762 -0.0047723 0.0027377 -0.0068969 0.0064007 -0.003358 -0.022923 0.0033976 0 -0.067299 0 7.1869e-05 -0.00010115 -0.0010571 0.00086045 -0.41664 0.016464 -0.011338 -0.0084512 0.0049436 0.0090272 0.018752 -0.0037817 0.047418 0.062648 -0.096394 -0.14618 -0.051132 -0.18101 0.011468 -0.093404 -0.05444 -0.20199 0.010528 0.052525 0.040653 -0.064549 -0.064108
2.0469 -0.0088093 -0.0095784 -0.010408 -0.0023714 0 -0.0043205 0.00096477 -0.0014993 0.0092888 0.0086737 0.020499 1.6946 -0.0034654 0.000732 -0.00026583 0.0039731 -0.007626 0.0072258 -0.0075234 -0.017689 0.0042248 0 -0.041921 0 0.00065831 0.00060116 -0.0012337 0.00055591 -0.16075 0.00023867 -0.0044714 -0.0066353 0.0033934 0.0025235 0.0083022 0.0060513 0.02646 0.035834 -0.09041 -0.14211 -0.047888 -0.16781 0.029283 -0.086475 -0.042036 -0.18302 0.023006 0.070093 0.067797 -0.043253 -0.039556
2.0508 -0.0099201 -0.011754 -0.012791 -0.0017403 0 -0.0026614 -0.0069089 -0.009344 0.0010598 0.0061428 0.0029679 1.6929 0.0002176 0.0044845 0.0032969 0.0088755 -0.0063267 0.0066629 -0.010792 -0.0073502 0.005022 0 -0.011048 0 0.0013635 0.00038012 -0.00070087 -4.235e-05 0.13945 -0.011893 -0.0016601 -0.0027383 -0.00023884 -0.0024839 -0.0016968 0.010701 0.0018224 0.0028079 -0.084426 -0.13804 -0.044644 -0.15462 0.047099 -0.079546 -0.029632 -0.16404 0.035484 0.087661 0.09494 -0.021956 -0.010616
2.0547 -0.012008 -0.014902 -0.013595 -0.0092352 0 -0.0067497 -0.014959 -0.010393 -0.0069663 -0.0054499 -0.013507 1.6701 0.0040482 0.0081286 0.0043796 0.012706 -0.004981 0.0059179 -0.0097824 0.004671 0.006075 0 0.021627 0 0.0015847 -0.00050773 0.00017004 -0.00059984 0.50159 -0.019616 -0.0089788 -0.0036593 -0.0063468 -0.0069267 -0.010021 0.0017959 -0.018727 -0.025917 -0.076891 -0.13041 -0.039785 -0.14008 0.067356 -0.069371 -0.014289 -0.13959 0.051928 0.10783 0.12696 0.0018439 0.020383
2.0586 -0.015317 -0.019105 -0.013275 -0.02114 0 -0.017413 -0.02282 -0.011405 -0.015674 -0.02146 -0.028863 1.6279 0.0047057 0.0087073 0.0034236 0.011622 -0.0044315 0.0057247 -0.0031238 0.0158 0.0082628 0 0.053241 0 0.0012014 -0.0011985 0.00066489 -0.0008965 0.90925 -0.02551 -0.022594 -0.01402 -0.014284 -0.014243 -0.018631 -0.015738 -0.032153 -0.043753 -0.067611 -0.11876 -0.033112 -0.12403 0.090355 -0.055548 0.0043547 -0.10898 0.072829 0.13093 0.16447 0.028458 0.051333
2.0625 -0.019977 -0.023512 -0.014589 -0.030153 0 -0.030733 -0.030724 -0.020035 -0.026434 -0.034361 -0.042359 1.5806 0.0019024 0.0050794 0.0016019 0.0068709 -0.0033387 0.0059477 0.007143 0.02604 0.012062 0 0.083099 0 0.00063238 -0.0010354 0.00039847 -0.00086014 1.3149 -0.032484 -0.033196 -0.030468 -0.023672 -0.026585 -0.030672 -0.029863 -0.041329 -0.051471 -0.058332 -0.10711 -0.026438 -0.10798 0.11335 -0.041726 0.022999 -0.078366 0.09373 0.15402 0.20197 0.055072 0.08066
2.0664 -0.025536 -0.027184 -0.019349 -0.032591 0 -0.040332 -0.038752 -0.036186 -0.038925 -0.041197 -0.054022 1.5405 -0.0016553 -0.00092656 -0.00042029 0.0037576 0.00090969 0.0060565 0.0172 0.03692 0.016828 0 0.11208 0 0.00032064 -0.00018093 -0.00034411 -0.00050154 1.6743 -0.041566 -0.035428 -0.043261 -0.034385 -0.041805 -0.046632 -0.034383 -0.051261 -0.055437 -0.053005 -0.094752 -0.020918 -0.096058 0.13207 -0.026789 0.040369 -0.049192 0.11393 0.16944 0.23299 0.075127 0.10777
2.0703 -0.030798 -0.029945 -0.026059 -0.03135 0 -0.041998 -0.046265 -0.051646 -0.050637 -0.045392 -0.065194 1.5074 -0.0031509 -0.005906 -0.0024284 0.0061105 0.0098877 0.0056884 0.024499 0.049029 0.021136 0 0.14003 0 0.00025383 0.00057931 -0.00091616 7.8452e-05 1.9712 -0.051655 -0.032466 -0.044618 -0.045145 -0.054665 -0.062661 -0.034421 -0.064089 -0.061985 -0.048067 -0.082324 -0.015511 -0.084539 0.15036 -0.011744 0.057614 -0.02016 0.13406 0.18409 0.26337 0.094537 0.13283
2.0742 -0.034514 -0.032295 -0.031233 -0.03203 0 -0.037017 -0.052032 -0.058262 -0.058733 -0.051497 -0.07667 1.4727 -0.0022879 -0.0075254 -0.0039859 0.012101 0.022258 0.0048508 0.029252 0.060652 0.023915 0 0.16374 0 4.3307e-05 0.00062965 -0.00091886 0.00063105 2.2077 -0.060846 -0.031627 -0.036048 -0.052971 -0.061216 -0.073051 -0.03917 -0.07724 -0.072574 -0.046762 -0.072182 -0.012251 -0.076195 0.16397 0.0016264 0.071857 0.0038577 0.15058 0.19222 0.28598 0.10805 0.15564
2.0781 -0.036428 -0.034553 -0.032975 -0.036841 0 -0.031223 -0.054865 -0.055711 -0.062294 -0.059232 -0.086519 1.4289 -0.0011119 -0.006068 -0.0044991 0.016126 0.034039 0.0039425 0.033138 0.068779 0.02529 0 0.17813 0 -0.00057119 9.7681e-05 -0.00050597 0.00082435 2.3759 -0.067754 -0.036385 -0.027231 -0.055041 -0.061834 -0.074708 -0.050784 -0.085835 -0.083549 -0.0522 -0.066283 -0.012975 -0.073744 0.16888 0.011888 0.080527 0.018571 0.16039 0.18823 0.29417 0.11063 0.17441
2.082 -0.037526 -0.036329 -0.032857 -0.042769 0 -0.030321 -0.054207 -0.050684 -0.062542 -0.063613 -0.090748 1.3752 -0.0015826 -0.0037186 -0.004046 0.014908 0.041078 0.0037529 0.036968 0.071469 0.026265 0 0.1801 0 -0.0013766 -0.00035715 -0.00014958 0.00048328 2.4501 -0.071789 -0.043361 -0.027147 -0.051489 -0.059857 -0.069319 -0.061952 -0.0866 -0.090022 -0.057637 -0.060383 -0.013699 -0.071293 0.1738 0.02215 0.089197 0.033285 0.17021 0.18425 0.30235 0.1132 0.1858
2.0859 -0.038998 -0.036956 -0.034038 -0.04536 0 -0.035329 -0.050361 -0.048984 -0.060944 -0.06077 -0.086813 1.3139 -0.0036481 -0.0025446 -0.0036366 0.011173 0.041935 0.0051656 0.039925 0.069428 0.027572 0 0.1712 0 -0.0018659 -0.0002646 -0.00017709 -0.000202 2.4079 -0.072687 -0.046724 -0.035955 -0.045904 -0.05752 -0.06133 -0.064311 -0.079815 -0.089745 -0.07158 -0.062352 -0.020713 -0.075494 0.16599 0.026168 0.088572 0.032468 0.16797 0.16507 0.28931 0.10124 0.18645
2.0898 -0.040826 -0.036356 -0.03769 -0.043437 0 -0.042084 -0.04442 -0.049626 -0.057521 -0.052571 -0.076278 1.2448 -0.0056478 -0.0030698 -0.0041678 0.010686 0.038861 0.0083929 0.040983 0.065518 0.028849 0 0.15622 0 -0.0017186 0.00021856 -0.00053782 -0.00075977 2.2575 -0.070228 -0.044464 -0.045451 -0.042374 -0.053819 -0.054065 -0.057719 -0.0683 -0.083466 -0.087787 -0.066414 -0.0294 -0.081465 0.1548 0.028525 0.085473 0.027518 0.16253 0.14185 0.27062 0.085414 0.17511
2.0938 -0.041545 -0.035239 -0.041624 -0.03967 0 -0.045137 -0.038031 -0.047247 -0.051381 -0.044778 -0.06336 1.1652 -0.0061851 -0.0044158 -0.0051815 0.015729 0.035993 0.012338 0.040544 0.062718 0.029035 0 0.13885 0 -0.0010763 0.00058969 -0.00093818 -0.00080458 2.0379 -0.064457 -0.039707 -0.047352 -0.041827 -0.046643 -0.047907 -0.049972 -0.055162 -0.072376 -0.10498 -0.072095 -0.039192 -0.088094 0.14109 0.029395 0.080256 0.019262 0.15414 0.11644 0.24768 0.067124 0.15378
2.0977 -0.039611 -0.034375 -0.042496 -0.037008 0 -0.042425 -0.032891 -0.039445 -0.042764 -0.040901 -0.05075 1.0762 -0.0052641 -0.005402 -0.0051266 0.022181 0.036166 0.015034 0.040214 0.062213 0.027588 0 0.11914 0 -0.00038257 0.00061878 -0.0011152 -0.00036402 1.7926 -0.055931 -0.036446 -0.040988 -0.041499 -0.036572 -0.0418 -0.047752 -0.042438 -0.056322 -0.12549 -0.083209 -0.052697 -0.09693 0.11894 0.025268 0.067924 -9.1091e-05 0.13588 0.083662 0.21043 0.040565 0.12702
2.1016 -0.035114 -0.033758 -0.039175 -0.035567 0 -0.036524 -0.02997 -0.030161 -0.033935 -0.038825 -0.037443 0.98534 -0.0037265 -0.0054112 -0.0031284 0.023629 0.038925 0.01519 0.04093 0.062987 0.025268 0 0.095433 0 -1.5238e-05 0.00056793 -0.00097969 0.00015827 1.544 -0.045517 -0.035168 -0.03291 -0.038177 -0.027651 -0.035608 -0.049322 -0.031138 -0.035199 -0.14599 -0.094323 -0.066201 -0.10577 0.09679 0.021142 0.055592 -0.019444 0.11762 0.050888 0.17318 0.014005 0.099991
2.1055 -0.030074 -0.032692 -0.033731 -0.033408 0 -0.031626 -0.028839 -0.025146 -0.027445 -0.033893 -0.021293 0.90194 -0.0020888 -0.0045235 -0.00025227 0.018218 0.041267 0.013462 0.041734 0.063011 0.023607 0 0.068471 0 -7.4788e-05 0.00077434 -0.00059508 0.00035681 1.2939 -0.033961 -0.033253 -0.029469 -0.031702 -0.023736 -0.030278 -0.047023 -0.021688 -0.011846 -0.16221 -0.10461 -0.077977 -0.11134 0.074535 0.01611 0.041962 -0.039399 0.096754 0.021801 0.13497 -0.010811 0.076435
2.1094 -0.026925 -0.030743 -0.029267 -0.029738 0 -0.029534 -0.027783 -0.025007 -0.023457 -0.024701 -0.0034774 0.82785 -0.00030358 -0.0032963 0.0014318 0.010848 0.040352 0.01197 0.040771 0.060997 0.023504 0 0.042924 0 -0.0004394 0.0011287 -0.00012634 0.0001719 1.043 -0.021821 -0.029037 -0.030475 -0.024956 -0.02419 -0.025836 -0.03628 -0.013978 0.0074572 -0.1763 -0.11448 -0.088899 -0.1153 0.052228 0.01063 0.027689 -0.059652 0.074597 -0.0054637 0.096293 -0.034764 0.057794
2.1133 -0.026615 -0.028481 -0.027116 -0.026276 0 -0.028663 -0.024984 -0.024321 -0.019297 -0.014904 0.010639 0.75348 0.0015026 -0.0025862 0.0011217 0.0082471 0.035811 0.012262 0.037465 0.057395 0.024349 0 0.024123 0 -0.00092009 0.001123 0.00018212 -0.00011623 0.80621 -0.0098607 -0.024299 -0.030453 -0.020537 -0.023971 -0.020249 -0.020801 -0.0073134 0.016562 -0.18864 -0.12317 -0.098636 -0.11807 0.031112 0.005654 0.014153 -0.078386 0.053219 -0.030743 0.059337 -0.057072 0.043601
2.1172 -0.0281 -0.027105 -0.026293 -0.025166 0 -0.02676 -0.020104 -0.018258 -0.012266 -0.0091954 0.01599 0.66431 0.0025838 -0.0032422 0.00024605 0.012149 0.029834 0.013771 0.033403 0.053979 0.024618 0 0.013483 0 -0.0013406 0.00047561 8.5639e-05 -0.00020504 0.61019 0.00071176 -0.022313 -0.025682 -0.018097 -0.018724 -0.011352 -0.0085505 -0.00094138 0.014338 -0.18666 -0.12213 -0.098673 -0.11105 0.019754 0.0047999 0.0066436 -0.084675 0.038231 -0.039758 0.036515 -0.065896 0.032674
2.1211 -0.029526 -0.027248 -0.025305 -0.026232 0 -0.024071 -0.014936 -0.0091604 -0.003091 -0.0084187 0.013147 0.5526 0.0022222 -0.0054029 0.00080956 0.01782 0.025271 0.014527 0.030852 0.05238 0.023419 0 0.0077663 0 -0.0015454 -0.00038077 -0.00047208 -5.2975e-05 0.48093 0.0086181 -0.024037 -0.019054 -0.015458 -0.0098672 -0.00029025 -0.0037169 0.0049758 0.006185 -0.18467 -0.1211 -0.09871 -0.10403 0.0083959 0.0039458 -0.00086573 -0.090964 0.023244 -0.048773 0.013694 -0.074719 0.024219
2.125 -0.029747 -0.028198 -0.023949 -0.027146 0 -0.02327 -0.012335 -0.0050737 0.0036687 -0.0095385 0.0083679 0.42365 0.00069706 -0.0078435 0.0029224 0.019327 0.023596 0.013492 0.030527 0.052735 0.021502 0 0.0033313 0 -0.0014313 -0.00058525 -0.0012028 0.00014417 0.43514 0.01313 -0.027065 -0.017297 -0.01207 -0.004103 0.0075754 -0.0038716 0.008927 0.00027769 -0.17196 -0.11072 -0.09012 -0.090205 0.006132 0.0075547 -0.0014271 -0.085022 0.016412 -0.045524 0.0045108 -0.072164 0.018302
2.1289 -0.028724 -0.028358 -0.023066 -0.026284 0 -0.026058 -0.014048 -0.011201 0.0031154 -0.010147 0.0074678 0.29125 -0.00077454 -0.0083575 0.0044856 0.015707 0.024373 0.011966 0.031073 0.05355 0.02065 0 0.00091281 0 -0.0010114 0.00028719 -0.0015751 0.00020645 0.4777 0.014083 -0.028358 -0.023398 -0.010446 -0.0072136 0.0062404 -0.0047879 0.0088352 0.0013429 -0.15042 -0.092662 -0.074426 -0.070781 0.011356 0.014838 0.0037325 -0.069009 0.016295 -0.032175 0.0065584 -0.06024 0.015686
2.1328 -0.02678 -0.026533 -0.02288 -0.024517 0 -0.030192 -0.019157 -0.023543 -0.0057147 -0.01164 0.0094806 0.16714 -0.0012603 -0.0054619 0.0036116 0.011428 0.026261 0.012291 0.030729 0.053011 0.021958 0 0.0055672 0 -0.00042937 0.0016726 -0.001197 0.00014465 0.59768 0.011138 -0.02718 -0.032357 -0.013488 -0.01809 -0.0056184 -0.0062693 0.0035217 0.0069681 -0.12888 -0.0746 -0.058732 -0.051356 0.01658 0.022122 0.0088921 -0.052996 0.016178 -0.018826 0.008606 -0.048316 0.01746
2.1367 -0.023901 -0.022825 -0.022192 -0.023477 0 -0.030571 -0.024483 -0.032079 -0.018793 -0.016883 0.0068979 0.053866 -0.0011164 -0.00016424 0.00104 0.010988 0.028242 0.015095 0.029222 0.050726 0.024592 0 0.021425 0 0.00011448 0.002419 -0.00018733 7.796e-05 0.76276 0.0033137 -0.024772 -0.035082 -0.020549 -0.029094 -0.0226 -0.011646 -0.006406 0.0092678 -0.092829 -0.0404 -0.029073 -0.02376 0.035331 0.036547 0.026649 -0.017845 0.031266 0.010586 0.032121 -0.01972 0.024738
2.1406 -0.019946 -0.01838 -0.019557 -0.022518 0 -0.023871 -0.026696 -0.030483 -0.030132 -0.025121 -0.0071539 -0.053967 -0.0015144 0.0041333 -0.00043833 0.013868 0.029924 0.018105 0.027764 0.048369 0.026305 0 0.04647 0 0.00045466 0.0018215 0.00082932 3.4094e-05 0.92354 -0.010137 -0.021658 -0.026822 -0.026913 -0.032662 -0.036089 -0.02181 -0.018903 0.00051244 -0.056606 -0.0060045 0.00075457 0.0039351 0.054246 0.051058 0.044559 0.017536 0.046537 0.040192 0.055895 0.0090767 0.038242
2.1445 -0.015339 -0.014338 -0.015116 -0.018696 0 -0.012267 -0.024471 -0.022108 -0.035948 -0.030789 -0.031532 -0.16347 -0.0029506 0.0041164 0.00084329 0.015404 0.031 0.018131 0.027343 0.048434 0.025337 0 0.072688 0 0.00049686 0.00029705 0.0011752 -9.6666e-05 1.0344 -0.027916 -0.016613 -0.011874 -0.027776 -0.027773 -0.040405 -0.031711 -0.03153 -0.021289 -0.018843 0.03221 0.03325 0.031744 0.074737 0.066567 0.065341 0.055543 0.065501 0.071353 0.08349 0.040298 0.057419
2.1484 -0.011126 -0.011029 -0.01083 -0.01064 0 -0.0022757 -0.019095 -0.015897 -0.03635 -0.028641 -0.056612 -0.27923 -0.0044859 -0.00047149 0.0032415 0.012412 0.030875 0.01436 0.027455 0.051909 0.022078 0 0.091504 0 0.00022471 -0.00096743 0.00066873 -0.00038559 1.0776 -0.045809 -0.0090849 3.8244e-05 -0.02271 -0.02006 -0.036289 -0.034528 -0.04218 -0.050328 0.02098 0.075533 0.069315 0.059707 0.097339 0.083411 0.089967 0.097061 0.089408 0.10459 0.1162 0.074762 0.079323
2.1523 -0.0081291 -0.0080442 -0.0086625 -0.0018698 0 0.00056969 -0.013277 -0.01681 -0.033753 -0.019917 -0.071181 -0.40373 -0.0047113 -0.0062129 0.0033265 0.0071079 0.02912 0.0095158 0.026783 0.056795 0.01896 0 0.099208 0 -0.00026189 -0.001055 -0.00020511 -0.00069317 1.0661 -0.058291 -0.00196 0.0021077 -0.015835 -0.015801 -0.029093 -0.029308 -0.049136 -0.075482 0.060802 0.11886 0.10538 0.087669 0.11994 0.10025 0.11459 0.13858 0.11331 0.13784 0.1489 0.10923 0.098303
2.1563 -0.0061191 -0.004916 -0.0085482 0.0012496 0 -0.0036335 -0.009289 -0.021137 -0.030321 -0.012204 -0.070334 -0.53905 -0.003434 -0.0087087 -0.00034183 0.0048859 0.026309 0.007483 0.024962 0.058946 0.018622 0 0.097531 0 -0.00071722 -5.8875e-05 -0.00067463 -0.00075239 1.0208 -0.061804 -0.00026587 -0.0043092 -0.011521 -0.016106 -0.023914 -0.022949 -0.051014 -0.0859 0.09333 0.16051 0.13745 0.10849 0.13542 0.11363 0.13685 0.17048 0.13571 0.16346 0.17612 0.13746 0.1076
2.1602 -0.00404 -0.0016742 -0.0083271 -0.0039814 0 -0.0094165 -0.0077812 -0.021347 -0.026821 -0.012137 -0.057703 -0.68526 -0.0021437 -0.0063644 -0.0053777 0.0084204 0.024192 0.0096555 0.023228 0.054838 0.021795 0 0.089741 0 -0.00084911 0.0011286 -0.00030725 -0.00046644 0.94049 -0.05697 -0.0059125 -0.011846 -0.01027 -0.016944 -0.022131 -0.023215 -0.04717 -0.076801 0.12474 0.2019 0.16891 0.12822 0.1498 0.12647 0.15875 0.2009 0.15788 0.18793 0.20251 0.16474 0.10251
2.1641 -0.0011184 0.0012136 -0.0057447 -0.012357 0 -0.010668 -0.0077626 -0.014559 -0.023082 -0.018252 -0.04117 -0.83661 -0.0025878 -0.0017622 -0.0078551 0.014632 0.024642 0.013636 0.023123 0.044167 0.0266 0 0.076864 0 -0.00054926 0.0016923 0.00064098 -9.3202e-05 0.79854 -0.047578 -0.013973 -0.013734 -0.0090484 -0.014243 -0.021683 -0.02976 -0.038302 -0.052266 0.15131 0.23972 0.19621 0.14373 0.15934 0.13668 0.17722 0.22399 0.17687 0.20778 0.22391 0.18725 0.083179
2.168 0.0023623 0.0033416 -0.00049838 -0.014262 0 -0.0053778 -0.0073473 -0.0050904 -0.018511 -0.021788 -0.026758 -0.98126 -0.0048773 0.00078434 -0.0062613 0.01786 0.028018 0.01551 0.02465 0.030127 0.029744 0 0.057666 0 -4.1251e-05 0.0015611 0.0014424 -5.7894e-05 0.56734 -0.037093 -0.015584 -0.00845 -0.0053004 -0.0080961 -0.019662 -0.033165 -0.026414 -0.023028 0.16692 0.26945 0.21413 0.1497 0.15793 0.14096 0.18796 0.23051 0.18867 0.21723 0.23405 0.19901 0.054675
2.1719 0.0054699 0.0047886 0.005636 -0.0045569 0 0.0035549 -0.0047124 0.0013051 -0.01194 -0.015086 -0.015656 -1.1083 -0.0071265 -0.00074721 -0.0027306 0.015789 0.032259 0.013336 0.025931 0.017071 0.028686 0 0.031482 0 0.00027621 0.001289 0.001493 -0.00052517 0.24761 -0.025847 -0.0058793 0.00089492 0.00014802 -0.0016457 -0.014311 -0.02383 -0.013733 -0.00010192 0.18254 0.29918 0.23206 0.15567 0.15652 0.14523 0.1987 0.23703 0.20046 0.22668 0.24419 0.21078 0.023908
2.1758 0.0076856 0.006093 0.01052 0.011773 0 0.011357 0.0010175 0.004302 -0.0017537 0.00090524 -0.0053154 -1.2178 -0.0070606 -0.0043065 -0.00027137 0.011719 0.033635 0.0084669 0.024644 0.0073913 0.02322 0 0.00020351 0 0.00020816 0.0013743 0.00078625 -0.0011617 -0.12693 -0.011451 0.0106 0.010181 0.0044799 0.0034503 -0.0051827 -0.001862 -0.0013209 0.011841 0.1864 0.31642 0.23748 0.15095 0.14374 0.14265 0.19852 0.22406 0.20244 0.22648 0.24196 0.21073 -0.0043292
2.1797 0.0093505 0.007825 0.013369 0.023389 0 0.014933 0.009166 0.0088414 0.012695 0.017628 0.0077191 -1.3233 -0.0040251 -0.0059058 0.00067347 0.010842 0.028889 0.0037338 0.019677 0.00013429 0.015486 0 -0.03264 0 -2.3586e-05 0.0017365 -0.00012245 -0.0013782 -0.51029 0.0080544 0.023006 0.016709 0.0066217 0.0092179 0.0074392 0.022284 0.011375 0.016667 0.18628 0.32943 0.23866 0.14259 0.12711 0.13773 0.19463 0.20448 0.20109 0.22301 0.23553 0.20668 -0.029217
2.1836 0.011012 0.010113 0.014907 0.022723 0 0.014153 0.017589 0.018307 0.029336 0.027127 0.025428 -1.4431 0.00046801 -0.0035398 0.0022399 0.014596 0.017459 0.00069761 0.011487 -0.0075999 0.0085654 0 -0.064088 0 -1.5008e-05 0.0018268 -0.00060686 -0.00086362 -0.86612 0.031344 0.023571 0.01913 0.008675 0.018394 0.022441 0.037173 0.025461 0.022814 0.18438 0.33941 0.23735 0.13233 0.10916 0.13172 0.18857 0.18176 0.19799 0.21861 0.22751 0.20097 -0.052496
2.1875 0.012545 0.012501 0.016172 0.012836 0 0.010982 0.023736 0.029378 0.043534 0.028842 0.046787 -1.5838 0.003976 0.00094127 0.0057444 0.0191 0.0022624 -0.001271 0.0014001 -0.01773 0.0046439 0 -0.092427 0 0.0003441 0.0012076 -0.00048222 0.00010192 -1.1708 0.053782 0.01456 0.017005 0.013262 0.029777 0.037271 0.040198 0.040837 0.036262 0.17476 0.33619 0.22514 0.11374 0.085453 0.12092 0.17302 0.14529 0.18727 0.21017 0.21249 0.18799 -0.075493
2.1914 0.013199 0.014271 0.017429 0.0044192 0 0.0082377 0.026206 0.034996 0.050921 0.028368 0.067176 -1.7335 0.0048221 0.0037485 0.0090966 0.019193 -0.011657 -0.0035735 -0.0089029 -0.029217 0.0038966 0 -0.11587 0 0.00069239 2.3796e-05 -9.9606e-05 0.00087943 -1.4037 0.070062 0.006132 0.011792 0.019972 0.037759 0.048216 0.038204 0.055288 0.05596 0.16514 0.33298 0.21293 0.095147 0.061745 0.11013 0.15746 0.10882 0.17654 0.20174 0.19747 0.17501 -0.097382
2.1953 0.012578 0.015003 0.018199 0.0059652 0 0.0087345 0.025615 0.03226 0.050682 0.030402 0.079778 -1.8702 0.002852 0.0028518 0.0084966 0.01371 -0.019955 -0.0065503 -0.017349 -0.038667 0.0047132 0 -0.13148 0 0.0005844 -0.0010526 3.2422e-05 0.0010353 -1.5443 0.077087 0.0071657 0.007762 0.025303 0.037391 0.052163 0.039131 0.065342 0.075019 0.15465 0.32238 0.19704 0.074226 0.040569 0.098956 0.1394 0.071599 0.16461 0.19556 0.18377 0.16248 -0.11582
2.1992 0.011363 0.014932 0.018022 0.016555 0 0.014065 0.0239 0.026065 0.046044 0.03391 0.079578 -1.9815 -0.00092462 -0.00021413 0.0028435 0.0066078 -0.021549 -0.0092225 -0.021841 -0.042968 0.0050154 0 -0.1364 0 5.82e-05 -0.0013325 -0.00027187 0.00068547 -1.5838 0.075026 0.0177 0.0099508 0.026426 0.029787 0.048684 0.043957 0.068351 0.085998 0.14365 0.30738 0.17895 0.051913 0.020907 0.087562 0.11985 0.033936 0.15195 0.19075 0.17085 0.15021 -0.12859
2.2031 0.010828 0.014774 0.016963 0.027585 0 0.02277 0.022591 0.023923 0.041273 0.034345 0.067728 -2.0763 -0.0050203 -0.002095 -0.0042448 0.0030428 -0.01914 -0.010585 -0.021705 -0.041732 0.003723 0 -0.1303 0 -0.00029127 -0.00063753 -0.00074169 0.00029088 -1.5343 0.066411 0.029653 0.019389 0.024555 0.021748 0.040539 0.046982 0.064213 0.085519 0.13291 0.29196 0.16097 0.029746 0.0020473 0.076424 0.10058 -0.002867 0.1396 0.18645 0.15852 0.13844 -0.13419
2.207 0.011623 0.015134 0.01542 0.030884 0 0.029724 0.021677 0.027618 0.038089 0.029606 0.051936 -2.1771 -0.007914 -0.0010261 -0.0075667 0.0046034 -0.017201 -0.01077 -0.01903 -0.037562 0.0013274 0 -0.11623 0 7.9188e-05 0.00056258 -0.00096526 0.00014068 -1.4215 0.054572 0.034342 0.030195 0.0239 0.019443 0.031975 0.043064 0.055348 0.074919 0.12585 0.27064 0.14456 0.0096731 -0.005381 0.068926 0.085443 -0.027424 0.13153 0.18958 0.15465 0.13383 -0.13115
2.2109 0.013224 0.016015 0.013741 0.025166 0 0.028869 0.020183 0.031244 0.035014 0.022654 0.040964 -2.2999 -0.0084363 0.0015062 -0.0055726 0.0083287 -0.018759 -0.0108 -0.017832 -0.033943 -0.00079218 0 -0.098489 0 0.00097828 0.0014852 -0.00081778 7.9264e-05 -1.2647 0.042372 0.029403 0.032996 0.027141 0.022582 0.026079 0.033299 0.044945 0.057738 0.1188 0.24933 0.12816 -0.0104 -0.012809 0.061428 0.070307 -0.051981 0.12347 0.1927 0.15078 0.12921 -0.11769
2.2148 0.014677 0.016886 0.012251 0.015592 0 0.018422 0.017725 0.028042 0.029951 0.018045 0.037077 -2.4386 -0.0063722 0.0023681 -0.001949 0.009967 -0.023331 -0.011345 -0.020826 -0.032591 -0.001649 0 -0.079447 0 0.0015246 0.0015768 -0.0005655 -0.00023948 -1.0676 0.031277 0.019365 0.023198 0.032318 0.025227 0.023118 0.023322 0.034836 0.037222 0.11389 0.22698 0.1147 -0.027715 -0.013369 0.056764 0.060018 -0.06675 0.11878 0.19894 0.15131 0.12889 -0.093022
2.2188 0.015758 0.017247 0.011531 0.0084299 0 0.0040488 0.015212 0.018356 0.022818 0.016786 0.033602 -2.5692 -0.0028949 -8.2479e-05 -0.0015567 0.0078373 -0.027587 -0.011922 -0.026534 -0.032465 -0.0013528 0 -0.058656 0 0.00099763 0.00086678 -0.00055426 -0.00086502 -0.83202 0.02077 0.010806 0.0066631 0.034559 0.022339 0.020849 0.016969 0.024682 0.015863 0.11107 0.20361 0.10413 -0.042331 -0.0072018 0.054876 0.054474 -0.071935 0.11741 0.20821 0.15616 0.13278 -0.059704
2.2227 0.017127 0.017116 0.012315 0.0066049 0 -0.004133 0.013763 0.0095466 0.015291 0.015552 0.020966 -2.6711 -7.5282e-05 -0.0044056 -0.0049819 0.0036731 -0.028172 -0.011323 -0.029976 -0.031189 -0.00063727 0 -0.035123 0 -0.00033829 -0.00011009 -0.00082631 -0.0013884 -0.57601 0.0087907 0.0074709 -0.0037086 0.030825 0.014989 0.016309 0.012827 0.013092 -0.0038704 0.10825 0.18024 0.093563 -0.056947 -0.0010351 0.052987 0.048931 -0.077121 0.11603 0.21749 0.16101 0.13666 -0.024224
2.2266 0.019265 0.016914 0.014796 0.0093707 0 0.00046755 0.013062 0.0077837 0.0083541 0.01098 -0.0035438 -2.7445 0.00056321 -0.0074134 -0.0076968 0.0003264 -0.024366 -0.0087502 -0.027001 -0.027528 0.00018456 0 -0.010254 0 -0.0013449 -0.0007416 -0.0010767 -0.001316 -0.33455 -0.0062564 0.0091709 0.0012153 0.022643 0.0086859 0.0078665 0.0071793 -0.00030309 -0.019468 0.10604 0.15716 0.088175 -0.066429 0.012965 0.055123 0.052393 -0.067551 0.11836 0.22684 0.16799 0.14394 0.0054442
2.2305 0.021456 0.016881 0.017995 0.014416 0 0.014615 0.011289 0.011021 0.0011065 0.0038739 -0.031486 -2.8099 -0.00068429 -0.0069543 -0.0049225 -0.00083408 -0.018432 -0.0045767 -0.018366 -0.022635 0.0015836 0 0.011752 0 -0.0010405 -0.00077469 -0.00098679 -0.00059765 -0.1383 -0.022952 0.013616 0.018105 0.014221 0.0069303 -0.0035367 -0.00069881 -0.013618 -0.029371 0.10387 0.1341 0.083089 -0.075611 0.027423 0.057493 0.05638 -0.057122 0.1209 0.23621 0.17509 0.15141 0.023957
2.2344 0.02216 0.016663 0.020063 0.019212 0 0.02691 0.0071401 0.011331 -0.0073281 -0.0015403 -0.049082 -2.891 -0.0019128 -0.0035174 0.0029706 -0.00039442 -0.013553 -0.00017351 -0.0094563 -0.018964 0.0039595 0 0.026497 0 0.00044918 -0.00042214 -0.00056042 0.0002679 0.0042429 -0.036193 0.018087 0.033117 0.0083782 0.0073738 -0.014539 -0.0073062 -0.023437 -0.033673 0.10041 0.11163 0.078822 -0.083506 0.041923 0.060314 0.062345 -0.044696 0.12301 0.24321 0.18004 0.15756 0.031082
2.2383 0.020507 0.015589 0.01952 0.021025 0 0.026854 0.0019165 0.0042065 -0.015024 -0.0022994 -0.048268 -2.9954 -0.0013242 0.00055094 0.010389 0.00051845 -0.011332 0.0028715 -0.0056076 -0.017927 0.0064731 0 0.032322 0 0.0019799 -8.9148e-05 -9.5793e-05 0.00068682 0.099646 -0.039951 0.019775 0.03345 0.004758 0.0049432 -0.020937 -0.0089388 -0.02697 -0.033493 0.094914 0.090122 0.075867 -0.08934 0.056493 0.063854 0.071474 -0.029075 0.12444 0.24645 0.18155 0.1616 0.03057
2.2422 0.017317 0.01341 0.016426 0.017577 0 0.013669 -0.00089083 -0.0056619 -0.017514 0.000196 -0.032922 -3.1112 0.0010573 0.0031115 0.011932 0.0015065 -0.011021 0.0035558 -0.0075114 -0.018612 0.0070881 0 0.03071 0 0.0024329 -2.3364e-06 0.00015813 0.00052016 0.14556 -0.031867 0.016332 0.018295 0.0017778 -0.0016551 -0.02005 -0.0058764 -0.023891 -0.029758 0.089413 0.068612 0.072911 -0.095174 0.071063 0.067394 0.080604 -0.013455 0.12586 0.24968 0.18305 0.16563 0.026634
2.2461 0.014427 0.010704 0.012384 0.0092103 0 -0.0030019 0.0013376 -0.008919 -0.011812 0.0021674 -0.014775 -3.2189 0.0033186 0.0035813 0.0075796 0.0027573 -0.010898 0.0018895 -0.011139 -0.018817 0.0042436 0 0.024128 0 0.0016645 -8.846e-05 0.00025489 0.00015303 0.12075 -0.015757 0.0078111 -0.00069983 -0.00055158 -0.0075922 -0.01249 -0.0016221 -0.016409 -0.022928 0.080262 0.049396 0.068789 -0.10009 0.080646 0.069501 0.089244 -0.0023523 0.12342 0.24566 0.17661 0.16304 0.021124
2.25 0.012965 0.0084966 0.0092979 0.00032507 0 -0.011139 0.0075091 -0.0016293 -0.00025293 0.0020625 -0.0032429 -3.3069 0.0033711 0.0026852 0.0022973 0.0041572 -0.010211 -0.0011745 -0.012066 -0.017361 -0.0012679 0 0.013823 0 0.00046217 -0.00017576 0.00042429 2.52e-05 0.0052233 0.00067619 -0.0016791 -0.0095905 -0.00046354 -0.0066987 -0.0019934 0.001777 -0.0076372 -0.013809 0.070332 0.030668 0.064418 -0.10481 0.089165 0.071302 0.09778 0.0077865 0.12015 0.2401 0.16847 0.15904 0.013435
2.2539 0.012356 0.0074093 0.0079353 -0.0027637 0 -0.0059406 0.013296 0.010234 0.010421 0.0023234 0.0013012 -3.378 0.0008714 0.0013772 0.00072822 0.0050758 -0.0097964 -0.0042713 -0.0096795 -0.015259 -0.0062499 0 -0.00023552 0 -0.00033131 -0.00025049 0.00073247 0.00015317 -0.18925 0.01143 -0.0055981 -0.0034861 0.0030339 0.0017294 0.0068831 0.0063858 0.00035595 -0.0039559 0.059922 0.01308 0.059274 -0.10949 0.095773 0.07227 0.10511 0.015085 0.11571 0.23276 0.15834 0.15307 0.0023715
2.2578 0.011081 0.0071938 0.0075166 0.0030541 0 0.0072298 0.014869 0.016986 0.014625 0.0062436 0.0054481 -3.4454 -0.0024166 0.00017958 0.0027481 0.0051482 -0.01097 -0.006361 -0.0071314 -0.014498 -0.007371 0 -0.017676 0 -0.00054496 -0.00045907 0.00095355 0.00017891 -0.4138 0.01632 -2.2688e-05 0.010765 0.0082149 0.011691 0.011695 0.015323 0.0073863 0.0054359 0.048172 -0.0013325 0.051973 -0.11407 0.097048 0.070915 0.1091 0.014461 0.108 0.22042 0.14266 0.14161 -0.01223
2.2617 0.0083505 0.0070918 0.0066051 0.014123 0 0.018263 0.012412 0.01536 0.012876 0.013578 0.015154 -3.5234 -0.0041081 -0.00069109 0.0043681 0.0049984 -0.01396 -0.007189 -0.0075391 -0.015665 -0.0039145 0 -0.036522 0 -0.00055891 -0.0008566 0.00082538 -0.00011862 -0.61186 0.019999 0.012002 0.021705 0.011824 0.016392 0.013464 0.027255 0.014564 0.015024 0.036421 -0.015745 0.044673 -0.11864 0.098323 0.069559 0.11309 0.013837 0.10029 0.20809 0.12698 0.13014 -0.029413
2.2656 0.0049558 0.0066266 0.0044597 0.022097 0 0.02046 0.0099024 0.011462 0.010993 0.020058 0.030329 -3.6186 -0.0031528 -0.0010289 0.0025227 0.0058435 -0.017447 -0.007126 -0.010721 -0.017067 0.001549 0 -0.053835 0 -0.00063478 -0.0012216 0.00038782 -0.00045616 -0.75503 0.026867 0.021625 0.02265 0.012169 0.015019 0.015392 0.035268 0.023 0.026878 0.02638 -0.026371 0.035964 -0.1228 0.096746 0.066076 0.11337 0.0069661 0.091893 0.19439 0.11052 0.11696 -0.047784
2.2695 0.0025123 0.0060143 0.0017071 0.020632 0 0.014459 0.011303 0.013411 0.014163 0.02156 0.045739 -3.7258 -0.00057708 -0.00075736 -0.0016683 0.008227 -0.019546 -0.0066133 -0.013765 -0.016484 0.0053092 0 -0.067282 0 -0.00056294 -0.001209 -1.9269e-05 -0.00029427 -0.84932 0.036581 0.021051 0.01519 0.010635 0.013059 0.020001 0.032586 0.032702 0.041566 0.01706 -0.035401 0.026662 -0.12679 0.093967 0.061696 0.1121 -0.0025382 0.083209 0.18011 0.093724 0.10305 -0.065623
2.2734 0.0020158 0.0058264 -0.00014372 0.010917 0 0.0059326 0.016825 0.022001 0.021742 0.018388 0.055666 -3.8298 0.0014785 -0.00024738 -0.0044413 0.011183 -0.019209 -0.0058539 -0.014348 -0.013856 0.0055598 0 -0.075745 0 -2.8963e-05 -0.0007233 -0.00012185 0.00052185 -0.90861 0.044123 0.010461 0.0055854 0.0099607 0.015918 0.026966 0.019844 0.04207 0.055436 0.0084438 -0.04374 0.017369 -0.13058 0.091208 0.056988 0.11032 -0.012401 0.074921 0.16614 0.077641 0.089665 -0.080262
2.2773 0.0031751 0.0063233 0.00013453 0.0009078 0 0.00063068 0.022829 0.029732 0.027957 0.014941 0.057148 -3.9131 0.0014633 -0.00019111 -0.003575 0.01277 -0.016854 -0.0050539 -0.012924 -0.011898 0.0035678 0 -0.078491 0 0.00080163 -9.929e-05 -8.9862e-06 0.0014423 -0.92766 0.044032 -0.0015001 -0.00073156 0.011313 0.02284 0.033239 0.0060124 0.048116 0.061547 0.0040378 -0.047944 0.0081247 -0.13313 0.088567 0.050321 0.10555 -0.02441 0.069007 0.15404 0.06581 0.079337 -0.088032
2.2813 0.0049779 0.0071685 0.002576 -0.0012839 0 0.0012082 0.025207 0.029131 0.027565 0.015066 0.049909 -3.9689 -0.00053882 -0.00092951 -0.00047326 0.011565 -0.013898 -0.0047255 -0.011583 -0.013595 0.0020428 0 -0.074387 0 0.0012561 0.00016023 1.396e-05 0.0016375 -0.88499 0.034786 -0.0047555 -0.001488 0.013381 0.027699 0.035164 0.0010716 0.047568 0.054589 -0.00036818 -0.052147 -0.0011193 -0.13569 0.085926 0.043653 0.10077 -0.036419 0.063092 0.14194 0.053979 0.069009 -0.085771
2.2852 0.0066447 0.0077706 0.0059965 0.0059132 0 0.0069889 0.022772 0.020886 0.020609 0.018038 0.035287 -4.0102 -0.0030864 -0.0019508 0.0017936 0.0078268 -0.011767 -0.0053624 -0.011346 -0.018883 0.0024576 0 -0.062692 0 0.00079864 -0.0001365 -0.00014619 0.00079675 -0.77004 0.019736 0.0035784 0.0032268 0.014202 0.025564 0.030898 0.007034 0.038809 0.035891 -0.0028186 -0.055052 -0.0095315 -0.13741 0.084269 0.035828 0.095193 -0.046449 0.059272 0.13154 0.045864 0.062491 -0.073094
2.2891 0.00796 0.0078368 0.0087961 0.016392 0 0.014916 0.017571 0.01274 0.011741 0.019378 0.016492 -4.0638 -0.0045628 -0.0022786 0.0018203 0.0033678 -0.011137 -0.0066309 -0.011228 -0.024003 0.0039064 0 -0.044928 0 -0.00035248 -0.00067109 -0.00020413 -0.00051729 -0.60157 0.0044826 0.016568 0.011652 0.0133 0.017743 0.021511 0.016057 0.023677 0.013778 -0.0038692 -0.057027 -0.017348 -0.13853 0.083316 0.027175 0.089037 -0.055062 0.056951 0.12236 0.040409 0.058701 -0.053377
2.293 0.0089083 0.0075665 0.0099831 0.021444 0 0.020452 0.012405 0.010589 0.0054139 0.015503 -0.00088831 -4.1505 -0.004305 -0.0014965 0.00076577 0.00035497 -0.011693 -0.0071575 -0.010001 -0.024591 0.004368 0 -0.025525 0 -0.0013512 -0.00092518 0.00014299 -0.0013576 -0.41598 -0.0065581 0.023202 0.019728 0.011689 0.0099533 0.010253 0.017654 0.0074477 -0.001716 -0.004957 -0.059034 -0.025139 -0.13965 0.082347 0.018467 0.082867 -0.063564 0.05464 0.11317 0.035 0.055013 -0.032163
2.2969 0.0093284 0.0073518 0.0097227 0.016554 0 0.019228 0.0085013 0.011994 0.0022286 0.0073305 -0.010946 -4.2655 -0.0029358 -0.00030122 0.0002604 -4.7757e-06 -0.012395 -0.0056424 -0.0082366 -0.019709 0.0028605 0 -0.009684 0 -0.0015 -0.00069104 0.00072424 -0.001258 -0.24001 -0.011868 0.017493 0.021647 0.010096 0.0059997 0.00064327 0.0082074 -0.0039105 -0.0057622 -0.0076628 -0.062438 -0.03179 -0.14067 0.080659 0.0074009 0.076049 -0.067242 0.052744 0.104 0.031622 0.055744 -0.014037
2.3008 0.00906 0.0073563 0.0090705 0.0045617 0 0.010086 0.0054892 0.0094523 -0.00018029 -0.00069354 -0.01198 -4.3786 -0.0017741 0.00016947 0.00026585 0.0019804 -0.012135 -0.0024528 -0.0079004 -0.012896 0.00033464 0 0.00023047 0 -0.00087151 -0.00025031 0.00092069 -0.00060581 -0.079251 -0.012502 0.0031882 0.013767 0.0079198 0.0041593 -0.0054309 -0.0060566 -0.0078044 -0.0017882 -0.010369 -0.065843 -0.03844 -0.14168 0.078971 -0.0036655 0.069231 -0.070919 0.050848 0.094837 0.028244 0.056475 -0.00044502
2.3047 0.008272 0.0073967 0.009108 -0.0067421 0 -0.0024589 0.002954 -0.0003056 -0.0035421 -0.0047781 -0.0091326 -4.4584 -0.0017855 -0.0003588 -0.00047735 0.0048754 -0.010551 0.00015711 -0.0098253 -0.0090594 -0.0013403 0 0.0064379 0 -0.00014658 -4.0796e-05 0.00031479 -0.00016286 0.066967 -0.010938 -0.0094984 -0.00064245 0.0043169 0.0001066 -0.0084894 -0.014929 -0.0071502 0.0015556 -0.01626 -0.071158 -0.045177 -0.14353 0.074855 -0.016074 0.061714 -0.073806 0.046731 0.083786 0.022581 0.056684 0.0098837
2.3086 0.0074059 0.0071818 0.010104 -0.010231 0 -0.0098112 0.0012814 -0.011633 -0.0070122 -0.0047847 -0.010988 -4.5002 -0.0028218 -0.00081726 -0.002231 0.0070548 -0.0084525 -5.2505e-05 -0.012126 -0.010159 -0.0010663 0 0.013489 0 0.00010544 -0.00018511 -0.00070606 -0.00025933 0.18565 -0.0098941 -0.011945 -0.011553 -4.0376e-05 -0.0072685 -0.010621 -0.012931 -0.0081798 -0.0030963 -0.025859 -0.078697 -0.052013 -0.14637 0.067913 -0.030046 0.053384 -0.075772 0.040029 0.070542 0.014258 0.056285 0.0186
2.3125 0.0067396 0.0066298 0.011315 -0.0041341 0 -0.0055302 0.00086172 -0.015387 -0.0087342 -0.0033858 -0.021725 -4.531 -0.0037423 0.00012474 -0.0033383 0.0076133 -0.0073126 -0.0029285 -0.011716 -0.013768 0.00071787 0 0.023572 0 -8.4336e-05 -0.00039943 -0.0011483 -0.00050785 0.25146 -0.011039 -0.0032704 -0.0094784 -0.0029983 -0.013931 -0.01353 -0.0029557 -0.01507 -0.016674 -0.035458 -0.086236 -0.058849 -0.14921 0.06097 -0.044017 0.045054 -0.077738 0.033327 0.057297 0.0059352 0.055885 0.025771
2.3164 0.0061446 0.0059827 0.011572 0.0070793 0 0.008375 0.0010479 -0.0086551 -0.0084425 -0.0029182 -0.035924 -4.5851 -0.0034118 0.0023992 -0.0020106 0.0067946 -0.0079785 -0.0056844 -0.0075581 -0.015685 0.0026091 0 0.03357 0 -0.00029183 -0.00037126 -0.00035487 -0.00030923 0.24858 -0.013705 0.0097635 0.0055003 -0.003 -0.014856 -0.016878 0.0074313 -0.025749 -0.033086 -0.052796 -0.09746 -0.066731 -0.15469 0.046651 -0.060176 0.034422 -0.082625 0.019069 0.03864 -0.011047 0.04946 0.029909
2.3203 0.0053974 0.0056757 0.010211 0.015808 0 0.02144 0.00060286 0.0018811 -0.0076825 -0.0034637 -0.041925 -4.6735 -0.0018389 0.0041484 0.0012506 0.0057201 -0.0096987 -0.0054684 -0.0021316 -0.013835 0.0033435 0 0.036898 0 -0.0002683 -0.00016563 0.001242 0.00042691 0.18647 -0.014768 0.018127 0.021982 -0.00080313 -0.0095285 -0.018338 0.012482 -0.032788 -0.043008 -0.070978 -0.10909 -0.074728 -0.16046 0.031529 -0.076572 0.023538 -0.08783 0.0039885 0.019393 -0.028973 0.042379 0.029565
2.3242 0.0046634 0.00609 0.0076282 0.016341 0 0.022595 -0.00064428 0.0067475 -0.0074466 -0.0037064 -0.031813 -4.7758 -0.0004296 0.0033301 0.0036884 0.0055414 -0.0106 -0.0023178 0.00061264 -0.0097366 0.0025235 0 0.028892 0 -0.00017785 -0.00018182 0.0024149 0.0011355 0.089948 -0.010713 0.016699 0.026071 0.0013619 -0.0025799 -0.015493 0.011557 -0.029129 -0.039466 -0.090854 -0.12105 -0.082932 -0.16696 0.014119 -0.093133 0.011932 -0.095022 -0.013592 -0.001122 -0.049678 0.032409 0.024613
2.3281 0.004499 0.0073317 0.0050524 0.0087037 0 0.0098775 -0.0010197 0.0033744 -0.0063575 -0.002846 -0.0091617 -4.8628 -0.00092244 -9.7626e-05 0.0031033 0.0065259 -0.0094789 0.00069179 -0.0011814 -0.0065636 0.00074271 0 0.011082 0 -0.00026886 -0.00068675 0.0022857 0.0011765 -0.025946 -0.00089858 0.0071896 0.013771 0.0023934 0.0011418 -0.0080664 0.0076275 -0.014007 -0.022091 -0.114 -0.13368 -0.091535 -0.17485 -0.0077061 -0.11001 -0.001067 -0.10605 -0.035996 -0.024083 -0.075743 0.016869 0.015971
2.332 0.0052991 0.0091319 0.0037312 -0.0011509 0 -0.0068228 0.0015923 -0.0015918 -0.0019316 -0.0010576 0.013021 -4.9252 -0.0037138 -0.0037316 0.00040928 0.0077578 -0.0072526 0.00052253 -0.0057789 -0.0062029 -0.00069946 0 -0.0095863 0 -0.00044042 -0.0014403 0.0011834 0.00050964 -0.16741 0.010856 -0.0033585 -0.0045762 0.0036569 0.0016325 0.0015609 0.0040599 0.0059694 0.0022494 -0.13715 -0.14631 -0.10014 -0.18274 -0.029531 -0.12689 -0.014066 -0.11707 -0.0584 -0.047044 -0.10181 0.0013281 0.0043164
2.3359 0.0068572 0.010947 0.0041803 -0.0052429 0 -0.013294 0.007437 0.00042044 0.0063189 0.0017226 0.022892 -4.9799 -0.007029 -0.0047972 -0.0010581 0.0078096 -0.0064149 -0.0026364 -0.0097694 -0.008177 -0.0004399 0 -0.026077 0 -0.00028137 -0.0018534 0.0003081 -0.00025713 -0.34687 0.018537 -0.0070315 -0.012714 0.0073612 0.0034582 0.010116 0.0030228 0.021572 0.023098 -0.15847 -0.15623 -0.10769 -0.1903 -0.052162 -0.14197 -0.026848 -0.13109 -0.082047 -0.068436 -0.12849 -0.018308 -0.01056
2.3398 0.0086253 0.01227 0.0060217 0.00077163 0 -0.0028795 0.01425 0.010992 0.015603 0.0065627 0.019583 -5.0481 -0.0079056 -0.0029003 0.0010421 0.0059855 -0.0086711 -0.0055138 -0.011208 -0.010871 0.0019904 0 -0.036532 0 0.00042487 -0.001549 0.00051055 -0.00048922 -0.55883 0.01878 5.7156e-05 -0.0026148 0.013731 0.010597 0.015949 0.0056381 0.027624 0.03267 -0.17927 -0.16538 -0.11495 -0.19776 -0.07502 -0.15654 -0.039568 -0.14596 -0.10604 -0.089387 -0.15534 -0.039092 -0.028872
2.3438 0.01041 0.01301 0.008435 0.014128 0 0.01759 0.019204 0.023471 0.022155 0.014265 0.013466 -5.1312 -0.0044564 -0.00062581 0.0055055 0.0031452 -0.012968 -0.0051913 -0.010793 -0.013144 0.0054451 0 -0.044858 0 0.0013245 -0.00074866 0.0014332 -0.00014952 -0.77394 0.014114 0.014975 0.018435 0.02027 0.022004 0.019992 0.011878 0.026228 0.030912 -0.19804 -0.17308 -0.12148 -0.20451 -0.096651 -0.17013 -0.051546 -0.16051 -0.12878 -0.10859 -0.18038 -0.059666 -0.049332
2.3477 0.012654 0.013626 0.010794 0.02653 0 0.033147 0.0215 0.03014 0.024808 0.023293 0.016743 -5.2103 0.0023815 -0.0010836 0.0086451 0.0012809 -0.016067 -0.0021623 -0.010272 -0.014663 0.0075835 0 -0.056267 0 0.0017383 -6.8422e-05 0.0019016 0.00022325 -0.95758 0.011287 0.029153 0.034242 0.024119 0.032413 0.024336 0.01964 0.02429 0.025483 -0.20963 -0.17562 -0.12545 -0.20873 -0.11395 -0.18023 -0.060904 -0.17395 -0.14707 -0.12163 -0.19907 -0.079498 -0.068798
2.3516 0.015902 0.014859 0.013023 0.030076 0 0.032867 0.022855 0.029742 0.025935 0.029751 0.032781 -5.2697 0.0091954 -0.0046275 0.0078894 0.0019923 -0.01543 0.00031493 -0.010245 -0.015314 0.0065986 0 -0.071923 0 0.001325 7.9304e-05 0.0011544 0.00013206 -1.0928 0.015648 0.03363 0.033632 0.024929 0.037171 0.029882 0.024912 0.027726 0.025963 -0.22122 -0.17816 -0.12942 -0.21295 -0.13125 -0.19033 -0.070261 -0.18739 -0.16536 -0.13467 -0.21775 -0.09933 -0.083783
2.3555 0.020027 0.0172 0.015513 0.023308 0 0.018591 0.025406 0.02758 0.028658 0.030424 0.053266 -5.3153 0.012457 -0.0080871 0.0042162 0.005033 -0.011728 -0.0001656 -0.0098118 -0.01509 0.0029555 0 -0.087476 0 0.00046279 -0.00012898 -0.00036707 -0.00033396 -1.1854 0.026407 0.025618 0.019449 0.02502 0.035962 0.035277 0.024538 0.036991 0.036221 -0.22519 -0.17651 -0.13102 -0.21424 -0.14266 -0.19734 -0.076332 -0.19672 -0.17691 -0.14092 -0.22782 -0.11503 -0.092582
2.3594 0.02417 0.02053 0.018767 0.012674 0 0.0031568 0.029335 0.028921 0.033291 0.026271 0.065032 -5.3669 0.011058 -0.0075839 0.0010548 0.0082338 -0.0084387 -0.0026214 -0.0081962 -0.014699 -0.00068712 0 -0.096597 0 -8.8548e-05 -0.00014558 -0.0014664 -0.00059456 -1.2497 0.037037 0.011602 0.0052635 0.026645 0.032099 0.038001 0.019723 0.046961 0.050958 -0.22525 -0.17271 -0.1314 -0.21403 -0.15105 -0.20276 -0.080711 -0.20392 -0.185 -0.14367 -0.23346 -0.12861 -0.095974
2.3633 0.027532 0.024232 0.023045 0.0079828 0 6.2623e-05 0.03276 0.033391 0.036853 0.022473 0.060276 -5.432 0.0069371 -0.0024056 0.00096583 0.0090625 -0.0087463 -0.0040623 -0.0061992 -0.015562 -0.001722 0 -0.096075 0 7.563e-05 0.0003549 -0.0013814 -0.00019553 -1.2934 0.040589 0.0035867 0.0037124 0.029484 0.028956 0.036452 0.016256 0.050788 0.059537 -0.22452 -0.16865 -0.13162 -0.2135 -0.15875 -0.20791 -0.084712 -0.21041 -0.19217 -0.14568 -0.23804 -0.14143 -0.095807
2.3672 0.030177 0.027681 0.02815 0.01506 0 0.01325 0.033882 0.03625 0.036155 0.024138 0.041937 -5.4927 0.0033255 0.0038736 0.0034543 0.0066526 -0.012687 -0.0031691 -0.0057115 -0.018395 -5.7288e-05 0 -0.088044 0 0.00062089 0.0011104 -0.00048202 0.00069882 -1.3178 0.035325 0.010183 0.016958 0.031257 0.027574 0.031204 0.019921 0.044733 0.05428 -0.21672 -0.16228 -0.13037 -0.21019 -0.16024 -0.21057 -0.085314 -0.21044 -0.19104 -0.14099 -0.23309 -0.14746 -0.092971
2.3711 0.032912 0.030679 0.033444 0.031189 0 0.034782 0.032954 0.034448 0.031232 0.031344 0.020887 -5.5228 0.0021331 0.0063354 0.0057786 0.0025835 -0.01725 -0.0019873 -0.0077853 -0.021718 0.0017464 0 -0.07786 0 0.00083847 0.0014999 0.00018936 0.0014303 -1.3268 0.025952 0.029233 0.036496 0.03068 0.027299 0.024718 0.030796 0.030872 0.036577 -0.20891 -0.15591 -0.12912 -0.20688 -0.16172 -0.21323 -0.085916 -0.21047 -0.18991 -0.13631 -0.22814 -0.15349 -0.087005
2.375 0.036301 0.033477 0.038055 0.046936 0 0.051402 0.032025 0.030331 0.025601 0.038542 0.0081523 -5.5191 0.0027318 0.0030761 0.0055374 -0.00034533 -0.019224 -0.0035754 -0.011374 -0.022603 0.00106 0 -0.070166 0 0.00038552 0.0011362 -1.7368e-05 0.001445 -1.333 0.019673 0.04861 0.050768 0.029293 0.027685 0.020073 0.042263 0.016099 0.015961 -0.20087 -0.15089 -0.12867 -0.20357 -0.16263 -0.21589 -0.08626 -0.20851 -0.18684 -0.13108 -0.22193 -0.15704 -0.077898
2.3789 0.039824 0.036395 0.041235 0.053147 0 0.054275 0.032923 0.029025 0.023251 0.039514 0.0082445 -5.5108 0.0030288 -0.0031249 0.0024577 -0.00037627 -0.017899 -0.0082207 -0.014088 -0.019887 -0.0020328 0 -0.066723 0 -0.00035065 0.00024191 -0.00080486 0.0007725 -1.353 0.020675 0.05552 0.053358 0.029912 0.029055 0.019628 0.046529 0.0080826 0.0031478 -0.19262 -0.14703 -0.12892 -0.20024 -0.16303 -0.21856 -0.086385 -0.20484 -0.18212 -0.12539 -0.21464 -0.15847 -0.068123
2.3828 0.042051 0.039333 0.04267 0.047818 0 0.04469 0.035729 0.032787 0.025444 0.033513 0.017628 -5.533 0.001647 -0.0073676 -0.0018283 0.0018368 -0.015107 -0.012615 -0.014207 -0.016829 -0.0047659 0 -0.067224 0 -0.00062715 -0.00054418 -0.0013748 -4.2792e-05 -1.3973 0.027536 0.046994 0.045984 0.033398 0.031505 0.024006 0.041778 0.01057 0.0028324 -0.18438 -0.14317 -0.12916 -0.19692 -0.16344 -0.22124 -0.086509 -0.20118 -0.17739 -0.11971 -0.20736 -0.15991 -0.062358
2.3867 0.041655 0.04155 0.042501 0.037464 0 0.032208 0.039101 0.038702 0.030265 0.026542 0.028323 -5.5917 -0.0008788 -0.0069027 -0.0051457 0.0039222 -0.012967 -0.013155 -0.012042 -0.019756 -0.0047619 0 -0.071298 0 -8.1122e-05 -0.00073108 -0.001298 -0.00044204 -1.4659 0.035172 0.03244 0.035797 0.037424 0.03423 0.031602 0.033928 0.021104 0.011706 -0.18214 -0.14491 -0.13296 -0.19618 -0.16788 -0.22545 -0.088949 -0.19879 -0.17527 -0.11883 -0.20607 -0.16115 -0.064499
2.3906 0.038351 0.0419 0.041022 0.031734 0 0.027228 0.04162 0.042017 0.034801 0.026073 0.033743 -5.6543 -0.0028703 -0.0030801 -0.0058727 0.0038845 -0.011949 -0.009832 -0.0095287 -0.032906 -0.003058 0 -0.079225 0 0.00089535 -0.00037751 -0.00086488 -0.00029314 -1.5477 0.039209 0.025558 0.030186 0.038734 0.036327 0.0391 0.030967 0.03295 0.022561 -0.18004 -0.14678 -0.13684 -0.19549 -0.17241 -0.2297 -0.091438 -0.19643 -0.17321 -0.11806 -0.20491 -0.16238 -0.074516
2.3945 0.033049 0.039483 0.038295 0.035372 0 0.033375 0.042503 0.041069 0.037456 0.033933 0.03316 -5.6797 -0.0032461 0.00058148 -0.0033947 0.0017102 -0.011163 -0.0063589 -0.0086074 -0.053957 -0.0037606 0 -0.090917 0 0.0014929 2.0027e-05 -0.00062379 9.244e-05 -1.6237 0.03913 0.032364 0.032368 0.036446 0.037906 0.04333 0.035293 0.040172 0.03055 -0.18121 -0.15068 -0.14198 -0.19597 -0.17882 -0.23414 -0.094797 -0.19556 -0.17328 -0.11989 -0.20738 -0.16437 -0.088254
2.3984 0.027324 0.034405 0.034135 0.044019 0 0.044882 0.041303 0.038394 0.038385 0.044191 0.032075 -5.657 -0.0023844 0.0019175 0.0016323 -0.00085534 -0.010084 -0.0062399 -0.0098516 -0.074862 -0.010347 0 -0.10468 0 0.0011992 1.1273e-05 -0.00070456 0.00030729 -1.6717 0.038043 0.04582 0.039494 0.032758 0.039725 0.043583 0.041602 0.042096 0.036527 -0.18693 -0.15741 -0.14885 -0.19806 -0.18783 -0.23886 -0.099363 -0.19678 -0.17631 -0.12533 -0.2149 -0.16741 -0.10061
2.4023 0.022696 0.028064 0.028577 0.047588 0 0.050796 0.037728 0.037208 0.038392 0.048325 0.037881 -5.6152 -0.001353 0.0016602 0.0071697 -0.0019523 -0.0094065 -0.008992 -0.012298 -0.087775 -0.02217 0 -0.11729 0 0.00022212 -0.00041807 -0.00069265 0.000205 -1.6736 0.039644 0.051938 0.044154 0.030374 0.041563 0.042344 0.042323 0.043332 0.045091 -0.19266 -0.16415 -0.15573 -0.20015 -0.19683 -0.24358 -0.10393 -0.198 -0.17934 -0.13077 -0.22242 -0.17045 -0.10916
2.4063 0.020052 0.022546 0.02241 0.038847 0 0.043282 0.032331 0.037618 0.037943 0.042903 0.053173 -5.5938 -0.00057019 0.0018159 0.01048 -0.0010423 -0.010001 -0.010638 -0.014382 -0.090814 -0.034694 0 -0.12523 0 -0.00073918 -0.00089125 -0.00015968 -2.5954e-05 -1.6247 0.044827 0.042025 0.039214 0.029631 0.041552 0.043166 0.035079 0.048961 0.059168 -0.20153 -0.1711 -0.16212 -0.20212 -0.20489 -0.24571 -0.10677 -0.19986 -0.18389 -0.13757 -0.23242 -0.1729 -0.11469
2.4102 0.019232 0.019256 0.017124 0.020213 0 0.024202 0.02712 0.036792 0.037162 0.032531 0.071582 -5.6069 0.0004721 0.0030452 0.0097908 0.0010473 -0.011458 -0.0079899 -0.015199 -0.088315 -0.043269 0 -0.12594 0 -0.0011219 -0.0010347 0.00076189 -7.8695e-05 -1.5324 0.05041 0.020367 0.023741 0.02852 0.03783 0.047034 0.024813 0.058846 0.075522 -0.21092 -0.17809 -0.16844 -0.20407 -0.21279 -0.24742 -0.10932 -0.20182 -0.1887 -0.14458 -0.24284 -0.17525 -0.11831
2.4141 0.018944 0.017774 0.014025 0.0027425 0 0.0047022 0.024548 0.032524 0.036126 0.025272 0.080391 -5.6341 0.0021186 0.0039874 0.0057581 0.0031474 -0.012309 -0.0021566 -0.015216 -0.085574 -0.046697 0 -0.11818 0 -0.00093759 -0.00082145 0.0013926 0.00018302 -1.4039 0.050975 0.00083138 0.0054209 0.025406 0.030928 0.050603 0.018799 0.066304 0.085131 -0.21924 -0.18346 -0.17322 -0.2047 -0.21792 -0.24709 -0.10957 -0.20209 -0.19198 -0.14969 -0.25087 -0.17574 -0.11824
2.418 0.017382 0.016064 0.013148 -0.0024269 0 -0.0027337 0.025101 0.025827 0.034577 0.02498 0.069532 -5.645 0.0034997 0.0030673 0.0011345 0.0046022 -0.011938 0.0024257 -0.015928 -0.08333 -0.047138 0 -0.10213 0 -0.00065465 -0.00054177 0.0011063 0.00059457 -1.2323 0.042732 -0.0044376 -0.0040194 0.021102 0.023901 0.048484 0.019766 0.062934 0.078973 -0.22506 -0.18505 -0.17439 -0.20222 -0.2165 -0.24198 -0.10445 -0.19837 -0.19169 -0.15032 -0.2533 -0.17183 -0.11002
2.4219 0.013482 0.012183 0.01301 0.0066235 0 0.0057144 0.025897 0.019597 0.031375 0.027811 0.040583 -5.6296 0.0030186 0.0005405 -0.0014402 0.0052568 -0.011853 0.0023758 -0.018514 -0.077235 -0.046704 0 -0.079593 0 -0.00069036 -0.00045656 -7.2839e-05 0.00080368 -0.99916 0.026753 0.005443 0.0016657 0.017786 0.019438 0.037945 0.023713 0.045801 0.055463 -0.23089 -0.18663 -0.17555 -0.19974 -0.21509 -0.23687 -0.099317 -0.19464 -0.19139 -0.15094 -0.25573 -0.16793 -0.090287
2.4258 0.0079661 0.0061924 0.01165 0.020474 0 0.021196 0.022426 0.015093 0.024833 0.02597 0.0076923 -5.6025 9.7389e-05 -0.0015876 -0.0015434 0.0050554 -0.014349 -0.0014041 -0.02236 -0.062446 -0.044486 0 -0.053863 0 -0.0010155 -0.0005026 -0.0014363 0.00053804 -0.69537 0.0090005 0.019872 0.016502 0.016008 0.01678 0.021672 0.023854 0.020712 0.023572 -0.23 -0.18194 -0.17085 -0.19197 -0.20302 -0.22573 -0.086167 -0.18285 -0.18329 -0.14233 -0.24577 -0.15608 -0.060618
2.4297 0.00303 0.00039903 0.0082145 0.025604 0 0.028338 0.012486 0.010472 0.014223 0.014906 -0.012082 -5.583 -0.0037785 -0.0016402 -0.00083725 0.0040671 -0.019532 -0.0048283 -0.024765 -0.038572 -0.037214 0 -0.028445 0 -0.0012301 -0.00036425 -0.0021324 -0.00016319 -0.34108 -0.0034538 0.025348 0.025525 0.013435 0.012036 0.0057317 0.016348 -0.0016425 -0.0020872 -0.22672 -0.17501 -0.16407 -0.18233 -0.18717 -0.21244 -0.070167 -0.16819 -0.17242 -0.13044 -0.23141 -0.14142 -0.027314
2.4336 0.00054739 -0.0026043 0.0036411 0.015269 0 0.017528 -0.0013312 0.0031257 0.0011029 -0.002701 -0.012251 -5.5744 -0.0061903 1.4133e-06 -0.0008301 0.002924 -0.023958 -0.0046945 -0.022513 -0.010428 -0.022931 0 -0.0050776 0 -0.0010046 0.00014512 -0.0018015 -0.00093005 0.019451 -0.0075805 0.015616 0.016975 0.0070968 0.0021107 -0.0054865 0.0027137 -0.013686 -0.011757 -0.22181 -0.16688 -0.15606 -0.17162 -0.1692 -0.19818 -0.052681 -0.15172 -0.15975 -0.11639 -0.21408 -0.125 0.0028938
2.4375 0.00019629 -0.0025128 -0.00033271 -0.004975 0 -0.0065734 -0.013396 -0.0068852 -0.011156 -0.019321 -0.0027453 -5.565 -0.0061921 0.0013865 -0.0010113 0.0028187 -0.022901 -0.0015357 -0.014428 0.015496 -0.0039887 0 0.017123 0 -0.00043749 0.00078335 -0.00080338 -0.0012955 0.34615 -0.0068696 -0.0041742 -0.0065659 -0.0031666 -0.011581 -0.01252 -0.012022 -0.016413 -0.0085915 -0.20932 -0.15312 -0.14234 -0.15601 -0.14141 -0.17945 -0.028309 -0.12688 -0.13874 -0.092301 -0.18292 -0.10042 0.0274
2.4414 -0.00066184 -0.0019996 -0.0030308 -0.021779 0 -0.02802 -0.019741 -0.016304 -0.019675 -0.028528 -0.001932 -5.5457 -0.0054017 0.0010692 0.00045477 0.0046024 -0.014527 0.00133 -0.0027867 0.035053 0.013697 0 0.040031 0 2.9249e-05 0.0010098 9.2286e-05 -0.0010321 0.62734 -0.0086476 -0.021745 -0.02883 -0.013965 -0.023658 -0.019177 -0.022681 -0.017748 -0.0067701 -0.19682 -0.13937 -0.12863 -0.14039 -0.11361 -0.16071 -0.003937 -0.10204 -0.11774 -0.068216 -0.15177 -0.075843 0.048334
2.4453 -0.0049409 -0.0045794 -0.0057738 -0.024904 0 -0.032517 -0.021328 -0.021821 -0.024199 -0.029252 -0.020505 -5.5221 -0.0062932 -0.00051799 0.004129 0.0077749 -0.0019208 0.0012125 0.0079203 0.047567 0.024627 0 0.063527 0 5.4985e-05 0.00048375 0.00027813 -0.00033342 0.87538 -0.017874 -0.026814 -0.033266 -0.02144 -0.029427 -0.027846 -0.026169 -0.025306 -0.019767 -0.18209 -0.12502 -0.11356 -0.12429 -0.084675 -0.14241 0.020578 -0.075842 -0.094967 -0.041391 -0.11665 -0.049681 0.068823
2.4492 -0.013267 -0.011429 -0.010781 -0.015613 0 -0.019811 -0.022719 -0.023526 -0.027002 -0.025526 -0.051 -5.5076 -0.0092279 -0.0017352 0.0077711 0.010658 0.0091993 -0.0015261 0.014162 0.054226 0.027455 0 0.084208 0 -0.00023692 -0.00052651 -0.00027569 0.00032075 1.1008 -0.032412 -0.018704 -0.018076 -0.025028 -0.029257 -0.036688 -0.022526 -0.039697 -0.047845 -0.16596 -0.1103 -0.097644 -0.10787 -0.05503 -0.12438 0.045182 -0.04881 -0.071092 -0.012867 -0.079069 -0.022537 0.088691
2.4531 -0.023169 -0.020155 -0.018854 -0.0057163 0 -0.0046078 -0.027508 -0.024916 -0.030589 -0.023094 -0.072907 -5.508 -0.011443 -0.001499 0.0079445 0.011909 0.015004 -0.0040473 0.01582 0.056312 0.025423 0 0.097575 0 -0.00036009 -0.0012596 -0.0010367 0.00052378 1.2958 -0.044131 -0.0072551 0.00089344 -0.027847 -0.02833 -0.041574 -0.015529 -0.053912 -0.075877 -0.15008 -0.095908 -0.08195 -0.091782 -0.026003 -0.10678 0.069232 -0.022305 -0.047644 0.015252 -0.042021 0.0041416 0.10382
2.457 -0.030771 -0.026776 -0.027995 -0.0080082 0 -0.0044262 -0.034978 -0.029358 -0.035379 -0.025902 -0.069998 -5.5158 -0.0094647 -0.00016847 0.0034299 0.011882 0.015989 -0.0036337 0.015786 0.054995 0.023436 0 0.10198 0 4.0418e-05 -0.0010685 -0.0013312 0.00023433 1.4453 -0.045508 -0.0059611 0.0031083 -0.033115 -0.031866 -0.040689 -0.012009 -0.059135 -0.084625 -0.13825 -0.087065 -0.06993 -0.081157 -0.0072611 -0.09622 0.084102 -0.0045543 -0.031285 0.036643 -0.013793 0.023096 0.10981
2.4609 -0.033523 -0.029109 -0.034459 -0.025622 0 -0.024177 -0.041082 -0.036631 -0.039579 -0.034208 -0.045177 -5.5209 -0.0027947 0.0011593 -0.0030893 0.012237 0.015242 0.00014068 0.017124 0.051989 0.024419 0 0.10046 0 0.00078085 -1.8655e-06 -0.00086679 -0.00023527 1.5482 -0.036453 -0.021387 -0.018513 -0.040301 -0.040234 -0.036955 -0.018215 -0.052168 -0.066848 -0.12642 -0.078221 -0.05791 -0.070531 0.011481 -0.08566 0.098972 0.013197 -0.014925 0.058035 0.014436 0.04205 0.10647
2.4648 -0.031692 -0.028337 -0.035535 -0.048682 0 -0.050805 -0.042414 -0.042955 -0.041185 -0.044402 -0.019476 -5.5219 0.0049273 0.0018088 -0.007089 0.013987 0.014765 0.0052051 0.020483 0.049431 0.027795 0 0.098283 0 0.0012527 0.0011864 3.7245e-05 -0.00050134 1.6179 -0.025358 -0.046348 -0.050245 -0.045112 -0.048364 -0.035695 -0.034336 -0.038474 -0.034573 -0.11942 -0.074238 -0.049942 -0.064902 0.020709 -0.080717 0.10592 0.022303 -0.005974 0.071388 0.031931 0.052826 0.098925
2.4688 -0.027649 -0.027351 -0.03165 -0.061069 0 -0.063271 -0.039081 -0.044308 -0.039962 -0.050505 -0.015241 -5.526 0.0087619 0.0017455 -0.0062063 0.016063 0.013878 0.0085013 0.024036 0.048713 0.03085 0 0.098507 0 0.00099737 0.0016448 0.00070959 -0.00039627 1.6564 -0.022889 -0.063186 -0.067996 -0.043473 -0.049845 -0.039701 -0.051999 -0.028404 -0.010819 -0.11733 -0.075183 -0.046084 -0.064339 0.020286 -0.08147 0.10482 0.022641 -0.0045361 0.07659 0.038541 0.055308 0.094175
2.4727 -0.023906 -0.027661 -0.025904 -0.052501 0 -0.050034 -0.033931 -0.039682 -0.037372 -0.047502 -0.037433 -5.5374 0.0067126 0.00091435 -0.0022634 0.016153 0.011144 0.0079953 0.025674 0.049518 0.031432 0 0.099572 0 0.0002003 0.0011267 0.00068218 -2.4632e-05 1.6352 -0.033225 -0.056639 -0.05707 -0.035543 -0.042027 -0.046401 -0.058985 -0.029409 -0.012101 -0.11524 -0.076127 -0.042226 -0.063776 0.019864 -0.082223 0.10373 0.02298 -0.0030982 0.081791 0.045151 0.05779 0.095834
2.4766 -0.021646 -0.028002 -0.021507 -0.026971 0 -0.019393 -0.029488 -0.031432 -0.034673 -0.035283 -0.068904 -5.5505 0.0012525 -0.0010439 0.00068845 0.013128 0.0072235 0.0040356 0.025048 0.050161 0.029714 0 0.097177 0 -0.0004087 0.00016971 7.4803e-05 0.00040252 1.5152 -0.049943 -0.027303 -0.024557 -0.02578 -0.028014 -0.049691 -0.04904 -0.04014 -0.035879 -0.12197 -0.084996 -0.046263 -0.072012 0.0025923 -0.092505 0.088987 0.0076956 -0.01538 0.070652 0.030254 0.04414 0.10127
2.4805 -0.02057 -0.025943 -0.019426 -0.00087616 0 0.0064074 -0.026 -0.023002 -0.031383 -0.020054 -0.083715 -5.556 -0.0032723 -0.0040604 0.00030408 0.0085251 0.0050576 -0.00069767 0.023557 0.04884 0.027781 0 0.088229 0 -0.00021468 -0.00038825 -0.00053303 0.00074675 1.2916 -0.060209 0.0060516 0.0060629 -0.019046 -0.014381 -0.044741 -0.028389 -0.051022 -0.062799 -0.1293 -0.094405 -0.050839 -0.080848 -0.015829 -0.10344 0.073312 -0.0086546 -0.028598 0.058398 0.01389 0.029389 0.10332
2.4844 -0.019678 -0.020707 -0.018292 0.0084643 0 0.0088197 -0.022282 -0.016614 -0.025903 -0.01066 -0.067449 -5.553 -0.0046067 -0.0068583 -0.0020729 0.0053676 0.0069237 -0.0028643 0.022666 0.044668 0.027649 0 0.073078 0 0.00066217 -0.00010293 -0.00062507 0.00096865 1.017 -0.054257 0.019496 0.013512 -0.016644 -0.0068091 -0.031723 -0.0118 -0.051161 -0.071331 -0.13804 -0.10481 -0.057248 -0.09122 -0.037235 -0.11615 0.055351 -0.027556 -0.044299 0.04237 -0.0071035 0.011036 0.095313
2.4883 -0.018137 -0.014295 -0.016345 -0.0042017 0 -0.012041 -0.017839 -0.012759 -0.01773 -0.011556 -0.028052 -5.5521 -0.0039555 -0.0075375 -0.0032141 0.0054651 0.011613 -0.0009616 0.022568 0.037994 0.029491 0 0.054494 0 0.001397 0.0007779 -0.00017722 0.0010411 0.76914 -0.032773 0.0032695 -0.0048445 -0.015969 -0.0068425 -0.015711 -0.0103 -0.036611 -0.052939 -0.14911 -0.11688 -0.066702 -0.10414 -0.063598 -0.1318 0.033593 -0.050694 -0.064125 0.020071 -0.035787 -0.013301 0.075714
2.4922 -0.015802 -0.0098935 -0.013368 -0.027542 0 -0.037467 -0.01367 -0.011029 -0.008843 -0.018415 0.010857 -5.5641 -0.0037428 -0.0053987 -0.0015403 0.0079984 0.015095 0.0031936 0.022468 0.030373 0.031603 0 0.035371 0 0.0011649 0.0016109 0.00039603 0.00090941 0.58928 -0.0064384 -0.028905 -0.031741 -0.013719 -0.011556 -0.0032382 -0.021332 -0.013682 -0.016768 -0.16018 -0.12894 -0.076156 -0.11706 -0.089961 -0.14746 0.011835 -0.073832 -0.083952 -0.002227 -0.06447 -0.037637 0.049304
2.4961 -0.01336 -0.0092711 -0.010804 -0.041832 0 -0.04524 -0.011041 -0.010718 -0.0025061 -0.021297 0.027953 -5.5885 -0.0045805 -0.0021123 0.0013032 0.010786 0.01429 0.0056223 0.021799 0.024334 0.032104 0 0.017749 0 -0.00010019 0.0019069 0.00067999 0.00056735 0.45496 0.011939 -0.049957 -0.044264 -0.0092628 -0.015857 0.001799 -0.030886 0.0055303 0.018137 -0.16837 -0.13752 -0.085482 -0.12777 -0.11216 -0.16153 -0.0061133 -0.09151 -0.10015 -0.023083 -0.089784 -0.060093 0.024105
2.5 -0.012032 -0.011666 -0.010244 -0.034272 0 -0.027457 -0.0099674 -0.010693 -0.00040968 -0.013604 0.019084 -5.6142 -0.0048064 -0.0006013 0.0023227 0.012658 0.01012 0.0035373 0.020797 0.022419 0.030796 0 0.0033611 0 -0.001591 0.0016329 0.00061517 0.00014072 0.31707 0.016497 -0.0418 -0.031805 -0.0049989 -0.015777 0.00024622 -0.026193 0.012214 0.035966 -0.1759 -0.14532 -0.09478 -0.13798 -0.13342 -0.17524 -0.023199 -0.10795 -0.11552 -0.043613 -0.11434 -0.082123 0.0063739
2.5039 -0.012761 -0.014883 -0.011972 -0.009519 0 0.0031885 -0.0093041 -0.0095164 -0.00097462 0.001213 -0.0015757 -5.6326 -0.0028068 -0.0023441 0.00040296 0.014222 0.0066109 -0.0019039 0.019897 0.02535 0.029356 0 -0.0061851 0 -0.0022743 0.0010824 0.00043686 -0.0001613 0.16368 0.011662 -0.010903 -0.0037692 -0.0037898 -0.010874 -0.0032711 -0.0073269 0.0074092 0.033246 -0.18147 -0.15098 -0.10315 -0.14644 -0.15126 -0.18739 -0.037412 -0.12045 -0.1279 -0.061338 -0.13469 -0.1012 -0.002782
2.5078 -0.015266 -0.01711 -0.014915 0.01347 0 0.023409 -0.0082166 -0.0065444 -0.00074814 0.012039 -0.013508 -5.648 0.000827 -0.0057267 -0.0024805 0.016297 0.0069443 -0.0062632 0.018984 0.030706 0.029581 0 -0.010552 0 -0.0017258 0.00054941 0.00033983 -0.00021276 0.041722 0.0074838 0.016967 0.018248 -0.0062432 -0.0043655 -0.0036765 0.013051 0.00067114 0.018864 -0.18129 -0.15043 -0.10881 -0.1498 -0.15912 -0.19499 -0.043234 -0.12142 -0.13152 -0.07087 -0.14276 -0.11165 -0.0068141
2.5117 -0.017812 -0.017681 -0.017652 0.01644 0 0.017461 -0.007153 -0.0030659 0.0022034 0.0099931 -0.0052221 -5.6735 0.0038701 -0.0072912 -0.0032203 0.018122 0.010515 -0.0057337 0.017642 0.034033 0.031384 0 -0.011493 0 -0.00042498 0.00014974 0.00028509 -8.2149e-05 0.011915 0.010906 0.01873 0.017182 -0.010306 -0.00084036 0.00089638 0.021236 0.0017277 0.0064865 -0.18111 -0.14988 -0.11448 -0.15316 -0.16698 -0.20259 -0.049056 -0.12239 -0.13514 -0.080402 -0.15084 -0.1221 -0.0098337
2.5156 -0.018212 -0.016565 -0.019162 -0.0032208 0 -0.01076 -0.0070939 -0.0017497 0.0061477 -0.0033139 0.017819 -5.7165 0.0049814 -0.0048636 -0.00063136 0.017756 0.013879 -0.00078078 0.016104 0.032374 0.032667 0 -0.011312 0 0.00070981 -0.00011399 0.00014659 4.6964e-05 0.084523 0.01993 -0.0063986 -0.0066069 -0.013112 -0.0029108 0.0075458 0.014155 0.011944 0.0049076 -0.17665 -0.14421 -0.11755 -0.15248 -0.16638 -0.20628 -0.048103 -0.11378 -0.13122 -0.081443 -0.14694 -0.12359 -0.012711
2.5195 -0.01543 -0.013771 -0.01869 -0.029934 0 -0.04058 -0.0080182 -0.004226 0.0070283 -0.017056 0.03742 -5.7705 0.0050768 0.00042824 0.0034284 0.014422 0.014364 0.0041313 0.015546 0.027276 0.031408 0 -0.0098693 0 0.0010817 -0.00021904 -3.7618e-05 7.5614e-05 0.20426 0.02517 -0.036647 -0.03553 -0.013066 -0.0091583 0.010524 0.00058659 0.022768 0.012351 -0.17031 -0.1363 -0.11949 -0.15002 -0.16206 -0.20824 -0.044174 -0.10095 -0.12399 -0.078754 -0.13778 -0.12116 -0.012462
2.5234 -0.010335 -0.0095093 -0.015457 -0.042103 0 -0.049732 -0.0085209 -0.0089803 0.0022115 -0.020785 0.035597 -5.8202 0.0058985 0.0051678 0.00582 0.010028 0.012452 0.0047053 0.017018 0.023918 0.027934 0 -0.0037576 0 0.00080049 -0.00011032 -6.3532e-05 9.6856e-05 0.29912 0.017514 -0.046362 -0.047527 -0.01047 -0.015035 0.0055956 -0.0080656 0.022591 0.018141 -0.16396 -0.12809 -0.12131 -0.14751 -0.15738 -0.21002 -0.040071 -0.08779 -0.11642 -0.075388 -0.12777 -0.11795 -0.0053543
2.5273 -0.0048173 -0.0046186 -0.0091629 -0.029072 0 -0.030312 -0.0071834 -0.012056 -0.0068497 -0.013154 0.0076199 -5.855 0.0075643 0.0066219 0.0049072 0.0077915 0.010692 0.00090269 0.02007 0.026421 0.024926 0 0.010155 0 0.00042558 0.00020516 0.00017023 0.00028779 0.33959 -0.0041034 -0.026872 -0.032006 -0.0066773 -0.016197 -0.0063743 -0.0077893 0.0064602 0.010883 -0.15753 -0.11798 -0.12236 -0.14466 -0.15035 -0.21063 -0.034851 -0.072488 -0.10667 -0.067658 -0.11237 -0.10973 0.0091094
2.5313 -9.8666e-05 -0.000255 -0.00099363 0.00086722 0 0.0058786 -0.0041852 -0.010448 -0.015551 -0.0018909 -0.033428 -5.8759 0.0081918 0.0047951 0.0017561 0.0091411 0.010711 -0.0030894 0.022735 0.033567 0.024961 0 0.02965 0 0.00039281 0.00061358 0.00047057 0.00069403 0.34704 -0.030796 0.0079251 0.0023982 -0.0029574 -0.011709 -0.019591 -0.0036697 -0.019285 -0.012135 -0.1511 -0.10787 -0.12341 -0.1418 -0.14332 -0.21123 -0.029632 -0.057185 -0.096931 -0.059928 -0.096966 -0.10151 0.026926
2.5352 0.0040454 0.0031093 0.0063122 0.027443 0 0.035909 -0.0012516 -0.0050516 -0.019742 0.0040424 -0.064181 -5.8927 0.0062388 0.0018445 -0.0010898 0.012209 0.011745 -0.0030103 0.023208 0.039295 0.027979 0 0.046246 0 0.00067422 0.00097594 0.00051533 0.0011349 0.34898 -0.049233 0.03424 0.033713 7.9134e-05 -0.0045347 -0.027289 -0.0032247 -0.041063 -0.041241 -0.14829 -0.099965 -0.1259 -0.14221 -0.14115 -0.21386 -0.029245 -0.048396 -0.091539 -0.05537 -0.086834 -0.096045 0.042022
2.5391 0.0084246 0.0061737 0.010155 0.03407 0 0.041681 0.00015458 2.9941e-06 -0.018579 0.0020162 -0.066445 -5.9149 0.0028204 -0.0001549 -0.0018241 0.01365 0.012107 0.0013215 0.021591 0.037849 0.031281 0 0.050777 0 0.00091681 0.0012362 0.00021784 0.0013349 0.33621 -0.050504 0.03698 0.042036 0.0025003 0.0010265 -0.026274 -0.0089418 -0.047413 -0.060024 -0.14818 -0.093704 -0.12946 -0.14506 -0.14257 -0.218 -0.032446 -0.04444 -0.089378 -0.053165 -0.080615 -0.092624 0.049969
2.543 0.013006 0.0099333 0.01034 0.019587 0 0.022083 0.00049309 0.0013311 -0.014163 -0.003589 -0.040249 -5.9477 0.0010369 -0.00073665 -0.00055727 0.011934 0.011554 0.0059142 0.019809 0.02861 0.032002 0 0.040902 0 0.00083745 0.0014172 -0.00014356 0.0011526 0.26906 -0.035854 0.019093 0.023613 0.0048662 0.0027534 -0.018408 -0.016727 -0.036402 -0.056931 -0.14818 -0.08754 -0.13307 -0.14801 -0.14418 -0.22221 -0.03582 -0.040737 -0.087387 -0.051127 -0.074651 -0.089362 0.049662
2.5469 0.016634 0.01423 0.0095814 -0.002274 0 -0.0067971 0.0018146 -0.00022131 -0.0087855 -0.0066055 -0.0044564 -5.9919 0.0027311 -0.0006732 0.0012527 0.0086467 0.011638 0.0064889 0.019614 0.015855 0.029379 0 0.022988 0 0.00046991 0.0015107 -0.00021598 0.00068272 0.1207 -0.015199 -0.0034357 -0.0064381 0.0078899 0.0019457 -0.0083488 -0.020078 -0.01594 -0.034 -0.15659 -0.088306 -0.1404 -0.15908 -0.15921 -0.23172 -0.051694 -0.055229 -0.097694 -0.06103 -0.087036 -0.097601 0.042035
2.5508 0.018251 0.017454 0.011251 -0.013902 0 -0.023195 0.0056749 -0.00022451 -0.0028468 -0.0040376 0.016856 -6.0435 0.00625 -0.00064151 0.0021972 0.006578 0.013579 0.0023691 0.020678 0.0039459 0.024493 0 0.0058618 0 8.1177e-05 0.0014163 3.398e-05 0.00014726 -0.094945 0.00027176 -0.01423 -0.024838 0.011861 0.0018959 -3.209e-05 -0.014897 0.0024725 -0.0053501 -0.165 -0.089071 -0.14772 -0.17015 -0.17424 -0.24124 -0.067568 -0.069722 -0.108 -0.070934 -0.099421 -0.10584 0.027888
2.5547 0.018176 0.018018 0.016158 -0.0062703 0 -0.014834 0.011401 0.0049722 0.0046007 0.0033779 0.012816 -6.093 0.0079319 -0.00057172 0.0018084 0.0068546 0.016173 -0.0033294 0.020724 -0.006795 0.018111 0 -0.0077099 0 -8.5342e-05 0.0010349 0.00028777 -0.00029734 -0.34014 0.0058961 -0.0065743 -0.016745 0.016142 0.0049506 0.0051359 -0.0012058 0.01157 0.013804 -0.1755 -0.092304 -0.15578 -0.18351 -0.19331 -0.2519 -0.087109 -0.09033 -0.12211 -0.085232 -0.11868 -0.11856 0.0073466
2.5586 0.017847 0.01616 0.021492 0.015725 0 0.012777 0.016492 0.014443 0.013773 0.013499 -0.005494 -6.127 0.0059298 -0.00014735 0.0004544 0.0082315 0.016278 -0.0070005 0.017599 -0.019165 0.009519 0 -0.023129 0 3.0593e-05 0.00043809 0.00025838 -0.00064127 -0.59006 0.0061079 0.014331 0.013623 0.019368 0.010746 0.0078929 0.017675 0.012401 0.018748 -0.18853 -0.098512 -0.16474 -0.19965 -0.21723 -0.26393 -0.11107 -0.11831 -0.14079 -0.10483 -0.14623 -0.13669 -0.018821
2.5625 0.018189 0.014044 0.023212 0.037517 0 0.04061 0.018824 0.023347 0.023196 0.024164 -0.013758 -6.1378 0.0022147 0.00049172 -0.0012697 0.0089931 0.011625 -0.0077697 0.011222 -0.034446 -0.0020098 0 -0.047256 0 0.00034355 -8.5841e-05 4.1699e-05 -0.00093763 -0.84388 0.010222 0.035722 0.04604 0.020509 0.016948 0.010164 0.036329 0.012577 0.017881 -0.20156 -0.10472 -0.17371 -0.21578 -0.24116 -0.27596 -0.13503 -0.1463 -0.15948 -0.12443 -0.17378 -0.15481 -0.048103
2.5664 0.018484 0.013821 0.019826 0.044942 0 0.049864 0.018556 0.027487 0.030997 0.032731 0.0057034 -6.132 0.0004488 0.000804 -0.0029661 0.0089631 0.003109 -0.0075813 0.0035466 -0.0495 -0.014822 0 -0.079691 0 0.00073798 -0.00020487 3.9502e-06 -0.001179 -1.101 0.024817 0.044674 0.058778 0.019967 0.021555 0.014641 0.048615 0.020393 0.024412 -0.21158 -0.11104 -0.18013 -0.22986 -0.26224 -0.28469 -0.15626 -0.1731 -0.1758 -0.14315 -0.20144 -0.17305 -0.076972
2.5703 0.017163 0.015612 0.013936 0.033555 0 0.035317 0.018013 0.027234 0.036776 0.036269 0.048964 -6.1288 0.0019523 0.0004706 -0.0044544 0.0092546 -0.0057719 -0.0085677 -0.0032632 -0.059079 -0.024827 0 -0.11114 0 0.0011128 0.00018942 0.00031783 -0.001286 -1.3375 0.048354 0.03545 0.044057 0.019543 0.024596 0.02402 0.050445 0.03871 0.044507 -0.22125 -0.11738 -0.18626 -0.2437 -0.28298 -0.29301 -0.17715 -0.19976 -0.19184 -0.16177 -0.22912 -0.19131 -0.1026
2.5742 0.013799 0.017559 0.010014 0.011649 0 0.0086628 0.019708 0.026854 0.041664 0.033913 0.092773 -6.1447 0.0041828 -0.00031894 -0.0056141 0.010291 -0.01174 -0.01074 -0.0085526 -0.060935 -0.02867 0 -0.13074 0 0.0013515 0.00085478 0.00069955 -0.0012162 -1.5152 0.071749 0.013738 0.0133 0.021026 0.027732 0.038826 0.043174 0.06233 0.07183 -0.22737 -0.12183 -0.19006 -0.25433 -0.29867 -0.29817 -0.19336 -0.22068 -0.20325 -0.17589 -0.25093 -0.20569 -0.12334
2.5781 0.01011 0.017905 0.010534 -0.0050017 0 -0.010413 0.024265 0.029957 0.046311 0.028922 0.11206 -6.1792 0.0034619 -0.0012619 -0.0063079 0.010728 -0.014099 -0.01228 -0.013224 -0.05811 -0.027121 0 -0.13483 0 0.0013283 0.0013363 0.00069294 -0.0010587 -1.612 0.084199 -0.0055894 -0.011379 0.024565 0.032271 0.055056 0.033966 0.080559 0.09244 -0.22638 -0.12251 -0.18922 -0.25855 -0.30426 -0.29698 -0.20015 -0.23009 -0.2054 -0.18098 -0.26099 -0.21232 -0.13732
2.582 0.0087312 0.016856 0.014148 -0.0038242 0 -0.0085694 0.029908 0.035684 0.049165 0.026818 0.098083 -6.2148 -0.00096485 -0.0023778 -0.0064221 0.0087362 -0.014627 -0.011795 -0.018349 -0.0558 -0.024809 0 -0.12847 0 0.0009983 0.0012716 0.00020467 -0.00098756 -1.632 0.079981 -0.0078519 -0.01303 0.028384 0.037461 0.064857 0.030812 0.083645 0.09517 -0.22539 -0.12319 -0.18838 -0.26276 -0.30984 -0.29578 -0.20694 -0.23949 -0.20755 -0.18606 -0.27106 -0.21895 -0.14114
2.5859 0.010905 0.016206 0.017496 0.015287 0 0.012112 0.033729 0.039435 0.047288 0.030111 0.062974 -6.2341 -0.0059323 -0.0038017 -0.0059424 0.0041776 -0.015543 -0.0099645 -0.023885 -0.056098 -0.025941 0 -0.1187 0 0.0004764 0.00063508 -0.00033469 -0.0011042 -1.5827 0.061654 0.010213 0.0084923 0.030193 0.040704 0.061481 0.03533 0.069155 0.078922 -0.21465 -0.1174 -0.18132 -0.2573 -0.30056 -0.28602 -0.19981 -0.23007 -0.19581 -0.17588 -0.2604 -0.21193 -0.13122
2.5898 0.01538 0.01722 0.018552 0.039119 0 0.036627 0.033601 0.037287 0.039243 0.034973 0.028578 -6.2349 -0.0074959 -0.0052093 -0.0049955 -0.00090322 -0.017712 -0.0089415 -0.028641 -0.056161 -0.030055 0 -0.10729 0 -2.1136e-05 -0.00025061 -0.00041098 -0.0013209 -1.4503 0.037907 0.036492 0.037199 0.029028 0.039553 0.045206 0.04036 0.043919 0.052019 -0.20104 -0.10969 -0.17243 -0.249 -0.2869 -0.27373 -0.18857 -0.2151 -0.17997 -0.16119 -0.24364 -0.20089 -0.1073
2.5938 0.019537 0.019177 0.0181 0.050351 0 0.048462 0.029399 0.02962 0.027112 0.034298 0.010305 -6.2293 -0.0048278 -0.0057931 -0.0038194 -0.0040344 -0.020459 -0.01023 -0.031225 -0.051611 -0.032228 0 -0.090649 0 -0.00035089 -0.00093321 -2.2369e-06 -0.0014128 -1.2139 0.017979 0.05173 0.052915 0.025824 0.033753 0.024505 0.03596 0.019842 0.025656 -0.18583 -0.10064 -0.16246 -0.23877 -0.27063 -0.26001 -0.17478 -0.19639 -0.16166 -0.14338 -0.22246 -0.18698 -0.074802
2.5977 0.021477 0.020213 0.018111 0.040526 0 0.040945 0.022907 0.020524 0.015445 0.024889 0.0087521 -6.2271 -0.00077475 -0.0050902 -0.0026365 -0.0042861 -0.022598 -0.013159 -0.030948 -0.04142 -0.027827 0 -0.066469 0 -0.00055511 -0.0011243 0.00036316 -0.0012023 -0.89111 0.0065133 0.044522 0.045472 0.022273 0.025486 0.010243 0.019109 0.0062341 0.0072126 -0.16467 -0.086613 -0.14853 -0.2214 -0.24467 -0.24095 -0.15155 -0.16377 -0.13417 -0.11397 -0.18482 -0.16245 -0.042889
2.6016 0.021087 0.019463 0.019169 0.016616 0 0.020539 0.016683 0.013961 0.0079671 0.011344 0.013394 -6.2253 0.0013162 -0.0037678 -0.0015017 -0.002368 -0.023398 -0.015322 -0.028016 -0.029234 -0.017206 0 -0.038838 0 -0.00077289 -0.00087308 0.00015886 -0.00071323 -0.55852 0.0019426 0.020533 0.021034 0.019201 0.017616 0.0073229 -0.0022405 0.004127 -0.0023353 -0.1435 -0.072581 -0.1346 -0.20402 -0.21871 -0.22188 -0.12832 -0.13115 -0.10667 -0.084553 -0.14717 -0.13792 -0.019131
2.6055 0.019443 0.01805 0.019917 -0.0044737 0 0.00094022 0.012637 0.010693 0.0050968 0.0020682 0.012509 -6.2144 0.00093545 -0.0032626 -0.00031427 0.00078399 -0.022859 -0.014503 -0.023275 -0.020079 -0.0057468 0 -0.015844 0 -0.0010291 -0.0005046 -0.00057083 -0.00015711 -0.31037 -0.0011076 -0.0023774 -0.0033338 0.016081 0.011559 0.011203 -0.01532 0.0066812 -0.0067154 -0.12376 -0.058299 -0.12119 -0.18598 -0.19416 -0.20393 -0.10568 -0.098332 -0.080645 -0.055145 -0.10823 -0.113 -0.0050646
2.6094 0.017727 0.017825 0.019069 -0.009103 0 -0.0065249 0.011116 0.0087362 0.0043465 0.0011812 0.00080326 -6.1954 0.00041064 -0.004384 0.00089607 0.0048069 -0.021606 -0.01046 -0.017965 -0.016103 0.0007358 0 -0.0020746 0 -0.0011427 -0.00036362 -0.0012496 0.00023301 -0.18681 -0.0074031 -0.008948 -0.012137 0.012092 0.0067651 0.012545 -0.013468 0.0051318 -0.010802 -0.10477 -0.043882 -0.10807 -0.16757 -0.17035 -0.18658 -0.083361 -0.065405 -0.055397 -0.025739 -0.068604 -0.087864 0.0035008
2.6133 0.016852 0.019325 0.017507 0.0031899 0 0.00073313 0.010993 0.006229 0.0028394 0.0048576 -0.019079 -6.1846 0.001875 -0.0062935 0.0016497 0.0091096 -0.020688 -0.0052054 -0.013514 -0.015485 0.00070857 0 0.0054594 0 -0.00089146 -0.00054568 -0.0013665 0.00037327 -0.14625 -0.017609 0.0019323 -0.0016642 0.0075615 0.0021436 0.005655 -0.0014316 -0.0045029 -0.017535 -0.086834 -0.030061 -0.095552 -0.14985 -0.148 -0.17015 -0.062261 -0.034131 -0.031629 0.0021305 -0.030794 -0.064013 0.011885
2.6172 0.01768 0.021319 0.017865 0.020986 0 0.016701 0.010734 0.0034112 -0.00047408 0.0060546 -0.039309 -6.1985 0.0047399 -0.007062 0.0011423 0.011982 -0.021127 -0.0016149 -0.011071 -0.014982 -0.0025627 0 0.013095 0 -0.00028428 -0.00082704 -0.00096969 0.00036041 -0.11796 -0.027774 0.01859 0.018937 0.0042894 -0.002132 -0.0069305 0.009823 -0.018925 -0.026404 -0.079416 -0.02217 -0.08909 -0.13888 -0.14014 -0.16297 -0.053338 -0.019329 -0.022601 0.014693 -0.01112 -0.052936 0.021744
2.6211 0.020841 0.022444 0.021803 0.031405 0 0.031744 0.009782 0.0019948 -0.0043805 0.0024751 -0.050783 -6.2335 0.0063971 -0.005387 -0.0010233 0.011551 -0.023088 -0.0013275 -0.010842 -0.013125 -0.0046299 0 0.022316 0 0.00036428 -0.00086414 -0.00053064 0.00035371 -0.085539 -0.03189 0.028168 0.035457 0.0043507 -0.0043532 -0.017283 0.013293 -0.030511 -0.033798 -0.071998 -0.01428 -0.082629 -0.12791 -0.13228 -0.15578 -0.044415 -0.0045267 -0.013574 0.027256 0.0085539 -0.041859 0.029889
2.625 0.025932 0.023001 0.027942 0.030009 0 0.038482 0.0092392 0.0032762 -0.0063143 -0.00092604 -0.047043 -6.2634 0.005179 -0.0017841 -0.0040756 0.0080515 -0.025359 -0.0034529 -0.011843 -0.011228 -0.0037443 0 0.026546 0 0.00068044 -0.00050805 -0.00037351 0.00042871 -0.11452 -0.025811 0.026926 0.038833 0.0084473 -0.0027641 -0.018785 0.01116 -0.032737 -0.035082 -0.072946 -0.012326 -0.081291 -0.12339 -0.13568 -0.15618 -0.045307 -0.0043348 -0.016542 0.02573 0.010665 -0.042623 0.030938
2.6289 0.031216 0.024773 0.032893 0.022289 0 0.035381 0.011208 0.0073675 -0.0035387 0.0025035 -0.027847 -6.2622 0.0022235 0.0018985 -0.0062119 0.0045696 -0.026033 -0.0051721 -0.012598 -0.012128 -0.0015849 0 0.016778 0 0.00057123 3.9112e-05 -0.00034084 0.00053552 -0.29236 -0.010008 0.020674 0.030464 0.015281 0.0028361 -0.010349 0.010876 -0.02387 -0.027511 -0.081286 -0.015618 -0.084481 -0.12459 -0.14905 -0.16328 -0.054874 -0.017054 -0.030111 0.011753 -0.0027435 -0.05385 0.020938
2.6328 0.034758 0.029016 0.03453 0.01727 0 0.026941 0.017164 0.014009 0.0056813 0.013814 -0.00042903 -6.2284 0.0003004 0.0040483 -0.0058871 0.0045541 -0.024242 -0.0040703 -0.012417 -0.018385 -0.0010367 0 -0.0095423 0 0.00029557 0.00037525 -6.3375e-05 0.00058486 -0.64088 0.010599 0.017334 0.019719 0.022478 0.011051 0.0045507 0.017322 -0.0069612 -0.012126 -0.089625 -0.01891 -0.087671 -0.12579 -0.16241 -0.17037 -0.064441 -0.029773 -0.043679 -0.0022233 -0.016152 -0.065077 -0.00079446
2.6367 0.03623 0.034892 0.034164 0.020272 0 0.020815 0.026592 0.023266 0.020761 0.027461 0.024046 -6.1869 0.0010397 0.0043242 -0.0032609 0.0081735 -0.021402 -0.00056576 -0.012187 -0.031027 -0.0038422 0 -0.045551 0 0.00017122 0.0002298 0.00051337 0.00056386 -1.0901 0.029702 0.02035 0.016595 0.028276 0.020277 0.0214 0.029266 0.012798 0.0069492 -0.11026 -0.033512 -0.099019 -0.13812 -0.19039 -0.18898 -0.087253 -0.064977 -0.074657 -0.039024 -0.059066 -0.095208 -0.032031
2.6406 0.037414 0.040188 0.035289 0.030626 0 0.023248 0.037059 0.034766 0.038052 0.037395 0.037969 -6.1639 0.003548 0.0033186 -0.00031889 0.01154 -0.02043 0.0016667 -0.01385 -0.048731 -0.010136 0 -0.080952 0 0.00022861 -0.0003222 0.00098758 0.0005633 -1.5372 0.043499 0.028454 0.025163 0.032587 0.029824 0.036819 0.04244 0.030992 0.025481 -0.13126 -0.048457 -0.11061 -0.15078 -0.21883 -0.20794 -0.11047 -0.10086 -0.10616 -0.076517 -0.10288 -0.12591 -0.06894
2.6445 0.040517 0.043599 0.04015 0.044139 0 0.035097 0.04579 0.046499 0.052138 0.043105 0.043126 -6.1618 0.0056282 0.0015803 0.00075436 0.010166 -0.023337 -0.0019411 -0.018919 -0.067493 -0.019269 0 -0.1108 0 0.00021044 -0.00094892 0.00092761 0.00069033 -1.9266 0.052733 0.039302 0.041842 0.036698 0.039593 0.048641 0.05422 0.045661 0.041989 -0.15389 -0.066676 -0.12368 -0.16616 -0.24771 -0.22856 -0.13455 -0.14014 -0.13967 -0.11773 -0.15226 -0.15952 -0.10727
2.6484 0.045905 0.046073 0.047656 0.05625 0 0.051024 0.051551 0.055329 0.059324 0.048956 0.049031 -6.1578 0.0059751 -0.00072761 -0.00041198 0.0033229 -0.029494 -0.013289 -0.02728 -0.081819 -0.030223 0 -0.13823 0 -5.6419e-05 -0.0013499 0.00037799 0.00094944 -2.2718 0.061339 0.051266 0.058593 0.042013 0.049047 0.055972 0.064292 0.057489 0.057992 -0.17884 -0.089602 -0.13888 -0.18544 -0.27725 -0.25155 -0.15988 -0.1843 -0.17605 -0.16431 -0.20967 -0.1973 -0.14333
2.6523 0.051765 0.049738 0.054716 0.063472 0 0.062976 0.055351 0.059574 0.060834 0.058144 0.064113 -6.1268 0.0049696 -0.0032842 -0.0019821 -0.0053961 -0.036485 -0.029781 -0.037277 -0.087895 -0.041233 0 -0.16882 0 -0.00033949 -0.0014674 -0.00014707 0.0011994 -2.6072 0.072725 0.062021 0.068144 0.048971 0.057185 0.060234 0.071776 0.068783 0.075418 -0.2038 -0.11253 -0.15407 -0.20472 -0.30679 -0.27455 -0.18521 -0.22845 -0.21244 -0.21088 -0.26708 -0.23508 -0.17478
2.6563 0.05625 0.055627 0.059437 0.064175 0 0.065976 0.059446 0.061143 0.062324 0.068709 0.08731 -6.0641 0.0035859 -0.0051666 -0.001722 -0.012032 -0.042821 -0.045932 -0.046916 -0.086738 -0.049829 0 -0.20283 0 -0.00015619 -0.0014563 -0.00019489 0.001224 -2.9349 0.08655 0.067868 0.068057 0.056995 0.063841 0.065318 0.074035 0.081567 0.093585 -0.22349 -0.13694 -0.16705 -0.22454 -0.32534 -0.29284 -0.2026 -0.26539 -0.24059 -0.24945 -0.31738 -0.26578 -0.20083
2.6602 0.059723 0.062686 0.062768 0.060065 0 0.061987 0.065515 0.06447 0.069219 0.076234 0.10816 -5.9852 0.0020525 -0.0054068 0.00065921 -0.016397 -0.049686 -0.057183 -0.055124 -0.084029 -0.054135 0 -0.23343 0 0.00067752 -0.0015027 0.00015402 0.00086402 -3.2248 0.09862 0.066861 0.061786 0.065325 0.070606 0.07489 0.069899 0.095592 0.1086 -0.24225 -0.16161 -0.17965 -0.24446 -0.34196 -0.31029 -0.21858 -0.30105 -0.26729 -0.2866 -0.36643 -0.29522 -0.22135
2.6641 0.064426 0.069078 0.066986 0.056862 0 0.058537 0.073536 0.072615 0.081702 0.079631 0.11579 -5.9072 -0.00011193 -0.0041275 0.0030361 -0.021695 -0.059598 -0.062683 -0.062054 -0.085653 -0.054383 0 -0.25249 0 0.0016859 -0.0016981 0.00039341 0.00012711 -3.4592 0.10403 0.062806 0.056601 0.073764 0.079608 0.088456 0.063446 0.10769 0.1159 -0.25715 -0.18485 -0.19001 -0.26327 -0.35285 -0.32408 -0.23031 -0.33135 -0.28856 -0.31712 -0.40835 -0.31914 -0.23596
2.668 0.071708 0.074236 0.072946 0.061477 0 0.062857 0.08212 0.084224 0.094234 0.082698 0.1086 -5.8329 -0.0029342 -0.002907 0.002905 -0.029981 -0.073128 -0.06479 -0.068393 -0.092491 -0.052851 0 -0.25788 0 0.0020373 -0.0020466 0.00015429 -0.00078279 -3.6597 0.10107 0.064144 0.0594 0.082483 0.090853 0.10055 0.06242 0.11356 0.11372 -0.26256 -0.20456 -0.19488 -0.27938 -0.34966 -0.32885 -0.23159 -0.3485 -0.29654 -0.33136 -0.43277 -0.32952 -0.2441
2.6719 0.079993 0.079326 0.079245 0.076283 0 0.076137 0.089784 0.094541 0.10049 0.089274 0.095548 -5.753 -0.0053242 -0.0036678 -2.4013e-05 -0.038722 -0.087032 -0.066142 -0.074443 -0.099662 -0.051932 0 -0.25515 0 0.0013149 -0.0025058 -0.00039319 -0.0015321 -3.8596 0.092696 0.076592 0.072374 0.091074 0.10101 0.10507 0.071169 0.1111 0.10486 -0.26797 -0.22428 -0.19975 -0.2955 -0.34647 -0.33363 -0.23287 -0.36566 -0.30451 -0.34561 -0.45719 -0.33989 -0.24655
2.6758 0.086099 0.085661 0.084136 0.095596 0 0.092604 0.095895 0.099669 0.099142 0.097825 0.088132 -5.6601 -0.005879 -0.006966 -0.003359 -0.042732 -0.096079 -0.0673 -0.079784 -0.10166 -0.052201 0 -0.25245 0 9.651e-07 -0.0029594 -0.0007206 -0.0018084 -4.0557 0.084456 0.096258 0.091088 0.098026 0.10561 0.10106 0.085263 0.10268 0.095133 -0.26235 -0.23643 -0.19723 -0.30731 -0.33094 -0.32762 -0.22526 -0.36952 -0.29872 -0.34123 -0.46075 -0.3352 -0.24638
2.6797 0.088797 0.092911 0.087822 0.10899 0 0.10412 0.10058 0.099883 0.094898 0.10236 0.090763 -5.555 -0.0043246 -0.011325 -0.0042816 -0.039716 -0.097199 -0.067091 -0.083697 -0.098698 -0.052463 0 -0.25394 0 -0.00088134 -0.0031838 -0.00048696 -0.0015039 -4.2012 0.080647 0.11132 0.10677 0.10157 0.10303 0.093972 0.094726 0.093985 0.089908 -0.25264 -0.24578 -0.19196 -0.31753 -0.31082 -0.31761 -0.21435 -0.36844 -0.28782 -0.32993 -0.45656 -0.32491 -0.24766
2.6836 0.090585 0.099162 0.092292 0.1098 0 0.10645 0.10402 0.098771 0.093835 0.099336 0.098347 -5.4392 -0.0019734 -0.014329 -0.0023035 -0.033328 -0.092166 -0.064863 -0.085824 -0.097769 -0.051642 0 -0.25793 0 -0.00069149 -0.002953 0.00013612 -0.00082517 -4.2571 0.081773 0.11219 0.11203 0.10143 0.096354 0.090646 0.093987 0.089942 0.091057 -0.24095 -0.25287 -0.18508 -0.32664 -0.28949 -0.30563 -0.20264 -0.36558 -0.27492 -0.31565 -0.44888 -0.31228 -0.25243
2.6875 0.09527 0.10277 0.09875 0.1012 0 0.10211 0.10607 0.099421 0.097838 0.092703 0.10238 -5.3064 -0.00063611 -0.014525 0.00030202 -0.030058 -0.086267 -0.061945 -0.086487 -0.10676 -0.050369 0 -0.26046 0 0.00022878 -0.0022671 0.00066717 -0.0002143 -4.2479 0.085221 0.10084 0.10634 0.099806 0.091028 0.093045 0.088572 0.091097 0.096241 -0.21948 -0.24884 -0.17028 -0.33033 -0.26216 -0.28389 -0.18699 -0.35396 -0.25221 -0.28669 -0.42395 -0.28815 -0.25887
2.6914 0.10357 0.104 0.10564 0.093546 0 0.097849 0.10665 0.10177 0.10358 0.090883 0.099035 -5.1455 -0.0010711 -0.012485 0.00085205 -0.032989 -0.084124 -0.060642 -0.086422 -0.12702 -0.050622 0 -0.26003 0 0.00089493 -0.0014745 0.0007801 -7.5671e-05 -4.2543 0.088243 0.08954 0.096702 0.099996 0.0904 0.097411 0.090684 0.093791 0.10077 -0.19802 -0.24482 -0.15549 -0.33402 -0.23483 -0.26215 -0.17134 -0.34234 -0.2295 -0.25774 -0.39902 -0.26402 -0.26304
2.6953 0.11155 0.10461 0.10981 0.095117 0 0.099105 0.10629 0.10366 0.10656 0.098165 0.091816 -4.9537 -0.0024807 -0.010201 -0.0010524 -0.039039 -0.086399 -0.061878 -0.086253 -0.15165 -0.054064 0 -0.25897 0 0.00063896 -0.0010789 0.00053711 -0.00048069 -4.3436 0.090586 0.089667 0.092511 0.1036 0.093529 0.099491 0.10694 0.094069 0.10083 -0.17321 -0.23272 -0.13676 -0.33352 -0.20951 -0.23704 -0.15714 -0.32961 -0.20534 -0.22593 -0.36968 -0.23782 -0.26291
2.6992 0.11411 0.10607 0.10982 0.10487 0 0.10605 0.10586 0.10385 0.10557 0.10976 0.08766 -4.7433 -0.0034264 -0.0094951 -0.0032932 -0.042624 -0.090093 -0.064079 -0.086194 -0.17122 -0.061047 0 -0.26087 0 -0.00026437 -0.0013409 0.00020955 -0.0011052 -4.5066 0.094599 0.10125 0.098127 0.10866 0.097138 0.09972 0.13039 0.091746 0.096233 -0.14624 -0.21542 -0.11548 -0.33033 -0.18548 -0.20975 -0.14387 -0.31617 -0.18025 -0.19228 -0.3375 -0.21028 -0.2608
2.7031 0.11021 0.10815 0.10784 0.11418 0 0.11399 0.10576 0.10338 0.1031 0.11618 0.091053 -4.5307 -0.0031499 -0.010759 -0.0036522 -0.041736 -0.091805 -0.064625 -0.086219 -0.18145 -0.071158 0 -0.2673 0 -0.00091953 -0.0020488 -3.9273e-05 -0.0014977 -4.6657 0.10288 0.1136 0.10943 0.11098 0.099246 0.10231 0.14542 0.090755 0.090874 -0.11933 -0.19765 -0.094109 -0.32679 -0.16191 -0.18252 -0.13085 -0.30287 -0.15538 -0.15895 -0.30553 -0.183 -0.2616
2.707 0.10438 0.10957 0.10768 0.11542 0 0.11736 0.10541 0.10391 0.10196 0.11269 0.10133 -4.3182 -0.0020443 -0.01291 -0.0022417 -0.039898 -0.090812 -0.062446 -0.086477 -0.18556 -0.084097 0 -0.27687 0 -0.00072517 -0.0027179 -0.00024784 -0.0014744 -4.7489 0.11551 0.11618 0.1175 0.10791 0.10052 0.10936 0.14168 0.095353 0.090431 -0.093421 -0.17055 -0.070749 -0.31651 -0.14729 -0.15632 -0.12292 -0.29219 -0.1349 -0.13182 -0.27779 -0.16068 -0.26839
2.7109 0.10261 0.10962 0.11089 0.10901 0 0.11412 0.10404 0.10551 0.10252 0.10412 0.11398 -4.0902 -0.0009847 -0.014385 -0.0013203 -0.042034 -0.089401 -0.059148 -0.087466 -0.18973 -0.099299 0 -0.28684 0 6.241e-05 -0.0030375 -0.00048288 -0.0012754 -4.7561 0.12912 0.10879 0.1164 0.10114 0.10247 0.11725 0.12357 0.10574 0.098314 -0.067511 -0.14346 -0.04739 -0.30623 -0.13268 -0.13012 -0.11499 -0.28152 -0.11442 -0.10469 -0.25005 -0.13836 -0.27996
2.7148 0.1066 0.10911 0.11506 0.10225 0 0.10726 0.10204 0.1069 0.1035 0.10012 0.12362 -3.8292 -0.00031351 -0.014383 -0.0027109 -0.048944 -0.090553 -0.057544 -0.089737 -0.19668 -0.11465 0 -0.295 0 0.00066007 -0.0031066 -0.00066673 -0.0013091 -4.7543 0.13859 0.10121 0.10833 0.095787 0.10522 0.12001 0.10624 0.11727 0.11254 -0.044569 -0.11477 -0.025323 -0.29306 -0.12274 -0.10691 -0.10898 -0.27206 -0.097405 -0.083243 -0.22722 -0.12044 -0.29239
2.7188 0.11233 0.10952 0.11632 0.10207 0 0.1026 0.10148 0.10776 0.10462 0.10586 0.12636 -3.5362 0.00051498 -0.013487 -0.0056635 -0.05642 -0.095264 -0.059092 -0.093348 -0.20377 -0.12633 0 -0.30043 0 0.00057953 -0.0032177 -0.00063175 -0.0017149 -4.8109 0.1403 0.10319 0.10154 0.096178 0.10788 0.11636 0.10193 0.12402 0.12606 -0.024746 -0.084409 -0.0046143 -0.27683 -0.11772 -0.086839 -0.10501 -0.26387 -0.084038 -0.067774 -0.20952 -0.10713 -0.30281
2.7227 0.11431 0.11142 0.11351 0.10909 0 0.10448 0.10457 0.10994 0.10746 0.11749 0.1216 -3.2322 0.002313 -0.013228 -0.007537 -0.059768 -0.10173 -0.062754 -0.097613 -0.20666 -0.131 0 -0.30313 0 6.1078e-05 -0.0034509 -0.00032807 -0.0021873 -4.9322 0.13449 0.11515 0.10287 0.10219 0.11064 0.11212 0.10977 0.12362 0.13116 -0.004922 -0.054049 0.016094 -0.26061 -0.1127 -0.066769 -0.10103 -0.25569 -0.07067 -0.052305 -0.19183 -0.093829 -0.31113
2.7266 0.11108 0.11388 0.10962 0.11823 0 0.1125 0.11129 0.11541 0.11322 0.12641 0.1131 -2.9369 0.0051288 -0.014816 -0.0066017 -0.058641 -0.10681 -0.066283 -0.10147 -0.20425 -0.12871 0 -0.30395 0 -0.00028458 -0.0035607 7.2413e-05 -0.002273 -5.0638 0.12514 0.12829 0.11179 0.1096 0.11522 0.11459 0.1183 0.11892 0.12514 0.0066074 -0.028223 0.030484 -0.24231 -0.11336 -0.054869 -0.098169 -0.2481 -0.063116 -0.046921 -0.18325 -0.08842 -0.31828
2.7305 0.10639 0.11545 0.10878 0.12386 0 0.12172 0.11867 0.12298 0.12041 0.12727 0.10781 -2.6478 0.0077578 -0.017944 -0.0039179 -0.056996 -0.10835 -0.068481 -0.10415 -0.19958 -0.12354 0 -0.30469 0 -0.00016181 -0.003295 0.00030139 -0.0018615 -5.1426 0.11727 0.1331 0.12116 0.11393 0.12236 0.12451 0.11718 0.11538 0.11312 0.017487 -0.0027506 0.044378 -0.22385 -0.11446 -0.043608 -0.095393 -0.24055 -0.056017 -0.042327 -0.17539 -0.08363 -0.32365
2.7344 0.10492 0.11554 0.112 0.12398 0 0.12623 0.12276 0.12808 0.12562 0.12187 0.11148 -2.3409 0.0083813 -0.020723 -0.002217 -0.058546 -0.10664 -0.07015 -0.10554 -0.19671 -0.12068 0 -0.30762 0 0.00016692 -0.0027638 0.00021225 -0.0013572 -5.1484 0.11362 0.12743 0.12386 0.11421 0.12908 0.13448 0.10635 0.11651 0.10523 0.024836 0.018298 0.054791 -0.20675 -0.11653 -0.035755 -0.092783 -0.2334 -0.050626 -0.040443 -0.17011 -0.08115 -0.32537
2.7383 0.10753 0.11482 0.11615 0.12015 0 0.12358 0.12203 0.12666 0.12678 0.116 0.12336 -1.9932 0.0060256 -0.021071 -0.0029719 -0.062874 -0.1039 -0.072901 -0.10599 -0.19709 -0.1223 0 -0.3137 0 0.00029231 -0.002387 -0.00013268 -0.0013142 -5.1088 0.1132 0.11692 0.11885 0.11299 0.13002 0.1359 0.094648 0.12155 0.10951 0.026094 0.031718 0.059199 -0.19199 -0.12027 -0.033778 -0.090457 -0.22694 -0.048179 -0.043233 -0.16928 -0.082657 -0.32312
2.7422 0.1109 0.11431 0.11741 0.11495 0 0.11662 0.11875 0.11965 0.12525 0.11364 0.13499 -1.605 0.0017119 -0.018561 -0.0048565 -0.06634 -0.10258 -0.077232 -0.10583 -0.19917 -0.12614 0 -0.32102 0 0.00018281 -0.0024373 -0.00056577 -0.0018755 -5.0653 0.11279 0.10895 0.11144 0.11332 0.12258 0.12736 0.090727 0.12661 0.12553 0.027352 0.045138 0.063607 -0.17723 -0.12401 -0.031801 -0.088131 -0.22047 -0.045732 -0.046022 -0.16844 -0.084163 -0.32003
2.7461 0.11164 0.11426 0.11525 0.11035 0 0.11107 0.11691 0.11276 0.12412 0.11443 0.13605 -1.1979 -0.0018667 -0.015018 -0.0053211 -0.066411 -0.10357 -0.081923 -0.10532 -0.20083 -0.1281 0 -0.32531 0 0.00018809 -0.0027076 -0.00096866 -0.0025936 -5.039 0.11024 0.10676 0.10786 0.11592 0.11076 0.11559 0.096121 0.12801 0.14391 0.021987 0.046259 0.060114 -0.17001 -0.12885 -0.03627 -0.088002 -0.21778 -0.046507 -0.052504 -0.17135 -0.089382 -0.32058
2.75 0.11009 0.114 0.11284 0.10772 0 0.11083 0.11838 0.11124 0.12469 0.11568 0.12343 -0.79226 -0.0022477 -0.013095 -0.0036108 -0.064445 -0.10591 -0.085303 -0.10503 -0.20145 -0.12634 0 -0.32298 0 0.0005326 -0.0027385 -0.0013181 -0.0028453 -5.0247 0.10666 0.10868 0.10976 0.11943 0.10267 0.10854 0.10629 0.12462 0.15251 0.015035 0.044433 0.054726 -0.16459 -0.13396 -0.042285 -0.0884 -0.216 -0.048054 -0.05987 -0.17516 -0.09549 -0.32603
2.7539 0.10952 0.11285 0.11325 0.10797 0 0.11492 0.12105 0.11473 0.12522 0.1157 0.10524 -0.38799 0.00069699 -0.013972 -0.0019036 -0.063995 -0.1079 -0.086962 -0.1059 -0.20176 -0.12279 0 -0.31436 0 0.00093066 -0.0023947 -0.0016125 -0.0024417 -5.0079 0.10556 0.11147 0.11348 0.12253 0.10342 0.10817 0.11664 0.11791 0.14505 0.006899 0.039501 0.047545 -0.16193 -0.13949 -0.04959 -0.09025 -0.21628 -0.050588 -0.068111 -0.17977 -0.10252 -0.33235
2.7578 0.11197 0.11101 0.11586 0.11052 0 0.11866 0.12089 0.11759 0.12326 0.11466 0.095022 0.032647 0.0043644 -0.016374 -0.0031898 -0.066735 -0.10866 -0.088016 -0.10867 -0.20219 -0.12094 0 -0.30419 0 0.00082617 -0.0021172 -0.0017955 -0.0018143 -4.9822 0.10958 0.11324 0.1143 0.12495 0.11017 0.11032 0.12613 0.11055 0.12553 -0.0048562 0.025069 0.034876 -0.16772 -0.1463 -0.060842 -0.096542 -0.22285 -0.056143 -0.07903 -0.18687 -0.11236 -0.33306
2.7617 0.11561 0.10959 0.11696 0.11281 0 0.11791 0.11591 0.11479 0.11864 0.11325 0.10029 0.4852 0.0053895 -0.017966 -0.0080186 -0.070564 -0.10878 -0.089663 -0.11283 -0.20232 -0.1222 0 -0.29818 0 2.9617e-05 -0.0024816 -0.0017758 -0.0015836 -4.9508 0.11786 0.11363 0.11097 0.12617 0.11489 0.11086 0.13527 0.10506 0.10521 -0.016611 0.010636 0.022207 -0.1735 -0.15312 -0.072095 -0.10283 -0.22942 -0.061697 -0.08995 -0.19397 -0.12221 -0.32486
2.7656 0.11662 0.1097 0.11388 0.11198 0 0.11253 0.10827 0.10712 0.11349 0.11147 0.11572 0.96793 0.0024728 -0.017785 -0.013561 -0.071801 -0.1094 -0.091647 -0.11641 -0.20178 -0.12475 0 -0.29836 0 -0.00096801 -0.0034918 -0.0015238 -0.0019469 -4.9169 0.12637 0.11258 0.10637 0.12407 0.11231 0.1102 0.14235 0.10323 0.094388 -0.028303 -0.0070682 0.0078912 -0.18422 -0.16083 -0.084258 -0.11355 -0.24117 -0.06937 -0.10284 -0.20214 -0.13371 -0.31047
2.7695 0.11355 0.11134 0.10827 0.10782 0 0.10606 0.10228 0.10037 0.10953 0.10915 0.12761 1.4662 -0.0024521 -0.017199 -0.016107 -0.068985 -0.1108 -0.09244 -0.11729 -0.20124 -0.12587 0 -0.3013 0 -0.0014046 -0.004422 -0.0011529 -0.0025062 -4.8771 0.13099 0.11014 0.10419 0.11622 0.10485 0.1113 0.1435 0.10555 0.095492 -0.039965 -0.026271 -0.0071782 -0.19719 -0.16896 -0.096839 -0.1263 -0.25529 -0.078014 -0.11664 -0.21081 -0.14596 -0.2961
2.7734 0.1089 0.11323 0.10458 0.10356 0 0.10231 0.10056 0.099368 0.10619 0.1068 0.12574 1.9693 -0.0058624 -0.018343 -0.014549 -0.064336 -0.11205 -0.091055 -0.11503 -0.20183 -0.12501 0 -0.30094 0 -0.00099024 -0.0044824 -0.00090267 -0.0026933 -4.8232 0.13032 0.10732 0.10546 0.10325 0.099624 0.1145 0.13687 0.11057 0.10272 -0.050982 -0.044858 -0.021833 -0.21 -0.17689 -0.10904 -0.13935 -0.26945 -0.086672 -0.13049 -0.21924 -0.15815 -0.28643
2.7773 0.10625 0.11355 0.10544 0.10309 0 0.10214 0.10199 0.10323 0.10193 0.10532 0.11185 2.4809 -0.005629 -0.02164 -0.01134 -0.061641 -0.11204 -0.088528 -0.1116 -0.20357 -0.12442 0 -0.29388 0 -0.00021003 -0.0036603 -0.0010132 -0.0023421 -4.7489 0.12588 0.10613 0.1081 0.09041 0.10082 0.11605 0.12576 0.1149 0.10768 -0.057508 -0.059161 -0.033606 -0.2216 -0.18353 -0.1186 -0.15456 -0.28388 -0.095434 -0.14472 -0.22603 -0.16988 -0.2818
2.7813 0.10605 0.1113 0.10872 0.10691 0 0.10347 0.10338 0.10675 0.097182 0.10482 0.09729 3.0118 -0.0025776 -0.025092 -0.0099777 -0.062889 -0.11089 -0.087195 -0.10988 -0.2049 -0.12651 0 -0.28246 0 0.0001417 -0.0028066 -0.001553 -0.0018279 -4.6551 0.11988 0.10784 0.10933 0.084318 0.10576 0.11264 0.11624 0.11493 0.10589 -0.064033 -0.073464 -0.045378 -0.23321 -0.19017 -0.12816 -0.16976 -0.29832 -0.1042 -0.15896 -0.23283 -0.1816 -0.27986
2.7852 0.10515 0.10707 0.10958 0.1113 0 0.10374 0.10271 0.10611 0.094563 0.10418 0.092575 3.566 0.00069861 -0.02618 -0.011556 -0.066811 -0.10997 -0.088257 -0.11112 -0.20412 -0.13093 0 -0.2729 0 -0.00027313 -0.0027984 -0.0023153 -0.0016673 -4.5505 0.11323 0.1112 0.1081 0.087298 0.10857 0.10618 0.11123 0.10949 0.099003 -0.065833 -0.081128 -0.052842 -0.23914 -0.19341 -0.13401 -0.18232 -0.30687 -0.11059 -0.17079 -0.23598 -0.19073 -0.27887
2.7891 0.10067 0.1027 0.10524 0.11178 0 0.10212 0.10067 0.10259 0.095921 0.10228 0.098737 4.1344 0.0023605 -0.024393 -0.013845 -0.070224 -0.11044 -0.090154 -0.11374 -0.20143 -0.13443 0 -0.27008 0 -0.0010336 -0.0036215 -0.0028901 -0.0020194 -4.4469 0.10568 0.11295 0.10521 0.09498 0.10683 0.10252 0.10747 0.10135 0.091909 -0.063999 -0.083687 -0.056992 -0.24071 -0.19404 -0.13701 -0.19285 -0.31091 -0.11517 -0.18077 -0.23632 -0.19785 -0.27895
2.793 0.09403 0.099817 0.097608 0.10749 0 0.099502 0.099261 0.10046 0.09958 0.099399 0.10784 4.7051 0.0025965 -0.021711 -0.013694 -0.070571 -0.11176 -0.08977 -0.11485 -0.19908 -0.13382 0 -0.2734 0 -0.0013882 -0.0043682 -0.0029176 -0.0025812 -4.3536 0.097496 0.11041 0.10168 0.10039 0.10365 0.10476 0.09925 0.095511 0.088408 -0.062125 -0.086186 -0.0611 -0.24222 -0.19462 -0.13998 -0.20333 -0.31485 -0.11971 -0.1907 -0.23662 -0.20493 -0.28043
2.7969 0.090125 0.098553 0.09111 0.1017 0 0.096846 0.099357 0.1018 0.10167 0.097021 0.1109 5.2761 0.0026356 -0.020523 -0.010254 -0.067546 -0.11199 -0.085604 -0.11292 -0.19909 -0.12914 0 -0.2774 0 -0.00095345 -0.0041952 -0.0023573 -0.0029217 -4.2724 0.090113 0.1038 0.0977 0.10086 0.10306 0.10896 0.085347 0.095305 0.089462 -0.052188 -0.076442 -0.056484 -0.23019 -0.18579 -0.13507 -0.20303 -0.30077 -0.11673 -0.19147 -0.22728 -0.20431 -0.28201
2.8008 0.0922 0.097338 0.088353 0.098145 0 0.094307 0.10007 0.10417 0.10045 0.096089 0.10521 5.8594 0.0029995 -0.021244 -0.0058035 -0.063001 -0.10979 -0.07972 -0.10925 -0.20079 -0.12391 0 -0.27642 0 -9.0658e-06 -0.0032378 -0.0015412 -0.0028605 -4.199 0.084919 0.095901 0.093261 0.10039 0.10466 0.10774 0.071666 0.099602 0.094397 -0.042251 -0.066699 -0.051868 -0.21816 -0.17697 -0.13016 -0.20274 -0.28669 -0.11375 -0.19223 -0.21793 -0.20369 -0.2813
2.8047 0.097625 0.094257 0.088138 0.097187 0 0.091855 0.10003 0.10358 0.098431 0.095807 0.095136 6.4704 0.0031241 -0.022167 -0.0034969 -0.059634 -0.10606 -0.076166 -0.10667 -0.20071 -0.12209 0 -0.26915 0 0.00082014 -0.0024827 -0.00092033 -0.0025253 -4.1263 0.081643 0.089489 0.089319 0.10446 0.10396 0.098405 0.066298 0.10377 0.10229 -0.030459 -0.054082 -0.044436 -0.20185 -0.16408 -0.12234 -0.19704 -0.26492 -0.10729 -0.18793 -0.20445 -0.19956 -0.27709
2.8086 0.099431 0.088722 0.087501 0.095888 0 0.090119 0.098649 0.098999 0.099289 0.094361 0.087195 7.1135 0.0026234 -0.02161 -0.0044443 -0.059351 -0.10344 -0.077123 -0.10689 -0.1955 -0.12459 0 -0.25934 0 0.0011114 -0.0027096 -0.00070527 -0.002118 -4.0458 0.078717 0.085351 0.087448 0.11232 0.098131 0.086577 0.071627 0.10368 0.1114 -0.016349 -0.037876 -0.033484 -0.18018 -0.14611 -0.1109 -0.18458 -0.23355 -0.096475 -0.17731 -0.18582 -0.19105 -0.27075
2.8125 0.092539 0.081931 0.084999 0.091521 0 0.089746 0.095878 0.093126 0.10277 0.090735 0.084958 7.7787 0.0023758 -0.019908 -0.0069776 -0.062095 -0.10401 -0.080639 -0.10914 -0.18513 -0.12861 0 -0.25217 0 0.0009072 -0.0036316 -0.00073375 -0.0017107 -3.9427 0.0756 0.082411 0.087907 0.11542 0.089908 0.080773 0.08155 0.099121 0.11787 -0.0022385 -0.02167 -0.022532 -0.15851 -0.12815 -0.099455 -0.17213 -0.20218 -0.085659 -0.1667 -0.16718 -0.18254 -0.26478
2.8164 0.078664 0.07558 0.081492 0.08424 0 0.089653 0.091051 0.088739 0.10373 0.085512 0.08773 8.4507 0.0038103 -0.019049 -0.0086024 -0.065828 -0.10728 -0.082456 -0.11129 -0.17324 -0.13014 0 -0.24966 0 0.00055364 -0.0041757 -0.00069921 -0.0012828 -3.792 0.074329 0.079223 0.088125 0.10486 0.084713 0.083491 0.086802 0.093322 0.11682 0.010423 -0.0074071 -0.010062 -0.13649 -0.10595 -0.085173 -0.15264 -0.16402 -0.070534 -0.14807 -0.14379 -0.1696 -0.26016
2.8203 0.064986 0.070095 0.077974 0.076037 0 0.086498 0.082964 0.085108 0.097293 0.079795 0.092367 9.122 0.0070455 -0.020384 -0.0084371 -0.067922 -0.11063 -0.080309 -0.11192 -0.16402 -0.12711 0 -0.24862 0 0.00037332 -0.0036257 -0.00050187 -0.00088103 -3.5669 0.077891 0.074811 0.083733 0.081064 0.08381 0.088369 0.083096 0.08944 0.10637 0.022894 0.0066016 0.0026061 -0.11443 -0.083188 -0.070518 -0.13224 -0.12497 -0.054845 -0.12839 -0.11976 -0.15609 -0.25509
2.8242 0.057797 0.064242 0.073523 0.067722 0 0.076873 0.071488 0.078819 0.084644 0.073623 0.095289 9.7977 0.010142 -0.022976 -0.0076812 -0.067164 -0.11146 -0.076303 -0.11098 -0.15827 -0.12026 0 -0.24267 0 0.0004771 -0.0024053 -0.00034021 -0.00065676 -3.2591 0.086415 0.068347 0.071893 0.055508 0.081714 0.086573 0.073993 0.087494 0.090791 0.033337 0.017919 0.014441 -0.095007 -0.060687 -0.055888 -0.11138 -0.087459 -0.038883 -0.10753 -0.095386 -0.14209 -0.24622
2.8281 0.057132 0.056594 0.066017 0.057974 0 0.060729 0.058715 0.068035 0.072604 0.06573 0.093292 10.489 0.010649 -0.024421 -0.0078845 -0.064673 -0.10909 -0.074737 -0.10842 -0.15255 -0.11143 0 -0.22614 0 0.00077365 -0.0016518 -0.00044012 -0.0007263 -2.8911 0.095129 0.05898 0.054193 0.041696 0.071502 0.075539 0.06604 0.084741 0.078503 0.039548 0.023618 0.024538 -0.081087 -0.038721 -0.041309 -0.089557 -0.053164 -0.02235 -0.084233 -0.070274 -0.12708 -0.23074
2.832 0.057149 0.047234 0.054676 0.045708 0 0.042617 0.047566 0.055028 0.066615 0.054854 0.084161 11.199 0.0079764 -0.023285 -0.0090672 -0.062655 -0.10449 -0.077444 -0.10278 -0.14226 -0.10145 0 -0.19736 0 0.0010545 -0.002026 -0.00073882 -0.0010392 -2.5021 0.096821 0.046867 0.036316 0.043169 0.052619 0.06083 0.061677 0.07863 0.07496 0.045758 0.029318 0.034634 -0.067168 -0.016756 -0.026729 -0.067737 -0.01887 -0.0058164 -0.060932 -0.045162 -0.11207 -0.2073
2.8359 0.051335 0.037662 0.041111 0.032626 0 0.028824 0.038722 0.043734 0.064418 0.041052 0.068029 11.922 0.0040211 -0.020606 -0.009723 -0.061917 -0.098682 -0.081453 -0.091883 -0.12616 -0.089871 0 -0.15914 0 0.0010767 -0.0030237 -0.00091732 -0.0014242 -2.1093 0.087126 0.034288 0.024295 0.050072 0.032341 0.049545 0.057316 0.06893 0.076609 0.046618 0.028976 0.041483 -0.060847 0.0024982 -0.013138 -0.047777 0.0066677 0.0098514 -0.038522 -0.019793 -0.096527 -0.17564
2.8398 0.037392 0.028748 0.027341 0.022174 0 0.022304 0.02922 0.034969 0.057634 0.025606 0.048381 12.642 0.0013013 -0.018944 -0.0086004 -0.060543 -0.091392 -0.081473 -0.075264 -0.10787 -0.076623 0 -0.11682 0 0.00067581 -0.0035121 -0.00077823 -0.0017464 -1.6788 0.067822 0.024654 0.01998 0.047818 0.018717 0.042816 0.04798 0.056881 0.072469 0.04582 0.026764 0.047327 -0.05688 0.020912 0.00014745 -0.028393 0.029493 0.025251 -0.016387 0.0056565 -0.080824 -0.13625
2.8438 0.017777 0.019002 0.013074 0.015384 0 0.019718 0.014901 0.024897 0.040108 0.009836 0.030707 13.352 0.00059596 -0.019993 -0.0062272 -0.055236 -0.081276 -0.074702 -0.055704 -0.092687 -0.063168 0 -0.075172 0 -8.9227e-05 -0.0029005 -0.00052765 -0.0019739 -1.1412 0.045053 0.019145 0.019168 0.029782 0.012306 0.0354 0.032755 0.042852 0.053329 0.044361 0.024346 0.052639 -0.053544 0.039084 0.013493 -0.0091107 0.050832 0.040774 0.0053883 0.032046 -0.064277 -0.090878
2.8477 -0.0034404 0.0054194 -0.0042622 0.0082161 0 0.013395 -0.0052284 0.0088265 0.014353 -0.0058089 0.018762 14.053 0.00061844 -0.023048 -0.0044607 -0.044188 -0.06707 -0.062987 -0.037615 -0.082246 -0.051522 0 -0.035773 0 -0.00088264 -0.0016949 -0.00057363 -0.0020842 -0.44681 0.024197 0.013962 0.013889 0.0022162 0.0056495 0.022085 0.014868 0.025671 0.020715 0.040305 0.021124 0.055865 -0.052683 0.056308 0.027074 0.0097765 0.066343 0.05678 0.025756 0.062124 -0.044418 -0.042857
2.8516 -0.023648 -0.013483 -0.026281 -0.0058141 0 -0.0030535 -0.027213 -0.013615 -0.010792 -0.021573 0.011184 14.76 -9.6989e-05 -0.025537 -0.0044975 -0.028643 -0.048381 -0.050177 -0.023239 -0.07197 -0.041995 0 0.0037287 0 -0.0012564 -0.00087184 -0.0010028 -0.0019664 0.38636 0.0061834 0.001821 -0.0025076 -0.022659 -0.0088277 0.003223 -0.0032344 0.0046091 -0.013133 0.03625 0.017902 0.059091 -0.051821 0.073533 0.040656 0.028664 0.081854 0.072787 0.046123 0.092202 -0.024558 0.0043045
2.8555 -0.042134 -0.035478 -0.05067 -0.029475 0 -0.029768 -0.045294 -0.037638 -0.028894 -0.037647 0.0016565 15.479 -0.0014116 -0.024818 -0.0054628 -0.011661 -0.025652 -0.037661 -0.010175 -0.053894 -0.032304 0 0.047978 0 -0.00096115 -0.00078538 -0.0013347 -0.0014861 1.2777 -0.011834 -0.022202 -0.030667 -0.038096 -0.030965 -0.016678 -0.023406 -0.018566 -0.035271 0.034101 0.019943 0.062978 -0.045514 0.093824 0.056472 0.051352 0.10078 0.091872 0.067999 0.12941 0.0016935 0.049517
2.8594 -0.058731 -0.055884 -0.072088 -0.058047 0 -0.060066 -0.057252 -0.057762 -0.041895 -0.053791 -0.017019 16.205 -0.0019729 -0.01961 -0.0051332 0.0045673 0.00013225 -0.022963 0.0070205 -0.022671 -0.019385 0 0.10059 0 -0.00014575 -0.00079722 -0.00092828 -0.00064797 2.1423 -0.032991 -0.055107 -0.06396 -0.047805 -0.053445 -0.035064 -0.049109 -0.040555 -0.043525 0.033012 0.024908 0.067233 -0.036181 0.11582 0.073531 0.076153 0.1216 0.11267 0.090712 0.17057 0.031498 0.095511
2.8633 -0.073075 -0.071382 -0.086478 -0.082127 0 -0.084626 -0.066635 -0.072805 -0.057334 -0.06956 -0.047827 16.918 -0.0011733 -0.010286 -0.0021134 0.02003 0.027475 -0.0029215 0.032214 0.020466 -0.0022195 0 0.16117 0 0.00074511 -1.1319e-05 0.00030217 0.00037045 2.9488 -0.058197 -0.086277 -0.09171 -0.060614 -0.069945 -0.054613 -0.079272 -0.060106 -0.048845 0.032585 0.031003 0.071831 -0.025445 0.13861 0.091058 0.10191 0.14386 0.13411 0.11408 0.21287 0.062404 0.1471
2.8672 -0.085312 -0.082699 -0.094503 -0.095043 0 -0.097456 -0.07943 -0.086174 -0.080206 -0.084692 -0.087159 17.6 -0.00015291 0.0015449 0.0027711 0.035699 0.054394 0.022088 0.064034 0.069147 0.0174 0 0.22495 0 0.001291 0.0016992 0.0016354 0.0014042 3.7236 -0.08635 -0.10473 -0.10543 -0.081081 -0.081826 -0.079736 -0.10635 -0.080184 -0.065987 0.039531 0.04966 0.080235 0.00089871 0.17021 0.1138 0.13828 0.18204 0.16275 0.14474 0.26781 0.10558 0.20718
2.8711 -0.0968 -0.093384 -0.1006 -0.098388 0 -0.099705 -0.098315 -0.10153 -0.10806 -0.099303 -0.12669 18.252 -0.00048102 0.013578 0.007345 0.051464 0.079022 0.047558 0.096471 0.11705 0.037083 0 0.28547 0 0.0013491 0.0034783 0.0021312 0.0024984 4.501 -0.11568 -0.10794 -0.10457 -0.10543 -0.09615 -0.11035 -0.12228 -0.10542 -0.10056 0.046477 0.068318 0.08864 0.027243 0.20182 0.13655 0.17466 0.22023 0.19139 0.1754 0.32276 0.14876 0.27372
2.875 -0.10931 -0.10599 -0.10873 -0.10081 0 -0.0989 -0.12011 -0.11892 -0.13379 -0.1139 -0.1581 18.887 -0.0020334 0.023464 0.010362 0.065656 0.10058 0.068645 0.12322 0.1619 0.056563 0 0.33842 0 0.0010498 0.0043041 0.0015512 0.0038461 5.2738 -0.14396 -0.10461 -0.09778 -0.12591 -0.11739 -0.14019 -0.127 -0.13656 -0.1439 0.058025 0.092956 0.09941 0.06182 0.23788 0.16173 0.21672 0.26833 0.22337 0.21134 0.38185 0.19722 0.34022
2.8789 -0.12331 -0.11974 -0.11925 -0.11112 0 -0.1041 -0.13883 -0.13549 -0.15222 -0.12919 -0.17757 19.524 -0.0027261 0.02977 0.012842 0.076647 0.11977 0.084366 0.14198 0.20491 0.077721 0 0.38348 0 0.0006097 0.0039733 0.00068236 0.0054847 5.9927 -0.1678 -0.10831 -0.098171 -0.13827 -0.14197 -0.16182 -0.13012 -0.16763 -0.18002 0.073785 0.12307 0.11235 0.10393 0.27803 0.18914 0.26399 0.32551 0.25841 0.25212 0.44473 0.25052 0.39922
2.8828 -0.13747 -0.13206 -0.12994 -0.13137 0 -0.11992 -0.15121 -0.14929 -0.16334 -0.1454 -0.18753 20.162 -0.00068556 0.032882 0.017034 0.084595 0.13794 0.097845 0.15531 0.24713 0.1017 0 0.4229 0 0.00017801 0.0032561 0.00066811 0.0071011 6.6116 -0.18328 -0.1266 -0.11465 -0.14484 -0.16148 -0.17319 -0.14246 -0.18951 -0.19833 0.089545 0.15318 0.12528 0.14605 0.31818 0.21655 0.31126 0.38269 0.29345 0.2929 0.50762 0.30382 0.44608
2.8867 -0.15012 -0.14222 -0.13952 -0.15551 0 -0.14342 -0.15931 -0.16144 -0.17018 -0.16142 -0.19455 20.782 0.00351 0.034938 0.024004 0.091329 0.1558 0.1125 0.16761 0.28701 0.12648 0 0.45832 0 -0.00017109 0.0031217 0.0019466 0.0082327 7.1279 -0.18874 -0.1547 -0.14514 -0.15124 -0.17102 -0.17893 -0.16511 -0.1976 -0.20093 0.10973 0.18529 0.13985 0.19169 0.35871 0.24408 0.36058 0.4462 0.32851 0.33935 0.56484 0.35688 0.48027
2.8906 -0.16128 -0.15272 -0.14942 -0.17417 0 -0.16618 -0.16813 -0.17399 -0.17504 -0.17475 -0.20443 21.367 0.0071935 0.038427 0.03231 0.098536 0.17266 0.12836 0.18134 0.32146 0.14817 0 0.48906 0 -0.00037851 0.0038657 0.0038189 0.0087165 7.5765 -0.18717 -0.17921 -0.17711 -0.16108 -0.17391 -0.18547 -0.18732 -0.19617 -0.19912 0.13008 0.21748 0.15448 0.23748 0.39926 0.27162 0.40999 0.50996 0.36357 0.38602 0.62183 0.40992 0.50429
2.8945 -0.17278 -0.16664 -0.16208 -0.18194 0 -0.18058 -0.18099 -0.18654 -0.17889 -0.1832 -0.21751 21.911 0.0083943 0.044338 0.039165 0.10629 0.18701 0.14221 0.19547 0.34873 0.16495 0 0.51323 0 -0.00038992 0.0049757 0.0050647 0.0089001 7.9905 -0.18495 -0.18922 -0.19607 -0.17395 -0.17824 -0.19528 -0.19639 -0.19496 -0.2029 0.14949 0.24593 0.168 0.27793 0.43542 0.29685 0.45509 0.56817 0.39542 0.43139 0.67047 0.45768 0.52153
2.8984 -0.18626 -0.18388 -0.17789 -0.18167 0 -0.18573 -0.19717 -0.1963 -0.18333 -0.18736 -0.22782 22.429 0.0080383 0.051385 0.042967 0.1134 0.19747 0.15128 0.20704 0.36929 0.17941 0 0.53032 0 -0.00019703 0.0057482 0.0050051 0.0093304 8.3763 -0.18709 -0.18561 -0.19653 -0.18768 -0.18927 -0.20573 -0.19044 -0.20066 -0.21313 0.16747 0.26882 0.17987 0.31041 0.46503 0.31864 0.49375 0.61811 0.42247 0.47482 0.70664 0.49755 0.53499
2.9023 -0.20122 -0.20051 -0.19451 -0.18274 0 -0.18834 -0.21331 -0.20189 -0.19105 -0.19126 -0.22759 22.935 0.0090557 0.057028 0.044675 0.11903 0.20351 0.15618 0.2141 0.38408 0.19601 0 0.54242 0 0.00015135 0.0059402 0.0040129 0.010195 8.7263 -0.19328 -0.18076 -0.18686 -0.20122 -0.20525 -0.21281 -0.18132 -0.21119 -0.22214 0.18545 0.29171 0.19174 0.34288 0.49464 0.34043 0.53242 0.66804 0.44952 0.51825 0.74282 0.53742 0.54712
2.9063 -0.21549 -0.21249 -0.20928 -0.19436 0 -0.19736 -0.22651 -0.20639 -0.20304 -0.19963 -0.21437 23.429 0.013263 0.059472 0.046665 0.12372 0.20576 0.16026 0.21754 0.3927 0.21601 0 0.55299 0 0.00058992 0.0058386 0.0030635 0.011107 9.0495 -0.19897 -0.18852 -0.18364 -0.215 -0.22024 -0.21516 -0.18424 -0.21819 -0.2214 0.19653 0.30116 0.19849 0.35404 0.50869 0.3543 0.5542 0.69301 0.46605 0.55173 0.7561 0.55946 0.56002
2.9102 -0.22761 -0.21968 -0.22188 -0.21831 0 -0.21633 -0.23588 -0.21516 -0.21615 -0.21361 -0.19526 23.892 0.019378 0.059017 0.050313 0.12893 0.20634 0.16635 0.22048 0.39455 0.2355 0 0.56474 0 0.0010535 0.0058258 0.0028519 0.011505 9.3775 -0.20087 -0.21288 -0.19893 -0.22913 -0.22989 -0.21483 -0.20389 -0.21552 -0.2093 0.20631 0.30807 0.20426 0.36117 0.5198 0.36668 0.57278 0.71327 0.4806 0.58332 0.76505 0.57812 0.57542
2.9141 -0.23836 -0.22597 -0.23384 -0.24666 0 -0.24004 -0.24197 -0.23 -0.22501 -0.22926 -0.18368 24.307 0.024327 0.057772 0.054783 0.13572 0.20894 0.1743 0.2262 0.39189 0.24908 0 0.57897 0 0.0014283 0.0060004 0.0033279 0.011267 9.7377 -0.20115 -0.24451 -0.23034 -0.24224 -0.23466 -0.21505 -0.23072 -0.20573 -0.19317 0.21339 0.31109 0.20829 0.36136 0.52621 0.37675 0.58589 0.72515 0.49234 0.61097 0.76861 0.5915 0.59449
2.918 -0.2495 -0.23506 -0.24572 -0.26672 0 -0.25829 -0.24575 -0.24601 -0.22746 -0.24093 -0.1906 24.673 0.026422 0.058118 0.058217 0.14412 0.21745 0.18184 0.23605 0.39065 0.2558 0 0.59679 0 0.0015291 0.0062195 0.003975 0.010907 10.127 -0.206 -0.26806 -0.26221 -0.25247 -0.23814 -0.21838 -0.25062 -0.19892 -0.18471 0.21355 0.30412 0.20788 0.3438 0.52059 0.38087 0.58499 0.71556 0.49693 0.6285 0.75837 0.59133 0.61782
2.9219 -0.26073 -0.24644 -0.25517 -0.27013 0 -0.26381 -0.24843 -0.25544 -0.22764 -0.24683 -0.21674 25.008 0.027029 0.061171 0.059965 0.15332 0.2334 0.18731 0.249 0.39688 0.26073 0 0.6203 0 0.0012221 0.0063901 0.0044132 0.011109 10.517 -0.2198 -0.27399 -0.27737 -0.25918 -0.24351 -0.22632 -0.25804 -0.205 -0.19278 0.2137 0.29716 0.20746 0.32623 0.51497 0.38499 0.58408 0.70596 0.50151 0.64602 0.74813 0.59115 0.64556
2.9258 -0.26865 -0.25592 -0.25873 -0.25938 0 -0.25767 -0.25172 -0.25531 -0.23272 -0.25098 -0.25231 25.324 0.029081 0.066383 0.06142 0.16242 0.25404 0.1914 0.26288 0.41162 0.27 0 0.65172 0 0.00063327 0.0066075 0.0046978 0.012079 10.892 -0.24093 -0.26505 -0.27053 -0.2632 -0.25163 -0.23948 -0.25938 -0.22633 -0.21822 0.20951 0.28717 0.20499 0.30091 0.50533 0.38729 0.57717 0.68732 0.50514 0.65773 0.73828 0.58624 0.67772
2.9297 -0.26934 -0.26017 -0.25561 -0.24614 0 -0.2479 -0.25726 -0.25117 -0.24618 -0.259 -0.28424 25.62 0.034174 0.07246 0.064576 0.1709 0.27371 0.19634 0.27618 0.42992 0.28432 0 0.69083 0 0.00020027 0.00701 0.0051264 0.013376 11.259 -0.26334 -0.25272 -0.25209 -0.26552 -0.26141 -0.25674 -0.26411 -0.25641 -0.25369 0.20363 0.27602 0.20172 0.27259 0.49414 0.38888 0.56792 0.66516 0.5084 0.66718 0.72859 0.57949 0.71396
2.9336 -0.26288 -0.26032 -0.24965 -0.24236 0 -0.2431 -0.26528 -0.2524 -0.26462 -0.27184 -0.30462 25.876 0.041296 0.078824 0.069881 0.17895 0.2883 0.20383 0.28911 0.44566 0.29801 0 0.7334 0 0.00040237 0.0075882 0.0058757 0.014381 11.629 -0.28201 -0.2474 -0.23956 -0.26654 -0.27086 -0.27426 -0.27382 -0.28481 -0.28814 0.1978 0.26602 0.19875 0.2457 0.48436 0.39118 0.5598 0.64499 0.51293 0.67697 0.72223 0.5741 0.75311
2.9375 -0.2553 -0.26092 -0.2471 -0.25158 0 -0.24687 -0.2742 -0.26342 -0.28127 -0.28399 -0.31349 26.074 0.048186 0.086341 0.075728 0.18734 0.29901 0.21375 0.30287 0.4575 0.30487 0 0.77247 0 0.0013405 0.0082017 0.0068496 0.014889 11.984 -0.29621 -0.25132 -0.24359 -0.26712 -0.27784 -0.28647 -0.28108 -0.30379 -0.3129 0.19218 0.26204 0.19737 0.22635 0.48197 0.39717 0.55761 0.63522 0.52413 0.68852 0.73337 0.5759 0.79238
2.9414 -0.25551 -0.26553 -0.25223 -0.26744 0 -0.25715 -0.28209 -0.27936 -0.29216 -0.28882 -0.31526 26.211 0.053474 0.096429 0.080134 0.19681 0.31103 0.22437 0.31801 0.46953 0.30465 0 0.80204 0 0.0025698 0.0087494 0.0077887 0.015221 12.282 -0.30765 -0.25963 -0.26063 -0.26997 -0.2811 -0.28959 -0.27918 -0.31168 -0.32557 0.18656 0.25806 0.19598 0.20701 0.47958 0.40317 0.55543 0.62545 0.53533 0.70007 0.74451 0.57769 0.82734
2.9453 -0.26917 -0.27377 -0.26477 -0.28066 0 -0.26976 -0.28875 -0.29083 -0.29823 -0.28576 -0.31341 26.305 0.057308 0.10898 0.08283 0.20697 0.32779 0.23358 0.33333 0.48592 0.30318 0 0.8204 0 0.0034075 0.0092417 0.0084338 0.015765 12.502 -0.31619 -0.26752 -0.27802 -0.2789 -0.28202 -0.28484 -0.27164 -0.31188 -0.32936 0.18416 0.26194 0.19763 0.20151 0.48758 0.41386 0.56345 0.63314 0.55317 0.71683 0.77252 0.58953 0.85313
2.9492 -0.29432 -0.28286 -0.28102 -0.28763 0 -0.28202 -0.29613 -0.29315 -0.30192 -0.28193 -0.30903 26.375 0.060285 0.12097 0.085524 0.21578 0.34621 0.24002 0.34652 0.50544 0.306 0 0.83063 0 0.0034774 0.0096859 0.0086061 0.016499 12.692 -0.31869 -0.27572 -0.28661 -0.29546 -0.28525 -0.27832 -0.2706 -0.30928 -0.32847 0.18392 0.27106 0.20129 0.20527 0.50251 0.42768 0.57829 0.65248 0.57545 0.73706 0.81179 0.60807 0.86704
2.9531 -0.32216 -0.29124 -0.29683 -0.29287 0 -0.29347 -0.30642 -0.29107 -0.30344 -0.28623 -0.30326 26.43 0.06245 0.12766 0.0901 0.22091 0.35865 0.24381 0.35601 0.52251 0.31276 0 0.83849 0 0.0029895 0.009976 0.0082654 0.017017 12.94 -0.31272 -0.28927 -0.28912 -0.31616 -0.2964 -0.27727 -0.28506 -0.3072 -0.32379 0.18392 0.28056 0.20512 0.20993 0.51798 0.44169 0.5937 0.67283 0.5979 0.7575 0.85167 0.62706 0.87092
2.957 -0.34225 -0.29979 -0.30931 -0.30342 0 -0.30418 -0.31953 -0.29428 -0.30164 -0.30156 -0.29979 26.461 0.063689 0.12639 0.096666 0.2222 0.3606 0.24672 0.36236 0.5342 0.31872 0 0.84947 0 0.0025012 0.0099941 0.0076091 0.017025 13.303 -0.301 -0.31106 -0.29668 -0.33364 -0.31736 -0.28576 -0.31104 -0.30656 -0.31315 0.18995 0.2994 0.21325 0.23677 0.54663 0.46015 0.62307 0.71772 0.62466 0.78303 0.90622 0.65726 0.87161
2.9609 -0.34816 -0.30901 -0.31637 -0.32073 0 -0.3132 -0.33267 -0.30812 -0.29818 -0.32251 -0.30388 26.449 0.064726 0.11999 0.10348 0.22288 0.35676 0.25134 0.36769 0.54543 0.32152 0 0.86699 0 0.002416 0.0098306 0.0070925 0.016751 13.741 -0.29139 -0.33667 -0.31662 -0.34178 -0.34307 -0.30273 -0.33425 -0.30737 -0.29653 0.19599 0.31825 0.22137 0.26361 0.57528 0.47861 0.65245 0.7626 0.65142 0.80856 0.96078 0.68745 0.87815
2.9648 -0.33999 -0.31574 -0.31567 -0.33781 0 -0.31835 -0.34222 -0.32801 -0.29861 -0.3402 -0.31917 26.377 0.067035 0.11616 0.10867 0.22743 0.35851 0.25919 0.37395 0.56583 0.32514 0 0.89186 0 0.0027153 0.0098227 0.0072039 0.016813 14.131 -0.2919 -0.35553 -0.34279 -0.34029 -0.36325 -0.32323 -0.34281 -0.31094 -0.28155 0.20327 0.33657 0.2296 0.29457 0.60342 0.49494 0.68182 0.8084 0.67371 0.83018 1.0092 0.7152 0.89728
2.9688 -0.32273 -0.31392 -0.30548 -0.34373 0 -0.3169 -0.34583 -0.34268 -0.30751 -0.34869 -0.3454 26.237 0.071375 0.12222 0.11188 0.23736 0.37417 0.26904 0.38161 0.60056 0.33604 0 0.92225 0 0.0031279 0.010282 0.0080743 0.017649 14.344 -0.30527 -0.35727 -0.35779 -0.33428 -0.36858 -0.34085 -0.33722 -0.32064 -0.28264 0.2119 0.35434 0.23794 0.33003 0.631 0.50895 0.7112 0.85518 0.69113 0.84755 1.0508 0.74029 0.92971
2.9727 -0.30266 -0.29962 -0.28663 -0.33155 0 -0.3061 -0.34276 -0.34279 -0.32226 -0.34713 -0.37873 26.035 0.076592 0.13904 0.11413 0.24908 0.40099 0.27725 0.39007 0.644 0.35538 0 0.95353 0 0.003473 0.01117 0.0092817 0.019085 14.32 -0.32776 -0.33807 -0.34587 -0.32874 -0.35634 -0.34974 -0.32769 -0.33975 -0.31182 0.22053 0.37211 0.24628 0.36548 0.65858 0.52297 0.74057 0.90197 0.70855 0.86492 1.0924 0.76538 0.96942
2.9766 -0.2842 -0.27537 -0.26351 -0.30297 0 -0.28446 -0.33292 -0.32758 -0.33315 -0.33725 -0.41272 25.787 0.080308 0.15971 0.1163 0.25671 0.42688 0.28061 0.39877 0.68283 0.37628 0 0.97838 0 0.0037741 0.012098 0.010122 0.020434 14.068 -0.35215 -0.30265 -0.30604 -0.32315 -0.33155 -0.34621 -0.32219 -0.36704 -0.36695 0.22613 0.37813 0.2497 0.38988 0.66881 0.52343 0.75302 0.92254 0.70508 0.85987 1.0963 0.76826 1.0055
2.9805 -0.26869 -0.24939 -0.24214 -0.26709 0 -0.25401 -0.31649 -0.30439 -0.33092 -0.32088 -0.43832 25.509 0.081014 0.17478 0.11816 0.25756 0.44041 0.27928 0.40723 0.70547 0.3898 0 0.98783 0 0.0040696 0.012691 0.010175 0.021029 13.624 -0.37109 -0.26159 -0.25445 -0.31175 -0.30295 -0.33012 -0.31824 -0.3938 -0.42729 0.23145 0.38312 0.2527 0.4133 0.6775 0.5227 0.76396 0.94078 0.69977 0.85283 1.0968 0.76919 1.025
2.9844 -0.25499 -0.22979 -0.22655 -0.23525 0 -0.2221 -0.29494 -0.28248 -0.31455 -0.30041 -0.44426 25.206 0.079362 0.17968 0.1188 0.25471 0.43934 0.27678 0.41347 0.7083 0.39346 0 0.97346 0 0.0042219 0.012922 0.0096291 0.020684 13.008 -0.37804 -0.22672 -0.21408 -0.28958 -0.27791 -0.30568 -0.30718 -0.40596 -0.46199 0.23397 0.38159 0.25249 0.42713 0.67584 0.51476 0.76428 0.9422 0.68471 0.83404 1.0787 0.75804 1.0163
2.9883 -0.24127 -0.2193 -0.21661 -0.21554 0 -0.19966 -0.27188 -0.26668 -0.29108 -0.27997 -0.42109 24.873 0.077304 0.17756 0.11808 0.25334 0.42951 0.27655 0.4129 0.69328 0.39281 0 0.93005 0 0.0040095 0.013022 0.0090477 0.019728 12.238 -0.36737 -0.20691 -0.19985 -0.25884 -0.25957 -0.27996 -0.28565 -0.39164 -0.44759 0.23147 0.36841 0.24653 0.42376 0.6556 0.4939 0.74555 0.91348 0.65219 0.79419 1.0273 0.72526 0.97137
2.9922 -0.22676 -0.21489 -0.20924 -0.20965 0 -0.19484 -0.25164 -0.25516 -0.26776 -0.26358 -0.36798 24.498 0.076103 0.17475 0.11692 0.25413 0.41595 0.27799 0.39966 0.66099 0.39401 0 0.85767 0 0.003409 0.013072 0.0087841 0.018683 11.363 -0.33621 -0.2047 -0.21001 -0.22902 -0.247 -0.25902 -0.26119 -0.34908 -0.38257 0.22897 0.35523 0.24058 0.42039 0.63536 0.47305 0.72683 0.88476 0.61968 0.75435 0.97577 0.69248 0.89015
2.9961 -0.21269 -0.21191 -0.20191 -0.21254 0 -0.20603 -0.23608 -0.24219 -0.24515 -0.25079 -0.29665 24.075 0.075468 0.17343 0.11634 0.25097 0.39604 0.27601 0.3705 0.60786 0.39505 0 0.76214 0 0.0027132 0.012746 0.0086515 0.017899 10.455 -0.28762 -0.21452 -0.22915 -0.21014 -0.23673 -0.24405 -0.24472 -0.28855 -0.28836 0.2198 0.33101 0.22796 0.39537 0.5956 0.43898 0.68694 0.82346 0.57211 0.69373 0.89474 0.63834 0.7818
3 -0.20161 -0.20794 -0.19502 -0.21522 0 -0.22081 -0.22276 -0.22291 -0.21854 -0.23516 -0.22611 23.615 0.074623 0.16896 0.11605 0.23616 0.36216 0.26501 0.32792 0.53126 0.38579 0 0.65356 0 0.0023086 0.011589 0.0081736 0.017416 9.5513 -0.23117 -0.22438 -0.23912 -0.20471 -0.22433 -0.23041 -0.23729 -0.2261 -0.19622 0.20895 0.30399 0.21365 0.36486 0.55088 0.40156 0.64169 0.7539 0.52074 0.62785 0.80623 0.57879 0.66282
3.0039 -0.19547 -0.20309 -0.19108 -0.20996 0 -0.22394 -0.20682 -0.19693 -0.18541 -0.20942 -0.17023 23.132 0.07378 0.15474 0.11449 0.20853 0.3112 0.24359 0.2796 0.43676 0.35725 0 0.5432 0 0.0023407 0.0095536 0.0071373 0.017054 8.6231 -0.17834 -0.22214 -0.22991 -0.2056 -0.20623 -0.21059 -0.22606 -0.17371 -0.12912 0.19697 0.27642 0.19846 0.33121 0.50444 0.36298 0.59398 0.68144 0.46908 0.56066 0.71711 0.5178 0.55021
3.0078 -0.19369 -0.19755 -0.19135 -0.19537 0 -0.20881 -0.18536 -0.16872 -0.15016 -0.17352 -0.12816 22.631 0.07408 0.12977 0.11022 0.17601 0.25078 0.21584 0.23423 0.33918 0.31113 0 0.44051 0 0.0026392 0.0072292 0.00586 0.016575 7.6107 -0.13544 -0.20376 -0.20405 -0.20172 -0.18177 -0.17932 -0.19552 -0.13373 -0.091191 0.1814 0.24708 0.18044 0.28747 0.45245 0.32067 0.53833 0.59964 0.41651 0.48929 0.62604 0.45218 0.45417
3.0117 -0.19276 -0.19008 -0.19311 -0.1774 0 -0.18291 -0.16025 -0.14472 -0.1206 -0.13697 -0.087738 22.102 0.075982 0.10133 0.10341 0.14972 0.19569 0.18826 0.19733 0.25533 0.26005 0 0.35168 0 0.0029727 0.0054326 0.0049037 0.01582 6.5155 -0.10088 -0.17703 -0.17343 -0.18638 -0.15417 -0.13721 -0.14443 -0.10144 -0.070593 0.16582 0.21774 0.16242 0.24373 0.40045 0.27835 0.48268 0.51783 0.36394 0.41791 0.53497 0.38656 0.37543
3.0156 -0.18813 -0.17912 -0.1903 -0.16416 0 -0.16139 -0.13653 -0.1292 -0.10062 -0.11164 -0.040149 21.532 0.078136 0.079793 0.095836 0.13503 0.15776 0.16559 0.17013 0.19493 0.21816 0 0.28056 0 0.0033117 0.0045498 0.0045592 0.014783 5.4528 -0.069892 -0.15601 -0.15116 -0.16132 -0.12895 -0.091213 -0.091216 -0.072434 -0.051939 0.15076 0.1948 0.14606 0.20422 0.35728 0.24225 0.43333 0.45131 0.32246 0.35913 0.46604 0.3325 0.30965
3.0195 -0.177 -0.16475 -0.17761 -0.15807 0 -0.15362 -0.11819 -0.12153 -0.08767 -0.10133 0.0070957 20.92 0.078309 0.070617 0.089552 0.12836 0.13866 0.14922 0.15176 0.15777 0.19171 0 0.23043 0 0.0037765 0.0042906 0.0046363 0.013615 4.5989 -0.042418 -0.14911 -0.14326 -0.13388 -0.11039 -0.051887 -0.060835 -0.047751 -0.028452 0.13594 0.17491 0.13049 0.16672 0.31831 0.20912 0.38699 0.39206 0.28627 0.30635 0.40766 0.28396 0.25461
3.0234 -0.16026 -0.14892 -0.15474 -0.15241 0 -0.15438 -0.10547 -0.11703 -0.077829 -0.098766 0.032379 20.284 0.075569 0.071007 0.085533 0.12253 0.13168 0.13868 0.14139 0.13824 0.1776 0 0.2043 0 0.0043378 0.0041032 0.0047358 0.012541 4.0703 -0.025966 -0.1507 -0.1447 -0.11112 -0.098878 -0.029012 -0.064095 -0.032633 -0.0058695 0.12171 0.15671 0.11571 0.13149 0.28221 0.17811 0.34309 0.33781 0.25289 0.2574 0.35493 0.23884 0.21388
3.0273 -0.142 -0.13364 -0.12749 -0.13672 0 -0.14811 -0.096233 -0.11092 -0.07181 -0.093712 0.017264 19.644 0.071349 0.073802 0.08347 0.1145 0.12929 0.13345 0.13811 0.13155 0.16971 0 0.20292 0 0.0046662 0.0037877 0.0046526 0.011718 3.8489 -0.029598 -0.1449 -0.14276 -0.09649 -0.091769 -0.027365 -0.088688 -0.031313 0.0031603 0.11189 0.1513 0.1069 0.11347 0.26781 0.16318 0.31767 0.32134 0.24077 0.2374 0.34486 0.21965 0.19375
3.0313 -0.12688 -0.11955 -0.10431 -0.10735 0 -0.12306 -0.089328 -0.10224 -0.074073 -0.083961 -0.035842 19.003 0.068157 0.074068 0.082466 0.10737 0.12852 0.13303 0.13945 0.13566 0.16506 0 0.22227 0 0.0043768 0.0036418 0.0044719 0.011158 3.824 -0.054247 -0.12007 -0.1268 -0.090514 -0.086741 -0.044349 -0.11073 -0.043267 -0.010854 0.10207 0.14589 0.098094 0.095454 0.25342 0.14825 0.29225 0.30486 0.22864 0.2174 0.33479 0.20046 0.19729
3.0352 -0.11711 -0.10661 -0.090673 -0.073446 0 -0.083273 -0.086114 -0.094497 -0.085589 -0.07755 -0.10191 18.345 0.067276 0.07197 0.081719 0.10535 0.13009 0.13567 0.14127 0.14887 0.16395 0 0.25353 0 0.0034566 0.0039961 0.004315 0.010774 3.9017 -0.088817 -0.081482 -0.098134 -0.092538 -0.084217 -0.070943 -0.11609 -0.063889 -0.046764 0.095512 0.14607 0.093118 0.087935 0.25046 0.14281 0.27678 0.3084 0.22629 0.21333 0.34399 0.19441 0.22116
3.0391 -0.11103 -0.095566 -0.085726 -0.05181 0 -0.04745 -0.088293 -0.092221 -0.099186 -0.08343 -0.14998 17.655 0.06787 0.070221 0.080699 0.10794 0.13414 0.13842 0.14031 0.16765 0.16599 0 0.28649 0 0.0024052 0.0046825 0.0041013 0.010514 4.063 -0.11657 -0.049917 -0.071563 -0.1002 -0.086257 -0.095987 -0.1111 -0.08777 -0.092462 0.091554 0.15071 0.091197 0.088784 0.25663 0.14496 0.26923 0.32788 0.23172 0.22196 0.36857 0.19883 0.25801
3.043 -0.10421 -0.087727 -0.083681 -0.053681 0 -0.035107 -0.094689 -0.096542 -0.10425 -0.10033 -0.16457 16.932 0.068291 0.07006 0.079157 0.1102 0.13836 0.13903 0.13692 0.18781 0.16803 0 0.31423 0 0.0018913 0.0050667 0.0036454 0.01042 4.311 -0.12677 -0.045431 -0.064769 -0.10782 -0.093183 -0.11158 -0.11288 -0.11097 -0.13164 0.087596 0.15534 0.089276 0.089634 0.2628 0.1471 0.26169 0.34735 0.23716 0.2306 0.39314 0.20325 0.30054
3.0469 -0.092536 -0.082692 -0.078724 -0.074696 0 -0.050867 -0.10074 -0.10366 -0.096957 -0.11579 -0.15434 16.197 0.067959 0.070312 0.077331 0.10844 0.14025 0.13774 0.13476 0.20706 0.16682 0 0.33499 0 0.0022263 0.0046591 0.0029729 0.010529 4.5761 -0.12177 -0.069457 -0.082282 -0.10791 -0.10165 -0.11611 -0.12911 -0.13098 -0.15331 0.087083 0.15931 0.09032 0.096141 0.27256 0.15558 0.25699 0.37294 0.24352 0.24753 0.41714 0.21125 0.3428
3.0508 -0.075104 -0.076971 -0.069105 -0.097007 0 -0.07963 -0.10156 -0.10749 -0.084848 -0.11693 -0.14209 15.467 0.06775 0.069675 0.076059 0.10453 0.14006 0.13668 0.13717 0.22532 0.16281 0 0.34973 0 0.0031464 0.0036688 0.0024473 0.010745 4.7003 -0.11369 -0.10122 -0.1077 -0.096831 -0.10634 -0.11301 -0.1479 -0.14587 -0.15786 0.086584 0.16328 0.091375 0.10267 0.28234 0.16408 0.2523 0.39855 0.24989 0.2645 0.44114 0.21926 0.378
3.0547 -0.055076 -0.06603 -0.057014 -0.10208 0 -0.096577 -0.09568 -0.10395 -0.079868 -0.102 -0.14574 14.741 0.068657 0.068619 0.076234 0.10366 0.14039 0.1371 0.14356 0.24193 0.1601 0 0.35775 0 0.004072 0.0028897 0.0024879 0.010862 4.5392 -0.11411 -0.11265 -0.11349 -0.079869 -0.10365 -0.10681 -0.14809 -0.15439 -0.15523 0.085957 0.16262 0.091345 0.10447 0.28531 0.16919 0.24165 0.41188 0.24948 0.27452 0.44941 0.21944 0.39698
3.0586 -0.037538 -0.048582 -0.044962 -0.083567 0 -0.08459 -0.085593 -0.093195 -0.086014 -0.081199 -0.16564 14.004 0.070416 0.068378 0.077761 0.1081 0.14278 0.13739 0.1495 0.25324 0.16223 0 0.35457 0 0.0045543 0.002987 0.0031356 0.010758 4.0828 -0.12499 -0.089854 -0.08302 -0.068632 -0.093776 -0.099897 -0.12 -0.1563 -0.15584 0.085166 0.15598 0.089907 0.10013 0.27947 0.16989 0.22328 0.40933 0.24029 0.27555 0.43733 0.2095 0.39099
3.0625 -0.025809 -0.028742 -0.032737 -0.05008 0 -0.046246 -0.074839 -0.078316 -0.094178 -0.066207 -0.18608 13.244 0.071583 0.068615 0.079069 0.11396 0.1451 0.13396 0.14999 0.25325 0.16817 0 0.33374 0 0.0044968 0.0038692 0.0039307 0.010524 3.461 -0.13726 -0.043377 -0.026789 -0.07062 -0.07954 -0.092116 -0.075925 -0.15156 -0.16081 0.084374 0.14933 0.08847 0.095795 0.27362 0.1706 0.20491 0.40678 0.2311 0.27658 0.42525 0.19955 0.35685
3.0664 -0.018993 -0.013173 -0.018241 -0.017022 0 -0.0018677 -0.064428 -0.062219 -0.089647 -0.059283 -0.18694 12.474 0.070696 0.067157 0.077953 0.11446 0.14239 0.12399 0.14243 0.23683 0.1724 0 0.2907 0 0.0040396 0.0047435 0.0042712 0.01034 2.8137 -0.13674 0.00088921 0.022704 -0.079803 -0.06349 -0.081893 -0.039598 -0.13855 -0.15939 0.080947 0.13101 0.081633 0.074399 0.24604 0.15641 0.16895 0.36477 0.20306 0.25214 0.36995 0.16596 0.2992
3.0703 -0.012943 -0.0054938 -0.0012593 0.0046556 0 0.024801 -0.052044 -0.04563 -0.064928 -0.052538 -0.15604 11.71 0.067048 0.062427 0.073151 0.10585 0.13018 0.10714 0.12648 0.20194 0.16853 0 0.2253 0 0.0033382 0.0047759 0.0039147 0.01015 2.1507 -0.11267 0.021915 0.035706 -0.078783 -0.046133 -0.066879 -0.02461 -0.11387 -0.13683 0.077144 0.11103 0.074027 0.050574 0.21537 0.14009 0.13049 0.31714 0.17233 0.22407 0.30851 0.129 0.22691
3.0742 -0.004113 -0.0033602 0.014173 0.013845 0 0.023097 -0.034557 -0.027431 -0.025576 -0.036826 -0.095091 10.958 0.060398 0.055513 0.065129 0.089575 0.10665 0.084881 0.1019 0.14958 0.15236 0 0.14146 0 0.0024855 0.0037203 0.0031305 0.0095144 1.3493 -0.063703 0.017977 0.0096457 -0.053236 -0.026441 -0.043884 -0.022694 -0.075063 -0.086958 0.072285 0.088847 0.064592 0.022318 0.17912 0.11888 0.088544 0.25911 0.13755 0.18893 0.23745 0.08671 0.14688
3.0781 0.0069015 -0.0012047 0.021956 0.016449 0 0.0025217 -0.011385 -0.0064522 0.015623 -0.010473 -0.018134 10.201 0.050523 0.048904 0.055275 0.069076 0.072665 0.058797 0.068117 0.082837 0.12277 0 0.045507 0 0.0015817 0.0019834 0.0023672 0.0078941 0.30247 0.0010355 0.0047121 -0.027965 -0.0064822 -0.0035259 -0.010144 -0.012967 -0.02421 -0.019015 0.065125 0.061873 0.051177 -0.015573 0.13073 0.087023 0.039037 0.17843 0.093937 0.13845 0.14548 0.032824 0.061324
3.082 0.015423 0.0041603 0.01909 0.018866 0 -0.014627 0.014129 0.016922 0.049067 0.020314 0.055466 9.4208 0.037682 0.04303 0.044443 0.045882 0.030835 0.030207 0.026642 0.007291 0.081591 0 -0.054824 0 0.00077492 0.0001808 0.0017986 0.005194 -0.92661 0.065915 0.0004459 -0.041571 0.040287 0.022018 0.033269 0.017277 0.031418 0.048201 0.057966 0.034899 0.037763 -0.053464 0.08234 0.055166 -0.01047 0.097748 0.050328 0.087969 0.053506 -0.021062 -0.029258
3.0859 0.016691 0.010787 0.0088706 0.023633 0 -0.009899 0.036233 0.04019 0.07306 0.047833 0.11038 8.6235 0.023607 0.034868 0.032568 0.019856 -0.014451 0.0012704 -0.016629 -0.068267 0.034124 0 -0.15067 0 0.00018611 -0.0013177 0.0012235 0.0020463 -2.1017 0.11602 0.01199 -0.016218 0.064253 0.047588 0.078805 0.060471 0.083239 0.10043 0.049542 0.011335 0.023154 -0.089525 0.035409 0.020465 -0.053265 0.018283 0.010981 0.038109 -0.030229 -0.069678 -0.12143
3.0898 0.01047 0.014293 -0.001188 0.029321 0 0.017442 0.049915 0.059294 0.090123 0.0682 0.14283 7.8367 0.01147 0.020922 0.019793 -0.0072544 -0.056841 -0.024454 -0.053104 -0.13349 -0.010889 0 -0.23291 0 -0.00017961 -0.00247 0.00040244 -0.00052255 -2.9709 0.14428 0.031569 0.031331 0.059725 0.068748 0.11466 0.096254 0.12635 0.1379 0.040707 -0.01112 0.0081561 -0.12499 -0.011049 -0.015158 -0.093879 -0.060786 -0.026981 -0.011548 -0.11129 -0.11658 -0.20769
3.0938 0.0020557 0.012883 -0.0049142 0.032863 0 0.049806 0.053613 0.07019 0.10125 0.080894 0.1612 7.0837 0.0041379 0.0018068 0.0076947 -0.030305 -0.089568 -0.043473 -0.076882 -0.18085 -0.044476 0 -0.29404 0 -0.00040669 -0.0033397 -0.00056163 -0.0018296 -3.4348 0.15425 0.045042 0.067612 0.041952 0.080504 0.132 0.10989 0.16061 0.17157 0.031975 -0.030834 -0.0060537 -0.15664 -0.053165 -0.048512 -0.12911 -0.13243 -0.060476 -0.05601 -0.18246 -0.15758 -0.27954
3.0977 -0.0015392 0.0093325 -0.0014586 0.031846 0 0.064739 0.04993 0.071006 0.10508 0.085509 0.17754 6.357 0.0021 -0.016749 -0.0011507 -0.044221 -0.10878 -0.054659 -0.088841 -0.20912 -0.062908 0 -0.32979 0 -0.00056214 -0.0039103 -0.0012483 -0.0020348 -3.5722 0.15601 0.043198 0.069676 0.032203 0.080075 0.13138 0.10322 0.18666 0.20843 0.023668 -0.039188 -0.017 -0.17244 -0.077288 -0.072455 -0.14202 -0.17329 -0.075454 -0.078944 -0.21264 -0.17413 -0.33043
3.1016 0.0029256 0.0081207 0.0055449 0.025971 0 0.052334 0.04391 0.063557 0.10151 0.081326 0.19511 5.6226 0.0031643 -0.028166 -0.0051726 -0.048888 -0.11577 -0.05977 -0.094805 -0.2217 -0.070483 0 -0.33852 0 -0.00065067 -0.004131 -0.0013599 -0.0019303 -3.5135 0.15732 0.027663 0.041354 0.038326 0.069836 0.1218 0.088942 0.2011 0.23976 0.01536 -0.047543 -0.027945 -0.18825 -0.10141 -0.096397 -0.15493 -0.21415 -0.090431 -0.10188 -0.24282 -0.19068 -0.355
3.1055 0.012517 0.011142 0.012065 0.017807 0 0.022991 0.039758 0.052652 0.093734 0.070263 0.20231 4.8532 0.0044223 -0.030543 -0.0053422 -0.049438 -0.11525 -0.061308 -0.099046 -0.221 -0.075551 0 -0.31943 0 -0.00067731 -0.0040549 -0.0011092 -0.0021993 -3.3051 0.15679 0.0088472 0.0068302 0.049253 0.057378 0.11226 0.076429 0.19659 0.24425 0.0081793 -0.045845 -0.03394 -0.18731 -0.10602 -0.10664 -0.14676 -0.22076 -0.087452 -0.1001 -0.23209 -0.18299 -0.34671
3.1094 0.020919 0.01661 0.016761 0.012288 0 -0.00073627 0.038051 0.043027 0.084939 0.058085 0.18035 4.0562 0.0045867 -0.027827 -0.0044239 -0.0508 -0.11064 -0.059894 -0.099508 -0.20453 -0.082338 0 -0.2719 0 -0.00069623 -0.0038366 -0.001087 -0.0028259 -2.8975 0.14485 -0.0010398 -0.010091 0.047927 0.050828 0.10344 0.064744 0.16735 0.20476 0.0016484 -0.038345 -0.037077 -0.17671 -0.099371 -0.10898 -0.12642 -0.20759 -0.074109 -0.084057 -0.19776 -0.1613 -0.29917
3.1133 0.023933 0.021902 0.02074 0.014161 0 -0.0016143 0.035667 0.036069 0.073526 0.0502 0.11999 3.267 0.0044333 -0.025439 -0.0045036 -0.052191 -0.10079 -0.053943 -0.089816 -0.16753 -0.086444 0 -0.19769 0 -0.00073759 -0.0035577 -0.0016575 -0.0031947 -2.2525 0.11236 0.0047778 -0.0024092 0.028964 0.051982 0.087765 0.048693 0.1153 0.12443 -0.0047646 -0.030205 -0.039662 -0.16481 -0.091145 -0.10988 -0.10455 -0.1916 -0.059469 -0.065896 -0.16039 -0.13782 -0.21279
3.1172 0.022923 0.026725 0.025475 0.024195 0 0.019595 0.028863 0.029308 0.053522 0.04554 0.033097 2.5135 0.0051525 -0.024964 -0.0053058 -0.047894 -0.081456 -0.041941 -0.066262 -0.11 -0.079201 0 -0.10418 0 -0.00070126 -0.0030959 -0.0024666 -0.002756 -1.4378 0.059888 0.023618 0.019527 0.0034674 0.053331 0.057985 0.028786 0.050738 0.027532 -0.0096952 -0.014008 -0.035302 -0.13664 -0.063108 -0.09263 -0.063392 -0.1401 -0.028529 -0.021081 -0.084818 -0.091822 -0.10083
3.1211 0.023435 0.032988 0.031678 0.037249 0 0.046198 0.017145 0.019382 0.021287 0.036061 -0.052299 1.7896 0.0066211 -0.023294 -0.005073 -0.033883 -0.050433 -0.024768 -0.032744 -0.040809 -0.057145 0 -0.0047478 0 -0.00041426 -0.0022306 -0.002628 -0.0016037 -0.60792 -0.00054262 0.044389 0.039707 -0.012601 0.04313 0.015817 0.012379 -0.012938 -0.055926 -0.014626 0.0021885 -0.030943 -0.10846 -0.035072 -0.075379 -0.022235 -0.088598 0.0024118 0.023734 -0.0092505 -0.045823 0.012774
3.125 0.03046 0.041828 0.039738 0.044936 0 0.059839 0.0044217 0.0058148 -0.017954 0.014507 -0.1107 1.0642 0.0074801 -0.016756 -0.0030238 -0.013221 -0.011415 -0.0056774 0.0013029 0.025887 -0.027051 0 0.085178 0 0.00012924 -0.00091541 -0.0015272 -0.00042211 0.10051 -0.052578 0.053907 0.04825 -0.013298 0.015731 -0.027909 0.0047589 -0.065871 -0.10886 -0.019222 0.016794 -0.024905 -0.081517 -0.0075948 -0.055054 0.017024 -0.037525 0.031354 0.068806 0.062107 -0.0023265 0.10454
3.1289 0.044432 0.051556 0.049947 0.041975 0 0.054666 -0.003872 -0.0079385 -0.05114 -0.016237 -0.13567 0.3155 0.0067126 -0.0055939 -0.00061832 0.0057844 0.027038 0.011735 0.027778 0.078678 -0.0010581 0 0.15371 0 0.00061049 0.0005565 0.00047188 0.00011899 0.6334 -0.085589 0.045855 0.045118 -0.005478 -0.021392 -0.061292 0.0016542 -0.10434 -0.13395 -0.023501 0.029892 -0.017275 -0.055746 0.019353 -0.031817 0.054485 0.013144 0.058403 0.11412 0.12947 0.038797 0.16325
3.1328 0.061033 0.059138 0.061414 0.031354 0 0.040206 -0.004978 -0.016876 -0.065931 -0.042077 -0.14006 -0.446 0.0047678 0.0058821 -9.9809e-05 0.016854 0.056276 0.025136 0.044661 0.11369 0.0134 0 0.19508 0 0.00058311 0.0016887 0.0021535 -7.2046e-05 0.97622 -0.099171 0.026671 0.036832 0.0018545 -0.050808 -0.079067 -0.0063058 -0.12851 -0.14496 -0.027781 0.04299 -0.0096456 -0.029976 0.046301 -0.0085788 0.091946 0.063813 0.085451 0.15944 0.19684 0.07992 0.19202
3.1367 0.074558 0.063611 0.071224 0.023428 0 0.032099 -7.6141e-05 -0.017506 -0.059103 -0.047468 -0.14053 -1.19 0.0030212 0.013275 -0.0018015 0.020702 0.071732 0.033171 0.054382 0.13198 0.0187 0 0.20761 0 -7.2422e-05 0.0021267 0.0024186 -0.00049745 1.0642 -0.099201 0.01284 0.031734 0.0085088 -0.056883 -0.08261 -0.020831 -0.13886 -0.15241 -0.032073 0.044044 -0.0043865 -0.025254 0.050448 0.0032231 0.10368 0.075375 0.089254 0.17575 0.20989 0.08924 0.19927
3.1406 0.081991 0.067578 0.076199 0.028805 0 0.039713 0.008728 -0.0085947 -0.037247 -0.027749 -0.14108 -1.899 0.0024231 0.015806 -0.0032525 0.022497 0.073358 0.034322 0.058345 0.13333 0.022188 0 0.18996 0 -0.00089746 0.0019118 0.0012664 -0.0005695 0.7671 -0.090136 0.019678 0.036689 0.022062 -0.036657 -0.073824 -0.029681 -0.13468 -0.15575 -0.036365 0.044504 0.00075563 -0.021571 0.053469 0.014461 0.11415 0.085008 0.091911 0.19063 0.22027 0.096991 0.18708
3.1445 0.084866 0.074977 0.076654 0.050417 0 0.060724 0.022222 0.010114 -0.0098627 0.0073139 -0.13043 -2.5851 0.0029756 0.016033 -0.0014212 0.024763 0.063068 0.026802 0.05373 0.11365 0.026711 0 0.14002 0 -0.0011627 0.00141 -0.00015101 -0.00012389 -0.013992 -0.070918 0.049364 0.054376 0.046815 -0.00079377 -0.051072 -0.016164 -0.11474 -0.14646 -0.040608 0.039218 0.0033123 -0.029586 0.04318 0.016202 0.11046 0.071576 0.081841 0.18727 0.2003 0.087099 0.14809
3.1484 0.087897 0.087404 0.078115 0.081291 0 0.085409 0.043943 0.038352 0.01812 0.041963 -0.094034 -3.2741 0.0043327 0.016277 0.0038265 0.023407 0.042186 0.0097337 0.035608 0.06867 0.026324 0 0.057354 0 -0.00053484 0.00096098 -0.00054693 0.00048606 -1.2319 -0.037563 0.088313 0.080945 0.076293 0.035868 -0.012131 0.023587 -0.078257 -0.1156 -0.044773 0.025045 0.0018694 -0.055698 0.012301 0.0032507 0.084847 0.022462 0.052084 0.15567 0.13341 0.049913 0.07307
3.1523 0.095528 0.10269 0.087787 0.10991 0 0.10524 0.075489 0.073627 0.047926 0.066943 -0.028567 -3.9745 0.0062135 0.015578 0.0084419 0.011029 0.010881 -0.015994 0.0015346 -0.00064889 0.011191 0 -0.053722 0 0.0005364 0.00053454 0.00028897 0.0006961 -2.6894 0.011039 0.11727 0.10678 0.098609 0.065642 0.03979 0.073813 -0.02505 -0.058821 -0.048938 0.010871 0.00042652 -0.081811 -0.018579 -0.0097001 0.059239 -0.026651 0.022327 0.12407 0.066519 0.012728 -0.038736
3.1563 0.10872 0.11689 0.10781 0.12866 0 0.11829 0.11219 0.10987 0.082716 0.084902 0.054367 -4.666 0.0076828 0.010026 0.0065944 -0.016053 -0.03085 -0.048298 -0.046247 -0.086959 -0.023688 0 -0.18402 0 0.0011499 -0.00030497 0.0012259 7.9006e-05 -4.164 0.070144 0.12642 0.12249 0.10911 0.091617 0.095067 0.11182 0.043677 0.022967 -0.052573 -0.010335 -0.0067236 -0.12511 -0.070346 -0.042017 0.012124 -0.11176 -0.026844 0.06069 -0.047104 -0.051543 -0.17642
3.1602 0.12411 0.1273 0.13173 0.13831 0 0.12836 0.14457 0.13989 0.12283 0.10504 0.137 -5.3189 0.0063143 -0.0041681 -0.0051068 -0.05407 -0.082041 -0.084931 -0.10247 -0.18048 -0.07433 0 -0.32244 0 0.00074462 -0.0020645 0.00078468 -0.0015389 -5.5453 0.13156 0.12265 0.12663 0.11609 0.12145 0.14407 0.12895 0.12335 0.1235 -0.056101 -0.032958 -0.015024 -0.17188 -0.12632 -0.078236 -0.039324 -0.20413 -0.079928 -0.0090941 -0.17014 -0.12127 -0.32347
3.1641 0.13625 0.13374 0.14856 0.1453 0 0.14011 0.1654 0.1608 0.16488 0.13337 0.20734 -5.9243 -0.0008663 -0.027616 -0.025056 -0.094446 -0.14005 -0.12329 -0.16152 -0.27342 -0.13096 0 -0.45898 0 -0.00039862 -0.004857 -0.00148 -0.0041263 -6.8521 0.1887 0.12241 0.12782 0.1327 0.15799 0.18441 0.13875 0.20458 0.22992 -0.05948 -0.055093 -0.024239 -0.21853 -0.18295 -0.11695 -0.09132 -0.29733 -0.13356 -0.081552 -0.29417 -0.19171 -0.46625
3.168 0.14169 0.13734 0.15173 0.15469 0 0.15465 0.17564 0.17707 0.20417 0.1677 0.26409 -6.5019 -0.01457 -0.056745 -0.047705 -0.12953 -0.20015 -0.15926 -0.21821 -0.36058 -0.18401 0 -0.58519 0 -0.0014352 -0.0081826 -0.0044877 -0.0074328 -8.1214 0.23929 0.13661 0.1372 0.16341 0.19556 0.22068 0.16297 0.27517 0.32366 -0.06246 -0.075921 -0.035903 -0.26487 -0.24133 -0.16234 -0.14479 -0.39274 -0.18865 -0.16117 -0.42083 -0.26403 -0.59704
3.1719 0.14182 0.13928 0.14479 0.16555 0 0.1685 0.18333 0.19646 0.2373 0.20063 0.31224 -7.0789 -0.03118 -0.08504 -0.067121 -0.15604 -0.25579 -0.18737 -0.26702 -0.43691 -0.22741 0 -0.69283 0 -0.0017392 -0.011173 -0.0065108 -0.010882 -9.2919 0.28373 0.16111 0.15729 0.19918 0.22469 0.25666 0.20859 0.32558 0.38712 -0.065441 -0.096748 -0.047568 -0.31121 -0.29971 -0.20774 -0.19825 -0.48816 -0.24374 -0.24079 -0.54749 -0.33636 -0.71016
3.1758 0.14197 0.14069 0.13845 0.17267 0 0.17597 0.19582 0.22156 0.26257 0.22575 0.35527 -7.6625 -0.044238 -0.10573 -0.080148 -0.17447 -0.3002 -0.20367 -0.30275 -0.49636 -0.25815 0 -0.77333 0 -0.0014211 -0.013148 -0.0066351 -0.013613 -10.203 0.32115 0.18129 0.17812 0.22601 0.24012 0.2884 0.25848 0.35361 0.41322 -0.068939 -0.11045 -0.057991 -0.34218 -0.34287 -0.24558 -0.23594 -0.55567 -0.28463 -0.30399 -0.63674 -0.38831 -0.79713
3.1797 0.14696 0.14326 0.14141 0.17258 0 0.17356 0.213 0.24533 0.27909 0.24087 0.39026 -8.235 -0.049045 -0.11496 -0.087104 -0.18665 -0.32925 -0.20901 -0.32315 -0.53396 -0.27561 0 -0.81942 0 -0.0011048 -0.014051 -0.0054726 -0.014873 -10.707 0.34725 0.18581 0.1859 0.23704 0.24429 0.30611 0.2855 0.3638 0.40931 -0.072646 -0.12126 -0.067911 -0.36693 -0.37986 -0.28036 -0.26723 -0.61188 -0.31975 -0.36055 -0.71083 -0.432 -0.84701
3.1836 0.15669 0.14873 0.15362 0.16784 0 0.16349 0.22774 0.25621 0.28619 0.24643 0.40846 -8.7732 -0.04642 -0.1141 -0.090189 -0.19444 -0.34326 -0.20894 -0.33058 -0.54845 -0.2821 0 -0.82733 0 -0.0012482 -0.014365 -0.0045164 -0.014561 -10.772 0.35588 0.17655 0.17672 0.23559 0.24348 0.30315 0.27634 0.36142 0.39022 -0.076758 -0.13026 -0.076988 -0.38699 -0.41184 -0.31134 -0.29343 -0.65904 -0.3502 -0.41064 -0.77251 -0.469 -0.85195
3.1875 0.1658 0.15711 0.16759 0.16527 0 0.15377 0.23259 0.24858 0.28317 0.24273 0.39952 -9.2723 -0.0419 -0.10936 -0.091388 -0.19939 -0.34578 -0.20901 -0.3296 -0.54187 -0.28277 0 -0.79754 0 -0.0017275 -0.014581 -0.0047901 -0.013426 -10.472 0.3429 0.16594 0.16161 0.22745 0.24078 0.28254 0.24249 0.34683 0.36561 -0.083137 -0.12916 -0.081332 -0.38081 -0.41568 -0.32097 -0.29103 -0.65536 -0.3544 -0.42446 -0.76447 -0.46847 -0.81282
3.1914 0.16846 0.16564 0.17589 0.16953 0 0.1534 0.22552 0.22801 0.2691 0.22947 0.35724 -9.7472 -0.040895 -0.10788 -0.091499 -0.20197 -0.33967 -0.20939 -0.32203 -0.51632 -0.28213 0 -0.7338 0 -0.0020761 -0.01467 -0.0060464 -0.012586 -9.8945 0.30906 0.16501 0.15687 0.21307 0.23309 0.2538 0.20834 0.31583 0.33319 -0.089517 -0.12805 -0.085676 -0.37463 -0.41953 -0.33059 -0.28863 -0.65168 -0.35859 -0.43828 -0.75644 -0.46793 -0.73951
3.1953 0.16398 0.17044 0.17705 0.17809 0 0.16511 0.20958 0.20564 0.2428 0.20775 0.28489 -10.213 -0.044323 -0.11252 -0.090551 -0.20058 -0.32413 -0.20445 -0.30462 -0.47223 -0.27968 0 -0.6425 0 -0.0020593 -0.014088 -0.007158 -0.012674 -9.0716 0.25997 0.17379 0.16835 0.1891 0.21508 0.22404 0.18913 0.26594 0.28451 -0.098137 -0.1226 -0.086336 -0.35463 -0.40745 -0.32467 -0.27029 -0.61961 -0.34768 -0.42884 -0.70758 -0.44604 -0.64607
3.1992 0.15816 0.16982 0.17493 0.18282 0 0.18155 0.18833 0.1872 0.2043 0.18138 0.19678 -10.668 -0.048761 -0.11952 -0.088698 -0.19215 -0.29591 -0.18848 -0.27284 -0.4107 -0.26957 0 -0.53311 0 -0.0019399 -0.012338 -0.007204 -0.013327 -8.0172 0.20352 0.18251 0.18521 0.15722 0.18624 0.19289 0.17995 0.20242 0.21713 -0.10831 -0.11415 -0.084447 -0.32506 -0.38436 -0.30799 -0.24092 -0.56787 -0.32631 -0.40331 -0.63046 -0.40937 -0.54453
3.2031 0.15844 0.16623 0.17343 0.17705 0 0.18957 0.16342 0.16875 0.15734 0.15553 0.11345 -11.091 -0.050572 -0.12165 -0.08656 -0.17505 -0.25412 -0.16225 -0.22779 -0.33742 -0.24658 0 -0.41845 0 -0.0021576 -0.0095826 -0.0061921 -0.013514 -6.8194 0.14697 0.18137 0.18995 0.12833 0.15385 0.15671 0.16507 0.13748 0.14036 -0.11856 -0.10569 -0.082438 -0.29539 -0.36104 -0.29089 -0.21134 -0.51579 -0.3047 -0.37728 -0.55271 -0.3724 -0.44213
3.207 0.16718 0.16451 0.17255 0.16209 0 0.18057 0.13712 0.14382 0.11045 0.13406 0.051127 -11.466 -0.049559 -0.11465 -0.084745 -0.15211 -0.20416 -0.13387 -0.17885 -0.26316 -0.21323 0 -0.31246 0 -0.0027927 -0.0066937 -0.0048492 -0.012462 -5.6725 0.095145 0.16925 0.17538 0.11552 0.12841 0.11668 0.13625 0.083136 0.068728 -0.1313 -0.097165 -0.076668 -0.26223 -0.33056 -0.26068 -0.17512 -0.45265 -0.27553 -0.3354 -0.45486 -0.32613 -0.34281
3.2109 0.17936 0.16785 0.16972 0.1471 0 0.15893 0.1156 0.11409 0.074157 0.11809 0.012805 -11.799 -0.048573 -0.10117 -0.083208 -0.1299 -0.15654 -0.1127 -0.13853 -0.19913 -0.1804 0 -0.22617 0 -0.0034097 -0.0046471 -0.0038589 -0.010344 -4.7932 0.050567 0.15396 0.15216 0.12202 0.11551 0.081306 0.10185 0.044011 0.010662 -0.14403 -0.088643 -0.070897 -0.22908 -0.30008 -0.23048 -0.1389 -0.38951 -0.24636 -0.29351 -0.35701 -0.27986 -0.2508
3.2148 0.18702 0.17518 0.16401 0.14215 0 0.14015 0.10723 0.091305 0.055374 0.10717 -0.011016 -12.113 -0.050007 -0.088539 -0.081259 -0.11423 -0.12108 -0.10222 -0.1137 -0.15166 -0.15945 0 -0.16515 0 -0.0034567 -0.0037988 -0.0033455 -0.0081214 -4.296 0.014744 0.14514 0.13934 0.13723 0.11162 0.060009 0.078875 0.016892 -0.034906 -0.15613 -0.082487 -0.064883 -0.20387 -0.27593 -0.20295 -0.10957 -0.33983 -0.22273 -0.25726 -0.27626 -0.24305 -0.17331
3.2188 0.18635 0.18229 0.15839 0.15028 0 0.13903 0.11578 0.087166 0.053604 0.1012 -0.030976 -12.425 -0.053307 -0.082345 -0.078379 -0.10593 -0.10135 -0.098505 -0.1017 -0.12146 -0.153 0 -0.13091 0 -0.0028127 -0.0037141 -0.0029995 -0.0067116 -4.1487 -0.010215 0.1471 0.14719 0.14578 0.10842 0.054966 0.077329 -0.0028809 -0.070242 -0.1675 -0.078996 -0.058596 -0.18762 -0.2589 -0.17845 -0.087989 -0.3053 -0.20535 -0.22735 -0.21479 -0.2169 -0.12045
3.2227 0.18055 0.18551 0.15754 0.1655 0 0.15752 0.13565 0.10174 0.06277 0.10112 -0.046418 -12.731 -0.056077 -0.082081 -0.075072 -0.10118 -0.094227 -0.095642 -0.095338 -0.10793 -0.15363 0 -0.12501 0 -0.0019219 -0.0036917 -0.0025419 -0.0062818 -4.2495 -0.020639 0.15713 0.16858 0.14089 0.10171 0.060132 0.092298 -0.014489 -0.088836 -0.17888 -0.075505 -0.052308 -0.17137 -0.24186 -0.15395 -0.06641 -0.27078 -0.18796 -0.19744 -0.15332 -0.19075 -0.10248
3.2266 0.17605 0.18439 0.1637 0.17803 0 0.18298 0.15499 0.12302 0.077181 0.10792 -0.043904 -13.006 -0.05713 -0.08286 -0.072731 -0.096502 -0.094546 -0.092162 -0.091641 -0.11313 -0.15222 0 -0.15104 0 -0.0013878 -0.0034547 -0.0019974 -0.0063035 -4.5429 -0.011842 0.16886 0.18652 0.12876 0.096558 0.068619 0.11003 -0.010737 -0.076539 -0.18427 -0.076503 -0.047307 -0.17909 -0.24597 -0.14766 -0.067821 -0.28113 -0.1906 -0.194 -0.15639 -0.19767 -0.12583
3.2305 0.17602 0.18114 0.17434 0.18201 0 0.19869 0.16513 0.13864 0.095968 0.12133 -0.009267 -13.231 -0.057723 -0.08101 -0.072443 -0.093067 -0.10051 -0.09228 -0.09575 -0.14064 -0.14775 0 -0.21183 0 -0.001437 -0.0033486 -0.0015937 -0.0062378 -5.0573 0.019549 0.17673 0.1896 0.12084 0.10305 0.080342 0.12077 0.016058 -0.024676 -0.18908 -0.077945 -0.042432 -0.18919 -0.25217 -0.14317 -0.07151 -0.29593 -0.19522 -0.19318 -0.16586 -0.20787 -0.19002
[truncated: 3,317,969 more chars]
