# Supplementary material for: Dataset from dynamic shake-table testing of five full-scale single leaf and cavity URM walls subjected to out-of-plane two-way bending
Source: Data Brief. 2019 Mar 20;24:103854. doi: 10.1016/j.dib.2019.103854 (PMC6480314; doi:10.1016/j.dib.2019.103854)
Supplement: Multimedia component 2 [file mmc2.zip › DATA/CAV-000-RF/Test9.txt]

0 0.00015136 -0.0022542 -0.0019229 -0.0070709 0 -0.006693 -0.0018868 0.00057775 -0.00335 -0.0015613 -0.0026419 0.0083102 0 0 0 0 0 0 0 0 0 0 0 0 0 0 0 0 0 -0.0071688 0.010019 0.010611 0.0020196 -0.019933 -0.002011 0.0037358 0 0 0 0 0 0 0 0 0 0 0 0 0 0 0
0.003906 0.00068046 -0.0019849 0.00053675 -0.0077993 0 -0.0061193 -0.0028902 0.0021901 -0.0040859 -0.0010691 0.0013302 -0.02493 0 0 0 0 0 0 0 0 0 0 0 0 0 0 0 0 0 -0.0075688 0.0090964 0.0099532 0.0038406 -0.023514 -0.00035176 -0.0020949 0 0 0 0 0 0 0 0 0 0 0 0 0 0 0
0.007812 0.0018036 -8.6649e-05 0.0021598 -0.0068397 0 -0.0022113 -0.0017746 0.0038309 -0.005249 0.00079669 0.0046021 -0.043168 0 0 0 0 0 0 0 0 0 0 0 0 0 0 0 0 0 -0.011666 0.0053978 0.0074088 0.0050925 -0.020748 0.0015382 -0.0085586 0 0 0 0 0 0 0 0 0 0 0 0 0 0 0
0.011719 0.0025343 0.0023181 0.0025842 -0.0030508 0 0.0023385 0.0016988 0.0042277 -0.0049943 0.0018164 0.0049047 -0.038774 0 0 0 0 0 0 0 0 0 0 0 0 0 0 0 0 0 -0.017353 0.00055103 0.0035779 0.004643 -0.010974 0.002233 -0.011077 0 0 0 0 0 0 0 0 0 0 0 0 0 0 0
0.015625 0.0025462 0.0034011 0.0025344 0.002729 0 0.0047842 0.0062418 0.0030123 -0.0018908 0.00026823 0.0016844 -0.012624 0 0 0 0 0 0 0 0 0 0 0 0 0 0 0 0 0 -0.020572 -0.0023041 -0.0010429 0.0020821 0.0024378 0.0014571 -0.0069093 0 0 0 0 0 0 0 0 0 0 0 0 0 0 0
0.019531 0.0024514 0.0023798 0.0028172 0.0077192 0 0.0046753 0.009525 0.00098187 0.0031068 -0.0029366 -0.0032121 0.021136 0 0 0 0 0 0 0 0 0 0 0 0 0 0 0 0 0 -0.018461 -0.0012505 -0.0058354 -0.002142 0.014738 -0.00010404 0.002308 0 0 0 0 0 0 0 0 0 0 0 0 0 0 0
0.023437 0.0029777 0.00018808 0.0033545 0.0088846 0 0.0036444 0.0095691 -0.00085463 0.0069662 -0.0048211 -0.0064929 0.040569 0 0 0 0 0 0 0 0 0 0 0 0 0 0 0 0 0 -0.01113 0.0022386 -0.0099621 -0.0069531 0.022911 -0.0016252 0.011421 0 0 0 0 0 0 0 0 0 0 0 0 0 0 0
0.027344 0.0040091 -0.0015579 0.0032422 0.0051546 0 0.0031738 0.006064 -0.0021999 0.007078 -0.0032605 -0.0056166 0.031695 0 0 0 0 0 0 0 0 0 0 0 0 0 0 0 0 0 -0.0010245 0.0041107 -0.012644 -0.010972 0.026522 -0.0026569 0.015411 0 0 0 0 0 0 0 0 0 0 0 0 0 0 0
0.03125 0.0045294 -0.0020539 0.0017541 -0.0014729 0 0.0030395 0.00061607 -0.0032828 0.0035761 0.00077924 -0.00073882 0.0016584 0 0 0 0 0 0 0 0 0 0 0 0 0 0 0 0 0 0.0088629 0.0011574 -0.013488 -0.012842 0.026258 -0.0030089 0.012765 0 0 0 0 0 0 0 0 0 0 0 0 0 0 0
0.035156 0.0035202 -0.0016732 -0.00075513 -0.0069261 0 0.0021161 -0.0042512 -0.0039954 -0.00074941 0.004109 0.005157 -0.024969 0 0 0 0 0 0 0 0 0 0 0 0 0 0 0 0 0 0.016247 -0.0059568 -0.012464 -0.011637 0.022381 -0.0024919 0.0059468 0 0 0 0 0 0 0 0 0 0 0 0 0 0 0
0.039062 0.00089826 -0.001068 -0.0029867 -0.007667 0 0.00030052 -0.006585 -0.003693 -0.0028182 0.0044028 0.0082262 -0.026412 0 0 0 0 0 0 0 0 0 0 0 0 0 0 0 0 0 0.019836 -0.012873 -0.0096202 -0.0073565 0.01483 -0.0010648 -0.00091958 0 0 0 0 0 0 0 0 0 0 0 0 0 0 0
0.042969 -0.0023727 -0.00032293 -0.0037637 -0.0031567 0 -0.0010163 -0.0059672 -0.0021081 -0.0016743 0.0022581 0.0064036 -0.0028993 0 0 0 0 0 0 0 0 0 0 0 0 0 0 0 0 0 0.019305 -0.014828 -0.0050411 -0.0011942 0.004491 0.0007536 -0.0048658 0 0 0 0 0 0 0 0 0 0 0 0 0 0 0
0.046875 -0.0049903 0.00078787 -0.0030031 0.0036371 0 -0.00064242 -0.0034722 -0.00022154 0.0011021 0.000197 0.00071343 0.023661 0 0 0 0 0 0 0 0 0 0 0 0 0 0 0 0 0 0.015408 -0.010205 0.00076135 0.0047789 -0.0062632 0.0018831 -0.0052898 0 0 0 0 0 0 0 0 0 0 0 0 0 0 0
0.050781 -0.0061134 0.0019425 -0.0016876 0.008173 0 0.00063911 -0.00086465 0.00029213 0.0029971 -7.1015e-05 -0.0056227 0.029846 0 0 0 0 0 0 0 0 0 0 0 0 0 0 0 0 0 0.0098388 -0.0014449 0.0065066 0.008562 -0.014684 0.0014198 -0.0033942 0 0 0 0 0 0 0 0 0 0 0 0 0 0 0
0.054687 -0.005633 0.0021652 -0.00092626 0.0073896 0 0.00060227 0.00038113 -0.0011991 0.002497 0.00090307 -0.0093604 0.011478 0 0 0 0 0 0 0 0 0 0 0 0 0 0 0 0 0 0.0044257 0.0070235 0.010491 0.0092925 -0.019374 -0.00045376 -0.0010482 0 0 0 0 0 0 0 0 0 0 0 0 0 0 0
0.058594 -0.0039406 0.00087855 -0.001028 0.0017092 0 -0.0018803 -0.00021224 -0.0032466 -0.00018581 0.0014575 -0.0089783 -0.014741 0 0 0 0 0 0 0 0 0 0 0 0 0 0 0 0 0 7.0505e-05 0.011754 0.011586 0.0076886 -0.020846 -0.0023515 1.7173e-05 0 0 0 0 0 0 0 0 0 0 0 0 0 0 0
0.0625 -0.0016332 -0.0010843 -0.0014036 -0.0053716 0 -0.0051469 -0.0019142 -0.003413 -0.00369 0.00089121 -0.0050529 -0.028926 0 0 0 0 0 0 0 0 0 0 0 0 0 0 0 0 0 -0.0035826 0.011839 0.010026 0.0054773 -0.020396 -0.0026774 -0.0012147 0 0 0 0 0 0 0 0 0 0 0 0 0 0 0
0.066406 0.00060596 -0.0019191 -0.0012492 -0.0096576 0 -0.0060692 -0.0031618 -0.000669 -0.0064417 -2.8824e-06 0.00040556 -0.026049 0 0 0 0 0 0 0 0 0 0 0 0 0 0 0 0 0 -0.0073696 0.0085157 0.0071869 0.0041575 -0.018556 -0.00094021 -0.0043979 0 0 0 0 0 0 0 0 0 0 0 0 0 0 0
0.070312 0.0021111 -0.00057245 -0.00026669 -0.0088288 0 -0.0032116 -0.0024592 0.0033387 -0.007226 -0.00028943 0.0048842 -0.016645 0 0 0 0 0 0 0 0 0 0 0 0 0 0 0 0 0 -0.011459 0.0039063 0.0044561 0.0039761 -0.014725 0.0018035 -0.0075479 0 0 0 0 0 0 0 0 0 0 0 0 0 0 0
0.074219 0.0025238 0.0020234 0.0012133 -0.0035665 0 0.0015412 0.00058918 0.0056024 -0.005469 -0.00018108 0.0062866 -0.011976 0 0 0 0 0 0 0 0 0 0 0 0 0 0 0 0 0 -0.014919 5.9264e-05 0.0022582 0.0038618 -0.0082337 0.0038022 -0.0079483 0 0 0 0 0 0 0 0 0 0 0 0 0 0 0
0.078125 0.0021034 0.0036361 0.0026453 0.0031701 0 0.0047158 0.004793 0.0044631 -0.0015461 -0.00059986 0.0039412 -0.0116 0 0 0 0 0 0 0 0 0 0 0 0 0 0 0 0 0 -0.016277 -0.0015922 8.8512e-05 0.0023466 0.00040472 0.0039821 -0.0041187 0 0 0 0 0 0 0 0 0 0 0 0 0 0 0
0.082031 0.0016434 0.0027655 0.00367 0.0079282 0 0.0045404 0.0079271 0.001047 0.0030466 -0.0016799 -0.00064155 -0.0068209 0 0 0 0 0 0 0 0 0 0 0 0 0 0 0 0 0 -0.014418 -0.00075665 -0.0025971 -0.0012296 0.009365 0.0026313 0.0026563 0 0 0 0 0 0 0 0 0 0 0 0 0 0 0
0.085937 0.0018643 -1.9453e-05 0.0041262 0.0084957 0 0.0023471 0.0080908 -0.0019372 0.0061796 -0.0022746 -0.0041761 0.0055312 0 0 0 0 0 0 0 0 0 0 0 0 0 0 0 0 0 -0.009098 0.001296 -0.005612 -0.0061083 0.016573 0.00091504 0.0088194 0 0 0 0 0 0 0 0 0 0 0 0 0 0 0
0.089844 0.0027248 -0.0027429 0.003837 0.0048653 0 0.0007856 0.0049472 -0.0027181 0.0063028 -0.0012392 -0.0035993 0.016229 0 0 0 0 0 0 0 0 0 0 0 0 0 0 0 0 0 -0.0010202 0.0021393 -0.0081045 -0.01048 0.020833 -0.00015387 0.010963 0 0 0 0 0 0 0 0 0 0 0 0 0 0 0
0.09375 0.0033224 -0.0038711 0.0025909 -0.00081909 0 0.0010126 -6.5075e-05 -0.0017719 0.0035943 0.0010587 0.0014579 0.012377 0 0 0 0 0 0 0 0 0 0 0 0 0 0 0 0 0 0.0082059 -0.00025973 -0.0092309 -0.0125 0.022013 -0.0002983 0.0082358 0 0 0 0 0 0 0 0 0 0 0 0 0 0 0
0.097656 0.0025888 -0.0034108 0.0004415 -0.0053174 0 0.0019042 -0.0046665 -0.00084698 3.3067e-06 0.002947 0.0078484 -0.0079162 0 0 0 0 0 0 0 0 0 0 0 0 0 0 0 0 0 0.01624 -0.0057535 -0.0086466 -0.011236 0.02037 0.00023257 0.0027178 0 0 0 0 0 0 0 0 0 0 0 0 0 0 0
0.10156 0.00024101 -0.0023462 -0.002018 -0.0060277 0 0.0018134 -0.0070748 -0.0010176 -0.0020455 0.0032334 0.01088 -0.031645 0 0 0 0 0 0 0 0 0 0 0 0 0 0 0 0 0 0.020718 -0.011565 -0.0064219 -0.0070525 0.015953 0.0011522 -0.0023574 0 0 0 0 0 0 0 0 0 0 0 0 0 0 0
0.10547 -0.002847 -0.0013873 -0.0038264 -0.0025862 0 0.00052508 -0.0068299 -0.001848 -0.0013648 0.0024376 0.0078028 -0.042443 0 0 0 0 0 0 0 0 0 0 0 0 0 0 0 0 0 0.02045 -0.013893 -0.0027468 -0.0013741 0.0087787 0.0022533 -0.0048028 0 0 0 0 0 0 0 0 0 0 0 0 0 0 0
0.10938 -0.0052047 -0.00055208 -0.0042627 0.0027377 0 -0.00086443 -0.004744 -0.0022626 0.0011901 0.0019603 -1.007e-05 -0.035179 0 0 0 0 0 0 0 0 0 0 0 0 0 0 0 0 0 0.016234 -0.010542 0.002029 0.0039031 -0.00050125 0.0031378 -0.004341 0 0 0 0 0 0 0 0 0 0 0 0 0 0 0
0.11328 -0.0057949 0.00017579 -0.0033917 0.006367 0 -0.0016896 -0.0022654 -0.0018494 0.0034186 0.0022201 -0.0080431 -0.018472 0 0 0 0 0 0 0 0 0 0 0 0 0 0 0 0 0 0.01032 -0.0025671 0.0070554 0.0071089 -0.010249 0.0031366 -0.0019999 0 0 0 0 0 0 0 0 0 0 0 0 0 0 0
0.11719 -0.0046584 0.00028769 -0.0020348 0.0057527 0 -0.0026501 -0.00071946 -0.0011074 0.003393 0.0021118 -0.011908 -0.0039658 0 0 0 0 0 0 0 0 0 0 0 0 0 0 0 0 0 0.0047425 0.0063062 0.010937 0.0074586 -0.018315 0.0017977 0.00078035 0 0 0 0 0 0 0 0 0 0 0 0 0 0 0
0.12109 -0.0026993 -0.00074396 -0.0011431 0.0010938 0 -0.0046385 -0.00068962 -0.00059321 0.00078363 0.0005443 -0.010186 0.0046023 0 0 0 0 0 0 0 0 0 0 0 0 0 0 0 0 0 -1.6079e-05 0.01201 0.012365 0.0054604 -0.022986 -0.00044779 0.0025015 0 0 0 0 0 0 0 0 0 0 0 0 0 0 0
0.125 -0.00089426 -0.0024566 -0.0010837 -0.004826 0 -0.0069492 -0.001679 -0.00018477 -0.0029832 -0.0018271 -0.0047832 0.011023 0 0 0 0 0 0 0 0 0 0 0 0 0 0 0 0 0 -0.0047419 0.012477 0.011017 0.0027433 -0.023637 -0.0022587 0.0018172 0 0 0 0 0 0 0 0 0 0 0 0 0 0 0
0.12891 0.00035554 -0.0033234 -0.0014168 -0.008524 0 -0.0073278 -0.002283 0.00064217 -0.0057181 -0.0029571 0.00093262 0.017687 0 0 0 0 0 0 0 0 0 0 0 0 0 0 0 0 0 -0.0099223 0.0085339 0.0078396 0.0011504 -0.020646 -0.0023019 -0.0016859 0 0 0 0 0 0 0 0 0 0 0 0 0 0 0
0.13281 0.0012484 -0.0020767 -0.0013159 -0.0079819 0 -0.0042074 -0.0010349 0.001963 -0.0058622 -0.0016714 0.0043392 0.02058 0 0 0 0 0 0 0 0 0 0 0 0 0 0 0 0 0 -0.014616 0.0030628 0.004355 0.0015045 -0.01484 -0.0004343 -0.0065116 0 0 0 0 0 0 0 0 0 0 0 0 0 0 0
0.13672 0.0021166 0.00085077 -0.00025484 -0.0036263 0 0.0012475 0.0024187 0.0030957 -0.0033877 0.00077989 0.0045777 0.014701 0 0 0 0 0 0 0 0 0 0 0 0 0 0 0 0 0 -0.017005 -0.00080277 0.001538 0.0029309 -0.0070692 0.0019621 -0.0094583 0 0 0 0 0 0 0 0 0 0 0 0 0 0 0
0.14063 0.0030006 0.0034284 0.0015762 0.0022391 0 0.0057223 0.0067045 0.0032317 0.00028473 0.0018614 0.0023462 0.0026973 0 0 0 0 0 0 0 0 0 0 0 0 0 0 0 0 0 -0.016011 -0.0013682 -0.00073788 0.0034198 0.0017958 0.0029436 -0.0076636 0 0 0 0 0 0 0 0 0 0 0 0 0 0 0
0.14453 0.0036394 0.0037774 0.003393 0.0068248 0 0.0065952 0.009396 0.002262 0.0032116 0.00047331 -0.00072844 -0.0050762 0 0 0 0 0 0 0 0 0 0 0 0 0 0 0 0 0 -0.012195 0.00081323 -0.0032511 0.0013716 0.010624 0.0015464 -0.0011339 0 0 0 0 0 0 0 0 0 0 0 0 0 0 0
0.14844 0.003781 0.0018572 0.0043244 0.0081454 0 0.0041787 0.0086855 0.00086756 0.0040638 -0.0018036 -0.0026991 -0.00068704 0 0 0 0 0 0 0 0 0 0 0 0 0 0 0 0 0 -0.0070153 0.0033414 -0.0064602 -0.0030387 0.017993 -0.001378 0.0066537 0 0 0 0 0 0 0 0 0 0 0 0 0 0 0
0.15234 0.0034159 -0.00060404 0.0039207 0.0057834 0 0.0011386 0.0047631 -0.00015814 0.0027756 -0.0024149 -0.0020644 0.012065 0 0 0 0 0 0 0 0 0 0 0 0 0 0 0 0 0 -0.0014053 0.0034224 -0.0098797 -0.00781 0.02252 -0.0037431 0.011061 0 0 0 0 0 0 0 0 0 0 0 0 0 0 0
0.15625 0.0026851 -0.001786 0.002363 0.0010842 0 -0.00013125 -0.00028691 -0.00055403 0.00038039 -0.00060964 0.0012871 0.020135 0 0 0 0 0 0 0 0 0 0 0 0 0 0 0 0 0 0.004634 -0.0003233 -0.012255 -0.01045 0.023337 -0.0037557 0.0097536 0 0 0 0 0 0 0 0 0 0 0 0 0 0 0
0.16016 0.0016175 -0.0012886 0.00031639 -0.0033174 0 0.00059103 -0.0040013 -0.00058381 -0.0017329 0.001819 0.0056238 0.01356 0 0 0 0 0 0 0 0 0 0 0 0 0 0 0 0 0 0.011 -0.0067612 -0.01229 -0.0096111 0.02035 -0.0012003 0.0043184 0 0 0 0 0 0 0 0 0 0 0 0 0 0 0
0.16406 6.307e-05 -6.8648e-05 -0.0014254 -0.0047573 0 0.0018326 -0.0051619 -0.00059233 -0.0025881 0.0025856 0.0081592 -0.0051951 0 0 0 0 0 0 0 0 0 0 0 0 0 0 0 0 0 0.016378 -0.012675 -0.0093724 -0.0057648 0.014162 0.00243 -0.0012816 0 0 0 0 0 0 0 0 0 0 0 0 0 0 0
0.16797 -0.0020282 0.0008078 -0.0022992 -0.0021964 0 0.0022512 -0.0042317 -0.00074293 -0.0019919 0.0013395 0.0068649 -0.024207 0 0 0 0 0 0 0 0 0 0 0 0 0 0 0 0 0 0.0186 -0.014615 -0.0039341 -0.00058316 0.0058306 0.004945 -0.0038475 0 0 0 0 0 0 0 0 0 0 0 0 0 0 0
0.17188 -0.0042465 0.0010665 -0.0021816 0.0028138 0 0.0016392 -0.0025168 -0.0011122 -0.00047088 -0.00025577 0.0019966 -0.03324 0 0 0 0 0 0 0 0 0 0 0 0 0 0 0 0 0 0.01635 -0.01101 0.0026308 0.0042065 -0.0033275 0.0048427 -0.0028736 0 0 0 0 0 0 0 0 0 0 0 0 0 0 0
0.17578 -0.0057248 0.00095985 -0.0013872 0.0068584 0 0.00038821 -0.0010737 -0.0017502 0.0010222 -0.00066618 -0.0039416 -0.031072 0 0 0 0 0 0 0 0 0 0 0 0 0 0 0 0 0 0.010489 -0.0031473 0.0084384 0.0075284 -0.011858 0.0021875 -3.1403e-05 0 0 0 0 0 0 0 0 0 0 0 0 0 0 0
0.17969 -0.0056465 0.0005388 -0.00047375 0.0069026 0 -0.0013327 -0.00030599 -0.0024363 0.0014963 -0.00016078 -0.0078043 -0.022865 0 0 0 0 0 0 0 0 0 0 0 0 0 0 0 0 0 0.0035564 0.0055923 0.011868 0.0089763 -0.018374 -0.0014746 0.0025975 0 0 0 0 0 0 0 0 0 0 0 0 0 0 0
0.18359 -0.0038887 -0.0003993 5.8018e-05 0.0024969 0 -0.0033892 -0.00020952 -0.0024826 0.00039915 -7.0997e-05 -0.0077297 -0.013115 0 0 0 0 0 0 0 0 0 0 0 0 0 0 0 0 0 -0.0021255 0.011632 0.012308 0.0086123 -0.021877 -0.0040502 0.0036403 0 0 0 0 0 0 0 0 0 0 0 0 0 0 0
0.1875 -0.0012197 -0.0016354 3.4395e-05 -0.0037999 0 -0.0049151 -0.00057805 -0.0011255 -0.0019255 -0.00075214 -0.0040392 -0.0032151 0 0 0 0 0 0 0 0 0 0 0 0 0 0 0 0 0 -0.0059134 0.012991 0.010436 0.0069497 -0.022018 -0.0041417 0.0024321 0 0 0 0 0 0 0 0 0 0 0 0 0 0 0
0.19141 0.0011895 -0.0022078 -0.00029171 -0.0081712 0 -0.0044587 -0.000867 0.0016212 -0.0041588 -0.00097067 0.0012411 0.0050116 0 0 0 0 0 0 0 0 0 0 0 0 0 0 0 0 0 -0.0086276 0.010008 0.0077296 0.0049203 -0.019058 -0.0018858 -0.0010772 0 0 0 0 0 0 0 0 0 0 0 0 0 0 0
0.19531 0.0025687 -0.0011894 -0.00038952 -0.0081143 0 -0.0014235 -0.00018696 0.0045328 -0.0046287 0.0003876 0.0056072 0.0067351 0 0 0 0 0 0 0 0 0 0 0 0 0 0 0 0 0 -0.011157 0.004849 0.0054627 0.0033993 -0.013568 0.0011499 -0.0057855 0 0 0 0 0 0 0 0 0 0 0 0 0 0 0
0.19922 0.0029977 0.0011352 0.00020276 -0.0039236 0 0.0027403 0.0020748 0.0058568 -0.0024334 0.0024184 0.0072516 -0.002208 0 0 0 0 0 0 0 0 0 0 0 0 0 0 0 0 0 -0.013408 0.0002579 0.0039089 0.0024281 -0.0061791 0.0030033 -0.0090968 0 0 0 0 0 0 0 0 0 0 0 0 0 0 0
0.20313 0.0031432 0.0031283 0.001521 0.0017966 0 0.0053111 0.0053727 0.0046891 0.0017286 0.0027021 0.0057808 -0.019169 0 0 0 0 0 0 0 0 0 0 0 0 0 0 0 0 0 -0.014442 -0.001817 0.0023652 0.00095762 0.0023489 0.0026194 -0.0081007 0 0 0 0 0 0 0 0 0 0 0 0 0 0 0
0.20703 0.0035637 0.0031254 0.0030469 0.0059187 0 0.0046597 0.0078937 0.0017795 0.0058 -1.0595e-05 0.0023588 -0.034371 0 0 0 0 0 0 0 0 0 0 0 0 0 0 0 0 0 -0.013314 -0.0011699 -5.0811e-05 -0.0022769 0.010862 0.00048309 -0.0020362 0 0 0 0 0 0 0 0 0 0 0 0 0 0 0
0.21094 0.0042164 0.00099707 0.0039409 0.0065138 0 0.0018397 0.0077149 -0.0010535 0.007659 -0.0039417 -0.00083193 -0.038489 0 0 0 0 0 0 0 0 0 0 0 0 0 0 0 0 0 -0.0096486 0.00058796 -0.0035068 -0.0072683 0.017781 -0.0018748 0.0061732 0 0 0 0 0 0 0 0 0 0 0 0 0 0 0
0.21484 0.0045538 -0.0016753 0.0035326 0.0036127 0 -0.00038735 0.0043852 -0.0023762 0.0065225 -0.0056288 -0.0017766 -0.030635 0 0 0 0 0 0 0 0 0 0 0 0 0 0 0 0 0 -0.0036684 0.0010024 -0.0071573 -0.012058 0.021587 -0.0030564 0.011335 0 0 0 0 0 0 0 0 0 0 0 0 0 0 0
0.21875 0.0040273 -0.003014 0.0017627 -0.0010366 0 -0.00019601 -0.00055162 -0.0021157 0.0033748 -0.0033126 7.0085e-05 -0.018224 0 0 0 0 0 0 0 0 0 0 0 0 0 0 0 0 0 0.003868 -0.0015842 -0.0095965 -0.013803 0.021541 -0.002673 0.0097369 0 0 0 0 0 0 0 0 0 0 0 0 0 0 0
0.22266 0.0024939 -0.0024098 -0.00073338 -0.0048609 0 0.0016912 -0.0046737 -0.0012693 0.00014397 0.0011868 0.0032717 -0.009288 0 0 0 0 0 0 0 0 0 0 0 0 0 0 0 0 0 0.011534 -0.0067016 -0.0096599 -0.010916 0.018032 -0.0012924 0.0021245 0 0 0 0 0 0 0 0 0 0 0 0 0 0 0
0.22656 0.00022977 -0.00074198 -0.0029733 -0.0056854 0 0.0029964 -0.0064382 -0.00083012 -0.0016302 0.0041482 0.0052286 -0.006025 0 0 0 0 0 0 0 0 0 0 0 0 0 0 0 0 0 0.017294 -0.011738 -0.0070426 -0.0044571 0.01219 0.00026658 -0.0067997 0 0 0 0 0 0 0 0 0 0 0 0 0 0 0
0.23047 -0.0023037 0.0007191 -0.0041671 -0.0029216 0 0.0022539 -0.0059984 -0.0010353 -0.0016137 0.0034438 0.0038763 -0.0060098 0 0 0 0 0 0 0 0 0 0 0 0 0 0 0 0 0 0.019228 -0.013454 -0.0024508 0.0025299 0.0051305 0.0014794 -0.011941 0 0 0 0 0 0 0 0 0 0 0 0 0 0 0
0.23438 -0.0046166 0.0013907 -0.0040873 0.0019067 0 4.6024e-06 -0.0045324 -0.0014731 -0.00055752 0.00027344 -0.00091332 -0.0077274 0 0 0 0 0 0 0 0 0 0 0 0 0 0 0 0 0 0.016634 -0.010101 0.0027084 0.007187 -0.0024821 0.0020677 -0.011329 0 0 0 0 0 0 0 0 0 0 0 0 0 0 0
0.23828 -0.0061768 0.0014148 -0.0030631 0.0058742 0 -0.0021951 -0.0030142 -0.0016329 0.00038652 -0.0023932 -0.007173 -0.012328 0 0 0 0 0 0 0 0 0 0 0 0 0 0 0 0 0 0.010556 -0.0026643 0.006937 0.0086538 -0.01018 0.0017294 -0.0068045 0 0 0 0 0 0 0 0 0 0 0 0 0 0 0
0.24219 -0.0064462 0.0010135 -0.0016891 0.0064375 0 -0.0034819 -0.0016833 -0.0012284 0.00030852 -0.0027074 -0.011927 -0.019558 0 0 0 0 0 0 0 0 0 0 0 0 0 0 0 0 0 0.0031215 0.0056412 0.0092896 0.0080918 -0.017124 0.00028022 -0.0019282 0 0 0 0 0 0 0 0 0 0 0 0 0 0 0
0.24609 -0.0051517 0.00021827 -0.00050073 0.0031549 0 -0.0040935 -0.00043552 -0.0001694 -0.0011167 -0.0011402 -0.012762 -0.024566 0 0 0 0 0 0 0 0 0 0 0 0 0 0 0 0 0 -0.0037645 0.011257 0.0097058 0.0072134 -0.021949 -0.0017927 0.00058801 0 0 0 0 0 0 0 0 0 0 0 0 0 0 0
0.25 -0.0026268 -0.00071885 0.00020592 -0.0019646 0 -0.004299 0.00070684 0.0014566 -0.0034956 0.00078241 -0.0090537 -0.021874 0 0 0 0 0 0 0 0 0 0 0 0 0 0 0 0 0 -0.0092321 0.012249 0.0087844 0.0068472 -0.023302 -0.0031331 -5.2709e-05 0 0 0 0 0 0 0 0 0 0 0 0 0 0 0
0.25391 0.00018201 -0.0010289 0.00041817 -0.0058097 0 -0.0035338 0.001726 0.0032267 -0.005754 0.0022624 -0.0023695 -0.012942 0 0 0 0 0 0 0 0 0 0 0 0 0 0 0 0 0 -0.013223 0.0091509 0.0071381 0.0067038 -0.020622 -0.0023172 -0.0031014 0 0 0 0 0 0 0 0 0 0 0 0 0 0 0
0.25781 0.0022223 8.4287e-06 0.00039081 -0.0061878 0 -0.0010393 0.002986 0.0043758 -0.0065229 0.0034723 0.0041377 -0.0071488 0 0 0 0 0 0 0 0 0 0 0 0 0 0 0 0 0 -0.015766 0.0043396 0.0048736 0.0061236 -0.014462 0.00077942 -0.0068548 0 0 0 0 0 0 0 0 0 0 0 0 0 0 0
0.26172 0.0030193 0.0020907 0.00055771 -0.0030415 0 0.0027528 0.0050203 0.0042493 -0.0049252 0.00444 0.0072612 -0.012393 0 0 0 0 0 0 0 0 0 0 0 0 0 0 0 0 0 -0.016627 0.00052798 0.001693 0.0047411 -0.006108 0.0043832 -0.0089917 0 0 0 0 0 0 0 0 0 0 0 0 0 0 0
0.26563 0.0029472 0.0037519 0.0012931 0.0018151 0 0.0059707 0.0076693 0.0029077 -0.0013387 0.004419 0.0056304 -0.024654 0 0 0 0 0 0 0 0 0 0 0 0 0 0 0 0 0 -0.015556 -0.00070002 -0.0024799 0.0024579 0.0030287 0.0058926 -0.0073291 0 0 0 0 0 0 0 0 0 0 0 0 0 0 0
0.26953 0.0028193 0.0035363 0.0025685 0.0059251 0 0.0068106 0.0095813 0.0011809 0.0025609 0.0027291 0.00079323 -0.029546 0 0 0 0 0 0 0 0 0 0 0 0 0 0 0 0 0 -0.012562 0.00039981 -0.007018 -0.00085685 0.011712 0.003964 -0.001372 0 0 0 0 0 0 0 0 0 0 0 0 0 0 0
0.27344 0.0031514 0.00142 0.0037692 0.0074038 0 0.0052645 0.0089887 -4.6486e-05 0.0047441 -2.8153e-05 -0.003556 -0.016618 0 0 0 0 0 0 0 0 0 0 0 0 0 0 0 0 0 -0.0078117 0.0020269 -0.010819 -0.0052098 0.01878 -0.00020323 0.0064797 0 0 0 0 0 0 0 0 0 0 0 0 0 0 0
0.27734 0.0037417 -0.0010553 0.0039558 0.0056124 0 0.0031178 0.0053003 -0.00063022 0.0041766 -0.0020761 -0.0040438 0.0082491 0 0 0 0 0 0 0 0 0 0 0 0 0 0 0 0 0 -0.0014208 0.0019513 -0.013044 -0.0098727 0.023083 -0.0036647 0.011774 0 0 0 0 0 0 0 0 0 0 0 0 0 0 0
0.28125 0.0038962 -0.0021811 0.002528 0.0013483 0 0.0021465 -6.0251e-05 -0.0011469 0.0015289 -0.0019892 -9.0298e-05 0.026986 0 0 0 0 0 0 0 0 0 0 0 0 0 0 0 0 0 0.0062923 -0.0010915 -0.013559 -0.013139 0.023769 -0.0040382 0.010986 0 0 0 0 0 0 0 0 0 0 0 0 0 0 0
0.28516 0.0030322 -0.0015921 -0.0001864 -0.0033591 0 0.0024536 -0.0045748 -0.0020394 -0.0013385 7.4313e-06 0.0056088 0.027231 0 0 0 0 0 0 0 0 0 0 0 0 0 0 0 0 0 0.014199 -0.0064673 -0.012598 -0.013108 0.020733 -0.0013362 0.0043669 0 0 0 0 0 0 0 0 0 0 0 0 0 0 0
0.28906 0.0011069 -0.00034351 -0.0029698 -0.0060204 0 0.0026765 -0.0065458 -0.0029215 -0.0027046 0.0023509 0.009081 0.015039 0 0 0 0 0 0 0 0 0 0 0 0 0 0 0 0 0 0.020206 -0.011781 -0.010088 -0.0091067 0.014701 0.0022237 -0.0040055 0 0 0 0 0 0 0 0 0 0 0 0 0 0 0
0.29297 -0.0014144 0.00039335 -0.0044778 -0.005043 0 0.0016576 -0.0061924 -0.0029318 -0.0020944 0.0035754 0.0079525 0.0077498 0 0 0 0 0 0 0 0 0 0 0 0 0 0 0 0 0 0.022138 -0.014131 -0.0055823 -0.0025054 0.0068152 0.0041192 -0.0092552 0 0 0 0 0 0 0 0 0 0 0 0 0 0 0
0.29688 -0.0038752 0.0004818 -0.0041766 -0.00097716 0 -0.00038512 -0.0049729 -0.0018157 -0.00039866 0.0032536 0.0028965 0.013973 0 0 0 0 0 0 0 0 0 0 0 0 0 0 0 0 0 0.019141 -0.011804 0.00088408 0.0039149 -0.0018807 0.003372 -0.0092408 0 0 0 0 0 0 0 0 0 0 0 0 0 0 0
0.30078 -0.0056799 0.00059143 -0.0026856 0.0034608 0 -0.0023671 -0.0040208 -0.00045296 0.00091657 0.0017137 -0.0032725 0.02295 0 0 0 0 0 0 0 0 0 0 0 0 0 0 0 0 0 0.01238 -0.0053477 0.0079159 0.0076726 -0.010521 0.00086597 -0.0056204 0 0 0 0 0 0 0 0 0 0 0 0 0 0 0
0.30469 -0.006367 0.0010585 -0.0012278 0.0050312 0 -0.0036529 -0.0033556 -6.2046e-05 0.00081141 -0.00060183 -0.0077256 0.016352 0 0 0 0 0 0 0 0 0 0 0 0 0 0 0 0 0 0.0043272 0.0026634 0.013044 0.0080529 -0.018062 -0.0017701 -0.001906 0 0 0 0 0 0 0 0 0 0 0 0 0 0 0
0.30859 -0.0056646 0.0013507 -0.00065477 0.0022963 0 -0.0044744 -0.00246 -0.000823 -0.00078036 -0.0030954 -0.0091025 -0.0093014 0 0 0 0 0 0 0 0 0 0 0 0 0 0 0 0 0 -0.0027208 0.0090221 0.014322 0.0062603 -0.023073 -0.0034155 -0.00064779 0 0 0 0 0 0 0 0 0 0 0 0 0 0 0
0.3125 -0.0036599 0.00082479 -0.00086867 -0.003182 0 -0.0050569 -0.0012252 -0.0014727 -0.0030462 -0.0046048 -0.0075586 -0.034652 0 0 0 0 0 0 0 0 0 0 0 0 0 0 0 0 0 -0.0076916 0.011555 0.011891 0.0042938 -0.024163 -0.0038019 -0.0021473 0 0 0 0 0 0 0 0 0 0 0 0 0 0 0
0.31641 -0.00094038 -0.00020984 -0.0010749 -0.007833 0 -0.0047905 -1.9578e-05 -0.00049804 -0.0048058 -0.0038205 -0.004073 -0.034772 0 0 0 0 0 0 0 0 0 0 0 0 0 0 0 0 0 -0.010699 0.010077 0.0079249 0.0035134 -0.020813 -0.0030832 -0.0050928 0 0 0 0 0 0 0 0 0 0 0 0 0 0 0
0.32031 0.0015719 -0.0005702 -0.00055072 -0.0085492 0 -0.0027396 0.0010757 0.0021971 -0.0051057 -0.00069913 4.6684e-06 -0.0050817 0 0 0 0 0 0 0 0 0 0 0 0 0 0 0 0 0 -0.012354 0.0062006 0.0047994 0.0038962 -0.013857 -0.0014816 -0.0077217 0 0 0 0 0 0 0 0 0 0 0 0 0 0 0
0.32422 0.0031183 0.0004835 0.00078162 -0.0047427 0 0.00097271 0.0026559 0.0049122 -0.0036531 0.0026911 0.0030917 0.031511 0 0 0 0 0 0 0 0 0 0 0 0 0 0 0 0 0 -0.013177 0.0022595 0.0031068 0.0043002 -0.005073 0.00056001 -0.0083786 0 0 0 0 0 0 0 0 0 0 0 0 0 0 0
0.32813 0.0035756 0.0021803 0.0024026 0.0014594 0 0.004654 0.0052441 0.0055669 -0.00094006 0.0034429 0.0038264 0.045176 0 0 0 0 0 0 0 0 0 0 0 0 0 0 0 0 0 -0.013325 2.0311e-05 0.0013885 0.0033571 0.0037912 0.0021578 -0.0057872 0 0 0 0 0 0 0 0 0 0 0 0 0 0 0
0.33203 0.0034628 0.0027833 0.0036652 0.0067621 0 0.0062865 0.0081744 0.0035628 0.0019993 0.00050425 0.001993 0.027427 0 0 0 0 0 0 0 0 0 0 0 0 0 0 0 0 0 -0.012435 -0.00016212 -0.0021447 0.00037967 0.011706 0.0023279 0.00017232 0 0 0 0 0 0 0 0 0 0 0 0 0 0 0
0.33594 0.0034245 0.0013276 0.004174 0.0086727 0 0.005352 0.0095904 0.00027463 0.0041007 -0.0039033 -0.00092345 -0.0015418 0 0 0 0 0 0 0 0 0 0 0 0 0 0 0 0 0 -0.0095872 0.00061288 -0.0075551 -0.0041669 0.018218 0.00080617 0.0075435 0 0 0 0 0 0 0 0 0 0 0 0 0 0 0
0.33984 0.0036267 -0.0012808 0.0038058 0.006642 0 0.003265 0.0079298 -0.0022389 0.0047805 -0.0059775 -0.0024876 -0.01389 0 0 0 0 0 0 0 0 0 0 0 0 0 0 0 0 0 -0.0038113 0.00054865 -0.012742 -0.0087955 0.02281 -0.0014712 0.012664 0 0 0 0 0 0 0 0 0 0 0 0 0 0 0
0.34375 0.0036057 -0.0030328 0.0025632 0.0020358 0 0.0019092 0.0035217 -0.0029479 0.0041536 -0.0037893 -0.0011243 -0.0019802 0 0 0 0 0 0 0 0 0 0 0 0 0 0 0 0 0 0.0047941 -0.0016598 -0.015009 -0.011649 0.024562 -0.0028813 0.012421 0 0 0 0 0 0 0 0 0 0 0 0 0 0 0
0.34766 0.0027039 -0.0026819 0.00058119 -0.0026824 0 0.0018478 -0.0014148 -0.0023632 0.0028626 0.00090509 0.0024755 0.01502 0 0 0 0 0 0 0 0 0 0 0 0 0 0 0 0 0 0.014203 -0.0058362 -0.013143 -0.011384 0.022572 -0.0023269 0.006827 0 0 0 0 0 0 0 0 0 0 0 0 0 0 0
0.35156 0.00069983 -0.0007915 -0.0016986 -0.0050942 0 0.0020667 -0.0045064 -0.0016087 0.0016689 0.0043655 0.0056652 0.01167 0 0 0 0 0 0 0 0 0 0 0 0 0 0 0 0 0 0.021021 -0.010167 -0.0081772 -0.007862 0.016736 -0.00012516 -0.00057323 0 0 0 0 0 0 0 0 0 0 0 0 0 0 0
0.35547 -0.0019098 0.0010091 -0.0035064 -0.0039823 0 0.0013343 -0.0050369 -0.0012573 0.0010608 0.0043364 0.0057106 -0.017517 0 0 0 0 0 0 0 0 0 0 0 0 0 0 0 0 0 0.0225 -0.012107 -0.0023718 -0.0022743 0.0081357 0.0021994 -0.005246 0 0 0 0 0 0 0 0 0 0 0 0 0 0 0
0.35938 -0.0041881 0.0016122 -0.0041146 -9.0908e-05 0 -0.00048122 -0.0041272 -0.0011165 0.0010506 0.001776 0.0017352 -0.052234 0 0 0 0 0 0 0 0 0 0 0 0 0 0 0 0 0 0.018458 -0.0099051 0.0024229 0.0033735 -0.0013784 0.0030264 -0.0050665 0 0 0 0 0 0 0 0 0 0 0 0 0 0 0
0.36328 -0.0053281 0.0011696 -0.0033853 0.0040764 0 -0.0025296 -0.0033085 -0.00089306 0.0012055 -0.00065373 -0.0046714 -0.065548 0 0 0 0 0 0 0 0 0 0 0 0 0 0 0 0 0 0.011315 -0.0038083 0.005586 0.0071689 -0.010055 0.0017522 -0.0015808 0 0 0 0 0 0 0 0 0 0 0 0 0 0 0
0.36719 -0.0050667 0.00044151 -0.0019738 0.0056369 0 -0.0041067 -0.003089 -0.00070662 0.00088896 -0.0013679 -0.010413 -0.048155 0 0 0 0 0 0 0 0 0 0 0 0 0 0 0 0 0 0.0041274 0.003881 0.0073425 0.0081368 -0.01684 -0.00087213 0.0017846 0 0 0 0 0 0 0 0 0 0 0 0 0 0 0
0.37109 -0.0037017 -0.00020112 -0.00089218 0.0032107 0 -0.0052493 -0.0028777 -0.00080962 -0.00035635 -0.00088557 -0.012597 -0.014766 0 0 0 0 0 0 0 0 0 0 0 0 0 0 0 0 0 -0.0015454 0.010003 0.0079653 0.006626 -0.021311 -0.0032709 0.0026009 0 0 0 0 0 0 0 0 0 0 0 0 0 0 0
0.375 -0.0018124 -0.00089262 -0.00073609 -0.0020212 0 -0.006125 -0.0020121 -0.00099471 -0.0024527 -0.00042181 -0.010014 0.011112 0 0 0 0 0 0 0 0 0 0 0 0 0 0 0 0 0 -0.0060247 0.012251 0.0074625 0.0040426 -0.023206 -0.0039831 0.00076364 0 0 0 0 0 0 0 0 0 0 0 0 0 0 0
0.37891 5.3013e-05 -0.0015699 -0.0012365 -0.0069895 0 -0.006211 -0.00054144 -0.0006055 -0.0047004 -0.00018733 -0.0038014 0.01726 0 0 0 0 0 0 0 0 0 0 0 0 0 0 0 0 0 -0.010101 0.010321 0.0058517 0.0020156 -0.02211 -0.002474 -0.0023501 0 0 0 0 0 0 0 0 0 0 0 0 0 0 0
0.38281 0.0015459 -0.0015977 -0.0015366 -0.0087393 0 -0.0045839 0.0010236 0.000704 -0.0060985 0.00045583 0.002988 0.0091914 0 0 0 0 0 0 0 0 0 0 0 0 0 0 0 0 0 -0.013619 0.0058582 0.0034473 0.0013884 -0.017676 0.00052911 -0.0052942 0 0 0 0 0 0 0 0 0 0 0 0 0 0 0
0.38672 0.0025317 -0.00041039 -0.00094517 -0.0062965 0 -0.0011795 0.0024331 0.0023275 -0.0059232 0.0014438 0.0069096 0.0002135 0 0 0 0 0 0 0 0 0 0 0 0 0 0 0 0 0 -0.015585 0.0013363 0.00072563 0.0016532 -0.010172 0.0033396 -0.006954 0 0 0 0 0 0 0 0 0 0 0 0 0 0 0
0.39063 0.0030294 0.0015444 0.00049495 -0.001092 0 0.0025294 0.0038533 0.0030402 -0.0041846 0.0014106 0.0061658 -0.0021681 0 0 0 0 0 0 0 0 0 0 0 0 0 0 0 0 0 -0.015373 -0.0013399 -0.0020342 0.0013171 -0.00081088 0.004207 -0.006212 0 0 0 0 0 0 0 0 0 0 0 0 0 0 0
0.39453 0.003134 0.0028406 0.0020712 0.0041566 0 0.0045272 0.005284 0.002097 -0.0016409 -0.00082063 0.0018762 -0.0003778 0 0 0 0 0 0 0 0 0 0 0 0 0 0 0 0 0 -0.013358 -0.0017294 -0.0048414 -0.00089823 0.0085304 0.0024114 -0.0022698 0 0 0 0 0 0 0 0 0 0 0 0 0 0 0
0.39844 0.0029489 0.0023141 0.0029637 0.0071003 0 0.0040824 0.0060943 -2.1864e-05 0.00062259 -0.0043181 -0.0025895 -0.00039854 0 0 0 0 0 0 0 0 0 0 0 0 0 0 0 0 0 -0.010169 -0.00085657 -0.0076669 -0.0048465 0.01608 -0.0011462 0.004101 0 0 0 0 0 0 0 0 0 0 0 0 0 0 0
0.40234 0.0025432 0.00027054 0.0027826 0.0068392 0 0.0024527 0.0054086 -0.0020172 0.0017585 -0.0062408 -0.0040151 -0.0040672 0 0 0 0 0 0 0 0 0 0 0 0 0 0 0 0 0 -0.0056819 -0.00044429 -0.010074 -0.0087539 0.020862 -0.0044014 0.009953 0 0 0 0 0 0 0 0 0 0 0 0 0 0 0
0.40625 0.0019461 -0.0016963 0.0016956 0.0040408 0 0.0016141 0.0030003 -0.0029202 0.0015469 -0.004408 -0.0016759 -0.0079986 0 0 0 0 0 0 0 0 0 0 0 0 0 0 0 0 0 0.00068962 -0.0018145 -0.011252 -0.010341 0.022764 -0.0054431 0.011734 0 0 0 0 0 0 0 0 0 0 0 0 0 0 0
0.41016 0.0011663 -0.0021792 0.00019014 0.00040157 0 0.0022977 -0.00031896 -0.0028215 0.00046263 0.00036904 0.0023436 -0.0082959 0 0 0 0 0 0 0 0 0 0 0 0 0 0 0 0 0 0.0084799 -0.0049958 -0.010472 -0.0084711 0.021965 -0.0037604 0.0082389 0 0 0 0 0 0 0 0 0 0 0 0 0 0 0
0.41406 0.00020888 -0.0012137 -0.0012192 -0.0021381 0 0.0033793 -0.0032692 -0.002517 -0.00056923 0.004801 0.0050603 -0.0044863 0 0 0 0 0 0 0 0 0 0 0 0 0 0 0 0 0 0.015309 -0.0085187 -0.0075734 -0.003999 0.018344 -0.00046989 0.0021068 0 0 0 0 0 0 0 0 0 0 0 0 0 0 0
0.41797 -0.00090884 -4.4504e-05 -0.0021356 -0.0022384 0 0.0031786 -0.0050053 -0.0025731 -0.00065445 0.006076 0.0049285 0.001338 0 0 0 0 0 0 0 0 0 0 0 0 0 0 0 0 0 0.01816 -0.010126 -0.0031066 0.00088377 0.011565 0.0025941 -0.0020382 0 0 0 0 0 0 0 0 0 0 0 0 0 0 0
0.42188 -0.0021142 0.00024956 -0.0023297 0.00011285 0 0.0011881 -0.0054484 -0.0028397 0.00051849 0.0042221 0.0025699 0.007943 0 0 0 0 0 0 0 0 0 0 0 0 0 0 0 0 0 0.015886 -0.0081455 0.0018964 0.0042157 0.0019136 0.004117 -0.001461 0 0 0 0 0 0 0 0 0 0 0 0 0 0 0
0.42578 -0.0032059 -0.00025282 -0.0018132 0.0033941 0 -0.0015671 -0.0049155 -0.0028217 0.0023709 0.0015591 -0.00036036 0.016244 0 0 0 0 0 0 0 0 0 0 0 0 0 0 0 0 0 0.010396 -0.0027362 0.0062967 0.005429 -0.0089098 0.0039094 0.0023763 0 0 0 0 0 0 0 0 0 0 0 0 0 0 0
0.42969 -0.0038306 -0.00069112 -0.00090495 0.0052569 0 -0.0036924 -0.0037175 -0.0023382 0.0036879 0.00012683 -0.0026276 0.027035 0 0 0 0 0 0 0 0 0 0 0 0 0 0 0 0 0 0.0050801 0.003901 0.0091826 0.0052665 -0.018028 0.0026222 0.0052802 0 0 0 0 0 0 0 0 0 0 0 0 0 0 0
0.43359 -0.0036111 -0.0005708 -0.00012642 0.0039621 0 -0.0046381 -0.0022158 -0.0016678 0.0034089 -1.0842e-05 -0.0037479 0.038126 0 0 0 0 0 0 0 0 0 0 0 0 0 0 0 0 0 0.0019209 0.0086975 0.010122 0.0047868 -0.022843 0.0010941 0.0041319 0 0 0 0 0 0 0 0 0 0 0 0 0 0 0
0.4375 -0.0024096 -0.00029424 0.00011399 -0.00034943 0 -0.0046943 -0.0010064 -0.0010891 0.0014341 -1.9897e-05 -0.0034226 0.04443 0 0 0 0 0 0 0 0 0 0 0 0 0 0 0 0 0 0.00015639 0.0096094 0.0092975 0.0044893 -0.022667 -5.476e-05 -0.00056408 0 0 0 0 0 0 0 0 0 0 0 0 0 0 0
0.44141 -0.00053618 -0.00051652 -0.00016441 -0.0055403 0 -0.004104 -0.00062695 -0.00047338 -0.0012176 -0.00046029 -0.0013917 0.041304 0 0 0 0 0 0 0 0 0 0 0 0 0 0 0 0 0 -0.002275 0.0068993 0.0074163 0.0042202 -0.019062 -0.00048834 -0.005507 0 0 0 0 0 0 0 0 0 0 0 0 0 0 0
0.44531 0.001327 -0.0011846 -0.00049782 -0.008725 0 -0.0026333 -0.00089908 0.0005056 -0.0030799 -0.00074492 0.0018143 0.02823 0 0 0 0 0 0 0 0 0 0 0 0 0 0 0 0 0 -0.0062134 0.0028293 0.0053155 0.0036255 -0.014448 -0.00018344 -0.0075489 0 0 0 0 0 0 0 0 0 0 0 0 0 0 0
0.44922 0.0025073 -0.0014674 -0.00032599 -0.0080577 0 -0.00017523 -0.00078395 0.0017752 -0.0032023 -0.00037133 0.0043573 0.0098054 0 0 0 0 0 0 0 0 0 0 0 0 0 0 0 0 0 -0.010355 -1.4778e-05 0.0034644 0.0024908 -0.010104 0.0004478 -0.0058163 0 0 0 0 0 0 0 0 0 0 0 0 0 0 0
0.45313 0.002765 -0.00070382 0.00056161 -0.0038429 0 0.0024975 0.00071847 0.0026394 -0.0016384 -5.8185e-05 0.0041018 -0.0066255 0 0 0 0 0 0 0 0 0 0 0 0 0 0 0 0 0 -0.012654 -0.00047081 0.0017334 0.0006993 -0.0053845 0.000624 -0.0015025 0 0 0 0 0 0 0 0 0 0 0 0 0 0 0
0.45703 0.0024035 0.00072006 0.0018472 0.0016973 0 0.0040057 0.0033448 0.0023082 0.00080323 -0.0010544 0.00066014 -0.01506 0 0 0 0 0 0 0 0 0 0 0 0 0 0 0 0 0 -0.012219 0.00068314 -0.00034677 -0.0018644 0.0010894 -0.00029613 0.0035989 0 0 0 0 0 0 0 0 0 0 0 0 0 0 0
0.46094 0.0019603 0.0016081 0.0029012 0.0057281 0 0.0035767 0.0053985 0.00070109 0.0031246 -0.0033068 -0.0036619 -0.014192 0 0 0 0 0 0 0 0 0 0 0 0 0 0 0 0 0 -0.009617 0.0016709 -0.0030191 -0.0050984 0.0093908 -0.002153 0.0079655 0 0 0 0 0 0 0 0 0 0 0 0 0 0 0
0.46484 0.0017374 0.0011097 0.0031897 0.0063277 0 0.0018607 0.0050958 -0.0013256 0.0044875 -0.0048441 -0.0054605 -0.008066 0 0 0 0 0 0 0 0 0 0 0 0 0 0 0 0 0 -0.005626 0.0011672 -0.0059014 -0.0083126 0.017386 -0.0038639 0.010234 0 0 0 0 0 0 0 0 0 0 0 0 0 0 0
0.46875 0.0015782 -0.00041285 0.0025545 0.0034409 0 0.00034511 0.0022418 -0.002619 0.0043178 -0.0035025 -0.0032032 -0.0033259 0 0 0 0 0 0 0 0 0 0 0 0 0 0 0 0 0 -0.00032032 -0.00093032 -0.0080876 -0.010246 0.021939 -0.0041615 0.0092341 0 0 0 0 0 0 0 0 0 0 0 0 0 0 0
0.47266 0.0010655 -0.0017004 0.0012227 -0.0011203 0 -5.905e-05 -0.0014637 -0.0026458 0.0025179 0.0006595 0.0012699 -0.0043384 0 0 0 0 0 0 0 0 0 0 0 0 0 0 0 0 0 0.0062283 -0.0037751 -0.0086608 -0.0097167 0.021177 -0.0026465 0.0049049 0 0 0 0 0 0 0 0 0 0 0 0 0 0 0
0.47656 -6.3119e-05 -0.0017494 -0.00036012 -0.0046049 0 0.00025975 -0.0038624 -0.0018236 -0.00016074 0.0049425 0.0042784 -0.0094632 0 0 0 0 0 0 0 0 0 0 0 0 0 0 0 0 0 0.012621 -0.0062998 -0.0072228 -0.0064744 0.015786 -0.00017934 -0.00084565 0 0 0 0 0 0 0 0 0 0 0 0 0 0 0
0.48047 -0.0016561 -0.00064859 -0.001712 -0.0048055 0 0.00029527 -0.0040977 -0.0010106 -0.0021348 0.0062466 0.0034245 -0.011857 0 0 0 0 0 0 0 0 0 0 0 0 0 0 0 0 0 0.016191 -0.0076379 -0.0040933 -0.0015225 0.0082426 0.0017984 -0.0048272 0 0 0 0 0 0 0 0 0 0 0 0 0 0 0
0.48438 -0.0032316 0.0006318 -0.0024511 -0.0014003 0 -0.0003776 -0.0029931 -0.0007122 -0.0018989 0.0037848 -0.00064062 -0.0051719 0 0 0 0 0 0 0 0 0 0 0 0 0 0 0 0 0 0.014928 -0.0071253 -0.00012825 0.0033921 0.0008602 0.002399 -0.0047909 0 0 0 0 0 0 0 0 0 0 0 0 0 0 0
0.48828 -0.0042723 0.0011539 -0.0024159 0.0036746 0 -0.0012794 -0.0018662 -0.00075148 0.00061992 -0.00040538 -0.0051977 0.010004 0 0 0 0 0 0 0 0 0 0 0 0 0 0 0 0 0 0.0094342 -0.0043633 0.0036631 0.0067203 -0.0054906 0.0018471 -0.0012679 0 0 0 0 0 0 0 0 0 0 0 0 0 0 0
0.49219 -0.0044613 0.00071319 -0.0017593 0.0072536 0 -0.0018238 -0.0012091 -0.00060371 0.0035659 -0.003468 -0.0077925 0.024932 0 0 0 0 0 0 0 0 0 0 0 0 0 0 0 0 0 0.0027067 0.00034605 0.0064827 0.0078082 -0.011012 0.0010555 0.0028412 0 0 0 0 0 0 0 0 0 0 0 0 0 0 0
0.49609 -0.0037368 -0.00019566 -0.0009123 0.0069105 0 -0.0021095 -0.00059834 5.0599e-05 0.0043744 -0.0040595 -0.0075682 0.028989 0 0 0 0 0 0 0 0 0 0 0 0 0 0 0 0 0 -0.0022307 0.0055949 0.0079568 0.0069942 -0.015701 0.00077632 0.0046301 0 0 0 0 0 0 0 0 0 0 0 0 0 0 0
0.5 -0.0022471 -0.00090104 -0.00035298 0.0026071 0 -0.0026515 0.00035028 0.0010923 0.0019405 -0.0028321 -0.0048902 0.018856 0 0 0 0 0 0 0 0 0 0 0 0 0 0 0 0 0 -0.0045876 0.0092189 0.0081401 0.0052349 -0.018691 0.0011648 0.0032851 0 0 0 0 0 0 0 0 0 0 0 0 0 0 0
0.50391 -0.00032514 -0.0010079 -0.00028175 -0.00318 0 -0.0034016 0.0013299 0.0021464 -0.0022163 -0.001141 -0.00054496 0.0023873 0 0 0 0 0 0 0 0 0 0 0 0 0 0 0 0 0 -0.0058316 0.0095293 0.007325 0.0035603 -0.018869 0.0019841 0.00013899 0 0 0 0 0 0 0 0 0 0 0 0 0 0 0
0.50781 0.0015435 -0.00051472 -0.00044881 -0.007025 0 -0.0034019 0.0017945 0.0028654 -0.0050466 0.00021165 0.0042586 -0.007247 0 0 0 0 0 0 0 0 0 0 0 0 0 0 0 0 0 -0.007719 0.0065746 0.0057792 0.0025657 -0.015962 0.00296 -0.0028885 0 0 0 0 0 0 0 0 0 0 0 0 0 0 0
0.51172 0.0028678 0.00028647 -0.00031218 -0.0067378 0 -0.001722 0.0018329 0.0030334 -0.0044621 0.00097275 0.0075745 -0.0028808 0 0 0 0 0 0 0 0 0 0 0 0 0 0 0 0 0 -0.010472 0.0022843 0.0036069 0.0020893 -0.010825 0.0038006 -0.0045918 0 0 0 0 0 0 0 0 0 0 0 0 0 0 0
0.51563 0.0034067 0.00095667 0.00054488 -0.002661 0 0.0012706 0.0022141 0.0025402 -0.00095944 0.0007988 0.0074485 0.0098437 0 0 0 0 0 0 0 0 0 0 0 0 0 0 0 0 0 -0.012743 -0.00080772 0.00085405 0.0012929 -0.0046468 0.0040133 -0.0044763 0 0 0 0 0 0 0 0 0 0 0 0 0 0 0
0.51953 0.0033293 0.0010945 0.0020313 0.0027158 0 0.0038393 0.0033979 0.0014288 0.0030597 -0.00069592 0.0036947 0.016855 0 0 0 0 0 0 0 0 0 0 0 0 0 0 0 0 0 -0.012946 -0.0013262 -0.002253 -0.00073597 0.0019714 0.0030257 -0.0022443 0 0 0 0 0 0 0 0 0 0 0 0 0 0 0
0.52344 0.003074 0.00057196 0.0034959 0.0063928 0 0.0043182 0.0046712 2.4374e-05 0.0054418 -0.0030982 -0.0011643 0.0079634 0 0 0 0 0 0 0 0 0 0 0 0 0 0 0 0 0 -0.010369 8.2851e-05 -0.0052015 -0.0041465 0.0089733 0.00074023 0.0019548 0 0 0 0 0 0 0 0 0 0 0 0 0 0 0
0.52734 0.0029577 -0.00032923 0.004078 0.0065713 0 0.0026707 0.0045594 -0.0010915 0.00575 -0.0048528 -0.0034388 -0.013732 0 0 0 0 0 0 0 0 0 0 0 0 0 0 0 0 0 -0.0052349 0.0014064 -0.0073713 -0.0079075 0.015877 -0.0020315 0.0066527 0 0 0 0 0 0 0 0 0 0 0 0 0 0 0
0.53125 0.0028608 -0.0010715 0.0032529 0.003452 0 0.00054066 0.0022328 -0.0014096 0.0048529 -0.0043514 -0.0013726 -0.034025 0 0 0 0 0 0 0 0 0 0 0 0 0 0 0 0 0 0.0016738 0.00081845 -0.0083476 -0.010282 0.021027 -0.00389 0.0090947 0 0 0 0 0 0 0 0 0 0 0 0 0 0 0
0.53516 0.0022984 -0.0012481 0.001224 -0.0011114 0 -0.00029264 -0.0015528 -0.0009087 0.0035278 -0.001599 0.003164 -0.039702 0 0 0 0 0 0 0 0 0 0 0 0 0 0 0 0 0 0.0090359 -0.0020727 -0.0080578 -0.0099416 0.022121 -0.0038358 0.0070439 0 0 0 0 0 0 0 0 0 0 0 0 0 0 0
0.53906 0.00084957 -0.00086806 -0.0011127 -0.0046863 0 0.00049524 -0.0049867 -0.00013325 0.0018444 0.0014025 0.0062672 -0.02974 0 0 0 0 0 0 0 0 0 0 0 0 0 0 0 0 0 0.014881 -0.006043 -0.0066119 -0.0068474 0.017767 -0.0020709 0.0010461 0 0 0 0 0 0 0 0 0 0 0 0 0 0 0
0.54297 -0.0014185 -0.00027523 -0.0026533 -0.0054657 0 0.0016626 -0.0066415 0.00022982 -0.00013518 0.0022514 0.0054385 -0.015573 0 0 0 0 0 0 0 0 0 0 0 0 0 0 0 0 0 0.017187 -0.0090147 -0.004073 -0.0022259 0.0087534 0.00015442 -0.0052697 0 0 0 0 0 0 0 0 0 0 0 0 0 0 0
0.54688 -0.0038914 0.00018156 -0.0027478 -0.0031233 0 0.0017108 -0.0063767 -6.7332e-05 -0.0015579 0.00029239 0.0015052 -0.010396 0 0 0 0 0 0 0 0 0 0 0 0 0 0 0 0 0 0.015191 -0.0091433 -0.00048221 0.0022538 -0.0021215 0.0015199 -0.007713 0 0 0 0 0 0 0 0 0 0 0 0 0 0 0
0.55078 -0.0057409 0.00036672 -0.0016091 0.00099879 0 0.00019774 -0.0049934 -0.00063424 -0.0012372 -0.0028106 -0.002671 -0.017523 0 0 0 0 0 0 0 0 0 0 0 0 0 0 0 0 0 0.010149 -0.0057094 0.0038341 0.0053583 -0.011555 0.00155 -0.004893 0 0 0 0 0 0 0 0 0 0 0 0 0 0 0
0.55469 -0.0063576 0.00029416 -0.00015631 0.0045191 0 -0.0021172 -0.003304 -0.00081123 0.00093046 -0.0046104 -0.0049855 -0.028346 0 0 0 0 0 0 0 0 0 0 0 0 0 0 0 0 0 0.0044592 0.00044559 0.008034 0.0066471 -0.017349 0.00072646 0.00063785 0 0 0 0 0 0 0 0 0 0 0 0 0 0 0
0.55859 -0.0055762 -1.1509e-05 0.00064185 0.0052876 0 -0.0041012 -0.0016875 -0.00023624 0.0033051 -0.0039475 -0.0053609 -0.031213 0 0 0 0 0 0 0 0 0 0 0 0 0 0 0 0 0 -0.00025786 0.0071041 0.010971 0.0063632 -0.018999 -0.00010343 0.0045432 0 0 0 0 0 0 0 0 0 0 0 0 0 0 0
0.5625 -0.0036429 -0.00046072 0.00046772 0.0026922 0 -0.0049891 -0.0003298 0.00092635 0.003699 -0.0016065 -0.0046055 -0.022376 0 0 0 0 0 0 0 0 0 0 0 0 0 0 0 0 0 -0.0042267 0.011584 0.011787 0.0052241 -0.017179 -0.00034944 0.004189 0 0 0 0 0 0 0 0 0 0 0 0 0 0 0
0.56641 -0.0010794 -0.00073039 -0.00013951 -0.0018193 0 -0.0044491 0.00055688 0.0022355 0.0014473 0.00076196 -0.0028641 -0.0087085 0 0 0 0 0 0 0 0 0 0 0 0 0 0 0 0 0 -0.0085848 0.012119 0.010412 0.0041983 -0.012914 0.00012985 0.00040798 0 0 0 0 0 0 0 0 0 0 0 0 0 0 0
0.57031 0.0014443 -0.00034331 -0.00025141 -0.0054781 0 -0.002376 0.0010124 0.0033374 -0.0017763 0.0020668 0.0001578 -0.00019435 0 0 0 0 0 0 0 0 0 0 0 0 0 0 0 0 0 -0.013488 0.0089436 0.0075154 0.0040367 -0.0071952 0.001136 -0.003663 0 0 0 0 0 0 0 0 0 0 0 0 0 0 0
0.57422 0.0032738 0.00087393 0.00067107 -0.0058689 0 0.00096994 0.0016274 0.0040333 -0.0033531 0.0021771 0.0036413 2.9853e-05 0 0 0 0 0 0 0 0 0 0 0 0 0 0 0 0 0 -0.017365 0.0042118 0.003994 0.0045883 -0.0010186 0.0022052 -0.0051905 0 0 0 0 0 0 0 0 0 0 0 0 0 0 0
0.57813 0.0040268 0.002369 0.0023148 -0.0025045 0 0.0046018 0.003105 0.0040815 -0.0019934 0.0013563 0.0052617 -0.0016027 0 0 0 0 0 0 0 0 0 0 0 0 0 0 0 0 0 -0.018142 0.00062113 0.00044993 0.0045263 0.0046438 0.0026493 -0.0033537 0 0 0 0 0 0 0 0 0 0 0 0 0 0 0
0.58203 0.0038124 0.0030603 0.0037286 0.0027675 0 0.006955 0.0052507 0.0031516 0.0013085 -0.00018531 0.0031892 0.004088 0 0 0 0 0 0 0 0 0 0 0 0 0 0 0 0 0 -0.015042 -0.00037681 -0.0028977 0.0021449 0.0091854 0.0018516 0.00077865 0 0 0 0 0 0 0 0 0 0 0 0 0 0 0
0.58594 0.0031639 0.0021825 0.0040091 0.006856 0 0.0068387 0.0065644 0.0011674 0.0043855 -0.0020359 -0.0014603 0.019488 0 0 0 0 0 0 0 0 0 0 0 0 0 0 0 0 0 -0.008995 0.00054991 -0.0059253 -0.0030422 0.012635 -0.00017312 0.0053361 0 0 0 0 0 0 0 0 0 0 0 0 0 0 0
0.58984 0.0026202 5.9509e-05 0.0028933 0.0073325 0 0.0044478 0.0052594 -0.0012807 0.0057302 -0.0032207 -0.0048179 0.036969 0 0 0 0 0 0 0 0 0 0 0 0 0 0 0 0 0 -0.0014416 0.0012994 -0.0083361 -0.009248 0.015349 -0.0024733 0.0085033 0 0 0 0 0 0 0 0 0 0 0 0 0 0 0
0.59375 0.0022571 -0.0020042 0.0008424 0.0039193 0 0.0013618 0.0009913 -0.0030437 0.0052442 -0.0026159 -0.0035849 0.04477 0 0 0 0 0 0 0 0 0 0 0 0 0 0 0 0 0 0.0067956 2.7958e-06 -0.0097027 -0.013148 0.01723 -0.003652 0.0089233 0 0 0 0 0 0 0 0 0 0 0 0 0 0 0
0.59766 0.0016144 -0.0027264 -0.001332 -0.0013864 0 -0.00064398 -0.0044385 -0.0031824 0.0035905 -2.3229e-05 0.0016436 0.036559 0 0 0 0 0 0 0 0 0 0 0 0 0 0 0 0 0 0.015137 -0.0036032 -0.0097281 -0.012165 0.017266 -0.0029555 0.0061291 0 0 0 0 0 0 0 0 0 0 0 0 0 0 0
0.60156 0.00015444 -0.0018593 -0.0029235 -0.0055879 0 -0.00093413 -0.0083064 -0.0017793 0.0013492 0.0032281 0.0065873 0.016536 0 0 0 0 0 0 0 0 0 0 0 0 0 0 0 0 0 0.022002 -0.0080009 -0.008416 -0.0064869 0.014066 -0.0010091 0.0010602 0 0 0 0 0 0 0 0 0 0 0 0 0 0 0
0.60547 -0.0021268 -0.00028524 -0.0035669 -0.0065071 0 -0.00028754 -0.0090775 3.5507e-05 -0.00099679 0.0050254 0.007037 -0.0035145 0 0 0 0 0 0 0 0 0 0 0 0 0 0 0 0 0 0.024684 -0.010839 -0.0060035 0.00095389 0.0071579 0.00059791 -0.0040171 0 0 0 0 0 0 0 0 0 0 0 0 0 0 0
0.60938 -0.0045042 0.00083554 -0.0032507 -0.0040044 0 2.4444e-05 -0.0074182 0.00099953 -0.0026355 0.0040907 0.0024978 -0.012189 0 0 0 0 0 0 0 0 0 0 0 0 0 0 0 0 0 0.021179 -0.010238 -0.002803 0.0065865 -0.0021219 0.00061479 -0.0066671 0 0 0 0 0 0 0 0 0 0 0 0 0 0 0
0.61328 -0.0059537 0.0010001 -0.0022554 8.9055e-05 0 -0.00064577 -0.0052399 0.00078321 -0.0026477 0.0010464 -0.0037403 -0.0053149 0 0 0 0 0 0 0 0 0 0 0 0 0 0 0 0 0 0.012321 -0.005737 0.00083546 0.008599 -0.011091 -0.00084968 -0.0058803 0 0 0 0 0 0 0 0 0 0 0 0 0 0 0
0.61719 -0.0058381 0.00054018 -0.0010734 0.0031756 0 -0.0020193 -0.003875 0.0001971 -0.0010092 -0.0020374 -0.0077826 0.012422 0 0 0 0 0 0 0 0 0 0 0 0 0 0 0 0 0 0.0018302 0.0014481 0.004433 0.0076884 -0.017295 -0.0025183 -0.0027743 0 0 0 0 0 0 0 0 0 0 0 0 0 0 0
0.62109 -0.0042686 5.4178e-05 -0.000233 0.0034314 0 -0.0034086 -0.0031992 0.00033734 0.00083586 -0.0032003 -0.0081042 0.031011 0 0 0 0 0 0 0 0 0 0 0 0 0 0 0 0 0 -0.0062092 0.008825 0.0073444 0.0058416 -0.019848 -0.0031062 0.00026613 0 0 0 0 0 0 0 0 0 0 0 0 0 0 0
0.625 -0.0019057 -0.00017357 -1.1779e-05 0.00078377 0 -0.0042672 -0.0023006 0.0015056 0.00091305 -0.0019441 -0.0056758 0.04093 0 0 0 0 0 0 0 0 0 0 0 0 0 0 0 0 0 -0.010195 0.013601 0.0088978 0.0045322 -0.019394 -0.0023115 0.0012748 0 0 0 0 0 0 0 0 0 0 0 0 0 0 0
0.62891 0.00051426 -0.00019528 -0.00022974 -0.0031489 0 -0.0042363 -0.00065438 0.002942 -0.0014297 0.00059693 -0.0020426 0.0379 0 0 0 0 0 0 0 0 0 0 0 0 0 0 0 0 0 -0.011566 0.013949 0.0086236 0.0039035 -0.016859 -0.00079185 -0.00015023 0 0 0 0 0 0 0 0 0 0 0 0 0 0 0
0.63281 0.0024816 -4.4956e-05 -0.00035403 -0.0060163 0 -0.0029746 0.0015018 0.0035655 -0.0046285 0.0025901 0.001902 0.024321 0 0 0 0 0 0 0 0 0 0 0 0 0 0 0 0 0 -0.012746 0.0099867 0.0063997 0.0032521 -0.01238 0.00062138 -0.0029055 0 0 0 0 0 0 0 0 0 0 0 0 0 0 0
0.63672 0.0037118 0.00039614 9.4307e-05 -0.0060319 0 -0.00034555 0.0036876 0.0029185 -0.0060725 0.0027188 0.0052957 0.0070435 0 0 0 0 0 0 0 0 0 0 0 0 0 0 0 0 0 -0.014676 0.003788 0.0024737 0.0019122 -0.0055533 0.0015352 -0.0051945 0 0 0 0 0 0 0 0 0 0 0 0 0 0 0
0.64063 0.0040681 0.0010983 0.0011468 -0.0029431 0 0.0030772 0.0056294 0.0014032 -0.0043276 0.00089348 0.0064786 -0.0067835 0 0 0 0 0 0 0 0 0 0 0 0 0 0 0 0 0 -0.016214 -0.0017544 -0.0025362 -0.00035554 0.0033034 0.0019021 -0.0053442 0 0 0 0 0 0 0 0 0 0 0 0 0 0 0
0.64453 0.0036232 0.0015909 0.0023428 0.0017904 0 0.0058958 0.0070064 -0.00027034 -0.00028953 -0.0018294 0.0039319 -0.012893 0 0 0 0 0 0 0 0 0 0 0 0 0 0 0 0 0 -0.015509 -0.0045916 -0.0076319 -0.0034697 0.012352 0.0016117 -0.0024175 0 0 0 0 0 0 0 0 0 0 0 0 0 0 0
0.64844 0.0027538 0.0012093 0.0030561 0.0057187 0 0.0066564 0.0070321 -0.0016886 0.0037251 -0.0039437 -0.0016032 -0.010289 0 0 0 0 0 0 0 0 0 0 0 0 0 0 0 0 0 -0.011595 -0.0045962 -0.011562 -0.0070756 0.01896 0.00048022 0.0032033 0 0 0 0 0 0 0 0 0 0 0 0 0 0 0
0.65234 0.0019887 -0.00022395 0.0028907 0.0067122 0 0.0050022 0.004794 -0.0027475 0.0058523 -0.004378 -0.0065567 7.4651e-05 0 0 0 0 0 0 0 0 0 0 0 0 0 0 0 0 0 -0.0047816 -0.0033447 -0.013224 -0.010344 0.021407 -0.0012691 0.0094772 0 0 0 0 0 0 0 0 0 0 0 0 0 0 0
0.65625 0.0015877 -0.0020012 0.0018453 0.0042 0 0.0021035 0.00031136 -0.0032528 0.0056935 -0.0030694 -0.0070189 0.015608 0 0 0 0 0 0 0 0 0 0 0 0 0 0 0 0 0 0.0038672 -0.0028481 -0.012195 -0.011972 0.019916 -0.0027012 0.013296 0 0 0 0 0 0 0 0 0 0 0 0 0 0 0
0.66016 0.0012331 -0.0029571 0.00022617 -0.00039709 0 -0.00018707 -0.0048501 -0.0028186 0.0039033 -0.00088366 -0.0023213 0.030579 0 0 0 0 0 0 0 0 0 0 0 0 0 0 0 0 0 0.012829 -0.0041754 -0.0089779 -0.010789 0.015983 -0.0026515 0.012225 0 0 0 0 0 0 0 0 0 0 0 0 0 0 0
0.66406 0.00024703 -0.0024252 -0.0015005 -0.0044133 0 -0.00077384 -0.0083612 -0.0013599 0.0013628 0.0010399 0.0039431 0.035852 0 0 0 0 0 0 0 0 0 0 0 0 0 0 0 0 0 0.019967 -0.0068312 -0.004672 -0.0066508 0.010744 -0.00073456 0.0063688 0 0 0 0 0 0 0 0 0 0 0 0 0 0 0
0.66797 -0.0017403 -0.00082904 -0.0028093 -0.0055299 0 -7.5083e-05 -0.0088052 0.00039416 -0.0010236 0.0020028 0.0068006 0.023517 0 0 0 0 0 0 0 0 0 0 0 0 0 0 0 0 0 0.022829 -0.0091088 -0.00028618 -0.00077369 0.0041636 0.0020906 -0.001312 0 0 0 0 0 0 0 0 0 0 0 0 0 0 0
0.67188 -0.0042613 0.00066859 -0.0032596 -0.0032608 0 0.00051264 -0.0066926 0.0011718 -0.002157 0.0019877 0.0040757 -0.0050026 0 0 0 0 0 0 0 0 0 0 0 0 0 0 0 0 0 0.019963 -0.0090647 0.0037328 0.0048825 -0.0041048 0.0040635 -0.0068415 0 0 0 0 0 0 0 0 0 0 0 0 0 0 0
0.67578 -0.0061703 0.0011248 -0.0027536 0.00067488 0 -0.00015842 -0.0038559 0.000227 -0.0011652 0.0013705 -0.0020448 -0.035085 0 0 0 0 0 0 0 0 0 0 0 0 0 0 0 0 0 0.012297 -0.0055944 0.0073565 0.0087134 -0.013177 0.0039008 -0.0079212 0 0 0 0 0 0 0 0 0 0 0 0 0 0 0
0.67969 -0.006422 0.00049631 -0.0017291 0.0034292 0 -0.0021808 -0.0018851 -0.0017825 0.0015446 0.00054354 -0.0072535 -0.046306 0 0 0 0 0 0 0 0 0 0 0 0 0 0 0 0 0 0.0029619 0.00082901 0.010425 0.010153 -0.020574 0.0017234 -0.00528 0 0 0 0 0 0 0 0 0 0 0 0 0 0 0
0.68359 -0.0048074 -0.00050611 -0.00097025 0.0029063 0 -0.0047184 -0.0011104 -0.0031171 0.0039023 -0.00016235 -0.0086638 -0.028346 0 0 0 0 0 0 0 0 0 0 0 0 0 0 0 0 0 -0.0047243 0.0081015 0.012309 0.0095664 -0.02367 -0.0011139 -0.0016745 0 0 0 0 0 0 0 0 0 0 0 0 0 0 0
0.6875 -0.0020383 -0.0011109 -0.0010151 -0.00079604 0 -0.0066576 -0.00086659 -0.0023739 0.0035285 -0.00038129 -0.0063693 0.007832 0 0 0 0 0 0 0 0 0 0 0 0 0 0 0 0 0 -0.0094105 0.013313 0.012181 0.0077384 -0.021634 -0.0030461 0.00037913 0 0 0 0 0 0 0 0 0 0 0 0 0 0 0
0.69141 0.00080899 -0.0010228 -0.0016179 -0.0053749 0 -0.007116 -0.00039625 0.00024719 -2.2351e-05 0.00015298 -0.0022994 0.035786 0 0 0 0 0 0 0 0 0 0 0 0 0 0 0 0 0 -0.012006 0.014223 0.0096616 0.0054807 -0.015926 -0.0032732 0.00014742 0 0 0 0 0 0 0 0 0 0 0 0 0 0 0
0.69531 0.0029385 -0.00042214 -0.0018449 -0.0077814 0 -0.0056351 0.00065655 0.0030256 -0.0044013 0.001209 0.0016446 0.034274 0 0 0 0 0 0 0 0 0 0 0 0 0 0 0 0 0 -0.013981 0.010586 0.0052413 0.0034363 -0.0088571 -0.0020227 -0.0014533 0 0 0 0 0 0 0 0 0 0 0 0 0 0 0
0.69922 0.0040755 0.00034902 -0.00085847 -0.0061988 0 -0.002336 0.0023669 0.0040999 -0.0062301 0.0019276 0.0042489 0.0054666 0 0 0 0 0 0 0 0 0 0 0 0 0 0 0 0 0 -0.015577 0.0043976 7.9499e-05 0.0018335 -0.0017522 -0.0001526 -0.0029454 0 0 0 0 0 0 0 0 0 0 0 0 0 0 0
0.70313 0.0043075 0.00098454 0.001263 -0.0012391 0 0.001858 0.0046275 0.0028925 -0.004058 0.0014117 0.0046604 -0.026644 0 0 0 0 0 0 0 0 0 0 0 0 0 0 0 0 0 -0.015716 -0.0012879 -0.0045937 0.00023446 0.00546 0.0014102 -0.0031053 0 0 0 0 0 0 0 0 0 0 0 0 0 0 0
0.70703 0.0038743 0.0011906 0.0034544 0.0044203 0 0.0053057 0.0068459 0.00036545 0.00034653 -0.00033693 0.0025196 -0.0374 0 0 0 0 0 0 0 0 0 0 0 0 0 0 0 0 0 -0.013414 -0.0042194 -0.0079746 -0.002262 0.012978 0.0020394 -0.0011817 0 0 0 0 0 0 0 0 0 0 0 0 0 0 0
0.71094 0.0031069 0.00069374 0.0044656 0.0077108 0 0.0064074 0.0077677 -0.0019421 0.0036688 -0.0021309 -0.0011611 -0.022998 0 0 0 0 0 0 0 0 0 0 0 0 0 0 0 0 0 -0.0088927 -0.0042029 -0.0097882 -0.0061352 0.019785 0.0015723 0.0028931 0 0 0 0 0 0 0 0 0 0 0 0 0 0 0
0.71484 0.002379 -0.00053864 0.0038182 0.0070579 0 0.004714 0.0061404 -0.0030822 0.0039927 -0.0024848 -0.0038185 -0.002139 0 0 0 0 0 0 0 0 0 0 0 0 0 0 0 0 0 -0.0032186 -0.0028927 -0.010118 -0.010489 0.023829 0.00035417 0.0079961 0 0 0 0 0 0 0 0 0 0 0 0 0 0 0
0.71875 0.0018921 -0.0020658 0.0020565 0.0032662 0 0.0014438 0.001944 -0.0030901 0.0021227 -0.00096089 -0.0030041 0.0033661 0 0 0 0 0 0 0 0 0 0 0 0 0 0 0 0 0 0.0028079 -0.0023941 -0.0092324 -0.013099 0.023566 -0.00088475 0.011699 0 0 0 0 0 0 0 0 0 0 0 0 0 0 0
0.72266 0.0014316 -0.0030899 0.00014416 -0.0011231 0 -0.0012504 -0.0030783 -0.0025385 0.00023248 0.0013745 0.0012239 -0.010403 0 0 0 0 0 0 0 0 0 0 0 0 0 0 0 0 0 0.0089438 -0.0037628 -0.0074758 -0.011819 0.019186 -0.001399 0.011391 0 0 0 0 0 0 0 0 0 0 0 0 0 0 0
0.72656 0.00045068 -0.0029705 -0.0013169 -0.0035121 0 -0.0018393 -0.0064525 -0.0019332 -0.0004144 0.0029076 0.005743 -0.027533 0 0 0 0 0 0 0 0 0 0 0 0 0 0 0 0 0 0.014626 -0.0063845 -0.0051313 -0.0063523 0.01226 -0.000896 0.0062664 0 0 0 0 0 0 0 0 0 0 0 0 0 0 0
0.73047 -0.0014192 -0.0017275 -0.0022911 -0.0028172 0 -0.00053685 -0.0068484 -0.0015069 -0.00024599 0.002895 0.0067227 -0.03028 0 0 0 0 0 0 0 0 0 0 0 0 0 0 0 0 0 0.018254 -0.0084561 -0.0022652 0.0011966 0.0043022 0.00025493 -0.0015114 0 0 0 0 0 0 0 0 0 0 0 0 0 0 0
0.73438 -0.0038455 -5.4957e-05 -0.0028953 5.8115e-05 0 0.00096787 -0.0050403 -0.001339 -0.00022125 0.0019061 0.0029318 -0.017554 0 0 0 0 0 0 0 0 0 0 0 0 0 0 0 0 0 0.017922 -0.0081081 0.001225 0.0076169 -0.0040709 0.00129 -0.0078916 0 0 0 0 0 0 0 0 0 0 0 0 0 0 0
0.73828 -0.0058223 0.001196 -0.0030037 0.0030223 0 0.00091842 -0.0030072 -0.0014112 -0.00047812 0.00094894 -0.0031641 -0.0045706 0 0 0 0 0 0 0 0 0 0 0 0 0 0 0 0 0 0.013147 -0.0045144 0.0052346 0.010698 -0.012569 0.0015988 -0.0097245 0 0 0 0 0 0 0 0 0 0 0 0 0 0 0
0.74219 -0.0063378 0.0016109 -0.0024 0.0041889 0 -0.0011627 -0.0020987 -0.0014954 -0.00044811 0.00038956 -0.0075576 -0.0047344 0 0 0 0 0 0 0 0 0 0 0 0 0 0 0 0 0 0.0057141 0.0015074 0.0090343 0.010412 -0.020128 0.0011005 -0.0070254 0 0 0 0 0 0 0 0 0 0 0 0 0 0 0
0.74609 -0.0051177 0.001387 -0.001267 0.0029104 0 -0.004223 -0.0020835 -0.0011579 -4.8755e-05 -0.00010438 -0.0079396 -0.013901 0 0 0 0 0 0 0 0 0 0 0 0 0 0 0 0 0 -0.0014639 0.0076995 0.011338 0.0083568 -0.024821 0.00018177 -0.0027848 0 0 0 0 0 0 0 0 0 0 0 0 0 0 0
0.75 -0.0027756 0.001017 -0.00031549 -7.513e-05 0 -0.0065397 -0.001848 -8.105e-05 -0.00017745 -0.00069162 -0.0050136 -0.014583 0 0 0 0 0 0 0 0 0 0 0 0 0 0 0 0 0 -0.0064424 0.011407 0.011035 0.006216 -0.025081 -0.00064925 -0.00053151 0 0 0 0 0 0 0 0 0 0 0 0 0 0 0
0.75391 -0.00027769 0.00084658 -0.00022539 -0.003238 0 -0.0068551 -0.00073438 0.0015524 -0.0016773 -0.0008248 -0.0011165 0.003859 0 0 0 0 0 0 0 0 0 0 0 0 0 0 0 0 0 -0.0092639 0.01104 0.008072 0.0046707 -0.020961 -0.0010404 -0.0017385 0 0 0 0 0 0 0 0 0 0 0 0 0 0 0
0.75781 0.0017193 0.00089114 -0.00090101 -0.0050734 0 -0.0049747 0.00098787 0.0030735 -0.0039881 0.00011375 0.0019349 0.030721 0 0 0 0 0 0 0 0 0 0 0 0 0 0 0 0 0 -0.011054 0.0070941 0.0036453 0.0034362 -0.014019 -0.00084778 -0.0050769 0 0 0 0 0 0 0 0 0 0 0 0 0 0 0
0.76172 0.0030638 0.00096669 -0.0013823 -0.0047278 0 -0.001651 0.0027854 0.0038241 -0.0052627 0.0017298 0.0036159 0.041697 0 0 0 0 0 0 0 0 0 0 0 0 0 0 0 0 0 -0.012413 0.0018918 -0.00058411 0.0019511 -0.0059707 -9.9609e-05 -0.0077566 0 0 0 0 0 0 0 0 0 0 0 0 0 0 0
0.76563 0.0038274 0.0009006 -0.00065519 -0.0023094 0 0.0018953 0.0045414 0.0036707 -0.0040743 0.002559 0.0039866 0.022515 0 0 0 0 0 0 0 0 0 0 0 0 0 0 0 0 0 -0.01287 -0.0019088 -0.0036149 -0.00012168 0.0024043 0.00096229 -0.0075686 0 0 0 0 0 0 0 0 0 0 0 0 0 0 0
0.76953 0.0040268 0.00061317 0.0013384 0.0011202 0 0.0044685 0.0062771 0.0030137 -0.00092441 0.0014159 0.0030603 -0.014991 0 0 0 0 0 0 0 0 0 0 0 0 0 0 0 0 0 -0.0117 -0.0030237 -0.0055631 -0.0028409 0.010927 0.0018365 -0.0041117 0 0 0 0 0 0 0 0 0 0 0 0 0 0 0
0.77344 0.003692 8.7792e-05 0.0034724 0.0039283 0 0.0053053 0.0073635 0.0023122 0.0021067 -0.0012022 0.0011809 -0.041202 0 0 0 0 0 0 0 0 0 0 0 0 0 0 0 0 0 -0.0088468 -0.0021662 -0.0070828 -0.0060172 0.018817 0.001926 0.0012663 0 0 0 0 0 0 0 0 0 0 0 0 0 0 0
0.77734 0.0030754 -0.00063398 0.0042658 0.0046737 0 0.0043796 0.0065355 0.0016685 0.003204 -0.0033085 -0.00043936 -0.034467 0 0 0 0 0 0 0 0 0 0 0 0 0 0 0 0 0 -0.0048229 -0.0011751 -0.0084089 -0.0090612 0.024212 0.00093908 0.0063275 0 0 0 0 0 0 0 0 0 0 0 0 0 0 0
0.78125 0.0025639 -0.0013972 0.0030502 0.0029612 0 0.0024498 0.0031278 0.00091262 0.0022288 -0.0032202 -0.00032401 -0.0001711 0 0 0 0 0 0 0 0 0 0 0 0 0 0 0 0 0 2.9475e-05 -0.0014868 -0.0090201 -0.010908 0.025162 -0.00077793 0.0089747 0 0 0 0 0 0 0 0 0 0 0 0 0 0 0
0.78516 0.0022536 -0.0019281 0.00046146 -0.00018019 0 0.00067674 -0.0017018 2.127e-05 0.00041128 -0.0011562 0.001746 0.034544 0 0 0 0 0 0 0 0 0 0 0 0 0 0 0 0 0 0.0056411 -0.0032275 -0.0082134 -0.010422 0.021171 -0.0023354 0.0081327 0 0 0 0 0 0 0 0 0 0 0 0 0 0 0
0.78906 0.0016889 -0.0019685 -0.0021005 -0.0028137 0 -7.0617e-05 -0.0053535 -0.00068746 -0.0010076 0.0010363 0.0040347 0.04485 0 0 0 0 0 0 0 0 0 0 0 0 0 0 0 0 0 0.011364 -0.0054548 -0.0058912 -0.0071722 0.013648 -0.0028441 0.004271 0 0 0 0 0 0 0 0 0 0 0 0 0 0 0
0.79297 0.00022206 -0.0014695 -0.0034914 -0.0033029 0 0.00023715 -0.0057954 -0.00085328 -0.0015978 0.0017215 0.0041343 0.028378 0 0 0 0 0 0 0 0 0 0 0 0 0 0 0 0 0 0.01535 -0.0069878 -0.002676 -0.0019328 0.0048301 -0.0020092 -0.00073286 0 0 0 0 0 0 0 0 0 0 0 0 0 0 0
0.79688 -0.002226 -0.00066579 -0.0034637 -0.0014007 0 0.00082169 -0.0033651 -0.00051501 -0.0014495 0.0009272 0.0011954 0.003823 0 0 0 0 0 0 0 0 0 0 0 0 0 0 0 0 0 0.015404 -0.0069631 0.0007272 0.0036129 -0.0036752 -0.00031442 -0.0045186 0 0 0 0 0 0 0 0 0 0 0 0 0 0 0
0.80078 -0.004783 5.8764e-05 -0.0025502 0.001588 0 0.00070201 -0.00051209 -0.00013201 -0.00065888 -3.219e-05 -0.0031581 -0.0085044 0 0 0 0 0 0 0 0 0 0 0 0 0 0 0 0 0 0.010865 -0.0048998 0.0041177 0.0077665 -0.011287 0.0013161 -0.0055271 0 0 0 0 0 0 0 0 0 0 0 0 0 0 0
0.80469 -0.0061283 0.00040975 -0.0014913 0.0037014 0 -0.00058922 0.00038037 -9.4647e-05 0.00050904 -0.00016595 -0.0062055 -0.0045004 0 0 0 0 0 0 0 0 0 0 0 0 0 0 0 0 0 0.0035877 -0.00074623 0.0076001 0.0096184 -0.017673 0.0020849 -0.0038135 0 0 0 0 0 0 0 0 0 0 0 0 0 0 0
0.80859 -0.0055052 0.00034293 -0.00075084 0.00361 0 -0.0026858 -0.00096911 -0.00024991 0.0011792 0.0002009 -0.0063826 0.0035727 0 0 0 0 0 0 0 0 0 0 0 0 0 0 0 0 0 -0.003241 0.0047606 0.010819 0.0092631 -0.021961 0.0017231 -0.00084431 0 0 0 0 0 0 0 0 0 0 0 0 0 0 0
0.8125 -0.0033053 5.3838e-05 -0.00038643 0.0013955 0 -0.004614 -0.0027332 -8.2268e-06 0.00025211 3.6054e-05 -0.0041967 0.0022838 0 0 0 0 0 0 0 0 0 0 0 0 0 0 0 0 0 -0.0075088 0.0098385 0.012614 0.0075044 -0.022959 0.0005472 0.0014978 0 0 0 0 0 0 0 0 0 0 0 0 0 0 0
0.81641 -0.00068681 -0.00015732 -0.00017801 -0.0016213 0 -0.0053317 -0.0028334 0.0010146 -0.0023068 -0.0010733 -0.0012091 -0.0090418 0 0 0 0 0 0 0 0 0 0 0 0 0 0 0 0 0 -0.0094851 0.012224 0.011715 0.0053955 -0.020089 -0.00075817 0.0019697 0 0 0 0 0 0 0 0 0 0 0 0 0 0 0
0.82031 0.0013553 -5.0628e-05 0.00018482 -0.0037477 0 -0.004253 -0.0007557 0.0024672 -0.0047273 -0.0024497 0.0014483 -0.019201 0 0 0 0 0 0 0 0 0 0 0 0 0 0 0 0 0 -0.010821 0.010565 0.0079486 0.0037855 -0.013932 -0.0014861 0.00051943 0 0 0 0 0 0 0 0 0 0 0 0 0 0 0
0.82422 0.0025691 0.00041747 0.00093242 -0.0038588 0 -0.0015556 0.0022861 0.0034205 -0.0045709 -0.0031343 0.0034127 -0.018233 0 0 0 0 0 0 0 0 0 0 0 0 0 0 0 0 0 -0.012415 0.0056006 0.0027213 0.0028777 -0.0058058 -0.00127 -0.0017519 0 0 0 0 0 0 0 0 0 0 0 0 0 0 0
0.82813 0.0032393 0.0010259 0.0020588 -0.0019179 0 0.001813 0.0046456 0.0031121 -0.0010616 -0.0028998 0.0043977 -0.0080123 0 0 0 0 0 0 0 0 0 0 0 0 0 0 0 0 0 -0.013399 -6.1262e-05 -0.0018615 0.0019893 0.002996 -0.00033152 -0.003085 0 0 0 0 0 0 0 0 0 0 0 0 0 0 0
0.83203 0.0036105 0.0013511 0.0032378 0.0010712 0 0.0044866 0.0054978 0.0015967 0.0037415 -0.0023062 0.003886 0.0007674 0 0 0 0 0 0 0 0 0 0 0 0 0 0 0 0 0 -0.012124 -0.0036442 -0.0045257 -8.9661e-05 0.011435 0.00056985 -0.0019388 0 0 0 0 0 0 0 0 0 0 0 0 0 0 0
0.83594 0.0036369 0.00099862 0.003919 0.0035767 0 0.0053397 0.0049774 -0.0002827 0.0064337 -0.0019123 0.0019018 0.0012266 0 0 0 0 0 0 0 0 0 0 0 0 0 0 0 0 0 -0.0078992 -0.0041 -0.0056087 -0.0040689 0.018379 0.00058182 0.0019487 0 0 0 0 0 0 0 0 0 0 0 0 0 0 0
0.83984 0.0032277 -8.946e-05 0.0036082 0.0042938 0 0.0041557 0.00351 -0.0015541 0.005213 -0.0017208 -0.00018427 -0.0018054 0 0 0 0 0 0 0 0 0 0 0 0 0 0 0 0 0 -0.001623 -0.0026698 -0.0063811 -0.0091505 0.02248 -0.00059952 0.0069441 0 0 0 0 0 0 0 0 0 0 0 0 0 0 0
0.84375 0.0025204 -0.0014829 0.0021672 0.0028302 0 0.0018307 0.001354 -0.0018173 0.0014283 -0.0014628 -0.00028512 0.0022889 0 0 0 0 0 0 0 0 0 0 0 0 0 0 0 0 0 0.0050894 -0.0017179 -0.0076069 -0.013062 0.022785 -0.0023606 0.010116 0 0 0 0 0 0 0 0 0 0 0 0 0 0 0
0.84766 0.0017446 -0.0024544 -6.6236e-05 -4.4593e-05 0 -0.00015814 -0.0012177 -0.0014267 -0.0017876 -0.0011573 0.002492 0.016526 0 0 0 0 0 0 0 0 0 0 0 0 0 0 0 0 0 0.01103 -0.0028646 -0.0087245 -0.01343 0.019496 -0.0034582 0.0090671 0 0 0 0 0 0 0 0 0 0 0 0 0 0 0
0.85156 0.00085418 -0.0024408 -0.0024014 -0.0028008 0 -0.00074041 -0.0036075 -0.0010814 -0.002364 -0.0010808 0.0065709 0.030759 0 0 0 0 0 0 0 0 0 0 0 0 0 0 0 0 0 0.015549 -0.0058653 -0.0083537 -0.0095337 0.013872 -0.0028747 0.0038156 0 0 0 0 0 0 0 0 0 0 0 0 0 0 0
0.85547 -0.0005063 -0.0014443 -0.0040688 -0.0040277 0 1.3419e-05 -0.0050777 -0.0012154 -0.00080426 -0.0012072 0.008862 0.031402 0 0 0 0 0 0 0 0 0 0 0 0 0 0 0 0 0 0.01795 -0.0088836 -0.0055504 -0.002948 0.0071885 -0.000647 -0.00291 0 0 0 0 0 0 0 0 0 0 0 0 0 0 0
0.85938 -0.0025024 -4.732e-05 -0.0045235 -0.003247 0 0.00098568 -0.0053151 -0.0016719 0.00085481 -0.0010202 0.0072862 0.016854 0 0 0 0 0 0 0 0 0 0 0 0 0 0 0 0 0 0.017301 -0.0097122 -0.00063027 0.0035111 -0.00014611 0.0019922 -0.0074557 0 0 0 0 0 0 0 0 0 0 0 0 0 0 0
0.86328 -0.004594 0.00097911 -0.0036935 -0.0011292 0 0.0008663 -0.0046901 -0.0018761 0.0011739 -0.00015239 0.0025019 0.0012806 0 0 0 0 0 0 0 0 0 0 0 0 0 0 0 0 0 0.013179 -0.0070489 0.0050391 0.0076335 -0.0082512 0.0033484 -0.0077985 0 0 0 0 0 0 0 0 0 0 0 0 0 0 0
0.86719 -0.0056808 0.0011678 -0.002075 0.00099132 0 -0.00088553 -0.0038478 -0.0013415 0.00026383 0.00090836 -0.0027558 0.00067436 0 0 0 0 0 0 0 0 0 0 0 0 0 0 0 0 0 0.006485 -0.0012166 0.0098734 0.0089195 -0.016527 0.0024026 -0.0047999 0 0 0 0 0 0 0 0 0 0 0 0 0 0 0
0.87109 -0.0049283 0.00059103 -0.00053666 0.0019156 0 -0.0036542 -0.0030636 -0.0001163 -0.0010202 0.0011275 -0.0059159 0.014832 0 0 0 0 0 0 0 0 0 0 0 0 0 0 0 0 0 -0.00080545 0.0058585 0.012737 0.0082448 -0.022989 -0.00044316 -0.0012208 0 0 0 0 0 0 0 0 0 0 0 0 0 0 0
0.875 -0.0025161 -0.00027217 0.00018433 0.0011791 0 -0.0060435 -0.0020664 0.0011874 -0.0022292 0.0001452 -0.00619 0.025484 0 0 0 0 0 0 0 0 0 0 0 0 0 0 0 0 0 -0.0069102 0.011393 0.013111 0.006742 -0.025193 -0.003549 0.00047537 0 0 0 0 0 0 0 0 0 0 0 0 0 0 0
0.87891 0.00044216 -0.00086193 2.0623e-05 -0.0008038 0 -0.0066767 -0.0004862 0.0018314 -0.0033919 -0.0010109 -0.0043599 0.015124 0 0 0 0 0 0 0 0 0 0 0 0 0 0 0 0 0 -0.011253 0.013042 0.01103 0.0050454 -0.022029 -0.0050485 -0.00035077 0 0 0 0 0 0 0 0 0 0 0 0 0 0 0
0.88281 0.0027385 -0.00081617 -0.00031533 -0.0029755 0 -0.0049272 0.0016118 0.0015256 -0.0042564 -0.00081394 -0.0015602 -0.011884 0 0 0 0 0 0 0 0 0 0 0 0 0 0 0 0 0 -0.014198 0.010214 0.0071066 0.0033282 -0.014622 -0.0040283 -0.0026044 0 0 0 0 0 0 0 0 0 0 0 0 0 0 0
0.88672 0.0038577 -9.9253e-05 0.00012536 -0.0040822 0 -0.0012618 0.0036773 0.0006499 -0.0040453 0.001016 0.001389 -0.029589 0 0 0 0 0 0 0 0 0 0 0 0 0 0 0 0 0 -0.015937 0.0045487 0.0024968 0.0016402 -0.0054635 -0.0011053 -0.0045449 0 0 0 0 0 0 0 0 0 0 0 0 0 0 0
0.89063 0.0040397 0.00098882 0.0016845 -0.0032314 0 0.0029038 0.0050896 -9.8914e-05 -0.0022472 0.002881 0.0037084 -0.015005 0 0 0 0 0 0 0 0 0 0 0 0 0 0 0 0 0 -0.015881 -0.00097289 -0.0015135 -3.4705e-05 0.0033297 0.0019759 -0.0047208 0 0 0 0 0 0 0 0 0 0 0 0 0 0 0
0.89453 0.0037512 0.0019038 0.0036816 -0.00043082 0 0.0058147 0.0055388 -0.0003318 0.00056462 0.0027491 0.0044285 0.026774 0 0 0 0 0 0 0 0 0 0 0 0 0 0 0 0 0 -0.013245 -0.0038658 -0.004221 -0.0019159 0.010904 0.0034596 -0.0023597 0 0 0 0 0 0 0 0 0 0 0 0 0 0 0
0.89844 0.0032493 0.0020868 0.0048625 0.0031935 0 0.006268 0.0050319 -0.00026729 0.0030699 0.00031324 0.0030177 0.064042 0 0 0 0 0 0 0 0 0 0 0 0 0 0 0 0 0 -0.0080865 -0.0036615 -0.0059046 -0.0042659 0.017098 0.0026764 0.0023625 0 0 0 0 0 0 0 0 0 0 0 0 0 0 0
0.90234 0.0026252 0.0013025 0.0043762 0.0058222 0 0.0043472 0.0036758 -0.00039626 0.0044183 -0.0024774 0.00028347 0.067686 0 0 0 0 0 0 0 0 0 0 0 0 0 0 0 0 0 -0.0015474 -0.0019802 -0.0073879 -0.0068582 0.02142 0.00040161 0.0079628 0 0 0 0 0 0 0 0 0 0 0 0 0 0 0
0.90625 0.0020361 -0.00011808 0.0024238 0.0059678 0 0.0014501 0.0015941 -0.00085024 0.004861 -0.0032263 -0.0017753 0.039617 0 0 0 0 0 0 0 0 0 0 0 0 0 0 0 0 0 0.0049434 -0.0011496 -0.0090306 -0.008679 0.022892 -0.0017335 0.011799 0 0 0 0 0 0 0 0 0 0 0 0 0 0 0
0.91016 0.001641 -0.0013849 2.5772e-05 0.003497 0 -0.00058655 -0.00094049 -0.0011603 0.0050217 -0.0014126 -0.0014833 0.010652 0 0 0 0 0 0 0 0 0 0 0 0 0 0 0 0 0 0.010536 -0.0024887 -0.010103 -0.0084366 0.020878 -0.0023363 0.011358 0 0 0 0 0 0 0 0 0 0 0 0 0 0 0
0.91406 0.0012658 -0.001734 -0.0018158 -0.00014431 0 -0.00075859 -0.0034067 -0.00072129 0.0047865 0.0012036 0.00094624 0.0088543 0 0 0 0 0 0 0 0 0 0 0 0 0 0 0 0 0 0.014921 -0.0055026 -0.0092504 -0.0055967 0.015779 -0.0010922 0.0061696 0 0 0 0 0 0 0 0 0 0 0 0 0 0 0
0.91797 0.00034438 -0.00096593 -0.0027488 -0.0028016 0 0.00039915 -0.0051783 0.00048569 0.0033615 0.0024602 0.0034123 0.0307 0 0 0 0 0 0 0 0 0 0 0 0 0 0 0 0 0 0.017595 -0.0083656 -0.0057277 -0.00097339 0.0087364 0.0011684 -0.0012935 0 0 0 0 0 0 0 0 0 0 0 0 0 0 0
0.92188 -0.0015386 0.00040104 -0.0029936 -0.0030244 0 0.0012892 -0.0058106 0.0016983 0.00056922 0.0018836 0.0036248 0.045436 0 0 0 0 0 0 0 0 0 0 0 0 0 0 0 0 0 0.017552 -0.0091037 -0.0002755 0.003756 0.00078454 0.0031091 -0.0069098 0 0 0 0 0 0 0 0 0 0 0 0 0 0 0
0.92578 -0.0039529 0.0015102 -0.002829 -0.0010081 0 0.00056645 -0.0052185 0.0019971 -0.0022791 0.00081664 0.00096361 0.028409 0 0 0 0 0 0 0 0 0 0 0 0 0 0 0 0 0 0.013993 -0.0066425 0.0052047 0.0071721 -0.007436 0.0037101 -0.0076898 0 0 0 0 0 0 0 0 0 0 0 0 0 0 0
0.92969 -0.0056088 0.0017714 -0.0023054 0.0016049 0 -0.0017816 -0.0036565 0.0011797 -0.0033222 0.00068287 -0.0031106 -0.011797 0 0 0 0 0 0 0 0 0 0 0 0 0 0 0 0 0 0.0074166 -0.0012915 0.0089043 0.0088309 -0.015095 0.0027534 -0.0038366 0 0 0 0 0 0 0 0 0 0 0 0 0 0 0
0.93359 -0.0052745 0.0012029 -0.0014549 0.0028688 0 -0.0044536 -0.0016124 1.0944e-05 -0.0021176 0.0014895 -0.0062306 -0.041252 0 0 0 0 0 0 0 0 0 0 0 0 0 0 0 0 0 -0.00018559 0.0053297 0.010174 0.0090562 -0.020661 0.00080113 0.0015938 0 0 0 0 0 0 0 0 0 0 0 0 0 0 0
0.9375 -0.002862 0.00029103 -0.00059582 0.0017939 0 -0.0058495 0.00031279 -0.00043061 -0.00037666 0.0021705 -0.0066677 -0.035107 0 0 0 0 0 0 0 0 0 0 0 0 0 0 0 0 0 -0.0064123 0.010841 0.0095404 0.0082875 -0.022447 -0.0011656 0.0050271 0 0 0 0 0 0 0 0 0 0 0 0 0 0 0
0.94141 0.00038337 -0.00041932 -0.00019868 -0.0010822 0 -0.0051725 0.0016099 0.00030731 -0.00035711 0.0020961 -0.0041033 -0.0019315 0 0 0 0 0 0 0 0 0 0 0 0 0 0 0 0 0 -0.0099236 0.01307 0.0078519 0.0067817 -0.019884 -0.0022 0.0047012 0 0 0 0 0 0 0 0 0 0 0 0 0 0 0
0.94531 0.0028348 -0.00062124 -0.00035197 -0.0040637 0 -0.0027849 0.0021636 0.0017031 -0.0024621 0.0017776 0.00047783 0.027098 0 0 0 0 0 0 0 0 0 0 0 0 0 0 0 0 0 -0.011023 0.011145 0.0054964 0.0048174 -0.01409 -0.0017945 0.0013575 0 0 0 0 0 0 0 0 0 0 0 0 0 0 0
0.94922 0.0037047 -0.00027329 -0.00046285 -0.0052927 0 0.00024448 0.0024037 0.002767 -0.0046669 0.0019484 0.0052501 0.030891 0 0 0 0 0 0 0 0 0 0 0 0 0 0 0 0 0 -0.010965 0.0060857 0.0023883 0.0028344 -0.0069611 -0.00015318 -0.0026997 0 0 0 0 0 0 0 0 0 0 0 0 0 0 0
0.95313 0.0034219 0.00048962 0.00030744 -0.0038058 0 0.0028315 0.003005 0.0028411 -0.0045091 0.0023049 0.008132 0.017036 0 0 0 0 0 0 0 0 0 0 0 0 0 0 0 0 0 -0.010721 0.00033452 -0.0014507 0.0010949 0.00035396 0.0018053 -0.005033 0 0 0 0 0 0 0 0 0 0 0 0 0 0 0
0.95703 0.0029385 0.0013724 0.0021674 -0.00012541 0 0.0042857 0.0042342 0.0019549 -0.0015695 0.0016518 0.0076709 0.0077534 0 0 0 0 0 0 0 0 0 0 0 0 0 0 0 0 0 -0.010233 -0.0036262 -0.0054675 -0.0007397 0.0078575 0.00284 -0.0041159 0 0 0 0 0 0 0 0 0 0 0 0 0 0 0
0.96094 0.0027731 0.0019099 0.004256 0.0039299 0 0.004397 0.0055196 0.00055535 0.002163 -0.00056051 0.0040732 0.011911 0 0 0 0 0 0 0 0 0 0 0 0 0 0 0 0 0 -0.0085651 -0.0046906 -0.008773 -0.0033737 0.015517 0.0020864 6.3529e-05 0 0 0 0 0 0 0 0 0 0 0 0 0 0 0
0.96484 0.0027152 0.0016362 0.005189 0.006194 0 0.0034226 0.0057609 -0.00094562 0.0043001 -0.0031431 -0.00047098 0.01629 0 0 0 0 0 0 0 0 0 0 0 0 0 0 0 0 0 -0.0046687 -0.0036032 -0.010697 -0.0069343 0.021896 -0.00032788 0.005742 0 0 0 0 0 0 0 0 0 0 0 0 0 0 0
0.96875 0.0022875 0.00045956 0.0041746 0.0054101 0 0.0020196 0.0042166 -0.0023307 0.0041542 -0.0039975 -0.0029177 0.0052527 0 0 0 0 0 0 0 0 0 0 0 0 0 0 0 0 0 0.0017322 -0.0022437 -0.011081 -0.010262 0.024415 -0.0032157 0.009849 0 0 0 0 0 0 0 0 0 0 0 0 0 0 0
0.97266 0.0012886 -0.0010694 0.0016805 0.0020443 0 0.00095024 0.0011787 -0.0034271 0.0027772 -0.0021559 -0.0014917 -0.01623 0 0 0 0 0 0 0 0 0 0 0 0 0 0 0 0 0 0.0095591 -0.0023221 -0.010055 -0.011394 0.021302 -0.0049641 0.0095732 0 0 0 0 0 0 0 0 0 0 0 0 0 0 0
0.97656 -0.00015705 -0.0019696 -0.00095544 -0.0019377 0 0.00056966 -0.0021884 -0.0039851 0.0012951 0.0011419 0.0028352 -0.025395 0 0 0 0 0 0 0 0 0 0 0 0 0 0 0 0 0 0.01644 -0.0043396 -0.0076554 -0.0090511 0.013327 -0.0045232 0.0043701 0 0 0 0 0 0 0 0 0 0 0 0 0 0 0
0.98047 -0.0018973 -0.0015063 -0.002577 -0.004271 0 0.00050566 -0.0046541 -0.0037889 -0.00025276 0.0035256 0.0068704 -0.0085277 0 0 0 0 0 0 0 0 0 0 0 0 0 0 0 0 0 0.019637 -0.0073031 -0.0038071 -0.0038046 0.0034509 -0.0021137 -0.0032267 0 0 0 0 0 0 0 0 0 0 0 0 0 0 0
0.98438 -0.0038449 0.00018144 -0.0029486 -0.0037979 0 -3.5584e-05 -0.0055917 -0.0028518 -0.0022681 0.0035931 0.0074334 0.019816 0 0 0 0 0 0 0 0 0 0 0 0 0 0 0 0 0 0.017556 -0.0091919 0.0012301 0.0022157 -0.0053425 0.00082756 -0.0090801 0 0 0 0 0 0 0 0 0 0 0 0 0 0 0
0.98828 -0.0056917 0.0020807 -0.002608 -0.0011302 0 -0.0014778 -0.0050134 -0.0014448 -0.0042614 0.0018914 0.0035445 0.02984 0 0 0 0 0 0 0 0 0 0 0 0 0 0 0 0 0 0.010877 -0.0079619 0.0064648 0.006808 -0.011889 0.0024657 -0.010331 0 0 0 0 0 0 0 0 0 0 0 0 0 0 0
0.99219 -0.0066997 0.0030068 -0.0021579 0.0018385 0 -0.0033392 -0.0032307 4.9402e-05 -0.004841 -7.8625e-06 -0.0030306 0.009242 0 0 0 0 0 0 0 0 0 0 0 0 0 0 0 0 0 0.002307 -0.0027771 0.010371 0.0090084 -0.016659 0.0016784 -0.0073309 0 0 0 0 0 0 0 0 0 0 0 0 0 0 0
0.99609 -0.0060517 0.0024595 -0.0017719 0.0031616 0 -0.004566 -0.00070844 0.0012654 -0.0032992 -0.0010682 -0.0090063 -0.021365 0 0 0 0 0 0 0 0 0 0 0 0 0 0 0 0 0 -0.005095 0.0050891 0.011695 0.0091599 -0.020075 -0.0011984 -0.0029976 0 0 0 0 0 0 0 0 0 0 0 0 0 0 0
1 -0.0035871 0.00094373 -0.0013035 0.001975 0 -0.0044756 0.0018074 0.0018836 -0.00087751 -0.0013002 -0.011447 -0.029642 0 0 0 0 0 0 0 0 0 0 0 0 0 0 0 0 0 -0.0097669 0.012416 0.010272 0.0080181 -0.02138 -0.0044661 -0.00030836 0 0 0 0 0 0 0 0 0 0 0 0 0 0 0
1.0039 -0.0001761 -0.00046452 -0.00068176 -0.0010859 0 -0.0033529 0.0033806 0.0016998 8.2372e-05 -0.001039 -0.0091294 -0.007373 0 0 0 0 0 0 0 0 0 0 0 0 0 0 0 0 0 -0.012151 0.015588 0.0071481 0.0060289 -0.019295 -0.0060208 -0.0002509 0 0 0 0 0 0 0 0 0 0 0 0 0 0 0
1.0078 0.0027594 -0.00090233 -4.751e-05 -0.0042834 0 -0.0020482 0.0034981 0.00082966 -0.0015262 -0.0002572 -0.0030119 0.018901 0 0 0 0 0 0 0 0 0 0 0 0 0 0 0 0 0 -0.013537 0.012827 0.0038444 0.0034268 -0.013573 -0.0046626 -0.0017811 0 0 0 0 0 0 0 0 0 0 0 0 0 0 0
1.0117 0.0042207 -0.00024369 0.00048976 -0.0056903 0 -0.0010115 0.002702 -0.00016723 -0.0042516 0.0011335 0.0041119 0.015486 0 0 0 0 0 0 0 0 0 0 0 0 0 0 0 0 0 -0.014463 0.0055491 0.0013251 0.00068818 -0.0055896 -0.00094333 -0.0032115 0 0 0 0 0 0 0 0 0 0 0 0 0 0 0
1.0156 0.0042276 0.00093202 0.0010774 -0.0042035 0 0.00013932 0.0023624 -0.00056566 -0.0053208 0.0025578 0.008749 -0.022001 0 0 0 0 0 0 0 0 0 0 0 0 0 0 0 0 0 -0.014194 -0.0023474 -0.0005508 -0.0015125 0.0026822 0.0030725 -0.0033301 0 0 0 0 0 0 0 0 0 0 0 0 0 0 0
1.0195 0.0035457 0.0017676 0.0019506 -0.00024151 0 0.0019701 0.0034587 -9.1581e-05 -0.003229 0.0028824 0.0085021 -0.062995 0 0 0 0 0 0 0 0 0 0 0 0 0 0 0 0 0 -0.011619 -0.0069572 -0.0026828 -0.0029324 0.010037 0.0050808 -0.0014903 0 0 0 0 0 0 0 0 0 0 0 0 0 0 0
1.0234 0.0029102 0.0016127 0.0030052 0.0042772 0 0.004206 0.0054216 0.0006999 0.00095577 0.0015531 0.0037072 -0.073188 0 0 0 0 0 0 0 0 0 0 0 0 0 0 0 0 0 -0.0064637 -0.0068322 -0.0057905 -0.0041489 0.016198 0.0040305 0.0025362 0 0 0 0 0 0 0 0 0 0 0 0 0 0 0
1.0273 0.0025113 0.0003489 0.0036352 0.0068588 0 0.0055696 0.0063142 0.00081657 0.004739 -0.00050316 -0.0024211 -0.048481 0 0 0 0 0 0 0 0 0 0 0 0 0 0 0 0 0 0.00040436 -0.0036479 -0.0096227 -0.0059997 0.020763 0.0007944 0.0080428 0 0 0 0 0 0 0 0 0 0 0 0 0 0 0
1.0313 0.002093 -0.0015148 0.0031368 0.0059162 0 0.0048605 0.004433 -0.0002184 0.0063642 -0.0014465 -0.0057552 -0.015736 0 0 0 0 0 0 0 0 0 0 0 0 0 0 0 0 0 0.007637 -0.00072529 -0.012904 -0.0084542 0.022449 -0.0024634 0.012737 0 0 0 0 0 0 0 0 0 0 0 0 0 0 0
1.0352 0.0013528 -0.003026 0.0013715 0.001904 0 0.0022467 -6.8713e-05 -0.0017626 0.0057757 -0.00018313 -0.0041921 -0.0019422 0 0 0 0 0 0 0 0 0 0 0 0 0 0 0 0 0 0.014074 -0.00067281 -0.014032 -0.010112 0.019803 -0.0037473 0.013426 0 0 0 0 0 0 0 0 0 0 0 0 0 0 0
1.0391 0.00016602 -0.0032755 -0.00095936 -0.0027964 0 -0.00063972 -0.005088 -0.0025097 0.0038452 0.0025722 0.00074232 -0.0074947 0 0 0 0 0 0 0 0 0 0 0 0 0 0 0 0 0 0.01873 -0.0038216 -0.012018 -0.0090738 0.012739 -0.0024594 0.0083631 0 0 0 0 0 0 0 0 0 0 0 0 0 0 0
1.043 -0.0014444 -0.0020051 -0.0027494 -0.0053508 0 -0.0020612 -0.0081269 -0.0016771 0.0012705 0.0049436 0.0050654 -0.012044 0 0 0 0 0 0 0 0 0 0 0 0 0 0 0 0 0 0.020491 -0.0082322 -0.0070612 -0.0045743 0.0031379 0.00039444 -0.00062279 0 0 0 0 0 0 0 0 0 0 0 0 0 0 0
1.0469 -0.0033152 9.29e-05 -0.0032844 -0.0043529 0 -0.0017122 -0.0080618 0.00021986 -0.0015058 0.0055396 0.0054001 -0.0027911 0 0 0 0 0 0 0 0 0 0 0 0 0 0 0 0 0 0.018359 -0.010907 -0.00047663 0.0020558 -0.0062774 0.0029977 -0.0086586 0 0 0 0 0 0 0 0 0 0 0 0 0 0 0
1.0508 -0.0050017 0.0017456 -0.0027093 -0.00075058 0 -0.00090237 -0.0056095 0.0018198 -0.0037154 0.0044067 0.0014126 0.0096793 0 0 0 0 0 0 0 0 0 0 0 0 0 0 0 0 0 0.012343 -0.0093918 0.0058817 0.0080367 -0.013689 0.0038396 -0.011242 0 0 0 0 0 0 0 0 0 0 0 0 0 0 0
1.0547 -0.0057597 0.001993 -0.0017856 0.0028596 0 -0.0011959 -0.0023589 0.0021825 -0.004352 0.0025246 -0.0042367 0.0062048 0 0 0 0 0 0 0 0 0 0 0 0 0 0 0 0 0 0.0040034 -0.0031196 0.010348 0.010923 -0.01878 0.0024606 -0.0077922 0 0 0 0 0 0 0 0 0 0 0 0 0 0 0
1.0586 -0.0049398 0.00092886 -0.0012057 0.0040175 0 -0.0028701 0.00045622 0.0016175 -0.0032264 0.00070895 -0.0080526 -0.014598 0 0 0 0 0 0 0 0 0 0 0 0 0 0 0 0 0 -0.0041978 0.0059585 0.012018 0.010122 -0.021756 -0.00043908 -0.0020739 0 0 0 0 0 0 0 0 0 0 0 0 0 0 0
1.0625 -0.0025912 -0.00037119 -0.0010801 0.0019646 0 -0.0046978 0.0023588 0.0012645 -0.0016661 -0.0007911 -0.0079994 -0.031213 0 0 0 0 0 0 0 0 0 0 0 0 0 0 0 0 0 -0.010398 0.013938 0.010998 0.0070366 -0.022176 -0.0034073 0.00099668 0 0 0 0 0 0 0 0 0 0 0 0 0 0 0
1.0664 0.00033976 -0.00072467 -0.00098795 -0.0020128 0 -0.0051706 0.0032825 0.0018958 -0.0015891 -0.0018411 -0.0043327 -0.022646 0 0 0 0 0 0 0 0 0 0 0 0 0 0 0 0 0 -0.014294 0.016869 0.0082383 0.0038587 -0.019071 -0.0049451 -0.00068872 0 0 0 0 0 0 0 0 0 0 0 0 0 0 0
1.0703 0.0025729 0.00021762 -0.00044495 -0.0054979 0 -0.0038533 0.0033058 0.0031596 -0.0035696 -0.0020848 0.00104 0.006473 0 0 0 0 0 0 0 0 0 0 0 0 0 0 0 0 0 -0.01666 0.013199 0.0049749 0.0020145 -0.012247 -0.0042832 -0.0051339 0 0 0 0 0 0 0 0 0 0 0 0 0 0 0
1.0742 0.0034151 0.0017684 0.00066919 -0.0063714 0 -0.0015714 0.0028458 0.0039652 -0.0059647 -0.0013801 0.005684 0.028613 0 0 0 0 0 0 0 0 0 0 0 0 0 0 0 0 0 -0.017988 0.0050932 0.0020146 0.0013615 -0.0031594 -0.001889 -0.0083481 0 0 0 0 0 0 0 0 0 0 0 0 0 0 0
1.0781 0.0032004 0.0028481 0.0020472 -0.0039176 0 0.00054904 0.0027742 0.0035185 -0.0062638 -0.0004008 0.0075762 0.021682 0 0 0 0 0 0 0 0 0 0 0 0 0 0 0 0 0 -0.017723 -0.0027107 -0.00066151 0.00059048 0.0057944 0.00069972 -0.0075423 0 0 0 0 0 0 0 0 0 0 0 0 0 0 0
1.082 0.0028393 0.0028263 0.0031986 0.00084337 0 0.0020302 0.0038437 0.0019494 -0.0034305 -0.00032629 0.0058936 -0.0082687 0 0 0 0 0 0 0 0 0 0 0 0 0 0 0 0 0 -0.014833 -0.0060362 -0.0036091 -0.0015666 0.012916 0.0018145 -0.0026646 0 0 0 0 0 0 0 0 0 0 0 0 0 0 0
1.0859 0.0029345 0.0018262 0.0037204 0.0056344 0 0.0030431 0.0057438 3.5136e-05 0.0011336 -0.0016142 0.0016469 -0.034353 0 0 0 0 0 0 0 0 0 0 0 0 0 0 0 0 0 -0.0090237 -0.0041511 -0.0070829 -0.0052237 0.018005 0.00083625 0.0043077 0 0 0 0 0 0 0 0 0 0 0 0 0 0 0
1.0898 0.0033118 0.00038497 0.0034004 0.0080135 0 0.0037083 0.0068757 -0.0015114 0.0049041 -0.0031843 -0.002444 -0.036626 0 0 0 0 0 0 0 0 0 0 0 0 0 0 0 0 0 -0.0012961 -0.00010034 -0.010358 -0.0091132 0.021508 -0.0012951 0.010814 0 0 0 0 0 0 0 0 0 0 0 0 0 0 0
1.0938 0.0033247 -0.00102 0.002201 0.0066702 0 0.0036976 0.0054398 -0.0024236 0.0063356 -0.0031759 -0.0033943 -0.01938 0 0 0 0 0 0 0 0 0 0 0 0 0 0 0 0 0 0.0066185 0.0018106 -0.01193 -0.011389 0.023085 -0.0027546 0.014526 0 0 0 0 0 0 0 0 0 0 0 0 0 0 0
1.0977 0.0025013 -0.0020924 0.00027048 0.0022847 0 0.0026429 0.0010559 -0.0027265 0.0056525 -0.00075548 -0.00012573 -0.001506 0 0 0 0 0 0 0 0 0 0 0 0 0 0 0 0 0 0.01321 -0.00065175 -0.010582 -0.010837 0.021363 -0.0022276 0.013728 0 0 0 0 0 0 0 0 0 0 0 0 0 0 0
1.1016 0.00086585 -0.0025572 -0.0019874 -0.0026781 0 0.00080436 -0.0045948 -0.0024744 0.0039408 0.0028593 0.005365 0.0052166 0 0 0 0 0 0 0 0 0 0 0 0 0 0 0 0 0 0.017596 -0.006109 -0.0064384 -0.0075694 0.015299 0.00010788 0.0081384 0 0 0 0 0 0 0 0 0 0 0 0 0 0 0
1.1055 -0.0012326 -0.0021546 -0.0039243 -0.0053392 0 -0.00090999 -0.0088133 -0.0017769 0.0020064 0.0053232 0.0091632 0.004091 0 0 0 0 0 0 0 0 0 0 0 0 0 0 0 0 0 0.019289 -0.010801 -0.0010082 -0.0027208 0.0057127 0.002808 -0.00011444 0 0 0 0 0 0 0 0 0 0 0 0 0 0 0
1.1094 -0.0033907 -0.00095922 -0.0048754 -0.0042028 0 -0.0017217 -0.0097542 -0.00096671 0.00029012 0.0051877 0.0082888 0.0021578 0 0 0 0 0 0 0 0 0 0 0 0 0 0 0 0 0 0.018015 -0.011322 0.0038887 0.002431 -0.0047058 0.0043274 -0.0068443 0 0 0 0 0 0 0 0 0 0 0 0 0 0 0
1.1133 -0.0051564 0.00036405 -0.0045307 -0.00017618 0 -0.001743 -0.0075464 -0.0004989 -0.00059425 0.0030355 0.0029566 -0.0016677 0 0 0 0 0 0 0 0 0 0 0 0 0 0 0 0 0 0.013968 -0.0067172 0.0073551 0.0070507 -0.013068 0.004073 -0.0082691 0 0 0 0 0 0 0 0 0 0 0 0 0 0 0
1.1172 -0.0059166 0.00086143 -0.0031754 0.0039718 0 -0.0018589 -0.0038822 -0.00053777 -1.8638e-05 0.00071721 -0.0036413 -0.01206 0 0 0 0 0 0 0 0 0 0 0 0 0 0 0 0 0 0.0081058 0.0012563 0.009672 0.010599 -0.018028 0.0025395 -0.0040126 0 0 0 0 0 0 0 0 0 0 0 0 0 0 0
1.1211 -0.0050754 7.2697e-05 -0.0015536 0.0054051 0 -0.0027955 -0.00067359 -0.00069596 0.0016365 -0.0003574 -0.0077432 -0.023842 0 0 0 0 0 0 0 0 0 0 0 0 0 0 0 0 0 0.001841 0.0093567 0.011433 0.01241 -0.020013 0.00065937 0.0021816 0 0 0 0 0 0 0 0 0 0 0 0 0 0 0
1.125 -0.0025676 -0.0014214 -0.00039769 0.0030521 0 -0.0043059 0.0010521 -0.00033137 0.0025479 -0.00013072 -0.0074974 -0.021433 0 0 0 0 0 0 0 0 0 0 0 0 0 0 0 0 0 -0.0037732 0.014478 0.012555 0.011779 -0.019975 -0.00086091 0.0051891 0 0 0 0 0 0 0 0 0 0 0 0 0 0 0
1.1289 0.00080003 -0.0023359 4.1031e-05 -0.0017467 0 -0.0052795 0.0014103 0.00081287 0.00079821 0.00061804 -0.0036478 0.0028595 0 0 0 0 0 0 0 0 0 0 0 0 0 0 0 0 0 -0.0085349 0.014878 0.012254 0.0086825 -0.018124 -0.0016882 0.0026041 0 0 0 0 0 0 0 0 0 0 0 0 0 0 0
1.1328 0.0036917 -0.0017298 9.5507e-05 -0.0061255 0 -0.0046471 0.0012937 0.002281 -0.0034496 0.0012728 0.0015902 0.03286 0 0 0 0 0 0 0 0 0 0 0 0 0 0 0 0 0 -0.012668 0.010778 0.0099748 0.004303 -0.01389 -0.0016687 -0.0033928 0 0 0 0 0 0 0 0 0 0 0 0 0 0 0
1.1367 0.0051146 0.00015571 0.00034243 -0.0074527 0 -0.0022282 0.0018197 0.0032477 -0.0073805 0.0016797 0.0060247 0.038698 0 0 0 0 0 0 0 0 0 0 0 0 0 0 0 0 0 -0.015941 0.0042349 0.0061811 0.00049402 -0.006928 -0.00078589 -0.0080226 0 0 0 0 0 0 0 0 0 0 0 0 0 0 0
1.1406 0.0050611 0.002062 0.0011007 -0.0048476 0 0.0011608 0.0037278 0.0031767 -0.007684 0.0017032 0.0081929 0.0077736 0 0 0 0 0 0 0 0 0 0 0 0 0 0 0 0 0 -0.017368 -0.0017986 0.0020515 -0.0016077 0.002034 0.00061804 -0.0078326 0 0 0 0 0 0 0 0 0 0 0 0 0 0 0
1.1445 0.0043224 0.0027376 0.0021655 0.00037261 0 0.0042651 0.0067868 0.0021423 -0.0036274 0.00096797 0.0074127 -0.036867 0 0 0 0 0 0 0 0 0 0 0 0 0 0 0 0 0 -0.01592 -0.005002 -0.0016022 -0.0025258 0.011317 0.0017571 -0.0030689 0 0 0 0 0 0 0 0 0 0 0 0 0 0 0
1.1484 0.0036803 0.0018893 0.0029567 0.0054633 0 0.0060551 0.0095863 0.00060158 0.0020303 -0.00067851 0.0039482 -0.055225 0 0 0 0 0 0 0 0 0 0 0 0 0 0 0 0 0 -0.011487 -0.0049766 -0.0049365 -0.0038586 0.019062 0.0018137 0.0031827 0 0 0 0 0 0 0 0 0 0 0 0 0 0 0
1.1523 0.0032703 0.00025774 0.0029237 0.0077655 0 0.0060859 0.010194 -0.00098223 0.0053335 -0.0025736 -0.00062704 -0.030401 0 0 0 0 0 0 0 0 0 0 0 0 0 0 0 0 0 -0.0050589 -0.0033579 -0.0084168 -0.0065543 0.023817 0.00061953 0.0076753 0 0 0 0 0 0 0 0 0 0 0 0 0 0 0
1.1563 0.0026637 -0.0011119 0.0018887 0.0061608 0 0.0045589 0.0075234 -0.00223 0.0044261 -0.0034611 -0.0036919 0.012405 0 0 0 0 0 0 0 0 0 0 0 0 0 0 0 0 0 0.0020217 -0.0025645 -0.011591 -0.0096774 0.024626 -0.0010483 0.0088728 0 0 0 0 0 0 0 0 0 0 0 0 0 0 0
1.1602 0.0014461 -0.00163 0.00012881 0.0016986 0 0.0022287 0.0023843 -0.0027385 0.00071201 -0.0025373 -0.0030372 0.030723 0 0 0 0 0 0 0 0 0 0 0 0 0 0 0 0 0 0.0087827 -0.0040569 -0.012793 -0.010938 0.021012 -0.0019381 0.0069156 0 0 0 0 0 0 0 0 0 0 0 0 0 0 0
1.1641 -0.00036447 -0.0013286 -0.0017759 -0.002986 0 0.00013991 -0.002838 -0.0022028 -0.0029133 -0.0002717 0.0012741 0.008971 0 0 0 0 0 0 0 0 0 0 0 0 0 0 0 0 0 0.014508 -0.0073492 -0.010386 -0.008573 0.01325 -0.0012283 0.002718 0 0 0 0 0 0 0 0 0 0 0 0 0 0 0
1.168 -0.0023969 -0.00052137 -0.0031885 -0.0051965 0 -0.00086703 -0.0057902 -0.00084614 -0.0046027 0.0019069 0.0063721 -0.025253 0 0 0 0 0 0 0 0 0 0 0 0 0 0 0 0 0 0.018102 -0.010365 -0.0044686 -0.002881 0.002706 0.00086731 -0.0023948 0 0 0 0 0 0 0 0 0 0 0 0 0 0 0
1.1719 -0.0042412 0.00050048 -0.0036554 -0.0037787 0 -0.00068023 -0.0057199 0.0003815 -0.0043692 0.0027706 0.0083119 -0.031077 0 0 0 0 0 0 0 0 0 0 0 0 0 0 0 0 0 0.018051 -0.010723 0.0027289 0.0039162 -0.0083424 0.0032325 -0.0065263 0 0 0 0 0 0 0 0 0 0 0 0 0 0 0
1.1758 -0.0055669 0.0014378 -0.0030978 0.00018994 0 -3.349e-05 -0.0036795 0.00036489 -0.0030052 0.0021538 0.0050218 0.0014169 0 0 0 0 0 0 0 0 0 0 0 0 0 0 0 0 0 0.013489 -0.0070778 0.0083147 0.0091961 -0.017534 0.004534 -0.0076389 0 0 0 0 0 0 0 0 0 0 0 0 0 0 0
1.1797 -0.0060137 0.0018659 -0.0018831 0.0040882 0 1.1348e-05 -0.0013564 -0.0011346 -0.001005 0.00080589 -0.0018867 0.040502 0 0 0 0 0 0 0 0 0 0 0 0 0 0 0 0 0 0.0054399 9.4738e-05 0.010761 0.011443 -0.023319 0.0039534 -0.0049753 0 0 0 0 0 0 0 0 0 0 0 0 0 0 0
1.1836 -0.0052011 0.0014139 -0.00066978 0.0053906 0 -0.0011132 0.00021752 -0.0029814 0.0011766 -0.00037169 -0.0080541 0.047036 0 0 0 0 0 0 0 0 0 0 0 0 0 0 0 0 0 -0.0032137 0.0084829 0.010607 0.010678 -0.025248 0.0016078 -0.00023168 0 0 0 0 0 0 0 0 0 0 0 0 0 0 0
1.1875 -0.003047 0.00019345 -2.1361e-05 0.0032138 0 -0.0030119 0.00095688 -0.0034266 0.0023748 -0.00085818 -0.0094428 0.016008 0 0 0 0 0 0 0 0 0 0 0 0 0 0 0 0 0 -0.0093953 0.014746 0.009325 0.0079285 -0.0236 -0.0014378 0.0031265 0 0 0 0 0 0 0 0 0 0 0 0 0 0 0
1.1914 -8.8775e-05 -0.0010324 -1.065e-05 -0.0011887 0 -0.0045824 0.0011437 -0.0016214 0.0011649 -0.00054094 -0.0051925 -0.019629 0 0 0 0 0 0 0 0 0 0 0 0 0 0 0 0 0 -0.011834 0.016056 0.0076895 0.0045255 -0.01893 -0.0035933 0.0023877 0 0 0 0 0 0 0 0 0 0 0 0 0 0 0
1.1953 0.0026614 -0.0013076 -0.00014584 -0.0052289 0 -0.0047436 0.00098217 0.0015016 -0.0024542 0.00036852 0.0018719 -0.025846 0 0 0 0 0 0 0 0 0 0 0 0 0 0 0 0 0 -0.011617 0.011781 0.0053303 0.0016332 -0.011972 -0.0035784 -0.0020634 0 0 0 0 0 0 0 0 0 0 0 0 0 0 0
1.1992 0.0043461 -0.00029203 0.00024719 -0.0065333 0 -0.0030631 0.00080641 0.0038801 -0.0061397 0.0012655 0.0073271 -0.0037195 0 0 0 0 0 0 0 0 0 0 0 0 0 0 0 0 0 -0.010838 0.0042061 0.0017411 -0.0001295 -0.0037555 -0.0013467 -0.006755 0 0 0 0 0 0 0 0 0 0 0 0 0 0 0
1.2031 0.0048262 0.0013269 0.0014444 -0.0043057 0 5.5969e-05 0.001349 0.0039578 -0.0066981 0.0012652 0.0081666 0.014391 0 0 0 0 0 0 0 0 0 0 0 0 0 0 0 0 0 -0.01062 -0.0026269 -0.0025988 -0.0010651 0.0045024 0.0016 -0.0076612 0 0 0 0 0 0 0 0 0 0 0 0 0 0 0
1.207 0.004624 0.0022865 0.0030225 0.00024137 0 0.003555 0.0032438 0.0018232 -0.0029852 -0.00014434 0.0045887 0.0027877 0 0 0 0 0 0 0 0 0 0 0 0 0 0 0 0 0 -0.010279 -0.0054993 -0.0063349 -0.0023444 0.011768 0.003054 -0.0032226 0 0 0 0 0 0 0 0 0 0 0 0 0 0 0
1.2109 0.0043163 0.0017439 0.0041096 0.0045799 0 0.0060759 0.0059898 -0.001095 0.0026973 -0.0023397 -0.0004924 -0.028596 0 0 0 0 0 0 0 0 0 0 0 0 0 0 0 0 0 -0.0081968 -0.0042191 -0.0084256 -0.0051193 0.017395 0.0017494 0.0045114 0 0 0 0 0 0 0 0 0 0 0 0 0 0 0
1.2148 0.0040061 -3.5776e-05 0.0039884 0.006287 0 0.0064627 0.0076499 -0.0032984 0.0063715 -0.0036724 -0.0036056 -0.045854 0 0 0 0 0 0 0 0 0 0 0 0 0 0 0 0 0 -0.0034242 -0.0016076 -0.0090005 -0.0092486 0.020875 -0.001474 0.011304 0 0 0 0 0 0 0 0 0 0 0 0 0 0 0
1.2188 0.003375 -0.0018829 0.0025622 0.0044229 0 0.0043868 0.0061264 -0.0041777 0.0057487 -0.0027529 -0.0029528 -0.029207 0 0 0 0 0 0 0 0 0 0 0 0 0 0 0 0 0 0.003406 -0.0011546 -0.0088949 -0.012844 0.021493 -0.0041641 0.013439 0 0 0 0 0 0 0 0 0 0 0 0 0 0 0
1.2227 0.0021589 -0.0026164 0.00035056 9.622e-05 0 0.00077494 0.0011648 -0.0039377 0.001949 0.00016287 0.00067602 0.0051398 0 0 0 0 0 0 0 0 0 0 0 0 0 0 0 0 0 0.010422 -0.0042137 -0.0084314 -0.013375 0.018548 -0.0042231 0.0098063 0 0 0 0 0 0 0 0 0 0 0 0 0 0 0
1.2266 0.00046813 -0.0018658 -0.0018838 -0.004146 0 -0.0024853 -0.0048664 -0.0029446 -0.0019216 0.003174 0.0046538 0.02262 0 0 0 0 0 0 0 0 0 0 0 0 0 0 0 0 0 0.01556 -0.0090141 -0.0069135 -0.0096201 0.012147 -0.0017106 0.0023114 0 0 0 0 0 0 0 0 0 0 0 0 0 0 0
1.2305 -0.0013532 -0.00021069 -0.0035167 -0.0058009 0 -0.0036729 -0.0084744 -0.0014066 -0.0036281 0.0043205 0.0062304 0.0067912 0 0 0 0 0 0 0 0 0 0 0 0 0 0 0 0 0 0.017439 -0.012146 -0.003477 -0.0027498 0.003738 0.0011808 -0.0053269 0 0 0 0 0 0 0 0 0 0 0 0 0 0 0
1.2344 -0.0030474 0.0013483 -0.004211 -0.0039084 0 -0.0024908 -0.0076961 0.00035967 -0.0032204 0.0032394 0.0040936 -0.025145 0 0 0 0 0 0 0 0 0 0 0 0 0 0 0 0 0 0.015689 -0.011099 0.0016298 0.0044495 -0.0044814 0.0020313 -0.0095884 0 0 0 0 0 0 0 0 0 0 0 0 0 0 0
1.2383 -0.0044796 0.0020767 -0.0038972 0.00035404 0 -0.0003669 -0.0035643 0.0016841 -0.0020634 0.0012189 -0.0010235 -0.042682 0 0 0 0 0 0 0 0 0 0 0 0 0 0 0 0 0 0.010868 -0.005794 0.0068081 0.0095006 -0.010982 0.00026771 -0.0090159 0 0 0 0 0 0 0 0 0 0 0 0 0 0 0
1.2422 -0.0053695 0.0018592 -0.0027663 0.0043757 0 0.00062534 0.00089815 0.0019121 -0.001133 -0.00030015 -0.0068123 -0.033903 0 0 0 0 0 0 0 0 0 0 0 0 0 0 0 0 0 0.0042162 0.0017317 0.010258 0.011579 -0.015796 -0.0024771 -0.0049878 0 0 0 0 0 0 0 0 0 0 0 0 0 0 0
1.2461 -0.0051717 0.0011033 -0.0012883 0.0056982 0 -0.0005684 0.0031467 0.0011195 -0.00056915 -0.0010452 -0.010542 -0.014526 0 0 0 0 0 0 0 0 0 0 0 0 0 0 0 0 0 -0.0027153 0.0087268 0.011341 0.01131 -0.019825 -0.0039534 -0.00082868 0 0 0 0 0 0 0 0 0 0 0 0 0 0 0
1.25 -0.0034462 0.00040264 -8.6357e-05 0.0035131 0 -0.0031332 0.0028233 0.00029375 -0.00049714 -0.0016328 -0.010335 -0.007348 0 0 0 0 0 0 0 0 0 0 0 0 0 0 0 0 0 -0.008532 0.01296 0.010771 0.0096398 -0.023129 -0.0032332 0.00039113 0 0 0 0 0 0 0 0 0 0 0 0 0 0 0
1.2539 -0.00043905 0.0002141 0.00041032 -0.00083923 0 -0.00506 0.0014422 0.00054891 -0.001495 -0.0022466 -0.0060784 -0.017356 0 0 0 0 0 0 0 0 0 0 0 0 0 0 0 0 0 -0.012401 0.013291 0.0095371 0.007123 -0.023985 -0.0012007 -0.0020303 0 0 0 0 0 0 0 0 0 0 0 0 0 0 0
1.2578 0.0027899 0.00066756 0.00031016 -0.0046703 0 -0.0047117 0.00076705 0.0020248 -0.0037725 -0.0021061 0.00040097 -0.029351 0 0 0 0 0 0 0 0 0 0 0 0 0 0 0 0 0 -0.01414 0.0098707 0.0077918 0.0041134 -0.019963 0.00064952 -0.0059632 0 0 0 0 0 0 0 0 0 0 0 0 0 0 0
1.2617 0.0049775 0.0015185 0.00024107 -0.0055608 0 -0.0019449 0.0015279 0.0035931 -0.0061226 -0.00054776 0.006096 -0.027434 0 0 0 0 0 0 0 0 0 0 0 0 0 0 0 0 0 -0.013968 0.0042055 0.004887 0.001178 -0.010237 0.0016863 -0.0080391 0 0 0 0 0 0 0 0 0 0 0 0 0 0 0
1.2656 0.0055298 0.0022451 0.00086674 -0.0028344 0 0.0019884 0.0033296 0.003768 -0.0063473 0.0016023 0.0083305 -0.012305 0 0 0 0 0 0 0 0 0 0 0 0 0 0 0 0 0 -0.012165 -0.0012428 0.00039182 -0.0010853 0.0030192 0.0023886 -0.0060662 0 0 0 0 0 0 0 0 0 0 0 0 0 0 0
1.2695 0.0048537 0.0022884 0.0022835 0.0020011 0 0.0053973 0.0052608 0.00201 -0.0032071 0.0023092 0.0062832 0.0019926 0 0 0 0 0 0 0 0 0 0 0 0 0 0 0 0 0 -0.0089051 -0.0042212 -0.005086 -0.0026639 0.01559 0.0033171 -0.0004296 0 0 0 0 0 0 0 0 0 0 0 0 0 0 0
1.2734 0.0038549 0.0013634 0.0038215 0.006135 0 0.0070487 0.0063434 -0.00079671 0.0020442 0.00036996 0.0015372 0.00524 0 0 0 0 0 0 0 0 0 0 0 0 0 0 0 0 0 -0.0043115 -0.0040968 -0.010135 -0.0042623 0.02377 0.0041233 0.0063816 0 0 0 0 0 0 0 0 0 0 0 0 0 0 0
1.2773 0.0031095 -0.00031893 0.004462 0.007149 0 0.0065035 0.0056741 -0.0031005 0.0063355 -0.0029427 -0.0028686 0.001245 0 0 0 0 0 0 0 0 0 0 0 0 0 0 0 0 0 0.0013889 -0.0023488 -0.013481 -0.0065216 0.02629 0.0037649 0.011415 0 0 0 0 0 0 0 0 0 0 0 0 0 0 0
1.2813 0.0024797 -0.0020809 0.0035565 0.0044802 0 0.0040774 0.0027327 -0.0039075 0.0072113 -0.0047091 -0.0043757 0.0010296 0 0 0 0 0 0 0 0 0 0 0 0 0 0 0 0 0 0.0077175 -0.0014804 -0.014609 -0.0090524 0.02414 0.0016987 0.012719 0 0 0 0 0 0 0 0 0 0 0 0 0 0 0
1.2852 0.0014359 -0.0030904 0.0012828 -0.0002772 0 0.00074452 -0.0020164 -0.003367 0.004716 -0.0031355 -0.0025187 0.0094135 0 0 0 0 0 0 0 0 0 0 0 0 0 0 0 0 0 0.013817 -0.0030634 -0.013597 -0.010393 0.018919 -0.0012646 0.0099342 0 0 0 0 0 0 0 0 0 0 0 0 0 0 0
1.2891 -0.0003362 -0.0028138 -0.0014821 -0.0044173 0 -0.0020961 -0.0068794 -0.0023503 0.0010343 0.00054682 0.00090813 0.021018 0 0 0 0 0 0 0 0 0 0 0 0 0 0 0 0 0 0.018434 -0.0064925 -0.010632 -0.0090898 0.011559 -0.0034123 0.0042398 0 0 0 0 0 0 0 0 0 0 0 0 0 0 0
1.293 -0.0026246 -0.0013528 -0.0037094 -0.0058038 0 -0.0032502 -0.0097115 -0.0016185 -0.0015121 0.0031603 0.0031731 0.028267 0 0 0 0 0 0 0 0 0 0 0 0 0 0 0 0 0 0.020195 -0.0094426 -0.0059472 -0.0049159 0.0025312 -0.0035061 -0.0020175 0 0 0 0 0 0 0 0 0 0 0 0 0 0 0
1.2969 -0.0048346 0.00055346 -0.0047525 -0.0040758 0 -0.0025654 -0.0093802 -0.0013841 -0.0020803 0.0026357 0.0023933 0.029774 0 0 0 0 0 0 0 0 0 0 0 0 0 0 0 0 0 0.018207 -0.0095486 -0.00018587 0.00087598 -0.0071699 -0.0017903 -0.0061263 0 0 0 0 0 0 0 0 0 0 0 0 0 0 0
1.3008 -0.0063091 0.0019138 -0.0045479 -0.00066243 0 -0.0012365 -0.0066487 -0.0014683 -0.0013116 -9.0305e-05 -0.0014055 0.029287 0 0 0 0 0 0 0 0 0 0 0 0 0 0 0 0 0 0.012661 -0.0059166 0.005437 0.006342 -0.015703 0.00026142 -0.0063893 0 0 0 0 0 0 0 0 0 0 0 0 0 0 0
1.3047 -0.006542 0.0020663 -0.0034795 0.002254 0 -0.001026 -0.0035574 -0.0016258 -0.00031594 -0.0022443 -0.0064306 0.028746 0 0 0 0 0 0 0 0 0 0 0 0 0 0 0 0 0 0.0049123 0.00050147 0.0096185 0.0098355 -0.021244 0.0011528 -0.0034081 0 0 0 0 0 0 0 0 0 0 0 0 0 0 0
1.3086 -0.0052945 0.0011013 -0.0021009 0.0030443 0 -0.002823 -0.001776 -0.0016225 8.5418e-05 -0.002101 -0.010121 0.025813 0 0 0 0 0 0 0 0 0 0 0 0 0 0 0 0 0 -0.0031188 0.0075431 0.011694 0.010492 -0.023081 0.00043852 -8.8795e-06 0 0 0 0 0 0 0 0 0 0 0 0 0 0 0
1.3125 -0.0027406 -0.00018128 -0.00088846 0.0014248 0 -0.0057483 -0.00141 -0.001146 -0.00054231 -0.00050839 -0.01038 0.018745 0 0 0 0 0 0 0 0 0 0 0 0 0 0 0 0 0 -0.0098347 0.012773 0.011842 0.008307 -0.021726 -0.0011346 0.00069448 0 0 0 0 0 0 0 0 0 0 0 0 0 0 0
1.3164 0.00042881 -0.00079694 -8.2759e-05 -0.0015562 0 -0.0076826 -0.0012708 8.9504e-05 -0.0022272 0.00039142 -0.006604 0.01072 0 0 0 0 0 0 0 0 0 0 0 0 0 0 0 0 0 -0.014443 0.0143 0.010555 0.0041984 -0.018002 -0.0023303 -0.0021728 0 0 0 0 0 0 0 0 0 0 0 0 0 0 0
1.3203 0.0031877 -0.00025035 0.0003695 -0.0041419 0 -0.0068479 -0.00017555 0.0019697 -0.0042987 -0.00038963 -0.0001867 0.006587 0 0 0 0 0 0 0 0 0 0 0 0 0 0 0 0 0 -0.016797 0.011494 0.0080167 -6.6997e-05 -0.012224 -0.0022896 -0.0063435 0 0 0 0 0 0 0 0 0 0 0 0 0 0 0
1.3242 0.0046916 0.0011184 0.0007463 -0.0047336 0 -0.0031282 0.0020368 0.0037414 -0.0053707 -0.0018033 0.0058757 0.0060646 0 0 0 0 0 0 0 0 0 0 0 0 0 0 0 0 0 -0.01696 0.0054866 0.0041184 -0.0026027 -0.0044188 -0.00098507 -0.0081438 0 0 0 0 0 0 0 0 0 0 0 0 0 0 0
1.3281 0.0047769 0.0023688 0.0013484 -0.0026762 0 0.0019008 0.0045755 0.0043371 -0.0042003 -0.0022263 0.008449 0.0034246 0 0 0 0 0 0 0 0 0 0 0 0 0 0 0 0 0 -0.015032 -0.0010576 -0.00093983 -0.0027269 0.0047785 0.00086278 -0.0054656 0 0 0 0 0 0 0 0 0 0 0 0 0 0 0
1.332 0.0039855 0.0026019 0.0022529 0.0013248 0 0.0060855 0.0064616 0.003154 -0.0009163 -0.0013872 0.0062267 -0.0044236 0 0 0 0 0 0 0 0 0 0 0 0 0 0 0 0 0 -0.011295 -0.0052532 -0.006221 -0.0017736 0.013725 0.0022183 0.00064351 0 0 0 0 0 0 0 0 0 0 0 0 0 0 0
1.3359 0.0030603 0.0015445 0.0031856 0.0054235 0 0.0079413 0.0070699 0.00063634 0.0027245 -0.0005195 0.00086194 -0.011731 0 0 0 0 0 0 0 0 0 0 0 0 0 0 0 0 0 -0.0062985 -0.0058145 -0.01038 -0.0022293 0.020462 0.0022878 0.0070564 0 0 0 0 0 0 0 0 0 0 0 0 0 0 0
1.3398 0.0023667 -0.00031342 0.0036266 0.0075477 0 0.0071992 0.0061109 -0.0019189 0.0046339 -0.0006974 -0.0038704 -0.0093965 0 0 0 0 0 0 0 0 0 0 0 0 0 0 0 0 0 -0.00062467 -0.0039865 -0.012462 -0.005495 0.023803 0.00099084 0.01105 0 0 0 0 0 0 0 0 0 0 0 0 0 0 0
1.3438 0.0017497 -0.0020603 0.003113 0.0066013 0 0.0046163 0.0035123 -0.0032437 0.0041216 -0.0014121 -0.0046199 0.0025931 0 0 0 0 0 0 0 0 0 0 0 0 0 0 0 0 0 0.0053843 -0.0026042 -0.012349 -0.010196 0.023679 -0.00090617 0.011812 0 0 0 0 0 0 0 0 0 0 0 0 0 0 0
1.3477 0.0008681 -0.0029012 0.0015578 0.0031976 0 0.0014975 -0.00034451 -0.0029576 0.0023078 -0.0010948 -0.00092093 0.011426 0 0 0 0 0 0 0 0 0 0 0 0 0 0 0 0 0 0.011464 -0.0038212 -0.010497 -0.012834 0.020508 -0.0021766 0.009942 0 0 0 0 0 0 0 0 0 0 0 0 0 0 0
1.3516 -0.00041815 -0.0025526 -0.00061719 -0.00066427 0 -0.00080268 -0.0043074 -0.0017158 0.00082341 0.0010088 0.0043987 0.0039985 0 0 0 0 0 0 0 0 0 0 0 0 0 0 0 0 0 0.016879 -0.0073045 -0.0073725 -0.010515 0.014504 -0.0019179 0.0061692 0 0 0 0 0 0 0 0 0 0 0 0 0 0 0
1.3555 -0.0019792 -0.0013262 -0.0026364 -0.0028493 0 -0.0014375 -0.0067489 -0.00059084 0.00026029 0.003751 0.0072672 -0.016585 0 0 0 0 0 0 0 0 0 0 0 0 0 0 0 0 0 0.020166 -0.010405 -0.0032861 -0.0034331 0.0058616 -0.00023284 0.001015 0 0 0 0 0 0 0 0 0 0 0 0 0 0 0
1.3594 -0.0035929 7.5102e-05 -0.0037512 -0.0024284 0 -0.00059347 -0.0066047 -0.00025336 1.7365e-05 0.005021 0.0052951 -0.030606 0 0 0 0 0 0 0 0 0 0 0 0 0 0 0 0 0 0.019751 -0.010161 0.0013164 0.005105 -0.0044425 0.0017374 -0.0044051 0 0 0 0 0 0 0 0 0 0 0 0 0 0 0
1.3633 -0.0050275 0.00092307 -0.0036395 -0.000192 0 0.00046114 -0.0043172 -0.00059995 -0.00052615 0.0037228 -0.00064779 -0.021374 0 0 0 0 0 0 0 0 0 0 0 0 0 0 0 0 0 0.015119 -0.0055141 0.0056538 0.011075 -0.014365 0.0025423 -0.0079935 0 0 0 0 0 0 0 0 0 0 0 0 0 0 0
1.3672 -0.0059193 0.00083779 -0.0025765 0.0019632 0 0.00016223 -0.0016526 -0.0010079 -0.0011272 0.00076057 -0.0072201 0.0048998 0 0 0 0 0 0 0 0 0 0 0 0 0 0 0 0 0 0.0074674 0.0019338 0.0089157 0.012427 -0.021659 0.0014281 -0.0078958 0 0 0 0 0 0 0 0 0 0 0 0 0 0 0
1.3711 -0.0057289 -5.5087e-06 -0.0012387 0.0022838 0 -0.0021049 -0.00034066 -0.00088644 -0.0011982 -0.0018454 -0.010902 0.022303 0 0 0 0 0 0 0 0 0 0 0 0 0 0 0 0 0 -0.00086459 0.0089831 0.010766 0.0099293 -0.02514 -0.0011091 -0.0044543 0 0 0 0 0 0 0 0 0 0 0 0 0 0 0
1.375 -0.0040572 -0.00097813 -0.00024529 0.00021995 0 -0.0053167 -0.00067863 -6.3945e-05 -0.00093465 -0.0026721 -0.010035 0.011148 0 0 0 0 0 0 0 0 0 0 0 0 0 0 0 0 0 -0.0077791 0.012745 0.011386 0.0059462 -0.025014 -0.0036264 -0.00064126 0 0 0 0 0 0 0 0 0 0 0 0 0 0 0
1.3789 -0.001139 -0.0013915 0.00024387 -0.0032784 0 -0.0074123 -0.0013758 0.0011844 -0.001369 -0.001786 -0.0054451 -0.019812 0 0 0 0 0 0 0 0 0 0 0 0 0 0 0 0 0 -0.012414 0.012094 0.01092 0.0025853 -0.021938 -0.0046734 8.2084e-05 0 0 0 0 0 0 0 0 0 0 0 0 0 0 0
1.3828 0.002034 -0.00094578 0.00056239 -0.0062904 0 -0.0068013 -0.00078278 0.002348 -0.0030136 -0.00026797 0.00032651 -0.039923 0 0 0 0 0 0 0 0 0 0 0 0 0 0 0 0 0 -0.015002 0.0079704 0.0090103 0.00069195 -0.015976 -0.0037115 -0.0031574 0 0 0 0 0 0 0 0 0 0 0 0 0 0 0
1.3867 0.004252 8.5616e-05 0.0011714 -0.0069579 0 -0.0035374 0.0016307 0.002921 -0.0047227 0.00081702 0.0044527 -0.027242 0 0 0 0 0 0 0 0 0 0 0 0 0 0 0 0 0 -0.016004 0.0026667 0.0051133 -7.2777e-05 -0.0067932 -0.0014141 -0.0075602 0 0 0 0 0 0 0 0 0 0 0 0 0 0 0
1.3906 0.0049023 0.0010725 0.0021984 -0.0045275 0 0.00079028 0.0048488 0.0025796 -0.0044559 0.00099109 0.005193 0.0081383 0 0 0 0 0 0 0 0 0 0 0 0 0 0 0 0 0 -0.015506 -0.0014144 -0.00058395 -0.00068366 0.0049904 0.00081124 -0.0088117 0 0 0 0 0 0 0 0 0 0 0 0 0 0 0
1.3945 0.0043243 0.0014641 0.0032724 0.00011535 0 0.0042296 0.0071837 0.0013099 -0.001456 0.00030043 0.0027377 0.033121 0 0 0 0 0 0 0 0 0 0 0 0 0 0 0 0 0 -0.013342 -0.0029502 -0.0066607 -0.0021673 0.016901 0.0017277 -0.0046656 0 0 0 0 0 0 0 0 0 0 0 0 0 0 0
1.3984 0.0033768 0.0011058 0.003782 0.0047998 0 0.0056332 0.0075385 -0.00053486 0.0025399 -0.00089895 -0.00087087 0.024385 0 0 0 0 0 0 0 0 0 0 0 0 0 0 0 0 0 -0.0095159 -0.0023064 -0.011107 -0.0049635 0.025507 0.001006 0.0032196 0 0 0 0 0 0 0 0 0 0 0 0 0 0 0
1.4023 0.0026582 0.00024392 0.0033103 0.007252 0 0.0050042 0.0059724 -0.0023356 0.0046549 -0.0020114 -0.0029044 -0.0089856 0 0 0 0 0 0 0 0 0 0 0 0 0 0 0 0 0 -0.0042933 -0.001186 -0.012664 -0.008356 0.028573 -0.00066223 0.010675 0 0 0 0 0 0 0 0 0 0 0 0 0 0 0
1.4063 0.0021249 -0.00068801 0.0018829 0.0064637 0 0.0031095 0.0033077 -0.0034935 0.0035987 -0.002334 -0.0017203 -0.036159 0 0 0 0 0 0 0 0 0 0 0 0 0 0 0 0 0 0.0020011 -0.0014253 -0.011603 -0.01055 0.026461 -0.0021013 0.014169 0 0 0 0 0 0 0 0 0 0 0 0 0 0 0
1.4102 0.0013779 -0.001282 -0.0001089 0.0033217 0 0.00097176 0.00040151 -0.0037477 0.00091419 -0.0014551 0.0020227 -0.036411 0 0 0 0 0 0 0 0 0 0 0 0 0 0 0 0 0 0.0089299 -0.0036707 -0.0091905 -0.0097588 0.021365 -0.0024257 0.012936 0 0 0 0 0 0 0 0 0 0 0 0 0 0 0
1.4141 0.00018898 -0.001268 -0.0021377 -1.2587e-05 0 -0.00044334 -0.0022024 -0.0032769 -0.00062646 0.00035487 0.0057311 -0.018251 0 0 0 0 0 0 0 0 0 0 0 0 0 0 0 0 0 0.015476 -0.0068803 -0.0064354 -0.0056338 0.015171 -0.0015128 0.0086812 0 0 0 0 0 0 0 0 0 0 0 0 0 0 0
1.418 -0.0013094 -0.00059017 -0.0036955 -0.0015662 0 -0.00052649 -0.0041386 -0.002494 0.00021782 0.0022252 0.0066993 -0.006778 0 0 0 0 0 0 0 0 0 0 0 0 0 0 0 0 0 0.019813 -0.0090385 -0.0033878 0.00028521 0.0081011 8.6813e-05 0.003784 0 0 0 0 0 0 0 0 0 0 0 0 0 0 0
1.4219 -0.0028483 0.00050958 -0.0043547 -0.00079138 0 0.00055655 -0.0050459 -0.001722 0.0021487 0.0032609 0.00401 -0.014734 0 0 0 0 0 0 0 0 0 0 0 0 0 0 0 0 0 0.020042 -0.008524 0.00037432 0.0056729 -0.00055348 0.0016084 -0.00012961 0 0 0 0 0 0 0 0 0 0 0 0 0 0 0
1.4258 -0.0042363 0.0015085 -0.003884 0.0012828 0 0.0017015 -0.004716 -0.0010619 0.0029911 0.0030892 -0.00096638 -0.029314 0 0 0 0 0 0 0 0 0 0 0 0 0 0 0 0 0 0.015604 -0.0050959 0.0047467 0.0090771 -0.010597 0.0024771 -0.0024277 0 0 0 0 0 0 0 0 0 0 0 0 0 0 0
1.4297 -0.005248 0.0018549 -0.0024541 0.0029482 0 0.0014616 -0.0034153 -0.00054182 0.0020272 0.001927 -0.005731 -0.028148 0 0 0 0 0 0 0 0 0 0 0 0 0 0 0 0 0 0.0080681 0.00012127 0.0087451 0.010526 -0.020051 0.002419 -0.0031032 0 0 0 0 0 0 0 0 0 0 0 0 0 0 0
1.4336 -0.0054079 0.0013643 -0.00071091 0.0029664 0 -0.00076618 -0.0019152 -0.0003045 0.00044639 0.00030026 -0.0083451 -0.005595 0 0 0 0 0 0 0 0 0 0 0 0 0 0 0 0 0 0.00029781 0.0054083 0.011168 0.010653 -0.02619 0.0014054 -0.0026167 0 0 0 0 0 0 0 0 0 0 0 0 0 0 0
1.4375 -0.0041447 0.00042627 0.00052731 0.001184 0 -0.0039589 -0.0010204 -0.00052857 -0.00032845 -0.0011586 -0.0082976 0.019931 0 0 0 0 0 0 0 0 0 0 0 0 0 0 0 0 0 -0.0054777 0.0092605 0.011515 0.009594 -0.027371 -0.0003199 -0.0019213 0 0 0 0 0 0 0 0 0 0 0 0 0 0 0
1.4414 -0.0013666 -0.00024141 0.00084847 -0.0015674 0 -0.0059924 -0.00093062 -0.0011052 -0.00026717 -0.001761 -0.0062189 0.025137 0 0 0 0 0 0 0 0 0 0 0 0 0 0 0 0 0 -0.008956 0.010778 0.010174 0.007071 -0.023797 -0.0021341 -0.0020863 0 0 0 0 0 0 0 0 0 0 0 0 0 0 0
1.4453 0.0021083 -0.00015164 0.00062011 -0.0039633 0 -0.0052319 -0.0010272 -0.0014765 -0.00040864 -0.0010168 -0.0031717 0.0060421 0 0 0 0 0 0 0 0 0 0 0 0 0 0 0 0 0 -0.011247 0.0097201 0.0077917 0.0034585 -0.016727 -0.0031384 -0.0034576 0 0 0 0 0 0 0 0 0 0 0 0 0 0 0
1.4492 0.0048629 0.00056107 0.00073308 -0.0047535 0 -0.0018468 -0.00036869 -0.00098957 -0.0011676 0.00079727 -0.00027973 -0.01879 0 0 0 0 0 0 0 0 0 0 0 0 0 0 0 0 0 -0.013174 0.0065042 0.0046063 0.00021607 -0.0073369 -0.0026593 -0.0051402 0 0 0 0 0 0 0 0 0 0 0 0 0 0 0
1.4531 0.0058283 0.0012792 0.0018327 -0.0033237 0 0.0023324 0.0014488 0.00041921 -0.001519 0.0023553 0.0013446 -0.028276 0 0 0 0 0 0 0 0 0 0 0 0 0 0 0 0 0 -0.014183 0.0021671 0.00052042 -0.0012997 0.0033821 -0.0008609 -0.005543 0 0 0 0 0 0 0 0 0 0 0 0 0 0 0
1.457 0.0050487 0.0014358 0.0036787 -0.00015664 0 0.0052503 0.0037793 0.001885 -0.00018282 0.0020068 0.00091207 -0.019582 0 0 0 0 0 0 0 0 0 0 0 0 0 0 0 0 0 -0.012925 -0.0019132 -0.0042505 -0.0014963 0.013844 0.0011368 -0.0036691 0 0 0 0 0 0 0 0 0 0 0 0 0 0 0
1.4609 0.003538 0.00093716 0.0052252 0.0031559 0 0.0060205 0.0052462 0.0021324 0.0025756 -0.00073673 -0.0013953 -0.0079525 0 0 0 0 0 0 0 0 0 0 0 0 0 0 0 0 0 -0.0087638 -0.0045948 -0.0087613 -0.0025303 0.021619 0.0019409 1.6242e-05 0 0 0 0 0 0 0 0 0 0 0 0 0 0 0
1.4648 0.0023552 0.00012008 0.0053823 0.0046755 0 0.0051262 0.0047097 0.00056182 0.0047707 -0.0043248 -0.0041102 -0.007845 0 0 0 0 0 0 0 0 0 0 0 0 0 0 0 0 0 -0.0025655 -0.0055338 -0.011685 -0.0060872 0.024553 0.00094093 0.0039274 0 0 0 0 0 0 0 0 0 0 0 0 0 0 0
1.4688 0.0017677 -0.00061927 0.0038147 0.003391 0 0.0035441 0.002144 -0.0020596 0.0045408 -0.0060826 -0.0051842 -0.017293 0 0 0 0 0 0 0 0 0 0 0 0 0 0 0 0 0 0.0039797 -0.0053009 -0.012108 -0.011069 0.022344 -0.0011432 0.0064855 0 0 0 0 0 0 0 0 0 0 0 0 0 0 0
1.4727 0.0012341 -0.0010896 0.0011269 7.8287e-05 0 0.0018782 -0.001283 -0.0040477 0.0020365 -0.0044405 -0.0034468 -0.022038 0 0 0 0 0 0 0 0 0 0 0 0 0 0 0 0 0 0.0096004 -0.0049317 -0.010028 -0.013858 0.016805 -0.0027452 0.0069338 0 0 0 0 0 0 0 0 0 0 0 0 0 0 0
1.4766 0.00010007 -0.0012415 -0.0016264 -0.0031035 0 0.00028877 -0.0040051 -0.0041165 -0.00073639 -0.00048142 0.00035215 -0.013152 0 0 0 0 0 0 0 0 0 0 0 0 0 0 0 0 0 0.013862 -0.0052081 -0.0061712 -0.011333 0.010306 -0.0026099 0.0053178 0 0 0 0 0 0 0 0 0 0 0 0 0 0 0
1.4805 -0.0017375 -0.00098897 -0.0036041 -0.0041349 0 -0.0010526 -0.005096 -0.0024123 -0.00193 0.0027965 0.003901 0.0022977 0 0 0 0 0 0 0 0 0 0 0 0 0 0 0 0 0 0.016494 -0.0061153 -0.0014617 -0.0038252 0.0038683 -0.00069036 0.002113 0 0 0 0 0 0 0 0 0 0 0 0 0 0 0
1.4844 -0.0037703 -0.00025005 -0.0044836 -0.0025912 0 -0.0018002 -0.0047306 -0.00031393 -0.001518 0.0029794 0.0048855 0.0088388 0 0 0 0 0 0 0 0 0 0 0 0 0 0 0 0 0 0.016701 -0.006759 0.0033383 0.0049565 -0.0031134 0.0018874 -0.0018211 0 0 0 0 0 0 0 0 0 0 0 0 0 0 0
1.4883 -0.0053087 0.00079827 -0.00433 0.00017784 0 -0.001841 -0.0037667 0.00081827 -0.00091234 0.00022593 0.0025331 -0.00090578 0 0 0 0 0 0 0 0 0 0 0 0 0 0 0 0 0 0.01354 -0.0057956 0.0076488 0.010959 -0.01125 0.0036525 -0.0050859 0 0 0 0 0 0 0 0 0 0 0 0 0 0 0
1.4922 -0.0058758 0.0016205 -0.003355 0.0022374 0 -0.0016815 -0.0029002 0.00077503 -0.0011828 -0.0030521 -0.0019655 -0.019018 0 0 0 0 0 0 0 0 0 0 0 0 0 0 0 0 0 0.007093 -0.0022535 0.01098 0.012752 -0.019418 0.0037057 -0.0061341 0 0 0 0 0 0 0 0 0 0 0 0 0 0 0
1.4961 -0.0052722 0.0016569 -0.0018516 0.002525 0 -0.0021351 -0.002168 0.00048542 -0.0019697 -0.0043794 -0.0062723 -0.031098 0 0 0 0 0 0 0 0 0 0 0 0 0 0 0 0 0 -0.00090819 0.0035918 0.012939 0.011694 -0.024872 0.0021362 -0.0044107 0 0 0 0 0 0 0 0 0 0 0 0 0 0 0
1.5 -0.003494 0.00086332 -0.00024743 0.0013656 0 -0.0034558 -0.0011692 0.00095734 -0.0021726 -0.0031471 -0.008217 -0.030297 0 0 0 0 0 0 0 0 0 0 0 0 0 0 0 0 0 -0.0078948 0.0098655 0.013275 0.0096703 -0.025221 -0.00013636 -0.0012569 0 0 0 0 0 0 0 0 0 0 0 0 0 0 0
1.5039 -0.00079247 -0.00010974 0.00097144 -0.00016166 0 -0.004825 0.00032906 0.0022488 -0.0013833 -0.00065522 -0.0068203 -0.021679 0 0 0 0 0 0 0 0 0 0 0 0 0 0 0 0 0 -0.012093 0.013779 0.011838 0.0072243 -0.020315 -0.0018361 0.00070002 0 0 0 0 0 0 0 0 0 0 0 0 0 0 0
1.5078 0.0021857 -0.00039254 0.0015397 -0.0011693 0 -0.0048592 0.0020543 0.0034273 -0.00030839 0.0013703 -0.0026875 -0.014275 0 0 0 0 0 0 0 0 0 0 0 0 0 0 0 0 0 -0.013479 0.013233 0.0085453 0.0039339 -0.012228 -0.0019082 -0.00036045 0 0 0 0 0 0 0 0 0 0 0 0 0 0 0
1.5117 0.004507 0.00034091 0.0016477 -0.0013426 0 -0.0027823 0.0034582 0.0034501 0.00020255 0.0021142 0.0022481 -0.011444 0 0 0 0 0 0 0 0 0 0 0 0 0 0 0 0 0 -0.013239 0.0083277 0.0035695 2.4424e-05 -0.0034904 -9.2589e-05 -0.0036213 0 0 0 0 0 0 0 0 0 0 0 0 0 0 0
1.5156 0.0054345 0.0015344 0.0018291 -0.00069688 0 0.00079694 0.0041924 0.0020478 0.00022534 0.0017613 0.0055931 -0.0099603 0 0 0 0 0 0 0 0 0 0 0 0 0 0 0 0 0 -0.012372 0.00153 -0.0023496 -0.0032072 0.0045506 0.0027277 -0.0059622 0 0 0 0 0 0 0 0 0 0 0 0 0 0 0
1.5195 0.0049291 0.0021827 0.0024972 0.00067581 0 0.0042094 0.0042904 -0.00017015 0.00062287 0.00075635 0.0057715 -0.0066189 0 0 0 0 0 0 0 0 0 0 0 0 0 0 0 0 0 -0.010788 -0.0038847 -0.0078866 -0.0048333 0.011788 0.0047834 -0.0044897 0 0 0 0 0 0 0 0 0 0 0 0 0 0 0
1.5234 0.0036654 0.001655 0.0034943 0.002463 0 0.0058439 0.0038997 -0.0023094 0.0019308 -0.00064963 0.0030686 -0.0029077 0 0 0 0 0 0 0 0 0 0 0 0 0 0 0 0 0 -0.007607 -0.0060301 -0.011696 -0.0056737 0.018168 0.0044247 0.00087985 0 0 0 0 0 0 0 0 0 0 0 0 0 0 0
1.5273 0.0024791 0.0001759 0.0040703 0.0038919 0 0.0051273 0.0029403 -0.0037908 0.0036359 -0.0021581 -0.0004045 -0.0023796 0 0 0 0 0 0 0 0 0 0 0 0 0 0 0 0 0 -0.0021711 -0.0055034 -0.013204 -0.0075232 0.022817 0.0013627 0.007151 0 0 0 0 0 0 0 0 0 0 0 0 0 0 0
1.5313 0.0017261 -0.0014101 0.0033802 0.0039618 0 0.0027046 0.0011482 -0.0044533 0.0046479 -0.0030986 -0.00209 -0.0053743 0 0 0 0 0 0 0 0 0 0 0 0 0 0 0 0 0 0.0051698 -0.0045094 -0.012867 -0.010755 0.024426 -0.0028308 0.010578 0 0 0 0 0 0 0 0 0 0 0 0 0 0 0
1.5352 0.0011182 -0.0022956 0.0011661 0.0021896 0 -0.0001037 -0.0014907 -0.0043108 0.0043221 -0.0026957 -0.00085014 -0.0087529 0 0 0 0 0 0 0 0 0 0 0 0 0 0 0 0 0 0.013007 -0.0048471 -0.011512 -0.013098 0.022259 -0.0055895 0.0094943 0 0 0 0 0 0 0 0 0 0 0 0 0 0 0
1.5391 0.00012387 -0.0021935 -0.0018937 -0.00079884 0 -0.0020621 -0.0043887 -0.0034225 0.0028594 -0.00076516 0.0021431 -0.011028 0 0 0 0 0 0 0 0 0 0 0 0 0 0 0 0 0 0.019371 -0.0065189 -0.0093808 -0.0114 0.016595 -0.0051228 0.0052007 0 0 0 0 0 0 0 0 0 0 0 0 0 0 0
1.543 -0.0014956 -0.0013418 -0.0044716 -0.0035057 0 -0.0025877 -0.0065273 -0.0020333 0.0008273 0.0019325 0.0042907 -0.015544 0 0 0 0 0 0 0 0 0 0 0 0 0 0 0 0 0 0.022401 -0.0080086 -0.0058887 -0.0048623 0.0082735 -0.0017608 0.00043522 0 0 0 0 0 0 0 0 0 0 0 0 0 0 0
1.5469 -0.0034769 -0.00020849 -0.0053777 -0.0045488 0 -0.0019714 -0.0070783 -0.00067659 -0.0013801 0.0041025 0.0035504 -0.026426 0 0 0 0 0 0 0 0 0 0 0 0 0 0 0 0 0 0.021007 -0.0076968 -0.00047577 0.0036652 -0.0018402 0.00224 -0.0028647 0 0 0 0 0 0 0 0 0 0 0 0 0 0 0
1.5508 -0.0052272 0.00076367 -0.004336 -0.003598 0 -0.001188 -0.0059459 7.3777e-05 -0.0034514 0.0047113 -7.26e-05 -0.041585 0 0 0 0 0 0 0 0 0 0 0 0 0 0 0 0 0 0.015385 -0.0050177 0.0062665 0.0098699 -0.012669 0.0043222 -0.0044688 0 0 0 0 0 0 0 0 0 0 0 0 0 0 0
1.5547 -0.0061073 0.0012576 -0.0021907 -0.0015183 0 -0.0012813 -0.0037719 6.4583e-05 -0.0047882 0.0035043 -0.0046308 -0.052017 0 0 0 0 0 0 0 0 0 0 0 0 0 0 0 0 0 0.0070766 -0.00054207 0.012411 0.011534 -0.022345 0.0034083 -0.0050552 0 0 0 0 0 0 0 0 0 0 0 0 0 0 0
1.5586 -0.0056267 0.0011471 -0.00034389 0.00029837 0 -0.0025756 -0.0014355 -0.00024498 -0.0046883 0.0010154 -0.0076595 -0.049973 0 0 0 0 0 0 0 0 0 0 0 0 0 0 0 0 0 -0.0016427 0.0046291 0.015798 0.0099177 -0.028302 0.00047436 -0.0050274 0 0 0 0 0 0 0 0 0 0 0 0 0 0 0
1.5625 -0.0036106 0.000596 0.00021771 0.00081076 0 -0.0042806 0.00050367 -0.00013922 -0.0031262 -0.0017013 -0.0076957 -0.037599 0 0 0 0 0 0 0 0 0 0 0 0 0 0 0 0 0 -0.0088217 0.0092989 0.015463 0.0078146 -0.028453 -0.0023992 -0.0042881 0 0 0 0 0 0 0 0 0 0 0 0 0 0 0
1.5664 -0.00041677 5.246e-05 -0.00040301 -0.0001618 0 -0.0049488 0.002002 0.00072211 -0.0011548 -0.0034422 -0.0048901 -0.025746 0 0 0 0 0 0 0 0 0 0 0 0 0 0 0 0 0 -0.013583 0.012195 0.012106 0.0066291 -0.022585 -0.003599 -0.0029014 0 0 0 0 0 0 0 0 0 0 0 0 0 0 0
1.5703 0.0029756 -4.5341e-06 -0.0011712 -0.0019303 0 -0.0035675 0.0033177 0.0019655 -0.00014495 -0.003393 -0.00064188 -0.023056 0 0 0 0 0 0 0 0 0 0 0 0 0 0 0 0 0 -0.016025 0.012112 0.0072753 0.0055541 -0.012622 -0.0029214 -0.0014896 0 0 0 0 0 0 0 0 0 0 0 0 0 0 0
1.5742 0.0053031 0.00055487 -0.00099722 -0.0032702 0 -0.00041194 0.004648 0.0027638 -0.00044361 -0.0017352 0.0031948 -0.026853 0 0 0 0 0 0 0 0 0 0 0 0 0 0 0 0 0 -0.01651 0.0085854 0.0021982 0.0033087 -0.0014575 -0.0013293 -0.00067431 0 0 0 0 0 0 0 0 0 0 0 0 0 0 0
1.5781 0.005757 0.0013522 0.00037751 -0.0029799 0 0.0031045 0.0059042 0.0024621 -0.00092402 0.00023374 0.0050705 -0.026242 0 0 0 0 0 0 0 0 0 0 0 0 0 0 0 0 0 -0.015141 0.0026625 -0.0026243 4.1701e-05 0.0086082 2.5971e-05 -0.00020183 0 0 0 0 0 0 0 0 0 0 0 0 0 0 0
1.582 0.0045871 0.0017665 0.0022076 -0.00057932 0 0.0054628 0.0067295 0.0010589 -0.00010245 0.00094726 0.0043443 -0.014679 0 0 0 0 0 0 0 0 0 0 0 0 0 0 0 0 0 -0.01189 -0.0032229 -0.0069259 -0.0028496 0.016504 0.00061072 0.0010465 0 0 0 0 0 0 0 0 0 0 0 0 0 0 0
1.5859 0.0029626 0.001422 0.0033794 0.0031551 0 0.0060306 0.0066903 -0.00079455 0.0022349 -5.2001e-05 0.0016346 0.0016078 0 0 0 0 0 0 0 0 0 0 0 0 0 0 0 0 0 -0.0070388 -0.0065842 -0.010131 -0.0045084 0.021895 0.00060176 0.0038919 0 0 0 0 0 0 0 0 0 0 0 0 0 0 0
1.5898 0.0020687 0.0004613 0.003252 0.0063322 0 0.0052025 0.0055159 -0.0022194 0.0046292 -0.0014932 -0.0013653 0.008977 0 0 0 0 0 0 0 0 0 0 0 0 0 0 0 0 0 -0.0012409 -0.0065436 -0.011524 -0.0056011 0.024459 0.00043435 0.0076529 0 0 0 0 0 0 0 0 0 0 0 0 0 0 0
1.5938 0.0021568 -0.00061732 0.0019858 0.0069801 0 0.0037658 0.0032631 -0.0026489 0.0052629 -0.0013878 -0.0027747 0.00031935 0 0 0 0 0 0 0 0 0 0 0 0 0 0 0 0 0 0.0048746 -0.0044154 -0.010905 -0.0071845 0.023797 0.00036435 0.010241 0 0 0 0 0 0 0 0 0 0 0 0 0 0 0
1.5977 0.002385 -0.001352 0.00019874 0.0044275 0 0.0022592 0.00032848 -0.0021548 0.0036589 0.0010575 -0.0017159 -0.017063 0 0 0 0 0 0 0 0 0 0 0 0 0 0 0 0 0 0.010944 -0.002644 -0.008872 -0.0088633 0.019885 0.00041738 0.0096648 0 0 0 0 0 0 0 0 0 0 0 0 0 0 0
1.6016 0.0016006 -0.0015533 -0.0015695 -3.5312e-05 0 0.00088167 -0.0026875 -0.0013678 0.0010474 0.0044882 0.0010398 -0.027937 0 0 0 0 0 0 0 0 0 0 0 0 0 0 0 0 0 0.016461 -0.0029276 -0.0062904 -0.0086348 0.013316 0.00061746 0.0056225 0 0 0 0 0 0 0 0 0 0 0 0 0 0 0
1.6055 -0.00063185 -0.0012464 -0.0030414 -0.0038871 0 -0.00024396 -0.0051642 -0.0010094 -0.00085941 0.0065096 0.0035414 -0.023072 0 0 0 0 0 0 0 0 0 0 0 0 0 0 0 0 0 0.02017 -0.0050022 -0.003511 -0.0048832 0.0050008 0.0011078 -0.00022198 0 0 0 0 0 0 0 0 0 0 0 0 0 0 0
1.6094 -0.003632 -0.00052525 -0.0040013 -0.0050632 0 -0.001002 -0.0065792 -0.0013149 -0.0013224 0.0058689 0.0039382 -0.0063499 0 0 0 0 0 0 0 0 0 0 0 0 0 0 0 0 0 0.020263 -0.0069207 -0.00024865 0.0015928 -0.0042163 0.0019483 -0.0054435 0 0 0 0 0 0 0 0 0 0 0 0 0 0 0
1.6133 -0.0060939 0.00044391 -0.0041507 -0.0033302 0 -0.0015271 -0.0065689 -0.0017932 -0.00086148 0.003532 0.0016318 0.011165 0 0 0 0 0 0 0 0 0 0 0 0 0 0 0 0 0 0.015674 -0.0064561 0.003718 0.0078097 -0.013424 0.0027973 -0.0083827 0 0 0 0 0 0 0 0 0 0 0 0 0 0 0
1.6172 -0.0069492 0.0013229 -0.0033304 -0.00031684 0 -0.0022922 -0.0050407 -0.0016064 -0.00039925 0.0015683 -0.0024443 0.022443 0 0 0 0 0 0 0 0 0 0 0 0 0 0 0 0 0 0.0073901 -0.0025691 0.0078252 0.010949 -0.021202 0.0029198 -0.0087869 0 0 0 0 0 0 0 0 0 0 0 0 0 0 0
1.6211 -0.0059006 0.0016729 -0.001868 0.0017305 0 -0.0036669 -0.002358 -0.00033911 -0.00042383 0.0010672 -0.0063954 0.028853 0 0 0 0 0 0 0 0 0 0 0 0 0 0 0 0 0 -0.0016949 0.0039079 0.010838 0.010434 -0.025664 0.0017127 -0.0073947 0 0 0 0 0 0 0 0 0 0 0 0 0 0 0
1.625 -0.0033777 0.001284 -0.00052659 0.0014579 0 -0.0052982 0.0006053 0.0015174 -0.00096809 0.0013005 -0.0082567 0.034671 0 0 0 0 0 0 0 0 0 0 0 0 0 0 0 0 0 -0.0086033 0.010594 0.011731 0.0077879 -0.025371 -0.00060556 -0.0052157 0 0 0 0 0 0 0 0 0 0 0 0 0 0 0
1.6289 -0.00018869 0.00046982 8.3463e-05 -0.0008586 0 -0.0060942 0.0028 0.002893 -0.0020067 0.0009132 -0.0067814 0.040076 0 0 0 0 0 0 0 0 0 0 0 0 0 0 0 0 0 -0.012247 0.01464 0.010417 0.0047746 -0.020416 -0.0028149 -0.003166 0 0 0 0 0 0 0 0 0 0 0 0 0 0 0
1.6328 0.0027842 -6.4548e-05 0.00010377 -0.0036519 0 -0.0050705 0.0036612 0.0030607 -0.0034416 -0.00033331 -0.0020287 0.041324 0 0 0 0 0 0 0 0 0 0 0 0 0 0 0 0 0 -0.013714 0.014118 0.0075938 0.0019958 -0.012518 -0.0033866 -0.0019826 0 0 0 0 0 0 0 0 0 0 0 0 0 0 0
1.6367 0.0047879 0.00020969 0.000364 -0.0050543 0 -0.0023243 0.003574 0.0022848 -0.0046572 -0.0012888 0.0043633 0.036824 0 0 0 0 0 0 0 0 0 0 0 0 0 0 0 0 0 -0.014632 0.0091097 0.0039981 -0.00081221 -0.0038734 -0.0016442 -0.0019803 0 0 0 0 0 0 0 0 0 0 0 0 0 0 0
1.6406 0.0054244 0.0011262 0.001595 -0.0039138 0 0.00088838 0.0035989 0.0015147 -0.0044979 -0.00086334 0.0095949 0.03015 0 0 0 0 0 0 0 0 0 0 0 0 0 0 0 0 0 -0.015288 0.0018457 -5.5828e-05 -0.0036316 0.0042239 0.0015495 -0.0026486 0 0 0 0 0 0 0 0 0 0 0 0 0 0 0
1.6445 0.0048638 0.0018851 0.0036297 -0.00040778 0 0.0031418 0.0045205 0.0013916 -0.0021735 0.00056686 0.011053 0.025278 0 0 0 0 0 0 0 0 0 0 0 0 0 0 0 0 0 -0.014393 -0.0044067 -0.0043762 -0.0058 0.011685 0.0042573 -0.0026491 0 0 0 0 0 0 0 0 0 0 0 0 0 0 0
1.6484 0.0037894 0.0017079 0.0053858 0.003958 0 0.0039393 0.0060128 0.0015862 0.0016549 0.0014996 0.0080335 0.020086 0 0 0 0 0 0 0 0 0 0 0 0 0 0 0 0 0 -0.010597 -0.0071951 -0.0083378 -0.0067844 0.018625 0.0048181 -0.00063005 0 0 0 0 0 0 0 0 0 0 0 0 0 0 0
1.6523 0.00294 0.00051785 0.0056869 0.0070318 0 0.0038378 0.0067636 0.0011921 0.0049248 0.0010351 0.0025504 0.0076523 0 0 0 0 0 0 0 0 0 0 0 0 0 0 0 0 0 -0.0041005 -0.0062963 -0.010882 -0.0068892 0.024198 0.0030323 0.003569 0 0 0 0 0 0 0 0 0 0 0 0 0 0 0
1.6563 0.002532 -0.00097238 0.0041744 0.0071781 0 0.0035702 0.005565 -0.00020777 0.0056608 -2.1018e-05 -0.0017579 -0.014137 0 0 0 0 0 0 0 0 0 0 0 0 0 0 0 0 0 0.0032937 -0.0036702 -0.011201 -0.0068267 0.026531 0.00023632 0.0083604 0 0 0 0 0 0 0 0 0 0 0 0 0 0 0
1.6602 0.0020833 -0.0018358 0.0015109 0.0043165 0 0.0032117 0.0024118 -0.001936 0.0036235 -1.338e-05 -0.0021362 -0.03558 0 0 0 0 0 0 0 0 0 0 0 0 0 0 0 0 0 0.0095736 -0.0019638 -0.0093607 -0.0066362 0.023898 -0.001742 0.011158 0 0 0 0 0 0 0 0 0 0 0 0 0 0 0
1.6641 0.00087111 -0.0016388 -0.0012046 9.2445e-05 0 0.0023094 -0.0014146 -0.0027622 0.00050497 0.0016536 0.0012181 -0.040981 0 0 0 0 0 0 0 0 0 0 0 0 0 0 0 0 0 0.013763 -0.0026562 -0.0061565 -0.0053791 0.016049 -0.0018567 0.010008 0 0 0 0 0 0 0 0 0 0 0 0 0 0 0
1.668 -0.0013441 -0.00068118 -0.0031769 -0.0030921 0 0.0007255 -0.0043401 -0.002067 -0.0015452 0.0036873 0.0052628 -0.023814 0 0 0 0 0 0 0 0 0 0 0 0 0 0 0 0 0 0.015818 -0.0051374 -0.002346 -0.0021485 0.0045749 -0.0003841 0.0049314 0 0 0 0 0 0 0 0 0 0 0 0 0 0 0
1.6719 -0.0039781 0.00035294 -0.0041824 -0.003609 0 -0.00090787 -0.0055919 -0.00043297 -0.0016214 0.0041146 0.0064174 0.0042058 0 0 0 0 0 0 0 0 0 0 0 0 0 0 0 0 0 0.015632 -0.0072352 0.0018394 0.0026854 -0.0078487 0.0014967 -0.001973 0 0 0 0 0 0 0 0 0 0 0 0 0 0 0
1.6758 -0.0059747 0.00093318 -0.004335 -0.0016124 0 -0.0017527 -0.0054012 0.00092998 -0.00042956 0.0022491 0.0032487 0.021362 0 0 0 0 0 0 0 0 0 0 0 0 0 0 0 0 0 0.012622 -0.0066729 0.0063491 0.0074325 -0.018575 0.0025525 -0.007648 0 0 0 0 0 0 0 0 0 0 0 0 0 0 0
1.6797 -0.0065222 0.0009451 -0.0038005 0.0011853 0 -0.0017261 -0.0043308 0.0012995 0.00076351 -0.00064459 -0.0025742 0.015128 0 0 0 0 0 0 0 0 0 0 0 0 0 0 0 0 0 0.0065386 -0.0024871 0.010586 0.010333 -0.025716 0.0021227 -0.0096995 0 0 0 0 0 0 0 0 0 0 0 0 0 0 0
1.6836 -0.005511 0.00057646 -0.0027781 0.0027336 0 -0.0016788 -0.0026453 0.00095746 0.001287 -0.0025848 -0.007655 -0.0063822 0 0 0 0 0 0 0 0 0 0 0 0 0 0 0 0 0 -0.0014577 0.0043244 0.013265 0.010775 -0.02836 0.00030595 -0.0076382 0 0 0 0 0 0 0 0 0 0 0 0 0 0 0
1.6875 -0.00343 8.4485e-05 -0.0016087 0.0019331 0 -0.0024558 -0.00044159 0.00068156 0.0011994 -0.0026186 -0.0092861 -0.022569 0 0 0 0 0 0 0 0 0 0 0 0 0 0 0 0 0 -0.0088827 0.011154 0.013211 0.0093324 -0.026533 -0.0021345 -0.0031658 0 0 0 0 0 0 0 0 0 0 0 0 0 0 0
1.6914 -0.00093859 -0.00030137 -0.00068206 -0.00082398 0 -0.0038151 0.001788 0.00088125 0.00063449 -0.0013529 -0.0070057 -0.020177 0 0 0 0 0 0 0 0 0 0 0 0 0 0 0 0 0 -0.013421 0.014968 0.010349 0.0068739 -0.021044 -0.0040314 0.00070109 0 0 0 0 0 0 0 0 0 0 0 0 0 0 0
1.6953 0.0014342 -0.00035859 -0.0001292 -0.0040164 0 -0.004452 0.0031032 0.0013146 -0.00053484 -3.2664e-05 -0.0024093 -0.005003 0 0 0 0 0 0 0 0 0 0 0 0 0 0 0 0 0 -0.014467 0.013867 0.0058335 0.0039324 -0.013141 -0.0043036 0.0014138 0 0 0 0 0 0 0 0 0 0 0 0 0 0 0
1.6992 0.0032982 7.7431e-05 0.00034434 -0.0058612 0 -0.0032217 0.0029146 0.0015534 -0.0022147 0.00058909 0.0021793 0.0057581 0 0 0 0 0 0 0 0 0 0 0 0 0 0 0 0 0 -0.013223 0.0082519 0.0011363 0.00086409 -0.0040525 -0.0026177 -0.0013031 0 0 0 0 0 0 0 0 0 0 0 0 0 0 0
1.7031 0.0043272 0.00092908 0.0011973 -0.0052006 0 -0.0003399 0.0018102 0.0015156 -0.0035228 0.00047148 0.0049602 0.0016496 0 0 0 0 0 0 0 0 0 0 0 0 0 0 0 0 0 -0.01128 0.00080949 -0.0029933 -0.0018331 0.0052419 0.00020993 -0.004925 0 0 0 0 0 0 0 0 0 0 0 0 0 0 0
1.707 0.0043505 0.0017499 0.0025431 -0.002093 0 0.002686 0.0012858 0.0014295 -0.0031493 -0.00022078 0.0051767 -0.011471 0 0 0 0 0 0 0 0 0 0 0 0 0 0 0 0 0 -0.0091329 -0.0049329 -0.0066631 -0.0037941 0.013803 0.0025721 -0.005672 0 0 0 0 0 0 0 0 0 0 0 0 0 0 0
1.7109 0.0035494 0.0018932 0.0038936 0.0021004 0 0.0043262 0.0023395 0.0013785 -0.00058505 -0.0013895 0.0030966 -0.019421 0 0 0 0 0 0 0 0 0 0 0 0 0 0 0 0 0 -0.0060106 -0.0067112 -0.01002 -0.0053502 0.020425 0.0031308 -0.0013907 0 0 0 0 0 0 0 0 0 0 0 0 0 0 0
1.7148 0.0024591 0.00095859 0.004447 0.005292 0 0.0042075 0.0042535 0.0010988 0.0030142 -0.0026793 -0.00012041 -0.015307 0 0 0 0 0 0 0 0 0 0 0 0 0 0 0 0 0 -0.0010299 -0.0048685 -0.012471 -0.0073596 0.023797 0.0017911 0.0063732 0 0 0 0 0 0 0 0 0 0 0 0 0 0 0
1.7188 0.0016242 -0.00081508 0.0036798 0.0057887 0 0.0030925 0.0049543 0.00032995 0.005411 -0.0032226 -0.0026769 -0.0056241 0 0 0 0 0 0 0 0 0 0 0 0 0 0 0 0 0 0.0055759 -0.0019379 -0.012863 -0.010055 0.023213 -0.00027429 0.013037 0 0 0 0 0 0 0 0 0 0 0 0 0 0 0
1.7227 0.0011483 -0.0025723 0.0017331 0.0033757 0 0.0018686 0.0028427 -0.00073252 0.0049856 -0.0021507 -0.0028392 -0.001225 0 0 0 0 0 0 0 0 0 0 0 0 0 0 0 0 0 0.012285 -0.00076289 -0.010479 -0.012096 0.019121 -0.0016039 0.0142 0 0 0 0 0 0 0 0 0 0 0 0 0 0 0
1.7266 0.00057639 -0.0033376 -0.00068554 -0.00043397 0 0.00073863 -0.0015811 -0.0014979 0.0020503 0.00045574 -6.3007e-05 -0.0044685 0 0 0 0 0 0 0 0 0 0 0 0 0 0 0 0 0 0.017154 -0.002541 -0.0058253 -0.011202 0.0128 -0.0015467 0.0089395 0 0 0 0 0 0 0 0 0 0 0 0 0 0 0
1.7305 -0.00070637 -0.002652 -0.0027186 -0.0033184 0 -0.00058488 -0.0059072 -0.0015415 -0.0014114 0.0032598 0.0041996 -0.0073854 0 0 0 0 0 0 0 0 0 0 0 0 0 0 0 0 0 0.01884 -0.0061295 -0.00038901 -0.0061633 0.0053562 -0.0005232 0.00045433 0 0 0 0 0 0 0 0 0 0 0 0 0 0 0
1.7344 -0.0028518 -0.00088942 -0.003747 -0.0036735 0 -0.0021011 -0.0077147 -0.0010146 -0.0033093 0.0045437 0.0069491 -0.0025363 0 0 0 0 0 0 0 0 0 0 0 0 0 0 0 0 0 0.017027 -0.0088994 0.0043769 0.0016682 -0.0028771 0.00062932 -0.0064566 0 0 0 0 0 0 0 0 0 0 0 0 0 0 0
1.7383 -0.0052304 0.000975 -0.0035749 -0.0016409 0 -0.0032142 -0.0064227 -0.0004204 -0.0029272 0.0035376 0.0054879 0.0063737 0 0 0 0 0 0 0 0 0 0 0 0 0 0 0 0 0 0.012293 -0.0083725 0.007857 0.0090416 -0.011765 0.0014102 -0.0088431 0 0 0 0 0 0 0 0 0 0 0 0 0 0 0
1.7422 -0.0067171 0.0019731 -0.0024524 0.0011097 0 -0.0033195 -0.0034536 -4.5029e-05 -0.0011752 0.00095547 -0.00044692 0.006796 0 0 0 0 0 0 0 0 0 0 0 0 0 0 0 0 0 0.0057931 -0.0036241 0.010185 0.013129 -0.020216 0.0017528 -0.007125 0 0 0 0 0 0 0 0 0 0 0 0 0 0 0
1.7461 -0.0063918 0.0017114 -0.00098309 0.0026104 0 -0.0025866 -0.00077001 0.00026037 0.00034392 -0.0016835 -0.0079556 -0.0093194 0 0 0 0 0 0 0 0 0 0 0 0 0 0 0 0 0 -0.0010501 0.0041356 0.011551 0.013332 -0.02591 0.0015972 -0.0038298 0 0 0 0 0 0 0 0 0 0 0 0 0 0 0
1.75 -0.0041456 0.00054787 0.00013815 0.0018779 0 -0.0019472 0.00066205 0.00072008 0.00051873 -0.0031811 -0.012531 -0.035457 0 0 0 0 0 0 0 0 0 0 0 0 0 0 0 0 0 -0.0069391 0.011925 0.011732 0.01101 -0.026609 0.00070405 -0.0012366 0 0 0 0 0 0 0 0 0 0 0 0 0 0 0
1.7539 -0.00077514 -0.00068426 0.00053334 -0.00059773 0 -0.0021656 0.0011334 0.0012199 -0.00068982 -0.0032215 -0.011046 -0.054726 0 0 0 0 0 0 0 0 0 0 0 0 0 0 0 0 0 -0.011161 0.016214 0.010321 0.0077624 -0.021972 -0.00090479 -0.00017403 0 0 0 0 0 0 0 0 0 0 0 0 0 0 0
1.7578 0.0024702 -0.0011919 0.00043859 -0.0032956 0 -0.0029256 0.0013189 0.0014221 -0.0024255 -0.0021664 -0.0040594 -0.054161 0 0 0 0 0 0 0 0 0 0 0 0 0 0 0 0 0 -0.013761 0.014697 0.007299 0.0042402 -0.014006 -0.0024409 -0.00049434 0 0 0 0 0 0 0 0 0 0 0 0 0 0 0
1.7617 0.0045628 -0.00066347 0.00055963 -0.0045804 0 -0.002941 0.0014902 0.0012633 -0.0035144 -0.00064678 0.0043667 -0.034773 0 0 0 0 0 0 0 0 0 0 0 0 0 0 0 0 0 -0.015151 0.007806 0.0032793 0.00049891 -0.0054922 -0.0026414 -0.0018816 0 0 0 0 0 0 0 0 0 0 0 0 0 0 0
1.7656 0.005167 0.00058127 0.0014789 -0.0035476 0 -0.0010965 0.0016032 0.0011138 -0.0030709 0.00061351 0.0093296 -0.008321 0 0 0 0 0 0 0 0 0 0 0 0 0 0 0 0 0 -0.015418 -0.0011448 -0.0008531 -0.0030369 0.00215 -0.00089737 -0.0037344 0 0 0 0 0 0 0 0 0 0 0 0 0 0 0
1.7695 0.004657 0.0017776 0.0030705 -0.00048783 0 0.0024109 0.0018087 0.0012718 -0.0009438 0.00092938 0.0083555 0.014004 0 0 0 0 0 0 0 0 0 0 0 0 0 0 0 0 0 -0.013989 -0.0077011 -0.0045125 -0.0054989 0.0094114 0.0018458 -0.0045751 0 0 0 0 0 0 0 0 0 0 0 0 0 0 0
1.7734 0.0037352 0.0021335 0.0044675 0.0031681 0 0.0059819 0.0024419 0.0013968 0.0021277 5.2551e-05 0.0029066 0.028552 0 0 0 0 0 0 0 0 0 0 0 0 0 0 0 0 0 -0.010062 -0.0090336 -0.0076099 -0.0065262 0.017079 0.0035296 -0.002476 0 0 0 0 0 0 0 0 0 0 0 0 0 0 0
1.7773 0.0029356 0.0012839 0.0046666 0.0054845 0 0.0076769 0.0033557 0.00074693 0.0047882 -0.0014151 -0.0028831 0.036282 0 0 0 0 0 0 0 0 0 0 0 0 0 0 0 0 0 -0.003475 -0.0057817 -0.010207 -0.006867 0.024208 0.0026416 0.0031173 0 0 0 0 0 0 0 0 0 0 0 0 0 0 0
1.7813 0.0023322 -0.00044492 0.0032657 0.0050771 0 0.0065532 0.0035184 -0.00082732 0.0057473 -0.0022288 -0.0051704 0.036397 0 0 0 0 0 0 0 0 0 0 0 0 0 0 0 0 0 0.0047743 -0.0014776 -0.012008 -0.0075751 0.02795 -0.00035051 0.0098556 0 0 0 0 0 0 0 0 0 0 0 0 0 0 0
1.7852 0.0016108 -0.0021447 0.00072369 0.0020469 0 0.0032519 0.0017031 -0.0022672 0.0045237 -0.0014455 -0.0028516 0.026075 0 0 0 0 0 0 0 0 0 0 0 0 0 0 0 0 0 0.012778 0.00011034 -0.012229 -0.0085444 0.025624 -0.0031973 0.01336 0 0 0 0 0 0 0 0 0 0 0 0 0 0 0
1.7891 0.00040582 -0.0028194 -0.0020038 -0.0019117 0 -0.00050488 -0.0021539 -0.0020455 0.0017633 0.00069776 0.0020957 0.0069068 0 0 0 0 0 0 0 0 0 0 0 0 0 0 0 0 0 0.018492 -0.0023084 -0.010017 -0.0081794 0.017091 -0.0036478 0.01046 0 0 0 0 0 0 0 0 0 0 0 0 0 0 0
1.793 -0.0013561 -0.0020202 -0.0040496 -0.0044883 0 -0.0030341 -0.0063457 0.00022447 -0.0011132 0.0029128 0.0062632 -0.011038 0 0 0 0 0 0 0 0 0 0 0 0 0 0 0 0 0 0.020452 -0.0067968 -0.0051487 -0.0048808 0.0051305 -0.0012791 0.0021223 0 0 0 0 0 0 0 0 0 0 0 0 0 0 0
1.7969 -0.0033356 -0.0001998 -0.0049643 -0.0042459 0 -0.0036396 -0.0084257 0.0029981 -0.0027167 0.0039482 0.0070113 -0.015086 0 0 0 0 0 0 0 0 0 0 0 0 0 0 0 0 0 0.018123 -0.0097696 0.001522 0.0010709 -0.0064739 0.0022054 -0.0068219 0 0 0 0 0 0 0 0 0 0 0 0 0 0 0
1.8008 -0.0049273 0.0015272 -0.0046984 -0.0015595 0 -0.002848 -0.0071345 0.0039334 -0.0024526 0.003546 0.0037795 -0.0017016 0 0 0 0 0 0 0 0 0 0 0 0 0 0 0 0 0 0.011997 -0.0084869 0.0082205 0.0072778 -0.015263 0.0043876 -0.011215 0 0 0 0 0 0 0 0 0 0 0 0 0 0 0
1.8047 -0.005544 0.0021239 -0.0034847 0.0016893 0 -0.0018934 -0.0034603 0.0020813 -0.00081723 0.0023401 -0.0019421 0.018292 0 0 0 0 0 0 0 0 0 0 0 0 0 0 0 0 0 0.0035451 -0.0026611 0.013007 0.011014 -0.020783 0.0039725 -0.0093884 0 0 0 0 0 0 0 0 0 0 0 0 0 0 0
1.8086 -0.0048708 0.0013563 -0.0017976 0.0034009 0 -0.0018299 0.00019294 -0.0010285 0.00089891 0.00098294 -0.0075165 0.028106 0 0 0 0 0 0 0 0 0 0 0 0 0 0 0 0 0 -0.0051055 0.0055886 0.014709 0.011295 -0.023457 0.0015682 -0.0039932 0 0 0 0 0 0 0 0 0 0 0 0 0 0 0
1.8125 -0.0029986 -6.0274e-05 -0.00027409 0.0025723 0 -0.0028214 0.0019702 -0.0026401 0.0013437 -0.00037941 -0.010309 0.01997 0 0 0 0 0 0 0 0 0 0 0 0 0 0 0 0 0 -0.011911 0.012955 0.013446 0.0092497 -0.023236 -0.0010084 0.00058922 0 0 0 0 0 0 0 0 0 0 0 0 0 0 0
1.8164 -0.00041963 -0.0010287 0.00058091 -0.00020452 0 -0.00405 0.0018776 -0.0012755 -7.4543e-05 -0.0017281 -0.0087648 0.0019398 0 0 0 0 0 0 0 0 0 0 0 0 0 0 0 0 0 -0.015792 0.016447 0.010362 0.0066751 -0.019537 -0.0021142 0.0016692 0 0 0 0 0 0 0 0 0 0 0 0 0 0 0
1.8203 0.0021138 -0.00089959 0.00077018 -0.0032131 0 -0.0042963 0.0013861 0.0019195 -0.0027208 -0.0025789 -0.0032384 -0.010583 0 0 0 0 0 0 0 0 0 0 0 0 0 0 0 0 0 -0.016997 0.014623 0.0067365 0.0044518 -0.012282 -0.0012586 -0.00037118 0 0 0 0 0 0 0 0 0 0 0 0 0 0 0
1.8242 0.0038653 0.00010484 0.0008644 -0.0046052 0 -0.0027971 0.0019231 0.0042741 -0.0049815 -0.0021958 0.0038357 -0.010218 0 0 0 0 0 0 0 0 0 0 0 0 0 0 0 0 0 -0.016564 0.0082754 0.0031309 0.0023356 -0.002666 0.00082521 -0.003264 0 0 0 0 0 0 0 0 0 0 0 0 0 0 0
1.8281 0.0044416 0.0011745 0.0015402 -0.003359 0 0.0002141 0.0037222 0.0040046 -0.0052157 -0.00056048 0.0088859 -0.0042636 0 0 0 0 0 0 0 0 0 0 0 0 0 0 0 0 0 -0.015274 0.00024854 -0.00071023 -0.00010004 0.0072539 0.0027876 -0.0048284 0 0 0 0 0 0 0 0 0 0 0 0 0 0 0
1.832 0.0039861 0.0015869 0.0029203 0.00016951 0 0.0036352 0.0058809 0.0015954 -0.0028709 0.0011236 0.0091391 -0.006063 0 0 0 0 0 0 0 0 0 0 0 0 0 0 0 0 0 -0.013037 -0.0058735 -0.0051354 -0.0027445 0.015671 0.0034459 -0.0039485 0 0 0 0 0 0 0 0 0 0 0 0 0 0 0
1.8359 0.0030652 0.0011721 0.0043281 0.0043084 0 0.0061365 0.0072076 -0.0010069 0.0010223 0.0013056 0.0044886 -0.020279 0 0 0 0 0 0 0 0 0 0 0 0 0 0 0 0 0 -0.0092167 -0.0077679 -0.0097069 -0.0051925 0.021654 0.0023642 -0.00049588 0 0 0 0 0 0 0 0 0 0 0 0 0 0 0
1.8398 0.0022699 0.0002504 0.0047384 0.0068285 0 0.0068318 0.0069137 -0.002316 0.0044138 -0.00033484 -0.0021211 -0.037472 0 0 0 0 0 0 0 0 0 0 0 0 0 0 0 0 0 -0.0035389 -0.0058188 -0.01305 -0.0072905 0.02485 4.0668e-05 0.0047525 0 0 0 0 0 0 0 0 0 0 0 0 0 0 0
1.8438 0.0018017 -0.00074274 0.0035575 0.0061743 0 0.0055995 0.0047573 -0.0023579 0.0055213 -0.0023128 -0.006375 -0.04351 0 0 0 0 0 0 0 0 0 0 0 0 0 0 0 0 0 0.0033317 -0.0028054 -0.013683 -0.0090131 0.024923 -0.0023666 0.0098509 0 0 0 0 0 0 0 0 0 0 0 0 0 0 0
1.8477 0.0013602 -0.0015074 0.0010632 0.0025095 0 0.0030197 0.00099483 -0.0020627 0.003942 -0.0025876 -0.0053957 -0.03392 0 0 0 0 0 0 0 0 0 0 0 0 0 0 0 0 0 0.010026 -0.0018476 -0.011162 -0.0097989 0.021535 -0.0036717 0.011983 0 0 0 0 0 0 0 0 0 0 0 0 0 0 0
1.8516 0.00042997 -0.0018436 -0.0018177 -0.0022098 0 0.00010423 -0.0034992 -0.002011 0.00082608 -0.00050482 0.00024431 -0.018385 0 0 0 0 0 0 0 0 0 0 0 0 0 0 0 0 0 0.015166 -0.0040839 -0.0065149 -0.0084474 0.014869 -0.0033046 0.0090599 0 0 0 0 0 0 0 0 0 0 0 0 0 0 0
1.8555 -0.0012553 -0.001564 -0.0041099 -0.0053736 0 -0.0020713 -0.0071929 -0.0019963 -0.0019392 0.0025297 0.0067858 -0.010995 0 0 0 0 0 0 0 0 0 0 0 0 0 0 0 0 0 0.017828 -0.0078456 -0.0015535 -0.0041452 0.0059369 -0.0015626 0.0016997 0 0 0 0 0 0 0 0 0 0 0 0 0 0 0
1.8594 -0.0034261 -0.00062488 -0.0052434 -0.00538 0 -0.0028185 -0.008455 -0.0016594 -0.0029145 0.0043232 0.0097138 -0.01649 0 0 0 0 0 0 0 0 0 0 0 0 0 0 0 0 0 0.017521 -0.0099033 0.0023518 0.0023 -0.0037579 0.00065782 -0.0064503 0 0 0 0 0 0 0 0 0 0 0 0 0 0 0
1.8633 -0.0053562 0.0006205 -0.0051224 -0.0026404 0 -0.0022387 -0.0066395 -0.0011689 -0.0018997 0.0037832 0.0067339 -0.026313 0 0 0 0 0 0 0 0 0 0 0 0 0 0 0 0 0 0.014064 -0.0077456 0.0050032 0.0084909 -0.012805 0.0023758 -0.010964 0 0 0 0 0 0 0 0 0 0 0 0 0 0 0
1.8672 -0.0062229 0.0014382 -0.0039836 0.00079686 0 -0.0012527 -0.0028085 -0.0010238 6.6945e-05 0.0015758 -0.0006884 -0.027771 0 0 0 0 0 0 0 0 0 0 0 0 0 0 0 0 0 0.0077623 -0.0012354 0.0070651 0.012004 -0.020075 0.0029103 -0.0098777 0 0 0 0 0 0 0 0 0 0 0 0 0 0 0
1.8711 -0.0055056 0.0011993 -0.0022838 0.002674 0 -0.0010342 0.00078128 -0.0012814 0.0014053 -0.00083339 -0.008211 -0.016403 0 0 0 0 0 0 0 0 0 0 0 0 0 0 0 0 0 -0.00026046 0.0072979 0.0090982 0.012073 -0.024482 0.0020289 -0.0051116 0 0 0 0 0 0 0 0 0 0 0 0 0 0 0
1.875 -0.0032361 -7.5243e-06 -0.00060825 0.0019393 0 -0.0021119 0.0022555 -0.0012804 0.00096911 -0.002465 -0.011331 0.00057934 0 0 0 0 0 0 0 0 0 0 0 0 0 0 0 0 0 -0.0081372 0.014301 0.010828 0.0098031 -0.024952 2.3717e-05 -0.00077858 0 0 0 0 0 0 0 0 0 0 0 0 0 0 0
1.8789 -2.8138e-05 -0.0012623 0.00054688 -0.00075007 0 -0.0038348 0.0015026 -0.00032509 -0.0012167 -0.0031187 -0.0081927 0.011841 0 0 0 0 0 0 0 0 0 0 0 0 0 0 0 0 0 -0.013973 0.016725 0.011236 0.0068583 -0.021004 -0.0022237 9.1664e-05 0 0 0 0 0 0 0 0 0 0 0 0 0 0 0
1.8828 0.0031185 -0.0014502 0.0010813 -0.0035716 0 -0.0047369 0.00015116 0.0014202 -0.0038837 -0.0028034 -0.00072803 0.011563 0 0 0 0 0 0 0 0 0 0 0 0 0 0 0 0 0 -0.016741 0.013463 0.0093207 0.0041196 -0.013416 -0.0034368 -0.0024085 0 0 0 0 0 0 0 0 0 0 0 0 0 0 0
1.8867 0.0052133 -0.00018303 0.0013865 -0.0046242 0 -0.0036074 0.00015459 0.0028996 -0.0052336 -0.0014421 0.0065995 0.0018749 0 0 0 0 0 0 0 0 0 0 0 0 0 0 0 0 0 -0.016597 0.0059739 0.0049118 0.0015666 -0.0040898 -0.0026306 -0.0056799 0 0 0 0 0 0 0 0 0 0 0 0 0 0 0
1.8906 0.0057399 0.0018068 0.0020135 -0.0029443 0 -0.00043165 0.0022085 0.0031056 -0.0040704 0.00064568 0.0096292 -0.012017 0 0 0 0 0 0 0 0 0 0 0 0 0 0 0 0 0 -0.014394 -0.0022747 -0.0010498 -0.0009013 0.0050091 1.7136e-05 -0.0068462 0 0 0 0 0 0 0 0 0 0 0 0 0 0 0
1.8945 0.0049247 0.0031834 0.00312 0.00095293 0 0.0035394 0.0052842 0.001987 -0.00062532 0.0023282 0.0070792 -0.026482 0 0 0 0 0 0 0 0 0 0 0 0 0 0 0 0 0 -0.010878 -0.0075533 -0.0068986 -0.002992 0.012871 0.0029182 -0.0045487 0 0 0 0 0 0 0 0 0 0 0 0 0 0 0
1.8984 0.0035663 0.0030114 0.0042085 0.0052283 0 0.0065862 0.0074914 0.00036979 0.003523 0.0023266 0.0011726 -0.038767 0 0 0 0 0 0 0 0 0 0 0 0 0 0 0 0 0 -0.0063226 -0.008041 -0.011036 -0.004474 0.019349 0.0039956 0.0006821 0 0 0 0 0 0 0 0 0 0 0 0 0 0 0
1.9023 0.002462 0.0014114 0.0044552 0.0076157 0 0.0075098 0.007396 -0.00093834 0.006398 0.00059444 -0.0040478 -0.044257 0 0 0 0 0 0 0 0 0 0 0 0 0 0 0 0 0 -0.00080037 -0.0049916 -0.012655 -0.0057326 0.02408 0.0022825 0.0069565 0 0 0 0 0 0 0 0 0 0 0 0 0 0 0
1.9063 0.0018333 -0.00061666 0.0033687 0.0067422 0 0.0061413 0.0047834 -0.0018078 0.0067657 -0.0011762 -0.0054691 -0.038292 0 0 0 0 0 0 0 0 0 0 0 0 0 0 0 0 0 0.0053357 -0.0018333 -0.01198 -0.0073721 0.025722 -0.0011228 0.011676 0 0 0 0 0 0 0 0 0 0 0 0 0 0 0
1.9102 0.0012232 -0.0019505 0.001193 0.0030943 0 0.0032318 0.0005686 -0.0025348 0.0047083 -0.00086754 -0.0027898 -0.022698 0 0 0 0 0 0 0 0 0 0 0 0 0 0 0 0 0 0.011257 -0.0016322 -0.0098562 -0.0090949 0.022585 -0.00373 0.012325 0 0 0 0 0 0 0 0 0 0 0 0 0 0 0
1.9141 -2.1841e-05 -0.0020292 -0.0012746 -0.0011685 0 1.3389e-05 -0.0037595 -0.0031258 0.0013838 0.0019938 0.0016428 -0.0087945 0 0 0 0 0 0 0 0 0 0 0 0 0 0 0 0 0 0.015855 -0.0047846 -0.0070051 -0.0092883 0.014222 -0.0035589 0.007733 0 0 0 0 0 0 0 0 0 0 0 0 0 0 0
1.918 -0.00209 -0.0010323 -0.0032245 -0.0036162 0 -0.0023009 -0.0067198 -0.0030931 -0.0016847 0.0055481 0.0046545 -0.0098877 0 0 0 0 0 0 0 0 0 0 0 0 0 0 0 0 0 0.018072 -0.0087572 -0.0035361 -0.006221 0.0023967 -0.00070665 -0.00067847 0 0 0 0 0 0 0 0 0 0 0 0 0 0 0
1.9219 -0.0044374 0.00037907 -0.0042341 -0.0032108 0 -0.003019 -0.0073365 -0.0020484 -0.0033059 0.0071659 0.0042594 -0.027821 0 0 0 0 0 0 0 0 0 0 0 0 0 0 0 0 0 0.017165 -0.010047 0.00081256 6.8559e-05 -0.0096334 0.0027578 -0.0090133 0 0 0 0 0 0 0 0 0 0 0 0 0 0 0
1.9258 -0.0061392 0.0014405 -0.0042793 -0.000934 0 -0.0023772 -0.0055667 -0.00034957 -0.0030724 0.0057842 0.00057496 -0.047502 0 0 0 0 0 0 0 0 0 0 0 0 0 0 0 0 0 0.012962 -0.0067279 0.0058993 0.0071459 -0.01894 0.0044539 -0.013028 0 0 0 0 0 0 0 0 0 0 0 0 0 0 0
1.9297 -0.0065201 0.0015923 -0.0035374 0.0011087 0 -0.0015205 -0.0024475 0.0010702 -0.0015356 0.0027041 -0.0045908 -0.048043 0 0 0 0 0 0 0 0 0 0 0 0 0 0 0 0 0 0.0061242 0.00035584 0.010653 0.011696 -0.024218 0.0034628 -0.01102 0 0 0 0 0 0 0 0 0 0 0 0 0 0 0
1.9336 -0.0055186 0.00071798 -0.0022796 0.0013177 0 -0.0017861 0.00035652 0.001604 -9.0261e-06 0.00016964 -0.0088246 -0.022346 0 0 0 0 0 0 0 0 0 0 0 0 0 0 0 0 0 -0.0018118 0.0083471 0.013458 0.011927 -0.025597 0.00078671 -0.0051013 0 0 0 0 0 0 0 0 0 0 0 0 0 0 0
1.9375 -0.0035484 -0.0007202 -0.00089409 -0.00037903 0 -0.0036008 0.0015409 0.0016068 0.00012707 -0.00066496 -0.010146 0.01402 0 0 0 0 0 0 0 0 0 0 0 0 0 0 0 0 0 -0.0089298 0.014123 0.013262 0.0086932 -0.023586 -0.0016778 0.00038659 0 0 0 0 0 0 0 0 0 0 0 0 0 0 0
1.9414 -0.0011186 -0.0018204 0.00017276 -0.0027789 0 -0.0058865 0.0010369 0.0019953 -0.0015962 -0.00033324 -0.0077355 0.03533 0 0 0 0 0 0 0 0 0 0 0 0 0 0 0 0 0 -0.013808 0.015692 0.01039 0.004459 -0.018467 -0.0025979 0.0020619 0 0 0 0 0 0 0 0 0 0 0 0 0 0 0
1.9453 0.001374 -0.0017517 0.00066636 -0.0044356 0 -0.0066809 2.8917e-05 0.0031857 -0.0041721 5.685e-05 -0.0023514 0.029111 0 0 0 0 0 0 0 0 0 0 0 0 0 0 0 0 0 -0.01613 0.012715 0.0062564 0.0012544 -0.010662 -0.0019056 -0.00030748 0 0 0 0 0 0 0 0 0 0 0 0 0 0 0
1.9492 0.0035679 -0.00038015 0.00075989 -0.0044864 0 -0.0046647 1.7149e-05 0.0045085 -0.0056251 8.9672e-05 0.0037521 0.0075487 0 0 0 0 0 0 0 0 0 0 0 0 0 0 0 0 0 -0.016463 0.0064437 0.002189 -0.00050022 -0.0013166 -0.00043964 -0.004143 0 0 0 0 0 0 0 0 0 0 0 0 0 0 0
1.9531 0.0050351 0.0015064 0.00095758 -0.0028195 0 -0.00034983 0.001656 0.0047616 -0.0044306 5.454e-05 0.0077091 -0.0050856 0 0 0 0 0 0 0 0 0 0 0 0 0 0 0 0 0 -0.015382 -0.0006512 -0.0014785 -0.0015967 0.0078769 0.00086562 -0.0061741 0 0 0 0 0 0 0 0 0 0 0 0 0 0 0
1.957 0.0054248 0.0026701 0.0016401 0.00010187 0 0.0041506 0.0042831 0.0033547 -0.00076451 4.5928e-05 0.007596 0.003226 0 0 0 0 0 0 0 0 0 0 0 0 0 0 0 0 0 -0.01282 -0.0057462 -0.0051521 -0.002911 0.015547 0.0014996 -0.0044342 0 0 0 0 0 0 0 0 0 0 0 0 0 0 0
1.9609 0.0047657 0.0023006 0.0026302 0.0033346 0 0.0066293 0.0064238 0.00089223 0.0035232 -0.00039818 0.0037679 0.02094 0 0 0 0 0 0 0 0 0 0 0 0 0 0 0 0 0 -0.008327 -0.0070709 -0.0089067 -0.004715 0.021213 0.0013891 0.00098665 0 0 0 0 0 0 0 0 0 0 0 0 0 0 0
1.9648 0.0035586 0.00059906 0.0032118 0.0055618 0 0.006285 0.0067568 -0.00135 0.0062456 -0.0015261 -0.001135 0.02623 0 0 0 0 0 0 0 0 0 0 0 0 0 0 0 0 0 -0.0019733 -0.0051265 -0.011832 -0.00671 0.024852 0.00069826 0.008184 0 0 0 0 0 0 0 0 0 0 0 0 0 0 0
1.9688 0.0024426 -0.0014068 0.0026491 0.0056089 0 0.0040058 0.0048117 -0.0024725 0.0063839 -0.0025346 -0.0038083 0.010576 0 0 0 0 0 0 0 0 0 0 0 0 0 0 0 0 0 0.00508 -0.0025453 -0.012582 -0.0082735 0.026003 -0.00027571 0.014091 0 0 0 0 0 0 0 0 0 0 0 0 0 0 0
1.9727 0.001676 -0.0026306 0.00078709 0.0033091 0 0.0013977 0.0010972 -0.0025089 0.0045209 -0.0020177 -0.0025256 -0.012656 0 0 0 0 0 0 0 0 0 0 0 0 0 0 0 0 0 0.011028 -0.0022432 -0.010586 -0.0085747 0.023571 -0.0011044 0.01557 0 0 0 0 0 0 0 0 0 0 0 0 0 0 0
1.9766 0.00093262 -0.0026177 -0.0017592 -3.8938e-05 0 -0.00041158 -0.0031577 -0.0020986 0.0020393 0.00048984 0.0016448 -0.023752 0 0 0 0 0 0 0 0 0 0 0 0 0 0 0 0 0 0.014495 -0.0050894 -0.0066078 -0.006801 0.016759 -0.0013154 0.0111 0 0 0 0 0 0 0 0 0 0 0 0 0 0 0
1.9805 -0.00034068 -0.001655 -0.0039682 -0.0023363 0 -0.0012112 -0.006426 -0.0017796 2.4639e-05 0.0035889 0.0055951 -0.018958 0 0 0 0 0 0 0 0 0 0 0 0 0 0 0 0 0 0.015207 -0.0090403 -0.0020699 -0.0027292 0.0062428 -0.00063858 0.0022766 0 0 0 0 0 0 0 0 0 0 0 0 0 0 0
1.9844 -0.0022975 -0.00037181 -0.005021 -0.0021965 0 -0.001346 -0.0074497 -0.0016327 -0.0011561 0.0049815 0.0063592 -0.014303 0 0 0 0 0 0 0 0 0 0 0 0 0 0 0 0 0 0.01366 -0.010615 0.0020994 0.0027604 -0.0056738 0.00073787 -0.0064653 0 0 0 0 0 0 0 0 0 0 0 0 0 0 0
1.9883 -0.0043714 0.00070434 -0.0047125 -6.09e-05 0 -0.0012371 -0.0059079 -0.0014532 -0.0015605 0.0035436 0.0031244 -0.025844 0 0 0 0 0 0 0 0 0 0 0 0 0 0 0 0 0 0.010312 -0.007572 0.0058094 0.0079208 -0.016179 0.0021323 -0.0105 0 0 0 0 0 0 0 0 0 0 0 0 0 0 0
1.9922 -0.0055717 0.0012984 -0.0034352 0.002143 0 -0.0012657 -0.0027979 -0.0010508 -0.0013467 0.00039701 -0.0023111 -0.048 0 0 0 0 0 0 0 0 0 0 0 0 0 0 0 0 0 0.0052418 -0.00061152 0.0090547 0.011157 -0.023308 0.0026637 -0.0083679 0 0 0 0 0 0 0 0 0 0 0 0 0 0 0
1.9961 -0.0051554 0.0013162 -0.0018376 0.0025683 0 -0.0018171 -3.5297e-06 -0.00031207 -0.00084363 -0.0021528 -0.0068139 -0.055454 0 0 0 0 0 0 0 0 0 0 0 0 0 0 0 0 0 -0.0013258 0.0071698 0.011102 0.011951 -0.026384 0.0017713 -0.0029368 0 0 0 0 0 0 0 0 0 0 0 0 0 0 0
2 -0.0031297 0.00081296 -0.00043467 0.00087049 0 -0.003054 0.00094561 0.00087875 -0.00067064 -0.0027079 -0.0079229 -0.029253 0 0 0 0 0 0 0 0 0 0 0 0 0 0 0 0 0 -0.0083319 0.012398 0.010771 0.01082 -0.025491 -0.00031858 0.00093864 0 0 0 0 0 0 0 0 0 0 0 0 0 0 0
2.0039 -0.00022785 6.8537e-05 0.00059943 -0.001703 0 -0.0044971 7.4773e-05 0.0025442 -0.0013685 -0.0017828 -0.0052489 0.019598 0 0 0 0 0 0 0 0 0 0 0 0 0 0 0 0 0 -0.013972 0.013337 0.0076514 0.0084898 -0.020892 -0.0025211 0.00037444 0 0 0 0 0 0 0 0 0 0 0 0 0 0 0
2.0078 0.002542 -0.00043406 0.0013871 -0.003457 0 -0.0050156 -0.0009751 0.0043382 -0.0027035 -0.00088695 -0.00049264 0.055523 0 0 0 0 0 0 0 0 0 0 0 0 0 0 0 0 0 -0.016688 0.010381 0.0028835 0.0053075 -0.013115 -0.0034143 -0.0034336 0 0 0 0 0 0 0 0 0 0 0 0 0 0 0
2.0117 0.004399 -0.00029354 0.0021389 -0.0034729 0 -0.0035756 -0.0002824 0.0054815 -0.0034865 -0.00089852 0.0037516 0.049977 0 0 0 0 0 0 0 0 0 0 0 0 0 0 0 0 0 -0.016181 0.0053014 -0.0015668 0.0015127 -0.0033739 -0.0021718 -0.0066655 0 0 0 0 0 0 0 0 0 0 0 0 0 0 0
2.0156 0.0050446 0.00042943 0.0029416 -0.0019414 0 -0.00023627 0.0026482 0.0051968 -0.0024204 -0.0014817 0.0055636 0.0084788 0 0 0 0 0 0 0 0 0 0 0 0 0 0 0 0 0 -0.013432 0.00018386 -0.0045539 -0.0022041 0.0065008 0.00069356 -0.0062635 0 0 0 0 0 0 0 0 0 0 0 0 0 0 0
2.0195 0.0046371 0.00113 0.0036738 0.00032485 0 0.0035895 0.006296 0.0033745 0.00064411 -0.0018935 0.0046863 -0.03441 0 0 0 0 0 0 0 0 0 0 0 0 0 0 0 0 0 -0.0097245 -0.0033171 -0.006613 -0.0048623 0.01485 0.0034283 -0.0020748 0 0 0 0 0 0 0 0 0 0 0 0 0 0 0
2.0234 0.0036107 0.0010671 0.0040704 0.0024435 0 0.0060238 0.0082248 0.00081744 0.0043088 -0.001954 0.0024262 -0.047502 0 0 0 0 0 0 0 0 0 0 0 0 0 0 0 0 0 -0.0056028 -0.0044453 -0.009052 -0.0061129 0.020893 0.0041097 0.0037494 0 0 0 0 0 0 0 0 0 0 0 0 0 0 0
2.0273 0.0024479 -1.6158e-05 0.003854 0.003637 0 0.006062 0.0069519 -0.0012681 0.0066326 -0.0020089 0.00063878 -0.030487 0 0 0 0 0 0 0 0 0 0 0 0 0 0 0 0 0 -0.00076614 -0.0036428 -0.012174 -0.0067583 0.024531 0.0020126 0.0087808 0 0 0 0 0 0 0 0 0 0 0 0 0 0 0
2.0313 0.0014546 -0.0015996 0.0028382 0.0033002 0 0.0041888 0.0030084 -0.0021397 0.0066768 -0.0021393 0.0005112 -0.009835 0 0 0 0 0 0 0 0 0 0 0 0 0 0 0 0 0 0.0050985 -0.0024251 -0.014525 -0.0079071 0.025486 -0.0017776 0.01153 0 0 0 0 0 0 0 0 0 0 0 0 0 0 0
2.0352 0.00062143 -0.0027135 0.00099849 0.0013564 0 0.0017874 -0.0015991 -0.0019659 0.0051342 -0.0018191 0.0019068 -0.0091998 0 0 0 0 0 0 0 0 0 0 0 0 0 0 0 0 0 0.011431 -0.0025116 -0.014023 -0.0094113 0.022879 -0.0050599 0.01125 0 0 0 0 0 0 0 0 0 0 0 0 0 0 0
2.0391 -0.00031884 -0.002645 -0.0014407 -0.0013244 0 -5.2137e-06 -0.0048909 -0.0014766 0.0034988 -0.0005653 0.0035972 -0.025912 0 0 0 0 0 0 0 0 0 0 0 0 0 0 0 0 0 0.016732 -0.0045264 -0.0098817 -0.0093991 0.015985 -0.0060357 0.0075781 0 0 0 0 0 0 0 0 0 0 0 0 0 0 0
2.043 -0.0016149 -0.0014551 -0.0039277 -0.0031349 0 -0.00094179 -0.0060564 -0.0012144 0.0026829 0.0012264 0.0041109 -0.037075 0 0 0 0 0 0 0 0 0 0 0 0 0 0 0 0 0 0.019353 -0.007261 -0.0034082 -0.0058318 0.0054983 -0.0044915 0.0011013 0 0 0 0 0 0 0 0 0 0 0 0 0 0 0
2.0469 -0.0031788 9.0269e-05 -0.0056607 -0.0028027 0 -0.0014114 -0.0054863 -0.0011285 0.0024332 0.0023934 0.0026099 -0.026727 0 0 0 0 0 0 0 0 0 0 0 0 0 0 0 0 0 0.01841 -0.0083069 0.0030315 0.0011952 -0.0061149 -0.0017772 -0.0059084 0 0 0 0 0 0 0 0 0 0 0 0 0 0 0
2.0508 -0.0045024 0.0010852 -0.0059337 -0.0005437 0 -0.0018137 -0.0040426 -0.00083824 0.0019378 0.0020778 -0.00066994 -0.0040004 0 0 0 0 0 0 0 0 0 0 0 0 0 0 0 0 0 0.014129 -0.0057712 0.0077288 0.0088015 -0.015822 0.00029429 -0.010179 0 0 0 0 0 0 0 0 0 0 0 0 0 0 0
2.0547 -0.0049299 0.0010905 -0.0046096 0.0018742 0 -0.0022731 -0.0024166 -0.00018785 0.00078454 0.00059008 -0.0045307 0.006761 0 0 0 0 0 0 0 0 0 0 0 0 0 0 0 0 0 0.0075363 0.00021215 0.010373 0.013269 -0.021795 0.00069394 -0.0097134 0 0 0 0 0 0 0 0 0 0 0 0 0 0 0
2.0586 -0.0041011 0.00036251 -0.0023336 0.0024553 0 -0.0027927 -0.00099405 0.00053241 -0.00074937 -0.00090484 -0.0073427 -0.0077009 0 0 0 0 0 0 0 0 0 0 0 0 0 0 0 0 0 -6.1868e-05 0.0073641 0.011387 0.012913 -0.024105 -0.0003301 -0.0056588 0 0 0 0 0 0 0 0 0 0 0 0 0 0 0
2.0625 -0.0022137 -0.00039378 -0.00019847 0.000631 0 -0.0033813 2.3076e-05 0.00090139 -0.0021731 -0.0015118 -0.0077802 -0.035392 0 0 0 0 0 0 0 0 0 0 0 0 0 0 0 0 0 -0.007408 0.012605 0.010945 0.0091853 -0.023775 -0.0016945 -0.0016383 0 0 0 0 0 0 0 0 0 0 0 0 0 0 0
2.0664 9.6909e-05 -0.00051778 0.00097194 -0.002244 0 -0.0038514 0.00063411 0.00082637 -0.0032726 -0.0013008 -0.0055055 -0.051595 0 0 0 0 0 0 0 0 0 0 0 0 0 0 0 0 0 -0.01339 0.01382 0.0088534 0.0050567 -0.021258 -0.002345 -0.00078747 0 0 0 0 0 0 0 0 0 0 0 0 0 0 0
2.0703 0.0021409 0.00019658 0.0011578 -0.0040158 0 -0.0036042 0.0011667 0.0006323 -0.0040323 -0.00092174 -0.0014584 -0.043864 0 0 0 0 0 0 0 0 0 0 0 0 0 0 0 0 0 -0.017116 0.010866 0.0052392 0.0024008 -0.015986 -0.001887 -0.0031632 0 0 0 0 0 0 0 0 0 0 0 0 0 0 0
2.0742 0.0035046 0.0013966 0.0010323 -0.0034472 0 -0.001922 0.0021622 0.00070342 -0.0042421 -0.00076609 0.0025271 -0.022904 0 0 0 0 0 0 0 0 0 0 0 0 0 0 0 0 0 -0.018069 0.0053694 0.00096907 0.00089442 -0.0074022 -0.00067211 -0.0059213 0 0 0 0 0 0 0 0 0 0 0 0 0 0 0
2.0781 0.0041182 0.0023976 0.001309 -0.0010187 0 0.0012679 0.0038988 0.0010847 -0.0034612 -0.00071489 0.0046973 -0.0090971 0 0 0 0 0 0 0 0 0 0 0 0 0 0 0 0 0 -0.016246 -0.00028986 -0.0028698 -0.0008456 0.0036682 0.00054714 -0.00594 0 0 0 0 0 0 0 0 0 0 0 0 0 0 0
2.082 0.0041132 0.0025924 0.0021399 0.0017331 0 0.0048931 0.0059398 0.0014588 -0.0015067 -0.00064437 0.004374 -0.010619 0 0 0 0 0 0 0 0 0 0 0 0 0 0 0 0 0 -0.012148 -0.0041246 -0.005846 -0.0034672 0.014778 0.0010977 -0.0023072 0 0 0 0 0 0 0 0 0 0 0 0 0 0 0
2.0859 0.0036663 0.001809 0.0030655 0.0035188 0 0.0071866 0.0072209 0.0014777 0.0010948 -0.00085376 0.0022786 -0.016952 0 0 0 0 0 0 0 0 0 0 0 0 0 0 0 0 0 -0.0065964 -0.0053437 -0.0083086 -0.0063466 0.023042 0.00073656 0.003403 0 0 0 0 0 0 0 0 0 0 0 0 0 0 0
2.0898 0.0029469 0.00040903 0.0034577 0.0040102 0 0.0069011 0.006726 0.0010579 0.0032933 -0.0017134 -4.6461e-05 -0.01357 0 0 0 0 0 0 0 0 0 0 0 0 0 0 0 0 0 -0.00050339 -0.0045767 -0.01053 -0.0085051 0.026648 -0.00027195 0.0086942 0 0 0 0 0 0 0 0 0 0 0 0 0 0 0
2.0938 0.0021163 -0.00093034 0.0029646 0.0035497 0 0.0042834 0.0042254 0.00034415 0.0042323 -0.0029136 -0.0012459 -0.00034613 0 0 0 0 0 0 0 0 0 0 0 0 0 0 0 0 0 0.0053259 -0.0034267 -0.011874 -0.0095497 0.025449 -0.0013513 0.011648 0 0 0 0 0 0 0 0 0 0 0 0 0 0 0
2.0977 0.0012801 -0.0016096 0.0016009 0.0024855 0 0.00092954 0.00048228 -0.00053754 0.0038025 -0.0033449 -0.00084813 0.00715 0 0 0 0 0 0 0 0 0 0 0 0 0 0 0 0 0 0.010309 -0.0034687 -0.011074 -0.0095115 0.020414 -0.0019386 0.011276 0 0 0 0 0 0 0 0 0 0 0 0 0 0 0
2.1016 0.00040855 -0.0014261 -0.00040327 0.00095335 0 -0.0013756 -0.0031908 -0.0015751 0.0025478 -0.0019986 0.00070642 -0.0049938 0 0 0 0 0 0 0 0 0 0 0 0 0 0 0 0 0 0.01408 -0.0051736 -0.0074789 -0.0080817 0.01277 -0.0017365 0.0073724 0 0 0 0 0 0 0 0 0 0 0 0 0 0 0
2.1055 -0.00065328 -0.0006316 -0.0026622 -0.00079839 0 -0.0018597 -0.005626 -0.002674 0.0011417 0.00093818 0.0024612 -0.032013 0 0 0 0 0 0 0 0 0 0 0 0 0 0 0 0 0 0.016335 -0.0074699 -0.0019731 -0.0045769 0.0036247 -0.00078504 0.00083703 0 0 0 0 0 0 0 0 0 0 0 0 0 0 0
2.1094 -0.0020176 0.00026796 -0.0045501 -0.0021478 0 -0.0010862 -0.0062808 -0.0034397 -5.4063e-06 0.0039626 0.0033461 -0.052561 0 0 0 0 0 0 0 0 0 0 0 0 0 0 0 0 0 0.016641 -0.0083603 0.0034715 0.0010357 -0.0059051 0.00058058 -0.005892 0 0 0 0 0 0 0 0 0 0 0 0 0 0 0
2.1133 -0.0035337 0.00080698 -0.0052818 -0.0024074 0 -0.00030475 -0.0053423 -0.0033126 -0.000767 0.0053284 0.002494 -0.048493 0 0 0 0 0 0 0 0 0 0 0 0 0 0 0 0 0 0.014443 -0.0062694 0.007212 0.0072598 -0.014565 0.001784 -0.0095971 0 0 0 0 0 0 0 0 0 0 0 0 0 0 0
2.1172 -0.004724 0.00076965 -0.0043733 -0.0014752 0 -0.00048697 -0.0035505 -0.0020522 -0.0011884 0.0043372 -0.00034821 -0.022462 0 0 0 0 0 0 0 0 0 0 0 0 0 0 0 0 0 0.0094381 -0.0012003 0.0089359 0.011645 -0.02115 0.0021197 -0.0084488 0 0 0 0 0 0 0 0 0 0 0 0 0 0 0
2.1211 -0.004985 0.00024064 -0.0021725 -0.00011712 0 -0.0017549 -0.0018444 -0.00011433 -0.0014791 0.0017269 -0.0043711 0.0042827 0 0 0 0 0 0 0 0 0 0 0 0 0 0 0 0 0 0.0021248 0.0051162 0.009361 0.012542 -0.024788 0.0010759 -0.0037993 0 0 0 0 0 0 0 0 0 0 0 0 0 0 0
2.125 -0.0039444 -0.00047136 0.00015381 0.00051901 0 -0.0034234 -0.00089263 0.0015415 -0.0019857 -0.0010124 -0.0077109 0.011436 0 0 0 0 0 0 0 0 0 0 0 0 0 0 0 0 0 -0.0059783 0.010167 0.0091302 0.010338 -0.025027 -0.0011792 0.0005029 0 0 0 0 0 0 0 0 0 0 0 0 0 0 0
2.1289 -0.0017247 -0.00097807 0.0013926 -0.00019871 0 -0.0044428 -0.00068291 0.0021481 -0.0029154 -0.0026342 -0.0083426 -0.0027619 0 0 0 0 0 0 0 0 0 0 0 0 0 0 0 0 0 -0.012817 0.012026 0.0081385 0.0069102 -0.02177 -0.0035637 0.001156 0 0 0 0 0 0 0 0 0 0 0 0 0 0 0
2.1328 0.0010699 -0.0009829 0.0012393 -0.001848 0 -0.0039491 -0.0005034 0.0017269 -0.0039603 -0.0026824 -0.0054964 -0.0222 0 0 0 0 0 0 0 0 0 0 0 0 0 0 0 0 0 -0.016791 0.010283 0.0058958 0.0039037 -0.015348 -0.0045589 -0.0018524 0 0 0 0 0 0 0 0 0 0 0 0 0 0 0
2.1367 0.0036243 -0.00043403 0.00054197 -0.0032205 0 -0.001728 0.00051315 0.0010096 -0.0043172 -0.001487 -0.00047331 -0.0296 0 0 0 0 0 0 0 0 0 0 0 0 0 0 0 0 0 -0.017518 0.0060711 0.0023521 0.0016035 -0.0067179 -0.0032958 -0.0054105 0 0 0 0 0 0 0 0 0 0 0 0 0 0 0
2.1406 0.0052611 0.00041785 0.00053487 -0.003157 0 0.0015771 0.0025963 0.00073391 -0.0033027 8.3402e-05 0.0040323 -0.021986 0 0 0 0 0 0 0 0 0 0 0 0 0 0 0 0 0 -0.015765 0.0013064 -0.0017842 -0.00062063 0.0025811 -0.00042033 -0.0061483 0 0 0 0 0 0 0 0 0 0 0 0 0 0 0
2.1445 0.0056769 0.0011236 0.0017251 -0.001314 0 0.0046921 0.0049633 0.00097147 -0.0010536 0.00097172 0.0057621 -0.010648 0 0 0 0 0 0 0 0 0 0 0 0 0 0 0 0 0 -0.012631 -0.0023444 -0.0055026 -0.0030953 0.010956 0.0021621 -0.0031893 0 0 0 0 0 0 0 0 0 0 0 0 0 0 0
2.1484 0.0049786 0.0012759 0.0034411 0.0016181 0 0.0063581 0.0062733 0.0011256 0.0014491 0.00046836 0.0044293 -0.0077847 0 0 0 0 0 0 0 0 0 0 0 0 0 0 0 0 0 -0.0087188 -0.0042122 -0.0081291 -0.0053451 0.017395 0.0026709 0.0016631 0 0 0 0 0 0 0 0 0 0 0 0 0 0 0
2.1523 0.0035519 0.00074736 0.0044101 0.0042858 0 0.0060349 0.0055975 0.00058246 0.0031506 -0.0012209 0.0016947 -0.014704 0 0 0 0 0 0 0 0 0 0 0 0 0 0 0 0 0 -0.0039907 -0.0047255 -0.0094932 -0.0067278 0.021548 0.00086688 0.0059456 0 0 0 0 0 0 0 0 0 0 0 0 0 0 0
2.1563 0.0018564 -0.00023282 0.0037752 0.0053662 0 0.0041563 0.0030902 -0.00063166 0.003727 -0.002911 -0.00031152 -0.0232 0 0 0 0 0 0 0 0 0 0 0 0 0 0 0 0 0 0.0016558 -0.0048599 -0.0096306 -0.0071788 0.023144 -0.0017618 0.0083433 0 0 0 0 0 0 0 0 0 0 0 0 0 0 0
2.1602 0.00024038 -0.0012156 0.001651 0.0042492 0 0.0017476 -0.00018373 -0.0018253 0.0035923 -0.0032164 -0.00057599 -0.026942 0 0 0 0 0 0 0 0 0 0 0 0 0 0 0 0 0 0.0077424 -0.0053215 -0.0085199 -0.0070087 0.021462 -0.0032437 0.0086906 0 0 0 0 0 0 0 0 0 0 0 0 0 0 0
2.1641 -0.001147 -0.0017822 -0.0011136 0.0014165 0 -0.0002587 -0.0030361 -0.0022545 0.0031765 -0.0016899 0.00037284 -0.029249 0 0 0 0 0 0 0 0 0 0 0 0 0 0 0 0 0 0.013109 -0.0060349 -0.0061472 -0.0060523 0.015701 -0.0026739 0.006978 0 0 0 0 0 0 0 0 0 0 0 0 0 0 0
2.168 -0.0023195 -0.0017437 -0.0035457 -0.0017053 0 -0.0014621 -0.0048218 -0.0017727 0.0023778 0.00071621 0.0012745 -0.038062 0 0 0 0 0 0 0 0 0 0 0 0 0 0 0 0 0 0.016404 -0.0062787 -0.0026914 -0.0034516 0.0061294 -0.00071079 0.0031639 0 0 0 0 0 0 0 0 0 0 0 0 0 0 0
2.1719 -0.0033234 -0.0011878 -0.0049528 -0.0034619 0 -0.0019582 -0.0055051 -0.00091612 0.00086102 0.0023946 0.001211 -0.053447 0 0 0 0 0 0 0 0 0 0 0 0 0 0 0 0 0 0.016695 -0.0052993 0.0014686 0.0013271 -0.0051714 0.0012559 -0.0019052 0 0 0 0 0 0 0 0 0 0 0 0 0 0 0
2.1758 -0.0041047 -0.00038754 -0.0049932 -0.0029514 0 -0.0020627 -0.0053012 -0.00038893 -0.001188 0.0023855 5.159e-05 -0.062222 0 0 0 0 0 0 0 0 0 0 0 0 0 0 0 0 0 0.013768 -0.0028607 0.0058657 0.0072514 -0.014992 0.0022825 -0.0060487 0 0 0 0 0 0 0 0 0 0 0 0 0 0 0
2.1797 -0.0044666 0.00034448 -0.0036807 -0.00065612 0 -0.0021279 -0.0044015 -0.00045153 -0.0028584 0.0010142 -0.001759 -0.048101 0 0 0 0 0 0 0 0 0 0 0 0 0 0 0 0 0 0.008099 0.00067477 0.0099025 0.011831 -0.020807 0.0022712 -0.0070647 0 0 0 0 0 0 0 0 0 0 0 0 0 0 0
2.1836 -0.0041555 0.00078441 -0.0014774 0.0017946 0 -0.0024808 -0.0030086 -0.00074332 -0.0032518 -0.00064795 -0.0035239 -0.0094356 0 0 0 0 0 0 0 0 0 0 0 0 0 0 0 0 0 0.00075146 0.0046362 0.012692 0.012849 -0.022162 0.0014961 -0.0048187 0 0 0 0 0 0 0 0 0 0 0 0 0 0 0
2.1875 -0.0030224 0.00087266 0.00074326 0.0026832 0 -0.0032677 -0.0014454 -0.00063099 -0.0023989 -0.0017908 -0.004434 0.033382 0 0 0 0 0 0 0 0 0 0 0 0 0 0 0 0 0 -0.0067094 0.0082838 0.013196 0.010174 -0.02036 0.00011868 -0.0017198 0 0 0 0 0 0 0 0 0 0 0 0 0 0 0
2.1914 -0.0011615 0.00072036 0.0021042 0.0013841 0 -0.0041831 -5.3728e-05 0.00025945 -0.0012859 -0.0022707 -0.0037609 0.05111 0 0 0 0 0 0 0 0 0 0 0 0 0 0 0 0 0 -0.012505 0.010792 0.010878 0.0058565 -0.016829 -0.0016454 -0.00063991 0 0 0 0 0 0 0 0 0 0 0 0 0 0 0
2.1953 0.0010576 0.00053669 0.0023075 -0.0011982 0 -0.0044215 0.0010402 0.0017376 -0.00088746 -0.0022029 -0.0013392 0.030137 0 0 0 0 0 0 0 0 0 0 0 0 0 0 0 0 0 -0.015268 0.01124 0.0063655 0.0023596 -0.011828 -0.0030677 -0.0021825 0 0 0 0 0 0 0 0 0 0 0 0 0 0 0
2.1992 0.0030888 0.00049622 0.00185 -0.0032699 0 -0.0031703 0.0019594 0.0031376 -0.0012303 -0.0015223 0.0019831 -0.013907 0 0 0 0 0 0 0 0 0 0 0 0 0 0 0 0 0 -0.014716 0.0089846 0.0013141 0.00061136 -0.0047461 -0.0030595 -0.0041501 0 0 0 0 0 0 0 0 0 0 0 0 0 0 0
2.2031 0.0044035 0.00061595 0.0015802 -0.0033849 0 -0.00040055 0.0028034 0.003698 -0.001485 -0.00020693 0.0045546 -0.047805 0 0 0 0 0 0 0 0 0 0 0 0 0 0 0 0 0 -0.011789 0.0043087 -0.0026913 -0.00033937 0.0044153 -0.0011434 -0.0038278 0 0 0 0 0 0 0 0 0 0 0 0 0 0 0
2.207 0.0047016 0.00073104 0.0019578 -0.001373 0 0.0027902 0.0033874 0.0030072 -0.00092032 0.0011683 0.0049231 -0.048966 0 0 0 0 0 0 0 0 0 0 0 0 0 0 0 0 0 -0.0079724 -0.001294 -0.0052669 -0.001971 0.014042 0.001699 -0.00068478 0 0 0 0 0 0 0 0 0 0 0 0 0 0 0
2.2109 0.0040446 0.0006042 0.0026968 0.001651 0 0.0047909 0.003355 0.0012796 0.00037556 0.0015011 0.002915 -0.02482 0 0 0 0 0 0 0 0 0 0 0 0 0 0 0 0 0 -0.0042501 -0.0057289 -0.0072343 -0.0047425 0.021485 0.0034307 0.0032895 0 0 0 0 0 0 0 0 0 0 0 0 0 0 0
2.2148 0.0028227 0.00010608 0.0030839 0.0040814 0 0.0046659 0.0025776 -0.0007184 0.0017317 0.00014267 -0.00015926 -0.0047485 0 0 0 0 0 0 0 0 0 0 0 0 0 0 0 0 0 -0.00054818 -0.0075502 -0.0093992 -0.0077738 0.024693 0.0025594 0.0057353 0 0 0 0 0 0 0 0 0 0 0 0 0 0 0
2.2188 0.0015407 -0.00065771 0.0025877 0.0047733 0 0.0028789 0.0013517 -0.0021118 0.0026451 -0.0021519 -0.0023946 -0.011467 0 0 0 0 0 0 0 0 0 0 0 0 0 0 0 0 0 0.0038093 -0.0068835 -0.011331 -0.009732 0.023343 -0.00046582 0.0060161 0 0 0 0 0 0 0 0 0 0 0 0 0 0 0
2.2227 0.00052228 -0.0013668 0.0011716 0.0035443 0 0.00085685 0.0001028 -0.002476 0.0030742 -0.003507 -0.0025451 -0.039 0 0 0 0 0 0 0 0 0 0 0 0 0 0 0 0 0 0.0090271 -0.0052105 -0.011472 -0.0097864 0.018561 -0.003463 0.0050542 0 0 0 0 0 0 0 0 0 0 0 0 0 0 0
2.2266 -0.00027648 -0.0016488 -0.00083504 0.0010798 0 -0.00022378 -0.0010802 -0.0020807 0.0030254 -0.0024625 -0.00070105 -0.058851 0 0 0 0 0 0 0 0 0 0 0 0 0 0 0 0 0 0.014127 -0.0041617 -0.0085659 -0.0077994 0.011761 -0.0042595 0.0035306 0 0 0 0 0 0 0 0 0 0 0 0 0 0 0
2.2305 -0.0011842 -0.0012897 -0.0029658 -0.0015094 0 -0.0003057 -0.0024686 -0.0015686 0.0021794 0.00062895 0.0019167 -0.048802 0 0 0 0 0 0 0 0 0 0 0 0 0 0 0 0 0 0.01729 -0.0043041 -0.0029926 -0.0040036 0.0038638 -0.0024203 0.00095821 0 0 0 0 0 0 0 0 0 0 0 0 0 0 0
2.2344 -0.0024796 -0.00037033 -0.0046544 -0.0031649 0 -0.00022929 -0.0041386 -0.001314 0.00026608 0.0037496 0.0036532 -0.016087 0 0 0 0 0 0 0 0 0 0 0 0 0 0 0 0 0 0.017015 -0.0048496 0.0033271 0.0011025 -0.0045101 0.000555 -0.0031255 0 0 0 0 0 0 0 0 0 0 0 0 0 0 0
2.2383 -0.0040335 0.00074638 -0.0052432 -0.0032655 0 -0.0007607 -0.0054525 -0.0010658 -0.0021808 0.0048421 0.0031455 0.0084377 0 0 0 0 0 0 0 0 0 0 0 0 0 0 0 0 0 0.013145 -0.0043733 0.0083251 0.0064994 -0.012435 0.002611 -0.0074424 0 0 0 0 0 0 0 0 0 0 0 0 0 0 0
2.2422 -0.005225 0.0015802 -0.004294 -0.0018967 0 -0.0018784 -0.0053073 -0.0002605 -0.0037803 0.0034052 -4.6381e-05 6.892e-05 0 0 0 0 0 0 0 0 0 0 0 0 0 0 0 0 0 0.0069457 -0.0018714 0.011063 0.010633 -0.01857 0.0027364 -0.0092455 0 0 0 0 0 0 0 0 0 0 0 0 0 0 0
2.2461 -0.005259 0.0017788 -0.0020953 9.1487e-05 0 -0.0029298 -0.0031112 0.0012736 -0.0033935 0.00066308 -0.0049494 -0.03518 0 0 0 0 0 0 0 0 0 0 0 0 0 0 0 0 0 0.00023308 0.0025672 0.011752 0.012101 -0.021727 0.0014358 -0.0068346 0 0 0 0 0 0 0 0 0 0 0 0 0 0 0
2.25 -0.0037101 0.001321 0.00022973 0.0014145 0 -0.0033195 0.00043018 0.0029508 -0.0013636 -0.0016373 -0.0092169 -0.06567 0 0 0 0 0 0 0 0 0 0 0 0 0 0 0 0 0 -0.0056529 0.007719 0.010811 0.010594 -0.021477 -4.9983e-05 -0.0017224 0 0 0 0 0 0 0 0 0 0 0 0 0 0 0
2.2539 -0.00091051 0.00055204 0.0014154 0.0010749 0 -0.0029344 0.0036046 0.0038302 0.00052158 -0.0025314 -0.010161 -0.064036 0 0 0 0 0 0 0 0 0 0 0 0 0 0 0 0 0 -0.01024 0.01167 0.0082355 0.0071497 -0.018166 -0.00081067 0.0021774 0 0 0 0 0 0 0 0 0 0 0 0 0 0 0
2.2578 0.0021279 -1.5435e-06 0.0011014 -0.00089078 0 -0.0019716 0.0049398 0.0034261 0.00056204 -0.0021672 -0.0065344 -0.032422 0 0 0 0 0 0 0 0 0 0 0 0 0 0 0 0 0 -0.01352 0.012569 0.0039785 0.0033452 -0.012462 -0.00070394 0.001928 0 0 0 0 0 0 0 0 0 0 0 0 0 0 0
2.2617 0.0042468 4.0338e-05 0.00021872 -0.0032178 0 -0.00056986 0.0043055 0.0021127 -0.0012297 -0.0012432 0.00018982 0.0014883 0 0 0 0 0 0 0 0 0 0 0 0 0 0 0 0 0 -0.015308 0.0095479 -0.001255 0.00015486 -0.0050247 -9.8864e-05 -0.0017223 0 0 0 0 0 0 0 0 0 0 0 0 0 0 0
2.2656 0.0047866 0.00064252 0.00018899 -0.0040884 0 0.0012067 0.0028635 0.00071803 -0.003041 -0.00038475 0.0063529 0.01275 0 0 0 0 0 0 0 0 0 0 0 0 0 0 0 0 0 -0.015059 0.0034345 -0.0059574 -0.0024601 0.0033584 0.00052465 -0.0049963 0 0 0 0 0 0 0 0 0 0 0 0 0 0 0
2.2695 0.0039145 0.0013441 0.0015861 -0.0023498 0 0.0030437 0.0019508 -0.00024843 -0.0028381 3.1897e-05 0.0084566 0.002769 0 0 0 0 0 0 0 0 0 0 0 0 0 0 0 0 0 -0.012302 -0.0033276 -0.0087804 -0.0049427 0.011516 0.00074152 -0.0044553 0 0 0 0 0 0 0 0 0 0 0 0 0 0 0
2.2734 0.0024295 0.0015504 0.0035341 0.0015554 0 0.0042423 0.001956 -0.00091783 -0.00011542 -0.00017129 0.0056332 -0.0051093 0 0 0 0 0 0 0 0 0 0 0 0 0 0 0 0 0 -0.0072284 -0.0078657 -0.0095609 -0.0072867 0.018016 0.00023494 0.00016182 0 0 0 0 0 0 0 0 0 0 0 0 0 0 0
2.2773 0.001205 0.00094831 0.0044473 0.0056735 0 0.0041243 0.0021595 -0.0016475 0.0037514 -0.00087413 0.00022274 0.0076427 0 0 0 0 0 0 0 0 0 0 0 0 0 0 0 0 0 -0.00082183 -0.0086056 -0.0092982 -0.0088704 0.021691 -0.0010209 0.0060723 0 0 0 0 0 0 0 0 0 0 0 0 0 0 0
2.2813 0.00065773 -0.00024845 0.0034008 0.0076725 0 0.0026498 0.0015247 -0.0024101 0.006658 -0.0015198 -0.0040472 0.033901 0 0 0 0 0 0 0 0 0 0 0 0 0 0 0 0 0 0.005636 -0.0063009 -0.0090562 -0.0090607 0.022075 -0.0025525 0.0099437 0 0 0 0 0 0 0 0 0 0 0 0 0 0 0
2.2852 0.00057279 -0.0014144 0.00083327 0.0062935 0 0.00057206 -0.00039393 -0.0027196 0.0072093 -0.0013621 -0.0047608 0.04751 0 0 0 0 0 0 0 0 0 0 0 0 0 0 0 0 0 0.01121 -0.003439 -0.008883 -0.0078143 0.01933 -0.0035045 0.010154 0 0 0 0 0 0 0 0 0 0 0 0 0 0 0
2.2891 0.00034598 -0.0019138 -0.0019749 0.0021565 0 -0.0011129 -0.0031679 -0.0021722 0.0053056 -0.0001171 -0.002241 0.030395 0 0 0 0 0 0 0 0 0 0 0 0 0 0 0 0 0 0.015487 -0.0023627 -0.0077962 -0.0055974 0.01386 -0.0031784 0.007116 0 0 0 0 0 0 0 0 0 0 0 0 0 0 0
2.293 -0.00056198 -0.0015017 -0.0039716 -0.0025903 0 -0.0019217 -0.0058552 -0.00095129 0.0018292 0.0015941 0.0011756 -0.0076182 0 0 0 0 0 0 0 0 0 0 0 0 0 0 0 0 0 0.018143 -0.0035544 -0.0047886 -0.0028089 0.0061247 -0.0015983 0.0022341 0 0 0 0 0 0 0 0 0 0 0 0 0 0 0
2.2969 -0.0022456 -0.00044483 -0.0048755 -0.0055267 0 -0.0021258 -0.0075163 0.00030273 -0.0018967 0.0026063 0.0030555 -0.036373 0 0 0 0 0 0 0 0 0 0 0 0 0 0 0 0 0 0.018447 -0.0054175 0.0001291 0.00051423 -0.0031234 0.00041777 -0.002949 0 0 0 0 0 0 0 0 0 0 0 0 0 0 0
2.3008 -0.0042378 0.00069042 -0.0048772 -0.0053351 0 -0.0023107 -0.0075327 0.0011047 -0.0045024 0.0021676 0.0023298 -0.032769 0 0 0 0 0 0 0 0 0 0 0 0 0 0 0 0 0 0.015402 -0.005632 0.0057305 0.0043059 -0.012528 0.0017796 -0.006883 0 0 0 0 0 0 0 0 0 0 0 0 0 0 0
2.3047 -0.0056863 0.0013935 -0.0041347 -0.0024998 0 -0.0027713 -0.0057699 0.0015028 -0.0050128 0.00060351 -0.00050272 -0.0011362 0 0 0 0 0 0 0 0 0 0 0 0 0 0 0 0 0 0.0086408 -0.0029053 0.010256 0.0078711 -0.020231 0.0018262 -0.0081846 0 0 0 0 0 0 0 0 0 0 0 0 0 0 0
2.3086 -0.0057359 0.0014528 -0.0027471 0.0010311 0 -0.0033388 -0.002714 0.0018198 -0.0034281 -0.00096438 -0.0040181 0.032352 0 0 0 0 0 0 0 0 0 0 0 0 0 0 0 0 0 -0.00065701 0.002199 0.012343 0.0099131 -0.02446 0.00068923 -0.0064291 0 0 0 0 0 0 0 0 0 0 0 0 0 0 0
2.3125 -0.0039701 0.00097687 -0.0010931 0.0030074 0 -0.0036768 0.00055412 0.0021426 -0.00095091 -0.001552 -0.0065833 0.044351 0 0 0 0 0 0 0 0 0 0 0 0 0 0 0 0 0 -0.0098053 0.0077306 0.011615 0.009398 -0.024188 -0.0008559 -0.0028624 0 0 0 0 0 0 0 0 0 0 0 0 0 0 0
2.3164 -0.00071754 0.00026793 0.00014568 0.0022136 0 -0.0035858 0.0027921 0.0022423 0.00069778 -0.0010068 -0.0068956 0.03366 0 0 0 0 0 0 0 0 0 0 0 0 0 0 0 0 0 -0.015895 0.011491 0.0087073 0.006517 -0.019456 -0.0018587 0.00012919 0 0 0 0 0 0 0 0 0 0 0 0 0 0 0
2.3203 0.0029751 -0.00031846 0.00055097 -0.0007801 0 -0.002975 0.0033388 0.0020238 0.00057059 7.7132e-05 -0.00452 0.017931 0 0 0 0 0 0 0 0 0 0 0 0 0 0 0 0 0 -0.017478 0.012002 0.0048489 0.0027652 -0.011275 -0.0016929 0.00075777 0 0 0 0 0 0 0 0 0 0 0 0 0 0 0
2.3242 0.0057812 -0.00048794 0.00052826 -0.0039337 0 -0.001683 0.0026084 0.0018637 -0.00074436 0.00093849 -0.00035156 0.013636 0 0 0 0 0 0 0 0 0 0 0 0 0 0 0 0 0 -0.015341 0.0089627 0.0011637 -7.9573e-05 -0.0013391 -0.00038726 -0.00074009 0 0 0 0 0 0 0 0 0 0 0 0 0 0 0
2.3281 0.0067703 -0.00013235 0.0010639 -0.004988 0 0.00044054 0.0018104 0.0022572 -0.0016985 0.0010913 0.0035338 0.020364 0 0 0 0 0 0 0 0 0 0 0 0 0 0 0 0 0 -0.011688 0.0033229 -0.0019344 -0.001254 0.0083665 0.0013476 -0.0024201 0 0 0 0 0 0 0 0 0 0 0 0 0 0 0
2.332 0.0059181 0.0005492 0.0027191 -0.0029096 0 0.0031444 0.0020033 0.0030722 -0.0011733 0.00039489 0.0049751 0.023968 0 0 0 0 0 0 0 0 0 0 0 0 0 0 0 0 0 -0.008381 -0.0029397 -0.0048005 -0.0014693 0.016079 0.0024836 -0.0023935 0 0 0 0 0 0 0 0 0 0 0 0 0 0 0
2.3359 0.0040745 0.0010631 0.0048528 0.001404 0 0.0055415 0.0032262 0.0033513 0.00068651 -0.00098411 0.0032211 0.013194 0 0 0 0 0 0 0 0 0 0 0 0 0 0 0 0 0 -0.0056506 -0.0074767 -0.0078894 -0.0021399 0.020777 0.0023163 -0.00030942 0 0 0 0 0 0 0 0 0 0 0 0 0 0 0
2.3398 0.002362 0.00088401 0.0059774 0.0056422 0 0.0064784 0.004431 0.0021362 0.002912 -0.0025015 -0.00036443 -0.0081885 0 0 0 0 0 0 0 0 0 0 0 0 0 0 0 0 0 -0.0022819 -0.0086529 -0.010863 -0.0040469 0.022358 0.00098032 0.0027191 0 0 0 0 0 0 0 0 0 0 0 0 0 0 0
2.3438 0.0014192 -0.00013062 0.0050163 0.0074861 0 0.0053502 0.0042588 -0.00039295 0.0047117 -0.0032662 -0.0031246 -0.02547 0 0 0 0 0 0 0 0 0 0 0 0 0 0 0 0 0 0.0029688 -0.0065412 -0.0124 -0.0065461 0.021252 -0.00060499 0.0052825 0 0 0 0 0 0 0 0 0 0 0 0 0 0 0
2.3477 0.0010519 -0.0015015 0.0022652 0.0059733 0 0.002657 0.0020282 -0.0027209 0.0058236 -0.0024859 -0.0029485 -0.027922 0 0 0 0 0 0 0 0 0 0 0 0 0 0 0 0 0 0.0099458 -0.0030279 -0.011134 -0.0079375 0.017767 -0.0013883 0.006512 0 0 0 0 0 0 0 0 0 0 0 0 0 0 0
2.3516 0.00054307 -0.0023524 -0.00086669 0.001985 0 -0.0002543 -0.0017781 -0.0031723 0.0060115 -0.00015583 0.00024959 -0.018892 0 0 0 0 0 0 0 0 0 0 0 0 0 0 0 0 0 0.016781 -0.000686 -0.006962 -0.0066697 0.011884 -0.00092297 0.0059579 0 0 0 0 0 0 0 0 0 0 0 0 0 0 0
2.3555 -0.00066043 -0.0020232 -0.0030219 -0.0023424 0 -0.0020952 -0.0057594 -0.0014434 0.0047184 0.0026622 0.0044779 -0.011464 0 0 0 0 0 0 0 0 0 0 0 0 0 0 0 0 0 0.020867 -0.0010282 -0.0014275 -0.002459 0.0037745 0.00041897 0.0032712 0 0 0 0 0 0 0 0 0 0 0 0 0 0 0
2.3594 -0.0024574 -0.00061103 -0.0038004 -0.0048156 0 -0.0024403 -0.0083068 0.0010237 0.0016942 0.0044087 0.0069642 -0.015015 0 0 0 0 0 0 0 0 0 0 0 0 0 0 0 0 0 0.020333 -0.0033655 0.0033701 0.0034328 -0.0054754 0.0018501 -0.001401 0 0 0 0 0 0 0 0 0 0 0 0 0 0 0
2.3633 -0.0041596 0.0010351 -0.0036448 -0.0043043 0 -0.001825 -0.0083538 0.0022707 -0.0020319 0.004079 0.0058272 -0.026489 0 0 0 0 0 0 0 0 0 0 0 0 0 0 0 0 0 0.015043 -0.0051678 0.0063554 0.0088545 -0.013872 0.0027066 -0.006644 0 0 0 0 0 0 0 0 0 0 0 0 0 0 0
2.3672 -0.0049832 0.0019057 -0.0030762 -0.0012863 0 -0.0011818 -0.0058683 0.0015238 -0.0043127 0.0018788 0.0011223 -0.034521 0 0 0 0 0 0 0 0 0 0 0 0 0 0 0 0 0 0.0066115 -0.0037716 0.0079887 0.011848 -0.019488 0.0026358 -0.009928 0 0 0 0 0 0 0 0 0 0 0 0 0 0 0
2.3711 -0.0045158 0.0015415 -0.0022263 0.0023691 0 -0.0011592 -0.0019135 -0.00023246 -0.0035967 -0.0010338 -0.005154 -0.03129 0 0 0 0 0 0 0 0 0 0 0 0 0 0 0 0 0 -0.0023967 0.0016822 0.009228 0.011508 -0.021568 0.0014839 -0.0092275 0 0 0 0 0 0 0 0 0 0 0 0 0 0 0
2.375 -0.0028403 0.00029896 -0.0010698 0.0043277 0 -0.0018006 0.0018128 -0.0012853 -0.00065584 -0.003388 -0.0099682 -0.019783 0 0 0 0 0 0 0 0 0 0 0 0 0 0 0 0 0 -0.0095807 0.0093671 0.010124 0.0082543 -0.020641 -0.00068395 -0.0048789 0 0 0 0 0 0 0 0 0 0 0 0 0 0 0
2.3789 -0.00037374 -0.00099138 0.00014778 0.0031147 0 -0.0026433 0.0038428 -0.00075897 0.001694 -0.0044694 -0.01068 -0.0096105 0 0 0 0 0 0 0 0 0 0 0 0 0 0 0 0 0 -0.013606 0.015569 0.0096266 0.0035203 -0.017538 -0.0032885 0.00024979 0 0 0 0 0 0 0 0 0 0 0 0 0 0 0
2.3828 0.0023097 -0.0016241 0.00097035 -0.00081925 0 -0.0030167 0.0037677 0.00075706 0.001033 -0.0042411 -0.0064549 -0.0065037 0 0 0 0 0 0 0 0 0 0 0 0 0 0 0 0 0 -0.01453 0.016755 0.0068075 -0.00091642 -0.012412 -0.0051259 0.0027959 0 0 0 0 0 0 0 0 0 0 0 0 0 0 0
2.3867 0.0045476 -0.0013874 0.0012536 -0.0050767 0 -0.0023607 0.0024521 0.0019549 -0.0022843 -0.0031334 0.0010387 -0.006746 0 0 0 0 0 0 0 0 0 0 0 0 0 0 0 0 0 -0.013422 0.011723 0.0020986 -0.0037004 -0.0049089 -0.0049594 0.0015069 0 0 0 0 0 0 0 0 0 0 0 0 0 0 0
2.3906 0.0056858 -0.00052658 0.0014464 -0.0066623 0 -0.00051318 0.0014011 0.002037 -0.0052438 -0.0018398 0.0082471 -0.0022552 0 0 0 0 0 0 0 0 0 0 0 0 0 0 0 0 0 -0.011484 0.00253 -0.0028975 -0.004488 0.0046419 -0.0025852 -0.0018598 0 0 0 0 0 0 0 0 0 0 0 0 0 0 0
2.3945 0.0053495 0.00049271 0.0021503 -0.0040294 0 0.0021033 0.0016822 0.0012357 -0.0048219 -0.0011125 0.011584 0.0093257 0 0 0 0 0 0 0 0 0 0 0 0 0 0 0 0 0 -0.0092279 -0.00649 -0.0068126 -0.0040732 0.014388 0.00062314 -0.0040517 0 0 0 0 0 0 0 0 0 0 0 0 0 0 0
2.3984 0.0037599 0.0011632 0.0033518 0.0016204 0 0.0045564 0.003181 0.000305 -0.00067779 -0.0013776 0.0095388 0.020552 0 0 0 0 0 0 0 0 0 0 0 0 0 0 0 0 0 -0.0062715 -0.011162 -0.0095205 -0.0038722 0.021597 0.0024798 -0.0028206 0 0 0 0 0 0 0 0 0 0 0 0 0 0 0
2.4023 0.0017418 0.0010483 0.0041982 0.006925 0 0.0058213 0.0047087 -0.00030901 0.0046132 -0.0023124 0.003664 0.021041 0 0 0 0 0 0 0 0 0 0 0 0 0 0 0 0 0 -0.0019134 -0.0099244 -0.011607 -0.0049362 0.024361 0.0016558 0.0016368 0 0 0 0 0 0 0 0 0 0 0 0 0 0 0
2.4063 0.00023896 -2.0274e-05 0.0036717 0.0086084 0 0.0053382 0.0048248 -0.00075484 0.0077989 -0.002879 -0.0023221 0.0087229 0 0 0 0 0 0 0 0 0 0 0 0 0 0 0 0 0 0.0039708 -0.0047147 -0.013007 -0.0070812 0.022726 -0.0011551 0.0071021 0 0 0 0 0 0 0 0 0 0 0 0 0 0 0
2.4102 -0.00036979 -0.0016798 0.001549 0.0057731 0 0.0033298 0.0027694 -0.0013529 0.0073904 -0.0020499 -0.0048094 -0.006201 0 0 0 0 0 0 0 0 0 0 0 0 0 0 0 0 0 0.010439 0.00037552 -0.012544 -0.0088096 0.018183 -0.0036782 0.010837 0 0 0 0 0 0 0 0 0 0 0 0 0 0 0
2.4141 -0.00056737 -0.003013 -0.0013018 0.00048749 0 0.00064886 -0.0010482 -0.0020333 0.004232 0.00027767 -0.0025095 -0.0095304 0 0 0 0 0 0 0 0 0 0 0 0 0 0 0 0 0 0.015778 0.0018185 -0.0090983 -0.0082245 0.012113 -0.0037988 0.010954 0 0 0 0 0 0 0 0 0 0 0 0 0 0 0
2.418 -0.0012773 -0.0030265 -0.003571 -0.0037614 0 -0.0017014 -0.0051857 -0.0022662 0.00027827 0.0030503 0.0027767 0.0036811 0 0 0 0 0 0 0 0 0 0 0 0 0 0 0 0 0 0.018328 -0.0010672 -0.0031402 -0.0043742 0.0048522 -0.0011395 0.0071284 0 0 0 0 0 0 0 0 0 0 0 0 0 0 0
2.4219 -0.0030201 -0.0014254 -0.0044587 -0.0045082 0 -0.0030234 -0.0078067 -0.0015657 -0.0027818 0.0048081 0.0072765 0.02365 0 0 0 0 0 0 0 0 0 0 0 0 0 0 0 0 0 0.017231 -0.0057767 0.0031848 0.0019472 -0.0037185 0.0027753 0.00073937 0 0 0 0 0 0 0 0 0 0 0 0 0 0 0
2.4258 -0.0053526 0.0009628 -0.0040685 -0.00181 0 -0.0031354 -0.007575 -7.9518e-05 -0.0039511 0.0047524 0.0075546 0.033941 0 0 0 0 0 0 0 0 0 0 0 0 0 0 0 0 0 0.012697 -0.0083642 0.0076889 0.0085465 -0.012873 0.0057185 -0.0055344 0 0 0 0 0 0 0 0 0 0 0 0 0 0 0
2.4297 -0.0070746 0.0026238 -0.0030306 0.0021228 0 -0.0023597 -0.0044482 0.0013149 -0.0028278 0.0031675 0.0026604 0.026016 0 0 0 0 0 0 0 0 0 0 0 0 0 0 0 0 0 0.00583 -0.0060336 0.0098083 0.013053 -0.020587 0.006219 -0.0088266 0 0 0 0 0 0 0 0 0 0 0 0 0 0 0
2.4336 -0.0070391 0.0024449 -0.0018836 0.0046058 0 -0.0013767 0.00010554 0.0015871 0.00014637 0.00095477 -0.0051485 0.00689 0 0 0 0 0 0 0 0 0 0 0 0 0 0 0 0 0 -0.0017417 0.0010871 0.01054 0.014118 -0.024526 0.0042461 -0.00767 0 0 0 0 0 0 0 0 0 0 0 0 0 0 0
2.4375 -0.0049192 0.00059842 -0.00081688 0.0041289 0 -0.00092584 0.0038077 0.00041105 0.0032925 -0.0010661 -0.011605 -0.0070621 0 0 0 0 0 0 0 0 0 0 0 0 0 0 0 0 0 -0.0083148 0.0099716 0.010821 0.011842 -0.023539 0.00094778 -0.0030697 0 0 0 0 0 0 0 0 0 0 0 0 0 0 0
2.4414 -0.0013925 -0.0015492 0.00015919 0.0010099 0 -0.0013469 0.0049517 -0.0013985 0.0042362 -0.0023833 -0.012941 -0.0042563 0 0 0 0 0 0 0 0 0 0 0 0 0 0 0 0 0 -0.012625 0.016353 0.010263 0.0073867 -0.018225 -0.0020755 0.0019665 0 0 0 0 0 0 0 0 0 0 0 0 0 0 0
2.4453 0.0022843 -0.0024622 0.0010001 -0.0030121 0 -0.0022035 0.0035665 -0.0023555 0.0016665 -0.0026116 -0.0082212 0.012763 0 0 0 0 0 0 0 0 0 0 0 0 0 0 0 0 0 -0.014297 0.017006 0.0077063 0.0022648 -0.010234 -0.0034998 0.0043721 0 0 0 0 0 0 0 0 0 0 0 0 0 0 0
2.4492 0.0049179 -0.001559 0.0016518 -0.005745 0 -0.00241 0.0014006 -0.0014663 -0.0031211 -0.0015172 1.243e-05 0.030485 0 0 0 0 0 0 0 0 0 0 0 0 0 0 0 0 0 -0.013891 0.011444 0.0029045 -0.0022231 -0.0011993 -0.0028421 0.0030651 0 0 0 0 0 0 0 0 0 0 0 0 0 0 0
2.4531 0.0058448 0.00045113 0.0021818 -0.005591 0 -0.0010015 0.00060205 0.00081206 -0.0067333 0.00054446 0.0072679 0.036204 0 0 0 0 0 0 0 0 0 0 0 0 0 0 0 0 0 -0.01235 0.0021929 -0.0026845 -0.005322 0.0076889 -0.00073041 -0.00045945 0 0 0 0 0 0 0 0 0 0 0 0 0 0 0
2.457 0.0050927 0.0021936 0.0027337 -0.002364 0 0.0019449 0.0020655 0.0027432 -0.0062713 0.0023917 0.0098144 0.027636 0 0 0 0 0 0 0 0 0 0 0 0 0 0 0 0 0 -0.010171 -0.0065138 -0.0070032 -0.0070063 0.015426 0.0013754 -0.0033428 0 0 0 0 0 0 0 0 0 0 0 0 0 0 0
2.4609 0.0032949 0.0026214 0.0032867 0.0024425 0 0.005075 0.0047568 0.0026595 -0.0017935 0.0026609 0.0067961 0.012967 0 0 0 0 0 0 0 0 0 0 0 0 0 0 0 0 0 -0.0070062 -0.010996 -0.0091788 -0.0079282 0.020989 0.0020631 -0.0033286 0 0 0 0 0 0 0 0 0 0 0 0 0 0 0
2.4648 0.0014035 0.0016076 0.0035108 0.0062551 0 0.0065903 0.0065228 0.00041367 0.0036972 0.00103 0.00046896 0.0030642 0 0 0 0 0 0 0 0 0 0 0 0 0 0 0 0 0 -0.0021377 -0.01011 -0.0099633 -0.008935 0.023608 0.00093943 -8.6457e-05 0 0 0 0 0 0 0 0 0 0 0 0 0 0 0
2.4688 0.00022772 -0.00015766 0.0029512 0.0068209 0 0.0055716 0.00567 -0.0024068 0.006762 -0.0012012 -0.0053574 0.0033688 0 0 0 0 0 0 0 0 0 0 0 0 0 0 0 0 0 0.0045212 -0.0057653 -0.010357 -0.010278 0.023118 -0.0011063 0.0047272 0 0 0 0 0 0 0 0 0 0 0 0 0 0 0
2.4727 -3.4863e-05 -0.0016988 0.0014173 0.0036693 0 0.002682 0.0020767 -0.0037976 0.0061631 -0.0020184 -0.0075057 0.011393 0 0 0 0 0 0 0 0 0 0 0 0 0 0 0 0 0 0.011787 -0.0015969 -0.010075 -0.011121 0.019801 -0.002633 0.0083912 0 0 0 0 0 0 0 0 0 0 0 0 0 0 0
2.4766 5.6121e-05 -0.0022736 -0.00077601 -0.0014179 0 -0.00037306 -0.0028384 -0.0030187 0.0033162 -0.00044865 -0.0050066 0.019919 0 0 0 0 0 0 0 0 0 0 0 0 0 0 0 0 0 0.017552 -0.00058909 -0.007735 -0.009959 0.013879 -0.0027431 0.0084659 0 0 0 0 0 0 0 0 0 0 0 0 0 0 0
2.4805 -0.00041152 -0.0016502 -0.0029201 -0.0054351 0 -0.0021438 -0.0070064 -0.0010613 0.00056096 0.0024869 0.0005329 0.022172 0 0 0 0 0 0 0 0 0 0 0 0 0 0 0 0 0 0.019879 -0.003175 -0.0026478 -0.0058237 0.0054277 -0.0015698 0.004121 0 0 0 0 0 0 0 0 0 0 0 0 0 0 0
2.4844 -0.0019493 -0.00014981 -0.0042662 -0.0060754 0 -0.0023617 -0.0087267 0.00049542 -0.00074601 0.0046109 0.0057537 0.015572 0 0 0 0 0 0 0 0 0 0 0 0 0 0 0 0 0 0.017989 -0.0070284 0.0038178 0.00068183 -0.0049279 0.00014419 -0.0030677 0 0 0 0 0 0 0 0 0 0 0 0 0 0 0
2.4883 -0.0041435 0.001495 -0.0043639 -0.0032058 0 -0.0017996 -0.007343 0.0010134 -0.00064288 0.0044633 0.0072567 0.0028757 0 0 0 0 0 0 0 0 0 0 0 0 0 0 0 0 0 0.012499 -0.0086227 0.0089731 0.0074747 -0.015297 0.0017365 -0.0095349 0 0 0 0 0 0 0 0 0 0 0 0 0 0 0
2.4922 -0.0058361 0.0024634 -0.0032342 0.0011362 0 -0.0014006 -0.003503 0.0011517 0.00026293 0.0024486 0.0036104 -0.0092298 0 0 0 0 0 0 0 0 0 0 0 0 0 0 0 0 0 0.0049607 -0.0055144 0.011021 0.012226 -0.022883 0.0028195 -0.011614 0 0 0 0 0 0 0 0 0 0 0 0 0 0 0
2.4961 -0.0059178 0.0022763 -0.0013628 0.004155 0 -0.0015735 0.001029 0.001816 0.0014484 0.00027881 -0.0034025 -0.013725 0 0 0 0 0 0 0 0 0 0 0 0 0 0 0 0 0 -0.0027905 0.0020433 0.01046 0.01372 -0.025547 0.0030123 -0.0079915 0 0 0 0 0 0 0 0 0 0 0 0 0 0 0
2.5 -0.0041088 0.0011008 0.00048407 0.0040842 0 -0.0021628 0.0041278 0.0030045 0.0023238 -0.00058326 -0.0094276 -0.0076639 0 0 0 0 0 0 0 0 0 0 0 0 0 0 0 0 0 -0.0091228 0.011041 0.0092443 0.012257 -0.02325 0.0019258 -0.00090676 0 0 0 0 0 0 0 0 0 0 0 0 0 0 0
2.5039 -0.0011219 -0.00031636 0.0016234 0.0011906 0 -0.0028132 0.0045007 0.0038686 0.0020418 3.6326e-05 -0.010196 0.0053892 0 0 0 0 0 0 0 0 0 0 0 0 0 0 0 0 0 -0.012958 0.017199 0.0086289 0.008995 -0.01793 -0.0002581 0.005141 0 0 0 0 0 0 0 0 0 0 0 0 0 0 0
2.5078 0.0018493 -0.001098 0.00186 -0.002512 0 -0.0031661 0.0026137 0.003804 0.00011793 0.0012559 -0.0046256 0.017334 0 0 0 0 0 0 0 0 0 0 0 0 0 0 0 0 0 -0.014068 0.017227 0.0079783 0.0050445 -0.011789 -0.0022881 0.0064978 0 0 0 0 0 0 0 0 0 0 0 0 0 0 0
2.5117 0.0038378 -0.00077697 0.0016289 -0.0045297 0 -0.0027806 0.00048404 0.0031502 -0.0026141 0.0020772 0.0040595 0.021132 0 0 0 0 0 0 0 0 0 0 0 0 0 0 0 0 0 -0.013115 0.010719 0.0056672 0.0011271 -0.005591 -0.0024024 0.0029409 0 0 0 0 0 0 0 0 0 0 0 0 0 0 0
2.5156 0.0044838 0.00042924 0.0016589 -0.0033641 0 -0.0011841 0.00021815 0.0025956 -0.0040833 0.0020246 0.0104 0.01577 0 0 0 0 0 0 0 0 0 0 0 0 0 0 0 0 0 -0.011178 0.00061675 0.00098198 -0.0022436 0.0014031 0.00012145 -0.0022818 0 0 0 0 0 0 0 0 0 0 0 0 0 0 0
2.5195 0.0039743 0.0017577 0.0023401 0.0005836 0 0.0016738 0.0023241 0.0020698 -0.0025607 0.001149 0.010576 0.0063695 0 0 0 0 0 0 0 0 0 0 0 0 0 0 0 0 0 -0.0089073 -0.0082178 -0.004976 -0.0046757 0.0098647 0.0038409 -0.0049157 0 0 0 0 0 0 0 0 0 0 0 0 0 0 0
2.5234 0.0027917 0.0023249 0.003326 0.0051662 0 0.0049307 0.0052183 0.00066654 0.0016021 -0.00018387 0.0050376 -0.00057693 0 0 0 0 0 0 0 0 0 0 0 0 0 0 0 0 0 -0.0060141 -0.011719 -0.010151 -0.0061794 0.01881 0.005852 -0.0026742 0 0 0 0 0 0 0 0 0 0 0 0 0 0 0
2.5273 0.0015065 0.0015996 0.0037632 0.0076792 0 0.0069812 0.0064131 -0.0020714 0.0059233 -0.0013584 -0.002167 -0.0024424 0 0 0 0 0 0 0 0 0 0 0 0 0 0 0 0 0 -0.0016816 -0.0090605 -0.013067 -0.0073293 0.025573 0.0040753 0.0034172 0 0 0 0 0 0 0 0 0 0 0 0 0 0 0
2.5313 0.00060376 -0.00027339 0.0029809 0.0064778 0 0.0064796 0.0044127 -0.0050006 0.0076956 -0.0016157 -0.0065965 -0.001588 0 0 0 0 0 0 0 0 0 0 0 0 0 0 0 0 0 0.0043421 -0.0031618 -0.013502 -0.0087373 0.027367 -0.00083015 0.0099142 0 0 0 0 0 0 0 0 0 0 0 0 0 0 0
2.5352 0.000252 -0.0024437 0.0010305 0.002045 0 0.003447 -0.00023302 -0.0060047 0.0061027 -0.00050684 -0.0063823 -0.0019572 0 0 0 0 0 0 0 0 0 0 0 0 0 0 0 0 0 0.010966 0.0012633 -0.011961 -0.01011 0.023048 -0.0057548 0.013083 0 0 0 0 0 0 0 0 0 0 0 0 0 0 0
2.5391 0.00012282 -0.0037211 -0.0013762 -0.0032421 0 -0.0005433 -0.0054314 -0.0040862 0.0026031 0.0015598 -0.0027965 -0.0049672 0 0 0 0 0 0 0 0 0 0 0 0 0 0 0 0 0 0.016125 0.00091262 -0.0088934 -0.009959 0.01375 -0.0074858 0.010853 0 0 0 0 0 0 0 0 0 0 0 0 0 0 0
2.543 -0.00046018 -0.0032645 -0.0033925 -0.0065729 0 -0.0034019 -0.0089655 -0.00070607 -0.00055884 0.0033531 0.0013465 -0.0086687 0 0 0 0 0 0 0 0 0 0 0 0 0 0 0 0 0 0.018068 -0.0038516 -0.0045898 -0.0066697 0.0021597 -0.0050864 0.0037809 0 0 0 0 0 0 0 0 0 0 0 0 0 0 0
2.5469 -0.0019706 -0.0012177 -0.0044978 -0.0064325 0 -0.0039843 -0.0096364 0.0013359 -0.0020806 0.0036701 0.0035951 -0.01051 0 0 0 0 0 0 0 0 0 0 0 0 0 0 0 0 0 0.016443 -0.0092925 0.00039602 -0.0002123 -0.0087567 -0.00034958 -0.0051506 0 0 0 0 0 0 0 0 0 0 0 0 0 0 0
2.5508 -0.0041084 0.0012329 -0.0045608 -0.0034329 0 -0.0027944 -0.0075398 0.00056457 -0.0020528 0.0023176 0.0027298 -0.010564 0 0 0 0 0 0 0 0 0 0 0 0 0 0 0 0 0 0.012254 -0.010895 0.0050952 0.0071447 -0.016827 0.0037854 -0.011862 0 0 0 0 0 0 0 0 0 0 0 0 0 0 0
2.5547 -0.0057795 0.0025921 -0.003663 0.00024329 0 -0.0014251 -0.0037564 -0.001722 -0.0012353 0.00025933 -0.0011742 -0.011982 0 0 0 0 0 0 0 0 0 0 0 0 0 0 0 0 0 0.0068649 -0.0064225 0.0085768 0.01209 -0.021225 0.0052734 -0.013284 0 0 0 0 0 0 0 0 0 0 0 0 0 0 0
2.5586 -0.0057925 0.002128 -0.0020304 0.0022882 0 -0.0012902 8.6057e-05 -0.0028277 -0.00035173 -0.001225 -0.006682 -0.018196 0 0 0 0 0 0 0 0 0 0 0 0 0 0 0 0 0 0.0011035 0.0026189 0.010465 0.012616 -0.022463 0.0038946 -0.0092629 0 0 0 0 0 0 0 0 0 0 0 0 0 0 0
2.5625 -0.0037651 0.00042487 -0.00012356 0.0015937 0 -0.0026662 0.0023468 -0.001431 -3.3615e-05 -0.0015098 -0.011029 -0.029252 0 0 0 0 0 0 0 0 0 0 0 0 0 0 0 0 0 -0.0047576 0.011915 0.010876 0.0094213 -0.021734 0.00085166 -0.0028549 0 0 0 0 0 0 0 0 0 0 0 0 0 0 0
2.5664 -0.00046436 -0.0011002 0.0014101 -0.0012679 0 -0.0046331 0.0021607 0.0012202 -0.00086416 -0.00081764 -0.011151 -0.040357 0 0 0 0 0 0 0 0 0 0 0 0 0 0 0 0 0 -0.010337 0.016903 0.0099162 0.0051271 -0.019795 -0.002139 0.0015962 0 0 0 0 0 0 0 0 0 0 0 0 0 0 0
2.5703 0.0027248 -0.0013379 0.0021064 -0.0044798 0 -0.0057504 0.00016576 0.0029057 -0.0028635 0.00032161 -0.0058203 -0.04432 0 0 0 0 0 0 0 0 0 0 0 0 0 0 0 0 0 -0.014702 0.015306 0.0074518 0.002061 -0.016171 -0.0035669 0.0015016 0 0 0 0 0 0 0 0 0 0 0 0 0 0 0
2.5742 0.0047327 -0.00030158 0.002099 -0.0059546 0 -0.0049073 -0.0016154 0.0029107 -0.0048597 0.0015367 0.0027072 -0.036886 0 0 0 0 0 0 0 0 0 0 0 0 0 0 0 0 0 -0.016692 0.0082494 0.0035307 0.00064925 -0.0095754 -0.0026496 -0.0021185 0 0 0 0 0 0 0 0 0 0 0 0 0 0 0
2.5781 0.0053463 0.001054 0.0020785 -0.0043999 0 -0.0019133 -0.0011038 0.0025325 -0.0048807 0.0025149 0.0095603 -0.021457 0 0 0 0 0 0 0 0 0 0 0 0 0 0 0 0 0 -0.015672 -0.00052928 -0.0010943 -0.00029117 0.0004733 0.00021735 -0.0055259 0 0 0 0 0 0 0 0 0 0 0 0 0 0 0
2.582 0.0050051 0.0017402 0.0026867 -7.9193e-05 0 0.0023445 0.0021106 0.0031235 -0.0017772 0.0027618 0.010622 -0.0088222 0 0 0 0 0 0 0 0 0 0 0 0 0 0 0 0 0 -0.011935 -0.0068334 -0.0051246 -0.0019467 0.012218 0.0034213 -0.0052129 0 0 0 0 0 0 0 0 0 0 0 0 0 0 0
2.5859 0.0042113 0.0014673 0.0038601 0.0051177 0 0.0062203 0.006153 0.0041132 0.0033419 0.001888 0.005788 -0.010333 0 0 0 0 0 0 0 0 0 0 0 0 0 0 0 0 0 -0.0064154 -0.0083202 -0.0075813 -0.0042988 0.022015 0.0049682 -0.000505 0 0 0 0 0 0 0 0 0 0 0 0 0 0 0
2.5898 0.0031764 0.00060438 0.0047844 0.0085325 0 0.0080632 0.0081116 0.0035118 0.0075362 0.00028161 -0.0008796 -0.028495 0 0 0 0 0 0 0 0 0 0 0 0 0 0 0 0 0 -0.00011259 -0.0056712 -0.0085049 -0.0063552 0.026543 0.0038906 0.0061614 0 0 0 0 0 0 0 0 0 0 0 0 0 0 0
2.5938 0.0019311 -0.00037712 0.0045485 0.0082558 0 0.0071194 0.0062368 0.00044208 0.0082657 -0.00077582 -0.0044422 -0.053004 0 0 0 0 0 0 0 0 0 0 0 0 0 0 0 0 0 0.0061841 -0.0019208 -0.0086945 -0.0072719 0.025018 0.0010655 0.011177 0 0 0 0 0 0 0 0 0 0 0 0 0 0 0
2.5977 0.00057708 -0.0012659 0.0028952 0.0044156 0 0.0040311 0.001253 -0.003299 0.0054179 -8.0995e-05 -0.0029551 -0.067487 0 0 0 0 0 0 0 0 0 0 0 0 0 0 0 0 0 0.011726 -0.00034421 -0.0087213 -0.0070312 0.019344 -0.001461 0.012097 0 0 0 0 0 0 0 0 0 0 0 0 0 0 0
2.6016 -0.00071587 -0.001959 0.00038866 -0.00074932 0 0.00048383 -0.0042708 -0.0047144 0.0012065 0.0022223 0.0014282 -0.063003 0 0 0 0 0 0 0 0 0 0 0 0 0 0 0 0 0 0.015603 -0.0022799 -0.0082586 -0.0060549 0.012065 -0.0021593 0.0087046 0 0 0 0 0 0 0 0 0 0 0 0 0 0 0
2.6055 -0.0019381 -0.0021843 -0.0020681 -0.0042657 0 -0.0018583 -0.0078027 -0.0027196 -0.0018472 0.0045004 0.0047694 -0.046569 0 0 0 0 0 0 0 0 0 0 0 0 0 0 0 0 0 0.016911 -0.0063356 -0.0064395 -0.0044147 0.0042411 -0.0011553 0.0025885 0 0 0 0 0 0 0 0 0 0 0 0 0 0 0
2.6094 -0.0033006 -0.0016294 -0.003816 -0.0043655 0 -0.0023812 -0.0083361 0.00054409 -0.0027772 0.0050139 0.0046153 -0.035588 0 0 0 0 0 0 0 0 0 0 0 0 0 0 0 0 0 0.015203 -0.0094476 -0.0028476 -0.0016952 -0.0045967 0.00021503 -0.0038544 0 0 0 0 0 0 0 0 0 0 0 0 0 0 0
2.6133 -0.0049041 -0.00042271 -0.0046087 -0.001595 0 -0.0017418 -0.0064882 0.0017952 -0.0022399 0.0035349 0.0013282 -0.041729 0 0 0 0 0 0 0 0 0 0 0 0 0 0 0 0 0 0.01081 -0.0089446 0.0018882 0.0022663 -0.014479 0.00083729 -0.0082579 0 0 0 0 0 0 0 0 0 0 0 0 0 0 0
2.6172 -0.0063202 0.00066832 -0.004414 0.0016936 0 -0.0011724 -0.0036063 -4.6948e-05 -0.0012403 0.0015072 -0.0030839 -0.059081 0 0 0 0 0 0 0 0 0 0 0 0 0 0 0 0 0 0.0047223 -0.0041673 0.0064383 0.0066079 -0.023372 0.00068229 -0.0089952 0 0 0 0 0 0 0 0 0 0 0 0 0 0 0
2.6211 -0.0066371 0.00075866 -0.0032791 0.00302 0 -0.0014952 -0.00092554 -0.0028353 -0.00025236 0.00054422 -0.0068035 -0.068819 0 0 0 0 0 0 0 0 0 0 0 0 0 0 0 0 0 -0.0018162 0.0032702 0.0096115 0.0095956 -0.027934 0.00034072 -0.0059534 0 0 0 0 0 0 0 0 0 0 0 0 0 0 0
2.625 -0.0051179 -0.00030477 -0.0014665 0.001372 0 -0.0026185 0.00073563 -0.0035322 0.0004564 0.00086179 -0.0088648 -0.057053 0 0 0 0 0 0 0 0 0 0 0 0 0 0 0 0 0 -0.0076984 0.010436 0.010865 0.0097253 -0.026131 5.0436e-05 -0.00097178 0 0 0 0 0 0 0 0 0 0 0 0 0 0 0
2.6289 -0.0019522 -0.0016558 0.00041779 -0.0023017 0 -0.0037584 0.0010569 -0.0013128 0.0002581 0.0012986 -0.0086977 -0.028797 0 0 0 0 0 0 0 0 0 0 0 0 0 0 0 0 0 -0.012138 0.014467 0.010191 0.006838 -0.019075 -0.00046861 0.0028291 0 0 0 0 0 0 0 0 0 0 0 0 0 0 0
2.6328 0.0016385 -0.0020961 0.0016736 -0.0058227 0 -0.0040318 0.00041889 0.001855 -0.0013838 0.00079634 -0.0059274 -0.0039511 0 0 0 0 0 0 0 0 0 0 0 0 0 0 0 0 0 -0.014706 0.013732 0.0078006 0.0022726 -0.010134 -0.0012139 0.0029205 0 0 0 0 0 0 0 0 0 0 0 0 0 0 0
2.6367 0.0041457 -0.0011603 0.0020344 -0.0070982 0 -0.0029386 -5.4938e-05 0.003518 -0.0037622 -0.00039454 -0.0010586 0.0011956 0 0 0 0 0 0 0 0 0 0 0 0 0 0 0 0 0 -0.015305 0.0085005 0.0040779 -0.0020539 -0.002168 -0.0013343 -0.00071369 0 0 0 0 0 0 0 0 0 0 0 0 0 0 0
2.6406 0.004788 0.00047717 0.0019266 -0.0052409 0 -0.00055832 0.00087596 0.0031555 -0.0047626 -0.0011164 0.0039516 -0.011337 0 0 0 0 0 0 0 0 0 0 0 0 0 0 0 0 0 -0.014075 0.00098578 -0.00025935 -0.0048649 0.0043506 0.00017591 -0.0052126 0 0 0 0 0 0 0 0 0 0 0 0 0 0 0
2.6445 0.0039452 0.00164 0.0020836 -0.0010137 0 0.0024476 0.0034529 0.0021108 -0.0025587 -0.00073855 0.0065088 -0.024779 0 0 0 0 0 0 0 0 0 0 0 0 0 0 0 0 0 -0.011224 -0.0054825 -0.0042176 -0.0061255 0.010593 0.0030922 -0.006618 0 0 0 0 0 0 0 0 0 0 0 0 0 0 0
2.6484 0.0026883 0.0016728 0.0028079 0.0035374 0 0.0049892 0.0063231 0.0015126 0.0022542 0.00012419 0.0053131 -0.025189 0 0 0 0 0 0 0 0 0 0 0 0 0 0 0 0 0 -0.0069137 -0.0081089 -0.0069543 -0.0066997 0.017058 0.0055553 -0.0026704 0 0 0 0 0 0 0 0 0 0 0 0 0 0 0
2.6523 0.0018699 0.00085297 0.0036034 0.0061281 0 0.0059535 0.0073009 0.00093069 0.0065224 0.00043777 0.0015977 -0.01471 0 0 0 0 0 0 0 0 0 0 0 0 0 0 0 0 0 -0.0013484 -0.006347 -0.0081952 -0.007455 0.022279 0.0054649 0.0053927 0 0 0 0 0 0 0 0 0 0 0 0 0 0 0
2.6563 0.0015595 -8.7685e-05 0.0035699 0.0055157 0 0.0048229 0.00507 -0.00063512 0.0070341 7.4421e-05 -0.0017352 -0.0074087 0 0 0 0 0 0 0 0 0 0 0 0 0 0 0 0 0 0.0049588 -0.0024095 -0.0081858 -0.0085029 0.02389 0.0024957 0.013368 0 0 0 0 0 0 0 0 0 0 0 0 0 0 0
2.6602 0.0012071 -0.00068644 0.0021966 0.0022967 0 0.0021234 0.00036158 -0.0028557 0.0034354 -2.7175e-06 -0.0024514 -0.013217 0 0 0 0 0 0 0 0 0 0 0 0 0 0 0 0 0 0.011039 0.00014025 -0.0072253 -0.0090688 0.020787 -0.0013303 0.016621 0 0 0 0 0 0 0 0 0 0 0 0 0 0 0
2.6641 0.00025245 -0.0009416 -0.00018755 -0.0013934 0 -0.00076232 -0.0044926 -0.0038714 -0.0013784 0.001053 -0.00068808 -0.027452 0 0 0 0 0 0 0 0 0 0 0 0 0 0 0 0 0 0.015655 -0.0010404 -0.0053029 -0.0080252 0.014066 -0.0032469 0.012963 0 0 0 0 0 0 0 0 0 0 0 0 0 0 0
2.668 -0.0013954 -0.00093244 -0.0026661 -0.0032305 0 -0.0024419 -0.0072398 -0.0022974 -0.0038962 0.0028122 0.001419 -0.036329 0 0 0 0 0 0 0 0 0 0 0 0 0 0 0 0 0 0.017748 -0.0052325 -0.0022318 -0.0047241 0.0059092 -0.0020584 0.0040479 0 0 0 0 0 0 0 0 0 0 0 0 0 0 0
2.6719 -0.0033301 -0.00050545 -0.0043588 -0.0022313 0 -0.0024245 -0.0071283 0.00088259 -0.0030708 0.003868 0.0016203 -0.031437 0 0 0 0 0 0 0 0 0 0 0 0 0 0 0 0 0 0.016795 -0.0090676 0.0018915 0.00041619 -0.002199 0.00099707 -0.0055718 0 0 0 0 0 0 0 0 0 0 0 0 0 0 0
2.6758 -0.0049412 0.00050068 -0.0048317 0.00065181 0 -0.0013652 -0.0049787 0.0029469 -0.00085035 0.0032876 -0.00081804 -0.017518 0 0 0 0 0 0 0 0 0 0 0 0 0 0 0 0 0 0.01291 -0.0089681 0.0064151 0.0059611 -0.010003 0.0034982 -0.01116 0 0 0 0 0 0 0 0 0 0 0 0 0 0 0
2.6797 -0.005706 0.0017848 -0.0040827 0.0033 0 -0.0004634 -0.0021861 0.0021416 0.00012556 0.0015656 -0.004878 -0.0065048 0 0 0 0 0 0 0 0 0 0 0 0 0 0 0 0 0 0.0067549 -0.0037652 0.010321 0.010135 -0.017438 0.0038252 -0.010617 0 0 0 0 0 0 0 0 0 0 0 0 0 0 0
2.6836 -0.0053178 0.0025608 -0.0023686 0.0039345 0 -0.00055273 0.00021801 -0.00046819 -0.00090221 2.9987e-05 -0.0086339 -0.0058178 0 0 0 0 0 0 0 0 0 0 0 0 0 0 0 0 0 -0.00054166 0.0044511 0.012661 0.011695 -0.023462 0.0020615 -0.0056179 0 0 0 0 0 0 0 0 0 0 0 0 0 0 0
2.6875 -0.0037209 0.0021911 -0.00016595 0.0022134 0 -0.0016038 0.0017601 -0.0020928 -0.0025342 -0.00054302 -0.010237 -0.013465 0 0 0 0 0 0 0 0 0 0 0 0 0 0 0 0 0 -0.0074989 0.011733 0.01288 0.01046 -0.026206 -0.00061802 -0.00029637 0 0 0 0 0 0 0 0 0 0 0 0 0 0 0
2.6914 -0.0011626 0.00087319 0.0018158 -0.00077524 0 -0.0028895 0.002293 -0.0010934 -0.0031158 -0.00049933 -0.0086089 -0.023029 0 0 0 0 0 0 0 0 0 0 0 0 0 0 0 0 0 -0.012626 0.014732 0.010888 0.0072363 -0.024279 -0.0030131 0.0016221 0 0 0 0 0 0 0 0 0 0 0 0 0 0 0
2.6953 0.0017719 -0.00040164 0.0028579 -0.0033894 0 -0.0034963 0.0019644 0.001469 -0.0024571 -0.00053064 -0.0039652 -0.030571 0 0 0 0 0 0 0 0 0 0 0 0 0 0 0 0 0 -0.014971 0.012486 0.0070565 0.0032959 -0.017815 -0.0043481 -0.00076628 0 0 0 0 0 0 0 0 0 0 0 0 0 0 0
2.6992 0.0042745 -0.00067207 0.0027056 -0.0044045 0 -0.00277 0.0013976 0.0031653 -0.0015644 -0.0006585 0.001919 -0.035594 0 0 0 0 0 0 0 0 0 0 0 0 0 0 0 0 0 -0.014481 0.0065818 0.0021897 -0.00021335 -0.0082845 -0.0041665 -0.0052423 0 0 0 0 0 0 0 0 0 0 0 0 0 0 0
2.7031 0.0056204 0.00015739 0.001866 -0.0034987 0 -0.00058426 0.0015091 0.0027625 -0.0010562 -0.00029494 0.0062662 -0.037493 0 0 0 0 0 0 0 0 0 0 0 0 0 0 0 0 0 -0.011808 -3.4677e-05 -0.0026442 -0.0026708 0.0024785 -0.0024041 -0.0082924 0 0 0 0 0 0 0 0 0 0 0 0 0 0 0
2.707 0.0055167 0.0012679 0.0013035 -0.0012103 0 0.0024859 0.0027354 0.0011816 -0.00036856 0.00073894 0.0068646 -0.034645 0 0 0 0 0 0 0 0 0 0 0 0 0 0 0 0 0 -0.0076875 -0.0046925 -0.0065143 -0.0041232 0.01287 0.00020362 -0.0075198 0 0 0 0 0 0 0 0 0 0 0 0 0 0 0
2.7109 0.0042561 0.0016672 0.0016539 0.0013861 0 0.0051819 0.0043361 5.3101e-05 0.0013006 0.0016287 0.003708 -0.028126 0 0 0 0 0 0 0 0 0 0 0 0 0 0 0 0 0 -0.0025456 -0.0062015 -0.0090283 -0.0051473 0.021353 0.0021148 -0.0029165 0 0 0 0 0 0 0 0 0 0 0 0 0 0 0
2.7148 0.0025444 0.00097741 0.0026229 0.0031173 0 0.0060422 0.0047003 -0.00018399 0.0035749 0.0013245 -0.00079151 -0.023773 0 0 0 0 0 0 0 0 0 0 0 0 0 0 0 0 0 0.003282 -0.0051791 -0.010345 -0.0064091 0.026249 0.0019388 0.0035212 0 0 0 0 0 0 0 0 0 0 0 0 0 0 0
2.7188 0.0010907 -0.00040486 0.0031553 0.0032104 0 0.0043285 0.002674 -0.00041949 0.0048692 -0.0001333 -0.0035029 -0.026947 0 0 0 0 0 0 0 0 0 0 0 0 0 0 0 0 0 0.0090474 -0.0034475 -0.010725 -0.0080445 0.026266 -0.00027336 0.0090615 0 0 0 0 0 0 0 0 0 0 0 0 0 0 0
2.7227 0.00020937 -0.0017478 0.0022846 0.0017034 0 0.00077275 -0.0012489 -0.0013413 0.0039418 -0.0013233 -0.0028885 -0.034402 0 0 0 0 0 0 0 0 0 0 0 0 0 0 0 0 0 0.013565 -0.0028295 -0.010058 -0.0092752 0.021431 -0.0027739 0.011397 0 0 0 0 0 0 0 0 0 0 0 0 0 0 0
2.7266 -0.00031192 -0.0024786 -4.8134e-05 -0.00052336 0 -0.0026582 -0.0050948 -0.0023256 0.0013083 -0.00070774 4.1814e-05 -0.034214 0 0 0 0 0 0 0 0 0 0 0 0 0 0 0 0 0 0.015884 -0.0039989 -0.0078839 -0.0087179 0.013372 -0.0034419 0.0093983 0 0 0 0 0 0 0 0 0 0 0 0 0 0 0
2.7305 -0.00098234 -0.002349 -0.0028819 -0.0022353 0 -0.0040777 -0.0069009 -0.002162 -0.0011067 0.0017939 0.0028366 -0.017362 0 0 0 0 0 0 0 0 0 0 0 0 0 0 0 0 0 0.015956 -0.0060841 -0.0039451 -0.0053739 0.004387 -0.0015974 0.0036435 0 0 0 0 0 0 0 0 0 0 0 0 0 0 0
2.7344 -0.0021543 -0.0013824 -0.0048781 -0.0025827 0 -0.0031131 -0.0061775 -0.000652 -0.0017583 0.0045745 0.0035704 0.0098548 0 0 0 0 0 0 0 0 0 0 0 0 0 0 0 0 0 0.014428 -0.007278 0.0012864 0.00040013 -0.0039085 0.0014077 -0.0034296 0 0 0 0 0 0 0 0 0 0 0 0 0 0 0
2.7383 -0.0036578 0.0001206 -0.0051742 -0.0015678 0 -0.0011847 -0.0040296 0.00097449 -0.00083961 0.0056837 0.0019129 0.027507 0 0 0 0 0 0 0 0 0 0 0 0 0 0 0 0 0 0.011669 -0.0060178 0.0066376 0.0068054 -0.011075 0.003378 -0.0083372 0 0 0 0 0 0 0 0 0 0 0 0 0 0 0
2.7422 -0.00481 0.0015382 -0.0038366 6.9493e-05 0 -0.00029031 -0.0019635 0.0013931 0.00011482 0.0043714 -0.0012361 0.019314 0 0 0 0 0 0 0 0 0 0 0 0 0 0 0 0 0 0.007169 -0.001933 0.010792 0.011595 -0.017119 0.0030672 -0.0084623 0 0 0 0 0 0 0 0 0 0 0 0 0 0 0
2.7461 -0.0048368 0.0021271 -0.0017014 0.0013748 0 -0.0013187 -0.00063847 0.00065428 -0.00020355 0.0014194 -0.0046188 -0.010819 0 0 0 0 0 0 0 0 0 0 0 0 0 0 0 0 0 0.00025967 0.0039545 0.01285 0.01338 -0.021493 0.00093611 -0.0039647 0 0 0 0 0 0 0 0 0 0 0 0 0 0 0
2.75 -0.0034192 0.0015253 0.00017496 0.0016803 0 -0.0033685 0.00030847 6.309e-06 -0.0018079 -0.0017362 -0.0070049 -0.040868 0 0 0 0 0 0 0 0 0 0 0 0 0 0 0 0 0 -0.0083959 0.0096998 0.012482 0.01219 -0.023027 -0.0015627 0.0020087 0 0 0 0 0 0 0 0 0 0 0 0 0 0 0
2.7539 -0.00094857 0.00015274 0.0010873 0.00083528 0 -0.0046059 0.0014567 0.00032524 -0.0037185 -0.0039657 -0.0072108 -0.050863 0 0 0 0 0 0 0 0 0 0 0 0 0 0 0 0 0 -0.016228 0.013179 0.0098023 0.008988 -0.020845 -0.0031865 0.0054 0 0 0 0 0 0 0 0 0 0 0 0 0 0 0
2.7578 0.0017088 -0.00098178 0.0010027 -0.00077292 0 -0.003784 0.0028457 0.0011051 -0.0049652 -0.00469 -0.004531 -0.041249 0 0 0 0 0 0 0 0 0 0 0 0 0 0 0 0 0 -0.020118 0.012855 0.0053154 0.0048059 -0.015223 -0.0034468 0.0041671 0 0 0 0 0 0 0 0 0 0 0 0 0 0 0
2.7617 0.0037408 -0.0010352 0.00050893 -0.002303 0 -0.0010704 0.0040184 0.0012325 -0.0051173 -0.0037193 0.0003766 -0.030707 0 0 0 0 0 0 0 0 0 0 0 0 0 0 0 0 0 -0.018717 0.0084986 1.0585e-05 0.00038444 -0.0074303 -0.0023961 -0.00031151 0 0 0 0 0 0 0 0 0 0 0 0 0 0 0
2.7656 0.0047845 -1.0282e-05 0.00041426 -0.0027318 0 0.0023381 0.0046007 0.00051801 -0.0040706 -0.0013557 0.0052226 -0.03593 0 0 0 0 0 0 0 0 0 0 0 0 0 0 0 0 0 -0.013501 0.001597 -0.0047443 -0.0035759 0.0011682 -0.00037674 -0.0044707 0 0 0 0 0 0 0 0 0 0 0 0 0 0 0
2.7695 0.0049233 0.0012639 0.0011906 -0.0014174 0 0.0051641 0.0046206 -5.6146e-06 -0.0017979 0.0013202 0.0073275 -0.054663 0 0 0 0 0 0 0 0 0 0 0 0 0 0 0 0 0 -0.0074466 -0.0050221 -0.0077651 -0.0062505 0.0096893 0.0018684 -0.0052654 0 0 0 0 0 0 0 0 0 0 0 0 0 0 0
2.7734 0.0044021 0.0018186 0.0026011 0.0012872 0 0.0066203 0.004239 0.00053739 0.0013964 0.002734 0.005671 -0.069252 0 0 0 0 0 0 0 0 0 0 0 0 0 0 0 0 0 -0.0025241 -0.0085893 -0.0087548 -0.0071359 0.017404 0.0031653 -0.0020931 0 0 0 0 0 0 0 0 0 0 0 0 0 0 0
2.7773 0.0034042 0.0012587 0.0037997 0.0039433 0 0.0063804 0.0033502 0.001532 0.0045238 0.0019259 0.0018378 -0.065765 0 0 0 0 0 0 0 0 0 0 0 0 0 0 0 0 0 0.0015432 -0.0081287 -0.0084727 -0.0066783 0.023116 0.0025122 0.0032841 0 0 0 0 0 0 0 0 0 0 0 0 0 0 0
2.7813 0.0020722 -7.8291e-05 0.0038773 0.0048049 0 0.0044621 0.0016536 0.0013711 0.0062371 -0.00044497 -0.0012529 -0.047726 0 0 0 0 0 0 0 0 0 0 0 0 0 0 0 0 0 0.0061547 -0.0051882 -0.0080574 -0.0061285 0.025266 1.3373e-05 0.0081656 0 0 0 0 0 0 0 0 0 0 0 0 0 0 0
2.7852 0.00063169 -0.0014964 0.0024768 0.0030621 0 0.0014078 -0.00084132 -0.00063676 0.005824 -0.0024099 -0.0017718 -0.030684 0 0 0 0 0 0 0 0 0 0 0 0 0 0 0 0 0 0.011683 -0.002726 -0.0079972 -0.006376 0.022883 -0.0028611 0.010283 0 0 0 0 0 0 0 0 0 0 0 0 0 0 0
2.7891 -0.00064053 -0.0023833 3.4811e-05 -0.00043975 0 -0.0015667 -0.0034976 -0.0032065 0.0038959 -0.0023094 -0.0002845 -0.025164 0 0 0 0 0 0 0 0 0 0 0 0 0 0 0 0 0 0.01661 -0.0028231 -0.0076456 -0.006802 0.016428 -0.0042229 0.008492 0 0 0 0 0 0 0 0 0 0 0 0 0 0 0
2.793 -0.0016291 -0.0023971 -0.0024913 -0.0036929 0 -0.0030586 -0.0053691 -0.0042637 0.0019255 -0.00025656 0.0011901 -0.02718 0 0 0 0 0 0 0 0 0 0 0 0 0 0 0 0 0 0.018741 -0.0050496 -0.0057361 -0.0055296 0.0075436 -0.0032057 0.0031285 0 0 0 0 0 0 0 0 0 0 0 0 0 0 0
2.7969 -0.0025036 -0.0014873 -0.0041589 -0.0049174 0 -0.0025225 -0.0058799 -0.0031514 0.00098853 0.0020062 0.0012086 -0.025487 0 0 0 0 0 0 0 0 0 0 0 0 0 0 0 0 0 0.017056 -0.0068841 -0.0014792 -0.0012004 -0.0020471 -0.00058771 -0.0037849 0 0 0 0 0 0 0 0 0 0 0 0 0 0 0
2.8008 -0.0035119 4.0669e-05 -0.0044679 -0.0037441 0 -0.00092576 -0.0051763 -0.0013278 0.00095559 0.0027107 -6.7531e-05 -0.015643 0 0 0 0 0 0 0 0 0 0 0 0 0 0 0 0 0 0.012255 -0.0058184 0.0046324 0.0052852 -0.011292 0.001935 -0.009026 0 0 0 0 0 0 0 0 0 0 0 0 0 0 0
2.8047 -0.0045731 0.0014946 -0.0034952 -0.0012914 0 -0.00013584 -0.00383 -0.00069311 0.00091107 0.0015327 -0.0015798 -0.0046316 0 0 0 0 0 0 0 0 0 0 0 0 0 0 0 0 0 0.005722 -0.0013372 0.010885 0.010895 -0.019421 0.003051 -0.0098492 0 0 0 0 0 0 0 0 0 0 0 0 0 0 0
2.8086 -0.0051021 0.0020682 -0.0017873 0.00078486 0 -0.0013319 -0.002267 -0.0014302 0.00025223 -0.0004063 -0.002606 -0.0019753 0 0 0 0 0 0 0 0 0 0 0 0 0 0 0 0 0 -0.0015977 0.004795 0.015166 0.012633 -0.025041 0.0025346 -0.0060397 0 0 0 0 0 0 0 0 0 0 0 0 0 0 0
2.8125 -0.0043551 0.0014152 -0.00011654 0.0013926 0 -0.003839 -0.00053682 -0.0018521 -0.0007501 -0.0017415 -0.0030111 -0.0088265 0 0 0 0 0 0 0 0 0 0 0 0 0 0 0 0 0 -0.0090734 0.0099047 0.015991 0.0099045 -0.026116 0.00098927 -0.00048592 0 0 0 0 0 0 0 0 0 0 0 0 0 0 0
2.8164 -0.0020777 4.3731e-05 0.00086041 0.00046855 0 -0.0055581 0.0014123 -0.00045645 -0.0014402 -0.0019092 -0.0025428 -0.017567 0 0 0 0 0 0 0 0 0 0 0 0 0 0 0 0 0 -0.015488 0.012064 0.013206 0.0049048 -0.021314 -0.00074841 0.0027544 0 0 0 0 0 0 0 0 0 0 0 0 0 0 0
2.8203 0.0011185 -0.00096953 0.00096271 -0.0012659 0 -0.0047044 0.0033633 0.0021707 -0.0016133 -0.0011699 -0.0005433 -0.021152 0 0 0 0 0 0 0 0 0 0 0 0 0 0 0 0 0 -0.018936 0.0108 0.0080342 0.00070384 -0.01157 -0.0019056 0.0016069 0 0 0 0 0 0 0 0 0 0 0 0 0 0 0
2.8242 0.0040304 -0.00083514 0.000642 -0.0027985 0 -0.0013023 0.0048331 0.0038048 -0.0016805 -2.8225e-05 0.003142 -0.020334 0 0 0 0 0 0 0 0 0 0 0 0 0 0 0 0 0 -0.018122 0.0068074 0.0024485 -0.0011767 -0.00011848 -0.0018608 -0.0023694 0 0 0 0 0 0 0 0 0 0 0 0 0 0 0
2.8281 0.0055962 0.00027412 0.00070152 -0.003208 0 0.0028817 0.0054413 0.0029029 -0.0020252 0.0010633 0.0070693 -0.020645 0 0 0 0 0 0 0 0 0 0 0 0 0 0 0 0 0 -0.01375 0.0014257 -0.001871 -0.0015199 0.0094005 -0.00046208 -0.0053772 0 0 0 0 0 0 0 0 0 0 0 0 0 0 0
2.832 0.0054939 0.0013905 0.0016498 -0.00196 0 0.0057919 0.0052143 0.00019669 -0.0023901 0.0015735 0.0086117 -0.023987 0 0 0 0 0 0 0 0 0 0 0 0 0 0 0 0 0 -0.008243 -0.0036694 -0.0044081 -0.002076 0.015225 0.0015191 -0.0045594 0 0 0 0 0 0 0 0 0 0 0 0 0 0 0
2.8359 0.0041733 0.0016156 0.0031634 0.00076782 0 0.0065184 0.0044841 -0.0021601 -0.0020711 0.00095584 0.0060727 -0.025757 0 0 0 0 0 0 0 0 0 0 0 0 0 0 0 0 0 -0.0037518 -0.006827 -0.0058715 -0.003684 0.01807 0.002523 -0.00011338 0 0 0 0 0 0 0 0 0 0 0 0 0 0 0
2.8398 0.0024089 0.00084965 0.0041781 0.0039131 0 0.0055267 0.0035077 -0.0028249 -0.00071643 -0.00077879 0.00058622 -0.020886 0 0 0 0 0 0 0 0 0 0 0 0 0 0 0 0 0 -0.00043069 -0.0071701 -0.0073143 -0.0056717 0.019549 0.0012958 0.0052877 0 0 0 0 0 0 0 0 0 0 0 0 0 0 0
2.8438 0.00081485 -0.00026917 0.0036438 0.005871 0 0.0038002 0.0022314 -0.0023542 0.0011691 -0.0026189 -0.0043083 -0.010915 0 0 0 0 0 0 0 0 0 0 0 0 0 0 0 0 0 0.0031825 -0.0053268 -0.0089756 -0.0068125 0.020051 -0.0018327 0.0087608 0 0 0 0 0 0 0 0 0 0 0 0 0 0 0
2.8477 -0.00035063 -0.0010362 0.0013679 0.0053888 0 0.0019776 0.00044744 -0.0020931 0.0025662 -0.0030731 -0.0053545 -0.0031321 0 0 0 0 0 0 0 0 0 0 0 0 0 0 0 0 0 0.0080713 -0.0032534 -0.0098638 -0.0065398 0.018222 -0.0048415 0.0089011 0 0 0 0 0 0 0 0 0 0 0 0 0 0 0
2.8516 -0.0011162 -0.0012126 -0.0017638 0.0024629 0 0.00026726 -0.0018224 -0.0023805 0.0027404 -0.0014573 -0.0021661 -0.0028331 0 0 0 0 0 0 0 0 0 0 0 0 0 0 0 0 0 0.013197 -0.0028751 -0.0085264 -0.0051302 0.012558 -0.0055011 0.0058272 0 0 0 0 0 0 0 0 0 0 0 0 0 0 0
2.8555 -0.0016751 -0.00095635 -0.0043762 -0.0015004 0 -0.0011189 -0.0041073 -0.002242 0.0016954 0.0013152 0.0026117 -0.008127 0 0 0 0 0 0 0 0 0 0 0 0 0 0 0 0 0 0.016156 -0.0044978 -0.0043709 -0.0029435 0.0034363 -0.0032447 0.00045843 0 0 0 0 0 0 0 0 0 0 0 0 0 0 0
2.8594 -0.0022902 -0.00042944 -0.005498 -0.0044885 0 -0.0018068 -0.0056507 -0.00082147 -2.6661e-05 0.0033852 0.0055533 -0.013315 0 0 0 0 0 0 0 0 0 0 0 0 0 0 0 0 0 0.015279 -0.0064212 0.001639 0.00011288 -0.0065312 0.00032357 -0.0057185 0 0 0 0 0 0 0 0 0 0 0 0 0 0 0
2.8633 -0.00314 0.0003353 -0.005045 -0.0051107 0 -0.0016629 -0.0058352 0.0012999 -0.0017922 0.0034846 0.0049408 -0.016146 0 0 0 0 0 0 0 0 0 0 0 0 0 0 0 0 0 0.010918 -0.0062253 0.0075159 0.0041361 -0.014254 0.0027815 -0.010488 0 0 0 0 0 0 0 0 0 0 0 0 0 0 0
2.8672 -0.0040827 0.0011781 -0.0036228 -0.003389 0 -0.0011945 -0.0045492 0.002552 -0.0030745 0.0018395 0.0014726 -0.019723 0 0 0 0 0 0 0 0 0 0 0 0 0 0 0 0 0 0.0047641 -0.0026867 0.011483 0.0083532 -0.018335 0.0028141 -0.011502 0 0 0 0 0 0 0 0 0 0 0 0 0 0 0
2.8711 -0.0045497 0.001627 -0.0019772 -0.00063253 0 -0.0012742 -0.0022543 0.0020737 -0.0034263 -0.00035708 -0.0028268 -0.026925 0 0 0 0 0 0 0 0 0 0 0 0 0 0 0 0 0 -0.001736 0.0032651 0.012836 0.01103 -0.019576 0.0009726 -0.0079468 0 0 0 0 0 0 0 0 0 0 0 0 0 0 0
2.875 -0.0038148 0.0012043 -0.0006025 0.0014117 0 -0.0022921 0.00026389 0.00064487 -0.0025969 -0.0021178 -0.005996 -0.034979 0 0 0 0 0 0 0 0 0 0 0 0 0 0 0 0 0 -0.0079494 0.0092024 0.01188 0.010579 -0.019453 -0.0011752 -0.0018443 0 0 0 0 0 0 0 0 0 0 0 0 0 0 0
2.8789 -0.0015735 -2.7355e-06 0.00030343 0.0015534 0 -0.0035965 0.0022823 -0.00021971 -0.00086106 -0.0031428 -0.0067199 -0.037834 0 0 0 0 0 0 0 0 0 0 0 0 0 0 0 0 0 -0.013229 0.012715 0.0093328 0.0069303 -0.018212 -0.0023925 0.0028343 0 0 0 0 0 0 0 0 0 0 0 0 0 0 0
2.8828 0.0016237 -0.0011865 0.00073313 -0.00021757 0 -0.0039143 0.0034343 8.8599e-05 0.00087971 -0.0033429 -0.0043923 -0.034052 0 0 0 0 0 0 0 0 0 0 0 0 0 0 0 0 0 -0.01617 0.012555 0.0058999 0.0018108 -0.014565 -0.0023357 0.0030826 0 0 0 0 0 0 0 0 0 0 0 0 0 0 0
2.8867 0.0045386 -0.0014039 0.00083824 -0.002723 0 -0.002456 0.0037635 0.00079851 0.0016144 -0.0024145 0.00057046 -0.030325 0 0 0 0 0 0 0 0 0 0 0 0 0 0 0 0 0 -0.015344 0.0088683 0.0022552 -0.0024339 -0.0072715 -0.0012099 -0.00062758 0 0 0 0 0 0 0 0 0 0 0 0 0 0 0
2.8906 0.0059875 -0.00040941 0.0009376 -0.0042043 0 0.00031852 0.0035572 0.00087432 0.0010645 -0.00029829 0.0062898 -0.03512 0 0 0 0 0 0 0 0 0 0 0 0 0 0 0 0 0 -0.010913 0.0028781 -0.00094722 -0.0044556 0.0030298 0.00062563 -0.0046624 0 0 0 0 0 0 0 0 0 0 0 0 0 0 0
2.8945 0.005596 0.0010917 0.0013749 -0.0033248 0 0.0030061 0.003115 0.00025009 3.5829e-05 0.0020586 0.0098495 -0.048683 0 0 0 0 0 0 0 0 0 0 0 0 0 0 0 0 0 -0.0051162 -0.0035156 -0.0033168 -0.0045981 0.013603 0.0025532 -0.005236 0 0 0 0 0 0 0 0 0 0 0 0 0 0 0
2.8984 0.0039559 0.0020406 0.0022119 -8.0038e-05 0 0.0043462 0.0026073 -0.00031275 -0.0001921 0.0029548 0.0089981 -0.060727 0 0 0 0 0 0 0 0 0 0 0 0 0 0 0 0 0 -0.00063882 -0.0082207 -0.0049713 -0.0042263 0.02125 0.003544 -0.0014291 0 0 0 0 0 0 0 0 0 0 0 0 0 0 0
2.9023 0.0020852 0.0018813 0.0030258 0.0039963 0 0.0040932 0.0020623 -0.0004391 0.0010355 0.0014392 0.0039931 -0.059234 0 0 0 0 0 0 0 0 0 0 0 0 0 0 0 0 0 0.0017118 -0.0097533 -0.0063255 -0.0044527 0.024251 0.0026628 0.0043711 0 0 0 0 0 0 0 0 0 0 0 0 0 0 0
2.9063 0.00068572 0.0008707 0.0030915 0.0066287 0 0.0029676 0.0013981 -0.00075707 0.0031596 -0.0014232 -0.0022002 -0.041708 0 0 0 0 0 0 0 0 0 0 0 0 0 0 0 0 0 0.0035744 -0.0081016 -0.0074693 -0.0053611 0.022927 4.21e-05 0.0086506 0 0 0 0 0 0 0 0 0 0 0 0 0 0 0
2.9102 -0.00019772 -0.00033367 0.0018951 0.0062068 0 0.0018775 0.00044446 -0.0020181 0.0048484 -0.0031656 -0.0058797 -0.017576 0 0 0 0 0 0 0 0 0 0 0 0 0 0 0 0 0 0.0070953 -0.0048897 -0.0077899 -0.0061582 0.018575 -0.0027618 0.0093205 0 0 0 0 0 0 0 0 0 0 0 0 0 0 0
2.9141 -0.00093721 -0.0012497 -0.00041424 0.00286 0 0.001201 -0.0009861 -0.0037753 0.0050085 -0.0021348 -0.0052437 7.8496e-05 0 0 0 0 0 0 0 0 0 0 0 0 0 0 0 0 0 0.012382 -0.0023795 -0.0063704 -0.0058515 0.012131 -0.0037387 0.0065664 0 0 0 0 0 0 0 0 0 0 0 0 0 0 0
2.918 -0.0018385 -0.0017236 -0.0030173 -0.0015932 0 0.00070126 -0.0028975 -0.0043866 0.0034598 0.00087232 -0.0015129 0.0045843 0 0 0 0 0 0 0 0 0 0 0 0 0 0 0 0 0 0.016938 -0.0018771 -0.0028743 -0.0038367 0.0039054 -0.0020424 0.0019544 0 0 0 0 0 0 0 0 0 0 0 0 0 0 0
2.9219 -0.0028694 -0.0016913 -0.0048782 -0.0047955 0 -2.5314e-05 -0.0048741 -0.0026253 0.00085161 0.0033298 0.0022616 -0.0016769 0 0 0 0 0 0 0 0 0 0 0 0 0 0 0 0 0 0.017634 -0.0028111 0.0019613 -0.00015444 -0.0055904 0.001253 -0.0027672 0 0 0 0 0 0 0 0 0 0 0 0 0 0 0
2.9258 -0.0037448 -0.0010459 -0.0053195 -0.0052747 0 -0.0010935 -0.0060835 0.00079943 -0.0018359 0.0033743 0.0034985 -0.012263 0 0 0 0 0 0 0 0 0 0 0 0 0 0 0 0 0 0.013247 -0.0032713 0.0067209 0.0044677 -0.014878 0.0040117 -0.0061587 0 0 0 0 0 0 0 0 0 0 0 0 0 0 0
2.9297 -0.0041604 0.00012955 -0.0043366 -0.0031936 0 -0.0022456 -0.0056974 0.0036035 -0.0036602 0.0013932 0.001609 -0.022264 0 0 0 0 0 0 0 0 0 0 0 0 0 0 0 0 0 0.0052542 -0.0015515 0.010156 0.0087146 -0.021825 0.0046881 -0.007184 0 0 0 0 0 0 0 0 0 0 0 0 0 0 0
2.9336 -0.0039191 0.0013056 -0.0025143 -7.1887e-05 0 -0.0030929 -0.0035202 0.003967 -0.0038715 -0.00074223 -0.0020863 -0.029426 0 0 0 0 0 0 0 0 0 0 0 0 0 0 0 0 0 -0.0034958 0.0025679 0.011643 0.011055 -0.024784 0.0032743 -0.0055978 0 0 0 0 0 0 0 0 0 0 0 0 0 0 0
2.9375 -0.0029202 0.0017187 -0.00067414 0.0021707 0 -0.0033886 -0.00030326 0.0021866 -0.0021665 -0.0017365 -0.0054474 -0.0326 0 0 0 0 0 0 0 0 0 0 0 0 0 0 0 0 0 -0.0106 0.0076818 0.011 0.010437 -0.023437 0.00091068 -0.0024338 0 0 0 0 0 0 0 0 0 0 0 0 0 0 0
2.9414 -0.0011622 0.0010141 0.00053036 0.0022256 0 -0.0031199 0.0026114 0.00025832 0.00089398 -0.0018611 -0.0066078 -0.031758 0 0 0 0 0 0 0 0 0 0 0 0 0 0 0 0 0 -0.01484 0.011626 0.0082344 0.0069799 -0.0186 -0.0011254 0.00030324 0 0 0 0 0 0 0 0 0 0 0 0 0 0 0
2.9453 0.0011504 -0.00031796 0.00090048 1.7192e-05 0 -0.0024202 0.0041121 -0.00010766 0.0037878 -0.0019707 -0.0046624 -0.029523 0 0 0 0 0 0 0 0 0 0 0 0 0 0 0 0 0 -0.015859 0.012574 0.0037346 0.0020965 -0.011397 -0.0020288 0.00098513 0 0 0 0 0 0 0 0 0 0 0 0 0 0 0
2.9492 0.0035125 -0.0012578 0.00075409 -0.0032429 0 -0.0014241 0.0039632 0.0010288 0.0047701 -0.0020486 -6.0172e-05 -0.030234 0 0 0 0 0 0 0 0 0 0 0 0 0 0 0 0 0 -0.013844 0.009793 -0.0013575 -0.0022256 -0.0027493 -0.0014839 -0.00031785 0 0 0 0 0 0 0 0 0 0 0 0 0 0 0
2.9531 0.0052184 -0.0011129 0.00071206 -0.0056027 0 -0.00018768 0.0027904 0.0022251 0.0031859 -0.0012444 0.0053594 -0.035368 0 0 0 0 0 0 0 0 0 0 0 0 0 0 0 0 0 -0.0096932 0.0039743 -0.0054115 -0.0045799 0.0064156 0.00034396 -0.0018858 0 0 0 0 0 0 0 0 0 0 0 0 0 0 0
2.957 0.0056824 -0.00011539 0.0012763 -0.0053882 0 0.0012563 0.00151 0.0022435 0.0002728 0.00064504 0.0090485 -0.040171 0 0 0 0 0 0 0 0 0 0 0 0 0 0 0 0 0 -0.0049852 -0.0028612 -0.0073629 -0.0049205 0.014779 0.002572 -0.0018208 0 0 0 0 0 0 0 0 0 0 0 0 0 0 0
2.9609 0.0047787 0.00080648 0.0024311 -0.002254 0 0.0027289 0.00073622 0.0010812 -0.0014925 0.0022815 0.0091511 -0.037 0 0 0 0 0 0 0 0 0 0 0 0 0 0 0 0 0 -0.0011202 -0.0080468 -0.0075971 -0.0043795 0.02079 0.0036611 0.00045045 0 0 0 0 0 0 0 0 0 0 0 0 0 0 0
2.9648 0.002941 0.00083602 0.0035581 0.0024087 0 0.0037679 0.00056805 -0.00041605 -0.00025098 0.0019401 0.0057846 -0.023607 0 0 0 0 0 0 0 0 0 0 0 0 0 0 0 0 0 0.0017923 -0.0095647 -0.0075337 -0.0042664 0.023362 0.0023357 0.0039708 0 0 0 0 0 0 0 0 0 0 0 0 0 0 0
2.9688 0.00092707 -0.00010903 0.0037815 0.0061472 0 0.0037402 0.0007108 -0.0015813 0.0036242 -0.00037179 0.0010865 -0.00773 0 0 0 0 0 0 0 0 0 0 0 0 0 0 0 0 0 0.0049537 -0.007331 -0.0080612 -0.0050098 0.022357 -0.001129 0.0072131 0 0 0 0 0 0 0 0 0 0 0 0 0 0 0
2.9727 -0.00060387 -0.0014274 0.0025462 0.0069121 0 0.0022717 0.000666 -0.002337 0.0075787 -0.0023807 -0.0022084 -0.0019006 0 0 0 0 0 0 0 0 0 0 0 0 0 0 0 0 0 0.009416 -0.0034221 -0.0083882 -0.0058211 0.018325 -0.0046079 0.0089827 0 0 0 0 0 0 0 0 0 0 0 0 0 0 0
2.9766 -0.0014313 -0.0023564 3.4908e-05 0.0043579 0 -0.00027453 -9.2141e-05 -0.0027516 0.008679 -0.0015937 -0.0026096 -0.012652 0 0 0 0 0 0 0 0 0 0 0 0 0 0 0 0 0 0.014475 -0.00074851 -0.0066974 -0.0053017 0.011861 -0.0055438 0.0085292 0 0 0 0 0 0 0 0 0 0 0 0 0 0 0
2.9805 -0.0018208 -0.0024226 -0.0028651 5.8469e-05 0 -0.0027526 -0.0018217 -0.0025975 0.0057757 0.0020275 -0.0006967 -0.034735 0 0 0 0 0 0 0 0 0 0 0 0 0 0 0 0 0 0.017686 -0.00096731 -0.0021432 -0.0025288 0.0033993 -0.0030754 0.0054085 0 0 0 0 0 0 0 0 0 0 0 0 0 0 0
2.9844 -0.0022545 -0.0015521 -0.0050167 -0.0034981 0 -0.0038591 -0.0041243 -0.0016196 0.00034073 0.0056641 0.001582 -0.055823 0 0 0 0 0 0 0 0 0 0 0 0 0 0 0 0 0 0.016704 -0.0032486 0.003851 0.00216 -0.0062764 0.0011013 -7.1712e-05 0 0 0 0 0 0 0 0 0 0 0 0 0 0 0
2.9883 -0.0030135 3.9126e-06 -0.0056133 -0.0044114 0 -0.0030706 -0.0058475 -0.00014767 -0.0046049 0.0061322 0.0023683 -0.066208 0 0 0 0 0 0 0 0 0 0 0 0 0 0 0 0 0 0.011234 -0.0049359 0.0085057 0.0072205 -0.015517 0.0040758 -0.0061258 0 0 0 0 0 0 0 0 0 0 0 0 0 0 0
2.9922 -0.0038921 0.0017141 -0.0045526 -0.0023987 0 -0.0011241 -0.0056578 0.00087176 -0.0065565 0.0028194 0.00095035 -0.063754 0 0 0 0 0 0 0 0 0 0 0 0 0 0 0 0 0 0.0032402 -0.0035938 0.010041 0.01073 -0.02216 0.0040838 -0.0097793 0 0 0 0 0 0 0 0 0 0 0 0 0 0 0
2.9961 -0.0042661 0.0028542 -0.0024363 0.0011625 0 0.00046771 -0.0030654 0.00067312 -0.0050451 -0.0018507 -0.0020805 -0.051227 0 0 0 0 0 0 0 0 0 0 0 0 0 0 0 0 0 -0.0046255 0.0011687 0.0090914 0.011407 -0.024698 0.0017129 -0.0087507 0 0 0 0 0 0 0 0 0 0 0 0 0 0 0
3 -0.0035155 0.0028218 -0.0002327 0.0040463 0 0.00056765 0.00094337 -0.00051383 -0.001671 -0.0047332 -0.0052697 -0.032141 0 0 0 0 0 0 0 0 0 0 0 0 0 0 0 0 0 -0.010691 0.0074081 0.0077023 0.0091758 -0.023164 -0.0010155 -0.0035758 0 0 0 0 0 0 0 0 0 0 0 0 0 0 0
3.0039 -0.0015286 0.0015875 0.0012138 0.0043674 0 -0.0006949 0.0043813 -0.0015703 0.0011312 -0.0045808 -0.0069031 -0.011153 0 0 0 0 0 0 0 0 0 0 0 0 0 0 0 0 0 -0.014564 0.012095 0.0069758 0.0050017 -0.018825 -0.0025448 0.0022418 0 0 0 0 0 0 0 0 0 0 0 0 0 0 0
3.0078 0.0010963 -0.00014173 0.0015901 0.0016295 0 -0.0020446 0.005618 -0.0014724 0.0016327 -0.0024965 -0.0056968 0.0034149 0 0 0 0 0 0 0 0 0 0 0 0 0 0 0 0 0 -0.016295 0.012859 0.005916 0.00026495 -0.012953 -0.0027411 0.0047114 0 0 0 0 0 0 0 0 0 0 0 0 0 0 0
3.0117 0.0033458 -0.001337 0.0012242 -0.0028382 0 -0.0020904 0.0045215 -0.00016999 -0.00025465 -0.00028148 -0.0015675 0.0023112 0 0 0 0 0 0 0 0 0 0 0 0 0 0 0 0 0 -0.01576 0.0091577 0.0027469 -0.0038333 -0.0059793 -0.002254 0.0025202 0 0 0 0 0 0 0 0 0 0 0 0 0 0 0
3.0156 0.0043934 -0.0013828 0.00081929 -0.006416 0 -0.00040447 0.0024097 0.0014582 -0.0030328 0.0011904 0.0039177 -0.015659 0 0 0 0 0 0 0 0 0 0 0 0 0 0 0 0 0 -0.012982 0.0024523 -0.0027121 -0.0065471 0.0021007 -0.0013927 -0.0019619 0 0 0 0 0 0 0 0 0 0 0 0 0 0 0
3.0195 0.0040688 -0.00049884 0.00095791 -0.0066537 0 0.0021971 0.00090414 0.0023906 -0.0045171 0.0019977 0.0080471 -0.037828 0 0 0 0 0 0 0 0 0 0 0 0 0 0 0 0 0 -0.0086625 -0.0044851 -0.0082385 -0.0076214 0.010613 5.3286e-05 -0.0047511 0 0 0 0 0 0 0 0 0 0 0 0 0 0 0
3.0234 0.002857 0.00052402 0.0016929 -0.0029255 0 0.0042928 0.0007223 0.0021394 -0.0031293 0.0021888 0.008495 -0.044773 0 0 0 0 0 0 0 0 0 0 0 0 0 0 0 0 0 -0.0039273 -0.0088237 -0.010963 -0.0072949 0.017762 0.0019738 -0.0034721 0 0 0 0 0 0 0 0 0 0 0 0 0 0 0
3.0273 0.0014783 0.00099005 0.0025048 0.002883 0 0.0048095 0.0013708 0.00080972 0.0010381 0.001441 0.0049492 -0.027021 0 0 0 0 0 0 0 0 0 0 0 0 0 0 0 0 0 0.00059139 -0.0090684 -0.0099502 -0.0062662 0.021526 0.0033412 0.0010781 0 0 0 0 0 0 0 0 0 0 0 0 0 0 0
3.0313 0.00041488 0.00074194 0.002654 0.0073722 0 0.0035739 0.0017705 -0.0011932 0.0060212 -0.0001626 -0.00047042 0.0045531 0 0 0 0 0 0 0 0 0 0 0 0 0 0 0 0 0 0.0051528 -0.0059211 -0.0069535 -0.0054092 0.02107 0.0028609 0.0060168 0 0 0 0 0 0 0 0 0 0 0 0 0 0 0
3.0352 -0.00027521 6.6804e-05 0.001676 0.0078115 0 0.0012136 0.0010886 -0.0033094 0.008959 -0.0014785 -0.0044962 0.026788 0 0 0 0 0 0 0 0 0 0 0 0 0 0 0 0 0 0.01011 -0.001917 -0.004579 -0.0051824 0.017194 0.00035484 0.0086604 0 0 0 0 0 0 0 0 0 0 0 0 0 0 0
3.0391 -0.00081613 -0.00067456 -0.00030703 0.0039805 0 -0.0013209 -0.00084701 -0.0048004 0.0078502 -0.0010126 -0.0048411 0.024606 0 0 0 0 0 0 0 0 0 0 0 0 0 0 0 0 0 0.014753 0.00019895 -0.0037661 -0.0051221 0.011405 -0.0026409 0.0079376 0 0 0 0 0 0 0 0 0 0 0 0 0 0 0
3.043 -0.0014593 -0.001252 -0.0026264 -0.0017108 0 -0.0032074 -0.003562 -0.0049512 0.0030073 0.0015004 -0.0016515 0.0038726 0 0 0 0 0 0 0 0 0 0 0 0 0 0 0 0 0 0.017256 -0.00063959 -0.0031284 -0.0040096 0.0046265 -0.0039006 0.0043075 0 0 0 0 0 0 0 0 0 0 0 0 0 0 0
3.0469 -0.0023218 -0.0015043 -0.0043927 -0.0058935 0 -0.0039899 -0.0060805 -0.0036108 -0.002913 0.0044347 0.0026682 -0.016148 0 0 0 0 0 0 0 0 0 0 0 0 0 0 0 0 0 0.016028 -0.0030889 -0.00070658 -0.00084979 -0.0030277 -0.0023397 -0.00091046 0 0 0 0 0 0 0 0 0 0 0 0 0 0 0
3.0508 -0.0033389 -0.0012857 -0.0049168 -0.006417 0 -0.0036429 -0.0071609 -0.0015617 -0.00653 0.0054926 0.0050167 -0.022512 0 0 0 0 0 0 0 0 0 0 0 0 0 0 0 0 0 0.01112 -0.0044483 0.0037757 0.0040125 -0.011283 0.0010215 -0.005911 0 0 0 0 0 0 0 0 0 0 0 0 0 0 0
3.0547 -0.0042481 -0.00061754 -0.0040383 -0.0034943 0 -0.0025286 -0.005834 -0.00012555 -0.0059791 0.0037181 0.0034906 -0.019622 0 0 0 0 0 0 0 0 0 0 0 0 0 0 0 0 0 0.0042059 -0.0026917 0.0084422 0.008673 -0.018759 0.0038332 -0.0086965 0 0 0 0 0 0 0 0 0 0 0 0 0 0 0
3.0586 -0.0046049 0.00014736 -0.0022257 0.00076733 0 -0.0012401 -0.0021644 -0.00015116 -0.0021465 0.00030632 -0.0014475 -0.020713 0 0 0 0 0 0 0 0 0 0 0 0 0 0 0 0 0 -0.0027736 0.0020946 0.010924 0.010763 -0.023295 0.0042229 -0.007925 0 0 0 0 0 0 0 0 0 0 0 0 0 0 0
3.0625 -0.0039377 0.00048085 -0.00036425 0.003834 0 -0.00033115 0.0024 -0.0012872 0.002047 -0.0025243 -0.0071 -0.030581 0 0 0 0 0 0 0 0 0 0 0 0 0 0 0 0 0 -0.0087539 0.0078403 0.010361 0.0091245 -0.023371 0.0021064 -0.0040436 0 0 0 0 0 0 0 0 0 0 0 0 0 0 0
3.0664 -0.002065 0.00013457 0.00072473 0.0041376 0 -4.2261e-05 0.005698 -0.0022945 0.0037703 -0.0033611 -0.0099474 -0.039619 0 0 0 0 0 0 0 0 0 0 0 0 0 0 0 0 0 -0.013361 0.011837 0.007806 0.0047135 -0.019207 -0.00093554 0.00052272 0 0 0 0 0 0 0 0 0 0 0 0 0 0 0
3.0703 0.00061956 -0.00056106 0.00079004 0.0017237 0 -0.00018687 0.0062921 -0.0021522 0.0021966 -0.0023935 -0.0077372 -0.035873 0 0 0 0 0 0 0 0 0 0 0 0 0 0 0 0 0 -0.015999 0.012185 0.0048808 -6.2974e-05 -0.012434 -0.0029152 0.0028613 0 0 0 0 0 0 0 0 0 0 0 0 0 0 0
3.0742 0.0031918 -0.00094182 0.0003225 -0.0019105 0 -0.00027626 0.0045264 -0.00091419 -0.0011647 -0.00076001 -0.001106 -0.020915 0 0 0 0 0 0 0 0 0 0 0 0 0 0 0 0 0 -0.015716 0.0085341 0.0022576 -0.0030427 -0.0047593 -0.0027765 0.0017783 0 0 0 0 0 0 0 0 0 0 0 0 0 0 0
3.0781 0.0046554 -0.00062088 0.00019321 -0.0045749 0 0.00018805 0.0022022 0.00046081 -0.0037818 0.00051029 0.0064539 -0.010629 0 0 0 0 0 0 0 0 0 0 0 0 0 0 0 0 0 -0.012252 0.0020931 -0.00053354 -0.0036705 0.0029814 -0.00093977 -0.0012347 0 0 0 0 0 0 0 0 0 0 0 0 0 0 0
3.082 0.0045317 0.00014216 0.00096592 -0.0044964 0 0.0014035 0.0010806 0.001042 -0.0038895 0.00091312 0.010606 -0.018839 0 0 0 0 0 0 0 0 0 0 0 0 0 0 0 0 0 -0.0069516 -0.0048045 -0.0040148 -0.0030191 0.010503 0.0011351 -0.0032484 0 0 0 0 0 0 0 0 0 0 0 0 0 0 0
3.0859 0.003136 0.00069638 0.0024074 -0.0013801 0 0.0030747 0.001521 0.00066312 -0.0014367 0.00030224 0.0090174 -0.041339 0 0 0 0 0 0 0 0 0 0 0 0 0 0 0 0 0 -0.0020547 -0.0095086 -0.0077259 -0.0026502 0.017109 0.001964 -0.002265 0 0 0 0 0 0 0 0 0 0 0 0 0 0 0
3.0898 0.0013233 0.00060524 0.0036113 0.0032028 0 0.0044471 0.0024118 -0.00016026 0.0022375 -0.0011512 0.0030168 -0.058255 0 0 0 0 0 0 0 0 0 0 0 0 0 0 0 0 0 0.0012469 -0.010239 -0.010344 -0.0033793 0.021365 0.000986 0.0013691 0 0 0 0 0 0 0 0 0 0 0 0 0 0 0
3.0938 -8.8168e-05 -1.5556e-05 0.0036576 0.0065759 0 0.0046285 0.0022997 -0.00084826 0.0054244 -0.0027164 -0.0032836 -0.053212 0 0 0 0 0 0 0 0 0 0 0 0 0 0 0 0 0 0.0039246 -0.0071992 -0.010742 -0.0048476 0.02192 -0.0011135 0.0055243 0 0 0 0 0 0 0 0 0 0 0 0 0 0 0
3.0977 -0.00077805 -0.00070591 0.0022789 0.006606 0 0.0031283 0.00058243 -0.0011689 0.0069129 -0.0032058 -0.0058261 -0.029731 0 0 0 0 0 0 0 0 0 0 0 0 0 0 0 0 0 0.0079257 -0.0027086 -0.0088589 -0.0059621 0.01859 -0.0029031 0.0079658 0 0 0 0 0 0 0 0 0 0 0 0 0 0 0
3.1016 -0.00098115 -0.0010896 2.091e-05 0.0031689 0 0.00032185 -0.0021986 -0.001115 0.0063203 -0.0018165 -0.0032984 -0.008028 0 0 0 0 0 0 0 0 0 0 0 0 0 0 0 0 0 0.013671 0.00015824 -0.0055905 -0.0056219 0.012515 -0.0031922 0.0075733 0 0 0 0 0 0 0 0 0 0 0 0 0 0 0
3.1055 -0.0011931 -0.0010438 -0.0021653 -0.0016883 0 -0.0025618 -0.0049084 -0.00061716 0.0040417 0.00095484 0.002236 -0.0057272 0 0 0 0 0 0 0 0 0 0 0 0 0 0 0 0 0 0.018845 -0.00029197 -0.0019809 -0.0032365 0.0052102 -0.001802 0.0044588 0 0 0 0 0 0 0 0 0 0 0 0 0 0 0
3.1094 -0.0017917 -0.00055714 -0.0035106 -0.0050855 0 -0.0040936 -0.0064768 0.0003974 0.0010571 0.0034289 0.0069768 -0.021978 0 0 0 0 0 0 0 0 0 0 0 0 0 0 0 0 0 0.019937 -0.0030804 0.0014118 0.0010194 -0.002452 0.00043295 -0.0004298 0 0 0 0 0 0 0 0 0 0 0 0 0 0 0
3.1133 -0.002798 0.00035639 -0.003755 -0.0051935 0 -0.0035971 -0.0062106 0.0016264 -0.0013963 0.0040476 0.0078741 -0.040032 0 0 0 0 0 0 0 0 0 0 0 0 0 0 0 0 0 0.015198 -0.0052507 0.0044605 0.0060922 -0.010255 0.002349 -0.0055222 0 0 0 0 0 0 0 0 0 0 0 0 0 0 0
3.1172 -0.003842 0.0014653 -0.003096 -0.0023253 0 -0.0016929 -0.0039395 0.0022605 -0.0023635 0.0026679 0.0042755 -0.044239 0 0 0 0 0 0 0 0 0 0 0 0 0 0 0 0 0 0.0062204 -0.0040809 0.0070141 0.010194 -0.017713 0.0031893 -0.0088062 0 0 0 0 0 0 0 0 0 0 0 0 0 0 0
3.1211 -0.0043091 0.0021468 -0.0019499 0.0014195 0 6.6998e-05 -0.00025236 0.0015045 -0.0017322 0.00054879 -0.0019712 -0.034049 0 0 0 0 0 0 0 0 0 0 0 0 0 0 0 0 0 -0.0032562 0.00091603 0.0086713 0.011468 -0.023339 0.0028418 -0.0085736 0 0 0 0 0 0 0 0 0 0 0 0 0 0 0
3.125 -0.0036338 0.001689 -0.00074892 0.0035516 0 0.00028927 0.0034328 -0.00057737 -0.00037191 -0.00090094 -0.0076101 -0.022365 0 0 0 0 0 0 0 0 0 0 0 0 0 0 0 0 0 -0.010021 0.007673 0.0090232 0.0090836 -0.025087 0.0016225 -0.0046435 0 0 0 0 0 0 0 0 0 0 0 0 0 0 0
3.1289 -0.0016563 3.0743e-06 0.00018002 0.0026582 0 -0.0012422 0.0054619 -0.0027424 0.00040876 -0.0012515 -0.0095707 -0.021821 0 0 0 0 0 0 0 0 0 0 0 0 0 0 0 0 0 -0.013081 0.012947 0.0080267 0.0040411 -0.021684 5.4369e-05 0.0010033 0 0 0 0 0 0 0 0 0 0 0 0 0 0 0
3.1328 0.0011504 -0.0019645 0.00071525 -0.0008436 0 -0.0033883 0.0050843 -0.0033031 -0.0002046 -0.00097426 -0.0064944 -0.033109 0 0 0 0 0 0 0 0 0 0 0 0 0 0 0 0 0 -0.013288 0.014192 0.0060432 -0.0011434 -0.013707 -0.0011382 0.0051387 0 0 0 0 0 0 0 0 0 0 0 0 0 0 0
3.1367 0.0038008 -0.0027519 0.0010005 -0.0049266 0 -0.0044339 0.0031832 -0.0014882 -0.0018932 -0.00053532 0.00035935 -0.045565 0 0 0 0 0 0 0 0 0 0 0 0 0 0 0 0 0 -0.011905 0.010716 0.0034994 -0.0039418 -0.0034329 -0.0011141 0.0053819 0 0 0 0 0 0 0 0 0 0 0 0 0 0 0
3.1406 0.0052882 -0.0015709 0.0013591 -0.0069955 0 -0.0032343 0.0016987 0.0016971 -0.0033661 8.9349e-05 0.0074636 -0.047862 0 0 0 0 0 0 0 0 0 0 0 0 0 0 0 0 0 -0.0097311 0.0038039 0.00057569 -0.0035261 0.006376 0.00058382 0.0018786 0 0 0 0 0 0 0 0 0 0 0 0 0 0 0
3.1445 0.0051607 0.00089893 0.0020372 -0.0053337 0 5.0157e-05 0.002018 0.0039786 -0.0032211 0.00095557 0.010842 -0.03841 0 0 0 0 0 0 0 0 0 0 0 0 0 0 0 0 0 -0.00718 -0.003895 -0.0026962 -0.0013366 0.013759 0.0033721 -0.0028082 0 0 0 0 0 0 0 0 0 0 0 0 0 0 0
3.1484 0.003764 0.0029469 0.0029451 -0.00027348 0 0.0040264 0.0037376 0.0034579 -0.00091391 0.00156 0.0085199 -0.026844 0 0 0 0 0 0 0 0 0 0 0 0 0 0 0 0 0 -0.0045115 -0.0093805 -0.0060235 2.882e-05 0.018065 0.0055845 -0.0054942 0 0 0 0 0 0 0 0 0 0 0 0 0 0 0
3.1523 0.0019573 0.0031975 0.0036299 0.0056971 0 0.0068061 0.0049865 0.00014499 0.0027805 0.0011378 0.0019467 -0.026063 0 0 0 0 0 0 0 0 0 0 0 0 0 0 0 0 0 -0.0016304 -0.010598 -0.008624 -0.0012037 0.019593 0.0054606 -0.00445 0 0 0 0 0 0 0 0 0 0 0 0 0 0 0
3.1563 0.00051952 0.0016893 0.0035362 0.0092346 0 0.0069696 0.004039 -0.0039052 0.0060731 -0.00033417 -0.0048154 -0.041328 0 0 0 0 0 0 0 0 0 0 0 0 0 0 0 0 0 0.0020794 -0.0076193 -0.0095454 -0.0046481 0.018885 0.0025479 -0.00034915 0 0 0 0 0 0 0 0 0 0 0 0 0 0 0
3.1602 -0.00030056 -0.00028086 0.0023658 0.0082263 0 0.0043154 0.00073291 -0.0060619 0.0070829 -0.0016973 -0.0077232 -0.064728 0 0 0 0 0 0 0 0 0 0 0 0 0 0 0 0 0 0.007153 -0.0028805 -0.0083378 -0.0080432 0.016226 -0.0017125 0.0042934 0 0 0 0 0 0 0 0 0 0 0 0 0 0 0
3.1641 -0.00079214 -0.0013189 0.00028087 0.0032564 0 5.8972e-05 -0.0035084 -0.0050695 0.0049371 -0.001517 -0.0053348 -0.079729 0 0 0 0 0 0 0 0 0 0 0 0 0 0 0 0 0 0.012961 0.00013784 -0.005457 -0.0088525 0.011588 -0.0048677 0.0066014 0 0 0 0 0 0 0 0 0 0 0 0 0 0 0
3.168 -0.0014233 -0.00097971 -0.002143 -0.0027045 0 -0.0036994 -0.0068335 -0.0019105 0.00045727 0.00046342 0.00045095 -0.073532 0 0 0 0 0 0 0 0 0 0 0 0 0 0 0 0 0 0.017388 -0.0007481 -0.0019632 -0.0059415 0.0049187 -0.0051515 0.0048873 0 0 0 0 0 0 0 0 0 0 0 0 0 0 0
3.1719 -0.0024419 0.00016328 -0.004136 -0.0062556 0 -0.0051044 -0.008087 0.0011056 -0.0040933 0.0028981 0.0058102 -0.048269 0 0 0 0 0 0 0 0 0 0 0 0 0 0 0 0 0 0.018001 -0.0047076 0.001253 -0.00021425 -0.0034049 -0.0026263 -0.00037897 0 0 0 0 0 0 0 0 0 0 0 0 0 0 0
3.1758 -0.0037025 0.0012512 -0.0050132 -0.0057495 0 -0.0036986 -0.0070688 0.0022123 -0.0062665 0.0039906 0.0073685 -0.021128 0 0 0 0 0 0 0 0 0 0 0 0 0 0 0 0 0 0.013871 -0.0082896 0.0039949 0.0060253 -0.012264 0.0010451 -0.0066247 0 0 0 0 0 0 0 0 0 0 0 0 0 0 0
3.1797 -0.0047478 0.0018197 -0.0044614 -0.0021387 0 -0.0007968 -0.0041964 0.001413 -0.0050199 0.0030638 0.0040125 -0.01128 0 0 0 0 0 0 0 0 0 0 0 0 0 0 0 0 0 0.0063392 -0.0078412 0.0065298 0.010369 -0.019891 0.0038068 -0.010421 0 0 0 0 0 0 0 0 0 0 0 0 0 0 0
3.1836 -0.005021 0.0018579 -0.002748 0.0019559 0 0.001345 -0.00029213 0.00011284 -0.0015019 0.00096919 -0.0026341 -0.023526 0 0 0 0 0 0 0 0 0 0 0 0 0 0 0 0 0 -0.0019657 -0.0021912 0.0088614 0.011425 -0.024459 0.0043636 -0.0094777 0 0 0 0 0 0 0 0 0 0 0 0 0 0 0
3.1875 -0.0041003 0.001469 -0.00067813 0.0040544 0 0.0011157 0.0033829 -0.00032062 0.001703 -0.00092146 -0.0090164 -0.043681 0 0 0 0 0 0 0 0 0 0 0 0 0 0 0 0 0 -0.0088402 0.0064044 0.010299 0.0092677 -0.024861 0.0026358 -0.0042145 0 0 0 0 0 0 0 0 0 0 0 0 0 0 0
3.1914 -0.0019181 0.0007059 0.00082023 0.0031841 0 -0.001247 0.0054071 0.00035302 0.0024311 -0.0019116 -0.01135 -0.051647 0 0 0 0 0 0 0 0 0 0 0 0 0 0 0 0 0 -0.013353 0.013666 0.0098419 0.0051891 -0.021132 -0.00040108 0.0023094 0 0 0 0 0 0 0 0 0 0 0 0 0 0 0
3.1953 0.0010972 -0.00024566 0.0013033 0.00012469 0 -0.0037918 0.0050698 0.0014129 0.00048937 -0.002157 -0.0076739 -0.041047 0 0 0 0 0 0 0 0 0 0 0 0 0 0 0 0 0 -0.015407 0.015901 0.0070593 0.00097286 -0.01424 -0.0031586 0.0063008 0 0 0 0 0 0 0 0 0 0 0 0 0 0 0
3.1992 0.0040752 -0.00091765 0.0011374 -0.0032501 0 -0.004274 0.0031534 0.0021627 -0.0023272 -0.0019769 0.00067991 -0.026173 0 0 0 0 0 0 0 0 0 0 0 0 0 0 0 0 0 -0.015021 0.012026 0.0025838 -0.0019681 -0.0054616 -0.0040821 0.0057312 0 0 0 0 0 0 0 0 0 0 0 0 0 0 0
3.2031 0.0060313 -0.00082471 0.0011816 -0.0049653 0 -0.0017865 0.0015959 0.0025493 -0.0036932 -0.0014033 0.0093493 -0.027929 0 0 0 0 0 0 0 0 0 0 0 0 0 0 0 0 0 -0.012315 0.0039278 -0.0022717 -0.0032244 0.0040364 -0.0024903 0.0016429 0 0 0 0 0 0 0 0 0 0 0 0 0 0 0
3.207 0.0063466 3.0548e-05 0.0020064 -0.0038786 0 0.0026093 0.00196 0.0028141 -0.0024221 -0.00051128 0.013342 -0.051674 0 0 0 0 0 0 0 0 0 0 0 0 0 0 0 0 0 -0.0079848 -0.0047031 -0.0063877 -0.0034511 0.013141 0.00079643 -0.0026353 0 0 0 0 0 0 0 0 0 0 0 0 0 0 0
3.2109 0.0051044 0.0009867 0.0033203 -0.00031935 0 0.006633 0.0039788 0.002774 0.00093074 0.00013517 0.01032 -0.079641 0 0 0 0 0 0 0 0 0 0 0 0 0 0 0 0 0 -0.0032327 -0.010242 -0.0093283 -0.0037735 0.020537 0.0037225 -0.0037173 0 0 0 0 0 0 0 0 0 0 0 0 0 0 0
3.2148 0.003027 0.0011904 0.0041568 0.0038925 0 0.0082491 0.0056182 0.0017686 0.004717 -0.00018549 0.0023707 -0.087184 0 0 0 0 0 0 0 0 0 0 0 0 0 0 0 0 0 0.0011187 -0.010817 -0.01106 -0.0048794 0.024787 0.0043159 -0.00029612 0 0 0 0 0 0 0 0 0 0 0 0 0 0 0
3.2188 0.0010301 0.00033199 0.0036876 0.006319 0 0.0067901 0.0047378 -0.00052243 0.0072691 -0.0014434 -0.0053245 -0.067657 0 0 0 0 0 0 0 0 0 0 0 0 0 0 0 0 0 0.0053154 -0.0071571 -0.011395 -0.0064288 0.024898 0.0021787 0.0060464 0 0 0 0 0 0 0 0 0 0 0 0 0 0 0
3.2227 -0.00030735 -0.0010435 0.0019191 0.0053999 0 0.0031288 0.00089259 -0.0033143 0.0075746 -0.0025365 -0.0081231 -0.040491 0 0 0 0 0 0 0 0 0 0 0 0 0 0 0 0 0 0.010088 -0.0021712 -0.0099388 -0.0072384 0.020884 -0.0011513 0.011649 0 0 0 0 0 0 0 0 0 0 0 0 0 0 0
3.2266 -0.0010074 -0.0019539 -0.00035435 0.0016058 0 -0.00097073 -0.0042951 -0.0050248 0.0054745 -0.0022121 -0.0050663 -0.033048 0 0 0 0 0 0 0 0 0 0 0 0 0 0 0 0 0 0.015178 0.0007213 -0.0066488 -0.006128 0.013761 -0.003397 0.012708 0 0 0 0 0 0 0 0 0 0 0 0 0 0 0
3.2305 -0.0015408 -0.0017437 -0.0022297 -0.0027414 0 -0.003787 -0.0083697 -0.0045531 0.0017355 -0.00039634 0.00084244 -0.053535 0 0 0 0 0 0 0 0 0 0 0 0 0 0 0 0 0 0.018659 -0.00027279 -0.0022989 -0.0027959 0.0049325 -0.003297 0.0074609 0 0 0 0 0 0 0 0 0 0 0 0 0 0 0
3.2344 -0.0023957 -0.00053018 -0.0033077 -0.0050302 0 -0.0043985 -0.0096619 -0.0023119 -0.0020013 0.0015524 0.0051726 -0.082181 0 0 0 0 0 0 0 0 0 0 0 0 0 0 0 0 0 0.018113 -0.00406 0.0018428 0.0019168 -0.0044143 -0.0014052 -0.0024576 0 0 0 0 0 0 0 0 0 0 0 0 0 0 0
3.2383 -0.0036618 0.00096849 -0.0036948 -0.0041679 0 -0.0030315 -0.0080242 5.3913e-05 -0.0038326 0.002063 0.005162 -0.090011 0 0 0 0 0 0 0 0 0 0 0 0 0 0 0 0 0 0.012754 -0.0072827 0.0049124 0.0065029 -0.013359 0.00062345 -0.012461 0 0 0 0 0 0 0 0 0 0 0 0 0 0 0
3.2422 -0.0048895 0.0019656 -0.0035561 -0.00123 0 -0.00090566 -0.0044987 0.0010387 -0.0028369 0.00080471 0.0010818 -0.066843 0 0 0 0 0 0 0 0 0 0 0 0 0 0 0 0 0 0.004366 -0.0065714 0.0069714 0.0095733 -0.020826 0.0014034 -0.017437 0 0 0 0 0 0 0 0 0 0 0 0 0 0 0
3.2461 -0.0053159 0.002038 -0.0028297 0.0014959 0 0.00042097 -0.00060658 0.00045352 -5.6974e-05 -0.0011271 -0.004583 -0.031045 0 0 0 0 0 0 0 0 0 0 0 0 0 0 0 0 0 -0.0039618 -0.00091845 0.0085355 0.010391 -0.025355 0.00059639 -0.014921 0 0 0 0 0 0 0 0 0 0 0 0 0 0 0
3.25 -0.0043382 0.0012402 -0.0014343 0.0022043 0 -2.99e-05 0.0022091 -0.00061615 0.0019682 -0.0023771 -0.0088844 -0.012125 0 0 0 0 0 0 0 0 0 0 0 0 0 0 0 0 0 -0.010053 0.007491 0.0096151 0.0089472 -0.025571 -0.0012732 -0.0068401 0 0 0 0 0 0 0 0 0 0 0 0 0 0 0
3.2539 -0.0019613 -3.1873e-06 0.00034973 0.00067051 0 -0.0019876 0.0030551 -0.00087465 0.0011796 -0.0024931 -0.0097463 -0.023999 0 0 0 0 0 0 0 0 0 0 0 0 0 0 0 0 0 -0.013662 0.014536 0.0093812 0.0057899 -0.021062 -0.003335 0.0016801 0 0 0 0 0 0 0 0 0 0 0 0 0 0 0
3.2578 0.0010814 -0.0010765 0.0018836 -0.0018805 0 -0.0040196 0.0021026 0.00015744 -0.002098 -0.0019201 -0.006564 -0.054672 0 0 0 0 0 0 0 0 0 0 0 0 0 0 0 0 0 -0.015525 0.016586 0.006924 0.0018463 -0.012874 -0.0046063 0.0057839 0 0 0 0 0 0 0 0 0 0 0 0 0 0 0
3.2617 0.0036633 -0.0014085 0.0026589 -0.0037389 0 -0.0044266 0.00073201 0.0019375 -0.0052111 -0.0011402 -0.00041882 -0.08024 0 0 0 0 0 0 0 0 0 0 0 0 0 0 0 0 0 -0.015827 0.012508 0.0023403 -0.0017584 -0.0030934 -0.0041161 0.0040748 0 0 0 0 0 0 0 0 0 0 0 0 0 0 0
3.2656 0.0048821 -0.00077894 0.0027595 -0.0036932 0 -0.002391 0.00074099 0.0034043 -0.0053942 -0.00019245 0.0060821 -0.087118 0 0 0 0 0 0 0 0 0 0 0 0 0 0 0 0 0 -0.013912 0.0041689 -0.003035 -0.004074 0.006194 -0.0014264 -0.00082972 0 0 0 0 0 0 0 0 0 0 0 0 0 0 0
3.2695 0.0045531 0.00045027 0.0027486 -0.0015628 0 0.0014185 0.0028604 0.0036048 -0.0022015 0.00089888 0.0097858 -0.080536 0 0 0 0 0 0 0 0 0 0 0 0 0 0 0 0 0 -0.0094189 -0.0046575 -0.0075247 -0.0048504 0.013713 0.0026128 -0.0045616 0 0 0 0 0 0 0 0 0 0 0 0 0 0 0
3.2734 0.0032308 0.0014354 0.0030467 0.0017356 0 0.0052019 0.0058244 0.0021127 0.0021301 0.0015879 0.008775 -0.073604 0 0 0 0 0 0 0 0 0 0 0 0 0 0 0 0 0 -0.0033169 -0.010235 -0.010201 -0.0047956 0.019037 0.0058288 -0.0040848 0 0 0 0 0 0 0 0 0 0 0 0 0 0 0
3.2773 0.0017541 0.0013561 0.0034451 0.0045259 0 0.0070806 0.0071028 -0.00072654 0.0047082 0.0011464 0.0038508 -0.071136 0 0 0 0 0 0 0 0 0 0 0 0 0 0 0 0 0 0.002545 -0.010694 -0.011096 -0.0051251 0.022041 0.0060139 0.00066276 0 0 0 0 0 0 0 0 0 0 0 0 0 0 0
3.2813 0.000672 2.3994e-05 0.0032769 0.005148 0 0.0061433 0.0049242 -0.003761 0.0044029 -0.00035942 -0.0017063 -0.065689 0 0 0 0 0 0 0 0 0 0 0 0 0 0 0 0 0 0.0069324 -0.0068851 -0.010536 -0.0065222 0.022446 0.0027466 0.007244 0 0 0 0 0 0 0 0 0 0 0 0 0 0 0
3.2852 -2.4025e-05 -0.0018882 0.0020755 0.0029876 0 0.0028774 -0.00015263 -0.005483 0.0023962 -0.0017337 -0.0043033 -0.048518 0 0 0 0 0 0 0 0 0 0 0 0 0 0 0 0 0 0.010056 -0.0018244 -0.0085677 -0.0083055 0.019893 -0.0019515 0.012341 0 0 0 0 0 0 0 0 0 0 0 0 0 0 0
3.2891 -0.00072029 -0.0032396 4.9738e-05 -0.00088792 0 -0.0011698 -0.0055789 -0.0049921 0.00062132 -0.0016483 -0.0025953 -0.022348 0 0 0 0 0 0 0 0 0 0 0 0 0 0 0 0 0 0.012776 0.0011071 -0.0052157 -0.0086591 0.01439 -0.004986 0.013288 0 0 0 0 0 0 0 0 0 0 0 0 0 0 0
3.293 -0.0017716 -0.003184 -0.0020653 -0.0041888 0 -0.0042267 -0.0087408 -0.0028119 -5.9323e-05 -4.2235e-05 0.0016057 -0.0019121 0 0 0 0 0 0 0 0 0 0 0 0 0 0 0 0 0 0.015085 0.00025441 -0.0011054 -0.0059733 0.0066028 -0.0045449 0.0090799 0 0 0 0 0 0 0 0 0 0 0 0 0 0 0
3.2969 -0.0032003 -0.0017457 -0.0035626 -0.0049059 0 -0.0051748 -0.0086949 -0.00066494 -0.00012425 0.0016692 0.0047747 -0.001501 0 0 0 0 0 0 0 0 0 0 0 0 0 0 0 0 0 0.015605 -0.0032246 0.0025601 -0.00030865 -0.0022914 -0.0013798 0.00095337 0 0 0 0 0 0 0 0 0 0 0 0 0 0 0
3.3008 -0.0046657 0.00020663 -0.0041467 -0.0027934 0 -0.0040556 -0.0063059 -0.00011919 -0.00023769 0.0019404 0.0042316 -0.021755 0 0 0 0 0 0 0 0 0 0 0 0 0 0 0 0 0 0.012712 -0.006093 0.0049189 0.006272 -0.011 0.0020363 -0.0077492 0 0 0 0 0 0 0 0 0 0 0 0 0 0 0
3.3047 -0.0056241 0.0015494 -0.0038728 0.00042827 0 -0.00197 -0.0030779 -0.0012279 -0.00033272 0.00059443 -0.00014694 -0.048155 0 0 0 0 0 0 0 0 0 0 0 0 0 0 0 0 0 0.0061435 -0.0052098 0.0062633 0.010899 -0.01836 0.0035317 -0.012943 0 0 0 0 0 0 0 0 0 0 0 0 0 0 0
3.3086 -0.0055361 0.0016235 -0.0028983 0.0024024 0 -0.00040351 -9.106e-05 -0.0025014 -2.6891e-05 -0.0011325 -0.0060721 -0.062369 0 0 0 0 0 0 0 0 0 0 0 0 0 0 0 0 0 -0.0024931 0.00027548 0.0076434 0.01173 -0.023298 0.0025873 -0.012172 0 0 0 0 0 0 0 0 0 0 0 0 0 0 0
3.3125 -0.0040724 0.00060516 -0.001426 0.0019052 0 -0.00032317 0.0020996 -0.0023223 0.00037606 -0.0019677 -0.010357 -0.056337 0 0 0 0 0 0 0 0 0 0 0 0 0 0 0 0 0 -0.010674 0.0081887 0.0094753 0.009006 -0.024746 0.00013991 -0.0064639 0 0 0 0 0 0 0 0 0 0 0 0 0 0 0
3.3164 -0.0013247 -0.00067863 0.00016006 -0.0004073 0 -0.001583 0.0030929 -0.0004363 -0.0001495 -0.0017914 -0.010642 -0.037534 0 0 0 0 0 0 0 0 0 0 0 0 0 0 0 0 0 -0.016357 0.014531 0.010654 0.0045922 -0.021883 -0.0024429 8.5869e-05 0 0 0 0 0 0 0 0 0 0 0 0 0 0 0
3.3203 0.0020636 -0.0013199 0.0013144 -0.0027604 0 -0.0030296 0.0027227 0.0019412 -0.0021043 -0.0013669 -0.0065062 -0.021961 0 0 0 0 0 0 0 0 0 0 0 0 0 0 0 0 0 -0.018668 0.015812 0.0093241 0.00055967 -0.014676 -0.0040475 0.003117 0 0 0 0 0 0 0 0 0 0 0 0 0 0 0
3.3242 0.0050274 -0.00089744 0.0016822 -0.0036764 0 -0.0032602 0.0015912 0.003396 -0.0043866 -0.0011414 0.00030554 -0.02135 0 0 0 0 0 0 0 0 0 0 0 0 0 0 0 0 0 -0.017728 0.011066 0.004708 -0.0019853 -0.0043113 -0.0039098 0.0011686 0 0 0 0 0 0 0 0 0 0 0 0 0 0 0
3.3281 0.0065397 0.00030743 0.001473 -0.0028038 0 -0.0015414 0.0010886 0.003533 -0.0049134 -0.00071629 0.006596 -0.034909 0 0 0 0 0 0 0 0 0 0 0 0 0 0 0 0 0 -0.01423 0.0024093 -0.0018447 -0.0030794 0.0069769 -0.0017547 -0.0033489 0 0 0 0 0 0 0 0 0 0 0 0 0 0 0
3.332 0.0061768 0.0015422 0.0013661 -0.00072071 0 0.0016969 0.0023255 0.0029182 -0.0025985 0.00035973 0.0092881 -0.051659 0 0 0 0 0 0 0 0 0 0 0 0 0 0 0 0 0 -0.0092106 -0.0061084 -0.0077212 -0.003339 0.016719 0.0017101 -0.006132 0 0 0 0 0 0 0 0 0 0 0 0 0 0 0
3.3359 0.0043772 0.0020724 0.0018951 0.0017081 0 0.0050694 0.0048159 0.0020729 0.0013471 0.0015839 0.0072285 -0.060702 0 0 0 0 0 0 0 0 0 0 0 0 0 0 0 0 0 -0.0038132 -0.010707 -0.010983 -0.0034096 0.023165 0.0046216 -0.0042165 0 0 0 0 0 0 0 0 0 0 0 0 0 0 0
3.3398 0.0021519 0.0015997 0.0028596 0.0036855 0 0.0069764 0.0064327 0.00089714 0.0043092 0.0017468 0.0020513 -0.060452 0 0 0 0 0 0 0 0 0 0 0 0 0 0 0 0 0 0.0011635 -0.0099313 -0.011484 -0.0038025 0.025728 0.0049177 0.0020641 0 0 0 0 0 0 0 0 0 0 0 0 0 0 0
3.3438 0.00042902 0.00037739 0.003388 0.004483 0 0.0064431 0.0050692 -0.00078849 0.0045846 0.00035267 -0.0027722 -0.058817 0 0 0 0 0 0 0 0 0 0 0 0 0 0 0 0 0 0.005613 -0.0053951 -0.010255 -0.0048468 0.024683 0.0020285 0.0095573 0 0 0 0 0 0 0 0 0 0 0 0 0 0 0
3.3477 -0.00048037 -0.00098272 0.0026614 0.0035738 0 0.003638 0.00060713 -0.0024293 0.002799 -0.0014488 -0.0042553 -0.064252 0 0 0 0 0 0 0 0 0 0 0 0 0 0 0 0 0 0.0098385 -0.00069535 -0.0081047 -0.0064001 0.020529 -0.0022633 0.014382 0 0 0 0 0 0 0 0 0 0 0 0 0 0 0
3.3516 -0.00092171 -0.0018405 0.0006434 0.0011044 0 -0.00017427 -0.0047269 -0.0029344 0.0010511 -0.0017086 -0.0018922 -0.076182 0 0 0 0 0 0 0 0 0 0 0 0 0 0 0 0 0 0.013745 0.00092949 -0.0050663 -0.0075071 0.013654 -0.0049307 0.013999 0 0 0 0 0 0 0 0 0 0 0 0 0 0 0
3.3555 -0.0014805 -0.0018143 -0.0018507 -0.0017901 0 -0.0032551 -0.0080455 -0.0018878 0.00078875 0.00041406 0.0022214 -0.084463 0 0 0 0 0 0 0 0 0 0 0 0 0 0 0 0 0 0.016363 -0.0012747 -0.001083 -0.0066268 0.0045938 -0.0040461 0.0082901 0 0 0 0 0 0 0 0 0 0 0 0 0 0 0
3.3594 -0.0024828 -0.00093626 -0.0037665 -0.0034675 0 -0.0043289 -0.0079756 -0.00032407 0.001634 0.003698 0.0051222 -0.079304 0 0 0 0 0 0 0 0 0 0 0 0 0 0 0 0 0 0.016369 -0.0051262 0.0031701 -0.0026774 -0.0054858 -0.00029102 -0.00045853 0 0 0 0 0 0 0 0 0 0 0 0 0 0 0
3.3633 -0.0037654 0.00035085 -0.0045019 -0.002948 0 -0.003331 -0.005384 0.00011272 0.0021737 0.0059118 0.005022 -0.062367 0 0 0 0 0 0 0 0 0 0 0 0 0 0 0 0 0 0.013221 -0.0070758 0.0065061 0.0037751 -0.014741 0.0037266 -0.0084618 0 0 0 0 0 0 0 0 0 0 0 0 0 0 0
3.3672 -0.0047931 0.0013767 -0.0041038 -0.0007971 0 -0.001443 -0.0022483 -0.0010559 0.0015795 0.0057675 0.0021059 -0.047473 0 0 0 0 0 0 0 0 0 0 0 0 0 0 0 0 0 0.0077166 -0.0046849 0.0082464 0.010313 -0.021274 0.0056042 -0.012131 0 0 0 0 0 0 0 0 0 0 0 0 0 0 0
3.3711 -0.00496 0.0015893 -0.002969 0.0011994 0 -0.00028389 -1.6245e-05 -0.0024061 0.00024179 0.0037854 -0.0021118 -0.048821 0 0 0 0 0 0 0 0 0 0 0 0 0 0 0 0 0 0.0013925 0.0017346 0.0087255 0.013926 -0.023989 0.0047231 -0.010026 0 0 0 0 0 0 0 0 0 0 0 0 0 0 0
3.375 -0.0038849 0.00091133 -0.0014947 0.0014247 0 -0.00074914 0.0010455 -0.0019384 -0.00102 0.0014004 -0.0058646 -0.067338 0 0 0 0 0 0 0 0 0 0 0 0 0 0 0 0 0 -0.0045736 0.00936 0.0085878 0.012933 -0.022977 0.0020915 -0.0038905 0 0 0 0 0 0 0 0 0 0 0 0 0 0 0
3.3789 -0.0016107 -0.00015539 -3.7652e-06 -0.00029088 0 -0.0023499 0.0013481 0.00079261 -0.0019424 -0.00044404 -0.0077398 -0.088658 0 0 0 0 0 0 0 0 0 0 0 0 0 0 0 0 0 -0.0097495 0.014606 0.0077375 0.0080658 -0.019104 -0.00088035 0.0022822 0 0 0 0 0 0 0 0 0 0 0 0 0 0 0
3.3828 0.0013379 -0.00083422 0.0011727 -0.0026094 0 -0.00359 0.0013134 0.0040353 -0.0027598 -0.0016726 -0.0068781 -0.095472 0 0 0 0 0 0 0 0 0 0 0 0 0 0 0 0 0 -0.01383 0.015081 0.0053419 0.0018759 -0.013282 -0.0032112 0.0048392 0 0 0 0 0 0 0 0 0 0 0 0 0 0 0
3.3867 0.0040914 -0.00062411 0.0017631 -0.0038316 0 -0.0031103 0.0012886 0.005459 -0.0033596 -0.0023621 -0.0033032 -0.082888 0 0 0 0 0 0 0 0 0 0 0 0 0 0 0 0 0 -0.015972 0.010628 0.0010493 -0.00303 -0.0061056 -0.0042617 0.0028844 0 0 0 0 0 0 0 0 0 0 0 0 0 0 0
3.3906 0.00578 0.0003229 0.0018012 -0.0031837 0 -0.00070743 0.0017282 0.0043591 -0.0029612 -0.0022029 0.0016653 -0.0623 0 0 0 0 0 0 0 0 0 0 0 0 0 0 0 0 0 -0.015133 0.0031598 -0.0039922 -0.0054925 0.001883 -0.0035068 -0.0013499 0 0 0 0 0 0 0 0 0 0 0 0 0 0 0
3.3945 0.0059494 0.0013185 0.0017251 -0.0011844 0 0.0025352 0.0029479 0.0021363 -0.0009441 -0.0009672 0.0056583 -0.050477 0 0 0 0 0 0 0 0 0 0 0 0 0 0 0 0 0 -0.01117 -0.0043197 -0.0076884 -0.0060174 0.009739 -0.00095033 -0.0043699 0 0 0 0 0 0 0 0 0 0 0 0 0 0 0
3.3984 0.0047886 0.0016592 0.0020607 0.0010063 0 0.0050137 0.0045099 0.00064836 0.0021055 0.00071347 0.0065737 -0.054644 0 0 0 0 0 0 0 0 0 0 0 0 0 0 0 0 0 -0.0054138 -0.0090334 -0.0087496 -0.0058459 0.01611 0.0022331 -0.0038913 0 0 0 0 0 0 0 0 0 0 0 0 0 0 0
3.4023 0.002991 0.0011159 0.0028802 0.0024795 0 0.0056019 0.0051207 0.00034109 0.0045076 0.0015392 0.0041545 -0.067285 0 0 0 0 0 0 0 0 0 0 0 0 0 0 0 0 0 0.00015331 -0.0096478 -0.0078007 -0.0058515 0.019784 0.003975 -4.6465e-05 0 0 0 0 0 0 0 0 0 0 0 0 0 0 0
3.4063 0.0013281 2.0272e-05 0.003564 0.0029421 0 0.0041821 0.0035697 0.00017255 0.00487 0.00079988 0.00035939 -0.074108 0 0 0 0 0 0 0 0 0 0 0 0 0 0 0 0 0 0.0044055 -0.0069198 -0.0065967 -0.0060876 0.020278 0.0028058 0.0051462 0 0 0 0 0 0 0 0 0 0 0 0 0 0 0
3.4102 0.00023001 -0.0010391 0.0031894 0.0024958 0 0.0015195 -5.182e-06 -0.0007885 0.0033348 -0.00068559 -0.0020605 -0.066408 0 0 0 0 0 0 0 0 0 0 0 0 0 0 0 0 0 0.0076874 -0.003283 -0.0061456 -0.0060437 0.017875 -0.00067795 0.0091196 0 0 0 0 0 0 0 0 0 0 0 0 0 0 0
3.4141 -0.00036301 -0.0015846 0.0012866 0.0013414 0 -0.0012314 -0.0038778 -0.00209 0.0013521 -0.0011975 -0.0016728 -0.04699 0 0 0 0 0 0 0 0 0 0 0 0 0 0 0 0 0 0.010865 -0.0013494 -0.0057531 -0.0051258 0.013142 -0.0039609 0.0098744 0 0 0 0 0 0 0 0 0 0 0 0 0 0 0
3.418 -0.00083275 -0.0014195 -0.001673 -0.00021533 0 -0.0030384 -0.0059762 -0.0024354 0.00023759 0.00017877 0.00066891 -0.02676 0 0 0 0 0 0 0 0 0 0 0 0 0 0 0 0 0 0.013846 -0.0021519 -0.0039688 -0.0029707 0.0065125 -0.004506 0.0066763 0 0 0 0 0 0 0 0 0 0 0 0 0 0 0
3.4219 -0.0015608 -0.00061323 -0.0044802 -0.001614 0 -0.0033847 -0.0055234 -0.00131 7.1002e-05 0.0025671 0.0027709 -0.017193 0 0 0 0 0 0 0 0 0 0 0 0 0 0 0 0 0 0.015198 -0.0044001 -0.00031034 0.0004135 -0.0015994 -0.0017701 0.00053175 0 0 0 0 0 0 0 0 0 0 0 0 0 0 0
3.4258 -0.0026463 0.00053862 -0.0059256 -0.0021574 0 -0.002501 -0.0035103 0.00030162 9.6704e-06 0.0041177 0.0029572 -0.02444 0 0 0 0 0 0 0 0 0 0 0 0 0 0 0 0 0 0.013301 -0.0054254 0.0041387 0.0045339 -0.010297 0.002455 -0.0058326 0 0 0 0 0 0 0 0 0 0 0 0 0 0 0
3.4297 -0.0037833 0.0015572 -0.0055073 -0.001487 0 -0.0012958 -0.0016098 0.00097683 -0.00053771 0.0037524 0.0011683 -0.046421 0 0 0 0 0 0 0 0 0 0 0 0 0 0 0 0 0 0.0078556 -0.0031775 0.007781 0.0083754 -0.017968 0.0055524 -0.0091056 0 0 0 0 0 0 0 0 0 0 0 0 0 0 0
3.4336 -0.0043502 0.001949 -0.0036321 -3.9153e-06 0 -0.00084452 -0.00069315 0.0004361 -0.0012989 0.0020051 -0.0013986 -0.072382 0 0 0 0 0 0 0 0 0 0 0 0 0 0 0 0 0 0.00026774 0.0022403 0.0098594 0.010653 -0.022733 0.0059628 -0.0074795 0 0 0 0 0 0 0 0 0 0 0 0 0 0 0
3.4375 -0.0037218 0.0015202 -0.0012659 0.0012614 0 -0.0016231 -0.00037965 -0.00021318 -0.0016767 0.00022962 -0.0033826 -0.08641 0 0 0 0 0 0 0 0 0 0 0 0 0 0 0 0 0 -0.0072929 0.0086091 0.010572 0.010399 -0.023301 0.0039103 -0.0022112 0 0 0 0 0 0 0 0 0 0 0 0 0 0 0
3.4414 -0.0016996 0.00059286 0.0006564 0.0013592 0 -0.0030434 0.00016719 0.00016938 -0.0015966 -0.00074847 -0.0039798 -0.076545 0 0 0 0 0 0 0 0 0 0 0 0 0 0 0 0 0 -0.013079 0.013023 0.010043 0.0075537 -0.019557 0.00078616 0.0029628 0 0 0 0 0 0 0 0 0 0 0 0 0 0 0
3.4453 0.0012028 -0.00016762 0.0016861 0.00017095 0 -0.0037825 0.0012555 0.0014083 -0.0015349 -0.0010459 -0.0029918 -0.045435 0 0 0 0 0 0 0 0 0 0 0 0 0 0 0 0 0 -0.016174 0.013546 0.0076888 0.0031196 -0.012472 -0.0018633 0.004499 0 0 0 0 0 0 0 0 0 0 0 0 0 0 0
3.4492 0.0039045 -0.00026481 0.0019751 -0.0014376 0 -0.0027729 0.002513 0.0022155 -0.0017294 -0.0010303 -0.00069968 -0.012674 0 0 0 0 0 0 0 0 0 0 0 0 0 0 0 0 0 -0.016233 0.010041 0.0029716 -0.0013233 -0.0035583 -0.002954 0.0017127 0 0 0 0 0 0 0 0 0 0 0 0 0 0 0
3.4531 0.0053514 0.00021702 0.002051 -0.002229 0 -8.7342e-05 0.0034667 0.00165 -0.0016678 -0.00067424 0.0020707 -0.002654 0 0 0 0 0 0 0 0 0 0 0 0 0 0 0 0 0 -0.013347 0.0039806 -0.0032866 -0.0044408 0.0056255 -0.00212 -0.0028368 0 0 0 0 0 0 0 0 0 0 0 0 0 0 0
3.457 0.005171 0.00071007 0.0024034 -0.0015077 0 0.0030349 0.0039683 0.00012405 -0.00062088 0.00016315 0.0040108 -0.025045 0 0 0 0 0 0 0 0 0 0 0 0 0 0 0 0 0 -0.008319 -0.0023298 -0.008783 -0.0057967 0.013669 7.3487e-05 -0.005496 0 0 0 0 0 0 0 0 0 0 0 0 0 0 0
3.4609 0.0038643 0.00068608 0.0031176 0.00036866 0 0.0050458 0.0039832 -0.0011323 0.0013444 0.0010487 0.003968 -0.06507 0 0 0 0 0 0 0 0 0 0 0 0 0 0 0 0 0 -0.0027493 -0.0066663 -0.011322 -0.0059504 0.019384 0.0021429 -0.0042289 0 0 0 0 0 0 0 0 0 0 0 0 0 0 0
3.4648 0.0023489 8.7772e-05 0.0037776 0.0022558 0 0.0051029 0.0032163 -0.0014099 0.0031284 0.001049 0.001883 -0.094479 0 0 0 0 0 0 0 0 0 0 0 0 0 0 0 0 0 0.0017054 -0.0077705 -0.010624 -0.0059681 0.021987 0.0024033 0.00029335 0 0 0 0 0 0 0 0 0 0 0 0 0 0 0
3.4688 0.0012403 -0.00073031 0.0037172 0.0030333 0 0.0034513 0.0012801 -0.0010968 0.003545 -0.00024841 -0.0009097 -0.095 0 0 0 0 0 0 0 0 0 0 0 0 0 0 0 0 0 0.0044584 -0.005978 -0.0084279 -0.0066343 0.021321 0.0002409 0.0056093 0 0 0 0 0 0 0 0 0 0 0 0 0 0 0
3.4727 0.00049324 -0.0014035 0.0024697 0.0023313 0 0.001021 -0.0016599 -0.00097194 0.00246 -0.0019542 -0.0025709 -0.072863 0 0 0 0 0 0 0 0 0 0 0 0 0 0 0 0 0 0.0063368 -0.0031413 -0.0067071 -0.0078114 0.017832 -0.0031203 0.0090694 0 0 0 0 0 0 0 0 0 0 0 0 0 0 0
3.4766 -0.00032773 -0.0018088 0.00012222 0.00066293 0 -0.0012465 -0.0045841 -0.001228 0.00086134 -0.0024779 -0.0022052 -0.05075 0 0 0 0 0 0 0 0 0 0 0 0 0 0 0 0 0 0.0085644 -0.0015607 -0.0058108 -0.0083741 0.012227 -0.0053187 0.0088675 0 0 0 0 0 0 0 0 0 0 0 0 0 0 0
3.4805 -0.0014854 -0.0019315 -0.0026503 -0.0010518 0 -0.0027782 -0.006216 -0.0014071 -0.0002061 -0.0010881 -0.00056194 -0.045657 0 0 0 0 0 0 0 0 0 0 0 0 0 0 0 0 0 0.011243 -0.002399 -0.0044047 -0.0068785 0.005121 -0.004654 0.0044919 0 0 0 0 0 0 0 0 0 0 0 0 0 0 0
3.4844 -0.0027899 -0.0016394 -0.0048794 -0.002126 0 -0.0033628 -0.00603 -0.0011604 -0.00063772 0.0012235 0.00066505 -0.054975 0 0 0 0 0 0 0 0 0 0 0 0 0 0 0 0 0 0.012867 -0.0047258 -0.0011387 -0.0026487 -0.0029562 -0.0014201 -0.0028576 0 0 0 0 0 0 0 0 0 0 0 0 0 0 0
3.4883 -0.0038151 -0.00078147 -0.0057444 -0.0024142 0 -0.0030578 -0.0046254 -0.00072511 -0.001131 0.0025928 0.00025722 -0.06376 0 0 0 0 0 0 0 0 0 0 0 0 0 0 0 0 0 0.011456 -0.0060832 0.0037845 0.0034479 -0.011208 0.0024428 -0.010125 0 0 0 0 0 0 0 0 0 0 0 0 0 0 0
3.4922 -0.0042839 0.00043521 -0.004948 -0.0021544 0 -0.002211 -0.0030535 -0.0005002 -0.0021802 0.0020098 -0.0016754 -0.063453 0 0 0 0 0 0 0 0 0 0 0 0 0 0 0 0 0 0.0062902 -0.0042857 0.0086762 0.0092103 -0.018317 0.0049546 -0.013488 0 0 0 0 0 0 0 0 0 0 0 0 0 0 0
3.4961 -0.0041692 0.0013182 -0.002877 -0.0016253 0 -0.0014449 -0.0018186 -0.00037934 -0.0034239 0.00012954 -0.0039958 -0.060725 0 0 0 0 0 0 0 0 0 0 0 0 0 0 0 0 0 -0.0013378 0.00089231 0.011755 0.012304 -0.022715 0.0053772 -0.010792 0 0 0 0 0 0 0 0 0 0 0 0 0 0 0
3.5 -0.0034719 0.0011689 -0.00046565 -0.00098526 0 -0.0013586 -0.00060337 0.00015149 -0.0040534 -0.0015713 -0.0054493 -0.067081 0 0 0 0 0 0 0 0 0 0 0 0 0 0 0 0 0 -0.0089531 0.0074243 0.012297 0.011655 -0.023282 0.0041531 -0.0035972 0 0 0 0 0 0 0 0 0 0 0 0 0 0 0
3.5039 -0.0020641 9.5915e-06 0.0012468 -0.00036971 0 -0.0020401 0.0010691 0.0011962 -0.0037013 -0.0022306 -0.0052854 -0.081948 0 0 0 0 0 0 0 0 0 0 0 0 0 0 0 0 0 -0.01441 0.012277 0.010572 0.0080029 -0.019925 0.0020307 0.003373 0 0 0 0 0 0 0 0 0 0 0 0 0 0 0
3.5078 9.4094e-05 -0.0012399 0.0017055 7.7677e-06 0 -0.0028324 0.0030575 0.0020236 -0.0027258 -0.0020728 -0.0033363 -0.089546 0 0 0 0 0 0 0 0 0 0 0 0 0 0 0 0 0 -0.016787 0.013194 0.007115 0.0032424 -0.013571 -0.00039014 0.0055793 0 0 0 0 0 0 0 0 0 0 0 0 0 0 0
3.5117 0.0025742 -0.0014796 0.0012183 -7.3354e-06 0 -0.0026978 0.0045947 0.001762 -0.0016371 -0.0016495 3.898e-05 -0.074443 0 0 0 0 0 0 0 0 0 0 0 0 0 0 0 0 0 -0.016223 0.0098325 0.0024428 -0.00084914 -0.0056118 -0.0023508 0.0021936 0 0 0 0 0 0 0 0 0 0 0 0 0 0 0
3.5156 0.0044629 -0.00044115 0.00076784 -0.00023471 0 -0.0010005 0.0050135 0.0004969 -0.00048396 -0.0010145 0.0038515 -0.039464 0 0 0 0 0 0 0 0 0 0 0 0 0 0 0 0 0 -0.013309 0.0037373 -0.0026048 -0.0034743 0.0026758 -0.002753 -0.003354 0 0 0 0 0 0 0 0 0 0 0 0 0 0 0
3.5195 0.0049227 0.0010096 0.001271 -0.00011775 0 0.0019008 0.0043604 -0.00062177 0.00099101 0.00010855 0.0065414 -0.0061657 0 0 0 0 0 0 0 0 0 0 0 0 0 0 0 0 0 -0.0087457 -0.0025467 -0.0067366 -0.0047647 0.010326 -0.00091561 -0.0063499 0 0 0 0 0 0 0 0 0 0 0 0 0 0 0
3.5234 0.0038844 0.0016295 0.0027962 0.00087187 0 0.0047526 0.0032449 -0.00057339 0.0026731 0.0015141 0.0066506 0.0037094 0 0 0 0 0 0 0 0 0 0 0 0 0 0 0 0 0 -0.0033635 -0.0066761 -0.0089029 -0.0051871 0.016508 0.0023104 -0.00458 0 0 0 0 0 0 0 0 0 0 0 0 0 0 0
3.5273 0.002166 0.00090049 0.0044039 0.0026558 0 0.0061494 0.0021665 0.00034266 0.0038461 0.0022893 0.0038879 -0.012692 0 0 0 0 0 0 0 0 0 0 0 0 0 0 0 0 0 0.0019469 -0.0075444 -0.0091956 -0.005122 0.020361 0.0045636 0.00037502 0 0 0 0 0 0 0 0 0 0 0 0 0 0 0
3.5313 0.00081702 -0.00057817 0.0048146 0.00436 0 0.005391 0.001092 0.00077009 0.003844 0.0016687 -0.00034678 -0.038511 0 0 0 0 0 0 0 0 0 0 0 0 0 0 0 0 0 0.0065531 -0.0057602 -0.0087737 -0.004874 0.021139 0.0036947 0.0050302 0 0 0 0 0 0 0 0 0 0 0 0 0 0 0
3.5352 0.00026237 -0.0017187 0.0033892 0.0048094 0 0.002883 -0.0003129 -0.00017249 0.0028477 3.0309e-05 -0.003679 -0.054219 0 0 0 0 0 0 0 0 0 0 0 0 0 0 0 0 0 0.010306 -0.0032499 -0.0086136 -0.0047529 0.018571 -0.00019213 0.0068229 0 0 0 0 0 0 0 0 0 0 0 0 0 0 0
3.5391 5.4199e-05 -0.0018894 0.00060936 0.0033775 0 -0.0001323 -0.0021503 -0.0018118 0.0017761 -0.0012302 -0.0043361 -0.054504 0 0 0 0 0 0 0 0 0 0 0 0 0 0 0 0 0 0.013281 -0.0020312 -0.008331 -0.0048358 0.013097 -0.0044848 0.0053118 0 0 0 0 0 0 0 0 0 0 0 0 0 0 0
3.543 -0.000554 -0.0012606 -0.0023111 0.00050448 0 -0.0023058 -0.0040529 -0.0025745 0.0012519 -0.00097643 -0.0023495 -0.049004 0 0 0 0 0 0 0 0 0 0 0 0 0 0 0 0 0 0.015219 -0.0028434 -0.0064584 -0.0046046 0.005713 -0.0061324 0.0014176 0 0 0 0 0 0 0 0 0 0 0 0 0 0 0
3.5469 -0.0018 -0.00037923 -0.0042752 -0.0025382 0 -0.0029333 -0.0054096 -0.0016814 0.00080839 0.000551 0.00055897 -0.048901 0 0 0 0 0 0 0 0 0 0 0 0 0 0 0 0 0 0.015275 -0.0046365 -0.0020587 -0.0030645 -0.0024506 -0.004227 -0.0036467 0 0 0 0 0 0 0 0 0 0 0 0 0 0 0
3.5508 -0.0031544 0.00039857 -0.0048687 -0.0044199 0 -0.0022993 -0.0057221 2.8179e-05 -0.0006125 0.0019609 0.0022275 -0.055132 0 0 0 0 0 0 0 0 0 0 0 0 0 0 0 0 0 0.012487 -0.0053898 0.003964 0.00042719 -0.010445 -0.00066744 -0.0084942 0 0 0 0 0 0 0 0 0 0 0 0 0 0 0
3.5547 -0.0038006 0.0010029 -0.0042912 -0.0044659 0 -0.0014047 -0.004776 0.0010566 -0.0032535 0.0020218 0.0014288 -0.059806 0 0 0 0 0 0 0 0 0 0 0 0 0 0 0 0 0 0.006636 -0.0036522 0.0092717 0.0052434 -0.017458 0.001666 -0.011306 0 0 0 0 0 0 0 0 0 0 0 0 0 0 0
3.5586 -0.0033159 0.0013533 -0.0029559 -0.0028952 0 -0.0012264 -0.0026681 0.00086345 -0.005773 0.00070024 -0.0015061 -0.056964 0 0 0 0 0 0 0 0 0 0 0 0 0 0 0 0 0 -0.0012096 0.00041736 0.011852 0.0094522 -0.022515 0.0013974 -0.010488 0 0 0 0 0 0 0 0 0 0 0 0 0 0 0
3.5625 -0.0019068 0.0012271 -0.0012641 -0.00061383 0 -0.0019957 0.00013214 0.00030414 -0.0061605 -0.0010082 -0.0049671 -0.04972 0 0 0 0 0 0 0 0 0 0 0 0 0 0 0 0 0 -0.0089718 0.0052452 0.011385 0.010955 -0.024381 -0.00050761 -0.0061581 0 0 0 0 0 0 0 0 0 0 0 0 0 0 0
3.5664 -9.7337e-05 0.00054518 0.00033851 0.0011862 0 -0.0030312 0.0027617 0.000497 -0.0036427 -0.0020623 -0.0068963 -0.046613 0 0 0 0 0 0 0 0 0 0 0 0 0 0 0 0 0 -0.014487 0.0089017 0.0089745 0.008963 -0.022003 -0.0020421 -0.00078726 0 0 0 0 0 0 0 0 0 0 0 0 0 0 0
3.5703 0.0016859 -0.00030779 0.0013557 0.0014921 0 -0.003279 0.0042598 0.0015392 0.00027945 -0.0021004 -0.0058005 -0.052348 0 0 0 0 0 0 0 0 0 0 0 0 0 0 0 0 0 -0.016502 0.010057 0.0058081 0.0045611 -0.015329 -0.0020204 0.0023004 0 0 0 0 0 0 0 0 0 0 0 0 0 0 0
3.5742 0.0032039 -0.00065249 0.0015302 -8.5502e-06 0 -0.0021371 0.0041757 0.0025441 0.0028194 -0.0013944 -0.0016365 -0.062992 0 0 0 0 0 0 0 0 0 0 0 0 0 0 0 0 0 -0.015169 0.0082904 0.0022836 -0.00012781 -0.0058317 -0.0007269 0.0015721 0 0 0 0 0 0 0 0 0 0 0 0 0 0 0
3.5781 0.0042252 -0.000121 0.0011748 -0.0025331 0 0.00010741 0.0029918 0.0027847 0.0021697 -0.00044159 0.0038746 -0.069597 0 0 0 0 0 0 0 0 0 0 0 0 0 0 0 0 0 -0.011791 0.0040101 -0.0016051 -0.0034207 0.0039248 0.00084362 -0.0014149 0 0 0 0 0 0 0 0 0 0 0 0 0 0 0
3.582 0.0044503 0.00092743 0.0010417 -0.0043609 0 0.002547 0.0018359 0.0024233 -0.00093972 0.00025091 0.0079524 -0.06556 0 0 0 0 0 0 0 0 0 0 0 0 0 0 0 0 0 -0.0079449 -0.001584 -0.0054116 -0.0049524 0.011574 0.0019403 -0.0034233 0 0 0 0 0 0 0 0 0 0 0 0 0 0 0
3.5859 0.0037237 0.0016679 0.0016526 -0.0037943 0 0.0043076 0.0015861 0.0019692 -0.0037588 0.00021727 0.0083656 -0.05108 0 0 0 0 0 0 0 0 0 0 0 0 0 0 0 0 0 -0.0044897 -0.0065943 -0.0081527 -0.0053829 0.01617 0.0022195 -0.0023324 0 0 0 0 0 0 0 0 0 0 0 0 0 0 0
3.5898 0.0022878 0.0015117 0.0026764 -0.00047875 0 0.0049749 0.0021438 0.0013235 -0.0036629 -0.00072463 0.0049622 -0.032586 0 0 0 0 0 0 0 0 0 0 0 0 0 0 0 0 0 -0.0011356 -0.0090664 -0.0091554 -0.0054604 0.01829 0.0014113 0.0013167 0 0 0 0 0 0 0 0 0 0 0 0 0 0 0
3.5938 0.00072265 0.00054637 0.0030617 0.0039629 0 0.0045289 0.0025661 -0.00016502 -0.00015825 -0.002099 -0.00010379 -0.019099 0 0 0 0 0 0 0 0 0 0 0 0 0 0 0 0 0 0.0030146 -0.0081688 -0.0087478 -0.0053954 0.018886 -0.0006161 0.0052228 0 0 0 0 0 0 0 0 0 0 0 0 0 0 0
3.5977 -0.00044185 -0.00066351 0.0019359 0.0067593 0 0.0030895 0.0019258 -0.0025693 0.0047775 -0.0028343 -0.003788 -0.017591 0 0 0 0 0 0 0 0 0 0 0 0 0 0 0 0 0 0.0082774 -0.0050068 -0.0078414 -0.0049571 0.017966 -0.0032681 0.0073721 0 0 0 0 0 0 0 0 0 0 0 0 0 0 0
3.6016 -0.0010747 -0.0015969 -0.00053264 0.0059153 0 0.00090408 7.3881e-05 -0.0046664 0.0081376 -0.002045 -0.0041913 -0.028586 0 0 0 0 0 0 0 0 0 0 0 0 0 0 0 0 0 0.013554 -0.002054 -0.0068109 -0.0039114 0.014435 -0.0050212 0.0071274 0 0 0 0 0 0 0 0 0 0 0 0 0 0 0
3.6055 -0.0014225 -0.0020451 -0.0031597 0.0017943 0 -0.0014397 -0.0023498 -0.0048231 0.0079317 7.4766e-05 -0.001665 -0.04447 0 0 0 0 0 0 0 0 0 0 0 0 0 0 0 0 0 0.01671 -0.0013185 -0.0050095 -0.0022219 0.0073687 -0.004347 0.0047786 0 0 0 0 0 0 0 0 0 0 0 0 0 0 0
3.6094 -0.0017893 -0.001987 -0.0046672 -0.0029988 0 -0.0030349 -0.0044964 -0.0027257 0.0043876 0.0022178 0.0017271 -0.053827 0 0 0 0 0 0 0 0 0 0 0 0 0 0 0 0 0 0.015993 -0.0026988 -0.0015991 7.8172e-05 -0.002478 -0.0011817 0.00078859 0 0 0 0 0 0 0 0 0 0 0 0 0 0 0
3.6133 -0.0022761 -0.0014309 -0.0046413 -0.0054677 0 -0.0031937 -0.0057909 3.5035e-05 -0.0003872 0.0029875 0.0037334 -0.050961 0 0 0 0 0 0 0 0 0 0 0 0 0 0 0 0 0 0.011323 -0.0040485 0.0031488 0.0029557 -0.012506 0.0025687 -0.0040844 0 0 0 0 0 0 0 0 0 0 0 0 0 0 0
3.6172 -0.0027857 -0.00051603 -0.0036674 -0.0043891 0 -0.0021175 -0.00594 0.0014044 -0.0038958 0.0020383 0.0031816 -0.042785 0 0 0 0 0 0 0 0 0 0 0 0 0 0 0 0 0 0.0043168 -0.0029914 0.007559 0.0061215 -0.019775 0.0042916 -0.0082123 0 0 0 0 0 0 0 0 0 0 0 0 0 0 0
3.6211 -0.0031524 0.0003279 -0.0026326 -0.0010891 0 -0.00093981 -0.0047593 0.00089738 -0.0048119 0.00023438 0.00032371 -0.044344 0 0 0 0 0 0 0 0 0 0 0 0 0 0 0 0 0 -0.0028813 0.0010709 0.0097087 0.0087193 -0.022842 0.0027685 -0.0094437 0 0 0 0 0 0 0 0 0 0 0 0 0 0 0
3.625 -0.0031593 0.00056958 -0.0019657 0.0017159 0 -0.00086717 -0.0022935 5.2448e-06 -0.0035888 -0.0012319 -0.0035139 -0.064067 0 0 0 0 0 0 0 0 0 0 0 0 0 0 0 0 0 -0.0088258 0.0064581 0.0089252 0.0094913 -0.022258 -0.00076998 -0.0067044 0 0 0 0 0 0 0 0 0 0 0 0 0 0 0
3.6289 -0.0024766 8.2472e-05 -0.0015059 0.0019966 0 -0.0020816 0.00082386 0.00050228 -0.0018221 -0.0017715 -0.0064981 -0.092201 0 0 0 0 0 0 0 0 0 0 0 0 0 0 0 0 0 -0.013019 0.010475 0.0061568 0.0075489 -0.019399 -0.0036284 -0.0013859 0 0 0 0 0 0 0 0 0 0 0 0 0 0 0
3.6328 -0.00078784 -0.00059689 -0.00093779 -0.00023207 0 -0.0034556 0.0033509 0.002517 -0.00096155 -0.0015212 -0.0069686 -0.10616 0 0 0 0 0 0 0 0 0 0 0 0 0 0 0 0 0 -0.015314 0.011198 0.002957 0.0031908 -0.014962 -0.0038054 0.0032038 0 0 0 0 0 0 0 0 0 0 0 0 0 0 0
3.6367 0.0018115 -0.00069768 -0.00018072 -0.0031728 0 -0.0034556 0.0041168 0.0044633 -0.0013706 -0.00084447 -0.0042925 -0.090862 0 0 0 0 0 0 0 0 0 0 0 0 0 0 0 0 0 -0.01546 0.0083794 0.00021773 -0.0020021 -0.0087239 -0.0014555 0.004249 0 0 0 0 0 0 0 0 0 0 0 0 0 0 0
3.6406 0.0045051 -4.4236e-06 0.00065699 -0.0046917 0 -0.0014812 0.00295 0.0047939 -0.002346 -2.1296e-05 0.00046163 -0.055222 0 0 0 0 0 0 0 0 0 0 0 0 0 0 0 0 0 -0.013377 0.0031862 -0.0021226 -0.0060275 -0.0006254 0.0014729 0.0016504 0 0 0 0 0 0 0 0 0 0 0 0 0 0 0
3.6445 0.0060215 0.00083686 0.0015334 -0.0037416 0 0.0015574 0.00094163 0.0035242 -0.0028661 0.00058362 0.004777 -0.026993 0 0 0 0 0 0 0 0 0 0 0 0 0 0 0 0 0 -0.0096512 -0.0025533 -0.0043682 -0.0076873 0.0081906 0.0029083 -0.0019399 0 0 0 0 0 0 0 0 0 0 0 0 0 0 0
3.6484 0.0054769 0.00090987 0.0024785 -0.0008382 0 0.0039223 -0.00036477 0.0018888 -0.002317 0.00043057 0.0061495 -0.028738 0 0 0 0 0 0 0 0 0 0 0 0 0 0 0 0 0 -0.0053737 -0.0069621 -0.0063705 -0.007242 0.015676 0.0021496 -0.0032487 0 0 0 0 0 0 0 0 0 0 0 0 0 0 0
3.6523 0.0031324 -4.9431e-05 0.0033006 0.0024732 0 0.0043453 -0.00023384 0.00074747 -0.00068881 -0.00070791 0.0038897 -0.05767 0 0 0 0 0 0 0 0 0 0 0 0 0 0 0 0 0 -0.0012762 -0.0086358 -0.007637 -0.0060086 0.020204 0.00010978 -0.00078923 0 0 0 0 0 0 0 0 0 0 0 0 0 0 0
3.6563 0.00031098 -0.0013775 0.0034411 0.0045798 0 0.002825 0.000669 -0.00025485 0.0016122 -0.0021349 -0.0002264 -0.089444 0 0 0 0 0 0 0 0 0 0 0 0 0 0 0 0 0 0.0028214 -0.0072973 -0.0079348 -0.0052538 0.021448 -0.0016038 0.0042977 0 0 0 0 0 0 0 0 0 0 0 0 0 0 0
3.6602 -0.0015733 -0.0021516 0.002335 0.0045736 0 0.00038621 0.00089021 -0.0018366 0.0038993 -0.0024646 -0.0031757 -0.10191 0 0 0 0 0 0 0 0 0 0 0 0 0 0 0 0 0 0.0074251 -0.0042355 -0.0074938 -0.0052558 0.019897 -0.0018749 0.0092191 0 0 0 0 0 0 0 0 0 0 0 0 0 0 0
3.6641 -0.0020663 -0.002064 2.931e-05 0.0025592 0 -0.0017809 -0.00054079 -0.0037339 0.0052084 -0.00085715 -0.0029057 -0.094474 0 0 0 0 0 0 0 0 0 0 0 0 0 0 0 0 0 0.012132 -0.001786 -0.0065084 -0.0052221 0.015761 -0.00069396 0.011237 0 0 0 0 0 0 0 0 0 0 0 0 0 0 0
3.668 -0.0018714 -0.0015614 -0.0025979 -0.00047957 0 -0.0029953 -0.0032698 -0.0046456 0.004545 0.001919 0.00020634 -0.083887 0 0 0 0 0 0 0 0 0 0 0 0 0 0 0 0 0 0.015185 -0.0017419 -0.0046295 -0.0040577 0.0087693 0.0010399 0.0090019 0 0 0 0 0 0 0 0 0 0 0 0 0 0 0
3.6719 -0.0020435 -0.0011799 -0.0043505 -0.0031291 0 -0.0031728 -0.0058425 -0.0036218 0.0015826 0.0038997 0.0037236 -0.083047 0 0 0 0 0 0 0 0 0 0 0 0 0 0 0 0 0 0.014591 -0.0038075 -0.0012661 -0.0013404 -0.00076883 0.0022183 0.0031197 0 0 0 0 0 0 0 0 0 0 0 0 0 0 0
3.6758 -0.0029638 -0.00092638 -0.0045538 -0.0041752 0 -0.0025512 -0.0067159 -0.001243 -0.0026759 0.0036265 0.0048952 -0.087166 0 0 0 0 0 0 0 0 0 0 0 0 0 0 0 0 0 0.0098669 -0.0055886 0.0034414 0.0022514 -0.01095 0.0022085 -0.0040643 0 0 0 0 0 0 0 0 0 0 0 0 0 0 0
3.6797 -0.004032 -0.00044715 -0.0034689 -0.0031941 0 -0.0014654 -0.0052467 0.00084246 -0.0061185 0.0014548 0.0024061 -0.082292 0 0 0 0 0 0 0 0 0 0 0 0 0 0 0 0 0 0.0026933 -0.0044389 0.008051 0.0053488 -0.018832 0.0011277 -0.0094903 0 0 0 0 0 0 0 0 0 0 0 0 0 0 0
3.6836 -0.0042761 0.00027957 -0.0019547 -0.0008146 0 -0.00031137 -0.002033 0.0014953 -0.0068307 -0.00091562 -0.0029091 -0.064998 0 0 0 0 0 0 0 0 0 0 0 0 0 0 0 0 0 -0.0042329 0.0002657 0.010491 0.0067736 -0.022382 -0.00038382 -0.011003 0 0 0 0 0 0 0 0 0 0 0 0 0 0 0
3.6875 -0.0032136 0.00066722 -0.0007743 0.0015569 0 0.00047154 0.0014641 0.00097062 -0.0045558 -0.0021586 -0.0085252 -0.049087 0 0 0 0 0 0 0 0 0 0 0 0 0 0 0 0 0 -0.0090208 0.0063996 0.0095614 0.00619 -0.021912 -0.001647 -0.0086676 0 0 0 0 0 0 0 0 0 0 0 0 0 0 0
3.6914 -0.001172 0.00011385 -0.00018672 0.0024765 0 0.00054843 0.0036966 0.00022193 -0.00099385 -0.0023972 -0.011448 -0.050294 0 0 0 0 0 0 0 0 0 0 0 0 0 0 0 0 0 -0.011392 0.010567 0.0058981 0.0040804 -0.019417 -0.0023027 -0.0046674 0 0 0 0 0 0 0 0 0 0 0 0 0 0 0
3.6953 0.0010913 -0.0011736 -4.7016e-05 0.0012907 0 -0.00010077 0.0037935 -0.00033537 0.001453 -0.0025373 -0.0097319 -0.066237 0 0 0 0 0 0 0 0 0 0 0 0 0 0 0 0 0 -0.011999 0.010511 0.001463 0.0012119 -0.016396 -0.002336 -0.0016488 0 0 0 0 0 0 0 0 0 0 0 0 0 0 0
3.6992 0.0029527 -0.0021409 -0.0001013 -0.001435 0 -0.0010929 0.0019832 -0.0010268 0.0014691 -0.0028175 -0.0037324 -0.075881 0 0 0 0 0 0 0 0 0 0 0 0 0 0 0 0 0 -0.011334 0.0064785 -0.0019982 -0.0018283 -0.012426 -0.0018961 -0.00081724 0 0 0 0 0 0 0 0 0 0 0 0 0 0 0
3.7031 0.0041306 -0.001816 -0.00010925 -0.0041751 0 -0.0017725 -0.00053333 -0.0019766 -0.00033691 -0.0024233 0.0037017 -0.061473 0 0 0 0 0 0 0 0 0 0 0 0 0 0 0 0 0 -0.0094703 0.00067376 -0.0041148 -0.0046325 -0.0060207 -0.0011949 -0.0014258 0 0 0 0 0 0 0 0 0 0 0 0 0 0 0
3.707 0.0045196 -0.00027147 0.00018927 -0.0052895 0 -0.0015206 -0.0022464 -0.0024642 -0.002109 -0.00066588 0.0086607 -0.029704 0 0 0 0 0 0 0 0 0 0 0 0 0 0 0 0 0 -0.0066122 -0.0043774 -0.0056844 -0.006695 0.0031539 -0.00056124 -0.0019495 0 0 0 0 0 0 0 0 0 0 0 0 0 0 0
3.7109 0.0040494 0.0014078 0.00098982 -0.0039867 0 -0.00012859 -0.0022093 -0.0016441 -0.0021789 0.0017618 0.0086656 -0.0079095 0 0 0 0 0 0 0 0 0 0 0 0 0 0 0 0 0 -0.0033876 -0.0071183 -0.0074578 -0.0073903 0.013084 -0.00042659 -0.001577 0 0 0 0 0 0 0 0 0 0 0 0 0 0 0
3.7148 0.0028112 0.0021255 0.0021594 -0.00082522 0 0.0019324 -0.00058927 0.00017094 -8.5805e-05 0.0031397 0.0044648 -0.017609 0 0 0 0 0 0 0 0 0 0 0 0 0 0 0 0 0 -0.00033135 -0.0072198 -0.00917 -0.006434 0.02053 -0.0010531 -0.00052638 0 0 0 0 0 0 0 0 0 0 0 0 0 0 0
3.7188 0.001238 0.0016987 0.0031064 0.0025837 0 0.0035799 0.0014751 0.0014154 0.0033218 0.0024704 -0.00047819 -0.052952 0 0 0 0 0 0 0 0 0 0 0 0 0 0 0 0 0 0.002748 -0.0052142 -0.009703 -0.0043762 0.023311 -0.0021859 0.00079159 0 0 0 0 0 0 0 0 0 0 0 0 0 0 0
3.7227 -2.9795e-05 0.00081475 0.0030898 0.004522 0 0.0036727 0.0026187 0.00081077 0.0063965 0.00065262 -0.0025897 -0.087082 0 0 0 0 0 0 0 0 0 0 0 0 0 0 0 0 0 0.0064694 -0.0021627 -0.0081121 -0.0024229 0.021472 -0.0030598 0.0024128 0 0 0 0 0 0 0 0 0 0 0 0 0 0 0
3.7266 -0.00060536 0.00022029 0.0018084 0.0041747 0 0.0018342 0.0020972 -0.0010944 0.0074029 -0.00036573 -0.00074897 -0.099491 0 0 0 0 0 0 0 0 0 0 0 0 0 0 0 0 0 0.010738 0.00055442 -0.0044862 -0.0014725 0.016449 -0.002904 0.0043743 0 0 0 0 0 0 0 0 0 0 0 0 0 0 0
3.7305 -0.0006974 0.00010078 -0.00026812 0.0020547 0 -0.001064 0.00020883 -0.0022727 0.0053407 0.00038904 0.0033322 -0.094849 0 0 0 0 0 0 0 0 0 0 0 0 0 0 0 0 0 0.014084 0.0016888 8.825e-05 -0.0011829 0.0094808 -0.001528 0.0059248 0 0 0 0 0 0 0 0 0 0 0 0 0 0 0
3.7344 -0.0009145 0.00022161 -0.0021821 -0.00041265 0 -0.0033057 -0.0019076 -0.0012789 0.00074794 0.0019426 0.006966 -0.093555 0 0 0 0 0 0 0 0 0 0 0 0 0 0 0 0 0 0.01448 0.00088189 0.0042786 -0.000114 0.0011042 0.00058133 0.0057857 0 0 0 0 0 0 0 0 0 0 0 0 0 0 0
3.7383 -0.0016455 0.0004401 -0.0031427 -0.0018179 0 -0.0034871 -0.0029196 0.0011904 -0.004127 0.0025153 0.0085658 -0.10567 0 0 0 0 0 0 0 0 0 0 0 0 0 0 0 0 0 0.011024 -0.00083864 0.0072184 0.0029114 -0.0079714 0.0027115 0.0035585 0 0 0 0 0 0 0 0 0 0 0 0 0 0 0
3.7422 -0.0026087 0.00084306 -0.0029686 -0.001554 0 -0.0015408 -0.0020326 0.0030047 -0.0064331 0.0014696 0.0080545 -0.11813 0 0 0 0 0 0 0 0 0 0 0 0 0 0 0 0 0 0.004761 -0.0014965 0.0086677 0.0073594 -0.016035 0.0043721 0.00066539 0 0 0 0 0 0 0 0 0 0 0 0 0 0 0
3.7461 -0.0030446 0.00138 -0.0020101 5.1919e-06 0 0.0012587 0.00053871 0.0028281 -0.0047434 -9.6821e-05 0.0058187 -0.10992 0 0 0 0 0 0 0 0 0 0 0 0 0 0 0 0 0 -0.0021664 0.00050071 0.0087454 0.010911 -0.020869 0.0052607 -0.00063413 0 0 0 0 0 0 0 0 0 0 0 0 0 0 0
3.75 -0.0024011 0.0015995 -0.00078908 0.0018978 0 0.0033103 0.0035961 0.0014143 -0.0004162 -0.00066076 0.0020265 -0.078298 0 0 0 0 0 0 0 0 0 0 0 0 0 0 0 0 0 -0.0080679 0.0050323 0.007675 0.011094 -0.021184 0.0049836 0.00053253 0 0 0 0 0 0 0 0 0 0 0 0 0 0 0
3.7539 -0.00086446 0.00099353 0.00023127 0.0031245 0 0.0037783 0.0055368 0.00060144 0.0031971 0.00010518 -0.0026551 -0.046336 0 0 0 0 0 0 0 0 0 0 0 0 0 0 0 0 0 -0.012296 0.0099904 0.0057458 0.0073254 -0.017457 0.0032035 0.0025755 0 0 0 0 0 0 0 0 0 0 0 0 0 0 0
3.7578 0.00076541 -0.00036101 0.00066917 0.0030039 0 0.0028296 0.0052485 0.0012344 0.0033653 0.001184 -0.0061066 -0.042153 0 0 0 0 0 0 0 0 0 0 0 0 0 0 0 0 0 -0.014544 0.012386 0.0033089 0.0015568 -0.011355 0.00033876 0.0029484 0 0 0 0 0 0 0 0 0 0 0 0 0 0 0
3.7617 0.0017213 -0.0016591 0.00031134 0.0013189 0 0.0010463 0.0028122 0.002354 0.00020163 0.0014877 -0.0055477 -0.071253 0 0 0 0 0 0 0 0 0 0 0 0 0 0 0 0 0 -0.01416 0.010175 0.00061376 -0.0031578 -0.0045348 -0.0020445 0.00085065 0 0 0 0 0 0 0 0 0 0 0 0 0 0 0
3.7656 0.0018184 -0.0020216 -0.00061154 -0.0015605 0 -0.0010999 -0.00048827 0.0024122 -0.0035748 0.0009185 -0.00016965 -0.111 0 0 0 0 0 0 0 0 0 0 0 0 0 0 0 0 0 -0.010715 0.0036408 -0.0023709 -0.0049764 0.0019127 -0.0021051 -0.0017937 0 0 0 0 0 0 0 0 0 0 0 0 0 0 0
3.7695 0.0014255 -0.0013254 -0.0012949 -0.0045634 0 -0.0030919 -0.0029344 0.00095527 -0.0051251 8.1299e-05 0.0069215 -0.13256 0 0 0 0 0 0 0 0 0 0 0 0 0 0 0 0 0 -0.0052489 -0.0045504 -0.005805 -0.0045052 0.0071831 0.00045149 -0.002326 0 0 0 0 0 0 0 0 0 0 0 0 0 0 0
3.7734 0.00096043 -0.00034149 -0.00081045 -0.0061138 0 -0.0039676 -0.0034442 -0.0011194 -0.0038344 -0.00069544 0.010126 -0.12695 0 0 0 0 0 0 0 0 0 0 0 0 0 0 0 0 0 -0.00037428 -0.010733 -0.0094624 -0.0039772 0.010601 0.003345 -0.00031828 0 0 0 0 0 0 0 0 0 0 0 0 0 0 0
3.7773 0.00045286 -4.0356e-05 0.00099678 -0.0049076 0 -0.0026564 -0.0022312 -0.0027707 -0.0013677 -0.0016096 0.0057513 -0.10881 0 0 0 0 0 0 0 0 0 0 0 0 0 0 0 0 0 0.001574 -0.012318 -0.012355 -0.0052043 0.012149 0.0030147 0.001702 0 0 0 0 0 0 0 0 0 0 0 0 0 0 0
3.7813 -0.00040138 -0.00078389 0.0029754 -0.0010171 0 0.00079263 -0.00062918 -0.0038356 0.00028238 -0.002648 -0.0043219 -0.096816 0 0 0 0 0 0 0 0 0 0 0 0 0 0 0 0 0 0.0007765 -0.0093381 -0.013097 -0.0081026 0.01285 -0.0023283 0.00071988 0 0 0 0 0 0 0 0 0 0 0 0 0 0 0
3.7852 -0.0017883 -0.0021525 0.003244 0.0035367 0 0.004304 -0.00023321 -0.0047099 0.0005036 -0.0030844 -0.01339 -0.094094 0 0 0 0 0 0 0 0 0 0 0 0 0 0 0 0 0 5.9224e-05 -0.0044276 -0.010972 -0.010916 0.013856 -0.010506 -0.0035539 0 0 0 0 0 0 0 0 0 0 0 0 0 0 0
3.7891 -0.0034137 -0.0034088 0.00065801 0.0055841 0 0.0046507 -0.0019032 -0.0053948 -0.00013266 -0.0022073 -0.014967 -0.089509 0 0 0 0 0 0 0 0 0 0 0 0 0 0 0 0 0 0.0023066 -0.0011172 -0.0068271 -0.011729 0.014652 -0.016377 -0.0080569 0 0 0 0 0 0 0 0 0 0 0 0 0 0 0
3.793 -0.0046231 -0.0040059 -0.004023 0.0028903 0 2.8124e-05 -0.0051841 -0.0053832 -0.0012757 -0.00052792 -0.0079987 -0.075967 0 0 0 0 0 0 0 0 0 0 0 0 0 0 0 0 0 0.0074251 -0.0014988 -0.002795 -0.009875 0.01251 -0.015656 -0.0090785 0 0 0 0 0 0 0 0 0 0 0 0 0 0 0
3.7969 -0.0049201 -0.0037357 -0.0083957 -0.0038105 0 -0.0077284 -0.0084402 -0.004574 -0.003376 0.00024405 0.0021988 -0.062827 0 0 0 0 0 0 0 0 0 0 0 0 0 0 0 0 0 0.011877 -0.0048595 -0.00080704 -0.0062032 0.0046955 -0.0084592 -0.0057055 0 0 0 0 0 0 0 0 0 0 0 0 0 0 0
3.8008 -0.004413 -0.0026761 -0.01005 -0.0106 0 -0.013625 -0.0096845 -0.0038238 -0.0066343 -0.0011037 0.0080304 -0.067526 0 0 0 0 0 0 0 0 0 0 0 0 0 0 0 0 0 0.011444 -0.0082788 -0.0010443 -0.002251 -0.0080801 0.00053018 -0.00075364 0 0 0 0 0 0 0 0 0 0 0 0 0 0 0
3.8047 -0.0037536 -0.0012318 -0.0083031 -0.012696 0 -0.012945 -0.007757 -0.004079 -0.009766 -0.0036563 0.005306 -0.09587 0 0 0 0 0 0 0 0 0 0 0 0 0 0 0 0 0 0.004793 -0.0087434 -0.001769 0.00080251 -0.020557 0.0055281 0.0015921 0 0 0 0 0 0 0 0 0 0 0 0 0 0 0
3.8086 -0.0035756 -0.00015658 -0.0046215 -0.0080137 0 -0.0051695 -0.003208 -0.0049832 -0.010506 -0.0048904 -0.0039106 -0.13344 0 0 0 0 0 0 0 0 0 0 0 0 0 0 0 0 0 -0.0053131 -0.0052129 -0.00085492 0.0026154 -0.026248 0.0039091 -0.00077627 0 0 0 0 0 0 0 0 0 0 0 0 0 0 0
3.8125 -0.0038887 -0.00019135 -0.001437 0.00072752 0 0.0049453 0.0017957 -0.0048772 -0.0077624 -0.0031922 -0.013069 -0.15805 0 0 0 0 0 0 0 0 0 0 0 0 0 0 0 0 0 -0.014021 0.0007979 0.0022295 0.0034555 -0.022822 -0.0021316 -0.0062417 0 0 0 0 0 0 0 0 0 0 0 0 0 0 0
3.8164 -0.0039712 -0.0013849 -0.00035641 0.0073932 0 0.010396 0.0047151 -0.0026281 -0.0031444 0.0001967 -0.01575 -0.15987 0 0 0 0 0 0 0 0 0 0 0 0 0 0 0 0 0 -0.017666 0.0063351 0.005761 0.0036785 -0.014468 -0.0075752 -0.01069 0 0 0 0 0 0 0 0 0 0 0 0 0 0 0
3.8203 -0.0029219 -0.0027858 -0.0011569 0.0068125 0 0.0070525 0.004325 0.00067335 9.7334e-05 0.0020959 -0.0097857 -0.14834 0 0 0 0 0 0 0 0 0 0 0 0 0 0 0 0 0 -0.015698 0.008826 0.0070855 0.0033847 -0.0083977 -0.0083688 -0.010437 0 0 0 0 0 0 0 0 0 0 0 0 0 0 0
3.8242 -0.00047919 -0.0030755 -0.0022011 -0.00098718 0 -0.0029796 0.0015831 0.0023836 -5.3187e-05 0.0004995 0.0015206 -0.13986 0 0 0 0 0 0 0 0 0 0 0 0 0 0 0 0 0 -0.010306 0.0073656 0.0047985 0.0024396 -0.0082629 -0.0040856 -0.0047748 0 0 0 0 0 0 0 0 0 0 0 0 0 0 0
3.8281 0.0025657 -0.0017404 -0.0017867 -0.010207 0 -0.012453 -0.0011079 0.0010236 -0.0025357 -0.0032516 0.011467 -0.14093 0 0 0 0 0 0 0 0 0 0 0 0 0 0 0 0 0 -0.0046664 0.0029093 -0.00011671 0.00074408 -0.010682 0.0021684 0.0033601 0 0 0 0 0 0 0 0 0 0 0 0 0 0 0
3.832 0.0047734 0.00038093 0.0006277 -0.013311 0 -0.01398 -0.0017433 -0.001851 -0.0043179 -0.0055699 0.014036 -0.1444 0 0 0 0 0 0 0 0 0 0 0 0 0 0 0 0 0 -0.0011937 -0.0023981 -0.0051232 -0.0014885 -0.0084661 0.0061045 0.0090286 0 0 0 0 0 0 0 0 0 0 0 0 0 0 0
3.8359 0.0050477 0.0018552 0.0041085 -0.0068855 0 -0.005477 -0.00016693 -0.0029428 -0.0033048 -0.003987 0.0077426 -0.14057 0 0 0 0 0 0 0 0 0 0 0 0 0 0 0 0 0 -0.0004565 -0.0062529 -0.0080842 -0.0036589 0.0022175 0.005099 0.0084848 0 0 0 0 0 0 0 0 0 0 0 0 0 0 0
3.8398 0.0034619 0.0020204 0.0069194 0.0053113 0 0.0078948 0.0020622 -0.0005791 -9.1251e-05 0.00054859 -0.0031038 -0.12882 0 0 0 0 0 0 0 0 0 0 0 0 0 0 0 0 0 -0.00091417 -0.0071937 -0.0085833 -0.0049915 0.017487 -0.0001611 0.0021046 0 0 0 0 0 0 0 0 0 0 0 0 0 0 0
3.8438 0.0012325 0.0015264 0.0076397 0.014832 0 0.01697 0.0031657 0.0034097 0.0030268 0.0046409 -0.010977 -0.11738 0 0 0 0 0 0 0 0 0 0 0 0 0 0 0 0 0 0.00023677 -0.005262 -0.0076259 -0.0049293 0.028416 -0.0060929 -0.0052308 0 0 0 0 0 0 0 0 0 0 0 0 0 0 0
3.8477 -0.00019068 0.0014557 0.0059947 0.014916 0 0.015035 0.0025911 0.0054468 0.0044192 0.0055748 -0.010296 -0.11346 0 0 0 0 0 0 0 0 0 0 0 0 0 0 0 0 0 0.005049 -0.0019704 -0.006304 -0.0034765 0.028353 -0.0084854 -0.0073132 0 0 0 0 0 0 0 0 0 0 0 0 0 0 0
3.8516 -0.00021867 0.002012 0.0029057 0.0057819 0 0.0029898 0.0011745 0.0038359 0.0042724 0.0035083 -0.001587 -0.11671 0 0 0 0 0 0 0 0 0 0 0 0 0 0 0 0 0 0.012702 0.00057884 -0.0048323 -0.0012465 0.018193 -0.0053445 -0.0015377 0 0 0 0 0 0 0 0 0 0 0 0 0 0 0
3.8555 0.00048812 0.0022823 -0.00020931 -0.0054724 0 -0.010805 0.00010813 0.00041413 0.0036257 0.00085512 0.0088275 -0.12279 0 0 0 0 0 0 0 0 0 0 0 0 0 0 0 0 0 0.019213 0.0010083 -0.0027546 0.00085714 0.0050606 0.0015783 0.0084021 0 0 0 0 0 0 0 0 0 0 0 0 0 0 0
3.8594 0.00065812 0.0013746 -0.0023452 -0.010425 0 -0.01638 -0.00011244 -0.0014816 0.002869 -0.00015145 0.01378 -0.13081 0 0 0 0 0 0 0 0 0 0 0 0 0 0 0 0 0 0.019973 -0.00047847 0.0001394 0.0021532 -0.0039337 0.0079079 0.014945 0 0 0 0 0 0 0 0 0 0 0 0 0 0 0
3.8633 -0.00045765 -0.00037179 -0.0033513 -0.0059147 0 -0.0096741 0.0002092 -0.00045149 0.0016273 0.00076571 0.010946 -0.14425 0 0 0 0 0 0 0 0 0 0 0 0 0 0 0 0 0 0.013494 -0.0023534 0.0032606 0.0025796 -0.0069462 0.0098858 0.012835 0 0 0 0 0 0 0 0 0 0 0 0 0 0 0
3.8672 -0.0024089 -0.0015592 -0.003636 0.0036429 0 0.0041106 0.00065036 0.0018303 -4.1366e-05 0.0021941 0.0043762 -0.16446 0 0 0 0 0 0 0 0 0 0 0 0 0 0 0 0 0 0.0030864 -0.0029049 0.0055674 0.002714 -0.00732 0.0072756 0.0038466 0 0 0 0 0 0 0 0 0 0 0 0 0 0 0
3.8711 -0.0038916 -0.0011995 -0.0035291 0.010002 0 0.014319 0.0011911 0.002807 -0.00098387 0.0026059 0.00051707 -0.18603 0 0 0 0 0 0 0 0 0 0 0 0 0 0 0 0 0 -0.0054463 -0.0013341 0.0063824 0.0033618 -0.0091453 0.0034052 -0.0044481 0 0 0 0 0 0 0 0 0 0 0 0 0 0 0
3.875 -0.0038182 0.00011492 -0.0029923 0.0077712 0 0.013136 0.0020018 0.0019082 -1.1418e-05 0.0015868 0.0023264 -0.20133 0 0 0 0 0 0 0 0 0 0 0 0 0 0 0 0 0 -0.0083674 0.0019387 0.0058503 0.0049018 -0.01315 0.0021248 -0.0051998 0 0 0 0 0 0 0 0 0 0 0 0 0 0 0
3.8789 -0.0022164 0.00067344 -0.0019591 -0.0014069 0 0.001742 0.0028795 0.0008874 0.0024184 -0.00013877 0.0068876 -0.2093 0 0 0 0 0 0 0 0 0 0 0 0 0 0 0 0 0 -0.0067731 0.005674 0.0046646 0.006785 -0.016503 0.0043034 0.0016056 0 0 0 0 0 0 0 0 0 0 0 0 0 0 0
3.8828 -0.00022296 -0.0006801 -0.00083999 -0.010448 0 -0.010829 0.0031189 0.0014397 0.0040481 -0.001518 0.0085774 -0.21708 0 0 0 0 0 0 0 0 0 0 0 0 0 0 0 0 0 -0.0050318 0.0083264 0.0033959 0.0075994 -0.015971 0.0070901 0.0090718 0 0 0 0 0 0 0 0 0 0 0 0 0 0 0
3.8867 0.0008001 -0.0033877 -0.00046345 -0.012689 0 -0.015241 0.002053 0.0029793 0.0027555 -0.0020088 0.0046093 -0.23097 0 0 0 0 0 0 0 0 0 0 0 0 0 0 0 0 0 -0.006446 0.0083804 0.0020239 0.0058463 -0.010976 0.0066899 0.0095448 0 0 0 0 0 0 0 0 0 0 0 0 0 0 0
3.8906 0.00029565 -0.0056712 -0.0013078 -0.007173 0 -0.0094071 -0.00029783 0.0031257 -0.0013142 -0.001957 -0.0023519 -0.24686 0 0 0 0 0 0 0 0 0 0 0 0 0 0 0 0 0 -0.01029 0.0048033 1.1175e-05 0.0010542 -0.0039088 0.0020477 0.0014576 0 0 0 0 0 0 0 0 0 0 0 0 0 0 0
3.8945 -0.0011205 -0.006075 -0.0027553 0.00086987 0 0.00037272 -0.0031329 0.0003072 -0.0057185 -0.0023612 -0.006868 -0.2526 0 0 0 0 0 0 0 0 0 0 0 0 0 0 0 0 0 -0.012891 -0.0021499 -0.0031659 -0.0055582 0.0020127 -0.0040966 -0.0092957 0 0 0 0 0 0 0 0 0 0 0 0 0 0 0
3.8984 -0.0022007 -0.0045008 -0.0032837 0.0045519 0 0.0054326 -0.0053814 -0.0044171 -0.0078888 -0.0040544 -0.0060168 -0.2416 0 0 0 0 0 0 0 0 0 0 0 0 0 0 0 0 0 -0.011434 -0.010303 -0.0073611 -0.011519 0.0050776 -0.0078171 -0.0146 0 0 0 0 0 0 0 0 0 0 0 0 0 0 0
3.9023 -0.0020498 -0.0019441 -0.0016755 0.0010982 0 0.0023817 -0.0062971 -0.008198 -0.0072527 -0.0067032 -0.0022941 -0.22289 0 0 0 0 0 0 0 0 0 0 0 0 0 0 0 0 0 -0.0066652 -0.01609 -0.011396 -0.01452 0.0058125 -0.0077536 -0.011228 0 0 0 0 0 0 0 0 0 0 0 0 0 0 0
3.9063 -0.00078616 0.0004382 0.0017447 -0.005848 0 -0.0043963 -0.0057126 -0.0088579 -0.0052284 -0.0085222 -0.0014777 -0.21495 0 0 0 0 0 0 0 0 0 0 0 0 0 0 0 0 0 -0.0020471 -0.01652 -0.013377 -0.013839 0.0060553 -0.0063592 -0.0035995 0 0 0 0 0 0 0 0 0 0 0 0 0 0 0
3.9102 0.00058791 0.0018753 0.0050217 -0.0092686 0 -0.0073099 -0.0040016 -0.0064505 -0.0034227 -0.0074146 -0.0073555 -0.22814 0 0 0 0 0 0 0 0 0 0 0 0 0 0 0 0 0 -0.00046864 -0.011383 -0.011771 -0.010663 0.0073857 -0.0073977 5.3068e-05 0 0 0 0 0 0 0 0 0 0 0 0 0 0 0
3.9141 0.00095036 0.0019364 0.0058473 -0.0047673 0 -0.0027725 -0.0019741 -0.0027329 -0.0022149 -0.0029975 -0.017849 -0.25406 0 0 0 0 0 0 0 0 0 0 0 0 0 0 0 0 0 -0.0017407 -0.0038048 -0.0067071 -0.0070586 0.0098506 -0.012015 -0.0051893 0 0 0 0 0 0 0 0 0 0 0 0 0 0 0
3.918 -0.00015312 0.0005032 0.003209 0.0053181 0 0.0054835 -0.00066766 0.0003848 -0.0011391 0.0023228 -0.025785 -0.27366 0 0 0 0 0 0 0 0 0 0 0 0 0 0 0 0 0 -0.0030306 0.0016486 -0.00045526 -0.0044313 0.011529 -0.017064 -0.01636 0 0 0 0 0 0 0 0 0 0 0 0 0 0 0
3.9219 -0.0022719 -0.0019082 -0.0018867 0.013197 0 0.0097769 -0.0008368 0.0017787 -0.00017958 0.0047298 -0.02388 -0.2762 0 0 0 0 0 0 0 0 0 0 0 0 0 0 0 0 0 -0.0015379 0.0020793 0.0037029 -0.0027369 0.0093653 -0.017306 -0.024243 0 0 0 0 0 0 0 0 0 0 0 0 0 0 0
3.9258 -0.0044693 -0.0040263 -0.0070881 0.011625 0 0.0053536 -0.0023001 0.0011202 -7.4869e-05 0.0021475 -0.010358 -0.26889 0 0 0 0 0 0 0 0 0 0 0 0 0 0 0 0 0 0.0030436 -0.001798 0.0037482 -0.00096555 0.0013231 -0.0097251 -0.020129 0 0 0 0 0 0 0 0 0 0 0 0 0 0 0
3.9297 -0.0059881 -0.0045478 -0.010139 3.676e-05 0 -0.0052662 -0.0037842 -0.0012115 -0.0011656 -0.0035676 0.0088679 -0.26745 0 0 0 0 0 0 0 0 0 0 0 0 0 0 0 0 0 0.0081599 -0.0063466 0.00064964 0.0016954 -0.011184 0.0035953 -0.0028153 0 0 0 0 0 0 0 0 0 0 0 0 0 0 0
3.9336 -0.0065988 -0.003311 -0.01005 -0.014247 0 -0.014094 -0.0037207 -0.0039264 -0.0023487 -0.0077043 0.023321 -0.27817 0 0 0 0 0 0 0 0 0 0 0 0 0 0 0 0 0 0.010168 -0.007686 -0.0021074 0.0050807 -0.022738 0.016327 0.019362 0 0 0 0 0 0 0 0 0 0 0 0 0 0 0
3.9375 -0.0064019 -0.0016359 -0.0073966 -0.021158 0 -0.014033 -0.0015384 -0.0050477 -0.0017575 -0.0064629 0.024762 -0.29171 0 0 0 0 0 0 0 0 0 0 0 0 0 0 0 0 0 0.006892 -0.0042717 -0.0011659 0.0081787 -0.026691 0.021883 0.033407 0 0 0 0 0 0 0 0 0 0 0 0 0 0 0
3.9414 -0.005381 -0.0011536 -0.0037991 -0.015641 0 -0.0045972 0.0017108 -0.0031659 0.0012878 -0.00018469 0.013164 -0.29505 0 0 0 0 0 0 0 0 0 0 0 0 0 0 0 0 0 -0.00065875 0.0023507 0.0038888 0.0098409 -0.020049 0.017711 0.030525 0 0 0 0 0 0 0 0 0 0 0 0 0 0 0
3.9453 -0.003252 -0.0021167 -0.00097218 -0.0018337 0 0.007509 0.0041083 0.0011167 0.0052219 0.0068554 -0.0027201 -0.28767 0 0 0 0 0 0 0 0 0 0 0 0 0 0 0 0 0 -0.0085019 0.0087778 0.0099499 0.009408 -0.0065763 0.006974 0.012707 0 0 0 0 0 0 0 0 0 0 0 0 0 0 0
3.9492 0.00013602 -0.0029956 0.00022196 0.0099965 0 0.013412 0.0044047 0.0052257 0.0074403 0.0099015 -0.011388 -0.28339 0 0 0 0 0 0 0 0 0 0 0 0 0 0 0 0 0 -0.011954 0.011827 0.012675 0.0069406 0.005221 -0.0034912 -0.0082 0 0 0 0 0 0 0 0 0 0 0 0 0 0 0
3.9531 0.0041952 -0.0019691 0.00025606 0.011556 0 0.0088918 0.0029051 0.0065787 0.0066481 0.0073574 -0.0072706 -0.2954 0 0 0 0 0 0 0 0 0 0 0 0 0 0 0 0 0 -0.0088017 0.01015 0.0098069 0.0031637 0.0085042 -0.0076382 -0.018838 0 0 0 0 0 0 0 0 0 0 0 0 0 0 0
3.957 0.0074725 0.0011278 0.00055573 0.0031125 0 -0.0021882 0.0009018 0.004765 0.0039151 0.0016238 0.0047088 -0.32121 0 0 0 0 0 0 0 0 0 0 0 0 0 0 0 0 0 -0.0011745 0.0046907 0.0028048 -0.00075681 0.0038261 -0.0041748 -0.014008 0 0 0 0 0 0 0 0 0 0 0 0 0 0 0
3.9609 0.0083748 0.0044477 0.002307 -0.0069836 0 -0.010645 -0.00066504 0.0017326 0.0014057 -0.0031803 0.012951 -0.34458 0 0 0 0 0 0 0 0 0 0 0 0 0 0 0 0 0 0.0056947 -0.0019624 -0.004456 -0.0036704 -0.0011455 0.0027024 -3.6981e-05 0 0 0 0 0 0 0 0 0 0 0 0 0 0 0
3.9648 0.0063462 0.0057943 0.0052556 -0.0095126 0 -0.0091211 -0.0018908 -0.00021952 0.00028369 -0.0043622 0.0088358 -0.35273 0 0 0 0 0 0 0 0 0 0 0 0 0 0 0 0 0 0.0074172 -0.0069305 -0.0086151 -0.0050681 0.0016818 0.0064711 0.010906 0 0 0 0 0 0 0 0 0 0 0 0 0 0 0
3.9688 0.0025464 0.0046096 0.0076062 -0.0022142 0 0.0018051 -0.0033051 -0.00050592 6.4232e-05 -0.0021853 -0.0057303 -0.35008 0 0 0 0 0 0 0 0 0 0 0 0 0 0 0 0 0 0.0041075 -0.0084323 -0.008887 -0.0053985 0.013251 0.0032187 0.01074 0 0 0 0 0 0 0 0 0 0 0 0 0 0 0
3.9727 -0.00067993 0.0023006 0.0073783 0.0084865 0 0.013616 -0.0047984 -0.00024724 -0.00012254 0.00093135 -0.0196 -0.35329 0 0 0 0 0 0 0 0 0 0 0 0 0 0 0 0 0 0.00041162 -0.0065143 -0.0067885 -0.0055677 0.025773 -0.0053091 0.0012526 0 0 0 0 0 0 0 0 0 0 0 0 0 0 0
3.9766 -0.001323 0.00074725 0.0042101 0.013286 0 0.016484 -0.0053742 -0.00046296 -0.00010907 0.0024709 -0.021745 -0.37294 0 0 0 0 0 0 0 0 0 0 0 0 0 0 0 0 0 0.0014319 -0.0027218 -0.0042359 -0.0058459 0.028978 -0.012995 -0.0087977 0 0 0 0 0 0 0 0 0 0 0 0 0 0 0
3.9805 0.00086983 0.00069708 -4.3518e-05 0.0082028 0 0.0074984 -0.0040468 -0.00072878 0.0010868 0.0015861 -0.010636 -0.40171 0 0 0 0 0 0 0 0 0 0 0 0 0 0 0 0 0 0.0079082 0.0010088 -0.0019408 -0.0052526 0.018955 -0.014076 -0.011949 0 0 0 0 0 0 0 0 0 0 0 0 0 0 0
3.9844 0.0041903 0.0016127 -0.0026316 -0.0019991 0 -0.0064052 -0.00091519 0.00015947 0.0036858 -0.00041191 0.0046325 -0.42146 0 0 0 0 0 0 0 0 0 0 0 0 0 0 0 0 0 0.015088 0.0034207 0.00062739 -0.0023231 0.0017384 -0.0075463 -0.007894 0 0 0 0 0 0 0 0 0 0 0 0 0 0 0
3.9883 0.0062086 0.0027382 -0.0020713 -0.0080454 0 -0.013735 0.0027346 0.0024822 0.0062281 -0.0010586 0.012391 -0.42162 0 0 0 0 0 0 0 0 0 0 0 0 0 0 0 0 0 0.016592 0.0043031 0.0040822 0.0031946 -0.011592 0.0023105 -0.0020905 0 0 0 0 0 0 0 0 0 0 0 0 0 0 0
3.9922 0.0055592 0.0038809 0.00078353 -0.0041931 0 -0.0079229 0.0053852 0.0050617 0.0066361 0.0012868 0.0083537 -0.40935 0 0 0 0 0 0 0 0 0 0 0 0 0 0 0 0 0 0.0099857 0.0041987 0.0081223 0.0094062 -0.01396 0.0095907 0.00054187 0 0 0 0 0 0 0 0 0 0 0 0 0 0 0
3.9961 0.0029312 0.0050662 0.0036896 0.0069339 0 0.0069748 0.0063462 0.0065983 0.0042937 0.0057749 -0.0012796 -0.40143 0 0 0 0 0 0 0 0 0 0 0 0 0 0 0 0 0 -0.00092289 0.0039947 0.011623 0.013373 -0.0074893 0.011397 0.00026929 0 0 0 0 0 0 0 0 0 0 0 0 0 0 0
4 0.00052131 0.0058214 0.0049672 0.016695 0 0.019388 0.0060242 0.0072063 0.00094355 0.0092431 -0.005869 -0.40761 0 0 0 0 0 0 0 0 0 0 0 0 0 0 0 0 0 -0.0090646 0.0046844 0.01356 0.013543 -0.00055816 0.0095611 0.0013726 0 0 0 0 0 0 0 0 0 0 0 0 0 0 0
4.0039 0.00036786 0.0053108 0.0045879 0.017647 0 0.019669 0.0054166 0.0081781 -0.00061255 0.0086565 0.0003063 -0.42287 0 0 0 0 0 0 0 0 0 0 0 0 0 0 0 0 0 -0.0096508 0.0070204 0.013782 0.01121 0.00015502 0.0083254 0.0070695 0 0 0 0 0 0 0 0 0 0 0 0 0 0 0
4.0078 0.0028137 0.0033316 0.0035778 0.0093854 0 0.0078668 0.0054528 0.010181 0.0012177 0.0040873 0.013613 -0.43528 0 0 0 0 0 0 0 0 0 0 0 0 0 0 0 0 0 -0.0034646 0.010798 0.012929 0.0093759 -0.0047236 0.010383 0.015893 0 0 0 0 0 0 0 0 0 0 0 0 0 0 0
4.0117 0.0062271 0.00088917 0.0026879 -0.0016415 0 -0.006651 0.0065738 0.012071 0.0056455 -0.00065341 0.024762 -0.4395 0 0 0 0 0 0 0 0 0 0 0 0 0 0 0 0 0 0.0045325 0.014263 0.011657 0.0098881 -0.0086866 0.014787 0.022797 0 0 0 0 0 0 0 0 0 0 0 0 0 0 0
4.0156 0.0081709 -0.00056949 0.0018593 -0.0076578 0 -0.01308 0.0084596 0.011845 0.010226 -0.00099444 0.026649 -0.44099 0 0 0 0 0 0 0 0 0 0 0 0 0 0 0 0 0 0.0094835 0.014629 0.009938 0.011581 -0.0058188 0.018191 0.023458 0 0 0 0 0 0 0 0 0 0 0 0 0 0 0
4.0195 0.0071577 -0.00054622 0.00087058 -0.005543 0 -0.0076762 0.0098836 0.0087224 0.012515 0.0040321 0.01945 -0.44788 0 0 0 0 0 0 0 0 0 0 0 0 0 0 0 0 0 0.0099314 0.0099881 0.0070855 0.011304 0.0039004 0.017825 0.017685 0 0 0 0 0 0 0 0 0 0 0 0 0 0 0
4.0234 0.0037171 8.9605e-05 0.0001219 0.0014333 0 0.0040219 0.0091006 0.0039787 0.011284 0.010214 0.0093386 -0.46092 0 0 0 0 0 0 0 0 0 0 0 0 0 0 0 0 0 0.0078136 0.0013037 0.0025361 0.0069276 0.014917 0.013464 0.0093381 0 0 0 0 0 0 0 0 0 0 0 0 0 0 0
4.0273 1.1483e-05 0.00018928 0.00043416 0.0069436 0 0.012386 0.0050408 -0.0003203 0.0068476 0.011417 0.0028458 -0.47259 0 0 0 0 0 0 0 0 0 0 0 0 0 0 0 0 0 0.0059869 -0.0074604 -0.0032446 -0.00054664 0.021005 0.0070201 0.0033531 0 0 0 0 0 0 0 0 0 0 0 0 0 0 0
4.0313 -0.0017093 -0.00033124 0.0020481 0.0068334 0 0.011397 -0.0013646 -0.003102 0.00087666 0.0051054 0.0018484 -0.47543 0 0 0 0 0 0 0 0 0 0 0 0 0 0 0 0 0 0.0058079 -0.011763 -0.0085317 -0.0076939 0.019935 0.00069939 0.0022828 0 0 0 0 0 0 0 0 0 0 0 0 0 0 0
4.0352 -0.00068117 -0.00047228 0.0040682 0.0020613 0 0.0026788 -0.0071197 -0.0045502 -0.0041255 -0.0050111 0.0028418 -0.46959 0 0 0 0 0 0 0 0 0 0 0 0 0 0 0 0 0 0.0065018 -0.0097752 -0.011147 -0.011377 0.014168 -0.0044137 0.0044516 0 0 0 0 0 0 0 0 0 0 0 0 0 0 0
4.0391 0.0019225 0.00054771 0.0051346 -0.0025909 0 -0.0065662 -0.0090156 -0.0048951 -0.0059425 -0.011898 0.00043478 -0.46181 0 0 0 0 0 0 0 0 0 0 0 0 0 0 0 0 0 0.006214 -0.0037789 -0.0098603 -0.010871 0.0078925 -0.0083539 0.0047308 0 0 0 0 0 0 0 0 0 0 0 0 0 0 0
4.043 0.0039674 0.0022744 0.0046697 -0.0026381 0 -0.0093113 -0.0061824 -0.0036784 -0.0041512 -0.011127 -0.0079017 -0.45806 0 0 0 0 0 0 0 0 0 0 0 0 0 0 0 0 0 0.0035714 0.0016332 -0.0053771 -0.0077393 0.0036397 -0.011369 -0.0020994 0 0 0 0 0 0 0 0 0 0 0 0 0 0 0
4.0469 0.0039854 0.0035347 0.0033527 0.0024773 0 -0.0036131 -0.0010252 -0.00069542 -0.00081983 -0.0043832 -0.019323 -0.45852 0 0 0 0 0 0 0 0 0 0 0 0 0 0 0 0 0 -0.001289 0.0030845 -4.8339e-05 -0.0041297 0.0011377 -0.013222 -0.016856 0 0 0 0 0 0 0 0 0 0 0 0 0 0 0
4.0508 0.0021931 0.0038333 0.0023438 0.0089337 0 0.0064417 0.0026096 0.0026617 0.00076198 0.0024812 -0.027165 -0.45916 0 0 0 0 0 0 0 0 0 0 0 0 0 0 0 0 0 -0.0066884 0.00074866 0.0036066 -0.0013695 -0.0014677 -0.013266 -0.033425 0 0 0 0 0 0 0 0 0 0 0 0 0 0 0
4.0547 0.00015452 0.0038535 0.0021785 0.0115 0 0.013864 0.0026135 0.0038802 -0.0012083 0.004658 -0.02565 -0.4566 0 0 0 0 0 0 0 0 0 0 0 0 0 0 0 0 0 -0.010368 -0.0022413 0.0045198 0.00019626 -0.0056602 -0.011017 -0.041245 0 0 0 0 0 0 0 0 0 0 0 0 0 0 0
4.0586 -0.00055618 0.0043971 0.002524 0.0076626 0 0.013642 0.00027721 0.001762 -0.0052223 0.0019632 -0.01445 -0.45047 0 0 0 0 0 0 0 0 0 0 0 0 0 0 0 0 0 -0.010969 -0.0024723 0.0036104 0.00077462 -0.011284 -0.0066484 -0.032528 0 0 0 0 0 0 0 0 0 0 0 0 0 0 0
4.0625 0.00044511 0.0051005 0.0028752 -0.00024229 0 0.0062089 -0.0010971 -0.0017756 -0.0074933 -0.0019713 0.00051384 -0.44209 0 0 0 0 0 0 0 0 0 0 0 0 0 0 0 0 0 -0.0090485 0.0013094 0.002873 0.0010397 -0.016365 -0.0010446 -0.0092257 0 0 0 0 0 0 0 0 0 0 0 0 0 0 0
4.0664 0.0022264 0.0046661 0.0031624 -0.0066065 0 -0.0028345 0.00072133 -0.002984 -0.0051984 -0.0033016 0.011175 -0.43329 0 0 0 0 0 0 0 0 0 0 0 0 0 0 0 0 0 -0.0066259 0.0076347 0.0038215 0.0022383 -0.01795 0.0045592 0.016654 0 0 0 0 0 0 0 0 0 0 0 0 0 0 0
4.0703 0.0034502 0.0025087 0.0034982 -0.006783 0 -0.006775 0.005015 0.00018207 0.0010402 -0.00075333 0.013454 -0.42724 0 0 0 0 0 0 0 0 0 0 0 0 0 0 0 0 0 -0.0053542 0.01349 0.0065114 0.0056106 -0.013823 0.009152 0.031049 0 0 0 0 0 0 0 0 0 0 0 0 0 0 0
4.0742 0.0034168 -0.00017364 0.0035322 -0.00073931 0 -0.0029276 0.0090191 0.0058864 0.0078154 0.0042824 0.010379 -0.42874 0 0 0 0 0 0 0 0 0 0 0 0 0 0 0 0 0 -0.004784 0.016053 0.0097176 0.011077 -0.004408 0.012444 0.028351 0 0 0 0 0 0 0 0 0 0 0 0 0 0 0
4.0781 0.0023493 -0.0014288 0.0024925 0.006806 0 0.0050971 0.010419 0.010032 0.012013 0.0093089 0.0092441 -0.44064 0 0 0 0 0 0 0 0 0 0 0 0 0 0 0 0 0 -0.0025131 0.014026 0.011834 0.016509 0.0066398 0.01494 0.015522 0 0 0 0 0 0 0 0 0 0 0 0 0 0 0
4.082 0.00084204 -0.00074082 0.00011961 0.0099841 0 0.010131 0.0089394 0.010073 0.013184 0.012068 0.015011 -0.45891 0 0 0 0 0 0 0 0 0 0 0 0 0 0 0 0 0 0.0035574 0.0082174 0.011662 0.018841 0.01435 0.017402 0.0060011 0 0 0 0 0 0 0 0 0 0 0 0 0 0 0
4.0859 -0.00081104 0.00014617 -0.0026046 0.0062777 0 0.0072848 0.005816 0.007003 0.012974 0.011163 0.025687 -0.47291 0 0 0 0 0 0 0 0 0 0 0 0 0 0 0 0 0 0.012752 0.0012137 0.0087099 0.016425 0.015984 0.019938 0.0085931 0 0 0 0 0 0 0 0 0 0 0 0 0 0 0
4.0898 -0.0026858 -0.0010325 -0.0040466 -0.0016911 0 -0.0019527 0.0022054 0.0035783 0.012602 0.0065876 0.033803 -0.47353 0 0 0 0 0 0 0 0 0 0 0 0 0 0 0 0 0 0.021329 -0.0039729 0.0032301 0.010406 0.013268 0.021427 0.020877 0 0 0 0 0 0 0 0 0 0 0 0 0 0 0
4.0938 -0.0047082 -0.0044645 -0.0034688 -0.0084368 0 -0.010944 -0.0015943 0.0010735 0.011339 0.00018932 0.032557 -0.46272 0 0 0 0 0 0 0 0 0 0 0 0 0 0 0 0 0 0.024877 -0.0058063 -0.0037223 0.0036268 0.010822 0.019884 0.032172 0 0 0 0 0 0 0 0 0 0 0 0 0 0 0
4.0977 -0.0062416 -0.0076694 -0.0018823 -0.0099011 0 -0.013434 -0.0055558 -0.0016199 0.0076207 -0.0049319 0.020999 -0.45383 0 0 0 0 0 0 0 0 0 0 0 0 0 0 0 0 0 0.021418 -0.0053514 -0.010369 -0.0019056 0.011719 0.013723 0.032378 0 0 0 0 0 0 0 0 0 0 0 0 0 0 0
4.1016 -0.0063874 -0.0077339 -0.0011073 -0.0061732 0 -0.0084835 -0.0090695 -0.0056882 0.0013208 -0.0064995 0.0039108 -0.46017 0 0 0 0 0 0 0 0 0 0 0 0 0 0 0 0 0 0.012556 -0.0053946 -0.014777 -0.0063339 0.014243 0.0030597 0.01863 0 0 0 0 0 0 0 0 0 0 0 0 0 0 0
4.1055 -0.0048248 -0.0041342 -0.0018919 -0.00066697 0 -0.00060481 -0.011065 -0.009947 -0.0055453 -0.0050743 -0.012719 -0.4816 0 0 0 0 0 0 0 0 0 0 0 0 0 0 0 0 0 0.0018683 -0.007915 -0.015823 -0.010725 0.01328 -0.0099278 -0.0046705 0 0 0 0 0 0 0 0 0 0 0 0 0 0 0
4.1094 -0.0023604 0.00074755 -0.0031058 0.0030473 0 0.0045126 -0.010994 -0.011522 -0.010535 -0.0037613 -0.025841 -0.50259 0 0 0 0 0 0 0 0 0 0 0 0 0 0 0 0 0 -0.0077558 -0.012035 -0.013851 -0.014871 0.0053685 -0.0219 -0.030117 0 0 0 0 0 0 0 0 0 0 0 0 0 0 0
4.1133 -0.0005201 0.0038454 -0.0029619 0.0037682 0 0.0044353 -0.0094701 -0.0091127 -0.012957 -0.0053875 -0.03552 -0.5049 0 0 0 0 0 0 0 0 0 0 0 0 0 0 0 0 0 -0.015492 -0.01452 -0.010384 -0.016866 -0.0074546 -0.029927 -0.0508 0 0 0 0 0 0 0 0 0 0 0 0 0 0 0
4.1172 -0.00039386 0.003977 -0.0010033 0.0026145 0 0.00080211 -0.0077932 -0.0049801 -0.014088 -0.0097632 -0.04212 -0.48357 0 0 0 0 0 0 0 0 0 0 0 0 0 0 0 0 0 -0.021875 -0.012628 -0.0070677 -0.015178 -0.018982 -0.032699 -0.061196 0 0 0 0 0 0 0 0 0 0 0 0 0 0 0
4.1211 -0.0016929 0.0022658 0.0013016 0.0010893 0 -0.0032737 -0.0068786 -0.0030092 -0.015306 -0.013891 -0.044306 -0.45121 0 0 0 0 0 0 0 0 0 0 0 0 0 0 0 0 0 -0.027213 -0.0067319 -0.0047325 -0.010888 -0.024194 -0.030714 -0.057689 0 0 0 0 0 0 0 0 0 0 0 0 0 0 0
4.125 -0.0028729 0.00044869 0.0020416 -0.00048125 0 -0.005935 -0.006688 -0.0047083 -0.016372 -0.014956 -0.040088 -0.42684 0 0 0 0 0 0 0 0 0 0 0 0 0 0 0 0 0 -0.030784 -0.00016185 -0.0032929 -0.0072641 -0.02333 -0.025536 -0.040706 0 0 0 0 0 0 0 0 0 0 0 0 0 0 0
4.1289 -0.0022876 -0.00074491 0.00085006 -0.002671 0 -0.0069335 -0.0065414 -0.0075429 -0.015738 -0.012879 -0.029368 -0.42026 0 0 0 0 0 0 0 0 0 0 0 0 0 0 0 0 0 -0.031301 0.0036413 -0.0022678 -0.006653 -0.020605 -0.018767 -0.016648 0 0 0 0 0 0 0 0 0 0 0 0 0 0 0
4.1328 0.00053396 -0.0015135 -0.0007117 -0.0054695 0 -0.0062701 -0.005705 -0.0075389 -0.012335 -0.0096838 -0.014921 -0.4263 0 0 0 0 0 0 0 0 0 0 0 0 0 0 0 0 0 -0.027849 0.0039566 -0.0011767 -0.007842 -0.019097 -0.011398 0.0040768 0 0 0 0 0 0 0 0 0 0 0 0 0 0 0
4.1367 0.004487 -0.0018605 -0.0007344 -0.0074182 0 -0.0035169 -0.0036226 -0.0033501 -0.0066319 -0.0066327 -0.00071606 -0.43264 0 0 0 0 0 0 0 0 0 0 0 0 0 0 0 0 0 -0.020417 0.0029821 0.00052046 -0.0068841 -0.017309 -0.0038241 0.013288 0 0 0 0 0 0 0 0 0 0 0 0 0 0 0
4.1406 0.0076407 -0.0012294 0.0012051 -0.0064454 0 0.0012296 6.3914e-05 0.002602 0.0001065 -0.0026745 0.01053 -0.43206 0 0 0 0 0 0 0 0 0 0 0 0 0 0 0 0 0 -0.0098421 0.0034416 0.0034431 -0.00089488 -0.011125 0.0037175 0.010814 0 0 0 0 0 0 0 0 0 0 0 0 0 0 0
4.1445 0.0085147 0.0005701 0.0037998 -0.0017088 0 0.0062856 0.0051768 0.0069358 0.0071522 0.0037835 0.018278 -0.42728 0 0 0 0 0 0 0 0 0 0 0 0 0 0 0 0 0 0.0024314 0.0060789 0.0077126 0.0088565 0.00096088 0.010776 0.0044066 0 0 0 0 0 0 0 0 0 0 0 0 0 0 0
4.1484 0.0069338 0.0025148 0.0053884 0.0052471 0 0.0090559 0.010454 0.0086885 0.014346 0.011848 0.023328 -0.42555 0 0 0 0 0 0 0 0 0 0 0 0 0 0 0 0 0 0.01463 0.0093037 0.012138 0.017654 0.015001 0.016744 0.0034721 0 0 0 0 0 0 0 0 0 0 0 0 0 0 0
4.1523 0.003931 0.0030023 0.0053337 0.011119 0 0.0081258 0.013658 0.0095048 0.020817 0.017693 0.026754 -0.43041 0 0 0 0 0 0 0 0 0 0 0 0 0 0 0 0 0 0.025067 0.010883 0.014311 0.02117 0.024363 0.021258 0.012063 0 0 0 0 0 0 0 0 0 0 0 0 0 0 0
4.1563 0.0009183 0.0014803 0.0040775 0.012853 0 0.0045532 0.012868 0.01081 0.024352 0.017766 0.029592 -0.43899 0 0 0 0 0 0 0 0 0 0 0 0 0 0 0 0 0 0.032659 0.0097139 0.012189 0.018764 0.02542 0.024453 0.026904 0 0 0 0 0 0 0 0 0 0 0 0 0 0 0
4.1602 -0.001197 -0.00082872 0.0022089 0.0095737 0 0.00088926 0.0081208 0.01166 0.022844 0.012428 0.03264 -0.44589 0 0 0 0 0 0 0 0 0 0 0 0 0 0 0 0 0 0.037088 0.0061576 0.0061021 0.013374 0.02045 0.026663 0.04098 0 0 0 0 0 0 0 0 0 0 0 0 0 0 0
4.1641 -0.0023633 -0.0020787 -0.00011272 0.0031303 0 -0.0010352 0.0017955 0.0099459 0.016641 0.0059894 0.035514 -0.44837 0 0 0 0 0 0 0 0 0 0 0 0 0 0 0 0 0 0.038336 0.0012687 -0.00080994 0.0086149 0.014952 0.027723 0.048344 0 0 0 0 0 0 0 0 0 0 0 0 0 0 0
4.168 -0.0030914 -0.0015896 -0.0027657 -0.0030613 0 -0.0012558 -0.0029497 0.0054211 0.0090383 0.0028483 0.035746 -0.44749 0 0 0 0 0 0 0 0 0 0 0 0 0 0 0 0 0 0.036012 -0.0038018 -0.0046253 0.0061219 0.012319 0.026583 0.046121 0 0 0 0 0 0 0 0 0 0 0 0 0 0 0
4.1719 -0.0038563 -0.00026046 -0.0050605 -0.0060662 0 -0.0008491 -0.0044548 0.00068352 0.0038056 0.0036364 0.029703 -0.44562 0 0 0 0 0 0 0 0 0 0 0 0 0 0 0 0 0 0.029304 -0.0077463 -0.0036718 0.0052762 0.011225 0.021817 0.033952 0 0 0 0 0 0 0 0 0 0 0 0 0 0 0
4.1758 -0.0046622 0.000762 -0.005945 -0.00508 0 -0.0004812 -0.0035084 -0.0013368 0.001912 0.0052195 0.01554 -0.44382 0 0 0 0 0 0 0 0 0 0 0 0 0 0 0 0 0 0.017867 -0.0091239 0.00014644 0.0046902 0.0079421 0.012831 0.013651 0 0 0 0 0 0 0 0 0 0 0 0 0 0 0
4.1797 -0.0050431 0.0014353 -0.0049284 -0.0016774 0 -7.2068e-05 -0.0021888 -0.00059991 0.00080131 0.0042293 -0.0042552 -0.44175 0 0 0 0 0 0 0 0 0 0 0 0 0 0 0 0 0 0.0028265 -0.0071374 0.0030596 0.0034172 0.00069615 0.00076606 -0.010024 0 0 0 0 0 0 0 0 0 0 0 0 0 0 0
4.1836 -0.0044342 0.0025164 -0.0026309 0.0014332 0 0.00040971 -0.0018864 -9.2711e-05 -0.0028943 0.00020124 -0.023584 -0.43879 0 0 0 0 0 0 0 0 0 0 0 0 0 0 0 0 0 -0.013172 -0.0025956 0.0026768 0.00094801 -0.0085163 -0.011754 -0.029764 0 0 0 0 0 0 0 0 0 0 0 0 0 0 0
4.1875 -0.0026178 0.0040656 -0.00026177 0.0022546 0 0.00048491 -0.002463 -0.0025765 -0.0098941 -0.0047302 -0.036626 -0.43492 0 0 0 0 0 0 0 0 0 0 0 0 0 0 0 0 0 -0.027087 0.0021778 -0.00022859 -0.0031348 -0.01609 -0.021935 -0.039203 0 0 0 0 0 0 0 0 0 0 0 0 0 0 0
4.1914 6.104e-05 0.004817 0.0013743 0.00064844 0 -0.00016931 -0.003102 -0.007558 -0.017531 -0.0085772 -0.041459 -0.43057 0 0 0 0 0 0 0 0 0 0 0 0 0 0 0 0 0 -0.036792 0.0047904 -0.002952 -0.008782 -0.020171 -0.028122 -0.037484 0 0 0 0 0 0 0 0 0 0 0 0 0 0 0
4.1953 0.0028281 0.0034637 0.0022096 -0.00196 0 -0.00093367 -0.0035595 -0.011839 -0.02229 -0.011224 -0.040114 -0.4265 0 0 0 0 0 0 0 0 0 0 0 0 0 0 0 0 0 -0.041501 0.0043653 -0.0037125 -0.014733 -0.021599 -0.030148 -0.030238 0 0 0 0 0 0 0 0 0 0 0 0 0 0 0
4.1992 0.0048541 0.0004555 0.002362 -0.0039145 0 -0.00073871 -0.0042848 -0.012899 -0.022777 -0.013405 -0.035481 -0.42356 0 0 0 0 0 0 0 0 0 0 0 0 0 0 0 0 0 -0.041259 0.0018063 -0.0032352 -0.018699 -0.021857 -0.028733 -0.025015 0 0 0 0 0 0 0 0 0 0 0 0 0 0 0
4.2031 0.0056347 -0.00197 0.0016519 -0.0045051 0 0.00049419 -0.0054039 -0.01121 -0.020133 -0.014712 -0.028701 -0.42198 0 0 0 0 0 0 0 0 0 0 0 0 0 0 0 0 0 -0.036386 -0.0012999 -0.0036204 -0.018841 -0.020699 -0.024742 -0.024893 0 0 0 0 0 0 0 0 0 0 0 0 0 0 0
4.207 0.0051799 -0.001874 1.4812e-05 -0.0040757 0 0.0013877 -0.005988 -0.0090521 -0.015925 -0.01345 -0.019696 -0.42072 0 0 0 0 0 0 0 0 0 0 0 0 0 0 0 0 0 -0.02755 -0.003804 -0.0058874 -0.015261 -0.016174 -0.018989 -0.02631 0 0 0 0 0 0 0 0 0 0 0 0 0 0 0
4.2109 0.0039471 0.00036878 -0.0016915 -0.0032224 0 0.00065837 -0.0046997 -0.0075424 -0.010353 -0.0086036 -0.009524 -0.41848 0 0 0 0 0 0 0 0 0 0 0 0 0 0 0 0 0 -0.016109 -0.0050827 -0.0088233 -0.009899 -0.0069304 -0.01241 -0.023162 0 0 0 0 0 0 0 0 0 0 0 0 0 0 0
4.2148 0.0025885 0.0024198 -0.0018068 -0.0020481 0 -0.00089286 -0.0012434 -0.0055567 -0.0028463 -0.001454 -0.00098026 -0.41647 0 0 0 0 0 0 0 0 0 0 0 0 0 0 0 0 0 -0.0038905 -0.0045633 -0.010229 -0.0048969 0.0056968 -0.0059669 -0.012922 0 0 0 0 0 0 0 0 0 0 0 0 0 0 0
4.2188 0.0016469 0.0023938 0.00068748 -0.00020518 0 -0.00059577 0.0029895 -0.0017035 0.0059063 0.0052604 0.0038627 -0.41966 0 0 0 0 0 0 0 0 0 0 0 0 0 0 0 0 0 0.0076486 -0.0019023 -0.0090811 -0.0011002 0.017937 -0.00012419 0.0012742 0 0 0 0 0 0 0 0 0 0 0 0 0 0 0
4.2227 0.001333 0.00071569 0.0047325 0.0024752 0 0.0032552 0.005888 0.0033175 0.013335 0.0097283 0.0063793 -0.43323 0 0 0 0 0 0 0 0 0 0 0 0 0 0 0 0 0 0.01802 0.002044 -0.0062696 0.0019053 0.025857 0.0055268 0.014044 0 0 0 0 0 0 0 0 0 0 0 0 0 0 0
4.2266 0.0014751 -0.00056028 0.0075209 0.0055392 0 0.0088103 0.0063046 0.0070856 0.016903 0.01224 0.010658 -0.45544 0 0 0 0 0 0 0 0 0 0 0 0 0 0 0 0 0 0.027255 0.0048633 -0.0032651 0.0046671 0.027638 0.011853 0.022511 0 0 0 0 0 0 0 0 0 0 0 0 0 0 0
4.2305 0.0016561 -8.0384e-05 0.0066937 0.0080871 0 0.01153 0.004847 0.0082407 0.016581 0.013942 0.019317 -0.47464 0 0 0 0 0 0 0 0 0 0 0 0 0 0 0 0 0 0.034832 0.004087 -0.00033541 0.0072408 0.024202 0.019175 0.027509 0 0 0 0 0 0 0 0 0 0 0 0 0 0 0
4.2344 0.0014593 0.0014855 0.0024524 0.0092695 0 0.008243 0.003163 0.0082365 0.014985 0.014933 0.030095 -0.47615 0 0 0 0 0 0 0 0 0 0 0 0 0 0 0 0 0 0.039263 -0.00031516 0.0036456 0.009729 0.018159 0.026598 0.030901 0 0 0 0 0 0 0 0 0 0 0 0 0 0 0
4.2383 0.00068455 0.0024507 -0.0025005 0.0085915 0 0.00047273 0.0025854 0.0096942 0.014793 0.014175 0.037155 -0.45546 0 0 0 0 0 0 0 0 0 0 0 0 0 0 0 0 0 0.039002 -0.0050044 0.0095749 0.012898 0.01211 0.032342 0.032862 0 0 0 0 0 0 0 0 0 0 0 0 0 0 0
4.2422 -0.00058003 0.0020331 -0.0052135 0.0059686 0 -0.0065452 0.0033811 0.013069 0.016105 0.011259 0.036157 -0.42538 0 0 0 0 0 0 0 0 0 0 0 0 0 0 0 0 0 0.033831 -0.0054827 0.016463 0.017503 0.0073335 0.034739 0.032192 0 0 0 0 0 0 0 0 0 0 0 0 0 0 0
4.2461 -0.0020274 0.00089002 -0.0048212 0.001843 0 -0.0084135 0.004936 0.015557 0.016506 0.0075988 0.028071 -0.40773 0 0 0 0 0 0 0 0 0 0 0 0 0 0 0 0 0 0.025232 4.0787e-05 0.021561 0.022678 0.0033885 0.032965 0.028526 0 0 0 0 0 0 0 0 0 0 0 0 0 0 0
4.25 -0.0032445 -0.00012085 -0.0028825 -0.0026359 0 -0.0052887 0.0062745 0.013766 0.013678 0.0052011 0.017948 -0.4147 0 0 0 0 0 0 0 0 0 0 0 0 0 0 0 0 0 0.015318 0.0086197 0.022228 0.025358 -0.0012172 0.027057 0.023095 0 0 0 0 0 0 0 0 0 0 0 0 0 0 0
4.2539 -0.0037801 -0.0011074 -0.0016776 -0.0058816 0 -0.0012655 0.0063866 0.0073301 0.0076576 0.0042544 0.010118 -0.43702 0 0 0 0 0 0 0 0 0 0 0 0 0 0 0 0 0 0.0054153 0.014494 0.017801 0.022063 -0.0075801 0.017649 0.01701 0 0 0 0 0 0 0 0 0 0 0 0 0 0 0
4.2578 -0.0031958 -0.002608 -0.0022342 -0.0068678 0 -0.00036503 0.0045196 -0.00052462 0.0004809 0.0025169 0.0047874 -0.4519 0 0 0 0 0 0 0 0 0 0 0 0 0 0 0 0 0 -0.0042839 0.013491 0.0098829 0.011884 -0.015098 0.005982 0.0095741 0 0 0 0 0 0 0 0 0 0 0 0 0 0 0
4.2617 -0.0012015 -0.0040912 -0.0037161 -0.0060939 0 -0.003177 0.00075411 -0.0060718 -0.0060433 -0.0023468 -0.00095805 -0.44458 0 0 0 0 0 0 0 0 0 0 0 0 0 0 0 0 0 -0.013871 0.0061583 0.0011345 -0.0021374 -0.021445 -0.0059809 -0.00079734 0 0 0 0 0 0 0 0 0 0 0 0 0 0 0
4.2656 0.0021004 -0.0036999 -0.0042603 -0.0052209 0 -0.0069355 -0.0034896 -0.0083769 -0.011711 -0.0097949 -0.0095706 -0.42317 0 0 0 0 0 0 0 0 0 0 0 0 0 0 0 0 0 -0.022855 -0.0028849 -0.0061231 -0.014772 -0.024087 -0.016082 -0.013993 0 0 0 0 0 0 0 0 0 0 0 0 0 0 0
4.2695 0.0060206 -6.1363e-05 -0.0022592 -0.0051753 0 -0.0080985 -0.0058646 -0.0092542 -0.017011 -0.016125 -0.020887 -0.41123 0 0 0 0 0 0 0 0 0 0 0 0 0 0 0 0 0 -0.030264 -0.008496 -0.010507 -0.0221 -0.022114 -0.023222 -0.027379 0 0 0 0 0 0 0 0 0 0 0 0 0 0 0
4.2734 0.0093747 0.0056965 0.0026857 -0.0044926 0 -0.0046527 -0.0046453 -0.010302 -0.021335 -0.017477 -0.032889 -0.42451 0 0 0 0 0 0 0 0 0 0 0 0 0 0 0 0 0 -0.035322 -0.0083768 -0.011569 -0.023725 -0.016672 -0.02819 -0.038083 0 0 0 0 0 0 0 0 0 0 0 0 0 0 0
4.2773 0.010949 0.010229 0.0092557 -0.00019963 0 0.0031579 -0.00030722 -0.010735 -0.022745 -0.013221 -0.043198 -0.45462 0 0 0 0 0 0 0 0 0 0 0 0 0 0 0 0 0 -0.037533 -0.0039362 -0.0098555 -0.022029 -0.0096392 -0.032705 -0.045494 0 0 0 0 0 0 0 0 0 0 0 0 0 0 0
4.2813 0.010127 0.010681 0.014503 0.0086945 0 0.012855 0.004436 -0.008583 -0.019758 -0.00643 -0.048989 -0.4762 0 0 0 0 0 0 0 0 0 0 0 0 0 0 0 0 0 -0.035931 0.001258 -0.0070294 -0.019607 -0.0020577 -0.036967 -0.050324 0 0 0 0 0 0 0 0 0 0 0 0 0 0 0
4.2852 0.007272 0.0071778 0.015056 0.018267 0 0.019885 0.0065161 -0.0036784 -0.0131 -0.001155 -0.046199 -0.47109 0 0 0 0 0 0 0 0 0 0 0 0 0 0 0 0 0 -0.028711 0.0037905 -0.0053223 -0.017359 0.0058371 -0.037973 -0.050825 0 0 0 0 0 0 0 0 0 0 0 0 0 0 0
4.2891 0.0035949 0.0025392 0.0094278 0.021101 0 0.019031 0.0048708 0.0013469 -0.0053252 0.0007322 -0.031003 -0.44557 0 0 0 0 0 0 0 0 0 0 0 0 0 0 0 0 0 -0.014495 0.0020966 -0.006069 -0.014549 0.013166 -0.030907 -0.041306 0 0 0 0 0 0 0 0 0 0 0 0 0 0 0
4.293 0.00053176 -0.00039869 -6.2e-05 0.012263 0 0.0080595 0.0012559 0.0035064 0.0013509 0.00039645 -0.0040157 -0.42389 0 0 0 0 0 0 0 0 0 0 0 0 0 0 0 0 0 0.0053248 -0.0028551 -0.0083181 -0.010094 0.017683 -0.013297 -0.016707 0 0 0 0 0 0 0 0 0 0 0 0 0 0 0
4.2969 -0.0010121 -0.0010356 -0.0079604 -0.0048946 0 -0.0085125 -0.0011703 0.0026887 0.006624 0.00046984 0.026717 -0.42485 0 0 0 0 0 0 0 0 0 0 0 0 0 0 0 0 0 0.025526 -0.0079264 -0.0090344 -0.0035782 0.017415 0.011361 0.019862 0 0 0 0 0 0 0 0 0 0 0 0 0 0 0
4.3008 -0.001131 -0.0007354 -0.0093887 -0.019113 0 -0.02005 -0.00021959 0.0019575 0.011465 0.0029823 0.048569 -0.44455 0 0 0 0 0 0 0 0 0 0 0 0 0 0 0 0 0 0.039136 -0.0093299 -0.0052189 0.0045907 0.013363 0.034191 0.054742 0 0 0 0 0 0 0 0 0 0 0 0 0 0 0
4.3047 -0.0008293 -0.00085624 -0.0041614 -0.019088 0 -0.016832 0.0039352 0.0044247 0.016264 0.0083286 0.052651 -0.46152 0 0 0 0 0 0 0 0 0 0 0 0 0 0 0 0 0 0.041773 -0.004956 0.0035953 0.013425 0.0099312 0.046176 0.071261 0 0 0 0 0 0 0 0 0 0 0 0 0 0 0
4.3086 -0.0013784 -0.001547 0.0025432 -0.0031322 0 0.00098915 0.0091832 0.0099822 0.020049 0.015197 0.041059 -0.45774 0 0 0 0 0 0 0 0 0 0 0 0 0 0 0 0 0 0.034906 0.0038618 0.014597 0.021541 0.011439 0.044381 0.062426 0 0 0 0 0 0 0 0 0 0 0 0 0 0 0
4.3125 -0.0034203 -0.0023856 0.0042233 0.017786 0 0.020876 0.012963 0.015266 0.021573 0.020848 0.026095 -0.43435 0 0 0 0 0 0 0 0 0 0 0 0 0 0 0 0 0 0.025096 0.012761 0.023374 0.027406 0.017297 0.034142 0.037703 0 0 0 0 0 0 0 0 0 0 0 0 0 0 0
4.3164 -0.0063314 -0.0034708 -0.0013574 0.027289 0 0.026119 0.013547 0.016674 0.020684 0.021923 0.021014 -0.40799 0 0 0 0 0 0 0 0 0 0 0 0 0 0 0 0 0 0.019342 0.017099 0.026588 0.029833 0.02085 0.025108 0.016802 0 0 0 0 0 0 0 0 0 0 0 0 0 0 0
4.3203 -0.008344 -0.0051706 -0.010039 0.016145 0 0.0094341 0.010555 0.01321 0.018081 0.016305 0.029463 -0.3939 0 0 0 0 0 0 0 0 0 0 0 0 0 0 0 0 0 0.019893 0.015055 0.023548 0.028332 0.014236 0.023852 0.014586 0 0 0 0 0 0 0 0 0 0 0 0 0 0 0
4.3242 -0.0075492 -0.0068138 -0.014672 -0.0097802 0 -0.019469 0.0049273 0.0065942 0.013753 0.0052478 0.042227 -0.3938 0 0 0 0 0 0 0 0 0 0 0 0 0 0 0 0 0 0.022433 0.0085787 0.015896 0.022845 -0.004144 0.028603 0.029308 0 0 0 0 0 0 0 0 0 0 0 0 0 0 0
4.3281 -0.0032687 -0.0063909 -0.011038 -0.03288 0 -0.039767 -0.0013449 -0.00068987 0.0063618 -0.0063261 0.04391 -0.39911 0 0 0 0 0 0 0 0 0 0 0 0 0 0 0 0 0 0.019111 0.0015105 0.0062799 0.013226 -0.026244 0.030194 0.043766 0 0 0 0 0 0 0 0 0 0 0 0 0 0 0
4.332 0.0031701 -0.002337 -0.0010418 -0.036271 0 -0.034999 -0.0058784 -0.0069185 -0.0050634 -0.012663 0.024316 -0.40316 0 0 0 0 0 0 0 0 0 0 0 0 0 0 0 0 0 0.004431 -0.0032429 -0.0026681 -0.00043814 -0.038932 0.018834 0.038297 0 0 0 0 0 0 0 0 0 0 0 0 0 0 0
4.3359 0.0089917 0.0042682 0.0093296 -0.016109 0 -0.0059459 -0.0070222 -0.011065 -0.018642 -0.011455 -0.013748 -0.40793 0 0 0 0 0 0 0 0 0 0 0 0 0 0 0 0 0 -0.019981 -0.0050236 -0.0088283 -0.016377 -0.033585 -0.0079769 0.0054163 0 0 0 0 0 0 0 0 0 0 0 0 0 0 0
4.3398 0.011663 0.0098023 0.014871 0.015291 0 0.029277 -0.0049015 -0.012349 -0.029433 -0.0058551 -0.055257 -0.41888 0 0 0 0 0 0 0 0 0 0 0 0 0 0 0 0 0 -0.045056 -0.0046388 -0.011142 -0.030139 -0.013143 -0.042029 -0.0444 0 0 0 0 0 0 0 0 0 0 0 0 0 0 0
4.3438 0.010541 0.010972 0.014356 0.037647 0 0.047788 -0.001458 -0.010766 -0.032574 -0.0020281 -0.081338 -0.43519 0 0 0 0 0 0 0 0 0 0 0 0 0 0 0 0 0 -0.059034 -0.003046 -0.010343 -0.036148 0.009255 -0.06827 -0.088914 0 0 0 0 0 0 0 0 0 0 0 0 0 0 0
4.3477 0.0071686 0.0077351 0.0099275 0.036361 0 0.037564 0.00080895 -0.007973 -0.027271 -0.0040898 -0.080013 -0.44726 0 0 0 0 0 0 0 0 0 0 0 0 0 0 0 0 0 -0.054664 -0.0011287 -0.0089615 -0.031745 0.019268 -0.073856 -0.10724 0 0 0 0 0 0 0 0 0 0 0 0 0 0 0
4.3516 0.0039317 0.0031886 0.0044041 0.012333 0 0.0052104 0.00051875 -0.006659 -0.017792 -0.010818 -0.05329 -0.44449 0 0 0 0 0 0 0 0 0 0 0 0 0 0 0 0 0 -0.0343 -0.00030637 -0.0097343 -0.020397 0.011325 -0.056521 -0.091498 0 0 0 0 0 0 0 0 0 0 0 0 0 0 0
4.3555 0.0021462 0.00045045 -0.00049686 -0.018496 0 -0.028644 -0.0018394 -0.0081442 -0.01026 -0.016919 -0.016425 -0.42524 0 0 0 0 0 0 0 0 0 0 0 0 0 0 0 0 0 -0.0090982 -0.0023611 -0.013217 -0.010292 -0.0076685 -0.026401 -0.050707 0 0 0 0 0 0 0 0 0 0 0 0 0 0 0
4.3594 0.0011835 -0.00020103 -0.0040379 -0.035625 0 -0.042609 -0.0045788 -0.010574 -0.0079718 -0.017454 0.01101 -0.39883 0 0 0 0 0 0 0 0 0 0 0 0 0 0 0 0 0 0.0078559 -0.0078115 -0.016754 -0.0082464 -0.023351 0.00043044 -0.0052372 0 0 0 0 0 0 0 0 0 0 0 0 0 0 0
4.3633 -0.00063075 -0.00098261 -0.0058373 -0.027839 0 -0.02812 -0.0061027 -0.010193 -0.009257 -0.011464 0.017663 -0.37803 0 0 0 0 0 0 0 0 0 0 0 0 0 0 0 0 0 0.010258 -0.014337 -0.01628 -0.013679 -0.023954 0.012616 0.025018 0 0 0 0 0 0 0 0 0 0 0 0 0 0 0
4.3672 -0.0041721 -0.0036378 -0.0060771 -0.0012962 0 0.0047225 -0.0056155 -0.00501 -0.009394 -0.0020725 0.0082848 -0.36963 0 0 0 0 0 0 0 0 0 0 0 0 0 0 0 0 0 0.0028564 -0.017424 -0.0097598 -0.018336 -0.008424 0.010817 0.032133 0 0 0 0 0 0 0 0 0 0 0 0 0 0 0
4.3711 -0.0084076 -0.0072426 -0.005973 0.024154 0 0.032948 -0.0029456 0.0028273 -0.0045064 0.0062622 0.00023474 -0.37128 0 0 0 0 0 0 0 0 0 0 0 0 0 0 0 0 0 -0.0023502 -0.013455 0.00077388 -0.01283 0.012908 0.0061589 0.024075 0 0 0 0 0 0 0 0 0 0 0 0 0 0 0
4.375 -0.01105 -0.009167 -0.0070802 0.028857 0 0.035656 0.0017735 0.0087413 0.0057776 0.010671 0.0096073 -0.37585 0 0 0 0 0 0 0 0 0 0 0 0 0 0 0 0 0 0.0043335 -0.0028132 0.010632 0.0051684 0.025629 0.010785 0.01778 0 0 0 0 0 0 0 0 0 0 0 0 0 0 0
4.3789 -0.010416 -0.0079813 -0.009543 0.0082212 0 0.0091826 0.0078366 0.010017 0.018318 0.01102 0.037052 -0.37811 0 0 0 0 0 0 0 0 0 0 0 0 0 0 0 0 0 0.022161 0.0098104 0.016089 0.028103 0.021594 0.027679 0.025575 0 0 0 0 0 0 0 0 0 0 0 0 0 0 0
4.3828 -0.0068613 -0.0050031 -0.011291 -0.0227 0 -0.028515 0.013428 0.0082108 0.02821 0.0092393 0.065394 -0.37796 0 0 0 0 0 0 0 0 0 0 0 0 0 0 0 0 0 0.039794 0.01835 0.016853 0.043584 0.0049184 0.047757 0.045025 0 0 0 0 0 0 0 0 0 0 0 0 0 0 0
4.3867 -0.0025151 -0.0028397 -0.0096861 -0.039639 0 -0.049447 0.015869 0.0070517 0.030881 0.0077543 0.0725 -0.37896 0 0 0 0 0 0 0 0 0 0 0 0 0 0 0 0 0 0.043684 0.019152 0.01521 0.043131 -0.011155 0.056632 0.060723 0 0 0 0 0 0 0 0 0 0 0 0 0 0 0
4.3906 0.00041577 -0.0026474 -0.0043442 -0.027792 0 -0.036439 0.013138 0.0080989 0.024025 0.0078335 0.049637 -0.38453 0 0 0 0 0 0 0 0 0 0 0 0 0 0 0 0 0 0.02865 0.012776 0.013078 0.02765 -0.014613 0.045798 0.057237 0 0 0 0 0 0 0 0 0 0 0 0 0 0 0
4.3945 0.0013223 -0.0031027 0.0019415 0.0056302 0 0.0024632 0.0056886 0.008929 0.0092241 0.008523 0.0097118 -0.39463 0 0 0 0 0 0 0 0 0 0 0 0 0 0 0 0 0 0.0023378 0.0030171 0.010197 0.0059746 -0.0043574 0.019415 0.03261 0 0 0 0 0 0 0 0 0 0 0 0 0 0 0
4.3984 0.0014305 -0.0020246 0.0055819 0.035854 0 0.038769 -0.0031071 0.0059061 -0.0077328 0.0070903 -0.022421 -0.40459 0 0 0 0 0 0 0 0 0 0 0 0 0 0 0 0 0 -0.020071 -0.0054769 0.0052198 -0.011419 0.0089254 -0.0086081 0.00057562 0 0 0 0 0 0 0 0 0 0 0 0 0 0 0
4.4023 0.0024698 0.0012752 0.0056385 0.039624 0 0.045368 -0.0087158 -0.0014612 -0.019167 0.001363 -0.029912 -0.40697 0 0 0 0 0 0 0 0 0 0 0 0 0 0 0 0 0 -0.026897 -0.0092601 -0.0017745 -0.018447 0.011985 -0.024799 -0.020904 0 0 0 0 0 0 0 0 0 0 0 0 0 0 0
4.4063 0.0049615 0.0053449 0.0046094 0.014016 0 0.018329 -0.0083526 -0.009345 -0.020087 -0.0074594 -0.017164 -0.39638 0 0 0 0 0 0 0 0 0 0 0 0 0 0 0 0 0 -0.018234 -0.0072486 -0.0083688 -0.015629 0.00081266 -0.025585 -0.024862 0 0 0 0 0 0 0 0 0 0 0 0 0 0 0
4.4102 0.0075899 0.0079968 0.0054956 -0.020664 0 -0.019672 -0.0029321 -0.012953 -0.012008 -0.014368 -0.0049366 -0.37475 0 0 0 0 0 0 0 0 0 0 0 0 0 0 0 0 0 -0.005164 -0.001204 -0.011661 -0.0084385 -0.0154 -0.018804 -0.020641 0 0 0 0 0 0 0 0 0 0 0 0 0 0 0
4.4141 0.0081807 0.0080429 0.0082048 -0.036927 0 -0.037775 0.0034206 -0.010929 -0.0024437 -0.014013 -0.011604 -0.35242 0 0 0 0 0 0 0 0 0 0 0 0 0 0 0 0 0 -0.00066057 0.0046551 -0.010974 -0.0037269 -0.022174 -0.016427 -0.024189 0 0 0 0 0 0 0 0 0 0 0 0 0 0 0
4.418 0.005486 0.0057758 0.0092988 -0.022297 0 -0.022066 0.0059946 -0.0063527 0.00038005 -0.0058327 -0.036729 -0.34215 0 0 0 0 0 0 0 0 0 0 0 0 0 0 0 0 0 -0.0093108 0.0055317 -0.0085718 -0.0060503 -0.012959 -0.024371 -0.041854 0 0 0 0 0 0 0 0 0 0 0 0 0 0 0
4.4219 0.00032927 0.0023028 0.005597 0.010587 0 0.013517 0.0024904 -0.0035957 -0.0062453 0.0040271 -0.060882 -0.34923 0 0 0 0 0 0 0 0 0 0 0 0 0 0 0 0 0 -0.023807 -0.00087724 -0.0076209 -0.015074 0.004251 -0.037387 -0.062443 0 0 0 0 0 0 0 0 0 0 0 0 0 0 0
4.4258 -0.0048181 -0.0011405 -0.002101 0.034338 0 0.03922 -0.0054981 -0.004464 -0.017455 0.0068831 -0.061671 -0.36587 0 0 0 0 0 0 0 0 0 0 0 0 0 0 0 0 0 -0.030924 -0.012096 -0.0094319 -0.025274 0.013308 -0.043 -0.065395 0 0 0 0 0 0 0 0 0 0 0 0 0 0 0
4.4297 -0.0075195 -0.0034035 -0.0092128 0.02907 0 0.033864 -0.013345 -0.0072417 -0.02468 -0.0009753 -0.032534 -0.37631 0 0 0 0 0 0 0 0 0 0 0 0 0 0 0 0 0 -0.022333 -0.021669 -0.012484 -0.028845 0.0041245 -0.031605 -0.038782 0 0 0 0 0 0 0 0 0 0 0 0 0 0 0
4.4336 -0.0070079 -0.003662 -0.011431 -0.0016983 0 0.0013706 -0.016035 -0.0088142 -0.02214 -0.014074 0.010945 -0.36958 0 0 0 0 0 0 0 0 0 0 0 0 0 0 0 0 0 -0.0017586 -0.023191 -0.013746 -0.020869 -0.017798 -0.0050189 0.0081213 0 0 0 0 0 0 0 0 0 0 0 0 0 0 0
4.4375 -0.0044925 -0.0020047 -0.0084968 -0.03415 0 -0.033191 -0.011095 -0.0071399 -0.010688 -0.021297 0.042056 -0.34912 0 0 0 0 0 0 0 0 0 0 0 0 0 0 0 0 0 0.017372 -0.014775 -0.010756 -0.0033731 -0.035134 0.023351 0.048981 0 0 0 0 0 0 0 0 0 0 0 0 0 0 0
4.4414 -0.0019184 0.00031306 -0.0038888 -0.043199 0 -0.043585 -0.00017656 -0.0019518 0.0036058 -0.014784 0.042596 -0.32988 0 0 0 0 0 0 0 0 0 0 0 0 0 0 0 0 0 0.022201 -0.00040444 -0.0028845 0.015287 -0.032794 0.03745 0.058948 0 0 0 0 0 0 0 0 0 0 0 0 0 0 0
4.4453 -0.00023707 0.0017577 -0.00097368 -0.021839 0 -0.022034 0.011692 0.0057924 0.01416 0.0033139 0.016207 -0.32495 0 0 0 0 0 0 0 0 0 0 0 0 0 0 0 0 0 0.010644 0.012933 0.0083837 0.025961 -0.010341 0.030302 0.033424 0 0 0 0 0 0 0 0 0 0 0 0 0 0 0
4.4492 0.0013115 0.0020438 0.00019457 0.014272 0 0.016008 0.018919 0.01413 0.017831 0.022131 -0.014398 -0.33364 0 0 0 0 0 0 0 0 0 0 0 0 0 0 0 0 0 -0.0067437 0.019926 0.019621 0.025084 0.017549 0.0095484 -0.0076829 0 0 0 0 0 0 0 0 0 0 0 0 0 0 0
4.4531 0.0042401 0.0026169 0.0022004 0.039696 0 0.044158 0.018668 0.019978 0.015713 0.030352 -0.024157 -0.34225 0 0 0 0 0 0 0 0 0 0 0 0 0 0 0 0 0 -0.014965 0.019775 0.026267 0.016738 0.032634 -0.0078874 -0.033812 0 0 0 0 0 0 0 0 0 0 0 0 0 0 0
4.457 0.0090037 0.0051741 0.0067786 0.038675 0 0.044362 0.01257 0.020222 0.011383 0.02453 -0.0040877 -0.33689 0 0 0 0 0 0 0 0 0 0 0 0 0 0 0 0 0 -0.0063618 0.015493 0.024781 0.0087985 0.026957 -0.008343 -0.025545 0 0 0 0 0 0 0 0 0 0 0 0 0 0 0
4.4609 0.014017 0.0095126 0.012473 0.016011 0 0.019179 0.0055878 0.014348 0.0085895 0.010942 0.032094 -0.31633 0 0 0 0 0 0 0 0 0 0 0 0 0 0 0 0 0 0.013567 0.011019 0.015594 0.006688 0.0081339 0.0084506 0.011769 0 0 0 0 0 0 0 0 0 0 0 0 0 0 0
4.4648 0.01656 0.013115 0.015911 -0.0081744 0 -0.011049 0.002656 0.006216 0.0095694 0.00019342 0.05819 -0.29283 0 0 0 0 0 0 0 0 0 0 0 0 0 0 0 0 0 0.030976 0.0087759 0.0042722 0.010057 -0.0073004 0.029639 0.052386 0 0 0 0 0 0 0 0 0 0 0 0 0 0 0
4.4688 0.014963 0.013287 0.015155 -0.014752 0 -0.023544 0.0053712 0.00207 0.014135 -0.00058436 0.055243 -0.28053 0 0 0 0 0 0 0 0 0 0 0 0 0 0 0 0 0 0.034929 0.0090657 -0.0014191 0.014603 -0.0065607 0.039619 0.068913 0 0 0 0 0 0 0 0 0 0 0 0 0 0 0
4.4727 0.01021 0.0098761 0.01153 3.2443e-05 0 -0.0098328 0.011086 0.005381 0.019633 0.0078892 0.025974 -0.28238 0 0 0 0 0 0 0 0 0 0 0 0 0 0 0 0 0 0.025691 0.010778 0.0025617 0.016494 0.010399 0.032026 0.05147 0 0 0 0 0 0 0 0 0 0 0 0 0 0 0
4.4766 0.0054491 0.0056987 0.008171 0.022779 0 0.018281 0.015054 0.013146 0.022278 0.018512 -0.0073133 -0.28775 0 0 0 0 0 0 0 0 0 0 0 0 0 0 0 0 0 0.01345 0.012259 0.012512 0.015103 0.03161 0.013774 0.013518 0 0 0 0 0 0 0 0 0 0 0 0 0 0 0
4.4805 0.0036554 0.0040635 0.0070821 0.034363 0 0.038159 0.014014 0.017907 0.019644 0.023222 -0.020096 -0.28231 0 0 0 0 0 0 0 0 0 0 0 0 0 0 0 0 0 0.0091352 0.011946 0.019273 0.012181 0.042164 -0.0015371 -0.019068 0 0 0 0 0 0 0 0 0 0 0 0 0 0 0
4.4844 0.0053367 0.0057661 0.0077168 0.025218 0 0.034228 0.0085214 0.014422 0.012681 0.018422 -0.0047818 -0.2607 0 0 0 0 0 0 0 0 0 0 0 0 0 0 0 0 0 0.015386 0.0090418 0.01585 0.0093327 0.034738 -0.0046473 -0.026846 0 0 0 0 0 0 0 0 0 0 0 0 0 0 0
4.4883 0.0081853 0.0085111 0.0081424 0.0025597 0 0.010313 0.0023123 0.0047852 0.0052547 0.0070984 0.0236 -0.23058 0 0 0 0 0 0 0 0 0 0 0 0 0 0 0 0 0 0.024987 0.0041862 0.0038829 0.006736 0.014281 0.0031187 -0.0095312 0 0 0 0 0 0 0 0 0 0 0 0 0 0 0
4.4922 0.0089709 0.0092036 0.0070953 -0.015801 0 -0.013879 -0.00069367 -0.0032544 0.0011566 -0.0034298 0.039836 -0.20552 0 0 0 0 0 0 0 0 0 0 0 0 0 0 0 0 0 0.027373 -0.00056904 -0.0072869 0.0040007 -0.0060406 0.012709 0.01595 0 0 0 0 0 0 0 0 0 0 0 0 0 0 0
4.4961 0.0061227 0.0067415 0.00476 -0.015934 0 -0.019516 0.00063049 -0.0035024 0.0010585 -0.0066955 0.028986 -0.1941 0 0 0 0 0 0 0 0 0 0 0 0 0 0 0 0 0 0.017313 -0.0029332 -0.0086418 0.0015295 -0.01451 0.015636 0.029385 0 0 0 0 0 0 0 0 0 0 0 0 0 0 0
4.5 0.00097334 0.0027353 0.0019946 0.0010151 0 -0.0045377 0.0039979 0.0029321 0.0022809 -0.001798 -0.001788 -0.19501 0 0 0 0 0 0 0 0 0 0 0 0 0 0 0 0 0 -0.0011726 -0.0019901 0.00055069 0.00050343 -0.009148 0.010214 0.021994 0 0 0 0 0 0 0 0 0 0 0 0 0 0 0
4.5039 -0.0031766 -8.7432e-05 -0.00052214 0.019833 0 0.015171 0.0058528 0.0090036 0.0016254 0.0058599 -0.029489 -0.20105 0 0 0 0 0 0 0 0 0 0 0 0 0 0 0 0 0 -0.01814 0.0011739 0.012213 0.0015272 0.0014181 0.0012313 0.0012367 0 0 0 0 0 0 0 0 0 0 0 0 0 0 0
4.5078 -0.0033053 8.6231e-05 -0.0021224 0.023717 0 0.020446 0.004472 0.0087581 -0.0015139 0.0088364 -0.034193 -0.20629 0 0 0 0 0 0 0 0 0 0 0 0 0 0 0 0 0 -0.025124 0.0045026 0.016806 0.0035994 0.0052403 -0.005267 -0.016797 0 0 0 0 0 0 0 0 0 0 0 0 0 0 0
4.5117 0.0014469 0.0033845 -0.0015943 0.0082703 0 0.0063129 0.0014577 0.0029463 -0.0047932 0.0039641 -0.015008 -0.20867 0 0 0 0 0 0 0 0 0 0 0 0 0 0 0 0 0 -0.020942 0.0067409 0.011605 0.0046566 -0.0030077 -0.006928 -0.020567 0 0 0 0 0 0 0 0 0 0 0 0 0 0 0
4.5156 0.0093867 0.0086998 0.0023863 -0.014289 0 -0.013379 0.00038578 -0.0021838 -0.0054519 -0.0045035 0.0096963 -0.20642 0 0 0 0 0 0 0 0 0 0 0 0 0 0 0 0 0 -0.011988 0.0082649 0.0023546 0.003219 -0.017242 -0.0059969 -0.011463 0 0 0 0 0 0 0 0 0 0 0 0 0 0 0
4.5195 0.017324 0.014314 0.0097208 -0.024347 0 -0.018266 0.0037336 -0.0012575 -0.0029312 -0.0080496 0.017579 -0.19369 0 0 0 0 0 0 0 0 0 0 0 0 0 0 0 0 0 -0.0070791 0.010239 -0.002643 -0.00037012 -0.024401 -0.0064274 -0.0013459 0 0 0 0 0 0 0 0 0 0 0 0 0 0 0
4.5234 0.022223 0.018283 0.017845 -0.010512 0 0.00032129 0.010639 0.0053322 0.001076 -0.0011618 0.00070422 -0.16223 0 0 0 0 0 0 0 0 0 0 0 0 0 0 0 0 0 -0.010473 0.013041 0.00010457 -0.0040376 -0.014876 -0.010082 -0.0017294 0 0 0 0 0 0 0 0 0 0 0 0 0 0 0
4.5273 0.022525 0.019038 0.022749 0.020644 0 0.031213 0.017352 0.012582 0.0048529 0.013449 -0.027466 -0.10945 0 0 0 0 0 0 0 0 0 0 0 0 0 0 0 0 0 -0.017943 0.015569 0.0072139 -0.0051085 0.0092886 -0.01476 -0.013378 0 0 0 0 0 0 0 0 0 0 0 0 0 0 0
4.5313 0.018602 0.016339 0.021651 0.048552 0 0.052019 0.019991 0.016159 0.008457 0.026466 -0.041809 -0.045501 0 0 0 0 0 0 0 0 0 0 0 0 0 0 0 0 0 -0.0191 0.016057 0.012632 -0.0016407 0.035132 -0.015111 -0.024677 0 0 0 0 0 0 0 0 0 0 0 0 0 0 0
4.5352 0.012238 0.011627 0.01503 0.053532 0 0.046728 0.017328 0.015999 0.013104 0.029314 -0.024641 0.0091406 0 0 0 0 0 0 0 0 0 0 0 0 0 0 0 0 0 -0.005109 0.013554 0.013158 0.0065455 0.048047 -0.0059495 -0.02038 0 0 0 0 0 0 0 0 0 0 0 0 0 0 0
4.5391 0.0054327 0.0068765 0.0061232 0.031338 0 0.017741 0.011417 0.014927 0.019024 0.021011 0.02012 0.036269 0 0 0 0 0 0 0 0 0 0 0 0 0 0 0 0 0 0.023376 0.0086303 0.010046 0.017361 0.042359 0.013669 0.0057647 0 0 0 0 0 0 0 0 0 0 0 0 0 0 0
4.543 -0.0007442 0.0027163 -0.0017163 -0.003729 0 -0.016509 0.0057167 0.014617 0.024355 0.0086854 0.068361 0.033551 0 0 0 0 0 0 0 0 0 0 0 0 0 0 0 0 0 0.054433 0.0028108 0.0062333 0.026833 0.024962 0.038116 0.044455 0 0 0 0 0 0 0 0 0 0 0 0 0 0 0
4.5469 -0.0064554 -0.0021182 -0.0073733 -0.029496 0 -0.035312 0.0024389 0.013695 0.026343 0.0014669 0.09207 0.017384 0 0 0 0 0 0 0 0 0 0 0 0 0 0 0 0 0 0.071807 -0.0025909 0.0030361 0.030729 0.0093463 0.056948 0.075982 0 0 0 0 0 0 0 0 0 0 0 0 0 0 0
4.5508 -0.012225 -0.0089345 -0.01193 -0.032239 0 -0.02991 0.0012407 0.0097792 0.023499 0.0030837 0.078839 0.011477 0 0 0 0 0 0 0 0 0 0 0 0 0 0 0 0 0 0.066156 -0.0071225 -0.00028935 0.026906 0.0049199 0.060773 0.083685 0 0 0 0 0 0 0 0 0 0 0 0 0 0 0
4.5547 -0.017592 -0.016515 -0.016465 -0.016183 0 -0.0084127 7.6732e-05 0.0026865 0.01645 0.0092656 0.040126 0.029923 0 0 0 0 0 0 0 0 0 0 0 0 0 0 0 0 0 0.041874 -0.010885 -0.0045284 0.016808 0.01004 0.047605 0.065424 0 0 0 0 0 0 0 0 0 0 0 0 0 0 0
4.5586 -0.020609 -0.02086 -0.019984 0.0010405 0 0.010992 -0.0027792 -0.0049937 0.0068988 0.01171 0.0018294 0.068646 0 0 0 0 0 0 0 0 0 0 0 0 0 0 0 0 0 0.013477 -0.013769 -0.0089654 0.0046382 0.014035 0.024495 0.033925 0 0 0 0 0 0 0 0 0 0 0 0 0 0 0
4.5625 -0.018993 -0.018261 -0.019664 0.0033078 0 0.013272 -0.0072639 -0.010399 -0.0037862 0.0049917 -0.015886 0.11177 0 0 0 0 0 0 0 0 0 0 0 0 0 0 0 0 0 -0.0059785 -0.015078 -0.012009 -0.0055234 0.0063924 0.0022297 0.0057574 0 0 0 0 0 0 0 0 0 0 0 0 0 0 0
4.5664 -0.01224 -0.0090905 -0.013442 -0.010627 0 -0.0027105 -0.011631 -0.012915 -0.014763 -0.0091576 -0.013737 0.14615 0 0 0 0 0 0 0 0 0 0 0 0 0 0 0 0 0 -0.014813 -0.013993 -0.012808 -0.012433 -0.014238 -0.013065 -0.011852 0 0 0 0 0 0 0 0 0 0 0 0 0 0 0
4.5703 -0.0028544 0.001556 -0.002694 -0.026241 0 -0.023355 -0.013851 -0.013975 -0.024898 -0.023282 -0.011077 0.17054 0 0 0 0 0 0 0 0 0 0 0 0 0 0 0 0 0 -0.02239 -0.010521 -0.011804 -0.017913 -0.038368 -0.024067 -0.025126 0 0 0 0 0 0 0 0 0 0 0 0 0 0 0
4.5742 0.0047284 0.0074651 0.0075673 -0.025932 0 -0.030607 -0.01319 -0.014836 -0.032474 -0.029931 -0.027732 0.19216 0 0 0 0 0 0 0 0 0 0 0 0 0 0 0 0 0 -0.038794 -0.0061099 -0.0099411 -0.024432 -0.052717 -0.037992 -0.045241 0 0 0 0 0 0 0 0 0 0 0 0 0 0 0
4.5781 0.0070352 0.0060635 0.011649 -0.0051178 0 -0.016678 -0.01088 -0.01529 -0.03616 -0.027224 -0.064867 0.21604 0 0 0 0 0 0 0 0 0 0 0 0 0 0 0 0 0 -0.063729 -0.0031908 -0.0080536 -0.03229 -0.05047 -0.057513 -0.074772 0 0 0 0 0 0 0 0 0 0 0 0 0 0 0
4.582 0.0040214 2.064e-05 0.0072772 0.02191 0 0.0081812 -0.0094048 -0.014777 -0.03613 -0.020083 -0.10139 0.23941 0 0 0 0 0 0 0 0 0 0 0 0 0 0 0 0 0 -0.084757 -0.0036946 -0.007286 -0.038977 -0.036515 -0.075609 -0.10151 0 0 0 0 0 0 0 0 0 0 0 0 0 0 0
4.5859 -0.0010034 -0.0055543 -0.0023893 0.032269 0 0.022527 -0.010767 -0.014091 -0.033792 -0.016133 -0.10978 0.2567 0 0 0 0 0 0 0 0 0 0 0 0 0 0 0 0 0 -0.086746 -0.0074998 -0.0094112 -0.041154 -0.023215 -0.080009 -0.10614 0 0 0 0 0 0 0 0 0 0 0 0 0 0 0
4.5898 -0.0040419 -0.0074304 -0.010729 0.013468 0 0.011501 -0.014782 -0.014985 -0.030204 -0.019278 -0.078784 0.26862 0 0 0 0 0 0 0 0 0 0 0 0 0 0 0 0 0 -0.064524 -0.012136 -0.015496 -0.037289 -0.019945 -0.063981 -0.07832 0 0 0 0 0 0 0 0 0 0 0 0 0 0 0
4.5938 -0.0034768 -0.0061513 -0.012395 -0.024429 0 -0.018765 -0.018675 -0.017642 -0.024957 -0.025977 -0.023965 0.28399 0 0 0 0 0 0 0 0 0 0 0 0 0 0 0 0 0 -0.027925 -0.014293 -0.023589 -0.028599 -0.02501 -0.033691 -0.027786 0 0 0 0 0 0 0 0 0 0 0 0 0 0 0
4.5977 -0.00098854 -0.0043783 -0.007217 -0.054402 0 -0.043802 -0.018623 -0.01904 -0.016926 -0.027619 0.023051 0.3109 0 0 0 0 0 0 0 0 0 0 0 0 0 0 0 0 0 0.0049949 -0.012177 -0.028299 -0.017779 -0.027035 -0.0048448 0.019636 0 0 0 0 0 0 0 0 0 0 0 0 0 0 0
4.6016 0.00032708 -0.0039804 -0.00011082 -0.052616 0 -0.040462 -0.012469 -0.014831 -0.0061311 -0.017673 0.038211 0.34626 0 0 0 0 0 0 0 0 0 0 0 0 0 0 0 0 0 0.02092 -0.0068208 -0.02405 -0.0070036 -0.015111 0.0091572 0.039466 0 0 0 0 0 0 0 0 0 0 0 0 0 0 0
4.6055 -0.001172 -0.0047769 0.0030357 -0.017465 0 -0.0076754 -0.001642 -0.0035679 0.005461 0.0020238 0.022559 0.37582 0 0 0 0 0 0 0 0 0 0 0 0 0 0 0 0 0 0.020055 -0.0011359 -0.0099838 0.0029781 0.010682 0.0075675 0.026572 0 0 0 0 0 0 0 0 0 0 0 0 0 0 0
4.6094 -0.0044117 -0.0055507 7.8445e-05 0.028005 0 0.030518 0.0094019 0.01087 0.015207 0.02146 -8.5468e-05 0.38636 0 0 0 0 0 0 0 0 0 0 0 0 0 0 0 0 0 0.014268 0.0024885 0.0081224 0.012285 0.0376 0.0022803 -0.00036841 0 0 0 0 0 0 0 0 0 0 0 0 0 0 0
4.6133 -0.0069438 -0.0056315 -0.0060331 0.052848 0 0.043907 0.01603 0.021517 0.021738 0.029668 -0.0027791 0.37879 0 0 0 0 0 0 0 0 0 0 0 0 0 0 0 0 0 0.01677 0.0038539 0.02147 0.020868 0.04942 0.0075608 -0.012215 0 0 0 0 0 0 0 0 0 0 0 0 0 0 0
4.6172 -0.0074227 -0.0053299 -0.010302 0.04119 0 0.021482 0.0164 0.023567 0.025388 0.023308 0.023573 0.36866 0 0 0 0 0 0 0 0 0 0 0 0 0 0 0 0 0 0.031643 0.0043519 0.024729 0.02803 0.039155 0.028178 0.0088356 0 0 0 0 0 0 0 0 0 0 0 0 0 0 0
4.6211 -0.0067276 -0.0051887 -0.010184 0.0034486 0 -0.018938 0.012212 0.017922 0.026709 0.0092992 0.063941 0.37277 0 0 0 0 0 0 0 0 0 0 0 0 0 0 0 0 0 0.050935 0.0048812 0.019705 0.032604 0.014723 0.055425 0.055207 0 0 0 0 0 0 0 0 0 0 0 0 0 0 0
4.625 -0.0066201 -0.0051883 -0.0073322 -0.032576 0 -0.04548 0.0068975 0.0099493 0.025073 -0.00092165 0.091216 0.39446 0 0 0 0 0 0 0 0 0 0 0 0 0 0 0 0 0 0.060841 0.0046732 0.012902 0.033302 -0.0071703 0.073547 0.098508 0 0 0 0 0 0 0 0 0 0 0 0 0 0 0
4.6289 -0.0073226 -0.0046554 -0.0050936 -0.042966 0 -0.038395 0.0031315 0.0048971 0.019354 -0.00059172 0.086137 0.42155 0 0 0 0 0 0 0 0 0 0 0 0 0 0 0 0 0 0.051938 0.0025079 0.0094887 0.029087 -0.01376 0.070864 0.1096 0 0 0 0 0 0 0 0 0 0 0 0 0 0 0
4.6328 -0.0066129 -0.0026877 -0.0044836 -0.024263 0 -0.0049383 0.0018257 0.0042731 0.010151 0.007648 0.049858 0.43868 0 0 0 0 0 0 0 0 0 0 0 0 0 0 0 0 0 0.025898 -0.00090129 0.0094336 0.019865 -0.0050686 0.047139 0.079123 0 0 0 0 0 0 0 0 0 0 0 0 0 0 0
4.6367 -0.0017121 0.00131 -0.0029096 0.0068088 0 0.028926 0.0028435 0.0059698 0.00080241 0.015198 0.0010775 0.44185 0 0 0 0 0 0 0 0 0 0 0 0 0 0 0 0 0 -0.0058387 -0.0022343 0.0091109 0.0073895 0.0078706 0.012667 0.023041 0 0 0 0 0 0 0 0 0 0 0 0 0 0 0
4.6406 0.0075113 0.0070261 0.0028368 0.028395 0 0.040959 0.0057963 0.0070656 -0.0046371 0.015398 -0.038118 0.44154 0 0 0 0 0 0 0 0 0 0 0 0 0 0 0 0 0 -0.029941 0.0019058 0.0061048 -0.0045849 0.012946 -0.018906 -0.030289 0 0 0 0 0 0 0 0 0 0 0 0 0 0 0
4.6445 0.017104 0.012727 0.012252 0.029922 0 0.028863 0.009608 0.0061235 -0.0049635 0.0085444 -0.055917 0.45254 0 0 0 0 0 0 0 0 0 0 0 0 0 0 0 0 0 -0.039521 0.011137 0.0019265 -0.011889 0.0062433 -0.038282 -0.060331 0 0 0 0 0 0 0 0 0 0 0 0 0 0 0
4.6484 0.021215 0.015545 0.020072 0.017039 0 0.0076544 0.011655 0.0032447 -0.0033045 4.0779e-05 -0.054527 0.48091 0 0 0 0 0 0 0 0 0 0 0 0 0 0 0 0 0 -0.036904 0.019947 -8.3348e-05 -0.012769 -0.0065515 -0.043868 -0.065407 0 0 0 0 0 0 0 0 0 0 0 0 0 0 0
4.6523 0.016555 0.013155 0.020158 0.003199 0 -0.006411 0.0085238 -0.0010693 -0.0045362 -0.0055387 -0.043653 0.51982 0 0 0 0 0 0 0 0 0 0 0 0 0 0 0 0 0 -0.029572 0.020947 0.00084598 -0.0097094 -0.016382 -0.039859 -0.057101 0 0 0 0 0 0 0 0 0 0 0 0 0 0 0
4.6563 0.005441 0.0059607 0.011074 -0.0029078 0 -0.0090273 -0.0011253 -0.0063081 -0.01069 -0.0082936 -0.031339 0.5564 0 0 0 0 0 0 0 0 0 0 0 0 0 0 0 0 0 -0.023429 0.010663 0.0011999 -0.0080957 -0.018274 -0.031723 -0.04571 0 0 0 0 0 0 0 0 0 0 0 0 0 0 0
4.6602 -0.0054781 -0.0023429 -0.001899 -0.0028614 0 -0.0071567 -0.013981 -0.011312 -0.018667 -0.011352 -0.020149 0.58186 0 0 0 0 0 0 0 0 0 0 0 0 0 0 0 0 0 -0.019203 -0.0069272 -0.0036448 -0.012005 -0.01374 -0.022812 -0.031815 0 0 0 0 0 0 0 0 0 0 0 0 0 0 0
4.6641 -0.010104 -0.0071256 -0.010573 -0.0036183 0 -0.008076 -0.023023 -0.014081 -0.022595 -0.016125 -0.010092 0.59617 0 0 0 0 0 0 0 0 0 0 0 0 0 0 0 0 0 -0.014302 -0.022421 -0.014263 -0.020344 -0.0073507 -0.014089 -0.01156 0 0 0 0 0 0 0 0 0 0 0 0 0 0 0
4.668 -0.0074599 -0.0065193 -0.010396 -0.0086195 0 -0.010848 -0.022328 -0.013052 -0.018787 -0.01973 -0.0028477 0.60549 0 0 0 0 0 0 0 0 0 0 0 0 0 0 0 0 0 -0.0071726 -0.027372 -0.025238 -0.026905 -0.001872 -0.0060865 0.011817 0 0 0 0 0 0 0 0 0 0 0 0 0 0 0
4.6719 -0.0020463 -0.0029851 -0.0039705 -0.014085 0 -0.0086312 -0.012004 -0.0087635 -0.0087949 -0.017359 -0.0014299 0.61642 0 0 0 0 0 0 0 0 0 0 0 0 0 0 0 0 0 0.00069279 -0.020093 -0.028798 -0.024923 0.0032655 -0.00036582 0.024851 0 0 0 0 0 0 0 0 0 0 0 0 0 0 0
4.6758 0.00033794 -0.00088141 0.0015907 -0.013608 0 0.0017605 0.0013699 -0.00382 0.0020366 -0.0072785 -0.0055216 0.63214 0 0 0 0 0 0 0 0 0 0 0 0 0 0 0 0 0 0.0067916 -0.0064296 -0.021175 -0.012693 0.0093919 0.0014102 0.015129 0 0 0 0 0 0 0 0 0 0 0 0 0 0 0
4.6797 -0.00232 -0.0021438 0.0010851 -0.0056397 0 0.013963 0.0096968 -0.00067331 0.008899 0.0064169 -0.0086796 0.65158 0 0 0 0 0 0 0 0 0 0 0 0 0 0 0 0 0 0.010717 0.0048846 -0.0061109 0.0044779 0.015315 -7.8756e-05 -0.013273 0 0 0 0 0 0 0 0 0 0 0 0 0 0 0
4.6836 -0.0066964 -0.004379 -0.0043067 0.0042345 0 0.016686 0.0095774 0.00069378 0.010668 0.016121 -0.0025281 0.67076 0 0 0 0 0 0 0 0 0 0 0 0 0 0 0 0 0 0.014256 0.0084251 0.0077217 0.017836 0.017115 -0.00085353 -0.037443 0 0 0 0 0 0 0 0 0 0 0 0 0 0 0
4.6875 -0.0073455 -0.0034072 -0.0083576 0.0087332 0 0.0048538 0.0043656 0.0026419 0.0094148 0.016379 0.014594 0.68553 0 0 0 0 0 0 0 0 0 0 0 0 0 0 0 0 0 0.018183 0.0051291 0.013438 0.021484 0.011506 0.0037684 -0.032471 0 0 0 0 0 0 0 0 0 0 0 0 0 0 0
4.6914 -0.0016301 0.0023312 -0.0055153 0.0064933 0 -0.013585 0.00053433 0.0072039 0.0075398 0.0082745 0.033327 0.69508 0 0 0 0 0 0 0 0 0 0 0 0 0 0 0 0 0 0.019772 0.00042865 0.011219 0.016318 -0.00040868 0.014579 0.0057947 0 0 0 0 0 0 0 0 0 0 0 0 0 0 0
4.6953 0.0080933 0.010099 0.0042339 0.0038252 0 -0.022485 0.0020727 0.013598 0.0058151 -0.0010674 0.039427 0.70393 0 0 0 0 0 0 0 0 0 0 0 0 0 0 0 0 0 0.01482 -0.00034898 0.0077557 0.0086533 -0.01264 0.026283 0.053548 0 0 0 0 0 0 0 0 0 0 0 0 0 0 0
4.6992 0.016777 0.015601 0.015555 0.0083314 0 -0.010699 0.0080511 0.018673 0.0041179 -0.0035442 0.026357 0.71946 0 0 0 0 0 0 0 0 0 0 0 0 0 0 0 0 0 0.0029425 0.0045573 0.010286 0.0051242 -0.017887 0.03076 0.076236 0 0 0 0 0 0 0 0 0 0 0 0 0 0 0
4.7031 0.020994 0.0171 0.022448 0.020473 0 0.017578 0.014871 0.020009 0.0034293 0.0040869 0.0027538 0.74559 0 0 0 0 0 0 0 0 0 0 0 0 0 0 0 0 0 -0.0094995 0.013231 0.02023 0.0082682 -0.012402 0.023913 0.056624 0 0 0 0 0 0 0 0 0 0 0 0 0 0 0
4.707 0.021127 0.016457 0.022909 0.03173 0 0.044616 0.020046 0.018461 0.0062345 0.017977 -0.013212 0.7779 0 0 0 0 0 0 0 0 0 0 0 0 0 0 0 0 0 -0.012954 0.022381 0.031774 0.015972 0.0016366 0.010152 0.0093363 0 0 0 0 0 0 0 0 0 0 0 0 0 0 0
4.7109 0.019652 0.016181 0.019456 0.031871 0 0.052265 0.023434 0.017336 0.014275 0.030131 -0.0084623 0.80629 0 0 0 0 0 0 0 0 0 0 0 0 0 0 0 0 0 -0.0024201 0.029387 0.036648 0.024206 0.017828 -7.0855e-05 -0.030815 0 0 0 0 0 0 0 0 0 0 0 0 0 0 0
4.7148 0.017681 0.015978 0.015583 0.018773 0 0.0358 0.025273 0.018855 0.025735 0.034119 0.014462 0.82442 0 0 0 0 0 0 0 0 0 0 0 0 0 0 0 0 0 0.017733 0.032481 0.031028 0.029922 0.029587 0.0017776 -0.036103 0 0 0 0 0 0 0 0 0 0 0 0 0 0 0
4.7188 0.013537 0.01276 0.012017 0.0012163 0 0.0070642 0.024062 0.021453 0.035055 0.029055 0.040446 0.83729 0 0 0 0 0 0 0 0 0 0 0 0 0 0 0 0 0 0.036752 0.029874 0.018609 0.031804 0.033357 0.015564 -0.0052326 0 0 0 0 0 0 0 0 0 0 0 0 0 0 0
4.7227 0.004851 0.004144 0.0064769 -0.0086014 0 -0.015586 0.017297 0.020787 0.03632 0.018889 0.05502 0.85833 0 0 0 0 0 0 0 0 0 0 0 0 0 0 0 0 0 0.045811 0.019917 0.0071257 0.029304 0.029196 0.032793 0.039925 0 0 0 0 0 0 0 0 0 0 0 0 0 0 0
4.7266 -0.0080191 -0.0084003 -0.003074 -0.0061832 0 -0.021898 0.0045032 0.01362 0.027636 0.0081673 0.054982 0.89703 0 0 0 0 0 0 0 0 0 0 0 0 0 0 0 0 0 0.044034 0.0030007 0.0014182 0.022031 0.019407 0.043406 0.073905 0 0 0 0 0 0 0 0 0 0 0 0 0 0 0
4.7305 -0.020891 -0.020102 -0.015233 0.00096271 0 -0.016506 -0.01085 0.00092797 0.012658 -0.0015978 0.047053 0.94837 0 0 0 0 0 0 0 0 0 0 0 0 0 0 0 0 0 0.036929 -0.016588 -0.00062628 0.0105 0.0070508 0.04273 0.084548 0 0 0 0 0 0 0 0 0 0 0 0 0 0 0
4.7344 -0.028371 -0.026505 -0.025383 0.00020146 0 -0.012506 -0.023011 -0.012648 -0.0022427 -0.011604 0.037581 0.99479 0 0 0 0 0 0 0 0 0 0 0 0 0 0 0 0 0 0.029403 -0.031547 -0.0054274 -0.0029305 -0.004787 0.032642 0.074349 0 0 0 0 0 0 0 0 0 0 0 0 0 0 0
4.7383 -0.027936 -0.026489 -0.029172 -0.014221 0 -0.018166 -0.027917 -0.022309 -0.012729 -0.022285 0.024796 1.0198 0 0 0 0 0 0 0 0 0 0 0 0 0 0 0 0 0 0.02055 -0.03573 -0.016726 -0.014716 -0.013518 0.017089 0.050056 0 0 0 0 0 0 0 0 0 0 0 0 0 0 0
4.7422 -0.021823 -0.022127 -0.025859 -0.034994 0 -0.029031 -0.025883 -0.0263 -0.019069 -0.030852 0.0015157 1.0209 0 0 0 0 0 0 0 0 0 0 0 0 0 0 0 0 0 0.0052097 -0.028762 -0.03093 -0.02242 -0.018065 -0.0025019 0.014201 0 0 0 0 0 0 0 0 0 0 0 0 0 0 0
4.7461 -0.015066 -0.016332 -0.018479 -0.047145 0 -0.032606 -0.020801 -0.026303 -0.024555 -0.033085 -0.03502 1.0102 0 0 0 0 0 0 0 0 0 0 0 0 0 0 0 0 0 -0.019635 -0.017013 -0.039611 -0.026661 -0.01982 -0.02697 -0.032937 0 0 0 0 0 0 0 0 0 0 0 0 0 0 0
4.75 -0.011517 -0.011021 -0.01107 -0.040444 0 -0.021118 -0.017018 -0.025391 -0.031721 -0.028023 -0.076648 1.0028 0 0 0 0 0 0 0 0 0 0 0 0 0 0 0 0 0 -0.05007 -0.0094798 -0.037285 -0.030691 -0.022194 -0.055079 -0.085239 0 0 0 0 0 0 0 0 0 0 0 0 0 0 0
4.7539 -0.011267 -0.0070434 -0.0059387 -0.018142 0 -0.00035509 -0.0168 -0.025817 -0.040052 -0.020596 -0.10783 1.0062 0 0 0 0 0 0 0 0 0 0 0 0 0 0 0 0 0 -0.076641 -0.011474 -0.027302 -0.037728 -0.028386 -0.080502 -0.12747 0 0 0 0 0 0 0 0 0 0 0 0 0 0 0
4.7578 -0.011405 -0.0047898 -0.0032918 0.0052245 0 0.013955 -0.019928 -0.028169 -0.04696 -0.018604 -0.11623 1.0178 0 0 0 0 0 0 0 0 0 0 0 0 0 0 0 0 0 -0.090541 -0.021131 -0.019809 -0.04821 -0.038851 -0.094293 -0.14233 0 0 0 0 0 0 0 0 0 0 0 0 0 0 0
4.7617 -0.0090948 -0.0041485 -0.0026698 0.014873 0 0.0094776 -0.0246 -0.031559 -0.050319 -0.025942 -0.1012 1.0325 0 0 0 0 0 0 0 0 0 0 0 0 0 0 0 0 0 -0.089204 -0.031356 -0.02291 -0.059053 -0.050524 -0.091226 -0.12274 0 0 0 0 0 0 0 0 0 0 0 0 0 0 0
4.7656 -0.0042052 -0.0042056 -0.0038904 0.0065626 0 -0.011382 -0.02823 -0.033899 -0.049563 -0.03815 -0.073814 1.0489 0 0 0 0 0 0 0 0 0 0 0 0 0 0 0 0 0 -0.077005 -0.035215 -0.034709 -0.065107 -0.058328 -0.07415 -0.078719 0 0 0 0 0 0 0 0 0 0 0 0 0 0 0
4.7695 0.00051918 -0.0039029 -0.0064549 -0.011153 0 -0.032352 -0.02805 -0.032372 -0.044571 -0.04487 -0.049006 1.0674 0 0 0 0 0 0 0 0 0 0 0 0 0 0 0 0 0 -0.061172 -0.030243 -0.043752 -0.061554 -0.057583 -0.052051 -0.032675 0 0 0 0 0 0 0 0 0 0 0 0 0 0 0
4.7734 0.0016441 -0.0034384 -0.0088162 -0.024322 0 -0.036145 -0.022331 -0.024874 -0.034444 -0.037751 -0.035707 1.0853 0 0 0 0 0 0 0 0 0 0 0 0 0 0 0 0 0 -0.046454 -0.018773 -0.03824 -0.046027 -0.045742 -0.033285 -0.0057874 0 0 0 0 0 0 0 0 0 0 0 0 0 0 0
4.7773 -0.0022431 -0.0045077 -0.0092622 -0.024423 0 -0.018729 -0.012063 -0.012138 -0.018463 -0.01734 -0.031131 1.0965 0 0 0 0 0 0 0 0 0 0 0 0 0 0 0 0 0 -0.032349 -0.005282 -0.016434 -0.020135 -0.023387 -0.019753 -0.0045173 0 0 0 0 0 0 0 0 0 0 0 0 0 0 0
4.7813 -0.0092875 -0.0083334 -0.0078696 -0.014245 0 0.0069005 -0.0013186 0.001509 0.0014455 0.0067922 -0.02273 1.0966 0 0 0 0 0 0 0 0 0 0 0 0 0 0 0 0 0 -0.014497 0.0062122 0.0108 0.0099618 0.0048706 -0.0068016 -0.016235 0 0 0 0 0 0 0 0 0 0 0 0 0 0 0
4.7852 -0.015437 -0.013335 -0.0069694 -0.0045561 0 0.020842 0.0051195 0.010485 0.019963 0.022781 0.0024762 1.0898 0 0 0 0 0 0 0 0 0 0 0 0 0 0 0 0 0 0.010772 0.013031 0.027892 0.034979 0.030247 0.011448 -0.017485 0 0 0 0 0 0 0 0 0 0 0 0 0 0 0
4.7891 -0.017137 -0.015564 -0.0088026 -0.0043113 0 0.012333 0.0055035 0.012209 0.031306 0.0247 0.046073 1.0864 0 0 0 0 0 0 0 0 0 0 0 0 0 0 0 0 0 0.041702 0.013816 0.026606 0.046628 0.042558 0.035967 0.0093141 0 0 0 0 0 0 0 0 0 0 0 0 0 0 0
4.793 -0.013834 -0.012385 -0.012537 -0.012308 0 -0.011197 0.002778 0.0094422 0.03365 0.016126 0.092548 1.0947 0 0 0 0 0 0 0 0 0 0 0 0 0 0 0 0 0 0.069709 0.0090455 0.012302 0.042772 0.036464 0.060733 0.061215 0 0 0 0 0 0 0 0 0 0 0 0 0 0 0
4.7969 -0.0084295 -0.0057898 -0.014337 -0.01757 0 -0.029699 0.0020037 0.0079277 0.030522 0.0067859 0.11673 1.1133 0 0 0 0 0 0 0 0 0 0 0 0 0 0 0 0 0 0.083322 0.0017246 -0.00071101 0.029701 0.017202 0.076099 0.11328 0 0 0 0 0 0 0 0 0 0 0 0 0 0 0
4.8008 -0.0050878 -0.0012348 -0.011217 -0.0091641 0 -0.026743 0.0055396 0.010984 0.027235 0.0050961 0.1021 1.1327 0 0 0 0 0 0 0 0 0 0 0 0 0 0 0 0 0 0.075776 -0.0034565 -0.00080512 0.018492 -0.00058579 0.075031 0.13389 0 0 0 0 0 0 0 0 0 0 0 0 0 0 0
4.8047 -0.0057911 -0.0023411 -0.0048111 0.012224 0 -0.0035204 0.010644 0.016209 0.02566 0.012025 0.056252 1.1438 0 0 0 0 0 0 0 0 0 0 0 0 0 0 0 0 0 0.05082 -0.0030126 0.011933 0.017077 -0.0029669 0.057859 0.10757 0 0 0 0 0 0 0 0 0 0 0 0 0 0 0
4.8086 -0.0084151 -0.0067358 -0.00039807 0.03172 0 0.021314 0.012143 0.017817 0.02278 0.020576 0.0083751 1.1435 0 0 0 0 0 0 0 0 0 0 0 0 0 0 0 0 0 0.02131 0.0025649 0.026413 0.024053 0.011124 0.032318 0.048017 0 0 0 0 0 0 0 0 0 0 0 0 0 0 0
4.8125 -0.0082632 -0.0078766 -0.0013657 0.031219 0 0.026876 0.0077298 0.0125 0.014672 0.02135 -0.013 1.1346 0 0 0 0 0 0 0 0 0 0 0 0 0 0 0 0 0 0.00030506 0.0090172 0.029968 0.029771 0.027174 0.008695 -0.010863 0 0 0 0 0 0 0 0 0 0 0 0 0 0 0
4.8164 -0.0022215 -0.0016554 -0.0048485 0.006259 0 0.0083944 0.00055242 0.0028716 0.0016269 0.010318 -0.0043969 1.1209 0 0 0 0 0 0 0 0 0 0 0 0 0 0 0 0 0 -0.0086918 0.011741 0.018464 0.024292 0.026695 -0.0067926 -0.040431 0 0 0 0 0 0 0 0 0 0 0 0 0 0 0
4.8203 0.0078961 0.0088315 -0.0039801 -0.026378 0 -0.017291 -0.003758 -0.0051466 -0.011319 -0.0071516 0.0090098 1.1056 0 0 0 0 0 0 0 0 0 0 0 0 0 0 0 0 0 -0.013756 0.0093052 -0.0010232 0.0056301 0.0043596 -0.015657 -0.038637 0 0 0 0 0 0 0 0 0 0 0 0 0 0 0
4.8242 0.016036 0.015574 0.0046199 -0.039733 0 -0.025338 -0.0027694 -0.0082598 -0.01921 -0.019878 -0.0033041 1.0934 0 0 0 0 0 0 0 0 0 0 0 0 0 0 0 0 0 -0.026157 0.003744 -0.016533 -0.018686 -0.025442 -0.02471 -0.028471 0 0 0 0 0 0 0 0 0 0 0 0 0 0 0
4.8281 0.01652 0.01306 0.015856 -0.019568 0 -0.005305 0.00014384 -0.0086788 -0.02201 -0.020034 -0.046734 1.0916 0 0 0 0 0 0 0 0 0 0 0 0 0 0 0 0 0 -0.048412 -0.0022473 -0.020725 -0.03768 -0.040544 -0.038924 -0.034511 0 0 0 0 0 0 0 0 0 0 0 0 0 0 0
4.832 0.0087959 0.0034449 0.019783 0.020586 0 0.027259 -0.00090213 -0.010857 -0.023874 -0.010418 -0.092947 1.1048 0 0 0 0 0 0 0 0 0 0 0 0 0 0 0 0 0 -0.069755 -0.0077973 -0.015696 -0.044853 -0.031547 -0.055339 -0.058907 0 0 0 0 0 0 0 0 0 0 0 0 0 0 0
4.8359 -0.0019319 -0.005709 0.011187 0.047668 0 0.04203 -0.0082479 -0.015815 -0.027512 -0.0027294 -0.10348 1.128 0 0 0 0 0 0 0 0 0 0 0 0 0 0 0 0 0 -0.074075 -0.013258 -0.0097711 -0.041221 -0.0112 -0.06388 -0.079312 0 0 0 0 0 0 0 0 0 0 0 0 0 0 0
4.8398 -0.0089344 -0.0086694 -0.0044829 0.036179 0 0.020168 -0.01791 -0.019578 -0.030182 -0.0071243 -0.065149 1.1471 0 0 0 0 0 0 0 0 0 0 0 0 0 0 0 0 0 -0.054055 -0.017695 -0.0098263 -0.032073 -0.002265 -0.05555 -0.070999 0 0 0 0 0 0 0 0 0 0 0 0 0 0 0
4.8438 -0.0093441 -0.0063636 -0.015462 -0.0086819 0 -0.026886 -0.022896 -0.017691 -0.026367 -0.02196 -0.0042255 1.1483 0 0 0 0 0 0 0 0 0 0 0 0 0 0 0 0 0 -0.019002 -0.018182 -0.015872 -0.021888 -0.014732 -0.031497 -0.032195 0 0 0 0 0 0 0 0 0 0 0 0 0 0 0
4.8477 -0.0058791 -0.0042215 -0.014509 -0.053307 0 -0.063955 -0.019416 -0.01072 -0.014658 -0.033861 0.034867 1.1311 0 0 0 0 0 0 0 0 0 0 0 0 0 0 0 0 0 0.011117 -0.012556 -0.021946 -0.012438 -0.034936 -0.0044424 0.011825 0 0 0 0 0 0 0 0 0 0 0 0 0 0 0
4.8516 -0.0035 -0.0058076 -0.0053748 -0.063039 0 -0.060291 -0.010049 -0.00421 -0.0010081 -0.02936 0.027365 1.1101 0 0 0 0 0 0 0 0 0 0 0 0 0 0 0 0 0 0.020862 -0.0027892 -0.021708 -0.0045542 -0.038447 0.010164 0.030372 0 0 0 0 0 0 0 0 0 0 0 0 0 0 0
4.8555 -0.0043379 -0.0090245 0.0017581 -0.031201 0 -0.015838 -0.0010476 -0.0026589 0.0060333 -0.007943 -0.011713 1.1042 0 0 0 0 0 0 0 0 0 0 0 0 0 0 0 0 0 0.010958 0.0053873 -0.013605 0.00014503 -0.014806 0.0065595 0.014647 0 0 0 0 0 0 0 0 0 0 0 0 0 0 0
4.8594 -0.0057521 -0.0084592 0.0010823 0.015988 0 0.037493 0.0033478 -0.0041221 0.00376 0.016227 -0.042447 1.1207 0 0 0 0 0 0 0 0 0 0 0 0 0 0 0 0 0 -0.0033284 0.0072678 -0.0016085 0.00045374 0.020602 -0.0061967 -0.014703 0 0 0 0 0 0 0 0 0 0 0 0 0 0 0
4.8633 -0.0032432 -0.00096661 -0.0031158 0.042922 0 0.06137 0.0041856 -0.0018255 -0.0015005 0.02652 -0.034972 1.1486 0 0 0 0 0 0 0 0 0 0 0 0 0 0 0 0 0 -0.0053156 0.0038873 0.0083783 -0.0017359 0.040245 -0.011553 -0.026547 0 0 0 0 0 0 0 0 0 0 0 0 0 0 0
4.8672 0.0047373 0.011217 -0.001717 0.035165 0 0.041888 0.006023 0.0084669 -0.00022104 0.018981 0.0069724 1.1681 0 0 0 0 0 0 0 0 0 0 0 0 0 0 0 0 0 0.0097088 0.0015502 0.01316 -0.001193 0.03082 0.00055406 -0.0069297 0 0 0 0 0 0 0 0 0 0 0 0 0 0 0
4.8711 0.014727 0.022323 0.0088079 0.009739 0 -0.00026254 0.012301 0.023278 0.011189 0.0058839 0.05248 1.1661 0 0 0 0 0 0 0 0 0 0 0 0 0 0 0 0 0 0.031678 0.0060854 0.01442 0.0069512 0.0061814 0.025181 0.029691 0 0 0 0 0 0 0 0 0 0 0 0 0 0 0
4.875 0.020807 0.027312 0.021978 -0.0029652 0 -0.028173 0.022229 0.034307 0.027191 0.0039952 0.070861 1.1456 0 0 0 0 0 0 0 0 0 0 0 0 0 0 0 0 0 0.045021 0.017255 0.017073 0.022656 -0.0061951 0.046853 0.054776 0 0 0 0 0 0 0 0 0 0 0 0 0 0 0
4.8789 0.019278 0.024533 0.027378 0.012048 0 -0.019286 0.03141 0.036389 0.038746 0.018627 0.05515 1.1215 0 0 0 0 0 0 0 0 0 0 0 0 0 0 0 0 0 0.04172 0.028725 0.024986 0.040107 0.0081051 0.053016 0.051587 0 0 0 0 0 0 0 0 0 0 0 0 0 0 0
4.8828 0.011234 0.015464 0.020498 0.041151 0 0.017277 0.034902 0.031786 0.041401 0.038638 0.024414 1.1083 0 0 0 0 0 0 0 0 0 0 0 0 0 0 0 0 0 0.027522 0.033406 0.036888 0.05163 0.036872 0.044514 0.029446 0 0 0 0 0 0 0 0 0 0 0 0 0 0 0
4.8867 0.001115 0.0032074 0.0061028 0.055022 0 0.049533 0.029976 0.026204 0.037518 0.046727 0.0070264 1.1102 0 0 0 0 0 0 0 0 0 0 0 0 0 0 0 0 0 0.016798 0.028794 0.045544 0.05283 0.05354 0.034007 0.01492 0 0 0 0 0 0 0 0 0 0 0 0 0 0 0
4.8906 -0.0069305 -0.0085436 -0.0074834 0.034666 0 0.048712 0.017203 0.021475 0.031451 0.034765 0.019838 1.1206 0 0 0 0 0 0 0 0 0 0 0 0 0 0 0 0 0 0.020574 0.017614 0.041793 0.044591 0.042301 0.034137 0.028656 0 0 0 0 0 0 0 0 0 0 0 0 0 0 0
4.8945 -0.011483 -0.016326 -0.015958 -0.012515 0 0.011313 0.00022002 0.013796 0.024227 0.0098985 0.056753 1.1295 0 0 0 0 0 0 0 0 0 0 0 0 0 0 0 0 0 0.037137 0.0044046 0.021739 0.03095 0.011397 0.046 0.067391 0 0 0 0 0 0 0 0 0 0 0 0 0 0 0
4.8984 -0.013445 -0.018313 -0.020269 -0.058695 0 -0.038819 -0.015307 -0.00015627 0.013941 -0.012883 0.09165 1.1313 0 0 0 0 0 0 0 0 0 0 0 0 0 0 0 0 0 0.052306 -0.007557 -0.0080336 0.015719 -0.016721 0.05759 0.10468 0 0 0 0 0 0 0 0 0 0 0 0 0 0 0
4.9023 -0.013989 -0.015598 -0.021627 -0.076388 0 -0.068186 -0.023777 -0.016639 0.00042867 -0.023258 0.093315 1.1283 0 0 0 0 0 0 0 0 0 0 0 0 0 0 0 0 0 0.04921 -0.016279 -0.032608 0.00091041 -0.026429 0.052925 0.10866 0 0 0 0 0 0 0 0 0 0 0 0 0 0 0
4.9063 -0.013196 -0.01148 -0.017889 -0.056651 0 -0.057261 -0.022738 -0.026536 -0.012556 -0.021651 0.045487 1.1273 0 0 0 0 0 0 0 0 0 0 0 0 0 0 0 0 0 0.020625 -0.019835 -0.038639 -0.012745 -0.020118 0.023999 0.063528 0 0 0 0 0 0 0 0 0 0 0 0 0 0 0
4.9102 -0.010413 -0.0085626 -0.0066286 -0.012769 0 -0.013757 -0.015187 -0.02468 -0.021081 -0.01562 -0.038914 1.1339 0 0 0 0 0 0 0 0 0 0 0 0 0 0 0 0 0 -0.024973 -0.017095 -0.025221 -0.024991 -0.011205 -0.023393 -0.019475 0 0 0 0 0 0 0 0 0 0 0 0 0 0 0
4.9141 -0.0054434 -0.0062649 0.0089658 0.0299 0 0.032797 -0.0084473 -0.016506 -0.026117 -0.012611 -0.12097 1.1476 0 0 0 0 0 0 0 0 0 0 0 0 0 0 0 0 0 -0.068147 -0.010234 -0.0060773 -0.036002 -0.0096512 -0.073143 -0.10764 0 0 0 0 0 0 0 0 0 0 0 0 0 0 0
4.918 0.00084908 -0.0017146 0.019818 0.049133 0 0.051264 -0.00916 -0.013487 -0.032891 -0.016072 -0.1591 1.1613 0 0 0 0 0 0 0 0 0 0 0 0 0 0 0 0 0 -0.090941 -0.0051629 0.00056801 -0.046243 -0.01562 -0.10794 -0.16497 0 0 0 0 0 0 0 0 0 0 0 0 0 0 0
4.9219 0.0069289 0.0064286 0.01869 0.037376 0 0.030572 -0.017766 -0.021084 -0.044066 -0.025664 -0.1387 1.1665 0 0 0 0 0 0 0 0 0 0 0 0 0 0 0 0 0 -0.088259 -0.0074089 -0.01285 -0.055301 -0.024656 -0.11778 -0.1719 0 0 0 0 0 0 0 0 0 0 0 0 0 0 0
4.9258 0.011328 0.015244 0.0081886 0.0049983 0 -0.012098 -0.027425 -0.032139 -0.054456 -0.037907 -0.084315 1.1591 0 0 0 0 0 0 0 0 0 0 0 0 0 0 0 0 0 -0.069946 -0.01646 -0.036192 -0.060683 -0.034402 -0.10367 -0.13502 0 0 0 0 0 0 0 0 0 0 0 0 0 0 0
4.9297 0.013088 0.019337 -0.00059519 -0.025831 0 -0.043358 -0.029142 -0.033723 -0.054391 -0.045902 -0.040712 1.143 0 0 0 0 0 0 0 0 0 0 0 0 0 0 0 0 0 -0.052081 -0.024734 -0.049745 -0.058613 -0.043642 -0.075597 -0.080922 0 0 0 0 0 0 0 0 0 0 0 0 0 0 0
4.9336 0.011973 0.015862 0.0011746 -0.034414 0 -0.038443 -0.019202 -0.020769 -0.039301 -0.041242 -0.035742 1.1259 0 0 0 0 0 0 0 0 0 0 0 0 0 0 0 0 0 -0.044147 -0.023529 -0.040936 -0.046974 -0.046884 -0.046333 -0.038104 0 0 0 0 0 0 0 0 0 0 0 0 0 0 0
4.9375 0.0087456 0.0077069 0.010815 -0.01526 0 -0.00061031 -0.002359 -0.0016816 -0.015219 -0.020156 -0.05662 1.114 0 0 0 0 0 0 0 0 0 0 0 0 0 0 0 0 0 -0.042024 -0.010874 -0.014644 -0.027641 -0.035035 -0.024073 -0.018963 0 0 0 0 0 0 0 0 0 0 0 0 0 0 0
4.9414 0.005276 0.0012791 0.016701 0.017236 0 0.040753 0.012292 0.010659 0.0065374 0.010585 -0.062037 1.1091 0 0 0 0 0 0 0 0 0 0 0 0 0 0 0 0 0 -0.03225 0.0065459 0.012265 -0.0053776 -0.0051577 -0.0078777 -0.014076 0 0 0 0 0 0 0 0 0 0 0 0 0 0 0
4.9453 0.0038269 0.0008317 0.010712 0.038666 0 0.053167 0.019094 0.01288 0.020361 0.035712 -0.020519 1.1113 0 0 0 0 0 0 0 0 0 0 0 0 0 0 0 0 0 -0.0041382 0.019678 0.026631 0.016013 0.03122 0.010726 -0.0024132 0 0 0 0 0 0 0 0 0 0 0 0 0 0 0
4.9492 0.0054765 0.0048867 -0.0025034 0.033491 0 0.02731 0.020063 0.014353 0.031024 0.042855 0.059512 1.1222 0 0 0 0 0 0 0 0 0 0 0 0 0 0 0 0 0 0.039968 0.025302 0.02971 0.036174 0.053689 0.040053 0.030718 0 0 0 0 0 0 0 0 0 0 0 0 0 0 0
4.9531 0.0088412 0.0081374 -0.0097662 0.0080867 0 -0.015301 0.021711 0.025533 0.046449 0.033928 0.13553 1.1443 0 0 0 0 0 0 0 0 0 0 0 0 0 0 0 0 0 0.084587 0.027709 0.033018 0.056307 0.050559 0.079526 0.081721 0 0 0 0 0 0 0 0 0 0 0 0 0 0 0
4.957 0.010581 0.0066226 -0.0031893 -0.014195 0 -0.040057 0.027732 0.044244 0.066372 0.024379 0.16677 1.1754 0 0 0 0 0 0 0 0 0 0 0 0 0 0 0 0 0 0.11138 0.032297 0.04445 0.074799 0.031347 0.11711 0.13128 0 0 0 0 0 0 0 0 0 0 0 0 0 0 0
4.9609 0.0078251 0.00095065 0.010897 -0.013182 0 -0.027705 0.034792 0.055897 0.079889 0.028777 0.14687 1.2054 0 0 0 0 0 0 0 0 0 0 0 0 0 0 0 0 0 0.11185 0.038288 0.059201 0.085656 0.019332 0.13626 0.15837 0 0 0 0 0 0 0 0 0 0 0 0 0 0 0
4.9648 0.00073469 -0.0051273 0.017684 0.0098605 0 0.010392 0.035554 0.048521 0.075594 0.045671 0.10464 1.2219 0 0 0 0 0 0 0 0 0 0 0 0 0 0 0 0 0 0.092662 0.038818 0.064418 0.082536 0.029216 0.12773 0.1543 0 0 0 0 0 0 0 0 0 0 0 0 0 0 0
4.9688 -0.007131 -0.0085677 0.0087412 0.032633 0 0.042457 0.025953 0.026463 0.0539 0.057319 0.075008 1.2205 0 0 0 0 0 0 0 0 0 0 0 0 0 0 0 0 0 0.069508 0.02861 0.052114 0.064979 0.051733 0.09683 0.12643 0 0 0 0 0 0 0 0 0 0 0 0 0 0 0
4.9727 -0.01126 -0.0091262 -0.0092333 0.03135 0 0.04247 0.0095893 0.0069987 0.028002 0.046146 0.069154 1.2102 0 0 0 0 0 0 0 0 0 0 0 0 0 0 0 0 0 0.05461 0.010915 0.026879 0.040224 0.061785 0.059322 0.090115 0 0 0 0 0 0 0 0 0 0 0 0 0 0 0
4.9766 -0.0095509 -0.0081638 -0.020684 0.0023476 0 0.010204 -0.004976 0.0025363 0.011642 0.012674 0.069461 1.2067 0 0 0 0 0 0 0 0 0 0 0 0 0 0 0 0 0 0.047511 -0.004184 0.0011943 0.017902 0.043046 0.029117 0.056338 0 0 0 0 0 0 0 0 0 0 0 0 0 0 0
4.9805 -0.0037547 -0.0063731 -0.01599 -0.033632 0 -0.03015 -0.011395 0.0074898 0.0060878 -0.023016 0.049839 1.2185 0 0 0 0 0 0 0 0 0 0 0 0 0 0 0 0 0 0.036359 -0.0089798 -0.015751 0.0021553 0.0045736 0.0079332 0.024588 0 0 0 0 0 0 0 0 0 0 0 0 0 0 0
4.9844 0.0022103 -0.0032384 0.00010955 -0.048391 0 -0.049599 -0.01045 0.0046786 -0.00012532 -0.038713 -0.00032693 1.2407 0 0 0 0 0 0 0 0 0 0 0 0 0 0 0 0 0 0.0085417 -0.0055585 -0.024094 -0.01114 -0.027587 -0.014043 -0.013946 0 0 0 0 0 0 0 0 0 0 0 0 0 0 0
4.9883 0.0055146 0.0016116 0.014205 -0.029539 0 -0.03545 -0.0084265 -0.015039 -0.0184 -0.030057 -0.068825 1.261 0 0 0 0 0 0 0 0 0 0 0 0 0 0 0 0 0 -0.037694 -0.0036684 -0.029417 -0.029104 -0.035385 -0.04711 -0.065757 0 0 0 0 0 0 0 0 0 0 0 0 0 0 0
4.9922 0.00639 0.0073129 0.017308 0.0098169 0 0.0013854 -0.010929 -0.041195 -0.047496 -0.013869 -0.13145 1.2735 0 0 0 0 0 0 0 0 0 0 0 0 0 0 0 0 0 -0.089693 -0.010962 -0.03507 -0.053496 -0.025103 -0.090336 -0.12529 0 0 0 0 0 0 0 0 0 0 0 0 0 0 0
4.9961 0.0072699 0.012392 0.011998 0.042169 0 0.035891 -0.018 -0.053368 -0.073794 -0.011647 -0.16777 1.2838 0 0 0 0 0 0 0 0 0 0 0 0 0 0 0 0 0 -0.12769 -0.02524 -0.039519 -0.077291 -0.018997 -0.12946 -0.17409 0 0 0 0 0 0 0 0 0 0 0 0 0 0 0
5 0.010157 0.016109 0.0076142 0.046955 0 0.046543 -0.024559 -0.042231 -0.083449 -0.02916 -0.1698 1.301 0 0 0 0 0 0 0 0 0 0 0 0 0 0 0 0 0 -0.13744 -0.036194 -0.040097 -0.0894 -0.031659 -0.1464 -0.19094 0 0 0 0 0 0 0 0 0 0 0 0 0 0 0
5.0039 0.014705 0.018641 0.009955 0.024533 0 0.028938 -0.025005 -0.019348 -0.073671 -0.051319 -0.14203 1.3256 0 0 0 0 0 0 0 0 0 0 0 0 0 0 0 0 0 -0.11867 -0.034647 -0.036796 -0.083097 -0.055445 -0.13241 -0.16671 0 0 0 0 0 0 0 0 0 0 0 0 0 0 0
5.0078 0.01858 0.019921 0.016374 -0.0066454 0 -0.0023037 -0.017474 -0.0048996 -0.052567 -0.056374 -0.097458 1.3474 0 0 0 0 0 0 0 0 0 0 0 0 0 0 0 0 0 -0.083561 -0.020288 -0.030882 -0.060658 -0.068786 -0.09428 -0.11263 0 0 0 0 0 0 0 0 0 0 0 0 0 0 0
5.0117 0.019434 0.018907 0.020018 -0.024888 0 -0.023776 -0.0045255 -0.0064141 -0.029642 -0.03531 -0.051997 1.3565 0 0 0 0 0 0 0 0 0 0 0 0 0 0 0 0 0 -0.047164 -0.0011053 -0.021052 -0.030866 -0.057279 -0.048988 -0.054138 0 0 0 0 0 0 0 0 0 0 0 0 0 0 0
5.0156 0.01659 0.014583 0.0172 -0.01974 0 -0.0194 0.009305 -0.011429 -0.0080026 0.0012799 -0.016785 1.3543 0 0 0 0 0 0 0 0 0 0 0 0 0 0 0 0 0 -0.017401 0.013883 -0.0038555 -0.0024577 -0.025698 -0.01143 -0.01306 0 0 0 0 0 0 0 0 0 0 0 0 0 0 0
5.0195 0.011153 0.0076711 0.0099764 0.0031521 0 0.0077483 0.020295 -0.0019829 0.014425 0.033498 0.0090489 1.3542 0 0 0 0 0 0 0 0 0 0 0 0 0 0 0 0 0 0.0080043 0.021213 0.020424 0.020683 0.0093353 0.015015 0.0086363 0 0 0 0 0 0 0 0 0 0 0 0 0 0 0
5.0234 0.0049615 0.00085032 0.0026234 0.02754 0 0.036686 0.026749 0.02484 0.038222 0.04842 0.038201 1.3694 0 0 0 0 0 0 0 0 0 0 0 0 0 0 0 0 0 0.036496 0.02348 0.043593 0.039605 0.035474 0.038352 0.029519 0 0 0 0 0 0 0 0 0 0 0 0 0 0 0
5.0273 -0.00035391 -0.0031514 -0.0026003 0.037238 0 0.043664 0.02883 0.052542 0.059199 0.047673 0.083751 1.4018 0 0 0 0 0 0 0 0 0 0 0 0 0 0 0 0 0 0.072273 0.02499 0.054291 0.05701 0.051847 0.068984 0.071523 0 0 0 0 0 0 0 0 0 0 0 0 0 0 0
5.0313 -0.0035729 -0.0036766 -0.0056534 0.025765 0 0.021111 0.028072 0.061655 0.072024 0.041836 0.14365 1.4426 0 0 0 0 0 0 0 0 0 0 0 0 0 0 0 0 0 0.11102 0.027741 0.048881 0.073889 0.062371 0.10897 0.13795 0 0 0 0 0 0 0 0 0 0 0 0 0 0 0
5.0352 -0.0038423 -0.0022128 -0.0061031 0.00052452 0 -0.014729 0.026836 0.049316 0.075585 0.039574 0.19566 1.4809 0 0 0 0 0 0 0 0 0 0 0 0 0 0 0 0 0 0.14118 0.031041 0.036913 0.088125 0.066671 0.14754 0.20523 0 0 0 0 0 0 0 0 0 0 0 0 0 0 0
5.0391 -0.0010909 -0.00048015 -0.0024067 -0.020876 0 -0.035261 0.027185 0.031375 0.073302 0.041934 0.21045 1.5112 0 0 0 0 0 0 0 0 0 0 0 0 0 0 0 0 0 0.15037 0.033489 0.03336 0.09526 0.061106 0.16643 0.23667 0 0 0 0 0 0 0 0 0 0 0 0 0 0 0
5.043 0.0033376 0.0011958 0.0053397 -0.021445 0 -0.022312 0.029324 0.025519 0.068257 0.044772 0.1742 1.5323 0 0 0 0 0 0 0 0 0 0 0 0 0 0 0 0 0 0.13287 0.034204 0.043715 0.090823 0.047771 0.15178 0.20852 0 0 0 0 0 0 0 0 0 0 0 0 0 0 0
5.0469 0.0068929 0.0034863 0.012988 0.0026419 0 0.016276 0.030914 0.033741 0.059421 0.044024 0.10144 1.5434 0 0 0 0 0 0 0 0 0 0 0 0 0 0 0 0 0 0.093551 0.032309 0.057082 0.07334 0.037586 0.10459 0.12822 0 0 0 0 0 0 0 0 0 0 0 0 0 0 0
5.0508 0.0073922 0.0064563 0.014599 0.036666 0 0.051779 0.028436 0.041994 0.043643 0.037872 0.026378 1.5459 0 0 0 0 0 0 0 0 0 0 0 0 0 0 0 0 0 0.04613 0.026414 0.055582 0.046316 0.039886 0.04214 0.030667 0 0 0 0 0 0 0 0 0 0 0 0 0 0 0
5.0547 0.0049051 0.0089688 0.00825 0.055461 0 0.056843 0.019957 0.035716 0.020839 0.025495 -0.020917 1.5486 0 0 0 0 0 0 0 0 0 0 0 0 0 0 0 0 0 0.0059639 0.015697 0.03165 0.017171 0.048642 -0.011639 -0.043994 0 0 0 0 0 0 0 0 0 0 0 0 0 0 0
5.0586 0.0020183 0.0098511 -0.00079793 0.041686 0 0.026711 0.0069705 0.013863 -0.0041417 0.0064509 -0.034172 1.5661 0 0 0 0 0 0 0 0 0 0 0 0 0 0 0 0 0 -0.018835 0.0016358 -0.0039871 -0.0071405 0.043215 -0.041021 -0.074704 0 0 0 0 0 0 0 0 0 0 0 0 0 0 0
5.0625 0.0016774 0.0091713 -0.0040699 0.0011336 0 -0.017497 -0.0064784 -0.012243 -0.025395 -0.017172 -0.031871 1.6076 0 0 0 0 0 0 0 0 0 0 0 0 0 0 0 0 0 -0.032299 -0.012003 -0.03183 -0.024828 0.0078101 -0.048164 -0.069367 0 0 0 0 0 0 0 0 0 0 0 0 0 0 0
5.0664 0.004179 0.0077652 0.0018803 -0.038639 0 -0.045228 -0.016706 -0.031336 -0.040977 -0.038768 -0.04059 1.665 0 0 0 0 0 0 0 0 0 0 0 0 0 0 0 0 0 -0.04705 -0.021676 -0.04096 -0.039834 -0.048147 -0.050091 -0.055707 0 0 0 0 0 0 0 0 0 0 0 0 0 0 0
5.0703 0.0061726 0.0055064 0.011006 -0.048239 0 -0.039023 -0.022768 -0.041055 -0.053108 -0.049787 -0.074386 1.716 0 0 0 0 0 0 0 0 0 0 0 0 0 0 0 0 0 -0.073332 -0.026829 -0.036909 -0.056866 -0.091789 -0.064416 -0.061039 0 0 0 0 0 0 0 0 0 0 0 0 0 0 0
5.0742 0.0031259 0.0007638 0.012228 -0.020773 0 -0.0064308 -0.026336 -0.045143 -0.063475 -0.046557 -0.12429 1.7425 0 0 0 0 0 0 0 0 0 0 0 0 0 0 0 0 0 -0.10825 -0.029977 -0.033187 -0.074967 -0.093681 -0.094232 -0.094065 0 0 0 0 0 0 0 0 0 0 0 0 0 0 0
5.0781 -0.0064348 -0.0076282 -0.00055893 0.019692 0 0.025881 -0.029533 -0.045597 -0.069597 -0.035168 -0.16339 1.748 0 0 0 0 0 0 0 0 0 0 0 0 0 0 0 0 0 -0.13464 -0.033771 -0.036715 -0.086132 -0.056102 -0.12408 -0.13885 0 0 0 0 0 0 0 0 0 0 0 0 0 0 0
5.082 -0.01858 -0.017715 -0.021953 0.035006 0 0.030468 -0.032904 -0.040948 -0.067011 -0.028198 -0.16376 1.7534 0 0 0 0 0 0 0 0 0 0 0 0 0 0 0 0 0 -0.13264 -0.037879 -0.042642 -0.081473 -0.014206 -0.13102 -0.16417 0 0 0 0 0 0 0 0 0 0 0 0 0 0 0
5.0859 -0.025937 -0.024314 -0.038169 0.0040021 0 -0.0020033 -0.035089 -0.031866 -0.054994 -0.034206 -0.11586 1.776 0 0 0 0 0 0 0 0 0 0 0 0 0 0 0 0 0 -0.096346 -0.038875 -0.042522 -0.060092 -0.0059111 -0.10309 -0.14389 0 0 0 0 0 0 0 0 0 0 0 0 0 0 0
5.0898 -0.022749 -0.022388 -0.037326 -0.056874 0 -0.054337 -0.033856 -0.024462 -0.038926 -0.048727 -0.039008 1.8119 0 0 0 0 0 0 0 0 0 0 0 0 0 0 0 0 0 -0.041805 -0.033338 -0.03495 -0.032254 -0.037072 -0.050767 -0.077139 0 0 0 0 0 0 0 0 0 0 0 0 0 0 0
5.0938 -0.0090671 -0.011088 -0.018219 -0.1018 0 -0.090492 -0.027218 -0.024169 -0.025891 -0.055768 0.025998 1.8423 0 0 0 0 0 0 0 0 0 0 0 0 0 0 0 0 0 0.0019973 -0.021144 -0.026106 -0.012785 -0.074742 -0.0019469 0.0056133 0 0 0 0 0 0 0 0 0 0 0 0 0 0 0
5.0977 0.0092181 0.0052864 0.0093465 -0.088838 0 -0.077268 -0.014104 -0.026433 -0.017809 -0.040209 0.042014 1.8557 0 0 0 0 0 0 0 0 0 0 0 0 0 0 0 0 0 0.013879 -0.0057409 -0.020368 -0.0093843 -0.075755 0.017202 0.058494 0 0 0 0 0 0 0 0 0 0 0 0 0 0 0
5.1016 0.024345 0.020259 0.032083 -0.01359 0 -0.0089089 0.0049222 -0.017316 -0.0094904 -0.0013219 0.0041027 1.8616 0 0 0 0 0 0 0 0 0 0 0 0 0 0 0 0 0 -0.0028947 0.0087682 -0.013127 -0.015608 -0.024938 0.0017647 0.051542 0 0 0 0 0 0 0 0 0 0 0 0 0 0 0
5.1055 0.031292 0.02919 0.041836 0.083529 0 0.082261 0.026721 0.012634 0.00604 0.044429 -0.050621 1.8789 0 0 0 0 0 0 0 0 0 0 0 0 0 0 0 0 0 -0.021906 0.020725 0.0046373 -0.014895 0.051358 -0.026591 -0.0038525 0 0 0 0 0 0 0 0 0 0 0 0 0 0 0
5.1094 0.029633 0.030919 0.03874 0.14345 0 0.14118 0.045541 0.054541 0.030257 0.074526 -0.064807 1.913 0 0 0 0 0 0 0 0 0 0 0 0 0 0 0 0 0 -0.012826 0.031081 0.034418 0.006977 0.10734 -0.033383 -0.057088 0 0 0 0 0 0 0 0 0 0 0 0 0 0 0
5.1133 0.022004 0.026506 0.027929 0.12943 0 0.1261 0.055182 0.084135 0.057069 0.076687 -0.0030322 1.9478 0 0 0 0 0 0 0 0 0 0 0 0 0 0 0 0 0 0.035696 0.04053 0.064624 0.050355 0.11426 0.0046671 -0.051439 0 0 0 0 0 0 0 0 0 0 0 0 0 0 0
5.1172 0.011413 0.017425 0.014185 0.052486 0 0.041272 0.052738 0.082084 0.07752 0.056999 0.11714 1.9643 0 0 0 0 0 0 0 0 0 0 0 0 0 0 0 0 0 0.10668 0.046752 0.078813 0.099682 0.079623 0.081915 0.033748 0 0 0 0 0 0 0 0 0 0 0 0 0 0 0
5.1211 -6.8002e-05 0.0053213 -0.0004313 -0.037172 0 -0.060814 0.041045 0.052785 0.086105 0.033673 0.2323 1.9647 0 0 0 0 0 0 0 0 0 0 0 0 0 0 0 0 0 0.16561 0.045114 0.070151 0.13239 0.035837 0.16506 0.16404 0 0 0 0 0 0 0 0 0 0 0 0 0 0 0
5.125 -0.010731 -0.0071504 -0.014797 -0.085597 0 -0.11394 0.027143 0.021793 0.08291 0.02246 0.27634 1.973 0 0 0 0 0 0 0 0 0 0 0 0 0 0 0 0 0 0.18284 0.032917 0.047446 0.13259 0.012546 0.21316 0.27052 0 0 0 0 0 0 0 0 0 0 0 0 0 0 0
5.1289 -0.018391 -0.016424 -0.025966 -0.070841 0 -0.085799 0.017346 0.012671 0.070978 0.026076 0.22721 2.0102 0 0 0 0 0 0 0 0 0 0 0 0 0 0 0 0 0 0.15163 0.013487 0.026743 0.10069 0.017324 0.20295 0.2956 0 0 0 0 0 0 0 0 0 0 0 0 0 0 0
5.1328 -0.020879 -0.01982 -0.029365 -0.014045 0 -0.0017978 0.012873 0.025428 0.053079 0.035167 0.12049 2.0686 0 0 0 0 0 0 0 0 0 0 0 0 0 0 0 0 0 0.090069 -0.0042347 0.017278 0.052966 0.03682 0.14232 0.22953 0 0 0 0 0 0 0 0 0 0 0 0 0 0 0
5.1367 -0.017671 -0.017417 -0.022536 0.039546 0 0.074589 0.0098644 0.037875 0.031315 0.037782 0.019908 2.1181 0 0 0 0 0 0 0 0 0 0 0 0 0 0 0 0 0 0.027483 -0.011401 0.015626 0.011499 0.051024 0.062983 0.11122 0 0 0 0 0 0 0 0 0 0 0 0 0 0 0
5.1406 -0.010919 -0.011971 -0.008878 0.053444 0 0.089551 0.0036696 0.028312 0.0085078 0.028014 -0.030144 2.1366 0 0 0 0 0 0 0 0 0 0 0 0 0 0 0 0 0 -0.014258 -0.0062197 0.01234 -0.0094107 0.04612 -0.0018813 -0.0036208 0 0 0 0 0 0 0 0 0 0 0 0 0 0 0
5.1445 -0.004528 -0.0068757 0.0030177 0.0228 0 0.036957 -0.0067692 -0.0034163 -0.011958 0.007572 -0.032466 2.1345 0 0 0 0 0 0 0 0 0 0 0 0 0 0 0 0 0 -0.032344 0.0037553 0.0023765 -0.011739 0.019014 -0.038343 -0.079522 0 0 0 0 0 0 0 0 0 0 0 0 0 0 0
5.1484 -0.0017915 -0.0041443 0.005147 -0.026635 0 -0.041763 -0.018575 -0.037122 -0.028704 -0.018162 -0.026238 2.1432 0 0 0 0 0 0 0 0 0 0 0 0 0 0 0 0 0 -0.04118 0.006549 -0.011833 -0.011449 -0.023573 -0.056355 -0.11578 0 0 0 0 0 0 0 0 0 0 0 0 0 0 0
5.1523 -0.0034367 -0.0040439 -0.0033961 -0.059611 0 -0.092213 -0.028593 -0.05316 -0.044277 -0.043915 -0.050622 2.1801 0 0 0 0 0 0 0 0 0 0 0 0 0 0 0 0 0 -0.059603 -0.0054898 -0.026158 -0.026456 -0.067448 -0.076361 -0.13301 0 0 0 0 0 0 0 0 0 0 0 0 0 0 0
5.1563 -0.0075439 -0.0059467 -0.015123 -0.056141 0 -0.08626 -0.03686 -0.050836 -0.063114 -0.06521 -0.11349 2.2284 0 0 0 0 0 0 0 0 0 0 0 0 0 0 0 0 0 -0.096089 -0.029946 -0.040808 -0.062923 -0.095748 -0.10986 -0.149 0 0 0 0 0 0 0 0 0 0 0 0 0 0 0
5.1602 -0.011167 -0.0088998 -0.019986 -0.023476 0 -0.036776 -0.045973 -0.046184 -0.086352 -0.077977 -0.18753 2.2544 0 0 0 0 0 0 0 0 0 0 0 0 0 0 0 0 0 -0.1416 -0.056049 -0.058841 -0.10967 -0.097946 -0.14966 -0.16553 0 0 0 0 0 0 0 0 0 0 0 0 0 0 0
5.1641 -0.012255 -0.011473 -0.013808 0.011108 0 0.018091 -0.056847 -0.053128 -0.10821 -0.079863 -0.23225 2.2451 0 0 0 0 0 0 0 0 0 0 0 0 0 0 0 0 0 -0.17474 -0.072109 -0.07918 -0.14501 -0.07836 -0.17655 -0.17339 0 0 0 0 0 0 0 0 0 0 0 0 0 0 0
5.168 -0.010606 -0.011942 -0.0019287 0.020569 0 0.043957 -0.065443 -0.068553 -0.11795 -0.07232 -0.22259 2.224 0 0 0 0 0 0 0 0 0 0 0 0 0 0 0 0 0 -0.17576 -0.072497 -0.093281 -0.15097 -0.054816 -0.17534 -0.16572 0 0 0 0 0 0 0 0 0 0 0 0 0 0 0
5.1719 -0.0076052 -0.0095408 0.0054086 -0.002509 0 0.030389 -0.064454 -0.076104 -0.10671 -0.059946 -0.164 2.2284 0 0 0 0 0 0 0 0 0 0 0 0 0 0 0 0 0 -0.13999 -0.059184 -0.090694 -0.12442 -0.044614 -0.14624 -0.14519 0 0 0 0 0 0 0 0 0 0 0 0 0 0 0
5.1758 -0.0052612 -0.0056694 0.0019888 -0.040441 0 -0.0078634 -0.049134 -0.063216 -0.073933 -0.046305 -0.086245 2.271 0 0 0 0 0 0 0 0 0 0 0 0 0 0 0 0 0 -0.081195 -0.038211 -0.068593 -0.077378 -0.048499 -0.10286 -0.11984 0 0 0 0 0 0 0 0 0 0 0 0 0 0 0
5.1797 -0.0050895 -0.0031768 -0.009089 -0.062974 0 -0.043939 -0.022227 -0.033102 -0.028862 -0.030509 -0.022828 2.3283 0 0 0 0 0 0 0 0 0 0 0 0 0 0 0 0 0 -0.02256 -0.015515 -0.035388 -0.027746 -0.048907 -0.060126 -0.093761 0 0 0 0 0 0 0 0 0 0 0 0 0 0 0
5.1836 -0.0071961 -0.0037075 -0.018372 -0.049578 0 -0.055409 0.0065973 -0.00052794 0.014178 -0.0093322 0.0097661 2.3663 0 0 0 0 0 0 0 0 0 0 0 0 0 0 0 0 0 0.018125 0.0044054 -0.0043968 0.011476 -0.02701 -0.023592 -0.062419 0 0 0 0 0 0 0 0 0 0 0 0 0 0 0
5.1875 -0.009925 -0.0056528 -0.018256 -0.0054784 0 -0.035829 0.026635 0.022186 0.043221 0.016467 0.020227 2.3759 0 0 0 0 0 0 0 0 0 0 0 0 0 0 0 0 0 0.038334 0.017784 0.016325 0.036772 0.016336 0.011376 -0.016611 0 0 0 0 0 0 0 0 0 0 0 0 0 0 0
5.1914 -0.01053 -0.005264 -0.0088739 0.041272 0 0.0028327 0.032791 0.033816 0.054442 0.038972 0.033246 2.3791 0 0 0 0 0 0 0 0 0 0 0 0 0 0 0 0 0 0.049099 0.022051 0.028374 0.051492 0.057306 0.05134 0.048427 0 0 0 0 0 0 0 0 0 0 0 0 0 0 0
5.1953 -0.0068874 -0.00032798 0.0031663 0.060544 0 0.037674 0.028113 0.040465 0.053277 0.048516 0.069228 2.401 0 0 0 0 0 0 0 0 0 0 0 0 0 0 0 0 0 0.064111 0.018417 0.038357 0.060713 0.069462 0.095954 0.12571 0 0 0 0 0 0 0 0 0 0 0 0 0 0 0
5.1992 0.00069161 0.007209 0.011055 0.043034 0 0.049158 0.020981 0.046374 0.050595 0.043707 0.12693 2.4404 0 0 0 0 0 0 0 0 0 0 0 0 0 0 0 0 0 0.088572 0.013488 0.04999 0.068359 0.049651 0.13617 0.19605 0 0 0 0 0 0 0 0 0 0 0 0 0 0 0
5.2031 0.0090141 0.012568 0.012764 0.0068638 0 0.034124 0.019556 0.050482 0.056003 0.035309 0.18203 2.4706 0 0 0 0 0 0 0 0 0 0 0 0 0 0 0 0 0 0.1159 0.016163 0.060958 0.076988 0.023538 0.16006 0.23539 0 0 0 0 0 0 0 0 0 0 0 0 0 0 0
5.207 0.013685 0.012301 0.010733 -0.017828 0 0.0079033 0.027145 0.050961 0.071837 0.03776 0.2037 2.4694 0 0 0 0 0 0 0 0 0 0 0 0 0 0 0 0 0 0.13354 0.030588 0.066553 0.087556 0.023068 0.16068 0.22725 0 0 0 0 0 0 0 0 0 0 0 0 0 0 0
5.2109 0.011962 0.0071389 0.0079669 -0.013538 0 -0.0076021 0.040497 0.04975 0.091238 0.054838 0.17746 2.4441 0 0 0 0 0 0 0 0 0 0 0 0 0 0 0 0 0 0.13231 0.050975 0.064908 0.097728 0.055789 0.13983 0.17371 0 0 0 0 0 0 0 0 0 0 0 0 0 0 0
5.2148 0.0046859 0.00078499 0.005226 0.011438 0 -0.0016047 0.05121 0.049905 0.1017 0.073566 0.11677 2.4247 0 0 0 0 0 0 0 0 0 0 0 0 0 0 0 0 0 0.11211 0.063961 0.057853 0.10076 0.095317 0.10602 0.097742 0 0 0 0 0 0 0 0 0 0 0 0 0 0 0
5.2188 -0.0042629 -0.0038053 0.0016889 0.03193 0 0.016591 0.049609 0.048838 0.09215 0.0738 0.053786 2.4337 0 0 0 0 0 0 0 0 0 0 0 0 0 0 0 0 0 0.080647 0.057816 0.047102 0.087969 0.1031 0.069238 0.032788 0 0 0 0 0 0 0 0 0 0 0 0 0 0 0
5.2227 -0.010555 -0.0065749 -0.0027692 0.028159 0 0.02558 0.030054 0.037258 0.059496 0.04566 0.016091 2.4658 0 0 0 0 0 0 0 0 0 0 0 0 0 0 0 0 0 0.047193 0.031332 0.030925 0.054535 0.062041 0.036024 0.0033921 0 0 0 0 0 0 0 0 0 0 0 0 0 0 0
5.2266 -0.012032 -0.0089602 -0.0068173 0.0015723 0 0.010629 -0.004495 0.0080395 0.010748 -0.0012646 0.0068242 2.4968 0 0 0 0 0 0 0 0 0 0 0 0 0 0 0 0 0 0.016375 -0.0049722 0.0059051 0.0045879 -0.0085092 0.007195 0.0088927 0 0 0 0 0 0 0 0 0 0 0 0 0 0 0
5.2305 -0.0095027 -0.011086 -0.0090357 -0.028452 0 -0.022714 -0.04189 -0.033002 -0.040087 -0.045383 0.0034159 2.51 0 0 0 0 0 0 0 0 0 0 0 0 0 0 0 0 0 -0.013739 -0.036079 -0.02737 -0.048995 -0.069147 -0.021335 0.022346 0 0 0 0 0 0 0 0 0 0 0 0 0 0 0
5.2344 -0.0055233 -0.011183 -0.009277 -0.042031 0 -0.051934 -0.066244 -0.067054 -0.078423 -0.069708 -0.024196 2.5101 0 0 0 0 0 0 0 0 0 0 0 0 0 0 0 0 0 -0.048201 -0.051833 -0.060628 -0.090648 -0.091894 -0.055067 0.0076317 0 0 0 0 0 0 0 0 0 0 0 0 0 0 0
5.2383 -0.002554 -0.0080031 -0.0083089 -0.033906 0 -0.055159 -0.067395 -0.076072 -0.095542 -0.072251 -0.089088 2.5134 0 0 0 0 0 0 0 0 0 0 0 0 0 0 0 0 0 -0.088862 -0.051326 -0.081056 -0.11009 -0.078586 -0.096091 -0.055546 0 0 0 0 0 0 0 0 0 0 0 0 0 0 0
5.2422 -0.0019174 -0.0032754 -0.0066578 -0.01444 0 -0.02862 -0.048244 -0.058803 -0.092234 -0.062554 -0.17412 2.5275 0 0 0 0 0 0 0 0 0 0 0 0 0 0 0 0 0 -0.12972 -0.040599 -0.080039 -0.10708 -0.052845 -0.13941 -0.15555 0 0 0 0 0 0 0 0 0 0 0 0 0 0 0
5.2461 -0.0038392 -0.00099789 -0.0046754 0.0011713 0 0.0097412 -0.023814 -0.033389 -0.077915 -0.050937 -0.23967 2.5458 0 0 0 0 0 0 0 0 0 0 0 0 0 0 0 0 0 -0.1579 -0.02765 -0.060696 -0.090449 -0.037402 -0.1732 -0.25268 0 0 0 0 0 0 0 0 0 0 0 0 0 0 0
5.25 -0.0078184 -0.0039376 -0.0038443 0.0038712 0 0.032751 -0.011466 -0.022595 -0.065129 -0.042263 -0.24805 2.558 0 0 0 0 0 0 0 0 0 0 0 0 0 0 0 0 0 -0.16073 -0.019167 -0.037426 -0.072734 -0.03893 -0.18394 -0.30068 0 0 0 0 0 0 0 0 0 0 0 0 0 0 0
5.2539 -0.012699 -0.010953 -0.0069398 -0.0063144 0 0.022837 -0.018816 -0.034343 -0.061761 -0.038009 -0.18904 2.563 0 0 0 0 0 0 0 0 0 0 0 0 0 0 0 0 0 -0.13461 -0.019494 -0.026531 -0.063513 -0.050584 -0.16387 -0.27227 0 0 0 0 0 0 0 0 0 0 0 0 0 0 0
5.2578 -0.016662 -0.017945 -0.01547 -0.023778 0 -0.016015 -0.038436 -0.055303 -0.065686 -0.039799 -0.089172 2.5674 0 0 0 0 0 0 0 0 0 0 0 0 0 0 0 0 0 -0.089229 -0.029459 -0.034237 -0.064662 -0.063423 -0.11618 -0.17404 0 0 0 0 0 0 0 0 0 0 0 0 0 0 0
5.2617 -0.017748 -0.021338 -0.026454 -0.040882 0 -0.060563 -0.05355 -0.063286 -0.066231 -0.047277 0.0031431 2.5747 0 0 0 0 0 0 0 0 0 0 0 0 0 0 0 0 0 -0.042779 -0.044371 -0.051259 -0.06946 -0.072117 -0.054447 -0.043358 0 0 0 0 0 0 0 0 0 0 0 0 0 0 0
5.2656 -0.014946 -0.020458 -0.03266 -0.049127 0 -0.082696 -0.050324 -0.046769 -0.052426 -0.05293 0.048116 2.5799 0 0 0 0 0 0 0 0 0 0 0 0 0 0 0 0 0 -0.010799 -0.053952 -0.058784 -0.066202 -0.071453 0.0035412 0.069781 0 0 0 0 0 0 0 0 0 0 0 0 0 0 0
5.2695 -0.0090141 -0.016786 -0.027663 -0.041161 0 -0.066776 -0.027263 -0.013697 -0.022111 -0.043324 0.040315 2.5766 0 0 0 0 0 0 0 0 0 0 0 0 0 0 0 0 0 0.0036701 -0.047141 -0.042162 -0.045059 -0.053123 0.043932 0.12658 0 0 0 0 0 0 0 0 0 0 0 0 0 0 0
5.2734 -0.0021959 -0.011667 -0.011821 -0.015984 0 -0.019497 0.0049674 0.017458 0.015735 -0.010226 0.010608 2.5667 0 0 0 0 0 0 0 0 0 0 0 0 0 0 0 0 0 0.011034 -0.020067 -0.0022261 -0.0047416 -0.011548 0.062527 0.11758 0 0 0 0 0 0 0 0 0 0 0 0 0 0 0
5.2773 0.0030749 -0.0055161 0.0067037 0.016649 0 0.033742 0.032033 0.034531 0.047731 0.037779 0.0020964 2.5604 0 0 0 0 0 0 0 0 0 0 0 0 0 0 0 0 0 0.026252 0.019099 0.044491 0.045272 0.045494 0.065537 0.066444 0 0 0 0 0 0 0 0 0 0 0 0 0 0 0
5.2813 0.0054452 0.00082846 0.017596 0.039486 0 0.064064 0.045243 0.040004 0.065979 0.076922 0.037787 2.5639 0 0 0 0 0 0 0 0 0 0 0 0 0 0 0 0 0 0.05678 0.053596 0.076881 0.088959 0.094842 0.065324 0.01691 0 0 0 0 0 0 0 0 0 0 0 0 0 0 0
5.2852 0.0049708 0.0049894 0.016033 0.039422 0 0.056643 0.044857 0.044061 0.072092 0.085354 0.10463 2.572 0 0 0 0 0 0 0 0 0 0 0 0 0 0 0 0 0 0.096341 0.068309 0.083087 0.11211 0.11136 0.073174 0.008534 0 0 0 0 0 0 0 0 0 0 0 0 0 0 0
5.2891 0.0025815 0.0044524 0.0056427 0.018552 0 0.019307 0.036616 0.05111 0.072189 0.061484 0.1653 2.5735 0 0 0 0 0 0 0 0 0 0 0 0 0 0 0 0 0 0.12881 0.059108 0.066587 0.10945 0.0873 0.092409 0.054151 0 0 0 0 0 0 0 0 0 0 0 0 0 0 0
5.293 -0.00050357 -0.00046818 -0.0053776 -0.0062245 0 -0.023346 0.026244 0.054458 0.068827 0.025918 0.18646 2.5642 0 0 0 0 0 0 0 0 0 0 0 0 0 0 0 0 0 0.13871 0.034288 0.041026 0.086117 0.03986 0.11552 0.13218 0 0 0 0 0 0 0 0 0 0 0 0 0 0 0
5.2969 -0.0029194 -0.0055859 -0.010749 -0.016246 0 -0.045927 0.016826 0.044537 0.058816 0.0041745 0.16006 2.5521 0 0 0 0 0 0 0 0 0 0 0 0 0 0 0 0 0 0.12046 0.0078887 0.019468 0.053456 -0.0011648 0.1276 0.19876 0 0 0 0 0 0 0 0 0 0 0 0 0 0 0
5.3008 -0.0032548 -0.0057303 -0.0093712 -0.0057798 0 -0.037208 0.009773 0.021473 0.039146 0.005923 0.10279 2.549 0 0 0 0 0 0 0 0 0 0 0 0 0 0 0 0 0 0.080552 -0.0089539 0.0072188 0.022826 -0.015293 0.11488 0.21243 0 0 0 0 0 0 0 0 0 0 0 0 0 0 0
5.3047 -0.00071852 0.00062068 -0.0037291 0.014629 0 -0.0047425 0.0063154 -0.0020415 0.01386 0.019691 0.039043 2.5581 0 0 0 0 0 0 0 0 0 0 0 0 0 0 0 0 0 0.032576 -0.012347 0.0024581 0.0015103 -0.0039232 0.073703 0.15651 0 0 0 0 0 0 0 0 0 0 0 0 0 0 0
5.3086 0.0038897 0.00948 0.0032359 0.028392 0 0.031884 0.0068923 -0.011622 -0.006845 0.026419 -0.014971 2.5725 0 0 0 0 0 0 0 0 0 0 0 0 0 0 0 0 0 -0.010354 -0.00465 0.0013059 -0.0082559 0.015643 0.013964 0.04687 0 0 0 0 0 0 0 0 0 0 0 0 0 0 0
5.3125 0.0080875 0.014454 0.0092208 0.026351 0 0.052825 0.0093341 -0.0052712 -0.015581 0.017146 -0.054038 2.5827 0 0 0 0 0 0 0 0 0 0 0 0 0 0 0 0 0 -0.040865 0.0083631 0.0011643 -0.0086913 0.026324 -0.045467 -0.076976 0 0 0 0 0 0 0 0 0 0 0 0 0 0 0
5.3164 0.0092627 0.012197 0.011889 0.01149 0 0.047471 0.0089179 0.0039343 -0.015587 -0.0020872 -0.077606 2.5849 0 0 0 0 0 0 0 0 0 0 0 0 0 0 0 0 0 -0.05844 0.019227 6.4503e-05 -0.0057293 0.021728 -0.086545 -0.17067 0 0 0 0 0 0 0 0 0 0 0 0 0 0 0
5.3203 0.0069138 0.005197 0.009314 -0.0069495 0 0.018399 0.0016135 0.00012197 -0.018382 -0.020195 -0.085841 2.58 0 0 0 0 0 0 0 0 0 0 0 0 0 0 0 0 0 -0.067428 0.020097 -0.0048929 -0.0075672 0.0041633 -0.1009 -0.20388 0 0 0 0 0 0 0 0 0 0 0 0 0 0 0
5.3242 0.0033804 -0.00064757 0.0023389 -0.021457 0 -0.019904 -0.012009 -0.019803 -0.032581 -0.032788 -0.082669 2.568 0 0 0 0 0 0 0 0 0 0 0 0 0 0 0 0 0 -0.073834 0.0059228 -0.016278 -0.021154 -0.022426 -0.092716 -0.17235 0 0 0 0 0 0 0 0 0 0 0 0 0 0 0
5.3281 0.0018096 -0.0013764 -0.0042439 -0.0283 0 -0.046978 -0.026249 -0.042717 -0.054788 -0.04296 -0.078534 2.5487 0 0 0 0 0 0 0 0 0 0 0 0 0 0 0 0 0 -0.082004 -0.021065 -0.032841 -0.047215 -0.053862 -0.07486 -0.099613 0 0 0 0 0 0 0 0 0 0 0 0 0 0 0
5.332 0.0028064 0.0016151 -0.0049081 -0.024896 0 -0.046568 -0.034312 -0.051569 -0.071853 -0.052449 -0.084272 2.5276 0 0 0 0 0 0 0 0 0 0 0 0 0 0 0 0 0 -0.091771 -0.049802 -0.048124 -0.077189 -0.080863 -0.061177 -0.026831 0 0 0 0 0 0 0 0 0 0 0 0 0 0 0
5.3359 0.0030468 0.00296 0.00071588 -0.009945 0 -0.017711 -0.033538 -0.041287 -0.072263 -0.05566 -0.09887 2.5178 0 0 0 0 0 0 0 0 0 0 0 0 0 0 0 0 0 -0.097222 -0.065369 -0.05398 -0.095756 -0.087949 -0.058978 0.0074465 0 0 0 0 0 0 0 0 0 0 0 0 0 0 0
5.3398 -0.0021562 -0.0019351 0.005492 0.011206 0 0.020883 -0.027022 -0.022693 -0.055385 -0.044931 -0.1046 2.5289 0 0 0 0 0 0 0 0 0 0 0 0 0 0 0 0 0 -0.088741 -0.058547 -0.046612 -0.089111 -0.063512 -0.064975 -0.010517 0 0 0 0 0 0 0 0 0 0 0 0 0 0 0
5.3438 -0.014056 -0.012885 0.00013297 0.023375 0 0.039897 -0.020156 -0.011072 -0.030154 -0.021355 -0.079032 2.554 0 0 0 0 0 0 0 0 0 0 0 0 0 0 0 0 0 -0.058905 -0.032829 -0.029731 -0.054408 -0.014207 -0.066829 -0.059179 0 0 0 0 0 0 0 0 0 0 0 0 0 0 0
5.3477 -0.027842 -0.024768 -0.017363 0.009553 0 0.019613 -0.015613 -0.011474 -0.0061789 0.0021027 -0.016783 2.5708 0 0 0 0 0 0 0 0 0 0 0 0 0 0 0 0 0 -0.0096597 -0.0027236 -0.011957 -0.0037771 0.032678 -0.050733 -0.093409 0 0 0 0 0 0 0 0 0 0 0 0 0 0 0
5.3516 -0.035261 -0.031052 -0.037353 -0.032276 0 -0.03237 -0.01175 -0.015591 0.01252 0.010675 0.058821 2.5608 0 0 0 0 0 0 0 0 0 0 0 0 0 0 0 0 0 0.044398 0.01591 -0.00087447 0.040787 0.046884 -0.012031 -0.074728 0 0 0 0 0 0 0 0 0 0 0 0 0 0 0
5.3555 -0.030947 -0.028211 -0.044934 -0.079035 0 -0.081642 -0.0058013 -0.01239 0.025533 0.0017432 0.10777 2.5288 0 0 0 0 0 0 0 0 0 0 0 0 0 0 0 0 0 0.081096 0.016054 0.001334 0.059417 0.020719 0.037963 -0.00051931 0 0 0 0 0 0 0 0 0 0 0 0 0 0 0
5.3594 -0.017167 -0.017933 -0.032553 -0.093684 0 -0.08938 0.0018141 -0.00042113 0.030681 -0.011893 0.10228 2.5009 0 0 0 0 0 0 0 0 0 0 0 0 0 0 0 0 0 0.083291 0.002653 -0.0019702 0.04611 -0.021208 0.075832 0.090503 0 0 0 0 0 0 0 0 0 0 0 0 0 0 0
5.3633 -0.0025746 -0.0058281 -0.0074752 -0.053955 0 -0.042155 0.0069815 0.011362 0.024003 -0.013722 0.04955 2.4987 0 0 0 0 0 0 0 0 0 0 0 0 0 0 0 0 0 0.051525 -0.012684 -0.0048021 0.012743 -0.040362 0.080901 0.14366 0 0 0 0 0 0 0 0 0 0 0 0 0 0 0
5.3672 0.0043837 0.0023067 0.01336 0.02423 0 0.034023 0.0060916 0.014323 0.0064878 0.00082516 -0.011116 2.5164 0 0 0 0 0 0 0 0 0 0 0 0 0 0 0 0 0 0.0068026 -0.020015 -0.0019607 -0.017623 -0.017193 0.05156 0.12741 0 0 0 0 0 0 0 0 0 0 0 0 0 0 0
5.3711 0.0019402 0.0041043 0.017019 0.091814 0 0.088678 0.00068128 0.0099022 -0.01096 0.020071 -0.03581 2.5248 0 0 0 0 0 0 0 0 0 0 0 0 0 0 0 0 0 -0.021118 -0.015936 0.0083736 -0.024515 0.030634 0.0093642 0.056525 0 0 0 0 0 0 0 0 0 0 0 0 0 0 0
5.375 -0.0041143 0.0016949 0.0047017 0.10096 0 0.08221 -0.0026992 0.0074302 -0.013048 0.027316 -0.0076082 2.5003 0 0 0 0 0 0 0 0 0 0 0 0 0 0 0 0 0 -0.013812 -0.0029784 0.023131 -0.0026886 0.062573 -0.01513 -0.019198 0 0 0 0 0 0 0 0 0 0 0 0 0 0 0
5.3789 -0.0057605 -0.00043894 -0.010426 0.042997 0 0.016224 0.0019145 0.012718 0.0062648 0.016629 0.051073 2.4487 0 0 0 0 0 0 0 0 0 0 0 0 0 0 0 0 0 0.021492 0.013523 0.034876 0.034231 0.050632 -0.005741 -0.052288 0 0 0 0 0 0 0 0 0 0 0 0 0 0 0
5.3828 0.00045797 0.00085182 -0.01507 -0.041688 0 -0.064469 0.013763 0.020632 0.034983 -0.0018508 0.094007 2.3991 0 0 0 0 0 0 0 0 0 0 0 0 0 0 0 0 0 0.055346 0.027521 0.035587 0.061755 0.0042934 0.025559 -0.031753 0 0 0 0 0 0 0 0 0 0 0 0 0 0 0
5.3867 0.01095 0.005057 -0.0063046 -0.092191 0 -0.10151 0.024682 0.020343 0.049809 -0.011665 0.083444 2.3755 0 0 0 0 0 0 0 0 0 0 0 0 0 0 0 0 0 0.056764 0.03301 0.02251 0.059642 -0.037804 0.047294 0.012345 0 0 0 0 0 0 0 0 0 0 0 0 0 0 0
5.3906 0.018622 0.0088764 0.0079618 -0.072691 0 -0.064482 0.025129 0.007568 0.034692 -0.0052044 0.0172 2.3756 0 0 0 0 0 0 0 0 0 0 0 0 0 0 0 0 0 0.016841 0.025685 0.0016015 0.024924 -0.041985 0.034098 0.03612 0 0 0 0 0 0 0 0 0 0 0 0 0 0 0
5.3945 0.018919 0.0094209 0.017345 0.00067296 0 0.025244 0.012065 -0.0098936 -0.0047397 0.0097673 -0.067624 2.3783 0 0 0 0 0 0 0 0 0 0 0 0 0 0 0 0 0 -0.042746 0.0063611 -0.01561 -0.02542 -0.0085922 -0.011409 0.017733 0 0 0 0 0 0 0 0 0 0 0 0 0 0 0
5.3984 0.013085 0.006834 0.017491 0.072676 0 0.10663 -0.0079666 -0.019622 -0.044172 0.017587 -0.11769 2.3688 0 0 0 0 0 0 0 0 0 0 0 0 0 0 0 0 0 -0.083927 -0.016713 -0.020413 -0.06415 0.029783 -0.059202 -0.027024 0 0 0 0 0 0 0 0 0 0 0 0 0 0 0
5.4023 0.0063354 0.0039793 0.011591 0.091096 0 0.12063 -0.02307 -0.016789 -0.058912 0.0088184 -0.099427 2.353 0 0 0 0 0 0 0 0 0 0 0 0 0 0 0 0 0 -0.079369 -0.030622 -0.013458 -0.070088 0.038147 -0.075177 -0.06065 0 0 0 0 0 0 0 0 0 0 0 0 0 0 0
5.4063 0.0031715 0.0035975 0.0055065 0.045184 0 0.053211 -0.024097 -0.0077157 -0.041917 -0.011462 -0.024289 2.3461 0 0 0 0 0 0 0 0 0 0 0 0 0 0 0 0 0 -0.032462 -0.025789 -0.0031257 -0.040988 0.0094494 -0.048256 -0.056627 0 0 0 0 0 0 0 0 0 0 0 0 0 0 0
5.4102 0.0041191 0.0057084 0.0025538 -0.028166 0 -0.05162 -0.010469 -0.0014031 -0.007136 -0.027768 0.055922 2.3513 0 0 0 0 0 0 0 0 0 0 0 0 0 0 0 0 0 0.024899 -0.0037991 0.0028383 0.0051307 -0.031021 0.00090209 -0.021276 0 0 0 0 0 0 0 0 0 0 0 0 0 0 0
5.4141 0.006284 0.0077314 0.002539 -0.073569 0 -0.12053 0.0099239 0.00059728 0.022705 -0.026601 0.083881 2.3542 0 0 0 0 0 0 0 0 0 0 0 0 0 0 0 0 0 0.055113 0.021945 0.0039576 0.041112 -0.048986 0.036371 0.012883 0 0 0 0 0 0 0 0 0 0 0 0 0 0 0
5.418 0.0065454 0.0071231 0.0040867 -0.058383 0 -0.10307 0.025845 0.0040717 0.03219 -0.0069517 0.039162 2.3382 0 0 0 0 0 0 0 0 0 0 0 0 0 0 0 0 0 0.041333 0.034736 0.0051221 0.047341 -0.03 0.034824 0.016015 0 0 0 0 0 0 0 0 0 0 0 0 0 0 0
5.4219 0.0042663 0.0039281 0.0063357 0.0044811 0 -0.0097871 0.029069 0.012396 0.020911 0.018897 -0.043593 2.303 0 0 0 0 0 0 0 0 0 0 0 0 0 0 0 0 0 -0.0015754 0.02646 0.0087299 0.023501 0.010808 0.0025695 -0.012427 0 0 0 0 0 0 0 0 0 0 0 0 0 0 0
5.4258 0.0013922 0.00080278 0.0082627 0.067593 0 0.09356 0.018595 0.01971 -1.4092e-05 0.034265 -0.097732 2.2649 0 0 0 0 0 0 0 0 0 0 0 0 0 0 0 0 0 -0.038849 0.003635 0.010409 -0.011917 0.043594 -0.030679 -0.041954 0 0 0 0 0 0 0 0 0 0 0 0 0 0 0
5.4297 0.00032415 0.00052686 0.0077064 0.084368 0 0.1334 0.0011524 0.01658 -0.016573 0.029875 -0.074613 2.24 0 0 0 0 0 0 0 0 0 0 0 0 0 0 0 0 0 -0.041145 -0.017363 0.0041405 -0.033879 0.047818 -0.035105 -0.036311 0 0 0 0 0 0 0 0 0 0 0 0 0 0 0
5.4336 0.0016554 0.0033268 0.002653 0.042681 0 0.082662 -0.012081 0.0026036 -0.018822 0.010285 0.01719 2.2303 0 0 0 0 0 0 0 0 0 0 0 0 0 0 0 0 0 -0.0050594 -0.022209 -0.0084298 -0.026803 0.025448 -0.0027628 0.014531 0 0 0 0 0 0 0 0 0 0 0 0 0 0 0
5.4375 0.0036085 0.0064012 -0.0059788 -0.026998 0 -0.019699 -0.01159 -0.0093182 -0.0042537 -0.0093369 0.11569 2.2278 0 0 0 0 0 0 0 0 0 0 0 0 0 0 0 0 0 0.04524 -0.0084275 -0.015787 0.0059831 -0.0041799 0.047444 0.082343 0 0 0 0 0 0 0 0 0 0 0 0 0 0 0
5.4414 0.0034519 0.0060229 -0.013602 -0.074141 0 -0.099176 0.0041144 -0.0043724 0.021153 -0.013905 0.15151 2.2273 0 0 0 0 0 0 0 0 0 0 0 0 0 0 0 0 0 0.075653 0.013968 -0.0062102 0.045077 -0.020121 0.083846 0.11991 0 0 0 0 0 0 0 0 0 0 0 0 0 0 0
5.4453 -0.00030033 0.00046303 -0.01526 -0.064993 0 -0.10236 0.025894 0.017642 0.044264 0.00059057 0.10089 2.2315 0 0 0 0 0 0 0 0 0 0 0 0 0 0 0 0 0 0.06619 0.03041 0.019083 0.067655 -0.013338 0.083927 0.097621 0 0 0 0 0 0 0 0 0 0 0 0 0 0 0
5.4492 -0.0065663 -0.0085267 -0.01039 -0.0073172 0 -0.035324 0.038294 0.038824 0.05035 0.023434 0.0036269 2.2419 0 0 0 0 0 0 0 0 0 0 0 0 0 0 0 0 0 0.024518 0.031425 0.043195 0.061305 0.0092718 0.048793 0.028404 0 0 0 0 0 0 0 0 0 0 0 0 0 0 0
5.4531 -0.012255 -0.016707 -0.0040976 0.054923 0 0.045025 0.029552 0.038475 0.03219 0.03599 -0.068259 2.2498 0 0 0 0 0 0 0 0 0 0 0 0 0 0 0 0 0 -0.020331 0.017144 0.045948 0.03031 0.030003 0.0011962 -0.039906 0 0 0 0 0 0 0 0 0 0 0 0 0 0 0
5.457 -0.014412 -0.020074 -0.002951 0.073536 0 0.077256 0.0008472 0.012883 -0.0031801 0.024946 -0.066173 2.2422 0 0 0 0 0 0 0 0 0 0 0 0 0 0 0 0 0 -0.039419 -0.0049231 0.021052 -0.0086578 0.030854 -0.030588 -0.060167 0 0 0 0 0 0 0 0 0 0 0 0 0 0 0
5.4609 -0.012457 -0.017487 -0.0088617 0.031761 0 0.041303 -0.032746 -0.020554 -0.037018 -0.0071297 -0.0010393 2.2172 0 0 0 0 0 0 0 0 0 0 0 0 0 0 0 0 0 -0.024969 -0.025356 -0.017882 -0.037466 0.0050527 -0.031888 -0.022284 0 0 0 0 0 0 0 0 0 0 0 0 0 0 0
5.4648 -0.0088016 -0.011462 -0.017017 -0.042729 0 -0.030803 -0.05177 -0.03947 -0.051158 -0.042042 0.067146 2.19 0 0 0 0 0 0 0 0 0 0 0 0 0 0 0 0 0 0.0044145 -0.037209 -0.048192 -0.04665 -0.03616 -0.011041 0.038185 0 0 0 0 0 0 0 0 0 0 0 0 0 0 0
5.4688 -0.0071758 -0.006583 -0.020203 -0.097647 0 -0.083768 -0.046124 -0.036691 -0.041306 -0.058021 0.076335 2.1783 0 0 0 0 0 0 0 0 0 0 0 0 0 0 0 0 0 0.018422 -0.037807 -0.055789 -0.039048 -0.06772 0.0071375 0.066208 0 0 0 0 0 0 0 0 0 0 0 0 0 0 0
5.4727 -0.0098479 -0.0064956 -0.015637 -0.094507 0 -0.081541 -0.022607 -0.024366 -0.020225 -0.045632 0.0089832 2.1829 0 0 0 0 0 0 0 0 0 0 0 0 0 0 0 0 0 -0.0013319 -0.028974 -0.043882 -0.026055 -0.066925 -0.00050575 0.02832 0 0 0 0 0 0 0 0 0 0 0 0 0 0 0
5.4766 -0.015938 -0.011539 -0.00787 -0.037023 0 -0.030942 -0.00012767 -0.019255 -0.0075643 -0.01577 -0.095976 2.1843 0 0 0 0 0 0 0 0 0 0 0 0 0 0 0 0 0 -0.046695 -0.016587 -0.026794 -0.019815 -0.032176 -0.038159 -0.062288 0 0 0 0 0 0 0 0 0 0 0 0 0 0 0
5.4805 -0.02224 -0.018721 -0.0049246 0.031863 0 0.027623 0.0039773 -0.025853 -0.014572 0.0071911 -0.17208 2.1621 0 0 0 0 0 0 0 0 0 0 0 0 0 0 0 0 0 -0.088708 -0.0087186 -0.016963 -0.026155 0.011475 -0.086848 -0.15441 0 0 0 0 0 0 0 0 0 0 0 0 0 0 0
5.4844 -0.025791 -0.024035 -0.011205 0.061944 0 0.051105 -0.013927 -0.034861 -0.036312 0.0030743 -0.17205 2.1172 0 0 0 0 0 0 0 0 0 0 0 0 0 0 0 0 0 -0.099323 -0.011676 -0.017626 -0.041872 0.028396 -0.11677 -0.19349 0 0 0 0 0 0 0 0 0 0 0 0 0 0 0
5.4883 -0.02586 -0.025211 -0.023541 0.03238 0 0.022786 -0.042006 -0.036526 -0.057105 -0.028464 -0.098968 2.0706 0 0 0 0 0 0 0 0 0 0 0 0 0 0 0 0 0 -0.072365 -0.025524 -0.025316 -0.057418 0.00031827 -0.10784 -0.15682 0 0 0 0 0 0 0 0 0 0 0 0 0 0 0
5.4922 -0.023628 -0.022687 -0.03363 -0.034306 0 -0.038557 -0.061963 -0.032129 -0.063391 -0.066612 -0.0022593 2.0412 0 0 0 0 0 0 0 0 0 0 0 0 0 0 0 0 0 -0.027808 -0.042673 -0.035759 -0.063203 -0.056607 -0.063973 -0.066251 0 0 0 0 0 0 0 0 0 0 0 0 0 0 0
5.4961 -0.020165 -0.018233 -0.034347 -0.090194 0 -0.092013 -0.061338 -0.030359 -0.052796 -0.084079 0.056416 2.0254 0 0 0 0 0 0 0 0 0 0 0 0 0 0 0 0 0 0.003386 -0.051785 -0.04552 -0.055643 -0.10185 -0.011062 0.027172 0 0 0 0 0 0 0 0 0 0 0 0 0 0 0
5.5 -0.015012 -0.012909 -0.024484 -0.096946 0 -0.1004 -0.040356 -0.033875 -0.033064 -0.066873 0.043515 2.0021 0 0 0 0 0 0 0 0 0 0 0 0 0 0 0 0 0 0.0018764 -0.045002 -0.049531 -0.038989 -0.10114 0.020127 0.074149 0 0 0 0 0 0 0 0 0 0 0 0 0 0 0
5.5039 -0.0070282 -0.0065064 -0.008657 -0.051325 0 -0.053533 -0.009931 -0.033289 -0.014017 -0.023988 -0.025706 1.9557 0 0 0 0 0 0 0 0 0 0 0 0 0 0 0 0 0 -0.026808 -0.023264 -0.040979 -0.021538 -0.052585 0.014171 0.054186 0 0 0 0 0 0 0 0 0 0 0 0 0 0 0
5.5078 0.0033224 0.0010315 0.0063978 0.015908 0 0.024083 0.016063 -0.017195 -0.00062225 0.020146 -0.098294 1.8932 0 0 0 0 0 0 0 0 0 0 0 0 0 0 0 0 0 -0.057124 0.0043345 -0.01692 -0.0090037 0.013408 -0.019133 -0.014856 0 0 0 0 0 0 0 0 0 0 0 0 0 0 0
5.5117 0.012748 0.0079956 0.015532 0.06387 0 0.086565 0.028429 0.01252 0.0079277 0.043706 -0.11852 1.8362 0 0 0 0 0 0 0 0 0 0 0 0 0 0 0 0 0 -0.061715 0.026436 0.015602 -0.00040515 0.05889 -0.051415 -0.087577 0 0 0 0 0 0 0 0 0 0 0 0 0 0 0
5.5156 0.016624 0.011153 0.01661 0.068733 0 0.094816 0.026166 0.038394 0.014705 0.041413 -0.064068 1.7985 0 0 0 0 0 0 0 0 0 0 0 0 0 0 0 0 0 -0.029642 0.035808 0.041262 0.0099098 0.065634 -0.054057 -0.11549 0 0 0 0 0 0 0 0 0 0 0 0 0 0 0
5.5195 0.012206 0.0079832 0.010094 0.035525 0 0.042783 0.015207 0.042794 0.021714 0.024349 0.03969 1.7744 0 0 0 0 0 0 0 0 0 0 0 0 0 0 0 0 0 0.027098 0.031836 0.047096 0.025683 0.042942 -0.016307 -0.073036 0 0 0 0 0 0 0 0 0 0 0 0 0 0 0
5.5234 0.00082435 -0.0011142 -0.0016614 -0.01025 0 -0.036683 0.0040298 0.02552 0.029047 0.0082548 0.13645 1.7484 0 0 0 0 0 0 0 0 0 0 0 0 0 0 0 0 0 0.081678 0.018657 0.033072 0.043559 0.013778 0.047861 0.027646 0 0 0 0 0 0 0 0 0 0 0 0 0 0 0
5.5273 -0.012768 -0.012702 -0.01487 -0.04166 0 -0.092858 -0.001391 0.0044622 0.035344 0.0016921 0.17565 1.7124 0 0 0 0 0 0 0 0 0 0 0 0 0 0 0 0 0 0.10891 0.0019163 0.012149 0.05443 -0.0044792 0.1079 0.14179 0 0 0 0 0 0 0 0 0 0 0 0 0 0 0
5.5313 -0.023203 -0.022299 -0.025185 -0.045977 0 -0.091873 -0.00071436 -0.0022331 0.037978 0.0032146 0.14435 1.6701 0 0 0 0 0 0 0 0 0 0 0 0 0 0 0 0 0 0.09961 -0.013065 -0.000896 0.050694 -0.0080016 0.13444 0.21536 0 0 0 0 0 0 0 0 0 0 0 0 0 0 0
5.5352 -0.027097 -0.026627 -0.029298 -0.028608 0 -0.039935 0.0014757 0.0060538 0.03358 0.0068936 0.072518 1.6274 0 0 0 0 0 0 0 0 0 0 0 0 0 0 0 0 0 0.064473 -0.021659 -0.0014648 0.033198 -0.0014102 0.11584 0.21427 0 0 0 0 0 0 0 0 0 0 0 0 0 0 0
5.5391 -0.0238 -0.024447 -0.026308 -0.0060356 0 0.022919 2.8363e-05 0.013459 0.020331 0.0085835 0.0086697 1.5825 0 0 0 0 0 0 0 0 0 0 0 0 0 0 0 0 0 0.025515 -0.020663 0.0031738 0.011459 0.0097183 0.063432 0.14178 0 0 0 0 0 0 0 0 0 0 0 0 0 0 0
5.543 -0.014659 -0.016167 -0.017653 0.0060182 0 0.053875 -0.0058483 0.0060675 0.0010232 0.007295 -0.015861 1.53 0 0 0 0 0 0 0 0 0 0 0 0 0 0 0 0 0 0.00087066 -0.01015 0.0031731 -0.0034255 0.020277 0.0029113 0.0336 0 0 0 0 0 0 0 0 0 0 0 0 0 0 0
5.5469 -0.0021913 -0.0035022 -0.0057789 0.0023505 0 0.03875 -0.011344 -0.012426 -0.016721 0.0030745 -0.0074696 1.4726 0 0 0 0 0 0 0 0 0 0 0 0 0 0 0 0 0 -0.0068799 0.0051956 -0.0037111 -0.0073064 0.023617 -0.042086 -0.065223 0 0 0 0 0 0 0 0 0 0 0 0 0 0 0
5.5508 0.010135 0.010277 0.006944 -0.008902 0 -0.0005792 -0.01019 -0.024756 -0.025239 -0.0038551 -0.00061043 1.422 0 0 0 0 0 0 0 0 0 0 0 0 0 0 0 0 0 -0.010484 0.01745 -0.011153 -0.0057362 0.013662 -0.062953 -0.12512 0 0 0 0 0 0 0 0 0 0 0 0 0 0 0
5.5547 0.018253 0.020508 0.017994 -0.01222 0 -0.027059 -0.0010573 -0.019181 -0.0235 -0.011533 -0.026231 1.386 0 0 0 0 0 0 0 0 0 0 0 0 0 0 0 0 0 -0.025797 0.019555 -0.01242 -0.0087424 -0.0083831 -0.067167 -0.14228 0 0 0 0 0 0 0 0 0 0 0 0 0 0 0
5.5586 0.018869 0.022868 0.024028 0.0031061 0 -0.019216 0.0096327 -0.0026959 -0.019093 -0.016015 -0.083632 1.3557 0 0 0 0 0 0 0 0 0 0 0 0 0 0 0 0 0 -0.056771 0.0094461 -0.0082554 -0.022131 -0.031342 -0.067924 -0.13069 0 0 0 0 0 0 0 0 0 0 0 0 0 0 0
5.5625 0.011514 0.016119 0.021677 0.032092 0 0.013135 0.011809 0.0059558 -0.022135 -0.01517 -0.13832 1.3119 0 0 0 0 0 0 0 0 0 0 0 0 0 0 0 0 0 -0.089863 -0.0087942 -0.0061377 -0.042406 -0.041979 -0.071382 -0.10578 0 0 0 0 0 0 0 0 0 0 0 0 0 0 0
5.5664 -0.00033726 0.0036343 0.010231 0.05369 0 0.039189 1.0002e-05 -0.0041848 -0.035557 -0.012941 -0.1479 1.2456 0 0 0 0 0 0 0 0 0 0 0 0 0 0 0 0 0 -0.10319 -0.027336 -0.012143 -0.059035 -0.037644 -0.072009 -0.074204 0 0 0 0 0 0 0 0 0 0 0 0 0 0 0
5.5703 -0.010465 -0.0080265 -0.005967 0.044505 0 0.03319 -0.021042 -0.025071 -0.050835 -0.017323 -0.096048 1.1711 0 0 0 0 0 0 0 0 0 0 0 0 0 0 0 0 0 -0.083782 -0.038483 -0.024197 -0.061847 -0.029605 -0.059465 -0.036159 0 0 0 0 0 0 0 0 0 0 0 0 0 0 0
5.5742 -0.013115 -0.012845 -0.018391 -0.0010971 0 -0.0048816 -0.038493 -0.038028 -0.054048 -0.031094 -0.0079866 1.115 0 0 0 0 0 0 0 0 0 0 0 0 0 0 0 0 0 -0.03914 -0.037526 -0.033425 -0.047798 -0.030899 -0.030631 0.0049234 0 0 0 0 0 0 0 0 0 0 0 0 0 0 0
5.5781 -0.006299 -0.0087039 -0.019028 -0.060366 0 -0.048765 -0.039733 -0.031888 -0.037476 -0.044119 0.064665 1.0901 0 0 0 0 0 0 0 0 0 0 0 0 0 0 0 0 0 0.0067383 -0.023785 -0.031651 -0.022503 -0.039793 0.004141 0.036688 0 0 0 0 0 0 0 0 0 0 0 0 0 0 0
5.582 0.0069294 0.0019174 -0.0058218 -0.092882 0 -0.064418 -0.02077 -0.011652 -0.0063042 -0.037897 0.079161 1.0819 0 0 0 0 0 0 0 0 0 0 0 0 0 0 0 0 0 0.0302 -0.00057638 -0.017421 0.0038878 -0.037474 0.0268 0.043063 0 0 0 0 0 0 0 0 0 0 0 0 0 0 0
5.5859 0.020087 0.013961 0.015395 -0.068561 0 -0.033895 0.011215 0.0097734 0.025579 -0.0020944 0.031823 1.0622 0 0 0 0 0 0 0 0 0 0 0 0 0 0 0 0 0 0.024843 0.025344 0.0043576 0.023071 -0.0058568 0.025564 0.017476 0 0 0 0 0 0 0 0 0 0 0 0 0 0 0
5.5898 0.026879 0.022706 0.034244 0.0069834 0 0.030958 0.042187 0.025408 0.046428 0.051154 -0.037927 1.0155 0 0 0 0 0 0 0 0 0 0 0 0 0 0 0 0 0 0.0057592 0.04542 0.026986 0.032853 0.050223 0.0059778 -0.026413 0 0 0 0 0 0 0 0 0 0 0 0 0 0 0
5.5938 0.024787 0.025735 0.042057 0.091035 0 0.093459 0.058923 0.037707 0.054046 0.091084 -0.0726 0.95124 0 0 0 0 0 0 0 0 0 0 0 0 0 0 0 0 0 -0.0016959 0.052605 0.045271 0.036851 0.099701 -0.010537 -0.056704 0 0 0 0 0 0 0 0 0 0 0 0 0 0 0
5.5977 0.016495 0.023387 0.036678 0.13087 0 0.11352 0.055531 0.049647 0.053954 0.090858 -0.034598 0.89221 0 0 0 0 0 0 0 0 0 0 0 0 0 0 0 0 0 0.019838 0.045234 0.055448 0.040446 0.10788 -0.00096154 -0.040264 0 0 0 0 0 0 0 0 0 0 0 0 0 0 0
5.6016 0.0081098 0.018064 0.022883 0.10106 0 0.073916 0.036116 0.056554 0.052046 0.050702 0.067001 0.85293 0 0 0 0 0 0 0 0 0 0 0 0 0 0 0 0 0 0.067108 0.028762 0.054659 0.046297 0.06656 0.041843 0.033828 0 0 0 0 0 0 0 0 0 0 0 0 0 0 0
5.6055 0.0050322 0.012885 0.0087925 0.022955 0 -0.0047371 0.012859 0.050402 0.050031 0.000355 0.17834 0.83149 0 0 0 0 0 0 0 0 0 0 0 0 0 0 0 0 0 0.1173 0.013299 0.043051 0.052794 0.004345 0.10129 0.14 0 0 0 0 0 0 0 0 0 0 0 0 0 0 0
5.6094 0.0081974 0.010069 0.0010282 -0.049723 0 -0.072721 -3.5492e-05 0.032111 0.047293 -0.023191 0.23205 0.81869 0 0 0 0 0 0 0 0 0 0 0 0 0 0 0 0 0 0.14176 0.0078516 0.026744 0.05633 -0.033655 0.14552 0.22414 0 0 0 0 0 0 0 0 0 0 0 0 0 0 0
5.6133 0.013578 0.0098106 0.0014545 -0.069196 0 -0.082266 0.0055396 0.015772 0.044835 -0.0044424 0.19059 0.80927 0 0 0 0 0 0 0 0 0 0 0 0 0 0 0 0 0 0.12406 0.014929 0.016484 0.055059 -0.020101 0.14751 0.23373 0 0 0 0 0 0 0 0 0 0 0 0 0 0 0
5.6172 0.015686 0.010547 0.0069866 -0.027564 0 -0.022506 0.025684 0.016625 0.0451 0.039568 0.074226 0.80146 0 0 0 0 0 0 0 0 0 0 0 0 0 0 0 0 0 0.071368 0.029246 0.020141 0.050501 0.034516 0.10342 0.15344 0 0 0 0 0 0 0 0 0 0 0 0 0 0 0
5.6211 0.012454 0.010665 0.012246 0.039013 0 0.067814 0.045669 0.033844 0.047482 0.074323 -0.047361 0.78933 0 0 0 0 0 0 0 0 0 0 0 0 0 0 0 0 0 0.011621 0.041334 0.034569 0.045382 0.09106 0.036255 0.021107 0 0 0 0 0 0 0 0 0 0 0 0 0 0 0
5.625 0.007281 0.01019 0.01342 0.078576 0 0.12388 0.049278 0.047727 0.045838 0.074785 -0.099415 0.76285 0 0 0 0 0 0 0 0 0 0 0 0 0 0 0 0 0 -0.023399 0.043407 0.045519 0.039863 0.11053 -0.018725 -0.091365 0 0 0 0 0 0 0 0 0 0 0 0 0 0 0
5.6289 0.0061202 0.01069 0.010865 0.062407 0 0.10162 0.030731 0.037341 0.032891 0.041805 -0.055026 0.71973 0 0 0 0 0 0 0 0 0 0 0 0 0 0 0 0 0 -0.019454 0.03355 0.038212 0.030187 0.079297 -0.037141 -0.12359 0 0 0 0 0 0 0 0 0 0 0 0 0 0 0
5.6328 0.011905 0.013262 0.0084685 0.0055886 0 0.01325 -0.0001248 0.0023969 0.0082287 -0.0028213 0.042008 0.67471 0 0 0 0 0 0 0 0 0 0 0 0 0 0 0 0 0 0.0090257 0.015919 0.010766 0.011796 0.014516 -0.021281 -0.068216 0 0 0 0 0 0 0 0 0 0 0 0 0 0 0
5.6367 0.021403 0.016709 0.010025 -0.0458 0 -0.078485 -0.024557 -0.033509 -0.018847 -0.034639 0.10597 0.65125 0 0 0 0 0 0 0 0 0 0 0 0 0 0 0 0 0 0.028061 -0.0023811 -0.021796 -0.015392 -0.049679 0.0030318 0.022931 0 0 0 0 0 0 0 0 0 0 0 0 0 0 0
5.6406 0.027653 0.018185 0.015527 -0.050611 0 -0.10643 -0.029025 -0.043426 -0.035975 -0.041911 0.073098 0.66008 0 0 0 0 0 0 0 0 0 0 0 0 0 0 0 0 0 0.0094802 -0.015169 -0.038053 -0.044314 -0.082788 0.006362 0.075076 0 0 0 0 0 0 0 0 0 0 0 0 0 0 0
5.6445 0.026005 0.016057 0.020856 -0.0043897 0 -0.050835 -0.015152 -0.022131 -0.038073 -0.028613 -0.046828 0.68688 0 0 0 0 0 0 0 0 0 0 0 0 0 0 0 0 0 -0.045449 -0.019444 -0.027361 -0.063647 -0.073228 -0.02218 0.044019 0 0 0 0 0 0 0 0 0 0 0 0 0 0 0
5.6484 0.018201 0.012024 0.021492 0.05693 0 0.044838 0.0028363 0.0089709 -0.030875 -0.0076234 -0.17364 0.7041 0 0 0 0 0 0 0 0 0 0 0 0 0 0 0 0 0 -0.10353 -0.015428 0.00093752 -0.064526 -0.032385 -0.066943 -0.052667 0 0 0 0 0 0 0 0 0 0 0 0 0 0 0
5.6523 0.01062 0.0098402 0.016865 0.08428 0 0.10798 0.010713 0.022088 -0.023909 0.008071 -0.21593 0.69618 0 0 0 0 0 0 0 0 0 0 0 0 0 0 0 0 0 -0.12273 -0.0054506 0.024591 -0.046277 0.012975 -0.097637 -0.14984 0 0 0 0 0 0 0 0 0 0 0 0 0 0 0
5.6563 0.00836 0.011489 0.010897 0.053253 0 0.09352 0.0056261 0.0085092 -0.020407 0.01135 -0.14112 0.67236 0 0 0 0 0 0 0 0 0 0 0 0 0 0 0 0 0 -0.08437 0.006984 0.026084 -0.017197 0.036506 -0.091739 -0.18258 0 0 0 0 0 0 0 0 0 0 0 0 0 0 0
5.6602 0.010799 0.014678 0.0079444 -0.01621 0 0.017493 -0.0034218 -0.015193 -0.015049 0.0036566 -0.00036245 0.65407 0 0 0 0 0 0 0 0 0 0 0 0 0 0 0 0 0 -0.0089041 0.017613 0.0060685 0.0098579 0.028517 -0.050311 -0.13069 0 0 0 0 0 0 0 0 0 0 0 0 0 0 0
5.6641 0.012748 0.014661 0.0082436 -0.073665 0 -0.058749 -0.0052803 -0.024811 -0.0018422 -0.0057745 0.11198 0.65142 0 0 0 0 0 0 0 0 0 0 0 0 0 0 0 0 0 0.058359 0.022145 -0.018228 0.024186 0.0020628 0.0041575 -0.027652 0 0 0 0 0 0 0 0 0 0 0 0 0 0 0
5.668 0.0098208 0.0089793 0.0078617 -0.075706 0 -0.078719 0.0031984 -0.01121 0.016928 -0.0053963 0.1309 0.65427 0 0 0 0 0 0 0 0 0 0 0 0 0 0 0 0 0 0.080767 0.018103 -0.027336 0.022655 -0.017219 0.045019 0.068633 0 0 0 0 0 0 0 0 0 0 0 0 0 0 0
5.6719 0.0026435 0.00040823 0.0034541 -0.018947 0 -0.033466 0.015599 0.013808 0.031173 0.0097558 0.066571 0.64614 0 0 0 0 0 0 0 0 0 0 0 0 0 0 0 0 0 0.056516 0.0071137 -0.014096 0.011359 -0.011494 0.059749 0.11705 0 0 0 0 0 0 0 0 0 0 0 0 0 0 0
5.6758 -0.0040332 -0.0051664 -0.0033524 0.056846 0 0.036179 0.023056 0.031719 0.033002 0.032168 -0.01103 0.6239 0 0 0 0 0 0 0 0 0 0 0 0 0 0 0 0 0 0.017077 -0.004457 0.012899 0.0025598 0.014925 0.055614 0.11491 0 0 0 0 0 0 0 0 0 0 0 0 0 0 0
5.6797 -0.0060545 -0.0041717 -0.007167 0.098065 0 0.075573 0.022256 0.034871 0.025472 0.045849 -0.03177 0.60123 0 0 0 0 0 0 0 0 0 0 0 0 0 0 0 0 0 0.00044349 -0.0083165 0.037856 0.00771 0.040241 0.050063 0.088392 0 0 0 0 0 0 0 0 0 0 0 0 0 0 0
5.6836 -0.0035635 0.0011869 -0.0048005 0.076624 0 0.058427 0.017025 0.029924 0.020142 0.039284 0.021435 0.59362 0 0 0 0 0 0 0 0 0 0 0 0 0 0 0 0 0 0.021645 0.00033161 0.049637 0.029675 0.045248 0.05512 0.065731 0 0 0 0 0 0 0 0 0 0 0 0 0 0 0
5.6875 -0.00027805 0.0048873 0.00056277 0.0094445 0 0.0024334 0.013427 0.026553 0.025372 0.016639 0.10584 0.60307 0 0 0 0 0 0 0 0 0 0 0 0 0 0 0 0 0 0.063401 0.018433 0.047344 0.059128 0.030353 0.06848 0.057378 0 0 0 0 0 0 0 0 0 0 0 0 0 0 0
5.6914 0.00043713 0.002634 0.002191 -0.05595 0 -0.049325 0.01413 0.026025 0.037399 -0.0041737 0.15726 0.61892 0 0 0 0 0 0 0 0 0 0 0 0 0 0 0 0 0 0.091917 0.035702 0.03716 0.078807 0.013408 0.077185 0.055979 0 0 0 0 0 0 0 0 0 0 0 0 0 0 0
5.6953 -0.0014397 -0.0042956 -0.0027823 -0.077282 0 -0.062053 0.017034 0.021912 0.043437 -0.0066414 0.13826 0.63111 0 0 0 0 0 0 0 0 0 0 0 0 0 0 0 0 0 0.083044 0.040732 0.025376 0.074195 0.010804 0.06923 0.050165 0 0 0 0 0 0 0 0 0 0 0 0 0 0 0
5.6992 -0.003178 -0.010346 -0.0094328 -0.04674 0 -0.031581 0.017943 0.010058 0.033509 0.0091586 0.060203 0.639 0 0 0 0 0 0 0 0 0 0 0 0 0 0 0 0 0 0.038337 0.028609 0.01409 0.043527 0.020844 0.043 0.036444 0 0 0 0 0 0 0 0 0 0 0 0 0 0 0
5.7031 -0.0022468 -0.010539 -0.009571 0.0074549 0 0.017496 0.013725 -0.0051809 0.0091429 0.025816 -0.031034 0.64656 0 0 0 0 0 0 0 0 0 0 0 0 0 0 0 0 0 -0.018789 0.0044109 0.0020084 -0.00058939 0.025986 0.0075957 0.019416 0 0 0 0 0 0 0 0 0 0 0 0 0 0 0
5.707 0.0016203 -0.0042338 -0.00049657 0.045426 0 0.051612 0.0037038 -0.015589 -0.018861 0.02381 -0.088594 0.65316 0 0 0 0 0 0 0 0 0 0 0 0 0 0 0 0 0 -0.060774 -0.019989 -0.011967 -0.039503 0.011266 -0.024804 0.0034926 0 0 0 0 0 0 0 0 0 0 0 0 0 0 0
5.7109 0.0069265 0.0051813 0.011508 0.045109 0 0.05015 -0.010031 -0.018261 -0.039713 -0.00088451 -0.092886 0.65335 0 0 0 0 0 0 0 0 0 0 0 0 0 0 0 0 0 -0.073245 -0.033249 -0.026026 -0.060258 -0.01997 -0.04738 -0.013551 0 0 0 0 0 0 0 0 0 0 0 0 0 0 0
5.7148 0.012211 0.013528 0.01733 0.01485 0 0.016663 -0.02246 -0.01784 -0.049022 -0.032762 -0.059489 0.64625 0 0 0 0 0 0 0 0 0 0 0 0 0 0 0 0 0 -0.061113 -0.03063 -0.035523 -0.061654 -0.048453 -0.061324 -0.038559 0 0 0 0 0 0 0 0 0 0 0 0 0 0 0
5.7188 0.016885 0.018569 0.014666 -0.017286 0 -0.024727 -0.026715 -0.019309 -0.047622 -0.049606 -0.025909 0.64084 0 0 0 0 0 0 0 0 0 0 0 0 0 0 0 0 0 -0.041954 -0.015259 -0.035513 -0.0511 -0.056151 -0.071687 -0.074885 0 0 0 0 0 0 0 0 0 0 0 0 0 0 0
5.7227 0.020527 0.020256 0.010543 -0.02619 0 -0.044509 -0.018005 -0.020605 -0.037398 -0.040325 -0.02597 0.64789 0 0 0 0 0 0 0 0 0 0 0 0 0 0 0 0 0 -0.032831 0.0047874 -0.024237 -0.036985 -0.040764 -0.080918 -0.11584 0 0 0 0 0 0 0 0 0 0 0 0 0 0 0
5.7266 0.022064 0.019399 0.013368 -0.0066476 0 -0.026514 0.0012825 -0.014749 -0.020676 -0.012546 -0.065698 0.66676 0 0 0 0 0 0 0 0 0 0 0 0 0 0 0 0 0 -0.038968 0.020504 -0.0056166 -0.023961 -0.014676 -0.085661 -0.14536 0 0 0 0 0 0 0 0 0 0 0 0 0 0 0
5.7305 0.020248 0.016719 0.022737 0.025776 0 0.020211 0.020415 0.00042138 -0.0029443 0.014936 -0.11571 0.68341 0 0 0 0 0 0 0 0 0 0 0 0 0 0 0 0 0 -0.050588 0.025017 0.011336 -0.013745 0.0076494 -0.078959 -0.14541 0 0 0 0 0 0 0 0 0 0 0 0 0 0 0
5.7344 0.014996 0.012934 0.028435 0.047539 0 0.065057 0.026566 0.016666 0.0074697 0.026703 -0.12852 0.68424 0 0 0 0 0 0 0 0 0 0 0 0 0 0 0 0 0 -0.049697 0.015835 0.017163 -0.0074971 0.019707 -0.055559 -0.10565 0 0 0 0 0 0 0 0 0 0 0 0 0 0 0
5.7383 0.0079866 0.0089581 0.02065 0.043226 0 0.075249 0.015142 0.021836 0.0059408 0.020238 -0.073219 0.67093 0 0 0 0 0 0 0 0 0 0 0 0 0 0 0 0 0 -0.023122 -0.003272 0.0087002 -0.005194 0.022421 -0.016215 -0.030269 0 0 0 0 0 0 0 0 0 0 0 0 0 0 0
5.7422 0.0016747 0.0054788 0.0011133 0.014868 0 0.039471 -0.0046772 0.012662 -0.0016154 0.0050617 0.03658 0.65919 0 0 0 0 0 0 0 0 0 0 0 0 0 0 0 0 0 0.026387 -0.022204 -0.0069619 -0.0028083 0.018396 0.031569 0.061133 0 0 0 0 0 0 0 0 0 0 0 0 0 0 0
5.7461 -0.0022809 0.0024938 -0.016898 -0.01992 0 -0.021672 -0.015495 -2.0278e-05 -0.00092545 -0.0050481 0.14567 0.66222 0 0 0 0 0 0 0 0 0 0 0 0 0 0 0 0 0 0.079227 -0.028464 -0.015669 0.0073861 0.010467 0.07614 0.13936 0 0 0 0 0 0 0 0 0 0 0 0 0 0 0
5.75 -0.0036722 -0.0003008 -0.020465 -0.038975 0 -0.068103 -0.0051185 -0.0003537 0.018388 -0.0002892 0.19367 0.67772 0 0 0 0 0 0 0 0 0 0 0 0 0 0 0 0 0 0.11037 -0.014679 -0.0057863 0.030691 0.0052295 0.1059 0.17721 0 0 0 0 0 0 0 0 0 0 0 0 0 0 0
5.7539 -0.0031652 -0.0025677 -0.0090434 -0.029395 0 -0.068192 0.023109 0.017451 0.051202 0.020292 0.15896 0.69322 0 0 0 0 0 0 0 0 0 0 0 0 0 0 0 0 0 0.10609 0.015023 0.022469 0.062728 0.012919 0.11357 0.16272 0 0 0 0 0 0 0 0 0 0 0 0 0 0 0
5.7578 -0.0015521 -0.0032051 0.0055309 0.0037831 0 -0.02167 0.05205 0.042925 0.078301 0.047966 0.074967 0.70298 0 0 0 0 0 0 0 0 0 0 0 0 0 0 0 0 0 0.073709 0.045589 0.05561 0.089162 0.038274 0.099394 0.10721 0 0 0 0 0 0 0 0 0 0 0 0 0 0 0
5.7617 0.00027731 -0.0016326 0.01074 0.03971 0 0.039926 0.063241 0.058088 0.081219 0.067677 0.0046252 0.71574 0 0 0 0 0 0 0 0 0 0 0 0 0 0 0 0 0 0.036527 0.059794 0.075184 0.094879 0.070108 0.071881 0.041912 0 0 0 0 0 0 0 0 0 0 0 0 0 0 0
5.7656 0.0010898 0.00085942 0.004609 0.054359 0 0.075503 0.049782 0.052327 0.057319 0.065557 -0.0067935 0.74335 0 0 0 0 0 0 0 0 0 0 0 0 0 0 0 0 0 0.016993 0.049505 0.069753 0.075487 0.083634 0.044541 0.0022882 0 0 0 0 0 0 0 0 0 0 0 0 0 0 0
5.7695 -0.00019051 0.0016306 -0.0045442 0.03631 0 0.062471 0.019791 0.029516 0.021148 0.037935 0.036958 0.78323 0 0 0 0 0 0 0 0 0 0 0 0 0 0 0 0 0 0.020852 0.020946 0.041656 0.040674 0.059003 0.028659 0.0075146 0 0 0 0 0 0 0 0 0 0 0 0 0 0 0
5.7734 -0.0033036 -0.00088942 -0.0081982 -0.0048515 0 0.010624 -0.010696 0.0024158 -0.0085287 -0.0041352 0.090186 0.81579 0 0 0 0 0 0 0 0 0 0 0 0 0 0 0 0 0 0.034117 -0.01005 0.004321 0.0062429 0.0013042 0.025704 0.047462 0 0 0 0 0 0 0 0 0 0 0 0 0 0 0
5.7773 -0.0062551 -0.005296 -0.005948 -0.043972 0 -0.046227 -0.028356 -0.018082 -0.023065 -0.03988 0.10144 0.82175 0 0 0 0 0 0 0 0 0 0 0 0 0 0 0 0 0 0.034703 -0.028868 -0.026562 -0.017659 -0.058155 0.025094 0.086672 0 0 0 0 0 0 0 0 0 0 0 0 0 0 0
5.7813 -0.006799 -0.008185 -0.0036316 -0.056606 0 -0.073034 -0.02903 -0.028491 -0.02687 -0.051734 0.049038 0.8013 0 0 0 0 0 0 0 0 0 0 0 0 0 0 0 0 0 0.0093695 -0.030656 -0.041223 -0.031392 -0.083882 0.010745 0.084796 0 0 0 0 0 0 0 0 0 0 0 0 0 0 0
5.7852 -0.0047787 -0.0074442 -0.0049473 -0.035331 0 -0.055036 -0.017699 -0.030668 -0.028897 -0.037357 -0.047707 0.7747 0 0 0 0 0 0 0 0 0 0 0 0 0 0 0 0 0 -0.036619 -0.021041 -0.039101 -0.040722 -0.063789 -0.02662 0.022207 0 0 0 0 0 0 0 0 0 0 0 0 0 0 0
5.7891 -0.0028171 -0.0045458 -0.0071945 0.0049781 0 -0.0057353 -0.0045788 -0.027917 -0.033568 -0.011404 -0.14345 0.76387 0 0 0 0 0 0 0 0 0 0 0 0 0 0 0 0 0 -0.083247 -0.010295 -0.027555 -0.04876 -0.018213 -0.080078 -0.084854 0 0 0 0 0 0 0 0 0 0 0 0 0 0 0
5.793 -0.0040986 -0.003234 -0.0059624 0.036512 0 0.041831 -0.00020943 -0.024256 -0.039942 0.0047375 -0.19353 0.77433 0 0 0 0 0 0 0 0 0 0 0 0 0 0 0 0 0 -0.10909 -0.0065786 -0.018052 -0.053823 0.017043 -0.12808 -0.18992 0 0 0 0 0 0 0 0 0 0 0 0 0 0 0
5.7969 -0.0090645 -0.0057269 -0.0023019 0.036426 0 0.05515 -0.010448 -0.024957 -0.046817 -0.0023737 -0.17688 0.79481 0 0 0 0 0 0 0 0 0 0 0 0 0 0 0 0 0 -0.10456 -0.012671 -0.020776 -0.054236 0.017899 -0.14736 -0.24104 0 0 0 0 0 0 0 0 0 0 0 0 0 0 0
5.8008 -0.014437 -0.01035 -0.0027123 0.0019585 0 0.022932 -0.032322 -0.033699 -0.055082 -0.029704 -0.10677 0.81156 0 0 0 0 0 0 0 0 0 0 0 0 0 0 0 0 0 -0.076958 -0.026321 -0.038435 -0.052878 -0.013409 -0.12852 -0.21113 0 0 0 0 0 0 0 0 0 0 0 0 0 0 0
5.8047 -0.015975 -0.013171 -0.011079 -0.046717 0 -0.035686 -0.053757 -0.047161 -0.063912 -0.060595 -0.025268 0.82027 0 0 0 0 0 0 0 0 0 0 0 0 0 0 0 0 0 -0.045105 -0.041956 -0.062417 -0.054907 -0.055013 -0.082876 -0.11578 0 0 0 0 0 0 0 0 0 0 0 0 0 0 0
5.8086 -0.012518 -0.011982 -0.022114 -0.078139 0 -0.081242 -0.059877 -0.054119 -0.066946 -0.075806 0.018733 0.82483 0 0 0 0 0 0 0 0 0 0 0 0 0 0 0 0 0 -0.02742 -0.052433 -0.075906 -0.060706 -0.082876 -0.035233 -0.0062949 0 0 0 0 0 0 0 0 0 0 0 0 0 0 0
5.8125 -0.007232 -0.0084421 -0.02516 -0.069437 0 -0.079963 -0.043517 -0.04354 -0.055747 -0.064952 0.00064048 0.82879 0 0 0 0 0 0 0 0 0 0 0 0 0 0 0 0 0 -0.030342 -0.051417 -0.064719 -0.062545 -0.083373 -0.007605 0.059916 0 0 0 0 0 0 0 0 0 0 0 0 0 0 0
5.8164 -0.0045728 -0.006144 -0.015489 -0.02254 0 -0.02937 -0.012027 -0.015859 -0.028803 -0.031869 -0.058889 0.83201 0 0 0 0 0 0 0 0 0 0 0 0 0 0 0 0 0 -0.043813 -0.036597 -0.029045 -0.050076 -0.055576 -0.0054307 0.05458 0 0 0 0 0 0 0 0 0 0 0 0 0 0 0
5.8203 -0.005872 -0.0067527 -0.00071187 0.034601 0 0.036547 0.016744 0.014435 0.0040158 0.0080862 -0.10307 0.83492 0 0 0 0 0 0 0 0 0 0 0 0 0 0 0 0 0 -0.047279 -0.01196 0.014229 -0.02018 -0.0088199 -0.015523 -0.0032472 0 0 0 0 0 0 0 0 0 0 0 0 0 0 0
5.8242 -0.0080258 -0.0083808 0.0058057 0.064898 0 0.07011 0.027631 0.029815 0.028174 0.036772 -0.078996 0.8411 0 0 0 0 0 0 0 0 0 0 0 0 0 0 0 0 0 -0.023778 0.013403 0.042664 0.018556 0.039424 -0.016489 -0.059575 0 0 0 0 0 0 0 0 0 0 0 0 0 0 0
5.8281 -0.0067182 -0.0078244 -0.0014551 0.047772 0 0.046032 0.019828 0.025037 0.036757 0.043469 0.018498 0.85242 0 0 0 0 0 0 0 0 0 0 0 0 0 0 0 0 0 0.026339 0.030079 0.044902 0.051358 0.068089 0.0059493 -0.061955 0 0 0 0 0 0 0 0 0 0 0 0 0 0 0
5.832 -0.00094053 -0.0040506 -0.013923 -0.0043113 0 -0.017289 0.0065987 0.011619 0.035582 0.031004 0.13632 0.86278 0 0 0 0 0 0 0 0 0 0 0 0 0 0 0 0 0 0.082236 0.033559 0.028649 0.067552 0.063442 0.048878 0.0041722 0 0 0 0 0 0 0 0 0 0 0 0 0 0 0
5.8359 0.0058506 0.00091557 -0.017178 -0.052483 0 -0.070098 0.0029964 0.0064112 0.035484 0.013556 0.19955 0.86162 0 0 0 0 0 0 0 0 0 0 0 0 0 0 0 0 0 0.11436 0.026106 0.012805 0.066287 0.031185 0.093503 0.10493 0 0 0 0 0 0 0 0 0 0 0 0 0 0 0
5.8398 0.0091889 0.004513 -0.0053902 -0.059098 0 -0.069281 0.012778 0.015552 0.040106 0.0066059 0.16859 0.84618 0 0 0 0 0 0 0 0 0 0 0 0 0 0 0 0 0 0.10463 0.014384 0.010985 0.053946 -0.0032841 0.11674 0.18129 0 0 0 0 0 0 0 0 0 0 0 0 0 0 0
5.8438 0.0081588 0.0065496 0.013135 -0.016604 0 -0.012101 0.026391 0.029944 0.042735 0.015553 0.0701 0.82848 0 0 0 0 0 0 0 0 0 0 0 0 0 0 0 0 0 0.060597 0.0053499 0.021496 0.037924 -0.012436 0.10574 0.1893 0 0 0 0 0 0 0 0 0 0 0 0 0 0 0
5.8477 0.0063774 0.0091635 0.02486 0.045504 0 0.061615 0.031246 0.036205 0.035633 0.031853 -0.024571 0.8259 0 0 0 0 0 0 0 0 0 0 0 0 0 0 0 0 0 0.011779 0.0034226 0.032092 0.023502 0.010208 0.06628 0.1282 0 0 0 0 0 0 0 0 0 0 0 0 0 0 0
5.8516 0.0083623 0.013985 0.024508 0.082783 0 0.10032 0.023847 0.030691 0.02104 0.040443 -0.055139 0.84314 0 0 0 0 0 0 0 0 0 0 0 0 0 0 0 0 0 -0.010636 0.0096309 0.033216 0.014793 0.043155 0.019253 0.036761 0 0 0 0 0 0 0 0 0 0 0 0 0 0 0
5.8555 0.014961 0.019868 0.01883 0.07032 0 0.079436 0.012248 0.02164 0.010694 0.032762 -0.015903 0.86561 0 0 0 0 0 0 0 0 0 0 0 0 0 0 0 0 0 0.0037582 0.021504 0.025978 0.015125 0.05553 -0.012616 -0.036634 0 0 0 0 0 0 0 0 0 0 0 0 0 0 0
5.8594 0.022422 0.023865 0.017531 0.021749 0 0.017762 0.0073812 0.018237 0.013473 0.014163 0.046554 0.87398 0 0 0 0 0 0 0 0 0 0 0 0 0 0 0 0 0 0.037223 0.03319 0.017952 0.02379 0.035466 -0.01922 -0.065674 0 0 0 0 0 0 0 0 0 0 0 0 0 0 0
5.8633 0.025938 0.024332 0.022343 -0.022781 0 -0.038914 0.012526 0.019909 0.02455 -0.00097749 0.074577 0.86547 0 0 0 0 0 0 0 0 0 0 0 0 0 0 0 0 0 0.057542 0.037113 0.013238 0.032755 0.0010522 -0.0084026 -0.056656 0 0 0 0 0 0 0 0 0 0 0 0 0 0 0
5.8672 0.023993 0.022568 0.02646 -0.02935 0 -0.051774 0.021025 0.018135 0.028627 -0.0021317 0.042757 0.85838 0 0 0 0 0 0 0 0 0 0 0 0 0 0 0 0 0 0.042379 0.028149 0.0085434 0.029779 -0.017467 0.0017696 -0.034301 0 0 0 0 0 0 0 0 0 0 0 0 0 0 0
5.8711 0.019255 0.021111 0.023978 0.0036136 0 -0.014489 0.023372 0.0080068 0.01489 0.00831 -0.028812 0.8735 0 0 0 0 0 0 0 0 0 0 0 0 0 0 0 0 0 -0.004149 0.0082187 -0.00086652 0.0084435 -0.0069599 -0.0021317 -0.018938 0 0 0 0 0 0 0 0 0 0 0 0 0 0 0
5.875 0.015478 0.020673 0.017407 0.046521 0 0.045601 0.015861 -0.004645 -0.011472 0.017917 -0.094335 0.91154 0 0 0 0 0 0 0 0 0 0 0 0 0 0 0 0 0 -0.054634 -0.01303 -0.01317 -0.023298 0.016896 -0.018573 -0.014468 0 0 0 0 0 0 0 0 0 0 0 0 0 0 0
5.8789 0.013932 0.019375 0.014103 0.064055 0 0.087579 0.0028425 -0.009311 -0.032985 0.015957 -0.11415 0.95125 0 0 0 0 0 0 0 0 0 0 0 0 0 0 0 0 0 -0.077971 -0.023651 -0.019906 -0.045771 0.02667 -0.033317 -0.013258 0 0 0 0 0 0 0 0 0 0 0 0 0 0 0
5.8828 0.013018 0.015282 0.016224 0.042488 0 0.082946 -0.0078784 -0.0028449 -0.034909 0.0028899 -0.076431 0.97014 0 0 0 0 0 0 0 0 0 0 0 0 0 0 0 0 0 -0.060388 -0.0176 -0.014332 -0.041705 0.010897 -0.031926 -0.0085025 0 0 0 0 0 0 0 0 0 0 0 0 0 0 0
5.8867 0.011067 0.0093684 0.01711 -0.0023023 0 0.032315 -0.010739 0.0070941 -0.016646 -0.010715 -0.00087534 0.96586 0 0 0 0 0 0 0 0 0 0 0 0 0 0 0 0 0 -0.013434 0.00095712 0.0011885 -0.010585 -0.015669 -0.01182 -0.00076477 0 0 0 0 0 0 0 0 0 0 0 0 0 0 0
5.8906 0.0088399 0.0053246 0.0095765 -0.039197 0 -0.034819 -0.0044391 0.011604 0.010295 -0.013802 0.072254 0.95626 0 0 0 0 0 0 0 0 0 0 0 0 0 0 0 0 0 0.034992 0.021039 0.017156 0.029607 -0.028276 0.015833 0.005437 0 0 0 0 0 0 0 0 0 0 0 0 0 0 0
5.8945 0.0087494 0.0060299 -0.0032449 -0.044301 0 -0.076593 0.0090003 0.011524 0.033142 -0.003587 0.10235 0.96054 0 0 0 0 0 0 0 0 0 0 0 0 0 0 0 0 0 0.058858 0.032896 0.025954 0.055373 -0.016467 0.035121 0.00841 0 0 0 0 0 0 0 0 0 0 0 0 0 0 0
5.8984 0.011609 0.010324 -0.0084773 -0.014779 0 -0.063916 0.024824 0.015826 0.045471 0.013699 0.07201 0.98357 0 0 0 0 0 0 0 0 0 0 0 0 0 0 0 0 0 0.049302 0.033646 0.027736 0.054487 0.0084665 0.03716 0.01128 0 0 0 0 0 0 0 0 0 0 0 0 0 0 0
5.9023 0.014659 0.01361 0.0028219 0.032094 0 -0.00095219 0.035423 0.028384 0.046161 0.02881 0.0023858 1.019 0 0 0 0 0 0 0 0 0 0 0 0 0 0 0 0 0 0.018517 0.026409 0.027084 0.03298 0.02793 0.025495 0.018208 0 0 0 0 0 0 0 0 0 0 0 0 0 0 0
5.9063 0.013428 0.01184 0.023155 0.069782 0 0.073257 0.032669 0.03926 0.035507 0.035478 -0.054574 1.0629 0 0 0 0 0 0 0 0 0 0 0 0 0 0 0 0 0 -0.0087339 0.015509 0.025418 0.008154 0.034182 0.012271 0.030319 0 0 0 0 0 0 0 0 0 0 0 0 0 0 0
5.9102 0.0058701 0.0049266 0.032509 0.075672 0 0.10741 0.014041 0.033119 0.016082 0.031973 -0.049873 1.1183 0 0 0 0 0 0 0 0 0 0 0 0 0 0 0 0 0 -0.010556 0.0035815 0.019048 -0.0046255 0.032777 0.0095076 0.045582 0 0 0 0 0 0 0 0 0 0 0 0 0 0 0
5.9141 -0.0053567 -0.003714 0.017146 0.042117 0 0.073136 -0.012171 0.0075711 -0.0032401 0.019707 0.022943 1.1847 0 0 0 0 0 0 0 0 0 0 0 0 0 0 0 0 0 0.018173 -0.0071525 0.0055571 -0.00049587 0.030078 0.021729 0.060884 0 0 0 0 0 0 0 0 0 0 0 0 0 0 0
5.918 -0.014919 -0.010608 -0.015305 -0.017603 0 -0.011844 -0.029717 -0.019582 -0.0090644 0.0025617 0.11559 1.2484 0 0 0 0 0 0 0 0 0 0 0 0 0 0 0 0 0 0.061331 -0.012959 -0.0096979 0.015128 0.023754 0.043362 0.072086 0 0 0 0 0 0 0 0 0 0 0 0 0 0 0
5.9219 -0.019208 -0.014854 -0.040965 -0.072815 0 -0.092695 -0.026201 -0.025385 0.0054127 -0.012841 0.15685 1.2893 0 0 0 0 0 0 0 0 0 0 0 0 0 0 0 0 0 0.090113 -0.010503 -0.016399 0.031646 0.00846 0.061015 0.072136 0 0 0 0 0 0 0 0 0 0 0 0 0 0 0
5.9258 -0.018767 -0.017407 -0.041242 -0.091135 0 -0.11545 -0.0048302 -0.0056301 0.029627 -0.019177 0.10763 1.3006 0 0 0 0 0 0 0 0 0 0 0 0 0 0 0 0 0 0.080847 -0.0017157 -0.010137 0.03795 -0.011795 0.059651 0.052288 0 0 0 0 0 0 0 0 0 0 0 0 0 0 0
5.9297 -0.016516 -0.018422 -0.019551 -0.060076 0 -0.066689 0.015739 0.018042 0.039295 -0.013994 -0.0058481 1.2982 0 0 0 0 0 0 0 0 0 0 0 0 0 0 0 0 0 0.031343 0.0045994 0.00054197 0.025818 -0.022891 0.031071 0.0094061 0 0 0 0 0 0 0 0 0 0 0 0 0 0 0
5.9336 -0.013935 -0.01618 0.0035054 0.0008477 0 0.016351 0.015838 0.017863 0.016028 -0.0041626 -0.11116 1.3072 0 0 0 0 0 0 0 0 0 0 0 0 0 0 0 0 0 -0.035968 -0.0012153 0.00040866 -0.0060932 -0.015863 -0.019044 -0.04605 0 0 0 0 0 0 0 0 0 0 0 0 0 0 0
5.9375 -0.0095126 -0.0090795 0.011042 0.050635 0 0.074221 -0.00792 -0.011979 -0.033601 -0.0026471 -0.14662 1.3367 0 0 0 0 0 0 0 0 0 0 0 0 0 0 0 0 0 -0.087922 -0.019919 -0.017404 -0.04848 -0.0010044 -0.071177 -0.091524 0 0 0 0 0 0 0 0 0 0 0 0 0 0 0
5.9414 -0.0012582 0.0014938 0.0049778 0.056101 0 0.070084 -0.038311 -0.047942 -0.079298 -0.017415 -0.10817 1.3723 0 0 0 0 0 0 0 0 0 0 0 0 0 0 0 0 0 -0.10274 -0.039668 -0.042657 -0.082761 -0.0012454 -0.10208 -0.10679 0 0 0 0 0 0 0 0 0 0 0 0 0 0 0
5.9453 0.0094231 0.010858 0.00026123 0.017905 0 0.015481 -0.051203 -0.059207 -0.09055 -0.041697 -0.046625 1.3937 0 0 0 0 0 0 0 0 0 0 0 0 0 0 0 0 0 -0.084051 -0.04409 -0.055542 -0.090648 -0.027673 -0.099937 -0.091041 0 0 0 0 0 0 0 0 0 0 0 0 0 0 0
5.9492 0.016989 0.014073 0.0058687 -0.029635 0 -0.042446 -0.035874 -0.037439 -0.062151 -0.056463 -0.020392 1.3997 0 0 0 0 0 0 0 0 0 0 0 0 0 0 0 0 0 -0.055743 -0.026516 -0.044194 -0.067093 -0.062901 -0.073122 -0.065863 0 0 0 0 0 0 0 0 0 0 0 0 0 0 0
5.9531 0.015671 0.009592 0.014106 -0.047047 0 -0.060103 -0.0040309 -0.0040624 -0.018021 -0.045843 -0.046351 1.4106 0 0 0 0 0 0 0 0 0 0 0 0 0 0 0 0 0 -0.041408 0.0025731 -0.015546 -0.025926 -0.07361 -0.043781 -0.05762 0 0 0 0 0 0 0 0 0 0 0 0 0 0 0
5.957 0.0047325 0.0001634 0.0099572 -0.023169 0 -0.030497 0.020249 0.011842 0.010261 -0.012829 -0.090265 1.4448 0 0 0 0 0 0 0 0 0 0 0 0 0 0 0 0 0 -0.04528 0.022853 0.010656 0.0085253 -0.043377 -0.029899 -0.072297 0 0 0 0 0 0 0 0 0 0 0 0 0 0 0
5.9609 -0.0099808 -0.0095695 -0.0103 0.015829 0 0.01518 0.020321 0.0015894 0.0097905 0.020186 -0.10053 1.4961 0 0 0 0 0 0 0 0 0 0 0 0 0 0 0 0 0 -0.050427 0.020633 0.01841 0.01864 0.0072871 -0.030657 -0.086161 0 0 0 0 0 0 0 0 0 0 0 0 0 0 0
5.9648 -0.020069 -0.01626 -0.032441 0.030385 0 0.035914 -0.00081903 -0.017617 -0.0065258 0.02891 -0.05256 1.5372 0 0 0 0 0 0 0 0 0 0 0 0 0 0 0 0 0 -0.035521 -4.6022e-05 0.0070247 0.005768 0.03692 -0.028534 -0.064181 0 0 0 0 0 0 0 0 0 0 0 0 0 0 0
5.9688 -0.020897 -0.019114 -0.037704 0.0034366 0 0.014382 -0.025202 -0.023344 -0.016277 0.0083759 0.032975 1.5482 0 0 0 0 0 0 0 0 0 0 0 0 0 0 0 0 0 0.004545 -0.02157 -0.011319 -0.012598 0.022026 -0.0069742 0.0068228 0 0 0 0 0 0 0 0 0 0 0 0 0 0 0
5.9727 -0.014762 -0.01893 -0.022201 -0.043761 0 -0.03086 -0.035278 -0.01095 -0.0089851 -0.021544 0.10829 1.5385 0 0 0 0 0 0 0 0 0 0 0 0 0 0 0 0 0 0.052207 -0.027962 -0.022899 -0.017765 -0.019273 0.032265 0.09921 0 0 0 0 0 0 0 0 0 0 0 0 0 0 0
5.9766 -0.008352 -0.016723 -0.0013382 -0.069909 0 -0.062094 -0.025976 0.0051928 0.0080392 -0.032492 0.13339 1.5382 0 0 0 0 0 0 0 0 0 0 0 0 0 0 0 0 0 0.08054 -0.017127 -0.021128 -0.0038036 -0.043501 0.068425 0.15923 0 0 0 0 0 0 0 0 0 0 0 0 0 0 0
5.9805 -0.0069665 -0.013395 0.0057305 -0.049571 0 -0.053026 -0.0049718 0.0108 0.02171 -0.012105 0.10053 1.5674 0 0 0 0 0 0 0 0 0 0 0 0 0 0 0 0 0 0.074783 9.5127e-05 -0.007216 0.020437 -0.02298 0.078862 0.14661 0 0 0 0 0 0 0 0 0 0 0 0 0 0 0
5.9844 -0.010562 -0.010036 -0.0048041 0.0048258 0 -0.0090948 0.015547 0.0074634 0.027062 0.025037 0.034978 1.6147 0 0 0 0 0 0 0 0 0 0 0 0 0 0 0 0 0 0.04372 0.011321 0.013113 0.040587 0.028193 0.058476 0.067478 0 0 0 0 0 0 0 0 0 0 0 0 0 0 0
5.9883 -0.014646 -0.0076664 -0.018769 0.053215 0 0.037178 0.026617 0.0073288 0.02801 0.049663 -0.022985 1.6495 0 0 0 0 0 0 0 0 0 0 0 0 0 0 0 0 0 0.011712 0.012565 0.03132 0.047328 0.067957 0.023816 -0.027205 0 0 0 0 0 0 0 0 0 0 0 0 0 0 0
5.9922 -0.014629 -0.006351 -0.019923 0.060401 0 0.051291 0.024802 0.014767 0.027181 0.042185 -0.041916 1.6529 0 0 0 0 0 0 0 0 0 0 0 0 0 0 0 0 0 -0.001215 0.0081429 0.037056 0.039716 0.064924 -0.0014186 -0.07797 0 0 0 0 0 0 0 0 0 0 0 0 0 0 0
5.9961 -0.0096198 -0.0049604 -0.0068608 0.023082 0 0.02313 0.011215 0.018605 0.019716 0.0078959 -0.017031 1.6361 0 0 0 0 0 0 0 0 0 0 0 0 0 0 0 0 0 0.0056452 0.0030725 0.022996 0.021564 0.024008 -0.0058384 -0.059834 0 0 0 0 0 0 0 0 0 0 0 0 0 0 0
6 -0.0026686 -0.0023484 0.0068922 -0.029539 0 -0.025075 -0.008887 0.0054979 -9.2592e-05 -0.029092 0.026359 1.628 0 0 0 0 0 0 0 0 0 0 0 0 0 0 0 0 0 0.015304 -0.0024923 -0.0073106 -0.0025626 -0.022954 0.0023896 0.001385 0 0 0 0 0 0 0 0 0 0 0 0 0 0 0
6.0039 0.0021412 0.0011315 0.0085917 -0.059476 0 -0.055329 -0.026321 -0.021077 -0.027421 -0.046036 0.047761 1.6458 0 0 0 0 0 0 0 0 0 0 0 0 0 0 0 0 0 0.0086816 -0.011035 -0.037177 -0.027475 -0.04778 0.0054192 0.050926 0 0 0 0 0 0 0 0 0 0 0 0 0 0 0
6.0078 0.0029829 0.0036793 -9.8608e-05 -0.047695 0 -0.042933 -0.03135 -0.039958 -0.046168 -0.037716 0.01941 1.6794 0 0 0 0 0 0 0 0 0 0 0 0 0 0 0 0 0 -0.019327 -0.021438 -0.046852 -0.046025 -0.046146 -0.0078036 0.046702 0 0 0 0 0 0 0 0 0 0 0 0 0 0 0
6.0117 0.0013841 0.0039989 -0.0061722 -0.0054597 0 0.0039192 -0.020424 -0.033216 -0.042665 -0.016456 -0.050267 1.7031 0 0 0 0 0 0 0 0 0 0 0 0 0 0 0 0 0 -0.055803 -0.027013 -0.030123 -0.05107 -0.031716 -0.033192 -0.011499 0 0 0 0 0 0 0 0 0 0 0 0 0 0 0
6.0156 0.00068401 0.0031154 -0.00063958 0.036329 0 0.049714 -0.00065952 -0.0065372 -0.02023 0.00069284 -0.11778 1.7012 0 0 0 0 0 0 0 0 0 0 0 0 0 0 0 0 0 -0.079721 -0.021001 -0.0016503 -0.040879 -0.017381 -0.05668 -0.08542 0 0 0 0 0 0 0 0 0 0 0 0 0 0 0
6.0195 0.0033685 0.0037863 0.011527 0.049672 0 0.059036 0.013986 0.014646 0.002024 0.0046875 -0.13481 1.681 0 0 0 0 0 0 0 0 0 0 0 0 0 0 0 0 0 -0.077164 -0.0040481 0.014652 -0.022377 -0.0062652 -0.065982 -0.12842 0 0 0 0 0 0 0 0 0 0 0 0 0 0 0
6.0234 0.0092892 0.007739 0.017755 0.027873 0 0.024786 0.013571 0.010943 0.0066473 -0.0022229 -0.086608 1.6649 0 0 0 0 0 0 0 0 0 0 0 0 0 0 0 0 0 -0.050433 0.014516 0.0072614 -0.0072732 0.0017496 -0.058257 -0.11764 0 0 0 0 0 0 0 0 0 0 0 0 0 0 0
6.0273 0.01586 0.013564 0.012743 -0.011199 0 -0.025564 0.00082407 -0.010545 -0.0056568 -0.011621 -0.0062872 1.6706 0 0 0 0 0 0 0 0 0 0 0 0 0 0 0 0 0 -0.015424 0.023633 -0.012141 -0.0031784 0.0025191 -0.039202 -0.065311 0 0 0 0 0 0 0 0 0 0 0 0 0 0 0
6.0313 0.019912 0.017699 0.0046741 -0.037838 0 -0.051412 -0.010964 -0.023578 -0.017496 -0.015398 0.0503 1.7 0 0 0 0 0 0 0 0 0 0 0 0 0 0 0 0 0 0.0097625 0.019434 -0.020351 -0.0075976 -0.0074881 -0.017168 -0.0047667 0 0 0 0 0 0 0 0 0 0 0 0 0 0 0
6.0352 0.019831 0.017708 0.0057168 -0.030839 0 -0.031186 -0.009578 -0.010441 -0.012538 -0.0090586 0.049851 1.7415 0 0 0 0 0 0 0 0 0 0 0 0 0 0 0 0 0 0.016764 0.0079903 -0.0058202 -0.010528 -0.020139 0.0018709 0.035012 0 0 0 0 0 0 0 0 0 0 0 0 0 0 0
6.0391 0.016461 0.01446 0.017626 0.00743 0 0.020833 0.0056251 0.0198 0.0090238 0.0073252 0.0084531 1.7803 0 0 0 0 0 0 0 0 0 0 0 0 0 0 0 0 0 0.011752 -0.00017462 0.020132 -0.0031697 -0.016504 0.016099 0.046634 0 0 0 0 0 0 0 0 0 0 0 0 0 0 0
6.043 0.012092 0.010867 0.028745 0.051606 0 0.066398 0.024017 0.041781 0.032723 0.028571 -0.023613 1.8069 0 0 0 0 0 0 0 0 0 0 0 0 0 0 0 0 0 0.010404 0.0016123 0.035696 0.015366 0.014913 0.027474 0.043297 0 0 0 0 0 0 0 0 0 0 0 0 0 0 0
6.0469 0.0083597 0.0085297 0.025905 0.07043 0 0.073316 0.033858 0.040827 0.045822 0.045341 -0.0054771 1.8198 0 0 0 0 0 0 0 0 0 0 0 0 0 0 0 0 0 0.026383 0.012059 0.031441 0.038778 0.060524 0.04025 0.044202 0 0 0 0 0 0 0 0 0 0 0 0 0 0 0
6.0508 0.0048368 0.0059824 0.0082234 0.049327 0 0.03875 0.03199 0.026637 0.048843 0.048835 0.060664 1.8244 0 0 0 0 0 0 0 0 0 0 0 0 0 0 0 0 0 0.060695 0.024183 0.019354 0.059384 0.087417 0.058033 0.059473 0 0 0 0 0 0 0 0 0 0 0 0 0 0 0
6.0547 -0.00031616 0.00054815 -0.012071 0.0017822 0 -0.011832 0.024115 0.019568 0.05072 0.037463 0.13347 1.8297 0 0 0 0 0 0 0 0 0 0 0 0 0 0 0 0 0 0.099076 0.030602 0.018407 0.07242 0.072259 0.079813 0.085014 0 0 0 0 0 0 0 0 0 0 0 0 0 0 0
6.0586 -0.008093 -0.008156 -0.022183 -0.040211 0 -0.046389 0.016989 0.026328 0.054746 0.019343 0.16701 1.8433 0 0 0 0 0 0 0 0 0 0 0 0 0 0 0 0 0 0.11983 0.027357 0.03243 0.075541 0.025759 0.098017 0.10821 0 0 0 0 0 0 0 0 0 0 0 0 0 0 0
6.0625 -0.016838 -0.016905 -0.020696 -0.050242 0 -0.049182 0.011711 0.033037 0.05271 0.0063569 0.14406 1.8657 0 0 0 0 0 0 0 0 0 0 0 0 0 0 0 0 0 0.10755 0.014827 0.044584 0.066583 -0.014511 0.10178 0.11752 0 0 0 0 0 0 0 0 0 0 0 0 0 0 0
6.0664 -0.022778 -0.021322 -0.016424 -0.027248 0 -0.027603 0.0048337 0.022879 0.03454 0.0038099 0.082068 1.8912 0 0 0 0 0 0 0 0 0 0 0 0 0 0 0 0 0 0.063696 -0.0029975 0.035 0.044333 -0.018963 0.084393 0.10809 0 0 0 0 0 0 0 0 0 0 0 0 0 0 0
6.0703 -0.022728 -0.019676 -0.016716 0.0051503 0 -0.0015867 -0.0053469 -0.0029445 0.0022721 0.0055807 0.013478 1.9137 0 0 0 0 0 0 0 0 0 0 0 0 0 0 0 0 0 0.0061866 -0.019764 0.0029061 0.012221 0.0055177 0.048984 0.080914 0 0 0 0 0 0 0 0 0 0 0 0 0 0 0
6.0742 -0.01669 -0.014216 -0.019139 0.018986 0 0.012247 -0.015447 -0.025663 -0.028483 0.00046035 -0.037866 1.9343 0 0 0 0 0 0 0 0 0 0 0 0 0 0 0 0 0 -0.041901 -0.029002 -0.030679 -0.020253 0.023058 0.0067749 0.038924 0 0 0 0 0 0 0 0 0 0 0 0 0 0 0
6.0781 -0.0080525 -0.0088463 -0.015719 0.0045857 0 0.0092793 -0.020561 -0.03023 -0.04258 -0.015933 -0.06607 1.9606 0 0 0 0 0 0 0 0 0 0 0 0 0 0 0 0 0 -0.066821 -0.027557 -0.04309 -0.04234 0.0055567 -0.031143 -0.015002 0 0 0 0 0 0 0 0 0 0 0 0 0 0 0
6.082 -0.0011697 -0.0057075 -0.004086 -0.023393 0 -0.0044977 -0.020218 -0.022376 -0.04017 -0.035844 -0.077956 1.9957 0 0 0 0 0 0 0 0 0 0 0 0 0 0 0 0 0 -0.071368 -0.018302 -0.03207 -0.050133 -0.03863 -0.061125 -0.076122 0 0 0 0 0 0 0 0 0 0 0 0 0 0 0
6.0859 0.0015816 -0.0040628 0.0079924 -0.040447 0 -0.01879 -0.019373 -0.021167 -0.036016 -0.046708 -0.084305 2.0307 0 0 0 0 0 0 0 0 0 0 0 0 0 0 0 0 0 -0.069981 -0.0092183 -0.016936 -0.050107 -0.073501 -0.086517 -0.13474 0 0 0 0 0 0 0 0 0 0 0 0 0 0 0
6.0898 0.00087551 -0.0021774 0.010314 -0.033433 0 -0.024797 -0.023 -0.035557 -0.043692 -0.043884 -0.094539 2.0485 0 0 0 0 0 0 0 0 0 0 0 0 0 0 0 0 0 -0.076065 -0.008306 -0.018222 -0.053583 -0.072252 -0.11022 -0.17641 0 0 0 0 0 0 0 0 0 0 0 0 0 0 0
6.0938 -0.00090202 0.00025978 0.0015655 -0.010078 0 -0.019076 -0.030425 -0.052653 -0.061411 -0.035342 -0.11292 2.0401 0 0 0 0 0 0 0 0 0 0 0 0 0 0 0 0 0 -0.091451 -0.017758 -0.037483 -0.066338 -0.043704 -0.1282 -0.18749 0 0 0 0 0 0 0 0 0 0 0 0 0 0 0
6.0977 -0.0018726 0.0018119 -0.0087128 0.0098757 0 -0.0055651 -0.035887 -0.052233 -0.074299 -0.032955 -0.13388 2.0162 0 0 0 0 0 0 0 0 0 0 0 0 0 0 0 0 0 -0.10563 -0.03213 -0.057558 -0.082748 -0.021282 -0.13104 -0.16329 0 0 0 0 0 0 0 0 0 0 0 0 0 0 0
6.1016 -0.0018503 0.0010802 -0.01007 0.012178 0 0.0058909 -0.034622 -0.031232 -0.069912 -0.039409 -0.14128 2.0019 0 0 0 0 0 0 0 0 0 0 0 0 0 0 0 0 0 -0.1044 -0.042118 -0.061191 -0.089922 -0.027076 -0.11236 -0.11296 0 0 0 0 0 0 0 0 0 0 0 0 0 0 0
6.1055 -0.0019108 -0.0016758 -0.0022357 -0.0015268 0 0.0059895 -0.027484 -0.0091846 -0.049948 -0.044802 -0.11772 2.0156 0 0 0 0 0 0 0 0 0 0 0 0 0 0 0 0 0 -0.080669 -0.040867 -0.047206 -0.077998 -0.04905 -0.075894 -0.056422 0 0 0 0 0 0 0 0 0 0 0 0 0 0 0
6.1094 -0.0032061 -0.0048525 0.0047266 -0.017816 0 -0.0058415 -0.019016 -0.0067715 -0.026312 -0.036893 -0.060522 2.0524 0 0 0 0 0 0 0 0 0 0 0 0 0 0 0 0 0 -0.039373 -0.027933 -0.028104 -0.047532 -0.054678 -0.033995 -0.013755 0 0 0 0 0 0 0 0 0 0 0 0 0 0 0
[truncated: 7,855,739 more chars]
