# Supplementary material for: Dataset from dynamic shake-table testing of five full-scale single leaf and cavity URM walls subjected to out-of-plane two-way bending
Source: Data Brief. 2019 Mar 20;24:103854. doi: 10.1016/j.dib.2019.103854 (PMC6480314; doi:10.1016/j.dib.2019.103854)
Supplement: Multimedia component 2 [file mmc2.zip › DATA/CL-000-RF/Test1.txt]

0 0.0012888 0.003905 -0.035172 -0.013519 0 -0.0086586 -0.037069 -0.028716 -0.058112 -0.040728 -0.03734 -0.80221 0 0 0 0 0 0 0 0 0 0 0 0 0 0 0 0 0 0 0 -0.045498 0 0 0 0 0 0
0.003906 0.00015433 0.0021916 -0.0016604 0.0039001 0 0.0017558 -0.0088274 0.00095409 -0.013473 -0.0087918 -0.0042869 -0.045762 0 0 0 0 0 0 0 0 0 0 0 0 0 0 0 0 0 0 0 -0.006033 0 0 0 0 0 0
0.007812 -0.00028832 0.00033846 0.004515 0.007141 0 0.0036729 0.010762 0.010844 0.014838 0.0091165 0.0088633 0.24605 0 0 0 0 0 0 0 0 0 0 0 0 0 0 0 0 0 0 0 0.01353 0 0 0 0 0 0
0.011719 -0.00020438 -0.00068583 -0.0074755 0.0010835 0 0.00091943 0.012403 0.0029183 0.015124 0.0082325 0.0042516 0.14049 0 0 0 0 0 0 0 0 0 0 0 0 0 0 0 0 0 0 0 0.0098709 0 0 0 0 0 0
0.015625 -0.00036543 -0.00087349 -0.01736 -0.0038861 0 -0.00014609 0.0034726 -0.0080276 0.00022882 -0.00032329 -0.0061676 -0.066598 0 0 0 0 0 0 0 0 0 0 0 0 0 0 0 0 0 0 0 -0.0031113 0 0 0 0 0 0
0.019531 -0.0011743 -0.00079371 -0.015918 -0.0030487 0 0.0015875 -0.0026496 -0.0098159 -0.0092106 -0.0034649 -0.0098328 -0.12766 0 0 0 0 0 0 0 0 0 0 0 0 0 0 0 0 0 0 0 -0.0086538 0 0 0 0 0 0
0.023437 -0.0022029 -0.00076633 -0.0090361 0.00059513 0 0.0026841 -0.00055044 -0.0023364 -0.0054138 0.0012832 -0.0033161 -0.026614 0 0 0 0 0 0 0 0 0 0 0 0 0 0 0 0 0 0 0 -0.0021173 0 0 0 0 0 0
0.027344 -0.0026673 -0.00061619 -0.0055199 0.0022917 0 0.0010637 0.0041396 0.0057364 0.0027628 0.0063113 0.0061484 0.081001 0 0 0 0 0 0 0 0 0 0 0 0 0 0 0 0 0 0 0 0.0076223 0 0 0 0 0 0
0.03125 -0.0022225 -0.00016192 -0.0059914 0.0010633 0 -0.0011128 0.0036785 0.0070411 0.0037469 0.0046177 0.0087661 0.070641 0 0 0 0 0 0 0 0 0 0 0 0 0 0 0 0 0 0 0 0.0098635 0 0 0 0 0 0
0.035156 -0.0012096 0.000333 -0.0044023 -0.0005944 0 -0.00054741 -0.002313 0.0018453 -0.0028019 -0.0021253 0.001959 -0.027306 0 0 0 0 0 0 0 0 0 0 0 0 0 0 0 0 0 0 0 0.0033613 0 0 0 0 0 0
0.039062 -0.00019178 0.00039614 0.0025646 -0.00060313 0 0.0027426 -0.0071652 -0.0040508 -0.0071795 -0.0063348 -0.0075898 -0.089633 0 0 0 0 0 0 0 0 0 0 0 0 0 0 0 0 0 0 0 -0.0040708 0 0 0 0 0 0
0.042969 0.00059911 -2.1214e-05 0.010596 0.00057058 0 0.0052385 -0.0055463 -0.0056835 -0.0025254 -0.0036654 -0.011 -0.049801 0 0 0 0 0 0 0 0 0 0 0 0 0 0 0 0 0 0 0 -0.0052936 0 0 0 0 0 0
0.046875 0.0012911 -0.00035475 0.012535 0.001371 0 0.0039188 0.00048732 -0.0027012 0.0067127 0.0023245 -0.0057196 0.037993 0 0 0 0 0 0 0 0 0 0 0 0 0 0 0 0 0 0 0 -0.0011617 0 0 0 0 0 0
0.050781 0.0019563 -7.7538e-07 0.0064674 0.0014016 0 -0.00047593 0.0043795 0.00193 0.010218 0.004771 0.0028698 0.075524 0 0 0 0 0 0 0 0 0 0 0 0 0 0 0 0 0 0 0 0.0019874 0 0 0 0 0 0
0.054687 0.0023514 0.00097396 -0.0021263 0.0014694 0 -0.0044372 0.0027498 0.0053342 0.0039212 0.0014242 0.0074842 0.033927 0 0 0 0 0 0 0 0 0 0 0 0 0 0 0 0 0 0 0 0.00038317 0 0 0 0 0 0
0.058594 0.0021647 0.0018273 -0.0060212 0.0018881 0 -0.0053132 -0.0012827 0.0064231 -0.0055273 -0.003237 0.0057634 -0.025414 0 0 0 0 0 0 0 0 0 0 0 0 0 0 0 0 0 0 0 -0.0033174 0 0 0 0 0 0
0.0625 0.0014503 0.0018925 -0.003241 0.0017338 0 -0.0033902 -0.0024495 0.0052913 -0.0085405 -0.0035877 0.001263 -0.032339 0 0 0 0 0 0 0 0 0 0 0 0 0 0 0 0 0 0 0 -0.0040584 0 0 0 0 0 0
0.066406 0.00066899 0.0012665 0.0016139 0.0001501 0 -0.00072432 0.00035767 0.002387 -0.0031049 0.00070972 -0.0012558 0.012905 0 0 0 0 0 0 0 0 0 0 0 0 0 0 0 0 0 0 0 -0.00063753 0 0 0 0 0 0
0.070312 0.00022753 0.00067643 0.0023156 -0.0021219 0 0.0011687 0.0032314 -0.0012128 0.0038253 0.0046774 -0.00053885 0.050899 0 0 0 0 0 0 0 0 0 0 0 0 0 0 0 0 0 0 0 0.0032642 0 0 0 0 0 0
0.074219 3.5432e-05 0.00068276 -0.0030901 -0.0031859 0 0.0020594 0.0023382 -0.0034734 0.0047529 0.003926 0.0010236 0.039537 0 0 0 0 0 0 0 0 0 0 0 0 0 0 0 0 0 0 0 0.0038284 0 0 0 0 0 0
0.078125 -0.00037031 0.0010946 -0.010769 -0.0020523 0 0.002102 -0.0014474 -0.0025346 -0.00029511 -0.00055961 0.00088327 -0.00027707 0 0 0 0 0 0 0 0 0 0 0 0 0 0 0 0 0 0 0 0.0014656 0 0 0 0 0 0
0.082031 -0.0012235 0.0012106 -0.014636 0.00016065 0 0.0012234 -0.0037223 0.0012785 -0.0047623 -0.003964 -0.00095272 -0.018313 0 0 0 0 0 0 0 0 0 0 0 0 0 0 0 0 0 0 0 -0.00018491 0 0 0 0 0 0
0.085937 -0.0021197 0.00058663 -0.011353 0.0013914 0 -0.00025423 -0.0017823 0.0049675 -0.0034028 -0.0032126 -0.0025563 0.0014099 0 0 0 0 0 0 0 0 0 0 0 0 0 0 0 0 0 0 0 0.0011796 0 0 0 0 0 0
0.089844 -0.0023077 -0.00050287 -0.0026788 0.0008415 0 -0.0010439 0.0023902 0.005156 0.0023964 7.1455e-06 -0.0025268 0.026077 0 0 0 0 0 0 0 0 0 0 0 0 0 0 0 0 0 0 0 0.0040895 0 0 0 0 0 0
0.09375 -0.0014326 -0.0013541 0.0062252 -0.00032745 0 0.00015823 0.0045994 0.0013194 0.0070842 0.0018471 -0.0012111 0.020559 0 0 0 0 0 0 0 0 0 0 0 0 0 0 0 0 0 0 0 0.0054779 0 0 0 0 0 0
0.097656 3.6465e-05 -0.0015125 0.010798 -0.00053496 0 0.0029253 0.0030944 -0.00339 0.0071887 0.00094371 0.00018964 -0.0079805 0 0 0 0 0 0 0 0 0 0 0 0 0 0 0 0 0 0 0 0.0042319 0 0 0 0 0 0
0.10156 0.0011688 -0.0011316 0.010189 0.00032564 0 0.0048336 -1.0121e-05 -0.0049126 0.0039631 -0.00043454 0.00094233 -0.022791 0 0 0 0 0 0 0 0 0 0 0 0 0 0 0 0 0 0 0 0.0017634 0 0 0 0 0 0
0.10547 0.0013889 -0.00071623 0.0072093 0.00085108 0 0.0035649 -0.0017131 -0.0021156 0.0005098 0.00030733 0.00093267 -0.007976 0 0 0 0 0 0 0 0 0 0 0 0 0 0 0 0 0 0 0 -0.00045673 0 0 0 0 0 0
0.10938 0.00094885 -0.00059736 0.0053609 -0.00010039 0 -0.00061353 -0.0015208 0.0021227 -0.0019493 0.0026821 7.921e-05 0.009607 0 0 0 0 0 0 0 0 0 0 0 0 0 0 0 0 0 0 0 -0.002625 0 0 0 0 0 0
0.11328 0.00061218 -0.00067606 0.0055887 -0.0019741 0 -0.0047908 -0.0013118 0.0037335 -0.0041172 0.0037523 -0.0016025 -0.0045647 0 0 0 0 0 0 0 0 0 0 0 0 0 0 0 0 0 0 0 -0.0052752 0 0 0 0 0 0
0.11719 0.00088761 -0.00061508 0.0056715 -0.0030883 0 -0.0060906 -0.0023804 0.0014089 -0.0060466 0.0018498 -0.0032271 -0.044923 0 0 0 0 0 0 0 0 0 0 0 0 0 0 0 0 0 0 0 -0.0070927 0 0 0 0 0 0
0.12109 0.0015593 -0.00021186 0.0028082 -0.0025006 0 -0.0043537 -0.0036668 -0.0022122 -0.0062917 -0.0012511 -0.0030388 -0.066599 0 0 0 0 0 0 0 0 0 0 0 0 0 0 0 0 0 0 0 -0.0055195 0 0 0 0 0 0
0.125 0.00192 0.00040649 -0.0031282 -0.0010139 0 -0.0020183 -0.0032949 -0.0032172 -0.0041414 -0.0023203 2.6024e-06 -0.036584 0 0 0 0 0 0 0 0 0 0 0 0 0 0 0 0 0 0 0 -9.768e-05 0 0 0 0 0 0
0.12891 0.0014295 0.00088622 -0.0089736 -0.00022986 0 -0.0014273 -0.0011963 -0.00023138 -0.0015323 -0.000378 0.0045041 0.025263 0 0 0 0 0 0 0 0 0 0 0 0 0 0 0 0 0 0 0 0.0056108 0 0 0 0 0 0
0.13281 0.00017487 0.00091288 -0.011009 -0.00079962 0 -0.0025234 0.00066926 0.0043412 -0.0013532 0.0022939 0.0071134 0.06508 0 0 0 0 0 0 0 0 0 0 0 0 0 0 0 0 0 0 0 0.006679 0 0 0 0 0 0
0.13672 -0.0012272 0.00043926 -0.0083078 -0.0018331 0 -0.0032916 0.00076596 0.0066874 -0.0037888 0.002926 0.0054112 0.052834 0 0 0 0 0 0 0 0 0 0 0 0 0 0 0 0 0 0 0 0.0018203 0 0 0 0 0 0
0.14063 -0.0021236 -0.00025547 -0.0032933 -0.0020129 0 -0.0021998 -8.7526e-05 0.0051237 -0.0055079 0.0014238 0.00052328 0.012605 0 0 0 0 0 0 0 0 0 0 0 0 0 0 0 0 0 0 0 -0.004785 0 0 0 0 0 0
0.14453 -0.0022742 -0.00071663 0.00089291 -0.0010531 0 0.0001814 0.00017529 0.0014673 -0.0033588 0.00020752 -0.0034741 -0.0080097 0 0 0 0 0 0 0 0 0 0 0 0 0 0 0 0 0 0 0 -0.0072959 0 0 0 0 0 0
0.14844 -0.0019507 -0.00061651 0.003248 0.00010661 0 0.0020242 0.00211 -0.0008077 0.0015529 0.0010806 -0.0031564 0.0082205 0 0 0 0 0 0 0 0 0 0 0 0 0 0 0 0 0 0 0 -0.0038772 0 0 0 0 0 0
0.15234 -0.0016846 -2.4948e-05 0.0049853 0.00044335 0 0.0023471 0.0038899 0.00031181 0.0045755 0.0029743 0.0010728 0.033223 0 0 0 0 0 0 0 0 0 0 0 0 0 0 0 0 0 0 0 0.0017561 0 0 0 0 0 0
0.15625 -0.0018692 0.00058461 0.007182 -5.7785e-05 0 0.0019154 0.003524 0.0037984 0.0026974 0.0032513 0.0053935 0.03135 0 0 0 0 0 0 0 0 0 0 0 0 0 0 0 0 0 0 0 0.004429 0 0 0 0 0 0
0.16016 -0.0024492 0.00066736 0.0091335 -0.00054338 0 0.0020662 0.0014449 0.0066616 -0.0017 0.00095557 0.0061266 0.0019667 0 0 0 0 0 0 0 0 0 0 0 0 0 0 0 0 0 0 0 0.0026507 0 0 0 0 0 0
0.16406 -0.0028773 5.0312e-05 0.009483 -0.00035757 0 0.0029883 0.00015911 0.0064523 -0.0031693 -0.0018774 0.0028837 -0.022908 0 0 0 0 0 0 0 0 0 0 0 0 0 0 0 0 0 0 0 -0.00062247 0 0 0 0 0 0
0.16797 -0.0024206 -0.00089447 0.0085557 0.00025614 0 0.0034689 0.0012272 0.0030566 0.0007226 -0.0024087 -0.0016088 -0.019316 0 0 0 0 0 0 0 0 0 0 0 0 0 0 0 0 0 0 0 -0.0018831 0 0 0 0 0 0
0.17188 -0.0007047 -0.001523 0.008576 0.00055836 0 0.0023173 0.0032155 -0.0014233 0.006441 -0.00015979 -0.0044009 0.0010062 0 0 0 0 0 0 0 0 0 0 0 0 0 0 0 0 0 0 0 -0.00083839 0 0 0 0 0 0
0.17578 0.0018481 -0.0014107 0.010926 0.00024284 0 -0.00020147 0.0032354 -0.0043131 0.0081456 0.0024271 -0.0047671 0.0083157 0 0 0 0 0 0 0 0 0 0 0 0 0 0 0 0 0 0 0 5.8243e-05 0 0 0 0 0 0
0.17969 0.0040779 -0.00063376 0.013528 -0.00023265 0 -0.0024991 0.00039193 -0.0042112 0.0039452 0.0025817 -0.0040068 -0.0066254 0 0 0 0 0 0 0 0 0 0 0 0 0 0 0 0 0 0 0 -0.00082798 0 0 0 0 0 0
0.18359 0.004745 0.00036695 0.011963 -0.00026226 0 -0.0031582 -0.0029402 -0.0018115 -0.0022137 1.9418e-05 -0.0034433 -0.021781 0 0 0 0 0 0 0 0 0 0 0 0 0 0 0 0 0 0 0 -0.0022351 0 0 0 0 0 0
0.1875 0.0033909 0.0011444 0.0039376 0.00011763 0 -0.002203 -0.0036337 0.00073642 -0.0049685 -0.0029743 -0.0031205 -0.013231 0 0 0 0 0 0 0 0 0 0 0 0 0 0 0 0 0 0 0 -0.0017993 0 0 0 0 0 0
0.19141 0.00075029 0.0014727 -0.0074346 0.00021801 0 -0.00094953 -0.0012754 0.0014403 -0.0031308 -0.0039764 -0.0024083 0.012982 0 0 0 0 0 0 0 0 0 0 0 0 0 0 0 0 0 0 0 0.00074821 0 0 0 0 0 0
0.19531 -0.0016691 0.0013132 -0.015517 -0.00049404 0 -0.00074737 0.0014228 -8.2755e-05 -0.00028737 -0.0025942 -0.0013306 0.026631 0 0 0 0 0 0 0 0 0 0 0 0 0 0 0 0 0 0 0 0.0030455 0 0 0 0 0 0
0.19922 -0.0025768 0.00069875 -0.015882 -0.0016757 0 -0.0018712 0.0017262 -0.0024049 -0.00020094 -0.00032661 -0.00077155 0.0098919 0 0 0 0 0 0 0 0 0 0 0 0 0 0 0 0 0 0 0 0.0028768 0 0 0 0 0 0
0.20313 -0.0017298 -0.00025247 -0.010262 -0.0023158 0 -0.0034304 -0.00013549 -0.0035331 -0.0026045 0.0011944 -0.0013189 -0.020049 0 0 0 0 0 0 0 0 0 0 0 0 0 0 0 0 0 0 0 0.00083157 0 0 0 0 0 0
0.20703 1.7468e-06 -0.0012335 -0.004584 -0.0017126 0 -0.0041403 -0.0015322 -0.0025832 -0.0040486 0.0014632 -0.0022609 -0.029923 0 0 0 0 0 0 0 0 0 0 0 0 0 0 0 0 0 0 0 -0.00040013 0 0 0 0 0 0
0.21094 0.0013269 -0.0017816 -0.0029915 -0.00022462 0 -0.0032254 -0.00077573 -0.00040832 -0.0023136 0.0009035 -0.0020708 -0.0081182 0 0 0 0 0 0 0 0 0 0 0 0 0 0 0 0 0 0 0 0.00076561 0 0 0 0 0 0
0.21484 0.0014104 -0.0015469 -0.003977 0.0010036 0 -0.00089138 0.00078334 0.0013819 0.0010434 9.0807e-05 7.0433e-05 0.023541 0 0 0 0 0 0 0 0 0 0 0 0 0 0 0 0 0 0 0 0.0029488 0 0 0 0 0 0
0.21875 0.00030358 -0.00059443 -0.0025918 0.0011072 0 0.0017841 0.00041422 0.0020074 0.0027927 -0.00051736 0.003369 0.036627 0 0 0 0 0 0 0 0 0 0 0 0 0 0 0 0 0 0 0 0.0034663 0 0 0 0 0 0
0.22266 -0.0012655 0.00056114 0.0036923 0.000316 0 0.0034432 -0.0025286 0.0020721 0.0019118 -0.00048248 0.0060691 0.028098 0 0 0 0 0 0 0 0 0 0 0 0 0 0 0 0 0 0 0 0.0014668 0 0 0 0 0 0
0.22656 -0.0024426 0.0012609 0.01171 -0.00029455 0 0.0032631 -0.0054353 0.0025261 0.00052932 0.0003245 0.0069015 0.019678 0 0 0 0 0 0 0 0 0 0 0 0 0 0 0 0 0 0 0 -0.0011739 0 0 0 0 0 0
0.23047 -0.0026901 0.0011034 0.015432 0.0001138 0 0.0015278 -0.0050383 0.0032391 0.0010724 0.0011805 0.0058604 0.027964 0 0 0 0 0 0 0 0 0 0 0 0 0 0 0 0 0 0 0 -0.0021392 0 0 0 0 0 0
0.23438 -0.0019092 0.00014435 0.012011 0.0012858 0 -0.00052654 -0.00092909 0.0028923 0.003331 0.00077947 0.0037727 0.043754 0 0 0 0 0 0 0 0 0 0 0 0 0 0 0 0 0 0 0 -0.0013076 0 0 0 0 0 0
0.23828 -0.00034608 -0.0011823 0.0048384 0.002098 0 -0.0016114 0.0038837 0.00047715 0.0049462 -0.0013786 0.0014512 0.045808 0 0 0 0 0 0 0 0 0 0 0 0 0 0 0 0 0 0 0 -0.00062169 0 0 0 0 0 0
0.24219 0.0015183 -0.0022754 0.00045461 0.0016633 0 -0.001353 0.0059184 -0.0031925 0.0044287 -0.0039142 -0.00060019 0.03037 0 0 0 0 0 0 0 0 0 0 0 0 0 0 0 0 0 0 0 -0.0014833 0 0 0 0 0 0
0.24609 0.0030425 -0.0025715 0.0023938 0.00023147 0 -0.00046655 0.0044134 -0.0057614 0.0028062 -0.004505 -0.0019239 0.017989 0 0 0 0 0 0 0 0 0 0 0 0 0 0 0 0 0 0 0 -0.0028974 0 0 0 0 0 0
0.25 0.0035745 -0.0017498 0.0079745 -0.0010262 0 3.8366e-05 0.0015001 -0.0053737 0.0019637 -0.0023689 -0.0020623 0.027765 0 0 0 0 0 0 0 0 0 0 0 0 0 0 0 0 0 0 0 -0.0026001 0 0 0 0 0 0
0.25391 0.0027516 3.9386e-05 0.010963 -0.0011604 0 -0.00015431 -0.00039511 -0.0024956 0.0020145 0.00041125 -0.0010969 0.050461 0 0 0 0 0 0 0 0 0 0 0 0 0 0 0 0 0 0 0 0.00018594 0 0 0 0 0 0
0.25781 0.00081198 0.0020585 0.0072934 -0.00038719 0 -0.00046479 -0.00079406 0.00036235 0.0012148 0.00070677 -0.000139 0.054822 0 0 0 0 0 0 0 0 0 0 0 0 0 0 0 0 0 0 0 0.0036088 0 0 0 0 0 0
0.26172 -0.0013717 0.003214 -0.0015944 0.00013349 0 -0.00015959 -0.00080377 0.00079327 -0.0013889 -0.0021746 -0.00085857 0.022108 0 0 0 0 0 0 0 0 0 0 0 0 0 0 0 0 0 0 0 0.0049635 0 0 0 0 0 0
0.26563 -0.0027042 0.002672 -0.010507 -0.00050665 0 0.00078995 -0.0011323 -0.0015729 -0.0039994 -0.005195 -0.004071 -0.030502 0 0 0 0 0 0 0 0 0 0 0 0 0 0 0 0 0 0 0 0.0033609 0 0 0 0 0 0
0.26953 -0.0025395 0.00050351 -0.015073 -0.0019809 0 0.0016462 -0.0011526 -0.0050721 -0.0035612 -0.0044401 -0.0085672 -0.064859 0 0 0 0 0 0 0 0 0 0 0 0 0 0 0 0 0 0 0 0.00042153 0 0 0 0 0 0
0.27344 -0.0011382 -0.0021737 -0.01469 -0.0029538 0 0.0016645 -4.7341e-05 -0.0076041 0.00071401 0.00049588 -0.011455 -0.058667 0 0 0 0 0 0 0 0 0 0 0 0 0 0 0 0 0 0 0 -0.0014864 0 0 0 0 0 0
0.27734 0.00048488 -0.0037986 -0.011636 -0.0023085 0 0.00083376 0.0016342 -0.008055 0.0058673 0.0053896 -0.010071 -0.024078 0 0 0 0 0 0 0 0 0 0 0 0 0 0 0 0 0 0 0 -0.0013292 0 0 0 0 0 0
0.28125 0.0012731 -0.0033773 -0.0081111 -0.00016988 0 -0.00015291 0.0021409 -0.0064323 0.0076976 0.0052422 -0.0041101 0.0092122 0 0 0 0 0 0 0 0 0 0 0 0 0 0 0 0 0 0 0 0.00023679 0 0 0 0 0 0
0.28516 0.00088331 -0.0011843 -0.0045181 0.0022439 0 -0.00057688 0.00035404 -0.0032738 0.0047281 -0.00055572 0.0037029 0.023458 0 0 0 0 0 0 0 0 0 0 0 0 0 0 0 0 0 0 0 0.0020017 0 0 0 0 0 0
0.28906 -0.00010969 0.0013844 -0.00036868 0.0037118 0 -0.00027387 -0.0028326 0.00053704 -0.0005156 -0.0071779 0.0090671 0.022039 0 0 0 0 0 0 0 0 0 0 0 0 0 0 0 0 0 0 0 0.0031133 0 0 0 0 0 0
0.29297 -0.00071915 0.0027405 0.003837 0.0039157 0 0.00038471 -0.005215 0.0035219 -0.0040761 -0.0087911 0.0088255 0.014214 0 0 0 0 0 0 0 0 0 0 0 0 0 0 0 0 0 0 0 0.0029539 0 0 0 0 0 0
0.29688 -0.00033801 0.0021704 0.0062264 0.003363 0 0.00088989 -0.0053115 0.0039842 -0.004095 -0.0040957 0.003161 0.00069425 0 0 0 0 0 0 0 0 0 0 0 0 0 0 0 0 0 0 0 0.0009043 0 0 0 0 0 0
0.30078 0.00083487 0.00029088 0.0052033 0.0026274 0 0.00085745 -0.003563 0.0014412 -0.0018029 0.002588 -0.0042598 -0.020691 0 0 0 0 0 0 0 0 0 0 0 0 0 0 0 0 0 0 0 -0.0030022 0 0 0 0 0 0
0.30469 0.0020433 -0.0014291 0.0012639 0.0018484 0 2.7163e-05 -0.0016017 -0.0022162 0.0004077 0.005613 -0.0084638 -0.04058 0 0 0 0 0 0 0 0 0 0 0 0 0 0 0 0 0 0 0 -0.0071641 0 0 0 0 0 0
0.30859 0.0026138 -0.0017352 -0.003116 0.00094233 0 -0.0016798 -0.00061084 -0.0036585 0.001242 0.0031467 -0.0063979 -0.040081 0 0 0 0 0 0 0 0 0 0 0 0 0 0 0 0 0 0 0 -0.008849 0 0 0 0 0 0
0.3125 0.0024033 -0.00047018 -0.0055383 4.7462e-05 0 -0.0038661 -0.00052297 -0.0010309 0.00088164 -0.001859 0.00091199 -0.012405 0 0 0 0 0 0 0 0 0 0 0 0 0 0 0 0 0 0 0 -0.0062982 0 0 0 0 0 0
0.31641 0.001725 0.0013729 -0.0056153 -0.00051256 0 -0.0054932 -0.00057095 0.0037974 -7.4316e-05 -0.0051892 0.0088711 0.022068 0 0 0 0 0 0 0 0 0 0 0 0 0 0 0 0 0 0 0 -0.00061778 0 0 0 0 0 0
0.32031 0.0009382 0.002452 -0.00486 -0.00073262 0 -0.0053621 -0.00022101 0.0063241 -0.0012487 -0.0051976 0.012322 0.030723 0 0 0 0 0 0 0 0 0 0 0 0 0 0 0 0 0 0 0 0.0047179 0 0 0 0 0 0
0.32422 0.00016234 0.0020937 -0.0048013 -0.0011507 0 -0.0031214 0.00052876 0.0034228 -0.0021076 -0.0032033 0.0090134 0.0021204 0 0 0 0 0 0 0 0 0 0 0 0 0 0 0 0 0 0 0 0.006613 0 0 0 0 0 0
0.32813 -0.00064261 0.00072417 -0.0054289 -0.0022924 0 9.3319e-05 0.0014251 -0.0033899 -0.0017617 -0.0010155 0.0010365 -0.038993 0 0 0 0 0 0 0 0 0 0 0 0 0 0 0 0 0 0 0 0.0047829 0 0 0 0 0 0
0.33203 -0.0014108 -0.00059306 -0.0055937 -0.0038448 0 0.0022279 0.0021392 -0.0088428 0.00013535 0.00091273 -0.006806 -0.054612 0 0 0 0 0 0 0 0 0 0 0 0 0 0 0 0 0 0 0 0.0015712 0 0 0 0 0 0
0.33594 -0.0018799 -0.0010604 -0.0047245 -0.0046067 0 0.0018646 0.0021989 -0.0084753 0.0024 0.0027619 -0.010367 -0.03154 0 0 0 0 0 0 0 0 0 0 0 0 0 0 0 0 0 0 0 -0.00042977 0 0 0 0 0 0
0.33984 -0.0017992 -0.0006933 -0.0036932 -0.0035362 0 -0.00052729 0.0011735 -0.0026806 0.002979 0.0037618 -0.0086858 0.0064415 0 0 0 0 0 0 0 0 0 0 0 0 0 0 0 0 0 0 0 -0.00040148 0 0 0 0 0 0
0.34375 -0.0012032 -0.00010391 -0.0036278 -0.00093625 0 -0.00286 -0.00072094 0.0036321 0.0011419 0.002476 -0.0039619 0.025193 0 0 0 0 0 0 0 0 0 0 0 0 0 0 0 0 0 0 0 0.00083118 0 0 0 0 0 0
0.34766 -0.00043833 0.00015684 -0.0039543 0.0015324 0 -0.0031296 -0.0023271 0.0054295 -0.0011867 -0.0010811 0.00056551 0.01559 0 0 0 0 0 0 0 0 0 0 0 0 0 0 0 0 0 0 0 0.0023109 0 0 0 0 0 0
0.35156 0.00010697 2.1134e-05 -0.002181 0.0022145 0 -0.0011273 -0.0023236 0.0018528 -0.00095037 -0.004391 0.0028679 -0.00084652 0 0 0 0 0 0 0 0 0 0 0 0 0 0 0 0 0 0 0 0.0037675 0 0 0 0 0 0
0.35547 0.00030501 -0.00023433 0.0037027 0.00093566 0 0.0013507 -0.00060257 -0.0034254 0.0027711 -0.0044323 0.002871 0.00024049 0 0 0 0 0 0 0 0 0 0 0 0 0 0 0 0 0 0 0 0.0049931 0 0 0 0 0 0
0.35938 0.0003417 -0.00038548 0.01233 -0.00087073 0 0.0020121 0.0012746 -0.0057193 0.007196 -0.00092581 0.0016541 0.018298 0 0 0 0 0 0 0 0 0 0 0 0 0 0 0 0 0 0 0 0.0050941 0 0 0 0 0 0
0.36328 0.00049604 -0.00041098 0.018804 -0.0015128 0 1.1152e-05 0.0013835 -0.0032079 0.0080274 0.0029857 0.00028155 0.031041 0 0 0 0 0 0 0 0 0 0 0 0 0 0 0 0 0 0 0 0.003095 0 0 0 0 0 0
0.36719 0.00087531 -0.00029786 0.018209 -0.00051388 0 -0.0033247 -0.00061048 0.0021231 0.0035188 0.0038434 -0.00070344 0.02223 0 0 0 0 0 0 0 0 0 0 0 0 0 0 0 0 0 0 0 -0.00056619 0 0 0 0 0 0
0.37109 0.0013333 0.00011189 0.0099934 0.0011876 0 -0.0055631 -0.0029512 0.0066342 -0.0036348 0.0015679 -0.0010974 0.00051515 0 0 0 0 0 0 0 0 0 0 0 0 0 0 0 0 0 0 0 -0.0036233 0 0 0 0 0 0
0.375 0.0015968 0.00090993 -0.00094072 0.0023324 0 -0.005094 -0.0034713 0.0078477 -0.0085599 -0.0004565 -0.00079407 -0.011193 0 0 0 0 0 0 0 0 0 0 0 0 0 0 0 0 0 0 0 -0.0036515 0 0 0 0 0 0
0.37891 0.0014594 0.0017661 -0.0078675 0.0024757 0 -0.0023169 -0.0017865 0.0056815 -0.0084145 0.00078421 0.00014562 -0.0012562 0 0 0 0 0 0 0 0 0 0 0 0 0 0 0 0 0 0 0 -0.00038097 0 0 0 0 0 0
0.38281 0.00090584 0.0019772 -0.0076211 0.0020647 0 0.0008155 0.00035741 0.0018685 -0.0044867 0.0043845 0.0013455 0.019936 0 0 0 0 0 0 0 0 0 0 0 0 0 0 0 0 0 0 0 0.0037985 0 0 0 0 0 0
0.38672 0.00012627 0.0010817 -0.0029133 0.0016335 0 0.0024142 0.0010036 -0.00131 -0.00043706 0.006326 0.00227 0.033512 0 0 0 0 0 0 0 0 0 0 0 0 0 0 0 0 0 0 0 0.0058402 0 0 0 0 0 0
0.39063 -0.00056785 -0.00052275 0.00053207 0.0011914 0 0.0020562 8.2778e-05 -0.0021214 0.0012064 0.0038923 0.0026268 0.031257 0 0 0 0 0 0 0 0 0 0 0 0 0 0 0 0 0 0 0 0.0046178 0 0 0 0 0 0
0.39453 -0.00090798 -0.0017107 -0.00063466 0.00046027 0 0.00088401 -0.00061762 -0.00020523 0.00083832 -0.0011762 0.0025759 0.018973 0 0 0 0 0 0 0 0 0 0 0 0 0 0 0 0 0 0 0 0.0015741 0 0 0 0 0 0
0.39844 -0.00085153 -0.0015613 -0.0044676 -0.00048946 0 0.00045294 0.00044294 0.0030276 0.00057222 -0.0043468 0.0024828 0.0052933 0 0 0 0 0 0 0 0 0 0 0 0 0 0 0 0 0 0 0 -0.00097203 0 0 0 0 0 0
0.40234 -0.0006444 -0.00024262 -0.0058898 -0.0011036 0 0.0013818 0.0027435 0.0050178 0.0018075 -0.0030058 0.0024847 -0.0060802 0 0 0 0 0 0 0 0 0 0 0 0 0 0 0 0 0 0 0 -0.001908 0 0 0 0 0 0
0.40625 -0.00064493 0.0010713 -0.0017786 -0.00092088 0 0.0029248 0.0041875 0.0038679 0.0040782 0.00091925 0.0023642 -0.012063 0 0 0 0 0 0 0 0 0 0 0 0 0 0 0 0 0 0 0 -0.0017602 0 0 0 0 0 0
0.41016 -0.00098785 0.0012453 0.0058578 -0.00015537 0 0.0037239 0.0033143 0.00013001 0.0058861 0.0031968 0.0018651 -0.0052182 0 0 0 0 0 0 0 0 0 0 0 0 0 0 0 0 0 0 0 -0.0014866 0 0 0 0 0 0
0.41406 -0.0013799 0.00018668 0.011544 0.00044981 0 0.003008 0.00078864 -0.0032823 0.006202 0.0017943 0.0010632 0.01881 0 0 0 0 0 0 0 0 0 0 0 0 0 0 0 0 0 0 0 -0.0013388 0 0 0 0 0 0
0.41797 -0.0012812 -0.0011651 0.011209 0.00036236 0 0.0012072 -0.0013751 -0.0034881 0.0051311 -0.0012741 0.00033546 0.048361 0 0 0 0 0 0 0 0 0 0 0 0 0 0 0 0 0 0 0 -0.001031 0 0 0 0 0 0
0.42188 -0.00038419 -0.0017978 0.0057196 -0.00024143 0 -0.00046402 -0.0018489 -0.00035664 0.0035048 -0.0025028 -6.3161e-05 0.057949 0 0 0 0 0 0 0 0 0 0 0 0 0 0 0 0 0 0 0 -0.0006431 0 0 0 0 0 0
0.42578 0.0010287 -0.0015185 -0.00011662 -0.00075936 0 -0.0010162 -0.0010287 0.0031829 0.0021641 -0.00071131 -0.0003245 0.03137 0 0 0 0 0 0 0 0 0 0 0 0 0 0 0 0 0 0 0 -0.00083499 0 0 0 0 0 0
0.42969 0.0022236 -0.00091322 -0.0020423 -0.00085402 0 -0.00042044 -0.00015986 0.0038215 0.0015357 0.0021002 -0.00088688 -0.016838 0 0 0 0 0 0 0 0 0 0 0 0 0 0 0 0 0 0 0 -0.0019795 0 0 0 0 0 0
0.43359 0.0025709 -0.00054904 -0.00017227 -0.00074557 0 0.00046751 0.00014945 0.001061 0.0014933 0.0034056 -0.0018466 -0.049303 0 0 0 0 0 0 0 0 0 0 0 0 0 0 0 0 0 0 0 -0.00333 0 0 0 0 0 0
0.4375 0.0020237 -0.00036939 0.0013119 -0.00082206 0 0.00063853 0.00024752 -0.0022708 0.0013821 0.0029168 -0.0026055 -0.040879 0 0 0 0 0 0 0 0 0 0 0 0 0 0 0 0 0 0 0 -0.0034185 0 0 0 0 0 0
0.44141 0.0010816 8.5333e-05 -0.0017635 -0.0010951 0 -0.00030102 0.00047267 -0.002769 0.00035509 0.0023259 -0.0022526 -0.0054174 0 0 0 0 0 0 0 0 0 0 0 0 0 0 0 0 0 0 0 -0.0014415 0 0 0 0 0 0
0.44531 0.00030314 0.00097337 -0.0094636 -0.0011644 0 -0.0018645 0.00041419 0.00024629 -0.0019214 0.0027481 -0.00048696 0.016858 0 0 0 0 0 0 0 0 0 0 0 0 0 0 0 0 0 0 0 0.0018107 0 0 0 0 0 0
0.44922 -0.00014038 0.0018226 -0.017338 -0.000702 0 -0.0030421 -0.00049252 0.0041272 -0.0046978 0.0032589 0.0017462 0.00095114 0 0 0 0 0 0 0 0 0 0 0 0 0 0 0 0 0 0 0 0.0044905 0 0 0 0 0 0
0.45313 -0.00045584 0.0019544 -0.020079 0.00014804 0 -0.0029904 -0.0018065 0.005488 -0.0064202 0.0023154 0.0026777 -0.036151 0 0 0 0 0 0 0 0 0 0 0 0 0 0 0 0 0 0 0 0.0051665 0 0 0 0 0 0
0.45703 -0.00085296 0.0011733 -0.015984 0.00091927 0 -0.0016037 -0.0020578 0.0033393 -0.0058702 0.00012234 0.0011243 -0.053396 0 0 0 0 0 0 0 0 0 0 0 0 0 0 0 0 0 0 0 0.0038286 0 0 0 0 0 0
0.46094 -0.0012569 -2.6538e-05 -0.0082545 0.0013078 0 0.00039564 -0.00027133 -0.0002123 -0.0032086 -0.0012155 -0.0021803 -0.029849 0 0 0 0 0 0 0 0 0 0 0 0 0 0 0 0 0 0 0 0.0016468 0 0 0 0 0 0
0.46484 -0.0014143 -0.00090696 -0.0020235 0.0014112 0 0.0019256 0.0025771 -0.0020815 9.5257e-05 -0.00014703 -0.0046406 0.012461 0 0 0 0 0 0 0 0 0 0 0 0 0 0 0 0 0 0 0 -3.4368e-05 0 0 0 0 0 0
0.46875 -0.0012249 -0.0010668 0.00013449 0.0014889 0 0.0022926 0.0040471 -0.00087321 0.0024153 0.0022109 -0.0035987 0.03164 0 0 0 0 0 0 0 0 0 0 0 0 0 0 0 0 0 0 0 -0.00049875 0 0 0 0 0 0
0.47266 -0.00087748 -0.00060628 0.00013776 0.0015988 0 0.0016868 0.0025076 0.0022778 0.003118 0.0030242 0.0013112 0.0095569 0 0 0 0 0 0 0 0 0 0 0 0 0 0 0 0 0 0 0 0.00015439 0 0 0 0 0 0
0.47656 -0.00062108 0.00012925 0.0020731 0.0015629 0 0.0010031 -0.0010585 0.0049905 0.0027308 0.00087287 0.0072655 -0.030898 0 0 0 0 0 0 0 0 0 0 0 0 0 0 0 0 0 0 0 0.0011944 0 0 0 0 0 0
0.48047 -0.00044634 0.00082017 0.0078681 0.0012502 0 0.0010701 -0.0037197 0.0054895 0.0022104 -0.0025212 0.0099538 -0.051778 0 0 0 0 0 0 0 0 0 0 0 0 0 0 0 0 0 0 0 0.0015712 0 0 0 0 0 0
0.48438 -7.6578e-05 0.0012179 0.015055 0.00077018 0 0.0019039 -0.0032422 0.0035342 0.0021691 -0.0040605 0.0068838 -0.039095 0 0 0 0 0 0 0 0 0 0 0 0 0 0 0 0 0 0 0 0.00044034 0 0 0 0 0 0
0.48828 0.00068769 0.0011303 0.018724 0.00032823 0 0.0026551 -0.00014774 0.00023385 0.0026537 -0.0026135 -0.00034605 -0.01303 0 0 0 0 0 0 0 0 0 0 0 0 0 0 0 0 0 0 0 -0.002122 0 0 0 0 0 0
0.49219 0.0016487 0.00056129 0.01582 -3.253e-05 0 0.0023428 0.0028254 -0.0026423 0.0033233 -0.0001628 -0.0069255 -0.0017577 0 0 0 0 0 0 0 0 0 0 0 0 0 0 0 0 0 0 0 -0.0047742 0 0 0 0 0 0
0.49609 0.0022975 -0.00013595 0.0078118 -0.00043334 0 0.00074812 0.0032738 -0.0034883 0.0036393 0.00050821 -0.0084448 -0.010942 0 0 0 0 0 0 0 0 0 0 0 0 0 0 0 0 0 0 0 -0.0055782 0 0 0 0 0 0
0.5 0.0022531 -0.00042768 -0.00060837 -0.00090324 0 -0.0013271 0.0011949 -0.0017872 0.0030684 -0.0010765 -0.0043617 -0.022118 0 0 0 0 0 0 0 0 0 0 0 0 0 0 0 0 0 0 0 -0.0034808 0 0 0 0 0 0
0.50391 0.0016115 -8.7776e-05 -0.0053854 -0.001238 0 -0.0026558 -0.0012824 0.0012476 0.0014978 -0.0026845 0.0016345 -0.01778 0 0 0 0 0 0 0 0 0 0 0 0 0 0 0 0 0 0 0 0.00061715 0 0 0 0 0 0
0.50781 0.00084305 0.00049327 -0.0059374 -0.0012133 0 -0.0024901 -0.001996 0.0031418 -0.00036282 -0.0020082 0.0047321 -0.0017149 0 0 0 0 0 0 0 0 0 0 0 0 0 0 0 0 0 0 0 0.0043398 0 0 0 0 0 0
0.51172 0.00034834 0.00063279 -0.004692 -0.00089801 0 -0.001019 -0.00056965 0.001955 -0.0012297 0.00076883 0.0029278 0.0079686 0 0 0 0 0 0 0 0 0 0 0 0 0 0 0 0 0 0 0 0.0056322 0 0 0 0 0 0
0.51563 0.00012689 8.686e-05 -0.0042986 -0.00062198 0 0.00089033 0.0015749 -0.0018542 -0.0002995 0.0033293 -0.0015815 0.0021319 0 0 0 0 0 0 0 0 0 0 0 0 0 0 0 0 0 0 0 0.0043084 0 0 0 0 0 0
0.51953 -0.00012549 -0.00059939 -0.0053701 -0.00056168 0 0.0023099 0.0026822 -0.0053942 0.0017856 0.0038774 -0.004611 -0.0085091 0 0 0 0 0 0 0 0 0 0 0 0 0 0 0 0 0 0 0 0.0019534 0 0 0 0 0 0
0.52344 -0.00062668 -0.00060367 -0.0065316 -0.00044081 0 0.002714 0.0020816 -0.0056449 0.0032474 0.0029013 -0.0036847 -0.0068014 0 0 0 0 0 0 0 0 0 0 0 0 0 0 0 0 0 0 0 0.00036001 0 0 0 0 0 0
0.52734 -0.0012408 0.00026218 -0.006068 0.00020839 0 0.002106 0.00043988 -0.002242 0.0027642 0.0021311 7.3285e-05 0.010348 0 0 0 0 0 0 0 0 0 0 0 0 0 0 0 0 0 0 0 4.795e-05 0 0 0 0 0 0
0.53125 -0.0015855 0.0012357 -0.0032658 0.0014265 0 0.00094413 -0.0010439 0.0019476 0.000833 0.0021981 0.0033222 0.028442 0 0 0 0 0 0 0 0 0 0 0 0 0 0 0 0 0 0 0 0.00019156 0 0 0 0 0 0
0.53516 -0.0013749 0.0013123 0.0014738 0.0025534 0 -3.7673e-05 -0.0016176 0.0032545 -0.0006314 0.0019442 0.003644 0.031555 0 0 0 0 0 0 0 0 0 0 0 0 0 0 0 0 0 0 0 -0.00021615 0 0 0 0 0 0
0.53906 -0.00065795 0.00029488 0.0071038 0.0027074 0 -0.00017463 -0.0014052 0.00051032 -0.00021837 0.00015769 0.0015311 0.01853 0 0 0 0 0 0 0 0 0 0 0 0 0 0 0 0 0 0 0 -0.0012899 0 0 0 0 0 0
0.54297 0.00023532 -0.00092769 0.012105 0.0016025 0 0.00065532 -0.0011441 -0.0038606 0.0015013 -0.002524 -0.00038539 0.0017936 0 0 0 0 0 0 0 0 0 0 0 0 0 0 0 0 0 0 0 -0.0022947 0 0 0 0 0 0
0.54688 0.00093486 -0.0012079 0.014548 -0.00012957 0 0.001788 -0.0015223 -0.0059919 0.0025509 -0.0040139 9.8455e-05 -0.006973 0 0 0 0 0 0 0 0 0 0 0 0 0 0 0 0 0 0 0 -0.0025668 0 0 0 0 0 0
0.55078 0.0012369 -0.00023889 0.012831 -0.0014671 0 0.0021483 -0.0025595 -0.0039369 0.0016007 -0.0030992 0.0028081 -0.0063791 0 0 0 0 0 0 0 0 0 0 0 0 0 0 0 0 0 0 0 -0.0022489 0 0 0 0 0 0
0.55469 0.0011593 0.001191 0.007039 -0.0018546 0 0.0011155 -0.0034679 0.0008125 -0.00069396 -0.00090053 0.0054713 -0.0011312 0 0 0 0 0 0 0 0 0 0 0 0 0 0 0 0 0 0 0 -0.002122 0 0 0 0 0 0
0.55859 0.00088043 0.0019982 -0.00044379 -0.0015546 0 -0.00084947 -0.0031977 0.004815 -0.0024642 0.0003529 0.0057928 0.0067773 0 0 0 0 0 0 0 0 0 0 0 0 0 0 0 0 0 0 0 -0.0027851 0 0 0 0 0 0
0.5625 0.00062509 0.0017863 -0.0062022 -0.0012258 0 -0.0024831 -0.0013606 0.0055795 -0.0025781 -0.00015045 0.0034411 0.018512 0 0 0 0 0 0 0 0 0 0 0 0 0 0 0 0 0 0 0 -0.0039953 0 0 0 0 0 0
0.56641 0.00052421 0.0010379 -0.0082449 -0.0012433 0 -0.0027437 0.0012406 0.0032849 -0.0016167 -0.00096226 0.00032064 0.031124 0 0 0 0 0 0 0 0 0 0 0 0 0 0 0 0 0 0 0 -0.0047268 0 0 0 0 0 0
0.57031 0.00049345 0.00046137 -0.0074036 -0.0014425 0 -0.0016453 0.0030927 0.00015667 -0.00093548 -0.00024128 -0.0010022 0.035156 0 0 0 0 0 0 0 0 0 0 0 0 0 0 0 0 0 0 0 -0.0038852 0 0 0 0 0 0
0.57422 0.00024534 0.00029874 -0.0061911 -0.0014254 0 -0.00012075 0.0031994 -0.0015432 -0.0010479 0.0018664 0.00059765 0.023729 0 0 0 0 0 0 0 0 0 0 0 0 0 0 0 0 0 0 0 -0.0011724 0 0 0 0 0 0
0.57813 -0.00048607 0.00028981 -0.0061398 -0.00099582 0 0.00088756 0.001972 -0.0011082 -0.0011862 0.0031951 0.0038308 0.0033958 0 0 0 0 0 0 0 0 0 0 0 0 0 0 0 0 0 0 0 0.0024659 0 0 0 0 0 0
0.58203 -0.001628 0.0001558 -0.0062718 -0.00028219 0 0.0011553 0.00087128 0.00046078 -0.00037619 0.0020207 0.0059173 -0.0081859 0 0 0 0 0 0 0 0 0 0 0 0 0 0 0 0 0 0 0 0.005188 0 0 0 0 0 0
0.58594 -0.0026582 -6.6257e-05 -0.0042578 0.00044968 0 0.0010657 0.0010598 0.0014889 0.0013818 -0.00078538 0.004727 0.001401 0 0 0 0 0 0 0 0 0 0 0 0 0 0 0 0 0 0 0 0.0053494 0 0 0 0 0 0
0.58984 -0.0029033 -0.00018251 0.00092261 0.00099514 0 0.00097559 0.0023391 0.00093322 0.0031569 -0.0024487 0.00049594 0.025388 0 0 0 0 0 0 0 0 0 0 0 0 0 0 0 0 0 0 0 0.0027259 0 0 0 0 0 0
0.59375 -0.0020833 -0.00016815 0.0075146 0.0012499 0 0.0008833 0.0034037 -0.00087288 0.004087 -0.0011793 -0.0042636 0.042129 0 0 0 0 0 0 0 0 0 0 0 0 0 0 0 0 0 0 0 -0.0010855 0 0 0 0 0 0
0.59766 -0.00063749 -0.00017759 0.012149 0.0011861 0 0.00070602 0.0031239 -0.0024664 0.0040049 0.001883 -0.0066582 0.034627 0 0 0 0 0 0 0 0 0 0 0 0 0 0 0 0 0 0 0 -0.0036217 0 0 0 0 0 0
0.60156 0.00052294 -0.00025293 0.012464 0.00087881 0 0.00063207 0.0015526 -0.0023953 0.0030968 0.0037831 -0.0056273 0.0059954 0 0 0 0 0 0 0 0 0 0 0 0 0 0 0 0 0 0 0 -0.0033147 0 0 0 0 0 0
0.60547 0.00069925 -0.00019062 0.0087794 0.00051079 0 0.00092957 -0.00028839 -0.00051913 0.0013835 0.0027243 -0.0026602 -0.024041 0 0 0 0 0 0 0 0 0 0 0 0 0 0 0 0 0 0 0 -0.00066384 0 0 0 0 0 0
0.60938 -2.943e-05 0.00018421 0.0035933 0.00024433 0 0.0013939 -0.0014733 0.0016276 -0.0010395 -0.00021707 -0.00043276 -0.037009 0 0 0 0 0 0 0 0 0 0 0 0 0 0 0 0 0 0 0 0.0022261 0 0 0 0 0 0
0.61328 -0.00085617 0.00067802 -0.00030584 6.5597e-05 0 0.0012535 -0.0019021 0.0019922 -0.0033539 -0.0022798 -0.00057525 -0.030102 0 0 0 0 0 0 0 0 0 0 0 0 0 0 0 0 0 0 0 0.0033699 0 0 0 0 0 0
0.61719 -0.0008908 0.00083669 -0.0014643 -0.00015877 0 -8.5215e-05 -0.0020269 -8.395e-05 -0.004194 -0.0016992 -0.0025128 -0.015238 0 0 0 0 0 0 0 0 0 0 0 0 0 0 0 0 0 0 0 0.0023666 0 0 0 0 0 0
0.62109 0.00012539 0.00047999 -0.00026478 -0.00040553 0 -0.0021657 -0.0020892 -0.0029508 -0.0029596 0.0008328 -0.0042812 -0.0069031 0 0 0 0 0 0 0 0 0 0 0 0 0 0 0 0 0 0 0 0.00038271 0 0 0 0 0 0
0.625 0.0016012 4.2069e-05 0.0015188 -0.00035076 0 -0.0035773 -0.0018445 -0.0038703 -0.00087288 0.0030838 -0.0043842 -0.011375 0 0 0 0 0 0 0 0 0 0 0 0 0 0 0 0 0 0 0 -0.0011016 0 0 0 0 0 0
0.62891 0.0025123 0.00022085 0.0016977 0.00033554 0 -0.003161 -0.001041 -0.0015209 -0.00020007 0.0033173 -0.0029118 -0.024557 0 0 0 0 0 0 0 0 0 0 0 0 0 0 0 0 0 0 0 -0.0014387 0 0 0 0 0 0
0.63281 0.0021029 0.0012206 -0.0010359 0.0014833 0 -0.0011595 5.265e-05 0.0025328 -0.0020094 0.0014943 -0.0010452 -0.036201 0 0 0 0 0 0 0 0 0 0 0 0 0 0 0 0 0 0 0 -0.00088067 0 0 0 0 0 0
0.63672 0.00036728 0.0024063 -0.0059611 0.0023384 0 0.00095876 0.00082476 0.0049879 -0.0047844 -0.0010419 0.00026662 -0.035635 0 0 0 0 0 0 0 0 0 0 0 0 0 0 0 0 0 0 0 0.00010106 0 0 0 0 0 0
0.64063 -0.0019564 0.0028057 -0.010307 0.0021965 0 0.0019034 0.0010469 0.0036896 -0.0056511 -0.0026435 0.00099934 -0.017422 0 0 0 0 0 0 0 0 0 0 0 0 0 0 0 0 0 0 0 0.0012236 0 0 0 0 0 0
0.64453 -0.0037994 0.0019841 -0.010968 0.0012034 0 0.00174 0.0012503 -0.0004027 -0.0032074 -0.0022835 0.001561 0.013671 0 0 0 0 0 0 0 0 0 0 0 0 0 0 0 0 0 0 0 0.0021464 0 0 0 0 0 0
0.64844 -0.0043085 0.00041178 -0.0069895 0.00039353 0 0.001602 0.0021927 -0.0040403 0.00097824 -7.5312e-05 0.0019314 0.042279 0 0 0 0 0 0 0 0 0 0 0 0 0 0 0 0 0 0 0 0.0022244 0 0 0 0 0 0
0.65234 -0.0032606 -0.00099831 -0.00058756 0.00072209 0 0.0023152 0.0039168 -0.0045285 0.0038747 0.0026175 0.0015614 0.050835 0 0 0 0 0 0 0 0 0 0 0 0 0 0 0 0 0 0 0 0.00095929 0 0 0 0 0 0
0.65625 -0.0011772 -0.0016344 0.0046105 0.0019841 0 0.003503 0.005447 -0.0019402 0.0039587 0.0037809 0.0001476 0.033294 0 0 0 0 0 0 0 0 0 0 0 0 0 0 0 0 0 0 0 -0.001189 0 0 0 0 0 0
0.66016 0.00091723 -0.0014655 0.006754 0.0028071 0 0.0041433 0.0055491 0.0012246 0.0025035 0.002174 -0.0016932 0.002195 0 0 0 0 0 0 0 0 0 0 0 0 0 0 0 0 0 0 0 -0.002738 0 0 0 0 0 0
0.66406 0.0020143 -0.00074598 0.0072565 0.0018925 0 0.0038383 0.003855 0.0023865 0.0018992 -0.0013244 -0.0027409 -0.020109 0 0 0 0 0 0 0 0 0 0 0 0 0 0 0 0 0 0 0 -0.0023294 0 0 0 0 0 0
0.66797 0.0016709 0.00031312 0.0088823 -0.00065729 0 0.0032445 0.0012533 0.00097063 0.0029681 -0.0039671 -0.0022417 -0.020311 0 0 0 0 0 0 0 0 0 0 0 0 0 0 0 0 0 0 0 -0.00010117 0 0 0 0 0 0
0.67188 0.00026175 0.0014722 0.01224 -0.0032821 0 0.0031421 -0.00081685 -0.0014814 0.0042339 -0.0033738 -0.00063702 -0.0054195 0 0 0 0 0 0 0 0 0 0 0 0 0 0 0 0 0 0 0 0.0022251 0 0 0 0 0 0
0.67578 -0.0012537 0.0022204 0.014428 -0.004292 0 0.003297 -0.0014654 -0.0029048 0.003794 5.4126e-05 0.00078792 0.0055182 0 0 0 0 0 0 0 0 0 0 0 0 0 0 0 0 0 0 0 0.0028424 0 0 0 0 0 0
0.67969 -0.0019216 0.001914 0.011592 -0.0032957 0 0.0025798 -0.00085128 -0.0023939 0.0015425 0.0031303 0.00095994 0.0015199 0 0 0 0 0 0 0 0 0 0 0 0 0 0 0 0 0 0 0 0.0015286 0 0 0 0 0 0
0.68359 -0.0013565 0.00036947 0.0030804 -0.0013753 0 0.00034161 0.00023096 -0.00067669 -0.00074315 0.0027975 -0.00021771 -0.0090734 0 0 0 0 0 0 0 0 0 0 0 0 0 0 0 0 0 0 0 -0.00020708 0 0 0 0 0 0
0.6875 8.2159e-05 -0.0017019 -0.0070175 3.7446e-05 0 -0.0025043 0.0011204 0.00066683 -0.0013904 -0.00068332 -0.0019495 -0.0082114 0 0 0 0 0 0 0 0 0 0 0 0 0 0 0 0 0 0 0 -0.00063033 0 0 0 0 0 0
0.69141 0.0015644 -0.0030339 -0.012766 0.00036938 0 -0.0040428 0.0016652 0.00043837 -0.00055718 -0.0036657 -0.0031803 0.011312 0 0 0 0 0 0 0 0 0 0 0 0 0 0 0 0 0 0 0 0.00065097 0 0 0 0 0 0
0.69531 0.0022774 -0.0027461 -0.011148 7.9379e-05 0 -0.0031106 0.0019989 -0.001308 0.00012883 -0.0026357 -0.0031708 0.036162 0 0 0 0 0 0 0 0 0 0 0 0 0 0 0 0 0 0 0 0.0026212 0 0 0 0 0 0
0.69922 0.0018176 -0.0010291 -0.0043544 -0.00011557 0 -0.00043813 0.0021235 -0.0031994 -0.00062947 0.0020462 -0.001787 0.044246 0 0 0 0 0 0 0 0 0 0 0 0 0 0 0 0 0 0 0 0.004139 0 0 0 0 0 0
0.70313 0.00033529 0.0010592 0.002286 4.1119e-05 0 0.0020069 0.0018009 -0.0033836 -0.0026446 0.006112 0.00037076 0.026221 0 0 0 0 0 0 0 0 0 0 0 0 0 0 0 0 0 0 0 0.0049788 0 0 0 0 0 0
0.70703 -0.001547 0.0024174 0.0045532 0.00036984 0 0.002763 0.00084953 -0.00093978 -0.0047382 0.0053799 0.0020282 -0.0049101 0 0 0 0 0 0 0 0 0 0 0 0 0 0 0 0 0 0 0 0.0054986 0 0 0 0 0 0
0.71094 -0.0029734 0.0025289 0.0020164 0.00071445 0 0.0019358 -0.00048775 0.0030651 -0.0058879 -8.7177e-05 0.0017929 -0.025282 0 0 0 0 0 0 0 0 0 0 0 0 0 0 0 0 0 0 0 0.0055492 0 0 0 0 0 0
0.71484 -0.0032138 0.0014555 -0.0025433 0.0011063 0 0.00068263 -0.0015136 0.0059551 -0.0056174 -0.005854 -0.00078136 -0.020974 0 0 0 0 0 0 0 0 0 0 0 0 0 0 0 0 0 0 0 0.0041893 0 0 0 0 0 0
0.71875 -0.0020597 -0.00046198 -0.0055976 0.0014721 0 -7.1081e-05 -0.001509 0.0054158 -0.0036397 -0.0072147 -0.0043615 0.0015437 0 0 0 0 0 0 0 0 0 0 0 0 0 0 0 0 0 0 0 0.00078603 0 0 0 0 0 0
0.72266 -4.0113e-05 -0.0026681 -0.004907 0.001443 0 -0.00026436 -0.00035343 0.0016486 0.00010959 -0.0035061 -0.0062503 0.023332 0 0 0 0 0 0 0 0 0 0 0 0 0 0 0 0 0 0 0 -0.0036899 0 0 0 0 0 0
0.72656 0.0017793 -0.0042606 -0.0002039 0.00070765 0 -0.00026602 0.0011746 -0.0023418 0.004678 0.0015036 -0.0041917 0.029674 0 0 0 0 0 0 0 0 0 0 0 0 0 0 0 0 0 0 0 -0.0068333 0 0 0 0 0 0
0.73047 0.0024142 -0.0042091 0.0069277 -0.00045139 0 -0.00020958 0.0017915 -0.0030249 0.0077577 0.0033107 0.0016723 0.019949 0 0 0 0 0 0 0 0 0 0 0 0 0 0 0 0 0 0 0 -0.0066248 0 0 0 0 0 0
0.73438 0.0016226 -0.0021293 0.013516 -0.0012065 0 3.0067e-05 0.00066799 0.00053963 0.0070403 0.0007274 0.0083995 0.0042536 0 0 0 0 0 0 0 0 0 0 0 0 0 0 0 0 0 0 0 -0.0032635 0 0 0 0 0 0
0.73828 9.3358e-05 0.0010398 0.016345 -0.00097227 0 0.00037704 -0.0017404 0.0055862 0.002502 -0.0034277 0.01198 -0.0069289 0 0 0 0 0 0 0 0 0 0 0 0 0 0 0 0 0 0 0 0.00079608 0 0 0 0 0 0
0.74219 -0.0010468 0.0033739 0.013841 -0.00012106 0 0.00042961 -0.0037861 0.0077905 -0.0028238 -0.0051959 0.010009 -0.0097047 0 0 0 0 0 0 0 0 0 0 0 0 0 0 0 0 0 0 0 0.0027218 0 0 0 0 0 0
0.74609 -0.0010578 0.0033526 0.0074338 0.00027119 0 -5.6466e-05 -0.0037929 0.004948 -0.0049987 -0.002895 0.0033142 -0.0060925 0 0 0 0 0 0 0 0 0 0 0 0 0 0 0 0 0 0 0 0.0014296 0 0 0 0 0 0
0.75 -8.3788e-05 0.0011508 0.00074362 -0.00047338 0 -0.0007483 -0.0014524 -0.0010736 -0.0026189 0.0018528 -0.0045629 0.00075106 0 0 0 0 0 0 0 0 0 0 0 0 0 0 0 0 0 0 0 -0.0018135 0 0 0 0 0 0
0.75391 0.0010693 -0.0014461 -0.0032662 -0.0018284 0 -0.001064 0.0017804 -0.0058603 0.0018156 0.0057829 -0.009504 0.0095534 0 0 0 0 0 0 0 0 0 0 0 0 0 0 0 0 0 0 0 -0.0045688 0 0 0 0 0 0
0.75781 0.0016404 -0.0025374 -0.0046603 -0.0024897 0 -0.00092733 0.003779 -0.0060873 0.0041623 0.006433 -0.0091004 0.019798 0 0 0 0 0 0 0 0 0 0 0 0 0 0 0 0 0 0 0 -0.0049605 0 0 0 0 0 0
0.76172 0.0014628 -0.0016603 -0.0059077 -0.0016811 0 -0.0009325 0.003461 -0.0021069 0.0024435 0.0035232 -0.0038487 0.028664 0 0 0 0 0 0 0 0 0 0 0 0 0 0 0 0 0 0 0 -0.0026333 0 0 0 0 0 0
0.76563 0.0009076 2.0435e-05 -0.0086744 -8.256e-06 0 -0.0015486 0.0015993 0.0025564 -0.0014963 -0.0011378 0.0031611 0.030137 0 0 0 0 0 0 0 0 0 0 0 0 0 0 0 0 0 0 0 0.0013894 0 0 0 0 0 0
0.76953 0.00037791 0.0009514 -0.011408 0.0010395 0 -0.0022813 -1.8512e-05 0.0041157 -0.0039986 -0.0046844 0.0078359 0.018566 0 0 0 0 0 0 0 0 0 0 0 0 0 0 0 0 0 0 0 0.0053954 0 0 0 0 0 0
0.77344 -8.1865e-05 0.00056645 -0.010597 0.00045679 0 -0.0019794 -0.00027335 0.0013428 -0.0031105 -0.0046786 0.0073113 -0.005165 0 0 0 0 0 0 0 0 0 0 0 0 0 0 0 0 0 0 0 0.007679 0 0 0 0 0 0
0.77734 -0.0006758 -0.00047315 -0.0047642 -0.0013751 0 -0.00019 0.00036594 -0.0037307 -0.0001693 -0.00064243 0.001769 -0.030362 0 0 0 0 0 0 0 0 0 0 0 0 0 0 0 0 0 0 0 0.0071541 0 0 0 0 0 0
0.78125 -0.0014242 -0.0011744 0.0029642 -0.0030517 0 0.0019454 0.00051328 -0.0074136 0.0017871 0.0052158 -0.0053888 -0.041164 0 0 0 0 0 0 0 0 0 0 0 0 0 0 0 0 0 0 0 0.0039085 0 0 0 0 0 0
0.78516 -0.0019403 -0.0011543 0.0068097 -0.0033127 0 0.0024987 -0.0006306 -0.0069132 0.00087098 0.0090721 -0.0095255 -0.028056 0 0 0 0 0 0 0 0 0 0 0 0 0 0 0 0 0 0 0 -0.00060176 0 0 0 0 0 0
0.78906 -0.001716 -0.0007243 0.003388 -0.0019131 0 0.0006629 -0.0024656 -0.002202 -0.0022754 0.0081645 -0.0078664 0.002433 0 0 0 0 0 0 0 0 0 0 0 0 0 0 0 0 0 0 0 -0.0041339 0 0 0 0 0 0
0.79297 -0.00065224 -0.00029631 -0.0049065 0.00040419 0 -0.0022362 -0.0036106 0.0038653 -0.0053935 0.0031177 -0.0014507 0.029739 0 0 0 0 0 0 0 0 0 0 0 0 0 0 0 0 0 0 0 -0.0049221 0 0 0 0 0 0
0.79688 0.00072929 4.3604e-05 -0.011556 0.0025253 0 -0.0038493 -0.003231 0.007304 -0.006445 -0.0023525 0.0057124 0.033968 0 0 0 0 0 0 0 0 0 0 0 0 0 0 0 0 0 0 0 -0.0028237 0 0 0 0 0 0
0.80078 0.0016593 0.00036094 -0.011229 0.003542 0 -0.0030223 -0.0017404 0.0057063 -0.0047325 -0.0044945 0.0096896 0.012051 0 0 0 0 0 0 0 0 0 0 0 0 0 0 0 0 0 0 0 0.00055634 0 0 0 0 0 0
0.80469 0.0017475 0.00051493 -0.0040031 0.0030355 0 -0.00086287 -0.00030326 0.00016465 -0.00097121 -0.0027217 0.0093264 -0.019076 0 0 0 0 0 0 0 0 0 0 0 0 0 0 0 0 0 0 0 0.0029363 0 0 0 0 0 0
0.80859 0.0012612 0.00022947 0.0050257 0.0012029 0 0.00043457 0.00022301 -0.0052064 0.0031001 9.6704e-05 0.0064037 -0.035894 0 0 0 0 0 0 0 0 0 0 0 0 0 0 0 0 0 0 0 0.0028647 0 0 0 0 0 0
0.8125 0.00079273 -0.00044549 0.0099394 -0.0011313 0 -0.00024094 -0.00012866 -0.0062218 0.0053118 0.00060818 0.0034484 -0.026644 0 0 0 0 0 0 0 0 0 0 0 0 0 0 0 0 0 0 0 0.00059663 0 0 0 0 0 0
0.81641 0.00066274 -0.00093598 0.0081921 -0.0028246 0 -0.0019667 -0.00069344 -0.0019899 0.0041185 -0.0016951 0.00152 0.0013706 0 0 0 0 0 0 0 0 0 0 0 0 0 0 0 0 0 0 0 -0.0022038 0 0 0 0 0 0
0.82031 0.00065677 -0.0006197 0.0016934 -0.0030943 0 -0.0028748 -0.00080528 0.0041502 -0.00011398 -0.0041105 9.4017e-06 0.030288 0 0 0 0 0 0 0 0 0 0 0 0 0 0 0 0 0 0 0 -0.0036299 0 0 0 0 0 0
0.82422 0.00033469 0.00045502 -0.0052287 -0.0020998 0 -0.001971 -0.0001907 0.0072057 -0.0047671 -0.0036376 -0.0017969 0.045957 0 0 0 0 0 0 0 0 0 0 0 0 0 0 0 0 0 0 0 -0.0027405 0 0 0 0 0 0
0.82813 -0.00043586 0.0014405 -0.0087898 -0.00081665 0 0.00016614 0.0010042 0.0046384 -0.006503 -0.00014632 -0.0034236 0.044911 0 0 0 0 0 0 0 0 0 0 0 0 0 0 0 0 0 0 0 -5.2174e-05 0 0 0 0 0 0
0.83203 -0.0012831 0.0014053 -0.0076263 -0.00018716 0 0.0022284 0.0023225 -0.0015387 -0.0038433 0.0034322 -0.0036631 0.031357 0 0 0 0 0 0 0 0 0 0 0 0 0 0 0 0 0 0 0 0.00293 0 0 0 0 0 0
0.83594 -0.0016632 0.00021366 -0.0030213 -0.00031791 0 0.0033719 0.0031385 -0.0065509 0.0014926 0.0040211 -0.0021211 0.011831 0 0 0 0 0 0 0 0 0 0 0 0 0 0 0 0 0 0 0 0.0047729 0 0 0 0 0 0
0.83984 -0.001366 -0.0013321 0.0021333 -0.00052941 0 0.0035442 0.0029561 -0.006927 0.0059654 0.0014045 5.2167e-05 -0.0061501 0 0 0 0 0 0 0 0 0 0 0 0 0 0 0 0 0 0 0 0.0050053 0 0 0 0 0 0
0.84375 -0.00067887 -0.0022226 0.0050835 -0.00018665 0 0.0030134 0.0018275 -0.0032032 0.0071832 -0.0016559 0.0011635 -0.014181 0 0 0 0 0 0 0 0 0 0 0 0 0 0 0 0 0 0 0 0.0042028 0 0 0 0 0 0
0.84766 -7.2364e-05 -0.0020864 0.0049195 0.00060515 0 0.0020195 0.00048217 0.00099011 0.0056591 -0.0021599 0.00061831 -0.0075156 0 0 0 0 0 0 0 0 0 0 0 0 0 0 0 0 0 0 0 0.0032614 0 0 0 0 0 0
0.85156 0.00024106 -0.0013362 0.0031219 0.0011901 0 0.00093906 -0.00017728 0.0023353 0.0037499 0.00034655 -0.00059029 0.008248 0 0 0 0 0 0 0 0 0 0 0 0 0 0 0 0 0 0 0 0.0025511 0 0 0 0 0 0
0.85547 0.00042875 -0.00060465 0.0021964 0.0011683 0 0.00037507 8.8796e-05 0.0005073 0.0030475 0.0035632 -0.0010109 0.01832 0 0 0 0 0 0 0 0 0 0 0 0 0 0 0 0 0 0 0 0.001752 0 0 0 0 0 0
0.85938 0.00076299 -0.000165 0.0031991 0.00084746 0 0.00063037 0.00053117 -0.0020706 0.0029756 0.0047304 -0.00017588 0.011755 0 0 0 0 0 0 0 0 0 0 0 0 0 0 0 0 0 0 0 0.0004914 0 0 0 0 0 0
0.86328 0.0012874 8.9761e-05 0.0043982 0.00081121 0 0.0010787 8.3127e-05 -0.0027276 0.0018756 0.003055 0.0011525 -0.0049763 0 0 0 0 0 0 0 0 0 0 0 0 0 0 0 0 0 0 0 -0.00095513 0 0 0 0 0 0
0.86719 0.0017822 0.00026119 0.0027222 0.0011415 0 0.00048901 -0.00152 -0.00080145 -0.0008456 0.00011703 0.0019779 -0.010805 0 0 0 0 0 0 0 0 0 0 0 0 0 0 0 0 0 0 0 -0.0017452 0 0 0 0 0 0
0.87109 0.0020231 0.00023235 -0.0029961 0.0012682 0 -0.0016218 -0.0033186 0.0021749 -0.0039072 -0.0017541 0.0020276 0.0090422 0 0 0 0 0 0 0 0 0 0 0 0 0 0 0 0 0 0 0 -0.0013358 0 0 0 0 0 0
0.875 0.0020073 -0.00011138 -0.010132 0.00067566 0 -0.0040083 -0.0039294 0.0040739 -0.0054169 -0.0014067 0.0016798 0.044184 0 0 0 0 0 0 0 0 0 0 0 0 0 0 0 0 0 0 0 -0.00020178 0 0 0 0 0 0
0.87891 0.001884 -0.0005708 -0.013994 -0.00034708 0 -0.0045048 -0.0028279 0.0039002 -0.0046849 0.00049689 0.0012552 0.064697 0 0 0 0 0 0 0 0 0 0 0 0 0 0 0 0 0 0 0 0.000468 0 0 0 0 0 0
0.88281 0.0016909 -0.00070154 -0.011922 -0.0008397 0 -0.0021863 -0.00083387 0.0023084 -0.002698 0.0023009 0.00075522 0.049463 0 0 0 0 0 0 0 0 0 0 0 0 0 0 0 0 0 0 0 -0.00011824 0 0 0 0 0 0
0.88672 0.0012347 -0.00025205 -0.0058841 -0.00012469 0 0.0013153 0.00066238 0.00083707 -0.001014 0.0026601 0.0003319 0.0092347 0 0 0 0 0 0 0 0 0 0 0 0 0 0 0 0 0 0 0 -0.0015923 0 0 0 0 0 0
0.89063 0.00029547 0.00051955 -0.00086805 0.0014334 0 0.0030076 0.00091189 0.00066961 -0.0004386 0.001335 0.00061761 -0.021445 0 0 0 0 0 0 0 0 0 0 0 0 0 0 0 0 0 0 0 -0.0028553 0 0 0 0 0 0
0.89453 -0.0010387 0.0010292 -0.00042363 0.0026993 0 0.0013484 0.00027437 0.0017923 -0.00070284 -0.00084684 0.0021248 -0.017648 0 0 0 0 0 0 0 0 0 0 0 0 0 0 0 0 0 0 0 -0.0032443 0 0 0 0 0 0
0.89844 -0.0022814 0.00087273 -0.0035633 0.0027917 0 -0.0021166 -0.00034223 0.0030128 -0.0010347 -0.0026263 0.0042364 0.011117 0 0 0 0 0 0 0 0 0 0 0 0 0 0 0 0 0 0 0 -0.0031414 0 0 0 0 0 0
0.90234 -0.0028475 0.0001336 -0.0059643 0.0018023 0 -0.0040842 -0.00029746 0.0028302 -0.00075035 -0.0031121 0.0051773 0.031137 0 0 0 0 0 0 0 0 0 0 0 0 0 0 0 0 0 0 0 -0.0033458 0 0 0 0 0 0
0.90625 -0.0024982 -0.00077459 -0.0042058 0.00054125 0 -0.0025887 0.00052169 0.00065439 0.00052462 -0.0023089 0.0034891 0.019458 0 0 0 0 0 0 0 0 0 0 0 0 0 0 0 0 0 0 0 -0.0039474 0 0 0 0 0 0
0.91016 -0.001522 -0.0014867 0.0010939 -0.00029366 0 0.0011833 0.0019471 -0.0025127 0.0026856 -0.0010379 -0.00027378 -0.013275 0 0 0 0 0 0 0 0 0 0 0 0 0 0 0 0 0 0 0 -0.0040523 0 0 0 0 0 0
0.91406 -0.00049185 -0.0018727 0.006115 -0.00061536 0 0.0040967 0.0036578 -0.0046462 0.0048885 -0.00026393 -0.0035344 -0.035752 0 0 0 0 0 0 0 0 0 0 0 0 0 0 0 0 0 0 0 -0.0027576 0 0 0 0 0 0
0.91797 0.00017704 -0.0019324 0.0075577 -0.00072734 0 0.0039717 0.0049891 -0.0042872 0.0057127 -0.00033497 -0.003769 -0.029612 0 0 0 0 0 0 0 0 0 0 0 0 0 0 0 0 0 0 0 -0.00032286 0 0 0 0 0 0
0.92188 0.00047679 -0.0016577 0.0055236 -0.00084375 0 0.0013017 0.0049736 -0.0018724 0.0041531 -0.00079806 -0.0008617 -0.007062 0 0 0 0 0 0 0 0 0 0 0 0 0 0 0 0 0 0 0 0.0018179 0 0 0 0 0 0
0.92578 0.00068459 -0.0010822 0.002965 -0.0009672 0 -0.0016502 0.0030714 0.00048852 0.00076317 -0.0009612 0.0025743 0.0052383 0 0 0 0 0 0 0 0 0 0 0 0 0 0 0 0 0 0 0 0.0023208 0 0 0 0 0 0
0.92969 0.0010314 -0.00040819 0.0025745 -0.0011377 0 -0.0030862 4.8585e-05 0.00075883 -0.0023945 -0.00061936 0.0033689 -0.0037999 0 0 0 0 0 0 0 0 0 0 0 0 0 0 0 0 0 0 0 0.0011918 0 0 0 0 0 0
0.93359 0.0014796 5.2673e-05 0.0042639 -0.0015479 0 -0.0029055 -0.0021554 -0.0012764 -0.0033748 -0.00017824 0.00052463 -0.019432 0 0 0 0 0 0 0 0 0 0 0 0 0 0 0 0 0 0 0 -0.00024448 0 0 0 0 0 0
0.9375 0.0017765 0.00014361 0.0054752 -0.0022513 0 -0.0020711 -0.0019204 -0.0038748 -0.0021392 -7.2435e-05 -0.0039491 -0.020197 0 0 0 0 0 0 0 0 0 0 0 0 0 0 0 0 0 0 0 -0.0005848 0 0 0 0 0 0
0.94141 0.0016875 3.4301e-05 0.0037373 -0.0028343 0 -0.0013152 0.00044675 -0.0049103 -0.00059655 -0.00018412 -0.0067424 -0.0027871 0 0 0 0 0 0 0 0 0 0 0 0 0 0 0 0 0 0 0 0.00049388 0 0 0 0 0 0
0.94531 0.0011797 4.7167e-05 -0.0010262 -0.0025972 0 -0.00072014 0.002735 -0.0036302 -0.00067608 2.1451e-05 -0.0058672 0.015512 0 0 0 0 0 0 0 0 0 0 0 0 0 0 0 0 0 0 0 0.0022058 0 0 0 0 0 0
0.94922 0.00042725 0.0002862 -0.0063944 -0.0012094 0 -0.000268 0.0027664 -0.0010226 -0.0023795 0.00077583 -0.0019844 0.017489 0 0 0 0 0 0 0 0 0 0 0 0 0 0 0 0 0 0 0 0.0035341 0 0 0 0 0 0
0.95313 -0.00031893 0.00048853 -0.0093912 0.00083148 0 -0.00023627 0.00047285 0.00129 -0.0038903 0.0015709 0.0023885 0.0042215 0 0 0 0 0 0 0 0 0 0 0 0 0 0 0 0 0 0 0 0.0039692 0 0 0 0 0 0
0.95703 -0.00086346 0.00030379 -0.0086903 0.0024999 0 -0.00076873 -0.0020299 0.0023405 -0.0036052 0.0016005 0.0048211 -0.0095702 0 0 0 0 0 0 0 0 0 0 0 0 0 0 0 0 0 0 0 0.0035085 0 0 0 0 0 0
0.96094 -0.0011225 -0.00027953 -0.0053602 0.0030666 0 -0.0013058 -0.0025598 0.0021524 -0.0018313 0.00065765 0.004481 -0.01494 0 0 0 0 0 0 0 0 0 0 0 0 0 0 0 0 0 0 0 0.0022866 0 0 0 0 0 0
0.96484 -0.0011169 -0.00083817 -0.0017721 0.0026419 0 -0.00091202 -0.0010558 0.0012374 -0.00030355 -0.00052605 0.0023515 -0.017943 0 0 0 0 0 0 0 0 0 0 0 0 0 0 0 0 0 0 0 0.00047974 0 0 0 0 0 0
0.96875 -0.00094458 -0.00088673 0.00031371 0.0019342 0 0.00063419 0.00043918 0.00015005 -0.00016507 -0.00094804 0.00033462 -0.028 0 0 0 0 0 0 0 0 0 0 0 0 0 0 0 0 0 0 0 -0.0015 0 0 0 0 0 0
0.97266 -0.00074165 -0.00034952 0.0009922 0.0015423 0 0.0023057 -6.8338e-06 -0.0005094 -0.00075348 -0.00034261 -4.1369e-05 -0.041539 0 0 0 0 0 0 0 0 0 0 0 0 0 0 0 0 0 0 0 -0.0030449 0 0 0 0 0 0
0.97656 -0.0006104 0.00035234 0.001909 0.0015243 0 0.00272 -0.0021336 -0.00013394 -0.00050372 0.00054981 0.0014256 -0.043095 0 0 0 0 0 0 0 0 0 0 0 0 0 0 0 0 0 0 0 -0.0038134 0 0 0 0 0 0
0.98047 -0.00053423 0.00068367 0.0047027 0.0015809 0 0.0016413 -0.0037367 0.0013702 0.0012013 0.00075141 0.0035339 -0.024003 0 0 0 0 0 0 0 0 0 0 0 0 0 0 0 0 0 0 0 -0.0040632 0 0 0 0 0 0
0.98438 -0.00035461 0.00046146 0.0094318 0.0015083 0 0.0003675 -0.0029713 0.0030832 0.0033943 4.231e-05 0.0046017 0.0041102 0 0 0 0 0 0 0 0 0 0 0 0 0 0 0 0 0 0 0 -0.0042705 0 0 0 0 0 0
0.98828 0.00012146 -3.2454e-05 0.014242 0.0013836 0 0.00040052 -0.00028397 0.0035213 0.0046833 -0.00085418 0.0038321 0.019036 0 0 0 0 0 0 0 0 0 0 0 0 0 0 0 0 0 0 0 -0.0043478 0 0 0 0 0 0
0.99219 0.00092153 -0.00034915 0.016557 0.001367 0 0.0017643 0.0020149 0.0020158 0.0046509 -0.0010511 0.0020101 0.01146 0 0 0 0 0 0 0 0 0 0 0 0 0 0 0 0 0 0 0 -0.0034856 0 0 0 0 0 0
0.99609 0.0017736 -0.00025734 0.014859 0.0014529 0 0.0028625 0.0020261 -0.00035002 0.0038477 -0.00039581 0.00077027 -0.0045846 0 0 0 0 0 0 0 0 0 0 0 0 0 0 0 0 0 0 0 -0.0010989 0 0 0 0 0 0
1 0.0021999 0.00012091 0.0096571 0.0014651 0 0.0021294 1.7405e-05 -0.0015427 0.0026743 0.00042264 0.00094102 -0.0070975 0 0 0 0 0 0 0 0 0 0 0 0 0 0 0 0 0 0 0 0.0020222 0 0 0 0 0 0
1.0039 0.0018349 0.00046991 0.0029772 0.0012274 0 -0.00027497 -0.0020246 -0.00062485 0.00087523 0.00060428 0.0015647 0.0094281 0 0 0 0 0 0 0 0 0 0 0 0 0 0 0 0 0 0 0 0.0038306 0 0 0 0 0 0
1.0078 0.00074856 0.00053233 -0.0030315 0.00067352 0 -0.0025613 -0.0023962 0.0010743 -0.0015794 2.8526e-05 0.00077114 0.027879 0 0 0 0 0 0 0 0 0 0 0 0 0 0 0 0 0 0 0 0.0027183 0 0 0 0 0 0
1.0117 -0.00051525 0.00025166 -0.0071975 -0.00015131 0 -0.003085 -0.0011283 0.0011633 -0.0035256 -0.00064732 -0.0021353 0.027508 0 0 0 0 0 0 0 0 0 0 0 0 0 0 0 0 0 0 0 -0.00070957 0 0 0 0 0 0
1.0156 -0.0012779 -0.00024308 -0.0094372 -0.0010658 0 -0.0018801 0.00039598 -0.001236 -0.0032679 -0.00060893 -0.0054699 0.0067529 0 0 0 0 0 0 0 0 0 0 0 0 0 0 0 0 0 0 0 -0.0037075 0 0 0 0 0 0
1.0195 -0.0012122 -0.00074833 -0.010161 -0.001698 0 -0.00038101 0.00095874 -0.0042601 -0.00055638 0.00038088 -0.0063256 -0.014977 0 0 0 0 0 0 0 0 0 0 0 0 0 0 0 0 0 0 0 -0.0035726 0 0 0 0 0 0
1.0234 -0.00057106 -0.0011178 -0.0097012 -0.0016089 0 0.00019685 0.00049849 -0.0049549 0.0024668 0.0017503 -0.0032635 -0.017459 0 0 0 0 0 0 0 0 0 0 0 0 0 0 0 0 0 0 0 -4.9751e-05 0 0 0 0 0 0
1.0273 6.3465e-05 -0.0013457 -0.0081275 -0.00067754 0 -4.3512e-05 -0.00022352 -0.0022964 0.0029628 0.0025371 0.0020165 0.0006743 0 0 0 0 0 0 0 0 0 0 0 0 0 0 0 0 0 0 0 0.0042951 0 0 0 0 0 0
1.0313 0.00031531 -0.0015329 -0.0053316 0.00059328 0 -0.00020259 -0.00059437 0.0015758 0.00032763 0.0021317 0.0058024 0.022468 0 0 0 0 0 0 0 0 0 0 0 0 0 0 0 0 0 0 0 0.0061238 0 0 0 0 0 0
1.0352 0.00035321 -0.0017329 -0.0011929 0.0013238 0 9.812e-05 -0.00062276 0.0033598 -0.0028634 0.00081378 0.0054246 0.029824 0 0 0 0 0 0 0 0 0 0 0 0 0 0 0 0 0 0 0 0.0039486 0 0 0 0 0 0
1.0391 0.00069583 -0.0018104 0.0040926 0.0010175 0 0.00025543 -0.00061554 0.0018933 -0.0032986 -0.00034514 0.0014778 0.017802 0 0 0 0 0 0 0 0 0 0 0 0 0 0 0 0 0 0 0 -0.0009174 0 0 0 0 0 0
1.043 0.0016322 -0.0014977 0.0095224 0.00010909 0 -0.00041602 -0.00069301 -0.00064327 -0.00042836 -0.00027163 -0.0027636 -0.0060234 0 0 0 0 0 0 0 0 0 0 0 0 0 0 0 0 0 0 0 -0.0056405 0 0 0 0 0 0
1.0469 0.0027979 -0.00066786 0.013121 -0.00039595 0 -0.0016042 -0.00075675 -0.00092301 0.0027487 0.001132 -0.004073 -0.030909 0 0 0 0 0 0 0 0 0 0 0 0 0 0 0 0 0 0 0 -0.0079821 0 0 0 0 0 0
1.0508 0.0033514 0.00041854 0.012736 2.9182e-05 0 -0.0021363 -0.00078806 0.0021292 0.002662 0.0026838 -0.0016375 -0.048425 0 0 0 0 0 0 0 0 0 0 0 0 0 0 0 0 0 0 0 -0.0074836 0 0 0 0 0 0
1.0547 0.0026619 0.0011945 0.007686 0.00077618 0 -0.0012626 -0.00094089 0.0061641 -0.0011023 0.0028066 0.0027936 -0.051838 0 0 0 0 0 0 0 0 0 0 0 0 0 0 0 0 0 0 0 -0.005168 0 0 0 0 0 0
1.0586 0.0009235 0.0012041 -1.9377e-05 0.0006553 0 0.00037843 -0.0012669 0.0076063 -0.0052486 0.0010593 0.0066094 -0.037156 0 0 0 0 0 0 0 0 0 0 0 0 0 0 0 0 0 0 0 -0.0025168 0 0 0 0 0 0
1.0625 -0.00087459 0.00049281 -0.0063063 -0.00079699 0 0.0012683 -0.0014803 0.0050006 -0.0059994 -0.0011068 0.008082 -0.009051 0 0 0 0 0 0 0 0 0 0 0 0 0 0 0 0 0 0 0 -0.0006623 0 0 0 0 0 0
1.0664 -0.0016518 -0.00041764 -0.0075844 -0.0026376 0 0.00050806 -0.0011544 0.00027794 -0.0027421 -0.0013955 0.0068902 0.01676 0 0 0 0 0 0 0 0 0 0 0 0 0 0 0 0 0 0 0 -6.7188e-05 0 0 0 0 0 0
1.0703 -0.0010594 -0.00096465 -0.0033942 -0.0032977 0 -0.0012661 -0.0001822 -0.0030879 0.001597 0.0011138 0.0036756 0.023228 0 0 0 0 0 0 0 0 0 0 0 0 0 0 0 0 0 0 0 -0.00046565 0 0 0 0 0 0
1.0742 0.00024388 -0.00096655 0.0031044 -0.0021158 0 -0.0024767 0.0010283 -0.0030812 0.0035934 0.0046424 -0.00042413 0.0076389 0 0 0 0 0 0 0 0 0 0 0 0 0 0 0 0 0 0 0 -0.00098081 0 0 0 0 0 0
1.0781 0.0010786 -0.00064158 0.0074154 -3.6971e-05 0 -0.0020319 0.0018528 -0.0005493 0.0024655 0.0058893 -0.0039438 -0.014015 0 0 0 0 0 0 0 0 0 0 0 0 0 0 0 0 0 0 0 -0.00057454 0 0 0 0 0 0
1.082 0.00060427 -0.00028352 0.0070137 0.0012853 0 -0.00014831 0.0019181 0.001912 0.00026943 0.0030086 -0.0054378 -0.021771 0 0 0 0 0 0 0 0 0 0 0 0 0 0 0 0 0 0 0 0.001235 0 0 0 0 0 0
1.0859 -0.001091 -7.3161e-06 0.0030337 0.0010733 0 0.002078 0.0012851 0.0021904 -0.00054936 -0.0023301 -0.0043018 -0.011628 0 0 0 0 0 0 0 0 0 0 0 0 0 0 0 0 0 0 0 0.0039029 0 0 0 0 0 0
1.0898 -0.0030555 0.00017139 -0.00090633 6.9477e-05 0 0.0036732 0.00029121 1.8496e-05 0.00062356 -0.0060091 -0.0014655 0.0012968 0 0 0 0 0 0 0 0 0 0 0 0 0 0 0 0 0 0 0 0.0061311 0 0 0 0 0 0
1.0938 -0.0040861 0.00011839 -0.0016272 -0.00036185 0 0.0043011 -0.00065452 -0.0032679 0.0026323 -0.0049989 0.00096601 0.00067233 0 0 0 0 0 0 0 0 0 0 0 0 0 0 0 0 0 0 0 0.0067435 0 0 0 0 0 0
1.0977 -0.0034447 -0.00038678 0.0013118 0.00035025 0 0.0040293 -0.0011581 -0.0058581 0.0041607 -0.00016543 0.001166 -0.01217 0 0 0 0 0 0 0 0 0 0 0 0 0 0 0 0 0 0 0 0.0054403 0 0 0 0 0 0
1.1016 -0.0012572 -0.0013145 0.0055597 0.0015228 0 0.0029592 -0.00096453 -0.0064655 0.0047683 0.0043974 -0.0010031 -0.02038 0 0 0 0 0 0 0 0 0 0 0 0 0 0 0 0 0 0 0 0.0028579 0 0 0 0 0 0
1.1055 0.0015802 -0.002153 0.007929 0.0020511 0 0.0012766 -0.00023726 -0.0048083 0.0045143 0.0050184 -0.0038845 -0.012425 0 0 0 0 0 0 0 0 0 0 0 0 0 0 0 0 0 0 0 5.5486e-05 0 0 0 0 0 0
1.1094 0.0038788 -0.0021772 0.0067379 0.0014978 0 -0.00047652 0.00028909 -0.0016718 0.0032821 0.0016848 -0.0053261 0.0031541 0 0 0 0 0 0 0 0 0 0 0 0 0 0 0 0 0 0 0 -0.0020217 0 0 0 0 0 0
1.1133 0.0047484 -0.0010746 0.0028526 0.00030812 0 -0.0015043 -0.00029989 0.0014195 0.0010144 -0.0021815 -0.0042426 0.0071557 0 0 0 0 0 0 0 0 0 0 0 0 0 0 0 0 0 0 0 -0.0027933 0 0 0 0 0 0
1.1172 0.0040002 0.00068558 -0.0012183 -0.00084327 0 -0.0013524 -0.0022611 0.0029971 -0.0015549 -0.003115 -0.0012105 -0.0075301 0 0 0 0 0 0 0 0 0 0 0 0 0 0 0 0 0 0 0 -0.0021471 0 0 0 0 0 0
1.1211 0.002163 0.0021634 -0.0034622 -0.0016294 0 -0.00039757 -0.0046783 0.0026143 -0.0030563 -0.0008333 0.0021216 -0.027299 0 0 0 0 0 0 0 0 0 0 0 0 0 0 0 0 0 0 0 -0.00054682 0 0 0 0 0 0
1.125 0.00012782 0.0026735 -0.0040953 -0.0019505 0 0.00039267 -0.0059585 0.001218 -0.0027881 0.0017674 0.0040901 -0.034255 0 0 0 0 0 0 0 0 0 0 0 0 0 0 0 0 0 0 0 0.0010556 0 0 0 0 0 0
1.1289 -0.0013451 0.0022247 -0.0053803 -0.0015328 0 0.0002979 -0.0050763 0.00039421 -0.0016608 0.0016715 0.003801 -0.027818 0 0 0 0 0 0 0 0 0 0 0 0 0 0 0 0 0 0 0 0.0017501 0 0 0 0 0 0
1.1328 -0.0019493 0.0013004 -0.0093725 -3.7641e-05 0 -0.00052588 -0.0024407 0.00095793 -0.0013294 -0.0012593 0.0014723 -0.024195 0 0 0 0 0 0 0 0 0 0 0 0 0 0 0 0 0 0 0 0.0013741 0 0 0 0 0 0
1.1367 -0.0018274 0.00031849 -0.015311 0.0023016 0 -0.0012406 0.00047114 0.0021554 -0.0021896 -0.004252 -0.0015536 -0.032905 0 0 0 0 0 0 0 0 0 0 0 0 0 0 0 0 0 0 0 0.0006804 0 0 0 0 0 0
1.1406 -0.0013418 -0.00059605 -0.019167 0.0043829 0 -0.0011239 0.0023467 0.0023519 -0.0025794 -0.0044297 -0.0032319 -0.039242 0 0 0 0 0 0 0 0 0 0 0 0 0 0 0 0 0 0 0 0.00063022 0 0 0 0 0 0
1.1445 -0.00085285 -0.001351 -0.01643 0.0049285 0 -0.00018112 0.0029081 0.00068962 -0.00046783 -0.0016148 -0.0018647 -0.017401 0 0 0 0 0 0 0 0 0 0 0 0 0 0 0 0 0 0 0 0.0014371 0 0 0 0 0 0
1.1484 -0.00063328 -0.0016086 -0.0062491 0.003643 0 0.00095944 0.0026609 -0.001847 0.0039639 0.0015469 0.002576 0.036959 0 0 0 0 0 0 0 0 0 0 0 0 0 0 0 0 0 0 0 0.0023921 0 0 0 0 0 0
1.1523 -0.00084324 -0.00099521 0.006748 0.0015899 0 0.0016667 0.0020375 -0.0031042 0.0078106 0.0021174 0.0078772 0.092367 0 0 0 0 0 0 0 0 0 0 0 0 0 0 0 0 0 0 0 0.0027055 0 0 0 0 0 0
1.1563 -0.0014438 0.00033583 0.015178 0.00025649 0 0.0018184 0.0010542 -0.0017153 0.0079783 -0.00043805 0.010616 0.10662 0 0 0 0 0 0 0 0 0 0 0 0 0 0 0 0 0 0 0 0.0023997 0 0 0 0 0 0
1.1602 -0.0020898 0.0014821 0.014405 0.00019469 0 0.0017964 -0.00016751 0.0014118 0.0043767 -0.0038331 0.0084086 0.068729 0 0 0 0 0 0 0 0 0 0 0 0 0 0 0 0 0 0 0 0.0021583 0 0 0 0 0 0
1.1641 -0.0022028 0.0013602 0.0062093 0.00063733 0 0.0020655 -0.00085844 0.0035572 0.00036483 -0.0050175 0.0017763 0.013149 0 0 0 0 0 0 0 0 0 0 0 0 0 0 0 0 0 0 0 0.0022742 0 0 0 0 0 0
1.168 -0.0013297 -0.00033168 -0.0027367 0.00044955 0 0.0027188 -2.0701e-05 0.0024055 -0.0002782 -0.0027369 -0.0059002 -0.011456 0 0 0 0 0 0 0 0 0 0 0 0 0 0 0 0 0 0 0 0.0020458 0 0 0 0 0 0
1.1719 0.00042688 -0.0026803 -0.0063596 -0.00065374 0 0.0033136 0.002396 -0.0018082 0.0030203 0.0015619 -0.010422 0.011561 0 0 0 0 0 0 0 0 0 0 0 0 0 0 0 0 0 0 0 0.0005813 0 0 0 0 0 0
1.1758 0.0023139 -0.0041513 -0.0038082 -0.0019124 0 0.0031112 0.0048938 -0.0061556 0.0070009 0.0049932 -0.0093605 0.052887 0 0 0 0 0 0 0 0 0 0 0 0 0 0 0 0 0 0 0 -0.0017569 0 0 0 0 0 0
1.1797 0.0033688 -0.0037396 0.00074086 -0.0024363 0 0.0016262 0.0053798 -0.0072111 0.0075728 0.0054121 -0.0034421 0.069134 0 0 0 0 0 0 0 0 0 0 0 0 0 0 0 0 0 0 0 -0.0030861 0 0 0 0 0 0
1.1836 0.0031081 -0.0016874 0.002465 -0.0021149 0 -0.00083295 0.0030261 -0.0039002 0.0035173 0.0028082 0.0039923 0.04626 0 0 0 0 0 0 0 0 0 0 0 0 0 0 0 0 0 0 0 -0.0016536 0 0 0 0 0 0
1.1875 0.0018847 0.00078273 8.922e-05 -0.001545 0 -0.0030971 -0.000755 0.0014012 -0.00256 -0.00089211 0.0089028 0.010003 0 0 0 0 0 0 0 0 0 0 0 0 0 0 0 0 0 0 0 0.002087 0 0 0 0 0 0
1.1914 0.00057674 0.0023746 -0.0038338 -0.0012175 0 -0.0038166 -0.0033263 0.0046084 -0.0066647 -0.0032082 0.0086891 -0.0042911 0 0 0 0 0 0 0 0 0 0 0 0 0 0 0 0 0 0 0 0.0053059 0 0 0 0 0 0
1.1953 -0.00013427 0.0024776 -0.0061578 -0.0010089 0 -0.0025459 -0.0030211 0.0032264 -0.0067302 -0.0026616 0.0035536 0.01234 0 0 0 0 0 0 0 0 0 0 0 0 0 0 0 0 0 0 0 0.0051102 0 0 0 0 0 0
1.1992 -0.00025408 0.0013211 -0.0062338 -0.00051625 0 -0.00032228 -0.00051396 -0.0015153 -0.0038771 0.00037626 -0.0035136 0.037935 0 0 0 0 0 0 0 0 0 0 0 0 0 0 0 0 0 0 0 0.0012686 0 0 0 0 0 0
1.2031 -0.00031279 -0.00033119 -0.0059114 0.00031698 0 0.00098897 0.0018717 -0.0055738 -0.00094217 0.0039319 -0.0082726 0.046887 0 0 0 0 0 0 0 0 0 0 0 0 0 0 0 0 0 0 0 -0.0033784 0 0 0 0 0 0
1.207 -0.00074518 -0.0015852 -0.0069832 0.001127 0 0.00026681 0.0022195 -0.0053858 -2.5382e-05 0.0056247 -0.0077205 0.036069 0 0 0 0 0 0 0 0 0 0 0 0 0 0 0 0 0 0 0 -0.0053364 0 0 0 0 0 0
1.2109 -0.0014324 -0.0017722 -0.0090231 0.0016373 0 -0.0017113 0.00054961 -0.00079936 -0.0011648 0.0041848 -0.0021176 0.022579 0 0 0 0 0 0 0 0 0 0 0 0 0 0 0 0 0 0 0 -0.0034128 0 0 0 0 0 0
1.2148 -0.0018353 -0.00077995 -0.0096706 0.0019727 0 -0.0027395 -0.0014373 0.0048287 -0.0027869 0.00038692 0.0049951 0.020284 0 0 0 0 0 0 0 0 0 0 0 0 0 0 0 0 0 0 0 0.00053809 0 0 0 0 0 0
1.2188 -0.0015534 0.00076497 -0.006703 0.0022847 0 -0.0010863 -0.0019798 0.0073977 -0.0030969 -0.0033149 0.0091398 0.024562 0 0 0 0 0 0 0 0 0 0 0 0 0 0 0 0 0 0 0 0.003514 0 0 0 0 0 0
1.2227 -0.00073581 0.0017617 0.00021993 0.0022116 0 0.0027933 -0.00072687 0.0052867 -0.0012922 -0.0043877 0.0080518 0.021419 0 0 0 0 0 0 0 0 0 0 0 0 0 0 0 0 0 0 0 0.0038072 0 0 0 0 0 0
1.2266 5.5725e-05 0.001393 0.009315 0.0010662 0 0.006362 0.0011024 0.00038073 0.0019538 -0.0020367 0.003178 0.0072078 0 0 0 0 0 0 0 0 0 0 0 0 0 0 0 0 0 0 0 0.0017581 0 0 0 0 0 0
1.2305 0.00037492 -0.00013978 0.017482 -0.0012331 0 0.0069667 0.0018159 -0.0037058 0.0048106 0.0021228 -0.0017136 -0.0058171 0 0 0 0 0 0 0 0 0 0 0 0 0 0 0 0 0 0 0 -0.0013027 0 0 0 0 0 0
1.2344 0.00027738 -0.0016356 0.021362 -0.0035862 0 0.0039948 0.00061213 -0.004465 0.0053215 0.0051673 -0.0035844 -0.00402 0 0 0 0 0 0 0 0 0 0 0 0 0 0 0 0 0 0 0 -0.0042514 0 0 0 0 0 0
1.2383 0.000201 -0.0018298 0.018617 -0.0044277 0 -0.00064885 -0.0018059 -0.0020767 0.0027683 0.0049985 -0.0021913 0.011304 0 0 0 0 0 0 0 0 0 0 0 0 0 0 0 0 0 0 0 -0.0062678 0 0 0 0 0 0
1.2422 0.00048911 -0.00050402 0.0095626 -0.0032335 0 -0.0040961 -0.0037347 0.001166 -0.0014918 0.0018645 0.00043628 0.025254 0 0 0 0 0 0 0 0 0 0 0 0 0 0 0 0 0 0 0 -0.0063808 0 0 0 0 0 0
1.2461 0.0010418 0.0012692 -0.0018777 -0.001205 0 -0.0046804 -0.0036987 0.0026964 -0.0046105 -0.0019442 0.0022366 0.026093 0 0 0 0 0 0 0 0 0 0 0 0 0 0 0 0 0 0 0 -0.0037653 0 0 0 0 0 0
1.25 0.0014217 0.0020387 -0.0095909 -0.00020575 0 -0.0029042 -0.0015476 0.0013012 -0.0042096 -0.0039519 0.0027477 0.017581 0 0 0 0 0 0 0 0 0 0 0 0 0 0 0 0 0 0 0 0.0011205 0 0 0 0 0 0
1.2539 0.0012772 0.0012337 -0.0092337 -0.00090859 0 -0.00062378 0.0013804 -0.0022986 -0.000351 -0.0033399 0.0027569 0.013181 0 0 0 0 0 0 0 0 0 0 0 0 0 0 0 0 0 0 0 0.006016 0 0 0 0 0 0
1.2578 0.00065026 -0.0003921 -0.0019742 -0.0021052 0 0.0005866 0.003222 -0.0059273 0.0042144 -0.0012631 0.0027888 0.019784 0 0 0 0 0 0 0 0 0 0 0 0 0 0 0 0 0 0 0 0.0081437 0 0 0 0 0 0
1.2617 -0.00011121 -0.0015088 0.0057116 -0.0019795 0 0.00046786 0.0029977 -0.0071929 0.0060022 0.00048221 0.0023283 0.029581 0 0 0 0 0 0 0 0 0 0 0 0 0 0 0 0 0 0 0 0.0064816 0 0 0 0 0 0
1.2656 -0.00070367 -0.0013958 0.0069903 -2.8147e-05 0 -0.00011656 0.001312 -0.0050374 0.0035275 0.0011014 0.00060446 0.028248 0 0 0 0 0 0 0 0 0 0 0 0 0 0 0 0 0 0 0 0.0027831 0 0 0 0 0 0
1.2695 -0.0011025 -0.0004635 0.00053203 0.002424 0 -0.0001261 -0.00029851 -0.00074736 -0.0014349 0.0012333 -0.0021174 0.0093973 0 0 0 0 0 0 0 0 0 0 0 0 0 0 0 0 0 0 0 0.00011655 0 0 0 0 0 0
1.2734 -0.001457 0.00026772 -0.0081263 0.0036405 0 0.00083033 -0.00080274 0.0025993 -0.005188 0.0018938 -0.004351 -0.019833 0 0 0 0 0 0 0 0 0 0 0 0 0 0 0 0 0 0 0 0.00020187 0 0 0 0 0 0
1.2773 -0.0017965 0.00011528 -0.011403 0.0032342 0 0.0022812 -0.0005326 0.0023804 -0.0050252 0.0031251 -0.0046353 -0.045829 0 0 0 0 0 0 0 0 0 0 0 0 0 0 0 0 0 0 0 0.0021075 0 0 0 0 0 0
1.2813 -0.0018974 -0.00078026 -0.0065042 0.002349 0 0.0032449 -0.00061734 -0.0011847 -0.0013632 0.0037989 -0.0029134 -0.059071 0 0 0 0 0 0 0 0 0 0 0 0 0 0 0 0 0 0 0 0.0034671 0 0 0 0 0 0
1.2852 -0.0014792 -0.0017294 0.0020864 0.0021571 0 0.0028567 -0.0015996 -0.0048107 0.002632 0.0028056 -0.00060475 -0.058509 0 0 0 0 0 0 0 0 0 0 0 0 0 0 0 0 0 0 0 0.0028139 0 0 0 0 0 0
1.2891 -0.00053882 -0.0020951 0.0068811 0.0024642 0 0.00096647 -0.0027298 -0.0048227 0.0036178 0.00040069 0.00066633 -0.04901 0 0 0 0 0 0 0 0 0 0 0 0 0 0 0 0 0 0 0 0.0006638 0 0 0 0 0 0
1.293 0.00053778 -0.0016514 0.0043782 0.0020379 0 -0.0016212 -0.0027434 -0.00062366 0.0007609 -0.0017521 0.00038384 -0.037229 0 0 0 0 0 0 0 0 0 0 0 0 0 0 0 0 0 0 0 -0.0014648 0 0 0 0 0 0
1.2969 0.0012357 -0.00055761 -0.0018566 0.00024608 0 -0.0035345 -0.001307 0.004401 -0.0036433 -0.0020192 -0.00068703 -0.029018 0 0 0 0 0 0 0 0 0 0 0 0 0 0 0 0 0 0 0 -0.0027008 0 0 0 0 0 0
1.3008 0.0013179 0.00080851 -0.0048488 -0.0019448 0 -0.0037625 0.00047199 0.0057845 -0.0061254 -0.00037796 -0.0013728 -0.027213 0 0 0 0 0 0 0 0 0 0 0 0 0 0 0 0 0 0 0 -0.0033016 0 0 0 0 0 0
1.3047 0.0009925 0.0019642 -0.0009793 -0.0028353 0 -0.0024861 0.0011116 0.0021806 -0.0049488 0.001438 -0.00098692 -0.029558 0 0 0 0 0 0 0 0 0 0 0 0 0 0 0 0 0 0 0 -0.003735 0 0 0 0 0 0
1.3086 0.00068238 0.0024512 0.0065841 -0.0017957 0 -0.0010256 0.00031019 -0.0032059 -0.0015078 0.001472 0.0004683 -0.029794 0 0 0 0 0 0 0 0 0 0 0 0 0 0 0 0 0 0 0 -0.0037565 0 0 0 0 0 0
1.3125 0.00062513 0.0020791 0.010849 1.9103e-05 0 -0.00075801 -0.00067516 -0.0055099 0.0010126 -0.00062001 0.0025739 -0.023355 0 0 0 0 0 0 0 0 0 0 0 0 0 0 0 0 0 0 0 -0.0026875 0 0 0 0 0 0
1.3164 0.00069269 0.0011288 0.007372 0.00086413 0 -0.0018559 -0.00026163 -0.0027081 0.00055215 -0.0031413 0.0046613 -0.012709 0 0 0 0 0 0 0 0 0 0 0 0 0 0 0 0 0 0 0 -0.00048934 0 0 0 0 0 0
1.3203 0.00058502 0.00022908 -0.0018247 0.00019124 0 -0.0030388 0.0018913 0.002621 -0.0019697 -0.0037676 0.005805 -0.0053129 0 0 0 0 0 0 0 0 0 0 0 0 0 0 0 0 0 0 0 0.0017872 0 0 0 0 0 0
1.3242 0.00017101 -0.00011 -0.010042 -0.00091657 0 -0.0027004 0.0045681 0.0058893 -0.0036052 -0.0015607 0.0050916 -0.0048033 0 0 0 0 0 0 0 0 0 0 0 0 0 0 0 0 0 0 0 0.0028405 0 0 0 0 0 0
1.3281 -0.00038552 8.977e-05 -0.011408 -0.0010596 0 -0.00044755 0.0061471 0.0047459 -0.0022708 0.0021792 0.0023292 -0.0054137 0 0 0 0 0 0 0 0 0 0 0 0 0 0 0 0 0 0 0 0.0023577 0 0 0 0 0 0
1.332 -0.00082613 0.00034161 -0.0052434 -4.5534e-05 0 0.0024062 0.0059276 0.00085103 0.0011969 0.0049277 -0.0014092 0.0021233 0 0 0 0 0 0 0 0 0 0 0 0 0 0 0 0 0 0 0 0.0012711 0 0 0 0 0 0
1.3359 -0.0010731 0.00019922 0.003978 0.0010488 0 0.0039243 0.0043546 -0.002205 0.0038585 0.0049067 -0.0042046 0.018311 0 0 0 0 0 0 0 0 0 0 0 0 0 0 0 0 0 0 0 0.00075005 0 0 0 0 0 0
1.3398 -0.0012514 -0.00031554 0.010383 0.0012085 0 0.0032291 0.0022259 -0.0023684 0.0035779 0.002367 -0.0046275 0.030972 0 0 0 0 0 0 0 0 0 0 0 0 0 0 0 0 0 0 0 0.0010294 0 0 0 0 0 0
1.3438 -0.0014294 -0.00080414 0.010842 0.0005778 0 0.001211 1.301e-05 -0.00054777 0.0011095 -0.00077581 -0.0029011 0.026784 0 0 0 0 0 0 0 0 0 0 0 0 0 0 0 0 0 0 0 0.0012844 0 0 0 0 0 0
1.3477 -0.0013975 -0.0009725 0.0065668 8.796e-05 0 -0.00036377 -0.0019902 0.00088618 -0.0007478 -0.0025063 -0.00076519 0.0071319 0 0 0 0 0 0 0 0 0 0 0 0 0 0 0 0 0 0 0 0.00058125 0 0 0 0 0 0
1.3516 -0.00080265 -0.00094282 0.0016048 0.00018078 0 -0.00044484 -0.0032062 0.00047045 -4.3474e-05 -0.0021394 -4.7673e-05 -0.010322 0 0 0 0 0 0 0 0 0 0 0 0 0 0 0 0 0 0 0 -0.0011508 0 0 0 0 0 0
1.3555 0.00043407 -0.0010451 -0.00027544 0.00024344 0 0.00051698 -0.0029443 -0.0014589 0.0023713 -0.00054266 -0.0011623 -0.0086408 0 0 0 0 0 0 0 0 0 0 0 0 0 0 0 0 0 0 0 -0.0030471 0 0 0 0 0 0
1.3594 0.0018488 -0.0013487 0.0018606 -0.00054287 0 0.0012079 -0.0012438 -0.0035954 0.0038014 0.00083892 -0.0028214 0.010014 0 0 0 0 0 0 0 0 0 0 0 0 0 0 0 0 0 0 0 -0.0040476 0 0 0 0 0 0
1.3633 0.0026709 -0.0015006 0.0056338 -0.0019941 0 0.00073431 0.00064995 -0.004753 0.0024789 0.0012065 -0.0031517 0.025377 0 0 0 0 0 0 0 0 0 0 0 0 0 0 0 0 0 0 0 -0.0036553 0 0 0 0 0 0
1.3672 0.0024253 -0.0010849 0.0071879 -0.0028948 0 -0.00071694 0.0010355 -0.0042105 -0.00078238 0.00085408 -0.0012255 0.019822 0 0 0 0 0 0 0 0 0 0 0 0 0 0 0 0 0 0 0 -0.002142 0 0 0 0 0 0
1.3711 0.0013551 -0.000105 0.004168 -0.0023049 0 -0.0022985 -0.00076372 -0.0017452 -0.0036476 0.00059278 0.0021961 -0.0030581 0 0 0 0 0 0 0 0 0 0 0 0 0 0 0 0 0 0 0 -0.0002654 0 0 0 0 0 0
1.375 0.00023251 0.00096083 -0.0022543 -0.00072314 0 -0.0033356 -0.0036452 0.0019698 -0.0046754 0.00082159 0.0051708 -0.022303 0 0 0 0 0 0 0 0 0 0 0 0 0 0 0 0 0 0 0 0.001148 0 0 0 0 0 0
1.3789 -0.00030137 0.0016005 -0.0080233 0.00030952 0 -0.003666 -0.0055497 0.0050851 -0.0044162 0.0011661 0.0058789 -0.021612 0 0 0 0 0 0 0 0 0 0 0 0 0 0 0 0 0 0 0 0.0015677 0 0 0 0 0 0
1.3828 -0.00026428 0.0017127 -0.0093236 -0.00016819 0 -0.0033465 -0.0051337 0.0054887 -0.0042174 0.00098431 0.0038481 -0.0053037 0 0 0 0 0 0 0 0 0 0 0 0 0 0 0 0 0 0 0 0.0010277 0 0 0 0 0 0
1.3867 -0.00023537 0.0015734 -0.0057956 -0.0014701 0 -0.0023546 -0.0027364 0.0027205 -0.0043937 0.00014456 0.00035623 0.0085571 0 0 0 0 0 0 0 0 0 0 0 0 0 0 0 0 0 0 0 0.00014845 0 0 0 0 0 0
1.3906 -0.00073882 0.0014036 -0.00097082 -0.0019796 0 -0.00077468 0.00013404 -0.0010366 -0.0039737 -0.00079607 -0.0022897 0.0085757 0 0 0 0 0 0 0 0 0 0 0 0 0 0 0 0 0 0 0 -0.00026033 0 0 0 0 0 0
1.3945 -0.0017068 0.001078 0.00077967 -0.00091373 0 0.00083906 0.0021105 -0.0024964 -0.0021825 -0.0012293 -0.0022837 0.00030647 0 0 0 0 0 0 0 0 0 0 0 0 0 0 0 0 0 0 0 0.000164 0 0 0 0 0 0
1.3984 -0.0025271 0.00033272 -0.0017159 0.00078768 0 0.0016248 0.0028064 -0.00033634 0.00030399 -0.0012371 0.00028214 -0.0038109 0 0 0 0 0 0 0 0 0 0 0 0 0 0 0 0 0 0 0 0.0010323 0 0 0 0 0 0
1.4023 -0.0026058 -0.00077784 -0.0051449 0.0014273 0 0.001202 0.0026547 0.0032775 0.0019604 -0.0015438 0.003284 -0.00054584 0 0 0 0 0 0 0 0 0 0 0 0 0 0 0 0 0 0 0 0.001618 0 0 0 0 0 0
1.4063 -0.0018923 -0.0017436 -0.0046631 0.00032186 0 0.00027162 0.0022541 0.0045899 0.002162 -0.0026313 0.004083 0.0022947 0 0 0 0 0 0 0 0 0 0 0 0 0 0 0 0 0 0 0 0.0016303 0 0 0 0 0 0
1.4102 -0.00088438 -0.0020005 0.0013896 -0.0015283 0 0.00015553 0.0019487 0.0019075 0.0019034 -0.0039771 0.0016886 -0.00059093 0 0 0 0 0 0 0 0 0 0 0 0 0 0 0 0 0 0 0 0.0015007 0 0 0 0 0 0
1.4141 -0.00015558 -0.0014653 0.0094058 -0.0025443 0 0.0014772 0.0018028 -0.0027155 0.0025183 -0.0043701 -0.002279 -0.0021347 0 0 0 0 0 0 0 0 0 0 0 0 0 0 0 0 0 0 0 0.0018026 0 0 0 0 0 0
1.418 0.00011639 -0.00062055 0.013257 -0.0021872 0 0.0032792 0.001688 -0.0055392 0.0038939 -0.003123 -0.0048844 0.0086214 0 0 0 0 0 0 0 0 0 0 0 0 0 0 0 0 0 0 0 0.0024289 0 0 0 0 0 0
1.4219 0.00019533 -4.8062e-05 0.0095914 -0.0013422 0 0.0036677 0.0013535 -0.0047785 0.0043929 -0.00091763 -0.004456 0.029132 0 0 0 0 0 0 0 0 0 0 0 0 0 0 0 0 0 0 0 0.0025302 0 0 0 0 0 0
1.4258 0.00042934 8.9441e-05 0.00088278 -0.0011568 0 0.0015745 0.00063303 -0.0020426 0.0027265 0.00071552 -0.0020836 0.040225 0 0 0 0 0 0 0 0 0 0 0 0 0 0 0 0 0 0 0 0.0014181 0 0 0 0 0 0
1.4297 0.00088308 7.7988e-05 -0.0066363 -0.0017268 0 -0.002046 -0.00023807 -0.00029237 -0.0003444 0.0008406 -0.00050353 0.025127 0 0 0 0 0 0 0 0 0 0 0 0 0 0 0 0 0 0 0 -0.00050273 0 0 0 0 0 0
1.4336 0.0013007 0.00021256 -0.0082983 -0.0021009 0 -0.0048747 -0.00061538 -0.00078062 -0.0025376 -3.205e-05 -0.001342 -0.0090998 0 0 0 0 0 0 0 0 0 0 0 0 0 0 0 0 0 0 0 -0.0018604 0 0 0 0 0 0
1.4375 0.0013748 0.00042639 -0.0047472 -0.0015118 0 -0.0052239 -2.9983e-05 -0.002237 -0.0023521 -0.00062172 -0.0034238 -0.033818 0 0 0 0 0 0 0 0 0 0 0 0 0 0 0 0 0 0 0 -0.0014851 0 0 0 0 0 0
1.4414 0.0010132 0.0004191 -0.00082042 -0.00034704 0 -0.0034628 0.0011096 -0.002749 -0.00062783 -0.00033184 -0.0039291 -0.025938 0 0 0 0 0 0 0 0 0 0 0 0 0 0 0 0 0 0 0 0.00053736 0 0 0 0 0 0
1.4453 0.00036212 0.00010996 -0.00085987 0.0002821 0 -0.0014938 0.0016051 -0.0018271 0.00036769 0.00016922 -0.001349 0.0079299 0 0 0 0 0 0 0 0 0 0 0 0 0 0 0 0 0 0 0 0.0029748 0 0 0 0 0 0
1.4492 -0.00036982 -0.00015514 -0.0049232 -0.00012447 0 -0.00085507 0.00056037 -0.0004046 -0.00068371 -8.3992e-05 0.002714 0.037046 0 0 0 0 0 0 0 0 0 0 0 0 0 0 0 0 0 0 0 0.0045284 0 0 0 0 0 0
1.4531 -0.0010513 5.988e-05 -0.0092061 -0.00077281 0 -0.001382 -0.0015461 0.00067133 -0.0028832 -0.00097877 0.0048079 0.036953 0 0 0 0 0 0 0 0 0 0 0 0 0 0 0 0 0 0 0 0.0047326 0 0 0 0 0 0
1.457 -0.0015988 0.00074795 -0.0098318 -0.0003786 0 -0.0016959 -0.0030954 0.0014176 -0.0041942 -0.0012357 0.0028328 0.01257 0 0 0 0 0 0 0 0 0 0 0 0 0 0 0 0 0 0 0 0.0039002 0 0 0 0 0 0
1.4609 -0.0018831 0.0013498 -0.0061715 0.001384 0 -0.00083774 -0.0028595 0.0019272 -0.0035148 0.00014298 -0.001898 -0.0099848 0 0 0 0 0 0 0 0 0 0 0 0 0 0 0 0 0 0 0 0.0024917 0 0 0 0 0 0
1.4648 -0.0017609 0.0012599 -0.00078231 0.0033783 0 0.00076255 -0.0012755 0.0015728 -0.0015014 0.002482 -0.0057146 -0.012296 0 0 0 0 0 0 0 0 0 0 0 0 0 0 0 0 0 0 0 0.00081186 0 0 0 0 0 0
1.4688 -0.0012549 0.00045495 0.0033952 0.0040317 0 0.0019232 2.8556e-06 -0.00020625 0.00045366 0.0037744 -0.0057238 -0.00083631 0 0 0 0 0 0 0 0 0 0 0 0 0 0 0 0 0 0 0 -0.0007353 0 0 0 0 0 0
1.4727 -0.00066669 -0.00042747 0.0054905 0.0028375 0 0.0020686 -0.00010861 -0.0024038 0.0016287 0.0025508 -0.0020915 0.0050424 0 0 0 0 0 0 0 0 0 0 0 0 0 0 0 0 0 0 0 -0.0014971 0 0 0 0 0 0
1.4766 -0.00040855 -0.00068141 0.0066364 0.00079119 0 0.0016993 -0.00096643 -0.0026644 0.0022084 -0.0006635 0.0024409 -0.0019696 0 0 0 0 0 0 0 0 0 0 0 0 0 0 0 0 0 0 0 -0.0010819 0 0 0 0 0 0
1.4805 -0.00061855 -0.00020969 0.0081 -0.00062784 0 0.0015207 -0.0010207 0.00019727 0.0024855 -0.003836 0.0050152 -0.0091064 0 0 0 0 0 0 0 0 0 0 0 0 0 0 0 0 0 0 0 -6.178e-05 0 0 0 0 0 0
1.4844 -0.00092107 0.00041107 0.0099422 -0.00081758 0 0.0014117 0.00029387 0.0040781 0.0023671 -0.0052732 0.0046853 -0.00086122 0 0 0 0 0 0 0 0 0 0 0 0 0 0 0 0 0 0 0 0.00017173 0 0 0 0 0 0
1.4883 -0.00065833 0.00054925 0.011387 -0.00039175 0 0.00059428 0.0018169 0.0049418 0.0018019 -0.0048495 0.0024667 0.020091 0 0 0 0 0 0 0 0 0 0 0 0 0 0 0 0 0 0 0 -0.0013528 0 0 0 0 0 0
1.4922 0.00049629 0.00017907 0.01187 -0.00030357 0 -0.0011406 0.0020085 0.00098477 0.0012656 -0.0035229 -4.6876e-05 0.033881 0 0 0 0 0 0 0 0 0 0 0 0 0 0 0 0 0 0 0 -0.0039755 0 0 0 0 0 0
1.4961 0.0020664 -0.00011126 0.011204 -0.00081489 0 -0.0026989 0.00083734 -0.004817 0.001308 -0.0020572 -0.0018693 0.025442 0 0 0 0 0 0 0 0 0 0 0 0 0 0 0 0 0 0 0 -0.005631 0 0 0 0 0 0
1.5 0.0029596 0.00021354 0.0088613 -0.0013838 0 -0.0025582 -7.6481e-05 -0.0071596 0.0016037 -0.00057733 -0.0027302 0.0017092 0 0 0 0 0 0 0 0 0 0 0 0 0 0 0 0 0 0 0 -0.0045724 0 0 0 0 0 0
1.5039 0.0022942 0.00098041 0.0039279 -0.0014339 0 -0.00048099 0.00064971 -0.003848 0.00096 0.00077556 -0.0026072 -0.01599 0 0 0 0 0 0 0 0 0 0 0 0 0 0 0 0 0 0 0 -0.0010298 0 0 0 0 0 0
1.5078 0.0002165 0.0013647 -0.0034778 -0.0010369 0 0.0018702 0.0024285 0.0015824 -0.0012777 0.0013835 -0.0015704 -0.015382 0 0 0 0 0 0 0 0 0 0 0 0 0 0 0 0 0 0 0 0.0028388 0 0 0 0 0 0
1.5117 -0.0020473 0.0006549 -0.010745 -0.00076554 0 0.0023321 0.0032589 0.0033014 -0.0039452 0.00084696 -5.2141e-05 -0.0055349 0 0 0 0 0 0 0 0 0 0 0 0 0 0 0 0 0 0 0 0.0047062 0 0 0 0 0 0
1.5156 -0.0030601 -0.00099739 -0.013596 -0.00097934 0 0.00036498 0.0020404 -0.0006599 -0.0047387 -3.5067e-05 0.0010912 -0.0046197 0 0 0 0 0 0 0 0 0 0 0 0 0 0 0 0 0 0 0 0.0038873 0 0 0 0 0 0
1.5195 -0.0022954 -0.0025784 -0.0094146 -0.0014034 0 -0.002323 -7.1424e-05 -0.0061663 -0.0025739 0.00031336 0.0011129 -0.018246 0 0 0 0 0 0 0 0 0 0 0 0 0 0 0 0 0 0 0 0.0015991 0 0 0 0 0 0
1.5234 -0.00055977 -0.0029994 -0.00019325 -0.0014461 0 -0.0033908 -0.00098595 -0.0072719 0.0008858 0.0023516 4.1663e-05 -0.033455 0 0 0 0 0 0 0 0 0 0 0 0 0 0 0 0 0 0 0 -0.00033029 0 0 0 0 0 0
1.5273 0.00066883 -0.0019706 0.0082623 -0.00084022 0 -0.0020943 -0.00023092 -0.0025339 0.0025323 0.0042242 -0.0012831 -0.034204 0 0 0 0 0 0 0 0 0 0 0 0 0 0 0 0 0 0 0 -0.0009039 0 0 0 0 0 0
1.5313 0.00042961 -0.00020187 0.010888 0.00010577 0 0.00014621 0.00032071 0.003481 0.00090368 0.0032403 -0.0019213 -0.019379 0 0 0 0 0 0 0 0 0 0 0 0 0 0 0 0 0 0 0 -0.00033252 0 0 0 0 0 0
1.5352 -0.0010098 0.0011984 0.0076754 0.0008429 0 0.0013282 -0.0013898 0.0050901 -0.0021922 -0.00098305 -0.001583 -0.0028306 0 0 0 0 0 0 0 0 0 0 0 0 0 0 0 0 0 0 0 0.00058504 0 0 0 0 0 0
1.5391 -0.0024686 0.0015475 0.0034749 0.0010567 0 0.0008244 -0.0049277 0.0013866 -0.0034335 -0.0052142 -0.00070406 0.002921 0 0 0 0 0 0 0 0 0 0 0 0 0 0 0 0 0 0 0 0.0011547 0 0 0 0 0 0
1.543 -0.0028258 0.00094066 0.0032145 0.00080006 0 -0.0003241 -0.0073517 -0.0032062 -0.0013919 -0.0052665 0.00010269 -0.00076394 0 0 0 0 0 0 0 0 0 0 0 0 0 0 0 0 0 0 0 0.00098647 0 0 0 0 0 0
1.5469 -0.0017757 -5.2293e-05 0.0071242 0.00030217 0 -0.00086586 -0.0061342 -0.0039872 0.0020284 -0.00041359 0.00056536 -0.0034941 0 0 0 0 0 0 0 0 0 0 0 0 0 0 0 0 0 0 0 -4.423e-05 0 0 0 0 0 0
1.5508 0.00017617 -0.00092619 0.010707 -0.00018776 0 -0.00072593 -0.0018824 -0.00078907 0.0036528 0.0051837 0.00078443 0.00018861 0 0 0 0 0 0 0 0 0 0 0 0 0 0 0 0 0 0 0 -0.001666 0 0 0 0 0 0
1.5547 0.0022525 -0.0014874 0.0094871 -0.00037801 0 -0.00076614 0.0021774 0.0026116 0.0023208 0.00615 0.00096254 0.0059536 0 0 0 0 0 0 0 0 0 0 0 0 0 0 0 0 0 0 0 -0.0030748 0 0 0 0 0 0
1.5586 0.0038537 -0.0016888 0.0037068 2.8515e-05 0 -0.0013905 0.0034082 0.0032541 -0.00015873 0.0013078 0.001258 0.0087914 0 0 0 0 0 0 0 0 0 0 0 0 0 0 0 0 0 0 0 -0.0032839 0 0 0 0 0 0
1.5625 0.0045966 -0.0013925 -0.0018346 0.0010475 0 -0.0018317 0.0021261 0.0021243 -0.001254 -0.0048648 0.0018192 0.012142 0 0 0 0 0 0 0 0 0 0 0 0 0 0 0 0 0 0 0 -0.0019278 0 0 0 0 0 0
1.5664 0.0041918 -0.00042723 -0.0026343 0.0021478 0 -0.0010669 0.00064136 0.0022365 -0.0004776 -0.0066081 0.0027001 0.023147 0 0 0 0 0 0 0 0 0 0 0 0 0 0 0 0 0 0 0 0.00025914 0 0 0 0 0 0
1.5703 0.0025533 0.0010826 0.00090024 0.0024844 0 0.00073655 0.0003538 0.0044211 0.00042137 -0.0027518 0.0035709 0.03916 0 0 0 0 0 0 0 0 0 0 0 0 0 0 0 0 0 0 0 0.0019523 0 0 0 0 0 0
1.5742 0.0001238 0.0025083 0.0037435 0.0016331 0 0.0020856 0.00041831 0.0061206 -0.00013904 0.0020984 0.0036255 0.044273 0 0 0 0 0 0 0 0 0 0 0 0 0 0 0 0 0 0 0 0.002367 0 0 0 0 0 0
1.5781 -0.0020507 0.0029636 0.0011597 0.00013687 0 0.0016807 -0.00057154 0.0045763 -0.001501 0.0024217 0.002089 0.024301 0 0 0 0 0 0 0 0 0 0 0 0 0 0 0 0 0 0 0 0.0018646 0 0 0 0 0 0
1.582 -0.0028376 0.0019088 -0.0065768 -0.00083489 0 -7.0637e-05 -0.0021836 0.00036707 -0.0014316 -0.0023895 -0.00094035 -0.014638 0 0 0 0 0 0 0 0 0 0 0 0 0 0 0 0 0 0 0 0.0013901 0 0 0 0 0 0
1.5859 -0.0018392 -0.00035795 -0.014098 -0.00053771 0 -0.0013352 -0.0022364 -0.003073 0.0012964 -0.0073908 -0.0041498 -0.046509 0 0 0 0 0 0 0 0 0 0 0 0 0 0 0 0 0 0 0 0.0013887 0 0 0 0 0 0
1.5898 0.0002083 -0.002757 -0.015392 0.00061774 0 -0.0007464 0.00049618 -0.003316 0.0053569 -0.0072565 -0.0057015 -0.048037 0 0 0 0 0 0 0 0 0 0 0 0 0 0 0 0 0 0 0 0.0014445 0 0 0 0 0 0
1.5938 0.001908 -0.004038 -0.008621 0.0014834 0 0.0011267 0.0042144 -0.0014255 0.0079948 -0.0017369 -0.0044994 -0.021376 0 0 0 0 0 0 0 0 0 0 0 0 0 0 0 0 0 0 0 0.0010194 0 0 0 0 0 0
1.5977 0.0022145 -0.0035348 0.0026622 0.001373 0 0.002354 0.005425 -0.00013526 0.0074462 0.0042431 -0.00099281 0.0076319 0 0 0 0 0 0 0 0 0 0 0 0 0 0 0 0 0 0 0 0.00033719 0 0 0 0 0 0
1.6016 0.0011487 -0.0015633 0.012325 0.00076911 0 0.0016501 0.0025197 -0.00022387 0.0041045 0.0056468 0.0030784 0.014749 0 0 0 0 0 0 0 0 0 0 0 0 0 0 0 0 0 0 0 0.00024397 0 0 0 0 0 0
1.6055 -0.00034079 0.00077147 0.015687 0.00072415 0 -0.00035515 -0.0023515 0.00018004 -0.00035069 0.0020444 0.0056467 8.0415e-05 0 0 0 0 0 0 0 0 0 0 0 0 0 0 0 0 0 0 0 0.0011058 0 0 0 0 0 0
1.6094 -0.0011587 0.0022152 0.011845 0.0015711 0 -0.0018931 -0.005322 0.0024379 -0.0043541 -0.0026568 0.0052481 -0.015 0 0 0 0 0 0 0 0 0 0 0 0 0 0 0 0 0 0 0 0.0020565 0 0 0 0 0 0
1.6133 -0.00078811 0.002069 0.0034225 0.0023863 0 -0.0019399 -0.0046104 0.0045995 -0.0068178 -0.0045079 0.001605 -0.012147 0 0 0 0 0 0 0 0 0 0 0 0 0 0 0 0 0 0 0 0.0016571 0 0 0 0 0 0
1.6172 0.00053752 0.00056985 -0.0052911 0.0018874 0 -0.0011481 -0.0019638 0.0030719 -0.0067807 -0.0029445 -0.0040254 0.005018 0 0 0 0 0 0 0 0 0 0 0 0 0 0 0 0 0 0 0 -0.00054351 0 0 0 0 0 0
1.6211 0.0021437 -0.0012638 -0.010564 -0.0001375 0 -0.00094148 -0.00034356 -0.0026822 -0.0037478 -0.00020961 -0.0088785 0.016641 0 0 0 0 0 0 0 0 0 0 0 0 0 0 0 0 0 0 0 -0.0031983 0 0 0 0 0 0
1.625 0.0033118 -0.0022511 -0.010974 -0.0024348 0 -0.0019112 -0.00068267 -0.0081611 0.0011455 0.0015884 -0.0096817 0.0091192 0 0 0 0 0 0 0 0 0 0 0 0 0 0 0 0 0 0 0 -0.0041157 0 0 0 0 0 0
1.6289 0.003521 -0.0017854 -0.0079935 -0.0034284 0 -0.0032557 -0.0013723 -0.0077455 0.004853 0.0020771 -0.0047649 -0.010425 0 0 0 0 0 0 0 0 0 0 0 0 0 0 0 0 0 0 0 -0.0021914 0 0 0 0 0 0
1.6328 0.0025877 -0.00022562 -0.0048469 -0.0027415 0 -0.0036837 -0.00073592 -0.00081778 0.0043669 0.0017005 0.0039826 -0.021853 0 0 0 0 0 0 0 0 0 0 0 0 0 0 0 0 0 0 0 0.0015079 0 0 0 0 0 0
1.6367 0.00078184 0.0013438 -0.0040212 -0.0014989 0 -0.0026214 0.00075776 0.0067954 -0.00039902 0.00047321 0.011384 -0.01191 0 0 0 0 0 0 0 0 0 0 0 0 0 0 0 0 0 0 0 0.0045278 0 0 0 0 0 0
1.6406 -0.0011905 0.0018511 -0.0052156 -0.0011055 0 -0.00050139 0.0012498 0.0082344 -0.0058649 -0.0015193 0.012218 0.014489 0 0 0 0 0 0 0 0 0 0 0 0 0 0 0 0 0 0 0 0.0049174 0 0 0 0 0 0
1.6445 -0.0025009 0.00096318 -0.0056846 -0.001809 0 0.001834 0.00011636 0.0024751 -0.0075774 -0.0028941 0.0053619 0.040597 0 0 0 0 0 0 0 0 0 0 0 0 0 0 0 0 0 0 0 0.002556 0 0 0 0 0 0
1.6484 -0.0026992 -0.00072214 -0.0029875 -0.0025371 0 0.0036758 -0.00098596 -0.0046155 -0.0042 -0.0016006 -0.0047656 0.052198 0 0 0 0 0 0 0 0 0 0 0 0 0 0 0 0 0 0 0 -0.0010254 0 0 0 0 0 0
1.6523 -0.0020018 -0.002137 0.0023108 -0.0020908 0 0.0044555 -0.00011672 -0.0061773 0.0012753 0.002438 -0.011252 0.045576 0 0 0 0 0 0 0 0 0 0 0 0 0 0 0 0 0 0 0 -0.0038498 0 0 0 0 0 0
1.6563 -0.0010687 -0.0024848 0.0067719 -0.00036685 0 0.0037106 0.0023311 -0.00097756 0.0044542 0.005905 -0.010017 0.0254 0 0 0 0 0 0 0 0 0 0 0 0 0 0 0 0 0 0 0 -0.0046069 0 0 0 0 0 0
1.6602 -0.00043966 -0.0017136 0.0072278 0.0016117 0 0.0015389 0.003764 0.0059684 0.0036979 0.0046401 -0.0028858 -0.00039381 0 0 0 0 0 0 0 0 0 0 0 0 0 0 0 0 0 0 0 -0.0030648 0 0 0 0 0 0
1.6641 -0.00015203 -0.00044164 0.0040106 0.0027064 0 -0.00089611 0.0023615 0.0088226 0.0013225 -0.0016822 0.0042884 -0.022825 0 0 0 0 0 0 0 0 0 0 0 0 0 0 0 0 0 0 0 3.3437e-05 0 0 0 0 0 0
1.668 0.0001264 0.00051497 0.00099674 0.0025335 0 -0.0018113 -0.00060246 0.0062616 0.00080535 -0.0079724 0.0066331 -0.033198 0 0 0 0 0 0 0 0 0 0 0 0 0 0 0 0 0 0 0 0.0032418 0 0 0 0 0 0
1.6719 0.00064713 0.00064045 0.0021716 0.001418 0 -0.00029308 -0.0020254 0.0015288 0.0031079 -0.0079395 0.0038026 -0.027408 0 0 0 0 0 0 0 0 0 0 0 0 0 0 0 0 0 0 0 0.0048732 0 0 0 0 0 0
1.6758 0.0013131 -3.2278e-05 0.0078167 -0.00016825 0 0.0025363 -0.00053554 -0.0017079 0.0058962 -0.00044349 -0.00083772 -0.010482 0 0 0 0 0 0 0 0 0 0 0 0 0 0 0 0 0 0 0 0.0037959 0 0 0 0 0 0
1.6797 0.001834 -0.00097802 0.013845 -0.0018171 0 0.0041658 0.0018239 -0.0024914 0.0061185 0.0087231 -0.0039476 0.0057018 0 0 0 0 0 0 0 0 0 0 0 0 0 0 0 0 0 0 0 0.00027586 0 0 0 0 0 0
1.6836 0.0020494 -0.0014703 0.014913 -0.0029167 0 0.0028985 0.001912 -0.0018388 0.0029433 0.012032 -0.0048853 0.012255 0 0 0 0 0 0 0 0 0 0 0 0 0 0 0 0 0 0 0 -0.0038555 0 0 0 0 0 0
1.6875 0.0020165 -0.0010026 0.0086301 -0.0026322 0 -0.00046463 -0.00078198 -0.00037818 -0.0018383 0.0073831 -0.0050205 0.011147 0 0 0 0 0 0 0 0 0 0 0 0 0 0 0 0 0 0 0 -0.0061329 0 0 0 0 0 0
1.6914 0.0018053 0.000334 -0.0025171 -0.00061166 0 -0.0032624 -0.0033884 0.0020027 -0.0057406 -0.00013821 -0.0051926 0.011448 0 0 0 0 0 0 0 0 0 0 0 0 0 0 0 0 0 0 0 -0.0050115 0 0 0 0 0 0
1.6953 0.0013367 0.001785 -0.012761 0.0022344 0 -0.0034182 -0.0028962 0.004438 -0.0073578 -0.0036646 -0.0045479 0.017037 0 0 0 0 0 0 0 0 0 0 0 0 0 0 0 0 0 0 0 -0.00092911 0 0 0 0 0 0
1.6992 0.00052979 0.0023601 -0.016724 0.0040275 0 -0.0012619 0.00031012 0.0046013 -0.0064271 -0.0012967 -0.0019765 0.02005 0 0 0 0 0 0 0 0 0 0 0 0 0 0 0 0 0 0 0 0.0039327 0 0 0 0 0 0
1.7031 -0.00041437 0.0015708 -0.012644 0.0034423 0 0.0010615 0.0027722 0.0011924 -0.0031031 0.0028356 0.0018489 0.0092954 0 0 0 0 0 0 0 0 0 0 0 0 0 0 0 0 0 0 0 0.0070072 0 0 0 0 0 0
1.707 -0.0010202 -8.4505e-05 -0.0033376 0.0010838 0 0.0018389 0.0018606 -0.0034104 0.0019348 0.0038072 0.0045189 -0.014562 0 0 0 0 0 0 0 0 0 0 0 0 0 0 0 0 0 0 0 0.0068531 0 0 0 0 0 0
1.7109 -0.00095137 -0.0013922 0.0055395 -0.00084511 0 0.0012636 -0.0012179 -0.0044276 0.0067241 0.0012381 0.0041849 -0.034916 0 0 0 0 0 0 0 0 0 0 0 0 0 0 0 0 0 0 0 0.0038609 0 0 0 0 0 0
1.7148 -0.00041565 -0.0013574 0.0090387 -0.00052676 0 0.00072468 -0.0028077 0.0003748 0.008404 -0.0010812 0.0015569 -0.033324 0 0 0 0 0 0 0 0 0 0 0 0 0 0 0 0 0 0 0 -0.00015619 0 0 0 0 0 0
1.7188 -4.721e-05 -4.7232e-05 0.0062678 0.0017042 0 0.0009745 -0.0010033 0.0073659 0.0054391 -0.00027827 -0.00070741 -0.0083303 0 0 0 0 0 0 0 0 0 0 0 0 0 0 0 0 0 0 0 -0.003115 0 0 0 0 0 0
1.7227 -0.00028522 0.0014359 0.0011218 0.0036304 0 0.0013517 0.00219 0.0098186 -0.00031564 0.0020825 -0.00062245 0.02135 0 0 0 0 0 0 0 0 0 0 0 0 0 0 0 0 0 0 0 -0.0038425 0 0 0 0 0 0
1.7266 -0.00086657 0.0018859 -0.00071608 0.0032602 0 0.00082118 0.0032156 0.0046434 -0.0044441 0.0021319 0.0013132 0.033858 0 0 0 0 0 0 0 0 0 0 0 0 0 0 0 0 0 0 0 -0.0026297 0 0 0 0 0 0
1.7305 -0.0010097 0.0010133 0.0033285 0.00068668 0 -0.00058658 0.001075 -0.0039987 -0.003679 -0.0012969 0.0029616 0.024239 0 0 0 0 0 0 0 0 0 0 0 0 0 0 0 0 0 0 0 -0.00086148 0 0 0 0 0 0
1.7344 -0.00016674 -0.00037249 0.010044 -0.002119 0 -0.0017316 -0.0015806 -0.0084933 0.00094072 -0.0049321 0.0029226 0.0069282 0 0 0 0 0 0 0 0 0 0 0 0 0 0 0 0 0 0 0 2.6064e-05 0 0 0 0 0 0
1.7383 0.0013959 -0.0011559 0.012924 -0.0032498 0 -0.001736 -0.0015877 -0.0053232 0.004886 -0.0047625 0.0017573 -0.0009338 0 0 0 0 0 0 0 0 0 0 0 0 0 0 0 0 0 0 0 -0.00046111 0 0 0 0 0 0
1.7422 0.0027781 -0.00089789 0.008218 -0.0025008 0 -0.0010577 0.0010716 0.0015541 0.0044219 -0.00082837 0.00089741 0.0032863 0 0 0 0 0 0 0 0 0 0 0 0 0 0 0 0 0 0 0 -0.0016563 0 0 0 0 0 0
1.7461 0.0032017 -8.8586e-05 -0.00097538 -0.0011693 0 -0.00094286 0.0033307 0.0050342 0.00012155 0.0025867 0.00079904 0.0079873 0 0 0 0 0 0 0 0 0 0 0 0 0 0 0 0 0 0 0 -0.0024093 0 0 0 0 0 0
1.75 0.0025913 0.0004745 -0.0069817 -0.00051544 0 -0.0019213 0.002654 0.0021471 -0.0039544 0.0016999 0.00061285 0.0029347 0 0 0 0 0 0 0 0 0 0 0 0 0 0 0 0 0 0 0 -0.0020253 0 0 0 0 0 0
1.7539 0.0014643 0.0004634 -0.0046499 -0.00065813 0 -0.0031683 -8.363e-05 -0.0034429 -0.0044598 -0.0025049 -0.00036412 -0.0084116 0 0 0 0 0 0 0 0 0 0 0 0 0 0 0 0 0 0 0 -0.00064943 0 0 0 0 0 0
1.7578 0.00035591 0.00016721 0.0034009 -0.00091849 0 -0.0034883 -0.0017691 -0.0059519 -0.0019057 -0.005348 -0.0014298 -0.013251 0 0 0 0 0 0 0 0 0 0 0 0 0 0 0 0 0 0 0 0.0011133 0 0 0 0 0 0
1.7617 -0.00056996 -2.5609e-05 0.008852 -0.00088662 0 -0.002704 -0.0007661 -0.0036259 0.00038163 -0.0036016 -0.0011474 -0.0042319 0 0 0 0 0 0 0 0 0 0 0 0 0 0 0 0 0 0 0 0.0027832 0 0 0 0 0 0
1.7656 -0.0013904 -0.00013226 0.005531 -0.00082676 0 -0.0017576 0.001276 0.00010663 3.2147e-05 0.001107 0.00074178 0.012671 0 0 0 0 0 0 0 0 0 0 0 0 0 0 0 0 0 0 0 0.0041502 0 0 0 0 0 0
1.7695 -0.0020676 -0.00047865 -0.0044717 -0.0010669 0 -0.0014354 0.0015964 0.0010611 -0.0020768 0.0042989 0.0025329 0.025264 0 0 0 0 0 0 0 0 0 0 0 0 0 0 0 0 0 0 0 0.0049877 0 0 0 0 0 0
1.7734 -0.002367 -0.0011567 -0.012526 -0.001341 0 -0.0013399 -0.00022674 -0.0011996 -0.0032634 0.0035413 0.0021157 0.027706 0 0 0 0 0 0 0 0 0 0 0 0 0 0 0 0 0 0 0 0.0049289 0 0 0 0 0 0
1.7773 -0.002142 -0.0017267 -0.011482 -0.0010361 0 -0.00044422 -0.001752 -0.0036358 -0.0022418 0.00069668 -0.0006423 0.02395 0 0 0 0 0 0 0 0 0 0 0 0 0 0 0 0 0 0 0 0.0038458 0 0 0 0 0 0
1.7813 -0.001586 -0.0015763 -0.0021979 -4.4553e-05 0 0.0014024 -0.00073745 -0.0036623 -0.00039308 -0.00066881 -0.0033612 0.019679 0 0 0 0 0 0 0 0 0 0 0 0 0 0 0 0 0 0 0 0.0022858 0 0 0 0 0 0
1.7852 -0.0010886 -0.00058037 0.0076336 0.0009243 0 0.0029123 0.0018848 -0.0016971 8.4272e-05 0.00062687 -0.0032754 0.014265 0 0 0 0 0 0 0 0 0 0 0 0 0 0 0 0 0 0 0 0.0012309 0 0 0 0 0 0
1.7891 -0.00082601 0.00066697 0.010851 0.0010766 0 0.0025938 0.0027766 0.00028947 -0.0012514 0.0024667 3.7846e-05 0.0030854 0 0 0 0 0 0 0 0 0 0 0 0 0 0 0 0 0 0 0 0.0011665 0 0 0 0 0 0
1.793 -0.00056891 0.00134 0.0069609 0.00047266 0 0.00047518 -1.4139e-05 0.0016369 -0.0027504 0.0023165 0.0041084 -0.013422 0 0 0 0 0 0 0 0 0 0 0 0 0 0 0 0 0 0 0 0.00141 0 0 0 0 0 0
1.7969 3.9552e-05 0.0011077 0.0013983 -6.6245e-06 0 -0.0016955 -0.0045486 0.003295 -0.0027165 0.00018413 0.0057681 -0.026596 0 0 0 0 0 0 0 0 0 0 0 0 0 0 0 0 0 0 0 0.00061906 0 0 0 0 0 0
1.8008 0.0010264 0.00037056 -0.00051457 0.0002997 0 -0.0021321 -0.0067189 0.0054415 -0.0012572 -0.0017152 0.0039127 -0.027856 0 0 0 0 0 0 0 0 0 0 0 0 0 0 0 0 0 0 0 -0.0018036 0 0 0 0 0 0
1.8047 0.0019618 -0.00019413 0.0015777 0.001008 0 -0.00078712 -0.0043931 0.0061239 0.00013384 -0.0017765 0.00025623 -0.019375 0 0 0 0 0 0 0 0 0 0 0 0 0 0 0 0 0 0 0 -0.0048014 0 0 0 0 0 0
1.8086 0.0023146 -0.00026838 0.0038288 0.0011122 0 0.00070055 0.00048337 0.0033542 0.00048836 -0.00071386 -0.0023462 -0.013907 0 0 0 0 0 0 0 0 0 0 0 0 0 0 0 0 0 0 0 -0.0063323 0 0 0 0 0 0
1.8125 0.0019204 -6.972e-05 0.0028079 0.00020787 0 0.00078619 0.0039565 -0.0017148 0.00032999 -0.00031961 -0.0021823 -0.022323 0 0 0 0 0 0 0 0 0 0 0 0 0 0 0 0 0 0 0 -0.005125 0 0 0 0 0 0
1.8164 0.0010899 2.7143e-05 -0.0012712 -0.00093331 0 -0.00044729 0.0038857 -0.0049399 0.00064853 -0.0011703 0.00038234 -0.041684 0 0 0 0 0 0 0 0 0 0 0 0 0 0 0 0 0 0 0 -0.0018483 0 0 0 0 0 0
1.8203 0.00029312 -6.5045e-05 -0.0055338 -0.0011793 0 -0.0015868 0.0014972 -0.0033472 0.0013939 -0.0022135 0.0035992 -0.056817 0 0 0 0 0 0 0 0 0 0 0 0 0 0 0 0 0 0 0 0.0014522 0 0 0 0 0 0
1.8242 -0.00021775 -0.00012126 -0.0076184 -0.00034745 0 -0.0015 -0.00052634 0.0011975 0.0015258 -0.0024737 0.005568 -0.054094 0 0 0 0 0 0 0 0 0 0 0 0 0 0 0 0 0 0 0 0.0030786 0 0 0 0 0 0
1.8281 -0.0004908 3.9829e-05 -0.0072867 0.00051784 0 -0.0003918 -0.00086588 0.003402 0.00057406 -0.0023647 0.0050859 -0.033522 0 0 0 0 0 0 0 0 0 0 0 0 0 0 0 0 0 0 0 0.0028921 0 0 0 0 0 0
1.832 -0.00068012 0.00027814 -0.0054025 0.00027253 0 0.00071164 -0.00027252 3.77e-05 -0.00036017 -0.0028114 0.0021072 -0.0077742 0 0 0 0 0 0 0 0 0 0 0 0 0 0 0 0 0 0 0 0.0019867 0 0 0 0 0 0
1.8359 -0.00086039 0.00025676 -0.0024682 -0.0010407 0 0.0011844 4.6266e-06 -0.0064153 0.00035153 -0.0034913 -0.002006 0.0092923 0 0 0 0 0 0 0 0 0 0 0 0 0 0 0 0 0 0 0 0.0014093 0 0 0 0 0 0
1.8398 -0.0010228 -0.00019195 0.001205 -0.0021951 0 0.0012203 -0.00026793 -0.010156 0.0028294 -0.0028439 -0.0048436 0.012646 0 0 0 0 0 0 0 0 0 0 0 0 0 0 0 0 0 0 0 0.0013242 0 0 0 0 0 0
1.8438 -0.0011457 -0.00087974 0.0044319 -0.0020682 0 0.0011544 -0.0005481 -0.0080189 0.0051015 -0.00019831 -0.0043722 0.0066045 0 0 0 0 0 0 0 0 0 0 0 0 0 0 0 0 0 0 0 0.0012875 0 0 0 0 0 0
1.8477 -0.0011704 -0.001444 0.0054451 -0.00079163 0 0.00080273 -0.00069634 -0.0025505 0.0048972 0.0026465 -0.00074384 -0.0013092 0 0 0 0 0 0 0 0 0 0 0 0 0 0 0 0 0 0 0 0.0010174 0 0 0 0 0 0
1.8516 -0.000927 -0.0016684 0.0038832 0.00044898 0 -0.00022159 -0.0012373 0.00098247 0.0020129 0.0027871 0.0032707 -0.0054932 0 0 0 0 0 0 0 0 0 0 0 0 0 0 0 0 0 0 0 0.00068444 0 0 0 0 0 0
1.8555 -0.00020717 -0.0015951 0.0019964 0.00063667 0 -0.0016908 -0.0024021 0.00010384 -0.0013332 -0.00060667 0.0042506 -0.0033073 0 0 0 0 0 0 0 0 0 0 0 0 0 0 0 0 0 0 0 0.00053861 0 0 0 0 0 0
1.8594 0.00097382 -0.001358 0.0028239 -0.00020732 0 -0.0026925 -0.0034852 -0.002878 -0.0026202 -0.0049469 0.0011577 0.0051333 0 0 0 0 0 0 0 0 0 0 0 0 0 0 0 0 0 0 0 0.00052363 0 0 0 0 0 0
1.8633 0.0021884 -0.0009863 0.0066288 -0.0013157 0 -0.0026122 -0.0036351 -0.004085 -0.0014381 -0.0065691 -0.0034585 0.016129 0 0 0 0 0 0 0 0 0 0 0 0 0 0 0 0 0 0 0 0.00040129 0 0 0 0 0 0
1.8672 0.0027775 -0.00042089 0.0095811 -0.0020584 0 -0.0019971 -0.0031067 -0.0023316 0.00025041 -0.0043968 -0.0056164 0.022873 0 0 0 0 0 0 0 0 0 0 0 0 0 0 0 0 0 0 0 0.00012424 0 0 0 0 0 0
1.8711 0.0023457 0.00029883 0.0069014 -0.0023311 0 -0.0020759 -0.0031288 0.00034216 0.00013863 -0.00089822 -0.003634 0.019988 0 0 0 0 0 0 0 0 0 0 0 0 0 0 0 0 0 0 0 -0.00013548 0 0 0 0 0 0
1.875 0.0011357 0.00093054 -0.0021465 -0.0021988 0 -0.0032983 -0.0042407 0.0017676 -0.0022457 0.00071479 0.00022264 0.0092046 0 0 0 0 0 0 0 0 0 0 0 0 0 0 0 0 0 0 0 -0.00034477 0 0 0 0 0 0
1.8789 -0.00010968 0.0011619 -0.012569 -0.0015417 0 -0.0045828 -0.0051447 0.0021057 -0.0052543 -0.00014016 0.0019925 -0.00069612 0 0 0 0 0 0 0 0 0 0 0 0 0 0 0 0 0 0 0 -0.00075982 0 0 0 0 0 0
1.8828 -0.00072114 0.00086527 -0.017473 -0.00031531 0 -0.0043023 -0.0038306 0.0027997 -0.0066964 -0.0012096 5.5372e-05 -0.0017465 0 0 0 0 0 0 0 0 0 0 0 0 0 0 0 0 0 0 0 -0.0014905 0 0 0 0 0 0
1.8867 -0.00061306 0.00022826 -0.013992 0.00097623 0 -0.0020323 -1.9424e-06 0.0039429 -0.0055734 -0.00036808 -0.0031375 0.0048653 0 0 0 0 0 0 0 0 0 0 0 0 0 0 0 0 0 0 0 -0.0019723 0 0 0 0 0 0
1.8906 -0.00028637 -0.00036061 -0.0055804 0.0014542 0 0.00089424 0.0040539 0.0039181 -0.0025409 0.0018466 -0.0035063 0.0096246 0 0 0 0 0 0 0 0 0 0 0 0 0 0 0 0 0 0 0 -0.0011981 0 0 0 0 0 0
1.8945 -0.0003526 -0.00057035 0.0014874 0.00074674 0 0.0026984 0.005511 0.0018998 0.00085865 0.0030255 0.00042617 0.0050092 0 0 0 0 0 0 0 0 0 0 0 0 0 0 0 0 0 0 0 0.0012261 0 0 0 0 0 0
1.8984 -0.0010123 -0.00033533 0.0038034 -0.00043529 0 0.002893 0.0039348 -0.00028161 0.003233 0.0018816 0.0057886 -0.0056277 0 0 0 0 0 0 0 0 0 0 0 0 0 0 0 0 0 0 0 0.0042514 0 0 0 0 0 0
1.9023 -0.0019014 0.00011446 0.0031299 -0.00089722 0 0.0025343 0.0017897 0.00014052 0.0039703 -0.00019101 0.0079056 -0.01111 0 0 0 0 0 0 0 0 0 0 0 0 0 0 0 0 0 0 0 0.0058798 0 0 0 0 0 0
1.9063 -0.0023703 0.00040731 0.0034998 -0.00023445 0 0.0028141 0.001786 0.0033116 0.003417 -0.00076426 0.004642 -0.0049861 0 0 0 0 0 0 0 0 0 0 0 0 0 0 0 0 0 0 0 0.0047909 0 0 0 0 0 0
1.9102 -0.0019442 0.0002841 0.0065696 0.0006815 0 0.0037102 0.0039262 0.0059405 0.0026644 0.00083364 -0.0016662 0.0061856 0 0 0 0 0 0 0 0 0 0 0 0 0 0 0 0 0 0 0 0.0016249 0 0 0 0 0 0
1.9141 -0.00065885 -0.0001953 0.010034 0.00069998 0 0.004229 0.0055541 0.0048166 0.0028558 0.0028538 -0.0064068 0.0087449 0 0 0 0 0 0 0 0 0 0 0 0 0 0 0 0 0 0 0 -0.0013821 0 0 0 0 0 0
1.918 0.00090947 -0.00066289 0.01032 -0.00018714 0 0.0037834 0.0043628 0.00078771 0.0042324 0.0031823 -0.0067041 -0.0035322 0 0 0 0 0 0 0 0 0 0 0 0 0 0 0 0 0 0 0 -0.0021656 0 0 0 0 0 0
1.9219 0.0019506 -0.00073084 0.0063864 -0.00071 0 0.002899 0.00098077 -0.0017903 0.0057302 0.0015602 -0.0034639 -0.021866 0 0 0 0 0 0 0 0 0 0 0 0 0 0 0 0 0 0 0 -0.00043018 0 0 0 0 0 0
1.9258 0.0019374 -0.00037067 0.0007499 0.00020891 0 0.0023638 -0.0017355 -7.8739e-06 0.0058102 -0.00049008 5.6383e-05 -0.030414 0 0 0 0 0 0 0 0 0 0 0 0 0 0 0 0 0 0 0 0.0022593 0 0 0 0 0 0
1.9297 0.0010559 -1.8747e-05 -0.0029287 0.0019986 0 0.0019841 -0.0018172 0.0038466 0.0040063 -0.0015595 0.0012765 -0.021696 0 0 0 0 0 0 0 0 0 0 0 0 0 0 0 0 0 0 0 0.0037902 0 0 0 0 0 0
1.9336 0.00017602 -0.00020321 -0.0030092 0.0027908 0 0.00069208 -0.00015944 0.0044446 0.00162 -0.0016061 -2.3795e-05 -0.0036247 0 0 0 0 0 0 0 0 0 0 0 0 0 0 0 0 0 0 0 0.0029907 0 0 0 0 0 0
1.9375 0.00023458 -0.00095333 -0.00089181 0.0013981 0 -0.0019283 0.00074852 -0.00052434 0.00055984 -0.0013313 -0.0024077 0.008495 0 0 0 0 0 0 0 0 0 0 0 0 0 0 0 0 0 0 0 0.00023841 0 0 0 0 0 0
1.9414 0.0014049 -0.0015861 0.00050538 -0.0012141 0 -0.0045533 -0.00030477 -0.0072191 0.0012918 -0.00099613 -0.0044623 0.0059893 0 0 0 0 0 0 0 0 0 0 0 0 0 0 0 0 0 0 0 -0.0029158 0 0 0 0 0 0
1.9453 0.0027685 -0.0012239 -0.00099943 -0.0027054 0 -0.0050447 -0.0021034 -0.0093158 0.0021175 -0.00045535 -0.0055963 -0.0071218 0 0 0 0 0 0 0 0 0 0 0 0 0 0 0 0 0 0 0 -0.0046044 0 0 0 0 0 0
1.9492 0.0029234 0.00031719 -0.0056252 -0.0016975 0 -0.002635 -0.0026958 -0.0047158 0.00084504 -0.00012488 -0.0056544 -0.020134 0 0 0 0 0 0 0 0 0 0 0 0 0 0 0 0 0 0 0 -0.0035694 0 0 0 0 0 0
1.9531 0.0011613 0.0021202 -0.011731 0.00081565 0 0.0010401 -0.0017138 0.0020794 -0.0026762 -0.0010177 -0.004468 -0.025451 0 0 0 0 0 0 0 0 0 0 0 0 0 0 0 0 0 0 0 5.7079e-05 0 0 0 0 0 0
1.957 -0.0017704 0.0027729 -0.016632 0.0025317 0 0.0033741 -0.00057786 0.0046034 -0.0058972 -0.003253 -0.0021619 -0.022387 0 0 0 0 0 0 0 0 0 0 0 0 0 0 0 0 0 0 0 0.0045006 0 0 0 0 0 0
1.9609 -0.0040694 0.0015605 -0.017729 0.0022342 0 0.0032704 -0.00055661 0.0010147 -0.0057763 -0.0049645 0.00032372 -0.014101 0 0 0 0 0 0 0 0 0 0 0 0 0 0 0 0 0 0 0 0.0071183 0 0 0 0 0 0
1.9648 -0.0042032 -0.00082809 -0.013816 0.00091134 0 0.0020066 -0.0012079 -0.0044405 -0.0018011 -0.003689 0.0015684 -0.0039625 0 0 0 0 0 0 0 0 0 0 0 0 0 0 0 0 0 0 0 0.0060946 0 0 0 0 0 0
1.9688 -0.002079 -0.0027908 -0.0060455 0.00042963 0 0.001579 -0.0010947 -0.0063138 0.0032594 0.00066306 0.00091581 0.0047025 0 0 0 0 0 0 0 0 0 0 0 0 0 0 0 0 0 0 0 0.0019234 0 0 0 0 0 0
1.9727 0.00090949 -0.0030965 0.0023867 0.0013114 0 0.002425 0.00022699 -0.0034915 0.0057434 0.00473 -0.00062544 0.0081885 0 0 0 0 0 0 0 0 0 0 0 0 0 0 0 0 0 0 0 -0.0027196 0 0 0 0 0 0
1.9766 0.0029504 -0.0017995 0.0080888 0.0021327 0 0.0030711 0.0014954 0.0005219 0.0043 0.0045083 -0.0010039 0.0048102 0 0 0 0 0 0 0 0 0 0 0 0 0 0 0 0 0 0 0 -0.0049042 0 0 0 0 0 0
1.9805 0.0030714 7.1553e-06 0.0096071 0.0012012 0 0.0020141 0.0012187 0.0021601 0.00080038 -0.00039005 0.0010725 -0.0022071 0 0 0 0 0 0 0 0 0 0 0 0 0 0 0 0 0 0 0 -0.0036525 0 0 0 0 0 0
1.9844 0.0016171 0.0012545 0.0080345 -0.0013886 0 -0.00039884 -0.00047754 0.0015221 -0.0017306 -0.0057259 0.004813 -0.0068769 0 0 0 0 0 0 0 0 0 0 0 0 0 0 0 0 0 0 0 -0.00049148 0 0 0 0 0 0
1.9883 -0.00024779 0.0016893 0.0055677 -0.0036316 0 -0.0022601 -0.0018962 0.0012567 -0.001884 -0.0065018 0.0078006 -0.0074229 0 0 0 0 0 0 0 0 0 0 0 0 0 0 0 0 0 0 0 0.0020841 0 0 0 0 0 0
1.9922 -0.0014246 0.0017018 0.0034835 -0.003574 0 -0.0021844 -0.00165 0.0026568 -0.00063549 -0.0019757 0.0078431 -0.0097901 0 0 0 0 0 0 0 0 0 0 0 0 0 0 0 0 0 0 0 0.0027061 0 0 0 0 0 0
1.9961 -0.001453 0.0015642 0.0015251 -0.0012506 0 -0.00076921 -0.00011511 0.0040343 0.00024559 0.0035164 0.0045733 -0.021014 0 0 0 0 0 0 0 0 0 0 0 0 0 0 0 0 0 0 0 0.0018578 0 0 0 0 0 0
2 -0.00054131 0.0010324 -0.00090751 0.0014129 0 0.00019628 0.0012136 0.0031283 0.00012116 0.0049582 -0.00046582 -0.037867 0 0 0 0 0 0 0 0 0 0 0 0 0 0 0 0 0 0 0 0.00084866 0 0 0 0 0 0
2.0039 0.0007139 -0.00023427 -0.0033349 0.002507 0 -0.00021775 0.0015452 0.00015601 -0.00023198 0.0016851 -0.0050367 -0.044804 0 0 0 0 0 0 0 0 0 0 0 0 0 0 0 0 0 0 0 0.00041328 0 0 0 0 0 0
2.0078 0.0016355 -0.0019663 -0.0042529 0.0017945 0 -0.0011449 0.0015121 -0.002434 0.00011554 -0.0022103 -0.0075146 -0.027525 0 0 0 0 0 0 0 0 0 0 0 0 0 0 0 0 0 0 0 0.00039642 0 0 0 0 0 0
2.0117 0.001724 -0.0031883 -0.0026066 0.00054539 0 -0.0010788 0.0019982 -0.0029921 0.0011126 -0.0023225 -0.0074021 0.0096767 0 0 0 0 0 0 0 0 0 0 0 0 0 0 0 0 0 0 0 0.00049893 0 0 0 0 0 0
2.0156 0.00087931 -0.0029712 0.00097696 3.501e-05 0 0.00033651 0.0027091 -0.0023868 0.0018881 0.0016585 -0.0051663 0.04248 0 0 0 0 0 0 0 0 0 0 0 0 0 0 0 0 0 0 0 0.00085775 0 0 0 0 0 0
2.0195 -0.00050714 -0.0013218 0.0045089 0.00044567 0 0.0019664 0.0024216 -0.002193 0.0017275 0.0060576 -0.0019702 0.04642 0 0 0 0 0 0 0 0 0 0 0 0 0 0 0 0 0 0 0 0.0016819 0 0 0 0 0 0
2.0234 -0.001732 0.00070276 0.006073 0.0011367 0 0.0025704 0.00067146 -0.0019676 0.00065617 0.0071955 0.00055291 0.020192 0 0 0 0 0 0 0 0 0 0 0 0 0 0 0 0 0 0 0 0.0025615 0 0 0 0 0 0
2.0273 -0.0021835 0.0018062 0.0049134 0.0015984 0 0.0021739 -0.0012771 0.0003634 -0.00077286 0.0046839 0.00084453 -0.011894 0 0 0 0 0 0 0 0 0 0 0 0 0 0 0 0 0 0 0 0.0025729 0 0 0 0 0 0
2.0313 -0.0016801 0.0014378 0.001461 0.0018389 0 0.0018321 -0.0015593 0.0050691 -0.0018847 0.00092047 -0.0015874 -0.022602 0 0 0 0 0 0 0 0 0 0 0 0 0 0 0 0 0 0 0 0.0012639 0 0 0 0 0 0
2.0352 -0.00048674 8.1811e-05 -0.0030853 0.0019328 0 0.0021861 0.00024537 0.0086762 -0.0019818 -0.0018021 -0.0053892 -0.0073992 0 0 0 0 0 0 0 0 0 0 0 0 0 0 0 0 0 0 0 -0.00065146 0 0 0 0 0 0
2.0391 0.00094049 -0.0012871 -0.0068886 0.0015912 0 0.0026172 0.0025189 0.0068985 -0.00047255 -0.003007 -0.0077561 0.013201 0 0 0 0 0 0 0 0 0 0 0 0 0 0 0 0 0 0 0 -0.0018668 0 0 0 0 0 0
2.043 0.0021895 -0.0019577 -0.0076801 0.00047698 0 0.0019875 0.0031788 -0.00018354 0.0024992 -0.0032688 -0.0061714 0.016619 0 0 0 0 0 0 0 0 0 0 0 0 0 0 0 0 0 0 0 -0.0018046 0 0 0 0 0 0
2.0469 0.0029332 -0.0017852 -0.0039297 -0.0011218 0 2.4724e-05 0.0016346 -0.0068878 0.0054064 -0.0029182 -0.00037221 0.0018308 0 0 0 0 0 0 0 0 0 0 0 0 0 0 0 0 0 0 0 -0.0011798 0 0 0 0 0 0
2.0508 0.0029082 -0.00098535 0.0033422 -0.0022485 0 -0.0022908 -0.00098458 -0.007055 0.0058387 -0.0022097 0.0070601 -0.011209 0 0 0 0 0 0 0 0 0 0 0 0 0 0 0 0 0 0 0 -0.001117 0 0 0 0 0 0
2.0547 0.0020488 0.00014279 0.010051 -0.0021317 0 -0.0037035 -0.0032913 -0.00059324 0.0024207 -0.002191 0.012156 -0.0045381 0 0 0 0 0 0 0 0 0 0 0 0 0 0 0 0 0 0 0 -0.0018459 0 0 0 0 0 0
2.0586 0.00070736 0.0012453 0.011375 -0.0010463 0 -0.0038026 -0.0048283 0.0058457 -0.0034014 -0.0041284 0.012107 0.018388 0 0 0 0 0 0 0 0 0 0 0 0 0 0 0 0 0 0 0 -0.0025296 0 0 0 0 0 0
2.0625 -0.00037525 0.0018441 0.0057042 -0.00014885 0 -0.0030737 -0.0056775 0.0053874 -0.0077873 -0.0074903 0.007074 0.037755 0 0 0 0 0 0 0 0 0 0 0 0 0 0 0 0 0 0 0 -0.0024198 0 0 0 0 0 0
2.0664 -0.00053884 0.0015096 -0.0033972 -0.0003607 0 -0.0021102 -0.0054423 -0.0019768 -0.0073724 -0.0092795 1.0203e-05 0.039889 0 0 0 0 0 0 0 0 0 0 0 0 0 0 0 0 0 0 0 -0.0018756 0 0 0 0 0 0
2.0703 0.00020861 0.00027244 -0.0096918 -0.0014568 0 -0.0011512 -0.0034061 -0.0093041 -0.0022175 -0.0066629 -0.0052449 0.031003 0 0 0 0 0 0 0 0 0 0 0 0 0 0 0 0 0 0 0 -0.0018876 0 0 0 0 0 0
2.0742 0.0010812 -0.001165 -0.0095332 -0.0023235 0 -0.00041836 5.6746e-05 -0.009792 0.0040142 -0.0006767 -0.0062083 0.027 0 0 0 0 0 0 0 0 0 0 0 0 0 0 0 0 0 0 0 -0.0025908 0 0 0 0 0 0
2.0781 0.001117 -0.0018064 -0.0050216 -0.0021041 0 -0.00043624 0.0028056 -0.0035679 0.0070522 0.0035637 -0.0029703 0.032247 0 0 0 0 0 0 0 0 0 0 0 0 0 0 0 0 0 0 0 -0.0026463 0 0 0 0 0 0
2.082 1.5688e-05 -0.0011471 -0.0017434 -0.001047 0 -0.0015018 0.0025012 0.0027875 0.0055259 0.0015281 0.0020962 0.033097 0 0 0 0 0 0 0 0 0 0 0 0 0 0 0 0 0 0 0 -0.00053363 0 0 0 0 0 0
2.0859 -0.0015659 0.00030714 -0.0030489 -0.00025528 0 -0.0028209 -0.00085117 0.0030373 0.0018071 -0.0055823 0.0057178 0.014706 0 0 0 0 0 0 0 0 0 0 0 0 0 0 0 0 0 0 0 0.0034535 0 0 0 0 0 0
2.0898 -0.0025603 0.0013328 -0.0065572 -0.0006773 0 -0.0027177 -0.0043384 -0.0029711 -0.00042173 -0.011111 0.0054209 -0.017828 0 0 0 0 0 0 0 0 0 0 0 0 0 0 0 0 0 0 0 0.006791 0 0 0 0 0 0
2.0938 -0.0023686 0.00093631 -0.0066608 -0.0023248 0 -0.00027601 -0.0047165 -0.010134 0.00055321 -0.0092051 0.00084106 -0.039262 0 0 0 0 0 0 0 0 0 0 0 0 0 0 0 0 0 0 0 0.0066762 0 0 0 0 0 0
2.0977 -0.001264 -0.00080483 -0.00077391 -0.0043083 0 0.0031843 -0.0017276 -0.013577 0.0032959 -0.00088373 -0.0059193 -0.027696 0 0 0 0 0 0 0 0 0 0 0 0 0 0 0 0 0 0 0 0.0026126 0 0 0 0 0 0
2.1016 -1.4147e-05 -0.0027203 0.0070379 -0.0054708 0 0.0047534 0.0014328 -0.012487 0.004836 0.0066377 -0.011222 0.011985 0 0 0 0 0 0 0 0 0 0 0 0 0 0 0 0 0 0 0 -0.0029133 0 0 0 0 0 0
2.1055 0.00081765 -0.0033917 0.009164 -0.0050588 0 0.0025673 0.0012424 -0.0090091 0.0032639 0.0069617 -0.011905 0.049558 0 0 0 0 0 0 0 0 0 0 0 0 0 0 0 0 0 0 0 -0.0063561 0 0 0 0 0 0
2.1094 0.0012046 -0.0022135 0.0017397 -0.0031042 0 -0.002114 -0.0025821 -0.0049477 -0.00093793 0.00061873 -0.0073457 0.055235 0 0 0 0 0 0 0 0 0 0 0 0 0 0 0 0 0 0 0 -0.0058231 0 0 0 0 0 0
2.1133 0.0014151 0.00014012 -0.010907 -0.00046907 0 -0.0057547 -0.0068025 -0.00070422 -0.0054971 -0.0060181 -0.00012216 0.024819 0 0 0 0 0 0 0 0 0 0 0 0 0 0 0 0 0 0 0 -0.0021779 0 0 0 0 0 0
2.1172 0.0015926 0.0021867 -0.019324 0.0014998 0 -0.0057623 -0.0078953 0.0030308 -0.0079531 -0.0075078 0.0055141 -0.018795 0 0 0 0 0 0 0 0 0 0 0 0 0 0 0 0 0 0 0 0.0020869 0 0 0 0 0 0
2.1211 0.0016334 0.002691 -0.01706 0.0017306 0 -0.0028978 -0.0053448 0.0043118 -0.0070679 -0.004337 0.0065256 -0.046506 0 0 0 0 0 0 0 0 0 0 0 0 0 0 0 0 0 0 0 0.0047869 0 0 0 0 0 0
2.125 0.0013995 0.0015347 -0.0064482 0.00025503 0 -0.00037566 -0.0016826 0.0019331 -0.0034966 -0.0011085 0.0032202 -0.044909 0 0 0 0 0 0 0 0 0 0 0 0 0 0 0 0 0 0 0 0.0051011 0 0 0 0 0 0
2.1289 0.00091509 -0.0002286 0.0033641 -0.0016123 0 -0.00056805 0.00038135 -0.0020106 0.00043236 -0.00071514 -0.0011337 -0.021213 0 0 0 0 0 0 0 0 0 0 0 0 0 0 0 0 0 0 0 0.00342 0 0 0 0 0 0
2.1328 0.00030258 -0.0011762 0.0043591 -0.0021658 0 -0.0027253 0.00042296 -0.0030601 0.0019513 -0.0014597 -0.0029823 0.0076553 0 0 0 0 0 0 0 0 0 0 0 0 0 0 0 0 0 0 0 0.0008092 0 0 0 0 0 0
2.1367 -0.00039909 -0.00059191 -0.0035859 -0.00071504 0 -0.0039869 -4.1988e-05 0.0011018 -0.00020353 -7.5352e-05 -0.0012444 0.027758 0 0 0 0 0 0 0 0 0 0 0 0 0 0 0 0 0 0 0 -0.0013243 0 0 0 0 0 0
2.1406 -0.0012323 0.00099573 -0.012998 0.001746 0 -0.002442 0.00025709 0.0074223 -0.0044055 0.0035483 0.0021601 0.033164 0 0 0 0 0 0 0 0 0 0 0 0 0 0 0 0 0 0 0 -0.0016384 0 0 0 0 0 0
2.1445 -0.002108 0.0022385 -0.015502 0.0033485 0 0.0010402 0.0011021 0.0098251 -0.0068576 0.0059102 0.0043231 0.025371 0 0 0 0 0 0 0 0 0 0 0 0 0 0 0 0 0 0 0 0.00032914 0 0 0 0 0 0
2.1484 -0.0026854 0.0020387 -0.0086871 0.0029747 0 0.0039395 0.0016474 0.0053391 -0.0045064 0.0042215 0.003926 0.012387 0 0 0 0 0 0 0 0 0 0 0 0 0 0 0 0 0 0 0 0.0034708 0 0 0 0 0 0
2.1523 -0.002583 0.00041422 0.002658 0.0011704 0 0.0046545 0.0018239 -0.0024831 0.002053 7.4243e-05 0.0020121 0.0065632 0 0 0 0 0 0 0 0 0 0 0 0 0 0 0 0 0 0 0 0.005541 0 0 0 0 0 0
2.1563 -0.0017581 -0.0015401 0.011315 -0.00051446 0 0.0036874 0.0022983 -0.006864 0.0085301 -0.0022043 0.00046698 0.017032 0 0 0 0 0 0 0 0 0 0 0 0 0 0 0 0 0 0 0 0.0047962 0 0 0 0 0 0
2.1602 -0.00063295 -0.0025485 0.013586 -0.0010358 0 0.0024927 0.0031708 -0.0045691 0.010316 -0.00065758 -2.6658e-05 0.039652 0 0 0 0 0 0 0 0 0 0 0 0 0 0 0 0 0 0 0 0.0015114 0 0 0 0 0 0
2.1641 0.00022162 -0.0021391 0.011279 -0.00067245 0 0.0017021 0.0033919 0.0010042 0.0064949 0.0019043 -0.00042348 0.055561 0 0 0 0 0 0 0 0 0 0 0 0 0 0 0 0 0 0 0 -0.0021542 0 0 0 0 0 0
2.168 0.00055464 -0.0009065 0.0087595 -0.00042579 0 0.00082623 0.0019315 0.003603 0.00070577 0.0012522 -0.0018462 0.044952 0 0 0 0 0 0 0 0 0 0 0 0 0 0 0 0 0 0 0 -0.0039476 0 0 0 0 0 0
2.1719 0.0005908 9.7098e-05 0.0084787 -0.00080634 0 -0.00054416 -0.00070338 0.00054636 -0.0021306 -0.0030353 -0.0039747 0.0064638 0 0 0 0 0 0 0 0 0 0 0 0 0 0 0 0 0 0 0 -0.0033072 0 0 0 0 0 0
2.1758 0.00073609 0.00023327 0.0091028 -0.0013764 0 -0.0018648 -0.0026961 -0.005006 -0.00023709 -0.0067097 -0.005149 -0.037389 0 0 0 0 0 0 0 0 0 0 0 0 0 0 0 0 0 0 0 -0.0015038 0 0 0 0 0 0
2.1797 0.001161 -0.00034301 0.0073889 -0.0014482 0 -0.0023119 -0.0028774 -0.0078756 0.0036148 -0.005546 -0.0041143 -0.057519 0 0 0 0 0 0 0 0 0 0 0 0 0 0 0 0 0 0 0 -0.00020804 0 0 0 0 0 0
2.1836 0.0016741 -0.0010097 0.0015342 -0.0010066 0 -0.0020617 -0.0020843 -0.0061491 0.0049473 -0.00023257 -0.0015047 -0.043962 0 0 0 0 0 0 0 0 0 0 0 0 0 0 0 0 0 0 0 -5.7688e-05 0 0 0 0 0 0
2.1875 0.0019475 -0.0012697 -0.0070824 -0.0007479 0 -0.0023202 -0.0021147 -0.0023299 0.0017938 0.0042064 0.00058357 -0.014778 0 0 0 0 0 0 0 0 0 0 0 0 0 0 0 0 0 0 0 -0.00052025 0 0 0 0 0 0
2.1914 0.0017941 -0.001038 -0.014894 -0.0012266 0 -0.0038022 -0.0033957 7.9112e-05 -0.0037216 0.0038117 0.00054026 0.0016718 0 0 0 0 0 0 0 0 0 0 0 0 0 0 0 0 0 0 0 -0.00079674 0 0 0 0 0 0
2.1953 0.001223 -0.00048715 -0.018588 -0.0021501 0 -0.005464 -0.0042516 9.89e-05 -0.0076375 -0.00024389 -0.0012756 -0.0061608 0 0 0 0 0 0 0 0 0 0 0 0 0 0 0 0 0 0 0 -0.00055407 0 0 0 0 0 0
2.1992 0.00031831 0.00021726 -0.016992 -0.002648 0 -0.005263 -0.0028984 -0.00079094 -0.0077167 -0.0034033 -0.002969 -0.023841 0 0 0 0 0 0 0 0 0 0 0 0 0 0 0 0 0 0 0 0.00014167 0 0 0 0 0 0
2.2031 -0.00082208 0.00095517 -0.011402 -0.0021848 0 -0.002393 7.0117e-05 -0.0012299 -0.0049067 -0.003009 -0.0028998 -0.028568 0 0 0 0 0 0 0 0 0 0 0 0 0 0 0 0 0 0 0 0.00117 0 0 0 0 0 0
2.207 -0.0020028 0.0015118 -0.0046689 -0.0010664 0 0.0014842 0.0018292 -0.0013399 -0.0017855 -0.00095036 -0.0009989 -0.014403 0 0 0 0 0 0 0 0 0 0 0 0 0 0 0 0 0 0 0 0.0022794 0 0 0 0 0 0
2.2109 -0.0028759 0.0015704 0.00021765 -2.0518e-05 0 0.0036076 0.0003178 -0.0015036 -3.2896e-05 -0.00087142 0.0015008 0.0017154 0 0 0 0 0 0 0 0 0 0 0 0 0 0 0 0 0 0 0 0.002785 0 0 0 0 0 0
2.2148 -0.0030888 0.00097279 0.0015338 0.00058527 0 0.0028375 -0.0031629 -0.00095975 0.00057616 -0.0035472 0.003296 -0.00080746 0 0 0 0 0 0 0 0 0 0 0 0 0 0 0 0 0 0 0 0.0018323 0 0 0 0 0 0
2.2188 -0.0025471 -1.1844e-05 -0.00024134 0.0009725 0 0.00084385 -0.0048594 0.0012837 0.0011924 -0.0059336 0.0038303 -0.022795 0 0 0 0 0 0 0 0 0 0 0 0 0 0 0 0 0 0 0 -0.00066185 0 0 0 0 0 0
2.2227 -0.001511 -0.00077498 -0.0025999 0.0014497 0 0.00040923 -0.0022954 0.0043144 0.0024386 -0.0048035 0.0031771 -0.042937 0 0 0 0 0 0 0 0 0 0 0 0 0 0 0 0 0 0 0 -0.0034166 0 0 0 0 0 0
2.2266 -0.00040009 -0.00083162 -0.002632 0.0018831 0 0.002561 0.0030919 0.0053205 0.0039535 -0.00049812 0.0016609 -0.0392 0 0 0 0 0 0 0 0 0 0 0 0 0 0 0 0 0 0 0 -0.0045519 0 0 0 0 0 0
2.2305 0.00050294 -0.00024112 0.00069043 0.0018203 0 0.0055066 0.0072529 0.0026462 0.0049337 0.0035294 -0.00010822 -0.011602 0 0 0 0 0 0 0 0 0 0 0 0 0 0 0 0 0 0 0 -0.0032631 0 0 0 0 0 0
2.2344 0.001153 0.00044677 0.0053972 0.0010999 0 0.0064313 0.0073821 -0.0015161 0.0047446 0.0045476 -0.0011182 0.017206 0 0 0 0 0 0 0 0 0 0 0 0 0 0 0 0 0 0 0 -0.00070801 0 0 0 0 0 0
2.2383 0.0015981 0.00069777 0.007901 0.00017414 0 0.0042499 0.0042966 -0.002643 0.0031171 0.0031262 -0.00054066 0.023978 0 0 0 0 0 0 0 0 0 0 0 0 0 0 0 0 0 0 0 0.00099115 0 0 0 0 0 0
2.2422 0.0018234 0.00046714 0.0060807 -0.00028264 0 0.00055281 0.0011104 0.0012529 0.0002586 0.0017544 0.0011521 0.0071539 0 0 0 0 0 0 0 0 0 0 0 0 0 0 0 0 0 0 0 0.00073747 0 0 0 0 0 0
2.2461 0.0017876 0.00018254 0.0013799 -5.1736e-05 0 -0.0020031 2.1972e-05 0.00675 -0.0028877 0.0016979 0.0019182 -0.012326 0 0 0 0 0 0 0 0 0 0 0 0 0 0 0 0 0 0 0 -0.00060516 0 0 0 0 0 0
2.25 0.0015655 0.00026683 -0.0022776 0.00041999 0 -0.0020496 0.00074182 0.0079697 -0.0047144 0.0020787 -0.00028215 -0.011337 0 0 0 0 0 0 0 0 0 0 0 0 0 0 0 0 0 0 0 -0.0012819 0 0 0 0 0 0
2.2539 0.0013411 0.00068652 -0.0020752 0.0004896 0 -0.00034589 0.0017756 0.002768 -0.0038889 0.0019019 -0.0051208 0.014279 0 0 0 0 0 0 0 0 0 0 0 0 0 0 0 0 0 0 0 -0.00049417 0 0 0 0 0 0
2.2578 0.0011944 0.00097276 0.00092378 -6.1005e-05 0 0.0013478 0.0024699 -0.0045012 -0.00065619 0.0018826 -0.0092663 0.046948 0 0 0 0 0 0 0 0 0 0 0 0 0 0 0 0 0 0 0 0.00099207 0 0 0 0 0 0
2.2617 0.0009433 0.00068503 0.0026981 -0.00087278 0 0.0019097 0.0032824 -0.0070192 0.0028782 0.0034037 -0.0088111 0.06337 0 0 0 0 0 0 0 0 0 0 0 0 0 0 0 0 0 0 0 0.0019897 0 0 0 0 0 0
2.2656 0.00030826 -0.0001413 0.00029389 -0.0013785 0 0.0014693 0.0043537 -0.002336 0.0042086 0.0060065 -0.0029699 0.053082 0 0 0 0 0 0 0 0 0 0 0 0 0 0 0 0 0 0 0 0.0022837 0 0 0 0 0 0
2.2695 -0.00070709 -0.00099277 -0.0048903 -0.0012444 0 0.00084277 0.0046626 0.005191 0.0025479 0.0070717 0.0045562 0.023962 0 0 0 0 0 0 0 0 0 0 0 0 0 0 0 0 0 0 0 0.0026012 0 0 0 0 0 0
2.2734 -0.0016497 -0.0013166 -0.0080101 -0.00051929 0 0.00072228 0.003118 0.0088766 -0.00043995 0.0046752 0.0083361 -0.0069016 0 0 0 0 0 0 0 0 0 0 0 0 0 0 0 0 0 0 0 0.0033187 0 0 0 0 0 0
2.2773 -0.001933 -0.00098953 -0.0053531 0.00046608 0 0.0013379 0.00021203 0.0062321 -0.0021494 0.00029632 0.0058731 -0.026284 0 0 0 0 0 0 0 0 0 0 0 0 0 0 0 0 0 0 0 0.0036476 0 0 0 0 0 0
2.2813 -0.0013768 -0.00039497 0.0017175 0.0012453 0 0.0024905 -0.0020825 0.00075331 -0.0013925 -0.0022713 -0.00017749 -0.031038 0 0 0 0 0 0 0 0 0 0 0 0 0 0 0 0 0 0 0 0.0024436 0 0 0 0 0 0
2.2852 -0.00041363 -5.5424e-05 0.0074671 0.0013888 0 0.0036085 -0.0023567 -0.0023479 0.00068235 -0.0010045 -0.0044286 -0.0255 0 0 0 0 0 0 0 0 0 0 0 0 0 0 0 0 0 0 0 -0.00027108 0 0 0 0 0 0
2.2891 0.00029418 -0.00016441 0.006814 0.00078282 0 0.0038958 -0.0013733 -0.0013335 0.0019224 0.0019613 -0.0035502 -0.015642 0 0 0 0 0 0 0 0 0 0 0 0 0 0 0 0 0 0 0 -0.0029763 0 0 0 0 0 0
2.293 0.00045948 -0.00044009 9.267e-05 -0.00014156 0 0.0028284 -0.0011726 0.0013866 0.0012869 0.0026777 0.0011132 -0.0056563 0 0 0 0 0 0 0 0 0 0 0 0 0 0 0 0 0 0 0 -0.0040665 0 0 0 0 0 0
2.2969 0.00038164 -0.00042642 -0.0069755 -0.00060003 0 0.00076204 -0.0025806 0.0029012 -0.00036734 -4.8524e-05 0.0053812 0.0020736 0 0 0 0 0 0 0 0 0 0 0 0 0 0 0 0 0 0 0 -0.0034561 0 0 0 0 0 0
2.3008 0.00055746 3.9989e-05 -0.0082058 -0.00012866 0 -0.00107 -0.0040768 0.0028938 -0.0013949 -0.0031977 0.0063894 0.0060924 0 0 0 0 0 0 0 0 0 0 0 0 0 0 0 0 0 0 0 -0.0025086 0 0 0 0 0 0
2.3047 0.0011165 0.00064005 -0.0023013 0.00083124 0 -0.00148 -0.0034998 0.002814 -0.0009974 -0.0030298 0.0048683 0.0060321 0 0 0 0 0 0 0 0 0 0 0 0 0 0 0 0 0 0 0 -0.0023575 0 0 0 0 0 0
2.3086 0.0016695 0.00086126 0.0061654 0.001169 0 -0.00043107 -0.00069569 0.0030064 0.00024182 0.00047862 0.0036171 0.0033334 0 0 0 0 0 0 0 0 0 0 0 0 0 0 0 0 0 0 0 -0.0025972 0 0 0 0 0 0
2.3125 0.0016939 0.00051501 0.010817 0.00015217 0 0.00083686 0.0020268 0.0020088 0.0011357 0.0034833 0.0042192 0.0009232 0 0 0 0 0 0 0 0 0 0 0 0 0 0 0 0 0 0 0 -0.0019096 0 0 0 0 0 0
2.3164 0.0010184 -2.4209e-05 0.0087162 -0.001691 0 0.00092861 0.0022968 -0.0010217 0.00090498 0.0026491 0.0055409 0.0013386 0 0 0 0 0 0 0 0 0 0 0 0 0 0 0 0 0 0 0 0.00011286 0 0 0 0 0 0
2.3203 -7.7689e-05 -0.00014552 0.0021957 -0.0028711 0 -0.00040038 0.00026106 -0.0042332 -0.00047799 -0.0010558 0.0052854 0.0046199 0 0 0 0 0 0 0 0 0 0 0 0 0 0 0 0 0 0 0 0.0021618 0 0 0 0 0 0
2.3242 -0.0011664 0.00036467 -0.003836 -0.0022937 0 -0.0020608 -0.0016027 -0.0046286 -0.0024654 -0.003585 0.0025888 0.00796 0 0 0 0 0 0 0 0 0 0 0 0 0 0 0 0 0 0 0 0.0024958 0 0 0 0 0 0
2.3281 -0.0019794 0.0010062 -0.0061675 -0.00036266 0 -0.0026955 -0.0012195 -0.0017937 -0.0040762 -0.0025517 -0.0011412 0.0078663 0 0 0 0 0 0 0 0 0 0 0 0 0 0 0 0 0 0 0 0.00092475 0 0 0 0 0 0
2.332 -0.0024243 0.00096115 -0.0052528 0.0013498 0 -0.001836 0.00092143 0.00090381 -0.0040587 0.00016246 -0.0037111 0.0033291 0 0 0 0 0 0 0 0 0 0 0 0 0 0 0 0 0 0 0 -0.00078838 0 0 0 0 0 0
2.3359 -0.0024308 -9.1266e-05 -0.0036698 0.0016002 0 -4.0708e-05 0.0025617 -0.00025754 -0.0015845 0.00095765 -0.0040632 -0.0028796 0 0 0 0 0 0 0 0 0 0 0 0 0 0 0 0 0 0 0 -0.00064653 0 0 0 0 0 0
2.3398 -0.0019415 -0.0015266 -0.0031687 0.0006253 0 0.0018506 0.0023445 -0.0048552 0.0026822 -0.00096359 -0.0026991 -0.006445 0 0 0 0 0 0 0 0 0 0 0 0 0 0 0 0 0 0 0 0.0015782 0 0 0 0 0 0
2.3438 -0.0010922 -0.0022217 -0.0032533 -0.00023079 0 0.0033086 0.0011928 -0.0081427 0.0063294 -0.0026318 -0.0006812 -0.0056071 0 0 0 0 0 0 0 0 0 0 0 0 0 0 0 0 0 0 0 0.0041778 0 0 0 0 0 0
2.3477 -0.00028259 -0.0015672 -0.0022802 1.3212e-05 0 0.003984 0.00089756 -0.0059513 0.0066833 -0.0010698 0.0012425 -0.0029847 0 0 0 0 0 0 0 0 0 0 0 0 0 0 0 0 0 0 0 0.0052264 0 0 0 0 0 0
2.3516 9.8833e-05 -8.8094e-05 0.00041563 0.0009804 0 0.0034044 0.0017758 0.00053393 0.0031661 0.0028419 0.0025229 -0.0026154 0 0 0 0 0 0 0 0 0 0 0 0 0 0 0 0 0 0 0 0.004245 0 0 0 0 0 0
2.3555 8.3173e-05 0.00099193 0.0035287 0.001433 0 0.0012905 0.0022771 0.0055991 -0.0017843 0.0051921 0.0024608 -0.0047701 0 0 0 0 0 0 0 0 0 0 0 0 0 0 0 0 0 0 0 0.0021955 0 0 0 0 0 0
2.3594 0.00016957 0.00088824 0.0047127 0.00065818 0 -0.0017019 0.00097327 0.0048378 -0.0045848 0.0036631 0.00069034 -0.0045199 0 0 0 0 0 0 0 0 0 0 0 0 0 0 0 0 0 0 0 0.00023482 0 0 0 0 0 0
2.3633 0.00083345 -3.2035e-06 0.0024467 -0.00076537 0 -0.0039112 -0.0015434 -0.0002457 -0.0037221 0.00036184 -0.0018557 0.0029244 0 0 0 0 0 0 0 0 0 0 0 0 0 0 0 0 0 0 0 -0.0011018 0 0 0 0 0 0
2.3672 0.0019331 -0.00052894 -0.0027428 -0.0015806 0 -0.0038454 -0.0031885 -0.0038868 -0.0011535 -0.00067344 -0.0030193 0.014669 0 0 0 0 0 0 0 0 0 0 0 0 0 0 0 0 0 0 0 -0.0015606 0 0 0 0 0 0
2.3711 0.0026724 1.6832e-05 -0.0085239 -0.0011077 0 -0.0016586 -0.0027201 -0.0021691 -0.00028553 0.0016138 -0.0011701 0.019208 0 0 0 0 0 0 0 0 0 0 0 0 0 0 0 0 0 0 0 -0.00065946 0 0 0 0 0 0
2.375 0.0022706 0.0011121 -0.012143 0.00018171 0 0.00069919 -0.0010815 0.0029994 -0.0024259 0.0039254 0.0028659 0.0057277 0 0 0 0 0 0 0 0 0 0 0 0 0 0 0 0 0 0 0 0.0018261 0 0 0 0 0 0
2.3789 0.00073681 0.0014798 -0.011988 0.0012407 0 0.0011001 -0.00016777 0.0061532 -0.0053583 0.0025933 0.0059734 -0.023698 0 0 0 0 0 0 0 0 0 0 0 0 0 0 0 0 0 0 0 0.0048297 0 0 0 0 0 0
2.3828 -0.0010324 0.00039056 -0.0084387 0.0014201 0 -0.00083274 -0.0005469 0.0040716 -0.0056177 -0.001757 0.0053693 -0.051654 0 0 0 0 0 0 0 0 0 0 0 0 0 0 0 0 0 0 0 0.0060838 0 0 0 0 0 0
2.3867 -0.0019889 -0.0014974 -0.0035552 0.00084151 0 -0.0034009 -0.00090433 -0.0011415 -0.0021663 -0.0045793 0.0013049 -0.057655 0 0 0 0 0 0 0 0 0 0 0 0 0 0 0 0 0 0 0 0.0039756 0 0 0 0 0 0
2.3906 -0.0018339 -0.0026358 0.00019309 4.6786e-06 0 -0.0044258 0.00013506 -0.004613 0.0023792 -0.0026639 -0.0029728 -0.035579 0 0 0 0 0 0 0 0 0 0 0 0 0 0 0 0 0 0 0 -0.00048673 0 0 0 0 0 0
2.3945 -0.001242 -0.0019902 0.0014141 -0.00072658 0 -0.0031331 0.0020615 -0.0036959 0.0043002 0.001798 -0.0041886 8.2623e-05 0 0 0 0 0 0 0 0 0 0 0 0 0 0 0 0 0 0 0 -0.0039764 0 0 0 0 0 0
2.3984 -0.0012074 -2.2148e-05 0.00052849 -0.0012236 0 -0.00052681 0.0028514 -0.00010404 0.0024815 0.0033081 -0.0020707 0.026082 0 0 0 0 0 0 0 0 0 0 0 0 0 0 0 0 0 0 0 -0.0036765 0 0 0 0 0 0
2.4023 -0.0021278 0.0016707 -0.00074661 -0.0014201 0 0.0018253 0.0013193 0.0024362 -0.0005501 -0.00078541 0.00057424 0.030097 0 0 0 0 0 0 0 0 0 0 0 0 0 0 0 0 0 0 0 -3.4138e-05 0 0 0 0 0 0
2.4063 -0.003433 0.0017011 -0.00074791 -0.0013021 0 0.0030737 -0.0013167 0.001855 -0.0012515 -0.0070272 0.00075455 0.019989 0 0 0 0 0 0 0 0 0 0 0 0 0 0 0 0 0 0 0 0.0034645 0 0 0 0 0 0
2.4102 -0.0040225 -1.0697e-05 0.001011 -0.0010851 0 0.0031879 -0.0025853 -0.001073 0.0014135 -0.0093521 -0.0018434 0.014316 0 0 0 0 0 0 0 0 0 0 0 0 0 0 0 0 0 0 0 0.0034995 0 0 0 0 0 0
2.4141 -0.0030836 -0.0022972 0.0037455 -0.0011732 0 0.0022444 -0.0014216 -0.0043806 0.0050892 -0.0056044 -0.0048525 0.023893 0 0 0 0 0 0 0 0 0 0 0 0 0 0 0 0 0 0 0 -1.3461e-05 0 0 0 0 0 0
2.418 -0.00064983 -0.0037544 0.0061842 -0.0017433 0 0.0001735 0.00065556 -0.0067837 0.006443 0.00010778 -0.0058237 0.042289 0 0 0 0 0 0 0 0 0 0 0 0 0 0 0 0 0 0 0 -0.0040281 0 0 0 0 0 0
2.4219 0.002411 -0.003723 0.0073755 -0.0024207 0 -0.0026332 0.0011856 -0.0078628 0.0042427 0.0017903 -0.0045406 0.053451 0 0 0 0 0 0 0 0 0 0 0 0 0 0 0 0 0 0 0 -0.0054163 0 0 0 0 0 0
2.4258 0.0048466 -0.0024891 0.0068864 -0.0025898 0 -0.0048716 -0.00060266 -0.0073467 0.00012533 -0.0021621 -0.0027341 0.047595 0 0 0 0 0 0 0 0 0 0 0 0 0 0 0 0 0 0 0 -0.0037573 0 0 0 0 0 0
2.4297 0.0056069 -0.00079288 0.0045763 -0.0021399 0 -0.0050778 -0.0030465 -0.0052121 -0.0032689 -0.0075269 -0.0018486 0.029526 0 0 0 0 0 0 0 0 0 0 0 0 0 0 0 0 0 0 0 -0.0011536 0 0 0 0 0 0
2.4336 0.0043352 0.00072352 0.00054574 -0.0017571 0 -0.0031043 -0.0038904 -0.0025112 -0.0045704 -0.008888 -0.0015195 0.012654 0 0 0 0 0 0 0 0 0 0 0 0 0 0 0 0 0 0 0 0.00034854 0 0 0 0 0 0
2.4375 0.0016005 0.0016862 -0.0045736 -0.0022264 0 -0.00063609 -0.0025788 -0.0012034 -0.004228 -0.0050802 -0.00037969 0.0064932 0 0 0 0 0 0 0 0 0 0 0 0 0 0 0 0 0 0 0 0.00073391 0 0 0 0 0 0
2.4414 -0.0012871 0.0018786 -0.0095038 -0.0033884 0 0.00015536 -0.00055284 -0.0023539 -0.0033661 0.00019506 0.0019285 0.010268 0 0 0 0 0 0 0 0 0 0 0 0 0 0 0 0 0 0 0 0.0013787 0 0 0 0 0 0
2.4453 -0.0029148 0.0012007 -0.012857 -0.0040063 0 -0.0013447 0.00051636 -0.0045809 -0.0025932 0.0026007 0.0039698 0.017056 0 0 0 0 0 0 0 0 0 0 0 0 0 0 0 0 0 0 0 0.0028762 0 0 0 0 0 0
2.4492 -0.0025825 -0.00018557 -0.013992 -0.0029473 0 -0.0035769 0.00040761 -0.0050269 -0.0018967 0.0012742 0.0039118 0.021889 0 0 0 0 0 0 0 0 0 0 0 0 0 0 0 0 0 0 0 0.0040446 0 0 0 0 0 0
2.4531 -0.0007559 -0.0017458 -0.013259 -0.00054997 0 -0.0043389 0.00015861 -0.0023543 -0.0012125 -0.0012217 0.0015646 0.025067 0 0 0 0 0 0 0 0 0 0 0 0 0 0 0 0 0 0 0 0.0032865 0 0 0 0 0 0
2.457 0.0012409 -0.0027394 -0.011258 0.0013922 0 -0.0028955 0.00050365 0.0014815 -0.00066025 -0.002149 -0.0011692 0.029008 0 0 0 0 0 0 0 0 0 0 0 0 0 0 0 0 0 0 0 0.00065561 0 0 0 0 0 0
2.4609 0.0021313 -0.0026178 -0.0079055 0.0012597 0 -0.00048582 0.00089976 0.0030171 -0.00026104 -0.001037 -0.0019247 0.033975 0 0 0 0 0 0 0 0 0 0 0 0 0 0 0 0 0 0 0 -0.0018418 0 0 0 0 0 0
2.4648 0.0015257 -0.001366 -0.0025865 -0.00071726 0 0.0011629 0.00020728 0.0010128 0.00018327 0.00081573 8.0204e-05 0.037518 0 0 0 0 0 0 0 0 0 0 0 0 0 0 0 0 0 0 0 -0.0021688 0 0 0 0 0 0
2.4688 6.4148e-05 0.00045157 0.0044537 -0.0025374 0 0.0015563 -0.0018807 -0.0019706 0.00069492 0.0021985 0.0035146 0.036921 0 0 0 0 0 0 0 0 0 0 0 0 0 0 0 0 0 0 0 -0.00035222 0 0 0 0 0 0
2.4727 -0.0011754 0.0019512 0.010952 -0.0023285 0 0.0015302 -0.0042951 -0.0021194 0.00081117 0.0026939 0.0061714 0.03089 0 0 0 0 0 0 0 0 0 0 0 0 0 0 0 0 0 0 0 0.0014928 0 0 0 0 0 0
2.4766 -0.0014564 0.0023449 0.013447 -0.00020867 0 0.0018563 -0.0054268 0.0015542 7.1307e-05 0.0020701 0.0065911 0.019255 0 0 0 0 0 0 0 0 0 0 0 0 0 0 0 0 0 0 0 0.0012102 0 0 0 0 0 0
2.4805 -0.00073766 0.0013389 0.010013 0.0017907 0 0.0021809 -0.0043688 0.0060296 -0.0010735 0.00012896 0.0047433 0.0028493 0 0 0 0 0 0 0 0 0 0 0 0 0 0 0 0 0 0 0 -0.0013976 0 0 0 0 0 0
2.4844 0.00053334 -0.00064073 0.0025787 0.0016847 0 0.0015758 -0.0014283 0.0073302 -0.0011807 -0.002356 0.0017059 -0.015065 0 0 0 0 0 0 0 0 0 0 0 0 0 0 0 0 0 0 0 -0.0045224 0 0 0 0 0 0
2.4883 0.0018349 -0.0025583 -0.0037175 -0.00058104 0 -7.3363e-05 0.0022162 0.0045487 0.00087294 -0.0032889 -0.00091385 -0.028243 0 0 0 0 0 0 0 0 0 0 0 0 0 0 0 0 0 0 0 -0.0060436 0 0 0 0 0 0
2.4922 0.0027898 -0.0032812 -0.0042347 -0.0031534 0 -0.0016584 0.005091 0.00060744 0.0043394 -0.0010007 -0.0014834 -0.030805 0 0 0 0 0 0 0 0 0 0 0 0 0 0 0 0 0 0 0 -0.0051496 0 0 0 0 0 0
2.4961 0.0031366 -0.002289 0.0013298 -0.0040676 0 -0.0020205 0.0058833 -0.00085895 0.0066404 0.0033193 0.00090363 -0.02286 0 0 0 0 0 0 0 0 0 0 0 0 0 0 0 0 0 0 0 -0.0025301 0 0 0 0 0 0
2.5 0.0026988 -0.00010473 0.0084319 -0.0029709 0 -0.0013164 0.0039648 0.00096061 0.0054125 0.0057483 0.0054142 -0.012221 0 0 0 0 0 0 0 0 0 0 0 0 0 0 0 0 0 0 0 0.0005457 0 0 0 0 0 0
2.5039 0.0015175 0.0019489 0.011216 -0.0011851 0 -0.00086956 8.1144e-06 0.0036489 0.00079072 0.0032239 0.0091622 -0.0084244 0 0 0 0 0 0 0 0 0 0 0 0 0 0 0 0 0 0 0 0.0030444 0 0 0 0 0 0
2.5078 4.6148e-06 0.002589 0.0071828 -0.00028764 0 -0.0015849 -0.0039342 0.0042308 -0.0043525 -0.0027875 0.0086624 -0.013472 0 0 0 0 0 0 0 0 0 0 0 0 0 0 0 0 0 0 0 0.0042865 0 0 0 0 0 0
2.5117 -0.0011642 0.0014162 -0.0010036 -0.00075276 0 -0.0027789 -0.0054931 0.0018319 -0.0066108 -0.0069326 0.0026063 -0.018828 0 0 0 0 0 0 0 0 0 0 0 0 0 0 0 0 0 0 0 0.0038543 0 0 0 0 0 0
2.5156 -0.0014615 -0.00086603 -0.0079683 -0.0018464 0 -0.0028861 -0.0037169 -0.002091 -0.0047161 -0.0050491 -0.0062788 -0.013173 0 0 0 0 0 0 0 0 0 0 0 0 0 0 0 0 0 0 0 0.0018772 0 0 0 0 0 0
2.5195 -0.00091446 -0.0029791 -0.0099836 -0.0025537 0 -0.0013196 7.9791e-06 -0.0053894 -0.00030545 0.0013433 -0.012429 0.0056779 0 0 0 0 0 0 0 0 0 0 0 0 0 0 0 0 0 0 0 -0.00056789 0 0 0 0 0 0
2.5234 -0.00011944 -0.0038839 -0.0073882 -0.0024307 0 0.00066358 0.0029005 -0.0066019 0.0036713 0.0061433 -0.011369 0.026685 0 0 0 0 0 0 0 0 0 0 0 0 0 0 0 0 0 0 0 -0.0017502 0 0 0 0 0 0
2.5273 0.00020195 -0.00329 -0.0033263 -0.0016781 0 0.0011972 0.0029364 -0.0051774 0.0052146 0.0046458 -0.0033456 0.034474 0 0 0 0 0 0 0 0 0 0 0 0 0 0 0 0 0 0 0 -0.00046833 0 0 0 0 0 0
2.5313 -0.00024134 -0.0016382 -0.00051544 -0.0007119 0 -0.00014148 0.0003305 -0.0014363 0.0042756 -0.0016761 0.0065124 0.023352 0 0 0 0 0 0 0 0 0 0 0 0 0 0 0 0 0 0 0 0.0027909 0 0 0 0 0 0
2.5352 -0.0010966 0.0002357 0.00075326 0.00012785 0 -0.0017497 -0.0029106 0.0030331 0.0021255 -0.006621 0.011852 0.0029175 0 0 0 0 0 0 0 0 0 0 0 0 0 0 0 0 0 0 0 0.0058911 0 0 0 0 0 0
2.5391 -0.0016558 0.0014724 0.0018274 0.00054631 0 -0.001622 -0.0047843 0.0054492 0.00017492 -0.0054615 0.0096593 -0.010362 0 0 0 0 0 0 0 0 0 0 0 0 0 0 0 0 0 0 0 0.0064477 0 0 0 0 0 0
2.543 -0.0013895 0.0015135 0.0034412 0.00028203 0 0.00049688 -0.0047114 0.0035473 -0.00072267 0.0005293 0.0020981 -0.0076399 0 0 0 0 0 0 0 0 0 0 0 0 0 0 0 0 0 0 0 0.0035108 0 0 0 0 0 0
2.5469 -0.00030592 0.00039636 0.0045292 -0.00064953 0 0.0027094 -0.0034919 -0.0019748 -0.00043438 0.0057022 -0.005515 0.0054611 0 0 0 0 0 0 0 0 0 0 0 0 0 0 0 0 0 0 0 -0.0017784 0 0 0 0 0 0
2.5508 0.0010955 -0.0011236 0.0032314 -0.0017259 0 0.0027588 -0.0022419 -0.0070218 0.00042944 0.0057311 -0.0085872 0.01546 0 0 0 0 0 0 0 0 0 0 0 0 0 0 0 0 0 0 0 -0.0069239 0 0 0 0 0 0
2.5547 0.0021739 -0.0018924 -0.0011054 -0.0021306 0 0.00021371 -0.0015042 -0.0071155 0.00070713 0.0013535 -0.0058815 0.013821 0 0 0 0 0 0 0 0 0 0 0 0 0 0 0 0 0 0 0 -0.0094998 0 0 0 0 0 0
2.5586 0.0025104 -0.0011253 -0.0069832 -0.0013848 0 -0.003074 -0.0011498 -0.0015858 -0.00051869 -0.0032339 0.00054615 0.0034099 0 0 0 0 0 0 0 0 0 0 0 0 0 0 0 0 0 0 0 -0.0083127 0 0 0 0 0 0
2.5625 0.0020627 0.00088317 -0.011698 0.00015662 0 -0.004563 -0.00075162 0.005294 -0.0028128 -0.0048562 0.0072106 -0.006596 0 0 0 0 0 0 0 0 0 0 0 0 0 0 0 0 0 0 0 -0.0038566 0 0 0 0 0 0
2.5664 0.0010885 0.0027934 -0.013203 0.0014599 0 -0.0030841 8.7968e-05 0.0078898 -0.0041666 -0.0037408 0.011095 -0.010842 0 0 0 0 0 0 0 0 0 0 0 0 0 0 0 0 0 0 0 0.0019015 0 0 0 0 0 0
2.5703 -4.3881e-05 0.003165 -0.011309 0.0015443 0 0.00039312 0.0015302 0.004352 -0.0024921 -0.0019292 0.010669 -0.012228 0 0 0 0 0 0 0 0 0 0 0 0 0 0 0 0 0 0 0 0.0062918 0 0 0 0 0 0
2.5742 -0.0010252 0.0016266 -0.0075429 0.00020762 0 0.00366 0.003278 -0.0016987 0.0021298 -0.00042839 0.006215 -0.016761 0 0 0 0 0 0 0 0 0 0 0 0 0 0 0 0 0 0 0 0.0071655 0 0 0 0 0 0
2.5781 -0.0016972 -0.00074989 -0.004138 -0.0017945 0 0.0048611 0.0045246 -0.0046305 0.0067291 0.0013975 -0.00025792 -0.0252 0 0 0 0 0 0 0 0 0 0 0 0 0 0 0 0 0 0 0 0.0041465 0 0 0 0 0 0
2.582 -0.0020601 -0.0022705 -0.0029255 -0.003197 0 0.0036157 0.0044338 -0.0019549 0.0075352 0.0040285 -0.0057342 -0.030933 0 0 0 0 0 0 0 0 0 0 0 0 0 0 0 0 0 0 0 -0.00091462 0 0 0 0 0 0
2.5859 -0.00221 -0.0019774 -0.004513 -0.0029911 0 0.0011614 0.002982 0.00378 0.0033839 0.0064189 -0.0077206 -0.026607 0 0 0 0 0 0 0 0 0 0 0 0 0 0 0 0 0 0 0 -0.0048992 0 0 0 0 0 0
2.5898 -0.0022296 -0.00037969 -0.0078616 -0.0010844 0 -0.00040748 0.001291 0.0077704 -0.0027672 0.0070005 -0.0058457 -0.012656 0 0 0 0 0 0 0 0 0 0 0 0 0 0 0 0 0 0 0 -0.0054053 0 0 0 0 0 0
2.5938 -0.0020909 0.0010476 -0.01058 0.0015124 0 0.00052504 0.00080997 0.007235 -0.005998 0.0057037 -0.0021657 0.001455 0 0 0 0 0 0 0 0 0 0 0 0 0 0 0 0 0 0 0 -0.0023926 0 0 0 0 0 0
2.5977 -0.0016451 0.0011137 -0.010229 0.0031833 0 0.0038128 0.0019208 0.0031525 -0.0035824 0.0042471 0.00040493 0.0053039 0 0 0 0 0 0 0 0 0 0 0 0 0 0 0 0 0 0 0 0.0018195 0 0 0 0 0 0
2.6016 -0.00074183 -0.00017654 -0.0061442 0.0027557 0 0.0072609 0.0034126 -0.001388 0.0026021 0.0041618 0.00038809 -0.0025527 0 0 0 0 0 0 0 0 0 0 0 0 0 0 0 0 0 0 0 0.0042561 0 0 0 0 0 0
2.6055 0.00058663 -0.0017479 -0.00035575 0.00045274 0 0.0079578 0.0035609 -0.0038048 0.0076393 0.0049443 -0.001271 -0.01259 0 0 0 0 0 0 0 0 0 0 0 0 0 0 0 0 0 0 0 0.0033753 0 0 0 0 0 0
2.6094 0.002023 -0.0023788 0.0035927 -0.0020928 0 0.0045799 0.0018256 -0.0032033 0.0076706 0.0046566 -0.0024397 -0.012785 0 0 0 0 0 0 0 0 0 0 0 0 0 0 0 0 0 0 0 -4.3398e-05 0 0 0 0 0 0
2.6133 0.0030684 -0.0015957 0.0033877 -0.0030262 0 -0.0012062 -0.00061744 -0.00010162 0.0028539 0.0023024 -0.0020093 2.1517e-05 0 0 0 0 0 0 0 0 0 0 0 0 0 0 0 0 0 0 0 -0.0037388 0 0 0 0 0 0
2.6172 0.003323 0.00010459 -3.8232e-05 -0.0018218 0 -0.0057738 -0.0021088 0.0039638 -0.0032095 -0.00087921 -0.00084828 0.016593 0 0 0 0 0 0 0 0 0 0 0 0 0 0 0 0 0 0 0 -0.0056758 0 0 0 0 0 0
2.6211 0.0027498 0.0017061 -0.0032682 0.00020446 0 -0.0064388 -0.0021508 0.0066447 -0.0066623 -0.0027521 -0.00057794 0.023281 0 0 0 0 0 0 0 0 0 0 0 0 0 0 0 0 0 0 0 -0.0052501 0 0 0 0 0 0
2.625 0.0017067 0.0023449 -0.0035294 0.0010522 0 -0.0037104 -0.0016549 0.0057717 -0.0062093 -0.0026229 -0.0015541 0.014462 0 0 0 0 0 0 0 0 0 0 0 0 0 0 0 0 0 0 0 -0.0032715 0 0 0 0 0 0
2.6289 0.00069967 0.001756 -0.0013238 -9.3428e-05 0 -0.00070577 -0.0016049 0.0012741 -0.0034346 -0.0017976 -0.0022978 -0.0019515 0 0 0 0 0 0 0 0 0 0 0 0 0 0 0 0 0 0 0 -0.0010793 0 0 0 0 0 0
2.6328 4.6801e-05 0.00033684 0.00012183 -0.0020666 0 -0.00018359 -0.001793 -0.0038424 -0.00096718 -0.0017919 -0.0010733 -0.010973 0 0 0 0 0 0 0 0 0 0 0 0 0 0 0 0 0 0 0 0.00033872 0 0 0 0 0 0
2.6367 -0.00027955 -0.0011117 -0.0017303 -0.0028492 0 -0.0020347 -0.0011674 -0.0053928 -0.00041518 -0.0024675 0.0020425 -0.0031851 0 0 0 0 0 0 0 0 0 0 0 0 0 0 0 0 0 0 0 0.00065955 0 0 0 0 0 0
2.6406 -0.00052017 -0.0018216 -0.0057444 -0.0015577 0 -0.0036656 0.00064739 -0.0018137 -0.0015708 -0.002359 0.0048841 0.017515 0 0 0 0 0 0 0 0 0 0 0 0 0 0 0 0 0 0 0 5.958e-05 0 0 0 0 0 0
2.6445 -0.00085492 -0.0014808 -0.0076952 0.00069932 0 -0.0028096 0.0025655 0.0038617 -0.0029815 -0.00070231 0.0051837 0.037197 0 0 0 0 0 0 0 0 0 0 0 0 0 0 0 0 0 0 0 -0.0010208 0 0 0 0 0 0
2.6484 -0.0012476 -0.00041006 -0.0041474 0.001965 0 0.00013954 0.0030546 0.0064447 -0.0031034 0.0013957 0.0028797 0.042504 0 0 0 0 0 0 0 0 0 0 0 0 0 0 0 0 0 0 0 -0.001969 0 0 0 0 0 0
2.6523 -0.0015259 0.00065477 0.0040216 0.0013848 0 0.0026092 0.0018297 0.0035039 -0.001297 0.0020936 0.00035162 0.029515 0 0 0 0 0 0 0 0 0 0 0 0 0 0 0 0 0 0 0 -0.0021014 0 0 0 0 0 0
2.6563 -0.0015678 0.0010614 0.011981 -6.1831e-05 0 0.0025287 0.00020971 -0.0022271 0.0017519 0.00085134 0.00021006 0.00499 0 0 0 0 0 0 0 0 0 0 0 0 0 0 0 0 0 0 0 -0.00099378 0 0 0 0 0 0
2.6602 -0.0013737 0.00066312 0.015027 -0.00076569 0 0.00038186 -0.00033975 -0.0056552 0.0044109 -0.0010862 0.0027365 -0.01879 0 0 0 0 0 0 0 0 0 0 0 0 0 0 0 0 0 0 0 0.0010594 0 0 0 0 0 0
2.6641 -0.00097284 -0.00015615 0.012569 -0.00027738 0 -0.0014056 0.00021375 -0.00454 0.0052054 -0.0022332 0.0054753 -0.030672 0 0 0 0 0 0 0 0 0 0 0 0 0 0 0 0 0 0 0 0.0029145 0 0 0 0 0 0
2.668 -0.00032283 -0.00083482 0.008259 0.00026173 0 -0.00095475 0.00063056 -0.0015803 0.0039633 -0.0024285 0.0054271 -0.025425 0 0 0 0 0 0 0 0 0 0 0 0 0 0 0 0 0 0 0 0.0031589 0 0 0 0 0 0
2.6719 0.00061661 -0.0010316 0.0062333 -0.00051713 0 0.0013071 7.4431e-05 -0.0011616 0.0019778 -0.0025295 0.0018298 -0.006133 0 0 0 0 0 0 0 0 0 0 0 0 0 0 0 0 0 0 0 0.0011949 0 0 0 0 0 0
2.6758 0.0016878 -0.00075165 0.0071912 -0.0025689 0 0.0032495 -0.00077768 -0.0043743 0.00082822 -0.0028291 -0.0030027 0.01636 0 0 0 0 0 0 0 0 0 0 0 0 0 0 0 0 0 0 0 -0.0020076 0 0 0 0 0 0
2.6797 0.0024717 -0.0001948 0.0080462 -0.004312 0 0.0031397 -0.0006107 -0.0077891 0.00082727 -0.0024434 -0.0054943 0.028459 0 0 0 0 0 0 0 0 0 0 0 0 0 0 0 0 0 0 0 -0.004307 0 0 0 0 0 0
2.6836 0.0025283 0.0004296 0.0053026 -0.0041612 0 0.0010554 0.00069558 -0.0072621 0.00067439 -0.00061181 -0.0036672 0.022564 0 0 0 0 0 0 0 0 0 0 0 0 0 0 0 0 0 0 0 -0.0038998 0 0 0 0 0 0
2.6875 0.0017805 0.0009435 -0.0012801 -0.0020994 0 -0.0015422 0.0015864 -0.0024995 -0.0011583 0.0017832 0.0013023 0.0037843 0 0 0 0 0 0 0 0 0 0 0 0 0 0 0 0 0 0 0 -0.00083409 0 0 0 0 0 0
2.6914 0.0006587 0.0011659 -0.0082535 0.00031576 0 -0.0032512 0.00049798 0.002591 -0.0046051 0.0026944 0.0059378 -0.012573 0 0 0 0 0 0 0 0 0 0 0 0 0 0 0 0 0 0 0 0.0028292 0 0 0 0 0 0
2.6953 -0.0002029 0.00096917 -0.011502 0.0014287 0 -0.0036257 -0.0021433 0.0039532 -0.0076771 0.0011835 0.0069254 -0.013121 0 0 0 0 0 0 0 0 0 0 0 0 0 0 0 0 0 0 0 0.0045535 0 0 0 0 0 0
2.6992 -0.00048856 0.0004213 -0.0096908 0.00089587 0 -0.0029588 -0.0039827 0.0012866 -0.0081204 -0.0011685 0.003382 0.0016722 0 0 0 0 0 0 0 0 0 0 0 0 0 0 0 0 0 0 0 0.0033822 0 0 0 0 0 0
2.7031 -0.00045023 -0.00018189 -0.0049948 -0.00027838 0 -0.0016792 -0.0030132 -0.0022121 -0.0054793 -0.0016777 -0.0025048 0.017651 0 0 0 0 0 0 0 0 0 0 0 0 0 0 0 0 0 0 0 0.00071488 0 0 0 0 0 0
2.707 -0.00062247 -0.00051738 -0.00081389 -0.00087129 0 -0.00019651 0.00032246 -0.0034461 -0.0015075 0.00050773 -0.0067869 0.020508 0 0 0 0 0 0 0 0 0 0 0 0 0 0 0 0 0 0 0 -0.00096554 0 0 0 0 0 0
2.7109 -0.0012613 -0.00050887 0.0010892 -0.00046493 0 0.00088977 0.0034833 -0.0021138 0.0014357 0.0032633 -0.006241 0.0099336 0 0 0 0 0 0 0 0 0 0 0 0 0 0 0 0 0 0 0 -0.00033241 0 0 0 0 0 0
2.7148 -0.0020518 -0.00037642 0.001471 0.00050795 0 0.00090194 0.0042538 5.6609e-05 0.00233 0.0036192 -0.00059441 -0.0003173 0 0 0 0 0 0 0 0 0 0 0 0 0 0 0 0 0 0 0 0.0016086 0 0 0 0 0 0
2.7188 -0.0023722 -0.00038122 0.0021958 0.0013961 0 -0.00029893 0.0026674 0.0017982 0.0019191 0.00093687 0.0069739 0.0028305 0 0 0 0 0 0 0 0 0 0 0 0 0 0 0 0 0 0 0 0.002498 0 0 0 0 0 0
2.7227 -0.0018517 -0.00053399 0.0042936 0.0018007 0 -0.0018765 0.00055829 0.0031755 0.0015027 -0.002396 0.011676 0.017548 0 0 0 0 0 0 0 0 0 0 0 0 0 0 0 0 0 0 0 0.00084108 0 0 0 0 0 0
2.7266 -0.00068256 -0.00059935 0.0072624 0.0015634 0 -0.0024901 -0.00047453 0.0041789 0.0016227 -0.0035549 0.010362 0.028977 0 0 0 0 0 0 0 0 0 0 0 0 0 0 0 0 0 0 0 -0.0025995 0 0 0 0 0 0
2.7305 0.00058068 -0.00039919 0.0097939 0.00065346 0 -0.0014459 -0.00037698 0.0036177 0.0019422 -0.0022658 0.0039077 0.02568 0 0 0 0 0 0 0 0 0 0 0 0 0 0 0 0 0 0 0 -0.00549 0 0 0 0 0 0
2.7344 0.0014796 -6.255e-05 0.010816 -0.00070568 0 0.00054936 -7.7973e-05 0.00039832 0.0020281 -0.00089262 -0.0032613 0.012791 0 0 0 0 0 0 0 0 0 0 0 0 0 0 0 0 0 0 0 -0.0059643 0 0 0 0 0 0
2.7383 0.0018994 8.4598e-05 0.0099204 -0.0019249 0 0.0018496 -0.00014439 -0.0042536 0.001829 -0.0016515 -0.0064369 0.0069967 0 0 0 0 0 0 0 0 0 0 0 0 0 0 0 0 0 0 0 -0.0040867 0 0 0 0 0 0
2.7422 0.0019356 -0.00012042 0.0072499 -0.0023919 0 0.0012099 -0.00035074 -0.0069331 0.0013742 -0.0041846 -0.0042049 0.018342 0 0 0 0 0 0 0 0 0 0 0 0 0 0 0 0 0 0 0 -0.0014945 0 0 0 0 0 0
2.7461 0.0016491 -0.00048427 0.0034112 -0.0021092 0 -0.0011595 -0.00037355 -0.0052929 0.00045358 -0.0061579 0.00064946 0.03881 0 0 0 0 0 0 0 0 0 0 0 0 0 0 0 0 0 0 0 0.00023128 0 0 0 0 0 0
2.75 0.0010514 -0.00067145 -0.00048153 -0.0018581 0 -0.0037088 -0.00034724 -0.0010127 -0.00097635 -0.0059787 0.0036987 0.050447 0 0 0 0 0 0 0 0 0 0 0 0 0 0 0 0 0 0 0 0.0008303 0 0 0 0 0 0
2.7539 0.00030268 -0.00058757 -0.0030655 -0.0024549 0 -0.0046871 -0.00044472 0.0012828 -0.0021584 -0.0043751 0.0026313 0.04403 0 0 0 0 0 0 0 0 0 0 0 0 0 0 0 0 0 0 0 0.0011911 0 0 0 0 0 0
2.7578 -0.00023055 -0.0004788 -0.0034983 -0.0037342 0 -0.0033846 -0.0002405 -0.0013702 -0.0018668 -0.0031263 -0.0011117 0.027533 0 0 0 0 0 0 0 0 0 0 0 0 0 0 0 0 0 0 0 0.0021661 0 0 0 0 0 0
2.7617 -0.00027427 -0.00061385 -0.0021743 -0.0044351 0 -0.00060155 0.00091723 -0.0069307 0.00017689 -0.0027051 -0.0041183 0.015538 0 0 0 0 0 0 0 0 0 0 0 0 0 0 0 0 0 0 0 0.0036536 0 0 0 0 0 0
2.7656 -3.3511e-05 -0.00091684 -0.00055773 -0.0033499 0 0.001906 0.0027254 -0.010125 0.0023638 -0.0018222 -0.004295 0.012762 0 0 0 0 0 0 0 0 0 0 0 0 0 0 0 0 0 0 0 0.0047467 0 0 0 0 0 0
2.7695 -0.00015093 -0.0010075 -4.2171e-05 -0.00066877 0 0.0026126 0.0035757 -0.0077296 0.0022864 0.00056808 -0.0024816 0.011366 0 0 0 0 0 0 0 0 0 0 0 0 0 0 0 0 0 0 0 0.0046142 0 0 0 0 0 0
2.7734 -0.0010998 -0.00064572 -0.00078811 0.0019458 0 0.001291 0.0019918 -0.0018365 -0.00076455 0.0033475 -0.0010629 0.0046853 0 0 0 0 0 0 0 0 0 0 0 0 0 0 0 0 0 0 0 0.0032027 0 0 0 0 0 0
2.7773 -0.0025433 -8.0375e-05 -0.0016499 0.0027965 0 -0.00077475 -0.0014677 0.0023516 -0.004513 0.0039601 -0.0012768 -0.0005101 0 0 0 0 0 0 0 0 0 0 0 0 0 0 0 0 0 0 0 0.0012244 0 0 0 0 0 0
2.7813 -0.0033969 0.00013815 -0.0013031 0.0017145 0 -0.0017012 -0.0041951 0.0017616 -0.005453 0.0011975 -0.0020473 0.0097184 0 0 0 0 0 0 0 0 0 0 0 0 0 0 0 0 0 0 0 -0.00037109 0 0 0 0 0 0
2.7852 -0.0027179 -0.00026538 0.00049277 0.00014624 0 -0.00050566 -0.0039164 -0.0018142 -0.0022928 -0.0031178 -0.0013872 0.037234 0 0 0 0 0 0 0 0 0 0 0 0 0 0 0 0 0 0 0 -0.00094577 0 0 0 0 0 0
2.7891 -0.00066195 -0.00094239 0.0026931 -0.00032971 0 0.0019777 -0.0011175 -0.0040783 0.0024337 -0.0056332 0.0012896 0.063046 0 0 0 0 0 0 0 0 0 0 0 0 0 0 0 0 0 0 0 -0.0004737 0 0 0 0 0 0
2.793 0.0014744 -0.0012144 0.0039751 0.0004959 0 0.003665 0.0012777 -0.0027431 0.0045666 -0.0046634 0.0044121 0.063027 0 0 0 0 0 0 0 0 0 0 0 0 0 0 0 0 0 0 0 0.00041272 0 0 0 0 0 0
2.7969 0.0023081 -0.00073673 0.0039247 0.0014721 0 0.0029502 0.00090268 0.00066168 0.0023423 -0.001657 0.0057367 0.033931 0 0 0 0 0 0 0 0 0 0 0 0 0 0 0 0 0 0 0 0.00064528 0 0 0 0 0 0
2.8008 0.0016048 0.00016259 0.003243 0.0014823 0 0.00011521 -0.0015385 0.0030907 -0.001879 0.00059204 0.004431 0.00075749 0 0 0 0 0 0 0 0 0 0 0 0 0 0 0 0 0 0 0 -0.00071253 0 0 0 0 0 0
2.8047 0.00049474 0.00083662 0.002818 0.0006345 0 -0.0029003 -0.0030632 0.0032744 -0.0040747 0.00092701 0.0016721 -0.0058723 0 0 0 0 0 0 0 0 0 0 0 0 0 0 0 0 0 0 0 -0.0037076 0 0 0 0 0 0
2.8086 0.00038403 0.0009913 0.0026239 -1.6535e-05 0 -0.0041745 -0.0017226 0.0023806 -0.0026956 0.00073935 -0.0006104 0.019165 0 0 0 0 0 0 0 0 0 0 0 0 0 0 0 0 0 0 0 -0.007088 0 0 0 0 0 0
2.8125 0.0015507 0.00094935 0.0015902 0.00020983 0 -0.003313 0.0012321 0.0019777 -0.00012454 0.0019789 -0.0013633 0.048881 0 0 0 0 0 0 0 0 0 0 0 0 0 0 0 0 0 0 0 -0.0087828 0 0 0 0 0 0
2.8164 0.0027893 0.0012143 -0.0013261 0.00082189 0 -0.0013902 0.0027813 0.0022345 7.7155e-05 0.0046689 -0.000851 0.050676 0 0 0 0 0 0 0 0 0 0 0 0 0 0 0 0 0 0 0 -0.007184 0 0 0 0 0 0
2.8203 0.0025099 0.0018045 -0.0057691 0.00077553 0 0.00040242 0.0015743 0.0023628 -0.0028371 0.0067389 0.00012562 0.019343 0 0 0 0 0 0 0 0 0 0 0 0 0 0 0 0 0 0 0 -0.0023774 0 0 0 0 0 0
2.8242 0.00030081 0.0020989 -0.0095901 -0.00024541 0 0.0018014 -0.0005186 0.0021276 -0.0058613 0.00627 0.0010298 -0.017729 0 0 0 0 0 0 0 0 0 0 0 0 0 0 0 0 0 0 0 0.0036622 0 0 0 0 0 0
2.8281 -0.002522 0.0014144 -0.0099993 -0.0013851 0 0.0031243 -0.00051709 0.0020681 -0.0053516 0.0035785 0.0015623 -0.028497 0 0 0 0 0 0 0 0 0 0 0 0 0 0 0 0 0 0 0 0.0081564 0 0 0 0 0 0
2.832 -0.0039332 -0.00023386 -0.0055944 -0.0015185 0 0.0041945 0.0022702 0.0022247 -0.00086655 0.00088 0.0012472 -0.0079484 0 0 0 0 0 0 0 0 0 0 0 0 0 0 0 0 0 0 0 0.0091497 0 0 0 0 0 0
2.8359 -0.0028912 -0.0019582 0.0022251 -0.00046899 0 0.0041098 0.0053894 0.0015111 0.0042903 1.9569e-05 -0.00041167 0.019232 0 0 0 0 0 0 0 0 0 0 0 0 0 0 0 0 0 0 0 0.0065741 0 0 0 0 0 0
2.8398 -0.00020345 -0.0026297 0.0096791 0.00081935 0 0.0023453 0.0058651 -0.00090181 0.006274 0.0007695 -0.0031247 0.026326 0 0 0 0 0 0 0 0 0 0 0 0 0 0 0 0 0 0 0 0.0021365 0 0 0 0 0 0
2.8438 0.0021613 -0.0017688 0.012826 0.0013019 0 -0.00012887 0.0033342 -0.0038102 0.0042214 0.001379 -0.0054044 0.01215 0 0 0 0 0 0 0 0 0 0 0 0 0 0 0 0 0 0 0 -0.0017513 0 0 0 0 0 0
2.8477 0.0026577 7.3423e-05 0.010137 0.00086346 0 -0.001332 0.00024453 -0.0045324 0.00059043 0.00056365 -0.0054462 -0.00023929 0 0 0 0 0 0 0 0 0 0 0 0 0 0 0 0 0 0 0 -0.0032851 0 0 0 0 0 0
2.8516 0.0012792 0.0017332 0.0035271 0.00024286 0 -0.00019684 -0.00092206 -0.0018422 -0.0016353 -0.0012316 -0.002779 0.0095012 0 0 0 0 0 0 0 0 0 0 0 0 0 0 0 0 0 0 0 -0.0021505 0 0 0 0 0 0
2.8555 -0.00062576 0.0022548 -0.0030199 6.0461e-05 0 0.0021015 -0.00014641 0.0020314 -0.0016839 -0.0024274 0.00093524 0.036418 0 0 0 0 0 0 0 0 0 0 0 0 0 0 0 0 0 0 0 0.0003952 0 0 0 0 0 0
2.8594 -0.0015074 0.0014614 -0.006263 0.00015406 0 0.0030918 0.00062011 0.0032256 -0.0010084 -0.0018993 0.002989 0.055677 0 0 0 0 0 0 0 0 0 0 0 0 0 0 0 0 0 0 0 0.0022856 0 0 0 0 0 0
2.8633 -0.00070904 -6.4247e-05 -0.0057751 -3.0739e-05 0 0.0014833 6.133e-05 0.00044805 -0.0011351 6.5093e-05 0.0018185 0.048698 0 0 0 0 0 0 0 0 0 0 0 0 0 0 0 0 0 0 0 0.0019432 0 0 0 0 0 0
2.8672 0.0012639 -0.001433 -0.0036746 -0.00056912 0 -0.0014119 -0.0010059 -0.0031359 -0.002055 0.0021178 -0.0016575 0.021569 0 0 0 0 0 0 0 0 0 0 0 0 0 0 0 0 0 0 0 -0.00058802 0 0 0 0 0 0
2.8711 0.0032644 -0.001949 -0.0023992 -0.00085494 0 -0.0029389 -0.00092145 -0.0029593 -0.0027555 0.0028973 -0.0047722 -0.0025696 0 0 0 0 0 0 0 0 0 0 0 0 0 0 0 0 0 0 0 -0.0035022 0 0 0 0 0 0
2.875 0.0042435 -0.0013874 -0.0025846 -0.00036743 0 -0.0018107 0.00049854 0.0018708 -0.0027891 0.0018564 -0.0052276 -0.0072939 0 0 0 0 0 0 0 0 0 0 0 0 0 0 0 0 0 0 0 -0.0044077 0 0 0 0 0 0
2.8789 0.0037116 -1.7781e-05 -0.0029192 0.0005381 0 0.00059575 0.0015533 0.0071178 -0.002755 -0.00048594 -0.0027155 0.0025565 0 0 0 0 0 0 0 0 0 0 0 0 0 0 0 0 0 0 0 -0.0021396 0 0 0 0 0 0
2.8828 0.0018275 0.0015468 -0.0019213 0.00087401 0 0.0017331 0.00069831 0.0075839 -0.0032122 -0.0027917 0.0011959 0.0090325 0 0 0 0 0 0 0 0 0 0 0 0 0 0 0 0 0 0 0 0.0021714 0 0 0 0 0 0
2.8867 -0.00073722 0.0026042 0.00026359 0.00014704 0 0.00053332 -0.0014482 0.0026545 -0.003616 -0.0035973 0.0044805 0.0012298 0 0 0 0 0 0 0 0 0 0 0 0 0 0 0 0 0 0 0 0.0057659 0 0 0 0 0 0
2.8906 -0.0030464 0.0026541 0.0018971 -0.00091501 0 -0.0016284 -0.0026041 -0.0028388 -0.0027908 -0.0023208 0.0059533 -0.013807 0 0 0 0 0 0 0 0 0 0 0 0 0 0 0 0 0 0 0 0.0062849 0 0 0 0 0 0
2.8945 -0.0042443 0.0016155 0.0014789 -0.00099212 0 -0.0025723 -0.0013023 -0.0035659 -0.00042228 4.8821e-05 0.0055289 -0.018997 0 0 0 0 0 0 0 0 0 0 0 0 0 0 0 0 0 0 0 0.0035805 0 0 0 0 0 0
2.8984 -0.0039246 -0.00014479 -0.00051025 0.00039058 0 -0.0016188 0.0015301 0.0007677 0.0023366 0.0014477 0.0037202 -0.0043639 0 0 0 0 0 0 0 0 0 0 0 0 0 0 0 0 0 0 0 -0.00019159 0 0 0 0 0 0
2.9023 -0.0023245 -0.001989 -0.0017657 0.0021618 0 -3.1689e-05 0.0036825 0.0052231 0.0040276 0.00044451 0.0012248 0.023307 0 0 0 0 0 0 0 0 0 0 0 0 0 0 0 0 0 0 0 -0.0022898 0 0 0 0 0 0
2.9063 -0.00018581 -0.0032771 -0.00013471 0.0025966 0 0.00068031 0.004055 0.0049053 0.0044855 -0.0022254 -0.0010697 0.045889 0 0 0 0 0 0 0 0 0 0 0 0 0 0 0 0 0 0 0 -0.0014923 0 0 0 0 0 0
2.9102 0.0016509 -0.0035836 0.0044484 0.00097632 0 0.00046907 0.0034866 3.9448e-07 0.0048837 -0.0040065 -0.0021058 0.048222 0 0 0 0 0 0 0 0 0 0 0 0 0 0 0 0 0 0 0 0.0011115 0 0 0 0 0 0
2.9141 0.0026462 -0.0028077 0.0098105 -0.0016652 0 0.00049889 0.0031783 -0.0046764 0.0060331 -0.0028384 -0.0011941 0.029354 0 0 0 0 0 0 0 0 0 0 0 0 0 0 0 0 0 0 0 0.003173 0 0 0 0 0 0
2.918 0.002727 -0.0012123 0.01313 -0.003467 0 0.0014198 0.0028552 -0.0048097 0.0069333 0.00065998 0.0011874 0.0030261 0 0 0 0 0 0 0 0 0 0 0 0 0 0 0 0 0 0 0 0.0029686 0 0 0 0 0 0
2.9219 0.0022025 0.00059655 0.012696 -0.0033935 0 0.0023886 0.0011271 -0.00075579 0.0054978 0.0035184 0.0032118 -0.012144 0 0 0 0 0 0 0 0 0 0 0 0 0 0 0 0 0 0 0 0.00055006 0 0 0 0 0 0
2.9258 0.0015719 0.001821 0.0084697 -0.0019956 0 0.0020741 -0.0022777 0.0033601 0.00095906 0.0032809 0.0027112 -0.0060806 0 0 0 0 0 0 0 0 0 0 0 0 0 0 0 0 0 0 0 -0.0026086 0 0 0 0 0 0
2.9297 0.0013182 0.0018098 0.001577 -0.00066547 0 0.00039667 -0.005249 0.0040431 -0.0046264 0.00065173 -0.0011192 0.014836 0 0 0 0 0 0 0 0 0 0 0 0 0 0 0 0 0 0 0 -0.0049089 0 0 0 0 0 0
2.9336 0.0016878 0.00047432 -0.0062259 -0.00030124 0 -0.0012012 -0.0049516 0.0014118 -0.0076674 -0.00096436 -0.0066437 0.031873 0 0 0 0 0 0 0 0 0 0 0 0 0 0 0 0 0 0 0 -0.0056613 0 0 0 0 0 0
2.9375 0.0024883 -0.001507 -0.012646 -0.00072084 0 -0.0013983 -0.0009394 -0.0018406 -0.0061563 0.0011044 -0.010408 0.028671 0 0 0 0 0 0 0 0 0 0 0 0 0 0 0 0 0 0 0 -0.0051098 0 0 0 0 0 0
2.9414 0.0030729 -0.00295 -0.015196 -0.0011832 0 -0.0006213 0.0037327 -0.0034551 -0.0016367 0.0057335 -0.0093027 0.0057407 0 0 0 0 0 0 0 0 0 0 0 0 0 0 0 0 0 0 0 -0.0037241 0 0 0 0 0 0
2.9453 0.0026741 -0.0028446 -0.012496 -0.0012098 0 -0.0006126 0.0049658 -0.0030255 0.001966 0.008595 -0.002872 -0.018391 0 0 0 0 0 0 0 0 0 0 0 0 0 0 0 0 0 0 0 -0.0016366 0 0 0 0 0 0
2.9492 0.00097294 -0.0010539 -0.005839 -0.00081853 0 -0.0022818 0.0014017 -0.0010577 0.0016457 0.006158 0.0059356 -0.0224 0 0 0 0 0 0 0 0 0 0 0 0 0 0 0 0 0 0 0 0.0011918 0 0 0 0 0 0
2.9531 -0.00152 0.0014735 0.00080614 -0.00017899 0 -0.0043081 -0.0042436 0.002066 -0.0022274 -0.00067974 0.012291 -0.0013621 0 0 0 0 0 0 0 0 0 0 0 0 0 0 0 0 0 0 0 0.0043191 0 0 0 0 0 0
2.957 -0.0036666 0.0032031 0.0032365 0.00063033 0 -0.0042708 -0.007627 0.0055157 -0.0063662 -0.0069591 0.012463 0.027959 0 0 0 0 0 0 0 0 0 0 0 0 0 0 0 0 0 0 0 0.0064875 0 0 0 0 0 0
2.9609 -0.0044312 0.0029666 0.00034554 0.0014178 0 -0.0012689 -0.0065562 0.0071367 -0.0073268 -0.0078701 0.0063228 0.041486 0 0 0 0 0 0 0 0 0 0 0 0 0 0 0 0 0 0 0 0.006183 0 0 0 0 0 0
2.9648 -0.0035897 0.00076034 -0.0047228 0.001674 0 0.0027928 -0.0025172 0.0046178 -0.0041142 -0.0029551 -0.0023602 0.028564 0 0 0 0 0 0 0 0 0 0 0 0 0 0 0 0 0 0 0 0.0028339 0 0 0 0 0 0
2.9688 -0.0018343 -0.0021652 -0.007103 0.00092716 0 0.0047535 0.0011323 -0.0016465 0.0013189 0.0035169 -0.0081661 -0.00053467 0 0 0 0 0 0 0 0 0 0 0 0 0 0 0 0 0 0 0 -0.0023225 0 0 0 0 0 0
2.9727 -0.0001958 -0.0040401 -0.0044506 -0.00057271 0 0.0030959 0.0021509 -0.0074136 0.0056866 0.0062143 -0.0074382 -0.026255 0 0 0 0 0 0 0 0 0 0 0 0 0 0 0 0 0 0 0 -0.0066025 0 0 0 0 0 0
2.9766 0.00070431 -0.0036984 0.001042 -0.0017474 0 -0.00069898 0.00075847 -0.0076268 0.0066126 0.0030537 -0.00063776 -0.037208 0 0 0 0 0 0 0 0 0 0 0 0 0 0 0 0 0 0 0 -0.0074627 0 0 0 0 0 0
2.9805 0.00095152 -0.0013582 0.0049199 -0.001616 0 -0.0035922 -0.001342 -0.0014425 0.0039834 -0.003483 0.0079172 -0.035991 0 0 0 0 0 0 0 0 0 0 0 0 0 0 0 0 0 0 0 -0.0042652 0 0 0 0 0 0
2.9844 0.0010188 0.0014915 0.0048996 -0.00046357 0 -0.0036563 -0.0026768 0.0059938 -0.00019215 -0.0087075 0.012751 -0.030627 0 0 0 0 0 0 0 0 0 0 0 0 0 0 0 0 0 0 0 0.0011265 0 0 0 0 0 0
2.9883 0.0012241 0.0030661 0.0030037 0.00010982 0 -0.0014154 -0.00275 0.0076515 -0.0031283 -0.0093481 0.010604 -0.024648 0 0 0 0 0 0 0 0 0 0 0 0 0 0 0 0 0 0 0 0.0054871 0 0 0 0 0 0
2.9922 0.0014879 0.0024813 0.0031 -0.0013567 0 0.0010747 -0.001722 0.001167 -0.0030326 -0.0055042 0.0023444 -0.017544 0 0 0 0 0 0 0 0 0 0 0 0 0 0 0 0 0 0 0 0.006361 0 0 0 0 0 0
2.9961 0.0015409 0.00033458 0.0062678 -0.0045048 0 0.0021004 -9.8573e-06 -0.0085783 -0.00032166 5.4089e-05 -0.0076753 -0.011936 0 0 0 0 0 0 0 0 0 0 0 0 0 0 0 0 0 0 0 0.0036536 0 0 0 0 0 0
3 0.001277 -0.0017583 0.0089152 -0.007042 0 0.0013112 0.0016884 -0.013644 0.0025718 0.0040595 -0.014268 -0.014501 0 0 0 0 0 0 0 0 0 0 0 0 0 0 0 0 0 0 0 -0.00044363 0 0 0 0 0 0
3.0039 0.00086284 -0.0023482 0.006029 -0.0065894 0 -0.0005736 0.0024535 -0.010091 0.002929 0.0046416 -0.014369 -0.026783 0 0 0 0 0 0 0 0 0 0 0 0 0 0 0 0 0 0 0 -0.0030589 0 0 0 0 0 0
3.0078 0.00053051 -0.0011886 -0.0033335 -0.002889 0 -0.0025091 0.0017727 -0.0012404 -4.0215e-05 0.0020277 -0.0085632 -0.037826 0 0 0 0 0 0 0 0 0 0 0 0 0 0 0 0 0 0 0 -0.0025414 0 0 0 0 0 0
3.0117 0.00031598 0.00064515 -0.013877 0.0017503 0 -0.0035392 0.00022621 0.0056365 -0.0042524 -0.0018937 -0.00042889 -0.031608 0 0 0 0 0 0 0 0 0 0 0 0 0 0 0 0 0 0 0 0.00064973 0 0 0 0 0 0
3.0156 3.3891e-05 0.0016246 -0.017904 0.0042865 0 -0.0030194 -0.00075906 0.0056584 -0.0061306 -0.0047359 0.0057456 -0.0046956 0 0 0 0 0 0 0 0 0 0 0 0 0 0 0 0 0 0 0 0.0044904 0 0 0 0 0 0
3.0195 -0.00049737 0.00094238 -0.011979 0.0034076 0 -0.0010438 -0.0001775 -0.0001775 -0.0034918 -0.0050151 0.0073972 0.025954 0 0 0 0 0 0 0 0 0 0 0 0 0 0 0 0 0 0 0 0.0067587 0 0 0 0 0 0
3.0234 -0.0012206 -0.00090828 -0.00023602 0.00041689 0 0.0012315 0.0014691 -0.0067933 0.0023708 -0.0030867 0.0048275 0.037313 0 0 0 0 0 0 0 0 0 0 0 0 0 0 0 0 0 0 0 0.0062468 0 0 0 0 0 0
3.0273 -0.001826 -0.0025574 0.0089191 -0.0021076 0 0.0021315 0.0025096 -0.0095207 0.0073372 -0.0008799 0.00049913 0.023969 0 0 0 0 0 0 0 0 0 0 0 0 0 0 0 0 0 0 0 0.0032141 0 0 0 0 0 0
3.0313 -0.001966 -0.0028123 0.0097922 -0.0024757 0 0.00086293 0.0016641 -0.0071177 0.0075753 -0.00038717 -0.0028235 0.0049647 0 0 0 0 0 0 0 0 0 0 0 0 0 0 0 0 0 0 0 -0.0009142 0 0 0 0 0 0
3.0352 -0.0015036 -0.0015167 0.003741 -0.00093293 0 -0.0014816 -0.00071304 -0.0016292 0.0026887 -0.0019959 -0.0037035 0.0040076 0 0 0 0 0 0 0 0 0 0 0 0 0 0 0 0 0 0 0 -0.0042892 0 0 0 0 0 0
3.0391 -0.00060027 0.0004033 -0.0028252 0.0010258 0 -0.0026078 -0.0029548 0.0035809 -0.0037451 -0.0041379 -0.0023993 0.02325 0 0 0 0 0 0 0 0 0 0 0 0 0 0 0 0 0 0 0 -0.0055079 0 0 0 0 0 0
3.043 0.00040343 0.0016685 -0.0044972 0.0020599 0 -0.0010761 -0.0035898 0.0057436 -0.0068286 -0.0046885 -5.2493e-05 0.040015 0 0 0 0 0 0 0 0 0 0 0 0 0 0 0 0 0 0 0 -0.0043293 0 0 0 0 0 0
3.0469 0.001203 0.0015583 -0.0011837 0.0017578 0 0.0021914 -0.0025113 0.0039302 -0.0041507 -0.0028824 0.0023276 0.031503 0 0 0 0 0 0 0 0 0 0 0 0 0 0 0 0 0 0 0 -0.0018823 0 0 0 0 0 0
3.0508 0.0016864 0.00034988 0.0029134 0.00044106 0 0.0045733 -0.00078335 -0.00033822 0.0022953 5.0105e-05 0.0042051 0.00071336 0 0 0 0 0 0 0 0 0 0 0 0 0 0 0 0 0 0 0 -8.2056e-05 0 0 0 0 0 0
3.0547 0.0019342 -0.0009631 0.0039475 -0.0013387 0 0.0040767 0.00047876 -0.0036446 0.0076425 0.0020914 0.0052071 -0.025725 0 0 0 0 0 0 0 0 0 0 0 0 0 0 0 0 0 0 0 -0.00040276 0 0 0 0 0 0
3.0586 0.0020778 -0.0013976 0.0018513 -0.0029885 0 0.0011013 0.00094343 -0.0029206 0.0079425 0.0022205 0.0048997 -0.026086 0 0 0 0 0 0 0 0 0 0 0 0 0 0 0 0 0 0 0 -0.0027515 0 0 0 0 0 0
3.0625 0.0021286 -0.00063033 -0.00045493 -0.0038696 0 -0.0020473 0.00097959 0.0017548 0.0032106 0.001017 0.0031393 -0.0065956 0 0 0 0 0 0 0 0 0 0 0 0 0 0 0 0 0 0 0 -0.0053507 0 0 0 0 0 0
3.0664 0.0019223 0.00083323 -0.00058872 -0.0035497 0 -0.0033123 0.0010631 0.0064908 -0.0026913 -0.00032676 0.00060523 0.0070809 0 0 0 0 0 0 0 0 0 0 0 0 0 0 0 0 0 0 0 -0.0059106 0 0 0 0 0 0
3.0703 0.0012489 0.0020208 0.00093521 -0.0022619 0 -0.00255 0.0013835 0.0065439 -0.0052163 -0.0013059 -0.0013216 3.6868e-05 0 0 0 0 0 0 0 0 0 0 0 0 0 0 0 0 0 0 0 -0.0033345 0 0 0 0 0 0
3.0742 8.4098e-05 0.002116 0.0016606 -0.00096067 0 -0.0012363 0.0018377 0.00078352 -0.0027479 -0.0022709 -0.0015579 -0.014994 0 0 0 0 0 0 0 0 0 0 0 0 0 0 0 0 0 0 0 0.0013539 0 0 0 0 0 0
3.0781 -0.0012741 0.00095026 -4.379e-06 -0.00062552 0 -0.00080336 0.0021315 -0.0066909 0.0022886 -0.0034719 -0.00035581 -0.01388 0 0 0 0 0 0 0 0 0 0 0 0 0 0 0 0 0 0 0 0.0056483 0 0 0 0 0 0
3.082 -0.0023133 -0.00091659 -0.0031963 -0.0013658 0 -0.0013863 0.0018483 -0.0099074 0.0056888 -0.00433 0.00073885 0.0083697 0 0 0 0 0 0 0 0 0 0 0 0 0 0 0 0 0 0 0 0.0073094 0 0 0 0 0 0
3.0859 -0.0026119 -0.0025522 -0.005565 -0.0022949 0 -0.0020156 0.00067207 -0.0065082 0.0051034 -0.0039446 0.00017076 0.028978 0 0 0 0 0 0 0 0 0 0 0 0 0 0 0 0 0 0 0 0.0058583 0 0 0 0 0 0
3.0898 -0.0021135 -0.0032092 -0.0053876 -0.0024285 0 -0.0017191 -0.0012126 -6.4978e-06 0.0018712 -0.0022673 -0.0021992 0.022213 0 0 0 0 0 0 0 0 0 0 0 0 0 0 0 0 0 0 0 0.0026828 0 0 0 0 0 0
3.0938 -0.0011535 -0.002733 -0.0026274 -0.0017172 0 -0.00033425 -0.0029898 0.0035564 -0.00051181 -0.00046478 -0.0048618 -0.0099004 0 0 0 0 0 0 0 0 0 0 0 0 0 0 0 0 0 0 0 -0.00020058 0 0 0 0 0 0
3.0977 -0.00021952 -0.0015756 0.0016291 -0.0010859 0 0.0015047 -0.0037746 0.0013001 0.00019725 0.00010963 -0.0058568 -0.036697 0 0 0 0 0 0 0 0 0 0 0 0 0 0 0 0 0 0 0 -0.0016134 0 0 0 0 0 0
3.1016 0.00035852 -0.00043715 0.0061174 -0.0013921 0 0.002842 -0.0035126 -0.0040667 0.0028947 -0.00074717 -0.0043135 -0.030536 0 0 0 0 0 0 0 0 0 0 0 0 0 0 0 0 0 0 0 -0.0017454 0 0 0 0 0 0
3.1055 0.00056604 0.0001873 0.0095786 -0.0024283 0 0.0028616 -0.0032122 -0.0072575 0.004299 -0.0019616 -0.0010283 0.0032959 0 0 0 0 0 0 0 0 0 0 0 0 0 0 0 0 0 0 0 -0.0015222 0 0 0 0 0 0
3.1094 0.00063081 0.00023946 0.010556 -0.0030887 0 0.0012845 -0.0039888 -0.0055325 0.0022275 -0.0024155 0.0022296 0.031608 0 0 0 0 0 0 0 0 0 0 0 0 0 0 0 0 0 0 0 -0.0015904 0 0 0 0 0 0
3.1133 0.00081573 -1.2535e-05 0.0079344 -0.0025531 0 -0.001269 -0.0057238 -0.00082527 -0.0021822 -0.002092 0.0038979 0.028017 0 0 0 0 0 0 0 0 0 0 0 0 0 0 0 0 0 0 0 -0.0018671 0 0 0 0 0 0
3.1172 0.0012279 -0.00026736 0.0022415 -0.0011949 0 -0.0033163 -0.0068241 0.0027339 -0.0054452 -0.0017934 0.0033683 -0.00037492 0 0 0 0 0 0 0 0 0 0 0 0 0 0 0 0 0 0 0 -0.0018989 0 0 0 0 0 0
3.1211 0.001738 -0.00039222 -0.0038077 -0.00020231 0 -0.0033649 -0.0055997 0.0028157 -0.0049548 -0.0018274 0.0010856 -0.02236 0 0 0 0 0 0 0 0 0 0 0 0 0 0 0 0 0 0 0 -0.0014684 0 0 0 0 0 0
3.125 0.0020326 -0.00039617 -0.0068206 -0.00030875 0 -0.0011981 -0.0020263 0.00041557 -0.0013804 -0.0013754 -0.0016823 -0.016106 0 0 0 0 0 0 0 0 0 0 0 0 0 0 0 0 0 0 0 -0.00077219 0 0 0 0 0 0
3.1289 0.0017826 -0.00028379 -0.0054315 -0.0010117 0 0.0016222 0.0019402 -0.0018705 0.0019831 0.00050046 -0.0032457 0.01023 0 0 0 0 0 0 0 0 0 0 0 0 0 0 0 0 0 0 0 -8.285e-05 0 0 0 0 0 0
3.1328 0.00086201 -3.2494e-06 -0.0016173 -0.0011215 0 0.0028679 0.0039689 -0.0023071 0.002198 0.0033037 -0.002253 0.031001 0 0 0 0 0 0 0 0 0 0 0 0 0 0 0 0 0 0 0 0.00060477 0 0 0 0 0 0
3.1367 -0.00050823 0.00043554 0.0010238 -4.383e-05 0 0.0016291 0.0033717 -0.00080828 -0.00082945 0.0049916 0.0012668 0.031545 0 0 0 0 0 0 0 0 0 0 0 0 0 0 0 0 0 0 0 0.001484 0 0 0 0 0 0
3.1406 -0.0018276 0.00082639 0.00067089 0.0015663 0 -0.00071831 0.0015746 0.0017849 -0.0044998 0.0038197 0.0053671 0.020253 0 0 0 0 0 0 0 0 0 0 0 0 0 0 0 0 0 0 0 0.002524 0 0 0 0 0 0
3.1445 -0.0025989 0.00083011 -0.00095814 0.0024278 0 -0.0016794 0.00065538 0.0043058 -0.005868 0.00033957 0.0070654 0.013886 0 0 0 0 0 0 0 0 0 0 0 0 0 0 0 0 0 0 0 0.0032793 0 0 0 0 0 0
3.1484 -0.0026352 0.00025334 -0.00039534 0.0018442 0 6.086e-05 0.0014798 0.0052507 -0.0038819 -0.0027201 0.004474 0.016935 0 0 0 0 0 0 0 0 0 0 0 0 0 0 0 0 0 0 0 0.0032336 0 0 0 0 0 0
3.1523 -0.0021402 -0.00070161 0.0038893 0.00028883 0 0.0034369 0.0032092 0.0032586 0.00028 -0.0028461 -0.0014133 0.019693 0 0 0 0 0 0 0 0 0 0 0 0 0 0 0 0 0 0 0 0.002357 0 0 0 0 0 0
3.1563 -0.001485 -0.0014966 0.0096248 -0.0010877 0 0.0060549 0.0043916 -0.0013901 0.0045484 -9.1771e-05 -0.0070317 0.014508 0 0 0 0 0 0 0 0 0 0 0 0 0 0 0 0 0 0 0 0.001246 0 0 0 0 0 0
3.1602 -0.00089018 -0.0016415 0.012705 -0.0014015 0 0.0063548 0.0042941 -0.0058297 0.0074086 0.0030139 -0.0087647 0.0075386 0 0 0 0 0 0 0 0 0 0 0 0 0 0 0 0 0 0 0 0.00061907 0 0 0 0 0 0
3.1641 -0.00030719 -0.0010903 0.01111 -0.00054663 0 0.0047069 0.0032001 -0.0062359 0.0083263 0.003901 -0.0057205 0.01076 0 0 0 0 0 0 0 0 0 0 0 0 0 0 0 0 0 0 0 0.00064516 0 0 0 0 0 0
3.168 0.00040894 -0.00028325 0.0068194 0.00095061 0 0.0025687 0.0017494 -0.0014115 0.0073812 0.0022529 -0.00039915 0.025116 0 0 0 0 0 0 0 0 0 0 0 0 0 0 0 0 0 0 0 0.00080963 0 0 0 0 0 0
3.1719 0.0012451 0.00022201 0.0037484 0.0023199 0 0.00091928 0.00034707 0.005194 0.0049639 -4.6908e-05 0.003339 0.037249 0 0 0 0 0 0 0 0 0 0 0 0 0 0 0 0 0 0 0 0.00048643 0 0 0 0 0 0
3.1758 0.0019706 0.00020879 0.003724 0.0028198 0 -0.00028745 -0.00077662 0.0078521 0.0018392 -0.00097264 0.0032402 0.034954 0 0 0 0 0 0 0 0 0 0 0 0 0 0 0 0 0 0 0 -0.0003656 0 0 0 0 0 0
3.1797 0.0023194 -6.2418e-05 0.0045832 0.0019856 0 -0.001377 -0.0013012 0.0037568 -0.00089379 -0.00011847 9.0036e-05 0.022298 0 0 0 0 0 0 0 0 0 0 0 0 0 0 0 0 0 0 0 -0.0011161 0 0 0 0 0 0
3.1836 0.0021964 -0.00014732 0.0023508 -4.8215e-07 0 -0.0022025 -0.0010099 -0.0039695 -0.0023342 0.0014544 -0.0033436 0.014861 0 0 0 0 0 0 0 0 0 0 0 0 0 0 0 0 0 0 0 -0.0010904 0 0 0 0 0 0
3.1875 0.0016918 0.0001507 -0.0046144 -0.0021069 0 -0.0024408 -0.00028384 -0.0088315 -0.0024289 0.002619 -0.0046428 0.020094 0 0 0 0 0 0 0 0 0 0 0 0 0 0 0 0 0 0 0 -0.00026075 0 0 0 0 0 0
3.1914 0.00093488 0.00061362 -0.013575 -0.0029224 0 -0.0023957 -7.7474e-05 -0.0069013 -0.0019879 0.0030076 -0.0033133 0.027099 0 0 0 0 0 0 0 0 0 0 0 0 0 0 0 0 0 0 0 0.00072051 0 0 0 0 0 0
3.1953 6.3927e-06 0.00083713 -0.019467 -0.0017368 0 -0.0029417 -0.0010677 -0.00034307 -0.0019001 0.0025856 -0.00060302 0.01971 0 0 0 0 0 0 0 0 0 0 0 0 0 0 0 0 0 0 0 0.0011825 0 0 0 0 0 0
3.1992 -0.00098331 0.0006108 -0.01907 0.00067388 0 -0.0043513 -0.00279 0.0049306 -0.0022901 0.0010792 0.001819 -0.0018725 0 0 0 0 0 0 0 0 0 0 0 0 0 0 0 0 0 0 0 0.0011035 0 0 0 0 0 0
3.2031 -0.001798 9.3063e-05 -0.013412 0.0024869 0 -0.0054155 -0.0038547 0.0049647 -0.0024806 -0.0015789 0.0030289 -0.017684 0 0 0 0 0 0 0 0 0 0 0 0 0 0 0 0 0 0 0 0.0010935 0 0 0 0 0 0
3.207 -0.0021699 -0.00034881 -0.0064041 0.002333 0 -0.0042805 -0.0032367 0.0010666 -0.0017861 -0.0043186 0.0031164 -0.009171 0 0 0 0 0 0 0 0 0 0 0 0 0 0 0 0 0 0 0 0.0017008 0 0 0 0 0 0
3.2109 -0.0020492 -0.00044896 -0.001354 0.00051631 0 -0.00047737 -0.0013532 -0.0022539 -0.00028503 -0.0051633 0.0027165 0.018432 0 0 0 0 0 0 0 0 0 0 0 0 0 0 0 0 0 0 0 0.0027287 0 0 0 0 0 0
3.2148 -0.001713 -0.00022131 0.0012515 -0.0012757 0 0.0040418 0.0002741 -0.0020514 0.0012201 -0.0030612 0.002371 0.039258 0 0 0 0 0 0 0 0 0 0 0 0 0 0 0 0 0 0 0 0.0032363 0 0 0 0 0 0
3.2188 -0.0015242 0.00010704 0.0029347 -0.0015571 0 0.0063019 0.00049167 0.0006286 0.0019529 0.00049871 0.0021469 0.033839 0 0 0 0 0 0 0 0 0 0 0 0 0 0 0 0 0 0 0 0.0022536 0 0 0 0 0 0
3.2227 -0.0015283 0.00029588 0.0047596 -0.00037964 0 0.0049904 -0.00040434 0.0026533 0.0018119 0.0022988 0.0016795 0.010409 0 0 0 0 0 0 0 0 0 0 0 0 0 0 0 0 0 0 0 -0.00037518 0 0 0 0 0 0
3.2266 -0.0013325 0.00024816 0.0059927 0.00088619 0 0.0017306 -0.0010925 0.0023293 0.0013136 0.00039399 0.0006166 -0.0037641 0 0 0 0 0 0 0 0 0 0 0 0 0 0 0 0 0 0 0 -0.0036829 0 0 0 0 0 0
3.2305 -0.00048298 4.1735e-05 0.0051559 0.0010246 0 -0.00043126 -0.00064136 0.00066412 0.0010121 -0.0036674 -0.00081481 0.0080245 0 0 0 0 0 0 0 0 0 0 0 0 0 0 0 0 0 0 0 -0.0060316 0 0 0 0 0 0
3.2344 0.00098125 -0.00013669 0.0020851 0.00013328 0 0.00017878 0.00062161 -0.00041361 0.0010505 -0.0060402 -0.0016596 0.033963 0 0 0 0 0 0 0 0 0 0 0 0 0 0 0 0 0 0 0 -0.0060475 0 0 0 0 0 0
3.2383 0.0023783 -0.00010638 -0.0013886 -0.00068912 0 0.0025666 0.0016336 -0.00026685 0.0012086 -0.0043374 -0.00088408 0.046812 0 0 0 0 0 0 0 0 0 0 0 0 0 0 0 0 0 0 0 -0.0034997 0 0 0 0 0 0
3.2422 0.0028662 0.00018029 -0.0029572 -0.00066744 0 0.0043811 0.0018009 0.00029045 0.0012362 -0.00011473 0.0015242 0.032834 0 0 0 0 0 0 0 0 0 0 0 0 0 0 0 0 0 0 0 0.00039545 0 0 0 0 0 0
3.2461 0.0021496 0.00056422 -0.002017 -0.00017963 0 0.0042274 0.0015189 0.00047525 0.0010632 0.0026915 0.0040525 0.0046391 0 0 0 0 0 0 0 0 0 0 0 0 0 0 0 0 0 0 0 0.0035265 0 0 0 0 0 0
3.25 0.00073949 0.00075359 -0.0002828 -0.00021506 0 0.0025979 0.0015442 0.00040645 0.00075933 0.0019001 0.0045476 -0.014631 0 0 0 0 0 0 0 0 0 0 0 0 0 0 0 0 0 0 0 0.0041324 0 0 0 0 0 0
3.2539 -0.00049263 0.00055681 -0.00020241 -0.0011319 0 0.00084674 0.0020668 0.00039596 0.00041984 -0.00057735 0.0020197 -0.016165 0 0 0 0 0 0 0 0 0 0 0 0 0 0 0 0 0 0 0 0.0020469 0 0 0 0 0 0
3.2578 -0.0010457 0.00010641 -0.0027198 -0.002127 0 -0.00023969 0.0025521 5.1366e-05 0.00012007 -0.0007876 -0.0022171 -0.011528 0 0 0 0 0 0 0 0 0 0 0 0 0 0 0 0 0 0 0 -0.00098443 0 0 0 0 0 0
3.2617 -0.0011307 -0.00017503 -0.0064862 -0.0020055 0 -0.00067617 0.0024174 -0.0012221 -0.00010981 0.0029283 -0.0053062 -0.015545 0 0 0 0 0 0 0 0 0 0 0 0 0 0 0 0 0 0 0 -0.0023668 0 0 0 0 0 0
3.2656 -0.00135 6.9931e-05 -0.0091028 -0.00041333 0 -0.00050645 0.0016574 -0.0029015 -0.00033772 0.0079488 -0.0050594 -0.028218 0 0 0 0 0 0 0 0 0 0 0 0 0 0 0 0 0 0 0 -0.00051052 0 0 0 0 0 0
3.2695 -0.0020672 0.00073352 -0.0090389 0.001758 0 0.00054588 0.0007344 -0.0032829 -0.00069031 0.0099113 -0.0017202 -0.036788 0 0 0 0 0 0 0 0 0 0 0 0 0 0 0 0 0 0 0 0.0038935 0 0 0 0 0 0
3.2734 -0.0030472 0.0012142 -0.0064435 0.0031678 0 0.0023928 1.0744e-05 -0.0013286 -0.0011214 0.0071251 0.002287 -0.033357 0 0 0 0 0 0 0 0 0 0 0 0 0 0 0 0 0 0 0 0.008253 0 0 0 0 0 0
3.2773 -0.0036262 0.00089186 -0.0024243 0.0031693 0 0.0039256 -0.00051053 0.0016305 -0.001201 0.0022358 0.0043488 -0.02499 0 0 0 0 0 0 0 0 0 0 0 0 0 0 0 0 0 0 0 0.0098909 0 0 0 0 0 0
3.2813 -0.0031965 -0.00026201 0.0020655 0.0022115 0 0.0036686 -0.00090642 0.0027766 -0.00032449 -0.00051132 0.0035867 -0.023573 0 0 0 0 0 0 0 0 0 0 0 0 0 0 0 0 0 0 0 0.0078842 0 0 0 0 0 0
3.2852 -0.0016196 -0.0015214 0.0064517 0.0012691 0 0.0013611 -0.0010576 0.00082871 0.0016174 0.00056273 0.0011537 -0.028529 0 0 0 0 0 0 0 0 0 0 0 0 0 0 0 0 0 0 0 0.0035205 0 0 0 0 0 0
3.2891 0.00064912 -0.0019231 0.009883 0.00099517 0 -0.0013764 -0.00087313 -0.0021126 0.0037233 0.0032475 -0.001023 -0.025035 0 0 0 0 0 0 0 0 0 0 0 0 0 0 0 0 0 0 0 -0.00081651 0 0 0 0 0 0
3.293 0.0027214 -0.0010633 0.010873 0.0013606 0 -0.0023831 -0.00071809 -0.00239 0.0044668 0.0040316 -0.0017053 -0.0017746 0 0 0 0 0 0 0 0 0 0 0 0 0 0 0 0 0 0 0 -0.0032626 0 0 0 0 0 0
3.2969 0.0036545 0.00052934 0.0081185 0.001896 0 -0.0010927 -0.0012913 0.001271 0.00294 0.0016324 -0.00087772 0.032115 0 0 0 0 0 0 0 0 0 0 0 0 0 0 0 0 0 0 0 -0.003349 0 0 0 0 0 0
3.3008 0.0029573 0.0017912 0.0019182 0.0021165 0 0.00087011 -0.0028064 0.0059667 -0.00011096 -0.0020975 0.00063619 0.052038 0 0 0 0 0 0 0 0 0 0 0 0 0 0 0 0 0 0 0 -0.0017952 0 0 0 0 0 0
3.3047 0.0010011 0.0019435 -0.0053208 0.0017691 0 0.0013966 -0.0043366 0.0072245 -0.0026104 -0.0043528 0.0017821 0.041444 0 0 0 0 0 0 0 0 0 0 0 0 0 0 0 0 0 0 0 0.00020592 0 0 0 0 0 0
3.3086 -0.0010205 0.0010286 -0.010334 0.00089424 0 7.9393e-05 -0.004288 0.0035046 -0.0027901 -0.0039982 0.0017083 0.0088164 0 0 0 0 0 0 0 0 0 0 0 0 0 0 0 0 0 0 0 0.0015652 0 0 0 0 0 0
3.3125 -0.001763 -0.00024751 -0.011137 -0.00018382 0 -0.0015348 -0.0018419 -0.0021502 -0.00072013 -0.0020865 0.00014385 -0.020493 0 0 0 0 0 0 0 0 0 0 0 0 0 0 0 0 0 0 0 0.0016361 0 0 0 0 0 0
3.3164 -0.00070093 -0.0011272 -0.0082444 -0.00097307 0 -0.0018443 0.0019883 -0.0051139 0.0017557 -0.00036706 -0.0022544 -0.028906 0 0 0 0 0 0 0 0 0 0 0 0 0 0 0 0 0 0 0 0.00051417 0 0 0 0 0 0
3.3203 0.0013539 -0.00129 -0.0039681 -0.0011035 0 -0.00099014 0.0048807 -0.0036578 0.0026987 0.00020578 -0.0040305 -0.021636 0 0 0 0 0 0 0 0 0 0 0 0 0 0 0 0 0 0 0 -0.00081649 0 0 0 0 0 0
3.3242 0.0027286 -0.00087435 -0.00055369 -0.00062455 0 -0.00045789 0.0050143 -0.00025452 0.001791 -0.00034701 -0.0038679 -0.017391 0 0 0 0 0 0 0 0 0 0 0 0 0 0 0 0 0 0 0 -0.00092624 0 0 0 0 0 0
3.3281 0.0021127 -0.0001942 0.0011504 1.9415e-05 0 -0.0010296 0.0025495 0.0013862 0.00044933 -0.0015969 -0.0017849 -0.026666 0 0 0 0 0 0 0 0 0 0 0 0 0 0 0 0 0 0 0 0.00097488 0 0 0 0 0 0
3.332 -0.00041787 0.00046762 0.0015631 0.00040377 0 -0.001645 -0.00057641 8.3583e-05 0.000289 -0.0029112 0.00060666 -0.041453 0 0 0 0 0 0 0 0 0 0 0 0 0 0 0 0 0 0 0 0.0041063 0 0 0 0 0 0
3.3359 -0.0034209 0.00083895 0.0013579 0.00052756 0 -0.00067189 -0.0022964 -0.0022212 0.0015272 -0.0033248 0.0013213 -0.045739 0 0 0 0 0 0 0 0 0 0 0 0 0 0 0 0 0 0 0 0.0063862 0 0 0 0 0 0
3.3398 -0.0051278 0.00060888 0.00081417 0.00073182 0 0.0018559 -0.0019589 -0.0031858 0.0029131 -0.0019796 -0.00027401 -0.033261 0 0 0 0 0 0 0 0 0 0 0 0 0 0 0 0 0 0 0 0.0059907 0 0 0 0 0 0
3.3438 -0.0046387 -0.00041748 4.262e-05 0.0011799 0 0.0037999 -0.00047293 -0.0026334 0.0031575 0.00079941 -0.0029034 -0.013195 0 0 0 0 0 0 0 0 0 0 0 0 0 0 0 0 0 0 0 0.0029331 0 0 0 0 0 0
3.3477 -0.0023578 -0.0020301 -0.00053507 0.0015056 0 0.0030616 0.00081199 -0.002134 0.0022985 0.0031175 -0.00459 8.2161e-05 0 0 0 0 0 0 0 0 0 0 0 0 0 0 0 0 0 0 0 -0.0008638 0 0 0 0 0 0
3.3516 0.00050592 -0.0035221 -0.00027454 0.0011186 0 1.3765e-05 0.0012505 -0.0025665 0.0015666 0.0028857 -0.0043941 -0.00012203 0 0 0 0 0 0 0 0 0 0 0 0 0 0 0 0 0 0 0 -0.0031915 0 0 0 0 0 0
3.3555 0.0027882 -0.0040108 0.001054 -9.4933e-05 0 -0.0026279 0.0010648 -0.0029074 0.0019206 -2.5889e-05 -0.0029046 -0.010425 0 0 0 0 0 0 0 0 0 0 0 0 0 0 0 0 0 0 0 -0.0033717 0 0 0 0 0 0
3.3594 0.0038773 -0.0029995 0.0028675 -0.0014617 0 -0.0025577 0.00066225 -0.0016929 0.002816 -0.0032431 -0.0011404 -0.024246 0 0 0 0 0 0 0 0 0 0 0 0 0 0 0 0 0 0 0 -0.0025263 0 0 0 0 0 0
3.3633 0.0037029 -0.0007471 0.0041408 -0.0020337 0 -0.00031307 3.6059e-05 0.00086503 0.00254 -0.0039805 0.00067431 -0.037007 0 0 0 0 0 0 0 0 0 0 0 0 0 0 0 0 0 0 0 -0.0021267 0 0 0 0 0 0
3.3672 0.0025184 0.0018379 0.0041507 -0.0014474 0 0.0013309 -0.0010898 0.0029116 -0.00013465 -0.0018423 0.0029251 -0.044323 0 0 0 0 0 0 0 0 0 0 0 0 0 0 0 0 0 0 0 -0.0024156 0 0 0 0 0 0
3.3711 0.00079002 0.0036836 0.0027936 -0.00024059 0 0.00040028 -0.0026073 0.0031456 -0.0045346 0.00072405 0.005291 -0.039493 0 0 0 0 0 0 0 0 0 0 0 0 0 0 0 0 0 0 0 -0.002378 0 0 0 0 0 0
3.375 -0.00084579 0.0040744 0.00030789 0.00069163 0 -0.0021233 -0.0036571 0.0023694 -0.0082641 0.0010288 0.0061369 -0.018057 0 0 0 0 0 0 0 0 0 0 0 0 0 0 0 0 0 0 0 -0.0012132 0 0 0 0 0 0
3.3789 -0.0017738 0.0029316 -0.0029514 0.00089877 0 -0.0033884 -0.0030617 0.0023324 -0.0088882 -0.00092073 0.0038188 0.013662 0 0 0 0 0 0 0 0 0 0 0 0 0 0 0 0 0 0 0 0.00042007 0 0 0 0 0 0
3.3828 -0.0017511 0.00080958 -0.0061651 0.00061631 0 -0.0017846 -0.00030927 0.0032665 -0.0057501 -0.0024217 -0.0011799 0.037693 0 0 0 0 0 0 0 0 0 0 0 0 0 0 0 0 0 0 0 0.00090049 0 0 0 0 0 0
3.3867 -0.0011195 -0.0013176 -0.0076337 0.00032952 0 0.0013363 0.0037193 0.0033599 -0.00050719 -0.0011293 -0.0056995 0.036778 0 0 0 0 0 0 0 0 0 0 0 0 0 0 0 0 0 0 0 -0.00052242 0 0 0 0 0 0
3.3906 -0.00060336 -0.0024294 -0.005357 0.00029353 0 0.003156 0.006978 0.0011538 0.0039503 0.0021755 -0.0060465 0.010175 0 0 0 0 0 0 0 0 0 0 0 0 0 0 0 0 0 0 0 -0.0025331 0 0 0 0 0 0
3.3945 -0.00078585 -0.0019422 0.0012267 0.00054841 0 0.0023939 0.0074668 -0.0019521 0.0053585 0.0042369 -0.001184 -0.02324 0 0 0 0 0 0 0 0 0 0 0 0 0 0 0 0 0 0 0 -0.002663 0 0 0 0 0 0
3.3984 -0.0016831 -0.00011216 0.0097871 0.0012127 0 0.00055914 0.004677 -0.0025094 0.0034585 0.002783 0.0059564 -0.039423 0 0 0 0 0 0 0 0 0 0 0 0 0 0 0 0 0 0 0 0.00035067 0 0 0 0 0 0
3.4023 -0.0027564 0.0019575 0.015776 0.0024428 0 0.00022339 0.00019498 0.0011422 7.7311e-05 -0.00093529 0.010384 -0.028319 0 0 0 0 0 0 0 0 0 0 0 0 0 0 0 0 0 0 0 0.0050034 0 0 0 0 0 0
3.4063 -0.00331 0.0028763 0.015371 0.0039636 0 0.0023141 -0.0031625 0.0062084 -0.0020673 -0.0032676 0.0086383 1.8346e-05 0 0 0 0 0 0 0 0 0 0 0 0 0 0 0 0 0 0 0 0.0078937 0 0 0 0 0 0
3.4102 -0.0029239 0.0018485 0.0084828 0.0048422 0 0.0052876 -0.0032523 0.0074558 -0.0011055 -0.0017369 0.0011843 0.026766 0 0 0 0 0 0 0 0 0 0 0 0 0 0 0 0 0 0 0 0.00643 0 0 0 0 0 0
3.4141 -0.0016318 -0.00071599 -0.00089622 0.004106 0 0.0068099 -0.00020029 0.002432 0.0027342 0.0026481 -0.00801 0.040465 0 0 0 0 0 0 0 0 0 0 0 0 0 0 0 0 0 0 0 0.0010697 0 0 0 0 0 0
3.418 0.00016897 -0.0033649 -0.0075701 0.0017997 0 0.005928 0.0036159 -0.0054788 0.0071659 0.0064876 -0.013998 0.042366 0 0 0 0 0 0 0 0 0 0 0 0 0 0 0 0 0 0 0 -0.0048249 0 0 0 0 0 0
3.4219 0.0019149 -0.0045055 -0.0088824 -0.00069098 0 0.0035291 0.0053205 -0.0097467 0.0092526 0.007017 -0.013599 0.038564 0 0 0 0 0 0 0 0 0 0 0 0 0 0 0 0 0 0 0 -0.0073972 0 0 0 0 0 0
3.4258 0.0030674 -0.0034395 -0.0061777 -0.0016709 0 0.0010428 0.0037153 -0.0068241 0.0073466 0.0039937 -0.0069651 0.030394 0 0 0 0 0 0 0 0 0 0 0 0 0 0 0 0 0 0 0 -0.0050414 0 0 0 0 0 0
3.4297 0.0032915 -0.00080745 -0.002976 -0.00069067 0 -0.00084309 0.00012998 0.00036627 0.0022542 -0.00081617 0.0024429 0.014393 0 0 0 0 0 0 0 0 0 0 0 0 0 0 0 0 0 0 0 0.00057214 0 0 0 0 0 0
3.4336 0.0026053 0.0018517 -0.0018369 0.00096673 0 -0.0021497 -0.0027328 0.0051616 -0.0032651 -0.0051839 0.0094064 -0.0093671 0 0 0 0 0 0 0 0 0 0 0 0 0 0 0 0 0 0 0 0.0057904 0 0 0 0 0 0
3.4375 0.0013931 0.0030933 -0.0028004 0.0015064 0 -0.0028091 -0.0029536 0.0034458 -0.0063792 -0.0072769 0.0096901 -0.031834 0 0 0 0 0 0 0 0 0 0 0 0 0 0 0 0 0 0 0 0.0074853 0 0 0 0 0 0
3.4414 0.00020305 0.0024317 -0.0044105 0.00041804 0 -0.0024842 -0.00075279 -0.0026578 -0.006088 -0.0058795 0.0028294 -0.040232 0 0 0 0 0 0 0 0 0 0 0 0 0 0 0 0 0 0 0 0.0049836 0 0 0 0 0 0
3.4453 -0.0005724 0.00054537 -0.0057544 -0.00097537 0 -0.0012918 0.0019662 -0.0070744 -0.0037253 -0.0010633 -0.0069828 -0.029531 0 0 0 0 0 0 0 0 0 0 0 0 0 0 0 0 0 0 0 0.00023606 0 0 0 0 0 0
3.4492 -0.00089298 -0.0012388 -0.0072628 -0.00081705 0 -0.00026899 0.0033053 -0.0054943 -0.0017081 0.0048485 -0.013227 -0.0082637 0 0 0 0 0 0 0 0 0 0 0 0 0 0 0 0 0 0 0 -0.0036712 0 0 0 0 0 0
3.4531 -0.00098895 -0.0018035 -0.0096484 0.0014285 0 -0.00058514 0.0027818 0.0010344 -0.0015617 0.0077867 -0.011514 0.0077851 0 0 0 0 0 0 0 0 0 0 0 0 0 0 0 0 0 0 0 -0.0045233 0 0 0 0 0 0
3.457 -0.0010988 -0.00090196 -0.012377 0.0044123 0 -0.0021401 0.0014143 0.0075772 -0.0028017 0.0048251 -0.0028475 0.0084953 0 0 0 0 0 0 0 0 0 0 0 0 0 0 0 0 0 0 0 -0.0021775 0 0 0 0 0 0
3.4609 -0.0012783 0.00075436 -0.013416 0.006123 0 -0.0032342 0.00068283 0.0097779 -0.003515 -0.0026431 0.0071496 -0.0028665 0 0 0 0 0 0 0 0 0 0 0 0 0 0 0 0 0 0 0 0.0016735 0 0 0 0 0 0
3.4648 -0.0014244 0.0020014 -0.010593 0.0056029 0 -0.0020141 0.0013764 0.0069847 -0.0020955 -0.0090171 0.01257 -0.013697 0 0 0 0 0 0 0 0 0 0 0 0 0 0 0 0 0 0 0 0.0047722 0 0 0 0 0 0
3.4688 -0.0014231 0.0019908 -0.0033769 0.0035152 0 0.0016061 0.0031559 0.0018474 0.0013129 -0.0088372 0.011432 -0.013618 0 0 0 0 0 0 0 0 0 0 0 0 0 0 0 0 0 0 0 0.0055886 0 0 0 0 0 0
3.4727 -0.0012298 0.00073198 0.0063267 0.0012492 0 0.0055515 0.0049192 -0.0022422 0.0048094 -0.0017599 0.0062858 -0.0031766 0 0 0 0 0 0 0 0 0 0 0 0 0 0 0 0 0 0 0 0.0038504 0 0 0 0 0 0
3.4766 -0.00082573 -0.0009413 0.014878 -0.00030329 0 0.0072438 0.0055308 -0.0032345 0.0061322 0.0068192 0.0012006 0.0073112 0 0 0 0 0 0 0 0 0 0 0 0 0 0 0 0 0 0 0 0.00030608 0 0 0 0 0 0
3.4805 -0.00016927 -0.0019536 0.018631 -0.001105 0 0.0057403 0.004464 -0.00094026 0.0043389 0.010517 -0.0016131 0.0069466 0 0 0 0 0 0 0 0 0 0 0 0 0 0 0 0 0 0 0 -0.003742 0 0 0 0 0 0
3.4844 0.00074116 -0.0017201 0.015848 -0.0014448 0 0.0023562 0.0021058 0.0033085 0.00050506 0.0076188 -0.002492 -0.0066166 0 0 0 0 0 0 0 0 0 0 0 0 0 0 0 0 0 0 0 -0.0067679 0 0 0 0 0 0
3.4883 0.0017438 -0.0005197 0.0079099 -0.00143 0 -0.00063147 -0.00039455 0.0071226 -0.0030235 0.0021004 -0.0024813 -0.025329 0 0 0 0 0 0 0 0 0 0 0 0 0 0 0 0 0 0 0 -0.0073821 0 0 0 0 0 0
3.4922 0.0024985 0.00074157 -0.0010326 -0.0010962 0 -0.0017778 -0.0017274 0.0079286 -0.0042217 -0.00078639 -0.0016681 -0.037035 0 0 0 0 0 0 0 0 0 0 0 0 0 0 0 0 0 0 0 -0.0050014 0 0 0 0 0 0
3.4961 0.0026581 0.0011908 -0.0062751 -0.00076153 0 -0.0011744 -0.0012108 0.0045798 -0.0026803 0.00041154 0.00039178 -0.034383 0 0 0 0 0 0 0 0 0 0 0 0 0 0 0 0 0 0 0 -0.00054595 0 0 0 0 0 0
3.5 0.0021017 0.00058801 -0.0056443 -0.00092137 0 0.00015604 0.00075192 -0.0012638 0.00023272 0.002778 0.0031165 -0.01932 0 0 0 0 0 0 0 0 0 0 0 0 0 0 0 0 0 0 0 0.0036522 0 0 0 0 0 0
3.5039 0.0010251 -0.00055226 -0.0012091 -0.0016686 0 0.0011916 0.0029397 -0.0056943 0.0023584 0.0030312 0.0046182 -0.00028392 0 0 0 0 0 0 0 0 0 0 0 0 0 0 0 0 0 0 0 0.0051642 0 0 0 0 0 0
3.5078 -0.00018804 -0.0013764 0.0021972 -0.0023831 0 0.0013415 0.0041467 -0.0053712 0.0021631 0.0012974 0.0034296 0.014698 0 0 0 0 0 0 0 0 0 0 0 0 0 0 0 0 0 0 0 0.0032437 0 0 0 0 0 0
3.5117 -0.0011986 -0.0013182 0.00097216 -0.0022243 0 0.00047142 0.0039251 -0.00045896 -0.00033889 0.00051975 0.00029396 0.022849 0 0 0 0 0 0 0 0 0 0 0 0 0 0 0 0 0 0 0 -0.00046868 0 0 0 0 0 0
3.5156 -0.0018633 -0.00048223 -0.0040045 -0.00099109 0 -0.0010195 0.0026638 0.0051662 -0.0036993 0.0025621 -0.0022656 0.025889 0 0 0 0 0 0 0 0 0 0 0 0 0 0 0 0 0 0 0 -0.0031599 0 0 0 0 0 0
3.5195 -0.0022259 0.00047261 -0.0080185 0.00061393 0 -0.0021441 0.0010601 0.0070308 -0.0060482 0.0057475 -0.0023781 0.025717 0 0 0 0 0 0 0 0 0 0 0 0 0 0 0 0 0 0 0 -0.0030824 0 0 0 0 0 0
3.5234 -0.0023985 0.00084054 -0.0068572 0.0016607 0 -0.0017932 -0.00042958 0.0038713 -0.0063032 0.0066779 -0.00062856 0.021636 0 0 0 0 0 0 0 0 0 0 0 0 0 0 0 0 0 0 0 -0.00085505 0 0 0 0 0 0
3.5273 -0.0024345 0.00038369 -0.00093344 0.0018818 0 0.00029981 -0.0016751 -0.0013424 -0.0047668 0.0041218 0.00078433 0.011919 0 0 0 0 0 0 0 0 0 0 0 0 0 0 0 0 0 0 0 0.0013194 0 0 0 0 0 0
3.5313 -0.0022649 -0.00052099 0.0048878 0.0018002 0 0.0030048 -0.0025833 -0.0041016 -0.0027289 0.00044554 0.00055436 -0.0024595 0 0 0 0 0 0 0 0 0 0 0 0 0 0 0 0 0 0 0 0.0016903 0 0 0 0 0 0
3.5352 -0.0017341 -0.0011936 0.0058733 0.0020022 0 0.0045034 -0.0029031 -0.0022592 -0.00141 -0.00098281 -0.00043727 -0.016451 0 0 0 0 0 0 0 0 0 0 0 0 0 0 0 0 0 0 0 0.00027742 0 0 0 0 0 0
3.5391 -0.00073697 -0.0011641 0.0020814 0.0024347 0 0.0038434 -0.0023985 0.0023689 -0.0010784 0.00062165 -0.00044843 -0.023703 0 0 0 0 0 0 0 0 0 0 0 0 0 0 0 0 0 0 0 -0.0016282 0 0 0 0 0 0
3.543 0.00061185 -0.00048187 -0.0015775 0.002528 0 0.0018171 -0.0011759 0.0058938 -0.0010377 0.0028722 0.00087959 -0.020875 0 0 0 0 0 0 0 0 0 0 0 0 0 0 0 0 0 0 0 -0.0029716 0 0 0 0 0 0
3.5469 0.0019263 0.00039845 -0.00015262 0.0019319 0 0.00013968 0.00023294 0.0057446 -0.00045486 0.0030189 0.0021283 -0.0096607 0 0 0 0 0 0 0 0 0 0 0 0 0 0 0 0 0 0 0 -0.0037425 0 0 0 0 0 0
3.5508 0.0027234 0.0010156 0.0062794 0.00094431 0 -0.00030567 0.0011628 0.0025238 0.00073748 0.00078964 0.0020393 0.0044696 0 0 0 0 0 0 0 0 0 0 0 0 0 0 0 0 0 0 0 -0.004385 0 0 0 0 0 0
3.5547 0.0027425 0.0012175 0.012305 0.00013404 0 -0.00027383 0.0012352 -0.00096705 0.0017151 -0.001774 0.0013342 0.0149 0 0 0 0 0 0 0 0 0 0 0 0 0 0 0 0 0 0 0 -0.0047722 0 0 0 0 0 0
3.5586 0.0021442 0.0011412 0.012026 -0.00032542 0 -0.00108 0.00059571 -0.0022788 0.0015511 -0.0028312 0.0019646 0.016238 0 0 0 0 0 0 0 0 0 0 0 0 0 0 0 0 0 0 0 -0.0041175 0 0 0 0 0 0
3.5625 0.0013732 0.00094579 0.0044408 -0.00075987 0 -0.0028011 -0.00014118 -0.0011592 0.0001846 -0.0024314 0.0044342 0.0068097 0 0 0 0 0 0 0 0 0 0 0 0 0 0 0 0 0 0 0 -0.0019576 0 0 0 0 0 0
3.5664 0.00077627 0.00061941 -0.0057187 -0.0014208 0 -0.0038347 -0.00018335 0.00059527 -0.0013754 -0.0016506 0.0064132 -0.0086462 0 0 0 0 0 0 0 0 0 0 0 0 0 0 0 0 0 0 0 0.0010273 0 0 0 0 0 0
3.5703 0.00033432 6.64e-05 -0.012242 -0.002003 0 -0.0024873 0.00098977 0.00082873 -0.0018522 -0.00076481 0.0047343 -0.018956 0 0 0 0 0 0 0 0 0 0 0 0 0 0 0 0 0 0 0 0.0034386 0 0 0 0 0 0
3.5742 -0.00022076 -0.00065168 -0.012537 -0.0019304 0 0.001011 0.0031642 -0.0011945 -0.00079222 0.00095003 -0.00098045 -0.012632 0 0 0 0 0 0 0 0 0 0 0 0 0 0 0 0 0 0 0 0.0044381 0 0 0 0 0 0
3.5781 -0.0010232 -0.0012373 -0.0089061 -0.0011062 0 0.0042937 0.0052475 -0.0042006 0.0010531 0.0035832 -0.007041 0.011751 0 0 0 0 0 0 0 0 0 0 0 0 0 0 0 0 0 0 0 0.0044451 0 0 0 0 0 0
3.582 -0.0018381 -0.0013823 -0.0054115 -0.00017997 0 0.0048675 0.0057869 -0.0058811 0.0023816 0.0055014 -0.0086124 0.039924 0 0 0 0 0 0 0 0 0 0 0 0 0 0 0 0 0 0 0 0.0044554 0 0 0 0 0 0
3.5859 -0.0022407 -0.0010838 -0.0039108 9.0799e-05 0 0.0024126 0.0040272 -0.0047609 0.0024051 0.0046308 -0.0042674 0.049526 0 0 0 0 0 0 0 0 0 0 0 0 0 0 0 0 0 0 0 0.0047719 0 0 0 0 0 0
3.5898 -0.0020263 -0.00069666 -0.0030519 -0.00030923 0 -0.00092499 0.00071719 -0.0015907 0.0013881 0.00088851 0.0023766 0.028227 0 0 0 0 0 0 0 0 0 0 0 0 0 0 0 0 0 0 0 0.0046191 0 0 0 0 0 0
3.5938 -0.0014029 -0.00062349 -0.00057864 -0.00062062 0 -0.002535 -0.0022026 0.00097503 0.00029352 -0.0031646 0.0057494 -0.012759 0 0 0 0 0 0 0 0 0 0 0 0 0 0 0 0 0 0 0 0.0030877 0 0 0 0 0 0
3.5977 -0.00075243 -0.00093282 0.0039137 -0.00020674 0 -0.0016464 -0.003022 0.00046494 -2.7186e-05 -0.0045113 0.0032794 -0.044339 0 0 0 0 0 0 0 0 0 0 0 0 0 0 0 0 0 0 0 0.00032919 0 0 0 0 0 0
3.6016 -0.00022878 -0.0012948 0.0085003 0.00063212 0 0.00024015 -0.0016457 -0.00309 0.00059706 -0.0024863 -0.0024717 -0.042547 0 0 0 0 0 0 0 0 0 0 0 0 0 0 0 0 0 0 0 -0.0023539 0 0 0 0 0 0
3.6055 0.00035338 -0.0013052 0.010714 0.00091936 0 0.00099451 0.00036362 -0.006719 0.0016341 0.00079551 -0.0063324 -0.0094488 0 0 0 0 0 0 0 0 0 0 0 0 0 0 0 0 0 0 0 -0.0036236 0 0 0 0 0 0
3.6094 0.0012144 -0.00086584 0.0094602 0.00011298 0 -0.00020463 0.0012031 -0.0067234 0.0021946 0.0027294 -0.005085 0.02792 0 0 0 0 0 0 0 0 0 0 0 0 0 0 0 0 0 0 0 -0.0032195 0 0 0 0 0 0
3.6133 0.0022433 -0.00023978 0.0054045 -0.0011815 0 -0.0024335 0.00038088 -0.0019021 0.0014812 0.0026134 0.00016335 0.040843 0 0 0 0 0 0 0 0 0 0 0 0 0 0 0 0 0 0 0 -0.001969 0 0 0 0 0 0
3.6172 0.0029977 0.00024881 0.00012697 -0.0017588 0 -0.0041749 -0.0010765 0.0050751 -0.00075771 0.0016875 0.0055413 0.023456 0 0 0 0 0 0 0 0 0 0 0 0 0 0 0 0 0 0 0 -0.00087368 0 0 0 0 0 0
3.6211 0.0030827 0.00052443 -0.0046822 -0.0010802 0 -0.0046519 -0.0018576 0.0096041 -0.0038797 0.0012473 0.0079069 -0.0040215 0 0 0 0 0 0 0 0 0 0 0 0 0 0 0 0 0 0 0 -0.00036047 0 0 0 0 0 0
3.625 0.0024877 0.00075311 -0.0075021 0.00012128 0 -0.0041113 -0.0016569 0.0088704 -0.0064286 0.0013113 0.0069772 -0.015467 0 0 0 0 0 0 0 0 0 0 0 0 0 0 0 0 0 0 0 -0.00034942 0 0 0 0 0 0
3.6289 0.0015191 0.001063 -0.0073148 0.00057928 0 -0.0031556 -0.0011749 0.0040917 -0.0069111 0.0012134 0.0046923 -0.0024236 0 0 0 0 0 0 0 0 0 0 0 0 0 0 0 0 0 0 0 -0.00071 0 0 0 0 0 0
3.6328 0.00044151 0.0013394 -0.004336 -0.00020417 0 -0.0021187 -0.00099774 -0.00069682 -0.0049345 0.00089338 0.0030963 0.02087 0 0 0 0 0 0 0 0 0 0 0 0 0 0 0 0 0 0 0 -0.0013483 0 0 0 0 0 0
3.6367 -0.00072524 0.0013349 -0.00036848 -0.0014722 0 -0.0010867 -0.00079277 -0.0021236 -0.0017379 0.00093072 0.0028595 0.033509 0 0 0 0 0 0 0 0 0 0 0 0 0 0 0 0 0 0 0 -0.0018986 0 0 0 0 0 0
3.6406 -0.0020101 0.00095769 0.0022125 -0.0020178 0 -0.00022636 0.00017994 -6.2984e-05 0.00062292 0.0013258 0.0033401 0.027308 0 0 0 0 0 0 0 0 0 0 0 0 0 0 0 0 0 0 0 -0.0016988 0 0 0 0 0 0
3.6445 -0.0031608 0.00039169 0.0024326 -0.0013826 0 0.00021296 0.0018772 0.0027949 0.00098152 0.00095415 0.003533 0.0109 0 0 0 0 0 0 0 0 0 0 0 0 0 0 0 0 0 0 0 -0.00038784 0 0 0 0 0 0
3.6484 -0.003645 -9.381e-05 0.0017646 -0.0002119 0 0.00025837 0.0031409 0.0035974 0.00013716 -0.0011535 0.0028758 -0.0025479 0 0 0 0 0 0 0 0 0 0 0 0 0 0 0 0 0 0 0 0.0014992 0 0 0 0 0 0
3.6523 -0.0030809 -0.00041776 0.0028266 0.00049019 0 0.00036941 0.0028017 0.0015907 0.00012212 -0.0041294 0.0014885 -0.0088121 0 0 0 0 0 0 0 0 0 0 0 0 0 0 0 0 0 0 0 0.0028075 0 0 0 0 0 0
3.6563 -0.001671 -0.00071492 0.0066473 0.00032306 0 0.0010259 0.001044 -0.0018018 0.0021672 -0.0055649 -2.1831e-05 -0.013487 0 0 0 0 0 0 0 0 0 0 0 0 0 0 0 0 0 0 0 0.0028134 0 0 0 0 0 0
3.6602 -0.00014227 -0.0010823 0.011179 -0.00029986 0 0.0021292 -0.00059855 -0.004583 0.005291 -0.0039622 -0.00099759 -0.021849 0 0 0 0 0 0 0 0 0 0 0 0 0 0 0 0 0 0 0 0.0019027 0 0 0 0 0 0
3.6641 0.00081031 -0.0013563 0.012798 -0.00074017 0 0.0029319 -0.00077284 -0.0056568 0.0070026 -0.00066925 -0.0012413 -0.030861 0 0 0 0 0 0 0 0 0 0 0 0 0 0 0 0 0 0 0 0.0010129 0 0 0 0 0 0
3.668 0.0010503 -0.00122 0.0095523 -0.00076951 0 0.0026791 0.00026789 -0.0050704 0.005573 0.001195 -0.0012528 -0.032297 0 0 0 0 0 0 0 0 0 0 0 0 0 0 0 0 0 0 0 0.00043012 0 0 0 0 0 0
3.6719 0.00099895 -0.00056348 0.0030411 -0.00063364 0 0.0013447 0.00096641 -0.0034332 0.0017057 -3.1627e-05 -0.0018229 -0.022568 0 0 0 0 0 0 0 0 0 0 0 0 0 0 0 0 0 0 0 -0.0005651 0 0 0 0 0 0
3.6758 0.0011493 0.00029506 -0.0029836 -0.00066663 0 -0.00030185 0.0002232 -0.0014777 -0.0020403 -0.0027236 -0.0031541 -0.0076611 0 0 0 0 0 0 0 0 0 0 0 0 0 0 0 0 0 0 0 -0.0026022 0 0 0 0 0 0
3.6797 0.0016064 0.00080939 -0.005903 -0.00098176 0 -0.0013755 -0.0013266 -7.4642e-06 -0.0035155 -0.0037336 -0.004346 0.0020566 0 0 0 0 0 0 0 0 0 0 0 0 0 0 0 0 0 0 0 -0.0048869 0 0 0 0 0 0
3.6836 0.0020701 0.00066773 -0.006189 -0.0014778 0 -0.0016234 -0.0019805 0.00026848 -0.0027306 -0.0018964 -0.0039781 0.0011589 0 0 0 0 0 0 0 0 0 0 0 0 0 0 0 0 0 0 0 -0.0053942 0 0 0 0 0 0
3.6875 0.0021793 6.9786e-05 -0.0062392 -0.0019495 0 -0.0015346 -0.00087571 -0.00073553 -0.0014892 0.00067617 -0.0014572 -0.0070295 0 0 0 0 0 0 0 0 0 0 0 0 0 0 0 0 0 0 0 -0.0027785 0 0 0 0 0 0
3.6914 0.0018063 -0.0004582 -0.0075093 -0.002092 0 -0.0017738 0.00098546 -0.002152 -0.0014551 0.001012 0.0021561 -0.014813 0 0 0 0 0 0 0 0 0 0 0 0 0 0 0 0 0 0 0 0.0018877 0 0 0 0 0 0
3.6953 0.0010512 -0.00053104 -0.0089747 -0.0015339 0 -0.0025342 0.0017587 -0.0026938 -0.0026602 -0.001345 0.0047954 -0.016938 0 0 0 0 0 0 0 0 0 0 0 0 0 0 0 0 0 0 0 0.0055775 0 0 0 0 0 0
3.6992 7.7304e-05 -0.00021161 -0.0083901 -0.00011516 0 -0.0033769 0.00071971 -0.0017826 -0.0037818 -0.0038584 0.005025 -0.013266 0 0 0 0 0 0 0 0 0 0 0 0 0 0 0 0 0 0 0 0.0058196 0 0 0 0 0 0
3.7031 -0.00094595 0.00010358 -0.004856 0.0017609 0 -0.0036045 -0.0009878 -0.00013434 -0.0036174 -0.0039238 0.003144 -0.0067171 0 0 0 0 0 0 0 0 0 0 0 0 0 0 0 0 0 0 0 0.0028705 0 0 0 0 0 0
3.707 -0.0017674 6.8967e-05 2.7203e-05 0.0031886 0 -0.0027754 -0.0016145 0.00094001 -0.0021323 -0.0017695 0.00076751 -0.00054143 0 0 0 0 0 0 0 0 0 0 0 0 0 0 0 0 0 0 0 -0.00062092 0 0 0 0 0 0
3.7109 -0.0020691 -0.00032631 0.0035151 0.0034057 0 -0.0009791 -0.00065588 0.00087932 -0.00020533 -4.8493e-06 -0.00057184 0.0025596 0 0 0 0 0 0 0 0 0 0 0 0 0 0 0 0 0 0 0 -0.0020988 0 0 0 0 0 0
3.7148 -0.0016919 -0.00079421 0.0040986 0.0024902 0 0.0012159 0.00072521 0.00041552 0.0013302 -0.00046288 -0.00040774 0.00096612 0 0 0 0 0 0 0 0 0 0 0 0 0 0 0 0 0 0 0 -0.001232 0 0 0 0 0 0
3.7188 -0.00085611 -0.0010082 0.0025851 0.0013456 0 0.0030271 0.0010772 0.0006648 0.0022275 -0.0021194 0.00080022 -0.0040039 0 0 0 0 0 0 0 0 0 0 0 0 0 0 0 0 0 0 0 0.00028939 0 0 0 0 0 0
3.7227 -5.2449e-05 -0.00083626 0.0010942 0.00087547 0 0.003796 0.00023706 0.0017279 0.0026213 -0.0024958 0.0023533 -0.0069529 0 0 0 0 0 0 0 0 0 0 0 0 0 0 0 0 0 0 0 0.00075293 0 0 0 0 0 0
3.7266 0.00039614 -0.00039046 0.0012248 0.0011504 0 0.0032851 -0.0006104 0.0023838 0.0026601 -0.00076293 0.0036225 -0.0015392 0 0 0 0 0 0 0 0 0 0 0 0 0 0 0 0 0 0 0 -4.3679e-05 0 0 0 0 0 0
3.7305 0.00067628 8.5793e-05 0.0030941 0.0014428 0 0.0017946 -0.0003281 0.0013278 0.0024951 0.0012261 0.0039125 0.012936 0 0 0 0 0 0 0 0 0 0 0 0 0 0 0 0 0 0 0 -0.0011323 0 0 0 0 0 0
3.7344 0.0013061 0.0003836 0.0056824 0.0010885 0 -4.2333e-06 0.00096162 -0.0012948 0.0023994 0.0011984 0.0025997 0.028052 0 0 0 0 0 0 0 0 0 0 0 0 0 0 0 0 0 0 0 -0.0017592 0 0 0 0 0 0
3.7383 0.0025231 0.00045658 0.0076446 0.00021393 0 -0.0014406 0.0021347 -0.003719 0.0025391 -0.00074039 -0.00016148 0.031589 0 0 0 0 0 0 0 0 0 0 0 0 0 0 0 0 0 0 0 -0.0020033 0 0 0 0 0 0
3.7422 0.003831 0.00044629 0.0078012 -0.00048042 0 -0.0021653 0.0023366 -0.0040554 0.0025509 -0.0021622 -0.0029639 0.018754 0 0 0 0 0 0 0 0 0 0 0 0 0 0 0 0 0 0 0 -0.0020702 0 0 0 0 0 0
3.7461 0.0042321 0.00056317 0.0054409 -0.00060261 0 -0.0022105 0.0017589 -0.0020463 0.0016544 -0.0011613 -0.0039034 -0.0012738 0 0 0 0 0 0 0 0 0 0 0 0 0 0 0 0 0 0 0 -0.0014906 0 0 0 0 0 0
3.75 0.0030385 0.00086477 0.00088291 -0.00056224 0 -0.001831 0.0011685 0.00060418 -0.00045682 0.0014335 -0.0022782 -0.011386 0 0 0 0 0 0 0 0 0 0 0 0 0 0 0 0 0 0 0 0.0004633 0 0 0 0 0 0
3.7539 0.00056384 0.0011066 -0.0040039 -0.0010643 0 -0.0013422 0.00096054 0.0016402 -0.0028262 0.0031203 0.00042775 -0.0012406 0 0 0 0 0 0 0 0 0 0 0 0 0 0 0 0 0 0 0 0.0035223 0 0 0 0 0 0
3.7578 -0.0019511 0.00086427 -0.006315 -0.0021718 0 -0.0010585 0.00093295 0.00011622 -0.0037042 0.0027371 0.0015972 0.022792 0 0 0 0 0 0 0 0 0 0 0 0 0 0 0 0 0 0 0 0.0060005 0 0 0 0 0 0
3.7617 -0.0031765 -8.0097e-05 -0.0039925 -0.0030472 0 -0.0012148 0.00090798 -0.0028774 -0.0021849 0.0017458 -0.00013598 0.042433 0 0 0 0 0 0 0 0 0 0 0 0 0 0 0 0 0 0 0 0.0060844 0 0 0 0 0 0
3.7656 -0.0026316 -0.0013981 0.0022113 -0.0027416 0 -0.0017634 0.0011858 -0.0051093 0.000605 0.002213 -0.0034612 0.043216 0 0 0 0 0 0 0 0 0 0 0 0 0 0 0 0 0 0 0 0.0036486 0 0 0 0 0 0
3.7695 -0.00099116 -0.0022978 0.0086993 -0.0012056 0 -0.0022145 0.0020748 -0.0048724 0.0022727 0.0039568 -0.0054672 0.026614 0 0 0 0 0 0 0 0 0 0 0 0 0 0 0 0 0 0 0 0.00057438 0 0 0 0 0 0
3.7734 0.00044368 -0.002075 0.011536 0.00058354 0 -0.001846 0.0030642 -0.0021437 0.0014214 0.0044323 -0.0042795 0.0073289 0 0 0 0 0 0 0 0 0 0 0 0 0 0 0 0 0 0 0 -0.000945 0 0 0 0 0 0
3.7773 0.00067327 -0.00071024 0.0096201 0.0015235 0 -0.00030842 0.0028795 0.0014749 -0.0008372 0.0016945 -0.00069874 -0.0012453 0 0 0 0 0 0 0 0 0 0 0 0 0 0 0 0 0 0 0 -0.00041086 0 0 0 0 0 0
3.7813 -0.00035236 0.0010354 0.0056434 0.0013587 0 0.0018734 0.0007121 0.00387 -0.0018485 -0.0029703 0.0026938 0.00087386 0 0 0 0 0 0 0 0 0 0 0 0 0 0 0 0 0 0 0 0.00075239 0 0 0 0 0 0
3.7852 -0.0017715 0.002156 0.0037036 0.0007416 0 0.003504 -0.0025983 0.0038351 -6.1834e-05 -0.0059498 0.003919 0.0020321 0 0 0 0 0 0 0 0 0 0 0 0 0 0 0 0 0 0 0 0.00090067 0 0 0 0 0 0
3.7891 -0.0024376 0.0021209 0.005583 0.00043235 0 0.0036259 -0.0048846 0.0018961 0.0033189 -0.0049404 0.003044 -0.0077703 0 0 0 0 0 0 0 0 0 0 0 0 0 0 0 0 0 0 0 -0.0001305 0 0 0 0 0 0
3.793 -0.0016723 0.0011593 0.0091056 0.00057105 0 0.0023557 -0.0044295 -6.2737e-05 0.0054479 -0.0013364 0.0014826 -0.025596 0 0 0 0 0 0 0 0 0 0 0 0 0 0 0 0 0 0 0 -0.0011529 0 0 0 0 0 0
3.7969 0.00034179 -7.3724e-05 0.010187 0.00073243 0 0.00079936 -0.0015227 -0.00025277 0.0046243 0.0012651 0.00029139 -0.037557 0 0 0 0 0 0 0 0 0 0 0 0 0 0 0 0 0 0 0 -0.0012549 0 0 0 0 0 0
3.8008 0.002734 -0.001043 0.0067459 0.00052099 0 5.0238e-05 0.0017764 0.0015013 0.0018966 0.00077541 -0.00055051 -0.032169 0 0 0 0 0 0 0 0 0 0 0 0 0 0 0 0 0 0 0 -0.0009183 0 0 0 0 0 0
3.8047 0.0045076 -0.0015496 0.00082849 -6.1304e-05 0 0.00022444 0.0034435 0.0035106 -0.00012701 -0.0014833 -0.0013211 -0.012079 0 0 0 0 0 0 0 0 0 0 0 0 0 0 0 0 0 0 0 -0.0012912 0 0 0 0 0 0
3.8086 0.0050757 -0.0015202 -0.003078 -0.00079424 0 0.00050239 0.0030733 0.0036989 5.7968e-05 -0.0025575 -0.0015457 0.0072778 0 0 0 0 0 0 0 0 0 0 0 0 0 0 0 0 0 0 0 -0.0025171 0 0 0 0 0 0
3.8125 0.0044364 -0.00078774 -0.0020608 -0.0015396 0 0.00012233 0.0018013 0.0016627 0.0015028 -0.0011402 -0.00028564 0.010987 0 0 0 0 0 0 0 0 0 0 0 0 0 0 0 0 0 0 0 -0.0031851 0 0 0 0 0 0
3.8164 0.0029732 0.00073629 0.0025235 -0.0021715 0 -0.00073291 0.00092501 -0.00066423 0.0020566 0.0012353 0.0024946 -0.0024259 0 0 0 0 0 0 0 0 0 0 0 0 0 0 0 0 0 0 0 -0.00172 0 0 0 0 0 0
3.8203 0.0011577 0.0026313 0.0061179 -0.0022974 0 -0.0011071 0.00082259 -0.00067082 0.00075121 0.0021019 0.0051746 -0.020319 0 0 0 0 0 0 0 0 0 0 0 0 0 0 0 0 0 0 0 0.0017208 0 0 0 0 0 0
3.8242 -0.0005757 0.0038605 0.004867 -0.0013708 0 -0.00031475 0.001167 0.0022782 -0.0011887 0.00071961 0.0055027 -0.027682 0 0 0 0 0 0 0 0 0 0 0 0 0 0 0 0 0 0 0 0.0049695 0 0 0 0 0 0
3.8281 -0.0017971 0.0033567 -0.0010355 0.00066255 0 0.0012717 0.0018259 0.0057884 -0.0016096 -0.0013135 0.0026078 -0.020068 0 0 0 0 0 0 0 0 0 0 0 0 0 0 0 0 0 0 0 0.0056566 0 0 0 0 0 0
3.832 -0.0021278 0.00094802 -0.0073622 0.0028793 0 0.0025412 0.0031324 0.0063158 0.00048815 -0.001778 -0.0019672 -0.0060047 0 0 0 0 0 0 0 0 0 0 0 0 0 0 0 0 0 0 0 0.0033774 0 0 0 0 0 0
3.8359 -0.0014912 -0.0022222 -0.0091158 0.0038476 0 0.0027201 0.0051512 0.0024827 0.004094 0.00017904 -0.0052798 0.0022966 0 0 0 0 0 0 0 0 0 0 0 0 0 0 0 0 0 0 0 9.9452e-05 0 0 0 0 0 0
3.8398 -0.00034273 -0.0043105 -0.0043004 0.0028658 0 0.0020592 0.0069406 -0.0033064 0.0071049 0.0035868 -0.0051637 0.00012829 0 0 0 0 0 0 0 0 0 0 0 0 0 0 0 0 0 0 0 -0.001543 0 0 0 0 0 0
3.8438 0.00049141 -0.0040549 0.0047184 0.00077348 0 0.0014481 0.0069514 -0.0066971 0.0078562 0.0065843 -0.0017146 -0.0072742 0 0 0 0 0 0 0 0 0 0 0 0 0 0 0 0 0 0 0 -0.00042799 0 0 0 0 0 0
3.8477 0.00041601 -0.0017109 0.013041 -0.00065283 0 0.0014573 0.0044054 -0.0051663 0.005945 0.0075305 0.0029242 -0.012081 0 0 0 0 0 0 0 0 0 0 0 0 0 0 0 0 0 0 0 0.0022988 0 0 0 0 0 0
3.8516 -0.00036632 0.0011288 0.016562 -0.00030699 0 0.0018723 0.00027259 -0.00029567 0.0021381 0.0057076 0.0059735 -0.012233 0 0 0 0 0 0 0 0 0 0 0 0 0 0 0 0 0 0 0 0.0042996 0 0 0 0 0 0
3.8555 -0.00092062 0.0026863 0.014267 0.0011902 0 0.0021338 -0.0032646 0.00359 -0.0020462 0.0018297 0.0054922 -0.011986 0 0 0 0 0 0 0 0 0 0 0 0 0 0 0 0 0 0 0 0.0038037 0 0 0 0 0 0
3.8594 -0.00035253 0.0022085 0.0081648 0.0021036 0 0.0020366 -0.0044617 0.003186 -0.0047958 -0.0018068 0.0012637 -0.015037 0 0 0 0 0 0 0 0 0 0 0 0 0 0 0 0 0 0 0 0.00068362 0 0 0 0 0 0
3.8633 0.001353 0.0003507 0.0014108 0.0013178 0 0.0018096 -0.003268 -0.0010228 -0.004761 -0.0023728 -0.0049599 -0.018852 0 0 0 0 0 0 0 0 0 0 0 0 0 0 0 0 0 0 0 -0.0036132 0 0 0 0 0 0
3.8672 0.0032244 -0.0014339 -0.0036943 -0.00053136 0 0.0015478 -0.001114 -0.0053364 -0.0020636 0.0011767 -0.0099378 -0.017049 0 0 0 0 0 0 0 0 0 0 0 0 0 0 0 0 0 0 0 -0.0068876 0 0 0 0 0 0
3.8711 0.004077 -0.0019293 -0.006509 -0.0016731 0 0.00084231 0.00039357 -0.0060231 0.0013256 0.0063792 -0.010382 -0.0071436 0 0 0 0 0 0 0 0 0 0 0 0 0 0 0 0 0 0 0 -0.0072429 0 0 0 0 0 0
3.875 0.0034715 -0.00087048 -0.0075397 -0.00094684 0 -0.00074459 0.00059385 -0.0022449 0.0027144 0.0085034 -0.0050503 0.0055082 0 0 0 0 0 0 0 0 0 0 0 0 0 0 0 0 0 0 0 -0.0040455 0 0 0 0 0 0
3.8789 0.0019748 0.0010302 -0.0074512 0.0010616 0 -0.0028032 -0.00012543 0.0035491 0.00083064 0.0046174 0.0038447 0.01257 0 0 0 0 0 0 0 0 0 0 0 0 0 0 0 0 0 0 0 0.0015545 0 0 0 0 0 0
3.8828 0.00053109 0.002606 -0.0064944 0.0025836 0 -0.0039342 -0.00096807 0.0076587 -0.002895 -0.0030529 0.011406 0.011234 0 0 0 0 0 0 0 0 0 0 0 0 0 0 0 0 0 0 0 0.006992 0 0 0 0 0 0
3.8867 -0.000386 0.0029178 -0.00462 0.0023211 0 -0.0028289 -0.0013076 0.0076954 -0.0053629 -0.0082721 0.013055 0.0067433 0 0 0 0 0 0 0 0 0 0 0 0 0 0 0 0 0 0 0 0.0096347 0 0 0 0 0 0
3.8906 -0.0010093 0.0017443 -0.0019124 0.00057701 0 0.00032449 -0.00083016 0.0038743 -0.0044608 -0.0061807 0.0077587 0.0059307 0 0 0 0 0 0 0 0 0 0 0 0 0 0 0 0 0 0 0 0.0083847 0 0 0 0 0 0
3.8945 -0.0017588 -0.00031285 0.0011558 -0.0011221 0 0.0035942 0.00048912 -0.0014279 -0.00091089 0.0019305 -0.0011121 0.0092826 0 0 0 0 0 0 0 0 0 0 0 0 0 0 0 0 0 0 0 0.0043598 0 0 0 0 0 0
3.8984 -0.0026048 -0.0021506 0.0038343 -0.0014084 0 0.0047113 0.002279 -0.0052019 0.0024775 0.0093129 -0.0081355 0.011023 0 0 0 0 0 0 0 0 0 0 0 0 0 0 0 0 0 0 0 7.0334e-05 0 0 0 0 0 0
3.9023 -0.0030167 -0.0027844 0.0054269 -0.00012497 0 0.002975 0.0037215 -0.0055048 0.0034168 0.0096348 -0.009586 0.0074705 0 0 0 0 0 0 0 0 0 0 0 0 0 0 0 0 0 0 0 -0.0022723 0 0 0 0 0 0
3.9063 -0.0025205 -0.0019449 0.0056304 0.0017727 0 -0.00010053 0.003942 -0.0025764 0.0020798 0.0025524 -0.0056661 0.0036866 0 0 0 0 0 0 0 0 0 0 0 0 0 0 0 0 0 0 0 -0.0019989 0 0 0 0 0 0
3.9102 -0.0012342 -0.00026538 0.0047683 0.0031311 0 -0.0020374 0.002739 0.0012251 0.00060793 -0.0062808 0.00026466 0.0094573 0 0 0 0 0 0 0 0 0 0 0 0 0 0 0 0 0 0 0 5.7553e-06 0 0 0 0 0 0
3.9141 0.00019172 0.0011198 0.003811 0.0033989 0 -0.0014292 0.0009569 0.0028778 0.00089243 -0.010507 0.0044228 0.027611 0 0 0 0 0 0 0 0 0 0 0 0 0 0 0 0 0 0 0 0.0021838 0 0 0 0 0 0
3.918 0.0011412 0.0013337 0.0039843 0.0027438 0 0.0010215 -6.4591e-05 0.00085851 0.0028738 -0.0083314 0.0049546 0.047433 0 0 0 0 0 0 0 0 0 0 0 0 0 0 0 0 0 0 0 0.0031903 0 0 0 0 0 0
3.9219 0.0015022 0.00034174 0.0059042 0.0016616 0 0.0032464 0.00036724 -0.0035317 0.0047962 -0.0029918 0.0024098 0.051831 0 0 0 0 0 0 0 0 0 0 0 0 0 0 0 0 0 0 0 0.0023173 0 0 0 0 0 0
3.9258 0.0015959 -0.0010676 0.0086805 0.00058467 0 0.0035162 0.0016193 -0.0069676 0.0048217 0.0011797 -0.0013509 0.03253 0 0 0 0 0 0 0 0 0 0 0 0 0 0 0 0 0 0 0 -0.00034982 0 0 0 0 0 0
3.9297 0.0017246 -0.0018815 0.0098933 -0.00024428 0 0.0016223 0.0022531 -0.0066861 0.0023707 0.0025577 -0.0044992 -0.0015907 0 0 0 0 0 0 0 0 0 0 0 0 0 0 0 0 0 0 0 -0.0038092 0 0 0 0 0 0
3.9336 0.001859 -0.0015728 0.0070285 -0.00072445 0 -0.0012461 0.0013338 -0.0028096 -0.0017066 0.0023958 -0.0059281 -0.03154 0 0 0 0 0 0 0 0 0 0 0 0 0 0 0 0 0 0 0 -0.0062962 0 0 0 0 0 0
3.9375 0.001752 -0.00040095 -0.00028782 -0.0008542 0 -0.0035212 -0.00069595 0.0016731 -0.005752 0.0022505 -0.0053146 -0.043746 0 0 0 0 0 0 0 0 0 0 0 0 0 0 0 0 0 0 0 -0.0060926 0 0 0 0 0 0
3.9414 0.001269 0.00086387 -0.0091002 -0.000719 0 -0.0042395 -0.0024075 0.0033857 -0.0080104 0.0021329 -0.0029961 -0.03913 0 0 0 0 0 0 0 0 0 0 0 0 0 0 0 0 0 0 0 -0.0027348 0 0 0 0 0 0
3.9453 0.00053716 0.0015172 -0.014531 -0.00044562 0 -0.0034163 -0.0026483 0.0013867 -0.0072892 0.0012069 0.00017524 -0.028288 0 0 0 0 0 0 0 0 0 0 0 0 0 0 0 0 0 0 0 0.0023599 0 0 0 0 0 0
3.9492 -0.00020966 0.0013517 -0.01328 -0.00012826 0 -0.0018396 -0.0014633 -0.0021308 -0.003691 -0.0005016 0.0031221 -0.019746 0 0 0 0 0 0 0 0 0 0 0 0 0 0 0 0 0 0 0 0.0066279 0 0 0 0 0 0
3.9531 -0.00084688 0.00068524 -0.006484 0.00019658 0 -0.00055379 0.00013742 -0.0038141 0.00099533 -0.0018341 0.0049886 -0.013841 0 0 0 0 0 0 0 0 0 0 0 0 0 0 0 0 0 0 0 0.0080647 0 0 0 0 0 0
3.957 -0.0013722 5.6993e-05 0.00083589 0.00050838 0 -0.00024787 0.0012078 -0.00199 0.0040407 -0.0019045 0.0054882 -0.0067072 0 0 0 0 0 0 0 0 0 0 0 0 0 0 0 0 0 0 0 0.0065271 0 0 0 0 0 0
3.9609 -0.0017492 -0.00014516 0.0038119 0.00077393 0 -0.00079205 0.0016096 0.0020641 0.0036572 -0.0011818 0.0049207 0.0026304 0 0 0 0 0 0 0 0 0 0 0 0 0 0 0 0 0 0 0 0.003555 0 0 0 0 0 0
3.9648 -0.0018314 0.00011001 0.0019302 0.00098554 0 -0.0012764 0.0018012 0.0053123 0.00058309 -0.00080552 0.00392 0.010849 0 0 0 0 0 0 0 0 0 0 0 0 0 0 0 0 0 0 0 0.00099119 0 0 0 0 0 0
3.9688 -0.0014906 0.00053471 -0.00055017 0.0011971 0 -0.00071837 0.0020565 0.0054104 -0.0023231 -0.0010893 0.0031592 0.014876 0 0 0 0 0 0 0 0 0 0 0 0 0 0 0 0 0 0 0 -0.00029189 0 0 0 0 0 0
3.9727 -0.00078724 0.00073834 0.0012718 0.0014588 0 0.00099442 0.00206 0.0023941 -0.0024839 -0.0012037 0.0031029 0.015222 0 0 0 0 0 0 0 0 0 0 0 0 0 0 0 0 0 0 0 -0.00055025 0 0 0 0 0 0
3.9766 5.0971e-05 0.00048722 0.0078839 0.0016893 0 0.0027983 0.0013428 -0.0015162 0.0001127 -0.00041555 0.0037461 0.01358 0 0 0 0 0 0 0 0 0 0 0 0 0 0 0 0 0 0 0 -0.00041414 0 0 0 0 0 0
3.9805 0.00083765 -0.00013637 0.014308 0.0016522 0 0.003264 4.3754e-05 -0.0036036 0.0030022 0.00082125 0.0044295 0.0087742 0 0 0 0 0 0 0 0 0 0 0 0 0 0 0 0 0 0 0 -0.00020666 0 0 0 0 0 0
3.9844 0.0015739 -0.00077541 0.014479 0.0011301 0 0.0019259 -0.00092423 -0.0025501 0.0036854 0.0014109 0.0040475 -0.0020437 0 0 0 0 0 0 0 0 0 0 0 0 0 0 0 0 0 0 0 5.3187e-05 0 0 0 0 0 0
3.9883 0.0023425 -0.001029 0.0071919 0.00015659 0 -0.00015422 -0.00061816 0.00067148 0.0019785 0.0010673 0.001803 -0.017178 0 0 0 0 0 0 0 0 0 0 0 0 0 0 0 0 0 0 0 0.00027448 0 0 0 0 0 0
3.9922 0.0030678 -0.00072758 -0.0021413 -0.00093565 0 -0.0012891 0.00095385 0.0034473 -9.0441e-05 0.00066714 -0.0019378 -0.027529 0 0 0 0 0 0 0 0 0 0 0 0 0 0 0 0 0 0 0 0.00021002 0 0 0 0 0 0
3.9961 0.0034428 -5.1757e-05 -0.0060139 -0.0017193 0 -0.00077711 0.0026273 0.00337 -0.00060855 0.00093207 -0.0055228 -0.023266 0 0 0 0 0 0 0 0 0 0 0 0 0 0 0 0 0 0 0 -0.0002007 0 0 0 0 0 0
4 0.0031499 0.00059869 -0.0016399 -0.0019417 0 0.00037381 0.0029662 0.00012036 0.00023155 0.0011955 -0.0070031 -0.0048277 0 0 0 0 0 0 0 0 0 0 0 0 0 0 0 0 0 0 0 -0.00057309 0 0 0 0 0 0
4.0039 0.002167 0.00088129 0.0064034 -0.0016219 0 0.00044089 0.0014886 -0.0040714 0.00058237 0.00011066 -0.0055878 0.014241 0 0 0 0 0 0 0 0 0 0 0 0 0 0 0 0 0 0 0 -0.00034935 0 0 0 0 0 0
4.0078 0.00083608 0.00070667 0.010408 -0.00095531 0 -0.0011958 -0.00088252 -0.0060387 -0.00077989 -0.0023367 -0.0023321 0.018202 0 0 0 0 0 0 0 0 0 0 0 0 0 0 0 0 0 0 0 0.00062677 0 0 0 0 0 0
4.0117 -0.00038099 0.00021389 0.0067595 -0.00019267 0 -0.0032321 -0.0025618 -0.0043309 -0.0029268 -0.0041221 0.00060438 0.0043856 0 0 0 0 0 0 0 0 0 0 0 0 0 0 0 0 0 0 0 0.0018823 0 0 0 0 0 0
4.0156 -0.0012118 -0.00040178 -0.00074024 0.00039528 0 -0.0035259 -0.0025538 -0.00063934 -0.0036769 -0.0031129 0.0015419 -0.012978 0 0 0 0 0 0 0 0 0 0 0 0 0 0 0 0 0 0 0 0.0027276 0 0 0 0 0 0
4.0195 -0.0016547 -0.0010107 -0.0046376 0.00055894 0 -0.0011135 -0.0011128 0.0015585 -0.0019151 0.00031251 0.00039979 -0.015579 0 0 0 0 0 0 0 0 0 0 0 0 0 0 0 0 0 0 0 0.0028898 0 0 0 0 0 0
4.0234 -0.001809 -0.0015153 -0.0010327 0.00023031 0 0.0027713 0.00066705 0.0002136 0.0011636 0.0031545 -0.0014709 0.0014694 0 0 0 0 0 0 0 0 0 0 0 0 0 0 0 0 0 0 0 0.0027128 0 0 0 0 0 0
4.0273 -0.0016928 -0.001761 0.0067501 -0.00030735 0 0.0056517 0.0017944 -0.0031717 0.0031418 0.0027476 -0.0024169 0.024823 0 0 0 0 0 0 0 0 0 0 0 0 0 0 0 0 0 0 0 0.0027505 0 0 0 0 0 0
4.0313 -0.0012499 -0.0015708 0.011487 -0.00051389 0 0.0058222 0.0019363 -0.0047751 0.0025865 -0.00032938 -0.0015792 0.035548 0 0 0 0 0 0 0 0 0 0 0 0 0 0 0 0 0 0 0 0.0032009 0 0 0 0 0 0
4.0352 -0.00049775 -0.00093081 0.0089903 -2.2788e-05 0 0.0035836 0.0012352 -0.0021522 0.00016547 -0.0027658 0.00073963 0.026458 0 0 0 0 0 0 0 0 0 0 0 0 0 0 0 0 0 0 0 0.0037132 0 0 0 0 0 0
4.0391 0.00039703 -0.00013145 0.0018665 0.00093803 0 0.00072798 -0.00013147 0.0031165 -0.0022009 -0.0020753 0.0034097 0.0073025 0 0 0 0 0 0 0 0 0 0 0 0 0 0 0 0 0 0 0 0.003661 0 0 0 0 0 0
4.043 0.0012141 0.00035345 -0.0033741 0.0016104 0 -0.0010326 -0.0019944 0.0066067 -0.0030321 0.00073144 0.0051084 -0.0059792 0 0 0 0 0 0 0 0 0 0 0 0 0 0 0 0 0 0 0 0.002573 0 0 0 0 0 0
4.0469 0.0018242 0.00022138 -0.0027388 0.001314 0 -0.0012119 -0.0038249 0.005149 -0.0021863 0.0023982 0.0049742 -0.0059316 0 0 0 0 0 0 0 0 0 0 0 0 0 0 0 0 0 0 0 0.00042631 0 0 0 0 0 0
4.0508 0.0022116 -0.00037407 0.0016996 7.2321e-05 0 -0.00047963 -0.0046009 -7.3638e-05 -0.00049904 0.0011755 0.0031226 0.0020641 0 0 0 0 0 0 0 0 0 0 0 0 0 0 0 0 0 0 0 -0.0022603 0 0 0 0 0 0
4.0547 0.0023734 -0.00090845 0.0043832 -0.0013661 0 0.00018376 -0.0033961 -0.0045176 0.0010452 -0.0012433 0.00073511 0.0078883 0 0 0 0 0 0 0 0 0 0 0 0 0 0 0 0 0 0 0 -0.0045247 0 0 0 0 0 0
4.0586 0.0022572 -0.00091414 0.0020565 -0.002164 0 0.00018818 -0.00031164 -0.0044562 0.0017819 -0.0018137 -0.0005889 0.0069918 0 0 0 0 0 0 0 0 0 0 0 0 0 0 0 0 0 0 0 -0.0053209 0 0 0 0 0 0
4.0625 0.0018377 -0.0003788 -0.0031372 -0.0020795 0 -0.00051983 0.0032273 -0.00030136 0.0014589 0.00022947 -2.3389e-05 0.0026949 0 0 0 0 0 0 0 0 0 0 0 0 0 0 0 0 0 0 0 -0.0041192 0 0 0 0 0 0
4.0664 0.0012256 0.00025752 -0.0061225 -0.0015465 0 -0.0016004 0.0053328 0.0040508 0.00032398 0.0024785 0.0016457 0.00056583 0 0 0 0 0 0 0 0 0 0 0 0 0 0 0 0 0 0 0 -0.001392 0 0 0 0 0 0
4.0703 0.00063154 0.00050821 -0.0041132 -0.0011403 0 -0.0024376 0.0050484 0.0049791 -0.00083768 0.0022217 0.0024564 0.0028355 0 0 0 0 0 0 0 0 0 0 0 0 0 0 0 0 0 0 0 0.0015197 0 0 0 0 0 0
4.0742 0.00017469 0.00026443 0.00077107 -0.0010337 0 -0.0023148 0.0030206 0.0022104 -0.0011156 -0.000349 0.00088172 0.0083411 0 0 0 0 0 0 0 0 0 0 0 0 0 0 0 0 0 0 0 0.0032457 0 0 0 0 0 0
4.0781 -0.00024414 -0.00015928 0.0039113 -0.00098732 0 -0.00085144 0.00082146 -0.0015516 -0.00027159 -0.0023891 -0.0027031 0.015625 0 0 0 0 0 0 0 0 0 0 0 0 0 0 0 0 0 0 0 0.0033149 0 0 0 0 0 0
4.082 -0.00081629 -0.0003776 0.0028825 -0.00077376 0 0.001513 -0.00040029 -0.0035508 0.00087941 -0.0017689 -0.0061104 0.02385 0 0 0 0 0 0 0 0 0 0 0 0 0 0 0 0 0 0 0 0.0023457 0 0 0 0 0 0
4.0859 -0.0015369 -0.00031686 -0.00038609 -0.0004806 0 0.0035629 -0.00064322 -0.0032409 0.0011566 0.00050108 -0.0070575 0.030901 0 0 0 0 0 0 0 0 0 0 0 0 0 0 0 0 0 0 0 0.0013277 0 0 0 0 0 0
4.0898 -0.0020746 -0.0002496 -0.0019307 -0.00035424 0 0.0041131 -0.00057711 -0.0019092 0.00026527 0.0016767 -0.0050304 0.033067 0 0 0 0 0 0 0 0 0 0 0 0 0 0 0 0 0 0 0 0.00072815 0 0 0 0 0 0
4.0938 -0.0019971 -0.0004703 0.00010712 -0.00043918 0 0.0029911 -0.00057098 -0.00074705 -0.00074055 0.00075453 -0.0016269 0.028781 0 0 0 0 0 0 0 0 0 0 0 0 0 0 0 0 0 0 0 0.00031122 0 0 0 0 0 0
4.0977 -0.0011728 -0.00095932 0.0037912 -0.00049835 0 0.0012414 -0.00037292 0.00016848 -0.00047017 -0.00028342 0.00087114 0.022374 0 0 0 0 0 0 0 0 0 0 0 0 0 0 0 0 0 0 0 -0.00025009 0 0 0 0 0 0
4.1016 5.6906e-05 -0.0013726 0.0056147 -0.00031437 0 0.0002386 0.00026509 0.0010984 0.0012609 0.00093808 0.0013217 0.021638 0 0 0 0 0 0 0 0 0 0 0 0 0 0 0 0 0 0 0 -0.00078078 0 0 0 0 0 0
4.1055 0.0011337 -0.0013501 0.0040438 2.543e-05 0 0.0004765 0.00088114 0.0015537 0.0030407 0.0038807 0.00033856 0.029538 0 0 0 0 0 0 0 0 0 0 0 0 0 0 0 0 0 0 0 -0.00077583 0 0 0 0 0 0
4.1094 0.0017274 -0.00082857 0.00067692 0.00023309 0 0.0011768 0.00050425 0.00062715 0.0031582 0.005237 -0.00063002 0.038503 0 0 0 0 0 0 0 0 0 0 0 0 0 0 0 0 0 0 0 -0.00012935 0 0 0 0 0 0
4.1133 0.0019251 -7.4521e-05 -0.0019138 0.00017616 0 0.0010837 -0.0013193 -0.0015639 0.0012756 0.0026556 -0.00067871 0.035221 0 0 0 0 0 0 0 0 0 0 0 0 0 0 0 0 0 0 0 0.00051441 0 0 0 0 0 0
4.1172 0.0019912 0.00054595 -0.003055 1.1155e-05 0 -0.00033528 -0.003796 -0.0033139 -0.0012828 -0.002212 -1.3248e-05 0.013497 0 0 0 0 0 0 0 0 0 0 0 0 0 0 0 0 0 0 0 0.00033025 0 0 0 0 0 0
4.1211 0.0019877 0.0008115 -0.0043746 -9.2607e-05 0 -0.0024093 -0.0053584 -0.0027697 -0.0028748 -0.0050633 0.00056454 -0.016992 0 0 0 0 0 0 0 0 0 0 0 0 0 0 0 0 0 0 0 -0.0007486 0 0 0 0 0 0
4.125 0.0016927 0.00071087 -0.0073943 -0.00026115 0 -0.003866 -0.0049693 -9.776e-06 -0.0030011 -0.0034062 0.00053022 -0.036 0 0 0 0 0 0 0 0 0 0 0 0 0 0 0 0 0 0 0 -0.0017834 0 0 0 0 0 0
4.1289 0.000914 0.0003616 -0.011102 -0.00077912 0 -0.0038553 -0.0029544 0.0026828 -0.0023566 0.00081958 6.183e-05 -0.028954 0 0 0 0 0 0 0 0 0 0 0 0 0 0 0 0 0 0 0 -0.001627 0 0 0 0 0 0
4.1328 -0.00017002 -6.8171e-05 -0.012361 -0.0015917 0 -0.0024728 -0.00055097 0.0029854 -0.0016549 0.003404 -0.00017043 0.00020124 0 0 0 0 0 0 0 0 0 0 0 0 0 0 0 0 0 0 0 2.7377e-05 0 0 0 0 0 0
4.1367 -0.001066 -0.00038164 -0.0089706 -0.0020848 0 -0.00049178 0.001274 0.00097291 -0.00078416 0.0023496 0.0004666 0.031514 0 0 0 0 0 0 0 0 0 0 0 0 0 0 0 0 0 0 0 0.0024096 0 0 0 0 0 0
4.1406 -0.0014101 -0.00040416 -0.002233 -0.0015807 0 0.0012486 0.0024532 -0.00087394 0.00070393 -0.00033665 0.0020582 0.044828 0 0 0 0 0 0 0 0 0 0 0 0 0 0 0 0 0 0 0 0.0043949 0 0 0 0 0 0
4.1445 -0.0013322 -0.00011599 0.0037644 -0.00014872 0 0.0022438 0.0033372 -0.00027134 0.0025285 -0.0013404 0.0038576 0.034799 0 0 0 0 0 0 0 0 0 0 0 0 0 0 0 0 0 0 0 0.0053224 0 0 0 0 0 0
4.1484 -0.0013103 0.00024851 0.005675 0.0011897 0 0.0023825 0.0038546 0.0023649 0.0035653 0.00013005 0.0044664 0.012486 0 0 0 0 0 0 0 0 0 0 0 0 0 0 0 0 0 0 0 0.0050936 0 0 0 0 0 0
4.1523 -0.001626 0.00031299 0.0037974 0.0012676 0 0.0018815 0.003442 0.0042484 0.0030243 0.0018163 0.0026617 -0.0062374 0 0 0 0 0 0 0 0 0 0 0 0 0 0 0 0 0 0 0 0.0037309 0 0 0 0 0 0
4.1563 -0.0019991 -0.00012816 0.0014628 -9.5431e-05 0 0.0012165 0.0018743 0.0031301 0.0015545 0.0015156 -0.0014609 -0.013632 0 0 0 0 0 0 0 0 0 0 0 0 0 0 0 0 0 0 0 0.0012303 0 0 0 0 0 0
4.1602 -0.0018388 -0.00086888 0.0015176 -0.0018017 0 0.00093615 -5.9958e-05 -0.00026376 0.00081553 -0.00015891 -0.0059908 -0.013112 0 0 0 0 0 0 0 0 0 0 0 0 0 0 0 0 0 0 0 -0.0019649 0 0 0 0 0 0
4.1641 -0.00090078 -0.001407 0.0034753 -0.0024269 0 0.0013006 -0.0010299 -0.0028703 0.0017963 -0.00073459 -0.0081827 -0.011829 0 0 0 0 0 0 0 0 0 0 0 0 0 0 0 0 0 0 0 -0.0045808 0 0 0 0 0 0
4.168 0.00034352 -0.0013769 0.0042555 -0.0015434 0 0.0019929 -0.00044971 -0.0023855 0.0037094 0.00074661 -0.006519 -0.012126 0 0 0 0 0 0 0 0 0 0 0 0 0 0 0 0 0 0 0 -0.0050935 0 0 0 0 0 0
4.1719 0.0010797 -0.00090349 0.0017471 -0.00010826 0 0.0022512 0.00081393 0.00037741 0.0047663 0.0022522 -0.0021674 -0.010651 0 0 0 0 0 0 0 0 0 0 0 0 0 0 0 0 0 0 0 -0.0030642 0 0 0 0 0 0
4.1758 0.00095573 -0.00049868 -0.0025541 0.00048121 0 0.0014265 0.0012281 0.0022784 0.0040478 0.001186 0.0016979 -0.0047155 0 0 0 0 0 0 0 0 0 0 0 0 0 0 0 0 0 0 0 0.00011365 0 0 0 0 0 0
4.1797 0.00049854 -0.00054883 -0.0047587 -0.0002695 0 -0.0004789 0.00017545 0.00097115 0.0024168 -0.002143 0.0024095 0.0023415 0 0 0 0 0 0 0 0 0 0 0 0 0 0 0 0 0 0 0 0.0021087 0 0 0 0 0 0
4.1836 0.00064131 -0.00087886 -0.0026364 -0.0015213 0 -0.0027555 -0.0013242 -0.0027634 0.0014641 -0.0043572 -4.3368e-06 0.0034974 0 0 0 0 0 0 0 0 0 0 0 0 0 0 0 0 0 0 0 0.001611 0 0 0 0 0 0
4.1875 0.001747 -0.00085663 0.0015861 -0.0019466 0 -0.0044327 -0.0015903 -0.0056803 0.0016722 -0.0026842 -0.0030058 -0.0041064 0 0 0 0 0 0 0 0 0 0 0 0 0 0 0 0 0 0 0 -0.00047578 0 0 0 0 0 0
4.1914 0.0030804 8.9038e-07 0.0027905 -0.00096116 0 -0.0048257 -5.6847e-06 -0.0049704 0.0018544 0.0016742 -0.0039511 -0.014704 0 0 0 0 0 0 0 0 0 0 0 0 0 0 0 0 0 0 0 -0.0018526 0 0 0 0 0 0
4.1953 0.0033179 0.0014662 -0.0022563 0.00083663 0 -0.0038097 0.0022878 -0.00065574 0.00050975 0.0045272 -0.0024017 -0.018764 0 0 0 0 0 0 0 0 0 0 0 0 0 0 0 0 0 0 0 -0.00093813 0 0 0 0 0 0
4.1992 0.0017067 0.0026352 -0.011401 0.0023186 0 -0.0017981 0.0034497 0.0045113 -0.0023691 0.0031583 -0.00016129 -0.013132 0 0 0 0 0 0 0 0 0 0 0 0 0 0 0 0 0 0 0 0.0017378 0 0 0 0 0 0
4.2031 -0.0011686 0.002584 -0.018382 0.0028159 0 0.00041447 0.0026637 0.007249 -0.0049773 -0.00069725 0.00080445 -0.0057468 0 0 0 0 0 0 0 0 0 0 0 0 0 0 0 0 0 0 0 0.0041398 0 0 0 0 0 0
4.207 -0.0037229 0.0011085 -0.01791 0.0025102 0 0.0019087 0.00078216 0.0060583 -0.0052216 -0.0027714 0.00030193 -0.008643 0 0 0 0 0 0 0 0 0 0 0 0 0 0 0 0 0 0 0 0.0046094 0 0 0 0 0 0
4.2109 -0.0045327 -0.0010704 -0.0099763 0.0020257 0 0.0020695 -0.00066562 0.0020082 -0.0025819 -0.00098255 -0.00025072 -0.02491 0 0 0 0 0 0 0 0 0 0 0 0 0 0 0 0 0 0 0 0.0031437 0 0 0 0 0 0
4.2148 -0.0033328 -0.0027936 0.00044591 0.0017868 0 0.001042 -0.00096403 -0.0021863 0.00141 0.0023042 0.00031467 -0.042839 0 0 0 0 0 0 0 0 0 0 0 0 0 0 0 0 0 0 0 0.0010003 0 0 0 0 0 0
4.2188 -0.0010687 -0.0032321 0.0077646 0.0017639 0 -0.00022666 -0.00065913 -0.00391 0.00436 0.0029558 0.001537 -0.044824 0 0 0 0 0 0 0 0 0 0 0 0 0 0 0 0 0 0 0 -0.000664 0 0 0 0 0 0
4.2227 0.00090587 -0.0023515 0.010018 0.0016931 0 -0.00063247 -0.00065899 -0.002189 0.0047067 -0.00035688 0.0019434 -0.023991 0 0 0 0 0 0 0 0 0 0 0 0 0 0 0 0 0 0 0 -0.0016048 0 0 0 0 0 0
4.2266 0.0017337 -0.00079668 0.0093376 0.0014043 0 0.0001508 -0.0011244 0.0017007 0.002625 -0.0047499 0.00086949 0.0074738 0 0 0 0 0 0 0 0 0 0 0 0 0 0 0 0 0 0 0 -0.0021239 0 0 0 0 0 0
4.2305 0.0014003 0.00060765 0.0088439 0.00094487 0 0.0013271 -0.0013799 0.0049357 -0.0002611 -0.0062843 -0.00065636 0.02764 0 0 0 0 0 0 0 0 0 0 0 0 0 0 0 0 0 0 0 -0.0022958 0 0 0 0 0 0
4.2344 0.00047781 0.0013231 0.0094567 0.00050169 0 0.0016835 -0.00082434 0.0049651 -0.0019304 -0.0040625 -0.0010179 0.024114 0 0 0 0 0 0 0 0 0 0 0 0 0 0 0 0 0 0 0 -0.0018569 0 0 0 0 0 0
4.2383 -0.00032234 0.0012516 0.0096114 0.00027773 0 0.00075313 0.00029687 0.0014015 -0.0011674 -0.00085314 0.00010751 0.0049942 0 0 0 0 0 0 0 0 0 0 0 0 0 0 0 0 0 0 0 -0.00081682 0 0 0 0 0 0
4.2422 -0.00044915 0.00059972 0.0075719 0.00038197 0 -0.00072809 0.0011505 -0.0035064 0.0016241 0.00010479 0.0012109 -0.0093578 0 0 0 0 0 0 0 0 0 0 0 0 0 0 0 0 0 0 0 0.00014352 0 0 0 0 0 0
4.2461 0.00033392 -0.00033587 0.0035213 0.00071377 0 -0.0015793 0.0012549 -0.006493 0.0045162 -0.0016234 0.00044026 -0.0058372 0 0 0 0 0 0 0 0 0 0 0 0 0 0 0 0 0 0 0 0.00018259 0 0 0 0 0 0
4.25 0.0018129 -0.0012811 -0.00066412 0.00091904 0 -0.0013716 0.00097117 -0.0058735 0.0052932 -0.0037033 -0.0023865 0.0098058 0 0 0 0 0 0 0 0 0 0 0 0 0 0 0 0 0 0 0 -0.00074826 0 0 0 0 0 0
4.2539 0.003271 -0.0019757 -0.0032957 0.00057132 0 -0.00078147 0.00097483 -0.0028845 0.003195 -0.0038148 -0.0053252 0.020403 0 0 0 0 0 0 0 0 0 0 0 0 0 0 0 0 0 0 0 -0.0016284 0 0 0 0 0 0
4.2578 0.0037444 -0.00215 -0.0041487 -0.00044889 0 -0.00072782 0.0013402 -0.00044807 -0.00027119 -0.0018353 -0.0059021 0.015572 0 0 0 0 0 0 0 0 0 0 0 0 0 0 0 0 0 0 0 -0.0012178 0 0 0 0 0 0
4.2617 0.0026045 -0.0016012 -0.0039903 -0.0017017 0 -0.0012814 0.0013329 -0.00042501 -0.0024725 0.00065177 -0.0032494 0.0017819 0 0 0 0 0 0 0 0 0 0 0 0 0 0 0 0 0 0 0 0.00076727 0 0 0 0 0 0
4.2656 8.9808e-05 -0.000373 -0.0034122 -0.0024007 0 -0.0016011 0.00020436 -0.0019608 -0.0020089 0.0022842 0.0011428 -0.0055382 0 0 0 0 0 0 0 0 0 0 0 0 0 0 0 0 0 0 0 0.0033527 0 0 0 0 0 0
4.2695 -0.0027079 0.0010984 -0.002587 -0.0020159 0 -0.00097475 -0.0018556 -0.0025381 -7.7803e-05 0.0028076 0.0045726 0.0013396 0 0 0 0 0 0 0 0 0 0 0 0 0 0 0 0 0 0 0 0.0051667 0 0 0 0 0 0
4.2734 -0.0044921 0.0020632 -0.0019861 -0.00074546 0 0.00025835 -0.0036581 -0.00067192 0.00072931 0.0023616 0.0050497 0.014807 0 0 0 0 0 0 0 0 0 0 0 0 0 0 0 0 0 0 0 0.0055536 0 0 0 0 0 0
4.2773 -0.0045694 0.0018346 -0.0025416 0.00061565 0 0.001012 -0.0039623 0.002485 -0.00075959 0.00081291 0.0025198 0.020636 0 0 0 0 0 0 0 0 0 0 0 0 0 0 0 0 0 0 0 0.0048618 0 0 0 0 0 0
4.2813 -0.0031879 0.00029152 -0.004374 0.0013233 0 0.0006649 -0.0025141 0.0042521 -0.0027395 -0.0016394 -0.00121 0.01276 0 0 0 0 0 0 0 0 0 0 0 0 0 0 0 0 0 0 0 0.0037923 0 0 0 0 0 0
4.2852 -0.001207 -0.0018646 -0.0054263 0.0012567 0 -0.0002408 -0.00021936 0.0031069 -0.0020174 -0.0036301 -0.003507 -0.0017182 0 0 0 0 0 0 0 0 0 0 0 0 0 0 0 0 0 0 0 0.0026678 0 0 0 0 0 0
4.2891 0.00052858 -0.0033916 -0.0022791 0.00091667 0 -0.00066557 0.0016007 0.00021713 0.0025542 -0.0033914 -0.002309 -0.011407 0 0 0 0 0 0 0 0 0 0 0 0 0 0 0 0 0 0 0 0.0013969 0 0 0 0 0 0
4.293 0.0015854 -0.0032558 0.0065879 0.0009224 0 -0.00033157 0.0021051 -0.0016888 0.008263 -0.00087707 0.0026088 -0.012309 0 0 0 0 0 0 0 0 0 0 0 0 0 0 0 0 0 0 0 -1.5592e-05 0 0 0 0 0 0
4.2969 0.0019313 -0.001368 0.017958 0.0015135 0 -4.0893e-05 0.0012707 -0.00092474 0.010471 0.0013371 0.0090661 -0.0095105 0 0 0 0 0 0 0 0 0 0 0 0 0 0 0 0 0 0 0 -0.001193 0 0 0 0 0 0
4.3008 0.0017502 0.0012569 0.024927 0.0024429 0 -0.00059474 -0.00033493 0.001663 0.0067401 0.00020336 0.013249 -0.0086589 0 0 0 0 0 0 0 0 0 0 0 0 0 0 0 0 0 0 0 -0.0017449 0 0 0 0 0 0
4.3047 0.0013431 0.0031049 0.021996 0.0032085 0 -0.0015755 -0.0018986 0.0036522 -0.00073806 -0.0043008 0.011883 -0.0086194 0 0 0 0 0 0 0 0 0 0 0 0 0 0 0 0 0 0 0 -0.0017887 0 0 0 0 0 0
4.3086 0.0010925 0.0031431 0.010093 0.0033454 0 -0.0015605 -0.0025821 0.00333 -0.0067709 -0.0082509 0.0046382 -0.0041188 0 0 0 0 0 0 0 0 0 0 0 0 0 0 0 0 0 0 0 -0.0018868 0 0 0 0 0 0
4.3125 0.001305 0.0014794 -0.00334 0.0026419 0 0.00026785 -0.0017901 0.0010625 -0.0073935 -0.0071437 -0.0050906 0.0056928 0 0 0 0 0 0 0 0 0 0 0 0 0 0 0 0 0 0 0 -0.0023297 0 0 0 0 0 0
4.3164 0.0019327 -0.00076033 -0.0099306 0.0013102 0 0.0028884 0.00039005 -0.0013328 -0.0028643 -0.000591 -0.012049 0.014118 0 0 0 0 0 0 0 0 0 0 0 0 0 0 0 0 0 0 0 -0.0025475 0 0 0 0 0 0
4.3203 0.0024666 -0.0022187 -0.007015 3.7823e-05 0 0.0041577 0.0029191 -0.0022951 0.0030315 0.0065951 -0.012551 0.013692 0 0 0 0 0 0 0 0 0 0 0 0 0 0 0 0 0 0 0 -0.0014335 0 0 0 0 0 0
4.3242 0.0022443 -0.0021726 0.00058574 -0.00031654 0 0.0029517 0.004238 -0.0016236 0.0063368 0.0085188 -0.0069585 0.004919 0 0 0 0 0 0 0 0 0 0 0 0 0 0 0 0 0 0 0 0.0015552 0 0 0 0 0 0
4.3281 0.0010089 -0.0008978 0.0052754 0.00059384 0 0.00050277 0.0033693 -0.00025685 0.0057827 0.0037247 0.00067555 -0.0037049 0 0 0 0 0 0 0 0 0 0 0 0 0 0 0 0 0 0 0 0.0055459 0 0 0 0 0 0
4.332 -0.00078641 0.0006325 0.0035433 0.0020583 0 -0.00062748 0.00083611 0.00063942 0.003004 -0.0033346 0.0054539 -0.0047399 0 0 0 0 0 0 0 0 0 0 0 0 0 0 0 0 0 0 0 0.008559 0 0 0 0 0 0
4.3359 -0.0022564 0.0014242 -0.0013122 0.0026143 0 0.00095359 -0.0015629 0.00034334 0.0006012 -0.0063916 0.0047751 0.00056597 0 0 0 0 0 0 0 0 0 0 0 0 0 0 0 0 0 0 0 0.0088502 0 0 0 0 0 0
4.3398 -0.0027308 0.0010464 -0.0029482 0.0012662 0 0.004011 -0.0021441 -0.0012157 9.8898e-05 -0.0030119 -0.00036882 0.004789 0 0 0 0 0 0 0 0 0 0 0 0 0 0 0 0 0 0 0 0.0061981 0 0 0 0 0 0
4.3438 -0.0021894 -0.00019194 0.0014926 -0.001359 0 0.0057698 -0.00075514 -0.0033804 0.0012601 0.0035605 -0.006432 0.0034863 0 0 0 0 0 0 0 0 0 0 0 0 0 0 0 0 0 0 0 0.0020825 0 0 0 0 0 0
4.3477 -0.00113 -0.0014978 0.0082881 -0.0031658 0 0.0044755 0.0010926 -0.0047798 0.0027054 0.0077321 -0.0096047 -0.00029047 0 0 0 0 0 0 0 0 0 0 0 0 0 0 0 0 0 0 0 -0.0013481 0 0 0 0 0 0
4.3516 -7.2289e-05 -0.0020858 0.010356 -0.0022392 0 0.00092137 0.0015687 -0.0038825 0.0030047 0.00647 -0.0078915 -0.001293 0 0 0 0 0 0 0 0 0 0 0 0 0 0 0 0 0 0 0 -0.0026583 0 0 0 0 0 0
4.3555 0.0007838 -0.0016272 0.0037893 0.0013499 0 -0.0024054 0.00015704 -0.00021806 0.0016043 0.0012468 -0.0020787 9.884e-05 0 0 0 0 0 0 0 0 0 0 0 0 0 0 0 0 0 0 0 -0.0018395 0 0 0 0 0 0
4.3594 0.0014803 -0.0004225 -0.0082589 0.0053177 0 -0.0035114 -0.001907 0.0046312 -0.00073593 -0.0040494 0.0046741 -0.0019437 0 0 0 0 0 0 0 0 0 0 0 0 0 0 0 0 0 0 0 3.0063e-07 0 0 0 0 0 0
4.3633 0.0020154 0.00080114 -0.01781 0.006918 0 -0.0022729 -0.0027755 0.0075745 -0.0023121 -0.0064986 0.0084964 -0.010257 0 0 0 0 0 0 0 0 0 0 0 0 0 0 0 0 0 0 0 0.0015259 0 0 0 0 0 0
4.3672 0.0022362 0.0013597 -0.018453 0.0051832 0 -4.8543e-06 -0.0016409 0.0062603 -0.0017457 -0.0056777 0.0070947 -0.018929 0 0 0 0 0 0 0 0 0 0 0 0 0 0 0 0 0 0 0 0.0019157 0 0 0 0 0 0
4.3711 0.0020102 0.0010573 -0.010436 0.0016423 0 0.0018841 0.00058772 0.0013391 0.00059004 -0.0028193 0.0013772 -0.018886 0 0 0 0 0 0 0 0 0 0 0 0 0 0 0 0 0 0 0 0.0010663 0 0 0 0 0 0
4.375 0.0014176 0.00029504 -0.00030842 -0.0010912 0 0.0026979 0.002125 -0.0035176 0.0023888 0.00063274 -0.0049234 -0.0094901 0 0 0 0 0 0 0 0 0 0 0 0 0 0 0 0 0 0 0 -0.00060826 0 0 0 0 0 0
4.3789 0.00069861 -0.0002524 0.0043506 -0.0014837 0 0.0023334 0.0018459 -0.0043757 0.0011678 0.0035722 -0.0077458 -0.0019487 0 0 0 0 0 0 0 0 0 0 0 0 0 0 0 0 0 0 0 -0.00243 0 0 0 0 0 0
4.3828 2.0741e-05 -0.00015883 0.00071527 -4.61e-05 0 0.00099049 0.00016633 -0.00044752 -0.0032375 0.0051092 -0.0056089 -0.0084459 0 0 0 0 0 0 0 0 0 0 0 0 0 0 0 0 0 0 0 -0.0035971 0 0 0 0 0 0
4.3867 -0.00064111 0.00043689 -0.0074991 0.0015454 0 -0.00069669 -0.0013919 0.0049503 -0.0078485 0.004735 -0.00056589 -0.027726 0 0 0 0 0 0 0 0 0 0 0 0 0 0 0 0 0 0 0 -0.003351 0 0 0 0 0 0
4.3906 -0.001365 0.00097264 -0.013294 0.0020524 0 -0.0015274 -0.001456 0.007036 -0.0086346 0.0028277 0.0036615 -0.043742 0 0 0 0 0 0 0 0 0 0 0 0 0 0 0 0 0 0 0 -0.0013514 0 0 0 0 0 0
4.3945 -0.0020657 0.00094035 -0.011811 0.0014448 0 -0.00035071 0.0002051 0.0036829 -0.0039918 0.00063989 0.0047297 -0.040691 0 0 0 0 0 0 0 0 0 0 0 0 0 0 0 0 0 0 0 0.0018658 0 0 0 0 0 0
4.3984 -0.0024827 0.00029748 -0.0036821 0.00041323 0 0.0027734 0.0026533 -0.0026141 0.0035718 -0.00060412 0.003189 -0.019348 0 0 0 0 0 0 0 0 0 0 0 0 0 0 0 0 0 0 0 0.0048053 0 0 0 0 0 0
4.4023 -0.002399 -0.00052275 0.0059857 -0.0004982 0 0.0061102 0.0045685 -0.0067626 0.009293 -0.00065087 0.0012859 0.0029664 0 0 0 0 0 0 0 0 0 0 0 0 0 0 0 0 0 0 0 0.0056812 0 0 0 0 0 0
4.4063 -0.0018302 -0.00098507 0.011742 -0.0011662 0 0.00736 0.0051331 -0.0053702 0.0099912 -0.00014512 0.00052208 0.009383 0 0 0 0 0 0 0 0 0 0 0 0 0 0 0 0 0 0 0 0.0036171 0 0 0 0 0 0
4.4102 -0.00097036 -0.0008702 0.011607 -0.0015598 0 0.0055836 0.0043876 0.00043849 0.0064182 0.00031008 0.00049385 -0.00018685 0 0 0 0 0 0 0 0 0 0 0 0 0 0 0 0 0 0 0 -0.00048317 0 0 0 0 0 0
4.4141 1.151e-05 -0.00038904 0.0077384 -0.0015265 0 0.0021018 0.0029468 0.0060948 0.0021066 0.00075081 -4.0884e-05 -0.010261 0 0 0 0 0 0 0 0 0 0 0 0 0 0 0 0 0 0 0 -0.0042592 0 0 0 0 0 0
4.418 0.0010464 6.1279e-05 0.00387 -0.0010611 0 -0.00063828 0.00144 0.0074869 4.8496e-05 0.0014076 -0.001356 -0.0065171 0 0 0 0 0 0 0 0 0 0 0 0 0 0 0 0 0 0 0 -0.0054278 0 0 0 0 0 0
4.4219 0.0020222 0.00024089 0.0020083 -0.0005966 0 -0.0012081 0.00014428 0.0042182 0.00040459 0.0019671 -0.0023494 0.010053 0 0 0 0 0 0 0 0 0 0 0 0 0 0 0 0 0 0 0 -0.0034538 0 0 0 0 0 0
4.4258 0.0026541 0.00020383 0.0011868 -0.00071232 0 -0.00027866 -0.00096835 -0.00048554 0.0011035 0.0017376 -0.0019174 0.025685 0 0 0 0 0 0 0 0 0 0 0 0 0 0 0 0 0 0 0 1.3761e-05 0 0 0 0 0 0
4.4297 0.002627 0.00015407 -0.0009323 -0.0014354 0 0.00034197 -0.0019185 -0.0028548 0.00027089 0.00067402 -0.00040557 0.028545 0 0 0 0 0 0 0 0 0 0 0 0 0 0 0 0 0 0 0 0.002404 0 0 0 0 0 0
4.4336 0.0019279 0.00021539 -0.0053132 -0.0020011 0 -0.00039055 -0.002497 -0.0017421 -0.0020603 -0.00012693 0.00062894 0.019005 0 0 0 0 0 0 0 0 0 0 0 0 0 0 0 0 0 0 0 0.0022102 0 0 0 0 0 0
4.4375 0.00098246 0.00035328 -0.010209 -0.0015483 0 -0.0018731 -0.002376 0.00082446 -0.0043342 0.00058244 0.00012233 0.005928 0 0 0 0 0 0 0 0 0 0 0 0 0 0 0 0 0 0 0 5.8865e-05 0 0 0 0 0 0
4.4414 0.00034889 0.00048907 -0.012376 -0.00011092 0 -0.0027272 -0.0014616 0.0018843 -0.005103 0.0026523 -0.001258 -0.0041705 0 0 0 0 0 0 0 0 0 0 0 0 0 0 0 0 0 0 0 -0.0020036 0 0 0 0 0 0
4.4453 0.00021013 0.00063031 -0.0097013 0.001238 0 -0.0023011 -0.00012993 0.0003366 -0.0041499 0.0043395 -0.0017583 -0.011673 0 0 0 0 0 0 0 0 0 0 0 0 0 0 0 0 0 0 0 -0.002318 0 0 0 0 0 0
4.4492 0.0001869 0.00083964 -0.0029844 0.0013925 0 -0.0011782 0.00093524 -0.002207 -0.0023248 0.0039961 -0.00035987 -0.018429 0 0 0 0 0 0 0 0 0 0 0 0 0 0 0 0 0 0 0 -0.00091288 0 0 0 0 0 0
4.4531 -0.00028633 0.0010717 0.0045289 0.00035962 0 -0.00033147 0.0012158 -0.003072 -0.00069873 0.0018867 0.0022141 -0.021517 0 0 0 0 0 0 0 0 0 0 0 0 0 0 0 0 0 0 0 0.00075075 0 0 0 0 0 0
4.457 -0.0013644 0.0010919 0.0093664 -0.00072516 0 -3.6459e-05 0.00073356 -0.0010207 6.4307e-05 -1.1712e-05 0.0043194 -0.01558 0 0 0 0 0 0 0 0 0 0 0 0 0 0 0 0 0 0 0 0.0012001 0 0 0 0 0 0
4.4609 -0.00257 0.00063439 0.010044 -0.00078783 0 0.00025208 -8.2055e-06 0.0026248 -0.00010114 -0.00015294 0.0050014 -0.0011423 0 0 0 0 0 0 0 0 0 0 0 0 0 0 0 0 0 0 0 0.00017856 0 0 0 0 0 0
4.4648 -0.0031764 -0.0003044 0.0077596 6.0291e-05 0 0.001085 -0.00043976 0.0051026 -0.0006495 0.00089755 0.004606 0.012403 0 0 0 0 0 0 0 0 0 0 0 0 0 0 0 0 0 0 0 -0.0013299 0 0 0 0 0 0
4.4688 -0.0028136 -0.0013304 0.0052945 0.00069903 0 0.0023061 -0.00029967 0.0044938 -0.000598 0.0012422 0.0039158 0.014644 0 0 0 0 0 0 0 0 0 0 0 0 0 0 0 0 0 0 0 -0.0021026 0 0 0 0 0 0
4.4727 -0.0017144 -0.001867 0.0050187 0.00027532 0 0.0032043 0.00032125 0.0012282 0.00083451 2.5745e-05 0.0030833 0.0049625 0 0 0 0 0 0 0 0 0 0 0 0 0 0 0 0 0 0 0 -0.0016863 0 0 0 0 0 0
4.4766 -0.00041255 -0.0015834 0.0072774 -0.0008504 0 0.0032169 0.0011682 -0.0023393 0.0033189 -0.0014411 0.0017221 -0.0061147 0 0 0 0 0 0 0 0 0 0 0 0 0 0 0 0 0 0 0 -0.00058482 0 0 0 0 0 0
4.4805 0.0007372 -0.00066398 0.010126 -0.0015407 0 0.0023344 0.0019447 -0.0038152 0.0051723 -0.0012748 -6.9914e-05 -0.007228 0 0 0 0 0 0 0 0 0 0 0 0 0 0 0 0 0 0 0 0.00033304 0 0 0 0 0 0
4.4844 0.0017266 0.00033665 0.010632 -0.0011892 0 0.00088987 0.0022914 -0.0025604 0.0045029 0.00048579 -0.0012526 0.0028765 0 0 0 0 0 0 0 0 0 0 0 0 0 0 0 0 0 0 0 0.00054441 0 0 0 0 0 0
4.4883 0.0026509 0.00093294 0.0070248 -0.00040811 0 -0.00079443 0.0018637 -2.7576e-05 0.0010719 0.0015759 -0.00079723 0.015388 0 0 0 0 0 0 0 0 0 0 0 0 0 0 0 0 0 0 0 0.00013468 0 0 0 0 0 0
4.4922 0.0034034 0.0010441 0.00026478 -0.0003207 0 -0.0024016 0.00067786 0.0015168 -0.0029491 5.3824e-05 0.00092958 0.021379 0 0 0 0 0 0 0 0 0 0 0 0 0 0 0 0 0 0 0 -0.00043016 0 0 0 0 0 0
4.4961 0.0036734 0.00093668 -0.0063188 -0.0012683 0 -0.0034201 -0.00056726 0.00082192 -0.0044741 -0.003111 0.0021046 0.019674 0 0 0 0 0 0 0 0 0 0 0 0 0 0 0 0 0 0 0 -0.00069492 0 0 0 0 0 0
4.5 0.0032421 0.00087256 -0.0093814 -0.002395 0 -0.0032978 -0.00074042 -0.0013962 -0.0022093 -0.0045937 0.0011103 0.01418 0 0 0 0 0 0 0 0 0 0 0 0 0 0 0 0 0 0 0 -0.00046859 0 0 0 0 0 0
4.5039 0.0022399 0.00083855 -0.0082172 -0.0025647 0 -0.0020184 0.00080813 -0.0030985 0.0019631 -0.0021635 -0.0016905 0.0056105 0 0 0 0 0 0 0 0 0 0 0 0 0 0 0 0 0 0 0 0.00014806 0 0 0 0 0 0
4.5078 0.0010902 0.00062492 -0.0053742 -0.0015686 0 -0.00043176 0.0034062 -0.0026329 0.0044565 0.0026628 -0.0040228 -0.010698 0 0 0 0 0 0 0 0 0 0 0 0 0 0 0 0 0 0 0 0.00090144 0 0 0 0 0 0
4.5117 0.00020125 0.00013716 -0.0043713 -0.00029543 0 0.00028218 0.0052708 -0.00013593 0.0031031 0.0058555 -0.0037188 -0.037085 0 0 0 0 0 0 0 0 0 0 0 0 0 0 0 0 0 0 0 0.0015815 0 0 0 0 0 0
4.5156 -0.00029895 -0.0004195 -0.0063223 0.00025921 0 -0.00031288 0.004887 0.0025284 -0.00098524 0.0048915 -0.00073578 -0.065335 0 0 0 0 0 0 0 0 0 0 0 0 0 0 0 0 0 0 0 0.0021347 0 0 0 0 0 0
4.5195 -0.00057292 -0.00069774 -0.0086341 -1.3995e-05 0 -0.0013913 0.0024141 0.0032829 -0.0045714 0.0012967 0.0028131 -0.07937 0 0 0 0 0 0 0 0 0 0 0 0 0 0 0 0 0 0 0 0.0025805 0 0 0 0 0 0
4.5234 -0.00086588 -0.00054517 -0.0073314 -0.00041401 0 -0.0015819 -0.00030377 0.0015752 -0.0052875 -0.0010468 0.0045674 -0.068312 0 0 0 0 0 0 0 0 0 0 0 0 0 0 0 0 0 0 0 0.0027901 0 0 0 0 0 0
4.5273 -0.0012761 -0.00015849 -0.0011056 -0.00036491 0 -0.00032053 -0.0013343 -0.0011273 -0.0035616 -4.9247e-06 0.0038327 -0.036957 0 0 0 0 0 0 0 0 0 0 0 0 0 0 0 0 0 0 0 0.0023952 0 0 0 0 0 0
4.5313 -0.0016614 0.00011305 0.0067992 -5.0752e-05 0 0.0015147 -0.00043053 -0.0025386 -0.0017635 0.0027189 0.0017708 -0.0024387 0 0 0 0 0 0 0 0 0 0 0 0 0 0 0 0 0 0 0 0.0010491 0 0 0 0 0 0
4.5352 -0.0017177 0.00010747 0.011019 -4.371e-05 0 0.0023786 0.0007797 -0.0014416 -0.0016638 0.0036626 2.2791e-05 0.019802 0 0 0 0 0 0 0 0 0 0 0 0 0 0 0 0 0 0 0 -0.0011167 0 0 0 0 0 0
4.5391 -0.0011752 -2.4032e-05 0.0088494 -0.00047181 0 0.0015086 0.00046956 0.0013559 -0.0028292 0.0014438 -0.00063156 0.02681 0 0 0 0 0 0 0 0 0 0 0 0 0 0 0 0 0 0 0 -0.0033355 0 0 0 0 0 0
4.543 -7.9675e-06 -2.4637e-05 0.0028717 -0.00080874 0 -0.0003692 -0.0014702 0.0037948 -0.0033926 -0.0018416 -0.00040587 0.026143 0 0 0 0 0 0 0 0 0 0 0 0 0 0 0 0 0 0 0 -0.0046645 0 0 0 0 0 0
4.5469 0.0014779 0.00016944 -0.0012749 -0.00057161 0 -0.0017325 -0.0032309 0.0043205 -0.0021559 -0.0030062 0.00023533 0.025662 0 0 0 0 0 0 0 0 0 0 0 0 0 0 0 0 0 0 0 -0.0047279 0 0 0 0 0 0
4.5508 0.0027764 0.00037207 -2.9287e-05 -6.4497e-05 0 -0.0016183 -0.0028728 0.0030392 0.00020193 -0.0011328 0.0010773 0.027117 0 0 0 0 0 0 0 0 0 0 0 0 0 0 0 0 0 0 0 -0.0039816 0 0 0 0 0 0
4.5547 0.0034785 0.00038846 0.0049246 -0.00019777 0 -0.00034384 -0.00033064 0.001337 0.0018835 0.001737 0.0019564 0.02895 0 0 0 0 0 0 0 0 0 0 0 0 0 0 0 0 0 0 0 -0.0031413 0 0 0 0 0 0
4.5586 0.003508 0.00027446 0.0085105 -0.0014899 0 0.00096626 0.0024048 0.00049427 0.0017171 0.0030468 0.0024343 0.03193 0 0 0 0 0 0 0 0 0 0 0 0 0 0 0 0 0 0 0 -0.0023392 0 0 0 0 0 0
4.5625 0.0030815 0.00030815 0.0072588 -0.0033573 0 0.0014378 0.0031519 0.00068335 9.7009e-05 0.0023443 0.0019889 0.038737 0 0 0 0 0 0 0 0 0 0 0 0 0 0 0 0 0 0 0 -0.00099595 0 0 0 0 0 0
4.5664 0.0024305 0.0006823 0.0024691 -0.0045373 0 0.0010754 0.0016093 0.0011826 -0.0016006 0.0012671 0.00053134 0.0477 0 0 0 0 0 0 0 0 0 0 0 0 0 0 0 0 0 0 0 0.0013199 0 0 0 0 0 0
4.5703 0.0015831 0.0012391 -0.0015266 -0.0042488 0 0.00054511 -0.00040146 0.0013408 -0.0022733 0.0013108 -0.0014577 0.049876 0 0 0 0 0 0 0 0 0 0 0 0 0 0 0 0 0 0 0 0.0039671 0 0 0 0 0 0
4.5742 0.0004553 0.0015415 -0.0020359 -0.0028821 0 0.00051843 -0.00070714 0.0011591 -0.0017404 0.0021968 -0.0033664 0.035787 0 0 0 0 0 0 0 0 0 0 0 0 0 0 0 0 0 0 0 0.0054534 0 0 0 0 0 0
4.5781 -0.00084649 0.0012372 -0.00065461 -0.0015288 0 0.0012093 0.0012038 0.00096858 -0.00042773 0.002592 -0.0048487 0.0062705 0 0 0 0 0 0 0 0 0 0 0 0 0 0 0 0 0 0 0 0.004861 0 0 0 0 0 0
4.582 -0.0018978 0.00037545 -0.0011167 -0.00090454 0 0.0023472 0.0038188 0.00078588 0.0012163 0.0019673 -0.005638 -0.024774 0 0 0 0 0 0 0 0 0 0 0 0 0 0 0 0 0 0 0 0.0030556 0 0 0 0 0 0
4.5859 -0.0022348 -0.00061644 -0.0046876 -0.00079908 0 0.0034149 0.0050651 0.00025365 0.0028475 0.0011637 -0.0051642 -0.040751 0 0 0 0 0 0 0 0 0 0 0 0 0 0 0 0 0 0 0 0.002176 0 0 0 0 0 0
4.5898 -0.0018017 -0.001262 -0.0081473 -0.00052641 0 0.0039238 0.0040661 -0.00073689 0.0039776 0.0010723 -0.0028521 -0.036809 0 0 0 0 0 0 0 0 0 0 0 0 0 0 0 0 0 0 0 0.0035762 0 0 0 0 0 0
4.5938 -0.0010637 -0.0013664 -0.0067817 0.0002382 0 0.0036481 0.0016139 -0.0015878 0.003982 0.001281 0.00084931 -0.024006 0 0 0 0 0 0 0 0 0 0 0 0 0 0 0 0 0 0 0 0.0061968 0 0 0 0 0 0
4.5977 -0.00058194 -0.0010797 0.00050239 0.001154 0 0.0027613 -0.00079222 -0.0014485 0.002617 0.00054158 0.0039275 -0.018562 0 0 0 0 0 0 0 0 0 0 0 0 0 0 0 0 0 0 0 0.0072227 0 0 0 0 0 0
4.6016 -0.00044218 -0.00069404 0.009264 0.0016565 0 0.0017471 -0.0021962 -0.00022316 0.00049837 -0.0014702 0.0039445 -0.026415 0 0 0 0 0 0 0 0 0 0 0 0 0 0 0 0 0 0 0 0.0046922 0 0 0 0 0 0
4.6055 -0.00016058 -0.00039403 0.013065 0.0015402 0 0.0010475 -0.0026204 0.0010549 -0.0011806 -0.0033725 0.00030323 -0.037926 0 0 0 0 0 0 0 0 0 0 0 0 0 0 0 0 0 0 0 -0.00039959 0 0 0 0 0 0
4.6094 0.00076768 -0.00016953 0.0091829 0.0010527 0 0.00069987 -0.0026155 0.001133 -0.0016504 -0.0034337 -0.0045605 -0.037401 0 0 0 0 0 0 0 0 0 0 0 0 0 0 0 0 0 0 0 -0.0046978 0 0 0 0 0 0
4.6133 0.0022119 8.5258e-05 0.00095278 0.00053091 0 0.00033621 -0.0026273 -6.8214e-05 -0.0013431 -0.0015901 -0.0067102 -0.017971 0 0 0 0 0 0 0 0 0 0 0 0 0 0 0 0 0 0 0 -0.0054011 0 0 0 0 0 0
4.6172 0.0033558 0.00041599 -0.0054799 9.9374e-05 0 -0.00038999 -0.0027345 -0.0011266 -0.0015308 0.00029187 -0.0040068 0.011905 0 0 0 0 0 0 0 0 0 0 0 0 0 0 0 0 0 0 0 -0.0027491 0 0 0 0 0 0
4.6211 0.0033792 0.00073505 -0.0066572 -0.00026522 0 -0.0013643 -0.0027306 -0.00044209 -0.0029944 0.00034256 0.0018441 0.035192 0 0 0 0 0 0 0 0 0 0 0 0 0 0 0 0 0 0 0 0.00032141 0 0 0 0 0 0
4.625 0.0022259 0.00087722 -0.0041773 -0.00052762 0 -0.0020514 -0.0022826 0.001996 -0.0049826 -0.0013247 0.0066197 0.039154 0 0 0 0 0 0 0 0 0 0 0 0 0 0 0 0 0 0 0 0.00099099 0 0 0 0 0 0
4.6289 0.00068426 0.00073392 -0.0019899 -0.0006064 0 -0.0020125 -0.001111 0.0042953 -0.0056345 -0.0028096 0.007209 0.023335 0 0 0 0 0 0 0 0 0 0 0 0 0 0 0 0 0 0 0 -0.00092095 0 0 0 0 0 0
4.6328 -0.00031915 0.00036938 -0.0019143 -0.0005805 0 -0.0013483 0.00073568 0.0043549 -0.0036825 -0.0025457 0.0041535 -0.0021317 0 0 0 0 0 0 0 0 0 0 0 0 0 0 0 0 0 0 0 -0.0030996 0 0 0 0 0 0
4.6367 -0.0005268 2.4714e-05 -0.0022092 -0.00073239 0 -0.00056774 0.0026799 0.0020012 0.00011142 -0.00092458 0.00075865 -0.02406 0 0 0 0 0 0 0 0 0 0 0 0 0 0 0 0 0 0 0 -0.0031864 0 0 0 0 0 0
4.6406 -0.00048672 -2.8339e-05 -0.00039983 -0.0012654 0 -2.3163e-05 0.0038413 -0.00065116 0.0032961 0.00032447 -0.00018809 -0.032892 0 0 0 0 0 0 0 0 0 0 0 0 0 0 0 0 0 0 0 -0.00096811 0 0 0 0 0 0
4.6445 -0.00092605 0.0002866 0.0031838 -0.0020041 0 0.0004378 0.0037095 -0.0011637 0.0037687 0.00012506 0.0011972 -0.025344 0 0 0 0 0 0 0 0 0 0 0 0 0 0 0 0 0 0 0 0.0017618 0 0 0 0 0 0
4.6484 -0.0020017 0.00071763 0.0053932 -0.0024854 0 0.0011896 0.0026805 0.00078367 0.0017195 -0.00091679 0.0025588 -0.0042725 0 0 0 0 0 0 0 0 0 0 0 0 0 0 0 0 0 0 0 0.0032059 0 0 0 0 0 0
4.6523 -0.0031245 0.00080063 0.0039295 -0.0024005 0 0.0022371 0.0017994 0.0029563 -0.00042089 -0.0014523 0.0019775 0.022226 0 0 0 0 0 0 0 0 0 0 0 0 0 0 0 0 0 0 0 0.003162 0 0 0 0 0 0
4.6563 -0.0034507 0.00020021 0.00050849 -0.0018914 0 0.0030261 0.001812 0.0027077 -0.00015865 -0.00094995 -0.00023872 0.042728 0 0 0 0 0 0 0 0 0 0 0 0 0 0 0 0 0 0 0 0.0026716 0 0 0 0 0 0
4.6602 -0.0025347 -0.00096742 -0.00038548 -0.0013526 0 0.0029338 0.0024535 -0.00033954 0.0026978 4.1748e-06 -0.0022794 0.046796 0 0 0 0 0 0 0 0 0 0 0 0 0 0 0 0 0 0 0 0.0024283 0 0 0 0 0 0
4.6641 -0.00060482 -0.0021153 0.003709 -0.0009827 0 0.0019349 0.0027612 -0.0037591 0.0057433 0.00076916 -0.0029272 0.031013 0 0 0 0 0 0 0 0 0 0 0 0 0 0 0 0 0 0 0 0.0019208 0 0 0 0 0 0
4.668 0.0016347 -0.0025374 0.0099273 -0.00064276 0 0.00070514 0.002117 -0.0045537 0.0061244 0.0014609 -0.0026326 0.0028032 0 0 0 0 0 0 0 0 0 0 0 0 0 0 0 0 0 0 0 0.00026769 0 0 0 0 0 0
4.6719 0.0033947 -0.0018853 0.012173 -0.0001877 0 1.7304e-05 0.00087672 -0.0020272 0.0031517 0.0024157 -0.0026061 -0.022242 0 0 0 0 0 0 0 0 0 0 0 0 0 0 0 0 0 0 0 -0.0023175 0 0 0 0 0 0
4.6758 0.0041081 -0.00040996 0.006991 0.00018995 0 4.8832e-05 -0.00011329 0.0015106 -0.0011009 0.0031943 -0.0032265 -0.029583 0 0 0 0 0 0 0 0 0 0 0 0 0 0 0 0 0 0 0 -0.0042234 0 0 0 0 0 0
4.6797 0.0036068 0.0012034 -0.0026058 0.0001261 0 0.00030061 -0.00051719 0.0029069 -0.0037576 0.0027812 -0.0036378 -0.015726 0 0 0 0 0 0 0 0 0 0 0 0 0 0 0 0 0 0 0 -0.0037816 0 0 0 0 0 0
4.6836 0.0022048 0.0022482 -0.009484 -0.00036149 0 0.00016409 -0.00079777 0.0011026 -0.0037208 0.0010376 -0.002854 0.0088878 0 0 0 0 0 0 0 0 0 0 0 0 0 0 0 0 0 0 0 -0.00090327 0 0 0 0 0 0
4.6875 0.00062256 0.0023475 -0.0089014 -0.00063271 0 -0.00048405 -0.0014118 -0.0019701 -0.0023735 -0.00047892 -0.00097687 0.027407 0 0 0 0 0 0 0 0 0 0 0 0 0 0 0 0 0 0 0 0.0026804 0 0 0 0 0 0
4.6914 -0.00035382 0.0015529 -0.0028444 5.7938e-05 0 -0.0012288 -0.0019226 -0.0033179 -0.0018521 0.00017366 0.00084672 0.029296 0 0 0 0 0 0 0 0 0 0 0 0 0 0 0 0 0 0 0 0.0048142 0 0 0 0 0 0
4.6953 -0.00037029 0.00023818 0.0021476 0.0017273 0 -0.0015457 -0.0012689 -0.0017019 -0.0027827 0.0029762 0.0015689 0.017889 0 0 0 0 0 0 0 0 0 0 0 0 0 0 0 0 0 0 0 0.004579 0 0 0 0 0 0
4.6992 0.00020554 -0.001061 0.0015541 0.0034437 0 -0.0011928 0.0009165 0.0013528 -0.0038151 0.005354 0.0011669 0.0060864 0 0 0 0 0 0 0 0 0 0 0 0 0 0 0 0 0 0 0 0.0027265 0 0 0 0 0 0
4.7031 0.00051516 -0.0017989 -0.002677 0.0040932 0 -0.00022371 0.0034492 0.0031864 -0.0033078 0.0045198 0.0004714 0.003907 0 0 0 0 0 0 0 0 0 0 0 0 0 0 0 0 0 0 0 0.00074425 0 0 0 0 0 0
4.707 -0.0001429 -0.0016001 -0.0042125 0.0034337 0 0.0012156 0.0044128 0.0025564 -0.0012451 0.00053854 0.00031976 0.0094564 0 0 0 0 0 0 0 0 0 0 0 0 0 0 0 0 0 0 0 -0.0003371 0 0 0 0 0 0
4.7109 -0.0017462 -0.00047115 0.0011476 0.0023451 0 0.0029477 0.0030301 0.00065109 0.00069438 -0.0033372 0.0010126 0.012029 0 0 0 0 0 0 0 0 0 0 0 0 0 0 0 0 0 0 0 -0.00035112 0 0 0 0 0 0
4.7148 -0.0035216 0.0010926 0.010984 0.0019732 0 0.0046306 0.00060962 -0.00026051 0.00095123 -0.0037997 0.0023923 0.0042234 0 0 0 0 0 0 0 0 0 0 0 0 0 0 0 0 0 0 0 0.0003733 0 0 0 0 0 0
4.7188 -0.0044624 0.0022699 0.018197 0.0026088 0 0.0057241 -0.00059391 0.0009135 -0.00020376 -0.00092827 0.0040369 -0.0094455 0 0 0 0 0 0 0 0 0 0 0 0 0 0 0 0 0 0 0 0.0014175 0 0 0 0 0 0
4.7227 -0.003961 0.0023414 0.017442 0.0034263 0 0.0057672 0.00045959 0.0030926 -0.00088422 0.0018403 0.0051842 -0.016723 0 0 0 0 0 0 0 0 0 0 0 0 0 0 0 0 0 0 0 0.0022871 0 0 0 0 0 0
4.7266 -0.0021105 0.0011391 0.0098707 0.0033076 0 0.0047567 0.0026587 0.0040935 0.00052465 0.0013619 0.004768 -0.01048 0 0 0 0 0 0 0 0 0 0 0 0 0 0 0 0 0 0 0 0.0023542 0 0 0 0 0 0
4.7305 0.00042909 -0.0007975 0.0018271 0.0018831 0 0.0032065 0.0039975 0.0026132 0.0037673 -0.0018088 0.0021127 0.0036074 0 0 0 0 0 0 0 0 0 0 0 0 0 0 0 0 0 0 0 0.0011973 0 0 0 0 0 0
4.7344 0.0027869 -0.0024853 -0.00094664 -0.00021957 0 0.0017599 0.0036196 -0.00069915 0.0069385 -0.0039973 -0.0020548 0.013384 0 0 0 0 0 0 0 0 0 0 0 0 0 0 0 0 0 0 0 -0.00082292 0 0 0 0 0 0
4.7383 0.0042137 -0.0030275 0.0019629 -0.0020383 0 0.00071395 0.0024215 -0.0038699 0.0081163 -0.0024229 -0.0054798 0.01403 0 0 0 0 0 0 0 0 0 0 0 0 0 0 0 0 0 0 0 -0.0024696 0 0 0 0 0 0
4.7422 0.0043079 -0.0020973 0.0060837 -0.0030643 0 -7.8223e-05 0.0016766 -0.0051739 0.0067167 0.0016913 -0.0058455 0.013824 0 0 0 0 0 0 0 0 0 0 0 0 0 0 0 0 0 0 0 -0.0024196 0 0 0 0 0 0
4.7461 0.003146 -0.00012044 0.0066504 -0.0033945 0 -0.00085595 0.0014193 -0.0042857 0.0035 0.0043181 -0.0028713 0.024462 0 0 0 0 0 0 0 0 0 0 0 0 0 0 0 0 0 0 0 -0.00040292 0 0 0 0 0 0
4.75 0.00128 0.0019162 0.002726 -0.0032932 0 -0.0015484 0.00056901 -0.0022758 -0.00028681 0.0028753 0.00095881 0.046001 0 0 0 0 0 0 0 0 0 0 0 0 0 0 0 0 0 0 0 0.0023635 0 0 0 0 0 0
4.7539 -0.00048143 0.0029397 -0.0026828 -0.0028143 0 -0.0017513 -0.0013409 -0.00072762 -0.0035021 -0.0010266 0.0020902 0.063866 0 0 0 0 0 0 0 0 0 0 0 0 0 0 0 0 0 0 0 0.0039677 0 0 0 0 0 0
4.7578 -0.0014646 0.0023455 -0.0059065 -0.0019102 0 -0.0011112 -0.0029874 -0.00072217 -0.0051178 -0.0032457 -0.0011814 0.063064 0 0 0 0 0 0 0 0 0 0 0 0 0 0 0 0 0 0 0 0.0032383 0 0 0 0 0 0
4.7617 -0.0014789 0.00036622 -0.0057411 -0.00077085 0 0.00025511 -0.0023088 -0.0022365 -0.0043176 -0.0013648 -0.007069 0.045179 0 0 0 0 0 0 0 0 0 0 0 0 0 0 0 0 0 0 0 0.00065154 0 0 0 0 0 0
4.7656 -0.00087432 -0.0019808 -0.0036926 0.00015105 0 0.00169 0.0011114 -0.0041447 -0.0011637 0.002907 -0.011426 0.028895 0 0 0 0 0 0 0 0 0 0 0 0 0 0 0 0 0 0 0 -0.0020035 0 0 0 0 0 0
4.7695 -0.00026905 -0.0034205 -0.0017819 0.00054364 0 0.0023485 0.0049774 -0.0048246 0.0028086 0.0055117 -0.010745 0.031536 0 0 0 0 0 0 0 0 0 0 0 0 0 0 0 0 0 0 0 -0.002891 0 0 0 0 0 0
4.7734 -0.00014981 -0.0031706 -0.00052285 0.0006005 0 0.0017378 0.0060093 -0.0031968 0.00516 0.0039562 -0.0046225 0.05035 0 0 0 0 0 0 0 0 0 0 0 0 0 0 0 0 0 0 0 -0.0013685 0 0 0 0 0 0
4.7773 -0.00061128 -0.0014451 0.0010192 0.00086162 0 0.00010386 0.0029868 0.00033581 0.0043044 -0.00058583 0.0040476 0.064185 0 0 0 0 0 0 0 0 0 0 0 0 0 0 0 0 0 0 0 0.0015993 0 0 0 0 0 0
4.7813 -0.0013543 0.00066292 0.0035646 0.0016238 0 -0.0015963 -0.0019288 0.003829 0.00097029 -0.0046795 0.010972 0.055123 0 0 0 0 0 0 0 0 0 0 0 0 0 0 0 0 0 0 0 0.0040109 0 0 0 0 0 0
4.7852 -0.0018838 0.0018865 0.0063243 0.0025216 0 -0.0022083 -0.0050183 0.0049902 -0.0022099 -0.0056701 0.01292 0.027722 0 0 0 0 0 0 0 0 0 0 0 0 0 0 0 0 0 0 0 0.0039766 0 0 0 0 0 0
4.7891 -0.0017775 0.0016079 0.0073961 0.0027454 0 -0.0011727 -0.0042659 0.0029577 -0.0028553 -0.0034025 0.009324 0.0050801 0 0 0 0 0 0 0 0 0 0 0 0 0 0 0 0 0 0 0 0.00083068 0 0 0 0 0 0
4.793 -0.00091258 0.00022765 0.0053771 0.0017334 0 0.00091592 -0.00095956 -0.00078115 -0.00080499 0.00035473 0.0024712 0.0053522 0 0 0 0 0 0 0 0 0 0 0 0 0 0 0 0 0 0 0 -0.0043506 0 0 0 0 0 0
4.7969 0.00044702 -0.001166 0.0006486 -0.0002846 0 0.0025231 0.0017468 -0.0033419 0.0019477 0.003433 -0.0036339 0.023567 0 0 0 0 0 0 0 0 0 0 0 0 0 0 0 0 0 0 0 -0.0091514 0 0 0 0 0 0
4.8008 0.001774 -0.0015686 -0.0047365 -0.0023698 0 0.0022301 0.0017348 -0.0027142 0.003222 0.0042288 -0.0053556 0.038182 0 0 0 0 0 0 0 0 0 0 0 0 0 0 0 0 0 0 0 -0.011044 0 0 0 0 0 0
4.8047 0.0025757 -0.00071909 -0.0083398 -0.0035092 0 -6.4834e-05 -0.00046572 0.00051045 0.0025583 0.0020559 -0.0016397 0.03507 0 0 0 0 0 0 0 0 0 0 0 0 0 0 0 0 0 0 0 -0.0088296 0 0 0 0 0 0
4.8086 0.00267 0.00078401 -0.0087518 -0.0033035 0 -0.0028364 -0.0025579 0.0035337 0.0013037 -0.0024363 0.0049921 0.022635 0 0 0 0 0 0 0 0 0 0 0 0 0 0 0 0 0 0 0 -0.0034102 0 0 0 0 0 0
4.8125 0.0022128 0.0019385 -0.0062379 -0.0022183 0 -0.003973 -0.0026467 0.0036364 0.00103 -0.0069703 0.0097564 0.021482 0 0 0 0 0 0 0 0 0 0 0 0 0 0 0 0 0 0 0 0.0026598 0 0 0 0 0 0
4.8164 0.0014558 0.0020175 -0.0024271 -0.0012491 0 -0.0024542 -0.00062164 0.0004183 0.0020034 -0.0085214 0.0088046 0.040028 0 0 0 0 0 0 0 0 0 0 0 0 0 0 0 0 0 0 0 0.0066162 0 0 0 0 0 0
4.8203 0.0004947 0.0010128 0.00059312 -0.001221 0 0.00074225 0.0021427 -0.003925 0.0031182 -0.0055108 0.0021024 0.063005 0 0 0 0 0 0 0 0 0 0 0 0 0 0 0 0 0 0 0 0.0070031 0 0 0 0 0 0
4.8242 -0.00070177 -0.00042072 0.0012807 -0.002175 0 0.0033655 0.0040391 -0.0064502 0.0030868 0.00044548 -0.0063955 0.065866 0 0 0 0 0 0 0 0 0 0 0 0 0 0 0 0 0 0 0 0.0043348 0 0 0 0 0 0
4.8281 -0.002007 -0.0014448 -0.00064463 -0.0032767 0 0.0036967 0.0042324 -0.0057656 0.0015713 0.0053383 -0.011621 0.039944 0 0 0 0 0 0 0 0 0 0 0 0 0 0 0 0 0 0 0 0.0006066 0 0 0 0 0 0
4.832 -0.0029574 -0.0015915 -0.0040277 -0.003399 0 0.0018997 0.0029107 -0.0028738 -0.00066718 0.0059581 -0.011042 0.0016189 0 0 0 0 0 0 0 0 0 0 0 0 0 0 0 0 0 0 0 -0.0019137 0 0 0 0 0 0
4.8359 -0.0029949 -0.0010128 -0.0067731 -0.0020366 0 -0.00022864 0.0010087 -8.4643e-05 -0.0023996 0.0026446 -0.0060914 -0.023864 0 0 0 0 0 0 0 0 0 0 0 0 0 0 0 0 0 0 0 -0.0018757 0 0 0 0 0 0
4.8398 -0.0019835 -0.00028045 -0.0068924 0.00015514 0 -0.00083504 -0.00030951 0.00083969 -0.0026154 -0.0011785 -0.0004205 -0.026367 0 0 0 0 0 0 0 0 0 0 0 0 0 0 0 0 0 0 0 0.00053881 0 0 0 0 0 0
4.8438 -0.00046938 7.6575e-05 -0.0036607 0.0017405 0 0.00047993 -0.00030327 -0.00022443 -0.00093258 -0.0023285 0.0031683 -0.017725 0 0 0 0 0 0 0 0 0 0 0 0 0 0 0 0 0 0 0 0.0037719 0 0 0 0 0 0
4.8477 0.00068135 -7.4892e-05 0.0017771 0.001622 0 0.0024502 0.00080089 -0.0020131 0.002141 -0.00072656 0.0043228 -0.016025 0 0 0 0 0 0 0 0 0 0 0 0 0 0 0 0 0 0 0 0.0057152 0 0 0 0 0 0
4.8516 0.0010093 -0.0004765 0.0068618 -3.3578e-06 0 0.0032695 0.0018796 -0.0029194 0.0051327 0.0010374 0.0042648 -0.025816 0 0 0 0 0 0 0 0 0 0 0 0 0 0 0 0 0 0 0 0.004864 0 0 0 0 0 0
4.8555 0.00085809 -0.00076711 0.0090752 -0.0017305 0 0.0020194 0.0018 -0.0019721 0.0061222 0.0007682 0.0039072 -0.035354 0 0 0 0 0 0 0 0 0 0 0 0 0 0 0 0 0 0 0 0.0012364 0 0 0 0 0 0
4.8594 0.001011 -0.00075757 0.0075913 -0.0020884 0 -0.00071162 0.00047617 0.00069247 0.0039664 -0.0010332 0.0031029 -0.031777 0 0 0 0 0 0 0 0 0 0 0 0 0 0 0 0 0 0 0 -0.0035265 0 0 0 0 0 0
4.8633 0.001885 -0.0004705 0.0039508 -0.00077492 0 -0.0033381 -0.00097752 0.0038922 -0.00056919 -0.002011 0.0015512 -0.015702 0 0 0 0 0 0 0 0 0 0 0 0 0 0 0 0 0 0 0 -0.0070662 0 0 0 0 0 0
4.8672 0.0030673 -3.1328e-06 0.0010476 0.0011016 0 -0.0043937 -0.0013073 0.005962 -0.004971 -0.00079007 -5.7832e-05 0.00080032 0 0 0 0 0 0 0 0 0 0 0 0 0 0 0 0 0 0 0 -0.0077149 0 0 0 0 0 0
4.8711 0.0036576 0.00056037 0.00092884 0.0019722 0 -0.0034463 -0.00039042 0.005724 -0.0066841 0.001441 -0.00023594 0.0088067 0 0 0 0 0 0 0 0 0 0 0 0 0 0 0 0 0 0 0 -0.0054667 0 0 0 0 0 0
4.875 0.0030875 0.0010847 0.0030366 0.0010763 0 -0.0012876 0.00066093 0.0033911 -0.0050557 0.0022798 0.001846 0.011723 0 0 0 0 0 0 0 0 0 0 0 0 0 0 0 0 0 0 0 -0.0018424 0 0 0 0 0 0
4.8789 0.0016279 0.0013181 0.0044805 -0.0010425 0 0.00064132 0.00074861 0.00062014 -0.0017281 0.00077102 0.0052231 0.01861 0 0 0 0 0 0 0 0 0 0 0 0 0 0 0 0 0 0 0 0.0011957 0 0 0 0 0 0
4.8828 0.00013166 0.001026 0.0024256 -0.0031245 0 0.0012152 4.583e-05 -0.00064178 0.00094759 -0.00157 0.0076352 0.030499 0 0 0 0 0 0 0 0 0 0 0 0 0 0 0 0 0 0 0 0.0024362 0 0 0 0 0 0
4.8867 -0.00069169 0.00027513 -0.0032256 -0.0041964 0 0.00037885 -0.00018616 0.0002381 0.0019754 -0.0023558 0.0072891 0.036822 0 0 0 0 0 0 0 0 0 0 0 0 0 0 0 0 0 0 0 0.0019176 0 0 0 0 0 0
4.8906 -0.00077404 -0.00045452 -0.0092522 -0.0040945 0 -0.00084305 0.00090647 0.0019686 0.0022767 -0.00069109 0.0042656 0.027002 0 0 0 0 0 0 0 0 0 0 0 0 0 0 0 0 0 0 0 0.00057762 0 0 0 0 0 0
4.8945 -0.00057058 -0.00056976 -0.011445 -0.0032287 0 -0.0011542 0.0026232 0.0024708 0.0033214 0.0021302 0.00036853 0.0041624 0 0 0 0 0 0 0 0 0 0 0 0 0 0 0 0 0 0 0 -0.00049394 0 0 0 0 0 0
4.8984 -0.00055437 9.9713e-05 -0.0080753 -0.0020396 0 -3.7596e-05 0.0032688 0.00083931 0.0053646 0.003998 -0.0022948 -0.015193 0 0 0 0 0 0 0 0 0 0 0 0 0 0 0 0 0 0 0 -0.00064971 0 0 0 0 0 0
4.9023 -0.00083757 0.0010362 -0.0014897 -0.00073284 0 0.0018157 0.0018935 -0.0017579 0.0071375 0.0037403 -0.0027136 -0.016233 0 0 0 0 0 0 0 0 0 0 0 0 0 0 0 0 0 0 0 0.00010151 0 0 0 0 0 0
4.9063 -0.0011809 0.0013751 0.0037112 0.00057831 0 0.0031062 -0.00066801 -0.0032159 0.0072149 0.0016438 -0.0013675 0.00015769 0 0 0 0 0 0 0 0 0 0 0 0 0 0 0 0 0 0 0 0.0012036 0 0 0 0 0 0
4.9102 -0.0012391 0.00062064 0.0044229 0.0016496 0 0.0030392 -0.0026011 -0.0025959 0.0055135 -0.0011851 0.00036559 0.019055 0 0 0 0 0 0 0 0 0 0 0 0 0 0 0 0 0 0 0 0.0018792 0 0 0 0 0 0
4.9141 -0.00076567 -0.00089913 0.0014083 0.0021255 0 0.0019304 -0.0028719 -0.0010593 0.0033349 -0.0035097 0.0011348 0.026542 0 0 0 0 0 0 0 0 0 0 0 0 0 0 0 0 0 0 0 0.0015829 0 0 0 0 0 0
4.918 0.00030894 -0.0022635 -0.0018075 0.0017939 0 0.00075291 -0.0020396 -0.00062909 0.001999 -0.004231 0.00032395 0.021831 0 0 0 0 0 0 0 0 0 0 0 0 0 0 0 0 0 0 0 0.00037833 0 0 0 0 0 0
4.9219 0.0018323 -0.002672 -0.0024127 0.00081171 0 0.00012126 -0.0013498 -0.0020215 0.0015725 -0.002756 -0.0016578 0.014483 0 0 0 0 0 0 0 0 0 0 0 0 0 0 0 0 0 0 0 -0.0010683 0 0 0 0 0 0
4.9258 0.0033904 -0.001999 -0.00087046 -0.00031614 0 -0.00023787 -0.0012899 -0.0038069 0.0009724 0.00027277 -0.0035663 0.01169 0 0 0 0 0 0 0 0 0 0 0 0 0 0 0 0 0 0 0 -0.0019788 0 0 0 0 0 0
4.9297 0.0043919 -0.00075135 -0.00022515 -0.0010105 0 -0.0010172 -0.0012897 -0.003811 -0.0007936 0.0027643 -0.0040188 0.010833 0 0 0 0 0 0 0 0 0 0 0 0 0 0 0 0 0 0 0 -0.0020833 0 0 0 0 0 0
4.9336 0.0043528 0.00042221 -0.0029557 -0.00098258 0 -0.0024159 -0.00077813 -0.0013471 -0.0035872 0.002467 -0.0024418 0.005179 0 0 0 0 0 0 0 0 0 0 0 0 0 0 0 0 0 0 0 -0.0017821 0 0 0 0 0 0
4.9375 0.0032196 0.0011536 -0.0084682 -0.00045912 0 -0.0037894 -0.00014323 0.0019903 -0.0062471 -0.00088685 0.00037463 -0.0052634 0 0 0 0 0 0 0 0 0 0 0 0 0 0 0 0 0 0 0 -0.0016338 0 0 0 0 0 0
4.9414 0.0014353 0.0013921 -0.013565 -6.5782e-05 0 -0.0042258 -0.00029704 0.0037555 -0.0075391 -0.0047728 0.002696 -0.011672 0 0 0 0 0 0 0 0 0 0 0 0 0 0 0 0 0 0 0 -0.0016564 0 0 0 0 0 0
4.9453 -0.0003534 0.0012026 -0.015274 -0.00034325 0 -0.0034094 -0.00133 0.0028515 -0.0069541 -0.0057948 0.0030854 -0.0064305 0 0 0 0 0 0 0 0 0 0 0 0 0 0 0 0 0 0 0 -0.0012032 0 0 0 0 0 0
4.9492 -0.0017049 0.00066503 -0.013232 -0.0011989 0 -0.0018597 -0.0019906 0.00037925 -0.0048 -0.0028994 0.0015259 0.0062283 0 0 0 0 0 0 0 0 0 0 0 0 0 0 0 0 0 0 0 0.00036068 0 0 0 0 0 0
4.9531 -0.0025484 -3.5454e-05 -0.0094674 -0.0018186 0 -0.00036997 -0.0008696 -0.0015095 -0.0018512 0.0013436 -0.00053477 0.012256 0 0 0 0 0 0 0 0 0 0 0 0 0 0 0 0 0 0 0 0.0028213 0 0 0 0 0 0
4.957 -0.0030038 -0.0005587 -0.0061067 -0.0013092 0 0.00067627 0.0018781 -0.0014616 0.00096313 0.0030124 -0.0012825 0.0020602 0 0 0 0 0 0 0 0 0 0 0 0 0 0 0 0 0 0 0 0.0050151 0 0 0 0 0 0
4.9609 -0.0031094 -0.00060191 -0.0034802 0.00035616 0 0.0014026 0.0042769 0.0002436 0.0027686 0.00061254 0.00012565 -0.017732 0 0 0 0 0 0 0 0 0 0 0 0 0 0 0 0 0 0 0 0.0056733 0 0 0 0 0 0
4.9648 -0.0027666 -0.00018866 -0.00040732 0.0020201 0 0.0020031 0.0042736 0.0023076 0.0030769 -0.0034578 0.0030141 -0.028564 0 0 0 0 0 0 0 0 0 0 0 0 0 0 0 0 0 0 0 0.0044618 0 0 0 0 0 0
4.9688 -0.0019333 0.00029573 0.0039155 0.0021894 0 0.0024193 0.0017955 0.0035139 0.0021706 -0.0053157 0.0057096 -0.017547 0 0 0 0 0 0 0 0 0 0 0 0 0 0 0 0 0 0 0 0.0022436 0 0 0 0 0 0
4.9727 -0.0008069 0.00043996 0.0085873 0.00045791 0 0.0025191 -0.0010468 0.0032829 0.0010646 -0.0034085 0.0065897 0.0088217 0 0 0 0 0 0 0 0 0 0 0 0 0 0 0 0 0 0 0 0.00034466 0 0 0 0 0 0
4.9766 0.00023867 0.00019981 0.011623 -0.00187 0 0.002435 -0.0019127 0.001617 0.00078752 0.0001804 0.0049383 0.029132 0 0 0 0 0 0 0 0 0 0 0 0 0 0 0 0 0 0 0 -0.00046216 0 0 0 0 0 0
4.9805 0.00091381 -7.6663e-05 0.01178 -0.0027657 0 0.0024802 -0.00040557 -0.00099054 0.0014849 0.0021209 0.0012631 0.026269 0 0 0 0 0 0 0 0 0 0 0 0 0 0 0 0 0 0 0 -0.00036199 0 0 0 0 0 0
4.9844 0.0012101 -3.7935e-05 0.00964 -0.0013192 0 0.0026502 0.0016893 -0.0035015 0.0022514 0.0012053 -0.0029227 0.0030381 0 0 0 0 0 0 0 0 0 0 0 0 0 0 0 0 0 0 0 -8.3429e-05 0 0 0 0 0 0
4.9883 0.0013511 0.00028366 0.0069251 0.0013241 0 0.0023793 0.0022606 -0.0046053 0.0020033 -0.00084028 -0.0057805 -0.02091 0 0 0 0 0 0 0 0 0 0 0 0 0 0 0 0 0 0 0 -0.0002057 0 0 0 0 0 0
4.9922 0.0015658 0.00051349 0.004882 0.0029614 0 0.0010567 0.00090192 -0.003594 0.00061597 -0.0016339 -0.0061274 -0.02783 0 0 0 0 0 0 0 0 0 0 0 0 0 0 0 0 0 0 0 -0.00080105 0 0 0 0 0 0
4.9961 0.0018914 0.00036106 0.0034479 0.0023821 0 -0.0011205 -0.00084136 -0.0011928 -0.00083861 -0.00069299 -0.0042323 -0.018136 0 0 0 0 0 0 0 0 0 0 0 0 0 0 0 0 0 0 0 -0.0015195 0 0 0 0 0 0
5 0.0021416 -4.3972e-05 0.0018827 0.00045913 0 -0.0029603 -0.0010883 0.00070864 -0.0010756 0.0005177 -0.0017349 -0.0087204 0 0 0 0 0 0 0 0 0 0 0 0 0 0 0 0 0 0 0 -0.0018282 0 0 0 0 0 0
5.0039 0.002021 -0.00028316 -5.7801e-05 -0.00081598 0 -0.0031902 0.00058869 0.00055462 0.00012893 0.00072463 -0.00047228 -0.015499 0 0 0 0 0 0 0 0 0 0 0 0 0 0 0 0 0 0 0 -0.0012261 0 0 0 0 0 0
5.0078 0.0013044 -0.00010437 -0.0017815 -0.00035126 0 -0.0016883 0.002851 -0.0014147 0.0016477 0.00039731 -0.0010076 -0.037466 0 0 0 0 0 0 0 0 0 0 0 0 0 0 0 0 0 0 0 0.00047509 0 0 0 0 0 0
5.0117 8.8674e-06 0.00030031 -0.0026115 0.0010582 0 0.00026481 0.0038483 -0.0032492 0.002013 0.00090592 -0.0021881 -0.057535 0 0 0 0 0 0 0 0 0 0 0 0 0 0 0 0 0 0 0 0.0027952 0 0 0 0 0 0
5.0156 -0.0015212 0.00049195 -0.0025765 0.0017415 0 0.001105 0.0027517 -0.0030148 0.00076369 0.0025042 -0.0022974 -0.058813 0 0 0 0 0 0 0 0 0 0 0 0 0 0 0 0 0 0 0 0.004517 0 0 0 0 0 0
5.0195 -0.0027174 0.00023241 -0.0022079 0.0010018 0 0.00043585 0.00027904 -0.00056435 -0.0011374 0.0037469 -0.00081285 -0.040202 0 0 0 0 0 0 0 0 0 0 0 0 0 0 0 0 0 0 0 0.0043062 0 0 0 0 0 0
5.0234 -0.0030932 -0.00029679 -0.0016056 -0.00020176 0 -0.00065527 -0.0020124 0.0023623 -0.0021539 0.0031096 0.00099784 -0.01647 0 0 0 0 0 0 0 0 0 0 0 0 0 0 0 0 0 0 0 0.0017999 0 0 0 0 0 0
5.0273 -0.0025697 -0.00070399 -4.923e-05 -0.00040843 0 -0.00075892 -0.0029186 0.0037761 -0.0014539 0.00082678 0.0013866 -0.0035047 0 0 0 0 0 0 0 0 0 0 0 0 0 0 0 0 0 0 0 -0.0017613 0 0 0 0 0 0
5.0313 -0.0015311 -0.00075689 0.0031088 0.00070242 0 0.00039608 -0.0023639 0.0031733 0.00050717 -0.0013261 0.00012228 -0.0036843 0 0 0 0 0 0 0 0 0 0 0 0 0 0 0 0 0 0 0 -0.0041733 0 0 0 0 0 0
5.0352 -0.00050951 -0.00051797 0.0071161 0.0019998 0 0.00168 -0.0013179 0.0017268 0.0024655 -0.0020803 -0.00093662 -0.0055088 0 0 0 0 0 0 0 0 0 0 0 0 0 0 0 0 0 0 0 -0.0039077 0 0 0 0 0 0
5.0391 0.00024023 -0.00017089 0.009708 0.0021848 0 0.001749 -0.00098897 0.00093847 0.0033186 -0.0020741 0.00047727 0.0029318 0 0 0 0 0 0 0 0 0 0 0 0 0 0 0 0 0 0 0 -0.0014127 0 0 0 0 0 0
5.043 0.00085785 0.00018609 0.008781 0.0011583 0 0.00043739 -0.0018406 0.0012324 0.0027656 -0.0028772 0.0045943 0.02063 0 0 0 0 0 0 0 0 0 0 0 0 0 0 0 0 0 0 0 0.0011443 0 0 0 0 0 0
5.0469 0.0015639 0.00053113 0.0044479 -3.9058e-05 0 -0.0010703 -0.0031336 0.0018187 0.0012826 -0.0047856 0.0088651 0.033867 0 0 0 0 0 0 0 0 0 0 0 0 0 0 0 0 0 0 0 0.0015741 0 0 0 0 0 0
5.0508 0.0022615 0.0007751 -0.00066503 -0.00052158 0 -0.00143 -0.0034416 0.0017154 -0.00032272 -0.0060871 0.0098974 0.029633 0 0 0 0 0 0 0 0 0 0 0 0 0 0 0 0 0 0 0 -0.00062741 0 0 0 0 0 0
5.0547 0.0025265 0.0007516 -0.0034909 -0.00049311 0 -0.00044846 -0.0018713 0.000731 -0.0013729 -0.0048291 0.0064458 0.0089829 0 0 0 0 0 0 0 0 0 0 0 0 0 0 0 0 0 0 0 -0.0039749 0 0 0 0 0 0
5.0586 0.0020416 0.00041222 -0.0031733 -0.00074571 0 0.00079012 0.0010053 -0.00049389 -0.0015944 -0.0011644 0.00069267 -0.012646 0 0 0 0 0 0 0 0 0 0 0 0 0 0 0 0 0 0 0 -0.0062127 0 0 0 0 0 0
5.0625 0.0010021 -2.323e-05 -0.0017044 -0.001424 0 0.0010367 0.0034535 -0.0011865 -0.0011859 0.0024341 -0.0034356 -0.018391 0 0 0 0 0 0 0 0 0 0 0 0 0 0 0 0 0 0 0 -0.0058985 0 0 0 0 0 0
5.0664 -1.516e-06 -0.00021962 -0.0017829 -0.001663 0 6.681e-05 0.0040181 -0.0010648 -0.00066687 0.0034513 -0.0034522 -0.0041083 0 0 0 0 0 0 0 0 0 0 0 0 0 0 0 0 0 0 0 -0.0031207 0 0 0 0 0 0
5.0703 -0.00055524 -8.067e-05 -0.0038913 -0.00064365 0 -0.0011923 0.0028376 -0.00041447 -0.00050977 0.0016988 -0.00019403 0.018723 0 0 0 0 0 0 0 0 0 0 0 0 0 0 0 0 0 0 0 0.00088404 0 0 0 0 0 0
5.0742 -0.0008299 9.7063e-05 -0.0055225 0.00117 0 -0.0016079 0.0015162 0.00020609 -0.00073783 -0.00068332 0.0031331 0.032884 0 0 0 0 0 0 0 0 0 0 0 0 0 0 0 0 0 0 0 0.0045388 0 0 0 0 0 0
5.0781 -0.001337 -9.0993e-05 -0.0035072 0.0022072 0 -0.00085777 0.0015759 0.00029449 -0.00084027 -0.0014218 0.003729 0.028644 0 0 0 0 0 0 0 0 0 0 0 0 0 0 0 0 0 0 0 0.0065138 0 0 0 0 0 0
5.082 -0.0022578 -0.00068708 0.0026578 0.0013955 0 0.00042297 0.0029623 -0.00031174 -0.00020501 -7.7853e-05 0.0013147 0.0096006 0 0 0 0 0 0 0 0 0 0 0 0 0 0 0 0 0 0 0 0.0060676 0 0 0 0 0 0
5.0859 -0.0030961 -0.0012323 0.0096943 -0.0005272 0 0.0013621 0.0041008 -0.0012043 0.0012079 0.0020728 -0.0020481 -0.011722 0 0 0 0 0 0 0 0 0 0 0 0 0 0 0 0 0 0 0 0.0033925 0 0 0 0 0 0
5.0898 -0.003105 -0.0011703 0.012884 -0.0015549 0 0.0016355 0.0034632 -0.0014827 0.002585 0.0036429 -0.0039486 -0.02314 0 0 0 0 0 0 0 0 0 0 0 0 0 0 0 0 0 0 0 -0.00017444 0 0 0 0 0 0
5.0938 -0.0020849 -0.00042448 0.0098993 -0.00039389 0 0.0015874 0.0010675 -0.00040336 0.0027806 0.0042167 -0.0035346 -0.019812 0 0 0 0 0 0 0 0 0 0 0 0 0 0 0 0 0 0 0 -0.0026001 0 0 0 0 0 0
5.0977 -0.00068426 0.00044422 0.0027621 0.0021663 0 0.0016881 -0.0015743 0.0017332 0.0013216 0.0040067 -0.0018361 -0.0057788 0 0 0 0 0 0 0 0 0 0 0 0 0 0 0 0 0 0 0 -0.0024008 0 0 0 0 0 0
5.1016 0.00019052 0.00069351 -0.0037397 0.0039667 0 0.0019403 -0.0029197 0.0033997 -0.0009958 0.0030915 -0.00056047 0.0091055 0 0 0 0 0 0 0 0 0 0 0 0 0 0 0 0 0 0 0 0.00011423 0 0 0 0 0 0
5.1055 0.00028664 5.2529e-05 -0.0057467 0.0035617 0 0.0018142 -0.0027182 0.0029437 -0.0025991 0.001518 -0.00061642 0.014851 0 0 0 0 0 0 0 0 0 0 0 0 0 0 0 0 0 0 0 0.0028018 0 0 0 0 0 0
5.1094 0.00026845 -0.0010335 -0.0030387 0.001528 0 0.00075511 -0.0019218 0.00024291 -0.0024521 -5.8712e-07 -0.0015815 0.0075005 0 0 0 0 0 0 0 0 0 0 0 0 0 0 0 0 0 0 0 0.0032055 0 0 0 0 0 0
5.1133 0.00099775 -0.0017616 0.0012353 -0.00028252 0 -0.0011915 -0.0014814 -0.0027326 -0.0010607 -0.00018467 -0.0023257 -0.0073816 0 0 0 0 0 0 0 0 0 0 0 0 0 0 0 0 0 0 0 0.00054718 0 0 0 0 0 0
5.1172 0.0025286 -0.0015695 0.0032256 -0.00064879 0 -0.0031807 -0.0014348 -0.0033629 -0.00014834 0.0014891 -0.0020556 -0.017473 0 0 0 0 0 0 0 0 0 0 0 0 0 0 0 0 0 0 0 -0.0035185 0 0 0 0 0 0
5.1211 0.0038566 -0.00046827 0.0011621 -3.3207e-05 0 -0.0040136 -0.0011775 -0.00076576 -0.0011088 0.003712 -0.00086507 -0.012705 0 0 0 0 0 0 0 0 0 0 0 0 0 0 0 0 0 0 0 -0.0061309 0 0 0 0 0 0
5.125 0.0037337 0.0010612 -0.0036906 0.00018597 0 -0.0029648 -0.00039871 0.0031234 -0.0035476 0.0042051 0.00054454 0.0056552 0 0 0 0 0 0 0 0 0 0 0 0 0 0 0 0 0 0 0 -0.0054415 0 0 0 0 0 0
5.1289 0.0018056 0.002383 -0.0081864 -0.00069421 0 -0.00041239 0.00050672 0.0050105 -0.0053366 0.0020738 0.0015703 0.024438 0 0 0 0 0 0 0 0 0 0 0 0 0 0 0 0 0 0 0 -0.0019632 0 0 0 0 0 0
5.1328 -0.00098991 0.0029592 -0.0094497 -0.0020147 0 0.0022562 0.00098891 0.0030572 -0.0043482 -0.00086916 0.0021337 0.028866 0 0 0 0 0 0 0 0 0 0 0 0 0 0 0 0 0 0 0 0.0020064 0 0 0 0 0 0
5.1367 -0.0031082 0.0024945 -0.0065964 -0.0025572 0 0.0035163 0.0011048 -0.0015165 -0.00044234 -0.0016372 0.0024649 0.015547 0 0 0 0 0 0 0 0 0 0 0 0 0 0 0 0 0 0 0 0.0042476 0 0 0 0 0 0
5.1406 -0.0035252 0.0010637 -0.00111 -0.0018132 0 0.0028009 0.0015168 -0.0054969 0.0041366 0.00080785 0.0025432 -0.004135 0 0 0 0 0 0 0 0 0 0 0 0 0 0 0 0 0 0 0 0.0041288 0 0 0 0 0 0
5.1445 -0.0023553 -0.00080299 0.0042542 -0.00036928 0 0.00097839 0.0026915 -0.0063489 0.0064899 0.0041748 0.0018753 -0.014387 0 0 0 0 0 0 0 0 0 0 0 0 0 0 0 0 0 0 0 0.0026434 0 0 0 0 0 0
5.1484 -0.00057821 -0.0022588 0.0073735 0.00081514 0 -0.00024732 0.0042135 -0.00405 0.0054975 0.0049708 -1.2647e-05 -0.0096565 0 0 0 0 0 0 0 0 0 0 0 0 0 0 0 0 0 0 0 0.0012439 0 0 0 0 0 0
5.1523 0.0007247 -0.0025744 0.0082037 0.0012923 0 0.00036697 0.0049973 -0.00065442 0.0027589 0.0021359 -0.0027591 0.00087145 0 0 0 0 0 0 0 0 0 0 0 0 0 0 0 0 0 0 0 0.00066996 0 0 0 0 0 0
5.1563 0.00097043 -0.0016189 0.008571 0.0012737 0 0.0026157 0.0041968 0.001643 0.0011146 -0.0016648 -0.0049246 0.0035831 0 0 0 0 0 0 0 0 0 0 0 0 0 0 0 0 0 0 0 0.00069182 0 0 0 0 0 0
5.1602 0.00021311 1.6038e-05 0.010237 0.0011279 0 0.0049738 0.0019111 0.0020459 0.0020514 -0.002641 -0.004855 -0.0050703 0 0 0 0 0 0 0 0 0 0 0 0 0 0 0 0 0 0 0 0.00069311 0 0 0 0 0 0
5.1641 -0.001029 0.0013962 0.012762 0.00098027 0 0.0057435 -0.00090791 0.0012112 0.0043854 0.00021403 -0.0021339 -0.01511 0 0 0 0 0 0 0 0 0 0 0 0 0 0 0 0 0 0 0 0.0003268 0 0 0 0 0 0
5.168 -0.0020175 0.0018317 0.013296 0.00081949 0 0.0042771 -0.0031132 0.00028332 0.0054567 0.0039921 0.0016593 -0.014301 0 0 0 0 0 0 0 0 0 0 0 0 0 0 0 0 0 0 0 -0.00034964 0 0 0 0 0 0
5.1719 -0.0020582 0.0012112 0.0089872 0.00075896 0 0.0013179 -0.0039527 -1.8651e-06 0.0037054 0.0047553 0.0038063 -0.0020298 0 0 0 0 0 0 0 0 0 0 0 0 0 0 0 0 0 0 0 -0.0011713 0 0 0 0 0 0
5.1758 -0.00082789 -9.7137e-05 0.00016742 0.00095733 0 -0.0016986 -0.0032768 0.00038081 0.00018623 0.0014867 0.0024829 0.0094363 0 0 0 0 0 0 0 0 0 0 0 0 0 0 0 0 0 0 0 -0.0020827 0 0 0 0 0 0
5.1797 0.0013471 -0.0015439 -0.0087845 0.0012829 0 -0.0036843 -0.0015062 0.00086301 -0.0024019 -0.0029358 -0.0016267 0.0080456 0 0 0 0 0 0 0 0 0 0 0 0 0 0 0 0 0 0 0 -0.0029769 0 0 0 0 0 0
5.1836 0.0035173 -0.0025857 -0.012307 0.0012723 0 -0.0044308 0.00047018 0.00062506 -0.0022363 -0.0046546 -0.0055712 -0.0045655 0 0 0 0 0 0 0 0 0 0 0 0 0 0 0 0 0 0 0 -0.0034056 0 0 0 0 0 0
5.1875 0.0045636 -0.0027334 -0.0082152 0.0006077 0 -0.0043772 0.001568 -0.00077756 -7.1652e-05 -0.0025811 -0.0062018 -0.014068 0 0 0 0 0 0 0 0 0 0 0 0 0 0 0 0 0 0 0 -0.0026585 0 0 0 0 0 0
5.1914 0.0038396 -0.0016884 5.6114e-05 -0.00038956 0 -0.0040325 0.0010545 -0.0027025 0.0014283 0.00076335 -0.0025264 -0.0083302 0 0 0 0 0 0 0 0 0 0 0 0 0 0 0 0 0 0 0 -0.00036747 0 0 0 0 0 0
5.1953 0.0015607 0.0003451 0.0058458 -0.0009181 0 -0.0036118 -0.00089842 -0.0033993 7.6295e-05 0.0019353 0.0034584 0.0095455 0 0 0 0 0 0 0 0 0 0 0 0 0 0 0 0 0 0 0 0.0028298 0 0 0 0 0 0
5.1992 -0.0013243 0.0024641 0.0045379 -0.0004732 0 -0.0030582 -0.0031661 -0.0012722 -0.003867 -9.9433e-05 0.00807 0.024186 0 0 0 0 0 0 0 0 0 0 0 0 0 0 0 0 0 0 0 0.0052949 0 0 0 0 0 0
5.2031 -0.0036557 0.0033885 -0.0027593 0.00056777 0 -0.0022302 -0.0043087 0.0032916 -0.0077693 -0.0032238 0.0083955 0.02398 0 0 0 0 0 0 0 0 0 0 0 0 0 0 0 0 0 0 0 0.0053396 0 0 0 0 0 0
5.207 -0.0046115 0.0022878 -0.010274 0.0012494 0 -0.0010307 -0.0034558 0.0073997 -0.0085764 -0.0044227 0.0041848 0.013063 0 0 0 0 0 0 0 0 0 0 0 0 0 0 0 0 0 0 0 0.0025438 0 0 0 0 0 0
5.2109 -0.0040051 -0.00047891 -0.012332 0.00098215 0 0.00051084 -0.00078497 0.007605 -0.0050382 -0.0025767 -0.0019985 0.0062512 0 0 0 0 0 0 0 0 0 0 0 0 0 0 0 0 0 0 0 -0.0016405 0 0 0 0 0 0
5.2148 -0.002277 -0.0034042 -0.0076286 0.00014411 0 0.0021153 0.0026391 0.0030802 0.001374 0.00077905 -0.0063385 0.012147 0 0 0 0 0 0 0 0 0 0 0 0 0 0 0 0 0 0 0 -0.004663 0 0 0 0 0 0
5.2188 -0.00026434 -0.0047694 0.00043325 -0.00030736 0 0.003195 0.0053781 -0.0029904 0.0073476 0.0030384 -0.0060411 0.022562 0 0 0 0 0 0 0 0 0 0 0 0 0 0 0 0 0 0 0 -0.0045998 0 0 0 0 0 0
5.2227 0.0011738 -0.0038113 0.0070778 0.00018347 0 0.0031039 0.0061537 -0.0056586 0.0097411 0.0026676 -0.0010357 0.020059 0 0 0 0 0 0 0 0 0 0 0 0 0 0 0 0 0 0 0 -0.0015417 0 0 0 0 0 0
5.2266 0.001572 -0.0012181 0.0098275 0.0012094 0 0.0016916 0.0043656 -0.0025327 0.0075123 0.00010757 0.0058319 -0.003605 0 0 0 0 0 0 0 0 0 0 0 0 0 0 0 0 0 0 0 0.0024607 0 0 0 0 0 0
5.2305 0.0011191 0.0014041 0.0094499 0.0017983 0 -0.00029318 0.0005898 0.0037683 0.0024239 -0.0028627 0.010317 -0.037011 0 0 0 0 0 0 0 0 0 0 0 0 0 0 0 0 0 0 0 0.0048568 0 0 0 0 0 0
5.2344 0.00054075 0.0026311 0.0080277 0.0013127 0 -0.0015026 -0.0033316 0.0076068 -0.0020204 -0.0043791 0.0092919 -0.057646 0 0 0 0 0 0 0 0 0 0 0 0 0 0 0 0 0 0 0 0.0043016 0 0 0 0 0 0
5.2383 0.00059095 0.0020508 0.0065272 -4.625e-05 0 -0.00099088 -0.0051294 0.0052369 -0.0029375 -0.0034621 0.002845 -0.051435 0 0 0 0 0 0 0 0 0 0 0 0 0 0 0 0 0 0 0 0.0013378 0 0 0 0 0 0
5.2422 0.0014763 0.00032028 0.0041753 -0.0015167 0 0.00086212 -0.0036872 -0.0017957 -0.0001994 -0.00044166 -0.0054828 -0.024497 0 0 0 0 0 0 0 0 0 0 0 0 0 0 0 0 0 0 0 -0.0022578 0 0 0 0 0 0
5.2461 0.00267 -0.001415 -0.00016125 -0.0024213 0 0.0024471 -0.00013995 -0.0079238 0.0033802 0.0031309 -0.010728 0.0034464 0 0 0 0 0 0 0 0 0 0 0 0 0 0 0 0 0 0 0 -0.0046974 0 0 0 0 0 0
5.25 0.0032976 -0.0022253 -0.0062505 -0.002543 0 0.0021888 0.0027755 -0.0083612 0.0042607 0.0051627 -0.0096777 0.0166 0 0 0 0 0 0 0 0 0 0 0 0 0 0 0 0 0 0 0 -0.0049849 0 0 0 0 0 0
5.2539 0.0027983 -0.001813 -0.012088 -0.0020563 0 -2.9183e-06 0.0029373 -0.003105 0.0011918 0.0042376 -0.0030541 0.014651 0 0 0 0 0 0 0 0 0 0 0 0 0 0 0 0 0 0 0 -0.0029942 0 0 0 0 0 0
5.2578 0.0013233 -0.00054518 -0.015066 -0.001317 0 -0.002435 0.00073163 0.0032897 -0.0035704 0.00073861 0.0048802 0.0089254 0 0 0 0 0 0 0 0 0 0 0 0 0 0 0 0 0 0 0 0.00074296 0 0 0 0 0 0
5.2617 -0.0004317 0.00079355 -0.013699 -0.00076823 0 -0.0029295 -0.0012954 0.00567 -0.0061249 -0.0031004 0.0091209 0.0092654 0 0 0 0 0 0 0 0 0 0 0 0 0 0 0 0 0 0 0 0.0051031 0 0 0 0 0 0
5.2656 -0.0017654 0.0014041 -0.0086855 -0.00085076 0 -0.0007146 -0.00090187 0.0023573 -0.0043741 -0.0045815 0.0071743 0.015447 0 0 0 0 0 0 0 0 0 0 0 0 0 0 0 0 0 0 0 0.0084409 0 0 0 0 0 0
5.2695 -0.0024023 0.00090881 -0.0027053 -0.0017182 0 0.0027514 0.0015921 -0.0039303 6.1575e-05 -0.0025068 0.00051065 0.020339 0 0 0 0 0 0 0 0 0 0 0 0 0 0 0 0 0 0 0 0.0091284 0 0 0 0 0 0
5.2734 -0.0024972 -0.00038339 0.00092923 -0.002909 0 0.0048548 0.0035484 -0.0085484 0.0033005 0.0018224 -0.0066654 0.019454 0 0 0 0 0 0 0 0 0 0 0 0 0 0 0 0 0 0 0 0.006567 0 0 0 0 0 0
5.2773 -0.0023144 -0.001604 0.00012992 -0.0034288 0 0.0039691 0.0026074 -0.0083893 0.0027121 0.00546 -0.010264 0.016115 0 0 0 0 0 0 0 0 0 0 0 0 0 0 0 0 0 0 0 0.0019103 0 0 0 0 0 0
5.2813 -0.0019434 -0.0018635 -0.0045694 -0.0024273 0 0.00083984 -0.00093824 -0.003742 -0.0008012 0.0059193 -0.0087073 0.017419 0 0 0 0 0 0 0 0 0 0 0 0 0 0 0 0 0 0 0 -0.0023566 0 0 0 0 0 0
5.2852 -0.0012971 -0.00088119 -0.010046 -1.395e-06 0 -0.0020136 -0.0043877 0.0023111 -0.0038268 0.0029146 -0.0033931 0.026104 0 0 0 0 0 0 0 0 0 0 0 0 0 0 0 0 0 0 0 -0.003956 0 0 0 0 0 0
5.2891 -0.00032781 0.00077246 -0.012354 0.0026516 0 -0.0023977 -0.0052252 0.0060688 -0.0036486 -0.0015533 0.0027079 0.037017 0 0 0 0 0 0 0 0 0 0 0 0 0 0 0 0 0 0 0 -0.0023729 0 0 0 0 0 0
5.293 0.0008074 0.0020583 -0.0093101 0.0040144 0 -0.0002642 -0.0034124 0.005468 -0.00053336 -0.0047422 0.0070189 0.041543 0 0 0 0 0 0 0 0 0 0 0 0 0 0 0 0 0 0 0 0.00082736 0 0 0 0 0 0
5.2969 0.0018032 0.0022194 -0.0021074 0.0033832 0 0.0022802 -0.0011354 0.0012537 0.0028667 -0.0051163 0.0085139 0.035409 0 0 0 0 0 0 0 0 0 0 0 0 0 0 0 0 0 0 0 0.0031882 0 0 0 0 0 0
5.3008 0.0024175 0.0013249 0.0053769 0.0013986 0 0.002747 -0.00045566 -0.0035145 0.0040532 -0.0032608 0.0076023 0.022537 0 0 0 0 0 0 0 0 0 0 0 0 0 0 0 0 0 0 0 0.003091 0 0 0 0 0 0
5.3047 0.002621 0.00018108 0.0092111 -0.00046721 0 0.00030993 -0.0013936 -0.0054607 0.0025784 -0.0011662 0.0052958 0.011757 0 0 0 0 0 0 0 0 0 0 0 0 0 0 0 0 0 0 0 0.00071652 0 0 0 0 0 0
5.3086 0.0025464 -0.00030449 0.008041 -0.0010112 0 -0.0035424 -0.0022992 -0.0032953 -0.00018736 -0.00051848 0.0025354 0.0096189 0 0 0 0 0 0 0 0 0 0 0 0 0 0 0 0 0 0 0 -0.0023153 0 0 0 0 0 0
5.3125 0.0022996 0.00020145 0.0037388 -8.8264e-05 0 -0.0061804 -0.0018254 0.0010887 -0.0025892 -0.0013733 8.1605e-05 0.015414 0 0 0 0 0 0 0 0 0 0 0 0 0 0 0 0 0 0 0 -0.0041262 0 0 0 0 0 0
5.3164 0.0018274 0.0012527 -0.00030532 0.0014467 0 -0.0057995 -0.00024806 0.0039234 -0.0037279 -0.0022974 -0.0013272 0.022198 0 0 0 0 0 0 0 0 0 0 0 0 0 0 0 0 0 0 0 -0.0036593 0 0 0 0 0 0
5.3203 0.00098318 0.0019983 -0.0017685 0.0024544 0 -0.0026303 0.0011461 0.0025299 -0.0033471 -0.001848 -0.0010798 0.022653 0 0 0 0 0 0 0 0 0 0 0 0 0 0 0 0 0 0 0 -0.001094 0 0 0 0 0 0
5.3242 -0.00025597 0.001804 -0.00082945 0.00227 0 0.0014007 0.0016498 -0.0024229 -0.0014325 -5.3849e-05 0.00082326 0.014986 0 0 0 0 0 0 0 0 0 0 0 0 0 0 0 0 0 0 0 0.0023888 0 0 0 0 0 0
5.3281 -0.0016202 0.00065323 0.00047449 0.0010232 0 0.004116 0.001803 -0.0073908 0.0015849 0.0015453 0.0033941 0.0041797 0 0 0 0 0 0 0 0 0 0 0 0 0 0 0 0 0 0 0 0.0052098 0 0 0 0 0 0
5.332 -0.0026088 -0.00091584 0.0002072 -0.00055385 0 0.0044784 0.0024917 -0.008878 0.0044158 0.0014524 0.0049881 -0.0024423 0 0 0 0 0 0 0 0 0 0 0 0 0 0 0 0 0 0 0 0.0061108 0 0 0 0 0 0
5.3359 -0.0027784 -0.0022099 -0.001841 -0.0016059 0 0.0030147 0.0036787 -0.0062813 0.0053745 -0.00011703 0.0043512 -0.0017146 0 0 0 0 0 0 0 0 0 0 0 0 0 0 0 0 0 0 0 0.0047528 0 0 0 0 0 0
5.3398 -0.0020483 -0.0027863 -0.0040771 -0.0016303 0 0.0011749 0.0042924 -0.002152 0.0037936 -0.0012394 0.0016238 0.0025404 0 0 0 0 0 0 0 0 0 0 0 0 0 0 0 0 0 0 0 0.001897 0 0 0 0 0 0
5.3438 -0.00077306 -0.0026043 -0.0045354 -0.00071998 0 0.00023928 0.003358 0.000256 0.00096556 -0.00019519 -0.0016094 0.0033303 0 0 0 0 0 0 0 0 0 0 0 0 0 0 0 0 0 0 0 -0.0010229 0 0 0 0 0 0
5.3477 0.0004902 -0.0019065 -0.0026495 0.00054426 0 0.00053885 0.0010446 -0.00018956 -0.00075882 0.0025293 -0.0034028 -0.0020651 0 0 0 0 0 0 0 0 0 0 0 0 0 0 0 0 0 0 0 -0.0027396 0 0 0 0 0 0
5.3516 0.0013389 -0.0010064 6.3508e-05 0.0014894 0 0.0014203 -0.0015075 -0.001847 -0.00016418 0.0043394 -0.0028422 -0.0081578 0 0 0 0 0 0 0 0 0 0 0 0 0 0 0 0 0 0 0 -0.0028437 0 0 0 0 0 0
5.3555 0.0017271 -0.00016328 0.0010776 0.0017761 0 0.0018624 -0.0032671 -0.0022043 0.0015661 0.0029527 -0.00061373 -0.005567 0 0 0 0 0 0 0 0 0 0 0 0 0 0 0 0 0 0 0 -0.0018552 0 0 0 0 0 0
5.3594 0.0018769 0.00042357 -0.0010068 0.0015474 0 0.001266 -0.0040479 -0.00036003 0.0020374 -0.0011124 0.0016709 0.0094062 0 0 0 0 0 0 0 0 0 0 0 0 0 0 0 0 0 0 0 -0.00071039 0 0 0 0 0 0
5.3633 0.0020159 0.00060541 -0.0049871 0.0012052 0 -0.0001316 -0.0042134 0.0022376 0.00021377 -0.004593 0.0027375 0.02897 0 0 0 0 0 0 0 0 0 0 0 0 0 0 0 0 0 0 0 -0.00014196 0 0 0 0 0 0
5.3672 0.0021871 0.00035283 -0.0076999 0.0010419 0 -0.0014843 -0.0039281 0.0033108 -0.0023604 -0.0043151 0.0024296 0.038461 0 0 0 0 0 0 0 0 0 0 0 0 0 0 0 0 0 0 0 -0.00037465 0 0 0 0 0 0
5.3711 0.0022619 -0.00014222 -0.0065727 0.0010662 0 -0.0020076 -0.0029555 0.0019608 -0.0031347 -0.00019809 0.0015128 0.028406 0 0 0 0 0 0 0 0 0 0 0 0 0 0 0 0 0 0 0 -0.0011618 0 0 0 0 0 0
5.375 0.0020816 -0.0004817 -0.0020309 0.0011354 0 -0.0015542 -0.0011959 -0.00047243 -0.0013498 0.004514 0.00092174 0.0031953 0 0 0 0 0 0 0 0 0 0 0 0 0 0 0 0 0 0 0 -0.0019449 0 0 0 0 0 0
5.3789 0.0015614 -0.00028216 0.0025364 0.0011838 0 -0.00063388 0.00081489 -0.0015832 0.00098019 0.0060993 0.0011858 -0.022149 0 0 0 0 0 0 0 0 0 0 0 0 0 0 0 0 0 0 0 -0.0020512 0 0 0 0 0 0
5.3828 0.00069237 0.00051422 0.0035759 0.0012671 0 0.00010872 0.0021642 -7.679e-06 0.0011179 0.00359 0.0023089 -0.034482 0 0 0 0 0 0 0 0 0 0 0 0 0 0 0 0 0 0 0 -0.0010255 0 0 0 0 0 0
5.3867 -0.00047794 0.0014988 0.00061327 0.0014018 0 0.00047193 0.0023634 0.0033243 -0.0013702 -0.00061132 0.0038396 -0.032621 0 0 0 0 0 0 0 0 0 0 0 0 0 0 0 0 0 0 0 0.0009576 0 0 0 0 0 0
5.3906 -0.0018012 0.0020038 -0.0031249 0.0014427 0 0.00080333 0.0018159 0.005801 -0.0038421 -0.0031025 0.0048998 -0.025687 0 0 0 0 0 0 0 0 0 0 0 0 0 0 0 0 0 0 0 0.0029812 0 0 0 0 0 0
5.3945 -0.0029651 0.0015559 -0.0035457 0.0011989 0 0.0015616 0.0014497 0.0051308 -0.0030358 -0.0023866 0.0043893 -0.022242 0 0 0 0 0 0 0 0 0 0 0 0 0 0 0 0 0 0 0 0.0039084 0 0 0 0 0 0
5.3984 -0.0035452 0.00023989 0.00049473 0.00067814 0 0.0027767 0.0019098 0.0012103 0.001641 0.00033666 0.0016695 -0.021912 0 0 0 0 0 0 0 0 0 0 0 0 0 0 0 0 0 0 0 0.0032821 0 0 0 0 0 0
5.4023 -0.0032162 -0.0013255 0.0060259 0.00015619 0 0.0039304 0.003077 -0.0035939 0.007294 0.0027828 -0.0025817 -0.01796 0 0 0 0 0 0 0 0 0 0 0 0 0 0 0 0 0 0 0 0.001786 0 0 0 0 0 0
5.4063 -0.0019839 -0.0023961 0.0086847 -6.5893e-05 0 0.0043544 0.0042285 -0.006066 0.010026 0.0036225 -0.0062642 -0.0071434 0 0 0 0 0 0 0 0 0 0 0 0 0 0 0 0 0 0 0 0.00068793 0 0 0 0 0 0
5.4102 -0.00023227 -0.0025794 0.0067971 2.9451e-06 0 0.0037539 0.0045355 -0.0045393 0.0082835 0.0030426 -0.0070885 0.0048603 0 0 0 0 0 0 0 0 0 0 0 0 0 0 0 0 0 0 0 0.00067421 0 0 0 0 0 0
5.4141 0.0014784 -0.0020208 0.0028782 -2.0062e-05 0 0.0023966 0.0034857 -0.0002328 0.0039064 0.0018451 -0.0044512 0.0091317 0 0 0 0 0 0 0 0 0 0 0 0 0 0 0 0 0 0 0 0.0012085 0 0 0 0 0 0
5.418 0.0027066 -0.0011961 0.0010765 -0.00057105 0 0.00086651 0.0011333 0.0036137 0.00013994 0.0005283 -0.00029249 0.0042694 0 0 0 0 0 0 0 0 0 0 0 0 0 0 0 0 0 0 0 0.0011244 0 0 0 0 0 0
5.4219 0.0032978 -0.00052605 0.003065 -0.0017092 0 -0.00033007 -0.001786 0.004225 -0.0012378 -0.00070049 0.0021508 -0.00020909 0 0 0 0 0 0 0 0 0 0 0 0 0 0 0 0 0 0 0 -0.00010209 0 0 0 0 0 0
5.4258 0.0033417 -0.00013921 0.0063954 -0.0029744 0 -0.00099179 -0.0040268 0.0014253 -0.00097981 -0.0014696 0.00090975 0.0071623 0 0 0 0 0 0 0 0 0 0 0 0 0 0 0 0 0 0 0 -0.0017259 0 0 0 0 0 0
5.4297 0.0030212 6.8281e-05 0.0068813 -0.003674 0 -0.0012197 -0.0044818 -0.0023296 -0.0010159 -0.0013242 -0.0030231 0.027073 0 0 0 0 0 0 0 0 0 0 0 0 0 0 0 0 0 0 0 -0.0024488 0 0 0 0 0 0
5.4336 0.0024989 0.00020574 0.0026353 -0.0033661 0 -0.0013073 -0.0030307 -0.0040195 -0.0023806 -0.00036564 -0.0064686 0.046564 0 0 0 0 0 0 0 0 0 0 0 0 0 0 0 0 0 0 0 -0.0017486 0 0 0 0 0 0
5.4375 0.0018858 0.00024354 -0.0041076 -0.0021641 0 -0.0015876 -0.00081984 -0.0024396 -0.0044211 0.00051181 -0.0066979 0.05005 0 0 0 0 0 0 0 0 0 0 0 0 0 0 0 0 0 0 0 -0.00040832 0 0 0 0 0 0
5.4414 0.0012405 8.1662e-05 -0.008954 -0.00066061 0 -0.0022002 0.00052975 0.0010707 -0.0056712 0.00037909 -0.0035938 0.033854 0 0 0 0 0 0 0 0 0 0 0 0 0 0 0 0 0 0 0 0.00033165 0 0 0 0 0 0
5.4453 0.00055921 -0.00026441 -0.0090423 0.00044598 0 -0.0028463 0.00026502 0.003964 -0.0051952 -0.0006957 0.00055097 0.0099319 0 0 0 0 0 0 0 0 0 0 0 0 0 0 0 0 0 0 0 8.8243e-05 0 0 0 0 0 0
5.4492 -0.00020715 -0.00057121 -0.0050279 0.00076445 0 -0.0028065 -0.00086285 0.0045291 -0.0031541 -0.0015973 0.0032577 -0.0048178 0 0 0 0 0 0 0 0 0 0 0 0 0 0 0 0 0 0 0 -0.00029886 0 0 0 0 0 0
5.4531 -0.0010755 -0.00052898 9.6173e-05 0.00041887 0 -0.0014272 -0.0013861 0.0029186 -0.00044354 -0.0013108 0.0039368 -0.0029845 0 0 0 0 0 0 0 0 0 0 0 0 0 0 0 0 0 0 0 0.00025428 0 0 0 0 0 0
5.457 -0.0019415 3.7898e-06 0.0037711 -6.0479e-05 0 0.0011769 -0.00061766 0.0006104 0.0019189 -3.6197e-05 0.0039526 0.0088406 0 0 0 0 0 0 0 0 0 0 0 0 0 0 0 0 0 0 0 0.0017978 0 0 0 0 0 0
5.4609 -0.0025793 0.00082544 0.0055646 -0.00010118 0 0.0038716 0.00066997 -0.00086678 0.0031584 0.0010248 0.0048535 0.018337 0 0 0 0 0 0 0 0 0 0 0 0 0 0 0 0 0 0 0 0.0031158 0 0 0 0 0 0
5.4648 -0.0027577 0.0014598 0.0066452 0.00051052 0 0.0051539 0.0011173 -0.00081455 0.0029439 0.0010142 0.0066507 0.018767 0 0 0 0 0 0 0 0 0 0 0 0 0 0 0 0 0 0 0 0.0027754 0 0 0 0 0 0
5.4688 -0.0023741 0.0014475 0.0081165 0.0014615 0 0.0043287 0.00028625 0.0005263 0.0016205 0.00036069 0.0078049 0.012196 0 0 0 0 0 0 0 0 0 0 0 0 0 0 0 0 0 0 0 0.0004056 0 0 0 0 0 0
5.4727 -0.0014843 0.00066438 0.0099726 0.0021108 0 0.0021732 -0.00082926 0.0022941 0.0002601 0.00021637 0.0068059 0.0036097 0 0 0 0 0 0 0 0 0 0 0 0 0 0 0 0 0 0 0 -0.0029652 0 0 0 0 0 0
5.4766 -0.00022506 -0.00055717 0.011344 0.0019234 0 0.00035419 -0.00087094 0.003406 0.00015397 0.0010251 0.0037358 -0.0054815 0 0 0 0 0 0 0 0 0 0 0 0 0 0 0 0 0 0 0 -0.0056721 0 0 0 0 0 0
5.4805 0.0012501 -0.0016006 0.011364 0.00081366 0 4.6265e-06 0.00037067 0.0030469 0.0018615 0.0018991 0.00034413 -0.016506 0 0 0 0 0 0 0 0 0 0 0 0 0 0 0 0 0 0 0 -0.0064684 0 0 0 0 0 0
5.4844 0.0027375 -0.0019274 0.0097463 -0.00084456 0 0.00075423 0.0016399 0.0012265 0.004575 0.0015769 -0.0013765 -0.028368 0 0 0 0 0 0 0 0 0 0 0 0 0 0 0 0 0 0 0 -0.0050877 0 0 0 0 0 0
5.4883 0.0039198 -0.0014017 0.0068195 -0.0025004 0 0.0011744 0.0014701 -0.0010226 0.0065073 -7.823e-05 -0.00082004 -0.035155 0 0 0 0 0 0 0 0 0 0 0 0 0 0 0 0 0 0 0 -0.0022194 0 0 0 0 0 0
5.4922 0.0044235 -0.00036977 0.0033072 -0.0037311 0 0.00024721 -0.00029119 -0.002266 0.0061509 -0.0017255 0.00075653 -0.030931 0 0 0 0 0 0 0 0 0 0 0 0 0 0 0 0 0 0 0 0.00078566 0 0 0 0 0 0
5.4961 0.0040294 0.00055239 2.6734e-05 -0.0043554 0 -0.0015723 -0.0022671 -0.0018367 0.0034213 -0.0017722 0.001238 -0.016532 0 0 0 0 0 0 0 0 0 0 0 0 0 0 0 0 0 0 0 0.0023862 0 0 0 0 0 0
5.5 0.0028702 0.00085482 -0.0025188 -0.0043744 0 -0.0027671 -0.0028537 -0.00049843 -0.00025835 0.00010296 -0.00066822 -0.00031547 0 0 0 0 0 0 0 0 0 0 0 0 0 0 0 0 0 0 0 0.0016306 0 0 0 0 0 0
5.5039 0.0014019 0.00043915 -0.0044943 -0.003899 0 -0.0022515 -0.0017127 0.00021249 -0.0029756 0.002666 -0.0043099 0.0085698 0 0 0 0 0 0 0 0 0 0 0 0 0 0 0 0 0 0 0 -0.00098705 0 0 0 0 0 0
5.5078 0.00012598 -0.00033554 -0.0065792 -0.0031299 0 -0.00046214 -1.1735e-05 -0.00049878 -0.0036057 0.0042417 -0.0073453 0.0075782 0 0 0 0 0 0 0 0 0 0 0 0 0 0 0 0 0 0 0 -0.0034026 0 0 0 0 0 0
5.5117 -0.00071741 -0.00089961 -0.0091418 -0.0023069 0 0.0010426 0.00071426 -0.0018071 -0.0023959 0.0039945 -0.0072932 0.0015602 0 0 0 0 0 0 0 0 0 0 0 0 0 0 0 0 0 0 0 -0.0031905 0 0 0 0 0 0
5.5156 -0.0012272 -0.00085941 -0.011391 -0.0015708 0 0.0010643 -8.9914e-05 -0.0020268 -0.00055341 0.0022342 -0.0034076 -0.0027913 0 0 0 0 0 0 0 0 0 0 0 0 0 0 0 0 0 0 0 0.00047908 0 0 0 0 0 0
5.5195 -0.0016424 -0.00026714 -0.01153 -0.00085447 0 -0.00015201 -0.0016551 -0.00034871 0.00071638 -0.00016731 0.0024678 -0.0022127 0 0 0 0 0 0 0 0 0 0 0 0 0 0 0 0 0 0 0 0.0057807 0 0 0 0 0 0
5.5234 -0.0020631 0.00042171 -0.0081612 1.8113e-05 0 -0.001273 -0.0026838 0.0022108 0.00099114 -0.0023491 0.0068907 0.002884 0 0 0 0 0 0 0 0 0 0 0 0 0 0 0 0 0 0 0 0.0092866 0 0 0 0 0 0
5.5273 -0.0023382 0.00068982 -0.0018305 0.0010547 0 -0.0012432 -0.0024333 0.0036977 0.00074326 -0.0035546 0.0071908 0.01104 0 0 0 0 0 0 0 0 0 0 0 0 0 0 0 0 0 0 0 0.0085271 0 0 0 0 0 0
5.5313 -0.0021891 0.00035536 0.0048194 0.0019342 0 -0.00025505 -0.0011836 0.0031202 0.00078309 -0.003157 0.0035243 0.02031 0 0 0 0 0 0 0 0 0 0 0 0 0 0 0 0 0 0 0 0.0039267 0 0 0 0 0 0
5.5352 -0.0014473 -0.00028574 0.0087007 0.0022092 0 0.00059955 0.0001275 0.0014634 0.0014673 -0.0010806 -0.0011063 0.026423 0 0 0 0 0 0 0 0 0 0 0 0 0 0 0 0 0 0 0 -0.0015992 0 0 0 0 0 0
5.5391 -0.00021963 -0.00070182 0.0084315 0.0017322 0 0.00053574 0.00066846 0.00078509 0.0022845 0.0017261 -0.0030952 0.023444 0 0 0 0 0 0 0 0 0 0 0 0 0 0 0 0 0 0 0 -0.0050177 0 0 0 0 0 0
5.543 0.0011191 -0.00056556 0.0051643 0.00085355 0 -0.00015567 0.00029457 0.0022603 0.0022115 0.0035836 -0.0010364 0.0095791 0 0 0 0 0 0 0 0 0 0 0 0 0 0 0 0 0 0 0 -0.0053896 0 0 0 0 0 0
5.5469 0.0020991 -1.9924e-05 0.0014832 0.00011148 0 -0.00053476 -0.00040226 0.0050312 0.00064966 0.0032688 0.0032335 -0.0072592 0 0 0 0 0 0 0 0 0 0 0 0 0 0 0 0 0 0 0 -0.0040673 0 0 0 0 0 0
5.5508 0.0024143 0.00046805 -0.00052424 -0.00031842 0 -0.00011135 -0.00058375 0.0068841 -0.0018268 0.00108 0.0062413 -0.01275 0 0 0 0 0 0 0 0 0 0 0 0 0 0 0 0 0 0 0 -0.0030054 0 0 0 0 0 0
5.5547 0.0021284 0.00053701 -0.00040053 -0.00082132 0 0.00057924 0.00012433 0.0060712 -0.0036804 -0.0013679 0.0057197 0.0011873 0 0 0 0 0 0 0 0 0 0 0 0 0 0 0 0 0 0 0 -0.0029731 0 0 0 0 0 0
5.5586 0.0016672 0.00024655 0.00094249 -0.0019076 0 0.0005262 0.001242 0.002693 -0.0035885 -0.0025382 0.0022197 0.025888 0 0 0 0 0 0 0 0 0 0 0 0 0 0 0 0 0 0 0 -0.00326 0 0 0 0 0 0
5.5625 0.0015244 -2.1641e-05 0.0021811 -0.0035418 0 -0.0006635 0.0017788 -0.001377 -0.001641 -0.0022086 -0.0017606 0.040458 0 0 0 0 0 0 0 0 0 0 0 0 0 0 0 0 0 0 0 -0.0028095 0 0 0 0 0 0
5.5664 0.0018324 2.1891e-05 0.0022861 -0.0049521 0 -0.0022555 0.001143 -0.0038034 0.00058836 -0.0013627 -0.0040815 0.03031 0 0 0 0 0 0 0 0 0 0 0 0 0 0 0 0 0 0 0 -0.0014029 0 0 0 0 0 0
5.5703 0.0021487 0.00026019 0.0007735 -0.0052008 0 -0.0029793 -0.00018086 -0.0033313 0.0013264 -0.0010003 -0.0044734 0.0027087 0 0 0 0 0 0 0 0 0 0 0 0 0 0 0 0 0 0 0 0.00025271 0 0 0 0 0 0
5.5742 0.0017296 0.00028089 -0.0021233 -0.0040261 0 -0.0021459 -0.00094114 -0.00059804 0.00017637 -0.0012151 -0.0040472 -0.017655 0 0 0 0 0 0 0 0 0 0 0 0 0 0 0 0 0 0 0 0.0013842 0 0 0 0 0 0
5.5781 0.00017235 -0.00019075 -0.005272 -0.0021481 0 -0.00024275 -0.00028199 0.0022381 -0.0014739 -0.0014163 -0.0036645 -0.011261 0 0 0 0 0 0 0 0 0 0 0 0 0 0 0 0 0 0 0 0.0019093 0 0 0 0 0 0
5.582 -0.0020835 -0.00097791 -0.0069311 -0.00072455 0 0.0014954 0.0013219 0.0029032 -0.0016701 -0.0011793 -0.0030354 0.0167 0 0 0 0 0 0 0 0 0 0 0 0 0 0 0 0 0 0 0 0.0023333 0 0 0 0 0 0
5.5859 -0.0038836 -0.0015894 -0.0058013 -0.00043397 0 0.0020826 0.0023733 0.00067412 0.00032387 -0.00060995 -0.0014162 0.040013 0 0 0 0 0 0 0 0 0 0 0 0 0 0 0 0 0 0 0 0.0030144 0 0 0 0 0 0
5.5898 -0.0041098 -0.0016783 -0.0021774 -0.0009937 0 0.0014499 0.0017225 -0.0028762 0.0033057 7.918e-05 0.0010339 0.036214 0 0 0 0 0 0 0 0 0 0 0 0 0 0 0 0 0 0 0 0.0036207 0 0 0 0 0 0
5.5938 -0.002491 -0.0013512 0.0020013 -0.001488 0 0.00030521 -0.00033055 -0.0048879 0.0051421 0.00097558 0.0028811 0.0086191 0 0 0 0 0 0 0 0 0 0 0 0 0 0 0 0 0 0 0 0.0033296 0 0 0 0 0 0
5.5977 0.00017543 -0.0010034 0.0045895 -0.0011678 0 -0.00054131 -0.0023429 -0.0035058 0.0045631 0.0021363 0.0025859 -0.016408 0 0 0 0 0 0 0 0 0 0 0 0 0 0 0 0 0 0 0 0.0015948 0 0 0 0 0 0
5.6016 0.0025621 -0.00085177 0.0050027 -4.1165e-05 0 -0.00074298 -0.003156 0.0003725 0.0021105 0.0029584 9.1613e-05 -0.014667 0 0 0 0 0 0 0 0 0 0 0 0 0 0 0 0 0 0 0 -0.0011791 0 0 0 0 0 0
5.6055 0.0036625 -0.00067226 0.0045758 0.0011674 0 -0.00049049 -0.0029653 0.0036339 -0.00053091 0.0023433 -0.0027988 0.012936 0 0 0 0 0 0 0 0 0 0 0 0 0 0 0 0 0 0 0 -0.0036445 0 0 0 0 0 0
5.6094 0.0033181 -5.3903e-05 0.0050205 0.0015899 0 -0.00021253 -0.0029285 0.0036125 -0.0020599 -0.00013277 -0.003748 0.041979 0 0 0 0 0 0 0 0 0 0 0 0 0 0 0 0 0 0 0 -0.0043167 0 0 0 0 0 0
5.6133 0.0021304 0.0010609 0.0064433 0.00086756 0 -0.00025738 -0.0037708 0.00056219 -0.0024646 -0.0032857 -0.0017884 0.048228 0 0 0 0 0 0 0 0 0 0 0 0 0 0 0 0 0 0 0 -0.0027017 0 0 0 0 0 0
5.6172 0.00096937 0.0021144 0.0069852 -0.00057302 0 -0.00075476 -0.0049057 -0.0024959 -0.0025628 -0.0049846 0.001847 0.029485 0 0 0 0 0 0 0 0 0 0 0 0 0 0 0 0 0 0 0 8.9479e-05 0 0 0 0 0 0
5.6211 0.00048677 0.0022834 0.0046223 -0.0018191 0 -0.001604 -0.0050012 -0.002606 -0.0028219 -0.0040856 0.0046497 0.0048445 0 0 0 0 0 0 0 0 0 0 0 0 0 0 0 0 0 0 0 0.0019035 0 0 0 0 0 0
5.625 0.0008671 0.0011873 -0.0005291 -0.0021762 0 -0.0024854 -0.0033547 0.00025605 -0.0027562 -0.0016674 0.0047232 -0.0057475 0 0 0 0 0 0 0 0 0 0 0 0 0 0 0 0 0 0 0 0.0011259 0 0 0 0 0 0
5.6289 0.001801 -0.00067208 -0.0057045 -0.0017749 0 -0.0029269 -0.00062728 0.0031325 -0.0015344 -5.053e-05 0.002145 0.00026818 0 0 0 0 0 0 0 0 0 0 0 0 0 0 0 0 0 0 0 -0.0018521 0 0 0 0 0 0
5.6328 0.0026082 -0.0021638 -0.0074505 -0.0015291 0 -0.0025185 0.0017431 0.0029846 0.00085506 -0.00043241 -0.0011577 0.0094436 0 0 0 0 0 0 0 0 0 0 0 0 0 0 0 0 0 0 0 -0.0046303 0 0 0 0 0 0
5.6367 0.002517 -0.0023026 -0.0044044 -0.0023285 0 -0.0012143 0.002726 -0.00029289 0.0031494 -0.0016509 -0.0028272 0.0091578 0 0 0 0 0 0 0 0 0 0 0 0 0 0 0 0 0 0 0 -0.004563 0 0 0 0 0 0
5.6406 0.0010852 -0.00094617 0.0015321 -0.0040617 0 0.00053277 0.0022879 -0.0037373 0.0036811 -0.0015447 -0.0017466 0.0005692 0 0 0 0 0 0 0 0 0 0 0 0 0 0 0 0 0 0 0 -0.00098372 0 0 0 0 0 0
5.6445 -0.0014341 0.0011004 0.0065967 -0.0054186 0 0.0020114 0.0010357 -0.0041861 0.0018943 0.00046533 0.0011572 -0.0053064 0 0 0 0 0 0 0 0 0 0 0 0 0 0 0 0 0 0 0 0.0040539 0 0 0 0 0 0
5.6484 -0.004082 0.0026092 0.007895 -0.0048829 0 0.002747 -0.00039454 -0.0012965 -0.0008795 0.0024595 0.0034947 -0.0020179 0 0 0 0 0 0 0 0 0 0 0 0 0 0 0 0 0 0 0 0.0073045 0 0 0 0 0 0
5.6523 -0.0056612 0.00268 0.0052339 -0.0021838 0 0.0028339 -0.0014943 0.0021909 -0.0022102 0.0019893 0.0030304 0.0045907 0 0 0 0 0 0 0 0 0 0 0 0 0 0 0 0 0 0 0 0.0068651 0 0 0 0 0 0
5.6563 -0.0054193 0.0012351 0.00082027 0.0011755 0 0.0027717 -0.0017201 0.0030451 -0.00040222 -0.0010516 -0.00068643 0.0038498 0 0 0 0 0 0 0 0 0 0 0 0 0 0 0 0 0 0 0 0.0034969 0 0 0 0 0 0
5.6602 -0.0034771 -0.00098189 -0.0026062 0.0030158 0 0.0029246 -0.00065176 0.00039243 0.0040926 -0.003854 -0.0057855 -0.0061313 0 0 0 0 0 0 0 0 0 0 0 0 0 0 0 0 0 0 0 -0.00032395 0 0 0 0 0 0
5.6641 -0.00070949 -0.0028293 -0.0036126 0.0023571 0 0.0031194 0.0014145 -0.003747 0.0088425 -0.0033321 -0.0091146 -0.01466 0 0 0 0 0 0 0 0 0 0 0 0 0 0 0 0 0 0 0 -0.0025384 0 0 0 0 0 0
5.668 0.0017916 -0.0033579 -0.0026733 0.00030761 0 0.0028088 0.0031762 -0.0063684 0.011066 0.00058982 -0.0082799 -0.0094441 0 0 0 0 0 0 0 0 0 0 0 0 0 0 0 0 0 0 0 -0.0027673 0 0 0 0 0 0
5.6719 0.0032673 -0.0022871 -0.0014564 -0.0009913 0 0.001681 0.0030433 -0.0058174 0.0094563 0.0045314 -0.0033538 0.0091052 0 0 0 0 0 0 0 0 0 0 0 0 0 0 0 0 0 0 0 -0.001807 0 0 0 0 0 0
5.6758 0.0035368 -0.00015027 -0.0015679 -0.00042184 0 0.0001173 0.00049775 -0.0026415 0.0048769 0.0047613 0.0029466 0.025833 0 0 0 0 0 0 0 0 0 0 0 0 0 0 0 0 0 0 0 -0.00037056 0 0 0 0 0 0
5.6797 0.0029063 0.0019712 -0.0036213 0.0010729 0 -0.0010079 -0.0031792 0.0012089 -0.00041938 0.00089178 0.0068012 0.024171 0 0 0 0 0 0 0 0 0 0 0 0 0 0 0 0 0 0 0 0.0013497 0 0 0 0 0 0
5.6836 0.0019111 0.0030145 -0.007061 0.0015522 0 -0.0010664 -0.0056825 0.0037057 -0.0042613 -0.0035366 0.0055933 0.002098 0 0 0 0 0 0 0 0 0 0 0 0 0 0 0 0 0 0 0 0.003027 0 0 0 0 0 0
5.6875 0.0010505 0.0025099 -0.010652 0.00019864 0 -0.00027862 -0.0054135 0.0036783 -0.0056325 -0.0042592 -0.00044094 -0.024878 0 0 0 0 0 0 0 0 0 0 0 0 0 0 0 0 0 0 0 0.0036849 0 0 0 0 0 0
5.6914 0.00058394 0.00083486 -0.013215 -0.0016779 0 0.00041952 -0.002663 0.0012723 -0.0048315 -0.00024158 -0.008181 -0.036689 0 0 0 0 0 0 0 0 0 0 0 0 0 0 0 0 0 0 0 0.0024066 0 0 0 0 0 0
5.6953 0.00043516 -0.0010095 -0.014107 -0.0018413 0 0.00016845 0.00073642 -0.0019713 -0.0029707 0.0053571 -0.013218 -0.025461 0 0 0 0 0 0 0 0 0 0 0 0 0 0 0 0 0 0 0 -0.00032433 0 0 0 0 0 0
5.6992 0.00026935 -0.0019714 -0.013209 0.00062342 0 -0.0010637 0.0028593 -0.0037306 -0.0013221 0.0080188 -0.012249 -0.00093068 0 0 0 0 0 0 0 0 0 0 0 0 0 0 0 0 0 0 0 -0.0023824 0 0 0 0 0 0
5.7031 -0.00025631 -0.0015371 -0.010562 0.0042693 0 -0.0024357 0.0029458 -0.0023921 -0.00076777 0.0057604 -0.0050572 0.019273 0 0 0 0 0 0 0 0 0 0 0 0 0 0 0 0 0 0 0 -0.0016472 0 0 0 0 0 0
5.707 -0.0012151 -5.7923e-06 -0.0061404 0.0065015 0 -0.002907 0.0015975 0.0014235 -0.0013839 0.00057851 0.0050432 0.024428 0 0 0 0 0 0 0 0 0 0 0 0 0 0 0 0 0 0 0 0.0018247 0 0 0 0 0 0
5.7109 -0.0023201 0.0016929 -0.00010584 0.005853 0 -0.0020167 7.6758e-05 0.0048499 -0.0023103 -0.0035561 0.012779 0.017251 0 0 0 0 0 0 0 0 0 0 0 0 0 0 0 0 0 0 0 0.0053894 0 0 0 0 0 0
5.7148 -0.003102 0.0025362 0.0066419 0.0031345 0 -0.00014158 -0.00055914 0.0048754 -0.0022046 -0.0040451 0.013916 0.0079228 0 0 0 0 0 0 0 0 0 0 0 0 0 0 0 0 0 0 0 0.0059015 0 0 0 0 0 0
5.7188 -0.0032055 0.0020134 0.012258 0.00049329 0 0.0018553 1.7515e-05 0.0010475 -0.0002667 -0.0014095 0.0079754 0.0031288 0 0 0 0 0 0 0 0 0 0 0 0 0 0 0 0 0 0 0 0.0024851 0 0 0 0 0 0
5.7227 -0.0025657 0.00045291 0.014592 -0.00052447 0 0.0031676 0.0013046 -0.003783 0.002861 0.0016704 -0.0012425 0.0010146 0 0 0 0 0 0 0 0 0 0 0 0 0 0 0 0 0 0 0 -0.0026413 0 0 0 0 0 0
5.7266 -0.0013646 -0.0011562 0.012453 -1.5548e-05 0 0.0033597 0.0022665 -0.0057231 0.0052624 0.0027153 -0.0080301 -0.0042194 0 0 0 0 0 0 0 0 0 0 0 0 0 0 0 0 0 0 0 -0.0060754 0 0 0 0 0 0
5.7305 0.00011658 -0.0017944 0.0066109 0.00088272 0 0.0024092 0.0020077 -0.003264 0.0051791 0.001115 -0.0085987 -0.014089 0 0 0 0 0 0 0 0 0 0 0 0 0 0 0 0 0 0 0 -0.0060306 0 0 0 0 0 0
5.7344 0.0015883 -0.0011123 -0.00032476 0.001295 0 0.00068286 0.000533 0.0013082 0.0026287 -0.0018907 -0.0035962 -0.022882 0 0 0 0 0 0 0 0 0 0 0 0 0 0 0 0 0 0 0 -0.0034524 0 0 0 0 0 0
5.7383 0.0027616 0.00030215 -0.0052374 0.0011998 0 -0.0010857 -0.0010543 0.0039233 -0.00034324 -0.0043715 0.0026517 -0.02291 0 0 0 0 0 0 0 0 0 0 0 0 0 0 0 0 0 0 0 -0.00069899 0 0 0 0 0 0
5.7422 0.0033762 0.001337 -0.0062033 0.00094779 0 -0.002003 -0.0013422 0.0023164 -0.0012829 -0.0048911 0.0055804 -0.012428 0 0 0 0 0 0 0 0 0 0 0 0 0 0 0 0 0 0 0 0.00062046 0 0 0 0 0 0
5.7461 0.0033044 0.0011848 -0.0034604 0.00056175 0 -0.001526 0.00010752 -0.0021252 0.00046338 -0.0030877 0.0037187 0.0019158 0 0 0 0 0 0 0 0 0 0 0 0 0 0 0 0 0 0 0 0.00056714 0 0 0 0 0 0
5.75 0.0026382 -4.6794e-05 0.0009277 -0.00027075 0 2.0302e-05 0.0021941 -0.0058238 0.0029945 0.00031881 -0.00072022 0.01073 0 0 0 0 0 0 0 0 0 0 0 0 0 0 0 0 0 0 0 7.88e-05 0 0 0 0 0 0
5.7539 0.0016427 -0.0014391 0.0043988 -0.001594 0 0.0014689 0.0031589 -0.0061949 0.003415 0.0038772 -0.0041785 0.010285 0 0 0 0 0 0 0 0 0 0 0 0 0 0 0 0 0 0 0 -0.00025498 0 0 0 0 0 0
5.7578 0.00059133 -0.0019988 0.0053274 -0.0028182 0 0.001601 0.0021988 -0.0035597 0.00042381 0.0060261 -0.0047199 0.005643 0 0 0 0 0 0 0 0 0 0 0 0 0 0 0 0 0 0 0 -0.0004828 0 0 0 0 0 0
5.7617 -0.0003592 -0.0014134 0.0037447 -0.0031185 0 0.00018232 0.00020788 -0.00032754 -0.0043926 0.0058605 -0.0030376 0.0055817 0 0 0 0 0 0 0 0 0 0 0 0 0 0 0 0 0 0 0 -0.00065614 0 0 0 0 0 0
5.7656 -0.0011471 -0.00021387 0.0010456 -0.0021881 0 -0.0016729 -0.0011661 0.0013509 -0.0077576 0.0036561 -0.0010028 0.01422 0 0 0 0 0 0 0 0 0 0 0 0 0 0 0 0 0 0 0 -0.00035474 0 0 0 0 0 0
5.7695 -0.0017082 0.00073291 -0.0010137 -0.00052108 0 -0.0022775 -0.0011939 0.0011399 -0.0073253 0.000711 0.00042357 0.027261 0 0 0 0 0 0 0 0 0 0 0 0 0 0 0 0 0 0 0 0.00092034 0 0 0 0 0 0
5.7734 -0.0019568 0.00090819 -0.0013722 0.001047 0 -0.00075959 -0.00067772 0.00018496 -0.0034349 -0.0014997 0.0017687 0.036156 0 0 0 0 0 0 0 0 0 0 0 0 0 0 0 0 0 0 0 0.0029659 0 0 0 0 0 0
5.7773 -0.0018705 0.00042587 -0.00015532 0.0020061 0 0.0020959 -0.00084664 -0.00028197 0.0013822 -0.0022546 0.0037943 0.035928 0 0 0 0 0 0 0 0 0 0 0 0 0 0 0 0 0 0 0 0.0046967 0 0 0 0 0 0
5.7813 -0.0015379 -0.00022651 0.0016375 0.0023762 0 0.004328 -0.0017953 9.966e-05 0.0044599 -0.0018593 0.0060496 0.029257 0 0 0 0 0 0 0 0 0 0 0 0 0 0 0 0 0 0 0 0.0048641 0 0 0 0 0 0
5.7852 -0.001062 -0.00064194 0.0029707 0.0023874 0 0.0042757 -0.0022742 0.00090714 0.0047361 -0.0010843 0.006962 0.023447 0 0 0 0 0 0 0 0 0 0 0 0 0 0 0 0 0 0 0 0.0029912 0 0 0 0 0 0
5.7891 -0.00042282 -0.00071418 0.0035025 0.0021387 0 0.0018636 -0.0011389 0.0015466 0.0029191 -0.00036224 0.0054291 0.023768 0 0 0 0 0 0 0 0 0 0 0 0 0 0 0 0 0 0 0 -0.00029795 0 0 0 0 0 0
5.793 0.00048606 -0.00052977 0.0036585 0.0016204 0 -0.0013332 0.0011447 0.0016667 0.00042077 0.00044939 0.0021944 0.02953 0 0 0 0 0 0 0 0 0 0 0 0 0 0 0 0 0 0 0 -0.0036825 0 0 0 0 0 0
5.7969 0.001618 -0.00017949 0.0040162 0.00093725 0 -0.0032703 0.0026933 0.0012247 -0.0016969 0.0015391 -0.00053255 0.035812 0 0 0 0 0 0 0 0 0 0 0 0 0 0 0 0 0 0 0 -0.0057918 0 0 0 0 0 0
5.8008 0.0025976 0.00026831 0.0045472 0.00032083 0 -0.0028956 0.0020191 0.00045519 -0.0029751 0.0024906 -0.00095494 0.038124 0 0 0 0 0 0 0 0 0 0 0 0 0 0 0 0 0 0 0 -0.0056975 0 0 0 0 0 0
5.8047 0.0028953 0.00066885 0.0044402 -0.00013367 0 -0.00077933 -0.00040838 -0.00018277 -0.0032576 0.0023643 0.0007276 0.035212 0 0 0 0 0 0 0 0 0 0 0 0 0 0 0 0 0 0 0 -0.0032523 0 0 0 0 0 0
5.8086 0.002283 0.00079588 0.0027772 -0.00063233 0 0.0014751 -0.0024924 -0.00025672 -0.002513 0.00063654 0.0025348 0.028213 0 0 0 0 0 0 0 0 0 0 0 0 0 0 0 0 0 0 0 0.00068802 0 0 0 0 0 0
5.8125 0.0011275 0.00051866 -0.00042812 -0.0014415 0 0.0024725 -0.0023869 0.00021437 -0.00099806 -0.0018847 0.0024727 0.018374 0 0 0 0 0 0 0 0 0 0 0 0 0 0 0 0 0 0 0 0.0044457 0 0 0 0 0 0
5.8164 0.00015796 -1.9301e-05 -0.0037662 -0.0024532 0 0.00194 -3.655e-05 0.00059549 0.00062211 -0.0032744 0.00018242 0.0063137 0 0 0 0 0 0 0 0 0 0 0 0 0 0 0 0 0 0 0 0.006368 0 0 0 0 0 0
5.8203 -0.00014732 -0.00045915 -0.0051388 -0.0030848 0 0.00070317 0.0030062 9.859e-05 0.0015643 -0.0019864 -0.0029468 -0.0068924 0 0 0 0 0 0 0 0 0 0 0 0 0 0 0 0 0 0 0 0.0059499 0 0 0 0 0 0
5.8242 2.2006e-05 -0.00051887 -0.0032835 -0.0027208 0 -0.00011319 0.0050242 -0.0014181 0.001461 0.0015621 -0.0050876 -0.018869 0 0 0 0 0 0 0 0 0 0 0 0 0 0 0 0 0 0 0 0.0042564 0 0 0 0 0 0
5.8281 1.2438e-05 -0.0002414 0.0010597 -0.001299 0 4.828e-05 0.005286 -0.003122 0.00062048 0.0048962 -0.0053772 -0.026752 0 0 0 0 0 0 0 0 0 0 0 0 0 0 0 0 0 0 0 0.0030571 0 0 0 0 0 0
5.832 -0.00065114 5.7377e-05 0.0054211 0.00055445 0 0.00089366 0.0040339 -0.0038187 -0.00024503 0.0052904 -0.0042569 -0.028703 0 0 0 0 0 0 0 0 0 0 0 0 0 0 0 0 0 0 0 0.003315 0 0 0 0 0 0
5.8359 -0.0018042 8.8553e-05 0.0073061 0.0019809 0 0.0016838 0.0018526 -0.0030182 -0.00055411 0.0020917 -0.0027733 -0.024392 0 0 0 0 0 0 0 0 0 0 0 0 0 0 0 0 0 0 0 0.0044344 0 0 0 0 0 0
5.8398 -0.0027834 -0.00017083 0.0060505 0.0024927 0 0.0018865 -0.00062087 -0.0014253 -0.00018249 -0.002533 -0.0017367 -0.014324 0 0 0 0 0 0 0 0 0 0 0 0 0 0 0 0 0 0 0 0.0050082 0 0 0 0 0 0
5.8438 -0.0029807 -0.00052718 0.0032512 0.0021943 0 0.0015078 -0.0025421 -0.00032638 0.00059665 -0.0052708 -0.0014482 0.00044487 0 0 0 0 0 0 0 0 0 0 0 0 0 0 0 0 0 0 0 0.0042699 0 0 0 0 0 0
5.8477 -0.002256 -0.00081076 0.0013109 0.001543 0 0.0008971 -0.0029698 -0.00042137 0.00136 -0.0043999 -0.001887 0.017465 0 0 0 0 0 0 0 0 0 0 0 0 0 0 0 0 0 0 0 0.0027244 0 0 0 0 0 0
5.8516 -0.00088847 -0.0010092 0.0013153 0.00099515 0 0.00031255 -0.0015843 -0.0011897 0.0017181 -0.001163 -0.002814 0.032366 0 0 0 0 0 0 0 0 0 0 0 0 0 0 0 0 0 0 0 0.0013614 0 0 0 0 0 0
5.8555 0.00073624 -0.0011465 0.0021717 0.00083938 0 -0.00029236 0.00069139 -0.0013685 0.0014019 0.0014699 -0.0036125 0.040477 0 0 0 0 0 0 0 0 0 0 0 0 0 0 0 0 0 0 0 0.00044647 0 0 0 0 0 0
5.8594 0.0023012 -0.0010841 0.001856 0.0011756 0 -0.0010782 0.0021238 -0.00010162 0.00035467 0.0014761 -0.0032765 0.039994 0 0 0 0 0 0 0 0 0 0 0 0 0 0 0 0 0 0 0 -0.00066729 0 0 0 0 0 0
5.8633 0.0034827 -0.0005414 -0.00039114 0.0018541 0 -0.0019764 0.001548 0.0022344 -0.0011796 -0.0005973 -0.00097783 0.033609 0 0 0 0 0 0 0 0 0 0 0 0 0 0 0 0 0 0 0 -0.0024921 0 0 0 0 0 0
5.8672 0.0038854 0.00060361 -0.0031017 0.0024082 0 -0.0025973 -0.00059009 0.0041914 -0.0027035 -0.0024851 0.0030389 0.026457 0 0 0 0 0 0 0 0 0 0 0 0 0 0 0 0 0 0 0 -0.004408 0 0 0 0 0 0
5.8711 0.0032317 0.0020212 -0.0039274 0.002226 0 -0.0025213 -0.0026255 0.0042616 -0.0036978 -0.0025334 0.0071 0.022019 0 0 0 0 0 0 0 0 0 0 0 0 0 0 0 0 0 0 0 -0.0050093 0 0 0 0 0 0
5.875 0.001672 0.0029919 -0.0020617 0.0010207 0 -0.0017007 -0.0031447 0.0020048 -0.0038698 -0.0011611 0.008928 0.019981 0 0 0 0 0 0 0 0 0 0 0 0 0 0 0 0 0 0 0 -0.0035426 0 0 0 0 0 0
5.8789 -0.00015861 0.0028601 0.00072287 -0.00076376 0 -0.00057783 -0.002068 -0.0015069 -0.0032116 -0.00013163 0.0072654 0.017966 0 0 0 0 0 0 0 0 0 0 0 0 0 0 0 0 0 0 0 -0.000847 0 0 0 0 0 0
5.8828 -0.0014985 0.0015259 0.0016448 -0.0021024 0 0.00020885 -0.00037703 -0.0042939 -0.0018759 -0.00058113 0.0030278 0.014713 0 0 0 0 0 0 0 0 0 0 0 0 0 0 0 0 0 0 0 0.0013389 0 0 0 0 0 0
5.8867 -0.0019491 -0.00044368 -0.00032278 -0.0021278 0 0.00028605 0.00099061 -0.0048165 -7.6421e-05 -0.0019175 -0.001107 0.010859 0 0 0 0 0 0 0 0 0 0 0 0 0 0 0 0 0 0 0 0.0020415 0 0 0 0 0 0
5.8906 -0.0016603 -0.0021789 -0.0032714 -0.00086999 0 -0.00018677 0.0017969 -0.0031576 0.0018626 -0.0026289 -0.00254 0.0067472 0 0 0 0 0 0 0 0 0 0 0 0 0 0 0 0 0 0 0 0.0019076 0 0 0 0 0 0
5.8945 -0.0010891 -0.0030408 -0.0040958 0.00069659 0 -0.00061224 0.002189 -0.0010652 0.0034501 -0.0019758 -0.00064124 0.0006983 0 0 0 0 0 0 0 0 0 0 0 0 0 0 0 0 0 0 0 0.0023202 0 0 0 0 0 0
5.8984 -0.0006226 -0.002916 -0.001556 0.0014057 0 -0.00031629 0.0021215 -0.00061822 0.0041826 -0.00069592 0.0028323 -0.0091842 0 0 0 0 0 0 0 0 0 0 0 0 0 0 0 0 0 0 0 0.0037491 0 0 0 0 0 0
5.9023 -0.00040663 -0.0021237 0.0023821 0.00082331 0 0.0010345 0.0013992 -0.0024528 0.0038742 -5.0172e-05 0.0051446 -0.021285 0 0 0 0 0 0 0 0 0 0 0 0 0 0 0 0 0 0 0 0.0051419 0 0 0 0 0 0
5.9063 -0.00041161 -0.0011203 0.0043282 -0.00044283 0 0.0031491 0.00022804 -0.0050839 0.0028423 -0.0003681 0.0046588 -0.029702 0 0 0 0 0 0 0 0 0 0 0 0 0 0 0 0 0 0 0 0.0050031 0 0 0 0 0 0
5.9102 -0.00051211 -0.00028158 0.0026382 -0.0012762 0 0.0051235 -0.00063692 -0.0060857 0.0017063 -0.0007234 0.0018956 -0.028651 0 0 0 0 0 0 0 0 0 0 0 0 0 0 0 0 0 0 0 0.0029629 0 0 0 0 0 0
5.9141 -0.00046461 0.00014055 -0.001174 -0.00093892 0 0.005851 -0.00056694 -0.0042262 0.00094886 -4.0791e-05 -0.0011963 -0.018197 0 0 0 0 0 0 0 0 0 0 0 0 0 0 0 0 0 0 0 0.00015167 0 0 0 0 0 0
5.918 6.6196e-05 8.483e-06 -0.004117 0.00040626 0 0.0047248 0.00017919 -0.00062647 0.00065173 0.0016471 -0.0029668 -0.0050395 0 0 0 0 0 0 0 0 0 0 0 0 0 0 0 0 0 0 0 -0.001941 0 0 0 0 0 0
5.9219 0.0012686 -0.00063392 -0.0046609 0.0018819 0 0.0021923 0.00063246 0.0022036 0.00060887 0.003177 -0.0031926 0.0031864 0 0 0 0 0 0 0 0 0 0 0 0 0 0 0 0 0 0 0 -0.0027961 0 0 0 0 0 0
5.9258 0.0028775 -0.0014643 -0.0039001 0.0025616 0 -0.00037358 0.00017446 0.0025998 0.00059705 0.0034428 -0.0026928 0.0046113 0 0 0 0 0 0 0 0 0 0 0 0 0 0 0 0 0 0 0 -0.0029661 0 0 0 0 0 0
5.9297 0.0041728 -0.0019368 -0.0039059 0.0021017 0 -0.0015867 -0.00073224 0.0011273 0.0004556 0.0024647 -0.0020261 0.00395 0 0 0 0 0 0 0 0 0 0 0 0 0 0 0 0 0 0 0 -0.0030054 0 0 0 0 0 0
5.9336 0.0044278 -0.0015758 -0.0052486 0.00093406 0 -0.0011114 -0.0010844 -0.00018692 -4.1188e-05 0.0012299 -0.00075029 0.0067215 0 0 0 0 0 0 0 0 0 0 0 0 0 0 0 0 0 0 0 -0.0026185 0 0 0 0 0 0
5.9375 0.0034615 -0.0003432 -0.0064519 -5.8632e-05 0 7.2626e-05 -0.00058368 6.6413e-05 -0.0011859 0.00059352 0.0018941 0.013221 0 0 0 0 0 0 0 0 0 0 0 0 0 0 0 0 0 0 0 -0.0010897 0 0 0 0 0 0
5.9414 0.0017616 0.0012315 -0.0058893 -0.00015814 0 0.00056038 -7.8456e-05 0.0014003 -0.0030072 0.00050853 0.0055657 0.018667 0 0 0 0 0 0 0 0 0 0 0 0 0 0 0 0 0 0 0 0.001504 0 0 0 0 0 0
5.9453 4.7203e-05 0.0023279 -0.0038778 0.00068183 0 -0.00016711 -0.00055927 0.0021633 -0.0049031 0.00036442 0.008294 0.018949 0 0 0 0 0 0 0 0 0 0 0 0 0 0 0 0 0 0 0 0.0037893 0 0 0 0 0 0
5.9492 -0.0012779 0.0023615 -0.0025142 0.0017934 0 -0.0012551 -0.0018207 0.0013844 -0.0057728 -9.3765e-05 0.007755 0.015315 0 0 0 0 0 0 0 0 0 0 0 0 0 0 0 0 0 0 0 0.004083 0 0 0 0 0 0
5.9531 -0.0022338 0.0013713 -0.0033518 0.002286 0 -0.0013477 -0.0024469 -0.00024013 -0.0047595 -0.00040895 0.0034605 0.012857 0 0 0 0 0 0 0 0 0 0 0 0 0 0 0 0 0 0 0 0.0020041 0 0 0 0 0 0
5.957 -0.0029025 -2.6241e-05 -0.0054827 0.001733 0 -1.0169e-05 -0.0013288 -0.0011607 -0.0020103 -3.1469e-05 -0.0021854 0.014933 0 0 0 0 0 0 0 0 0 0 0 0 0 0 0 0 0 0 0 -0.00092586 0 0 0 0 0 0
5.9609 -0.0031096 -0.0010741 -0.0062126 0.00050553 0 0.0017388 0.00092736 -0.00060263 0.0013042 0.00085232 -0.0052731 0.020024 0 0 0 0 0 0 0 0 0 0 0 0 0 0 0 0 0 0 0 -0.0023986 0 0 0 0 0 0
5.9648 -0.0025822 -0.0013584 -0.0037024 -0.00054707 0 0.0023919 0.0023954 0.00072805 0.0038217 0.0013153 -0.0033904 0.024292 0 0 0 0 0 0 0 0 0 0 0 0 0 0 0 0 0 0 0 -0.0011873 0 0 0 0 0 0
5.9688 -0.0014031 -0.00099062 0.001195 -0.00081449 0 0.0014937 0.001778 0.0014673 0.0049435 0.0006086 0.0022091 0.026208 0 0 0 0 0 0 0 0 0 0 0 0 0 0 0 0 0 0 0 0.0018934 0 0 0 0 0 0
5.9727 -0.00015735 -0.00041026 0.0057888 -0.00041336 0 0.00017359 -0.00014578 0.00091779 0.0050573 -0.00096352 0.0072441 0.027406 0 0 0 0 0 0 0 0 0 0 0 0 0 0 0 0 0 0 0 0.0046988 0 0 0 0 0 0
5.9766 0.00051875 -2.6915e-05 0.0080761 -1.9251e-05 0 4.8115e-05 -0.0012105 -0.00050873 0.0049052 -0.0021883 0.0075407 0.028797 0 0 0 0 0 0 0 0 0 0 0 0 0 0 0 0 0 0 0 0.005395 0 0 0 0 0 0
5.9805 0.00056007 1.0507e-05 0.0082108 -0.00022262 0 0.0015319 -6.1354e-05 -0.0019737 0.0047939 -0.0020318 0.0022193 0.02709 0 0 0 0 0 0 0 0 0 0 0 0 0 0 0 0 0 0 0 0.0036291 0 0 0 0 0 0
5.9844 0.00056009 -0.00019663 0.0075203 -0.0010113 0 0.0032597 0.0024125 -0.0030467 0.0044054 -0.00061124 -0.0056031 0.016781 0 0 0 0 0 0 0 0 0 0 0 0 0 0 0 0 0 0 0 0.00047456 0 0 0 0 0 0
5.9883 0.0011527 -0.00044521 0.0064856 -0.0018165 0 0.0032695 0.0039007 -0.0037806 0.003276 0.00089149 -0.01111 -0.0035654 0 0 0 0 0 0 0 0 0 0 0 0 0 0 0 0 0 0 0 -0.0024835 0 0 0 0 0 0
5.9922 0.0023006 -0.00055618 0.0041932 -0.0020063 0 0.0008607 0.0029001 -0.0041861 0.0013595 0.001271 -0.011206 -0.027253 0 0 0 0 0 0 0 0 0 0 0 0 0 0 0 0 0 0 0 -0.0040505 0 0 0 0 0 0
5.9961 0.0032474 -0.0004242 -5.7868e-05 -0.0013451 0 -0.0026365 0.00011865 -0.0039693 -0.00086502 0.00030073 -0.0064318 -0.042498 0 0 0 0 0 0 0 0 0 0 0 0 0 0 0 0 0 0 0 -0.0037908 0 0 0 0 0 0
6 0.0032067 -4.5972e-05 -0.0049601 -7.5081e-05 0 -0.0049066 -0.0022301 -0.0029267 -0.0027137 -0.001184 -0.00014574 -0.040583 0 0 0 0 0 0 0 0 0 0 0 0 0 0 0 0 0 0 0 -0.0019595 0 0 0 0 0 0
6.0039 0.0020857 0.0004398 -0.007589 0.0013157 0 -0.0045357 -0.0023943 -0.0014395 -0.0036514 -0.0020896 0.0040739 -0.022386 0 0 0 0 0 0 0 0 0 0 0 0 0 0 0 0 0 0 0 0.00069542 0 0 0 0 0 0
6.0078 0.00052749 0.00076625 -0.0059902 0.0023632 0 -0.0020567 -0.00041949 -0.00031203 -0.0034473 -0.0019516 0.0046821 0.0017694 0 0 0 0 0 0 0 0 0 0 0 0 0 0 0 0 0 0 0 0.0031584 0 0 0 0 0 0
6.0117 -0.00071122 0.00068268 -0.001388 0.0027816 0 0.00065745 0.0021483 -8.1032e-06 -0.0022435 -0.0011532 0.0025789 0.018284 0 0 0 0 0 0 0 0 0 0 0 0 0 0 0 0 0 0 0 0.0044882 0 0 0 0 0 0
6.0156 -0.0013625 0.00017066 0.0024508 0.0025392 0 0.0019601 0.0035801 -0.00015082 -0.00064132 -0.00042008 -0.00017313 0.017952 0 0 0 0 0 0 0 0 0 0 0 0 0 0 0 0 0 0 0 0.0042492 0 0 0 0 0 0
6.0195 -0.0016619 -0.00046582 0.0023842 0.0018878 0 0.0015646 0.0030477 6.5381e-05 0.00039302 -0.00016338 -0.0019931 0.0008463 0 0 0 0 0 0 0 0 0 0 0 0 0 0 0 0 0 0 0 0.0027624 0 0 0 0 0 0
6.0234 -0.0018936 -0.0007835 -0.0013129 0.0012564 0 0.00044205 0.00085737 0.00092832 5.3452e-05 -0.00026173 -0.0025274 -0.023552 0 0 0 0 0 0 0 0 0 0 0 0 0 0 0 0 0 0 0 0.00091819 0 0 0 0 0 0
6.0273 -0.0020422 -0.00055591 -0.0051391 0.00096514 0 -0.00017809 -0.0019228 0.0017579 -0.0015689 -0.00038207 -0.0022426 -0.041136 0 0 0 0 0 0 0 0 0 0 0 0 0 0 0 0 0 0 0 -0.00038846 0 0 0 0 0 0
6.0313 -0.0018822 6.2379e-06 -0.0053251 0.0009462 0 0.0002404 -0.0040222 0.0014994 -0.0032471 -0.00043474 -0.0015641 -0.041265 0 0 0 0 0 0 0 0 0 0 0 0 0 0 0 0 0 0 0 -0.00080819 0 0 0 0 0 0
6.0352 -0.0012766 0.00040571 -0.00085922 0.00077477 0 0.0013048 -0.0045688 -0.00018291 -0.0033768 -0.00068053 -0.00043997 -0.02404 0 0 0 0 0 0 0 0 0 0 0 0 0 0 0 0 0 0 0 -0.00068128 0 0 0 0 0 0
6.0391 -0.00027696 0.00028544 0.0059192 6.461e-05 0 0.0021489 -0.0036016 -0.0023779 -0.0013038 -0.0013719 0.0013569 -0.0011179 0 0 0 0 0 0 0 0 0 0 0 0 0 0 0 0 0 0 0 -0.00071175 0 0 0 0 0 0
6.043 0.0010187 -0.00024255 0.011269 -0.0011212 0 0.0021088 -0.0020919 -0.0034811 0.0019432 -0.0022815 0.0036055 0.012265 0 0 0 0 0 0 0 0 0 0 0 0 0 0 0 0 0 0 0 -0.0014466 0 0 0 0 0 0
6.0469 0.0025293 -0.00067726 0.012591 -0.0022744 0 0.0011557 -0.001198 -0.0023582 0.004317 -0.0026336 0.005401 0.0090611 0 0 0 0 0 0 0 0 0 0 0 0 0 0 0 0 0 0 0 -0.0029092 0 0 0 0 0 0
6.0508 0.0039972 -0.00056084 0.0096446 -0.0028865 0 -0.00012559 -0.0012266 0.00080886 0.0043563 -0.0016387 0.0056618 -0.0039775 0 0 0 0 0 0 0 0 0 0 0 0 0 0 0 0 0 0 0 -0.0045546 0 0 0 0 0 0
6.0547 0.0048236 0.00011999 0.0041103 -0.0028855 0 -0.00095625 -0.001338 0.0045552 0.0023327 0.00073385 0.0040401 -0.012672 0 0 0 0 0 0 0 0 0 0 0 0 0 0 0 0 0 0 0 -0.0055038 0 0 0 0 0 0
6.0586 0.0043405 0.00091469 -0.0016121 -0.0026157 0 -0.00091807 -0.00047701 0.0069425 -8.5314e-05 0.0034374 0.0014309 -0.0086103 0 0 0 0 0 0 0 0 0 0 0 0 0 0 0 0 0 0 0 -0.0049426 0 0 0 0 0 0
6.0625 0.0024436 0.0012695 -0.0054837 -0.0024119 0 -0.00026889 0.0013203 0.0066347 -0.0012969 0.0049122 -0.00051257 0.0032738 0 0 0 0 0 0 0 0 0 0 0 0 0 0 0 0 0 0 0 -0.0025776 0 0 0 0 0 0
6.0664 -4.999e-05 0.00093711 -0.0065505 -0.0022542 0 0.00024724 0.0027161 0.0036784 -0.0009901 0.0042237 -0.000639 0.010267 0 0 0 0 0 0 0 0 0 0 0 0 0 0 0 0 0 0 0 0.0010118 0 0 0 0 0 0
6.0703 -0.0018488 0.00010313 -0.0052618 -0.0018658 0 4.9705e-06 0.0023874 -0.00044169 -8.0423e-05 0.0018822 0.00066479 0.005033 0 0 0 0 0 0 0 0 0 0 0 0 0 0 0 0 0 0 0 0.0043914 0 0 0 0 0 0
6.0742 -0.002176 -0.00080994 -0.0030925 -0.00109 0 -0.00094358 0.0005721 -0.003621 0.00038481 -0.00041417 0.0016582 -0.0070526 0 0 0 0 0 0 0 0 0 0 0 0 0 0 0 0 0 0 0 0.0058738 0 0 0 0 0 0
6.0781 -0.0013967 -0.0014308 -0.0013685 -8.8102e-05 0 -0.00184 -0.00091788 -0.0044438 0.00018586 -0.0010187 0.00069709 -0.013687 0 0 0 0 0 0 0 0 0 0 0 0 0 0 0 0 0 0 0 0.0045506 0 0 0 0 0 0
6.082 -0.00064196 -0.0015843 -5.0559e-05 0.00083533 0 -0.0017883 -0.00044396 -0.0030977 -0.00010352 0.00039576 -0.0021835 -0.0080008 0 0 0 0 0 0 0 0 0 0 0 0 0 0 0 0 0 0 0 0.0011136 0 0 0 0 0 0
6.0859 -0.00076584 -0.0012691 0.0022321 0.0015091 0 -0.0004798 0.0016839 -0.0010996 9.1763e-05 0.0025861 -0.0049989 0.0056775 0 0 0 0 0 0 0 0 0 0 0 0 0 0 0 0 0 0 0 -0.0023017 0 0 0 0 0 0
6.0898 -0.0016308 -0.00060728 0.0065006 0.0019276 0 0.0015024 0.0033257 4.4605e-05 0.00072752 0.0037276 -0.0053018 0.018003 0 0 0 0 0 0 0 0 0 0 0 0 0 0 0 0 0 0 0 -0.003437 0 0 0 0 0 0
6.0938 -0.0023617 0.00014497 0.011508 0.0020688 0 0.0030258 0.0025217 9.5992e-05 0.0012807 0.0028347 -0.0023101 0.024748 0 0 0 0 0 0 0 0 0 0 0 0 0 0 0 0 0 0 0 -0.0015994 0 0 0 0 0 0
6.0977 -0.0022155 0.0006007 0.013785 0.0018344 0 0.0031268 -0.00060619 5.1608e-05 0.0013672 0.00046323 0.002158 0.029097 0 0 0 0 0 0 0 0 0 0 0 0 0 0 0 0 0 0 0 0.0016309 0 0 0 0 0 0
6.1016 -0.0011575 0.00038933 0.010303 0.0012424 0 0.001613 -0.0039562 0.00083332 0.0011182 -0.0018164 0.0048888 0.034263 0 0 0 0 0 0 0 0 0 0 0 0 0 0 0 0 0 0 0 0.0034513 0 0 0 0 0 0
6.1055 0.00033225 -0.00056539 0.0016576 0.00057273 0 -0.0008083 -0.005363 0.002056 0.00096765 -0.0026581 0.0037588 0.036502 0 0 0 0 0 0 0 0 0 0 0 0 0 0 0 0 0 0 0 0.0020135 0 0 0 0 0 0
6.1094 0.0018245 -0.0018442 -0.0074262 0.00013869 0 -0.0029257 -0.0043537 0.0022669 0.0011595 -0.0018557 -0.00050136 0.028343 0 0 0 0 0 0 0 0 0 0 0 0 0 0 0 0 0 0 0 -0.0019966 0 0 0 0 0 0
6.1133 0.0031637 -0.0026409 -0.011406 -0.00013403 0 -0.0037369 -0.0021556 0.00055523 0.0014986 -0.00028695 -0.0047167 0.009277 0 0 0 0 0 0 0 0 0 0 0 0 0 0 0 0 0 0 0 -0.0057676 0 0 0 0 0 0
6.1172 0.0041773 -0.0022078 -0.0085115 -0.00073106 0 -0.0030899 -0.00030989 -0.0021146 0.0015154 0.0008983 -0.00554 -0.0089638 0 0 0 0 0 0 0 0 0 0 0 0 0 0 0 0 0 0 0 -0.0065313 0 0 0 0 0 0
6.1211 0.0043999 -0.00038875 -0.0024632 -0.0019424 0 -0.0018124 0.00048808 -0.0034029 0.0008064 0.001075 -0.0018396 -0.010741 0 0 0 0 0 0 0 0 0 0 0 0 0 0 0 0 0 0 0 -0.0037191 0 0 0 0 0 0
6.125 0.0033396 0.0021343 0.00056794 -0.0032262 0 -0.0011132 0.0003733 -0.0016964 -0.00072232 0.00034246 0.004508 0.0084638 0 0 0 0 0 0 0 0 0 0 0 0 0 0 0 0 0 0 0 0.00068932 0 0 0 0 0 0
6.1289 0.0011065 0.0041087 -0.0027141 -0.003427 0 -0.0015768 -0.00030156 0.0021404 -0.0027399 -0.00082054 0.0098255 0.035901 0 0 0 0 0 0 0 0 0 0 0 0 0 0 0 0 0 0 0 0.0038491 0 0 0 0 0 0
6.1328 -0.0013335 0.0043986 -0.0098282 -0.0019095 0 -0.0025503 -0.0011366 0.0051619 -0.0044498 -0.0019489 0.010874 0.051657 0 0 0 0 0 0 0 0 0 0 0 0 0 0 0 0 0 0 0 0.0042512 0 0 0 0 0 0
6.1367 -0.0027298 0.0026993 -0.014664 0.00049143 0 -0.0025942 -0.0013834 0.0047168 -0.0047487 -0.0026786 0.0067084 0.045692 0 0 0 0 0 0 0 0 0 0 0 0 0 0 0 0 0 0 0 0.0026066 0 0 0 0 0 0
6.1406 -0.0025194 -0.00019071 -0.012727 0.0019009 0 -0.0007884 -9.5367e-05 0.00074289 -0.0027852 -0.0026545 -0.00078125 0.025277 0 0 0 0 0 0 0 0 0 0 0 0 0 0 0 0 0 0 0 0.00088982 0 0 0 0 0 0
6.1445 -0.0012831 -0.0027762 -0.0047779 0.0010797 0 0.0022228 0.0028689 -0.0040537 0.0012304 -0.0016357 -0.0078062 0.0063245 0 0 0 0 0 0 0 0 0 0 0 0 0 0 0 0 0 0 0 0.00062507 0 0 0 0 0 0
6.1484 -0.00021987 -0.0037525 0.0042078 -0.0012428 0 0.0045334 0.0059985 -0.0062914 0.0056358 0.00012616 -0.01065 -0.0015582 0 0 0 0 0 0 0 0 0 0 0 0 0 0 0 0 0 0 0 0.0019144 0 0 0 0 0 0
6.1523 -0.00011559 -0.0028103 0.0094524 -0.0028657 0 0.0045463 0.0068195 -0.0044974 0.008014 0.0016789 -0.0078052 -0.0012922 0 0 0 0 0 0 0 0 0 0 0 0 0 0 0 0 0 0 0 0.0037364 0 0 0 0 0 0
6.1563 -0.00074837 -0.00079326 0.0099589 -0.0021523 0 0.0024502 0.0040079 -0.00011249 0.0068195 0.0018501 -0.0011144 -0.001382 0 0 0 0 0 0 0 0 0 0 0 0 0 0 0 0 0 0 0 0.004863 0 0 0 0 0 0
6.1602 -0.0012089 0.00092257 0.0082151 0.00035636 0 0.00016824 -0.0010195 0.0037202 0.0027493 0.00029608 0.0050449 -0.0053148 0 0 0 0 0 0 0 0 0 0 0 0 0 0 0 0 0 0 0 0.0045049 0 0 0 0 0 0
6.1641 -0.00074688 0.0013828 0.0068638 0.0024148 0 -0.0002977 -0.0048958 0.0044715 -0.001464 -0.001809 0.0064475 -0.0090392 0 0 0 0 0 0 0 0 0 0 0 0 0 0 0 0 0 0 0 0.002469 0 0 0 0 0 0
6.168 0.00064912 0.0006323 0.0059239 0.0022157 0 0.0013389 -0.0050797 0.001894 -0.0029905 -0.0023896 0.0020161 -0.0077388 0 0 0 0 0 0 0 0 0 0 0 0 0 0 0 0 0 0 0 -0.00081191 0 0 0 0 0 0
6.1719 0.002353 -0.00048347 0.0032456 6.3207e-05 0 0.0033697 -0.0020686 -0.0019986 -0.0011429 -0.00024254 -0.0051192 -0.0027065 0 0 0 0 0 0 0 0 0 0 0 0 0 0 0 0 0 0 0 -0.0042018 0 0 0 0 0 0
6.1758 0.0036352 -0.0010598 -0.0025242 -0.0020707 0 0.0035853 0.001134 -0.0044159 0.0020111 0.0035074 -0.0096318 -0.00025787 0 0 0 0 0 0 0 0 0 0 0 0 0 0 0 0 0 0 0 -0.0060827 0 0 0 0 0 0
6.1797 0.0040978 -0.00077064 -0.009652 -0.0025577 0 0.0011791 0.0018192 -0.0036486 0.0033383 0.0058707 -0.0078537 -0.0046936 0 0 0 0 0 0 0 0 0 0 0 0 0 0 0 0 0 0 0 -0.0051843 0 0 0 0 0 0
6.1836 0.0037373 6.8869e-05 -0.014108 -0.0015743 0 -0.0025979 -7.346e-05 -0.00013099 0.00128 0.0044121 -0.00056118 -0.013944 0 0 0 0 0 0 0 0 0 0 0 0 0 0 0 0 0 0 0 -0.001602 0 0 0 0 0 0
6.1875 0.0027652 0.00092505 -0.01278 -0.00060259 0 -0.0054703 -0.0022468 0.0038934 -0.0028386 -0.00034093 0.007576 -0.022471 0 0 0 0 0 0 0 0 0 0 0 0 0 0 0 0 0 0 0 0.0029633 0 0 0 0 0 0
6.1914 0.0014395 0.0014664 -0.006152 -0.0006992 0 -0.0058336 -0.0024823 0.0058622 -0.0059962 -0.0048699 0.01149 -0.027054 0 0 0 0 0 0 0 0 0 0 0 0 0 0 0 0 0 0 0 0.0062219 0 0 0 0 0 0
6.1953 1.4409e-06 0.0016282 0.0019403 -0.0014682 0 -0.003726 -0.00068253 0.0045903 -0.0060864 -0.0054366 0.009352 -0.028277 0 0 0 0 0 0 0 0 0 0 0 0 0 0 0 0 0 0 0 0.0068628 0 0 0 0 0 0
6.1992 -0.0013418 0.0014208 0.0071716 -0.0017201 0 -0.00054225 0.0013839 0.0010545 -0.0035971 -0.0013748 0.0035131 -0.026705 0 0 0 0 0 0 0 0 0 0 0 0 0 0 0 0 0 0 0 0.0053311 0 0 0 0 0 0
6.2031 -0.0024334 0.00083828 0.0077074 -0.00087388 0 0.0020096 0.0020715 -0.0022908 -0.00089963 0.004155 -0.0017183 -0.019778 0 0 0 0 0 0 0 0 0 0 0 0 0 0 0 0 0 0 0 0.0031697 0 0 0 0 0 0
6.207 -0.003155 5.7475e-06 0.0049824 0.00053614 0 0.0028873 0.0013883 -0.0032149 6.5616e-05 0.0068302 -0.0033611 -0.0045494 0 0 0 0 0 0 0 0 0 0 0 0 0 0 0 0 0 0 0 0.0016479 0 0 0 0 0 0
6.2109 -0.003387 -0.0006811 0.0020627 0.0016749 0 0.0021601 0.00062788 -0.0012408 -0.00052464 0.0048944 -0.0014494 0.016373 0 0 0 0 0 0 0 0 0 0 0 0 0 0 0 0 0 0 0 0.00099651 0 0 0 0 0 0
6.2148 -0.0030235 -0.00074023 0.0013025 0.0023799 0 0.00085843 0.00077263 0.0020768 -0.00083653 0.00048675 0.0017987 0.033282 0 0 0 0 0 0 0 0 0 0 0 0 0 0 0 0 0 0 0 0.00079333 0 0 0 0 0 0
6.2188 -0.0020917 -4.6816e-05 0.0031458 0.0030496 0 0.00031828 0.0014836 0.0042888 0.00062187 -0.0026258 0.0040673 0.035735 0 0 0 0 0 0 0 0 0 0 0 0 0 0 0 0 0 0 0 0.00078801 0 0 0 0 0 0
6.2227 -0.00086772 0.0009189 0.0065289 0.0036656 0 0.0012591 0.001642 0.0037612 0.0034938 -0.0026193 0.0043558 0.021538 0 0 0 0 0 0 0 0 0 0 0 0 0 0 0 0 0 0 0 0.0011237 0 0 0 0 0 0
6.2266 0.00019576 0.0013778 0.0099717 0.003342 0 0.0031359 0.00068758 0.00075252 0.0059609 -0.00097065 0.0029206 -0.00041558 0 0 0 0 0 0 0 0 0 0 0 0 0 0 0 0 0 0 0 0.0017964 0 0 0 0 0 0
6.2305 0.00075262 0.00091621 0.01228 0.0012142 0 0.0043858 -0.00072766 -0.0028462 0.0064803 -0.00041342 0.0004407 -0.016491 0 0 0 0 0 0 0 0 0 0 0 0 0 0 0 0 0 0 0 0.0021957 0 0 0 0 0 0
6.2344 0.00082339 -0.00011877 0.012634 -0.0022207 0 0.0036108 -0.0013923 -0.004875 0.0050744 -0.0017992 -0.0025043 -0.018123 0 0 0 0 0 0 0 0 0 0 0 0 0 0 0 0 0 0 0 0.0014866 0 0 0 0 0 0
6.2383 0.00075617 -0.00091582 0.01058 -0.0049717 0 0.00082184 -0.00074455 -0.004404 0.0030152 -0.0032213 -0.0053306 -0.0067373 0 0 0 0 0 0 0 0 0 0 0 0 0 0 0 0 0 0 0 -0.00045907 0 0 0 0 0 0
6.2422 0.00088975 -0.0009336 0.0063134 -0.0051047 0 -0.0024195 0.00057687 -0.0023218 0.0014641 -0.00228 -0.0072438 0.0091369 0 0 0 0 0 0 0 0 0 0 0 0 0 0 0 0 0 0 0 -0.0026369 0 0 0 0 0 0
6.2461 0.0012353 -0.00036251 0.00095662 -0.0025491 0 -0.0042274 0.0013094 -0.00058847 0.00057902 0.0010045 -0.0074518 0.020534 0 0 0 0 0 0 0 0 0 0 0 0 0 0 0 0 0 0 0 -0.003584 0 0 0 0 0 0
6.25 0.0014874 0.00012782 -0.0037347 0.00072306 0 -0.0039148 0.00067441 -0.00068556 -0.00012245 0.0038235 -0.0056813 0.022806 0 0 0 0 0 0 0 0 0 0 0 0 0 0 0 0 0 0 0 -0.0025634 0 0 0 0 0 0
6.2539 0.0013358 7.1063e-05 -0.0063372 0.0024338 0 -0.0023813 -0.00096827 -0.0024456 -0.00081391 0.003255 -0.0024752 0.016457 0 0 0 0 0 0 0 0 0 0 0 0 0 0 0 0 0 0 0 -0.00011215 0 0 0 0 0 0
6.2578 0.00074382 -0.00039008 -0.0066817 0.0019695 0 -0.0010498 -0.0024134 -0.0042262 -0.0010377 -0.00073559 0.001013 0.0057431 0 0 0 0 0 0 0 0 0 0 0 0 0 0 0 0 0 0 0 0.0025117 0 0 0 0 0 0
6.2617 -6.7872e-05 -0.00075641 -0.0058671 0.00068203 0 -0.00051461 -0.0025499 -0.0043315 -0.0003436 -0.0050458 0.0035271 -0.0032646 0 0 0 0 0 0 0 0 0 0 0 0 0 0 0 0 0 0 0 0.0043183 0 0 0 0 0 0
6.2656 -0.00084924 -0.00075324 -0.0052557 0.00035688 0 -0.00029113 -0.0011973 -0.0024799 0.00096653 -0.0062008 0.0041768 -0.0051398 0 0 0 0 0 0 0 0 0 0 0 0 0 0 0 0 0 0 0 0.0050328 0 0 0 0 0 0
6.2695 -0.0014654 -0.00058496 -0.005321 0.001507 0 0.00022731 0.00076587 -5.7688e-06 0.0019505 -0.0034007 0.0027533 0.0018948 0 0 0 0 0 0 0 0 0 0 0 0 0 0 0 0 0 0 0 0.0047865 0 0 0 0 0 0
6.2734 -0.0018256 -0.00060916 -0.0054167 0.0031472 0 0.00085405 0.0020422 0.0013997 0.0019121 0.0010063 -8.4119e-05 0.014268 0 0 0 0 0 0 0 0 0 0 0 0 0 0 0 0 0 0 0 0.0037005 0 0 0 0 0 0
6.2773 -0.0017787 -0.00084212 -0.0046672 0.004026 0 0.00085582 0.0018279 0.0012138 0.0010587 0.0038049 -0.0028913 0.024818 0 0 0 0 0 0 0 0 0 0 0 0 0 0 0 0 0 0 0 0.0019603 0 0 0 0 0 0
6.2813 -0.0012063 -0.00089233 -0.0030539 0.0038363 0 2.9336e-05 0.0003175 0.0004002 0.00020712 0.003561 -0.0040378 0.027318 0 0 0 0 0 0 0 0 0 0 0 0 0 0 0 0 0 0 0 0.00016792 0 0 0 0 0 0
6.2852 -0.00025606 -0.00042185 -0.0015373 0.0031931 0 -0.00078413 -0.0015441 0.00024441 -7.2861e-05 0.0012866 -0.0027115 0.020055 0 0 0 0 0 0 0 0 0 0 0 0 0 0 0 0 0 0 0 -0.00073895 0 0 0 0 0 0
6.2891 0.00061125 0.00038399 -0.0010226 0.0026678 0 -0.00051657 -0.0027916 0.00093946 0.00011232 -0.0009839 0.00036298 0.0054947 0 0 0 0 0 0 0 0 0 0 0 0 0 0 0 0 0 0 0 -0.00021878 0 0 0 0 0 0
6.293 0.0009503 0.0008991 -0.0012391 0.0021397 0 0.00081932 -0.0030134 0.0014041 0.00037054 -0.0019375 0.0032518 -0.012735 0 0 0 0 0 0 0 0 0 0 0 0 0 0 0 0 0 0 0 0.0011816 0 0 0 0 0 0
6.2969 0.00077649 0.00065912 -0.00082223 0.0011695 0 0.0018757 -0.002359 0.00051015 0.0006039 -0.001521 0.0041515 -0.031556 0 0 0 0 0 0 0 0 0 0 0 0 0 0 0 0 0 0 0 0.002051 0 0 0 0 0 0
6.3008 0.00063449 -0.00013106 0.001275 -0.00019339 0 0.0012079 -0.0011678 -0.0015991 0.00097892 -0.00037235 0.0027168 -0.047163 0 0 0 0 0 0 0 0 0 0 0 0 0 0 0 0 0 0 0 0.001266 0 0 0 0 0 0
6.3047 0.0011089 -0.00073148 0.0043869 -0.0012439 0 -0.0012428 0.00027504 -0.0035064 0.0013696 0.00078808 0.00022407 -0.05368 0 0 0 0 0 0 0 0 0 0 0 0 0 0 0 0 0 0 0 -0.00093737 0 0 0 0 0 0
6.3086 0.0021891 -0.0005372 0.0063172 -0.0013442 0 -0.0040026 0.0016421 -0.0038354 0.0011505 0.0012835 -0.0015713 -0.045695 0 0 0 0 0 0 0 0 0 0 0 0 0 0 0 0 0 0 0 -0.0030144 0 0 0 0 0 0
6.3125 0.0031322 0.00036669 0.005213 -0.00069646 0 -0.0053981 0.0024418 -0.002522 -0.00015157 0.00057299 -0.0018314 -0.023895 0 0 0 0 0 0 0 0 0 0 0 0 0 0 0 0 0 0 0 -0.0033032 0 0 0 0 0 0
6.3164 0.0030327 0.0012908 0.0014495 -0.00023257 0 -0.0049429 0.002254 -0.00079833 -0.0019991 -0.0012482 -0.001063 0.0021478 0 0 0 0 0 0 0 0 0 0 0 0 0 0 0 0 0 0 0 -0.0013209 0 0 0 0 0 0
6.3203 0.0016114 0.0015496 -0.0024214 -0.00068083 0 -0.0034054 0.0011921 -2.5975e-05 -0.002935 -0.0030065 -0.00036644 0.018951 0 0 0 0 0 0 0 0 0 0 0 0 0 0 0 0 0 0 0 0.0019104 0 0 0 0 0 0
6.3242 -0.00050871 0.00099426 -0.0038574 -0.0017861 0 -0.0017347 5.5612e-06 -0.00060067 -0.0018463 -0.0029559 -0.00040228 0.019209 0 0 0 0 0 0 0 0 0 0 0 0 0 0 0 0 0 0 0 0.0046649 0 0 0 0 0 0
6.3281 -0.0022878 1.3864e-05 -0.0026653 -0.0025038 0 -0.00021878 -0.00048261 -0.0018615 0.00079218 -0.00023696 -0.0010437 0.0079965 0 0 0 0 0 0 0 0 0 0 0 0 0 0 0 0 0 0 0 0.0056837 0 0 0 0 0 0
6.332 -0.0030417 -0.00088909 -0.001146 -0.0019743 0 0.0012521 -0.000124 -0.0027942 0.0031081 0.0039869 -0.0017841 -0.0016643 0 0 0 0 0 0 0 0 0 0 0 0 0 0 0 0 0 0 0 0.0048328 0 0 0 0 0 0
6.3359 -0.0027982 -0.0014773 -0.001725 -0.00032266 0 0.0024249 0.00044145 -0.0026964 0.0034648 0.0070524 -0.0022082 -0.00078793 0 0 0 0 0 0 0 0 0 0 0 0 0 0 0 0 0 0 0 0.0029449 0 0 0 0 0 0
6.3398 -0.0020023 -0.0017917 -0.0043188 0.0014279 0 0.0026269 0.00049119 -0.0013944 0.0019639 0.0068216 -0.0020326 0.0069484 0 0 0 0 0 0 0 0 0 0 0 0 0 0 0 0 0 0 0 0.0011443 0 0 0 0 0 0
6.3438 -0.00099096 -0.00191 -0.0061618 0.0021699 0 0.0016103 -2.4649e-05 0.00074506 0.00027103 0.0034799 -0.00097775 0.0085055 0 0 0 0 0 0 0 0 0 0 0 0 0 0 0 0 0 0 0 0.00014419 0 0 0 0 0 0
6.3477 0.00018711 -0.0017831 -0.0045115 0.001499 0 0.00018397 -0.00055961 0.0027991 -8.0851e-05 -0.00056574 0.0010242 -0.0056936 0 0 0 0 0 0 0 0 0 0 0 0 0 0 0 0 0 0 0 -0.00012381 0 0 0 0 0 0
6.3516 0.0014976 -0.0013103 0.00029754 -0.00010138 0 -0.00037613 -0.00078415 0.0035696 0.00082863 -0.0026326 0.0033784 -0.031086 0 0 0 0 0 0 0 0 0 0 0 0 0 0 0 0 0 0 0 -0.00037847 0 0 0 0 0 0
6.3555 0.0026224 -0.00052016 0.0045762 -0.0016672 0 0.00033617 -0.0010926 0.0024349 0.0015326 -0.0018275 0.0048524 -0.050728 0 0 0 0 0 0 0 0 0 0 0 0 0 0 0 0 0 0 0 -0.001405 0 0 0 0 0 0
6.3594 0.0030841 0.00036558 0.0043482 -0.0023598 0 0.0013116 -0.0020547 0.00021126 0.00079636 0.00050572 0.0044637 -0.04875 0 0 0 0 0 0 0 0 0 0 0 0 0 0 0 0 0 0 0 -0.0033634 0 0 0 0 0 0
6.3633 0.0027188 0.0010324 -0.00097789 -0.001907 0 0.0011501 -0.0033778 -0.0010943 -0.0010908 0.0021489 0.0025459 -0.024091 0 0 0 0 0 0 0 0 0 0 0 0 0 0 0 0 0 0 0 -0.0055301 0 0 0 0 0 0
6.3672 0.0019637 0.0012231 -0.007835 -0.00071884 0 -0.00037542 -0.0037321 6.2124e-05 -0.0026284 0.0018438 0.00078348 0.0075766 0 0 0 0 0 0 0 0 0 0 0 0 0 0 0 0 0 0 0 -0.0067742 0 0 0 0 0 0
6.3711 0.0015481 0.00083591 -0.011454 0.00035058 0 -0.0019792 -0.0019478 0.0030546 -0.0025834 9.1216e-05 0.00087244 0.025885 0 0 0 0 0 0 0 0 0 0 0 0 0 0 0 0 0 0 0 -0.0064365 0 0 0 0 0 0
6.375 0.0017994 -1.9708e-05 -0.0098331 0.00051937 0 -0.0022021 0.0015472 0.0052386 -0.0010877 -0.0015217 0.0029617 0.021901 0 0 0 0 0 0 0 0 0 0 0 0 0 0 0 0 0 0 0 -0.00482 0 0 0 0 0 0
6.3789 0.0022386 -0.00098957 -0.0050503 -0.00038154 0 -0.00097308 0.0047146 0.0042644 0.00061994 -0.0017138 0.0054675 0.0048663 0 0 0 0 0 0 0 0 0 0 0 0 0 0 0 0 0 0 0 -0.0028098 0 0 0 0 0 0
6.3828 0.0019329 -0.0015469 -0.00087978 -0.0017322 0 0.00036219 0.005587 0.00049117 0.0013407 -0.00049225 0.0065531 -0.006167 0 0 0 0 0 0 0 0 0 0 0 0 0 0 0 0 0 0 0 -0.0010114 0 0 0 0 0 0
6.3867 0.00035646 -0.0012619 0.000804 -0.0025286 0 0.00057808 0.0040345 -0.0030432 0.00076384 0.00094052 0.0058011 0.0011943 0 0 0 0 0 0 0 0 0 0 0 0 0 0 0 0 0 0 0 0.00066255 0 0 0 0 0 0
6.3906 -0.0020176 -0.00016454 0.001337 -0.0021292 0 -7.8953e-05 0.0017866 -0.0033639 -0.00057692 0.0012221 0.0043287 0.02208 0 0 0 0 0 0 0 0 0 0 0 0 0 0 0 0 0 0 0 0.0024916 0 0 0 0 0 0
6.3945 -0.0039714 0.0011178 0.0032555 -0.00075694 0 -0.00026334 0.00068758 -0.00043592 -0.0018512 2.6587e-05 0.0032531 0.038682 0 0 0 0 0 0 0 0 0 0 0 0 0 0 0 0 0 0 0 0.0041175 0 0 0 0 0 0
6.3984 -0.0044546 0.0016923 0.0072449 0.00066769 0 0.00081445 0.0010388 0.0027268 -0.0023419 -0.0015393 0.002265 0.035811 0 0 0 0 0 0 0 0 0 0 0 0 0 0 0 0 0 0 0 0.004446 0 0 0 0 0 0
6.4023 -0.0033604 0.0010475 0.011187 0.0012189 0 0.0023665 0.0017113 0.0029008 -0.001598 -0.0018058 3.9718e-05 0.014192 0 0 0 0 0 0 0 0 0 0 0 0 0 0 0 0 0 0 0 0.0026194 0 0 0 0 0 0
6.4063 -0.0015024 -0.00049986 0.012148 0.00059973 0 0.0028271 0.0016855 -0.00036131 0.00038665 -0.00011247 -0.0038161 -0.010041 0 0 0 0 0 0 0 0 0 0 0 0 0 0 0 0 0 0 0 -0.00082842 0 0 0 0 0 0
6.4102 0.00013349 -0.0019812 0.0091552 -0.00076305 0 0.0015779 0.0011298 -0.0044843 0.0029435 0.0022992 -0.0074599 -0.019047 0 0 0 0 0 0 0 0 0 0 0 0 0 0 0 0 0 0 0 -0.0039132 0 0 0 0 0 0
6.4141 0.0011435 -0.0024752 0.0040139 -0.0021352 0 -0.00034193 0.00083235 -0.0063916 0.0048472 0.0031288 -0.007918 -0.0079844 0 0 0 0 0 0 0 0 0 0 0 0 0 0 0 0 0 0 0 -0.0045488 0 0 0 0 0 0
6.418 0.0018052 -0.0017598 -0.00047872 -0.0029773 0 -0.0013155 0.00087459 -0.0051198 0.0050126 0.0011213 -0.0038973 0.011928 0 0 0 0 0 0 0 0 0 0 0 0 0 0 0 0 0 0 0 -0.0022151 0 0 0 0 0 0
6.4219 0.0025293 -0.00038944 -0.002949 -0.0031605 0 -0.00079556 0.00036434 -0.002101 0.0033001 -0.0024601 0.0023966 0.023848 0 0 0 0 0 0 0 0 0 0 0 0 0 0 0 0 0 0 0 0.001546 0 0 0 0 0 0
6.4258 0.0032895 0.0008044 -0.0041633 -0.0028614 0 0.00026435 -0.0013195 0.00065404 0.00063482 -0.004616 0.0064975 0.019191 0 0 0 0 0 0 0 0 0 0 0 0 0 0 0 0 0 0 0 0.0042704 0 0 0 0 0 0
6.4297 0.0036195 0.0013097 -0.0056498 -0.0023367 0 0.00054395 -0.0033313 0.0022446 -0.001762 -0.0032163 0.0052037 0.0030301 0 0 0 0 0 0 0 0 0 0 0 0 0 0 0 0 0 0 0 0.0043807 0 0 0 0 0 0
6.4336 0.0031466 0.001153 -0.0079133 -0.0017534 0 -0.00030564 -0.0039156 0.0029022 -0.0032993 0.00093512 -0.00064378 -0.011955 0 0 0 0 0 0 0 0 0 0 0 0 0 0 0 0 0 0 0 0.0022036 0 0 0 0 0 0
6.4375 0.0020638 0.00068727 -0.010038 -0.0011169 0 -0.0015347 -0.0023642 0.0029797 -0.0041964 0.0046504 -0.0066369 -0.015745 0 0 0 0 0 0 0 0 0 0 0 0 0 0 0 0 0 0 0 -0.00045806 0 0 0 0 0 0
6.4414 0.0010114 0.00026343 -0.010779 -0.00030088 0 -0.0022829 -0.00014627 0.002492 -0.004845 0.0051341 -0.0081862 -0.006508 0 0 0 0 0 0 0 0 0 0 0 0 0 0 0 0 0 0 0 -0.0016647 0 0 0 0 0 0
6.4453 0.00046508 7.3438e-05 -0.0097238 0.00080736 0 -0.0023756 0.00034276 0.0016112 -0.0051649 0.00237 -0.0039777 0.01085 0 0 0 0 0 0 0 0 0 0 0 0 0 0 0 0 0 0 0 -0.00054029 0 0 0 0 0 0
6.4492 0.00026071 0.00016222 -0.0073304 0.0021026 0 -0.0020763 -0.0016842 0.0010148 -0.0046797 -0.0011316 0.0032575 0.028761 0 0 0 0 0 0 0 0 0 0 0 0 0 0 0 0 0 0 0 0.0023333 0 0 0 0 0 0
6.4531 -0.00022706 0.00044238 -0.0040983 0.0031882 0 -0.0013634 -0.0043272 0.0012314 -0.0031305 -0.0028251 0.009023 0.039679 0 0 0 0 0 0 0 0 0 0 0 0 0 0 0 0 0 0 0 0.0053321 0 0 0 0 0 0
6.457 -0.0013936 0.00067173 -0.0001062 0.0035931 0 0.00013531 -0.0047292 0.0017401 -0.00084269 -0.0022826 0.01032 0.038056 0 0 0 0 0 0 0 0 0 0 0 0 0 0 0 0 0 0 0 0.0066653 0 0 0 0 0 0
6.4609 -0.0028788 0.00053447 0.0044622 0.0031748 0 0.0023752 -0.0019367 0.0012764 0.0015461 -0.00099533 0.0073693 0.023776 0 0 0 0 0 0 0 0 0 0 0 0 0 0 0 0 0 0 0 0.0053217 0 0 0 0 0 0
6.4648 -0.0037518 -0.00010088 0.008527 0.0023387 0 0.004354 0.0020982 -0.00060713 0.003562 -0.00040229 0.0028283 0.0050821 0 0 0 0 0 0 0 0 0 0 0 0 0 0 0 0 0 0 0 0.0016852 0 0 0 0 0 0
6.4688 -0.0032702 -0.00094923 0.010275 0.0017869 0 0.0047478 0.004434 -0.0025319 0.0049691 -0.0004738 -0.0004612 -0.0043175 0 0 0 0 0 0 0 0 0 0 0 0 0 0 0 0 0 0 0 -0.002568 0 0 0 0 0 0
6.4727 -0.0015187 -0.0014193 0.0085183 0.0019382 0 0.0032617 0.0039382 -0.0024234 0.0055048 -0.00025956 -0.0013472 0.0048674 0 0 0 0 0 0 0 0 0 0 0 0 0 0 0 0 0 0 0 -0.0053921 0 0 0 0 0 0
6.4766 0.00065025 -0.0011001 0.0040561 0.0025243 0 0.0011973 0.0020719 6.6589e-05 0.0048828 0.00055861 -0.00067043 0.028222 0 0 0 0 0 0 0 0 0 0 0 0 0 0 0 0 0 0 0 -0.0056237 0 0 0 0 0 0
6.4805 0.0023043 -0.00021481 -0.00045522 0.0027588 0 0.00040702 0.0010302 0.0025663 0.0032792 0.0011182 -0.00013323 0.049211 0 0 0 0 0 0 0 0 0 0 0 0 0 0 0 0 0 0 0 -0.0036795 0 0 0 0 0 0
6.4844 0.0031119 0.00045873 -0.0023832 0.0019597 0 0.0015409 0.0014386 0.0019676 0.0016552 0.00046392 -0.00081219 0.052686 0 0 0 0 0 0 0 0 0 0 0 0 0 0 0 0 0 0 0 -0.0011449 0 0 0 0 0 0
6.4883 0.0034388 0.0002463 -0.0013183 9.731e-05 0 0.0033515 0.0020766 -0.0023178 0.0011817 -0.0011421 -0.0024356 0.03842 0 0 0 0 0 0 0 0 0 0 0 0 0 0 0 0 0 0 0 0.00042131 0 0 0 0 0 0
6.4922 0.0038431 -0.00074491 0.00035283 -0.0021713 0 0.0038155 0.0016687 -0.0072603 0.0020649 -0.0023581 -0.0038377 0.020741 0 0 0 0 0 0 0 0 0 0 0 0 0 0 0 0 0 0 0 0.00049522 0 0 0 0 0 0
6.4961 0.0044695 -0.0016046 -0.0007758 -0.0039541 0 0.0019988 0.00048517 -0.0087256 0.0030557 -0.0022325 -0.0040803 0.013672 0 0 0 0 0 0 0 0 0 0 0 0 0 0 0 0 0 0 0 -0.00032332 0 0 0 0 0 0
6.5 0.0048686 -0.0013668 -0.0062541 -0.0046603 0 -0.0011234 -0.0001001 -0.005299 0.0024772 -0.0012573 -0.0032429 0.016562 0 0 0 0 0 0 0 0 0 0 0 0 0 0 0 0 0 0 0 -0.0010115 0 0 0 0 0 0
6.5039 0.0043535 0.00010183 -0.014112 -0.0042541 0 -0.0035873 0.00053973 0.00035624 -3.5695e-05 -0.0007465 -0.002208 0.015643 0 0 0 0 0 0 0 0 0 0 0 0 0 0 0 0 0 0 0 -0.00087221 0 0 0 0 0 0
6.5078 0.0025781 0.0018866 -0.019907 -0.0031519 0 -0.0041148 0.0013095 0.0039283 -0.0029008 -0.0012741 -0.0016903 0.00027347 0 0 0 0 0 0 0 0 0 0 0 0 0 0 0 0 0 0 0 0.00022251 0 0 0 0 0 0
6.5117 -9.9563e-05 0.0027177 -0.019869 -0.0019236 0 -0.0029859 0.00052122 0.0032264 -0.0039153 -0.002016 -0.001498 -0.02373 0 0 0 0 0 0 0 0 0 0 0 0 0 0 0 0 0 0 0 0.0019983 0 0 0 0 0 0
6.5156 -0.0027064 0.0019861 -0.013743 -0.00098425 0 -0.0015066 -0.0021069 -0.00028575 -0.0023347 -0.0017427 -0.00081463 -0.038881 0 0 0 0 0 0 0 0 0 0 0 0 0 0 0 0 0 0 0 0.0039365 0 0 0 0 0 0
6.5195 -0.0041457 0.00021013 -0.0050199 -0.00040994 0 -0.00078757 -0.0048555 -0.0032731 0.00041039 -0.00026964 0.00074715 -0.034516 0 0 0 0 0 0 0 0 0 0 0 0 0 0 0 0 0 0 0 0.005288 0 0 0 0 0 0
6.5234 -0.0038188 -0.0014143 0.0017364 2.4565e-05 0 -0.0009626 -0.0055536 -0.003485 0.0021081 0.0013083 0.0024484 -0.01893 0 0 0 0 0 0 0 0 0 0 0 0 0 0 0 0 0 0 0 0.0052182 0 0 0 0 0 0
6.5273 -0.0020225 -0.001947 0.0043364 0.00057434 0 -0.0013301 -0.0036848 -0.0011101 0.0018095 0.0017849 0.002957 -0.011294 0 0 0 0 0 0 0 0 0 0 0 0 0 0 0 0 0 0 0 0.0032957 0 0 0 0 0 0
6.5313 0.00016436 -0.0013204 0.0042997 0.0012055 0 -0.0010623 -0.00088885 0.0021119 0.0004433 0.00099222 0.0017215 -0.021397 0 0 0 0 0 0 0 0 0 0 0 0 0 0 0 0 0 0 0 2.4517e-05 0 0 0 0 0 0
6.5352 0.0015201 -0.0002014 0.0049201 0.0015485 0 0.00014072 0.0005856 0.004492 -0.00045025 -0.00032078 -0.0002014 -0.039045 0 0 0 0 0 0 0 0 0 0 0 0 0 0 0 0 0 0 0 -0.0031801 0 0 0 0 0 0
6.5391 0.0014812 0.00065085 0.0077894 0.0012557 0 0.0018197 -0.00012958 0.0051777 -0.00030851 -0.0015162 -0.00087404 -0.044735 0 0 0 0 0 0 0 0 0 0 0 0 0 0 0 0 0 0 0 -0.0048019 0 0 0 0 0 0
6.543 0.00052872 0.00091116 0.01099 0.00045332 0 0.0029963 -0.0019613 0.0040954 0.00023942 -0.0026315 0.00075174 -0.030127 0 0 0 0 0 0 0 0 0 0 0 0 0 0 0 0 0 0 0 -0.0042935 0 0 0 0 0 0
6.5469 -0.00019201 0.00070837 0.010751 -0.00024289 0 0.002766 -0.0030609 0.0018305 0.00048453 -0.0038819 0.0036652 -0.0062074 0 0 0 0 0 0 0 0 0 0 0 0 0 0 0 0 0 0 0 -0.002518 0 0 0 0 0 0
6.5508 0.00022188 0.00028207 0.0051757 -0.00030839 0 0.00096306 -0.0023901 -0.00042338 0.00053285 -0.0049496 0.0054289 0.0091608 0 0 0 0 0 0 0 0 0 0 0 0 0 0 0 0 0 0 0 -0.001116 0 0 0 0 0 0
6.5547 0.0017102 -0.0002826 -0.0034208 4.3731e-05 0 -0.0015519 -0.00033085 -0.0014244 0.00092156 -0.0051328 0.004153 0.0098393 0 0 0 0 0 0 0 0 0 0 0 0 0 0 0 0 0 0 0 -0.0012346 0 0 0 0 0 0
6.5586 0.0033125 -0.00097846 -0.0098783 -8.5327e-05 0 -0.0033311 0.0018979 -0.00095563 0.0016223 -0.0041885 0.00010163 0.0055459 0 0 0 0 0 0 0 0 0 0 0 0 0 0 0 0 0 0 0 -0.0025947 0 0 0 0 0 0
6.5625 0.0039438 -0.0016166 -0.010224 -0.0013996 0 -0.0033282 0.0032034 -0.00027234 0.001864 -0.0026998 -0.0044319 0.0079712 0 0 0 0 0 0 0 0 0 0 0 0 0 0 0 0 0 0 0 -0.0036345 0 0 0 0 0 0
6.5664 0.0031956 -0.0017622 -0.0048365 -0.003511 0 -0.0016932 0.0031596 -0.00096651 0.0010749 -0.0014168 -0.0067997 0.015945 0 0 0 0 0 0 0 0 0 0 0 0 0 0 0 0 0 0 0 -0.0026666 0 0 0 0 0 0
6.5703 0.0014984 -0.0010444 0.0020063 -0.005031 0 0.00034031 0.0019883 -0.0030801 -0.00029516 -0.00044936 -0.0058167 0.01726 0 0 0 0 0 0 0 0 0 0 0 0 0 0 0 0 0 0 0 0.00076073 0 0 0 0 0 0
6.5742 -0.00038027 0.00039731 0.0056609 -0.0047378 0 0.0014443 0.00029189 -0.0046155 -0.0012348 0.00053623 -0.0024193 0.0047743 0 0 0 0 0 0 0 0 0 0 0 0 0 0 0 0 0 0 0 0.0052957 0 0 0 0 0 0
6.5781 -0.0019238 0.0017858 0.0045316 -0.002741 0 0.0012306 -0.0012245 -0.0034419 -0.001404 0.0013583 0.0010646 -0.01279 0 0 0 0 0 0 0 0 0 0 0 0 0 0 0 0 0 0 0 0.0085068 0 0 0 0 0 0
6.582 -0.0029943 0.0021372 0.00059056 -0.00044477 0 0.00044863 -0.002007 0.00013472 -0.0015033 0.0010807 0.0023456 -0.019123 0 0 0 0 0 0 0 0 0 0 0 0 0 0 0 0 0 0 0 0.0085012 0 0 0 0 0 0
6.5859 -0.0035299 0.00099474 -0.0029134 0.0007282 0 0.00022777 -0.0018555 0.0030439 -0.0021362 -0.0007855 0.00046278 -0.0090067 0 0 0 0 0 0 0 0 0 0 0 0 0 0 0 0 0 0 0 0.0053167 0 0 0 0 0 0
6.5898 -0.0033154 -0.0011173 -0.0040891 0.00060384 0 0.0010754 -0.00097451 0.002172 -0.0025511 -0.0029872 -0.0036016 0.0043543 0 0 0 0 0 0 0 0 0 0 0 0 0 0 0 0 0 0 0 0.00099882 0 0 0 0 0 0
6.5938 -0.0021759 -0.0029453 -0.003159 0.00024967 0 0.0024704 0.00014707 -0.0024072 -0.0011198 -0.0031561 -0.0072695 0.0030678 0 0 0 0 0 0 0 0 0 0 0 0 0 0 0 0 0 0 0 -0.0018163 0 0 0 0 0 0
6.5977 -0.00036879 -0.0033417 -0.0013363 0.00075052 0 0.003306 0.00090663 -0.0070811 0.0025547 -0.00032168 -0.0077317 -0.015029 0 0 0 0 0 0 0 0 0 0 0 0 0 0 0 0 0 0 0 -0.0017944 0 0 0 0 0 0
6.6016 0.0013639 -0.002067 0.00048594 0.0020781 0 0.0027593 0.00074437 -0.0077966 0.0062515 0.0033578 -0.0038329 -0.032321 0 0 0 0 0 0 0 0 0 0 0 0 0 0 0 0 0 0 0 0.00021394 0 0 0 0 0 0
6.6055 0.0022874 6.0444e-05 0.0019462 0.0032048 0 0.00093821 -0.00061278 -0.0036472 0.0065106 0.0041368 0.0027188 -0.029389 0 0 0 0 0 0 0 0 0 0 0 0 0 0 0 0 0 0 0 0.0019972 0 0 0 0 0 0
6.6094 0.0022824 0.0017757 0.0026674 0.0032331 0 -0.0011129 -0.002793 0.0024712 0.0019043 0.00055003 0.0080195 -0.0061135 0 0 0 0 0 0 0 0 0 0 0 0 0 0 0 0 0 0 0 0.0017731 0 0 0 0 0 0
6.6133 0.0019348 0.0022466 0.0021032 0.0022527 0 -0.0020626 -0.0046438 0.0065154 -0.0050585 -0.0043972 0.0085033 0.017166 0 0 0 0 0 0 0 0 0 0 0 0 0 0 0 0 0 0 0 -0.00057092 0 0 0 0 0 0
6.6172 0.0019545 0.0015503 0.00013431 0.0010509 0 -0.0012424 -0.0047773 0.0064929 -0.0096581 -0.0055742 0.003655 0.020191 0 0 0 0 0 0 0 0 0 0 0 0 0 0 0 0 0 0 0 -0.0036889 0 0 0 0 0 0
6.6211 0.0024643 0.00045263 -0.0024216 0.00015517 0 0.00072714 -0.0026799 0.0034037 -0.0089608 -0.00077241 -0.0033229 0.0032787 0 0 0 0 0 0 0 0 0 0 0 0 0 0 0 0 0 0 0 -0.0059582 0 0 0 0 0 0
6.625 0.0028633 -0.0002312 -0.0042326 -0.00060222 0 0.0022158 0.00055746 -0.00021664 -0.0042822 0.0066498 -0.007683 -0.01382 0 0 0 0 0 0 0 0 0 0 0 0 0 0 0 0 0 0 0 -0.006425 0 0 0 0 0 0
6.6289 0.0024112 -0.00014845 -0.0044695 -0.0015362 0 0.0017893 0.0028522 -0.0022007 0.00025243 0.010572 -0.0065845 -0.012816 0 0 0 0 0 0 0 0 0 0 0 0 0 0 0 0 0 0 0 -0.0048793 0 0 0 0 0 0
6.6328 0.00097056 0.00052573 -0.0032524 -0.0023721 0 -0.00048778 0.0028615 -0.0016104 0.0015504 0.0078294 -0.0011077 0.0051641 0 0 0 0 0 0 0 0 0 0 0 0 0 0 0 0 0 0 0 -0.0015257 0 0 0 0 0 0
6.6367 -0.00080409 0.0013571 -0.0010225 -0.0023697 0 -0.0028345 0.001276 0.0012022 2.9575e-05 0.0011359 0.0047164 0.022906 0 0 0 0 0 0 0 0 0 0 0 0 0 0 0 0 0 0 0 0.0029982 0 0 0 0 0 0
6.6406 -0.0019914 0.0019321 0.0022693 -0.0012723 0 -0.0030606 0.00024243 0.0046093 -0.0014289 -0.0037102 0.00695 0.026291 0 0 0 0 0 0 0 0 0 0 0 0 0 0 0 0 0 0 0 0.0073065 0 0 0 0 0 0
6.6445 -0.0021344 0.0019729 0.0069073 7.9521e-05 0 -0.0004369 0.0012494 0.0061049 -0.00060878 -0.0033573 0.0044054 0.017523 0 0 0 0 0 0 0 0 0 0 0 0 0 0 0 0 0 0 0 0.0094778 0 0 0 0 0 0
6.6484 -0.0015195 0.0013686 0.012152 0.00038634 0 0.0035359 0.0035178 0.0038426 0.0020701 0.00045787 -0.00094395 0.0090655 0 0 0 0 0 0 0 0 0 0 0 0 0 0 0 0 0 0 0 0.0082217 0 0 0 0 0 0
6.6523 -0.00081678 0.00024721 0.015569 -0.00073955 0 0.0062607 0.0046319 -0.0013514 0.0043717 0.0034623 -0.0056921 0.0075278 0 0 0 0 0 0 0 0 0 0 0 0 0 0 0 0 0 0 0 0.0041534 0 0 0 0 0 0
6.6563 -0.00046957 -0.00096503 0.014323 -0.0021727 0 0.0061194 0.0029186 -0.0057331 0.0045544 0.0033718 -0.0072745 0.0072792 0 0 0 0 0 0 0 0 0 0 0 0 0 0 0 0 0 0 0 -0.00025278 0 0 0 0 0 0
6.6602 -0.00037855 -0.0016796 0.0077777 -0.002254 0 0.0036281 -0.0007904 -0.00543 0.0027527 0.0015071 -0.0052356 0.00073675 0 0 0 0 0 0 0 0 0 0 0 0 0 0 0 0 0 0 0 -0.002402 0 0 0 0 0 0
6.6641 -8.793e-05 -0.0015086 -0.0010589 -0.00046037 0 0.00072361 -0.0038325 -0.00023637 0.00045342 0.00033328 -0.0010348 -0.0082606 0 0 0 0 0 0 0 0 0 0 0 0 0 0 0 0 0 0 0 -0.0016045 0 0 0 0 0 0
6.668 0.00075647 -0.00059601 -0.007077 0.0019618 0 -0.00096285 -0.0041642 0.0055377 -0.00091518 0.00034044 0.0030732 -0.0056392 0 0 0 0 0 0 0 0 0 0 0 0 0 0 0 0 0 0 0 0.00052401 0 0 0 0 0 0
6.6719 0.0020698 0.0004206 -0.0067394 0.0031079 0 -0.0011674 -0.0021205 0.0067473 -0.00085657 -4.4241e-05 0.0052834 0.016745 0 0 0 0 0 0 0 0 0 0 0 0 0 0 0 0 0 0 0 0.001703 0 0 0 0 0 0
6.6758 0.0033392 0.00087209 -0.00082468 0.0021704 0 -0.00064187 0.00018279 0.0024099 0.00019989 -0.0018079 0.0050186 0.04811 0 0 0 0 0 0 0 0 0 0 0 0 0 0 0 0 0 0 0 0.001052 0 0 0 0 0 0
6.6797 0.0039369 0.00058347 0.006205 8.8582e-05 0 -0.00015517 0.00099091 -0.0031378 0.0012438 -0.0035693 0.0029611 0.065185 0 0 0 0 0 0 0 0 0 0 0 0 0 0 0 0 0 0 0 -0.00042446 0 0 0 0 0 0
6.6836 0.003516 8.0636e-07 0.0097024 -0.0014685 0 -1.8645e-05 0.00031435 -0.0044635 0.0010721 -0.0030224 0.00039388 0.053431 0 0 0 0 0 0 0 0 0 0 0 0 0 0 0 0 0 0 0 -0.0012264 0 0 0 0 0 0
6.6875 0.0022418 -0.00020646 0.0081865 -0.0016375 0 -0.0003339 -0.00064553 -0.00049281 -0.0010505 0.00012565 -0.0016734 0.021528 0 0 0 0 0 0 0 0 0 0 0 0 0 0 0 0 0 0 0 -0.00097005 0 0 0 0 0 0
6.6914 0.00070655 0.00027747 0.0038393 -0.00087344 0 -0.0011954 -0.0010718 0.0044916 -0.0045469 0.0033663 -0.0029172 -0.0061638 0 0 0 0 0 0 0 0 0 0 0 0 0 0 0 0 0 0 0 -0.00050166 0 0 0 0 0 0
6.6953 -0.00045045 0.0011564 0.00013207 -0.00012672 0 -0.002355 -0.0012351 0.0053747 -0.0073752 0.0038445 -0.003361 -0.011742 0 0 0 0 0 0 0 0 0 0 0 0 0 0 0 0 0 0 0 -0.0006005 0 0 0 0 0 0
6.6992 -0.00097589 0.0017789 -0.0010076 0.0002229 0 -0.0029074 -0.0017235 0.0014422 -0.0072961 0.0012775 -0.0027848 0.0017098 0 0 0 0 0 0 0 0 0 0 0 0 0 0 0 0 0 0 0 -0.0009443 0 0 0 0 0 0
6.7031 -0.0011569 0.0016557 -8.2207e-05 0.00052344 0 -0.0018321 -0.002375 -0.003188 -0.0038402 -0.0019728 -0.00073262 0.016537 0 0 0 0 0 0 0 0 0 0 0 0 0 0 0 0 0 0 0 -0.0005847 0 0 0 0 0 0
6.707 -0.0015278 0.0008025 0.0013106 0.001133 0 0.00083438 -0.0023042 -0.0041703 0.00093403 -0.0035953 0.0026923 0.019121 0 0 0 0 0 0 0 0 0 0 0 0 0 0 0 0 0 0 0 0.00068555 0 0 0 0 0 0
6.7109 -0.0023302 -0.00032344 0.0023074 0.0018311 0 0.003537 -0.00096737 -0.0014214 0.0039883 -0.0035387 0.0061349 0.01061 0 0 0 0 0 0 0 0 0 0 0 0 0 0 0 0 0 0 0 0.0017821 0 0 0 0 0 0
6.7148 -0.0031877 -0.0011707 0.003298 0.0020545 0 0.0043451 0.0010551 0.0012398 0.0039301 -0.0033015 0.0075042 0.00047382 0 0 0 0 0 0 0 0 0 0 0 0 0 0 0 0 0 0 0 0.0013468 0 0 0 0 0 0
6.7188 -0.003328 -0.0014296 0.0049173 0.0015748 0 0.002807 0.0024902 0.00051465 0.0021365 -0.0035433 0.0056298 -0.0068971 0 0 0 0 0 0 0 0 0 0 0 0 0 0 0 0 0 0 0 -0.00077295 0 0 0 0 0 0
6.7227 -0.002216 -0.0011495 0.0068011 0.00074099 0 0.00054814 0.0025055 -0.0029639 0.0011735 -0.0032242 0.0015566 -0.016021 0 0 0 0 0 0 0 0 0 0 0 0 0 0 0 0 0 0 0 -0.0032589 0 0 0 0 0 0
6.7266 -7.1654e-05 -0.00062961 0.0074375 2.848e-05 0 -0.00023555 0.0013082 -0.005728 0.0021216 -0.0013488 -0.0020181 -0.031004 0 0 0 0 0 0 0 0 0 0 0 0 0 0 0 0 0 0 0 -0.0045744 0 0 0 0 0 0
6.7305 0.002189 -0.00020162 0.0052641 -0.00048062 0 0.0010432 -0.00026114 -0.0053392 0.0036065 0.0010936 -0.0029266 -0.045752 0 0 0 0 0 0 0 0 0 0 0 0 0 0 0 0 0 0 0 -0.0043396 0 0 0 0 0 0
6.7344 0.0035639 -3.9468e-05 1.1951e-05 -0.0010328 0 0.0028094 -0.0014586 -0.0025394 0.003493 0.0018022 -0.0013329 -0.047098 0 0 0 0 0 0 0 0 0 0 0 0 0 0 0 0 0 0 0 -0.0033713 0 0 0 0 0 0
6.7383 0.0036345 -9.2317e-05 -0.0068213 -0.0017115 0 0.0030123 -0.0018805 0.00023559 0.0013059 -4.2589e-05 0.00063243 -0.028707 0 0 0 0 0 0 0 0 0 0 0 0 0 0 0 0 0 0 0 -0.0025185 0 0 0 0 0 0
6.7422 0.0027747 -0.00017241 -0.012704 -0.0022411 0 0.0012336 -0.0012917 0.0015754 -0.0012816 -0.0022982 0.0010443 -0.00022182 0 0 0 0 0 0 0 0 0 0 0 0 0 0 0 0 0 0 0 -0.0017567 0 0 0 0 0 0
6.7461 0.0017851 -0.00013479 -0.015456 -0.0023832 0 -0.0010388 0.00032496 0.0017658 -0.0023348 -0.0018824 -6.5734e-05 0.019634 0 0 0 0 0 0 0 0 0 0 0 0 0 0 0 0 0 0 0 -0.00055024 0 0 0 0 0 0
6.75 0.0012849 -2.6365e-06 -0.014401 -0.0023689 0 -0.0021323 0.0023833 0.0012963 -0.0017313 0.0016877 -0.0011243 0.019764 0 0 0 0 0 0 0 0 0 0 0 0 0 0 0 0 0 0 0 0.0011132 0 0 0 0 0 0
6.7539 0.001318 8.1598e-05 -0.010631 -0.0026759 0 -0.0018628 0.0036661 -0.00010607 -0.0011348 0.0053369 -0.00098198 0.0060236 0 0 0 0 0 0 0 0 0 0 0 0 0 0 0 0 0 0 0 0.0024139 0 0 0 0 0 0
6.7578 0.0014002 3.7738e-05 -0.0063056 -0.0033103 0 -0.0013236 0.0031521 -0.0023886 -0.0020249 0.0054498 -0.00015797 -0.0061809 0 0 0 0 0 0 0 0 0 0 0 0 0 0 0 0 0 0 0 0.0025692 0 0 0 0 0 0
6.7617 0.00091009 -3.4299e-05 -0.0033847 -0.0035254 0 -0.0012669 0.0010634 -0.0038534 -0.0040562 0.0016997 -3.5097e-06 -0.007379 0 0 0 0 0 0 0 0 0 0 0 0 0 0 0 0 0 0 0 0.001834 0 0 0 0 0 0
6.7656 -0.00045295 4.3405e-05 -0.0025466 -0.0025299 0 -0.0011809 -0.0010992 -0.0022313 -0.0054857 -0.0025549 -0.00087257 -0.00094128 0 0 0 0 0 0 0 0 0 0 0 0 0 0 0 0 0 0 0 0.0013618 0 0 0 0 0 0
6.7695 -0.0024099 0.00028631 -0.0029406 -0.00051079 0 -0.00016954 -0.0018314 0.0023917 -0.0049997 -0.0037738 -0.0015626 0.0047612 0 0 0 0 0 0 0 0 0 0 0 0 0 0 0 0 0 0 0 0.0019815 0 0 0 0 0 0
6.7734 -0.0041905 0.00044074 -0.0029544 0.0012819 0 0.0015884 -0.00097766 0.0064552 -0.0028517 -0.0017596 -0.00078721 0.0082914 0 0 0 0 0 0 0 0 0 0 0 0 0 0 0 0 0 0 0 0.003232 0 0 0 0 0 0
6.7773 -0.0049428 0.00018401 -0.0014786 0.0017147 0 0.00278 0.00030546 0.0058784 -0.00027602 0.00057741 0.0010353 0.016517 0 0 0 0 0 0 0 0 0 0 0 0 0 0 0 0 0 0 0 0.0037304 0 0 0 0 0 0
6.7813 -0.0042424 -0.00052329 0.001253 0.0010215 0 0.0024935 0.00092141 0.00049909 0.0018063 0.00064683 0.0019357 0.033848 0 0 0 0 0 0 0 0 0 0 0 0 0 0 0 0 0 0 0 0.0024784 0 0 0 0 0 0
6.7852 -0.0023599 -0.0012962 0.0038946 0.00063369 0 0.0014274 0.00093021 -0.0050776 0.0032103 -0.0012598 0.00058126 0.052678 0 0 0 0 0 0 0 0 0 0 0 0 0 0 0 0 0 0 0 -0.00025233 0 0 0 0 0 0
6.7891 -6.9453e-05 -0.0015863 0.005111 0.0015664 0 0.0011242 0.0010927 -0.0058303 0.0038614 -0.0029862 -0.0018908 0.057711 0 0 0 0 0 0 0 0 0 0 0 0 0 0 0 0 0 0 0 -0.0032276 0 0 0 0 0 0
6.793 0.001873 -0.0011293 0.0046609 0.0030493 0 0.0020268 0.0015114 -0.0015503 0.0033473 -0.0034458 -0.0026585 0.041018 0 0 0 0 0 0 0 0 0 0 0 0 0 0 0 0 0 0 0 -0.0052198 0 0 0 0 0 0
6.7969 0.0031545 -0.0001544 0.0035008 0.0030503 0 0.0027707 0.0012062 0.0028384 0.0014764 -0.0037101 -9.9248e-05 0.011568 0 0 0 0 0 0 0 0 0 0 0 0 0 0 0 0 0 0 0 -0.0056184 0 0 0 0 0 0
6.8008 0.0038778 0.00083547 0.0027763 0.00037819 0 0.0017693 -0.00064644 0.0024871 -0.00091575 -0.0050663 0.0041986 -0.012052 0 0 0 0 0 0 0 0 0 0 0 0 0 0 0 0 0 0 0 -0.0043806 0 0 0 0 0 0
6.8047 0.0041658 0.0014662 0.0025699 -0.0037735 0 -0.00069225 -0.003256 -0.002222 -0.0022599 -0.0067766 0.0065837 -0.018962 0 0 0 0 0 0 0 0 0 0 0 0 0 0 0 0 0 0 0 -0.0018465 0 0 0 0 0 0
6.8086 0.00387 0.0016684 0.0015944 -0.0065961 0 -0.0024768 -0.0045206 -0.0062408 -0.0016822 -0.006645 0.0047033 -0.015287 0 0 0 0 0 0 0 0 0 0 0 0 0 0 0 0 0 0 0 0.0011962 0 0 0 0 0 0
6.8125 0.0027463 0.0015053 -0.0016962 -0.00616 0 -0.0019537 -0.0030987 -0.0054806 -7.2671e-07 -0.0038617 -0.00023114 -0.015706 0 0 0 0 0 0 0 0 0 0 0 0 0 0 0 0 0 0 0 0.0035496 0 0 0 0 0 0
6.8164 0.00092713 0.00094102 -0.0073642 -0.0031893 0 -1.0391e-05 -1.1474e-05 -0.0012073 0.0010422 -0.00051563 -0.0045253 -0.026624 0 0 0 0 0 0 0 0 0 0 0 0 0 0 0 0 0 0 0 0.0042331 0 0 0 0 0 0
6.8203 -0.00088812 -0.00010971 -0.013143 -0.00032837 0 0.00080486 0.002202 0.0015882 0.00063721 0.00041349 -0.0053155 -0.039276 0 0 0 0 0 0 0 0 0 0 0 0 0 0 0 0 0 0 0 0.0033634 0 0 0 0 0 0
6.8242 -0.0018757 -0.0014797 -0.015503 0.00035652 0 -0.00076147 0.0020458 -0.00021019 -0.00022661 -0.001559 -0.0028606 -0.039979 0 0 0 0 0 0 0 0 0 0 0 0 0 0 0 0 0 0 0 0.0022619 0 0 0 0 0 0
6.8281 -0.0018247 -0.0025903 -0.012124 -0.00085449 0 -0.0030089 0.00053486 -0.0046437 3.4497e-05 -0.0037282 0.00020487 -0.025922 0 0 0 0 0 0 0 0 0 0 0 0 0 0 0 0 0 0 0 0.0023404 0 0 0 0 0 0
6.832 -0.0014081 -0.0027431 -0.0039315 -0.0019569 0 -0.0030266 -0.00013121 -0.0072122 0.0016287 -0.0032414 0.0015509 -0.0089573 0 0 0 0 0 0 0 0 0 0 0 0 0 0 0 0 0 0 0 0.0037132 0 0 0 0 0 0
6.8359 -0.0015927 -0.0016877 0.0050685 -0.0014084 0 -2.9632e-05 0.00079141 -0.0058514 0.0029363 -0.00042431 0.00096405 -0.003272 0 0 0 0 0 0 0 0 0 0 0 0 0 0 0 0 0 0 0 0.0050184 0 0 0 0 0 0
6.8398 -0.0026623 6.0677e-05 0.010298 0.00042624 0 0.0035294 0.0017006 -0.0026154 0.0022033 0.001583 -0.00020391 -0.010565 0 0 0 0 0 0 0 0 0 0 0 0 0 0 0 0 0 0 0 0.0047528 0 0 0 0 0 0
6.8438 -0.0038029 0.0015052 0.0096614 0.0019011 0 0.004487 0.00060902 -0.00062587 -0.00044518 0.00057439 -0.00085617 -0.018913 0 0 0 0 0 0 0 0 0 0 0 0 0 0 0 0 0 0 0 0.0027395 0 0 0 0 0 0
6.8477 -0.0037314 0.0018532 0.0047792 0.0018789 0 0.0023699 -0.0022891 -0.00044599 -0.002923 -0.0019787 -0.0011007 -0.016333 0 0 0 0 0 0 0 0 0 0 0 0 0 0 0 0 0 0 0 0.0001532 0 0 0 0 0 0
6.8516 -0.0018458 0.0010418 -0.00056531 0.00072263 0 -0.00019412 -0.004507 -0.00024304 -0.0031733 -0.0025352 -0.0015444 -0.0040236 0 0 0 0 0 0 0 0 0 0 0 0 0 0 0 0 0 0 0 -0.0018358 0 0 0 0 0 0
6.8555 0.0011644 -0.00029015 -0.0034252 -0.00037562 0 -0.00054285 -0.0039017 0.00098662 -0.0011252 0.00030482 -0.0020956 0.0050472 0 0 0 0 0 0 0 0 0 0 0 0 0 0 0 0 0 0 0 -0.0031462 0 0 0 0 0 0
6.8594 0.0038196 -0.0012842 -0.0036273 -0.0007437 0 0.0010028 -0.0011217 0.0017085 0.0013716 0.0039146 -0.0018033 0.00044437 0 0 0 0 0 0 0 0 0 0 0 0 0 0 0 0 0 0 0 -0.0043252 0 0 0 0 0 0
6.8633 0.004985 -0.001377 -0.003151 -0.00071963 0 0.0016659 0.00097979 5.7069e-05 0.0023815 0.0044281 0.00011076 -0.014061 0 0 0 0 0 0 0 0 0 0 0 0 0 0 0 0 0 0 0 -0.005237 0 0 0 0 0 0
6.8672 0.0046053 -0.00052583 -0.0037633 -0.00093162 0 -0.00032842 0.0004139 -0.0029788 0.0014764 0.0011246 0.0032228 -0.023658 0 0 0 0 0 0 0 0 0 0 0 0 0 0 0 0 0 0 0 -0.0047558 0 0 0 0 0 0
6.8711 0.003457 0.00086856 -0.0052256 -0.0014114 0 -0.0034224 -0.0017883 -0.0039255 -0.00034754 -0.0025994 0.0059604 -0.01681 0 0 0 0 0 0 0 0 0 0 0 0 0 0 0 0 0 0 0 -0.0021396 0 0 0 0 0 0
6.875 0.0023021 0.0021842 -0.0057131 -0.0016101 0 -0.0043144 -0.0027427 -0.00088761 -0.0018829 -0.0028243 0.0066241 0.0040597 0 0 0 0 0 0 0 0 0 0 0 0 0 0 0 0 0 0 0 0.0014723 0 0 0 0 0 0
6.8789 0.0013187 0.0028381 -0.003907 -0.0011752 0 -0.0017156 -0.00089355 0.0035621 -0.0025263 0.00076449 0.0044497 0.02544 0 0 0 0 0 0 0 0 0 0 0 0 0 0 0 0 0 0 0 0.0035125 0 0 0 0 0 0
6.8828 0.00026608 0.0025464 -0.00061511 -0.00043426 0 0.00204 0.0023161 0.004672 -0.0021047 0.0047631 5.2088e-05 0.034966 0 0 0 0 0 0 0 0 0 0 0 0 0 0 0 0 0 0 0 0.0023909 0 0 0 0 0 0
6.8867 -0.00096361 0.001491 0.0017436 1.9917e-05 0 0.0034268 0.004048 0.00086267 -0.00051155 0.0058381 -0.0047606 0.030755 0 0 0 0 0 0 0 0 0 0 0 0 0 0 0 0 0 0 0 -0.00058868 0 0 0 0 0 0
6.8906 -0.0020788 0.00024018 0.0013841 8.4207e-05 0 0.0014892 0.0030572 -0.0040628 0.0020487 0.0039706 -0.0076401 0.020656 0 0 0 0 0 0 0 0 0 0 0 0 0 0 0 0 0 0 0 -0.0021054 0 0 0 0 0 0
6.8945 -0.0026622 -0.0006061 -0.00095883 0.00025165 0 -0.0012642 0.00077906 -0.0048294 0.004626 0.0016707 -0.0068188 0.014629 0 0 0 0 0 0 0 0 0 0 0 0 0 0 0 0 0 0 0 5.6518e-05 0 0 0 0 0 0
6.8984 -0.0026031 -0.00081757 -0.002331 0.0009053 0 -0.0017317 -0.00046305 -0.00060384 0.0059226 0.0005801 -0.0024313 0.017939 0 0 0 0 0 0 0 0 0 0 0 0 0 0 0 0 0 0 0 0.0047185 0 0 0 0 0 0
6.9023 -0.0021728 -0.00064788 7.1912e-05 0.0016787 0 0.00046465 8.9518e-05 0.0038391 0.0055213 -0.00021373 0.0029316 0.028969 0 0 0 0 0 0 0 0 0 0 0 0 0 0 0 0 0 0 0 0.0082466 0 0 0 0 0 0
6.9063 -0.0016789 -0.00056075 0.006406 0.0017385 0 0.0028594 0.0012029 0.0032406 0.0045542 -0.0022548 0.0054587 0.040562 0 0 0 0 0 0 0 0 0 0 0 0 0 0 0 0 0 0 0 0.0078301 0 0 0 0 0 0
6.9102 -0.0011228 -0.0008236 0.013628 0.00075251 0 0.0030762 0.0013792 -0.0023736 0.0046707 -0.0049188 0.0028366 0.043546 0 0 0 0 0 0 0 0 0 0 0 0 0 0 0 0 0 0 0 0.0038402 0 0 0 0 0 0
6.9141 -0.00025871 -0.0013305 0.017377 -0.00055976 0 0.0012905 0.00048114 -0.0077288 0.0060863 -0.0055744 -0.0036009 0.032611 0 0 0 0 0 0 0 0 0 0 0 0 0 0 0 0 0 0 0 -0.00090512 0 0 0 0 0 0
6.918 0.0010251 -0.0017568 0.014892 -0.0010039 0 -0.0004454 -0.0005338 -0.0080143 0.0068891 -0.0027863 -0.0094621 0.012541 0 0 0 0 0 0 0 0 0 0 0 0 0 0 0 0 0 0 0 -0.003885 0 0 0 0 0 0
6.9219 0.0024395 -0.0018254 0.0068658 -8.2408e-05 0 -0.0008562 -0.0010808 -0.0037986 0.0047303 0.0013367 -0.010601 -0.0014934 0 0 0 0 0 0 0 0 0 0 0 0 0 0 0 0 0 0 0 -0.0046973 0 0 0 0 0 0
6.9258 0.0034449 -0.0014339 -0.0029792 0.0014486 0 -0.00074915 -0.0015968 0.00016359 -0.00058032 0.0028072 -0.0064439 0.0058024 0 0 0 0 0 0 0 0 0 0 0 0 0 0 0 0 0 0 0 -0.0044374 0 0 0 0 0 0
6.9297 0.0036658 -0.00063479 -0.010168 0.0022208 0 -0.001565 -0.0026508 0.00041447 -0.0063171 -0.00011834 -0.00030971 0.034691 0 0 0 0 0 0 0 0 0 0 0 0 0 0 0 0 0 0 0 -0.0039239 0 0 0 0 0 0
6.9336 0.0031592 0.00037616 -0.012046 0.0014501 0 -0.0032265 -0.0038787 -0.0018926 -0.008967 -0.0049768 0.0036088 0.065037 0 0 0 0 0 0 0 0 0 0 0 0 0 0 0 0 0 0 0 -0.0030226 0 0 0 0 0 0
6.9375 0.0023109 0.0012358 -0.0090551 -0.00045053 0 -0.004082 -0.0042746 -0.0032439 -0.0073063 -0.0075957 0.0037899 0.070155 0 0 0 0 0 0 0 0 0 0 0 0 0 0 0 0 0 0 0 -0.0015765 0 0 0 0 0 0
6.9414 0.0015078 0.001526 -0.0040715 -0.0023034 0 -0.00299 -0.0034857 -0.0022301 -0.0034235 -0.0063016 0.0021632 0.04079 0 0 0 0 0 0 0 0 0 0 0 0 0 0 0 0 0 0 0 -0.00033728 0 0 0 0 0 0
6.9453 0.00089282 0.0011023 -0.00037908 -0.0030876 0 -0.00085841 -0.0023464 -0.00064736 -0.00072999 -0.0032151 0.0016501 -0.003396 0 0 0 0 0 0 0 0 0 0 0 0 0 0 0 0 0 0 0 -0.00041152 0 0 0 0 0 0
6.9492 0.00035095 0.00036122 0.00038499 -0.0025126 0 0.00036537 -0.0018351 -0.00034283 -0.00096945 -0.0014471 0.0031608 -0.02878 0 0 0 0 0 0 0 0 0 0 0 0 0 0 0 0 0 0 0 -0.0018025 0 0 0 0 0 0
6.9531 -0.0003484 3.5475e-05 -0.00095504 -0.00096624 0 4.7371e-05 -0.0017511 -0.00039444 -0.0030441 -0.0016582 0.0050551 -0.017574 0 0 0 0 0 0 0 0 0 0 0 0 0 0 0 0 0 0 0 -0.0029826 0 0 0 0 0 0
6.957 -0.0013735 0.00051062 -0.0019763 0.00082758 0 -0.00036927 -0.00091494 0.0014247 -0.0044509 -0.0018818 0.0053011 0.016008 0 0 0 0 0 0 0 0 0 0 0 0 0 0 0 0 0 0 0 -0.0023032 0 0 0 0 0 0
6.9609 -0.0026574 0.0012847 -0.00055012 0.0020955 0 0.00080436 0.0011997 0.0048162 -0.0036005 -0.0004311 0.003771 0.040012 0 0 0 0 0 0 0 0 0 0 0 0 0 0 0 0 0 0 0 0.0002116 0 0 0 0 0 0
6.9648 -0.0037739 0.0012602 0.0035498 0.0022614 0 0.0032889 0.0034418 0.0061802 -0.00083505 0.0018837 0.002205 0.035788 0 0 0 0 0 0 0 0 0 0 0 0 0 0 0 0 0 0 0 0.0027512 0 0 0 0 0 0
6.9688 -0.0040128 -0.00019756 0.0084344 0.001261 0 0.0049821 0.0040499 0.0027018 0.0023389 0.0028794 0.00209 0.014395 0 0 0 0 0 0 0 0 0 0 0 0 0 0 0 0 0 0 0 0.0034908 0 0 0 0 0 0
6.9727 -0.0027814 -0.0024039 0.011426 -0.00027968 0 0.0043595 0.0027239 -0.0033767 0.0045728 0.0018657 0.0029483 0.0019038 0 0 0 0 0 0 0 0 0 0 0 0 0 0 0 0 0 0 0 0.0022986 0 0 0 0 0 0
6.9766 -0.00016866 -0.0036772 0.010976 -0.0013622 0 0.0022625 0.0011807 -0.0060501 0.0052941 0.00055988 0.0029332 0.010011 0 0 0 0 0 0 0 0 0 0 0 0 0 0 0 0 0 0 0 0.00054554 0 0 0 0 0 0
6.9805 0.0028099 -0.0027433 0.0077833 -0.0013771 0 0.00092314 0.0013191 -0.001871 0.0045525 0.00091642 0.00098768 0.024098 0 0 0 0 0 0 0 0 0 0 0 0 0 0 0 0 0 0 0 -0.0005751 0 0 0 0 0 0
6.9844 0.0046835 3.4411e-05 0.0042639 -0.00064935 0 0.0014028 0.0030174 0.0056778 0.0027718 0.0026724 -0.0018605 0.021646 0 0 0 0 0 0 0 0 0 0 0 0 0 0 0 0 0 0 0 -0.0011343 0 0 0 0 0 0
6.9883 0.0045274 0.0028279 0.0027307 -0.00013195 0 0.0025178 0.0042139 0.0092624 0.00069265 0.0037705 -0.0034656 0.00014303 0 0 0 0 0 0 0 0 0 0 0 0 0 0 0 0 0 0 0 -0.0017567 0 0 0 0 0 0
6.9922 0.00272 0.0038502 0.0036363 -0.00043024 0 0.0024745 0.0033257 0.0054234 -0.00083399 0.0031553 -0.0027108 -0.017567 0 0 0 0 0 0 0 0 0 0 0 0 0 0 0 0 0 0 0 -0.0022273 0 0 0 0 0 0
6.9961 0.00073325 0.0028029 0.0052713 -0.0011219 0 0.0011289 0.0012286 -0.0015261 -0.0013713 0.0023348 -0.00058205 -0.0080772 0 0 0 0 0 0 0 0 0 0 0 0 0 0 0 0 0 0 0 -0.0014047 0 0 0 0 0 0
7 1.7356e-05 0.00092537 0.0052507 -0.0011357 0 7.6861e-05 0.00039761 -0.0040294 -0.0012409 0.0035287 0.00082628 0.024076 0 0 0 0 0 0 0 0 0 0 0 0 0 0 0 0 0 0 0 0.0012517 0 0 0 0 0 0
7.0039 0.000873 -0.00030369 0.0026826 0.00013515 0 0.00053293 0.0020905 0.00054225 -0.0011404 0.0065473 0.00022098 0.046517 0 0 0 0 0 0 0 0 0 0 0 0 0 0 0 0 0 0 0 0.0044313 0 0 0 0 0 0
7.0078 0.0022748 -0.00045451 -0.00077914 0.0021262 0 0.0017296 0.0048202 0.0070855 -0.0013334 0.0083983 -0.0019348 0.030252 0 0 0 0 0 0 0 0 0 0 0 0 0 0 0 0 0 0 0 0.0058249 0 0 0 0 0 0
7.0117 0.0027824 -0.00019411 -0.0020573 0.0035617 0 0.0019075 0.0059266 0.0084301 -0.0013793 0.0064991 -0.0040572 -0.019403 0 0 0 0 0 0 0 0 0 0 0 0 0 0 0 0 0 0 0 0.004465 0 0 0 0 0 0
7.0156 0.0017168 -0.00023971 0.00075922 0.0036252 0 0.00066143 0.0044429 0.0031427 -0.00082691 0.0018843 -0.0047234 -0.064822 0 0 0 0 0 0 0 0 0 0 0 0 0 0 0 0 0 0 0 0.0019707 0 0 0 0 0 0
7.0195 -0.0004029 -0.00048649 0.0064572 0.0026547 0 -0.00039953 0.0019346 -0.0031353 -5.6571e-05 -0.0015654 -0.0034051 -0.070174 0 0 0 0 0 0 0 0 0 0 0 0 0 0 0 0 0 0 0 0.0010659 0 0 0 0 0 0
7.0234 -0.0024276 -0.0002653 0.011198 0.0017124 0 0.000327 0.00041866 -0.0040558 -9.0211e-05 -0.0013354 -0.00044898 -0.033951 0 0 0 0 0 0 0 0 0 0 0 0 0 0 0 0 0 0 0 0.0027326 0 0 0 0 0 0
7.0273 -0.0035034 0.00065124 0.011354 0.0015576 0 0.0021893 -2.6985e-05 0.00064154 -0.0013501 0.00079449 0.003131 0.01173 0 0 0 0 0 0 0 0 0 0 0 0 0 0 0 0 0 0 0 0.0050265 0 0 0 0 0 0
7.0313 -0.0035013 0.0015276 0.0064851 0.0020796 0 0.0027713 -0.0010039 0.005288 -0.002751 0.0006481 0.0057967 0.032569 0 0 0 0 0 0 0 0 0 0 0 0 0 0 0 0 0 0 0 0.004935 0 0 0 0 0 0
7.0352 -0.0027246 0.0013025 -8.7558e-05 0.0026254 0 0.00080715 -0.0032149 0.0047269 -0.0023938 -0.0035247 0.0059893 0.021869 0 0 0 0 0 0 0 0 0 0 0 0 0 0 0 0 0 0 0 0.0014264 0 0 0 0 0 0
7.0391 -0.0014097 -0.00025724 -0.003769 0.0026855 0 -0.0019539 -0.004886 -0.00041572 0.00058475 -0.0086919 0.0032316 0.00080382 0 0 0 0 0 0 0 0 0 0 0 0 0 0 0 0 0 0 0 -0.003438 0 0 0 0 0 0
7.043 0.00037078 -0.0021351 -0.0022813 0.0021804 0 -0.0024556 -0.0034747 -0.0051275 0.0048656 -0.0099579 -0.00095439 -0.0069703 0 0 0 0 0 0 0 0 0 0 0 0 0 0 0 0 0 0 0 -0.0063947 0 0 0 0 0 0
7.0469 0.0023707 -0.0028709 0.0026149 0.0012382 0 7.8318e-05 0.0010491 -0.0057363 0.007795 -0.0057226 -0.0035854 0.0019853 0 0 0 0 0 0 0 0 0 0 0 0 0 0 0 0 0 0 0 -0.0058466 0 0 0 0 0 0
7.0508 0.0039317 -0.001823 0.0066863 -2.8795e-05 0 0.0028699 0.005289 -0.0032257 0.0074944 0.00048791 -0.002399 0.012452 0 0 0 0 0 0 0 0 0 0 0 0 0 0 0 0 0 0 0 -0.0028832 0 0 0 0 0 0
7.0547 0.0042848 0.00031281 0.0066777 -0.0014112 0 0.002417 0.0054152 -0.0010284 0.0042457 0.003477 0.0019424 0.010431 0 0 0 0 0 0 0 0 0 0 0 0 0 0 0 0 0 0 0 0.00020036 0 0 0 0 0 0
7.0586 0.003204 0.0021344 0.0026905 -0.0024401 0 -0.0015305 0.0011315 -0.00084575 1.3854e-05 0.0014115 0.0058077 -0.0021256 0 0 0 0 0 0 0 0 0 0 0 0 0 0 0 0 0 0 0 0.0019836 0 0 0 0 0 0
7.0625 0.0013493 0.0026225 -0.0023832 -0.0026277 0 -0.0053688 -0.0037144 -0.0016605 -0.0031445 -0.0027565 0.0052398 -0.012071 0 0 0 0 0 0 0 0 0 0 0 0 0 0 0 0 0 0 0 0.002497 0 0 0 0 0 0
7.0664 -0.00013591 0.0017179 -0.0055677 -0.0019874 0 -0.0053059 -0.0047511 -0.0023497 -0.0042086 -0.0045984 -0.00069836 -0.011015 0 0 0 0 0 0 0 0 0 0 0 0 0 0 0 0 0 0 0 0.0022415 0 0 0 0 0 0
7.0703 -0.00049791 8.8682e-05 -0.0060681 -0.0011667 0 -0.0013796 -0.0012447 -0.0036433 -0.0032213 -0.0024776 -0.0087579 -0.0037054 0 0 0 0 0 0 0 0 0 0 0 0 0 0 0 0 0 0 0 0.0013057 0 0 0 0 0 0
7.0742 4.5928e-05 -0.0014464 -0.005198 -0.00083842 0 0.0025713 0.0034661 -0.0065024 -0.00087025 0.0014586 -0.013679 -0.00092467 0 0 0 0 0 0 0 0 0 0 0 0 0 0 0 0 0 0 0 -0.00029457 0 0 0 0 0 0
7.0781 0.00054164 -0.0022915 -0.0044346 -0.00092089 0 0.0029374 0.0055131 -0.0092943 0.0016681 0.0039004 -0.012019 -0.0066641 0 0 0 0 0 0 0 0 0 0 0 0 0 0 0 0 0 0 0 -0.0017886 0 0 0 0 0 0
7.082 0.00014421 -0.0021692 -0.0037758 -0.00058453 0 -3.6885e-05 0.0041349 -0.0082835 0.0028795 0.0033876 -0.0045873 -0.014043 0 0 0 0 0 0 0 0 0 0 0 0 0 0 0 0 0 0 0 -0.0018237 0 0 0 0 0 0
7.0859 -0.0011585 -0.0011736 -0.0020557 0.00078432 0 -0.0028388 0.0017524 -0.0018651 0.001699 0.00091085 0.0042963 -0.013143 0 0 0 0 0 0 0 0 0 0 0 0 0 0 0 0 0 0 0 0.00016527 0 0 0 0 0 0
7.0898 -0.0025349 0.00016899 0.0012353 0.0026628 0 -0.0025586 0.0008939 0.0063419 -0.0013659 -0.0015826 0.0098837 -0.0011084 0 0 0 0 0 0 0 0 0 0 0 0 0 0 0 0 0 0 0 0.0029011 0 0 0 0 0 0
7.0938 -0.0029712 0.001074 0.0046436 0.0036558 0 0.00030699 0.0016096 0.0099715 -0.0041019 -0.0026233 0.0099441 0.015799 0 0 0 0 0 0 0 0 0 0 0 0 0 0 0 0 0 0 0 0.0039861 0 0 0 0 0 0
7.0977 -0.0020296 0.0010089 0.0054786 0.0028563 0 0.002896 0.001989 0.0061116 -0.0041971 -0.0015413 0.0056296 0.02855 0 0 0 0 0 0 0 0 0 0 0 0 0 0 0 0 0 0 0 0.001972 0 0 0 0 0 0
7.1016 -0.00012414 0.0001749 0.0020636 0.00090892 0 0.0032006 0.00070123 -0.0014012 -0.0014169 0.0015339 0.00015397 0.032361 0 0 0 0 0 0 0 0 0 0 0 0 0 0 0 0 0 0 0 -0.0022323 0 0 0 0 0 0
7.1055 0.0018212 -0.00057513 -0.0045512 -0.00046377 0 0.0017098 -0.0015453 -0.0055366 0.001892 0.0052762 -0.0033659 0.028221 0 0 0 0 0 0 0 0 0 0 0 0 0 0 0 0 0 0 0 -0.0060673 0 0 0 0 0 0
7.1094 0.003003 -0.00044115 -0.011052 -0.00011471 0 6.8124e-05 -0.0030422 -0.0029517 0.0028223 0.0071865 -0.0034504 0.019875 0 0 0 0 0 0 0 0 0 0 0 0 0 0 0 0 0 0 0 -0.0074551 0 0 0 0 0 0
7.1133 0.0031888 0.00060612 -0.014168 0.0013755 0 -0.0010413 -0.003023 0.0030472 0.00066936 0.0051428 -0.00057372 0.010802 0 0 0 0 0 0 0 0 0 0 0 0 0 0 0 0 0 0 0 -0.0062842 0 0 0 0 0 0
7.1172 0.0027243 0.0017915 -0.012847 0.0022765 0 -0.0020866 -0.0021664 0.0063863 -0.0023514 -0.0003383 0.0034899 0.0033297 0 0 0 0 0 0 0 0 0 0 0 0 0 0 0 0 0 0 0 -0.003982 0 0 0 0 0 0
7.1211 0.0021678 0.0022288 -0.0085378 0.0014356 0 -0.0031197 -0.0013849 0.004443 -0.0032545 -0.0056643 0.0067022 -0.0014037 0 0 0 0 0 0 0 0 0 0 0 0 0 0 0 0 0 0 0 -0.0019097 0 0 0 0 0 0
7.125 0.0018421 0.001665 -0.0036077 -0.00063406 0 -0.0030006 -0.00069898 -3.9639e-05 -0.0011694 -0.0068323 0.0076742 -0.0037801 0 0 0 0 0 0 0 0 0 0 0 0 0 0 0 0 0 0 0 -0.00033307 0 0 0 0 0 0
7.1289 0.0016174 0.00059171 0.0004745 -0.0023717 0 -0.00079861 0.00041371 -0.0027268 0.0019397 -0.0030698 0.0061387 -0.005389 0 0 0 0 0 0 0 0 0 0 0 0 0 0 0 0 0 0 0 0.0011878 0 0 0 0 0 0
7.1328 0.0010703 -0.00028529 0.0035926 -0.0027343 0 0.0023761 0.0018957 -0.0022859 0.0033367 0.0022861 0.0028699 -0.0072999 0 0 0 0 0 0 0 0 0 0 0 0 0 0 0 0 0 0 0 0.0027752 0 0 0 0 0 0
7.1367 -8.9783e-05 -0.00061842 0.0060421 -0.0020273 0 0.0038123 0.0028746 -0.00078227 0.0021324 0.0048738 -0.00082435 -0.008617 0 0 0 0 0 0 0 0 0 0 0 0 0 0 0 0 0 0 0 0.0038866 0 0 0 0 0 0
7.1406 -0.0016534 -0.00052835 0.0075544 -0.0012666 0 0.0019581 0.0026642 -0.00035085 -0.00014629 0.0033367 -0.0037139 -0.0076454 0 0 0 0 0 0 0 0 0 0 0 0 0 0 0 0 0 0 0 0.0039682 0 0 0 0 0 0
7.1445 -0.0029232 -0.00032497 0.007496 -0.00099009 0 -0.0015426 0.0016131 -0.00079852 -0.0013136 0.00015496 -0.0050537 -0.0048307 0 0 0 0 0 0 0 0 0 0 0 0 0 0 0 0 0 0 0 0.0032209 0 0 0 0 0 0
7.1484 -0.0031649 -0.00025982 0.005961 -0.00090584 0 -0.0031655 0.00060148 -0.00086593 -0.00053946 -0.0014267 -0.0047045 -0.0035593 0 0 0 0 0 0 0 0 0 0 0 0 0 0 0 0 0 0 0 0.0025138 0 0 0 0 0 0
7.1523 -0.0021783 -0.00050557 0.0043224 -0.00061861 0 -0.0010763 -0.00016084 -0.00080468 0.0013439 -0.00085096 -0.0030803 -0.0067368 0 0 0 0 0 0 0 0 0 0 0 0 0 0 0 0 0 0 0 0.0025083 0 0 0 0 0 0
7.1563 -0.00051096 -0.0011641 0.004295 -0.00035734 0 0.0028718 -0.0013572 -0.0023406 0.0030973 -0.00033065 -0.0010116 -0.012475 0 0 0 0 0 0 0 0 0 0 0 0 0 0 0 0 0 0 0 0.0029421 0 0 0 0 0 0
7.1602 0.00091802 -0.0021079 0.006258 -0.00071558 0 0.0049647 -0.0033896 -0.0058769 0.0041972 -0.0017906 0.00052482 -0.014411 0 0 0 0 0 0 0 0 0 0 0 0 0 0 0 0 0 0 0 0.002832 0 0 0 0 0 0
7.1641 0.001515 -0.0028375 0.0086212 -0.0017379 0 0.0033403 -0.0053536 -0.0088546 0.0047303 -0.0044361 0.0008466 -0.007468 0 0 0 0 0 0 0 0 0 0 0 0 0 0 0 0 0 0 0 0.0013904 0 0 0 0 0 0
7.168 0.0014437 -0.0027072 0.0091251 -0.0025795 0 -0.00038019 -0.0057364 -0.0080603 0.004652 -0.0057567 -2.3921e-05 0.0067653 0 0 0 0 0 0 0 0 0 0 0 0 0 0 0 0 0 0 0 -0.0012183 0 0 0 0 0 0
7.1719 0.0013997 -0.0014921 0.0069183 -0.0023042 0 -0.0030948 -0.004251 -0.0035541 0.0036127 -0.0045999 -0.0013376 0.021151 0 0 0 0 0 0 0 0 0 0 0 0 0 0 0 0 0 0 0 -0.0039218 0 0 0 0 0 0
7.1758 0.001912 0.00025192 0.003272 -0.00096083 0 -0.0034023 -0.0025319 0.00070237 0.0015428 -0.0025553 -0.0021254 0.029558 0 0 0 0 0 0 0 0 0 0 0 0 0 0 0 0 0 0 0 -0.0054561 0 0 0 0 0 0
7.1797 0.0028021 0.0015309 9.6949e-05 0.00036385 0 -0.0024868 -0.0025233 0.00086703 -0.00093701 -0.0020357 -0.0018902 0.03147 0 0 0 0 0 0 0 0 0 0 0 0 0 0 0 0 0 0 0 -0.005126 0 0 0 0 0 0
7.1836 0.0033068 0.0017466 -0.0021675 0.00066824 0 -0.0021373 -0.0041917 -0.002453 -0.0029456 -0.0034191 -0.00089258 0.029742 0 0 0 0 0 0 0 0 0 0 0 0 0 0 0 0 0 0 0 -0.0030986 0 0 0 0 0 0
7.1875 0.002766 0.0012032 -0.0048557 8.6881e-05 0 -0.002571 -0.0052948 -0.0047138 -0.0040773 -0.0046502 0.00022976 0.025175 0 0 0 0 0 0 0 0 0 0 0 0 0 0 0 0 0 0 0 -0.0001834 0 0 0 0 0 0
7.1914 0.0012452 0.00072834 -0.0089791 -0.00034342 0 -0.0025763 -0.0037516 -0.0025075 -0.0044649 -0.0036729 0.0011188 0.015671 0 0 0 0 0 0 0 0 0 0 0 0 0 0 0 0 0 0 0 0.0026097 0 0 0 0 0 0
7.1953 -0.00048092 0.00078367 -0.012947 6.9921e-05 0 -0.001423 -7.7063e-05 0.0025013 -0.0041343 -0.00074227 0.001946 0.0016453 0 0 0 0 0 0 0 0 0 0 0 0 0 0 0 0 0 0 0 0.0044383 0 0 0 0 0 0
7.1992 -0.0015624 0.001024 -0.012977 0.00088776 0 8.7923e-05 0.0029491 0.0053534 -0.0026661 0.0020002 0.0029938 -0.0097053 0 0 0 0 0 0 0 0 0 0 0 0 0 0 0 0 0 0 0 0.0048227 0 0 0 0 0 0
7.2031 -0.0017333 0.00079493 -0.006489 0.0011478 0 0.00074464 0.0031588 0.0033388 0.00017442 0.0029165 0.0040548 -0.0088397 0 0 0 0 0 0 0 0 0 0 0 0 0 0 0 0 0 0 0 0.0037393 0 0 0 0 0 0
7.207 -0.001408 6.2435e-06 0.0045999 0.00063276 0 0.00064089 0.0012537 -0.00099839 0.0035763 0.0022738 0.0043975 0.0057882 0 0 0 0 0 0 0 0 0 0 0 0 0 0 0 0 0 0 0 0.0016905 0 0 0 0 0 0
7.2109 -0.0011833 -0.00063757 0.014298 0.00023226 0 0.001165 -8.703e-05 -0.0027609 0.005912 0.0012627 0.0034753 0.023232 0 0 0 0 0 0 0 0 0 0 0 0 0 0 0 0 0 0 0 -0.00032213 0 0 0 0 0 0
7.2148 -0.0012667 -0.00036924 0.01698 0.00088141 0 0.0031925 0.00078477 -9.9138e-05 0.0061735 0.00033824 0.0016847 0.028701 0 0 0 0 0 0 0 0 0 0 0 0 0 0 0 0 0 0 0 -0.0011204 0 0 0 0 0 0
7.2188 -0.0013684 0.0007235 0.012058 0.0022971 0 0.0057674 0.0027885 0.0040131 0.0050911 -0.00080245 0.00026539 0.018112 0 0 0 0 0 0 0 0 0 0 0 0 0 0 0 0 0 0 0 -2.926e-05 0 0 0 0 0 0
7.2227 -0.0010832 0.001635 0.0044436 0.0030862 0 0.0070089 0.0035842 0.0053807 0.0044674 -0.0018246 0.00022306 0.0030469 0 0 0 0 0 0 0 0 0 0 0 0 0 0 0 0 0 0 0 0.0024386 0 0 0 0 0 0
7.2266 -0.0003097 0.0013743 0.00018365 0.0022611 0 0.0061983 0.0023827 0.0031706 0.0052229 -0.0013395 0.001239 -0.00059424 0 0 0 0 0 0 0 0 0 0 0 0 0 0 0 0 0 0 0 0.0045647 0 0 0 0 0 0
7.2305 0.00071815 -5.2337e-05 0.0012488 0.00049489 0 0.0044932 0.00078218 0.00031315 0.0062864 0.0013914 0.001753 0.010693 0 0 0 0 0 0 0 0 0 0 0 0 0 0 0 0 0 0 0 0.0044509 0 0 0 0 0 0
7.2344 0.001741 -0.0016254 0.0043356 -0.0004041 0 0.0033982 0.00073272 -0.00025254 0.0057008 0.0046791 0.000377 0.0237 0 0 0 0 0 0 0 0 0 0 0 0 0 0 0 0 0 0 0 0.0015518 0 0 0 0 0 0
7.2383 0.002702 -0.0022617 0.0046253 0.00062265 0 0.0029268 0.0021367 0.0012611 0.0028416 0.0053838 -0.0025931 0.021927 0 0 0 0 0 0 0 0 0 0 0 0 0 0 0 0 0 0 0 -0.0025718 0 0 0 0 0 0
7.2422 0.0036037 -0.0017398 0.00066113 0.0026454 0 0.0017968 0.002965 0.0024467 -0.00071865 0.0023001 -0.0051212 0.0030353 0 0 0 0 0 0 0 0 0 0 0 0 0 0 0 0 0 0 0 -0.0051974 0 0 0 0 0 0
7.2461 0.0041871 -0.00071222 -0.0044268 0.0035657 0 -0.00056236 0.0017164 0.0020413 -0.0027301 -0.0018448 -0.0051343 -0.018042 0 0 0 0 0 0 0 0 0 0 0 0 0 0 0 0 0 0 0 -0.0045486 0 0 0 0 0 0
7.25 0.0038997 6.7599e-05 -0.0063356 0.0022184 0 -0.002778 -0.0007428 0.0012446 -0.0025246 -0.0026906 -0.0025289 -0.023695 0 0 0 0 0 0 0 0 0 0 0 0 0 0 0 0 0 0 0 -0.0012782 0 0 0 0 0 0
7.2539 0.0023377 0.00039515 -0.0040302 -0.00041625 0 -0.0028356 -0.0021459 0.0016 -0.0015216 0.0010789 0.00048659 -0.010688 0 0 0 0 0 0 0 0 0 0 0 0 0 0 0 0 0 0 0 0.0021123 0 0 0 0 0 0
7.2578 -0.00020921 0.00051142 -0.00076243 -0.0021337 0 -0.00053505 -0.0014212 0.0025752 -0.0014759 0.0058453 0.0012511 0.0076575 0 0 0 0 0 0 0 0 0 0 0 0 0 0 0 0 0 0 0 0.0034809 0 0 0 0 0 0
7.2617 -0.0027009 0.00053886 -0.00079002 -0.0015835 0 0.0018886 0.00016695 0.0022376 -0.0024987 0.0065145 -0.00088683 0.015351 0 0 0 0 0 0 0 0 0 0 0 0 0 0 0 0 0 0 0 0.0028221 0 0 0 0 0 0
7.2656 -0.0039654 0.0002313 -0.0051459 0.00059512 0 0.0019681 0.00062066 0.00015152 -0.0030599 0.0019129 -0.0038529 0.0084864 0 0 0 0 0 0 0 0 0 0 0 0 0 0 0 0 0 0 0 0.0019083 0 0 0 0 0 0
7.2695 -0.0035242 -0.00065338 -0.010521 0.0025731 0 -0.00032252 -0.00043741 -0.0015285 -0.0018555 -0.0038102 -0.0046812 -0.0035679 0 0 0 0 0 0 0 0 0 0 0 0 0 0 0 0 0 0 0 0.0022221 0 0 0 0 0 0
7.2734 -0.001915 -0.0018484 -0.01213 0.003051 0 -0.0024747 -0.0014748 -0.00059809 0.00065734 -0.0055226 -0.0022438 -0.0094256 0 0 0 0 0 0 0 0 0 0 0 0 0 0 0 0 0 0 0 0.0033486 0 0 0 0 0 0
7.2773 -0.00023701 -0.0026097 -0.0077353 0.0021351 0 -0.0021142 -0.0010815 0.0020707 0.0027262 -0.0025224 0.0017307 -0.0059272 0 0 0 0 0 0 0 0 0 0 0 0 0 0 0 0 0 0 0 0.0034944 0 0 0 0 0 0
7.2813 0.00066936 -0.0023276 0.00069936 0.00076085 0 0.00051496 0.00022302 0.0030748 0.00307 0.00095626 0.0043326 0.0024267 0 0 0 0 0 0 0 0 0 0 0 0 0 0 0 0 0 0 0 0.0015277 0 0 0 0 0 0
7.2852 0.00071792 -0.0010884 0.0087107 -0.0003766 0 0.0029498 0.00062658 0.00056696 0.0018881 0.00065573 0.0041663 0.011137 0 0 0 0 0 0 0 0 0 0 0 0 0 0 0 0 0 0 0 -0.0016879 0 0 0 0 0 0
7.2891 0.00042341 0.00039088 0.0125 -0.0011691 0 0.0031962 -0.00068493 -0.0029793 0.0001968 -0.002962 0.0023796 0.019785 0 0 0 0 0 0 0 0 0 0 0 0 0 0 0 0 0 0 0 -0.0041059 0 0 0 0 0 0
7.293 0.00036865 0.001358 0.010979 -0.0016292 0 0.0016309 -0.0023891 -0.0031305 -0.001363 -0.0054603 0.0010837 0.0285 0 0 0 0 0 0 0 0 0 0 0 0 0 0 0 0 0 0 0 -0.0045557 0 0 0 0 0 0
7.2969 0.0008021 0.0015398 0.005695 -0.0015161 0 0.00016944 -0.0024515 0.0012763 -0.0026994 -0.0036486 0.00095842 0.033403 0 0 0 0 0 0 0 0 0 0 0 0 0 0 0 0 0 0 0 -0.0038054 0 0 0 0 0 0
7.3008 0.001607 0.0011515 -0.00054641 -0.00065725 0 -2.7215e-05 -0.00043873 0.0061664 -0.0034817 0.00080426 0.00068939 0.028776 0 0 0 0 0 0 0 0 0 0 0 0 0 0 0 0 0 0 0 -0.0035095 0 0 0 0 0 0
7.3047 0.0024846 0.00056331 -0.0051399 0.00051513 0 0.00044309 0.0019979 0.0063012 -0.0028543 0.0034231 -0.0011296 0.014308 0 0 0 0 0 0 0 0 0 0 0 0 0 0 0 0 0 0 0 -0.0042408 0 0 0 0 0 0
7.3086 0.0030931 5.9475e-05 -0.0066147 0.001101 0 0.00042357 0.0029814 0.0011398 -0.00042344 0.0020615 -0.0037859 -0.0018255 0 0 0 0 0 0 0 0 0 0 0 0 0 0 0 0 0 0 0 -0.0047794 0 0 0 0 0 0
7.3125 0.0031003 -0.00015122 -0.0050331 0.00060957 0 -0.00018435 0.0023735 -0.0042144 0.0026333 -0.00091964 -0.0046046 -0.0092878 0 0 0 0 0 0 0 0 0 0 0 0 0 0 0 0 0 0 0 -0.0034224 0 0 0 0 0 0
7.3164 0.0022847 9.7763e-05 -0.0018187 -0.00038826 0 -0.00044537 0.001605 -0.0043448 0.0040497 -0.0017721 -0.001675 -0.0053948 0 0 0 0 0 0 0 0 0 0 0 0 0 0 0 0 0 0 0 9.784e-05 0 0 0 0 0 0
7.3203 0.00072461 0.00078125 0.0010572 -0.00070051 0 0.00017054 0.0017749 0.00067399 0.002507 0.00019432 0.0035871 0.002331 0 0 0 0 0 0 0 0 0 0 0 0 0 0 0 0 0 0 0 0.0040972 0 0 0 0 0 0
7.3242 -0.001109 0.0015132 0.0022015 0.00028666 0 0.00097942 0.0024298 0.0054622 -0.00087177 0.0022026 0.0069716 0.0040154 0 0 0 0 0 0 0 0 0 0 0 0 0 0 0 0 0 0 0 0.0063008 0 0 0 0 0 0
7.3281 -0.0025453 0.0016926 0.0014649 0.0019163 0 0.0010168 0.0024158 0.0052424 -0.0033847 0.0019057 0.0050492 -0.0026398 0 0 0 0 0 0 0 0 0 0 0 0 0 0 0 0 0 0 0 0.0056751 0 0 0 0 0 0
7.332 -0.0031041 0.00098389 -0.00037307 0.0028635 0 0.00043576 0.001537 0.00080258 -0.0032542 0.00054007 -0.0014581 -0.010861 0 0 0 0 0 0 0 0 0 0 0 0 0 0 0 0 0 0 0 0.0030526 0 0 0 0 0 0
7.3359 -0.0027584 -0.00030156 -0.0025241 0.0024275 0 0.00040081 0.00080312 -0.0028777 -0.0011602 0.001245 -0.00783 -0.012767 0 0 0 0 0 0 0 0 0 0 0 0 0 0 0 0 0 0 0 0.0002637 0 0 0 0 0 0
7.3398 -0.0018404 -0.0013611 -0.0047615 0.0011517 0 0.0014727 0.00095806 -0.0023932 0.00077603 0.0045556 -0.0090904 -0.0076093 0 0 0 0 0 0 0 0 0 0 0 0 0 0 0 0 0 0 0 -0.0011591 0 0 0 0 0 0
7.3438 -0.00072622 -0.0015206 -0.0071288 0.00014964 0 0.0025798 0.0012819 0.0006774 0.0012921 0.006858 -0.0040329 -0.0014668 0 0 0 0 0 0 0 0 0 0 0 0 0 0 0 0 0 0 0 -0.00065834 0 0 0 0 0 0
7.3477 0.00036322 -0.00075962 -0.009277 -8.4622e-05 0 0.0021146 0.00037966 0.0023211 0.00095938 0.0042519 0.0039597 0.00045954 0 0 0 0 0 0 0 0 0 0 0 0 0 0 0 0 0 0 0 0.0013543 0 0 0 0 0 0
7.3516 0.0012982 0.00032939 -0.010336 -9.4531e-05 0 6.2814e-06 -0.0019019 0.0010979 0.00092687 -0.0024024 0.0097398 -0.00014768 0 0 0 0 0 0 0 0 0 0 0 0 0 0 0 0 0 0 0 0.0037012 0 0 0 0 0 0
7.3555 0.001911 0.0010549 -0.0095806 -0.00071947 0 -0.0018404 -0.0039035 -0.00048712 0.0012069 -0.0074211 0.010148 0.0030002 0 0 0 0 0 0 0 0 0 0 0 0 0 0 0 0 0 0 0 0.0047413 0 0 0 0 0 0
7.3594 0.0020654 0.0011057 -0.0072219 -0.0020714 0 -0.001568 -0.0039038 0.00040338 0.00070122 -0.0059453 0.0056662 0.013095 0 0 0 0 0 0 0 0 0 0 0 0 0 0 0 0 0 0 0 0.0031133 0 0 0 0 0 0
7.3633 0.0018786 0.0006254 -0.0044809 -0.0033491 0 0.00035746 -0.0022495 0.0030958 -0.0011229 0.00069885 -0.00070333 0.025603 0 0 0 0 0 0 0 0 0 0 0 0 0 0 0 0 0 0 0 -0.0011538 0 0 0 0 0 0
7.3672 0.0017554 -2.6505e-05 -0.0028512 -0.0036417 0 0.0013937 -0.0012124 0.0041657 -0.0031408 0.0060098 -0.0056641 0.031533 0 0 0 0 0 0 0 0 0 0 0 0 0 0 0 0 0 0 0 -0.0060907 0 0 0 0 0 0
7.3711 0.0020426 -0.00050542 -0.003172 -0.0028265 0 -0.00033671 -0.002473 0.0017895 -0.003606 0.0048551 -0.0071415 0.025303 0 0 0 0 0 0 0 0 0 0 0 0 0 0 0 0 0 0 0 -0.0087265 0 0 0 0 0 0
7.375 0.0025859 -0.00056984 -0.005142 -0.0016479 0 -0.0038226 -0.0050304 -0.0018147 -0.0021478 -0.0014504 -0.0047272 0.0098457 0 0 0 0 0 0 0 0 0 0 0 0 0 0 0 0 0 0 0 -0.0071604 0 0 0 0 0 0
7.3789 0.0027124 -0.00015001 -0.007406 -0.0009885 0 -0.0060421 -0.0060518 -0.0029907 -0.00022992 -0.0069127 0.00032001 -0.005217 0 0 0 0 0 0 0 0 0 0 0 0 0 0 0 0 0 0 0 -0.0020924 0 0 0 0 0 0
7.3828 0.0017998 0.00052671 -0.0080759 -0.0011252 0 -0.005059 -0.0038752 -0.0011507 0.0006323 -0.0072913 0.0053357 -0.01047 0 0 0 0 0 0 0 0 0 0 0 0 0 0 0 0 0 0 0 0.0036278 0 0 0 0 0 0
7.3867 -5.5765e-05 0.00093108 -0.005638 -0.0016373 0 -0.001933 0.00013677 0.00040632 0.00076626 -0.0040751 0.0073119 -0.0034125 0 0 0 0 0 0 0 0 0 0 0 0 0 0 0 0 0 0 0 0.0071007 0 0 0 0 0 0
7.3906 -0.0019674 0.00054995 -8.1191e-05 -0.0018904 0 0.00058876 0.0029626 -0.0014826 0.0019046 -0.0019795 0.0047901 0.0095298 0 0 0 0 0 0 0 0 0 0 0 0 0 0 0 0 0 0 0 0.0072686 0 0 0 0 0 0
7.3945 -0.0029345 -0.00062562 0.0064735 -0.0015317 0 0.00098115 0.0029653 -0.0057825 0.0047527 -0.0032987 -0.00074957 0.017115 0 0 0 0 0 0 0 0 0 0 0 0 0 0 0 0 0 0 0 0.0050688 0 0 0 0 0 0
7.3984 -0.002656 -0.0019289 0.010606 -0.00062531 0 0.00016362 0.0012569 -0.0081717 0.0075077 -0.0056295 -0.0056462 0.011298 0 0 0 0 0 0 0 0 0 0 0 0 0 0 0 0 0 0 0 0.0021121 0 0 0 0 0 0
7.4023 -0.001693 -0.0024683 0.0099136 0.00048471 0 -9.8112e-05 5.3165e-05 -0.0060385 0.0074207 -0.005181 -0.0068583 -0.0060899 0 0 0 0 0 0 0 0 0 0 0 0 0 0 0 0 0 0 0 -0.00055548 0 0 0 0 0 0
7.4063 -0.00083942 -0.0018877 0.0051665 0.0013335 0 0.00056611 0.00012542 -0.0017189 0.0039257 -0.0014255 -0.0044676 -0.023658 0 0 0 0 0 0 0 0 0 0 0 0 0 0 0 0 0 0 0 -0.0025538 0 0 0 0 0 0
7.4102 -0.00035613 -0.00071916 0.00011252 0.0014734 0 0.00095106 0.00029195 -7.2281e-05 -0.0002574 0.0023305 -0.0014297 -0.028968 0 0 0 0 0 0 0 0 0 0 0 0 0 0 0 0 0 0 0 -0.003581 0 0 0 0 0 0
7.4141 0.00016478 6.3879e-05 -0.0014995 0.00069022 0 0.00014089 -0.00070656 -0.0030828 -0.001622 0.0028012 -0.00066521 -0.019135 0 0 0 0 0 0 0 0 0 0 0 0 0 0 0 0 0 0 0 -0.0032604 0 0 0 0 0 0
7.418 0.0012271 -9.1714e-05 0.00069789 -0.0007652 0 -0.0011273 -0.0024299 -0.0076319 0.00051534 0.00027725 -0.0023163 -0.0037872 0 0 0 0 0 0 0 0 0 0 0 0 0 0 0 0 0 0 0 -0.0016999 0 0 0 0 0 0
7.4219 0.0027956 -0.00085304 0.0031988 -0.0021931 0 -0.0013933 -0.0032505 -0.0089 0.0032431 -0.0021026 -0.0039082 0.0036142 0 0 0 0 0 0 0 0 0 0 0 0 0 0 0 0 0 0 0 0.00011342 0 0 0 0 0 0
7.4258 0.0042501 -0.0013509 0.0018871 -0.0028477 0 -0.00048041 -0.0024305 -0.0054484 0.0030857 -0.0021034 -0.0031583 -0.0011615 0 0 0 0 0 0 0 0 0 0 0 0 0 0 0 0 0 0 0 0.00090401 0 0 0 0 0 0
7.4297 0.0049081 -0.00096666 -0.0038273 -0.0024617 0 8.5124e-05 -0.0011176 -0.00036911 -0.00037178 -0.00057881 -0.00040091 -0.0086131 0 0 0 0 0 0 0 0 0 0 0 0 0 0 0 0 0 0 0 0.00026713 0 0 0 0 0 0
7.4336 0.004526 0.00019402 -0.010088 -0.0014221 0 -0.0010566 -0.00099625 0.0023567 -0.0041493 0.00019427 0.0019356 -0.0049692 0 0 0 0 0 0 0 0 0 0 0 0 0 0 0 0 0 0 0 -0.00087252 0 0 0 0 0 0
7.4375 0.0033208 0.001491 -0.012037 -0.00042066 0 -0.0031927 -0.0022524 0.0018159 -0.0050891 -0.00043944 0.0021256 0.01336 0 0 0 0 0 0 0 0 0 0 0 0 0 0 0 0 0 0 0 -0.0011227 0 0 0 0 0 0
7.4414 0.0016493 0.0022834 -0.0083932 9.9152e-05 0 -0.0040653 -0.0033605 0.00018497 -0.0030421 -0.00092951 0.001064 0.035371 0 0 0 0 0 0 0 0 0 0 0 0 0 0 0 0 0 0 0 3.17e-05 0 0 0 0 0 0
7.4453 -0.00018995 0.002267 -0.0026281 0.00020371 0 -0.0023986 -0.0029527 -0.00042659 -0.00063768 0.00014691 0.0011633 0.0462 0 0 0 0 0 0 0 0 0 0 0 0 0 0 0 0 0 0 0 0.0017907 0 0 0 0 0 0
7.4492 -0.0018575 0.0014475 0.0004877 0.00027009 0 0.00053764 -0.0014618 -8.4826e-05 -0.00015339 0.0020513 0.003459 0.041903 0 0 0 0 0 0 0 0 0 0 0 0 0 0 0 0 0 0 0 0.0028914 0 0 0 0 0 0
7.4531 -0.0028841 2.013e-05 -0.00046927 0.00059709 0 0.0022726 -0.00050938 0.00012516 -0.0011262 0.0027882 0.0061645 0.032506 0 0 0 0 0 0 0 0 0 0 0 0 0 0 0 0 0 0 0 0.002751 0 0 0 0 0 0
7.457 -0.0029142 -0.0016069 -0.0023933 0.0011864 0 0.0018887 -0.00080197 0.00027732 -0.0012593 0.0017005 0.0063512 0.030147 0 0 0 0 0 0 0 0 0 0 0 0 0 0 0 0 0 0 0 0.0017281 0 0 0 0 0 0
7.4609 -0.0021137 -0.0027779 -0.001051 0.0017879 0 0.00094041 -0.0011776 0.0014941 0.00067384 0.00033264 0.0030285 0.03565 0 0 0 0 0 0 0 0 0 0 0 0 0 0 0 0 0 0 0 0.00046314 0 0 0 0 0 0
7.4648 -0.0012103 -0.0028385 0.0044477 0.0020596 0 0.0014291 -7.0628e-05 0.0037319 0.0033691 0.00039988 -0.001623 0.038606 0 0 0 0 0 0 0 0 0 0 0 0 0 0 0 0 0 0 0 -0.00073394 0 0 0 0 0 0
7.4688 -0.00093148 -0.0016376 0.010592 0.001723 0 0.003248 0.0023316 0.004869 0.0045427 0.0014618 -0.0041599 0.030655 0 0 0 0 0 0 0 0 0 0 0 0 0 0 0 0 0 0 0 -0.0017771 0 0 0 0 0 0
7.4727 -0.0012956 0.00017597 0.012735 0.00072349 0 0.0042006 0.0039308 0.0029773 0.0035396 0.0013545 -0.0029851 0.016443 0 0 0 0 0 0 0 0 0 0 0 0 0 0 0 0 0 0 0 -0.0023984 0 0 0 0 0 0
7.4766 -0.0015001 0.0014744 0.0092926 -0.00063076 0 0.0026542 0.0029447 -0.0008092 0.0019779 -0.0010331 0.00036096 0.0091852 0 0 0 0 0 0 0 0 0 0 0 0 0 0 0 0 0 0 0 -0.0022622 0 0 0 0 0 0
7.4805 -0.000618 0.0014385 0.0028298 -0.0017362 0 -0.00029888 2.5815e-05 -0.0028749 0.0018333 -0.0040867 0.0027372 0.015559 0 0 0 0 0 0 0 0 0 0 0 0 0 0 0 0 0 0 0 -0.001591 0 0 0 0 0 0
7.4844 0.0015165 0.00016274 -0.0026158 -0.0020932 0 -0.001816 -0.0022249 -0.0012282 0.0032916 -0.00509 0.0020335 0.027326 0 0 0 0 0 0 0 0 0 0 0 0 0 0 0 0 0 0 0 -0.0013551 0 0 0 0 0 0
7.4883 0.004076 -0.0014457 -0.0049943 -0.0017966 0 -0.00042108 -0.0019162 0.001576 0.0047489 -0.0032851 -0.0014805 0.029862 0 0 0 0 0 0 0 0 0 0 0 0 0 0 0 0 0 0 0 -0.0023973 0 0 0 0 0 0
7.4922 0.0058635 -0.0023549 -0.0052328 -0.0016006 0 0.0022701 0.00021103 0.0007606 0.0046979 -0.00069063 -0.0057814 0.018464 0 0 0 0 0 0 0 0 0 0 0 0 0 0 0 0 0 0 0 -0.004221 0 0 0 0 0 0
7.4961 0.0061668 -0.0020758 -0.0054381 -0.002307 0 0.0032036 0.0016617 -0.0050358 0.003161 0.00028196 -0.0085657 0.0040111 0 0 0 0 0 0 0 0 0 0 0 0 0 0 0 0 0 0 0 -0.0049251 0 0 0 0 0 0
7.5 0.0050781 -0.00082609 -0.0066882 -0.0039213 0 0.0010906 0.00080612 -0.011201 0.0011731 -0.00052293 -0.0083363 0.001216 0 0 0 0 0 0 0 0 0 0 0 0 0 0 0 0 0 0 0 -0.0027694 0 0 0 0 0 0
7.5039 0.0031522 0.00076489 -0.0085599 -0.0054113 0 -0.0023435 -0.0016269 -0.011251 -0.00068559 -0.0012708 -0.0049451 0.01226 0 0 0 0 0 0 0 0 0 0 0 0 0 0 0 0 0 0 0 0.0019687 0 0 0 0 0 0
7.5078 0.00093015 0.0020315 -0.010188 -0.005452 0 -0.0042576 -0.0035869 -0.0037355 -0.0026819 -0.00077451 8.7025e-05 0.023887 0 0 0 0 0 0 0 0 0 0 0 0 0 0 0 0 0 0 0 0.006776 0 0 0 0 0 0
7.5117 -0.0011795 0.002484 -0.011117 -0.0035826 0 -0.0034586 -0.0038292 0.0055286 -0.0048257 2.479e-05 0.003804 0.021111 0 0 0 0 0 0 0 0 0 0 0 0 0 0 0 0 0 0 0 0.0087788 0 0 0 0 0 0
7.5156 -0.0027462 0.0019231 -0.011015 -0.00070726 0 -0.0010851 -0.0027648 0.0087263 -0.0059462 -0.00031315 0.003326 0.0026064 0 0 0 0 0 0 0 0 0 0 0 0 0 0 0 0 0 0 0 0.0070665 0 0 0 0 0 0
7.5195 -0.0033355 0.00056788 -0.0091339 0.0015762 0 0.0010765 -0.0014701 0.0035638 -0.0045192 -0.0012274 -0.0017443 -0.01836 0 0 0 0 0 0 0 0 0 0 0 0 0 0 0 0 0 0 0 0.0033199 0 0 0 0 0 0
7.5234 -0.0028426 -0.00091371 -0.0047209 0.0022399 0 0.0023186 -0.00043174 -0.0047008 -0.00057923 -0.00042393 -0.0080691 -0.02725 0 0 0 0 0 0 0 0 0 0 0 0 0 0 0 0 0 0 0 0.00024028 0 0 0 0 0 0
7.5273 -0.0017447 -0.0016855 0.0017844 0.0015489 0 0.0029086 0.00046471 -0.0086083 0.0035697 0.0029182 -0.0104 -0.020903 0 0 0 0 0 0 0 0 0 0 0 0 0 0 0 0 0 0 0 -0.00066153 0 0 0 0 0 0
7.5313 -0.00082896 -0.0012845 0.0082841 0.00065391 0 0.0028833 0.0010801 -0.0054445 0.0050408 0.0060004 -0.0057658 -0.00731 0 0 0 0 0 0 0 0 0 0 0 0 0 0 0 0 0 0 0 5.1595e-05 0 0 0 0 0 0
7.5352 -0.00053016 -8.2044e-06 0.012213 0.00052105 0 0.0017843 0.00080966 0.0011607 0.0029717 0.0047082 0.003485 0.0043034 0 0 0 0 0 0 0 0 0 0 0 0 0 0 0 0 0 0 0 0.00068719 0 0 0 0 0 0
7.5391 -0.0005421 0.0012554 0.012428 0.0011925 0 -0.00020161 -0.00051639 0.0057525 -0.0006158 -0.0014965 0.010977 0.010546 0 0 0 0 0 0 0 0 0 0 0 0 0 0 0 0 0 0 0 1.2154e-05 0 0 0 0 0 0
7.543 -0.00016177 0.0016822 0.0099066 0.0019322 0 -0.0014832 -0.001879 0.0062109 -0.0026644 -0.0077114 0.011367 0.011917 0 0 0 0 0 0 0 0 0 0 0 0 0 0 0 0 0 0 0 -0.001949 0 0 0 0 0 0
7.5469 0.00094473 0.0011056 0.0065444 0.0019603 0 -0.00028338 -0.0017598 0.0044286 -0.0018179 -0.0076939 0.0048231 0.0079518 0 0 0 0 0 0 0 0 0 0 0 0 0 0 0 0 0 0 0 -0.0042534 0 0 0 0 0 0
7.5508 0.002345 5.2796e-05 0.003404 0.0010707 0 0.0031661 0.00025013 0.0030559 0.00060351 -0.00021565 -0.003196 -0.0021652 0 0 0 0 0 0 0 0 0 0 0 0 0 0 0 0 0 0 0 -0.0058219 0 0 0 0 0 0
7.5547 0.003223 -0.00074795 0.00027208 -0.0002867 0 0.0061621 0.0028041 0.0028292 0.0021442 0.0091052 -0.0067257 -0.014744 0 0 0 0 0 0 0 0 0 0 0 0 0 0 0 0 0 0 0 -0.005949 0 0 0 0 0 0
7.5586 0.0031211 -0.00089888 -0.0031631 -0.0013616 0 0.0058932 0.0040498 0.0031075 0.0015399 0.012858 -0.0042139 -0.021379 0 0 0 0 0 0 0 0 0 0 0 0 0 0 0 0 0 0 0 -0.0044528 0 0 0 0 0 0
7.5625 0.0022655 -0.0004754 -0.0060851 -0.0015721 0 0.0023965 0.003474 0.0037271 -0.00039358 0.0087968 0.0008259 -0.016831 0 0 0 0 0 0 0 0 0 0 0 0 0 0 0 0 0 0 0 -0.001703 0 0 0 0 0 0
7.5664 0.0012013 0.00019659 -0.0068743 -0.00085095 0 -0.0011832 0.0022611 0.0050675 -0.0018258 0.001593 0.0036131 -0.0063659 0 0 0 0 0 0 0 0 0 0 0 0 0 0 0 0 0 0 0 0.001451 0 0 0 0 0 0
7.5703 0.00022601 0.00079346 -0.0047527 0.00026128 0 -0.0015951 0.0017882 0.0064319 -0.0015732 -0.0021878 0.0023964 -0.0017981 0 0 0 0 0 0 0 0 0 0 0 0 0 0 0 0 0 0 0 0.0040227 0 0 0 0 0 0
7.5742 -0.00073516 0.0010628 -0.00092186 0.00088502 0 0.0012964 0.0020655 0.0057274 0.00017116 -0.00036278 -0.00072291 -0.0081215 0 0 0 0 0 0 0 0 0 0 0 0 0 0 0 0 0 0 0 0.0054013 0 0 0 0 0 0
7.5781 -0.0017611 0.00081154 0.0021763 0.00041212 0 0.004461 0.0019379 0.0018399 0.0023056 0.0037422 -0.0026192 -0.015644 0 0 0 0 0 0 0 0 0 0 0 0 0 0 0 0 0 0 0 0.0055965 0 0 0 0 0 0
7.582 -0.0026129 -3.001e-08 0.0028396 -0.00090463 0 0.0048289 0.00069685 -0.0029893 0.0036824 0.0057249 -0.002298 -0.0086989 0 0 0 0 0 0 0 0 0 0 0 0 0 0 0 0 0 0 0 0.0049655 0 0 0 0 0 0
7.5859 -0.0028944 -0.0011068 0.0013593 -0.0019516 0 0.0022365 -0.00095323 -0.00443 0.003658 0.0046269 -0.0012748 0.016557 0 0 0 0 0 0 0 0 0 0 0 0 0 0 0 0 0 0 0 0.0037713 0 0 0 0 0 0
7.5898 -0.0024901 -0.0019753 -0.0006362 -0.0015658 0 -0.00079094 -0.0017687 -0.00053023 0.0022918 0.0027526 -0.0013312 0.044963 0 0 0 0 0 0 0 0 0 0 0 0 0 0 0 0 0 0 0 0.0021428 0 0 0 0 0 0
7.5938 -0.0017083 -0.002134 -0.0019347 0.00039087 0 -0.0018573 -0.0015447 0.0054545 0.00037188 0.0019009 -0.0024159 0.055604 0 0 0 0 0 0 0 0 0 0 0 0 0 0 0 0 0 0 0 0.0004474 0 0 0 0 0 0
7.5977 -0.00092732 -0.0015476 -0.0027382 0.0026776 0 -0.00091122 -0.0013644 0.0076584 -0.0008644 0.0010815 -0.0028578 0.042722 0 0 0 0 0 0 0 0 0 0 0 0 0 0 0 0 0 0 0 -0.00057717 0 0 0 0 0 0
7.6016 -0.00018523 -0.00066284 -0.004004 0.0035295 0 0.00028154 -0.0021673 0.0034724 -0.00048623 -0.0016109 -0.0013237 0.021837 0 0 0 0 0 0 0 0 0 0 0 0 0 0 0 0 0 0 0 -0.00040247 0 0 0 0 0 0
7.6055 0.00075054 -3.9584e-05 -0.0060296 0.0020989 0 0.00032349 -0.0034448 -0.0035602 0.0012818 -0.0057113 0.0017617 0.013831 0 0 0 0 0 0 0 0 0 0 0 0 0 0 0 0 0 0 0 0.00049482 0 0 0 0 0 0
7.6094 0.001895 9.7091e-05 -0.0078846 -0.00077901 0 -0.00062365 -0.0037756 -0.0072025 0.0029653 -0.0081628 0.0046919 0.02384 0 0 0 0 0 0 0 0 0 0 0 0 0 0 0 0 0 0 0 0.00067934 0 0 0 0 0 0
7.6133 0.0027713 -2.9373e-05 -0.0082492 -0.0032205 0 -0.0016639 -0.0026129 -0.0047989 0.0028773 -0.0066917 0.0060462 0.037513 0 0 0 0 0 0 0 0 0 0 0 0 0 0 0 0 0 0 0 -0.0010332 0 0 0 0 0 0
7.6172 0.0027851 -3.7825e-05 -0.0066987 -0.003783 0 -0.0025067 -0.0010789 0.00033074 0.00054141 -0.0026973 0.0056327 0.037898 0 0 0 0 0 0 0 0 0 0 0 0 0 0 0 0 0 0 0 -0.0042556 0 0 0 0 0 0
7.6211 0.0018932 0.00023775 -0.0040993 -0.0025018 0 -0.0035032 -0.00065998 0.0027839 -0.0027988 -4.6565e-07 0.0041488 0.023579 0 0 0 0 0 0 0 0 0 0 0 0 0 0 0 0 0 0 0 -0.0070403 0 0 0 0 0 0
7.625 0.00077183 0.00064511 -0.0018329 -0.00063882 0 -0.0045629 -0.0013208 0.00076607 -0.0051198 -0.00075398 0.0023725 0.0083479 0 0 0 0 0 0 0 0 0 0 0 0 0 0 0 0 0 0 0 -0.0074169 0 0 0 0 0 0
7.6289 0.00018687 0.00091037 -0.00076767 0.00048239 0 -0.0047014 -0.0014135 -0.0026121 -0.0051753 -0.00327 0.000859 0.0044349 0 0 0 0 0 0 0 0 0 0 0 0 0 0 0 0 0 0 0 -0.0050196 0 0 0 0 0 0
7.6328 0.00019567 0.0008759 -0.0009574 0.00044418 0 -0.003073 0.00034186 -0.0033945 -0.0032874 -0.00426 9.4823e-05 0.0096591 0 0 0 0 0 0 0 0 0 0 0 0 0 0 0 0 0 0 0 -0.0012174 0 0 0 0 0 0
7.6367 8.4347e-05 0.0005573 -0.0020632 -0.00023787 0 -0.00023739 0.0031223 -0.0012083 -0.00080364 -0.0027353 0.00039803 0.012724 0 0 0 0 0 0 0 0 0 0 0 0 0 0 0 0 0 0 0 0.0022665 0 0 0 0 0 0
7.6406 -0.00081396 5.1599e-05 -0.0036985 -0.00080446 0 0.0020956 0.0047001 0.00085674 0.0010837 -0.00090838 0.0014146 0.0085123 0 0 0 0 0 0 0 0 0 0 0 0 0 0 0 0 0 0 0 0.0046905 0 0 0 0 0 0
7.6445 -0.00227 -0.00053072 -0.0052094 -0.00088021 0 0.0027517 0.0039066 0.00023293 0.0020462 -0.0011315 0.0019729 0.0036911 0 0 0 0 0 0 0 0 0 0 0 0 0 0 0 0 0 0 0 0.0062496 0 0 0 0 0 0
7.6484 -0.0032283 -0.0010447 -0.0053891 -0.00054945 0 0.0022457 0.0019912 -0.0022655 0.0024278 -0.0027264 0.00092372 0.0059755 0 0 0 0 0 0 0 0 0 0 0 0 0 0 0 0 0 0 0 0.0070318 0 0 0 0 0 0
7.6523 -0.0027899 -0.0013031 -0.0029973 -4.2526e-05 0 0.0019831 0.001191 -0.0038497 0.0026197 -0.0026732 -0.0016173 0.011683 0 0 0 0 0 0 0 0 0 0 0 0 0 0 0 0 0 0 0 0.0065091 0 0 0 0 0 0
7.6563 -0.0011123 -0.0011735 0.0018998 0.00051255 0 0.0024733 0.0021123 -0.0032374 0.0026687 0.00059389 -0.0040004 0.0090858 0 0 0 0 0 0 0 0 0 0 0 0 0 0 0 0 0 0 0 0.0043075 0 0 0 0 0 0
7.6602 0.00070197 -0.00070706 0.0070124 0.0010655 0 0.0027734 0.003017 -0.0018029 0.0023275 0.0048849 -0.004327 -0.0048975 0 0 0 0 0 0 0 0 0 0 0 0 0 0 0 0 0 0 0 0.0012462 0 0 0 0 0 0
7.6641 0.001608 -0.00014099 0.0087175 0.0015052 0 0.0018663 0.0019305 -0.0013016 0.0013321 0.0063738 -0.0021933 -0.015759 0 0 0 0 0 0 0 0 0 0 0 0 0 0 0 0 0 0 0 -0.0008866 0 0 0 0 0 0
7.668 0.0014925 0.00026077 0.0046651 0.0016334 0 0.00020849 -0.00086272 -0.0014634 -0.0003291 0.0038299 0.00086342 -0.0045609 0 0 0 0 0 0 0 0 0 0 0 0 0 0 0 0 0 0 0 -0.00089661 0 0 0 0 0 0
7.6719 0.0010952 0.00038295 -0.0038783 0.0012819 0 -0.00062945 -0.0029114 -0.00066611 -0.0022526 7.5829e-05 0.0027363 0.028785 0 0 0 0 0 0 0 0 0 0 0 0 0 0 0 0 0 0 0 0.00057458 0 0 0 0 0 0
7.6758 0.0011787 0.00029365 -0.012248 0.0004508 0 5.4525e-05 -0.0022722 0.0013523 -0.0036793 -0.0010568 0.0025885 0.059216 0 0 0 0 0 0 0 0 0 0 0 0 0 0 0 0 0 0 0 0.0016374 0 0 0 0 0 0
7.6797 0.0018481 0.00014743 -0.015524 -0.000627 0 0.00094273 0.00027542 0.0026077 -0.0039113 0.0011642 0.0013499 0.0582 0 0 0 0 0 0 0 0 0 0 0 0 0 0 0 0 0 0 0 0.0010715 0 0 0 0 0 0
7.6836 0.0026212 9.2564e-05 -0.012253 -0.0015217 0 3.2999e-05 0.0020262 0.0013333 -0.0029238 0.0037907 0.00051912 0.023036 0 0 0 0 0 0 0 0 0 0 0 0 0 0 0 0 0 0 0 -0.00049595 0 0 0 0 0 0
7.6875 0.0029778 0.00025169 -0.0055474 -0.0017732 0 -0.0028766 0.0012414 -0.0012547 -0.0016056 0.0036211 0.00067489 -0.0177 0 0 0 0 0 0 0 0 0 0 0 0 0 0 0 0 0 0 0 -0.0014375 0 0 0 0 0 0
7.6914 0.0027075 0.00069853 -0.00038346 -0.0011903 0 -0.0054943 -0.001149 -0.0017809 -0.0011614 0.00063264 0.0012341 -0.030485 0 0 0 0 0 0 0 0 0 0 0 0 0 0 0 0 0 0 0 -0.00098817 0 0 0 0 0 0
7.6953 0.0017964 0.0013535 0.00065043 -0.00011183 0 -0.0052015 -0.0028499 0.0012995 -0.0020033 -0.002323 0.0014646 -0.0088809 0 0 0 0 0 0 0 0 0 0 0 0 0 0 0 0 0 0 0 3.2203e-05 0 0 0 0 0 0
7.6992 0.00023025 0.0018888 -0.00066258 0.00068207 0 -0.0018363 -0.0028115 0.0052346 -0.0031786 -0.0028525 0.0013801 0.021589 0 0 0 0 0 0 0 0 0 0 0 0 0 0 0 0 0 0 0 0.00040969 0 0 0 0 0 0
7.7031 -0.0018691 0.0018337 -0.00029765 0.00052374 0 0.0020096 -0.0020617 0.0054408 -0.0030753 -0.0013995 0.0014689 0.030198 0 0 0 0 0 0 0 0 0 0 0 0 0 0 0 0 0 0 0 0.00011118 0 0 0 0 0 0
7.707 -0.0039201 0.0009096 0.0037811 -0.00050835 0 0.0035835 -0.0019796 0.00057515 -0.00090053 -0.00020807 0.0017491 0.010811 0 0 0 0 0 0 0 0 0 0 0 0 0 0 0 0 0 0 0 0.00025608 0 0 0 0 0 0
7.7109 -0.0049264 -0.00066012 0.0093986 -0.0015314 0 0.002631 -0.002351 -0.0055288 0.0024821 -0.0005614 0.0014979 -0.015564 0 0 0 0 0 0 0 0 0 0 0 0 0 0 0 0 0 0 0 0.0014757 0 0 0 0 0 0
7.7148 -0.0041148 -0.0021872 0.012189 -0.0016141 0 0.0012708 -0.0017005 -0.0075689 0.0052367 -0.0016991 0.00014104 -0.025266 0 0 0 0 0 0 0 0 0 0 0 0 0 0 0 0 0 0 0 0.0027236 0 0 0 0 0 0
7.7188 -0.0016648 -0.0029345 0.0099054 -0.00073957 0 0.0014102 0.00053845 -0.0042395 0.0061124 -0.0023429 -0.0017408 -0.015057 0 0 0 0 0 0 0 0 0 0 0 0 0 0 0 0 0 0 0 0.0022048 0 0 0 0 0 0
7.7227 0.0012306 -0.0025796 0.0046885 1.2157e-05 0 0.0027239 0.0028272 0.00055058 0.0053298 -0.0024818 -0.0026426 7.4356e-05 0 0 0 0 0 0 0 0 0 0 0 0 0 0 0 0 0 0 0 -0.00043792 0 0 0 0 0 0
7.7266 0.0031483 -0.0013472 0.00090923 -0.00059201 0 0.0033715 0.0029809 0.0019808 0.0040011 -0.0030633 -0.0015809 0.0078821 0 0 0 0 0 0 0 0 0 0 0 0 0 0 0 0 0 0 0 -0.0032433 0 0 0 0 0 0
7.7305 0.0034127 0.00023454 0.0006904 -0.0026743 0 0.0023615 0.00067669 -0.00073922 0.0028704 -0.0042446 0.0007613 0.011783 0 0 0 0 0 0 0 0 0 0 0 0 0 0 0 0 0 0 0 -0.0036467 0 0 0 0 0 0
7.7344 0.0024272 0.0016554 0.0016968 -0.0049204 0 0.00066166 -0.002 -0.004163 0.0017955 -0.0048172 0.0025264 0.021262 0 0 0 0 0 0 0 0 0 0 0 0 0 0 0 0 0 0 0 -0.0011342 0 0 0 0 0 0
7.7383 0.0011658 0.0025438 -0.00039777 -0.0056187 0 -0.0001611 -0.0027245 -0.004917 0.00041949 -0.0037806 0.0024003 0.034154 0 0 0 0 0 0 0 0 0 0 0 0 0 0 0 0 0 0 0 0.00207 0 0 0 0 0 0
7.7422 0.00039718 0.0026263 -0.0071443 -0.0041382 0 4.2714e-05 -0.0013324 -0.0032825 -0.00094037 -0.0019959 0.00077495 0.035534 0 0 0 0 0 0 0 0 0 0 0 0 0 0 0 0 0 0 0 0.0031719 0 0 0 0 0 0
7.7461 0.00031585 0.0017738 -0.015135 -0.0014423 0 -0.0001353 0.00032747 -0.0021121 -0.0013559 -0.0014756 -0.00083418 0.017018 0 0 0 0 0 0 0 0 0 0 0 0 0 0 0 0 0 0 0 0.0016055 0 0 0 0 0 0
7.75 0.00070187 0.00021231 -0.018801 0.00082616 0 -0.0017611 0.00080626 -0.0029072 -0.00028186 -0.0028596 -0.0013877 -0.0067723 0 0 0 0 0 0 0 0 0 0 0 0 0 0 0 0 0 0 0 -0.00049568 0 0 0 0 0 0
7.7539 0.0012097 -0.0013543 -0.015559 0.0017575 0 -0.0039774 0.00073319 -0.004059 0.0016766 -0.0042298 -0.0011344 -0.0077675 0 0 0 0 0 0 0 0 0 0 0 0 0 0 0 0 0 0 0 -0.00058901 0 0 0 0 0 0
7.7578 0.0014568 -0.0020113 -0.0082186 0.001739 0 -0.0047323 0.0016946 -0.003213 0.0031272 -0.0031035 -0.00083282 0.026066 0 0 0 0 0 0 0 0 0 0 0 0 0 0 0 0 0 0 0 0.0017378 0 0 0 0 0 0
7.7617 0.001023 -0.0012297 -0.0022997 0.0017752 0 -0.0030284 0.0037581 -0.00047085 0.0030074 0.00046135 -0.00049129 0.072883 0 0 0 0 0 0 0 0 0 0 0 0 0 0 0 0 0 0 0 0.004614 0 0 0 0 0 0
7.7656 -0.00034875 0.00067269 -0.00098477 0.0024176 0 -7.6081e-05 0.004881 0.0017537 0.0013219 0.0034436 0.00067864 0.093215 0 0 0 0 0 0 0 0 0 0 0 0 0 0 0 0 0 0 0 0.0060034 0 0 0 0 0 0
7.7695 -0.002387 0.0026438 -0.0027057 0.0033914 0 0.0019793 0.0032288 0.0019673 -0.0010603 0.0030275 0.0029042 0.066795 0 0 0 0 0 0 0 0 0 0 0 0 0 0 0 0 0 0 0 0.0055529 0 0 0 0 0 0
7.7734 -0.0041849 0.0035546 -0.0034822 0.0041065 0 0.0022632 -0.00023114 0.0016021 -0.0030439 -5.073e-05 0.0047696 0.012709 0 0 0 0 0 0 0 0 0 0 0 0 0 0 0 0 0 0 0 0.0042312 0 0 0 0 0 0
7.7773 -0.0046617 0.0029076 -0.0012643 0.0042949 0 0.0018161 -0.0021529 0.003009 -0.0036637 -0.0019555 0.0040746 -0.028555 0 0 0 0 0 0 0 0 0 0 0 0 0 0 0 0 0 0 0 0.0025836 0 0 0 0 0 0
7.7813 -0.0033288 0.001093 0.0022641 0.0040656 0 0.0020928 -0.00019173 0.0059237 -0.0021922 0.00017638 0.00017703 -0.033087 0 0 0 0 0 0 0 0 0 0 0 0 0 0 0 0 0 0 0 1.6107e-05 0 0 0 0 0 0
7.7852 -0.00069913 -0.00090917 0.003971 0.0035033 0 0.0032004 0.0042779 0.0071702 0.0014621 0.0049453 -0.0045852 -0.012714 0 0 0 0 0 0 0 0 0 0 0 0 0 0 0 0 0 0 0 -0.003908 0 0 0 0 0 0
7.7891 0.0020595 -0.0020895 0.0028135 0.0024835 0 0.0038926 0.0072549 0.0044985 0.0061018 0.007907 -0.006284 0.0029693 0 0 0 0 0 0 0 0 0 0 0 0 0 0 0 0 0 0 0 -0.0078608 0 0 0 0 0 0
7.793 0.0039257 -0.001883 0.00071353 0.00099316 0 0.0031363 0.0060321 1.1116e-05 0.0092714 0.0060859 -0.0027644 0.00039524 0 0 0 0 0 0 0 0 0 0 0 0 0 0 0 0 0 0 0 -0.0091648 0 0 0 0 0 0
7.7969 0.0045841 -0.00039322 5.3259e-05 -0.00051613 0 0.001285 0.0018041 -0.0014638 0.0086752 0.00094612 0.0040549 -0.0054202 0 0 0 0 0 0 0 0 0 0 0 0 0 0 0 0 0 0 0 -0.0062738 0 0 0 0 0 0
7.8008 0.0043395 0.0016492 0.00083854 -0.0013492 0 -0.00043441 -0.0017558 0.0021849 0.004165 -0.0032376 0.0092781 0.0079918 0 0 0 0 0 0 0 0 0 0 0 0 0 0 0 0 0 0 0 -0.00075563 0 0 0 0 0 0
7.8047 0.0036246 0.0031936 0.00078066 -0.0012612 0 -0.0012966 -0.0022723 0.0073169 -0.0016368 -0.0036079 0.0087853 0.040806 0 0 0 0 0 0 0 0 0 0 0 0 0 0 0 0 0 0 0 0.0035993 0 0 0 0 0 0
7.8086 0.0026563 0.0033968 -0.0018896 -0.00083403 0 -0.0015934 -0.00069616 0.0079366 -0.0051118 -0.00098065 0.0024456 0.066882 0 0 0 0 0 0 0 0 0 0 0 0 0 0 0 0 0 0 0 0.003969 0 0 0 0 0 0
7.8125 0.0015021 0.0021396 -0.0061628 -0.00097765 0 -0.0018536 0.00034765 0.0022296 -0.0045073 0.001834 -0.005885 0.061007 0 0 0 0 0 0 0 0 0 0 0 0 0 0 0 0 0 0 0 0.00091791 0 0 0 0 0 0
7.8164 0.00032535 0.00015765 -0.0091291 -0.0019606 0 -0.0020037 -0.00030722 -0.0050368 -0.001258 0.0031528 -0.011349 0.027873 0 0 0 0 0 0 0 0 0 0 0 0 0 0 0 0 0 0 0 -0.0023059 0 0 0 0 0 0
7.8203 -0.00057085 -0.0014092 -0.0089519 -0.002992 0 -0.0016103 -0.0013444 -0.007238 0.0015256 0.0033772 -0.011387 0.00028245 0 0 0 0 0 0 0 0 0 0 0 0 0 0 0 0 0 0 0 -0.0027807 0 0 0 0 0 0
7.8242 -0.00097547 -0.0017845 -0.0065177 -0.0028842 0 -0.0007387 -0.00093086 -0.0027769 0.0019224 0.0033193 -0.0068744 0.0066577 0 0 0 0 0 0 0 0 0 0 0 0 0 0 0 0 0 0 0 -0.00022744 0 0 0 0 0 0
7.8281 -0.0009967 -0.0010555 -0.0039279 -0.0012156 0 -6.7825e-05 0.00090165 0.0033668 0.00063095 0.0026582 -0.00084765 0.041035 0 0 0 0 0 0 0 0 0 0 0 0 0 0 0 0 0 0 0 0.0033474 0 0 0 0 0 0
7.832 -0.00099922 -8.4181e-06 -0.0017192 0.0011379 0 4.0883e-05 0.0022677 0.0050352 -0.00025268 0.00068644 0.0035852 0.067197 0 0 0 0 0 0 0 0 0 0 0 0 0 0 0 0 0 0 0 0.0057876 0 0 0 0 0 0
7.8359 -0.0012819 0.00052963 0.0017415 0.0026391 0 0.00021696 0.0016308 0.0011982 0.00040858 -0.0018666 0.0045929 0.053829 0 0 0 0 0 0 0 0 0 0 0 0 0 0 0 0 0 0 0 0.0062875 0 0 0 0 0 0
7.8398 -0.0017907 0.00026927 0.0077325 0.0023208 0 0.0013135 -0.00052723 -0.0036148 0.0017948 -0.002795 0.0019958 0.0059338 0 0 0 0 0 0 0 0 0 0 0 0 0 0 0 0 0 0 0 0.0051013 0 0 0 0 0 0
7.8438 -0.0021201 -0.00047112 0.014375 0.00053455 0 0.002925 -0.002447 -0.0047164 0.0022838 -0.0007415 -0.0027937 -0.03857 0 0 0 0 0 0 0 0 0 0 0 0 0 0 0 0 0 0 0 0.0025378 0 0 0 0 0 0
7.8477 -0.0017969 -0.0011306 0.017153 -0.0013519 0 0.0031969 -0.0031406 -0.0020589 0.0012255 0.0028269 -0.0071254 -0.043618 0 0 0 0 0 0 0 0 0 0 0 0 0 0 0 0 0 0 0 -0.0011538 0 0 0 0 0 0
7.8516 -0.00063342 -0.0013045 0.01293 -0.001965 0 0.00067386 -0.0032142 0.00073897 -0.00059477 0.0046914 -0.008179 -0.0076341 0 0 0 0 0 0 0 0 0 0 0 0 0 0 0 0 0 0 0 -0.0049948 0 0 0 0 0 0
7.8555 0.001082 -0.00089547 0.0035977 -0.00084542 0 -0.0036397 -0.0036322 0.0012613 -0.0019983 0.0031275 -0.0047023 0.036087 0 0 0 0 0 0 0 0 0 0 0 0 0 0 0 0 0 0 0 -0.0070768 0 0 0 0 0 0
7.8594 0.0026865 -6.5967e-05 -0.0046597 0.0012837 0 -0.0065647 -0.0041852 0.00086279 -0.0025061 -0.00033874 0.0017613 0.049823 0 0 0 0 0 0 0 0 0 0 0 0 0 0 0 0 0 0 0 -0.0058648 0 0 0 0 0 0
7.8633 0.0035096 0.00084299 -0.0063549 0.0029599 0 -0.0055827 -0.003688 0.0020709 -0.0023152 -0.0027526 0.0075661 0.023458 0 0 0 0 0 0 0 0 0 0 0 0 0 0 0 0 0 0 0 -0.0018916 0 0 0 0 0 0
7.8672 0.003313 0.0014078 -0.0014208 0.00285 0 -0.0014396 -0.0016455 0.0045708 -0.001605 -0.0029917 0.0095138 -0.019719 0 0 0 0 0 0 0 0 0 0 0 0 0 0 0 0 0 0 0 0.0021803 0 0 0 0 0 0
7.8711 0.0024855 0.0013275 0.0048249 0.00061273 0 0.0023624 0.00079812 0.0052211 -0.00038356 -0.002578 0.0072665 -0.045315 0 0 0 0 0 0 0 0 0 0 0 0 0 0 0 0 0 0 0 0.0036423 0 0 0 0 0 0
7.875 0.0017605 0.00067927 0.0064939 -0.0027359 0 0.0028713 0.0019585 0.0023004 0.00091645 -0.0031418 0.003401 -0.03601 0 0 0 0 0 0 0 0 0 0 0 0 0 0 0 0 0 0 0 0.0020956 0 0 0 0 0 0
7.8789 0.0015836 -4.7767e-05 0.0022221 -0.0053131 0 0.00042962 0.0015167 -0.0014602 0.0012026 -0.0038306 0.00095332 -0.0019664 0 0 0 0 0 0 0 0 0 0 0 0 0 0 0 0 0 0 0 -0.00029679 0 0 0 0 0 0
7.8828 0.0016522 -0.0003111 -0.0040601 -0.0055672 0 -0.0019516 0.00090056 -0.0013974 -0.00031037 -0.0021485 0.0007553 0.031518 0 0 0 0 0 0 0 0 0 0 0 0 0 0 0 0 0 0 0 -0.0009519 0 0 0 0 0 0
7.8867 0.0011371 -1.6525e-05 -0.0070278 -0.0033866 0 -0.0017934 0.0015837 0.0034583 -0.0027821 0.0025383 0.0011255 0.045003 0 0 0 0 0 0 0 0 0 0 0 0 0 0 0 0 0 0 0 0.00077341 0 0 0 0 0 0
7.8906 -0.00047623 0.00034917 -0.00459 -0.00019274 0 0.00054951 0.0032719 0.0083861 -0.0038586 0.0072043 0.00011003 0.036771 0 0 0 0 0 0 0 0 0 0 0 0 0 0 0 0 0 0 0 0.003321 0 0 0 0 0 0
7.8945 -0.002662 0.00017495 0.00092424 0.0021613 0 0.0027633 0.0041513 0.0076124 -0.0016874 0.0077981 -0.0021622 0.018953 0 0 0 0 0 0 0 0 0 0 0 0 0 0 0 0 0 0 0 0.0047805 0 0 0 0 0 0
7.8984 -0.0040321 -0.00063299 0.0055222 0.0027819 0 0.0033157 0.0029729 0.00083658 0.0029889 0.0037485 -0.003562 0.0046941 0 0 0 0 0 0 0 0 0 0 0 0 0 0 0 0 0 0 0 0.0046811 0 0 0 0 0 0
7.9023 -0.0034272 -0.0014951 0.0070959 0.0021864 0 0.0028656 0.00057033 -0.0057881 0.0070198 -0.0008879 -0.0024259 -0.0018949 0 0 0 0 0 0 0 0 0 0 0 0 0 0 0 0 0 0 0 0.0038743 0 0 0 0 0 0
7.9063 -0.00099805 -0.0016947 0.0064496 0.0014744 0 0.0029658 -0.00096442 -0.0057872 0.007502 -0.0014207 0.0002746 -0.0060285 0 0 0 0 0 0 0 0 0 0 0 0 0 0 0 0 0 0 0 0.0029878 0 0 0 0 0 0
7.9102 0.0017756 -0.0010721 0.0054751 0.001142 0 0.0038905 -0.00053386 0.00081595 0.0043998 0.0024576 0.0015583 -0.014391 0 0 0 0 0 0 0 0 0 0 0 0 0 0 0 0 0 0 0 0.0015378 0 0 0 0 0 0
7.9141 0.0032441 -0.00014516 0.0049056 0.00077695 0 0.0042651 0.00081141 0.0074263 0.0004648 0.0062487 -0.0005542 -0.02665 0 0 0 0 0 0 0 0 0 0 0 0 0 0 0 0 0 0 0 -0.0011516 0 0 0 0 0 0
7.918 0.0029113 0.00045931 0.0039466 -0.00013824 0 0.0028239 0.0010553 0.0076955 -0.0014882 0.0055015 -0.0046886 -0.033853 0 0 0 0 0 0 0 0 0 0 0 0 0 0 0 0 0 0 0 -0.0044023 0 0 0 0 0 0
7.9219 0.0017143 0.00062381 0.001699 -0.0013333 0 4.369e-05 -0.00064636 0.0019012 -0.0011435 0.00068277 -0.0070176 -0.025722 0 0 0 0 0 0 0 0 0 0 0 0 0 0 0 0 0 0 0 -0.0061351 0 0 0 0 0 0
7.9258 0.0010384 0.00072303 -0.001543 -0.0018747 0 -0.0023364 -0.0031915 -0.0038149 -0.00051196 -0.0033362 -0.0047994 -0.0012512 0 0 0 0 0 0 0 0 0 0 0 0 0 0 0 0 0 0 0 -0.004796 0 0 0 0 0 0
7.9297 0.0014542 0.0010299 -0.0045136 -0.0012206 0 -0.0032499 -0.004766 -0.0041699 -0.0014016 -0.0026086 0.00080699 0.027042 0 0 0 0 0 0 0 0 0 0 0 0 0 0 0 0 0 0 0 -0.0013073 0 0 0 0 0 0
7.9336 0.0023633 0.0012851 -0.0061908 1.5792e-05 0 -0.0032917 -0.0045469 2.1364e-05 -0.0033716 0.0016846 0.0054808 0.040836 0 0 0 0 0 0 0 0 0 0 0 0 0 0 0 0 0 0 0 0.0012851 0 0 0 0 0 0
7.9375 0.0027678 0.00098635 -0.0064841 0.0005645 0 -0.0036159 -0.003108 0.0034406 -0.0043313 0.0047736 0.0055067 0.031021 0 0 0 0 0 0 0 0 0 0 0 0 0 0 0 0 0 0 0 0.00050841 0 0 0 0 0 0
7.9414 0.0022607 8.9738e-05 -0.0057673 -0.00017039 0 -0.0042296 -0.0014813 0.0023569 -0.0029859 0.0036922 0.0011392 0.0071631 0 0 0 0 0 0 0 0 0 0 0 0 0 0 0 0 0 0 0 -0.0030406 0 0 0 0 0 0
7.9453 0.0012311 -0.00073009 -0.004123 -0.001378 0 -0.0039119 -0.00025563 -0.0016711 -0.0003779 0.00035912 -0.0035283 -0.0085898 0 0 0 0 0 0 0 0 0 0 0 0 0 0 0 0 0 0 0 -0.0059902 0 0 0 0 0 0
7.9492 0.00022097 -0.00066966 -0.001415 -0.0015707 0 -0.0019173 0.00037699 -0.0041054 0.0011291 -0.001032 -0.0040703 0.00015492 0 0 0 0 0 0 0 0 0 0 0 0 0 0 0 0 0 0 0 -0.00518 0 0 0 0 0 0
7.9531 -0.00070475 0.00032829 0.0019114 -9.0722e-05 0 0.00068856 0.000185 -0.0025671 0.00027709 0.00087636 0.00051039 0.029049 0 0 0 0 0 0 0 0 0 0 0 0 0 0 0 0 0 0 0 -0.00054805 0 0 0 0 0 0
7.957 -0.0018249 0.0013742 0.0045072 0.0021466 0 0.0018865 -0.00093496 0.00099126 -0.0018076 0.0029899 0.0069759 0.055586 0 0 0 0 0 0 0 0 0 0 0 0 0 0 0 0 0 0 0 0.0048038 0 0 0 0 0 0
7.9609 -0.0030762 0.0013955 0.0050334 0.0034351 0 0.0009269 -0.0023061 0.0029116 -0.0026979 0.0015208 0.01051 0.058064 0 0 0 0 0 0 0 0 0 0 0 0 0 0 0 0 0 0 0 0.0073374 0 0 0 0 0 0
7.9648 -0.0037271 0.0001302 0.0035407 0.0027961 0 -0.0006823 -0.0024897 0.0017069 -0.00088769 -0.0032511 0.0084635 0.034199 0 0 0 0 0 0 0 0 0 0 0 0 0 0 0 0 0 0 0 0.0059593 0 0 0 0 0 0
7.9688 -0.0029413 -0.0016389 0.0017373 0.00075834 0 -0.00071973 -0.00051281 -0.0010728 0.0029939 -0.0067922 0.0021983 0.0024186 0 0 0 0 0 0 0 0 0 0 0 0 0 0 0 0 0 0 0 0.0024969 0 0 0 0 0 0
7.9727 -0.00072244 -0.0028022 0.0015681 -0.0012345 0 0.0013067 0.0028049 -0.0031836 0.0068282 -0.0051038 -0.0041459 -0.015128 0 0 0 0 0 0 0 0 0 0 0 0 0 0 0 0 0 0 0 -0.00029564 0 0 0 0 0 0
7.9766 0.0018041 -0.002826 0.003339 -0.0020634 0 0.0035612 0.0050877 -0.0039133 0.0085653 0.00076156 -0.0066906 -0.011617 0 0 0 0 0 0 0 0 0 0 0 0 0 0 0 0 0 0 0 -0.0010233 0 0 0 0 0 0
7.9805 0.003202 -0.0019852 0.0052531 -0.0016395 0 0.003824 0.0043625 -0.0038228 0.0072997 0.005473 -0.0043414 0.00093387 0 0 0 0 0 0 0 0 0 0 0 0 0 0 0 0 0 0 0 -0.00020037 0 0 0 0 0 0
7.9844 0.0029201 -0.00086934 0.0049082 -0.00064657 0 0.0018222 0.00092434 -0.0031909 0.0034255 0.0047181 0.00077297 0.0057391 0 0 0 0 0 0 0 0 0 0 0 0 0 0 0 0 0 0 0 0.00092036 0 0 0 0 0 0
7.9883 0.0017223 0.00014736 0.0013739 0.00014181 0 -0.00058257 -0.0028264 -0.0017441 -0.0016736 -0.00057382 0.0049119 -0.0019524 0 0 0 0 0 0 0 0 0 0 0 0 0 0 0 0 0 0 0 0.0016234 0 0 0 0 0 0
7.9922 0.00092736 0.00092429 -0.0040659 0.00028637 0 -0.0014235 -0.0044775 5.6572e-05 -0.0060546 -0.0053668 0.0051493 -0.011749 0 0 0 0 0 0 0 0 0 0 0 0 0 0 0 0 0 0 0 0.0018865 0 0 0 0 0 0
7.9961 0.0012004 0.0012575 -0.0090369 -0.00026666 0 -0.00053464 -0.0035574 0.00047418 -0.0079343 -0.0055421 0.0011391 -0.010577 0 0 0 0 0 0 0 0 0 0 0 0 0 0 0 0 0 0 0 0.0017669 0 0 0 0 0 0
8 0.0020347 0.00085954 -0.011815 -0.0012034 0 0.00065636 -0.0015319 -0.0017888 -0.0067218 -0.0015354 -0.0047214 0.0028622 0 0 0 0 0 0 0 0 0 0 0 0 0 0 0 0 0 0 0 0.0011663 0 0 0 0 0 0
8.0039 0.0023401 -0.00023393 -0.012077 -0.0018459 0 0.00091949 -0.00014531 -0.0053799 -0.0036498 0.0027386 -0.0087605 0.016223 0 0 0 0 0 0 0 0 0 0 0 0 0 0 0 0 0 0 0 0.00031389 0 0 0 0 0 0
8.0078 0.0014828 -0.0013702 -0.010334 -0.0014204 0 0.00040736 1.8105e-05 -0.0067031 -0.0011133 0.0039166 -0.0082785 0.015437 0 0 0 0 0 0 0 0 0 0 0 0 0 0 0 0 0 0 0 9.8827e-05 0 0 0 0 0 0
8.0117 -0.00021693 -0.0016574 -0.0070779 0.00031367 0 5.434e-05 -0.00051184 -0.0033177 -0.00086982 0.0018514 -0.00323 -0.0018413 0 0 0 0 0 0 0 0 0 0 0 0 0 0 0 0 0 0 0 0.0014056 0 0 0 0 0 0
8.0156 -0.0018755 -0.00080128 -0.002701 0.0025831 0 0.00025095 -0.0010685 0.0030958 -0.0025648 -0.0012152 0.0037343 -0.023988 0 0 0 0 0 0 0 0 0 0 0 0 0 0 0 0 0 0 0 0.003924 0 0 0 0 0 0
8.0195 -0.002805 0.00047222 0.0019618 0.0039418 0 0.00054956 -0.0013832 0.0077396 -0.0040414 -0.0032206 0.0089322 -0.035451 0 0 0 0 0 0 0 0 0 0 0 0 0 0 0 0 0 0 0 0.0058783 0 0 0 0 0 0
8.0234 -0.0028936 0.00098347 0.0054567 0.0033861 0 0.00060606 -0.0012691 0.007076 -0.0032946 -0.0036508 0.0099427 -0.028994 0 0 0 0 0 0 0 0 0 0 0 0 0 0 0 0 0 0 0 0.0053753 0 0 0 0 0 0
8.0273 -0.002401 0.00019808 0.0064373 0.0012744 0 0.00087639 -0.00032565 0.0021628 -0.00029151 -0.0029372 0.0069885 -0.009735 0 0 0 0 0 0 0 0 0 0 0 0 0 0 0 0 0 0 0 0.0022511 0 0 0 0 0 0
8.0313 -0.0015694 -0.0012323 0.0046634 -0.0009166 0 0.0019538 0.0015853 -0.0025114 0.003038 -0.0014788 0.0025238 0.010525 0 0 0 0 0 0 0 0 0 0 0 0 0 0 0 0 0 0 0 -0.0015235 0 0 0 0 0 0
8.0352 -0.00050257 -0.0020657 0.0012045 -0.0018667 0 0.0033622 0.0036392 -0.0033896 0.0045568 0.00029528 -0.00057456 0.022002 0 0 0 0 0 0 0 0 0 0 0 0 0 0 0 0 0 0 0 -0.0035121 0 0 0 0 0 0
8.0391 0.00068075 -0.0016237 -0.0023932 -0.0015023 0 0.0035731 0.0043117 -0.00085 0.0036953 0.0013624 -0.00086232 0.021646 0 0 0 0 0 0 0 0 0 0 0 0 0 0 0 0 0 0 0 -0.0029953 0 0 0 0 0 0
8.043 0.0017501 -0.00036568 -0.0051082 -0.00084746 0 0.0016204 0.0027525 0.0019271 0.0016626 0.00045308 0.0010159 0.012358 0 0 0 0 0 0 0 0 0 0 0 0 0 0 0 0 0 0 0 -0.0014364 0 0 0 0 0 0
8.0469 0.0025081 0.00063665 -0.0066599 -0.0008703 0 -0.0014426 -0.00011545 0.0024449 0.0001513 -0.002626 0.0031363 -0.00033304 0 0 0 0 0 0 0 0 0 0 0 0 0 0 0 0 0 0 0 -0.00072914 0 0 0 0 0 0
8.0508 0.0029741 0.0007187 -0.0069778 -0.0015761 0 -0.0031639 -0.0021713 0.000825 -5.3295e-05 -0.0062655 0.0037812 -0.011045 0 0 0 0 0 0 0 0 0 0 0 0 0 0 0 0 0 0 0 -0.0010975 0 0 0 0 0 0
8.0547 0.0033051 0.00011114 -0.0058269 -0.0022369 0 -0.0020693 -0.0019986 -0.0013351 0.00063146 -0.0081168 0.0024716 -0.016049 0 0 0 0 0 0 0 0 0 0 0 0 0 0 0 0 0 0 0 -0.00093744 0 0 0 0 0 0
8.0586 0.0034867 -0.00047507 -0.0031744 -0.0023408 0 0.0006739 -0.00019089 -0.0030734 0.0012946 -0.007073 -5.6336e-05 -0.013878 0 0 0 0 0 0 0 0 0 0 0 0 0 0 0 0 0 0 0 0.0011937 0 0 0 0 0 0
8.0625 0.0031796 -0.00059457 0.0001984 -0.0020927 0 0.0022333 0.0013399 -0.0044634 0.0013052 -0.0041028 -0.0026575 -0.0051601 0 0 0 0 0 0 0 0 0 0 0 0 0 0 0 0 0 0 0 0.0046216 0 0 0 0 0 0
8.0664 0.0020052 -0.00035748 0.0028303 -0.0019353 0 0.00086945 0.0013174 -0.0053777 0.0005321 -0.0011074 -0.00457 0.0081224 0 0 0 0 0 0 0 0 0 0 0 0 0 0 0 0 0 0 0 0.0068742 0 0 0 0 0 0
8.0703 5.3795e-05 -0.0001091 0.0036558 -0.0017806 0 -0.0023465 0.00023065 -0.0049208 -0.00079843 0.00082734 -0.005589 0.022992 0 0 0 0 0 0 0 0 0 0 0 0 0 0 0 0 0 0 0 0.0061011 0 0 0 0 0 0
8.0742 -0.0019363 -1.3534e-05 0.0030232 -0.00099862 0 -0.0046048 -0.00047466 -0.0026871 -0.0021804 0.0018728 -0.0056834 0.034871 0 0 0 0 0 0 0 0 0 0 0 0 0 0 0 0 0 0 0 0.0030881 0 0 0 0 0 0
8.0781 -0.0030283 -2.0853e-05 0.0024941 0.0007351 0 -0.0040406 -8.9159e-05 -0.00011898 -0.002858 0.0024074 -0.004644 0.037513 0 0 0 0 0 0 0 0 0 0 0 0 0 0 0 0 0 0 0 0.00068179 0 0 0 0 0 0
8.082 -0.0028277 -0.00012129 0.0034536 0.0027368 0 -0.001281 0.00071844 0.0003623 -0.0021502 0.0020966 -0.0022641 0.025891 0 0 0 0 0 0 0 0 0 0 0 0 0 0 0 0 0 0 0 0.0011079 0 0 0 0 0 0
8.0859 -0.0018182 -0.00044072 0.0058489 0.0037009 0 0.0014976 0.00090047 -0.0019687 -5.6434e-05 0.00039689 0.001077 0.0015839 0 0 0 0 0 0 0 0 0 0 0 0 0 0 0 0 0 0 0 0.0038641 0 0 0 0 0 0
8.0898 -0.0009322 -0.0010117 0.0083049 0.0029062 0 0.0027048 0.0003417 -0.0047856 0.0024487 -0.0022033 0.0041118 -0.024404 0 0 0 0 0 0 0 0 0 0 0 0 0 0 0 0 0 0 0 0.0062549 0 0 0 0 0 0
8.0938 -0.0007234 -0.0015479 0.0094594 0.00099455 0 0.0023965 -9.5461e-05 -0.004758 0.0039451 -0.0039946 0.0052336 -0.036773 0 0 0 0 0 0 0 0 0 0 0 0 0 0 0 0 0 0 0 0.0059202 0 0 0 0 0 0
8.0977 -0.00090704 -0.0015922 0.0091149 -0.0005397 0 0.001528 0.00024683 -0.0011315 0.0036215 -0.0034837 0.0036728 -0.027545 0 0 0 0 0 0 0 0 0 0 0 0 0 0 0 0 0 0 0 0.0027981 0 0 0 0 0 0
8.1016 -0.00069516 -0.00094101 0.0080609 -0.00066638 0 0.00069253 0.00093418 0.0032115 0.0018936 -0.0009596 0.00033368 -0.0046079 0 0 0 0 0 0 0 0 0 0 0 0 0 0 0 0 0 0 0 -0.0012095 0 0 0 0 0 0
8.1055 0.00039335 0.00013212 0.0068899 0.00036197 0 -0.00013862 0.00096022 0.0047167 -3.2731e-05 0.0016465 -0.002586 0.012355 0 0 0 0 0 0 0 0 0 0 0 0 0 0 0 0 0 0 0 -0.0041209 0 0 0 0 0 0
8.1094 0.0020028 0.0011199 0.0052126 0.0014222 0 -0.00091458 4.152e-05 0.0030251 -0.0012227 0.0025761 -0.0030907 0.0073987 0 0 0 0 0 0 0 0 0 0 0 0 0 0 0 0 0 0 0 -0.0052011 0 0 0 0 0 0
8.1133 0.00317 0.001712 0.0022166 0.0016207 0 -0.0011006 -0.00089998 0.0013291 -0.0016409 0.0018037 -0.00086048 -0.017695 0 0 0 0 0 0 0 0 0 0 0 0 0 0 0 0 0 0 0 -0.0046835 0 0 0 0 0 0
8.1172 0.0030948 0.0019286 -0.0019743 0.00095756 0 -0.00026749 -0.00068769 0.0026287 -0.0017956 0.00074414 0.0025147 -0.044297 0 0 0 0 0 0 0 0 0 0 0 0 0 0 0 0 0 0 0 -0.0028362 0 0 0 0 0 0
8.1211 0.0017795 0.0018648 -0.005629 5.8568e-05 0 0.0011095 0.00080518 0.0060503 -0.0019171 0.00062772 0.0047466 -0.052747 0 0 0 0 0 0 0 0 0 0 0 0 0 0 0 0 0 0 0 0.000152 0 0 0 0 0 0
8.125 2.399e-05 0.0014568 -0.0063393 -0.00051126 0 0.0018445 0.0024873 0.0075285 -0.0016426 0.001439 0.0044945 -0.038822 0 0 0 0 0 0 0 0 0 0 0 0 0 0 0 0 0 0 0 0.003421 0 0 0 0 0 0
8.1289 -0.0011692 0.0006278 -0.002936 -0.00058623 0 0.001218 0.0031805 0.0043142 -0.00054334 0.0024053 0.0021333 -0.015756 0 0 0 0 0 0 0 0 0 0 0 0 0 0 0 0 0 0 0 0.0052196 0 0 0 0 0 0
8.1328 -0.0012843 -0.00036871 0.0032202 -0.00023413 0 -0.00017892 0.0027534 -0.0016381 0.0011512 0.003088 -0.00081962 -0.00073812 0 0 0 0 0 0 0 0 0 0 0 0 0 0 0 0 0 0 0 0.0041355 0 0 0 0 0 0
8.1367 -0.00058737 -0.00094045 0.0087766 0.0004637 0 -0.00097597 0.0020466 -0.005286 0.0025066 0.0035965 -0.0029336 0.0003757 0 0 0 0 0 0 0 0 0 0 0 0 0 0 0 0 0 0 0 0.00075611 0 0 0 0 0 0
8.1406 0.00011457 -0.00066498 0.010525 0.0013526 0 -0.00040012 0.0018211 -0.0035369 0.0026477 0.00386 -0.0036744 -0.0041442 0 0 0 0 0 0 0 0 0 0 0 0 0 0 0 0 0 0 0 -0.0022513 0 0 0 0 0 0
8.1445 3.6637e-05 0.00018032 0.0076377 0.0020778 0 0.0010265 0.0020068 0.0016351 0.0015878 0.0032784 -0.0033265 -0.0024377 0 0 0 0 0 0 0 0 0 0 0 0 0 0 0 0 0 0 0 -0.0022534 0 0 0 0 0 0
8.1484 -0.0010526 0.00072535 0.0023526 0.0022666 0 0.0021915 0.0020243 0.0052384 0.0002942 0.0015439 -0.0024287 0.0091969 0 0 0 0 0 0 0 0 0 0 0 0 0 0 0 0 0 0 0 0.0008691 0 0 0 0 0 0
8.1523 -0.0026217 0.0002727 -0.0015166 0.0019315 0 0.0026003 0.0016257 0.0041818 -9.2814e-05 -0.00037997 -0.0013865 0.024704 0 0 0 0 0 0 0 0 0 0 0 0 0 0 0 0 0 0 0 0.004405 0 0 0 0 0 0
8.1563 -0.0036153 -0.0010165 -0.0013048 0.0015745 0 0.0026741 0.0011742 -8.247e-05 0.00080645 -0.0007455 -0.00048199 0.036061 0 0 0 0 0 0 0 0 0 0 0 0 0 0 0 0 0 0 0 0.0051643 0 0 0 0 0 0
8.1602 -0.0030549 -0.0022395 0.002491 0.0017194 0 0.0028993 0.0010941 -0.0035656 0.0022988 0.0010831 2.3324e-05 0.040324 0 0 0 0 0 0 0 0 0 0 0 0 0 0 0 0 0 0 0 0.0022853 0 0 0 0 0 0
8.1641 -0.00069957 -0.0025638 0.0065294 0.0023072 0 0.0029911 0.0012592 -0.0037783 0.0031205 0.0034317 2.4969e-06 0.038906 0 0 0 0 0 0 0 0 0 0 0 0 0 0 0 0 0 0 0 -0.0021901 0 0 0 0 0 0
8.168 0.0026543 -0.0018896 0.0072108 0.002666 0 0.0021765 0.0010964 -0.0015002 0.0023189 0.0036234 -0.00030844 0.032476 0 0 0 0 0 0 0 0 0 0 0 0 0 0 0 0 0 0 0 -0.005363 0 0 0 0 0 0
8.1719 0.0055042 -0.00072285 0.0035595 0.0021762 0 0.00027833 0.00023632 0.00094886 -0.00010577 0.00084293 -0.00033574 0.01971 0 0 0 0 0 0 0 0 0 0 0 0 0 0 0 0 0 0 0 -0.0059367 0 0 0 0 0 0
8.1758 0.0064761 0.00047752 -0.0020532 0.00094932 0 -0.0017521 -0.0011024 0.0022976 -0.0031751 -0.0025352 0.00041454 0.0019643 0 0 0 0 0 0 0 0 0 0 0 0 0 0 0 0 0 0 0 -0.0047184 0 0 0 0 0 0
8.1797 0.0051438 0.0016546 -0.0061055 -0.00022546 0 -0.0025977 -0.0023885 0.0028345 -0.0055007 -0.0030156 0.0018647 -0.012909 0 0 0 0 0 0 0 0 0 0 0 0 0 0 0 0 0 0 0 -0.0030882 0 0 0 0 0 0
8.1836 0.0022719 0.0028223 -0.0071396 -0.00061015 0 -0.0018547 -0.0032513 0.002959 -0.0061046 0.00034241 0.0032724 -0.014598 0 0 0 0 0 0 0 0 0 0 0 0 0 0 0 0 0 0 0 -0.0014603 0 0 0 0 0 0
8.1875 -0.00068492 0.0035633 -0.0069261 -0.00012474 0 -0.00042854 -0.0035276 0.0022312 -0.004988 0.004522 0.0036842 2.8198e-05 0 0 0 0 0 0 0 0 0 0 0 0 0 0 0 0 0 0 0 0.00058856 0 0 0 0 0 0
8.1914 -0.0024588 0.0031394 -0.0082696 0.00077091 0 0.00037312 -0.002961 0.00026627 -0.0030416 0.0052337 0.0026144 0.021741 0 0 0 0 0 0 0 0 0 0 0 0 0 0 0 0 0 0 0 0.0030224 0 0 0 0 0 0
8.1953 -0.002618 0.0012648 -0.01147 0.0016479 0 5.0554e-05 -0.0011945 -0.0019894 -0.0013155 0.0012181 0.00045037 0.035012 0 0 0 0 0 0 0 0 0 0 0 0 0 0 0 0 0 0 0 0.0047528 0 0 0 0 0 0
8.1992 -0.0016195 -0.0012928 -0.01311 0.0023769 0 -0.00079884 0.0016843 -0.0027433 -0.00020638 -0.0042279 -0.0016894 0.030706 0 0 0 0 0 0 0 0 0 0 0 0 0 0 0 0 0 0 0 0.0046378 0 0 0 0 0 0
8.2031 -0.00036228 -0.0030796 -0.0088619 0.0028323 0 -0.0012318 0.0046636 -0.0013838 0.0007158 -0.0062242 -0.0025549 0.013668 0 0 0 0 0 0 0 0 0 0 0 0 0 0 0 0 0 0 0 0.0029071 0 0 0 0 0 0
8.207 0.00036669 -0.0030838 0.0019858 0.0025918 0 -0.00080487 0.0061875 0.00049284 0.0020267 -0.0029214 -0.0014885 -0.0017523 0 0 0 0 0 0 0 0 0 0 0 0 0 0 0 0 0 0 0 0.0012118 0 0 0 0 0 0
8.2109 0.00022797 -0.0015509 0.01468 0.0012496 0 0.00028559 0.0053036 0.00069419 0.0035432 0.0027984 0.0011061 -0.0037314 0 0 0 0 0 0 0 0 0 0 0 0 0 0 0 0 0 0 0 0.0010566 0 0 0 0 0 0
8.2148 -0.00061959 0.00031069 0.022062 -0.00088705 0 0.0015974 0.0025278 -0.00092828 0.0041781 0.0061351 0.0038352 0.0081689 0 0 0 0 0 0 0 0 0 0 0 0 0 0 0 0 0 0 0 0.0022687 0 0 0 0 0 0
8.2188 -0.0016471 0.0013959 0.02015 -0.0026469 0 0.0027046 -0.00047451 -0.0020115 0.0028967 0.0048275 0.0049804 0.023801 0 0 0 0 0 0 0 0 0 0 0 0 0 0 0 0 0 0 0 0.0031759 0 0 0 0 0 0
8.2227 -0.0021745 0.0014565 0.011286 -0.0028697 0 0.0031502 -0.0021196 -0.00028828 -1.8022e-05 0.00095851 0.0034669 0.030443 0 0 0 0 0 0 0 0 0 0 0 0 0 0 0 0 0 0 0 0.0022809 0 0 0 0 0 0
8.2266 -0.0016591 0.00090717 0.0020067 -0.0015752 0 0.0025363 -0.0019011 0.0035216 -0.0026986 -0.0013281 -0.00041673 0.021105 0 0 0 0 0 0 0 0 0 0 0 0 0 0 0 0 0 0 0 -0.00036811 0 0 0 0 0 0
8.2305 5.7449e-06 0.00013813 -0.002367 -0.0001272 0 0.0009826 -0.0003776 0.0059901 -0.0029613 0.00031738 -0.0050307 -0.0015353 0 0 0 0 0 0 0 0 0 0 0 0 0 0 0 0 0 0 0 -0.0034351 0 0 0 0 0 0
8.2344 0.0023417 -0.00075907 -0.0015203 -1.1987e-05 0 -0.00059222 0.0015139 0.0044613 -0.000189 0.0046433 -0.0081587 -0.026304 0 0 0 0 0 0 0 0 0 0 0 0 0 0 0 0 0 0 0 -0.0056217 0 0 0 0 0 0
8.2383 0.0044447 -0.0016076 0.00079152 -0.0013615 0 -0.0010479 0.0029623 4.0463e-05 0.0038443 0.0082633 -0.0080923 -0.03898 0 0 0 0 0 0 0 0 0 0 0 0 0 0 0 0 0 0 0 -0.0064678 0 0 0 0 0 0
8.2422 0.005421 -0.0017897 0.00095653 -0.0027663 0 -0.00017541 0.003314 -0.0032805 0.0061104 0.0085637 -0.0044503 -0.030689 0 0 0 0 0 0 0 0 0 0 0 0 0 0 0 0 0 0 0 -0.0059641 0 0 0 0 0 0
8.2461 0.004847 -0.00062956 -0.0012565 -0.0026581 0 0.00083286 0.002113 -0.0025719 0.0046241 0.0054561 0.0015725 -0.0053498 0 0 0 0 0 0 0 0 0 0 0 0 0 0 0 0 0 0 0 -0.0039263 0 0 0 0 0 0
8.25 0.0029573 0.0017273 -0.0032369 -0.00088768 0 0.00042129 -0.00047429 0.001174 2.192e-05 0.0010076 0.0075311 0.020236 0 0 0 0 0 0 0 0 0 0 0 0 0 0 0 0 0 0 0 -0.00029805 0 0 0 0 0 0
8.2539 0.00046658 0.003978 -0.0027344 0.0011159 0 -0.0016109 -0.0032945 0.004235 -0.0048991 -0.0021636 0.010579 0.026905 0 0 0 0 0 0 0 0 0 0 0 0 0 0 0 0 0 0 0 0.0038885 0 0 0 0 0 0
8.2578 -0.0018144 0.0045005 -0.0002593 0.0017453 0 -0.0035835 -0.0046882 0.0039725 -0.0072813 -0.0024274 0.0087793 0.008219 0 0 0 0 0 0 0 0 0 0 0 0 0 0 0 0 0 0 0 0.0064102 0 0 0 0 0 0
8.2617 -0.0033097 0.0027416 0.0015415 0.00071194 0 -0.0034527 -0.0037803 0.0011715 -0.0061989 2.1991e-05 0.0024873 -0.022796 0 0 0 0 0 0 0 0 0 0 0 0 0 0 0 0 0 0 0 0.0054089 0 0 0 0 0 0
8.2656 -0.0038108 -0.00019281 0.00057835 -0.00084876 0 -0.00099703 -0.001422 -0.0012886 -0.0029953 0.0032057 -0.0051437 -0.043176 0 0 0 0 0 0 0 0 0 0 0 0 0 0 0 0 0 0 0 0.0013746 0 0 0 0 0 0
8.2695 -0.0034364 -0.0023953 -0.0026752 -0.0016287 0 0.001683 0.00034431 -0.0015597 9.7775e-05 0.0044174 -0.0094418 -0.039016 0 0 0 0 0 0 0 0 0 0 0 0 0 0 0 0 0 0 0 -0.0026504 0 0 0 0 0 0
8.2734 -0.0025149 -0.0026876 -0.0055948 -0.0013532 0 0.0021225 3.1138e-05 -0.00026049 0.0017272 0.0020666 -0.0071051 -0.016811 0 0 0 0 0 0 0 0 0 0 0 0 0 0 0 0 0 0 0 -0.0033521 0 0 0 0 0 0
8.2773 -0.0014459 -0.0013991 -0.0055746 -0.00076562 0 3.6824e-05 -0.0019501 0.00089055 0.0021183 -0.0028441 0.0010915 0.003802 0 0 0 0 0 0 0 0 0 0 0 0 0 0 0 0 0 0 0 -4.5169e-05 0 0 0 0 0 0
8.2813 -0.00055515 0.00021836 -0.0019698 -0.0006432 0 -0.0022418 -0.0036896 0.0011091 0.0023639 -0.0071016 0.010087 0.0089078 0 0 0 0 0 0 0 0 0 0 0 0 0 0 0 0 0 0 0 0.0045596 0 0 0 0 0 0
8.2852 2.7591e-05 0.0011868 0.0035304 -0.0010562 0 -0.0020706 -0.0035642 0.00080278 0.0031837 -0.0077189 0.013614 0.0021919 0 0 0 0 0 0 0 0 0 0 0 0 0 0 0 0 0 0 0 0.0065659 0 0 0 0 0 0
8.2891 0.00040183 0.0013958 0.0079772 -0.0015851 0 0.00071114 -0.0016763 0.00025117 0.0043049 -0.0045185 0.0086519 -0.0014009 0 0 0 0 0 0 0 0 0 0 0 0 0 0 0 0 0 0 0 0.004106 0 0 0 0 0 0
8.293 0.00080296 0.0012196 0.0087459 -0.0019904 0 0.0033941 0.00038103 -0.0010519 0.0048547 -0.00036952 -0.0021424 0.0074227 0 0 0 0 0 0 0 0 0 0 0 0 0 0 0 0 0 0 0 -0.0013018 0 0 0 0 0 0
8.2969 0.0014292 0.00087283 0.0048385 -0.0023901 0 0.0029284 0.0010642 -0.0032853 0.0042141 0.0013864 -0.012147 0.022878 0 0 0 0 0 0 0 0 0 0 0 0 0 0 0 0 0 0 0 -0.0062341 0 0 0 0 0 0
8.3008 0.0022927 0.00033171 -0.0024947 -0.0027835 0 -0.0010787 0.00017056 -0.0050367 0.0025218 -7.7885e-05 -0.015448 0.031257 0 0 0 0 0 0 0 0 0 0 0 0 0 0 0 0 0 0 0 -0.0080527 0 0 0 0 0 0
8.3047 0.0031771 -0.00023559 -0.010078 -0.0027004 0 -0.0058311 -0.0012147 -0.0041307 0.00052115 -0.0026446 -0.010857 0.025693 0 0 0 0 0 0 0 0 0 0 0 0 0 0 0 0 0 0 0 -0.0064064 0 0 0 0 0 0
8.3086 0.0037138 -0.00029959 -0.014187 -0.0016255 0 -0.0077615 -0.0018015 -0.00022389 -0.0009487 -0.0037466 -0.0022425 0.012337 0 0 0 0 0 0 0 0 0 0 0 0 0 0 0 0 0 0 0 -0.0026966 0 0 0 0 0 0
8.3125 0.0035426 0.00051304 -0.012528 0.00019911 0 -0.0055511 -0.0010717 0.0038377 -0.0013695 -0.0030335 0.0047626 0.0024644 0 0 0 0 0 0 0 0 0 0 0 0 0 0 0 0 0 0 0 0.0013686 0 0 0 0 0 0
8.3164 0.0025052 0.0017667 -0.0057003 0.0016385 0 -0.0010087 0.00056288 0.0041156 -0.00072172 -0.0022922 0.0067687 0.00080922 0 0 0 0 0 0 0 0 0 0 0 0 0 0 0 0 0 0 0 0.0046137 0 0 0 0 0 0
8.3203 0.00079216 0.0023414 0.0029314 0.0015901 0 0.0027222 0.0022214 -0.00047567 0.0004901 -0.0028214 0.0042702 0.0032088 0 0 0 0 0 0 0 0 0 0 0 0 0 0 0 0 0 0 0 0.0063125 0 0 0 0 0 0
8.3242 -0.0010655 0.0014469 0.0090957 0.00010943 0 0.0037219 0.0030735 -0.0065251 0.0013649 -0.0034399 0.00018814 0.004455 0 0 0 0 0 0 0 0 0 0 0 0 0 0 0 0 0 0 0 0.0059952 0 0 0 0 0 0
8.3281 -0.0024241 -0.00045874 0.010072 -0.0015086 0 0.0023812 0.0026757 -0.0089494 0.0010334 -0.0016824 -0.0028468 0.0052354 0 0 0 0 0 0 0 0 0 0 0 0 0 0 0 0 0 0 0 0.0037703 0 0 0 0 0 0
8.332 -0.0028839 -0.0019136 0.0061828 -0.0018967 0 0.00049311 0.0011774 -0.0057648 -0.00066715 0.0029583 -0.0040687 0.0094338 0 0 0 0 0 0 0 0 0 0 0 0 0 0 0 0 0 0 0 0.00075238 0 0 0 0 0 0
8.3359 -0.0025267 -0.0017707 0.00042002 -0.00089148 0 -0.00040091 -0.0006675 7.2092e-06 -0.0027765 0.0075044 -0.0041458 0.016127 0 0 0 0 0 0 0 0 0 0 0 0 0 0 0 0 0 0 0 -0.0012502 0 0 0 0 0 0
8.3398 -0.001812 -0.0003174 -0.0034981 0.00037815 0 5.4178e-05 -0.0018883 0.0033115 -0.0036484 0.0078569 -0.0037771 0.017811 0 0 0 0 0 0 0 0 0 0 0 0 0 0 0 0 0 0 0 -0.00090689 0 0 0 0 0 0
8.3438 -0.0011771 0.00097123 -0.0034042 0.00064785 0 0.0011899 -0.0019778 0.0019011 -0.0021915 0.0029426 -0.0028939 0.008568 0 0 0 0 0 0 0 0 0 0 0 0 0 0 0 0 0 0 0 0.0015249 0 0 0 0 0 0
8.3477 -0.0006749 0.00084636 6.8233e-05 -0.00029392 0 0.0019954 -0.001281 -0.0018176 0.0010398 -0.0037203 -0.0010634 -0.0073012 0 0 0 0 0 0 0 0 0 0 0 0 0 0 0 0 0 0 0 0.0041914 0 0 0 0 0 0
8.3516 3.6518e-06 -0.00052694 0.0040328 -0.0015521 0 0.0017144 -0.00061247 -0.0035727 0.0040097 -0.0069515 0.0015905 -0.017674 0 0 0 0 0 0 0 0 0 0 0 0 0 0 0 0 0 0 0 0.0048473 0 0 0 0 0 0
8.3555 0.0011171 -0.0017715 0.005398 -0.0021218 0 0.00021467 -0.00042196 -0.0015175 0.0047208 -0.0045728 0.0040279 -0.014894 0 0 0 0 0 0 0 0 0 0 0 0 0 0 0 0 0 0 0 0.0023753 0 0 0 0 0 0
8.3594 0.0024538 -0.0016424 0.0030741 -0.0018134 0 -0.0018684 -0.00043126 0.0023376 0.0028514 0.00082646 0.0049159 -0.0043903 0 0 0 0 0 0 0 0 0 0 0 0 0 0 0 0 0 0 0 -0.0024422 0 0 0 0 0 0
8.3633 0.0033416 -0.00016027 -0.0012863 -0.0012208 0 -0.0033919 -0.00019494 0.0045926 -7.6311e-06 0.0046637 0.0037067 0.00086442 0 0 0 0 0 0 0 0 0 0 0 0 0 0 0 0 0 0 0 -0.0073094 0 0 0 0 0 0
8.3672 0.003141 0.0015172 -0.0046843 -0.00096182 0 -0.003454 9.7133e-05 0.0038394 -0.0017961 0.0046692 0.001228 -0.0053911 0 0 0 0 0 0 0 0 0 0 0 0 0 0 0 0 0 0 0 -0.0096426 0 0 0 0 0 0
8.3711 0.0018076 0.0022202 -0.0052343 -0.001102 0 -0.0021701 -0.0003149 0.0015053 -0.0017626 0.0023817 -0.00078956 -0.015638 0 0 0 0 0 0 0 0 0 0 0 0 0 0 0 0 0 0 0 -0.0079768 0 0 0 0 0 0
8.375 1.0448e-05 0.0017096 -0.003556 -0.0012772 0 -0.00069454 -0.0016996 -0.00016125 -0.00088179 0.00074246 -0.00098773 -0.01691 0 0 0 0 0 0 0 0 0 0 0 0 0 0 0 0 0 0 0 -0.0028757 0 0 0 0 0 0
8.3789 -0.001328 0.00061082 -0.0018036 -0.0011746 0 -0.00024772 -0.0030064 -0.00034236 -0.00057513 0.00081667 0.0004846 -0.0053407 0 0 0 0 0 0 0 0 0 0 0 0 0 0 0 0 0 0 0 0.0032025 0 0 0 0 0 0
8.3828 -0.0016949 -0.00037121 -0.0012591 -0.00075769 0 -0.00095542 -0.0025232 0.00015455 -0.0011186 0.001203 0.0019473 0.0094474 0 0 0 0 0 0 0 0 0 0 0 0 0 0 0 0 0 0 0 0.0072278 0 0 0 0 0 0
8.3867 -0.0013109 -0.0010302 -0.0009246 -0.00011688 0 -0.0016828 0.00033315 0.00036008 -0.0014058 0.00033112 0.0014772 0.01494 0 0 0 0 0 0 0 0 0 0 0 0 0 0 0 0 0 0 0 0.007479 0 0 0 0 0 0
8.3906 -0.00088209 -0.0015177 0.0013495 0.00066596 0 -0.0011495 0.0039532 0.00019029 -0.00027073 -0.0013921 -0.0013881 0.0091245 0 0 0 0 0 0 0 0 0 0 0 0 0 0 0 0 0 0 0 0.0046945 0 0 0 0 0 0
8.3945 -0.00102 -0.0018484 0.0062651 0.0013978 0 0.00072594 0.0055975 3.967e-05 0.0020869 -0.0021349 -0.00496 0.0015899 0 0 0 0 0 0 0 0 0 0 0 0 0 0 0 0 0 0 0 0.0014697 0 0 0 0 0 0
8.3984 -0.0017973 -0.0017419 0.011714 0.0016731 0 0.0026268 0.003801 -8.0844e-05 0.0041232 -0.0010388 -0.0065057 0.0016566 0 0 0 0 0 0 0 0 0 0 0 0 0 0 0 0 0 0 0 0.0002049 0 0 0 0 0 0
[truncated: 7,250,900 more chars]
