# Supplementary material for: Dataset from dynamic shake-table testing of five full-scale single leaf and cavity URM walls subjected to out-of-plane two-way bending
Source: Data Brief. 2019 Mar 20;24:103854. doi: 10.1016/j.dib.2019.103854 (PMC6480314; doi:10.1016/j.dib.2019.103854)
Supplement: Multimedia component 2 [file mmc2.zip › DATA/CL-000-RF/Test10.txt]

0 0.0028532 0.00071754 -0.027007 -0.0029835 0 0.00085336 -0.00041417 0.00076852 -0.00022333 0.0018468 0.0022791 -0.108 -0.0065572 0.0016115 -0.0041708 0.084861 -0.0037993 -0.01095 0.033731 -0.005421 0.017534 0.08512 -0.0068092 0.025224 0.00039914 -0.00058878 0.00019682 -0.00097968 -0.023471 0 0 0.0046598 0 -0.014728 -0.0029875 -0.030723 0 0
0.003907 0.0015316 -4.7983e-05 -0.023982 -0.0023644 0 0.00023732 -0.00091911 -0.00044649 0.0010908 -0.00037605 -2.3334e-05 -0.11821 -0.005158 0.0011555 0.0075127 0.076001 0.00094966 -0.0047266 0.031484 -0.0091791 0.0069753 0.073582 -0.0056767 0.030727 0.00093018 -0.00085813 7.4078e-05 -0.00070776 -0.0098173 0 0 0.0060661 0 -0.021751 -0.0056554 -0.022735 0 0
0.007813 0.00053415 -0.00064179 -0.016477 -0.0017693 0 -0.00084072 -0.00049789 -0.0016484 0.0031314 -0.00025193 -0.001921 -0.11432 -0.0019185 -0.00039551 0.017946 0.066067 0.0023382 0.0043451 0.028279 -0.0083338 0.00039985 0.067233 0.00079748 0.035921 0.00065964 -0.0012749 -0.0002465 0.00013558 -0.0024955 0 0 0.0055775 0 -0.024562 -0.006706 -0.011659 0 0
0.011719 -0.00023041 -0.00067857 -0.006644 -0.0013017 0 -0.0011859 0.00027135 -0.0018564 0.0047903 0.00069351 -0.0025098 -0.10014 -0.00066386 -0.00057123 0.023455 0.055086 -0.0016649 0.013677 0.023884 -0.0028932 -0.001375 0.067396 0.0061929 0.039689 -0.00011479 -0.0014338 -0.0005196 0.00081027 -0.0023105 0 0 0.0033788 0 -0.02402 -0.0070755 0.00069511 0 0
0.015625 -0.0011523 -0.00031622 0.0034645 -0.00058766 0 -0.00034163 0.00051239 -0.0009433 0.005162 -9.2163e-06 -0.0019115 -0.088253 -0.0023095 0.001824 0.023544 0.043173 -0.0069339 0.021729 0.018615 0.0025871 0.00085144 0.072738 0.0060114 0.042422 -0.00058943 -0.00099694 -0.00052227 0.00090114 -0.0027414 0 0 0.00085272 0 -0.02096 -0.0071395 0.012696 0 0
0.019532 -0.0023878 -9.1029e-05 0.013018 0.00068202 0 0.00095066 -5.9095e-05 4.3379e-05 0.003995 -0.0029416 -0.0011325 -0.088066 -0.0069686 0.005204 0.018399 0.030503 -0.0076646 0.027486 0.012799 0.0032351 0.0063681 0.082007 0.0015713 0.044683 -0.00032102 -8.1308e-05 -0.00021683 0.00057731 0.0038326 0 0 -0.00074571 0 -0.015876 -0.0070011 0.022933 0 0
0.023438 -0.0035863 -0.00037087 0.02189 0.0022186 0 0.0015969 -0.00086807 -9.0123e-05 0.0017625 -0.0059875 -0.001113 -0.097868 -0.014125 0.0065742 0.0089362 0.017404 -0.0028849 0.0299 0.0069318 -0.0012159 0.01412 0.093332 -0.0020451 0.047448 0.00035777 0.00074205 0.00022445 0.00022251 0.018048 0 0 -0.001317 0 -0.0092866 -0.0066061 0.029523 0 0
0.027344 -0.0041446 -0.0009833 0.029116 0.003202 0 0.0013099 -0.0011315 -0.0013832 -0.00061973 -0.0064891 -0.0019209 -0.10792 -0.020626 0.0045143 -0.00071521 0.0053044 0.0023165 0.028342 0.002002 -0.0061141 0.021866 0.10291 -0.0013134 0.052591 0.00078267 0.00091566 0.00054921 -2.0051e-05 0.032282 0 0 -0.0016551 0 -0.002261 -0.0053129 0.029053 0 0
0.03125 -0.0037176 -0.0014033 0.032284 0.0029563 0 0.00077508 -0.00072799 -0.0026164 -0.0022972 -0.0040674 -0.002861 -0.11071 -0.023848 0.00071489 -0.006925 -0.0046303 0.002297 0.025107 -0.0019348 -0.0066412 0.028098 0.10922 0.0026713 0.059479 0.00069641 0.00039951 0.00060828 -0.00027444 0.038184 0 0 -0.0023681 0 0.0038772 -0.0030398 0.023025 0 0
0.035157 -0.0024805 -0.0012972 0.028978 0.001627 0 0.00070058 -0.00032462 -0.002556 -0.0029672 -0.0010548 -0.0032781 -0.10778 -0.022912 -0.0015668 -0.008715 -0.011633 -0.0029794 0.021223 -0.0050252 -0.0025818 0.032275 0.11189 0.0059957 0.067056 0.00043902 -0.00030879 0.0004567 -0.00061193 0.035287 0 0 -0.0032774 0 0.0083659 5.1265e-05 0.012367 0 0
0.039063 -0.00092412 -0.00084067 0.019064 0.00019922 0 0.00092333 -0.00060122 -0.0011868 -0.0030272 -7.5965e-05 -0.0031503 -0.10673 -0.017448 -0.00058469 -0.0057918 -0.015104 -0.0079385 0.017616 -0.0075151 0.0019101 0.033992 0.11085 0.0060956 0.073974 0.00043663 -0.00067316 0.00029742 -0.00085854 0.031129 0 0 -0.0038727 0 0.010542 0.0036267 -0.0016512 0 0
0.042969 0.00055772 -0.00047811 0.0054619 -0.00023454 0 0.0006415 -0.0014226 0.00037485 -0.0031888 -0.0013871 -0.0029045 -0.1125 -0.0077233 0.0023893 0.00088857 -0.013922 -0.0074899 0.015324 -0.0099769 0.0030026 0.032416 0.10599 0.00387 0.076947 0.00065054 -0.00061703 0.00030535 -0.0007727 0.03238 0 0 -0.0040712 0 0.0092131 0.0066138 -0.016625 0 0
0.046875 0.0018699 -0.00040412 -0.0076004 0.0006367 0 -0.00051275 -0.0019115 0.0010824 -0.0037864 -0.0027834 -0.00279 -0.12228 0.0023506 0.0045271 0.0063858 -0.0093956 -0.0024301 0.013823 -0.013144 0.00099466 0.02756 0.098672 0.0020435 0.073306 0.00065001 -0.00049816 0.00046556 -0.00034674 0.036596 0 0 -0.0042159 0 0.0051031 0.0072976 -0.02889 0 0
0.050782 0.0030637 -0.00035389 -0.017309 0.0020674 0 -0.0018543 -0.0013988 0.00087773 -0.0043739 -0.0020451 -0.0025682 -0.12879 0.010141 0.0042125 0.0080979 -0.0034283 0.0017269 0.011959 -0.017044 -0.00077316 0.019789 0.089783 0.0020683 0.063775 0.00019837 -0.00061665 0.00056938 0.00014263 0.034027 0 0 -0.004301 0 -0.00015986 0.005266 -0.037445 0 0
0.054688 0.0040662 5.7702e-05 -0.023425 0.0028597 0 -0.0022514 -0.00022325 0.00041798 -0.0040373 0.00079085 -0.0018112 -0.12747 0.014242 0.0022994 0.0049268 0.0027527 0.00097604 0.0089526 -0.021539 -0.00017211 0.0091884 0.079674 0.0029244 0.049286 -0.00037356 -0.00082964 0.00039935 0.00037482 0.017824 0 0 -0.0035106 0 -0.0053842 0.00046501 -0.041955 0 0
0.058594 0.0046107 0.00083126 -0.027016 0.0023556 0 -0.0012968 0.00055245 0.00016646 -0.0021985 0.0036822 -0.00039049 -0.1198 0.013584 0.00087931 -0.0036137 0.0078464 -0.0029205 0.0040314 -0.026346 0.0014663 -0.004078 0.068651 0.002707 0.031417 -0.00047681 -0.00071419 -3.9788e-05 0.00022627 -0.0084553 0 0 -0.00088651 0 -0.0092315 -0.0068592 -0.04251 0 0
0.0625 0.0044278 0.0014949 -0.028354 0.00097883 0 0.00027574 0.00026883 4.9875e-05 0.0008346 0.0048384 0.0013925 -0.11059 0.0076291 0.001177 -0.015777 0.0093962 -0.0047322 -0.0035019 -0.030294 0.0015437 -0.019249 0.057449 0.00091792 0.015024 8.0772e-05 -8.4409e-05 -0.00046821 -0.00021368 -0.034238 0 0 0.0034367 0 -0.0088467 -0.015007 -0.040051 0 0
0.066407 0.0034799 0.0015559 -0.026247 -0.00014835 0 0.0013806 -0.00057149 -1.3846e-05 0.0040976 0.0043805 0.0030841 -0.1039 0.00077681 0.0027584 -0.026008 0.0080858 -0.0017845 -0.011298 -0.032576 -0.00018506 -0.033379 0.047455 -0.0010329 0.0037683 0.00084155 0.00073896 -0.00055159 -0.00077179 -0.052094 0 0 0.0078507 0 -0.0050192 -0.021185 -0.037529 0 0
0.070313 0.0020063 0.001004 -0.019394 -0.00019182 0 0.0016535 -0.00079705 0.00037134 0.0067187 0.0037158 0.0043715 -0.10247 -0.0049263 0.0044416 -0.03207 0.0044752 0.0031158 -0.017791 -0.032718 -0.0011912 -0.04463 0.039643 -0.0014373 -0.0013545 0.0011433 0.0012205 -0.00022402 -0.0012663 -0.063077 0 0 0.010389 0 0.0015858 -0.024241 -0.035707 0 0
0.074219 0.00036481 0.00030678 -0.0081711 0.00065813 0 0.0016148 0.00015866 0.0016625 0.0084087 0.0036336 0.0051193 -0.10935 -0.007736 0.0054733 -0.03242 -0.0007009 0.0049571 -0.021504 -0.030363 0.00049409 -0.051306 0.034869 -0.00013553 -9.2735e-05 0.00078016 0.0011326 0.00020537 -0.0015109 -0.071667 0 0 0.010354 0 0.0101 -0.023422 -0.035023 0 0
0.078125 -0.0011557 -9.7662e-05 0.0049833 0.0013644 0 0.0018367 0.001583 0.0034685 0.0092578 0.0034612 0.0052785 -0.12675 -0.0053657 0.0057016 -0.025631 -0.0061455 0.0021176 -0.020006 -0.024878 0.0033935 -0.050443 0.034616 0.0013138 0.0070303 0.00017509 0.00072558 0.00031435 -0.0013854 -0.07729 0 0 0.0088311 0 0.019009 -0.018011 -0.035435 0 0
0.082032 -0.002398 -0.00023949 0.016863 0.0010089 0 0.0021899 0.002199 0.0044194 0.0092225 0.0021866 0.0048992 -0.15096 0.0018203 0.005072 -0.015081 -0.0097058 -0.0019666 -0.012646 -0.016693 0.0039452 -0.041262 0.038685 0.0012215 0.015151 -8.7976e-05 0.00039125 -1.7844e-05 -0.00098536 -0.073478 0 0 0.007546 0 0.026004 -0.01017 -0.035242 0 0
0.085938 -0.0032781 -0.00049483 0.025131 -0.00029575 0 0.0020854 0.0015414 0.0033212 0.0080228 5.7528e-05 0.0041781 -0.16986 0.010951 0.003579 -0.0051963 -0.010688 -0.0026839 -0.0018777 -0.0071303 0.00074925 -0.026903 0.044875 -0.00051609 0.020591 0.00015549 0.00024844 -0.00046087 -0.00063554 -0.05625 0 0 0.0072113 0 0.030585 -0.0026606 -0.033246 0 0
0.089844 -0.0037118 -0.0010546 0.028976 -0.0013895 0 0.0013783 0.00048297 0.00051788 0.0056117 -0.0013748 0.003306 -0.16932 0.020304 0.0018297 0.0018141 -0.0086952 0.00082773 0.010692 0.0030477 -0.0033705 -0.0093895 0.051828 -0.0022171 0.021762 0.00054643 0.00012965 -0.00054431 -0.00062535 -0.031368 0 0 0.0069746 0 0.032611 0.0031181 -0.028887 0 0
0.09375 -0.0036028 -0.0016156 0.028692 -0.001023 0 0.00075419 0.00027155 -0.0021174 0.0025869 -0.00092704 0.0021725 -0.14551 0.028122 0.0011171 0.0041279 -0.0035124 0.005042 0.023244 0.01303 -0.0042218 0.0089345 0.058086 -0.0019137 0.017632 0.00060938 -7.6684e-05 -0.00015364 -0.00088422 -0.010399 0 0 0.0053796 0 0.032171 0.0059882 -0.021833 0 0
0.097657 -0.0028879 -0.0016769 0.025011 0.0010135 0 0.0010173 0.001082 -0.0027963 -0.00011106 0.00073108 0.00035767 -0.11142 0.031522 0.0022834 0.0002644 0.0054768 0.0060165 0.032236 0.021143 -0.00095173 0.023154 0.06101 0.00079277 0.0081329 0.00019641 -0.00021514 0.00030195 -0.0010011 0.0013977 0 0 0.0017714 0 0.029443 0.0048039 -0.012147 0 0
0.10156 -0.0015941 -0.0011182 0.01875 0.0035965 0 0.0020361 0.0016916 -0.0015016 -0.0020154 0.0015376 -0.0023469 -0.088541 0.031615 0.0044134 -0.004928 0.016491 0.0033803 0.037186 0.026977 0.002843 0.031401 0.0609 0.0041864 -0.0016264 -0.00044657 -7.8914e-05 0.00027082 -0.00066275 0.011567 0 0 -0.0031761 0 0.025882 0.002357 -0.0023638 0 0
0.10547 0.00012025 -0.00038634 0.010664 0.0051132 0 0.002606 0.00072413 -1.5104e-05 -0.0035305 6.0011e-05 -0.0053369 -0.089366 0.029699 0.0051997 -0.0084947 0.028654 0.00023734 0.038764 0.030595 0.0030526 0.033742 0.058617 0.0057909 -0.0090951 -0.00094621 0.00023508 -0.00035743 -5.6892e-05 0.032423 0 0 -0.008054 0 0.021924 0.0003126 0.0061434 0 0
0.10938 0.001963 -4.2962e-05 0.0012779 0.0047323 0 0.0015269 -0.0018138 -0.00021519 -0.0053237 -0.0030279 -0.0073157 -0.10707 0.026922 0.0032019 -0.0082529 0.041208 -0.00032416 0.037752 0.032146 -0.00035826 0.030539 0.054993 0.0045842 -0.01251 -0.0010656 0.0003467 -0.0010673 0.00027068 0.065767 0 0 -0.011607 0 0.017843 -0.0001536 0.012299 0 0
0.11328 0.0035655 -0.00016024 -0.0090477 0.0030004 0 -0.0011598 -0.0043638 -0.0023254 -0.0072863 -0.0055264 -0.0073108 -0.12317 0.024845 -0.00021915 -0.0016733 0.053123 0.0019754 0.035439 0.031887 -0.0033565 0.022545 0.051244 0.0021444 -0.010031 -0.00077103 5.0838e-05 -0.0011656 2.4872e-05 0.097037 0 0 -0.01312 0 0.013826 0.0021867 0.014709 0 0
0.11719 0.0046012 -0.00025345 -0.019527 0.0012679 0 -0.0040597 -0.005255 -0.0047783 -0.0082796 -0.0056992 -0.0056843 -0.12618 0.024749 -0.0017404 0.010666 0.062596 0.0051109 0.03401 0.030762 -0.0024589 0.012383 0.048626 0.0014977 -0.0027262 -0.00019032 -0.00032626 -0.00044829 -0.00044178 0.10658 0 0 -0.012346 0 0.0099236 0.0064798 0.012649 0 0
0.12109 0.0049042 0.00015329 -0.028253 0.00051726 0 -0.0055608 -0.0042683 -0.0056791 -0.0071407 -0.0036642 -0.0039775 -0.12239 0.025519 0.00065601 0.023726 0.069038 0.0071631 0.0339 0.029607 0.001312 0.0023274 0.046491 0.0043862 0.0051851 0.00040837 -0.00018784 0.00058016 -0.00046557 0.087477 0 0 -0.0094856 0 0.0060132 0.0098689 0.007817 0 0
0.125 0.0045029 0.00095519 -0.0324 0.00067585 0 -0.00508 -0.0026992 -0.0043537 -0.0039932 -0.00097198 -0.0035012 -0.12749 0.026093 0.0052744 0.034497 0.071873 0.0076029 0.034889 0.028592 0.00363 -0.0069727 0.043968 0.0093078 0.011522 0.00067416 0.00064342 0.001174 0.00016445 0.051674 0 0 -0.0053436 0 0.0019088 0.010641 0.00096265 0 0
0.12891 0.0035442 0.0015424 -0.029757 0.00097943 0 -0.003269 -0.0018988 -0.0016246 -0.00040356 0.00095093 -0.0039801 -0.14768 0.025283 0.0080129 0.040112 0.070654 0.0065719 0.036537 0.027766 0.0017793 -0.015124 0.040038 0.012328 0.014338 0.00038155 0.0015768 0.0010407 0.00088346 0.018071 0 0 -0.0012078 0 -0.002636 0.007281 -0.0071218 0 0
0.13281 0.002185 0.0014531 -0.020569 0.00091009 0 -0.0011775 -0.0018856 0.0011245 0.0019595 0.0018706 -0.003695 -0.17049 0.02059 0.0064211 0.035853 0.064129 0.0039995 0.037622 0.026737 -0.0023714 -0.022072 0.032348 0.010279 0.011069 -0.00031328 0.0017342 0.00057096 0.00090946 -0.0050079 0 0 0.0018602 0 -0.0085097 -0.0023763 -0.015396 0 0
0.13672 0.00055569 0.00087152 -0.007923 0.00070794 0 0.00062698 -0.0014913 0.0029847 0.0028678 0.0024949 -0.0011304 -0.17572 0.012173 0.0023414 0.024462 0.054198 0.00016574 0.037346 0.024963 -0.0046353 -0.02855 0.021024 0.0035759 0.0043906 -0.00087298 0.00083884 0.00038906 0.00011873 -0.024956 0 0 0.0038289 0 -0.016306 -0.015202 -0.022932 0 0
0.14063 -0.0011854 0.00040301 0.0040105 0.00095934 0 0.0021553 0.00019581 0.0038101 0.0036475 0.0034877 0.0034459 -0.15593 0.0014909 0.000125 0.0098967 0.042677 -0.0032453 0.035996 0.022462 -0.0032414 -0.034638 0.0075321 -0.0040313 -0.0028187 -0.00077439 -0.00043343 0.00070102 -0.00075514 -0.053194 0 0 0.0056969 0 -0.025934 -0.028064 -0.029449 0 0
0.14453 -0.0027907 0.00037639 0.012562 0.0017653 0 0.0034741 0.0027103 0.0038795 0.0056685 0.0048434 0.0080473 -0.12521 -0.010096 0.0020371 -0.0047378 0.031024 -0.0037611 0.033959 0.019435 -0.00055114 -0.040159 -0.0066946 -0.0086863 -0.0084227 7.7407e-07 -0.0010733 0.0011065 -0.00088058 -0.08983 0 0 0.0084474 0 -0.037065 -0.038625 -0.034692 0 0
0.14844 -0.0039491 0.00047427 0.017767 0.0024463 0 0.0043441 0.0046113 0.0035418 0.0087427 0.0060476 0.010612 -0.10698 -0.020619 0.0056689 -0.01549 0.021129 -0.00053404 0.031907 0.016346 2.9977e-05 -0.044657 -0.019526 -0.0095833 -0.0098603 0.00088124 -0.00072588 0.0010384 -0.00023458 -0.12093 0 0 0.011846 0 -0.048989 -0.044081 -0.038322 0 0
0.15234 -0.0043948 0.00013267 0.021211 0.0021647 0 0.0044324 0.0049004 0.0031187 0.011113 0.0065931 0.010586 -0.1126 -0.026337 0.0062773 -0.01699 0.016339 0.0040724 0.031036 0.014794 -0.0018961 -0.046827 -0.026547 -0.0090079 -0.0044343 0.0011803 -1.7905e-05 0.00034605 0.0003666 -0.13063 0 0 0.014293 0 -0.058683 -0.041681 -0.039567 0 0
0.15625 -0.0040184 -0.00072736 0.02375 0.00084044 0 0.0037365 0.0038885 0.0028646 0.011066 0.0062796 0.0089585 -0.13188 -0.027435 0.0017759 -0.012029 0.016122 0.0060874 0.031044 0.015365 -0.0035 -0.046866 -0.027628 -0.0093551 0.004769 0.00070374 0.00012042 -0.00057573 0.00017031 -0.11489 0 0 0.014008 0 -0.06408 -0.035415 -0.038944 0 0
0.16016 -0.0029102 -0.0014785 0.024321 -0.00062879 0 0.0026406 0.0026474 0.0028138 0.0085035 0.0051866 0.0069272 -0.1439 -0.024441 -0.0048481 -0.0028222 0.019862 0.0036238 0.031338 0.018141 -0.0024219 -0.044897 -0.022921 -0.010365 0.015843 -0.00010348 -0.00058097 -0.0011996 -0.00068274 -0.08335 0 0 0.010493 0 -0.064173 -0.027803 -0.036662 0 0
0.16406 -0.0013313 -0.0013743 0.020893 -0.0011472 0 0.0015433 0.0017803 0.0026896 0.0048928 0.0035474 0.0047086 -0.13667 -0.018277 -0.0083255 0.0080138 0.026553 -0.0011409 0.031201 0.022937 0.00019769 -0.041154 -0.012998 -0.0095718 0.026778 -0.00060662 -0.0014874 -0.0013486 -0.001337 -0.048856 0 0 0.0049671 0 -0.058465 -0.021438 -0.033044 0 0
0.16797 0.00036158 -0.00034364 0.012575 -0.00046233 0 0.00053413 0.00091674 0.0020922 0.0017612 0.0016589 0.0016867 -0.11669 -0.01103 -0.0062678 0.015557 0.03386 -0.0040124 0.029013 0.028876 0.0010453 -0.035944 0.0009981 -0.0054641 0.034194 -0.00055671 -0.0017493 -0.0012553 -0.0011969 -0.01665 0 0 -0.00056421 0 -0.046857 -0.02072 -0.02875 0 0
0.17188 0.0018308 0.00086377 0.00092846 0.00058059 0 -0.00050292 -0.00059933 0.00082391 -0.00059175 -0.00022605 -0.0024599 -0.10084 -0.0062435 -0.0013563 0.016085 0.037787 -0.0028893 0.024014 0.033377 -0.0012917 -0.030017 0.015425 0.00021614 0.036625 -0.00022517 -0.0011574 -0.0012042 -0.00057666 0.016309 0 0 -0.0046905 0 -0.034326 -0.026709 -0.025236 0 0
0.17578 0.0028885 0.0013542 -0.010625 0.00084951 0 -0.0015481 -0.0027446 -0.0010088 -0.0028505 -0.0020129 -0.0069905 -0.10089 -0.0050071 0.0016191 0.010559 0.036982 0.00033137 0.017062 0.035102 -0.0044506 -0.023558 0.028355 0.003772 0.035379 -3.0813e-05 -0.00027871 -0.0012058 -0.00028948 0.053189 0 0 -0.0072219 0 -0.02487 -0.036816 -0.023141 0 0
0.17969 0.0035559 0.00089264 -0.018737 1.1589e-05 0 -0.0023368 -0.0047218 -0.0031811 -0.0053528 -0.0037258 -0.010501 -0.11535 -0.0076961 0.00061286 0.0001782 0.030888 0.001949 0.008985 0.033306 -0.0049541 -0.016547 0.038719 0.003275 0.031521 -0.00011502 0.00018657 -0.0010611 -0.00067865 0.090263 0 0 -0.0087453 0 -0.020887 -0.04892 -0.022767 0 0
0.18359 0.003957 2.5689e-05 -0.021913 -0.0011693 0 -0.0026224 -0.005782 -0.0054786 -0.0073088 -0.0052776 -0.01198 -0.13416 -0.01426 -0.0020494 -0.013119 0.019433 0.00023344 0.00090482 0.027482 -0.0023005 -0.0088943 0.045653 0.00073929 0.026475 -0.00029886 7.5471e-05 -0.00069418 -0.0012297 0.11812 0 0 -0.0097744 0 -0.024467 -0.060367 -0.024253 0 0
0.1875 0.0040913 -0.00054028 -0.020961 -0.0015885 0 -0.0024589 -0.0059339 -0.0075199 -0.0075129 -0.0063141 -0.011427 -0.14849 -0.023264 -0.0027541 -0.024308 0.0042244 -0.0032421 -0.004495 0.017488 0.00039623 -0.00069365 0.047476 0.00026436 0.023005 -0.00037193 -0.00022238 -0.00032714 -0.0012035 0.12882 0 0 -0.010326 0 -0.03702 -0.065659 -0.027213 0 0
0.19141 0.0037076 -0.00060437 -0.017964 -0.0008345 0 -0.0021307 -0.0057198 -0.0085736 -0.0057508 -0.0064211 -0.0095679 -0.15606 -0.031001 -0.00079084 -0.030691 -0.0095487 -0.0057669 -0.0070849 0.0066285 7.4e-05 0.0068338 0.045838 0.003939 0.021793 -0.00031151 -0.00029964 -0.00027124 -0.00052137 0.12124 0 0 -0.010106 0 -0.050693 -0.065184 -0.029844 0 0
0.19531 0.0024824 -0.00051408 -0.014596 0.00050214 0 -0.0018182 -0.0054108 -0.0078878 -0.0032684 -0.0055587 -0.0071583 -0.15917 -0.03575 0.00098341 -0.03179 -0.019453 -0.0063269 -0.0073187 -0.0037016 -0.0025487 0.012629 0.041046 0.0097277 0.022633 -0.00019748 -0.00014626 -0.0005727 0.00014886 0.10039 0 0 -0.0088844 0 -0.060925 -0.059868 -0.03131 0 0
0.19922 0.00041356 -0.00065052 -0.010938 0.0014692 0 -0.0014228 -0.004666 -0.0054682 -0.0016904 -0.0042171 -0.0045909 -0.16047 -0.036082 -0.00037875 -0.02768 -0.023498 -0.0059127 -0.0059131 -0.012319 -0.0035941 0.015684 0.033477 0.013488 0.025123 -1.3011e-05 -2.3822e-05 -0.00092782 0.00019115 0.072757 0 0 -0.006635 0 -0.063553 -0.050975 -0.030935 0 0
0.20313 -0.0019516 -0.00099955 -0.0056824 0.0016276 0 -0.00076004 -0.0030848 -0.0024792 -0.0014861 -0.0030224 -0.0019555 -0.16089 -0.02986 -0.0042714 -0.019053 -0.018883 -0.0054253 -0.0043734 -0.017725 -0.0004047 0.014142 0.023398 0.012931 0.028417 0.00034728 -6.1275e-05 -0.0009786 -0.0002491 0.042876 0 0 -0.0034651 0 -0.052114 -0.040675 -0.02781 0 0
0.20703 -0.0037661 -0.001262 0.0022988 0.001298 0 0.00014715 -0.00093851 -0.00056148 -0.001601 -0.0021822 0.00078838 -0.1597 -0.017461 -0.0068446 -0.0092147 -0.0067757 -0.0041795 -0.0049067 -0.019995 0.0052722 0.0078397 0.012394 0.0094391 0.031183 0.00085205 -0.00011303 -0.00066761 -0.00049135 0.012977 0 0 0.00039904 0 -0.02619 -0.031739 -0.022368 0 0
0.21094 -0.0044662 -0.0012833 0.012174 0.001045 0 0.0010544 0.00089117 -0.00046843 -0.0006316 -0.0014191 0.0037287 -0.15491 -0.0017914 -0.0050263 -0.00019093 0.0084195 -0.0010234 -0.0075522 -0.020576 0.0089211 -0.00076712 0.0021609 0.0061623 0.033216 0.0012158 -1.6019e-05 -0.00026424 -0.00018418 -0.015564 0 0 0.0044915 0 0.0066191 -0.024116 -0.015989 0 0
0.21484 -0.0041531 -0.0012363 0.020758 0.0010444 0 0.0017541 0.0017811 -0.0013426 0.0016937 -0.00048611 0.0068591 -0.14415 0.015342 4.916e-05 0.0073658 0.023976 0.0034028 -0.011871 -0.020141 0.0078894 -0.009863 -0.0062018 0.0047763 0.034615 0.001118 0.00014562 -4.7422e-05 0.00026804 -0.041186 0 0 0.0080636 0 0.041036 -0.017164 -0.0094461 0 0
0.21875 -0.0033783 -0.0013398 0.024226 0.0010023 0 0.0022246 0.0020334 -0.0014868 0.0042279 0.00039015 0.0097954 -0.12759 0.031952 0.0039069 0.013152 0.037037 0.0063805 -0.01708 -0.01934 0.0038805 -0.017392 -0.011656 0.0044036 0.03562 0.00056012 0.00014444 -1.5877e-05 0.00024723 -0.061938 0 0 0.01031 0 0.071224 -0.0099155 -0.0034994 0 0
0.22266 -0.002537 -0.0014895 0.020828 0.00061618 0 0.002448 0.0024977 2.7587e-05 0.0055023 0.00076875 0.011682 -0.11091 0.043761 0.0030469 0.017607 0.041976 0.0056054 -0.020742 -0.018558 0.0007232 -0.018749 -0.012263 0.0034041 0.036871 -6.4416e-05 -5.1705e-05 4.2756e-05 -0.00024746 -0.075627 0 0 0.010753 0 0.085062 -8.462e-05 0.00073908 0 0
0.22656 -0.0015057 -0.0012899 0.012332 -1.594e-05 0 0.0021733 0.0035131 0.0025047 0.0049952 0.00069611 0.011659 -0.10376 0.049762 -0.0017162 0.022228 0.039326 0.0017789 -0.021554 -0.01746 0.00017047 -0.014112 -0.010184 0.0014962 0.03862 -0.0003194 -0.00017451 0.00021461 -0.00054816 -0.080258 0 0 0.0094792 0 0.083507 0.011754 0.0038358 0 0
0.23047 7.5064e-05 -0.00049134 0.0028169 -0.00050383 0 0.0010679 0.0043719 0.0043485 0.0033374 0.00091576 0.0096323 -0.11222 0.050164 -0.0062097 0.027235 0.030343 -0.0017899 -0.019745 -0.015839 0.00048371 -0.0048258 -0.0072523 -0.00033589 0.040738 -0.00013947 3.106e-05 0.00027103 -0.0001683 -0.074968 0 0 0.0070406 0 0.070042 0.02404 0.0063608 0 0
0.23438 0.0021829 0.00066355 -0.0043004 -0.00061807 0 -0.00076206 0.0039689 0.0045426 0.0014643 0.0021247 0.0065269 -0.1317 0.045471 -0.0070099 0.032518 0.016352 -0.0023444 -0.015914 -0.013691 -0.00087633 0.0075265 -0.0051853 -0.0016885 0.043068 0.00014681 0.000441 -0.00010318 0.00047899 -0.060817 0 0 0.0041458 0 0.048472 0.035097 0.0088012 0 0
0.23828 0.0041688 0.0015964 -0.0084003 -0.00052685 0 -0.0024738 0.0019802 0.003348 -0.00020763 0.0040051 0.0035557 -0.14901 0.036671 -0.0044808 0.037397 -0.00068681 -0.00019118 -0.011496 -0.011305 -0.0038585 0.020194 -0.0066162 -0.0036212 0.045328 0.00021043 0.00061735 -0.00087518 0.00045381 -0.040422 0 0 0.0013805 0 0.024981 0.041992 0.011804 0 0
0.24219 0.0052178 0.001902 -0.011176 -0.00054119 0 -0.002926 -0.0006962 0.0016843 -0.001737 0.0052249 0.0011403 -0.15395 0.027339 -0.0018908 0.039897 -0.016984 0.0021316 -0.0099644 -0.010425 -0.005734 0.028174 -0.014319 -0.0071228 0.04724 8.5765e-05 0.00028662 -0.0015179 -0.00057923 -0.016667 0 0 -0.00091293 0 0.0095843 0.041277 0.015691 0 0
0.24609 0.0050594 0.0016671 -0.014206 -0.00069548 0 -0.0016105 -0.0027079 0.00014696 -0.0030292 0.0046264 -0.0013119 -0.14936 0.020352 -0.0018732 0.03959 -0.030741 0.0028932 -0.012353 -0.012214 -0.0043106 0.030569 -0.026505 -0.010959 0.048919 9.5468e-05 -0.00031134 -0.0014001 -0.0017866 0.0078838 0 0 -0.0026299 0 0.0032483 0.034928 0.019762 0 0
0.25 0.0041608 0.0012828 -0.01704 -0.00069657 0 0.00079028 -0.0034053 -0.0011589 -0.0035635 0.0024219 -0.0043884 -0.14791 0.016902 -0.0039864 0.036485 -0.04133 0.0028139 -0.01874 -0.01726 -0.00062164 0.027416 -0.041719 -0.011904 0.050395 0.00043328 -0.00063947 -0.00040296 -0.0019383 0.030041 0 0 -0.0038321 0 0.0046829 0.024563 0.023429 0 0
0.25391 0.0031745 0.000993 -0.017537 -0.0003396 0 0.0028304 -0.0032148 -0.0020145 -0.0028941 6.1977e-05 -0.0074859 -0.15726 0.017772 -0.0056352 0.030892 -0.048422 0.0035085 -0.02872 -0.025858 0.0020292 0.019301 -0.058131 -0.007817 0.051654 0.00089247 -0.00043164 0.00084001 -0.00074516 0.045251 0 0 -0.0046241 0 0.011403 0.012246 0.026069 0 0
0.25781 0.0022425 0.00068496 -0.013864 9.0412e-05 0 0.0033807 -0.0029668 -0.0018242 -0.0013252 -0.0011516 -0.0089274 -0.16942 0.023428 -0.0050131 0.024037 -0.051516 0.0048334 -0.040416 -0.037839 0.0015565 0.0079178 -0.071705 -0.00049571 0.052208 0.0010545 3.1019e-05 0.0013871 0.00074908 0.049489 0 0 -0.0050143 0 0.016267 0.0023389 0.026354 0 0
0.26172 0.00093841 0.00011133 -0.0060893 -3.6946e-05 0 0.0024034 -0.0030132 -0.00031995 0.00012451 -0.0012223 -0.0075299 -0.16767 0.030144 -0.0028511 0.018471 -0.052281 0.0045994 -0.049809 -0.04973 -0.00081372 -0.0030294 -0.079897 0.0050767 0.051164 0.00072562 0.00026097 0.00077976 0.0012341 0.043166 0 0 -0.0048774 0 0.012147 -0.0024284 0.024442 0 0
0.26563 -0.0010681 -0.00075452 0.0039473 -0.0010463 0 0.00080047 -0.0030478 0.0015874 0.00057339 -0.0011518 -0.0040604 -0.14576 0.035353 -0.0013385 0.01502 -0.051682 0.0012396 -0.055316 -0.059328 -0.0020817 -0.012596 -0.083015 0.0048982 0.047898 0.0001381 0.00013179 -0.00052129 0.00051575 0.032739 0 0 -0.0041035 0 -0.0014754 -0.0026271 0.020966 0 0
0.26953 -0.0033594 -0.0016386 0.013915 -0.0024311 0 -0.00037265 -0.002651 0.0021447 9.4372e-05 -0.0016131 -0.00089969 -0.11881 0.037257 -0.0016512 0.013941 -0.050387 -0.0037125 -0.056102 -0.065131 -0.0008118 -0.020606 -0.081699 -0.0003911 0.041927 -0.00028777 8.3316e-06 -0.0014817 -0.00033011 0.026639 0 0 -0.0028289 0 -0.023796 0.0007997 0.016431 0 0
0.27344 -0.0048944 -0.0022153 0.021965 -0.0030553 0 -0.0005438 -0.0018075 0.0003437 -0.00037595 -0.0022035 -1.362e-05 -0.11173 0.033845 -0.0028119 0.01511 -0.049165 -0.0065678 -0.051617 -0.065522 0.0013896 -0.027471 -0.077259 -0.0060279 0.032674 -0.00033896 0.00028197 -0.0013515 -0.00022024 0.02799 0 0 -0.0014938 0 -0.052355 0.0060617 0.011501 0 0
0.27734 -0.0048486 -0.0023713 0.026811 -0.0020198 0 0.00030406 -0.0008375 -0.00282 2.4006e-05 -0.0021217 -0.0011753 -0.13445 0.023785 -0.0029678 0.016388 -0.049729 -0.0052176 -0.043216 -0.059867 0.0016803 -0.03537 -0.073318 -0.0074004 0.020168 -0.00014449 0.00085842 -0.00029388 0.00067924 0.031191 0 0 -0.00058716 0 -0.078207 0.0089899 0.0071195 0 0
0.28125 -0.0033352 -0.0022073 0.027558 0.00051964 0 0.0018627 3.4174e-05 -0.0049572 0.0012394 -0.0013438 -0.002234 -0.16939 0.01097 -0.0015527 0.015401 -0.052849 -0.0015958 -0.034677 -0.052002 -0.001045 -0.045183 -0.072012 -0.0039606 0.0067906 3.7827e-05 0.0012174 0.0007701 0.001134 0.026652 0 0 -0.00026171 0 -0.095365 0.008403 0.0032634 0 0
0.28516 -0.0012877 -0.0018464 0.023989 0.003306 0 0.0035982 0.00086319 -0.0043827 0.0023861 -0.00074174 -0.0011738 -0.18601 -0.0023694 3.8446e-05 0.011158 -0.058987 0.00010348 -0.02753 -0.043801 -0.0051034 -0.056584 -0.073628 0.00082389 -0.0062141 9.0531e-05 0.00099927 0.0009596 0.000268 0.0097792 0 0 -0.00018438 0 -0.10192 0.0046154 -0.00032724 0 0
0.28906 0.00034806 -0.001325 0.016986 0.0047893 0 0.0047293 0.0017303 -0.0016225 0.0026351 -0.00092036 0.0020743 -0.16954 -0.013996 -4.5858e-05 0.0030514 -0.068345 -0.0021988 -0.022986 -0.036991 -0.0076769 -0.068824 -0.077974 0.0030411 -0.017683 7.2475e-05 0.00044222 0.00016558 -0.0013789 -0.014516 0 0 0.00019116 0 -0.097105 -0.0015795 -0.0039693 0 0
0.29297 0.0012924 -0.00068087 0.0082534 0.0041754 0 0.0044508 0.0024516 0.0012142 0.0019794 -0.0012381 0.0057298 -0.13536 -0.020103 -0.0020491 -0.0092571 -0.080918 -0.0061724 -0.022325 -0.033893 -0.007224 -0.079329 -0.083664 0.001735 -0.025813 5.7238e-05 0.00014021 -0.00091711 -0.0023709 -0.036036 0 0 0.0011349 0 -0.081299 -0.0078831 -0.0082943 0 0
0.29688 0.0018806 -6.0846e-05 -0.00069465 0.0019324 0 0.0024997 0.0026763 0.0024776 0.0011496 -0.00039797 0.0078111 -0.11421 -0.019851 -0.0041557 -0.02255 -0.093579 -0.0074714 -0.023853 -0.033858 -0.0043832 -0.084718 -0.087397 -0.00089476 -0.030925 2.9843e-05 0.00037329 -0.0014439 -0.0019009 -0.047412 0 0 0.0023494 0 -0.062594 -0.011322 -0.013312 0 0
0.30078 0.0024861 0.00035217 -0.0091914 -0.00057394 0 -0.00042952 0.0022578 0.0022497 0.00083305 0.0019015 0.007552 -0.12308 -0.015296 -0.0041559 -0.034141 -0.10348 -0.0043933 -0.025662 -0.03483 -0.0010148 -0.084522 -0.087962 -0.00207 -0.03451 -3.6328e-05 0.00077356 -0.001133 -0.0006213 -0.047726 0 0 0.0031205 0 -0.046044 -0.011887 -0.018324 0 0
0.30469 0.0030985 0.00052973 -0.016881 -0.0019994 0 -0.0029908 0.0014228 0.0016558 0.0010181 0.0042216 0.0054114 -0.15067 -0.0080574 -0.0015949 -0.042301 -0.1085 0.0001436 -0.026632 -0.035394 0.0012628 -0.078802 -0.084892 -0.0008999 -0.037598 -7.2863e-05 0.0007316 -0.00039604 0.00012624 -0.039269 0 0 0.0027893 0 -0.034164 -0.010197 -0.022635 0 0
0.30859 0.0034316 0.00064232 -0.02262 -0.0018326 0 -0.0041133 0.00054269 0.0012893 0.0010899 0.0046478 0.0022058 -0.17078 -0.00020312 0.0016978 -0.045391 -0.10645 0.0014725 -0.025697 -0.034006 0.0017913 -0.068176 -0.078114 0.0013921 -0.041357 2.9877e-05 0.00010572 0.00016576 -0.0002143 -0.023339 0 0 0.0012091 0 -0.028838 -0.007474 -0.025378 0 0
0.3125 0.0032899 0.00084869 -0.024406 -0.00058015 0 -0.003729 -0.00017595 0.00070745 0.00052908 0.0028249 -0.0013656 -0.16809 0.0039913 0.0032063 -0.041058 -0.093297 -0.0020496 -0.02177 -0.028589 0.00078661 -0.055254 -0.068642 0.0030241 -0.047433 0.00025485 -0.00057003 0.00034488 -0.00089033 -0.0013244 0 0 -0.0010852 0 -0.030775 -0.0075957 -0.024431 0 0
0.31641 0.0027096 0.0010573 -0.020874 0.00072739 0 -0.0025988 -0.00069452 -0.00053542 -0.00049999 0.000457 -0.0044582 -0.14983 0.0039537 0.0019215 -0.033088 -0.074222 -0.0073025 -0.016657 -0.021287 -0.00098482 -0.043962 -0.059406 0.0030797 -0.054642 0.00040866 -0.00064052 0.00040452 -0.00080898 0.020769 0 0 -0.0030762 0 -0.034451 -0.011735 -0.020661 0 0
0.32031 0.001784 0.000977 -0.012906 0.0013147 0 -0.0014536 -0.00091559 -0.0018437 -0.001234 -0.00042669 -0.0059632 -0.13409 7.6703e-05 -0.00090697 -0.023273 -0.052221 -0.0094366 -0.011266 -0.013539 -0.0025471 -0.035294 -0.051303 0.0017024 -0.061813 0.00029611 -5.5182e-05 0.00062465 0.00015502 0.03233 0 0 -0.0037507 0 -0.037732 -0.019508 -0.014747 0 0
0.32422 0.00051372 0.00045999 -0.0033408 0.0011696 0 -0.00038559 -0.00064546 -0.0020737 -0.00097992 0.00041075 -0.0052597 -0.13021 -0.0068728 -0.0030625 -0.013343 -0.03049 -0.0065242 -0.0064159 -0.0067389 -0.0032092 -0.029685 -0.044923 -0.00045971 -0.067688 -6.3733e-05 0.00053674 0.00086278 0.0010099 0.026227 0 0 -0.0026792 0 -0.038887 -0.029977 -0.007562 0 0
0.32813 -0.0010527 -0.00023044 0.0052808 0.00093312 0 0.00089609 0.00010379 -0.0010912 0.00023758 0.0012891 -0.0031982 -0.13278 -0.015258 -0.0033527 -0.0056887 -0.014475 -0.0011811 -0.0031683 -0.0030069 -0.0030341 -0.026782 -0.040611 -0.0026454 -0.069904 -0.0004392 0.0004454 0.00065328 0.00080078 0.0077296 0 0 -0.00037555 0 -0.036071 -0.040651 -0.00072791 0 0
0.33203 -0.0025815 -0.0005723 0.012662 0.0012784 0 0.0023397 0.00087324 -0.00035822 0.0016213 0.00062925 -0.0019177 -0.13256 -0.022042 -0.0023958 -0.0015513 -0.0090179 0.0022069 -0.0016217 -0.0028188 -0.0027316 -0.023487 -0.037158 -0.0040772 -0.066881 -0.00061462 -0.00034004 -0.00022957 -0.000271 -0.0068777 0 0 0.0018709 0 -0.02985 -0.046936 0.0035626 0 0
0.33594 -0.0035194 -0.00026222 0.020091 0.0022708 0 0.0032968 0.0010356 -0.0014721 0.0021945 -0.0011975 -0.0031386 -0.12884 -0.026379 -0.0015881 0.00026778 -0.012533 0.0016259 -0.00092333 -0.0042484 -0.0028479 -0.018045 -0.033497 -0.0042059 -0.059975 -0.00058272 -0.0011292 -0.0013617 -0.0010358 -0.0036005 0 0 0.0027306 0 -0.022005 -0.047856 0.0051949 0 0
0.33984 -0.003515 0.0004577 0.027686 0.0032281 0 0.0031069 0.00043621 -0.0040998 0.0015633 -0.0023281 -0.006388 -0.12823 -0.028164 -0.0014578 0.00056206 -0.023603 -0.0011139 -0.00063257 -0.0059485 -0.0030251 -0.010015 -0.029262 -0.0031104 -0.050224 -0.00048577 -0.0012164 -0.0019169 -0.00063382 0.01594 0 0 0.0017082 0 -0.013275 -0.04341 0.0043972 0 0
0.34375 -0.0027619 0.00098306 0.032615 0.0032134 0 0.0018577 -0.00032072 -0.0058055 0.00022433 -0.0016361 -0.0090486 -0.13343 -0.027652 -0.001151 0.00025293 -0.040059 -0.0026212 -0.00032223 -0.006451 -0.0022563 0.00055185 -0.024265 -0.0014627 -0.038985 -0.00040435 -0.00055078 -0.0013968 0.00054325 0.035066 0 0 -0.00050628 0 -0.0043008 -0.034239 0.0017085 0 0
0.34766 -0.0018361 0.00088836 0.03071 0.0017837 0 0.00039484 -0.0003889 -0.0043655 -0.00084372 -0.0001095 -0.008454 -0.13763 -0.026086 0.00044274 0.00046052 -0.056844 -0.0012284 0.00022596 -0.003265 -2.4134e-06 0.011409 -0.018975 0.00017737 -0.029331 -0.0002769 0.00027386 -0.00012565 0.0012675 0.037055 0 0 -0.0025425 0 0.0045648 -0.023056 -0.0011971 0 0
0.35156 -0.0011436 0.00030764 0.02037 -0.00058965 0 -0.00049176 0.00045617 -0.0002776 -0.00098668 0.0002821 -0.0041724 -0.13241 -0.025482 0.0031519 0.00071777 -0.069031 0.0018607 0.00040893 0.0023278 0.0030481 0.018797 -0.014508 0.0019706 -0.023049 -5.0365e-05 0.00063281 0.0010084 0.00075878 0.020095 0 0 -0.0033327 0 0.013121 -0.014302 -0.0025282 0 0
0.35547 -0.00055894 -0.0002007 0.0049181 -0.0027488 0 -0.00078621 0.0015514 0.0033582 -0.00040221 -0.0010453 0.0016166 -0.11945 -0.026323 0.0052648 6.2761e-05 -0.075543 0.0041945 -0.00027299 0.00877 0.0055005 0.021228 -0.011325 0.0043705 -0.020375 0.00015731 0.00041032 0.0013316 -0.00055441 -0.0025659 0 0 -0.0027645 0 0.020744 -0.009258 -0.0020125 0 0
0.35938 0.00035186 -0.00015198 -0.0092385 -0.0035421 0 -0.0010205 0.0020398 0.0037397 8.3791e-05 -0.0024498 0.0058802 -0.11061 -0.028757 0.0049562 -0.0023985 -0.076036 0.0043686 -0.0022059 0.014562 0.0065133 0.017884 -0.0097278 0.0069369 -0.021263 0.00014045 -4.7333e-05 0.00091827 -0.0015451 -0.016692 0 0 -0.0015097 0 0.026616 -0.0084996 0.00027047 0 0
0.36328 0.001768 0.00047908 -0.017246 -0.0024927 0 -0.00137 0.0018072 0.0011389 -0.00017941 -0.0017877 0.0068898 -0.11511 -0.032561 0.0020674 -0.0081032 -0.070801 0.0027666 -0.0059008 0.017348 0.0063721 0.0082012 -0.010044 0.0079172 -0.025389 -0.00012321 -0.00040192 0.00037967 -0.0015273 -0.020244 0 0 -0.00031355 0 0.028991 -0.012061 0.0037231 0 0
0.36719 0.0033242 0.0012979 -0.01904 -4.7195e-05 0 -0.0012097 0.0016155 -0.0013736 -0.001006 0.0012157 0.0049887 -0.12864 -0.036045 -0.0015223 -0.017488 -0.063262 0.00058735 -0.011153 0.014861 0.0058006 -0.0048446 -0.012172 0.005607 -0.030952 -0.00035294 -0.00063823 0.00018212 -0.00080186 -0.022519 0 0 0.00052644 0 0.025434 -0.017109 0.0061196 0 0
0.37109 0.0043893 0.0018442 -0.01836 0.0026668 0 0.00019391 0.0022357 -0.001019 -0.0014962 0.0046164 0.0018138 -0.13777 -0.037889 -0.003372 -0.028075 -0.056658 -0.0013037 -0.016816 0.0086789 0.0049992 -0.016973 -0.015554 0.00043712 -0.036235 -0.0002057 -0.00091307 0.00023236 -0.00015248 -0.031796 0 0 0.0010876 0 0.017327 -0.020849 0.0063283 0 0
0.375 0.0045822 0.0019114 -0.018759 0.0043956 0 0.0025444 0.0035111 0.0019789 -0.00087649 0.006275 -0.0008483 -0.1351 -0.037465 -0.0024856 -0.038016 -0.052073 -0.0025282 -0.022257 -5.8146e-05 0.0037025 -0.026168 -0.020187 -0.0045666 -0.040569 0.00033886 -0.0012088 0.00012825 1.5371e-05 -0.045983 0 0 0.0014526 0 0.0060211 -0.02227 0.0040787 0 0
0.37891 0.0039771 0.0016079 -0.020448 0.004383 0 0.0043331 0.0043943 0.0048144 0.00072028 0.0059226 -0.0016646 -0.12732 -0.034345 -5.6213e-05 -0.045326 -0.050163 -0.0027422 -0.026865 -0.0099751 0.0021322 -0.030782 -0.026101 -0.0059912 -0.043441 0.00087894 -0.0012685 -0.00027554 -5.7241e-05 -0.05605 0 0 0.0016055 0 -0.006643 -0.020754 -0.00056485 0 0
0.38281 0.0028598 0.0012081 -0.020587 0.0028131 0 0.0041131 0.0039555 0.005058 0.0023041 0.0050081 -3.3332e-05 -0.12684 -0.028072 0.0016391 -0.045767 -0.050794 -0.0016564 -0.029614 -0.018509 0.001385 -0.028763 -0.033684 -0.0030957 -0.044172 0.0009263 -0.00091097 -0.00066131 3.5489e-05 -0.056991 0 0 0.0017055 0 -0.015839 -0.0163 -0.0065358 0 0
0.38672 0.0014076 0.00096443 -0.016155 0.00080661 0 0.0020785 0.0023086 0.0029672 0.0029035 0.004726 0.0034745 -0.13694 -0.020668 0.0011215 -0.039521 -0.051226 0.0003102 -0.030682 -0.02436 0.0023897 -0.023117 -0.041976 0.0013629 -0.043359 0.00034946 -0.00032877 -0.00062777 0.00031283 -0.053097 0 0 0.0022613 0 -0.017939 -0.011544 -0.01099 0 0
0.39063 -0.00031238 0.00097729 -0.0065095 -0.00018107 0 0.00021631 0.00051097 0.00085207 0.0024469 0.0046897 0.0068802 -0.14864 -0.01366 -0.0012426 -0.02862 -0.050008 0.001776 -0.030375 -0.027866 0.0045128 -0.016077 -0.049789 0.0036086 -0.041397 -0.00052679 3.8132e-05 -0.00018814 0.00042622 -0.051915 0 0 0.0037669 0 -0.013029 -0.0077331 -0.01268 0 0
0.39453 -0.0020899 0.0011393 0.0062549 0.00065493 0 0.00059396 -0.00039625 0.0004436 0.0018009 0.0037822 0.0076892 -0.15296 -0.0082543 -0.0037374 -0.014977 -0.046242 0.0013832 -0.028817 -0.029397 0.005723 -0.0090463 -0.055983 0.0023071 -0.038525 -0.0012389 -2.7142e-05 0.00021763 0.00013912 -0.054806 0 0 0.0060372 0 -0.0018978 -0.0054926 -0.010913 0 0
0.39844 -0.0034626 0.0011785 0.018665 0.0027564 0 0.0032985 -0.00018642 0.0012181 0.0019289 0.0019698 0.0048512 -0.153 -0.0059893 -0.0047016 -0.0014276 -0.039076 -0.00066078 -0.026047 -0.029563 0.0045913 -0.0034171 -0.058884 -0.00044839 -0.034975 -0.0015507 -0.00022046 0.00022344 -0.00035813 -0.055492 0 0 0.0079905 0 0.013557 -0.0051982 -0.005171 0 0
0.40234 -0.0039658 0.00083884 0.027392 0.0044342 0 0.0060987 0.00063031 0.001344 0.0029852 0.00067319 0.00010927 -0.15982 -0.0089633 -0.0036578 0.0065529 -0.028489 -0.0022263 -0.021751 -0.028994 0.002046 0.00035089 -0.055834 -0.0015759 -0.031265 -0.001499 2.7847e-05 -3.963e-05 -0.00065682 -0.047907 0 0 0.0082937 0 0.026857 -0.0058586 0.0034824 0 0
0.40625 -0.0034947 0.00012203 0.030194 0.0040722 0 0.0063396 0.0014582 -3.9964e-05 0.0041847 0.0011013 -0.0030363 -0.17588 -0.015546 -0.001462 0.0084387 -0.016761 -0.00094809 -0.016268 -0.027529 0.00067186 0.0038625 -0.048616 -0.00025533 -0.028038 -0.0011671 0.00094854 -0.00011346 -0.00057484 -0.033477 0 0 0.0063829 0 0.033917 -0.0057492 0.012026 0 0
0.41016 -0.0023756 -0.00061975 0.02656 0.0014533 0 0.0033815 0.0020178 -0.0018265 0.0044952 0.0025576 -0.002371 -0.18652 -0.024615 0.00041515 0.0047099 -0.0050146 0.0033367 -0.0098241 -0.024512 0.0019712 0.0078914 -0.03863 0.00143 -0.02567 -0.00054405 0.002096 0.00020659 -0.00031271 -0.018928 0 0 0.0028977 0 0.033673 -0.0042111 0.019131 0 0
0.41406 -0.0010773 -0.00090256 0.018161 -0.0019217 0 -0.00073191 0.0021724 -0.0022357 0.0034335 0.0029262 0.00073096 -0.17285 -0.034764 0.00089567 -0.0035498 0.0056287 0.007858 -0.0027796 -0.019275 0.0045358 0.01303 -0.027614 0.0010402 -0.024474 0.00033631 0.0026704 0.00057626 -0.00018208 -0.0074417 0 0 -0.00088691 0 0.026001 -0.00080531 0.023719 0 0
0.41797 0.00011264 -0.00051605 0.0083914 -0.0039037 0 -0.0030515 0.0016493 -0.00085398 0.001271 0.000987 0.0022697 -0.13369 -0.042906 -6.4791e-06 -0.013558 0.013117 0.0090238 0.0038148 -0.010383 0.0053791 0.019577 -0.019274 -0.0013179 -0.024949 0.0011985 0.0022389 0.00048639 -0.00025881 0.0057703 0 0 -0.004039 0 0.012549 0.0047296 0.024539 0 0
0.42188 0.0011301 0.00025055 0.00052725 -0.003335 0 -0.0023037 0.00021015 0.00082725 -0.0013422 -0.0020699 -0.00068105 -0.091796 -0.045618 -0.0012102 -0.020466 0.016185 0.0057293 0.0081743 0.0011839 0.0032087 0.025729 -0.016855 -0.0028923 -0.026412 0.0016172 0.0011688 -8.3041e-05 -0.00034014 0.027446 0 0 -0.0063817 0 0.00056668 0.011002 0.023154 0 0
0.42578 0.0019552 0.00081794 -0.0044447 -0.00088774 0 0.00011469 -0.0018685 0.00087857 -0.0037842 -0.0037844 -0.0069875 -0.074449 -0.042406 -0.0014031 -0.02291 0.014789 0.00072489 0.0096127 0.013312 2.4153e-05 0.029939 -0.01997 -0.0011063 -0.027916 0.0013878 0.00033485 -0.00052377 -0.00019503 0.056248 0 0 -0.0080364 0 -0.0063053 0.017039 0.021374 0 0
0.42969 0.0025093 0.00080413 -0.0082867 0.0015915 0 0.0015839 -0.0036929 -0.0011939 -0.0055254 -0.0030393 -0.0122 -0.087797 -0.033295 -0.00022894 -0.020565 0.0087354 -0.0015852 0.0077707 0.024298 -0.00096059 0.031208 -0.027825 0.0036608 -0.028779 0.00076662 0.00034672 -0.0002242 0.00020243 0.080388 0 0 -0.0087722 0 -0.0064582 0.022342 0.020262 0 0
0.43359 0.0027476 0.000331 -0.013373 0.002612 0 0.00071588 -0.0043612 -0.0040124 -0.0060486 -0.0012041 -0.012448 -0.11253 -0.018871 0.0011282 -0.013739 -0.0020674 0.00081406 0.0024975 0.032131 0.0010041 0.028623 -0.038919 0.0081651 -0.028259 0.00024736 0.0010065 0.00068145 0.00066598 0.086391 0 0 -0.008011 0 0.00091829 0.026515 0.02084 0 0
0.4375 0.0027454 -0.00014814 -0.019684 0.0020988 0 -0.0014687 -0.003751 -0.0055583 -0.0050225 -0.00049715 -0.0077534 -0.12618 -0.0024646 0.00071519 -0.0050557 -0.017544 0.0054091 -0.0054915 0.032734 0.0030137 0.021411 -0.048596 0.0090777 -0.025233 5.9637e-05 0.0014997 0.001307 0.00094052 0.070274 0 0 -0.0055221 0 0.013423 0.029205 0.023852 0 0
0.44141 0.0025724 -0.00031598 -0.023911 0.0011577 0 -0.0026274 -0.0026232 -0.0047378 -0.002689 -0.001433 -0.0016353 -0.12733 0.010475 -0.0024141 0.0014823 -0.033851 0.007191 -0.013082 0.028086 0.0013909 0.012785 -0.05369 0.0056738 -0.021002 -6.0395e-05 0.0011436 0.00086117 0.00082603 0.039932 0 0 -0.0019735 0 0.023649 0.030979 0.027295 0 0
0.44531 0.0020874 -0.00027181 -0.021943 0.00092631 0 -0.0013128 -0.0018583 -0.0019554 5.0472e-05 -0.0022755 0.0023913 -0.13452 0.017552 -0.0069341 0.0045953 -0.0489 0.0032743 -0.018857 0.019586 -0.0042307 0.0042673 -0.053542 6.8224e-05 -0.016507 -0.00053276 8.8616e-06 -0.00049579 0.00025249 0.0071467 0 0 0.0013992 0 0.028577 0.031752 0.029982 0 0
0.44922 0.00099003 -0.00035792 -0.012676 0.0016249 0 0.0017374 -0.0015908 0.0014356 0.0021855 -0.0011148 0.0037936 -0.16072 0.017061 -0.0099073 0.0035529 -0.060688 -0.0041251 -0.021674 0.0089079 -0.0099893 -0.0027772 -0.048177 -0.0047527 -0.012738 -0.001367 -0.0011426 -0.0017144 -0.0006344 -0.021602 0 0 0.0037626 0 0.026076 0.031368 0.03086 0 0
0.45313 -0.00080402 -0.00075625 0.00039351 0.0025551 0 0.0042992 -0.0011529 0.0040271 0.0033746 0.0018203 0.0046763 -0.19285 0.0070408 -0.0091359 -0.0019251 -0.065817 -0.0093213 -0.020063 -0.0010488 -0.01121 -0.0064802 -0.03864 -0.006982 -0.011458 -0.0020035 -0.0015303 -0.0018363 -0.0014325 -0.04636 0 0 0.005288 0 0.014149 0.029182 0.028401 0 0
0.45703 -0.0028522 -0.0013082 0.011418 0.0028422 0 0.0045716 0.00011009 0.0049469 0.0041216 0.0042446 0.006893 -0.20155 -0.0084715 -0.0051952 -0.0088002 -0.063042 -0.0081477 -0.015138 -0.0068981 -0.0067989 -0.0066411 -0.029572 -0.006568 -0.013768 -0.0017992 -0.0010183 -0.0009144 -0.0016519 -0.067481 0 0 0.0067165 0 -0.0024293 0.024948 0.022932 0 0
0.46094 -0.0043732 -0.0017287 0.016385 0.00214 0 0.0025602 0.0020084 0.004091 0.0050502 0.0041759 0.0098905 -0.17258 -0.023572 -0.0011285 -0.014446 -0.05508 -0.0017765 -0.0094369 -0.0086867 -0.00024733 -0.0047959 -0.023567 -0.0045721 -0.01864 -0.00070333 -0.00018227 7.1574e-05 -0.0010918 -0.080543 0 0 0.0083206 0 -0.017664 0.0196 0.016384 0 0
0.46484 -0.0048478 -0.0019274 0.015614 0.00076206 0 -0.00014384 0.0035167 0.0021228 0.0059817 0.0019004 0.011447 -0.12579 -0.034635 0.00013719 -0.017651 -0.043811 0.0042601 -0.0045102 -0.0068284 0.0036117 -0.0017976 -0.021558 -0.0024023 -0.025242 0.00057436 0.00024699 0.00021579 -0.00011042 -0.078641 0 0 0.0093684 0 -0.0282 0.014012 0.01001 0 0
0.46875 -0.0044289 -0.0020435 0.012613 -0.00066613 0 -0.0017875 0.003608 0.00015421 0.0058754 -0.0005788 0.010197 -0.098925 -0.038196 -0.0016463 -0.017539 -0.031491 0.0050512 -0.0018873 -0.0021683 0.0027601 0.0014562 -0.023904 -0.0013171 -0.0325 0.0011139 3.1825e-05 -0.00043008 0.00057172 -0.059286 0 0 0.0086946 0 -0.03107 0.0092592 0.0051183 0 0
0.47266 -0.0036967 -0.0021653 0.010664 -0.0016115 0 -0.001759 0.0020988 -0.0009427 0.0038502 -0.0018182 0.0070387 -0.11132 -0.028261 -0.0039108 -0.013711 -0.022649 0.00069412 -0.0040325 0.0032165 -0.00083162 0.0038507 -0.029436 -0.0018054 -0.037934 0.00056203 -0.00041715 -0.00098056 0.00047149 -0.028005 0 0 0.00583 0 -0.02221 0.008301 0.0040097 0 0
0.47656 -0.0030033 -0.0021054 0.010256 -0.0018423 0 -0.00077197 -0.00023787 -0.0011749 0.00029962 -0.0022724 0.0039956 -0.14489 -0.010278 -0.0036782 -0.0092384 -0.018232 -0.0039951 -0.0089652 0.0072459 -0.0035967 0.0055633 -0.033878 -0.0028771 -0.040581 -0.00056926 -0.0004839 -0.00067644 -0.00019365 0.0052553 0 0 0.0015638 0 -0.007745 0.011399 0.0055578 0 0
0.48047 -0.0021358 -0.0015601 0.0092839 -0.0014694 0 -1.2727e-05 -0.0022915 -0.0013571 -0.0031408 -0.0032801 0.0019853 -0.16258 0.01168 -0.00021349 -0.0055106 -0.017249 -0.0041097 -0.014957 0.0097392 -0.003531 0.0069416 -0.035667 -0.0022443 -0.04054 -0.0013295 5.5262e-05 0.00033692 -0.00068371 0.033008 0 0 -0.0026135 0 0.0087515 0.017951 0.0086455 0 0
0.48438 -0.00069042 -0.00051588 0.0053921 -0.00088592 0 -0.00013904 -0.0033556 -0.0022308 -0.0049008 -0.0050717 3.2742e-05 -0.14544 0.033837 0.0044987 -0.0034634 -0.01835 0.00080904 -0.02036 0.010844 -0.0012279 0.0082667 -0.033918 0.0019077 -0.038113 -0.0010881 0.0008343 0.0011924 -0.00044287 0.053686 0 0 -0.0056272 0 0.024371 0.027065 0.01221 0 0
0.48828 0.0012668 0.0005703 -0.0018047 -0.00056424 0 -0.0009366 -0.0034336 -0.0035925 -0.0048286 -0.0062264 -0.0033014 -0.11026 0.050665 0.007656 -0.0039236 -0.018898 0.0065739 -0.022637 0.011267 0.0014214 0.0098696 -0.028143 0.0086442 -0.033978 -1.0443e-06 0.0012531 0.001198 0.00035353 0.069393 0 0 -0.0074447 0 0.035554 0.03698 0.014681 0 0
0.49219 0.0030319 0.001098 -0.010265 -0.00072071 0 -0.0017311 -0.0030301 -0.0044103 -0.0042151 -0.0052076 -0.007975 -0.090956 0.056562 0.0078922 -0.0058089 -0.01468 0.0084811 -0.019218 0.012807 0.0029133 0.011739 -0.020761 0.013903 -0.029853 0.0011319 0.0010222 0.00049313 0.00098075 0.081515 0 0 -0.0087118 0 0.040695 0.04387 0.014554 0 0
0.49609 0.0038319 0.00088043 -0.016825 -0.0010902 0 -0.002024 -0.0027096 -0.0039215 -0.0044269 -0.0021612 -0.012157 -0.10433 0.054061 0.0058627 -0.0070504 -0.0059525 0.005638 -0.011503 0.015911 0.0026883 0.013598 -0.014583 0.013226 -0.026508 0.0014481 0.00038936 -0.0001708 0.00090399 0.088734 0 0 -0.009866 0 0.042813 0.04653 0.012683 0 0
0.5 0.0035275 0.00035858 -0.019041 -0.0011031 0 -0.0017732 -0.0027282 -0.0025662 -0.0055042 0.001078 -0.013822 -0.13524 0.045105 0.003099 -0.0066256 0.0062055 0.0013845 -0.00055662 0.020442 0.00086109 0.015425 -0.010651 0.0057643 -0.023966 0.00061535 -0.00012084 -0.00022053 0.000317 0.088306 0 0 -0.010599 0 0.043555 0.044707 0.0098627 0 0
0.50391 0.0026792 0.00021166 -0.016371 -0.00040889 0 -0.0011846 -0.0029006 -0.0016597 -0.0061282 0.0027307 -0.012494 -0.15403 0.032201 0.00071192 -0.0037174 0.020106 -0.00029674 0.012244 0.026006 -0.0018665 0.01729 -0.0095904 -0.0041386 -0.022031 -0.00093115 -0.00016483 0.00022374 -7.403e-05 0.078184 0 0 -0.010094 0 0.044542 0.038627 0.0070683 0 0
0.50781 0.001915 0.00072587 -0.010156 0.00073756 0 -0.00035015 -0.002753 -0.002032 -0.0049495 0.002608 -0.0093964 -0.14566 0.020009 -0.00082598 0.0023929 0.031032 0.0013838 0.024012 0.031171 -0.0040784 0.019908 -0.010952 -0.0097761 -0.019694 -0.0022404 0.0001936 0.00057827 0.00021191 0.057907 0 0 -0.0077245 0 0.047395 0.029615 0.0064038 0 0
0.51172 0.0013263 0.0015461 -0.002643 0.0016754 0 0.00085267 -0.0018899 -0.0030491 -0.0019033 0.0018938 -0.0060777 -0.12085 0.011726 -0.0011782 0.0093718 0.035604 0.0036588 0.032417 0.034312 -0.0041679 0.024105 -0.011212 -0.0073161 -0.015982 -0.0024474 0.00063974 0.00043588 0.00093943 0.028511 0 0 -0.0035885 0 0.050468 0.021608 0.0085019 0 0
0.51563 0.00056823 0.0020526 0.0043078 0.0019838 0 0.0025046 -0.00033443 -0.0031212 0.0017823 0.0016969 -0.0030874 -0.10143 0.0069164 -7.0258e-05 0.015548 0.034246 0.0033374 0.03719 0.035054 -0.0016751 0.030029 -0.0086045 0.0010111 -0.010966 -0.0013648 0.00092134 -8.0386e-05 0.0014047 -0.0074691 0 0 0.0014705 0 0.051865 0.016306 0.012785 0 0
0.51953 -0.00049044 0.0019687 0.010027 0.0019078 0 0.0043214 0.0014621 -0.0012461 0.0047737 0.0021119 5.3278e-05 -0.098825 0.0047694 0.0020908 0.01977 0.028111 2.945e-05 0.038332 0.033268 0.0018386 0.037575 -0.002179 0.0085992 -0.0049742 0.00035351 0.00099876 -0.00054639 0.001145 -0.04599 0 0 0.0062611 0 0.050206 0.014719 0.018604 0 0
0.52344 -0.0013673 0.0015871 0.014842 0.0020719 0 0.0056454 0.0029945 0.0019841 0.0067006 0.0026317 0.0038625 -0.10778 0.0036722 0.0038942 0.020774 0.019677 -0.0037094 0.036119 0.029008 0.0037162 0.046336 0.0087375 0.0095788 0.0012399 0.0016535 0.00094991 -0.00070239 0.00038388 -0.082308 0 0 0.0097481 0 0.043883 0.017728 0.024883 0 0
0.52734 -0.0013307 0.0014155 0.019063 0.002762 0 0.005845 0.0041171 0.004941 0.0080484 0.0030621 0.0081189 -0.11762 0.00075487 0.0037726 0.01813 0.016156 -0.0051071 0.03187 0.023254 0.0024526 0.054225 0.022205 0.0030452 0.0053718 0.0018399 0.00082049 -0.00062813 -0.00020119 -0.11244 0 0 0.011422 0 0.032958 0.024932 0.029352 0 0
0.53125 -0.00015293 0.0016438 0.022054 0.0035714 0 0.0048186 0.0050515 0.0064764 0.0091695 0.0036834 0.012003 -0.12462 -0.0037147 0.0014302 0.014293 0.020569 -0.0037403 0.027359 0.017623 -0.00089357 0.059609 0.03416 -0.0068266 0.0065533 0.0010552 0.00061734 -0.00050678 -0.00011605 -0.134 0 0 0.011419 0 0.021703 0.033407 0.031472 0 0
0.53516 0.0015888 0.0019929 0.022296 0.0038426 0 0.0031566 0.0059648 0.0068296 0.0096416 0.0046028 0.014746 -0.13191 -0.0085092 -0.0017068 0.010552 0.033488 -0.0014273 0.023041 0.012788 -0.0036627 0.061803 0.042649 -0.014314 0.0045369 7.4667e-05 0.00041407 -0.0003298 0.0005372 -0.14569 0 0 0.010348 0 0.012588 0.041902 0.031264 0 0
0.53906 0.0030129 0.0020699 0.018539 0.0034312 0 0.0017802 0.0066098 0.0070686 0.0087273 0.0053521 0.015968 -0.14053 -0.012088 -0.0037034 0.00811 0.054495 2.7775e-05 0.019203 0.0093231 -0.0040202 0.060451 0.046124 -0.016114 -0.00060981 -0.00038992 0.00037193 8.802e-05 0.0012098 -0.14666 0 0 0.0088935 0 0.0078593 0.04928 0.02899 0 0
0.54297 0.0037079 0.001821 0.011026 0.0029092 0 0.0013219 0.0065015 0.0077675 0.0063814 0.0053831 0.015532 -0.14506 -0.010794 -0.0038291 0.0086902 0.081078 0.00056945 0.015859 0.0081343 -0.0023688 0.055501 0.042628 -0.012896 -0.0082933 -0.00022977 0.00058514 0.00081496 0.0014014 -0.13694 0 0 0.0074235 0 0.010934 0.053902 0.025438 0 0
0.54688 0.0039779 0.0015905 0.0016517 0.0029225 0 0.001737 0.005481 0.0083507 0.0036021 0.0048151 0.01337 -0.13987 -0.0033951 -0.0029612 0.011797 0.10517 0.0013471 0.012571 0.0090635 -0.0004326 0.049811 0.035067 -0.0080315 -0.015688 0.00014384 0.0009116 0.0015916 0.001024 -0.11853 0 0 0.0058893 0 0.019719 0.055471 0.022451 0 0
0.55078 0.0043625 0.0017405 -0.0071691 0.0034035 0 0.0024352 0.0039983 0.0077281 0.001639 0.0043666 0.0096638 -0.12727 0.007961 -0.0023027 0.016029 0.12294 0.0028321 0.009296 0.011534 0.00073348 0.045327 0.026523 -0.0050543 -0.021131 0.00033092 0.001029 0.001967 0.00037405 -0.094988 0 0 0.0040903 0 0.030423 0.054393 0.020742 0 0
0.55469 0.0050069 0.0022489 -0.013905 0.0035712 0 0.002776 0.0027031 0.0054719 0.00084913 0.0044477 0.0051119 -0.11667 0.021193 -0.0019469 0.020436 0.13245 0.0039529 0.0061922 0.015143 0.0015243 0.043098 0.018833 -0.0055669 -0.023637 0.00031823 0.00073317 0.0016653 -0.0001674 -0.069302 0 0 0.0020329 0 0.040437 0.050772 0.020615 0 0
0.55859 0.0055433 0.0027162 -0.018338 0.0027993 0 0.0024944 0.0017625 0.0022989 0.00042644 0.0045502 0.00077185 -0.11528 0.033444 -0.00097463 0.023957 0.13248 0.0032819 0.003567 0.019381 0.0027002 0.043964 0.013803 -0.0084547 -0.022364 0.00033529 0.00019819 0.00083282 -0.00040758 -0.042092 0 0 1.0506e-05 0 0.046876 0.044722 0.022194 0 0
0.5625 0.0055127 0.0027625 -0.020743 0.001418 0 0.0017487 0.00073362 -0.00056064 -0.00067468 0.0037881 -0.002537 -0.12119 0.038203 0.001079 0.025209 0.12365 0.00088091 0.0025977 0.022869 0.0040399 0.047904 0.013227 -0.010568 -0.016579 0.00044934 -0.00010541 -5.4127e-05 -0.00040113 -0.012889 0 0 -0.0016708 0 0.045798 0.03626 0.02511 0 0
0.56641 0.0047951 0.0023931 -0.020776 0.00050041 0 0.00086153 -0.00076879 -0.0023888 -0.0025575 0.0020039 -0.004699 -0.12693 0.035788 0.0032388 0.025199 0.11322 -0.0013558 0.0033586 0.024624 0.0045068 0.051908 0.014608 -0.0086805 -0.0091518 0.00043787 0.00018175 -0.00051861 -0.00031779 0.016461 0 0 -0.0029775 0 0.040743 0.027228 0.028016 0 0
0.57031 0.0036098 0.0019602 -0.017307 0.00076749 0 7.4113e-05 -0.0023513 -0.0033918 -0.004164 7.0937e-05 -0.0061408 -0.12859 0.027535 0.0039266 0.024612 0.10365 -0.0013558 0.0058055 0.024184 0.0036531 0.054608 0.016754 -0.0018719 -0.001419 9.8845e-05 0.00094011 -0.00037507 -0.00026023 0.04034 0 0 -0.004064 0 0.034121 0.018762 0.030433 0 0
0.57422 0.0022201 0.0017831 -0.0094711 0.0017614 0 -0.0004696 -0.0030013 -0.004214 -0.004255 -0.0010437 -0.0072335 -0.12948 0.015435 0.0027719 0.024107 0.096742 0.0011706 0.0097402 0.021293 0.0023313 0.054934 0.018653 0.0072748 0.0053604 -0.00041187 0.0016117 0.00020607 -0.00017298 0.052477 0 0 -0.0048654 0 0.028351 0.012039 0.032006 0 0
0.57813 0.000771 0.0018314 0.0019926 0.0022269 0 -0.00059548 -0.002105 -0.0051452 -0.0026129 -0.0013482 -0.0079092 -0.1346 0.0036776 0.0012509 0.024602 0.093779 0.0044472 0.014684 0.01571 0.001626 0.051718 0.019318 0.014044 0.0093288 -0.00068588 0.0016431 0.00084969 9.0084e-05 0.051067 0 0 -0.0048669 0 0.027228 0.0093161 0.032412 0 0
0.58203 -0.00057683 0.0017899 0.014409 0.0013805 0 -7.7888e-05 -0.00023084 -0.0057924 -0.00028551 -0.0016944 -0.0078455 -0.14375 -0.0018966 0.0012193 0.026114 0.091981 0.0062036 0.019181 0.0089995 0.0012741 0.046462 0.019639 0.015004 0.0097071 -0.00053555 0.00093676 0.0012109 0.00058522 0.0403 0 0 -0.0034512 0 0.031986 0.012006 0.032181 0 0
0.58594 -0.0015011 0.0014126 0.024312 -0.00022468 0 0.0011709 0.0012962 -0.0054414 0.0013367 -0.0025704 -0.0068936 -0.15223 -0.00099978 0.0028395 0.027712 0.088489 0.0054244 0.022335 0.0028536 -0.00027086 0.041489 0.02115 0.010824 0.0075635 -0.00026788 -9.2666e-05 0.0011611 0.0011399 0.026169 0 0 -0.0006128 0 0.039644 0.018789 0.032036 0 0
0.58984 -0.0016609 0.00078839 0.029297 -0.0011516 0 0.002871 0.0017017 -0.0037149 0.0016936 -0.0033093 -0.0052022 -0.15782 0.0055926 0.0042409 0.028705 0.082005 0.0026712 0.023572 -0.0017743 -0.0038516 0.038097 0.024765 0.0058004 0.0036072 -0.00037746 -0.00088532 0.00083896 0.0014158 0.010844 0 0 0.0026793 0 0.047874 0.028598 0.032397 0 0
0.59375 -0.0010224 0.00025507 0.0292 -0.00041934 0 0.0043721 0.0015555 -0.00096387 0.0013843 -0.0027631 -0.0029501 -0.1645 0.016223 0.0034339 0.02837 0.071652 -0.00091756 0.022406 -0.0040547 -0.0079287 0.037436 0.031256 0.0041598 -0.0012878 -0.00096366 -0.0011691 0.00053739 0.0011691 -0.0080538 0 0 0.004974 0 0.05401 0.039999 0.033647 0 0
0.59766 3.5039e-05 7.0823e-05 0.025716 0.0015862 0 0.0049559 0.0021162 0.0018745 0.0014353 -0.00070029 -0.00013169 -0.17688 0.025621 0.00048427 0.025447 0.057969 -0.0045349 0.017571 -0.0030092 -0.0094796 0.040574 0.041053 0.0063264 -0.0053528 -0.0015517 -0.0010797 0.00047935 0.00048954 -0.032314 0 0 0.0053836 0 0.052696 0.04937 0.03631 0 0
0.60156 0.00102 0.00018542 0.020782 0.0034778 0 0.0042469 0.0038651 0.0038193 0.0022915 0.0017672 0.0032432 -0.19184 0.029593 -0.0024157 0.021085 0.045508 -0.0075957 0.010134 -0.00089048 -0.0069527 0.044442 0.050879 0.0086794 -0.0076007 -0.0015739 -0.00092335 0.00063535 -0.00023795 -0.058071 0 0 0.0042717 0 0.045387 0.054528 0.039532 0 0
0.60547 0.0017453 0.00032537 0.015018 0.0040793 0 0.0024429 0.0058219 0.0044161 0.0034821 0.0033175 0.0067603 -0.19827 0.02771 -0.0031073 0.016185 0.036389 -0.0091938 0.000534 0.00085985 -0.0022117 0.047043 0.058719 0.0070977 -0.0078587 -0.0010009 -0.00086778 0.00074115 -0.00064997 -0.077101 0 0 0.0029274 0 0.034175 0.055081 0.042643 0 0
0.60938 0.0024144 0.00027978 0.0075139 0.0033089 0 0.00022939 0.006436 0.0039639 0.0041788 0.0038125 0.0095812 -0.18734 0.020384 -0.0015953 0.011562 0.032012 -0.0083183 -0.010792 0.0010099 0.00084161 0.046712 0.062925 0.00090133 -0.0061158 -0.00039577 -0.0008575 0.0005274 -0.0007039 -0.083729 0 0 0.0024853 0 0.021212 0.051046 0.044993 0 0
0.61328 0.0032935 9.2594e-05 -0.0027806 0.0020305 0 -0.001541 0.0051348 0.0032434 0.0040105 0.004282 0.010969 -0.16275 0.0093662 4.747e-05 0.0083886 0.03368 -0.0049605 -0.023293 -0.002153 -0.00016857 0.041167 0.061239 -0.0066059 -0.0024866 -0.00029903 -0.00077017 -2.7045e-05 -0.00064982 -0.080009 0 0 0.0030474 0 0.0099154 0.042835 0.045505 0 0
0.61719 0.0043413 -6.5151e-06 -0.01517 0.0012195 0 -0.0022267 0.0028802 0.0029336 0.0033408 0.005486 0.010865 -0.13907 0.00015087 -0.00019974 0.0074244 0.03895 -0.00082813 -0.035522 -0.0093439 -0.0039039 0.030004 0.053388 -0.011365 0.0019902 -0.00062145 -0.00058917 -0.00065372 -0.00070636 -0.073394 0 0 0.0037624 0 0.0038794 0.033031 0.043076 0 0
0.62109 0.0051838 0.00017102 -0.02652 0.0012974 0 -0.0016846 0.0011661 0.0031572 0.0028112 0.006773 0.0098841 -0.12892 -0.0048348 -0.0024204 0.0076823 0.04352 0.001555 -0.046285 -0.018654 -0.0067215 0.01653 0.042743 -0.012173 0.0062295 -0.00074026 -0.00040354 -0.0010143 -0.00080496 -0.06924 0 0 0.0037088 0 0.001475 0.023848 0.038384 0 0
0.625 0.0054202 0.00061886 -0.032619 0.0020783 0 -0.000361 0.0005814 0.0035089 0.0026776 0.0066526 0.0086906 -0.13195 -0.0053189 -0.0049287 0.0084737 0.045274 0.00089532 -0.054761 -0.028952 -0.0061928 0.0028298 0.031206 -0.011086 0.0097534 -0.00020604 -0.00027974 -0.00097922 -0.00069908 -0.066091 0 0 0.0027221 0 0.00089167 0.016029 0.031943 0 0
0.62891 0.0049062 0.0011693 -0.030788 0.0030808 0 0.00090627 0.00046856 0.0034967 0.0026129 0.0044755 0.0073971 -0.13671 -0.0017979 -0.0060407 0.0090434 0.042457 -0.0016226 -0.060192 -0.039044 -0.003149 -0.0089185 0.020715 -0.010512 0.012187 0.00073248 -0.00019291 -0.00070574 -0.00031099 -0.058423 0 0 0.0014434 0 -0.00013248 0.010029 0.024446 0 0
0.63281 0.003763 0.0016287 -0.02174 0.0037835 0 0.0013679 -7.2278e-05 0.0029437 0.0021389 0.0012795 0.0056124 -0.13282 0.0026275 -0.0054693 0.0081116 0.033146 -0.0033076 -0.060759 -0.047013 -0.00037743 -0.014646 0.014409 -0.010388 0.013116 0.0013816 -0.0001033 -0.00045647 0.00011052 -0.043326 0 0 0.00065886 0 -0.006692 0.0058744 0.017564 0 0
0.63672 0.0022069 0.0018672 -0.0091388 0.0037491 0 0.00089617 -0.0010755 0.0019812 0.0012158 -0.0011919 0.003048 -0.11994 0.0031713 -0.0040969 0.0058884 0.021075 -0.0023814 -0.057469 -0.052863 0.00037198 -0.014595 0.011968 -0.0085181 0.013421 0.0013505 -5.8849e-05 -0.00035471 0.00024775 -0.023755 0 0 0.0006335 0 -0.019779 0.0021128 0.012939 0 0
0.64063 0.00045073 0.0018203 0.0028534 0.0028065 0 0.00015955 -0.0017503 0.00074725 0.00036455 -0.0021653 7.1488e-06 -0.10486 -0.0011243 -0.0027665 0.0031579 0.0089147 0.00049613 -0.051401 -0.057223 -0.00012012 -0.010372 0.012112 -0.0035866 0.01382 0.00095114 -0.00015738 -0.00031334 0.00011246 -0.0054817 0 0 0.0010277 0 -0.037449 -0.0017222 0.010977 0 0
0.64453 -0.0012627 0.0014779 0.012069 0.0012817 0 0.00017123 -0.0015201 -0.00074821 0.00017612 -0.0023179 -0.0027512 -0.091267 -0.010145 -0.0015774 0.00062964 -0.0015474 0.0031217 -0.04341 -0.0605 0.00017315 -0.0033952 0.013827 0.0026704 0.014885 0.00080925 -0.00037975 -0.00017593 9.6592e-05 0.0080171 0 0 0.0013407 0 -0.057549 -0.0057094 0.01184 0 0
0.64844 -0.0026499 0.00091609 0.018899 -4.7703e-05 0 0.0014314 -0.00076849 -0.0023767 0.00068365 -0.0026494 -0.0045804 -0.07477 -0.022646 -0.00024195 -0.00067358 -0.008425 0.0041142 -0.034602 -0.063096 0.0021807 0.0043242 0.015811 0.0066891 0.017351 0.0011412 -0.00049844 0.0001044 0.000551 0.01704 0 0 0.0013421 0 -0.07655 -0.0095878 0.015532 0 0
0.65234 -0.0034992 0.00032021 0.024649 -0.00046846 0 0.0033381 -0.00040891 -0.0036151 0.0012434 -0.0032311 -0.0053303 -0.048568 -0.032753 0.0012704 0.00047824 -0.011128 0.0042456 -0.026905 -0.064406 0.0048518 0.0094142 0.016824 0.0065182 0.022039 0.0015218 -0.00022844 0.00043025 0.0013282 0.023016 0 0 0.0010852 0 -0.087595 -0.011887 0.021038 0 0
0.65625 -0.0037801 -9.1496e-05 0.029321 3.0888e-05 0 0.0044656 -0.00082331 -0.0037671 0.0010895 -0.0033383 -0.0052302 -0.013004 -0.036603 0.0026764 0.0031012 -0.01239 0.0053075 -0.020912 -0.06334 0.0063252 0.011376 0.017593 0.0037898 0.028117 0.0013935 0.00047302 0.00067185 0.0018268 0.026172 0 0 0.00061686 0 -0.09046 -0.012008 0.026642 0 0
0.66016 -0.0035819 -0.00022616 0.030857 0.00064883 0 0.0036298 -0.0014419 -0.0026587 5.329e-05 -0.0026551 -0.0045553 0.022107 -0.032987 0.0037788 0.0063742 -0.013304 0.0077363 -0.016702 -0.058867 0.0055547 0.010375 0.018992 0.0020623 0.035024 0.00072607 0.0012554 0.00077861 0.0015536 0.026635 0 0 -0.00018992 0 -0.085867 -0.0097129 0.031833 0 0
0.66406 -0.0029453 -0.00020995 0.026558 0.0004132 0 0.00092376 -0.001449 -0.0010835 -0.0012643 -0.0018694 -0.0035374 0.045132 -0.021574 0.0045419 0.0093619 -0.014688 0.0096437 -0.014172 -0.050111 0.0027717 0.0068703 0.021949 0.0032443 0.042101 7.5758e-05 0.0015718 0.00077738 0.00063521 0.026754 0 0 -0.0014595 0 -0.075257 -0.0049497 0.036308 0 0
0.66797 -0.0018376 -0.00029272 0.015463 -0.00096701 0 -0.0021901 -0.00076569 -0.00032732 -0.0020662 -0.0017997 -0.002554 0.052267 -0.0034609 0.0046547 0.010176 -0.016528 0.0085087 -0.012957 -0.035526 -0.0011046 0.00193 0.02831 0.0058354 0.047991 -1.3839e-05 0.0010925 0.00069232 -0.00027445 0.030333 0 0 -0.0030133 0 -0.061992 0.0022476 0.040268 0 0
0.67188 -0.00035587 -0.00062204 -0.00026773 -0.0028511 0 -0.0039091 -0.00015845 -0.0010276 -0.0021255 -0.0021653 -0.0021717 0.049746 0.014423 0.0033433 0.0080099 -0.016291 0.0039427 -0.011834 -0.017663 -0.0049069 -0.002428 0.037808 0.0067491 0.051591 0.00040384 -2.5465e-05 0.00050177 -0.00060929 0.038556 0 0 -0.0043319 0 -0.051438 0.010513 0.045077 0 0
0.67578 0.0010985 -0.0010974 -0.016111 -0.0042438 0 -0.0034546 -0.00037299 -0.0024703 -0.0019613 -0.001721 -0.0027501 0.047467 0.028357 9.1692e-05 0.0035951 -0.012268 -0.001369 -0.010272 0.00036781 -0.0071067 -0.0054909 0.048895 0.0046818 0.052897 0.00074357 -0.0012587 0.00018228 -0.00039231 0.047368 0 0 -0.0048811 0 -0.044683 0.019142 0.051437 0 0
0.67969 0.0019891 -0.0014569 -0.027551 -0.0046005 0 -0.0016566 -0.0013116 -0.0031596 -0.0022153 0.00017522 -0.003914 0.051081 0.036512 -0.0042799 -0.0023613 -0.0035593 -0.0037492 -0.008034 0.016309 -0.0060715 -0.0068892 0.060318 0.0014425 0.051985 0.00050727 -0.0021083 -0.00021998 -0.0001171 0.050216 0 0 -0.0044962 0 -0.041662 0.027847 0.059618 0 0
0.68359 0.0020775 -0.0015197 -0.032398 -0.0040896 0 -0.0002664 -0.00217 -0.0022332 -0.0028595 0.0024238 -0.0045535 0.059415 0.037676 -0.0075342 -0.0088378 0.010415 -0.0017739 -0.0049925 0.027628 -0.0013777 -0.0063795 0.070505 -5.6695e-05 0.049096 -0.00022068 -0.0024069 -0.00057505 -0.00017597 0.043906 0 0 -0.0034433 0 -0.041504 0.036458 0.069682 0 0
0.6875 0.0016511 -0.0013474 -0.031489 -0.0031772 0 -0.00055663 -0.0023052 -0.00033494 -0.0030916 0.0030722 -0.0035991 0.067494 0.032925 -0.0074833 -0.013479 0.02777 0.0024582 -0.0012961 0.03026 0.004883 -0.0036045 0.076286 0.0011205 0.045127 -0.00089477 -0.0023003 -0.00072784 -0.00046591 0.031302 0 0 -0.0021189 0 -0.040543 0.04482 0.080254 0 0
0.69141 0.0012148 -0.0011704 -0.027401 -0.0021096 0 -0.0023348 -0.0018153 0.00098355 -0.0021066 0.0014667 -0.0010049 0.070862 0.028289 -0.0038491 -0.015729 0.042563 0.005298 0.0023875 0.027507 0.0087732 0.00043581 0.078134 0.0030872 0.041676 -0.0010577 -0.0019996 -0.00058 -0.00056455 0.017974 0 0 -0.00072413 0 -0.036488 0.052518 0.088856 0 0
0.69531 0.00091975 -0.0011661 -0.022192 -0.00086162 0 -0.0041263 -0.0012505 0.00077453 -7.0906e-06 -0.0007871 0.0019909 0.068101 0.025988 0.0012943 -0.015698 0.051661 0.0048437 0.0057697 0.021325 0.0074814 0.0053708 0.076471 0.0033207 0.039416 -0.00072739 -0.001597 -0.00014672 -0.00022684 0.0069038 0 0 0.00074289 0 -0.029435 0.058861 0.094169 0 0
0.69922 0.00037094 -0.0013189 -0.015918 0.00051217 0 -0.0043322 -0.00093913 -0.00041111 0.002094 -0.0013675 0.003696 0.061831 0.027571 0.0050425 -0.013746 0.05252 0.0023861 0.0085908 0.013788 0.0021486 0.010754 0.07193 0.0014441 0.038892 -0.00028919 -0.0011051 0.0004293 0.00036218 -0.0025278 0 0 0.0022018 0 -0.020127 0.063099 0.095178 0 0
0.70313 -0.00090788 -0.0014862 -0.0071377 0.0016554 0 -0.0024425 -0.00077864 -0.0011526 0.0029515 0.00024508 0.0032589 0.058673 0.034043 0.0057775 -0.010784 0.041513 0.00073375 0.010425 0.0080855 -0.0025536 0.015727 0.065515 -0.00036541 0.040902 -0.00010201 -0.00059622 0.00092005 0.00081508 -0.010539 0 0 0.003276 0 -0.011227 0.063491 0.090441 0 0
0.70703 -0.00282 -0.0015684 0.0049187 0.0021306 0 0.00058445 -0.00064207 -0.00063249 0.0022278 0.0020757 0.0013321 0.066668 0.04163 0.0040108 -0.0087213 0.021517 0.0012668 0.011038 0.0062837 -0.002361 0.018657 0.059097 0.00029546 0.045158 -0.00023882 -0.00021399 0.0011238 0.00093804 -0.013684 0 0 0.0034494 0 -0.0076593 0.059274 0.081679 0 0
0.71094 -0.0045955 -0.0015851 0.018357 0.0018144 0 0.0029949 -0.00073182 0.00058522 0.00069493 0.0016823 -0.00047281 0.089328 0.04662 0.0014645 -0.0081836 -0.001351 0.0027167 0.010562 0.0069463 0.0025808 0.018753 0.053368 0.003503 0.050638 -0.00052835 -2.0919e-05 0.0010071 0.00084612 -0.0073899 0 0 0.0024888 0 -0.010363 0.051886 0.071865 0 0
0.71484 -0.0054099 -0.001591 0.028771 0.0009978 0 0.0034355 -0.0013225 0.0012365 -0.00056337 -0.0012277 -0.00086786 0.12016 0.047035 -0.00041329 -0.0093042 -0.023372 0.0027584 0.0090241 0.008707 0.0076584 0.015434 0.048535 0.0068643 0.056719 -0.00073777 0.00011642 0.00076265 0.00073084 0.0079761 0 0 0.00071403 0 -0.019194 0.042459 0.062761 0 0
0.71875 -0.0050831 -0.0015585 0.031882 0.00011522 0 0.0018317 -0.0022079 0.00070182 -0.0011202 -0.0044313 0.00016421 0.14426 0.041317 -0.0011048 -0.01198 -0.040816 0.00059605 0.0064968 0.0098504 0.0080491 0.0082833 0.044649 0.0078355 0.062717 -0.00070138 0.00041479 0.0006808 0.00061757 0.024951 0 0 -0.0011859 0 -0.033209 0.032418 0.056095 0 0
0.72266 -0.0041131 -0.0013849 0.026713 -0.00053197 0 -0.00062537 -0.0026531 -0.00042998 -0.0014009 -0.0054464 0.0014884 0.14874 0.028329 -0.000698 -0.015443 -0.047376 -0.0021807 0.0031569 0.0067811 0.0033064 -0.0033886 0.041704 0.0060749 0.067094 -0.00037708 0.00091659 0.00089392 0.00040605 0.034429 0 0 -0.0026494 0 -0.048158 0.025174 0.054607 0 0
0.72656 -0.0030471 -0.001022 0.01653 -0.000776 0 -0.0023417 -0.0020823 -0.0011104 -0.002009 -0.0039163 0.0018007 0.13441 0.013907 0.00053093 -0.018312 -0.046463 -0.0032589 -8.7947e-05 0.00015534 -0.0022281 -0.016554 0.039319 0.0035574 0.069317 0.00011305 0.0013797 0.0012172 9.8174e-05 0.033695 0 0 -0.0035997 0 -0.058262 0.021775 0.056206 0 0
0.73047 -0.0019363 -0.00056894 0.0064378 -0.00048265 0 -0.0024173 -0.00078302 -0.00099146 -0.0029752 -0.001597 0.00060493 0.11699 0.001129 0.00206 -0.02024 -0.040762 -0.0019284 -0.0027864 -0.0085537 -0.0036195 -0.029576 0.037572 0.0025647 0.069091 0.00050642 0.0014818 0.0012787 -0.00011173 0.028525 0 0 -0.0043423 0 -0.061578 0.021942 0.059266 0 0
0.73438 -0.00049585 -0.00020931 -0.00051068 0.00031336 0 -0.0011965 0.00023119 -0.00072145 -0.0037173 -0.00018967 -0.0015597 0.1146 -0.0075342 0.0030243 -0.021109 -0.03281 0.00036239 -0.0046086 -0.017726 1.9776e-05 -0.041037 0.036577 0.0036923 0.066194 0.00057473 0.0011544 0.00086717 -1.0644e-05 0.026976 0 0 -0.0051282 0 -0.057086 0.025068 0.062249 0 0
0.73828 0.0012677 -5.0616e-05 -0.0053224 0.0011177 0 0.00012506 0.00014087 -0.0011207 -0.003669 0.00037887 -0.0036722 0.13149 -0.0089487 0.0027072 -0.02107 -0.026147 0.0016776 -0.0051857 -0.024545 0.0049924 -0.048971 0.036645 0.0056963 0.060157 0.00035749 0.00068182 0.00017813 0.00041189 0.031454 0 0 -0.0058151 0 -0.044236 0.029824 0.062886 0 0
0.74219 0.002767 -4.151e-05 -0.011321 0.001051 0 0.00052265 -0.0009361 -0.002211 -0.0028315 0.0013443 -0.0049783 0.15351 -0.0027495 0.0013117 -0.021304 -0.023946 0.0015968 -0.0050576 -0.025899 0.0069181 -0.052353 0.037831 0.0069706 0.051126 0.00018286 0.0004297 -0.00031092 0.00095804 0.037237 0 0 -0.0059383 0 -0.02732 0.033275 0.059357 0 0
0.74609 0.0032896 -4.9704e-05 -0.020162 -0.00044239 0 -4.1701e-05 -0.002154 -0.0031627 -0.0016759 0.0031207 -0.0053219 0.16061 0.0070613 -3.056e-05 -0.022634 -0.024815 0.0014082 -0.0055029 -0.023116 0.0049624 -0.053091 0.039469 0.0069417 0.040354 0.00035104 0.00047639 -0.00025499 0.0014067 0.038161 0 0 -0.0050993 0 -0.011603 0.034504 0.053178 0 0
0.75 0.0026923 -5.5363e-06 -0.029257 -0.0028011 0 -0.00069688 -0.0028083 -0.0031565 -0.00059957 0.0044889 -0.0049358 0.14541 0.018382 -0.00038225 -0.025378 -0.027454 0.0023713 -0.0074507 -0.017519 0.0021676 -0.052405 0.041087 0.0061135 0.028455 0.00075568 0.00055338 0.00023807 0.001637 0.032477 0 0 -0.0032972 0 0.00046884 0.033547 0.045609 0 0
0.75391 0.0015141 4.3655e-05 -0.033113 -0.004431 0 -0.00055817 -0.0028746 -0.0021758 0.00039473 0.0040018 -0.0040518 0.12042 0.029115 -0.00014888 -0.029689 -0.030296 0.0040027 -0.011815 -0.010831 0.0018618 -0.051659 0.042171 0.0051043 0.016103 0.00089443 0.0003723 0.0006971 0.0015692 0.022734 0 0 -0.00093064 0 0.006909 0.030813 0.038163 0 0
0.75781 0.00035419 3.056e-06 -0.027605 -0.0039283 0 0.0003874 -0.0027025 -0.00091507 0.0014739 0.0019119 -0.0027424 0.10701 0.036288 -0.00076504 -0.035381 -0.030502 0.004284 -0.020471 -0.0068042 0.0041335 -0.05338 0.041632 0.0039562 0.0046509 0.00035961 -2.4325e-05 0.00070829 0.0010965 0.011238 0 0 0.0014694 0 0.0052646 0.027948 0.034172 0 0
0.76172 -0.00075152 -0.00018324 -0.013594 -0.0014527 0 0.0012521 -0.0023823 -1.5756e-05 0.002563 0.00021399 -0.0010634 0.11646 0.040274 -0.0029271 -0.040849 -0.028027 0.0016567 -0.032167 -0.0069319 0.0060312 -0.058091 0.039476 0.0024113 -0.0047524 -0.00066399 -0.00030126 0.00026727 0.00021304 -0.0022731 0 0 0.0034985 0 -0.00073934 0.026843 0.034752 0 0
0.76563 -0.0022015 -0.00052634 0.0031787 0.0011547 0 0.0011208 -0.0016413 0.00046874 0.0032925 0.00057467 0.00077472 0.14099 0.042125 -0.0052359 -0.045161 -0.024232 -0.0031928 -0.045302 -0.010244 0.0050135 -0.065051 0.036116 0.00062354 -0.011577 -0.0014678 -0.00023959 -0.00025486 -0.00077212 -0.017722 0 0 0.0049356 0 -0.0085748 0.027608 0.03937 0 0
0.76953 -0.004086 -0.0010307 0.015822 0.0018442 0 -1.8628e-05 -0.00038741 0.00085606 0.0033523 0.0024357 0.0024574 0.16214 0.042571 -0.0050483 -0.047635 -0.020383 -0.0075528 -0.058409 -0.01552 0.0017544 -0.073449 0.03196 -0.00066926 -0.015336 -0.0014609 -5.1631e-05 -0.00046159 -0.0012846 -0.030882 0 0 0.0056482 0 -0.016516 0.02998 0.047385 0 0
0.77344 -0.0057362 -0.0016712 0.02069 0.00016008 0 -0.0012208 0.00085144 0.0012508 0.0027733 0.0034764 0.0037707 0.16768 0.042399 -0.0010788 -0.047465 -0.018356 -0.008758 -0.069348 -0.02061 -0.0007066 -0.081951 0.027633 -0.00076513 -0.01531 -0.00074261 -0.00019841 -0.00024375 -0.00092423 -0.034645 0 0 0.0055189 0 -0.022712 0.033162 0.057702 0 0
0.77734 -0.0061804 -0.0023034 0.019138 -0.0023364 0 -0.0014933 0.0012572 0.0013455 0.0017726 0.0020051 0.0046667 0.16035 0.04182 0.0048334 -0.044194 -0.020345 -0.006254 -0.074584 -0.021511 -0.00040155 -0.087852 0.024389 0.00029139 -0.010636 8.4362e-06 -0.00085274 0.0002037 8.0356e-05 -0.025132 0 0 0.0044832 0 -0.025646 0.035005 0.067745 0 0
0.78125 -0.0050745 -0.0026414 0.015626 -0.0034564 0 -0.00078305 0.00053383 0.00082013 0.00039143 -0.0012923 0.0050522 0.15155 0.040445 0.0088687 -0.039394 -0.024787 -0.0019161 -0.074694 -0.018407 0.0013949 -0.090545 0.022558 0.0017134 -0.0028378 0.00021794 -0.001593 0.00059429 0.00094176 -0.0058813 0 0 0.00261 0 -0.02629 0.035112 0.076056 0 0
0.78516 -0.003085 -0.0024135 0.013879 -0.0022665 0 -5.0153e-05 -0.00072784 -0.00018908 -0.001534 -0.0040773 0.0045503 0.14819 0.038099 0.0084886 -0.033906 -0.030403 0.001489 -0.070208 -0.012324 0.001649 -0.089843 0.022233 0.0027044 0.0074904 -6.4155e-05 -0.0017262 0.00073952 0.00097381 0.015014 0 0 0.00012295 0 -0.024867 0.033981 0.082265 0 0
0.78906 -0.0012743 -0.0016033 0.014078 0.00028232 0 -0.00033412 -0.0015946 -0.0011395 -0.0039516 -0.0046739 0.0026439 0.14722 0.034803 0.0047297 -0.028617 -0.035769 0.002303 -0.062005 -0.0047971 -0.00094789 -0.085795 0.023388 0.0031567 0.019646 -0.00034617 -0.00097418 0.0005812 0.00024583 0.031938 0 0 -0.0026491 0 -0.021562 0.032448 0.086254 0 0
0.79297 -0.00013858 -0.00053294 0.013009 0.0024198 0 -0.0017265 -0.001672 -0.0015997 -0.0062483 -0.0034771 -0.00074203 0.14294 0.031444 0.0012469 -0.025146 -0.038245 0.00090184 -0.051841 0.0002546 -0.0043402 -0.078463 0.025905 0.0036057 0.032467 -0.00031613 0.00017818 0.00015213 -0.00045326 0.045128 0 0 -0.0053227 0 -0.015888 0.032999 0.088133 0 0
0.79688 0.00068129 0.00034287 0.0069647 0.0031119 0 -0.0032517 -0.0013701 -0.0016322 -0.0075356 -0.0021414 -0.0047195 0.13797 0.030644 0.00099494 -0.024372 -0.037145 -0.00093104 -0.042769 -0.00079998 -0.0051624 -0.069581 0.028826 0.0044975 0.043972 -0.00016037 0.00087658 -0.00041305 -0.00036177 0.056919 0 0 -0.0074839 0 -0.008036 0.037699 0.089227 0 0
0.80078 0.0017654 0.00077631 -0.004793 0.0026183 0 -0.0037469 -0.0013244 -0.0016179 -0.0073984 -0.0017051 -0.0076301 0.14414 0.033829 0.0037173 -0.026039 -0.033741 -0.0014898 -0.035634 -0.0077764 -0.0023367 -0.060177 0.031585 0.0055073 0.053191 -0.00023915 0.00067901 -0.00085617 0.00052101 0.065888 0 0 -0.0087334 0 0.0010855 0.045998 0.090134 0 0
0.80469 0.0031272 0.00088071 -0.018615 0.0017928 0 -0.0028582 -0.001687 -0.001762 -0.0062997 -0.0017513 -0.0080563 0.17008 0.041792 0.0065027 -0.029866 -0.029117 -0.00035273 -0.030623 -0.019934 0.0016221 -0.050835 0.033861 0.0055972 0.059412 -0.00057166 -5.1118e-05 -0.00089978 0.0014479 0.066404 0 0 -0.0087989 0 0.01044 0.05696 0.091079 0 0
0.80859 0.0041524 0.00095328 -0.028339 0.0011561 0 -0.0012213 -0.0020685 -0.0018635 -0.0051015 -0.0012721 -0.0059251 0.20751 0.055075 0.0066031 -0.035357 -0.02472 0.0014616 -0.027534 -0.035716 0.0030314 -0.042101 0.035372 0.0038292 0.061928 -0.00080416 -0.00053706 -0.00047575 0.0016544 0.054444 0 0 -0.0076584 0 0.018512 0.068966 0.092153 0 0
0.8125 0.004269 0.0011539 -0.029309 0.00074117 0 0.00023861 -0.0020779 -0.0015856 -0.0041349 4.3389e-05 -0.0027081 0.23207 0.072358 0.0037042 -0.040862 -0.023022 0.0023999 -0.02481 -0.04989 0.00071891 -0.034977 0.035894 0.0002852 0.059579 -0.00070952 -0.00036209 0.00014111 0.0010525 0.032794 0 0 -0.0055585 0 0.020811 0.077262 0.093155 0 0
0.81641 0.0035338 0.00137 -0.021585 0.00058965 0 0.0011005 -0.0017254 -0.0008764 -0.0028391 0.0015987 -0.00038901 0.22171 0.088351 -0.00024452 -0.044532 -0.023494 0.001655 -0.020843 -0.058538 -0.0028075 -0.029552 0.036044 -0.0036816 0.054605 -0.0005624 0.00016131 0.00050061 0.00021577 0.0092123 0 0 -0.0028911 0 0.016954 0.080308 0.094038 0 0
0.82031 0.0024939 0.001388 -0.0097777 0.0009948 0 0.0015773 -0.0012262 -5.3227e-05 -0.0004329 0.0027514 3.9569e-05 0.17807 0.10031 -0.0029643 -0.045393 -0.025375 -0.00014946 -0.015362 -0.060233 -0.0038428 -0.026099 0.036118 -0.0061504 0.048043 -0.00084494 0.00037568 0.0003544 -0.00024244 -0.010605 0 0 -2.8812e-05 0 0.0073879 0.078221 0.094961 0 0
0.82422 0.0015696 0.0011639 0.00048093 0.0020637 0 0.0020155 -0.00056246 0.00050635 0.0030586 0.0034885 -0.0007067 0.13036 0.10595 -0.0034489 -0.042665 -0.027774 -0.0014546 -0.0084324 -0.054196 -0.001057 -0.024827 0.036376 -0.0058675 0.040994 -0.0015755 -1.6796e-05 -0.00011442 -0.00019956 -0.027329 0 0 0.0027503 0 -0.0067251 0.071784 0.096133 0 0
0.82813 0.0007364 0.00089283 0.0066139 0.003222 0 0.0024394 0.00053791 0.00068027 0.0065613 0.0041164 -0.00089732 0.11537 0.10192 -0.0020478 -0.03505 -0.029111 -0.0010955 -0.00093352 -0.039688 0.0033695 -0.026291 0.037127 -0.0031427 0.035246 -0.0021022 -0.00066478 -0.00046481 3.9361e-05 -0.044961 0 0 0.0052386 0 -0.022235 0.063382 0.098088 0 0
0.83203 -0.00015748 0.00081729 0.010341 0.0035212 0 0.0026515 0.0021393 0.00060178 0.0088204 0.0045637 0.00070632 0.14889 0.090263 0.00034591 -0.023571 -0.028395 0.00067468 0.0045165 -0.020575 0.0059621 -0.029924 0.038116 0.00029004 0.032545 -0.0017321 -0.00095516 -0.00042241 0.00019913 -0.06459 0 0 0.0072814 0 -0.032214 0.058272 0.1012 0 0
0.83594 -0.00091975 0.00099954 0.015135 0.0026454 0 0.0026784 0.00378 0.00044654 0.009494 0.0043777 0.0038266 0.2128 0.076001 0.0027906 -0.010608 -0.026389 0.0024369 0.0066572 -0.00078981 0.0051085 -0.034538 0.038725 0.0024211 0.032787 -0.00056212 -0.00062597 -0.00012588 0.00030007 -0.082587 0 0 0.0088296 0 -0.034044 0.058105 0.10515 0 0
0.83984 -0.0010554 0.0013026 0.022296 0.001493 0 0.0029339 0.0047989 0.00033491 0.0093092 0.0034735 0.0069535 0.2697 0.062378 0.0042461 0.0021635 -0.023733 0.0029295 0.004828 0.017479 0.002098 -0.039382 0.038434 0.002304 0.035784 0.00046916 3.6085e-05 5.7313e-05 0.00047163 -0.09501 0 0 0.009965 0 -0.026802 0.063096 0.10959 0 0
0.84375 -0.0003222 0.0015693 0.029229 0.0014721 0 0.0038101 0.0049865 0.00043398 0.0091338 0.0025744 0.0085846 0.29221 0.05275 0.0037389 0.012914 -0.021204 0.002133 -0.001325 0.032197 -0.00058584 -0.043663 0.036699 0.00056276 0.041089 0.00048257 0.00055786 -6.0454e-05 0.0006401 -0.10204 0 0 0.010766 0 -0.010528 0.072688 0.11405 0 0
0.84766 0.00088482 0.0017728 0.031392 0.0030419 0 0.0050955 0.0047652 0.00099567 0.0089933 0.0025589 0.0082882 0.28187 0.053275 0.0011367 0.017182 -0.019872 0.00099711 -0.011897 0.039417 -0.0016158 -0.045861 0.032357 -0.0013155 0.047417 -0.0004129 0.00074711 -0.00029739 0.00054635 -0.10622 0 0 0.011063 0 0.011572 0.083228 0.1172 0 0
0.85156 0.0018511 0.0019735 0.026053 0.0050315 0 0.0058852 0.0046322 0.002118 0.0081079 0.0033467 0.006744 0.26237 0.061062 -0.0022415 0.015102 -0.018776 0.0001455 -0.023327 0.040564 -0.0014634 -0.046359 0.026621 -0.0022636 0.052621 -0.0011993 0.00076008 -0.00032532 9.4224e-05 -0.10652 0 0 0.010359 0 0.0301 0.089539 0.11849 0 0
0.85547 0.0022671 0.0021702 0.014473 0.0056127 0 0.0051929 0.0045155 0.0034386 0.0058734 0.0037048 0.0049192 0.25595 0.073542 -0.0042541 0.0071121 -0.016773 -0.00090118 -0.033954 0.03631 -0.0011376 -0.045711 0.020582 -0.0023614 0.055882 -0.001002 0.00076898 -4.1668e-05 -0.00042424 -0.096316 0 0 0.0081353 0 0.04092 0.089985 0.11769 0 0
0.85938 0.0025446 0.0022585 0.0008971 0.0040815 0 0.0027852 0.0038496 0.0042066 0.0026745 0.002419 0.0032594 0.26571 0.088054 -0.0036556 -0.0060353 -0.012806 -0.0029482 -0.042395 0.027461 -0.00081876 -0.044556 0.015408 -0.0024096 0.056644 4.9645e-06 0.0006818 0.00032627 -0.00056458 -0.069642 0 0 0.0043962 0 0.041123 0.083825 0.11469 0 0
0.86328 0.0033358 0.0021641 -0.010376 0.0016579 0 -0.00047631 0.0023228 0.0038377 -0.0003644 -0.00033574 0.0016021 0.27853 0.10041 -0.0013505 -0.023046 -0.0051867 -0.0055965 -0.046807 0.015084 5.9876e-05 -0.044026 0.01319 -0.002863 0.054311 0.00082209 0.00026288 0.00048417 -0.00020907 -0.030005 0 0 -3.5115e-05 0 0.02751 0.071029 0.10929 0 0
0.86719 0.0047559 0.0019894 -0.017221 0.0004265 0 -0.0030834 0.00039327 0.0024747 -0.0023751 -0.0029493 -0.00026979 0.28199 0.10579 0.00022464 -0.040043 0.0062647 -0.0068937 -0.04638 0.0024919 0.0016491 -0.045712 0.016348 -0.0032426 0.049759 0.000721 -0.00050269 0.00038466 0.00025425 0.0085243 0 0 -0.0038293 0 0.0039282 0.056312 0.10194 0 0
0.87109 0.006147 0.0019746 -0.0198 0.0014244 0 -0.0037925 -0.001096 0.00093818 -0.003368 -0.0037894 -0.0021021 0.2765 0.10517 -0.00078057 -0.054355 0.018696 -0.0050159 -0.042818 -0.0075344 0.0030682 -0.049527 0.023943 -0.0026316 0.044869 4.3305e-06 -0.0012583 0.0002373 0.0002911 0.030641 0 0 -0.0059109 0 -0.020961 0.044187 0.093642 0 0
0.875 0.0066306 0.0022842 -0.01925 0.0037466 0 -0.0023658 -0.0017841 3.4452e-05 -0.0038438 -0.0026286 -0.003215 0.27162 0.099784 -0.0039505 -0.064725 0.029904 -0.00047831 -0.036995 -0.013405 0.0031998 -0.055206 0.0351 -0.00072564 0.040697 -0.00038607 -0.0015474 0.00022874 -0.00023783 0.031134 0 0 -0.0060436 0 -0.042558 0.036544 0.084917 0 0
0.87891 0.0058623 0.0028318 -0.016503 0.0054895 0 0.00031455 -0.00209 -0.00012316 -0.0039439 -0.00065665 -0.0030453 0.27371 0.091457 -0.0069457 -0.070241 0.037497 0.0036367 -0.029896 -0.013797 0.0019991 -0.062256 0.048541 0.0016768 0.038248 6.4424e-05 -0.0012246 0.00030362 -0.00091834 0.017188 0 0 -0.0047547 0 -0.056659 0.034658 0.076287 0 0
0.88281 0.0042456 0.0033244 -0.011951 0.0055139 0 0.0027964 -0.0025408 -9.1571e-05 -0.0031939 0.00078745 -0.0016532 0.28014 0.084375 -0.0075003 -0.069616 0.036059 0.0041651 -0.02317 -0.0065174 0.00075491 -0.06925 0.060929 0.0032806 0.039302 0.00090526 -0.00056305 0.00026672 -0.0011625 4.1594e-05 0 0 -0.002734 0 -0.057261 0.038901 0.068868 0 0
0.88672 0.0024915 0.0034789 -0.0056701 0.0042886 0 0.0039409 -0.002934 -0.00041371 -0.0011562 0.0013324 0.00025788 0.28552 0.081676 -0.0051932 -0.065891 0.025966 0.00086725 -0.018166 0.0046253 0.00089468 -0.074424 0.068961 0.0033956 0.043096 0.0012766 3.6094e-05 6.6402e-05 -0.00072705 -0.014731 0 0 -0.00033819 0 -0.049822 0.043849 0.063309 0 0
0.89063 0.001069 0.0032105 0.0022941 0.0031473 0 0.0036189 -0.0024238 -0.0010141 0.0017949 0.0014762 0.0017994 0.29069 0.08325 -0.0015153 -0.060965 0.009124 -0.0031281 -0.015259 0.016449 0.0025471 -0.077224 0.0719 0.0024233 0.048645 0.00088184 0.00038775 -0.00010606 0.00012823 -0.028679 0 0 0.0023391 0 -0.039472 0.046533 0.059805 0 0
0.89453 7.0673e-05 0.002661 0.011531 0.0029103 0 0.0027589 -0.00055627 -0.0013122 0.0045396 0.0016833 0.0024553 0.3023 0.088416 0.0014982 -0.0562 -0.012683 -0.0041399 -0.014673 0.026334 0.004349 -0.077375 0.069582 0.0012714 0.055109 0.00026993 0.00055665 -4.265e-05 0.00092364 -0.044109 0 0 0.0050279 0 -0.030193 0.045079 0.058474 0 0
0.89844 -0.00053871 0.0021036 0.020755 0.0032929 0 0.0026356 0.0019349 -0.00088772 0.0061347 0.001889 0.0023512 0.32337 0.095512 0.0026118 -0.053145 -0.036839 -0.0013531 -0.016628 0.030779 0.0046755 -0.074733 0.062334 0.00033737 0.061336 0.00015781 0.00061453 0.0001965 0.0013353 -0.058944 0 0 0.0071024 0 -0.026976 0.037704 0.05943 0 0
0.90234 -0.00070998 0.001829 0.027695 0.0035039 0 0.0038429 0.0036267 7.3336e-05 0.006621 0.0019133 0.0021104 0.34709 0.099894 0.0016953 -0.053172 -0.058515 0.002555 -0.020636 0.025956 0.0030589 -0.070282 0.053318 -0.0008953 0.065613 0.00061689 0.00048197 0.00030252 0.0013208 -0.069291 0 0 0.007993 0 -0.033987 0.025496 0.062145 0 0
0.90625 -0.00036944 0.0020372 0.030032 0.0031686 0 0.0057442 0.0038155 0.0010442 0.0068557 0.0020641 0.0024401 0.36271 0.099655 -0.00072903 -0.055145 -0.076299 0.0041662 -0.024977 0.015228 0.00050277 -0.065891 0.046235 -0.0032776 0.068055 0.0010498 7.8198e-05 5.53e-05 0.0009987 -0.075937 0 0 0.0077988 0 -0.046209 0.013373 0.065245 0 0
0.91016 0.00042769 0.0027116 0.027011 0.0025584 0 0.0069388 0.0033195 0.0017878 0.0075683 0.0030108 0.0036991 0.36771 0.094542 -0.00383 -0.058358 -0.090217 0.002568 -0.028692 0.00098463 -0.0014221 -0.062333 0.042569 -0.0070493 0.068978 0.00092177 -0.00042402 -0.00039958 0.0005217 -0.0856 0 0 0.007368 0 -0.060145 0.0039431 0.068207 0 0
0.91406 0.0015173 0.0035363 0.020245 0.0020694 0 0.0064488 0.0036979 0.0025782 0.0086476 0.0050001 0.0056634 0.37134 0.08495 -0.0064403 -0.062022 -0.10077 -0.000203 -0.03086 -0.014008 -0.0017362 -0.060206 0.04335 -0.01143 0.06888 0.00034956 -0.00062247 -0.00067459 6.7758e-05 -0.10385 0 0 0.0076008 0 -0.072074 -0.00046571 0.070632 0 0
0.91797 0.0027849 0.0040068 0.012574 0.0017385 0 0.0046147 0.0056156 0.0037302 0.0093471 0.0073796 0.007602 0.38405 0.072981 -0.0072173 -0.06477 -0.1095 -0.0017426 -0.029831 -0.024331 -0.00054273 -0.060043 0.049418 -0.015039 0.06895 -0.00012128 -0.00025972 -0.00055518 -0.00016282 -0.12704 0 0 0.0085706 0 -0.075335 0.0037275 0.07233 0 0
0.92188 0.0041994 0.0037736 0.0057328 0.001387 0 0.0028449 0.0080614 0.0049989 0.0090725 0.0090572 0.0086404 0.4041 0.063957 -0.0054189 -0.065707 -0.11914 -0.0018976 -0.025966 -0.026963 0.0012553 -0.060451 0.057451 -0.01669 0.070629 -0.00021993 0.00043598 -0.00024558 -6.7296e-05 -0.14281 0 0 0.009355 0 -0.069015 0.014548 0.074295 0 0
0.92578 0.0056331 0.0029833 -0.00087824 0.0010893 0 0.0023771 0.0092619 0.0056206 0.0078646 0.0094036 0.0082306 0.4175 0.060297 -0.0017722 -0.064865 -0.13006 -0.0025659 -0.020684 -0.023243 0.0025377 -0.060056 0.064927 -0.015941 0.0742 -0.00024632 0.00086794 -0.00015321 0.00021711 -0.14004 0 0 0.008829 0 -0.05666 0.028922 0.07735 0 0
0.92969 0.0067194 0.0022556 -0.0088404 0.0012398 0 0.0031768 0.0083374 0.0050488 0.0061689 0.0085963 0.0064657 0.41318 0.063349 0.0016251 -0.062256 -0.14192 -0.0050886 -0.015219 -0.014707 0.0024685 -0.057854 0.070374 -0.01322 0.079734 -0.00060518 0.00060186 -0.00043659 0.00036502 -0.11852 0 0 0.0067104 0 -0.041281 0.044839 0.082018 0 0
0.93359 0.0070158 0.0022006 -0.01797 0.0020372 0 0.0040207 0.0059913 0.0035986 0.0043331 0.007127 0.0040394 0.3973 0.074095 0.0026908 -0.057952 -0.15379 -0.0083403 -0.011192 -0.0038069 0.00085812 -0.052737 0.072441 -0.0096868 0.087126 -0.001182 -0.00021011 -0.0008226 0.00014166 -0.088642 0 0 0.003862 0 -0.026887 0.060064 0.088783 0 0
0.9375 0.0063609 0.0028447 -0.025108 0.0030313 0 0.0036999 0.003619 0.0022295 0.0024856 0.005206 0.0018635 0.39007 0.092092 0.00101 -0.05189 -0.162 -0.0097484 -0.01196 0.0035049 -0.0016678 -0.04329 0.070579 -0.0069141 0.095671 -0.0013776 -0.00096263 -0.00090953 -0.00034757 -0.061902 0 0 0.0015656 0 -0.020993 0.07156 0.097508 0 0
0.94141 0.0050274 0.0035187 -0.026072 0.0034157 0 0.0021904 0.001914 0.0016203 0.00083825 0.002831 0.00057269 0.40706 0.1115 -0.0017751 -0.044808 -0.16512 -0.0080725 -0.01681 0.0051061 -0.0039065 -0.031813 0.067998 -0.0062508 0.104 -0.00081744 -0.0011658 -0.00062444 -0.00071795 -0.042084 0 0 0.00048602 0 -0.02292 0.080016 0.106 0 0
0.94531 0.0034656 0.0033866 -0.019193 0.0028881 0 0.00067335 0.00047428 0.0015031 -0.00014311 0.00032964 0.00021167 0.44432 0.12979 -0.0033157 -0.036907 -0.16256 -0.0047432 -0.024769 0.00098725 -0.0047738 -0.019795 0.066344 -0.0079536 0.11163 0.00010294 -0.00086532 -0.0003155 -0.00064802 -0.025478 0 0 0.00030438 0 -0.031174 0.085922 0.113 0 0
0.94922 0.0019157 0.0021769 -0.0070519 0.0021249 0 0.00041867 -0.0013114 0.0009981 -7.9982e-05 -0.0015132 0.00027846 0.48296 0.14476 -0.0024951 -0.028429 -0.15416 -0.002215 -0.034454 -0.0081978 -0.0040027 -0.0088174 0.067045 -0.010665 0.11815 0.00054926 -0.00049099 -0.00035922 -0.00017083 -0.0082045 0 0 0.00027921 0 -0.043664 0.089823 0.11741 0 0
0.95313 0.0003334 0.00044175 0.0053381 0.0022063 0 0.0016234 -0.0032592 -0.00037297 0.00080616 -0.0021222 8.4407e-05 0.50788 0.15343 -0.00020849 -0.019824 -0.13984 -0.0012252 -0.042789 -0.020436 -0.0021968 -0.0018202 0.07203 -0.011942 0.12303 0.0001608 -0.00033071 -0.00071273 0.00036948 0.0083613 0 0 5.7979e-05 0 -0.056294 0.092255 0.11752 0 0
0.95703 -0.0013081 -0.00090847 0.014209 0.0034495 0 0.0032696 -0.004462 -0.0020713 0.0016868 -0.0018657 -0.00078039 0.52034 0.15614 0.0016801 -0.012199 -0.12281 -0.000133 -0.045538 -0.031039 -0.0001536 -0.00081174 0.080403 -0.0098259 0.12631 -0.00047501 -0.00022301 -0.00092213 0.00063165 0.019695 0 0 -0.00011231 0 -0.063997 0.093724 0.11407 0 0
0.96094 -0.002747 -0.0013598 0.019167 0.0048595 0 0.0040272 -0.0043191 -0.0029989 0.0017767 -0.0018541 -0.0021489 0.53191 0.15544 0.0021488 -0.0063059 -0.10587 0.0028572 -0.042183 -0.038363 0.0018202 -0.0047286 0.089662 -0.0043998 0.12824 -0.00038155 0.0001942 -0.00060448 0.00054201 0.024229 0 0 9.4705e-05 0 -0.066556 0.094355 0.10937 0 0
0.96484 -0.0035713 -0.0011413 0.022102 0.0048904 0 0.003286 -0.0032904 -0.0025706 0.0010023 -0.0028223 -0.0033512 0.54878 0.15276 0.0018524 -0.0027458 -0.090587 0.0071154 -0.032879 -0.042011 0.0038175 -0.012685 0.098117 0.0019854 0.12875 0.00075208 0.00096886 0.00010959 0.00028799 0.025743 0 0 0.00050302 0 -0.064498 0.094179 0.10494 0 0
0.96875 -0.0036235 -0.00088512 0.024397 0.0028917 0 0.0014469 -0.0024832 -0.0012961 -4.0754e-05 -0.0042661 -0.0036696 0.56528 0.14956 0.0022321 -0.0020639 -0.078396 0.00968 -0.018445 -0.042154 0.005581 -0.02338 0.10401 0.0061887 0.12772 0.0021433 0.0016475 0.0006632 0.00011557 0.029309 0 0 0.00047834 0 -0.059015 0.093263 0.10239 0 0
0.97266 -0.0031641 -0.00099052 0.025354 -0.00015534 0 -0.00056415 -0.0025238 -0.00029904 -0.00079907 -0.0048609 -0.0029185 0.57344 0.14753 0.0038491 -0.0056322 -0.072119 0.00811 -0.0022138 -0.040344 0.0060977 -0.033651 0.10393 0.0064046 0.1242 0.0026084 0.001655 0.00061794 0.00015553 0.035855 0 0 -0.00045174 0 -0.053166 0.092144 0.10458 0 0
0.97656 -0.0025543 -0.0013185 0.023079 -0.0023864 0 -0.0019435 -0.0029654 -0.0003066 -0.0013389 -0.0038043 -0.001713 0.57561 0.1463 0.0056298 -0.011657 -0.070364 0.0030814 0.010602 -0.03923 0.0042784 -0.040895 0.099456 0.0033063 0.11878 0.001695 0.00086129 8.9443e-05 0.00038715 0.041718 0 0 -0.0020946 0 -0.049153 0.091764 0.1098 0 0
0.98047 -0.0018252 -0.0014537 0.016488 -0.002643 0 -0.002326 -0.0028612 -0.0011335 -0.0021317 -0.0016651 -0.0011192 0.58376 0.1453 0.0058058 -0.019226 -0.072627 -0.0020737 0.018118 -0.039066 0.00019703 -0.044524 0.091704 -0.00059924 0.11183 0.0001192 -0.00025684 -0.00038039 0.00067601 0.043427 0 0 -0.0037446 0 -0.046706 0.092385 0.11648 0 0
0.98438 -0.00069022 -0.0011928 0.0063432 -0.0014457 0 -0.0018109 -0.0018472 -0.002072 -0.0033072 0.00016207 -0.0018283 0.60565 0.14409 0.0036553 -0.027457 -0.078366 -0.0044065 0.01919 -0.039642 -0.0044802 -0.044388 0.081806 -0.0027586 0.10378 -0.00090567 -0.0010238 -0.00037264 0.00081704 0.041835 0 0 -0.0047873 0 -0.04515 0.094025 0.12305 0 0
0.98828 0.00095111 -0.00074817 -0.0053223 -0.00047914 0 -0.00094892 -0.00056093 -0.002636 -0.0042665 0.00076862 -0.0034763 0.63482 0.14217 0.00033476 -0.035096 -0.08704 -0.003789 0.01289 -0.039712 -0.0075658 -0.040772 0.071375 -0.0020844 0.095402 -0.00075392 -0.0011256 1.6225e-05 0.00061831 0.040825 0 0 -0.0050818 0 -0.042666 0.096312 0.1269 0 0
0.99219 0.002599 -0.00051264 -0.016314 -0.0011009 0 -0.00064864 3.4812e-06 -0.0028444 -0.0041612 0.0003881 -0.0047634 0.6574 0.14033 -0.0020699 -0.04076 -0.096986 -0.002367 0.0024888 -0.036407 -0.0080231 -0.036205 0.06248 0.00075478 0.088201 0.00015854 -0.00077911 0.00033291 5.6267e-05 0.042375 0 0 -0.0047675 0 -0.036615 0.097374 0.12556 0 0
0.99609 0.0033866 -0.00068378 -0.024787 -0.0032286 0 -0.0017327 -0.00052969 -0.0028842 -0.0027601 -0.00018887 -0.0044421 0.66857 0.13992 -0.0024258 -0.044601 -0.10663 -0.0019357 -0.0074356 -0.029381 -0.0065989 -0.032736 0.055411 0.0041224 0.082664 0.0008934 -0.00040745 0.00027792 -0.00061592 0.044005 0 0 -0.0038453 0 -0.027705 0.096049 0.12032 0 0
1 0.0028093 -0.0011299 -0.029229 -0.0055152 0 -0.0041986 -0.0016211 -0.0027191 -0.00076445 -0.00059032 -0.0024448 0.6789 0.14177 -0.0015708 -0.046792 -0.11517 -0.0022325 -0.014598 -0.018953 -0.0048176 -0.031112 0.050205 0.0064599 0.078947 0.00087448 -0.00022342 1.0765e-05 -0.00098831 0.041624 0 0 -0.0021332 0 -0.017131 0.091794 0.11231 0 0
1.0039 0.0012021 -0.001573 -0.028684 -0.0065177 0 -0.0068187 -0.0024114 -0.0021739 0.00078168 -0.0010403 -0.00014447 0.70196 0.14658 -0.0014461 -0.047633 -0.12191 -0.0018247 -0.017041 -0.0059083 -0.0034723 -0.031761 0.046751 0.0069284 0.07704 0.00028634 -0.0001458 -6.0188e-05 -0.00082427 0.034405 0 0 0.00030718 0 -0.0065588 0.084339 0.10296 0 0
1.0078 -0.00055419 -0.0018443 -0.023337 -0.0057688 0 -0.0077294 -0.0025063 -0.001335 0.0013714 -0.0016618 0.0006263 0.73677 0.15485 -0.0031278 -0.047604 -0.12574 -0.00024512 -0.012158 0.0070014 -0.0022326 -0.034401 0.045068 0.005542 0.07673 -0.00026885 -4.879e-05 0.00025011 -0.0003023 0.026042 0 0 0.0028209 0 -0.00063087 0.073885 0.095371 0 0
1.0117 -0.001802 -0.0019599 -0.014661 -0.003924 0 -0.0058255 -0.0021723 -0.00066499 0.0013191 -0.0019781 -0.00091672 0.76596 0.16322 -0.0056534 -0.047412 -0.12774 0.0012403 -0.0032548 0.016458 -0.00065008 -0.036551 0.044469 0.0030123 0.076824 -0.00038698 2.0195e-05 0.00068899 0.00012007 0.02103 0 0 0.0044335 0 -0.0013385 0.063428 0.091109 0 0
1.0156 -0.0025559 -0.0020042 -0.0046085 -0.0020688 0 -0.0018384 -0.0018767 -0.00058547 0.0012527 -0.0014239 -0.0037601 0.77326 0.16912 -0.006828 -0.047068 -0.12882 0.0010606 0.007246 0.021669 0.00080184 -0.036954 0.044728 0.00045709 0.077021 -0.00013885 -8.0247e-05 0.00082995 0.00013303 0.020264 0 0 0.0045915 0 -0.0081048 0.054597 0.089816 0 0
1.0195 -0.0032195 -0.001998 0.005472 -0.00091615 0 0.0019838 -0.0017692 -0.00098947 0.0014497 -0.00029732 -0.0058267 0.76134 0.17047 -0.0052942 -0.046463 -0.12966 -0.0008239 0.017575 0.022429 0.0010398 -0.034811 0.045655 -0.0010091 0.077298 0.0001493 -0.00034718 0.00051627 -0.0001459 0.020825 0 0 0.0036092 0 -0.019965 0.04852 0.090903 0 0
1.0234 -0.0039662 -0.0018861 0.014988 -0.00050338 0 0.0035038 -0.0016372 -0.0013089 0.0017062 0.00016106 -0.005636 0.74982 0.16451 -0.0018964 -0.045275 -0.1311 -0.0028737 0.025693 0.019026 -0.00024172 -0.029349 0.047006 -0.00073329 0.077934 0.00027833 -0.00057693 1.0408e-05 -0.00035733 0.019886 0 0 0.0022945 0 -0.035021 0.046435 0.093216 0 0
1.0273 -0.0044931 -0.0016162 0.023148 -0.0004195 0 0.0022971 -0.0012814 -0.0011277 0.0017252 -0.0010395 -0.003482 0.75519 0.14962 0.00097282 -0.042931 -0.13352 -0.0037368 0.030217 0.014149 -0.0018092 -0.02116 0.047911 0.0011693 0.080078 0.00032713 -0.00059112 -0.00029085 -0.00035087 0.018161 0 0 0.0011 0 -0.048419 0.048462 0.094413 0 0
1.0313 -0.004367 -0.001206 0.028183 -0.00019911 0 -0.00016059 -0.00083016 -0.00064939 0.001434 -0.0033854 -0.0011125 0.77482 0.1307 0.0014053 -0.039724 -0.13583 -0.0037257 0.032932 0.010634 -0.0018959 -0.012649 0.047735 0.0038474 0.083957 0.00049119 -0.00046495 -0.00025344 -0.00036745 0.019144 0 0 -0.000292 0 -0.057916 0.052096 0.094086 0 0
1.0352 -0.0034914 -0.00075001 0.028026 0.0004174 0 -0.0018458 -0.00064997 -0.00044246 0.00086097 -0.0050733 -0.00022065 0.79267 0.11083 -0.00055414 -0.035927 -0.13697 -0.004276 0.034851 0.0094794 -9.4557e-05 -0.0050091 0.046231 0.0060849 0.089501 0.00083027 -0.00043931 -0.00010022 -0.00070093 0.02522 0 0 -0.0024731 0 -0.063213 0.056183 0.092704 0 0
1.0391 -0.00215 -0.00038409 0.022015 0.0013894 0 -0.0018293 -0.00096637 -0.00071492 -0.00012904 -0.0047024 -0.0010943 0.7994 0.093233 -0.0033062 -0.031884 -0.13586 -0.0060411 0.036962 0.011337 0.0019392 0.00070432 0.043321 0.0068466 0.096425 0.0011747 -0.00057935 -0.00013393 -0.0012128 0.034881 0 0 -0.005409 0 -0.06461 0.059661 0.091043 0 0
1.043 -0.00064381 -0.00022738 0.011823 0.0023815 0 -0.00078235 -0.0015903 -0.00095263 -0.0017181 -0.0027139 -0.0025637 0.80334 0.084072 -0.0053547 -0.02833 -0.13012 -0.0078711 0.040467 0.016658 0.001941 0.0029752 0.039346 0.0057967 0.10367 0.0012538 -0.00059587 -0.00041056 -0.0013145 0.043547 0 0 -0.0081268 0 -0.063891 0.061219 0.091352 0 0
1.0469 0.00097209 -0.00029652 0.00039816 0.0029016 0 -5.9028e-05 -0.0020181 -0.00038521 -0.0036495 -0.00094887 -0.0031607 0.81972 0.084835 -0.0064409 -0.025721 -0.11984 -0.0079047 0.044739 0.023611 -0.00068835 0.0026909 0.036167 0.0035815 0.10921 0.00092266 -0.00011813 -0.00070403 -0.00054641 0.046543 0 0 -0.0093884 0 -0.064955 0.06127 0.095266 0 0
1.0508 0.002721 -0.00043063 -0.010082 0.002624 0 -0.00035515 -0.0018286 0.0011916 -0.0050127 -0.00068732 -0.0023415 0.85101 0.093122 -0.0071195 -0.023843 -0.10658 -0.0055827 0.04857 0.031195 -0.0041156 0.0011472 0.034968 0.0016487 0.11232 0.00030482 0.00081267 -0.00076412 0.00082942 0.041147 0 0 -0.0087049 0 -0.068869 0.060658 0.1023 0 0
1.0547 0.0043621 -0.00032396 -0.019087 0.0017407 0 -0.0011781 -0.0010479 0.0031321 -0.004793 -0.0012577 -0.00070358 0.88165 0.10689 -0.0075307 -0.02242 -0.091636 -0.0023449 0.05104 0.039015 -0.005653 -0.00080619 0.036503 0.0014847 0.11268 -0.00026311 0.0015907 -0.00056493 0.0019151 0.026713 0 0 -0.0066645 0 -0.075733 0.059894 0.11171 0 0
1.0586 0.0053766 0.00028352 -0.026553 0.00098336 0 -0.0014521 -0.00016536 0.0045058 -0.0027999 -0.00077767 0.00081579 0.89387 0.12326 -0.0069682 -0.021014 -0.076784 -0.00024848 0.051074 0.046882 -0.0041183 -0.0022316 0.041478 0.0035641 0.11024 -0.00046092 0.0015099 -0.00028924 0.0019497 0.0042642 0 0 -0.0042616 0 -0.084977 0.059502 0.12219 0 0
1.0625 0.0053845 0.0013691 -0.031172 0.001123 0 -0.0005312 0.00026189 0.0048952 1.1609e-05 0.0017232 0.0018379 0.88711 0.13652 -0.0048099 -0.018658 -0.065823 -3.3177e-05 0.047431 0.055081 -0.00066019 -0.0020877 0.049977 0.0067487 0.10611 -0.00022452 0.00046537 -0.00010651 0.0010147 -0.023304 0 0 -0.0019512 0 -0.093039 0.059636 0.13009 0 0
1.0664 0.0045371 0.002563 -0.030426 0.0022543 0 0.0013174 0.00014138 0.0045981 0.002331 0.0051062 0.0026821 0.87923 0.14503 -0.0016796 -0.015451 -0.059281 -0.00069575 0.042008 0.063324 0.0025994 -0.0011091 0.059097 0.0088023 0.10269 0.00020399 -0.00081933 -1.4065e-05 -6.3575e-05 -0.051352 0 0 0.00058891 0 -0.097008 0.059555 0.13401 0 0
1.0703 0.0034068 0.0033636 -0.022746 0.003529 0 0.0032387 4.8087e-05 0.0041255 0.0037108 0.0071978 0.0037755 0.88849 0.14911 0.00068183 -0.011815 -0.057075 -0.00090285 0.035825 0.070898 0.004513 0.00010052 0.067331 0.0078834 0.10084 0.00047957 -0.0013446 9.855e-05 -0.0005182 -0.075278 0 0 0.0037961 0 -0.095899 0.058872 0.13382 0 0
1.0742 0.0024632 0.003483 -0.0096583 0.0037314 0 0.004457 0.00081526 0.0036643 0.004939 0.0070003 0.0050758 0.91601 0.14963 0.00092494 -0.0083363 -0.058763 -0.00056557 0.029867 0.076931 0.0054464 0.00089176 0.073307 0.0039288 0.10116 0.00044489 -0.00070243 0.00027518 -0.0003223 -0.09304 0 0 0.0074254 0 -0.089299 0.057331 0.12986 0 0
1.0781 0.0016957 0.0030285 0.0045149 0.0023238 0 0.0046811 0.0027499 0.0031123 0.0070572 0.005642 0.0061019 0.94734 0.14887 -0.00058951 -0.0064808 -0.063369 -0.00081664 0.025515 0.079221 0.0061373 5.8726e-05 0.074922 -0.00125 0.10396 0.00023901 0.0005562 0.00043365 -6.3782e-05 -0.10559 0 0 0.010488 0 -0.077317 0.054837 0.1234 0 0
1.082 0.00077944 0.0023727 0.01545 4.5692e-05 0 0.0040651 0.0051572 0.0025095 0.0099558 0.0050455 0.006424 0.96921 0.15041 -0.0021724 -0.0078711 -0.06816 -0.0024649 0.022968 0.076314 0.006453 -0.0031923 0.072262 -0.0053049 0.10726 0.00011876 0.0014133 0.00048263 -0.00021477 -0.11406 0 0 0.011985 0 -0.063893 0.052634 0.11815 0 0
1.0859 -0.00042998 0.0018514 0.02162 -0.0015569 0 0.0029677 0.0067256 0.0021886 0.012055 0.0058062 0.0060061 0.98194 0.15466 -0.0025807 -0.012404 -0.071918 -0.0046842 0.021258 0.069446 0.005558 -0.0085541 0.0671 -0.0069852 0.10926 0.00018257 0.0012706 0.00045074 -0.00062536 -0.11653 0 0 0.011657 0 -0.051848 0.051864 0.11583 0 0
1.0898 -0.0016313 0.0015677 0.024566 -0.0013533 0 0.001782 0.0065742 0.0023691 0.011584 0.0066263 0.0050826 0.99494 0.16113 -0.0022842 -0.019806 -0.074285 -0.0054417 0.01974 0.05982 0.0032141 -0.015851 0.06047 -0.0066941 0.10899 0.00029369 0.00040171 0.00045222 -0.00077138 -0.1087 0 0 0.010049 0 -0.0425 0.053272 0.11719 0 0
1.0938 -0.002301 0.0014311 0.026593 0.00044741 0 0.00086136 0.0050434 0.0027169 0.0083203 0.0059012 0.0038514 1.0133 0.16877 -0.0028 -0.029491 -0.075208 -0.0033463 0.017721 0.049102 0.00054968 -0.024785 0.053482 -0.0056744 0.10566 0.00027794 -0.00040526 0.00052512 -0.00042078 -0.088911 0 0 0.0079229 0 -0.036781 0.057497 0.12256 0 0
1.0977 -0.0021179 0.0013216 0.028219 0.0024875 0 0.00042536 0.003416 0.0025451 0.0040503 0.0036434 0.0024357 1.0327 0.1739 -0.0047709 -0.03936 -0.075573 0.00085742 0.014367 0.041924 -0.0007709 -0.034811 0.047445 -0.0048222 0.098708 0.00015258 -0.00060108 0.00055078 6.515e-05 -0.062413 0 0 0.0057261 0 -0.035088 0.065417 0.13168 0 0
1.1016 -0.0011405 0.0011898 0.027652 0.0033876 0 0.00042646 0.0027338 0.0015801 0.0011639 0.0015594 0.0011153 1.0471 0.17496 -0.0068994 -0.046808 -0.076891 0.0045911 0.010643 0.040061 -0.00016904 -0.044549 0.041815 -0.0042739 0.091162 0.00010344 -0.00027768 0.00038063 0.00013186 -0.039336 0 0 0.0035704 0 -0.034234 0.074528 0.14129 0 0
1.1055 0.00035283 0.0010454 0.022493 0.0028045 0 0.00052177 0.0028259 0.00043758 0.00061741 0.0011832 0.00037101 1.0586 0.17216 -0.0069857 -0.050798 -0.079597 0.0053304 0.0073499 0.043431 0.0012343 -0.053282 0.035815 -0.0038573 0.084618 0.00023224 9.8521e-05 4.5403e-05 -0.0003355 -0.026731 0 0 0.0015315 0 -0.033092 0.083361 0.1502 0 0
1.1094 0.0020634 0.00092239 0.011981 0.001539 0 0.00026753 0.002543 0.00014358 0.0011722 0.002167 0.00046108 1.0745 0.16621 -0.004057 -0.05068 -0.083883 0.0025101 0.0052152 0.051335 0.0017655 -0.060338 0.028714 -0.0035106 0.080403 0.00039342 0.00024554 -0.00020121 -0.00086115 -0.022025 0 0 -0.00026197 0 -0.03095 0.090519 0.15755 0 0
1.1133 0.0036717 0.00087794 -0.0019936 0.00072643 0 -0.00055415 0.0010133 0.0010823 0.00064447 0.0026695 0.00091461 1.0965 0.15898 0.000614 -0.045787 -0.089694 -0.0020529 0.0053456 0.06188 0.00092101 -0.064571 0.019356 -0.0030453 0.080269 0.00035316 0.00030221 -8.9815e-05 -0.00086538 -0.015028 0 0 -0.001866 0 -0.027502 0.093798 0.16247 0 0
1.1172 0.0047587 0.00096888 -0.015559 0.00091426 0 -0.001734 -0.0013474 0.0024684 -0.0019987 0.0014238 0.0006559 1.116 0.15453 0.0046192 -0.037911 -0.095743 -0.0054792 0.0079855 0.06992 -0.00019029 -0.065177 0.0076245 -0.0017437 0.084135 0.00010567 0.00054579 0.00039831 -0.00024419 0.0024416 0 0 -0.0036349 0 -0.024524 0.091528 0.16528 0 0
1.1211 0.0049202 0.0011512 -0.024596 0.0017845 0 -0.0027526 -0.0031494 0.0029652 -0.0056376 -0.00083391 -0.0010705 1.1231 0.15393 0.0064285 -0.029895 -0.10097 -0.0058516 0.011846 0.073153 -0.00016812 -0.063142 -0.0048155 0.0012398 0.089584 -5.3267e-05 0.00097367 0.00097805 0.00056524 0.028208 0 0 -0.0058115 0 -0.023617 0.085113 0.16702 0 0
1.125 0.0040676 0.0011972 -0.026632 0.0025724 0 -0.003149 -0.0033926 0.0018687 -0.0079675 -0.0021912 -0.0037536 1.1196 0.15708 0.006244 -0.023252 -0.10492 -0.003464 0.01617 0.070882 0.0010493 -0.059089 -0.016768 0.0056756 0.095188 0.00015475 0.0012461 0.0012809 0.0010451 0.050893 0 0 -0.0078849 0 -0.02548 0.075485 0.16796 0 0
1.1289 0.0025709 0.00079825 -0.022095 0.0026661 0 -0.0028485 -0.0024823 -0.00031082 -0.0074719 -0.0017148 -0.0057073 1.1199 0.1633 0.0050525 -0.019357 -0.10729 -0.00041827 0.020183 0.063067 0.002083 -0.05381 -0.026964 0.0095929 0.099497 0.00061099 0.0010532 0.0011355 0.0010512 0.059582 0 0 -0.0085201 0 -0.030494 0.063871 0.16827 0 0
1.1328 0.00099125 -0.00014941 -0.014133 0.0019193 0 -0.0021684 -0.0018178 -0.0023779 -0.0045969 -0.00048922 -0.0053843 1.1365 0.16977 0.0032459 -0.020316 -0.10788 0.0011055 0.02281 0.051235 0.0017358 -0.049032 -0.032838 0.010416 0.10014 0.00082834 0.00049055 0.00065311 0.00081879 0.052661 0 0 -0.0064718 0 -0.038142 0.053137 0.16737 0 0
1.1367 -0.00038502 -0.001343 -0.0066683 0.00063728 0 -0.0014927 -0.002351 -0.0034483 -0.0011909 -0.00033576 -0.0028324 1.1676 0.17281 0.00050268 -0.024266 -0.10793 0.00055789 0.024595 0.040673 0.0005916 -0.046158 -0.035034 0.0073352 0.097886 0.00043365 2.2788e-05 8.5956e-05 0.00061944 0.037713 0 0 -0.0018546 0 -0.044822 0.046256 0.16504 0 0
1.1406 -0.0017157 -0.002235 -0.0016264 -0.00058738 0 -0.0009201 -0.0036054 -0.0034142 0.001091 -0.0016484 0.00012118 1.1987 0.17161 -0.0030385 -0.02949 -0.10807 -0.0007018 0.026296 0.033633 0.00070697 -0.045302 -0.03464 0.0026325 0.093918 -0.00038941 6.1443e-05 -0.00035318 0.00050797 0.023707 0 0 0.0034498 0 -0.048608 0.044438 0.1615 0 0
1.1445 -0.003272 -0.002492 0.0024785 -0.0011332 0 -0.0002572 -0.0041758 -0.0026299 0.0019064 -0.0028436 0.0012988 1.2183 0.16604 -0.0059471 -0.034529 -0.10871 -0.00085382 0.028539 0.031488 0.0034333 -0.046301 -0.032588 0.00022188 0.089214 -0.0010084 0.00058486 -0.00054217 0.00038919 0.014163 0 0 0.006867 0 -0.048229 0.048537 0.15719 0 0
1.1484 -0.0049664 -0.0023208 0.0088893 -0.00074793 0 0.00058403 -0.0031848 -0.0014471 0.0020173 -0.0021493 1.3831e-05 1.2285 0.15666 -0.0063359 -0.037384 -0.11029 0.00046889 0.032153 0.035444 0.0074803 -0.048598 -0.030126 0.0023124 0.085096 -0.00093629 0.0011668 -0.00040864 0.00021911 0.0077427 0 0 0.0069548 0 -0.042383 0.059594 0.15299 0 0
1.1523 -0.00628 -0.0022917 0.018787 9.7903e-05 0 0.0011839 -0.0011884 -0.00020011 0.0022279 0.00021679 -0.0023553 1.2387 0.14713 -0.0037217 -0.035633 -0.11301 0.0016557 0.03752 0.04421 0.0093783 -0.050188 -0.028631 0.0072601 0.082927 -0.00029849 0.0013577 4.9799e-05 5.0625e-05 0.0038457 0 0 0.0044456 0 -0.032174 0.077024 0.15144 0 0
1.1563 -0.0066919 -0.0027831 0.028714 0.00034825 0 0.00074814 0.00037136 0.000552 0.0026041 0.0019891 -0.0036284 1.2526 0.14056 0.00011324 -0.030379 -0.11644 0.00066647 0.043357 0.053794 0.0063004 -0.049893 -0.027642 0.010866 0.082021 0.00032816 0.0010373 0.00065582 -8.7154e-05 0.0054808 0 0 0.0015655 0 -0.021835 0.096638 0.1535 0 0
1.1602 -0.0061504 -0.0035966 0.032226 -0.00082517 0 -0.0011398 0.00053492 0.00016966 0.0025987 0.0011607 -0.0028001 1.2633 0.13811 0.0024275 -0.022484 -0.12048 -0.0027258 0.048777 0.062436 -0.0011769 -0.047405 -0.026446 0.010117 0.0818 0.00052499 0.00044003 0.0010235 -0.00024559 0.015802 0 0 0.00018302 0 -0.013627 0.11617 0.15954 0 0
1.1641 -0.0050809 -0.0041532 0.025014 -0.0030993 0 -0.0037904 -0.00042163 -0.0014268 0.0017298 -0.0017656 -0.00094355 1.2644 0.14043 0.0019058 -0.013068 -0.12505 -0.0063001 0.052881 0.06863 -0.0090063 -0.042702 -0.024229 0.0058869 0.081628 0.00041826 -9.5006e-05 0.00076926 -0.00043954 0.033003 0 0 0.00036463 0 -0.0095744 0.13335 0.16962 0 0
1.168 -0.0039561 -0.0040836 0.0091016 -0.0049637 0 -0.0055844 -0.0015538 -0.00336 3.2069e-05 -0.004087 -0.00024996 1.2614 0.14775 -0.00018884 -0.004478 -0.13028 -0.0072617 0.054037 0.070519 -0.012613 -0.036404 -0.019298 0.0020284 0.080516 0.00043052 -0.00037079 -0.00014339 -0.00053879 0.050759 0 0 0.00053296 0 -0.012667 0.14397 0.18339 0 0
1.1719 -0.002934 -0.0036019 -0.0080337 -0.0049375 0 -0.0052294 -0.0024062 -0.0043654 -0.0020589 -0.0035989 -0.0021025 1.2684 0.15663 -0.0012631 0.00094995 -0.13595 -0.004957 0.05257 0.069451 -0.010413 -0.030743 -0.012008 0.0017935 0.078644 0.00071026 -0.0003825 -0.0012564 -0.00038157 0.064792 0 0 -0.00099956 0 -0.020446 0.14727 0.19759 0 0
1.1758 -0.0019566 -0.003278 -0.019086 -0.0030893 0 -0.0031203 -0.0034586 -0.0039967 -0.0040764 -0.0009156 -0.0059053 1.2926 0.16509 0.00014794 0.002841 -0.14163 -0.001661 0.049599 0.066982 -0.0048609 -0.026676 -0.0039231 0.0050598 0.076859 0.00092114 -0.00021868 -0.0018894 -1.7761e-05 0.078192 0 0 -0.0045031 0 -0.029486 0.1448 0.21025 0 0
1.1797 -0.001136 -0.0034643 -0.022362 -0.0012943 0 -0.0014057 -0.0054156 -0.0032307 -0.005692 0.0010363 -0.009629 1.3242 0.17216 0.0030476 0.0011117 -0.14681 -0.00042783 0.04599 0.064071 -0.00016658 -0.024596 0.0035174 0.0088767 0.075879 0.00065082 2.7731e-05 -0.0016591 0.00024866 0.098463 0 0 -0.0085869 0 -0.037181 0.13784 0.22012 0 0
1.1836 -0.00090433 -0.0039946 -0.022097 -0.0016638 0 -0.0023489 -0.0081811 -0.0036543 -0.0066432 -0.00012857 -0.011485 1.3458 0.17716 0.0049383 -0.0040468 -0.15074 -0.0020276 0.042836 0.061719 0.0012226 -0.024632 0.0083582 0.010465 0.076616 -3.4479e-05 0.00027105 -0.00079138 0.00015474 0.12834 0 0 -0.011337 0 -0.040381 0.12817 0.22602 0 0
1.1875 -0.001683 -0.0044487 -0.023462 -0.0044475 0 -0.0062378 -0.010678 -0.0058872 -0.0067341 -0.0039622 -0.01123 1.351 0.18072 0.0040444 -0.011326 -0.15132 -0.0041296 0.041886 0.060957 0.0002373 -0.025573 0.0068632 0.0095622 0.080239 -0.00056159 0.00042712 6.7972e-05 -0.00018845 0.16011 0 0 -0.011779 0 -0.034311 0.11948 0.22699 0 0
1.1914 -0.0034019 -0.0046512 -0.027123 -0.0075102 0 -0.010806 -0.011728 -0.0088176 -0.0060582 -0.0077277 -0.010069 1.3512 0.1849 0.00072361 -0.018144 -0.14855 -0.0037288 0.042787 0.061317 -0.00034342 -0.025423 0.00048173 0.0080563 0.085272 -0.00043375 0.0004477 0.00038275 -0.00034869 0.18045 0 0 -0.010455 0 -0.022008 0.11371 0.22576 0 0
1.1953 -0.005413 -0.0048335 -0.028563 -0.008144 0 -0.012927 -0.011071 -0.010506 -0.005159 -0.0090862 -0.0094155 1.3621 0.19045 -0.0030383 -0.023382 -0.14247 -0.00043141 0.045172 0.062651 0.001117 -0.023479 -0.0094732 0.0078162 0.090707 0.00020424 0.00035644 0.00011837 -2.55e-05 0.18167 0 0 -0.0087645 0 -0.0056113 0.11124 0.22363 0 0
1.1992 -0.0069485 -0.0053075 -0.022677 -0.0056428 0 -0.011213 -0.0095255 -0.009924 -0.004759 -0.0081195 -0.0096807 1.3846 0.19786 -0.005334 -0.026092 -0.13343 0.0028339 0.048586 0.064833 0.0035604 -0.019351 -0.021298 0.0091864 0.095503 0.00067096 0.00021707 -0.00032619 0.00058139 0.16834 0 0 -0.0077802 0 0.012393 0.11209 0.2218 0 0
1.2031 -0.0077059 -0.0060587 -0.0091463 -0.0021248 0 -0.0071483 -0.008196 -0.0078234 -0.0051602 -0.006779 -0.010094 1.4031 0.20721 -0.0056407 -0.024794 -0.12229 0.0025676 0.0523 0.067957 0.0044392 -0.013043 -0.031488 0.011376 0.097856 0.00045065 5.205e-05 -0.0005236 0.00093844 0.15257 0 0 -0.0075546 0 0.02744 0.11597 0.22206 0 0
1.207 -0.008009 -0.0067425 0.0064866 -0.00068528 0 -0.0036944 -0.0076054 -0.0059454 -0.0059126 -0.0066395 -0.0095499 1.4031 0.21652 -0.0047786 -0.019703 -0.11202 -0.0017774 0.055605 0.071997 0.0022889 -0.0067395 -0.035945 0.013656 0.097129 -0.00025291 -0.00018422 -0.00035196 0.00074009 0.14313 0 0 -0.0073909 0 0.035342 0.12123 0.22511 0 0
1.2109 -0.0084125 -0.0070671 0.016899 -0.0026075 0 -0.0027109 -0.0075244 -0.0054386 -0.0062033 -0.007456 -0.0076472 1.3885 0.22422 -0.0038772 -0.012105 -0.10444 -0.0070659 0.058537 0.076595 -0.0018914 -0.0019929 -0.034516 0.015674 0.094401 -0.00072001 -0.00052272 1.3305e-05 0.00024411 0.13941 0 0 -0.0066711 0 0.036655 0.1273 0.23015 0 0
1.2148 -0.0091316 -0.0070928 0.018369 -0.006331 0 -0.0036702 -0.0074554 -0.0060559 -0.005683 -0.007872 -0.0050354 1.3791 0.22942 -0.0034025 -0.0027584 -0.10068 -0.0092957 0.061188 0.081385 -0.0056149 0.00044691 -0.027619 0.016809 0.090495 -0.0004713 -0.0008724 0.00035072 -2.0369e-05 0.13543 0 0 -0.0054461 0 0.032229 0.13429 0.23662 0 0
1.2188 -0.0097975 -0.0070864 0.012831 -0.0090947 0 -0.004754 -0.0071115 -0.0067422 -0.0048947 -0.0071812 -0.0028959 1.389 0.2314 -0.002971 0.0074667 -0.10159 -0.0071468 0.063705 0.0859 -0.0070484 8.8991e-05 -0.016333 0.016021 0.086416 0.00022968 -0.0010283 0.00058915 0.00014135 0.12825 0 0 -0.0043348 0 0.023595 0.14258 0.24378 0 0
1.2227 -0.0097142 -0.0071218 0.0054036 -0.0094723 0 -0.0049671 -0.0064545 -0.0067761 -0.0047857 -0.0060558 -0.0020998 1.4119 0.22922 -0.0018973 0.016775 -0.10847 -0.0028178 0.066107 0.088708 -0.0062142 -0.0028777 -0.0044122 0.013061 0.084104 0.00066508 -0.00082166 0.00078823 0.00037023 0.12103 0 0 -0.0039554 0 0.014865 0.15384 0.24993 0 0
1.2266 -0.0083849 -0.0069349 0.0001055 -0.0082345 0 -0.0049425 -0.0055041 -0.0062524 -0.0057232 -0.0055605 -0.0027379 1.4281 0.22534 0.0001007 0.024047 -0.11759 0.00041898 0.068059 0.089734 -0.0044133 -0.0056379 0.0037428 0.0097816 0.083519 0.00042972 -0.00027372 0.0010019 0.00019822 0.11818 0 0 -0.0044669 0 0.0097319 0.16709 0.25413 0 0
1.2305 -0.0059205 -0.0062474 -0.0025809 -0.0069205 0 -0.0056983 -0.0043507 -0.0056275 -0.0070109 -0.0057872 -0.0042564 1.4266 0.2208 0.0025945 0.028766 -0.12705 0.0012549 0.06925 0.089242 -0.0028735 -0.0070257 0.0067426 0.0094369 0.084212 -0.0001445 0.00040197 0.0012072 -0.00034192 0.11924 0 0 -0.005556 0 0.0089857 0.18107 0.256 0 0
1.2344 -0.0030742 -0.0052045 -0.004957 -0.0060001 0 -0.0069661 -0.0033708 -0.0050989 -0.0074475 -0.0057631 -0.0058835 1.417 0.21654 0.0047138 0.030572 -0.13507 0.00099502 0.069467 0.087668 -0.0020809 -0.0062319 0.0038946 0.013794 0.085643 -0.00035409 0.00095398 0.0013392 -0.00066783 0.11888 0 0 -0.0067126 0 0.012808 0.19425 0.25528 0 0
1.2383 -0.00089228 -0.0043965 -0.0095567 -0.0047892 0 -0.0072168 -0.0032038 -0.0045823 -0.0064133 -0.0046708 -0.0069127 1.4183 0.21376 0.0057348 0.028874 -0.13898 0.0015891 0.068472 0.085932 -0.0020721 -0.0025591 -0.0050281 0.020667 0.086882 0.00011675 0.0012513 0.0013369 -0.00026505 0.1129 0 0 -0.0074307 0 0.020672 0.20354 0.25161 0 0
1.2422 -0.0001785 -0.0043785 -0.016996 -0.0030571 0 -0.0055175 -0.0042486 -0.0041514 -0.0044196 -0.0028776 -0.0067697 1.4376 0.21327 0.0055015 0.024291 -0.13698 0.0034639 0.067068 0.085586 -0.0027963 0.0024328 -0.016104 0.02484 0.087041 0.00084696 0.001309 0.0011361 0.00070366 0.10286 0 0 -0.007233 0 0.029063 0.20513 0.24593 0 0
1.2461 -0.0010823 -0.0051668 -0.025354 -0.0021184 0 -0.0030823 -0.006108 -0.0042089 -0.0026059 -0.0015703 -0.0051349 1.4613 0.21462 0.0043518 0.018511 -0.13068 0.0053944 0.066447 0.086687 -0.003897 0.0065744 -0.025181 0.022286 0.086566 0.0010997 0.0012008 0.00067805 0.0015036 0.094191 0 0 -0.005758 0 0.035514 0.19995 0.23999 0 0
1.25 -0.0030739 -0.0062276 -0.030973 -0.0037065 0 -0.0024786 -0.0076821 -0.0050618 -0.0017401 -0.0014869 -0.00229 1.4691 0.21768 0.0026916 0.012497 -0.12114 0.0061555 0.067365 0.088886 -0.0044136 0.0087834 -0.03007 0.014014 0.085995 0.000568 0.00098569 7.9846e-07 0.0015686 0.090474 0 0 -0.0030934 0 0.039133 0.18904 0.23496 0 0
1.2539 -0.0053334 -0.0069594 -0.030213 -0.0076355 0 -0.005007 -0.0080285 -0.0064148 -0.0017236 -0.0022534 0.0006116 1.4538 0.22218 0.00073971 0.007242 -0.10967 0.005844 0.070495 0.09158 -0.003298 0.0082064 -0.028942 0.0057158 0.085989 -0.00031982 0.00071982 -0.00066282 0.0010717 0.090931 0 0 -9.7722e-05 0 0.039463 0.17407 0.23205 0 0
1.2578 -0.0072694 -0.0071669 -0.02159 -0.011066 0 -0.0090142 -0.0072203 -0.0074872 -0.0019897 -0.0030276 0.0018856 1.4276 0.22783 -0.0012243 0.0047013 -0.098793 0.0054802 0.076834 0.092864 -0.0005822 0.0042942 -0.01912 0.0031821 0.08808 -0.00082493 0.00049279 -0.000955 0.00068974 0.09365 0 0 0.0018058 0 0.037008 0.15952 0.23401 0 0
1.2617 -0.0087607 -0.0070892 -0.0072927 -0.010787 0 -0.011199 -0.006291 -0.0077441 -0.0022265 -0.00356 0.00035593 1.4097 0.2334 -0.0024634 0.004931 -0.090302 0.0056539 0.084543 0.09174 0.0021517 -2.5317e-05 -0.0047445 0.0075645 0.092181 -0.00060084 0.0003953 -0.00065989 0.00081707 0.099722 0 0 0.0015012 0 0.035039 0.14998 0.24037 0 0
1.2656 -0.0099574 -0.0070518 0.0073101 -0.0065654 0 -0.0098433 -0.0062311 -0.007466 -0.0026066 -0.0043524 -0.003623 1.4101 0.23816 -0.0019964 0.0074525 -0.084316 0.0059424 0.09218 0.088569 0.002947 -0.0029277 0.011313 0.014784 0.097724 2.4831e-05 0.00042986 5.688e-05 0.0011031 0.11251 0 0 -0.0009078 0 0.034953 0.14634 0.25007 0 0
1.2695 -0.010893 -0.0071721 0.01664 -0.0019868 0 -0.0066576 -0.0070243 -0.0074916 -0.0033827 -0.0057876 -0.0081625 1.4238 0.24147 0.00037178 0.011753 -0.080689 0.0056345 0.098559 0.084025 0.0013929 -0.0031229 0.026776 0.019427 0.10416 0.00042309 0.00047515 0.00071392 0.00083156 0.1327 0 0 -0.0040608 0 0.037506 0.14861 0.26195 0 0
1.2734 -0.01133 -0.0073837 0.01863 -0.0014203 0 -0.0051505 -0.0077213 -0.0083511 -0.0044629 -0.0074138 -0.011117 1.4381 0.24247 0.0031405 0.017015 -0.078922 0.0046094 0.10208 0.079546 -0.00078656 0.0008318 0.038761 0.019275 0.11069 0.00026608 0.00037081 0.00088866 -0.00026846 0.15554 0 0 -0.0064174 0 0.043155 0.15591 0.27414 0 0
1.2773 -0.010986 -0.0076281 0.016098 -0.005771 0 -0.0070301 -0.007474 -0.0096686 -0.0055334 -0.0083651 -0.011697 1.4416 0.24072 0.0036674 0.02153 -0.077388 0.0031841 0.10147 0.07854 -0.0013925 0.0085518 0.044582 0.016373 0.11623 -0.00024347 5.0986e-05 0.00056673 -0.0016603 0.17415 0 0 -0.0075677 0 0.049875 0.16338 0.28252 0 0
1.2813 -0.0098663 -0.0079005 0.014059 -0.011267 0 -0.01034 -0.006419 -0.010446 -0.0065472 -0.0084366 -0.010995 1.4284 0.2378 0.00032835 0.024618 -0.075065 0.0012972 0.098468 0.081718 -9.9232e-05 0.016713 0.046304 0.014221 0.12095 -0.00068098 -0.00040462 0.00011749 -0.0024684 0.18552 0 0 -0.0085063 0 0.054632 0.16712 0.28575 0 0
1.2852 -0.0082947 -0.0081081 0.014857 -0.012772 0 -0.011372 -0.0054678 -0.0099497 -0.0078818 -0.0084361 -0.010917 1.3999 0.2348 -0.0054765 0.026174 -0.071815 -0.0015655 0.094142 0.088969 0.0010847 0.023417 0.045273 0.014389 0.12511 -0.00085333 -0.00083731 -8.6832e-05 -0.0022687 0.19206 0 0 -0.0105 0 0.05584 0.1658 0.28327 0 0
1.2891 -0.0066295 -0.0079995 0.015495 -0.008592 0 -0.0085029 -0.0052704 -0.00837 -0.0098497 -0.0092571 -0.012449 1.3664 0.23286 -0.0097266 0.026285 -0.06772 -0.0052497 0.089642 0.099689 -5.3126e-05 0.026898 0.043034 0.015851 0.12897 -0.00090449 -0.0010989 -2.1881e-05 -0.0013913 0.1972 0 0 -0.013598 0 0.05223 0.15879 0.27496 0 0
1.293 -0.0049915 -0.0073638 0.010079 -0.0021337 0 -0.0040216 -0.0055407 -0.0066721 -0.012071 -0.010708 -0.01486 1.3457 0.23418 -0.0089069 0.025473 -0.063561 -0.0080049 0.086893 0.11171 -0.0033802 0.024358 0.042267 0.017039 0.13277 -0.001009 -0.0010728 2.1126e-05 -0.00049924 0.20047 0 0 -0.016291 0 0.042116 0.14655 0.26097 0 0
1.2969 -0.0033406 -0.0063259 -0.0043858 0.001228 0 -0.0020284 -0.0055151 -0.0058255 -0.01349 -0.011542 -0.016459 1.3525 0.23873 -0.0033286 0.025046 -0.060628 -0.0074116 0.086342 0.12081 -0.0062775 0.017372 0.044317 0.017826 0.13583 -0.0010591 -0.00066118 -0.00020804 2.9673e-05 0.19826 0 0 -0.016759 0 0.02875 0.13428 0.24536 0 0
1.3008 -0.0017873 -0.0053755 -0.024067 -0.00097049 0 -0.0044855 -0.0050014 -0.0060584 -0.013159 -0.010778 -0.01604 1.3843 0.24504 0.002638 0.025413 -0.059188 -0.0028231 0.087189 0.12533 -0.0062148 0.0083925 0.048426 0.019143 0.13717 -0.00075114 0.000156 -0.00063642 0.0002747 0.18879 0 0 -0.01452 0 0.015182 0.12475 0.23055 0 0
1.3047 -0.00072905 -0.0050113 -0.040189 -0.0063157 0 -0.009362 -0.0047552 -0.0066931 -0.011037 -0.0088277 -0.013586 1.4167 0.25177 0.0041307 0.02665 -0.059215 0.0031639 0.088707 0.12445 -0.0033451 -0.00079264 0.053668 0.021043 0.13587 -7.3607e-06 0.0011958 -0.00095608 0.00044303 0.17433 0 0 -0.010834 0 0.0035801 0.11943 0.21803 0 0
1.3086 -0.00059293 -0.0053173 -0.045416 -0.010122 0 -0.012622 -0.0056557 -0.0066492 -0.0079849 -0.0070884 -0.0097724 1.4196 0.25701 0.00014694 0.02861 -0.060425 0.0062625 0.08988 0.11762 -0.00031677 -0.0080485 0.058554 0.021835 0.1308 0.00075765 0.0020404 -0.00095918 0.00053587 0.15729 0 0 -0.0074456 0 -0.0035838 0.11942 0.20926 0 0
1.3125 -0.0014519 -0.0058918 -0.039143 -0.0097963 0 -0.01192 -0.0075517 -0.0052593 -0.0049923 -0.0063876 -0.0051624 1.3831 0.25718 -0.0054374 0.030112 -0.061387 0.004137 0.089038 0.10586 0.00047286 -0.010592 0.059607 0.019626 0.1206 0.00091251 0.00224 -0.00073525 0.00041231 0.13541 0 0 -0.0049567 0 -0.0031893 0.12375 0.20541 0 0
1.3164 -0.0029526 -0.0062006 -0.027094 -0.0067287 0 -0.0083532 -0.0091258 -0.0028375 -0.002451 -0.0060556 -0.00014206 1.328 0.25313 -0.0073487 0.030183 -0.060959 -0.0012871 0.086592 0.093375 -0.0008486 -0.010118 0.056485 0.014667 0.1082 0.00023874 0.0016511 -0.00052843 9.7532e-05 0.10358 0 0 -0.0025008 0 0.0017145 0.12795 0.2039 0 0
1.3203 -0.0046339 -0.0059995 -0.015892 -0.0042675 0 -0.0048573 -0.0090641 -0.00055606 -0.0001733 -0.0047458 0.0044568 1.2892 0.24594 -0.0037268 0.028495 -0.058889 -0.0053503 0.083051 0.08181 -0.002256 -0.0078762 0.049475 0.0097167 0.095441 -0.00072451 0.00060305 -0.00044867 -0.00012488 0.062259 0 0 0.00095195 0 0.0093127 0.13017 0.20351 0 0
1.3242 -0.0062478 -0.0054425 -0.0078828 -0.0042686 0 -0.0032863 -0.007352 0.00037661 0.0020177 -0.002136 0.007151 1.2857 0.23701 0.002285 0.024946 -0.055192 -0.0048348 0.079023 0.072536 -0.0024381 -0.005224 0.039291 0.0077143 0.084263 -0.0010683 -0.00031514 -0.00037958 2.7665e-06 0.022783 0 0 0.0050561 0 0.017631 0.129 0.2031 0 0
1.3281 -0.0077022 -0.0048471 -0.00079061 -0.0057182 0 -0.0032053 -0.0053 -0.00033308 0.0038843 0.00041952 0.0067136 1.3048 0.22933 0.0056368 0.019767 -0.050474 -0.00084872 0.075599 0.06724 -0.0022328 -0.0044163 0.027792 0.0090078 0.078153 -0.0003631 -0.00070045 -0.00017032 0.00039551 0.0014884 0 0 0.0079684 0 0.0233 0.12308 0.20106 0 0
1.332 -0.0087438 -0.0044163 0.0081703 -0.0063633 0 -0.0031928 -0.0042297 -0.001795 0.0049698 0.0010995 0.0034439 1.3173 0.22596 0.0040712 0.014818 -0.046862 0.0023773 0.073419 0.065422 -0.0031984 -0.0065475 0.018956 0.011062 0.078448 0.00084167 -0.00061175 0.00014232 0.00069112 0.0063351 0 0 0.0078393 0 0.023779 0.11478 0.19681 0 0
1.3359 -0.0088718 -0.0041674 0.018352 -0.0051671 0 -0.0027079 -0.0042029 -0.0026801 0.0050359 -0.00055636 -0.00069686 1.3053 0.22653 -0.00011512 0.011353 -0.045418 0.0015772 0.07197 0.065833 -0.0051369 -0.010523 0.014514 0.011059 0.083131 0.0014314 -0.00042289 0.00035725 0.00065299 0.029291 0 0 0.0044785 0 0.019662 0.10674 0.19098 0 0
1.3398 -0.0077268 -0.0040318 0.025814 -0.0029834 0 -0.0023389 -0.0041282 -0.0023844 0.0041531 -0.0031418 -0.0035472 1.2746 0.23018 -0.0027217 0.01005 -0.046615 -0.0025791 0.070769 0.06798 -0.0057621 -0.015361 0.015415 0.0087583 0.090538 0.00074703 -0.0004196 0.00034346 0.00043886 0.05291 0 0 -0.0003867 0 0.011535 0.10042 0.18399 0 0
1.3438 -0.0055846 -0.0039358 0.026951 -0.0011903 0 -0.0024985 -0.0030807 -0.0015309 0.0024155 -0.0047157 -0.0044824 1.2415 0.23551 -0.0018007 0.011397 -0.050651 -0.0063983 0.069208 0.071422 -0.003236 -0.019824 0.022206 0.0066654 0.098551 -0.00074724 -0.00055826 0.00019518 0.00039912 0.064964 0 0 -0.0044225 0 0.00038063 0.097077 0.17639 0 0
1.3477 -0.0033384 -0.0037962 0.021556 -0.00023602 0 -0.0025459 -0.0013617 -0.0012979 -0.00018261 -0.0045501 -0.0046357 1.2118 0.23827 0.00083941 0.015613 -0.056921 -0.0068197 0.066193 0.076323 0.0012455 -0.021222 0.03545 0.0072911 0.10231 -0.0018364 -0.00061027 0.00012047 0.00062328 0.066682 0 0 -0.0062858 0 -0.011615 0.097986 0.16903 0 0
1.3516 -0.0018482 -0.0035362 0.012362 0.00026044 0 -0.0016343 -0.00016807 -0.0022407 -0.0033988 -0.0035481 -0.0053686 1.177 0.2366 0.0019751 0.020116 -0.062608 -0.0041071 0.062422 0.082089 0.0040361 -0.019878 0.050583 0.010346 0.10107 -0.0016573 -0.00048664 0.00020522 0.00077518 0.067512 0 0 -0.0061769 0 -0.022057 0.10047 0.16232 0 0
1.3555 -0.0012472 -0.0031746 0.0021551 0.00037073 0 -0.00022856 -0.00031498 -0.0038104 -0.0063786 -0.0030998 -0.006702 1.1308 0.23054 0.00041522 0.023611 -0.066534 -0.0011309 0.058653 0.08824 0.0025863 -0.016454 0.065697 0.012842 0.095384 -0.00047551 -0.00034885 0.00034171 0.00045132 0.073875 0 0 -0.0052073 0 -0.030193 0.10349 0.15637 0 0
1.3594 -0.00091577 -0.0028648 -0.0080659 -0.00052688 0 -0.00015831 -0.0014715 -0.005027 -0.0079854 -0.00373 -0.0074905 1.084 0.22066 -0.0020188 0.024984 -0.067843 -0.00034277 0.055658 0.094128 -0.0017346 -0.011801 0.079112 0.012142 0.086234 0.00062493 -0.00037705 0.00039846 -0.00030412 0.084528 0 0 -0.0044762 0 -0.035487 0.10628 0.15132 0 0
1.3633 -0.00016745 -0.002743 -0.018098 -0.0026913 0 -0.0026956 -0.0027046 -0.0054875 -0.0077721 -0.0048607 -0.0071108 1.0575 0.20859 -0.002697 0.022689 -0.065657 -0.0016447 0.054762 0.098331 -0.0047156 -0.0074742 0.088599 0.0089352 0.075671 0.00082058 -0.00048475 0.00040401 -0.00090825 0.095536 0 0 -0.0046223 0 -0.037236 0.10834 0.14746 0 0
1.3672 0.0010412 -0.0026963 -0.026525 -0.0048892 0 -0.0066673 -0.0035847 -0.0055489 -0.0065816 -0.0056281 -0.0065671 1.0593 0.1982 -0.00097729 0.01673 -0.06136 -0.0030438 0.056533 0.098702 -0.0033532 -0.0056052 0.09333 0.0070136 0.067299 0.00030226 -0.000355 0.00050063 -0.00072762 0.10593 0 0 -0.0057862 0 -0.035715 0.11069 0.14513 0 0
1.3711 0.0020746 -0.0023589 -0.030625 -0.0049561 0 -0.0089684 -0.0045016 -0.0055444 -0.0058793 -0.0056531 -0.0074523 1.0709 0.19072 0.0013309 0.0090993 -0.05734 -0.0029719 0.059528 0.095291 0.0012753 -0.0063182 0.095082 0.0097834 0.061661 -4.6241e-05 0.00019023 0.00072012 0.00031015 0.11551 0 0 -0.0075237 0 -0.032137 0.11436 0.14411 0 0
1.375 0.002233 -0.0014599 -0.028632 -0.0019083 0 -0.0073703 -0.0058491 -0.0051028 -0.0062374 -0.0050357 -0.0097196 1.0612 0.18616 0.0020594 0.0010262 -0.054947 -0.0016724 0.062559 0.088346 0.0052232 -0.0095374 0.094887 0.016681 0.058281 0.00032832 0.0008893 0.00087379 0.0015814 0.11823 0 0 -0.0086728 0 -0.027087 0.11967 0.14427 0 0
1.3789 0.0013526 -0.00022153 -0.021687 0.0025889 0 -0.0028448 -0.0071498 -0.0035497 -0.0065199 -0.0039183 -0.010887 1.0152 0.18401 0.00091713 -0.0061959 -0.055406 -0.00043911 0.064263 0.078465 0.0055441 -0.014973 0.093905 0.022959 0.056164 0.0010253 0.0011915 0.00072569 0.002247 0.10235 0 0 -0.0077044 0 -0.021224 0.12663 0.14537 0 0
1.3828 -0.00016504 0.00066682 -0.012956 0.0052922 0 0.00116 -0.0072984 -0.00099677 -0.0048336 -0.0023553 -0.008027 0.94797 0.18198 -0.00041015 -0.010233 -0.060451 6.2505e-05 0.061494 0.067536 0.0027436 -0.022131 0.09403 0.023315 0.051871 0.0011292 0.00077275 0.000269 0.0019103 0.06132 0 0 -0.003775 0 -0.016101 0.13379 0.14669 0 0
1.3867 -0.0017886 0.00058981 -0.0046878 0.0042935 0 0.0019638 -0.0057533 0.0012932 -0.00050841 -0.0005819 -0.00085053 0.88999 0.17766 -0.00013969 -0.011414 -0.067731 0.00036933 0.054334 0.058538 -0.00043481 -0.029768 0.095791 0.016269 0.043163 0.00023112 -9.4633e-05 -0.00022239 0.00088805 0.0047572 0 0 0.0022438 0 -0.013465 0.13811 0.14698 0 0
1.3906 -0.0032154 -0.00042527 0.0033956 0.00094066 0 0.00016161 -0.0032986 0.00198 0.0048728 0.00088486 0.0073427 0.85924 0.17108 0.001858 -0.010604 -0.075332 0.0011788 0.04379 0.052427 -0.0020796 -0.037605 0.098744 0.0054874 0.030244 -0.001068 -0.0007356 -0.00044807 -8.0839e-05 -0.044501 0 0 0.0078808 0 -0.014292 0.13814 0.14571 0 0
1.3945 -0.0043411 -0.0017118 0.0124 -0.0013272 0 -0.0012094 -0.001409 0.0011273 0.0085748 0.0016308 0.012136 0.84828 0.16277 0.0040956 -0.0086356 -0.081612 0.0021077 0.030968 0.049677 -0.002514 -0.045489 0.10233 -0.0031329 0.013909 -0.0017151 -0.00068869 -0.00036475 -0.000388 -0.067302 0 0 0.01059 0 -0.019342 0.13297 0.14256 0 0
1.3984 -0.005058 -0.0025824 0.021176 -0.00027453 0 -2.9547e-06 -0.00084937 0.00033013 0.0089781 0.0017565 0.011715 0.83666 0.15429 0.0049438 -0.0067587 -0.084277 0.0018481 0.017695 0.05051 -0.0028463 -0.05334 0.10552 -0.0060357 -0.0038906 -0.0012328 -0.00015446 -0.00018499 6.9308e-05 -0.062971 0 0 0.0095545 0 -0.029675 0.12173 0.1372 0 0
1.4023 -0.0052445 -0.0029465 0.025719 0.0028889 0 0.0026573 -0.0010647 0.0010716 0.0068075 0.0016844 0.0082418 0.81243 0.14939 0.0039301 -0.0067147 -0.080994 -0.00034506 0.007439 0.053431 -0.0029148 -0.060758 0.10644 -0.0043093 -0.017576 -0.00014806 0.00018456 -0.0001102 0.00090256 -0.046544 0 0 0.0061932 0 -0.045022 0.10618 0.13025 0 0
1.4063 -0.004959 -0.0032851 0.022342 0.0045657 0 0.0034198 -0.0010351 0.0029461 0.0041505 0.0014983 0.0055693 0.77997 0.14848 0.0018243 -0.0083023 -0.073518 -0.0034781 0.00096323 0.056358 -0.0013814 -0.067115 0.10506 -0.001931 -0.024706 0.00058072 -0.00017397 -0.00012314 0.0015399 -0.031378 0 0 0.0028964 0 -0.062074 0.090351 0.12317 0 0
1.4102 -0.0044996 -0.0040247 0.011546 0.0021576 0 9.7471e-05 -0.00057486 0.0037663 0.0023515 0.00067905 0.0055724 0.74941 0.15079 -0.00014423 -0.011063 -0.062928 -0.0053501 -0.0016661 0.058655 0.0021209 -0.071738 0.10159 -0.0018065 -0.024419 0.00048384 -0.0010368 -7.442e-05 0.0015895 -0.015923 0 0 0.0011069 0 -0.078879 0.076082 0.11665 0 0
1.4141 -0.0041414 -0.0049989 -0.0016662 -0.0034461 0 -0.0060228 -0.00053766 0.0016606 0.00094977 -0.00127 0.006639 0.72319 0.15496 -0.0010243 -0.014348 -0.050528 -0.0044246 -0.00074909 0.059935 0.0055676 -0.073937 0.09654 -0.0032643 -0.016541 -0.00010711 -0.0016506 7.715e-05 0.0010548 0.011417 0 0 0.00040631 0 -0.093453 0.064911 0.11124 0 0
1.418 -0.0038178 -0.0055849 -0.01172 -0.0085893 0 -0.011189 -0.0016879 -0.002932 -0.0013886 -0.0039546 0.0055384 0.69558 0.15667 -0.00044862 -0.016596 -0.038686 -0.0012579 0.0027585 0.060421 0.0059284 -0.071942 0.09133 -0.0030879 -0.0017521 -0.00057429 -0.0013777 0.00020215 0.00030243 0.055749 0 0 -0.00076163 0 -0.10195 0.058619 0.1076 0 0
1.4219 -0.0031679 -0.0053514 -0.016803 -0.010008 0 -0.012389 -0.0036101 -0.0074753 -0.0051286 -0.0061068 0.00057767 0.66326 0.15152 0.0012828 -0.016723 -0.029462 0.0019229 0.0060792 0.061418 0.0021653 -0.066087 0.088169 0.0011862 0.014096 -0.000682 -0.00028613 0.00020992 -0.00019241 0.10675 0 0 -0.0035768 0 -0.10396 0.055012 0.10475 0 0
1.4258 -0.0019831 -0.0044957 -0.019282 -0.0074811 0 -0.0096382 -0.0050303 -0.0095897 -0.0092338 -0.0066991 -0.0069857 0.63188 0.13922 0.0032522 -0.014956 -0.023084 0.0031612 0.0080486 0.063258 -0.0033697 -0.057367 0.087797 0.0089322 0.027933 -0.00065975 0.00088977 0.00024763 -0.00016612 0.14733 0 0 -0.007886 0 -0.10099 0.052134 0.10179 0 0
1.4297 -0.00059172 -0.0036096 -0.022099 -0.0037271 0 -0.0054731 -0.0052572 -0.0090731 -0.01219 -0.0060258 -0.014213 0.60988 0.12028 0.004369 -0.01169 -0.019575 0.0025029 0.0080337 0.065826 -0.0067729 -0.046547 0.09054 0.017101 0.038044 -0.00072686 0.0013805 0.00057847 0.00027414 0.1696 0 0 -0.01239 0 -0.094307 0.048855 0.098074 0 0
1.4336 0.00026595 -0.0030793 -0.025225 -0.0019567 0 -0.0025871 -0.005061 -0.0077493 -0.013399 -0.0054819 -0.018764 0.59742 0.096221 0.0042098 -0.0076709 -0.018746 0.001983 0.005546 0.068606 -0.0058992 -0.034636 0.096493 0.022923 0.043004 -0.00073762 0.0010276 0.0012215 0.00077819 0.17997 0 0 -0.01551 0 -0.085714 0.044124 0.09293 0 0
1.4375 -1.4779e-05 -0.0028153 -0.025893 -0.0034021 0 -0.0020047 -0.0058685 -0.0075268 -0.013408 -0.0061525 -0.020038 0.58405 0.072813 0.0035266 -0.0049758 -0.019809 0.0038476 0.00050136 0.069194 -0.001925 -0.023682 0.10425 0.025876 0.042982 -0.00040871 0.00037511 0.0017859 0.001054 0.18853 0 0 -0.016164 0 -0.078862 0.038126 0.085908 0 0
1.4414 -0.001461 -0.0025845 -0.021928 -0.0067575 0 -0.0030602 -0.0080876 -0.0087601 -0.012908 -0.0076878 -0.018739 0.55816 0.054434 0.0036239 -0.0045058 -0.021216 0.0084652 -0.0056453 0.066518 0.0021015 -0.014671 0.1108 0.027185 0.04193 0.00018953 0.00015121 0.0017752 0.0010643 0.19608 0 0 -0.014127 0 -0.075144 0.032933 0.078301 0 0
1.4453 -0.0035643 -0.0024875 -0.014166 -0.0095354 0 -0.0044798 -0.010447 -0.010362 -0.011865 -0.0086835 -0.015969 0.5171 0.042061 0.0049038 -0.0064331 -0.022481 0.013644 -0.012402 0.06031 0.0039594 -0.0079559 0.11457 0.027807 0.04143 0.00056251 0.00062791 0.0011014 0.00094777 0.19398 0 0 -0.010108 0 -0.074656 0.029595 0.07084 0 0
1.4492 -0.005654 -0.0029472 -0.0053625 -0.0098942 0 -0.0052226 -0.011159 -0.011103 -0.0098037 -0.00814 -0.012803 0.46721 0.035753 0.0060722 -0.010662 -0.023207 0.016 -0.019322 0.05069 0.0035737 -0.0037216 0.11419 0.027273 0.042723 0.00031815 0.0014192 0.0002441 0.00078743 0.17604 0 0 -0.0055762 0 -0.077112 0.028864 0.064195 0 0
1.4531 -0.0071809 -0.0041685 0.0027555 -0.0076013 0 -0.0046984 -0.0096723 -0.010514 -0.0067883 -0.0064039 -0.010134 0.41564 0.033756 0.0051672 -0.016628 -0.022945 0.013446 -0.025884 0.038457 0.0021958 -0.002259 0.10739 0.02459 0.046856 -0.00030569 0.0018532 -0.00017795 0.00051728 0.14709 0 0 -0.0022068 0 -0.081449 0.031296 0.059294 0 0
1.457 -0.0077518 -0.0056906 0.010551 -0.0038526 0 -0.0028953 -0.0071235 -0.0087249 -0.0037541 -0.0046276 -0.0082077 0.36505 0.029598 0.00169 -0.022214 -0.021765 0.0069495 -0.031666 0.026718 0.0008834 -0.0025377 0.095275 0.019965 0.051868 -0.0005892 0.0015405 -1.5299e-05 8.7164e-05 0.11772 0 0 -0.0009787 0 -0.084955 0.034248 0.055599 0 0
1.4609 -0.0071408 -0.0066085 0.018451 -0.00043736 0 -0.00063634 -0.0050445 -0.0059801 -0.0016903 -0.0034701 -0.0061634 0.31684 0.020364 -0.002371 -0.026268 -0.020018 9.6997e-05 -0.036542 0.016973 -8.6428e-05 -0.0035325 0.080563 0.015197 0.055581 -7.3101e-05 0.00063365 0.00026829 -0.00032127 0.092062 0 0 -0.0015145 0 -0.086552 0.035242 0.051784 0 0
1.4648 -0.0054689 -0.0063109 0.024584 0.0012184 0 0.0006409 -0.0038398 -0.0026682 -0.00065479 -0.0025417 -0.0025455 0.27621 0.0050941 -0.0040158 -0.028212 -0.017967 -0.0034166 -0.04038 0.0097448 -0.00077403 -0.0046427 0.065127 0.012094 0.056641 0.00090981 -0.00039228 8.8992e-05 -0.00033994 0.064044 0 0 -0.002334 0 -0.085876 0.032798 0.04681 0 0
1.4688 -0.0033445 -0.0049967 0.025425 0.00079795 0 9.1241e-07 -0.0026949 0.00038997 0.0001325 -0.0011229 0.0031278 0.24934 -0.016272 -0.0020361 -0.027678 -0.01593 -0.0025547 -0.043079 0.0051529 -0.0011391 -0.0052721 0.051034 0.010633 0.053837 0.0015369 -0.0011544 -0.0006386 0.00024277 0.027269 0 0 -0.0020149 0 -0.082887 0.025665 0.039559 0 0
1.4727 -0.0015961 -0.0034441 0.019167 -0.00070045 0 -0.0018285 -0.00087071 0.0022424 0.001177 0.00081022 0.0091969 0.23407 -0.040271 0.0016633 -0.024519 -0.014872 0.00028345 -0.044472 0.001816 -0.0011869 -0.0042308 0.042739 0.0089847 0.045609 0.0013332 -0.0015648 -0.0014102 0.0011739 -0.013602 0 0 -0.00034108 0 -0.078517 0.012799 0.027624 0 0
1.4766 -0.00063573 -0.0022864 0.0080932 -0.0015866 0 -0.0027522 0.0012442 0.0026972 0.0019423 0.0024895 0.012689 0.21599 -0.06024 0.0037452 -0.020854 -0.01519 0.0012995 -0.045591 -0.0030268 -0.0012121 -0.0017536 0.039707 0.0055686 0.035384 0.00063174 -0.0016974 -0.0016506 0.0018278 -0.044342 0 0 0.0015898 0 -0.075042 -0.0010701 0.012739 0 0
1.4805 -4.2825e-05 -0.0015256 -0.0029569 -0.00071803 0 -0.0012957 0.002567 0.002691 0.0014549 0.0032227 0.011808 0.17822 -0.07375 0.0025758 -0.01756 -0.017092 -0.001396 -0.047005 -0.010172 -0.0015387 0.0018844 0.041265 0.0010138 0.024844 0.00016021 -0.0015674 -0.0012703 0.0016846 -0.05473 0 0 0.0024012 0 -0.073355 -0.013464 -0.0038854 0 0
1.4844 0.0010875 -0.0007073 -0.010566 0.001544 0 0.0015739 0.0026515 0.0033543 -0.00034797 0.003123 0.0077184 0.11728 -0.07935 -0.00034032 -0.015368 -0.020663 -0.0060376 -0.049226 -0.019916 -0.0020319 0.006258 0.046361 -0.0021429 0.015518 0.00023644 -0.0011214 -0.00067352 0.0007742 -0.048879 0 0 0.001637 0 -0.074101 -0.022214 -0.020867 0 0
1.4883 0.0032336 0.00053337 -0.014919 0.0035964 0 0.0030183 0.0022577 0.0046335 -0.0021637 0.0028639 0.0036409 0.048206 -0.076109 -0.0020746 -0.015167 -0.025979 -0.0087031 -0.053001 -0.031825 -0.0021429 0.010464 0.053033 -0.0018634 0.009492 0.00048509 -0.0004369 -0.00025886 -0.00032802 -0.040644 0 0 4.2402e-05 0 -0.078011 -0.024286 -0.035763 0 0
1.4922 0.0058485 0.0021561 -0.017972 0.0040137 0 0.0012079 0.002451 0.0051868 -0.0024574 0.0028703 0.0019705 -0.0079673 -0.069122 -0.0013011 -0.016834 -0.032221 -0.0068919 -0.058283 -0.042448 -0.0015703 0.012705 0.057281 0.0012714 0.0073606 0.00036896 0.00016918 -1.071e-05 -0.00094895 -0.039893 0 0 -0.0011979 0 -0.084223 -0.019769 -0.04571 0 0
1.4961 0.0077354 0.0038719 -0.019984 0.0028804 0 -0.0023128 0.0033225 0.0039613 -0.001007 0.00299 0.002318 -0.042995 -0.063777 0.00054872 -0.019313 -0.038517 -0.0019921 -0.064002 -0.049365 -0.00069795 0.012349 0.05743 0.0043733 0.0073425 -0.00011569 0.00034801 0.00036088 -0.00080333 -0.045567 0 0 -0.0013918 0 -0.091038 -0.012498 -0.050984 0 0
1.5 0.0080903 0.0054655 -0.018556 0.0017183 0 -0.0035565 0.0039027 0.001725 0.00091797 0.0029763 0.0024874 -0.067349 -0.062498 0.0011165 -0.022049 -0.044529 0.0017404 -0.069407 -0.051398 -0.00016975 0.0090696 0.052656 0.0046798 0.008327 -0.00041117 7.6505e-05 0.00093305 -0.00012207 -0.052361 0 0 -0.00056531 0 -0.09749 -0.0049068 -0.051943 0 0
1.5039 0.0072033 0.0068803 -0.011331 0.0020147 0 0.00015915 0.0034158 0.000566 0.0020474 0.0030322 0.0012425 -0.097513 -0.067091 -0.00019298 -0.024508 -0.05003 0.00092197 -0.073715 -0.047816 -0.00012382 0.0027501 0.042507 0.0017302 0.0091059 -7.7688e-05 -0.00025082 0.0013509 0.00060481 -0.061077 0 0 0.0010027 0 -0.10263 0.00044697 -0.049317 0 0
1.5078 0.0061499 0.0080508 0.00080851 0.0038062 0 0.0073125 0.0023992 0.0016462 0.0026284 0.0036328 -0.00023498 -0.13839 -0.07845 -0.0016415 -0.026157 -0.055191 -0.0038565 -0.075512 -0.038532 -0.00015644 -0.0065536 0.026246 -0.0026613 0.0076341 0.00062149 -0.00018549 0.0011786 0.00098023 -0.078846 0 0 0.0031964 0 -0.10465 -0.0011085 -0.044859 0 0
1.5117 0.005838 0.0088058 0.013776 0.0057702 0 0.013283 0.0023315 0.003767 0.0041967 0.0048534 0.0001901 -0.17941 -0.09086 -0.0012578 -0.027694 -0.060889 -0.008445 -0.075703 -0.02877 -0.0001262 -0.016472 0.0072249 -0.0062803 0.0039572 0.0009408 0.0002798 0.00044443 0.00087531 -0.10895 0 0 0.0059069 0 -0.1039 -0.0085307 -0.041519 0 0
1.5156 0.006385 0.0090394 0.023572 0.0067213 0 0.014591 0.0041352 0.0046576 0.0077471 0.0061419 0.002934 -0.20781 -0.10143 0.00082946 -0.029864 -0.067493 -0.0087271 -0.075396 -0.021458 -0.00061965 -0.025875 -0.013006 -0.008216 -0.001384 0.00046642 0.00063438 -0.00026392 0.00040077 -0.14376 0 0 0.0086082 0 -0.10085 -0.020044 -0.040191 0 0
1.5195 0.0073516 0.0089476 0.029228 0.0069074 0 0.01205 0.0072243 0.0037544 0.012311 0.0069184 0.0059431 -0.22406 -0.10831 0.0024771 -0.033336 -0.075136 -0.0041169 -0.075637 -0.01884 -0.00213 -0.033973 -0.033323 -0.0089686 -0.0078945 -0.0003868 0.00035611 -0.00032483 -0.00019484 -0.17101 0 0 0.010382 0 -0.095982 -0.033983 -0.041337 0 0
1.5234 0.0084068 0.0089888 0.032401 0.0076944 0 0.0096309 0.01013 0.0032203 0.015595 0.0072856 0.0068507 -0.24249 -0.10986 0.0019224 -0.039135 -0.08373 0.0021577 -0.078046 -0.023717 -0.0037525 -0.039931 -0.052534 -0.0094253 -0.014891 -0.00077337 -0.00047833 0.00028951 -0.0006235 -0.18694 0 0 0.010602 0 -0.08999 -0.047928 -0.045185 0 0
1.5273 0.009613 0.0095355 0.034507 0.0099688 0 0.010315 0.011947 0.0057068 0.016108 0.0079367 0.0057103 -0.2767 -0.1081 -0.00023467 -0.048077 -0.091752 0.0060362 -0.08438 -0.037174 -0.0032918 -0.043806 -0.069805 -0.010158 -0.021606 -0.0002973 -0.0011555 0.0009482 -0.00067943 -0.20089 0 0 0.0096527 0 -0.084506 -0.058639 -0.050517 0 0
1.5313 0.011084 0.010558 0.034876 0.013002 0 0.013346 0.013001 0.011157 0.014553 0.0093605 0.0052298 -0.3253 -0.10746 -0.0017186 -0.058873 -0.097738 0.0059459 -0.093348 -0.055063 0.00063461 -0.046988 -0.085781 -0.011659 -0.028073 0.00057062 -0.00099282 0.00095157 -0.00037798 -0.22533 0 0 0.0088722 0 -0.080552 -0.066327 -0.055603 0 0
1.5352 0.012559 0.011666 0.031749 0.015045 0 0.01563 0.014135 0.016369 0.013033 0.011355 0.00813 -0.373 -0.10996 -0.0011842 -0.070657 -0.10089 0.0034791 -0.10386 -0.075207 0.006455 -0.050096 -0.10076 -0.014759 -0.034436 0.00097276 -7.7752e-05 0.00019227 7.6274e-06 -0.26266 0 0 0.0096126 0 -0.078624 -0.071571 -0.059738 0 0
1.5391 0.013504 0.012451 0.024496 0.015062 0 0.015454 0.015629 0.018108 0.012979 0.013442 0.014383 -0.40569 -0.11715 0.00018587 -0.082432 -0.10066 0.0012025 -0.11458 -0.095347 0.01012 -0.053651 -0.11503 -0.020266 -0.040853 0.00051213 0.00071266 -0.00075942 0.00011664 -0.30351 0 0 0.012201 0 -0.079057 -0.075229 -0.062379 0 0
1.543 0.013688 0.012772 0.014288 0.013766 0 0.014209 0.017005 0.016468 0.013993 0.015553 0.021173 -0.42361 -0.12997 -6.1378e-05 -0.092077 -0.096502 8.5084e-05 -0.12256 -0.11172 0.0084 -0.057972 -0.12874 -0.028041 -0.047418 -0.00041381 0.00051402 -0.0011953 -0.00021177 -0.33717 0 0 0.015711 0 -0.082304 -0.079068 -0.062977 0 0
1.5469 0.013538 0.012758 0.0028683 0.012882 0 0.014274 0.017759 0.014664 0.014704 0.017927 0.025454 -0.43967 -0.14355 -0.0028337 -0.098373 -0.091274 -0.00092022 -0.12611 -0.12295 0.0019957 -0.061991 -0.14168 -0.036614 -0.053538 -0.0010709 -0.00066253 -0.0008732 -0.00078741 -0.36065 0 0 0.0187 0 -0.086817 -0.084369 -0.062444 0 0
1.5508 0.013801 0.012635 -0.0084179 0.013457 0 0.015708 0.017932 0.015396 0.014479 0.020275 0.02633 -0.46508 -0.1544 -0.0061531 -0.10137 -0.087147 -0.0030477 -0.12566 -0.12951 -0.0047975 -0.064729 -0.15334 -0.043962 -0.058563 -0.0010806 -0.0018834 -0.00012121 -0.0012142 -0.37602 0 0 0.020249 0 -0.091425 -0.090784 -0.061324 0 0
1.5547 0.014804 0.012619 -0.017901 0.015007 0 0.015852 0.017782 0.017863 0.014034 0.021417 0.024985 -0.49727 -0.16028 -0.0067975 -0.10118 -0.085621 -0.0058457 -0.12173 -0.13178 -0.0077827 -0.065443 -0.16315 -0.048713 -0.061947 -0.00063543 -0.00214 0.00056731 -0.001206 -0.38171 0 0 0.020418 0 -0.095354 -0.097769 -0.059806 0 0
1.5586 0.016083 0.012897 -0.022583 0.016263 0 0.012539 0.017117 0.018876 0.014381 0.020244 0.022782 -0.52185 -0.15902 -0.0033268 -0.098029 -0.088338 -0.0073197 -0.11535 -0.1303 -0.0063292 -0.06326 -0.17024 -0.050575 -0.062993 -0.00013823 -0.0012637 0.00097033 -0.00078009 -0.37143 0 0 0.019893 0 -0.09778 -0.10435 -0.057906 0 0
1.5625 0.016755 0.013571 -0.019305 0.016533 0 0.0072851 0.015368 0.016756 0.01547 0.017138 0.019988 -0.52649 -0.15034 0.0024796 -0.092665 -0.096307 -0.0059128 -0.10916 -0.12615 -0.0032662 -0.057403 -0.17277 -0.049747 -0.06096 0.00022113 -1.8858e-05 0.0011869 -0.00017399 -0.34379 0 0 0.019273 0 -0.098232 -0.10841 -0.05475 0 0
1.5664 0.016253 0.01449 -0.0078432 0.016152 0 0.0045449 0.012479 0.013465 0.016158 0.014064 0.016384 -0.51329 -0.14012 0.0070722 -0.086567 -0.10591 -0.00223 -0.10484 -0.12143 -0.0016428 -0.049775 -0.17161 -0.046289 -0.057411 0.00049162 0.0006733 0.0013555 0.0003762 -0.30998 0 0 0.018657 0 -0.098253 -0.11 -0.049942 0 0
1.5703 0.01471 0.015189 0.0074783 0.015701 0 0.0074247 0.0095069 0.012381 0.015503 0.012856 0.012557 -0.49836 -0.13117 0.0079547 -0.08003 -0.11491 0.0012644 -0.10265 -0.11697 -0.0019661 -0.041298 -0.16712 -0.040345 -0.053213 0.00069186 0.00056263 0.0014299 0.00075497 -0.2869 0 0 0.017798 0 -0.098851 -0.10941 -0.043333 0 0
1.5742 0.012725 0.015143 0.020399 0.015152 0 0.014337 0.0079678 0.014281 0.013845 0.013406 0.0098743 -0.49911 -0.12591 0.0053152 -0.073224 -0.12111 0.0022744 -0.1025 -0.11355 -0.0026363 -0.032878 -0.15982 -0.032859 -0.049258 0.00068536 0.0001492 0.0012627 0.0009169 -0.28088 0 0 0.016538 0 -0.10099 -0.10715 -0.03497 0 0
1.5781 0.010848 0.014181 0.027725 0.014065 0 0.020268 0.0084544 0.01627 0.012451 0.01387 0.0090338 -0.52057 -0.12729 0.0013656 -0.065966 -0.12067 0.00049282 -0.10353 -0.11246 -0.0025116 -0.025839 -0.15063 -0.025591 -0.047033 0.00037845 4.106e-05 0.00084861 0.00081906 -0.2806 0 0 0.01504 0 -0.10622 -0.10423 -0.025313 0 0
1.582 0.0093136 0.012643 0.031624 0.012531 0 0.021405 0.010029 0.015029 0.012195 0.0128 0.0090602 -0.55229 -0.13299 -0.001546 -0.057991 -0.11304 -0.0023648 -0.1034 -0.11397 -0.0023018 -0.0207 -0.14195 -0.020035 -0.047176 -5.4325e-05 0.00034128 0.00039737 0.00047332 -0.26901 0 0 0.013629 0 -0.11397 -0.10204 -0.016409 0 0
1.5859 0.0081575 0.011059 0.036377 0.011462 0 0.018262 0.011137 0.010668 0.012779 0.010804 0.0082696 -0.57775 -0.1392 -0.0023076 -0.049514 -0.10086 -0.00412 -0.10116 -0.11713 -0.0032633 -0.017094 -0.13511 -0.016314 -0.049055 -0.00027195 0.00068077 0.00012724 4.1825e-05 -0.24187 0 0 0.012431 0 -0.12223 -0.10067 -0.0095394 0 0
1.5898 0.0074329 0.0096742 0.042732 0.011594 0 0.014214 0.011063 0.0066716 0.013255 0.0096893 0.0062599 -0.5878 -0.14351 -0.0011794 -0.04087 -0.086116 -0.0037539 -0.096435 -0.12104 -0.00514 -0.014893 -0.13084 -0.013428 -0.05216 -0.00012357 0.00074345 1.9656e-05 -0.00021197 -0.21151 0 0 0.011211 0 -0.12933 -0.099886 -0.0054672 0 0
1.5938 0.0072425 0.0083583 0.045985 0.012272 0 0.011452 0.01036 0.0059338 0.013039 0.010032 0.0045166 -0.58649 -0.14356 0.00080592 -0.032544 -0.071215 -0.0018197 -0.089172 -0.12454 -0.0061906 -0.01395 -0.12973 -0.01073 -0.055815 0.00017285 0.00061969 -0.00015904 -0.00014061 -0.19111 0 0 0.0095922 0 -0.13335 -0.09922 -0.0047791 0 0
1.5977 0.0076046 0.0070172 0.040267 0.011687 0 0.009068 0.0098724 0.0075046 0.012178 0.010164 0.0046639 -0.58496 -0.13645 0.0024835 -0.026306 -0.061152 0.00033579 -0.080163 -0.12417 -0.0054051 -0.014881 -0.13237 -0.0089629 -0.058629 0.00028061 0.00060951 -0.00055814 0.00012285 -0.17814 0 0 0.0074486 0 -0.12977 -0.097087 -0.008025 0 0
1.6016 0.0083611 0.0059936 0.024821 0.0087281 0 0.0052625 0.0096241 0.007857 0.010727 0.0080863 0.0062268 -0.58962 -0.12659 0.0030608 -0.022578 -0.056066 0.0016015 -0.071802 -0.11936 -0.0040737 -0.017609 -0.13613 -0.0094729 -0.060237 0.00015361 0.0007821 -0.00098563 0.00027091 -0.15756 0 0 0.0050848 0 -0.12041 -0.093187 -0.01235 0 0
1.6055 0.0092297 0.0058722 0.0057012 0.0046035 0 0.00070832 0.0089044 0.0051851 0.008342 0.0042574 0.00663 -0.59596 -0.11647 0.0025169 -0.021505 -0.055144 0.0016109 -0.065075 -0.11025 -0.0044648 -0.022297 -0.1397 -0.012332 -0.06074 0.00011548 0.00086221 -0.0010086 0.0001243 -0.12196 0 0 0.003 0 -0.10667 -0.087747 -0.016466 0 0
1.6094 0.009916 0.0067892 -0.0089671 0.0022294 0 -0.0012748 0.0073591 0.0016487 0.0048836 0.0017916 0.0038292 -0.59391 -0.10836 0.0016265 -0.023025 -0.057147 0.00068375 -0.060751 -0.097452 -0.006928 -0.028935 -0.14186 -0.015556 -0.060352 0.00048828 0.00057768 -0.00036896 -0.00018919 -0.084743 0 0 0.0014981 0 -0.090347 -0.081227 -0.01925 0 0
1.6133 0.010184 0.0080147 -0.015353 0.0035935 0 0.0016795 0.0056473 0.00087754 0.0013696 0.0033247 -0.0010827 -0.5794 -0.10539 0.0013118 -0.026924 -0.059581 -0.00046388 -0.059814 -0.082545 -0.0089313 -0.037369 -0.14081 -0.016624 -0.059545 0.0011834 2.5316e-05 0.00067807 -0.00038627 -0.069039 0 0 0.00059267 0 -0.074704 -0.074768 -0.019245 0 0
1.6172 0.0099062 0.0084105 -0.015704 0.0076335 0 0.0076668 0.0047839 0.0036509 -0.00017904 0.0078175 -0.0042439 -0.56033 -0.10771 0.001701 -0.03171 -0.058583 -0.0010725 -0.061768 -0.069795 -0.0075178 -0.045804 -0.13577 -0.014936 -0.059107 0.0017286 -0.00040536 0.0014691 -0.00034745 -0.083705 0 0 0.00033421 0 -0.06444 -0.070592 -0.016499 0 0
1.6211 0.0091208 0.0074283 -0.014489 0.010952 0 0.011578 0.0049582 0.0068627 0.0016435 0.011094 -0.002349 -0.55032 -0.11188 0.0018863 -0.036279 -0.053755 -0.00077266 -0.065041 -0.061196 -0.0026178 -0.05258 -0.12811 -0.012572 -0.059119 0.0017132 -0.00046371 0.0014468 -0.00024379 -0.11341 0 0 0.0011369 0 -0.060063 -0.069302 -0.012686 0 0
1.625 0.0080434 0.0056378 -0.013621 0.010898 0 0.0098807 0.0053086 0.0070441 0.0060146 0.0099628 0.0042045 -0.55601 -0.11563 0.00087659 -0.040278 -0.04553 6.7713e-05 -0.068766 -0.057455 0.0025912 -0.056695 -0.11869 -0.012353 -0.059435 0.0011625 -0.00030185 0.00064271 -0.00032896 -0.1345 0 0 0.0035454 0 -0.061406 -0.071048 -0.0088679 0 0
1.6289 0.0069225 0.0041799 -0.011614 0.0080279 0 0.0041624 0.0049689 0.0043521 0.010138 0.0056234 0.011409 -0.57066 -0.11658 -0.0011213 -0.043537 -0.034898 0.00048966 -0.072058 -0.058729 0.0048381 -0.057307 -0.10851 -0.015068 -0.059795 0.00045014 -0.00025431 -0.00032195 -0.00064166 -0.13845 0 0 0.0074618 0 -0.067709 -0.07567 -0.006144 0 0
1.6328 0.0058225 0.0036683 -0.0065348 0.0054244 0 -0.00039449 0.0041064 0.0023733 0.011462 0.0025192 0.014882 -0.58098 -0.11067 -0.0026133 -0.046522 -0.025276 -0.00027181 -0.07329 -0.063733 0.0039251 -0.053081 -0.099354 -0.018718 -0.059329 -0.00010731 -0.00041122 -0.00074638 -0.00096331 -0.13635 0 0 0.011615 0 -0.076632 -0.082082 -0.0064024 0 0
1.6367 0.0045762 0.0036759 0.0013939 0.0055325 0 -9.6383e-05 0.0036501 0.0039829 0.009825 0.0037014 0.013211 -0.58073 -0.1001 -0.0023168 -0.050324 -0.019891 -0.001927 -0.072359 -0.067539 0.0023251 -0.046538 -0.091893 -0.020561 -0.057694 -0.00048767 -0.00051741 -0.00042812 -0.0010679 -0.1407 0 0 0.01408 0 -0.084066 -0.087326 -0.008889 0 0
1.6406 0.003029 0.0033294 0.010317 0.0076995 0 0.0038937 0.0040213 0.0080658 0.0073894 0.0076518 0.0085642 -0.57685 -0.087334 -0.00076817 -0.055288 -0.019459 -0.0031101 -0.069522 -0.068085 0.001777 -0.039224 -0.086021 -0.019783 -0.054982 -0.00079861 -0.0003278 0.00021118 -0.00095617 -0.14773 0 0 0.013698 0 -0.088938 -0.090029 -0.012715 0 0
1.6445 0.0013522 0.0023279 0.018782 0.00891 0 0.0072168 0.0044618 0.010805 0.0064066 0.009992 0.0045162 -0.58176 -0.074652 -0.0001142 -0.06149 -0.024103 -0.0024865 -0.065123 -0.06416 0.0010264 -0.032358 -0.081585 -0.018045 -0.051375 -0.00098501 2.5014e-05 0.00056093 -0.00080098 -0.14214 0 0 0.011147 0 -0.090843 -0.08924 -0.017096 0 0
1.6484 4.0923e-05 0.0012556 0.026074 0.0069156 0 0.0069245 0.0038651 0.0098767 0.0070872 0.0081432 0.0033519 -0.59926 -0.065467 -0.0019657 -0.068715 -0.033369 -0.00011401 -0.059763 -0.054866 -0.0024332 -0.027427 -0.078341 -0.017466 -0.047254 -0.00082885 0.00013494 0.00040145 -0.00069628 -0.11782 0 0 0.0084829 0 -0.089978 -0.083888 -0.020956 0 0
1.6523 -0.00048405 0.0008686 0.030624 0.002549 0 0.0040631 0.0021618 0.0066636 0.0076825 0.0038214 0.0049547 -0.61885 -0.063676 -0.0054387 -0.075265 -0.043729 0.0023024 -0.055168 -0.043033 -0.0085595 -0.025238 -0.076055 -0.018281 -0.043517 -0.0002685 -0.0001842 7.7416e-05 -0.00054487 -0.087932 0 0 0.0073322 0 -0.088931 -0.074665 -0.023408 0 0
1.6563 -0.0002773 0.0012008 0.029604 -0.0010751 0 0.0018569 0.00055224 0.0041875 0.0065384 0.00081154 0.0074524 -0.62446 -0.067676 -0.0076 -0.079754 -0.051865 0.0027238 -0.05249 -0.03328 -0.01356 -0.024336 -0.074743 -0.018608 -0.040432 0.00037662 -0.000602 0.00011291 -0.00023125 -0.070238 0 0 0.0073547 0 -0.089738 -0.06458 -0.025238 0 0
1.6602 0.00018878 0.0015231 0.021604 -0.0015545 0 0.0019925 0.00021455 0.0035907 0.0038498 0.00078484 0.0085003 -0.60923 -0.076282 -0.0061114 -0.081469 -0.056424 0.00058332 -0.05234 -0.028055 -0.013229 -0.023813 -0.074719 -0.016374 -0.037894 0.00062054 -0.00057638 0.00066637 0.00015569 -0.064916 0 0 0.0065205 0 -0.092977 -0.055306 -0.027174 0 0
1.6641 0.00051545 0.0011946 0.0097462 0.00064266 0 0.0032047 0.00096336 0.0034187 0.0013021 0.0019123 0.006357 -0.58178 -0.087937 -0.0014677 -0.079929 -0.056493 -0.0026272 -0.055143 -0.029407 -0.0075132 -0.022741 -0.076295 -0.011315 -0.035649 0.00028768 2.5719e-05 0.0013759 0.0003692 -0.052601 0 0 0.0030632 0 -0.098823 -0.048456 -0.03002 0 0
1.668 0.00076217 0.00040739 0.00061853 0.0028469 0 0.0033019 0.0014458 0.0021813 0.00014664 0.0015464 0.00070547 -0.55851 -0.099748 0.0034589 -0.074641 -0.051443 -0.0046476 -0.061454 -0.040201 -0.001237 -0.019695 -0.080166 -0.0051329 -0.032712 -0.00027938 0.00068478 0.0017372 0.00029545 -0.017024 0 0 -0.0027095 0 -0.1064 -0.046825 -0.035396 0 0
1.6719 0.0012707 -4.5992e-05 -0.0014746 0.0027538 0 0.0018048 0.00065533 0.00054391 -9.1137e-05 -0.00050379 -0.006847 -0.55 -0.10898 0.0060289 -0.068047 -0.044825 -0.0044631 -0.069135 -0.056095 0.00017992 -0.015118 -0.085139 -3.0366e-05 -0.028037 -0.00055315 0.00068482 0.0016016 0.00011814 0.033871 0 0 -0.0084931 0 -0.11276 -0.049681 -0.043056 0 0
1.6758 0.0021196 0.00028195 0.00058694 0.00028098 0 7.6425e-05 -0.0010109 0.0001996 -0.00089311 -0.0020231 -0.013211 -0.55404 -0.11535 0.0058373 -0.061897 -0.038957 -0.0031212 -0.076511 -0.073155 -0.0042213 -0.010088 -0.089843 0.0027449 -0.021461 -0.0003641 -0.00016669 0.0012665 0.000103 0.074126 0 0 -0.011862 0 -0.11677 -0.055371 -0.051927 0 0
1.6797 0.0028628 0.00093928 -0.001263 -0.0028128 0 -0.00080631 -0.0023484 0.001019 -0.0029148 -0.0014624 -0.015565 -0.5599 -0.11896 0.0041925 -0.057407 -0.035302 -0.0025522 -0.082382 -0.088595 -0.01024 -0.0055239 -0.093129 0.0032187 -0.013044 -6.638e-05 -0.0012963 0.0010812 0.00023001 0.087108 0 0 -0.012122 0 -0.118 -0.062595 -0.061051 0 0
1.6836 0.0029083 0.0010682 -0.012103 -0.0046975 0 -0.001437 -0.0027852 0.00057632 -0.0051194 -3.1329e-05 -0.013446 -0.55774 -0.12028 0.0020895 -0.055931 -0.035322 -0.0035471 -0.085366 -0.099209 -0.012755 -0.0026614 -0.09349 0.0022458 -0.0030936 -0.00013962 -0.001855 0.0010296 0.00015413 0.081945 0 0 -0.010454 0 -0.11643 -0.069673 -0.069089 0 0
1.6875 0.002141 0.00039093 -0.027609 -0.0047081 0 -0.0028837 -0.0028743 -0.0027878 -0.0058063 -0.00010593 -0.0092569 -0.54437 -0.12111 -0.00069065 -0.058784 -0.039535 -0.004896 -0.084244 -0.1018 -0.010438 -0.0034119 -0.088923 0.0011508 0.0066455 -0.00065881 -0.0014508 0.0007759 -0.00037183 0.079314 0 0 -0.00845 0 -0.11418 -0.074079 -0.073838 0 0
1.6914 0.0010702 -0.00044669 -0.036619 -0.0031983 0 -0.0045755 -0.0032932 -0.0070364 -0.00434 -0.001931 -0.0063156 -0.52293 -0.12318 -0.0043117 -0.064075 -0.044956 -0.004563 -0.081336 -0.10011 -0.0063265 -0.0069996 -0.08147 0.0014778 0.014343 -0.0012084 -0.0004246 0.00012907 -0.0010698 0.083619 0 0 -0.0066701 0 -0.11395 -0.07617 -0.075969 0 0
1.6953 0.00030098 -0.00057499 -0.031072 -0.00079718 0 -0.0043101 -0.0037097 -0.0077843 -0.0016852 -0.0028891 -0.0059435 -0.49968 -0.12716 -0.0072908 -0.07091 -0.050058 -0.0017537 -0.078134 -0.096452 -0.0042088 -0.013067 -0.072622 0.0042423 0.019031 -0.0013252 0.00052793 -0.00062045 -0.0012742 0.075809 0 0 -0.0045826 0 -0.11669 -0.076616 -0.076163 0 0
1.6992 -7.9686e-05 0.0001491 -0.013797 0.0018477 0 -0.00084631 -0.0030567 -0.0030869 0.00073499 -0.00057774 -0.0063363 -0.48122 -0.13353 -0.0070878 -0.078389 -0.053458 0.0021566 -0.07617 -0.093239 -0.0049528 -0.021177 -0.064071 0.0087757 0.019965 -0.00098048 0.00094655 -0.00092831 -0.00061086 0.037011 0 0 -0.0016201 0 -0.12294 -0.076289 -0.075286 0 0
1.7031 -0.00049225 0.0010154 0.0037596 0.0038577 0 0.0039105 -0.00095413 0.0037495 0.0024739 0.0038649 -0.0044432 -0.47197 -0.14286 -0.0028031 -0.085319 -0.053284 0.0047523 -0.07816 -0.094412 -0.0063472 -0.03093 -0.059182 0.012419 0.015941 -0.00058535 0.00085956 -0.00058536 0.00047831 -0.024564 0 0 0.0019873 0 -0.13264 -0.076991 -0.07502 0 0
1.707 -0.0012336 0.0012795 0.011817 0.0042951 0 0.0061202 0.00153 0.0070701 0.0041827 0.0064173 0.00088859 -0.47141 -0.15376 0.0029731 -0.091127 -0.05049 0.0046808 -0.084684 -0.10124 -0.0059389 -0.041578 -0.060138 0.012097 0.0085018 -0.00053655 0.00058173 -9.9078e-06 0.0010125 -0.076674 0 0 0.0054258 0 -0.14249 -0.080073 -0.076773 0 0
1.7109 -0.001965 0.00097774 0.010508 0.0030099 0 0.0038282 0.0028789 0.0047305 0.0064019 0.0045047 0.0075977 -0.47349 -0.16445 0.005749 -0.096082 -0.04731 0.0027265 -0.093956 -0.11168 -0.0034614 -0.052737 -0.065977 0.0069085 -0.00035435 -0.0008084 0.00037528 0.00013978 0.0003795 -0.09492 0 0 0.008058 0 -0.15026 -0.084909 -0.080091 0 0
1.7148 -0.0019387 0.00082601 0.008227 0.0012518 0 -0.00066272 0.0028148 0.00040852 0.008537 0.00016534 0.012208 -0.47071 -0.17344 0.0031466 -0.10032 -0.045412 0.00090467 -0.10445 -0.12399 -0.00058225 -0.064103 -0.075684 -0.00066319 -0.0094055 -0.0010127 0.00029882 -0.00033385 -0.0010202 -0.087696 0 0 0.0097191 0 -0.15473 -0.090675 -0.084291 0 0
1.7188 -0.00073194 0.0013766 0.012279 0.00099552 0 -0.002728 0.0026421 -0.00041281 0.0092803 -0.0018047 0.012907 -0.46059 -0.17906 -0.0026186 -0.10398 -0.046628 0.00054671 -0.11425 -0.13598 0.0010709 -0.075305 -0.08771 -0.0064438 -0.017398 -0.00082295 0.00026893 -0.00091572 -0.0020873 -0.085289 0 0 0.010336 0 -0.155 -0.096164 -0.088338 0 0
1.7227 0.001331 0.0024437 0.021402 0.003255 0 7.2437e-05 0.0037343 0.0036101 0.0080337 0.0010511 0.010876 -0.44759 -0.17671 -0.0065605 -0.10657 -0.054366 0.0012391 -0.11889 -0.14278 0.0011776 -0.084558 -0.097866 -0.0079024 -0.022363 -0.00028867 0.00016851 -0.00089503 -0.0020209 -0.10535 0 0 0.0096143 0 -0.15066 -0.097898 -0.089233 0 0
1.7266 0.0035259 0.0034443 0.027268 0.0069913 0 0.0055615 0.0058897 0.0084953 0.0056995 0.0061379 0.0087592 -0.43708 -0.1675 -0.0054729 -0.10761 -0.066052 0.0015344 -0.11845 -0.14423 0.00034247 -0.090686 -0.10368 -0.0060639 -0.025217 0.00026655 -8.3092e-05 -0.00013457 -0.0010115 -0.13432 0 0 0.0074096 0 -0.14511 -0.095353 -0.086551 0 0
1.7305 0.0054189 0.0041839 0.022788 0.0098618 0 0.0091353 0.0075011 0.009737 0.0038851 0.0086025 0.0080819 -0.4273 -0.1521 -0.00072354 -0.10656 -0.079788 0.00058661 -0.11356 -0.14076 -0.00080909 -0.092853 -0.10448 -0.0042039 -0.026576 0.00059489 -0.00045712 0.00073476 3.9154e-05 -0.14543 0 0 0.0043452 0 -0.13947 -0.088641 -0.080502 0 0
1.7344 0.0071117 0.0050972 0.0087955 0.010229 0 0.0082527 0.0073572 0.0073988 0.0033424 0.0065969 0.0082421 -0.40929 -0.13169 0.0034366 -0.10301 -0.09344 -0.00095706 -0.10527 -0.13315 -0.0018191 -0.090523 -0.10007 -0.0046849 -0.027101 0.00071893 -0.000752 0.00092818 0.00042301 -0.13109 0 0 0.0017368 0 -0.13447 -0.078245 -0.07164 0 0
1.7383 0.0088303 0.0066378 -0.0068393 0.0085081 0 0.0045924 0.0059611 0.0055627 0.0033415 0.0031917 0.007782 -0.3771 -0.10852 0.004151 -0.09626 -0.10314 -0.0016205 -0.095637 -0.12281 -0.0021288 -0.082934 -0.09057 -0.0070477 -0.02776 0.00079894 -0.00067179 0.00029083 0.0001992 -0.11129 0 0 0.00063349 0 -0.13028 -0.065267 -0.061239 0 0
1.7422 0.010439 0.0085736 -0.015895 0.0065916 0 0.0019226 0.0048622 0.006987 0.0026788 0.0028906 0.0062269 -0.33742 -0.088045 0.0023744 -0.087093 -0.10492 -0.00056348 -0.088347 -0.11269 -0.001339 -0.072286 -0.078666 -0.009006 -0.029328 0.00088798 -9.5266e-05 -0.0005795 -9.1392e-05 -0.10944 0 0 0.00095875 0 -0.12494 -0.05273 -0.052157 0 0
1.7461 0.011519 0.010093 -0.015662 0.0060542 0 0.0023053 0.0049133 0.009597 0.0012448 0.0067437 0.0044785 -0.30611 -0.072919 0.0011728 -0.077203 -0.099685 0.0016207 -0.084335 -0.10404 6.2693e-05 -0.061842 -0.066607 -0.0089895 -0.031452 0.00088373 0.00068798 -0.00098397 -0.0001391 -0.12611 0 0 0.0017997 0 -0.11709 -0.042155 -0.045429 0 0
1.75 0.011907 0.010665 -0.009432 0.0069913 0 0.0046827 0.0056112 0.0092202 0.00045093 0.011481 0.0036253 -0.2926 -0.064385 0.0020986 -0.067552 -0.088375 0.0034825 -0.083673 -0.097305 0.00071721 -0.053603 -0.055257 -0.0075555 -0.033738 0.00071161 0.0010979 -0.00082093 -0.00016383 -0.1429 0 0 0.0026093 0 -0.10633 -0.034126 -0.041271 0 0
1.7539 0.011982 0.010672 -0.0026206 0.0084682 0 0.0068853 0.0062252 0.005318 0.002008 0.013401 0.0037949 -0.28826 -0.063106 0.003688 -0.059074 -0.072535 0.0040186 -0.085988 -0.092672 -0.00030453 -0.049482 -0.045227 -0.0065433 -0.035698 0.00048513 0.00074936 -0.00057247 -0.00050913 -0.1506 0 0 0.0039499 0 -0.092688 -0.028925 -0.039532 0 0
1.7578 0.012281 0.011026 0.0013501 0.0097711 0 0.008302 0.0070906 0.0025436 0.0062618 0.012409 0.0043831 -0.27325 -0.06928 0.0035089 -0.053202 -0.056087 0.0034434 -0.08969 -0.090447 -0.002229 -0.052956 -0.036786 -0.0072873 -0.036288 0.00042362 -0.00013865 -0.00063639 -0.0010815 -0.16512 0 0 0.0068455 0 -0.078332 -0.026595 -0.038946 0 0
1.7617 0.012866 0.012166 0.0025907 0.010965 0 0.010129 0.0092211 0.0057159 0.011732 0.011705 0.0051987 -0.23679 -0.077133 0.0011854 -0.049012 -0.043449 0.002812 -0.092254 -0.089717 -0.0031171 -0.061411 -0.028854 -0.0098271 -0.035723 0.00060753 -0.00088371 -0.00080147 -0.001342 -0.20908 0 0 0.011423 0 -0.067729 -0.025229 -0.03708 0 0
1.7656 0.013222 0.013562 0.0038519 0.012327 0 0.013288 0.012625 0.0138 0.016271 0.013764 0.0069658 -0.18996 -0.083923 -0.001106 -0.045726 -0.035751 0.0029902 -0.093148 -0.090338 -0.0020187 -0.072728 -0.02115 -0.013516 -0.034437 0.00085233 -0.00096891 -0.00048984 -0.00088032 -0.27999 0 0 0.016426 0 -0.062852 -0.024225 -0.033163 0 0
1.7695 0.012867 0.014277 0.0085922 0.013618 0 0.016848 0.015602 0.020179 0.018694 0.017457 0.010457 -0.15556 -0.087637 -0.0011466 -0.042723 -0.033414 0.0039609 -0.092266 -0.092223 -0.00033326 -0.084987 -0.013616 -0.017848 -0.032836 0.00085702 -0.00053811 0.00050419 9.3627e-05 -0.34494 0 0 0.020246 0 -0.064788 -0.023237 -0.026835 0 0
1.7734 0.011971 0.013976 0.018832 0.014241 0 0.018921 0.016294 0.019484 0.019401 0.019518 0.015241 -0.14424 -0.086016 0.00075722 -0.03926 -0.036288 0.0049805 -0.089998 -0.095386 -0.00047419 -0.095475 -0.0065135 -0.022518 -0.031503 0.00048501 -0.00021221 0.0016445 0.00092083 -0.37169 0 0 0.022331 0 -0.074279 -0.022116 -0.018025 0 0
1.7773 0.011241 0.013227 0.03328 0.01406 0 0.018839 0.014907 0.013544 0.019619 0.018421 0.019578 -0.1416 -0.078698 0.002091 -0.035223 -0.040962 0.0052753 -0.088209 -0.099051 -0.0030147 -0.1011 -0.00075368 -0.027113 -0.030729 -9.9502e-05 -0.00039184 0.0021231 0.0011454 -0.36225 0 0 0.023374 0 -0.086963 -0.02104 -0.0083542 0 0
1.7813 0.011182 0.012796 0.046876 0.013736 0 0.017845 0.013834 0.0096094 0.020187 0.016026 0.021751 -0.12092 -0.068637 0.00095447 -0.031599 -0.043887 0.0046039 -0.087828 -0.10181 -0.005613 -0.10278 0.0036161 -0.031307 -0.029734 -0.00055755 -0.00079727 0.0016858 0.00092716 -0.34953 0 0 0.024109 0 -0.096517 -0.019903 0.00049757 0 0
1.7852 0.011576 0.012781 0.052957 0.014006 0 0.017402 0.015162 0.012613 0.021008 0.015222 0.021551 -0.069102 -0.057079 -0.0017989 -0.029181 -0.043622 0.0033069 -0.088891 -0.10264 -0.0053337 -0.10133 0.0067502 -0.035411 -0.027723 -0.00062635 -0.00077103 0.00089834 0.0007811 -0.35974 0 0 0.024199 0 -0.099663 -0.018358 0.0079935 0 0
1.7891 0.011798 0.012602 0.047414 0.01475 0 0.017237 0.018196 0.019947 0.021425 0.016531 0.020407 0.00070947 -0.045135 -0.0034687 -0.028744 -0.039169 0.0019656 -0.091128 -0.10057 -0.0020671 -0.097903 0.0089661 -0.040194 -0.02383 -0.00027658 -3.3904e-05 0.00053648 0.0009721 -0.38314 0 0 0.022647 0 -0.093742 -0.015961 0.013885 0 0
1.793 0.011584 0.011812 0.031874 0.015037 0 0.015628 0.019943 0.02445 0.020881 0.017683 0.020041 0.062205 -0.033429 -0.0024196 -0.031719 -0.029905 0.0010147 -0.09304 -0.093613 0.00088381 -0.094706 0.011252 -0.045553 -0.016029 0.00030763 0.00094074 0.00075402 0.0012537 -0.3867 0 0 0.019277 0 -0.075535 -0.011361 0.018824 0 0
1.7969 0.011322 0.010739 0.012978 0.014243 0 0.011733 0.018219 0.022086 0.019212 0.016484 0.020944 0.10009 -0.020755 0.00019952 -0.036906 -0.019373 0.00054501 -0.092523 -0.083195 9.6236e-05 -0.093586 0.0148 -0.049439 -0.0047077 0.0008494 0.0013733 0.00094674 0.0012079 -0.35321 0 0 0.015446 0 -0.052264 -0.0043146 0.025339 0 0
1.8008 0.011503 0.010152 -0.0020887 0.012913 0 0.0071929 0.013968 0.01575 0.016522 0.013406 0.022002 0.12069 -0.0059677 0.0017182 -0.042743 -0.0098188 0.00035301 -0.089018 -0.07124 -0.0041677 -0.094561 0.019782 -0.048786 0.0088846 0.0011033 0.00097993 0.00047176 0.00075552 -0.30076 0 0 0.012914 0 -0.030056 0.0046292 0.034831 0 0
1.8047 0.011974 0.010313 -0.010245 0.012206 0 0.0048901 0.010151 0.011334 0.01309 0.010894 0.021427 0.141 0.011714 0.00072329 -0.047927 -0.0026525 0.00019248 -0.08234 -0.05935 -0.007891 -0.097417 0.026149 -0.042234 0.023623 0.00096018 0.00025837 -0.00056187 0.00024762 -0.26009 0 0 0.012001 0 -0.013401 0.014912 0.048192 0 0
1.8086 0.011923 0.010535 -0.01355 0.012439 0 0.006006 0.0084688 0.011017 0.0094549 0.010383 0.018054 0.17171 0.03311 -0.0016115 -0.050731 0.00075016 8.3353e-05 -0.072567 -0.049665 -0.0072925 -0.10161 0.033621 -0.031997 0.037907 0.00052845 -5.8398e-05 -0.0013085 7.0826e-05 -0.23741 0 0 0.011147 0 -0.0075825 0.025665 0.066285 0 0
1.8125 0.010658 0.0098058 -0.016103 0.012412 0 0.0085743 0.0077093 0.011501 0.0064307 0.010674 0.012021 0.21275 0.057762 -0.0028867 -0.048612 0.00018456 0.00040881 -0.061002 -0.045396 -0.0027125 -0.10571 0.041114 -0.022559 0.048771 0.00012306 0.00021256 -0.0010197 0.00024825 -0.20782 0 0 0.0085658 0 -0.017419 0.035143 0.088599 0 0
1.8164 0.008347 0.0078374 -0.019852 0.010513 0 0.0092206 0.0055794 0.0087255 0.0047046 0.009484 0.0046298 0.26206 0.082447 -0.0019052 -0.042898 -0.0013757 0.0015744 -0.049528 -0.045086 0.0017682 -0.10889 0.047919 -0.016983 0.056255 8.4532e-05 0.00052762 0.00017073 0.00047873 -0.14742 0 0 0.0042662 0 -0.035055 0.043141 0.11136 0 0
1.8203 0.0058509 0.0053809 -0.022941 0.0065321 0 0.0063404 0.0017649 0.0030155 0.0042479 0.0061219 -0.0022605 0.32165 0.10543 0.00035435 -0.03454 -0.0025733 0.0033756 -0.03853 -0.047347 0.002533 -0.11092 0.053988 -0.014405 0.060786 0.00049429 0.00022445 0.0013283 0.00051431 -0.065803 0 0 0.00020409 0 -0.055885 0.049997 0.13252 0 0
1.8242 0.0038647 0.0034783 -0.021626 0.0021991 0 0.0014659 -0.0015258 -0.0014833 0.0041573 0.0020613 -0.0069624 0.39115 0.12516 0.0019615 -0.024708 -0.0022765 0.004669 -0.028123 -0.050434 -7.3706e-05 -0.11168 0.059428 -0.011371 0.063092 0.0010266 -0.00075431 0.0015781 0.00040313 0.00081848 0 0 -0.001685 0 -0.075198 0.056247 0.15013 0 0
1.8281 0.0023089 0.0024694 -0.013764 -0.00031879 0 -0.0024056 -0.0022478 -0.0021096 0.0032859 -0.0010483 -0.0086533 0.45882 0.1392 0.001927 -0.015624 0.00062688 0.0039162 -0.017633 -0.050561 -0.0025605 -0.11092 0.064767 -0.0056769 0.064798 0.0011434 -0.0017836 0.00087248 0.00034084 0.028719 0 0 -0.0014546 0 -0.085294 0.063257 0.16087 0 0
1.832 0.00062424 0.0017992 -0.0010125 -0.00046925 0 -0.0035681 -0.001184 -0.0010654 0.0012251 -0.0032695 -0.0078288 0.50695 0.14843 0.00085039 -0.0095257 0.0044078 0.00043915 -0.0055439 -0.044279 -0.0022177 -0.10857 0.070682 0.0013294 0.068137 0.00054062 -0.0021675 -6.3477e-05 0.00037205 0.032563 0 0 -0.00098319 0 -0.08424 0.072249 0.16483 0 0
1.8359 -0.0014374 0.00072863 0.011776 0.00022109 0 -0.0026547 -0.0012334 -0.0027074 -0.0012643 -0.0058251 -0.0061337 0.53114 0.15502 -1.9941e-05 -0.0065224 0.0069629 -0.0046201 0.0084037 -0.031793 0.00025425 -0.10445 0.076922 0.0064344 0.073286 -0.00053489 -0.0017713 -0.00047578 0.0003444 0.047533 0 0 -0.0019082 0 -0.076202 0.082843 0.1643 0 0
1.8398 -0.0034662 -0.00092512 0.01939 -0.00025853 0 -0.0013615 -0.0039785 -0.0080668 -0.0028539 -0.0089961 -0.0054189 0.55194 0.16028 -7.3124e-05 -0.0064862 0.0068797 -0.0086819 0.023997 -0.013641 0.0020208 -0.098251 0.082979 0.0082816 0.079902 -0.0014345 -0.0010535 -0.00023478 0.00016336 0.088646 0 0 -0.0039805 0 -0.064525 0.09446 0.16085 0 0
1.8438 -0.0048651 -0.0028092 0.019426 -0.0024676 0 -0.00071907 -0.0075937 -0.013291 -0.0028034 -0.011339 -0.0065363 0.59997 0.16564 0.0002855 -0.0089778 0.00277 -0.0094325 0.040653 0.0090078 0.0014066 -0.089596 0.08808 0.0089233 0.087215 -0.0016402 -0.00055854 0.0001919 -7.993e-06 0.13491 0 0 -0.00562 0 -0.053406 0.10619 0.15639 0 0
1.8477 -0.0055455 -0.0046397 0.013656 -0.0052406 0 -0.00081633 -0.0087787 -0.013984 -0.0016397 -0.011355 -0.0087992 0.68468 0.17288 0.0002482 -0.012702 -0.0069711 -0.0065524 0.055471 0.03252 -0.00062354 -0.077669 0.089676 0.011417 0.092382 -0.0012052 -0.00045056 0.00029642 9.7736e-05 0.1564 0 0 -0.0059295 0 -0.050695 0.11551 0.15453 0 0
1.8516 -0.0060344 -0.006555 0.0064775 -0.0071816 0 -0.0017697 -0.0066873 -0.010331 -0.00075541 -0.0095217 -0.010612 0.77926 0.18134 -0.00059184 -0.01577 -0.018604 -0.0019723 0.06632 0.052992 -0.0020738 -0.064329 0.087778 0.016163 0.094231 -0.00067628 -0.0005108 -7.8375e-06 0.00049971 0.1515 0 0 -0.0058038 0 -0.055132 0.12207 0.15602 0 0
1.8555 -0.0069083 -0.0087819 0.0012755 -0.0081371 0 -0.0042172 -0.0042911 -0.0069568 -0.0013128 -0.008025 -0.010759 0.84227 0.19029 -0.0019156 -0.017621 -0.030028 0.0016033 0.07226 0.069279 -0.0022077 -0.050606 0.082648 0.020168 0.092723 -0.00055892 -0.00046945 -0.00042987 0.00085354 0.14986 0 0 -0.0068738 0 -0.06447 0.12612 0.16061 0 0
1.8594 -0.0082482 -0.011103 -0.0025109 -0.0090598 0 -0.0084864 -0.0053881 -0.0076989 -0.0034349 -0.0083583 -0.0092525 0.85826 0.19895 -0.0028962 -0.017884 -0.039284 0.0026042 0.072791 0.080788 -0.0017053 -0.037527 0.07485 0.02016 0.088275 -0.00085137 -0.00025819 -0.00068494 0.0007612 0.17763 0 0 -0.0095338 0 -0.075989 0.12813 0.16769 0 0
1.8633 -0.0097119 -0.012885 -0.008789 -0.010649 0 -0.013559 -0.010465 -0.011452 -0.0063188 -0.009696 -0.0070816 0.85597 0.20592 -0.0027274 -0.016238 -0.043452 0.001298 0.067411 0.087323 -0.00094285 -0.026757 0.065606 0.016192 0.082267 -0.0011113 1.0645e-05 -0.0007611 0.00019732 0.22641 0 0 -0.012338 0 -0.084699 0.12909 0.17582 0 0
1.8672 -0.01104 -0.01374 -0.020641 -0.012524 0 -0.017437 -0.016047 -0.013853 -0.0090246 -0.010104 -0.0052905 0.88257 0.2099 -0.0012454 -0.013408 -0.042157 -0.0010973 0.058712 0.091706 0.00088784 -0.019274 0.057619 0.011788 0.078521 -0.00097699 0.00018209 -0.00083581 -0.00041513 0.26293 0 0 -0.013482 0 -0.08619 0.13028 0.18189 0 0
1.8711 -0.012323 -0.014035 -0.036152 -0.013891 0 -0.01884 -0.018311 -0.012624 -0.011148 -0.009149 -0.0043852 0.95742 0.21087 0.00068883 -0.01039 -0.038521 -0.003718 0.049514 0.096204 0.00437 -0.014132 0.051879 0.010555 0.078859 -0.00058208 0.00011984 -0.0010166 -0.00057425 0.26835 0 0 -0.012734 0 -0.082657 0.13125 0.18465 0 0
1.875 -0.013733 -0.014603 -0.04856 -0.014734 0 -0.018377 -0.016955 -0.010182 -0.012854 -0.0086636 -0.0045601 1.0518 0.20851 0.0015338 -0.007803 -0.034896 -0.0063534 0.041088 0.10145 0.0080377 -0.010689 0.048616 0.013022 0.084105 -0.00040387 -0.00027551 -0.0012168 -0.00013522 0.26098 0 0 -0.011737 0 -0.076575 0.13098 0.18349 0 0
1.8789 -0.015163 -0.015893 -0.051327 -0.015891 0 -0.017783 -0.015139 -0.010567 -0.014458 -0.010594 -0.0062343 1.116 0.2025 0.00024318 -0.0062725 -0.033923 -0.0086181 0.034458 0.10767 0.0089866 -0.0081552 0.047725 0.01704 0.094641 -0.00069089 -0.00096219 -0.0012677 0.00060898 0.27611 0 0 -0.012404 0 -0.07119 0.12814 0.17812 0 0
1.8828 -0.016313 -0.017508 -0.043717 -0.017795 0 -0.017988 -0.01581 -0.014524 -0.016093 -0.014496 -0.01001 1.1274 0.19102 -0.0025557 -0.0073476 -0.041556 -0.0092752 0.030325 0.1128 0.0058812 -0.0052734 0.048144 0.020908 0.11028 -0.0010964 -0.0016329 -0.0011087 0.0012183 0.32641 0 0 -0.015174 0 -0.074293 0.11861 0.1683 0 0
1.8867 -0.017144 -0.018656 -0.0314 -0.019506 0 -0.018267 -0.01871 -0.018631 -0.017774 -0.017801 -0.01587 1.1112 0.17534 -0.0046777 -0.011048 -0.057337 -0.0068957 0.026687 0.1138 0.0010019 -0.0018438 0.047654 0.025425 0.12662 -0.00096552 -0.0018133 -0.00085479 0.001421 0.38862 0 0 -0.018834 0 -0.086242 0.10309 0.15709 0 0
1.8906 -0.018078 -0.019011 -0.021232 -0.019492 0 -0.017464 -0.021263 -0.019383 -0.019609 -0.018702 -0.022467 1.1152 0.1564 -0.00413 -0.017265 -0.079844 -0.0014679 0.022432 0.10925 -0.0014593 0.0015011 0.045568 0.032521 0.14153 -3.3009e-05 -0.0012432 -0.00069737 0.0011765 0.43034 0 0 -0.021834 0 -0.10445 0.0833 0.1459 0 0
1.8945 -0.019574 -0.019014 -0.015317 -0.017554 0 -0.015869 -0.021904 -0.017267 -0.021751 -0.018247 -0.027538 1.164 0.13533 -0.0010727 -0.02577 -0.10742 0.0047638 0.01677 0.098331 0.00053505 0.0040048 0.041541 0.042289 0.15341 0.0011936 -0.00020932 -0.00074357 0.00056065 0.44472 0 0 -0.023555 0 -0.1257 0.06133 0.13587 0 0
1.8984 -0.021501 -0.019325 -0.01034 -0.015635 0 -0.015365 -0.021703 -0.016033 -0.024069 -0.019042 -0.029465 1.2392 0.11408 0.0020671 -0.036135 -0.13737 0.0084842 0.0088626 0.080379 0.0048253 0.004197 0.035453 0.05211 0.16024 0.0018228 0.00059191 -0.00091628 -0.00028658 0.45333 0 0 -0.024389 0 -0.14405 0.041017 0.12837 0 0
1.9023 -0.023084 -0.020089 -0.0026842 -0.016211 0 -0.017441 -0.022523 -0.018209 -0.025944 -0.021995 -0.028703 1.2997 0.097128 0.0027754 -0.04645 -0.16428 0.007806 -0.0007885 0.058713 0.007437 6.7341e-05 0.028362 0.059043 0.16118 0.0014063 0.00063634 -0.00097747 -0.0011 0.4768 0 0 -0.024988 0 -0.1496 0.029411 0.12443 0 0
1.9063 -0.023565 -0.020867 0.0063312 -0.019663 0 -0.021178 -0.024243 -0.022283 -0.026561 -0.024989 -0.027624 1.3204 0.086189 0.00091289 -0.054949 -0.18613 0.0038901 -0.010448 0.038626 0.0068468 -0.0077181 0.021318 0.062728 0.15836 0.00038017 5.4597e-05 -0.00067361 -0.0015148 0.50986 0 0 -0.025741 0 -0.14225 0.02739 0.12308 0 0
1.9102 -0.022891 -0.021231 0.010893 -0.023504 0 -0.023658 -0.024692 -0.02474 -0.025578 -0.0252 -0.028576 1.3091 0.082036 -0.0011467 -0.060637 -0.20223 0.00011234 -0.01918 0.022999 0.005362 -0.018661 0.014481 0.065358 0.15257 -0.00035153 -0.00050465 6.2072e-05 -0.0013047 0.52962 0 0 -0.026857 0 -0.12313 0.034822 0.12396 0 0
1.9141 -0.021647 -0.021238 0.0064555 -0.024582 0 -0.022702 -0.02246 -0.024245 -0.023579 -0.022479 -0.031712 1.2923 0.084894 -0.0010459 -0.062712 -0.21243 -0.00059023 -0.026144 0.014357 0.0060772 -0.032002 0.0078115 0.068704 0.1446 -0.0002889 -0.00052047 0.00098906 -0.00063599 0.52453 0 0 -0.028477 0 -0.094606 0.050679 0.12666 0 0
1.918 -0.020329 -0.021158 -0.0053686 -0.022209 0 -0.019205 -0.019095 -0.022871 -0.021809 -0.019793 -0.0346 1.2892 0.094428 0.00092772 -0.059891 -0.21685 0.0021096 -0.030151 0.016671 0.0089675 -0.046064 0.00034992 0.071622 0.13489 0.00022264 -8.9487e-05 0.0016628 -8.0713e-06 0.50753 0 0 -0.030345 0 -0.062956 0.071687 0.13093 0 0
1.9219 -0.018835 -0.020848 -0.018011 -0.018885 0 -0.016499 -0.017785 -0.023059 -0.02131 -0.020062 -0.034208 1.3001 0.10511 0.0020088 -0.054521 -0.21921 0.0060444 -0.032283 0.025774 0.010726 -0.058391 -0.0089172 0.071019 0.12415 0.00043315 0.00024339 0.0017517 0.00015682 0.49774 0 0 -0.031505 0 -0.037497 0.090088 0.13591 0 0
1.9258 -0.016804 -0.019658 -0.025829 -0.017687 0 -0.017159 -0.019804 -0.024274 -0.02211 -0.022841 -0.029672 1.3158 0.11391 -6.7925e-05 -0.048637 -0.22123 0.0086141 -0.033493 0.037527 0.0086291 -0.068074 -0.019936 0.065237 0.11277 3.403e-05 9.5614e-05 0.0013305 -0.00010696 0.49461 0 0 -0.03076 0 -0.020749 0.10276 0.14112 0 0
1.9297 -0.014393 -0.017175 -0.028365 -0.018945 0 -0.020377 -0.02282 -0.023543 -0.023124 -0.024596 -0.0233 1.3294 0.11892 -0.0043807 -0.043802 -0.22379 0.0087893 -0.034343 0.048802 0.0039728 -0.074503 -0.032316 0.056023 0.10114 -0.00050586 -0.00038469 0.00085714 -0.00036862 0.47671 0 0 -0.027718 0 -0.013671 0.10795 0.14613 0 0
1.9336 -0.012519 -0.014038 -0.028889 -0.019806 0 -0.022568 -0.023116 -0.019223 -0.022834 -0.022298 -0.018684 1.3386 0.11829 -0.007396 -0.041965 -0.22753 0.007388 -0.035344 0.055755 0.001018 -0.077059 -0.045146 0.046856 0.089913 -0.0004864 -0.00075954 0.00079039 -0.00025891 0.42699 0 0 -0.02329 0 -0.016239 0.10429 0.15035 0 0
1.9375 -0.012141 -0.011764 -0.029664 -0.017334 0 -0.020757 -0.01936 -0.013376 -0.020258 -0.01642 -0.017419 1.3405 0.11179 -0.0063725 -0.045528 -0.23177 0.0057832 -0.036148 0.053985 0.0025283 -0.075308 -0.055106 0.039518 0.081118 0.00018766 -0.00080436 0.0011682 0.00015349 0.35381 0 0 -0.018825 0 -0.02446 0.092992 0.15225 0 0
1.9414 -0.013296 -0.011555 -0.029646 -0.011993 0 -0.015491 -0.013808 -0.0098086 -0.015571 -0.010286 -0.017448 1.3306 0.10359 -0.0020924 -0.052686 -0.23485 0.0045872 -0.035692 0.046851 0.0069528 -0.071049 -0.06036 0.03284 0.075541 0.00082099 -0.00066185 0.0015622 0.00046305 0.28297 0 0 -0.014722 0 -0.032432 0.079729 0.15154 0 0
1.9453 -0.014976 -0.0132 -0.026827 -0.0077319 0 -0.010497 -0.0098519 -0.010068 -0.010032 -0.0067876 -0.014787 1.3104 0.095625 0.0019287 -0.06226 -0.2357 0.003547 -0.033181 0.036891 0.010435 -0.064834 -0.059873 0.024945 0.073636 0.00065272 -0.00051622 0.0014869 0.00037463 0.23178 0 0 -0.010149 0 -0.038651 0.066635 0.14802 0 0
1.9492 -0.016039 -0.015236 -0.021578 -0.0082701 0 -0.0093991 -0.0088272 -0.012033 -0.0053569 -0.0061565 -0.0073331 1.2917 0.089562 0.0028849 -0.072883 -0.23333 0.0024107 -0.027945 0.026974 0.01126 -0.057198 -0.052979 0.01632 0.075602 -0.00025548 -0.0002747 0.00088478 -5.6716e-06 0.1968 0 0 -0.0044532 0 -0.042321 0.055478 0.14168 0 0
1.9531 -0.016252 -0.016265 -0.016344 -0.01321 0 -0.012563 -0.0095048 -0.012565 -0.00292 -0.0068246 0.0026543 1.2891 0.087389 0.0011651 -0.082019 -0.22584 0.0015522 -0.01885 0.022589 0.011534 -0.0486 -0.038523 0.010039 0.081652 -0.00095708 0.00027881 0.00020431 -0.00033391 0.16844 0 0 0.0012314 0 -0.044156 0.048062 0.1327 0 0
1.957 -0.016358 -0.016135 -0.011991 -0.018021 0 -0.016935 -0.010254 -0.010961 -0.0031665 -0.0077534 0.0098242 1.3054 0.087775 -0.00055927 -0.087481 -0.21364 0.0015997 -0.0072638 0.02676 0.01418 -0.039679 -0.019469 0.0087695 0.089485 -0.00053888 0.0010356 -1.7859e-05 -0.00041568 0.15131 0 0 0.0041956 0 -0.047517 0.043322 0.12332 0 0
1.9609 -0.017128 -0.015835 -0.0059109 -0.018153 0 -0.018887 -0.010882 -0.0092807 -0.0055231 -0.0092987 0.0098698 1.3273 0.088672 -0.00038258 -0.089239 -0.19818 0.0025605 0.0049166 0.037752 0.018837 -0.030637 0.0014025 0.011902 0.097444 0.00088474 0.0014502 0.000337 -0.00035902 0.1623 0 0 0.0024097 0 -0.053427 0.039943 0.11521 0 0
1.9648 -0.018416 -0.016277 0.0047049 -0.013373 0 -0.017368 -0.01202 -0.0096178 -0.0088473 -0.011928 0.0029561 1.3357 0.088918 0.0010281 -0.087357 -0.18047 0.0035421 0.016349 0.053845 0.021639 -0.021513 0.022489 0.016085 0.10471 0.0021565 0.0010427 0.00086886 -0.00035643 0.20771 0 0 -0.0033595 0 -0.061844 0.037429 0.10942 0 0
1.9688 -0.019191 -0.017257 0.017559 -0.0080268 0 -0.014525 -0.013327 -0.011855 -0.012174 -0.014862 -0.0065709 1.3228 0.087423 0.0015804 -0.082153 -0.16166 0.0035117 0.025561 0.072501 0.019326 -0.012285 0.042214 0.018687 0.11065 0.0021277 1.2118e-05 0.0010425 -0.00041934 0.2685 0 0 -0.0099226 0 -0.072067 0.035465 0.10695 0 0
1.9727 -0.01846 -0.017651 0.024634 -0.0069092 0 -0.013375 -0.013284 -0.014375 -0.015267 -0.016576 -0.01387 1.2965 0.084124 0.00022415 -0.074222 -0.14419 0.0023685 0.029872 0.087721 0.013073 -0.0027438 0.058409 0.020427 0.1153 0.00076312 -0.00079655 0.00065987 -0.00041685 0.31475 0 0 -0.014425 0 -0.080288 0.035064 0.10903 0 0
1.9766 -0.016114 -0.016552 0.018647 -0.010676 0 -0.014811 -0.011125 -0.01627 -0.018546 -0.01652 -0.017344 1.2706 0.081925 -0.002096 -0.065577 -0.1292 0.0011982 0.030739 0.097375 0.00759 0.0070103 0.072164 0.024345 0.12033 -0.00080126 -0.0006664 -2.1067e-05 -0.0003453 0.33436 0 0 -0.016795 0 -0.084195 0.036711 0.11299 0 0
1.9805 -0.01291 -0.014149 0.00083768 -0.015222 0 -0.016715 -0.008407 -0.017938 -0.022384 -0.015788 -0.019183 1.2509 0.082622 -0.0037514 -0.056866 -0.11698 0.0013492 0.029085 0.10168 0.0064122 0.016731 0.084116 0.032237 0.12648 -0.001313 0.0002512 -0.00056989 -0.00042661 0.34257 0 0 -0.01934 0 -0.083556 0.040476 0.11745 0 0
1.9844 -0.0097854 -0.011528 -0.018348 -0.015606 0 -0.015989 -0.0078577 -0.019507 -0.026375 -0.015799 -0.022537 1.234 0.087673 -0.0040832 -0.048706 -0.10762 0.0031348 0.025988 0.10156 0.0086313 0.026071 0.094962 0.042329 0.13428 -0.0005371 0.0010509 -0.00073504 -0.00083951 0.36043 0 0 -0.02386 0 -0.078807 0.046142 0.12108 0 0
1.9883 -0.0072934 -0.0096913 -0.02754 -0.010755 0 -0.011618 -0.010435 -0.019697 -0.029255 -0.016614 -0.028141 1.2157 0.099076 -0.0034042 -0.042067 -0.10106 0.0053624 0.023237 0.099566 0.010588 0.034126 0.1057 0.050524 0.14419 0.00061186 0.00096544 -0.00054033 -0.0013923 0.38723 0 0 -0.029223 0 -0.071782 0.05287 0.12185 0 0
1.9922 -0.0056275 -0.0088334 -0.024225 -0.004535 0 -0.0059254 -0.013968 -0.017183 -0.029677 -0.016934 -0.033489 1.1968 0.11473 -0.001765 -0.038136 -0.095839 0.0061678 0.022955 0.10094 0.010348 0.039563 0.11729 0.053728 0.15474 0.00099764 9.9307e-05 -0.00013837 -0.0016016 0.39932 0 0 -0.031968 0 -0.067271 0.058259 0.11896 0 0
1.9961 -0.0049288 -0.0084672 -0.016397 -0.0022429 0 -0.0027995 -0.015178 -0.012896 -0.027203 -0.015698 -0.035055 1.1796 0.13025 0.0014107 -0.037183 -0.090886 0.0044887 0.025186 0.10692 0.0096904 0.042195 0.12949 0.051848 0.16416 0.00029052 -0.00076532 0.00032806 -0.0011934 0.37632 0 0 -0.029389 0 -0.066868 0.061348 0.11377 0 0
2 -0.0053223 -0.0080718 -0.014229 -0.0058197 0 -0.0043793 -0.012976 -0.0098828 -0.022616 -0.013233 -0.03129 1.1592 0.1426 0.0059643 -0.039502 -0.086016 0.00098735 0.029696 0.11723 0.011405 0.041912 0.14183 0.046814 0.17133 -0.00086483 -0.0010342 0.00071005 -0.00048837 0.32339 0 0 -0.022096 0 -0.070679 0.061907 0.10726 0 0
2.0039 -0.0066119 -0.0075233 -0.019825 -0.012133 0 -0.0091166 -0.0093867 -0.010112 -0.017231 -0.010588 -0.023712 1.1257 0.14868 0.0097117 -0.045234 -0.081274 -0.0023007 0.03597 0.13073 0.015307 0.038795 0.15359 0.040194 0.17523 -0.0015707 -0.00085597 0.00079943 -0.00016872 0.26378 0 0 -0.013568 0 -0.07809 0.060047 0.10057 0 0
2.0078 -0.0081173 -0.0069856 -0.025057 -0.015719 0 -0.012942 -0.0071062 -0.011756 -0.011837 -0.0080693 -0.015399 1.0751 0.14208 0.0095437 -0.05446 -0.078323 -0.0033143 0.042435 0.14186 0.017879 0.033242 0.16231 0.032124 0.17397 -0.0014698 -0.00078006 0.00042208 -0.00058561 0.21158 0 0 -0.0072292 0 -0.085644 0.056949 0.095943 0 0
2.0117 -0.0090419 -0.0065851 -0.019486 -0.013412 0 -0.012528 -0.0065639 -0.010609 -0.006297 -0.0049976 -0.0085057 1.0185 0.12624 0.0045436 -0.064164 -0.078616 -0.0013405 0.047227 0.14489 0.016108 0.027545 0.16695 0.022343 0.16952 -0.00086916 -0.00098478 -0.00035418 -0.001334 0.15791 0 0 -0.0038298 0 -0.089337 0.054826 0.093644 0 0
2.0156 -0.0091184 -0.00632 -0.00066595 -0.0068145 0 -0.0078549 -0.0058009 -0.0046448 -0.00020099 -0.00099089 -0.0029654 0.97516 0.10413 -0.0021656 -0.072597 -0.082713 0.002493 0.049717 0.13776 0.011033 0.022636 0.16723 0.011659 0.16293 -0.00024845 -0.0010282 -0.001145 -0.0016031 0.086703 0 0 -0.0013818 0 -0.088548 0.054138 0.093291 0 0
2.0195 -0.0088595 -0.0062392 0.022801 -0.00074944 0 -0.0019733 -0.0031211 0.0032875 0.0060974 0.0030014 0.0027949 0.95374 0.078689 -0.0055132 -0.078311 -0.090721 0.0058682 0.049524 0.11952 0.0066996 0.019146 0.1632 0.0019139 0.15502 0.00019615 -0.00043184 -0.0014745 -0.00099132 7.7477e-05 0 0 0.00262 0 -0.083545 0.054931 0.094448 0 0
2.0234 -0.0090806 -0.0065574 0.037916 0.00070388 0 0.0015632 0.00071984 0.0079892 0.011159 0.0054342 0.0099941 0.94162 0.054438 -0.0031184 -0.079303 -0.1023 0.006616 0.046285 0.089732 0.0056026 0.017663 0.15528 -0.0054537 0.14662 0.00051744 0.00060598 -0.0011504 6.2071e-05 -0.077315 0 0 0.0088785 0 -0.075991 0.05666 0.096425 0 0
2.0273 -0.010108 -0.0074913 0.037301 -0.0028057 0 0.0012529 0.003296 0.0071204 0.013279 0.0058223 0.018018 0.9145 0.037969 0.0021144 -0.074944 -0.1135 0.0039352 0.040768 0.054978 0.0059153 0.017592 0.14692 -0.010452 0.1382 0.00069231 0.0012566 -0.00044085 0.00069801 -0.11939 0 0 0.015712 0 -0.071846 0.057172 0.098385 0 0
2.0313 -0.011432 -0.0089887 0.024001 -0.0080827 0 -0.0018436 0.0031553 0.003342 0.011743 0.0051199 0.024309 0.85869 0.029679 0.0044898 -0.068116 -0.12015 -0.0011789 0.0345 0.024052 0.0038869 0.01759 0.14178 -0.013892 0.12958 0.00051887 0.00088566 0.00013297 0.00048599 -0.11928 0 0 0.020254 0 -0.073946 0.055659 0.10042 0 0
2.0352 -0.012146 -0.010672 0.007896 -0.011171 0 -0.005582 0.0011196 0.00099874 0.007341 0.0042018 0.025647 0.78396 0.029272 0.0010315 -0.060648 -0.11961 -0.0064955 0.028081 0.0019156 -0.0012413 0.017108 0.14197 -0.015785 0.12067 -0.00010443 -0.00025078 0.00021132 -0.00018033 -0.086501 0 0 0.020161 0 -0.082981 0.052197 0.10283 0 0
2.0391 -0.011735 -0.012062 -0.0023249 -0.010312 0 -0.0085032 -0.0011349 0.001172 0.001665 0.0024066 0.020072 0.71418 0.035739 -0.0054327 -0.054477 -0.10957 -0.0097465 0.022013 -0.0070161 -0.0055914 0.015751 0.14931 -0.014685 0.11147 -0.00089604 -0.0012334 -0.00015211 -0.0005284 -0.028223 0 0 0.014696 0 -0.098758 0.047222 0.10597 0 0
2.043 -0.010502 -0.012844 -0.004958 -0.0069248 0 -0.010407 -0.0032311 0.00075244 -0.004098 -0.0017321 0.008363 0.66525 0.046475 -0.0088736 -0.053208 -0.085791 -0.009776 0.016666 0.0051913 -0.0045296 0.013641 0.16671 -0.0088114 0.10264 -0.0013316 -0.0013964 -0.00059915 -0.0001926 0.058221 0 0 0.0049173 0 -0.11857 0.042694 0.11034 0 0
2.0469 -0.0092718 -0.012945 -0.00509 -0.0042247 0 -0.011744 -0.0062442 -0.0035667 -0.0097467 -0.0081956 -0.0059883 0.63204 0.05558 -0.0058974 -0.056748 -0.053681 -0.0069979 0.011461 0.032187 0.0020292 0.012434 0.1894 0.0021218 0.095713 -0.0011278 -0.00092382 -0.00079732 0.00048246 0.17139 0 0 -0.0067708 0 -0.13503 0.040913 0.11458 0 0
2.0508 -0.0087163 -0.012463 -0.0095277 -0.0047774 0 -0.012881 -0.010794 -0.011196 -0.015554 -0.01455 -0.018564 0.59597 0.060655 0.00098857 -0.063372 -0.018368 -0.0029471 0.0059455 0.067338 0.0089232 0.013192 0.21301 0.016241 0.091624 -0.00054103 -0.00049471 -0.00068179 0.00088185 0.29055 0 0 -0.017504 0 -0.14506 0.042093 0.11701 0 0
2.0547 -0.0089287 -0.011624 -0.020979 -0.0087359 0 -0.013918 -0.015674 -0.018237 -0.021328 -0.017987 -0.026615 0.5439 0.060266 0.0059047 -0.071432 0.016013 0.00072464 -0.00015214 0.10536 0.010789 0.016598 0.23401 0.030682 0.091052 -0.00011073 -0.00043411 -0.00043043 0.00076904 0.3839 0 0 -0.025131 0 -0.14697 0.045919 0.11606 0 0
2.0586 -0.0095557 -0.010804 -0.035495 -0.013813 0 -0.014839 -0.018919 -0.021875 -0.026106 -0.018301 -0.030603 0.47897 0.053161 0.0052898 -0.078466 0.044057 0.0031195 -0.0070704 0.13941 0.0076153 0.023333 0.24777 0.043459 0.094764 -9.5358e-05 -0.00037809 -0.00025193 0.00044978 0.43574 0 0 -0.029174 0 -0.13957 0.051403 0.10946 0 0
2.0625 -0.010269 -0.010444 -0.044839 -0.016875 0 -0.015481 -0.020056 -0.023216 -0.028813 -0.018235 -0.033337 0.41479 0.039981 0.0010341 -0.080046 0.057957 0.0042931 -0.014383 0.15879 0.0048166 0.032748 0.24807 0.054306 0.10252 -0.00021408 0.00016555 -0.00020022 0.00034994 0.46122 0 0 -0.030857 0 -0.12546 0.055031 0.094172 0 0
2.0664 -0.011085 -0.010786 -0.042292 -0.016111 0 -0.015436 -0.020689 -0.025281 -0.029197 -0.020438 -0.037263 0.36107 0.025339 -0.0018732 -0.076292 0.060741 0.0047812 -0.021012 0.1646 0.0076607 0.041969 0.23866 0.063857 0.11129 8.0498e-06 0.0010501 -0.00015582 0.00053968 0.48837 0 0 -0.031981 0 -0.11135 0.055052 0.073505 0 0
2.0703 -0.012254 -0.011627 -0.027934 -0.012372 0 -0.014371 -0.022526 -0.028767 -0.028045 -0.024365 -0.042111 0.31585 0.011421 -0.0005044 -0.067754 0.054687 0.0049639 -0.026279 0.15821 0.015886 0.049437 0.22186 0.072056 0.11947 0.00066076 0.0014776 4.4973e-05 0.00071852 0.52532 0 0 -0.033388 0 -0.10006 0.05116 0.049715 0 0
2.0742 -0.013866 -0.012405 -0.0092947 -0.0087157 0 -0.012687 -0.025153 -0.030895 -0.026432 -0.026791 -0.044993 0.27 0.00019163 0.0033392 -0.055421 0.042809 0.0048345 -0.029599 0.14195 0.024052 0.053773 0.20043 0.077331 0.12557 0.0012807 0.00084309 0.00045359 0.0006002 0.54954 0 0 -0.034271 0 -0.093847 0.043527 0.025436 0 0
2.0781 -0.015586 -0.012641 0.0036728 -0.0082537 0 -0.011647 -0.026263 -0.028742 -0.024744 -0.025503 -0.042867 0.21684 -0.0055829 0.0053962 -0.041477 0.031041 0.0042891 -0.029998 0.12055 0.02699 0.052864 0.17905 0.077313 0.12711 0.0013065 -0.00048368 0.00094335 0.00020584 0.53208 0 0 -0.032927 0 -0.09536 0.033302 0.0060593 0 0
2.082 -0.016794 -0.01234 0.0057809 -0.011709 0 -0.012339 -0.024121 -0.022948 -0.022428 -0.021844 -0.03517 0.15631 -0.0072691 0.0034849 -0.029563 0.026402 0.003514 -0.028366 0.1027 0.024468 0.04807 0.16197 0.070556 0.12403 0.00068548 -0.0013668 0.0012829 -0.00024252 0.46896 0 0 -0.028298 0 -0.10211 0.023518 -0.0044309 0 0
2.0859 -0.017005 -0.01195 0.00019311 -0.016565 0 -0.014251 -0.019386 -0.017192 -0.01869 -0.018973 -0.024291 0.091126 -0.0080561 -0.00040913 -0.020828 0.029781 0.0029518 -0.026009 0.091389 0.020464 0.041771 0.14881 0.057892 0.11757 -2.3718e-05 -0.00098052 0.0013022 -0.00062392 0.38386 0 0 -0.020947 0 -0.11143 0.01475 -0.0068538 0 0
2.0898 -0.016204 -0.011893 -0.00475 -0.01876 0 -0.01515 -0.014207 -0.01404 -0.013422 -0.017827 -0.013599 0.020888 -0.010574 -0.0023993 -0.015813 0.040812 0.0028105 -0.023796 0.087831 0.018422 0.035621 0.13862 0.042262 0.10844 -0.00019102 0.00033456 0.0010266 -0.0010084 0.30072 0 0 -0.012673 0 -0.12204 0.0065425 -0.002381 0 0
2.0938 -0.014762 -0.012135 -0.002888 -0.015865 0 -0.012966 -0.0098532 -0.012237 -0.0074817 -0.015751 -0.0049749 -0.058762 -0.017984 -0.00073397 -0.014755 0.057988 0.0026604 -0.022663 0.092347 0.017959 0.031466 0.1297 0.027041 0.097447 0.00024442 0.0013446 0.00065454 -0.0014472 0.22049 0 0 -0.0052181 0 -0.13288 -0.0022677 0.0068979 0 0
2.0977 -0.013062 -0.012208 0.0044965 -0.0092624 0 -0.0081519 -0.0058274 -0.0087396 -0.0021309 -0.0098067 0.0019505 -0.15139 -0.037034 0.0025226 -0.017865 0.074632 0.0016975 -0.023769 0.1027 0.016299 0.032291 0.11807 0.014084 0.085254 0.00069421 0.0010831 0.00037516 -0.0017805 0.13016 0 0 0.00075934 0 -0.14391 -0.016516 0.01474 0 0
2.1016 -0.011203 -0.011656 0.0099006 -0.0033362 0 -0.0039764 -0.0014175 -0.0029597 0.0017803 -0.0010686 0.0084483 -0.25449 -0.06504 0.0036443 -0.023107 0.083776 -0.00040127 -0.02578 0.11227 0.01224 0.036572 0.10344 0.0030846 0.072508 0.00049842 -0.00024496 0.00018461 -0.0017557 0.031776 0 0 0.005625 0 -0.15547 -0.037016 0.016509 0 0
2.1055 -0.0091207 -0.010438 0.005952 -0.002084 0 -0.0039235 0.0024989 0.0020826 0.0041263 0.0054339 0.014753 -0.35883 -0.099827 0.00087757 -0.030135 0.082399 -0.0028336 -0.027636 0.11868 0.0078578 0.0433 0.087097 -0.0071406 0.059342 -0.00040613 -0.0014858 -0.00010095 -0.0013323 -0.046742 0 0 0.0098352 0 -0.16708 -0.063112 0.011029 0 0
2.1094 -0.0069681 -0.0089302 -0.008646 -0.0058699 0 -0.0083884 0.0039283 0.0031884 0.0051611 0.0056436 0.019367 -0.45326 -0.13851 -0.0039779 -0.038632 0.068452 -0.0040203 -0.028242 0.12024 0.0061426 0.051367 0.070756 -0.016531 0.046005 -0.0013842 -0.0016292 -0.00061247 -0.00078065 -0.074956 0 0 0.013056 0 -0.17785 -0.093277 -0.0019174 0 0
2.1133 -0.0052861 -0.0076063 -0.028117 -0.011117 0 -0.013931 0.0020892 0.00080385 0.0049951 0.00094558 0.020066 -0.53147 -0.17538 -0.0072932 -0.048446 0.039305 -0.0028374 -0.025624 0.11549 0.0075661 0.059077 0.058343 -0.02284 0.033239 -0.0016637 -0.00069377 -0.0011987 -0.00041284 -0.051159 0 0 0.014123 0 -0.18503 -0.12335 -0.021223 0 0
2.1172 -0.0046751 -0.0067294 -0.043526 -0.013288 0 -0.016082 -0.0013524 -0.0015364 0.0034572 -0.0030994 0.015563 -0.59615 -0.20194 -0.006743 -0.058277 0.00026423 0.00032925 -0.018845 0.10777 0.0096435 0.064973 0.053606 -0.023007 0.02306 -0.0010221 0.00038903 -0.0014704 -0.00024642 -0.0036418 0 0 0.011871 0 -0.1845 -0.14509 -0.039719 0 0
2.1211 -0.0052179 -0.0062963 -0.048043 -0.010623 0 -0.013176 -0.0039178 -0.0015593 0.00042664 -0.0027079 0.0065264 -0.65766 -0.21651 -0.0029675 -0.066376 -0.041004 0.0037511 -0.0092776 0.10122 0.0099022 0.069407 0.05494 -0.015825 0.016605 4.0038e-05 0.00068592 -0.0011363 -1.5327e-05 0.040552 0 0 0.006167 0 -0.17626 -0.15597 -0.052151 0 0
2.125 -0.0062666 -0.0061449 -0.040152 -0.0054032 0 -0.0076121 -0.0050359 -0.0010423 -0.003763 2.6989e-05 -0.0046011 -0.72779 -0.21852 0.0013853 -0.071208 -0.079962 0.0057015 0.0020566 0.098216 0.0086872 0.072765 0.060506 -0.0034465 0.014644 0.00076325 6.1747e-05 -0.00032388 0.00045513 0.082336 0 0 -0.0016783 0 -0.16095 -0.15521 -0.055437 0 0
2.1289 -0.0069024 -0.0060445 -0.023778 -0.0017372 0 -0.0034367 -0.0065255 -0.0034567 -0.0082723 -0.00039746 -0.014682 -0.81274 -0.20845 0.003976 -0.071166 -0.11216 0.0057789 0.013901 0.10089 0.008521 0.075589 0.067691 0.0098149 0.017694 0.00077454 -0.00081523 0.00045757 0.00094739 0.1405 0 0 -0.0094613 0 -0.14008 -0.14317 -0.047068 0 0
2.1328 -0.0066892 -0.0057419 -0.0060318 -0.001947 0 -0.0027547 -0.010083 -0.0091946 -0.012109 -0.0064876 -0.021273 -0.91029 -0.18844 0.0043295 -0.062202 -0.1291 0.0049884 0.023624 0.11232 0.01082 0.078757 0.069615 0.020457 0.0261 0.00033027 -0.0011451 0.00072226 0.0010164 0.21744 0 0 -0.015268 0 -0.11947 -0.12333 -0.022595 0 0
2.1367 -0.0059928 -0.0050719 0.0064274 -0.0047714 0 -0.0043912 -0.014705 -0.014276 -0.014588 -0.014571 -0.023736 -1.0132 -0.16788 0.0036068 -0.047204 -0.13414 0.0045673 0.030644 0.12796 0.013855 0.082262 0.063789 0.027828 0.03525 -7.7035e-06 -0.00066617 0.00041254 0.00048673 0.28405 0 0 -0.018458 0 -0.10622 -0.10607 0.010282 0 0
2.1406 -0.0055427 -0.0041216 0.01108 -0.0067998 0 -0.0056897 -0.017248 -0.014432 -0.015575 -0.018457 -0.023487 -1.1152 -0.15021 0.0032239 -0.02876 -0.13009 0.0047618 0.035336 0.14503 0.014406 0.085672 0.050966 0.033412 0.042467 8.9611e-05 0.00022493 -8.8114e-05 -0.00026423 0.30522 0 0 -0.019751 0 -0.10277 -0.09546 0.04759 0 0
2.1445 -0.0056806 -0.0032496 0.011064 -0.0056019 0 -0.005194 -0.015706 -0.0099533 -0.015414 -0.01587 -0.022978 -1.2144 -0.13776 0.0036634 -0.0096515 -0.11987 0.0047569 0.038208 0.16113 0.011317 0.08855 0.032663 0.038272 0.045496 0.00046218 0.00088536 -0.00034202 -0.00058994 0.27791 0 0 -0.020358 0 -0.11032 -0.094116 0.085877 0 0
2.1484 -0.0060379 -0.0028209 0.012561 -0.0016912 0 -0.0034917 -0.011448 -0.0055167 -0.014633 -0.010511 -0.02382 -1.3106 -0.13266 0.0043013 0.0053828 -0.10786 0.0037154 0.040175 0.17304 0.006966 0.090136 0.01226 0.041326 0.04116 0.00067043 0.00093367 -0.00025716 -0.00017882 0.23583 0 0 -0.02085 0 -0.12936 -0.10436 0.12066 0 0
2.1523 -0.0059039 -0.0028319 0.019048 0.002201 0 -0.0018846 -0.0077811 -0.0050262 -0.0136 -0.0076116 -0.025318 -1.4017 -0.133 0.0040989 0.0093948 -0.10146 0.001737 0.042395 0.17855 0.0049501 0.089822 -0.0031197 0.040197 0.028219 0.00042084 0.00044735 -0.00011657 0.00062836 0.21247 0 0 -0.020663 0 -0.15349 -0.12196 0.1475 0 0
2.1563 -0.0048255 -0.0028136 0.027093 0.0035619 0 -0.00086745 -0.0064368 -0.0073695 -0.012285 -0.008185 -0.02481 -1.485 -0.13428 0.002474 0.0027562 -0.10278 -0.00028866 0.044425 0.17994 0.0064445 0.088105 -0.011872 0.033639 0.010661 -0.00019419 -0.00021643 -0.0002442 0.0011324 0.20366 0 0 -0.018597 0 -0.17507 -0.13922 0.16753 0 0
2.1602 -0.0028299 -0.0021801 0.028387 0.0019983 0 -0.00012252 -0.0059888 -0.0079746 -0.01026 -0.0084286 -0.019774 -1.5626 -0.1345 -0.00023567 -0.013755 -0.11252 -0.0016912 0.045269 0.17851 0.0090755 0.085073 -0.014468 0.022977 -0.0091038 -0.00081938 -0.00074632 -0.00067037 0.00089267 0.17291 0 0 -0.013867 0 -0.1907 -0.15231 0.18141 0 0
2.1641 -0.00019392 -0.0007284 0.017436 -0.0007746 0 0.00044883 -0.0039195 -0.0042274 -0.0070115 -0.0046336 -0.010066 -1.6445 -0.13202 -0.0028975 -0.038451 -0.13067 -0.0026922 0.043694 0.17573 0.0093815 0.080767 -0.012369 0.011109 -0.028465 -0.0011527 -0.0010673 -0.0011183 8.0853e-05 0.094112 0 0 -0.0068093 0 -0.19782 -0.1579 0.19013 0 0
2.168 0.0027886 0.0012002 -0.0018649 -0.0024114 0 0.00040205 0.00026034 0.0016652 -0.0024041 0.0023098 0.0016998 -1.7423 -0.12549 -0.0041654 -0.066768 -0.15668 -0.0039661 0.03619 0.17349 0.0061711 0.074278 -0.010865 0.00021268 -0.042625 -0.0011449 -0.0012799 -0.0012763 -0.00071876 -0.017132 0 0 0.0012796 0 -0.19433 -0.15144 0.19495 0 0
2.1719 0.0057178 0.0030526 -0.017805 -0.0014768 0 -0.00028357 0.0045447 0.0055887 0.0030582 0.0079884 0.011983 -1.8566 -0.11785 -0.0032433 -0.090464 -0.18471 -0.0056125 0.022733 0.17186 0.0013896 0.064779 -0.016086 -0.0094747 -0.050575 -0.00093763 -0.0014506 -0.0010526 -0.0010131 -0.11903 0 0 0.0089365 0 -0.18762 -0.13759 0.19883 0 0
2.1758 0.0079371 0.0045318 -0.020395 0.0019093 0 -0.00035079 0.0070017 0.0064669 0.0084651 0.0096206 0.018724 -1.9726 -0.11117 -0.00048296 -0.10637 -0.21196 -0.0067652 0.0049667 0.16969 -0.0020397 0.051787 -0.028872 -0.018794 -0.05341 -0.00066399 -0.0014721 -0.00058998 -0.00073556 -0.18674 0 0 0.015271 0 -0.18254 -0.12007 0.20277 0 0
2.1797 0.0087948 0.0057241 -0.010399 0.0063283 0 0.0019101 0.0080698 0.0071643 0.0131 0.0091029 0.022225 -2.0697 -0.10679 0.0025679 -0.11264 -0.2366 -0.0063584 -0.015331 0.16593 -0.0028515 0.035054 -0.04879 -0.02795 -0.052124 -0.00034227 -0.0011436 -0.00010462 -0.00018546 -0.23282 0 0 0.020139 0 -0.18224 -0.10134 0.20736 0 0
2.1836 0.0082746 0.0068171 0.0011105 0.009818 0 0.0066438 0.0097095 0.010363 0.016877 0.010444 0.024019 -2.1398 -0.10605 0.003908 -0.10773 -0.25685 -0.004258 -0.035289 0.159 -0.0019454 0.014422 -0.07392 -0.035911 -0.048145 5.1052e-05 -0.0004126 0.00024738 0.00026919 -0.28288 0 0 0.023785 0 -0.19 -0.083976 0.21302 0 0
2.1875 0.0072922 0.0078015 0.003026 0.010863 0 0.011521 0.012529 0.0147 0.02015 0.014779 0.025137 -2.1957 -0.10864 0.002394 -0.093511 -0.27175 -0.0015385 -0.048558 0.14734 -0.00078342 -0.008048 -0.096442 -0.041414 -0.043491 0.0004532 0.00046146 0.00038764 0.00043735 -0.33809 0 0 0.026372 0 -0.20594 -0.069392 0.21967 0 0
2.1914 0.0070959 0.0085266 -0.0051359 0.0093693 0 0.013422 0.014602 0.016181 0.023014 0.018908 0.025459 -2.2597 -0.11137 -0.0011899 -0.077357 -0.28378 0.00038688 -0.053855 0.13324 0.00014193 -0.028426 -0.11126 -0.044186 -0.038481 0.00070897 0.0010259 0.00030356 0.00036406 -0.37075 0 0 0.027742 0 -0.22307 -0.055668 0.22624 0 0
2.1953 0.0081536 0.009007 -0.012497 0.0070344 0 0.0114 0.013653 0.013318 0.024798 0.019024 0.024411 -2.3432 -0.11254 -0.0042899 -0.062596 -0.29374 0.00085794 -0.051057 0.11824 0.0011493 -0.04437 -0.11684 -0.044896 -0.032251 0.00070861 0.00098537 8.2912e-05 0.00025173 -0.35829 0 0 0.027487 0 -0.23742 -0.04182 0.23182 0 0
2.1992 0.0096416 0.0095407 -0.0069893 0.006476 0 0.0079258 0.010057 0.0095891 0.024395 0.015163 0.021853 -2.4362 -0.11061 -0.0042619 -0.052188 -0.30229 0.00021341 -0.040776 0.10399 0.0021481 -0.053811 -0.1127 -0.043962 -0.023709 0.00051218 0.00047565 -7.5025e-05 0.00032287 -0.31365 0 0 0.02524 0 -0.24526 -0.027063 0.23544 0 0
2.2031 0.010197 0.010413 0.013061 0.0093349 0 0.0069231 0.0069179 0.0097774 0.021277 0.011195 0.018154 -2.5195 -0.10324 -0.00056542 -0.050352 -0.3094 -0.00084492 -0.024928 0.093395 0.0021537 -0.053125 -0.099945 -0.040783 -0.0099268 0.00030577 -2.4858e-05 1.974e-05 0.00066201 -0.27433 0 0 0.021029 0 -0.2404 -0.011099 0.23467 0 0
2.207 0.0092914 0.011491 0.036728 0.014719 0 0.010306 0.0068979 0.014193 0.016303 0.010516 0.013712 -2.5845 -0.091311 0.0043644 -0.055835 -0.31396 -0.0018658 -0.0095982 0.087254 0.00021747 -0.044697 -0.086307 -0.034487 0.0096938 0.00022094 -0.00010558 0.00035341 0.001104 -0.26219 0 0 0.015514 0 -0.22391 0.0038909 0.22829 0 0
2.2109 0.0078442 0.012217 0.049432 0.019507 0 0.016286 0.0094328 0.017736 0.011421 0.012543 0.0088202 -2.6427 -0.076472 0.0066972 -0.065405 -0.31504 -0.0025699 0.0025334 0.084288 -0.0033827 -0.032524 -0.075692 -0.025512 0.033371 0.00020928 0.00021054 0.0006609 0.001292 -0.2616 0 0 0.0098851 0 -0.19988 0.016275 0.21693 0 0
2.2148 0.0073887 0.012101 0.044536 0.020625 0 0.020957 0.01158 0.015363 0.0083515 0.013918 0.0040986 -2.7127 -0.059602 0.0043245 -0.076814 -0.31183 -0.0024489 0.010368 0.083537 -0.0071619 -0.019354 -0.069726 -0.016231 0.059518 0.00011205 0.00049759 0.00064703 0.00094752 -0.2417 0 0 0.0053572 0 -0.17094 0.025142 0.2012 0 0
2.2188 0.0086167 0.01124 0.027418 0.017514 0 0.021482 0.011448 0.0079658 0.0073074 0.012646 0.00063978 -2.8001 -0.04158 -0.0010887 -0.087438 -0.30349 -0.00089926 0.013446 0.083759 -0.0096607 -0.0083085 -0.069207 -0.0096888 0.085969 -0.00014931 0.00033492 0.00029378 0.00016795 -0.19562 0 0 0.0024885 0 -0.1401 0.029792 0.18211 0 0
2.2227 0.010769 0.010307 0.0096006 0.012636 0 0.017966 0.010079 0.0018577 0.0069062 0.010131 -0.00074364 -2.8921 -0.02309 -0.0052097 -0.092583 -0.28908 0.0019842 0.013811 0.083228 -0.010512 -0.0042482 -0.071754 -0.0074234 0.10765 -0.00047366 -0.00029174 -8.5401e-05 -0.00055208 -0.14935 0 0 0.00086703 0 -0.1118 0.030782 0.16309 0 0
2.2266 0.012435 0.0099848 -0.00063664 0.0094523 0 0.012703 0.0096112 0.0022113 0.0054202 0.0089625 -0.00050779 -2.9707 -0.0047018 -0.0046948 -0.092435 -0.27243 0.0048872 0.01603 0.082099 -0.010286 -0.0051186 -0.072296 -0.0083411 0.12358 -0.0006834 -0.00097099 -0.0001537 -0.00067845 -0.1303 0 0 -0.00048567 0 -0.086987 0.031896 0.14769 0 0
2.2305 0.012846 0.01038 -0.0029436 0.009629 0 0.0080973 0.01015 0.0076982 0.0023424 0.0095532 -0.00021206 -3.0315 0.013003 -0.00023279 -0.087445 -0.25547 0.0059435 0.021783 0.081017 -0.0095506 -0.009091 -0.06942 -0.0096776 0.13376 -0.00071182 -0.0012291 7.4646e-05 -9.5485e-05 -0.13458 0 0 -0.0022016 0 -0.065777 0.034562 0.13739 0 0
2.2344 0.012306 0.010975 -0.0024694 0.01186 0 0.0053091 0.0094439 0.012221 -0.0010574 0.0099222 -0.00090852 -3.0866 0.029244 0.0039709 -0.078425 -0.2401 0.0042528 0.032131 0.080625 -0.0084103 -0.014084 -0.062535 -0.0092382 0.13867 -0.00065773 -0.00091949 0.00021322 0.0007722 -0.13395 0 0 -0.0038551 0 -0.048178 0.039733 0.13316 0 0
2.2383 0.011496 0.01111 -0.0043067 0.013218 0 0.0043713 0.0059702 0.011604 -0.0026431 0.0087348 -0.001649 -3.1514 0.041895 0.0040345 -0.066867 -0.2293 0.00079769 0.047656 0.081958 -0.0069507 -0.016431 -0.052493 -0.0070586 0.13937 -0.00064291 -0.00029187 -9.1086e-05 0.001319 -0.11443 0 0 -0.0040892 0 -0.034645 0.047861 0.13602 0 0
2.2422 0.010608 0.010504 -0.0099669 0.011679 0 0.0048827 0.0016517 0.0076845 -0.0010223 0.0075138 -5.9524e-06 -3.2279 0.0483 6.2425e-05 -0.056189 -0.22452 -0.0022721 0.064488 0.084321 -0.0057734 -0.013262 -0.044523 -0.0052297 0.13898 -0.0006411 0.00027249 -0.00072382 0.0012713 -0.098736 0 0 -0.0015712 0 -0.025116 0.055926 0.14255 0 0
2.2461 0.009351 0.0093693 -0.017427 0.0076294 0 0.0062979 0.00050962 0.0055449 0.0034278 0.0089623 0.005466 -3.3051 0.0486 -0.0039135 -0.0481 -0.22418 -0.0033937 0.078981 0.08568 -0.0056783 -0.0060109 -0.041305 -0.0061647 0.13884 -0.00048971 0.00056738 -0.0011146 0.00086883 -0.12255 0 0 0.0039091 0 -0.018769 0.061236 0.14872 0 0
2.25 0.0076926 0.0081572 -0.022911 0.0033395 0 0.0078681 0.0043334 0.0075498 0.0088359 0.013326 0.013204 -3.3712 0.043116 -0.0037641 -0.043453 -0.22722 -0.0027014 0.089147 0.084415 -0.0067538 0.0038179 -0.043602 -0.010726 0.13904 -8.8655e-05 0.00063648 -0.000735 0.00056837 -0.19028 0 0 0.011024 0 -0.015093 0.062365 0.15216 0 0
2.2539 0.0062631 0.0072572 -0.022619 0.001178 0 0.0088593 0.010256 0.011155 0.013082 0.017419 0.019373 -3.426 0.032695 0.00078444 -0.042796 -0.23231 -0.0014979 0.093367 0.078852 -0.0080594 0.014192 -0.051352 -0.017592 0.13928 0.00043411 0.00060955 0.00038046 0.00059904 -0.26276 0 0 0.017508 0 -0.013367 0.058262 0.15068 0 0
2.2578 0.0058074 0.0068913 -0.014393 0.0021251 0 0.0090857 0.013293 0.012568 0.015033 0.017868 0.020993 -3.4791 0.020326 0.0058923 -0.046713 -0.23676 -0.00081109 0.089876 0.06573 -0.0084978 0.02016 -0.061058 -0.024226 0.13724 0.00079095 0.00051501 0.0015967 0.00080581 -0.29404 0 0 0.021405 0 -0.011374 0.048429 0.14078 0 0
2.2617 0.0062917 0.0071128 0.00044169 0.0054416 0 0.0090562 0.011325 0.011391 0.014979 0.014904 0.018494 -3.5386 0.010881 0.0072331 -0.052013 -0.23875 -0.00061636 0.083798 0.048575 -0.0080032 0.020683 -0.066147 -0.028626 0.13187 0.00078446 0.00025857 0.002166 0.00087346 -0.27729 0 0 0.022135 0 -0.0068081 0.03782 0.12628 0 0
2.2656 0.0068025 0.0077643 0.016431 0.009295 0 0.0093427 0.0071059 0.010614 0.014143 0.012114 0.01513 -3.6033 0.0059282 0.0039026 -0.056991 -0.23781 -0.00038239 0.077832 0.030164 -0.0076355 0.016576 -0.064203 -0.030483 0.12327 0.00048282 -0.00023696 0.0017954 0.00063281 -0.2484 0 0 0.020692 0 0.00078422 0.028879 0.10973 0 0
2.2695 0.0064876 0.0084442 0.026454 0.011726 0 0.0098197 0.0051315 0.012306 0.01373 0.012266 0.01381 -3.6659 0.0062253 -0.0011141 -0.060152 -0.23367 -3.6012e-05 0.074161 0.013186 -0.0083418 0.0091276 -0.053914 -0.030873 0.11191 0.00014154 -0.00088467 0.00081244 0.0001409 -0.24343 0 0 0.01879 0 0.011286 0.023482 0.093484 0 0
2.2734 0.0055266 0.0086617 0.026653 0.01157 0 0.0097694 0.0068859 0.014594 0.014142 0.01406 0.014519 -3.7214 0.011898 -0.0040541 -0.059351 -0.22608 -5.425e-05 0.075482 0.0018739 -0.0097355 0.00098263 -0.034547 -0.030838 0.099071 -3.5445e-05 -0.0014203 -0.00014411 -0.00045159 -0.25886 0 0 0.017544 0 0.023683 0.023841 0.080994 0 0
2.2773 0.0050017 0.0081727 0.01988 0.0090921 0 0.0088515 0.0096685 0.013796 0.014788 0.013717 0.014828 -3.7696 0.01889 -0.003716 -0.053068 -0.21576 -0.00059439 0.082294 6.056e-05 -0.010356 -0.0026895 -0.010934 -0.030185 0.088481 -4.1388e-05 -0.0015441 -0.00057885 -0.0010033 -0.2588 0 0 0.016614 0 0.033767 0.02975 0.075416 0 0
2.2813 0.0057595 0.0072039 0.013794 0.0059783 0 0.0077587 0.0099919 0.0090855 0.014537 0.0096069 0.012699 -3.8121 0.023206 -0.0018257 -0.043022 -0.20422 -0.00087417 0.091398 0.0050888 -0.009256 -0.0006655 0.011387 -0.027724 0.082035 9.6451e-06 -0.0011272 -0.00038364 -0.0013416 -0.21872 0 0 0.014559 0 0.039221 0.038192 0.075069 0 0
2.2852 0.0075041 0.0062907 0.014279 0.0043553 0 0.007577 0.0074455 0.0039039 0.012526 0.0044107 0.008563 -3.8501 0.023199 -0.0006057 -0.030272 -0.19218 0.00019104 0.10092 0.015058 -0.0072201 0.0071518 0.03038 -0.022757 0.080596 5.4208e-05 -0.00034458 0.00021194 -0.0012404 -0.15429 0 0 0.010188 0 0.039294 0.047946 0.07876 0 0
2.2891 0.0091036 0.0058345 0.019774 0.0052517 0 0.0083947 0.0047188 0.0022367 0.0088156 0.0021523 0.004639 -3.8865 0.017826 -0.00052693 -0.016096 -0.18036 0.0026144 0.10895 0.02762 -0.0062021 0.02023 0.044758 -0.016322 0.08462 0.00013218 0.0003769 0.00083083 -0.00059319 -0.10295 0 0 0.0038474 0 0.033883 0.057964 0.084966 0 0
2.293 0.009718 0.0058028 0.022084 0.0076593 0 0.0087782 0.0041514 0.0041181 0.0044167 0.0034997 0.0025283 -3.929 0.0072654 -0.00053927 -0.0030048 -0.17023 0.0048022 0.11246 0.038433 -0.0074694 0.036445 0.055164 -0.010763 0.094465 0.00027786 0.00060486 0.0011308 0.00033775 -0.08216 0 0 -0.0024887 0 0.024686 0.067956 0.090918 0 0
2.2969 0.0094721 0.005861 0.013577 0.0091929 0 0.0069575 0.0050839 0.0056754 0.00067566 0.0049091 0.0018168 -3.9861 -0.0026837 1.351e-05 0.0071313 -0.16241 0.0047036 0.11215 0.045409 -0.010341 0.050915 0.067249 -0.0078563 0.10628 0.00041606 0.00020199 0.000948 0.00094486 -0.073451 0 0 -0.0065148 0 0.01754 0.079071 0.094634 0 0
2.3008 0.009008 0.0057621 -0.0053957 0.008024 0 0.0026738 0.004988 0.003642 -0.0015377 0.0027507 0.00099511 -4.0573 -0.0086908 0.00041725 0.013994 -0.15686 0.0016982 0.10942 0.04947 -0.012786 0.061714 0.083492 -0.0073023 0.11788 0.00041871 -0.00054893 0.00039375 0.00070966 -0.049185 0 0 -0.0072029 0 0.014873 0.091794 0.096253 0 0
2.3047 0.0085872 0.0055581 -0.02564 0.0044838 0 -0.0022093 0.0027041 -0.0009654 -0.002206 -0.0023035 -0.00065456 -4.1299 -0.0085599 -0.00025864 0.017432 -0.15334 -0.0026108 0.10528 0.051776 -0.01321 0.067679 0.10495 -0.0071589 0.12769 0.00026309 -0.0011338 -0.00017273 -0.00029073 -0.008248 0 0 -0.0053669 0 0.017842 0.10607 0.096176 0 0
2.3086 0.007881 0.0054458 -0.035807 0.00086844 0 -0.0050209 -0.00022384 -0.0041633 -0.0018652 -0.0057558 -0.0024286 -4.1868 -2.872e-05 -0.0014925 0.017368 -0.15134 -0.0055248 0.10095 0.054365 -0.011628 0.067783 0.13183 -0.0058058 0.13389 8.6183e-05 -0.0011924 -0.00035788 -0.0013397 0.021792 0 0 -0.0027835 0 0.026955 0.12124 0.095286 0 0
2.3125 0.0066532 0.0055076 -0.030922 -0.00041772 0 -0.0042663 -0.0015458 -0.0035009 -0.00099191 -0.0041626 -0.0033109 -4.222 0.016398 -0.0014843 0.014197 -0.14866 -0.005289 0.097236 0.060334 -0.00923 0.062451 0.15873 -0.0033879 0.13462 4.3863e-05 -0.00078401 -2.5996e-05 -0.0016425 0.016801 0 0 -0.00078204 0 0.038181 0.13345 0.095401 0 0
2.3164 0.0053893 0.0057007 -0.015544 0.0012769 0 -0.00047158 -0.00095359 -0.00036622 0.00032832 0.0011168 -0.0031917 -4.2459 0.034677 0.00072394 0.0094048 -0.14336 -0.0022718 0.0932 0.068585 -0.0070996 0.054947 0.17932 -0.0012706 0.13138 0.00012869 -0.00029343 0.00057866 -0.0010126 -0.01731 0 0 0.00044494 0 0.045795 0.14013 0.096728 0 0
2.3203 0.0049713 0.0060807 0.00071227 0.0045752 0 0.0045806 -8.6798e-05 0.0023126 0.0022234 0.0055183 -0.0026193 -4.2754 0.05188 0.0036312 0.0034001 -0.13444 0.0015386 0.08799 0.07745 -0.0055368 0.046465 0.19059 -0.00029802 0.12469 0.00017287 -6.5455e-05 0.001024 -2.636e-05 -0.054693 0 0 0.0014601 0 0.047359 0.14012 0.098804 0 0
2.3242 0.0057024 0.0068827 0.010947 0.0074186 0 0.0091282 -6.0111e-05 0.0037525 0.0046788 0.0063012 -0.0015335 -4.3184 0.065392 0.0043366 -0.0034227 -0.12115 0.0040281 0.080802 0.084924 -0.0044694 0.038051 0.1904 -2.61e-05 0.1152 5.5721e-05 -0.0001163 0.0010457 0.00051464 -0.082165 0 0 0.0028647 0 0.04124 0.13294 0.10093 0 0
2.3281 0.0068658 0.008235 0.015319 0.0086571 0 0.012055 0.00021475 0.0057652 0.0074607 0.0052758 0.0011479 -4.3688 0.071676 0.0014732 -0.01055 -0.10255 0.0041816 0.070375 0.08651 -0.0041029 0.030778 0.17653 0.00010073 0.10352 -0.00011767 -0.00018874 0.00073995 0.00029149 -0.11345 0 0 0.0050433 0 0.026507 0.1188 0.10118 0 0
2.332 0.0074479 0.0097905 0.018876 0.0085648 0 0.012882 0.002713 0.0096851 0.010345 0.0063147 0.0062274 -4.416 0.072463 -0.0030844 -0.016804 -0.081458 0.0024017 0.058179 0.08093 -0.0048247 0.024698 0.15668 -0.00083975 0.091293 -9.1056e-05 -6.3565e-05 0.00041994 -0.00032589 -0.1679 0 0 0.0082888 0 0.0099733 0.10371 0.09812 0 0
2.3359 0.007283 0.010805 0.025582 0.008202 0 0.011861 0.0076155 0.013982 0.013247 0.010733 0.012624 -4.4567 0.070645 -0.0057379 -0.021296 -0.060612 0.00010045 0.046298 0.070736 -0.0064883 0.019597 0.13709 -0.0049178 0.079448 0.000272 0.00021492 0.00030405 -0.00071543 -0.24066 0 0 0.012641 0 -0.0033511 0.091455 0.092065 0 0
2.3398 0.0073201 0.010766 0.034173 0.008516 0 0.010252 0.012667 0.015806 0.015991 0.015843 0.017598 -4.4956 0.067929 -0.0044913 -0.023298 -0.041953 -0.0010554 0.036317 0.05838 -0.0081039 0.015529 0.12141 -0.012899 0.068603 0.00081312 0.00042286 0.00035279 -0.00058847 -0.30171 0 0 0.017305 0 -0.010607 0.083985 0.083462 0 0
2.3438 0.0086635 0.0099992 0.039231 0.009905 0 0.0099687 0.015487 0.014598 0.018003 0.018087 0.019031 -4.5358 0.06605 -0.00070007 -0.022007 -0.027615 -4.0694e-05 0.030052 0.047271 -0.0085219 0.012673 0.11306 -0.022269 0.059378 0.0012018 0.00042085 0.00038571 -0.00014836 -0.32632 0 0 0.020489 0 -0.0093161 0.082804 0.073105 0 0
2.3477 0.01142 0.0095767 0.036109 0.012193 0 0.012162 0.016101 0.013082 0.018518 0.016898 0.017529 -4.5719 0.065901 0.0024746 -0.016379 -0.021245 0.0027895 0.030286 0.044728 -0.00747 0.012297 0.11444 -0.028436 0.052753 0.0012319 0.00028128 0.00030191 0.00024454 -0.32131 0 0 0.020436 0 0.00065242 0.086863 0.062999 0 0
2.3516 0.014591 0.010467 0.025183 0.014681 0 0.015863 0.01664 0.01415 0.017325 0.014942 0.015979 -4.5976 0.065265 0.0031621 -0.0091041 -0.020519 0.0057066 0.034235 0.050005 -0.0058034 0.014441 0.11903 -0.028601 0.047667 0.00097754 0.00014794 0.000152 0.00045949 -0.31658 0 0 0.017117 0 0.01102 0.089724 0.054262 0 0
2.3555 0.01705 0.012695 0.011872 0.016332 0 0.01841 0.018611 0.017328 0.015331 0.014874 0.016798 -4.6169 0.062632 0.0022149 -0.0018969 -0.024475 0.0067084 0.040182 0.061197 -0.0046806 0.019264 0.12376 -0.024611 0.043538 0.00065613 2.7394e-05 2.3789e-05 0.00061939 -0.33237 0 0 0.012852 0 0.017735 0.088344 0.046793 0 0
2.3594 0.018464 0.015321 0.0026609 0.01639 0 0.017842 0.021066 0.019262 0.014113 0.016647 0.019585 -4.6443 0.056717 0.0017694 0.0034815 -0.032045 0.0050795 0.046311 0.075622 -0.0045726 0.026747 0.12596 -0.021639 0.03975 0.00038091 -0.00020773 -7.0673e-05 0.00081647 -0.36025 0 0 0.010799 0 0.017447 0.080344 0.040202 0 0
2.3633 0.01921 0.017249 0.00059491 0.015203 0 0.015067 0.02184 0.017837 0.014617 0.018307 0.021635 -4.6898 0.045712 0.0028319 0.0038378 -0.042032 0.0020311 0.049613 0.087477 -0.0051344 0.036824 0.12254 -0.023604 0.035349 9.6834e-05 -0.00059271 -0.00015559 0.00091757 -0.37796 0 0 0.012356 0 0.0059428 0.06295 0.033201 0 0
2.3672 0.019577 0.018074 0.0038464 0.014354 0 0.013349 0.020265 0.014949 0.016199 0.018799 0.020753 -4.7446 0.030958 0.0045432 -0.0024601 -0.052786 -0.00035433 0.048104 0.089617 -0.005899 0.047786 0.11479 -0.029711 0.029823 -0.00024085 -0.00090708 -0.00018027 0.00070544 -0.37754 0 0 0.015937 0 -0.013415 0.039914 0.02384 0 0
2.3711 0.019348 0.018189 0.0081732 0.015508 0 0.015159 0.017981 0.014429 0.017124 0.019073 0.01749 -4.7855 0.015169 0.0055783 -0.013495 -0.06371 -0.0010066 0.043015 0.082216 -0.0068172 0.058041 0.10612 -0.035524 0.023831 -0.00049274 -0.00081849 -3.1962e-05 0.00017877 -0.3723 0 0 0.018462 0 -0.033977 0.016942 0.012175 0 0
2.375 0.018277 0.018159 0.010845 0.018714 0 0.019468 0.016897 0.017445 0.016243 0.020308 0.014544 -4.7978 -0.00015672 0.0057037 -0.027711 -0.074527 -0.00073649 0.035421 0.066493 -0.0079802 0.066565 0.09842 -0.037403 0.018071 -0.00042113 -0.00023036 0.0002945 -0.00035562 -0.3764 0 0 0.018209 0 -0.051691 -0.0025142 -0.0012326 0 0
2.3789 0.016725 0.0181 0.012622 0.021888 0 0.02243 0.016914 0.020916 0.014268 0.021858 0.014099 -4.7915 -0.013611 0.005628 -0.043099 -0.084991 -0.0012089 0.026753 0.044834 -0.0090095 0.07239 0.093416 -0.035806 0.013405 2.2975e-05 0.00053288 0.00057763 -0.00052153 -0.38496 0 0 0.016247 0 -0.062626 -0.015185 -0.015401 0 0
2.3828 0.015511 0.01768 0.016295 0.022374 0 0.021065 0.016287 0.020994 0.013243 0.021797 0.015905 -4.7928 -0.023702 0.0055852 -0.054776 -0.093749 -0.003146 0.020134 0.024687 -0.0091076 0.073351 0.092479 -0.034279 0.012129 0.00054283 0.00093201 0.00050423 -0.00019859 -0.38066 0 0 0.015106 0 -0.060983 -0.015993 -0.02658 0 0
2.3867 0.014997 0.016616 0.023351 0.019381 0 0.016274 0.014174 0.017533 0.014604 0.019434 0.017955 -4.8166 -0.032529 0.0046935 -0.060848 -0.099551 -0.0057224 0.016526 0.012353 -0.0079453 0.070846 0.092294 -0.035525 0.013889 0.00069738 0.00064282 -2.033e-05 0.00038677 -0.35817 0 0 0.016182 0 -0.052903 -0.010371 -0.032523 0 0
2.3906 0.014526 0.015029 0.031929 0.014916 0 0.012021 0.012073 0.014186 0.017698 0.016474 0.018773 -4.8502 -0.041167 0.0020985 -0.061272 -0.1014 -0.0077301 0.015619 0.0091265 -0.0063801 0.065734 0.091187 -0.038784 0.018054 0.00030146 -0.00018688 -0.00070682 0.00086208 -0.33421 0 0 0.018586 0 -0.042448 -0.0015818 -0.032638 0 0
2.3945 0.013031 0.013294 0.03793 0.012046 0 0.011416 0.01217 0.013926 0.020278 0.015098 0.018781 -4.8653 -0.050308 -0.0014431 -0.056487 -0.098574 -0.0090188 0.016859 0.015172 -0.0059734 0.058962 0.088072 -0.041003 0.023845 -0.00038118 -0.0010723 -0.0010777 0.0009816 -0.32842 0 0 0.020387 0 -0.03322 0.0074935 -0.026918 0 0
2.3984 0.01028 0.011626 0.03827 0.012027 0 0.013711 0.014471 0.015367 0.0205 0.015206 0.019395 -4.8502 -0.060321 -0.0036541 -0.047632 -0.089962 -0.0104 0.019086 0.029407 -0.0075784 0.052035 0.082208 -0.040105 0.029892 -0.00087056 -0.0015628 -0.00087034 0.00074493 -0.33706 0 0 0.020603 0 -0.030118 0.013096 -0.015925 0 0
2.4023 0.0073615 0.0099463 0.033346 0.013165 0 0.015252 0.016302 0.014421 0.018439 0.01435 0.021013 -4.8245 -0.069198 -0.0027682 -0.038506 -0.077041 -0.012115 0.020173 0.04535 -0.010447 0.047703 0.076396 -0.036709 0.034065 -0.000909 -0.0015153 -0.00025994 0.00033433 -0.33264 0 0 0.019671 0 -0.035474 0.013075 -0.0039808 0 0
2.4063 0.0057355 0.0081566 0.026493 0.01265 0 0.013302 0.015043 0.0094343 0.015615 0.010718 0.022152 -4.8224 -0.074835 0.00056796 -0.031491 -0.063601 -0.01285 0.019731 0.058293 -0.012891 0.046895 0.073949 -0.032777 0.03633 -0.00066479 -0.0010937 0.00031674 -1.5807e-05 -0.29238 0 0 0.018161 0 -0.04499 0.0099809 0.005077 0 0
2.4102 0.0057781 0.0064166 0.020996 0.0095416 0 0.0086818 0.011041 0.0036078 0.013163 0.0056263 0.020632 -4.8571 -0.07603 0.0036602 -0.027413 -0.051943 -0.010815 0.017973 0.066706 -0.01388 0.050072 0.076599 -0.029191 0.037184 -0.00050148 -0.00058975 0.00055673 -0.00013634 -0.22333 0 0 0.015605 0 -0.055782 0.0055292 0.009427 0 0
2.4141 0.0063691 0.0050329 0.017355 0.0057884 0 0.0045887 0.0072755 0.0015565 0.01067 0.0023503 0.015576 -4.9055 -0.071928 0.0041633 -0.026703 -0.044311 -0.0058699 0.015379 0.069834 -0.013852 0.057405 0.085605 -0.025088 0.037446 -0.0005653 -0.0002497 0.00051785 -1.6636e-05 -0.15471 0 0 0.011051 0 -0.064758 0.0015789 0.0077205 0 0
2.418 0.0059956 0.0040648 0.013217 0.0041009 0 0.0030445 0.00603 0.0038225 0.0068976 0.0024191 0.008266 -4.9285 -0.061947 0.0021011 -0.029359 -0.044785 -0.00019876 0.013497 0.068398 -0.013845 0.068927 0.10175 -0.019377 0.039681 -0.0006288 -0.00018239 0.00048553 0.00016481 -0.10577 0 0 0.0046965 0 -0.066666 0.0010372 -0.0014544 0 0
2.4219 0.0042218 0.0031537 0.0059084 0.0048665 0 0.0028439 0.0063669 0.0058185 0.0015163 0.0036984 0.0011592 -4.9076 -0.050878 -0.00045444 -0.03296 -0.051322 0.0035645 0.01355 0.066973 -0.013927 0.081468 0.11916 -0.012259 0.045671 -0.00035342 -0.00032407 0.00065742 0.00015579 -0.066305 0 0 -0.0015608 0 -0.062554 0.0033392 -0.013398 0 0
2.4258 0.0020019 0.001854 -0.004798 0.0054386 0 0.0010895 0.0052643 0.0027258 -0.0041649 0.0026706 -0.0039147 -4.8624 -0.041701 -0.0015034 -0.036545 -0.061221 0.004853 0.015556 0.067109 -0.012775 0.093188 0.1343 -0.0048898 0.055443 0.00030854 -0.00046183 0.00097459 -0.00012539 -0.011994 0 0 -0.0056143 0 -0.055012 0.0070673 -0.025038 0 0
2.4297 0.00057683 0.0001426 -0.016062 0.0027996 0 -0.0034564 0.0010841 -0.0050478 -0.0083383 -0.0015934 -0.0068646 -4.8316 -0.036473 -0.00075617 -0.03961 -0.072129 0.0054285 0.01933 0.069401 -0.0090709 0.10276 0.14479 0.0021365 0.068676 0.00099756 -0.00036644 0.001231 -0.00043123 0.064026 0 0 -0.0071768 0 -0.046223 0.011091 -0.034154 0 0
2.4336 0.00017955 -0.0014749 -0.023838 -0.002972 0 -0.0087819 -0.0045759 -0.012042 -0.010459 -0.0063537 -0.0090926 -4.8369 -0.03745 0.00065981 -0.041861 -0.08075 0.006911 0.024382 0.073762 -0.0033587 0.10864 0.14818 0.0092859 0.084517 0.0012445 -1.0563e-06 0.001295 -0.00034716 0.14041 0 0 -0.0080369 0 -0.039157 0.013952 -0.038166 0 0
2.4375 -0.0001212 -0.0024397 -0.02541 -0.0080815 0 -0.011388 -0.0086012 -0.013434 -0.011636 -0.0082791 -0.01232 -4.8665 -0.044853 0.0016309 -0.0436 -0.082327 0.0083538 0.029304 0.07781 0.0016994 0.10992 0.14473 0.016808 0.099895 0.00088693 0.00037691 0.0012 0.0002862 0.18954 0 0 -0.010129 0 -0.036956 0.014647 -0.035456 0 0
2.4414 -0.0014042 -0.0027329 -0.020614 -0.0082447 0 -0.0095467 -0.0095076 -0.0099373 -0.013167 -0.0071011 -0.017295 -4.8905 -0.054075 0.0018229 -0.045128 -0.077924 0.0068876 0.033367 0.080112 0.0032031 0.10906 0.1397 0.023389 0.1126 0.00019485 0.00038758 0.001046 0.0010986 0.20568 0 0 -0.013436 0 -0.037753 0.014582 -0.029478 0 0
2.4453 -0.0038727 -0.0029675 -0.011349 -0.0029078 0 -0.0048917 -0.0084771 -0.0066081 -0.014831 -0.0056218 -0.023007 -4.8903 -0.062752 0.0011961 -0.046177 -0.068646 0.0010849 0.036524 0.080844 0.00042616 0.10743 0.13552 0.026759 0.12182 -0.00039928 -0.00011601 0.00086497 0.0014282 0.20662 0 0 -0.01593 0 -0.04006 0.014639 -0.022145 0 0
2.4492 -0.0068377 -0.0038722 -0.00050276 0.0036046 0 -0.001041 -0.0074886 -0.0071639 -0.014905 -0.0061978 -0.026819 -4.8733 -0.068726 -0.00058465 -0.046337 -0.056052 -0.0066155 0.038893 0.080672 -0.0044708 0.10648 0.13417 0.025913 0.12711 -0.00067578 -0.00084437 0.00060789 0.00093591 0.20884 0 0 -0.01549 0 -0.042277 0.015616 -0.015384 0 0
2.4531 -0.009531 -0.005681 0.0086883 0.0053771 0 -0.00076461 -0.0071282 -0.010271 -0.012033 -0.0079785 -0.025755 -4.8603 -0.069079 -0.0036659 -0.044143 -0.043371 -0.011425 0.041052 0.082378 -0.0081002 0.10858 0.13746 0.022424 0.12818 -0.00073241 -0.0012716 0.00024929 -7.4839e-06 0.20758 0 0 -0.011725 0 -0.041903 0.018347 -0.01218 0 0
2.457 -0.011744 -0.0080087 0.013122 -0.00012155 0 -0.0041738 -0.0066607 -0.01166 -0.0070197 -0.0081977 -0.018559 -4.863 -0.065425 -0.0069451 -0.03886 -0.034351 -0.010466 0.043785 0.088931 -0.0084083 0.11407 0.14207 0.01917 0.12734 -0.00074762 -0.0010971 -0.00012585 -0.00062123 0.18647 0 0 -0.0060499 0 -0.039154 0.021391 -0.012756 0 0
2.4609 -0.013668 -0.01027 0.011025 -0.0097578 0 -0.0090691 -0.0058387 -0.0092105 -0.0025998 -0.0058935 -0.0072567 -4.8753 -0.060421 -0.0081075 -0.031079 -0.029641 -0.0054212 0.047013 0.1 -0.0059738 0.12166 0.14485 0.01774 0.1259 -0.00069844 -0.00052637 -0.00035285 -0.00047048 0.14465 0 0 -0.00046158 0 -0.035878 0.02318 -0.015455 0 0
2.4648 -0.015295 -0.012159 0.0035843 -0.017195 0 -0.012706 -0.0057474 -0.0051194 -0.0012972 -0.0034689 0.0032947 -4.8847 -0.055816 -0.0054232 -0.021484 -0.029377 -0.00073829 0.050445 0.11456 -0.0031582 0.13017 0.14393 0.017406 0.12437 -0.00037288 -7.4485e-05 -0.0003062 8.9847e-05 0.10757 0 0 0.0033774 0 -0.033501 0.022689 -0.018926 0 0
2.4688 -0.016189 -0.013715 -0.0048037 -0.017995 0 -0.01353 -0.0074119 -0.0030744 -0.0034183 -0.0040899 0.0081436 -4.8877 -0.053509 0.00023768 -0.011152 -0.03327 0.0007025 0.053543 0.13061 -0.0020836 0.13804 0.13763 0.016771 0.12297 0.00031277 -7.4751e-05 -1.3997e-06 0.00028802 0.10608 0 0 0.0041682 0 -0.033729 0.018901 -0.021426 0 0
2.4727 -0.015877 -0.014994 -0.0091585 -0.013043 0 -0.011943 -0.0099955 -0.0041745 -0.0070673 -0.0079489 0.0055368 -4.8931 -0.055275 0.0054742 -0.0030406 -0.039936 -0.00011328 0.054704 0.14173 -0.0031674 0.14192 0.12632 0.016009 0.12075 0.0010439 -0.00038124 0.00039477 -0.00022472 0.14603 0 0 0.0010449 0 -0.038387 0.011635 -0.019941 0 0
2.4766 -0.014373 -0.015774 -0.0081498 -0.0075096 0 -0.0098739 -0.011168 -0.0063532 -0.010015 -0.011869 -0.0018949 -4.9103 -0.058583 0.0069388 0.001781 -0.04666 -0.00030776 0.053841 0.14542 -0.0051705 0.14185 0.11581 0.016913 0.11701 0.0012403 -0.00055394 0.00064854 -0.00096 0.20199 0 0 -0.0055777 0 -0.044593 0.0043328 -0.015247 0 0
2.4805 -0.012235 -0.015638 -0.0061074 -0.0064006 0 -0.0094059 -0.0095887 -0.0074972 -0.011526 -0.012808 -0.0092588 -4.9367 -0.061939 0.0041836 0.003204 -0.052576 0.0011896 0.051154 0.14147 -0.0063978 0.13827 0.10909 0.020581 0.11166 0.00055385 -0.0003177 0.00059494 -0.0010876 0.24231 0 0 -0.013304 0 -0.050397 -0.001053 -0.008178 0 0
2.4844 -0.010144 -0.01437 -0.0098814 -0.010498 0 -0.011136 -0.0066727 -0.0080848 -0.012524 -0.011178 -0.013209 -4.9597 -0.063997 -1.6395e-05 0.0014805 -0.056986 0.0025483 0.047048 0.13063 -0.0059811 0.13195 0.10854 0.025534 0.10485 -0.00071813 0.0001759 0.00025894 -0.00034922 0.2579 0 0 -0.018792 0 -0.053932 -0.0028033 0.0002283 0 0
2.4883 -0.0084842 -0.012241 -0.022222 -0.015964 0 -0.01344 -0.0054196 -0.010127 -0.014238 -0.010113 -0.014222 -4.9687 -0.062984 -0.0022711 -0.0025148 -0.058997 0.0016858 0.042491 0.11545 -0.0043874 0.12461 0.11702 0.028735 0.097351 -0.0017512 0.00051875 -0.00012006 0.00059356 0.26485 0 0 -0.020322 0 -0.052229 0.0016484 0.0080668 0 0
2.4922 -0.0073077 -0.0099172 -0.03754 -0.017737 0 -0.013572 -0.0074316 -0.013978 -0.016846 -0.011592 -0.015418 -4.9658 -0.059576 -0.0016017 -0.0062091 -0.058464 -0.00067389 0.039262 0.10289 -0.0029558 0.11952 0.13072 0.02861 0.091205 -0.0018213 0.00043088 -0.00021674 0.00079463 0.28121 0 0 -0.01942 0 -0.045269 0.011322 0.013336 0 0
2.4961 -0.0065608 -0.008052 -0.044942 -0.013751 0 -0.010092 -0.011368 -0.017183 -0.019278 -0.014057 -0.01913 -4.9635 -0.055842 2.4129e-05 -0.008581 -0.055823 -0.0013916 0.037868 0.095648 -0.0028577 0.11782 0.14377 0.026682 0.087071 -0.0009146 -3.4095e-05 0.00014609 6.8096e-06 0.30527 0 0 -0.019338 0 -0.035822 0.022942 0.016111 0 0
2.5 -0.0062204 -0.0069014 -0.037094 -0.0065294 0 -0.0046109 -0.014426 -0.016929 -0.020077 -0.014325 -0.024455 -4.9739 -0.053083 7.2903e-06 -0.0094745 -0.05124 0.0014629 0.038444 0.094367 -0.004182 0.11996 0.15247 0.025884 0.084973 0.00024805 -0.00060833 0.00082503 -0.0010265 0.31799 0 0 -0.021452 0 -0.025749 0.034315 0.016603 0 0
2.5039 -0.006234 -0.0062535 -0.017285 -0.0010024 0 -0.00090308 -0.015021 -0.013173 -0.018362 -0.011482 -0.027959 -4.9982 -0.052572 -0.0021981 -0.0090898 -0.044962 0.0059416 0.040905 0.098745 -0.0058068 0.126 0.15326 0.027334 0.084581 0.00082377 -0.0010522 0.0014128 -0.0013015 0.30333 0 0 -0.023388 0 -0.017073 0.043114 0.015261 0 0
2.5078 -0.0064579 -0.005693 0.0023757 -0.00051259 0 -0.0017273 -0.013728 -0.0087238 -0.014245 -0.0080359 -0.026752 -5.0292 -0.056033 -0.0047245 -0.0091426 -0.037768 0.0078411 0.04473 0.10516 -0.0062393 0.13512 0.14048 0.029164 0.083749 0.00055424 -0.0012586 0.0015189 -0.00055741 0.26267 0 0 -0.021263 0 -0.013167 0.044719 0.012789 0 0
2.5117 -0.0067477 -0.004979 0.010961 -0.004344 0 -0.0061322 -0.011846 -0.0062439 -0.0087451 -0.0069331 -0.020939 -5.0591 -0.061361 -0.0054216 -0.011305 -0.031649 0.0051018 0.048522 0.10786 -0.0048472 0.14366 0.12066 0.028638 0.080064 -7.7241e-05 -0.0011938 0.0010588 0.00048831 0.21001 0 0 -0.014053 0 -0.012578 0.040466 0.0099867 0 0
2.5156 -0.0070766 -0.0042459 0.0081738 -0.0086652 0 -0.0099636 -0.0097401 -0.0057521 -0.0034073 -0.0079945 -0.013313 -5.0868 -0.067455 -0.0040944 -0.015902 -0.02771 0.00013564 0.051963 0.10535 -0.002447 0.14988 0.097743 0.025074 0.072771 -0.00036294 -0.00084824 0.00031189 0.00089748 0.15767 0 0 -0.0053144 0 -0.014018 0.031416 0.0066942 0 0
2.5195 -0.0074663 -0.0038678 0.0042049 -0.0098566 0 -0.0094078 -0.0069828 -0.0053764 0.00034684 -0.0080767 -0.0068007 -5.1162 -0.073487 -0.0025139 -0.022882 -0.026807 -0.002639 0.054912 0.097158 -0.00064241 0.1524 0.07532 0.020254 0.061631 -4.6023e-05 -0.00029879 -0.00029516 0.00045019 0.10936 0 0 -1.8033e-05 0 -0.01631 0.018723 0.0026941 0 0
2.5234 -0.0077657 -0.0040806 0.0096342 -0.007296 0 -0.004379 -0.0037018 -0.0040679 0.0020675 -0.0048502 -0.0022172 -5.1501 -0.078718 -0.0023272 -0.031632 -0.030095 -0.0014587 0.057461 0.084023 -0.00044149 0.14933 0.058347 0.016026 0.046934 0.00049349 0.00022851 -0.00047884 -0.00020545 0.064315 0 0 0.00045189 0 -0.017929 0.0039944 -0.0025577 0 0
2.5273 -0.0075717 -0.0046705 0.024654 -0.0033573 0 0.001444 -0.00097196 -0.0027417 0.0027344 0.00025852 0.0017072 -5.1849 -0.08394 -0.0031995 -0.039602 -0.036737 0.0010518 0.060209 0.071522 -0.0014556 0.14081 0.049899 0.012116 0.032138 0.00068281 0.00044835 -0.00022882 -0.00029738 0.022507 0 0 -0.00026629 0 -0.018514 -0.010157 -0.009017 0 0
2.5313 -0.00647 -0.0050278 0.038029 -0.00093563 0 0.0039411 0.00048551 -0.0025526 0.0041076 0.003499 0.006385 -5.2142 -0.090384 -0.0031991 -0.045319 -0.043978 0.00099936 0.063286 0.063287 -0.0024976 0.12989 0.046739 0.0067754 0.020274 0.00034344 0.00022449 0.0002708 0.00026097 -0.016352 0 0 0.0025601 0 -0.01962 -0.022622 -0.015395 0 0
2.5352 -0.0044047 -0.0045815 0.037171 -0.00090725 0 0.0020472 0.0015062 -0.0027756 0.0071091 0.0030171 0.011577 -5.2355 -0.098529 -0.0010113 -0.048245 -0.050205 -0.0022786 0.0665 0.060423 -0.0029702 0.11845 0.046794 -0.00056178 0.012865 -0.00017535 -0.00031089 0.0007873 0.00083573 -0.054961 0 0 0.0094815 0 -0.022468 -0.032856 -0.020553 0 0
2.5391 -0.0017967 -0.0032657 0.020005 -0.0017463 0 -0.0017623 0.0036541 -0.0013018 0.010576 0.00096844 0.015399 -5.2543 -0.10857 0.0023782 -0.048157 -0.053882 -0.0053499 0.069524 0.063227 -0.003535 0.10849 0.047763 -0.0079261 0.011038 -0.00040907 -0.00085623 0.0011158 0.00078435 -0.093984 0 0 0.0159 0 -0.028266 -0.04045 -0.023241 0 0
2.543 0.00072414 -0.0015781 -0.0026405 -0.0013697 0 -0.0040964 0.0070315 0.0026176 0.011812 0.0010443 0.01592 -5.2809 -0.11931 0.0043691 -0.045283 -0.052757 -0.004429 0.071132 0.069741 -0.0052551 0.10401 0.046366 -0.012493 0.016041 -0.00025876 -0.0011486 0.0011022 0.00011366 -0.12455 0 0 0.016554 0 -0.039002 -0.044175 -0.020386 0 0
2.5469 0.0027163 -0.00013535 -0.016436 0.00074236 0 -0.0035729 0.0094684 0.0067936 0.0088289 0.0042427 0.012735 -5.3211 -0.1272 0.0032199 -0.041875 -0.049142 0.00041519 0.070783 0.074119 -0.0080808 0.10523 0.043005 -0.013365 0.023635 -2.8246e-05 -0.0010723 0.00070403 -0.00058578 -0.13007 0 0 0.010757 0 -0.0523 -0.044731 -0.012416 0 0
2.5508 0.0040962 0.00087742 -0.015889 0.0031554 0 -0.0013702 0.0085095 0.0079602 0.0023635 0.0077292 0.0072008 -5.3701 -0.13037 -0.00012286 -0.03867 -0.045437 0.0052003 0.068701 0.074484 -0.010408 0.11094 0.039524 -0.012159 0.031182 -2.1172e-05 -0.00061957 8.0395e-05 -0.0007811 -0.10104 0 0 0.0029305 0 -0.065955 -0.04268 -0.00053757 0 0
2.5547 0.0050027 0.0018186 -0.0081663 0.0040236 0 0.00057565 0.0042436 0.0052554 -0.0043231 0.0080395 0.0013817 -5.4151 -0.12765 -0.0027116 -0.035915 -0.043629 0.006132 0.065272 0.070259 -0.010411 0.11986 0.037561 -0.010762 0.036777 -0.00018369 0.00015096 -0.00042925 -0.00048862 -0.049128 0 0 -0.0019002 0 -0.078178 -0.038545 0.014082 0 0
2.5586 0.0055797 0.0031384 -0.0052384 0.002949 0 0.0014897 -0.00030104 0.0013907 -0.0078655 0.0049191 -0.0031983 -5.4462 -0.11795 -0.0022498 -0.033445 -0.046396 0.0033683 0.061271 0.061949 -0.0079225 0.12994 0.039474 -0.0090922 0.038226 -0.00019908 0.001048 -0.00051752 -0.00013928 -0.0030922 0 0 -0.0026802 0 -0.086605 -0.033074 0.029689 0 0
2.5625 0.0058977 0.0048308 -0.012176 0.0013958 0 0.0019676 -0.0018997 5.1553e-05 -0.0072765 0.0014932 -0.0060514 -5.4657 -0.10324 0.00076483 -0.029698 -0.055791 0.00048862 0.058692 0.054977 -0.004856 0.13689 0.047022 -0.0057139 0.034126 9.4372e-05 0.0016949 -0.000171 -5.9367e-05 0.012836 0 0 -0.0022686 0 -0.088989 -0.028211 0.042941 0 0
2.5664 0.0060154 0.0063881 -0.022503 0.0013952 0 0.0028135 -0.00012315 0.0023022 -0.0042653 0.00077972 -0.00742 -5.4863 -0.088843 0.0034512 -0.023951 -0.068155 0.00050833 0.058154 0.053624 -0.0035553 0.13948 0.056952 -0.0005755 0.026965 0.00046573 0.001693 0.00028519 -0.00016947 -0.0026737 0 0 -0.0033722 0 -0.087474 -0.025086 0.052958 0 0
2.5703 0.0060433 0.0073459 -0.024338 0.0038467 0 0.0041635 0.0026676 0.0058423 -0.0013106 0.0026593 -0.0077369 -5.5199 -0.077328 0.0031843 -0.016143 -0.080861 0.0029013 0.059577 0.059241 -0.0045845 0.13762 0.066964 0.0037214 0.017877 0.00052624 0.00096968 0.00045737 -0.0001705 -0.031681 0 0 -0.0053521 0 -0.083135 -0.023996 0.059683 0 0
2.5742 0.0061429 0.0078494 -0.01107 0.0079147 0 0.0057812 0.0041772 0.0077218 0.00047229 0.0046217 -0.0073168 -5.5648 -0.070876 3.8145e-05 -0.0065076 -0.091109 0.0046627 0.062564 0.072235 -0.0061545 0.13177 0.07464 0.0041651 0.0079569 0.00017733 -3.1992e-05 0.00024115 8.3992e-05 -0.05797 0 0 -0.0053503 0 -0.077097 -0.02497 0.063398 0 0
2.5781 0.0065055 0.0086059 0.013086 0.011858 0 0.0077927 0.0045546 0.0073798 0.0017032 0.0050755 -0.0062908 -5.6046 -0.072282 -0.0032386 0.0037531 -0.093535 0.0038405 0.06557 0.090962 -0.0057984 0.12357 0.075436 0.00078582 -0.0017074 -0.00024511 -0.00061864 -8.2867e-05 0.00047194 -0.082406 0 0 -0.0020156 0 -0.070598 -0.027468 0.065014 0 0
2.582 0.0073249 0.010213 0.036726 0.014363 0 0.010687 0.0057129 0.0068417 0.0034399 0.0051741 -0.0045773 -5.6215 -0.078355 -0.003718 0.012141 -0.087636 0.0014505 0.066012 0.10749 -0.0026891 0.11692 0.068947 -0.0029456 -0.011257 -0.00031082 -0.00042509 -0.000124 0.0008079 -0.1175 0 0 0.0027493 0 -0.064054 -0.029489 0.066837 0 0
2.5859 0.0087178 0.012534 0.04988 0.015239 0 0.014507 0.0087089 0.0083031 0.005974 0.0071551 -0.0018545 -5.612 -0.085643 -0.00096836 0.017785 -0.076497 -0.00013781 0.063118 0.11777 0.0015843 0.11319 0.05748 -0.0038812 -0.021282 4.8622e-05 0.00023085 0.00023734 0.0010481 -0.17035 0 0 0.0060197 0 -0.057129 -0.030253 0.069654 0 0
2.5898 0.010605 0.014796 0.050132 0.015129 0 0.018291 0.012476 0.012035 0.0090075 0.011447 0.0023075 -5.5925 -0.091965 0.0025571 0.020345 -0.062818 -0.00016939 0.05667 0.11971 0.0043792 0.11278 0.042897 -0.0032838 -0.032075 0.00047304 0.00061278 0.00073432 0.0012399 -0.23495 0 0 0.007295 0 -0.04967 -0.029533 0.073714 0 0
2.5938 0.012711 0.016314 0.042299 0.014812 0 0.020604 0.015331 0.016651 0.012618 0.016115 0.0080888 -5.5869 -0.095059 0.0037662 0.019789 -0.050266 -0.00033001 0.046831 0.11189 0.0040599 0.11561 0.02766 -0.006438 -0.043837 0.00056806 0.0002468 0.00096292 0.0013405 -0.30136 0 0 0.0090423 0 -0.041594 -0.027407 0.07899 0 0
2.5977 0.014783 0.017132 0.033567 0.014817 0 0.020758 0.01717 0.02082 0.017455 0.019209 0.01506 -5.6086 -0.093017 0.0017003 0.017353 -0.045952 -0.0026343 0.03578 0.096213 0.00088231 0.11918 0.016402 -0.017583 -0.055329 0.0003195 -0.00062923 0.00073392 0.0012065 -0.36763 0 0 0.013723 0 -0.034171 -0.02534 0.084452 0 0
2.6016 0.016841 0.017888 0.028605 0.015525 0 0.019496 0.019494 0.024172 0.023704 0.020997 0.022176 -5.6501 -0.088909 -0.001745 0.015402 -0.049187 -0.0069472 0.02687 0.080845 -0.0037652 0.12028 0.0097948 -0.03525 -0.064438 7.1024e-05 -0.0012929 0.00019453 0.00080742 -0.4383 0 0 0.020812 0 -0.029018 -0.024761 0.088883 0 0
2.6055 0.019118 0.019079 0.027558 0.017306 0 0.018471 0.023208 0.026726 0.030096 0.023332 0.028257 -5.6898 -0.084285 -0.0037584 0.014589 -0.058343 -0.010932 0.021552 0.069082 -0.0086646 0.11783 0.0077159 -0.053069 -0.06985 0.00010358 -0.0012168 -0.00034775 0.00037228 -0.51176 0 0 0.027263 0 -0.026935 -0.025938 0.091794 0 0
2.6094 0.021615 0.020489 0.026979 0.020262 0 0.018987 0.027032 0.028184 0.03444 0.026996 0.032671 -5.7096 -0.080488 -0.0032888 0.015247 -0.071119 -0.012318 0.020854 0.063442 -0.013356 0.11136 0.0097256 -0.065446 -0.070553 0.0002977 -0.00053276 -0.00067625 0.00021122 -0.57453 0 0 0.030843 0 -0.028358 -0.028807 0.092827 0 0
2.6133 0.023735 0.0214 0.022419 0.023664 0 0.021016 0.028641 0.028281 0.035451 0.030399 0.035681 -5.707 -0.07896 -0.0018812 0.017133 -0.082658 -0.0109 0.02591 0.066454 -0.017844 0.1011 0.015071 -0.072276 -0.065066 0.00025999 0.00014765 -0.00075445 0.00035986 -0.61176 0 0 0.032452 0 -0.033412 -0.032506 0.091452 0 0
2.6172 0.024571 0.021374 0.011561 0.025821 0 0.023185 0.027245 0.027523 0.033972 0.031317 0.038086 -5.6935 -0.078675 -0.0019463 0.01832 -0.087126 -0.008296 0.03407 0.074402 -0.022138 0.091166 0.021681 -0.0778 -0.055651 -0.00022374 0.0003311 -0.00064309 0.00047307 -0.62229 0 0 0.034801 0 -0.039049 -0.034621 0.088046 0 0
2.6211 0.023771 0.020822 -0.0032894 0.024969 0 0.02369 0.024506 0.026885 0.032149 0.029581 0.040289 -5.6838 -0.077913 -0.0042624 0.017798 -0.084604 -0.0061837 0.042192 0.082769 -0.026131 0.084439 0.028605 -0.084987 -0.045558 -0.00090167 5.2874e-05 -0.00040959 0.00016558 -0.61882 0 0 0.038975 0 -0.042874 -0.034358 0.083234 0 0
2.625 0.022171 0.020787 -0.015102 0.020931 0 0.021645 0.022682 0.02656 0.031303 0.027397 0.041471 -5.6843 -0.075835 -0.0072038 0.01522 -0.076095 -0.005158 0.04843 0.089264 -0.029583 0.082377 0.035588 -0.091579 -0.036721 -0.0012426 -0.00025448 -0.0001343 -0.0005223 -0.61188 0 0 0.042734 0 -0.043785 -0.031664 0.077286 0 0
2.6289 0.021385 0.022144 -0.015608 0.016186 0 0.018116 0.022311 0.025522 0.03075 0.026804 0.039718 -5.6929 -0.071805 -0.0083921 0.010529 -0.063555 -0.0051407 0.051075 0.091954 -0.031928 0.085974 0.042551 -0.092084 -0.03099 -0.0009059 -0.00022199 5.4469e-05 -0.0010616 -0.59742 0 0 0.042431 0 -0.041069 -0.026893 0.070487 0 0
2.6328 0.022574 0.02496 -0.0010588 0.014946 0 0.015982 0.022236 0.022918 0.028832 0.027302 0.033346 -5.7041 -0.06648 -0.0070305 0.0046852 -0.053059 -0.0062063 0.0476 0.089493 -0.032214 0.095341 0.049834 -0.083544 -0.030896 -3.7573e-05 0.00015158 2.8343e-05 -0.00091191 -0.56496 0 0 0.036518 0 -0.035476 -0.022266 0.06348 0 0
2.6367 0.025541 0.028553 0.023801 0.020243 0 0.018239 0.021752 0.01981 0.025068 0.02658 0.022707 -5.7152 -0.062847 -0.0045718 -0.00019458 -0.048783 -0.0084389 0.041105 0.085823 -0.029743 0.10498 0.057508 -0.068971 -0.033285 0.00085306 0.00059314 -0.00022917 -8.5754e-05 -0.5182 0 0 0.027117 0 -0.031293 -0.020166 0.057391 0 0
2.6406 0.029091 0.03209 0.047448 0.03105 0 0.025569 0.021953 0.018809 0.021071 0.023585 0.010978 -5.7265 -0.062235 -0.0031574 -0.0035312 -0.051266 -0.011078 0.033438 0.082497 -0.025154 0.11232 0.065392 -0.055017 -0.036111 0.0012735 0.00085882 -0.00058189 0.00078925 -0.48237 0 0 0.018383 0 -0.030377 -0.021055 0.052901 0 0
2.6445 0.032291 0.035162 0.05889 0.042186 0 0.035193 0.024394 0.021433 0.019274 0.020323 0.002862 -5.7369 -0.065393 -0.0035365 -0.0051326 -0.06017 -0.012446 0.026312 0.080437 -0.02073 0.11537 0.07318 -0.046587 -0.037548 0.0010456 0.00091279 -0.00084139 0.0010082 -0.48595 0 0 0.013544 0 -0.033914 -0.024874 0.050529 0 0
2.6484 0.035279 0.03787 0.055536 0.047837 0 0.042549 0.028774 0.026109 0.02081 0.020132 0.0017176 -5.7421 -0.072656 -0.0045852 -0.0053448 -0.073809 -0.011256 0.022157 0.079845 -0.019011 0.11175 0.080099 -0.044045 -0.03507 0.0003449 0.00086327 -0.00091146 0.00041304 -0.53466 0 0 0.013279 0 -0.042796 -0.030732 0.050989 0 0
2.6523 0.038749 0.040467 0.045263 0.046275 0 0.044958 0.032807 0.029531 0.024767 0.024268 0.0072143 -5.7363 -0.08059 -0.0047582 -0.0065521 -0.086357 -0.0080482 0.022349 0.077371 -0.020639 0.10248 0.084307 -0.045344 -0.028315 -0.00044877 0.0008059 -0.00082699 -0.00049435 -0.60711 0 0 0.016268 0 -0.053739 -0.035226 0.053317 0 0
2.6563 0.042776 0.042969 0.040374 0.041592 0 0.044074 0.034833 0.030359 0.029407 0.030627 0.015646 -5.7172 -0.085756 -0.0037891 -0.010313 -0.094787 -0.0050584 0.02498 0.070248 -0.023661 0.091405 0.084798 -0.049947 -0.020569 -0.00095165 0.00075465 -0.00067008 -0.0010297 -0.67828 0 0 0.020735 0 -0.06277 -0.036779 0.055154 0 0
2.6602 0.046388 0.045097 0.047694 0.040387 0 0.044385 0.036077 0.031096 0.033917 0.036039 0.023028 -5.6876 -0.086638 -0.0028365 -0.0173 -0.098287 -0.0045466 0.028582 0.057069 -0.025577 0.080438 0.080619 -0.059799 -0.014318 -0.00095771 0.00067774 -0.00049039 -0.00090497 -0.74568 0 0 0.02559 0 -0.068134 -0.035131 0.05484 0 0
2.6641 0.048491 0.046572 0.062638 0.04585 0 0.048685 0.039505 0.035601 0.038838 0.039524 0.028537 -5.6527 -0.082252 -0.0030612 -0.027863 -0.096785 -0.007359 0.031453 0.036946 -0.026551 0.071289 0.070965 -0.076435 -0.012206 -0.00055467 0.00054512 -0.00032487 -0.00037688 -0.82913 0 0 0.030823 0 -0.068618 -0.030531 0.050729 0 0
2.668 0.04912 0.047476 0.072425 0.054607 0 0.054807 0.046274 0.044631 0.044969 0.042923 0.035182 -5.6143 -0.072845 -0.0043136 -0.041861 -0.092121 -0.013129 0.029944 0.0096793 -0.030457 0.065501 0.053998 -0.097882 -0.019709 -8.1128e-05 0.00034249 -0.0002515 9.0394e-05 -0.94499 0 0 0.037347 0 -0.064381 -0.02499 0.039593 0 0
2.6719 0.049506 0.048348 0.066393 0.059593 0 0.057324 0.053915 0.054464 0.052163 0.048387 0.04677 -5.5677 -0.06396 -0.0053835 -0.056202 -0.089182 -0.021465 0.023571 -0.018541 -0.041997 0.060469 0.033653 -0.11924 -0.03497 0.00012127 8.6889e-05 -0.00034793 0.00024871 -1.0842 0 0 0.046295 0 -0.061141 -0.021615 0.023865 0 0
2.6758 0.050793 0.049857 0.045319 0.056677 0 0.053083 0.058679 0.060519 0.059297 0.055732 0.063654 -5.5038 -0.058254 -0.0054695 -0.069341 -0.089611 -0.03231 0.013368 -0.044261 -0.061988 0.054198 0.01345 -0.1366 -0.054784 4.0466e-06 -0.00014712 -0.00056436 0.00017922 -1.2182 0 0 0.057788 0 -0.061813 -0.020732 0.006442 0 0
2.6797 0.052838 0.052282 0.021916 0.048882 0 0.045206 0.059586 0.06216 0.06526 0.062585 0.081187 -5.4163 -0.057143 -0.0051785 -0.080216 -0.09414 -0.0449 0.00055065 -0.065001 -0.085275 0.045338 -0.0033541 -0.15003 -0.075991 -0.00013902 -0.0002537 -0.00068186 8.4881e-05 -1.325 0 0 0.069983 0 -0.067995 -0.021856 -0.0099494 0 0
2.6836 0.054541 0.055221 0.01156 0.04395 0 0.041104 0.059486 0.063227 0.069705 0.066935 0.09266 -5.3079 -0.06147 -0.0059223 -0.087683 -0.10292 -0.056832 -0.012781 -0.077909 -0.10372 0.032477 -0.011856 -0.1626 -0.09367 1.4169e-05 -0.0002043 -0.00047505 5.7761e-05 -1.4048 0 0 0.079644 0 -0.080744 -0.023292 -0.021177 0 0
2.6875 0.055401 0.057861 0.020458 0.04732 0 0.045874 0.061773 0.067408 0.072853 0.069025 0.094426 -5.1901 -0.067181 -0.0083464 -0.091195 -0.11318 -0.064987 -0.021921 -0.081509 -0.11209 0.016745 -0.00547 -0.17627 -0.099317 0.00041785 -0.00013499 4.7995e-05 5.3633e-05 -1.4691 0 0 0.084327 0 -0.095399 -0.019655 -0.021315 0 0
2.6914 0.056492 0.059679 0.041052 0.057149 0 0.057352 0.066474 0.073581 0.074845 0.070537 0.088728 -5.0752 -0.068569 -0.011457 -0.092137 -0.12175 -0.067871 -0.025283 -0.079609 -0.11172 0.0021342 0.011898 -0.18919 -0.09288 0.00063061 -0.00026812 0.00059739 2.2134e-05 -1.5201 0 0 0.084357 0 -0.10475 -0.0093612 -0.012481 0 0
2.6953 0.059545 0.060999 0.058702 0.066194 0 0.067876 0.070304 0.076603 0.075539 0.072308 0.081603 -4.9667 -0.06298 -0.013344 -0.090694 -0.12759 -0.066957 -0.022261 -0.073482 -0.10875 -0.0091649 0.037058 -0.19695 -0.074686 0.00026684 -0.00068841 0.00083942 -1.0443e-05 -1.5465 0 0 0.082467 0 -0.10499 0.0074937 0.0035578 0 0
2.6992 0.064962 0.062811 0.064069 0.068715 0 0.07123 0.070633 0.073025 0.074879 0.073373 0.077681 -4.8559 -0.048578 -0.01275 -0.086961 -0.13011 -0.065355 -0.012784 -0.064316 -0.10866 -0.01533 0.065854 -0.19635 -0.045932 -0.00051303 -0.0011993 0.00069088 6.2946e-06 -1.5402 0 0 0.081122 0 -0.093147 0.029942 0.024379 0 0
2.7031 0.070943 0.065909 0.060498 0.065681 0 0.0681 0.068684 0.065488 0.073179 0.072356 0.07651 -4.7279 -0.024207 -0.0099965 -0.080101 -0.1296 -0.065006 0.0026746 -0.052656 -0.11208 -0.014246 0.08864 -0.18799 -0.0091814 -0.0010481 -0.0014548 0.00035107 6.0777e-05 -1.5122 0 0 0.080131 0 -0.06568 0.054136 0.044945 0 0
2.707 0.07488 0.070084 0.059989 0.06333 0 0.06485 0.068131 0.060671 0.070888 0.069419 0.073677 -4.5733 0.0021728 -0.0065581 -0.070554 -0.12964 -0.065312 0.018905 -0.039486 -0.11545 -0.010484 0.096417 -0.17553 0.027426 -0.00080759 -0.001274 3.7454e-05 8.6111e-05 -1.485 0 0 0.07713 0 -0.031576 0.072881 0.060126 0 0
2.7109 0.075754 0.074183 0.071571 0.066798 0 0.067141 0.070716 0.062689 0.068214 0.066456 0.065568 -4.3961 0.024757 -0.0039445 -0.059631 -0.1324 -0.064573 0.032346 -0.025815 -0.11522 -0.0086277 0.088356 -0.16295 0.059579 1.4302e-05 -0.00081283 -0.00025978 4.4339e-05 -1.471 0 0 0.070535 0 0.0010082 0.083953 0.069975 0 0
2.7148 0.075107 0.077086 0.092756 0.075252 0 0.074864 0.074137 0.06898 0.065271 0.065416 0.053422 -4.21 0.039917 -0.0029484 -0.048736 -0.13938 -0.062454 0.04044 -0.012727 -0.11138 -0.011957 0.064803 -0.1527 0.084295 0.00061213 -0.00039395 -0.00069874 -3.1491e-05 -1.4631 0 0 0.061877 0 0.026388 0.08663 0.075575 0 0
2.7188 0.07557 0.078714 0.11172 0.083127 0 0.083076 0.074805 0.073175 0.062642 0.066748 0.043038 -4.0277 0.044144 -0.0036392 -0.039934 -0.15206 -0.060592 0.040373 -0.0017916 -0.10712 -0.024131 0.027535 -0.14598 0.09843 0.00035423 -0.00017329 -0.0012662 -9.4565e-05 -1.4517 0 0 0.055023 0 0.0383 0.081145 0.079278 0 0
2.7227 0.078439 0.080059 0.11778 0.085787 0 0.087279 0.072322 0.071901 0.061554 0.06954 0.040506 -3.8512 0.035389 -0.0056436 -0.038635 -0.17243 -0.060689 0.028086 0.0031253 -0.10567 -0.048843 -0.016086 -0.14385 0.096126 -0.00054316 -2.0507e-05 -0.0016231 -0.0001617 -1.4469 0 0 0.053138 0 0.028916 0.071453 0.088516 0 0
2.7266 0.082671 0.082183 0.11013 0.083749 0 0.087318 0.070364 0.068256 0.063187 0.072792 0.047688 -3.6715 0.021586 -0.0082414 -0.044893 -0.19746 -0.062435 0.0084783 0.0029567 -0.10758 -0.078729 -0.056539 -0.14757 0.081119 -0.0011808 0.00024967 -0.0013707 -0.00030186 -1.4784 0 0 0.05653 0 0.0070422 0.063096 0.10592 0 0
2.7305 0.086144 0.085141 0.09725 0.081605 0 0.086343 0.072818 0.06841 0.06774 0.076148 0.061128 -3.4759 0.0055767 -0.010401 -0.058065 -0.22589 -0.063869 -0.015804 -0.00094247 -0.11099 -0.10925 -0.091425 -0.15767 0.053937 -0.00085459 0.00057688 -0.00050016 -0.00053828 -1.5665 0 0 0.063317 0 -0.023075 0.056683 0.13121 0 0
2.7344 0.087705 0.087932 0.08853 0.083312 0 0.086818 0.079548 0.075199 0.074311 0.079523 0.074923 -3.2568 -0.010511 -0.011161 -0.076718 -0.25617 -0.063917 -0.041804 -0.0066962 -0.11407 -0.1358 -0.11959 -0.17307 0.015511 0.00023956 0.00066847 0.00048049 -0.00077747 -1.6968 0 0 0.071621 0 -0.057087 0.051752 0.16287 0 0
2.7383 0.08795 0.089525 0.086751 0.088799 0 0.088276 0.086581 0.085535 0.081743 0.082663 0.084936 -3.0144 -0.026039 -0.010304 -0.097128 -0.2853 -0.064258 -0.064274 -0.010097 -0.11702 -0.15041 -0.14185 -0.19134 -0.033679 0.0011955 0.00034472 0.0009491 -0.00085507 -1.8286 0 0 0.080676 0 -0.08898 0.0443 0.19568 0 0
2.7422 0.088233 0.089914 0.087981 0.094785 0 0.08887 0.090402 0.093962 0.089452 0.085553 0.091078 -2.7546 -0.04514 -0.0087177 -0.11157 -0.30749 -0.068291 -0.07796 -0.0069136 -0.1218 -0.14988 -0.1642 -0.2098 -0.087021 0.0012744 -0.00018355 0.00073196 -0.00066457 -1.9302 0 0 0.090102 0 -0.11415 0.027136 0.21827 0 0
2.7461 0.089226 0.090119 0.087315 0.09816 0 0.088241 0.091373 0.098017 0.097251 0.089041 0.096354 -2.4846 -0.070092 -0.0079483 -0.11715 -0.319 -0.07814 -0.082892 0.0013636 -0.13028 -0.1384 -0.18846 -0.22655 -0.13788 0.00056327 -0.00046682 0.00024627 -0.0002535 -2.0056 0 0 0.09903 0 -0.13242 -0.00016182 0.22598 0 0
2.75 0.090522 0.091169 0.083725 0.098277 0 0.088097 0.092583 0.09963 0.10452 0.094317 0.10387 -2.2102 -0.10088 -0.0092307 -0.1127 -0.31644 -0.0927 -0.079497 0.012317 -0.14248 -0.11901 -0.21351 -0.24068 -0.18136 -0.00022297 -0.00027414 6.1517e-05 0.00019065 -2.0829 0 0 0.10665 0 -0.14296 -0.035873 0.21651 0 0
2.7539 0.091412 0.093121 0.079797 0.096513 0 0.090058 0.095849 0.10173 0.10998 0.1013 0.11413 -1.9323 -0.13624 -0.012801 -0.098083 -0.29663 -0.10845 -0.068987 0.022428 -0.15621 -0.095543 -0.23688 -0.25201 -0.21241 -0.00051017 0.00014758 0.0003289 0.00044773 -2.1783 0 0 0.11334 0 -0.14497 -0.076516 0.18895 0 0
2.7578 0.091707 0.095071 0.078431 0.094585 0 0.09364 0.099728 0.10451 0.11275 0.10778 0.12447 -1.6458 -0.16405 -0.017973 -0.075741 -0.25114 -0.12181 -0.054894 0.020912 -0.16808 -0.075592 -0.24545 -0.2607 -0.21818 -0.00036505 0.0003275 0.00066588 0.0003931 -2.2738 0 0 0.12032 0 -0.13177 -0.10649 0.14489 0 0
2.7617 0.091748 0.096072 0.081012 0.0937 0 0.096865 0.10163 0.10565 0.11336 0.11088 0.13072 -1.3408 -0.17129 -0.023685 -0.055003 -0.19205 -0.13061 -0.043153 0.0070695 -0.17523 -0.06215 -0.23467 -0.26693 -0.20468 -0.00025818 8.0921e-05 0.00059479 7.7821e-05 -2.3332 0 0 0.12747 0 -0.10504 -0.11485 0.10061 0 0
2.7656 0.091878 0.095948 0.088128 0.094679 0 0.098563 0.1011 0.10375 0.11357 0.10962 0.13003 -1.0085 -0.15126 -0.028897 -0.039403 -0.12676 -0.13406 -0.035487 -0.016053 -0.17693 -0.055112 -0.20422 -0.27064 -0.17564 -0.00045295 -0.00028686 5.3539e-05 -0.00028707 -2.3362 0 0 0.13202 0 -0.065842 -0.098065 0.063612 0 0
2.7695 0.0922 0.095286 0.099867 0.09775 0 0.099404 0.10012 0.10041 0.11456 0.10598 0.12287 -0.64922 -0.10012 -0.032682 -0.031339 -0.063126 -0.13231 -0.032799 -0.043666 -0.17528 -0.053774 -0.15613 -0.2714 -0.13567 -0.0007346 -0.00031764 -0.0005519 -0.00045847 -2.2953 0 0 0.13032 0 -0.016664 -0.055481 0.040193 0 0
2.7734 0.092833 0.094805 0.11386 0.10172 0 0.10046 0.10031 0.098501 0.11557 0.10292 0.11282 -0.27369 -0.01445 -0.034362 -0.03286 -0.014573 -0.12695 -0.035233 -0.064935 -0.17412 -0.05643 -0.096582 -0.26876 -0.092525 -0.00072672 9.1923e-05 -0.0007718 -0.00034634 -2.2391 0 0 0.12159 0 0.03661 0.010663 0.038927 0 0
2.7773 0.094109 0.094863 0.12389 0.10397 0 0.10138 0.1008 0.098711 0.11451 0.1014 0.104 0.10545 0.086199 -0.033916 -0.039254 0.0036185 -0.12128 -0.03845 -0.06117 -0.17625 -0.059113 -0.046155 -0.2627 -0.060072 -0.00035711 0.0005771 -0.00053884 -0.0001143 -2.1841 0 0 0.10942 0 0.076626 0.078966 0.060415 0 0
2.7813 0.096212 0.095495 0.12314 0.10237 0 0.10076 0.09948 0.098645 0.11005 0.099747 0.098044 0.48497 0.17566 -0.032254 -0.043804 -0.0050983 -0.1188 -0.038386 -0.030824 -0.18076 -0.060116 -0.016127 -0.25379 -0.042495 8.0803e-05 0.00070968 -0.00016864 -6.5783e-05 -2.1257 0 0 0.098997 0 0.093882 0.13098 0.093872 0 0
2.7852 0.098647 0.096616 0.11103 0.097722 0 0.098421 0.096115 0.095653 0.10294 0.096086 0.093054 0.87399 0.23831 -0.030784 -0.043119 -0.037307 -0.12038 -0.033075 0.024243 -0.18303 -0.059008 -0.010838 -0.2428 -0.040931 0.00029451 0.00046348 3.9374e-06 -0.000359 -2.0541 0 0 0.092406 0 0.083469 0.15738 0.13309 0 0
2.7891 0.1003 0.09795 0.096121 0.093747 0 0.096499 0.093091 0.090075 0.095188 0.091018 0.085686 1.2842 0.26002 -0.030354 -0.034426 -0.087334 -0.12299 -0.021094 0.099097 -0.17841 -0.055698 -0.03191 -0.23025 -0.054884 0.0003074 0.00022344 -7.2242e-05 -0.00080082 -1.9721 0 0 0.087251 0 0.042682 0.15112 0.17145 0 0
2.793 0.1002 0.098821 0.089749 0.09376 0 0.097488 0.09267 0.085149 0.088043 0.087286 0.074816 1.717 0.21676 -0.030545 -0.015316 -0.14076 -0.12213 -0.001574 0.17547 -0.16678 -0.050177 -0.074784 -0.21681 -0.080283 0.00035254 0.00034052 -0.00021107 -0.000964 -1.8949 0 0 0.080271 0 -0.028489 0.10451 0.19693 0 0
2.7969 0.098316 0.098326 0.094617 0.097094 0 0.10101 0.09407 0.083728 0.081409 0.086639 0.06358 2.1616 0.1357 -0.030137 0.0060766 -0.17941 -0.11645 0.019086 0.22762 -0.15385 -0.043081 -0.11375 -0.20408 -0.10318 0.00051908 0.00073875 -0.00025264 -0.00058115 -1.8359 0 0 0.071987 0 -0.10278 0.043254 0.20734 0 0
2.8008 0.095402 0.096023 0.10009 0.09928 0 0.1033 0.094126 0.085566 0.075237 0.087613 0.05763 2.6079 0.039226 -0.028443 0.024102 -0.19844 -0.10981 0.036792 0.24685 -0.14718 -0.034175 -0.13681 -0.19475 -0.11757 0.00061809 0.0010046 -0.00020722 0.00015133 -1.7974 0 0 0.066959 0 -0.16469 -0.017015 0.20448 0 0
2.8047 0.092162 0.092475 0.091315 0.096455 0 0.10055 0.090916 0.088061 0.071035 0.087109 0.060782 3.0597 -0.053955 -0.026178 0.034403 -0.19618 -0.10804 0.048367 0.22905 -0.14987 -0.023228 -0.13665 -0.19115 -0.11968 0.00043616 0.00083989 -0.00015184 0.00070403 -1.7775 0 0 0.069035 0 -0.20305 -0.064802 0.1903 0 0
2.8086 0.088617 0.088896 0.065063 0.089629 0 0.092874 0.085945 0.089269 0.071169 0.084223 0.071748 3.5341 -0.11863 -0.024909 0.031489 -0.17336 -0.11324 0.04977 0.17261 -0.15771 -0.0098241 -0.10688 -0.19335 -0.10605 4.5977e-05 0.00036885 -7.1927e-05 0.00070851 -1.7774 0 0 0.07684 0 -0.20499 -0.086723 0.16783 0 0
2.8125 0.084364 0.08608 0.036188 0.084047 0 0.084442 0.082156 0.089558 0.076273 0.081783 0.084876 4.0438 -0.12787 -0.025583 0.012891 -0.14431 -0.12131 0.038655 0.096964 -0.16277 0.0048425 -0.057816 -0.19862 -0.080338 -0.0002328 -1.6439e-05 0.00012209 0.00033285 -1.7987 0 0 0.084757 0 -0.16983 -0.077043 0.14386 0 0
2.8164 0.079339 0.083716 0.026288 0.083848 0 0.079471 0.080203 0.090206 0.083739 0.0834 0.094344 4.5821 -0.098638 -0.027656 -0.012871 -0.12493 -0.12567 0.020783 0.03022 -0.16048 0.017675 -0.013575 -0.20346 -0.053978 -0.00019507 -6.7903e-05 0.00043231 0.00012109 -1.831 0 0 0.088544 0 -0.12356 -0.053655 0.12301 0 0
2.8203 0.074197 0.080928 0.043864 0.087544 0 0.078277 0.07777 0.091048 0.089458 0.08903 0.098137 5.1265 -0.043542 -0.029693 -0.041059 -0.12181 -0.12368 -0.00086489 -0.015498 -0.15356 0.026374 0.013698 -0.20634 -0.032805 -2.6627e-06 0.00010585 0.00069847 0.00041715 -1.8517 0 0 0.089347 0 -0.080634 -0.026455 0.10679 0 0
2.8242 0.069902 0.077519 0.075345 0.08937 0 0.077736 0.073058 0.090275 0.091375 0.094234 0.098468 5.6593 0.022298 -0.030761 -0.066909 -0.13946 -0.1191 -0.02322 -0.031076 -0.1491 0.028736 0.013869 -0.20849 -0.022 -1.6665e-05 0.00021455 0.00073531 0.00096298 -1.8437 0 0 0.091558 0 -0.054855 -0.0051809 0.096109 0 0
2.8281 0.067059 0.074483 0.096732 0.085419 0 0.075529 0.068197 0.08667 0.091031 0.094461 0.098632 6.1847 0.069593 -0.031051 -0.082951 -0.18105 -0.11797 -0.041669 -0.0081393 -0.15165 0.020334 -0.02576 -0.21166 -0.029134 -0.00039473 0.00010366 0.00053099 0.0011276 -1.8142 0 0 0.09696 0 -0.067513 -0.0042114 0.091756 0 0
2.832 0.065642 0.072982 0.095233 0.078071 0 0.073138 0.067986 0.08141 0.091271 0.089879 0.099507 6.7237 0.080459 -0.031177 -0.089496 -0.22926 -0.12203 -0.055042 0.02933 -0.15903 0.0035344 -0.085547 -0.21529 -0.04852 -0.00090941 -0.00013456 0.00026669 0.00057434 -1.7889 0 0 0.10198 0 -0.10973 -0.020626 0.090465 0 0
2.8359 0.065168 0.072758 0.079817 0.07366 0 0.073896 0.074735 0.076988 0.09255 0.085156 0.098943 7.2925 0.059835 -0.031111 -0.090715 -0.27118 -0.12656 -0.064795 0.062772 -0.16472 -0.01748 -0.14591 -0.21608 -0.072452 -0.0011757 -0.000314 0.00012835 -0.00032172 -1.7826 0 0 0.10133 0 -0.16347 -0.044868 0.089941 0 0
2.8398 0.064881 0.071764 0.070484 0.075472 0 0.078067 0.084869 0.074313 0.092124 0.083921 0.094301 7.8864 0.014412 -0.030168 -0.08985 -0.29825 -0.12487 -0.071994 0.080956 -0.16422 -0.039359 -0.19322 -0.2108 -0.095202 -0.0010097 -0.00033856 0.00012957 -0.0007748 -1.7749 0 0 0.093995 0 -0.21465 -0.06965 0.088706 0 0
2.8438 0.063763 0.067671 0.077383 0.079398 0 0.080741 0.091351 0.071387 0.08717 0.083799 0.085357 8.4875 -0.044213 -0.028131 -0.091004 -0.30153 -0.11477 -0.077985 0.073142 -0.15873 -0.057812 -0.2123 -0.19928 -0.10989 -0.00053211 -0.00022372 0.0001446 -0.00034168 -1.7197 0 0 0.084496 0 -0.24569 -0.085995 0.085204 0 0
2.8477 0.060705 0.059872 0.090837 0.077217 0 0.075623 0.089558 0.065288 0.078327 0.077921 0.074594 9.0845 -0.087693 -0.02612 -0.099258 -0.2727 -0.10047 -0.083319 0.037393 -0.15284 -0.065093 -0.18686 -0.18437 -0.10629 2.2532e-05 -1.8622e-05 9.1512e-05 0.0006302 -1.582 0 0 0.077878 0 -0.23128 -0.082369 0.077577 0 0
2.8516 0.054982 0.049885 0.091754 0.064569 0 0.061324 0.080462 0.055391 0.069318 0.062084 0.064636 9.6833 -0.10486 -0.025921 -0.11099 -0.22848 -0.088327 -0.086325 -0.00026437 -0.14905 -0.062448 -0.13849 -0.16872 -0.089569 0.00049289 0.00020396 2.932e-05 0.0013201 -1.3672 0 0 0.073913 0 -0.18727 -0.066644 0.067723 0 0
2.8555 0.046536 0.039575 0.071028 0.045571 0 0.043557 0.068156 0.044199 0.06276 0.040264 0.055526 10.296 -0.094882 -0.028224 -0.12256 -0.177 -0.081057 -0.084874 -0.025721 -0.14486 -0.050899 -0.079034 -0.15189 -0.063154 0.00076104 0.00029038 5.2692e-05 0.0011947 -1.1132 0 0 0.067258 0 -0.12583 -0.044369 0.057264 0 0
2.8594 0.035406 0.028938 0.037957 0.029044 0 0.030273 0.055068 0.034727 0.056809 0.022189 0.044867 10.92 -0.060018 -0.031641 -0.13003 -0.12618 -0.076119 -0.076879 -0.026688 -0.13543 -0.031958 -0.02014 -0.13096 -0.031019 0.00065188 5.2268e-05 0.00012765 0.00044762 -0.85465 0 0 0.053608 0 -0.060635 -0.021304 0.048124 0 0
2.8633 0.020728 0.01574 0.009722 0.019621 0 0.023867 0.04022 0.027104 0.046754 0.014508 0.031104 11.538 -0.0084876 -0.033737 -0.12563 -0.087199 -0.069199 -0.058 0.014066 -0.1184 -0.0078093 0.021565 -0.10392 0.00037039 3.2522e-05 -0.000523 8.8237e-05 -0.00028636 -0.59524 0 0 0.035119 0 -0.016344 -0.0062716 0.044634 0 0
2.8672 0.00075128 -0.0024474 -0.0065546 0.012271 0 0.017757 0.021594 0.017869 0.030075 0.013896 0.016818 12.135 0.038352 -0.033143 -0.10637 -0.063408 -0.058367 -0.028809 0.086113 -0.095748 0.017977 0.043443 -0.071909 0.025646 -0.00091995 -0.0011136 -0.00018461 -0.00058291 -0.31053 0 0 0.018946 0 -0.0090054 -0.0012724 0.050829 0 0
2.8711 -0.025208 -0.02567 -0.020663 -0.004133 0 0.00090829 -0.0012198 0.0026423 0.0092906 0.0090176 0.0080447 12.717 0.072272 -0.030534 -0.076939 -0.048911 -0.044552 0.0062284 0.16713 -0.070771 0.044983 0.057236 -0.037438 0.04663 -0.0016478 -0.0012266 -0.00060677 -0.00054387 0.027743 0 0 0.010104 0 -0.029432 -0.00026615 0.066265 0 0
2.875 -0.054258 -0.050832 -0.048318 -0.036782 0 -0.033125 -0.027312 -0.020377 -0.010984 -0.010037 0.0085842 13.312 0.09087 -0.027302 -0.041146 -0.039342 -0.028546 0.044069 0.24282 -0.04361 0.074039 0.071894 -0.000191 0.066066 -0.0015793 -0.00062997 -0.00093961 -0.00049744 0.43386 0 0 0.005772 0 -0.068492 0.0014132 0.090249 0 0
2.8789 -0.079774 -0.073397 -0.093331 -0.080854 0 -0.079728 -0.056133 -0.048978 -0.029736 -0.043297 0.013209 13.938 0.094299 -0.023214 -0.0038023 -0.029518 -0.0085474 0.081264 0.29874 -0.010072 0.10651 0.097466 0.044939 0.087822 -0.00066058 0.00036023 -0.00099018 -0.00049684 0.90769 0 0 -0.0034645 0 -0.11362 0.0090194 0.12127 0 0
2.8828 -0.095078 -0.089988 -0.14012 -0.12041 0 -0.12421 -0.086854 -0.078176 -0.051407 -0.08078 0.0063912 14.584 0.089538 -0.015605 0.024288 -0.0097231 0.018839 0.11146 0.31318 0.034902 0.14747 0.15142 0.10479 0.12349 0.00051115 0.0010917 -0.00074944 -0.00022401 1.4385 0 0 -0.026909 0 -0.13474 0.030807 0.15407 0 0
2.8867 -0.098672 -0.09992 -0.16372 -0.13826 0 -0.14963 -0.11548 -0.10268 -0.081075 -0.11031 -0.029506 15.213 0.089596 -0.0012283 0.041521 0.019443 0.055277 0.13588 0.30708 0.092407 0.19547 0.22142 0.18186 0.17372 0.0011692 0.0011402 -0.00035228 0.00059233 1.9989 0 0 -0.067516 0 -0.12603 0.058882 0.1813 0 0
2.8906 -0.096348 -0.10497 -0.149 -0.12822 0 -0.14683 -0.13463 -0.11925 -0.1176 -0.12617 -0.10006 15.796 0.09727 0.020709 0.049237 0.05638 0.098526 0.15663 0.29458 0.15751 0.24907 0.29731 0.27022 0.23709 0.0010356 0.00067752 4.5744e-05 0.001741 2.5367 0 0 -0.12021 0 -0.091311 0.086897 0.20011 0 0
2.8945 -0.097469 -0.10819 -0.10397 -0.10111 0 -0.12092 -0.13912 -0.12836 -0.1523 -0.13181 -0.18892 16.334 0.11337 0.047074 0.049758 0.099119 0.14316 0.17609 0.28928 0.22117 0.30625 0.36869 0.35682 0.31071 0.00049292 0.00025609 0.00032516 0.0026034 2.9871 0 0 -0.1741 0 -0.037486 0.10872 0.20874 0 0
2.8984 -0.1079 -0.11263 -0.057465 -0.079886 0 -0.090362 -0.13317 -0.13472 -0.17542 -0.1357 -0.26232 16.856 0.13547 0.072202 0.047925 0.14464 0.1829 0.19849 0.31145 0.27406 0.3631 0.41864 0.42719 0.38815 0.000113 0.00022927 0.00038829 0.0027002 3.3079 0 0 -0.21615 0 0.020225 0.11465 0.20554 0 0
2.9023 -0.12548 -0.12027 -0.042558 -0.085547 0 -0.077754 -0.13016 -0.14525 -0.1845 -0.14493 -0.28854 17.384 0.15214 0.090996 0.052154 0.18894 0.21238 0.22746 0.36934 0.30975 0.41234 0.43583 0.47182 0.45421 6.9235e-05 0.00041353 0.00019069 0.0021469 3.5093 0 0 -0.23571 0 0.054203 0.1013 0.19573 0 0
2.9063 -0.1421 -0.13095 -0.075729 -0.12218 0 -0.096116 -0.142 -0.16414 -0.1864 -0.16137 -0.26056 17.913 0.15751 0.10134 0.063746 0.23095 0.22832 0.26008 0.4441 0.32661 0.4513 0.43171 0.48969 0.50166 6.1621e-05 0.00034348 -0.00015472 0.0015467 3.6456 0 0 -0.23001 0 0.058608 0.078782 0.18631 0 0
2.9102 -0.15054 -0.14195 -0.14395 -0.17158 0 -0.13886 -0.16674 -0.18791 -0.19063 -0.18172 -0.20423 18.418 0.14967 0.10447 0.081832 0.26995 0.23085 0.29294 0.52139 0.32844 0.47799 0.41472 0.48795 0.52638 -0.00021885 -0.00016992 -0.00035395 0.0014421 3.7686 0 0 -0.2083 0 0.033422 0.054353 0.1806 0 0
2.9141 -0.14992 -0.14919 -0.20886 -0.20323 0 -0.18175 -0.18757 -0.20522 -0.2004 -0.19957 -0.16301 18.879 0.12834 0.10373 0.10435 0.30515 0.22486 0.32179 0.58512 0.32351 0.49091 0.3949 0.47802 0.52565 -0.00066491 -0.00079206 -0.00013062 0.0018799 3.8811 0 0 -0.18911 0 -0.017892 0.036019 0.18134 0 0
2.918 -0.14534 -0.14994 -0.22875 -0.19535 0 -0.19829 -0.18649 -0.20392 -0.20969 -0.20797 -0.16747 19.302 0.097425 0.10282 0.1239 0.33186 0.21873 0.33475 0.60187 0.32077 0.485 0.39068 0.46939 0.49452 -0.0008659 -0.001 0.00046985 0.0024784 3.9345 0 0 -0.18873 0 -0.081962 0.039164 0.19045 0 0
2.9219 -0.14265 -0.14517 -0.18749 -0.15251 0 -0.17906 -0.16113 -0.18109 -0.20874 -0.20195 -0.21167 19.708 0.070367 0.10424 0.13376 0.34656 0.21942 0.32938 0.57475 0.32414 0.46572 0.40331 0.4636 0.44907 -0.00060382 -0.00064071 0.0009989 0.0028445 3.8693 0 0 -0.20758 0 -0.13423 0.060623 0.20038 0 0
2.9258 -0.14364 -0.1393 -0.11078 -0.10529 0 -0.14002 -0.12815 -0.14747 -0.19259 -0.18129 -0.25527 20.112 0.05305 0.10816 0.13267 0.34657 0.22659 0.30748 0.51587 0.32864 0.43594 0.42536 0.45247 0.39823 -0.00012738 -0.00011409 0.00092813 0.0028792 3.6619 0 0 -0.22643 0 -0.1662 0.093083 0.20594 0 0
2.9297 -0.14595 -0.13708 -0.053789 -0.089249 0 -0.1113 -0.10922 -0.12107 -0.16504 -0.15194 -0.25193 20.506 0.049325 0.112 0.12058 0.32985 0.23163 0.27173 0.43744 0.32271 0.39814 0.44889 0.42339 0.34894 0.00012505 1.5817e-05 0.00014033 0.0027234 3.3379 0 0 -0.21898 0 -0.1729 0.12941 0.20311 0 0
2.9336 -0.14678 -0.14002 -0.063606 -0.11779 0 -0.11382 -0.11258 -0.11393 -0.13562 -0.12413 -0.18387 20.874 0.063057 0.11172 0.098754 0.2935 0.22401 0.22705 0.3585 0.29672 0.35542 0.46059 0.36982 0.30966 2.2086e-05 -0.00041428 -0.00088765 0.002521 2.9546 0 0 -0.17286 0 -0.15026 0.15857 0.18688 0 0
2.9375 -0.14613 -0.14552 -0.14159 -0.17036 0 -0.14267 -0.12758 -0.12299 -0.1132 -0.10719 -0.076684 21.209 0.092195 0.10473 0.074559 0.24116 0.20081 0.18703 0.30996 0.25183 0.31557 0.44251 0.29966 0.28894 -0.00013061 -0.00098949 -0.0014355 0.0023201 2.5773 0 0 -0.10212 0 -0.10431 0.16566 0.15656 0 0
2.9414 -0.14631 -0.14954 -0.23664 -0.2073 0 -0.17174 -0.1367 -0.1333 -0.10158 -0.10405 0.016578 21.523 0.12657 0.092592 0.054597 0.18642 0.17086 0.15966 0.29407 0.20181 0.28442 0.40183 0.23389 0.28242 3.046e-05 -0.001087 -0.0011254 0.0021787 2.2724 0 0 -0.039502 0 -0.05082 0.15464 0.12188 0 0
2.9453 -0.1488 -0.15024 -0.27973 -0.20078 0 -0.17638 -0.13205 -0.13099 -0.099302 -0.10973 0.050557 21.83 0.1616 0.080799 0.041122 0.13725 0.1489 0.14815 0.30853 0.1652 0.26563 0.34595 0.19468 0.28778 0.00049706 -0.00042781 -0.00020075 0.0022507 2.1035 0 0 -0.013845 0 0.0039455 0.12984 0.088828 0 0
2.9492 -0.15218 -0.14923 -0.23635 -0.15709 0 -0.15457 -0.1204 -0.11483 -0.10213 -0.11546 0.016115 22.127 0.19303 0.075104 0.035406 0.10139 0.14404 0.15421 0.34815 0.15349 0.26223 0.28446 0.19148 0.30213 0.00090978 0.00068845 0.00074228 0.0026671 2.1121 0 0 -0.030732 0 0.054472 0.097086 0.063362 0 0
2.9531 -0.15334 -0.14944 -0.13596 -0.11165 0 -0.12832 -0.11377 -0.09664 -0.10607 -0.1156 -0.057139 22.399 0.21474 0.076907 0.037336 0.093294 0.15273 0.17912 0.40147 0.16435 0.28036 0.23888 0.21605 0.32142 0.0009771 0.001632 0.0012666 0.0033318 2.2873 0 0 -0.071416 0 0.093439 0.068588 0.056143 0 0
2.957 -0.15049 -0.15201 -0.052158 -0.10074 0 -0.12389 -0.11717 -0.091016 -0.1096 -0.11204 -0.12386 22.631 0.2266 0.08196 0.040226 0.11085 0.16246 0.21129 0.45045 0.18506 0.31338 0.22346 0.25058 0.34021 0.00077309 0.0019173 0.0013494 0.0039092 2.5587 0 0 -0.10929 0 0.11985 0.053628 0.065698 0 0
2.9609 -0.14476 -0.1553 -0.046499 -0.13295 0 -0.14858 -0.12634 -0.104 -0.11462 -0.11245 -0.15332 22.825 0.23021 0.084098 0.040624 0.14609 0.16313 0.24348 0.49172 0.2029 0.35416 0.23586 0.28166 0.35742 0.00057083 0.0015148 0.0012047 0.0040871 2.8345 0 0 -0.12913 0 0.13413 0.050936 0.085705 0 0
2.9648 -0.1388 -0.15672 -0.11951 -0.18346 0 -0.18427 -0.13539 -0.12995 -0.1252 -0.1237 -0.146 23.002 0.22621 0.081069 0.036894 0.19289 0.15596 0.27137 0.52519 0.21416 0.39758 0.27215 0.30842 0.37283 0.00045799 0.00080702 0.0009662 0.0038579 3.0595 0 0 -0.13447 0 0.13575 0.058038 0.11114 0 0
2.9688 -0.13412 -0.15522 -0.20839 -0.21444 0 -0.20246 -0.14389 -0.15742 -0.144 -0.14553 -0.12769 23.175 0.21506 0.077147 0.028067 0.2433 0.15224 0.29084 0.55329 0.22495 0.4376 0.32493 0.33876 0.38681 0.00024771 0.00028066 0.00060683 0.0035062 3.2435 0 0 -0.13996 0 0.12355 0.070197 0.13545 0 0
2.9727 -0.12995 -0.15174 -0.23475 -0.20389 0 -0.18747 -0.15482 -0.17714 -0.16857 -0.16964 -0.12825 23.345 0.19635 0.079725 0.016961 0.28341 0.16343 0.29921 0.58343 0.24436 0.46491 0.37432 0.37862 0.40052 -0.0001905 0.00019413 0.00013069 0.0032993 3.4285 0 0 -0.15793 0 0.095561 0.076055 0.1482 0 0
2.9766 -0.12463 -0.14757 -0.16587 -0.1604 0 -0.148 -0.16705 -0.18549 -0.19119 -0.18518 -0.16108 23.497 0.1733 0.092617 0.0090516 0.31051 0.19124 0.30263 0.61658 0.27582 0.48128 0.40792 0.42452 0.41386 -0.00061645 0.00043397 -0.00027358 0.0032156 3.6279 0 0 -0.1896 0 0.060501 0.07224 0.151 0 0
2.9805 -0.11779 -0.14273 -0.042029 -0.11427 0 -0.10927 -0.17297 -0.18304 -0.2036 -0.18653 -0.21591 23.617 0.14729 0.112 0.0066956 0.32478 0.22568 0.30367 0.64926 0.31331 0.48821 0.4228 0.46539 0.4255 -0.00058048 0.00064007 -0.00036078 0.0030151 3.7975 0 0 -0.22542 0 0.023259 0.059521 0.14658 0 0
2.9844 -0.11101 -0.13627 0.051951 -0.094473 0 -0.093933 -0.16528 -0.17234 -0.20333 -0.17711 -0.26699 23.704 0.11986 0.12883 0.011477 0.32733 0.25195 0.30451 0.67687 0.34453 0.48764 0.41817 0.49046 0.43376 5.7486e-05 0.00050787 -0.00010887 0.0025771 3.8681 0 0 -0.25145 0 -0.0111 0.039893 0.13844 0 0
2.9883 -0.10641 -0.12821 0.049739 -0.10962 0 -0.10744 -0.14596 -0.15763 -0.19558 -0.16601 -0.28959 23.765 0.093869 0.13569 0.024559 0.32 0.26013 0.30695 0.68768 0.35839 0.48227 0.39525 0.49525 0.43391 0.00085591 4.09e-05 0.00019664 0.002122 3.8045 0 0 -0.25674 0 -0.033549 0.018853 0.13352 0 0
2.9922 -0.10479 -0.12057 -0.046131 -0.14481 0 -0.13711 -0.12645 -0.14477 -0.18832 -0.16012 -0.27374 23.805 0.072573 0.13222 0.040035 0.30752 0.25075 0.3087 0.67426 0.35135 0.47514 0.36518 0.48133 0.42204 0.0011491 -0.00046052 0.00021356 0.0020447 3.6318 0 0 -0.23857 0 -0.040238 0.0044168 0.13759 0 0
2.9961 -0.10504 -0.11614 -0.1646 -0.17368 0 -0.16257 -0.11789 -0.13843 -0.18465 -0.1583 -0.22772 23.825 0.05633 0.12459 0.052358 0.29088 0.23287 0.30645 0.64173 0.32868 0.46571 0.33353 0.45185 0.3988 0.00070261 -0.00068005 -0.0001185 0.0025077 3.4014 0 0 -0.20374 0 -0.035878 -0.0025809 0.14867 0 0
3 -0.10532 -0.11609 -0.21746 -0.17564 0 -0.1683 -0.12091 -0.13757 -0.17969 -0.15273 -0.17055 23.827 0.04514 0.1199 0.058091 0.2692 0.21712 0.29773 0.5947 0.29997 0.45248 0.30176 0.40844 0.36463 -4.3302e-05 -0.00058114 -0.00051206 0.0032181 3.1377 0 0 -0.16492 0 -0.024362 -0.0028075 0.16417 0 0
3.0039 -0.10455 -0.11864 -0.16402 -0.14785 0 -0.15102 -0.12537 -0.13431 -0.16511 -0.13645 -0.11941 23.821 0.038547 0.12034 0.054162 0.24102 0.20842 0.28011 0.53967 0.27199 0.43341 0.27014 0.35195 0.32076 -0.00042798 -0.00041745 -0.00060507 0.003642 2.8206 0 0 -0.13291 0 -0.010701 0.0018934 0.18029 0 0
3.0078 -0.10291 -0.12037 -0.041134 -0.10601 0 -0.11978 -0.12012 -0.11926 -0.13701 -0.11019 -0.080474 23.819 0.03539 0.12186 0.035863 0.20118 0.20308 0.24912 0.49147 0.24414 0.40276 0.23519 0.28513 0.27044 -0.0002394 -0.00043036 -0.00028386 0.0034691 2.4203 0 0 -0.10939 0 -0.005103 0.0060504 0.18693 0 0
3.0117 -0.10126 -0.11861 0.064213 -0.074296 0 -0.090405 -0.10268 -0.090103 -0.09999 -0.08241 -0.048781 23.829 0.032725 0.1177 0.011211 0.15501 0.19182 0.21213 0.45572 0.20992 0.36506 0.19709 0.21385 0.222 0.0001218 -0.00055202 0.00025648 0.0028833 1.9483 0 0 -0.086396 0 -0.0076 0.0065011 0.18284 0 0
3.0156 -0.10024 -0.11305 0.079534 -0.069962 0 -0.076873 -0.080059 -0.055365 -0.064155 -0.062295 -0.01637 23.842 0.030285 0.10352 -0.015754 0.10671 0.16712 0.17337 0.43153 0.16408 0.32383 0.15838 0.14598 0.17909 0.00013625 -0.00046218 0.00071894 0.0023837 1.472 0 0 -0.054596 0 -0.015062 0.0039188 0.16934 0 0
3.0195 -0.099989 -0.10529 0.00036096 -0.091641 0 -0.083169 -0.06155 -0.029132 -0.03874 -0.052354 0.018048 23.838 0.028238 0.080594 -0.041119 0.060986 0.13004 0.13718 0.41662 0.10995 0.28313 0.12239 0.089474 0.1449 -0.00025481 2.5143e-05 0.00092196 0.0023311 1.0828 0 0 -0.014287 0 -0.023468 -0.00028985 0.14873 0 0
3.0234 -0.10053 -0.097499 -0.10793 -0.11961 0 -0.10032 -0.051901 -0.020679 -0.028039 -0.047618 0.04574 23.799 0.028038 0.055217 -0.059113 0.026612 0.091468 0.1108 0.40554 0.060753 0.25045 0.096634 0.051148 0.12435 -0.00062409 0.00066543 0.00083598 0.002646 0.8504 0 0 0.021005 0 -0.024671 -0.0023937 0.12581 0 0
3.0273 -0.102 -0.091579 -0.16132 -0.12962 0 -0.11209 -0.050646 -0.028277 -0.031715 -0.042017 0.053834 23.715 0.033148 0.035503 -0.065642 0.012562 0.06593 0.10092 0.38999 0.032699 0.23448 0.090226 0.035801 0.11968 -0.00057958 0.0009524 0.00050657 0.0029234 0.80126 0 0 0.03328 0 -0.010085 0.0027861 0.10864 0 0
3.0313 -0.10453 -0.089223 -0.12206 -0.1116 0 -0.10707 -0.055664 -0.042572 -0.046715 -0.035469 0.035919 23.592 0.044764 0.027284 -0.063185 0.015901 0.061823 0.10523 0.37059 0.034329 0.23417 0.10128 0.044817 0.1275 -0.0002206 0.00063021 3.48e-05 0.0028329 0.92295 0 0 0.01487 0 0.016737 0.014515 0.098254 0 0
3.0352 -0.10791 -0.091788 -0.027168 -0.078868 0 -0.088507 -0.065241 -0.055776 -0.067908 -0.034447 -0.0013014 23.444 0.063814 0.03107 -0.053021 0.034304 0.075352 0.12236 0.35043 0.060365 0.24879 0.12828 0.074968 0.14699 -2.874e-05 8.4599e-06 -0.00037696 0.0024249 1.1762 0 0 -0.023672 0 0.051782 0.031515 0.093756 0 0
3.0391 -0.11152 -0.099325 0.040925 -0.059014 0 -0.072881 -0.076859 -0.067664 -0.088337 -0.045398 -0.041373 23.286 0.090852 0.041625 -0.03681 0.064174 0.093468 0.15007 0.33388 0.09531 0.27657 0.16852 0.11931 0.17716 -0.00035316 -0.00030362 -0.00047549 0.0020718 1.5021 0 0 -0.060601 0 0.089547 0.051799 0.09322 0 0
3.043 -0.11458 -0.1095 0.018384 -0.071927 0 -0.076831 -0.086393 -0.083141 -0.10189 -0.067661 -0.06978 23.127 0.12714 0.050973 -0.016163 0.098075 0.10411 0.18427 0.3333 0.12451 0.31491 0.21724 0.17071 0.21899 -0.0010796 -1.2141e-05 -0.00016869 0.0021134 1.8348 0 0 -0.079908 0 0.11604 0.07095 0.090943 0 0
3.0469 -0.11642 -0.11791 -0.091043 -0.1123 0 -0.10231 -0.090889 -0.10482 -0.1081 -0.093075 -0.085239 22.965 0.1671 0.053773 0.0062522 0.12735 0.10582 0.21705 0.34874 0.14428 0.35584 0.26641 0.22559 0.2671 -0.0018088 0.00054132 0.00030413 0.0025397 2.1306 0 0 -0.083958 0 0.12511 0.087043 0.083717 0 0
3.0508 -0.1165 -0.12022 -0.21902 -0.15164 0 -0.13303 -0.092516 -0.12867 -0.11434 -0.11274 -0.10129 22.791 0.20698 0.05166 0.030054 0.15074 0.10876 0.24565 0.37524 0.16336 0.39698 0.31467 0.28445 0.31832 -0.0022723 0.00071977 0.00051381 0.0029969 2.3958 0 0 -0.090874 0 0.1176 0.10146 0.073323 0 0
3.0547 -0.11433 -0.11488 -0.284 -0.15939 0 -0.1463 -0.098103 -0.14705 -0.13084 -0.12419 -0.13579 22.596 0.24323 0.052706 0.054994 0.16829 0.12617 0.26824 0.40718 0.19463 0.4368 0.36148 0.34812 0.36955 -0.0024984 0.00025206 0.00025866 0.0031129 2.6776 0 0 -0.11867 0 0.095356 0.11588 0.06257 0 0
3.0586 -0.10973 -0.10414 -0.2511 -0.12667 0 -0.13103 -0.11285 -0.15556 -0.16112 -0.13199 -0.19526 22.373 0.27031 0.065278 0.080901 0.18178 0.1628 0.28301 0.43489 0.24348 0.47394 0.40703 0.41281 0.41593 -0.0026091 -0.00048764 -0.00015068 0.0028488 3.0104 0 0 -0.16928 0 0.062263 0.13344 0.057376 0 0
3.0625 -0.10331 -0.092745 -0.15599 -0.073546 0 -0.096918 -0.13392 -0.15647 -0.19594 -0.14162 -0.26602 22.127 0.27938 0.090424 0.10592 0.19699 0.20951 0.29009 0.44325 0.30157 0.50598 0.44947 0.46829 0.4479 -0.0025886 -0.00088724 -0.00011269 0.0025511 3.3581 0 0 -0.22532 0 0.027725 0.15693 0.068545 0 0
3.0664 -0.096892 -0.085247 -0.076703 -0.034107 0 -0.066983 -0.15105 -0.15568 -0.21782 -0.15298 -0.31974 21.869 0.27139 0.11918 0.12751 0.21575 0.24812 0.29289 0.43447 0.35031 0.53097 0.4838 0.50119 0.46349 -0.0023413 -0.00075173 0.00066005 0.00264 3.6095 0 0 -0.26154 0 -0.0035621 0.18195 0.094528 0 0
3.0703 -0.092966 -0.083852 -0.075725 -0.031647 0 -0.059975 -0.15457 -0.15649 -0.21343 -0.16014 -0.33057 21.605 0.24655 0.13797 0.14353 0.23699 0.26283 0.29226 0.4126 0.37153 0.54599 0.50403 0.50127 0.46099 -0.00193 -0.00049168 0.001738 0.0032007 3.6458 0 0 -0.2615 0 -0.031244 0.20388 0.13227 0 0
3.0742 -0.093324 -0.087959 -0.15526 -0.063191 0 -0.077107 -0.14357 -0.15665 -0.18376 -0.15706 -0.29183 21.332 0.20618 0.1384 0.1519 0.25856 0.24982 0.28886 0.38349 0.35808 0.548 0.50388 0.46657 0.43967 -0.0016208 -0.00064076 0.0022428 0.00386 3.4272 0 0 -0.22686 0 -0.055811 0.2175 0.17699 0 0
3.0781 -0.097767 -0.09507 -0.25711 -0.10405 0 -0.10319 -0.12617 -0.15096 -0.14316 -0.14324 -0.2202 21.042 0.15338 0.12365 0.1477 0.27247 0.21877 0.28169 0.36083 0.31739 0.52846 0.46729 0.40448 0.39768 -0.001614 -0.0012356 0.0016096 0.004091 3.0249 0 0 -0.17388 0 -0.079383 0.21024 0.21523 0 0
3.082 -0.10404 -0.10214 -0.30615 -0.12695 0 -0.1197 -0.11202 -0.13653 -0.10832 -0.12397 -0.14447 20.731 0.10147 0.10579 0.13286 0.2715 0.18582 0.26975 0.35399 0.26621 0.49008 0.39865 0.32859 0.3461 -0.0017814 -0.0017439 0.00013696 0.003698 2.5705 0 0 -0.12167 0 -0.10176 0.18117 0.23285 0 0
3.0859 -0.10927 -0.10677 -0.26544 -0.12049 0 -0.1182 -0.10454 -0.11535 -0.086868 -0.10553 -0.087384 20.404 0.058208 0.096155 0.11069 0.25497 0.1634 0.25272 0.35966 0.22005 0.43893 0.30978 0.25319 0.29262 -0.0017786 -0.0016234 -0.0012156 0.0030327 2.168 0 0 -0.081614 0 -0.11885 0.13679 0.22772 0 0
3.0898 -0.11185 -0.10803 -0.16336 -0.094295 0 -0.10415 -0.09993 -0.092615 -0.074669 -0.090574 -0.054021 20.065 0.028879 0.09675 0.08379 0.22341 0.15341 0.23059 0.37282 0.18461 0.38019 0.21123 0.18806 0.24243 -0.0014492 -0.00090504 -0.0016072 0.0027189 1.8443 0 0 -0.054267 0 -0.12617 0.083422 0.20029 0 0
3.0938 -0.11213 -0.10674 -0.073177 -0.069914 0 -0.090226 -0.09269 -0.073071 -0.062297 -0.077913 -0.034073 19.716 0.019097 0.099636 0.055525 0.17887 0.14803 0.2037 0.38453 0.15489 0.32096 0.11781 0.13621 0.20122 -0.0010481 -0.00017132 -0.0009466 0.0031124 1.5706 0 0 -0.033729 0 -0.11703 0.030498 0.15367 0 0
3.0977 -0.11152 -0.10494 -0.059661 -0.065514 0 -0.08631 -0.081414 -0.058967 -0.043978 -0.065917 -0.014243 19.347 0.03333 0.094455 0.032794 0.13141 0.13696 0.17604 0.37423 0.12227 0.27646 0.06088 0.095659 0.17595 -0.00097929 3.4946e-05 0.00016861 0.0039888 1.3212 0 0 -0.014416 0 -0.081132 -0.00099429 0.10429 0 0
3.1016 -0.11071 -0.10445 -0.13164 -0.084819 0 -0.093714 -0.069508 -0.050611 -0.021798 -0.055424 0.010003 18.95 0.058677 0.077373 0.018171 0.092824 0.116 0.15384 0.34186 0.084251 0.25028 0.043848 0.064377 0.16168 -0.0013205 -0.00026774 0.0010503 0.0047495 1.1118 0 0 0.0045156 0 -0.030333 -0.0075695 0.069844 0 0
3.1055 -0.10915 -0.10556 -0.23549 -0.11585 0 -0.10619 -0.061645 -0.047889 -0.0037006 -0.049351 0.031804 18.528 0.08891 0.054144 0.01306 0.068412 0.090923 0.14121 0.29249 0.049081 0.2435 0.066425 0.044741 0.15641 -0.0016952 -0.00058318 0.0014251 0.0049473 0.98912 0 0 0.018791 0 0.026296 0.010202 0.057366 0 0
3.1094 -0.1061 -0.10678 -0.29478 -0.13889 0 -0.11499 -0.060483 -0.050846 0.0014639 -0.050153 0.039369 18.09 0.11801 0.035471 0.018378 0.062167 0.07401 0.14187 0.23407 0.031377 0.25583 0.12523 0.043775 0.15807 -0.0016711 -0.00048886 0.0014237 0.0046329 0.99618 0 0 0.021638 0 0.07859 0.049365 0.071398 0 0
3.1133 -0.1023 -0.1062 -0.26667 -0.13872 0 -0.11408 -0.066292 -0.059211 -0.011673 -0.058104 0.024801 17.647 0.13739 0.029186 0.036358 0.079865 0.075492 0.16304 0.18711 0.041963 0.2866 0.2126 0.068349 0.16529 -0.0012421 -3.6493e-05 0.0012316 0.004214 1.148 0 0 0.0075859 0 0.10622 0.10188 0.11594 0 0
3.1172 -0.10021 -0.10325 -0.17271 -0.11461 0 -0.10348 -0.078096 -0.072015 -0.04233 -0.071749 -0.011352 17.2 0.14556 0.035549 0.06392 0.11439 0.096249 0.20259 0.17701 0.079819 0.32605 0.30284 0.119 0.17779 -0.00082149 0.00039634 0.00089371 0.004009 1.4315 0 0 -0.024031 0 0.097739 0.14758 0.17365 0 0
3.1211 -0.10212 -0.099575 -0.081067 -0.082029 0 -0.089813 -0.093921 -0.087965 -0.082905 -0.089222 -0.061371 16.743 0.14792 0.048487 0.096789 0.15649 0.1271 0.25291 0.20592 0.13241 0.36794 0.38273 0.18763 0.19687 -0.00074094 0.00056666 0.00046902 0.0039654 1.814 0 0 -0.067348 0 0.061981 0.17765 0.22866 0 0
3.125 -0.10777 -0.097957 -0.054693 -0.063887 0 -0.083325 -0.11033 -0.10595 -0.12135 -0.10868 -0.11475 16.271 0.14854 0.060679 0.13213 0.20071 0.15509 0.30858 0.2721 0.18382 0.40951 0.44607 0.26123 0.22417 -0.00084786 0.00058249 0.00023487 0.0038063 2.2476 0 0 -0.1116 0 0.0076091 0.18815 0.27165 0 0
3.1289 -0.11393 -0.10027 -0.10531 -0.07536 0 -0.091707 -0.12336 -0.12489 -0.14702 -0.12785 -0.16245 15.781 0.15217 0.068153 0.16678 0.24157 0.17191 0.36333 0.36949 0.22403 0.44867 0.48885 0.32851 0.26136 -0.00070797 0.00065281 0.00055084 0.0034042 2.6746 0 0 -0.14637 0 -0.053321 0.17728 0.29415 0 0
3.1328 -0.11674 -0.10607 -0.1874 -0.11211 0 -0.1136 -0.13134 -0.14304 -0.15725 -0.14411 -0.19962 15.272 0.16689 0.071621 0.19251 0.26953 0.17823 0.40266 0.47496 0.25255 0.48322 0.50777 0.38404 0.31109 -0.00020321 0.00071996 0.0014329 0.002954 3.0436 0 0 -0.16774 0 -0.089707 0.14697 0.28408 0 0
3.1367 -0.11489 -0.11287 -0.23459 -0.15128 0 -0.13709 -0.13662 -0.15796 -0.15914 -0.15562 -0.22633 14.738 0.18822 0.074702 0.20685 0.28607 0.18128 0.42444 0.55885 0.27483 0.51361 0.51675 0.42719 0.36366 0.00020077 0.00046232 0.002332 0.0027609 3.3286 0 0 -0.18055 0 -0.093356 0.115 0.25792 0 0
3.1406 -0.11088 -0.11784 -0.20875 -0.16664 0 -0.14653 -0.14342 -0.1674 -0.16366 -0.16233 -0.24545 14.172 0.21182 0.080943 0.20835 0.29173 0.18835 0.42833 0.61141 0.29576 0.53825 0.51897 0.4582 0.4126 -8.5029e-05 -0.00029459 0.0024885 0.0028973 3.5302 0 0 -0.1937 0 -0.066103 0.087862 0.22346 0 0
3.1445 -0.10893 -0.1195 -0.12509 -0.14784 0 -0.13424 -0.15304 -0.17058 -0.17587 -0.16553 -0.25839 13.58 0.233 0.091464 0.19645 0.28741 0.20123 0.41523 0.62699 0.31551 0.55515 0.5165 0.47562 0.45139 -0.0010368 -0.0012325 0.001621 0.0031234 3.6508 0 0 -0.21107 0 -0.013487 0.070577 0.18807 0 0
3.1484 -0.11149 -0.11833 -0.037106 -0.10909 0 -0.10809 -0.16116 -0.16848 -0.18956 -0.16614 -0.26142 12.983 0.24358 0.10421 0.17036 0.27364 0.21539 0.38677 0.60176 0.32976 0.55905 0.50868 0.47693 0.46833 -0.0018578 -0.0017105 0.00026617 0.0031625 3.6684 0 0 -0.22587 0 0.05068 0.06834 0.1616 0 0
3.1523 -0.11726 -0.116 0.0038047 -0.079203 0 -0.08734 -0.16081 -0.16273 -0.19185 -0.1636 -0.24708 12.402 0.23797 0.11495 0.13643 0.25359 0.2234 0.35171 0.55553 0.33271 0.54501 0.49146 0.46079 0.45516 -0.0016855 -0.0013487 -0.00064021 0.0030196 3.5444 0 0 -0.22447 0 0.09633 0.077269 0.1495 0 0
3.1563 -0.12242 -0.11406 -0.017141 -0.079675 0 -0.08812 -0.14862 -0.15411 -0.17409 -0.15649 -0.21134 11.835 0.2215 0.11966 0.10261 0.23075 0.21984 0.31686 0.50938 0.32022 0.51614 0.4647 0.42805 0.419 -0.00049932 -0.00044253 -0.00059636 0.0029744 3.2647 0 0 -0.19794 0 0.11366 0.088925 0.14685 0 0
3.1602 -0.12375 -0.11301 -0.073118 -0.10793 0 -0.10985 -0.12836 -0.14212 -0.13974 -0.14418 -0.16089 11.255 0.19842 0.11694 0.07336 0.20678 0.20458 0.28485 0.47231 0.29198 0.47452 0.4289 0.38146 0.36456 0.00073218 0.00024318 2.6069e-05 0.0032455 2.8756 0 0 -0.15176 0 0.10089 0.098948 0.15042 0 0
3.1641 -0.12067 -0.1123 -0.12 -0.13948 0 -0.13451 -0.10818 -0.12609 -0.10206 -0.12762 -0.11221 10.628 0.17393 0.10903 0.052799 0.1833 0.18294 0.25755 0.45111 0.25254 0.42325 0.38545 0.32525 0.29808 0.00088631 0.00013808 0.00038318 0.0036919 2.4708 0 0 -0.10418 0 0.060125 0.10336 0.15649 0 0
3.168 -0.11489 -0.11104 -0.12929 -0.1478 0 -0.14068 -0.09431 -0.10702 -0.074204 -0.10884 -0.080562 9.943 0.15886 0.10034 0.048103 0.16325 0.16265 0.23602 0.44901 0.21038 0.36974 0.33924 0.2652 0.2329 -0.00028747 -0.00063719 8.0944e-06 0.0038979 2.1329 0 0 -0.073087 0 0.0045769 0.097216 0.15965 0 0
3.1719 -0.10839 -0.10884 -0.1055 -0.12577 0 -0.12128 -0.087157 -0.088269 -0.060431 -0.090041 -0.067077 9.2297 0.1553 0.094511 0.054169 0.14715 0.14938 0.21652 0.44948 0.17431 0.32352 0.29768 0.20804 0.18116 -0.001952 -0.0013997 -0.00074181 0.003577 1.8798 0 0 -0.062328 0 -0.039409 0.085503 0.15957 0 0
3.1758 -0.10206 -0.10601 -0.077451 -0.09094 0 -0.089976 -0.083068 -0.07412 -0.055512 -0.073509 -0.056725 8.5308 0.16065 0.09196 0.066967 0.13467 0.14345 0.19785 0.4443 0.14831 0.28785 0.26281 0.15908 0.14585 -0.0029621 -0.001509 -0.0010787 0.0028856 1.6677 0 0 -0.059538 0 -0.063837 0.071901 0.15801 0 0
3.1797 -0.095857 -0.10299 -0.072886 -0.070501 0 -0.070225 -0.078905 -0.066875 -0.05129 -0.061702 -0.031508 7.8638 0.17183 0.089945 0.083045 0.12539 0.14002 0.17965 0.42826 0.12918 0.26473 0.2356 0.12 0.12836 -0.0028434 -0.00087022 -0.00059823 0.0023163 1.4474 0 0 -0.048063 0 -0.06512 0.059356 0.15658 0 0
3.1836 -0.089988 -0.099687 -0.096519 -0.078527 0 -0.075935 -0.074479 -0.064696 -0.043651 -0.056454 0.011143 7.2027 0.18342 0.084994 0.097852 0.11861 0.13345 0.16268 0.397 0.10992 0.25616 0.2163 0.089759 0.12935 -0.0020447 8.4961e-05 0.00032583 0.0022633 1.2198 0 0 -0.022599 0 -0.042926 0.051565 0.15767 0 0
3.1875 -0.085276 -0.09541 -0.12767 -0.10468 0 -0.099975 -0.071086 -0.062514 -0.03444 -0.057287 0.051733 6.4987 0.18703 0.075834 0.10644 0.11294 0.12255 0.15131 0.35745 0.087534 0.26004 0.20231 0.068752 0.14318 -0.0013366 0.00083065 0.00094655 0.0026787 1.041 0 0 0.0052802 0 -0.013207 0.050878 0.16239 0 0
3.1914 -0.082404 -0.089705 -0.13778 -0.12346 0 -0.12017 -0.069037 -0.05617 -0.028569 -0.060843 0.061874 5.7238 0.1832 0.064606 0.11015 0.10793 0.11226 0.14777 0.3229 0.068202 0.26972 0.19109 0.061927 0.16126 -0.0010709 0.001129 0.00089305 0.0031404 0.97765 0 0 0.016505 0 0.00816 0.05413 0.16791 0 0
3.1953 -0.080859 -0.083152 -0.11325 -0.11585 0 -0.11751 -0.067626 -0.046929 -0.030285 -0.06303 0.027577 4.8951 0.174 0.05558 0.11036 0.10421 0.10973 0.15345 0.30003 0.0639 0.28294 0.1833 0.076128 0.18112 -0.0010366 0.0010486 0.00047425 0.0032455 1.0565 0 0 0.00027989 0 0.016124 0.059429 0.17224 0 0
3.1992 -0.078847 -0.077137 -0.06611 -0.084872 0 -0.091221 -0.067241 -0.042139 -0.041343 -0.062657 -0.037241 4.0599 0.16238 0.052374 0.10886 0.10267 0.11775 0.16912 0.29423 0.082041 0.29776 0.18017 0.11268 0.20111 -0.00091422 0.00072865 0.00025774 0.0029504 1.2511 0 0 -0.037424 0 0.0081562 0.064766 0.17341 0 0
3.2031 -0.074388 -0.072462 -0.024752 -0.052561 0 -0.058565 -0.070163 -0.050144 -0.060657 -0.062939 -0.09946 3.2547 0.15528 0.055584 0.10879 0.10638 0.13152 0.19565 0.31176 0.11713 0.3126 0.18703 0.1624 0.22169 -0.00071114 0.0002277 0.00042762 0.0025615 1.5027 0 0 -0.079113 0 -0.012464 0.066964 0.16822 0 0
3.207 -0.06662 -0.068089 -0.012515 -0.041452 0 -0.04047 -0.078031 -0.072507 -0.084075 -0.068612 -0.13107 2.4781 0.15606 0.062318 0.11114 0.11587 0.14225 0.22572 0.3401 0.15295 0.32623 0.20394 0.20943 0.2446 -0.00069261 -0.00038769 0.00063202 0.0024305 1.7477 0 0 -0.10903 0 -0.028415 0.065526 0.15879 0 0
3.2109 -0.056215 -0.061482 -0.030247 -0.056191 0 -0.045182 -0.08837 -0.1 -0.10471 -0.080711 -0.1291 1.6989 0.16223 0.067969 0.11443 0.12955 0.14458 0.25412 0.36916 0.17464 0.33734 0.22686 0.24186 0.26908 -0.0009749 -0.00089501 0.0004545 0.002659 1.9303 0 0 -0.12279 0 -0.032555 0.061476 0.14801 0 0
3.2148 -0.044616 -0.050644 -0.055411 -0.079987 0 -0.062793 -0.094576 -0.11694 -0.11535 -0.093914 -0.11516 0.88883 0.17076 0.069231 0.11712 0.14557 0.141 0.27695 0.39214 0.17994 0.34417 0.2513 0.25932 0.2931 -0.0013302 -0.00098176 -6.1828e-05 0.0030639 2.0068 0 0 -0.12666 0 -0.022153 0.055602 0.13804 0 0
3.2188 -0.032784 -0.036023 -0.058234 -0.087947 0 -0.073714 -0.090496 -0.11164 -0.11251 -0.099488 -0.11572 0.046453 0.17669 0.066401 0.11686 0.16093 0.13875 0.28963 0.40161 0.17931 0.34386 0.27024 0.2695 0.31273 -0.0014523 -0.00053236 -0.00045278 0.0033853 1.9536 0 0 -0.12908 0 0.0030805 0.048921 0.13151 0 0
3.2227 -0.020373 -0.020258 -0.023698 -0.066036 0 -0.06338 -0.075595 -0.085126 -0.098964 -0.091608 -0.13972 -0.80668 0.16995 0.063128 0.10986 0.1676 0.14175 0.28549 0.39042 0.18399 0.32903 0.26719 0.27645 0.31462 -0.0013469 0.00016891 -0.00038739 0.0035145 1.7755 0 0 -0.13282 0 0.030838 0.042436 0.13112 0 0
3.2266 -0.0058505 -0.0056456 0.035834 -0.021 0 -0.031908 -0.055389 -0.050531 -0.081639 -0.071496 -0.17092 -1.6496 0.15154 0.063249 0.098056 0.16305 0.14515 0.26873 0.36668 0.19312 0.30046 0.24098 0.2723 0.29461 -0.0013504 0.00060438 -7.8584e-05 0.0035432 1.4961 0 0 -0.1332 0 0.046511 0.035777 0.13403 0 0
3.2305 0.012535 0.0083354 0.087094 0.02553 0 0.0074874 -0.036249 -0.023086 -0.065703 -0.045727 -0.17983 -2.4785 0.12348 0.066786 0.082887 0.14595 0.13755 0.24062 0.33319 0.19178 0.25792 0.19183 0.24153 0.24982 -0.0017231 0.00047227 -3.9498e-05 0.0036226 1.1282 0 0 -0.1223 0 0.045148 0.028302 0.13858 0 0
3.2344 0.03543 0.024857 0.099163 0.053361 0 0.038947 -0.019323 -0.0085093 -0.049875 -0.02038 -0.14542 -3.3032 0.088715 0.068484 0.066001 0.11576 0.10933 0.2027 0.29241 0.16227 0.20182 0.1216 0.17422 0.17892 -0.0022887 -7.5184e-06 -0.00043751 0.00378 0.65308 0 0 -0.094715 0 0.024333 0.019375 0.14307 0 0
3.2383 0.061462 0.046688 0.068713 0.058147 0 0.055328 0.00058669 0.00096646 -0.027249 0.0037337 -0.070454 -4.13 0.053167 0.060831 0.05001 0.071423 0.059854 0.15582 0.24475 0.098506 0.13199 0.03411 0.075696 0.079657 -0.0025632 -0.00027288 -0.00080763 0.0038512 0.03536 0 0 -0.051022 0 -0.014586 0.0078572 0.14514 0 0
3.2422 0.087365 0.07294 0.027688 0.053737 0 0.062695 0.030071 0.019941 0.0088202 0.030905 0.019938 -4.9532 0.022922 0.039757 0.035876 0.018939 -0.0021552 0.10361 0.18883 0.010951 0.054585 -0.057534 -0.037191 -0.033887 -0.0022688 4.411e-05 -0.00052661 0.0035695 -0.73329 0 0 0.0025628 0 -0.05309 -0.0053074 0.1444 0 0
3.2461 0.10929 0.098713 0.023071 0.061257 0 0.075047 0.070669 0.058137 0.058862 0.066055 0.095361 -5.7613 -0.0029884 0.0082981 0.021847 -0.036759 -0.064736 0.048497 0.12424 -0.081667 -0.025706 -0.14758 -0.14945 -0.14916 -0.0016672 0.00074029 0.00042214 0.0027309 -1.6036 0 0 0.05785 0 -0.080061 -0.018003 0.14201 0 0
3.25 0.12458 0.11819 0.079263 0.092754 0 0.10279 0.11658 0.11266 0.11628 0.10985 0.14111 -6.5496 -0.026504 -0.025345 0.0062628 -0.093055 -0.11992 -0.0081214 0.051204 -0.16596 -0.10618 -0.23424 -0.25811 -0.25862 -0.0013224 0.0012204 0.0012663 0.0013125 -2.4854 0 0 0.10974 0 -0.090519 -0.028364 0.1385 0 0
3.2539 0.13285 0.12854 0.17187 0.14091 0 0.14295 0.15805 0.16946 0.17147 0.15698 0.16828 -7.3239 -0.050669 -0.054122 -0.012885 -0.14753 -0.16678 -0.064772 -0.029247 -0.241 -0.18422 -0.31706 -0.36975 -0.35502 -0.0015214 0.0010801 0.0011446 -0.00052303 -3.2962 0 0 0.15946 0 -0.081632 -0.034235 0.13438 0 0
3.2578 0.13561 0.13132 0.23902 0.18251 0 0.17885 0.18693 0.21202 0.21699 0.19837 0.20478 -8.0911 -0.081967 -0.07726 -0.038802 -0.19584 -0.20909 -0.11694 -0.10955 -0.31393 -0.25311 -0.39818 -0.48834 -0.42582 -0.0019674 0.00051156 1.3293e-05 -0.0025123 -3.9939 0 0 0.21268 0 -0.058113 -0.030237 0.1287 0 0
3.2617 0.13485 0.13045 0.22827 0.19411 0 0.191 0.19998 0.23096 0.24988 0.22569 0.27199 -8.8479 -0.11717 -0.099366 -0.066732 -0.23712 -0.2504 -0.16158 -0.179 -0.38932 -0.31033 -0.47789 -0.60551 -0.47851 -0.0020827 0.00010399 -0.0012173 -0.0043897 -4.5604 0 0 0.27248 0 -0.03918 -0.018856 0.12053 0 0
3.2656 0.13176 0.12904 0.1438 0.16955 0 0.17222 0.19857 0.22857 0.27027 0.23552 0.36351 -9.581 -0.15105 -0.12423 -0.092382 -0.26916 -0.2901 -0.19589 -0.23203 -0.46179 -0.35223 -0.55161 -0.70174 -0.51511 -0.0016092 0.00022427 -0.0015272 -0.0059431 -4.962 0 0 0.33202 0 -0.031736 -0.0019015 0.10973 0 0
3.2695 0.12667 0.12776 0.050935 0.12619 0 0.13526 0.1867 0.21626 0.27898 0.23102 0.44344 -10.279 -0.17768 -0.14943 -0.11121 -0.28953 -0.32259 -0.21728 -0.2644 -0.51738 -0.37536 -0.61332 -0.75649 -0.53731 -0.00087927 0.00061641 -0.00077613 -0.0070339 -5.1382 0 0 0.37402 0 -0.040054 0.018293 0.096792 0 0
3.2734 0.11994 0.12574 0.027141 0.093921 0 0.10522 0.16958 0.2068 0.27617 0.21968 0.46829 -10.944 -0.18484 -0.16723 -0.11449 -0.292 -0.33972 -0.22018 -0.26982 -0.54151 -0.37176 -0.64773 -0.75836 -0.5443 -0.00048541 0.00065533 0.00019229 -0.0076184 -5.0401 0 0 0.37997 0 -0.066056 0.037356 0.083962 0 0
3.2773 0.11291 0.12249 0.09684 0.093725 0 0.10108 0.15281 0.20582 0.26169 0.20804 0.41801 -11.591 -0.16321 -0.17139 -0.096255 -0.27167 -0.3354 -0.20245 -0.25219 -0.52686 -0.33901 -0.63676 -0.7085 -0.53279 -0.00070714 1.6215e-05 0.00044534 -0.0077778 -4.6811 0 0 0.34323 0 -0.094703 0.049003 0.078279 0 0
3.2813 0.10781 0.11871 0.2071 0.12172 0 0.12079 0.14067 0.20754 0.23563 0.19671 0.31213 -12.235 -0.12092 -0.1631 -0.062259 -0.23262 -0.30969 -0.16907 -0.22144 -0.47645 -0.28601 -0.58395 -0.61758 -0.50145 -0.001287 -0.00093361 -8.8802e-05 -0.0077073 -4.1432 0 0 0.2754 0 -0.11212 0.052988 0.08341 0 0
3.2852 0.10674 0.11573 0.26963 0.15195 0 0.1429 0.13371 0.19839 0.19871 0.17981 0.19712 -12.876 -0.065041 -0.14993 -0.016938 -0.1772 -0.26964 -0.12223 -0.18102 -0.40107 -0.21793 -0.4923 -0.5009 -0.44733 -0.0017459 -0.0014506 -0.00062039 -0.0076243 -3.5266 0 0 0.19959 0 -0.11176 0.050424 0.10124 0 0
3.2891 0.11054 0.11449 0.23539 0.15695 0 0.14462 0.12773 0.167 0.15259 0.15044 0.11373 -13.503 -0.0047264 -0.13841 0.033946 -0.1089 -0.22533 -0.064686 -0.13383 -0.31382 -0.14103 -0.36789 -0.3743 -0.36797 -0.0018524 -0.0011389 -0.00042505 -0.0076333 -2.8909 0 0 0.13502 0 -0.089068 0.043549 0.13261 0 0
3.293 0.11831 0.11528 0.13637 0.1303 0 0.12159 0.11651 0.11432 0.1008 0.10825 0.069846 -14.098 0.037776 -0.12741 0.076703 -0.036055 -0.18333 -0.00085042 -0.077823 -0.2248 -0.06808 -0.22719 -0.25072 -0.25713 -0.0017358 -0.00034476 0.00032822 -0.0076564 -2.2452 0 0 0.085334 0 -0.043667 0.04091 0.17568 0 0
3.2969 0.12776 0.1181 0.056441 0.092552 0 0.092115 0.097239 0.055903 0.049408 0.062568 0.040247 -14.655 0.054132 -0.10917 0.10315 0.028505 -0.14291 0.060389 -0.01212 -0.13875 -0.0087231 -0.10054 -0.13765 -0.13392 -0.0015753 0.00018709 0.00076191 -0.0075051 -1.5945 0 0 0.040114 0 0.0015666 0.050653 0.21612 0 0
3.3008 0.13613 0.12273 0.057542 0.074822 0 0.081793 0.074311 0.013319 0.0061098 0.027486 -0.0076493 -15.184 0.047214 -0.077576 0.11222 0.079529 -0.098895 0.11455 0.062852 -0.05689 0.034659 0.00032132 -0.037753 -0.012085 -0.0012899 4.0175e-05 0.00028549 -0.007044 -0.98959 0 0 -0.012048 0 0.034692 0.075114 0.24587 0 0
3.3047 0.14124 0.12847 0.12745 0.0931 0 0.10144 0.057416 0.0003172 -0.022325 0.012281 -0.083683 -15.701 0.022319 -0.036044 0.10416 0.11331 -0.049757 0.15766 0.14496 0.018125 0.060806 0.067571 0.04617 0.095421 -0.00064043 -0.00051123 -0.00070155 -0.0063053 -0.52743 0 0 -0.070197 0 0.047287 0.11473 0.25875 0 0
3.3086 0.14237 0.13402 0.19474 0.13458 0 0.13755 0.054642 0.014284 -0.032836 0.015389 -0.16453 -16.219 -0.0092551 0.002559 0.080623 0.12537 -0.0038667 0.18352 0.2285 0.077537 0.068531 0.092833 0.10534 0.16822 0.0003547 -0.00085874 -0.0011951 -0.005464 -0.30023 0 0 -0.11848 0 0.030177 0.16809 0.24687 0 0
3.3125 0.14041 0.13804 0.1941 0.16763 0 0.16338 0.065986 0.039678 -0.026888 0.02723 -0.20966 -16.737 -0.021685 0.024181 0.050189 0.11656 0.02253 0.18497 0.29271 0.10677 0.060178 0.080069 0.12467 0.18036 0.001203 -0.00072766 -0.00066656 -0.0047201 -0.34386 0 0 -0.13605 0 -0.011716 0.22098 0.2105 0 0
3.3164 0.13726 0.13979 0.12121 0.16733 0 0.16082 0.083149 0.060456 -0.0086086 0.039245 -0.18965 -17.245 -0.0075641 0.022945 0.020591 0.096687 0.015433 0.16628 0.32469 0.092305 0.041301 0.048433 0.090757 0.14118 0.0012656 -0.00043438 0.00032964 -0.0042107 -0.63009 0 0 -0.1111 0 -0.05759 0.25873 0.16535 0 0
3.3203 0.13435 0.13921 0.030954 0.13529 0 0.13428 0.096346 0.07136 0.018353 0.050828 -0.10512 -17.728 0.032873 0.0038512 -0.0061893 0.069389 -0.026391 0.12854 0.31601 0.031225 0.011812 0.0039376 0.002635 0.055828 0.00037282 -0.00047606 0.00069467 -0.0040033 -1.1003 0 0 -0.048443 0 -0.096545 0.27274 0.12041 0 0
3.3242 0.13169 0.13619 -0.013084 0.09773 0 0.10562 0.10258 0.079596 0.05285 0.068156 0.015324 -18.178 0.095747 -0.022527 -0.029259 0.038017 -0.089279 0.073651 0.26056 -0.064062 -0.028937 -0.048621 -0.12435 -0.06741 -0.00090401 -0.00092523 -8.2634e-05 -0.0041136 -1.7005 0 0 0.034101 0 -0.11866 0.25591 0.084572 0 0
3.3281 0.12805 0.13034 0.011372 0.08384 0 0.095735 0.10806 0.096914 0.095633 0.096726 0.13394 -18.6 0.1646 -0.047858 -0.050662 0.0052503 -0.15307 0.0037477 0.1479 -0.17089 -0.087033 -0.11008 -0.26582 -0.21201 -0.0016639 -0.0013061 -0.0013902 -0.004485 -2.3879 0 0 0.11657 0 -0.10999 0.19621 0.072786 0 0
3.332 0.1224 0.12171 0.076273 0.10268 0 0.10894 0.12229 0.12941 0.14659 0.13505 0.22482 -19.001 0.21017 -0.069883 -0.075477 -0.027825 -0.20351 -0.069146 0.0078336 -0.26851 -0.15975 -0.18337 -0.40091 -0.3443 -0.0014215 -0.0010939 -0.002107 -0.004975 -3.1147 0 0 0.18678 0 -0.081389 0.11196 0.081645 0 0
3.3359 0.11529 0.1121 0.13366 0.13702 0 0.13196 0.14858 0.17264 0.20179 0.175 0.28425 -19.386 0.22183 -0.090515 -0.10467 -0.060982 -0.23911 -0.13759 -0.13583 -0.34827 -0.24099 -0.26849 -0.51928 -0.44945 -0.00047457 -0.00029445 -0.0017068 -0.0054401 -3.8156 0 0 0.24311 0 -0.045001 0.020487 0.10188 0 0
3.3398 0.10868 0.10486 0.15206 0.15809 0 0.14619 0.17923 0.21414 0.25266 0.2075 0.32582 -19.755 0.19425 -0.11166 -0.1377 -0.093509 -0.26769 -0.19577 -0.26508 -0.41377 -0.3244 -0.36343 -0.61774 -0.51768 0.00045065 0.00052631 -0.00070581 -0.0058905 -4.4136 0 0 0.28966 0 -0.0094802 -0.064725 0.12564 0 0
3.3438 0.10428 0.1027 0.1306 0.14837 0 0.14193 0.19994 0.24037 0.28822 0.22764 0.36529 -20.104 0.12452 -0.13286 -0.17248 -0.12394 -0.29639 -0.23645 -0.35797 -0.47113 -0.4002 -0.4634 -0.69166 -0.53903 0.0008958 0.00080228 -3.6316e-05 -0.0065273 -4.833 0 0 0.32838 0 0.015115 -0.12668 0.1423 0 0
3.3477 0.10208 0.10513 0.089432 0.11435 0 0.1236 0.2001 0.2434 0.29957 0.23493 0.40526 -20.434 0.025663 -0.15169 -0.19977 -0.1462 -0.32344 -0.24765 -0.38314 -0.51787 -0.44477 -0.54669 -0.73115 -0.50693 0.0010007 0.00052713 -6.1701e-05 -0.0075238 -5.0096 0 0 0.35434 0 0.019261 -0.14019 0.13536 0 0
3.3516 0.10043 0.10824 0.053288 0.080284 0 0.10419 0.18047 0.22453 0.28427 0.23024 0.43013 -20.752 -0.070907 -0.16495 -0.21449 -0.15774 -0.33795 -0.23519 -0.35691 -0.54046 -0.45433 -0.59827 -0.72575 -0.44701 0.0011768 0.00023523 -0.00027291 -0.0087003 -4.9002 0 0 0.3575 0 0.012411 -0.11649 0.10955 0 0
3.3555 0.097845 0.10768 0.03978 0.068954 0 0.09482 0.15219 0.19327 0.24771 0.21355 0.41563 -21.062 -0.15167 -0.16937 -0.21439 -0.15682 -0.32746 -0.20075 -0.28694 -0.52286 -0.4271 -0.60957 -0.67227 -0.36927 0.0015386 0.00043604 7.0756e-05 -0.0094653 -4.5003 0 0 0.32976 0 0.00014792 -0.062699 0.06991 0 0
3.3594 0.094804 0.10246 0.052511 0.084869 0 0.097461 0.12816 0.16179 0.20036 0.18489 0.34737 -21.363 -0.20559 -0.16227 -0.19846 -0.14253 -0.28735 -0.1469 -0.18291 -0.45916 -0.36384 -0.5748 -0.57778 -0.28345 0.0017458 0.0010898 0.0010922 -0.0092205 -3.8614 0 0 0.27179 0 -0.012042 0.012018 0.023037 0 0
3.3633 0.09352 0.096029 0.077667 0.11206 0 0.10485 0.11407 0.13731 0.1523 0.14669 0.23461 -21.647 -0.21848 -0.14331 -0.16614 -0.1136 -0.22524 -0.076496 -0.058403 -0.35991 -0.26676 -0.48518 -0.45531 -0.20168 0.0014267 0.0016411 0.0021369 -0.0079399 -3.0845 0 0 0.19421 0 -0.0169 0.091278 -0.017441 0 0
3.3672 0.095869 0.093321 0.089681 0.12724 0 0.10673 0.1061 0.11746 0.1085 0.10441 0.10747 -21.909 -0.20207 -0.11612 -0.12757 -0.078002 -0.1572 -0.0013468 0.063507 -0.2468 -0.15905 -0.36472 -0.31752 -0.13149 0.00069045 0.0015464 0.0024211 -0.006336 -2.2816 0 0 0.11203 0 -0.015447 0.15358 -0.038176 0 0
3.3711 0.10125 0.096364 0.069716 0.11786 0 0.097853 0.096111 0.09325 0.067819 0.064482 -0.0016485 -22.152 -0.17284 -0.087142 -0.090347 -0.042756 -0.098366 0.070499 0.17374 -0.14022 -0.056444 -0.23763 -0.1746 -0.072046 0.00011998 0.00076149 0.0017716 -0.0053399 -1.5284 0 0 0.036772 0 -0.013601 0.19414 -0.03942 0 0
3.375 0.10645 0.10239 0.025699 0.09113 0 0.082542 0.078995 0.058295 0.026433 0.031587 -0.077865 -22.385 -0.14026 -0.061473 -0.058738 -0.012226 -0.054563 0.13363 0.26713 -0.049374 0.031998 -0.11895 -0.037031 -0.02307 0.0002078 -0.00025041 0.0007186 -0.0053083 -0.85014 0 0 -0.027492 0 -0.015533 0.21148 -0.022905 0 0
3.3789 0.10777 0.10616 -0.0074833 0.067681 0 0.072019 0.056122 0.016727 -0.016996 0.0075101 -0.12811 -22.613 -0.11372 -0.038992 -0.036494 0.0093369 -0.021242 0.18266 0.33962 0.027557 0.098255 -0.023687 0.081876 0.016108 0.00082773 -0.00093553 -6.6873e-05 -0.0057294 -0.25282 0 0 -0.081353 0 -0.025686 0.2064 0.007456 0 0
3.3828 0.10378 0.10425 0.0044201 0.06468 0 0.07561 0.03317 -0.018142 -0.057965 -0.0080825 -0.16683 -22.834 -0.10375 -0.01528 -0.02834 0.014495 0.009297 0.20465 0.37963 0.094574 0.12968 0.023207 0.16782 0.041354 0.0013284 -0.0010705 -0.00034851 -0.0057614 0.23215 0 0 -0.12389 0 -0.048789 0.1834 0.040281 0 0
3.3867 0.096411 0.097615 0.060894 0.081953 0 0.091934 0.015775 -0.034007 -0.087021 -0.016173 -0.19715 -23.037 -0.10228 0.012379 -0.027686 0.0081901 0.038136 0.20474 0.39344 0.14839 0.1391 0.036702 0.21076 0.05272 0.0011824 -0.00084169 -0.00036157 -0.0050888 0.53565 0 0 -0.14932 0 -0.075217 0.15734 0.06453 0 0
3.3906 0.089651 0.090434 0.12055 0.1024 0 0.10797 0.0073001 -0.029199 -0.094351 -0.017263 -0.20596 -23.217 -0.10429 0.039324 -0.032259 -0.0082646 0.055951 0.18377 0.37971 0.17668 0.12965 0.023304 0.20857 0.046847 0.00052374 -0.00059846 -0.00039584 -0.0042163 0.58494 0 0 -0.14993 0 -0.098888 0.13193 0.077666 0 0
3.3945 0.086887 0.086756 0.13495 0.10679 0 0.10861 0.009583 -0.012215 -0.075168 -0.010737 -0.17756 -23.376 -0.10511 0.054525 -0.040094 -0.03359 0.04931 0.14333 0.33778 0.16565 0.10405 -0.010114 0.16605 0.020791 1.1562e-05 -0.00054952 -0.00045649 -0.0038881 0.35109 0 0 -0.12235 0 -0.1142 0.10966 0.07878 0 0
3.3984 0.088798 0.087855 0.09399 0.090841 0 0.090129 0.024014 0.0082924 -0.032582 0.0051242 -0.11191 -23.523 -0.09857 0.048741 -0.049713 -0.0676 0.012376 0.08446 0.26346 0.11085 0.062194 -0.055921 0.090953 -0.032302 0.00015453 -0.00064206 -0.00035365 -0.0042565 -0.13344 0 0 -0.071471 0 -0.11267 0.091538 0.068868 0 0
3.4023 0.093237 0.092062 0.038372 0.069771 0 0.065592 0.050434 0.032244 0.023711 0.031902 -0.028337 -23.658 -0.083968 0.022846 -0.061086 -0.10924 -0.046221 0.015646 0.1643 0.02226 0.0041511 -0.10564 -0.0093159 -0.1103 0.00079041 -0.00066061 -4.434e-05 -0.0047215 -0.7963 0 0 -0.0081253 0 -0.093684 0.074367 0.056851 0 0
3.4063 0.09705 0.096467 0.023715 0.065463 0 0.055833 0.084741 0.065891 0.08203 0.06863 0.049651 -23.776 -0.06656 -0.011846 -0.074552 -0.15611 -0.10808 -0.054505 0.055219 -0.080556 -0.066683 -0.15731 -0.12817 -0.2014 0.0012449 -0.00042998 0.00021284 -0.0046377 -1.558 0 0 0.057406 0 -0.066142 0.056247 0.048761 0 0
3.4102 0.098463 0.098841 0.068293 0.086734 0 0.072128 0.11863 0.11091 0.13373 0.11006 0.11399 -23.871 -0.049638 -0.042329 -0.090117 -0.20649 -0.15788 -0.12119 -0.054703 -0.17962 -0.14806 -0.21083 -0.25866 -0.29803 0.00099562 2.6316e-05 8.0865e-05 -0.0041082 -2.3465 0 0 0.12047 0 -0.035566 0.037153 0.046988 0 0
3.4141 0.098299 0.098673 0.13457 0.12012 0 0.10556 0.14341 0.15735 0.17565 0.14801 0.17617 -23.95 -0.036536 -0.063976 -0.10751 -0.25817 -0.19325 -0.17986 -0.15604 -0.26715 -0.23675 -0.26639 -0.39244 -0.3918 0.00017556 0.00047715 -0.00049577 -0.0039423 -3.0937 0 0 0.18168 0 -0.0078276 0.017692 0.052955 0 0
3.418 0.099092 0.097171 0.16318 0.14029 0 0.13344 0.1555 0.18953 0.20884 0.17571 0.25118 -24.026 -0.03174 -0.082471 -0.12435 -0.30369 -0.22291 -0.22097 -0.2292 -0.34506 -0.32168 -0.32184 -0.51905 -0.46408 -0.0005501 0.00064629 -0.0011745 -0.0047588 -3.7356 0 0 0.24184 0 0.007623 0.0019758 0.066621 0 0
3.4219 0.1027 0.096416 0.12769 0.13183 0 0.1381 0.15882 0.19992 0.23512 0.1919 0.3364 -24.105 -0.031221 -0.1058 -0.13711 -0.33689 -0.25518 -0.24657 -0.27467 -0.41645 -0.38955 -0.36996 -0.62562 -0.51052 -0.00056419 0.0004475 -0.0014591 -0.0062044 -4.2227 0 0 0.29668 0 0.013601 -0.0076433 0.081394 0 0
3.4258 0.10834 0.097913 0.058728 0.10329 0 0.12166 0.16129 0.19635 0.25423 0.20045 0.40626 -24.175 -0.03195 -0.13424 -0.14413 -0.35491 -0.28779 -0.25812 -0.29498 -0.47699 -0.43365 -0.40486 -0.6976 -0.53101 0.00023303 9.6495e-05 -0.0010754 -0.0071997 -4.528 0 0 0.33595 0 0.013912 -0.011217 0.094572 0 0
3.4297 0.11268 0.10117 0.016397 0.080351 0 0.1032 0.16793 0.19409 0.26358 0.20547 0.42879 -24.216 -0.031588 -0.15826 -0.14432 -0.35597 -0.30853 -0.25693 -0.29269 -0.514 -0.449 -0.42129 -0.72237 -0.5261 0.0014367 -4.2374e-05 -0.00015969 -0.0070352 -4.6352 0 0 0.34804 0 0.011929 -0.0094231 0.10433 0 0
3.4336 0.11224 0.10348 0.037802 0.083362 0 0.1008 0.17624 0.19984 0.2601 0.20633 0.39032 -24.215 -0.027431 -0.16664 -0.13642 -0.33785 -0.30576 -0.24407 -0.27061 -0.51433 -0.42861 -0.4109 -0.69488 -0.49625 0.0025026 0.00021205 0.00085434 -0.0061687 -4.5219 0 0 0.32721 0 0.012232 -0.0040437 0.10896 0 0
3.4375 0.106 0.10156 0.10694 0.1089 0 0.11473 0.1778 0.20416 0.24218 0.19755 0.30714 -24.188 -0.019573 -0.15685 -0.12177 -0.305 -0.27855 -0.22242 -0.23453 -0.47437 -0.37424 -0.36928 -0.62149 -0.44747 0.0030748 0.00064763 0.0015156 -0.0058262 -4.1636 0 0 0.27836 0 0.017648 0.00011498 0.10908 0 0
3.4414 0.096122 0.094149 0.17018 0.13174 0 0.12716 0.16459 0.19016 0.21001 0.17394 0.21456 -24.167 -0.011633 -0.13762 -0.10406 -0.26765 -0.2372 -0.19558 -0.1896 -0.40351 -0.30248 -0.3083 -0.51761 -0.3891 0.0030651 0.00081244 0.0015904 -0.0067557 -3.5657 0 0 0.21533 0 0.024474 0.0013733 0.10744 0 0
3.4453 0.086154 0.083331 0.17977 0.12588 0 0.11852 0.13496 0.15003 0.16499 0.136 0.14275 -24.175 -0.0055511 -0.12096 -0.084385 -0.22998 -0.19423 -0.1639 -0.13553 -0.3182 -0.22038 -0.23373 -0.39966 -0.32356 0.0025823 0.00043466 0.0011344 -0.0084039 -2.7908 0 0 0.1531 0 0.029717 0.0002327 0.10512 0 0
3.4492 0.078414 0.073244 0.12827 0.086692 0 0.085556 0.094759 0.093102 0.10972 0.090616 0.097922 -24.204 -0.0029816 -0.11122 -0.063563 -0.19554 -0.15496 -0.12739 -0.071493 -0.23141 -0.13472 -0.15178 -0.27709 -0.25268 0.0018818 -0.00028509 0.0004131 -0.0093766 -1.9448 0 0 0.098717 0 0.030272 -0.002038 0.10302 0 0
3.4531 0.072964 0.067089 0.050743 0.03539 0 0.045009 0.053731 0.038365 0.04885 0.046697 0.062083 -24.221 -0.0053066 -0.10139 -0.041163 -0.16716 -0.11569 -0.083801 0.007298 -0.14638 -0.0539 -0.071917 -0.15118 -0.17652 0.0013285 -0.0008177 -0.0002484 -0.0087257 -1.1256 0 0 0.047869 0 0.02075 -0.00040004 0.10203 0 0
3.457 0.068858 0.065188 -0.0011515 0.0028174 0 0.020403 0.020541 -0.00027013 -0.010353 0.010441 0.0095946 -24.198 -0.0085778 -0.079999 -0.016785 -0.14025 -0.070253 -0.034431 0.095837 -0.059168 0.019141 -0.0010606 -0.021496 -0.09823 0.0012507 -0.00077135 -0.00060773 -0.0067797 -0.38269 0 0 -0.0093919 0 0.0040518 0.0093817 0.10202 0 0
3.4609 0.066051 0.065773 0.0077049 0.00648 0 0.023803 -0.00021649 -0.021452 -0.059585 -0.015816 -0.071928 -24.134 -0.01008 -0.042115 0.0086741 -0.1114 -0.017903 0.018137 0.18697 0.032678 0.084272 0.059107 0.10581 -0.021903 0.001701 -0.00023285 -0.00058561 -0.0047511 0.26815 0 0 -0.077333 0 -0.015619 0.027179 0.10289 0 0
3.4648 0.065807 0.067385 0.074806 0.039218 0 0.047894 -0.0082216 -0.031612 -0.092621 -0.031632 -0.1701 -24.048 -0.008389 0.0051811 0.033641 -0.078928 0.033977 0.071059 0.27376 0.12269 0.14033 0.10666 0.21523 0.047837 0.0023498 0.00034061 -0.00026762 -0.0036185 0.79259 0 0 -0.14648 0 -0.035134 0.051947 0.10457 0 0
3.4688 0.069198 0.070185 0.16061 0.076808 0 0.073543 -0.0061517 -0.035644 -0.10756 -0.036915 -0.2524 -23.961 -0.0025149 0.047148 0.05515 -0.041845 0.073489 0.11979 0.34592 0.19518 0.18473 0.1386 0.28699 0.10361 0.0026946 0.00054835 0.00015261 -0.0034309 1.1094 0 0 -0.19613 0 -0.050696 0.081224 0.10699 0 0
3.4727 0.075434 0.074844 0.21084 0.096461 0 0.085019 0.0019163 -0.033361 -0.1061 -0.032528 -0.28395 -23.871 0.0037317 0.071152 0.064246 -0.0066821 0.090245 0.15253 0.38252 0.23203 0.20707 0.14541 0.30586 0.12772 0.0024634 0.00035753 0.0004554 -0.0036034 1.127 0 0 -0.20665 0 -0.059368 0.10675 0.10904 0 0
3.4766 0.081963 0.080598 0.19052 0.09142 0 0.080257 0.012318 -0.023254 -0.090724 -0.020992 -0.24803 -23.766 0.0036704 0.073722 0.058828 0.016633 0.079701 0.16634 0.38536 0.22182 0.20583 0.12764 0.26752 0.12016 0.0018464 2.9631e-05 0.0004835 -0.0036864 0.81575 0 0 -0.17252 0 -0.065658 0.12378 0.10862 0 0
3.4805 0.08631 0.085051 0.10975 0.072422 0 0.069582 0.023753 -0.0063683 -0.062481 -0.0047353 -0.15663 -23.638 -0.0068264 0.06025 0.037767 0.021296 0.044493 0.159 0.35498 0.16542 0.17825 0.082592 0.17919 0.079688 0.0013211 -0.00018466 0.00022396 -0.0037149 0.24242 0 0 -0.10608 0 -0.072531 0.13111 0.10373 0 0
3.4844 0.087802 0.086281 0.020457 0.057654 0 0.066038 0.038185 0.015298 -0.021658 0.016928 -0.043692 -23.499 -0.031158 0.03917 0.0011056 0.0015379 -0.0067637 0.12952 0.29392 0.075419 0.12285 0.0085953 0.055829 0.0069377 0.0012287 -0.00022822 -0.00015943 -0.0038886 -0.47059 0 0 -0.029141 0 -0.082749 0.12866 0.092417 0 0
3.4883 0.087504 0.084954 -0.019149 0.059879 0 0.075629 0.059207 0.042866 0.029904 0.047818 0.055566 -23.365 -0.07479 0.016008 -0.050162 -0.05295 -0.062806 0.075797 0.20601 -0.029986 0.036394 -0.099375 -0.085178 -0.097509 0.001507 -0.00015892 -0.00040529 -0.0041458 -1.2235 0 0 0.040762 0 -0.10003 0.11831 0.070286 0 0
3.4922 0.086702 0.083842 0.011412 0.078942 0 0.09383 0.088231 0.07998 0.087535 0.089973 0.12553 -23.238 -0.13091 -0.0086964 -0.10455 -0.13177 -0.11463 0.0096588 0.11039 -0.13498 -0.065461 -0.22708 -0.22857 -0.21332 0.0018115 -1.4449e-06 -0.00034141 -0.0042326 -1.9784 0 0 0.099181 0 -0.12094 0.10861 0.038222 0 0
3.4961 0.085728 0.084973 0.078577 0.10292 0 0.10933 0.12138 0.12633 0.14488 0.13792 0.17632 -23.097 -0.19011 -0.037348 -0.15413 -0.2189 -0.15959 -0.05841 0.018606 -0.23159 -0.16798 -0.35869 -0.36384 -0.32436 0.0018635 0.00024105 -4.5697e-05 -0.0041482 -2.7283 0 0 0.15296 0 -0.13944 0.10356 0.00076231 0 0
3.5 0.084266 0.087431 0.12253 0.11627 0 0.11177 0.1503 0.17261 0.19596 0.17895 0.23039 -22.919 -0.24557 -0.071494 -0.19405 -0.3026 -0.20117 -0.12172 -0.06278 -0.31948 -0.26136 -0.48271 -0.48496 -0.4196 0.0016655 0.000459 0.00019463 -0.0043204 -3.4373 0 0 0.21065 0 -0.15076 0.10449 -0.038139 0 0
3.5039 0.082442 0.088342 0.10738 0.11014 0 0.098728 0.16697 0.20443 0.23596 0.20113 0.30006 -22.703 -0.28965 -0.1089 -0.21993 -0.36955 -0.24326 -0.17346 -0.12798 -0.40002 -0.33543 -0.5864 -0.58713 -0.48778 0.0014148 0.00043579 0.00014411 -0.0051821 -4.0211 0 0 0.27286 0 -0.14958 0.1116 -0.073464 0 0
3.5078 0.081156 0.086118 0.050519 0.088972 0 0.078207 0.16896 0.21297 0.26058 0.20261 0.37365 -22.472 -0.30563 -0.14317 -0.2252 -0.39162 -0.28308 -0.20127 -0.16757 -0.46887 -0.37101 -0.64072 -0.66249 -0.50541 0.0012705 6.2513e-05 -0.00012767 -0.0065947 -4.3867 0 0 0.3291 0 -0.12581 0.11954 -0.091648 0 0
3.5117 0.081183 0.082465 0.0056886 0.068595 0 0.064554 0.16067 0.20214 0.26603 0.19297 0.42117 -22.25 -0.29696 -0.16624 -0.21862 -0.37554 -0.30951 -0.21107 -0.18994 -0.51332 -0.37787 -0.65132 -0.69886 -0.48558 0.0012381 -0.00046525 -0.00028384 -0.0078327 -4.4859 0 0 0.36231 0 -0.088009 0.12033 -0.090866 0 0
3.5156 0.082183 0.080849 0.01603 0.065768 0 0.06948 0.1494 0.18433 0.25107 0.18432 0.41502 -22.041 -0.26409 -0.1728 -0.2029 -0.32516 -0.30976 -0.20486 -0.19673 -0.51787 -0.35927 -0.6189 -0.68425 -0.43331 0.0012423 -0.00075594 -6.556e-05 -0.0082365 -4.329 0 0 0.35788 0 -0.041019 0.11077 -0.070211 0 0
3.5195 0.08293 0.082975 0.079055 0.085472 0 0.093338 0.13981 0.16893 0.21921 0.1801 0.3494 -21.822 -0.20838 -0.16369 -0.1804 -0.24627 -0.2796 -0.18494 -0.1894 -0.47485 -0.31891 -0.54586 -0.61487 -0.355 0.0012421 -0.00058792 0.00039004 -0.0078503 -3.9542 0 0 0.31201 0 0.009828 0.0891 -0.030135 0 0
3.5234 0.08261 0.08703 0.15211 0.11559 0 0.12302 0.13118 0.15475 0.17787 0.17204 0.24435 -21.567 -0.13009 -0.14562 -0.15236 -0.14784 -0.22811 -0.153 -0.16706 -0.39192 -0.25952 -0.43308 -0.5004 -0.25941 0.0012406 -0.00014699 0.00062774 -0.0073334 -3.3964 0 0 0.23472 0 0.055883 0.054595 0.028365 0 0
3.5273 0.081695 0.089585 0.1889 0.13442 0 0.13928 0.11925 0.13355 0.134 0.14845 0.1327 -21.271 -0.037677 -0.12649 -0.11865 -0.050357 -0.17213 -0.11268 -0.13009 -0.2893 -0.18731 -0.29604 -0.36135 -0.16491 0.0012187 0.00015395 0.0003238 -0.0072268 -2.6897 0 0 0.14559 0 0.087891 0.017619 0.093835 0 0
3.5313 0.081378 0.089062 0.17294 0.12661 0 0.12946 0.1004 0.099965 0.089854 0.10597 0.040641 -20.954 0.058757 -0.10948 -0.079604 0.035169 -0.12467 -0.066525 -0.081485 -0.18807 -0.10732 -0.15144 -0.21977 -0.080961 0.0011211 9.836e-05 -0.00034679 -0.007376 -1.8913 0 0 0.064032 0 0.10564 -0.01138 0.15554 0 0
3.5352 0.082158 0.087019 0.12273 0.095468 0 0.096761 0.07448 0.057611 0.043418 0.053839 -0.024443 -20.639 0.15254 -0.091067 -0.03573 0.10309 -0.087289 -0.015362 -0.02244 -0.098542 -0.022055 -0.0088839 -0.090263 -0.011987 0.00093029 -0.00013618 -0.00084563 -0.0071325 -1.0867 0 0 -0.00016723 0 0.10887 -0.02593 0.20698 0 0
3.5391 0.083152 0.085962 0.071784 0.061259 0 0.058954 0.044947 0.016419 -0.0061526 0.0074022 -0.072326 -20.331 0.23661 -0.064973 0.011853 0.14916 -0.052758 0.039928 0.04536 -0.018311 0.065655 0.12194 0.021983 0.03909 0.00071925 -0.00022751 -0.00080574 -0.006082 -0.36277 0 0 -0.049416 0 0.098093 -0.0203 0.2421 0 0
3.543 0.082834 0.086217 0.045057 0.046292 0 0.036787 0.017331 -0.014558 -0.053472 -0.022691 -0.11759 -20.019 0.29122 -0.029217 0.056892 0.16391 -0.014977 0.096062 0.1176 0.05868 0.14581 0.21734 0.11573 0.068085 0.00059412 -0.00010516 -0.00039822 -0.0044844 0.22134 0 0 -0.091854 0 0.072015 0.015447 0.24778 0 0
3.5469 0.080347 0.085356 0.047935 0.058133 0 0.040284 -0.0024925 -0.031398 -0.087703 -0.035679 -0.1658 -19.689 0.31234 0.010077 0.090828 0.15728 0.022955 0.14544 0.18446 0.13035 0.20712 0.27333 0.1866 0.08612 0.00058969 -1.5179e-05 -0.00010847 -0.0029763 0.63317 0 0 -0.13075 0 0.037795 0.066761 0.23146 0 0
3.5508 0.076039 0.080819 0.068445 0.084184 0 0.062571 -0.0099868 -0.03449 -0.099223 -0.037106 -0.20712 -19.339 0.29846 0.041715 0.10901 0.13297 0.049443 0.18235 0.24001 0.18273 0.24183 0.28793 0.22513 0.09714 0.00065653 -0.00017445 -0.00014868 -0.0019334 0.84132 0 0 -0.15861 0 -0.0014787 0.12398 0.19838 0 0
3.5547 0.070868 0.072793 0.085791 0.10157 0 0.085379 -0.0039513 -0.026288 -0.086265 -0.031628 -0.22121 -18.979 0.24958 0.056846 0.10813 0.094053 0.052699 0.20166 0.27888 0.19786 0.24358 0.26037 0.22148 0.1034 0.00075829 -0.00044694 -0.00017814 -0.0012304 0.80615 0 0 -0.16126 0 -0.042714 0.17826 0.15386 0 0
3.5586 0.065532 0.064233 0.081458 0.09436 0 0.091876 0.01209 -0.010784 -0.055553 -0.019557 -0.19059 -18.616 0.16586 0.054359 0.083945 0.04349 0.029378 0.19487 0.29229 0.16661 0.20229 0.18866 0.17259 0.10535 0.00093545 -0.00047125 0.0002989 -0.00060642 0.50924 0 0 -0.1291 0 -0.081072 0.21657 0.10586 0 0
3.5625 0.060206 0.058011 0.051224 0.065026 0 0.077702 0.031056 0.006845 -0.016847 0.00069531 -0.11411 -18.248 0.063248 0.039984 0.04114 -0.011178 -0.012969 0.15735 0.27259 0.096048 0.1188 0.08543 0.085719 0.097136 0.0012191 -0.00012305 0.0012559 -0.00011821 -0.0060725 0 0 -0.065885 0 -0.10651 0.22467 0.069316 0 0
3.5664 0.054783 0.054254 0.01149 0.032191 0 0.052844 0.046457 0.023103 0.023079 0.028269 -0.011009 -17.871 -0.035512 0.020753 -0.0060326 -0.062265 -0.060499 0.10141 0.22829 0.0056411 0.016276 -0.025215 -0.02392 0.074566 0.0014887 0.00024821 0.001968 -9.6488e-05 -0.63288 0 0 0.011837 0 -0.11563 0.20803 0.049407 0 0
3.5703 0.049024 0.050569 -0.009401 0.017049 0 0.033618 0.056681 0.039829 0.061864 0.058578 0.088409 -17.486 -0.11791 0.00035478 -0.049802 -0.10533 -0.10062 0.034427 0.16346 -0.083888 -0.091874 -0.131 -0.13948 0.034389 0.001492 0.00014996 0.0016358 -0.00067402 -1.2506 0 0 0.084326 0 -0.10642 0.17046 0.048007 0 0
3.5742 0.042481 0.044677 0.0060625 0.028353 0 0.030693 0.065327 0.063141 0.098654 0.085888 0.1604 -17.098 -0.1725 -0.020877 -0.082731 -0.13631 -0.12751 -0.035195 0.083425 -0.16033 -0.19156 -0.22032 -0.24799 -0.025594 0.0010874 -0.00048172 0.00023197 -0.001506 -1.7838 0 0 0.13943 0 -0.078172 0.11748 0.065307 0 0
3.5781 0.03471 0.036585 0.045418 0.056086 0 0.04155 0.076643 0.095909 0.13127 0.1065 0.20107 -16.71 -0.17809 -0.042793 -0.092203 -0.14683 -0.14301 -0.090355 -0.0012738 -0.22216 -0.25543 -0.27287 -0.34191 -0.10749 0.00047334 -0.0011299 -0.0013191 -0.0020769 -2.2149 0 0 0.1768 0 -0.031617 0.060555 0.099036 0 0
3.582 0.025994 0.028235 0.071618 0.077868 0 0.052663 0.090102 0.13038 0.15648 0.11947 0.2249 -16.312 -0.14515 -0.063359 -0.0823 -0.14078 -0.15331 -0.12152 -0.073582 -0.27334 -0.2779 -0.29177 -0.41671 -0.19305 0.00010984 -0.0011924 -0.0018812 -0.0022557 -2.5451 0 0 0.20357 0 0.016559 0.015289 0.13328 0 0
3.5859 0.01779 0.021433 0.05371 0.07414 0 0.050038 0.099656 0.15023 0.17202 0.12491 0.24911 -15.895 -0.087011 -0.079845 -0.05993 -0.12297 -0.16335 -0.12891 -0.12504 -0.31585 -0.26501 -0.28455 -0.46706 -0.26746 0.00033316 -0.00061354 -0.0010823 -0.00242 -2.7486 0 0 0.22571 0 0.055735 -0.013037 0.15956 0 0
3.5898 0.011986 0.016451 -0.0030625 0.042419 0 0.030605 0.098853 0.1429 0.17681 0.12243 0.27601 -15.459 -0.014219 -0.091105 -0.030471 -0.096879 -0.17205 -0.11351 -0.14896 -0.34492 -0.22223 -0.25645 -0.48504 -0.31837 0.001025 4.9517e-05 0.00040887 -0.0029598 -2.7701 0 0 0.24149 0 0.078343 -0.021278 0.17255 0 0
3.5938 0.0092452 0.012484 -0.057717 0.00064898 0 0.0056959 0.086898 0.11144 0.16906 0.11129 0.28809 -15.017 0.059556 -0.097533 -0.00079654 -0.066708 -0.1713 -0.077794 -0.137 -0.34958 -0.15775 -0.21359 -0.46209 -0.32937 0.0016939 0.00021903 0.0015374 -0.0037223 -2.5631 0 0 0.24102 0 0.075745 -0.0067507 0.16709 0 0
3.5977 0.0080712 0.0089126 -0.067759 -0.024169 0 -0.0069812 0.069352 0.073344 0.14546 0.091556 0.26061 -14.584 0.11186 -0.098407 0.020079 -0.03783 -0.15045 -0.03034 -0.080272 -0.31795 -0.088296 -0.16308 -0.39382 -0.27903 0.0019189 -9.9446e-05 0.0017691 -0.0040734 -2.1263 0 0 0.21228 0 0.043312 0.028456 0.14461 0 0
3.6016 0.005846 0.0056744 -0.027229 -0.015688 0 0.0022978 0.052515 0.045719 0.10401 0.06475 0.18224 -14.165 0.14038 -0.09017 0.033842 -0.010576 -0.10412 0.017918 0.0035369 -0.24477 -0.024605 -0.10841 -0.28443 -0.18782 0.001716 -0.00036505 0.0013928 -0.0035551 -1.5025 0 0 0.15005 0 -0.00075499 0.070554 0.12041 0 0
3.6055 0.0010734 0.0025413 0.026899 0.017749 0 0.025612 0.037151 0.030515 0.048271 0.03309 0.067342 -13.751 0.14618 -0.068819 0.04332 0.016665 -0.038216 0.064303 0.10629 -0.1373 0.032323 -0.048042 -0.14734 -0.06744 0.0014595 -0.000132 0.001042 -0.002414 -0.75217 0 0 0.062365 0 -0.045928 0.11351 0.10269 0 0
3.6094 -0.005385 -0.0013575 0.04634 0.046842 0 0.041158 0.018176 0.014211 -0.011813 -0.0015805 -0.050328 -13.333 0.13237 -0.034996 0.052045 0.045943 0.031049 0.1073 0.21896 -0.01532 0.08333 0.019947 -0.0010318 0.068389 0.0014555 0.00045912 0.0010263 -0.0013859 0.064243 0 0 -0.030752 0 -0.081615 0.15172 0.098829 0 0
3.6133 -0.011366 -0.0067965 0.012129 0.042459 0 0.029161 -0.0092481 -0.017503 -0.065084 -0.037985 -0.13823 -12.913 0.10627 0.00351 0.067417 0.082131 0.085604 0.14775 0.32604 0.096473 0.13446 0.1009 0.13729 0.19449 0.0016344 0.00087505 0.001136 -0.00095324 0.88203 0 0 -0.10714 0 -0.089284 0.17678 0.11972 0 0
3.6172 -0.015571 -0.013279 -0.051665 -0.00088052 0 -0.011632 -0.043428 -0.064476 -0.10602 -0.074379 -0.18478 -12.5 0.084459 0.0356 0.093548 0.12631 0.11594 0.19009 0.41092 0.18025 0.19416 0.1917 0.25635 0.2865 0.0016833 0.000819 0.00099615 -0.00088568 1.6257 0 0 -0.15539 0 -0.065304 0.18762 0.15862 0 0
3.6211 -0.018447 -0.019038 -0.10046 -0.058324 0 -0.06035 -0.076105 -0.11098 -0.13664 -0.10716 -0.20374 -12.097 0.073844 0.054662 0.12756 0.17467 0.12588 0.23503 0.46958 0.23338 0.26159 0.28403 0.35106 0.3429 0.0014513 0.0005531 0.0004988 -0.00055977 2.2233 0 0 -0.18095 0 -0.019239 0.1883 0.20281 0 0
3.625 -0.020967 -0.02255 -0.10498 -0.092095 0 -0.087609 -0.098561 -0.13907 -0.16136 -0.13059 -0.22035 -11.697 0.07774 0.06342 0.16622 0.22322 0.12803 0.28141 0.49937 0.26665 0.33327 0.37023 0.41945 0.3647 0.0011668 0.00054768 -0.00011251 0.0003205 2.6313 0 0 -0.19954 0 0.041326 0.18168 0.24312 0 0
3.6289 -0.022994 -0.024023 -0.070067 -0.080569 0 -0.076966 -0.10762 -0.14273 -0.17992 -0.13869 -0.24952 -11.286 0.098065 0.070888 0.20476 0.26652 0.13329 0.32664 0.49885 0.29291 0.40297 0.44066 0.45907 0.35623 0.001222 0.00088782 -0.00048341 0.00141 2.8401 0 0 -0.22187 0 0.1065 0.17137 0.26921 0 0
3.6328 -0.023418 -0.025088 -0.02572 -0.03574 0 -0.037822 -0.10595 -0.12988 -0.18571 -0.12884 -0.28225 -10.862 0.13346 0.083647 0.23012 0.28903 0.14236 0.35834 0.46572 0.3145 0.44727 0.47012 0.46562 0.33032 0.0017571 0.0011517 -0.00040241 0.0021376 2.8497 0 0 -0.24225 0 0.1552 0.16399 0.26454 0 0
3.6367 -0.021971 -0.026866 -0.0035714 0.0058118 0 0.00075133 -0.097537 -0.11222 -0.17148 -0.10483 -0.2908 -10.434 0.1702 0.09913 0.2389 0.28911 0.14552 0.3707 0.41856 0.31969 0.45785 0.46141 0.43445 0.30617 0.0024869 0.00091665 0.00011847 0.0023412 2.6453 0 0 -0.24155 0 0.1819 0.16156 0.24134 0 0
3.6406 -0.020302 -0.028511 -0.017639 0.011765 0 0.011194 -0.083924 -0.09459 -0.1367 -0.076272 -0.24919 -10.017 0.20177 0.10713 0.23004 0.26581 0.13044 0.36027 0.36382 0.29141 0.43098 0.41508 0.36387 0.28643 0.0029417 0.00030328 0.00086943 0.0023937 2.2102 0 0 -0.20311 0 0.1859 0.16328 0.20836 0 0
3.6445 -0.020541 -0.027922 -0.058236 -0.02053 0 -0.012294 -0.06493 -0.073762 -0.089407 -0.053099 -0.15471 -9.6172 0.22226 0.098334 0.20381 0.21975 0.092292 0.32515 0.30739 0.22185 0.36593 0.33374 0.25841 0.27104 0.0028629 -8.8729e-05 0.0014852 0.0027063 1.5693 0 0 -0.12829 0 0.16825 0.16752 0.17492 0 0
3.6484 -0.02263 -0.024009 -0.097551 -0.062544 0 -0.049795 -0.041833 -0.045498 -0.040809 -0.038416 -0.03398 -9.2251 0.22226 0.072465 0.16114 0.15215 0.038628 0.26256 0.25636 0.12152 0.26339 0.2208 0.13035 0.25279 0.0023679 0.00019318 0.0015691 0.0032103 0.81507 0 0 -0.038336 0 0.13129 0.16982 0.15663 0 0
3.6523 -0.023613 -0.018086 -0.1037 -0.077706 0 -0.070845 -0.018144 -0.010822 0.0019175 -0.025579 0.07195 -8.8319 0.19894 0.038996 0.11198 0.076433 -0.014322 0.18366 0.2149 0.015243 0.14718 0.095595 -0.0022186 0.21471 0.001778 0.0009592 0.00096109 0.003419 0.07614 0 0 0.039278 0 0.086414 0.1626 0.16332 0 0
3.6563 -0.020187 -0.012804 -0.060079 -0.050081 0 -0.057024 0.0033075 0.024516 0.038283 -0.0035061 0.13356 -8.4375 0.15943 0.010147 0.064788 0.0047401 -0.051219 0.10226 0.18099 -0.071913 0.03903 -0.025545 -0.12097 0.15309 0.0013399 0.0015587 -2.7215e-05 0.0029772 -0.55285 0 0 0.088672 0 0.041621 0.14441 0.18615 0 0
3.6602 -0.012102 -0.0096112 0.018869 0.0039815 0 -0.014974 0.023095 0.054957 0.07117 0.032782 0.15097 -8.0484 0.10837 -0.0076752 0.024158 -0.055673 -0.066458 0.026443 0.15343 -0.12871 -0.04883 -0.13298 -0.21416 0.068559 0.0011126 0.0015294 -0.00073137 0.0020554 -1.0558 0 0 0.11332 0 0.00066289 0.11528 0.21709 0 0
3.6641 -0.0026437 -0.0073615 0.090053 0.049225 0 0.029349 0.04356 0.078024 0.10171 0.075198 0.15052 -7.6657 0.051434 -0.017033 -0.0058539 -0.098134 -0.066274 -0.035991 0.13066 -0.16162 -0.10568 -0.21771 -0.28007 -0.035082 0.0010492 0.0010074 -0.00064761 0.0011586 -1.4703 0 0 0.12895 0 -0.033356 0.076521 0.24609 0 0
3.668 0.0045587 -0.0035155 0.1084 0.058159 0 0.050087 0.063986 0.092885 0.12706 0.10637 0.16217 -7.2793 0.0020608 -0.025359 -0.017528 -0.10875 -0.062863 -0.06941 0.11168 -0.18628 -0.11296 -0.25868 -0.32375 -0.13821 0.0010999 0.00049983 8.9309e-05 0.00061177 -1.8178 0 0 0.14883 0 -0.054014 0.03521 0.2503 0 0
3.6719 0.0090358 0.0032463 0.062542 0.030375 0 0.039654 0.078363 0.09811 0.14206 0.11236 0.19508 -6.8773 -0.030294 -0.037811 -0.01621 -0.096769 -0.064936 -0.078905 0.095916 -0.21313 -0.090228 -0.26283 -0.34904 -0.21361 0.0012156 0.00033689 0.00078598 0.00032825 -2.0578 0 0 0.17331 0 -0.062173 0.0040418 0.22922 0 0
3.6758 0.013438 0.011608 -0.010814 -0.0088545 0 0.012569 0.079461 0.092471 0.14221 0.093777 0.23019 -6.4609 -0.042106 -0.053062 -0.0047816 -0.068318 -0.071634 -0.067732 0.085244 -0.23792 -0.048335 -0.23373 -0.35253 -0.24944 0.0013124 0.00042255 0.00083083 7.872e-05 -2.111 0 0 0.19018 0 -0.057238 -0.010689 0.18976 0 0
3.6797 0.020005 0.018765 -0.05149 -0.02796 0 -0.0068393 0.065929 0.077759 0.12579 0.065437 0.23501 -6.0476 -0.03136 -0.064802 0.014061 -0.029581 -0.074191 -0.039106 0.081892 -0.24413 0.0033292 -0.17549 -0.32519 -0.23806 0.0013096 0.0004829 0.00027836 -0.00013804 -1.9259 0 0 0.18369 0 -0.038901 -0.0044651 0.14049 0 0
3.6836 0.02762 0.022948 -0.023521 -0.011533 0 -0.0028054 0.045017 0.059268 0.094754 0.044342 0.18873 -5.6553 0.0042138 -0.066843 0.036904 0.010255 -0.063805 0.0032361 0.090604 -0.21569 0.05313 -0.093316 -0.26131 -0.17107 0.0012186 0.00042559 -0.00023648 -0.00011712 -1.5275 0 0 0.1454 0 -0.0061484 0.028378 0.097448 0 0
3.6875 0.032928 0.024873 0.054253 0.029696 0 0.021203 0.02737 0.04222 0.055003 0.036503 0.0984 -5.284 0.056608 -0.05754 0.057911 0.036327 -0.039399 0.05076 0.11664 -0.15069 0.090127 -0.0047663 -0.16698 -0.064071 0.00115 0.00036255 -0.0001722 0.00017585 -1.0065 0 0 0.08043 0 0.035798 0.082299 0.085922 0 0
3.6914 0.034304 0.026812 0.12281 0.067282 0 0.046721 0.018481 0.027604 0.015225 0.033984 -0.0051985 -4.9127 0.11078 -0.040565 0.074504 0.045911 -0.0091638 0.096445 0.15591 -0.065637 0.11709 0.074144 -0.060419 0.04985 0.0011872 0.00033441 0.00038099 0.00039697 -0.46844 0 0 0.0061228 0 0.076725 0.1399 0.10528 0 0
3.6953 0.03402 0.030297 0.13136 0.075352 0 0.055254 0.015021 0.012174 -0.016453 0.024081 -0.087256 -4.5172 0.15847 -0.022285 0.085748 0.039339 0.015167 0.13701 0.20554 0.013414 0.1369 0.13524 0.036718 0.15375 0.0012648 0.00016616 0.00086977 0.00013146 0.0099315 0 0 -0.056124 0 0.1103 0.19075 0.15111 0 0
3.6992 0.035834 0.034668 0.077827 0.048772 0 0.042218 0.0094407 -0.0070014 -0.036745 0.0016946 -0.12902 -4.0905 0.19189 -0.0080517 0.09124 0.018866 0.026517 0.16962 0.2616 0.066796 0.1532 0.17182 0.1099 0.23206 0.0012169 -0.00030811 0.00092497 -0.00058701 0.3903 0 0 -0.091939 0 0.13047 0.22458 0.21556 0 0
3.7031 0.040553 0.037748 0.0077327 0.0068488 0 0.019624 -0.0020188 -0.028079 -0.048764 -0.026087 -0.13475 -3.6473 0.19705 0.00025861 0.090924 -0.0067313 0.026571 0.18871 0.31411 0.092109 0.172 0.17311 0.15586 0.26026 0.00097478 -0.00092861 0.00072576 -0.0011801 0.65708 0 0 -0.10138 0 0.12584 0.22213 0.27657 0 0
3.707 0.044703 0.037932 -0.024614 -0.020107 0 0.0061793 -0.015729 -0.044591 -0.0584 -0.046156 -0.12319 -3.2091 0.17961 0.0043737 0.088913 -0.020895 0.022797 0.1961 0.35159 0.10177 0.19393 0.15358 0.1784 0.25032 0.00068996 -0.0012486 0.00067742 -0.0010578 0.802 0 0 -0.097036 0 0.10309 0.18968 0.31032 0 0
3.7109 0.044154 0.035733 0.0026615 -0.012248 0 0.012876 -0.024243 -0.049913 -0.06782 -0.049597 -0.11194 -2.7846 0.14831 0.0076923 0.087275 -0.01734 0.021208 0.19386 0.36959 0.10953 0.21502 0.12509 0.18098 0.21631 0.00061677 -0.00096073 0.00083198 -0.00025364 0.81896 0 0 -0.093223 0 0.071139 0.1389 0.31276 0 0
3.7148 0.038881 0.033417 0.067638 0.025513 0 0.035027 -0.022599 -0.041674 -0.07198 -0.036932 -0.10604 -2.3653 0.11072 0.012435 0.087164 0.0068522 0.0209 0.1834 0.36518 0.11728 0.23092 0.096179 0.16319 0.16849 0.00085345 -0.0002434 0.00079466 0.00054337 0.70373 0 0 -0.093969 0 0.037547 0.080115 0.28399 0 0
3.7188 0.033463 0.033082 0.12613 0.066973 0 0.056339 -0.0112 -0.022502 -0.062044 -0.015379 -0.097065 -1.9352 0.077381 0.017513 0.089477 0.052853 0.014669 0.16622 0.33527 0.11321 0.23467 0.076822 0.12289 0.11894 0.0012196 0.00039265 0.00026126 0.00064824 0.45413 0 0 -0.089825 0 0.012621 0.028035 0.22837 0 0
3.7227 0.032477 0.034858 0.14354 0.083676 0 0.061411 0.0062074 0.0024483 -0.033283 0.0075938 -0.071578 -1.4863 0.066137 0.018639 0.092839 0.10748 -0.0049392 0.14483 0.2819 0.082518 0.21451 0.074665 0.060374 0.080106 0.0014152 0.00061129 -0.00047272 5.6387e-05 0.076042 0 0 -0.066565 0 0.010655 0.0073057 0.16817 0 0
3.7266 0.035634 0.036818 0.11333 0.06551 0 0.047043 0.025794 0.028238 0.009555 0.02837 -0.022072 -1.0234 0.076234 0.011133 0.094013 0.14896 -0.038913 0.12203 0.22067 0.021342 0.1754 0.078419 -0.019498 0.048017 0.0013027 0.00054284 -0.00071543 -0.00057741 -0.40284 0 0 -0.0185 0 0.025496 0.015688 0.12357 0 0
3.7305 0.038019 0.036679 0.055341 0.027448 0 0.024129 0.044551 0.051297 0.054346 0.046847 0.046585 -0.55762 0.10484 -0.0061138 0.091042 0.16555 -0.079538 0.098296 0.15881 -0.057864 0.12082 0.079046 -0.10826 0.01794 0.0010186 0.00053658 -0.00014499 -0.00063492 -0.92406 0 0 0.045166 0 0.05101 0.048275 0.1007 0 0
3.7344 0.035275 0.033804 0.0016328 -0.0023425 0 0.0092757 0.059385 0.069517 0.089347 0.063925 0.11895 -0.09703 0.14704 -0.028464 0.082282 0.14766 -0.11439 0.07387 0.10317 -0.13354 0.055589 0.067147 -0.19565 -0.015228 0.0008101 0.00068502 0.00073417 -0.00016449 -1.4102 0 0 0.10615 0 0.079543 0.097336 0.10247 0 0
3.7383 0.028199 0.029704 -0.020675 -0.0035033 0 0.01277 0.067427 0.08235 0.10993 0.079763 0.17742 0.35863 0.19051 -0.047446 0.065207 0.081094 -0.13374 0.048519 0.064437 -0.18842 -0.010412 0.02475 -0.27103 -0.060016 0.00078281 0.00070475 0.0010371 0.00021154 -1.7952 0 0 0.14934 0 0.094567 0.1443 0.12693 0 0
3.7422 0.021825 0.026561 -0.0037162 0.022433 0 0.031629 0.068333 0.090688 0.11918 0.093467 0.21144 0.81624 0.21634 -0.0561 0.043229 -0.01425 -0.13614 0.023319 0.044013 -0.2184 -0.063416 -0.047164 -0.32496 -0.11374 0.0008226 0.00033071 0.00042293 -1.3287e-05 -2.0488 0 0 0.17082 0 0.084063 0.16524 0.15258 0 0
3.7461 0.020061 0.025116 0.035187 0.054692 0 0.052231 0.065636 0.095709 0.12303 0.1033 0.22144 1.2839 0.21916 -0.053951 0.020896 -0.11313 -0.12805 0.0005759 0.037311 -0.23111 -0.098915 -0.13315 -0.35167 -0.1666 0.00074376 -0.00025167 -0.00051327 -0.0006896 -2.1729 0 0 0.17609 0 0.051477 0.1563 0.16801 0 0
3.75 0.021689 0.023951 0.062318 0.069268 0 0.059981 0.064331 0.097141 0.12477 0.10694 0.21506 1.7653 0.19719 -0.047401 0.0016963 -0.19699 -0.11795 -0.017072 0.041574 -0.23663 -0.11398 -0.21914 -0.3509 -0.20977 0.00047911 -0.00049316 -0.00083842 -0.0011753 -2.1753 0 0 0.17244 0 0.0017596 0.11819 0.16837 0 0
3.7539 0.021883 0.020931 0.050412 0.055598 0 0.04896 0.066088 0.092737 0.12292 0.10231 0.19913 2.2561 0.15115 -0.044612 -0.01034 -0.24484 -0.10923 -0.02612 0.053505 -0.23838 -0.10643 -0.28677 -0.32659 -0.23228 0.00012122 -5.1519e-05 -0.00023353 -0.00099367 -2.0486 0 0 0.16292 0 -0.056787 0.055605 0.1512 0 0
3.7578 0.017332 0.015447 0.0011646 0.022366 0 0.025206 0.06694 0.079939 0.1128 0.088768 0.17401 2.7464 0.092789 -0.048612 -0.0071403 -0.21895 -0.097727 -0.016603 0.070386 -0.23025 -0.071707 -0.29225 -0.28271 -0.21037 -0.00018178 0.00077706 0.00073065 -0.00028635 -1.7741 0 0 0.14581 0 -0.099523 -0.0085564 0.12442 0 0
3.7617 0.0094028 0.009204 -0.052605 -0.010004 0 0.0021201 0.0603 0.058357 0.089586 0.067715 0.13459 3.2276 0.045767 -0.054296 0.0077341 -0.14234 -0.075799 0.0088159 0.091258 -0.20099 -0.021291 -0.23957 -0.22011 -0.1544 -0.00032993 0.0012795 0.0012596 0.00037033 -1.3448 0 0 0.11734 0 -0.11443 -0.049101 0.10595 0 0
3.7656 0.0022537 0.0046512 -0.071294 -0.023477 0 -0.008399 0.042737 0.030669 0.051246 0.04161 0.07679 3.7009 0.021109 -0.052128 0.032332 -0.029942 -0.03981 0.048546 0.11853 -0.14281 0.041862 -0.13454 -0.13811 -0.070698 -0.00028793 0.0010068 0.0011618 0.0005324 -0.78168 0 0 0.074415 0 -0.098675 -0.056882 0.10232 0 0
3.7695 -0.0015639 0.0025382 -0.041192 -0.013511 0 -0.0032667 0.017056 0.0011357 0.00092241 0.012501 0.0038997 4.1787 0.027441 -0.035785 0.064139 0.10068 0.005315 0.099859 0.1548 -0.058498 0.11471 0.012366 -0.039821 0.032589 -6.7851e-05 0.0002085 0.00092062 0.00024217 -0.13414 0 0 0.016925 0 -0.052764 -0.026826 0.11741 0 0
3.7734 -0.0031342 0.0010717 0.013243 0.0090817 0 0.010329 -0.0098039 -0.026605 -0.052307 -0.018122 -0.072401 4.6742 0.07658 -0.0075307 0.099057 0.21856 0.048298 0.15736 0.2061 0.036882 0.19407 0.17916 0.064408 0.14142 0.00025045 -0.00042782 0.0010031 -0.00012528 0.52863 0 0 -0.049608 0 0.018292 0.04374 0.15267 0 0
3.7773 -0.0051274 -0.0024132 0.049635 0.025638 0 0.019811 -0.031315 -0.050458 -0.095865 -0.047855 -0.13698 5.1874 0.15707 0.023074 0.13021 0.28799 0.078671 0.20874 0.27294 0.12195 0.27185 0.319 0.15983 0.23389 0.00050416 -0.00044134 0.0012702 -0.00027077 1.1247 0 0 -0.11266 0 0.088543 0.12804 0.1916 0 0
3.7813 -0.0086545 -0.0089311 0.042732 0.021593 0 0.015245 -0.044045 -0.069362 -0.11963 -0.072411 -0.17844 5.7012 0.24605 0.045882 0.15511 0.30854 0.092945 0.24819 0.3474 0.17978 0.34114 0.4122 0.23456 0.30349 0.00053393 2.5399e-05 0.0011863 -0.00019114 1.5719 0 0 -0.15644 0 0.14041 0.20062 0.22033 0 0
3.7852 -0.012805 -0.017039 0.0028545 -0.0042005 0 -0.0044178 -0.047444 -0.082758 -0.12219 -0.087285 -0.1938 6.1942 0.32876 0.056645 0.17255 0.28347 0.095096 0.27284 0.42273 0.20699 0.39618 0.44977 0.2847 0.34722 0.0003457 0.00047346 0.00054637 -6.1727e-05 1.8169 0 0 -0.17105 0 0.16466 0.24746 0.23221 0 0
3.7891 -0.016963 -0.024501 -0.0373 -0.038584 0 -0.030724 -0.043246 -0.090765 -0.11223 -0.091124 -0.18839 6.6582 0.39008 0.058276 0.18188 0.22091 0.091921 0.28103 0.49084 0.21409 0.43114 0.4277 0.31269 0.36406 0.00016786 0.00057565 -0.00017875 -4.1256e-06 1.8694 0 0 -0.16042 0 0.15446 0.2567 0.22254 0 0
3.793 -0.022506 -0.030577 -0.052705 -0.062711 0 -0.05125 -0.036083 -0.094219 -0.10259 -0.08728 -0.17169 7.1061 0.39945 0.056773 0.18149 0.14396 0.08797 0.27111 0.52879 0.21604 0.42961 0.34648 0.3213 0.35106 0.00027511 0.00040297 -0.00031221 -1.4072e-06 1.8066 0 0 -0.14056 0 0.10191 0.213 0.19074 0 0
3.7969 -0.031385 -0.036459 -0.044548 -0.064984 0 -0.057836 -0.033242 -0.093677 -0.1008 -0.081256 -0.15174 7.5592 0.36773 0.056076 0.17576 0.085001 0.084071 0.25487 0.53236 0.21975 0.40026 0.2531 0.30981 0.32324 0.00070851 0.0001838 0.00028697 2.7502e-05 1.7246 0 0 -0.12712 0 0.034594 0.14773 0.15863 0 0
3.8008 -0.043153 -0.043513 -0.033328 -0.049304 0 -0.052008 -0.040685 -0.088324 -0.10354 -0.076081 -0.13092 8.0284 0.30521 0.056186 0.16595 0.053094 0.079298 0.23691 0.50132 0.21883 0.34916 0.16766 0.27608 0.2849 0.0011919 -2.5655e-05 0.0010741 0.00015891 1.6656 0 0 -0.12229 0 -0.03293 0.078972 0.13672 0 0
3.8047 -0.054242 -0.051387 -0.037804 -0.032158 0 -0.043655 -0.056937 -0.076626 -0.099774 -0.070207 -0.1057 8.5062 0.22303 0.055102 0.15301 0.052683 0.073128 0.22052 0.43746 0.20041 0.28306 0.10543 0.22172 0.23919 0.0013809 -0.0003381 0.0014195 0.00047139 1.5835 0 0 -0.11355 0 -0.088246 0.022186 0.13254 0 0
3.8086 -0.060908 -0.058218 -0.061045 -0.030164 0 -0.043651 -0.07119 -0.058813 -0.080121 -0.060147 -0.070608 8.9767 0.13882 0.051576 0.13755 0.084932 0.065594 0.20864 0.34444 0.15799 0.21263 0.083616 0.1544 0.18831 0.0012135 -0.00074212 0.0012445 0.0010245 1.3892 0 0 -0.086164 0 -0.1145 -0.0018383 0.15409 0 0
3.8125 -0.062917 -0.062723 -0.092688 -0.047473 0 -0.055731 -0.070152 -0.038629 -0.044781 -0.045038 -0.024522 9.4304 0.080859 0.045853 0.12051 0.13068 0.056466 0.19999 0.2426 0.099047 0.15756 0.10174 0.084966 0.13584 0.0009787 -0.00094531 0.00097063 0.0017334 1.0432 0 0 -0.038383 0 -0.101 0.01784 0.19409 0 0
3.8164 -0.063941 -0.06578 -0.1191 -0.072993 0 -0.07377 -0.049731 -0.021853 -0.0040807 -0.028339 0.025391 9.8674 0.054423 0.038486 0.10338 0.16954 0.045823 0.19065 0.15204 0.040661 0.12409 0.1361 0.022761 0.086515 0.00099874 -0.00061869 0.00090903 0.0022714 0.61512 0 0 0.0151 0 -0.061299 0.062228 0.2338 0 0
3.8203 -0.068073 -0.069628 -0.12969 -0.089607 0 -0.086674 -0.021109 -0.012537 0.028013 -0.015158 0.065785 10.29 0.060103 0.029528 0.087352 0.1931 0.03613 0.17896 0.083713 -0.0022339 0.11442 0.17424 -0.026101 0.044697 0.001255 0.00019826 0.0008756 0.0022131 0.25376 0 0 0.054127 0 -0.0035199 0.11915 0.26294 0 0
3.8242 -0.076074 -0.075483 -0.11814 -0.087787 0 -0.087119 -0.0041059 -0.010791 0.041694 -0.008515 0.08476 10.695 0.095507 0.01944 0.073769 0.19536 0.033065 0.16378 0.04721 -0.025015 0.12869 0.20403 -0.056888 0.015145 0.0013882 0.0010126 0.00050583 0.0014012 0.093845 0 0 0.067747 0 0.062879 0.17518 0.27227 0 0
3.8281 -0.085149 -0.08221 -0.084965 -0.07266 0 -0.077283 -0.012254 -0.01454 0.035016 -0.0086857 0.079359 11.081 0.15302 0.010372 0.066684 0.17284 0.04271 0.14617 0.061229 -0.031417 0.16537 0.20849 -0.064528 0.011542 0.0011052 0.0012696 -0.00015073 0.00020738 0.1798 0 0 0.059184 0 0.12028 0.20603 0.24885 0 0
3.832 -0.092165 -0.087565 -0.042894 -0.059413 0 -0.067135 -0.042427 -0.023123 0.012419 -0.01567 0.056606 11.454 0.20972 0.0055487 0.067849 0.14516 0.066546 0.13315 0.11335 -0.025265 0.20818 0.19486 -0.045079 0.034907 0.00055552 0.00084758 -0.00054507 -0.00064108 0.46444 0 0 0.038503 0 0.15739 0.20798 0.20776 0 0
3.8359 -0.096577 -0.090658 -0.016151 -0.061482 0 -0.066844 -0.078242 -0.038223 -0.019086 -0.030907 0.026763 11.831 0.25672 0.0067158 0.077718 0.12472 0.098811 0.12957 0.1924 -0.0052613 0.25027 0.17448 0.0010525 0.082203 0.0002316 0.00014882 -0.00022649 -0.0006051 0.8677 0 0 0.012238 0 0.17351 0.18854 0.16299 0 0
3.8398 -0.10012 -0.092947 -0.02649 -0.081073 0 -0.079463 -0.10386 -0.060738 -0.052987 -0.055421 -0.0054791 12.219 0.28906 0.012321 0.096654 0.12021 0.12944 0.13922 0.28997 0.032204 0.28796 0.157 0.068231 0.15038 0.00045468 -0.00030894 0.00056213 0.00021632 1.3323 0 0 -0.019726 0 0.16911 0.15519 0.12556 0 0
3.8438 -0.10413 -0.096692 -0.073769 -0.10859 0 -0.099376 -0.11547 -0.087373 -0.084703 -0.086416 -0.043934 12.603 0.303 0.018986 0.12513 0.14149 0.15076 0.16687 0.39587 0.086354 0.31884 0.15567 0.14856 0.23475 0.00099056 -0.00037827 0.0010335 0.0011565 1.833 0 0 -0.059195 0 0.14619 0.11949 0.10948 0 0
3.8477 -0.108 -0.1026 -0.13041 -0.13006 0 -0.11709 -0.12096 -0.11176 -0.11213 -0.11704 -0.095027 12.954 0.30205 0.025354 0.16152 0.19386 0.16236 0.21488 0.49301 0.14932 0.34624 0.18721 0.23553 0.32131 0.0012427 -0.0003571 0.00064821 0.0015251 2.3509 0 0 -0.10424 0 0.11354 0.10168 0.12942 0 0
3.8516 -0.11047 -0.10917 -0.16035 -0.13639 0 -0.12603 -0.12993 -0.12984 -0.13572 -0.14084 -0.15826 13.256 0.29815 0.034289 0.1996 0.26086 0.17007 0.2721 0.57429 0.21035 0.3762 0.24231 0.32439 0.39735 0.00086453 -0.00060239 -0.00030633 0.0011427 2.8538 0 0 -0.14943 0 0.082465 0.10355 0.17226 0 0
3.8555 -0.1119 -0.11436 -0.1492 -0.12838 0 -0.12624 -0.14476 -0.14378 -0.15757 -0.15676 -0.22195 13.522 0.29562 0.050428 0.23591 0.33386 0.18026 0.33246 0.63632 0.26236 0.41046 0.31418 0.40919 0.45695 0.00015926 -0.0010997 -0.00098894 0.00041911 3.3028 0 0 -0.18996 0 0.057228 0.12309 0.22999 0 0
3.8594 -0.11448 -0.1176 -0.11771 -0.11525 0 -0.12294 -0.16038 -0.15955 -0.17935 -0.1692 -0.26884 13.785 0.29777 0.074754 0.26696 0.40409 0.19447 0.38972 0.67673 0.30417 0.44961 0.39454 0.48097 0.49542 -0.00017202 -0.0014295 -0.00082463 -2.3489e-05 3.668 0 0 -0.22344 0 0.041157 0.15638 0.29366 0 0
3.8633 -0.11981 -0.11997 -0.10382 -0.1085 0 -0.12199 -0.17094 -0.1798 -0.20001 -0.18246 -0.2875 14.068 0.30648 0.10149 0.28573 0.45679 0.20866 0.43263 0.68927 0.33721 0.49045 0.46716 0.53027 0.50449 0.0002951 -0.0011587 3.5729e-06 0.00020015 3.9315 0 0 -0.2477 0 0.0384 0.19417 0.34795 0 0
3.8672 -0.12665 -0.12272 -0.1279 -0.11472 0 -0.12604 -0.17511 -0.19958 -0.21538 -0.19511 -0.28032 14.359 0.31564 0.12111 0.28985 0.48561 0.21687 0.4561 0.67855 0.36131 0.52219 0.51708 0.55227 0.49041 0.0012884 -0.00027181 0.00084348 0.001067 4.0782 0 0 -0.25864 0 0.044898 0.22354 0.38301 0 0
3.8711 -0.13177 -0.12579 -0.1738 -0.13135 0 -0.13353 -0.1752 -0.20942 -0.22023 -0.20046 -0.26115 14.625 0.32038 0.12747 0.28134 0.4932 0.2156 0.46215 0.64971 0.37407 0.53869 0.54278 0.54907 0.46062 0.0020919 0.00076213 0.001221 0.0022687 4.0934 0 0 -0.25272 0 0.056054 0.24212 0.40069 0 0
3.875 -0.133 -0.12815 -0.20414 -0.14812 0 -0.14047 -0.17291 -0.20331 -0.21172 -0.19273 -0.24443 14.846 0.31784 0.1227 0.26169 0.48111 0.20569 0.45198 0.60505 0.37352 0.53593 0.54381 0.52644 0.41905 0.0022032 0.0013385 0.0011241 0.0034132 3.9747 0 0 -0.23179 0 0.069062 0.24983 0.40293 0 0
3.8789 -0.13139 -0.12909 -0.19556 -0.15387 0 -0.14331 -0.16738 -0.1836 -0.19154 -0.17303 -0.23401 15.03 0.30548 0.11521 0.23312 0.45171 0.19115 0.42749 0.54688 0.36004 0.51044 0.52127 0.48832 0.36962 0.0017369 0.0011697 0.00075313 0.0041546 3.7425 0 0 -0.20363 0 0.080973 0.24826 0.39308 0 0
3.8828 -0.12992 -0.129 -0.1606 -0.14472 0 -0.14121 -0.15759 -0.15863 -0.16517 -0.14901 -0.22059 15.205 0.28251 0.11229 0.20133 0.40855 0.17656 0.39146 0.47846 0.33531 0.46032 0.47865 0.43491 0.31651 0.0012132 0.00046938 0.00021544 0.0042861 3.4307 0 0 -0.17588 0 0.087659 0.24341 0.37707 0 0
3.8867 -0.13012 -0.1287 -0.1355 -0.12743 0 -0.1363 -0.1452 -0.13604 -0.13872 -0.12886 -0.18988 15.385 0.25747 0.11407 0.1735 0.36191 0.16501 0.35192 0.4091 0.30039 0.40251 0.43001 0.36628 0.26383 0.0010153 -0.00025046 -0.00041292 0.0038473 3.0672 0 0 -0.14912 0 0.090039 0.2411 0.36091 0 0
3.8906 -0.13049 -0.12852 -0.14594 -0.11448 0 -0.13187 -0.13383 -0.11855 -0.11554 -0.11547 -0.13538 15.557 0.23431 0.11425 0.15242 0.31558 0.15719 0.31137 0.34318 0.25631 0.34463 0.37965 0.28756 0.21313 0.0010938 -0.00057216 -0.00085117 0.0031549 2.6677 0 0 -0.1175 0 0.08888 0.24179 0.34522 0 0
3.8945 -0.12838 -0.12833 -0.18275 -0.1143 0 -0.12956 -0.12525 -0.1049 -0.095121 -0.10584 -0.066149 15.696 0.2165 0.10668 0.14012 0.27313 0.15175 0.27212 0.28488 0.20668 0.29362 0.33131 0.20989 0.16599 0.0011673 -0.00043533 -0.00070182 0.0026263 2.2526 0 0 -0.077286 0 0.085145 0.24507 0.3302 0 0
3.8984 -0.12346 -0.12848 -0.2098 -0.12465 0 -0.12797 -0.11728 -0.0932 -0.075106 -0.095377 -0.0030991 15.794 0.20858 0.09158 0.13924 0.24017 0.14685 0.23745 0.2416 0.15893 0.25935 0.28951 0.14596 0.12592 0.001115 -9.0559e-05 8.6773e-05 0.0024644 1.8675 0 0 -0.034723 0 0.080336 0.24822 0.31503 0 0
3.9023 -0.11883 -0.12995 -0.19602 -0.13518 0 -0.12418 -0.10626 -0.082667 -0.054885 -0.082481 0.033819 15.866 0.2095 0.075582 0.14668 0.22046 0.14214 0.21052 0.21725 0.1213 0.24399 0.25734 0.10421 0.096953 0.0010919 0.00017278 0.00095795 0.002497 1.5756 0 0 -0.0039026 0 0.076477 0.24681 0.29933 0 0
3.9063 -0.11845 -0.13313 -0.14279 -0.13732 0 -0.11753 -0.091827 -0.073413 -0.038043 -0.069777 0.03833 15.932 0.21457 0.066021 0.15743 0.21238 0.13976 0.19181 0.20868 0.098287 0.24128 0.23508 0.086678 0.079882 0.0012636 0.00026989 0.0011738 0.0023868 1.4253 0 0 0.004249 0 0.073917 0.24097 0.28432 0 0
3.9102 -0.12329 -0.13635 -0.083799 -0.13214 0 -0.11199 -0.07886 -0.066582 -0.031356 -0.062233 0.020549 15.996 0.2212 0.064906 0.16881 0.21511 0.14301 0.18213 0.21451 0.089094 0.2479 0.2241 0.091408 0.07599 0.0015173 0.00033347 0.00060499 0.0020427 1.4244 0 0 -0.0088665 0 0.072578 0.23179 0.27117 0 0
3.9141 -0.12995 -0.13635 -0.059102 -0.12867 0 -0.11402 -0.074333 -0.065387 -0.040603 -0.064365 -0.0025984 16.043 0.22679 0.068087 0.17817 0.22724 0.15352 0.18198 0.23273 0.090978 0.26012 0.22571 0.1157 0.08618 0.0015216 0.00051921 -1.5487e-05 0.0017873 1.5488 0 0 -0.031646 0 0.072144 0.22117 0.26118 0 0
3.918 -0.13308 -0.13069 -0.085423 -0.13394 0 -0.12631 -0.081847 -0.074341 -0.066062 -0.077934 -0.021627 16.064 0.2283 0.069925 0.18153 0.24657 0.16916 0.19352 0.26118 0.10357 0.27442 0.24593 0.1571 0.11402 0.0010905 0.00081989 0.00019816 0.0020403 1.772 0 0 -0.053644 0 0.071456 0.21485 0.25699 0 0
3.9219 -0.12924 -0.12008 -0.14486 -0.14443 0 -0.14298 -0.098677 -0.094973 -0.10117 -0.1003 -0.041559 16.066 0.22786 0.068704 0.18038 0.26679 0.18508 0.21072 0.29201 0.12918 0.28966 0.27861 0.21213 0.15076 0.00043352 0.0010802 0.001284 0.0028077 2.0781 0 0 -0.074666 0 0.069546 0.21475 0.25621 0 0
3.9258 -0.11886 -0.108 -0.19787 -0.14771 0 -0.15146 -0.11742 -0.12146 -0.13566 -0.12414 -0.075613 16.064 0.22722 0.067769 0.17587 0.28617 0.1972 0.23082 0.32252 0.16853 0.3068 0.32044 0.2753 0.19208 -1.8311e-05 0.0011814 0.0022617 0.0035458 2.4406 0 0 -0.10261 0 0.066264 0.22012 0.25739 0 0
3.9297 -0.10522 -0.097989 -0.20911 -0.13361 0 -0.14127 -0.13035 -0.14216 -0.16101 -0.14019 -0.13073 16.063 0.22784 0.071716 0.16907 0.30363 0.2049 0.25133 0.35048 0.21671 0.32654 0.36787 0.3397 0.23379 -5.004e-05 0.0011719 0.0020886 0.0036281 2.7971 0 0 -0.14268 0 0.061675 0.22954 0.25937 0 0
3.9336 -0.091944 -0.091021 -0.16865 -0.10454 0 -0.11295 -0.13318 -0.14796 -0.17442 -0.14267 -0.19753 16.045 0.23152 0.081545 0.1613 0.31861 0.21022 0.26899 0.37299 0.26404 0.34961 0.4153 0.39801 0.26965 0.00010422 0.0011781 0.00078171 0.002988 3.0604 0 0 -0.18894 0 0.056176 0.23988 0.26095 0 0
3.9375 -0.081315 -0.085534 -0.096699 -0.075029 0 -0.079114 -0.12651 -0.14042 -0.1787 -0.13391 -0.25368 15.992 0.2377 0.093363 0.15373 0.33218 0.21419 0.28057 0.38722 0.3012 0.37235 0.45247 0.44271 0.29115 1.0761e-06 0.0011909 -0.00052034 0.0022565 3.1686 0 0 -0.22651 0 0.051417 0.24525 0.26276 0 0
3.9414 -0.074186 -0.079811 -0.030497 -0.060499 0 -0.055913 -0.1151 -0.13068 -0.17865 -0.12313 -0.27832 15.903 0.24327 0.10161 0.14626 0.34486 0.21408 0.28673 0.39373 0.32355 0.3891 0.47542 0.46591 0.2976 -0.0005351 0.001004 -0.00067628 0.0021892 3.1265 0 0 -0.24175 0 0.048493 0.24465 0.26672 0 0
3.9453 -0.070501 -0.073954 -0.0014134 -0.065011 0 -0.051567 -0.10537 -0.12873 -0.1771 -0.11894 -0.26535 15.799 0.24605 0.10365 0.13861 0.35573 0.20451 0.28756 0.39213 0.33064 0.39554 0.48122 0.46092 0.28794 -0.0011981 0.00043445 0.00032339 0.0029253 2.9903 0 0 -0.23107 0 0.047944 0.23838 0.27409 0 0
3.9492 -0.06947 -0.069444 -0.01546 -0.078872 0 -0.061602 -0.10157 -0.13315 -0.17297 -0.12146 -0.22541 15.695 0.24396 0.10146 0.13049 0.36332 0.18174 0.28336 0.38224 0.32265 0.3875 0.46763 0.42557 0.26182 -0.0014869 -0.00038113 0.0014062 0.0038357 2.807 0 0 -0.20133 0 0.050097 0.22743 0.28595 0 0
3.9531 -0.069505 -0.067027 -0.049624 -0.087546 0 -0.074201 -0.1023 -0.13182 -0.16229 -0.12158 -0.17586 15.59 0.23325 0.099151 0.12163 0.36126 0.14731 0.27323 0.36242 0.29831 0.35586 0.42779 0.36459 0.21694 -0.0012134 -0.00097402 0.0015709 0.0041318 2.5655 0 0 -0.16312 0 0.05501 0.21464 0.30325 0 0
3.957 -0.068637 -0.065455 -0.067973 -0.083356 0 -0.080139 -0.10025 -0.11356 -0.14087 -0.1087 -0.1286 15.467 0.21681 0.098604 0.11301 0.34619 0.10762 0.25843 0.3371 0.25664 0.30712 0.36915 0.28801 0.1623 -0.00071279 -0.00091525 0.00088121 0.0036191 2.2122 0 0 -0.12368 0 0.059893 0.2036 0.32128 0 0
3.9609 -0.065503 -0.062461 -0.048115 -0.069782 0 -0.078182 -0.086782 -0.079019 -0.10712 -0.080225 -0.085171 15.322 0.1978 0.097277 0.10556 0.31765 0.070127 0.23937 0.30933 0.20008 0.24776 0.29665 0.20622 0.10357 -0.00053228 -0.00024156 0.00026192 0.002832 1.7133 0 0 -0.084463 0 0.062648 0.19438 0.33651 0 0
3.9648 -0.060113 -0.056785 0.00096032 -0.055828 0 -0.07215 -0.059039 -0.040079 -0.063891 -0.043896 -0.041145 15.166 0.17883 0.089999 0.10002 0.27581 0.039212 0.21633 0.28158 0.13499 0.18314 0.21405 0.12556 0.045303 -0.00089787 0.00051937 0.00039937 0.0024394 1.102 0 0 -0.043644 0 0.061501 0.18635 0.34618 0 0
3.9688 -0.053622 -0.049057 0.044862 -0.047012 0 -0.064254 -0.023676 -0.0090781 -0.0184 -0.01109 0.0064714 15.019 0.16345 0.073254 0.097382 0.22148 0.015124 0.18959 0.25702 0.068908 0.12037 0.12589 0.048038 -0.0065679 -0.0014853 0.00080558 0.0010051 0.002577 0.46776 0 0 -0.00010964 0 0.053994 0.17781 0.3468 0 0
3.9727 -0.047304 -0.040834 0.051136 -0.041547 0 -0.052411 0.0066422 0.010572 0.020281 0.012089 0.055574 14.882 0.15641 0.048419 0.098214 0.16137 -0.0038384 0.16118 0.24003 0.0076725 0.070547 0.041717 -0.025135 -0.042243 -0.0017265 0.00052997 0.0012232 0.0028018 -0.097341 0 0 0.043864 0 0.037567 0.16459 0.33576 0 0
3.9766 -0.041726 -0.033203 0.01686 -0.034157 0 -0.034158 0.02195 0.023361 0.045339 0.027363 0.1004 14.736 0.15606 0.021431 0.10068 0.10489 -0.018197 0.13424 0.22924 -0.044952 0.034219 -0.032078 -0.090114 -0.061908 -0.0013638 0.00012311 0.0006518 0.002666 -0.53778 0 0 0.082501 0 0.015909 0.1466 0.31817 0 0
3.9805 -0.03673 -0.026518 -0.027351 -0.022548 0 -0.012273 0.021761 0.033296 0.055579 0.038953 0.13445 14.56 0.16128 -0.00069761 0.10377 0.056569 -0.025891 0.11047 0.22365 -0.085773 0.011435 -0.091512 -0.1404 -0.06508 -0.00072177 5.7628e-05 -0.00019918 0.0022376 -0.83151 0 0 0.10877 0 -0.0083822 0.12468 0.29633 0 0
3.9844 -0.031979 -0.021174 -0.042422 -0.0098634 0 0.0047503 0.014188 0.038769 0.055456 0.046977 0.15174 14.36 0.17065 -0.013839 0.10651 0.020248 -0.02355 0.091385 0.22186 -0.11167 0.0015192 -0.1332 -0.16972 -0.05208 -0.00043773 0.0003473 -0.00049744 0.0019884 -0.96529 0 0 0.11785 0 -0.032231 0.10026 0.27251 0 0
3.9883 -0.027343 -0.017938 -0.014855 -0.001367 0 0.0087818 0.0084965 0.036129 0.051346 0.046895 0.14717 14.163 0.18198 -0.018406 0.10735 0.002277 -0.0094361 0.079488 0.22144 -0.12104 0.0044962 -0.14936 -0.17487 -0.02239 -0.00089327 0.00054669 -1.8985e-05 0.0022035 -0.92804 0 0 0.10971 0 -0.048622 0.077269 0.24913 0 0
3.9922 -0.022871 -0.017133 0.030195 0.00059527 0 -0.00091458 0.0079038 0.026338 0.046784 0.035188 0.11842 13.988 0.19284 -0.017982 0.10616 -0.00083114 0.014072 0.073064 0.21974 -0.11502 0.015812 -0.14392 -0.15626 0.015804 -0.0018632 0.00024677 0.00061884 0.0026035 -0.72979 0 0 0.088731 0 -0.051804 0.060574 0.22633 0 0
3.9961 -0.018694 -0.017704 0.050092 -0.001713 0 -0.016483 0.0085928 0.015435 0.040437 0.014643 0.069146 13.827 0.20335 -0.016331 0.10382 0.0061318 0.040347 0.069778 0.21701 -0.096353 0.033467 -0.12304 -0.11705 0.056847 -0.0026921 -0.00046589 0.0006285 0.002616 -0.41666 0 0 0.060487 0 -0.041254 0.051433 0.20304 0 0
4 -0.015162 -0.017699 0.023042 -0.0041537 0 -0.02729 0.0047213 0.007643 0.028295 -0.0067642 0.010192 13.654 0.21421 -0.015022 0.10108 0.020652 0.06136 0.068309 0.21418 -0.066952 0.05701 -0.090352 -0.062491 0.097409 -0.0028347 -0.0010734 -0.00015354 0.0019925 -0.055414 0 0 0.02845 0 -0.016804 0.050653 0.17876 0 0
4.0039 -0.012963 -0.016024 -0.030443 -0.0045641 0 -0.027447 -0.0060282 -0.00030151 0.0079164 -0.022304 -0.044062 13.451 0.22669 -0.012989 0.098967 0.040241 0.072088 0.067331 0.21291 -0.027403 0.086469 -0.049944 0.0001306 0.13423 -0.0022867 -0.0011371 -0.0011769 0.0010857 0.30066 0 0 -0.0061013 0 0.021004 0.058749 0.15319 0 0
4.0078 -0.012805 -0.013614 -0.063701 -0.0039798 0 -0.018744 -0.021178 -0.015754 -0.01899 -0.0316 -0.082676 13.231 0.24445 -0.0079013 0.099829 0.063301 0.073415 0.066447 0.21794 0.020317 0.12273 -0.007694 0.062509 0.16304 -0.0015455 -0.00071232 -0.001773 0.00049408 0.6288 0 0 -0.041135 0 0.068879 0.076865 0.12941 0 0
4.0117 -0.01473 -0.012533 -0.045148 -0.004725 0 -0.0076163 -0.036335 -0.040582 -0.047325 -0.039439 -0.10329 13.021 0.26718 0.0018038 0.10402 0.08845 0.070965 0.067203 0.22892 0.070047 0.16163 0.032493 0.11776 0.18594 -0.0011616 -0.00025033 -0.001713 0.000492 0.92134 0 0 -0.071693 0 0.11714 0.10104 0.11217 0 0
4.0156 -0.017818 -0.013842 0.011631 -0.0079278 0 -1.2592e-05 -0.048382 -0.066379 -0.07131 -0.049985 -0.11162 12.835 0.29423 0.015428 0.11184 0.11566 0.070235 0.071141 0.2446 0.11263 0.20062 0.070161 0.1627 0.20345 -0.0012806 -0.00013008 -0.0011969 0.00086798 1.1616 0 0 -0.09186 0 0.16191 0.13058 0.10498 0 0
4.0195 -0.020798 -0.016599 0.056899 -0.012916 0 0.0013254 -0.05611 -0.080856 -0.086627 -0.06242 -0.11621 12.661 0.32441 0.029873 0.12341 0.14471 0.071858 0.079655 0.26299 0.14108 0.23692 0.10529 0.19748 0.21595 -0.0015645 -0.00032277 -0.00047578 0.0012876 1.324 0 0 -0.099513 0 0.19991 0.16473 0.11074 0 0
4.0234 -0.023134 -0.019199 0.046601 -0.018442 0 -0.0037178 -0.059046 -0.07924 -0.091095 -0.07194 -0.12268 12.472 0.35483 0.041 0.13905 0.17488 0.071253 0.095239 0.27902 0.15486 0.26515 0.1385 0.22256 0.22244 -0.0015368 -0.0004997 0.00033623 0.0016873 1.3979 0 0 -0.098619 0 0.22669 0.20295 0.13468 0 0
4.0273 -0.0255 -0.021551 -0.019032 -0.023877 0 -0.01412 -0.057017 -0.068489 -0.084825 -0.074376 -0.13097 12.259 0.3795 0.045906 0.15679 0.20291 0.063257 0.11668 0.28444 0.15885 0.28075 0.17078 0.23567 0.22081 -0.0010354 -0.0004013 0.0010925 0.0022129 1.4039 0 0 -0.095739 0 0.24284 0.24156 0.17356 0 0
4.0313 -0.029061 -0.025494 -0.094272 -0.02916 0 -0.028039 -0.051211 -0.05976 -0.070599 -0.069659 -0.1358 12.034 0.39542 0.044769 0.174 0.22635 0.047556 0.1401 0.27693 0.15775 0.28429 0.20126 0.23222 0.20991 -0.00037542 -5.6728e-05 0.0014567 0.0028147 1.3749 0 0 -0.093617 0 0.25197 0.27654 0.21948 0 0
4.0352 -0.034241 -0.032763 -0.12574 -0.034133 0 -0.042449 -0.04488 -0.057375 -0.053623 -0.061318 -0.12918 11.816 0.40035 0.040846 0.18862 0.24347 0.029611 0.16271 0.25547 0.15178 0.27558 0.22828 0.20892 0.18827 -8.2804e-05 0.00031605 0.001107 0.0030703 1.3209 0 0 -0.088381 0 0.25542 0.30464 0.26761 0 0
4.0391 -0.040266 -0.042652 -0.096783 -0.038497 0 -0.053797 -0.041785 -0.056113 -0.039409 -0.053329 -0.10413 11.609 0.39246 0.038254 0.19844 0.25278 0.016021 0.18145 0.22011 0.13778 0.25491 0.24969 0.16754 0.1547 -0.00043217 0.00053216 0.00012302 0.0025543 1.2175 0 0 -0.0736 0 0.25442 0.3225 0.31288 0 0
4.043 -0.045969 -0.052072 -0.040451 -0.042493 0 -0.059861 -0.043194 -0.04901 -0.03052 -0.047495 -0.059429 11.401 0.36694 0.038937 0.19745 0.25115 0.0088736 0.18941 0.17334 0.11408 0.22061 0.25776 0.11548 0.10688 -0.0011922 0.00052389 -0.00094163 0.0013851 1.0368 0 0 -0.047324 0 0.24721 0.32128 0.34599 0 0
4.0469 -0.050967 -0.058183 -0.010956 -0.047094 0 -0.061047 -0.046389 -0.036262 -0.024939 -0.043114 -0.0032386 11.179 0.33165 0.041252 0.18762 0.24362 0.0049286 0.18816 0.12819 0.083487 0.17936 0.25337 0.062814 0.055195 -0.0018047 0.0002814 -0.0014719 0.0002857 0.79176 0 0 -0.015149 0 0.23313 0.30599 0.368 0 0
4.0508 -0.055884 -0.060922 -0.039053 -0.053014 0 -0.059674 -0.046639 -0.02524 -0.018156 -0.03842 0.047857 10.942 0.2906 0.041564 0.17091 0.2324 0.00069924 0.17934 0.091442 0.051807 0.13406 0.23746 0.018594 0.0063917 -0.0018471 -0.00016364 -0.0012759 -1.3963e-05 0.54597 0 0 0.013429 0 0.21077 0.27962 0.38003 0 0
4.0547 -0.061324 -0.062799 -0.10897 -0.059467 0 -0.058091 -0.041289 -0.022307 -0.0076947 -0.032407 0.076307 10.695 0.24779 0.037678 0.14993 0.21934 -0.0017399 0.16493 0.069025 0.02422 0.087741 0.21162 -0.011087 -0.032998 -0.0013742 -0.0006501 -0.00063257 0.00054725 0.37907 0 0 0.031253 0 0.17921 0.24544 0.38323 0 0
4.0586 -0.066734 -0.066176 -0.17401 -0.064376 0 -0.057682 -0.032485 -0.026348 0.003817 -0.026104 0.073739 10.44 0.20939 0.031074 0.12959 0.20647 0.0054244 0.14821 0.070027 0.0041437 0.045417 0.17872 -0.022937 -0.052082 -0.00083755 -0.00087464 9.3297e-05 0.00133 0.3402 0 0 0.036281 0 0.13703 0.2082 0.37851 0 0
4.0625 -0.070506 -0.070895 -0.19494 -0.066292 0 -0.059474 -0.026194 -0.031313 0.0097936 -0.022763 0.046191 10.169 0.18424 0.025811 0.11943 0.19477 0.029281 0.13532 0.099464 -0.0049759 0.016415 0.14719 -0.015753 -0.041174 -0.00065845 -0.00061204 0.0007723 0.0016572 0.43238 0 0 0.029502 0 0.0885 0.17569 0.36718 0 0
4.0664 -0.071391 -0.074608 -0.16818 -0.066144 0 -0.064686 -0.028329 -0.034234 0.0040406 -0.026452 0.0093923 9.8812 0.1736 0.02499 0.122 0.18329 0.068793 0.12854 0.14864 0.0013191 0.0040797 0.12261 0.0097049 -0.007261 -0.00084949 -8.6388e-06 0.001411 0.001465 0.63299 0 0 0.011964 0 0.041523 0.15046 0.35079 0 0
4.0703 -0.069828 -0.075269 -0.12316 -0.066686 0 -0.073553 -0.040912 -0.03895 -0.015346 -0.039321 -0.02283 9.5838 0.17862 0.028113 0.13801 0.17137 0.11349 0.12884 0.2129 0.025728 0.011242 0.10797 0.050636 0.045138 -0.0010416 0.00041963 0.0018529 0.0012532 0.91863 0 0 -0.01519 0 0.0013949 0.13375 0.32972 0 0
4.0742 -0.067795 -0.073077 -0.095095 -0.069792 0 -0.083307 -0.060772 -0.051233 -0.045127 -0.05925 -0.04762 9.2892 0.19963 0.031936 0.16687 0.15845 0.1499 0.13666 0.28663 0.064986 0.039852 0.10561 0.10274 0.11001 -0.00088886 0.00020999 0.0017725 0.0014261 1.2659 0 0 -0.048594 0 -0.026619 0.12632 0.30454 0 0
4.0781 -0.067192 -0.070034 -0.097809 -0.074265 0 -0.088309 -0.081246 -0.07121 -0.078689 -0.080193 -0.072185 8.9966 0.23834 0.034002 0.20474 0.14458 0.17036 0.15269 0.35863 0.10957 0.094389 0.12026 0.16126 0.17463 -0.00045048 -0.00057022 0.0010561 0.0017924 1.6354 0 0 -0.082448 0 -0.030911 0.13118 0.27757 0 0
4.082 -0.068241 -0.067883 -0.1171 -0.076675 0 -0.083817 -0.09562 -0.091944 -0.10847 -0.095671 -0.10427 8.6896 0.28515 0.035346 0.23878 0.13269 0.17704 0.17244 0.41684 0.1492 0.16094 0.1465 0.22143 0.22598 -0.00015626 -0.0013185 9.8028e-05 0.001796 1.9691 0 0 -0.11165 0 -0.014713 0.14616 0.25498 0 0
4.0859 -0.069355 -0.066731 -0.1263 -0.074682 0 -0.07076 -0.10042 -0.10569 -0.12812 -0.10291 -0.14297 8.3536 0.33422 0.039557 0.26276 0.12541 0.17824 0.19346 0.45619 0.17948 0.22969 0.18104 0.27806 0.26103 -0.00036705 -0.0014474 -0.00044613 0.0012061 2.2132 0 0 -0.13488 0 0.01726 0.17054 0.24036 0 0
4.0898 -0.068499 -0.065502 -0.10883 -0.069545 0 -0.056641 -0.096965 -0.11056 -0.13466 -0.10411 -0.17786 7.9952 0.38074 0.04899 0.27249 0.12506 0.18074 0.21387 0.47277 0.20313 0.29253 0.22148 0.32501 0.27861 -0.00096441 -0.00095866 -0.00027214 0.00046655 2.3468 0 0 -0.15364 0 0.060848 0.2037 0.23619 0 0
4.0938 -0.064797 -0.063314 -0.070419 -0.065057 0 -0.050535 -0.090233 -0.11044 -0.1303 -0.10367 -0.19679 7.6388 0.41827 0.06181 0.26362 0.13492 0.18436 0.23129 0.46137 0.22453 0.33863 0.26516 0.35588 0.27878 -0.0014079 -0.00042695 0.00026704 0.00028231 2.3851 0 0 -0.16803 0 0.11027 0.24487 0.24524 0 0
4.0977 -0.059051 -0.060136 -0.033662 -0.063786 0 -0.055797 -0.085502 -0.10909 -0.12182 -0.10403 -0.19461 7.3013 0.43649 0.072831 0.23746 0.1572 0.18239 0.24173 0.41927 0.24323 0.35371 0.30631 0.36581 0.26781 -0.0012456 -0.0003803 0.00054457 0.00088642 2.3535 0 0 -0.17437 0 0.15399 0.28754 0.26535 0 0
4.1016 -0.053013 -0.056356 -0.020997 -0.064435 0 -0.066932 -0.084701 -0.10585 -0.11613 -0.10382 -0.1757 6.9699 0.43618 0.077474 0.20641 0.18495 0.16694 0.24476 0.35998 0.25307 0.34398 0.33972 0.35323 0.25454 -0.00058571 -0.00073263 0.00033075 0.0017906 2.2605 0 0 -0.16813 0 0.18651 0.32199 0.28617 0 0
4.1055 -0.048197 -0.052198 -0.038597 -0.06319 0 -0.073815 -0.085109 -0.0975 -0.11454 -0.099553 -0.14895 6.612 0.41694 0.075185 0.17646 0.21308 0.13498 0.23937 0.28966 0.24731 0.31267 0.36062 0.31993 0.24053 -3.6159e-05 -0.00089241 -2.223e-06 0.0022858 2.094 0 0 -0.14889 0 0.20533 0.34146 0.30193 0 0
4.1094 -0.045132 -0.047852 -0.072021 -0.057805 0 -0.069823 -0.081559 -0.083184 -0.11072 -0.088732 -0.12059 6.2075 0.3793 0.069298 0.15307 0.23586 0.09119 0.22483 0.21477 0.22397 0.26416 0.36406 0.2699 0.22606 -0.00012686 -0.0004414 3.1027e-05 0.0021368 1.8401 0 0 -0.1216 0 0.20886 0.33975 0.30734 0 0
4.1133 -0.043274 -0.04388 -0.096252 -0.050203 0 -0.05685 -0.070492 -0.065946 -0.095478 -0.071419 -0.090889 5.7717 0.32328 0.063732 0.14379 0.24004 0.045878 0.19857 0.1459 0.18635 0.2051 0.33652 0.20789 0.20606 -0.00076781 0.00036488 0.00042812 0.0017331 1.5007 0 0 -0.091924 0 0.19389 0.30437 0.29417 0 0
4.1172 -0.041393 -0.040965 -0.093282 -0.044707 0 -0.043005 -0.052587 -0.049136 -0.065035 -0.049656 -0.056451 5.343 0.26049 0.059716 0.145 0.21823 0.0093389 0.16392 0.090854 0.13931 0.14707 0.2761 0.13869 0.17288 -0.001296 0.00084502 0.00069939 0.0015895 1.0936 0 0 -0.060991 0 0.16689 0.24305 0.26776 0 0
4.1211 -0.038204 -0.039005 -0.064896 -0.043475 0 -0.035404 -0.031891 -0.032653 -0.025497 -0.026243 -0.015201 4.9457 0.19985 0.055328 0.15015 0.17216 -0.013857 0.12479 0.049592 0.086623 0.093722 0.18877 0.067123 0.12517 -0.0010985 0.00063082 0.00046715 0.0017928 0.64465 0 0 -0.025905 0 0.13373 0.16954 0.2371 0 0
4.125 -0.033104 -0.036704 -0.030899 -0.043778 0 -0.034523 -0.012657 -0.014026 0.011024 -0.0041826 0.030194 4.5678 0.14795 0.047781 0.15459 0.10396 -0.026587 0.084132 0.021538 0.032027 0.046619 0.079813 -0.001851 0.063481 -0.00021665 7.8404e-05 -5.826e-05 0.0019903 0.18704 0 0 0.014068 0 0.098428 0.094831 0.20902 0 0
4.1289 -0.026688 -0.03252 -0.013374 -0.040104 0 -0.034715 0.0029989 0.0068686 0.03524 0.013671 0.072595 4.175 0.11228 0.036107 0.15301 0.017698 -0.035293 0.045576 0.0050527 -0.018541 0.0064397 -0.042916 -0.063171 -0.0096785 0.00066843 -0.00012031 -0.00030742 0.0018551 -0.23314 0 0 0.052742 0 0.065604 0.032827 0.19175 0 0
4.1328 -0.020481 -0.026193 -0.018782 -0.029344 0 -0.029789 0.014725 0.025472 0.046361 0.025649 0.10371 3.7465 0.10653 0.022027 0.13928 -0.07154 -0.043212 0.017171 -0.0044888 -0.057864 -0.026744 -0.15546 -0.11167 -0.0799 0.00086582 0.00029369 -2.3134e-05 0.0014522 -0.56065 0 0 0.079834 0 0.044835 0.011004 0.19813 0 0
4.1367 -0.015807 -0.01914 -0.032556 -0.014159 0 -0.018473 0.022105 0.035895 0.049843 0.032412 0.11814 3.295 0.12273 0.0088002 0.1199 -0.1453 -0.046529 -3.8051e-05 -0.013768 -0.081651 -0.055187 -0.23897 -0.14239 -0.13194 0.0003106 0.00085743 0.00042757 0.0011158 -0.75305 0 0 0.089187 0 0.037288 0.02445 0.21995 0 0
4.1406 -0.012584 -0.013046 -0.03136 -0.0012425 0 -0.0053101 0.024082 0.036421 0.05044 0.036407 0.11576 2.8515 0.15644 -0.00062588 0.099633 -0.19434 -0.037508 -0.0054141 -0.023699 -0.091415 -0.077662 -0.28383 -0.1518 -0.15846 -0.00040727 0.00091556 0.00048094 0.0010624 -0.80489 0 0 0.083782 0 0.043454 0.067802 0.2509 0 0
4.1445 -0.0092176 -0.008032 -0.0032686 0.0041117 0 0.0032981 0.020589 0.030959 0.048093 0.039316 0.10085 2.4343 0.202 -0.0049019 0.083334 -0.21136 -0.012572 0.00095973 -0.034253 -0.092319 -0.092548 -0.28332 -0.13983 -0.15447 -0.00062823 0.0003882 3.6587e-05 0.0012327 -0.74938 0 0 0.072043 0 0.062755 0.13297 0.28374 0 0
4.1484 -0.0039143 -0.0024747 0.041259 0.0023671 0 0.0043674 0.01429 0.024904 0.040263 0.039882 0.078783 2.0334 0.24906 -0.0046533 0.079296 -0.18467 0.021985 0.019083 -0.042486 -0.087949 -0.094563 -0.22707 -0.11115 -0.11385 -0.00023378 -9.3569e-05 -0.00044108 0.0015005 -0.63311 0 0 0.059339 0 0.093485 0.2033 0.30502 0 0
4.1523 0.0036949 0.0051672 0.07739 -0.00062334 0 0.00086128 0.0097138 0.020251 0.027017 0.034977 0.052541 1.6259 0.28149 -0.0020904 0.08973 -0.12415 0.052736 0.04281 -0.042275 -0.077724 -0.081353 -0.1342 -0.073989 -0.053254 0.00030057 0.00012799 -0.0004973 0.0018961 -0.48763 0 0 0.043879 0 0.12497 0.25121 0.30351 0 0
4.1563 0.012257 0.014421 0.086262 0.0018023 0 -0.00027608 0.0098455 0.015299 0.01247 0.023482 0.0224 1.2007 0.29453 7.6805e-05 0.10837 -0.049377 0.068853 0.066618 -0.03212 -0.059629 -0.057167 -0.031231 -0.036503 0.007504 0.00041712 0.00096548 -0.00022633 0.0024993 -0.32457 0 0 0.021204 0 0.14899 0.26891 0.2828 0 0
4.1602 0.020111 0.022949 0.070143 0.012184 0 0.0068733 0.013437 0.0086039 0.0010398 0.0090011 -0.010923 0.76743 0.28613 0.00020586 0.13032 0.027042 0.070233 0.087323 -0.011802 -0.034826 -0.025656 0.065355 -0.0033196 0.056403 1.5112e-05 0.0015934 -9.6443e-05 0.0031507 -0.15516 0 0 -0.0080401 0 0.16053 0.254 0.24704 0 0
4.1641 0.026985 0.028787 0.049404 0.027348 0 0.022629 0.016217 0.0019834 -0.0067617 -0.0020757 -0.042683 0.34244 0.25615 -0.0011077 0.14977 0.091792 0.066167 0.10199 0.017824 -0.0085509 0.0083701 0.13904 0.024831 0.082045 -0.00049717 0.0012775 -0.00026469 0.0034384 -0.0080294 0 0 -0.035879 0 0.15533 0.2075 0.20259 0 0
4.168 0.034097 0.03236 0.044295 0.040916 0 0.040887 0.015373 -0.0010178 -0.013723 -0.0057623 -0.064455 -0.069426 0.20775 -0.0014217 0.1543 0.1174 0.065289 0.10512 0.051355 0.013658 0.031273 0.15786 0.048062 0.065333 -0.00063318 0.00017155 -0.00025859 0.003099 0.07661 0 0 -0.052825 0 0.12676 0.13879 0.16724 0 0
4.1719 0.042433 0.036083 0.057669 0.047724 0 0.053033 0.01299 0.0010208 -0.021105 -0.0035815 -0.06938 -0.4764 0.15956 0.0014466 0.14538 0.10858 0.066105 0.1003 0.078349 0.029631 0.036779 0.13554 0.063865 0.02446 -0.00028105 -0.00077189 0.00048945 0.0023972 0.070783 0 0 -0.055395 0 0.088749 0.076018 0.15209 0 0
4.1758 0.051053 0.041869 0.073543 0.047103 0 0.054176 0.014703 0.0061449 -0.025361 2.2197e-05 -0.057984 -0.88647 0.11981 0.0071621 0.12641 0.070728 0.057263 0.089446 0.094083 0.039569 0.023349 0.082135 0.066781 -0.029211 0.00023966 -0.00071186 0.0018182 0.0019517 -0.025366 0 0 -0.047483 0 0.049421 0.030317 0.15976 0 0
4.1797 0.057439 0.049078 0.072331 0.043088 0 0.047102 0.024412 0.011856 -0.020604 0.003413 -0.038494 -1.2968 0.095098 0.012601 0.10159 0.010816 0.027739 0.074538 0.095082 0.041812 -0.0088737 0.0087324 0.051745 -0.084643 0.00050325 0.00026773 0.0027459 0.0020901 -0.19151 0 0 -0.034826 0 0.016421 0.0098733 0.19053 0 0
4.1836 0.059817 0.055027 0.049157 0.041594 0 0.040426 0.04007 0.018395 -0.0044252 0.010263 -0.020125 -1.6973 0.093926 0.014111 0.078572 -0.059527 -0.0223 0.058268 0.076891 0.03129 -0.058245 -0.067507 0.017989 -0.12556 0.00032815 0.0012587 0.0023761 0.0024319 -0.40847 0 0 -0.019072 0 0.0013421 0.024025 0.24247 0 0
4.1875 0.059101 0.057517 0.019305 0.046331 0 0.041851 0.054873 0.028418 0.019283 0.025593 -0.0047798 -2.0827 0.1156 0.010381 0.068158 -0.11841 -0.079905 0.044249 0.042557 0.0037542 -0.1122 -0.1222 -0.030131 -0.13806 -0.00014768 0.0014165 0.00089645 0.0022497 -0.67015 0 0 0.0024207 0 0.012198 0.066756 0.29957 0 0
4.1914 0.058281 0.056878 0.0059905 0.056121 0 0.051836 0.063064 0.043546 0.043624 0.04925 0.014907 -2.4566 0.14736 0.0032279 0.070206 -0.15805 -0.12834 0.033013 0.0015134 -0.038291 -0.15935 -0.15251 -0.085978 -0.12998 -0.00064965 0.00072674 -0.00046418 0.0013019 -0.97689 0 0 0.031882 0 0.040523 0.1196 0.34728 0 0
4.1953 0.059687 0.055593 0.020695 0.0657 0 0.063286 0.064984 0.06203 0.064524 0.074058 0.048475 -2.8237 0.18156 -0.0044563 0.083 -0.17609 -0.15851 0.024366 -0.041658 -0.085028 -0.1939 -0.15973 -0.14418 -0.10797 -0.00098052 -8.3504e-05 -0.00059062 0.00022455 -1.3211 0 0 0.067366 0 0.080265 0.17286 0.37794 0 0
4.1992 0.062848 0.056065 0.052737 0.069856 0 0.067966 0.06655 0.080166 0.082917 0.091287 0.097262 -3.1825 0.21023 -0.011525 0.1034 -0.17242 -0.17304 0.017749 -0.082588 -0.1259 -0.21116 -0.1479 -0.20161 -0.080557 -0.0011012 -0.00032708 0.00041316 -3.3127e-05 -1.6802 0 0 0.10363 0 0.12406 0.21711 0.38528 0 0
4.2031 0.06519 0.058757 0.077422 0.067934 0 0.064196 0.073614 0.095391 0.10143 0.098286 0.15007 -3.5271 0.21814 -0.019301 0.12274 -0.1498 -0.18062 0.011627 -0.11518 -0.1571 -0.20378 -0.12877 -0.25531 -0.066155 -0.0010934 3.27e-06 0.0013447 0.00079152 -2.0201 0 0 0.13549 0 0.1564 0.237 0.35887 0 0
4.207 0.064873 0.062297 0.076808 0.064787 0 0.058703 0.086441 0.10721 0.11976 0.10044 0.18923 -3.8575 0.20508 -0.029497 0.13253 -0.12405 -0.18682 0.0045302 -0.14032 -0.18227 -0.18194 -0.11931 -0.30036 -0.073146 -0.0010901 0.00034656 0.0011511 0.0019004 -2.3007 0 0 0.15936 0 0.17005 0.23557 0.31253 0 0
4.2109 0.062778 0.065056 0.056006 0.066726 0 0.060536 0.099371 0.11528 0.13392 0.10518 0.20225 -4.1832 0.17548 -0.041546 0.1316 -0.10116 -0.18959 -0.0032295 -0.15921 -0.20581 -0.15235 -0.12335 -0.33034 -0.099215 -0.0012021 0.00023508 1.2758e-06 0.0021373 -2.4807 0 0 0.1722 0 0.16636 0.21808 0.25659 0 0
4.2148 0.061591 0.066481 0.040464 0.075485 0 0.072321 0.10574 0.11786 0.13978 0.11405 0.18974 -4.5138 0.13388 -0.052188 0.12028 -0.084393 -0.18254 -0.010903 -0.17207 -0.22612 -0.11992 -0.14172 -0.34041 -0.14046 -0.0014341 -0.00022448 -0.0009371 0.001084 -2.5284 0 0 0.17119 0 0.14782 0.18896 0.19957 0 0
4.2188 0.062973 0.067088 0.05474 0.085707 0 0.086986 0.10329 0.11321 0.13643 0.12071 0.16349 -4.8458 0.087426 -0.057866 0.10075 -0.075804 -0.16167 -0.016788 -0.17808 -0.23609 -0.09026 -0.17236 -0.33036 -0.18912 -0.0016394 -0.00051916 -0.0007551 -0.00056495 -2.4376 0 0 0.15612 0 0.11948 0.15403 0.15284 0 0
4.2227 0.06584 0.067533 0.099439 0.088917 0 0.093346 0.09531 0.1024 0.12603 0.11688 0.13717 -5.1624 0.050841 -0.057669 0.08208 -0.071411 -0.12935 -0.016732 -0.17182 -0.23013 -0.06872 -0.20153 -0.30467 -0.22566 -0.0016029 -0.00030978 0.00025545 -0.0017052 -2.2377 0 0 0.13194 0 0.094348 0.12297 0.13271 0 0
4.2266 0.067523 0.067891 0.14642 0.081086 0 0.085795 0.086858 0.089536 0.1108 0.10032 0.1173 -5.4472 0.029538 -0.05402 0.07086 -0.064686 -0.09301 -0.010179 -0.15154 -0.20988 -0.05306 -0.21786 -0.26949 -0.24155 -0.0012328 0.00020658 0.00095863 -0.0018423 -1.982 0 0 0.10689 0 0.078994 0.099733 0.13713 0 0
4.2305 0.066445 0.067728 0.15862 0.066974 0 0.069417 0.08028 0.078431 0.09155 0.077069 0.10094 -5.701 0.025227 -0.050583 0.069273 -0.053234 -0.06051 0.0029703 -0.11516 -0.18262 -0.041813 -0.21672 -0.22902 -0.2338 -0.00069087 0.00050222 0.00061105 -0.0013941 -1.7169 0 0 0.086472 0 0.074546 0.085866 0.16474 0 0
4.2344 0.063486 0.066571 0.11988 0.056715 0 0.055842 0.074058 0.06919 0.068983 0.056412 0.080459 -5.9426 0.038114 -0.049409 0.078317 -0.035565 -0.03636 0.022257 -0.061467 -0.15443 -0.033332 -0.19529 -0.18433 -0.20146 -0.00029003 0.00024744 -0.00035727 -0.0010697 -1.4563 0 0 0.069009 0 0.080552 0.082285 0.21258 0 0
4.2383 0.06072 0.064205 0.050085 0.057062 0 0.053493 0.065559 0.058822 0.045616 0.043653 0.050949 -6.194 0.067092 -0.049802 0.097439 -0.011924 -0.02094 0.04611 0.011239 -0.12589 -0.025697 -0.15163 -0.13523 -0.14473 -0.00021559 -0.00037135 -0.00082735 -0.0010977 -1.1876 0 0 0.048295 0 0.092806 0.091041 0.27502 0 0
4.2422 0.059125 0.060659 -0.0082313 0.065049 0 0.060778 0.054366 0.045301 0.025111 0.037268 0.01479 -6.4631 0.10004 -0.049541 0.1178 0.010383 -0.012179 0.068852 0.089886 -0.094641 -0.018622 -0.10045 -0.083493 -0.07954 -0.00034235 -0.00082259 -0.00019007 -0.0011379 -0.90211 0 0 0.021416 0 0.10075 0.10799 0.33581 0 0
4.2461 0.057766 0.056188 -0.022033 0.070148 0 0.067967 0.042798 0.030385 0.0095442 0.032079 -0.019259 -6.7405 0.12987 -0.047001 0.13418 0.026672 -0.0078976 0.087313 0.16321 -0.06129 -0.013574 -0.052159 -0.034456 -0.015504 -0.00035661 -0.000692 0.0010187 -0.00086081 -0.6201 0 0 -0.0063054 0 0.10074 0.12949 0.38642 0 0
4.25 0.055116 0.051346 0.0079596 0.063477 0 0.065736 0.0335 0.018007 -0.0018761 0.024577 -0.041398 -7.0088 0.15239 -0.042332 0.14349 0.033966 -0.0074014 0.0994 0.22263 -0.031538 -0.012068 -0.013359 0.0043594 0.041571 -7.6062e-05 -1.5014e-05 0.0016845 -0.00043119 -0.38478 0 0 -0.025017 0 0.091684 0.15299 0.42126 0 0
4.2539 0.050805 0.04692 0.050908 0.046012 0 0.052816 0.027016 0.010394 -0.010659 0.01559 -0.046879 -7.2559 0.16373 -0.037071 0.14288 0.029441 -0.011701 0.10304 0.25814 -0.011986 -0.016161 0.0092832 0.026864 0.086116 0.00036744 0.00076832 0.0012484 -0.00032082 -0.23243 0 0 -0.029321 0 0.073903 0.17556 0.4348 0 0
4.2578 0.045834 0.043542 0.073384 0.028368 0 0.036469 0.021974 0.0067666 -0.015884 0.0089052 -0.038722 -7.4792 0.16105 -0.0329 0.13037 0.011211 -0.022336 0.095886 0.25319 -0.0043196 -0.02944 0.0087027 0.031453 0.11133 0.00068079 0.0011503 0.00022539 -0.00071033 -0.17082 0 0 -0.023138 0 0.054396 0.19124 0.42029 0 0
4.2617 0.041317 0.041254 0.066228 0.022115 0 0.026059 0.017486 0.0059566 -0.014157 0.0080196 -0.024965 -7.6826 0.15261 -0.030588 0.11267 -0.012679 -0.039422 0.082908 0.22066 -0.0043267 -0.048505 -0.0042419 0.021221 0.12348 0.00072735 0.00091152 -0.00038074 -0.001221 -0.18666 0 0 -0.015126 0 0.042058 0.1993 0.39026 0 0
4.2656 0.0375 0.039531 0.047948 0.030099 0 0.025635 0.014912 0.0090948 -0.0032944 0.01385 -0.012213 -7.8729 0.1423 -0.029646 0.092607 -0.038877 -0.060306 0.066075 0.16708 -0.0067303 -0.07135 -0.024432 0.0012706 0.12409 0.00065146 0.00026545 -0.00010503 -0.0013024 -0.26903 0 0 -0.0094103 0 0.040388 0.19961 0.35004 0 0
4.2695 0.034221 0.037828 0.043825 0.04411 0 0.031643 0.016902 0.01826 0.014301 0.024464 -0.00054339 -8.0584 0.13381 -0.028746 0.072849 -0.064304 -0.080157 0.047341 0.10005 -0.010552 -0.095692 -0.046715 -0.024582 0.11462 0.00067082 -0.00028132 0.0005662 -0.00081926 -0.4185 0 0 -0.0015731 0 0.051608 0.19268 0.30503 0 0
4.2734 0.031979 0.036133 0.061444 0.051759 0 0.036998 0.024568 0.032334 0.032676 0.036314 0.015655 -8.2488 0.13225 -0.0267 0.057051 -0.085018 -0.094514 0.029256 0.031863 -0.019445 -0.11744 -0.063596 -0.054989 0.094963 0.00078125 -0.00027 0.00076254 -0.00016243 -0.63055 0 0 0.015658 0 0.077575 0.1797 0.26286 0 0
4.2773 0.031932 0.03493 0.084808 0.046532 0 0.037416 0.035724 0.045625 0.047016 0.046072 0.0411 -8.4509 0.13833 -0.023488 0.047309 -0.099775 -0.10194 0.014121 -0.02224 -0.037022 -0.13233 -0.069954 -0.089408 0.067133 0.00072483 0.00036866 0.00013698 0.00021625 -0.87423 0 0 0.042965 0 0.11021 0.16589 0.22994 0 0
4.2813 0.034528 0.0346 0.090574 0.032617 0 0.034494 0.046052 0.052186 0.056977 0.052285 0.073051 -8.6629 0.14821 -0.020569 0.043187 -0.10988 -0.10444 0.002352 -0.059504 -0.062219 -0.14002 -0.067053 -0.12555 0.033981 0.00027334 0.0012137 -0.00080855 0.00028025 -1.0953 0 0 0.071315 0 0.14188 0.15452 0.20587 0 0
4.2852 0.03841 0.034913 0.069774 0.020859 0 0.033301 0.052201 0.051803 0.065144 0.055902 0.10129 -8.874 0.1589 -0.019906 0.04485 -0.11568 -0.10503 -0.0055368 -0.079207 -0.08915 -0.14029 -0.055793 -0.15869 -0.0026256 -0.00048372 0.0016245 -0.0012508 0.00035384 -1.2466 0 0 0.088725 0 0.16848 0.1472 0.19013 0 0
4.2891 0.041184 0.035211 0.035164 0.019679 0 0.037035 0.053947 0.050657 0.072713 0.059041 0.11549 -9.0699 0.16696 -0.022223 0.052347 -0.11751 -0.10447 -0.0091132 -0.082298 -0.11103 -0.13337 -0.037692 -0.18361 -0.040477 -0.0011656 0.0012386 -0.00084145 0.00064598 -1.3176 0 0 0.090356 0 0.18646 0.14507 0.18151 0 0
4.293 0.041511 0.035098 0.0092328 0.028612 0 0.043609 0.053636 0.055002 0.077569 0.062688 0.11367 -9.2417 0.16461 -0.026044 0.067564 -0.11348 -0.10024 -0.0059294 -0.071445 -0.1242 -0.11899 -0.015064 -0.19737 -0.073358 -0.0014121 0.00031378 1.6296e-05 0.00094865 -1.334 0 0 0.082132 0 0.19139 0.14923 0.17859 0 0
4.2969 0.040298 0.034905 0.0053704 0.039385 0 0.047193 0.053709 0.064167 0.076877 0.065372 0.10354 -9.3911 0.15271 -0.028699 0.087386 -0.10449 -0.088716 0.0024056 -0.057905 -0.12913 -0.10153 0.0074162 -0.20004 -0.097872 -0.0011502 -0.00042238 0.00062047 0.000868 -1.3285 0 0 0.074698 0 0.19039 0.1555 0.17785 0 0
4.3008 0.039601 0.035387 0.018787 0.0431 0 0.043408 0.0547 0.070569 0.070754 0.0644 0.095147 -9.5274 0.13259 -0.028691 0.11025 -0.090782 -0.069019 0.015308 -0.044681 -0.12874 -0.082425 0.028066 -0.19311 -0.11254 -0.0005725 -0.00035334 0.00064143 0.00030008 -1.3103 0 0 0.073844 0 0.1867 0.16206 0.17925 0 0
4.3047 0.040426 0.036947 0.033084 0.037411 0 0.033703 0.055209 0.06708 0.062307 0.058718 0.091362 -9.6625 0.10607 -0.027215 0.13435 -0.072968 -0.044943 0.03191 -0.033791 -0.12596 -0.062981 0.045429 -0.17732 -0.11657 7.9813e-05 0.00048954 0.00034726 -0.00041367 -1.2615 0 0 0.076197 0 0.18306 0.16742 0.18305 0 0
4.3086 0.04188 0.039193 0.034768 0.028084 0 0.025011 0.053367 0.054121 0.05388 0.050473 0.085405 -9.8057 0.076259 -0.027107 0.15654 -0.052359 -0.023171 0.050713 -0.026373 -0.12216 -0.044876 0.057343 -0.15261 -0.10901 0.00065177 0.001426 0.00022283 -0.00081838 -1.1576 0 0 0.073222 0 0.18253 0.16966 0.19074 0 0
4.3125 0.042571 0.041311 0.023398 0.024116 0 0.024687 0.048269 0.039147 0.04424 0.043371 0.06783 -9.96 0.049074 -0.029969 0.17167 -0.033405 -0.0090064 0.067506 -0.020281 -0.11644 -0.030315 0.0624 -0.11998 -0.093735 0.0010278 0.0016906 0.00043039 -0.00076629 -0.99257 0 0 0.058977 0 0.18548 0.16798 0.204 0 0
4.3164 0.042478 0.042922 0.010886 0.030567 0 0.034721 0.040446 0.029506 0.03058 0.03929 0.036468 -10.12 0.026609 -0.034255 0.17868 -0.018936 -0.0030892 0.079581 -0.013302 -0.10601 -0.019935 0.062158 -0.083326 -0.076557 0.0010712 0.001064 0.00067268 -0.00046603 -0.7881 0 0 0.034804 0 0.18916 0.16353 0.22164 0 0
4.3203 0.043012 0.044553 0.012218 0.044711 0 0.049922 0.03164 0.026481 0.01337 0.036704 1.3583e-05 -10.275 0.009438 -0.036376 0.17697 -0.010416 -0.0018497 0.085244 -0.0047613 -0.088257 -0.014545 0.057287 -0.048847 -0.060405 0.00071742 4.4821e-06 0.0005664 -0.00017533 -0.5867 0 0 0.0080975 0 0.19174 0.15675 0.24281 0 0
4.3242 0.045156 0.047211 0.034532 0.058258 0 0.061601 0.024377 0.026308 -0.001741 0.032775 -0.027915 -10.41 -0.0024671 -0.033999 0.16647 -0.0088697 -0.0014147 0.083115 0.0056058 -0.063734 -0.014876 0.048642 -0.022502 -0.04801 0.00012462 -0.0008075 0.00010004 4.4818e-05 -0.43668 0 0 -0.012474 0 0.19144 0.14813 0.26632 0 0
4.3281 0.048004 0.051388 0.071087 0.063704 0 0.063823 0.021318 0.025825 -0.0078512 0.026993 -0.038565 -10.524 -0.0099588 -0.028369 0.14699 -0.015904 -0.0017684 0.070116 0.016376 -0.037894 -0.023694 0.037094 -0.0078467 -0.044156 -0.00037358 -0.001048 -0.00032607 0.00024398 -0.37611 0 0 -0.021304 0 0.18514 0.13779 0.28936 0 0
4.332 0.04964 0.056396 0.10385 0.05991 0 0.05737 0.024136 0.02581 -0.0027741 0.02247 -0.033072 -10.623 -0.016771 -0.023386 0.12401 -0.027631 -0.0075342 0.049919 0.024176 -0.01908 -0.039437 0.024102 -0.0058346 -0.048151 -0.0005573 -0.0009094 -0.00033017 0.00036174 -0.41868 0 0 -0.017593 0 0.17424 0.12656 0.30897 0 0
4.3359 0.049488 0.060681 0.11427 0.052771 0 0.048651 0.032348 0.028793 0.0093348 0.023382 -0.019251 -10.725 -0.024118 -0.022257 0.099901 -0.042595 -0.024323 0.024565 0.027193 -0.013561 -0.061401 0.0090944 -0.016042 -0.059268 -0.00055264 -0.00076141 9.0732e-06 0.00024007 -0.54763 0 0 -0.0046595 0 0.15989 0.11483 0.324 0 0
4.3398 0.049332 0.062942 0.096408 0.050603 0 0.044849 0.043235 0.035104 0.022441 0.031157 -0.0042167 -10.837 -0.032602 -0.024892 0.076178 -0.060241 -0.053289 -0.0045571 0.024067 -0.021588 -0.089251 -0.0090238 -0.037499 -0.077132 -0.0006911 -0.00073139 0.00019706 -0.00011042 -0.7259 0 0 0.012287 0 0.14285 0.10299 0.33356 0 0
4.3438 0.051592 0.063153 0.063107 0.057728 0 0.049216 0.053435 0.042467 0.03427 0.043293 0.010398 -10.951 -0.042457 -0.028327 0.054189 -0.080876 -0.088391 -0.036137 0.013063 -0.03811 -0.12305 -0.032713 -0.068434 -0.10174 -0.0010903 -0.0006467 -0.00014606 -0.00036998 -0.92048 0 0 0.029045 0 0.12374 0.091618 0.3364 0 0
4.3477 0.056667 0.062625 0.038124 0.071031 0 0.059657 0.06118 0.049328 0.047127 0.055799 0.027552 -11.049 -0.052737 -0.029513 0.034238 -0.10719 -0.11913 -0.068862 -0.0062541 -0.057511 -0.16273 -0.066901 -0.10593 -0.13282 -0.0014303 -0.00033863 -0.00080857 -0.00017846 -1.1228 0 0 0.044682 0 0.10269 0.081653 0.3316 0 0
4.3516 0.062407 0.063036 0.038082 0.082072 0 0.070885 0.067231 0.057018 0.063542 0.066511 0.050518 -11.117 -0.062589 -0.027777 0.015183 -0.13944 -0.1372 -0.10179 -0.029912 -0.077756 -0.20592 -0.11052 -0.14652 -0.1675 -0.001249 8.7259e-05 -0.0011073 0.0004218 -1.3453 0 0 0.061453 0 0.080208 0.072923 0.32172 0 0
4.3555 0.066477 0.065208 0.058369 0.08337 0 0.078056 0.073537 0.067556 0.082175 0.075975 0.079323 -11.156 -0.071948 -0.025028 -0.0032566 -0.17751 -0.14198 -0.13437 -0.056097 -0.10007 -0.25151 -0.16272 -0.18722 -0.20436 -0.00049601 0.00033206 -0.00055873 0.00090259 -1.5948 0 0 0.08188 0 0.056771 0.065164 0.3077 0 0
4.3594 0.068938 0.068629 0.076661 0.074367 0 0.079524 0.080916 0.079941 0.098688 0.085555 0.10997 -11.185 -0.080927 -0.024085 -0.021209 -0.22071 -0.14037 -0.16593 -0.082956 -0.12507 -0.29817 -0.22192 -0.22564 -0.24177 0.00028097 0.00022422 0.00055426 0.00071595 -1.8493 0 0 0.10507 0 0.033101 0.057998 0.29061 0 0
4.3633 0.07197 0.072067 0.073157 0.06257 0 0.077446 0.088059 0.090252 0.11018 0.095288 0.13592 -11.219 -0.090333 -0.02687 -0.037891 -0.26613 -0.14079 -0.19426 -0.10751 -0.14994 -0.34272 -0.28394 -0.25898 -0.276 0.00040655 -0.00010296 0.0013422 -0.00013626 -2.0637 0 0 0.12572 0 0.01176 0.050584 0.27224 0 0
4.3672 0.076854 0.074599 0.05001 0.05854 0 0.076154 0.09285 0.096113 0.11765 0.10372 0.15079 -11.258 -0.10084 -0.033574 -0.052021 -0.3065 -0.1461 -0.21712 -0.12788 -0.16997 -0.38089 -0.34028 -0.28356 -0.30325 -0.00023361 -0.00037223 0.0011155 -0.0010541 -2.2016 0 0 0.13736 0 -0.003978 0.042416 0.2558 0 0
4.3711 0.081634 0.076067 0.030655 0.06788 0 0.07909 0.094494 0.099926 0.12353 0.10927 0.1517 -11.291 -0.11194 -0.042611 -0.063056 -0.33776 -0.1514 -0.23353 -0.14384 -0.18268 -0.41037 -0.38672 -0.29634 -0.3222 -0.0010288 -0.00045179 6.6746e-05 -0.0014045 -2.2614 0 0 0.1375 0 -0.012968 0.033993 0.24289 0 0
4.375 0.08237 0.07658 0.037445 0.086031 0 0.085877 0.094033 0.10593 0.12759 0.11114 0.14176 -11.306 -0.12276 -0.050961 -0.070614 -0.35699 -0.14841 -0.24265 -0.15511 -0.18984 -0.42913 -0.42025 -0.29732 -0.33175 -0.0012311 -0.00042844 -0.00087746 -0.0011188 -2.2678 0 0 0.13007 0 -0.014555 0.026011 0.23462 0 0
4.3789 0.077004 0.07576 0.067776 0.10033 0 0.091665 0.092621 0.11363 0.12637 0.10889 0.12948 -11.304 -0.13187 -0.055157 -0.074369 -0.36114 -0.13273 -0.24351 -0.16135 -0.19513 -0.43476 -0.43772 -0.28982 -0.3308 -0.00070686 -0.00040524 -0.0009256 -0.00069714 -2.2383 0 0 0.12242 0 -0.0083572 0.019593 0.23215 0 0
4.3828 0.067778 0.072745 0.092887 0.09873 0 0.090027 0.089546 0.11557 0.117 0.10195 0.12337 -11.297 -0.13509 -0.053161 -0.074183 -0.34655 -0.10791 -0.23497 -0.1614 -0.19967 -0.42331 -0.43483 -0.27739 -0.31823 -5.3022e-05 -0.00031311 -0.00015476 -0.00063499 -2.1588 0 0 0.11918 0 0.0042684 0.017616 0.23659 0 0
4.3867 0.059544 0.067198 0.083391 0.079212 0 0.078079 0.082496 0.10368 0.10085 0.090334 0.12462 -11.297 -0.13206 -0.046173 -0.071921 -0.32164 -0.08288 -0.22142 -0.15695 -0.20013 -0.40167 -0.41972 -0.25979 -0.29983 5.5263e-05 -2.6942e-06 0.00063348 -0.00090929 -1.9959 0 0 0.11788 0 0.017941 0.019856 0.24441 0 0
4.3906 0.055609 0.060337 0.039169 0.052429 0 0.059912 0.070268 0.078453 0.08252 0.075852 0.12407 -11.306 -0.12283 -0.038466 -0.067772 -0.2896 -0.065323 -0.20426 -0.14807 -0.19119 -0.37265 -0.39511 -0.23264 -0.27774 -0.00041102 0.00048756 0.00077432 -0.001068 -1.7341 0 0 0.11042 0 0.030808 0.026028 0.25409 0 0
4.3945 0.055372 0.054734 -0.00551 0.034739 0 0.044788 0.055236 0.050876 0.065237 0.061793 0.10775 -11.313 -0.10793 -0.034508 -0.061722 -0.25357 -0.0565 -0.18477 -0.13484 -0.16988 -0.33922 -0.36376 -0.19182 -0.25399 -0.00081817 0.00085083 0.00040489 -0.00078603 -1.4008 0 0 0.089307 0 0.041535 0.035543 0.26423 0 0
4.3984 0.055961 0.052701 -0.009406 0.036284 0 0.040601 0.042713 0.033905 0.048391 0.050748 0.068375 -11.304 -0.088816 -0.035361 -0.052625 -0.21748 -0.051717 -0.164 -0.11674 -0.13782 -0.30563 -0.32885 -0.13919 -0.23114 -0.00057044 0.00078623 0.00022956 -0.00025157 -1.0564 0 0 0.054232 0 0.049435 0.047221 0.27297 0 0
4.4023 0.055773 0.054578 0.038523 0.053357 0 0.047693 0.037215 0.031384 0.030155 0.04264 0.013668 -11.273 -0.070328 -0.037733 -0.039175 -0.18509 -0.045483 -0.14269 -0.09557 -0.10026 -0.27641 -0.29533 -0.083876 -0.21138 0.0002382 0.00035226 0.00065608 3.0268e-05 -0.76164 0 0 0.013727 0 0.057545 0.058438 0.27949 0 0
4.4063 0.055946 0.058507 0.10583 0.071457 0 0.058599 0.03885 0.035574 0.01201 0.035404 -0.03644 -11.22 -0.055152 -0.037023 -0.021563 -0.15737 -0.03674 -0.12121 -0.074044 -0.063541 -0.25219 -0.26602 -0.037587 -0.19517 0.00091948 -2.8289e-05 0.0012697 -0.00022323 -0.55321 0 0 -0.019257 0 0.06845 0.068248 0.28432 0 0
4.4102 0.058363 0.061948 0.1407 0.076843 0 0.064414 0.043264 0.035716 -0.00072881 0.027917 -0.062506 -11.15 -0.044632 -0.031755 -4.8103e-05 -0.1353 -0.029887 -0.10005 -0.054483 -0.033325 -0.23313 -0.24316 -0.0079124 -0.18327 0.00090893 2.2953e-05 0.0012592 -0.00077896 -0.44246 0 0 -0.034882 0 0.083482 0.076402 0.28758 0 0
4.4141 0.062724 0.063535 0.11398 0.067174 0 0.062315 0.045374 0.028651 -0.0036476 0.021982 -0.058438 -11.067 -0.039653 -0.025108 0.024763 -0.11974 -0.031085 -0.07982 -0.039508 -0.013912 -0.21892 -0.22892 0.0044874 -0.17646 0.00032119 0.00043986 0.00035994 -0.001123 -0.42676 0 0 -0.031842 0 0.10356 0.082956 0.28941 0 0
4.418 0.066156 0.063573 0.043408 0.052424 0 0.057386 0.043626 0.020869 0.0020077 0.020968 -0.034264 -10.97 -0.040816 -0.021847 0.050543 -0.11473 -0.043089 -0.063676 -0.037272 -0.0074543 -0.20949 -0.23018 0.0031267 -0.17919 -0.00022864 0.00077445 -0.00072609 -0.00094081 -0.49432 0 0 -0.017031 0 0.12803 0.088685 0.28838 0 0
4.4219 0.065824 0.062897 -0.02005 0.045579 0 0.057039 0.041005 0.0208 0.010391 0.026379 -0.0070534 -10.859 -0.043536 -0.02364 0.07367 -0.11765 -0.062743 -0.052878 -0.047608 -0.012991 -0.20248 -0.24303 -0.0090098 -0.19091 -0.00029327 0.00067597 -0.00095449 -0.00035929 -0.62156 0 0 4.3342e-05 0 0.15085 0.094707 0.28366 0 0
4.4258 0.061644 0.061492 -0.032014 0.051379 0 0.063317 0.042041 0.030243 0.017299 0.036113 0.011987 -10.738 -0.045876 -0.027548 0.092514 -0.12752 -0.082956 -0.048229 -0.070596 -0.026672 -0.1979 -0.26554 -0.031355 -0.21225 -7.7648e-06 0.00025993 -5.3625e-06 0.00021728 -0.77679 0 0 0.013918 0 0.1688 0.10096 0.27429 0 0
4.4297 0.056156 0.058422 0.012158 0.062813 0 0.070427 0.048635 0.043681 0.024738 0.046366 0.023927 -10.615 -0.046202 -0.029271 0.10583 -0.14299 -0.097566 -0.050069 -0.10554 -0.044117 -0.19596 -0.29522 -0.063888 -0.24328 0.00015594 -5.1667e-05 0.0013212 0.000438 -0.93637 0 0 0.026032 0 0.1793 0.10714 0.25964 0 0
4.4336 0.051859 0.053102 0.07619 0.067916 0 0.069835 0.05837 0.054882 0.038377 0.055026 0.038108 -10.498 -0.042458 -0.027803 0.11188 -0.16185 -0.10537 -0.058747 -0.15122 -0.063453 -0.19791 -0.32786 -0.10459 -0.28434 -4.3227e-05 -3.5755e-05 0.0018298 0.00019534 -1.0986 0 0 0.041926 0 0.1788 0.11224 0.23878 0 0
4.4375 0.048985 0.046436 0.11219 0.060351 0 0.058102 0.066525 0.062624 0.060274 0.062743 0.062486 -10.387 -0.034235 -0.026554 0.11127 -0.17916 -0.11027 -0.071075 -0.2004 -0.086055 -0.20491 -0.35504 -0.14926 -0.3302 -0.00037238 7.5596e-05 0.0010633 -0.00038965 -1.276 0 0 0.065311 0 0.16874 0.11454 0.21411 0 0
4.4414 0.045954 0.040473 0.096076 0.044467 0 0.040217 0.069724 0.069619 0.084761 0.070672 0.096556 -10.271 -0.023414 -0.02967 0.10673 -0.19282 -0.11724 -0.08322 -0.24646 -0.11374 -0.21573 -0.3734 -0.19308 -0.37356 -0.00043048 -9.1517e-05 -0.0002888 -0.0010587 -1.4689 0 0 0.093886 0 0.15524 0.11413 0.18988 0 0
4.4453 0.041676 0.036842 0.042942 0.031088 0 0.025734 0.068045 0.077171 0.10223 0.077841 0.13143 -10.136 -0.01097 -0.03736 0.099247 -0.20249 -0.12712 -0.093337 -0.28581 -0.14473 -0.22939 -0.38153 -0.23152 -0.40939 -0.00010727 -0.00052329 -0.0010925 -0.001506 -1.6466 0 0 0.12008 0 0.14168 0.11136 0.16876 0 0
4.4492 0.036967 0.035563 -0.0063906 0.028498 0 0.021591 0.064157 0.0826 0.10713 0.081501 0.15555 -9.9733 0.0020679 -0.045125 0.089712 -0.20849 -0.13445 -0.09988 -0.31534 -0.17225 -0.24464 -0.37889 -0.2594 -0.43259 0.00031833 -0.00071958 -0.00083884 -0.0015058 -1.7583 0 0 0.13575 0 0.13142 0.10683 0.15335 0 0
4.4531 0.033678 0.035388 -0.015571 0.036538 0 0.027891 0.060724 0.082266 0.10199 0.08009 0.16109 -9.7924 0.014203 -0.047829 0.078316 -0.21357 -0.13052 -0.10105 -0.32908 -0.18779 -0.25805 -0.36547 -0.27058 -0.43075 0.00049863 -0.00021261 -1.491e-05 -0.0010701 -1.7672 0 0 0.13684 0 0.12925 0.10235 0.14885 0 0
4.457 0.032762 0.035187 0.022224 0.047895 0 0.039279 0.058464 0.075904 0.093617 0.075038 0.14731 -9.6097 0.024912 -0.044514 0.065537 -0.22207 -0.10993 -0.099591 -0.33098 -0.18637 -0.26664 -0.34866 -0.26035 -0.40656 0.00035762 0.00083457 0.00051552 -0.00049165 -1.673 0 0 0.12478 0 0.13194 0.099815 0.15267 0 0
4.4609 0.033535 0.034859 0.080657 0.05422 0 0.049346 0.056186 0.066693 0.085938 0.068882 0.11972 -9.4366 0.034163 -0.039201 0.051746 -0.23479 -0.075662 -0.097029 -0.323 -0.16965 -0.2693 -0.3314 -0.22919 -0.36341 9.7666e-05 0.001642 0.00040054 -0.00015238 -1.5034 0 0 0.1042 0 0.13578 0.099594 0.16246 0 0
4.4648 0.034698 0.034911 0.11935 0.051568 0 0.053866 0.05222 0.057158 0.076947 0.061728 0.086538 -9.2699 0.041892 -0.03698 0.037529 -0.25143 -0.038341 -0.094259 -0.30613 -0.14429 -0.26532 -0.31537 -0.18404 -0.3045 -5.8959e-05 0.0014987 4.4586e-05 -0.0002248 -1.2839 0 0 0.079704 0 0.13746 0.10173 0.17631 0 0
4.4688 0.035681 0.035415 0.11245 0.041714 0 0.051329 0.045721 0.046321 0.062295 0.050555 0.054318 -9.0967 0.047902 -0.039353 0.024087 -0.27013 -0.0097005 -0.091867 -0.2804 -0.11704 -0.25383 -0.30168 -0.13443 -0.23416 -5.8546e-05 0.00043926 5.1453e-05 -0.00056029 -1.0206 0 0 0.053993 0 0.13219 0.10594 0.19194 0 0
4.4727 0.036755 0.035696 0.067076 0.029939 0 0.042405 0.036972 0.031878 0.040918 0.032971 0.025235 -8.9091 0.051714 -0.043184 0.014865 -0.28295 0.0049619 -0.088269 -0.24419 -0.090588 -0.23574 -0.28879 -0.086717 -0.16281 3.7464e-05 -0.00078984 0.00054335 -0.00088746 -0.71304 0 0 0.027924 0 0.11511 0.11078 0.20709 0 0
4.4766 0.038075 0.035133 0.018284 0.021799 0 0.029988 0.026972 0.014738 0.016663 0.01162 -0.0024558 -8.7127 0.053531 -0.043804 0.011095 -0.28536 0.0094037 -0.081643 -0.19947 -0.06318 -0.21501 -0.27474 -0.041657 -0.098371 0.00019562 -0.0014288 0.0010732 -0.0010887 -0.38133 0 0 0.0017314 0 0.090303 0.11506 0.22227 0 0
4.4805 0.039121 0.034095 0.0028625 0.020602 0 0.019174 0.017055 5.023e-05 -0.0050268 -0.0060111 -0.030831 -8.5196 0.053116 -0.038961 0.013337 -0.27558 0.012027 -0.071126 -0.14707 -0.031976 -0.19357 -0.25944 0.0022515 -0.044677 0.00042486 -0.0013313 0.0011374 -0.0012262 -0.076 0 0 -0.023652 0 0.060736 0.11844 0.23845 0 0
4.4844 0.039302 0.03379 0.030624 0.025975 0 0.015401 0.0087905 -0.0071026 -0.020975 -0.01313 -0.058249 -8.3331 0.050211 -0.030092 0.021625 -0.25305 0.018033 -0.056324 -0.088467 0.0026432 -0.1733 -0.24345 0.043139 -0.0049026 0.00067294 -0.00090568 0.0006706 -0.0013112 0.14277 0 0 -0.045663 0 0.029911 0.12073 0.25671 0 0
4.4883 0.038912 0.035102 0.075555 0.033907 0 0.020967 0.003816 -0.0066188 -0.030586 -0.0093386 -0.078382 -8.1422 0.043555 -0.020566 0.035054 -0.21951 0.024567 -0.038112 -0.028321 0.03512 -0.15768 -0.23082 0.07383 0.014155 0.0007954 -0.00053463 1.5019e-05 -0.0011692 0.23746 0 0 -0.060131 0 0.0048868 0.12165 0.27891 0 0
4.4922 0.039117 0.037663 0.09563 0.03888 0 0.032793 0.0032672 -0.0031352 -0.033412 -0.00064855 -0.0837 -7.9324 0.032881 -0.013213 0.047735 -0.18772 0.022815 -0.022508 0.022918 0.056701 -0.14825 -0.22776 0.085664 0.014597 0.00067503 -0.00018748 -0.00050343 -0.00066361 0.20799 0 0 -0.062843 0 -0.010278 0.12089 0.30265 0 0
4.4961 0.040846 0.040237 0.067215 0.037625 0 0.044141 0.0071411 -0.00061877 -0.027936 0.0064086 -0.070868 -7.7024 0.018125 -0.0092789 0.056003 -0.16551 0.0053357 -0.013717 0.059009 0.06021 -0.14492 -0.2368 0.074389 -0.0012688 0.00033868 0.00035596 -0.0008567 -4.3981e-05 0.07933 0 0 -0.052236 0 -0.016494 0.11762 0.32412 0 0
4.5 0.043836 0.042032 0.0063604 0.032015 0 0.049447 0.01427 0.0022355 -0.013425 0.010718 -0.043489 -7.4666 -0.00091446 -0.0087451 0.057436 -0.15794 -0.027259 -0.014781 0.075155 0.044408 -0.1477 -0.2594 0.042627 -0.032882 -9.3049e-05 0.0010135 -0.001168 9.358e-05 -0.12183 0 0 -0.031225 0 -0.014909 0.11086 0.33965 0 0
4.5039 0.04689 0.043503 -0.041921 0.028212 0 0.048204 0.023123 0.010623 0.0076417 0.016712 -0.0097706 -7.2396 -0.024513 -0.010777 0.049583 -0.16999 -0.06552 -0.029026 0.065957 0.014789 -0.15649 -0.29646 -0.0027365 -0.080222 -0.0005515 0.0013094 -0.0013994 -0.00062809 -0.3788 0 0 -0.0059491 0 -0.0075809 0.099134 0.34425 0 0
4.5078 0.049005 0.045768 -0.039303 0.031914 0 0.044472 0.032777 0.027705 0.030155 0.028922 0.022888 -7.0174 -0.052018 -0.013839 0.031298 -0.20352 -0.096898 -0.058901 0.025705 -0.019983 -0.17057 -0.34435 -0.054973 -0.14374 -0.001038 0.00085783 -0.0013161 -0.0018201 -0.67937 0 0 0.018337 0 0.00065928 0.080155 0.32815 0 0
4.5117 0.050117 0.049259 0.014099 0.043391 0 0.042806 0.043121 0.050529 0.049965 0.046837 0.051791 -6.7799 -0.079077 -0.016255 0.0098926 -0.24331 -0.11369 -0.094751 -0.029884 -0.053428 -0.18618 -0.39092 -0.10964 -0.21382 -0.0014654 -0.00013404 -0.00079697 -0.0025 -1.0054 0 0 0.040876 0 0.0066601 0.057733 0.29625 0 0
4.5156 0.050787 0.053083 0.078689 0.056808 0 0.044653 0.054119 0.071999 0.06673 0.065254 0.078467 -6.5125 -0.10245 -0.017577 -0.010612 -0.28145 -0.1174 -0.13127 -0.093193 -0.084281 -0.20177 -0.42994 -0.16362 -0.28488 -0.0015664 -0.00097267 -9.9608e-05 -0.0019881 -1.3309 0 0 0.064875 0 0.010449 0.034989 0.25176 0 0
4.5195 0.051453 0.055779 0.1066 0.064819 0 0.048415 0.064991 0.086614 0.082882 0.079293 0.10504 -6.2251 -0.11873 -0.019593 -0.02634 -0.31052 -0.11652 -0.16315 -0.15645 -0.11494 -0.21595 -0.45582 -0.21359 -0.35085 -0.0010973 -0.0011389 0.00029286 -0.00066917 -1.6294 0 0 0.092856 0 0.012744 0.015508 0.19903 0 0
4.5234 0.05216 0.056681 0.079616 0.064536 0 0.052344 0.074324 0.094066 0.099869 0.088491 0.13109 -5.9454 -0.12043 -0.025288 -0.030859 -0.31899 -0.11953 -0.18132 -0.20712 -0.14695 -0.22677 -0.4594 -0.25607 -0.39909 -0.00019182 -0.00078193 0.00013822 0.00025374 -1.8819 0 0 0.12222 0 0.01663 0.0072363 0.14702 0 0
4.5273 0.052892 0.056473 0.022673 0.059565 0 0.056681 0.081064 0.097682 0.11575 0.095839 0.15347 -5.6904 -0.10378 -0.035953 -0.023236 -0.30658 -0.12824 -0.18218 -0.23712 -0.17783 -0.23417 -0.44198 -0.28833 -0.41915 0.00057572 -0.00048363 -0.00028273 -0.00010728 -2.0762 0 0 0.14565 0 0.026834 0.016232 0.10948 0 0
4.5313 0.053764 0.05642 -0.017349 0.056449 0 0.062756 0.085278 0.10017 0.12651 0.10327 0.16819 -5.4451 -0.072016 -0.048984 -0.0080005 -0.2823 -0.1364 -0.16975 -0.24894 -0.20194 -0.2395 -0.41153 -0.30847 -0.4124 0.00062493 -0.00055653 -0.00040612 -0.001415 -2.2023 0 0 0.15632 0 0.043955 0.040466 0.090979 0 0
4.5352 0.054725 0.057133 -0.0092062 0.058911 0 0.070325 0.087675 0.10127 0.12924 0.10871 0.17238 -5.1728 -0.027704 -0.05893 0.011495 -0.25259 -0.13462 -0.1468 -0.24413 -0.21442 -0.24348 -0.37312 -0.3144 -0.38013 -6.2771e-05 -0.00068849 6.4007e-05 -0.0023956 -2.2472 0 0 0.15305 0 0.067578 0.077704 0.094141 0 0
4.5391 0.055285 0.058106 0.039434 0.06505 0 0.0764 0.08829 0.098876 0.12376 0.10785 0.16477 -4.85 0.025371 -0.061471 0.031235 -0.22485 -0.11784 -0.11697 -0.22537 -0.21423 -0.24692 -0.33249 -0.30353 -0.32554 -0.00086209 -0.00036197 0.00084765 -0.0020882 -2.1959 0 0 0.14036 0 0.096386 0.12424 0.12009 0 0
4.543 0.054897 0.058361 0.090299 0.069507 0 0.077059 0.085876 0.091556 0.11154 0.0984 0.14555 -4.4899 0.076347 -0.056942 0.042633 -0.21379 -0.089838 -0.086937 -0.19531 -0.20374 -0.24979 -0.30056 -0.27457 -0.2578 -0.0010765 0.00042608 0.0013413 -0.00079107 -2.0381 0 0 0.12355 0 0.12397 0.16801 0.16959 0 0
4.5469 0.05371 0.057414 0.1055 0.068123 0 0.070587 0.078983 0.079681 0.093896 0.082461 0.11637 -4.1319 0.11478 -0.050077 0.045216 -0.21754 -0.061166 -0.061366 -0.16114 -0.1857 -0.2504 -0.27943 -0.22993 -0.19629 -0.00061318 0.0010029 0.0011808 0.00027059 -1.7773 0 0 0.10405 0 0.14297 0.19749 0.22437 0 0
4.5508 0.052676 0.055579 0.075637 0.060917 0 0.059004 0.067823 0.064824 0.071992 0.064667 0.080547 -3.8046 0.13609 -0.046054 0.040252 -0.23237 -0.041986 -0.040955 -0.12373 -0.16116 -0.24663 -0.26869 -0.17599 -0.14831 -3.6225e-05 0.00067401 0.00055816 0.00019693 -1.438 0 0 0.07964 0 0.14985 0.20787 0.27611 0 0
4.5547 0.052591 0.053467 0.024203 0.051415 0 0.046818 0.054848 0.048935 0.047978 0.04849 0.042544 -3.5011 0.13717 -0.046352 0.029811 -0.25327 -0.035409 -0.025829 -0.08373 -0.13012 -0.23638 -0.26693 -0.12045 -0.11913 7.9478e-05 -0.00048607 -2.7636e-07 -0.00072742 -1.0644 0 0 0.048919 0 0.14215 0.19617 0.31716 0 0
4.5586 0.053044 0.051364 -0.012364 0.043776 0 0.038379 0.043076 0.034053 0.025191 0.034483 0.0067156 -3.1885 0.11388 -0.048013 0.018157 -0.27044 -0.036439 -0.015532 -0.041124 -0.093803 -0.21552 -0.27107 -0.069141 -0.11455 -0.00020898 -0.0015893 -0.00014787 -0.0014268 -0.70831 0 0 0.015024 0 0.1167 0.15909 0.33606 0 0
4.5625 0.052607 0.049174 -0.011875 0.040345 0 0.035918 0.033657 0.021947 0.0064757 0.021774 -0.023703 -2.8424 0.073088 -0.046699 0.012896 -0.26896 -0.037125 -0.0076935 0.001669 -0.055868 -0.18232 -0.27254 -0.02511 -0.12732 -0.00030366 -0.0017412 -5.2163e-06 -0.001192 -0.41075 0 0 -0.015297 0 0.079101 0.1067 0.32689 0 0
4.5664 0.050258 0.046828 0.019541 0.040995 0 0.039058 0.025326 0.013262 -0.0074467 0.010619 -0.046457 -2.4689 0.027835 -0.040538 0.0157 -0.24696 -0.033448 -0.00097157 0.040426 -0.021332 -0.14155 -0.26635 0.0097237 -0.14361 0.00019093 -0.00088362 3.8553e-05 -0.00034236 -0.1917 0 0 -0.036047 0 0.039915 0.054104 0.29829 0 0
4.5703 0.046482 0.044552 0.055079 0.043827 0 0.045236 0.016618 0.0071865 -0.01731 0.0030507 -0.05954 -2.0946 -0.014188 -0.031461 0.026507 -0.20463 -0.028265 0.0046012 0.071359 0.0054333 -0.096821 -0.24999 0.032976 -0.15613 0.00091472 0.00018908 -0.00022294 0.00025053 -0.054995 0 0 -0.045254 0 0.0057166 0.010163 0.25586 0 0
4.5742 0.042682 0.042585 0.069066 0.046288 0 0.050497 0.0086918 0.0027178 -0.022885 0.0010963 -0.061301 -1.7367 -0.04532 -0.023303 0.044222 -0.14414 -0.028174 0.0086929 0.090509 0.02176 -0.052474 -0.22181 0.042341 -0.15824 0.0010614 0.0006295 -0.00057814 0.00015438 -0.0021091 0 0 -0.044411 0 -0.016939 -0.016666 0.20641 0 0
4.5781 0.039451 0.040658 0.056145 0.046314 0 0.050872 0.0054536 0.00062605 -0.021863 0.0046547 -0.051749 -1.3856 -0.050192 -0.01879 0.064038 -0.073756 -0.037372 0.009247 0.087834 0.026593 -0.019552 -0.18048 0.03746 -0.14138 0.00026587 0.00030758 -0.00060978 -0.00024508 -0.03773 0 0 -0.035722 0 -0.014653 -0.010381 0.16466 0 0
4.582 0.035738 0.037857 0.033973 0.04332 0 0.044391 0.010193 0.0035786 -0.011954 0.011301 -0.033609 -1.0173 -0.031555 -0.017956 0.078034 -0.012435 -0.053854 0.0061886 0.06823 0.020414 -0.0029906 -0.13679 0.02056 -0.11568 -0.00090052 -0.00020205 -0.00013428 -0.00032983 -0.15873 0 0 -0.020647 0 0.0081216 0.020586 0.14047 0 0
4.5859 0.03 0.033163 0.027849 0.038468 0 0.032633 0.021672 0.013388 0.0056693 0.018101 -0.011369 -0.61926 0.0060907 -0.018869 0.083246 0.030476 -0.070947 8.6877e-06 0.036987 0.0057056 -0.0032841 -0.098361 -0.0050332 -0.089964 -0.0014205 -0.00030144 0.0005696 -3.6173e-05 -0.33837 0 0 -0.00082136 0 0.045678 0.067894 0.13547 0 0
4.5898 0.022135 0.026255 0.048998 0.03361 0 0.02017 0.033746 0.027789 0.025515 0.023564 0.011433 -0.20285 0.058212 -0.019497 0.078005 0.047905 -0.0825 -0.0087281 -0.00076743 -0.013179 -0.019966 -0.07191 -0.036616 -0.071792 -0.00083778 5.8659e-05 0.00097066 0.000103 -0.52716 0 0 0.020823 0 0.092342 0.12375 0.1496 0 0
4.5938 0.013884 0.017869 0.083554 0.029408 0 0.011662 0.039509 0.040511 0.041001 0.027982 0.0342 0.20908 0.11802 -0.019116 0.061049 0.030756 -0.087135 -0.019108 -0.037276 -0.031914 -0.051551 -0.067375 -0.071831 -0.071837 0.00027387 0.00046932 0.00074094 -0.0003131 -0.67663 0 0 0.04093 0 0.1394 0.17672 0.18116 0 0
4.5977 0.0070949 0.0093643 0.10193 0.024312 0 0.0085638 0.036529 0.045458 0.048949 0.032141 0.058257 0.60443 0.17088 -0.018405 0.036969 -0.022741 -0.088129 -0.029124 -0.059672 -0.048844 -0.088786 -0.094444 -0.10684 -0.098954 0.00088204 0.00059004 3.7882e-05 -0.00095122 -0.76626 0 0 0.057763 0 0.17101 0.20837 0.2184 0 0
4.6016 0.0017474 0.0018439 0.082486 0.015745 0 0.0082065 0.028429 0.041393 0.051029 0.035836 0.083399 0.99042 0.2093 -0.018545 0.014321 -0.093049 -0.08928 -0.037626 -0.066672 -0.065572 -0.12114 -0.14215 -0.13567 -0.14187 0.00051561 0.00046208 -0.00063738 -0.0010259 -0.8064 0 0 0.071646 0 0.18377 0.21695 0.24887 0 0
4.6055 -0.0039025 -0.0044574 0.030982 0.0028411 0 0.006108 0.021382 0.032575 0.05094 0.037544 0.10524 1.3818 0.22982 -0.020106 -0.0023833 -0.16881 -0.090348 -0.043965 -0.058659 -0.083972 -0.14339 -0.20267 -0.15229 -0.19249 -0.00032206 0.00031518 -0.00086307 -0.00018962 -0.81285 0 0 0.082755 0 0.17713 0.20289 0.2671 0 0
4.6094 -0.011103 -0.010036 -0.021244 -0.011733 0 -0.00042553 0.018756 0.024655 0.050358 0.035367 0.11617 1.7841 0.23035 -0.022511 -0.0091179 -0.23787 -0.085857 -0.047522 -0.037307 -0.10182 -0.15116 -0.26643 -0.15352 -0.24151 -0.00073943 0.00021138 -0.00061383 0.00097296 -0.77845 0 0 0.088676 0 0.15229 0.16864 0.26899 0 0
4.6133 -0.018827 -0.015415 -0.040703 -0.022916 0 -0.010408 0.018667 0.019803 0.047529 0.028306 0.10956 2.1889 0.20785 -0.024437 0.00084352 -0.27555 -0.068449 -0.046268 -0.0065866 -0.11145 -0.13694 -0.31116 -0.13961 -0.26904 -0.00038505 1.3838e-05 -0.00020571 0.0014439 -0.67128 0 0 0.084892 0 0.11387 0.12112 0.25015 0 0
4.6172 -0.0246 -0.020539 -0.018715 -0.02683 0 -0.020312 0.016161 0.01547 0.039218 0.016807 0.083976 2.5848 0.17448 -0.024875 0.023388 -0.27143 -0.03454 -0.039067 0.024012 -0.1037 -0.10622 -0.31912 -0.1119 -0.26505 0.00025491 -0.00030725 3.8362e-05 0.00077124 -0.46135 0 0 0.068236 0 0.077897 0.07877 0.22254 0 0
4.6211 -0.027177 -0.024845 0.020801 -0.023957 0 -0.026919 0.0074409 0.0072692 0.023444 0.0022637 0.0442 2.9689 0.13957 -0.023923 0.053013 -0.229 0.011804 -0.025257 0.051549 -0.074429 -0.064909 -0.28816 -0.0706 -0.23189 0.00044722 -0.0004859 6.2995e-05 -0.00047521 -0.14786 0 0 0.039875 0 0.052512 0.050508 0.196 0 0
4.625 -0.028088 -0.027953 0.04027 -0.019243 0 -0.029484 -0.0077337 -0.0073725 0.00044483 -0.013973 -0.0013166 3.3477 0.1099 -0.022383 0.085646 -0.15211 0.05983 -0.0041163 0.075135 -0.028089 -0.016822 -0.21819 -0.015719 -0.17242 1.266e-05 -0.00020668 4.7724e-05 -0.0012574 0.23923 0 0 0.0047341 0 0.042795 0.041983 0.17744 0 0
4.6289 -0.030249 -0.0303 0.019064 -0.018918 0 -0.029866 -0.026856 -0.027905 -0.02799 -0.031178 -0.044428 3.7282 0.093371 -0.020281 0.11629 -0.047482 0.097732 0.025285 0.095077 0.024836 0.033787 -0.11159 0.049609 -0.091905 -0.00050575 0.00046689 0.00014614 -0.0010431 0.66028 0 0 -0.031857 0 0.053561 0.058594 0.17465 0 0
4.6328 -0.035082 -0.032997 -0.029815 -0.026366 0 -0.031073 -0.046811 -0.051586 -0.058972 -0.048947 -0.080228 4.1105 0.10197 -0.015774 0.13702 0.063315 0.11931 0.062969 0.11568 0.074293 0.081188 0.015445 0.11771 -0.0059775 -0.00043494 0.0010252 0.00029889 -0.00022089 1.0828 0 0 -0.066631 0 0.086663 0.10285 0.19586 0 0
4.6367 -0.041258 -0.036913 -0.071014 -0.039921 0 -0.03544 -0.064939 -0.074609 -0.088178 -0.066344 -0.10784 4.4887 0.1293 -0.0060248 0.14861 0.15696 0.12694 0.10272 0.14016 0.11564 0.12416 0.13459 0.17937 0.069294 0.00033095 0.00096978 0.00032057 0.00038624 1.4772 0 0 -0.097755 0 0.12782 0.15805 0.22964 0 0
4.6406 -0.046336 -0.041758 -0.076263 -0.053889 0 -0.043333 -0.078763 -0.092597 -0.11019 -0.081473 -0.12933 4.8586 0.17165 0.010094 0.15214 0.22315 0.12853 0.14082 0.16885 0.14948 0.16241 0.2331 0.22884 0.12749 0.0012294 0.00033205 0.00014915 0.00032787 1.8042 0 0 -0.12282 0 0.17002 0.21625 0.26906 0 0
4.6445 -0.049302 -0.046105 -0.046939 -0.061942 0 -0.052748 -0.086014 -0.10166 -0.12081 -0.092086 -0.14741 5.2215 0.22424 0.029752 0.1493 0.25407 0.13081 0.17348 0.20121 0.17771 0.19576 0.30034 0.26562 0.16382 0.0015685 -0.00033345 -3.7778e-05 -0.00015961 2.0197 0 0 -0.13871 0 0.20645 0.26972 0.30676 0 0
4.6484 -0.051163 -0.048486 -0.011381 -0.060807 0 -0.060107 -0.085882 -0.10062 -0.11987 -0.096868 -0.1627 5.5817 0.27824 0.046932 0.14315 0.238 0.13424 0.1933 0.23417 0.19985 0.22292 0.31994 0.29112 0.17119 0.0011337 -0.00050848 9.1733e-06 -0.00053422 2.0993 0 0 -0.14394 0 0.22611 0.30618 0.32968 0 0
4.6523 -0.053129 -0.048649 -0.00058891 -0.052171 0 -0.062224 -0.080273 -0.092618 -0.11159 -0.096189 -0.17212 5.941 0.32039 0.056286 0.13871 0.18786 0.13348 0.19688 0.26098 0.21297 0.24244 0.29848 0.30385 0.15629 0.00030897 -0.00022895 0.00032835 -0.00051351 2.0581 0 0 -0.14045 0 0.22494 0.32065 0.33021 0 0
4.6563 -0.05479 -0.047822 -0.023617 -0.041764 0 -0.058521 -0.073095 -0.083452 -0.10131 -0.091527 -0.16978 6.2973 0.34612 0.057104 0.13726 0.12164 0.12292 0.18686 0.279 0.21417 0.25307 0.25124 0.29883 0.12829 -0.00031005 2.4067e-06 0.00066242 -0.00023786 1.9386 0 0 -0.13191 0 0.20708 0.31748 0.31236 0 0
4.6602 -0.054613 -0.04771 -0.062573 -0.035991 0 -0.051789 -0.067533 -0.077113 -0.091306 -0.084079 -0.15078 6.6457 0.35262 0.053784 0.13885 0.049837 0.10219 0.16491 0.28686 0.20296 0.25289 0.18635 0.27228 0.091953 -0.00039188 -0.00019283 0.00068659 2.1936e-05 1.7744 0 0 -0.11991 0 0.17497 0.29933 0.27958 0 0
4.6641 -0.052186 -0.049113 -0.089386 -0.038032 0 -0.046443 -0.063707 -0.072573 -0.079661 -0.073979 -0.11553 6.9817 0.33824 0.052105 0.1429 -0.016931 0.076896 0.1335 0.28396 0.18131 0.23988 0.11233 0.22682 0.05199 -4.3599e-05 -0.00063252 0.00032781 0.00019009 1.5674 0 0 -0.10225 0 0.13186 0.26983 0.23698 0 0
4.668 -0.049461 -0.051446 -0.088848 -0.045901 0 -0.045316 -0.059102 -0.065368 -0.063382 -0.060973 -0.07109 7.3024 0.29923 0.054401 0.14622 -0.06158 0.054266 0.09726 0.26981 0.15216 0.20717 0.039723 0.17138 0.014785 0.00035863 -0.00077549 -0.00015497 0.00038831 1.3041 0 0 -0.075919 0 0.082407 0.23409 0.1967 0 0
4.6719 -0.049313 -0.053521 -0.069263 -0.053984 0 -0.047673 -0.051475 -0.05274 -0.042476 -0.045825 -0.027934 7.6062 0.24924 0.057825 0.14586 -0.088336 0.037857 0.06329 0.25157 0.11802 0.16241 -0.026907 0.11581 -0.017326 0.00046174 -0.00033474 -0.00041551 0.00069308 0.99288 0 0 -0.042065 0 0.033593 0.19868 0.16773 0 0
4.6758 -0.052845 -0.054772 -0.05392 -0.057156 0 -0.05035 -0.041388 -0.037058 -0.020891 -0.030874 0.0058891 7.8934 0.1931 0.057127 0.14091 -0.10025 0.026161 0.034075 0.23093 0.08109 0.1094 -0.086122 0.065485 -0.043535 0.00013451 0.00037481 -0.00033774 0.00098666 0.68173 0 0 -0.0074929 0 -0.01251 0.16488 0.15278 0 0
4.6797 -0.058386 -0.055717 -0.06197 -0.054535 0 -0.051077 -0.031957 -0.023904 -0.0035897 -0.019017 0.02856 8.1675 0.13538 0.049372 0.131 -0.10084 0.016008 0.011654 0.20902 0.044078 0.052557 -0.13626 0.021234 -0.063241 -0.0004976 0.0007323 -0.00010604 0.0010751 0.43423 0 0 0.019414 0 -0.054139 0.13365 0.15328 0 0
4.6836 -0.063218 -0.057351 -0.09391 -0.049999 0 -0.050829 -0.026314 -0.016997 0.0069403 -0.012125 0.043361 8.4334 0.081914 0.03651 0.11626 -0.094639 0.0072168 -0.00096309 0.18583 0.01074 -0.00047423 -0.17267 -0.016147 -0.074982 -0.0011507 0.00042836 2.0326e-05 0.00091365 0.28833 0 0 0.034567 0 -0.088707 0.10601 0.17054 0 0
4.6875 -0.06608 -0.060178 -0.13158 -0.049048 0 -0.052825 -0.025497 -0.01561 0.011223 -0.010466 0.053825 8.696 0.038121 0.023907 0.10041 -0.086718 0.0040534 -0.0027035 0.15965 -0.014464 -0.038098 -0.18746 -0.042086 -0.078441 -0.0015515 -0.00024743 -3.2979e-05 0.00067415 0.24199 0 0 0.039897 0 -0.11422 0.083465 0.19874 0 0
4.6914 -0.067792 -0.063864 -0.15138 -0.054462 0 -0.059032 -0.028702 -0.017116 0.01037 -0.013524 0.059426 8.9581 0.0039647 0.016473 0.08694 -0.077198 0.012244 0.0043124 0.13062 -0.027274 -0.057415 -0.17911 -0.049409 -0.075284 -0.0015872 -0.00072099 -0.00013462 0.00059045 0.27856 0 0 0.039303 0 -0.13142 0.067346 0.23062 0 0
4.6953 -0.069725 -0.067688 -0.14074 -0.064138 0 -0.067571 -0.035093 -0.021246 0.003878 -0.021015 0.055314 9.2202 -0.019958 0.015693 0.077841 -0.064569 0.034233 0.019747 0.099832 -0.024584 -0.056302 -0.14531 -0.033156 -0.065682 -0.0013315 -0.00068297 -0.00015485 0.0007515 0.39995 0 0 0.033263 0 -0.13998 0.05966 0.2629 0 0
4.6992 -0.072232 -0.071165 -0.10666 -0.072746 0 -0.073737 -0.044821 -0.030698 -0.0098154 -0.032807 0.036048 9.4809 -0.033336 0.019547 0.074842 -0.046804 0.066608 0.043137 0.069068 -0.0052804 -0.033698 -0.084839 0.0059005 -0.04982 -0.00092516 -0.00030362 -0.00013667 0.0010373 0.62737 0 0 0.017983 0 -0.13972 0.062481 0.2926 0 0
4.7031 -0.074852 -0.074201 -0.07074 -0.075886 0 -0.073977 -0.058134 -0.047228 -0.030905 -0.048018 0.00022328 9.7357 -0.03283 0.024731 0.081105 -0.018358 0.1015 0.075272 0.045819 0.029067 0.013843 0.0051569 0.062012 -0.025901 -0.00042706 4.5382e-05 -0.00022748 0.0012285 0.96772 0 0 -0.0099471 0 -0.12877 0.082044 0.31534 0 0
4.707 -0.077606 -0.076833 -0.054186 -0.073616 0 -0.069414 -0.073882 -0.068079 -0.056912 -0.064762 -0.047364 9.9763 -0.022114 0.029146 0.093147 0.018154 0.13072 0.11135 0.035625 0.073961 0.073593 0.10535 0.12788 0.0041666 0.00019427 0.00019376 -0.00046074 0.0011783 1.3846 0 0 -0.048328 0 -0.1116 0.11327 0.33161 0 0
4.7109 -0.081285 -0.079031 -0.063015 -0.070682 0 -0.065688 -0.089426 -0.087452 -0.083997 -0.081291 -0.097288 10.195 -0.0025679 0.033021 0.10876 0.059535 0.14981 0.14845 0.040517 0.12273 0.13915 0.20482 0.19709 0.039759 0.00090919 0.00026344 -0.00065865 0.00092085 1.8097 0 0 -0.089161 0 -0.090186 0.15196 0.34176 0 0
4.7148 -0.086096 -0.080816 -0.084353 -0.073047 0 -0.06898 -0.10226 -0.10178 -0.10933 -0.097318 -0.13977 10.39 0.024757 0.038282 0.12611 0.10264 0.15971 0.18389 0.061417 0.16843 0.20537 0.2947 0.26423 0.080272 0.0014993 0.00041821 -0.0005894 0.00066053 2.1853 0 0 -0.12394 0 -0.065881 0.19413 0.34588 0 0
4.7188 -0.090493 -0.082397 -0.096975 -0.083001 0 -0.081103 -0.1116 -0.11267 -0.13185 -0.11363 -0.16927 10.571 0.058973 0.046814 0.14288 0.1426 0.16528 0.21362 0.09888 0.20615 0.26581 0.36334 0.32418 0.12497 0.0016492 0.00062517 -0.00021659 0.00064661 2.4944 0 0 -0.14935 0 -0.039863 0.2338 0.34358 0 0
4.7227 -0.092171 -0.084007 -0.088416 -0.096439 0 -0.09737 -0.11822 -0.12383 -0.15097 -0.12986 -0.18673 10.753 0.097268 0.058669 0.1561 0.17217 0.17149 0.23152 0.14568 0.23451 0.31254 0.40049 0.3726 0.16997 0.0012174 0.00071507 0.00023555 0.00099205 2.7472 0 0 -0.16803 0 -0.012648 0.26167 0.33469 0 0
4.7266 -0.090564 -0.085586 -0.065044 -0.10497 0 -0.10904 -0.12282 -0.13538 -0.16497 -0.14282 -0.19785 10.941 0.13588 0.071385 0.16561 0.19151 0.17943 0.23797 0.19036 0.25507 0.34617 0.41486 0.40667 0.21032 0.0004154 0.00063686 0.0004801 0.0015551 2.9432 0 0 -0.18395 0 0.015725 0.27726 0.32145 0 0
4.7305 -0.087967 -0.086779 -0.046518 -0.10211 0 -0.10898 -0.12477 -0.14237 -0.17121 -0.14762 -0.20763 11.124 0.17296 0.081137 0.17118 0.20068 0.18494 0.23259 0.22699 0.27 0.36628 0.41 0.42458 0.24222 -0.00031757 0.00056437 0.00042364 0.0020048 3.0505 0 0 -0.1971 0 0.045207 0.28083 0.30461 0 0
4.7344 -0.08753 -0.087382 -0.048916 -0.089277 0 -0.096966 -0.12274 -0.13986 -0.16787 -0.14152 -0.21483 11.281 0.20676 0.085225 0.17273 0.20023 0.18136 0.21554 0.2503 0.27934 0.37286 0.38998 0.42382 0.26189 -0.00064963 0.00069951 0.00021969 0.0020654 3.0274 0 0 -0.20225 0 0.075531 0.27351 0.28496 0 0
4.7383 -0.089989 -0.087705 -0.070851 -0.076082 0 -0.080594 -0.11636 -0.12881 -0.15521 -0.12676 -0.21111 11.396 0.23378 0.084113 0.16911 0.18982 0.16497 0.18576 0.25139 0.28002 0.36346 0.35793 0.40106 0.25997 -0.00058029 0.00099402 8.3955e-05 0.00175 2.8607 0 0 -0.19292 0 0.10492 0.25759 0.26321 0 0
4.7422 -0.092813 -0.088353 -0.094688 -0.073515 0 -0.070711 -0.10704 -0.11586 -0.13528 -0.10961 -0.18692 11.477 0.25339 0.081103 0.16082 0.17267 0.139 0.14886 0.23555 0.26764 0.34239 0.31918 0.35509 0.23775 -0.00035611 0.0011332 8.3394e-05 0.0013555 2.5821 0 0 -0.16675 0 0.12964 0.24018 0.24081 0 0
4.7461 -0.09307 -0.089584 -0.10177 -0.08459 0 -0.07382 -0.097194 -0.10648 -0.11076 -0.095853 -0.1407 11.547 0.26589 0.079584 0.14819 0.14998 0.11235 0.1086 0.20936 0.24015 0.31265 0.27493 0.29089 0.1996 -0.00020761 0.00084617 0.00011599 0.0011972 2.2483 0 0 -0.12813 0 0.14735 0.22396 0.21824 0 0
4.75 -0.091051 -0.091101 -0.088209 -0.10071 0 -0.087092 -0.088559 -0.099032 -0.084544 -0.086783 -0.083337 11.629 0.27124 0.080113 0.13138 0.12226 0.09342 0.067666 0.17758 0.20057 0.27618 0.22582 0.22014 0.14907 -0.00019666 0.00023618 7.5315e-05 0.0013345 1.9088 0 0 -0.086106 0 0.15625 0.21022 0.19586 0 0
4.7539 -0.090466 -0.092638 -0.067535 -0.1082 0 -0.10039 -0.081544 -0.08701 -0.059896 -0.079354 -0.032869 11.723 0.26931 0.080065 0.11061 0.089836 0.084108 0.029272 0.14591 0.15643 0.23518 0.17249 0.15626 0.091051 -0.00028783 -0.00023115 2.6083e-06 0.001564 1.5942 0 0 -0.049626 0 0.15426 0.19968 0.17405 0 0
4.7578 -0.094562 -0.094705 -0.058449 -0.1005 0 -0.10448 -0.075921 -0.067545 -0.040268 -0.070099 -0.0023344 11.809 0.26044 0.076326 0.087812 0.055123 0.079444 -0.00023558 0.12321 0.11604 0.19519 0.12017 0.1076 0.03723 -0.00047927 -0.00011325 6.5149e-05 0.0016822 1.3285 0 0 -0.023324 0 0.14041 0.19183 0.15413 0 0
4.7617 -0.10216 -0.098357 -0.069157 -0.085283 0 -0.098945 -0.071904 -0.047067 -0.028019 -0.05907 0.0090725 11.868 0.24917 0.068517 0.067134 0.02352 0.073517 -0.019835 0.11013 0.084514 0.16151 0.076302 0.074896 -0.0045549 -0.00079198 0.00059603 0.00039503 0.0017146 1.1405 0 0 -0.0066812 0 0.12219 0.18498 0.13706 0 0
4.7656 -0.10806 -0.10387 -0.091729 -0.078881 0 -0.092627 -0.070318 -0.03715 -0.023298 -0.050201 0.013227 11.896 0.23786 0.059613 0.051327 -0.0011608 0.066315 -0.028369 0.10674 0.062744 0.13748 0.046008 0.055196 -0.030432 -0.0011461 0.0014173 0.00095191 0.0018487 1.0571 0 0 0.00321 0 0.10351 0.17916 0.12393 0 0
4.7695 -0.10775 -0.10965 -0.11006 -0.091631 0 -0.095413 -0.071821 -0.044005 -0.02465 -0.048109 0.020388 11.905 0.22889 0.053382 0.04302 -0.015285 0.064888 -0.025169 0.11267 0.050085 0.12606 0.033743 0.048258 -0.037516 -0.0013355 0.0017631 0.001522 0.002154 1.0863 0 0 0.0074764 0 0.088179 0.17462 0.1158 0 0
4.7734 -0.1018 -0.11282 -0.11305 -0.11704 0 -0.10829 -0.076154 -0.062183 -0.03111 -0.054506 0.027896 11.914 0.22668 0.05126 0.047567 -0.011491 0.077422 -0.0082236 0.12824 0.047819 0.13345 0.047893 0.058755 -0.020289 -0.0011976 0.0014154 0.0018295 0.0024384 1.2132 0 0 0.0032793 0 0.082523 0.17308 0.11533 0 0
4.7773 -0.095251 -0.11142 -0.10154 -0.13546 0 -0.12109 -0.08225 -0.079192 -0.043527 -0.067298 0.021168 11.926 0.23313 0.051778 0.065066 0.0098232 0.10555 0.01817 0.15095 0.059672 0.15813 0.083689 0.091972 0.016 -0.00080545 0.0006878 0.0016707 0.0024416 1.414 0 0 -0.014244 0 0.088069 0.17602 0.12256 0 0
4.7813 -0.092822 -0.10624 -0.084961 -0.13039 0 -0.12105 -0.088962 -0.086664 -0.063285 -0.082568 -0.013009 11.932 0.24628 0.052853 0.091484 0.042707 0.14201 0.04926 0.17892 0.088392 0.19453 0.13154 0.14716 0.063774 -0.00043819 0.00013754 0.0010155 0.0021559 1.6729 0 0 -0.047025 0 0.1014 0.18304 0.13577 0 0
4.7852 -0.09469 -0.10035 -0.073027 -0.10333 0 -0.10496 -0.095603 -0.087212 -0.089482 -0.09726 -0.072506 11.92 0.26437 0.054246 0.12393 0.083061 0.17565 0.082382 0.21127 0.13142 0.23916 0.1857 0.21503 0.11863 -0.00033265 8.5515e-05 5.4431e-05 0.0018822 1.9783 0 0 -0.090148 0 0.11997 0.19371 0.15411 0 0
4.7891 -0.097133 -0.096697 -0.070172 -0.073821 0 -0.083715 -0.10191 -0.090686 -0.11765 -0.11037 -0.1381 11.885 0.2849 0.057449 0.15882 0.12597 0.19906 0.11488 0.24708 0.17993 0.28794 0.24008 0.28184 0.17583 -0.00048758 0.00036518 -0.00084291 0.0019119 2.3069 0 0 -0.13288 0 0.14055 0.20724 0.17654 0 0
4.793 -0.09688 -0.09586 -0.075839 -0.063855 0 -0.074081 -0.1078 -0.10416 -0.14183 -0.1223 -0.18617 11.833 0.3009 0.063294 0.18779 0.16134 0.21213 0.14287 0.28311 0.22288 0.33255 0.28597 0.3365 0.22593 -0.00073556 0.0005136 -0.0012957 0.0021774 2.617 0 0 -0.16468 0 0.15634 0.22171 0.20186 0 0
[truncated: 2,139,964 more chars]
