# Supplementary material for: Dataset from dynamic shake-table testing of five full-scale single leaf and cavity URM walls subjected to out-of-plane two-way bending
Source: Data Brief. 2019 Mar 20;24:103854. doi: 10.1016/j.dib.2019.103854 (PMC6480314; doi:10.1016/j.dib.2019.103854)
Supplement: Multimedia component 2 [file mmc2.zip › DATA/CL-000-RF/Test11.txt]

0 -0.0037243 0.00019642 0.012975 -0.001979 0 -0.0003061 -0.0024434 -0.0007331 0.0025598 -0.002848 0.0055668 -0.30984 0.011129 0.0039485 0.027664 0.015935 0.0010878 -0.016766 0.015438 0.004905 -0.0025401 0.014092 0.00034622 0.018028 0.00049752 -0.00035862 -0.00057037 3.3379e-05 -0.014725 0 0 0.0049475 0 -0.012348 -0.01106 0.0081796 0 0
0.003906 -0.0058608 -0.00026269 0.011991 -0.00053541 0 0.0026588 0.00046427 0.0038291 0.0041527 0.00043799 0.0066695 -0.31853 0.002957 0.0041766 0.029097 0.0082963 0.0012332 -0.020534 0.016509 0.0060707 -0.0030123 0.01047 0.0017621 0.015104 0.00012014 0.00043286 0.00018785 -0.00033102 -0.054793 0 0 0.0064978 0 -0.0063864 -0.018526 0.0067382 0 0
0.007813 -0.0066585 -0.0012718 0.012146 0.0007724 0 0.0041333 0.0019467 0.0059519 0.0031347 0.0018802 0.0053471 -0.31871 -0.0067079 0.0058311 0.025883 0.00081564 0.002376 -0.023042 0.015534 0.0073119 -0.0023489 0.0042891 0.0023958 0.0084908 0.00015186 0.0010831 0.0010249 -0.0003619 -0.05875 0 0 0.0056205 0 0.0036049 -0.023285 0.0037204 0 0
0.011719 -0.0057781 -0.0026286 0.013638 0.0011797 0 0.0023088 0.00067523 0.0029175 0.0010095 -0.0014058 0.0021581 -0.31636 -0.013203 0.0075575 0.018452 -0.0034851 0.0024451 -0.023027 0.012842 0.0074724 0.00014769 -0.0033493 0.00095474 -0.00076242 0.00040135 0.0010299 0.001236 -7.519e-05 -0.012553 0 0 0.0027321 0 0.016041 -0.022268 0.00012268 0 0
0.015625 -0.0034932 -0.003721 0.014526 0.00095194 0 -0.0012287 -0.0015275 -0.0023493 -0.00016317 -0.0069893 -0.0015287 -0.31822 -0.015075 0.0072144 0.011616 -0.0037861 0.00014177 -0.021369 0.0097351 0.0055618 0.0032551 -0.0090968 -0.0017763 -0.0090702 0.00045445 0.00047614 0.00069112 0.00027271 0.050127 0 0 -0.00086402 0 0.026357 -0.0176 -0.0024976 0 0
0.019531 -0.00064077 -0.0038797 0.01235 0.00076528 0 -0.0032981 -0.0020266 -0.00469 -4.6664e-05 -0.0094123 -0.0040442 -0.32365 -0.012568 0.0041689 0.0074762 0.00012584 -0.0036581 -0.018522 0.0066272 0.0023956 0.0062505 -0.011223 -0.0036743 -0.014823 0.00020359 9.2809e-05 -2.6126e-05 0.00039113 0.080407 0 0 -0.003865 0 0.032548 -0.010598 -0.0035411 0 0
0.023438 0.0017938 -0.0029169 0.0059962 0.00069206 0 -0.0026058 -0.00059561 -0.0026379 -0.00011063 -0.0061294 -0.0043285 -0.32732 -0.0064112 0.0001635 0.0075763 0.0080703 -0.0065045 -0.014972 0.0038927 0.00037547 0.0084906 -0.0084327 -0.003373 -0.01675 -2.0342e-05 0.00023025 -0.00023767 0.00018222 0.063755 0 0 -0.0056133 0 0.033199 -0.0026373 -0.0025974 0 0
0.027344 0.0031933 -0.0013103 -0.0032924 0.00017245 0 -0.00087001 0.00034083 0.00019235 -0.001703 -0.00045261 -0.0026825 -0.32821 0.0016611 -0.0022837 0.013502 0.019418 -0.0065966 -0.011406 0.0020538 0.0012505 0.009093 0.00090402 -0.0014504 -0.0132 0.00013275 0.00056263 0.00011783 -0.00018309 0.031961 0 0 -0.0061662 0 0.026813 0.0042152 0.00078464 0 0
0.03125 0.0035422 0.00017505 -0.012414 -0.00097276 0 -0.00046661 -0.001274 -0.00026234 -0.0044704 0.0019038 -0.00067047 -0.33223 0.008066 -0.0022794 0.022769 0.030726 -0.0044944 -0.0086129 0.0015266 0.0040829 0.0081195 0.014743 0.0003739 -0.0051198 0.00055795 0.0005363 0.00045466 -0.00039369 0.025492 0 0 -0.0059624 0 0.016114 0.0081464 0.0058095 0 0
0.035156 0.0032495 0.0010477 -0.018249 -0.0018833 0 -0.0015794 -0.0044492 -0.0035913 -0.0067695 -0.001068 -9.5368e-05 -0.34431 0.011747 -0.0011914 0.031137 0.039124 -0.0025112 -0.0065969 0.0020491 0.0057449 0.0067391 0.028807 0.00090243 0.004357 0.00074573 3.9277e-05 0.00021606 -0.00023688 0.049742 0 0 -0.0054428 0 0.0055049 0.0098294 0.011069 0 0
0.039063 0.0027926 0.0013013 -0.01964 -0.0014222 0 -0.0022261 -0.0060083 -0.0056065 -0.0072755 -0.0056072 -0.0017809 -0.35949 0.012624 -0.00091029 0.036143 0.04294 -0.0023016 -0.0052694 0.0034343 0.0037973 0.005698 0.040466 0.00018307 0.013323 0.00034384 -0.0005086 -0.00049358 0.0002274 0.073241 0 0 -0.0048263 0 -0.0026467 0.0098488 0.015718 0 0
0.042969 0.0024793 0.0011803 -0.017878 0.00038972 0 -0.00090567 -0.0040282 -0.0036184 -0.0058513 -0.0063253 -0.0050523 -0.36582 0.01103 -0.0017428 0.035548 0.040785 -0.0031317 -0.0044584 0.0054198 -0.00096402 0.0057388 0.047168 -0.0011092 0.019847 -0.00038854 -0.00070442 -0.0010122 0.00068854 0.065941 0 0 -0.0040471 0 -0.0062246 0.0089625 0.018919 0 0
0.046875 0.0023901 0.00089501 -0.015083 0.0020718 0 0.0015184 9.7247e-05 0.00028682 -0.0030262 -0.0018856 -0.0081795 -0.35746 0.0083389 -0.0022675 0.02599 0.030324 -0.002725 -0.0037555 0.0074216 -0.0049033 0.0079287 0.044242 -0.0024714 0.020336 -0.00077669 -0.00063362 -0.00083207 0.00079677 0.030924 0 0 -0.0028224 0 -0.0023487 0.0083274 0.0189 0 0
0.050781 0.0023754 0.0006258 -0.0118 0.0021492 0 0.0029778 0.0032539 0.0019808 0.00076448 0.0038998 -0.0093204 -0.34309 0.0064971 -0.0011825 0.011698 0.015673 0.00013819 -0.0027778 0.0089402 -0.0046934 0.011097 0.034414 -0.0035369 0.015917 -0.00041651 -0.00067587 -0.00013079 0.00041537 -0.0054449 0 0 -0.00085421 0 0.0053954 0.0080139 0.01594 0 0
0.054688 0.0020701 0.00067338 -0.0062322 0.00085473 0 0.0028334 0.0039022 0.00059049 0.00503 0.0063891 -0.0073482 -0.33806 0.0057451 0.0010749 -0.0041157 -0.00027116 0.0040563 -0.0015508 0.010002 -0.00031019 0.014104 0.020281 -0.003627 0.0082148 0.00037078 -0.00091339 0.00044325 -0.00027025 -0.028581 0 0 0.0019008 0 0.014394 0.0073528 0.010457 0 0
0.058594 0.0010616 0.001356 0.0037561 1.9351e-05 0 0.0026278 0.003299 -0.00028158 0.0086323 0.0048316 -0.0023079 -0.34762 0.0060122 0.0027908 -0.018823 -0.015065 0.0062634 -0.00019284 0.01073 0.0049249 0.015982 0.0041133 -0.0020125 -0.0012151 0.00082358 -0.00092869 0.00046292 -0.00086478 -0.051097 0 0 0.0050719 0 0.022594 0.0056923 0.0028775 0 0
0.0625 -0.00073564 0.0026036 0.017448 0.0010663 0 0.0040253 0.0035053 0.0029261 0.010098 0.0025075 0.0044845 -0.36005 0.0067999 0.0028985 -0.028977 -0.025381 0.0054619 0.00098684 0.01144 0.0072313 0.015379 -0.010961 0.0010084 -0.010031 0.00049318 -0.00030689 0.00011869 -0.0010117 -0.090677 0 0 0.0079861 0 0.027439 0.0019806 -0.0061757 0 0
0.066406 -0.0027682 0.0037268 0.030105 0.0033071 0 0.0065583 0.0048169 0.0089278 0.0090045 0.0027163 0.010763 -0.35909 0.0068825 0.0020748 -0.031661 -0.027751 0.0031895 0.0012165 0.012697 0.0054503 0.011495 -0.02084 0.0035358 -0.014636 -0.00031265 0.00074028 -8.1936e-05 -0.00060584 -0.14009 0 0 0.0099911 0 0.027223 -0.0043802 -0.01498 0 0
0.070313 -0.0039999 0.0038139 0.035511 0.0045866 0 0.0080425 0.0056981 0.012482 0.0068564 0.0054148 0.014189 -0.343 0.006197 0.0017762 -0.029646 -0.024445 0.002178 0.00035424 0.014274 0.0016061 0.0062018 -0.025878 0.0031804 -0.01504 -0.00085536 0.0014295 7.9022e-05 0.00015632 -0.16863 0 0 0.010728 0 0.024288 -0.011696 -0.022157 0 0
0.074219 -0.0035853 0.0025415 0.030462 0.0037058 0 0.0071687 0.0050494 0.010203 0.0059909 0.0079398 0.013572 -0.32887 0.005122 0.0024392 -0.02465 -0.017015 0.0034128 -0.0015763 0.015702 -0.0012333 0.00078742 -0.026537 -0.00077885 -0.011679 -0.00071247 0.0011717 0.00031879 0.00089329 -0.1551 0 0 0.010152 0 0.020042 -0.018747 -0.026926 0 0
0.078125 -0.0015548 0.00060888 0.017384 0.0018994 0 0.0050253 0.0037814 0.0045355 0.0072456 0.0083011 0.0096932 -0.33565 0.004191 0.0030141 -0.018576 -0.0073557 0.0050776 -0.0044243 0.016385 -0.0015386 -0.0033939 -0.023588 -0.0062876 -0.0053761 -0.00016531 0.00021746 0.00024648 0.0012403 -0.11287 0 0 0.0083836 0 0.015963 -0.024266 -0.028651 0 0
0.082031 0.0011296 -0.0007387 0.0026595 0.001559 0 0.0036222 0.0036523 0.0011922 0.0088548 0.006964 0.0049854 -0.36351 0.004758 0.0023629 -0.014472 0.00094345 0.004568 -0.007591 0.014662 -5.6496e-05 -0.0038472 -0.01825 -0.0098239 0.0018499 0.00015461 -0.00056734 -0.00013428 0.0010365 -0.076406 0 0 0.0056346 0 0.014336 -0.025892 -0.026148 0 0
0.085938 0.0032569 -0.00072169 -0.0079525 0.0034852 0 0.0032773 0.0048356 0.0029345 0.0080224 0.0054617 0.0020758 -0.3918 0.0070719 0.00081888 -0.013319 0.0052578 0.0014139 -0.0098125 0.010013 0.0015061 -0.00078611 -0.012623 -0.0091437 0.0070714 -4.6535e-05 -0.00057565 -0.00041193 0.00041644 -0.064586 0 0 0.0023433 0 0.015273 -0.024069 -0.020934 0 0
0.089844 0.0041971 0.00038381 -0.012959 0.005751 0 0.0022457 0.0053594 0.0068154 0.0037568 0.0041569 0.0021465 -0.39877 0.010269 2.9236e-05 -0.014094 0.0058827 -0.0020735 -0.010544 0.0031644 0.0021638 0.0041975 -0.0072749 -0.0049884 0.0095982 -0.00044127 -2.5139e-05 -0.00025535 -0.00025094 -0.06356 0 0 -0.00071616 0 0.017707 -0.020425 -0.01463 0 0
0.09375 0.0041588 0.0016201 -0.014974 0.0055879 0 -0.00077861 0.0033049 0.0078146 -0.0019635 0.0021332 0.0042565 -0.38255 0.013481 0.0012359 -0.015837 0.00345 -0.0031457 -0.0095118 -0.0050464 0.0020964 0.009724 -0.002466 -0.00023406 0.009292 -0.00047809 0.00038823 0.00017062 -0.00057697 -0.047808 0 0 -0.0026611 0 0.020765 -0.016293 -0.0084721 0 0
0.097656 0.0037391 0.002243 -0.01736 0.0023555 0 -0.0043661 -0.00077795 0.0044021 -0.0059547 -0.00091002 0.0060194 -0.36141 0.015434 0.0039574 -0.017166 -0.00079375 -0.0013964 -0.006557 -0.013277 0.0018691 0.013917 0.001664 0.0026104 0.0064253 7.2549e-07 0.00031543 0.00035556 -0.00041333 -0.01221 0 0 -0.0030779 0 0.023302 -0.013413 -0.0039872 0 0
0.10156 0.0033015 0.0022168 -0.020839 -0.0016221 0 -0.0053551 -0.0041866 -0.00033854 -0.0067013 -0.0035618 0.0050732 -0.35382 0.013962 0.0065102 -0.015965 -0.0036761 0.0010384 -0.0024547 -0.018131 0.0016624 0.013722 0.0047038 0.003221 0.0029553 0.00059661 0.00010503 9.1014e-06 3.5109e-05 0.023787 0 0 -0.0024956 0 0.02358 -0.014253 -0.0035987 0 0
0.10547 0.0027843 0.0019197 -0.022883 -0.0032934 0 -0.0023374 -0.0048885 -0.0028036 -0.0054163 -0.0040919 0.00042577 -0.36013 0.010137 0.0076568 -0.012881 -0.0039365 0.0019948 0.00090859 -0.018891 0.0013786 0.010249 0.0064438 0.0031467 0.0010372 0.00080583 0.00031117 -0.00058038 0.00036914 0.042925 0 0 -0.0021975 0 0.021938 -0.017475 -0.0063135 0 0
0.10938 0.0019876 0.0015638 -0.020054 -0.0018123 0 0.0023799 -0.0036411 -0.0028464 -0.0044053 -0.0026543 -0.0069094 -0.36529 0.0050296 0.0074774 -0.0086601 -0.0016866 0.0016303 0.0025477 -0.015652 0.001218 0.0047043 0.006528 0.0040174 0.0013477 0.00057356 0.00097547 -0.0007963 0.00032676 0.052153 0 0 -0.0032839 0 0.018639 -0.021831 -0.01128 0 0
0.11328 0.00089229 0.0010583 -0.011123 0.0008769 0 0.0048428 -0.0029707 -0.0029732 -0.0046758 -0.0013942 -0.014154 -0.35818 -0.00011764 0.0066712 -0.0041609 0.0025567 0.0019607 0.001654 -0.0089527 0.0017453 -0.0014452 0.004682 0.0060952 0.0042144 0.00034314 0.001533 -0.00030357 3.2979e-06 0.070683 0 0 -0.0056212 0 0.014019 -0.025929 -0.017419 0 0
0.11719 -0.00034538 0.00039448 0.0015165 0.0022109 0 0.0034453 -0.0042032 -0.0043417 -0.0052592 -0.0020709 -0.017874 -0.34513 -0.0028988 0.0054361 -0.00092889 0.0070817 0.0041641 -0.0029229 -0.00040666 0.0032069 -0.0052468 0.00039953 0.0083137 0.009475 0.00055271 0.0014338 0.00060413 -0.00025407 0.098723 0 0 -0.0076043 0 0.0084902 -0.027204 -0.022553 0 0
0.12109 -0.0015944 -6.4352e-05 0.013113 0.0014402 0 0.00043275 -0.0059604 -0.0050537 -0.0046032 -0.0039641 -0.015749 -0.34265 -0.0021865 0.0034531 0.00029093 0.0090192 0.0068268 -0.0098779 0.0062341 0.0049229 -0.004537 -0.0052611 0.0094204 0.014602 0.0011295 0.00073971 0.0012569 -0.00018636 0.1082 0 0 -0.0071543 0 0.0027264 -0.024725 -0.024404 0 0
0.125 -0.0027852 0.00012003 0.01954 -0.0001495 0 -0.00071956 -0.0057724 -0.0029987 -0.0022218 -0.0046401 -0.0082315 -0.35773 0.00047968 0.00090781 0.00021013 0.0078127 0.0072782 -0.01712 0.0095208 0.0056288 -0.00036029 -0.010981 0.0090119 0.01783 0.0015271 2.3729e-05 0.0011939 0.00013628 0.071832 0 0 -0.0033688 0 -0.0029033 -0.020176 -0.023088 0 0
0.12891 -0.0037132 0.00087778 0.019928 -0.0010206 0 0.00098474 -0.0028607 0.00061845 0.001085 -0.0027639 0.0011508 -0.37845 0.0035439 -0.0010126 -0.0006046 0.0035152 0.0046071 -0.023179 0.0089354 0.0045721 0.0060622 -0.015949 0.0076595 0.018161 0.0012678 -0.00026442 0.00052353 0.00041233 -0.0010194 0 0 0.0024534 0 -0.0080972 -0.015077 -0.019069 0 0
0.13281 -0.003946 0.0015211 0.017033 -0.00086768 0 0.0034094 0.0010847 0.0020696 0.0042248 0.00034374 0.0076448 -0.38599 0.0050254 -0.0011414 -0.0014525 -0.0033741 0.00089387 -0.026527 0.0044352 0.0022334 0.012989 -0.019391 0.006252 0.014828 0.00042448 -0.00020751 -0.00023104 0.00042917 -0.065675 0 0 0.0073908 0 -0.012531 -0.011305 -0.013233 0 0
0.13672 -0.0031112 0.0013748 0.014861 -0.00028493 0 0.0041336 0.0038403 -0.0002688 0.0065742 0.0022327 0.0084363 -0.37538 -0.00012392 0.00014343 -0.0014159 -0.010688 -0.00092396 -0.024116 -0.0027208 -0.00012669 0.015705 -0.020349 0.0052189 0.0071091 -0.00044252 -0.00018101 -0.00059304 0.00025413 -0.083982 0 0 0.0088669 0 -0.015041 -0.013056 -0.0085859 0 0
0.14063 -0.0013482 0.00050999 0.015063 0.00046461 0 0.003197 0.0048826 -0.0032155 0.0078026 0.0020908 0.0048192 -0.36207 -0.010966 0.0008603 -0.0012146 -0.016027 -0.0003012 -0.018032 -0.0090599 -0.0016136 0.013368 -0.02048 0.0042109 -0.0017249 -0.00080378 -0.00033934 -0.00046745 9.9725e-05 -0.06227 0 0 0.0065869 0 -0.015808 -0.019105 -0.0072526 0 0
0.14453 0.00061641 -0.00027489 0.015014 0.0016884 0 0.0025161 0.0053719 -0.001966 0.0075038 0.0014636 0.0013428 -0.36635 -0.026035 -0.00069034 -0.0016581 -0.018871 0.00025706 -0.0096545 -0.013528 -0.0022902 0.0065283 -0.020751 0.0024233 -0.010103 -0.0005967 -0.00048311 -0.00011351 4.4412e-05 -0.042834 0 0 0.0028627 0 -0.015052 -0.02791 -0.0097507 0 0
0.14844 0.0019824 -0.00028282 0.0096481 0.0032213 0 0.0029713 0.0061826 0.0040209 0.0055244 0.0021402 0.0022374 -0.39114 -0.043337 -0.0039597 -0.0035044 -0.01913 -0.0019072 -0.00051417 -0.015518 -0.0026219 -0.0036878 -0.02202 -0.00064934 -0.016614 -0.00017352 -0.00041807 0.00013547 -4.6812e-05 -0.057354 0 0 0.00091089 0 -0.013168 -0.037593 -0.016111 0 0
0.15234 0.0025339 0.00032467 -0.003787 0.0037872 0 0.0030312 0.0065742 0.0094479 0.0026266 0.0038272 0.0078864 -0.41659 -0.058908 -0.0063889 -0.0079826 -0.017351 -0.0062406 0.0068497 -0.014878 -0.0025492 -0.014655 -0.025458 -0.0045514 -0.019269 0.0001126 -0.0002735 0.0001284 -0.00031017 -0.09311 0 0 0.0023622 0 -0.011006 -0.044634 -0.025752 0 0
0.15625 0.0027566 0.00069799 -0.021881 0.0021192 0 0.00079754 0.005158 0.0084086 0.00030807 0.0044358 0.014351 -0.41801 -0.066988 -0.0058998 -0.014909 -0.016186 -0.0090288 0.0098216 -0.013847 -0.0014394 -0.021252 -0.030865 -0.0078717 -0.017551 0.00021156 -0.00032725 -5.0997e-05 -0.00065785 -0.10824 0 0 0.005964 0 -0.010201 -0.045117 -0.035225 0 0
0.16016 0.003252 0.00023999 -0.035964 -0.0011844 0 -0.0030475 0.001907 0.00095288 -0.00047833 0.0026079 0.016461 -0.39014 -0.067308 -0.003147 -0.02227 -0.017135 -0.0071534 0.009105 -0.014222 0.00088424 -0.02214 -0.036514 -0.0090786 -0.01333 0.00028213 -0.00056922 -0.00021612 -0.00084816 -0.077619 0 0 0.0085685 0 -0.011008 -0.040092 -0.042004 0 0
0.16406 0.0040331 -0.00071236 -0.0379 -0.0034898 0 -0.0052681 -0.0013431 -0.0064777 -0.00037754 -0.00058512 0.011928 -0.35373 -0.060344 -0.0010639 -0.028557 -0.020684 -0.0016508 0.0055152 -0.016619 0.0032689 -0.017127 -0.041156 -0.0076173 -0.0077477 0.00038088 -0.00062555 -0.0002518 -0.00078832 -0.018521 0 0 0.0076237 0 -0.01319 -0.030876 -0.044845 0 0
0.16797 0.0044331 -0.0012232 -0.026384 -0.0024401 0 -0.0034685 -0.0026245 -0.0075616 -0.0010345 -0.0027975 0.0030467 -0.33783 -0.047345 -0.0019811 -0.032168 -0.026957 0.0029404 0.00025079 -0.0213 0.0038313 -0.0066858 -0.043489 -0.0043213 -0.0020599 0.00033931 -0.00022539 -0.0001924 -0.00068105 0.029723 0 0 0.0031307 0 -0.016225 -0.019408 -0.042866 0 0
0.17188 0.0037318 -0.00074552 -0.0083105 0.0014545 0 0.00097 -0.0018302 -0.0025383 -0.0032294 -0.0029952 -0.0052413 -0.35418 -0.031912 -0.0051948 -0.029735 -0.035028 0.0030773 -0.0037268 -0.027181 0.0017692 0.0068646 -0.040853 -0.00070121 0.0015494 -1.6654e-05 0.00034739 -0.00015592 -0.0007795 0.045978 0 0 -0.0024871 0 -0.018097 -0.010652 -0.035184 0 0
0.17578 0.0018608 0.00031483 0.0062914 0.0049294 0 0.0040219 -0.00068163 0.0024212 -0.0057846 -0.0023837 -0.0090771 -0.38769 -0.019265 -0.0075149 -0.022564 -0.041993 -8.3345e-05 -0.0044602 -0.031174 -0.0014687 0.018515 -0.034381 0.0022638 0.0029018 -0.00057122 0.00045195 -0.00020287 -0.0010086 0.042526 0 0 -0.0063527 0 -0.017303 -0.0075608 -0.025553 0 0
0.17969 -0.00050539 0.0010409 0.011675 0.0050432 0 0.0032212 -0.00076635 0.002011 -0.0066459 -0.0026836 -0.0080737 -0.4111 -0.010579 -0.0063314 -0.012372 -0.046626 -0.0018438 -0.0019421 -0.031948 -0.0031932 0.026544 -0.025375 0.004674 0.0026103 -0.00092085 -0.00018741 -0.00025864 -0.00094681 0.042828 0 0 -0.0071891 0 -0.013921 -0.0099433 -0.016065 0 0
0.18359 -0.0025112 0.00092154 0.009922 0.0021403 0 0.00027512 -0.0019291 -0.0028829 -0.0051218 -0.0039802 -0.0047699 -0.40949 -0.0061521 -0.0021841 -0.00082353 -0.048163 0.0010051 0.003453 -0.028775 -0.0020214 0.030019 -0.015046 0.0071032 0.0013409 -0.00072225 -0.0010614 -0.00019109 -0.00028837 0.052524 0 0 -0.0058211 0 -0.0084781 -0.016988 -0.0083016 0 0
0.1875 -0.0037287 0.00024318 0.0078871 -0.0005033 0 -0.00091383 -0.002761 -0.0069233 -0.002809 -0.0047847 -0.0021845 -0.39181 -0.0053924 0.0016881 0.0095482 -0.045911 0.0065268 0.010702 -0.021177 0.00054301 0.028378 -0.0051572 0.0095732 0.00019745 -4.0083e-05 -0.0013268 2.0448e-05 0.00069794 0.057847 0 0 -0.0040161 0 -0.0023685 -0.026708 -0.0041491 0 0
0.19141 -0.004243 -0.0003786 0.010659 -8.3e-05 0 0.0013639 -0.0024144 -0.0065613 -0.0020557 -0.0041136 -0.0017735 -0.37994 -0.0046016 0.002357 0.01505 -0.04077 0.0093722 0.01678 -0.011531 0.0013599 0.023731 0.0017733 0.011293 0.0008898 0.00067535 -0.00070318 0.00021056 0.0012984 0.049082 0 0 -0.0029652 0 0.00040633 -0.033717 -0.0045691 0 0
0.19531 -0.0042568 -0.00068178 0.017389 0.0028602 0 0.0047485 -0.0015192 -0.0034486 -0.0035368 -0.00286 -0.0031502 -0.38712 -0.0013568 -0.00014183 0.015985 -0.035018 0.0063058 0.020174 -0.0034564 -0.0011901 0.019296 0.0057795 0.011462 0.0033352 0.00097304 0.00018597 0.00016452 0.0010452 0.036404 0 0 -0.0027354 0 -0.001574 -0.035705 -0.0073954 0 0
0.19922 -0.0037396 -0.00085909 0.022707 0.005116 0 0.0054992 -0.0012157 -0.0015718 -0.0055535 -0.0026535 -0.0050972 -0.40648 0.0046677 -0.0029808 0.012892 -0.029599 -0.00019715 0.020486 0.0012499 -0.0052342 0.016269 0.0070705 0.010191 0.0071559 0.00077018 0.00045476 -0.00014724 0.00025556 0.037289 0 0 -0.0028351 0 -0.0084672 -0.032221 -0.011425 0 0
0.20313 -0.002511 -0.0010711 0.021728 0.0042096 0 0.0026393 -0.0016196 -0.0021728 -0.005804 -0.0036195 -0.0065285 -0.4196 0.013167 -0.0032518 0.0066783 -0.025296 -0.0041718 0.017683 0.0011364 -0.0068364 0.015504 0.006066 0.0084424 0.011757 0.00035642 -0.00010014 -0.0004964 -0.00022775 0.051914 0 0 -0.0029624 0 -0.0198 -0.023496 -0.0154 0 0
0.20703 -0.00061382 -0.0010961 0.013914 0.00083214 0 -0.0010869 -0.0016321 -0.0027129 -0.0036813 -0.0039481 -0.0066998 -0.41525 0.02148 -0.00060913 -0.0007488 -0.022912 -0.0020801 0.012373 -0.0056387 -0.0037269 0.017385 0.0034934 0.0070144 0.015536 7.129e-05 -0.00079841 -0.00060244 9.5633e-05 0.058774 0 0 -0.0030978 0 -0.033087 -0.011357 -0.017232 0 0
0.21094 0.0014837 -0.00062387 0.0028446 -0.0021734 0 -0.0023518 -0.00029668 -0.00076747 -0.00066493 -0.0020199 -0.0050533 -0.39938 0.025064 0.0025427 -0.0068668 -0.02169 0.0036135 0.007057 -0.015777 0.0022446 0.019762 0.00070982 0.005725 0.016927 1.3134e-05 -0.00083864 -0.00041758 0.0008157 0.037994 0 0 -0.0030667 0 -0.042774 -0.00086838 -0.016317 0 0
0.21484 0.003106 0.0001779 -0.0070194 -0.0029028 0 -0.00078142 0.0019525 0.0023713 0.0014325 0.0013907 -0.0013739 -0.38724 0.022554 0.0033432 -0.011258 -0.021062 0.0069123 0.0026841 -0.026371 0.0064819 0.021421 -0.0019627 0.0037593 0.015715 5.79e-05 -0.00016054 -0.00016495 0.0010022 -0.0046388 0 0 -0.002345 0 -0.046642 0.0059389 -0.013138 0 0
0.21875 0.0038081 0.00061647 -0.01332 -0.002073 0 0.0010126 0.0036145 0.0030504 0.0022774 0.0036082 0.0037248 -0.38701 0.013565 0.00107 -0.013931 -0.020788 0.0043059 -0.00039472 -0.035384 0.005695 0.021775 -0.0044411 0.00079137 0.011931 0.00010027 0.00054844 -6.0188e-05 0.0001926 -0.041694 0 0 -0.00050712 0 -0.043643 0.0080699 -0.0081043 0 0
0.22266 0.0036304 0.00014854 -0.016369 -0.001668 0 0.0006277 0.0035958 -9.04e-05 0.0029396 0.0028872 0.0086337 -0.39255 -0.0015807 -0.0022675 -0.015254 -0.020754 -0.0017678 -0.0021416 -0.040514 0.00079027 0.020458 -0.0067867 -0.0024052 0.0058673 0.00019708 0.00065828 -3.0767e-05 -0.001067 -0.052029 0 0 0.0021594 0 -0.033271 0.0049514 -0.0018082 0 0
0.22656 0.0029756 -0.00094322 -0.017692 -0.0024254 0 -0.0015641 0.0021567 -0.0040283 0.0042626 0.00036333 0.011401 -0.39219 -0.01864 -0.0037479 -0.016497 -0.021382 -0.0054362 -0.0037126 -0.039125 -0.0041566 0.01834 -0.0091999 -0.004571 -0.00089505 0.00044438 0.00025381 0.00020564 -0.0017282 -0.040621 0 0 0.0046464 0 -0.018354 -0.0020125 0.0045419 0 0
0.23047 0.0022621 -0.0017022 -0.018304 -0.0031489 0 -0.0032635 0.00041706 -0.0046152 0.0057208 -0.0011895 0.010889 -0.38341 -0.031907 -0.0020706 -0.018302 -0.022674 -0.0031984 -0.0062018 -0.03372 -0.0057514 0.017 -0.011519 -0.0051106 -0.006363 0.00076101 -8.6662e-05 0.00074645 -0.0012742 -0.028631 0 0 0.0059567 0 -0.005005 -0.0089589 0.010019 0 0
0.23438 0.0016539 -0.0014108 -0.017903 -0.0024521 0 -0.0031277 -0.00079442 -0.0014 0.006035 -0.00042263 0.0075391 -0.37645 -0.039028 0.001415 -0.020453 -0.024341 0.0028333 -0.0096771 -0.025595 -0.0041513 0.016909 -0.013439 -0.0045111 -0.00965 0.00087787 -4.9121e-05 0.0012558 -0.00018864 -0.027376 0 0 0.0058648 0 0.0042975 -0.014433 0.014182 0 0
0.23828 0.0010439 -0.00030346 -0.015094 -0.00062779 0 -0.0020942 -0.0013991 0.0017807 0.0046695 0.0012033 0.0030791 -0.38254 -0.038405 0.0039805 -0.022547 -0.02593 0.0072587 -0.013911 -0.016124 -0.0022837 0.018259 -0.01462 -0.0036442 -0.010083 0.00059202 8.6082e-05 0.0012315 0.00061049 -0.027583 0 0 0.0049423 0 0.007755 -0.017318 0.01665 0 0
0.24219 0.00025281 0.00070687 -0.0083636 0.00067588 0 -0.001738 -0.0015695 0.0012269 0.0023875 0.0012499 -0.00060254 -0.39977 -0.028588 0.0038558 -0.023325 -0.02609 0.0066003 -0.017632 -0.0073112 -0.0025056 0.020628 -0.014279 -0.00284 -0.0067278 1.5809e-05 -6.3072e-05 0.00057788 0.00071189 -0.015111 0 0 0.0038742 0 0.0037903 -0.016497 0.0166 0 0
0.24609 -0.00072998 0.00099066 0.0025128 0.00053305 0 -0.0019645 -0.0012003 -0.0023952 0.00031867 -0.00085391 -0.0025637 -0.413 -0.014863 0.0015448 -0.021736 -0.02336 0.0021302 -0.018485 -0.00067334 -0.0042597 0.02195 -0.01223 -0.0017873 -0.00086862 -0.00047772 -0.0003273 -0.00015632 0.00049473 0.0080895 0 0 0.0028356 0 -0.0031684 -0.013385 0.014019 0 0
0.25 -0.0016456 0.00078959 0.015297 -1.8177e-05 0 -0.0010475 -0.00010825 -0.0049788 -0.0011978 -0.0032529 -0.0030999 -0.4091 -0.002261 -0.00092498 -0.018285 -0.017995 -0.0020675 -0.015871 0.0038916 -0.0050055 0.021204 -0.0090309 -0.0002499 0.0057636 -0.00059187 -7.401e-05 -0.00023883 0.00051256 0.024264 0 0 0.0015638 0 -0.0088468 -0.0095514 0.0095235 0 0
0.25391 -0.0021006 0.00080414 0.025517 0.00084821 0 0.0020069 0.0014315 -0.0038543 -0.002582 -0.0039081 -0.0031254 -0.39137 0.0062408 -0.0019208 -0.013629 -0.010582 -0.0032483 -0.0097153 0.0064574 -0.0031762 0.01799 -0.0051412 0.0013774 0.012026 -0.00038824 0.00096838 0.00047927 0.00076434 0.020679 0 0 -6.1568e-05 0 -0.010859 -0.0058005 0.0035274 0 0
0.25781 -0.001865 0.0012937 0.028697 0.0034832 0 0.0057361 0.0027095 -0.00077096 -0.0039742 -0.0028639 -0.0032428 -0.37693 0.0079531 -0.0014053 -0.0087325 -0.0021181 -0.0020314 -0.00035486 0.0072301 8.5268e-05 0.012206 -0.0011452 0.0023621 0.016731 -0.00022096 0.0021304 0.0013029 0.00072748 0.0048202 0 0 -0.0016648 0 -0.0071684 -0.0028415 -0.0034337 0 0
0.26172 -0.001099 0.0017388 0.023414 0.0060742 0 0.0073666 0.0032584 0.0004681 -0.0046592 -0.0018845 -0.0032697 -0.37916 -0.00067911 -0.00041666 -0.0064594 0.00359 -0.00076357 0.010029 0.0061153 0.0021539 0.0048593 0.0014421 0.002361 0.017418 -0.00039278 0.0022789 0.0012977 8.9339e-05 -0.0047687 0 0 -0.0026672 0 0.003687 -0.001461 -0.0099791 0 0
0.26563 -0.00026768 0.0014428 0.012599 0.0063883 0 0.0055976 0.0032867 -0.0012909 -0.0038142 -0.0020849 -0.0025609 -0.39405 -0.013677 0.00033639 -0.0074766 0.0044066 -0.00063202 0.017977 0.0039725 0.0016325 -0.0014585 0.0021565 0.0016592 0.014913 -0.00088269 0.00096956 0.00021421 -0.00073882 -0.00033309 0 0 -0.002865 0 0.015687 -0.0011203 -0.015015 0 0
0.26953 0.00024902 0.00036797 0.0015186 0.0040192 0 0.0018337 0.0032117 -0.0032335 -0.0017167 -0.0025869 -0.00079501 -0.4054 -0.02796 0.0010775 -0.011592 -0.00025063 -0.00077623 0.022142 0.0010738 -0.00037791 -0.0058111 0.00080711 0.00069301 0.0097313 -0.0013943 -0.00096364 -0.001203 -0.00099677 0.0076758 0 0 -0.0026142 0 0.025703 -0.0018162 -0.018143 0 0
0.27344 0.00051953 -0.00075299 -0.0061852 0.00069574 0 -0.0014441 0.0028659 -0.0021566 0.00015121 -0.0018404 0.0014859 -0.40315 -0.040614 0.00214 -0.018221 -0.010307 6.8753e-05 0.021672 -0.0022367 -0.0016331 -0.007604 -0.0026635 -0.00041664 0.0025679 -0.0016252 -0.0021 -0.0018635 -0.00044646 0.0062324 0 0 -0.0024171 0 0.031035 -0.0036023 -0.019155 0 0
0.27734 0.0010079 -0.0011358 -0.010857 -0.0015363 0 -0.0031112 0.0015349 0.001495 0.00043293 0.00015594 0.0031008 -0.39423 -0.047478 0.0028896 -0.025883 -0.024821 0.0017298 0.015816 -0.0053213 -0.0010722 -0.0064249 -0.0083483 -0.001651 -0.0053958 -0.0014633 -0.0017514 -0.0013091 0.00028303 -0.0022085 0 0 -0.0023934 0 0.027993 -0.0068972 -0.017882 0 0
0.28125 0.002078 -0.00067138 -0.015312 -0.0021218 0 -0.0038128 -0.00098623 0.0040686 -0.00070545 0.001679 0.0030945 -0.39368 -0.046659 0.001995 -0.031144 -0.03862 0.002754 0.0071533 -0.0069967 0.00039256 -0.0038993 -0.015408 -0.0025313 -0.011916 -0.00096669 -0.00055331 -6.723e-05 0.00033273 -0.0031324 0 0 -0.0022114 0 0.016924 -0.011922 -0.015344 0 0
0.28516 0.0034998 0.00011166 -0.020922 -0.0019207 0 -0.0041955 -0.0035507 0.0030728 -0.0016454 0.0015189 0.001552 -0.40607 -0.041102 -0.00093143 -0.032695 -0.047967 0.0021745 -0.0010615 -0.0069984 0.0012504 -0.0017178 -0.022758 -0.0021482 -0.016088 -0.00026213 0.00025884 0.00091538 -0.00044198 0.0085463 0 0 -0.0014993 0 0.0023909 -0.017902 -0.012669 0 0
0.28906 0.0044781 0.00069938 -0.025342 -0.0017211 0 -0.0035283 -0.0042929 0.00016595 -0.00082274 0.00082409 -0.00034307 -0.41887 -0.032756 -0.0041753 -0.030103 -0.050999 0.00064802 -0.0071359 -0.0053359 0.0011883 -0.0005334 -0.029783 -4.621e-05 -0.017477 0.00046047 8.9134e-05 0.0011299 -0.0012801 0.016566 0 0 -0.00022783 0 -0.012933 -0.024113 -0.010329 0 0
0.29297 0.0042497 0.0010356 -0.024427 -0.0013503 0 -0.0006899 -0.0023726 -0.00084409 0.0018567 0.0019965 -0.001116 -0.41563 -0.023857 -0.0049508 -0.023372 -0.046424 -0.00033848 -0.0096093 -0.0022188 0.001289 -0.00076424 -0.035878 0.0029725 -0.015868 0.00090157 -0.00055496 0.00080931 -0.0013108 -0.0011195 0 0 0.0013364 0 -0.026319 -0.029665 -0.0086904 0 0
0.29688 0.0027193 0.0012866 -0.016603 -0.00037755 0 0.0036724 0.00097046 0.0014414 0.0050183 0.0056431 -7.2676e-05 -0.39456 -0.018329 -0.002009 -0.013547 -0.033293 -0.00014571 -0.0065743 0.0013039 0.0025441 -0.0020718 -0.039752 0.0052064 -0.011084 0.00075893 -0.0007589 0.00049635 -0.0004669 -0.044805 0 0 0.0029489 0 -0.03346 -0.032106 -0.0079169 0 0
0.30078 0.00053526 0.0013504 -0.0052347 0.00075571 0 0.0067721 0.0033208 0.0043755 0.0070266 0.0092174 0.0021841 -0.3714 -0.016501 0.0028156 -0.0045224 -0.018173 0.00043294 -0.00081053 0.0035255 0.0044588 -0.0026525 -0.041513 0.0054178 -0.0053661 2.324e-05 -0.00020314 0.00045176 0.00047922 -0.086025 0 0 0.0045129 0 -0.035746 -0.030939 -0.0072321 0 0
0.30469 -0.0014467 0.00084465 0.0037192 0.00088991 0 0.006101 0.00317 0.0044582 0.007115 0.0093135 0.0041561 -0.36338 -0.017155 0.0060108 0.0019551 -0.0047931 0.00022507 0.0058961 0.0039349 0.0053167 -0.0018285 -0.041359 0.0038218 9.6069e-05 -0.00083209 0.00060324 0.00052308 0.00076124 -0.092227 0 0 0.0058531 0 -0.034882 -0.026567 -0.0062841 0 0
0.30859 -0.0027719 -0.00034444 0.0067906 -0.000409 0 0.0021785 0.0011073 0.0014623 0.0055591 0.005331 0.0044248 -0.37222 -0.018959 0.0055865 0.0047026 0.0039976 -0.00098775 0.012168 0.0023784 0.0038082 0.00066679 -0.039475 0.0016604 0.0043635 -0.0010996 0.00098248 0.00048184 0.00038454 -0.058207 0 0 0.0064899 0 -0.032268 -0.019588 -0.0048979 0 0
0.3125 -0.0035068 -0.0016602 0.0059811 -0.0019207 0 -0.0015783 -0.0010055 -0.0014172 0.0031643 0.00037892 0.002502 -0.38495 -0.019666 0.0028076 0.0024756 0.0047126 -0.0023508 0.016366 -0.00095888 0.00033848 0.0047382 -0.036071 -8.7091e-05 0.0062442 -0.00044159 0.00079774 0.00032936 -6.446e-06 -0.010585 0 0 0.0058307 0 -0.029635 -0.011135 -0.0030287 0 0
0.31641 -0.0038658 -0.0022391 0.00665 -0.0017405 0 -0.0020385 -0.001872 -0.0014085 0.00079722 -0.00181 -0.00092194 -0.39012 -0.016139 0.00057819 -0.0040331 -0.0037684 -0.0029368 0.017625 -0.0041259 -0.0032031 0.0083494 -0.031661 -0.001347 0.0049042 0.00069974 0.00044401 0.00022326 7.2825e-05 0.019106 0 0 0.0037052 0 -0.028016 -0.0039447 -0.0014004 0 0
0.32031 -0.0038389 -0.0017456 0.012164 0.00070482 0 0.00066746 -0.0016786 0.00075437 -0.00081466 -0.00068581 -0.0043449 -0.38952 -0.0091193 0.00019301 -0.011651 -0.016356 -0.0025394 0.017437 -0.0054642 -0.0048458 0.0097442 -0.026749 -0.0023059 0.0015774 0.0013752 0.00026784 0.00021013 0.00043795 0.023013 0 0 0.00070554 0 -0.026256 0.00082566 -0.00069443 0 0
0.32422 -0.0032251 -0.00074029 0.02027 0.0038368 0 0.0035094 -0.0013638 0.0021532 -0.0013093 0.00077379 -0.0061613 -0.39208 0.00031044 6.699e-05 -0.01875 -0.030156 -0.0014634 0.016614 -0.0043557 -0.0038063 0.0082014 -0.021346 -0.0025013 -0.003027 0.00093675 0.00018873 0.00016881 0.00056405 0.017527 0 0 -0.002092 0 -0.023378 0.0029287 -0.0012065 0 0
0.32813 -0.0019538 -0.00010681 0.024584 0.0053448 0 0.0037837 -0.0013547 0.0015386 -0.00099913 -0.00045158 -0.0054301 -0.3989 0.010649 -0.0020446 -0.023802 -0.042225 7.7969e-05 0.015942 -0.00050495 -0.00075715 0.0033361 -0.015406 -0.0010475 -0.0081132 -0.0003586 -5.6531e-05 3.3979e-05 0.00028764 0.019047 0 0 -0.0038474 0 -0.018447 0.0024345 -0.003093 0 0
0.33203 -0.00025493 -0.00013472 0.019916 0.004421 0 0.0017088 -0.0012683 0.00077212 -0.00080167 -0.0040052 -0.0024445 -0.39959 0.018124 -0.0057955 -0.024411 -0.047652 0.0019823 0.016267 0.0056928 0.0027586 -0.0046829 -0.0085433 0.0020941 -0.012246 -0.0015616 -0.00043832 -3.9982e-05 9.0514e-06 0.025252 0 0 -0.0044952 0 -0.010154 2.4316e-05 -0.0062338 0 0
0.33594 0.0015172 -0.00028678 0.0067944 0.0024543 0 -0.00021847 -0.00071725 0.0020617 -0.0015049 -0.0065728 0.0012173 -0.38589 0.019937 -0.0078255 -0.021311 -0.046389 0.0037711 0.016847 0.011253 0.0051652 -0.012704 -0.0010026 0.0054338 -0.014588 -0.0018816 -0.00057911 0.00015308 0.00016922 0.022717 0 0 -0.0046461 0 -0.00051132 -0.0022084 -0.0091459 0 0
0.33984 0.0031456 8.798e-05 -0.0085974 0.0014954 0 -9.5083e-05 -3.3622e-05 0.0046061 -0.0029342 -0.0055746 0.0034208 -0.36576 0.016178 -0.0050551 -0.015946 -0.040607 0.0045873 0.016662 0.014514 0.0055644 -0.018933 0.0065508 0.0070566 -0.015256 -0.0013441 -0.00020143 0.00056059 0.00066681 0.0085941 0 0 -0.0049717 0 0.0082911 -0.00356 -0.010908 0 0
0.34375 0.0045415 0.00093405 -0.018854 0.0021681 0 0.0015292 3.7522e-05 0.0051516 -0.0039917 -0.0019614 0.0027906 -0.35844 0.0073448 0.0016497 -0.0094141 -0.032056 0.0040538 0.014926 0.014507 0.0041535 -0.022318 0.013364 0.0065716 -0.014431 -0.00062294 0.00048987 0.00084683 0.00094563 -0.0024133 0 0 -0.0056013 0 0.014574 -0.0037868 -0.010923 0 0
0.34766 0.0055073 0.0015413 -0.020456 0.0031687 0 0.0025807 -0.00075851 0.0020889 -0.0037276 0.00090727 -0.00020509 -0.3734 -0.005403 0.0075517 -0.0030918 -0.023059 0.0029658 0.010696 0.0104 0.0021023 -0.021941 0.01827 0.0056728 -0.012465 -0.00027199 0.0009812 0.0007517 0.00065772 0.0045626 0 0 -0.0059775 0 0.016304 -0.0029087 -0.0085968 0 0
0.35156 0.0056705 0.0014293 -0.015622 0.0027087 0 0.0017785 -0.0018457 -0.0019576 -0.0023601 0.00087396 -0.0033674 -0.39741 -0.018012 0.0081681 0.0008836 -0.017041 0.0026068 0.0032902 0.0028565 0.00072503 -0.018159 0.018461 0.0063842 -0.010293 -0.00019978 0.00097819 0.00041834 0.00010096 0.024018 0 0 -0.0052332 0 0.011385 -0.0018173 -0.0038708 0 0
0.35547 0.0048171 0.0010213 -0.0098208 0.0003094 0 -0.00026297 -0.0024323 -0.0026234 -0.001043 -0.00097338 -0.0042693 -0.40728 -0.027068 0.0033975 0.0025767 -0.013664 0.0031061 -0.0052289 -0.0046691 0.00039832 -0.013954 0.014147 0.0087102 -0.0086647 7.7819e-05 0.00065324 0.00024941 -0.00010722 0.032443 0 0 -0.0028237 0 0.0031175 -0.0012932 0.0013907 0 0
0.35938 0.0033107 0.0012641 -0.007149 -0.0027289 0 -0.0019527 -0.0022568 0.0011617 -0.00053122 -0.0018584 -0.0021261 -0.39635 -0.031366 -0.0025421 0.0021875 -0.012042 0.002807 -0.013595 -0.010547 0.00022543 -0.01059 0.0055385 0.010337 -0.00778 0.00074981 0.0003377 0.00040436 0.00025352 0.012539 0 0 0.00097763 0 -0.0065686 -0.001389 0.0061867 0 0
0.36328 0.0020381 0.0025654 -0.0071813 -0.0043478 0 -0.0021541 -0.0015444 0.0055587 -0.00022995 -0.00040165 0.0015372 -0.38431 -0.030238 -0.0052214 5.235e-05 -0.011065 -0.00011876 -0.020541 -0.013431 -0.00099596 -0.0090699 -0.0067983 0.0089237 -0.0077407 0.0014083 8.1357e-05 0.00053215 0.00074184 -0.028309 0 0 0.0050593 0 -0.015683 -0.001994 0.009572 0 0
0.36719 0.0017588 0.0042442 -0.0056083 -0.0031431 0 -0.00054722 -0.00035074 0.005907 0.0012106 0.0022724 0.0041496 -0.39622 -0.023329 -0.0038716 -0.0032948 -0.0085615 -0.0051712 -0.023825 -0.011662 -0.0032891 -0.010355 -0.02151 0.0046053 -0.0085821 0.0014926 -0.00033946 0.00012171 0.0007527 -0.066852 0 0 0.0080679 0 -0.020904 -0.0024884 0.0099857 0 0
0.37109 0.0024141 0.0051535 0.0018416 0.00080836 0 0.0028354 0.0016833 0.0020826 0.0043399 0.0042848 0.0043452 -0.43169 -0.014307 -0.0012343 -0.0068397 -0.0033772 -0.0090162 -0.022858 -0.0070456 -0.0050991 -0.012922 -0.03487 -8.417e-05 -0.0098993 0.00096228 -0.00097143 -0.00086735 0.00019507 -0.089848 0 0 0.0093466 0 -0.02082 -0.0019925 0.0073285 0 0
0.375 0.0031103 0.0048145 0.015148 0.0058841 0 0.007581 0.0046899 -0.0010964 0.0081406 0.0051621 0.0032472 -0.45949 -0.0060402 -7.8247e-05 -0.010234 0.0033255 -0.0081402 -0.018787 -0.0021673 -0.0046778 -0.015136 -0.044868 -0.0028866 -0.01151 0.00039553 -0.0014039 -0.0018211 -0.00043053 -0.10671 0 0 0.0095275 0 -0.016693 -0.00058486 0.0026191 0 0
0.37891 0.0028752 0.0038202 0.028797 0.0094833 0 0.012172 0.0078244 0.00085103 0.010941 0.0058408 0.0035352 -0.44709 -9.0311e-05 -0.00048755 -0.013355 0.010331 -0.0023796 -0.012402 0.0013043 -0.0020131 -0.016123 -0.050286 -0.0041991 -0.013428 0.00035496 -0.0011171 -0.0020176 -0.00061593 -0.13418 0 0 0.01011 0 -0.0094446 0.0014558 -0.0034511 0 0
0.38281 0.0015176 0.0030854 0.035 0.0092686 0 0.013982 0.00953 0.0069497 0.011958 0.0068831 0.0069765 -0.39598 0.0022311 -0.00070769 -0.01616 0.016047 0.0043543 -0.0047064 0.0017041 0.00079668 -0.015162 -0.050179 -0.006492 -0.015731 0.00072508 -0.00013906 -0.0013661 -0.00038546 -0.17127 0 0 0.012105 0 -0.00029904 0.0036531 -0.010054 0 0
0.38672 -0.0001938 0.0028226 0.02933 0.0048254 0 0.011037 0.0088084 0.011636 0.011695 0.0074619 0.012549 -0.34445 -0.00035974 -1.3737e-05 -0.018525 0.016565 0.0072798 0.0024197 -0.0034393 0.0013992 -0.012109 -0.042957 -0.011321 -0.018867 0.00080394 0.00077583 -0.00053579 -0.00017309 -0.19432 0 0 0.014781 0 0.00853 0.004646 -0.015505 0 0
0.39063 -0.0011623 0.0024082 0.014575 -0.0014178 0 0.0042594 0.0062059 0.010707 0.010825 0.0064826 0.016883 -0.33254 -0.004616 0.00018782 -0.020386 0.01261 0.0049627 0.008024 -0.011304 -0.00044665 -0.0091709 -0.032373 -0.017162 -0.022556 0.00010411 0.00078433 -0.00030394 -0.00022811 -0.17925 0 0 0.015812 0 0.015756 0.0044215 -0.019187 0 0
0.39453 -0.00079569 0.0012558 -0.0005766 -0.0053579 0 -0.0024249 0.0033756 0.0057102 0.0090594 0.0042962 0.016773 -0.36412 -0.0090087 -0.0015551 -0.021495 0.005209 0.00043146 0.011928 -0.020168 -0.0024604 -0.0072828 -0.019838 -0.020442 -0.026424 -0.0010078 -0.00018211 -0.00078935 -0.00029301 -0.12674 0 0 0.013024 0 0.021042 0.003495 -0.020882 0 0
0.39844 0.00066355 -0.00034963 -0.0075775 -0.0042645 0 -0.0049865 0.0015942 0.0019468 0.0055684 0.0025933 0.011718 -0.40499 -0.012177 -0.0041446 -0.021596 -0.0042359 -0.0018529 0.014099 -0.028285 -0.0019608 -0.0070737 -0.0066828 -0.018741 -0.029976 -0.0015825 -0.0012553 -0.0013676 5.5127e-05 -0.062981 0 0 0.0064512 0 0.024156 0.0025688 -0.020486 0 0
0.40234 0.0024499 -0.0014444 -0.0043902 0.00069958 0 -0.0027677 0.00077467 0.0025378 0.00055338 0.0024013 0.004374 -0.4182 -0.012331 -0.0043943 -0.020115 -0.012982 -7.666e-05 0.014574 -0.032849 0.0015348 -0.008939 0.0054247 -0.012912 -0.032084 -0.0010444 -0.0014191 -0.0013338 0.00082002 -0.015728 0 0 -0.0012074 0 0.024654 0.003195 -0.017797 0 0
0.40625 0.0038109 -0.0013931 0.00292 0.0051363 0 0.00099934 -4.5073e-05 0.0053012 -0.004055 0.0026837 -0.0014405 -0.39965 -0.0092025 -0.00057901 -0.016745 -0.017013 0.0037515 0.014105 -0.03173 0.0058189 -0.010985 0.0151 -0.0061504 -0.031115 0.00016473 -0.00049653 -0.00060654 0.001472 0.0079777 0 0 -0.0063902 0 0.022571 0.0071353 -0.013382 0 0
0.41016 0.0043189 -0.00055664 0.0049845 0.0052024 0 0.0023807 -0.0013992 0.0057359 -0.0060066 0.0015053 -0.0035312 -0.37791 -0.0044191 0.004828 -0.011955 -0.015933 0.0062761 0.013438 -0.026067 0.0080339 -0.011229 0.022449 -0.0012552 -0.026979 0.00096236 0.00065833 0.00023127 0.0014584 0.020492 0 0 -0.0073775 0 0.018704 0.013799 -0.0081413 0 0
0.41406 0.0038926 0.00013251 -0.0032186 0.0011955 0 0.00050564 -0.0027875 0.0023528 -0.0050137 -0.0014369 -0.0027264 -0.38113 0.0010363 0.0067511 -0.0059697 -0.0099173 0.0059959 0.012947 -0.016584 0.0071302 -0.008645 0.027381 0.001179 -0.019684 0.00066476 0.00096592 0.00053013 0.00076693 0.034505 0 0 -0.0055719 0 0.013578 0.022436 -0.0025239 0 0
0.41797 0.0027344 0.00018141 -0.017912 -0.0026661 0 -0.0019246 -0.0033858 -0.001852 -0.0033611 -0.0040319 -0.0019156 -0.40745 0.006124 0.0023616 0.00092767 0.00033709 0.0039948 0.012975 -0.0042766 0.0044041 -0.0024775 0.029872 0.0023337 -0.0094935 -0.00036787 0.00012875 0.00016169 -7.0597e-05 0.050337 0 0 -0.0042045 0 0.0078572 0.031953 0.0030281 0 0
0.42188 0.0012884 -2.5006e-05 -0.028947 -0.0023141 0 -0.0018093 -0.0031489 -0.0032104 -0.0038657 -0.0039551 -0.0036642 -0.4291 0.00917 -0.0057239 0.0083386 0.012675 0.002073 0.014125 0.009066 0.0019489 0.0074963 0.029172 0.0036406 0.0025743 -0.0011238 -0.0011244 -0.00044763 -0.0004909 0.062262 0 0 -0.0055866 0 0.0034583 0.039309 0.0077518 0 0
0.42578 0.00011127 0.00018164 -0.027367 0.0021609 0 0.00096547 -0.002959 -0.0017121 -0.0070705 -0.0014664 -0.0082924 -0.42288 0.010415 -0.011464 0.015604 0.023414 0.00085013 0.016053 0.021176 0.00090163 0.017449 0.026223 0.0058672 0.013607 -0.00094046 -0.0017385 -0.00076026 -0.00034173 0.071437 0 0 -0.0092865 0 0.0017813 0.0428 0.011538 0 0
0.42969 -0.00041748 0.00087673 -0.012284 0.0065959 0 0.0035336 -0.0036229 -0.00071716 -0.01054 0.00057283 -0.01372 -0.39356 0.01034 -0.010893 0.022394 0.031448 -0.0001334 0.018265 0.031198 0.0011407 0.025112 0.021532 0.0090818 0.022111 -9.0432e-05 -0.0012572 -0.00055468 0.00015458 0.085591 0 0 -0.012682 0 0.0029997 0.042367 0.014476 0 0
0.43359 -0.00036663 0.0014365 0.0082172 0.0068773 0 0.0033067 -0.0048541 -0.0025843 -0.011032 -0.0002259 -0.016935 -0.36697 0.0093601 -0.0056733 0.028358 0.036218 -0.0010239 0.020188 0.038439 0.0021658 0.02877 0.015583 0.012594 0.026925 0.00059161 -0.00012391 1.5625e-06 0.00072127 0.10432 0 0 -0.013177 0 0.006879 0.038284 0.016661 0 0
0.4375 -0.00021897 0.0013102 0.022773 0.0029182 0 0.00084905 -0.0053962 -0.0055935 -0.0073911 -0.0029824 -0.015864 -0.36308 0.0079916 -0.0011912 0.032878 0.037491 -0.0011251 0.020776 0.041906 0.0036907 0.0263 0.0090516 0.014638 0.026506 0.00058021 0.00081309 0.0005532 0.0011808 0.10983 0 0 -0.010052 0 0.012561 0.031318 0.018225 0 0
0.44141 -0.00049101 0.0007177 0.024673 -0.0014752 0 -0.00072255 -0.0041826 -0.0058819 -0.0013553 -0.0043194 -0.010418 -0.37838 0.0066904 -0.0012178 0.034719 0.036932 5.3762e-05 0.01816 0.040733 0.0052953 0.017673 0.0032221 0.012842 0.02038 0.00011243 0.001032 0.00077952 0.001351 0.079294 0 0 -0.0045563 0 0.016534 0.024022 0.019328 0 0
0.44531 -0.001318 0.00040162 0.016119 -0.0025053 0 0.00093655 -0.0013475 -0.0020675 0.0042362 -0.0020248 -0.0022998 -0.39322 0.0054283 -0.0045371 0.033776 0.036658 0.001729 0.012442 0.036252 0.0060354 0.0068192 -0.001516 0.0061539 0.011226 -0.00017998 0.00064692 0.00053341 0.0010155 0.0093902 0 0 0.0013889 0 0.016598 0.018045 0.019957 0 0
0.44922 -0.0023626 0.00069856 0.0057967 8.0818e-05 0 0.0049491 0.0018673 0.0029472 0.007765 0.0024342 0.0060235 -0.39276 0.0041752 -0.0067188 0.029849 0.037406 0.0024257 0.0038779 0.029121 0.0050464 -0.0041224 -0.0051644 -0.0032417 0.00046039 1.1544e-05 0.00014237 -6.6867e-05 0.00018062 -0.073387 0 0 0.0064351 0 0.011955 0.013811 0.019878 0 0
0.45313 -0.0030864 0.0010384 0.0017861 0.0032583 0 0.008098 0.0041051 0.0051177 0.0094377 0.0053908 0.012434 -0.37882 0.0029318 -0.0049066 0.022911 0.039661 0.0016801 -0.0069714 0.020181 0.0027041 -0.013073 -0.007867 -0.010539 -0.010423 0.00038019 -9.8463e-05 -0.00063323 -0.00068597 -0.13055 0 0 0.010042 0 0.0023521 0.011465 0.01882 0 0
0.45703 -0.0031016 0.00052293 0.0052611 0.0040504 0 0.0078678 0.004802 0.0036391 0.010088 0.0048302 0.015822 -0.36403 0.0020393 -0.00062955 0.013058 0.043422 0.00068273 -0.018329 0.011251 0.00077914 -0.016814 -0.010107 -0.011955 -0.018764 0.00039614 -3.5263e-05 -0.00071858 -0.00089604 -0.14176 0 0 0.012001 0 -0.011226 0.010741 0.016007 0 0
0.46094 -0.0023329 -0.0010181 0.0098135 0.0021692 0 0.0044315 0.0043142 0.0014824 0.009955 0.0023214 0.016163 -0.35849 0.0021609 0.0020122 0.0029165 0.047022 0.00083671 -0.027005 0.0047942 0.00092247 -0.016197 -0.012404 -0.008351 -0.023361 -8.4153e-05 0.00013378 -0.00019904 -0.0001993 -0.11791 0 0 0.012135 0 -0.023428 0.010502 0.011769 0 0
0.46484 -0.00099169 -0.0026947 0.0069866 -0.00051097 0 -9.5697e-05 0.0033955 0.0016084 0.0087894 0.00094921 0.014172 -0.36369 0.0035817 0.00061239 -0.0055815 0.049581 0.0018756 -0.03162 0.0016589 0.0028644 -0.013097 -0.014359 -0.0048721 -0.024432 -0.00063626 0.00021976 0.00051096 0.00082817 -0.085552 0 0 0.010537 0 -0.031318 0.010691 0.0068774 0 0
0.46875 0.00048437 -0.0033775 -0.0062324 -0.0024103 0 -0.0037826 0.0025979 0.0034283 0.0067397 0.0017105 0.010845 -0.37581 0.0064001 -0.0032644 -0.010944 0.050648 0.0019894 -0.031336 0.0022767 0.0043935 -0.008886 -0.015292 -0.0062005 -0.022182 -0.000673 0.00018677 0.00073114 0.0012236 -0.060683 0 0 0.0078523 0 -0.033116 0.011576 0.0020865 0 0
0.47266 0.001495 -0.0028184 -0.023999 -0.0035615 0 -0.0059769 0.0019781 0.0036334 0.0045597 0.0024924 0.0071118 -0.39047 0.010587 -0.0058767 -0.011357 0.049923 0.00010022 -0.025427 0.0068857 0.003433 -0.0052287 -0.013993 -0.011727 -0.016967 -9.9124e-06 0.00011412 0.00013135 0.00058043 -0.038686 0 0 0.0050297 0 -0.027211 0.013805 -0.0014936 0 0
0.47656 0.0014766 -0.0018723 -0.035409 -0.0046036 0 -0.0067117 0.0011447 0.00025811 0.0027597 0.00068189 0.0036522 -0.40314 0.015111 -0.0050472 -0.0046973 0.048159 -0.002363 -0.014492 0.014333 0.00018041 -0.0038019 -0.0074956 -0.015648 -0.0096367 0.00094497 7.0669e-05 -0.00089588 -0.00048866 -0.007287 0 0 0.0026425 0 -0.014409 0.01878 -0.0015832 0 0
0.48047 0.00026436 -0.0016007 -0.032912 -0.0052582 0 -0.0058716 -0.00042488 -0.0049263 0.00087943 -0.0037218 0.00077989 -0.40834 0.018586 -0.0020205 0.0059329 0.04702 -0.0026047 -0.0024413 0.021642 -0.0029644 -0.0034165 0.0035955 -0.012314 -0.001662 0.0015177 3.7007e-05 -0.0015416 -0.00093809 0.035658 0 0 0.00047102 0 -0.00082319 0.025489 0.0015055 0 0
0.48438 -0.0016463 -0.0022358 -0.018627 -0.0045223 0 -0.0034721 -0.0028935 -0.0084593 -0.0019794 -0.0080678 -0.0017121 -0.40265 0.02048 0.00015652 0.018703 0.047191 0.00038285 0.0090061 0.027577 -0.0036596 -0.003062 0.018575 -0.0016996 0.0065725 0.0012962 -5.7569e-05 -0.001315 -0.00036533 0.080044 0 0 -0.0021747 0 0.010694 0.032866 0.0073399 0 0
0.48828 -0.0032863 -0.0030749 -0.003044 -0.0023249 0 -0.00050989 -0.0056814 -0.0091058 -0.0058392 -0.0099799 -0.0046097 -0.38937 0.020509 -0.00023459 0.031613 0.049133 0.0041898 0.018354 0.031169 -0.0017341 -0.0017303 0.036296 0.010478 0.01476 0.00042784 -0.00022419 -0.00047301 0.00057232 0.1167 0 0 -0.0057087 0 0.017735 0.039642 0.015202 0 0
0.49219 -0.0038373 -0.003309 0.00334 -0.00027942 0 0.0012109 -0.0076267 -0.008915 -0.0093699 -0.0097301 -0.008939 -0.37795 0.018754 -0.0021512 0.041005 0.053057 0.0050772 0.02364 0.031377 0.00095315 0.0021685 0.053956 0.018116 0.022608 -0.00050561 -0.00034602 0.00028682 0.00087062 0.14737 0 0 -0.009836 0 0.017331 0.043019 0.023403 0 0
0.49609 -0.003219 -0.0028005 -0.0012832 -0.00017809 0 0.00062296 -0.0077979 -0.010241 -0.011004 -0.009375 -0.015111 -0.37631 0.017262 -0.0032372 0.044387 0.05698 0.0018627 0.025585 0.029692 0.0025376 0.0080892 0.067086 0.020084 0.029786 -0.00090513 -0.00025047 0.00050834 0.00025175 0.17845 0 0 -0.013776 0 0.01216 0.041426 0.029175 0 0
0.5 -0.0021072 -0.0020001 -0.0085384 -0.0018236 0 -0.001332 -0.0063663 -0.012452 -0.010488 -0.0099286 -0.021997 -0.38373 0.017391 -0.0023751 0.04254 0.059092 -0.0025934 0.025892 0.027763 0.0027823 0.014187 0.074401 0.020247 0.035915 -0.00055966 0.00010886 0.00029173 -0.00057723 0.20666 0 0 -0.016768 0 0.0062192 0.036195 0.031714 0 0
0.50391 -0.0013403 -0.0012483 -0.0072674 -0.0029519 0 -0.0024187 -0.0046257 -0.012433 -0.0090949 -0.010137 -0.026824 -0.39226 0.019776 -0.00067362 0.036256 0.058128 -0.0041454 0.025516 0.026443 0.0027547 0.019012 0.075404 0.022527 0.04051 0.00022849 0.0005351 -3.1688e-05 -0.00074598 0.21558 0 0 -0.018284 0 0.0019785 0.028707 0.030744 0 0
0.50781 -0.0012324 -0.00038516 0.0062555 -0.0016983 0 -0.0013344 -0.003908 -0.0083925 -0.0081956 -0.0083265 -0.026457 -0.39544 0.0248 -4.0702e-05 0.026824 0.052875 -0.0016135 0.025409 0.026458 0.0032871 0.020941 0.070161 0.026454 0.042994 0.00087878 0.00070225 -0.00037365 -0.00017893 0.18961 0 0 -0.017861 0 0.0018661 0.020887 0.026346 0 0
0.51172 -0.0013738 0.00086736 0.024215 0.0010996 0 0.00095237 -0.0042801 -0.0024226 -0.0077885 -0.0049036 -0.01954 -0.39435 0.031516 -0.00098966 0.017353 0.041277 0.0019782 0.026139 0.027734 0.0041316 0.016806 0.060039 0.027779 0.0414 0.00096379 0.00045306 -0.00088744 0.00038521 0.13064 0 0 -0.015046 0 0.0085344 0.017631 0.019644 0 0
0.51563 -0.0010199 0.0022798 0.033179 0.002611 0 0.002358 -0.0043189 0.0014193 -0.0066338 -0.0022025 -0.007954 -0.39444 0.036667 -0.0020113 0.01028 0.026726 0.0025537 0.026443 0.02815 0.0045709 0.0087816 0.049806 0.023124 0.036513 0.00051174 1.0513e-06 -0.0015238 0.00029476 0.058479 0 0 -0.0097827 0 0.017384 0.019434 0.013618 0 0
0.51953 0.00033748 0.0031098 0.025231 0.001234 0 0.0021329 -0.0023254 0.0014975 -0.0037584 -0.0016145 0.0038461 -0.39767 0.038678 -0.0011721 0.006033 0.011149 -0.00078231 0.025334 0.026492 0.0044026 -0.0017518 0.040796 0.013451 0.028635 -6.9646e-05 -0.00021408 -0.0018033 -0.00026402 -0.0064078 0 0 -0.0029301 0 0.025668 0.02538 0.0093824 0 0
0.52344 0.0026704 0.0028481 0.0047693 -0.0012527 0 0.001792 0.0020765 0.00046233 0.00045342 -0.0014746 0.011529 -0.39986 0.036408 0.0016879 0.0046544 -0.003451 -0.0048663 0.021966 0.021813 0.0039679 -0.013294 0.033813 0.002843 0.018251 -0.0003853 6.2535e-05 -0.0012384 -0.00053467 -0.059652 0 0 0.0038147 0 0.030877 0.033947 0.0077623 0 0
0.52734 0.0054866 0.0019159 -0.014972 -0.0012935 0 0.0033128 0.0074459 0.0023629 0.0047838 0.0014267 0.013796 -0.3961 0.028603 0.0044386 0.0056485 -0.013691 -0.0057774 0.015062 0.012891 0.0033693 -0.023455 0.028962 -0.0056491 0.0061555 -0.00039714 0.00061926 1.3084e-05 -0.00013508 -0.1119 0 0 0.008877 0 0.029391 0.041664 0.0096572 0 0
0.53125 0.008072 0.0014748 -0.022653 0.0025245 0 0.0065319 0.01158 0.0081372 0.0085301 0.008061 0.013205 -0.3868 0.017809 0.0045066 0.0069222 -0.016641 -0.0027592 0.0051998 0.0011125 0.002165 -0.030026 0.023718 -0.012387 -0.0055443 -0.00038403 0.00094801 0.0011015 0.00045934 -0.17231 0 0 0.011959 0 0.021055 0.043098 0.014137 0 0
0.53516 0.0097321 0.0024341 -0.017547 0.0074745 0 0.0087851 0.013103 0.014427 0.011947 0.015404 0.014093 -0.37677 0.0079137 0.0014273 0.0075096 -0.013487 0.0012536 -0.0054798 -0.010736 0.00011242 -0.033592 0.01648 -0.019533 -0.015547 -0.00056476 0.00073895 0.0012598 0.00047953 -0.23536 0 0 0.014274 0 0.0098721 0.03791 0.019514 0 0
0.53906 0.010035 0.0046093 -0.0088751 0.0090317 0 0.0074959 0.012206 0.016939 0.015285 0.019008 0.01906 -0.36918 0.0012495 -0.0023869 0.0073696 -0.0051633 0.0027696 -0.0156 -0.020923 -0.0020601 -0.034704 0.0069396 -0.027812 -0.023092 -0.00079942 0.00020311 0.00061241 -0.00019176 -0.28436 0 0 0.01743 0 -0.0015651 0.026832 0.024975 0 0
0.54297 0.0090515 0.0068465 -0.0067376 0.0053672 0 0.0031055 0.0101 0.014614 0.0178 0.017347 0.026714 -0.36292 -2.9568e-05 -0.003597 0.0067724 0.0069236 0.0010667 -0.023752 -0.027771 -0.0031307 -0.034164 -0.0047057 -0.035509 -0.027561 -0.00072007 -0.00013403 6.6634e-05 -0.00083058 -0.30619 0 0 0.021765 0 -0.010532 0.011468 0.02978 0 0
0.54688 0.0074081 0.0079637 -0.012814 -0.00060987 0 -0.00085325 0.0079708 0.010251 0.018216 0.013227 0.032452 -0.35669 0.0074488 -0.00096174 0.0074936 0.019423 -0.0015796 -0.027278 -0.028333 -0.0027968 -0.033347 -0.015446 -0.040478 -0.027534 -0.00017059 2.1568e-05 0.00031336 -0.00069949 -0.3003 0 0 0.025641 0 -0.012458 -0.002643 0.03302 0 0
0.55078 0.0059626 0.0076099 -0.018927 -0.0038176 0 -0.00084718 0.0063939 0.0073357 0.016265 0.010672 0.031751 -0.35333 0.019558 0.0033779 0.010756 0.028558 -0.0025326 -0.027147 -0.024759 -0.0022603 -0.033032 -0.020905 -0.042311 -0.024419 0.00053851 0.00041776 0.001021 5.5687e-05 -0.2742 0 0 0.026452 0 -0.0093992 -0.010061 0.035157 0 0
0.55469 0.0052209 0.006339 -0.014494 -0.0016414 0 0.0034013 0.0054266 0.0068278 0.013368 0.0107 0.023515 -0.35655 0.033338 0.0056817 0.016518 0.033211 -0.0012486 -0.024296 -0.018736 -0.0029584 -0.032915 -0.019198 -0.041904 -0.018876 0.00088442 0.00052166 0.0011734 0.00050907 -0.2338 0 0 0.022677 0 -0.0037658 -0.0096047 0.036438 0 0
0.55859 0.0049749 0.0050184 0.0037402 0.0038723 0 0.0086815 0.0048779 0.0071568 0.011326 0.010628 0.011062 -0.36295 0.046312 0.0039297 0.024368 0.032853 0.00077933 -0.019537 -0.011701 -0.0046968 -0.032594 -0.0092781 -0.039209 -0.011431 0.00065506 0.00010127 0.00024227 -9.6001e-06 -0.18149 0 0 0.015293 0 0.0022554 -0.0011336 0.037003 0 0
0.5625 0.0045481 0.0042219 0.027998 0.0081585 0 0.011195 0.0043871 0.0066829 0.010293 0.007557 5.593e-05 -0.36069 0.055196 -0.00038188 0.033177 0.027272 0.001938 -0.013879 -0.0055334 -0.005486 -0.03127 0.0096762 -0.03243 -0.0026221 0.00016919 -0.00049146 -0.0011057 -0.0011061 -0.12264 0 0 0.007288 0 0.0055192 0.014399 0.036867 0 0
0.56641 0.0034866 0.0040531 0.044834 0.0082276 0 0.009665 0.0034739 0.0053452 0.0084326 0.0019877 -0.0051415 -0.33971 0.057672 -0.0036511 0.039645 0.019077 0.0019054 -0.0084062 -0.0019001 -0.0036286 -0.028199 0.033688 -0.020202 0.0065503 -7.0893e-05 -0.00064919 -0.0016112 -0.0016806 -0.069099 0 0 0.0015876 0 0.0032455 0.030883 0.035904 0 0
0.57031 0.0020585 0.0042992 0.04514 0.0048211 0 0.0058392 0.0018501 0.0038331 0.0039512 -0.0025284 -0.0042061 -0.30394 0.056499 -0.0034458 0.042367 0.011845 0.0013209 -0.0031811 0.00012145 0.00010831 -0.024265 0.05634 -0.0044415 0.015247 7.3995e-05 -0.00012232 -0.00073495 -0.0010949 -0.031554 0 0 -0.00098431 0 -0.002359 0.043316 0.034433 0 0
0.57422 0.0010697 0.0046026 0.03079 0.0011159 0 0.0024029 -0.00017439 0.0020098 -0.0025642 -0.00327 -0.00082264 -0.27039 0.053443 -0.00055107 0.040959 0.0072691 0.00067171 0.0019044 0.0012943 0.002831 -0.020246 0.074439 0.009771 0.022995 0.00024337 0.00070701 0.0007373 0.00012604 -0.0083746 0 0 -0.0020557 0 -0.0095224 0.049944 0.032792 0 0
0.57813 0.0011681 0.0045664 0.01285 -0.00019583 0 0.00071672 -0.001718 -0.00089693 -0.0081709 -0.0013228 9.1401e-05 -0.25371 0.050394 0.0020302 0.035493 0.0067315 -5.2393e-05 0.0069665 0.0024784 0.002305 -0.017024 0.085279 0.017842 0.029361 1.0152e-05 0.0011596 0.001468 0.0008279 0.014355 0 0 -0.0040965 0 -0.016224 0.049832 0.031413 0 0
0.58203 0.0023113 0.0039331 0.0029248 0.0013036 0 0.00038822 -0.0019631 -0.0044916 -0.01019 -0.00028913 -0.0039609 -0.25219 0.050236 0.0019541 0.027054 0.011983 -0.00076288 0.011864 0.0050637 -0.00072852 -0.016485 0.085093 0.019335 0.033366 -0.00060521 0.00085831 0.00089059 0.00041603 0.047752 0 0 -0.0081677 0 -0.018602 0.043396 0.031533 0 0
0.58594 0.0038798 0.0028418 0.0043821 0.0040852 0 0.00042018 -0.00087052 -0.0064957 -0.0087332 -0.0022154 -0.011097 -0.25115 0.052646 -0.00055807 0.019452 0.020167 -0.0008769 0.015699 0.0088048 -0.0033026 -0.018775 0.078312 0.01779 0.035263 -0.0011287 1.8269e-05 -0.00031249 -0.00057374 0.084629 0 0 -0.012869 0 -0.016087 0.036682 0.033771 0 0
0.58984 0.0052549 0.0018869 0.010179 0.0060915 0 0.00026415 0.00075428 -0.0047637 -0.0064203 -0.0053058 -0.016317 -0.24022 0.055843 -0.0033897 0.014302 0.028722 0.00014177 0.017729 0.012658 -0.0033155 -0.023068 0.068916 0.016807 0.035537 -0.0011452 -0.00079448 -0.0010072 -0.0010898 0.10175 0 0 -0.015345 0 -0.010227 0.032611 0.037836 0 0
0.59375 0.0062455 0.001753 0.0089459 0.0059434 0 -0.00014084 0.0019382 -8.8261e-05 -0.0055391 -0.0059134 -0.015225 -0.22436 0.058375 -0.0046893 0.012365 0.035758 0.0019863 0.017402 0.015696 -0.001604 -0.028618 0.05957 0.016478 0.034547 -0.00074217 -0.0011411 -0.00073291 -0.00065652 0.080423 0 0 -0.013522 0 -0.0024339 0.032624 0.04329 0 0
0.59766 0.0069896 0.0026341 -0.0052781 0.0035678 0 -0.00073831 0.002298 0.0037557 -0.0057068 -0.0025114 -0.00749 -0.21519 0.058346 -0.0041953 0.014028 0.03903 0.0035886 0.014093 0.016635 -0.00075056 -0.034344 0.053178 0.013833 0.032752 -0.00037547 -0.0009832 3.6358e-05 0.00021251 0.025696 0 0 -0.0077704 0 0.00526 0.037593 0.049338 0 0
0.60156 0.0075448 0.0039796 -0.027212 0.00035214 0 -0.0012693 0.0021842 0.0035247 -0.0045251 0.0027212 0.0027283 -0.21305 0.054228 -0.0027374 0.017429 0.036043 0.0040935 0.0078709 0.013834 -0.0020473 -0.038352 0.05194 0.0066168 0.030923 -0.00032631 -0.00059853 0.00060897 0.00062925 -0.036127 0 0 -0.00066129 0 0.0095414 0.045021 0.053799 0 0
0.60547 0.0076754 0.0048751 -0.043284 -0.0014309 0 -0.00098531 0.0022108 0.00011912 -0.00044813 0.0062598 0.0098946 -0.2029 0.049073 -0.0010749 0.019246 0.029417 0.0035452 0.0011117 0.0088617 -0.0040957 -0.040575 0.052814 -0.003746 0.02936 -0.00039711 -0.00033007 0.00080868 0.00023509 -0.080037 0 0 0.0049579 0 0.010662 0.050253 0.055916 0 0
0.60938 0.0070542 0.0047572 -0.041611 -0.00016872 0 0.00090255 0.0027543 -0.0018629 0.0053183 0.0067578 0.011337 -0.17152 0.045203 0.00035384 0.018058 0.020808 0.0024529 -0.0049465 0.0028567 -0.0045933 -0.041297 0.05396 -0.013112 0.027932 -0.00020655 -0.00040387 0.000905 -0.00054353 -0.10267 0 0 0.007984 0 0.0092398 0.051472 0.055708 0 0
0.61328 0.005618 0.0038091 -0.021467 0.0034315 0 0.0040421 0.0038473 0.0013243 0.0099287 0.0059357 0.0091101 -0.12664 0.044935 0.00081834 0.012857 0.012022 0.0008821 -0.0091941 -0.0029185 -0.0031651 -0.040967 0.053641 -0.018307 0.026411 0.00028214 -0.00086141 0.0010084 -0.0010249 -0.12043 0 0 0.0095631 0 0.0061126 0.047518 0.05352 0 0
0.61719 0.0036799 0.0027058 0.0054253 0.0063302 0 0.006458 0.005325 0.0084759 0.011719 0.0062227 0.007884 -0.093464 0.052437 -0.00071194 0.0027619 0.0062585 -0.001598 -0.010052 -0.006081 -0.0018872 -0.040549 0.049483 -0.019612 0.024097 0.00066258 -0.0015356 0.00083804 -0.00091074 -0.1486 0 0 0.011733 0 0.0028039 0.037984 0.050612 0 0
0.62109 0.0017117 0.0020125 0.023396 0.0055434 0 0.0059759 0.0068673 0.014218 0.011617 0.0080805 0.010682 -0.088563 0.067191 -0.0042652 -0.0091757 0.0053087 -0.0048743 -0.008351 -0.0053654 -0.0028348 -0.041146 0.042512 -0.019656 0.020476 0.0005716 -0.0020777 0.00020131 -0.00039247 -0.18385 0 0 0.01538 0 0.00061803 0.027824 0.049566 0 0
0.625 6.0465e-05 0.0018211 0.02473 0.0011539 0 0.0026321 0.0079428 0.014099 0.0117 0.0099037 0.016193 -0.099462 0.085338 -0.0076681 -0.020142 0.0081396 -0.0074864 -0.0058299 -0.0015981 -0.0054628 -0.042778 0.03528 -0.020233 0.015895 0.00018785 -0.0021216 -0.00048744 0.00021679 -0.20742 0 0 0.019223 0 -0.00070523 0.02071 0.051163 0 0
0.62891 -0.0011254 0.0018772 0.015327 -0.0031373 0 -0.00053784 0.0079793 0.0088324 0.012651 0.010183 0.019961 -0.095068 0.10388 -0.0075227 -0.028439 0.013743 -0.0073978 -0.0036121 0.0044704 -0.006892 -0.045311 0.029602 -0.020483 0.01083 0.00010267 -0.0015564 -0.00045613 0.00078533 -0.20385 0 0 0.020654 0 -0.0015219 0.018638 0.055549 0 0
0.63281 -0.001769 0.0019284 0.009166 -0.0030681 0 0.00018782 0.0068314 0.0033874 0.013003 0.0091412 0.01827 -0.058397 0.11928 -0.0022941 -0.032502 0.020666 -0.0039177 -0.0028685 0.011769 -0.00491 -0.048447 0.027417 -0.01809 0.0059772 0.00064221 -0.00067498 0.00055892 0.0012955 -0.17454 0 0 0.017742 0 -0.0023646 0.023169 0.062471 0 0
0.63672 -0.0017534 0.0018968 0.015852 0.0020696 0 0.0055482 0.0050776 0.0019837 0.010894 0.0080599 0.01122 -0.0061227 0.12456 0.0053702 -0.030471 0.025367 0.001175 -0.0048943 0.017837 -0.00043306 -0.051428 0.031682 -0.01193 0.0036579 0.0014047 9.2943e-06 0.0018498 0.0016378 -0.1333 0 0 0.010784 0 -0.0039683 0.034732 0.069981 0 0
0.64063 -0.0009721 0.0017971 0.03166 0.0083588 0 0.011944 0.0036562 0.0042135 0.0062697 0.007441 0.0024014 0.028293 0.12222 0.010004 -0.025859 0.026489 0.004674 -0.0076965 0.021607 0.0032481 -0.053866 0.039308 -0.0033995 0.0044852 0.001599 0.00018067 0.0023386 0.0016328 -0.091354 0 0 0.0021731 0 -0.0057199 0.047151 0.075485 0 0
0.64453 0.00052601 0.0016376 0.041958 0.010639 0 0.014199 0.0030452 0.0060867 0.0010446 0.0064391 -0.0042112 0.030896 0.1146 0.0078451 -0.020279 0.023878 0.0043492 -0.0098687 0.022945 0.0036056 -0.055746 0.048529 0.0045954 0.0085979 0.000879 -1.4403e-05 0.0016705 0.0012691 -0.049512 0 0 -0.0052151 0 -0.0070111 0.057714 0.078196 0 0
0.64844 0.0024523 0.0014644 0.033413 0.0072706 0 0.01016 0.0028178 0.0045126 -0.0028327 0.0042014 -0.0071843 0.022834 0.10449 0.00043474 -0.015172 0.017731 0.00052675 -0.01009 0.021946 0.0010909 -0.057093 0.057638 0.0096925 0.01582 -0.00023312 -0.00013757 0.00057846 0.00079939 -0.0046132 0 0 -0.009814 0 -0.0073079 0.064257 0.077773 0 0
0.65234 0.0043247 0.0014168 0.0059254 0.0016145 0 0.0027261 0.0021166 0.00034353 -0.0051292 0.0013036 -0.0079485 0.03687 0.096865 -0.0064298 -0.012292 0.0086736 -0.0044497 -0.0062834 0.018974 -0.0016847 -0.057953 0.064239 0.011294 0.025565 -0.00083526 9.1023e-05 7.7942e-05 0.00050402 0.039795 0 0 -0.011935 0 -0.0058558 0.064356 0.0744 0 0
0.65625 0.0056086 0.0015949 -0.025883 -0.0012861 0 -0.0027482 0.00058953 -0.0029617 -0.0069779 -0.00063189 -0.0087207 0.080272 0.096899 -0.0077392 -0.011689 -0.0010901 -0.0080806 0.0017037 0.015423 -0.0026136 -0.058267 0.067463 0.010385 0.035199 -0.00055031 0.00052429 0.00038489 0.00038173 0.072694 0 0 -0.012843 0 -0.0032566 0.059984 0.070929 0 0
0.66016 0.0059026 0.0018255 -0.04326 0.00047809 0 -0.0032098 -0.0012297 -0.0031781 -0.0090308 -0.00075151 -0.010269 0.12607 0.10342 -0.0035784 -0.011756 -0.010425 -0.0090977 0.011484 0.012121 -0.0017222 -0.057876 0.068952 0.0086355 0.0429 0.00012126 0.00077918 0.00078008 0.00016724 0.085849 0 0 -0.013308 0 -0.00094853 0.055249 0.069458 0 0
0.66406 0.0051215 0.0016603 -0.037573 0.0041018 0 -0.00024951 -0.0025148 -0.001381 -0.010412 -1.6568e-05 -0.011467 0.14357 0.11484 0.0014504 -0.011523 -0.019123 -0.0075347 0.021409 0.0093407 -0.00042723 -0.056602 0.06974 0.0075519 0.047746 0.00037654 0.00066896 0.00054341 -0.00030901 0.08245 0 0 -0.012941 0 0.00021118 0.052443 0.070885 0 0
0.66797 0.0035726 0.00075397 -0.016687 0.0050971 0 0.0020353 -0.0030165 -0.00030267 -0.0097136 -0.00015713 -0.010631 0.13428 0.12878 0.0029808 -0.010039 -0.027245 -0.0041493 0.02969 0.0072296 0.00022767 -0.054298 0.070915 0.00782 0.049062 -2.4509e-05 0.00039739 -0.0001672 -0.0008413 0.073437 0 0 -0.010831 0 -0.00054709 0.053663 0.075746 0 0
0.67188 0.0017959 -0.0007051 0.0016341 0.001707 0 0.0012252 -0.0031915 -0.0011769 -0.0068166 -0.0016969 -0.0071622 0.13186 0.13937 0.00094258 -0.0062896 -0.035896 -0.00014482 0.032991 0.0057905 0.00026943 -0.050908 0.073509 0.0089081 0.04606 -0.00054489 0.00030592 -0.00053951 -0.0010072 0.065586 0 0 -0.0067677 0 -0.0038182 0.061455 0.083774 0 0
0.67578 0.00018866 -0.0020217 0.0039099 -0.0036478 0 -0.0014275 -0.0034684 -0.0026219 -0.0033162 -0.0033114 -0.0021142 0.16443 0.14385 -0.0010648 -0.0020396 -0.046078 0.0028533 0.032471 0.0046353 3.3578e-05 -0.047676 0.075896 0.0093347 0.041361 -0.00051414 0.00046638 -0.00015593 -0.0006109 0.055336 0 0 -0.0018298 0 -0.0071019 0.071982 0.091611 0 0
0.67969 -0.0013029 -0.0025768 -0.0086891 -0.0069634 0 -0.0028699 -0.0035873 -0.0025205 -0.00099773 -0.0032351 0.0024895 0.22075 0.14283 -0.00011725 0.0012946 -0.057867 0.0032989 0.029774 0.0037791 -0.00065483 -0.045467 0.07651 0.0078308 0.036302 0.00010619 0.00058213 0.00041221 8.6982e-05 0.035565 0 0 0.0022715 0 -0.008619 0.082659 0.097794 0 0
0.68359 -0.0030892 -0.0024409 -0.021957 -0.0063673 0 -0.0016455 -0.0028835 -0.00052791 -9.1107e-05 -0.001126 0.0048828 0.25929 0.13757 0.0027437 0.0025421 -0.071076 0.00079805 0.026525 0.0033308 -0.0021924 -0.044979 0.074067 0.0046499 0.031902 0.00067569 0.00031133 0.00022255 0.00061299 0.0072871 0 0 0.0044995 0 -0.0069433 0.091454 0.10142 0 0
0.6875 -0.005433 -0.0023688 -0.020766 -0.0033718 0 0.00076355 -0.0012345 0.0015676 0.00068164 0.001592 0.0045652 0.25226 0.13084 0.0037441 9.5005e-05 -0.085072 -0.0032534 0.025282 0.003636 -0.0043167 -0.047162 0.066784 0.0016753 0.029335 0.00056646 -0.0003458 -0.00089889 0.00071526 -0.017598 0 0 0.0052345 0 -0.00016498 0.095873 0.10181 0 0
0.69141 -0.0079787 -0.0031053 -0.00188 -0.00097926 0 0.0016991 0.00048211 0.0017784 0.0023278 0.0030789 0.0026259 0.21724 0.12857 0.00068716 -0.006454 -0.097782 -0.0064363 0.029065 0.0053925 -0.0059856 -0.05196 0.054855 0.00087879 0.029147 -0.0001904 -0.0010198 -0.0020451 0.00051097 -0.026014 0 0 0.0057404 0 0.011786 0.095472 0.10066 0 0
0.69531 -0.0098237 -0.0046452 0.022845 -0.00098583 0 -1.6355e-05 0.001072 -0.00015967 0.0041436 0.0025331 0.0011533 0.20104 0.13216 -0.0043463 -0.014625 -0.10813 -0.0070661 0.03674 0.0085861 -0.0063353 -0.057359 0.041997 0.0024648 0.030343 -0.00098722 -0.001328 -0.0021582 0.00023596 -0.015226 0 0 0.0068297 0 0.025412 0.093695 0.10069 0 0
0.69922 -0.010156 -0.0061706 0.03555 -0.0029911 0 -0.0032694 0.00017364 -0.0028434 0.0043087 0.00040354 0.0018148 0.2321 0.14145 -0.0068131 -0.022907 -0.11563 -0.0053664 0.047174 0.013264 -0.0055729 -0.06202 0.030593 0.0046578 0.032526 -0.0012947 -0.001226 -0.0011735 -4.5686e-05 0.0062357 0 0 0.0079512 0 0.038626 0.092633 0.10319 0 0
0.70313 -0.0088942 -0.0067343 0.026638 -0.0053708 0 -0.0060742 -0.0013917 -0.0048151 0.001883 -0.002361 0.0043636 0.29206 0.15552 -0.0041654 -0.029769 -0.12003 -0.0029956 0.058873 0.019401 -0.004688 -0.064573 0.023013 0.0055428 0.03534 -0.001128 -0.00099434 -7.8688e-05 -0.00041215 0.028416 0 0 0.0075389 0 0.049352 0.094322 0.10914 0 0
0.70703 -0.0067245 -0.0060431 0.0027375 -0.0066643 0 -0.0073023 -0.0024665 -0.005769 -0.0020385 -0.0048836 0.0063313 0.33636 0.17126 0.0016076 -0.03262 -0.12106 -0.0015322 0.068518 0.027037 -0.0043434 -0.062369 0.023556 0.0051268 0.038792 -0.00085217 -0.00090872 0.00017033 -0.00081915 0.049074 0 0 0.004316 0 0.054097 0.1019 0.11933 0 0
0.71094 -0.0045137 -0.0046367 -0.018344 -0.0061774 0 -0.0070128 -0.0026609 -0.0062434 -0.0053268 -0.0063824 0.0046188 0.34123 0.18385 0.0058332 -0.032028 -0.12048 -0.001456 0.073936 0.035278 -0.0043041 -0.056017 0.030707 0.0053839 0.043249 -0.00064757 -0.00096664 -0.00035657 -0.0010026 0.072705 0 0 -0.0015794 0 0.053878 0.11349 0.13055 0 0
0.71484 -0.0026976 -0.0033784 -0.02201 -0.0040094 0 -0.0056777 -0.0025303 -0.006592 -0.0068849 -0.0063133 -0.0019161 0.32654 0.19213 0.0054195 -0.029546 -0.11917 -0.002348 0.075329 0.043501 -0.00402 -0.047157 0.041632 0.0081327 0.048918 -0.00031602 -0.00094279 -0.00075866 -0.00073589 0.10228 0 0 -0.0085671 0 0.050738 0.12634 0.14043 0 0
0.71875 -0.0012232 -0.0027942 -0.0089836 -0.0011308 0 -0.0037354 -0.0027547 -0.0066406 -0.0075234 -0.0050054 -0.01104 0.3316 0.19587 0.001366 -0.026455 -0.11756 -0.0035922 0.073148 0.05118 -0.0034863 -0.037228 0.054049 0.012969 0.055797 0.00035534 -0.00067212 -0.0003963 -0.00014826 0.13411 0 0 -0.014608 0 0.046203 0.13828 0.1473 0 0
0.72266 6.8774e-06 -0.0028282 0.0051623 0.00069979 0 -0.0019529 -0.0033744 -0.0062675 -0.0087526 -0.0039674 -0.018417 0.37161 0.19553 -0.0025802 -0.024463 -0.11595 -0.0045748 0.068329 0.057612 -0.00321 -0.028239 0.064964 0.017491 0.063697 0.0011578 -0.00023992 0.00041279 0.00031929 0.16106 0 0 -0.018308 0 0.042153 0.14648 0.14931 0 0
0.72656 0.00077209 -0.00309 0.0032795 -0.00012215 0 -0.0015753 -0.0039539 -0.0058845 -0.010904 -0.0048669 -0.020768 0.42195 0.19414 -0.0033813 -0.025894 -0.11419 -0.0044577 0.063292 0.061348 -0.0033822 -0.023719 0.070091 0.019612 0.070814 0.0015391 9.9036e-05 0.00085672 0.00033244 0.17857 0 0 -0.019332 0 0.040443 0.14741 0.14519 0 0
0.73047 0.00068641 -0.003235 -0.018005 -0.0035128 0 -0.0033674 -0.0043306 -0.0060328 -0.01267 -0.0077172 -0.018244 0.44567 0.19447 -0.00089178 -0.029729 -0.11225 -0.0024552 0.059547 0.062458 -0.0034826 -0.023435 0.070594 0.019503 0.075213 0.0011685 0.0001499 0.00062843 -1.3779e-06 0.18583 0 0 -0.018085 0 0.039765 0.14358 0.13822 0 0
0.73438 -0.00033807 -0.0031388 -0.044017 -0.0071263 0 -0.0063405 -0.0048738 -0.0066022 -0.012501 -0.010271 -0.013921 0.43287 0.19705 0.0028001 -0.034996 -0.11034 0.0011425 0.05724 0.060829 -0.0029867 -0.026908 0.067623 0.019177 0.075718 0.0003581 -8.4015e-05 0.00024466 -0.00027812 0.18185 0 0 -0.0152 0 0.038971 0.13675 0.13006 0 0
0.73828 -0.0018869 -0.0028431 -0.053168 -0.0079133 0 -0.007933 -0.0058468 -0.0067618 -0.010253 -0.0098132 -0.010966 0.41028 0.20191 0.0055243 -0.040549 -0.10882 0.0043679 0.056228 0.056479 -0.0022686 -0.03334 0.062596 0.020265 0.07142 -0.00016861 -0.00044682 0.00033932 -0.00026912 0.16353 0 0 -0.011326 0 0.036923 0.12889 0.12229 0 0
0.74219 -0.003353 -0.002461 -0.034737 -0.0048246 0 -0.0060963 -0.0066893 -0.0057992 -0.0072698 -0.0059109 -0.010118 0.41278 0.20782 0.0063744 -0.044162 -0.10883 0.0046814 0.055615 0.049285 -0.0023261 -0.04113 0.057981 0.022363 0.060888 3.7251e-05 -0.00075716 0.00083248 -0.00017087 0.12975 0 0 -0.0071504 0 0.031854 0.12351 0.11717 0 0
0.74609 -0.0044068 -0.002142 0.0015648 -5.0671e-05 0 -0.001425 -0.0062721 -0.0038704 -0.0049099 -0.0011622 -0.0096356 0.44914 0.21166 0.0054651 -0.044539 -0.11146 0.001287 0.053795 0.040624 -0.0033936 -0.047795 0.05549 0.02351 0.046652 0.00071786 -0.00088941 0.0010031 -0.00032989 0.086174 0 0 -0.0033128 0 0.024681 0.12292 0.1152 0 0
0.75 -0.0051053 -0.0020402 0.032547 0.002738 0 0.0030247 -0.0040416 -0.0017368 -0.0032061 0.001206 -0.0073351 0.49673 0.21245 0.0031769 -0.042454 -0.11664 -0.0036132 0.05047 0.031634 -0.0041401 -0.052819 0.054324 0.022 0.031761 0.0011743 -0.00079556 0.0003769 -0.00076069 0.042991 0 0 -0.00010296 0 0.017631 0.12637 0.11536 0 0
0.75391 -0.0055693 -0.0022293 0.039439 0.0016896 0 0.0043621 -0.00080534 0.00016375 -0.0011165 0.00060055 -0.0025321 0.52704 0.20996 7.9185e-05 -0.038699 -0.12413 -0.006327 0.045704 0.023002 -0.0027641 -0.056205 0.053521 0.017551 0.018285 0.00094573 -0.00052104 -0.00065149 -0.0010422 0.0061957 0 0 0.0027168 0 0.012392 0.13298 0.11704 0 0
0.75781 -0.0056806 -0.0026311 0.021955 -0.0015946 0 0.0024144 0.0018362 0.0021119 0.0020194 -0.00034446 0.0037554 0.53194 0.20444 -0.0026533 -0.034411 -0.13344 -0.0048964 0.039824 0.015401 0.00093417 -0.058284 0.051729 0.010989 0.0084094 0.00021402 -0.00021209 -0.0012166 -0.00075728 -0.027397 0 0 0.0056037 0 0.010827 0.14147 0.11951 0 0
0.76172 -0.0051965 -0.0030576 -0.0028234 -0.0037365 0 -0.00036924 0.0029234 0.0044534 0.005489 0.001325 0.0099284 0.52465 0.19787 -0.0034356 -0.032257 -0.14274 -0.00093455 0.034232 0.010033 0.0048718 -0.060358 0.046086 0.0034179 0.0060158 -0.00042992 -5.1398e-05 -0.00092783 -8.2616e-07 -0.063921 0 0 0.0085758 0 0.015941 0.14871 0.12208 0 0
0.76563 -0.0041325 -0.0033391 -0.015127 -0.0028588 0 -0.001496 0.0029211 0.0067533 0.0077416 0.0055053 0.014713 0.51966 0.19308 -0.0014582 -0.032712 -0.15008 0.0019198 0.03012 0.0064351 0.0064732 -0.063302 0.037689 -0.0039428 0.0086341 -0.00056147 -0.00012008 -0.00024805 0.00063405 -0.10066 0 0 0.010828 0 0.024523 0.15314 0.12467 0 0
0.76953 -0.0028968 -0.0034009 -0.0081256 -0.00017293 0 -0.00075304 0.0029923 0.0079227 0.0077979 0.0088898 0.017156 0.51774 0.19093 0.0022153 -0.035454 -0.15472 0.0015295 0.027886 0.0045357 0.0051963 -0.066947 0.027852 -0.0094207 0.014838 -0.00025188 -0.00030574 0.00010722 0.0006195 -0.12269 0 0 0.011133 0 0.034592 0.15452 0.12744 0 0
0.77344 -0.0019458 -0.0032309 0.0080361 0.0015445 0 3.8157e-05 0.0035562 0.0072713 0.0060093 0.0083024 0.016447 0.51166 0.19191 0.0050498 -0.039868 -0.15619 -0.00076249 0.027754 0.0042447 0.003004 -0.070871 0.018121 -0.011221 0.023051 0.00010978 -0.00038094 -1.5176e-05 1.888e-05 -0.11402 0 0 0.0088217 0 0.044178 0.15288 0.13046 0 0
0.77734 -0.0013239 -0.0028349 0.015959 0.00076156 0 -0.00072434 0.0037256 0.0052209 0.0034847 0.0039283 0.012422 0.50224 0.19626 0.0049796 -0.044499 -0.15398 -0.0017132 0.029949 0.0056725 0.0021222 -0.073775 0.011474 -0.0087465 0.030856 0.00023608 -0.00021284 -0.00015809 -0.00058625 -0.072993 0 0 0.0045064 0 0.050287 0.14863 0.13371 0 0
0.78125 -0.00064649 -0.0022824 0.005544 -0.0016473 0 -0.0027814 0.0022582 0.0027653 0.0009749 -0.0010262 0.0063081 0.50272 0.20224 0.0022464 -0.04677 -0.14933 0.00033949 0.033684 0.0085977 0.0025035 -0.07356 0.010658 -0.0035702 0.035786 0.00016138 9.5685e-05 2.5868e-05 -0.00068664 -0.015365 0 0 -0.00017998 0 0.051655 0.14366 0.13655 0 0
0.78516 0.00040441 -0.0017763 -0.01831 -0.0037662 0 -0.0046295 -0.0009969 0.00033138 -0.001556 -0.0037476 0.00041483 0.52503 0.20833 -0.00066533 -0.046077 -0.14376 0.003708 0.037989 0.012472 0.0018926 -0.070053 0.01458 0.0014352 0.038116 0.00010781 0.0002904 0.00024392 -0.00032469 0.038731 0 0 -0.0037159 0 0.050423 0.1392 0.13858 0 0
0.78906 0.0016008 -0.0015736 -0.03992 -0.0046595 0 -0.0053396 -0.0047122 -0.0024802 -0.00438 -0.0044551 -0.0035263 0.56414 0.214 -0.0011172 -0.042338 -0.13788 0.0050833 0.042339 0.016957 -0.0014483 -0.063394 0.022168 0.0044306 0.038329 0.00021241 0.00020797 -6.861e-05 2.2923e-05 0.080557 0 0 -0.0057699 0 0.048132 0.13579 0.13969 0 0
0.79297 0.0022554 -0.0017452 -0.04458 -0.0047965 0 -0.0053055 -0.0071689 -0.0058655 -0.0072952 -0.0054637 -0.0058853 0.59978 0.21887 0.0013703 -0.035812 -0.13216 0.0029109 0.046213 0.021649 -0.0063426 -0.05406 0.031885 0.0061386 0.037192 0.00040455 -5.9609e-05 -0.0009222 -8.7453e-06 0.11494 0 0 -0.0072828 0 0.046522 0.1338 0.13991 0 0
0.79688 0.0018187 -0.0020216 -0.028755 -0.0047902 0 -0.0052107 -0.0076987 -0.0088187 -0.0095946 -0.0080163 -0.0086999 0.61491 0.22286 0.0046754 -0.027788 -0.12678 -0.0010409 0.048328 0.025458 -0.0093944 -0.043839 0.039993 0.0088319 0.036329 0.00050366 -0.00023966 -0.0015556 -0.00030275 0.148 0 0 -0.0094495 0 0.048402 0.13361 0.13993 0 0
0.80078 0.00038255 -0.0019723 -0.0019809 -0.0043519 0 -0.0047955 -0.0070576 -0.0096703 -0.010632 -0.010688 -0.013363 0.61159 0.22639 0.0059457 -0.021047 -0.12142 -0.0033883 0.048199 0.027665 -0.0082041 -0.035642 0.044089 0.013677 0.036499 0.00038799 -0.00011637 -0.0011937 -0.00043506 0.17557 0 0 -0.012455 0 0.052501 0.13425 0.14084 0 0
0.80469 -0.0013947 -0.0014167 0.02002 -0.0028586 0 -0.0031794 -0.0064691 -0.0078685 -0.010235 -0.011142 -0.01869 0.60742 0.22921 0.004134 -0.016773 -0.11616 -0.0022515 0.045548 0.028011 -0.0037451 -0.030651 0.043904 0.019217 0.037283 7.4649e-05 0.00029357 5.4645e-05 -0.00015659 0.18554 0 0 -0.015054 0 0.057009 0.13526 0.14285 0 0
0.80859 -0.0028113 -0.00064593 0.025962 -0.00069474 0 -0.00038242 -0.0063859 -0.0049819 -0.0085633 -0.0090053 -0.021517 0.61656 0.2309 0.00093554 -0.015804 -0.11129 0.0012713 0.040234 0.026358 0.00058469 -0.029664 0.039563 0.022647 0.038076 -0.00031515 0.00076961 0.0012306 0.00035516 0.17061 0 0 -0.015384 0 0.060231 0.13625 0.1458 0 0
0.8125 -0.003549 -0.00016961 0.016384 0.00059804 0 0.0020309 -0.0061712 -0.0034681 -0.0058169 -0.0063661 -0.019446 0.63554 0.2305 -0.00072295 -0.019111 -0.10761 0.0044042 0.032091 0.022565 0.0021779 -0.033569 0.031655 0.02253 0.037609 -0.00063812 0.0010621 0.0015045 0.00071188 0.13598 0 0 -0.012365 0 0.059563 0.13676 0.14903 0 0
0.81641 -0.0036654 -0.00021215 0.0029106 -9.0333e-05 0 0.0023423 -0.0048781 -0.0042254 -0.0023232 -0.0053045 -0.013048 0.64789 0.22675 0.00068976 -0.026218 -0.107 0.0051382 0.022434 0.017195 0.0013295 -0.041573 0.022624 0.019993 0.033967 -0.00080006 0.00105 0.00099834 0.00071446 0.093299 0 0 -0.0065627 0 0.053315 0.13627 0.15011 0 0
0.82031 -0.003322 -0.0004985 -0.00053286 -0.0018509 0 0.00071131 -0.0022579 -0.0055385 0.00113 -0.00545 -0.0053401 0.64168 0.22067 0.0039102 -0.034704 -0.10964 0.003457 0.013493 0.011252 0.00025508 -0.051043 0.014346 0.01713 0.02759 -0.00079519 0.0007839 0.00052149 0.00049596 0.049055 0 0 0.00012811 0 0.044414 0.1349 0.14804 0 0
0.82422 -0.0026164 -0.00057578 0.011201 -0.0022378 0 -0.00061628 0.00096026 -0.004733 0.0034227 -0.0045005 0.00086627 0.6218 0.21316 0.0059817 -0.043263 -0.11548 0.0006534 0.0066191 0.0050731 0.00041243 -0.060723 0.0074 0.01449 0.019032 -0.0006967 0.00043671 0.00056049 0.00030189 0.001714 0 0 0.00568 0 0.035071 0.1327 0.14262 0 0
0.82813 -0.0016226 -0.00030553 0.029402 0.00031917 0 0.00050175 0.003693 -0.00093141 0.0039557 -0.0010837 0.0050219 0.60522 0.20539 0.0048951 -0.050596 -0.12413 -0.0020161 0.0030623 -0.0010799 0.0011471 -0.069427 0.0021198 0.010544 0.0091135 -0.00058877 0.00022198 0.00073905 0.00021037 -0.050012 0 0 0.0090607 0 0.027712 0.12979 0.1341 0 0
0.83203 -0.00043334 5.6841e-05 0.037352 0.0046215 0 0.00374 0.0053923 0.0040024 0.0034661 0.0034617 0.008422 0.60524 0.20014 0.0013975 -0.05433 -0.13421 -0.0039036 0.0050963 -0.0070843 0.00091932 -0.075345 -0.0013957 0.003794 -0.00011229 -0.00048359 0.00030171 0.00038402 0.00011744 -0.09962 0 0 0.01052 0 0.027161 0.12643 0.12423 0 0
0.83594 0.00093655 0.00030056 0.023716 0.0074882 0 0.0064137 0.0064081 0.0073444 0.003711 0.0064971 0.012148 0.6203 0.1988 -0.0016831 -0.054324 -0.14254 -0.0046723 0.011078 -0.012969 -0.00058477 -0.07867 -0.0041132 -0.0048525 -0.0066725 -0.00030999 0.00069221 -0.00051297 -3.6487e-05 -0.13685 0 0 0.01101 0 0.033357 0.12327 0.11716 0 0
0.83984 0.0026222 0.0006737 -0.0069382 0.0066583 0 0.0061105 0.00753 0.0081711 0.0059481 0.0069758 0.015759 0.63671 0.20081 -0.0019909 -0.051342 -0.14773 -0.0040599 0.019036 -0.018489 -0.0019743 -0.080122 -0.0062623 -0.012284 -0.010249 -7.8836e-06 0.0012196 -0.0011503 -0.00011371 -0.15867 0 0 0.011343 0 0.043942 0.12068 0.11473 0 0
0.84375 0.0047262 0.0017018 -0.035959 0.0029821 0 0.0031283 0.0091023 0.0079444 0.0095324 0.006372 0.017961 0.64115 0.20534 0.00028043 -0.046065 -0.14903 -0.0022194 0.027425 -0.023236 -0.0017742 -0.080261 -0.007802 -0.015975 -0.010797 0.00036122 0.0015934 -0.00083138 8.4636e-05 -0.17236 0 0 0.011719 0 0.056735 0.11891 0.11789 0 0
0.84766 0.0069802 0.0035306 -0.044537 -0.00028452 0 0.00017401 0.010477 0.0085213 0.01214 0.0066229 0.018137 0.63125 0.21086 0.002707 -0.039484 -0.14583 -7.4049e-05 0.034279 -0.026451 -0.00019521 -0.079816 -0.0084384 -0.016449 -0.0085254 0.00062469 0.001587 0.00012174 0.00053702 -0.18526 0 0 0.011807 0 0.068568 0.1183 0.12733 0 0
0.85156 0.0086635 0.0055424 -0.028728 -0.00039385 0 -0.00029223 0.010371 0.0099399 0.011672 0.0076823 0.016874 0.61629 0.21352 0.0030076 -0.033748 -0.13915 0.0011058 0.037051 -0.026124 0.00098214 -0.079938 -0.0073346 -0.016669 -0.0046658 0.00065055 0.0011979 0.00059467 0.00091574 -0.19298 0 0 0.011154 0 0.073927 0.11915 0.14092 0 0
0.85547 0.0090169 0.0067825 -0.0026735 0.0025666 0 0.0017443 0.0079813 0.010473 0.0081792 0.0077069 0.015046 0.6093 0.21214 0.0011598 -0.029929 -0.13232 0.00075215 0.037003 -0.02236 0.00026025 -0.08086 -0.0049142 -0.018801 -0.00086818 0.00049052 0.00064728 -0.00011066 0.00084527 -0.18239 0 0 0.0095742 0 0.073136 0.12086 0.15354 0 0
0.85938 0.007851 0.0068291 0.013241 0.005999 0 0.0042378 0.0039771 0.0087754 0.0039688 0.005612 0.012793 0.61769 0.20673 -0.00077406 -0.028309 -0.12682 -0.00040431 0.035235 -0.01532 -0.0020256 -0.08242 -0.0016005 -0.021648 0.0024435 0.00034569 0.00021229 -0.0014222 0.00027622 -0.14816 0 0 0.0073463 0 0.067094 0.12309 0.16288 0 0
0.86328 0.0057569 0.0061794 0.0093428 0.0072184 0 0.005318 0.0003636 0.0055705 0.0017174 0.0027637 0.0096434 0.63899 0.19781 -0.00086489 -0.028929 -0.12387 -0.0009586 0.033029 -0.0054645 -0.0040652 -0.08431 0.0020522 -0.021515 0.0050333 0.00036762 3.5275e-05 -0.002007 -0.00040599 -0.10387 0 0 0.0051332 0 0.05721 0.12545 0.16712 0 0
0.86719 0.0036811 0.0056899 -0.005869 0.0056241 0 0.0048736 -0.00091272 0.0029661 0.0022914 0.0015896 0.0054335 0.66374 0.18729 0.00070008 -0.031519 -0.12494 -0.00016301 0.0328 0.0059703 -0.0043397 -0.085599 0.0047735 -0.015819 0.0070263 0.00049858 6.7051e-05 -0.0011482 -0.0006796 -0.072047 0 0 0.0036064 0 0.046474 0.12715 0.16413 0 0
0.87109 0.0022715 0.00566 -0.01404 0.0028658 0 0.0040787 0.00043983 0.0022502 0.0042244 0.0027092 0.00071753 0.68297 0.17931 0.0018764 -0.034299 -0.12868 0.0013746 0.035813 0.015907 -0.0028983 -0.085025 0.0053577 -0.0059526 0.0092986 0.00052931 0.00016932 0.00048804 -0.00033758 -0.061769 0 0 0.0028993 0 0.038899 0.12729 0.15719 0 0
0.875 0.0016089 0.0055803 -0.0033778 0.001257 0 0.0038682 0.0027343 0.002727 0.0052023 0.0041347 -0.0037924 0.69507 0.17549 0.00095505 -0.036225 -0.13327 0.0023666 0.041062 0.02292 -0.00094668 -0.082279 0.003835 0.0034092 0.012205 0.00032312 0.00026004 0.0015221 0.00032375 -0.058822 0 0 0.0023102 0 0.03526 0.12559 0.1499 0 0
0.87891 0.0014781 0.0048466 0.021294 0.0020183 0 0.0042411 0.0037144 0.0028146 0.0040924 0.0036701 -0.0077559 0.70673 0.17659 -0.0016062 -0.036747 -0.13769 0.0022129 0.047499 0.026285 0.00059764 -0.077267 0.00034467 0.0079608 0.015827 -2.9143e-05 0.00037072 0.0012376 0.00076075 -0.042059 0 0 0.00073434 0 0.035724 0.12188 0.1444 0 0
0.88281 0.0017528 0.0036281 0.043082 0.0046173 0 0.0048621 0.0025267 0.0019677 0.0017371 0.0016898 -0.010741 0.72668 0.18291 -0.0036109 -0.03545 -0.14091 0.001641 0.053658 0.025565 0.0019492 -0.070083 -0.004774 0.0069831 0.020104 -0.00028861 0.0005824 0.00020643 0.00065723 -0.0098865 0 0 -0.0022244 0 0.040007 0.11609 0.14271 0 0
0.88672 0.0024336 0.0028548 0.047334 0.0073266 0 0.0057532 0.0004496 0.0011431 4.8787e-05 0.0008332 -0.011404 0.75665 0.19372 -0.0033459 -0.032162 -0.1421 0.0019256 0.056095 0.021065 0.0038543 -0.061781 -0.010605 0.0032782 0.024319 -0.00029922 0.0009085 -0.00042931 0.00018959 0.012782 0 0 -0.0053392 0 0.047066 0.10845 0.1466 0 0
0.89063 0.0034028 0.0032582 0.032962 0.0083821 0 0.0070203 -0.00030826 0.0014016 0.00044158 0.0027871 -0.0079469 0.78751 0.20486 -0.0012844 -0.028382 -0.14272 0.0034564 0.05481 0.016143 0.0062776 -0.054692 -0.01605 0.0001447 0.027659 -0.00013125 0.0012212 -0.00016344 -0.00015735 -0.0025311 0 0 -0.0061643 0 0.054484 0.10088 0.15204 0 0
0.89453 0.0043472 0.0045074 0.011765 0.0070885 0 0.0081422 0.0014175 0.0024993 0.0029347 0.0059632 -0.00019738 0.80543 0.21469 0.00046263 -0.024722 -0.14354 0.0051282 0.050407 0.012124 0.0078421 -0.050006 -0.020918 -0.0015828 0.029794 1.6407e-06 0.0012869 0.0004652 -5.4487e-05 -0.057422 0 0 -0.0029151 0 0.061603 0.094452 0.15688 0 0
0.89844 0.0050609 0.0054497 -0.0022912 0.0043747 0 0.0081252 0.004853 0.0032303 0.006366 0.0070392 0.0087397 0.80399 0.22187 0.00031607 -0.021691 -0.1452 0.0052624 0.043827 0.010056 0.0067577 -0.048687 -0.025158 -0.0036834 0.03051 -4.266e-05 0.00091727 0.00058505 0.00035522 -0.12086 0 0 0.003562 0 0.067861 0.090112 0.15921 0 0
0.90234 0.0057712 0.0052791 -0.0039441 0.0023857 0 0.0066756 0.0081591 0.0030406 0.0091918 0.0047993 0.01374 0.7919 0.22469 -0.0012459 -0.019876 -0.14841 0.0032512 0.037033 0.01109 0.0025332 -0.052137 -0.028963 -0.0079908 0.02955 -0.0002005 0.00015957 -5.1955e-05 0.00058413 -0.15539 0 0 0.0097032 0 0.072494 0.089424 0.15662 0 0
0.90625 0.0069799 0.0044037 0.00095556 0.0030689 0 0.0049475 0.010002 0.0028365 0.010209 0.0017956 0.011662 0.78832 0.22335 -0.0023084 -0.019149 -0.15248 0.00032113 0.033022 0.014438 -0.0030621 -0.059344 -0.03298 -0.013845 0.027378 -0.00026265 -0.00062773 -0.00088244 0.00025783 -0.14953 0 0 0.011651 0 0.074577 0.092502 0.15004 0 0
0.91016 0.0088524 0.0040665 0.0020538 0.0065412 0 0.0046091 0.010263 0.003923 0.0090114 0.001687 0.0046383 0.80851 0.21953 -0.0015171 -0.018966 -0.15622 -0.0014504 0.032185 0.018517 -0.0068373 -0.067656 -0.03739 -0.018214 0.024603 -5.766e-05 -0.00094905 -0.0011794 -0.00052183 -0.12482 0 0 0.0084646 0 0.073801 0.097597 0.14288 0 0
0.91406 0.010795 0.0050969 -0.0063568 0.010615 0 0.0059754 0.0095058 0.0063718 0.0062503 0.0051379 -0.00089899 0.85162 0.2141 0.00064937 -0.019116 -0.15901 -0.0010672 0.034361 0.022616 -0.0064189 -0.075335 -0.042139 -0.018476 0.021459 0.00039904 -0.00054496 -0.00073689 -0.0012512 -0.11335 0 0 0.0032716 0 0.069807 0.10352 0.13732 0 0
0.91797 0.011774 0.0070951 -0.020921 0.012252 0 0.0073785 0.0081904 0.0088748 0.0035879 0.0090012 0.00072403 0.90108 0.20795 0.0025208 -0.019429 -0.16032 0.00034086 0.038993 0.026142 -0.0021913 -0.080578 -0.047071 -0.015185 0.018139 0.00089242 0.0003225 8.4044e-05 -0.0014679 -0.13048 0 0 0.0010244 0 0.062377 0.10893 0.13556 0 0
0.92188 0.011162 0.0088582 -0.032087 0.01005 0 0.0068319 0.0066169 0.010317 0.0030153 0.0098384 0.0095872 0.93762 0.20251 0.0029179 -0.020046 -0.15998 0.00051843 0.044312 0.029042 0.002763 -0.079778 -0.051524 -0.011954 0.014752 0.0011304 0.00098669 0.00081692 -0.0011408 -0.16829 0 0 0.0045349 0 0.051467 0.11117 0.14123 0 0
0.92578 0.0092821 0.009524 -0.031291 0.0056545 0 0.0044136 0.0053866 0.011111 0.0056283 0.0077969 0.019982 0.95372 0.19855 0.0020549 -0.021145 -0.15987 -0.001649 0.048248 0.032521 0.0049126 -0.074212 -0.055148 -0.012317 0.01141 0.00092958 0.00089454 0.0012422 -0.00064067 -0.20993 0 0 0.012172 0 0.040437 0.11048 0.15139 0 0
0.92969 0.0071103 0.0092 -0.017054 0.0026399 0 0.0026739 0.0053812 0.01254 0.010645 0.0063551 0.025091 0.95793 0.19635 0.00088546 -0.022671 -0.16107 -0.0047859 0.050514 0.037143 0.0029765 -0.065349 -0.057997 -0.016398 0.0082579 0.00035799 0.00010649 0.0013294 -0.0003437 -0.24414 0 0 0.019231 0 0.031298 0.10785 0.16383 0 0
0.93359 0.0054494 0.0085185 0.0039675 0.0036059 0 0.004278 0.0069353 0.014807 0.015608 0.0081653 0.02232 0.96627 0.19605 -0.00013992 -0.024427 -0.16433 -0.0061299 0.05118 0.043155 -0.0012456 -0.054704 -0.060229 -0.020661 0.0054667 -0.00027775 -0.00071752 0.0010453 -0.00028495 -0.26547 0 0 0.021696 0 0.025654 0.10442 0.17667 0 0
0.9375 0.0044236 0.007779 0.0214 0.0079467 0 0.0091086 0.0091347 0.016225 0.017888 0.011777 0.014718 0.98902 0.19784 -0.0014371 -0.025871 -0.17046 -0.0042733 0.050864 0.050519 -0.0046723 -0.044667 -0.062234 -0.02117 0.0033819 -0.00063701 -0.00090087 0.00038926 -0.00021258 -0.26688 0 0 0.019077 0 0.02563 0.10223 0.18743 0 0
0.94141 0.0037035 0.0067247 0.027948 0.012262 0 0.013851 0.01032 0.014809 0.016432 0.013077 0.0077898 1.0238 0.20101 -0.0034636 -0.025526 -0.17845 -0.00087795 0.051588 0.057363 -0.0056815 -0.038637 -0.064968 -0.01735 0.0024681 -0.00062007 -0.00037871 -0.00041812 3.9409e-05 -0.2408 0 0 0.014049 0 0.031212 0.10441 0.19465 0 0
0.94531 0.0030621 0.0051557 0.023913 0.01307 0 0.014678 0.0095441 0.010618 0.012377 0.0098953 0.0050658 1.0599 0.20409 -0.0058016 -0.022957 -0.18593 0.00060654 0.054175 0.062031 -0.005156 -0.036464 -0.06874 -0.012544 0.0024962 -0.00047095 0.00025328 -0.00096641 0.00028895 -0.19031 0 0 0.0097237 0 0.038581 0.11068 0.20022 0 0
0.94922 0.0025729 0.0035359 0.016176 0.0095135 0 0.010564 0.0074886 0.006124 0.0080323 0.0045581 0.0062281 1.088 0.20623 -0.0073016 -0.018086 -0.19159 -0.0017108 0.058715 0.063816 -0.0049172 -0.037546 -0.073592 -0.010726 0.0032891 -0.00056347 0.00034203 -0.0010086 0.00016687 -0.13508 0 0 0.0073133 0 0.045438 0.12044 0.20542 0 0
0.95313 0.0023117 0.0027446 0.01232 0.0038735 0 0.0041404 0.0057574 0.0039571 0.0051356 0.0015063 0.0085517 1.1084 0.20663 -0.007168 -0.011091 -0.1943 -0.006012 0.065013 0.06235 -0.0053836 -0.040873 -0.079434 -0.012564 0.0045975 -0.0010248 -0.00017203 -0.000754 -0.00045196 -0.099387 0 0 0.0060497 0 0.049505 0.13263 0.21154 0 0
0.95703 0.0020795 0.0031478 0.014361 -0.00032319 0 -0.00052114 0.0052567 0.0043539 0.003798 0.0026693 0.0094624 1.13 0.20402 -0.005766 -0.0030082 -0.19268 -0.008224 0.071947 0.05809 -0.0051372 -0.043824 -0.085785 -0.014815 0.005853 -0.0015658 -0.00073177 -0.00069092 -0.0012157 -0.09078 0 0 0.0047224 0 0.047079 0.14444 0.22025 0 0
0.96094 0.0016114 0.004029 0.01722 -0.0009251 0 -0.0010484 0.0054081 0.0050913 0.0028743 0.0057194 0.0078581 1.1617 0.19967 -0.0042283 0.0035688 -0.18934 -0.005948 0.077423 0.054803 -0.0029266 -0.043747 -0.091526 -0.013684 0.0064694 -0.0017349 -0.0007879 -0.0010607 -0.0015446 -0.092073 0 0 0.002849 0 0.039938 0.15267 0.22994 0 0
0.96484 0.001046 0.0041054 0.013346 0.0014774 0 0.0018005 0.005008 0.0039476 0.0012114 0.0069116 0.0038903 1.2051 0.19512 -0.003264 0.007475 -0.18661 -0.00098894 0.080704 0.05468 0.00026552 -0.040394 -0.096142 -0.0086568 0.0063635 -0.0013822 -0.0003917 -0.0015549 -0.0011444 -0.076937 0 0 0.00048907 0 0.030953 0.15662 0.23854 0 0
0.96875 0.00098121 0.0026948 -0.00030313 0.0042103 0 0.0051517 0.0036508 0.00097216 -0.0013843 0.0050393 -0.0015944 1.252 0.19166 -0.002452 0.0080755 -0.18625 0.0022675 0.081417 0.0591 0.0017559 -0.034014 -0.099297 -0.0027874 0.0055485 -0.00084709 -0.00010447 -0.0016044 -0.00028096 -0.034332 0 0 -0.0024412 0 0.02248 0.15612 0.24438 0 0
0.97266 0.0018636 0.00037634 -0.018912 0.0044984 0 0.0061836 0.0020363 -0.0018397 -0.0041636 0.0020869 -0.0072088 1.2905 0.19101 -0.00078365 0.0049121 -0.19039 0.0012105 0.079343 0.069385 5.7059e-05 -0.025465 -0.10065 0.00083338 0.0041374 -0.00063073 -0.00032614 -0.0009664 0.00045192 0.022694 0 0 -0.006073 0 0.017639 0.15141 0.24533 0 0
0.97656 0.0032988 -0.0015079 -0.033057 0.0013774 0 0.0037942 0.00089578 -0.0028928 -0.0061888 0.00030812 -0.011255 1.3139 0.19525 0.0021001 -0.00070369 -0.20072 -0.0023307 0.075189 0.084509 -0.0030539 -0.017949 -0.10021 0.0025038 0.0026125 -0.00085993 -0.00080203 2.3841e-05 0.00063542 0.071134 0 0 -0.0097781 0 0.0201 0.14469 0.2397 0 0
0.98047 0.0041165 -0.0020018 -0.035807 -0.0036294 0 -0.00093996 -1.7647e-05 -0.0026047 -0.0070396 -0.00039158 -0.012591 1.326 0.20234 0.005263 -0.0056245 -0.21383 -0.003996 0.070732 0.099307 -0.0039399 -0.013533 -0.099092 0.0053534 0.0013707 -0.001123 -0.00088077 0.0007953 0.00031918 0.098172 0 0 -0.01198 0 0.026949 0.13881 0.23122 0 0
0.98438 0.0032934 -0.0012443 -0.027661 -0.0074764 0 -0.0053996 -0.0015248 -0.0025802 -0.0069343 -0.00163 -0.011584 1.3379 0.21074 0.0071173 -0.0084066 -0.22762 -0.0015319 0.066639 0.1109 -0.00085225 -0.012812 -0.097866 0.011288 0.00048336 -0.00089576 -0.000254 0.0010768 -0.00012379 0.10664 0 0 -0.011339 0 0.035985 0.13467 0.22205 0 0
0.98828 0.00088802 -0.00019172 -0.015394 -0.0076725 0 -0.0068648 -0.0036729 -0.0035484 -0.0063403 -0.0036578 -0.009925 1.3601 0.21872 0.0067881 -0.0079264 -0.23996 0.0026957 0.063454 0.1167 0.0039844 -0.015939 -0.09708 0.017967 -5.9426e-05 -0.0001338 0.0006518 0.0010505 -0.00036574 0.10421 0 0 -0.0082598 0 0.044782 0.13284 0.21435 0 0
0.99219 -0.0019569 0.00021314 -0.0062357 -0.0041501 0 -0.00429 -0.0052173 -0.0045681 -0.005525 -0.0044246 -0.0091102 1.3944 0.22276 0.004933 -0.0030073 -0.2472 0.004076 0.061795 0.11251 0.0064602 -0.022384 -0.097696 0.020459 -0.00050417 0.000613 0.0010911 0.0010224 -0.00033699 0.09286 0 0 -0.0048775 0 0.048935 0.13352 0.21145 0 0
0.99609 -0.0039784 -0.00039507 -0.002532 0.00049095 0 0.00063395 -0.0048039 -0.0043105 -0.0044096 -0.0021167 -0.0089522 1.4337 0.22092 0.0032535 0.0037202 -0.24873 0.00060748 0.061346 0.10015 0.0048211 -0.028827 -0.10016 0.016169 -0.0015214 0.00072218 0.00078032 0.0010473 -0.0001471 0.071341 0 0 -0.0031607 0 0.046833 0.1348 0.21303 0 0
1 -0.0047908 -0.0018432 -0.0011037 0.0027877 0 0.0042908 -0.002611 -0.0027155 -0.0027675 0.0018914 -0.0077319 1.4689 0.21421 0.0031084 0.0094718 -0.24674 -0.0049066 0.061651 0.083754 0.0014939 -0.033447 -0.10434 0.0078115 -0.003518 0.00012442 0.00018144 0.00093257 9.4605e-05 0.044467 0 0 -0.00295 0 0.040491 0.13545 0.21642 0 0
1.0039 -0.004994 -0.0037379 0.0028134 0.0010579 0 0.0037413 -0.00046797 -0.0010142 -0.0005705 0.0036557 -0.0039848 1.4963 0.20356 0.0044189 0.012387 -0.24297 -0.0077044 0.06248 0.066162 0.00041092 -0.035363 -0.11018 0.0011072 -0.0068316 -0.00062841 -2.6381e-05 0.00054735 0.00032772 0.02393 0 0 -0.0021337 0 0.031625 0.13486 0.21958 0 0
1.0078 -0.0053968 -0.0056352 0.010827 -0.0032493 0 -0.00082114 -0.0001225 -0.0002417 0.0017657 0.00072888 0.0018196 1.519 0.19041 0.0057893 0.010584 -0.23966 -0.0059316 0.063607 0.050601 0.0027129 -0.034 -0.11762 -0.00054282 -0.01181 -0.00092063 0.00030675 2.4569e-05 0.00046539 0.017525 0 0 0.00098395 0 0.022508 0.1326 0.22014 0 0
1.0117 -0.006207 -0.0070388 0.019759 -0.0067408 0 -0.0060951 -0.0015145 -0.00020124 0.0034182 -0.0048037 0.0073603 1.5422 0.17793 0.0057317 0.0016525 -0.24127 -0.0023133 0.064692 0.042627 0.0055869 -0.029721 -0.12673 0.0012113 -0.019341 -0.0006535 0.00067124 -0.00037187 0.00038269 0.020586 0 0 0.0055017 0 0.017194 0.1286 0.21439 0 0
1.0156 -0.006937 -0.0074994 0.024117 -0.0068906 0 -0.008463 -0.0030027 -0.00012562 0.003518 -0.0080523 0.010168 1.5669 0.1679 0.0039537 -0.010363 -0.24748 -0.00088971 0.065385 0.040795 0.0055447 -0.025384 -0.13663 0.0023227 -0.028608 -0.00024456 0.00051791 -0.00050812 5.0874e-05 0.022391 0 0 0.0082948 0 0.015055 0.12406 0.20517 0 0
1.0195 -0.0069572 -0.0068908 0.020431 -0.0040477 0 -0.007093 -0.0032791 -2.3959e-05 0.0016787 -0.00628 0.0092866 1.5885 0.16048 0.0016081 -0.023136 -0.25742 -0.0024674 0.065446 0.043941 0.0024356 -0.022034 -0.147 0.0012838 -0.039257 -0.00010259 -8.6988e-05 -0.00044513 -0.00034032 0.021279 0 0 0.0067369 0 0.014767 0.11925 0.19475 0 0
1.0234 -0.0060306 -0.0055728 0.010024 -0.00090625 0 -0.0043888 -0.0027566 -0.00080578 -0.001652 -0.0017528 0.0055389 1.6026 0.15558 0.00028055 -0.034371 -0.26984 -0.0038277 0.064674 0.050669 -0.00037764 -0.020402 -0.15752 0.00076142 -0.050828 -0.00020374 -0.00051873 -0.00028238 -0.00047436 0.029211 0 0 0.001119 0 0.014809 0.11429 0.18553 0 0
1.0273 -0.0043626 -0.0041684 -0.0018519 -2.321e-05 0 -0.0033783 -0.0028445 -0.0029112 -0.0053274 0.00069049 0.00059084 1.6111 0.1527 0.00059688 -0.040414 -0.28226 -0.0015555 0.062723 0.058916 9.3506e-05 -0.020981 -0.16763 0.0041145 -0.06246 -0.00022975 -0.00029467 -4.1261e-05 -0.000181 0.057568 0 0 -0.0055736 0 0.012452 0.10897 0.18172 0 0
1.0313 -0.0023196 -0.0030963 -0.0098252 -0.001709 0 -0.0047194 -0.0040434 -0.0052562 -0.0081196 -0.0012826 -0.0040258 1.6229 0.15062 0.0017011 -0.039468 -0.29118 0.0037927 0.059894 0.066388 0.0029485 -0.022115 -0.17647 0.010823 -0.072405 -4.5265e-05 0.00037977 0.00025658 0.00037988 0.099362 0 0 -0.010179 0 0.0063862 0.10271 0.18566 0 0
1.0352 -0.00025087 -0.0023149 -0.012298 -0.0040946 0 -0.0063255 -0.0051914 -0.0060959 -0.0094074 -0.0052839 -0.0072715 1.647 0.14913 0.0020983 -0.033708 -0.29616 0.0078659 0.05696 0.073091 0.0043185 -0.022106 -0.18364 0.016191 -0.079778 0.00010042 0.00083412 0.00048099 0.00083314 0.13017 0 0 -0.011636 0 -0.0010956 0.095645 0.19471 0 0
1.0391 0.0014571 -0.0015248 -0.012282 -0.0050281 0 -0.0057974 -0.0048128 -0.0050225 -0.0094141 -0.0070985 -0.0086638 1.6847 0.14855 0.0010764 -0.024636 -0.29727 0.0069346 0.054462 0.079415 0.0017361 -0.020107 -0.18883 0.01594 -0.083954 -9.7395e-05 0.0006638 0.00048406 0.00090145 0.13009 0 0 -0.011034 0 -0.0078837 0.088108 0.20675 0 0
1.043 0.0023563 -0.00057867 -0.014274 -0.0038647 0 -0.002941 -0.0029643 -0.0036805 -0.0088152 -0.0052738 -0.0084942 1.7279 0.14933 -0.00067633 -0.014083 -0.29501 0.0017574 0.052955 0.085947 -0.0029953 -0.015491 -0.19177 0.010776 -0.084461 -0.00055245 0.00014461 0.00031603 0.00060776 0.10404 0 0 -0.0098924 0 -0.01152 0.080595 0.21916 0 0
1.0469 0.0021602 0.0003544 -0.019553 -0.0016537 0 0.00022125 -0.0013273 -0.0040851 -0.0080751 -0.0023378 -0.0079114 1.7648 0.15262 -0.0018823 -0.0054702 -0.29079 -0.0032665 0.053446 0.093598 -0.0057065 -0.008173 -0.19179 0.0058669 -0.080369 -0.00080504 -0.00011361 0.00024383 0.00018953 0.077331 0 0 -0.0087271 0 -0.0066339 0.074799 0.22624 0 0
1.0508 0.0010315 0.001003 -0.024084 4.315e-05 0 0.0016778 -0.001354 -0.0062811 -0.007099 -0.0016001 -0.008258 1.7888 0.15678 -0.0020827 5.3518e-05 -0.28708 -0.0046396 0.05506 0.10122 -0.0043955 -0.0011114 -0.19048 0.0056998 -0.074385 -0.00053294 0.00014777 0.00045043 -0.00014245 0.070045 0 0 -0.0071669 0 0.0045472 0.071272 0.22706 0 0
1.0547 -0.00043452 0.0012836 -0.021451 0.00035484 0 0.0013114 -0.0026056 -0.0080548 -0.0054788 -0.0034127 -0.009839 1.8033 0.15997 -0.0021192 0.0027739 -0.28447 -0.0030125 0.056967 0.10734 -0.0012887 0.0039907 -0.18886 0.0097463 -0.068143 3.2923e-05 0.00059186 0.0007402 -0.00033657 0.077312 0 0 -0.0049539 0 0.019094 0.069797 0.2226 0 0
1.0586 -0.0015961 0.0013304 -0.0088276 -0.00057819 0 0.0005677 -0.0032283 -0.0071753 -0.0030461 -0.0050377 -0.011289 1.8177 0.16033 -0.0030809 0.0031295 -0.28324 -0.0017522 0.058362 0.11053 -0.00019934 0.0057925 -0.18785 0.013386 -0.063121 0.00030852 0.0007267 0.00067134 -0.00043707 0.075954 0 0 -0.0023833 0 0.033953 0.069927 0.21418 0 0
1.0625 -0.0021555 0.0012993 0.0092882 -0.0019385 0 0.00069363 -0.0020034 -0.0037142 -0.00016127 -0.0039075 -0.010461 1.84 0.15461 -0.0047948 0.0019168 -0.28342 -0.0027311 0.057966 0.10836 -0.002306 0.0025407 -0.18888 0.01278 -0.061503 -1.1975e-05 0.00048694 6.3607e-05 -0.00047935 0.048917 0 0 0.00018866 0 0.044046 0.070665 0.20417 0 0
1.0664 -0.0021711 0.0012551 0.023531 -0.0025949 0 0.001737 0.00042992 0.00016372 0.002554 -0.00031985 -0.0062427 1.8717 0.13988 -0.005596 0.0003197 -0.28433 -0.0042347 0.054593 0.099155 -0.0051443 -0.0057795 -0.19335 0.008328 -0.065386 -0.00060104 0.00028219 -0.00068478 -0.00050145 0.00029568 0 0 0.0028346 0 0.04334 0.069724 0.19663 0 0
1.0703 -0.0017439 0.0012821 0.026842 -0.0014089 0 0.0031849 0.0025481 0.0026503 0.0047671 0.0033236 0.00040678 1.9077 0.1192 -0.0038867 -0.0015446 -0.28543 -0.0032989 0.049207 0.085692 -0.0057642 -0.016212 -0.20027 0.0033436 -0.073409 -0.00083817 0.00048109 -0.00091711 -0.00061396 -0.053442 0 0 0.005745 0 0.034088 0.066458 0.19221 0 0
1.0742 -0.00079843 0.0015995 0.020176 0.0021708 0 0.0049511 0.0038365 0.0041184 0.0066965 0.0053969 0.0072691 1.9414 0.095008 -1.4426e-05 -0.0040364 -0.28674 0.00034571 0.042556 0.069844 -0.004198 -0.027108 -0.20881 1.5957e-05 -0.084664 -0.00047803 0.00094971 -0.00040785 -0.00094688 -0.1025 0 0 0.0085788 0 0.018487 0.060875 0.19048 0 0
1.0781 0.00077938 0.0024179 0.011326 0.0073499 0 0.0071688 0.0052559 0.0062373 0.0087885 0.006463 0.012681 1.9696 0.070238 0.0035857 -0.0076049 -0.28837 0.0034129 0.035547 0.053761 -0.0031762 -0.036807 -0.21791 -0.0025782 -0.097973 0.00010103 0.0011766 0.00034215 -0.0014534 -0.14953 0 0 0.010541 0 -0.00049838 0.053299 0.19055 0 0
1.082 0.0028474 0.0036352 0.00763 0.011922 0 0.0091193 0.007724 0.0095334 0.011095 0.0078215 0.016498 1.9931 0.051656 0.0044176 -0.01324 -0.29086 0.002472 0.030075 0.041806 -0.004548 -0.042524 -0.22498 -0.0065242 -0.11089 0.0003416 0.00082759 0.00060012 -0.0018046 -0.197 0 0 0.011288 0 -0.0163 0.045044 0.18987 0 0
1.0859 0.0049616 0.0047754 0.0092106 0.013512 0 0.0090992 0.01053 0.012403 0.012972 0.0094186 0.019331 2.0145 0.042726 0.0022571 -0.01994 -0.29406 -0.0020769 0.02697 0.035734 -0.0067534 -0.04442 -0.22818 -0.011993 -0.121 0.00013098 9.8504e-05 0.00019117 -0.001597 -0.23465 0 0 0.011491 0 -0.024613 0.038252 0.18642 0 0
1.0898 0.0066701 0.0053558 0.0091837 0.01143 0 0.0060172 0.011738 0.012841 0.013447 0.0099222 0.021121 2.0351 0.04275 -0.00058899 -0.026283 -0.29738 -0.0059581 0.025899 0.034942 -0.0064129 -0.0435 -0.2274 -0.016855 -0.12772 -0.0001022 -0.00050528 -0.00030152 -0.00075662 -0.245 0 0 0.012066 0 -0.026117 0.033471 0.18048 0 0
1.0938 0.0078075 0.0053475 0.00084172 0.0074167 0 0.0011408 0.010232 0.010854 0.011998 0.0087659 0.020771 2.0554 0.050556 -0.0014994 -0.030988 -0.30022 -0.0051852 0.026458 0.038736 -0.0022509 -0.040527 -0.22283 -0.019236 -0.13076 9.0831e-05 -0.00067657 -0.00019205 0.00026914 -0.22175 0 0 0.012792 0 -0.022174 0.030853 0.17269 0 0
1.0977 0.0084499 0.0051944 -0.014933 0.0043303 0 -0.0023097 0.007033 0.008647 0.0090578 0.0073183 0.017313 2.0758 0.06386 -8.389e-05 -0.032249 -0.30162 -0.00013333 0.027949 0.045935 0.0031675 -0.036448 -0.21502 -0.019645 -0.12997 0.00065503 -0.00053714 0.0005057 0.00080779 -0.17898 0 0 0.012081 0 -0.015539 0.030246 0.16444 0 0
1.1016 0.0086212 0.0053092 -0.029194 0.0037731 0 -0.001865 0.0042848 0.0082309 0.005794 0.0074098 0.011314 2.0988 0.076304 0.0015336 -0.027757 -0.3 0.0047529 0.028989 0.053947 0.0058863 -0.032327 -0.20643 -0.020014 -0.12602 0.0011026 -0.00039876 0.0010456 0.00052983 -0.13895 0 0 0.0086413 0 -0.012937 0.030377 0.15905 0 0
1.1055 0.0081637 0.0055815 -0.032133 0.004868 0 0.0017765 0.0030677 0.0091725 0.003341 0.0088952 0.0049282 2.1274 0.083932 0.0010455 -0.019643 -0.29613 0.0053138 0.029195 0.061115 0.0044579 -0.028263 -0.19963 -0.020966 -0.12091 0.0010741 -0.00039789 0.0007601 -0.00025385 -0.11189 0 0 0.0034288 0 -0.016471 0.030062 0.15722 0 0
1.1094 0.0069666 0.0054793 -0.021478 0.0053657 0 0.0052568 0.0025335 0.009091 0.0021263 0.0093752 0.00047146 2.1626 0.085832 -0.001436 -0.0093561 -0.29067 0.0016227 0.028718 0.067288 0.0010622 -0.024052 -0.19564 -0.020865 -0.11529 0.00072559 -0.00042184 -0.000176 -0.0008814 -0.090611 0 0 -0.00045444 0 -0.025931 0.029165 0.15875 0 0
1.1133 0.005257 0.0046732 -0.0044359 0.0039603 0 0.0056803 0.0012773 0.0063607 0.0018083 0.00673 -0.0011745 2.2017 0.081871 -0.0031938 0.0014667 -0.28448 -0.0023686 0.027839 0.072587 -0.0010766 -0.019507 -0.19515 -0.017933 -0.10969 0.00050341 -0.00033497 -0.00089705 -0.00094759 -0.06451 0 0 -0.00035724 0 -0.040299 0.027754 0.16305 0 0
1.1172 0.003523 0.0034856 0.0085433 0.0014944 0 0.0032397 -0.0007964 0.0019584 0.0017627 0.001653 -0.00096047 2.2389 0.073243 -0.0014372 0.0098067 -0.27929 -0.0028912 0.027299 0.077886 -0.00084425 -0.014512 -0.19891 -0.012791 -0.10461 0.00059391 -0.00016751 -0.000768 -0.00063032 -0.034729 0 0 0.0032126 0 -0.056272 0.026524 0.16843 0 0
1.1211 0.0020753 0.0026122 0.012465 -7.1771e-05 0 0.00071522 -0.0023657 -0.0015803 0.0016013 -0.0028223 -0.00076757 2.2689 0.064882 0.0038763 0.014016 -0.27656 8.4798e-05 0.027609 0.084432 0.00037258 -0.010167 -0.20483 -0.0080987 -0.10008 0.00070257 -5.0274e-05 -6.5415e-05 -0.00042514 -0.011618 0 0 0.0066425 0 -0.068362 0.026194 0.17185 0 0
1.125 0.00075209 0.0023691 0.011223 0.00025261 0 0.00049242 -0.0023815 -0.0028129 0.001296 -0.0043891 -0.0021156 2.2906 0.05889 0.009658 0.015108 -0.27601 0.0031739 0.02846 0.09234 0.00087036 -0.0076734 -0.21116 -0.0055388 -0.096074 0.00041343 -4.7513e-05 0.00033021 -0.00058937 0.0011565 0 0 0.0062995 0 -0.075428 0.026228 0.17239 0 0
1.1289 -0.00081567 0.002288 0.01297 0.0015205 0 0.0022487 -0.0013985 -0.0026341 0.00095506 -0.0036991 -0.0053211 2.3077 0.055966 0.012113 0.014145 -0.27716 0.0030879 0.029495 0.10151 0.00039516 -0.0080062 -0.21687 -0.0038158 -0.092649 -0.00030284 -0.00014817 -0.00011626 -0.00088736 0.014032 0 0 0.0018022 0 -0.077479 0.025764 0.1697 0 0
1.1328 -0.0026113 0.0015446 0.02186 0.0018838 0 0.0035589 -0.00087612 -0.002872 0.00062042 -0.0033089 -0.0093081 2.3262 0.0562 0.0097195 0.012675 -0.2792 -0.0003227 0.030212 0.11165 -0.00039392 -0.012218 -0.22104 -0.00031857 -0.089926 -0.001022 -0.00039812 -0.0010416 -0.0008883 0.038986 0 0 -0.0036695 0 -0.075348 0.023506 0.16369 0 0
1.1367 -0.0040047 -0.00019858 0.033533 0.00043809 0 0.002514 -0.0013376 -0.0040686 0.00030376 -0.0046825 -0.012004 2.3505 0.057366 0.004182 0.014212 -0.27987 -0.0042691 0.029702 0.12184 -0.0014158 -0.021896 -0.2227 0.0053418 -0.088482 -0.0013024 -0.00090693 -0.0015947 -0.00047291 0.071372 0 0 -0.0062717 0 -0.072718 0.015607 0.15482 0 0
1.1406 -0.0042555 -0.0024164 0.038232 -0.0020023 0 -0.00047228 -0.0017253 -0.0050509 9.0325e-05 -0.0067226 -0.011352 2.381 0.056431 -0.0011796 0.019166 -0.27832 -0.005847 0.028509 0.13131 -0.0031725 -0.033962 -0.22315 0.010238 -0.088105 -0.0011138 -0.0016244 -0.0013108 8.9072e-06 0.089899 0 0 -0.0047603 0 -0.072872 0.0025475 0.14515 0 0
1.1445 -0.0032931 -0.0041993 0.028799 -0.0038083 0 -0.0033133 -0.00082081 -0.0046035 3.4739e-05 -0.0073334 -0.0067385 2.4149 0.052668 -0.00388 0.027013 -0.27464 -0.004544 0.027223 0.13975 -0.0051849 -0.046608 -0.22294 0.011129 -0.088721 -0.00078911 -0.002167 -0.00049709 0.00010045 0.078239 0 0 -0.001131 0 -0.076188 -0.014799 0.13517 0 0
1.1484 -0.0019265 -0.0050658 0.0068843 -0.0040367 0 -0.0043383 0.0010034 -0.0030749 -9.8963e-05 -0.0059432 9.0202e-05 2.4491 0.045913 -0.0034993 0.036884 -0.26925 -0.0022492 0.026448 0.14686 -0.0053382 -0.057997 -0.22257 0.0083033 -0.090196 -0.00060785 -0.0020354 0.00020594 -0.0002691 0.0451 0 0 0.0015764 0 -0.082411 -0.035026 0.1253 0 0
1.1523 -0.00118 -0.0052706 -0.017611 -0.0030917 0 -0.0036189 0.0019315 -0.0019878 -0.00085872 -0.0040023 0.0057149 2.4832 0.037023 -0.0011574 0.04684 -0.26336 -0.0011846 0.027236 0.15193 -0.0017871 -0.065036 -0.22254 0.005682 -0.092321 -0.00052281 -0.0011218 0.00050225 -0.00068827 0.019065 0 0 0.0018666 0 -0.089842 -0.054954 0.11584 0 0
1.1563 -0.0013898 -0.0053683 -0.033303 -0.0021876 0 -0.0025586 0.00069257 -0.0022422 -0.0026484 -0.0031348 0.0073072 2.5194 0.029766 0.0017154 0.054103 -0.2595 -0.0019291 0.029643 0.15404 0.0043623 -0.065915 -0.22272 0.0067324 -0.09449 -0.00032244 4.0089e-05 0.00060148 -0.00066935 0.022182 0 0 0.0004066 0 -0.094441 -0.069134 0.10713 0 0
1.1602 -0.0019976 -0.0055944 -0.035051 -0.0023852 0 -0.0026189 -0.0019768 -0.0031571 -0.0051411 -0.0034407 0.004749 2.5597 0.026056 0.0041055 0.058529 -0.25841 -0.0032127 0.032326 0.15299 0.0090408 -0.062286 -0.22268 0.010643 -0.096296 2.5055e-05 0.00066785 0.00079899 -0.00014143 0.050562 0 0 -0.0013484 0 -0.09517 -0.076241 0.099612 0 0
1.1641 -0.002268 -0.0057539 -0.026882 -0.0040224 0 -0.004469 -0.0042102 -0.0034597 -0.0072528 -0.0039797 0.00059122 2.6016 0.026574 0.005443 0.060489 -0.26023 -0.0033322 0.03416 0.14848 0.0086761 -0.055386 -0.22213 0.013164 -0.097451 0.00029603 0.00045845 0.0010799 0.0004672 0.082491 0 0 -0.0026621 0 -0.092123 -0.075921 0.093824 0 0
1.168 -0.0021766 -0.0056587 -0.01823 -0.0066644 0 -0.007855 -0.0052174 -0.0029229 -0.0079349 -0.004494 -0.0023129 2.6377 0.031475 0.0055118 0.060754 -0.26473 -0.0017165 0.033894 0.14037 0.003768 -0.046809 -0.22083 0.011361 -0.097675 0.00028933 -0.00010926 0.0012218 0.00063267 0.10345 0 0 -0.0037022 0 -0.086026 -0.068535 0.090353 0 0
1.1719 -0.0025263 -0.0055264 -0.016546 -0.0092827 0 -0.01171 -0.0061317 -0.0026308 -0.0071647 -0.0058397 -0.0033075 2.6597 0.03933 0.0045951 0.061558 -0.27042 0.00067663 0.028867 0.12879 -0.0014222 -0.039887 -0.21852 0.0070575 -0.096004 9.0689e-05 -0.00027948 0.0011816 0.0002222 0.11913 0 0 -0.0047384 0 -0.080197 -0.056034 0.090844 0 0
1.1758 -0.0041685 -0.0058473 -0.021837 -0.010611 0 -0.014369 -0.0084099 -0.0036186 -0.0061253 -0.0084364 -0.0040998 2.6657 0.045676 0.0035261 0.064283 -0.27444 0.002283 0.020667 0.11726 -0.0030194 -0.03612 -0.21585 0.0051508 -0.092398 -2.1753e-05 0.00016084 0.001199 -0.00039828 0.14304 0 0 -0.0056395 0 -0.078129 -0.044224 0.093913 0 0
1.1797 -0.0071416 -0.0068849 -0.027102 -0.0098327 0 -0.014294 -0.011711 -0.0056155 -0.0062448 -0.010915 -0.00648 2.6637 0.048706 0.0032079 0.068592 -0.27566 0.0022487 0.011022 0.10793 -0.0011535 -0.035329 -0.21314 0.0086509 -0.08675 7.8535e-05 0.00063459 0.00146 -0.00071125 0.17588 0 0 -0.0062109 0 -0.080549 -0.035068 0.098454 0 0
1.1836 -0.010595 -0.0083979 -0.024158 -0.0073698 0 -0.011294 -0.013933 -0.0074073 -0.0079162 -0.011179 -0.010086 2.6684 0.047249 0.0038193 0.073768 -0.27341 0.0010194 0.0017173 0.10256 0.00083532 -0.037019 -0.21062 0.015835 -0.079048 0.00019941 0.00040488 0.0017771 -0.00050016 0.20269 0 0 -0.0066901 0 -0.087524 -0.029768 0.10336 0 0
1.1875 -0.013508 -0.0098873 -0.010445 -0.0049918 0 -0.0071982 -0.013557 -0.0082912 -0.01015 -0.0090207 -0.012681 2.6909 0.040236 0.0044984 0.078047 -0.26705 -0.00021466 -0.0042648 0.10369 0.00056327 -0.040036 -0.2085 0.02237 -0.069283 5.373e-05 -0.00057451 0.0017575 3.8087e-06 0.21157 0 0 -0.0076122 0 -0.098333 -0.029172 0.10691 0 0
1.1914 -0.015403 -0.011057 0.0083667 -0.0047504 0 -0.004888 -0.011563 -0.008808 -0.011552 -0.0070378 -0.012677 2.7294 0.029498 0.003985 0.078021 -0.25816 -0.00063697 -0.0035389 0.11191 -0.00069413 -0.041812 -0.20667 0.025719 -0.058678 -0.00038847 -0.0015186 0.0012993 0.00037476 0.21074 0 0 -0.009225 0 -0.10917 -0.031414 0.10709 0 0
1.1953 -0.016365 -0.011966 0.022 -0.0073531 0 -0.0061003 -0.010531 -0.0099338 -0.011694 -0.0082055 -0.011122 2.769 0.018505 0.0017555 0.073442 -0.24947 -0.00043189 0.0023587 0.12328 0.00015544 -0.041536 -0.20487 0.02693 -0.048979 -0.0008371 -0.0015593 0.0007932 0.00037694 0.22202 0 0 -0.011281 0 -0.11741 -0.033877 0.10456 0 0
1.1992 -0.016531 -0.012775 0.02286 -0.011424 0 -0.009931 -0.011793 -0.011847 -0.011497 -0.01248 -0.010908 2.7924 0.008928 -0.0013907 0.064652 -0.24243 -0.00036214 0.011988 0.1353 0.0038768 -0.039204 -0.20303 0.028338 -0.041308 -0.00097872 -0.00059979 0.00071621 0.00013588 0.25712 0 0 -0.013488 0 -0.12215 -0.035748 0.1 0 0
1.2031 -0.015793 -0.013459 0.011552 -0.014504 0 -0.013593 -0.013912 -0.013809 -0.012254 -0.016398 -0.013914 2.7941 0.0022257 -0.0038866 0.052482 -0.23829 -0.00078877 0.023431 0.14534 0.0074326 -0.03513 -0.20114 0.030451 -0.036718 -0.00078305 0.00061818 0.0010612 -1.8632e-05 0.30363 0 0 -0.015936 0 -0.12294 -0.036555 0.094333 0 0
1.207 -0.01411 -0.013865 -0.0036463 -0.015042 0 -0.014819 -0.014353 -0.015178 -0.014288 -0.016543 -0.019046 2.7857 0.00041402 -0.0046302 0.039549 -0.23899 -0.0012166 0.032245 0.14836 0.0070697 -0.030602 -0.1994 0.031774 -0.037295 -0.00048142 0.0012664 0.0013001 0.00014012 0.33725 0 0 -0.018787 0 -0.11978 -0.036971 0.089573 0 0
1.2109 -0.011999 -0.013999 -0.013205 -0.013614 0 -0.01364 -0.012509 -0.016142 -0.016597 -0.013251 -0.023131 2.7864 0.0019516 -0.003805 0.02968 -0.24266 -0.0008849 0.035526 0.14449 0.0025175 -0.027477 -0.1981 0.031378 -0.041592 -0.00028673 0.0011747 0.00098444 0.00055346 0.34611 0 0 -0.021543 0 -0.11525 -0.03891 0.086976 0 0
1.2148 -0.010435 -0.014101 -0.013842 -0.012302 0 -0.011954 -0.010579 -0.017216 -0.017794 -0.010378 -0.023662 2.806 0.0055937 -0.0025936 0.023954 -0.24742 0.00027497 0.033578 0.13599 -0.002532 -0.026133 -0.19725 0.030553 -0.047917 -0.00021251 0.00081499 0.00030838 0.00095058 0.34013 0 0 -0.022933 0 -0.11011 -0.042833 0.086255 0 0
1.2188 -0.010041 -0.014333 -0.011053 -0.012869 0 -0.011571 -0.011186 -0.018276 -0.017346 -0.011177 -0.020703 2.8362 0.01057 -0.0020857 0.022764 -0.25174 0.0014928 0.027188 0.12498 -0.0042698 -0.026609 -0.19678 0.031304 -0.05487 -0.00017706 0.00065601 -4.4354e-05 0.0010821 0.33604 0 0 -0.021909 0 -0.10447 -0.048652 0.086915 0 0
1.2227 -0.010359 -0.014434 -0.014132 -0.01533 0 -0.012777 -0.014369 -0.018499 -0.015894 -0.014775 -0.016465 2.8567 0.01615 -0.0023647 0.02604 -0.25361 0.0020921 0.018043 0.11463 -0.0026046 -0.028626 -0.19655 0.033628 -0.060575 -0.0001933 0.00068114 0.00035692 0.00090564 0.33741 0 0 -0.018879 0 -0.097898 -0.055696 0.087991 0 0
1.2266 -0.01012 -0.013821 -0.027226 -0.017966 0 -0.014489 -0.017355 -0.017355 -0.014487 -0.017125 -0.013496 2.8539 0.021878 -0.0025465 0.031336 -0.25034 0.0023965 0.010754 0.11042 -0.00070693 -0.030783 -0.19622 0.035278 -0.062298 -0.00035253 0.00057753 0.0011858 0.00058248 0.33298 0 0 -0.015761 0 -0.088654 -0.06091 0.087311 0 0
1.2305 -0.008462 -0.012159 -0.043854 -0.018538 0 -0.015331 -0.017415 -0.015287 -0.013652 -0.015341 -0.013312 2.8338 0.027615 -0.001701 0.035406 -0.24329 0.0033409 0.0074368 0.11219 -0.00096697 -0.03205 -0.19587 0.034561 -0.060785 -0.00062348 0.00026958 0.0016727 0.00031431 0.3133 0 0 -0.014555 0 -0.07717 -0.062739 0.084485 0 0
1.2344 -0.0060079 -0.0098676 -0.05047 -0.015741 0 -0.014386 -0.014636 -0.013107 -0.013193 -0.010617 -0.015998 2.8175 0.033131 0.0001653 0.037094 -0.23357 0.0050162 0.008288 0.11896 -0.0021812 -0.032288 -0.19586 0.032668 -0.056842 -0.00078088 8.5391e-05 0.0013917 0.0001715 0.28365 0 0 -0.015608 0 -0.064379 -0.061012 0.079722 0 0
1.2383 -0.0046717 -0.0080231 -0.037415 -0.010153 0 -0.011443 -0.011617 -0.010908 -0.0127 -0.0066457 -0.020058 2.8221 0.038093 0.0019304 0.03565 -0.22258 0.0059049 0.012899 0.12918 -0.0012552 -0.031578 -0.19666 0.03223 -0.051544 -0.00063807 0.00034159 0.0006409 5.741e-05 0.25687 0 0 -0.017147 0 -0.051594 -0.056094 0.073499 0 0
1.2422 -0.0061964 -0.0076832 -0.0086466 -0.0043425 0 -0.0073377 -0.010615 -0.0081033 -0.012003 -0.0056222 -0.022263 2.8449 0.041308 0.0021713 0.03073 -0.21336 0.00414 0.019285 0.13916 0.0026364 -0.030654 -0.19956 0.033454 -0.047148 -0.00033512 0.00087565 2.319e-05 -0.00017093 0.23603 0 0 -0.016503 0 -0.042398 -0.049934 0.067167 0 0
1.2461 -0.010667 -0.0092067 0.018815 -0.0018517 0 -0.0043123 -0.011414 -0.0047967 -0.011131 -0.0064299 -0.018613 2.8652 0.041615 0.00031121 0.025019 -0.209 -0.00016801 0.023242 0.14435 0.0064179 -0.030882 -0.20505 0.032681 -0.045728 -0.00028032 0.0011375 -0.00024473 -0.00053747 0.21043 0 0 -0.012011 0 -0.039959 -0.046729 0.062715 0 0
1.25 -0.016319 -0.012105 0.027015 -0.0050764 0 -0.005255 -0.01214 -0.0026521 -0.010059 -0.0067973 -0.0071783 2.863 0.039025 -0.0028819 0.020466 -0.20988 -0.004159 0.023524 0.14418 0.0060956 -0.0325 -0.21235 0.025949 -0.047101 -0.00071588 0.00077647 -0.00047687 -0.00088754 0.17225 0 0 -0.0042379 0 -0.043954 -0.047686 0.060648 0 0
1.2539 -0.020795 -0.015438 0.011753 -0.013068 0 -0.011387 -0.011746 -0.0036763 -0.008825 -0.0064666 0.0088132 2.8384 0.033732 -0.0058989 0.018225 -0.21595 -0.0044385 0.01991 0.13886 0.001082 -0.035384 -0.22057 0.014227 -0.05077 -0.0013683 4.5444e-05 -0.0009825 -0.00099664 0.13451 0 0 0.0040629 0 -0.053639 -0.05289 0.061189 0 0
1.2578 -0.022734 -0.018325 -0.012844 -0.02122 0 -0.020152 -0.01113 -0.0078553 -0.007911 -0.0074329 0.021115 2.8125 0.026219 -0.0076642 0.019333 -0.22673 -0.0005054 0.012819 0.12934 -0.0050148 -0.039119 -0.22842 0.0043268 -0.055797 -0.0016319 -0.00046007 -0.0015429 -0.00076601 0.12667 0 0 0.0091005 0 -0.067524 -0.061671 0.064366 0 0
1.2617 -0.022365 -0.020207 -0.025102 -0.024062 0 -0.026082 -0.011723 -0.012449 -0.0082863 -0.011077 0.021411 2.8092 0.018562 -0.0081917 0.024854 -0.23982 0.0041807 0.0054078 0.11945 -0.0080289 -0.041817 -0.23215 0.0036043 -0.059354 -0.001164 -0.00043618 -0.0015758 -0.00033711 0.16856 0 0 0.0078162 0 -0.080733 -0.069542 0.070058 0 0
1.2656 -0.020822 -0.02084 -0.014008 -0.019689 0 -0.025031 -0.013492 -0.014306 -0.010738 -0.015898 0.0079735 2.8347 0.013111 -0.008106 0.032473 -0.25109 0.0050936 0.00122 0.113 -0.0072174 -0.042229 -0.23092 0.013365 -0.060027 -0.0002681 -0.00014977 -0.00082417 -8.2646e-06 0.24912 0 0 -0.00031657 0 -0.089373 -0.072222 0.076852 0 0
1.2695 -0.019028 -0.020255 0.010568 -0.01205 0 -0.018314 -0.014929 -0.013091 -0.01506 -0.01883 -0.01189 2.8719 0.010811 -0.007565 0.041337 -0.25884 0.001016 0.0013606 0.11121 -0.0052351 -0.039994 -0.22469 0.027717 -0.057639 0.0003809 -5.9236e-05 0.00025376 4.1667e-06 0.33331 0 0 -0.012426 0 -0.092508 -0.068434 0.084473 0 0
1.2734 -0.017228 -0.018763 0.025239 -0.0082898 0 -0.012266 -0.015024 -0.011845 -0.020031 -0.018709 -0.02675 2.8951 0.012263 -0.0058282 0.050678 -0.26178 -0.0044877 0.0063252 0.11473 -0.0044244 -0.03505 -0.2139 0.03917 -0.052397 0.00041105 -0.00024971 0.0008972 -0.0002306 0.39104 0 0 -0.023353 0 -0.089962 -0.057836 0.092682 0 0
1.2773 -0.015358 -0.016928 0.012728 -0.012655 0 -0.012734 -0.014729 -0.013927 -0.024344 -0.017735 -0.029895 2.8903 0.018069 -0.0021232 0.059698 -0.25833 -0.0062594 0.015952 0.12387 -0.0039257 -0.027701 -0.19985 0.045265 -0.045224 0.00011313 -0.00035993 0.00082369 -0.00038221 0.4196 0 0 -0.028724 0 -0.08266 -0.041451 0.10132 0 0
1.2813 -0.013601 -0.015376 -0.022722 -0.022254 0 -0.019367 -0.015993 -0.019434 -0.027557 -0.019023 -0.024532 2.8635 0.026266 0.0029758 0.067932 -0.25042 -0.0024337 0.02631 0.13558 -0.0010042 -0.020137 -0.18686 0.04958 -0.039013 9.6354e-05 -7.0902e-05 0.00049368 -0.00013091 0.43903 0 0 -0.028088 0 -0.075732 -0.026308 0.10969 0 0
1.2852 -0.012412 -0.014536 -0.057614 -0.029048 0 -0.025559 -0.01939 -0.024978 -0.03005 -0.022996 -0.020579 2.831 0.034622 0.0072491 0.07524 -0.24129 0.0038224 0.03447 0.14714 0.0050413 -0.013857 -0.17734 0.056556 -0.035228 0.00061211 0.00045666 0.00054866 0.00052242 0.46881 0 0 -0.025416 0 -0.072276 -0.017086 0.1169 0 0
1.2891 -0.012019 -0.014475 -0.06761 -0.026868 0 -0.024647 -0.023148 -0.027119 -0.032045 -0.026767 -0.025762 2.804 0.041963 0.0083334 0.081217 -0.23281 0.0074726 0.039055 0.15726 0.011147 -0.0095675 -0.17241 0.066016 -0.03452 0.0012758 0.0007455 0.0010589 0.0011959 0.51029 0 0 -0.025953 0 -0.073569 -0.015992 0.12216 0 0
1.293 -0.012111 -0.014935 -0.046705 -0.017179 0 -0.016546 -0.024801 -0.025683 -0.0329 -0.027218 -0.038876 2.7822 0.047256 0.0058713 0.085352 -0.22685 0.0064609 0.039108 0.16494 0.013268 -0.0077552 -0.17275 0.073121 -0.037237 0.0014784 0.00057772 0.0014382 0.0014211 0.54873 0 0 -0.03165 0 -0.080283 -0.024391 0.12468 0 0
1.2969 -0.012158 -0.015477 -0.011327 -0.008021 0 -0.0081404 -0.023664 -0.02339 -0.031582 -0.024213 -0.050961 2.7601 0.04918 0.002191 0.085239 -0.22656 0.0033666 0.034162 0.169 0.010789 -0.0087969 -0.1786 0.073371 -0.043535 0.0010364 0.0002755 0.0011213 0.0010691 0.56662 0 0 -0.039105 0 -0.091701 -0.041881 0.12253 0 0
1.3008 -0.012105 -0.015669 0.013447 -0.0068454 0 -0.006832 -0.021365 -0.022411 -0.027858 -0.020352 -0.052894 2.7362 0.049493 0.0005589 0.080666 -0.23028 0.0023647 0.028151 0.1711 0.0076202 -0.010815 -0.18577 0.066965 -0.05099 0.00039425 0.0003159 0.00023456 0.00051285 0.55259 0 0 -0.042069 0 -0.10256 -0.059044 0.11761 0 0
1.3047 -0.012635 -0.015293 0.01349 -0.013878 0 -0.013517 -0.01991 -0.021951 -0.022821 -0.017828 -0.042467 2.7139 0.0493 0.0023913 0.071627 -0.23683 0.0048315 0.022795 0.17172 0.008463 -0.013132 -0.19254 0.058096 -0.058812 0.00018967 0.00071756 -0.00049618 0.00031883 0.50211 0 0 -0.036535 0 -0.11049 -0.07115 0.11149 0 0
1.3086 -0.014592 -0.014538 -0.0048989 -0.022203 0 -0.021865 -0.019527 -0.019623 -0.018029 -0.016229 -0.025198 2.693 0.049584 0.0060023 0.058379 -0.24508 0.0081513 0.019315 0.17112 0.014013 -0.015329 -0.19771 0.050525 -0.066514 0.00065033 0.00094814 -0.00049121 0.00070524 0.41795 0 0 -0.024001 0 -0.11377 -0.074582 0.10574 0 0
1.3125 -0.018024 -0.014021 -0.022147 -0.024311 0 -0.02441 -0.018672 -0.014823 -0.014152 -0.01375 -0.0092152 2.6644 0.051718 0.00814 0.041469 -0.2536 0.0087419 0.018892 0.1691 0.020081 -0.017209 -0.20016 0.044502 -0.073874 0.0014092 0.00051611 0.00011094 0.0012823 0.31462 0 0 -0.010173 0 -0.11042 -0.064901 0.10297 0 0
1.3164 -0.021737 -0.014451 -0.02202 -0.01874 0 -0.019291 -0.015999 -0.0099204 -0.010622 -0.010022 0.00061996 2.6161 0.056815 0.0069076 0.023729 -0.261 0.0059045 0.02073 0.16467 0.021578 -0.019476 -0.20067 0.037907 -0.081524 0.0018534 -0.00040592 0.00065577 0.0013833 0.21858 0 0 -0.00052834 0 -0.10098 -0.043018 0.1063 0 0
1.3203 -0.023875 -0.016019 -0.0040673 -0.010702 0 -0.011268 -0.011953 -0.0077479 -0.0066966 -0.0068707 0.0046344 2.5461 0.064049 0.003319 0.0076934 -0.26764 0.0024711 0.02268 0.15773 0.017348 -0.022669 -0.20108 0.029552 -0.089865 0.0016176 -0.0010616 0.00067537 0.00072574 0.15568 0 0 0.0032458 0 -0.088705 -0.016723 0.11476 0 0
1.3242 -0.02309 -0.018001 0.016941 -0.0066768 0 -0.0067083 -0.00824 -0.0083321 -0.002714 -0.0060683 0.0059462 2.4673 0.072894 0.00011195 -0.0054457 -0.27396 0.0017918 0.023721 0.14827 0.011099 -0.02689 -0.20213 0.020635 -0.098834 0.00079948 -0.00085221 0.00030303 -0.00023772 0.1327 0 0 0.0031833 0 -0.074926 0.0097339 0.12749 0 0
1.3281 -0.019414 -0.019023 0.022878 -0.0085926 0 -0.0079863 -0.0060191 -0.0088541 -6.35e-05 -0.0069784 0.0069653 2.3982 0.082698 -0.0008516 -0.014781 -0.28049 0.0043985 0.023002 0.13646 0.00783 -0.032051 -0.20434 0.013185 -0.10816 -0.00017175 5.9617e-05 4.7657e-06 -0.00068065 0.13205 0 0 0.0021861 0 -0.06082 0.032202 0.14326 0 0
1.332 -0.014186 -0.017935 0.0059621 -0.012938 0 -0.012438 -0.00498 -0.0070144 0.00013622 -0.007215 0.0078584 2.3462 0.092242 1.4041e-05 -0.019131 -0.28805 0.0077343 0.019802 0.12308 0.0095155 -0.037136 -0.20744 0.0080445 -0.11631 -0.00080288 0.0009423 2.1654e-05 -0.00017789 0.12856 0 0 0.0014576 0 -0.047176 0.044157 0.15925 0 0
1.3359 -0.0091945 -0.014652 -0.025347 -0.014819 0 -0.015796 -0.0042365 -0.0038725 -0.0018357 -0.0056361 0.0073708 2.3014 0.1006 0.0010182 -0.020888 -0.29597 0.0089137 0.015939 0.11062 0.014074 -0.040248 -0.20922 0.0049911 -0.12129 -0.00076447 0.0012553 0.00018438 0.00086582 0.11398 0 0 0.00029147 0 -0.033339 0.047581 0.17247 0 0
1.3398 -0.0057001 -0.010242 -0.051985 -0.012388 0 -0.015838 -0.0037218 -0.0027306 -0.0046398 -0.0039474 0.004365 2.2478 0.10781 0.0012509 -0.021547 -0.30318 0.0074329 0.012719 0.10045 0.017996 -0.040564 -0.20843 0.0043794 -0.1222 -5.0717e-05 0.0011271 0.00024794 0.0015968 0.10383 0 0 -0.0023657 0 -0.018792 0.045941 0.1824 0 0
1.3438 -0.0039485 -0.0062172 -0.05751 -0.0075992 0 -0.012956 -0.0043011 -0.0052652 -0.0072432 -0.0047424 -0.001367 2.1802 0.11409 0.0013798 -0.022034 -0.30866 0.0051768 0.011044 0.093572 0.019498 -0.037651 -0.20428 0.0075011 -0.11841 0.00095657 0.0010501 0.00026127 0.0015457 0.11892 0 0 -0.0065722 0 -0.0033524 0.042079 0.18901 0 0
1.3477 -0.0033335 -0.0036259 -0.039986 -0.003549 0 -0.0084126 -0.0065199 -0.0094233 -0.0096893 -0.0082 -0.0091177 2.1103 0.12002 0.0024244 -0.023219 -0.31093 0.0041432 0.01191 0.09119 0.01922 -0.031222 -0.19604 0.014603 -0.1092 0.0016393 0.0012009 0.00048613 0.0010543 0.16143 0 0 -0.011375 0 0.012936 0.039765 0.1927 0 0
1.3516 -0.0029627 -0.0026664 -0.01395 -0.0017953 0 -0.0031793 -0.0096113 -0.011622 -0.012395 -0.011512 -0.017515 2.0527 0.12735 0.0040553 -0.025166 -0.30819 0.0045307 0.015677 0.094125 0.018519 -0.022753 -0.18461 0.02295 -0.094891 0.001542 0.0012087 0.00097637 0.00083306 0.21126 0 0 -0.015582 0 0.028282 0.044144 0.19546 0 0
1.3555 -0.0022609 -0.0029349 -3.1686e-05 -0.002059 0 0.0015226 -0.012028 -0.010747 -0.014917 -0.011967 -0.024773 2.0085 0.1369 0.0044964 -0.02679 -0.30228 0.0050305 0.020614 0.099857 0.017778 -0.015227 -0.17312 0.027935 -0.078717 0.0007612 0.00064344 0.0013742 0.0011115 0.24575 0 0 -0.018295 0 0.040837 0.054316 0.19896 0 0
1.3594 -0.0013082 -0.0038494 -0.0088392 -0.0035522 0 0.0036967 -0.012881 -0.0092748 -0.015844 -0.01013 -0.02914 1.9619 0.14885 0.0023027 -0.027466 -0.29434 0.0045916 0.025928 0.10707 0.016527 -0.01016 -0.16301 0.026916 -0.06215 -7.446e-05 -0.00036578 0.0012328 0.0013232 0.25941 0 0 -0.018993 0 0.049455 0.069376 0.20342 0 0
1.3633 -0.00075037 -0.004818 -0.031398 -0.0057347 0 0.0017855 -0.012603 -0.010153 -0.014158 -0.0092097 -0.029511 1.8965 0.16309 -0.0018493 -0.026685 -0.28567 0.0035286 0.030894 0.11436 0.01472 -0.0088294 -0.15543 0.021897 -0.046595 -0.00032428 -0.0011448 0.00053126 0.00072495 0.2616 0 0 -0.0176 0 0.053229 0.08806 0.20873 0 0
1.3672 -0.0013128 -0.0052209 -0.044998 -0.0078351 0 -0.003318 -0.012131 -0.013049 -0.010554 -0.011125 -0.025821 1.8126 0.17865 -0.0053594 -0.023866 -0.27853 0.0028999 0.034662 0.11907 0.013244 -0.013116 -0.1517 0.01786 -0.03425 7.9765e-05 -0.0011531 -0.00021947 -0.00068245 0.257 0 0 -0.014679 0 0.050584 0.10816 0.21369 0 0
1.3711 -0.0031997 -0.0045776 -0.031513 -0.0085191 0 -0.0081212 -0.011677 -0.014422 -0.0070659 -0.013883 -0.018895 1.7283 0.19221 -0.0058666 -0.020184 -0.27412 0.0031088 0.037478 0.11924 0.012909 -0.02119 -0.14987 0.017995 -0.025634 0.00057554 -0.00057791 -0.00044602 -0.0019654 0.23439 0 0 -0.011263 0 0.043721 0.12667 0.21624 0 0
1.375 -0.0057981 -0.002965 0.0061384 -0.0068586 0 -0.009157 -0.010523 -0.011456 -0.0051683 -0.013544 -0.010064 1.6607 0.20176 -0.0033147 -0.016825 -0.2716 0.0033818 0.039862 0.11484 0.013198 -0.030641 -0.14783 0.020569 -0.020036 0.00054578 -0.00015952 -7.7982e-05 -0.0021063 0.17936 0 0 -0.0080886 0 0.035136 0.14254 0.21589 0 0
1.3789 -0.0079403 -0.0012347 0.043981 -0.0036791 0 -0.0060084 -0.007973 -0.0054262 -0.0043098 -0.00874 -0.00093567 1.6085 0.20593 6.8554e-05 -0.014549 -0.27002 0.0026107 0.042065 0.10596 0.01248 -0.039854 -0.1442 0.020639 -0.017003 -4.0311e-05 -0.0004144 0.00039112 -0.0010588 0.096586 0 0 -0.0049208 0 0.026519 0.15498 0.21255 0 0
1.3828 -0.0085683 -0.00055924 0.055119 -0.0013203 0 -0.0015406 -0.0042005 -0.00058594 -0.0025179 -0.0025245 0.0067083 1.5539 0.20346 0.0018132 -0.014119 -0.26797 0.00053511 0.04429 0.092952 0.0097012 -0.047065 -0.13757 0.014928 -0.01594 -0.00059554 -0.0010945 0.00041111 0.00011976 0.01393 0 0 -0.00090834 0 0.019742 0.16324 0.20647 0 0
1.3867 -0.0073205 -0.0014857 0.031696 -0.0014841 0 0.00097672 -5.4543e-05 0.00025597 0.0014793 0.00077627 0.011387 1.4824 0.19335 0.0012927 -0.016232 -0.2619 -0.0019776 0.046206 0.077345 0.005764 -0.049725 -0.12617 0.0049797 -0.015779 -0.00054265 -0.0014619 -8.1803e-05 0.00027123 -0.040009 0 0 0.0041502 0 0.018254 0.16502 0.1992 0 0
1.3906 -0.0046471 -0.003319 -0.0081346 -0.0033051 0 0.0008159 0.0037437 -0.0014051 0.0067793 0.0002816 0.012811 1.3994 0.18091 -2.4672e-05 -0.019227 -0.25147 -0.0037253 0.047307 0.062551 0.0029415 -0.049487 -0.11223 -0.004386 -0.015146 6.2237e-05 -0.0010669 -0.00063287 -0.00071916 -0.062093 0 0 0.0090066 0 0.02144 0.16186 0.19301 0 0
1.3945 -0.0014748 -0.0045162 -0.034848 -0.0039563 0 -0.00020543 0.0068775 -0.0015851 0.010942 -0.00055075 0.012392 1.3243 0.16883 -0.00018796 -0.022193 -0.23686 -0.0041466 0.047349 0.050065 0.0027341 -0.04743 -0.096663 -0.0094973 -0.013477 0.00058225 -0.00019205 -0.000743 -0.0018185 -0.075535 0 0 0.011775 0 0.028989 0.15434 0.1885 0 0
1.3984 0.001241 -0.0038787 -0.031617 -0.0014748 0 -0.00030901 0.0089303 0.0017756 0.011995 0.0020027 0.01245 1.2689 0.15967 0.0014057 -0.024277 -0.2186 -0.0035954 0.046224 0.041103 0.0043358 -0.044708 -0.080306 -0.010719 -0.010291 0.00047134 0.0004741 -0.00034238 -0.0018945 -0.10317 0 0 0.01175 0 0.040323 0.14338 0.18596 0 0
1.4023 0.0027971 -0.0015433 -0.0072153 0.0030581 0 0.00021591 0.0090558 0.0066055 0.009806 0.007427 0.014358 1.2221 0.15733 0.0035846 -0.024199 -0.19786 -0.0028369 0.043985 0.037357 0.005388 -0.043116 -0.063894 -0.0113 -0.00479 -0.00016236 0.00052564 0.00018991 -0.00082562 -0.14119 0 0 0.010281 0 0.054499 0.13084 0.18513 0 0
1.4063 0.0028673 0.0010814 0.013017 0.0063236 0 -0.00024938 0.0066499 0.0088779 0.0057471 0.011147 0.017152 1.159 0.16254 0.0045594 -0.021734 -0.1776 -0.0023539 0.041784 0.037863 0.0043772 -0.043787 -0.047179 -0.01379 0.0030243 -0.00069965 0.0001441 0.00042045 0.00046088 -0.16118 0 0 0.0095554 0 0.068504 0.12115 0.1838 0 0
1.4102 0.0016008 0.002353 0.0096391 0.0057702 0 -0.0023335 0.002439 0.0065801 0.0014281 0.0092676 0.018048 1.0658 0.1721 0.0034902 -0.017884 -0.15924 -0.0020343 0.040527 0.040169 0.0022636 -0.045867 -0.029559 -0.017629 0.012301 -0.00067846 -0.00023324 0.00024558 0.0010041 -0.13794 0 0 0.01037 0 0.080166 0.11647 0.18051 0 0
1.4141 -0.00035596 0.0015099 -0.014762 0.00176 0 -0.004732 -0.0014789 0.0013039 -0.0020767 0.0026535 0.014611 0.95591 0.18376 0.0011659 -0.013292 -0.14338 -0.0013806 0.040708 0.042848 0.0016054 -0.048535 -0.010769 -0.019829 0.022472 -0.00024736 -0.00041644 -7.8152e-05 0.00075206 -0.073517 0 0 0.011198 0 0.088036 0.11782 0.17456 0 0
1.418 -0.0021212 -0.00096871 -0.039033 -0.0031262 0 -0.0057481 -0.0031676 -0.0037142 -0.0041646 -0.0040643 0.0067333 0.85927 0.19496 -0.00059887 -0.0086824 -0.13031 -1.1711e-05 0.042704 0.044465 0.0039665 -0.050754 0.0093081 -0.017566 0.032868 6.4359e-05 -0.00055015 -0.00021527 0.00044883 0.0061852 0 0 0.009602 0 0.090803 0.1257 0.16551 0 0
1.4219 -0.0031384 -0.0038451 -0.042138 -0.0065256 0 -0.0053207 -0.0026484 -0.0064987 -0.0046246 -0.0072855 -0.0032712 0.79611 0.20074 -0.0002749 -0.0053012 -0.12022 0.0019021 0.046935 0.042939 0.0082026 -0.050119 0.029587 -0.010186 0.041898 -4.0149e-05 -0.00075563 -3.7507e-05 0.00067655 0.075838 0 0 0.0045638 0 0.085428 0.13943 0.15337 0 0
1.4258 -0.0036319 -0.0058953 -0.020225 -0.0078029 0 -0.0049842 -0.0020592 -0.007213 -0.0040775 -0.007679 -0.012369 0.75995 0.2012 0.0022899 -0.0031302 -0.11117 0.0035991 0.051968 0.039591 0.011409 -0.04669 0.047523 0.00073967 0.048892 -0.00032411 -0.00084034 0.00032184 0.0011769 0.12899 0 0 -0.0025891 0 0.074846 0.15275 0.14097 0 0
1.4297 -0.0044524 -0.0064404 0.011758 -0.0074836 0 -0.0058162 -0.0037956 -0.006912 -0.0042253 -0.008536 -0.018635 0.72543 0.19745 0.0056733 -0.0019051 -0.10244 0.0042102 0.057129 0.035702 0.011631 -0.041062 0.061601 0.012729 0.053688 -0.00032894 -0.00047857 0.00062968 0.0012083 0.17358 0 0 -0.0094134 0 0.060806 0.16259 0.12971 0 0
1.4336 -0.0062943 -0.0055237 0.033405 -0.0060023 0 -0.0069675 -0.0083039 -0.0063567 -0.0068765 -0.011512 -0.021783 0.67136 0.19073 0.0077194 -0.0013286 -0.093497 0.0035038 0.061856 0.03248 0.0096046 -0.033974 0.070687 0.023712 0.056248 9.6761e-05 0.0003386 0.0007514 0.00049543 0.21462 0 0 -0.014243 0 0.04504 0.16658 0.12065 0 0
1.4375 -0.0089378 -0.0038716 0.034593 -0.0036018 0 -0.0066975 -0.013579 -0.0062024 -0.012103 -0.014747 -0.022493 0.59614 0.18306 0.0069634 -0.00092288 -0.08376 0.0022792 0.065453 0.031764 0.0077762 -0.026745 0.073247 0.032598 0.056556 0.0006501 0.0011496 0.00073136 -0.00034474 0.24598 0 0 -0.016844 0 0.030102 0.16177 0.11513 0 0
1.4414 -0.011269 -0.0026539 0.021013 -0.0012453 0 -0.0047362 -0.016745 -0.0074924 -0.017411 -0.015293 -0.02165 0.51317 0.17687 0.0037276 2.0272e-05 -0.072694 0.0019316 0.06737 0.034674 0.0076438 -0.021493 0.070335 0.039098 0.055309 0.0009284 0.0014104 0.00072239 -0.00041273 0.25916 0 0 -0.017626 0 0.019387 0.14866 0.11313 0 0
1.4453 -0.012137 -0.0029502 0.0069315 -0.00072742 0 -0.0030459 -0.016175 -0.0109 -0.019331 -0.012781 -0.020172 0.43462 0.17171 1.105e-05 0.0016637 -0.060271 0.003391 0.067751 0.039391 0.0082396 -0.018434 0.065696 0.043184 0.053342 0.00083708 0.0010351 0.00083222 0.00049109 0.25564 0 0 -0.016824 0 0.012863 0.13212 0.11262 0 0
1.4492 -0.011282 -0.0050508 0.00289 -0.0031113 0 -0.0038553 -0.012392 -0.015243 -0.016413 -0.010007 -0.018976 0.36157 0.16659 -0.0019324 0.0040889 -0.046312 0.0062847 0.066381 0.044483 0.0073613 -0.017401 0.061258 0.044586 0.050798 0.00059551 0.00048755 0.0010032 0.0015982 0.24634 0 0 -0.014714 0 0.010167 0.1146 0.11244 0 0
1.4531 -0.0094604 -0.0080897 0.0083587 -0.0070877 0 -0.0071135 -0.0073754 -0.017495 -0.01078 -0.0098931 -0.018448 0.28792 0.16018 -0.0013233 0.0073322 -0.030679 0.0090873 0.063006 0.048331 0.0042265 -0.017987 0.058815 0.042711 0.047701 0.00039731 0.00029934 0.0010322 0.0019159 0.23909 0 0 -0.012222 0 0.010552 0.098395 0.11136 0 0
1.457 -0.0076891 -0.010462 0.013829 -0.0095835 0 -0.010345 -0.0032575 -0.01524 -0.0064504 -0.012372 -0.017761 0.21007 0.14929 0.00055911 0.011563 -0.013049 0.010169 0.056329 0.0475 0.00065297 -0.019077 0.060682 0.037202 0.043375 0.00017598 0.00051807 0.0007485 0.0011817 0.22966 0 0 -0.010611 0 0.012186 0.086258 0.10702 0 0
1.4609 -0.0064023 -0.01087 0.0093247 -0.0086113 0 -0.011186 -0.0014121 -0.0093899 -0.0058224 -0.014624 -0.015124 0.12995 0.13399 0.0015464 0.016348 0.0050384 0.0088793 0.046573 0.041865 -0.00059223 -0.019298 0.064791 0.028738 0.037341 -0.00024706 0.00068074 0.00022189 3.5278e-05 0.20741 0 0 -0.010153 0 0.012438 0.076311 0.098961 0 0
1.4648 -0.0053147 -0.0092071 -0.0074596 -0.0054746 0 -0.0097598 -0.00209 -0.0039891 -0.0076697 -0.014109 -0.0093585 0.049819 0.11584 0.00053561 0.021255 0.022049 0.0058471 0.034305 0.032759 0.0014181 -0.018509 0.068726 0.019222 0.029477 -0.000848 0.00034256 -0.00020781 -0.00070079 0.16871 0 0 -0.0094071 0 0.010756 0.066314 0.087436 0 0
1.4688 -0.004002 -0.0065302 -0.028882 -0.003627 0 -0.0082057 -0.0043438 -0.0026905 -0.0085783 -0.010907 -0.0015675 -0.032433 0.096345 -0.0015504 0.025815 0.036511 0.0024583 0.020152 0.021511 0.0048041 -0.016836 0.070427 0.010899 0.019749 -0.0013348 -0.00040421 -0.0001694 -0.00079978 0.1221 0 0 -0.0063926 0 0.0070578 0.054575 0.072636 0 0
1.4727 -0.0024625 -0.0041547 -0.042171 -0.0049968 0 -0.0079513 -0.0063113 -0.0052366 -0.0062822 -0.0070499 0.0049392 -0.12048 0.077745 -0.0027142 0.029262 0.046194 6.8599e-05 0.0051395 0.010177 0.0067605 -0.014739 0.067055 0.0050049 0.0081958 -0.0014264 -0.00097612 0.000402 -0.00066823 0.079815 0 0 -0.00081386 0 0.0017063 0.039027 0.054804 0 0
1.4766 -0.0010528 -0.0026936 -0.038107 -0.0076421 0 -0.0079477 -0.0061555 -0.0076592 -0.0015411 -0.0041397 0.0069137 -0.21303 0.06328 -0.0018352 0.029825 0.047534 -0.00055612 -0.0079 0.0025538 0.0062535 -0.013614 0.055192 0.001221 -0.004363 -0.0011457 -0.00086718 0.0011454 -0.00072713 0.046056 0 0 0.0050715 0 -0.0033241 0.01889 0.034995 0 0
1.4805 2.535e-05 -0.0018451 -0.017811 -0.0075216 0 -0.005966 -0.0033664 -0.0061843 0.0030862 -0.0021355 0.0038791 -0.30282 0.051833 0.00028265 0.027358 0.042275 0.00049167 -0.017457 -0.00092745 0.0046687 -0.013883 0.037539 -0.0015428 -0.01656 -0.00078057 -0.00015666 0.0015279 -0.00091877 0.015752 0 0 0.0081927 0 -0.0065702 -0.0021742 0.015262 0 0
1.4844 0.00099923 -0.00096802 0.0073529 -0.0027789 0 -0.0014595 0.00065215 -0.000918 0.0059143 -0.00033076 -0.0012112 -0.38385 0.041977 0.0017725 0.021797 0.031453 0.0022356 -0.022803 -0.00043902 0.0038783 -0.015467 0.015751 -0.0038756 -0.027706 -0.00057064 0.00055597 0.0012728 -0.00087455 -0.016038 0 0 0.0074627 0 -0.0075678 -0.021773 -0.0031712 0 0
1.4883 0.002215 0.00025464 0.0234 0.0040071 0 0.0033955 0.0035488 0.0044107 0.0073073 0.0012167 -0.0041658 -0.45889 0.031986 0.0015557 0.013325 0.016506 0.0032113 -0.023525 0.0035087 0.0040819 -0.018084 -0.008227 -0.0054623 -0.037191 -0.00049364 0.00071421 0.0005732 -0.00045759 -0.046368 0 0 0.0047507 0 -0.0061297 -0.037584 -0.019064 0 0
1.4922 0.0036406 0.0017122 0.023866 0.008216 0 0.005822 0.0039763 0.0062571 0.0084126 0.0017413 -0.0028196 -0.53795 0.018218 0.00028398 0.0025685 0.00025657 0.0023986 -0.019063 0.0098473 0.0039392 -0.02078 -0.030886 -0.0058502 -0.043948 -0.00038133 0.00030696 -0.00010191 1.5212e-05 -0.067891 0 0 0.0029764 0 -0.0024493 -0.045607 -0.029644 0 0
1.4961 0.0048284 0.0032741 0.014664 0.00788 0 0.0054232 0.0028033 0.0046307 0.0093466 0.001051 0.00141 -0.62854 -0.00058548 -0.00055037 -0.0077515 -0.013093 0.00017385 -0.012023 0.016466 0.0027468 -0.022147 -0.049188 -0.0053116 -0.048303 -0.00018454 -0.00016052 -0.00040798 0.00012924 -0.079072 0 0 0.0033288 0 0.0014303 -0.046907 -0.033965 0 0
1.5 0.0054336 0.0051038 0.0091588 0.0057279 0 0.0046521 0.0023717 0.0027383 0.009157 0.00016232 0.0049395 -0.72807 -0.022365 -0.00032776 -0.015979 -0.022438 -0.0017208 -0.004399 0.022951 0.0018895 -0.02201 -0.063076 -0.0047058 -0.051031 -4.123e-05 -0.0001664 -0.00034747 -0.00014438 -0.088549 0 0 0.0045198 0 0.0042804 -0.044776 -0.032801 0 0
1.5039 0.0057071 0.0074569 0.016717 0.0063367 0 0.0061819 0.0044287 0.003607 0.0075267 0.00040126 0.0050997 -0.82666 -0.044998 1.9442e-05 -0.021063 -0.027514 -0.0015977 0.0026474 0.029403 0.0035154 -0.020539 -0.072786 -0.0046041 -0.052665 -7.3173e-05 0.00034848 -0.00014678 -0.00041801 -0.1082 0 0 0.0046908 0 0.0053662 -0.041648 -0.026719 0 0
1.5078 0.0063848 0.010209 0.034036 0.011333 0 0.010059 0.0086578 0.0073068 0.0059284 0.0021566 0.0022934 -0.9169 -0.065498 -0.00089254 -0.022031 -0.028608 0.00041388 0.0080024 0.036243 0.0076707 -0.018213 -0.078986 -0.0049557 -0.053857 -0.0001922 0.00094987 1.4886e-05 -0.00032679 -0.14267 0 0 0.0037016 0 0.0040283 -0.040439 -0.016593 0 0
1.5117 0.0080805 0.012731 0.047048 0.017676 0 0.013759 0.013111 0.011348 0.0065162 0.0048509 -0.00039143 -0.99941 -0.077116 -0.0031845 -0.017981 -0.028348 0.0020717 0.010424 0.044709 0.011247 -0.01708 -0.083699 -0.0058486 -0.056039 -0.00018658 0.0011132 0.00011643 9.2241e-05 -0.18661 0 0 0.0032635 0 -0.00049944 -0.045824 -0.0046869 0 0
1.5156 0.010838 0.014365 0.042545 0.020784 0 0.015031 0.015975 0.013371 0.0098054 0.007957 0.00040898 -1.0785 -0.080769 -0.005252 -0.011928 -0.030608 0.00087832 0.011141 0.05422 0.01042 -0.018472 -0.089494 -0.0083208 -0.059944 4.3945e-06 0.00066736 0.00017697 0.0004995 -0.23164 0 0 0.0049438 0 -0.0067145 -0.055968 0.0060382 0 0
1.5195 0.01427 0.015094 0.020019 0.019171 0 0.014343 0.016953 0.013203 0.013861 0.011487 0.0058581 -1.1543 -0.07803 -0.0051701 -0.0052509 -0.036984 -0.0034349 0.010662 0.063857 0.0044358 -0.022851 -0.097204 -0.01383 -0.065961 0.00017861 -0.00010241 0.00012346 0.00065751 -0.27445 0 0 0.0084515 0 -0.014026 -0.069158 0.014743 0 0
1.5234 0.017995 0.015705 -0.006651 0.015804 0 0.014285 0.017165 0.012574 0.016197 0.015266 0.014132 -1.2215 -0.071153 -0.002657 0.00077758 -0.048594 -0.0083077 0.0094657 0.072513 -0.0031894 -0.030376 -0.1074 -0.022602 -0.074345 9.3924e-05 -0.00073855 -0.00015349 0.00063349 -0.31797 0 0 0.012124 0 -0.02183 -0.083416 0.021003 0 0
1.5273 0.021799 0.017226 -0.019692 0.014993 0 0.016705 0.01801 0.013328 0.016482 0.018269 0.021708 -1.2769 -0.064838 0.0003539 0.0044312 -0.066698 -0.010534 0.0080215 0.077726 -0.0075669 -0.040966 -0.12067 -0.032775 -0.085549 -0.00021348 -0.00099283 -0.0006238 0.00059759 -0.36641 0 0 0.014882 0 -0.029256 -0.095195 0.024983 0 0
1.5313 0.025357 0.020109 -0.011598 0.018231 0 0.020791 0.020166 0.016117 0.01704 0.01949 0.025729 -1.3271 -0.065483 0.0012003 0.0054157 -0.088686 -0.0092996 0.0065281 0.077467 -0.0067469 -0.052501 -0.13592 -0.041763 -0.098663 -0.00039812 -0.00096912 -0.0010683 0.00054023 -0.42123 0 0 0.017295 0 -0.03528 -0.10162 0.029493 0 0
1.5352 0.028037 0.023881 0.0089481 0.023184 0 0.024119 0.023377 0.020418 0.020412 0.019662 0.025849 -1.3847 -0.073538 -0.0012403 0.0049691 -0.11122 -0.0070398 0.0048935 0.072638 -0.0032754 -0.063383 -0.15175 -0.048705 -0.11234 -0.00013336 -0.00093107 -0.0012559 0.00030894 -0.48163 0 0 0.020614 0 -0.039669 -0.10386 0.036662 0 0
1.5391 0.029232 0.027502 0.024531 0.026445 0 0.025334 0.026776 0.02523 0.026516 0.021428 0.024369 -1.4563 -0.088335 -0.005516 0.0038627 -0.13241 -0.0071043 0.0030572 0.064037 -0.00162 -0.072902 -0.1674 -0.055313 -0.12576 0.00053992 -0.0009833 -0.0011577 -8.6062e-05 -0.54616 0 0 0.025123 0 -0.0423 -0.10319 0.047666 0 0
1.543 0.029013 0.030079 0.0236 0.026818 0 0.025441 0.029295 0.029536 0.032515 0.026883 0.024557 -1.5339 -0.10824 -0.0087112 0.0029247 -0.15053 -0.010423 0.00097042 0.052849 -0.0042101 -0.08057 -0.18212 -0.063848 -0.13808 0.0012157 -0.00094139 -0.00094202 -0.00033597 -0.61174 0 0 0.029861 0 -0.043177 -0.10137 0.063381 0 0
1.5469 0.028307 0.031314 0.0099871 0.025874 0 0.026427 0.030127 0.032502 0.035646 0.03477 0.028287 -1.6004 -0.12778 -0.00875 0.003073 -0.16298 -0.014489 -0.0013135 0.041822 -0.0099374 -0.086348 -0.19471 -0.074226 -0.14768 0.0014687 -0.0005281 -0.00075306 -0.00011597 -0.67152 0 0 0.033931 0 -0.042649 -0.10272 0.0844 0 0
1.5508 0.02821 0.031433 -0.00052159 0.025788 0 0.028969 0.029305 0.033803 0.036038 0.040745 0.034695 -1.6442 -0.1417 -0.0059805 0.0033104 -0.17227 -0.015711 -0.0035635 0.033121 -0.016093 -0.092082 -0.2058 -0.083519 -0.1552 0.0011841 0.0002784 -0.00054646 0.00051002 -0.71699 0 0 0.037574 0 -0.042518 -0.10862 0.10616 0 0
1.5547 0.029002 0.030839 0.0064398 0.027188 0 0.031836 0.027998 0.033964 0.036459 0.041213 0.040906 -1.67 -0.14873 -0.0028116 0.0025343 -0.17996 -0.012825 -0.0057766 0.027073 -0.021171 -0.098524 -0.21587 -0.088699 -0.16119 0.00057192 0.0010887 -0.00019784 0.0010699 -0.74433 0 0 0.041537 0 -0.043719 -0.11864 0.12602 0 0
1.5586 0.029877 0.029893 0.031651 0.029124 0 0.033441 0.027884 0.034108 0.039227 0.037026 0.044326 -1.6937 -0.14848 -0.0017864 -0.00029329 -0.18742 -0.0080466 -0.008005 0.023712 -0.025511 -0.10614 -0.22537 -0.089768 -0.16621 -6.9338e-05 0.0013379 0.00024118 0.0011347 -0.75841 0 0 0.045532 0 -0.046958 -0.13191 0.14169 0 0
1.5625 0.029779 0.028952 0.061195 0.030498 0 0.033516 0.029749 0.034984 0.043522 0.032922 0.044616 -1.728 -0.1413 -0.0036493 -0.0068882 -0.19644 -0.0049718 -0.010441 0.02277 -0.029592 -0.1152 -0.2349 -0.089731 -0.17107 -0.00054638 0.00075378 0.00047674 0.00075626 -0.76825 0 0 0.047902 0 -0.053088 -0.14642 0.14986 0 0
1.5664 0.028564 0.028454 0.077019 0.030975 0 0.032964 0.032515 0.036161 0.045961 0.032907 0.043652 -1.7707 -0.13126 -0.0068575 -0.017963 -0.20781 -0.0054041 -0.013315 0.023208 -0.03246 -0.12437 -0.24475 -0.091209 -0.17661 -0.00077156 -0.00035037 0.00023762 0.00039073 -0.77717 0 0 0.047195 0 -0.061283 -0.15771 0.14917 0 0
1.5703 0.027308 0.028808 0.070473 0.030636 0 0.032337 0.033937 0.036358 0.043845 0.036327 0.043436 -1.8081 -0.12176 -0.0088167 -0.031218 -0.2197 -0.0081403 -0.016264 0.024634 -0.032399 -0.13205 -0.25418 -0.093319 -0.18248 -0.00069691 -0.0012547 -0.00038814 0.0003868 -0.77797 0 0 0.043832 0 -0.069208 -0.16411 0.14335 0 0
1.5742 0.027359 0.030052 0.048181 0.029537 0 0.031126 0.03265 0.03477 0.037762 0.038829 0.043857 -1.8285 -0.11371 -0.0078378 -0.044944 -0.23051 -0.010559 -0.018766 0.027475 -0.029099 -0.1373 -0.26221 -0.092406 -0.18812 -0.00035179 -0.0013677 -0.00093806 0.00062688 -0.7593 0 0 0.03969 0 -0.075363 -0.16501 0.13465 0 0
1.5781 0.029004 0.031583 0.026117 0.028144 0 0.02894 0.029633 0.032039 0.03096 0.037162 0.042465 -1.8327 -0.10749 -0.0043352 -0.057209 -0.23843 -0.011129 -0.020171 0.032329 -0.024707 -0.13931 -0.26774 -0.08609 -0.19281 6.9119e-05 -0.00067192 -0.00095428 0.00072573 -0.71709 0 0 0.035877 0 -0.07831 -0.16027 0.12552 0 0
1.582 0.030999 0.032266 0.017037 0.027833 0 0.026979 0.027406 0.029749 0.026354 0.032524 0.036754 -1.832 -0.10204 -0.00041564 -0.063621 -0.23916 -0.010404 -0.018473 0.041191 -0.022332 -0.13677 -0.26757 -0.076353 -0.19447 0.00027353 0.00030011 -0.0003946 0.00053169 -0.65925 0 0 0.031449 0 -0.075573 -0.15028 0.12045 0 0
1.5859 0.031431 0.030985 0.021197 0.029868 0 0.027371 0.027483 0.028836 0.02426 0.028807 0.027101 -1.8381 -0.095196 0.0017507 -0.063298 -0.23281 -0.0099175 -0.013239 0.053254 -0.023409 -0.13161 -0.26156 -0.068223 -0.19259 0.00013314 0.00091867 0.00034418 0.00031919 -0.59879 0 0 0.025019 0 -0.069361 -0.13926 0.12056 0 0
1.5898 0.029167 0.027381 0.027224 0.03319 0 0.030379 0.028566 0.028498 0.022946 0.027882 0.017622 -1.8538 -0.086824 0.0014641 -0.057168 -0.22088 -0.010474 -0.0049953 0.066852 -0.026591 -0.12515 -0.25072 -0.065175 -0.1875 -0.00012298 0.00092742 0.00081072 0.00043889 -0.54307 0 0 0.017717 0 -0.062098 -0.1294 0.12479 0 0
1.5938 0.024689 0.022297 0.022077 0.033726 0 0.032528 0.027516 0.026769 0.020952 0.027407 0.013688 -1.8727 -0.077381 -0.00023898 -0.046283 -0.20488 -0.011561 0.005559 0.0803 -0.029222 -0.11824 -0.23611 -0.065851 -0.17957 -6.7043e-05 0.00054522 0.00088875 0.0008544 -0.49067 0 0 0.013699 0 -0.055814 -0.12216 0.13199 0 0
1.5977 0.019736 0.017565 0.0023096 0.027349 0 0.028673 0.022388 0.022325 0.018447 0.023701 0.017591 -1.887 -0.068222 -0.0016661 -0.032386 -0.18713 -0.012148 0.017161 0.090958 -0.029789 -0.11176 -0.21953 -0.065273 -0.16944 0.00049395 0.0001846 0.00080604 0.0011422 -0.43759 0 0 0.016555 0 -0.053265 -0.11916 0.14022 0 0
1.6016 0.016174 0.015128 -0.021955 0.01472 0 0.017116 0.014642 0.015924 0.016336 0.016408 0.025754 -1.8931 -0.063378 -0.0018456 -0.019776 -0.17269 -0.011798 0.026397 0.094419 -0.028931 -0.10599 -0.20537 -0.059185 -0.15887 0.0012439 0.00010218 0.00080067 0.00097823 -0.38425 0 0 0.024667 0 -0.057359 -0.12135 0.14584 0 0
1.6055 0.014969 0.015935 -0.033534 0.0030222 0 0.0029945 0.0082796 0.010222 0.014565 0.0095273 0.03014 -1.8937 -0.063758 -0.0010003 -0.010864 -0.1635 -0.011023 0.031716 0.091822 -0.028295 -0.1001 -0.19573 -0.047303 -0.1493 0.0015808 0.00027662 0.00083648 0.00053601 -0.33507 0 0 0.030675 0 -0.065244 -0.12617 0.1481 0 0
1.6094 0.015876 0.019297 -0.020803 0.0014252 0 -0.004286 0.0066084 0.0080263 0.011951 0.0075414 0.023595 -1.8933 -0.069304 0.00011904 -0.0064026 -0.1601 -0.010803 0.032621 0.084416 -0.028699 -0.093666 -0.19124 -0.032909 -0.14127 0.0011701 0.00052329 0.00066722 0.00030608 -0.29291 0 0 0.026881 0 -0.074671 -0.1323 0.14722 0 0
1.6133 0.017829 0.023219 0.012566 0.01308 0 0.001567 0.0096253 0.010245 0.0079835 0.010871 0.0056444 -1.8947 -0.079411 0.0011528 -0.0066622 -0.16253 -0.011879 0.029052 0.073967 -0.02952 -0.086351 -0.19202 -0.020093 -0.13518 0.00028173 0.00064622 0.00014385 0.00052619 -0.25769 0 0 0.012387 0 -0.08311 -0.13835 0.14377 0 0
1.6172 0.019615 0.025562 0.048216 0.030898 0 0.017798 0.014349 0.014989 0.0044536 0.015635 -0.015696 -1.8981 -0.09209 0.002267 -0.011417 -0.1703 -0.01428 0.021566 0.064406 -0.029667 -0.078131 -0.19749 -0.011732 -0.13168 -0.00044552 0.00049624 -0.00059003 0.00088772 -0.2325 0 0 -0.0047265 0 -0.085465 -0.14191 0.13923 0 0
1.6211 0.020423 0.02531 0.064629 0.042007 0 0.033922 0.017546 0.018602 0.0046625 0.017809 -0.028165 -1.9019 -0.10307 0.0034468 -0.017157 -0.17945 -0.017215 0.013828 0.059762 -0.028853 -0.070662 -0.20356 -0.0094195 -0.13032 -0.00058595 -4.4284e-06 -0.0012101 0.00087623 -0.22894 0 0 -0.012893 0 -0.079857 -0.14184 0.13577 0 0
1.625 0.02004 0.023013 0.052142 0.037992 0 0.039809 0.018184 0.018168 0.010453 0.017074 -0.02328 -1.9039 -0.11106 0.0039301 -0.021778 -0.18793 -0.019322 0.0078467 0.059948 -0.027806 -0.065299 -0.20809 -0.013948 -0.13076 -0.00027502 -0.00077772 -0.0014784 0.00036354 -0.26116 0 0 -0.0059875 0 -0.06836 -0.13864 0.13355 0 0
1.6289 0.018691 0.020123 0.020653 0.022127 0 0.033654 0.017517 0.013875 0.019912 0.016317 -0.0025908 -1.9014 -0.11575 0.002675 -0.024099 -0.19475 -0.019349 0.0046593 0.064123 -0.027327 -0.062994 -0.21003 -0.024726 -0.13291 2.3991e-06 -0.0015163 -0.0013814 -0.00023522 -0.33025 0 0 0.011869 0 -0.052966 -0.1328 0.13223 0 0
1.6328 0.016739 0.017775 -0.006509 0.0068676 0 0.022715 0.01725 0.0093335 0.028291 0.017835 0.022744 -1.8915 -0.11744 -0.00043507 -0.023108 -0.19926 -0.017033 0.0050275 0.070533 -0.027339 -0.064698 -0.20871 -0.038761 -0.13675 -7.4668e-05 -0.0017981 -0.0010509 -0.00042567 -0.41418 0 0 0.029628 0 -0.03655 -0.12511 0.13101 0 0
1.6367 0.014493 0.016035 -0.0093031 0.0034629 0 0.016225 0.017872 0.0090768 0.03166 0.020817 0.039297 -1.8729 -0.11849 -0.0039568 -0.018213 -0.20176 -0.013512 0.0085874 0.073611 -0.026925 -0.071045 -0.20488 -0.051258 -0.14212 -0.00038915 -0.0014034 -0.00062681 -0.000182 -0.47689 0 0 0.037726 0 -0.025454 -0.11741 0.12741 0 0
1.6406 0.012267 0.014191 0.013575 0.012725 0 0.017081 0.018653 0.014808 0.029981 0.022733 0.040525 -1.8476 -0.1212 -0.0057467 -0.011949 -0.20401 -0.01069 0.012259 0.070946 -0.025342 -0.07859 -0.20146 -0.05836 -0.1474 -0.00059103 -0.00056829 -0.00022558 5.7618e-05 -0.49256 0 0 0.034536 0 -0.020679 -0.11107 0.12104 0 0
1.6445 0.010481 0.011718 0.042601 0.024936 0 0.019948 0.018837 0.023459 0.026725 0.022499 0.030837 -1.8202 -0.12574 -0.0047385 -0.005382 -0.20618 -0.009892 0.014817 0.062564 -0.02301 -0.085408 -0.19941 -0.059789 -0.15138 -0.00050081 0.0001357 1.9028e-05 -6.2598e-05 -0.46423 0 0 0.026072 0 -0.021562 -0.10635 0.11228 0 0
1.6484 0.0095623 0.0089373 0.051459 0.028595 0 0.017251 0.018431 0.029143 0.025384 0.021414 0.021439 -1.7958 -0.13179 -0.0019894 0.00056688 -0.20809 -0.010935 0.015363 0.049353 -0.021517 -0.08967 -0.19932 -0.05858 -0.15286 -0.00026251 0.00026796 -1.3678e-05 -0.00037458 -0.41933 0 0 0.020173 0 -0.026794 -0.10324 0.10187 0 0
1.6523 0.0095712 0.0067329 0.027358 0.020035 0 0.0071158 0.017779 0.027745 0.026206 0.02096 0.021237 -1.7755 -0.13756 8.856e-05 0.0048548 -0.20806 -0.012515 0.013174 0.034401 -0.022461 -0.088401 -0.20106 -0.057835 -0.14932 -0.00012816 -8.739e-05 -0.00031139 -0.00037669 -0.38503 0 0 0.020432 0 -0.033294 -0.10135 0.091628 0 0
1.6563 0.0099406 0.0056417 -0.01803 0.0057492 0 -0.0043483 0.01666 0.020262 0.026201 0.020494 0.030053 -1.755 -0.13948 -0.00031751 0.007837 -0.20251 -0.0135 0.010143 0.024732 -0.025949 -0.080967 -0.2016 -0.057567 -0.13952 -0.00017162 -0.00040744 -0.00067815 0.00015593 -0.3653 0 0 0.024402 0 -0.036201 -0.099139 0.084315 0 0
1.6602 0.0097239 0.0052844 -0.056229 -0.0037865 0 -0.0084933 0.014171 0.011771 0.022235 0.017893 0.03936 -1.7278 -0.13682 -0.0030381 0.01063 -0.19021 -0.013787 0.0083669 0.022887 -0.029974 -0.069582 -0.19861 -0.05473 -0.12498 -0.00026063 -0.00024031 -0.00087389 0.00084995 -0.33948 0 0 0.026449 0 -0.034927 -0.095983 0.080122 0 0
1.6641 0.0083074 0.0047602 -0.063011 -0.0027857 0 -0.0020991 0.0096874 0.0068944 0.01412 0.01234 0.039483 -1.6896 -0.12962 -0.0062634 0.013912 -0.17051 -0.013909 0.0090593 0.029713 -0.031357 -0.055676 -0.19068 -0.046285 -0.10678 -0.0002698 0.00036448 -0.00082941 0.0010872 -0.28205 0 0 0.022261 0 -0.030018 -0.091801 0.078625 0 0
1.668 0.005977 0.0036192 -0.036653 0.0059566 0 0.0094557 0.0038536 0.0059504 0.0048005 0.0056373 0.027047 -1.6423 -0.1185 -0.0080993 0.018337 -0.14335 -0.014024 0.013252 0.045115 -0.027831 -0.040906 -0.17671 -0.03213 -0.086401 -0.00023195 0.00094001 -0.00068943 0.00065045 -0.18454 0 0 0.011612 0 -0.022762 -0.086753 0.078907 0 0
1.6719 0.0037421 0.0023844 0.0011364 0.014248 0 0.016502 -0.00157 0.005357 -0.0023256 0.00022599 0.0067961 -1.5923 -0.10608 -0.0078234 0.02456 -0.11016 -0.013613 0.022061 0.066343 -0.01976 -0.028151 -0.15519 -0.015101 -0.067271 -0.00023647 0.0010965 -0.0006107 -5.197e-05 -0.061197 0 0 -0.0019592 0 -0.017648 -0.082204 0.077556 0 0
1.6758 0.0024963 0.0020101 0.022497 0.015145 0 0.012835 -0.0050269 0.0016135 -0.0062075 -0.0036752 -0.01291 -1.5451 -0.095949 -0.0059155 0.031018 -0.078246 -0.012334 0.032221 0.085335 -0.010121 -0.017846 -0.1309 0.0015107 -0.05171 -0.00023226 0.00088986 -0.00054163 -0.00041737 0.063521 0 0 -0.013704 0 -0.01724 -0.07953 0.072069 0 0
1.6797 0.0022634 0.0027691 0.015184 0.0075894 0 0.00031266 -0.0064434 -0.0052343 -0.0084755 -0.0080975 -0.026375 -1.5015 -0.088852 -0.0032886 0.0365 -0.051189 -0.010955 0.041902 0.098966 -0.0025947 -0.0095783 -0.10618 0.01611 -0.040232 -3.5454e-05 0.00068126 -0.00026284 -0.00024519 0.17127 0 0 -0.020563 0 -0.021285 -0.079066 0.061982 0 0
1.6836 0.0022252 0.003721 -0.0085816 -0.0037205 0 -0.013005 -0.0072255 -0.011947 -0.011329 -0.014196 -0.033322 -1.4581 -0.084931 -0.00074039 0.03988 -0.031795 -0.011003 0.049536 0.10512 0.00078306 -0.0028686 -0.08304 0.028606 -0.032966 0.00041205 0.00068043 0.00032964 0.00014375 0.25548 0 0 -0.022651 0 -0.028793 -0.080797 0.047416 0 0
1.6875 0.0014668 0.0034063 -0.02313 -0.012092 0 -0.018958 -0.0089257 -0.015482 -0.015279 -0.019755 -0.03665 -1.4116 -0.083491 0.0010204 0.039347 -0.023732 -0.013187 0.052968 0.10177 0.00062669 0.0030091 -0.064148 0.038671 -0.029772 0.00083658 0.00071261 0.0010286 0.00034107 0.31466 0 0 -0.022537 0 -0.037054 -0.084214 0.029297 0 0
1.6914 -0.00028382 0.0011932 -0.01107 -0.013204 0 -0.014627 -0.011766 -0.01567 -0.018814 -0.020761 -0.038216 -1.363 -0.081312 0.001333 0.033922 -0.026232 -0.016248 0.051337 0.091806 -0.00074839 0.0084158 -0.051119 0.044816 -0.028715 0.00078971 0.00047775 0.0014721 0.00030431 0.34381 0 0 -0.022806 0 -0.039966 -0.086694 0.011846 0 0
1.6953 -0.0025313 -0.0020076 0.022034 -0.0075553 0 -0.0035275 -0.014314 -0.014599 -0.019918 -0.015751 -0.036837 -1.3163 -0.076844 3.8239e-05 0.025554 -0.032959 -0.017678 0.046665 0.080609 -0.0011837 0.012553 -0.04232 0.045374 -0.028085 8.8569e-05 -1.5722e-05 0.0015084 0.00032974 0.33399 0 0 -0.023703 0 -0.036 -0.086423 -0.0021068 0 0
1.6992 -0.0044357 -0.0043901 0.051966 6.4382e-05 0 0.0072182 -0.014565 -0.013841 -0.017633 -0.0080638 -0.029991 -1.2742 -0.069993 -0.0019753 0.015547 -0.040417 -0.015896 0.039975 0.070541 0.0001085 0.014374 -0.037117 0.0402 -0.027524 -0.00090586 -0.00037898 0.0013487 0.00063378 0.28049 0 0 -0.022809 0 -0.025202 -0.082574 -0.011394 0 0
1.7031 -0.0052683 -0.0046994 0.055576 0.0037573 0 0.011295 -0.01149 -0.012754 -0.01233 -0.0030721 -0.017164 -1.2349 -0.06119 -0.0030459 0.0053974 -0.045143 -0.01183 0.032329 0.063539 0.0025717 0.012742 -0.03481 0.031153 -0.026945 -0.0015214 -0.00025672 0.0012961 0.0010677 0.19079 0 0 -0.017297 0 -0.0084977 -0.074662 -0.015355 0 0
1.707 -0.0046011 -0.003158 0.029823 0.00070381 0 0.0066615 -0.0057922 -0.0095249 -0.0050219 -0.0030535 -0.0015218 -1.1941 -0.053108 -0.002005 -0.0018325 -0.041809 -0.0082749 0.024914 0.060981 0.0049728 0.0048531 -0.035256 0.020877 -0.027438 -0.0013617 0.00023008 0.0013426 0.0012865 0.084503 0 0 -0.0070168 0 0.010172 -0.062652 -0.013909 0 0
1.7109 -0.0023913 -0.0010795 -0.0053896 -0.006393 0 -0.0034352 0.00059206 -0.0034614 0.0030753 -0.0051606 0.011616 -1.1499 -0.048985 0.00065495 -0.0052167 -0.032449 -0.0075701 0.017788 0.059218 0.0059709 -0.0076891 -0.037624 0.011155 -0.030107 -0.00069134 0.00054212 0.0011299 0.0011372 -0.015247 0 0 0.0044386 0 0.024189 -0.050221 -0.011377 0 0
1.7148 0.00084777 0.00036133 -0.023008 -0.010911 0 -0.012376 0.0057109 0.0040296 0.010355 -0.0046703 0.018262 -1.1043 -0.049386 0.0030206 -0.0054473 -0.020424 -0.0097369 0.01051 0.055813 0.004585 -0.022736 -0.041627 0.0022678 -0.035056 -0.0002104 0.00026524 0.00039075 0.00079985 -0.092506 0 0 0.012044 0 0.031454 -0.039501 -0.009892 0 0
1.7188 0.0040043 0.0010108 -0.010565 -0.0075346 0 -0.014238 0.008565 0.010525 0.014869 4.7374e-05 0.018491 -1.0611 -0.054147 0.0034094 -0.0034037 -0.0086911 -0.012726 0.0027939 0.049167 0.00087049 -0.038303 -0.046971 -0.0064614 -0.042086 -0.00039653 -0.00043363 -0.00059209 0.00054751 -0.14417 0 0 0.013362 0 0.031058 -0.031984 -0.010743 0 0
1.7227 0.0058463 0.0015503 0.019729 0.0027772 0 -0.0077848 0.0092908 0.014241 0.015384 0.006152 0.016377 -1.0202 -0.062249 0.001895 -0.00064824 -0.0014335 -0.014337 -0.0056402 0.037671 -0.0035702 -0.051471 -0.0532 -0.015742 -0.050571 -0.0010359 -0.00094332 -0.0010824 0.000454 -0.17817 0 0 0.010748 0 0.022825 -0.029333 -0.015049 0 0
1.7266 0.0059148 0.0026281 0.040844 0.012705 0 0.0025506 0.0087424 0.014672 0.012757 0.0097078 0.017078 -0.97694 -0.069011 0.00015523 -0.00060513 -0.0037628 -0.013917 -0.013923 0.022199 -0.0062276 -0.057615 -0.058659 -0.025701 -0.057998 -0.0014086 -0.00080841 -0.00055836 0.00040117 -0.20638 0 0 0.0095403 0 0.010825 -0.031901 -0.021992 0 0
1.7305 0.0050562 0.0042703 0.032949 0.014366 0 0.0099269 0.007964 0.012319 0.0099313 0.0097714 0.022919 -0.92666 -0.071127 -0.00023267 -0.0040663 -0.012682 -0.012435 -0.020483 0.0070551 -0.0056454 -0.057527 -0.062198 -0.035567 -0.062657 -0.00097337 -0.00016272 0.00069024 0.00032551 -0.23674 0 0 0.013547 0 0.00060802 -0.036332 -0.028688 0 0
1.7344 0.0048901 0.0060753 -5.8589e-05 0.0064959 0 0.01047 0.007817 0.0085374 0.0098808 0.0087419 0.031197 -0.8696 -0.067459 0.00070834 -0.0108 -0.025668 -0.011215 -0.024251 -0.0054203 -0.0031102 -0.052099 -0.063348 -0.043586 -0.063827 9.4449e-05 0.00044364 0.0017001 0.00033729 -0.26847 0 0 0.021667 0 -0.0057964 -0.040833 -0.033742 0 0
1.7383 0.0064962 0.0078042 -0.032915 -0.0035944 0 0.006334 0.0086928 0.0056194 0.013039 0.0090918 0.035578 -0.81106 -0.05753 0.0016061 -0.020086 -0.039683 -0.010745 -0.024328 -0.01316 -0.0019784 -0.042702 -0.06187 -0.047469 -0.061098 0.0010267 0.00060323 0.0016617 0.00053238 -0.29285 0 0 0.028623 0 -0.0070345 -0.043675 -0.035992 0 0
1.7422 0.0095027 0.0096444 -0.038514 -0.0057894 0 0.0035859 0.010277 0.0060407 0.016729 0.010625 0.030672 -0.756 -0.041742 0.0014071 -0.029438 -0.048423 -0.010586 -0.019274 -0.013112 -0.0045985 -0.032254 -0.057717 -0.045627 -0.054112 0.0011398 0.00038657 0.00066315 0.00075382 -0.29944 0 0 0.029215 0 -0.0024904 -0.042128 -0.033968 0 0
1.7461 0.01249 0.01191 -0.0091668 0.003893 0 0.0066163 0.011606 0.010534 0.017448 0.011338 0.016732 -0.70423 -0.025223 0.00060168 -0.034738 -0.047831 -0.010157 -0.011347 -0.0076841 -0.009624 -0.024715 -0.052685 -0.038543 -0.045303 0.00043237 0.00014242 -0.00039067 0.00067235 -0.28471 0 0 0.022497 0 0.0033641 -0.0364 -0.02926 0 0
1.75 0.014334 0.014613 0.037124 0.019251 0 0.014166 0.011673 0.016649 0.014071 0.010391 0.00062553 -0.65143 -0.010845 0.00065221 -0.034675 -0.038978 -0.0094604 -0.0031067 -0.00015601 -0.0128 -0.020885 -0.047653 -0.029016 -0.036309 -0.00044991 6.5864e-05 -0.00062314 0.00016751 -0.25711 0 0 0.012452 0 0.0076436 -0.028137 -0.023484 0 0
1.7539 0.015141 0.017405 0.070118 0.028848 0 0.020723 0.010361 0.02 0.008974 0.0092941 -0.0084619 -0.59462 -7.6895e-05 0.0022545 -0.028757 -0.023276 -0.0090778 0.003621 0.0072485 -0.011027 -0.020887 -0.042853 -0.020683 -0.02805 -0.00082985 5.3426e-05 1.9543e-05 -0.00043518 -0.23417 0 0 0.0048003 0 0.0088617 -0.01856 -0.017515 0 0
1.7578 0.015901 0.019896 0.069842 0.025934 0 0.02197 0.0089268 0.017957 0.0060266 0.0099116 -0.0058642 -0.53576 0.0059996 0.0043612 -0.017015 -0.0031594 -0.0095633 0.0067798 0.012056 -0.0057816 -0.024332 -0.038221 -0.015878 -0.021353 -0.00059899 -3.8823e-05 0.00078164 -0.00062273 -0.23249 0 0 0.00279 0 0.0058916 -0.0091755 -0.012148 0 0
1.7617 0.017362 0.021906 0.040852 0.014543 0 0.019027 0.009388 0.012522 0.0074013 0.012022 0.0046595 -0.4791 0.0079549 0.0050807 -0.002131 0.01468 -0.010827 0.003517 0.010924 -0.0020833 -0.029378 -0.03223 -0.014681 -0.016993 -0.00024133 -0.0001275 0.00086442 -0.00023992 -0.25781 0 0 0.0053315 0 -0.00055907 -0.0024303 -0.0074341 0 0
1.7656 0.019401 0.023385 0.0078448 0.0061778 0 0.017384 0.013051 0.0091464 0.012163 0.01373 0.01371 -0.42523 0.0099177 0.0035468 0.010453 0.025948 -0.012039 -0.0033818 0.0058654 -0.0036427 -0.033899 -0.024194 -0.015917 -0.014095 -0.0002904 -8.7535e-06 0.00016609 0.00027619 -0.30308 0 0 0.0086627 0 -0.0064977 0.0020159 -0.0021696 0 0
1.7695 0.021491 0.024236 -0.0033462 0.009932 0 0.021571 0.019335 0.01205 0.017655 0.014306 0.014031 -0.3688 0.013648 0.00082045 0.018271 0.029195 -0.01218 -0.012128 -0.0019642 -0.0091025 -0.03778 -0.014314 -0.018976 -0.012617 -0.00077489 0.00028736 -0.00070353 0.00029141 -0.3564 0 0 0.0098078 0 -0.010288 0.004767 0.0042746 0 0
1.7734 0.023519 0.024407 0.015153 0.024707 0 0.030656 0.025953 0.020361 0.021951 0.01571 0.0069501 -0.3027 0.020558 -0.0010754 0.019412 0.023669 -0.01096 -0.020823 -0.011362 -0.013523 -0.041294 -0.0032331 -0.024566 -0.012632 -0.0012002 0.00039148 -0.0010722 -0.00036685 -0.4116 0 0 0.008937 0 -0.010745 0.0066186 0.012345 0 0
1.7773 0.025863 0.024217 0.047892 0.040196 0 0.03878 0.030431 0.028893 0.024938 0.020477 0.0017209 -0.22448 0.032325 -0.00096162 0.011384 0.0085668 -0.0094306 -0.026244 -0.020746 -0.013809 -0.046022 0.0068504 -0.033768 -0.014947 -0.0010703 -2.8661e-05 -0.00082344 -0.0011851 -0.47185 0 0 0.0089516 0 -0.0068685 0.0091796 0.022422 0 0
1.7813 0.028609 0.024408 0.067781 0.045484 0 0.040115 0.03175 0.032884 0.027442 0.028185 0.007864 -0.13844 0.047741 0.0006269 -0.0029704 -0.012375 -0.0096634 -0.026407 -0.029173 -0.012347 -0.054595 0.01168 -0.046556 -0.020389 -0.00041936 -0.00079513 -0.00040039 -0.0014461 -0.54298 0 0 0.012933 0 -0.0011737 0.014367 0.033233 0 0
1.7852 0.030934 0.025629 0.056061 0.037701 0 0.033695 0.030852 0.032069 0.029907 0.03492 0.026789 -0.051452 0.064659 0.0021767 -0.019044 -0.035596 -0.013367 -0.022693 -0.037038 -0.014727 -0.067236 0.0099864 -0.061367 -0.028563 0.00018003 -0.0012523 -0.00028001 -0.00094243 -0.62333 0 0 0.021598 0 0.0037666 0.022321 0.04357 0 0
1.7891 0.031568 0.027686 0.01634 0.023691 0 0.024045 0.029719 0.030297 0.032228 0.036941 0.049871 0.032595 0.081974 0.0025659 -0.034078 -0.059442 -0.020301 -0.016302 -0.044566 -0.023696 -0.083599 0.0013624 -0.076002 -0.039004 0.00014205 -0.00089216 -0.00050733 -0.00018444 -0.70053 0 0 0.032649 0 0.0067093 0.032978 0.052901 0 0
1.793 0.02995 0.029364 -0.027208 0.01396 0 0.017463 0.029891 0.031444 0.034543 0.034696 0.06476 0.11433 0.09865 0.0016893 -0.045366 -0.082467 -0.027835 -0.0088256 -0.051988 -0.035718 -0.10281 -0.013942 -0.088774 -0.050963 -0.00058505 5.2372e-05 -0.00073169 0.00011206 -0.75849 0 0 0.042347 0 0.0067113 0.046016 0.06087 0 0
1.7969 0.026794 0.02918 -0.046526 0.014432 0 0.017328 0.031508 0.035824 0.037515 0.032517 0.064723 0.19614 0.11341 2.3973e-05 -0.04847 -0.10272 -0.032348 -0.0037329 -0.058447 -0.043985 -0.12107 -0.03347 -0.098799 -0.061678 -0.0014667 0.00073858 -0.00062607 -0.00027564 -0.78759 0 0 0.047999 0 0.0037443 0.060355 0.067892 0 0
1.8008 0.023404 0.026523 -0.029806 0.022565 0 0.02203 0.033316 0.040279 0.041376 0.033961 0.053347 0.27944 0.12676 -0.0020213 -0.046367 -0.12044 -0.031675 -0.0018524 -0.062221 -0.04492 -0.13414 -0.050652 -0.10549 -0.068572 -0.0018505 0.00052954 -0.00021337 -0.00090195 -0.78794 0 0 0.049504 0 0.0012739 0.073771 0.075812 0 0
1.8047 0.020489 0.022191 0.0094766 0.030186 0 0.026619 0.033406 0.041197 0.044805 0.037789 0.041018 0.3653 0.13885 -0.0041586 -0.041098 -0.13555 -0.026722 -0.0025592 -0.061802 -0.041476 -0.14012 -0.062873 -0.10808 -0.070514 -0.0014945 -0.0003215 0.0002025 -0.0011455 -0.76339 0 0 0.048861 0 0.00099104 0.085276 0.085446 0 0
1.8086 0.017791 0.017844 0.042052 0.030115 0 0.026526 0.030247 0.037235 0.045274 0.039087 0.036433 0.45668 0.14977 -0.0058508 -0.034613 -0.14796 -0.020896 -0.0048615 -0.055897 -0.039819 -0.13769 -0.068408 -0.1057 -0.066811 -0.00068683 -0.00086978 0.00036044 -0.00082575 -0.71409 0 0 0.048073 0 0.0041132 0.094101 0.097293 0 0
1.8125 0.014843 0.014858 0.044882 0.021373 0 0.020737 0.023687 0.029692 0.04094 0.034421 0.040081 0.5582 0.15933 -0.0063117 -0.029634 -0.1573 -0.017758 -0.0066076 -0.042319 -0.04288 -0.12517 -0.065696 -0.097654 -0.056662 8.1419e-05 -0.00041479 0.0002615 -0.00031448 -0.63649 0 0 0.047105 0 0.01193 0.099196 0.11171 0 0
1.8164 0.011838 0.013523 0.019271 0.0095054 0 0.012464 0.01547 0.021133 0.032302 0.025406 0.044479 0.67239 0.16734 -0.0051445 -0.028289 -0.16404 -0.018706 -0.0039941 -0.021078 -0.047338 -0.10464 -0.058231 -0.083573 -0.042176 0.00051653 0.00076956 0.00010525 -8.032e-05 -0.53048 0 0 0.043579 0 0.022823 0.10079 0.12705 0 0
1.8203 0.0094864 0.013099 -0.0098396 0.0022669 0 0.0069268 0.0086532 0.013938 0.021898 0.016876 0.040333 0.79598 0.17432 -0.002937 -0.029204 -0.16978 -0.022313 0.0035183 0.0040834 -0.046831 -0.081127 -0.051545 -0.063556 -0.02701 0.00063288 0.0016768 7.7911e-05 -0.00018894 -0.40437 0 0 0.034593 0 0.033457 0.10082 0.14131 0 0
1.8242 0.0080592 0.012455 -0.014186 0.0038724 0 0.0075166 0.005801 0.0094212 0.012292 0.011813 0.023553 0.92009 0.18062 -0.00099016 -0.031195 -0.17549 -0.025502 0.015837 0.031027 -0.037886 -0.057136 -0.048466 -0.038737 -0.013127 0.00056437 0.0015542 0.00022466 -0.00027653 -0.27054 0 0 0.019373 0 0.041959 0.10038 0.15344 0 0
1.8281 0.006876 0.010712 0.01353 0.011811 0 0.012911 0.0069335 0.00719 0.0043428 0.0086462 -0.0018303 1.0348 0.18665 -0.00026976 -0.032875 -0.18215 -0.025438 0.032368 0.057489 -0.022744 -0.035074 -0.05142 -0.011901 -0.0023807 0.0003577 0.00063577 0.00047974 2.2838e-05 -0.13615 0 0 0.00065849 0 0.046618 0.10057 0.16258 0 0
1.832 0.0050085 0.0075668 0.051816 0.018506 0 0.017513 0.0090198 0.0049515 -0.002653 0.0036743 -0.026332 1.135 0.19296 -0.00059777 -0.031698 -0.19151 -0.020943 0.051021 0.079352 -0.0070154 -0.018813 -0.063476 0.012891 0.0018606 -2.7242e-05 -0.00011373 0.00075269 0.00067678 -0.00035595 0 0 -0.016446 0 0.044735 0.10318 0.16766 0 0
1.8359 0.0024265 0.003371 0.066803 0.016884 0 0.015474 0.0079468 -0.0002462 -0.0094772 -0.0044129 -0.040925 1.2233 0.199 -0.00091931 -0.028005 -0.20295 -0.012941 0.067534 0.095929 0.0047656 -0.0080065 -0.080063 0.032065 0.00044332 -0.00056372 4.0349e-05 0.00097092 0.0012834 0.13688 0 0 -0.027474 0 0.0386 0.10751 0.17071 0 0
1.8398 0.00014497 -0.00096697 0.040233 0.0059719 0 0.0055165 0.0017623 -0.0093485 -0.015931 -0.013032 -0.042248 1.3101 0.20352 -0.00037861 -0.023234 -0.21532 -0.0040432 0.080099 0.10805 0.011401 -0.0016662 -0.097934 0.044539 -0.0056233 -0.0010698 0.00091565 0.0010882 0.0014555 0.26361 0 0 -0.031272 0 0.030104 0.11202 0.17283 0 0
1.8438 -0.00097323 -0.0043659 -0.014438 -0.0078919 0 -0.0075051 -0.0075207 -0.019393 -0.021192 -0.018588 -0.034084 1.4088 0.20513 0.00087417 -0.018734 -0.22755 0.0025775 0.087503 0.11653 0.014002 0.00094791 -0.11483 0.052034 -0.015618 -0.0012997 0.0016559 0.0011033 0.0011498 0.35681 0 0 -0.030324 0 0.020629 0.11504 0.17462 0 0
1.8477 -0.0014543 -0.0062366 -0.061944 -0.015699 0 -0.016098 -0.015364 -0.024957 -0.02478 -0.020109 -0.024445 1.5289 0.20149 0.001875 -0.016534 -0.23812 0.0047238 0.088449 0.12262 0.013956 0.00067268 -0.12831 0.05705 -0.02878 -0.0011182 0.0015924 0.0010627 0.00065053 0.39836 0 0 -0.028486 0 0.011761 0.11388 0.17643 0 0
1.8516 -0.0029794 -0.0070226 -0.073249 -0.013046 0 -0.016131 -0.018353 -0.022638 -0.026783 -0.019535 -0.020186 1.6675 0.18916 0.001717 -0.018865 -0.24527 0.0024034 0.082915 0.12868 0.012201 -0.0013459 -0.13775 0.06022 -0.043779 -0.00059798 0.0008316 0.000991 0.00029605 0.3918 0 0 -0.027951 0 0.0047091 0.10379 0.17716 0 0
1.8555 -0.0067658 -0.0080423 -0.048227 -0.0041431 0 -0.010258 -0.016904 -0.014653 -0.027204 -0.018805 -0.022555 1.8075 0.17047 0.00020655 -0.023705 -0.25031 -0.0022428 0.074323 0.13581 0.0096358 -0.0041152 -0.14646 0.059634 -0.058973 1.7648e-05 3.8496e-05 0.00079875 0.00024442 0.3625 0 0 -0.027831 0 -0.0015456 0.085828 0.17566 0 0
1.8594 -0.012271 -0.010559 -0.014179 0.0011737 0 -0.0057216 -0.014631 -0.0076316 -0.025577 -0.017664 -0.026709 1.9267 0.14703 -0.002164 -0.029253 -0.25434 -0.0065366 0.064108 0.14402 0.0071906 -0.0074811 -0.15622 0.052943 -0.073529 0.00042452 -0.00026014 0.00031687 0.00044359 0.33924 0 0 -0.025385 0 -0.0078269 0.060822 0.17128 0 0
1.8633 -0.017668 -0.014792 -0.00216 -0.0045931 0 -0.0083827 -0.015063 -0.0071295 -0.021663 -0.014891 -0.025709 2.0145 0.1209 -0.0046224 -0.033447 -0.25855 -0.0091974 0.05365 0.15308 0.0052353 -0.01134 -0.16856 0.040312 -0.0866 0.00038656 -0.000103 -0.00048527 0.00072841 0.33403 0 0 -0.018778 0 -0.015007 0.030226 0.16363 0 0
1.8672 -0.021615 -0.019764 -0.021543 -0.020206 0 -0.018158 -0.018767 -0.012873 -0.016457 -0.011149 -0.016257 2.0832 0.096353 -0.006393 -0.031887 -0.26508 -0.010845 0.044859 0.16198 0.0034767 -0.015672 -0.18501 0.025397 -0.096183 -0.00012999 0.00011208 -0.0012933 0.0009019 0.33905 0 0 -0.0090443 0 -0.024707 -0.0025881 0.15245 0 0
1.8711 -0.024436 -0.024161 -0.053743 -0.036414 0 -0.029561 -0.023351 -0.019374 -0.01204 -0.0094933 -0.0017778 2.1609 0.077365 -0.0067928 -0.023182 -0.27369 -0.012541 0.038554 0.16926 0.0019284 -0.0199 -0.20233 0.013395 -0.10113 -0.00086922 0.00013252 -0.0015529 0.00078636 0.34167 0 0 0.00031678 0 -0.037063 -0.031442 0.14034 0 0
1.875 -0.027498 -0.027388 -0.069042 -0.043357 0 -0.036401 -0.025978 -0.021295 -0.010051 -0.012414 0.0097382 2.2682 0.063984 -0.005461 -0.0092252 -0.28221 -0.013908 0.034559 0.17465 0.0016501 -0.023389 -0.21706 0.0079955 -0.10139 -0.0013689 7.046e-05 -0.00092831 0.00031702 0.34099 0 0 0.0056683 0 -0.051326 -0.05385 0.12904 0 0
1.8789 -0.031561 -0.029835 -0.051508 -0.038434 0 -0.036341 -0.025857 -0.018273 -0.010355 -0.018763 0.011604 2.3982 0.055703 -0.0027567 0.0081317 -0.28844 -0.012986 0.03283 0.17813 0.003736 -0.025538 -0.22657 0.0098718 -0.096828 -0.0012638 0.00015854 0.00027057 -0.00034395 0.34958 0 0 0.0055208 0 -0.066907 -0.068385 0.11953 0 0
1.8828 -0.035946 -0.032244 -0.011752 -0.028087 0 -0.031826 -0.024588 -0.014728 -0.01156 -0.024459 0.003281 2.5205 0.051287 0.00015008 0.026178 -0.28935 -0.0082402 0.033299 0.17991 0.0073591 -0.025572 -0.22794 0.017634 -0.087356 -0.00061699 0.00040097 0.0011865 -0.0008294 0.38225 0 0 0.00096796 0 -0.083027 -0.07398 0.11261 0 0
1.8867 -0.039311 -0.034933 0.02161 -0.022274 0 -0.027514 -0.024586 -0.015471 -0.013014 -0.026657 -0.0098059 2.6083 0.047132 0.0019133 0.038623 -0.27827 -0.00061225 0.0362 0.18135 0.009681 -0.021665 -0.21708 0.029857 -0.072964 6.0395e-05 0.00055042 0.0010958 -0.00081559 0.44645 0 0 -0.0058666 0 -0.097882 -0.070524 0.10811 0 0
1.8906 -0.041038 -0.037692 0.023883 -0.026568 0 -0.026954 -0.027341 -0.021841 -0.01606 -0.026881 -0.021203 2.6638 0.040881 0.0020305 0.044162 -0.25756 0.0068741 0.040604 0.18422 0.0089474 -0.014476 -0.19919 0.046163 -0.056345 0.0002268 0.00041965 0.00010725 -0.00032932 0.54383 0 0 -0.013853 0 -0.11038 -0.063865 0.10359 0 0
1.8945 -0.04168 -0.040259 -0.0075158 -0.038389 0 -0.030934 -0.032857 -0.031712 -0.02293 -0.029506 -0.028755 2.7166 0.032704 0.0013039 0.042987 -0.22908 0.011999 0.046275 0.18935 0.0080743 -0.0041597 -0.1766 0.066675 -0.038255 -0.00016131 0.00013971 -0.00082987 0.0002095 0.67598 0 0 -0.023563 0 -0.11964 -0.05617 0.098043 0 0
1.8984 -0.042165 -0.042665 -0.051659 -0.049856 0 -0.037789 -0.040103 -0.042195 -0.03423 -0.037088 -0.035717 2.7947 0.023344 0.0011677 0.035969 -0.19536 0.015898 0.052942 0.19731 0.014219 0.0089826 -0.15163 0.090741 -0.019323 -0.00055311 4.7028e-05 -0.00072954 0.00033542 0.84197 0 0 -0.036153 0 -0.12489 -0.049329 0.090754 0 0
1.9023 -0.042883 -0.045012 -0.079719 -0.054203 0 -0.044676 -0.04758 -0.051521 -0.047658 -0.04756 -0.046919 2.8949 0.015513 0.0024114 0.025342 -0.16146 0.022355 0.060252 0.20875 0.033198 0.024597 -0.12714 0.1162 5.5332e-05 -0.00032518 0.00031212 0.00050223 -8.1305e-06 1.0275 0 0 -0.051519 0 -0.12423 -0.04552 0.081295 0 0
1.9063 -0.043677 -0.047085 -0.075914 -0.050453 0 -0.049066 -0.053704 -0.05868 -0.059427 -0.05631 -0.063626 2.984 0.013102 0.0044967 0.016314 -0.13506 0.034065 0.067312 0.22172 0.06328 0.040953 -0.10461 0.13968 0.019721 0.00053925 0.00071821 0.0019088 -0.0003751 1.2011 0 0 -0.067419 0 -0.11754 -0.044955 0.071698 0 0
1.9102 -0.044497 -0.048453 -0.048766 -0.043283 0 -0.050142 -0.057353 -0.062634 -0.067039 -0.060756 -0.0817 3.0295 0.016078 0.0061376 0.010811 -0.11807 0.049323 0.073519 0.23358 0.094588 0.056658 -0.083277 0.15768 0.039382 0.0013247 0.00084248 0.0023096 -0.00024432 1.328 0 0 -0.08035 0 -0.10673 -0.046496 0.063833 0 0
1.9141 -0.04564 -0.049036 -0.024463 -0.039149 0 -0.049497 -0.058614 -0.063093 -0.070675 -0.062429 -0.094499 3.0307 0.023631 0.006573 0.0093045 -0.11123 0.062559 0.078405 0.24231 0.11562 0.070776 -0.062755 0.16795 0.058517 0.0012231 0.00046991 0.0013749 0.00041412 1.3945 0 0 -0.087509 0 -0.093147 -0.049663 0.058715 0 0
1.918 -0.047188 -0.049351 -0.026741 -0.041918 0 -0.050176 -0.05896 -0.061872 -0.072088 -0.064504 -0.097825 3.0201 0.034187 0.0063055 0.011616 -0.11434 0.06854 0.081522 0.24585 0.12155 0.082401 -0.042681 0.17053 0.076416 0.00015105 -0.00016991 -6.5869e-05 0.0010258 1.4164 0 0 -0.088337 0 -0.078481 -0.053986 0.057113 0 0
1.9219 -0.048484 -0.049888 -0.057867 -0.050664 0 -0.054069 -0.060204 -0.062195 -0.072513 -0.067813 -0.09276 3.033 0.042205 0.0066448 0.015478 -0.12627 0.066558 0.081451 0.23905 0.11708 0.089098 -0.024821 0.16793 0.089811 -0.0010933 -0.000579 -0.00078976 0.00093861 1.4219 0 0 -0.084604 0 -0.067165 -0.059624 0.059323 0 0
1.9258 -0.048581 -0.050197 -0.095458 -0.060308 0 -0.059535 -0.062792 -0.065478 -0.071848 -0.06982 -0.084439 3.0768 0.04381 0.0085477 0.01712 -0.13987 0.060863 0.078698 0.22468 0.11163 0.091566 -0.012086 0.16372 0.097421 -0.0015413 -0.00042445 -0.00030035 0.00011018 1.4217 0 0 -0.079148 0 -0.061423 -0.066338 0.061835 0 0
1.9297 -0.047343 -0.048869 -0.10865 -0.064389 0 -0.061773 -0.065033 -0.068865 -0.069557 -0.067477 -0.078162 3.1286 0.038309 0.011811 0.015454 -0.15296 0.057082 0.073285 0.20463 0.11168 0.089845 -0.0069934 0.16005 0.098269 -0.00095161 0.00015675 0.00075368 -0.00075707 1.3982 0 0 -0.074209 0 -0.061872 -0.073909 0.062998 0 0
1.9336 -0.045867 -0.044837 -0.082029 -0.058707 0 -0.056409 -0.064256 -0.066972 -0.065651 -0.060553 -0.075882 3.161 0.025899 0.015212 0.0099864 -0.16401 0.057897 0.065287 0.18109 0.11664 0.084016 -0.011626 0.1559 0.091704 1.6786e-06 0.00064466 0.0012362 -0.00084708 1.3227 0 0 -0.070307 0 -0.068588 -0.081933 0.061579 0 0
1.9375 -0.045488 -0.038857 -0.028604 -0.044253 0 -0.04363 -0.058992 -0.056998 -0.060332 -0.051775 -0.075153 3.1677 0.0080001 0.017314 0.00079102 -0.17192 0.061553 0.05462 0.15769 0.1208 0.073807 -0.029436 0.14757 0.076559 0.0004238 0.00054302 0.00060329 -5.3103e-05 1.1849 0 0 -0.066027 0 -0.081238 -0.089428 0.056269 0 0
1.9414 -0.046329 -0.033521 0.01884 -0.027588 0 -0.02908 -0.050211 -0.042164 -0.052946 -0.043949 -0.070657 3.1638 -0.0092854 0.017273 -0.0091307 -0.17797 0.063952 0.042108 0.14009 0.1183 0.059795 -0.059393 0.13137 0.054527 4.9583e-05 -0.00022159 -0.00061807 0.00084643 1.0037 0 0 -0.058672 0 -0.09595 -0.094241 0.048337 0 0
1.9453 -0.047023 -0.031469 0.031755 -0.017629 0 -0.020316 -0.040534 -0.029537 -0.042105 -0.037555 -0.057248 3.1652 -0.022138 0.015197 -0.017249 -0.18405 0.06208 0.029194 0.12907 0.1066 0.043571 -0.094593 0.10662 0.0297 -0.00060348 -0.0012205 -0.0013544 0.00090749 0.81063 0 0 -0.045644 0 -0.109 -0.09588 0.040601 0 0
1.9492 -0.04608 -0.033312 0.006288 -0.020086 0 -0.021503 -0.032349 -0.024018 -0.027557 -0.031359 -0.03326 3.1717 -0.029163 0.012031 -0.02252 -0.19086 0.055968 0.016786 0.12444 0.087106 0.025903 -0.13102 0.07653 0.0042219 -0.00086538 -0.0018272 -0.000959 -2.2835e-05 0.62838 0 0 -0.026295 0 -0.11859 -0.094309 0.034575 0 0
1.9531 -0.043483 -0.03727 -0.035536 -0.033133 0 -0.030618 -0.026663 -0.024441 -0.011932 -0.024926 -0.0026971 3.1706 -0.029689 0.0090739 -0.024265 -0.19884 0.048148 0.005825 0.12532 0.064082 0.0076377 -0.16451 0.046623 -0.019762 -0.00060138 -0.0016769 0.00028322 -0.001075 0.46736 0 0 -0.0034907 0 -0.12334 -0.089836 0.03159 0 0
1.957 -0.040756 -0.040839 -0.063821 -0.047953 0 -0.041231 -0.023468 -0.025604 -0.00010075 -0.019818 0.025238 3.1551 -0.024146 0.0072884 -0.022151 -0.20767 0.041661 -0.001465 0.12881 0.043063 -0.0093308 -0.18742 0.022299 -0.038221 -0.00024379 -0.00093053 0.0015068 -0.0011475 0.34199 0 0 0.016418 0 -0.1215 -0.083939 0.033244 0 0
1.9609 -0.039419 -0.042816 -0.062968 -0.054614 0 -0.047156 -0.022676 -0.023869 0.0038943 -0.01814 0.040078 3.1324 -0.017681 0.0067145 -0.01879 -0.21567 0.038224 -0.0048288 0.13011 0.028797 -0.023188 -0.19978 0.0073849 -0.050414 -0.00022671 -0.00013582 0.0020319 5.1442e-06 0.28074 0 0 0.026085 0 -0.11658 -0.079691 0.037 0 0
1.9648 -0.039491 -0.04371 -0.041193 -0.049359 0 -0.046338 -0.024309 -0.020441 -0.00034267 -0.020329 0.036051 3.1138 -0.012189 0.0064842 -0.015169 -0.22209 0.037576 -0.0044821 0.12823 0.022796 -0.032926 -0.20351 0.0038682 -0.056417 -0.00051971 0.00020439 0.0017999 0.0014627 0.31092 0 0 0.021343 0 -0.1109 -0.078146 0.041153 0 0
1.9688 -0.039613 -0.044362 -0.021893 -0.037639 0 -0.041492 -0.027886 -0.019376 -0.0096139 -0.024831 0.016201 3.0984 -0.0084989 0.0056158 -0.011669 -0.22646 0.038074 -0.00061942 0.12327 0.022362 -0.037659 -0.20024 0.011811 -0.05618 -0.00076195 3.7673e-06 0.0011762 0.0019595 0.42972 0 0 0.0043688 0 -0.10619 -0.07974 0.044626 0 0
1.9727 -0.03854 -0.044472 -0.025184 -0.030003 0 -0.037603 -0.032095 -0.023075 -0.01991 -0.029846 -0.009037 3.0711 -0.0067087 0.0040516 -0.0081808 -0.22841 0.038103 0.0065332 0.11661 0.02294 -0.036055 -0.1921 0.029015 -0.049383 -0.00075355 -0.00039929 0.0004744 0.0010744 0.59374 0 0 -0.016969 0 -0.10446 -0.084482 0.046441 0 0
1.9766 -0.036284 -0.042744 -0.05335 -0.033575 0 -0.038235 -0.035511 -0.030248 -0.029185 -0.03485 -0.028802 3.018 -0.0038952 0.0029595 -0.0028734 -0.22829 0.037481 0.01604 0.11442 0.022643 -0.027109 -0.18213 0.051335 -0.036162 -0.00066358 -0.00057944 -0.0002512 -0.00036569 0.74414 0 0 -0.033976 0 -0.10715 -0.089789 0.04763 0 0
1.9805 -0.033773 -0.038454 -0.0892 -0.045755 0 -0.042839 -0.037691 -0.037874 -0.037728 -0.040104 -0.039447 2.943 0.0022755 0.0038295 0.0050157 -0.22731 0.037811 0.026327 0.12017 0.024679 -0.013789 -0.17177 0.074474 -0.019526 -0.00071305 -0.00038315 -0.0010009 -0.0010742 0.84767 0 0 -0.043007 0 -0.11208 -0.092634 0.050738 0 0
1.9844 -0.031666 -0.032644 -0.10713 -0.055551 0 -0.046716 -0.039361 -0.044155 -0.046388 -0.045107 -0.04657 2.8652 0.012534 0.0070536 0.015407 -0.22581 0.041251 0.036864 0.13512 0.034517 0.0024519 -0.16095 0.096271 -0.00099836 -0.00077716 1.2907e-05 -0.0015589 -0.00052272 0.91525 0 0 -0.04766 0 -0.11776 -0.09156 0.057256 0 0
1.9883 -0.02982 -0.027539 -0.089719 -0.052082 0 -0.044049 -0.041394 -0.049037 -0.054903 -0.048312 -0.05921 2.8011 0.027073 0.011324 0.027765 -0.22404 0.048387 0.047196 0.15955 0.053878 0.019997 -0.14946 0.11713 0.017706 -0.00047294 0.00034791 -0.0015553 0.00059729 0.98053 0 0 -0.055035 0 -0.12258 -0.085464 0.06838 0 0
1.9922 -0.027935 -0.024728 -0.040162 -0.033838 0 -0.032615 -0.043685 -0.052472 -0.061901 -0.048741 -0.080648 2.7486 0.044916 0.014515 0.039608 -0.22224 0.057039 0.056743 0.1918 0.077547 0.035846 -0.1369 0.13761 0.032797 0.0003086 0.00052915 -0.00083928 0.0010997 1.0597 0 0 -0.068767 0 -0.12323 -0.072877 0.085558 0 0
1.9961 -0.026333 -0.023948 0.017423 -0.011082 0 -0.016858 -0.045165 -0.053413 -0.065989 -0.047468 -0.10371 2.6906 0.061719 0.01531 0.046413 -0.22115 0.06337 0.065103 0.2219 0.096689 0.047098 -0.12492 0.15537 0.040588 0.0010747 0.00062536 0.00024953 0.00047164 1.1309 0 0 -0.084707 0 -0.11805 -0.056566 0.10524 0 0
2 -0.025726 -0.023622 0.051757 0.0012165 0 -0.0060895 -0.04483 -0.051056 -0.066385 -0.046753 -0.11512 2.6123 0.075454 0.014109 0.046289 -0.22182 0.064667 0.071875 0.24347 0.10574 0.052876 -0.11566 0.16481 0.039954 0.0011018 0.00066255 0.0010614 -0.00067284 1.1511 0 0 -0.093357 0 -0.10745 -0.038801 0.12419 0 0
2.0039 -0.026164 -0.02247 0.045141 -0.005052 0 -0.00789 -0.042515 -0.04638 -0.062662 -0.047374 -0.10569 2.5145 0.085164 0.012476 0.038163 -0.22534 0.061385 0.076491 0.25217 0.10591 0.052431 -0.11105 0.16064 0.030045 0.00020352 0.00052265 0.0011537 -0.0012655 1.09 0 0 -0.087392 0 -0.091789 -0.020862 0.14025 0 0
2.0078 -0.026524 -0.020512 0.0070105 -0.024175 0 -0.021351 -0.038564 -0.04135 -0.054531 -0.04713 -0.077965 2.41 0.090313 0.011792 0.021312 -0.23322 0.05648 0.07812 0.24359 0.10194 0.045006 -0.11348 0.14215 0.010166 -0.00093327 0.00010873 0.0006627 -0.00086079 0.95056 0 0 -0.067905 0 -0.071767 -0.0039528 0.15117 0 0
2.0117 -0.025345 -0.018643 -0.031563 -0.040307 0 -0.036285 -0.032988 -0.036327 -0.042388 -0.042531 -0.044639 2.3092 0.092116 0.012387 -0.0028737 -0.24838 0.052545 0.074423 0.21316 0.095745 0.029215 -0.12689 0.11391 -0.019486 -0.0012919 -0.00042043 0.00016219 -2.8614e-05 0.76033 0 0 -0.04378 0 -0.049694 0.011163 0.15508 0 0
2.0156 -0.022206 -0.017503 -0.040835 -0.039517 0 -0.040303 -0.025365 -0.029114 -0.027887 -0.032223 -0.018902 2.2113 0.094078 0.013716 -0.027453 -0.268 0.049417 0.066357 0.17249 0.084231 0.0087608 -0.14674 0.081948 -0.051998 -0.00046921 -0.00068586 0.00012966 0.0002886 0.54806 0 0 -0.02451 0 -0.029227 0.025572 0.1564 0 0
2.0195 -0.018128 -0.01693 -0.0159 -0.020879 0 -0.028671 -0.01572 -0.017564 -0.013328 -0.018601 -0.004668 2.1088 0.097267 0.015032 -0.049219 -0.2899 0.044475 0.054383 0.12705 0.063427 -0.014803 -0.17035 0.049158 -0.084057 0.00091899 -0.00044376 0.00052 -0.00024791 0.32921 0 0 -0.01272 0 -0.012128 0.039634 0.15746 0 0
2.0234 -0.014576 -0.016384 0.01907 0.0024946 0 -0.0085361 -0.0053007 -0.0031492 -4.0421e-05 -0.0058811 0.005174 1.9987 0.10236 0.015743 -0.065397 -0.31147 0.035262 0.039268 0.082239 0.034341 -0.03975 -0.19467 0.014641 -0.11246 0.0017843 0.0001031 0.00084404 -0.0010598 0.10896 0 0 -0.0029557 0 0.00012421 0.053551 0.16038 0 0
2.0273 -0.01224 -0.015629 0.030905 0.013635 0 0.0065707 0.0038559 0.0089979 0.012392 0.003333 0.021156 1.8863 0.10947 0.015338 -0.071966 -0.32717 0.021899 0.022596 0.04616 0.0038256 -0.063054 -0.21415 -0.022406 -0.13182 0.0015246 0.0004345 0.0006666 -0.0012724 -0.10561 0 0 0.012223 0 0.0051549 0.067025 0.16804 0 0
2.0313 -0.0109 -0.014873 0.0056761 0.0050752 0 0.0075657 0.010218 0.014421 0.024753 0.0094641 0.046769 1.7803 0.11679 0.01343 -0.069788 -0.33144 0.0072066 0.0081381 0.023219 -0.020518 -0.08062 -0.22335 -0.058447 -0.1394 0.00047864 0.00022506 4.458e-05 -0.00058999 -0.2968 0 0 0.034383 0 0.0041267 0.07891 0.17954 0 0
2.0352 -0.01033 -0.014374 -0.039164 -0.015472 0 -0.0033241 0.013485 0.013635 0.035833 0.014162 0.073944 1.683 0.1235 0.010178 -0.062671 -0.32458 -0.0051686 -0.0020386 0.010836 -0.035893 -0.091101 -0.22199 -0.085712 -0.13696 -0.00048468 -0.00028215 -0.00050808 0.00045596 -0.43604 0 0 0.056569 0 0.00027721 0.088849 0.19156 0 0
2.0391 -0.010899 -0.014173 -0.069434 -0.03169 0 -0.01543 0.013967 0.011385 0.041906 0.017602 0.08828 1.5887 0.12968 0.0065876 -0.052766 -0.30713 -0.012643 -0.0065663 0.0074286 -0.044601 -0.093447 -0.20969 -0.096889 -0.12523 -0.00074729 -0.00048328 -0.00048962 0.0010728 -0.49084 0 0 0.068113 0 -0.0042164 0.096832 0.2017 0 0
2.043 -0.013014 -0.01425 -0.062765 -0.031879 0 -0.019272 0.011544 0.011268 0.039278 0.017922 0.079827 1.4887 0.13578 0.0040436 -0.042325 -0.28052 -0.014199 -0.0043566 0.010821 -0.049451 -0.086976 -0.1866 -0.089955 -0.10534 -0.00034064 -4.4323e-05 0.00012967 0.00095181 -0.43715 0 0 0.062608 0 -0.0069853 0.1031 0.20745 0 0
2.0469 -0.016126 -0.014738 -0.026196 -0.017849 0 -0.014218 0.005662 0.01154 0.027788 0.013221 0.050815 1.3785 0.1445 0.0032797 -0.034242 -0.24834 -0.009914 0.0070406 0.018654 -0.049909 -0.069839 -0.1512 -0.068746 -0.077747 0.00028362 0.00069482 0.00088074 0.0004521 -0.27455 0 0 0.042371 0 -0.0032619 0.10908 0.20406 0 0
2.0508 -0.018713 -0.015751 0.011443 -0.0024626 0 -0.007811 -0.0034166 0.0069922 0.01163 0.0036616 0.014257 1.2586 0.15672 0.0038062 -0.027839 -0.21756 -0.00074469 0.023289 0.027964 -0.043139 -0.048019 -0.10934 -0.039276 -0.046924 0.00071918 0.0010042 0.0012129 0.00012873 -0.035548 0 0 0.016197 0 0.0057239 0.11642 0.19492 0 0
2.0547 -0.019538 -0.016989 0.024068 0.0014832 0 -0.0081884 -0.013666 -0.0049457 -0.0037118 -0.0086001 -0.01532 1.1326 0.17187 0.0045203 -0.022007 -0.18991 0.011177 0.042473 0.038812 -0.028034 -0.024132 -0.062838 -0.0057901 -0.014081 0.00082158 0.0004833 0.0009591 0.0001767 0.22309 0 0 -0.0070842 0 0.018279 0.12515 0.18222 0 0
2.0586 -0.018871 -0.017786 0.00797 -0.0085814 0 -0.016809 -0.02211 -0.020596 -0.015624 -0.021245 -0.031693 1.0039 0.18879 0.0049385 -0.015663 -0.16626 0.022729 0.062746 0.051364 -0.0070462 -0.000564 -0.013502 0.029971 0.019689 0.00061211 -0.00051656 0.00043278 0.00035883 0.44813 0 0 -0.02382 0 0.032332 0.13477 0.16806 0 0
2.0625 -0.018225 -0.017753 -0.018629 -0.023919 0 -0.027546 -0.026962 -0.033114 -0.025622 -0.033056 -0.039797 0.87442 0.20445 0.0057001 -0.007116 -0.14642 0.031203 0.081541 0.066332 0.016259 0.019472 0.036303 0.066678 0.053069 0.00015689 -0.0012155 0.00010179 0.00039736 0.61896 0 0 -0.036034 0 0.044017 0.14349 0.15539 0 0
2.0664 -0.018801 -0.017351 -0.032793 -0.032498 0 -0.032162 -0.028973 -0.039053 -0.036633 -0.043363 -0.049776 0.74466 0.21257 0.0077161 0.0042671 -0.12629 0.036041 0.095775 0.082795 0.040483 0.033489 0.081961 0.10162 0.083603 -0.00039637 -0.0011479 0.0001751 0.00031872 0.75272 0 0 -0.047927 0 0.047829 0.14671 0.1461 0 0
2.0703 -0.020304 -0.017609 -0.024871 -0.028813 0 -0.02705 -0.03052 -0.041266 -0.049255 -0.050922 -0.067375 0.61229 0.21147 0.010877 0.016667 -0.10299 0.039094 0.10513 0.098039 0.066128 0.042844 0.12082 0.13116 0.10967 -0.0007695 -0.00056712 0.00048138 0.00036256 0.87821 0 0 -0.061743 0 0.043885 0.14287 0.13833 0 0
2.0742 -0.021398 -0.019089 -0.003875 -0.017593 0 -0.015962 -0.033223 -0.045002 -0.060779 -0.054201 -0.088521 0.47252 0.20052 0.013818 0.028643 -0.075639 0.042726 0.10919 0.10989 0.092019 0.048282 0.15068 0.15243 0.12961 -0.0007027 -0.00011979 0.00070394 0.00060785 1.0007 0 0 -0.075887 0 0.032929 0.1313 0.13043 0 0
2.0781 -0.021201 -0.021173 0.011012 -0.0092458 0 -0.007201 -0.036438 -0.051553 -0.067577 -0.053039 -0.10233 0.32154 0.17986 0.01512 0.038606 -0.04401 0.047345 0.10773 0.1161 0.1132 0.050744 0.16953 0.16395 0.14175 -0.00021971 -0.00016669 0.00069432 0.00079749 1.0901 0 0 -0.085955 0 0.016492 0.11197 0.12052 0 0
2.082 -0.020099 -0.022522 0.0044703 -0.011429 0 -0.0077524 -0.037978 -0.056407 -0.068022 -0.049492 -0.09988 0.1613 0.1506 0.014671 0.043094 -0.010333 0.050743 0.099359 0.11162 0.12366 0.051102 0.17158 0.16485 0.14095 0.00031231 -0.00046861 0.00055434 0.00060207 1.1047 0 0 -0.087511 0 -0.00091747 0.086032 0.10487 0 0
2.0859 -0.019066 -0.022301 -0.024803 -0.023408 0 -0.018371 -0.036159 -0.053828 -0.062998 -0.046199 -0.081442 0.00050957 0.11971 0.013668 0.042456 0.019214 0.050041 0.086486 0.098815 0.12154 0.050105 0.16048 0.15429 0.12914 0.0004773 -0.00052879 0.0004542 4.363e-05 1.0261 0 0 -0.078865 0 -0.013284 0.060039 0.084608 0 0
2.0898 -0.01845 -0.020909 -0.062765 -0.036892 0 -0.032683 -0.031098 -0.042795 -0.054111 -0.043562 -0.056244 -0.15077 0.089744 0.013234 0.037858 0.041263 0.044468 0.070579 0.080533 0.11081 0.047174 0.13857 0.13255 0.10813 0.00019221 -0.000177 0.00042725 -0.00041242 0.87392 0 0 -0.062309 0 -0.018871 0.036813 0.062006 0 0
2.0938 -0.017762 -0.019429 -0.087745 -0.042097 0 -0.040989 -0.024276 -0.028078 -0.042171 -0.03888 -0.035155 -0.28916 0.062054 0.01321 0.030391 0.053257 0.03633 0.052917 0.059348 0.097261 0.041603 0.10747 0.10243 0.079455 -0.00023686 0.00024093 0.00036718 -0.00025673 0.68624 0 0 -0.042935 0 -0.016978 0.017963 0.039255 0 0
2.0977 -0.016642 -0.018463 -0.083649 -0.034575 0 -0.036698 -0.017235 -0.01572 -0.027676 -0.028959 -0.02244 -0.4215 0.037334 0.012522 0.021629 0.051931 0.029253 0.035257 0.038945 0.082845 0.032064 0.068717 0.06888 0.045064 -0.00045947 0.00024097 0.00019645 0.00053679 0.49027 0 0 -0.025477 0 -0.0075987 0.0046597 0.019756 0 0
2.1016 -0.015694 -0.017653 -0.05149 -0.018325 0 -0.021303 -0.010848 -0.0080573 -0.012172 -0.01393 -0.013357 -0.5605 0.01364 0.010713 0.014174 0.035614 0.025298 0.021185 0.025116 0.064597 0.017357 0.025079 0.036332 0.009454 -0.00044976 -0.00028548 -1.6649e-05 0.001385 0.29153 0 0 -0.011225 0 0.0048987 -0.0057346 0.0088362 0 0
2.1055 -0.015994 -0.016374 -0.010698 -0.0032604 0 -0.0040382 -0.0055484 -0.0031796 0.0017544 0.001646 0.00060068 -0.71632 -0.011119 0.0088502 0.0085619 0.010367 0.023539 0.011901 0.018048 0.039406 -0.00010495 -0.019721 0.0063877 -0.023829 -0.00049033 -0.00095194 -0.00013013 0.0015354 0.089582 0 0 0.0023455 0 0.014807 -0.018001 0.0059505 0 0
2.1094 -0.017764 -0.014706 0.013257 0.0014431 0 0.0042861 -0.0017039 0.0015618 0.012215 0.011916 0.023362 -0.89089 -0.03706 0.0086018 0.0045711 -0.021593 0.021239 0.0079714 0.017383 0.0094424 -0.018708 -0.063875 -0.021484 -0.053405 -0.00079899 -0.0012277 -8.7021e-05 0.00070366 -0.10105 0 0 0.018412 0 0.019487 -0.034213 0.010882 0 0
2.1133 -0.019804 -0.013488 0.0077595 -0.0061623 0 -0.00084465 0.00051592 0.0065234 0.01936 0.014361 0.049697 -1.0781 -0.063725 0.010382 0.0017132 -0.058056 0.016514 0.0095426 0.022262 -0.017714 -0.036672 -0.10553 -0.046559 -0.078276 -0.0012332 -0.00086916 3.9929e-05 -0.00065173 -0.24858 0 0 0.036445 0 0.016832 -0.055818 0.023044 0 0
2.1172 -0.020475 -0.013342 -0.016462 -0.019121 0 -0.014239 0.0014494 0.010229 0.0244 0.01155 0.068027 -1.2677 -0.087876 0.012579 -0.0014257 -0.096796 0.010271 0.016456 0.031056 -0.034508 -0.050452 -0.14033 -0.064451 -0.096992 -0.0014121 -4.3767e-05 0.00015961 -0.0016606 -0.32217 0 0 0.050719 0 0.0038439 -0.083349 0.042248 0 0
2.1211 -0.019209 -0.013822 -0.033546 -0.026471 0 -0.025101 0.0016887 0.011763 0.027238 0.0083819 0.068328 -1.4504 -0.10487 0.012842 -0.006401 -0.13518 0.0059312 0.024479 0.040302 -0.038877 -0.058734 -0.16539 -0.068823 -0.11124 -0.0011176 0.00086595 0.00026475 -0.0017049 -0.31108 0 0 0.053746 0 -0.015876 -0.11051 0.065631 0 0
2.125 -0.016903 -0.013724 -0.024155 -0.021609 0 -0.025496 0.0013217 0.011603 0.025646 0.0075497 0.049137 -1.6205 -0.11332 0.01023 -0.013302 -0.17188 0.0071539 0.030845 0.049081 -0.034622 -0.062585 -0.18027 -0.056301 -0.12199 -0.00052569 0.0015078 0.0003768 -0.00087579 -0.22756 0 0 0.042266 0 -0.038778 -0.13232 0.091799 0 0
2.1289 -0.01483 -0.012281 0.0076204 -0.0077291 0 -0.01617 -0.00038888 0.01003 0.01743 0.0075313 0.018739 -1.7796 -0.11261 0.0060359 -0.021918 -0.20562 0.015068 0.033835 0.057241 -0.027166 -0.062994 -0.18457 -0.030148 -0.12921 -2.9547e-05 0.0016678 0.00041506 0.00012404 -0.095799 0 0 0.020626 0 -0.062502 -0.14514 0.11999 0 0
2.1328 -0.013379 -0.0099415 0.037381 0.00446 0 -0.0049958 -0.0042601 0.0057839 0.0034895 0.004753 -0.0099813 -1.9368 -0.10265 0.002517 -0.031695 -0.23468 0.026886 0.031798 0.065091 -0.019514 -0.061436 -0.17816 0.00098309 -0.13234 0.00012742 0.0012924 0.00021299 0.00052967 0.058559 0 0 -0.001739 0 -0.084422 -0.14499 0.14945 0 0
2.1367 -0.012017 -0.0078887 0.041271 0.0054255 0 0.00019951 -0.010004 -0.0026576 -0.01175 -0.0024888 -0.027267 -2.1054 -0.085621 0.00087036 -0.040479 -0.25412 0.037036 0.024075 0.074203 -0.011867 -0.060833 -0.16262 0.028422 -0.12756 7.363e-06 0.00052815 -0.00026213 7.2245e-05 0.21087 0 0 -0.016875 0 -0.10004 -0.12685 0.17785 0 0
2.1406 -0.010315 -0.0068567 0.016204 -0.0051085 0 -0.0021085 -0.015912 -0.014357 -0.023449 -0.01219 -0.031801 -2.2936 -0.067468 0.00050805 -0.046629 -0.26457 0.040477 0.015318 0.084888 -0.0036773 -0.062116 -0.14541 0.048506 -0.11469 -0.00019427 -0.00027308 -0.00073319 -0.00086931 0.33862 0 0 -0.023492 0 -0.10902 -0.098608 0.2026 0 0
2.1445 -0.0085809 -0.0065364 -0.018166 -0.01772 0 -0.0069883 -0.019913 -0.025279 -0.030027 -0.020396 -0.030486 -2.498 -0.049681 0.0001952 -0.049315 -0.2661 0.036212 0.0082866 0.096734 0.0052324 -0.064921 -0.12954 0.063267 -0.093059 -0.0003898 -0.00071735 -0.00077089 -0.0016027 0.42898 0 0 -0.026575 0 -0.11043 -0.063672 0.22178 0 0
2.1484 -0.0072796 -0.0061059 -0.036556 -0.021164 0 -0.0083872 -0.021056 -0.031132 -0.033622 -0.024581 -0.033075 -2.7032 -0.033095 -0.00035128 -0.047954 -0.25933 0.028333 0.0055994 0.10901 0.015425 -0.06857 -0.11754 0.076774 -0.062599 -0.00062024 -0.00065165 -0.00022566 -0.0016509 0.48721 0 0 -0.032222 0 -0.10346 -0.025428 0.23373 0 0
2.1523 -0.0060256 -0.0051407 -0.028491 -0.011892 0 -0.0046584 -0.020039 -0.030981 -0.036944 -0.025384 -0.045047 -2.8933 -0.017075 -0.00017459 -0.041577 -0.24551 0.02327 0.011653 0.11962 0.028203 -0.071259 -0.1124 0.090599 -0.02335 -0.00088156 -0.0002982 0.00050887 -0.0010622 0.53223 0 0 -0.042348 0 -0.085454 0.011761 0.23517 0 0
2.1563 -0.0036577 -0.0038363 -0.0048327 0.0030401 0 0.00048681 -0.018412 -0.027713 -0.03999 -0.025353 -0.063251 -3.0634 0.0015146 0.0016632 -0.031691 -0.23055 0.024811 0.026504 0.12526 0.04368 -0.071084 -0.11218 0.10201 0.018302 -0.0010259 -4.4993e-05 0.00077085 -0.00029173 0.57624 0 0 -0.053389 0 -0.057358 0.044921 0.22734 0 0
2.1602 0.00039722 -0.0024212 0.013254 0.012134 0 0.0018061 -0.017328 -0.024797 -0.040117 -0.026139 -0.077355 -3.2234 0.023369 0.0047439 -0.02046 -0.21822 0.030711 0.046024 0.12473 0.058271 -0.068539 -0.11307 0.10574 0.056262 -0.00088907 -6.0186e-05 0.00026649 0.00020085 0.60497 0 0 -0.059271 0 -0.023013 0.074446 0.21409 0 0
2.1641 0.0049621 -0.00066026 0.011883 0.0091692 0 -0.0026659 -0.016894 -0.022816 -0.035127 -0.026772 -0.076543 -3.3896 0.047854 0.0074084 -0.0092756 -0.21038 0.033987 0.067024 0.11702 0.06525 -0.064448 -0.11278 0.097516 0.086238 -0.00048736 -0.00013771 -0.00056943 0.00028527 0.5804 0 0 -0.055576 0 0.014731 0.10035 0.1976 0 0
2.168 0.0076943 0.0018178 -0.0057188 -0.0019267 0 -0.0098083 -0.01632 -0.019391 -0.025744 -0.02441 -0.057112 -3.5711 0.073519 0.0082807 0.00041168 -0.20838 0.028335 0.085772 0.10136 0.059251 -0.060055 -0.10906 0.076608 0.10405 -3.3711e-05 3.5075e-05 -0.00093383 0.00017422 0.46839 0 0 -0.041845 0 0.052458 0.12273 0.18022 0 0
2.1719 0.0071284 0.0047557 -0.023026 -0.010853 0 -0.013638 -0.014386 -0.012237 -0.014685 -0.016721 -0.02549 -3.7641 0.092799 0.0076507 0.0053474 -0.21309 0.01338 0.093219 0.075207 0.040959 -0.059132 -0.099299 0.046233 0.099807 0.00024907 0.00047204 -0.00044922 0.0001647 0.26863 0 0 -0.021213 0 0.080827 0.13864 0.16498 0 0
2.1758 0.0042034 0.0071285 -0.022933 -0.0095353 0 -0.0095752 -0.0099284 -0.0017686 -0.0036041 -0.0039256 0.0059061 -3.9568 0.10094 0.0072693 0.0058625 -0.21944 -0.0046653 0.089209 0.043348 0.01723 -0.062657 -0.087652 0.011816 0.080204 0.00029163 0.00081778 0.00041154 0.00037585 0.019763 0 0 0.001464 0 0.096879 0.147 0.15116 0 0
2.1797 0.001688 0.0080404 -1.6935e-05 0.0018919 0 0.002254 -0.0024445 0.0094528 0.0083935 0.011024 0.027154 -4.1403 0.096253 0.008667 0.0022486 -0.22525 -0.017612 0.074562 0.0079304 -0.0038972 -0.070364 -0.076923 -0.021556 0.04852 0.00014557 0.00072698 0.00076244 0.00070164 -0.22513 0 0 0.021698 0 0.099886 0.14619 0.13728 0 0
2.1836 0.0020131 0.0077958 0.035107 0.016119 0 0.016702 0.0072562 0.019346 0.022811 0.024127 0.037202 -4.3147 0.078377 0.01155 -0.004971 -0.22883 -0.021307 0.050852 -0.02877 -0.018729 -0.081514 -0.069659 -0.051046 0.0083509 -0.00014539 0.00028358 0.0002138 0.00095707 -0.43075 0 0 0.037028 0 0.09019 0.13514 0.12184 0 0
2.1875 0.0055409 0.0079191 0.06186 0.024851 0 0.026544 0.017007 0.027752 0.038632 0.032627 0.043121 -4.4864 0.048012 0.013788 -0.014941 -0.22829 -0.018047 0.021035 -0.063136 -0.029019 -0.094338 -0.06965 -0.076253 -0.035193 -0.00055344 -3.2808e-05 -0.00067272 0.0010263 -0.59231 0 0 0.047728 0 0.069088 0.11203 0.10229 0 0
2.1914 0.010694 0.0099262 0.063275 0.024626 0 0.027095 0.024358 0.035249 0.051783 0.036361 0.052961 -4.661 0.01442 0.013074 -0.025115 -0.2241 -0.013744 -0.0072643 -0.089673 -0.03831 -0.10461 -0.077905 -0.0977 -0.074253 -0.0009408 0.00016434 -0.00088873 0.00088022 -0.7219 0 0 0.055947 0 0.04479 0.080566 0.07748 0 0
2.1953 0.015454 0.013991 0.038957 0.018201 0 0.019621 0.028178 0.041215 0.058147 0.03731 0.068237 -4.8381 -0.014119 0.0088681 -0.033781 -0.21856 -0.012745 -0.029824 -0.10717 -0.047805 -0.11057 -0.090251 -0.11491 -0.10662 -0.0010349 0.00074529 3.3526e-05 0.00051863 -0.8255 0 0 0.063343 0 0.02407 0.047816 0.050366 0 0
2.1992 0.018644 0.018795 0.0074857 0.011621 0 0.010886 0.029329 0.043807 0.057088 0.037789 0.082322 -5.0138 -0.033818 0.0029596 -0.040149 -0.21263 -0.014913 -0.044792 -0.11474 -0.055766 -0.11158 -0.10403 -0.12575 -0.13169 -0.00066137 0.0011789 0.0015438 -2.9979e-05 -0.89254 0 0 0.068883 0 0.0098175 0.017702 0.02341 0 0
2.2031 0.020123 0.022654 -0.0061861 0.0099898 0 0.0085429 0.029585 0.041956 0.051763 0.038663 0.085892 -5.1861 -0.041927 -0.0018374 -0.043656 -0.2071 -0.017009 -0.05103 -0.11204 -0.060221 -0.10742 -0.11638 -0.1278 -0.14955 -2.8432e-05 0.0010726 0.0025856 -0.00063349 -0.90482 0 0 0.069049 0 0.0040311 -0.0060895 -0.00054165 0 0
2.207 0.020344 0.02477 0.0092331 0.014722 0 0.015426 0.029819 0.036885 0.045918 0.038921 0.074616 -5.358 -0.036415 -0.0037731 -0.043574 -0.2019 -0.016368 -0.047232 -0.098133 -0.061361 -0.098269 -0.12243 -0.12039 -0.16063 0.00032474 0.000557 0.0025644 -0.0010399 -0.85361 0 0 0.060898 0 0.0077795 -0.017816 -0.014466 0 0
2.2109 0.020129 0.025473 0.040344 0.02325 0 0.027294 0.029348 0.031185 0.040618 0.036848 0.052634 -5.5348 -0.02718 -0.003282 -0.041735 -0.19521 -0.01323 -0.039078 -0.079543 -0.061055 -0.087711 -0.12313 -0.10551 -0.16887 3.7783e-07 0.00011256 0.0017968 -0.0010224 -0.74907 0 0 0.045469 0 0.013583 -0.021887 -0.017221 0 0
2.2148 0.020648 0.025481 0.058668 0.030736 0 0.036154 0.027151 0.026417 0.034261 0.031707 0.029284 -5.7176 -0.019745 -0.0022022 -0.039083 -0.18603 -0.0099184 -0.029378 -0.059521 -0.060534 -0.077178 -0.12079 -0.086699 -0.17508 -0.00079514 5.8279e-05 0.0010455 -0.00058783 -0.61614 0 0 0.028068 0 0.017462 -0.022406 -0.0095599 0 0
2.2188 0.022982 0.025151 0.044982 0.032869 0 0.036608 0.023507 0.022004 0.025546 0.024493 0.012283 -5.8989 -0.017834 -0.0018483 -0.036225 -0.17383 -0.0082902 -0.02006 -0.040243 -0.059135 -0.06757 -0.11758 -0.066995 -0.17926 -0.0013326 0.00027058 0.00070727 -1.71e-05 -0.48207 0 0 0.014583 0 0.016824 -0.022653 0.0077109 0 0
2.2227 0.027141 0.02447 0.0074201 0.028547 0 0.029858 0.020039 0.016667 0.015868 0.017214 0.0031082 -6.0653 -0.025252 -0.0017735 -0.033697 -0.15835 -0.0081638 -0.01309 -0.023856 -0.055369 -0.059658 -0.11667 -0.047856 -0.18042 -0.001004 0.00040293 0.0005217 0.00035699 -0.36518 0 0 0.0069709 0 0.0091828 -0.026795 0.033466 0 0
2.2266 0.031461 0.023565 -0.024178 0.02082 0 0.022008 0.017965 0.010654 0.0084415 0.011511 -0.0021416 -6.2066 -0.04103 -0.0004674 -0.03141 -0.14201 -0.0080294 -0.0095839 -0.010324 -0.04879 -0.053739 -0.12178 -0.029792 -0.17563 7.4908e-05 0.00029478 3.939e-05 0.00044401 -0.27115 0 0 0.0022409 0 -0.0039044 -0.037696 0.0643 0 0
2.2305 0.033385 0.022915 -0.024042 0.015015 0 0.018477 0.016588 0.0061239 0.0051852 0.0078785 -0.0079585 -6.3243 -0.05742 0.0026484 -0.028738 -0.12826 -0.0069559 -0.008054 0.0036732 -0.040592 -0.049438 -0.13113 -0.01362 -0.16531 0.0011321 8.1344e-05 -0.00075419 0.00045322 -0.19747 0 0 -0.0039135 0 -0.016409 -0.050987 0.096116 0 0
2.2344 0.031307 0.022929 0.006714 0.014868 0 0.019726 0.013973 0.0051551 0.0048866 0.0059876 -0.015166 -6.4332 -0.07022 0.006007 -0.025377 -0.11896 -0.0056971 -0.0078524 0.020235 -0.032694 -0.047201 -0.14309 -0.00088309 -0.14991 0.0014358 -7.5736e-05 -0.0013786 0.00062702 -0.14207 0 0 -0.012271 0 -0.025177 -0.063137 0.12744 0 0
2.2383 0.025932 0.023359 0.041378 0.019548 0 0.021909 0.0092658 0.0075841 0.0047006 0.0054881 -0.020513 -6.5518 -0.075651 0.0069829 -0.021134 -0.11559 -0.0060792 -0.0083614 0.041268 -0.026682 -0.047635 -0.15572 0.006826 -0.13031 0.00092451 -0.00023987 -0.0013974 0.00091629 -0.1094 0 0 -0.018779 0 -0.027518 -0.070383 0.15702 0 0
2.2422 0.019823 0.023301 0.051785 0.024291 0 0.021228 0.0041196 0.011008 0.003366 0.0063674 -0.019863 -6.6894 -0.068326 0.0045147 -0.01614 -0.12028 -0.0094261 -0.009113 0.069579 -0.023553 -0.053189 -0.16522 0.008628 -0.10888 0.00014859 -0.00057853 -0.00091094 0.0009607 -0.10866 0 0 -0.018113 0 -0.020051 -0.065199 0.18278 0 0
2.2461 0.015507 0.021863 0.032681 0.024477 0 0.01752 0.0014764 0.012944 0.0026808 0.0086619 -0.011895 -6.8391 -0.052656 0.00067054 -0.011915 -0.12945 -0.015426 -0.010196 0.10171 -0.023757 -0.064686 -0.1701 0.0043972 -0.090088 -0.0003544 -0.0010189 -0.00043858 0.0004412 -0.1452 0 0 -0.0086691 0 -0.0076894 -0.047744 0.20379 0 0
2.25 0.013834 0.018936 0.0042906 0.019726 0 0.013896 0.0028912 0.012948 0.0056728 0.012085 0.00075406 -6.9847 -0.034239 -0.00075836 -0.0096395 -0.13981 -0.022195 -0.011837 0.13314 -0.026779 -0.0814 -0.17173 -0.0055735 -0.075589 -0.00054345 -0.0011618 -0.00034405 -0.00052909 -0.21288 0 0 0.0057563 0 0.0043945 -0.022465 0.21963 0 0
2.2539 0.013922 0.015365 -0.0075633 0.01423 0 0.01337 0.0072147 0.012754 0.013363 0.016088 0.013571 -7.1147 -0.016981 0.0022949 -0.01022 -0.14923 -0.027314 -0.014133 0.16013 -0.03076 -0.10259 -0.17149 -0.020431 -0.066204 -0.00072202 -0.00065849 -0.0004646 -0.001388 -0.2959 0 0 0.019004 0 0.012531 0.0068484 0.22969 0 0
2.2578 0.014413 0.012464 0.0060369 0.012886 0 0.016013 0.011942 0.01459 0.023378 0.020184 0.023548 -7.2317 -0.005321 0.0079018 -0.014683 -0.15548 -0.029119 -0.017114 0.17795 -0.033343 -0.12702 -0.17145 -0.038188 -0.06238 -0.0010117 0.00032518 -0.00034939 -0.0015464 -0.37934 0 0 0.027235 0 0.01258 0.035065 0.2331 0 0
2.2617 0.014652 0.011286 0.031922 0.016735 0 0.01911 0.015581 0.019351 0.031668 0.024008 0.031045 -7.3487 -0.0042882 0.011475 -0.024165 -0.15653 -0.027632 -0.020106 0.17843 -0.033645 -0.1509 -0.17559 -0.055772 -0.062956 -0.0011352 0.0011164 0.00018814 -0.00088084 -0.45796 0 0 0.030994 0 -2.8463e-05 0.052419 0.22852 0 0
2.2656 0.014826 0.012138 0.048692 0.02199 0 0.019677 0.018424 0.025966 0.03554 0.027042 0.038652 -7.4755 -0.008957 0.0097574 -0.035993 -0.1553 -0.024639 -0.022112 0.16635 -0.033412 -0.17091 -0.18366 -0.07032 -0.063826 -0.00079454 0.0010953 0.0008338 0.00015386 -0.5333 0 0 0.033306 0 -0.01893 0.059068 0.21979 0 0
2.2695 0.015344 0.014499 0.044427 0.023562 0 0.016816 0.021181 0.032025 0.035217 0.028551 0.048019 -7.6086 -0.016155 0.0038047 -0.048682 -0.15345 -0.022733 -0.022605 0.14447 -0.035619 -0.18557 -0.19471 -0.080711 -0.063341 -0.00017822 0.00026963 0.0010978 0.00089186 -0.60165 0 0 0.036208 0 -0.040296 0.05644 0.20861 0 0
2.2734 0.016338 0.017246 0.023118 0.019715 0 0.012172 0.023456 0.034969 0.032871 0.02812 0.057357 -7.734 -0.022621 -0.001899 -0.060679 -0.15258 -0.02359 -0.021196 0.11617 -0.041345 -0.19382 -0.20743 -0.087573 -0.060142 7.6453e-05 -0.00072357 0.00081721 0.00097241 -0.64686 0 0 0.039047 0 -0.060187 0.046858 0.19671 0 0
2.2773 0.017702 0.019119 -0.001843 0.013517 0 0.0086334 0.024052 0.033337 0.030494 0.026312 0.061926 -7.8406 -0.023091 -0.0033643 -0.069216 -0.15494 -0.026526 -0.017363 0.08724 -0.048044 -0.19395 -0.21897 -0.091432 -0.052522 -0.00046932 -0.0011842 0.00029074 0.00056749 -0.64853 0 0 0.039616 0 -0.071998 0.035258 0.18656 0 0
2.2813 0.019306 0.019309 -0.017807 0.0098756 0 0.0085015 0.022599 0.027697 0.028629 0.024487 0.057465 -7.9299 -0.015588 -0.00035448 -0.072415 -0.16043 -0.028594 -0.012027 0.064906 -0.051329 -0.18792 -0.22602 -0.090946 -0.041207 -0.0014802 -0.0009041 -5.407e-05 0.00017132 -0.59952 0 0 0.036447 0 -0.072536 0.029141 0.17944 0 0
2.2852 0.020937 0.017914 -0.018562 0.011088 0 0.012129 0.020227 0.020659 0.026647 0.023545 0.043934 -8.0148 -0.0028926 0.0039322 -0.070902 -0.16711 -0.026564 -0.0063043 0.050281 -0.048884 -0.1784 -0.22837 -0.083528 -0.027804 -0.002033 -0.00019768 -5.7877e-05 0.00017596 -0.51489 0 0 0.030021 0 -0.064474 0.029983 0.17438 0 0
2.2891 0.02211 0.015904 -0.0053058 0.015043 0 0.017558 0.018199 0.015501 0.023754 0.022756 0.026343 -8.1089 0.012866 0.0060604 -0.065128 -0.17362 -0.019566 -0.00080733 0.043427 -0.042753 -0.16669 -0.22604 -0.068309 -0.013119 -0.0014643 0.00050415 0.00011451 0.00058519 -0.42194 0 0 0.022227 0 -0.049674 0.037766 0.17049 0 0
2.293 0.022159 0.014514 0.014036 0.017437 0 0.02145 0.016161 0.013969 0.019587 0.020132 0.011651 -8.2169 0.029084 0.0050961 -0.055862 -0.17854 -0.010243 0.0039046 0.043538 -0.037672 -0.15406 -0.21948 -0.048507 0.0020563 -4.0129e-05 0.00098786 0.00023068 0.0010481 -0.34003 0 0 0.015037 0 -0.030591 0.051472 0.16666 0 0
2.2969 0.02068 0.014425 0.027417 0.015653 0 0.021133 0.012402 0.014933 0.014223 0.014447 0.0039862 -8.3341 0.040764 0.0024714 -0.044701 -0.1795 -0.0032083 0.0072197 0.048128 -0.037019 -0.14214 -0.20923 -0.030314 0.016798 0.0012492 0.0012129 0.00020978 0.0011354 -0.26999 0 0 0.0095492 0 -0.011152 0.066969 0.16059 0 0
2.3008 0.017882 0.015327 0.02558 0.01071 0 0.016627 0.0062208 0.015287 0.0080943 0.0070871 0.0020462 -8.4519 0.047915 -0.00020269 -0.034376 -0.17821 -0.0017838 0.010019 0.052108 -0.040151 -0.13159 -0.19756 -0.018661 0.030689 0.0015736 0.0011054 9.2211e-05 0.00064666 -0.20242 0 0 0.0057538 0 0.0065674 0.079093 0.15237 0 0
2.3047 0.014452 0.016174 0.010683 0.0059041 0 0.010902 -0.0003212 0.012565 0.0021004 0.001629 0.00081737 -8.5623 0.051555 -0.0026105 -0.025832 -0.17594 -0.0055894 0.012802 0.054124 -0.043363 -0.1227 -0.18476 -0.013566 0.043239 0.00094848 0.00057589 -9.7219e-05 -0.00023353 -0.13394 0 0 0.002816 0 0.022838 0.086656 0.14248 0 0
2.3086 0.011125 0.015892 -0.0021368 0.003829 0 0.0076688 -0.0036484 0.0070213 -0.0024065 0.0010089 -0.0038483 -8.66 0.052989 -0.0050446 -0.01976 -0.17389 -0.011006 0.015993 0.053279 -0.043184 -0.11572 -0.17101 -0.010582 0.053829 8.0256e-05 -0.00022628 -0.00035196 -0.0010147 -0.073407 0 0 -0.00031022 0 0.038133 0.089252 0.13154 0 0
2.3125 0.0084637 0.014055 0.0040137 0.0045909 0 0.0082999 -0.0020121 0.0013199 -0.0041918 0.0046913 -0.011649 -8.7435 0.054574 -0.0068844 -0.016959 -0.1739 -0.014133 0.020124 0.04888 -0.038907 -0.11112 -0.15616 -0.0050821 0.060903 -0.00037866 -0.00082116 -0.00056618 -0.0011859 -0.032956 0 0 -0.0040494 0 0.053527 0.087427 0.12063 0 0
2.3164 0.0069706 0.011157 0.030993 0.0064431 0 0.0107 0.002601 -0.0017231 -0.0030236 0.0086634 -0.018149 -8.8173 0.059352 -0.0065158 -0.016801 -0.1769 -0.013759 0.025064 0.041553 -0.032542 -0.1087 -0.14061 0.0035238 0.062156 -0.00035891 -0.00073962 -0.00053758 -0.00055867 -0.016358 0 0 -0.0076235 0 0.069543 0.085345 0.11098 0 0
2.3203 0.0071344 0.0084334 0.059747 0.007764 0 0.011463 0.0062364 -0.001123 -5.9113e-05 0.008703 -0.018515 -8.8922 0.067204 -0.0030582 -0.017565 -0.18138 -0.011903 0.030022 0.032156 -0.026929 -0.10717 -0.12545 0.011398 0.057588 -0.00020656 -1.5697e-05 -0.00018969 0.00056115 -0.019288 0 0 -0.0093714 0 0.084873 0.085747 0.10249 0 0
2.3242 0.009082 0.0073116 0.064565 0.0084121 0 0.0094223 0.0067511 0.0022311 0.0028224 0.0042375 -0.011411 -8.9796 0.077579 0.002131 -0.018257 -0.18615 -0.011668 0.034465 0.020584 -0.02387 -0.10566 -0.11158 0.013759 0.046942 -0.00013728 0.00074796 0.00023049 0.0015396 -0.040193 0 0 -0.0079829 0 0.098185 0.089506 0.095015 0 0
2.3281 0.012162 0.0086648 0.036933 0.0094883 0 0.0070722 0.005733 0.0069716 0.0043691 -0.00073063 8.9302e-05 -9.0814 0.089549 0.0061649 -0.017872 -0.18985 -0.014454 0.037861 0.0066066 -0.023396 -0.10319 -0.099921 0.0087479 0.030241 3.924e-06 0.00091852 0.00029379 0.0018488 -0.086708 0 0 -0.0036369 0 0.10803 0.096938 0.088312 0 0
2.332 0.015132 0.012185 -0.0038394 0.012066 0 0.0082243 0.0066686 0.012282 0.0049134 -0.00070789 0.011036 -9.1866 0.10061 0.0070606 -0.014497 -0.18947 -0.018926 0.039274 -0.011088 -0.02412 -0.097646 -0.092417 -0.0017303 0.0071878 0.00042649 0.00045892 -0.00018294 0.0014476 -0.16754 0 0 0.0021249 0 0.11132 0.10676 0.082323 0 0
2.3359 0.017057 0.016369 -0.025836 0.016117 0 0.01405 0.011413 0.017651 0.0061014 0.0067037 0.01825 -9.2795 0.10868 0.0053614 -0.0084393 -0.18488 -0.022406 0.039446 -0.030956 -0.024259 -0.089178 -0.087806 -0.014377 -0.018355 0.0009589 -4.447e-05 -0.0008697 0.00078364 -0.27776 0 0 0.0077843 0 0.11034 0.11489 0.077292 0 0
2.3398 0.018129 0.01938 -0.013356 0.020412 0 0.021445 0.018584 0.022214 0.0095468 0.018655 0.022176 -9.3542 0.11328 0.0032326 -0.00045524 -0.17672 -0.023176 0.039142 -0.051141 -0.022978 -0.078685 -0.084699 -0.027299 -0.044406 0.0010768 -2.1106e-05 -0.0011751 0.00039331 -0.3951 0 0 0.013103 0 0.10766 0.11966 0.073666 0 0
2.3438 0.019471 0.02035 0.017849 0.023351 0 0.025498 0.025153 0.024976 0.015448 0.029185 0.025751 -9.4205 0.11419 0.0020928 0.0086615 -0.16569 -0.021611 0.039045 -0.06974 -0.021326 -0.067155 -0.081849 -0.040576 -0.069433 0.00042948 0.00045767 -0.00082597 0.00044952 -0.49355 0 0 0.018904 0 0.10557 0.12014 0.071788 0 0
2.3477 0.021994 0.020095 0.034592 0.024128 0 0.023852 0.029141 0.025871 0.022261 0.033794 0.031509 -9.4947 0.11134 0.0014161 0.01763 -0.1528 -0.019391 0.040143 -0.083633 -0.021766 -0.056252 -0.077468 -0.054585 -0.091542 -0.00070189 0.00076374 -0.00017613 0.00066811 -0.56178 0 0 0.025616 0 0.10741 0.11572 0.072117 0 0
2.3516 0.025405 0.020512 0.017346 0.023452 0 0.018869 0.030632 0.026245 0.027708 0.032591 0.039288 -9.582 0.10583 -9.1674e-05 0.02398 -0.14024 -0.017836 0.043548 -0.088153 -0.026141 -0.048971 -0.069431 -0.068278 -0.10849 -0.0015483 0.00042877 0.00012185 0.00065105 -0.60816 0 0 0.032254 0 0.11676 0.10865 0.074081 0 0
2.3555 0.028418 0.023015 -0.020709 0.023251 0 0.015653 0.030713 0.027857 0.03039 0.029569 0.046237 -9.6702 0.099736 -0.002486 0.027239 -0.12926 -0.017017 0.048516 -0.084977 -0.033615 -0.045409 -0.05875 -0.079326 -0.12093 -0.0015045 -0.00030558 -0.00022244 0.00031809 -0.64858 0 0 0.037089 0 0.13083 0.10269 0.075803 0 0
2.3594 0.029936 0.027363 -0.044754 0.02531 0 0.017851 0.030186 0.031211 0.03076 0.028979 0.048976 -9.7414 0.093935 -0.0041922 0.027357 -0.12037 -0.016243 0.054389 -0.075523 -0.0408 -0.045241 -0.046369 -0.085886 -0.1289 -0.00065601 -0.00073575 -0.00082747 -8.5354e-06 -0.69092 0 0 0.03935 0 0.14728 0.099617 0.076243 0 0
2.3633 0.030029 0.031908 -0.029183 0.029724 0 0.025011 0.029574 0.035009 0.030695 0.032077 0.0462 -9.7906 0.089195 -0.0037207 0.024574 -0.11392 -0.015176 0.060353 -0.061819 -0.044475 -0.047795 -0.033468 -0.088138 -0.13257 0.00031985 -0.00048472 -0.0010202 4.7256e-05 -0.73131 0 0 0.040054 0 0.1633 0.10082 0.074503 0 0
2.3672 0.029721 0.03504 0.020145 0.034507 0 0.033489 0.029745 0.037361 0.031975 0.036832 0.039741 -9.8319 0.086582 -0.0014882 0.019695 -0.11058 -0.014381 0.064514 -0.048459 -0.044442 -0.051347 -0.022647 -0.088104 -0.13159 0.00075286 4.9477e-05 -0.00052879 0.00048748 -0.76275 0 0 0.040926 0 0.17294 0.10791 0.069457 0 0
2.3711 0.029967 0.036417 0.07168 0.03703 0 0.039634 0.031651 0.037534 0.034866 0.040337 0.033316 -9.8842 0.085606 0.00040632 0.015195 -0.10923 -0.014883 0.065595 -0.040797 -0.04351 -0.053317 -0.015745 -0.088008 -0.12809 0.00049265 0.00010764 0.00021729 0.00087159 -0.78368 0 0 0.042513 0 0.17368 0.11779 0.063032 0 0
2.375 0.030919 0.036904 0.095147 0.036357 0 0.042258 0.03515 0.036465 0.037961 0.041389 0.029962 -9.9522 0.085393 0.0002547 0.012149 -0.10882 -0.017326 0.063732 -0.039727 -0.044379 -0.053223 -0.012795 -0.088702 -0.12371 -9.4361e-05 -0.00058711 0.00047868 0.00069016 -0.79745 0 0 0.043561 0 0.16724 0.12769 0.057273 0 0
2.3789 0.032137 0.037461 0.084822 0.034344 0 0.042597 0.038571 0.035674 0.039414 0.040986 0.030205 -10.02 0.085266 -0.00163 0.011087 -0.10853 -0.021507 0.059226 -0.045195 -0.046695 -0.051119 -0.013739 -0.089479 -0.11966 -0.00053372 -0.0014784 -0.00010566 -0.00017065 -0.80634 0 0 0.042426 0 0.15552 0.13572 0.053688 0 0
2.3828 0.033278 0.038217 0.060033 0.034194 0 0.042447 0.04011 0.035858 0.03853 0.040719 0.03232 -10.066 0.084384 -0.003467 0.012338 -0.10731 -0.02655 0.052702 -0.056276 -0.047607 -0.047514 -0.018324 -0.089224 -0.11737 -0.00061115 -0.0017137 -0.0011917 -0.0013057 -0.80986 0 0 0.039068 0 0.1415 0.13983 0.054027 0 0
2.3867 0.03436 0.038593 0.045483 0.037505 0 0.042488 0.039776 0.036565 0.036342 0.041027 0.034206 -10.082 0.081613 -0.0039928 0.015299 -0.10305 -0.031365 0.046342 -0.068301 -0.04536 -0.044581 -0.02569 -0.087764 -0.1192 -0.0004099 -0.0010037 -0.002031 -0.0021062 -0.80882 0 0 0.035475 0 0.13224 0.13793 0.060165 0 0
2.3906 0.03538 0.03808 0.050508 0.042538 0 0.042156 0.039516 0.036985 0.034707 0.041059 0.03507 -10.08 0.077885 -0.0035906 0.018145 -0.095859 -0.035027 0.042102 -0.076373 -0.041826 -0.043648 -0.03361 -0.086182 -0.1241 -0.00011503 9.9605e-05 -0.0020697 -0.0022088 -0.80764 0 0 0.033988 0 0.12999 0.13309 0.069102 0 0
2.3945 0.035903 0.03667 0.064161 0.045571 0 0.040724 0.041013 0.036748 0.034747 0.040007 0.035512 -10.079 0.074175 -0.0034111 0.020253 -0.08599 -0.037013 0.040761 -0.078807 -0.040778 -0.044823 -0.041106 -0.085899 -0.13119 0.00014153 0.00076898 -0.0013163 -0.0016959 -0.80915 0 0 0.03519 0 0.13479 0.12706 0.079122 0 0
2.3984 0.035231 0.034511 0.067329 0.044182 0 0.038258 0.043453 0.035955 0.036011 0.038199 0.036362 -10.09 0.071595 -0.0037197 0.021225 -0.07396 -0.037373 0.042795 -0.074646 -0.043539 -0.047856 -0.047202 -0.087369 -0.13935 0.00028089 0.00067918 -0.00024462 -0.00093701 -0.80752 0 0 0.037502 0 0.14584 0.12161 0.088518 0 0
2.4023 0.032966 0.031411 0.049488 0.039247 0 0.035443 0.043932 0.034703 0.037016 0.036657 0.037825 -10.105 0.072545 -0.0035322 0.021012 -0.060988 -0.036737 0.048659 -0.063464 -0.046965 -0.051518 -0.049998 -0.089578 -0.14622 0.00023483 0.00019287 0.00058176 -0.00028663 -0.78983 0 0 0.038817 0 0.16068 0.11957 0.094638 0 0
2.4063 0.029268 0.026993 0.016673 0.033627 0 0.032528 0.040281 0.032866 0.036531 0.035627 0.03978 -10.117 0.078356 -0.0019677 0.021146 -0.049531 -0.035965 0.056349 -0.049914 -0.046521 -0.053055 -0.047989 -0.090738 -0.14909 -1.6427e-05 -0.00015265 0.00083811 8.8054e-05 -0.74704 0 0 0.038474 0 0.17341 0.1219 0.096822 0 0
2.4102 0.024545 0.021392 -0.013603 0.028929 0 0.028575 0.033289 0.030258 0.034376 0.03385 0.042409 -10.12 0.087771 0.00035438 0.022734 -0.040393 -0.035551 0.063994 -0.037612 -0.041478 -0.051499 -0.041314 -0.089458 -0.14772 -0.00037385 -0.00021846 0.00054936 0.00017914 -0.68246 0 0 0.03756 0 0.18181 0.12704 0.096652 0 0
2.4141 0.019063 0.015637 -0.024892 0.023919 0 0.02207 0.025858 0.026779 0.031077 0.029587 0.045708 -10.12 0.099586 0.00163 0.026344 -0.033752 -0.035217 0.070595 -0.028344 -0.036399 -0.046488 -0.030048 -0.085202 -0.14214 -0.00065125 -0.00027485 -6.1179e-07 4.6021e-05 -0.60633 0 0 0.037272 0 0.18519 0.13378 0.095231 0 0
2.418 0.013085 0.011093 -0.012504 0.016497 0 0.012681 0.020031 0.022333 0.026906 0.022457 0.047937 -10.121 0.11216 0.00066692 0.032352 -0.029436 -0.034066 0.075299 -0.023453 -0.036715 -0.038021 -0.01455 -0.077693 -0.13275 -0.00071998 -0.00052909 -0.00047212 -0.00020604 -0.52143 0 0 0.037017 0 0.18358 0.14061 0.093834 0 0
2.4219 0.0073641 0.0084743 0.014128 0.0071917 0 0.0026104 0.015245 0.016859 0.021394 0.014137 0.045004 -10.125 0.12106 -0.001799 0.040601 -0.025935 -0.031108 0.07739 -0.023438 -0.042641 -0.026785 0.0039299 -0.066155 -0.12048 -0.00061054 -0.00079436 -0.00068325 -0.00039865 -0.4171 0 0 0.034212 0 0.17874 0.14455 0.094263 0 0
2.4258 0.0031739 0.0074451 0.038142 0.00012775 0 -0.0041056 0.0096897 0.010744 0.013872 0.0070747 0.032613 -10.126 0.1251 -0.0037029 0.048656 -0.020948 -0.025634 0.079022 -0.023721 -0.047949 -0.015425 0.021592 -0.049631 -0.10769 -0.00044111 -0.00070399 -0.00070539 -0.00032133 -0.28163 0 0 0.026165 0 0.17472 0.14575 0.09564 0 0
2.4297 0.0014732 0.0071413 0.046403 -0.00022566 0 -0.0043455 0.0030397 0.0050865 0.004537 0.0024527 0.010251 -10.125 0.12462 -0.0035016 0.05545 -0.013952 -0.017232 0.081449 -0.022126 -0.045343 -0.0046045 0.036885 -0.028413 -0.094697 -0.00025108 -0.00019188 -0.00074396 0.00012632 -0.12171 0 0 0.012541 0 0.17237 0.14496 0.096986 0 0
2.4336 0.0018435 0.0068875 0.037796 0.0063009 0 0.0013715 -0.0027431 0.0010679 -0.0050634 -0.00056324 -0.016503 -10.127 0.12049 -0.0013415 0.060199 -0.0048942 -0.0058237 0.085777 -0.01691 -0.03329 0.0053129 0.048659 -0.0051129 -0.081527 4.9469e-05 0.00036535 -0.00087897 0.00081258 0.033214 0 0 -0.0036579 0 0.17191 0.14318 0.097389 0 0
2.4375 0.0023808 0.0062396 0.022878 0.014294 0 0.0087251 -0.0055502 -0.0013372 -0.012724 -0.003623 -0.038228 -10.138 0.11497 0.0014742 0.0621 0.0054501 0.0078467 0.093606 -0.0059447 -0.017524 0.014384 0.055632 0.016145 -0.067558 0.00052954 0.00054115 -0.00092307 0.0014207 0.15028 0 0 -0.017521 0 0.17254 0.14225 0.095485 0 0
2.4414 0.0009254 0.0044928 0.014861 0.01658 0 0.012477 -0.0057746 -0.0038902 -0.017029 -0.0074611 -0.047406 -10.151 0.11297 0.0038551 0.062308 0.013629 0.021637 0.105 0.0096922 -0.0057973 0.02382 0.059195 0.032134 -0.051707 0.001055 0.00033659 -0.0005951 0.0016644 0.21955 0 0 -0.025136 0 0.17101 0.14439 0.091444 0 0
2.4453 -0.0033284 0.00064282 0.018578 0.0098614 0 0.010034 -0.006374 -0.0087693 -0.018401 -0.011512 -0.043199 -10.156 0.11593 0.0055802 0.062778 0.017685 0.032294 0.11782 0.026348 -0.0012369 0.034145 0.06211 0.042375 -0.034518 0.0013163 0.00017354 0.00012356 0.0014962 0.26163 0 0 -0.025907 0 0.16614 0.14914 0.087337 0 0
2.4492 -0.0092622 -0.0056975 0.026345 -0.0029828 0 0.0025882 -0.010115 -0.016263 -0.018841 -0.015086 -0.031411 -10.147 0.12392 0.006808 0.064486 0.016791 0.03705 0.13059 0.041807 -0.00071471 0.045246 0.065674 0.048581 -0.016901 0.0010891 0.0003897 0.0008456 0.0011261 0.30835 0 0 -0.02265 0 0.15801 0.15575 0.084641 0 0
2.4531 -0.014782 -0.013282 0.024532 -0.0158 0 -0.0068907 -0.016833 -0.023827 -0.020448 -0.018451 -0.020025 -10.131 0.13629 0.0073934 0.068234 0.010615 0.035516 0.14172 0.053879 0.00081771 0.056742 0.070969 0.052305 -0.00011311 0.00047453 0.00081045 0.0010791 0.00083424 0.37491 0 0 -0.019446 0 0.14729 0.16311 0.084849 0 0
2.457 -0.018369 -0.019517 0.0057734 -0.02412 0 -0.016366 -0.02345 -0.027885 -0.023781 -0.022323 -0.014384 -10.121 0.14963 0.006966 0.074448 1.0977e-05 0.030132 0.14785 0.058681 0.0050412 0.066604 0.078435 0.053443 0.011753 -0.00014553 0.00090987 0.00071578 0.00075069 0.44912 0 0 -0.018909 0 0.13759 0.16826 0.090562 0 0
2.4609 -0.019898 -0.022269 -0.023495 -0.027455 0 -0.025207 -0.026559 -0.026954 -0.027364 -0.026296 -0.015536 -10.129 0.15861 0.0055383 0.080501 -0.0097395 0.024455 0.14919 0.058004 0.0093641 0.073023 0.08519 0.051339 0.017018 -0.00041736 0.00041537 0.00017276 0.00078871 0.50531 0 0 -0.020875 0 0.13331 0.16969 0.099497 0 0
2.4648 -0.020207 -0.021652 -0.04699 -0.027579 0 -0.032331 -0.024995 -0.023058 -0.02881 -0.028316 -0.02164 -10.147 0.16145 0.0036828 0.084596 -0.016004 0.020634 0.14667 0.053747 0.01061 0.075455 0.089257 0.047192 0.015805 -0.00028825 -0.00030773 -2.1045e-05 0.00076503 0.52654 0 0 -0.02329 0 0.13567 0.16759 0.10939 0 0
2.4688 -0.020133 -0.019948 -0.051216 -0.025684 0 -0.034964 -0.02031 -0.019933 -0.02677 -0.026351 -0.029641 -10.161 0.15736 0.0019637 0.085385 -0.017002 0.018326 0.14123 0.047545 0.0087884 0.073694 0.089233 0.044549 0.0086622 1.2888e-05 -0.00054683 0.00021877 0.00057228 0.51425 0 0 -0.024208 0 0.14497 0.16251 0.11826 0 0
2.4727 -0.019963 -0.019552 -0.036469 -0.021914 0 -0.030474 -0.01539 -0.019771 -0.022185 -0.020821 -0.035637 -10.155 0.14609 0.00041298 0.081216 -0.010865 0.015932 0.13432 0.041608 0.0069601 0.067731 0.083508 0.046553 -0.0031456 0.00023108 5.5641e-05 0.00046031 0.0002476 0.48081 0 0 -0.023062 0 0.16065 0.15566 0.1233 0 0
2.4766 -0.019653 -0.020877 -0.016916 -0.01722 0 -0.019918 -0.012825 -0.021729 -0.017732 -0.015062 -0.035265 -10.13 0.13171 -0.001148 0.07233 0.0014513 0.01271 0.1286 0.038701 0.0078206 0.059444 0.073269 0.052448 -0.014995 0.00028509 0.0011064 0.0002855 -9.4202e-05 0.43792 0 0 -0.020373 0 0.17709 0.15028 0.12185 0 0
2.4805 -0.019294 -0.022269 -0.0093298 -0.014317 0 -0.009097 -0.013965 -0.023482 -0.015864 -0.012863 -0.026098 -10.102 0.11945 -0.0023168 0.062622 0.015235 0.0095535 0.12503 0.038533 0.010974 0.051484 0.063386 0.057414 -0.023391 0.00022053 0.0017917 -0.00016445 -0.00036504 0.39416 0 0 -0.016779 0 0.18873 0.14786 0.11635 0 0
2.4844 -0.019241 -0.021964 -0.019337 -0.015605 0 -0.0048334 -0.018506 -0.023829 -0.017008 -0.015226 -0.01106 -10.09 0.11157 -0.0020446 0.054528 0.028292 0.0078449 0.12384 0.040644 0.01366 0.044991 0.056779 0.056781 -0.02705 3.4032e-05 0.0016177 -0.00028869 -0.00053948 0.36044 0 0 -0.012834 0 0.19317 0.14876 0.1086 0 0
2.4883 -0.019803 -0.020014 -0.036353 -0.020028 0 -0.0093058 -0.024373 -0.023474 -0.019436 -0.019581 0.0010747 -10.103 0.10967 0.00026319 0.050448 0.038711 0.0080171 0.12499 0.044384 0.013758 0.040896 0.056157 0.050852 -0.025257 -0.00036346 0.00083884 0.00028 -0.00061628 0.3518 0 0 -0.0097576 0 0.18883 0.15291 0.10062 0 0
2.4922 -0.020906 -0.01822 -0.041757 -0.022999 0 -0.018065 -0.028449 -0.023417 -0.02086 -0.022334 0.00071412 -10.134 0.11515 0.0036169 0.054781 0.044359 0.0095799 0.12828 0.048691 0.011771 0.040498 0.066022 0.045268 -0.017847 -0.00096304 0.00017439 0.0011615 -0.00058367 0.37894 0 0 -0.0097346 0 0.17478 0.15951 0.096396 0 0
2.4961 -0.022085 -0.018251 -0.024424 -0.020596 0 -0.024172 -0.028404 -0.023248 -0.020294 -0.022196 -0.01473 -10.17 0.12315 0.0058234 0.066449 0.047517 0.012377 0.13231 0.052843 0.010021 0.042866 0.083266 0.045942 -0.0090449 -0.0014803 0.00011501 0.0015368 -0.00044339 0.43619 0 0 -0.014495 0 0.15849 0.16574 0.097683 0 0
2.5 -0.022805 -0.01996 0.008568 -0.014117 0 -0.024599 -0.024512 -0.021597 -0.018561 -0.020951 -0.036999 -10.198 0.13001 0.0053906 0.082461 0.050411 0.017109 0.13649 0.057259 0.010355 0.047135 0.10335 0.053236 -0.0013288 -0.0014648 0.00049315 0.0010124 -0.0002573 0.49873 0 0 -0.023004 0 0.14529 0.17046 0.10366 0 0
2.5039 -0.022791 -0.021619 0.035345 -0.0097648 0 -0.022405 -0.01962 -0.018246 -0.017206 -0.02104 -0.051658 -10.219 0.13331 0.0030941 0.10038 0.054294 0.024026 0.14044 0.062469 0.012731 0.052813 0.12271 0.06122 0.0038531 -0.00068441 0.00069767 9.6165e-05 -0.00013717 0.53423 0 0 -0.030829 0 0.13867 0.1731 0.11351 0 0
2.5078 -0.022096 -0.021645 0.035392 -0.012805 0 -0.022411 -0.016835 -0.015199 -0.017036 -0.022716 -0.048507 -10.243 0.1305 0.0013807 0.117 0.060266 0.031268 0.14382 0.069301 0.01566 0.059419 0.13686 0.063 0.0051999 0.00056513 0.00028708 -0.00029462 -0.00016157 0.52142 0 0 -0.032776 0 0.14221 0.17332 0.12598 0 0
2.5117 -0.020904 -0.019978 0.0064632 -0.021652 0 -0.02509 -0.016916 -0.015046 -0.017683 -0.023842 -0.02942 -10.281 0.11925 0.0019606 0.12659 0.067065 0.035384 0.14567 0.078927 0.017516 0.066064 0.13862 0.057026 0.0021174 0.0015726 -0.00059016 0.00019538 -0.00030082 0.46265 0 0 -0.027161 0 0.15825 0.17148 0.13848 0 0
2.5156 -0.019265 -0.017811 -0.031715 -0.02825 0 -0.025475 -0.017913 -0.018161 -0.01837 -0.02241 -0.0069744 -10.336 0.10368 0.0039914 0.12954 0.070889 0.034336 0.14545 0.089764 0.017452 0.07159 0.13073 0.04828 -0.0029441 0.0017156 -0.0013353 0.00097067 -0.00044175 0.38272 0 0 -0.017802 0 0.17897 0.16897 0.14944 0 0
2.5195 -0.017006 -0.016214 -0.05139 -0.025191 0 -0.018669 -0.017385 -0.021823 -0.018764 -0.018873 0.0049798 -10.4 0.085738 0.0048305 0.12663 0.069392 0.030062 0.1425 0.10042 0.015617 0.075023 0.11499 0.043351 -0.0092986 0.00094355 -0.0014335 0.0011317 -0.00050127 0.31514 0 0 -0.011381 0 0.20028 0.16598 0.15844 0 0
2.5234 -0.013944 -0.015207 -0.038418 -0.013072 0 -0.0062673 -0.014822 -0.022491 -0.018966 -0.01571 0.0010541 -10.459 0.067323 0.002719 0.11913 0.060693 0.027286 0.13622 0.10936 0.013055 0.075396 0.093688 0.044419 -0.01647 -0.00017866 -0.00088512 0.00046102 -0.00051056 0.28392 0 0 -0.012073 0 0.21825 0.16252 0.16527 0 0
2.5273 -0.010251 -0.014074 -0.0041251 -0.00077531 0 0.0034163 -0.011805 -0.019041 -0.018843 -0.014783 -0.013106 -10.505 0.05114 -0.0013154 0.10948 0.042135 0.028973 0.12532 0.11334 0.011331 0.070529 0.070492 0.047894 -0.02469 -0.00090159 -0.00016788 -0.00034579 -0.00057003 0.29054 0 0 -0.018171 0 0.22693 0.15796 0.16952 0 0
2.5313 -0.00663 -0.012276 0.023236 0.0020663 0 0.0023072 -0.010038 -0.013704 -0.017782 -0.015476 -0.026403 -10.541 0.038683 -0.0043161 0.10157 0.017812 0.03282 0.11089 0.1107 0.011636 0.060232 0.049982 0.048475 -0.034888 -0.00082634 0.00019841 -0.00046843 -0.00071383 0.31371 0 0 -0.023783 0 0.22565 0.15158 0.17155 0 0
2.5352 -0.0040199 -0.009894 0.021417 -0.0063899 0 -0.009745 -0.0096587 -0.0098202 -0.015327 -0.015572 -0.030612 -10.578 0.02949 -0.0041784 0.096185 -0.0066548 0.032827 0.095172 0.103 0.013692 0.046428 0.032843 0.044081 -0.047094 -0.00012178 8.0346e-05 0.00011642 -0.00083555 0.3228 0 0 -0.023964 0 0.21832 0.1437 0.1719 0 0
2.5391 -0.0029598 -0.0073433 -0.0071722 -0.018497 0 -0.023993 -0.0095924 -0.0087838 -0.011947 -0.013686 -0.024948 -10.627 0.023377 -0.0015581 0.093211 -0.027588 0.025045 0.079809 0.091605 0.015574 0.030628 0.019051 0.036819 -0.060968 0.00069011 -0.00021648 0.0006243 -0.00077606 0.29698 0 0 -0.018486 0 0.20758 0.13473 0.17099 0 0
2.543 -0.0031468 -0.0049745 -0.036966 -0.0237 0 -0.029584 -0.0090899 -0.00917 -0.0087816 -0.010443 -0.014553 -10.691 0.020019 0.00095448 0.091988 -0.041364 0.011924 0.066583 0.078387 0.015101 0.014687 0.0080974 0.029739 -0.075841 0.0011413 -0.00028865 0.00037743 -0.00049938 0.2365 0 0 -0.011034 0 0.19645 0.1253 0.1693 0 0
2.5469 -0.0036524 -0.0030736 -0.040085 -0.017304 0 -0.021954 -0.0083298 -0.008567 -0.0064006 -0.0072466 -0.0054174 -10.761 0.019469 0.0014572 0.089559 -0.041982 0.00066144 0.059273 0.068042 0.011837 0.00306 -0.001107 0.023393 -0.088585 0.0010871 -3.787e-05 -0.00040229 -0.00016947 0.15762 0 0 -0.005163 0 0.18974 0.11702 0.16887 0 0
2.5508 -0.0036752 -0.0019887 -0.0093111 -0.0037927 0 -0.0056761 -0.0074771 -0.0059252 -0.0039438 -0.004374 -0.00010882 -10.827 0.019904 0.00048385 0.083722 -0.035898 -0.0031554 0.056198 0.062334 0.0076968 -0.0037773 -0.0099429 0.015806 -0.097133 0.00069627 0.00024273 -0.0008448 -2.5932e-05 0.076721 0 0 -0.0012337 0 0.18642 0.10999 0.17135 0 0
2.5547 -0.0031353 -0.001873 0.03589 0.0075487 0 0.0098274 -0.0058164 -0.0021023 0.00013393 -0.0008472 0.0030255 -10.879 0.020322 0.00022709 0.073852 -0.02709 -0.00038899 0.055795 0.061028 0.0052393 -0.006458 -0.0183 0.0054277 -0.10088 0.00025871 0.00018064 -0.00046161 -0.00016491 -0.0010832 0 0 0.002946 0 0.18471 0.10351 0.17741 0 0
2.5586 -0.0025234 -0.0021905 0.064986 0.010224 0 0.017184 -0.0024855 0.0014873 0.0061915 0.003795 0.0073388 -10.919 0.019617 0.0021794 0.059768 -0.019561 0.0031287 0.05619 0.063237 0.0051394 -0.0061272 -0.025996 -0.006461 -0.0998 -4.7963e-06 -0.00026472 0.00022361 -0.00044097 -0.077878 0 0 0.0089636 0 0.18258 0.096633 0.18724 0 0
2.5625 -0.0021641 -0.0017507 0.060413 0.00488 0 0.015014 0.0019817 0.0042953 0.012342 0.0081487 0.014266 -10.954 0.015689 0.0056022 0.04165 -0.019558 0.0027475 0.0539 0.066537 0.0054503 -0.0053213 -0.032471 -0.016404 -0.094578 -2.5733e-05 -0.00070215 0.00020234 -0.00059164 -0.14944 0 0 0.015592 0 0.17638 0.087257 0.20052 0 0
2.5664 -0.0016742 0.00039378 0.030422 -0.0023217 0 0.0071486 0.0055379 0.0066721 0.015576 0.0099791 0.021337 -10.996 0.0062544 0.0082347 0.022193 -0.0314 -0.00054847 0.044672 0.06551 0.0035978 -0.0087254 -0.038007 -0.021558 -0.089435 0.00013172 -0.00064827 -0.00087496 -0.00046157 -0.19931 0 0 0.019576 0 0.16294 0.073117 0.21338 0 0
2.5703 -0.00019304 0.0039724 0.0011614 -0.004936 0 -0.00069624 0.0065963 0.0088892 0.014266 0.008725 0.023568 -11.048 -0.0078334 0.0083851 0.0037708 -0.05144 -0.0018112 0.029104 0.058498 -0.00080661 -0.017309 -0.043994 -0.021725 -0.087339 0.00033935 -3.477e-06 -0.0022045 -0.00010937 -0.21035 0 0 0.01836 0 0.14397 0.055443 0.22251 0 0
2.5742 0.0028659 0.0076204 -0.0046259 -0.00058865 0 -0.0039655 0.0059794 0.010581 0.0097085 0.0065857 0.017662 -11.107 -0.025692 0.0063327 -0.012463 -0.076915 0.0021306 0.0081706 0.045302 -0.0052776 -0.030971 -0.051518 -0.019011 -0.089487 0.00047711 0.00080128 -0.0025707 0.00028516 -0.18452 0 0 0.012187 0 0.12087 0.035712 0.22616 0 0
2.5781 0.0073235 0.010214 0.015001 0.0082706 0 -0.00093291 0.0063553 0.011269 0.0052143 0.0066806 0.0058814 -11.167 -0.045974 0.003834 -0.02558 -0.10441 0.0090272 -0.016487 0.026517 -0.0067735 -0.04895 -0.061686 -0.016085 -0.096535 0.00048079 0.001159 -0.0015661 0.00058523 -0.15044 0 0 0.0040928 0 0.09549 0.015935 0.22305 0 0
2.582 0.012446 0.012091 0.04073 0.016876 0 0.0068926 0.0095242 0.011222 0.0036101 0.010052 -0.0041152 -11.221 -0.06479 0.0024176 -0.034202 -0.12695 0.013355 -0.040189 0.0056737 -0.004797 -0.068152 -0.076573 -0.014931 -0.10791 0.00035276 0.00082645 -6.3145e-06 0.00075401 -0.14849 0 0 -0.0017304 0 0.071686 0.001881 0.21225 0 0
2.5859 0.017532 0.014748 0.047877 0.021711 0 0.015747 0.014626 0.01154 0.0054795 0.01473 -0.0044399 -11.269 -0.07853 0.0021792 -0.040153 -0.14197 0.011786 -0.058309 -0.01071 -0.0021315 -0.083976 -0.094189 -0.016691 -0.1187 0.00014754 0.0001343 0.00088405 0.00078122 -0.20409 0 0 -0.0019724 0 0.051739 -0.0039892 0.19995 0 0
2.5898 0.022246 0.019185 0.025973 0.022806 0 0.022068 0.019397 0.013323 0.0095136 0.017924 0.006502 -11.316 -0.086302 0.0021241 -0.044428 -0.15034 0.0062765 -0.069772 -0.02022 -0.0023441 -0.095143 -0.1127 -0.021787 -0.12666 -4.1545e-05 -0.00033634 0.00063853 0.0006232 -0.31093 0 0 0.0041528 0 0.035737 -0.002111 0.1897 0 0
2.5938 0.026523 0.024676 -0.012584 0.023417 0 0.025147 0.022936 0.016802 0.014157 0.018981 0.021889 -11.361 -0.087865 0.0015559 -0.047763 -0.15332 0.0018877 -0.074321 -0.021626 -0.0063913 -0.10122 -0.13053 -0.029653 -0.13042 -9.2198e-05 -0.0002903 -0.00012612 0.00027017 -0.4368 0 0 0.014176 0 0.023516 0.0064126 0.18404 0 0
2.5977 0.030396 0.029402 -0.041063 0.027243 0 0.027547 0.026501 0.021256 0.018694 0.019921 0.03139 -11.399 -0.083496 0.0010615 -0.050934 -0.15331 0.0018861 -0.072429 -0.01429 -0.01163 -0.10249 -0.14553 -0.038646 -0.12889 0.00010408 5.8558e-05 -0.00047606 -0.00013721 -0.54517 0 0 0.023265 0 0.014597 0.019139 0.18581 0 0
2.6016 0.034012 0.032372 -0.037936 0.035064 0 0.032314 0.031321 0.025688 0.022999 0.023049 0.029478 -11.425 -0.076758 0.0020745 -0.054698 -0.15542 0.0049489 -0.068632 -0.003005 -0.014324 -0.10298 -0.15616 -0.046961 -0.12445 0.00054524 0.00027455 -0.00012378 -0.00033032 -0.61608 0 0 0.027046 0 0.0075439 0.028979 0.19426 0 0
2.6055 0.037609 0.034525 -0.0032078 0.043549 0 0.039337 0.036292 0.029598 0.026868 0.028379 0.020017 -11.439 -0.071547 0.005341 -0.059074 -0.1615 0.006554 -0.067578 0.005382 -0.013466 -0.10662 -0.16481 -0.054227 -0.12159 0.0010354 0.0001703 0.00041535 -0.0001281 -0.6545 0 0 0.025013 0 0.0010496 0.032283 0.20351 0 0
2.6094 0.041161 0.037646 0.040768 0.047702 0 0.044768 0.038871 0.033262 0.03016 0.033745 0.013024 -11.452 -0.069328 0.0096943 -0.06405 -0.17187 0.0024796 -0.071158 0.0076716 -0.012451 -0.11509 -0.17323 -0.062215 -0.12255 0.001243 -3.5854e-05 0.00052184 0.00034703 -0.68556 0 0 0.021702 0 -0.0052285 0.028105 0.21035 0 0
2.6133 0.043954 0.042148 0.065331 0.045259 0 0.044721 0.03847 0.03743 0.033598 0.037409 0.016582 -11.476 -0.071094 0.012413 -0.069583 -0.18636 -0.0088191 -0.080663 0.0013912 -0.016919 -0.12946 -0.18334 -0.073611 -0.12916 0.00093786 -1.3985e-05 0.00016668 0.00070875 -0.74111 0 0 0.023845 0 -0.011566 0.016434 0.21189 0 0
2.6172 0.044842 0.046166 0.056911 0.039144 0 0.039771 0.038081 0.042626 0.038862 0.040128 0.031116 -11.513 -0.0774 0.011136 -0.075701 -0.20414 -0.025988 -0.097016 -0.016047 -0.030323 -0.15055 -0.19868 -0.089713 -0.14358 0.00024175 0.00028207 -0.00014774 0.00062372 -0.84251 0 0 0.035133 0 -0.018455 -0.00067974 0.20433 0 0
2.6211 0.04338 0.047194 0.027374 0.035306 0 0.035323 0.041463 0.048448 0.047246 0.044281 0.050551 -11.546 -0.085101 0.0058671 -0.082216 -0.22248 -0.045542 -0.11547 -0.037908 -0.050739 -0.1737 -0.21886 -0.10907 -0.16163 -0.00037707 0.00055859 -4.0203e-05 0.00012516 -0.98592 0 0 0.052918 0 -0.026599 -0.015946 0.192 0 0
2.625 0.040888 0.044815 0.0046928 0.037584 0 0.036853 0.04865 0.053404 0.057916 0.050922 0.068106 -11.557 -0.092358 -0.00072613 -0.088994 -0.2403 -0.062727 -0.13269 -0.058746 -0.071553 -0.19565 -0.24142 -0.12823 -0.17963 -0.00045181 0.00051255 0.00030444 -0.0003918 -1.1398 0 0 0.069962 0 -0.036248 -0.026152 0.17968 0 0
2.6289 0.040136 0.041763 0.010796 0.044419 0 0.044607 0.055216 0.055746 0.06771 0.058037 0.08058 -11.543 -0.0982 -0.005197 -0.095919 -0.25688 -0.073053 -0.1465 -0.074947 -0.085659 -0.21418 -0.26412 -0.14384 -0.19505 5.4124e-05 0.00016617 0.00039043 -0.00050848 -1.2614 0 0 0.079807 0 -0.047307 -0.029703 0.17071 0 0
2.6328 0.043515 0.0421 0.044321 0.050774 0 0.053351 0.056919 0.055035 0.073114 0.062075 0.087665 -11.52 -0.10188 -0.0059602 -0.10283 -0.27152 -0.074819 -0.15467 -0.082681 -0.090038 -0.22688 -0.2838 -0.15405 -0.20512 0.00065811 -0.00016712 2.5933e-05 -0.00013769 -1.3241 0 0 0.080963 0 -0.059346 -0.025618 0.1689 0 0
2.6367 0.051229 0.048091 0.082385 0.053491 0 0.057763 0.054895 0.053197 0.072844 0.061392 0.088691 -11.514 -0.10371 -0.0043967 -0.10916 -0.2822 -0.07096 -0.15534 -0.079453 -0.087262 -0.23089 -0.29454 -0.15866 -0.20718 0.0007623 -0.00023177 -0.00043202 0.00043558 -1.3364 0 0 0.07641 0 -0.068994 -0.016038 0.17694 0 0
2.6406 0.061241 0.058621 0.099794 0.054673 0 0.05802 0.055258 0.053743 0.068755 0.05822 0.081696 -11.53 -0.1053 -0.003376 -0.11441 -0.28822 -0.067626 -0.15231 -0.072358 -0.082868 -0.2293 -0.29744 -0.1583 -0.20521 0.00021631 -8.9509e-05 -0.00047642 0.00083981 -1.3354 0 0 0.069726 0 -0.072863 -0.0067325 0.18811 0 0
2.6445 0.071034 0.070385 0.089365 0.059531 0 0.059728 0.062908 0.059263 0.06438 0.05717 0.066459 -11.551 -0.10694 -0.0044927 -0.118 -0.28842 -0.069506 -0.14722 -0.065224 -0.080903 -0.22324 -0.29355 -0.15424 -0.2013 -0.00050749 -1.5239e-06 -2.9858e-05 0.00092813 -1.3595 0 0 0.062326 0 -0.068622 0.00040016 0.19838 0 0
2.6484 0.079371 0.08046 0.066374 0.070819 0 0.068126 0.076091 0.069122 0.062538 0.061597 0.047901 -11.548 -0.10864 -0.0066099 -0.11929 -0.2819 -0.075695 -0.1416 -0.0616 -0.081423 -0.21392 -0.28445 -0.14881 -0.19759 -0.0007356 -8.7354e-05 0.00044704 0.00082786 -1.4248 0 0 0.054512 0 -0.054451 0.0041551 0.20403 0 0
2.6523 0.086379 0.087825 0.054123 0.085567 0 0.082468 0.08786 0.079581 0.064082 0.071018 0.035284 -11.507 -0.10936 -0.0071453 -0.11656 -0.26661 -0.080461 -0.13714 -0.066472 -0.081943 -0.20265 -0.27311 -0.1456 -0.19728 -0.00023056 -0.00016869 0.0004388 0.00073819 -1.5236 0 0 0.048362 0 -0.027249 0.0044557 0.19956 0 0
2.6563 0.092246 0.092824 0.063809 0.097491 0 0.09634 0.093017 0.086595 0.068378 0.081629 0.036753 -11.437 -0.1072 -0.004908 -0.1088 -0.24529 -0.078896 -0.13372 -0.078504 -0.081265 -0.19141 -0.26418 -0.14862 -0.20177 0.00057828 1.5691e-05 -6.4713e-05 0.00072754 -1.6419 0 0 0.048284 0 0.0083778 0.0055911 0.18687 0 0
2.6602 0.096382 0.095775 0.086064 0.10255 0 0.10346 0.092916 0.088961 0.074473 0.089229 0.053726 -11.358 -0.10188 -0.0017287 -0.096493 -0.2222 -0.072322 -0.13012 -0.092798 -0.081879 -0.18122 -0.25878 -0.16055 -0.21017 0.0010024 0.00047452 -0.00051186 0.00072371 -1.7727 0 0 0.057767 0 0.045973 0.010215 0.17182 0 0
2.6641 0.098159 0.096485 0.10057 0.10205 0 0.10306 0.092965 0.089052 0.081693 0.092156 0.079924 -11.278 -0.093541 -0.0012267 -0.079956 -0.20033 -0.06796 -0.12552 -0.10609 -0.088472 -0.17278 -0.25707 -0.18121 -0.22209 0.00073337 0.00090515 -0.00029228 0.0006431 -1.9123 0 0 0.075506 0 0.081278 0.019386 0.15831 0 0
2.668 0.098188 0.09509 0.094475 0.10032 0 0.09954 0.09605 0.090556 0.089556 0.092185 0.10564 -11.185 -0.082707 -0.0058024 -0.059801 -0.18282 -0.07286 -0.1191 -0.11499 -0.1038 -0.16675 -0.25861 -0.20736 -0.23703 8.2383e-05 0.00099531 0.00068368 0.00047424 -2.0491 0 0 0.095282 0 0.10994 0.033527 0.15034 0 0
2.6719 0.098211 0.092943 0.073562 0.10002 0 0.097471 0.09974 0.095422 0.097643 0.093084 0.12344 -11.063 -0.071495 -0.014625 -0.038148 -0.17618 -0.087808 -0.11011 -0.11529 -0.12574 -0.16501 -0.26117 -0.23388 -0.25547 -0.00038704 0.00075617 0.0018526 0.000244 -2.1639 0 0 0.1103 0 0.12412 0.050222 0.1526 0 0
2.6758 0.099367 0.092219 0.057329 0.099978 0 0.097285 0.10038 0.10274 0.1057 0.097913 0.13114 -10.91 -0.061945 -0.024375 -0.018991 -0.17762 -0.10694 -0.10086 -0.11325 -0.14832 -0.16623 -0.26181 -0.25594 -0.27604 -0.00041762 0.0005139 0.0024087 -3.1224e-05 -2.2462 0 0 0.11807 0 0.12924 0.063713 0.15719 0 0
2.6797 0.10081 0.094373 0.06284 0.097718 0 0.0961 0.098792 0.11009 0.11351 0.10679 0.13116 -10.745 -0.054065 -0.031872 -0.0044505 -0.18542 -0.12305 -0.092731 -0.11347 -0.16573 -0.16981 -0.25965 -0.27097 -0.29785 -0.00023711 0.00056143 0.0019053 -0.00031007 -2.3072 0 0 0.12134 0 0.12863 0.071814 0.15848 0 0
2.6836 0.10063 0.098927 0.090838 0.093374 0 0.092217 0.10008 0.1157 0.12026 0.11654 0.12792 -10.589 -0.04737 -0.036154 0.0036964 -0.19768 -0.13316 -0.086974 -0.1203 -0.17582 -0.17506 -0.2543 -0.27951 -0.31952 -0.00023425 0.00084323 0.00058387 -0.0004722 -2.3695 0 0 0.1246 0 0.12573 0.073238 0.15138 0 0
2.6875 0.098362 0.10383 0.12495 0.090492 0 0.088166 0.10739 0.1191 0.12424 0.12261 0.12554 -10.444 -0.040042 -0.038391 0.002615 -0.21165 -0.1392 -0.085418 -0.14057 -0.1803 -0.18105 -0.24575 -0.28436 -0.33777 -0.00054329 0.0010063 -0.00078726 -0.00038855 -2.4425 0 0 0.12986 0 0.12556 0.067306 0.12816 0 0
2.6914 0.096241 0.1071 0.14417 0.092828 0 0.08901 0.11699 0.12046 0.12378 0.12235 0.12621 -10.286 -0.028563 -0.040237 -0.007376 -0.22441 -0.14419 -0.087987 -0.17482 -0.1823 -0.18693 -0.23677 -0.28837 -0.34588 -0.00098197 0.00075736 -0.001438 -0.00010458 -2.5082 0 0 0.13556 0 0.13108 0.059092 0.089732 0 0
2.6953 0.097391 0.10826 0.13878 0.10063 0 0.097643 0.12128 0.11978 0.11917 0.11719 0.12923 -10.092 -0.012901 -0.042404 -0.022144 -0.23619 -0.1487 -0.092352 -0.21378 -0.18381 -0.19324 -0.23015 -0.2923 -0.34162 -0.0013286 0.00015698 -0.0011211 8.3159e-05 -2.5384 0 0 0.13862 0 0.13865 0.05349 0.047884 0 0
2.6992 0.1027 0.1085 0.11762 0.11029 0 0.11178 0.11708 0.11713 0.11361 0.11188 0.13129 -9.8513 0.0058961 -0.044548 -0.039298 -0.2477 -0.1511 -0.097146 -0.2503 -0.18522 -0.20087 -0.22784 -0.29439 -0.32364 -0.0015406 -0.00042788 -0.00027252 -0.00016209 -2.5247 0 0 0.13704 0 0.14465 0.052507 0.011291 0 0
2.7031 0.10984 0.10953 0.10105 0.11748 0 0.12542 0.10977 0.11332 0.11137 0.1109 0.12851 -9.5771 0.025997 -0.046016 -0.056274 -0.25987 -0.15039 -0.10098 -0.2765 -0.1863 -0.21084 -0.23166 -0.29214 -0.29151 -0.0016557 -0.00063484 0.00032614 -0.00085302 -2.4889 0 0 0.13048 0 0.14488 0.057393 -0.010822 0 0
2.707 0.11567 0.1124 0.10468 0.1205 0 0.1331 0.10805 0.10987 0.1143 0.11489 0.11935 -9.2903 0.040442 -0.046424 -0.068456 -0.27415 -0.14785 -0.102 -0.27449 -0.187 -0.22574 -0.246 -0.28477 -0.2464 -0.0015773 -0.00037468 0.0001539 -0.0015429 -2.4607 0 0 0.11957 0 0.12928 0.066867 0.00063602 0 0
2.7109 0.11957 0.11706 0.1264 0.12088 0 0.13334 0.11467 0.108 0.11964 0.12015 0.10598 -9.0045 0.044058 -0.0457 -0.075383 -0.28849 -0.14573 -0.10174 -0.24703 -0.18732 -0.24396 -0.26831 -0.2743 -0.20176 -0.0011191 0.00014687 -0.00064252 -0.0016446 -2.4473 0 0 0.10562 0 0.099783 0.073212 0.038104 0 0
2.7148 0.12377 0.12279 0.14758 0.12126 0 0.12871 0.12343 0.10789 0.12186 0.12192 0.092867 -8.7185 0.035685 -0.04398 -0.078138 -0.30039 -0.14486 -0.10202 -0.20071 -0.18693 -0.26325 -0.29637 -0.26439 -0.16552 -0.00033435 0.00060243 -0.0013915 -0.00096428 -2.4305 0 0 0.091344 0 0.060795 0.072452 0.091371 0 0
2.7188 0.13043 0.1288 0.14851 0.12343 0 0.12346 0.12606 0.10902 0.11738 0.11861 0.083554 -8.4217 0.015307 -0.04168 -0.077946 -0.30759 -0.14429 -0.10453 -0.14263 -0.18552 -0.28128 -0.32795 -0.25808 -0.14414 0.00029817 0.00073867 -0.0014859 7.224e-05 -2.3969 0 0 0.081038 0 0.017018 0.062018 0.15038 0 0
2.7227 0.13876 0.13458 0.1261 0.12787 0 0.12103 0.12148 0.11126 0.10814 0.11334 0.079093 -8.1016 -0.015966 -0.039477 -0.076845 -0.30667 -0.14318 -0.11181 -0.084504 -0.18356 -0.29422 -0.35965 -0.25679 -0.14638 0.00019958 0.00049558 -0.00090211 0.00076559 -2.3688 0 0 0.078874 0 -0.023751 0.039408 0.19947 0 0
2.7266 0.14575 0.13986 0.098244 0.1344 0 0.1231 0.11723 0.11527 0.10074 0.11133 0.079362 -7.7497 -0.049805 -0.037904 -0.078403 -0.29628 -0.14231 -0.12604 -0.047983 -0.18258 -0.29715 -0.385 -0.26105 -0.17734 -0.0006958 4.3407e-05 -0.0001764 0.0007522 -2.3993 0 0 0.086398 0 -0.04825 0.0086681 0.21613 0 0
2.7305 0.14964 0.14462 0.08984 0.14232 0 0.12975 0.12156 0.12177 0.10176 0.11586 0.085427 -7.365 -0.07793 -0.036979 -0.083176 -0.28283 -0.14348 -0.14438 -0.03729 -0.18454 -0.29281 -0.40236 -0.27187 -0.22464 -0.0017095 -0.0002816 0.00012886 0.00027691 -2.5321 0 0 0.10159 0 -0.055823 -0.020677 0.20379 0 0
2.7344 0.15206 0.14909 0.11148 0.15018 0 0.14 0.13502 0.13067 0.1133 0.12628 0.09969 -6.9561 -0.096745 -0.036583 -0.090873 -0.27108 -0.14787 -0.16477 -0.052931 -0.19124 -0.28395 -0.41146 -0.29079 -0.28139 -0.0019469 -0.00018182 -5.7061e-05 -0.00013727 -2.7661 0 0 0.12054 0 -0.047401 -0.043544 0.1672 0 0
2.7383 0.15603 0.1536 0.14954 0.15624 0 0.15224 0.15055 0.1412 0.13229 0.13964 0.12312 -6.5381 -0.1037 -0.03751 -0.1008 -0.26614 -0.15558 -0.1849 -0.093044 -0.20436 -0.27408 -0.41282 -0.31839 -0.34017 -0.0011495 0.00033253 -0.00030801 -0.00026141 -3.0577 0 0 0.14011 0 -0.025427 -0.055471 0.1137 0 0
2.7422 0.16203 0.15825 0.17747 0.15987 0 0.1645 0.16118 0.15279 0.15329 0.15356 0.15255 -6.121 -0.096404 -0.041926 -0.111 -0.27863 -0.16686 -0.19994 -0.15162 -0.22532 -0.27187 -0.40895 -0.35292 -0.38786 2.3633e-06 0.000852 -0.00017689 -0.00036334 -3.3543 0 0 0.15893 0 0.0037641 -0.049911 0.060412 0 0
2.7461 0.16695 0.16274 0.1789 0.16246 0 0.17483 0.16637 0.16523 0.17185 0.1675 0.18142 -5.698 -0.083431 -0.052062 -0.11907 -0.30837 -0.18252 -0.20795 -0.20917 -0.25407 -0.28309 -0.40759 -0.39054 -0.41873 0.00051933 0.00084884 0.00035626 -0.00083666 -3.6228 0 0 0.1764 0 0.027908 -0.033424 0.026467 0 0
2.75 0.1675 0.16647 0.16179 0.16615 0 0.18152 0.17029 0.17777 0.18589 0.18125 0.20383 -5.2445 -0.070736 -0.067765 -0.12474 -0.34935 -0.20233 -0.2101 -0.25711 -0.28716 -0.3068 -0.41234 -0.42698 -0.43513 7.5343e-05 0.00018034 0.00090493 -0.0016823 -3.8491 0 0 0.19141 0 0.042692 -0.013044 0.014695 0 0
2.7539 0.16438 0.16902 0.15042 0.17143 0 0.1833 0.17546 0.18832 0.19506 0.19314 0.21814 -4.7362 -0.061983 -0.085251 -0.12818 -0.39593 -0.22283 -0.20769 -0.29064 -0.31757 -0.3411 -0.42516 -0.4591 -0.43958 -0.00067462 -0.00065877 0.0010889 -0.0024341 -4.0211 0 0 0.20264 0 0.045997 0.0062305 0.024746 0 0
2.7578 0.1623 0.17062 0.16253 0.1762 0 0.1799 0.18004 0.19452 0.20004 0.20027 0.22654 -4.1695 -0.060748 -0.098873 -0.13003 -0.43995 -0.23815 -0.20284 -0.30594 -0.33803 -0.38224 -0.44746 -0.48517 -0.4362 -0.00078252 -0.00088489 0.00087317 -0.0026325 -4.1258 0 0 0.20996 0 0.036623 0.018603 0.053182 0 0
2.7617 0.16517 0.17196 0.19298 0.17796 0 0.17283 0.18164 0.19603 0.20244 0.2011 0.23153 -3.5665 -0.068363 -0.10497 -0.13252 -0.46448 -0.24437 -0.20044 -0.30358 -0.34594 -0.41831 -0.47637 -0.50433 -0.43367 -7.1696e-07 -0.00015355 0.00050775 -0.0023392 -4.1669 0 0 0.21481 0 0.017105 0.017579 0.084883 0 0
2.7656 0.17173 0.17362 0.21877 0.17699 0 0.16568 0.18205 0.19564 0.20444 0.19751 0.23316 -2.9565 -0.078162 -0.10449 -0.13681 -0.4685 -0.24343 -0.20238 -0.29563 -0.34554 -0.44194 -0.5031 -0.5162 -0.43616 0.00095352 0.0010231 0.0002122 -0.002122 -4.175 0 0 0.21861 0 -0.0041658 0.0086025 0.10578 0 0
2.7695 0.17673 0.17558 0.22022 0.17688 0 0.16302 0.18571 0.19702 0.20735 0.194 0.22989 -2.3505 -0.086669 -0.10199 -0.14281 -0.45336 -0.24215 -0.20863 -0.28656 -0.34464 -0.45073 -0.52309 -0.52097 -0.4434 0.0011381 0.0016595 -6.631e-06 -0.0025034 -4.1889 0 0 0.22094 0 -0.024139 -0.0049416 0.1119 0 0
2.7734 0.17655 0.17728 0.19797 0.18094 0 0.1677 0.19339 0.20076 0.21004 0.19399 0.22162 -1.7346 -0.090749 -0.10167 -0.15005 -0.42227 -0.24617 -0.2185 -0.28007 -0.34819 -0.4438 -0.53245 -0.51911 -0.45404 0.00035586 0.0011997 -0.00023858 -0.003438 -4.2167 0 0 0.21964 0 -0.040331 -0.019507 0.10148 0 0
2.7773 0.17338 0.1783 0.17082 0.18808 0 0.17852 0.19916 0.20278 0.20932 0.19681 0.21094 -1.087 -0.086015 -0.10423 -0.15678 -0.38283 -0.25468 -0.22955 -0.27958 -0.35439 -0.42167 -0.52529 -0.51068 -0.46321 -0.00064736 7.5002e-05 -0.00047103 -0.0043571 -4.2219 0 0 0.21297 0 -0.049963 -0.029615 0.075678 0 0
2.7813 0.17298 0.17893 0.15799 0.1927 0 0.19034 0.1959 0.19765 0.20263 0.1981 0.20083 -0.40064 -0.073895 -0.10717 -0.15999 -0.35059 -0.26115 -0.2368 -0.28241 -0.357 -0.3952 -0.50536 -0.49494 -0.46365 -0.00093216 -0.00067353 -0.00058865 -0.0047164 -4.1541 0 0 0.20152 0 -0.054086 -0.033025 0.048154 0 0
2.7852 0.17855 0.17999 0.16354 0.18979 0 0.19717 0.18409 0.18421 0.19067 0.19361 0.19133 0.31347 -0.058463 -0.10784 -0.1589 -0.33105 -0.2597 -0.23851 -0.28478 -0.35142 -0.37137 -0.47978 -0.47148 -0.45416 -0.00026604 -0.00038083 -0.0005578 -0.0044709 -4.0016 0 0 0.18773 0 -0.054622 -0.031989 0.027039 0 0
2.7891 0.187 0.18205 0.1764 0.18043 0 0.19625 0.17343 0.16822 0.17722 0.18321 0.17935 1.0437 -0.042263 -0.10605 -0.15328 -0.32611 -0.25077 -0.23402 -0.28449 -0.33886 -0.35332 -0.45301 -0.44224 -0.43489 0.00072599 0.00062091 -0.00052205 -0.0040129 -3.812 0 0 0.17376 0 -0.052337 -0.028184 0.016077 0 0
2.793 0.19201 0.18467 0.18328 0.17193 0 0.18974 0.17397 0.15857 0.16618 0.17131 0.16228 1.7947 -0.02795 -0.10371 -0.14332 -0.33579 -0.24046 -0.2233 -0.27954 -0.32471 -0.34312 -0.42971 -0.41231 -0.40713 0.0012343 0.0013741 -0.00064934 -0.0037015 -3.6576 0 0 0.16027 0 -0.047911 -0.023669 0.017621 0 0
2.7969 0.19019 0.18663 0.18043 0.17168 0 0.18269 0.18553 0.16002 0.15869 0.16341 0.14212 2.5834 -0.01924 -0.1025 -0.13061 -0.3551 -0.23464 -0.20812 -0.26814 -0.31365 -0.33998 -0.41712 -0.38798 -0.37687 0.0010069 0.0012781 -0.00090813 -0.0035245 -3.5786 0 0 0.14769 0 -0.04146 -0.021078 0.031255 0 0
2.8008 0.18397 0.18684 0.17402 0.18018 0 0.17881 0.19684 0.16895 0.15356 0.16172 0.12577 3.4175 -0.013921 -0.10236 -0.11905 -0.37119 -0.2342 -0.19414 -0.25511 -0.30653 -0.33608 -0.41172 -0.37332 -0.35277 0.00043678 0.00066556 -0.0010679 -0.0032355 -3.5584 0 0 0.13815 0 -0.034483 -0.019257 0.046054 0 0
2.8047 0.17838 0.18515 0.17182 0.19006 0 0.17783 0.19618 0.17621 0.14996 0.16373 0.12066 4.2837 -0.010654 -0.10231 -0.11017 -0.37977 -0.23573 -0.18363 -0.24298 -0.30168 -0.32881 -0.4111 -0.36835 -0.33827 3.4476e-05 0.0003839 -0.00095133 -0.0027523 -3.553 0 0 0.13541 0 -0.028014 -0.016748 0.058201 0 0
2.8086 0.17559 0.18224 0.17629 0.19244 0 0.17678 0.18256 0.17475 0.1493 0.16505 0.12948 5.1593 -0.0082228 -0.10224 -0.1051 -0.37803 -0.23613 -0.17836 -0.234 -0.29814 -0.31668 -0.41282 -0.37055 -0.33581 -6.2186e-05 0.00084026 -0.00064231 -0.0023268 -3.5386 0 0 0.14199 0 -0.023133 -0.012238 0.064943 0 0
2.8125 0.17338 0.17868 0.18471 0.18474 0 0.17367 0.16604 0.16528 0.15355 0.16363 0.14809 6.0373 -0.0052819 -0.10329 -0.10519 -0.36389 -0.23549 -0.18046 -0.23144 -0.29676 -0.29964 -0.41363 -0.37799 -0.34833 -5.5314e-05 0.0015326 -0.00038782 -0.0022857 -3.5294 0 0 0.15629 0 -0.021864 -0.0038257 0.064079 0 0
2.8164 0.16862 0.17425 0.19312 0.17272 0 0.16989 0.15731 0.15514 0.16213 0.16165 0.16826 6.9361 -0.0021475 -0.10608 -0.10939 -0.34357 -0.23557 -0.18858 -0.23596 -0.2982 -0.28442 -0.4121 -0.39062 -0.3718 -0.00010154 0.001567 -0.00030464 -0.0026536 -3.55 0 0 0.17281 0 -0.025294 0.0074431 0.059366 0 0
2.8203 0.16131 0.16838 0.19786 0.16496 0 0.1686 0.15788 0.15182 0.1711 0.16292 0.18269 7.8816 -0.00033954 -0.10921 -0.11526 -0.32418 -0.23655 -0.19916 -0.24447 -0.30109 -0.27624 -0.41036 -0.40842 -0.3988 -0.00010126 0.00061271 -0.00025162 -0.0031043 -3.5996 0 0 0.18556 0 -0.031421 0.018126 0.055632 0 0
2.8242 0.15462 0.16129 0.19456 0.16489 0 0.17059 0.16081 0.15702 0.17642 0.16857 0.18871 8.8794 -0.0008714 -0.11 -0.12163 -0.30885 -0.23666 -0.21037 -0.25502 -0.30296 -0.27742 -0.41009 -0.42871 -0.42529 0.00010894 -0.00071027 -3.5462e-05 -0.0033092 -3.6472 0 0 0.19179 0 -0.038565 0.02595 0.055123 0 0
2.8281 0.15112 0.15452 0.17913 0.168 0 0.17197 0.15988 0.16609 0.17768 0.17501 0.18867 9.9074 -0.0046289 -0.10717 -0.12735 -0.29997 -0.23504 -0.22038 -0.26542 -0.30312 -0.28925 -0.41299 -0.44609 -0.44732 0.00045875 -0.0014106 0.00029811 -0.0032895 -3.6605 0 0 0.19267 0 -0.044728 0.028737 0.059596 0 0
2.832 0.1499 0.14998 0.15273 0.16654 0 0.16686 0.15629 0.17233 0.17818 0.17651 0.18713 10.937 -0.012341 -0.1026 -0.13077 -0.29858 -0.23382 -0.22632 -0.2711 -0.30358 -0.31028 -0.42091 -0.45544 -0.4577 0.00064872 -0.0010642 0.00046126 -0.0033692 -3.6331 0 0 0.19097 0 -0.045363 0.023327 0.070321 0 0
2.8359 0.14789 0.14817 0.12532 0.15709 0 0.15326 0.1558 0.17193 0.18061 0.17017 0.18705 11.959 -0.020436 -0.09989 -0.1321 -0.29779 -0.23619 -0.22839 -0.27055 -0.30661 -0.32892 -0.42911 -0.4551 -0.45739 0.00046577 -0.00016543 0.0002435 -0.0037771 -3.5805 0 0 0.18826 0 -0.040483 0.014488 0.08289 0 0
2.8398 0.14352 0.14721 0.11091 0.14392 0 0.13644 0.16064 0.16559 0.18309 0.15854 0.18734 12.992 -0.026484 -0.10092 -0.13151 -0.29381 -0.24217 -0.22676 -0.26357 -0.3115 -0.33914 -0.43347 -0.4467 -0.4476 2.9831e-05 0.0004079 -0.0002157 -0.0043484 -3.5122 0 0 0.18421 0 -0.031751 0.0060486 0.095103 0 0
2.8438 0.1383 0.14412 0.11543 0.13501 0 0.12579 0.166 0.15632 0.18026 0.14746 0.1836 14.059 -0.028536 -0.10396 -0.12903 -0.28395 -0.24723 -0.22142 -0.25016 -0.31438 -0.33669 -0.43051 -0.43225 -0.42931 -0.00031946 0.00020871 -0.00053999 -0.004673 -3.4149 0 0 0.17771 0 -0.021038 0.0012313 0.10544 0 0
2.8477 0.1347 0.1371 0.12881 0.1346 0 0.12694 0.16498 0.1463 0.1688 0.1409 0.17189 15.168 -0.023997 -0.10541 -0.12444 -0.26517 -0.24594 -0.21184 -0.2304 -0.31156 -0.31679 -0.41527 -0.41177 -0.40347 -0.00035703 -0.00049473 -0.00050588 -0.0045407 -3.2662 0 0 0.16818 0 -0.011562 0.0044761 0.11237 0 0
2.8516 0.13294 0.12715 0.13112 0.1389 0 0.13603 0.1559 0.13547 0.15134 0.13779 0.15277 16.305 -0.011923 -0.10343 -0.11732 -0.23761 -0.23708 -0.197 -0.20644 -0.30243 -0.28154 -0.38581 -0.38418 -0.37234 -0.00015028 -0.001135 -0.00026492 -0.0041933 -3.061 0 0 0.15587 0 -0.0081257 0.018428 0.11568 0 0
2.8555 0.13046 0.11709 0.10995 0.1391 0 0.14194 0.1434 0.12265 0.1344 0.1335 0.13166 17.454 0.0037744 -0.09973 -0.10828 -0.20633 -0.22437 -0.17798 -0.18189 -0.28851 -0.24217 -0.35019 -0.34999 -0.33898 7.9178e-05 -0.0014095 -0.00014294 -0.0040917 -2.8194 0 0 0.14144 0 -0.0098207 0.037755 0.11693 0 0
2.8594 0.12403 0.10883 0.073334 0.12882 0 0.13516 0.13237 0.10746 0.12203 0.12427 0.11454 18.61 0.020962 -0.097532 -0.097688 -0.17342 -0.21192 -0.15528 -0.15836 -0.27015 -0.20415 -0.31335 -0.31224 -0.30441 0.00019642 -0.001402 -0.00025661 -0.0044361 -2.5645 0 0 0.12582 0 -0.015013 0.059047 0.1165 0 0
2.8633 0.11166 0.10107 0.044404 0.10959 0 0.11558 0.12192 0.091386 0.11203 0.11014 0.10223 19.782 0.037484 -0.097887 -0.086014 -0.14065 -0.19961 -0.12966 -0.13716 -0.24536 -0.17236 -0.28028 -0.27423 -0.26946 0.00021477 -0.001268 -0.00039765 -0.0049501 -2.2941 0 0 0.11009 0 -0.02142 0.078696 0.11463 0 0
2.8672 0.092128 0.089206 0.040764 0.08909 0 0.091757 0.10604 0.076735 0.098982 0.093659 0.089366 20.974 0.050079 -0.098259 -0.074356 -0.10921 -0.18374 -0.10285 -0.11956 -0.21305 -0.15259 -0.25918 -0.23667 -0.23485 0.00017482 -0.00097522 -0.00030567 -0.005165 -1.976 0 0 0.095148 0 -0.02327 0.090436 0.11096 0 0
2.8711 0.063678 0.06779 0.056604 0.073106 0 0.071865 0.079639 0.064381 0.080649 0.076286 0.070479 22.181 0.059113 -0.09504 -0.063909 -0.077293 -0.16236 -0.077687 -0.10234 -0.17715 -0.13867 -0.24748 -0.19784 -0.20015 7.0553e-05 -0.00042746 1.8088e-05 -0.004898 -1.5719 0 0 0.081144 0 -0.016882 0.094293 0.10641 0 0
2.875 0.0249 0.033724 0.064347 0.057936 0 0.054258 0.04304 0.051739 0.060377 0.05622 0.048096 23.391 0.066664 -0.087305 -0.054563 -0.043377 -0.13872 -0.054704 -0.08171 -0.14563 -0.12342 -0.23816 -0.15643 -0.16407 -6.431e-05 0.00024587 0.00033888 -0.0044079 -1.0651 0 0 0.06768 0 -0.003061 0.093612 0.1026 0 0
2.8789 -0.022235 -0.011447 0.035243 0.030521 0 0.026781 0.00046088 0.032903 0.042366 0.029802 0.033909 24.603 0.074661 -0.077664 -0.045779 -0.006494 -0.11813 -0.033539 -0.054099 -0.12341 -0.10122 -0.22474 -0.11306 -0.12504 -7.9077e-05 0.00068137 0.00050333 -0.0040552 -0.46597 0 0 0.054686 0 0.016898 0.091384 0.10124 0 0
2.8828 -0.070721 -0.061355 -0.038185 -0.021868 0 -0.023397 -0.044556 0.0017022 0.024797 -0.00529 0.038597 25.822 0.085838 -0.068898 -0.036404 0.034283 -0.10049 -0.012938 -0.014538 -0.10493 -0.0651 -0.19806 -0.067168 -0.080544 0.00016142 0.00063434 0.00061945 -0.0038344 0.207 0 0 0.042189 0 0.040564 0.09181 0.10493 0 0
2.8867 -0.11127 -0.1069 -0.13553 -0.098505 0 -0.096706 -0.091034 -0.043645 -0.0010724 -0.048052 0.056984 27.049 0.10547 -0.059609 -0.022294 0.079008 -0.076755 0.013119 0.046281 -0.07437 -0.0060882 -0.14163 -0.011902 -0.023766 0.00053525 0.00027939 0.00085279 -0.0032972 0.94857 0 0 0.027629 0 0.061955 0.10213 0.11878 0 0
2.8906 -0.13799 -0.14008 -0.22104 -0.17918 0 -0.17554 -0.1382 -0.09749 -0.043706 -0.094556 0.062426 28.27 0.13294 -0.043525 -0.0016966 0.12552 -0.033867 0.048331 0.12382 -0.014732 0.06775 -0.060836 0.066437 0.045626 0.00065184 5.5698e-05 0.001097 -0.0019856 1.7686 0 0 0.0027059 0 0.078788 0.12123 0.14046 0 0
2.8945 -0.15194 -0.15818 -0.26416 -0.2325 0 -0.23178 -0.18283 -0.14842 -0.10265 -0.13955 0.019679 29.465 0.16792 -0.013886 0.026426 0.17371 0.035354 0.094713 0.21582 0.080624 0.15228 0.040572 0.18063 0.12856 0.0002095 0.00018541 0.00098101 4.9726e-05 2.6723 0 0 -0.045311 0 0.091436 0.14788 0.16808 0 0
2.8984 -0.15941 -0.1657 -0.25473 -0.23588 0 -0.2438 -0.22038 -0.1858 -0.16718 -0.17798 -0.089292 30.616 0.20963 0.03055 0.062574 0.22388 0.12586 0.15338 0.3191 0.20283 0.24298 0.15739 0.33087 0.22521 -0.00060568 0.0004153 0.00028555 0.0021825 3.6346 0 0 -0.12501 0 0.10101 0.18034 0.19919 0 0
2.9023 -0.1669 -0.17226 -0.20735 -0.19432 0 -0.21227 -0.24879 -0.20714 -0.22396 -0.20677 -0.24508 31.724 0.25679 0.083048 0.10732 0.27841 0.22267 0.22538 0.42793 0.33177 0.33326 0.28002 0.49901 0.3362 -0.0011664 0.00031039 -0.0006937 0.0036921 4.5894 0 0 -0.22952 0 0.11097 0.21553 0.22871 0 0
2.9063 -0.17763 -0.18662 -0.15602 -0.14302 0 -0.1638 -0.27051 -0.22079 -0.26634 -0.22706 -0.39407 32.801 0.30466 0.13218 0.1555 0.33984 0.30911 0.30219 0.53136 0.44563 0.41735 0.39368 0.65533 0.45317 -0.00095721 -0.0002118 -0.001311 0.0043465 5.4439 0 0 -0.33285 0 0.12575 0.24887 0.25107 0 0
2.9102 -0.19191 -0.21064 -0.14076 -0.1281 0 -0.138 -0.29049 -0.24058 -0.29691 -0.24523 -0.47751 33.854 0.35017 0.16826 0.20234 0.40717 0.37406 0.3759 0.62429 0.52925 0.49482 0.49394 0.77436 0.568 -0.00010609 -0.00073068 -0.0011604 0.0045375 6.1163 0 0 -0.40142 0 0.14504 0.27906 0.26629 0 0
2.9141 -0.20937 -0.23785 -0.18694 -0.17543 0 -0.16367 -0.31237 -0.27551 -0.32219 -0.26988 -0.46914 34.886 0.39126 0.18802 0.24457 0.47845 0.41452 0.44125 0.70337 0.57824 0.56511 0.57863 0.84847 0.67466 0.00069024 -0.0007701 -0.00047243 0.0048649 6.5789 0 0 -0.41598 0 0.16755 0.30535 0.27522 0 0
2.918 -0.22945 -0.25841 -0.28461 -0.26907 0 -0.23822 -0.33663 -0.32171 -0.34597 -0.30463 -0.39536 35.891 0.42604 0.19483 0.2789 0.55056 0.43455 0.49309 0.76581 0.59931 0.62786 0.64686 0.88941 0.76678 0.00082334 -0.00036416 0.00012629 0.0055933 6.879 0 0 -0.38802 0 0.19106 0.32727 0.27964 0 0
2.9219 -0.25001 -0.26666 -0.38353 -0.3574 0 -0.32543 -0.36079 -0.36307 -0.3677 -0.34226 -0.32152 36.864 0.45003 0.19549 0.29822 0.61019 0.44332 0.52148 0.80382 0.60735 0.6773 0.6955 0.91722 0.82781 0.0003467 -8.3284e-05 0.00023993 0.006499 7.1119 0 0 -0.35508 0 0.20843 0.34228 0.28459 0 0
2.9258 -0.26698 -0.2653 -0.41766 -0.38649 0 -0.37645 -0.37977 -0.38117 -0.38519 -0.36697 -0.31036 37.797 0.46627 0.19647 0.30657 0.64961 0.45207 0.53484 0.82478 0.61862 0.71239 0.73116 0.94507 0.86247 -0.00013716 -0.00043946 3.7783e-05 0.0072076 7.3499 0 0 -0.35483 0 0.21796 0.35098 0.29293 0 0
2.9297 -0.27687 -0.26245 -0.35139 -0.33929 0 -0.36298 -0.38593 -0.36767 -0.39636 -0.36545 -0.37856 38.679 0.4756 0.20165 0.3054 0.66436 0.46842 0.5365 0.82944 0.64098 0.72975 0.75246 0.97033 0.87137 -0.00014759 -0.0012954 -4.2709e-05 0.0076267 7.5697 0 0 -0.39576 0 0.22028 0.35262 0.30384 0 0
2.9336 -0.28012 -0.26468 -0.21557 -0.25114 0 -0.29901 -0.37182 -0.33057 -0.39724 -0.33854 -0.48156 39.5 0.4789 0.21125 0.29647 0.65183 0.4898 0.52977 0.81861 0.66669 0.72666 0.75751 0.97691 0.85607 0.00017574 -0.0019391 0.0001552 0.0080158 7.6422 0 0 -0.44756 0 0.21692 0.34685 0.3156 0 0
2.9375 -0.28126 -0.27232 -0.098536 -0.18742 0 -0.23292 -0.33692 -0.28955 -0.38068 -0.30228 -0.53958 40.266 0.47672 0.22164 0.28181 0.60831 0.50193 0.51815 0.79107 0.6749 0.69722 0.73918 0.94624 0.81724 0.00027347 -0.0017826 0.00035056 0.0086371 7.4134 0 0 -0.46116 0 0.21157 0.33299 0.32334 0 0
2.9414 -0.28507 -0.28111 -0.087726 -0.19676 0 -0.2126 -0.29343 -0.26369 -0.34095 -0.27598 -0.49055 40.999 0.47041 0.22627 0.26558 0.54527 0.48712 0.50415 0.74966 0.64539 0.64501 0.69325 0.86998 0.76362 -0.00019032 -0.00096279 0.00021668 0.0093829 6.8335 0 0 -0.40495 0 0.21083 0.31541 0.31987 0 0
2.9453 -0.29239 -0.28775 -0.20129 -0.27419 0 -0.24936 -0.26283 -0.25984 -0.28269 -0.2671 -0.33502 41.721 0.46103 0.21908 0.25023 0.47913 0.43862 0.48705 0.70097 0.57495 0.58246 0.62754 0.75768 0.70484 -0.00097775 -0.00020927 -0.00017489 0.0098022 6.0348 0 0 -0.2906 0 0.21547 0.29994 0.30579 0 0
2.9492 -0.30009 -0.29323 -0.36562 -0.36366 0 -0.30985 -0.2614 -0.26968 -0.22445 -0.26685 -0.14127 42.432 0.44872 0.19914 0.23692 0.41905 0.36955 0.46552 0.64899 0.48346 0.51726 0.54775 0.63543 0.64573 -0.0015911 -0.00011554 -0.00040383 0.0095371 5.2866 0 0 -0.16837 0 0.22442 0.29023 0.28299 0 0
2.9531 -0.30506 -0.30068 -0.46403 -0.39978 0 -0.3442 -0.28513 -0.2767 -0.18954 -0.26067 -0.0044484 43.106 0.43362 0.17318 0.22655 0.37367 0.30719 0.43812 0.59814 0.40341 0.45762 0.46127 0.53594 0.59091 -0.0018479 -0.0005684 -0.00018476 0.0087383 4.8428 0 0 -0.094789 0 0.23558 0.28962 0.25475 0 0
2.957 -0.30777 -0.31047 -0.42402 -0.35772 0 -0.32766 -0.30915 -0.26839 -0.18907 -0.24372 0.013588 43.712 0.41611 0.15268 0.22116 0.35803 0.27509 0.4029 0.55879 0.35998 0.42058 0.38771 0.48414 0.54971 -0.0020286 -0.00090528 0.00029924 0.0080219 4.7914 0 0 -0.096122 0 0.2418 0.30349 0.23223 0 0
2.9609 -0.31133 -0.31848 -0.27509 -0.27221 0 -0.28075 -0.30622 -0.24514 -0.21217 -0.22621 -0.077803 44.24 0.39984 0.1463 0.22004 0.36415 0.27709 0.36679 0.53466 0.35671 0.40723 0.34161 0.4861 0.5238 -0.0024359 -0.0006013 0.00061396 0.0079625 5.0208 0 0 -0.15382 0 0.23941 0.32425 0.22507 0 0
2.9648 -0.31726 -0.31984 -0.12866 -0.21038 0 -0.25039 -0.27061 -0.22051 -0.23428 -0.2237 -0.20854 44.714 0.38779 0.15332 0.22294 0.38556 0.29667 0.33583 0.5264 0.37749 0.41531 0.328 0.52769 0.51419 -0.0029205 0.00023094 0.000577 0.0085788 5.3259 0 0 -0.2212 0 0.22944 0.34579 0.2358 0 0
2.9688 -0.32274 -0.3142 -0.093751 -0.21965 0 -0.26843 -0.22596 -0.21263 -0.23845 -0.24221 -0.29818 45.163 0.38276 0.16414 0.22964 0.41663 0.31216 0.31558 0.53407 0.40181 0.44216 0.34984 0.5849 0.5218 -0.0029822 0.00099673 0.00043886 0.0093005 5.5647 0 0 -0.25778 0 0.214 0.36265 0.26505 0 0
2.9727 -0.32257 -0.3065 -0.19424 -0.29161 0 -0.32361 -0.2079 -0.23241 -0.23056 -0.27271 -0.30928 45.595 0.38925 0.16847 0.23995 0.45016 0.31497 0.31479 0.5576 0.42057 0.48383 0.41037 0.6391 0.54888 -0.0023675 0.001204 0.00053122 0.0094691 5.74 0 0 -0.25575 0 0.19787 0.36689 0.31184 0 0
2.9766 -0.31382 -0.30201 -0.35218 -0.36984 0 -0.37065 -0.23485 -0.27572 -0.23389 -0.29962 -0.26647 45.987 0.41088 0.16466 0.25217 0.47745 0.31558 0.34117 0.5922 0.44058 0.53011 0.50025 0.68725 0.59461 -0.0014678 0.00086642 0.00082582 0.0089265 5.9517 0 0 -0.24061 0 0.19159 0.35157 0.36411 0 0
2.9805 -0.29854 -0.30056 -0.44859 -0.39381 0 -0.36777 -0.292 -0.32477 -0.26693 -0.31411 -0.23131 46.311 0.44174 0.16193 0.26369 0.49821 0.33313 0.38519 0.62998 0.47601 0.5729 0.59808 0.73962 0.64981 -0.001006 0.00038939 0.00096106 0.0081581 6.2748 0 0 -0.24801 0 0.19701 0.32402 0.40859 0 0
2.9844 -0.28198 -0.29639 -0.41253 -0.34396 0 -0.31024 -0.34259 -0.35812 -0.32432 -0.31909 -0.25499 46.566 0.47781 0.17264 0.27287 0.5132 0.37821 0.4406 0.66762 0.53495 0.60885 0.69335 0.80723 0.70965 -0.0013065 0.0001556 0.00071919 0.0078616 6.677 0 0 -0.2954 0 0.21326 0.28962 0.43879 0 0
2.9883 -0.26871 -0.28417 -0.27062 -0.25373 0 -0.23314 -0.35671 -0.36348 -0.3786 -0.3226 -0.3437 46.78 0.51444 0.20091 0.27816 0.5237 0.44287 0.5 0.70209 0.61101 0.63525 0.77609 0.88864 0.76887 -0.0019492 0.00025369 0.00036584 0.0083327 7.0395 0 0 -0.36937 0 0.23796 0.25464 0.44951 0 0
2.9922 -0.26017 -0.26518 -0.12318 -0.18236 0 -0.18372 -0.33291 -0.34482 -0.40143 -0.32821 -0.45803 46.979 0.54168 0.23732 0.27622 0.53123 0.50487 0.54806 0.72821 0.6849 0.64703 0.8286 0.96634 0.81662 -0.0022135 0.00052792 0.00039964 0.0092196 7.2494 0 0 -0.43597 0 0.26325 0.23211 0.43313 0 0
2.9961 -0.25523 -0.24725 -0.069495 -0.17171 0 -0.18759 -0.29574 -0.31889 -0.38554 -0.33233 -0.54137 47.16 0.55445 0.26498 0.26761 0.53607 0.54154 0.57479 0.74404 0.73388 0.64585 0.84985 1.0153 0.84595 -0.0018495 0.00076814 0.00096286 0.0098541 7.2723 0 0 -0.46438 0 0.27867 0.22761 0.40065 0 0
3 -0.25207 -0.23822 -0.13868 -0.21931 0 -0.23405 -0.27369 -0.303 -0.34863 -0.3298 -0.5548 47.294 0.55418 0.27195 0.2538 0.53628 0.54267 0.5804 0.74857 0.74315 0.63314 0.84421 1.017 0.8555 -0.0013403 0.00081205 0.0015995 0.0098424 7.1471 0 0 -0.44604 0 0.28252 0.23818 0.36163 0 0
3.0039 -0.24926 -0.23941 -0.27343 -0.28456 0 -0.28744 -0.27744 -0.30291 -0.31705 -0.31974 -0.49608 47.359 0.5428 0.25987 0.23595 0.52975 0.51444 0.56599 0.74021 0.71268 0.6094 0.8145 0.969 0.84408 -0.0013763 0.00055672 0.0016787 0.0093749 6.922 0 0 -0.39636 0 0.27528 0.26021 0.32287 0 0
3.0078 -0.24617 -0.24533 -0.37369 -0.31971 0 -0.31227 -0.29548 -0.30949 -0.30432 -0.30502 -0.39479 47.368 0.52384 0.24143 0.21552 0.51334 0.47321 0.53435 0.71635 0.65575 0.57481 0.76406 0.88409 0.81036 -0.0021239 8.9386e-06 0.0010395 0.008994 6.6031 0 0 -0.34036 0 0.25966 0.28757 0.29233 0 0
3.0117 -0.24315 -0.24945 -0.36748 -0.30223 0 -0.29422 -0.30688 -0.3067 -0.3023 -0.28699 -0.29086 47.364 0.50612 0.22938 0.19543 0.48301 0.4344 0.49421 0.67223 0.58996 0.53048 0.6995 0.78077 0.75401 -0.003081 -0.00062787 0.00014694 0.0090671 6.1606 0 0 -0.29428 0 0.24708 0.3052 0.28084 0 0
3.0156 -0.24154 -0.24961 -0.2608 -0.24752 0 -0.24615 -0.29772 -0.28421 -0.29027 -0.26314 -0.21149 47.379 0.49414 0.22624 0.17754 0.44514 0.40324 0.4553 0.61538 0.52626 0.48319 0.63198 0.6736 0.68624 -0.0036519 -0.001001 -0.00040238 0.0094718 5.5783 0 0 -0.25696 0 0.24485 0.30733 0.28432 0 0
3.0195 -0.24237 -0.24792 -0.13388 -0.19569 0 -0.19858 -0.26818 -0.24473 -0.25274 -0.23108 -0.15997 47.407 0.48757 0.22308 0.16255 0.40365 0.37299 0.41957 0.54971 0.46408 0.43632 0.56523 0.56962 0.61103 -0.0037827 -0.00086528 -0.00046293 0.0097761 4.8919 0 0 -0.21584 0 0.25386 0.29313 0.30026 0 0
3.0234 -0.24412 -0.24593 -0.085281 -0.18257 0 -0.18066 -0.22799 -0.20085 -0.19166 -0.19434 -0.12172 47.402 0.48476 0.20788 0.15089 0.36276 0.33189 0.38775 0.47984 0.39667 0.39316 0.50231 0.47208 0.53232 -0.0039585 -0.0003345 -0.0003759 0.0097053 4.1851 0 0 -0.16174 0 0.27306 0.26362 0.32538 0 0
3.0273 -0.24228 -0.24135 -0.16001 -0.21412 0 -0.20137 -0.18809 -0.16537 -0.12568 -0.16238 -0.08211 47.322 0.47933 0.17605 0.14334 0.33012 0.27486 0.35772 0.41471 0.32267 0.35949 0.44683 0.38653 0.45564 -0.0045884 0.00018123 -0.00047459 0.0094162 3.5565 0 0 -0.10033 0 0.29573 0.22354 0.35396 0 0
3.0313 -0.23236 -0.23021 -0.3114 -0.26119 0 -0.24182 -0.15604 -0.14373 -0.078916 -0.14391 -0.042308 47.157 0.46187 0.13508 0.13902 0.31012 0.21157 0.32394 0.36464 0.25378 0.33725 0.39809 0.32293 0.3873 -0.0054809 0.00036362 -0.00067294 0.009306 3.0904 0 0 -0.051569 0 0.30656 0.18807 0.37671 0 0
3.0352 -0.21471 -0.21236 -0.42844 -0.27977 0 -0.2663 -0.13637 -0.13413 -0.067236 -0.14014 -0.020035 46.931 0.43127 0.10011 0.1371 0.30069 0.16367 0.28577 0.33184 0.21015 0.32428 0.35405 0.29141 0.33028 -0.0059904 0.00031363 -0.00060673 0.0095624 2.8449 0 0 -0.036662 0 0.30033 0.16511 0.38991 0 0
3.0391 -0.1962 -0.19391 -0.41524 -0.24416 0 -0.24775 -0.13176 -0.13294 -0.08975 -0.14493 -0.033365 46.675 0.38849 0.084247 0.13744 0.30019 0.15104 0.24463 0.31777 0.20583 0.31942 0.31424 0.29508 0.28774 -0.0056736 0.00043212 -0.00011756 0.0099336 2.8414 0 0 -0.062069 0 0.27572 0.15897 0.39132 0 0
3.043 -0.18593 -0.18355 -0.2676 -0.16962 0 -0.19063 -0.14201 -0.1388 -0.12944 -0.15148 -0.080836 46.404 0.33638 0.090515 0.13998 0.30613 0.17631 0.2034 0.32291 0.23608 0.32115 0.27847 0.32609 0.26299 -0.0047545 0.00093637 0.00052239 0.0099713 3.0461 0 0 -0.1124 0 0.23376 0.17272 0.37938 0 0
3.0469 -0.18823 -0.18572 -0.085598 -0.10548 0 -0.13161 -0.16227 -0.1517 -0.16296 -0.15814 -0.13663 46.116 0.28812 0.11041 0.14599 0.31436 0.22053 0.17538 0.34916 0.27823 0.32875 0.25175 0.36928 0.26764 -0.0039322 0.0015362 0.00090123 0.009506 3.3655 0 0 -0.15877 0 0.18606 0.20878 0.35204 0 0
3.0508 -0.1992 -0.19728 -0.0044549 -0.10036 0 -0.11381 -0.1842 -0.16983 -0.17494 -0.16791 -0.16832 45.804 0.25622 0.12959 0.15496 0.32186 0.25512 0.16676 0.38554 0.30722 0.3401 0.23721 0.41131 0.29426 -0.0037682 0.0016721 0.00089697 0.0088571 3.6841 0 0 -0.17803 0 0.15133 0.2516 0.31954 0 0
3.0547 -0.21023 -0.21029 -0.090604 -0.16411 0 -0.153 -0.20074 -0.18899 -0.16829 -0.18332 -0.16439 45.466 0.24584 0.13692 0.16696 0.32914 0.2627 0.18031 0.42944 0.31404 0.35591 0.23878 0.44904 0.34053 -0.0042809 0.0011119 0.00072675 0.0085364 3.9397 0 0 -0.16964 0 0.13671 0.2945 0.28694 0 0
3.0586 -0.21495 -0.21791 -0.28374 -0.25673 0 -0.22349 -0.21075 -0.20575 -0.16263 -0.2029 -0.1473 45.104 0.25998 0.13158 0.1819 0.33717 0.25046 0.2169 0.47861 0.31265 0.37693 0.25972 0.49058 0.40313 -0.0050811 0.00026695 0.00059785 0.008735 4.1736 0 0 -0.15703 0 0.14661 0.33147 0.25916 0 0
3.0625 -0.21296 -0.21801 -0.43591 -0.31528 0 -0.27667 -0.21887 -0.22039 -0.17996 -0.22274 -0.15826 44.716 0.30156 0.12371 0.19969 0.34866 0.24488 0.27653 0.53159 0.3293 0.40521 0.30648 0.54778 0.47709 -0.0057912 -0.00015704 0.00044349 0.0091297 4.4951 0 0 -0.17109 0 0.1843 0.35425 0.24402 0 0
3.0664 -0.20761 -0.21226 -0.42283 -0.29948 0 -0.27773 -0.23002 -0.23536 -0.22704 -0.24002 -0.2236 44.29 0.35812 0.12763 0.2184 0.36592 0.27092 0.34492 0.58574 0.38228 0.43983 0.37541 0.6249 0.54907 -0.0062755 0.00015029 9.3658e-05 0.0092265 4.9692 0 0 -0.22667 0 0.23395 0.35997 0.24614 0 0
3.0703 -0.20141 -0.20322 -0.242 -0.22115 0 -0.2306 -0.24344 -0.2506 -0.28788 -0.25385 -0.32991 43.821 0.41455 0.15146 0.23582 0.38684 0.33134 0.40785 0.63749 0.46655 0.47621 0.45308 0.71153 0.61043 -0.0065291 0.00079022 -0.00036215 0.0088948 5.5174 0 0 -0.30916 0 0.27797 0.35447 0.26048 0 0
3.0742 -0.19463 -0.19317 -0.018569 -0.13471 0 -0.17182 -0.25208 -0.26142 -0.33322 -0.26295 -0.42882 43.315 0.46268 0.18987 0.25024 0.40917 0.40218 0.45727 0.6832 0.55392 0.51066 0.53018 0.78474 0.65602 -0.0064992 0.0010625 -0.00054981 0.0085173 5.9305 0 0 -0.38149 0 0.30714 0.3411 0.28331 0 0
3.0781 -0.18768 -0.18489 0.087737 -0.097106 0 -0.14074 -0.2485 -0.26222 -0.34035 -0.26443 -0.46847 42.783 0.49515 0.22563 0.25995 0.42998 0.44792 0.48607 0.71866 0.6085 0.53903 0.59655 0.81975 0.68159 -0.0061289 0.00067993 -0.00023442 0.0085711 6.0036 0 0 -0.4072 0 0.3137 0.32373 0.30991 0 0
3.082 -0.18316 -0.18189 0.0025041 -0.12842 0 -0.15168 -0.23231 -0.2525 -0.30806 -0.25629 -0.42752 42.231 0.49989 0.24009 0.26021 0.4412 0.44497 0.48142 0.73031 0.60722 0.55039 0.6283 0.80293 0.6777 -0.0055622 5.139e-05 0.00031663 0.009067 5.6871 0 0 -0.37345 0 0.28822 0.30861 0.32946 0 0
3.0859 -0.18396 -0.18621 -0.20954 -0.20148 0 -0.18866 -0.21192 -0.23842 -0.25583 -0.24093 -0.32725 41.653 0.48592 0.22583 0.25198 0.44071 0.39688 0.45514 0.71796 0.55292 0.54429 0.62456 0.73927 0.65419 -0.0051875 -0.00014934 0.00055616 0.009462 5.1301 0 0 -0.2985 0 0.24911 0.29837 0.33649 0 0
3.0898 -0.18935 -0.19571 -0.39601 -0.26462 0 -0.22212 -0.19843 -0.22704 -0.2093 -0.22457 -0.21572 41.038 0.45888 0.19217 0.23618 0.42901 0.33099 0.41465 0.68324 0.47253 0.52191 0.58882 0.64989 0.61598 -0.0053644 0.00033573 0.00030193 0.0091917 4.575 0 0 -0.21935 0 0.20731 0.29243 0.33098 0 0
3.0938 -0.19443 -0.20443 -0.43049 -0.2779 0 -0.23095 -0.19664 -0.21892 -0.18414 -0.21185 -0.13796 40.386 0.42335 0.15905 0.21381 0.40715 0.27993 0.36625 0.62865 0.40111 0.48486 0.52565 0.56094 0.56706 -0.0060716 0.0011149 5.1726e-05 0.0083049 4.1939 0 0 -0.16877 0 0.17134 0.28976 0.31398 0 0
3.0977 -0.19477 -0.20687 -0.30082 -0.23716 0 -0.21387 -0.20118 -0.20741 -0.17934 -0.20131 -0.11268 39.706 0.38451 0.14315 0.18637 0.37726 0.26112 0.31788 0.55848 0.36138 0.4357 0.44252 0.49036 0.51173 -0.0068607 0.0015575 0.00049788 0.0075258 3.9966 0 0 -0.15688 0 0.15139 0.28823 0.28829 0 0
3.1016 -0.19145 -0.20267 -0.10977 -0.17298 0 -0.18632 -0.20131 -0.18608 -0.18207 -0.18728 -0.12716 39.012 0.34806 0.14645 0.15823 0.34611 0.26763 0.27925 0.48722 0.35119 0.38308 0.35941 0.44052 0.45641 -0.0072119 0.0013815 0.0016852 0.0076199 3.8706 0 0 -0.16777 0 0.15126 0.28381 0.26292 0 0
3.1055 -0.19053 -0.19702 0.0051583 -0.1291 0 -0.16908 -0.19037 -0.15725 -0.17775 -0.16711 -0.14936 38.303 0.31522 0.15578 0.13301 0.31889 0.27562 0.25069 0.42644 0.34762 0.33496 0.28959 0.40121 0.40483 -0.0069705 0.00082683 0.0027608 0.0086539 3.6967 0 0 -0.17216 0 0.15966 0.27577 0.2434 0 0
3.1094 -0.19651 -0.19604 -0.030644 -0.13487 0 -0.17598 -0.17147 -0.13237 -0.15833 -0.14605 -0.14817 37.561 0.28674 0.15358 0.11248 0.29778 0.26269 0.23193 0.38153 0.32555 0.29536 0.23845 0.36075 0.35918 -0.0064565 0.00031661 0.0027003 0.0098804 3.4392 0 0 -0.14765 0 0.17008 0.2645 0.23128 0 0
3.1133 -0.20668 -0.20122 -0.18253 -0.18726 0 -0.20521 -0.15477 -0.12316 -0.12613 -0.1339 -0.11161 36.77 0.2633 0.13183 0.098061 0.2844 0.22455 0.22202 0.35657 0.27801 0.26775 0.2095 0.31744 0.32158 -0.0061606 3.7139e-05 0.0013228 0.010384 3.1538 0 0 -0.094513 0 0.17604 0.25093 0.22697 0 0
3.1172 -0.21284 -0.2083 -0.33759 -0.25182 0 -0.23802 -0.14936 -0.13181 -0.093349 -0.13635 -0.054433 35.931 0.24835 0.098589 0.092209 0.2814 0.17895 0.22022 0.35793 0.22334 0.25914 0.20717 0.2832 0.29823 -0.0063286 -0.00013227 -0.000473 0.0098833 2.9371 0 0 -0.037442 0 0.16803 0.23812 0.22871 0 0
3.1211 -0.20922 -0.21136 -0.38548 -0.28356 0 -0.24823 -0.1568 -0.14977 -0.077388 -0.14985 -0.010312 35.064 0.24325 0.072529 0.092214 0.28595 0.15392 0.22286 0.37571 0.19321 0.26671 0.2196 0.27642 0.29039 -0.0068031 -0.00035809 -0.0015299 0.0089355 2.8754 0 0 -0.011055 0 0.14939 0.22973 0.22941 0 0
3.125 -0.19856 -0.20811 -0.29246 -0.25728 0 -0.22054 -0.17138 -0.16589 -0.091869 -0.16537 -0.011327 34.19 0.24794 0.069747 0.095936 0.2965 0.16833 0.2291 0.40304 0.20984 0.28733 0.24019 0.30943 0.29778 -0.0072121 -0.00062653 -0.0014641 0.0083939 3.0186 0 0 -0.037278 0 0.12654 0.22654 0.22642 0 0
3.1289 -0.19001 -0.20158 -0.12146 -0.18799 0 -0.1663 -0.18563 -0.17578 -0.13695 -0.1771 -0.066568 33.31 0.26217 0.092502 0.10208 0.31251 0.21816 0.23892 0.43586 0.26974 0.31907 0.2657 0.37949 0.32049 -0.0072893 -0.00079784 -0.00084775 0.0086502 3.3689 0 0 -0.10936 0 0.10453 0.22867 0.21875 0 0
3.1328 -0.19084 -0.19708 0.012212 -0.12451 0 -0.12159 -0.19565 -0.1836 -0.19621 -0.18717 -0.155 32.406 0.28516 0.12787 0.10937 0.33387 0.27875 0.25295 0.47035 0.34628 0.3599 0.29393 0.46977 0.35867 -0.0070514 -0.00080756 -0.00042581 0.0093637 3.8728 0 0 -0.19478 0 0.089764 0.23566 0.20635 0 0
3.1367 -0.20035 -0.19783 0.019125 -0.11621 0 -0.12363 -0.20242 -0.19592 -0.24528 -0.20187 -0.23936 31.456 0.3119 0.15688 0.11699 0.36114 0.32166 0.27275 0.50388 0.40859 0.40581 0.32691 0.55926 0.40985 -0.0067377 -0.00072548 -0.00029656 0.009849 4.431 0 0 -0.25682 0 0.089544 0.24418 0.19355 0 0
3.1406 -0.21149 -0.20311 -0.10359 -0.175 0 -0.18072 -0.20946 -0.21482 -0.26835 -0.22383 -0.29173 30.454 0.3352 0.16745 0.12519 0.39134 0.33409 0.29627 0.53676 0.44221 0.45106 0.36601 0.634 0.46417 -0.006614 -0.00060997 3.2944e-05 0.0096917 4.9386 0 0 -0.27963 0 0.098206 0.25037 0.18498 0 0
3.1445 -0.21783 -0.20988 -0.27053 -0.26289 0 -0.26103 -0.21975 -0.23679 -0.26967 -0.24838 -0.31076 29.417 0.352 0.16183 0.13442 0.42245 0.32656 0.32231 0.56891 0.456 0.49291 0.41159 0.69178 0.51696 -0.0067918 -0.00038194 0.00084933 0.0090318 5.3382 0 0 -0.27748 0 0.1121 0.25287 0.18223 0 0
3.1484 -0.21833 -0.21546 -0.36785 -0.31805 0 -0.31275 -0.23398 -0.2569 -0.26914 -0.26722 -0.31703 28.362 0.35999 0.15381 0.14506 0.45214 0.32318 0.34944 0.59987 0.4714 0.52885 0.46306 0.73794 0.56377 -0.0071593 8.0582e-05 0.0016936 0.0083542 5.6356 0 0 -0.28018 0 0.12736 0.25092 0.18603 0 0
3.1523 -0.21614 -0.21868 -0.33413 -0.30148 0 -0.30228 -0.25004 -0.27237 -0.28415 -0.27497 -0.33097 27.295 0.35654 0.15786 0.1576 0.47495 0.34196 0.37463 0.62678 0.50346 0.55403 0.51687 0.77637 0.59689 -0.0074518 0.00072342 0.0017766 0.0080772 5.857 0 0 -0.30627 0 0.13806 0.24442 0.19601 0 0
3.1563 -0.21398 -0.21933 -0.20398 -0.22754 0 -0.24003 -0.26325 -0.282 -0.31284 -0.2722 -0.3533 26.2 0.34641 0.17826 0.1706 0.4858 0.38038 0.39419 0.64454 0.54804 0.56707 0.56241 0.80319 0.61366 -0.007432 0.0012547 0.00091577 0.0083052 5.9863 0 0 -0.34633 0 0.1421 0.23729 0.20632 0 0
3.1602 -0.21168 -0.21738 -0.081142 -0.15287 0 -0.17224 -0.26769 -0.28353 -0.33408 -0.26307 -0.36483 25.056 0.33424 0.20584 0.1823 0.48407 0.41668 0.40676 0.65078 0.58407 0.56933 0.59331 0.8078 0.61603 -0.0070812 0.001356 -9.2891e-05 0.008856 5.9528 0 0 -0.3705 0 0.1419 0.23212 0.21347 0 0
3.1641 -0.20771 -0.21321 -0.059765 -0.13221 0 -0.1455 -0.25884 -0.27382 -0.32515 -0.25133 -0.34513 23.856 0.32228 0.22445 0.19127 0.46907 0.42582 0.41111 0.64366 0.58837 0.56105 0.60504 0.78058 0.60443 -0.0066472 0.00096208 -0.00017518 0.0094259 5.6932 0 0 -0.35367 0 0.13917 0.23007 0.21582 0 0
3.168 -0.20194 -0.20808 -0.15337 -0.17653 0 -0.17268 -0.23678 -0.25245 -0.28197 -0.23864 -0.29288 22.615 0.31241 0.22231 0.19598 0.44066 0.39767 0.40609 0.6217 0.55208 0.54257 0.59362 0.72152 0.57956 -0.0064685 0.00031883 0.0009341 0.0097438 5.2334 0 0 -0.29694 0 0.13592 0.23182 0.21234 0 0
3.1719 -0.19624 -0.20377 -0.28597 -0.24665 0 -0.22651 -0.20737 -0.22462 -0.22393 -0.22544 -0.2297 21.35 0.30444 0.20008 0.193 0.39779 0.3444 0.38818 0.58236 0.48758 0.51212 0.55182 0.64309 0.53933 -0.0066855 -0.00022317 0.002366 0.0096806 4.7048 0 0 -0.2274 0 0.1337 0.23553 0.20375 0 0
3.1758 -0.19277 -0.20135 -0.35195 -0.28573 0 -0.26348 -0.18025 -0.19907 -0.17924 -0.21174 -0.18426 20.071 0.2946 0.17015 0.18477 0.34862 0.29202 0.36243 0.53559 0.42097 0.47476 0.49509 0.56444 0.49022 -0.0071017 -0.00044864 0.002922 0.0093166 4.2668 0 0 -0.17737 0 0.13025 0.23611 0.1953 0 0
3.1797 -0.19243 -0.20025 -0.29731 -0.2633 0 -0.25681 -0.16433 -0.18216 -0.1635 -0.19692 -0.16994 18.773 0.28113 0.14787 0.17243 0.29586 0.26276 0.33076 0.48522 0.3752 0.43197 0.42988 0.50046 0.43427 -0.0073602 -0.00033317 0.0021949 0.008907 3.9975 0 0 -0.16089 0 0.12351 0.23101 0.18875 0 0
3.1836 -0.19476 -0.19877 -0.15944 -0.19648 0 -0.2133 -0.16332 -0.17364 -0.16964 -0.17989 -0.17446 17.444 0.26296 0.14127 0.15731 0.24211 0.26084 0.29537 0.43483 0.35527 0.38548 0.36255 0.4534 0.37394 -0.007299 4.8925e-05 0.00088734 0.0087012 3.8464 0 0 -0.16576 0 0.11177 0.21835 0.18524 0 0
3.1875 -0.19829 -0.19544 -0.036261 -0.13411 0 -0.16409 -0.17331 -0.16802 -0.17633 -0.16074 -0.16979 16.081 0.23961 0.14617 0.14136 0.19079 0.27131 0.25971 0.38914 0.34626 0.33787 0.30195 0.41384 0.31339 -0.0071329 0.00057641 7.3533e-05 0.0087242 3.6853 0 0 -0.16584 0 0.092672 0.19597 0.18526 0 0
3.1914 -0.20036 -0.18993 -0.011041 -0.11853 0 -0.1398 -0.18354 -0.15998 -0.16596 -0.14215 -0.13487 14.69 0.2161 0.15002 0.12734 0.1459 0.27213 0.22947 0.35185 0.32628 0.29465 0.25582 0.3709 0.26106 -0.0072488 0.0010369 0.00021534 0.0087363 3.4126 0 0 -0.1419 0 0.069063 0.16801 0.18564 0 0
3.1953 -0.19734 -0.18281 -0.091209 -0.15476 0 -0.1494 -0.18117 -0.14838 -0.13706 -0.12806 -0.074191 13.279 0.19744 0.1414 0.11602 0.10878 0.25074 0.20685 0.32278 0.28525 0.25906 0.22317 0.32396 0.22139 -0.0077926 0.0011404 0.00089699 0.0084617 3.0263 0 0 -0.095738 0 0.046567 0.14101 0.18379 0 0
3.1992 -0.18662 -0.17491 -0.20579 -0.20875 0 -0.1766 -0.1592 -0.13604 -0.10296 -0.12012 -0.017919 11.848 0.18655 0.11864 0.10782 0.081049 0.21349 0.19338 0.30274 0.2349 0.23355 0.20384 0.28589 0.19758 -0.008472 0.0007148 0.0014039 0.0078908 2.6264 0 0 -0.048677 0 0.028837 0.11904 0.17875 0 0
3.2031 -0.16936 -0.16683 -0.26038 -0.23398 0 -0.19391 -0.1239 -0.1267 -0.080965 -0.11617 -0.0022609 10.392 0.18586 0.091658 0.10299 0.064234 0.1812 0.1901 0.29248 0.20121 0.22028 0.19705 0.27443 0.1922 -0.0088025 -6.5182e-05 0.0014233 0.0073402 2.3594 0 0 -0.027628 0 0.01939 0.10598 0.17008 0 0
3.207 -0.15069 -0.15888 -0.20721 -0.20597 0 -0.18333 -0.095142 -0.12287 -0.081938 -0.11333 -0.043126 8.9038 0.19867 0.075389 0.10262 0.063817 0.17401 0.19977 0.29697 0.2046 0.22475 0.20416 0.2981 0.2112 -0.0085667 -0.00070984 0.0011649 0.0071807 2.3454 0 0 -0.048227 0 0.024242 0.10872 0.15946 0 0
3.2109 -0.1358 -0.15074 -0.079734 -0.13999 0 -0.1492 -0.095166 -0.12568 -0.10633 -0.11302 -0.12247 7.3848 0.21689 0.07939 0.10557 0.074886 0.19649 0.21643 0.31293 0.24339 0.24021 0.21951 0.34834 0.24302 -0.0080137 -0.00078328 0.00094206 0.0074976 2.6162 0 0 -0.10488 0 0.03737 0.12115 0.15188 0 0
3.2148 -0.12534 -0.14102 0.031998 -0.079391 0 -0.11448 -0.13091 -0.13489 -0.14558 -0.12127 -0.19911 5.8438 0.23564 0.10069 0.1115 0.094154 0.23403 0.23694 0.33808 0.29457 0.26246 0.24094 0.40463 0.28096 -0.0075866 -0.00028967 0.0008113 0.0080302 3.0798 0 0 -0.17314 0 0.054451 0.13859 0.14968 0 0
3.2188 -0.11518 -0.12753 0.047051 -0.063016 0 -0.10262 -0.18355 -0.14774 -0.18533 -0.14203 -0.23775 4.2878 0.2508 0.12549 0.12005 0.11828 0.26353 0.25852 0.36973 0.33121 0.28756 0.26632 0.44802 0.31915 -0.0074713 0.00033038 0.00065804 0.0084388 3.5388 0 0 -0.22347 0 0.071811 0.15678 0.15442 0 0
3.2227 -0.10144 -0.10904 -0.045786 -0.095335 0 -0.11819 -0.21734 -0.15792 -0.20951 -0.16905 -0.23447 2.7169 0.25682 0.1389 0.13071 0.14207 0.27022 0.2773 0.40326 0.34212 0.30979 0.29253 0.47158 0.34944 -0.0074575 0.00062186 0.00049945 0.0085983 3.7733 0 0 -0.23853 0 0.08462 0.16965 0.16764 0 0
3.2266 -0.08501 -0.086942 -0.17613 -0.14201 0 -0.14118 -0.20492 -0.15755 -0.20642 -0.18591 -0.21716 1.1269 0.24893 0.13584 0.14091 0.15567 0.2575 0.2874 0.42731 0.33714 0.3201 0.31127 0.47939 0.36198 -0.0072651 0.00052839 0.00052709 0.0086167 3.6575 0 0 -0.22288 0 0.089217 0.17064 0.18671 0 0
3.2305 -0.069839 -0.064718 -0.23984 -0.1552 0 -0.14103 -0.14949 -0.142 -0.17584 -0.17672 -0.21895 -0.48327 0.23056 0.12427 0.14768 0.15587 0.24178 0.28755 0.43598 0.33417 0.31665 0.31695 0.47627 0.35796 -0.0069626 0.00036289 0.00080383 0.0086175 3.2296 0 0 -0.19727 0 0.088682 0.16226 0.20565 0 0
3.2344 -0.05603 -0.044624 -0.17484 -0.10974 0 -0.10039 -0.083562 -0.11375 -0.13132 -0.13928 -0.24609 -2.1084 0.20312 0.11765 0.14871 0.14069 0.23627 0.27615 0.42541 0.33993 0.29763 0.30494 0.45872 0.33726 -0.0069807 0.00038721 0.0010299 0.0085832 2.6462 0 0 -0.18087 0 0.084863 0.14648 0.22108 0 0
3.2383 -0.036119 -0.024269 -0.0099236 -0.022095 0 -0.029501 -0.042528 -0.080967 -0.092932 -0.08811 -0.26893 -3.7411 0.1683 0.12212 0.14172 0.10894 0.23723 0.25181 0.39263 0.34103 0.26169 0.27103 0.41537 0.30022 -0.0076587 0.00049106 0.00075976 0.0084298 2.045 0 0 -0.17498 0 0.079704 0.12586 0.22976 0 0
3.2422 -0.00060285 0.0029684 0.1532 0.063312 0 0.04127 -0.034569 -0.050964 -0.072681 -0.043108 -0.24572 -5.3765 0.12751 0.12934 0.12097 0.057371 0.22437 0.20927 0.33041 0.3129 0.20325 0.20416 0.33588 0.24359 -0.0087984 0.00034512 -9.0389e-05 0.0081456 1.4264 0 0 -0.16209 0 0.075211 0.10511 0.22551 0 0
3.2461 0.051342 0.042695 0.21532 0.10914 0 0.085156 -0.033608 -0.023663 -0.063284 -0.012872 -0.15991 -7.0122 0.084329 0.1217 0.087836 -0.006685 0.17582 0.15131 0.24716 0.23829 0.12629 0.11049 0.21944 0.17031 -0.0097353 -0.00015065 -0.0010086 0.0077348 0.66103 0 0 -0.1214 0 0.070132 0.088089 0.20945 0 0
3.25 0.10736 0.093324 0.15694 0.11291 0 0.099308 -0.0022509 0.0093152 -0.040815 0.012634 -0.037613 -8.6418 0.040385 0.086669 0.044811 -0.078944 0.085938 0.080391 0.14862 0.12003 0.033344 -0.0034983 0.075232 0.080636 -0.0099058 -0.00065909 -0.0012507 0.0070033 -0.38167 0 0 -0.04742 0 0.062267 0.074594 0.18389 0 0
3.2539 0.15015 0.14482 0.054995 0.10542 0 0.10489 0.075346 0.058572 0.018302 0.053216 0.071853 -10.252 -0.0031338 0.028113 -0.0062534 -0.157 -0.02884 -0.0020275 0.038002 -0.021618 -0.074481 -0.13342 -0.085001 -0.026435 -0.0093482 -0.00070982 -0.00049607 0.0055268 -1.7007 0 0 0.045145 0 0.049925 0.063904 0.15043 0 0
3.2578 0.17187 0.1845 0.021961 0.12293 0 0.12781 0.17952 0.12806 0.11801 0.12079 0.13687 -11.827 -0.044792 -0.035501 -0.063022 -0.23878 -0.14101 -0.094444 -0.081903 -0.16367 -0.19651 -0.27429 -0.25497 -0.15327 -0.0086242 -0.00019441 0.00084208 0.0029998 -3.1461 0 0 0.13449 0 0.031053 0.05443 0.11099 0 0
3.2617 0.18048 0.20573 0.11356 0.17726 0 0.1772 0.27101 0.20975 0.23655 0.20783 0.17027 -13.36 -0.081838 -0.085422 -0.12077 -0.32241 -0.23145 -0.19306 -0.20811 -0.29483 -0.33027 -0.41774 -0.43549 -0.30225 -0.0082459 0.00050409 0.0019462 -0.00032395 -4.5234 0 0 0.21025 0 0.005533 0.04257 0.069641 0 0
3.2656 0.19127 0.21221 0.2803 0.24812 0 0.23937 0.32072 0.28595 0.33933 0.29132 0.21827 -14.857 -0.11459 -0.11742 -0.17569 -0.40582 -0.30182 -0.29108 -0.3353 -0.41903 -0.46637 -0.55722 -0.62883 -0.46124 -0.0082107 0.00089869 0.0022326 -0.0036376 -5.7129 0 0 0.2799 0 -0.020602 0.027709 0.030831 0 0
3.2695 0.21159 0.21413 0.4048 0.30087 0 0.28998 0.32719 0.33824 0.40136 0.34842 0.32021 -16.331 -0.14332 -0.14413 -0.22617 -0.48727 -0.37007 -0.38478 -0.45984 -0.54664 -0.59918 -0.68971 -0.83061 -0.62274 -0.0081106 0.00086976 0.0017101 -0.0061734 -6.6961 0 0 0.35733 0 -0.043797 0.010412 -0.0030843 0 0
3.2734 0.23409 0.21963 0.39642 0.31293 0 0.31231 0.31012 0.35816 0.42202 0.37124 0.47254 -17.791 -0.16856 -0.18257 -0.27087 -0.56464 -0.45274 -0.47043 -0.57749 -0.68096 -0.72277 -0.81233 -1.0252 -0.77836 -0.0076543 0.00069904 0.00081196 -0.0078498 -7.4849 0 0 0.4448 0 -0.060784 -0.0083239 -0.029997 0 0
3.2773 0.24503 0.22905 0.26544 0.28748 0 0.30652 0.29091 0.35257 0.42129 0.36996 0.62591 -19.231 -0.19118 -0.23757 -0.30702 -0.63169 -0.5481 -0.53984 -0.67709 -0.81006 -0.82393 -0.91773 -1.1879 -0.91001 -0.0070007 0.00065868 -2.315e-05 -0.0092684 -8.046 0 0 0.52545 0 -0.066398 -0.025806 -0.045742 0 0
3.2813 0.23881 0.2364 0.11505 0.2473 0 0.28518 0.27965 0.33941 0.42168 0.36314 0.71628 -20.639 -0.2124 -0.29553 -0.33421 -0.68183 -0.63366 -0.58824 -0.74806 -0.90969 -0.89362 -0.99968 -1.2924 -1.0027 -0.0065425 0.00066452 -0.00059513 -0.010993 -8.3033 0 0 0.57314 0 -0.062743 -0.038864 -0.051132 0 0
3.2852 0.22379 0.2362 0.057484 0.21725 0 0.26209 0.27637 0.33539 0.43076 0.3634 0.70548 -22.002 -0.2312 -0.3343 -0.3529 -0.71285 -0.68035 -0.61572 -0.78816 -0.95556 -0.93164 -1.0551 -1.3204 -1.055 -0.0064144 0.00041584 -0.0008783 -0.012839 -8.2065 0 0 0.57072 0 -0.054802 -0.047076 -0.049615 0 0
3.2891 0.21431 0.22893 0.12391 0.20963 0 0.24409 0.27837 0.34347 0.43753 0.36878 0.60268 -23.321 -0.2456 -0.34042 -0.36259 -0.72229 -0.67269 -0.62099 -0.79473 -0.93709 -0.93636 -1.0793 -1.2697 -1.0645 -0.0063164 -0.0001484 -0.00086373 -0.013968 -7.7861 0 0 0.52119 0 -0.045729 -0.05031 -0.043491 0 0
3.293 0.21773 0.22073 0.24221 0.22046 0 0.23032 0.28272 0.35005 0.42364 0.36527 0.45545 -24.603 -0.25278 -0.31904 -0.36262 -0.70796 -0.61952 -0.603 -0.76594 -0.86383 -0.90679 -1.067 -1.1557 -1.03 -0.005873 -0.0006454 -0.00054032 -0.013736 -7.1393 0 0 0.44404 0 -0.038886 -0.048802 -0.035495 0 0
3.2969 0.22987 0.21824 0.30002 0.23562 0 0.21665 0.28313 0.33532 0.37873 0.33799 0.32028 -25.854 -0.24348 -0.28826 -0.34963 -0.66349 -0.54714 -0.55631 -0.69642 -0.7598 -0.83701 -1.0021 -1.0045 -0.94532 -0.0051166 -0.00058957 3.4315e-06 -0.012411 -6.3701 0 0 0.36178 0 -0.037816 -0.042955 -0.030256 0 0
3.3008 0.24161 0.22375 0.23982 0.24125 0 0.20132 0.26982 0.28995 0.30792 0.28325 0.23209 -27.074 -0.2204 -0.26331 -0.32869 -0.60279 -0.48007 -0.49399 -0.60781 -0.64924 -0.74654 -0.9044 -0.84166 -0.83588 -0.0045139 7.1632e-05 0.00054666 -0.010967 -5.5509 0 0 0.28789 0 -0.03839 -0.035331 -0.028003 0 0
3.3047 0.24834 0.23456 0.10783 0.23303 0 0.18858 0.23741 0.22463 0.22754 0.21317 0.18914 -28.258 -0.18593 -0.24456 -0.30171 -0.53117 -0.42469 -0.42103 -0.50791 -0.54373 -0.64229 -0.7827 -0.68228 -0.71031 -0.0044651 0.00083775 0.00085977 -0.010158 -4.7326 0 0 0.22329 0 -0.037505 -0.026387 -0.027175 0 0
3.3086 0.25204 0.24615 0.017137 0.21947 0 0.18843 0.1941 0.16415 0.15471 0.14977 0.15928 -29.404 -0.14365 -0.21946 -0.27082 -0.45418 -0.36871 -0.34275 -0.4043 -0.44012 -0.53139 -0.6471 -0.53009 -0.57732 -0.0048203 0.001119 0.0008618 -0.0098573 -3.9737 0 0 0.16098 0 -0.032351 -0.016501 -0.025728 0 0
3.3125 0.25578 0.25551 0.055232 0.21655 0 0.21084 0.1608 0.13012 0.099757 0.11251 0.10376 -30.515 -0.10112 -0.17623 -0.23916 -0.3799 -0.29693 -0.26726 -0.30718 -0.33103 -0.42411 -0.51414 -0.38553 -0.44896 -0.0049789 0.00079915 0.00064663 -0.009363 -3.3442 0 0 0.094211 0 -0.018822 -0.0058697 -0.019123 0 0
3.3164 0.25881 0.26209 0.21065 0.23531 0 0.25643 0.15754 0.12664 0.065417 0.10737 0.0060615 -31.596 -0.071487 -0.11727 -0.21138 -0.31896 -0.21031 -0.20575 -0.22746 -0.2196 -0.33436 -0.40809 -0.25637 -0.34126 -0.0045013 0.00029555 0.00037378 -0.0082996 -2.9011 0 0 0.023778 0 0.0015118 0.0044719 -0.0031335 0 0
3.3203 0.2584 0.26645 0.37791 0.27075 0 0.31001 0.1879 0.14027 0.050304 0.12491 -0.11128 -32.65 -0.05792 -0.060678 -0.18908 -0.27462 -0.13196 -0.16159 -0.16785 -0.12599 -0.26686 -0.33556 -0.16168 -0.26012 -0.0035848 7.3009e-05 0.00016313 -0.0070836 -2.6728 0 0 -0.038576 0 0.022125 0.013055 0.019822 0 0
3.3242 0.25516 0.26881 0.43789 0.30214 0 0.34494 0.23532 0.15333 0.052105 0.14798 -0.19497 -33.671 -0.060908 -0.028642 -0.17335 -0.24993 -0.093917 -0.1377 -0.1322 -0.079078 -0.226 -0.30077 -0.12521 -0.2114 -0.0028828 0.00016429 8.5423e-05 -0.006449 -2.6705 0 0 -0.072958 0 0.038296 0.018483 0.046932 0 0
3.3281 0.2542 0.26878 0.35075 0.30715 0 0.33892 0.27487 0.15834 0.068664 0.16342 -0.19262 -34.651 -0.079156 -0.032066 -0.16506 -0.24738 -0.11445 -0.13627 -0.12419 -0.098931 -0.21546 -0.30577 -0.16278 -0.20028 -0.0028545 0.00021863 0.00018929 -0.0066074 -2.9076 0 0 -0.060747 0 0.045136 0.019266 0.07435 0 0
3.332 0.25944 0.26604 0.18771 0.28007 0 0.29095 0.29048 0.16182 0.098385 0.16997 -0.088302 -35.584 -0.10629 -0.063564 -0.16758 -0.27646 -0.18413 -0.16566 -0.15981 -0.18325 -0.24854 -0.35793 -0.27292 -0.2452 -0.0033385 -1.5489e-05 0.00046702 -0.0070345 -3.3934 0 0 0.0036316 0 0.033113 0.011273 0.090935 0 0
3.3359 0.26766 0.26078 0.075158 0.23846 0 0.22526 0.28418 0.17648 0.14113 0.17761 0.083898 -36.468 -0.12895 -0.10393 -0.17879 -0.32765 -0.27252 -0.21603 -0.23025 -0.30828 -0.31229 -0.43596 -0.43681 -0.33009 -0.00378 -0.00035125 0.00078485 -0.007131 -4.1036 0 0 0.1067 0 0.0086566 -0.003634 0.092501 0 0
3.3398 0.26987 0.25369 0.094213 0.21113 0 0.17691 0.27206 0.21019 0.19813 0.19965 0.26007 -37.309 -0.14349 -0.1366 -0.19838 -0.39609 -0.35017 -0.28316 -0.33031 -0.44336 -0.40036 -0.53222 -0.62649 -0.44607 -0.003814 -0.000358 0.0009082 -0.0069704 -4.9656 0 0 0.22157 0 -0.022322 -0.023815 0.07961 0 0
3.3438 0.25986 0.24587 0.21624 0.21646 0 0.16916 0.27191 0.26064 0.26896 0.24304 0.38679 -38.115 -0.14872 -0.15863 -0.22605 -0.47695 -0.40829 -0.36321 -0.45397 -0.56765 -0.50668 -0.64105 -0.81506 -0.58426 -0.0035494 0.00014391 0.00067096 -0.0072281 -5.8805 0 0 0.32252 0 -0.054165 -0.047534 0.054171 0 0
3.3477 0.24105 0.23871 0.32768 0.24864 0 0.20012 0.29163 0.31724 0.3467 0.3025 0.45177 -38.889 -0.14608 -0.18024 -0.26191 -0.56336 -0.45978 -0.45143 -0.59177 -0.67675 -0.62314 -0.75741 -0.98323 -0.73195 -0.0032938 0.00085445 0.00014862 -0.0083463 -6.7581 0 0 0.398 0 -0.078268 -0.072079 0.020687 0 0
3.3516 0.22402 0.23344 0.32537 0.28276 0 0.24794 0.32442 0.36605 0.41624 0.36201 0.48263 -39.631 -0.14732 -0.21371 -0.30265 -0.64007 -0.52186 -0.53628 -0.71788 -0.77566 -0.73159 -0.87384 -1.1201 -0.86262 -0.0031276 0.0012755 -0.00035895 -0.0099121 -7.5235 0 0 0.45219 0 -0.085025 -0.092397 -0.0074342 0 0
3.3555 0.21702 0.2301 0.20414 0.29363 0 0.28765 0.35225 0.39407 0.45966 0.40263 0.517 -40.337 -0.1602 -0.26105 -0.34205 -0.69844 -0.59551 -0.60862 -0.81519 -0.86549 -0.82032 -0.98295 -1.2201 -0.9629 -0.0028809 0.0011673 -0.00055258 -0.011023 -8.0906 0 0 0.49491 0 -0.078326 -0.10678 -0.022931 0 0
3.3594 0.21875 0.22684 0.062508 0.27267 0 0.30481 0.35621 0.39327 0.46651 0.41259 0.56933 -41.007 -0.18672 -0.31007 -0.37573 -0.73294 -0.65982 -0.66186 -0.87357 -0.93547 -0.88159 -1.0775 -1.2788 -1.0249 -0.0025187 0.00068315 -0.00036217 -0.011273 -8.3506 0 0 0.5292 0 -0.061668 -0.11433 -0.023278 0 0
3.3633 0.22084 0.22091 0.020382 0.23127 0 0.29725 0.32882 0.36491 0.44082 0.39315 0.61941 -41.641 -0.22677 -0.34212 -0.39923 -0.73916 -0.68599 -0.68982 -0.88508 -0.96662 -0.90868 -1.1492 -1.2901 -1.0427 -0.0023761 9.6558e-05 3.5067e-05 -0.011234 -8.2134 0 0 0.54676 0 -0.039674 -0.11455 -0.0076161 0 0
3.3672 0.21662 0.21131 0.11751 0.19119 0 0.26929 0.28065 0.32139 0.39819 0.35626 0.62871 -42.246 -0.27247 -0.34503 -0.40207 -0.70702 -0.65895 -0.67679 -0.83362 -0.94343 -0.885 -1.1728 -1.2466 -1.003 -0.0028266 -0.00049313 0.00039956 -0.011819 -7.6779 0 0 0.53378 0 -0.022253 -0.10603 0.02214 0 0
3.3711 0.20727 0.20077 0.27955 0.17117 0 0.22787 0.23487 0.28116 0.35427 0.31555 0.56878 -42.823 -0.30332 -0.32129 -0.38477 -0.649 -0.58844 -0.6286 -0.74187 -0.86422 -0.82122 -1.1407 -1.1431 -0.92522 -0.0036903 -0.0011224 0.000611 -0.013185 -6.8561 0 0 0.48105 0 -0.016313 -0.09205 0.05193 0 0
3.375 0.19955 0.19462 0.38087 0.17818 0 0.18373 0.21095 0.25705 0.31387 0.27738 0.44021 -43.368 -0.30908 -0.28487 -0.35125 -0.57538 -0.50087 -0.55343 -0.62769 -0.74248 -0.72797 -1.055 -0.98302 -0.82339 -0.0041297 -0.0016999 0.00068286 -0.01438 -5.9112 0 0 0.39044 0 -0.021264 -0.074635 0.074626 0 0
3.3789 0.19839 0.1966 0.35012 0.20549 0 0.15178 0.20965 0.24624 0.26989 0.23927 0.27153 -43.879 -0.28337 -0.24974 -0.30491 -0.49362 -0.41966 -0.45776 -0.50374 -0.59928 -0.61306 -0.91826 -0.78211 -0.7068 -0.0033276 -0.0019264 0.00065864 -0.014185 -4.9574 0 0 0.2748 0 -0.035476 -0.055169 0.085958 0 0
3.3828 0.20239 0.20479 0.22778 0.23624 0 0.14473 0.21236 0.23144 0.21255 0.19626 0.10333 -44.357 -0.2202 -0.21945 -0.25064 -0.41267 -0.35065 -0.35016 -0.38476 -0.45329 -0.48611 -0.7352 -0.56727 -0.58552 -0.0013412 -0.0015704 0.00055531 -0.012304 -4.0159 0 0 0.15331 0 -0.055454 -0.035216 0.082109 0 0
3.3867 0.20606 0.21205 0.12754 0.25107 0 0.16348 0.19717 0.19465 0.14047 0.14876 -0.029686 -44.805 -0.12498 -0.18653 -0.19957 -0.34619 -0.28396 -0.24916 -0.29105 -0.31592 -0.36582 -0.53012 -0.36871 -0.47292 0.0008065 -0.0007842 0.00041051 -0.0096855 -3.0696 0 0 0.045726 0 -0.071447 -0.017787 0.064569 0 0
3.3906 0.20545 0.21114 0.13714 0.23817 0 0.19413 0.15827 0.13301 0.064267 0.10397 -0.10956 -45.229 -0.025816 -0.14201 -0.15827 -0.29518 -0.20927 -0.1656 -0.22143 -0.19373 -0.26285 -0.33984 -0.21009 -0.37216 0.0020087 -3.2573e-05 0.00031992 -0.0076699 -2.1575 0 0 -0.033158 0 -0.078444 -0.0043132 0.044936 0 0
3.3945 0.20123 0.20092 0.24469 0.20095 0 0.21671 0.11163 0.063574 0.0006745 0.069965 -0.13711 -45.626 0.063053 -0.08681 -0.12908 -0.25958 -0.13046 -0.10415 -0.17515 -0.093786 -0.18226 -0.18315 -0.10236 -0.28493 0.0020987 0.00035138 0.00035738 -0.0068855 -1.4074 0 0 -0.077724 0 -0.075263 0.0042525 0.028724 0 0
3.3984 0.19685 0.18783 0.35202 0.15747 0 0.21925 0.082224 0.012817 -0.036666 0.049436 -0.12784 -45.991 0.12864 -0.034766 -0.11324 -0.23848 -0.067003 -0.067884 -0.15054 -0.025847 -0.1278 -0.076485 -0.044468 -0.21271 0.0019602 0.00049361 0.00045381 -0.0069493 -0.97029 0 0 -0.092495 0 -0.061873 0.0072203 0.020761 0 0
3.4023 0.19481 0.1811 0.36036 0.12992 0 0.20467 0.084768 -0.000343 -0.042354 0.039981 -0.10399 -46.318 0.15012 -0.0040991 -0.11212 -0.23122 -0.040991 -0.062117 -0.14778 0.001232 -0.1074 -0.049091 -0.029573 -0.16175 0.002589 0.00077806 0.00041951 -0.0071082 -0.919 0 0 -0.087935 0 -0.039955 0.0031864 0.027664 0 0
3.4063 0.19501 0.18522 0.25412 0.13108 0 0.18533 0.11501 0.025329 -0.018462 0.040344 -0.084032 -46.612 0.13066 -0.0038682 -0.11917 -0.23258 -0.060598 -0.077764 -0.16154 -0.014631 -0.11535 -0.092711 -0.052038 -0.13615 0.0040663 0.0013083 0.0001492 -0.006997 -1.2096 0 0 -0.072647 0 -0.017651 -0.0053815 0.046002 0 0
3.4102 0.196 0.19625 0.11383 0.1576 0 0.17171 0.15677 0.076184 0.028453 0.054432 -0.072476 -46.885 0.084524 -0.026871 -0.12988 -0.2408 -0.11362 -0.10663 -0.18932 -0.066672 -0.14453 -0.18513 -0.1111 -0.13782 0.0054984 0.0016599 -0.00019958 -0.0067566 -1.7332 0 0 -0.047263 0 0.00073005 -0.015642 0.069184 0 0
3.4141 0.19679 0.20521 0.050298 0.19461 0 0.16651 0.19525 0.13424 0.08909 0.087226 -0.055313 -47.143 0.020528 -0.0555 -0.1424 -0.25654 -0.17644 -0.1452 -0.23121 -0.14379 -0.19223 -0.31355 -0.20961 -0.17038 0.0059504 0.0012787 -0.00029569 -0.0066166 -2.4009 0 0 -0.0048792 0 0.013024 -0.025782 0.092752 0 0
3.418 0.19734 0.20556 0.1154 0.226 0 0.16748 0.22396 0.18602 0.15257 0.13648 -0.0062851 -47.38 -0.051364 -0.076245 -0.15548 -0.28143 -0.23146 -0.19055 -0.28779 -0.23808 -0.25601 -0.46361 -0.34917 -0.2378 0.0053659 0.00014804 4.4551e-05 -0.0066169 -3.1812 0 0 0.062255 0 0.017703 -0.033897 0.11179 0 0
3.4219 0.19788 0.19842 0.26037 0.24168 0 0.17314 0.24256 0.22504 0.2097 0.19033 0.096332 -47.582 -0.1171 -0.090793 -0.17061 -0.32324 -0.27897 -0.24301 -0.36197 -0.34839 -0.33633 -0.61505 -0.52434 -0.35118 0.0045347 -0.00102 0.0006313 -0.0067944 -4.0694 0 0 0.15512 0 0.014099 -0.037233 0.11771 0 0
3.4258 0.19853 0.19116 0.37294 0.23852 0 0.18408 0.25284 0.25048 0.25756 0.23551 0.25079 -47.738 -0.17386 -0.11387 -0.18934 -0.3784 -0.33381 -0.30078 -0.44345 -0.47584 -0.42452 -0.75597 -0.71922 -0.48857 0.0042318 -0.0013677 0.0010417 -0.0074353 -5.0345 0 0 0.26466 0 0.0077302 -0.037834 0.11305 0 0
3.4297 0.19953 0.19081 0.36396 0.21945 0 0.19998 0.25848 0.26605 0.30087 0.26862 0.42373 -47.852 -0.22236 -0.15894 -0.21225 -0.4445 -0.40896 -0.36303 -0.52677 -0.61469 -0.51671 -0.88385 -0.90885 -0.63905 0.0045147 -0.00071327 0.0010141 -0.0088682 -5.9949 0 0 0.37396 0 0.00035996 -0.037244 0.099306 0 0
3.4336 0.20129 0.19827 0.23782 0.1943 0 0.21827 0.26618 0.27922 0.34619 0.29795 0.56188 -47.937 -0.26367 -0.22351 -0.2393 -0.51791 -0.49941 -0.4281 -0.60622 -0.74705 -0.60839 -0.99686 -1.0658 -0.79066 0.0048946 0.00023264 0.00068764 -0.01092 -6.8335 0 0 0.4633 0 -0.0066655 -0.037091 0.078441 0 0
3.4375 0.20349 0.208 0.092464 0.17952 0 0.23669 0.28187 0.29786 0.39274 0.33207 0.62009 -48.005 -0.29883 -0.28709 -0.26933 -0.59085 -0.58018 -0.49148 -0.67175 -0.84746 -0.69077 -1.0912 -1.1691 -0.92249 0.005065 0.00051953 0.00042329 -0.012744 -7.4289 0 0 0.51584 0 -0.012467 -0.040129 0.053373 0 0
3.4414 0.20461 0.21288 0.045926 0.19034 0 0.25501 0.30304 0.32399 0.42846 0.36628 0.58911 -48.052 -0.32715 -0.32469 -0.29669 -0.64782 -0.62165 -0.54237 -0.7139 -0.89587 -0.75073 -1.162 -1.2108 -1.01 0.0052673 -0.0001441 0.00040198 -0.01342 -7.6848 0 0 0.52347 0 -0.018288 -0.047882 0.02998 0 0
3.4453 0.20253 0.20971 0.14224 0.22691 0 0.27118 0.31627 0.34923 0.4368 0.38195 0.50302 -48.071 -0.34657 -0.32547 -0.31727 -0.68198 -0.61101 -0.57503 -0.73353 -0.88924 -0.78433 -1.2069 -1.1958 -1.0507 0.0058754 -0.0011309 0.00044475 -0.012848 -7.5585 0 0 0.49136 0 -0.025329 -0.058376 0.011652 0 0
3.4492 0.19623 0.20051 0.30956 0.2669 0 0.27559 0.30595 0.35751 0.40973 0.36148 0.41788 -48.06 -0.35434 -0.30095 -0.32831 -0.68857 -0.56219 -0.58503 -0.72988 -0.84249 -0.78772 -1.2201 -1.1357 -1.0419 0.0067483 -0.0015207 0.00025595 -0.01195 -7.0833 0 0 0.43717 0 -0.0339 -0.069749 0.00072727 0 0
3.4531 0.18668 0.18951 0.40922 0.27669 0 0.25336 0.26824 0.33516 0.35515 0.30541 0.37382 -48.03 -0.34769 -0.27533 -0.32747 -0.6642 -0.50515 -0.56881 -0.703 -0.77697 -0.75812 -1.196 -1.041 -0.98318 0.0071979 -0.00098074 -0.00019478 -0.01187 -6.3619 0 0 0.38183 0 -0.043968 -0.079692 -0.0007034 0 0
3.457 0.17604 0.17923 0.3443 0.23718 0 0.19832 0.21626 0.28125 0.29129 0.2347 0.36733 -47.991 -0.31891 -0.26521 -0.30934 -0.60069 -0.46234 -0.51745 -0.6478 -0.70469 -0.68612 -1.1141 -0.9174 -0.86858 0.0066887 -4.536e-05 -0.00060258 -0.012887 -5.5139 0 0 0.33542 0 -0.05313 -0.08202 0.012941 0 0
3.4609 0.1662 0.16934 0.14352 0.16314 0 0.12688 0.16998 0.2097 0.2326 0.17508 0.35482 -47.94 -0.27529 -0.2656 -0.28026 -0.51734 -0.43125 -0.44636 -0.575 -0.62074 -0.59005 -0.99085 -0.76651 -0.72721 0.0054957 0.00043137 -0.00066576 -0.014131 -4.6082 0 0 0.289 0 -0.057527 -0.075578 0.036854 0 0
3.4648 0.15803 0.15895 -0.052803 0.096255 0 0.074626 0.14001 0.14112 0.18003 0.13804 0.28639 -47.856 -0.22025 -0.25415 -0.24322 -0.42396 -0.38836 -0.36335 -0.48873 -0.51022 -0.47867 -0.83595 -0.59112 -0.5714 0.004544 7.0252e-05 -0.00044916 -0.014351 -3.6418 0 0 0.22167 0 -0.055026 -0.060785 0.067559 0 0
3.4688 0.15194 0.14911 -0.10118 0.074124 0 0.072035 0.12123 0.09056 0.12448 0.11557 0.14508 -47.719 -0.15648 -0.21063 -0.20084 -0.3291 -0.31162 -0.27518 -0.39287 -0.36507 -0.35971 -0.65869 -0.39964 -0.41157 0.0045518 -0.00075108 -0.00034047 -0.012963 -2.5949 0 0 0.11997 0 -0.044189 -0.038556 0.10141 0 0
3.4727 0.14851 0.14288 0.027557 0.10091 0 0.11781 0.10177 0.060248 0.059531 0.091916 -0.037389 -47.532 -0.08639 -0.1355 -0.15616 -0.24418 -0.20286 -0.19054 -0.29245 -0.19786 -0.2432 -0.47197 -0.20803 -0.26089 0.0053788 -0.0013261 -0.00062248 -0.010386 -1.5184 0 0 -0.0056019 0 -0.023314 -0.010694 0.13248 0 0
3.4766 0.14811 0.14262 0.22182 0.14559 0 0.17554 0.07694 0.041958 -0.0090467 0.059602 -0.19941 -47.316 -0.012845 -0.052024 -0.1141 -0.18246 -0.090986 -0.12008 -0.19902 -0.040824 -0.14363 -0.29976 -0.038301 -0.13719 0.0062534 -0.0012723 -0.0011317 -0.0075137 -0.56453 0 0 -0.122 0 0.0042516 0.016856 0.15083 0 0
3.4805 0.15005 0.14742 0.32061 0.16939 0 0.20057 0.053321 0.026044 -0.065489 0.024768 -0.28774 -47.099 0.060751 0.0097422 -0.077395 -0.14251 -0.012675 -0.064505 -0.12001 0.070265 -0.064623 -0.15339 0.086319 -0.043654 0.0065886 -0.00079191 -0.0013952 -0.0050066 0.080975 0 0 -0.1935 0 0.030833 0.039596 0.15531 0 0
3.4844 0.15255 0.15334 0.24736 0.15751 0 0.1753 0.040345 0.0097112 -0.095032 -0.00036131 -0.28714 -46.881 0.13088 0.034066 -0.048362 -0.12429 0.013261 -0.025044 -0.060773 0.11622 -0.0096657 -0.040422 0.14836 0.015319 0.0064855 -0.00038245 -0.0011108 -0.0031156 0.30993 0 0 -0.20434 0 0.051539 0.055137 0.14597 0 0
3.4883 0.15404 0.15643 0.071409 0.12739 0 0.12213 0.040518 -0.001129 -0.092899 -0.0077977 -0.22262 -46.643 0.19315 0.0285 -0.029298 -0.12688 -0.0031178 -0.0024765 -0.025988 0.10351 0.018398 0.032729 0.14243 0.036171 0.0064358 -0.0003634 -0.00045182 -0.0019552 0.14712 0 0 -0.16604 0 0.061614 0.061546 0.12408 0 0
3.4922 0.15439 0.15575 -0.055228 0.10911 0 0.082772 0.049441 0.0032407 -0.06415 0.0032629 -0.13715 -46.362 0.232 0.014272 -0.027407 -0.15212 -0.034941 -0.0025521 -0.027598 0.05538 0.0086851 0.046577 0.076797 0.0049946 0.0066488 -0.00066676 0.00012464 -0.0016692 -0.29505 0 0 -0.10505 0 0.051596 0.054967 0.093594 0 0
3.4961 0.15458 0.15355 -0.028604 0.1183 0 0.083765 0.063856 0.028963 -0.017023 0.030616 -0.063424 -46.038 0.23708 0.0070515 -0.042405 -0.19213 -0.06233 -0.022638 -0.058241 -0.0076866 -0.03266 0.0079699 -0.032063 -0.066348 0.0068026 -0.00099702 0.00033507 -0.0022233 -0.91071 0 0 -0.04285 0 0.02536 0.03916 0.065205 0 0
3.5 0.1552 0.15282 0.12357 0.14598 0 0.11885 0.086275 0.07392 0.042245 0.072523 -0.0079173 -45.691 0.20576 0.0043648 -0.072408 -0.24353 -0.087493 -0.061399 -0.11145 -0.082455 -0.10067 -0.077004 -0.16887 -0.16802 0.0064615 -0.0011162 0.00028715 -0.0031966 -1.6535 0 0 0.015337 0 -0.010735 0.017194 0.043075 0 0
3.5039 0.1555 0.15449 0.27413 0.1706 0 0.16047 0.11985 0.12844 0.109 0.1258 0.046256 -45.344 0.13709 -0.010538 -0.11578 -0.30446 -0.12922 -0.11836 -0.18305 -0.18069 -0.19207 -0.20463 -0.32586 -0.29283 0.0056163 -0.00098046 0.00025392 -0.004033 -2.5132 0 0 0.077135 0 -0.051126 -0.0087154 0.029317 0 0
3.5078 0.15426 0.1569 0.30863 0.17698 0 0.18513 0.1603 0.18037 0.17739 0.1824 0.12335 -44.997 0.03143 -0.052615 -0.17017 -0.37345 -0.20292 -0.19343 -0.26868 -0.31252 -0.30319 -0.3711 -0.50043 -0.43204 0.0046984 -0.00068128 0.00031656 -0.0045988 -3.4614 0 0 0.15181 0 -0.088009 -0.03594 0.025204 0 0
3.5117 0.15153 0.15777 0.21609 0.16511 0 0.18775 0.19615 0.22108 0.2404 0.23094 0.23623 -44.626 -0.095002 -0.12058 -0.22759 -0.44652 -0.30383 -0.28233 -0.36118 -0.47003 -0.42336 -0.56088 -0.68599 -0.56727 0.0040821 -0.00033081 0.00031107 -0.0053681 -4.4283 0 0 0.24145 0 -0.10749 -0.059931 0.027339 0 0
3.5156 0.14917 0.1565 0.085604 0.14549 0 0.1767 0.21865 0.24869 0.29309 0.26345 0.37422 -44.212 -0.21203 -0.19567 -0.27896 -0.5164 -0.40711 -0.37185 -0.45224 -0.62521 -0.53746 -0.74464 -0.86461 -0.68567 0.0036935 -1.1107e-05 0.00011528 -0.0068762 -5.3235 0 0 0.33853 0 -0.10979 -0.078945 0.028745 0 0
3.5195 0.14944 0.15461 0.02402 0.13064 0 0.16135 0.23002 0.26711 0.33435 0.28036 0.50384 -43.755 -0.30429 -0.25389 -0.31973 -0.57798 -0.48366 -0.45427 -0.53737 -0.74458 -0.63708 -0.90581 -1.0092 -0.78051 0.003194 0.00022156 -0.00011659 -0.0089569 -6.0594 0 0 0.42753 0 -0.096533 -0.092034 0.027167 0 0
3.5234 0.15302 0.15412 0.072565 0.13056 0 0.14764 0.23967 0.28157 0.36386 0.28794 0.58354 -43.275 -0.35859 -0.28166 -0.34606 -0.62608 -0.51817 -0.52192 -0.61192 -0.80821 -0.71435 -1.0287 -1.095 -0.84627 0.0025001 0.00034064 -9.9255e-05 -0.010666 -6.5517 0 0 0.48841 0 -0.070775 -0.098551 0.02128 0 0
3.5273 0.15846 0.1556 0.18723 0.15059 0 0.14216 0.25197 0.29382 0.37774 0.29074 0.58619 -42.788 -0.35388 -0.28295 -0.35113 -0.64894 -0.51588 -0.55923 -0.66438 -0.81805 -0.75311 -1.0821 -1.1112 -0.87094 0.0019959 0.00036848 0.00021475 -0.011126 -6.7163 0 0 0.50318 0 -0.03963 -0.096872 0.011814 0 0
3.5313 0.16352 0.15775 0.28434 0.18692 0 0.15286 0.25963 0.29974 0.36886 0.2871 0.51613 -42.294 -0.30354 -0.2733 -0.33837 -0.64351 -0.49459 -0.56177 -0.68638 -0.79011 -0.75176 -1.0642 -1.064 -0.85828 0.0021563 0.00036383 0.00050934 -0.010468 -6.4989 0 0 0.46539 0 -0.015478 -0.088844 0.0056378 0 0
3.5352 0.16687 0.15873 0.30351 0.22242 0 0.18038 0.25097 0.29123 0.33342 0.27209 0.40784 -41.774 -0.23002 -0.26652 -0.31371 -0.61442 -0.46985 -0.53495 -0.67683 -0.73873 -0.71751 -0.99162 -0.97009 -0.81596 0.0029921 0.00036616 0.00042604 -0.0098087 -5.9267 0 0 0.38711 0 -0.0017933 -0.076483 0.006868 0 0
3.5391 0.16856 0.15784 0.24167 0.23208 0 0.20967 0.22339 0.26163 0.27719 0.2438 0.30449 -41.218 -0.14788 -0.2643 -0.2805 -0.56458 -0.44481 -0.48198 -0.63384 -0.66706 -0.6541 -0.87501 -0.84609 -0.74701 0.0039356 0.00035514 -8.5688e-06 -0.01016 -5.1228 0 0 0.29487 0 0.00069291 -0.060769 0.017698 0 0
3.543 0.16906 0.15598 0.14613 0.20043 0 0.21643 0.18765 0.21156 0.21391 0.20565 0.23034 -40.632 -0.073089 -0.25634 -0.24234 -0.49806 -0.41105 -0.40736 -0.55621 -0.57051 -0.56631 -0.72784 -0.70294 -0.65456 0.0042999 0.00028073 -0.0003603 -0.011323 -4.2476 0 0 0.21392 0 -0.0070805 -0.042664 0.039627 0 0
3.5469 0.1682 0.15452 0.081727 0.13881 0 0.18772 0.15791 0.15132 0.15597 0.16291 0.17732 -40.031 -0.029897 -0.22993 -0.20415 -0.42326 -0.35811 -0.31959 -0.44248 -0.44803 -0.46171 -0.57493 -0.54732 -0.54051 0.0038425 0.00013684 -0.00024011 -0.011941 -3.4046 0 0 0.15188 0 -0.017689 -0.023115 0.071137 0 0
3.5508 0.16503 0.15381 0.092513 0.083844 0 0.13763 0.13845 0.096853 0.10599 0.11868 0.11651 -39.42 -0.010553 -0.18141 -0.16885 -0.35217 -0.28418 -0.2337 -0.31719 -0.31007 -0.35675 -0.4375 -0.3861 -0.41965 0.0029046 -8.5384e-06 0.00025747 -0.010715 -2.5998 0 0 0.096221 0 -0.021464 -0.0035021 0.10184 0 0
3.5547 0.1585 0.15259 0.1738 0.07255 0 0.099258 0.12167 0.061003 0.058314 0.074575 0.025627 -38.786 -0.0082902 -0.12054 -0.13746 -0.28897 -0.20034 -0.15527 -0.19175 -0.17636 -0.25802 -0.32159 -0.22933 -0.2989 0.0020842 -6.6973e-05 0.00063602 -0.0076271 -1.7962 0 0 0.029461 0 -0.015517 0.015525 0.12692 0 0
3.5586 0.14843 0.14892 0.27006 0.11205 0 0.096835 0.098713 0.045613 0.0090285 0.034836 -0.0887 -38.11 -0.015503 -0.064896 -0.11086 -0.2369 -0.12587 -0.089037 -0.077171 -0.066583 -0.17155 -0.23112 -0.090349 -0.18548 0.0018286 -7.9109e-06 0.00052661 -0.0039965 -1.0111 0 0 -0.050705 0 0.0014533 0.033247 0.14246 0 0
3.5625 0.13592 0.1417 0.30796 0.17056 0 0.1235 0.070107 0.040941 -0.035725 0.0074434 -0.19137 -37.391 -0.020313 -0.028638 -0.091076 -0.20033 -0.077778 -0.042159 0.0087663 0.0077455 -0.10726 -0.17084 0.015649 -0.09267 0.0022683 0.00012926 7.5727e-05 -0.0013557 -0.35464 0 0 -0.12449 0 0.028805 0.048086 0.14325 0 0
3.5664 0.12332 0.13172 0.25101 0.20001 0 0.1471 0.044698 0.033873 -0.062236 -0.00083515 -0.24106 -36.652 -0.013633 -0.014235 -0.079741 -0.17856 -0.061358 -0.016569 0.054519 0.044704 -0.070955 -0.13587 0.074219 -0.03388 0.0032555 0.00029978 -0.00024481 -0.00027289 0.030287 0 0 -0.16306 0 0.05624 0.058013 0.13179 0 0
3.5703 0.11313 0.1213 0.13506 0.17306 0 0.13965 0.02983 0.019182 -0.060462 0.0093108 -0.21754 -35.918 -0.00014862 -0.013111 -0.076374 -0.16782 -0.068176 -0.0078326 0.066557 0.04793 -0.058743 -0.11962 0.075992 -0.0083062 0.0044181 0.00050895 -0.00017977 -0.00016585 0.068453 0 0 -0.15019 0 0.076209 0.062723 0.11503 0 0
3.5742 0.10636 0.11255 0.047027 0.10408 0 0.10288 0.025392 0.0046429 -0.032888 0.029503 -0.13464 -35.197 0.014897 -0.014123 -0.081223 -0.16755 -0.083091 -0.014689 0.04783 0.022246 -0.069725 -0.1219 0.022038 -0.016515 0.0052222 0.00077965 4.8773e-05 -0.00010748 -0.20124 0 0 -0.09406 0 0.085124 0.061817 0.09662 0 0
3.5781 0.1011 0.10566 0.053988 0.037415 0 0.06585 0.028221 0.0052111 0.0076775 0.050606 -0.030899 -34.468 0.024877 -0.012765 -0.094276 -0.1774 -0.095504 -0.035582 0.0028049 -0.027781 -0.10222 -0.14328 -0.073765 -0.057439 0.0051967 0.0010632 6.2017e-05 0.00029408 -0.66711 0 0 -0.020194 0 0.080579 0.055144 0.080111 0 0
3.582 0.093334 0.098263 0.14087 0.01348 0 0.057528 0.039357 0.030562 0.048751 0.069821 0.055037 -33.701 0.014697 -0.013876 -0.11618 -0.2015 -0.10655 -0.071124 -0.063812 -0.097075 -0.15654 -0.19368 -0.18937 -0.13127 0.0042953 0.0012091 -0.00016682 0.00074556 -1.2205 0 0 0.04685 0 0.061865 0.042306 0.069581 0 0
3.5859 0.080001 0.086952 0.21761 0.040037 0 0.080456 0.062825 0.076179 0.086436 0.090394 0.10753 -32.885 -0.012951 -0.026266 -0.1412 -0.23624 -0.12651 -0.11355 -0.13588 -0.17945 -0.21961 -0.26519 -0.30479 -0.21616 0.0030623 0.0010621 -0.00024611 0.00079421 -1.7932 0 0 0.097697 0 0.041187 0.027609 0.062136 0 0
3.5898 0.062383 0.070036 0.1966 0.089213 0 0.10878 0.09613 0.12522 0.12374 0.11443 0.14085 -32.039 -0.052374 -0.054233 -0.16643 -0.27927 -0.16415 -0.15938 -0.2076 -0.26793 -0.28577 -0.35177 -0.41037 -0.30244 0.0023087 0.00061447 0.00014607 0.00034738 -2.3394 0 0 0.13875 0 0.024263 0.013331 0.055547 0 0
3.5938 0.046167 0.049615 0.072667 0.11945 0 0.11064 0.12512 0.15927 0.16206 0.13707 0.18487 -31.198 -0.097285 -0.092989 -0.18928 -0.32769 -0.21656 -0.2053 -0.27412 -0.35476 -0.35003 -0.4465 -0.50547 -0.38201 0.0024768 5.8426e-05 0.00078695 -0.00031472 -2.8063 0 0 0.18168 0 0.015214 0.0014583 0.04815 0 0
3.5977 0.037178 0.031042 -0.070151 0.10464 0 0.07412 0.13283 0.16906 0.19538 0.14883 0.25826 -30.381 -0.13698 -0.13125 -0.20608 -0.37628 -0.26778 -0.24635 -0.32894 -0.43049 -0.40544 -0.53724 -0.5885 -0.44411 0.0032785 -0.00033793 0.0010459 -0.00089913 -3.1328 0 0 0.23105 0 0.018396 -0.0051598 0.038219 0 0
3.6016 0.036005 0.019617 -0.13288 0.05085 0 0.016208 0.11524 0.15759 0.21309 0.14413 0.34724 -29.581 -0.15628 -0.15822 -0.21284 -0.41275 -0.29802 -0.27438 -0.36326 -0.48342 -0.44264 -0.60029 -0.64773 -0.47793 0.0039922 -0.00044156 0.00054175 -0.0013603 -3.2686 0 0 0.27808 0 0.031675 -0.0039309 0.027375 0 0
3.6055 0.03664 0.016703 -0.087515 -0.0085813 0 -0.02964 0.086803 0.13495 0.20773 0.12704 0.40733 -28.772 -0.15579 -0.16926 -0.21067 -0.43142 -0.29602 -0.28755 -0.37664 -0.5017 -0.46091 -0.6285 -0.663 -0.48685 0.0041448 -0.00036382 -0.00039878 -0.0018234 -3.1829 0 0 0.30319 0 0.04697 0.0034996 0.019563 0 0
3.6094 0.031102 0.0183 0.005274 -0.035567 0 -0.036104 0.067448 0.11059 0.17991 0.10794 0.3908 -27.933 -0.13702 -0.16643 -0.19949 -0.42855 -0.26516 -0.28372 -0.36673 -0.47799 -0.45804 -0.61727 -0.61839 -0.47059 0.0038916 -0.00035961 -0.0010247 -0.0023519 -2.8543 0 0 0.28631 0 0.060348 0.016471 0.017473 0 0
3.6133 0.016258 0.017546 0.058364 -0.013977 0 6.8379e-05 0.063278 0.088349 0.13658 0.094014 0.28293 -27.071 -0.10295 -0.15475 -0.1795 -0.40155 -0.21881 -0.26132 -0.33172 -0.4137 -0.43232 -0.56424 -0.51533 -0.42949 0.0037372 -0.00059503 -0.00090979 -0.002846 -2.2713 0 0 0.22023 0 0.068377 0.034093 0.023539 0 0
3.6172 -0.0034163 0.0094871 0.035434 0.036457 0 0.054143 0.060862 0.065952 0.085779 0.082243 0.1194 -26.206 -0.05932 -0.13775 -0.14937 -0.34468 -0.1698 -0.21494 -0.26447 -0.31929 -0.37619 -0.46327 -0.37402 -0.35861 0.0039514 -0.00098512 -0.00035911 -0.0031186 -1.4606 0 0 0.11944 0 0.067502 0.055401 0.041939 0 0
3.6211 -0.01979 -0.0054952 -0.029673 0.070695 0 0.085706 0.041298 0.037505 0.033191 0.061222 -0.03222 -25.361 -0.016216 -0.11569 -0.11296 -0.27098 -0.1227 -0.15256 -0.17613 -0.20966 -0.29788 -0.3371 -0.22152 -0.26711 0.0043351 -0.0012481 -2.889e-05 -0.0029867 -0.51187 0 0 0.015852 0 0.062997 0.077572 0.067616 0 0
3.625 -0.028011 -0.022279 -0.080225 0.0502 0 0.062746 -0.00071354 -0.0022435 -0.018244 0.020245 -0.11711 -24.537 0.023721 -0.0868 -0.072946 -0.18941 -0.074416 -0.080302 -0.075397 -0.097704 -0.20428 -0.19958 -0.075964 -0.16123 0.0045431 -0.001134 -0.00019015 -0.002279 0.44573 0 0 -0.059632 0 0.059019 0.09924 0.09594 0 0
3.6289 -0.030006 -0.035052 -0.093279 -0.024838 0 -0.014649 -0.052322 -0.05305 -0.067704 -0.04141 -0.13131 -23.72 0.059211 -0.049906 -0.031572 -0.10646 -0.020831 -0.0029231 0.030971 0.009786 -0.10101 -0.060485 0.059956 -0.045858 0.0045207 -0.0006355 -0.00045473 -0.00084721 1.3139 0 0 -0.098675 0 0.058195 0.11933 0.12337 0 0
3.6328 -0.031694 -0.041481 -0.088408 -0.10953 0 -0.10805 -0.095597 -0.10632 -0.11619 -0.11141 -0.12271 -22.894 0.089595 -0.0065498 0.0081597 -0.029761 0.037203 0.073513 0.1344 0.11125 0.004472 0.06903 0.19234 0.072673 0.0045147 -3.8024e-06 -0.00025315 0.0013144 2.0766 0 0 -0.12215 0 0.063095 0.13649 0.14552 0 0
3.6367 -0.03715 -0.04373 -0.090102 -0.14484 0 -0.16211 -0.12266 -0.14783 -0.16483 -0.16936 -0.15209 -22.055 0.1139 0.038564 0.039983 0.030187 0.093403 0.13757 0.21979 0.20593 0.095906 0.17282 0.32298 0.17974 0.0046805 0.00043619 0.00049196 0.0039188 2.7691 0 0 -0.1627 0 0.072581 0.14819 0.15722 0 0
3.6406 -0.045355 -0.04583 -0.094882 -0.10476 0 -0.14356 -0.13712 -0.16636 -0.21064 -0.19711 -0.24356 -21.216 0.13197 0.0788 0.062549 0.074758 0.14007 0.18621 0.28455 0.28942 0.16638 0.25137 0.44111 0.26743 0.0048167 0.00050963 0.0012561 0.0064021 3.3861 0 0 -0.23445 0 0.080453 0.15492 0.16151 0 0
3.6445 -0.051923 -0.049904 -0.08137 -0.021535 0 -0.069043 -0.14329 -0.16246 -0.24341 -0.189 -0.3629 -20.392 0.14197 0.10801 0.07497 0.10381 0.17203 0.21727 0.3265 0.35245 0.21173 0.30285 0.52606 0.33031 0.0045969 0.00027353 0.0014705 0.0081733 3.8212 0 0 -0.31535 0 0.083483 0.15662 0.16012 0 0
3.6484 -0.053214 -0.054476 -0.046537 0.036021 0 0.0041603 -0.1386 -0.14877 -0.24919 -0.15591 -0.44096 -19.593 0.14212 0.12306 0.076952 0.11758 0.18734 0.22942 0.34432 0.38393 0.22914 0.32608 0.55766 0.36395 0.0040281 -8.2883e-05 0.0011017 0.0089334 3.9169 0 0 -0.35974 0 0.079085 0.1535 0.15502 0 0
3.6523 -0.048754 -0.055984 -0.019828 0.017669 0 0.021637 -0.11884 -0.1396 -0.22098 -0.11933 -0.4237 -18.811 0.12798 0.12501 0.067723 0.11351 0.18578 0.2187 0.33279 0.37641 0.21222 0.31412 0.52681 0.35772 0.003546 -0.00039523 0.00061914 0.0088169 3.5913 0 0 -0.33349 0 0.064471 0.14567 0.14897 0 0
3.6563 -0.040521 -0.051891 -0.034126 -0.06457 0 -0.024426 -0.088549 -0.13783 -0.16783 -0.097492 -0.31105 -18.036 0.10329 0.11804 0.052411 0.094102 0.16804 0.19106 0.29779 0.33057 0.17096 0.27255 0.43992 0.31774 0.0035697 -0.00058648 0.00043846 0.0082777 2.9239 0 0 -0.24283 0 0.0457 0.13585 0.1442 0 0
3.6602 -0.030998 -0.042648 -0.085167 -0.14277 0 -0.089075 -0.061593 -0.13153 -0.11188 -0.092537 -0.15616 -17.257 0.074315 0.10654 0.034691 0.061957 0.13672 0.1523 0.24554 0.25572 0.11519 0.20871 0.31561 0.25335 0.0040107 -0.00061012 0.00051336 0.0078313 2.1148 0 0 -0.13165 0 0.028797 0.12578 0.14047 0 0
3.6641 -0.022144 -0.031115 -0.12743 -0.14696 0 -0.11269 -0.048255 -0.10473 -0.072441 -0.089181 -0.027879 -16.475 0.045565 0.092348 0.016361 0.018128 0.097083 0.10537 0.1791 0.16562 0.050105 0.12644 0.17644 0.16943 0.0043303 -0.00039212 0.00051959 0.0078104 1.3464 0 0 -0.048889 0 0.017474 0.11634 0.13732 0 0
3.668 -0.015345 -0.020297 -0.11554 -0.062673 0 -0.070996 -0.042925 -0.053168 -0.049904 -0.0673 0.034882 -15.695 0.022171 0.074037 -0.0010932 -0.036198 0.055307 0.053156 0.10163 0.072235 -0.019229 0.029994 0.039858 0.071241 0.0041239 0.0001127 0.00034785 0.0082072 0.67061 0 0 -0.012751 0 0.015275 0.10818 0.13399 0 0
3.6719 -0.011088 -0.011479 -0.049757 0.055602 0 0.0061645 -0.027678 0.0098133 -0.024981 -0.019155 0.044605 -14.922 0.012243 0.04874 -0.01723 -0.098155 0.014795 -0.00098994 0.018272 -0.018896 -0.087478 -0.073644 -0.087142 -0.033919 0.0035797 0.00078882 0.00027037 0.0086396 0.015014 0 0 -0.0010016 0 0.024639 0.10108 0.12908 0 0
3.6758 -0.0081521 -0.0040703 0.021792 0.12655 0 0.062279 0.0098013 0.06291 0.023742 0.043234 0.049527 -14.157 0.010686 0.014991 -0.033634 -0.15918 -0.025867 -0.053846 -0.062465 -0.10835 -0.1532 -0.17443 -0.20666 -0.1365 0.0032792 0.0013272 0.00057897 0.0085066 -0.70941 0 0 0.026429 0 0.036564 0.093226 0.1229 0 0
3.6797 -0.0036755 0.0031873 0.046921 0.10495 0 0.062139 0.062037 0.093039 0.098427 0.097126 0.094568 -13.394 0.013468 -0.025383 -0.050872 -0.21515 -0.070528 -0.10393 -0.13646 -0.19795 -0.21597 -0.26824 -0.32243 -0.2323 0.0035502 0.0014072 0.001162 0.0073454 -1.5023 0 0 0.092736 0 0.046272 0.083623 0.11576 0 0
3.6836 0.0049714 0.01104 0.015968 0.015027 0 0.018621 0.10645 0.10319 0.17607 0.12644 0.18734 -12.625 0.016252 -0.067274 -0.069153 -0.26242 -0.11998 -0.14972 -0.19993 -0.28468 -0.2751 -0.35143 -0.431 -0.31732 0.0040997 0.00098221 0.0015704 0.0052041 -2.2544 0 0 0.1854 0 0.04957 0.071492 0.108 0 0
3.6875 0.017797 0.019517 -0.032447 -0.070008 0 -0.021974 0.12446 0.10598 0.2241 0.13208 0.29244 -11.848 0.011665 -0.10385 -0.087863 -0.29518 -0.16815 -0.18784 -0.24609 -0.35813 -0.32791 -0.41758 -0.51841 -0.38382 0.0043311 0.0003917 0.0015151 0.0027079 -2.8137 0 0 0.26585 0 0.040745 0.055841 0.10005 0 0
3.6914 0.031692 0.028445 -0.047781 -0.083734 0 -0.019697 0.11604 0.11081 0.22427 0.12688 0.35667 -11.062 -0.0045493 -0.12876 -0.10374 -0.31278 -0.20399 -0.21468 -0.27191 -0.40356 -0.36885 -0.46307 -0.56569 -0.42612 0.003974 0.00012934 0.0011898 0.00067868 -3.072 0 0 0.29734 0 0.021487 0.038011 0.092241 0 0
3.6953 0.042623 0.037783 -0.0092401 -0.013672 0 0.028804 0.096372 0.11719 0.18488 0.12181 0.34616 -10.272 -0.027879 -0.13846 -0.11459 -0.31998 -0.21828 -0.22994 -0.28077 -0.40949 -0.39505 -0.4896 -0.55999 -0.44621 0.0033248 0.00041684 0.0010067 -0.000421 -3.0105 0 0 0.26891 0 -0.0010963 0.020377 0.084834 0 0
3.6992 0.048586 0.047285 0.062067 0.093167 0 0.091404 0.080522 0.11855 0.1323 0.11729 0.26846 -9.4847 -0.054231 -0.13394 -0.11895 -0.31885 -0.21017 -0.23253 -0.27334 -0.37498 -0.40346 -0.49622 -0.50323 -0.44387 0.0028727 0.00096513 0.0010579 -0.00072864 -2.6924 0 0 0.19983 0 -0.022506 0.0046146 0.078325 0 0
3.7031 0.050713 0.056 0.12309 0.16638 0 0.12721 0.072389 0.10991 0.091097 0.1069 0.16434 -8.6978 -0.078524 -0.12091 -0.11571 -0.3116 -0.18831 -0.22169 -0.2506 -0.31182 -0.39144 -0.48213 -0.41172 -0.41957 0.0027895 0.0011849 0.00098124 -0.00068765 -2.2234 0 0 0.12428 0 -0.03815 -0.0075548 0.07337 0 0
3.707 0.051922 0.062479 0.13826 0.16132 0 0.11563 0.067015 0.091139 0.069384 0.087489 0.076866 -7.9044 -0.088585 -0.10736 -0.10283 -0.29863 -0.1655 -0.1936 -0.21016 -0.23928 -0.35142 -0.44033 -0.30734 -0.37054 0.0028672 0.00070562 0.00044137 -0.00054227 -1.7064 0 0 0.069067 0 -0.040411 -0.012058 0.072967 0 0
3.7109 0.054773 0.065833 0.097905 0.08739 0 0.068172 0.059684 0.064636 0.058933 0.063966 0.022659 -7.0947 -0.083367 -0.099006 -0.085502 -0.2806 -0.15066 -0.15561 -0.15937 -0.17405 -0.29561 -0.38091 -0.20704 -0.30937 0.0029025 -0.00025211 -0.00033619 -0.00016439 -1.2065 0 0 0.039041 0 -0.033734 -0.010041 0.077976 0 0
3.7148 0.060323 0.066734 0.021717 -0.0010478 0 0.018617 0.050186 0.033332 0.045771 0.044174 -0.012626 -6.2636 -0.064549 -0.095356 -0.066104 -0.25644 -0.14398 -0.11121 -0.10136 -0.12177 -0.23058 -0.30901 -0.11811 -0.24132 0.0029951 -0.0010102 -0.00067326 0.00062424 -0.74152 0 0 0.018689 0 -0.021557 -0.0022437 0.088579 0 0
3.7188 0.068064 0.0672 -0.049196 -0.042717 0 0.00070209 0.039535 0.0021621 0.021006 0.030556 -0.053108 -5.4154 -0.034445 -0.089698 -0.046557 -0.22543 -0.13812 -0.063636 -0.039381 -0.07618 -0.16246 -0.22986 -0.041264 -0.17108 0.0033744 -0.00098414 -0.00016354 0.0016494 -0.30708 0 0 -0.01245 0 -0.006913 0.010499 0.10448 0 0
3.7227 0.076083 0.069012 -0.071238 -0.010313 0 0.026921 0.026611 -0.020401 -0.014525 0.018356 -0.10593 -4.5612 0.0029952 -0.074014 -0.029065 -0.18653 -0.1245 -0.017457 0.021557 -0.027629 -0.099995 -0.15138 0.02257 -0.10489 0.0039959 -0.00017338 0.00077868 0.0024246 0.077865 0 0 -0.061431 0 0.0062856 0.027079 0.12478 0 0
3.7266 0.081414 0.07204 -0.02565 0.072303 0 0.080328 0.010922 -0.025989 -0.051333 0.0023787 -0.15265 -3.7096 0.039382 -0.045885 -0.015211 -0.1443 -0.10046 0.019892 0.070888 0.025065 -0.054864 -0.088303 0.067883 -0.052242 0.0044541 0.00084105 0.001224 0.0026384 0.34678 0 0 -0.11378 0 0.015228 0.044181 0.14455 0 0
3.7305 0.081372 0.074072 0.06147 0.14756 0 0.12482 -0.0023216 -0.013701 -0.075338 -0.01524 -0.16527 -2.8586 0.070589 -0.012222 -0.0044984 -0.10694 -0.072633 0.045933 0.10384 0.068732 -0.027952 -0.046161 0.08577 -0.016055 0.0043705 0.0013842 0.00064063 0.0025315 0.41356 0 0 -0.14215 0 0.02154 0.058736 0.15951 0 0
3.7344 0.075661 0.07255 0.1288 0.16442 0 0.12919 -0.0033632 0.0069569 -0.073927 -0.024782 -0.13126 -1.9969 0.09496 0.013546 0.0026769 -0.080421 -0.054039 0.05841 0.11679 0.082067 -0.020437 -0.028999 0.06921 0.00026366 0.0038105 0.0012196 -0.00053951 0.0026751 0.23729 0 0 -0.1262 0 0.02604 0.06869 0.16715 0 0
3.7383 0.067214 0.066821 0.12276 0.11362 0 0.089676 0.013411 0.022975 -0.043205 -0.016784 -0.064883 -1.1138 0.11139 0.019475 0.0057578 -0.070561 -0.05633 0.05548 0.10699 0.050622 -0.032676 -0.039771 0.018258 -0.0062811 0.0032261 0.00067053 -0.0013236 0.0033385 -0.13454 0 0 -0.068727 0 0.029442 0.072094 0.16544 0 0
3.7422 0.060003 0.058888 0.043956 0.033063 0 0.033824 0.042304 0.029437 0.007432 0.0095693 0.0041627 -0.20964 0.11696 0.0029314 0.0012723 -0.090109 -0.081694 0.03123 0.067663 -0.020701 -0.068094 -0.086718 -0.05849 -0.045648 0.0029819 0.0002656 -0.0011177 0.0041418 -0.58975 0 0 0.0050387 0 0.030586 0.064219 0.15055 0 0
3.7461 0.055186 0.051874 -0.045929 -0.020525 0 0.00064214 0.069644 0.034123 0.058652 0.045105 0.053555 0.70397 0.11306 -0.02726 -0.011799 -0.13286 -0.12007 -0.0086908 0.01023 -0.10826 -0.11799 -0.15715 -0.14714 -0.10986 0.003023 0.00027003 -0.00024502 0.0044212 -1.0255 0 0 0.064962 0 0.026195 0.046876 0.1273 0 0
3.75 0.04963 0.047486 -0.070565 -0.012761 0 0.011049 0.085251 0.049449 0.09273 0.076943 0.082644 1.615 0.10021 -0.056032 -0.032982 -0.19039 -0.15444 -0.059441 -0.056923 -0.18411 -0.1768 -0.24166 -0.23444 -0.19103 0.0030585 0.00052535 0.00047256 0.0039393 -1.4063 0 0 0.096821 0 0.014263 0.02289 0.099431 0 0
3.7539 0.039225 0.044703 -0.0033013 0.044885 0 0.052256 0.090166 0.079058 0.10539 0.096561 0.10816 2.5229 0.078736 -0.071345 -0.061343 -0.25539 -0.17145 -0.117 -0.12742 -0.23358 -0.24009 -0.33273 -0.31277 -0.28228 0.0029974 0.00069419 0.00055149 0.0031553 -1.7566 0 0 0.10994 0 -0.0061962 -0.0050587 0.069751 0 0
3.7578 0.024206 0.040855 0.107 0.10578 0 0.088915 0.092782 0.11239 0.1077 0.10356 0.14762 3.4389 0.049015 -0.071457 -0.094967 -0.3177 -0.17006 -0.17595 -0.19339 -0.26237 -0.30211 -0.42068 -0.38062 -0.37395 0.0030668 0.00062658 0.00019459 0.0027352 -2.1017 0 0 0.12625 0 -0.035685 -0.032975 0.041694 0 0
3.7617 0.010674 0.034117 0.17354 0.12338 0 0.09136 0.098403 0.13272 0.11533 0.1036 0.20457 4.3747 0.015955 -0.065411 -0.12586 -0.3591 -0.16136 -0.22452 -0.24231 -0.28771 -0.35041 -0.4866 -0.43819 -0.44508 0.0034546 0.00048708 -0.00012489 0.0028294 -2.4171 0 0 0.16035 0 -0.067971 -0.05195 0.020644 0 0
3.7656 0.0056875 0.025199 0.14148 0.083981 0 0.057298 0.10408 0.13063 0.13419 0.10321 0.26499 5.3284 -0.011933 -0.066193 -0.14712 -0.37772 -0.15911 -0.25761 -0.27318 -0.32095 -0.38019 -0.52524 -0.48112 -0.48847 0.0039443 0.00054878 -0.00024509 0.0029282 -2.63 0 0 0.20658 0 -0.092846 -0.059339 0.0073152 0 0
3.7695 0.010243 0.016816 0.03095 0.013781 0 0.010528 0.10342 0.11027 0.15479 0.10506 0.30393 6.2836 -0.029437 -0.080877 -0.15509 -0.37329 -0.1677 -0.27195 -0.28428 -0.35553 -0.38784 -0.53246 -0.49785 -0.50004 0.0040546 0.0008866 -0.00035979 0.0024626 -2.6576 0 0 0.24212 0 -0.10454 -0.054096 0.0026914 0 0
3.7734 0.017486 0.011476 -0.080147 -0.041996 0 -0.019215 0.094218 0.083651 0.15988 0.10605 0.29719 7.2221 -0.031976 -0.10442 -0.14706 -0.34703 -0.17732 -0.26524 -0.27442 -0.36968 -0.37073 -0.50556 -0.47401 -0.47767 0.0035828 0.0012771 -0.0005552 0.0014864 -2.4445 0 0 0.24215 0 -0.09832 -0.036157 0.0075139 0 0
3.7773 0.018652 0.0094735 -0.11567 -0.050873 0 -0.01715 0.079172 0.060221 0.13797 0.099023 0.23328 8.1402 -0.011539 -0.12186 -0.11895 -0.30056 -0.17049 -0.2321 -0.2381 -0.34131 -0.32263 -0.43727 -0.4019 -0.41668 0.0029099 0.0013903 -0.00052053 0.00067085 -1.976 0 0 0.19562 0 -0.06713 -0.0060953 0.024542 0 0
3.7813 0.011077 0.0086298 -0.054286 -0.013682 0 0.0095864 0.059903 0.04143 0.090945 0.077418 0.12224 9.0524 0.025684 -0.11813 -0.079159 -0.24476 -0.13559 -0.17999 -0.17935 -0.26393 -0.25287 -0.34072 -0.28834 -0.33253 0.0026564 0.0010796 0.00011493 0.00061661 -1.2821 0 0 0.11186 0 -0.021 0.027574 0.051361 0 0
3.7852 7.4897e-05 0.0057883 0.059927 0.037801 0 0.039484 0.033433 0.023066 0.031147 0.040346 -0.0040344 9.9783 0.06982 -0.089018 -0.035987 -0.18492 -0.077023 -0.11694 -0.10399 -0.15252 -0.17157 -0.22952 -0.15418 -0.23781 0.0030334 0.00050274 0.0011909 0.0012488 -0.44347 0 0 0.01551 0 0.028166 0.059527 0.08424 0 0
3.7891 -0.007336 -0.0012226 0.14944 0.062482 0 0.04986 -0.002818 0.00024562 -0.027358 -0.0057421 -0.10455 10.926 0.11391 -0.045105 0.0053763 -0.12306 -0.01398 -0.04788 -0.015755 -0.035801 -0.085052 -0.11228 -0.024646 -0.1396 0.0036245 -1.4399e-05 0.0019473 0.0019607 0.41325 0 0 -0.065924 0 0.072272 0.086867 0.12038 0 0
3.793 -0.010223 -0.012515 0.15237 0.03654 0 0.02799 -0.043292 -0.029911 -0.075302 -0.050537 -0.152 11.884 0.15002 -0.0050936 0.039596 -0.060373 0.031497 0.021851 0.080764 0.059258 -0.00014486 0.001562 0.083375 -0.044718 0.0038674 -0.00022564 0.0016995 0.0023259 1.1571 0 0 -0.11541 0 0.10257 0.10715 0.15631 0 0
3.7969 -0.014798 -0.026445 0.0601 -0.030929 0 -0.022446 -0.074866 -0.067533 -0.10951 -0.086142 -0.15124 12.835 0.16547 0.017045 0.059611 0.0029883 0.048735 0.082799 0.17361 0.12109 0.071718 0.095067 0.16821 0.037808 0.0036935 -0.0001093 0.00058829 0.00257 1.7191 0 0 -0.13417 0 0.10621 0.11876 0.18377 0 0
3.8008 -0.027735 -0.040844 -0.074915 -0.10293 0 -0.081145 -0.087883 -0.10857 -0.13151 -0.11095 -0.13732 13.766 0.16673 0.021567 0.070995 0.064795 0.044874 0.13277 0.25249 0.15722 0.13035 0.16778 0.23965 0.1094 0.0035898 0.0001755 -0.00044792 0.0032788 2.1295 0 0 -0.13956 0 0.093846 0.12709 0.2009 0 0
3.8047 -0.049001 -0.054284 -0.16719 -0.13828 0 -0.12011 -0.086512 -0.14368 -0.1461 -0.12811 -0.15027 14.68 0.1586 0.021662 0.076626 0.12167 0.039243 0.17044 0.31212 0.18629 0.17561 0.21935 0.30763 0.1695 0.0040063 0.00043319 -0.00052787 0.0046869 2.4813 0 0 -0.15302 0 0.071759 0.13401 0.2074 0 0
3.8086 -0.071746 -0.066637 -0.15222 -0.11997 0 -0.1208 -0.086038 -0.16171 -0.15939 -0.14075 -0.20351 15.59 0.14638 0.032263 0.079326 0.16976 0.049728 0.19501 0.34854 0.22344 0.20774 0.25023 0.37173 0.21737 0.0047908 0.00054057 0.00034339 0.0063394 2.8386 0 0 -0.18458 0 0.046498 0.14094 0.20388 0 0
3.8125 -0.089008 -0.078687 -0.036256 -0.068509 0 -0.08948 -0.098317 -0.15796 -0.17462 -0.14914 -0.27122 16.503 0.13857 0.057793 0.082497 0.19989 0.080461 0.20406 0.35531 0.2684 0.22572 0.25944 0.41924 0.24865 0.0053078 0.00047207 0.0013217 0.007484 3.1686 0 0 -0.22442 0 0.028026 0.14848 0.19202 0 0
3.8164 -0.099824 -0.09112 0.097063 -0.028879 0 -0.056305 -0.12017 -0.14038 -0.18833 -0.15218 -0.30645 17.415 0.14104 0.088502 0.087056 0.20542 0.11912 0.19977 0.33867 0.30477 0.23116 0.25155 0.43314 0.25957 0.0051092 0.00028773 0.0015754 0.0077446 3.3627 0 0 -0.24858 0 0.022772 0.15417 0.17884 0 0
3.8203 -0.10863 -0.10374 0.14029 -0.038087 0 -0.054389 -0.13705 -0.12534 -0.19125 -0.15041 -0.27684 18.313 0.14982 0.10806 0.090738 0.19112 0.14563 0.1869 0.31039 0.31151 0.22674 0.23168 0.4043 0.25216 0.0044016 0.00012215 0.001044 0.0073713 3.3296 0 0 -0.23605 0 0.026804 0.15604 0.16827 0 0
3.8242 -0.11957 -0.11565 0.044722 -0.096902 0 -0.093224 -0.13793 -0.1243 -0.17563 -0.14624 -0.18991 19.188 0.16103 0.10608 0.091679 0.16087 0.14653 0.1678 0.27643 0.27911 0.21316 0.20136 0.33945 0.2274 0.0037942 0.00014087 0.00035874 0.0068855 3.0771 0 0 -0.18492 0 0.036842 0.15315 0.16149 0 0
3.8281 -0.13262 -0.12624 -0.13347 -0.16836 0 -0.14961 -0.12546 -0.13327 -0.14319 -0.14101 -0.088178 20.036 0.16979 0.085707 0.08793 0.12018 0.12486 0.14504 0.24263 0.21839 0.19129 0.16203 0.25931 0.18735 0.0036388 0.00042291 0.00010453 0.0065913 2.7131 0 0 -0.11527 0 0.048727 0.14507 0.15883 0 0
3.832 -0.14538 -0.13623 -0.26954 -0.20559 0 -0.18593 -0.11122 -0.13656 -0.10591 -0.13304 -0.018878 20.862 0.16594 0.060812 0.076503 0.083311 0.098431 0.12337 0.21624 0.15466 0.16259 0.11512 0.18805 0.13823 0.0037103 0.00083114 0.00025389 0.0064668 2.373 0 0 -0.0565 0 0.055134 0.13327 0.15747 0 0
3.8359 -0.1574 -0.14729 -0.26771 -0.18775 0 -0.18123 -0.10318 -0.12259 -0.078087 -0.12012 -0.0023648 21.669 0.15235 0.045642 0.062064 0.061988 0.087305 0.10655 0.19565 0.11127 0.13482 0.068902 0.1412 0.09497 0.0035542 0.0010255 0.00032783 0.0064186 2.1447 0 0 -0.028811 0 0.056242 0.12375 0.15245 0 0
3.8398 -0.17093 -0.1606 -0.14114 -0.13571 0 -0.14805 -0.10017 -0.096855 -0.066705 -0.10434 -0.022484 22.46 0.13435 0.045255 0.047922 0.059089 0.099481 0.095924 0.17921 0.095267 0.1125 0.028788 0.12006 0.064458 0.0030621 0.00069984 8.5859e-06 0.0064649 2.0505 0 0 -0.032409 0 0.054695 0.11923 0.14261 0 0
3.8438 -0.18708 -0.1754 -0.0041953 -0.095453 0 -0.12079 -0.09903 -0.078983 -0.069302 -0.09338 -0.04383 23.234 0.11773 0.053554 0.036968 0.075486 0.12595 0.092331 0.16597 0.096423 0.099624 -8.1093e-05 0.11615 0.051948 0.0026142 -0.00010503 -0.00050429 0.0066098 2.0835 0 0 -0.051248 0 0.053254 0.1215 0.12799 0 0
3.8477 -0.20236 -0.18924 0.019659 -0.10327 0 -0.12688 -0.10376 -0.086096 -0.080226 -0.095638 -0.040965 23.989 0.11276 0.059545 0.033291 0.11047 0.14911 0.096885 0.15602 0.099663 0.10244 -0.0090668 0.12203 0.064321 0.0026598 -0.00091841 -0.00073407 0.0066597 2.2463 0 0 -0.067066 0 0.056549 0.13225 0.11051 0 0
3.8516 -0.21094 -0.19991 -0.10223 -0.15998 0 -0.16626 -0.12365 -0.11839 -0.097683 -0.11322 -0.0179 24.722 0.13093 0.056544 0.038615 0.15328 0.15795 0.10863 0.15533 0.10025 0.1251 0.0096518 0.13973 0.10115 0.0032376 -0.001153 -0.00043342 0.0063535 2.5556 0 0 -0.072974 0 0.068068 0.14815 0.098729 0 0
3.8555 -0.21091 -0.20732 -0.28707 -0.23249 0 -0.21474 -0.1611 -0.16006 -0.12389 -0.14008 -0.0049405 25.424 0.16688 0.047583 0.048652 0.19403 0.15745 0.12478 0.16938 0.10909 0.16183 0.049761 0.1803 0.1514 0.0039421 -0.00061204 0.0001885 0.0057433 3.0164 0 0 -0.077664 0 0.083902 0.16365 0.097712 0 0
3.8594 -0.20771 -0.21357 -0.4046 -0.27896 0 -0.24501 -0.20408 -0.19346 -0.15928 -0.16746 -0.036115 26.087 0.21556 0.043487 0.061023 0.22967 0.16439 0.14494 0.20302 0.14414 0.21004 0.10831 0.25459 0.2107 0.0042993 0.00026933 0.0006813 0.0053406 3.6033 0 0 -0.098278 0 0.10084 0.17642 0.10968 0 0
3.8633 -0.21006 -0.22082 -0.37838 -0.27737 0 -0.24604 -0.2344 -0.21251 -0.19883 -0.19142 -0.123 26.708 0.27025 0.055233 0.073338 0.25869 0.19313 0.16902 0.26041 0.21536 0.26674 0.18147 0.36253 0.27498 0.0040973 0.00073671 0.00071761 0.0057244 4.2647 0 0 -0.14708 0 0.11528 0.1848 0.13564 0 0
3.8672 -0.22182 -0.2293 -0.23892 -0.23815 0 -0.2275 -0.24539 -0.22411 -0.23554 -0.2149 -0.24302 27.288 0.31509 0.08588 0.083033 0.28409 0.24321 0.19966 0.35009 0.31484 0.32833 0.26382 0.48956 0.34185 0.00339 0.00036625 0.00027403 0.0069454 4.9413 0 0 -0.22056 0 0.12008 0.18901 0.17447 0 0
3.8711 -0.23803 -0.23719 -0.093777 -0.19501 0 -0.2103 -0.2496 -0.23919 -0.26707 -0.24283 -0.35125 27.836 0.33957 0.12752 0.092458 0.31541 0.29915 0.23747 0.4568 0.41927 0.38998 0.34597 0.61325 0.41191 0.0023376 -0.00053225 -0.00041051 0.008388 5.5799 0 0 -0.29869 0 0.1157 0.19567 0.21302 0 0
3.875 -0.24942 -0.24264 -0.045846 -0.18215 0 -0.21278 -0.26653 -0.2633 -0.29695 -0.2755 -0.40904 28.36 0.34381 0.16555 0.10468 0.35605 0.34172 0.28191 0.56728 0.50253 0.45015 0.42482 0.71523 0.48612 0.0011753 -0.0011665 -0.00095376 0.0093129 6.1374 0 0 -0.35606 0 0.10531 0.20867 0.24381 0 0
3.8789 -0.25101 -0.24578 -0.12367 -0.21244 0 -0.24035 -0.30143 -0.29403 -0.32815 -0.30689 -0.41008 28.862 0.32946 0.18757 0.12208 0.40698 0.36118 0.33189 0.67037 0.54989 0.50748 0.49818 0.78953 0.56426 0.00029217 -0.00096754 -0.00097438 0.0095427 6.5823 0 0 -0.37863 0 0.091633 0.2302 0.26168 0 0
3.8828 -0.2464 -0.24856 -0.26868 -0.26941 0 -0.28193 -0.33742 -0.32393 -0.35636 -0.32883 -0.38413 29.338 0.30064 0.1912 0.14762 0.46718 0.36219 0.38525 0.75096 0.5651 0.56005 0.5636 0.84151 0.64489 0.00013803 -9.2281e-05 -0.00031058 0.0095554 6.8984 0 0 -0.37384 0 0.078524 0.26203 0.26095 0 0
3.8867 -0.24378 -0.25273 -0.38034 -0.31774 0 -0.31464 -0.3502 -0.34434 -0.37162 -0.33651 -0.37389 29.779 0.27063 0.18515 0.18128 0.52418 0.35788 0.43341 0.78686 0.56616 0.60177 0.61553 0.8792 0.71683 0.0008769 0.00076182 0.00077112 0.0098867 7.0841 0 0 -0.36486 0 0.070825 0.29898 0.23997 0 0
3.8906 -0.24809 -0.25798 -0.38536 -0.32675 0 -0.31717 -0.3314 -0.34836 -0.36768 -0.33085 -0.40123 30.179 0.24948 0.18257 0.21499 0.56561 0.35939 0.46964 0.78604 0.57245 0.63002 0.65256 0.9044 0.76981 0.0021217 0.001042 0.0016433 0.010517 7.143 0 0 -0.37169 0 0.067135 0.3301 0.21086 0 0
3.8945 -0.25686 -0.26214 -0.28718 -0.29215 0 -0.28589 -0.29708 -0.33417 -0.34914 -0.31705 -0.44904 30.534 0.24027 0.19136 0.24332 0.58519 0.36901 0.48963 0.75255 0.59072 0.64154 0.67113 0.91016 0.7965 0.0031331 0.0008343 0.0017755 0.010937 7.0738 0 0 -0.39348 0 0.065977 0.34919 0.1796 0 0
3.8984 -0.26326 -0.26317 -0.16462 -0.24004 0 -0.24119 -0.27294 -0.30776 -0.32764 -0.30176 -0.47404 30.846 0.24463 0.20838 0.26098 0.57848 0.38041 0.48991 0.69222 0.60936 0.63364 0.66788 0.88632 0.79089 0.0033836 0.00067011 0.0012414 0.010791 6.8704 0 0 -0.40784 0 0.065724 0.35099 0.15196 0 0
3.9023 -0.2626 -0.2609 -0.11756 -0.2082 0 -0.21486 -0.271 -0.28106 -0.3106 -0.29041 -0.44087 31.118 0.26304 0.22191 0.25826 0.53999 0.38408 0.4636 0.61378 0.60595 0.59969 0.63337 0.82804 0.74116 0.0029292 0.00086704 0.00071315 0.010337 6.5337 0 0 -0.38911 0 0.064155 0.32747 0.13655 0 0
3.9063 -0.25613 -0.25717 -0.19223 -0.21735 0 -0.22503 -0.28034 -0.26388 -0.29435 -0.28437 -0.35032 31.351 0.28696 0.22052 0.23749 0.48625 0.37368 0.41816 0.53509 0.56429 0.54702 0.57327 0.74119 0.66066 0.0021955 0.0011228 0.00081384 0.010145 6.0847 0 0 -0.33077 0 0.062191 0.28771 0.13397 0 0
3.9102 -0.24938 -0.25448 -0.34016 -0.25525 0 -0.25963 -0.27992 -0.25584 -0.26933 -0.27921 -0.2391 31.544 0.31133 0.20165 0.20666 0.43187 0.3501 0.36276 0.46326 0.48887 0.48537 0.49817 0.6409 0.56597 0.0014413 0.0008281 0.0014286 0.010391 5.5663 0 0 -0.2524 0 0.062397 0.24313 0.14015 0 0
3.9141 -0.24757 -0.25481 -0.44901 -0.28784 0 -0.2858 -0.25932 -0.2469 -0.23202 -0.2665 -0.15229 31.694 0.33359 0.17343 0.1717 0.38595 0.32161 0.30343 0.402 0.4048 0.42164 0.41605 0.5448 0.46836 0.00053634 -0.00020303 0.0017591 0.010595 5.0376 0 0 -0.1849 0 0.066706 0.20145 0.15232 0 0
3.918 -0.25209 -0.25899 -0.43033 -0.28879 0 -0.27945 -0.22743 -0.22814 -0.19086 -0.24061 -0.11196 31.797 0.35168 0.14889 0.13982 0.35755 0.29976 0.24694 0.35405 0.34181 0.36383 0.33667 0.46593 0.38043 -0.00069315 -0.0013656 0.0011838 0.010189 4.5655 0 0 -0.14706 0 0.077242 0.17109 0.16716 0 0
3.9219 -0.26014 -0.26642 -0.29663 -0.26182 0 -0.24823 -0.20271 -0.20265 -0.16006 -0.20608 -0.1065 31.858 0.36356 0.13702 0.12337 0.3565 0.2923 0.20516 0.3235 0.31388 0.32701 0.28079 0.40969 0.32377 -0.0020122 -0.0017038 5.2188e-05 0.0092885 4.2166 0 0 -0.13437 0 0.095143 0.16364 0.1797 0 0
3.9258 -0.26666 -0.27455 -0.15857 -0.23598 0 -0.22497 -0.19667 -0.18464 -0.14818 -0.17792 -0.10707 31.89 0.37085 0.13753 0.11951 0.36806 0.2976 0.17783 0.30474 0.31152 0.30905 0.25031 0.37595 0.29382 -0.0028442 -0.00078112 -0.00051732 0.0087572 4.0392 0 0 -0.12889 0 0.11348 0.16971 0.18851 0 0
3.9297 -0.26686 -0.2789 -0.13554 -0.23807 0 -0.23642 -0.20629 -0.18621 -0.15325 -0.17186 -0.094873 31.912 0.37307 0.1428 0.12493 0.38453 0.3058 0.16484 0.29749 0.31327 0.30819 0.24505 0.36397 0.28793 -0.0028591 0.00086523 0.00024344 0.0093631 4.0432 0 0 -0.11953 0 0.12805 0.18362 0.19306 0 0
3.9336 -0.25823 -0.27469 -0.2513 -0.26753 0 -0.27635 -0.21998 -0.20478 -0.16819 -0.19119 -0.076948 31.929 0.36956 0.14501 0.13564 0.39867 0.30725 0.1655 0.30154 0.30689 0.32167 0.26311 0.37586 0.30249 -0.0023998 0.0021439 0.0018547 0.01089 4.1907 0 0 -0.11318 0 0.13517 0.19966 0.19287 0 0
3.9375 -0.2416 -0.25965 -0.40673 -0.29626 0 -0.30918 -0.22831 -0.22462 -0.18878 -0.22225 -0.079431 31.931 0.35787 0.14252 0.14465 0.40074 0.3021 0.17997 0.31887 0.30132 0.34525 0.30115 0.41533 0.33349 -0.0021793 0.0023131 0.0029338 0.012191 4.4144 0 0 -0.12718 0 0.12935 0.20968 0.18628 0 0
3.9414 -0.22057 -0.23587 -0.45918 -0.29285 0 -0.30054 -0.22889 -0.23129 -0.21493 -0.24385 -0.12558 31.89 0.33786 0.1407 0.14606 0.39025 0.30153 0.20462 0.34755 0.31834 0.37027 0.34608 0.48242 0.37283 -0.0025264 0.0015239 0.0025256 0.012226 4.6521 0 0 -0.17149 0 0.11288 0.21119 0.17228 0 0
3.9453 -0.19936 -0.20868 -0.34309 -0.2488 0 -0.24637 -0.22371 -0.22446 -0.24491 -0.24323 -0.21566 31.782 0.31271 0.14682 0.14241 0.37601 0.3174 0.23563 0.38271 0.37111 0.3932 0.38971 0.56787 0.41646 -0.0030412 0.00054761 0.001062 0.011039 4.8649 0 0 -0.23749 0 0.093159 0.21015 0.15244 0 0
3.9492 -0.18039 -0.18318 -0.12745 -0.1844 0 -0.17447 -0.21471 -0.21599 -0.27115 -0.22474 -0.3223 31.607 0.28463 0.16307 0.13674 0.36423 0.34854 0.27111 0.42142 0.44845 0.41297 0.42835 0.65214 0.4628 -0.003102 3.4908e-05 -8.1569e-05 0.009694 5.0234 0 0 -0.30225 0 0.074755 0.21136 0.12837 0 0
3.9531 -0.16347 -0.16143 0.039987 -0.13158 0 -0.12011 -0.20305 -0.21604 -0.28394 -0.20381 -0.40363 31.388 0.25619 0.18368 0.13308 0.36148 0.37672 0.30899 0.46042 0.519 0.42923 0.45918 0.71128 0.51041 -0.0026739 4.4508e-05 3.2999e-06 0.0092407 5.0806 0 0 -0.34297 0 0.062234 0.22011 0.10239 0 0
3.957 -0.14733 -0.14283 0.05295 -0.11062 0 -0.10012 -0.19052 -0.22238 -0.27938 -0.19278 -0.42581 31.153 0.23228 0.19857 0.14006 0.37778 0.3784 0.34315 0.49303 0.55202 0.44127 0.47637 0.72699 0.55285 -0.0024605 0.00021301 0.00086459 0.0097751 4.9745 0 0 -0.34884 0 0.061645 0.24503 0.082972 0 0
3.9609 -0.13175 -0.12692 -0.07179 -0.11939 0 -0.10716 -0.17937 -0.22343 -0.26228 -0.19178 -0.382 30.912 0.21288 0.20075 0.15445 0.40197 0.34327 0.36682 0.51712 0.53734 0.44852 0.48035 0.69486 0.58093 -0.0031537 0.00025525 0.0012578 0.010533 4.6705 0 0 -0.32316 0 0.065991 0.27684 0.076215 0 0
3.9648 -0.11794 -0.11513 -0.2169 -0.13971 0 -0.12334 -0.16964 -0.2103 -0.24024 -0.19142 -0.29619 30.655 0.19656 0.19139 0.1704 0.42366 0.28323 0.37513 0.53139 0.48841 0.44785 0.46807 0.62484 0.58683 -0.0045901 0.00021799 0.00054429 0.010819 4.2036 0 0 -0.27779 0 0.070135 0.30669 0.084143 0 0
3.9688 -0.10704 -0.10928 -0.26487 -0.1515 0 -0.13548 -0.15764 -0.18414 -0.21551 -0.18234 -0.20864 30.365 0.18184 0.17796 0.18137 0.43258 0.22272 0.36381 0.53433 0.42766 0.43564 0.43618 0.5338 0.56358 -0.0058001 0.00028001 -0.00060696 0.010712 3.6663 0 0 -0.22644 0 0.069812 0.32594 0.10718 0 0
3.9727 -0.098406 -0.10837 -0.18824 -0.14337 0 -0.1387 -0.13881 -0.15198 -0.18376 -0.16161 -0.15067 30.042 0.16635 0.16665 0.17524 0.41152 0.17857 0.32552 0.5222 0.36772 0.40413 0.37693 0.43503 0.49911 -0.0059657 0.0004261 -0.00097145 0.010822 3.1383 0 0 -0.17956 0 0.059531 0.32036 0.1443 0 0
3.9766 -0.089901 -0.10745 -0.059233 -0.11588 0 -0.13133 -0.11223 -0.11799 -0.14082 -0.13133 -0.12507 29.706 0.14904 0.15561 0.13839 0.34587 0.1473 0.25867 0.48904 0.30415 0.3451 0.28572 0.33236 0.39081 -0.005269 0.0004207 -0.00013901 0.011402 2.6183 0 0 -0.14061 0 0.040454 0.27956 0.18325 0 0
3.9805 -0.079973 -0.10072 0.018806 -0.079908 0 -0.11236 -0.081977 -0.081105 -0.089225 -0.094059 -0.10645 29.384 0.13294 0.13554 0.077879 0.24931 0.11117 0.17584 0.4358 0.22417 0.26476 0.17474 0.22251 0.25912 -0.0046976 0.00010487 0.0010097 0.011863 2.0274 0 0 -0.10406 0 0.021952 0.21697 0.2121 0 0
3.9844 -0.06919 -0.086296 -0.0054703 -0.051492 0 -0.08484 -0.053333 -0.041035 -0.037022 -0.051448 -0.06228 29.08 0.12101 0.098028 0.00029055 0.13206 0.056932 0.084513 0.36165 0.1224 0.16742 0.052279 0.10313 0.11662 -0.0050049 -0.00036107 0.0012463 0.011235 1.2912 0 0 -0.058274 0 0.010107 0.14273 0.22469 0 0
3.9883 -0.059566 -0.068013 -0.09895 -0.043225 0 -0.058042 -0.02806 -0.0035244 0.0092138 -0.0067796 0.020306 28.773 0.11639 0.04492 -0.085442 0.0069182 -0.010138 -0.006964 0.26676 0.0098712 0.058987 -0.071784 -0.020246 -0.022788 -0.005951 -0.00062296 0.00032878 0.009131 0.43044 0 0 0.0052638 0 0.010669 0.068901 0.2162 0 0
3.9922 -0.052498 -0.052365 -0.1791 -0.054909 0 -0.041493 -0.0042852 0.02293 0.048267 0.033187 0.12263 28.431 0.12541 -0.0098237 -0.15669 -0.096701 -0.069321 -0.081064 0.15221 -0.090591 -0.045849 -0.17431 -0.13379 -0.1303 -0.0066236 -0.00050202 -0.00072221 0.006214 -0.42007 0 0 0.081735 0 0.031896 0.022052 0.1807 0 0
3.9961 -0.047555 -0.043286 -0.18097 -0.071068 0 -0.035715 0.018822 0.035596 0.080478 0.060746 0.20657 28.042 0.14282 -0.048539 -0.19644 -0.15961 -0.10082 -0.12946 0.036882 -0.15823 -0.13004 -0.24241 -0.22137 -0.19599 -0.0064382 -0.00019131 -0.00070284 0.0037107 -1.0805 0 0 0.15102 0 0.06219 0.011383 0.13415 0 0
4 -0.043212 -0.03964 -0.10337 -0.070933 0 -0.03119 0.037142 0.040517 0.10168 0.072009 0.2407 27.622 0.16161 -0.062226 -0.20271 -0.18 -0.10025 -0.15192 -0.065834 -0.18641 -0.18686 -0.27563 -0.2717 -0.22242 -0.005704 -5.3342e-05 0.00049817 0.0024666 -1.4228 0 0 0.18829 0 0.090154 0.031901 0.087801 0 0
4.0039 -0.038387 -0.037382 -0.0041816 -0.045706 0 -0.019115 0.043657 0.045354 0.10379 0.068899 0.21979 27.205 0.17546 -0.056665 -0.17623 -0.15863 -0.079411 -0.14891 -0.14474 -0.18416 -0.21156 -0.27515 -0.28179 -0.21276 -0.0051841 -0.00024213 0.001773 0.0024284 -1.4224 0 0 0.18053 0 0.10666 0.077088 0.049903 0 0
4.0078 -0.03308 -0.033769 0.046389 -0.008401 0 -0.0031423 0.035049 0.049797 0.083008 0.056561 0.16383 26.813 0.17517 -0.046938 -0.12083 -0.099183 -0.054664 -0.12173 -0.18456 -0.16693 -0.1987 -0.24436 -0.2554 -0.17238 -0.0052271 -0.00056614 0.0019202 0.0029257 -1.1434 0 0 0.13548 0 0.099842 0.13531 0.030235 0 0
4.0117 -0.027869 -0.029352 0.018226 0.014716 0 0.0019875 0.015966 0.045049 0.04653 0.039385 0.10029 26.444 0.14923 -0.044872 -0.055916 -0.021355 -0.034679 -0.078085 -0.16741 -0.1445 -0.14836 -0.19814 -0.1996 -0.11651 -0.0054738 -0.0007309 0.00082509 0.0033332 -0.68991 0 0 0.075635 0 0.06122 0.17866 0.035868 0 0
4.0156 -0.023398 -0.026306 -0.058179 0.0057843 0 -0.014341 -0.0040217 0.023855 0.0088568 0.019515 0.046003 26.075 0.10703 -0.049957 -0.0018207 0.050258 -0.017283 -0.031119 -0.11184 -0.11519 -0.080449 -0.15365 -0.12282 -0.061073 -0.0054144 -0.00067326 -0.00049574 0.0034467 -0.16555 0 0 0.022178 0 0.009561 0.19569 0.054337 0 0
4.0195 -0.020555 -0.025573 -0.11689 -0.028697 0 -0.0448 -0.018201 -0.0098105 -0.019993 -0.001966 0.0018509 25.686 0.056358 -0.051141 0.034039 0.10623 0.0043572 0.014491 -0.027649 -0.070451 -0.0035838 -0.11547 -0.034509 -0.010398 -0.0050671 -0.00060584 -0.00094358 0.0033558 0.34759 0 0 -0.017434 0 -0.042309 0.18455 0.078631 0 0
4.0234 -0.020608 -0.02611 -0.10827 -0.062677 0 -0.06726 -0.027547 -0.042491 -0.042226 -0.024009 -0.039374 25.275 0.0065178 -0.037424 0.046836 0.13953 0.033634 0.054937 0.073713 -0.005657 0.073787 -0.086075 0.055528 0.032796 -0.0049499 -0.00072894 -0.00035225 0.0031443 0.80149 0 0 -0.049096 0 -0.08106 0.1468 0.10164 0 0
4.0273 -0.024344 -0.026735 -0.037859 -0.07239 0 -0.063622 -0.037908 -0.06304 -0.067365 -0.046106 -0.082106 24.856 -0.022312 -0.0078244 0.033414 0.14247 0.067216 0.085956 0.17235 0.072102 0.13882 -0.063263 0.13921 0.067702 -0.005397 -0.00094904 0.00050786 0.0028176 1.1884 0 0 -0.081575 0 -0.081953 0.091365 0.11248 0 0
4.0313 -0.030853 -0.028071 0.038163 -0.055758 0 -0.036644 -0.052764 -0.071993 -0.099585 -0.068512 -0.12364 24.442 -0.017764 0.027517 0.010845 0.1281 0.097466 0.10951 0.24815 0.14569 0.18506 -0.035515 0.21212 0.099228 -0.0060683 -0.00093895 0.00079724 0.0024638 1.5288 0 0 -0.11666 0 -0.043359 0.04424 0.11018 0 0
4.0352 -0.037737 -0.032214 0.058148 -0.032551 0 -0.0084944 -0.069252 -0.078883 -0.13092 -0.090403 -0.15729 24.036 0.015674 0.055271 -0.0085673 0.10834 0.11705 0.12822 0.29837 0.19804 0.21402 0.0017358 0.27284 0.12885 -0.0062771 -0.00049188 0.0003765 0.0023342 1.8391 0 0 -0.14793 0 0.019056 0.016867 0.10081 0 0
4.0391 -0.043295 -0.040537 0.0045438 -0.026618 0 -0.0025424 -0.081456 -0.091128 -0.14794 -0.10774 -0.17763 23.628 0.072529 0.068508 -0.017838 0.090287 0.12246 0.14327 0.32255 0.22277 0.22667 0.0495 0.31971 0.156 -0.005787 0.0002134 -0.00023584 0.0026565 2.1051 0 0 -0.16694 0 0.091916 0.014713 0.089227 0 0
4.043 -0.048695 -0.052185 -0.082776 -0.046958 0 -0.025422 -0.087107 -0.10666 -0.14499 -0.11462 -0.18286 23.204 0.1437 0.070093 -0.010757 0.080901 0.11538 0.15561 0.32243 0.2268 0.22478 0.10672 0.34859 0.17879 -0.0051514 0.00073692 -0.00050719 0.0033672 2.2888 0 0 -0.16972 0 0.15761 0.040877 0.081521 0 0
4.0469 -0.057454 -0.064857 -0.14003 -0.083122 0 -0.064469 -0.090253 -0.11731 -0.13017 -0.10861 -0.17424 22.76 0.2039 0.06817 0.01585 0.087206 0.10211 0.16432 0.30459 0.22345 0.21134 0.16087 0.3546 0.18921 -0.005167 0.00078276 -0.00037961 0.0040951 2.366 0 0 -0.15828 0 0.18063 0.089696 0.087186 0 0
4.0508 -0.072103 -0.076826 -0.13118 -0.11579 0 -0.099994 -0.096906 -0.11795 -0.11783 -0.09506 -0.15484 22.301 0.2387 0.068764 0.047438 0.10116 0.0907 0.16924 0.2837 0.22188 0.19467 0.19851 0.33676 0.18749 -0.0060119 0.00047793 -0.00016622 0.0044696 2.3542 0 0 -0.13799 0 0.16427 0.13759 0.10186 0 0
4.0547 -0.091181 -0.087928 -0.074507 -0.13104 0 -0.1194 -0.1083 -0.11085 -0.11556 -0.084705 -0.12896 21.835 0.24472 0.071976 0.076923 0.1182 0.086544 0.16978 0.26333 0.22141 0.17724 0.21379 0.30094 0.17464 -0.0070075 0.00024333 -0.00011329 0.0044584 2.2982 0 0 -0.11439 0 0.11566 0.17489 0.12157 0 0
4.0586 -0.10978 -0.098686 -0.024249 -0.12715 0 -0.12214 -0.11894 -0.10196 -0.11848 -0.085377 -0.10111 21.363 0.22188 0.074057 0.098042 0.13382 0.088993 0.16563 0.24592 0.21448 0.16108 0.20328 0.25732 0.15273 -0.0072658 0.00038566 -0.00016277 0.004393 2.2278 0 0 -0.091588 0 0.045206 0.19401 0.14195 0 0
4.0625 -0.12332 -0.10899 -0.025389 -0.11248 0 -0.11553 -0.12175 -0.094709 -0.11547 -0.095177 -0.07422 20.88 0.17439 0.07226 0.10229 0.14128 0.092308 0.15631 0.23244 0.19471 0.14837 0.16414 0.21442 0.12667 -0.0065403 0.00081047 -0.00010662 0.004653 2.1346 0 0 -0.0716 0 -0.025731 0.18614 0.15551 0 0
4.0664 -0.13074 -0.11803 -0.080124 -0.099282 0 -0.10873 -0.11491 -0.088805 -0.10003 -0.10415 -0.048826 20.377 0.12531 0.067696 0.090938 0.13796 0.09124 0.14455 0.22083 0.16318 0.13973 0.11303 0.17565 0.10681 -0.0054126 0.0011261 0.00013929 0.005316 1.9972 0 0 -0.054148 0 -0.067313 0.15935 0.15805 0 0
4.0703 -0.13415 -0.12532 -0.1505 -0.09787 0 -0.10913 -0.10381 -0.083844 -0.075385 -0.10333 -0.025023 19.849 0.089085 0.06406 0.072421 0.12762 0.086984 0.13346 0.21077 0.12864 0.13458 0.066863 0.14215 0.097065 -0.0046844 0.001024 0.00047168 0.0060902 1.8297 0 0 -0.037945 0 -0.076152 0.12754 0.15365 0 0
4.0742 -0.13578 -0.13131 -0.1903 -0.11157 0 -0.12011 -0.096313 -0.081893 -0.051447 -0.092819 -0.0060987 19.3 0.072297 0.064116 0.052037 0.11306 0.087853 0.12508 0.20358 0.1028 0.13316 0.035336 0.11849 0.09899 -0.0046534 0.00056831 0.00075661 0.0065549 1.6998 0 0 -0.024066 0 -0.05407 0.098614 0.14579 0 0
4.0781 -0.13598 -0.13646 -0.17856 -0.13348 0 -0.13833 -0.096635 -0.085437 -0.038743 -0.08156 4.7793e-05 18.738 0.079192 0.067404 0.03537 0.097645 0.10319 0.12139 0.20122 0.09475 0.13583 0.027097 0.11447 0.11298 -0.0049823 0.00013584 0.00096376 0.0064647 1.6949 0 0 -0.018723 0 -0.0070378 0.080106 0.13878 0 0
4.082 -0.13432 -0.13999 -0.1308 -0.1488 0 -0.15352 -0.1038 -0.094015 -0.044688 -0.079929 -0.015476 18.169 0.11127 0.071012 0.031989 0.088343 0.13533 0.12683 0.21161 0.10787 0.14573 0.055717 0.13936 0.13798 -0.005177 8.0477e-05 0.0011267 0.0058763 1.8664 0 0 -0.031177 0 0.045068 0.082731 0.14129 0 0
4.0859 -0.13187 -0.14015 -0.08448 -0.1447 0 -0.15447 -0.115 -0.10472 -0.071915 -0.092357 -0.055743 17.585 0.14842 0.072373 0.03914 0.086645 0.17655 0.1392 0.23389 0.13942 0.16237 0.10404 0.19337 0.16515 -0.0050874 0.00043624 0.0012293 0.0050646 2.2012 0 0 -0.066213 0 0.079964 0.097131 0.15205 0 0
4.0898 -0.13103 -0.13607 -0.072036 -0.12219 0 -0.13885 -0.12904 -0.11625 -0.11599 -0.11578 -0.11353 16.974 0.18224 0.071511 0.054009 0.092131 0.21407 0.15721 0.26607 0.18203 0.18567 0.16267 0.26467 0.19169 -0.0049408 0.00091005 0.0011933 0.0043566 2.6351 0 0 -0.11702 0 0.093109 0.11699 0.16791 0 0
4.0938 -0.13256 -0.1293 -0.10013 -0.098526 0 -0.11765 -0.14539 -0.13073 -0.16375 -0.1431 -0.17356 16.324 0.20656 0.070931 0.073708 0.1039 0.23867 0.17947 0.30531 0.22631 0.21514 0.22322 0.33581 0.21582 -0.0049936 0.0011424 0.00097766 0.0040045 3.0826 0 0 -0.16638 0 0.083583 0.13655 0.18533 0 0
4.0977 -0.13332 -0.12295 -0.14666 -0.094573 0 -0.10757 -0.16067 -0.1499 -0.19719 -0.16707 -0.22053 15.638 0.21509 0.073426 0.094 0.12018 0.25004 0.20394 0.34615 0.26415 0.24979 0.27452 0.39411 0.23636 -0.0052502 0.00099065 0.00064809 0.0041159 3.4574 0 0 -0.19759 0 0.054929 0.1478 0.19817 0 0
4.1016 -0.1283 -0.11894 -0.17663 -0.11567 0 -0.11604 -0.16788 -0.16976 -0.20405 -0.18206 -0.24722 14.932 0.21081 0.079677 0.10964 0.13608 0.25457 0.22649 0.37753 0.29177 0.28414 0.30727 0.43671 0.25478 -0.0055163 0.00060224 0.00032741 0.004621 3.6855 0 0 -0.20677 0 0.026246 0.14523 0.19966 0 0
4.1055 -0.11579 -0.11612 -0.16662 -0.14383 0 -0.13284 -0.16107 -0.18096 -0.18762 -0.18486 -0.25677 14.226 0.20369 0.087539 0.12031 0.14837 0.25836 0.24482 0.39602 0.31024 0.31288 0.32547 0.46652 0.27234 -0.0056293 0.00025047 0.00010199 0.0052938 3.7265 0 0 -0.20509 0 0.0095064 0.13394 0.19232 0 0
4.1094 -0.1005 -0.11131 -0.12167 -0.15102 0 -0.13773 -0.14171 -0.17638 -0.16551 -0.17606 -0.25777 13.528 0.19845 0.093545 0.12619 0.1553 0.2613 0.25745 0.40035 0.32289 0.33244 0.3312 0.4841 0.28831 -0.005571 0.000111 2.5198e-07 0.005861 3.5969 0 0 -0.20766 0 0.0080226 0.11752 0.17869 0 0
4.1133 -0.090579 -0.10255 -0.071375 -0.1238 0 -0.11851 -0.11941 -0.15838 -0.1557 -0.16047 -0.25581 12.828 0.19913 0.095451 0.12781 0.15538 0.25691 0.26308 0.39035 0.33102 0.33948 0.32708 0.48418 0.30128 -0.0053921 0.00017662 3.5782e-05 0.0061624 3.3648 0 0 -0.21836 0 0.02257 0.10013 0.16213 0 0
4.1172 -0.090633 -0.091389 -0.046871 -0.077211 0 -0.083211 -0.10528 -0.13761 -0.16118 -0.14452 -0.24807 12.108 0.20904 0.093795 0.12546 0.14509 0.23735 0.25805 0.36615 0.3315 0.32629 0.31438 0.4598 0.30408 -0.0051255 0.00034942 0.00020964 0.0062469 3.1024 0 0 -0.22478 0 0.047226 0.089249 0.14973 0 0
4.1211 -0.097157 -0.081747 -0.056544 -0.043876 0 -0.054506 -0.10299 -0.12365 -0.16741 -0.13158 -0.22521 11.356 0.22063 0.091154 0.12039 0.12618 0.19942 0.24392 0.3359 0.31827 0.29705 0.29454 0.40916 0.29183 -0.0048212 0.00057218 0.00044228 0.0063122 2.8303 0 0 -0.20863 0 0.065358 0.086127 0.14461 0 0
4.125 -0.10103 -0.076531 -0.081362 -0.046765 0 -0.050902 -0.10605 -0.11673 -0.1554 -0.11969 -0.17978 10.574 0.22811 0.089609 0.11234 0.099619 0.14734 0.2216 0.30226 0.28647 0.25547 0.2658 0.33794 0.26292 -0.0046159 0.00084142 0.00054686 0.0065275 2.5092 0 0 -0.16286 0 0.071139 0.08824 0.14512 0 0
4.1289 -0.09497 -0.075054 -0.094198 -0.079438 0 -0.071295 -0.10359 -0.10847 -0.11854 -0.1043 -0.11501 9.7721 0.22712 0.088485 0.1008 0.065863 0.090742 0.19152 0.26619 0.2361 0.20429 0.22616 0.25537 0.21644 -0.0046727 0.0010992 0.00034671 0.0068822 2.0914 0 0 -0.099575 0 0.061962 0.092923 0.14919 0 0
4.1328 -0.079334 -0.073637 -0.085085 -0.11121 0 -0.096037 -0.089245 -0.090273 -0.067677 -0.083363 -0.046465 8.9626 0.21249 0.084391 0.084635 0.024983 0.039658 0.15376 0.22741 0.1724 0.14662 0.17211 0.16917 0.15167 -0.0050038 0.0011633 -0.00014142 0.007183 1.5822 0 0 -0.041534 0 0.037122 0.095878 0.15301 0 0
4.1367 -0.061179 -0.068629 -0.068095 -0.11241 0 -0.10269 -0.065207 -0.060746 -0.020997 -0.059126 0.0064453 8.1517 0.18181 0.073826 0.062496 -0.022364 0.00016024 0.10922 0.18295 0.10375 0.087501 0.10123 0.084348 0.073643 -0.0053795 0.00083858 -0.00066216 0.0071972 1.0448 0 0 -0.0045783 0 0.0054953 0.089789 0.14956 0 0
4.1406 -0.048004 -0.059029 -0.063557 -0.077663 0 -0.082601 -0.03896 -0.02583 0.010483 -0.034977 0.034055 7.3427 0.14422 0.056358 0.036687 -0.072356 -0.026834 0.06223 0.13368 0.038823 0.030347 0.02238 0.0058024 -0.0054342 -0.0054691 0.00014635 -0.00090173 0.0068265 0.54641 0 0 0.013318 0 -0.021735 0.075114 0.1388 0 0
4.1445 -0.041863 -0.046604 -0.07456 -0.028271 0 -0.0455 -0.017049 0.006251 0.028239 -0.011809 0.044262 6.5375 0.10469 0.035736 0.0085414 -0.12277 -0.043384 0.015297 0.081183 -0.015345 -0.023391 -0.059006 -0.060218 -0.079387 -0.0051135 -0.00057186 -0.00073484 0.0061899 0.10716 0 0 0.027222 0 -0.040937 0.053108 0.12198 0 0
4.1484 -0.038593 -0.033883 -0.082802 0.0063863 0 -0.010569 -0.0017655 0.029244 0.039659 0.011094 0.05649 5.7345 0.068182 0.017803 -0.020375 -0.17113 -0.051393 -0.028835 0.027856 -0.054554 -0.072401 -0.137 -0.10843 -0.14244 -0.0044782 -0.00085234 -0.00029794 0.005566 -0.28929 0 0 0.049871 0 -0.049963 0.025832 0.1011 0 0
4.1523 -0.03193 -0.02213 -0.068476 0.011437 0 0.0072979 0.0078378 0.039768 0.048598 0.031736 0.084597 4.9252 0.042966 0.0067151 -0.046783 -0.21171 -0.051358 -0.063865 -0.019331 -0.078353 -0.1133 -0.19942 -0.13796 -0.18415 -0.0039496 -0.00049188 0.00016223 0.00523 -0.63797 0 0 0.079849 0 -0.048836 -0.0018103 0.080932 0 0
4.1563 -0.018432 -0.010922 -0.032841 -0.004593 0 0.0060591 0.013745 0.037482 0.052969 0.044071 0.1222 4.0982 0.030769 0.0023934 -0.067315 -0.23998 -0.043758 -0.085515 -0.05291 -0.090044 -0.14414 -0.23913 -0.15208 -0.20417 -0.0038769 0.00023586 0.00047745 0.0052775 -0.88176 0 0 0.10305 0 -0.045803 -0.023137 0.066691 0 0
4.1602 0.0005802 0.00082936 0.0015387 -0.019067 0 -0.0041655 0.018318 0.026653 0.049865 0.043203 0.14413 3.2498 0.028623 0.0011957 -0.080879 -0.25521 -0.030989 -0.093676 -0.071498 -0.094817 -0.16434 -0.25682 -0.1539 -0.20694 -0.0043691 0.00077624 0.00059435 0.0055482 -0.95378 0 0 0.1048 0 -0.044255 -0.036385 0.058783 0 0
4.1641 0.020732 0.013706 0.014285 -0.013038 0 -0.0086365 0.024358 0.01658 0.040699 0.032207 0.12538 2.3922 0.034391 -0.00086889 -0.086566 -0.25682 -0.017128 -0.088335 -0.074554 -0.096495 -0.17306 -0.2529 -0.14296 -0.19518 -0.0052623 0.00076079 0.00048864 0.0057288 -0.85377 0 0 0.081454 0 -0.044726 -0.04079 0.056931 0 0
4.168 0.037846 0.027493 0.0097818 0.01613 0 0.0027906 0.033688 0.017009 0.030464 0.021975 0.063348 1.5464 0.045251 -0.0050641 -0.083548 -0.24462 -0.0053206 -0.07008 -0.062452 -0.095354 -0.16943 -0.22866 -0.11765 -0.17234 -0.0062282 0.00031447 0.00013803 0.0055927 -0.67467 0 0 0.0427 0 -0.04622 -0.036225 0.060102 0 0
4.1719 0.050205 0.041662 0.013831 0.054701 0 0.029612 0.044839 0.030271 0.023043 0.022301 -0.015229 0.72465 0.055942 -0.0094184 -0.071004 -0.22047 0.0042872 -0.042643 -0.038919 -0.089253 -0.1533 -0.18856 -0.081582 -0.14484 -0.0069406 -9.8663e-05 -0.00038105 0.0052033 -0.54517 0 0 0.0047218 0 -0.041072 -0.024249 0.065372 0 0
4.1758 0.058718 0.055845 0.04629 0.083098 0 0.061031 0.053243 0.047824 0.018767 0.032799 -0.07023 -0.081023 0.062722 -0.010966 -0.055004 -0.19492 0.013099 -0.016414 -0.014789 -0.077385 -0.13407 -0.14726 -0.046684 -0.1206 -0.0072344 -0.00014032 -0.00082853 0.0048819 -0.5431 0 0 -0.01877 0 -0.026638 -0.010823 0.069871 0 0
4.1797 0.065493 0.069771 0.097599 0.089273 0 0.083164 0.05549 0.056679 0.016658 0.043834 -0.07541 -0.89173 0.064144 -0.0086512 -0.038735 -0.17311 0.019916 0.0037309 0.0057787 -0.063111 -0.11673 -0.11172 -0.028081 -0.10298 -0.0071869 9.5502e-05 -0.00093171 0.0049219 -0.66259 0 0 -0.021637 0 -0.0039836 0.0020493 0.073269 0 0
4.1836 0.072147 0.082804 0.13454 0.076626 0 0.089176 0.053973 0.051287 0.017669 0.047337 -0.03591 -1.7191 0.059126 -0.0044241 -0.025411 -0.15975 0.01859 0.013564 0.019295 -0.052854 -0.10607 -0.088476 -0.03441 -0.094836 -0.007044 0.00024107 -0.00062684 0.0052847 -0.85515 0 0 -0.005742 0 0.024241 0.012755 0.07555 0 0
4.1875 0.079077 0.093709 0.13127 0.061679 0 0.084979 0.056265 0.039576 0.024463 0.046105 0.017514 -2.5501 0.045775 -0.0017466 -0.02066 -0.16244 0.0011151 0.0065616 0.020992 -0.051928 -0.1102 -0.088825 -0.062557 -0.10114 -0.0069988 9.5023e-05 -0.00013339 0.0055886 -1.0872 0 0 0.021028 0 0.050021 0.019562 0.077349 0 0
4.1914 0.086014 0.10109 0.095397 0.06254 0 0.084849 0.06845 0.036572 0.038276 0.051183 0.052429 -3.3547 0.025519 -0.0029897 -0.02761 -0.18219 -0.035655 -0.016232 0.010579 -0.061465 -0.13175 -0.11681 -0.10206 -0.12242 -0.0069949 -0.00013829 0.00026602 0.0054521 -1.3524 0 0 0.047964 0 0.060074 0.022824 0.079425 0 0
4.1953 0.093085 0.10438 0.063037 0.085366 0 0.099017 0.088719 0.051316 0.057298 0.069796 0.057913 -4.1125 0.0017201 -0.0080472 -0.043395 -0.21276 -0.085989 -0.048029 -0.0092256 -0.079607 -0.16531 -0.1653 -0.14494 -0.15495 -0.0067688 -7.272e-05 0.00051233 0.0048831 -1.6431 0 0 0.066488 0 0.052752 0.0237 0.081308 0 0
4.1992 0.10108 0.10471 0.066567 0.11864 0 0.12322 0.10844 0.079637 0.07886 0.096957 0.049943 -4.8304 -0.023372 -0.015278 -0.065653 -0.24996 -0.13855 -0.084708 -0.037777 -0.1055 -0.20718 -0.22944 -0.19145 -0.19695 -0.0061494 0.00041906 0.00077705 0.0043008 -1.9369 0 0 0.075772 0 0.029408 0.022474 0.08241 0 0
4.2031 0.1104 0.10478 0.10552 0.14081 0 0.14035 0.12039 0.1091 0.10237 0.12005 0.056622 -5.5357 -0.047265 -0.023727 -0.091213 -0.28888 -0.1845 -0.12177 -0.07442 -0.14125 -0.25281 -0.30297 -0.24667 -0.24627 -0.0053362 0.0010357 0.0011574 0.0041081 -2.2222 0 0 0.084654 0 -0.0061977 0.019334 0.08203 0 0
4.207 0.11979 0.10738 0.14768 0.13686 0 0.1347 0.12577 0.13022 0.12867 0.13134 0.095793 -6.251 -0.064315 -0.034391 -0.11225 -0.31944 -0.22289 -0.15142 -0.12052 -0.18885 -0.29311 -0.37129 -0.31215 -0.29953 -0.0048341 0.0013385 0.0014311 0.0042142 -2.5252 0 0 0.10593 0 -0.038589 0.01331 0.079169 0 0
4.2109 0.1265 0.11362 0.15885 0.11142 0 0.10739 0.13221 0.14264 0.15621 0.13477 0.16158 -6.9742 -0.074563 -0.04915 -0.12492 -0.33939 -0.25802 -0.17361 -0.1709 -0.24475 -0.32484 -0.42409 -0.3813 -0.35078 -0.0050375 0.0011827 0.0012258 0.0040276 -2.8844 0 0 0.14526 0 -0.052849 0.0051876 0.075978 0 0
4.2148 0.12835 0.12193 0.13354 0.087106 0 0.079002 0.14476 0.15176 0.17912 0.14014 0.22837 -7.6837 -0.079289 -0.068211 -0.12918 -0.34961 -0.29168 -0.18988 -0.22206 -0.29819 -0.34838 -0.45886 -0.44273 -0.39716 -0.0058425 0.00081598 0.00047329 0.0030053 -3.2862 0 0 0.19363 0 -0.045506 -0.00421 0.074134 0 0
4.2188 0.12605 0.12916 0.099148 0.087864 0 0.075126 0.15962 0.16147 0.19095 0.15196 0.26811 -8.3607 -0.080308 -0.088485 -0.12599 -0.35177 -0.31845 -0.20205 -0.27012 -0.3367 -0.36481 -0.47493 -0.48762 -0.43604 -0.0066868 0.00054867 -0.00038079 0.0012582 -3.6385 0 0 0.23144 0 -0.016309 -0.013778 0.075019 0 0
4.2227 0.12329 0.1329 0.091064 0.11985 0 0.10576 0.16791 0.17088 0.19086 0.16562 0.26858 -9.0055 -0.081182 -0.10472 -0.11821 -0.34928 -0.32924 -0.21305 -0.30794 -0.3547 -0.37642 -0.47321 -0.5141 -0.46294 -0.0070068 0.00038984 -0.00073752 -0.00042081 -3.8314 0 0 0.24281 0 0.030797 -0.021212 0.080494 0 0
4.2266 0.12393 0.13323 0.12166 0.16499 0 0.15554 0.16535 0.17679 0.18543 0.17426 0.2405 -9.6317 -0.087942 -0.11291 -0.11384 -0.34919 -0.31962 -0.2261 -0.32562 -0.35765 -0.38764 -0.46475 -0.5254 -0.47371 -0.0066787 7.7633e-05 -0.00045544 -0.0012082 -3.8357 0 0 0.22841 0 0.074002 -0.02244 0.089237 0 0
4.2305 0.12881 0.13245 0.16984 0.19307 0 0.19376 0.15695 0.17696 0.18299 0.17695 0.20899 -10.249 -0.10065 -0.11318 -0.11625 -0.35341 -0.29456 -0.23994 -0.32429 -0.35701 -0.39905 -0.45919 -0.5251 -0.47102 -0.0060357 -0.00052941 -3.1459e-05 -0.00098971 -3.7315 0 0 0.20491 0 0.098297 -0.01715 0.096752 0 0
4.2344 0.1349 0.13279 0.19889 0.18381 0 0.19671 0.15113 0.17058 0.18563 0.17809 0.19516 -10.852 -0.11758 -0.10973 -0.12587 -0.36116 -0.26465 -0.2523 -0.30494 -0.35997 -0.40898 -0.45944 -0.51436 -0.45575 -0.0054987 -0.0011716 -8.1637e-05 -0.00045883 -3.6257 0 0 0.19061 0 0.097782 -0.0056241 0.099959 0 0
4.2383 0.13776 0.13438 0.1867 0.14213 0 0.16483 0.14963 0.15748 0.18691 0.17928 0.20054 -11.428 -0.13583 -0.10753 -0.14188 -0.37054 -0.23789 -0.26031 -0.27 -0.36309 -0.41498 -0.46678 -0.49245 -0.42931 -0.0052334 -0.0013861 -0.00063481 -0.00044601 -3.537 0 0 0.18973 0 0.069527 0.011184 0.095918 0 0
4.2422 0.13493 0.13507 0.14318 0.095275 0 0.12133 0.14482 0.13947 0.17784 0.17462 0.20602 -11.972 -0.14531 -0.10849 -0.15867 -0.37365 -0.21473 -0.25591 -0.22572 -0.35543 -0.40848 -0.47614 -0.45869 -0.39364 -0.0051523 -0.0010052 -0.0010284 -0.0011198 -3.3751 0 0 0.18962 0 0.01683 0.029646 0.079911 0 0
4.2461 0.1274 0.13228 0.1018 0.073477 0 0.09388 0.12806 0.12212 0.15528 0.15647 0.18725 -12.493 -0.13837 -0.11026 -0.16685 -0.3636 -0.19085 -0.23827 -0.18597 -0.32861 -0.38716 -0.47418 -0.41352 -0.35649 -0.005158 -0.00039879 -0.00058944 -0.001846 -3.0423 0 0 0.17349 0 -0.032373 0.043201 0.058267 0 0
4.25 0.11824 0.12521 0.092832 0.088342 0 0.094409 0.10033 0.11241 0.12486 0.12562 0.13566 -13.003 -0.11416 -0.10877 -0.16307 -0.33893 -0.16371 -0.20976 -0.15599 -0.28455 -0.35276 -0.45436 -0.35898 -0.32109 -0.0052792 -0.00015089 0.00058867 -0.0018453 -2.5558 0 0 0.13672 0 -0.063457 0.049195 0.037476 0 0
4.2539 0.11036 0.11534 0.12002 0.12455 0 0.11243 0.07327 0.11179 0.096219 0.093567 0.068411 -13.504 -0.073649 -0.10212 -0.14585 -0.2996 -0.13603 -0.17305 -0.13862 -0.23468 -0.30771 -0.41278 -0.29965 -0.28933 -0.005552 -0.00047675 0.0016271 -0.00099051 -2.0577 0 0 0.091775 0 -0.066915 0.04618 0.023149 0 0
4.2578 0.10505 0.10526 0.1586 0.15115 0 0.12585 0.059119 0.11179 0.075964 0.073155 0.017783 -13.988 -0.020177 -0.092612 -0.11479 -0.24691 -0.1135 -0.13263 -0.13574 -0.19195 -0.25656 -0.3461 -0.24305 -0.26267 -0.0058536 -0.00099738 0.0016794 5.0789e-05 -1.7007 0 0 0.057438 0 -0.03322 0.033131 0.023176 0 0
4.2617 0.10211 0.096918 0.17554 0.14441 0 0.11952 0.059872 0.099666 0.064518 0.067273 0.0068822 -14.447 0.030212 -0.084961 -0.07811 -0.19121 -0.10007 -0.098833 -0.14143 -0.1632 -0.21208 -0.26319 -0.19754 -0.23905 -0.0059631 -0.0011274 0.00076235 0.00045724 -1.5238 0 0 0.043024 0 0.032581 0.014231 0.045604 0 0
4.2656 0.10023 0.090903 0.15557 0.10577 0 0.096482 0.066818 0.071522 0.058294 0.067847 0.031045 -14.882 0.06367 -0.082491 -0.047625 -0.14449 -0.095884 -0.075784 -0.1442 -0.14763 -0.18134 -0.18503 -0.16796 -0.21374 -0.0058083 -0.00067888 -0.00026261 2.5004e-05 -1.4432 0 0 0.042117 0 0.10233 -0.0021182 0.080852 0 0
4.2695 0.097454 0.086732 0.11249 0.060862 0 0.073723 0.070171 0.039762 0.053518 0.065739 0.061036 -15.305 0.073666 -0.084515 -0.029012 -0.11295 -0.098789 -0.064616 -0.13871 -0.14065 -0.16717 -0.12309 -0.15257 -0.18476 -0.0055818 -4.9084e-05 -0.00053464 -0.00069101 -1.3557 0 0 0.040733 0 0.16115 -0.011429 0.12179 0 0
4.2734 0.092068 0.083536 0.077106 0.04 0 0.067024 0.068065 0.024885 0.04823 0.059974 0.066564 -15.726 0.055822 -0.087155 -0.026719 -0.10161 -0.10659 -0.065322 -0.12073 -0.1382 -0.17091 -0.087534 -0.14503 -0.15089 -0.0055411 0.00019562 1.3501e-05 -0.00096793 -1.2396 0 0 0.031253 0 0.19543 -0.0098051 0.16026 0 0
4.2773 0.084021 0.080458 0.072074 0.05452 0 0.077628 0.065864 0.037091 0.042392 0.056178 0.041059 -16.144 0.0055255 -0.086685 -0.046443 -0.11881 -0.1172 -0.076516 -0.08563 -0.13781 -0.19319 -0.095017 -0.14066 -0.11287 -0.0057034 -0.00011033 0.00070458 -0.00061121 -1.1535 0 0 0.018948 0 0.18392 0.0089594 0.17925 0 0
4.2813 0.075782 0.076917 0.094025 0.087917 0 0.091476 0.068075 0.065466 0.037829 0.057391 0.0068445 -16.552 -0.057381 -0.08247 -0.07802 -0.15581 -0.1279 -0.089753 -0.043468 -0.13776 -0.22181 -0.13466 -0.14097 -0.080062 -0.0058086 -0.00060047 0.0008794 -7.1746e-05 -1.1541 0 0 0.01597 0 0.13581 0.039769 0.17043 0 0
4.2852 0.070987 0.072994 0.11712 0.10948 0 0.091364 0.07291 0.08678 0.038052 0.059376 -0.0038814 -16.941 -0.1162 -0.077111 -0.1116 -0.20259 -0.13612 -0.10103 -0.0045778 -0.13715 -0.24868 -0.18978 -0.15164 -0.060239 -0.0056282 -0.00078384 0.00052049 7.1468e-05 -1.2345 0 0 0.029492 0 0.068884 0.075424 0.13848 0 0
4.2891 0.071388 0.069645 0.11468 0.09983 0 0.072062 0.075312 0.086448 0.046461 0.056612 0.02379 -17.314 -0.15953 -0.074026 -0.14073 -0.25245 -0.14182 -0.10866 0.023372 -0.13735 -0.26904 -0.24856 -0.17539 -0.059545 -0.0052625 -0.00052197 0.00011965 -0.00031291 -1.3456 0 0 0.055084 0 -0.0041266 0.11056 0.088492 0 0
4.293 0.07483 0.06815 0.081175 0.067064 0 0.046 0.073832 0.071236 0.063045 0.05139 0.075098 -17.68 -0.17519 -0.07474 -0.15861 -0.29789 -0.14811 -0.11186 0.031669 -0.14211 -0.27854 -0.29722 -0.20699 -0.084844 -0.0050508 -7.6068e-05 4.7744e-05 -0.00084309 -1.4595 0 0 0.08044 0 -0.068163 0.13876 0.028554 0 0
4.2969 0.076687 0.068905 0.037109 0.039622 0 0.034422 0.072563 0.061209 0.082692 0.05378 0.11806 -18.042 -0.14699 -0.078056 -0.15752 -0.32682 -0.15791 -0.11355 0.0067122 -0.15425 -0.27417 -0.31411 -0.23587 -0.14523 -0.0051614 0.00026467 0.00019485 -0.0010578 -1.5901 0 0 0.095068 0 -0.099167 0.14827 -0.019821 0 0
4.3008 0.073882 0.07069 0.013315 0.041499 0 0.050384 0.07593 0.069435 0.097947 0.070741 0.12959 -18.396 -0.093973 -0.081402 -0.14664 -0.34101 -0.16921 -0.11867 -0.039088 -0.17158 -0.26486 -0.30659 -0.25419 -0.22198 -0.0053387 0.00050699 0.00025158 -0.00083997 -1.7515 0 0 0.097452 0 -0.10312 0.14168 -0.04554 0 0
4.3047 0.06772 0.071464 0.026935 0.071213 0 0.086833 0.083029 0.090025 0.10459 0.096127 0.11299 -18.732 -0.026482 -0.082826 -0.13118 -0.34143 -0.17472 -0.12898 -0.098717 -0.18686 -0.25502 -0.28073 -0.26269 -0.30416 -0.0051421 0.00086309 0.00021296 -0.00041425 -1.9141 0 0 0.094726 0 -0.085103 0.12048 -0.045559 0 0
4.3086 0.062732 0.07028 0.067443 0.10294 0 0.11976 0.08857 0.10562 0.10461 0.11373 0.092718 -19.044 0.044596 -0.08204 -0.11631 -0.32961 -0.16765 -0.14542 -0.16433 -0.1932 -0.24867 -0.24392 -0.26842 -0.38034 -0.0044548 0.0013881 0.00043904 -1.7906e-05 -2.0207 0 0 0.096299 0 -0.051508 0.086927 -0.019414 0 0
4.3125 0.062681 0.068502 0.10339 0.10894 0 0.12513 0.089239 0.10516 0.10317 0.11152 0.091951 -19.335 0.10172 -0.080065 -0.1097 -0.30695 -0.14896 -0.16775 -0.22259 -0.19044 -0.25138 -0.20891 -0.27679 -0.43004 -0.0036974 0.0018038 0.0011712 0.00032145 -2.042 0 0 0.10659 0 -0.012686 0.044384 0.030799 0 0
4.3164 0.067752 0.068889 0.10563 0.083826 0 0.097264 0.087589 0.093281 0.10259 0.092784 0.11248 -19.615 0.13152 -0.078264 -0.11394 -0.27803 -0.12813 -0.18949 -0.26013 -0.18553 -0.26311 -0.18912 -0.2857 -0.43933 -0.0034727 0.0017374 0.0020904 0.00066757 -2.0036 0 0 0.12137 0 0.018738 0.0010784 0.086433 0 0
4.3203 0.075405 0.073167 0.070708 0.049453 0 0.054482 0.088753 0.083272 0.10009 0.072778 0.13349 -19.898 0.13765 -0.07764 -0.12441 -0.24599 -0.11563 -0.20561 -0.27722 -0.18576 -0.279 -0.18415 -0.28726 -0.4151 -0.0039879 0.0011087 0.0024943 0.0009344 -1.9485 0 0 0.12968 0 0.041397 -0.038243 0.1341 0 0
4.3242 0.083352 0.08038 0.026546 0.036652 0 0.026849 0.094135 0.082944 0.091924 0.064876 0.12956 -20.191 0.1232 -0.078587 -0.13772 -0.21243 -0.11355 -0.2132 -0.27486 -0.19122 -0.29575 -0.19223 -0.27511 -0.36288 -0.0048572 0.00023088 0.0019631 0.00088989 -1.8863 0 0 0.12046 0 0.055926 -0.070675 0.16675 0 0
4.3281 0.091152 0.087706 0.013845 0.059526 0 0.034732 0.099961 0.088686 0.079303 0.070437 0.092611 -20.487 0.093083 -0.080796 -0.1499 -0.17892 -0.11394 -0.21001 -0.25578 -0.19422 -0.30971 -0.20993 -0.25053 -0.29086 -0.0054798 -0.00048066 0.00080729 0.00044723 -1.7964 0 0 0.090845 0 0.064285 -0.093665 0.17877 0 0
4.332 0.099053 0.093009 0.054048 0.10398 0 0.074212 0.1024 0.09195 0.06895 0.081205 0.040055 -20.773 0.055762 -0.083206 -0.15412 -0.15051 -0.10724 -0.19342 -0.22605 -0.18703 -0.31429 -0.22986 -0.2223 -0.21804 -0.0055762 -0.00084911 -0.0001976 -0.00011531 -1.6837 0 0 0.050776 0 0.070699 -0.099969 0.16232 0 0
4.3359 0.10622 0.096625 0.12766 0.1393 0 0.12046 0.10266 0.088999 0.066977 0.089204 0.0030758 -21.03 0.020263 -0.08435 -0.15263 -0.13122 -0.092984 -0.17261 -0.19753 -0.17032 -0.31188 -0.24683 -0.20146 -0.16205 -0.00533 -0.00095888 -0.00051306 -0.00033819 -1.6132 0 0 0.01951 0 0.077658 -0.092547 0.13233 0 0
4.3398 0.11097 0.10066 0.18299 0.14241 0 0.14631 0.10537 0.083291 0.072668 0.092672 0.0042771 -21.253 -0.01302 -0.083244 -0.1485 -0.12421 -0.082361 -0.15223 -0.1733 -0.1537 -0.30506 -0.26196 -0.19542 -0.12769 -0.0050494 -0.00089444 -0.00024671 -4.1993e-05 -1.6647 0 0 0.014298 0 0.083653 -0.072029 0.095402 0 0
4.3438 0.11278 0.10658 0.17373 0.11518 0 0.14153 0.11204 0.08018 0.079403 0.093652 0.041646 -21.448 -0.044787 -0.080291 -0.14496 -0.13212 -0.089475 -0.13629 -0.15518 -0.14753 -0.29668 -0.27732 -0.2054 -0.11742 -0.0047965 -0.00057461 0.00010651 0.00043098 -1.8488 0 0 0.038266 0 0.086715 -0.039484 0.057244 0 0
4.3477 0.1133 0.11358 0.098755 0.082053 0 0.1181 0.11805 0.081956 0.0822 0.093251 0.090432 -21.63 -0.078301 -0.077222 -0.14737 -0.15956 -0.11897 -0.13018 -0.14405 -0.154 -0.29149 -0.29811 -0.22735 -0.13277 -0.0044165 7.5118e-05 0.00023347 0.00051707 -2.0804 0 0 0.077125 0 0.082431 0.0038514 0.024668 0 0
4.3516 0.11466 0.1193 0.0099626 0.071067 0 0.09849 0.11769 0.088531 0.083707 0.091667 0.12116 -21.813 -0.11874 -0.075796 -0.16009 -0.20541 -0.16123 -0.13595 -0.13676 -0.16636 -0.29526 -0.33084 -0.25476 -0.16455 -0.0038894 0.00082712 0.00024353 2.0624e-05 -2.2516 0 0 0.10874 0 0.066771 0.050804 0.0019075 0 0
4.3555 0.11723 0.12205 -0.023782 0.093236 0 0.097405 0.11189 0.10037 0.091718 0.091748 0.1205 -21.991 -0.16476 -0.076241 -0.17965 -0.26006 -0.19945 -0.14866 -0.13036 -0.17659 -0.30721 -0.37281 -0.28207 -0.20171 -0.0035267 0.0011661 0.00038751 -0.00061694 -2.3342 0 0 0.11918 0 0.043287 0.093801 -0.014223 0 0
4.3594 0.11959 0.12237 0.028313 0.13504 0 0.11195 0.10889 0.11772 0.11048 0.099033 0.10004 -22.148 -0.21398 -0.077017 -0.2032 -0.31797 -0.22224 -0.16556 -0.12458 -0.18378 -0.32643 -0.42097 -0.30736 -0.24067 -0.0037169 0.00072337 0.00067218 -0.00069555 -2.4032 0 0 0.11271 0 0.014809 0.12841 -0.025661 0 0
4.3633 0.12117 0.12264 0.13033 0.16866 0 0.12714 0.11596 0.13676 0.13508 0.11596 0.086833 -22.269 -0.26304 -0.076431 -0.22733 -0.3733 -0.23092 -0.18372 -0.11974 -0.19467 -0.35136 -0.47119 -0.33304 -0.27891 -0.0044679 -0.00028138 0.00085323 4.9392e-05 -2.5552 0 0 0.10725 0 -0.015162 0.15065 -0.034627 0 0
4.3672 0.12405 0.12525 0.20518 0.17234 0 0.13077 0.13098 0.14941 0.15516 0.13697 0.10274 -22.355 -0.3025 -0.074777 -0.2452 -0.41509 -0.23616 -0.19907 -0.11974 -0.21647 -0.37864 -0.51336 -0.36333 -0.31695 -0.0052738 -0.0011116 0.0007786 0.001118 -2.8099 0 0 0.11907 0 -0.039069 0.15302 -0.044151 0 0
4.3711 0.13113 0.1312 0.19701 0.14641 0 0.12433 0.14402 0.15013 0.16429 0.15221 0.1476 -22.42 -0.32804 -0.07479 -0.25536 -0.44229 -0.24767 -0.2116 -0.12721 -0.24933 -0.40375 -0.54281 -0.39952 -0.35783 -0.0055117 -0.0011256 0.00061307 0.0016247 -3.0977 0 0 0.14951 0 -0.053895 0.14212 -0.055119 0 0
4.375 0.14215 0.13994 0.11927 0.11377 0 0.12135 0.148 0.14344 0.16546 0.15756 0.1987 -22.481 -0.34037 -0.079536 -0.25973 -0.45762 -0.26607 -0.22301 -0.1421 -0.28541 -0.42557 -0.56087 -0.43702 -0.40175 -0.005007 -0.00036512 0.00063704 0.0010379 -3.34 0 0 0.18442 0 -0.060667 0.12384 -0.066603 0 0
4.3789 0.15239 0.14991 0.045896 0.10355 0 0.13505 0.14697 0.14224 0.16722 0.15979 0.22734 -22.541 -0.34093 -0.089331 -0.26033 -0.46377 -0.28296 -0.23478 -0.1636 -0.3148 -0.44355 -0.56959 -0.46746 -0.4477 -0.0042034 0.00047981 0.00086353 -0.00040139 -3.5243 0 0 0.20626 0 -0.06076 0.1031 -0.077597 0 0
4.3828 0.15633 0.15901 0.050211 0.12918 0 0.16607 0.15208 0.15608 0.17498 0.16952 0.22011 -22.592 -0.33261 -0.10058 -0.26041 -0.46478 -0.28827 -0.24893 -0.18964 -0.33216 -0.45746 -0.5729 -0.48484 -0.49262 -0.0037611 0.00072463 0.00097236 -0.0019251 -3.6932 0 0 0.20794 0 -0.056648 0.08647 -0.086416 0 0
4.3867 0.15303 0.16484 0.14188 0.17678 0 0.19999 0.16896 0.18045 0.18633 0.18832 0.18914 -22.625 -0.32353 -0.10799 -0.26455 -0.46746 -0.27834 -0.26619 -0.21274 -0.3388 -0.46769 -0.57904 -0.49047 -0.52613 -0.0039643 0.00032463 0.00069007 -0.0028507 -3.8658 0 0 0.19711 0 -0.053187 0.082831 -0.090641 0 0
4.3906 0.1473 0.16534 0.25523 0.21387 0 0.2165 0.18997 0.19892 0.1943 0.20429 0.16301 -22.636 -0.31859 -0.10864 -0.27165 -0.47307 -0.25865 -0.28284 -0.22807 -0.33995 -0.4751 -0.5898 -0.49167 -0.54375 -0.0044884 -0.00013789 0.00018404 -0.0029826 -3.9909 0 0 0.18834 0 -0.051773 0.090211 -0.091142 0 0
4.3945 0.14504 0.16001 0.29993 0.21296 0 0.20321 0.20001 0.19755 0.19419 0.2025 0.16488 -22.628 -0.31828 -0.10429 -0.27959 -0.4799 -0.2397 -0.29561 -0.23383 -0.34076 -0.47897 -0.60329 -0.49497 -0.5429 -0.0047152 -8.6602e-05 -3.0675e-05 -0.0025328 -3.9872 0 0 0.19057 0 -0.051608 0.10647 -0.088443 0 0
4.3984 0.14726 0.15069 0.23282 0.17262 0 0.16437 0.19045 0.17761 0.18676 0.18024 0.19447 -22.599 -0.32192 -0.099933 -0.28572 -0.48528 -0.22953 -0.30111 -0.22916 -0.34361 -0.47835 -0.6164 -0.49969 -0.52211 -0.0042828 0.00045058 0.00036603 -0.0018018 -3.8269 0 0 0.2002 0 -0.051301 0.12853 -0.083231 0 0
4.4023 0.1493 0.14084 0.092708 0.11918 0 0.11888 0.16707 0.15394 0.17571 0.1512 0.22766 -22.543 -0.32488 -0.099681 -0.28378 -0.48094 -0.22843 -0.29195 -0.21419 -0.34713 -0.46971 -0.6194 -0.49792 -0.47875 -0.0033837 0.00088323 0.0010868 -0.0010114 -3.5658 0 0 0.20456 0 -0.046532 0.14956 -0.076392 0 0
4.4063 0.14597 0.13346 -0.029046 0.087138 0 0.088856 0.14442 0.14098 0.16349 0.13345 0.23431 -22.453 -0.31934 -0.10354 -0.27156 -0.46062 -0.22959 -0.26864 -0.19677 -0.34643 -0.4527 -0.60447 -0.48086 -0.42315 -0.0025885 0.0006797 0.0014424 -0.00037897 -3.2905 0 0 0.1922 0 -0.034337 0.16128 -0.068803 0 0
4.4102 0.13709 0.12927 -0.057336 0.093486 0 0.086395 0.13291 0.14051 0.15026 0.13318 0.20059 -22.329 -0.30264 -0.10783 -0.25166 -0.42476 -0.22486 -0.23606 -0.18148 -0.33536 -0.42925 -0.57216 -0.44585 -0.36286 -0.0023832 -7.982e-05 0.0010004 -0.00017987 -3.0451 0 0 0.16179 0 -0.015513 0.16139 -0.059877 0 0
4.4141 0.12748 0.12669 0.012738 0.12619 0 0.1067 0.13148 0.14266 0.13596 0.1403 0.13918 -22.179 -0.27342 -0.10861 -0.22658 -0.37445 -0.21109 -0.19833 -0.1708 -0.31101 -0.40103 -0.52384 -0.39843 -0.30247 -0.002803 -0.00077756 3.1616e-05 -0.00058568 -2.8151 0 0 0.1236 0 0.0088636 0.14859 -0.048566 0 0
4.418 0.12177 0.12363 0.11666 0.15538 0 0.13203 0.13135 0.1373 0.12171 0.13936 0.08006 -22.012 -0.23099 -0.10488 -0.2 -0.31215 -0.19241 -0.16101 -0.16672 -0.27787 -0.37042 -0.46252 -0.34845 -0.24665 -0.0034318 -0.00086785 -0.00071612 -0.0014168 -2.5772 0 0 0.092879 0 0.036888 0.12208 -0.0332 0 0
4.4219 0.1199 0.11941 0.17225 0.15726 0 0.14386 0.12522 0.12316 0.10873 0.12389 0.049307 -21.83 -0.17679 -0.098912 -0.17966 -0.24699 -0.1767 -0.13604 -0.16935 -0.24692 -0.34288 -0.39761 -0.30435 -0.20281 -0.0037406 -0.00039721 -0.00068765 -0.0021524 -2.3437 0 0 0.080089 0 0.063452 0.082215 -0.0091041 0 0
4.4258 0.11805 0.11506 0.14116 0.13112 0 0.13494 0.11227 0.10634 0.096496 0.10045 0.052035 -21.627 -0.11921 -0.093921 -0.16657 -0.18984 -0.1696 -0.12495 -0.17361 -0.2283 -0.32046 -0.33844 -0.26975 -0.17079 -0.0034967 7.5266e-05 2.7367e-05 -0.0023045 -2.1488 0 0 0.084254 0 0.085336 0.037761 0.022396 0 0
4.4297 0.11339 0.11177 0.05464 0.097037 0 0.11306 0.096022 0.092275 0.083484 0.080504 0.071021 -21.401 -0.061051 -0.091498 -0.15963 -0.14561 -0.17076 -0.12715 -0.17786 -0.22295 -0.30309 -0.28744 -0.24372 -0.15227 -0.0029309 5.2383e-05 0.00085978 -0.0018353 -1.9982 0 0 0.09376 0 0.10142 -0.0073904 0.059983 0 0
4.4336 0.10696 0.10933 -0.013168 0.078301 0 0.093966 0.080244 0.081226 0.070041 0.070348 0.080772 -21.157 -0.0047101 -0.090971 -0.15697 -0.1182 -0.17522 -0.14082 -0.18103 -0.22097 -0.29007 -0.24587 -0.22315 -0.14883 -0.0025292 -0.00041419 0.0013077 -0.0011836 -1.853 0 0 0.094199 0 0.11095 -0.049347 0.1015 0 0
4.4375 0.10162 0.10599 -0.0026422 0.083697 0 0.08891 0.067709 0.071299 0.059741 0.068617 0.066001 -20.902 0.046905 -0.090603 -0.15432 -0.11395 -0.1779 -0.16147 -0.18305 -0.20986 -0.27913 -0.21408 -0.20543 -0.16566 -0.0026082 -0.00078673 0.0013032 -0.00084509 -1.673 0 0 0.078343 0 0.11238 -0.081289 0.14154 0 0
4.4414 0.098051 0.10003 0.086042 0.10288 0 0.096444 0.061151 0.063521 0.056847 0.070903 0.031814 -20.639 0.091596 -0.089005 -0.14643 -0.12998 -0.17715 -0.17828 -0.18648 -0.18597 -0.2659 -0.1881 -0.19067 -0.20148 -0.0030298 -0.00056184 0.0011117 -0.00092904 -1.4741 0 0 0.051657 0 0.10567 -0.097482 0.16989 0 0
4.4453 0.093925 0.09143 0.19256 0.11608 0 0.10446 0.062461 0.061692 0.062118 0.07409 -0.0002407 -20.369 0.12762 -0.08559 -0.13398 -0.15917 -0.17476 -0.18657 -0.19214 -0.15879 -0.24981 -0.16695 -0.18245 -0.24868 -0.0033178 0.00026297 0.00098197 -0.0011465 -1.3299 0 0 0.029355 0 0.091122 -0.0982 0.18217 0 0
4.4492 0.087117 0.082108 0.24088 0.10899 0 0.10044 0.069747 0.06716 0.071568 0.076254 -0.0066567 -20.085 0.15189 -0.080427 -0.11882 -0.19798 -0.17339 -0.18455 -0.19942 -0.14363 -0.23184 -0.15254 -0.18608 -0.30143 -0.0030975 0.0011893 0.00094323 -0.0012179 -1.3098 0 0 0.02656 0 0.067955 -0.083236 0.17563 0 0
4.4531 0.078838 0.074496 0.19575 0.082232 0 0.081577 0.076654 0.075477 0.079779 0.075214 0.02251 -19.787 0.16082 -0.074378 -0.10384 -0.24267 -0.17414 -0.17165 -0.20694 -0.14907 -0.21388 -0.14781 -0.20423 -0.35273 -0.0024648 0.0016338 0.000885 -0.0012238 -1.4166 0 0 0.047971 0 0.035395 -0.053187 0.14863 0 0
4.457 0.072656 0.069815 0.089383 0.050219 0 0.057051 0.076956 0.079778 0.084361 0.069982 0.076502 -19.473 0.14035 -0.069356 -0.098184 -0.28728 -0.17595 -0.15023 -0.20717 -0.17034 -0.20427 -0.16558 -0.23279 -0.38358 -0.001932 0.0013581 0.00072815 -0.0014876 -1.5845 0 0 0.084042 0 -0.008695 -0.0092957 0.099858 0 0
4.4609 0.07051 0.067507 -0.0021668 0.031669 0 0.041297 0.070769 0.077516 0.086942 0.063743 0.12943 -19.143 0.096118 -0.067711 -0.10355 -0.32605 -0.17625 -0.13042 -0.19615 -0.19396 -0.20654 -0.20272 -0.26122 -0.38931 -0.0019831 0.00057069 0.00047585 -0.0021183 -1.7322 0 0 0.11641 0 -0.055498 0.036206 0.046853 0 0
4.4648 0.070586 0.066131 -0.015524 0.037724 0 0.043665 0.06521 0.072935 0.090055 0.062904 0.15565 -18.795 0.032156 -0.070418 -0.11857 -0.35576 -0.17191 -0.11625 -0.17326 -0.20862 -0.22124 -0.25504 -0.27852 -0.36978 -0.0026543 -0.00029965 0.0001612 -0.002752 -1.8153 0 0 0.12911 0 -0.098489 0.077447 -0.0012174 0 0
4.4688 0.069678 0.064722 0.052961 0.06427 0 0.061823 0.06749 0.072332 0.093761 0.070911 0.14573 -18.434 -0.045908 -0.07557 -0.14065 -0.37339 -0.16053 -0.11055 -0.13944 -0.21231 -0.24748 -0.31657 -0.28066 -0.327 -0.0035299 -0.00089982 -0.00016114 -0.0028365 -1.8324 0 0 0.11822 0 -0.13104 0.1093 -0.036208 0 0
4.4727 0.06717 0.063362 0.1456 0.093233 0 0.082963 0.077079 0.077236 0.095694 0.082951 0.11249 -18.069 -0.12749 -0.079162 -0.1639 -0.37339 -0.14231 -0.11613 -0.098364 -0.21071 -0.28216 -0.37522 -0.27269 -0.26614 -0.0041323 -0.0010927 -0.00036005 -0.0021933 -1.7985 0 0 0.093698 0 -0.14134 0.12429 -0.046102 0 0
4.4766 0.06569 0.062658 0.18827 0.10335 0 0.09173 0.085509 0.082788 0.093908 0.088594 0.081858 -17.71 -0.18969 -0.078205 -0.1762 -0.35271 -0.12163 -0.12891 -0.063799 -0.20996 -0.31283 -0.40838 -0.26332 -0.20643 -0.004301 -0.00092353 -0.00025584 -0.0012536 -1.7257 0 0 0.072216 0 -0.11925 0.11926 -0.025578 0 0
4.4805 0.06753 0.062873 0.14713 0.08488 0 0.080071 0.08452 0.082729 0.088746 0.081207 0.073982 -17.355 -0.22325 -0.073534 -0.17431 -0.31778 -0.1056 -0.1413 -0.043841 -0.21114 -0.33113 -0.41114 -0.25651 -0.16088 -0.0042045 -0.000532 0.00019755 -0.00067793 -1.6267 0 0 0.065683 0 -0.073467 0.10164 0.01336 0 0
4.4844 0.07116 0.06365 0.053421 0.048215 0 0.053211 0.074135 0.075485 0.081622 0.064764 0.08812 -16.987 -0.22378 -0.069346 -0.15781 -0.27256 -0.099398 -0.14909 -0.04178 -0.21012 -0.33297 -0.38281 -0.24819 -0.13514 -0.0040436 -9.4413e-05 0.00075482 -0.0007364 -1.5206 0 0 0.073265 0 -0.010805 0.075804 0.062988 0 0
4.4883 0.072287 0.064521 -0.021692 0.018477 0 0.02762 0.062157 0.065297 0.072725 0.050506 0.10356 -16.59 -0.18953 -0.069418 -0.12796 -0.22189 -0.10157 -0.1485 -0.05901 -0.20146 -0.31566 -0.32579 -0.23109 -0.13271 -0.0038217 0.00022175 0.00099883 -0.0010956 -1.4214 0 0 0.082471 0 0.059789 0.04674 0.11446 0 0
4.4922 0.068561 0.065506 -0.021597 0.017919 0 0.021034 0.056016 0.05798 0.061045 0.046523 0.096815 -16.163 -0.12105 -0.073438 -0.091038 -0.17676 -0.10432 -0.13402 -0.092645 -0.18253 -0.27714 -0.25128 -0.20315 -0.15545 -0.0034386 0.0003233 0.00071238 -0.0012316 -1.3241 0 0 0.078885 0 0.11592 0.023629 0.14993 0 0
4.4961 0.062601 0.067112 0.054276 0.048553 0 0.040075 0.056008 0.056046 0.047031 0.050971 0.061661 -15.725 -0.046219 -0.077131 -0.060869 -0.1461 -0.10009 -0.112 -0.12338 -0.15557 -0.23305 -0.1876 -0.17106 -0.18462 -0.0029567 0.00024 0.0001337 -0.0010147 -1.2138 0 0 0.057667 0 0.14139 0.010673 0.16307 0 0
4.5 0.059734 0.069737 0.15252 0.089294 0 0.074239 0.056932 0.057488 0.034476 0.055572 0.015357 -15.302 0.019705 -0.076267 -0.04289 -0.13207 -0.089109 -0.088081 -0.14158 -0.12736 -0.19273 -0.14676 -0.14572 -0.21036 -0.0026759 8.7883e-05 -0.00023516 -0.00082691 -1.0964 0 0 0.028087 0 0.13384 0.0072704 0.15599 0 0
4.5039 0.062846 0.073189 0.20753 0.1114 0 0.10215 0.055332 0.058342 0.028692 0.05496 -0.014712 -14.9 0.065655 -0.070704 -0.040208 -0.13552 -0.080397 -0.066978 -0.14123 -0.10633 -0.16314 -0.13614 -0.13412 -0.22622 -0.0028736 -4.2923e-05 -0.00013419 -0.0010889 -1.0133 0 0 0.0071594 0 0.093897 0.012298 0.13177 0 0
4.5078 0.069972 0.076885 0.18965 0.10086 0 0.10702 0.053649 0.056124 0.032231 0.0517 -0.01289 -14.498 0.07874 -0.06445 -0.055239 -0.15653 -0.084067 -0.05508 -0.11678 -0.097726 -0.15252 -0.16244 -0.13524 -0.22579 -0.0034753 -0.00016296 0.00016564 -0.0017269 -1.0158 0 0 0.0069019 0 0.025472 0.023508 0.0961 0 0
4.5117 0.076991 0.080507 0.12379 0.06957 0 0.089851 0.056821 0.05177 0.042589 0.052409 0.013012 -14.064 0.052787 -0.061701 -0.082533 -0.18853 -0.10156 -0.059406 -0.075459 -0.099623 -0.1656 -0.21807 -0.1432 -0.21067 -0.0040362 -0.00032327 0.00015469 -0.0021797 -1.1181 0 0 0.025282 0 -0.049152 0.035036 0.06319 0 0
4.5156 0.082064 0.084364 0.066613 0.045975 0 0.06894 0.066034 0.049471 0.054448 0.060381 0.03992 -13.584 0.0078243 -0.062865 -0.10985 -0.22085 -0.12343 -0.075024 -0.037645 -0.10389 -0.19089 -0.27852 -0.15374 -0.19428 -0.0041036 -0.0004733 -0.00030441 -0.0019609 -1.2838 0 0 0.048358 0 -0.10755 0.043098 0.040799 0 0
4.5195 0.086778 0.089023 0.061724 0.052408 0 0.065013 0.077301 0.054591 0.064297 0.073013 0.050009 -13.068 -0.045517 -0.064571 -0.1317 -0.24931 -0.1376 -0.098697 -0.014244 -0.10338 -0.22244 -0.33277 -0.16774 -0.18391 -0.0036261 -0.0004148 -0.0007226 -0.0011807 -1.4636 0 0 0.062001 0 -0.14012 0.046544 0.030879 0 0
4.5234 0.093224 0.094621 0.10737 0.087683 0 0.083932 0.086326 0.070147 0.072899 0.085774 0.045442 -12.542 -0.096436 -0.063506 -0.14359 -0.27063 -0.14077 -0.12656 -0.014726 -0.10022 -0.25425 -0.3714 -0.18922 -0.1862 -0.003014 3.8073e-05 -0.00044593 -0.0004698 -1.6464 0 0 0.063439 0 -0.14015 0.04478 0.033807 0 0
4.5273 0.10092 0.10063 0.16008 0.12869 0 0.11197 0.093438 0.093589 0.083565 0.096965 0.04505 -12.023 -0.12759 -0.060077 -0.14013 -0.28153 -0.14176 -0.15155 -0.052818 -0.1067 -0.27761 -0.38322 -0.22098 -0.21111 -0.0027914 0.00080871 0.00058562 -0.00038354 -1.866 0 0 0.062971 0 -0.10096 0.037446 0.047488 0 0
4.5313 0.10727 0.10628 0.17024 0.14895 0 0.12805 0.10252 0.11696 0.098522 0.10776 0.066881 -11.511 -0.1354 -0.05822 -0.12793 -0.28706 -0.15318 -0.16836 -0.11446 -0.13579 -0.29156 -0.37909 -0.26205 -0.25243 -0.0031611 0.0014876 0.0016047 -0.00090188 -2.1546 0 0 0.074672 0 -0.045522 0.027413 0.061704 0 0
4.5352 0.11067 0.11105 0.12158 0.1387 0 0.12222 0.11539 0.13181 0.11702 0.11871 0.11228 -10.988 -0.12656 -0.061702 -0.11376 -0.29162 -0.17894 -0.1776 -0.18268 -0.18815 -0.30027 -0.37136 -0.30849 -0.30085 -0.003854 0.0015902 0.0016606 -0.0015135 -2.4928 0 0 0.10421 0 0.0079614 0.016335 0.071924 0 0
4.5391 0.11207 0.11456 0.044625 0.11085 0 0.1039 0.12865 0.13579 0.13623 0.12801 0.16451 -10.444 -0.10658 -0.070662 -0.10194 -0.29784 -0.20963 -0.18038 -0.24556 -0.24801 -0.30702 -0.36804 -0.35544 -0.34976 -0.0043568 0.00097108 0.0005727 -0.0017464 -2.8112 0 0 0.14396 0 0.047873 0.0051442 0.076169 0 0
4.543 0.11325 0.1161 -0.0061061 0.089458 0 0.092747 0.13692 0.13461 0.15313 0.13393 0.20158 -9.8761 -0.082932 -0.081595 -0.097033 -0.30819 -0.23011 -0.17887 -0.2895 -0.2932 -0.31601 -0.37756 -0.39822 -0.39141 -0.0043024 1.2422e-05 -0.00077752 -0.0015732 -3.0409 0 0 0.17878 0 0.062385 -0.0052911 0.073465 0 0
4.5469 0.11419 0.11466 0.0064125 0.090868 0 0.10079 0.13857 0.13669 0.1653 0.13749 0.21179 -9.2897 -0.068635 -0.09031 -0.10298 -0.32372 -0.23224 -0.17838 -0.29701 -0.31157 -0.33227 -0.40628 -0.43244 -0.41438 -0.0037273 -0.00064213 -0.0011904 -0.001321 -3.1584 0 0 0.19692 0 0.041105 -0.013417 0.066768 0 0
4.5508 0.11305 0.1099 0.073356 0.11228 0 0.12185 0.13696 0.14468 0.17108 0.14128 0.19988 -8.6881 -0.06486 -0.09482 -0.11314 -0.33999 -0.22097 -0.18132 -0.28272 -0.3093 -0.35154 -0.44043 -0.45453 -0.42313 -0.003042 -0.00062251 -0.00026541 -0.0012704 -3.1823 0 0 0.197 0 0.0048865 -0.018832 0.062182 0 0
4.5547 0.10897 0.10317 0.14652 0.1353 0 0.13722 0.13581 0.15234 0.17003 0.14543 0.18101 -8.0699 -0.069495 -0.0958 -0.12356 -0.35451 -0.20885 -0.18714 -0.25534 -0.30352 -0.36962 -0.4713 -0.46268 -0.42007 -0.0027584 -0.00015789 0.0011922 -0.0014121 -3.1372 0 0 0.18657 0 -0.034917 -0.020983 0.061786 0 0
4.5586 0.1038 0.097204 0.1746 0.14055 0 0.13177 0.13437 0.15047 0.16365 0.14607 0.16875 -7.4322 -0.079337 -0.095113 -0.13045 -0.36497 -0.20465 -0.1945 -0.22385 -0.30637 -0.38204 -0.49055 -0.457 -0.40787 -0.0031396 0.00013365 0.0019 -0.0015647 -3.0285 0 0 0.17475 0 -0.067395 -0.019474 0.066859 0 0
4.5625 0.10036 0.094161 0.14138 0.12202 0 0.10632 0.12838 0.13619 0.15454 0.13902 0.16602 -6.7746 -0.087285 -0.094355 -0.12792 -0.36783 -0.20658 -0.19916 -0.20128 -0.3149 -0.38002 -0.48448 -0.43802 -0.3893 -0.0039875 -0.00017401 0.0012796 -0.0016188 -2.8528 0 0 0.16546 0 -0.076174 -0.013475 0.077829 0 0
4.5664 0.09912 0.093707 0.076658 0.09095 0 0.076569 0.11572 0.11606 0.14389 0.12462 0.16417 -6.0993 -0.085217 -0.094427 -0.11539 -0.36292 -0.20528 -0.19495 -0.1922 -0.31511 -0.35997 -0.4518 -0.40517 -0.36679 -0.0047332 -0.00090123 -3.3843e-05 -0.0015894 -2.6168 0 0 0.15565 0 -0.058869 -0.0046721 0.089972 0 0
4.5703 0.097394 0.093108 0.032147 0.067196 0 0.060883 0.099738 0.099732 0.12965 0.10783 0.14957 -5.41 -0.073449 -0.095461 -0.097434 -0.35249 -0.19258 -0.18111 -0.18855 -0.29499 -0.32706 -0.40306 -0.35745 -0.34011 -0.004824 -0.0014235 -0.00082384 -0.0014721 -2.3361 0 0 0.13871 0 -0.027729 0.0045841 0.09976 0 0
4.5742 0.092462 0.089627 0.041403 0.064642 0 0.067262 0.086139 0.090587 0.10835 0.093076 0.11363 -4.7123 -0.053398 -0.096403 -0.077262 -0.33743 -0.1681 -0.1578 -0.18361 -0.25417 -0.28517 -0.34515 -0.29651 -0.30844 -0.0041542 -0.0012717 -0.00043558 -0.0011806 -2.0165 0 0 0.11006 0 0.0082919 0.012825 0.10555 0 0
4.5781 0.084838 0.083055 0.09474 0.081153 0 0.088772 0.077069 0.083198 0.079726 0.079898 0.060141 -4.0129 -0.02775 -0.094928 -0.058512 -0.31865 -0.13897 -0.12618 -0.16957 -0.20317 -0.23919 -0.28589 -0.22916 -0.27091 -0.0031814 -0.00059688 0.00065958 -0.00070811 -1.6546 0 0 0.071265 0 0.038954 0.018611 0.10622 0 0
4.582 0.077746 0.075835 0.14786 0.10031 0 0.109 0.069422 0.070033 0.049498 0.064699 0.0053858 -3.316 -0.0040798 -0.08878 -0.048036 -0.29573 -0.11455 -0.091028 -0.13212 -0.15527 -0.1994 -0.23885 -0.16616 -0.22691 -0.0025782 -3.4069e-05 0.0013698 -0.00029475 -1.2663 0 0 0.030586 0 0.044483 0.019772 0.1018 0 0
4.5859 0.073249 0.070551 0.15681 0.10378 0 0.11258 0.059491 0.050162 0.02646 0.046595 -0.030598 -2.6162 0.012682 -0.078092 -0.044583 -0.27011 -0.10082 -0.060345 -0.081172 -0.11942 -0.16917 -0.20416 -0.11719 -0.18311 -0.0026769 -8.0526e-05 0.001022 -0.00029267 -0.91056 0 0 -0.00077446 0 0.029762 0.018735 0.097162 0 0
4.5898 0.069683 0.067269 0.11184 0.085212 0 0.094155 0.048283 0.030859 0.015743 0.03015 -0.036766 -1.8978 0.022225 -0.066366 -0.046353 -0.24257 -0.098098 -0.037069 -0.025646 -0.098481 -0.14801 -0.17972 -0.085954 -0.14366 -0.0031954 -0.0005921 -5.6385e-05 -0.00077793 -0.66598 0 0 -0.014952 0 0.0011951 0.017103 0.094163 0 0
4.5938 0.06355 0.0634 0.044167 0.054949 0 0.061065 0.040916 0.020756 0.014658 0.0213 -0.018922 -1.1452 0.025274 -0.058441 -0.051247 -0.21426 -0.10195 -0.023113 0.025408 -0.090761 -0.13458 -0.16312 -0.069363 -0.11223 -0.0035053 -0.00090615 -0.00089975 -0.001348 -0.56855 0 0 -0.012374 0 -0.033905 0.016341 0.094077 0 0
4.5977 0.05358 0.056143 0.00075348 0.031673 0 0.028759 0.040466 0.021788 0.015548 0.020947 0.0042989 -0.35713 0.024459 -0.05673 -0.055764 -0.18768 -0.1062 -0.020308 0.057115 -0.091584 -0.12594 -0.1509 -0.061384 -0.094345 -0.0032014 -0.00048946 -0.00079892 -0.001435 -0.57205 0 0 -0.0014639 0 -0.063026 0.018507 0.097877 0 0
4.6016 0.041964 0.044891 0.0068713 0.027228 0 0.011149 0.043381 0.027709 0.013057 0.023737 0.015495 0.44778 0.026872 -0.059294 -0.055455 -0.16792 -0.10639 -0.024774 0.058802 -0.094477 -0.11608 -0.13982 -0.058097 -0.091012 -0.002446 0.0005174 0.00011824 -0.00089474 -0.5788 0 0 0.0074872 0 -0.071803 0.024106 0.10338 0 0
4.6055 0.031222 0.031226 0.045994 0.036849 0 0.011543 0.042024 0.029734 0.0085297 0.023559 0.011826 1.2431 0.035298 -0.061812 -0.050401 -0.15621 -0.10239 -0.030419 0.041117 -0.093892 -0.10334 -0.13065 -0.059813 -0.09553 -0.0017911 0.0014008 0.0010855 -0.00023725 -0.51813 0 0 0.010003 0 -0.063275 0.030891 0.10778 0 0
4.6094 0.020771 0.016924 0.0732 0.042962 0 0.020403 0.031918 0.02329 0.0072388 0.01947 0.0062871 2.0145 0.050237 -0.061626 -0.04117 -0.15285 -0.098144 -0.034378 0.01223 -0.088911 -0.088061 -0.12488 -0.068907 -0.10414 -0.0016892 0.0015312 0.0014035 -0.00016711 -0.39798 0 0 0.010278 0 -0.041549 0.037357 0.10988 0 0
4.6133 0.0077992 0.002556 0.051998 0.029647 0 0.022387 0.015964 0.010267 0.011768 0.01536 0.015253 2.7696 0.071253 -0.059705 -0.028805 -0.15737 -0.098065 -0.034181 -0.018107 -0.084165 -0.071347 -0.12411 -0.085606 -0.11289 -0.0021601 0.00093828 0.00098566 -0.00085048 -0.28105 0 0 0.016413 0 -0.012605 0.041965 0.10881 0 0
4.6172 -0.008323 -0.011745 -0.014635 -0.0040115 0 0.008106 0.0013472 -0.0034757 0.018776 0.014169 0.042647 3.5282 0.095032 -0.058634 -0.015669 -0.16689 -0.10203 -0.02702 -0.030371 -0.08547 -0.057135 -0.13065 -0.10521 -0.11572 -0.0028598 0.00024633 0.00032168 -0.0016915 -0.2143 0 0 0.031891 0 0.0093256 0.042464 0.10456 0 0
4.6211 -0.023754 -0.024707 -0.084583 -0.042606 0 -0.018544 -0.007196 -0.012031 0.022336 0.013822 0.074464 4.3035 0.11507 -0.059033 -0.0041874 -0.17324 -0.10345 -0.016276 -0.020909 -0.093232 -0.047482 -0.13858 -0.11887 -0.11248 -0.0033842 4.8826e-05 -1.146e-05 -0.001916 -0.18335 0 0 0.050785 0 0.015972 0.041038 0.10079 0 0
4.625 -0.033659 -0.034116 -0.10921 -0.066024 0 -0.043753 -0.010765 -0.012418 0.019633 0.0096076 0.088641 5.0918 0.12913 -0.058584 0.0053764 -0.17277 -0.09301 -0.004212 0.0049542 -0.10009 -0.041351 -0.14254 -0.11731 -0.10458 -0.0034923 0.00034876 0.00017864 -0.0013886 -0.12966 0 0 0.061113 0 0.0087273 0.040103 0.099487 0 0
4.6289 -0.038036 -0.039256 -0.072782 -0.064447 0 -0.055228 -0.013838 -0.0065122 0.012414 -0.0002789 0.072054 5.8784 0.13612 -0.054788 0.013112 -0.16314 -0.065649 0.0077324 0.04151 -0.095771 -0.037064 -0.138 -0.095419 -0.092895 -0.0031451 0.00061025 0.00061169 -0.0007835 5.7064e-05 0 0 0.053558 0 -0.009453 0.04171 0.10196 0 0
4.6328 -0.042839 -0.042861 -0.006766 -0.045096 0 -0.051978 -0.019947 -0.0015194 0.0028334 -0.013066 0.030512 6.6528 0.13556 -0.048163 0.019557 -0.14212 -0.02507 0.018271 0.079467 -0.074821 -0.03122 -0.1186 -0.054723 -0.078065 -0.002486 0.00034202 0.00083068 -0.00087869 0.2259 0 0 0.028135 0 -0.0322 0.048722 0.10954 0 0
4.6367 -0.054138 -0.049668 0.03328 -0.026391 0 -0.044262 -0.030322 -0.0071818 -0.010889 -0.025552 -0.016125 7.4149 0.13115 -0.04184 0.026392 -0.11175 0.018561 0.028678 0.10539 -0.039884 -0.016303 -0.079402 -0.0022623 -0.057706 -0.0018453 -0.00039144 0.00059642 -0.001682 0.54404 0 0 -0.0064675 0 -0.044676 0.063133 0.12149 0 0
4.6406 -0.071203 -0.062134 0.010262 -0.02507 0 -0.044461 -0.045488 -0.029408 -0.033243 -0.038581 -0.049157 8.1695 0.12837 -0.037584 0.034499 -0.079192 0.055788 0.042021 0.12168 0.0021839 0.008776 -0.029024 0.053792 -0.029496 -0.0016509 -0.0010355 7.3397e-05 -0.0023171 0.94266 0 0 -0.039702 0 -0.042837 0.080992 0.13434 0 0
4.6445 -0.086415 -0.077436 -0.066149 -0.045983 0 -0.057393 -0.065933 -0.064482 -0.06541 -0.055863 -0.064281 8.9158 0.12949 -0.03262 0.044104 -0.047329 0.083665 0.060338 0.13339 0.04661 0.043943 0.027692 0.10895 0.0086202 -0.0021419 -0.0010913 -0.00030858 -0.0018232 1.3977 0 0 -0.06621 0 -0.027135 0.099685 0.14659 0 0
4.6484 -0.092714 -0.089244 -0.14742 -0.080582 0 -0.078075 -0.090017 -0.09992 -0.10128 -0.078365 -0.073189 9.6466 0.13625 -0.021295 0.055253 -0.018486 0.10549 0.085341 0.14692 0.092794 0.088182 0.085635 0.16414 0.058044 -0.0030671 -0.00057003 -0.00019423 -7.0629e-05 1.862 0 0 -0.087978 0 0.00010109 0.11648 0.157 0 0
4.6523 -0.090744 -0.093099 -0.18309 -0.11317 0 -0.097317 -0.11222 -0.12308 -0.1307 -0.1014 -0.093392 10.356 0.15024 -0.00051259 0.067753 0.0056594 0.1257 0.1196 0.17676 0.14089 0.13832 0.13671 0.22278 0.12005 -0.0037476 8.4424e-05 0.00041311 0.0021199 2.2777 0 0 -0.11101 0 0.030833 0.1266 0.1645 0 0
4.6563 -0.08782 -0.090335 -0.15743 -0.12982 0 -0.10885 -0.12564 -0.13066 -0.14739 -0.11856 -0.13444 11.045 0.1671 0.026425 0.080283 0.028771 0.14523 0.15835 0.22647 0.18785 0.1857 0.1786 0.28538 0.18392 -0.003611 0.00047556 0.0011385 0.0037357 2.6117 0 0 -0.13974 0 0.052051 0.13013 0.17101 0 0
4.6602 -0.089819 -0.086708 -0.098389 -0.1251 0 -0.11199 -0.1276 -0.13009 -0.15359 -0.12825 -0.19011 11.725 0.18325 0.051664 0.091832 0.053363 0.16147 0.1964 0.28781 0.22787 0.22595 0.21372 0.34605 0.24026 -0.0027697 0.00060547 0.0015103 0.0044077 2.8718 0 0 -0.17306 0 0.060845 0.12995 0.17805 0 0
4.6641 -0.095055 -0.087128 -0.054503 -0.10439 0 -0.10959 -0.12269 -0.13127 -0.15661 -0.13486 -0.24115 12.4 0.19632 0.068741 0.10145 0.080322 0.17152 0.22956 0.3523 0.25662 0.25612 0.2436 0.39388 0.28191 -0.0020287 0.00074516 0.0013127 0.0045232 3.0772 0 0 -0.2038 0 0.057099 0.12837 0.1863 0 0
4.668 -0.097036 -0.091743 -0.059141 -0.081152 0 -0.10496 -0.11903 -0.13706 -0.16076 -0.14282 -0.26634 13.07 0.20381 0.076929 0.10789 0.10977 0.17455 0.25272 0.40754 0.27402 0.27325 0.27006 0.41835 0.30061 -0.0022 0.0010122 0.00072892 0.0046359 3.2118 0 0 -0.22184 0 0.042897 0.12834 0.19613 0 0
4.6719 -0.092937 -0.096989 -0.10848 -0.070033 0 -0.10093 -0.12111 -0.14193 -0.16303 -0.1504 -0.25472 13.727 0.20294 0.080142 0.1078 0.13581 0.17127 0.25671 0.42709 0.28239 0.27322 0.29151 0.41449 0.28525 -0.003332 0.0011569 0.00015853 0.0049001 3.2202 0 0 -0.2195 0 0.029633 0.13371 0.20532 0 0
4.6758 -0.088021 -0.099949 -0.16702 -0.078437 0 -0.099734 -0.12625 -0.13955 -0.15671 -0.15078 -0.21169 14.366 0.19724 0.08215 0.10164 0.1519 0.16211 0.24608 0.41408 0.28244 0.2625 0.30381 0.38454 0.25078 -0.0046277 0.00081344 -0.00012514 0.0051051 3.0628 0 0 -0.19632 0 0.027246 0.14177 0.21046 0 0
4.6797 -0.090728 -0.10124 -0.19421 -0.10149 0 -0.10224 -0.12831 -0.13006 -0.13892 -0.13967 -0.1554 14.984 0.18813 0.083263 0.089449 0.15445 0.14712 0.22312 0.37359 0.27209 0.24319 0.30215 0.33612 0.20519 -0.0051639 -4.869e-05 -0.00016215 0.0051307 2.7746 0 0 -0.16023 0 0.038254 0.14975 0.20957 0 0
4.6836 -0.10364 -0.10367 -0.17263 -0.12475 0 -0.10666 -0.12437 -0.119 -0.11431 -0.12087 -0.10604 15.583 0.17693 0.081412 0.071771 0.14114 0.12789 0.19078 0.31333 0.24964 0.21751 0.28225 0.27911 0.1568 -0.0047042 -0.00097095 -0.00017919 0.0051813 2.4583 0 0 -0.1233 0 0.063066 0.15472 0.20122 0 0
4.6875 -0.12023 -0.10881 -0.11906 -0.13418 0 -0.10955 -0.11709 -0.10994 -0.091332 -0.10342 -0.074684 16.167 0.16475 0.075645 0.049907 0.10965 0.10859 0.15384 0.24935 0.21735 0.18811 0.23579 0.2231 0.11874 -0.003804 -0.0013447 -0.00030346 0.0055018 2.2084 0 0 -0.094444 0 0.098068 0.15112 0.18366 0 0
4.6914 -0.13107 -0.11548 -0.071981 -0.12669 0 -0.10959 -0.11085 -0.10051 -0.075341 -0.093519 -0.059205 16.738 0.15161 0.067872 0.029351 0.071312 0.09386 0.12062 0.20469 0.18131 0.15979 0.16894 0.17559 0.098905 -0.0031615 -0.00092575 -0.0004265 0.0059645 2.0434 0 0 -0.074538 0 0.12679 0.13765 0.16179 0 0
4.6953 -0.13262 -0.12161 -0.064432 -0.11266 0 -0.11055 -0.10683 -0.087171 -0.065412 -0.090188 -0.049083 17.301 0.13702 0.061235 0.014036 0.037907 0.085456 0.094524 0.18294 0.14772 0.1354 0.095915 0.14041 0.092854 -0.0029498 -3.1422e-05 -0.00035436 0.0061023 1.9176 0 0 -0.058128 0 0.13962 0.11903 0.14152 0 0
4.6992 -0.12967 -0.12693 -0.10094 -0.10764 0 -0.11885 -0.10284 -0.072919 -0.057637 -0.08895 -0.035164 17.859 0.12092 0.057418 0.0065783 0.016944 0.081451 0.077496 0.1835 0.11994 0.11701 0.027286 0.1175 0.096859 -0.0028254 0.0007492 -5.9204e-05 0.0056204 1.7984 0 0 -0.040486 0 0.1316 0.099315 0.12678 0 0
4.7031 -0.12942 -0.13307 -0.15481 -0.1194 0 -0.1365 -0.097798 -0.067622 -0.050862 -0.088297 -0.017054 18.402 0.10349 0.0559 0.0092453 0.015394 0.079715 0.070864 0.20259 0.099332 0.10656 -0.025415 0.10517 0.10592 -0.0025116 0.0010259 0.00026689 0.0048038 1.722 0 0 -0.023714 0 0.099673 0.083408 0.12138 0 0
4.707 -0.13447 -0.14125 -0.18822 -0.14132 0 -0.15612 -0.094884 -0.078857 -0.048889 -0.091035 -0.0033679 18.917 0.088241 0.055423 0.026421 0.045061 0.082178 0.078193 0.22764 0.088305 0.10963 -0.035183 0.10406 0.11193 -0.002218 0.00082374 0.00042671 0.0042995 1.7651 0 0 -0.016213 0 0.0443 0.083326 0.13213 0 0
4.7109 -0.142 -0.15046 -0.18071 -0.1581 0 -0.16474 -0.099274 -0.10302 -0.057223 -0.09956 -0.0054826 19.391 0.080236 0.055386 0.050687 0.090538 0.094774 0.093918 0.245 0.091143 0.12265 -0.0090303 0.11917 0.11518 -0.002399 0.00041749 0.00045011 0.0044572 1.9681 0 0 -0.025971 0 -0.011153 0.097805 0.15147 0 0
4.7148 -0.14883 -0.15847 -0.14411 -0.15943 0 -0.1552 -0.11293 -0.12751 -0.077952 -0.11189 -0.029688 19.826 0.083201 0.055645 0.078282 0.14339 0.12199 0.11655 0.25393 0.11113 0.14453 0.047723 0.15687 0.12023 -0.003156 3.5902e-05 0.00055286 0.0049487 2.2978 0 0 -0.053836 0 -0.054782 0.1244 0.17461 0 0
4.7188 -0.15526 -0.16429 -0.11227 -0.14959 0 -0.13536 -0.13254 -0.14292 -0.10774 -0.12419 -0.072927 20.238 0.10018 0.055818 0.10557 0.19556 0.16092 0.14469 0.25618 0.14699 0.17408 0.12818 0.2186 0.13224 -0.0040161 -0.00025341 0.00084148 0.0051142 2.6891 0 0 -0.092826 0 -0.076402 0.15964 0.19678 0 0
4.7227 -0.16332 -0.16895 -0.11399 -0.14439 0 -0.12511 -0.15295 -0.15229 -0.14048 -0.13679 -0.12457 20.644 0.1362 0.055975 0.12727 0.23554 0.20123 0.17717 0.25944 0.19273 0.21024 0.22135 0.29716 0.16155 -0.0043735 -0.00044367 0.0011055 0.0046902 3.1126 0 0 -0.13368 0 -0.061416 0.19703 0.21049 0 0
4.7266 -0.17215 -0.17359 -0.15137 -0.15728 0 -0.14126 -0.17179 -0.16705 -0.1717 -0.15538 -0.17299 21.046 0.1889 0.05829 0.13901 0.25545 0.23211 0.21157 0.28042 0.24138 0.25037 0.30682 0.38 0.21627 -0.0041034 -0.00048828 0.00098456 0.0041341 3.585 0 0 -0.17124 0 -0.0081893 0.22496 0.20967 0 0
4.7305 -0.17731 -0.17731 -0.20023 -0.18637 0 -0.18215 -0.18977 -0.19336 -0.2007 -0.18428 -0.21292 21.429 0.24734 0.066933 0.14303 0.26174 0.25036 0.24567 0.32188 0.289 0.29205 0.37663 0.45715 0.28779 -0.0036577 -0.0003589 0.00038618 0.0041879 4.1119 0 0 -0.20623 0 0.064689 0.24033 0.19848 0 0
4.7344 -0.17547 -0.17784 -0.23016 -0.21386 0 -0.22553 -0.20682 -0.22385 -0.22876 -0.21869 -0.24829 21.775 0.30417 0.084782 0.14086 0.25893 0.26212 0.27809 0.38263 0.33527 0.33419 0.42777 0.52619 0.36878 -0.003554 -0.00016412 -0.00029666 0.0051386 4.6325 0 0 -0.24167 0 0.14564 0.2423 0.18041 0 0
4.7383 -0.16915 -0.17445 -0.22575 -0.21938 0 -0.24354 -0.2192 -0.24388 -0.2555 -0.24547 -0.28734 22.077 0.35159 0.10949 0.13452 0.25235 0.27625 0.30744 0.45886 0.38058 0.37562 0.45894 0.58904 0.45003 -0.003853 -0.00011646 -0.00047059 0.0065472 5.0382 0 0 -0.27777 0 0.22205 0.23122 0.15994 0 0
4.7422 -0.16529 -0.16983 -0.19296 -0.19685 0 -0.22344 -0.22196 -0.24565 -0.27675 -0.2533 -0.3322 22.343 0.37239 0.13341 0.12724 0.25082 0.29545 0.32987 0.536 0.42265 0.413 0.46757 0.6435 0.50868 -0.0041962 -0.00032112 8.745e-05 0.0077008 5.2462 0 0 -0.30956 0 0.26877 0.20885 0.14703 0 0
4.7461 -0.16851 -0.16804 -0.15027 -0.16111 0 -0.17794 -0.2143 -0.23523 -0.28594 -0.24248 -0.37113 22.59 0.3668 0.14855 0.12118 0.25551 0.31286 0.34448 0.59459 0.4556 0.44307 0.46269 0.67878 0.53497 -0.0043008 -0.00061914 0.0009391 0.0082747 5.25 0 0 -0.32837 0 0.28171 0.18396 0.14578 0 0
4.75 -0.17642 -0.17068 -0.11622 -0.13802 0 -0.13621 -0.2013 -0.22504 -0.2783 -0.22428 -0.38197 22.825 0.33917 0.15266 0.1156 0.26276 0.31745 0.35052 0.62822 0.4717 0.46319 0.44636 0.68091 0.52942 -0.0042934 -0.00071149 0.0013152 0.0085149 5.0958 0 0 -0.32586 0 0.2651 0.15953 0.15467 0 0
4.7539 -0.18228 -0.17548 -0.10326 -0.14501 0 -0.12284 -0.18981 -0.22065 -0.25471 -0.21059 -0.34771 23.049 0.29395 0.1503 0.10937 0.2687 0.30295 0.34708 0.6334 0.46483 0.47085 0.41903 0.64399 0.49402 -0.0045065 -0.00048455 0.00080088 0.0088128 4.8262 0 0 -0.29859 0 0.22379 0.13717 0.17124 0 0
4.7578 -0.18248 -0.17923 -0.11662 -0.17721 0 -0.14109 -0.18258 -0.21621 -0.22235 -0.20415 -0.2731 23.258 0.23799 0.14792 0.10012 0.26689 0.2729 0.33231 0.60766 0.43397 0.46194 0.37911 0.57679 0.43316 -0.0050265 -0.00019127 -0.00027239 0.0091973 4.464 0 0 -0.25116 0 0.16562 0.11781 0.19061 0 0
4.7617 -0.18048 -0.18188 -0.15249 -0.21074 0 -0.17325 -0.17719 -0.20274 -0.19097 -0.19892 -0.1868 23.447 0.1856 0.14776 0.084103 0.2494 0.23784 0.30463 0.55918 0.3853 0.43327 0.32453 0.49813 0.36238 -0.0055661 -0.00024894 -0.0011158 0.0093066 4.0505 0 0 -0.19616 0 0.10833 0.1003 0.20172 0 0
4.7656 -0.18325 -0.18706 -0.19559 -0.22134 0 -0.19662 -0.17063 -0.17935 -0.16733 -0.18845 -0.12364 23.609 0.14338 0.14677 0.062753 0.22126 0.20784 0.26903 0.50509 0.33094 0.39299 0.26199 0.42489 0.29604 -0.0058068 -0.00081718 -0.0011874 0.0088349 3.6731 0 0 -0.14919 0 0.061891 0.08315 0.20161 0 0
4.7695 -0.19394 -0.19792 -0.2238 -0.20405 0 -0.20168 -0.16386 -0.1551 -0.1517 -0.17296 -0.099346 23.734 0.11264 0.1411 0.037697 0.18685 0.18683 0.22827 0.45206 0.28366 0.34573 0.19624 0.36349 0.23889 -0.0057715 -0.0015862 -0.00064466 0.0079417 3.4255 0 0 -0.12053 0 0.028833 0.066477 0.19059 0 0
4.7734 -0.20866 -0.2129 -0.22308 -0.17796 0 -0.19757 -0.16095 -0.14048 -0.1395 -0.15833 -0.099302 23.811 0.093301 0.13099 0.011158 0.1515 0.17273 0.18571 0.40579 0.25015 0.29677 0.13279 0.31185 0.19421 -0.0057631 -0.0020206 -0.00013371 0.007184 3.3301 0 0 -0.10891 0 0.0099299 0.05077 0.17052 0 0
4.7773 -0.22042 -0.22605 -0.20199 -0.17131 0 -0.20145 -0.16399 -0.13864 -0.12693 -0.15005 -0.092981 23.842 0.082944 0.12047 -0.011195 0.12668 0.16225 0.14901 0.37379 0.22825 0.25681 0.084489 0.26859 0.16536 -0.0059576 -0.0018369 -0.00015221 0.0070591 3.3169 0 0 -0.10344 0 0.0037528 0.038617 0.14815 0 0
4.7813 -0.22533 -0.23208 -0.18932 -0.19801 0 -0.22141 -0.17027 -0.14547 -0.11595 -0.14939 -0.063061 23.844 0.074045 0.1128 -0.023977 0.11884 0.15559 0.1263 0.35633 0.21181 0.23413 0.059434 0.23977 0.14797 -0.0061766 -0.0012427 -0.00061261 0.0076192 3.3004 0 0 -0.093889 0 0.0012405 0.031981 0.13498 0 0
4.7852 -0.22481 -0.23087 -0.21077 -0.2446 0 -0.24797 -0.17531 -0.1565 -0.11412 -0.15502 -0.023835 23.842 0.065478 0.10736 -0.026147 0.12624 0.15764 0.12037 0.35316 0.1998 0.22983 0.057697 0.23686 0.14127 -0.0061316 -0.00070529 -0.00099557 0.0084843 3.2843 0 0 -0.081623 0 -5.1141e-05 0.030755 0.13423 0 0
4.7891 -0.22221 -0.22662 -0.26281 -0.27891 0 -0.26116 -0.17841 -0.17118 -0.12895 -0.16613 -0.011724 23.843 0.058645 0.10197 -0.01719 0.14689 0.17487 0.13318 0.36563 0.20109 0.24452 0.079335 0.26869 0.14699 -0.0058303 -0.00050494 -0.00089025 0.0091661 3.377 0 0 -0.080975 0 0.00038124 0.034735 0.14669 0 0
4.793 -0.2188 -0.22296 -0.30966 -0.27445 0 -0.24753 -0.18385 -0.18998 -0.16143 -0.18257 -0.055322 23.829 0.05723 0.097934 0.0029345 0.17732 0.21057 0.16644 0.3963 0.22879 0.27818 0.12371 0.33484 0.16898 -0.0056135 -0.00053603 -0.00036974 0.0093808 3.6887 0 0 -0.10825 0 0.0052131 0.043398 0.17141 0 0
4.7969 -0.21345 -0.21932 -0.31091 -0.23145 0 -0.21258 -0.19586 -0.20973 -0.20393 -0.20253 -0.1507 23.769 0.074727 0.10104 0.032382 0.20976 0.26145 0.21936 0.45091 0.28771 0.32816 0.18844 0.42567 0.21873 -0.0057474 -0.0005299 0.00013427 0.0091483 4.2089 0 0 -0.16679 0 0.026044 0.055763 0.19908 0 0
4.8008 -0.20562 -0.21266 -0.25773 -0.17771 0 -0.17812 -0.21291 -0.22467 -0.24454 -0.22216 -0.26273 23.647 0.11249 0.11611 0.06417 0.23873 0.31775 0.27771 0.51797 0.36631 0.38246 0.26136 0.52695 0.28887 -0.0060682 -0.00040894 0.00027849 0.0087138 4.7919 0 0 -0.24127 0 0.063889 0.070302 0.21825 0 0
4.8047 -0.19704 -0.20209 -0.18414 -0.1482 0 -0.1664 -0.22805 -0.23301 -0.27409 -0.2385 -0.35007 23.469 0.16972 0.14024 0.095735 0.26363 0.3671 0.33462 0.58964 0.44169 0.43598 0.33838 0.62442 0.37376 -0.0061432 -0.00035556 0.00011245 0.0084078 5.2675 0 0 -0.30672 0 0.11713 0.087596 0.22482 0 0
4.8086 -0.19009 -0.19096 -0.14086 -0.15934 0 -0.18326 -0.23539 -0.24027 -0.29056 -0.25196 -0.39175 23.256 0.24347 0.16276 0.12485 0.28459 0.40008 0.38355 0.65701 0.49437 0.48389 0.41549 0.70563 0.46583 -0.0057886 -0.00052679 -2.9078e-05 0.0084859 5.5619 0 0 -0.34512 0 0.18191 0.10841 0.21647 0 0
4.8125 -0.18503 -0.18377 -0.1532 -0.19779 0 -0.21359 -0.23556 -0.25345 -0.29771 -0.26411 -0.39487 23.023 0.32508 0.1733 0.14861 0.30313 0.4142 0.41374 0.70162 0.52016 0.51813 0.48627 0.76058 0.54818 -0.0053181 -0.00077036 0.0001119 0.0089693 5.7113 0 0 -0.35564 0 0.24687 0.13515 0.19269 0 0
4.8164 -0.17993 -0.18131 -0.20002 -0.23149 0 -0.2323 -0.23403 -0.27117 -0.29999 -0.27294 -0.38114 22.767 0.39287 0.17083 0.16629 0.32142 0.41337 0.42168 0.70838 0.52876 0.53395 0.54197 0.78298 0.59815 -0.0051913 -0.00071386 0.00047631 0.009588 5.7668 0 0 -0.35054 0 0.28939 0.16746 0.16612 0 0
4.8203 -0.17351 -0.17974 -0.23255 -0.23372 0 -0.22229 -0.2338 -0.28134 -0.29796 -0.27162 -0.36694 22.476 0.4362 0.1643 0.17874 0.33817 0.40288 0.41242 0.681 0.53097 0.53254 0.57765 0.77141 0.61123 -0.005457 -0.00017567 0.00077591 0.0099429 5.7063 0 0 -0.34158 0 0.30087 0.20159 0.1464 0 0
4.8242 -0.16712 -0.17475 -0.21605 -0.2016 0 -0.18631 -0.2307 -0.27056 -0.28767 -0.25408 -0.3531 22.143 0.44903 0.1636 0.18579 0.35093 0.38368 0.38884 0.62318 0.5267 0.51371 0.5881 0.7284 0.58555 -0.0056731 0.00054932 0.00077993 0.0098258 5.4487 0 0 -0.32943 0 0.27726 0.23401 0.13839 0 0
4.8281 -0.16318 -0.16632 -0.15859 -0.15622 0 -0.14462 -0.21675 -0.2368 -0.26392 -0.22212 -0.32849 21.782 0.42749 0.16933 0.18724 0.35653 0.35093 0.3546 0.54149 0.50439 0.47785 0.56834 0.65754 0.52227 -0.0054445 0.00088756 0.00051257 0.0094168 4.9482 0 0 -0.30447 0 0.21746 0.26043 0.14561 0 0
4.832 -0.16168 -0.15862 -0.10347 -0.12606 0 -0.12089 -0.1886 -0.19221 -0.22473 -0.18595 -0.28078 21.407 0.36733 0.1715 0.17985 0.34415 0.29883 0.31424 0.45212 0.45177 0.42268 0.50277 0.56189 0.42696 -0.004966 0.00052374 0.00020661 0.0091301 4.258 0 0 -0.25702 0 0.12746 0.26827 0.16834 0 0
4.8359 -0.15926 -0.15521 -0.093616 -0.12662 0 -0.1263 -0.15229 -0.15292 -0.17405 -0.15615 -0.20589 21.028 0.29525 0.1587 0.16538 0.31602 0.22826 0.27323 0.3738 0.36808 0.35874 0.40995 0.44623 0.32856 -0.0048939 -0.00025463 9.9845e-05 0.0092129 3.5008 0 0 -0.18755 0 0.041 0.25851 0.19043 0 0
4.8398 -0.15236 -0.15462 -0.13765 -0.15049 0 -0.15231 -0.11941 -0.12595 -0.12095 -0.13491 -0.11251 20.637 0.22234 0.12913 0.14421 0.27389 0.15051 0.23204 0.31058 0.26771 0.29009 0.29937 0.32096 0.23708 -0.0056192 -0.00077864 0.00026701 0.0094924 2.7839 0 0 -0.10907 0 -0.026978 0.2326 0.20425 0 0
4.8438 -0.14128 -0.15151 -0.2032 -0.17356 0 -0.17639 -0.098097 -0.10618 -0.075869 -0.11549 -0.020935 20.222 0.15817 0.09317 0.1171 0.22051 0.083036 0.19084 0.26405 0.17321 0.22071 0.18137 0.20261 0.16012 -0.0067395 -0.00060108 0.00059628 0.0095457 2.1547 0 0 -0.040483 0 -0.064624 0.19326 0.20388 0 0
4.8477 -0.13027 -0.14205 -0.2404 -0.17231 0 -0.17673 -0.087578 -0.085111 -0.045794 -0.090652 0.044569 19.777 0.11487 0.065466 0.08525 0.16067 0.039677 0.1492 0.23293 0.10351 0.15637 0.072654 0.108 0.10556 -0.0073604 9.3157e-05 0.00087986 0.0091348 1.6254 0 0 0.0035161 0 -0.057051 0.14581 0.18256 0 0
4.8516 -0.12351 -0.12797 -0.2171 -0.14038 0 -0.14681 -0.080635 -0.061149 -0.031237 -0.061206 0.068642 19.305 0.096326 0.053901 0.053534 0.10505 0.022648 0.10818 0.20633 0.065097 0.10395 -0.0046406 0.045738 0.070022 -0.0069636 0.00066348 0.00093375 0.0084567 1.2169 0 0 0.019915 0 -0.01109 0.10374 0.14674 0 0
4.8555 -0.12109 -0.11504 -0.14154 -0.093586 0 -0.10034 -0.071065 -0.041034 -0.026828 -0.036065 0.056001 18.809 0.093215 0.055074 0.025996 0.058874 0.022695 0.070892 0.17864 0.050824 0.064203 -0.048892 0.012639 0.043391 -0.0059342 0.00060454 0.00069376 0.0079533 0.9572 0 0 0.018002 0 0.047631 0.074046 0.11114 0 0
4.8594 -0.11929 -0.10757 -0.057961 -0.059731 0 -0.062994 -0.058932 -0.032362 -0.025373 -0.024313 0.030397 18.29 0.10101 0.05901 0.0051955 0.024882 0.027165 0.040635 0.15062 0.04622 0.038429 -0.059693 -0.0011427 0.02226 -0.0051886 -7.9058e-06 0.00026649 0.0078959 0.84476 0 0 0.012866 0 0.10452 0.05997 0.084512 0 0
4.8633 -0.11464 -0.10476 -0.017727 -0.059125 0 -0.055397 -0.04958 -0.03639 -0.022879 -0.02782 0.017768 17.75 0.11494 0.057812 -0.0065922 0.0050422 0.029516 0.021015 0.12507 0.039817 0.027524 -0.038958 -0.0022433 0.0041496 -0.0052968 -0.00061561 -9.5099e-05 0.0081823 0.83799 0 0 0.014945 0 0.14523 0.063393 0.075011 0 0
4.8672 -0.10713 -0.10228 -0.043962 -0.089006 0 -0.078534 -0.048446 -0.048248 -0.021232 -0.041291 0.024544 17.194 0.13049 0.05085 -0.0043689 0.0042921 0.033103 0.021978 0.11711 0.031539 0.036409 0.010107 0.011766 -0.0071811 -0.0060049 -0.00069855 -0.00011908 0.0085193 0.90057 0 0 0.021812 0 0.14704 0.086006 0.095118 0 0
4.8711 -0.099273 -0.096919 -0.11325 -0.12381 0 -0.11228 -0.056766 -0.062465 -0.026704 -0.058166 0.030204 16.629 0.14656 0.043579 0.0076223 0.016959 0.047037 0.040432 0.13466 0.033258 0.059497 0.067289 0.04899 -0.0054104 -0.0065992 -0.00022755 0.00029517 0.0087325 1.0511 0 0 0.018578 0 0.12137 0.11505 0.13155 0 0
4.875 -0.092646 -0.089282 -0.16955 -0.13303 0 -0.12922 -0.071259 -0.076646 -0.045263 -0.075291 0.0036784 16.06 0.16418 0.042575 0.026225 0.040406 0.078041 0.0722 0.17694 0.059658 0.09372 0.12485 0.11365 0.012819 -0.0066573 0.00033477 0.00095297 0.0088472 1.3465 0 0 -0.011407 0 0.081418 0.14374 0.173 0 0
4.8789 -0.08617 -0.08218 -0.16399 -0.10473 0 -0.11455 -0.086891 -0.090227 -0.077698 -0.092309 -0.068127 15.48 0.18387 0.05108 0.048721 0.072506 0.12449 0.11313 0.24072 0.115 0.13637 0.17768 0.1988 0.049178 -0.0063848 0.00044073 0.001437 0.0089153 1.8003 0 0 -0.071962 0 0.038632 0.16698 0.21018 0 0
4.8828 -0.077874 -0.077026 -0.093153 -0.056475 0 -0.077277 -0.099791 -0.102 -0.1176 -0.10838 -0.16458 14.88 0.20586 0.067295 0.071457 0.11079 0.17626 0.15692 0.31836 0.18629 0.18383 0.22096 0.28746 0.10465 -0.0062622 -0.00010057 0.0013741 0.0088835 2.3206 0 0 -0.14701 0 0.0088557 0.17876 0.23071 0 0
[truncated: 2,088,029 more chars]
